# Supplementary material for: MALDI-TOF MS typing enables the classification of brewing yeasts of the genus Saccharomyces to major beer styles
Source: PLoS One. 2017 Aug 9;12(8):e0181694. doi: 10.1371/journal.pone.0181694 (PMC5549903; doi:10.1371/journal.pone.0181694)
Supplement: S4 File — The directory includes 90 raw files and was zipped to “.zip”; the folder has three strains with 30 spectra per strain; S1 Text explains the raw files with an example and Table 1 represents the yeast strains used within the experiment. (ZIP) [file pone.0181694.s007.zip › 10-12/30260-210-OG-Ale-Ale-YPG-18h-E-E_2015-08-06_1_0_D1_1.dat]

2000.64 4390
2001.06 4066
2001.49 4362
2001.91 4395
2002.33 4257
2002.75 4249
2003.17 3969
2003.60 4290
2004.02 4122
2004.44 3883
2004.86 4134
2005.28 3989
2005.70 4011
2006.13 3997
2006.55 4056
2006.97 4123
2007.39 4297
2007.82 4157
2008.24 4046
2008.66 4064
2009.08 4257
2009.51 4105
2009.93 4304
2010.35 4189
2010.77 4333
2011.20 4225
2011.62 4199
2012.04 4254
2012.46 4297
2012.89 4217
2013.31 3800
2013.73 3907
2014.15 3761
2014.58 3811
2015.00 3737
2015.42 3915
2015.85 3892
2016.27 3976
2016.69 3963
2017.12 3825
2017.54 3941
2017.96 3825
2018.39 3822
2018.81 4158
2019.23 4102
2019.66 3987
2020.08 4166
2020.50 3951
2020.93 4126
2021.35 4074
2021.78 4031
2022.20 4181
2022.62 4292
2023.05 4273
2023.47 4495
2023.89 4374
2024.32 4198
2024.74 3955
2025.17 4049
2025.59 3945
2026.01 3824
2026.44 4140
2026.86 4166
2027.29 4002
2027.71 3803
2028.14 3799
2028.56 3883
2028.99 3746
2029.41 3650
2029.83 3689
2030.26 3781
2030.68 3762
2031.11 3722
2031.53 3761
2031.96 3899
2032.38 4049
2032.81 4109
2033.23 3762
2033.66 4000
2034.08 4109
2034.51 4259
2034.93 3878
2035.36 3670
2035.78 3855
2036.21 3719
2036.63 3836
2037.06 4036
2037.48 3967
2037.91 3935
2038.33 4096
2038.76 3994
2039.19 4074
2039.61 4338
2040.04 4237
2040.46 4308
2040.89 4356
2041.31 4387
2041.74 4270
2042.17 4130
2042.59 4320
2043.02 4129
2043.44 3946
2043.87 4097
2044.30 3975
2044.72 3993
2045.15 3828
2045.57 3762
2046.00 4183
2046.43 4039
2046.85 3916
2047.28 4015
2047.71 3902
2048.13 3975
2048.56 3909
2048.99 3843
2049.41 4184
2049.84 4007
2050.27 4241
2050.69 3993
2051.12 3863
2051.55 3897
2051.97 4067
2052.40 3849
2052.83 4006
2053.25 3764
2053.68 3658
2054.11 3884
2054.54 4004
2054.96 3964
2055.39 3922
2055.82 3913
2056.24 4032
2056.67 3880
2057.10 3986
2057.53 4086
2057.95 4093
2058.38 4061
2058.81 3936
2059.24 3938
2059.66 3820
2060.09 4081
2060.52 4429
2060.95 4360
2061.38 4290
2061.80 4041
2062.23 3992
2062.66 3939
2063.09 4113
2063.52 3980
2063.94 3919
2064.37 3960
2064.80 3918
2065.23 3998
2065.66 4279
2066.09 4319
2066.51 4617
2066.94 4558
2067.37 4833
2067.80 4909
2068.23 4522
2068.66 4452
2069.08 4666
2069.51 4307
2069.94 4250
2070.37 4048
2070.80 4148
2071.23 3834
2071.66 4055
2072.09 4382
2072.52 4447
2072.94 4084
2073.37 4164
2073.80 4333
2074.23 4123
2074.66 4093
2075.09 3909
2075.52 4231
2075.95 4372
2076.38 4199
2076.81 4330
2077.24 4192
2077.67 4066
2078.10 4247
2078.53 4149
2078.96 4529
2079.39 4318
2079.82 4300
2080.25 4405
2080.68 4491
2081.11 4249
2081.54 4580
2081.97 4666
2082.40 4456
2082.83 4615
2083.26 4512
2083.69 4326
2084.12 4348
2084.55 4197
2084.98 4393
2085.41 4512
2085.84 4384
2086.27 4488
2086.70 4536
2087.13 3917
2087.56 3757
2087.99 4040
2088.42 4165
2088.85 4205
2089.28 4050
2089.71 4122
2090.14 3905
2090.57 4008
2091.01 4034
2091.44 4370
2091.87 4278
2092.30 4037
2092.73 3799
2093.16 3849
2093.59 3846
2094.02 4127
2094.45 3989
2094.89 4008
2095.32 3984
2095.75 3981
2096.18 4139
2096.61 4011
2097.04 4057
2097.47 4115
2097.91 4046
2098.34 3676
2098.77 3924
2099.20 4189
2099.63 3893
2100.07 3997
2100.50 3744
2100.93 3776
2101.36 3779
2101.79 3509
2102.23 3554
2102.66 3681
2103.09 3936
2103.52 4040
2103.95 3851
2104.39 4024
2104.82 4006
2105.25 3814
2105.68 3901
2106.12 3863
2106.55 3956
2106.98 4177
2107.41 3871
2107.85 3946
2108.28 3842
2108.71 4077
2109.14 4134
2109.58 3956
2110.01 4098
2110.44 3886
2110.88 3828
2111.31 3954
2111.74 3972
2112.18 3753
2112.61 3991
2113.04 4180
2113.48 4150
2113.91 4243
2114.34 3801
2114.78 3766
2115.21 3815
2115.64 3687
2116.08 3603
2116.51 3831
2116.94 3754
2117.38 3918
2117.81 3783
2118.24 3861
2118.68 4020
2119.11 3960
2119.55 3816
2119.98 3859
2120.41 3899
2120.85 4208
2121.28 4102
2121.72 4161
2122.15 3828
2122.58 3818
2123.02 3957
2123.45 3865
2123.89 3970
2124.32 4170
2124.75 3749
2125.19 3954
2125.62 3981
2126.06 3765
2126.49 3731
2126.93 3869
2127.36 3967
2127.80 3752
2128.23 3883
2128.67 3523
2129.10 3699
2129.54 3610
2129.97 3806
2130.41 3765
2130.84 3792
2131.28 3898
2131.71 3894
2132.15 3874
2132.58 3707
2133.02 3939
2133.45 3989
2133.89 4071
2134.32 4193
2134.76 4148
2135.19 4046
2135.63 4244
2136.06 4377
2136.50 4405
2136.94 4384
2137.37 4231
2137.81 4321
2138.24 4392
2138.68 4322
2139.12 4442
2139.55 4637
2139.99 4628
2140.42 4298
2140.86 4042
2141.30 4041
2141.73 3869
2142.17 3708
2142.60 3872
2143.04 4014
2143.48 3739
2143.91 3866
2144.35 3936
2144.79 3712
2145.22 3888
2145.66 3742
2146.09 3592
2146.53 3698
2146.97 3894
2147.40 3929
2147.84 3989
2148.28 3823
2148.72 3993
2149.15 3797
2149.59 3727
2150.03 4102
2150.46 4135
2150.90 4213
2151.34 4296
2151.77 4434
2152.21 4781
2152.65 4532
2153.09 4481
2153.52 4552
2153.96 4488
2154.40 4385
2154.84 4237
2155.27 4134
2155.71 3843
2156.15 3938
2156.59 3784
2157.02 3889
2157.46 3955
2157.90 3988
2158.34 4254
2158.78 3975
2159.21 3927
2159.65 4198
2160.09 4323
2160.53 4317
2160.97 4159
2161.40 4254
2161.84 4154
2162.28 4021
2162.72 3909
2163.16 3976
2163.59 4014
2164.03 3873
2164.47 4207
2164.91 4142
2165.35 3913
2165.79 3581
2166.23 3809
2166.66 3888
2167.10 3758
2167.54 3789
2167.98 3803
2168.42 3621
2168.86 3703
2169.30 3921
2169.74 3985
2170.18 3752
2170.61 4096
2171.05 4161
2171.49 3818
2171.93 4152
2172.37 4009
2172.81 4267
2173.25 4214
2173.69 3968
2174.13 3906
2174.57 4085
2175.01 4281
2175.45 4408
2175.89 4669
2176.33 4720
2176.77 4454
2177.21 4691
2177.65 4852
2178.09 4367
2178.53 4637
2178.97 4549
2179.41 4718
2179.85 4338
2180.29 4192
2180.73 4226
2181.17 4201
2181.61 4118
2182.05 4147
2182.49 4068
2182.93 4240
2183.37 3818
2183.81 3890
2184.25 3845
2184.69 3822
2185.13 3809
2185.57 3677
2186.01 3792
2186.45 3902
2186.89 4186
2187.33 4149
2187.77 3976
2188.21 3961
2188.65 4015
2189.10 4017
2189.54 4266
2189.98 4331
2190.42 4333
2190.86 4397
2191.30 4635
2191.74 4170
2192.18 4208
2192.62 4012
2193.07 4227
2193.51 4378
2193.95 4308
2194.39 4257
2194.83 4449
2195.27 4282
2195.71 4058
2196.16 4385
2196.60 4262
2197.04 4101
2197.48 4483
2197.92 3947
2198.37 4201
2198.81 4408
2199.25 3989
2199.69 4114
2200.13 4213
2200.58 3851
2201.02 3721
2201.46 4066
2201.90 4227
2202.34 4319
2202.79 3874
2203.23 4050
2203.67 4080
2204.11 3842
2204.56 3900
2205.00 4039
2205.44 3986
2205.88 4088
2206.33 3959
2206.77 3879
2207.21 3945
2207.65 3940
2208.10 4161
2208.54 4048
2208.98 4108
2209.43 3993
2209.87 4172
2210.31 4266
2210.76 3958
2211.20 4182
2211.64 4287
2212.09 4176
2212.53 4064
2212.97 4004
2213.42 4009
2213.86 3802
2214.30 4158
2214.75 4240
2215.19 3925
2215.63 4353
2216.08 4269
2216.52 4125
2216.96 3885
2217.41 4011
2217.85 4001
2218.30 3914
2218.74 3665
2219.18 3788
2219.63 3996
2220.07 3716
2220.52 3865
2220.96 3827
2221.40 3826
2221.85 4155
2222.29 3987
2222.74 3704
2223.18 3989
2223.63 3991
2224.07 3834
2224.51 3908
2224.96 4027
2225.40 4239
2225.85 3969
2226.29 4229
2226.74 4166
2227.18 4154
2227.63 4177
2228.07 4199
2228.52 4305
2228.96 4298
2229.41 4177
2229.85 4286
2230.30 4337
2230.74 4036
2231.19 3955
2231.63 4312
2232.08 4393
2232.52 4420
2232.97 4127
2233.41 4233
2233.86 4341
2234.30 4356
2234.75 4200
2235.20 4506
2235.64 4608
2236.09 4344
2236.53 4341
2236.98 4250
2237.42 4265
2237.87 4334
2238.32 4443
2238.76 4115
2239.21 4093
2239.65 4239
2240.10 4100
2240.55 3954
2240.99 3994
2241.44 3810
2241.88 3993
2242.33 3786
2242.78 4006
2243.22 3846
2243.67 3771
2244.12 3615
2244.56 3697
2245.01 3682
2245.46 3701
2245.90 3802
2246.35 4042
2246.80 4046
2247.24 4173
2247.69 3900
2248.14 3568
2248.58 3760
2249.03 3920
2249.48 3708
2249.92 3659
2250.37 3911
2250.82 3915
2251.27 4033
2251.71 3701
2252.16 3843
2252.61 3998
2253.05 3916
2253.50 3821
2253.95 3581
2254.40 3753
2254.84 3819
2255.29 3666
2255.74 3610
2256.19 3791
2256.64 3670
2257.08 3664
2257.53 3491
2257.98 3587
2258.43 3593
2258.87 3472
2259.32 3443
2259.77 3593
2260.22 3516
2260.67 3764
2261.11 3498
2261.56 3796
2262.01 3891
2262.46 3880
2262.91 3846
2263.36 3876
2263.80 4156
2264.25 4132
2264.70 3980
2265.15 4379
2265.60 4310
2266.05 3946
2266.50 4046
2266.94 3826
2267.39 3824
2267.84 4051
2268.29 4054
2268.74 4029
2269.19 4031
2269.64 4162
2270.09 4007
2270.54 4049
2270.99 4169
2271.43 4298
2271.88 4291
2272.33 4116
2272.78 4138
2273.23 4341
2273.68 4495
2274.13 4166
2274.58 3884
2275.03 4043
2275.48 4017
2275.93 3962
2276.38 4026
2276.83 4010
2277.28 3693
2277.73 3724
2278.18 3574
2278.63 3789
2279.08 3770
2279.53 3591
2279.98 3665
2280.43 3756
2280.88 3815
2281.33 3890
2281.78 3811
2282.23 3849
2282.68 3790
2283.13 3746
2283.58 3548
2284.03 3822
2284.48 3895
2284.93 3696
2285.38 3700
2285.83 3833
2286.28 4048
2286.73 4168
2287.18 4075
2287.63 3792
2288.08 3777
2288.54 3915
2288.99 3886
2289.44 4286
2289.89 4256
2290.34 4576
2290.79 4878
2291.24 5363
2291.69 5346
2292.14 5152
2292.60 5309
2293.05 5342
2293.50 5306
2293.95 5474
2294.40 5328
2294.85 5295
2295.30 5090
2295.76 4810
2296.21 4966
2296.66 5017
2297.11 4667
2297.56 4558
2298.01 4632
2298.47 4478
2298.92 4293
2299.37 4365
2299.82 4260
2300.27 4350
2300.73 4295
2301.18 4133
2301.63 4014
2302.08 3978
2302.53 3946
2302.99 3835
2303.44 3850
2303.89 3827
2304.34 3790
2304.80 3525
2305.25 3529
2305.70 3619
2306.15 3907
2306.61 3805
2307.06 3862
2307.51 4188
2307.96 3900
2308.42 4026
2308.87 4169
2309.32 4273
2309.78 4339
2310.23 4338
2310.68 4593
2311.14 4901
2311.59 5221
2312.04 5308
2312.49 5202
2312.95 5019
2313.40 4920
2313.85 5059
2314.31 4717
2314.76 4401
2315.22 4484
2315.67 4316
2316.12 4211
2316.58 3888
2317.03 3704
2317.48 3958
2317.94 3855
2318.39 3666
2318.84 3975
2319.30 3957
2319.75 3868
2320.21 4023
2320.66 3988
2321.11 3964
2321.57 3966
2322.02 4150
2322.48 3916
2322.93 3924
2323.39 3948
2323.84 4108
2324.29 4077
2324.75 3810
2325.20 4145
2325.66 4462
2326.11 4144
2326.57 4075
2327.02 3967
2327.48 4339
2327.93 4553
2328.39 4449
2328.84 4732
2329.30 4593
2329.75 4525
2330.21 4252
2330.66 4483
2331.12 4877
2331.57 4683
2332.03 4688
2332.48 4890
2332.94 4814
2333.39 4905
2333.85 4313
2334.30 4217
2334.76 4352
2335.21 4222
2335.67 4432
2336.12 3996
2336.58 4009
2337.03 4055
2337.49 4250
2337.95 3973
2338.40 4311
2338.86 4158
2339.31 4040
2339.77 4156
2340.23 4060
2340.68 3958
2341.14 4102
2341.59 4161
2342.05 4081
2342.51 4280
2342.96 4330
2343.42 3978
2343.87 3820
2344.33 4077
2344.79 4327
2345.24 4219
2345.70 4057
2346.16 3965
2346.61 4098
2347.07 4250
2347.53 4222
2347.98 4372
2348.44 4415
2348.90 4491
2349.35 4396
2349.81 4448
2350.27 4340
2350.72 4060
2351.18 4194
2351.64 3916
2352.10 4033
2352.55 3970
2353.01 3997
2353.47 3856
2353.92 3873
2354.38 3927
2354.84 3938
2355.30 3900
2355.75 3519
2356.21 3787
2356.67 3973
2357.13 3804
2357.58 3715
2358.04 3727
2358.50 3765
2358.96 3664
2359.41 3751
2359.87 3835
2360.33 3926
2360.79 3626
2361.25 3744
2361.70 3945
2362.16 3663
2362.62 3924
2363.08 4021
2363.54 3812
2363.99 3737
2364.45 3905
2364.91 4080
2365.37 4124
2365.83 4001
2366.29 3675
2366.75 3809
2367.20 4010
2367.66 4073
2368.12 4133
2368.58 4200
2369.04 3924
2369.50 3834
2369.96 3951
2370.42 3937
2370.87 3830
2371.33 4026
2371.79 3947
2372.25 3927
2372.71 3695
2373.17 3627
2373.63 3671
2374.09 3737
2374.55 3496
2375.01 3473
2375.47 3853
2375.92 3725
2376.38 3784
2376.84 3804
2377.30 3993
2377.76 3839
2378.22 3943
2378.68 4239
2379.14 3907
2379.60 3810
2380.06 3869
2380.52 3888
2380.98 3920
2381.44 3998
2381.90 3969
2382.36 4065
2382.82 3759
2383.28 4019
2383.74 4117
2384.20 3920
2384.66 4004
2385.12 4026
2385.58 3813
2386.04 3819
2386.50 3980
2386.96 3805
2387.42 3728
2387.88 3785
2388.35 3690
2388.81 3442
2389.27 3480
2389.73 3630
2390.19 3631
2390.65 3786
2391.11 3900
2391.57 3849
2392.03 3601
2392.49 3578
2392.95 3708
2393.42 3660
2393.88 3956
2394.34 3861
2394.80 3542
2395.26 3847
2395.72 3739
2396.18 3754
2396.64 3585
2397.11 3443
2397.57 3569
2398.03 3428
2398.49 3620
2398.95 3772
2399.41 3643
2399.88 3701
2400.34 3748
2400.80 3733
2401.26 3721
2401.72 3590
2402.18 3639
2402.65 3521
2403.11 3658
2403.57 3639
2404.03 3662
2404.49 3698
2404.96 3510
2405.42 3505
2405.88 3765
2406.34 3655
2406.81 3947
2407.27 3844
2407.73 3663
2408.19 3652
2408.66 3943
2409.12 3767
2409.58 3644
2410.04 3840
2410.51 3515
2410.97 3502
2411.43 3825
2411.90 3549
2412.36 3520
2412.82 3495
2413.28 3631
2413.75 3595
2414.21 3494
2414.67 3392
2415.14 3453
2415.60 3398
2416.06 3576
2416.53 3449
2416.99 3587
2417.45 3526
2417.92 3939
2418.38 3921
2418.84 3836
2419.31 3965
2419.77 4036
2420.23 4132
2420.70 4220
2421.16 4046
2421.63 3866
2422.09 3869
2422.55 4269
2423.02 4146
2423.48 3747
2423.95 4091
2424.41 4130
2424.87 3904
2425.34 3874
2425.80 4055
2426.27 4203
2426.73 4149
2427.20 4405
2427.66 4553
2428.12 4174
2428.59 4234
2429.05 4106
2429.52 4004
2429.98 4119
2430.45 3956
2430.91 3843
2431.38 3862
2431.84 3718
2432.31 3717
2432.77 3695
2433.24 3510
2433.70 3711
2434.17 3675
2434.63 3799
2435.10 3891
2435.56 3999
2436.03 3782
2436.49 3874
2436.96 3699
2437.42 3835
2437.89 4195
2438.35 3869
2438.82 3961
2439.28 4201
2439.75 4183
2440.21 4116
2440.68 4058
2441.15 4300
2441.61 4277
2442.08 4392
2442.54 4260
2443.01 4341
2443.48 4483
2443.94 4255
2444.41 4183
2444.87 3977
2445.34 3798
2445.81 3679
2446.27 3958
2446.74 3756
2447.20 3685
2447.67 3759
2448.14 3538
2448.60 3584
2449.07 3656
2449.54 3435
2450.00 3518
2450.47 3606
2450.94 3401
2451.40 3485
2451.87 3560
2452.34 3553
2452.80 3619
2453.27 3708
2453.74 3676
2454.20 3568
2454.67 3542
2455.14 3715
2455.60 3660
2456.07 3529
2456.54 3554
2457.01 3646
2457.47 3716
2457.94 3730
2458.41 3466
2458.87 3443
2459.34 3756
2459.81 3665
2460.28 3643
2460.74 3524
2461.21 3459
2461.68 3400
2462.15 3505
2462.62 3641
2463.08 3640
2463.55 3553
2464.02 3538
2464.49 3738
2464.95 3989
2465.42 3817
2465.89 3904
2466.36 3648
2466.83 3617
2467.29 3721
2467.76 3566
2468.23 3662
2468.70 3833
2469.17 3653
2469.64 3724
2470.10 3707
2470.57 3502
2471.04 3665
2471.51 3482
2471.98 3606
2472.45 3377
2472.92 3465
2473.39 3598
2473.85 3377
2474.32 3269
2474.79 3164
2475.26 3233
2475.73 3212
2476.20 3423
2476.67 3353
2477.14 3185
2477.61 3188
2478.08 3170
2478.54 3372
2479.01 3515
2479.48 3519
2479.95 3460
2480.42 3561
2480.89 3456
2481.36 3414
2481.83 3276
2482.30 3486
2482.77 3610
2483.24 3731
2483.71 3461
2484.18 3553
2484.65 3450
2485.12 3758
2485.59 3498
2486.06 3558
2486.53 3350
2487.00 3612
2487.47 3656
2487.94 3570
2488.41 3560
2488.88 3584
2489.35 3703
2489.82 3574
2490.29 3598
2490.76 3392
2491.23 3627
2491.70 3632
2492.17 3749
2492.64 3583
2493.11 3493
2493.58 3546
2494.05 3515
2494.52 3720
2495.00 3715
2495.47 3695
2495.94 3720
2496.41 3732
2496.88 3807
2497.35 3729
2497.82 3676
2498.29 3775
2498.76 3740
2499.23 3636
2499.71 3480
2500.18 3349
2500.65 3210
2501.12 3396
2501.59 3594
2502.06 3476
2502.53 3588
2503.01 3581
2503.48 3576
2503.95 3502
2504.42 3399
2504.89 3478
2505.36 3418
2505.84 3590
2506.31 3647
2506.78 3647
2507.25 3678
2507.72 3695
2508.20 3570
2508.67 3505
2509.14 3649
2509.61 3877
2510.08 3788
2510.56 3941
2511.03 3914
2511.50 3841
2511.97 3915
2512.45 3854
2512.92 4016
2513.39 4030
2513.86 3832
2514.34 3996
2514.81 3962
2515.28 3677
2515.75 3794
2516.23 3842
2516.70 3727
2517.17 3817
2517.65 3985
2518.12 3639
2518.59 3752
2519.07 3851
2519.54 3882
2520.01 3702
2520.48 3748
2520.96 3843
2521.43 3637
2521.90 3453
2522.38 3658
2522.85 3722
2523.32 3591
2523.80 3442
2524.27 3556
2524.75 3508
2525.22 3430
2525.69 3610
2526.17 3664
2526.64 3525
2527.11 3726
2527.59 3862
2528.06 3741
2528.54 3681
2529.01 3553
2529.48 3630
2529.96 3776
2530.43 3544
2530.91 3829
2531.38 3820
2531.85 3636
2532.33 3638
2532.80 3555
2533.28 3611
2533.75 3474
2534.23 3566
2534.70 3781
2535.18 3822
2535.65 3903
2536.12 3616
2536.60 3594
2537.07 3701
2537.55 3621
2538.02 3944
2538.50 3784
2538.97 3714
2539.45 3704
2539.92 3612
2540.40 3554
2540.87 3747
2541.35 3668
2541.82 3378
2542.30 3570
2542.77 3441
2543.25 3579
2543.73 3477
2544.20 3697
2544.68 3749
2545.15 3618
2545.63 3400
2546.10 3427
2546.58 3550
2547.05 3821
2547.53 3645
2548.01 3371
2548.48 3847
2548.96 4062
2549.43 4062
2549.91 4000
2550.39 4090
2550.86 4013
2551.34 3829
2551.81 4035
2552.29 4232
2552.77 4333
2553.24 3933
2553.72 3881
2554.20 4148
2554.67 4130
2555.15 4121
2555.62 4099
2556.10 4194
2556.58 4085
2557.05 4123
2557.53 4085
2558.01 4256
2558.48 4219
2558.96 4204
2559.44 4101
2559.91 4210
2560.39 4060
2560.87 3880
2561.35 3822
2561.82 3687
2562.30 3606
2562.78 3635
2563.25 3839
2563.73 3815
2564.21 3482
2564.69 3628
2565.16 3897
2565.64 3659
2566.12 3681
2566.60 3616
2567.07 3637
2567.55 3528
2568.03 3598
2568.51 3607
2568.98 3625
2569.46 3468
2569.94 3302
2570.42 3435
2570.90 3452
2571.37 3504
2571.85 3331
2572.33 3361
2572.81 3573
2573.29 3457
2573.76 3345
2574.24 3235
2574.72 3452
2575.20 3442
2575.68 3255
2576.16 3334
2576.63 3430
2577.11 3487
2577.59 3370
2578.07 3372
2578.55 3262
2579.03 3109
2579.51 3203
2579.98 3297
2580.46 3461
2580.94 3438
2581.42 3408
2581.90 3305
2582.38 3122
2582.86 3223
2583.34 3188
2583.82 3113
2584.30 3493
2584.77 3675
2585.25 3404
2585.73 3342
2586.21 3390
2586.69 3606
2587.17 3625
2587.65 3311
2588.13 3301
2588.61 3497
2589.09 3649
2589.57 3599
2590.05 3612
2590.53 3436
2591.01 3394
2591.49 3448
2591.97 3226
2592.45 3427
2592.93 3369
2593.41 3646
2593.89 3583
2594.37 3574
2594.85 3449
2595.33 3287
2595.81 3152
2596.29 3566
2596.77 3449
2597.25 3710
2597.73 3590
2598.21 3541
2598.69 3320
2599.17 3294
2599.65 3131
2600.13 3144
2600.61 3234
2601.09 3237
2601.57 3234
2602.06 3213
2602.54 3268
2603.02 3331
2603.50 3408
2603.98 3370
2604.46 3227
2604.94 3460
2605.42 3312
2605.90 3295
2606.38 3275
2606.87 3463
2607.35 3326
2607.83 3356
2608.31 3444
2608.79 3305
2609.27 3417
2609.75 3459
2610.24 3276
2610.72 3291
2611.20 3274
2611.68 3456
2612.16 3477
2612.64 3389
2613.13 3361
2613.61 3543
2614.09 3311
2614.57 3259
2615.05 3500
2615.54 3326
2616.02 3370
2616.50 3450
2616.98 3446
2617.46 3257
2617.95 3427
2618.43 3355
2618.91 3356
2619.39 3340
2619.88 3478
2620.36 3475
2620.84 3309
2621.32 3442
2621.81 3639
2622.29 3416
2622.77 3383
2623.26 3564
2623.74 3552
2624.22 3504
2624.70 3384
2625.19 3355
2625.67 3333
2626.15 3409
2626.64 3442
2627.12 3409
2627.60 3162
2628.09 3418
2628.57 3547
2629.05 3373
2629.54 3183
2630.02 3269
2630.50 3414
2630.99 3529
2631.47 3403
2631.95 3221
2632.44 3219
2632.92 3452
2633.40 3346
2633.89 3351
2634.37 3402
2634.85 3376
2635.34 3426
2635.82 3403
2636.31 3410
2636.79 3263
2637.27 3558
2637.76 3455
2638.24 3347
2638.73 3311
2639.21 3357
2639.70 3359
2640.18 3341
2640.66 3242
2641.15 3410
2641.63 3378
2642.12 3364
2642.60 3628
2643.09 3738
2643.57 3756
2644.06 3830
2644.54 3515
2645.03 3607
2645.51 3465
2646.00 3454
2646.48 3343
2646.97 3116
2647.45 3028
2647.94 2891
2648.42 3183
2648.91 3261
2649.39 3101
2649.88 3058
2650.36 3149
2650.85 3124
2651.33 3344
2651.82 3184
2652.30 3394
2652.79 3500
2653.27 3304
2653.76 3028
2654.24 3208
2654.73 2971
2655.22 2989
2655.70 3001
2656.19 3268
2656.67 3312
2657.16 3478
2657.65 3343
2658.13 3245
2658.62 3287
2659.10 3224
2659.59 2971
2660.08 3071
2660.56 3362
2661.05 3329
2661.53 3230
2662.02 3071
2662.51 3110
2662.99 3471
2663.48 3685
2663.97 3506
2664.45 3388
2664.94 3258
2665.43 3430
2665.91 3519
2666.40 3401
2666.89 3196
2667.37 3342
2667.86 3346
2668.35 3455
2668.83 3081
2669.32 3455
2669.81 3425
2670.29 3523
2670.78 3361
2671.27 3415
2671.76 3325
2672.24 3396
2672.73 3311
2673.22 3377
2673.71 3456
2674.19 3434
2674.68 3325
2675.17 3535
2675.66 3622
2676.14 3632
2676.63 3578
2677.12 3999
2677.61 3853
2678.09 3879
2678.58 3922
2679.07 3837
2679.56 3872
2680.05 3629
2680.53 3542
2681.02 3587
2681.51 3721
2682.00 3525
2682.49 3318
2682.97 3431
2683.46 3518
2683.95 3444
2684.44 3542
2684.93 3848
2685.42 3466
2685.91 3437
2686.39 3550
2686.88 3556
2687.37 3560
2687.86 3698
2688.35 3816
2688.84 3658
2689.33 3397
2689.81 3298
2690.30 3263
2690.79 3126
2691.28 3244
2691.77 3372
2692.26 3343
2692.75 3380
2693.24 3353
2693.73 3422
2694.22 3353
2694.71 3628
2695.20 3262
2695.68 3359
2696.17 3237
2696.66 3186
2697.15 3265
2697.64 3506
2698.13 3283
2698.62 3228
2699.11 3362
2699.60 3420
2700.09 3322
2700.58 3418
2701.07 3221
2701.56 3205
2702.05 3175
2702.54 3258
2703.03 3296
2703.52 3437
2704.01 3526
2704.50 3466
2704.99 3495
2705.48 3494
2705.97 3414
2706.46 3313
2706.95 3537
2707.44 3204
2707.93 3223
2708.42 3367
2708.92 3410
2709.41 3420
2709.90 3035
2710.39 3111
2710.88 3346
2711.37 3346
2711.86 3210
2712.35 3146
2712.84 3307
2713.33 3295
2713.82 3195
2714.31 3129
2714.81 3399
2715.30 3277
2715.79 3304
2716.28 3444
2716.77 3307
2717.26 3262
2717.75 3077
2718.24 3175
2718.74 3184
2719.23 3242
2719.72 3022
2720.21 2963
2720.70 3228
2721.19 3347
2721.69 3244
2722.18 3229
2722.67 3287
2723.16 3542
2723.65 3485
2724.15 3174
2724.64 3445
2725.13 3377
2725.62 3152
2726.11 3195
2726.61 3404
2727.10 3272
2727.59 3379
2728.08 3154
2728.58 3203
2729.07 3301
2729.56 3295
2730.05 3226
2730.55 3060
2731.04 3072
2731.53 3310
2732.02 3317
2732.52 3162
2733.01 3320
2733.50 3284
2733.99 3353
2734.49 3403
2734.98 3307
2735.47 3432
2735.97 3443
2736.46 3507
2736.95 3421
2737.45 3329
2737.94 3459
2738.43 3305
2738.93 3221
2739.42 3297
2739.91 3451
2740.41 3320
2740.90 3386
2741.39 3244
2741.89 3169
2742.38 3401
2742.87 3153
2743.37 3376
2743.86 3171
2744.36 3197
2744.85 3316
2745.34 3443
2745.84 3220
2746.33 3130
2746.82 2994
2747.32 3003
2747.81 2957
2748.31 3218
2748.80 3290
2749.30 3320
2749.79 3029
2750.28 3115
2750.78 3186
2751.27 3224
2751.77 3407
2752.26 3431
2752.76 3190
2753.25 3244
2753.75 3178
2754.24 3132
2754.74 3337
2755.23 3225
2755.72 3126
2756.22 3275
2756.71 3425
2757.21 3474
2757.70 3342
2758.20 3341
2758.69 3493
2759.19 3414
2759.69 3345
2760.18 3237
2760.68 3273
2761.17 3149
2761.67 3212
2762.16 3352
2762.66 3497
2763.15 3369
2763.65 3400
2764.14 3324
2764.64 3273
2765.14 3139
2765.63 3249
2766.13 3211
2766.62 3457
2767.12 3239
2767.61 3025
2768.11 3234
2768.61 3006
2769.10 2992
2769.60 2923
2770.09 2905
2770.59 3028
2771.09 3155
2771.58 3166
2772.08 2987
2772.58 3130
2773.07 3257
2773.57 3484
2774.06 3353
2774.56 3355
2775.06 3320
2775.55 3370
2776.05 3471
2776.55 3383
2777.04 3442
2777.54 3555
2778.04 3530
2778.54 3797
2779.03 3822
2779.53 3805
2780.03 3630
2780.52 3572
2781.02 3574
2781.52 3563
2782.01 3393
2782.51 3361
2783.01 3343
2783.51 3187
2784.00 3302
2784.50 3109
2785.00 3238
2785.50 3313
2785.99 3469
2786.49 3221
2786.99 3336
2787.49 3228
2787.98 3195
2788.48 3367
2788.98 3324
2789.48 3286
2789.98 3445
2790.47 3182
2790.97 3216
2791.47 3342
2791.97 3312
2792.47 3269
2792.96 3257
2793.46 3382
2793.96 3216
2794.46 3318
2794.96 3383
2795.46 3496
2795.95 3543
2796.45 3537
2796.95 3826
2797.45 3832
2797.95 3596
2798.45 3523
2798.95 3736
2799.44 3812
2799.94 3635
2800.44 3747
2800.94 3541
2801.44 3675
2801.94 3591
2802.44 3356
2802.94 3438
2803.44 3357
2803.93 3126
2804.43 3241
2804.93 3456
2805.43 3424
2805.93 3249
2806.43 3635
2806.93 3628
2807.43 3594
2807.93 3723
2808.43 3657
2808.93 3705
2809.43 3998
2809.93 3989
2810.43 3985
2810.93 3691
2811.43 3868
2811.93 3630
2812.43 3616
2812.93 3683
2813.43 3561
2813.93 3444
2814.43 3504
2814.93 3639
2815.43 3517
2815.93 3666
2816.43 3501
2816.93 3716
2817.43 3972
2817.93 3935
2818.43 3854
2818.93 3617
2819.43 3552
2819.93 3641
2820.43 3708
2820.93 3884
2821.43 4022
2821.93 3651
2822.43 3585
2822.94 3941
2823.44 3881
2823.94 3759
2824.44 3713
2824.94 3587
2825.44 3503
2825.94 3610
2826.44 3451
2826.94 3413
2827.44 3342
2827.95 3173
2828.45 3316
2828.95 3210
2829.45 3132
2829.95 3123
2830.45 3131
2830.95 3268
2831.46 3189
2831.96 3150
2832.46 3401
2832.96 3319
2833.46 3177
2833.97 3153
2834.47 3412
2834.97 3347
2835.47 3316
2835.97 3273
2836.47 3236
2836.98 3254
2837.48 3455
2837.98 3455
2838.48 3367
2838.99 3379
2839.49 3298
2839.99 3503
2840.49 3537
2841.00 3535
2841.50 3487
2842.00 3483
2842.50 3263
2843.01 3311
2843.51 3458
2844.01 3282
2844.51 3233
2845.02 3184
2845.52 3234
2846.02 3299
2846.52 3327
2847.03 3233
2847.53 3282
2848.03 3407
2848.54 3549
2849.04 3784
2849.54 3804
2850.05 3762
2850.55 3540
2851.05 3505
2851.56 3956
2852.06 3861
2852.56 3367
2853.07 3525
2853.57 3645
2854.07 3628
2854.58 3485
2855.08 3359
2855.59 3210
2856.09 3488
2856.59 3310
2857.10 3240
2857.60 3394
2858.10 3349
2858.61 3401
2859.11 3286
2859.62 3157
2860.12 3120
2860.63 3287
2861.13 3127
2861.63 3194
2862.14 3434
2862.64 3657
2863.15 3512
2863.65 3053
2864.16 2973
2864.66 2990
2865.16 3017
2865.67 3067
2866.17 3001
2866.68 3112
2867.18 3100
2867.69 2991
2868.19 3048
2868.70 3200
2869.20 3065
2869.71 2988
2870.21 3154
2870.72 3171
2871.22 3257
2871.73 3303
2872.23 3148
2872.74 3171
2873.24 3069
2873.75 3136
2874.25 3259
2874.76 3219
2875.27 3151
2875.77 3153
2876.28 3103
2876.78 3179
2877.29 3118
2877.79 3300
2878.30 3335
2878.81 3352
2879.31 3342
2879.82 3264
2880.32 3089
2880.83 3284
2881.33 2924
2881.84 3295
2882.35 3199
2882.85 3185
2883.36 3226
2883.87 3374
2884.37 3276
2884.88 3367
2885.38 3414
2885.89 3576
2886.40 3640
2886.90 3406
2887.41 3229
2887.92 3350
2888.42 3592
2888.93 3568
2889.44 3503
2889.94 3459
2890.45 3546
2890.96 3376
2891.46 3383
2891.97 3379
2892.48 3337
2892.98 3324
2893.49 3382
2894.00 3401
2894.51 3646
2895.01 3359
2895.52 3548
2896.03 3586
2896.54 3792
2897.04 4038
2897.55 4011
2898.06 4069
2898.57 3979
2899.07 4282
2899.58 4318
2900.09 3959
2900.60 4334
2901.10 4059
2901.61 4094
2902.12 4174
2902.63 4151
2903.13 4426
2903.64 4259
2904.15 4174
2904.66 4206
2905.17 4451
2905.68 4609
2906.18 4048
2906.69 4237
2907.20 4182
2907.71 4096
2908.22 4195
2908.72 4145
2909.23 3947
2909.74 3937
2910.25 3917
2910.76 3577
2911.27 3507
2911.78 3472
2912.28 3451
2912.79 3432
2913.30 3507
2913.81 3309
2914.32 3270
2914.83 3438
2915.34 3184
2915.85 3318
2916.36 3610
2916.87 3596
2917.37 3616
2917.88 3401
2918.39 3463
2918.90 3497
2919.41 3653
2919.92 3712
2920.43 3646
2920.94 3427
2921.45 3438
2921.96 3451
2922.47 3632
2922.98 3665
2923.49 3316
2924.00 3421
2924.51 3487
2925.02 3478
2925.53 3727
2926.04 3909
2926.55 3954
2927.06 3713
2927.57 3479
2928.08 3667
2928.59 3849
2929.10 3745
2929.61 3692
2930.12 3639
2930.63 3645
2931.14 3508
2931.65 3431
2932.16 3450
2932.67 3414
2933.18 3127
2933.69 2812
2934.20 3023
2934.71 3227
2935.22 3332
2935.73 3376
2936.24 3661
2936.76 3481
2937.27 3462
2937.78 3242
2938.29 3165
2938.80 3293
2939.31 3270
2939.82 3505
2940.33 3530
2940.84 3439
2941.36 3441
2941.87 3463
2942.38 3387
2942.89 3277
2943.40 3323
2943.91 3506
2944.42 3476
2944.94 3706
2945.45 3427
2945.96 3430
2946.47 3758
2946.98 3788
2947.49 3784
2948.01 3652
2948.52 3778
2949.03 3669
2949.54 3781
2950.05 3680
2950.57 3499
2951.08 3473
2951.59 3425
2952.10 3231
2952.61 3220
2953.13 3230
2953.64 3301
2954.15 3054
2954.66 3235
2955.18 3141
2955.69 3152
2956.20 3167
2956.71 3417
2957.23 3578
2957.74 3290
2958.25 3248
2958.76 3133
2959.28 2943
2959.79 3298
2960.30 3461
2960.82 3496
2961.33 3289
2961.84 3268
2962.36 3342
2962.87 3332
2963.38 3297
2963.89 3402
2964.41 3239
2964.92 3393
2965.43 3409
2965.95 3448
2966.46 3556
2966.97 3211
2967.49 3117
2968.00 3123
2968.52 3298
2969.03 3219
2969.54 2931
2970.06 3083
2970.57 3031
2971.08 2983
2971.60 3096
2972.11 3084
2972.63 2966
2973.14 2930
2973.65 3212
2974.17 3072
2974.68 2972
2975.20 3168
2975.71 3084
2976.23 3138
2976.74 3400
2977.25 3234
2977.77 3311
2978.28 3165
2978.80 3000
2979.31 3230
2979.83 3324
2980.34 3393
2980.86 3305
2981.37 3236
2981.89 3431
2982.40 3191
2982.91 3205
2983.43 3196
2983.94 3379
2984.46 3384
2984.97 3373
2985.49 3523
2986.00 3218
2986.52 3313
2987.04 3442
2987.55 3482
2988.07 3512
2988.58 3428
2989.10 3344
2989.61 3594
2990.13 3418
2990.64 3383
2991.16 3415
2991.67 3330
2992.19 3551
2992.71 3490
2993.22 3570
2993.74 3541
2994.25 3404
2994.77 3519
2995.28 3572
2995.80 3346
2996.32 3339
2996.83 3663
2997.35 3488
2997.87 3443
2998.38 3731
2998.90 3693
2999.41 3520
2999.93 3783
3000.45 3886
3000.96 3932
3001.48 3919
3002.00 4063
3002.51 3917
3003.03 3973
3003.55 4016
3004.06 4042
3004.58 4205
3005.10 4525
3005.61 4658
3006.13 4696
3006.65 4499
3007.16 4583
3007.68 4492
3008.20 4321
3008.71 4180
3009.23 4178
3009.75 3973
3010.27 3900
3010.78 3907
3011.30 3750
3011.82 3873
3012.34 3642
3012.85 3731
3013.37 3395
3013.89 3540
3014.41 3444
3014.92 3553
3015.44 3602
3015.96 3542
3016.48 3746
3016.99 3698
3017.51 3858
3018.03 4022
3018.55 4066
3019.07 3876
3019.58 4049
3020.10 4259
3020.62 4019
3021.14 3916
3021.66 3833
3022.17 4162
3022.69 4081
3023.21 4012
3023.73 4129
3024.25 3822
3024.77 3584
3025.28 3549
3025.80 3665
3026.32 3777
3026.84 3408
3027.36 3398
3027.88 3463
3028.40 3353
3028.92 3334
3029.43 3460
3029.95 3493
3030.47 3338
3030.99 3404
3031.51 3601
3032.03 3790
3032.55 3630
3033.07 3459
3033.59 3498
3034.11 3826
3034.63 3774
3035.15 3596
3035.66 3653
3036.18 3605
3036.70 3577
3037.22 3566
3037.74 3883
3038.26 3824
3038.78 3786
3039.30 3680
3039.82 3776
3040.34 3882
3040.86 3597
3041.38 3730
3041.90 3751
3042.42 3551
3042.94 3472
3043.46 3426
3043.98 3384
3044.50 3425
3045.02 3708
3045.54 3544
3046.06 3495
3046.58 3573
3047.10 3466
3047.62 3656
3048.14 3748
3048.66 3775
3049.18 3664
3049.71 3552
3050.23 3647
3050.75 3626
3051.27 3519
3051.79 3358
3052.31 3482
3052.83 3523
3053.35 3405
3053.87 3256
3054.39 3249
3054.91 3088
3055.43 3081
3055.96 3284
3056.48 3205
3057.00 3284
3057.52 3261
3058.04 3316
3058.56 3532
3059.08 3280
3059.61 3270
3060.13 3363
3060.65 3262
3061.17 3484
3061.69 3496
3062.21 3297
3062.73 3439
3063.26 3335
3063.78 3249
3064.30 3234
3064.82 3381
3065.34 3590
3065.87 3692
3066.39 3438
3066.91 3312
3067.43 3383
3067.95 3433
3068.48 3382
3069.00 3307
3069.52 3246
3070.04 3389
3070.57 3332
3071.09 3231
3071.61 3516
3072.13 3354
3072.66 3213
3073.18 3545
3073.70 3607
3074.22 3415
3074.75 3458
3075.27 3575
3075.79 3496
3076.32 3545
3076.84 3661
3077.36 3586
3077.88 3742
3078.41 3470
3078.93 3556
3079.45 3709
3079.98 3932
3080.50 3748
3081.02 3926
3081.55 4176
3082.07 4041
3082.59 4033
3083.12 4013
3083.64 4118
3084.16 4140
3084.69 3929
3085.21 3827
3085.73 3930
3086.26 3907
3086.78 3806
3087.31 3886
3087.83 3969
3088.35 3882
3088.88 3811
3089.40 3744
3089.93 3602
3090.45 3689
3090.97 3465
3091.50 3605
3092.02 3804
3092.55 3621
3093.07 3568
3093.60 3620
3094.12 3583
3094.64 3668
3095.17 3533
3095.69 3738
3096.22 3698
3096.74 3889
3097.27 3752
3097.79 3953
3098.32 3916
3098.84 4131
3099.37 4165
3099.89 3913
3100.42 3920
3100.94 4284
3101.47 4696
3101.99 4761
3102.52 5243
3103.04 6089
3103.57 7143
3104.09 8057
3104.62 8239
3105.14 8467
3105.67 9083
3106.19 9071
3106.72 9331
3107.24 8216
3107.77 7854
3108.29 6848
3108.82 6316
3109.35 5899
3109.87 5447
3110.40 4879
3110.92 4943
3111.45 5113
3111.98 5002
3112.50 5218
3113.03 5735
3113.55 5587
3114.08 5325
3114.61 5238
3115.13 5254
3115.66 5243
3116.18 5117
3116.71 4967
3117.24 4435
3117.76 4352
3118.29 4098
3118.82 4059
3119.34 4062
3119.87 3849
3120.40 4124
3120.92 4331
3121.45 4161
3121.98 4340
3122.50 4289
3123.03 3977
3123.56 4465
3124.08 4386
3124.61 4435
3125.14 4578
3125.66 4483
3126.19 4493
3126.72 4229
3127.25 4245
3127.77 4345
3128.30 4471
3128.83 4400
3129.36 4980
3129.88 4618
3130.41 4377
3130.94 4190
3131.46 4184
3131.99 4085
3132.52 3967
3133.05 3948
3133.58 3704
3134.10 3891
3134.63 3851
3135.16 3893
3135.69 3799
3136.21 3785
3136.74 4074
3137.27 3819
3137.80 3555
3138.33 3464
3138.86 3612
3139.38 3727
3139.91 3447
3140.44 3764
3140.97 3824
3141.50 3565
3142.03 3595
3142.55 3747
3143.08 3589
3143.61 3388
3144.14 3438
3144.67 3484
3145.20 3517
3145.73 3546
3146.25 3644
3146.78 3752
3147.31 3796
3147.84 3931
3148.37 3963
3148.90 4113
3149.43 4156
3149.96 3990
3150.49 4264
3151.02 4068
3151.54 3817
3152.07 3911
3152.60 4261
3153.13 4012
3153.66 3814
3154.19 3832
3154.72 3754
3155.25 3632
3155.78 3923
3156.31 3927
3156.84 3973
3157.37 3899
3157.90 4148
3158.43 3765
3158.96 4086
3159.49 3996
3160.02 4012
3160.55 4060
3161.08 3918
3161.61 3724
3162.14 3728
3162.67 3427
3163.20 3535
3163.73 3629
3164.26 3659
3164.79 3624
3165.32 3587
3165.85 3351
3166.38 3445
3166.91 3396
3167.44 3453
3167.97 3320
3168.50 3249
3169.03 3557
3169.57 3353
3170.10 3533
3170.63 3402
3171.16 3269
3171.69 3580
3172.22 3345
3172.75 3306
3173.28 3294
3173.81 3261
3174.34 3402
3174.88 3309
3175.41 3228
3175.94 3254
3176.47 3406
3177.00 3432
3177.53 3380
3178.06 3565
3178.60 3730
3179.13 3418
3179.66 3524
3180.19 3522
3180.72 3383
3181.25 3544
3181.79 3548
3182.32 3571
3182.85 3543
3183.38 3509
3183.91 3365
3184.44 2996
3184.98 3178
3185.51 3194
3186.04 3170
3186.57 3317
3187.11 3194
3187.64 3191
3188.17 3254
3188.70 3496
3189.24 3310
3189.77 3294
3190.30 3033
3190.83 3133
3191.37 3044
3191.90 3452
3192.43 3067
3192.96 3029
3193.50 3216
3194.03 3113
3194.56 3310
3195.09 2971
3195.63 3128
3196.16 3172
3196.69 3309
3197.23 3278
3197.76 3267
3198.29 3234
3198.83 3132
3199.36 3238
3199.89 3430
3200.43 3448
3200.96 3386
3201.49 3434
3202.03 3595
3202.56 3570
3203.09 3540
3203.63 3813
3204.16 3766
3204.69 3579
3205.23 3588
3205.76 3561
3206.30 3513
3206.83 3524
3207.36 3501
3207.90 3513
3208.43 3115
3208.97 3340
3209.50 3321
3210.03 3320
3210.57 3593
3211.10 3622
3211.64 3657
3212.17 3625
3212.70 3478
3213.24 3838
3213.77 4001
3214.31 3963
3214.84 3670
3215.38 3655
3215.91 3713
3216.45 3920
3216.98 3942
3217.52 3790
3218.05 3471
3218.59 3519
3219.12 3724
3219.66 3784
3220.19 3574
3220.73 3679
3221.26 3812
3221.80 3793
3222.33 3678
3222.87 3613
3223.40 3653
3223.94 3650
3224.47 3806
3225.01 4033
3225.54 3761
3226.08 3871
3226.61 3796
3227.15 3741
3227.69 3658
3228.22 3694
3228.76 3656
3229.29 3484
3229.83 3463
3230.36 3463
3230.90 3655
3231.44 3511
3231.97 3502
3232.51 3609
3233.04 3660
3233.58 3663
3234.12 3660
3234.65 3571
3235.19 3463
3235.72 3573
3236.26 3557
3236.80 3712
3237.33 3641
3237.87 3578
3238.41 3632
3238.94 3481
3239.48 3616
3240.02 3594
3240.55 3730
3241.09 3926
3241.63 3906
3242.16 3842
3242.70 3795
3243.24 3902
3243.77 3907
3244.31 3780
3244.85 3623
3245.39 3608
3245.92 3588
3246.46 3677
3247.00 3299
3247.53 3471
3248.07 3724
3248.61 3633
3249.15 3702
3249.68 3743
3250.22 3715
3250.76 3995
3251.30 3613
3251.83 3448
3252.37 3365
3252.91 3626
3253.45 3578
3253.98 3699
3254.52 3921
3255.06 3841
3255.60 3907
3256.14 3938
3256.67 4028
3257.21 4132
3257.75 4018
3258.29 3743
3258.83 3940
3259.37 4141
3259.90 4385
3260.44 4415
3260.98 4394
3261.52 4508
3262.06 4838
3262.60 4910
3263.13 5226
3263.67 5228
3264.21 5464
3264.75 5861
3265.29 6325
3265.83 6585
3266.37 6734
3266.91 6781
3267.44 7517
3267.98 7963
3268.52 8194
3269.06 8405
3269.60 8141
3270.14 7927
3270.68 7761
3271.22 7197
3271.76 6929
3272.30 6858
3272.84 5888
3273.38 5348
3273.91 5281
3274.45 4926
3274.99 4652
3275.53 4478
3276.07 4209
3276.61 4207
3277.15 4121
3277.69 4189
3278.23 4107
3278.77 3897
3279.31 4232
3279.85 4330
3280.39 4341
3280.93 4416
3281.47 4324
3282.01 4434
3282.55 4279
3283.09 4593
3283.63 4757
3284.17 4557
3284.71 4537
3285.25 4473
3285.79 4983
3286.33 4725
3286.87 4524
3287.42 4462
3287.96 4552
3288.50 4735
3289.04 4567
3289.58 4522
3290.12 4490
3290.66 4566
3291.20 4812
3291.74 4604
3292.28 4305
3292.82 4350
3293.36 4345
3293.91 4383
3294.45 4807
3294.99 5029
3295.53 5129
3296.07 5041
3296.61 5282
3297.15 5492
3297.69 5710
3298.24 5904
3298.78 5844
3299.32 5576
3299.86 5398
3300.40 5000
3300.94 4991
3301.49 4843
3302.03 4524
3302.57 4829
3303.11 4398
3303.65 4094
3304.19 4081
3304.74 4066
3305.28 3972
3305.82 4090
3306.36 4087
3306.90 3894
3307.45 3890
3307.99 4185
3308.53 4306
3309.07 3979
3309.62 3770
3310.16 4071
3310.70 4163
3311.24 4178
3311.79 3928
3312.33 3950
3312.87 3921
3313.41 4012
3313.96 3953
3314.50 4123
3315.04 4157
3315.59 4108
3316.13 4069
3316.67 4127
3317.21 4220
3317.76 4416
3318.30 4265
3318.84 4473
3319.39 4750
3319.93 4599
3320.47 4613
3321.02 4317
3321.56 3977
3322.10 3944
3322.65 3850
3323.19 3774
3323.73 3920
3324.28 3987
3324.82 3898
3325.36 3810
3325.91 3746
3326.45 3693
3327.00 3680
3327.54 3642
3328.08 3628
3328.63 3931
3329.17 3623
3329.72 3772
3330.26 3609
3330.80 3588
3331.35 3739
3331.89 3750
3332.44 4047
3332.98 4109
3333.53 3959
3334.07 4140
3334.61 4174
3335.16 4359
3335.70 4359
3336.25 4282
3336.79 4253
3337.34 4494
3337.88 4698
3338.43 5088
3338.97 4974
3339.52 4665
3340.06 4816
3340.61 4510
3341.15 4394
3341.70 4378
3342.24 4107
3342.79 4233
3343.33 4151
3343.88 4126
3344.42 3855
3344.97 3754
3345.51 3467
3346.06 3689
3346.60 3484
3347.15 3556
3347.69 3409
3348.24 3575
3348.78 3607
3349.33 3626
3349.88 3712
3350.42 3604
3350.97 3603
3351.51 3680
3352.06 3544
3352.61 3705
3353.15 3672
3353.70 3920
3354.24 3806
3354.79 3721
3355.34 3873
3355.88 3957
3356.43 3754
3356.97 3520
3357.52 3655
3358.07 3653
3358.61 3494
3359.16 3343
3359.71 3314
3360.25 3220
3360.80 3100
3361.35 3109
3361.89 3257
3362.44 3218
3362.99 3188
3363.53 3477
3364.08 3294
3364.63 3241
3365.17 3343
3365.72 3449
3366.27 3279
3366.81 3311
3367.36 3305
3367.91 3274
3368.46 3150
3369.00 3436
3369.55 3165
3370.10 3145
3370.64 3389
3371.19 3236
3371.74 3303
3372.29 3257
3372.83 3549
3373.38 3417
3373.93 3385
3374.48 3254
3375.03 3489
3375.57 3410
3376.12 3396
3376.67 3163
3377.22 3359
3377.76 3260
3378.31 3156
3378.86 3111
3379.41 3108
3379.96 3146
3380.50 3088
3381.05 3068
3381.60 3088
3382.15 3112
3382.70 3011
3383.25 3118
3383.79 3090
3384.34 2985
3384.89 3134
3385.44 3127
3385.99 2864
3386.54 3182
3387.09 3338
3387.64 3266
3388.18 3000
3388.73 3357
3389.28 3211
3389.83 3145
3390.38 3414
3390.93 3292
3391.48 3235
3392.03 3230
3392.58 3297
3393.13 3286
3393.67 3259
3394.22 3329
3394.77 3044
3395.32 2955
3395.87 2813
3396.42 2875
3396.97 2950
3397.52 2855
3398.07 3040
3398.62 3084
3399.17 3045
3399.72 3042
3400.27 3033
3400.82 2865
3401.37 2825
3401.92 2712
3402.47 2784
3403.02 2918
3403.57 2892
3404.12 2852
3404.67 2886
3405.22 3019
3405.77 2934
3406.32 2955
3406.87 3006
3407.42 3110
3407.97 3029
3408.52 2942
3409.07 3000
3409.62 2975
3410.17 2992
3410.72 3275
3411.27 3260
3411.82 3046
3412.38 3105
3412.93 2994
3413.48 2992
3414.03 2951
3414.58 3067
3415.13 3043
3415.68 3056
3416.23 3184
3416.78 3131
3417.33 2930
3417.89 3088
3418.44 2977
3418.99 2904
3419.54 2934
3420.09 2897
3420.64 2809
3421.19 3109
3421.74 3099
3422.30 2946
3422.85 2865
3423.40 3086
3423.95 3295
3424.50 3137
3425.05 3252
3425.61 3324
3426.16 3276
3426.71 3648
3427.26 3641
3427.81 3584
3428.37 3733
3428.92 3745
3429.47 3365
3430.02 3312
3430.58 3239
3431.13 3409
3431.68 3317
3432.23 3064
3432.78 3153
3433.34 3304
3433.89 3280
3434.44 3242
3434.99 3365
3435.55 3569
3436.10 3341
3436.65 3430
3437.21 3324
3437.76 3164
3438.31 2914
3438.86 3233
3439.42 3104
3439.97 3145
3440.52 3216
3441.08 3335
3441.63 3106
3442.18 3108
3442.74 3142
3443.29 3098
3443.84 3046
3444.40 3187
3444.95 3218
3445.50 3136
3446.06 3275
3446.61 3188
3447.16 3383
3447.72 3326
3448.27 3077
3448.82 3216
3449.38 3096
3449.93 3391
3450.48 3035
3451.04 3287
3451.59 3329
3452.15 3048
3452.70 2861
3453.25 2959
3453.81 3173
3454.36 3035
3454.92 3006
3455.47 2778
3456.03 2846
3456.58 3018
3457.13 2993
3457.69 3034
3458.24 3188
3458.80 3296
3459.35 3351
3459.91 3255
3460.46 3378
3461.02 3012
3461.57 3078
3462.13 3250
3462.68 3369
3463.24 3183
3463.79 3346
3464.34 3297
3464.90 3145
3465.46 3114
3466.01 3246
3466.57 3129
3467.12 3143
3467.68 3186
3468.23 3116
3468.79 2873
3469.34 3066
3469.90 3229
3470.45 3051
3471.01 3210
3471.56 3262
3472.12 3479
3472.67 3615
3473.23 3434
3473.79 3424
3474.34 3422
3474.90 3323
3475.45 3482
3476.01 3565
3476.56 3528
3477.12 3417
3477.68 3392
3478.23 3312
3478.79 3459
3479.35 3609
3479.90 3674
3480.46 3559
3481.01 3665
3481.57 3789
3482.13 3739
3482.68 3639
3483.24 3911
3483.80 3986
3484.35 3965
3484.91 3788
3485.47 3703
3486.02 3737
3486.58 3648
3487.14 3670
3487.69 3694
3488.25 3911
3488.81 4039
3489.36 3955
3489.92 3961
3490.48 4300
3491.03 4740
3491.59 5208
3492.15 5196
3492.71 5546
3493.26 6116
3493.82 6357
3494.38 6987
3494.94 7103
3495.49 6970
3496.05 7115
3496.61 6613
3497.17 6329
3497.72 6085
3498.28 5857
3498.84 6312
3499.40 5905
3499.95 7188
3500.51 7788
3501.07 8025
3501.63 8417
3502.19 8376
3502.74 8614
3503.30 8905
3503.86 8348
3504.42 8404
3504.98 8083
3505.53 7615
3506.09 7920
3506.65 7688
3507.21 8149
3507.77 8269
3508.33 8195
3508.88 8133
3509.44 7647
3510.00 7175
3510.56 6874
3511.12 6137
3511.68 5946
3512.24 5418
3512.80 5318
3513.35 4653
3513.91 4508
3514.47 4581
3515.03 4609
3515.59 4366
3516.15 4304
3516.71 4391
3517.27 4074
3517.83 4179
3518.39 4019
3518.95 4003
3519.50 3914
3520.06 3838
3520.62 3940
3521.18 3884
3521.74 4165
3522.30 4169
3522.86 4050
3523.42 4089
3523.98 3943
3524.54 3788
3525.10 3898
3525.66 4041
3526.22 3985
3526.78 3738
3527.34 3657
3527.90 3594
3528.46 3524
3529.02 3548
3529.58 3367
3530.14 3340
3530.70 3334
3531.26 3391
3531.82 3314
3532.38 3571
3532.94 3331
3533.50 3268
3534.06 3393
3534.62 3394
3535.18 3517
3535.75 3522
3536.31 3634
3536.87 3403
3537.43 3538
3537.99 3734
3538.55 3709
3539.11 3901
3539.67 3945
3540.23 3927
3540.79 3892
3541.35 3687
3541.92 3597
3542.48 3786
3543.04 3839
3543.60 3526
3544.16 3518
3544.72 3457
3545.28 3555
3545.84 3715
3546.41 3625
3546.97 3496
3547.53 3426
3548.09 3078
3548.65 3148
3549.21 3327
3549.78 3459
3550.34 3281
3550.90 3232
3551.46 3123
3552.02 3034
3552.59 3083
3553.15 3201
3553.71 2937
3554.27 2888
3554.83 3024
3555.40 3006
3555.96 2886
3556.52 2764
3557.08 3185
3557.65 3129
3558.21 3065
3558.77 3190
3559.33 3128
3559.90 3091
3560.46 3111
3561.02 3106
3561.58 3015
3562.15 3016
3562.71 3264
3563.27 3162
3563.83 2911
3564.40 3130
3564.96 3210
3565.52 3173
3566.09 2925
3566.65 2944
3567.21 2866
3567.78 2933
3568.34 2918
3568.90 2992
3569.47 2828
3570.03 2764
3570.59 2802
3571.16 3015
3571.72 2869
3572.28 2892
3572.85 3364
3573.41 3136
3573.97 3070
3574.54 3148
3575.10 3027
3575.66 2996
3576.23 3052
3576.79 3109
3577.36 3018
3577.92 3029
3578.48 3085
3579.05 3258
3579.61 3048
3580.18 3040
3580.74 3113
3581.31 3316
3581.87 3361
3582.43 2968
3583.00 3031
3583.56 3031
3584.13 3149
3584.69 3087
3585.26 3057
3585.82 2898
3586.39 3108
3586.95 2953
3587.52 2774
3588.08 2766
3588.64 2931
3589.21 2907
3589.77 2715
3590.34 2774
3590.90 2932
3591.47 2713
3592.03 2638
3592.60 2716
3593.17 2702
3593.73 2743
3594.30 2854
3594.86 2733
3595.43 2804
3595.99 2890
3596.56 2968
3597.12 3004
3597.69 2846
3598.25 2959
3598.82 2988
3599.39 2955
3599.95 2828
3600.52 2937
3601.08 2953
3601.65 2964
3602.21 2960
3602.78 3017
3603.35 2860
3603.91 2808
3604.48 2905
3605.04 3066
3605.61 2907
3606.18 2879
3606.74 2713
3607.31 2728
3607.88 2575
3608.44 2591
3609.01 2686
3609.57 2695
3610.14 2760
3610.71 2856
3611.27 2623
3611.84 2419
3612.41 2553
3612.97 2795
3613.54 2633
3614.11 2764
3614.68 2575
3615.24 2698
3615.81 2759
3616.38 2819
3616.94 3000
3617.51 3339
3618.08 3389
3618.64 3496
3619.21 3689
3619.78 3511
3620.35 3738
3620.91 3768
3621.48 3644
3622.05 3735
3622.62 3828
3623.18 3714
3623.75 3696
3624.32 3368
3624.89 3188
3625.45 3203
3626.02 2864
3626.59 2726
3627.16 2822
3627.73 2763
3628.29 2699
3628.86 2828
3629.43 2896
3630.00 2871
3630.57 2862
3631.13 2829
3631.70 2703
3632.27 2844
3632.84 2812
3633.41 2889
3633.98 2830
3634.54 2788
3635.11 2934
3635.68 2932
3636.25 2858
3636.82 2829
3637.39 2918
3637.96 2941
3638.52 2952
3639.09 2911
3639.66 3206
3640.23 3497
3640.80 3326
3641.37 3849
3641.94 3651
3642.51 3836
3643.08 3986
3643.65 4079
3644.21 4152
3644.78 4450
3645.35 4240
3645.92 3895
3646.49 3974
3647.06 3555
3647.63 3618
3648.20 3409
3648.77 3162
3649.34 3353
3649.91 3392
3650.48 3092
3651.05 3008
3651.62 3145
3652.19 3143
3652.76 3171
3653.33 3300
3653.90 3298
3654.47 3220
3655.04 3412
3655.61 3545
3656.18 3502
3656.75 3679
3657.32 3654
3657.89 3427
3658.46 3278
3659.03 3714
3659.60 3693
3660.17 3655
3660.74 3895
3661.31 3820
3661.88 3798
3662.45 3621
3663.02 3565
3663.59 3694
3664.16 3831
3664.74 3988
3665.31 3693
3665.88 3429
3666.45 3424
3667.02 3583
3667.59 3346
3668.16 3344
3668.73 3702
3669.30 3652
3669.87 3545
3670.45 3600
3671.02 3524
3671.59 3379
3672.16 3296
3672.73 3438
3673.30 3466
3673.87 3137
3674.45 3313
3675.02 3587
3675.59 3447
3676.16 3236
3676.73 3226
3677.30 3396
3677.88 3458
3678.45 3294
3679.02 3364
3679.59 3232
3680.16 3241
3680.74 3176
3681.31 3410
3681.88 3394
3682.45 3418
3683.02 3174
3683.60 3144
3684.17 3123
3684.74 3162
3685.31 3119
3685.89 2974
3686.46 2977
3687.03 3185
3687.60 3368
3688.18 3420
3688.75 3003
3689.32 3419
3689.89 3480
3690.47 3494
3691.04 3792
3691.61 3591
3692.19 3617
3692.76 3951
3693.33 3881
3693.91 3985
3694.48 3774
3695.05 3676
3695.62 3494
3696.20 3375
3696.77 3225
3697.34 3208
3697.92 3202
3698.49 3203
3699.06 3226
3699.64 3197
3700.21 3396
3700.79 3339
3701.36 3438
3701.93 3302
3702.51 3184
3703.08 3289
3703.65 3328
3704.23 3221
3704.80 3165
3705.38 3177
3705.95 3154
3706.52 3085
3707.10 2826
3707.67 2973
3708.25 3268
3708.82 2965
3709.39 3043
3709.97 3213
3710.54 3145
3711.12 3067
3711.69 2984
3712.27 3024
3712.84 3197
3713.42 3171
3713.99 2905
3714.57 2981
3715.14 3191
3715.71 3118
3716.29 2974
3716.86 3079
3717.44 3026
3718.01 2765
3718.59 2823
3719.16 2805
3719.74 2910
3720.31 2898
3720.89 2945
3721.47 2894
3722.04 3173
3722.62 3007
3723.19 2931
3723.77 3007
3724.34 2830
3724.92 2825
3725.49 2672
3726.07 2742
3726.64 2703
3727.22 2585
3727.80 2717
3728.37 2896
3728.95 2754
3729.52 2791
3730.10 2970
3730.67 3034
3731.25 3081
3731.83 3025
3732.40 3092
3732.98 2999
3733.55 3079
3734.13 3223
3734.71 3168
3735.28 3249
3735.86 3098
3736.44 3153
3737.01 3037
3737.59 3010
3738.17 2872
3738.74 2692
3739.32 2728
3739.90 2544
3740.47 2651
3741.05 3029
3741.63 2715
3742.20 2615
3742.78 2880
3743.36 2687
3743.93 2668
3744.51 2841
3745.09 2738
3745.66 2904
3746.24 2644
3746.82 2541
3747.40 2816
3747.97 2761
3748.55 2954
3749.13 3102
3749.70 2924
3750.28 2779
3750.86 2715
3751.44 2868
3752.02 2580
3752.59 2811
3753.17 2727
3753.75 2814
3754.33 2670
3754.90 2532
3755.48 2479
3756.06 2605
3756.64 2767
3757.22 2693
3757.79 2719
3758.37 2780
3758.95 2709
3759.53 2599
3760.11 3075
3760.68 2842
3761.26 2862
3761.84 2977
3762.42 2944
3763.00 2893
3763.58 2790
3764.15 2786
3764.73 2850
3765.31 2943
3765.89 2749
3766.47 2815
3767.05 2763
3767.63 2673
3768.21 2814
3768.78 2665
3769.36 2600
3769.94 2802
3770.52 2702
3771.10 3032
3771.68 2794
3772.26 2598
3772.84 2647
3773.42 2652
3774.00 2697
3774.58 2764
3775.15 2729
3775.73 2498
3776.31 2631
3776.89 2956
3777.47 2666
3778.05 2662
3778.63 2753
3779.21 2798
3779.79 2740
3780.37 2523
3780.95 2488
3781.53 2507
3782.11 2515
3782.69 2537
3783.27 2525
3783.85 2594
3784.43 2685
3785.01 2644
3785.59 2565
3786.17 2495
3786.75 2773
3787.33 2721
3787.91 2604
3788.49 2727
3789.07 2681
3789.65 2552
3790.23 2714
3790.81 2605
3791.39 2643
3791.98 2506
3792.56 2703
3793.14 2638
3793.72 2718
3794.30 2619
3794.88 2697
3795.46 2616
3796.04 2674
3796.62 2821
3797.20 2788
3797.78 2757
3798.37 2810
3798.95 2625
3799.53 2560
3800.11 2572
3800.69 2695
3801.27 2676
3801.85 3035
3802.43 3073
3803.02 3114
3803.60 3247
3804.18 3351
3804.76 3232
3805.34 3349
3805.92 3278
3806.51 2992
3807.09 3037
3807.67 3208
3808.25 3129
3808.83 3192
3809.42 3068
3810.00 3197
3810.58 3213
3811.16 3151
3811.74 3130
3812.33 3094
3812.91 2971
3813.49 3200
3814.07 3174
3814.66 3208
3815.24 3147
3815.82 3400
3816.40 3189
3816.99 3135
3817.57 3333
3818.15 3195
3818.73 3413
3819.32 3302
3819.90 3182
3820.48 3096
3821.06 3136
3821.65 2943
3822.23 2749
3822.81 2840
3823.40 3019
3823.98 2720
3824.56 2665
3825.15 2713
3825.73 2544
3826.31 2658
3826.90 3032
3827.48 2725
3828.06 2626
3828.65 2887
3829.23 2885
3829.81 2938
3830.40 2588
3830.98 2663
3831.56 2702
3832.15 2618
3832.73 2445
3833.32 2486
3833.90 2644
3834.48 2803
3835.07 2812
3835.65 2715
3836.23 2757
3836.82 2739
3837.40 2799
3837.99 2497
3838.57 2599
3839.16 2642
3839.74 2730
3840.32 2727
3840.91 2716
3841.49 2500
3842.08 2681
3842.66 2716
3843.25 2477
3843.83 2544
3844.42 2507
3845.00 2619
3845.59 2586
3846.17 2688
3846.76 2475
3847.34 2618
3847.92 2562
3848.51 2676
3849.09 2602
3849.68 2763
3850.27 2679
3850.85 2566
3851.44 2609
3852.02 2600
3852.61 2520
3853.19 2616
3853.78 2626
3854.36 2482
3854.95 2662
3855.53 2745
3856.12 2682
3856.70 2643
3857.29 2769
3857.88 2873
3858.46 2609
3859.05 2614
3859.63 2715
3860.22 2850
3860.80 3129
3861.39 2786
3861.98 2815
3862.56 3099
3863.15 3272
3863.73 3314
3864.32 3330
3864.91 3438
3865.49 3153
3866.08 3190
3866.67 2997
3867.25 2917
3867.84 3117
3868.43 3353
3869.01 3409
3869.60 3438
3870.19 3310
3870.77 3290
3871.36 3239
3871.95 3195
3872.53 3345
3873.12 3278
3873.71 3498
3874.29 3517
3874.88 3515
3875.47 3514
3876.05 3627
3876.64 3675
3877.23 3783
3877.82 4213
3878.40 4234
3878.99 4601
3879.58 4305
3880.16 4644
3880.75 4392
3881.34 4372
3881.93 4303
3882.51 4168
3883.10 3945
3883.69 3548
3884.28 3469
3884.87 3276
3885.45 3255
3886.04 3240
3886.63 3361
3887.22 3338
3887.80 3409
3888.39 3089
3888.98 3042
3889.57 3312
3890.16 3318
3890.74 3353
3891.33 3405
3891.92 3332
3892.51 3139
3893.10 3145
3893.69 3142
3894.27 3015
3894.86 3275
3895.45 3364
3896.04 2868
3896.63 3165
3897.22 3005
3897.81 2812
3898.40 2764
3898.98 2976
3899.57 3091
3900.16 2955
3900.75 2892
3901.34 2781
3901.93 2901
3902.52 2571
3903.11 2650
3903.70 2719
3904.29 2890
3904.87 2833
3905.46 2759
3906.05 2748
3906.64 2613
3907.23 2724
3907.82 2644
3908.41 2885
3909.00 2879
3909.59 2715
3910.18 2900
3910.77 2745
3911.36 2553
3911.95 2466
3912.54 2467
3913.13 2424
3913.72 2545
3914.31 2545
3914.90 2386
3915.49 2384
3916.08 2725
3916.67 2767
3917.26 2693
3917.85 2536
3918.44 2719
3919.03 2626
3919.62 2469
3920.21 2558
3920.80 2513
3921.39 2700
3921.98 2670
3922.57 2826
3923.16 2765
3923.75 2745
3924.34 2643
3924.94 2773
3925.53 2664
3926.12 2490
3926.71 2586
3927.30 2559
3927.89 2566
3928.48 2688
3929.07 2561
3929.66 2495
3930.25 2690
3930.85 2600
3931.44 2408
3932.03 2239
3932.62 2449
3933.21 2580
3933.80 2656
3934.39 2619
3934.99 2469
3935.58 2373
3936.17 2244
3936.76 2383
3937.35 2400
3937.94 2519
3938.54 2491
3939.13 2566
3939.72 2566
3940.31 2399
3940.90 2608
3941.49 2507
3942.09 2655
3942.68 2678
3943.27 2647
3943.86 2802
3944.46 2695
3945.05 2631
3945.64 2619
3946.23 2580
3946.82 2593
3947.42 2664
3948.01 2606
3948.60 2626
3949.20 2619
3949.79 2734
3950.38 2562
3950.97 2505
3951.57 2559
3952.16 2355
3952.75 2517
3953.34 2507
3953.94 2663
3954.53 2613
3955.12 2601
3955.72 2757
3956.31 2620
3956.90 2466
3957.50 2463
3958.09 2519
3958.68 2578
3959.28 2794
3959.87 2569
3960.46 2612
3961.06 2755
3961.65 2679
3962.24 2523
3962.84 2371
3963.43 2409
3964.02 2560
3964.62 2475
3965.21 2476
3965.81 2539
3966.40 2611
3966.99 2542
3967.59 2493
3968.18 2645
3968.78 2667
3969.37 2588
3969.96 2515
3970.56 2443
3971.15 2583
3971.75 2508
3972.34 2477
3972.94 2520
3973.53 2639
3974.12 2548
3974.72 2534
3975.31 2594
3975.91 2549
3976.50 2679
3977.10 2664
3977.69 2558
3978.29 2641
3978.88 2679
3979.48 2727
3980.07 2893
3980.67 2905
3981.26 2835
3981.86 2760
3982.45 2701
3983.05 2770
3983.64 2720
3984.24 2498
3984.83 2539
3985.43 2563
3986.02 2548
3986.62 2630
3987.21 2694
3987.81 2743
3988.40 2717
3989.00 2494
3989.60 2522
3990.19 2487
3990.79 2589
3991.38 2600
3991.98 2448
3992.57 2617
3993.17 2686
3993.77 2554
3994.36 2659
3994.96 2614
3995.55 2717
3996.15 2827
3996.75 2621
3997.34 2651
3997.94 2856
3998.54 2725
3999.13 2928
3999.73 2693
4000.32 2607
4000.92 2696
4001.52 2770
4002.11 2582
4002.71 2724
4003.31 2678
4003.90 2530
4004.50 2531
4005.10 2452
4005.69 2376
4006.29 2474
4006.89 2539
4007.49 2652
4008.08 2669
4008.68 2684
4009.28 2432
4009.87 2589
4010.47 2571
4011.07 2612
4011.67 2575
4012.26 2554
4012.86 2535
4013.46 2395
4014.05 2622
4014.65 2451
4015.25 2467
4015.85 2582
4016.44 2602
4017.04 2564
4017.64 2602
4018.24 2556
4018.84 2629
4019.43 2588
4020.03 2443
4020.63 2339
4021.23 2426
4021.83 2517
4022.42 2635
4023.02 2386
4023.62 2601
4024.22 2576
4024.82 2442
4025.41 2479
4026.01 2666
4026.61 2649
4027.21 2843
4027.81 2813
4028.41 2749
4029.01 2831
4029.60 2925
4030.20 2966
4030.80 2880
4031.40 2894
4032.00 3288
4032.60 3186
4033.20 2858
4033.80 3066
4034.39 2736
4034.99 2881
4035.59 2665
4036.19 2642
4036.79 2742
4037.39 2746
4037.99 2565
4038.59 2677
4039.19 2548
4039.79 2591
4040.39 2651
4040.99 2514
4041.59 2369
4042.18 2578
4042.78 2640
4043.38 2536
4043.98 2413
4044.58 2494
4045.18 2557
4045.78 2627
4046.38 2539
4046.98 2619
4047.58 2431
4048.18 2590
4048.78 2494
4049.38 2439
4049.98 2406
4050.58 2582
4051.18 2607
4051.78 2521
4052.38 2632
4052.98 2737
4053.58 2785
4054.19 2743
4054.79 2835
4055.39 2784
4055.99 2856
4056.59 2863
4057.19 2721
4057.79 2725
4058.39 2659
4058.99 2550
4059.59 2618
4060.19 2655
4060.79 2559
4061.39 2410
4061.99 2515
4062.60 2488
4063.20 2239
4063.80 2395
4064.40 2435
4065.00 2509
4065.60 2399
4066.20 2572
4066.80 2488
4067.41 2447
4068.01 2336
4068.61 2427
4069.21 2498
4069.81 2469
4070.41 2563
4071.02 2550
4071.62 2630
4072.22 2473
4072.82 2422
4073.42 2409
4074.02 2528
4074.63 2372
4075.23 2532
4075.83 2620
4076.43 2504
4077.03 2305
4077.64 2439
4078.24 2558
4078.84 2596
4079.44 2489
4080.05 2273
4080.65 2612
4081.25 2649
4081.85 2444
4082.46 2428
4083.06 2740
4083.66 2616
4084.26 2567
4084.87 2570
4085.47 2423
4086.07 2377
4086.67 2530
4087.28 2632
4087.88 2401
4088.48 2365
4089.09 2300
4089.69 2494
4090.29 2531
4090.90 2615
4091.50 2411
4092.10 2295
4092.71 2431
4093.31 2503
4093.91 2677
4094.52 2601
4095.12 2445
4095.72 2236
4096.33 2287
4096.93 2359
4097.53 2194
4098.14 2284
4098.74 2507
4099.34 2431
4099.95 2485
4100.55 2517
4101.16 2331
4101.76 2275
4102.36 2240
4102.97 2321
4103.57 2332
4104.18 2403
4104.78 2270
4105.38 2247
4105.99 2332
4106.59 2484
4107.20 2296
4107.80 2390
4108.41 2535
4109.01 2410
4109.62 2407
4110.22 2364
4110.82 2279
4111.43 2482
4112.03 2354
4112.64 2404
4113.24 2421
4113.85 2492
4114.45 2388
4115.06 2360
4115.66 2242
4116.27 2280
4116.87 2557
4117.48 2528
4118.08 2358
4118.69 2489
4119.29 2387
4119.90 2285
4120.50 2390
4121.11 2309
4121.72 2310
4122.32 2499
4122.93 2482
4123.53 2576
4124.14 2491
4124.74 2443
4125.35 2597
4125.95 2741
4126.56 2724
4127.17 2575
4127.77 2387
4128.38 2439
4128.98 2395
4129.59 2454
4130.20 2432
4130.80 2316
4131.41 2417
4132.01 2295
4132.62 2264
4133.23 2406
4133.83 2476
4134.44 2458
4135.05 2561
4135.65 2455
4136.26 2389
4136.87 2420
4137.47 2358
4138.08 2543
4138.69 2627
4139.29 2431
4139.90 2461
4140.51 2610
4141.11 2572
4141.72 2532
4142.33 2621
4142.93 2655
4143.54 2705
4144.15 2824
4144.75 2664
4145.36 2694
4145.97 2705
4146.58 2649
4147.18 2487
4147.79 2446
4148.40 2664
4149.01 2422
4149.61 2311
4150.22 2307
4150.83 2357
4151.44 2421
4152.04 2324
4152.65 2312
4153.26 2389
4153.87 2104
4154.47 2313
4155.08 2480
4155.69 2510
4156.30 2587
4156.91 2584
4157.51 2518
4158.12 2424
4158.73 2480
4159.34 2584
4159.95 2597
4160.56 2555
4161.16 2562
4161.77 2511
4162.38 2378
4162.99 2583
4163.60 2543
4164.21 2318
4164.81 2427
4165.42 2539
4166.03 2796
4166.64 2433
4167.25 2943
4167.86 2731
4168.47 2842
4169.08 2841
4169.69 2744
4170.29 2823
4170.90 2803
4171.51 2724
4172.12 2877
4172.73 2677
4173.34 2730
4173.95 2732
4174.56 2811
4175.17 2869
4175.78 2691
4176.39 2690
4177.00 2720
4177.61 2731
4178.22 2759
4178.82 2665
4179.43 2611
4180.04 2659
4180.65 2704
4181.26 2788
4181.87 2747
4182.48 2761
4183.09 2553
4183.70 2450
4184.31 2493
4184.92 2543
4185.53 2611
4186.14 2633
4186.75 2622
4187.36 2685
4187.97 2634
4188.58 2482
4189.19 2594
4189.81 2358
4190.42 2568
4191.03 2540
4191.64 2416
4192.25 2632
4192.86 2624
4193.47 2836
4194.08 2838
4194.69 2952
4195.30 3081
4195.91 3147
4196.52 3027
4197.13 3286
4197.74 3059
4198.36 3137
4198.97 3219
4199.58 3154
4200.19 3241
4200.80 3233
4201.41 3142
4202.02 3162
4202.63 2977
4203.25 2777
4203.86 2846
4204.47 2714
4205.08 2668
4205.69 2768
4206.30 2662
4206.92 2921
4207.53 2746
4208.14 2745
4208.75 2740
4209.36 2692
4209.97 2792
4210.59 2744
4211.20 2496
4211.81 2635
4212.42 2678
4213.03 2721
4213.65 2755
4214.26 2802
4214.87 2722
4215.48 2725
4216.10 2744
4216.71 2696
4217.32 2759
4217.93 2924
4218.55 3004
4219.16 2977
4219.77 3015
4220.38 3128
4221.00 3234
4221.61 3283
4222.22 3188
4222.83 3316
4223.45 3266
4224.06 3198
4224.67 3368
4225.29 3377
4225.90 3502
4226.51 3682
4227.13 3930
4227.74 4131
4228.35 4331
4228.96 4542
4229.58 4809
4230.19 5133
4230.80 5647
4231.42 5353
4232.03 5600
4232.65 5487
4233.26 5111
4233.87 4747
4234.49 4871
4235.10 5000
4235.71 4976
4236.33 5153
4236.94 5439
4237.56 5517
4238.17 5434
4238.78 5571
4239.40 5279
4240.01 5176
4240.63 4944
4241.24 4732
4241.85 4264
4242.47 3869
4243.08 3915
4243.70 3728
4244.31 3546
4244.93 3394
4245.54 3237
4246.15 3276
4246.77 3363
4247.38 3684
4248.00 3669
4248.61 3717
4249.23 3663
4249.84 3799
4250.46 3731
4251.07 3722
4251.69 3637
4252.30 3690
4252.92 3659
4253.53 3688
4254.15 3705
4254.76 3744
4255.38 3439
4255.99 3381
4256.61 3350
4257.22 3399
4257.84 3618
4258.45 3401
4259.07 3218
4259.69 3129
4260.30 3082
4260.92 3239
4261.53 3135
4262.15 3158
4262.76 3206
4263.38 3070
4263.99 3013
4264.61 2825
4265.23 3031
4265.84 3046
4266.46 3001
4267.07 3091
4267.69 3108
4268.31 2963
4268.92 3241
4269.54 3361
4270.16 3119
4270.77 2914
4271.39 2864
4272.00 2951
4272.62 3114
4273.24 2980
4273.85 2974
4274.47 3054
4275.09 3095
4275.70 3066
4276.32 3000
4276.94 3113
4277.55 2959
4278.17 3104
4278.79 3221
4279.40 3367
4280.02 3415
4280.64 3417
4281.26 3095
4281.87 2999
4282.49 2976
4283.11 3057
4283.72 2811
4284.34 2689
4284.96 2772
4285.58 2749
4286.19 2838
4286.81 2777
4287.43 2701
4288.05 2686
4288.66 2621
4289.28 2904
4289.90 2633
4290.52 2595
4291.13 2682
4291.75 2830
4292.37 2673
4292.99 2585
4293.61 2720
4294.22 2643
4294.84 2431
4295.46 2341
4296.08 2389
4296.70 2695
4297.31 2574
4297.93 2533
4298.55 2451
4299.17 2635
4299.79 2504
4300.41 2517
4301.03 2596
4301.64 2525
4302.26 2545
4302.88 2597
4303.50 2680
4304.12 2654
4304.74 2516
4305.36 2412
4305.97 2626
4306.59 2592
4307.21 2583
4307.83 2542
4308.45 2646
4309.07 2660
4309.69 2586
4310.31 2536
4310.93 2412
4311.55 2308
4312.17 2476
4312.78 2490
4313.40 2686
4314.02 2607
4314.64 2429
4315.26 2641
4315.88 2498
4316.50 2425
4317.12 2349
4317.74 2459
4318.36 2492
4318.98 2634
4319.60 2507
4320.22 2521
4320.84 2498
4321.46 2516
4322.08 2516
4322.70 2570
4323.32 2465
4323.94 2452
4324.56 2406
4325.18 2533
4325.80 2582
4326.42 2590
4327.04 2686
4327.66 2661
4328.28 2672
4328.90 2448
4329.52 2508
4330.14 2477
4330.76 2492
4331.39 2756
4332.01 2611
4332.63 2521
4333.25 2538
4333.87 2555
4334.49 2615
4335.11 2515
4335.73 2515
4336.35 2624
4336.97 2717
4337.59 2681
4338.22 2808
4338.84 3068
4339.46 3083
4340.08 2896
4340.70 3025
4341.32 3013
4341.94 2892
4342.57 3054
4343.19 3118
4343.81 2953
4344.43 3145
4345.05 3291
4345.67 3305
4346.29 3691
4346.92 3886
4347.54 4439
4348.16 4758
4348.78 5351
4349.40 5590
4350.03 5518
4350.65 5305
4351.27 5132
4351.89 4725
4352.51 4438
4353.14 4109
4353.76 3904
4354.38 3511
4355.00 3090
4355.63 2794
4356.25 2913
4356.87 2828
4357.49 2777
4358.12 3005
4358.74 2815
4359.36 2735
4359.98 2803
4360.61 2784
4361.23 2658
4361.85 2531
4362.48 2949
4363.10 3003
4363.72 3006
4364.34 2832
4364.97 2939
4365.59 2975
4366.21 2809
4366.84 2711
4367.46 2686
4368.08 2810
4368.71 2837
4369.33 2700
4369.95 2482
4370.58 2713
4371.20 2653
4371.82 2557
4372.45 2524
4373.07 2610
4373.70 2470
4374.32 2462
4374.94 2530
4375.57 2455
4376.19 2517
4376.81 2461
4377.44 2466
4378.06 2474
4378.69 2454
4379.31 2483
4379.94 2699
4380.56 2701
4381.18 2709
4381.81 2651
4382.43 2769
4383.06 2738
4383.68 2751
4384.31 2699
4384.93 2697
4385.55 2860
4386.18 2879
4386.80 2649
4387.43 2600
4388.05 2736
4388.68 2680
4389.30 2745
4389.93 2927
4390.55 2803
4391.18 2702
4391.80 2576
4392.43 2577
4393.05 2508
4393.68 2329
4394.30 2455
4394.93 2775
4395.55 2535
4396.18 2577
4396.80 2745
4397.43 2610
4398.05 2695
4398.68 2649
4399.31 2528
4399.93 2704
4400.56 2589
4401.18 2590
4401.81 2707
4402.43 2656
4403.06 2756
4403.69 2631
4404.31 2695
4404.94 2716
4405.56 2704
4406.19 2648
4406.82 2619
4407.44 2483
4408.07 2684
4408.69 2742
4409.32 2578
4409.95 2556
4410.57 2648
4411.20 2644
4411.83 2568
4412.45 2557
4413.08 2460
4413.71 2474
4414.33 2336
4414.96 2416
4415.59 2390
4416.21 2633
4416.84 2426
4417.47 2393
4418.09 2634
4418.72 2564
4419.35 2475
4419.97 2399
4420.60 2304
4421.23 2489
4421.85 2385
4422.48 2310
4423.11 2276
4423.74 2302
4424.36 2391
4424.99 2353
4425.62 2324
4426.25 2352
4426.87 2179
4427.50 2145
4428.13 2300
4428.76 2341
4429.38 2332
4430.01 2276
4430.64 2216
4431.27 2231
4431.89 2173
4432.52 2135
4433.15 2264
4433.78 2227
4434.41 2244
4435.03 2237
4435.66 2435
4436.29 2530
4436.92 2394
4437.55 2154
4438.18 2305
4438.80 2399
4439.43 2369
4440.06 2271
4440.69 2255
4441.32 2264
4441.95 2129
4442.57 2140
4443.20 2189
4443.83 2120
4444.46 2008
4445.09 2123
4445.72 2229
4446.35 2144
4446.98 2267
4447.61 2349
4448.23 2248
4448.86 2166
4449.49 2099
4450.12 2323
4450.75 2346
4451.38 2149
4452.01 2354
4452.64 2089
4453.27 2138
4453.90 2205
4454.53 2336
4455.16 2227
4455.79 2265
4456.42 2296
4457.05 2188
4457.67 2339
4458.30 2241
4458.93 2287
4459.56 2337
4460.19 2376
4460.82 2215
4461.45 2139
4462.08 2197
4462.71 2183
4463.34 2087
4463.97 2147
4464.60 2151
4465.23 2158
4465.86 2105
4466.49 2013
4467.13 2067
4467.76 2182
4468.39 2209
4469.02 1963
4469.65 2003
4470.28 2121
4470.91 2007
4471.54 2054
4472.17 2138
4472.80 2225
4473.43 2065
4474.06 1973
4474.69 2059
4475.32 1986
4475.95 2046
4476.59 2133
4477.22 2147
4477.85 2025
4478.48 2094
4479.11 2187
4479.74 2086
4480.37 1996
4481.00 2038
4481.64 2135
4482.27 2080
4482.90 1998
4483.53 1954
4484.16 2061
4484.79 2296
4485.42 2120
4486.06 2117
4486.69 2087
4487.32 2086
4487.95 2182
4488.58 2192
4489.22 2095
4489.85 2064
4490.48 2031
4491.11 2187
4491.74 2208
4492.38 2266
4493.01 2428
4493.64 2126
4494.27 1972
4494.90 1903
4495.54 1886
4496.17 2035
4496.80 2365
4497.43 2063
4498.07 2019
4498.70 2057
4499.33 2004
4499.96 2128
4500.60 2173
4501.23 2257
4501.86 2256
4502.50 2322
4503.13 2352
4503.76 2417
4504.39 2425
4505.03 2394
4505.66 2351
4506.29 2424
4506.93 2525
4507.56 2491
4508.19 2354
4508.83 2225
4509.46 2132
4510.09 2217
4510.73 2128
4511.36 2147
4511.99 2123
4512.63 2092
4513.26 1958
4513.89 2081
4514.53 2148
4515.16 2070
4515.80 2035
4516.43 1947
4517.06 2062
4517.70 2082
4518.33 2034
4518.97 1825
4519.60 2049
4520.23 2148
4520.87 2030
4521.50 1936
4522.14 2080
4522.77 2071
4523.40 1940
4524.04 2075
4524.67 2156
4525.31 2112
4525.94 1883
4526.58 2101
4527.21 2098
4527.85 2149
4528.48 2115
4529.12 2201
4529.75 2161
4530.38 2136
4531.02 2285
4531.65 2486
4532.29 2604
4532.92 2623
4533.56 2728
4534.19 2670
4534.83 2915
4535.46 3028
4536.10 2817
4536.74 2882
4537.37 2612
4538.01 2566
4538.64 2244
4539.28 2265
4539.91 2353
4540.55 2197
4541.18 2051
4541.82 1965
4542.45 2064
4543.09 2156
4543.73 2208
4544.36 2115
4545.00 2161
4545.63 2152
4546.27 1939
4546.91 2026
4547.54 1962
4548.18 2039
4548.81 2011
4549.45 2047
4550.09 1889
4550.72 1799
4551.36 2004
4551.99 2088
4552.63 2021
4553.27 1960
4553.90 1961
4554.54 1969
4555.18 1914
4555.81 1833
4556.45 2065
4557.09 2042
4557.72 2027
4558.36 1964
4559.00 2062
4559.63 2011
4560.27 2107
4560.91 1923
4561.54 2021
4562.18 1809
4562.82 1950
4563.46 1965
4564.09 2022
4564.73 1976
4565.37 2215
4566.00 2131
4566.64 2072
4567.28 2173
4567.92 2169
4568.55 2226
4569.19 2235
4569.83 2097
4570.47 2049
4571.10 2021
4571.74 2096
4572.38 2108
4573.02 2061
4573.66 2109
4574.29 2195
4574.93 2204
4575.57 2055
4576.21 1880
4576.85 1891
4577.48 1960
4578.12 1974
4578.76 1969
4579.40 2091
4580.04 2042
4580.67 2004
4581.31 1992
4581.95 2143
4582.59 2145
4583.23 2143
4583.87 2140
4584.51 2058
4585.14 2079
4585.78 2143
4586.42 2187
4587.06 2054
4587.70 2142
4588.34 2072
4588.98 2086
4589.62 2144
4590.26 2249
4590.89 2212
4591.53 2141
4592.17 2457
4592.81 2564
4593.45 2518
4594.09 2514
4594.73 2708
4595.37 2535
4596.01 2370
4596.65 2502
4597.29 2446
4597.93 2257
4598.57 2140
4599.21 1960
4599.85 1957
4600.49 2186
4601.12 2137
4601.76 2097
4602.40 2421
4603.04 2434
4603.68 2404
4604.32 2478
4604.96 2318
4605.60 2458
4606.24 2536
4606.88 2521
4607.52 2442
4608.17 2252
4608.81 2488
4609.45 2499
4610.09 2525
4610.73 2444
4611.37 2246
4612.01 2175
4612.65 2264
4613.29 2142
4613.93 2047
4614.57 2134
4615.21 2152
4615.85 2194
4616.49 2183
4617.13 2195
4617.77 2162
4618.41 2240
4619.06 2290
4619.70 2122
4620.34 2035
4620.98 2161
4621.62 2066
4622.26 2223
4622.90 2069
4623.54 2124
4624.19 2095
4624.83 2035
4625.47 2050
4626.11 2022
4626.75 1902
4627.39 2039
4628.03 2013
4628.68 2011
4629.32 1985
4629.96 2000
4630.60 1982
4631.24 2052
4631.89 1993
4632.53 2033
4633.17 2069
4633.81 2142
4634.45 2137
4635.10 2264
4635.74 2194
4636.38 2266
4637.02 2296
4637.66 2191
4638.31 2215
4638.95 2151
4639.59 2222
4640.23 2245
4640.88 2239
4641.52 2062
4642.16 2071
4642.80 2106
4643.45 2161
4644.09 2203
4644.73 2156
4645.38 2225
4646.02 2144
4646.66 2291
4647.30 2392
4647.95 2156
4648.59 2082
4649.23 2176
4649.88 2163
4650.52 1994
4651.16 1974
4651.81 1953
4652.45 2081
4653.09 2118
4653.74 2046
4654.38 2098
4655.02 1986
4655.67 2065
4656.31 2072
4656.95 2222
4657.60 2218
4658.24 2188
4658.89 2177
4659.53 1995
4660.17 2032
4660.82 1969
4661.46 2122
4662.10 2074
4662.75 2020
4663.39 2009
4664.04 2047
4664.68 2151
4665.33 2131
4665.97 2102
4666.61 1958
4667.26 1904
4667.90 2010
4668.55 1995
4669.19 2108
4669.84 1918
4670.48 2098
4671.12 2010
4671.77 1884
4672.41 2008
4673.06 2098
4673.70 1976
4674.35 2104
4674.99 2118
4675.64 2077
4676.28 2092
4676.93 1898
4677.57 1954
4678.22 1888
4678.86 1915
4679.51 2107
4680.15 2047
4680.80 1948
4681.44 1958
4682.09 1952
4682.74 1985
4683.38 1986
4684.03 1861
4684.67 2053
4685.32 1990
4685.96 2112
4686.61 2175
4687.25 2264
4687.90 2081
4688.55 1985
4689.19 2133
4689.84 2066
4690.48 2077
4691.13 1858
4691.78 1890
4692.42 2077
4693.07 2118
4693.71 2110
4694.36 2127
4695.01 2135
4695.65 2195
4696.30 2309
4696.95 2218
4697.59 2223
4698.24 2423
4698.89 2388
4699.53 2453
4700.18 2602
4700.83 2651
4701.47 2508
4702.12 2557
4702.77 2830
4703.41 2989
4704.06 2741
4704.71 2653
4705.35 2468
4706.00 2391
4706.65 2353
4707.29 2369
4707.94 2355
4708.59 2302
4709.24 2249
4709.88 2377
4710.53 2467
4711.18 2499
4711.83 2256
4712.47 2281
4713.12 2467
4713.77 2330
4714.42 2421
4715.06 2482
4715.71 2441
4716.36 2507
4717.01 2371
4717.65 2218
4718.30 2196
4718.95 2258
4719.60 2365
4720.25 2251
4720.89 2070
4721.54 2048
4722.19 2396
4722.84 2380
4723.49 2203
4724.13 2154
4724.78 2259
4725.43 2341
4726.08 2464
4726.73 2339
4727.38 2475
4728.03 2547
4728.67 2677
4729.32 2620
4729.97 2731
4730.62 2707
4731.27 2937
4731.92 2924
4732.57 2747
4733.22 2540
4733.86 2561
4734.51 2582
4735.16 2209
4735.81 2280
4736.46 2297
4737.11 2384
4737.76 2503
4738.41 2329
4739.06 2338
4739.71 2412
4740.36 2370
4741.01 2373
4741.65 2380
4742.30 2349
4742.95 2495
4743.60 2490
4744.25 2529
4744.90 2610
4745.55 2534
4746.20 2453
4746.85 2375
4747.50 2406
4748.15 2515
4748.80 2421
4749.45 2396
4750.10 2336
4750.75 2333
4751.40 2272
4752.05 2344
4752.70 2622
4753.35 2559
4754.00 2436
4754.65 2402
4755.30 2683
4755.95 2610
4756.61 2482
4757.26 2541
4757.91 2514
4758.56 2344
4759.21 2288
4759.86 2255
4760.51 2192
4761.16 2149
4761.81 2241
4762.46 2287
4763.11 2075
4763.76 2130
4764.41 2077
4765.07 2018
4765.72 2170
4766.37 2205
4767.02 2164
4767.67 2110
4768.32 2386
4768.97 2204
4769.62 2237
4770.28 2280
4770.93 2314
4771.58 2340
4772.23 2294
4772.88 2345
4773.53 2146
4774.19 2023
4774.84 2094
4775.49 2050
4776.14 2152
4776.79 2297
4777.44 2115
4778.10 2032
4778.75 2115
4779.40 2136
4780.05 2126
4780.70 2026
4781.36 2021
4782.01 1996
4782.66 2093
4783.31 2066
4783.97 1978
4784.62 2127
4785.27 2254
4785.92 2165
4786.58 2068
4787.23 2166
4787.88 1973
4788.53 1965
4789.19 2120
4789.84 2028
4790.49 2001
4791.15 2015
4791.80 2085
4792.45 2086
4793.10 2075
4793.76 2078
4794.41 2076
4795.06 1987
4795.72 2027
4796.37 2056
4797.02 1908
4797.68 1904
4798.33 1904
4798.98 2008
4799.64 2133
4800.29 1935
4800.94 2176
4801.60 2149
4802.25 2081
4802.90 2033
4803.56 2099
4804.21 1990
4804.87 1981
4805.52 1986
4806.17 2307
4806.83 2122
4807.48 2054
4808.14 2041
4808.79 1992
4809.44 2015
4810.10 2026
4810.75 2090
4811.41 2028
4812.06 2117
4812.71 2022
4813.37 2170
4814.02 2127
4814.68 2110
4815.33 2262
4815.99 2178
4816.64 2227
4817.30 2375
4817.95 2348
4818.61 2206
4819.26 2319
4819.92 2351
4820.57 2315
4821.23 2386
4821.88 2398
4822.53 2447
4823.19 2463
4823.85 2364
4824.50 2510
4825.16 2564
4825.81 2600
4826.47 2720
4827.12 2812
4827.78 2704
4828.43 2770
4829.09 2878
4829.74 2939
4830.40 2835
4831.05 2726
4831.71 2943
4832.37 2561
4833.02 2462
4833.68 2594
4834.33 2411
4834.99 2485
4835.64 2466
4836.30 2671
4836.96 2426
4837.61 2661
4838.27 2776
4838.92 2630
4839.58 2584
4840.24 2590
4840.89 2550
4841.55 2386
4842.21 2553
4842.86 2649
4843.52 2787
4844.18 2666
4844.83 2845
4845.49 2663
4846.14 2763
4846.80 2836
4847.46 2798
4848.11 2775
4848.77 2866
4849.43 2999
4850.09 2984
4850.74 3208
4851.40 3319
4852.06 3643
4852.71 3715
4853.37 3900
4854.03 3904
4854.68 3602
4855.34 3692
4856.00 3591
4856.66 3300
4857.31 3064
4857.97 2879
4858.63 3048
4859.29 3080
4859.94 3008
4860.60 3061
4861.26 3036
4861.92 2783
4862.57 2939
4863.23 2834
4863.89 3075
4864.55 2953
4865.21 3031
4865.86 3052
4866.52 3083
4867.18 3000
4867.84 3145
4868.50 3256
4869.15 3140
4869.81 3042
4870.47 3030
4871.13 2998
4871.79 2928
4872.45 3024
4873.10 2874
4873.76 2815
4874.42 2924
4875.08 2635
4875.74 2755
4876.40 2853
4877.06 2816
4877.71 2782
4878.37 2761
4879.03 2787
4879.69 2584
4880.35 2596
4881.01 2772
4881.67 2831
4882.33 2784
4882.99 2832
4883.65 2610
4884.30 2648
4884.96 2564
4885.62 2467
4886.28 2442
4886.94 2436
4887.60 2488
4888.26 2425
4888.92 2665
4889.58 2640
4890.24 2638
4890.90 2579
4891.56 2687
4892.22 2974
4892.88 3131
4893.54 3076
4894.20 2868
4894.86 2918
4895.52 2914
4896.18 2944
4896.84 2842
4897.50 2696
4898.16 2826
4898.82 2548
4899.48 2477
4900.14 2743
4900.80 2679
4901.46 2665
4902.12 2721
4902.78 2822
4903.44 3140
4904.10 3060
4904.76 3182
4905.42 2988
4906.08 2860
4906.74 2599
4907.40 2655
4908.06 2526
4908.73 2475
4909.39 2557
4910.05 2556
4910.71 2706
4911.37 2466
4912.03 2393
4912.69 2321
4913.35 2299
4914.01 2336
4914.68 2321
4915.34 2358
4916.00 2412
4916.66 2287
4917.32 2414
4917.98 2246
4918.64 2237
4919.31 2377
4919.97 2370
4920.63 2214
4921.29 2260
4921.95 2211
4922.61 2241
4923.28 2138
4923.94 2193
4924.60 2280
4925.26 2218
4925.92 2159
4926.59 2329
4927.25 2156
4927.91 2271
4928.57 2352
4929.23 2219
4929.90 2383
4930.56 2341
4931.22 2259
4931.88 2386
4932.55 2366
4933.21 2287
4933.87 2345
4934.53 2317
4935.20 2290
4935.86 2398
4936.52 2370
4937.18 2181
4937.85 2233
4938.51 2228
4939.17 2254
4939.84 2172
4940.50 2152
4941.16 2250
4941.82 2062
4942.49 2132
4943.15 2229
4943.81 2129
4944.48 2261
4945.14 2264
4945.80 2230
4946.47 2347
4947.13 2335
4947.79 2120
4948.46 2197
4949.12 2266
4949.79 1939
4950.45 1954
4951.11 2105
4951.78 2227
4952.44 2102
4953.10 1966
4953.77 2182
4954.43 2233
4955.10 2084
4955.76 2114
4956.42 2092
4957.09 1975
4957.75 1923
4958.42 2126
4959.08 2109
4959.74 2042
4960.41 2316
4961.07 2112
4961.74 2322
4962.40 2239
4963.07 2255
4963.73 2434
4964.40 2674
4965.06 2882
4965.73 2843
4966.39 2893
4967.05 2960
4967.72 2834
4968.38 2923
4969.05 2865
4969.71 2804
4970.38 2666
4971.04 2612
4971.71 2502
4972.37 2527
4973.04 2379
4973.70 2310
4974.37 2473
4975.04 2480
4975.70 2314
4976.37 2255
4977.03 2479
4977.70 2508
4978.36 2444
4979.03 2388
4979.69 2416
4980.36 2185
4981.03 2243
4981.69 2361
4982.36 2556
4983.02 2384
4983.69 2359
4984.35 2342
4985.02 2390
4985.69 2312
4986.35 2216
4987.02 2247
4987.68 2519
4988.35 2518
4989.02 2680
4989.68 2893
4990.35 2852
4991.02 2973
4991.68 3273
4992.35 2989
4993.02 2917
4993.68 2903
4994.35 2661
4995.02 2543
4995.68 2529
4996.35 2518
4997.02 2538
4997.68 2427
4998.35 2232
4999.02 2264
4999.68 2241
5000.35 2124
5001.02 2082
5001.68 2104
5002.35 2078
5003.02 2044
5003.69 2119
5004.35 2035
5005.02 1908
5005.69 2071
5006.35 2002
5007.02 1940
5007.69 2108
5008.36 2017
5009.02 1926
5009.69 1937
5010.36 1989
5011.03 1972
5011.70 1905
5012.36 1982
5013.03 1991
5013.70 2024
5014.37 1918
5015.04 1861
5015.70 1942
5016.37 1963
5017.04 2084
5017.71 1926
5018.38 1807
5019.04 2019
5019.71 2133
5020.38 1977
5021.05 2054
5021.72 1866
5022.39 1940
5023.05 1956
5023.72 2086
5024.39 2289
5025.06 2175
5025.73 2084
5026.40 2182
5027.07 2074
5027.74 1995
5028.40 2008
5029.07 2162
5029.74 2092
5030.41 2065
5031.08 2024
5031.75 2081
5032.42 2002
5033.09 2088
5033.76 2033
5034.43 1971
5035.10 1954
5035.76 2012
5036.43 1858
5037.10 1788
5037.77 1822
5038.44 1967
5039.11 2046
5039.78 2036
5040.45 2033
5041.12 2106
5041.79 1875
5042.46 1953
5043.13 1909
5043.80 1883
5044.47 1710
5045.14 1744
5045.81 1790
5046.48 1950
5047.15 1921
5047.82 1858
5048.49 1915
5049.16 1864
5049.83 1892
5050.50 2052
5051.17 2008
5051.84 1901
5052.51 1963
5053.18 2038
5053.85 1956
5054.52 2011
5055.20 2043
5055.87 2108
5056.54 2171
5057.21 1907
5057.88 2070
5058.55 2053
5059.22 1916
5059.89 1884
5060.56 1934
5061.23 1952
5061.90 1852
5062.58 1846
5063.25 1788
5063.92 1775
5064.59 1931
5065.26 1921
5065.93 1814
5066.60 1785
5067.27 1854
5067.95 1839
5068.62 1827
5069.29 1855
5069.96 1804
5070.63 1830
5071.30 1928
5071.98 1845
5072.65 1855
5073.32 1842
5073.99 1749
5074.66 1686
5075.34 1768
5076.01 1839
5076.68 1883
5077.35 1838
5078.02 1874
5078.70 2008
5079.37 1947
5080.04 1944
5080.71 1904
5081.39 1947
5082.06 1965
5082.73 2044
5083.40 1992
5084.08 1909
5084.75 1954
5085.42 1941
5086.09 1963
5086.77 1868
5087.44 1905
5088.11 2082
5088.79 1842
5089.46 1780
5090.13 1903
5090.80 1901
5091.48 1927
5092.15 2134
5092.82 2028
5093.50 2076
5094.17 2098
5094.84 2065
5095.52 1983
5096.19 2079
5096.86 1966
5097.54 1960
5098.21 2057
5098.88 1842
5099.56 1896
5100.23 1820
5100.90 1859
5101.58 1884
5102.25 2041
5102.93 1954
5103.60 1743
5104.27 1866
5104.95 1827
5105.62 1883
5106.30 1925
5106.97 2019
5107.64 1989
5108.32 2044
5108.99 2162
5109.67 1980
5110.34 1898
5111.02 1902
5111.69 1898
5112.36 1792
5113.04 1703
5113.71 1777
5114.39 1645
5115.06 1823
5115.74 1879
5116.41 1799
5117.09 1780
5117.76 1929
5118.44 1941
5119.11 1923
5119.79 1812
5120.46 1886
5121.14 1937
5121.81 1895
5122.49 1923
5123.16 1974
5123.84 1882
5124.51 1965
5125.19 1954
5125.86 1709
5126.54 1845
5127.21 1954
5127.89 1836
5128.56 1910
5129.24 1909
5129.92 1777
5130.59 1737
5131.27 1812
5131.94 1914
5132.62 1919
5133.29 1975
5133.97 2022
5134.65 2016
5135.32 1845
5136.00 1880
5136.67 1864
5137.35 1851
5138.03 1834
5138.70 1823
5139.38 1777
5140.05 2005
5140.73 1915
5141.41 1852
5142.08 1809
5142.76 1923
5143.44 1867
5144.11 1992
5144.79 1835
5145.47 1865
5146.14 1899
5146.82 1837
5147.50 1883
5148.17 1758
5148.85 1741
5149.53 1856
5150.20 1802
5150.88 1755
5151.56 1853
5152.24 1916
5152.91 1836
5153.59 1740
5154.27 1766
5154.94 1789
5155.62 1774
5156.30 1722
5156.98 1796
5157.65 1631
5158.33 1689
5159.01 1758
5159.69 1828
5160.36 1730
5161.04 1623
5161.72 1674
5162.40 1753
5163.07 1759
5163.75 1796
5164.43 1836
5165.11 1758
5165.79 1811
5166.46 1758
5167.14 1758
5167.82 1702
5168.50 1764
5169.18 1853
5169.86 1809
5170.53 1797
5171.21 1871
5171.89 1743
5172.57 1813
5173.25 1823
5173.93 1791
5174.60 1609
5175.28 1710
5175.96 1934
5176.64 1682
5177.32 1614
5178.00 1746
5178.68 1770
5179.36 1674
5180.03 1694
5180.71 1705
5181.39 1747
5182.07 1647
5182.75 1632
5183.43 1576
5184.11 1622
5184.79 1804
5185.47 1675
5186.15 1669
5186.83 1638
5187.51 1608
5188.18 1710
5188.86 1768
5189.54 1680
5190.22 1721
5190.90 1677
5191.58 1776
5192.26 1742
5192.94 1722
5193.62 1676
5194.30 1692
5194.98 1596
5195.66 1677
5196.34 1608
5197.02 1673
5197.70 1709
5198.38 1693
5199.06 1694
5199.74 1690
5200.42 1663
5201.10 1627
5201.78 1717
5202.46 1644
5203.14 1706
5203.82 1687
5204.50 1649
5205.19 1690
5205.87 1620
5206.55 1576
5207.23 1732
5207.91 1750
5208.59 1879
5209.27 1912
5209.95 1916
5210.63 1916
5211.31 1942
5211.99 2126
5212.67 2082
5213.36 2084
5214.04 2075
5214.72 1937
5215.40 1976
5216.08 1947
5216.76 1909
5217.44 1900
5218.12 1945
5218.81 1885
5219.49 1771
5220.17 1695
5220.85 1726
5221.53 1706
5222.21 1887
5222.90 2076
5223.58 1956
5224.26 1965
5224.94 1895
5225.62 1911
5226.30 1890
5226.99 1843
5227.67 1897
5228.35 1873
5229.03 1930
5229.71 1912
5230.40 1922
5231.08 1834
5231.76 1959
5232.44 1708
5233.13 1687
5233.81 1924
5234.49 1743
5235.17 1740
5235.86 1738
5236.54 1803
5237.22 1705
5237.90 1758
5238.59 1838
5239.27 1916
5239.95 1857
5240.64 1692
5241.32 1958
5242.00 1890
5242.68 1967
5243.37 2087
5244.05 2158
5244.73 1971
5245.42 1885
5246.10 1878
5246.78 2011
5247.47 1782
5248.15 1905
5248.83 1625
5249.52 1817
5250.20 2041
5250.88 1941
5251.57 1905
5252.25 1853
5252.93 1909
5253.62 1774
5254.30 1758
5254.99 2001
5255.67 1967
5256.35 1927
5257.04 1888
5257.72 1825
5258.41 1756
5259.09 1913
5259.77 1727
5260.46 1803
5261.14 1744
5261.83 1743
5262.51 1605
5263.20 1675
5263.88 1797
5264.56 1883
5265.25 1951
5265.93 1803
5266.62 1744
5267.30 1924
5267.99 1909
5268.67 1931
5269.36 2047
5270.04 1970
5270.73 2015
5271.41 1886
5272.10 1809
5272.78 1634
5273.47 1632
5274.15 1865
5274.84 1870
5275.52 1753
5276.21 1774
5276.89 1724
5277.58 1702
5278.26 1748
5278.95 1881
5279.63 1831
5280.32 1708
5281.00 1718
5281.69 1990
5282.38 1893
5283.06 2039
5283.75 2160
5284.43 2137
5285.12 2147
5285.80 2048
5286.49 2026
5287.18 1996
5287.86 1880
5288.55 1773
5289.23 1826
5289.92 1782
5290.61 1833
5291.29 1917
5291.98 1871
5292.66 1823
5293.35 1731
5294.04 1838
5294.72 1632
5295.41 1714
5296.10 1659
5296.78 1661
5297.47 1742
5298.16 1877
5298.84 1791
5299.53 1892
5300.22 1880
5300.90 1784
5301.59 1782
5302.28 1813
5302.96 1901
5303.65 1741
5304.34 1897
5305.03 1975
5305.71 1859
5306.40 1767
5307.09 1796
5307.77 1756
5308.46 1922
5309.15 1952
5309.84 1776
5310.52 1774
5311.21 1894
5311.90 1987
5312.59 1824
5313.27 1863
5313.96 1705
5314.65 1901
5315.34 1833
5316.02 1884
5316.71 1748
5317.40 1749
5318.09 1919
5318.78 1960
5319.46 1745
5320.15 1919
5320.84 1807
5321.53 1682
5322.22 1867
5322.90 1917
5323.59 1923
5324.28 1985
5324.97 1928
5325.66 1830
5326.35 1827
5327.04 1745
5327.72 1735
5328.41 1766
5329.10 1904
5329.79 1821
5330.48 1996
5331.17 1802
5331.86 1789
5332.54 1732
5333.23 1790
5333.92 1897
5334.61 1901
5335.30 1888
5335.99 1766
5336.68 1862
5337.37 1821
5338.06 1727
5338.75 1679
5339.44 1735
5340.12 1726
5340.81 1744
5341.50 1652
5342.19 1673
5342.88 1841
5343.57 1698
5344.26 1752
5344.95 1630
5345.64 1721
5346.33 1791
5347.02 1791
5347.71 1630
5348.40 1779
5349.09 1911
5349.78 1791
5350.47 1751
5351.16 1835
5351.85 1827
5352.54 1850
5353.23 1792
5353.92 1744
5354.61 1779
5355.30 1805
5355.99 1888
5356.68 1750
5357.37 1689
5358.06 1718
5358.75 1764
5359.44 1704
5360.14 1653
5360.83 1574
5361.52 1632
5362.21 1729
5362.90 1805
5363.59 1709
5364.28 1727
5364.97 1728
5365.66 1747
5366.35 1762
5367.04 1677
5367.74 1806
5368.43 1677
5369.12 1754
5369.81 1681
5370.50 1676
5371.19 1741
5371.88 1706
5372.57 1725
5373.27 1648
5373.96 1661
5374.65 1664
5375.34 1739
5376.03 1750
5376.72 1566
5377.42 1672
5378.11 1762
5378.80 1700
5379.49 1764
5380.18 1715
5380.88 1640
5381.57 1789
5382.26 1825
5382.95 1726
5383.64 1663
5384.34 1766
5385.03 1795
5385.72 1688
5386.41 1758
5387.11 1732
5387.80 1730
5388.49 1801
5389.18 1803
5389.88 1815
5390.57 1652
5391.26 1711
5391.95 1806
5392.65 1824
5393.34 1757
5394.03 1638
5394.72 1730
5395.42 1672
5396.11 1578
5396.80 1639
5397.50 1707
5398.19 1749
5398.88 1607
5399.58 1656
5400.27 1685
5400.96 1496
5401.66 1559
5402.35 1738
5403.04 1682
5403.74 1693
5404.43 1470
5405.12 1592
5405.82 1609
5406.51 1628
5407.20 1680
5407.90 1681
5408.59 1654
5409.28 1637
5409.98 1692
5410.67 1679
5411.37 1667
5412.06 1556
5412.75 1665
5413.45 1637
5414.14 1732
5414.84 1692
5415.53 1509
5416.23 1466
5416.92 1654
5417.61 1600
5418.31 1763
5419.00 1607
5419.70 1704
5420.39 1748
5421.09 1672
5421.78 1661
5422.48 1783
5423.17 1854
5423.87 1644
5424.56 1736
5425.25 1562
5425.95 1593
5426.64 1661
5427.34 1765
5428.03 1745
5428.73 1656
5429.42 1712
5430.12 1840
5430.82 1676
5431.51 1786
5432.21 1707
5432.90 1771
5433.60 1700
5434.29 1578
5434.99 1724
5435.68 1854
5436.38 1691
5437.07 1690
5437.77 1737
5438.47 1795
5439.16 2012
5439.86 1830
5440.55 1932
5441.25 2031
5441.94 1751
5442.64 1763
5443.34 1858
5444.03 1818
5444.73 1904
5445.42 1849
5446.12 1951
5446.82 1957
5447.51 1950
5448.21 1864
5448.91 1962
5449.60 2048
5450.30 2098
5450.99 2122
5451.69 2265
5452.39 2151
5453.08 2016
5453.78 2053
5454.48 2075
5455.17 1962
5455.87 1901
5456.57 1930
5457.27 1873
5457.96 1881
5458.66 1638
5459.36 1862
5460.05 1882
5460.75 1779
5461.45 1813
5462.14 1854
5462.84 1861
5463.54 1776
5464.24 1877
5464.93 1962
5465.63 1922
5466.33 1987
5467.03 1935
5467.72 1856
5468.42 2033
5469.12 2067
5469.82 1962
5470.51 2109
5471.21 2051
5471.91 2129
5472.61 2077
5473.31 1898
5474.00 2081
5474.70 1955
5475.40 1958
5476.10 2056
5476.80 2101
5477.49 2171
5478.19 2067
5478.89 2138
5479.59 2186
5480.29 2163
5480.99 2224
5481.68 2279
5482.38 2320
5483.08 2418
5483.78 2605
5484.48 2655
5485.18 2594
5485.88 2444
5486.57 2420
5487.27 2525
5487.97 2384
5488.67 2359
5489.37 2371
5490.07 2386
5490.77 2426
5491.47 2550
5492.17 2510
5492.87 2397
5493.56 2427
5494.26 2350
5494.96 2438
5495.66 2286
5496.36 2522
5497.06 2288
5497.76 2414
5498.46 2335
5499.16 2406
5499.86 2522
5500.56 2728
5501.26 2644
5501.96 2954
5502.66 3395
5503.36 3353
5504.06 3496
5504.76 3534
5505.46 3346
5506.16 3326
5506.86 3087
5507.56 3032
5508.26 2722
5508.96 2703
5509.66 2524
5510.36 2613
5511.06 2601
5511.76 2482
5512.46 2339
5513.16 2353
5513.86 2427
5514.56 2451
5515.26 2336
5515.96 2119
5516.66 2070
5517.36 2124
5518.07 2201
5518.77 2220
5519.47 2218
5520.17 2314
5520.87 2186
5521.57 2162
5522.27 2266
5522.97 2197
5523.67 2297
5524.37 2226
5525.08 2137
5525.78 2186
5526.48 2135
5527.18 2074
5527.88 2019
5528.58 2055
5529.28 1927
5529.99 2001
5530.69 1995
5531.39 1887
5532.09 1901
5532.79 1896
5533.49 1857
5534.20 1923
5534.90 1946
5535.60 1767
5536.30 1702
5537.00 1733
5537.70 1841
5538.41 1666
5539.11 1754
5539.81 1863
5540.51 1806
5541.22 1822
5541.92 1861
5542.62 1767
5543.32 1846
5544.02 1787
5544.73 1754
5545.43 1744
5546.13 2022
5546.84 1799
5547.54 1725
5548.24 1752
5548.94 1784
5549.65 1854
5550.35 1816
5551.05 1868
5551.75 1788
5552.46 1593
5553.16 1710
5553.86 1770
5554.57 1813
5555.27 1808
5555.97 1758
5556.68 1901
5557.38 1718
5558.08 1758
5558.79 1817
5559.49 1740
5560.19 1733
5560.90 1779
5561.60 1823
5562.30 1759
5563.01 1705
5563.71 1688
5564.41 1758
5565.12 1722
5565.82 1809
5566.53 1920
5567.23 1920
5567.93 1870
5568.64 1866
5569.34 1838
5570.05 1818
5570.75 1979
5571.45 1949
5572.16 1857
5572.86 1917
5573.57 1815
5574.27 1755
5574.98 1717
5575.68 1821
5576.38 1726
5577.09 1722
5577.79 1786
5578.50 1797
5579.20 1725
5579.91 1534
5580.61 1792
5581.32 1737
5582.02 1766
5582.73 1959
5583.43 1834
5584.14 1805
5584.84 1837
5585.55 1764
5586.25 1784
5586.96 1808
5587.66 1744
5588.37 1727
5589.07 1764
5589.78 1774
5590.48 1813
5591.19 1922
5591.89 1782
5592.60 1597
5593.31 1560
5594.01 1692
5594.72 1664
5595.42 1684
5596.13 1696
5596.83 1711
5597.54 1731
5598.25 1632
5598.95 1665
5599.66 1658
5600.36 1694
5601.07 1795
5601.78 1692
5602.48 1676
5603.19 1722
5603.89 1643
5604.60 1715
5605.31 1659
5606.01 1701
5606.72 1547
5607.43 1613
5608.13 1629
5608.84 1651
5609.54 1590
5610.25 1591
5610.96 1603
5611.66 1701
5612.37 1605
5613.08 1723
5613.79 1706
5614.49 1671
5615.20 1603
5615.91 1666
5616.61 1657
5617.32 1583
5618.03 1591
5618.73 1473
5619.44 1444
5620.15 1621
5620.86 1592
5621.56 1572
5622.27 1603
5622.98 1637
5623.69 1702
5624.39 1651
5625.10 1650
5625.81 1449
5626.52 1665
5627.22 1514
5627.93 1590
5628.64 1842
5629.35 1813
5630.05 1619
5630.76 1529
5631.47 1465
5632.18 1561
5632.89 1618
5633.59 1609
5634.30 1788
5635.01 1595
5635.72 1558
5636.43 1718
5637.14 1751
5637.84 1608
5638.55 1722
5639.26 1714
5639.97 1706
5640.68 1630
5641.39 1667
5642.10 1745
5642.80 1838
5643.51 1738
5644.22 1765
5644.93 1908
5645.64 1798
5646.35 1647
5647.06 1643
5647.77 1724
5648.47 1578
5649.18 1543
5649.89 1532
5650.60 1574
5651.31 1675
5652.02 1538
5652.73 1526
5653.44 1615
5654.15 1573
5654.86 1615
5655.57 1577
5656.28 1758
5656.99 1761
5657.70 1645
5658.41 1749
5659.12 1738
5659.83 1882
5660.54 1864
5661.24 1738
5661.95 1762
5662.66 1893
5663.37 1740
5664.08 1838
5664.79 1949
5665.50 1907
5666.21 1847
5666.93 1797
5667.64 1763
5668.35 1654
5669.06 1595
5669.77 1650
5670.48 1732
5671.19 1662
5671.90 1554
5672.61 1619
5673.32 1631
5674.03 1599
5674.74 1635
5675.45 1579
5676.16 1638
5676.87 1687
5677.58 1647
5678.29 1612
5679.01 1590
5679.72 1537
5680.43 1588
5681.14 1626
5681.85 1643
5682.56 1527
5683.27 1481
5683.98 1491
5684.69 1634
5685.41 1515
5686.12 1750
5686.83 1546
5687.54 1674
5688.25 1635
5688.96 1732
5689.67 1669
5690.39 1632
5691.10 1527
5691.81 1617
5692.52 1828
5693.23 1726
5693.95 1516
5694.66 1621
5695.37 1549
5696.08 1629
5696.79 1559
5697.51 1662
5698.22 1726
5698.93 1606
5699.64 1511
5700.35 1567
5701.07 1639
5701.78 1611
5702.49 1596
5703.20 1527
5703.92 1550
5704.63 1519
5705.34 1559
5706.05 1458
5706.77 1461
5707.48 1528
5708.19 1569
5708.90 1649
5709.62 1519
5710.33 1558
5711.04 1586
5711.76 1552
5712.47 1518
5713.18 1479
5713.90 1611
5714.61 1667
5715.32 1597
5716.04 1467
5716.75 1500
5717.46 1668
5718.18 1554
5718.89 1526
5719.60 1597
5720.32 1547
5721.03 1578
5721.74 1706
5722.46 1474
5723.17 1446
5723.88 1604
5724.60 1684
5725.31 1673
5726.03 1587
5726.74 1495
5727.45 1563
5728.17 1677
5728.88 1764
5729.60 1774
5730.31 1811
5731.02 1880
5731.74 1894
5732.45 1915
5733.17 1897
5733.88 1989
5734.60 2011
5735.31 1851
5736.02 1673
5736.74 1817
5737.45 1707
5738.17 1563
5738.88 1557
5739.60 1600
5740.31 1603
5741.03 1660
5741.74 1644
5742.46 1664
5743.17 1679
5743.89 1594
5744.60 1615
5745.32 1530
5746.03 1520
5746.75 1513
5747.46 1544
5748.18 1585
5748.89 1563
5749.61 1631
5750.32 1560
5751.04 1647
5751.76 1657
5752.47 1732
5753.19 1636
5753.90 1796
5754.62 1703
5755.33 1748
5756.05 1809
5756.77 1862
5757.48 1800
5758.20 1689
5758.91 1638
5759.63 1615
5760.34 1809
5761.06 1600
5761.78 1648
5762.49 1644
5763.21 1688
5763.93 1667
5764.64 1770
5765.36 1827
5766.07 1742
5766.79 1722
5767.51 1765
5768.22 1737
5768.94 1801
5769.66 1842
5770.37 1799
5771.09 1863
5771.81 1871
5772.52 1958
5773.24 1856
5773.96 1789
5774.67 1822
5775.39 1942
5776.11 1781
5776.83 1753
5777.54 1739
5778.26 1793
5778.98 1794
5779.69 1815
5780.41 1874
5781.13 1883
5781.85 1974
5782.56 2019
5783.28 1993
5784.00 1943
5784.72 1995
5785.43 2061
5786.15 2038
5786.87 2098
5787.59 2093
5788.30 2079
5789.02 2100
5789.74 2085
5790.46 2142
5791.18 2224
5791.89 2056
5792.61 2019
5793.33 2063
5794.05 2265
5794.77 2253
5795.48 2149
5796.20 2230
5796.92 2305
5797.64 2260
5798.36 2291
5799.08 2296
5799.80 2396
5800.51 2387
5801.23 2425
5801.95 2403
5802.67 2676
5803.39 2763
5804.11 3181
5804.83 3432
5805.54 3560
5806.26 3568
5806.98 3477
5807.70 3528
5808.42 3461
5809.14 3215
5809.86 2920
5810.58 3159
5811.30 3148
5812.02 3247
5812.74 3167
5813.45 3166
5814.17 3217
5814.89 3204
5815.61 3361
5816.33 3668
5817.05 3947
5817.77 4548
5818.49 5125
5819.21 5938
5819.93 6705
5820.65 7445
5821.37 7877
5822.09 7725
5822.81 7549
5823.53 6686
5824.25 5897
5824.97 5519
5825.69 4899
5826.41 4430
5827.13 4068
5827.85 4053
5828.57 4083
5829.29 3977
5830.01 4158
5830.73 4078
5831.45 4064
5832.17 3715
5832.89 3619
5833.61 3721
5834.33 3786
5835.06 3939
5835.78 3725
5836.50 3521
5837.22 3638
5837.94 3544
5838.66 3565
5839.38 3565
5840.10 3404
5840.82 3478
5841.54 3359
5842.26 3340
5842.99 3217
5843.71 3139
5844.43 2993
5845.15 3010
5845.87 2733
5846.59 2720
5847.31 2768
5848.04 2659
5848.76 2762
5849.48 2803
5850.20 2768
5850.92 2479
5851.64 2420
5852.36 2516
5853.09 2646
5853.81 2458
5854.53 2473
5855.25 2375
5855.97 2474
5856.70 2466
5857.42 2342
5858.14 2405
5858.86 2339
5859.58 2466
5860.31 2459
5861.03 2407
5861.75 2395
5862.47 2300
5863.20 2165
5863.92 2163
5864.64 2091
5865.36 2065
5866.09 2142
5866.81 2127
5867.53 2071
5868.25 2149
5868.98 2180
5869.70 2083
5870.42 2212
5871.15 2137
5871.87 2119
5872.59 2177
5873.31 2057
5874.04 2111
5874.76 2067
5875.48 2209
5876.21 2058
5876.93 2146
5877.65 2266
5878.38 2254
5879.10 2119
5879.82 2165
5880.55 2240
5881.27 2083
5881.99 2055
5882.72 1949
5883.44 2091
5884.17 1895
5884.89 1977
5885.61 1922
5886.34 1858
5887.06 1917
5887.78 1990
5888.51 2096
5889.23 1998
5889.96 2084
5890.68 2138
5891.41 1997
5892.13 2082
5892.85 1979
5893.58 2067
5894.30 2071
5895.03 1717
5895.75 1997
5896.48 2076
5897.20 2045
5897.92 2021
5898.65 1901
5899.37 1809
5900.10 1982
5900.82 1887
5901.55 1874
5902.27 1931
5903.00 1847
5903.72 1826
5904.45 1882
5905.17 1883
5905.90 1977
5906.62 1926
5907.35 2068
5908.07 1955
5908.80 1933
5909.52 1993
5910.25 1894
5910.97 1950
5911.70 1990
5912.43 1813
5913.15 1875
5913.88 1964
5914.60 1904
5915.33 1923
5916.05 2033
5916.78 1876
5917.50 1897
5918.23 1910
5918.96 1804
5919.68 1912
5920.41 1759
5921.13 1803
5921.86 1772
5922.59 1754
5923.31 1898
5924.04 1844
5924.76 1796
5925.49 1907
5926.22 1937
5926.94 1853
5927.67 1803
5928.40 1773
5929.12 1914
5929.85 1816
5930.58 1896
5931.30 1900
5932.03 1985
5932.76 1913
5933.48 1997
5934.21 2077
5934.94 2097
5935.66 2029
5936.39 2048
5937.12 1945
5937.84 1901
5938.57 1872
5939.30 1910
5940.02 2015
5940.75 2062
5941.48 1981
5942.21 2027
5942.93 2130
5943.66 2109
5944.39 2066
5945.12 2062
5945.84 2014
5946.57 2093
5947.30 2030
5948.03 1959
5948.75 2030
5949.48 1996
5950.21 2068
5950.94 2069
5951.67 2165
5952.39 2160
5953.12 2382
5953.85 2317
5954.58 2276
5955.31 2367
5956.03 2281
5956.76 2435
5957.49 2374
5958.22 2389
5958.95 2492
5959.67 2324
5960.40 2179
5961.13 2255
5961.86 2228
5962.59 2339
5963.32 2309
5964.05 2263
5964.77 2413
5965.50 2396
5966.23 2544
5966.96 2511
5967.69 2523
5968.42 2476
5969.15 2734
5969.88 2876
5970.61 3000
5971.33 3039
5972.06 3064
5972.79 2990
5973.52 2843
5974.25 2564
5974.98 2545
5975.71 2468
5976.44 2452
5977.17 2431
5977.90 2392
5978.63 2436
5979.36 2392
5980.09 2399
5980.82 2510
5981.55 2491
5982.28 2404
5983.01 2405
5983.74 2647
5984.46 2704
5985.19 2563
5985.92 2609
5986.65 2689
5987.38 2629
5988.11 2700
5988.85 2778
5989.58 2624
5990.31 2702
5991.04 2504
5991.77 2607
5992.50 2610
5993.23 2453
5993.96 2664
5994.69 2659
5995.42 2823
5996.15 2664
5996.88 2607
5997.61 2648
5998.34 2694
5999.07 2666
5999.80 2541
6000.53 2492
6001.26 2551
6002.00 2659
6002.73 2546
6003.46 2596
6004.19 2514
6004.92 2614
6005.65 2444
6006.38 2488
6007.11 2483
6007.84 2564
6008.58 2504
6009.31 2467
6010.04 2759
6010.77 2805
6011.50 3019
6012.23 3159
6012.96 3359
6013.70 3748
6014.43 3751
6015.16 3933
6015.89 4097
6016.62 3721
6017.36 3778
6018.09 3685
6018.82 3616
6019.55 3391
6020.28 3229
6021.02 3053
6021.75 2671
6022.48 2602
6023.21 2724
6023.94 2604
6024.68 2429
6025.41 2377
6026.14 2449
6026.87 2352
6027.61 2335
6028.34 2460
6029.07 2435
6029.80 2275
6030.54 2293
6031.27 2408
6032.00 2315
6032.73 2223
6033.47 2231
6034.20 2381
6034.93 2264
6035.67 2319
6036.40 2246
6037.13 2370
6037.87 2356
6038.60 2277
6039.33 2296
6040.07 2312
6040.80 2509
6041.53 2452
6042.27 2230
6043.00 2403
6043.73 2295
6044.47 2251
6045.20 2353
6045.93 2457
6046.67 2536
6047.40 2439
6048.13 2426
6048.87 2515
6049.60 2612
6050.34 2720
6051.07 2628
6051.80 2501
6052.54 2601
6053.27 2512
6054.01 2560
6054.74 2716
6055.47 2969
6056.21 2771
6056.94 2612
6057.68 2710
6058.41 2660
6059.15 2639
6059.88 2513
6060.61 2597
6061.35 2492
6062.08 2549
6062.82 2498
6063.55 2552
6064.29 2356
6065.02 2318
6065.76 2402
6066.49 2332
6067.23 2278
6067.96 2336
6068.70 2313
6069.43 2333
6070.17 2244
6070.90 2182
6071.64 2385
6072.37 2533
6073.11 2523
6073.84 2232
6074.58 2268
6075.31 2143
6076.05 2128
6076.78 2194
6077.52 2040
6078.26 2153
6078.99 2149
6079.73 2126
6080.46 2347
6081.20 2173
6081.93 2101
6082.67 2167
6083.41 2190
6084.14 2153
6084.88 2172
6085.61 2159
6086.35 2015
6087.09 2163
6087.82 2204
6088.56 2099
6089.30 2024
6090.03 2052
6090.77 2048
6091.50 2121
6092.24 2086
6092.98 2163
6093.71 2306
6094.45 2285
6095.19 2266
6095.92 2346
6096.66 2324
6097.40 2264
6098.13 2092
6098.87 2049
6099.61 1888
6100.34 2020
6101.08 1956
6101.82 2067
6102.56 2170
6103.29 1934
6104.03 2005
6104.77 2006
6105.50 2021
6106.24 1992
6106.98 2027
6107.72 2032
6108.45 2118
6109.19 1971
6109.93 1930
6110.67 2056
6111.40 2144
6112.14 2227
6112.88 2101
6113.62 2043
6114.35 2071
6115.09 2146
6115.83 2076
6116.57 2070
6117.31 2125
6118.04 2268
6118.78 2218
6119.52 2226
6120.26 2076
6121.00 2246
6121.73 2326
6122.47 2225
6123.21 2435
6123.95 2372
6124.69 2361
6125.43 2301
6126.16 2411
6126.90 2459
6127.64 2393
6128.38 2473
6129.12 2434
6129.86 2363
6130.60 2582
6131.33 2453
6132.07 2343
6132.81 2404
6133.55 2267
6134.29 2451
6135.03 2470
6135.77 2393
6136.51 2355
6137.25 2336
6137.99 2339
6138.73 2462
6139.46 2348
6140.20 2301
6140.94 2432
6141.68 2235
6142.42 2383
6143.16 2393
6143.90 2346
6144.64 2387
6145.38 2398
6146.12 2249
6146.86 2236
6147.60 2353
6148.34 2355
6149.08 2318
6149.82 2341
6150.56 2461
6151.30 2373
6152.04 2452
6152.78 2461
6153.52 2432
6154.26 2414
6155.00 2404
6155.74 2548
6156.48 2668
6157.22 2508
6157.96 2432
6158.70 2582
6159.44 2479
6160.18 2587
6160.92 2602
6161.66 2631
6162.40 2647
6163.15 2831
6163.89 2788
6164.63 2790
6165.37 2769
6166.11 2886
6166.85 2921
6167.59 2976
6168.33 3227
6169.07 3128
6169.81 3170
6170.55 3400
6171.30 3338
6172.04 3325
6172.78 3115
6173.52 3212
6174.26 3192
6175.00 3128
6175.74 3064
6176.49 3033
6177.23 3036
6177.97 2911
6178.71 2806
6179.45 2921
6180.19 3082
6180.94 3076
6181.68 3008
6182.42 3036
6183.16 3029
6183.90 2993
6184.65 2929
6185.39 3069
6186.13 3131
6186.87 3247
6187.61 3295
6188.36 3377
6189.10 3193
6189.84 3177
6190.58 3399
6191.33 3324
6192.07 3414
6192.81 3371
6193.55 3446
6194.30 3410
6195.04 3493
6195.78 3592
6196.52 3691
6197.27 3603
6198.01 3815
6198.75 3710
6199.49 3900
6200.24 3856
6200.98 3809
6201.72 3709
6202.47 3730
6203.21 3873
6203.95 3934
6204.70 3976
6205.44 4089
6206.18 4074
6206.93 4475
6207.67 4677
6208.41 5222
6209.16 5978
6209.90 7041
6210.64 8423
6211.39 9577
6212.13 10646
6212.87 11401
6213.62 12032
6214.36 12159
6215.11 11418
6215.85 10632
6216.59 9675
6217.34 8320
6218.08 7162
6218.83 6348
6219.57 5806
6220.31 4936
6221.06 4517
6221.80 4395
6222.55 3898
6223.29 4019
6224.04 3984
6224.78 4138
6225.52 4269
6226.27 4535
6227.01 4949
6227.76 5156
6228.50 5491
6229.25 5514
6229.99 5440
6230.74 5139
6231.48 4858
6232.23 4592
6232.97 4306
6233.72 4028
6234.46 3770
6235.21 3647
6235.95 3381
6236.70 3272
6237.44 3220
6238.19 3219
6238.93 3212
6239.68 3114
6240.42 3215
6241.17 3289
6241.91 3232
6242.66 3387
6243.40 3356
6244.15 3567
6244.90 3729
6245.64 4000
6246.39 4006
6247.13 3860
6247.88 3925
6248.62 4060
6249.37 4183
6250.12 4353
6250.86 4586
6251.61 4670
6252.35 4752
6253.10 4935
6253.85 4845
6254.59 4487
6255.34 4278
6256.09 3995
6256.83 4008
6257.58 3831
6258.32 3721
6259.07 3599
6259.82 3651
6260.56 3677
6261.31 3729
6262.06 3697
6262.80 3883
6263.55 3749
6264.30 3647
6265.04 3634
6265.79 3406
6266.54 3400
6267.29 3376
6268.03 3483
6268.78 3271
6269.53 3328
6270.27 3182
6271.02 3121
6271.77 3389
6272.52 3298
6273.26 3233
6274.01 3235
6274.76 3118
6275.50 3239
6276.25 3263
6277.00 3075
6277.75 3013
6278.49 3226
6279.24 3375
6279.99 3128
6280.74 3099
6281.49 3255
6282.23 3188
6282.98 3227
6283.73 3165
6284.48 3228
6285.23 3132
6285.97 3005
6286.72 2992
6287.47 3034
6288.22 3047
6288.97 3182
6289.71 3022
6290.46 3353
6291.21 3464
6291.96 3641
6292.71 3725
6293.46 3596
6294.21 3709
6294.95 3618
6295.70 3393
6296.45 2989
6297.20 3016
6297.95 2938
6298.70 2933
6299.45 2858
6300.20 2808
6300.94 2739
6301.69 2633
6302.44 2812
6303.19 2696
6303.94 2771
6304.69 2782
6305.44 2663
6306.19 2758
6306.94 2857
6307.69 2887
6308.44 2638
6309.19 2733
6309.94 2832
6310.69 2792
6311.43 2660
6312.18 2794
6312.93 2888
6313.68 2768
6314.43 2870
6315.18 2821
6315.93 2905
6316.68 2873
6317.43 2947
6318.18 3126
6318.93 2874
6319.68 2675
6320.43 2749
6321.18 2734
6321.93 2687
6322.68 2686
6323.43 2650
6324.18 2606
6324.94 2560
6325.69 2515
6326.44 2518
6327.19 2588
6327.94 2461
6328.69 2415
6329.44 2574
6330.19 2524
6330.94 2666
6331.69 2685
6332.44 2649
6333.19 2485
6333.94 2414
6334.69 2445
6335.45 2440
6336.20 2437
6336.95 2416
6337.70 2354
6338.45 2336
6339.20 2329
6339.95 2315
6340.70 2375
6341.46 2442
6342.21 2085
6342.96 2118
6343.71 2034
6344.46 2077
6345.21 2228
6345.96 2306
6346.72 2211
6347.47 2189
6348.22 2227
6348.97 2225
6349.72 2283
6350.48 2280
6351.23 2297
6351.98 2328
6352.73 2322
6353.48 2349
6354.24 2321
6354.99 2292
6355.74 2357
6356.49 2260
6357.24 2241
6358.00 2398
6358.75 2381
6359.50 2293
6360.25 2345
6361.01 2290
6361.76 2303
6362.51 2147
6363.26 2111
6364.02 2029
6364.77 2035
6365.52 1999
6366.28 1992
6367.03 2064
6367.78 2165
6368.53 2096
6369.29 2291
6370.04 2190
6370.79 2152
6371.55 2132
6372.30 2129
6373.05 2185
6373.81 2172
6374.56 2148
6375.31 2090
6376.07 2203
6376.82 2139
6377.57 2237
6378.33 2092
6379.08 2073
6379.83 2132
6380.59 2081
6381.34 2061
6382.10 2129
6382.85 1991
6383.60 2047
6384.36 2103
6385.11 2153
6385.87 1962
6386.62 1953
6387.37 2029
6388.13 2062
6388.88 2024
6389.64 2057
6390.39 2013
6391.14 1881
6391.90 1909
6392.65 1992
6393.41 1987
6394.16 1853
6394.92 1756
6395.67 1880
6396.43 1901
6397.18 1781
6397.94 1984
6398.69 2001
6399.45 1984
6400.20 1823
6400.96 1751
6401.71 1940
6402.47 1907
6403.22 1823
6403.98 1875
6404.73 1871
6405.49 1847
6406.24 1818
6407.00 1940
6407.75 1847
6408.51 1757
6409.26 1778
6410.02 1847
6410.77 1896
6411.53 1976
6412.28 1834
6413.04 1694
6413.80 1827
6414.55 1937
6415.31 1903
6416.06 1874
6416.82 1938
6417.57 1881
6418.33 1900
6419.09 1912
6419.84 1803
6420.60 1574
6421.35 1813
6422.11 1884
6422.87 1868
6423.62 1865
6424.38 1844
6425.14 2008
6425.89 1915
6426.65 1753
6427.40 1869
6428.16 1889
6428.92 1850
6429.67 1920
6430.43 1853
6431.19 1967
6431.94 1845
6432.70 1814
6433.46 1798
6434.22 1867
6434.97 1801
6435.73 1908
6436.49 1835
6437.24 2009
6438.00 1896
6438.76 1907
6439.51 2009
6440.27 1879
6441.03 1903
6441.79 1832
6442.54 1898
6443.30 1925
6444.06 1965
6444.82 2047
6445.57 2000
6446.33 2049
6447.09 2020
6447.85 1824
6448.60 1766
6449.36 1935
6450.12 1935
6450.88 2009
6451.64 1996
6452.39 1988
6453.15 1827
6453.91 1794
6454.67 1952
6455.43 1997
6456.18 1962
6456.94 1996
6457.70 2047
6458.46 1969
6459.22 1916
6459.98 2042
6460.73 2133
6461.49 2090
6462.25 1973
6463.01 1987
6463.77 2002
6464.53 2000
6465.29 2020
6466.04 2093
6466.80 2150
6467.56 2094
6468.32 2199
6469.08 2149
6469.84 2189
6470.60 2087
6471.36 2060
6472.12 2133
6472.87 2235
6473.63 2231
6474.39 2137
6475.15 2200
6475.91 2108
6476.67 2155
6477.43 2160
6478.19 2105
6478.95 2199
6479.71 2321
6480.47 2224
6481.23 2266
6481.99 2299
6482.75 2216
6483.51 2412
6484.27 2373
6485.03 2265
6485.79 2198
6486.55 2298
6487.31 2451
6488.07 2449
6488.83 2264
6489.59 2415
6490.35 2368
6491.11 2424
6491.87 2475
6492.63 2326
6493.39 2468
6494.15 2557
6494.91 2662
6495.67 2635
6496.43 2788
6497.19 2781
6497.95 3025
6498.71 2896
6499.47 2871
6500.23 2902
6500.99 2905
6501.76 2812
6502.52 2878
6503.28 2951
6504.04 2934
6504.80 2848
6505.56 3059
6506.32 2929
6507.08 2772
6507.84 3015
6508.61 3045
6509.37 3106
6510.13 3059
6510.89 3254
6511.65 3190
6512.41 3154
6513.17 3180
6513.94 3210
6514.70 3250
6515.46 3183
6516.22 3292
6516.98 3544
6517.74 3398
6518.51 3284
6519.27 3449
6520.03 3219
6520.79 3167
6521.55 3310
6522.32 3499
6523.08 3511
6523.84 3604
6524.60 3762
6525.36 3815
6526.13 3929
6526.89 3916
6527.65 4219
6528.41 4604
6529.18 4476
6529.94 4775
6530.70 4794
6531.46 4626
6532.23 4939
6532.99 4820
6533.75 4793
6534.51 4873
6535.28 5186
6536.04 5297
6536.80 5707
6537.57 6608
6538.33 7587
6539.09 8600
6539.85 9419
6540.62 10022
6541.38 10561
6542.14 10142
6542.91 9456
6543.67 8675
6544.43 7710
6545.20 6542
6545.96 5674
6546.72 5000
6547.49 4410
6548.25 3948
6549.02 3753
6549.78 3513
6550.54 3342
6551.31 3260
6552.07 3120
6552.83 3231
6553.60 3230
6554.36 3387
6555.13 3271
6555.89 3288
6556.65 3305
6557.42 3257
6558.18 3171
6558.95 3208
6559.71 3366
6560.47 3090
6561.24 3244
6562.00 3208
6562.77 2984
6563.53 3355
6564.30 3448
6565.06 3344
6565.83 3418
6566.59 3491
6567.36 3526
6568.12 3659
6568.88 3768
6569.65 3813
6570.41 3792
6571.18 3655
6571.94 3532
6572.71 3624
6573.47 3633
6574.24 3638
6575.00 3522
6575.77 3800
6576.53 3808
6577.30 3787
6578.07 3976
6578.83 4159
6579.60 4082
6580.36 4169
6581.13 4078
6581.89 3849
6582.66 3966
6583.42 3983
6584.19 3911
6584.96 3884
6585.72 3901
6586.49 4074
6587.25 3975
6588.02 3829
6588.78 3786
6589.55 3807
6590.32 3959
6591.08 3898
6591.85 3751
6592.61 3691
6593.38 3975
6594.15 3963
6594.91 3931
6595.68 4046
6596.45 4317
6597.21 4452
6597.98 4697
6598.75 4640
6599.51 4568
6600.28 4593
6601.05 4375
6601.81 4322
6602.58 4216
6603.35 4007
6604.11 3944
6604.88 3676
6605.65 3602
6606.41 3372
6607.18 3429
6607.95 3153
6608.71 3177
6609.48 3149
6610.25 3110
6611.02 3177
6611.78 3255
6612.55 3107
6613.32 3053
6614.09 3307
6614.85 3351
6615.62 3413
6616.39 3209
6617.16 3369
6617.92 3366
6618.69 3180
6619.46 3171
6620.23 3264
6620.99 2995
6621.76 3160
6622.53 3202
6623.30 3087
6624.07 3059
6624.83 3240
6625.60 3234
6626.37 3328
6627.14 3135
6627.91 2983
6628.67 3084
6629.44 2996
6630.21 3195
6630.98 3160
6631.75 3019
6632.52 2999
6633.29 3142
6634.05 3172
6634.82 3321
6635.59 3392
6636.36 3389
6637.13 3495
6637.90 3705
6638.67 3711
6639.43 3693
6640.20 3596
6640.97 3507
6641.74 3236
6642.51 3049
6643.28 3060
6644.05 3176
6644.82 3007
6645.59 2906
6646.36 2865
6647.13 2933
6647.90 2872
6648.66 2764
6649.43 2769
6650.20 2793
6650.97 2785
6651.74 2640
6652.51 2770
6653.28 2839
6654.05 2845
6654.82 2843
6655.59 2978
6656.36 2829
6657.13 2739
6657.90 2819
6658.67 2753
6659.44 2641
6660.21 2587
6660.98 2626
6661.75 2711
6662.52 2654
6663.29 2601
6664.06 2598
6664.83 2539
6665.60 2711
6666.37 2959
6667.14 3099
6667.91 3101
6668.69 3107
6669.46 3024
6670.23 3186
6671.00 3218
6671.77 3285
6672.54 3092
6673.31 3047
6674.08 2810
6674.85 2814
6675.62 2845
6676.39 2703
6677.16 2684
6677.94 2772
6678.71 2842
6679.48 2726
6680.25 2737
6681.02 2660
6681.79 2642
6682.56 2594
6683.33 2788
6684.11 2778
6684.88 2697
6685.65 2776
6686.42 2708
6687.19 2958
6687.96 3026
6688.74 2909
6689.51 2861
6690.28 2856
6691.05 2838
6691.82 2736
6692.60 2723
6693.37 2508
6694.14 2691
6694.91 2450
6695.68 2563
6696.46 2421
6697.23 2516
6698.00 2587
6698.77 2465
6699.55 2363
6700.32 2384
6701.09 2333
6701.86 2348
6702.64 2607
6703.41 2414
6704.18 2282
6704.95 2490
6705.73 2538
6706.50 2397
6707.27 2261
6708.04 2474
6708.82 2503
6709.59 2433
6710.36 2590
6711.14 2612
6711.91 2482
6712.68 2453
6713.46 2390
6714.23 2295
6715.00 2384
6715.78 2295
6716.55 2265
6717.32 2331
6718.10 2231
6718.87 2207
6719.64 2190
6720.42 2073
6721.19 2197
6721.96 2223
6722.74 2138
6723.51 2115
6724.28 2208
6725.06 2306
6725.83 2373
6726.61 2344
6727.38 2092
6728.15 2169
6728.93 2114
6729.70 2189
6730.48 2001
6731.25 2084
6732.02 2103
6732.80 2063
6733.57 2084
6734.35 2174
6735.12 2159
6735.90 2201
6736.67 2204
6737.45 2174
6738.22 2194
6738.99 2183
6739.77 2272
6740.54 2183
6741.32 2178
6742.09 2157
6742.87 2196
6743.64 2188
6744.42 2208
6745.19 2176
6745.97 2147
6746.74 2246
6747.52 2444
6748.29 2238
6749.07 2177
6749.84 2152
6750.62 2215
6751.40 2346
6752.17 2330
6752.95 2484
6753.72 2394
6754.50 2342
6755.27 2304
6756.05 2478
6756.82 2470
6757.60 2272
6758.38 2354
6759.15 2374
6759.93 2256
6760.70 2327
6761.48 2272
6762.25 2196
6763.03 2128
6763.81 2030
6764.58 2111
6765.36 2052
6766.14 2184
6766.91 2016
6767.69 2000
6768.46 2079
6769.24 2091
6770.02 2026
6770.79 2021
6771.57 2254
6772.35 2160
6773.12 2062
6773.90 1964
6774.68 2010
6775.45 2156
6776.23 2074
6777.01 2046
6777.78 2042
6778.56 2096
6779.34 2017
6780.11 2185
6780.89 2063
6781.67 2155
6782.45 2103
6783.22 2110
6784.00 2202
6784.78 2174
6785.56 2196
6786.33 2021
6787.11 2115
6787.89 2113
6788.66 2208
6789.44 2129
6790.22 2023
6791.00 2225
6791.78 2060
6792.55 2020
6793.33 2065
6794.11 2076
6794.89 2067
6795.66 1973
6796.44 2087
6797.22 2047
6798.00 1884
6798.78 2016
6799.55 1976
6800.33 2016
6801.11 2034
6801.89 2047
6802.67 1985
6803.45 2036
6804.22 1903
6805.00 1888
6805.78 2150
6806.56 2029
6807.34 2017
6808.12 2091
6808.90 2097
6809.67 2109
6810.45 2199
6811.23 2157
6812.01 2176
6812.79 2132
6813.57 2072
6814.35 2027
6815.13 2025
6815.91 2073
6816.68 2158
6817.46 2118
6818.24 2112
6819.02 2093
6819.80 2170
6820.58 2072
6821.36 2092
6822.14 2192
6822.92 2014
6823.70 2114
6824.48 2010
6825.26 2182
6826.04 2213
6826.82 2104
6827.60 1992
6828.38 2109
6829.16 2076
6829.94 2069
6830.72 2022
6831.50 2030
6832.28 1870
6833.06 1960
6833.84 2024
6834.62 1936
6835.40 1948
6836.18 2101
6836.96 1923
6837.74 1943
6838.52 2107
6839.30 2088
6840.08 1984
6840.86 1920
6841.64 2085
6842.42 2055
6843.20 1867
6843.98 1901
6844.76 2089
6845.54 2024
6846.32 2009
6847.10 1948
6847.89 1999
6848.67 2090
6849.45 2152
6850.23 2182
6851.01 2303
6851.79 2450
6852.57 2484
6853.35 2618
6854.13 2728
6854.92 2901
6855.70 3022
6856.48 3022
6857.26 2873
6858.04 2789
6858.82 2666
6859.60 2639
6860.39 2410
6861.17 2186
6861.95 2277
6862.73 2233
6863.51 2096
6864.29 2085
6865.08 2019
6865.86 2110
6866.64 2261
6867.42 2403
6868.20 2436
6868.99 2532
6869.77 2567
6870.55 2574
6871.33 2489
6872.12 2620
6872.90 2497
6873.68 2474
6874.46 2595
6875.24 2512
6876.03 2420
6876.81 2280
6877.59 2243
6878.38 2130
6879.16 2087
6879.94 2215
6880.72 2150
6881.51 2199
6882.29 2312
6883.07 2420
6883.85 2381
6884.64 2358
6885.42 2489
6886.20 2546
6886.99 2780
6887.77 2655
6888.55 2713
6889.34 2800
6890.12 3052
6890.90 3179
6891.69 3532
6892.47 3552
6893.25 3635
6894.04 3519
6894.82 3297
6895.60 3119
6896.39 2914
6897.17 2664
6897.96 2601
6898.74 2499
6899.52 2539
6900.31 2412
6901.09 2588
6901.88 2690
6902.66 2668
6903.44 2596
6904.23 2555
6905.01 2582
6905.80 2590
6906.58 2430
6907.36 2597
6908.15 2691
6908.93 2559
6909.72 2497
6910.50 2486
6911.29 2558
6912.07 2588
6912.86 2504
6913.64 2386
6914.42 2393
6915.21 2357
6915.99 2299
6916.78 2366
6917.56 2236
6918.35 2383
6919.13 2419
6919.92 2367
6920.70 2329
6921.49 2249
6922.27 2247
6923.06 2301
6923.84 2395
6924.63 2504
6925.42 2517
6926.20 2572
6926.99 2543
6927.77 2553
6928.56 2445
6929.34 2535
6930.13 2523
6930.91 2424
6931.70 2370
6932.48 2405
6933.27 2376
6934.06 2420
6934.84 2316
6935.63 2165
6936.41 2318
6937.20 2528
6937.99 2468
6938.77 2469
6939.56 2483
6940.34 2584
6941.13 2489
6941.92 2493
6942.70 2631
6943.49 2650
6944.28 2646
6945.06 2650
6945.85 2541
6946.64 2656
6947.42 2747
6948.21 2793
6949.00 2831
6949.78 2845
6950.57 2910
6951.36 2680
6952.14 2866
6952.93 3111
6953.72 3131
6954.50 3196
6955.29 2951
6956.08 2824
6956.86 2902
6957.65 2852
6958.44 2917
6959.23 3108
6960.01 3041
6960.80 2952
6961.59 3015
6962.38 3148
6963.16 3051
6963.95 2898
6964.74 2934
6965.53 2989
6966.31 2967
6967.10 2985
6967.89 3117
6968.68 3119
6969.46 3189
6970.25 3169
6971.04 3009
6971.83 3154
6972.62 3319
6973.40 3360
6974.19 3414
6974.98 3421
6975.77 3334
6976.56 3425
6977.34 3343
6978.13 3352
6978.92 3368
6979.71 3415
6980.50 3398
6981.29 3308
6982.08 3458
6982.86 3644
6983.65 3745
6984.44 4092
6985.23 4391
6986.02 4741
6986.81 5191
6987.60 5890
6988.39 6532
6989.17 7204
6989.96 7581
6990.75 7664
6991.54 7611
6992.33 7307
6993.12 6610
6993.91 6171
6994.70 5583
6995.49 4846
6996.28 4591
6997.07 4183
6997.86 3891
6998.64 4216
6999.43 4301
7000.22 4693
7001.01 5363
7001.80 6280
7002.59 7120
7003.38 7768
7004.17 7985
7004.96 8281
7005.75 7956
7006.54 7769
7007.33 6904
7008.12 6365
7008.91 5735
7009.70 5135
7010.49 4558
7011.28 4019
7012.07 3748
7012.86 3490
7013.65 3368
7014.44 3188
7015.23 3125
7016.02 3068
7016.81 3191
7017.61 3386
7018.40 3342
7019.19 3509
7019.98 3625
7020.77 3585
7021.56 3397
7022.35 3256
7023.14 3140
7023.93 3125
7024.72 3072
7025.51 3220
7026.30 3117
7027.10 3088
7027.89 3148
7028.68 2986
7029.47 3068
7030.26 3128
7031.05 3163
7031.84 3226
7032.63 3217
7033.43 3171
7034.22 3063
7035.01 2965
7035.80 2718
7036.59 2859
7037.38 2813
7038.18 2719
7038.97 2945
7039.76 2907
7040.55 3019
7041.34 2991
7042.13 2999
7042.93 3130
7043.72 3222
7044.51 3204
7045.30 3340
7046.09 3138
7046.89 3212
7047.68 3179
7048.47 3013
7049.26 2892
7050.06 3120
7050.85 3024
7051.64 2839
7052.43 2921
7053.23 3174
7054.02 3276
7054.81 3375
7055.60 3368
7056.40 3288
7057.19 3138
7057.98 3034
7058.77 2937
7059.57 2845
7060.36 2685
7061.15 2792
7061.95 2739
7062.74 2655
7063.53 2693
7064.33 2587
7065.12 2639
7065.91 2580
7066.71 2645
7067.50 2627
7068.29 2567
7069.09 2532
7069.88 2544
7070.67 2516
7071.47 2632
7072.26 2704
7073.05 2619
7073.85 2416
7074.64 2445
7075.44 2527
7076.23 2400
7077.02 2337
7077.82 2557
7078.61 2569
7079.41 2426
7080.20 2398
7080.99 2434
7081.79 2280
7082.58 2190
7083.38 2261
7084.17 2374
7084.96 2389
7085.76 2486
7086.55 2294
7087.35 2271
7088.14 2337
7088.94 2192
7089.73 2157
7090.53 2297
7091.32 2288
7092.12 2177
7092.91 2018
7093.71 2063
7094.50 2174
7095.29 2077
7096.09 2069
7096.88 2092
7097.68 2039
7098.48 2049
7099.27 2011
7100.07 2007
7100.86 2019
7101.66 2128
7102.45 1969
7103.25 1945
7104.04 2005
7104.84 2028
7105.63 1936
7106.43 1912
7107.22 1878
7108.02 1971
7108.82 1952
7109.61 1885
7110.41 1906
7111.20 1952
7112.00 1947
7112.79 2013
7113.59 1930
7114.39 1832
7115.18 1841
7115.98 1951
7116.77 1859
7117.57 1875
7118.37 1850
7119.16 1902
7119.96 1928
7120.76 1958
7121.55 1965
7122.35 1934
7123.15 1876
7123.94 1940
7124.74 1830
7125.53 1741
7126.33 1845
7127.13 1895
7127.93 1853
7128.72 1809
7129.52 1900
7130.32 1846
7131.11 1787
7131.91 1805
7132.71 1706
7133.50 1738
7134.30 1722
7135.10 1895
7135.90 1813
7136.69 1792
7137.49 1809
7138.29 1901
7139.08 1749
7139.88 1779
7140.68 1767
7141.48 1714
7142.27 1765
7143.07 1854
7143.87 1727
7144.67 1780
7145.46 1690
7146.26 1654
7147.06 1667
7147.86 1622
7148.66 1678
7149.45 1812
7150.25 1781
7151.05 1605
7151.85 1613
7152.65 1624
7153.44 1600
7154.24 1570
7155.04 1524
7155.84 1647
7156.64 1665
7157.44 1682
7158.23 1698
7159.03 1606
7159.83 1619
7160.63 1621
7161.43 1585
7162.23 1691
7163.03 1820
7163.83 1629
7164.62 1650
7165.42 1669
7166.22 1547
7167.02 1583
7167.82 1606
7168.62 1675
7169.42 1670
7170.22 1574
7171.02 1572
7171.82 1554
7172.61 1524
7173.41 1600
7174.21 1587
7175.01 1569
7175.81 1682
7176.61 1733
7177.41 1696
7178.21 1592
7179.01 1483
7179.81 1616
7180.61 1648
7181.41 1592
7182.21 1550
7183.01 1581
7183.81 1541
7184.61 1507
7185.41 1564
7186.21 1616
7187.01 1598
7187.81 1539
7188.61 1684
7189.41 1715
7190.21 1786
7191.01 1698
7191.81 1617
7192.61 1540
7193.41 1648
7194.21 1559
7195.01 1514
7195.81 1521
7196.61 1497
7197.41 1405
7198.21 1436
7199.01 1497
7199.82 1575
7200.62 1449
7201.42 1430
7202.22 1512
7203.02 1506
7203.82 1575
7204.62 1516
7205.42 1578
7206.22 1489
7207.02 1450
7207.83 1465
7208.63 1480
7209.43 1573
7210.23 1475
7211.03 1436
7211.83 1452
7212.63 1458
7213.44 1563
7214.24 1495
7215.04 1507
7215.84 1568
7216.64 1570
7217.44 1517
7218.25 1514
7219.05 1508
7219.85 1524
7220.65 1453
7221.45 1541
7222.26 1721
7223.06 1713
7223.86 1699
7224.66 1603
7225.46 1614
7226.27 1546
7227.07 1586
7227.87 1727
7228.67 1719
7229.48 1822
7230.28 1657
7231.08 1657
7231.88 1649
7232.69 1713
7233.49 1757
7234.29 1738
7235.09 1846
7235.90 1805
7236.70 1772
7237.50 1923
7238.30 1922
7239.11 1852
7239.91 1896
7240.71 1912
7241.52 2143
7242.32 2241
7243.12 2305
7243.93 2496
7244.73 2508
7245.53 2509
7246.34 2371
7247.14 2265
7247.94 2099
7248.75 1801
7249.55 1803
7250.35 1771
7251.16 1727
7251.96 1773
7252.76 1742
7253.57 1803
7254.37 1712
7255.18 1818
7255.98 1908
7256.78 1786
7257.59 1828
7258.39 1856
7259.20 1788
7260.00 1817
7260.80 1814
7261.61 1846
7262.41 1806
7263.22 1865
7264.02 1707
7264.83 1797
7265.63 1902
7266.43 1741
7267.24 1804
7268.04 1718
7268.85 1746
7269.65 1748
7270.46 1692
7271.26 1770
7272.07 1937
7272.87 1941
7273.68 2097
7274.48 1989
7275.29 1955
7276.09 2035
7276.90 1887
7277.70 1845
7278.51 1833
7279.31 1875
7280.12 1848
7280.92 1977
7281.73 2039
7282.53 2112
7283.34 2197
7284.14 2234
7284.95 2362
7285.76 2665
7286.56 2849
7287.37 3251
7288.17 3724
7288.98 3894
7289.78 4089
7290.59 3971
7291.40 3628
7292.20 3280
7293.01 3016
7293.81 2841
7294.62 2642
7295.43 2296
7296.23 2263
7297.04 2122
7297.84 2138
7298.65 1985
7299.46 2018
7300.26 2011
7301.07 2065
7301.88 2023
7302.68 1891
7303.49 1934
7304.30 2046
7305.10 2171
7305.91 1987
7306.72 1969
7307.52 2076
7308.33 1993
7309.14 2067
7309.94 2092
7310.75 1983
7311.56 2044
7312.36 2200
7313.17 2321
7313.98 2298
7314.79 2405
7315.59 2436
7316.40 2504
7317.21 2304
7318.01 2189
7318.82 2293
7319.63 2375
7320.44 2393
7321.24 2439
7322.05 2449
7322.86 2740
7323.67 2859
7324.47 3029
7325.28 3152
7326.09 3225
7326.90 3078
7327.71 2919
7328.51 2853
7329.32 2721
7330.13 2556
7330.94 2451
7331.75 2321
7332.55 2252
7333.36 2219
7334.17 2087
7334.98 2073
7335.79 2010
7336.60 1984
7337.40 2016
7338.21 2108
7339.02 2014
7339.83 2098
7340.64 2247
7341.45 2289
7342.26 2090
7343.06 2070
7343.87 2135
7344.68 2083
7345.49 2002
7346.30 2045
7347.11 2009
7347.92 1957
7348.73 1923
7349.54 1951
7350.34 1914
7351.15 1887
7351.96 2025
7352.77 1942
7353.58 1847
7354.39 1928
7355.20 1971
7356.01 1996
7356.82 1965
7357.63 1881
7358.44 1981
7359.25 1892
7360.06 1806
7360.87 1811
7361.68 1871
7362.49 1951
7363.30 2023
7364.11 2089
7364.92 2052
7365.73 1960
7366.54 1990
7367.35 2141
7368.16 2104
7368.97 1929
7369.78 1997
7370.59 2158
7371.40 2042
7372.21 2003
7373.02 2060
7373.83 1924
7374.64 1936
7375.45 1830
7376.26 1920
7377.07 1892
7377.88 1895
7378.69 1977
7379.50 1984
7380.31 2105
7381.12 2275
7381.94 2281
7382.75 2459
7383.56 2513
7384.37 2621
7385.18 2638
7385.99 2794
7386.80 2875
7387.61 2854
7388.42 2834
7389.23 2625
7390.05 2328
7390.86 2297
7391.67 2213
7392.48 2108
7393.29 2068
7394.10 2213
7394.92 1957
7395.73 1948
7396.54 1911
7397.35 2011
7398.16 2191
7398.97 2190
7399.79 2157
7400.60 2213
7401.41 2435
7402.22 2604
7403.03 2823
7403.85 2866
7404.66 3014
7405.47 3079
7406.28 2744
7407.09 2782
7407.91 2681
7408.72 2621
7409.53 2321
7410.34 2318
7411.16 2275
7411.97 2094
7412.78 2154
7413.59 2054
7414.41 1950
7415.22 1980
7416.03 1929
7416.84 1775
7417.66 1915
7418.47 1955
7419.28 1891
7420.10 1895
7420.91 1917
7421.72 1799
7422.54 1901
7423.35 1846
7424.16 1787
7424.97 1813
7425.79 1734
7426.60 1661
7427.41 1722
7428.23 1643
7429.04 1705
7429.86 1719
7430.67 1763
7431.48 1744
7432.30 1674
7433.11 1667
7433.92 1662
7434.74 1618
7435.55 1573
7436.36 1597
7437.18 1530
7437.99 1553
7438.81 1495
7439.62 1568
7440.43 1663
7441.25 1714
7442.06 1703
7442.88 1841
7443.69 1728
7444.51 1650
7445.32 1640
7446.13 1631
7446.95 1535
7447.76 1637
7448.58 1517
7449.39 1546
7450.21 1553
7451.02 1529
7451.84 1588
7452.65 1500
7453.47 1550
7454.28 1601
7455.10 1662
7455.91 1595
7456.73 1543
7457.54 1486
7458.36 1563
7459.17 1573
7459.99 1599
7460.80 1561
7461.62 1429
7462.43 1603
7463.25 1644
7464.06 1609
7464.88 1563
7465.69 1600
7466.51 1496
7467.32 1509
7468.14 1562
7468.96 1470
7469.77 1500
7470.59 1426
7471.40 1465
7472.22 1450
7473.03 1433
7473.85 1461
7474.67 1668
7475.48 1504
7476.30 1535
7477.11 1400
7477.93 1415
7478.75 1568
7479.56 1614
7480.38 1579
7481.20 1578
7482.01 1599
7482.83 1535
7483.65 1524
7484.46 1553
7485.28 1417
7486.09 1425
7486.91 1394
7487.73 1346
7488.54 1367
7489.36 1458
7490.18 1496
7491.00 1392
7491.81 1355
7492.63 1378
7493.45 1427
7494.26 1466
7495.08 1349
7495.90 1325
7496.71 1373
7497.53 1406
7498.35 1326
7499.17 1350
7499.98 1368
7500.80 1313
7501.62 1281
7502.44 1283
7503.25 1305
7504.07 1393
7504.89 1370
7505.71 1242
7506.52 1233
7507.34 1276
7508.16 1248
7508.98 1263
7509.80 1317
7510.61 1309
7511.43 1241
7512.25 1267
7513.07 1318
7513.89 1314
7514.70 1201
7515.52 1358
7516.34 1217
7517.16 1189
7517.98 1270
7518.79 1234
7519.61 1260
7520.43 1343
7521.25 1221
7522.07 1208
7522.89 1266
7523.71 1339
7524.52 1285
7525.34 1312
7526.16 1406
7526.98 1278
7527.80 1207
7528.62 1311
7529.44 1324
7530.26 1228
7531.08 1174
7531.89 1282
7532.71 1270
7533.53 1274
7534.35 1232
7535.17 1278
7535.99 1374
7536.81 1374
7537.63 1338
7538.45 1290
7539.27 1286
7540.09 1220
7540.91 1327
7541.73 1283
7542.55 1331
7543.37 1278
7544.19 1164
7545.01 1234
7545.83 1360
7546.65 1357
7547.47 1421
7548.29 1345
7549.11 1360
7549.93 1296
7550.75 1246
7551.57 1338
7552.39 1348
7553.21 1310
7554.03 1240
7554.85 1361
7555.67 1309
7556.49 1184
7557.31 1257
7558.13 1337
7558.95 1359
7559.77 1248
7560.59 1334
7561.41 1403
7562.23 1343
7563.05 1401
7563.87 1310
7564.69 1348
7565.52 1399
7566.34 1347
7567.16 1392
7567.98 1428
7568.80 1412
7569.62 1345
7570.44 1267
7571.26 1313
7572.08 1388
7572.91 1244
7573.73 1221
7574.55 1297
7575.37 1244
7576.19 1256
7577.01 1348
7577.83 1323
7578.66 1353
7579.48 1231
7580.30 1274
7581.12 1377
7581.94 1314
7582.77 1344
7583.59 1317
7584.41 1281
7585.23 1295
7586.05 1322
7586.88 1360
7587.70 1333
7588.52 1342
7589.34 1440
7590.16 1415
7590.99 1450
7591.81 1387
7592.63 1296
7593.45 1369
7594.28 1417
7595.10 1407
7595.92 1416
7596.74 1318
7597.57 1388
7598.39 1429
7599.21 1365
7600.03 1334
7600.86 1383
7601.68 1451
7602.50 1450
7603.33 1515
7604.15 1398
7604.97 1523
7605.80 1504
7606.62 1574
7607.44 1780
7608.26 1808
7609.09 1830
7609.91 1816
7610.73 1884
7611.56 1791
7612.38 1755
7613.21 1672
7614.03 1574
7614.85 1606
7615.68 1634
7616.50 1533
7617.32 1558
7618.15 1445
7618.97 1480
7619.80 1479
7620.62 1556
7621.44 1600
7622.27 1661
7623.09 1801
7623.92 1697
7624.74 1759
7625.56 1728
7626.39 1634
7627.21 1692
7628.04 1603
7628.86 1642
7629.68 1657
7630.51 1581
7631.33 1488
7632.16 1594
7632.98 1634
7633.81 1621
7634.63 1648
7635.46 1817
7636.28 1933
7637.11 1834
7637.93 1728
7638.76 1765
7639.58 1698
7640.41 1697
7641.23 1675
7642.06 1401
7642.88 1402
7643.71 1306
7644.53 1324
7645.36 1376
7646.18 1387
7647.01 1393
7647.83 1408
7648.66 1358
7649.48 1362
7650.31 1420
7651.14 1518
7651.96 1427
7652.79 1347
7653.61 1403
7654.44 1447
7655.26 1380
7656.09 1342
7656.92 1291
7657.74 1263
7658.57 1362
7659.39 1357
7660.22 1309
7661.05 1208
7661.87 1292
7662.70 1311
7663.52 1226
7664.35 1237
7665.18 1201
7666.00 1289
7666.83 1412
7667.66 1322
7668.48 1304
7669.31 1324
7670.14 1328
7670.96 1311
7671.79 1295
7672.62 1278
7673.44 1274
7674.27 1230
7675.10 1352
7675.92 1247
7676.75 1243
7677.58 1386
7678.40 1293
7679.23 1234
7680.06 1300
7680.89 1328
7681.71 1352
7682.54 1313
7683.37 1286
7684.19 1221
7685.02 1260
7685.85 1272
7686.68 1308
7687.50 1284
7688.33 1239
7689.16 1242
7689.99 1310
7690.81 1303
7691.64 1310
7692.47 1257
7693.30 1291
7694.13 1186
7694.95 1103
7695.78 1223
7696.61 1289
7697.44 1232
7698.27 1222
7699.09 1274
7699.92 1234
7700.75 1309
7701.58 1345
7702.41 1202
7703.24 1222
7704.06 1290
7704.89 1326
7705.72 1292
7706.55 1164
7707.38 1290
7708.21 1341
7709.04 1268
7709.86 1255
7710.69 1289
7711.52 1292
7712.35 1244
7713.18 1188
7714.01 1196
7714.84 1314
7715.67 1310
7716.50 1261
7717.32 1224
7718.15 1228
7718.98 1228
7719.81 1326
7720.64 1257
7721.47 1195
7722.30 1171
7723.13 1232
7723.96 1223
7724.79 1178
7725.62 1275
7726.45 1279
7727.28 1317
7728.11 1303
7728.94 1263
7729.77 1246
7730.60 1228
7731.43 1182
7732.26 1188
7733.09 1259
7733.92 1232
7734.75 1247
7735.58 1225
7736.41 1224
7737.24 1244
7738.07 1366
7738.90 1296
7739.73 1194
7740.56 1264
7741.39 1229
7742.22 1316
7743.05 1338
7743.88 1257
7744.71 1301
7745.54 1298
7746.37 1318
7747.20 1444
7748.03 1413
7748.87 1482
7749.70 1518
7750.53 1830
7751.36 2028
7752.19 1933
7753.02 2026
7753.85 2084
7754.68 2006
7755.51 1786
7756.34 1637
7757.18 1560
7758.01 1447
7758.84 1314
7759.67 1376
7760.50 1365
7761.33 1266
7762.16 1297
7763.00 1273
7763.83 1210
7764.66 1302
7765.49 1415
7766.32 1506
7767.16 1449
7767.99 1454
7768.82 1461
7769.65 1505
7770.48 1348
7771.31 1309
7772.15 1381
7772.98 1249
7773.81 1221
7774.64 1246
7775.48 1208
7776.31 1163
7777.14 1167
7777.97 1149
7778.81 1263
7779.64 1227
7780.47 1166
7781.30 1277
7782.14 1235
7782.97 1213
7783.80 1305
7784.63 1214
7785.47 1235
7786.30 1317
7787.13 1363
7787.97 1316
7788.80 1293
7789.63 1262
7790.46 1199
7791.30 1241
7792.13 1325
7792.96 1273
7793.80 1350
7794.63 1253
7795.46 1216
7796.30 1327
7797.13 1324
7797.96 1362
7798.80 1348
7799.63 1235
7800.46 1170
7801.30 1251
7802.13 1256
7802.97 1279
7803.80 1265
7804.63 1145
7805.47 1232
7806.30 1263
7807.13 1221
7807.97 1354
7808.80 1213
7809.64 1249
7810.47 1299
7811.31 1261
7812.14 1265
7812.97 1413
7813.81 1425
7814.64 1196
7815.48 1300
7816.31 1323
7817.15 1366
7817.98 1350
7818.82 1353
7819.65 1339
7820.48 1398
7821.32 1463
7822.15 1347
7822.99 1511
7823.82 1400
7824.66 1330
7825.49 1345
7826.33 1428
7827.16 1384
7828.00 1433
7828.83 1372
7829.67 1359
7830.50 1426
7831.34 1409
7832.17 1389
7833.01 1408
7833.85 1435
7834.68 1413
7835.52 1384
7836.35 1376
7837.19 1404
7838.02 1469
7838.86 1521
7839.69 1417
7840.53 1355
7841.37 1379
7842.20 1359
7843.04 1420
7843.87 1449
7844.71 1398
7845.55 1344
7846.38 1406
7847.22 1465
7848.05 1452
7848.89 1440
7849.73 1311
7850.56 1308
7851.40 1265
7852.24 1345
7853.07 1315
7853.91 1310
7854.74 1388
7855.58 1414
7856.42 1393
7857.25 1390
7858.09 1446
7858.93 1433
7859.76 1453
7860.60 1480
7861.44 1591
7862.28 1625
7863.11 1624
7863.95 1579
7864.79 1674
7865.62 1741
7866.46 1626
7867.30 1510
7868.14 1416
7868.97 1433
7869.81 1281
7870.65 1365
7871.48 1442
7872.32 1515
7873.16 1380
7874.00 1411
7874.83 1495
7875.67 1451
7876.51 1482
7877.35 1455
7878.19 1433
7879.02 1574
7879.86 1445
7880.70 1536
7881.54 1667
7882.37 1583
7883.21 1556
7884.05 1585
7884.89 1565
7885.73 1479
7886.57 1485
7887.40 1511
7888.24 1424
7889.08 1385
7889.92 1342
7890.76 1470
7891.60 1460
7892.43 1405
7893.27 1429
7894.11 1367
7894.95 1466
7895.79 1422
7896.63 1488
7897.47 1468
7898.30 1361
7899.14 1366
7899.98 1425
7900.82 1409
7901.66 1461
7902.50 1444
7903.34 1445
7904.18 1427
7905.02 1425
7905.86 1460
7906.70 1552
7907.54 1527
7908.37 1419
7909.21 1355
7910.05 1402
7910.89 1422
7911.73 1480
7912.57 1368
7913.41 1304
7914.25 1245
7915.09 1313
7915.93 1355
7916.77 1299
7917.61 1324
7918.45 1360
7919.29 1410
7920.13 1356
7920.97 1336
7921.81 1373
7922.65 1352
7923.49 1380
7924.33 1313
7925.17 1308
7926.01 1268
7926.85 1259
7927.69 1244
7928.53 1275
7929.37 1201
7930.21 1200
7931.05 1248
7931.90 1121
7932.74 1235
7933.58 1213
7934.42 1195
7935.26 1307
7936.10 1256
7936.94 1277
7937.78 1288
7938.62 1219
7939.46 1184
7940.30 1198
7941.14 1288
7941.99 1205
7942.83 1101
7943.67 1152
7944.51 1186
7945.35 1186
7946.19 1109
7947.03 1180
7947.88 1168
7948.72 1139
7949.56 1145
7950.40 1114
7951.24 1167
7952.08 1279
7952.93 1339
7953.77 1268
7954.61 1282
7955.45 1241
7956.29 1228
7957.13 1248
7957.98 1332
7958.82 1258
7959.66 1235
7960.50 1304
7961.35 1210
7962.19 1119
7963.03 1164
7963.87 1223
7964.71 1300
7965.56 1216
7966.40 1082
7967.24 1236
7968.08 1224
7968.93 1255
7969.77 1202
7970.61 1157
7971.45 1297
7972.30 1191
7973.14 1289
7973.98 1247
7974.83 1220
7975.67 1347
7976.51 1293
7977.36 1333
7978.20 1253
7979.04 1253
7979.88 1188
7980.73 1230
7981.57 1229
7982.41 1178
7983.26 1235
7984.10 1208
7984.94 1126
7985.79 1138
7986.63 1179
7987.47 1057
7988.32 1067
7989.16 1196
7990.01 1117
7990.85 1191
7991.69 1286
7992.54 1160
7993.38 1125
7994.23 1092
7995.07 1152
7995.91 1095
7996.76 1138
7997.60 1167
7998.45 1113
7999.29 1131
8000.13 1074
8000.98 1087
8001.82 1071
8002.67 1095
8003.51 1099
8004.36 1032
8005.20 1068
8006.04 1149
8006.89 1051
8007.73 1105
8008.58 1197
8009.42 1125
8010.27 1101
8011.11 1115
8011.96 1066
8012.80 999
8013.65 1008
8014.49 998
8015.34 1122
8016.18 1055
8017.03 1060
8017.87 1051
8018.72 1112
8019.56 1070
8020.41 1026
8021.25 1006
8022.10 1104
8022.95 1103
8023.79 1052
8024.64 1075
8025.48 1054
8026.33 1090
8027.17 1121
8028.02 1021
8028.86 1030
8029.71 1028
8030.56 986
8031.40 973
8032.25 1031
8033.09 1017
8033.94 1040
8034.79 1048
8035.63 1003
8036.48 1037
8037.32 986
8038.17 1057
8039.02 987
8039.86 1032
8040.71 982
8041.56 1039
8042.40 1107
8043.25 1123
8044.10 999
8044.94 969
8045.79 1033
8046.64 1018
8047.48 929
8048.33 971
8049.18 980
8050.02 1094
8050.87 999
8051.72 960
8052.56 1012
8053.41 988
8054.26 984
8055.11 1055
8055.95 1058
8056.80 1024
8057.65 939
8058.49 934
8059.34 1012
8060.19 974
8061.04 1080
8061.88 1100
8062.73 1035
8063.58 1088
8064.43 975
8065.27 1023
8066.12 983
8066.97 978
8067.82 1001
8068.67 995
8069.51 953
8070.36 1002
8071.21 1018
8072.06 1001
8072.91 1069
8073.75 986
8074.60 991
8075.45 1035
8076.30 959
8077.15 1016
8078.00 892
8078.84 968
8079.69 1003
8080.54 1034
8081.39 1062
8082.24 976
8083.09 982
8083.94 986
8084.78 996
8085.63 959
8086.48 922
8087.33 934
8088.18 1044
8089.03 1008
8089.88 969
8090.73 1011
8091.58 938
8092.42 990
8093.27 1061
8094.12 1013
8094.97 1037
8095.82 1033
8096.67 993
8097.52 1028
8098.37 1059
8099.22 999
8100.07 1008
8100.92 892
8101.77 1023
8102.62 1082
8103.47 1055
8104.32 968
8105.17 917
8106.02 1017
8106.87 1051
8107.72 949
8108.57 907
8109.42 939
8110.27 1057
8111.12 1012
8111.97 1018
8112.82 1090
8113.67 1032
8114.52 1010
8115.37 999
8116.22 1018
8117.07 951
8117.92 979
8118.77 1100
8119.62 1049
8120.47 1016
8121.32 948
8122.17 1117
8123.02 1020
8123.87 1005
8124.72 965
8125.57 1062
8126.43 1116
8127.28 1057
8128.13 1134
8128.98 1130
8129.83 1061
8130.68 1027
8131.53 1022
8132.38 1091
8133.23 1072
8134.09 1079
8134.94 1055
8135.79 1065
8136.64 1064
8137.49 1029
8138.34 1111
8139.19 1059
8140.05 1098
8140.90 1116
8141.75 1170
8142.60 1127
8143.45 1070
8144.30 1079
8145.16 1144
8146.01 1119
8146.86 1143
8147.71 1119
8148.56 1217
8149.42 1293
8150.27 1189
8151.12 1184
8151.97 1186
8152.83 1254
8153.68 1137
8154.53 1160
8155.38 1262
8156.24 1217
8157.09 1305
8157.94 1330
8158.79 1283
8159.65 1333
8160.50 1396
8161.35 1287
8162.20 1390
8163.06 1271
8163.91 1225
8164.76 1259
8165.62 1159
8166.47 1130
8167.32 1175
8168.17 1208
8169.03 1165
8169.88 1098
8170.73 1156
8171.59 1152
8172.44 1160
8173.29 1093
8174.15 1120
8175.00 1156
8175.85 1115
8176.71 1142
8177.56 1129
8178.42 1184
8179.27 1147
8180.12 1077
8180.98 1063
8181.83 1050
8182.68 1079
8183.54 1092
8184.39 1075
8185.25 994
8186.10 1048
8186.95 1011
8187.81 1097
8188.66 1053
8189.52 1024
8190.37 1119
8191.22 1007
8192.08 1111
8192.93 1049
8193.79 990
8194.64 1002
8195.50 1051
8196.35 997
8197.21 957
8198.06 1012
8198.92 1049
8199.77 1039
8200.63 1051
8201.48 1023
8202.33 1044
8203.19 1066
8204.04 1052
8204.90 1007
8205.75 1070
8206.61 1066
8207.47 1094
8208.32 1091
8209.18 1057
8210.03 995
8210.89 1002
8211.74 1014
8212.60 1049
8213.45 1038
8214.31 1066
8215.16 1174
8216.02 1097
8216.87 1131
8217.73 1097
8218.59 1047
8219.44 1047
8220.30 1111
8221.15 981
8222.01 1011
8222.87 1035
8223.72 1033
8224.58 1149
8225.43 1087
8226.29 1087
8227.15 1079
8228.00 1099
8228.86 1121
8229.71 1085
8230.57 1152
8231.43 1156
8232.28 1096
8233.14 1121
8234.00 1014
8234.85 1033
8235.71 972
8236.57 1009
8237.42 973
8238.28 1024
8239.14 1165
8239.99 1057
8240.85 1051
8241.71 1012
8242.56 1052
8243.42 892
8244.28 985
8245.14 1020
8245.99 1008
8246.85 956
8247.71 968
8248.56 1066
8249.42 1044
8250.28 1019
8251.14 1015
8251.99 1046
8252.85 1052
8253.71 1035
8254.57 1028
8255.42 1049
8256.28 1006
8257.14 1052
8258.00 1051
8258.86 973
8259.71 997
8260.57 1012
8261.43 937
8262.29 972
8263.15 1091
8264.00 1043
8264.86 1054
8265.72 1055
8266.58 1036
8267.44 988
8268.29 1085
8269.15 1051
8270.01 1001
8270.87 990
8271.73 987
8272.59 946
8273.45 1033
8274.30 1024
8275.16 958
8276.02 1003
8276.88 1001
8277.74 998
8278.60 1018
8279.46 1100
8280.32 1010
8281.18 1047
8282.03 1084
8282.89 1091
8283.75 1143
8284.61 1109
8285.47 991
8286.33 1071
8287.19 1097
8288.05 1077
8288.91 1119
8289.77 1073
8290.63 1062
8291.49 1008
8292.35 1050
8293.21 1134
8294.07 1108
8294.93 1062
8295.78 1070
8296.64 1065
8297.50 1146
8298.36 1218
8299.22 1132
8300.08 1133
8300.94 1165
8301.80 1222
8302.66 1179
8303.52 1118
8304.38 1139
8305.25 1187
8306.11 1174
8306.97 1164
8307.83 1162
8308.69 1109
8309.55 1136
8310.41 1098
8311.27 1201
8312.13 1184
8312.99 1130
8313.85 1118
8314.71 1203
8315.57 1136
8316.43 1159
8317.29 1229
8318.15 1243
8319.02 1286
8319.88 1231
8320.74 1240
8321.60 1270
8322.46 1325
8323.32 1359
8324.18 1355
8325.04 1331
8325.90 1227
8326.77 1219
8327.63 1200
8328.49 1169
8329.35 1111
8330.21 1120
8331.07 1154
8331.93 1177
8332.80 1213
8333.66 1128
8334.52 1121
8335.38 1186
8336.24 1137
8337.11 1103
8337.97 1207
8338.83 1192
8339.69 1183
8340.55 1231
8341.42 1224
8342.28 1118
8343.14 1174
8344.00 1226
8344.86 1171
8345.73 1244
8346.59 1297
8347.45 1353
8348.31 1216
8349.18 1192
8350.04 1291
8350.90 1386
8351.76 1325
8352.63 1314
8353.49 1206
8354.35 1217
8355.22 1211
8356.08 1249
8356.94 1213
8357.80 1148
8358.67 1192
8359.53 1386
8360.39 1243
8361.26 1198
8362.12 1265
8362.98 1099
8363.85 1188
8364.71 1213
8365.57 1146
8366.44 1189
8367.30 1207
8368.16 1245
8369.03 1230
8369.89 1230
8370.75 1275
8371.62 1221
8372.48 1187
8373.35 1233
8374.21 1266
8375.07 1230
8375.94 1289
8376.80 1265
8377.67 1294
8378.53 1334
8379.39 1274
8380.26 1296
8381.12 1319
8381.99 1341
8382.85 1393
8383.71 1307
8384.58 1375
8385.44 1371
8386.31 1270
8387.17 1364
8388.04 1419
8388.90 1484
8389.77 1492
8390.63 1490
8391.50 1440
8392.36 1365
8393.22 1359
8394.09 1381
8394.95 1332
8395.82 1420
8396.68 1429
8397.55 1400
8398.41 1365
8399.28 1403
8400.14 1425
8401.01 1431
8401.88 1503
8402.74 1548
8403.61 1425
8404.47 1460
8405.34 1531
8406.20 1455
8407.07 1527
8407.93 1383
8408.80 1458
8409.66 1420
8410.53 1516
8411.40 1484
8412.26 1468
8413.13 1491
8413.99 1382
8414.86 1528
8415.73 1541
8416.59 1534
8417.46 1535
8418.32 1510
8419.19 1562
8420.06 1653
8420.92 1677
8421.79 1677
8422.65 1658
8423.52 1663
8424.39 1652
8425.25 1643
8426.12 1718
8426.99 1742
8427.85 1714
8428.72 1788
8429.59 1779
8430.45 1852
8431.32 1878
8432.19 1893
8433.05 1766
8433.92 1769
8434.79 1875
8435.65 1873
8436.52 1892
8437.39 1841
8438.26 1807
8439.12 1914
8439.99 1829
8440.86 1873
8441.73 1992
8442.59 2041
8443.46 2096
8444.33 2077
8445.19 2183
8446.06 2350
8446.93 2360
8447.80 2271
8448.67 2367
8449.53 2337
8450.40 2317
8451.27 2344
8452.14 2386
8453.00 2290
8453.87 2333
8454.74 2420
8455.61 2450
8456.48 2630
8457.34 2847
8458.21 3275
8459.08 3663
8459.95 4428
8460.82 4655
8461.69 5179
8462.55 5274
8463.42 5037
8464.29 4685
8465.16 4330
8466.03 3860
8466.90 3618
8467.77 3170
8468.63 2758
8469.50 2815
8470.37 2705
8471.24 2804
8472.11 3114
8472.98 3622
8473.85 4317
8474.72 4645
8475.58 4884
8476.45 5058
8477.32 4973
8478.19 4565
8479.06 3979
8479.93 3563
8480.80 3201
8481.67 2873
8482.54 2600
8483.41 2382
8484.28 2286
8485.15 2115
8486.02 2005
8486.89 2074
8487.76 2036
8488.63 1959
8489.50 1954
8490.37 1962
8491.24 2029
8492.11 2033
8492.98 2030
8493.85 1989
8494.72 1931
8495.59 1910
8496.46 2040
8497.33 2027
8498.20 2125
8499.07 2248
8499.94 2276
8500.81 2182
8501.68 2186
8502.55 2188
8503.42 2123
8504.29 2034
8505.16 2031
8506.03 1868
8506.90 2012
8507.77 1951
8508.64 1877
8509.51 1801
8510.38 1944
8511.25 2074
8512.13 2141
8513.00 2234
8513.87 2211
8514.74 2096
8515.61 2157
8516.48 2225
8517.35 2114
8518.22 1955
8519.09 1972
8519.97 1877
8520.84 1868
8521.71 1861
8522.58 1837
8523.45 1782
8524.32 1824
8525.19 1894
8526.07 1899
8526.94 1826
8527.81 1925
8528.68 1969
8529.55 1842
8530.43 1827
8531.30 1857
8532.17 1937
8533.04 1969
8533.91 1915
8534.79 1986
8535.66 2039
8536.53 2005
8537.40 2124
8538.27 2142
8539.15 2176
8540.02 2044
8540.89 1991
8541.76 2021
8542.64 2102
8543.51 2033
8544.38 1893
8545.25 2015
8546.13 1871
8547.00 1864
8547.87 1832
8548.74 1883
8549.62 1882
8550.49 1907
8551.36 1922
8552.24 1892
8553.11 1942
8553.98 1959
8554.86 1954
8555.73 2070
8556.60 2122
8557.48 2105
8558.35 2101
8559.22 2258
8560.10 2052
8560.97 2028
8561.84 1951
8562.72 1958
8563.59 1860
8564.46 1791
8565.34 1736
8566.21 1662
8567.08 1624
8567.96 1671
8568.83 1711
8569.71 1628
8570.58 1660
8571.45 1587
8572.33 1594
8573.20 1664
8574.08 1673
8574.95 1608
8575.82 1624
8576.70 1522
8577.57 1543
8578.45 1529
8579.32 1394
8580.20 1375
8581.07 1499
8581.94 1516
8582.82 1366
8583.69 1400
8584.57 1431
8585.44 1550
8586.32 1484
8587.19 1383
8588.07 1386
8588.94 1400
8589.82 1472
8590.69 1567
8591.57 1482
8592.44 1519
8593.32 1456
8594.19 1437
8595.07 1499
8595.94 1400
8596.82 1309
8597.69 1348
8598.57 1443
8599.44 1443
8600.32 1443
8601.19 1522
8602.07 1403
8602.95 1446
8603.82 1412
8604.70 1459
8605.57 1490
8606.45 1316
8607.32 1376
8608.20 1322
8609.08 1376
8609.95 1379
8610.83 1414
8611.70 1456
8612.58 1468
8613.46 1445
8614.33 1378
8615.21 1402
8616.08 1397
8616.96 1459
8617.84 1469
8618.71 1422
8619.59 1326
8620.47 1357
8621.34 1334
8622.22 1275
8623.10 1315
8623.97 1467
8624.85 1394
8625.73 1334
8626.60 1353
8627.48 1519
8628.36 1523
8629.23 1436
8630.11 1525
8630.99 1470
8631.87 1398
8632.74 1377
8633.62 1443
8634.50 1386
8635.37 1485
8636.25 1412
8637.13 1438
8638.01 1429
8638.88 1389
8639.76 1509
8640.64 1418
8641.52 1446
8642.39 1526
8643.27 1438
8644.15 1402
8645.03 1422
8645.90 1427
8646.78 1469
8647.66 1515
8648.54 1423
8649.42 1489
8650.29 1533
8651.17 1493
8652.05 1538
8652.93 1493
8653.81 1463
8654.68 1548
8655.56 1509
8656.44 1510
8657.32 1528
8658.20 1520
8659.08 1529
8659.95 1528
8660.83 1559
8661.71 1475
8662.59 1537
8663.47 1619
8664.35 1565
8665.23 1464
8666.10 1501
8666.98 1498
8667.86 1520
8668.74 1535
8669.62 1550
8670.50 1489
8671.38 1532
8672.26 1595
8673.14 1566
8674.02 1577
8674.90 1669
8675.77 1762
8676.65 1790
8677.53 1694
8678.41 1863
8679.29 1813
8680.17 1799
8681.05 1950
8681.93 1932
8682.81 1834
8683.69 1914
8684.57 1705
8685.45 1698
8686.33 1733
8687.21 1717
8688.09 1750
8688.97 1635
8689.85 1680
8690.73 1723
8691.61 1680
8692.49 1987
8693.37 2157
8694.25 2266
8695.13 2609
8696.01 2878
8696.89 3178
8697.77 3599
8698.65 3601
8699.53 3462
8700.41 3274
8701.29 2881
8702.17 2650
8703.05 2459
8703.94 2125
8704.82 1886
8705.70 1883
8706.58 1742
8707.46 1625
8708.34 1553
8709.22 1495
8710.10 1430
8710.98 1401
8711.86 1509
8712.75 1415
8713.63 1386
8714.51 1399
8715.39 1411
8716.27 1395
8717.15 1435
8718.03 1433
8718.91 1422
8719.80 1363
8720.68 1377
8721.56 1424
8722.44 1367
8723.32 1260
8724.20 1260
8725.09 1248
8725.97 1276
8726.85 1328
8727.73 1351
8728.61 1375
8729.50 1423
8730.38 1459
8731.26 1404
8732.14 1541
8733.02 1464
8733.91 1457
8734.79 1506
8735.67 1564
8736.55 1585
8737.44 1533
8738.32 1458
8739.20 1448
8740.08 1408
8740.97 1385
8741.85 1463
8742.73 1443
8743.61 1274
8744.50 1280
8745.38 1328
8746.26 1236
8747.15 1335
8748.03 1324
8748.91 1302
8749.79 1332
8750.68 1274
8751.56 1227
8752.44 1297
8753.33 1336
8754.21 1359
8755.09 1342
8755.98 1332
8756.86 1359
8757.74 1419
8758.63 1328
8759.51 1371
8760.39 1369
8761.28 1409
8762.16 1510
8763.05 1471
8763.93 1613
8764.81 1518
8765.70 1587
8766.58 1549
8767.46 1408
8768.35 1487
8769.23 1546
8770.12 1467
8771.00 1343
8771.89 1371
8772.77 1463
8773.65 1494
8774.54 1523
8775.42 1511
8776.31 1462
8777.19 1595
8778.08 1584
8778.96 1505
8779.84 1539
8780.73 1498
8781.61 1525
8782.50 1521
8783.38 1529
8784.27 1459
8785.15 1381
8786.04 1337
8786.92 1334
8787.81 1405
8788.69 1323
8789.58 1394
8790.46 1370
8791.35 1440
8792.23 1487
8793.12 1496
8794.00 1371
8794.89 1430
8795.77 1444
8796.66 1416
8797.55 1423
8798.43 1489
8799.32 1514
8800.20 1486
8801.09 1330
8801.97 1293
8802.86 1334
8803.74 1293
8804.63 1288
8805.52 1239
8806.40 1284
8807.29 1268
8808.17 1346
8809.06 1335
8809.95 1363
8810.83 1312
8811.72 1338
8812.60 1327
8813.49 1340
8814.38 1350
8815.26 1323
8816.15 1256
8817.04 1320
8817.92 1267
8818.81 1267
8819.70 1215
8820.58 1191
8821.47 1235
8822.36 1113
8823.24 1169
8824.13 1292
8825.02 1220
8825.90 1260
8826.79 1317
8827.68 1258
8828.56 1243
8829.45 1217
8830.34 1323
8831.23 1199
8832.11 1147
8833.00 1202
8833.89 1198
8834.77 1140
8835.66 1110
8836.55 1151
8837.44 1212
8838.32 1214
8839.21 1189
8840.10 1186
8840.99 1232
8841.88 1236
8842.76 1222
8843.65 1213
8844.54 1197
8845.43 1174
8846.31 1175
8847.20 1267
8848.09 1184
8848.98 1135
8849.87 1140
8850.75 1045
8851.64 1031
8852.53 1042
8853.42 1044
8854.31 1122
8855.20 1103
8856.08 1083
8856.97 1094
8857.86 1091
8858.75 1097
8859.64 1104
8860.53 1099
8861.42 1139
8862.30 1048
8863.19 1083
8864.08 1131
8864.97 1135
8865.86 1049
8866.75 1031
8867.64 1021
8868.53 1062
8869.42 1067
8870.30 1069
8871.19 994
8872.08 1022
8872.97 959
8873.86 966
8874.75 897
8875.64 913
8876.53 907
8877.42 950
8878.31 977
8879.20 959
8880.09 1036
8880.98 1014
8881.87 1075
8882.76 913
8883.65 941
8884.54 979
8885.43 981
8886.32 933
8887.21 994
8888.10 986
8888.99 994
8889.88 918
8890.77 873
8891.66 939
8892.55 909
8893.44 921
8894.33 866
8895.22 925
8896.11 957
8897.00 967
8897.89 992
8898.78 911
8899.67 962
8900.56 849
8901.45 836
8902.34 885
8903.23 915
8904.12 874
8905.02 878
8905.91 838
8906.80 833
8907.69 908
8908.58 893
8909.47 842
8910.36 945
8911.25 902
8912.14 887
8913.04 862
8913.93 882
8914.82 842
8915.71 830
8916.60 937
8917.49 882
8918.38 843
8919.28 833
8920.17 923
8921.06 871
8921.95 921
8922.84 851
8923.73 824
8924.63 932
8925.52 878
8926.41 887
8927.30 941
8928.19 956
8929.09 885
8929.98 845
8930.87 773
8931.76 803
8932.65 869
8933.55 863
8934.44 916
8935.33 863
8936.22 824
8937.12 881
8938.01 807
8938.90 831
8939.79 843
8940.69 888
8941.58 803
8942.47 803
8943.37 809
8944.26 808
8945.15 801
8946.04 874
8946.94 896
8947.83 832
8948.72 832
8949.62 797
8950.51 812
8951.40 847
8952.30 834
8953.19 840
8954.08 864
8954.98 806
8955.87 804
8956.76 828
8957.66 741
8958.55 730
8959.44 770
8960.34 797
8961.23 798
8962.12 869
8963.02 789
8963.91 783
8964.81 792
8965.70 713
8966.59 765
8967.49 807
8968.38 802
8969.28 804
8970.17 806
8971.06 796
8971.96 761
8972.85 744
8973.75 798
8974.64 770
8975.54 731
8976.43 746
8977.32 773
8978.22 874
8979.11 787
8980.01 749
8980.90 887
8981.80 810
8982.69 773
8983.59 742
8984.48 791
8985.38 806
8986.27 741
8987.17 771
8988.06 718
8988.96 748
8989.85 783
8990.75 756
8991.64 755
8992.54 711
8993.43 690
8994.33 775
8995.22 697
8996.12 761
8997.01 763
8997.91 756
8998.81 817
8999.70 733
9000.60 733
9001.49 681
9002.39 742
9003.28 746
9004.18 703
9005.08 734
9005.97 752
9006.87 787
9007.76 802
9008.66 743
9009.56 769
9010.45 722
9011.35 787
9012.24 770
9013.14 747
9014.04 702
9014.93 719
9015.83 760
9016.73 722
9017.62 738
9018.52 703
9019.42 748
9020.31 726
9021.21 743
9022.11 776
9023.00 679
9023.90 693
9024.80 719
9025.69 729
9026.59 651
9027.49 723
9028.38 733
9029.28 708
9030.18 769
9031.08 721
9031.97 752
9032.87 725
9033.77 709
9034.66 662
9035.56 727
9036.46 744
9037.36 657
9038.25 760
9039.15 768
9040.05 745
9040.95 715
9041.85 745
9042.74 767
9043.64 696
9044.54 720
9045.44 773
9046.33 719
9047.23 692
9048.13 708
9049.03 741
9049.93 680
9050.82 680
9051.72 665
9052.62 684
9053.52 740
9054.42 689
9055.32 731
9056.21 780
9057.11 723
9058.01 694
9058.91 687
9059.81 671
9060.71 644
9061.61 730
9062.50 735
9063.40 672
9064.30 753
9065.20 753
9066.10 737
9067.00 727
9067.90 718
9068.80 719
9069.70 715
9070.60 733
9071.49 680
9072.39 698
9073.29 691
9074.19 730
9075.09 730
9075.99 756
9076.89 715
9077.79 676
9078.69 706
9079.59 700
9080.49 687
9081.39 712
9082.29 783
9083.19 681
9084.09 658
9084.99 722
9085.89 732
9086.79 679
9087.69 721
9088.59 744
9089.49 694
9090.39 706
9091.29 757
9092.19 726
9093.09 718
9093.99 715
9094.89 761
9095.79 809
9096.69 815
9097.59 765
9098.49 690
9099.39 698
9100.29 799
9101.19 772
9102.09 677
9102.99 706
9103.90 745
9104.80 704
9105.70 708
9106.60 717
9107.50 695
9108.40 669
9109.30 644
9110.20 717
9111.10 709
9112.00 593
9112.91 627
9113.81 668
9114.71 706
9115.61 710
9116.51 701
9117.41 699
9118.31 656
9119.22 695
9120.12 750
9121.02 700
9121.92 723
9122.82 743
9123.72 683
9124.63 778
9125.53 676
9126.43 708
9127.33 708
9128.23 653
9129.14 626
9130.04 652
9130.94 709
9131.84 680
9132.74 645
9133.65 694
9134.55 689
9135.45 736
9136.35 677
9137.26 696
9138.16 744
9139.06 663
9139.96 715
9140.87 722
9141.77 711
9142.67 674
9143.57 748
9144.48 778
9145.38 708
9146.28 702
9147.19 659
9148.09 614
9148.99 643
9149.90 725
9150.80 782
9151.70 639
9152.60 604
9153.51 633
9154.41 679
9155.31 721
9156.22 651
9157.12 611
9158.02 660
9158.93 634
9159.83 637
9160.74 698
9161.64 682
9162.54 685
9163.45 685
9164.35 616
9165.25 691
9166.16 690
9167.06 651
9167.97 613
9168.87 689
9169.77 647
9170.68 682
9171.58 663
9172.49 655
9173.39 696
9174.30 758
9175.20 730
9176.10 648
9177.01 688
9177.91 707
9178.82 717
9179.72 683
9180.63 752
9181.53 657
9182.44 645
9183.34 680
9184.25 685
9185.15 677
9186.05 678
9186.96 678
9187.86 695
9188.77 669
9189.67 668
9190.58 717
9191.48 777
9192.39 680
9193.30 653
9194.20 653
9195.11 627
9196.01 632
9196.92 662
9197.82 705
9198.73 717
9199.63 724
9200.54 660
9201.44 681
9202.35 756
9203.26 755
9204.16 720
9205.07 747
9205.97 802
9206.88 833
9207.78 839
9208.69 790
9209.60 781
9210.50 774
9211.41 700
9212.32 690
9213.22 764
9214.13 736
9215.03 722
9215.94 711
9216.85 653
9217.75 718
9218.66 687
9219.57 674
9220.47 813
9221.38 773
9222.29 719
9223.19 673
9224.10 746
9225.01 703
9225.91 753
9226.82 696
9227.73 673
9228.63 634
9229.54 658
9230.45 682
9231.36 628
9232.26 651
9233.17 628
9234.08 685
9234.98 765
9235.89 741
9236.80 744
9237.71 677
9238.61 664
9239.52 612
9240.43 648
9241.34 697
9242.24 705
9243.15 657
9244.06 679
9244.97 666
9245.87 640
9246.78 619
9247.69 661
9248.60 662
9249.51 706
9250.41 718
9251.32 669
9252.23 578
9253.14 601
9254.05 650
9254.96 677
9255.86 739
9256.77 652
9257.68 617
9258.59 650
9259.50 640
9260.41 657
9261.31 645
9262.22 683
9263.13 693
9264.04 721
9264.95 650
9265.86 608
9266.77 631
9267.68 644
9268.58 601
9269.49 658
9270.40 679
9271.31 694
9272.22 651
9273.13 662
9274.04 651
9274.95 613
9275.86 618
9276.77 697
9277.68 659
9278.59 730
9279.50 704
9280.40 636
9281.31 616
9282.22 659
9283.13 720
9284.04 689
9284.95 692
9285.86 675
9286.77 724
9287.68 722
9288.59 669
9289.50 662
9290.41 663
9291.32 659
9292.23 682
9293.14 729
9294.05 732
9294.96 692
9295.87 619
9296.78 737
9297.69 807
9298.60 728
9299.52 744
9300.43 703
9301.34 731
9302.25 702
9303.16 719
9304.07 801
9304.98 704
9305.89 713
9306.80 686
9307.71 674
9308.62 693
9309.53 723
9310.44 725
9311.36 710
9312.27 725
9313.18 713
9314.09 777
9315.00 847
9315.91 801
9316.82 750
9317.73 807
9318.64 793
9319.56 777
9320.47 811
9321.38 836
9322.29 785
9323.20 713
9324.11 739
9325.03 716
9325.94 738
9326.85 741
9327.76 786
9328.67 714
9329.59 792
9330.50 729
9331.41 720
9332.32 761
9333.23 795
9334.15 770
9335.06 751
9335.97 735
9336.88 649
9337.79 688
9338.71 704
9339.62 686
9340.53 788
9341.44 765
9342.36 674
9343.27 767
9344.18 792
9345.09 775
9346.01 759
9346.92 725
9347.83 674
9348.75 672
9349.66 743
9350.57 712
9351.48 792
9352.40 807
9353.31 733
9354.22 699
9355.14 729
9356.05 750
9356.96 699
9357.88 759
9358.79 707
9359.70 709
9360.62 743
9361.53 738
9362.44 725
9363.36 684
9364.27 699
9365.19 718
9366.10 745
9367.01 708
9367.93 647
9368.84 650
9369.75 709
9370.67 702
9371.58 735
9372.50 683
9373.41 706
9374.32 749
9375.24 721
9376.15 694
9377.07 714
9377.98 711
9378.90 772
9379.81 754
9380.72 710
9381.64 720
9382.55 759
9383.47 795
9384.38 776
9385.30 744
9386.21 811
9387.13 772
9388.04 762
9388.96 733
9389.87 788
9390.79 755
9391.70 851
9392.62 826
9393.53 748
9394.45 753
9395.36 767
9396.28 822
9397.19 845
9398.11 814
9399.02 820
9399.94 853
9400.85 814
9401.77 851
9402.68 847
9403.60 836
9404.52 814
9405.43 790
9406.35 890
9407.26 878
9408.18 849
9409.09 787
9410.01 834
9410.93 795
9411.84 798
9412.76 852
9413.67 836
9414.59 805
9415.51 813
9416.42 774
9417.34 820
9418.26 789
9419.17 863
9420.09 880
9421.00 867
9421.92 802
9422.84 834
9423.75 827
9424.67 826
9425.59 837
9426.50 911
9427.42 848
9428.34 865
9429.25 786
9430.17 837
9431.09 823
9432.00 871
9432.92 916
9433.84 827
9434.76 827
9435.67 876
9436.59 822
9437.51 802
9438.42 859
9439.34 901
9440.26 911
9441.18 827
9442.09 902
9443.01 858
9443.93 853
9444.85 874
9445.76 926
9446.68 864
9447.60 881
9448.52 871
9449.43 889
9450.35 950
9451.27 873
9452.19 886
9453.11 864
9454.02 959
9454.94 1032
9455.86 1003
9456.78 1145
9457.70 1263
9458.62 1296
9459.53 1275
9460.45 1231
9461.37 1207
9462.29 1173
9463.21 1071
9464.13 1058
9465.04 1024
9465.96 976
9466.88 898
9467.80 964
9468.72 889
9469.64 913
9470.56 866
9471.48 897
9472.39 944
9473.31 891
9474.23 865
9475.15 812
9476.07 853
9476.99 836
9477.91 857
9478.83 893
9479.75 889
9480.67 866
9481.59 901
9482.51 933
9483.42 947
9484.34 975
9485.26 1015
9486.18 1004
9487.10 969
9488.02 996
9488.94 998
9489.86 1004
9490.78 997
9491.70 1093
9492.62 1030
9493.54 1008
9494.46 944
9495.38 1005
9496.30 922
9497.22 897
9498.14 898
9499.06 865
9499.98 876
9500.90 957
9501.82 856
9502.74 838
9503.66 811
9504.58 859
9505.50 879
9506.43 915
9507.35 883
9508.27 774
9509.19 821
9510.11 832
9511.03 869
9511.95 806
9512.87 821
9513.79 791
9514.71 786
9515.63 818
9516.55 897
9517.48 868
9518.40 779
9519.32 729
9520.24 825
9521.16 849
9522.08 812
9523.00 825
9523.92 886
9524.85 851
9525.77 852
9526.69 838
9527.61 843
9528.53 911
9529.45 942
9530.38 824
9531.30 817
9532.22 837
9533.14 841
9534.06 895
9534.98 918
9535.91 995
9536.83 978
9537.75 938
9538.67 969
9539.60 986
9540.52 992
9541.44 981
9542.36 1026
9543.28 950
9544.21 953
9545.13 919
9546.05 888
9546.97 863
9547.90 865
9548.82 826
9549.74 865
9550.66 855
9551.59 855
9552.51 897
9553.43 870
9554.36 778
9555.28 751
9556.20 850
9557.13 892
9558.05 892
9558.97 897
9559.89 891
9560.82 872
9561.74 891
9562.66 860
9563.59 837
9564.51 882
9565.43 873
9566.36 796
9567.28 859
9568.20 843
9569.13 856
9570.05 873
9570.98 865
9571.90 905
9572.82 851
9573.75 834
9574.67 834
9575.60 904
9576.52 949
9577.44 866
9578.37 902
9579.29 827
9580.22 880
9581.14 831
9582.06 828
9582.99 893
9583.91 840
9584.84 851
9585.76 887
9586.69 798
9587.61 847
9588.53 880
9589.46 756
9590.38 807
9591.31 773
9592.23 815
9593.16 870
9594.08 808
9595.01 870
9595.93 846
9596.86 781
9597.78 795
9598.71 893
9599.63 829
9600.56 784
9601.48 871
9602.41 985
9603.33 885
9604.26 883
9605.18 873
9606.11 808
9607.03 873
9607.96 838
9608.89 889
9609.81 936
9610.74 937
9611.66 903
9612.59 916
9613.51 908
9614.44 924
9615.37 939
9616.29 945
9617.22 936
9618.14 929
9619.07 896
9620.00 912
9620.92 920
9621.85 892
9622.77 907
9623.70 894
9624.63 991
9625.55 952
9626.48 886
9627.41 918
9628.33 971
9629.26 1002
9630.19 926
9631.11 977
9632.04 1060
9632.97 999
9633.89 923
9634.82 1023
9635.75 1025
9636.67 1065
9637.60 1150
9638.53 1068
9639.45 1060
9640.38 1097
9641.31 1084
9642.23 1078
9643.16 1186
9644.09 1184
9645.02 1218
9645.94 1160
9646.87 1139
9647.80 1203
9648.73 1218
9649.65 1274
9650.58 1261
9651.51 1200
9652.44 1287
9653.36 1378
9654.29 1461
9655.22 1571
9656.15 1502
9657.08 1483
9658.00 1566
9658.93 1477
9659.86 1360
9660.79 1271
9661.72 1207
9662.64 1197
9663.57 1215
9664.50 1251
9665.43 1197
9666.36 1166
9667.28 1185
9668.21 1149
9669.14 1151
9670.07 1209
9671.00 1162
9671.93 1239
9672.86 1298
9673.78 1293
9674.71 1290
9675.64 1270
9676.57 1271
9677.50 1212
9678.43 1252
9679.36 1225
9680.29 1240
9681.21 1237
9682.14 1300
9683.07 1388
9684.00 1327
9684.93 1442
9685.86 1450
9686.79 1325
9687.72 1358
9688.65 1371
9689.58 1402
9690.51 1414
9691.44 1382
9692.37 1354
9693.30 1325
9694.23 1467
9695.16 1420
9696.09 1403
9697.02 1450
9697.94 1452
9698.87 1406
9699.80 1465
9700.73 1486
9701.66 1540
9702.59 1594
9703.52 1659
9704.45 1731
9705.39 1710
9706.32 1766
9707.25 1720
9708.18 1690
9709.11 1560
9710.04 1563
9710.97 1486
9711.90 1414
9712.83 1303
9713.76 1263
9714.69 1261
9715.62 1241
9716.55 1230
9717.48 1288
9718.41 1256
9719.34 1219
9720.27 1252
9721.21 1286
9722.14 1273
9723.07 1325
9724.00 1321
9724.93 1282
9725.86 1215
9726.79 1163
9727.72 1227
9728.65 1269
9729.59 1180
9730.52 1233
9731.45 1187
9732.38 1170
9733.31 1274
9734.24 1251
9735.17 1158
9736.11 1158
9737.04 1151
9737.97 1163
9738.90 1175
9739.83 1235
9740.77 1242
9741.70 1175
9742.63 1217
9743.56 1214
9744.49 1110
9745.43 1163
9746.36 1191
9747.29 1186
9748.22 1172
9749.15 1059
9750.09 1149
9751.02 1118
9751.95 1090
9752.88 1076
9753.82 1085
9754.75 1123
9755.68 1100
9756.61 1099
9757.55 1101
9758.48 1095
9759.41 1138
9760.35 1153
9761.28 1116
9762.21 1104
9763.14 1190
9764.08 1079
9765.01 1127
9765.94 1116
9766.88 1024
9767.81 1021
9768.74 1151
9769.68 1090
9770.61 1141
9771.54 1123
9772.48 1210
9773.41 1185
9774.34 1146
9775.28 1178
9776.21 1095
9777.14 1142
9778.08 1115
9779.01 1123
9779.94 1156
9780.88 1194
9781.81 1119
9782.75 1199
9783.68 1201
9784.61 1145
9785.55 1172
9786.48 1218
9787.42 1142
9788.35 1314
9789.28 1285
9790.22 1274
9791.15 1342
9792.09 1279
9793.02 1186
9793.96 1195
9794.89 1125
9795.83 1126
9796.76 1165
9797.69 1159
9798.63 1083
9799.56 1061
9800.50 1066
9801.43 1106
9802.37 1165
9803.30 1213
9804.24 1202
9805.17 1201
9806.11 1157
9807.04 1117
9807.98 1106
9808.91 1172
9809.85 1087
9810.78 1043
9811.72 1067
9812.65 960
9813.59 929
9814.53 986
9815.46 1002
9816.40 946
9817.33 933
9818.27 974
9819.20 994
9820.14 981
9821.07 959
9822.01 989
9822.95 981
9823.88 992
9824.82 985
9825.75 1018
9826.69 945
9827.63 927
9828.56 933
9829.50 968
9830.43 934
9831.37 926
9832.31 877
9833.24 922
9834.18 956
9835.12 941
9836.05 944
9836.99 900
9837.93 904
9838.86 941
9839.80 950
9840.73 922
9841.67 945
9842.61 895
9843.55 909
9844.48 946
9845.42 918
9846.36 893
9847.29 896
9848.23 847
9849.17 926
9850.10 928
9851.04 912
9851.98 929
9852.92 978
9853.85 926
9854.79 885
9855.73 865
9856.67 946
9857.60 926
9858.54 929
9859.48 954
9860.42 906
9861.35 898
9862.29 940
9863.23 919
9864.17 891
9865.10 939
9866.04 879
9866.98 872
9867.92 910
9868.86 907
9869.79 878
9870.73 894
9871.67 935
9872.61 887
9873.55 919
9874.48 900
9875.42 927
9876.36 901
9877.30 896
9878.24 952
9879.18 945
9880.12 912
9881.05 928
9881.99 945
9882.93 957
9883.87 892
9884.81 948
9885.75 995
9886.69 949
9887.63 945
9888.56 929
9889.50 961
9890.44 1008
9891.38 966
9892.32 936
9893.26 1001
9894.20 973
9895.14 887
9896.08 878
9897.02 948
9897.96 961
9898.90 885
9899.84 894
9900.77 882
9901.71 956
9902.65 963
9903.59 991
9904.53 909
9905.47 934
9906.41 995
9907.35 980
9908.29 958
9909.23 914
9910.17 944
9911.11 908
9912.05 995
9912.99 930
9913.93 980
9914.87 1030
9915.81 1048
9916.75 1039
9917.69 1047
9918.63 958
9919.57 1029
9920.52 1046
9921.46 995
9922.40 995
9923.34 1031
9924.28 1054
9925.22 1034
9926.16 1022
9927.10 1157
9928.04 1152
9928.98 1287
9929.92 1372
9930.86 1525
9931.80 1659
9932.75 1768
9933.69 1904
9934.63 1960
9935.57 1793
9936.51 1736
9937.45 1537
9938.39 1398
9939.33 1362
9940.28 1308
9941.22 1134
9942.16 1167
9943.10 1085
9944.04 1007
9944.98 1012
9945.92 1061
9946.87 1065
9947.81 1080
9948.75 1026
9949.69 1123
9950.63 1102
9951.58 1104
9952.52 1065
9953.46 975
9954.40 1002
9955.34 1006
9956.29 944
9957.23 1000
9958.17 1012
9959.11 909
9960.06 946
9961.00 913
9961.94 980
9962.88 1075
9963.83 995
9964.77 903
9965.71 994
9966.65 1085
9967.60 970
9968.54 947
9969.48 1011
9970.42 950
9971.37 953
9972.31 991
9973.25 982
9974.20 951
9975.14 888
9976.08 844
9977.03 929
9977.97 935
9978.91 997
9979.86 983
9980.80 986
9981.74 945
9982.69 946
9983.63 932
9984.57 830
9985.52 849
9986.46 877
9987.40 950
9988.35 884
9989.29 870
9990.23 843
9991.18 888
9992.12 782
9993.07 822
9994.01 865
9994.95 857
9995.90 795
9996.84 820
9997.79 836
9998.73 861
9999.67 781
10000.62 807
10001.56 835
10002.51 898
10003.45 816
10004.40 793
10005.34 901
10006.29 856
10007.23 853
10008.17 815
10009.12 891
10010.06 915
10011.01 915
10011.95 858
10012.90 871
10013.84 876
10014.79 802
10015.73 846
10016.68 841
10017.62 835
10018.57 855
10019.51 787
10020.46 835
10021.40 790
10022.35 757
10023.29 850
10024.24 785
10025.19 739
10026.13 780
10027.08 760
10028.02 760
10028.97 815
10029.91 750
10030.86 773
10031.80 806
10032.75 823
10033.70 790
10034.64 751
10035.59 710
10036.53 793
10037.48 782
10038.43 760
10039.37 695
10040.32 747
10041.26 742
10042.21 735
10043.16 818
10044.10 830
10045.05 756
10046.00 735
10046.94 792
10047.89 750
10048.84 741
10049.78 731
10050.73 748
10051.68 741
10052.62 763
10053.57 756
10054.52 717
10055.46 721
10056.41 718
10057.36 729
10058.30 783
10059.25 717
10060.20 678
10061.15 722
10062.09 701
10063.04 735
10063.99 719
10064.93 701
10065.88 833
10066.83 794
10067.78 746
10068.72 752
10069.67 742
10070.62 750
10071.57 725
10072.51 730
10073.46 714
10074.41 648
10075.36 678
10076.31 696
10077.25 702
10078.20 742
10079.15 724
10080.10 781
10081.05 708
10081.99 624
10082.94 643
10083.89 632
10084.84 685
10085.79 729
10086.74 688
10087.68 677
10088.63 672
10089.58 737
10090.53 678
10091.48 639
10092.43 689
10093.37 686
10094.32 707
10095.27 661
10096.22 631
10097.17 636
10098.12 723
10099.07 707
10100.02 725
10100.97 697
10101.91 713
10102.86 640
10103.81 653
10104.76 610
10105.71 627
10106.66 632
10107.61 726
10108.56 696
10109.51 627
10110.46 613
10111.41 676
10112.36 683
10113.31 609
10114.26 672
10115.21 661
10116.16 665
10117.11 613
10118.06 676
10119.01 654
10119.96 644
10120.91 609
10121.86 621
10122.81 610
10123.76 645
10124.71 691
10125.66 600
10126.61 667
10127.56 718
10128.51 659
10129.46 665
10130.41 664
10131.36 625
10132.31 630
10133.26 652
10134.21 643
10135.16 628
10136.11 570
10137.06 677
10138.01 654
10138.96 645
10139.91 625
10140.86 590
10141.82 661
10142.77 655
10143.72 579
10144.67 620
10145.62 663
10146.57 602
10147.52 587
10148.47 638
10149.42 636
10150.38 637
10151.33 615
10152.28 680
10153.23 637
10154.18 579
10155.13 557
10156.09 667
10157.04 583
10157.99 617
10158.94 591
10159.89 600
10160.84 643
10161.80 576
10162.75 594
10163.70 594
10164.65 612
10165.60 608
10166.56 658
10167.51 668
10168.46 600
10169.41 636
10170.36 607
10171.32 611
10172.27 658
10173.22 677
10174.17 650
10175.13 651
10176.08 678
10177.03 659
10177.98 602
10178.94 638
10179.89 654
10180.84 723
10181.80 634
10182.75 639
10183.70 628
10184.65 707
10185.61 659
10186.56 686
10187.51 635
10188.47 683
10189.42 688
10190.37 664
10191.33 637
10192.28 714
10193.23 713
10194.19 689
10195.14 699
10196.09 671
10197.05 642
10198.00 652
10198.95 667
10199.91 665
10200.86 682
10201.82 643
10202.77 686
10203.72 734
10204.68 728
10205.63 736
10206.58 706
10207.54 765
10208.49 673
10209.45 696
10210.40 772
10211.36 830
10212.31 806
10213.26 836
10214.22 760
10215.17 783
10216.13 776
10217.08 766
10218.04 708
10218.99 711
10219.94 705
10220.90 750
10221.85 703
10222.81 689
10223.76 703
10224.72 710
10225.67 677
10226.63 682
10227.58 713
10228.54 701
10229.49 692
10230.45 678
10231.40 659
10232.36 646
10233.31 656
10234.27 728
10235.22 680
10236.18 630
10237.14 691
10238.09 710
10239.05 673
10240.00 675
10240.96 641
10241.91 666
10242.87 671
10243.82 678
10244.78 732
10245.74 644
10246.69 682
10247.65 663
10248.60 683
10249.56 656
10250.52 619
10251.47 658
10252.43 618
10253.38 658
10254.34 667
10255.30 627
10256.25 624
10257.21 614
10258.17 681
10259.12 654
10260.08 596
10261.04 670
10261.99 670
10262.95 642
10263.91 633
10264.86 626
10265.82 555
10266.78 565
10267.73 623
10268.69 652
10269.65 713
10270.60 659
10271.56 618
10272.52 644
10273.47 624
10274.43 567
10275.39 565
10276.35 536
10277.30 571
10278.26 624
10279.22 578
10280.18 598
10281.13 576
10282.09 608
10283.05 640
10284.01 637
10284.96 558
10285.92 632
10286.88 646
10287.84 565
10288.79 552
10289.75 612
10290.71 635
10291.67 552
10292.63 556
10293.58 601
10294.54 583
10295.50 592
10296.46 579
10297.42 612
10298.38 569
10299.33 615
10300.29 658
10301.25 609
10302.21 583
10303.17 595
10304.13 625
10305.08 649
10306.04 589
10307.00 574
10307.96 580
10308.92 642
10309.88 611
10310.84 626
10311.80 513
10312.75 504
10313.71 625
10314.67 575
10315.63 551
10316.59 578
10317.55 545
10318.51 587
10319.47 563
10320.43 560
10321.39 520
10322.35 538
10323.31 597
10324.27 556
10325.23 566
10326.18 575
10327.14 600
10328.10 562
10329.06 576
10330.02 519
10330.98 573
10331.94 629
10332.90 579
10333.86 562
10334.82 611
10335.78 545
10336.74 569
10337.70 604
10338.66 552
10339.62 575
10340.58 650
10341.54 579
10342.50 545
10343.46 573
10344.43 544
10345.39 566
10346.35 604
10347.31 558
10348.27 550
10349.23 522
10350.19 506
10351.15 539
10352.11 513
10353.07 472
10354.03 534
10354.99 533
10355.95 574
10356.91 523
10357.88 568
10358.84 538
10359.80 567
10360.76 530
10361.72 570
10362.68 512
10363.64 508
10364.60 573
10365.57 559
10366.53 532
10367.49 540
10368.45 490
10369.41 517
10370.37 556
10371.34 549
10372.30 571
10373.26 538
10374.22 551
10375.18 509
10376.14 493
10377.11 535
10378.07 531
10379.03 554
10379.99 516
10380.95 560
10381.92 520
10382.88 555
10383.84 604
10384.80 597
10385.77 559
10386.73 562
10387.69 517
10388.65 579
10389.62 584
10390.58 541
10391.54 546
10392.50 528
10393.47 565
10394.43 520
10395.39 517
10396.35 548
10397.32 583
10398.28 627
10399.24 629
10400.21 564
10401.17 533
10402.13 565
10403.10 558
10404.06 581
10405.02 588
10405.99 568
10406.95 563
10407.91 582
10408.88 609
10409.84 577
10410.80 574
10411.77 553
10412.73 566
10413.69 595
10414.66 622
10415.62 607
10416.58 496
10417.55 598
10418.51 622
10419.48 629
10420.44 692
10421.40 651
10422.37 734
10423.33 759
10424.30 796
10425.26 866
10426.23 790
10427.19 799
10428.15 744
10429.12 698
10430.08 682
10431.05 630
10432.01 653
10432.98 620
10433.94 571
10434.91 572
10435.87 616
10436.83 553
10437.80 589
10438.76 578
10439.73 577
10440.69 526
10441.66 583
10442.62 598
10443.59 579
10444.55 586
10445.52 589
10446.48 578
10447.45 544
10448.41 552
10449.38 547
10450.35 551
10451.31 510
10452.28 507
10453.24 487
10454.21 543
10455.17 617
10456.14 578
10457.10 569
10458.07 562
10459.04 567
10460.00 562
10460.97 603
10461.93 527
10462.90 523
10463.87 502
10464.83 539
10465.80 514
10466.76 522
10467.73 558
10468.70 582
10469.66 496
10470.63 498
10471.59 569
10472.56 551
10473.53 571
10474.49 504
10475.46 524
10476.43 552
10477.39 557
10478.36 534
10479.33 514
10480.29 542
10481.26 581
10482.23 570
10483.19 532
10484.16 504
10485.13 482
10486.09 528
10487.06 537
10488.03 526
10489.00 516
10489.96 510
10490.93 535
10491.90 489
10492.87 521
10493.83 547
10494.80 562
10495.77 588
10496.73 511
10497.70 547
10498.67 483
10499.64 537
10500.61 502
10501.57 508
10502.54 508
10503.51 569
10504.48 516
10505.44 527
10506.41 504
10507.38 549
10508.35 566
10509.32 508
10510.28 532
10511.25 547
10512.22 598
10513.19 602
10514.16 560
10515.13 572
10516.09 540
10517.06 515
10518.03 536
10519.00 579
10519.97 540
10520.94 521
10521.91 501
10522.87 498
10523.84 523
10524.81 524
10525.78 575
10526.75 613
10527.72 497
10528.69 526
10529.66 553
10530.63 595
10531.59 537
10532.56 525
10533.53 513
10534.50 532
10535.47 511
10536.44 489
10537.41 487
10538.38 478
10539.35 468
10540.32 495
10541.29 526
10542.26 476
10543.23 541
10544.20 526
10545.17 541
10546.14 528
10547.11 557
10548.08 541
10549.05 517
10550.02 528
10550.99 462
10551.96 497
10552.93 462
10553.90 510
10554.87 493
10555.84 543
10556.81 478
10557.78 575
10558.75 556
10559.72 504
10560.69 475
10561.66 569
10562.63 587
10563.60 607
10564.57 580
10565.54 584
10566.51 612
10567.48 611
10568.45 605
10569.42 621
10570.40 632
10571.37 641
10572.34 656
10573.31 638
10574.28 549
10575.25 524
10576.22 562
10577.19 550
10578.16 493
10579.14 490
10580.11 478
10581.08 543
10582.05 529
10583.02 532
10583.99 536
10584.96 519
10585.94 558
10586.91 558
10587.88 532
10588.85 526
10589.82 465
10590.79 501
10591.77 512
10592.74 490
10593.71 489
10594.68 520
10595.65 492
10596.63 468
10597.60 476
10598.57 464
10599.54 485
10600.52 525
10601.49 549
10602.46 502
10603.43 544
10604.41 523
10605.38 481
10606.35 537
10607.32 489
10608.30 500
10609.27 513
10610.24 506
10611.21 444
10612.19 483
10613.16 513
10614.13 508
10615.11 514
10616.08 520
10617.05 526
10618.02 504
10619.00 501
10619.97 538
10620.94 515
10621.92 488
10622.89 439
10623.86 472
10624.84 494
10625.81 510
10626.78 516
10627.76 460
10628.73 485
10629.71 524
10630.68 519
10631.65 519
10632.63 499
10633.60 442
10634.57 473
10635.55 477
10636.52 483
10637.50 507
10638.47 475
10639.44 468
10640.42 509
10641.39 551
10642.37 558
10643.34 572
10644.31 560
10645.29 563
10646.26 504
10647.24 515
10648.21 539
10649.19 511
10650.16 519
10651.14 471
10652.11 495
10653.09 515
10654.06 514
10655.04 488
10656.01 466
10656.98 523
10657.96 583
10658.93 501
10659.91 551
10660.88 448
10661.86 462
10662.84 447
10663.81 432
10664.79 439
10665.76 472
10666.74 505
10667.71 423
10668.69 451
10669.66 455
10670.64 516
10671.61 520
10672.59 499
10673.56 487
10674.54 513
10675.52 479
10676.49 485
10677.47 521
10678.44 535
10679.42 497
10680.40 477
10681.37 442
10682.35 472
10683.32 461
10684.30 436
10685.28 504
10686.25 454
10687.23 518
10688.20 487
10689.18 481
10690.16 483
10691.13 459
10692.11 463
10693.09 547
10694.06 492
10695.04 502
10696.02 494
10696.99 469
10697.97 443
10698.95 457
10699.92 504
10700.90 435
10701.88 478
10702.85 497
10703.83 492
10704.81 435
10705.79 477
10706.76 465
10707.74 507
10708.72 458
10709.70 477
10710.67 459
10711.65 494
10712.63 483
10713.60 455
10714.58 459
10715.56 460
10716.54 458
10717.52 441
10718.49 542
10719.47 476
10720.45 481
10721.43 454
10722.40 468
10723.38 447
10724.36 482
10725.34 477
10726.32 472
10727.29 484
10728.27 426
10729.25 432
10730.23 408
10731.21 473
10732.19 469
10733.16 466
10734.14 479
10735.12 512
10736.10 459
10737.08 505
10738.06 431
10739.03 456
10740.01 446
10740.99 447
10741.97 434
10742.95 456
10743.93 436
10744.91 459
10745.89 483
10746.87 490
10747.84 492
10748.82 514
10749.80 406
10750.78 421
10751.76 451
10752.74 441
10753.72 408
10754.70 411
10755.68 485
10756.66 444
10757.64 456
10758.62 437
10759.60 446
10760.58 411
10761.56 409
10762.54 439
10763.52 436
10764.50 420
10765.48 458
10766.45 436
10767.43 436
10768.41 451
10769.39 494
10770.38 457
10771.36 440
10772.34 428
10773.32 389
10774.30 459
10775.28 481
10776.26 444
10777.24 447
10778.22 463
10779.20 417
10780.18 423
10781.16 458
10782.14 450
10783.12 472
10784.10 468
10785.08 540
10786.06 451
10787.04 451
10788.02 458
10789.00 473
10789.99 413
10790.97 458
10791.95 460
10792.93 450
10793.91 472
10794.89 480
10795.87 470
10796.85 470
10797.84 476
10798.82 410
10799.80 447
10800.78 482
10801.76 458
10802.74 473
10803.72 467
10804.71 500
10805.69 497
10806.67 508
10807.65 477
10808.63 530
10809.61 487
10810.60 498
10811.58 448
10812.56 441
10813.54 457
10814.52 448
10815.51 469
10816.49 446
10817.47 507
10818.45 502
10819.44 435
10820.42 484
10821.40 475
10822.38 484
10823.37 513
10824.35 453
10825.33 478
10826.31 413
10827.30 471
10828.28 454
10829.26 450
10830.24 418
10831.23 495
10832.21 536
10833.19 495
10834.18 437
10835.16 435
10836.14 521
10837.13 483
10838.11 466
10839.09 501
10840.07 487
10841.06 475
10842.04 461
10843.02 459
10844.01 476
10844.99 504
10845.98 494
10846.96 446
10847.94 430
10848.93 510
10849.91 490
10850.89 465
10851.88 463
10852.86 497
10853.84 485
10854.83 464
10855.81 454
10856.80 517
10857.78 539
10858.77 519
10859.75 513
10860.73 542
10861.72 476
10862.70 497
10863.69 522
10864.67 512
10865.66 460
10866.64 463
10867.62 512
10868.61 523
10869.59 517
10870.58 556
10871.56 525
10872.55 514
10873.53 442
10874.52 493
10875.50 487
10876.49 500
10877.47 482
10878.46 531
10879.44 505
10880.43 487
10881.41 508
10882.40 503
10883.38 524
10884.37 504
10885.35 538
10886.34 518
10887.32 544
10888.31 474
10889.29 500
10890.28 512
10891.27 577
10892.25 544
10893.24 548
10894.22 533
10895.21 547
10896.19 516
10897.18 527
10898.17 506
10899.15 488
10900.14 533
10901.12 546
10902.11 554
10903.10 589
10904.08 586
10905.07 527
10906.05 559
10907.04 607
10908.03 608
10909.01 580
10910.00 503
10910.99 539
10911.97 585
10912.96 547
10913.95 624
10914.93 615
10915.92 609
10916.91 580
10917.89 530
10918.88 577
10919.87 590
10920.85 587
10921.84 582
10922.83 555
10923.81 605
10924.80 596
10925.79 534
10926.78 616
10927.76 609
10928.75 578
10929.74 631
10930.73 686
10931.71 619
10932.70 618
10933.69 606
10934.68 639
10935.66 649
10936.65 545
10937.64 621
10938.63 639
10939.61 609
10940.60 628
10941.59 604
10942.58 610
10943.57 649
10944.55 626
10945.54 643
10946.53 640
10947.52 636
10948.51 616
10949.49 645
10950.48 697
10951.47 673
10952.46 629
10953.45 649
10954.44 637
10955.42 670
10956.41 686
10957.40 693
10958.39 793
10959.38 845
10960.37 798
10961.36 782
10962.34 812
10963.33 844
10964.32 872
10965.31 897
10966.30 930
10967.29 921
10968.28 860
10969.27 911
10970.26 905
10971.25 803
10972.24 755
10973.22 753
10974.21 763
10975.20 750
10976.19 719
10977.18 785
10978.17 776
10979.16 744
10980.15 800
10981.14 788
10982.13 767
10983.12 682
10984.11 745
10985.10 742
10986.09 746
10987.08 748
10988.07 805
10989.06 793
10990.05 873
10991.04 783
10992.03 798
10993.02 761
10994.01 762
10995.00 778
10995.99 742
10996.98 846
10997.97 825
10998.96 765
10999.95 803
11000.94 817
11001.93 845
11002.92 964
11003.92 960
11004.91 987
11005.90 1142
11006.89 1125
11007.88 1071
11008.87 992
11009.86 1040
11010.85 999
11011.84 960
11012.83 872
11013.82 850
11014.82 811
11015.81 780
11016.80 735
11017.79 754
11018.78 767
11019.77 744
11020.76 744
11021.76 718
11022.75 680
11023.74 721
11024.73 759
11025.72 746
11026.71 727
11027.70 703
11028.70 701
11029.69 684
11030.68 682
11031.67 663
11032.66 707
11033.66 730
11034.65 750
11035.64 665
11036.63 646
11037.62 613
11038.62 719
11039.61 649
11040.60 647
11041.59 662
11042.59 646
11043.58 676
11044.57 691
11045.56 655
11046.56 678
11047.55 673
11048.54 691
11049.53 713
11050.53 592
11051.52 691
11052.51 698
11053.51 646
11054.50 671
11055.49 639
11056.49 645
11057.48 570
11058.47 641
11059.46 651
11060.46 577
11061.45 616
11062.44 651
11063.44 631
11064.43 594
11065.42 594
11066.42 572
11067.41 589
11068.41 640
11069.40 604
11070.39 639
11071.39 613
11072.38 633
11073.37 651
11074.37 658
11075.36 636
11076.36 630
11077.35 612
11078.34 637
11079.34 629
11080.33 629
11081.33 592
11082.32 585
11083.31 637
11084.31 623
11085.30 539
11086.30 596
11087.29 649
11088.29 616
11089.28 629
11090.28 623
11091.27 638
11092.27 619
11093.26 532
11094.25 534
11095.25 585
11096.24 615
11097.24 622
11098.23 570
11099.23 578
11100.22 590
11101.22 558
11102.21 577
11103.21 538
11104.20 540
11105.20 615
11106.20 585
11107.19 517
11108.19 524
11109.18 588
11110.18 574
11111.17 610
11112.17 539
11113.16 539
11114.16 528
11115.15 592
11116.15 589
11117.15 584
11118.14 566
11119.14 570
11120.13 592
11121.13 616
11122.13 615
11123.12 620
11124.12 571
11125.11 578
11126.11 597
11127.11 576
11128.10 594
11129.10 598
11130.10 617
11131.09 636
11132.09 613
11133.09 647
11134.08 643
11135.08 645
11136.07 649
11137.07 660
11138.07 626
11139.07 634
11140.06 613
11141.06 563
11142.06 553
11143.05 586
11144.05 664
11145.05 581
11146.04 570
11147.04 613
11148.04 605
11149.04 580
11150.03 590
11151.03 565
11152.03 597
11153.02 559
11154.02 562
11155.02 568
11156.02 608
11157.01 609
11158.01 563
11159.01 491
11160.01 546
11161.01 556
11162.00 562
11163.00 570
11164.00 535
11165.00 626
11165.99 596
11166.99 550
11167.99 517
11168.99 549
11169.99 526
11170.99 552
11171.98 517
11172.98 494
11173.98 573
11174.98 593
11175.98 553
11176.98 530
11177.97 561
11178.97 639
11179.97 562
11180.97 550
11181.97 570
11182.97 554
11183.97 545
11184.96 532
11185.96 566
11186.96 549
11187.96 478
11188.96 512
11189.96 553
11190.96 529
11191.96 508
11192.96 524
11193.96 517
11194.96 561
11195.96 585
11196.95 544
11197.95 543
11198.95 531
11199.95 561
11200.95 534
11201.95 555
11202.95 606
11203.95 563
11204.95 581
11205.95 512
11206.95 492
11207.95 523
11208.95 513
11209.95 546
11210.95 582
11211.95 556
11212.95 526
11213.95 567
11214.95 564
11215.95 563
11216.95 511
11217.95 527
11218.95 510
11219.95 507
11220.95 583
11221.95 530
11222.95 564
11223.95 569
11224.95 517
11225.96 511
11226.96 524
11227.96 528
11228.96 569
11229.96 535
11230.96 539
11231.96 493
11232.96 497
11233.96 536
11234.96 521
11235.96 503
11236.97 510
11237.97 572
11238.97 560
11239.97 494
11240.97 486
11241.97 522
11242.97 594
11243.98 553
11244.98 499
11245.98 497
11246.98 474
11247.98 480
11248.98 523
11249.98 557
11250.99 460
11251.99 524
11252.99 522
11253.99 517
11254.99 498
11256.00 514
11257.00 575
11258.00 545
11259.00 514
11260.00 520
11261.01 493
11262.01 513
11263.01 525
11264.01 498
11265.02 482
11266.02 528
11267.02 518
11268.02 480
11269.03 481
11270.03 482
11271.03 505
11272.03 528
11273.04 530
11274.04 529
11275.04 491
11276.05 475
11277.05 525
11278.05 530
11279.05 561
11280.06 546
11281.06 620
11282.06 636
11283.07 629
11284.07 611
11285.07 605
11286.08 604
11287.08 677
11288.08 593
11289.09 582
11290.09 548
11291.09 553
11292.10 542
11293.10 547
11294.11 531
11295.11 532
11296.11 503
11297.12 511
11298.12 478
11299.13 499
11300.13 503
11301.13 485
11302.14 579
11303.14 546
11304.15 449
11305.15 462
11306.15 505
11307.16 484
11308.16 482
11309.17 473
11310.17 534
11311.18 479
11312.18 529
11313.18 505
11314.19 527
11315.19 534
11316.20 540
11317.20 600
11318.21 521
11319.21 551
11320.22 530
11321.22 567
11322.23 523
11323.23 535
11324.24 585
11325.24 569
11326.25 510
11327.25 522
11328.26 502
11329.26 510
11330.27 532
11331.27 527
11332.28 487
11333.29 537
11334.29 524
11335.30 525
11336.30 481
11337.31 486
11338.31 484
11339.32 463
11340.33 516
11341.33 457
11342.34 494
11343.34 472
11344.35 467
11345.35 451
11346.36 454
11347.37 464
11348.37 481
11349.38 517
11350.39 491
11351.39 501
11352.40 505
11353.40 486
11354.41 507
11355.42 467
11356.42 491
11357.43 536
11358.44 452
11359.44 479
11360.45 473
11361.46 497
11362.46 464
11363.47 467
11364.48 477
11365.48 531
11366.49 509
11367.50 480
11368.50 495
11369.51 475
11370.52 473
11371.53 456
11372.53 535
11373.54 504
11374.55 469
11375.56 492
11376.56 445
11377.57 474
11378.58 484
11379.59 509
11380.59 462
11381.60 475
11382.61 497
11383.62 484
11384.62 485
11385.63 451
11386.64 438
11387.65 514
11388.65 524
11389.66 464
11390.67 507
11391.68 493
11392.69 465
11393.69 473
11394.70 499
11395.71 522
11396.72 505
11397.73 454
11398.74 467
11399.74 483
11400.75 481
11401.76 517
11402.77 520
11403.78 528
11404.79 530
11405.80 526
11406.80 490
11407.81 458
11408.82 467
11409.83 468
11410.84 469
11411.85 501
11412.86 475
11413.87 521
11414.88 456
11415.89 453
11416.89 454
11417.90 516
11418.91 517
11419.92 444
11420.93 468
11421.94 507
11422.95 516
11423.96 506
11424.97 425
11425.98 482
11426.99 480
11428.00 465
11429.01 460
11430.02 473
11431.03 519
11432.04 510
11433.05 493
11434.06 497
11435.07 537
11436.08 495
11437.09 500
11438.10 501
11439.11 451
11440.12 470
11441.13 538
11442.14 525
11443.15 455
11444.16 509
11445.17 500
11446.18 568
11447.19 518
11448.20 512
11449.21 547
11450.22 518
11451.23 508
11452.24 495
11453.25 530
11454.27 537
11455.28 537
11456.29 536
11457.30 503
11458.31 532
11459.32 517
11460.33 505
11461.34 496
11462.35 545
11463.36 566
11464.38 510
11465.39 520
11466.40 508
11467.41 485
11468.42 505
11469.43 531
11470.44 513
11471.46 548
11472.47 567
11473.48 534
11474.49 522
11475.50 527
11476.52 580
11477.53 577
11478.54 557
11479.55 507
11480.56 518
11481.57 534
11482.59 551
11483.60 578
11484.61 536
11485.62 574
11486.64 572
11487.65 547
11488.66 561
11489.67 603
11490.69 576
11491.70 582
11492.71 554
11493.72 531
11494.74 578
11495.75 543
11496.76 550
11497.77 594
11498.79 580
11499.80 585
11500.81 569
11501.83 528
11502.84 558
11503.85 604
11504.86 578
11505.88 585
11506.89 657
11507.90 586
11508.92 591
11509.93 673
11510.94 569
11511.96 517
11512.97 509
11513.98 546
11515.00 571
11516.01 581
11517.02 649
11518.04 602
11519.05 589
11520.07 604
11521.08 589
11522.09 607
11523.11 601
11524.12 608
11525.13 579
11526.15 593
11527.16 624
11528.18 613
11529.19 606
11530.21 584
11531.22 617
11532.23 689
11533.25 631
11534.26 649
11535.28 665
11536.29 696
11537.31 626
11538.32 597
11539.34 648
11540.35 621
11541.36 646
11542.38 636
11543.39 656
11544.41 638
11545.42 644
11546.44 660
11547.45 688
11548.47 692
11549.48 729
11550.50 710
11551.51 692
11552.53 695
11553.54 618
11554.56 648
11555.57 722
11556.59 700
11557.61 720
11558.62 668
11559.64 722
11560.65 705
11561.67 703
11562.68 720
11563.70 759
11564.71 687
11565.73 733
11566.75 761
11567.76 778
11568.78 748
11569.79 797
11570.81 737
11571.83 833
11572.84 821
11573.86 743
11574.87 788
11575.89 777
11576.91 845
11577.92 777
11578.94 798
11579.96 874
11580.97 819
11581.99 853
11583.00 909
11584.02 874
11585.04 909
11586.05 865
11587.07 856
11588.09 963
11589.10 912
11590.12 924
11591.14 996
11592.16 960
11593.17 1017
11594.19 991
11595.21 1009
11596.22 1073
11597.24 1024
11598.26 1080
11599.28 1114
11600.29 1066
11601.31 1054
11602.33 1123
11603.34 1176
11604.36 1249
11605.38 1300
11606.40 1354
11607.41 1313
11608.43 1397
11609.45 1450
11610.47 1507
11611.49 1540
11612.50 1576
11613.52 1541
11614.54 1546
11615.56 1449
11616.58 1392
11617.59 1407
11618.61 1378
11619.63 1436
11620.65 1415
11621.67 1428
11622.68 1433
11623.70 1448
11624.72 1491
11625.74 1443
11626.76 1497
11627.78 1495
11628.79 1522
11629.81 1564
11630.83 1602
11631.85 1687
11632.87 1783
11633.89 1794
11634.91 2083
11635.93 2255
11636.94 2384
11637.96 2686
11638.98 2831
11640.00 2969
11641.02 3033
11642.04 3198
11643.06 2928
11644.08 2654
11645.10 2574
11646.12 2248
11647.14 2088
11648.16 1869
11649.17 1756
11650.19 1718
11651.21 1636
11652.23 1564
11653.25 1491
11654.27 1507
11655.29 1484
11656.31 1398
11657.33 1381
11658.35 1414
11659.37 1364
11660.39 1347
11661.41 1312
11662.43 1285
11663.45 1276
11664.47 1296
11665.49 1202
11666.51 1205
11667.53 1227
11668.55 1170
11669.57 1238
11670.59 1220
11671.61 1133
11672.63 1062
11673.65 1108
11674.67 1136
11675.70 1192
11676.72 1183
11677.74 1159
11678.76 1157
11679.78 1223
11680.80 1167
11681.82 1094
11682.84 1053
11683.86 1056
11684.88 1117
11685.90 967
11686.92 989
11687.95 973
11688.97 936
11689.99 921
11691.01 923
11692.03 916
11693.05 986
11694.07 975
11695.10 912
11696.12 951
11697.14 968
11698.16 952
11699.18 875
11700.20 976
11701.22 950
11702.25 931
11703.27 951
11704.29 942
11705.31 898
11706.33 895
11707.36 960
11708.38 944
11709.40 981
11710.42 911
11711.44 865
11712.47 952
11713.49 929
11714.51 926
11715.53 926
11716.56 990
11717.58 942
11718.60 991
11719.62 975
11720.65 962
11721.67 988
11722.69 987
11723.71 1025
11724.74 961
11725.76 998
11726.78 947
11727.80 888
11728.83 888
11729.85 898
11730.87 906
11731.90 873
11732.92 893
11733.94 893
11734.97 835
11735.99 886
11737.01 910
11738.04 899
11739.06 836
11740.08 847
11741.11 878
11742.13 874
11743.15 895
11744.18 876
11745.20 896
11746.22 848
11747.25 827
11748.27 853
11749.30 909
11750.32 874
11751.34 844
11752.37 860
11753.39 873
11754.42 872
11755.44 889
11756.46 885
11757.49 854
11758.51 801
11759.54 841
11760.56 858
11761.58 830
11762.61 736
11763.63 735
11764.66 728
11765.68 784
11766.71 736
11767.73 722
11768.76 750
11769.78 723
11770.81 694
11771.83 733
11772.86 739
11773.88 747
11774.91 766
11775.93 726
11776.96 744
11777.98 691
11779.01 708
11780.03 687
11781.06 677
11782.08 725
11783.11 696
11784.13 677
11785.16 736
11786.18 745
11787.21 721
11788.23 681
11789.26 701
11790.28 678
11791.31 690
11792.34 638
11793.36 666
11794.39 685
11795.41 681
11796.44 610
11797.47 708
11798.49 630
11799.52 666
11800.54 695
11801.57 691
11802.60 602
11803.62 570
11804.65 646
11805.67 713
11806.70 642
11807.73 617
11808.75 681
11809.78 657
11810.81 657
11811.83 616
11812.86 624
11813.89 658
11814.91 681
11815.94 592
11816.97 612
11817.99 596
11819.02 592
11820.05 654
11821.07 612
11822.10 627
11823.13 629
11824.16 579
11825.18 609
11826.21 544
11827.24 534
11828.26 646
11829.29 628
11830.32 627
11831.35 624
11832.37 620
11833.40 623
11834.43 603
11835.46 660
11836.48 603
11837.51 626
11838.54 608
11839.57 570
11840.59 592
11841.62 586
11842.65 568
11843.68 549
11844.71 524
11845.73 506
11846.76 569
11847.79 583
11848.82 526
11849.85 545
11850.88 556
11851.90 551
11852.93 568
11853.96 580
11854.99 569
11856.02 530
11857.05 585
11858.07 546
11859.10 505
11860.13 572
11861.16 533
11862.19 518
11863.22 499
11864.25 518
11865.28 559
11866.30 562
11867.33 568
11868.36 560
11869.39 596
11870.42 566
11871.45 575
11872.48 524
11873.51 572
11874.54 567
11875.57 536
11876.60 530
11877.63 560
11878.65 561
11879.68 574
11880.71 548
11881.74 543
11882.77 558
11883.80 589
11884.83 588
11885.86 531
11886.89 542
11887.92 581
11888.95 582
11889.98 537
11891.01 577
11892.04 588
11893.07 583
11894.10 600
11895.13 598
11896.16 516
11897.19 502
11898.22 495
11899.25 557
11900.28 555
11901.31 563
11902.34 553
11903.38 535
11904.41 487
11905.44 578
11906.47 647
11907.50 585
11908.53 617
11909.56 636
11910.59 649
11911.62 609
11912.65 634
11913.68 612
11914.71 617
11915.75 627
11916.78 568
11917.81 589
11918.84 573
11919.87 585
11920.90 585
11921.93 634
11922.96 583
11924.00 559
11925.03 600
11926.06 601
11927.09 622
11928.12 600
11929.15 556
11930.18 569
11931.22 607
11932.25 627
11933.28 633
11934.31 670
11935.34 658
11936.38 671
11937.41 673
11938.44 663
11939.47 633
11940.50 639
11941.54 674
11942.57 635
11943.60 661
11944.63 677
11945.67 664
11946.70 615
11947.73 580
11948.76 540
11949.80 528
11950.83 580
11951.86 586
11952.89 556
11953.93 558
11954.96 550
11955.99 548
11957.02 581
11958.06 540
11959.09 593
11960.12 598
11961.16 576
11962.19 581
11963.22 528
11964.26 497
11965.29 544
11966.32 568
11967.36 594
11968.39 517
11969.42 554
11970.46 507
11971.49 533
11972.52 523
11973.56 528
11974.59 518
11975.62 528
11976.66 496
11977.69 532
11978.73 484
11979.76 549
11980.79 545
11981.83 575
11982.86 501
11983.89 522
11984.93 534
11985.96 533
11987.00 514
11988.03 516
11989.07 533
11990.10 543
11991.13 525
11992.17 525
11993.20 489
11994.24 444
11995.27 504
11996.31 451
11997.34 449
11998.38 439
11999.41 516
12000.45 500
12001.48 482
12002.51 502
12003.55 478
12004.58 498
12005.62 474
12006.65 536
12007.69 513
12008.72 512
12009.76 470
12010.80 469
12011.83 494
12012.87 522
12013.90 531
12014.94 534
12015.97 524
12017.01 502
12018.04 513
12019.08 587
12020.11 539
12021.15 526
12022.19 535
12023.22 525
12024.26 535
12025.29 495
12026.33 547
12027.36 572
12028.40 564
12029.44 503
12030.47 542
12031.51 551
12032.54 562
12033.58 535
12034.62 562
12035.65 558
12036.69 550
12037.73 588
12038.76 530
12039.80 533
12040.84 570
12041.87 545
12042.91 497
12043.94 471
12044.98 564
12046.02 536
12047.06 489
12048.09 554
12049.13 560
12050.17 519
12051.20 541
12052.24 519
12053.28 479
12054.31 486
12055.35 487
12056.39 503
12057.43 526
12058.46 533
12059.50 545
12060.54 483
12061.57 557
12062.61 554
12063.65 503
12064.69 556
12065.72 572
12066.76 498
12067.80 518
12068.84 467
12069.88 516
12070.91 511
12071.95 523
12072.99 510
12074.03 496
12075.06 479
12076.10 523
12077.14 480
12078.18 478
12079.22 493
12080.26 536
12081.29 523
12082.33 518
12083.37 514
12084.41 523
12085.45 559
12086.49 551
12087.52 536
12088.56 546
12089.60 575
12090.64 534
12091.68 534
12092.72 543
12093.76 536
12094.79 511
12095.83 538
12096.87 569
12097.91 571
12098.95 568
12099.99 574
12101.03 581
12102.07 554
12103.11 544
12104.15 543
12105.19 501
12106.22 578
12107.26 582
12108.30 551
12109.34 550
12110.38 572
12111.42 611
12112.46 602
12113.50 579
12114.54 555
12115.58 514
12116.62 565
12117.66 592
12118.70 537
12119.74 498
12120.78 542
12121.82 530
12122.86 519
12123.90 501
12124.94 476
12125.98 515
12127.02 527
12128.06 484
12129.10 473
12130.14 457
12131.18 437
12132.22 462
12133.26 517
12134.30 571
12135.34 518
12136.38 516
12137.42 503
12138.47 489
12139.51 483
12140.55 498
12141.59 438
12142.63 467
12143.67 558
12144.71 536
12145.75 484
12146.79 499
12147.83 472
12148.87 443
12149.92 420
12150.96 463
12152.00 453
12153.04 478
12154.08 478
12155.12 484
12156.16 462
12157.21 443
12158.25 457
12159.29 441
12160.33 443
12161.37 443
12162.41 455
12163.46 544
12164.50 485
12165.54 482
12166.58 465
12167.62 485
12168.67 458
12169.71 481
12170.75 490
12171.79 461
12172.83 431
12173.88 460
12174.92 431
12175.96 429
12177.00 444
12178.05 480
12179.09 449
12180.13 479
12181.17 485
12182.22 414
12183.26 466
12184.30 434
12185.34 461
12186.39 382
12187.43 452
12188.47 418
12189.51 413
12190.56 394
12191.60 430
12192.64 437
12193.69 483
12194.73 424
12195.77 416
12196.82 395
12197.86 398
12198.90 435
12199.95 428
12200.99 480
12202.03 466
12203.08 460
12204.12 484
12205.16 475
12206.21 440
12207.25 415
12208.29 433
12209.34 437
12210.38 447
12211.43 467
12212.47 429
12213.51 366
12214.56 397
12215.60 443
12216.65 432
12217.69 456
12218.73 428
12219.78 387
12220.82 412
12221.87 387
12222.91 395
12223.96 444
12225.00 450
12226.04 470
12227.09 433
12228.13 482
12229.18 439
12230.22 420
12231.27 412
12232.31 481
12233.36 430
12234.40 426
12235.45 436
12236.49 400
12237.54 414
12238.58 440
12239.63 465
12240.67 436
12241.72 446
12242.76 453
12243.81 474
12244.85 457
12245.90 455
12246.94 488
12247.99 468
12249.03 471
12250.08 502
12251.12 490
12252.17 500
12253.22 444
12254.26 451
12255.31 485
12256.35 461
12257.40 461
12258.44 474
12259.49 493
12260.54 414
12261.58 446
12262.63 471
12263.67 455
12264.72 465
12265.77 402
12266.81 417
12267.86 452
12268.91 449
12269.95 461
12271.00 428
12272.04 366
12273.09 415
12274.14 438
12275.18 396
12276.23 404
12277.28 420
12278.32 463
12279.37 419
12280.42 385
12281.46 406
12282.51 409
12283.56 438
12284.61 365
12285.65 385
12286.70 423
12287.75 378
12288.79 415
12289.84 446
12290.89 454
12291.94 401
12292.98 406
12294.03 427
12295.08 452
12296.13 401
12297.17 417
12298.22 355
12299.27 394
12300.32 393
12301.36 369
12302.41 450
12303.46 401
12304.51 383
12305.55 401
12306.60 390
12307.65 390
12308.70 436
12309.75 404
12310.79 387
12311.84 407
12312.89 436
12313.94 375
12314.99 427
12316.04 399
12317.08 398
12318.13 387
12319.18 366
12320.23 391
12321.28 411
12322.33 399
12323.37 382
12324.42 404
12325.47 435
12326.52 379
12327.57 371
12328.62 360
12329.67 393
12330.72 400
12331.77 405
12332.81 392
12333.86 413
12334.91 397
12335.96 358
12337.01 374
12338.06 408
12339.11 392
12340.16 451
12341.21 485
12342.26 417
12343.31 390
12344.36 411
12345.41 396
12346.46 385
12347.51 396
12348.56 379
12349.61 401
12350.65 404
12351.70 387
12352.75 370
12353.80 391
12354.85 363
12355.90 417
12356.95 369
12358.00 410
12359.05 375
12360.11 421
12361.16 382
12362.21 415
12363.26 424
12364.31 417
12365.36 368
12366.41 370
12367.46 419
12368.51 430
12369.56 411
12370.61 367
12371.66 410
12372.71 363
12373.76 376
12374.81 394
12375.86 387
12376.91 375
12377.97 348
12379.02 376
12380.07 365
12381.12 372
12382.17 395
12383.22 399
12384.27 403
12385.32 419
12386.37 433
12387.43 381
12388.48 378
12389.53 403
12390.58 402
12391.63 414
12392.68 392
12393.74 381
12394.79 421
12395.84 434
12396.89 376
12397.94 415
12398.99 394
12400.05 382
12401.10 406
12402.15 385
12403.20 403
12404.25 400
12405.31 407
12406.36 389
12407.41 404
12408.46 377
12409.51 384
12410.57 392
12411.62 427
12412.67 373
12413.72 416
12414.78 425
12415.83 427
12416.88 410
12417.93 403
12418.99 420
12420.04 415
12421.09 411
12422.15 404
12423.20 379
12424.25 376
12425.30 380
12426.36 423
12427.41 443
12428.46 423
12429.52 407
12430.57 413
12431.62 363
12432.68 405
12433.73 394
12434.78 373
12435.84 392
12436.89 381
12437.94 356
12439.00 393
12440.05 354
12441.10 430
12442.16 450
12443.21 460
12444.27 446
12445.32 464
12446.37 411
12447.43 422
12448.48 415
12449.54 403
12450.59 403
12451.64 411
12452.70 398
12453.75 424
12454.81 436
12455.86 419
12456.91 451
12457.97 430
12459.02 416
12460.08 397
12461.13 413
12462.19 388
12463.24 407
12464.30 457
12465.35 405
12466.41 412
12467.46 439
12468.52 484
12469.57 449
12470.63 426
12471.68 458
12472.73 451
12473.79 414
12474.85 402
12475.90 453
12476.96 466
12478.01 482
12479.07 493
12480.12 523
12481.18 446
12482.23 429
12483.29 460
12484.34 510
12485.40 498
12486.45 505
12487.51 491
12488.57 540
12489.62 567
12490.68 583
12491.73 556
12492.79 530
12493.84 515
12494.90 528
12495.96 544
12497.01 612
12498.07 727
12499.12 661
12500.18 778
12501.24 789
12502.29 879
12503.35 866
12504.41 794
12505.46 761
12506.52 723
12507.57 725
12508.63 707
12509.69 656
12510.74 611
12511.80 555
12512.86 576
12513.91 576
12514.97 515
12516.03 548
12517.08 468
12518.14 504
12519.20 476
12520.26 498
12521.31 465
12522.37 484
12523.43 499
12524.48 513
12525.54 498
12526.60 519
12527.66 494
12528.71 465
12529.77 453
12530.83 478
12531.89 505
12532.94 505
12534.00 476
12535.06 488
12536.12 455
12537.17 478
12538.23 522
12539.29 488
12540.35 537
12541.41 467
12542.46 475
12543.52 511
12544.58 499
12545.64 452
12546.70 489
12547.75 502
12548.81 449
12549.87 439
12550.93 476
12551.99 414
12553.05 460
12554.10 427
12555.16 477
12556.22 481
12557.28 513
12558.34 476
12559.40 454
12560.46 505
12561.51 507
12562.57 520
12563.63 498
12564.69 519
12565.75 481
12566.81 491
12567.87 455
12568.93 476
12569.99 488
12571.04 578
12572.10 579
12573.16 580
12574.22 560
12575.28 614
12576.34 619
12577.40 573
12578.46 613
12579.52 646
12580.58 706
12581.64 793
12582.70 814
12583.76 763
12584.82 749
12585.88 692
12586.94 690
12588.00 714
12589.06 596
12590.12 549
12591.18 592
12592.24 602
12593.30 575
12594.36 541
12595.42 537
12596.48 529
12597.54 557
12598.60 521
12599.66 435
12600.72 492
12601.78 475
12602.84 455
12603.90 494
12604.96 478
12606.02 488
12607.08 529
12608.14 536
12609.20 478
12610.27 507
12611.33 471
12612.39 482
12613.45 502
12614.51 469
12615.57 475
12616.63 476
12617.69 517
12618.75 457
12619.81 496
12620.88 479
12621.94 470
12623.00 502
12624.06 488
12625.12 488
12626.18 552
12627.24 521
12628.31 490
12629.37 501
12630.43 457
12631.49 491
12632.55 489
12633.61 475
12634.68 471
12635.74 469
12636.80 383
12637.86 409
12638.92 456
12639.99 480
12641.05 428
12642.11 469
12643.17 452
12644.23 437
12645.30 407
12646.36 407
12647.42 461
12648.48 467
12649.55 431
12650.61 470
12651.67 430
12652.73 441
12653.80 392
12654.86 407
12655.92 437
12656.99 452
12658.05 496
12659.11 531
12660.17 585
12661.24 571
12662.30 564
12663.36 515
12664.43 552
12665.49 570
12666.55 558
12667.62 490
12668.68 492
12669.74 466
12670.81 475
12671.87 482
12672.93 493
12674.00 468
12675.06 446
12676.12 452
12677.19 438
12678.25 462
12679.31 437
12680.38 462
12681.44 388
12682.51 389
12683.57 424
12684.63 399
12685.70 470
12686.76 461
12687.83 443
12688.89 376
12689.95 420
12691.02 423
12692.08 409
12693.15 428
12694.21 398
12695.28 415
12696.34 418
12697.40 410
12698.47 428
12699.53 389
12700.60 412
12701.66 445
12702.73 413
12703.79 454
12704.86 419
12705.92 426
12706.99 445
12708.05 338
12709.12 375
12710.18 382
12711.25 355
12712.31 377
12713.38 422
12714.44 403
12715.51 397
12716.57 410
12717.64 430
12718.70 401
12719.77 336
12720.83 371
12721.90 374
12722.97 372
12724.03 427
12725.10 389
12726.16 344
12727.23 363
12728.29 425
12729.36 390
12730.43 376
12731.49 393
12732.56 375
12733.62 401
12734.69 408
12735.76 431
12736.82 397
12737.89 365
12738.95 383
12740.02 395
12741.09 394
12742.15 380
12743.22 410
12744.29 436
12745.35 453
12746.42 412
12747.49 398
12748.55 385
12749.62 365
12750.69 320
12751.75 335
12752.82 379
12753.89 375
12754.95 330
12756.02 348
12757.09 351
12758.15 398
12759.22 358
12760.29 353
12761.36 378
12762.42 379
12763.49 401
12764.56 347
12765.62 334
12766.69 339
12767.76 424
12768.83 422
12769.89 347
12770.96 333
12772.03 363
12773.10 329
12774.17 343
12775.23 317
12776.30 335
12777.37 312
12778.44 378
12779.50 397
12780.57 322
12781.64 325
12782.71 349
12783.78 357
12784.84 352
12785.91 306
12786.98 287
12788.05 312
12789.12 344
12790.19 361
12791.25 355
12792.32 310
12793.39 339
12794.46 335
12795.53 340
12796.60 333
12797.67 302
12798.73 298
12799.80 325
12800.87 362
12801.94 341
12803.01 343
12804.08 329
12805.15 315
12806.22 308
12807.29 302
12808.36 330
12809.42 323
12810.49 334
12811.56 331
12812.63 347
12813.70 352
12814.77 337
12815.84 316
12816.91 355
12817.98 340
12819.05 320
12820.12 350
12821.19 340
12822.26 332
12823.33 319
12824.40 317
12825.47 318
12826.54 305
12827.61 321
12828.68 304
12829.75 318
12830.82 314
12831.89 316
12832.96 370
12834.03 336
12835.10 331
12836.17 319
12837.24 340
12838.31 297
12839.38 282
12840.45 284
12841.52 292
12842.59 286
12843.66 322
12844.73 326
12845.80 272
12846.87 337
12847.95 332
12849.02 301
12850.09 280
12851.16 276
12852.23 287
12853.30 277
12854.37 310
12855.44 267
12856.51 292
12857.58 321
12858.66 285
12859.73 337
12860.80 341
12861.87 300
12862.94 311
12864.01 322
12865.08 333
12866.16 267
12867.23 318
12868.30 315
12869.37 350
12870.44 274
12871.51 293
12872.59 324
12873.66 279
12874.73 300
12875.80 300
12876.87 311
12877.95 275
12879.02 293
12880.09 270
12881.16 312
12882.23 274
12883.31 260
12884.38 317
12885.45 301
12886.52 305
12887.60 313
12888.67 305
12889.74 305
12890.81 335
12891.89 334
12892.96 289
12894.03 292
12895.11 322
12896.18 296
12897.25 312
12898.32 320
12899.40 327
12900.47 322
12901.54 312
12902.62 301
12903.69 296
12904.76 329
12905.84 320
12906.91 294
12907.98 312
12909.06 317
12910.13 276
12911.20 293
12912.28 249
12913.35 281
12914.42 307
12915.50 312
12916.57 333
12917.64 330
12918.72 338
12919.79 348
12920.87 326
12921.94 338
12923.01 314
12924.09 272
12925.16 330
12926.24 307
12927.31 311
12928.38 298
12929.46 333
12930.53 324
12931.61 304
12932.68 348
12933.76 308
12934.83 265
12935.90 256
12936.98 268
12938.05 279
12939.13 272
12940.20 253
12941.28 293
12942.35 269
12943.43 298
12944.50 313
12945.58 318
12946.65 282
12947.73 309
12948.80 296
12949.88 292
12950.95 309
12952.03 286
12953.10 299
12954.18 307
12955.25 308
12956.33 310
12957.40 310
12958.48 290
12959.55 305
12960.63 241
12961.70 280
12962.78 309
12963.86 324
12964.93 291
12966.01 282
12967.08 296
12968.16 308
12969.24 250
12970.31 325
12971.39 260
12972.46 279
12973.54 304
12974.62 294
12975.69 283
12976.77 284
12977.84 274
12978.92 249
12980.00 282
12981.07 287
12982.15 326
12983.23 294
12984.30 268
12985.38 300
12986.46 330
12987.53 339
12988.61 291
12989.69 323
12990.76 291
12991.84 304
12992.92 329
12993.99 335
12995.07 288
12996.15 272
12997.22 284
12998.30 330
12999.38 299
13000.45 300
13001.53 283
13002.61 289
13003.69 317
13004.76 294
13005.84 335
13006.92 313
13008.00 315
13009.07 297
13010.15 281
13011.23 306
13012.31 327
13013.38 290
13014.46 320
13015.54 307
13016.62 295
13017.70 322
13018.77 309
13019.85 338
13020.93 367
13022.01 347
13023.09 283
13024.16 313
13025.24 303
13026.32 318
13027.40 335
13028.48 345
13029.56 306
13030.63 260
13031.71 299
13032.79 313
13033.87 324
13034.95 329
13036.03 283
13037.11 329
13038.18 304
13039.26 297
13040.34 312
13041.42 343
13042.50 326
13043.58 328
13044.66 299
13045.74 330
13046.82 334
13047.89 320
13048.97 312
13050.05 297
13051.13 353
13052.21 340
13053.29 360
13054.37 309
13055.45 362
13056.53 350
13057.61 319
13058.69 363
13059.77 372
13060.85 350
13061.93 362
13063.01 351
13064.09 305
13065.17 342
13066.25 353
13067.33 338
13068.41 289
13069.49 309
13070.57 326
13071.65 315
13072.73 325
13073.81 318
13074.89 341
13075.97 308
13077.05 338
13078.13 286
13079.21 318
13080.29 365
13081.37 359
13082.45 275
13083.53 299
13084.61 328
13085.69 372
13086.77 338
13087.85 331
13088.94 324
13090.02 331
13091.10 292
13092.18 340
13093.26 345
13094.34 340
13095.42 308
13096.50 350
13097.58 356
13098.66 278
13099.75 302
13100.83 344
13101.91 316
13102.99 295
13104.07 323
13105.15 353
13106.23 327
13107.32 322
13108.40 336
13109.48 369
13110.56 336
13111.64 313
13112.72 325
13113.81 327
13114.89 303
13115.97 325
13117.05 342
13118.13 341
13119.22 300
13120.30 301
13121.38 323
13122.46 311
13123.55 278
13124.63 279
13125.71 306
13126.79 311
13127.88 326
13128.96 302
13130.04 295
13131.12 324
13132.21 289
13133.29 299
13134.37 306
13135.45 290
13136.54 314
13137.62 308
13138.70 340
13139.79 315
13140.87 294
13141.95 296
13143.03 285
13144.12 265
13145.20 277
13146.28 321
13147.37 307
13148.45 319
13149.53 254
13150.62 277
13151.70 307
13152.78 306
13153.87 335
13154.95 329
13156.03 301
13157.12 274
13158.20 282
13159.29 279
13160.37 293
13161.45 280
13162.54 320
13163.62 323
13164.71 331
13165.79 306
13166.87 274
13167.96 330
13169.04 315
13170.13 302
13171.21 296
13172.29 325
13173.38 316
13174.46 356
13175.55 312
13176.63 334
13177.72 289
13178.80 311
13179.89 339
13180.97 306
13182.06 306
13183.14 329
13184.22 304
13185.31 277
13186.39 261
13187.48 266
13188.56 281
13189.65 312
13190.73 316
13191.82 294
13192.90 306
13193.99 287
13195.07 272
13196.16 273
13197.25 310
13198.33 290
13199.42 278
13200.50 269
13201.59 318
13202.67 322
13203.76 331
13204.84 331
13205.93 300
13207.02 276
13208.10 307
13209.19 345
13210.27 314
13211.36 328
13212.44 324
13213.53 294
13214.62 296
13215.70 302
13216.79 287
13217.88 280
13218.96 277
13220.05 268
13221.13 266
13222.22 298
13223.31 288
13224.39 284
13225.48 280
13226.57 253
13227.65 297
13228.74 315
13229.83 309
13230.91 275
13232.00 328
13233.09 325
13234.17 282
13235.26 241
13236.35 267
13237.43 338
13238.52 328
13239.61 322
13240.70 270
13241.78 268
13242.87 347
13243.96 296
13245.04 266
13246.13 258
13247.22 279
13248.31 312
13249.39 314
13250.48 331
13251.57 273
13252.66 295
13253.74 297
13254.83 295
13255.92 288
13257.01 263
13258.10 261
13259.18 304
13260.27 310
13261.36 314
13262.45 320
13263.54 273
13264.62 298
13265.71 315
13266.80 293
13267.89 275
13268.98 280
13270.06 308
13271.15 301
13272.24 296
13273.33 278
13274.42 288
13275.51 289
13276.60 275
13277.68 280
13278.77 275
13279.86 278
13280.95 288
13282.04 286
13283.13 301
13284.22 319
13285.31 319
13286.39 269
13287.48 305
13288.57 308
13289.66 293
13290.75 312
13291.84 304
13292.93 309
13294.02 284
13295.11 337
13296.20 302
13297.29 331
13298.38 284
13299.47 333
13300.56 325
13301.65 311
13302.73 248
13303.82 290
13304.91 329
13306.00 299
13307.09 321
13308.18 324
13309.27 296
13310.36 296
13311.45 281
13312.54 291
13313.63 336
13314.72 333
13315.81 312
13316.90 295
13318.00 323
13319.09 322
13320.18 317
13321.27 322
13322.36 266
13323.45 330
13324.54 309
13325.63 331
13326.72 307
13327.81 296
13328.90 316
13329.99 327
13331.08 380
13332.17 310
13333.26 310
13334.35 325
13335.45 343
13336.54 329
13337.63 307
13338.72 295
13339.81 293
13340.90 322
13341.99 276
13343.08 315
13344.18 304
13345.27 304
13346.36 327
13347.45 327
13348.54 339
13349.63 330
13350.72 297
13351.82 323
13352.91 314
13354.00 329
13355.09 289
13356.18 333
13357.28 352
13358.37 313
13359.46 326
13360.55 341
13361.64 329
13362.74 276
13363.83 291
13364.92 311
13366.01 293
13367.10 302
13368.20 310
13369.29 320
13370.38 340
13371.47 307
13372.57 299
13373.66 309
13374.75 302
13375.84 307
13376.94 343
13378.03 336
13379.12 283
13380.22 325
13381.31 323
13382.40 331
13383.49 312
13384.59 323
13385.68 320
13386.77 299
13387.87 335
13388.96 326
13390.05 279
13391.15 269
13392.24 312
13393.33 303
13394.43 330
13395.52 266
13396.61 303
13397.71 277
13398.80 267
13399.90 311
13400.99 302
13402.08 327
13403.18 332
13404.27 292
13405.36 334
13406.46 299
13407.55 287
13408.65 273
13409.74 278
13410.83 325
13411.93 340
13413.02 280
13414.12 314
13415.21 303
13416.31 304
13417.40 331
13418.49 325
13419.59 298
13420.68 295
13421.78 305
13422.87 341
13423.97 283
13425.06 288
13426.16 291
13427.25 276
13428.35 265
13429.44 290
13430.54 300
13431.63 325
13432.73 310
13433.82 308
13434.92 278
13436.01 300
13437.11 259
13438.20 265
13439.30 313
13440.39 295
13441.49 295
13442.58 305
13443.68 295
13444.77 303
13445.87 294
13446.96 326
13448.06 274
13449.16 298
13450.25 303
13451.35 310
13452.44 286
13453.54 265
13454.64 287
13455.73 291
13456.83 349
13457.92 355
13459.02 342
13460.12 297
13461.21 285
13462.31 323
13463.40 307
13464.50 285
13465.60 299
13466.69 335
13467.79 318
13468.89 324
13469.98 315
13471.08 350
13472.18 342
13473.27 325
13474.37 356
13475.47 330
13476.56 320
13477.66 311
13478.76 360
13479.85 340
13480.95 311
13482.05 282
13483.14 319
13484.24 318
13485.34 290
13486.44 336
13487.53 277
13488.63 273
13489.73 317
13490.83 349
13491.92 309
13493.02 353
13494.12 330
13495.21 353
13496.31 322
13497.41 332
13498.51 346
13499.61 359
13500.70 300
13501.80 342
13502.90 313
13504.00 384
13505.10 398
13506.19 375
13507.29 381
13508.39 349
13509.49 328
13510.59 362
13511.68 348
13512.78 395
13513.88 367
13514.98 377
13516.08 358
13517.18 346
13518.27 380
13519.37 370
13520.47 356
13521.57 304
13522.67 285
13523.77 331
13524.87 314
13525.96 306
13527.06 326
13528.16 315
13529.26 366
13530.36 343
13531.46 325
13532.56 354
13533.66 324
13534.76 345
13535.86 274
13536.96 298
13538.05 322
13539.15 355
13540.25 288
13541.35 336
13542.45 395
13543.55 359
13544.65 329
13545.75 285
13546.85 288
13547.95 315
13549.05 345
13550.15 309
13551.25 342
13552.35 312
13553.45 312
13554.55 295
13555.65 293
13556.75 263
13557.85 311
13558.95 293
13560.05 267
13561.15 293
13562.25 304
13563.35 285
13564.45 335
13565.55 293
13566.65 283
13567.75 299
13568.85 295
13569.95 292
13571.05 306
13572.16 300
13573.26 305
13574.36 296
13575.46 338
13576.56 335
13577.66 303
13578.76 283
13579.86 289
13580.96 302
13582.06 286
13583.16 252
13584.27 303
13585.37 332
13586.47 309
13587.57 288
13588.67 328
13589.77 298
13590.87 324
13591.98 310
13593.08 291
13594.18 307
13595.28 331
13596.38 292
13597.48 267
13598.59 311
13599.69 312
13600.79 271
13601.89 316
13602.99 329
13604.10 304
13605.20 288
13606.30 300
13607.40 325
13608.50 326
13609.61 328
13610.71 303
13611.81 289
13612.91 267
13614.02 278
13615.12 293
13616.22 303
13617.32 336
13618.43 272
13619.53 317
13620.63 316
13621.73 327
13622.84 294
13623.94 310
13625.04 308
13626.14 320
13627.25 336
13628.35 295
13629.45 289
13630.56 315
13631.66 355
13632.76 302
13633.87 279
13634.97 290
13636.07 312
13637.18 341
13638.28 331
13639.38 308
13640.49 349
13641.59 331
13642.69 326
13643.80 304
13644.90 299
13646.00 256
13647.11 309
13648.21 345
13649.32 327
13650.42 323
13651.52 297
13652.63 287
13653.73 294
13654.84 300
13655.94 300
13657.04 341
13658.15 364
13659.25 297
13660.36 285
13661.46 313
13662.57 286
13663.67 326
13664.77 302
13665.88 313
13666.98 307
13668.09 299
13669.19 299
13670.30 319
13671.40 286
13672.51 285
13673.61 287
13674.72 301
13675.82 317
13676.93 294
13678.03 299
13679.14 311
13680.24 317
13681.35 297
13682.45 318
13683.56 311
13684.66 292
13685.77 276
13686.87 295
13687.98 299
13689.08 272
13690.19 324
13691.29 314
13692.40 312
13693.51 371
13694.61 336
13695.72 330
13696.82 331
13697.93 304
13699.03 365
13700.14 325
13701.25 304
13702.35 262
13703.46 298
13704.56 329
13705.67 330
13706.78 312
13707.88 299
13708.99 295
13710.10 312
13711.20 299
13712.31 352
13713.41 340
13714.52 281
13715.63 319
13716.73 364
13717.84 350
13718.95 303
13720.05 312
13721.16 356
13722.27 337
13723.37 335
13724.48 334
13725.59 351
13726.70 307
13727.80 324
13728.91 342
13730.02 334
13731.12 356
13732.23 321
13733.34 350
13734.45 300
13735.55 302
13736.66 356
13737.77 412
13738.87 370
13739.98 366
13741.09 382
13742.20 361
13743.31 364
13744.41 343
13745.52 353
13746.63 354
13747.74 346
13748.84 323
13749.95 362
13751.06 389
13752.17 442
13753.28 379
13754.38 406
13755.49 414
13756.60 380
13757.71 355
13758.82 414
13759.93 370
13761.03 394
13762.14 398
13763.25 376
13764.36 387
13765.47 402
13766.58 404
13767.68 378
13768.79 379
13769.90 411
13771.01 438
13772.12 435
13773.23 526
13774.34 533
13775.45 507
13776.56 456
13777.66 433
13778.77 502
13779.88 561
13780.99 523
13782.10 508
13783.21 523
13784.32 515
13785.43 492
13786.54 453
13787.65 417
13788.76 430
13789.87 472
13790.98 434
13792.09 426
13793.20 369
13794.31 320
13795.42 386
13796.52 392
13797.63 359
13798.74 376
13799.85 340
13800.96 348
13802.07 341
13803.18 374
13804.29 365
13805.40 377
13806.51 383
13807.63 407
13808.74 328
13809.85 375
13810.96 393
13812.07 345
13813.18 365
13814.29 398
13815.40 371
13816.51 361
13817.62 337
13818.73 316
13819.84 325
13820.95 401
13822.06 368
13823.17 358
13824.28 358
13825.40 338
13826.51 366
13827.62 336
13828.73 335
13829.84 361
13830.95 341
13832.06 344
13833.17 325
13834.28 366
13835.40 347
13836.51 360
13837.62 342
13838.73 333
13839.84 300
13840.95 346
13842.06 321
13843.18 293
13844.29 333
13845.40 349
13846.51 331
13847.62 323
13848.74 346
13849.85 340
13850.96 318
13852.07 357
13853.18 367
13854.30 357
13855.41 341
13856.52 335
13857.63 374
13858.74 380
13859.86 389
13860.97 386
13862.08 419
13863.19 377
13864.31 346
13865.42 359
13866.53 345
13867.64 340
13868.76 332
13869.87 361
13870.98 331
13872.10 312
13873.21 357
13874.32 348
13875.43 372
13876.55 370
13877.66 323
13878.77 342
13879.89 338
13881.00 356
13882.11 367
13883.23 348
13884.34 323
13885.45 356
13886.57 323
13887.68 330
13888.79 354
13889.91 344
13891.02 369
13892.13 370
13893.25 347
13894.36 328
13895.48 346
13896.59 378
13897.70 407
13898.82 368
13899.93 393
13901.05 384
13902.16 355
13903.27 378
13904.39 401
13905.50 404
13906.62 372
13907.73 390
13908.85 323
13909.96 323
13911.07 330
13912.19 341
13913.30 355
13914.42 392
13915.53 352
13916.65 353
13917.76 352
13918.88 354
13919.99 319
13921.11 319
13922.22 346
13923.34 322
13924.45 326
13925.57 324
13926.68 317
13927.80 307
13928.91 308
13930.03 304
13931.14 321
13932.26 360
13933.37 349
13934.49 333
13935.60 294
13936.72 303
13937.83 303
13938.95 320
13940.06 295
13941.18 332
13942.30 316
13943.41 327
13944.53 334
13945.64 333
13946.76 297
13947.87 321
13948.99 336
13950.11 307
13951.22 304
13952.34 317
13953.45 318
13954.57 277
13955.69 280
13956.80 290
13957.92 304
13959.04 316
13960.15 316
13961.27 303
13962.39 335
13963.50 319
13964.62 326
13965.73 284
13966.85 294
13967.97 324
13969.08 293
13970.20 334
13971.32 336
13972.44 345
13973.55 315
13974.67 316
13975.79 286
13976.90 313
13978.02 294
13979.14 331
13980.25 305
13981.37 324
13982.49 337
13983.61 303
13984.72 286
13985.84 324
13986.96 290
13988.08 299
13989.19 282
13990.31 300
13991.43 308
13992.55 339
13993.66 295
13994.78 312
13995.90 344
13997.02 318
13998.14 337
13999.25 318
14000.37 310
14001.49 332
14002.61 292
14003.73 302
14004.84 314
14005.96 308
14007.08 303
14008.20 307
14009.32 298
14010.44 273
14011.55 281
14012.67 311
14013.79 352
14014.91 325
14016.03 301
14017.15 320
14018.27 316
14019.38 347
14020.50 285
14021.62 282
14022.74 300
14023.86 274
14024.98 345
14026.10 308
14027.22 322
14028.34 341
14029.46 335
14030.57 279
14031.69 326
14032.81 349
14033.93 363
14035.05 309
14036.17 320
14037.29 358
14038.41 320
14039.53 333
14040.65 322
14041.77 326
14042.89 287
14044.01 328
14045.13 324
14046.25 343
14047.37 312
14048.49 300
14049.61 322
14050.73 357
14051.85 312
14052.97 309
14054.09 302
14055.21 339
14056.33 312
14057.45 320
14058.57 336
14059.69 331
14060.81 338
14061.93 375
14063.05 346
14064.17 333
14065.29 290
14066.41 309
14067.53 367
14068.65 342
14069.78 350
14070.90 343
14072.02 323
14073.14 310
14074.26 355
14075.38 347
14076.50 319
14077.62 350
14078.74 319
14079.86 343
14080.99 353
14082.11 379
14083.23 345
14084.35 338
14085.47 355
14086.59 361
14087.71 361
14088.84 382
14089.96 430
14091.08 410
14092.20 383
14093.32 399
14094.44 398
14095.57 389
14096.69 380
14097.81 359
14098.93 365
14100.05 430
14101.18 434
14102.30 391
14103.42 422
14104.54 444
14105.66 402
14106.79 397
14107.91 426
14109.03 394
14110.15 392
14111.28 400
14112.40 417
14113.52 442
14114.64 406
14115.77 373
14116.89 326
14118.01 332
14119.13 355
14120.26 340
14121.38 354
14122.50 347
14123.63 345
14124.75 356
14125.87 312
14126.99 332
14128.12 348
14129.24 347
14130.36 327
14131.49 312
14132.61 365
14133.73 312
14134.86 369
14135.98 376
14137.10 369
14138.23 326
14139.35 368
14140.47 321
14141.60 326
14142.72 312
14143.85 326
14144.97 333
14146.09 314
14147.22 330
14148.34 310
14149.47 337
14150.59 340
14151.71 348
14152.84 315
14153.96 312
14155.09 324
14156.21 354
14157.33 327
14158.46 285
14159.58 342
14160.71 305
14161.83 308
14162.96 290
14164.08 308
14165.21 310
14166.33 313
14167.45 305
14168.58 288
14169.70 342
14170.83 326
14171.95 352
14173.08 341
14174.20 339
14175.33 317
14176.45 308
14177.58 334
14178.70 312
14179.83 310
14180.95 340
14182.08 360
14183.20 322
14184.33 300
14185.46 299
14186.58 334
14187.71 336
14188.83 308
14189.96 271
14191.08 304
14192.21 310
14193.33 319
14194.46 310
14195.59 293
14196.71 308
14197.84 314
14198.96 273
14200.09 271
14201.22 319
14202.34 313
14203.47 308
14204.59 323
14205.72 295
14206.85 300
14207.97 286
14209.10 278
14210.23 277
14211.35 327
14212.48 301
14213.61 250
14214.73 259
14215.86 258
14216.99 276
14218.11 337
14219.24 282
14220.37 294
14221.49 286
14222.62 262
14223.75 273
14224.87 303
14226.00 307
14227.13 268
14228.25 298
14229.38 298
14230.51 269
14231.64 268
14232.76 249
14233.89 270
14235.02 300
14236.14 287
14237.27 265
14238.40 287
14239.53 288
14240.66 279
14241.78 272
14242.91 292
14244.04 287
14245.17 273
14246.29 277
14247.42 234
14248.55 269
14249.68 294
14250.81 244
14251.93 304
14253.06 233
14254.19 260
14255.32 267
14256.45 250
14257.57 276
14258.70 263
14259.83 258
14260.96 240
14262.09 217
14263.22 239
14264.34 241
14265.47 279
14266.60 259
14267.73 260
14268.86 268
14269.99 298
14271.12 254
14272.25 283
14273.37 279
14274.50 291
14275.63 262
14276.76 263
14277.89 280
14279.02 271
14280.15 293
14281.28 253
14282.41 250
14283.54 290
14284.67 254
14285.80 244
14286.92 278
14288.05 251
14289.18 278
14290.31 259
14291.44 260
14292.57 252
14293.70 254
14294.83 257
14295.96 263
14297.09 241
14298.22 263
14299.35 288
14300.48 315
14301.61 304
14302.74 268
14303.87 239
14305.00 290
14306.13 283
14307.26 274
14308.39 263
14309.52 249
14310.65 245
14311.78 260
14312.91 247
14314.04 246
14315.18 257
14316.31 279
14317.44 280
14318.57 256
14319.70 254
14320.83 249
14321.96 226
14323.09 239
14324.22 232
14325.35 262
14326.48 262
14327.61 269
14328.75 245
14329.88 234
14331.01 245
14332.14 250
14333.27 262
14334.40 244
14335.53 282
14336.66 250
14337.80 245
14338.93 239
14340.06 215
14341.19 240
14342.32 277
14343.45 252
14344.59 252
14345.72 252
14346.85 241
14347.98 246
14349.11 250
14350.24 250
14351.38 228
14352.51 251
14353.64 258
14354.77 222
14355.91 230
14357.04 219
14358.17 232
14359.30 254
14360.43 261
14361.57 247
14362.70 244
14363.83 230
14364.96 216
14366.10 227
14367.23 227
14368.36 278
14369.49 267
14370.63 256
14371.76 257
14372.89 288
14374.03 245
14375.16 234
14376.29 250
14377.42 236
14378.56 250
14379.69 263
14380.82 235
14381.96 237
14383.09 289
14384.22 285
14385.36 256
14386.49 266
14387.62 258
14388.76 270
14389.89 269
14391.02 259
14392.16 218
14393.29 268
14394.43 272
14395.56 278
14396.69 275
14397.83 258
14398.96 240
14400.09 236
14401.23 247
14402.36 249
14403.50 278
14404.63 256
14405.76 237
14406.90 259
14408.03 256
14409.17 256
14410.30 286
14411.44 285
14412.57 262
14413.70 265
14414.84 253
14415.97 296
14417.11 264
14418.24 294
14419.38 257
14420.51 275
14421.65 275
14422.78 244
14423.92 259
14425.05 270
14426.19 260
14427.32 300
14428.46 281
14429.59 268
14430.73 279
14431.86 282
14433.00 340
14434.13 288
14435.27 292
14436.40 256
14437.54 258
14438.67 275
14439.81 275
14440.95 242
14442.08 304
14443.22 279
14444.35 290
14445.49 288
14446.62 315
14447.76 321
14448.90 303
14450.03 291
14451.17 311
14452.30 320
14453.44 287
14454.58 346
14455.71 357
14456.85 324
14457.98 349
14459.12 353
14460.26 306
14461.39 330
14462.53 348
14463.67 354
14464.80 350
14465.94 357
14467.07 344
14468.21 354
14469.35 377
14470.48 373
14471.62 358
14472.76 377
14473.90 391
14475.03 382
14476.17 390
14477.31 394
14478.44 401
14479.58 416
14480.72 382
14481.85 394
14482.99 436
14484.13 428
14485.27 463
14486.40 422
14487.54 433
14488.68 434
14489.82 466
14490.95 450
14492.09 394
14493.23 471
14494.37 419
14495.50 428
14496.64 357
14497.78 343
14498.92 333
14500.05 315
14501.19 355
14502.33 347
14503.47 351
14504.61 327
14505.74 348
14506.88 306
14508.02 318
14509.16 281
14510.30 323
14511.44 291
14512.57 313
14513.71 314
14514.85 324
14515.99 333
14517.13 277
14518.27 315
14519.41 283
14520.54 253
14521.68 262
14522.82 267
14523.96 260
14525.10 285
14526.24 242
14527.38 274
14528.52 304
14529.65 336
14530.79 297
14531.93 273
14533.07 260
14534.21 275
14535.35 279
14536.49 241
14537.63 291
14538.77 293
14539.91 308
14541.05 260
14542.19 238
14543.33 265
14544.47 263
14545.61 250
14546.75 285
14547.89 275
14549.02 233
14550.16 264
14551.30 261
14552.44 273
14553.58 234
14554.72 264
14555.86 293
14557.00 291
14558.14 301
14559.29 288
14560.43 292
14561.57 290
14562.71 290
14563.85 282
14564.99 256
14566.13 268
14567.27 248
14568.41 274
14569.55 284
14570.69 253
14571.83 281
14572.97 256
14574.11 270
14575.25 249
14576.39 279
14577.53 256
14578.68 278
14579.82 294
14580.96 273
14582.10 273
14583.24 294
14584.38 333
14585.52 288
14586.66 273
14587.80 256
14588.95 302
14590.09 257
14591.23 276
14592.37 283
14593.51 218
14594.65 279
14595.79 258
14596.94 239
14598.08 299
14599.22 275
14600.36 266
14601.50 297
14602.65 277
14603.79 285
14604.93 267
14606.07 276
14607.21 287
14608.36 300
14609.50 276
14610.64 289
14611.78 291
14612.92 290
14614.07 279
14615.21 305
14616.35 291
14617.49 284
14618.64 291
14619.78 252
14620.92 242
14622.06 246
14623.21 312
14624.35 293
14625.49 295
14626.64 302
14627.78 269
14628.92 305
14630.06 269
14631.21 284
14632.35 292
14633.49 304
14634.64 314
14635.78 288
14636.92 277
14638.07 316
14639.21 296
14640.35 298
14641.50 256
14642.64 285
14643.78 311
14644.93 298
14646.07 268
14647.21 273
14648.36 283
14649.50 299
14650.65 314
14651.79 297
14652.93 304
14654.08 314
14655.22 285
14656.37 260
14657.51 289
14658.65 296
14659.80 286
14660.94 247
14662.09 283
14663.23 268
14664.37 316
14665.52 279
14666.66 257
14667.81 264
14668.95 243
14670.10 237
14671.24 253
14672.39 257
14673.53 292
14674.68 295
14675.82 276
14676.97 269
14678.11 246
14679.25 279
14680.40 268
14681.54 288
14682.69 221
14683.83 239
14684.98 260
14686.13 241
14687.27 238
14688.42 253
14689.56 240
14690.71 244
14691.85 235
14693.00 235
14694.14 241
14695.29 228
14696.43 236
14697.58 255
14698.72 221
14699.87 239
14701.02 223
14702.16 235
14703.31 262
14704.45 230
14705.60 254
14706.75 260
14707.89 221
14709.04 215
14710.18 249
14711.33 289
14712.48 246
14713.62 266
14714.77 230
14715.92 222
14717.06 199
14718.21 230
14719.35 255
14720.50 223
14721.65 229
14722.79 213
14723.94 240
14725.09 226
14726.23 251
14727.38 220
14728.53 223
14729.67 227
14730.82 257
14731.97 262
14733.12 226
14734.26 228
14735.41 194
14736.56 221
14737.70 250
14738.85 226
14740.00 215
14741.15 218
14742.29 212
14743.44 240
14744.59 191
14745.74 207
14746.88 243
14748.03 227
14749.18 255
14750.33 214
14751.47 225
14752.62 232
14753.77 229
14754.92 222
14756.07 227
14757.21 220
14758.36 245
14759.51 238
14760.66 246
14761.81 223
14762.95 250
14764.10 243
14765.25 244
14766.40 215
14767.55 266
14768.70 281
14769.84 251
14770.99 238
14772.14 246
14773.29 262
14774.44 218
14775.59 220
14776.74 239
14777.88 219
14779.03 249
14780.18 243
14781.33 242
14782.48 243
14783.63 270
14784.78 234
14785.93 274
14787.08 261
14788.22 276
14789.37 253
14790.52 269
14791.67 278
14792.82 269
14793.97 242
14795.12 329
14796.27 289
14797.42 277
14798.57 287
14799.72 273
14800.87 289
14802.02 319
14803.17 310
14804.32 309
14805.47 318
14806.62 274
14807.77 274
14808.92 282
14810.07 309
14811.22 294
14812.37 253
14813.52 239
14814.67 230
14815.82 275
14816.97 248
14818.12 258
14819.27 259
14820.42 250
14821.57 247
14822.72 247
14823.87 251
14825.02 224
14826.17 206
14827.32 190
14828.47 199
14829.62 209
14830.78 268
14831.93 261
14833.08 206
14834.23 210
14835.38 199
14836.53 209
14837.68 231
14838.83 213
14839.98 206
14841.13 189
14842.29 225
14843.44 235
14844.59 226
14845.74 206
14846.89 201
14848.04 186
14849.19 199
14850.35 196
14851.50 232
14852.65 213
14853.80 232
14854.95 180
14856.10 204
14857.26 228
14858.41 220
14859.56 227
14860.71 195
14861.86 204
14863.02 181
14864.17 195
14865.32 171
14866.47 181
14867.63 194
14868.78 179
14869.93 208
14871.08 174
14872.23 188
14873.39 216
14874.54 210
14875.69 230
14876.84 211
14878.00 205
14879.15 179
14880.30 212
14881.46 183
14882.61 207
14883.76 206
14884.91 183
14886.07 181
14887.22 209
14888.37 164
14889.53 214
14890.68 222
14891.83 230
14892.99 189
14894.14 189
14895.29 199
14896.45 199
14897.60 204
14898.75 182
14899.91 190
14901.06 239
14902.21 194
14903.37 185
14904.52 178
14905.67 188
14906.83 207
14907.98 198
14909.14 221
14910.29 191
14911.44 151
14912.60 194
14913.75 196
14914.91 228
14916.06 194
14917.21 207
14918.37 213
14919.52 195
14920.68 207
14921.83 181
14922.99 196
14924.14 182
14925.30 192
14926.45 199
14927.60 174
14928.76 200
14929.91 208
14931.07 210
14932.22 202
14933.38 211
14934.53 207
14935.69 220
14936.84 203
14938.00 189
14939.15 187
14940.31 205
14941.46 219
14942.62 208
14943.77 188
14944.93 187
14946.08 189
14947.24 224
14948.39 195
14949.55 205
14950.71 220
14951.86 216
14953.02 228
14954.17 234
14955.33 241
14956.48 220
14957.64 199
14958.80 170
14959.95 188
14961.11 207
14962.26 205
14963.42 180
14964.57 170
14965.73 163
14966.89 214
14968.04 190
14969.20 183
14970.36 170
14971.51 162
14972.67 187
14973.82 171
14974.98 149
14976.14 168
14977.29 193
14978.45 181
14979.61 191
14980.76 174
14981.92 211
14983.08 178
14984.23 177
14985.39 154
14986.55 188
14987.70 216
14988.86 213
14990.02 168
14991.18 172
14992.33 145
14993.49 159
14994.65 163
14995.80 188
14996.96 163
14998.12 166
14999.28 198
15000.43 168
15001.59 199
15002.75 203
15003.91 200
15005.06 181
15006.22 207
15007.38 215
15008.54 191
15009.69 169
15010.85 171
15012.01 172
15013.17 172
15014.33 198
15015.48 212
15016.64 193
15017.80 184
15018.96 192
15020.12 166
15021.27 178
15022.43 203
15023.59 175
15024.75 209
15025.91 204
15027.07 151
15028.23 181
15029.38 181
15030.54 195
15031.70 182
15032.86 139
15034.02 173
15035.18 179
15036.34 147
15037.49 173
15038.65 184
15039.81 168
15040.97 189
15042.13 198
15043.29 171
15044.45 160
15045.61 150
15046.77 151
15047.93 162
15049.09 174
15050.24 163
15051.40 168
15052.56 157
15053.72 175
15054.88 184
15056.04 153
15057.20 128
15058.36 153
15059.52 176
15060.68 192
15061.84 173
15063.00 150
15064.16 148
15065.32 163
15066.48 174
15067.64 159
15068.80 154
15069.96 146
15071.12 166
15072.28 162
15073.44 149
15074.60 158
15075.76 171
15076.92 158
15078.08 174
15079.24 190
15080.40 184
15081.56 177
15082.72 155
15083.89 159
15085.05 170
15086.21 169
15087.37 161
15088.53 181
15089.69 181
15090.85 140
15092.01 175
15093.17 151
15094.33 173
15095.49 149
15096.66 169
15097.82 160
15098.98 164
15100.14 162
15101.30 165
15102.46 171
15103.62 169
15104.78 178
15105.95 148
15107.11 171
15108.27 158
15109.43 163
15110.59 161
15111.75 159
15112.92 162
15114.08 152
15115.24 137
15116.40 144
15117.56 121
15118.73 137
15119.89 130
15121.05 163
15122.21 160
15123.37 163
15124.54 155
15125.70 131
15126.86 141
15128.02 141
15129.19 183
15130.35 161
15131.51 123
15132.67 154
15133.84 143
15135.00 151
15136.16 165
15137.32 151
15138.49 160
15139.65 158
15140.81 185
15141.97 129
15143.14 168
15144.30 142
15145.46 141
15146.63 122
15147.79 153
15148.95 150
15150.12 145
15151.28 162
15152.44 150
15153.61 170
15154.77 153
15155.93 170
15157.10 123
15158.26 148
15159.42 159
15160.59 156
15161.75 159
15162.91 166
15164.08 154
15165.24 185
15166.41 184
15167.57 167
15168.73 139
15169.90 156
15171.06 155
15172.23 117
15173.39 151
15174.55 135
15175.72 153
15176.88 183
15178.05 157
15179.21 173
15180.38 156
15181.54 148
15182.70 174
15183.87 149
15185.03 145
15186.20 143
15187.36 168
15188.53 178
15189.69 119
15190.86 140
15192.02 171
15193.19 172
15194.35 172
15195.52 167
15196.68 165
15197.85 169
15199.01 148
15200.18 150
15201.34 170
15202.51 160
15203.67 183
15204.84 167
15206.00 167
15207.17 146
15208.33 162
15209.50 153
15210.66 169
15211.83 202
15213.00 144
15214.16 164
15215.33 164
15216.49 178
15217.66 158
15218.82 143
15219.99 174
15221.16 162
15222.32 157
15223.49 171
15224.65 171
15225.82 157
15226.99 153
15228.15 173
15229.32 155
15230.49 189
15231.65 152
15232.82 155
15233.98 173
15235.15 183
15236.32 146
15237.48 139
15238.65 175
15239.82 174
15240.98 155
15242.15 159
15243.32 162
15244.48 172
15245.65 200
15246.82 174
15247.98 138
15249.15 154
15250.32 162
15251.49 182
15252.65 162
15253.82 148
15254.99 144
15256.16 172
15257.32 153
15258.49 181
15259.66 144
15260.82 151
15261.99 153
15263.16 171
15264.33 151
15265.49 152
15266.66 145
15267.83 175
15269.00 159
15270.17 160
15271.33 157
15272.50 164
15273.67 184
15274.84 169
15276.01 166
15277.17 146
15278.34 152
15279.51 170
15280.68 182
15281.85 159
15283.01 158
15284.18 138
15285.35 160
15286.52 166
15287.69 151
15288.86 158
15290.03 152
15291.19 155
15292.36 155
15293.53 196
15294.70 161
15295.87 145
15297.04 131
15298.21 147
15299.38 128
15300.54 138
15301.71 139
15302.88 143
15304.05 151
15305.22 152
15306.39 141
15307.56 172
15308.73 146
15309.90 173
15311.07 178
15312.24 129
15313.41 149
15314.58 160
15315.75 142
15316.92 163
15318.09 179
15319.25 138
15320.42 176
15321.59 145
15322.76 144
15323.93 153
15325.10 171
15326.27 119
15327.44 153
15328.61 161
15329.78 175
15330.95 165
15332.12 168
15333.29 148
15334.46 150
15335.64 178
15336.81 120
15337.98 160
15339.15 144
15340.32 157
15341.49 127
15342.66 137
15343.83 178
15345.00 148
15346.17 146
15347.34 172
15348.51 152
15349.68 146
15350.85 168
15352.02 137
15353.20 155
15354.37 123
15355.54 159
15356.71 148
15357.88 161
15359.05 148
15360.22 138
15361.39 156
15362.57 178
15363.74 151
15364.91 159
15366.08 149
15367.25 149
15368.42 143
15369.59 164
15370.77 191
15371.94 173
15373.11 154
15374.28 149
15375.45 152
15376.63 131
15377.80 134
15378.97 160
15380.14 191
15381.31 166
15382.49 160
15383.66 159
15384.83 168
15386.00 164
15387.17 167
15388.35 195
15389.52 144
15390.69 156
15391.86 143
15393.04 139
15394.21 154
15395.38 173
15396.55 158
15397.73 156
15398.90 165
15400.07 171
15401.25 169
15402.42 149
15403.59 153
15404.76 169
15405.94 178
15407.11 176
15408.28 146
15409.46 145
15410.63 169
15411.80 180
15412.98 130
15414.15 141
15415.32 171
15416.50 175
15417.67 180
15418.84 154
15420.02 138
15421.19 134
15422.36 147
15423.54 173
15424.71 134
15425.89 149
15427.06 146
15428.23 168
15429.41 134
15430.58 134
15431.76 142
15432.93 175
15434.10 179
15435.28 159
15436.45 139
15437.63 159
15438.80 144
15439.97 152
15441.15 156
15442.32 141
15443.50 172
15444.67 140
15445.85 145
15447.02 144
15448.20 159
15449.37 143
15450.55 165
15451.72 181
15452.89 159
15454.07 145
15455.24 136
15456.42 151
15457.59 144
15458.77 130
15459.94 158
15461.12 138
15462.30 148
15463.47 158
15464.65 114
15465.82 106
15467.00 150
15468.17 163
15469.35 153
15470.52 143
15471.70 145
15472.87 148
15474.05 169
15475.22 172
15476.40 145
15477.58 161
15478.75 140
15479.93 134
15481.10 168
15482.28 168
15483.46 143
15484.63 149
15485.81 150
15486.98 140
15488.16 158
15489.34 136
15490.51 149
15491.69 140
15492.87 144
15494.04 142
15495.22 144
15496.39 141
15497.57 177
15498.75 154
15499.92 168
15501.10 151
15502.28 138
15503.45 143
15504.63 159
15505.81 172
15506.98 160
15508.16 135
15509.34 159
15510.52 156
15511.69 154
15512.87 169
15514.05 162
15515.22 158
15516.40 174
15517.58 137
15518.76 129
15519.93 128
15521.11 134
15522.29 117
15523.47 160
15524.64 164
15525.82 170
15527.00 146
15528.18 154
15529.35 143
15530.53 158
15531.71 169
15532.89 167
15534.07 129
15535.24 130
15536.42 156
15537.60 141
15538.78 171
15539.96 149
15541.13 153
15542.31 186
15543.49 156
15544.67 132
15545.85 132
15547.03 127
15548.20 158
15549.38 137
15550.56 164
15551.74 137
15552.92 139
15554.10 181
15555.28 173
15556.45 170
15557.63 160
15558.81 174
15559.99 169
15561.17 164
15562.35 172
15563.53 162
15564.71 129
15565.89 128
15567.07 162
15568.24 147
15569.42 157
15570.60 150
15571.78 147
15572.96 165
15574.14 142
15575.32 160
15576.50 181
15577.68 142
15578.86 145
15580.04 151
15581.22 155
15582.40 179
15583.58 170
15584.76 184
15585.94 127
15587.12 138
15588.30 167
15589.48 148
15590.66 120
15591.84 158
15593.02 148
15594.20 166
15595.38 156
15596.56 172
15597.74 178
15598.92 189
15600.10 149
15601.28 146
15602.46 165
15603.64 159
15604.82 172
15606.00 181
15607.18 196
15608.36 150
15609.55 180
15610.73 169
15611.91 186
15613.09 169
15614.27 180
15615.45 173
15616.63 170
15617.81 173
15618.99 183
15620.17 173
15621.36 170
15622.54 178
15623.72 176
15624.90 200
15626.08 168
15627.26 211
15628.44 213
15629.63 218
15630.81 153
15631.99 189
15633.17 219
15634.35 203
15635.53 211
15636.72 213
15637.90 188
15639.08 211
15640.26 175
15641.44 176
15642.63 165
15643.81 186
15644.99 208
15646.17 245
15647.35 224
15648.54 211
15649.72 219
15650.90 211
15652.08 205
15653.27 205
15654.45 171
15655.63 181
15656.81 173
15658.00 212
15659.18 199
15660.36 202
15661.54 209
15662.73 200
15663.91 207
15665.09 188
15666.28 188
15667.46 218
15668.64 204
15669.82 218
15671.01 237
15672.19 222
15673.37 221
15674.56 178
15675.74 209
15676.92 220
15678.11 184
15679.29 193
15680.47 185
15681.66 195
15682.84 198
15684.03 198
15685.21 188
15686.39 208
15687.58 201
15688.76 213
15689.94 218
15691.13 186
15692.31 213
15693.50 204
15694.68 196
15695.86 193
15697.05 203
15698.23 200
15699.42 195
15700.60 236
15701.78 224
15702.97 230
15704.15 198
15705.34 214
15706.52 238
15707.71 226
15708.89 233
15710.08 239
15711.26 206
15712.45 242
15713.63 237
15714.81 227
15716.00 212
15717.18 269
15718.37 293
15719.55 281
15720.74 245
15721.92 260
15723.11 273
15724.29 261
15725.48 230
15726.66 261
15727.85 258
15729.04 257
15730.22 268
15731.41 259
15732.59 243
15733.78 254
15734.96 287
15736.15 235
15737.33 243
15738.52 251
15739.71 219
15740.89 244
15742.08 222
15743.26 215
15744.45 231
15745.63 204
15746.82 234
15748.01 242
15749.19 239
15750.38 273
15751.56 242
15752.75 250
15753.94 244
15755.12 217
15756.31 252
15757.50 243
15758.68 235
15759.87 261
15761.06 261
15762.24 276
15763.43 238
15764.62 242
15765.80 286
15766.99 260
15768.18 238
15769.36 235
15770.55 235
15771.74 261
15772.92 212
15774.11 227
15775.30 218
15776.48 217
15777.67 216
15778.86 209
15780.05 181
15781.23 191
15782.42 190
15783.61 202
15784.80 197
15785.98 224
15787.17 219
15788.36 225
15789.55 225
15790.73 227
15791.92 229
15793.11 234
15794.30 241
15795.48 220
15796.67 227
15797.86 236
15799.05 232
15800.24 235
15801.42 222
15802.61 212
15803.80 238
15804.99 212
15806.18 213
15807.37 198
15808.55 185
15809.74 246
15810.93 203
15812.12 205
15813.31 181
15814.50 176
15815.68 202
15816.87 217
15818.06 214
15819.25 203
15820.44 194
15821.63 191
15822.82 182
15824.01 207
15825.19 176
15826.38 161
15827.57 189
15828.76 204
15829.95 168
15831.14 179
15832.33 166
15833.52 173
15834.71 193
15835.90 197
15837.09 190
15838.28 206
15839.47 205
15840.66 221
15841.84 203
15843.03 186
15844.22 184
15845.41 197
15846.60 200
15847.79 176
15848.98 179
15850.17 170
15851.36 201
15852.55 164
15853.74 166
15854.93 199
15856.12 181
15857.31 180
15858.50 204
15859.69 191
15860.88 170
15862.07 163
15863.26 186
15864.46 189
15865.65 179
15866.84 186
15868.03 166
15869.22 153
15870.41 198
15871.60 176
15872.79 212
15873.98 216
15875.17 181
15876.36 175
15877.55 192
15878.74 229
15879.94 177
15881.13 191
15882.32 211
15883.51 187
15884.70 155
15885.89 169
15887.08 158
15888.27 176
15889.46 173
15890.66 143
15891.85 177
15893.04 198
15894.23 168
15895.42 197
15896.61 176
15897.81 173
15899.00 171
15900.19 162
15901.38 188
15902.57 167
15903.76 167
15904.96 176
15906.15 197
15907.34 155
15908.53 177
15909.72 188
15910.92 211
15912.11 177
15913.30 172
15914.49 154
15915.69 177
15916.88 184
15918.07 199
15919.26 166
15920.46 185
15921.65 205
15922.84 183
15924.03 157
15925.23 196
15926.42 219
15927.61 215
15928.81 186
15930.00 202
15931.19 169
15932.38 177
15933.58 187
15934.77 165
15935.96 184
15937.16 180
15938.35 212
15939.54 176
15940.74 144
15941.93 156
15943.12 151
15944.32 193
15945.51 170
15946.70 174
15947.90 178
15949.09 190
15950.28 185
15951.48 185
15952.67 157
15953.87 176
15955.06 171
15956.25 204
15957.45 179
15958.64 174
15959.84 183
15961.03 197
15962.22 173
15963.42 151
15964.61 150
15965.81 157
15967.00 158
15968.19 161
15969.39 157
15970.58 184
15971.78 206
15972.97 170
15974.17 146
15975.36 147
15976.56 128
15977.75 139
15978.95 137
15980.14 160
15981.34 159
15982.53 150
15983.72 143
15984.92 166
15986.11 151
15987.31 176
15988.50 179
15989.70 175
15990.90 138
15992.09 161
15993.29 140
15994.48 131
15995.68 148
15996.87 145
15998.07 135
15999.26 163
16000.46 161
16001.65 152
16002.85 153
16004.05 146
16005.24 181
16006.44 163
16007.63 134
16008.83 142
16010.02 145
16011.22 148
16012.42 137
16013.61 142
16014.81 118
16016.00 152
16017.20 139
16018.40 143
16019.59 205
16020.79 165
16021.99 174
16023.18 179
16024.38 158
16025.58 153
16026.77 185
16027.97 138
16029.16 150
16030.36 136
16031.56 148
16032.76 170
16033.95 150
16035.15 135
16036.35 145
16037.54 160
16038.74 171
16039.94 137
16041.13 163
16042.33 117
16043.53 143
16044.73 159
16045.92 148
16047.12 137
16048.32 151
16049.51 182
16050.71 155
16051.91 125
16053.11 127
16054.30 131
16055.50 144
16056.70 152
16057.90 151
16059.10 140
16060.29 144
16061.49 115
16062.69 152
16063.89 170
16065.08 143
16066.28 181
16067.48 193
16068.68 130
16069.88 158
16071.07 168
16072.27 135
16073.47 145
16074.67 116
16075.87 133
16077.07 144
16078.26 153
16079.46 117
16080.66 107
16081.86 132
16083.06 154
16084.26 134
16085.46 143
16086.66 140
16087.85 126
16089.05 116
16090.25 127
16091.45 141
16092.65 126
16093.85 135
16095.05 128
16096.25 128
16097.45 137
16098.65 119
16099.84 154
16101.04 136
16102.24 129
16103.44 130
16104.64 147
16105.84 153
16107.04 122
16108.24 145
16109.44 147
16110.64 150
16111.84 146
16113.04 114
16114.24 112
16115.44 122
16116.64 149
16117.84 128
16119.04 120
16120.24 118
16121.44 126
16122.64 152
16123.84 129
16125.04 133
16126.24 112
16127.44 137
16128.64 121
16129.84 147
16131.04 106
16132.24 119
16133.44 148
16134.64 160
16135.84 141
16137.04 135
16138.25 153
16139.45 143
16140.65 124
16141.85 148
16143.05 153
16144.25 187
16145.45 136
16146.65 141
16147.85 147
16149.05 133
16150.25 126
16151.46 118
16152.66 155
16153.86 149
16155.06 158
16156.26 144
16157.46 133
16158.66 126
16159.87 127
16161.07 114
16162.27 118
16163.47 122
16164.67 144
16165.87 126
16167.08 141
16168.28 128
16169.48 124
16170.68 143
16171.88 128
16173.09 99
16174.29 122
16175.49 133
16176.69 124
16177.89 146
16179.10 150
16180.30 133
16181.50 163
16182.70 142
16183.91 143
16185.11 148
16186.31 159
16187.51 163
16188.72 152
16189.92 146
16191.12 142
16192.32 148
16193.53 159
16194.73 144
16195.93 164
16197.13 134
16198.34 143
16199.54 140
16200.74 105
16201.95 115
16203.15 149
16204.35 151
16205.56 120
16206.76 120
16207.96 166
16209.17 174
16210.37 144
16211.57 125
16212.78 129
16213.98 141
16215.18 149
16216.39 149
16217.59 145
16218.79 151
16220.00 138
16221.20 131
16222.41 150
16223.61 123
16224.81 155
16226.02 144
16227.22 161
16228.43 126
16229.63 146
16230.83 137
16232.04 140
16233.24 161
16234.45 146
16235.65 122
16236.86 138
16238.06 141
16239.26 148
16240.47 140
16241.67 151
16242.88 164
16244.08 152
16245.29 157
16246.49 147
16247.70 141
16248.90 135
16250.11 157
16251.31 137
16252.52 149
16253.72 162
16254.93 180
16256.13 148
16257.34 159
16258.54 141
16259.75 156
16260.95 175
16262.16 155
16263.36 134
16264.57 173
16265.77 166
16266.98 156
16268.19 166
16269.39 155
16270.60 139
16271.80 178
16273.01 170
16274.21 167
16275.42 165
16276.63 191
16277.83 148
16279.04 155
16280.24 165
16281.45 160
16282.66 152
16283.86 161
16285.07 174
16286.27 161
16287.48 133
16288.69 136
16289.89 152
16291.10 131
16292.31 194
16293.51 158
16294.72 146
16295.93 141
16297.13 156
16298.34 167
16299.55 155
16300.75 165
16301.96 183
16303.17 171
16304.37 169
16305.58 136
16306.79 185
16307.99 202
16309.20 172
16310.41 191
16311.62 168
16312.82 179
16314.03 159
16315.24 191
16316.44 199
16317.65 167
16318.86 156
16320.07 221
16321.27 191
16322.48 162
16323.69 163
16324.90 150
16326.10 164
16327.31 181
16328.52 165
16329.73 158
16330.94 177
16332.14 175
16333.35 168
16334.56 154
16335.77 151
16336.98 166
16338.18 170
16339.39 143
16340.60 158
16341.81 189
16343.02 175
16344.23 166
16345.43 172
16346.64 185
16347.85 176
16349.06 180
16350.27 140
16351.48 181
16352.69 149
16353.89 165
16355.10 196
16356.31 150
16357.52 140
16358.73 133
16359.94 155
16361.15 181
16362.36 163
16363.57 161
16364.77 149
16365.98 172
16367.19 148
16368.40 135
16369.61 156
16370.82 137
16372.03 174
16373.24 150
16374.45 127
16375.66 127
16376.87 135
16378.08 131
16379.29 134
16380.50 152
16381.71 162
16382.92 152
16384.13 143
16385.34 139
16386.55 116
16387.76 158
16388.97 161
16390.18 151
16391.39 144
16392.60 164
16393.81 161
16395.02 157
16396.23 124
16397.44 125
16398.65 124
16399.86 130
16401.07 162
16402.28 141
16403.49 161
16404.70 131
16405.91 154
16407.12 133
16408.33 129
16409.54 151
16410.76 114
16411.97 143
16413.18 138
16414.39 133
16415.60 141
16416.81 177
16418.02 124
16419.23 139
16420.44 102
16421.66 118
16422.87 138
16424.08 137
16425.29 145
16426.50 142
16427.71 144
16428.92 120
16430.14 140
16431.35 129
16432.56 150
16433.77 129
16434.98 138
16436.19 156
16437.41 124
16438.62 125
16439.83 135
16441.04 138
16442.25 152
16443.47 137
16444.68 158
16445.89 126
16447.10 133
16448.31 117
16449.53 139
16450.74 133
16451.95 134
16453.16 113
16454.38 116
16455.59 140
16456.80 131
16458.01 121
16459.23 122
16460.44 132
16461.65 132
16462.86 134
16464.08 108
16465.29 132
16466.50 128
16467.72 135
16468.93 124
16470.14 135
16471.35 151
16472.57 136
16473.78 107
16474.99 115
16476.21 133
16477.42 142
16478.63 129
16479.85 129
16481.06 121
16482.27 105
16483.49 117
16484.70 116
16485.92 151
16487.13 141
16488.34 112
16489.56 131
16490.77 143
16491.98 152
16493.20 96
16494.41 111
16495.63 121
16496.84 134
16498.05 123
16499.27 115
16500.48 123
16501.70 106
16502.91 105
16504.13 106
16505.34 99
16506.55 114
16507.77 135
16508.98 124
16510.20 142
16511.41 116
16512.63 108
16513.84 123
16515.06 135
16516.27 90
16517.49 109
16518.70 107
16519.92 123
16521.13 115
16522.35 94
16523.56 121
16524.78 116
16525.99 116
16527.21 123
16528.42 137
16529.64 106
16530.85 92
16532.07 87
16533.28 124
16534.50 106
16535.71 118
16536.93 112
16538.14 103
16539.36 107
16540.58 108
16541.79 155
16543.01 158
16544.22 136
16545.44 144
16546.65 118
16547.87 141
16549.09 128
16550.30 108
16551.52 106
16552.73 116
16553.95 126
16555.17 119
16556.38 102
16557.60 105
16558.82 124
16560.03 96
16561.25 109
16562.46 117
16563.68 115
16564.90 117
16566.11 107
16567.33 114
16568.55 107
16569.76 125
16570.98 128
16572.20 101
16573.41 97
16574.63 144
16575.85 130
16577.07 102
16578.28 102
16579.50 135
16580.72 134
16581.93 125
16583.15 107
16584.37 119
16585.59 123
16586.80 141
16588.02 121
16589.24 144
16590.46 141
16591.67 108
16592.89 126
16594.11 133
16595.33 126
16596.54 125
16597.76 122
16598.98 126
16600.20 113
16601.41 103
16602.63 128
16603.85 125
16605.07 135
16606.29 162
16607.50 153
16608.72 103
16609.94 108
16611.16 115
16612.38 135
16613.60 153
16614.81 117
16616.03 110
16617.25 125
16618.47 114
16619.69 117
16620.91 109
16622.13 127
16623.34 109
16624.56 116
16625.78 89
16627.00 103
16628.22 108
16629.44 124
16630.66 116
16631.88 121
16633.10 117
16634.31 135
16635.53 117
16636.75 117
16637.97 88
16639.19 127
16640.41 114
16641.63 97
16642.85 108
16644.07 99
16645.29 95
16646.51 109
16647.73 97
16648.95 125
16650.17 119
16651.39 106
16652.61 123
16653.83 115
16655.05 116
16656.27 126
16657.49 113
16658.71 99
16659.93 117
16661.15 119
16662.37 120
16663.59 144
16664.81 131
16666.03 102
16667.25 110
16668.47 105
16669.69 125
16670.91 119
16672.13 118
16673.35 130
16674.57 118
16675.79 123
16677.01 111
16678.23 109
16679.45 126
16680.67 103
16681.89 99
16683.12 110
16684.34 111
16685.56 114
16686.78 130
16688.00 98
16689.22 126
16690.44 125
16691.66 99
16692.88 113
16694.11 131
16695.33 104
16696.55 99
16697.77 109
16698.99 131
16700.21 105
16701.43 115
16702.66 132
16703.88 130
16705.10 110
16706.32 96
16707.54 114
16708.77 87
16709.99 120
16711.21 105
16712.43 122
16713.65 110
16714.87 128
16716.10 133
16717.32 136
16718.54 109
16719.76 98
16720.99 114
16722.21 113
16723.43 130
16724.65 89
16725.88 113
16727.10 124
16728.32 102
16729.54 106
16730.77 126
16731.99 93
16733.21 115
16734.43 116
16735.66 112
16736.88 97
16738.10 114
16739.33 98
16740.55 115
16741.77 150
16742.99 139
16744.22 115
16745.44 153
16746.66 97
16747.89 119
16749.11 132
16750.33 106
16751.56 103
16752.78 112
16754.00 85
16755.23 98
16756.45 124
16757.68 122
16758.90 117
16760.12 109
16761.35 95
16762.57 107
16763.79 83
16765.02 126
16766.24 157
16767.47 128
16768.69 104
16769.91 109
16771.14 114
16772.36 117
16773.59 93
16774.81 117
16776.04 113
16777.26 140
16778.48 132
16779.71 142
16780.93 130
16782.16 109
16783.38 127
16784.61 128
16785.83 107
16787.06 100
16788.28 119
16789.51 121
16790.73 142
16791.96 105
16793.18 152
16794.41 139
16795.63 122
16796.86 131
16798.08 107
16799.31 107
16800.53 107
16801.76 122
16802.98 120
16804.21 125
16805.43 110
16806.66 118
16807.88 120
16809.11 114
16810.33 119
16811.56 116
16812.79 106
16814.01 111
16815.24 103
16816.46 110
16817.69 116
16818.91 142
16820.14 118
16821.37 95
16822.59 101
16823.82 133
16825.04 123
16826.27 111
16827.50 118
16828.72 101
16829.95 106
16831.18 102
16832.40 102
16833.63 87
16834.86 108
16836.08 97
16837.31 80
16838.53 104
16839.76 119
16840.99 121
16842.21 91
16843.44 104
16844.67 124
16845.90 116
16847.12 117
16848.35 103
16849.58 94
16850.80 83
16852.03 98
16853.26 102
16854.48 111
16855.71 101
16856.94 91
16858.17 117
16859.39 104
16860.62 104
16861.85 118
16863.08 107
16864.30 106
16865.53 121
16866.76 118
16867.99 113
16869.21 121
16870.44 115
16871.67 147
16872.90 136
16874.13 123
16875.35 134
16876.58 134
16877.81 135
16879.04 112
16880.27 111
16881.49 117
16882.72 115
16883.95 136
16885.18 118
16886.41 117
16887.64 134
16888.86 133
16890.09 152
16891.32 117
16892.55 96
16893.78 95
16895.01 165
16896.24 160
16897.46 127
16898.69 129
16899.92 130
16901.15 153
16902.38 135
16903.61 103
16904.84 107
16906.07 138
16907.30 119
16908.53 132
16909.75 126
16910.98 129
16912.21 137
16913.44 142
16914.67 128
16915.90 139
16917.13 114
16918.36 132
16919.59 121
16920.82 119
16922.05 110
16923.28 103
16924.51 122
16925.74 110
16926.97 105
16928.20 109
16929.43 112
16930.66 124
16931.89 142
16933.12 125
16934.35 86
16935.58 121
16936.81 102
16938.04 90
16939.27 94
16940.50 102
16941.73 132
16942.96 129
16944.19 104
16945.42 91
16946.65 108
16947.88 106
16949.11 89
16950.34 97
16951.57 100
16952.80 102
16954.04 120
16955.27 107
16956.50 105
16957.73 93
16958.96 107
16960.19 106
16961.42 94
16962.65 93
16963.88 118
16965.11 101
16966.35 108
16967.58 133
16968.81 132
16970.04 116
16971.27 109
16972.50 106
16973.73 99
16974.97 144
16976.20 125
16977.43 130
16978.66 103
16979.89 117
16981.12 112
16982.36 113
16983.59 105
16984.82 106
16986.05 94
16987.28 111
16988.52 106
16989.75 116
16990.98 94
16992.21 119
16993.45 147
16994.68 137
16995.91 97
16997.14 96
16998.37 118
16999.61 104
17000.84 120
17002.07 111
17003.31 135
17004.54 120
17005.77 96
17007.00 123
17008.24 103
17009.47 129
17010.70 102
17011.93 97
17013.17 113
17014.40 97
17015.63 108
17016.87 102
17018.10 101
17019.33 106
17020.57 135
17021.80 111
17023.03 110
17024.27 108
17025.50 92
17026.73 108
17027.97 95
17029.20 113
17030.43 132
17031.67 124
17032.90 121
17034.14 112
17035.37 84
17036.60 79
17037.84 100
17039.07 93
17040.30 121
17041.54 98
17042.77 96
17044.01 134
17045.24 137
17046.47 109
17047.71 93
17048.94 87
17050.18 88
17051.41 88
17052.65 92
17053.88 92
17055.12 101
17056.35 121
17057.58 102
17058.82 99
17060.05 125
17061.29 87
17062.52 86
17063.76 92
17064.99 86
17066.23 83
17067.46 98
17068.70 108
17069.93 88
17071.17 96
17072.40 84
17073.64 120
17074.87 85
17076.11 107
17077.34 113
17078.58 107
17079.81 102
17081.05 98
17082.29 93
17083.52 110
17084.76 111
17085.99 95
17087.23 76
17088.46 71
17089.70 76
17090.94 90
17092.17 100
17093.41 99
17094.64 103
17095.88 115
17097.12 117
17098.35 99
17099.59 83
17100.82 82
17102.06 118
17103.30 100
17104.53 89
17105.77 100
17107.00 96
17108.24 98
17109.48 104
17110.71 89
17111.95 100
17113.19 87
17114.42 106
17115.66 99
17116.90 117
17118.13 85
17119.37 90
17120.61 104
17121.85 103
17123.08 99
17124.32 106
17125.56 92
17126.79 96
17128.03 85
17129.27 107
17130.50 91
17131.74 94
17132.98 80
17134.22 95
17135.45 97
17136.69 110
17137.93 86
17139.17 80
17140.40 96
17141.64 91
17142.88 98
17144.12 81
17145.36 81
17146.59 92
17147.83 105
17149.07 100
17150.31 75
17151.54 104
17152.78 109
17154.02 81
17155.26 104
17156.50 93
17157.74 72
17158.97 96
17160.21 118
17161.45 96
17162.69 92
17163.93 92
17165.17 96
17166.40 122
17167.64 112
17168.88 97
17170.12 98
17171.36 104
17172.60 100
17173.84 78
17175.08 85
17176.31 79
17177.55 98
17178.79 115
17180.03 99
17181.27 114
17182.51 81
17183.75 86
17184.99 93
17186.23 108
17187.47 104
17188.71 96
17189.94 96
17191.18 101
17192.42 111
17193.66 106
17194.90 88
17196.14 104
17197.38 88
17198.62 95
17199.86 99
17201.10 98
17202.34 102
17203.58 92
17204.82 96
17206.06 80
17207.30 79
17208.54 98
17209.78 80
17211.02 102
17212.26 90
17213.50 85
17214.74 84
17215.98 126
17217.22 121
17218.46 92
17219.70 96
17220.94 94
17222.18 98
17223.43 82
17224.67 70
17225.91 88
17227.15 98
17228.39 102
17229.63 86
17230.87 79
17232.11 98
17233.35 84
17234.59 83
17235.83 100
17237.08 102
17238.32 83
17239.56 89
17240.80 101
17242.04 70
17243.28 86
17244.52 81
17245.76 94
17247.01 106
17248.25 98
17249.49 108
17250.73 90
17251.97 84
17253.21 87
17254.46 81
17255.70 88
17256.94 74
17258.18 69
17259.42 80
17260.66 66
17261.91 80
17263.15 104
17264.39 84
17265.63 90
17266.87 86
17268.12 110
17269.36 90
17270.60 75
17271.84 91
17273.09 77
17274.33 72
17275.57 86
17276.81 91
17278.06 95
17279.30 74
17280.54 69
17281.78 85
17283.03 114
17284.27 102
17285.51 64
17286.76 86
17288.00 94
17289.24 87
17290.48 87
17291.73 93
17292.97 92
17294.21 75
17295.46 79
17296.70 86
17297.94 84
17299.19 87
17300.43 105
17301.67 88
17302.92 71
17304.16 79
17305.40 78
17306.65 102
17307.89 93
17309.14 91
17310.38 95
17311.62 80
17312.87 114
17314.11 79
17315.35 77
17316.60 93
17317.84 111
17319.09 104
17320.33 96
17321.58 99
17322.82 91
17324.06 95
17325.31 92
17326.55 112
17327.80 90
17329.04 75
17330.29 71
17331.53 82
17332.77 86
17334.02 97
17335.26 99
17336.51 105
17337.75 103
17339.00 88
17340.24 73
17341.49 72
17342.73 65
17343.98 79
17345.22 72
17346.47 86
17347.71 110
17348.96 90
17350.20 89
17351.45 87
17352.69 89
17353.94 87
17355.18 80
17356.43 73
17357.68 88
17358.92 77
17360.17 70
17361.41 74
17362.66 84
17363.90 67
17365.15 77
17366.39 90
17367.64 95
17368.89 87
17370.13 99
17371.38 82
17372.62 93
17373.87 86
17375.12 85
17376.36 105
17377.61 77
17378.85 97
17380.10 69
17381.35 82
17382.59 58
17383.84 82
17385.09 85
17386.33 106
17387.58 95
17388.83 70
17390.07 96
17391.32 102
17392.57 77
17393.81 73
17395.06 77
17396.31 84
17397.55 83
17398.80 96
17400.05 101
17401.29 116
17402.54 90
17403.79 79
17405.04 96
17406.28 89
17407.53 90
17408.78 70
17410.02 75
17411.27 73
17412.52 99
17413.77 83
17415.01 93
17416.26 77
17417.51 90
17418.76 74
17420.00 94
17421.25 101
17422.50 96
17423.75 84
17425.00 90
17426.24 81
17427.49 95
17428.74 106
17429.99 99
17431.24 100
17432.48 90
17433.73 88
17434.98 75
17436.23 62
17437.48 67
17438.73 64
17439.97 94
17441.22 90
17442.47 73
17443.72 87
17444.97 113
17446.22 113
17447.47 78
17448.71 77
17449.96 65
17451.21 87
17452.46 82
17453.71 87
17454.96 70
17456.21 89
17457.46 90
17458.71 107
17459.95 87
17461.20 90
17462.45 93
17463.70 120
17464.95 99
17466.20 89
17467.45 86
17468.70 95
17469.95 87
17471.20 98
17472.45 98
17473.70 95
17474.95 87
17476.20 107
17477.45 90
17478.70 89
17479.95 110
17481.20 92
17482.45 92
17483.70 114
17484.95 106
17486.20 96
17487.45 75
17488.70 89
17489.95 98
17491.20 83
17492.45 90
17493.70 78
17494.95 101
17496.20 83
17497.45 62
17498.70 87
17499.95 91
17501.20 73
17502.45 79
17503.70 85
17504.95 78
17506.20 106
17507.46 96
17508.71 86
17509.96 82
17511.21 73
17512.46 75
17513.71 90
17514.96 100
17516.21 105
17517.46 77
17518.71 89
17519.97 79
17521.22 92
17522.47 84
17523.72 80
17524.97 92
17526.22 94
17527.47 67
17528.73 75
17529.98 100
17531.23 81
17532.48 99
17533.73 99
17534.99 96
17536.24 93
17537.49 83
17538.74 87
17539.99 96
17541.25 90
17542.50 94
17543.75 91
17545.00 92
17546.25 89
17547.51 86
17548.76 92
17550.01 99
17551.26 74
17552.52 88
17553.77 87
17555.02 99
17556.27 60
17557.53 86
17558.78 69
17560.03 80
17561.28 107
17562.54 93
17563.79 95
17565.04 81
17566.30 73
17567.55 64
17568.80 86
17570.05 82
17571.31 79
17572.56 71
17573.81 94
17575.07 83
17576.32 87
17577.57 81
17578.83 87
17580.08 99
17581.33 119
17582.59 97
17583.84 77
17585.10 77
17586.35 65
17587.60 102
17588.86 98
17590.11 63
17591.36 86
17592.62 84
17593.87 102
17595.13 95
17596.38 80
17597.63 78
17598.89 68
17600.14 90
17601.40 89
17602.65 94
17603.90 77
17605.16 91
17606.41 100
17607.67 97
17608.92 82
17610.18 86
17611.43 89
17612.69 82
17613.94 87
17615.20 82
17616.45 70
17617.71 92
17618.96 89
17620.21 91
17621.47 109
17622.72 104
17623.98 84
17625.23 63
17626.49 84
17627.75 78
17629.00 82
17630.26 88
17631.51 85
17632.77 68
17634.02 59
17635.28 88
17636.53 80
17637.79 101
17639.04 82
17640.30 71
17641.55 93
17642.81 61
17644.07 78
17645.32 71
17646.58 67
17647.83 77
17649.09 93
17650.35 65
17651.60 67
17652.86 73
17654.11 118
17655.37 86
17656.63 73
17657.88 81
17659.14 70
17660.39 83
17661.65 77
17662.91 90
17664.16 105
17665.42 72
17666.68 102
17667.93 93
17669.19 86
17670.45 91
17671.70 75
17672.96 83
17674.22 73
17675.47 93
17676.73 82
17677.99 75
17679.24 96
17680.50 82
17681.76 77
17683.02 85
17684.27 98
17685.53 84
17686.79 77
17688.05 81
17689.30 99
17690.56 60
17691.82 70
17693.07 80
17694.33 83
17695.59 82
17696.85 85
17698.11 78
17699.36 80
17700.62 83
17701.88 89
17703.14 70
17704.39 91
17705.65 85
17706.91 72
17708.17 92
17709.43 77
17710.68 94
17711.94 70
17713.20 77
17714.46 74
17715.72 100
17716.98 65
17718.23 93
17719.49 104
17720.75 93
17722.01 65
17723.27 74
17724.53 98
17725.79 85
17727.04 72
17728.30 78
17729.56 76
17730.82 84
17732.08 71
17733.34 74
17734.60 69
17735.86 83
17737.12 89
17738.37 71
17739.63 86
17740.89 78
17742.15 86
17743.41 85
17744.67 68
17745.93 70
17747.19 77
17748.45 75
17749.71 78
17750.97 81
17752.23 66
17753.49 68
17754.75 61
17756.01 89
17757.27 93
17758.53 82
17759.79 68
17761.05 80
17762.31 84
17763.57 80
17764.83 81
17766.09 78
17767.35 83
17768.61 103
17769.87 72
17771.13 78
17772.39 65
17773.65 85
17774.91 94
17776.17 64
17777.43 65
17778.69 53
17779.95 73
17781.21 74
17782.47 93
17783.73 64
17784.99 108
17786.25 121
17787.51 89
17788.78 82
17790.04 74
17791.30 87
17792.56 103
17793.82 83
17795.08 77
17796.34 64
17797.60 75
17798.86 85
17800.13 76
17801.39 91
17802.65 85
17803.91 86
17805.17 89
17806.43 70
17807.69 74
17808.96 73
17810.22 85
17811.48 68
17812.74 81
17814.00 85
17815.26 75
17816.53 71
17817.79 63
17819.05 76
17820.31 77
17821.57 71
17822.84 74
17824.10 92
17825.36 81
17826.62 73
17827.89 102
17829.15 107
17830.41 86
17831.67 67
17832.93 79
17834.20 92
17835.46 82
17836.72 111
17837.99 98
17839.25 76
17840.51 84
17841.77 82
17843.04 85
17844.30 56
17845.56 72
17846.82 94
17848.09 99
17849.35 92
17850.61 77
17851.88 82
17853.14 92
17854.40 77
17855.67 65
17856.93 77
17858.19 78
17859.46 87
17860.72 76
17861.98 80
17863.25 66
17864.51 61
17865.77 80
17867.04 84
17868.30 82
17869.57 90
17870.83 95
17872.09 92
17873.36 61
17874.62 79
17875.89 68
17877.15 79
17878.41 59
17879.68 86
17880.94 69
17882.21 79
17883.47 83
17884.73 55
17886.00 76
17887.26 81
17888.53 88
17889.79 58
17891.06 70
17892.32 59
17893.59 87
17894.85 86
17896.12 84
17897.38 79
17898.65 103
17899.91 82
17901.17 59
17902.44 66
17903.70 88
17904.97 82
17906.23 80
17907.50 71
17908.77 64
17910.03 84
17911.30 74
17912.56 88
17913.83 79
17915.09 63
17916.36 71
17917.62 71
17918.89 84
17920.15 97
17921.42 90
17922.68 94
17923.95 81
17925.22 77
17926.48 61
17927.75 95
17929.01 70
17930.28 87
17931.55 82
17932.81 79
17934.08 81
17935.34 80
17936.61 64
17937.88 69
17939.14 76
17940.41 74
17941.68 81
17942.94 72
17944.21 55
17945.47 78
17946.74 72
17948.01 75
17949.27 70
17950.54 107
17951.81 109
17953.07 90
17954.34 72
17955.61 75
17956.87 81
17958.14 74
17959.41 78
17960.68 78
17961.94 65
17963.21 64
17964.48 55
17965.74 72
17967.01 91
17968.28 98
17969.55 90
17970.81 85
17972.08 83
17973.35 60
17974.62 67
17975.88 80
17977.15 94
17978.42 93
17979.69 105
17980.95 82
17982.22 57
17983.49 63
17984.76 81
17986.03 75
17987.29 78
17988.56 81
17989.83 81
17991.10 63
17992.37 65
17993.63 61
17994.90 103
17996.17 104
17997.44 85
17998.71 70
17999.98 75
18001.24 68
18002.51 70
18003.78 79
18005.05 80
18006.32 91
18007.59 61
18008.86 74
18010.12 72
18011.39 65
18012.66 65
18013.93 60
18015.20 59
18016.47 53
18017.74 64
18019.01 78
18020.28 75
18021.54 81
18022.81 82
18024.08 67
18025.35 69
18026.62 77
18027.89 83
18029.16 100
18030.43 75
18031.70 72
18032.97 89
18034.24 78
18035.51 67
18036.78 75
18038.05 56
18039.32 82
18040.59 88
18041.86 85
18043.13 62
18044.40 89
18045.67 89
18046.94 59
18048.21 81
18049.48 85
18050.75 102
18052.02 109
18053.29 74
18054.56 61
18055.83 76
18057.10 82
18058.37 78
18059.64 94
18060.91 67
18062.18 70
18063.45 64
18064.72 79
18065.99 82
18067.26 58
18068.54 60
18069.81 57
18071.08 106
18072.35 76
18073.62 67
18074.89 74
18076.16 80
18077.43 78
18078.70 76
18079.97 77
18081.25 76
18082.52 67
18083.79 71
18085.06 78
18086.33 77
18087.60 79
18088.87 67
18090.15 66
18091.42 59
18092.69 85
18093.96 62
18095.23 69
18096.50 70
18097.78 76
18099.05 61
18100.32 69
18101.59 69
18102.86 60
18104.14 71
18105.41 76
18106.68 88
18107.95 68
18109.23 75
18110.50 67
18111.77 58
18113.04 52
18114.31 75
18115.59 74
18116.86 99
18118.13 76
18119.40 102
18120.68 73
18121.95 65
18123.22 108
18124.50 81
18125.77 84
18127.04 84
18128.31 75
18129.59 87
18130.86 99
18132.13 65
18133.41 73
18134.68 66
18135.95 66
18137.23 79
18138.50 82
18139.77 82
18141.05 88
18142.32 66
18143.59 84
18144.87 81
18146.14 83
18147.41 80
18148.69 83
18149.96 76
18151.23 62
18152.51 75
18153.78 70
18155.06 79
18156.33 82
18157.60 65
18158.88 94
18160.15 85
18161.43 101
18162.70 79
18163.97 91
18165.25 74
18166.52 67
18167.80 58
18169.07 67
18170.35 92
18171.62 66
18172.90 80
18174.17 72
18175.44 59
18176.72 64
18177.99 84
18179.27 77
18180.54 74
18181.82 61
18183.09 64
18184.37 74
18185.64 79
18186.92 57
18188.19 82
18189.47 71
18190.74 69
18192.02 93
18193.29 73
18194.57 87
18195.84 87
18197.12 74
18198.39 65
18199.67 81
18200.95 80
18202.22 67
18203.50 76
18204.77 92
18206.05 82
18207.32 86
18208.60 93
18209.88 75
18211.15 72
18212.43 83
18213.70 135
18214.98 69
18216.26 73
18217.53 87
18218.81 81
18220.08 68
18221.36 70
18222.64 74
18223.91 88
18225.19 75
18226.47 90
18227.74 73
18229.02 80
18230.29 62
18231.57 75
18232.85 80
18234.12 65
18235.40 82
18236.68 87
18237.95 78
18239.23 73
18240.51 67
18241.79 72
18243.06 72
18244.34 77
18245.62 75
18246.89 77
18248.17 78
18249.45 72
18250.73 58
18252.00 73
18253.28 70
18254.56 81
18255.83 76
18257.11 75
18258.39 89
18259.67 75
18260.94 95
18262.22 76
18263.50 65
18264.78 80
18266.06 76
18267.33 70
18268.61 61
18269.89 52
18271.17 59
18272.45 72
18273.72 78
18275.00 79
18276.28 68
18277.56 60
18278.84 49
18280.11 81
18281.39 66
18282.67 50
18283.95 70
18285.23 61
18286.51 80
18287.78 86
18289.06 77
18290.34 87
18291.62 63
18292.90 71
18294.18 72
18295.46 83
18296.74 85
18298.01 50
18299.29 72
18300.57 70
18301.85 73
18303.13 89
18304.41 70
18305.69 72
18306.97 65
18308.25 57
18309.53 72
18310.81 84
18312.09 59
18313.37 110
18314.64 84
18315.92 74
18317.20 67
18318.48 65
18319.76 86
18321.04 77
18322.32 79
18323.60 69
18324.88 79
18326.16 68
18327.44 78
18328.72 73
18330.00 62
18331.28 75
18332.56 69
18333.84 68
18335.12 61
18336.40 70
18337.68 84
18338.96 58
18340.24 58
18341.52 63
18342.80 56
18344.09 95
18345.37 94
18346.65 53
18347.93 60
18349.21 84
18350.49 81
18351.77 88
18353.05 84
18354.33 82
18355.61 76
18356.89 73
18358.17 72
18359.46 49
18360.74 66
18362.02 71
18363.30 61
18364.58 55
18365.86 94
18367.14 104
18368.42 96
18369.71 66
18370.99 72
18372.27 78
18373.55 72
18374.83 90
18376.11 83
18377.39 56
18378.68 49
18379.96 82
18381.24 63
18382.52 79
18383.80 93
18385.09 70
18386.37 58
18387.65 83
18388.93 85
18390.21 79
18391.50 76
18392.78 106
18394.06 78
18395.34 78
18396.63 75
18397.91 68
18399.19 71
18400.47 83
18401.76 66
18403.04 63
18404.32 62
18405.60 60
18406.89 66
18408.17 58
18409.45 67
18410.73 67
18412.02 74
18413.30 77
18414.58 61
18415.87 68
18417.15 66
18418.43 72
18419.72 70
18421.00 64
18422.28 52
18423.57 76
18424.85 82
18426.13 80
18427.42 75
18428.70 73
18429.98 58
18431.27 78
18432.55 92
18433.83 62
18435.12 86
18436.40 78
18437.68 76
18438.97 88
18440.25 64
18441.54 84
18442.82 98
18444.10 96
18445.39 72
18446.67 85
18447.96 82
18449.24 77
18450.53 104
18451.81 64
18453.09 80
18454.38 65
18455.66 82
18456.95 75
18458.23 64
18459.52 69
18460.80 77
18462.09 66
18463.37 72
18464.65 48
18465.94 52
18467.22 59
18468.51 65
18469.79 79
18471.08 77
18472.36 85
18473.65 83
18474.93 86
18476.22 70
18477.50 68
18478.79 65
18480.08 71
18481.36 70
18482.65 74
18483.93 67
18485.22 71
18486.50 109
18487.79 77
18489.07 74
18490.36 75
18491.64 84
18492.93 66
18494.22 69
18495.50 72
18496.79 83
18498.07 74
18499.36 60
18500.65 68
18501.93 63
18503.22 56
18504.50 84
18505.79 53
18507.08 61
18508.36 63
18509.65 66
18510.94 88
18512.22 80
18513.51 79
18514.80 49
18516.08 74
18517.37 80
18518.65 74
18519.94 74
18521.23 78
18522.51 76
18523.80 77
18525.09 73
18526.38 73
18527.66 64
18528.95 42
18530.24 79
18531.52 67
18532.81 68
18534.10 67
18535.39 66
18536.67 75
18537.96 80
18539.25 75
18540.53 73
18541.82 61
18543.11 61
18544.40 83
18545.68 94
18546.97 99
18548.26 94
18549.55 70
18550.84 70
18552.12 89
18553.41 72
18554.70 75
18555.99 82
18557.27 85
18558.56 59
18559.85 74
18561.14 60
18562.43 76
18563.72 63
18565.00 72
18566.29 74
18567.58 63
18568.87 75
18570.16 87
18571.45 86
18572.73 104
18574.02 86
18575.31 65
18576.60 68
18577.89 72
18579.18 62
18580.47 79
18581.75 90
18583.04 91
18584.33 83
18585.62 98
18586.91 72
18588.20 53
18589.49 65
18590.78 78
18592.07 72
18593.36 72
18594.65 68
18595.93 98
18597.22 110
18598.51 86
18599.80 89
18601.09 87
18602.38 78
18603.67 85
18604.96 65
18606.25 89
18607.54 73
18608.83 55
18610.12 69
18611.41 70
18612.70 72
18613.99 75
18615.28 77
18616.57 68
18617.86 90
18619.15 82
18620.44 69
18621.73 75
18623.02 82
18624.31 91
18625.60 71
18626.89 75
18628.18 69
18629.47 77
18630.76 96
18632.05 85
18633.34 77
18634.64 83
18635.93 101
18637.22 96
18638.51 67
18639.80 101
18641.09 92
18642.38 99
18643.67 82
18644.96 71
18646.25 57
18647.54 83
18648.84 95
18650.13 72
18651.42 90
18652.71 81
18654.00 64
18655.29 62
18656.58 77
18657.88 73
18659.17 92
18660.46 72
18661.75 89
18663.04 74
18664.33 79
18665.63 85
18666.92 77
18668.21 70
18669.50 99
18670.79 74
18672.08 75
18673.38 68
18674.67 77
18675.96 93
18677.25 85
18678.55 66
18679.84 78
18681.13 78
18682.42 63
18683.71 67
18685.01 77
18686.30 91
18687.59 70
18688.88 84
18690.18 50
18691.47 51
18692.76 58
18694.06 59
18695.35 71
18696.64 65
18697.93 64
18699.23 51
18700.52 71
18701.81 49
18703.11 58
18704.40 66
18705.69 69
18706.99 78
18708.28 67
18709.57 68
18710.86 68
18712.16 79
18713.45 62
18714.75 70
18716.04 76
18717.33 68
18718.63 77
18719.92 61
18721.21 77
18722.51 94
18723.80 86
18725.09 60
18726.39 92
18727.68 83
18728.98 79
18730.27 73
18731.56 74
18732.86 70
18734.15 73
18735.45 69
18736.74 76
18738.04 69
18739.33 77
18740.62 67
18741.92 67
18743.21 61
18744.51 73
18745.80 69
18747.10 91
18748.39 76
18749.69 78
18750.98 90
18752.27 73
18753.57 85
18754.86 91
18756.16 90
18757.45 89
18758.75 75
18760.04 66
18761.34 66
18762.63 68
18763.93 67
18765.23 74
18766.52 82
18767.82 62
18769.11 89
18770.41 72
18771.70 83
18773.00 68
18774.29 66
18775.59 64
18776.88 65
18778.18 89
18779.48 79
18780.77 72
18782.07 65
18783.36 69
18784.66 94
18785.95 84
18787.25 75
18788.55 69
18789.84 104
18791.14 71
18792.43 52
18793.73 67
18795.03 67
18796.32 55
18797.62 65
18798.92 57
18800.21 55
18801.51 81
18802.81 101
18804.10 76
18805.40 57
18806.70 38
18807.99 51
18809.29 66
18810.59 78
18811.88 67
18813.18 56
18814.48 60
18815.77 61
18817.07 81
18818.37 77
18819.66 59
18820.96 69
18822.26 67
18823.56 69
18824.85 82
18826.15 75
18827.45 78
18828.75 63
18830.04 63
18831.34 62
18832.64 64
18833.94 71
18835.23 77
18836.53 67
18837.83 50
18839.13 64
18840.42 69
18841.72 65
18843.02 61
18844.32 47
18845.62 57
18846.91 72
18848.21 51
18849.51 51
18850.81 72
18852.11 69
18853.40 80
18854.70 64
18856.00 61
18857.30 87
18858.60 87
18859.90 63
18861.20 78
18862.49 61
18863.79 71
18865.09 72
18866.39 74
18867.69 47
18868.99 43
18870.29 58
18871.59 45
18872.88 51
18874.18 64
18875.48 78
18876.78 78
18878.08 75
18879.38 78
18880.68 82
18881.98 77
18883.28 71
18884.58 66
18885.88 46
18887.18 78
18888.47 53
18889.77 71
18891.07 61
18892.37 66
18893.67 78
18894.97 47
18896.27 70
18897.57 63
18898.87 55
18900.17 69
18901.47 69
18902.77 83
18904.07 73
18905.37 63
18906.67 68
18907.97 68
18909.27 63
18910.57 86
18911.87 72
18913.17 61
18914.47 61
18915.77 62
18917.07 84
18918.38 62
18919.68 61
18920.98 69
18922.28 75
18923.58 71
18924.88 62
18926.18 68
18927.48 83
18928.78 67
18930.08 59
18931.38 50
18932.68 72
18933.98 71
18935.29 70
18936.59 54
18937.89 66
18939.19 73
18940.49 64
18941.79 68
18943.09 70
18944.39 82
18945.70 64
18947.00 90
18948.30 58
18949.60 71
18950.90 68
18952.20 63
18953.51 76
18954.81 71
18956.11 64
18957.41 54
18958.71 76
18960.02 69
18961.32 47
18962.62 65
18963.92 64
18965.22 61
18966.53 55
18967.83 61
18969.13 47
18970.43 76
18971.73 67
18973.04 89
18974.34 60
18975.64 69
18976.94 53
18978.25 58
18979.55 54
18980.85 72
18982.16 46
18983.46 59
18984.76 70
18986.06 60
18987.37 58
18988.67 70
18989.97 58
18991.28 48
18992.58 53
18993.88 56
18995.18 77
18996.49 75
18997.79 86
18999.09 78
19000.40 68
19001.70 71
19003.00 62
19004.31 47
19005.61 95
19006.92 68
19008.22 64
19009.52 63
19010.83 54
19012.13 51
19013.43 71
19014.74 66
19016.04 54
19017.35 50
19018.65 69
19019.95 100
19021.26 62
19022.56 54
19023.87 50
19025.17 61
19026.47 73
19027.78 60
19029.08 69
19030.39 62
19031.69 62
19033.00 91
19034.30 53
19035.61 50
19036.91 38
19038.21 58
19039.52 58
19040.82 62
19042.13 76
19043.43 55
19044.74 62
19046.04 62
19047.35 72
19048.65 75
19049.96 70
19051.26 58
19052.57 55
19053.87 73
19055.18 67
19056.48 51
19057.79 69
19059.09 65
19060.40 57
19061.71 57
19063.01 56
19064.32 80
19065.62 66
19066.93 72
19068.23 55
19069.54 69
19070.85 73
19072.15 60
19073.46 61
19074.76 55
19076.07 85
19077.37 72
19078.68 78
19079.99 54
19081.29 58
19082.60 60
19083.91 58
19085.21 48
19086.52 80
19087.82 51
19089.13 55
19090.44 57
19091.74 53
19093.05 73
19094.36 66
19095.66 57
19096.97 68
19098.28 81
19099.58 72
19100.89 71
19102.20 61
19103.50 63
19104.81 49
19106.12 85
19107.42 69
19108.73 53
19110.04 72
19111.35 72
19112.65 64
19113.96 65
19115.27 71
19116.58 66
19117.88 61
19119.19 83
19120.50 67
19121.81 60
19123.11 53
19124.42 58
19125.73 86
19127.04 64
19128.34 68
19129.65 53
19130.96 55
19132.27 69
19133.57 44
19134.88 55
19136.19 71
19137.50 82
19138.81 58
19140.12 58
19141.42 59
19142.73 68
19144.04 62
19145.35 75
19146.66 69
19147.97 66
19149.27 71
19150.58 67
19151.89 58
19153.20 58
19154.51 70
19155.82 59
19157.13 48
19158.43 53
19159.74 58
19161.05 61
19162.36 73
19163.67 57
19164.98 53
19166.29 51
19167.60 83
19168.91 64
19170.22 72
19171.52 68
19172.83 61
19174.14 68
19175.45 58
19176.76 59
19178.07 44
19179.38 58
19180.69 85
19182.00 63
19183.31 62
19184.62 69
19185.93 48
19187.24 60
19188.55 43
19189.86 51
19191.17 51
19192.48 57
19193.79 53
19195.10 70
19196.41 75
19197.72 79
19199.03 78
19200.34 61
19201.65 71
19202.96 63
19204.27 60
19205.58 58
19206.89 51
19208.20 73
19209.51 72
19210.82 59
19212.13 69
19213.44 80
19214.75 57
19216.06 62
19217.38 67
19218.69 69
19220.00 60
19221.31 64
19222.62 83
19223.93 80
19225.24 59
19226.55 66
19227.86 57
19229.17 61
19230.49 49
19231.80 66
19233.11 65
19234.42 62
19235.73 66
19237.04 79
19238.35 72
19239.67 65
19240.98 62
19242.29 55
19243.60 65
19244.91 73
19246.22 53
19247.54 73
19248.85 57
19250.16 55
19251.47 67
19252.78 75
19254.10 60
19255.41 51
19256.72 57
19258.03 70
19259.34 54
19260.66 49
19261.97 61
19263.28 68
19264.59 72
19265.91 46
19267.22 76
19268.53 56
19269.84 76
19271.16 68
19272.47 55
19273.78 46
19275.10 69
19276.41 55
19277.72 52
19279.03 55
19280.35 64
19281.66 63
19282.97 51
19284.29 64
19285.60 50
19286.91 55
19288.23 57
19289.54 71
19290.85 50
19292.17 51
19293.48 84
19294.79 61
19296.11 81
19297.42 64
19298.73 56
19300.05 63
19301.36 69
19302.67 57
19303.99 57
19305.30 42
19306.62 70
19307.93 74
19309.24 72
19310.56 54
19311.87 68
19313.19 43
19314.50 55
19315.81 71
19317.13 57
19318.44 61
19319.76 66
19321.07 59
19322.39 45
19323.70 56
19325.01 74
19326.33 63
19327.64 44
19328.96 68
19330.27 61
19331.59 68
19332.90 51
19334.22 51
19335.53 67
19336.85 78
19338.16 60
19339.48 68
19340.79 70
19342.11 67
19343.42 80
19344.74 80
19346.05 44
19347.37 58
19348.68 84
19350.00 80
19351.31 87
19352.63 85
19353.94 60
19355.26 65
19356.58 54
19357.89 62
19359.21 66
19360.52 58
19361.84 69
19363.15 62
19364.47 49
19365.79 66
19367.10 65
19368.42 60
19369.73 54
19371.05 64
19372.37 54
19373.68 67
19375.00 58
19376.31 58
19377.63 66
19378.95 68
19380.26 54
19381.58 58
19382.90 44
19384.21 48
19385.53 61
19386.85 69
19388.16 82
19389.48 64
19390.80 58
19392.11 42
19393.43 71
19394.75 50
19396.06 68
19397.38 69
19398.70 60
19400.01 79
19401.33 59
19402.65 42
19403.97 56
19405.28 55
19406.60 58
19407.92 81
19409.23 58
19410.55 71
19411.87 67
19413.19 58
19414.50 52
19415.82 52
19417.14 61
19418.46 80
19419.77 48
19421.09 41
19422.41 63
19423.73 63
19425.05 54
19426.36 48
19427.68 68
19429.00 71
19430.32 74
19431.64 41
19432.95 69
19434.27 55
19435.59 52
19436.91 59
19438.23 57
19439.55 52
19440.86 66
19442.18 54
19443.50 46
19444.82 57
19446.14 67
19447.46 66
19448.78 64
19450.09 60
19451.41 58
19452.73 66
19454.05 63
19455.37 66
19456.69 62
19458.01 59
19459.33 54
19460.65 63
19461.97 48
19463.28 60
19464.60 62
19465.92 61
19467.24 61
19468.56 49
19469.88 57
19471.20 54
19472.52 65
19473.84 52
19475.16 53
19476.48 76
19477.80 80
19479.12 67
19480.44 65
19481.76 60
19483.08 53
19484.40 57
19485.72 48
19487.04 65
19488.36 61
19489.68 56
19491.00 40
19492.32 58
19493.64 58
19494.96 65
19496.28 73
19497.60 43
19498.92 60
19500.24 49
19501.56 60
19502.88 56
19504.20 56
19505.52 62
19506.84 61
19508.16 53
19509.49 68
19510.81 82
19512.13 61
19513.45 51
19514.77 54
19516.09 50
19517.41 72
19518.73 60
19520.05 71
19521.37 69
19522.70 37
19524.02 38
19525.34 55
19526.66 61
19527.98 57
19529.30 55
19530.62 62
19531.95 57
19533.27 48
19534.59 70
19535.91 63
19537.23 62
19538.55 65
19539.88 70
19541.20 70
19542.52 48
19543.84 53
19545.16 60
19546.49 61
19547.81 74
19549.13 78
19550.45 79
19551.77 65
19553.10 69
19554.42 52
19555.74 50
19557.06 60
19558.39 44
19559.71 41
19561.03 46
19562.35 62
19563.68 62
19565.00 58
19566.32 53
19567.64 50
19568.97 50
19570.29 49
19571.61 64
19572.94 66
19574.26 40
19575.58 56
19576.90 67
19578.23 63
19579.55 73
19580.87 59
19582.20 59
19583.52 66
19584.84 57
19586.17 70
19587.49 82
19588.81 78
19590.14 69
19591.46 69
19592.78 59
19594.11 51
19595.43 54
19596.76 83
19598.08 69
19599.40 81
19600.73 54
19602.05 57
19603.37 52
19604.70 56
19606.02 39
19607.35 74
19608.67 79
19610.00 71
19611.32 85
19612.64 50
19613.97 54
19615.29 52
19616.62 58
19617.94 73
19619.27 63
19620.59 56
19621.92 73
19623.24 59
19624.56 59
19625.89 66
19627.21 68
19628.54 69
19629.86 52
19631.19 55
19632.51 72
19633.84 65
19635.16 58
19636.49 69
19637.81 57
19639.14 58
19640.46 63
19641.79 54
19643.11 74
19644.44 46
19645.77 67
19647.09 63
19648.42 62
19649.74 59
19651.07 64
19652.39 57
19653.72 53
19655.04 69
19656.37 60
19657.70 56
19659.02 55
19660.35 61
19661.67 58
19663.00 58
19664.33 65
19665.65 68
19666.98 64
19668.30 64
19669.63 83
19670.96 56
19672.28 67
19673.61 39
19674.94 58
19676.26 58
19677.59 46
19678.92 73
19680.24 75
19681.57 76
19682.90 63
19684.22 68
19685.55 70
19686.88 61
19688.20 61
19689.53 40
19690.86 61
19692.18 66
19693.51 61
19694.84 67
19696.16 57
19697.49 50
19698.82 55
19700.15 64
19701.47 46
19702.80 40
19704.13 59
19705.46 72
19706.78 70
19708.11 61
19709.44 82
19710.77 46
19712.09 73
19713.42 77
19714.75 70
19716.08 51
19717.40 63
19718.73 78
19720.06 70
19721.39 55
19722.72 36
19724.04 56
19725.37 68
19726.70 52
19728.03 42
19729.36 51
19730.68 78
19732.01 70
19733.34 52
19734.67 62
19736.00 62
19737.33 59
19738.66 79
19739.98 69
19741.31 51
19742.64 63
19743.97 65
19745.30 78
19746.63 53
19747.96 54
19749.29 49
19750.61 57
19751.94 67
19753.27 68
19754.60 63
19755.93 50
19757.26 46
19758.59 57
19759.92 55
19761.25 82
19762.58 59
19763.91 55
19765.24 61
19766.57 52
19767.89 57
19769.22 65
19770.55 60
19771.88 54
19773.21 50
19774.54 70
19775.87 70
19777.20 65
19778.53 46
19779.86 53
19781.19 50
19782.52 54
19783.85 50
19785.18 51
19786.51 69
19787.84 49
19789.17 67
19790.50 48
19791.83 51
19793.16 55
19794.49 55
19795.83 82
19797.16 68
19798.49 74
19799.82 66
19801.15 64
19802.48 46
19803.81 53
19805.14 52
19806.47 50
19807.80 57
19809.13 53
19810.46 52
19811.79 45
19813.13 56
19814.46 66
19815.79 61
19817.12 55
19818.45 80
19819.78 67
19821.11 66
19822.44 58
19823.78 53
19825.11 51
19826.44 63
19827.77 47
19829.10 59
19830.43 47
19831.77 62
19833.10 54
19834.43 70
19835.76 69
19837.09 59
19838.42 43
19839.76 57
19841.09 71
19842.42 87
19843.75 61
19845.08 52
19846.42 56
19847.75 64
19849.08 67
19850.41 50
19851.75 55
19853.08 60
19854.41 66
19855.74 50
19857.08 48
19858.41 48
19859.74 55
19861.07 58
19862.41 38
19863.74 69
19865.07 65
19866.41 53
19867.74 46
19869.07 62
19870.40 61
19871.74 65
19873.07 67
19874.40 61
19875.74 49
19877.07 52
19878.40 52
19879.74 42
19881.07 46
19882.40 54
19883.74 62
19885.07 59
19886.40 63
19887.74 45
19889.07 53
19890.40 50
19891.74 55
19893.07 63
19894.41 60
19895.74 45
19897.07 47
19898.41 76
19899.74 69
19901.08 56
19902.41 56
19903.74 54
19905.08 54
19906.41 59
19907.75 41
19909.08 64
19910.41 70
19911.75 60
19913.08 54
19914.42 64
19915.75 56
19917.09 56
19918.42 51
19919.76 52
19921.09 51
19922.43 72
19923.76 73
19925.10 49
19926.43 55
19927.77 70
19929.10 81
19930.44 71
19931.77 51
19933.11 88
19934.44 71
19935.78 64
19937.11 48
19938.45 61
19939.78 63
19941.12 52
19942.45 46
19943.79 60
19945.12 72
19946.46 67
19947.79 71
19949.13 70
19950.47 52
19951.80 66
19953.14 71
19954.47 42
19955.81 38
19957.15 51
19958.48 52
19959.82 51
19961.15 52
19962.49 53
19963.83 57
19965.16 54
19966.50 61
19967.83 48
19969.17 53
19970.51 63
19971.84 64
19973.18 61
19974.52 51
19975.85 77
19977.19 58
19978.53 73
19979.86 55
19981.20 52
19982.54 50
19983.87 75
19985.21 57
19986.55 51
19987.88 50
19989.22 48
19990.56 55
19991.89 69
19993.23 57
19994.57 52
19995.91 81
19997.24 85
19998.58 55
19999.92 61
20001.26 59
20002.59 55
20003.93 53
20005.27 49
20006.61 89
20007.94 65
20009.28 59
20010.62 65
20011.96 74
20013.29 59
20014.63 62
20015.97 54
20017.31 56
20018.65 76
20019.98 52
20021.32 60
20022.66 87
20024.00 83
20025.34 44
20026.67 55
20028.01 64
20029.35 56
20030.69 48
20032.03 67
20033.37 65
20034.71 52
20036.04 73
20037.38 47
20038.72 55
20040.06 66
20041.40 62
20042.74 83
20044.08 48
20045.42 65
20046.75 63
20048.09 59
20049.43 65
20050.77 51
20052.11 51
20053.45 66
20054.79 55
20056.13 58
20057.47 64
20058.81 60
20060.15 55
20061.49 54
20062.82 51
20064.16 47
20065.50 43
20066.84 64
20068.18 67
20069.52 93
20070.86 66
20072.20 57
20073.54 54
20074.88 49
20076.22 63
20077.56 49
20078.90 71
20080.24 81
20081.58 71
20082.92 53
20084.26 63
20085.60 51
20086.94 40
20088.28 70
20089.62 64
20090.96 49
20092.30 62
20093.64 55
20094.99 47
20096.33 59
20097.67 61
20099.01 67
20100.35 43
20101.69 50
20103.03 53
20104.37 56
20105.71 44
20107.05 66
20108.39 63
20109.73 47
20111.08 50
20112.42 60
20113.76 66
20115.10 63
20116.44 55
20117.78 58
20119.12 64
20120.46 48
20121.81 64
20123.15 40
20124.49 62
20125.83 47
20127.17 58
20128.51 66
20129.86 58
20131.20 73
20132.54 53
20133.88 81
20135.22 72
20136.56 66
20137.91 62
20139.25 51
