# Supplementary material for: MALDI-TOF MS typing enables the classification of brewing yeasts of the genus Saccharomyces to major beer styles
Source: PLoS One. 2017 Aug 9;12(8):e0181694. doi: 10.1371/journal.pone.0181694 (PMC5549903; doi:10.1371/journal.pone.0181694)
Supplement: S4 File — The directory includes 90 raw files and was zipped to “.zip”; the folder has three strains with 30 spectra per strain; S1 Text explains the raw files with an example and Table 1 represents the yeast strains used within the experiment. (ZIP) [file pone.0181694.s007.zip › 10-12/30261-211-OG-Ale-Ale-YPG-18h-E-E_2015-07-08_1_0_A10_1.dat]

2000.66 7850
2001.08 8161
2001.50 7620
2001.92 7458
2002.34 7369
2002.77 7443
2003.19 7212
2003.61 7189
2004.03 7239
2004.45 7337
2004.88 7169
2005.30 7417
2005.72 7573
2006.14 7669
2006.56 7648
2006.99 7651
2007.41 8148
2007.83 7735
2008.25 8043
2008.67 8148
2009.10 7958
2009.52 8170
2009.94 8156
2010.36 7889
2010.79 7968
2011.21 7790
2011.63 7770
2012.06 7352
2012.48 7013
2012.90 7306
2013.32 7122
2013.75 6897
2014.17 6686
2014.59 6963
2015.02 7076
2015.44 7267
2015.86 7248
2016.28 6932
2016.71 7176
2017.13 7368
2017.55 7466
2017.98 7752
2018.40 7550
2018.82 7464
2019.25 7618
2019.67 8063
2020.09 7996
2020.52 8061
2020.94 7997
2021.37 7971
2021.79 8214
2022.21 7887
2022.64 7839
2023.06 7920
2023.48 7785
2023.91 7843
2024.33 7978
2024.76 7588
2025.18 7462
2025.60 7857
2026.03 7715
2026.45 7497
2026.88 7633
2027.30 7869
2027.73 7989
2028.15 7478
2028.57 7632
2029.00 7354
2029.42 6882
2029.85 7342
2030.27 7601
2030.70 7116
2031.12 6993
2031.55 7554
2031.97 7375
2032.40 7481
2032.82 7484
2033.25 7472
2033.67 7536
2034.10 7506
2034.52 7811
2034.95 7936
2035.37 7546
2035.80 7341
2036.22 7518
2036.65 7572
2037.07 7983
2037.50 8148
2037.92 7931
2038.35 7605
2038.77 7836
2039.20 8296
2039.63 7982
2040.05 8025
2040.48 8166
2040.90 8076
2041.33 8106
2041.75 7613
2042.18 7898
2042.61 7687
2043.03 7472
2043.46 7580
2043.88 7247
2044.31 7156
2044.74 7190
2045.16 6951
2045.59 7018
2046.01 7206
2046.44 7049
2046.87 7381
2047.29 7135
2047.72 7122
2048.15 6842
2048.57 7287
2049.00 7394
2049.43 7112
2049.85 7162
2050.28 6938
2050.71 6745
2051.13 6725
2051.56 6424
2051.99 6587
2052.41 6860
2052.84 6728
2053.27 7366
2053.69 7112
2054.12 7264
2054.55 7148
2054.98 6678
2055.40 7079
2055.83 6943
2056.26 6954
2056.68 7009
2057.11 7250
2057.54 7198
2057.97 7478
2058.39 7179
2058.82 7150
2059.25 7180
2059.68 7229
2060.11 6869
2060.53 6896
2060.96 7005
2061.39 7417
2061.82 7105
2062.24 7301
2062.67 7131
2063.10 7213
2063.53 7103
2063.96 7578
2064.39 7440
2064.81 7751
2065.24 7919
2065.67 7751
2066.10 7455
2066.53 7651
2066.95 7340
2067.38 7297
2067.81 7262
2068.24 7313
2068.67 7306
2069.10 6848
2069.53 7346
2069.96 7206
2070.38 7141
2070.81 7045
2071.24 6956
2071.67 7243
2072.10 7435
2072.53 7008
2072.96 7197
2073.39 7396
2073.82 7284
2074.24 7554
2074.67 7661
2075.10 7518
2075.53 7442
2075.96 7298
2076.39 7562
2076.82 7419
2077.25 7587
2077.68 7718
2078.11 7614
2078.54 7699
2078.97 7972
2079.40 7737
2079.83 7629
2080.26 8045
2080.69 8237
2081.12 8078
2081.55 8070
2081.98 7954
2082.41 7687
2082.84 7911
2083.27 8093
2083.70 7799
2084.13 7579
2084.56 7806
2084.99 7798
2085.42 7487
2085.85 7432
2086.28 7412
2086.71 7341
2087.14 7736
2087.57 7482
2088.00 7483
2088.43 7328
2088.86 7302
2089.29 7261
2089.73 6979
2090.16 6895
2090.59 7031
2091.02 6845
2091.45 7195
2091.88 7209
2092.31 6989
2092.74 7385
2093.17 7317
2093.60 7376
2094.04 7594
2094.47 7338
2094.90 6894
2095.33 7534
2095.76 7661
2096.19 7132
2096.62 7477
2097.06 7395
2097.49 6967
2097.92 7039
2098.35 6777
2098.78 6900
2099.21 6742
2099.65 7008
2100.08 6929
2100.51 6964
2100.94 7287
2101.37 7045
2101.81 6898
2102.24 7059
2102.67 7077
2103.10 6769
2103.53 6900
2103.97 7304
2104.40 7178
2104.83 7464
2105.26 7290
2105.70 7267
2106.13 7265
2106.56 7273
2106.99 7331
2107.43 7595
2107.86 6994
2108.29 7205
2108.72 7627
2109.16 7503
2109.59 7113
2110.02 7114
2110.46 6992
2110.89 7052
2111.32 7051
2111.75 7181
2112.19 7130
2112.62 7038
2113.05 7247
2113.49 7347
2113.92 7389
2114.35 6923
2114.79 7283
2115.22 7183
2115.65 6758
2116.09 6672
2116.52 6536
2116.95 6764
2117.39 6656
2117.82 6909
2118.26 6934
2118.69 6684
2119.12 6802
2119.56 6958
2119.99 6798
2120.42 6967
2120.86 7405
2121.29 7103
2121.73 7251
2122.16 7705
2122.59 7018
2123.03 7334
2123.46 7714
2123.90 7762
2124.33 7343
2124.77 6892
2125.20 7043
2125.64 7218
2126.07 7379
2126.50 7295
2126.94 7161
2127.37 7344
2127.81 7117
2128.24 7350
2128.68 7111
2129.11 7500
2129.55 8034
2129.98 8084
2130.42 8227
2130.85 8355
2131.29 8400
2131.72 8295
2132.16 8502
2132.59 8317
2133.03 8316
2133.46 8294
2133.90 8384
2134.33 7889
2134.77 7912
2135.20 8406
2135.64 8543
2136.08 8538
2136.51 8623
2136.95 8270
2137.38 8144
2137.82 8190
2138.25 8215
2138.69 7803
2139.13 7818
2139.56 7802
2140.00 7815
2140.43 8069
2140.87 7668
2141.31 7236
2141.74 7141
2142.18 6946
2142.61 6647
2143.05 6523
2143.49 7170
2143.92 7410
2144.36 6887
2144.80 6885
2145.23 6989
2145.67 7127
2146.11 7345
2146.54 7002
2146.98 7704
2147.42 7679
2147.85 8079
2148.29 7716
2148.73 7817
2149.16 8234
2149.60 8667
2150.04 9317
2150.47 9763
2150.91 9500
2151.35 9352
2151.79 9542
2152.22 9666
2152.66 8989
2153.10 8968
2153.53 8955
2153.97 8794
2154.41 8320
2154.85 8076
2155.28 7846
2155.72 7994
2156.16 7712
2156.60 7405
2157.03 7092
2157.47 7394
2157.91 7342
2158.35 7431
2158.79 7478
2159.22 7372
2159.66 7254
2160.10 7325
2160.54 7339
2160.98 7226
2161.41 6940
2161.85 7128
2162.29 7199
2162.73 7467
2163.17 7168
2163.60 7432
2164.04 7385
2164.48 7345
2164.92 7427
2165.36 7270
2165.80 7355
2166.24 7313
2166.67 7755
2167.11 7293
2167.55 7387
2167.99 7254
2168.43 7610
2168.87 7656
2169.31 7802
2169.75 8139
2170.19 8131
2170.62 8105
2171.06 8437
2171.50 8044
2171.94 8054
2172.38 8609
2172.82 8584
2173.26 8269
2173.70 8695
2174.14 8846
2174.58 9055
2175.02 8866
2175.46 9281
2175.90 9023
2176.34 9080
2176.78 9008
2177.22 8886
2177.66 8451
2178.10 8557
2178.54 8290
2178.97 8058
2179.41 8388
2179.85 8174
2180.29 8047
2180.74 8246
2181.18 8338
2181.62 7805
2182.06 7594
2182.50 7456
2182.94 7326
2183.38 7168
2183.82 7049
2184.26 7097
2184.70 7097
2185.14 7181
2185.58 7671
2186.02 7652
2186.46 7733
2186.90 7848
2187.34 8074
2187.78 8136
2188.22 8583
2188.66 8629
2189.11 8957
2189.55 9127
2189.99 8938
2190.43 9504
2190.87 9511
2191.31 8984
2191.75 8578
2192.19 8272
2192.63 8497
2193.08 8421
2193.52 8009
2193.96 8395
2194.40 8368
2194.84 8382
2195.28 8455
2195.72 8803
2196.17 8658
2196.61 8596
2197.05 8940
2197.49 8836
2197.93 8214
2198.37 7897
2198.82 8480
2199.26 8240
2199.70 8004
2200.14 7713
2200.58 7739
2201.03 7072
2201.47 7530
2201.91 7663
2202.35 7761
2202.80 7453
2203.24 7753
2203.68 7449
2204.12 7662
2204.57 7728
2205.01 7563
2205.45 7690
2205.89 7896
2206.34 8310
2206.78 8182
2207.22 7852
2207.66 8270
2208.11 8544
2208.55 8412
2208.99 8325
2209.44 8175
2209.88 8063
2210.32 8446
2210.76 8328
2211.21 7998
2211.65 7916
2212.09 8342
2212.54 8191
2212.98 8060
2213.42 7869
2213.87 7807
2214.31 7771
2214.75 8128
2215.20 7843
2215.64 8064
2216.09 7800
2216.53 7806
2216.97 7639
2217.42 7537
2217.86 7491
2218.30 7388
2218.75 7451
2219.19 7307
2219.64 7221
2220.08 7268
2220.52 7536
2220.97 7893
2221.41 7578
2221.86 7820
2222.30 7335
2222.75 7609
2223.19 8129
2223.63 8335
2224.08 8333
2224.52 8316
2224.97 8362
2225.41 8986
2225.86 9287
2226.30 9550
2226.75 9276
2227.19 9364
2227.64 9159
2228.08 9480
2228.53 9185
2228.97 8968
2229.42 9360
2229.86 9143
2230.31 9195
2230.75 9503
2231.20 9760
2231.64 9881
2232.09 9456
2232.53 9417
2232.98 9767
2233.42 9446
2233.87 9427
2234.31 9302
2234.76 9661
2235.20 9793
2235.65 8950
2236.10 8716
2236.54 8808
2236.99 8528
2237.43 8575
2237.88 8505
2238.32 8350
2238.77 8489
2239.22 8386
2239.66 8280
2240.11 8668
2240.55 8321
2241.00 8130
2241.45 7977
2241.89 7771
2242.34 7292
2242.79 7486
2243.23 7319
2243.68 7126
2244.12 7039
2244.57 7408
2245.02 7270
2245.46 7087
2245.91 7200
2246.36 7086
2246.80 7209
2247.25 7170
2247.70 7416
2248.14 7655
2248.59 7326
2249.04 7622
2249.49 7523
2249.93 7373
2250.38 7576
2250.83 7824
2251.27 7382
2251.72 7543
2252.17 7570
2252.62 7921
2253.06 7541
2253.51 7728
2253.96 7715
2254.40 7441
2254.85 7615
2255.30 7355
2255.75 7001
2256.20 6790
2256.64 7062
2257.09 7098
2257.54 6963
2257.99 7189
2258.43 7426
2258.88 7357
2259.33 7209
2259.78 7180
2260.23 7299
2260.67 7298
2261.12 7333
2261.57 7758
2262.02 8040
2262.47 8148
2262.92 8002
2263.36 8261
2263.81 8067
2264.26 7982
2264.71 8168
2265.16 7979
2265.61 8218
2266.05 8030
2266.50 7885
2266.95 8142
2267.40 7898
2267.85 7935
2268.30 7977
2268.75 8847
2269.20 9357
2269.65 9391
2270.09 9839
2270.54 9796
2270.99 9555
2271.44 9544
2271.89 9806
2272.34 10097
2272.79 10132
2273.24 9199
2273.69 9091
2274.14 8779
2274.59 8854
2275.04 8561
2275.49 7796
2275.94 7813
2276.38 7951
2276.83 7634
2277.28 7386
2277.73 7459
2278.18 7438
2278.63 7492
2279.08 7483
2279.53 7128
2279.98 7621
2280.43 7614
2280.88 7698
2281.33 7345
2281.78 6910
2282.23 7603
2282.68 7727
2283.13 7444
2283.59 7202
2284.04 7283
2284.49 7534
2284.94 7312
2285.39 7014
2285.84 7381
2286.29 7571
2286.74 7768
2287.19 8086
2287.64 8576
2288.09 8851
2288.54 9729
2288.99 10292
2289.44 10984
2289.89 12042
2290.35 13048
2290.80 13674
2291.25 14263
2291.70 14713
2292.15 14510
2292.60 14404
2293.05 13887
2293.50 13399
2293.96 12863
2294.41 12211
2294.86 11655
2295.31 11257
2295.76 10739
2296.21 9639
2296.66 8992
2297.12 8835
2297.57 8279
2298.02 8603
2298.47 8459
2298.92 8310
2299.38 7814
2299.83 7753
2300.28 7960
2300.73 7811
2301.18 8062
2301.64 7469
2302.09 7865
2302.54 7582
2302.99 7631
2303.44 7972
2303.90 7986
2304.35 7718
2304.80 7614
2305.25 7806
2305.71 8121
2306.16 8004
2306.61 8332
2307.07 8269
2307.52 8451
2307.97 8856
2308.42 8998
2308.88 9605
2309.33 9832
2309.78 10216
2310.23 10480
2310.69 10419
2311.14 10758
2311.59 10058
2312.05 9998
2312.50 9844
2312.95 9607
2313.41 9418
2313.86 8599
2314.31 8478
2314.77 8538
2315.22 8000
2315.67 7825
2316.13 8046
2316.58 7990
2317.04 8014
2317.49 7795
2317.94 7788
2318.40 8154
2318.85 7790
2319.30 8029
2319.76 8409
2320.21 8689
2320.67 8498
2321.12 8610
2321.57 8506
2322.03 8355
2322.48 8136
2322.94 7920
2323.39 7935
2323.85 7846
2324.30 7846
2324.75 7956
2325.21 8161
2325.66 8292
2326.12 8205
2326.57 7941
2327.03 8440
2327.48 8794
2327.94 8841
2328.39 8714
2328.85 8860
2329.30 9330
2329.76 9581
2330.21 9588
2330.67 9007
2331.12 9476
2331.58 9455
2332.03 9323
2332.49 8954
2332.94 8565
2333.40 8311
2333.85 8330
2334.31 8022
2334.76 8153
2335.22 7893
2335.67 7690
2336.13 7809
2336.58 8016
2337.04 8301
2337.50 8062
2337.95 7481
2338.41 8091
2338.86 8092
2339.32 8182
2339.77 7868
2340.23 8081
2340.69 8347
2341.14 8360
2341.60 8324
2342.05 8212
2342.51 8322
2342.97 7758
2343.42 7987
2343.88 7903
2344.34 8020
2344.79 8202
2345.25 7828
2345.70 8025
2346.16 8183
2346.62 8362
2347.07 8344
2347.53 8652
2347.99 8585
2348.44 8527
2348.90 8365
2349.36 8531
2349.81 8703
2350.27 8549
2350.73 8425
2351.19 8164
2351.64 8292
2352.10 8277
2352.56 7688
2353.01 7676
2353.47 7920
2353.93 7715
2354.39 7612
2354.84 7718
2355.30 7629
2355.76 7542
2356.22 7587
2356.67 7721
2357.13 7925
2357.59 7609
2358.05 7575
2358.50 7806
2358.96 7623
2359.42 7570
2359.88 7379
2360.33 7625
2360.79 7900
2361.25 7916
2361.71 8056
2362.17 8169
2362.62 8067
2363.08 8340
2363.54 7949
2364.00 8119
2364.46 8307
2364.92 8166
2365.37 8040
2365.83 8272
2366.29 8297
2366.75 7889
2367.21 8180
2367.67 8326
2368.12 8585
2368.58 8250
2369.04 8648
2369.50 8461
2369.96 8380
2370.42 8272
2370.88 7877
2371.34 7807
2371.80 7862
2372.25 8048
2372.71 8054
2373.17 8481
2373.63 8189
2374.09 8703
2374.55 8595
2375.01 8715
2375.47 8619
2375.93 8579
2376.39 8638
2376.85 8859
2377.31 8658
2377.77 8812
2378.23 8882
2378.69 8838
2379.15 8901
2379.61 9409
2380.06 9248
2380.52 9108
2380.98 8629
2381.44 9187
2381.90 9173
2382.36 8575
2382.82 8152
2383.28 8253
2383.74 7983
2384.20 7879
2384.67 7977
2385.13 8135
2385.59 8069
2386.05 7922
2386.51 7785
2386.97 7762
2387.43 7837
2387.89 8002
2388.35 8282
2388.81 8173
2389.27 7990
2389.73 8041
2390.19 8015
2390.65 8295
2391.11 8181
2391.57 7996
2392.03 8100
2392.50 7860
2392.96 8005
2393.42 8015
2393.88 7779
2394.34 7752
2394.80 7889
2395.26 7481
2395.72 7350
2396.19 7386
2396.65 7682
2397.11 7566
2397.57 7802
2398.03 7778
2398.49 7496
2398.95 8051
2399.42 8212
2399.88 7621
2400.34 7686
2400.80 8025
2401.26 7967
2401.73 7849
2402.19 7480
2402.65 7501
2403.11 7915
2403.57 7836
2404.04 8031
2404.50 7644
2404.96 7868
2405.42 7974
2405.88 7976
2406.35 8382
2406.81 8269
2407.27 8312
2407.73 8257
2408.20 8172
2408.66 8048
2409.12 7922
2409.58 8188
2410.05 7731
2410.51 7732
2410.97 7840
2411.43 7492
2411.90 7588
2412.36 7802
2412.82 7861
2413.29 7679
2413.75 7884
2414.21 7664
2414.68 7664
2415.14 8036
2415.60 8097
2416.07 8221
2416.53 8442
2416.99 8512
2417.46 8534
2417.92 9036
2418.38 9318
2418.85 9298
2419.31 9429
2419.77 9578
2420.24 9630
2420.70 9693
2421.16 9087
2421.63 9041
2422.09 8774
2422.56 8964
2423.02 8704
2423.48 8821
2423.95 8355
2424.41 8253
2424.88 8209
2425.34 8152
2425.80 8237
2426.27 8436
2426.73 8326
2427.20 8538
2427.66 8321
2428.13 8368
2428.59 8361
2429.05 7661
2429.52 7981
2429.98 7681
2430.45 7825
2430.91 8088
2431.38 7843
2431.84 7844
2432.31 7908
2432.77 7739
2433.24 8288
2433.70 8049
2434.17 7986
2434.63 8011
2435.10 8281
2435.56 8544
2436.03 8423
2436.49 8280
2436.96 7928
2437.42 7868
2437.89 8198
2438.35 8530
2438.82 8648
2439.28 8781
2439.75 8533
2440.22 8481
2440.68 8656
2441.15 9016
2441.61 9206
2442.08 9157
2442.54 8895
2443.01 8831
2443.48 8530
2443.94 8735
2444.41 8362
2444.87 8390
2445.34 8211
2445.81 8322
2446.27 7774
2446.74 7604
2447.20 7754
2447.67 7566
2448.14 7392
2448.60 7322
2449.07 7584
2449.54 7478
2450.00 7362
2450.47 7302
2450.94 7677
2451.40 7752
2451.87 7492
2452.34 7411
2452.80 7333
2453.27 7812
2453.74 7454
2454.20 7678
2454.67 7627
2455.14 7592
2455.60 7531
2456.07 7198
2456.54 7772
2457.01 7911
2457.47 7739
2457.94 7708
2458.41 7795
2458.88 7789
2459.34 7587
2459.81 7673
2460.28 7516
2460.74 7354
2461.21 7472
2461.68 7545
2462.15 7457
2462.62 7531
2463.08 7840
2463.55 7497
2464.02 7360
2464.49 7692
2464.95 8066
2465.42 7825
2465.89 8081
2466.36 7990
2466.83 7880
2467.30 8077
2467.76 8177
2468.23 8209
2468.70 8033
2469.17 7645
2469.64 8107
2470.10 8093
2470.57 7560
2471.04 7658
2471.51 7134
2471.98 7382
2472.45 6820
2472.92 7334
2473.39 7339
2473.85 6673
2474.32 6434
2474.79 6947
2475.26 7069
2475.73 6774
2476.20 7277
2476.67 7379
2477.14 7318
2477.61 7529
2478.07 7462
2478.54 7612
2479.01 7347
2479.48 7348
2479.95 7357
2480.42 7614
2480.89 7527
2481.36 7286
2481.83 7291
2482.30 7646
2482.77 7658
2483.24 7230
2483.71 7342
2484.18 7515
2484.65 7660
2485.12 7600
2485.59 7479
2486.06 7372
2486.53 7730
2487.00 8041
2487.47 8244
2487.94 8327
2488.41 8049
2488.88 7920
2489.35 8038
2489.82 8385
2490.29 8253
2490.76 8404
2491.23 8599
2491.70 8005
2492.17 8335
2492.64 8075
2493.11 7948
2493.58 7735
2494.05 8114
2494.52 8287
2494.99 8251
2495.47 8182
2495.94 8126
2496.41 8105
2496.88 7852
2497.35 7946
2497.82 8198
2498.29 8039
2498.76 7670
2499.23 7489
2499.70 7326
2500.18 7310
2500.65 6960
2501.12 7151
2501.59 7228
2502.06 7522
2502.53 7123
2503.00 7381
2503.48 7677
2503.95 7141
2504.42 7430
2504.89 7620
2505.36 7628
2505.83 7594
2506.31 7654
2506.78 7730
2507.25 7833
2507.72 8418
2508.19 8647
2508.67 8546
2509.14 8923
2509.61 9031
2510.08 9064
2510.56 8949
2511.03 8942
2511.50 9254
2511.97 9795
2512.44 10120
2512.92 10050
2513.39 10097
2513.86 10175
2514.33 9759
2514.81 9540
2515.28 9248
2515.75 9086
2516.23 9198
2516.70 9099
2517.17 8579
2517.64 8363
2518.12 8556
2518.59 8106
2519.06 8014
2519.54 8201
2520.01 8324
2520.48 8030
2520.96 7637
2521.43 7641
2521.90 7846
2522.38 7644
2522.85 7337
2523.32 7513
2523.80 7438
2524.27 7561
2524.74 7439
2525.22 7511
2525.69 7246
2526.16 7356
2526.64 7503
2527.11 7619
2527.59 6993
2528.06 7389
2528.53 7375
2529.01 7580
2529.48 7491
2529.96 7520
2530.43 7577
2530.90 7588
2531.38 7812
2531.85 8075
2532.33 8181
2532.80 8552
2533.28 8421
2533.75 8637
2534.22 8357
2534.70 8405
2535.17 8068
2535.65 8066
2536.12 7928
2536.60 8092
2537.07 8144
2537.55 7963
2538.02 7694
2538.50 7629
2538.97 7764
2539.45 7870
2539.92 7762
2540.40 7597
2540.87 7828
2541.35 7794
2541.82 7804
2542.30 7933
2542.77 8173
2543.25 8094
2543.72 8090
2544.20 8203
2544.67 8392
2545.15 8466
2545.62 8646
2546.10 8779
2546.58 9593
2547.05 9913
2547.53 10426
2548.00 10735
2548.48 10978
2548.95 10556
2549.43 10693
2549.91 10847
2550.38 10563
2550.86 10114
2551.33 10300
2551.81 10249
2552.29 10021
2552.76 10419
2553.24 10387
2553.72 10228
2554.19 10313
2554.67 10454
2555.14 10048
2555.62 9727
2556.10 9759
2556.57 9940
2557.05 9674
2557.53 9331
2558.00 9105
2558.48 8603
2558.96 8616
2559.43 8260
2559.91 8212
2560.39 7915
2560.87 8151
2561.34 8267
2561.82 8166
2562.30 8104
2562.77 8009
2563.25 8105
2563.73 8167
2564.21 8139
2564.68 8068
2565.16 7828
2565.64 7978
2566.11 7429
2566.59 7819
2567.07 7683
2567.55 7295
2568.03 7471
2568.50 7195
2568.98 7217
2569.46 7218
2569.94 7366
2570.41 7648
2570.89 7707
2571.37 7547
2571.85 7539
2572.33 7450
2572.80 7438
2573.28 7716
2573.76 7721
2574.24 7204
2574.72 7120
2575.19 7472
2575.67 7577
2576.15 7647
2576.63 7281
2577.11 7061
2577.59 7307
2578.07 7197
2578.54 6739
2579.02 7122
2579.50 7100
2579.98 7499
2580.46 7185
2580.94 7052
2581.42 7381
2581.90 7415
2582.37 7591
2582.85 7272
2583.33 7304
2583.81 7508
2584.29 7393
2584.77 7406
2585.25 7443
2585.73 7385
2586.21 7713
2586.69 7606
2587.17 7915
2587.65 8160
2588.13 7902
2588.61 8015
2589.08 8161
2589.56 7970
2590.04 7860
2590.52 7866
2591.00 7976
2591.48 8070
2591.96 7991
2592.44 8128
2592.92 7928
2593.40 8178
2593.88 7792
2594.36 8151
2594.84 7999
2595.32 7676
2595.80 7948
2596.28 7741
2596.76 7716
2597.24 7402
2597.72 7396
2598.21 7513
2598.69 7543
2599.17 7766
2599.65 7439
2600.13 7241
2600.61 7545
2601.09 7328
2601.57 7524
2602.05 7362
2602.53 7676
2603.01 7428
2603.49 7420
2603.97 7620
2604.45 7658
2604.94 7977
2605.42 7855
2605.90 7896
2606.38 8426
2606.86 8330
2607.34 8214
2607.82 8176
2608.30 8189
2608.79 8018
2609.27 7403
2609.75 7849
2610.23 7679
2610.71 7453
2611.19 7260
2611.68 7371
2612.16 7458
2612.64 7353
2613.12 7480
2613.60 7345
2614.08 7228
2614.57 7176
2615.05 7336
2615.53 7342
2616.01 7404
2616.49 7145
2616.98 7168
2617.46 7680
2617.94 7478
2618.42 7918
2618.91 7931
2619.39 7825
2619.87 7709
2620.35 7918
2620.84 7801
2621.32 7820
2621.80 7573
2622.28 7560
2622.77 7512
2623.25 7605
2623.73 7398
2624.21 7663
2624.70 7592
2625.18 7490
2625.66 7573
2626.15 7762
2626.63 7671
2627.11 7310
2627.60 7247
2628.08 7508
2628.56 7730
2629.05 7770
2629.53 7885
2630.01 7947
2630.50 7664
2630.98 7666
2631.46 8312
2631.95 8121
2632.43 7472
2632.91 7876
2633.40 7890
2633.88 8099
2634.36 7868
2634.85 7862
2635.33 7831
2635.82 7695
2636.30 7806
2636.78 7711
2637.27 7558
2637.75 7547
2638.24 7944
2638.72 8006
2639.20 7801
2639.69 7655
2640.17 8413
2640.66 8355
2641.14 8485
2641.63 8207
2642.11 8645
2642.60 8041
2643.08 8069
2643.56 7947
2644.05 7775
2644.53 7724
2645.02 7840
2645.50 7835
2645.99 7489
2646.47 7618
2646.96 7912
2647.44 7744
2647.93 7677
2648.41 7816
2648.90 7596
2649.38 7569
2649.87 7767
2650.35 7938
2650.84 7678
2651.32 7598
2651.81 7714
2652.30 7446
2652.78 7836
2653.27 7734
2653.75 7786
2654.24 7561
2654.72 7768
2655.21 7860
2655.69 7694
2656.18 7465
2656.67 7449
2657.15 7392
2657.64 7429
2658.12 7465
2658.61 7489
2659.10 7717
2659.58 7705
2660.07 7588
2660.55 7473
2661.04 7659
2661.53 7698
2662.01 7591
2662.50 8011
2662.99 7578
2663.47 7747
2663.96 7922
2664.44 8225
2664.93 7633
2665.42 7728
2665.90 7938
2666.39 7949
2666.88 7647
2667.36 7190
2667.85 7104
2668.34 7538
2668.83 7377
2669.31 7270
2669.80 7206
2670.29 7526
2670.77 7433
2671.26 7415
2671.75 7658
2672.24 7616
2672.72 7683
2673.21 7972
2673.70 8128
2674.18 8234
2674.67 9012
2675.16 9130
2675.65 9081
2676.13 8605
2676.62 8610
2677.11 9035
2677.60 9281
2678.09 9164
2678.57 8649
2679.06 8652
2679.55 8505
2680.04 8322
2680.53 8288
2681.01 8048
2681.50 7704
2681.99 7918
2682.48 8192
2682.97 8196
2683.45 8336
2683.94 8240
2684.43 7878
2684.92 8127
2685.41 7957
2685.90 8027
2686.38 8319
2686.87 7846
2687.36 7700
2687.85 7531
2688.34 7550
2688.83 7850
2689.32 7847
2689.81 7713
2690.29 8049
2690.78 8120
2691.27 7455
2691.76 7300
2692.25 7678
2692.74 7403
2693.23 7785
2693.72 7742
2694.21 8050
2694.70 8204
2695.19 7878
2695.68 7879
2696.16 8071
2696.65 8359
2697.14 8114
2697.63 7924
2698.12 8039
2698.61 8145
2699.10 7792
2699.59 7843
2700.08 8049
2700.57 7540
2701.06 7524
2701.55 7895
2702.04 8195
2702.53 8194
2703.02 8091
2703.51 7894
2704.00 8172
2704.49 8278
2704.98 8201
2705.47 8343
2705.96 8269
2706.45 8206
2706.94 8027
2707.43 7927
2707.92 7513
2708.41 7083
2708.91 7523
2709.40 7520
2709.89 7512
2710.38 7477
2710.87 7410
2711.36 7394
2711.85 7882
2712.34 7775
2712.83 7676
2713.32 7794
2713.81 7982
2714.30 7763
2714.80 7958
2715.29 7805
2715.78 7703
2716.27 7788
2716.76 7620
2717.25 7390
2717.74 7343
2718.23 7236
2718.73 7350
2719.22 7108
2719.71 7455
2720.20 7443
2720.69 7435
2721.18 7739
2721.68 7948
2722.17 8004
2722.66 7999
2723.15 7766
2723.64 7800
2724.14 7859
2724.63 7908
2725.12 7736
2725.61 7534
2726.10 7663
2726.60 7501
2727.09 7325
2727.58 7234
2728.07 7571
2728.56 7512
2729.06 7309
2729.55 7524
2730.04 7685
2730.53 7760
2731.03 7754
2731.52 7805
2732.01 7997
2732.51 8225
2733.00 8289
2733.49 8448
2733.98 8576
2734.48 8642
2734.97 8328
2735.46 8333
2735.96 8296
2736.45 8069
2736.94 8332
2737.43 7979
2737.93 7745
2738.42 7841
2738.91 8031
2739.41 7926
2739.90 7782
2740.39 7797
2740.89 7438
2741.38 7473
2741.88 7596
2742.37 7555
2742.86 7128
2743.36 7317
2743.85 7288
2744.34 7385
2744.84 7270
2745.33 7300
2745.83 7542
2746.32 7388
2746.81 7355
2747.31 7499
2747.80 6958
2748.30 7374
2748.79 7578
2749.28 7306
2749.78 7166
2750.27 7327
2750.77 7392
2751.26 7590
2751.76 7443
2752.25 7655
2752.74 7363
2753.24 7590
2753.73 7862
2754.23 7838
2754.72 7460
2755.22 7630
2755.71 7671
2756.21 7900
2756.70 8174
2757.20 8045
2757.69 7982
2758.19 7890
2758.68 7788
2759.18 8024
2759.67 7524
2760.17 7543
2760.66 7536
2761.16 7527
2761.65 7270
2762.15 7413
2762.64 7790
2763.14 8024
2763.64 8100
2764.13 7844
2764.63 7898
2765.12 7972
2765.62 8306
2766.11 8130
2766.61 8195
2767.11 8069
2767.60 7971
2768.10 8075
2768.59 7767
2769.09 7887
2769.59 7794
2770.08 7474
2770.58 7606
2771.07 7632
2771.57 7825
2772.07 7900
2772.56 7584
2773.06 7871
2773.56 8299
2774.05 8552
2774.55 8355
2775.04 8618
2775.54 9000
2776.04 9433
2776.53 9153
2777.03 9376
2777.53 9222
2778.03 9594
2778.52 9609
2779.02 9265
2779.52 9197
2780.01 8696
2780.51 8282
2781.01 8406
2781.50 8270
2782.00 8332
2782.50 7966
2783.00 7703
2783.49 7929
2783.99 7708
2784.49 7659
2784.99 7940
2785.48 8050
2785.98 8134
2786.48 8021
2786.98 8193
2787.47 7778
2787.97 7778
2788.47 7778
2788.97 7688
2789.46 7493
2789.96 7649
2790.46 7658
2790.96 7234
2791.46 7103
2791.95 7303
2792.45 7347
2792.95 7699
2793.45 7600
2793.95 7894
2794.44 7670
2794.94 7707
2795.44 7627
2795.94 8108
2796.44 8016
2796.94 8303
2797.44 8027
2797.93 8131
2798.43 7855
2798.93 7700
2799.43 8446
2799.93 8309
2800.43 7847
2800.93 8275
2801.43 7996
2801.92 8127
2802.42 7981
2802.92 8156
2803.42 8588
2803.92 8467
2804.42 8859
2804.92 9212
2805.42 9506
2805.92 9924
2806.42 10519
2806.92 10483
2807.42 10857
2807.91 10772
2808.41 10632
2808.91 10640
2809.41 10445
2809.91 10415
2810.41 9857
2810.91 10013
2811.41 9556
2811.91 9272
2812.41 8942
2812.91 8690
2813.41 8240
2813.91 7992
2814.41 7678
2814.91 7859
2815.41 7619
2815.91 8199
2816.41 8195
2816.91 8192
2817.41 8240
2817.91 8638
2818.41 8736
2818.91 8819
2819.42 8861
2819.92 8714
2820.42 9189
2820.92 9246
2821.42 8991
2821.92 8402
2822.42 8434
2822.92 8704
2823.42 8095
2823.92 7980
2824.42 7736
2824.92 7651
2825.42 7435
2825.93 7872
2826.43 7815
2826.93 7455
2827.43 7230
2827.93 7341
2828.43 7193
2828.93 7035
2829.43 7153
2829.94 7393
2830.44 7347
2830.94 7220
2831.44 6940
2831.94 7189
2832.44 7381
2832.95 7466
2833.45 7302
2833.95 7318
2834.45 7467
2834.95 7256
2835.45 7240
2835.96 7778
2836.46 7708
2836.96 7680
2837.46 7636
2837.97 7962
2838.47 7720
2838.97 7741
2839.47 7828
2839.97 7547
2840.48 7605
2840.98 7986
2841.48 7767
2841.98 8200
2842.49 7979
2842.99 7922
2843.49 7894
2843.99 8017
2844.50 8232
2845.00 7870
2845.50 8070
2846.01 8271
2846.51 8442
2847.01 8557
2847.51 8837
2848.02 8807
2848.52 8936
2849.02 8874
2849.53 8678
2850.03 8738
2850.53 8559
2851.04 8243
2851.54 8128
2852.04 8247
2852.55 8128
2853.05 7708
2853.55 7927
2854.06 7825
2854.56 7522
2855.06 7317
2855.57 7546
2856.07 7340
2856.58 7521
2857.08 7499
2857.58 7478
2858.09 7479
2858.59 7435
2859.10 7555
2859.60 7527
2860.10 7156
2860.61 7173
2861.11 7398
2861.62 7504
2862.12 7157
2862.62 6942
2863.13 7052
2863.63 7367
2864.14 7118
2864.64 6846
2865.15 7317
2865.65 6975
2866.16 7039
2866.66 7044
2867.17 6849
2867.67 7196
2868.18 6987
2868.68 7417
2869.19 7474
2869.69 7408
2870.20 7685
2870.70 7571
2871.21 7823
2871.71 7698
2872.22 7790
2872.72 7379
2873.23 7711
2873.73 7718
2874.24 7553
2874.74 7715
2875.25 7531
2875.75 7837
2876.26 7621
2876.76 7627
2877.27 8181
2877.78 8320
2878.28 7962
2878.79 8002
2879.29 7702
2879.80 7983
2880.30 8335
2880.81 7923
2881.32 7850
2881.82 7786
2882.33 7713
2882.83 7510
2883.34 7296
2883.85 7750
2884.35 7894
2884.86 8139
2885.37 7948
2885.87 7918
2886.38 7806
2886.88 8016
2887.39 7957
2887.90 8170
2888.40 8155
2888.91 8196
2889.42 8316
2889.92 7897
2890.43 7770
2890.94 7814
2891.45 7609
2891.95 7526
2892.46 8172
2892.97 7826
2893.47 7719
2893.98 7892
2894.49 8122
2894.99 8213
2895.50 7971
2896.01 7888
2896.52 7657
2897.02 8136
2897.53 8449
2898.04 8601
2898.55 8431
2899.05 8369
2899.56 8584
2900.07 8844
2900.58 8926
2901.08 8915
2901.59 9108
2902.10 8869
2902.61 9046
2903.12 9535
2903.62 9613
2904.13 9383
2904.64 9418
2905.15 9295
2905.66 9464
2906.16 9684
2906.67 8866
2907.18 9386
2907.69 9442
2908.20 8864
2908.71 8638
2909.21 8456
2909.72 8052
2910.23 8003
2910.74 7916
2911.25 7925
2911.76 7545
2912.26 7826
2912.77 8129
2913.28 7992
2913.79 7753
2914.30 8030
2914.81 8575
2915.32 8555
2915.83 8423
2916.34 8589
2916.85 8493
2917.35 8175
2917.86 8483
2918.37 8621
2918.88 8329
2919.39 8530
2919.90 8316
2920.41 8435
2920.92 8137
2921.43 8229
2921.94 8198
2922.45 8389
2922.96 8423
2923.47 8616
2923.98 8567
2924.49 8338
2925.00 8359
2925.51 8548
2926.02 8652
2926.53 8422
2927.04 7872
2927.55 7843
2928.06 7979
2928.57 8189
2929.08 7715
2929.59 7654
2930.10 7480
2930.61 7307
2931.12 7548
2931.63 7402
2932.14 7185
2932.65 7284
2933.16 7665
2933.67 7462
2934.18 7446
2934.69 7773
2935.20 7693
2935.71 7744
2936.22 7594
2936.73 7830
2937.25 7905
2937.76 7891
2938.27 8033
2938.78 7931
2939.29 8101
2939.80 7914
2940.31 7874
2940.82 7963
2941.33 7935
2941.85 7749
2942.36 7634
2942.87 7856
2943.38 8246
2943.89 8541
2944.40 8327
2944.91 8765
2945.43 9087
2945.94 8992
2946.45 9348
2946.96 9150
2947.47 9109
2947.98 9190
2948.50 9374
2949.01 9208
2949.52 8962
2950.03 8499
2950.54 8568
2951.06 8269
2951.57 7970
2952.08 7748
2952.59 7711
2953.10 7325
2953.62 7466
2954.13 7435
2954.64 7599
2955.15 7685
2955.67 7617
2956.18 7676
2956.69 7376
2957.20 7471
2957.72 7177
2958.23 7233
2958.74 7321
2959.25 7301
2959.77 7641
2960.28 7612
2960.79 7862
2961.31 7567
2961.82 7821
2962.33 7737
2962.85 7697
2963.36 7860
2963.87 7677
2964.39 7577
2964.90 7687
2965.41 7370
2965.93 6993
2966.44 7238
2966.95 7242
2967.47 7003
2967.98 7162
2968.49 7042
2969.01 7488
2969.52 7154
2970.03 6764
2970.55 6827
2971.06 7064
2971.58 7545
2972.09 7141
2972.60 7406
2973.12 7345
2973.63 7046
2974.15 7432
2974.66 7653
2975.17 7324
2975.69 7604
2976.20 7407
2976.72 7263
2977.23 7387
2977.74 7442
2978.26 7544
2978.77 7607
2979.29 7648
2979.80 7569
2980.32 7432
2980.83 7613
2981.35 7656
2981.86 7834
2982.38 7799
2982.89 7841
2983.41 7699
2983.92 7719
2984.44 7730
2984.95 7654
2985.47 7886
2985.98 8115
2986.50 7992
2987.01 8386
2987.53 8641
2988.04 8538
2988.56 8476
2989.07 8714
2989.59 8662
2990.10 8927
2990.62 9049
2991.13 9004
2991.65 9426
2992.17 9624
2992.68 9633
2993.20 9941
2993.71 9934
2994.23 9958
2994.74 9741
2995.26 10083
2995.78 10286
2996.29 10513
2996.81 10580
2997.32 10539
2997.84 11045
2998.36 10808
2998.87 10829
2999.39 11060
2999.91 11007
3000.42 10602
3000.94 10441
3001.45 10340
3001.97 9971
3002.49 9458
3003.00 9869
3003.52 9882
3004.04 10162
3004.55 10462
3005.07 10872
3005.59 10675
3006.10 10363
3006.62 9803
3007.14 9600
3007.66 9252
3008.17 9255
3008.69 8812
3009.21 8519
3009.72 8169
3010.24 7987
3010.76 7989
3011.28 8209
3011.79 8189
3012.31 8133
3012.83 7852
3013.35 8057
3013.86 8315
3014.38 8238
3014.90 8390
3015.42 8475
3015.93 8742
3016.45 9087
3016.97 8848
3017.49 9118
3018.00 9040
3018.52 9276
3019.04 9154
3019.56 8826
3020.08 8741
3020.59 9064
3021.11 8747
3021.63 8780
3022.15 9222
3022.67 8955
3023.19 8672
3023.70 8772
3024.22 8712
3024.74 8445
3025.26 8393
3025.78 8254
3026.30 8071
3026.81 8190
3027.33 8574
3027.85 8453
3028.37 8083
3028.89 8130
3029.41 8553
3029.93 8492
3030.45 8605
3030.97 8405
3031.48 8631
3032.00 8637
3032.52 8807
3033.04 8809
3033.56 9235
3034.08 9672
3034.60 9106
3035.12 9341
3035.64 9540
3036.16 9352
3036.68 9583
3037.20 9368
3037.72 8966
3038.24 8762
3038.76 8814
3039.27 8726
3039.79 8863
3040.31 8472
3040.83 8545
3041.35 8107
3041.87 8255
3042.39 7661
3042.91 7662
3043.43 7752
3043.95 7876
3044.47 7590
3044.99 7815
3045.51 7746
3046.03 7893
3046.56 8043
3047.08 7758
3047.60 7564
3048.12 7521
3048.64 8026
3049.16 8052
3049.68 8129
3050.20 7917
3050.72 8098
3051.24 7955
3051.76 8177
3052.28 7928
3052.80 7996
3053.32 8174
3053.84 7807
3054.37 7816
3054.89 7522
3055.41 7588
3055.93 7490
3056.45 7719
3056.97 8095
3057.49 7842
3058.01 7700
3058.53 7874
3059.06 7786
3059.58 7572
3060.10 7797
3060.62 7613
3061.14 7796
3061.66 7760
3062.19 7881
3062.71 7791
3063.23 8163
3063.75 8102
3064.27 7990
3064.79 8146
3065.32 8512
3065.84 8461
3066.36 8283
3066.88 8297
3067.40 8893
3067.93 8424
3068.45 8075
3068.97 7983
3069.49 8302
3070.02 8118
3070.54 8020
3071.06 7754
3071.58 7645
3072.10 7571
3072.63 7740
3073.15 7943
3073.67 7842
3074.20 8135
3074.72 8320
3075.24 8062
3075.76 8024
3076.29 8432
3076.81 8773
3077.33 8863
3077.86 8966
3078.38 9329
3078.90 9706
3079.42 9776
3079.95 10132
3080.47 10460
3080.99 10320
3081.52 9996
3082.04 10293
3082.56 9708
3083.09 9854
3083.61 9670
3084.13 9092
3084.66 9212
3085.18 9526
3085.71 9124
3086.23 9317
3086.75 9426
3087.28 9077
3087.80 9018
3088.32 9309
3088.85 8842
3089.37 8640
3089.90 8815
3090.42 8296
3090.94 8276
3091.47 8664
3091.99 8257
3092.52 8575
3093.04 8156
3093.57 8327
3094.09 8572
3094.61 8697
3095.14 8680
3095.66 8766
3096.19 9043
3096.71 9078
3097.24 9175
3097.76 9117
3098.29 9201
3098.81 8995
3099.34 8960
3099.86 9158
3100.39 9675
3100.91 10318
3101.44 10779
3101.96 11910
3102.49 12501
3103.01 13574
3103.54 14457
3104.06 14624
3104.59 14694
3105.11 14447
3105.64 14361
3106.16 13351
3106.69 12812
3107.21 11957
3107.74 10491
3108.26 9872
3108.79 9492
3109.32 8957
3109.84 9195
3110.37 8830
3110.89 8659
3111.42 9043
3111.94 9027
3112.47 9091
3113.00 8755
3113.52 8573
3114.05 8808
3114.57 8477
3115.10 8369
3115.63 8101
3116.15 8504
3116.68 8131
3117.21 8047
3117.73 7893
3118.26 8087
3118.78 7984
3119.31 7753
3119.84 8016
3120.36 8012
3120.89 7909
3121.42 7891
3121.94 8184
3122.47 8237
3123.00 8285
3123.52 8529
3124.05 8275
3124.58 8339
3125.11 8162
3125.63 8123
3126.16 8339
3126.69 8370
3127.21 8328
3127.74 8056
3128.27 7744
3128.80 7968
3129.32 7903
3129.85 8001
3130.38 8468
3130.91 8220
3131.43 7687
3131.96 7737
3132.49 7641
3133.02 7971
3133.54 7764
3134.07 7607
3134.60 7738
3135.13 7946
3135.65 7708
3136.18 7558
3136.71 7685
3137.24 7770
3137.77 7829
3138.29 8229
3138.82 7944
3139.35 8019
3139.88 8023
3140.41 7714
3140.94 7798
3141.46 7620
3141.99 7886
3142.52 7774
3143.05 7704
3143.58 7668
3144.11 7608
3144.64 7906
3145.16 8208
3145.69 8308
3146.22 8392
3146.75 8384
3147.28 8846
3147.81 9008
3148.34 9245
3148.87 9239
3149.40 9304
3149.92 9693
3150.45 9387
3150.98 9268
3151.51 8804
3152.04 8843
3152.57 8938
3153.10 8577
3153.63 8493
3154.16 8378
3154.69 8274
3155.22 8310
3155.75 8621
3156.28 8557
3156.81 8502
3157.34 8653
3157.87 8603
3158.40 8751
3158.93 8602
3159.46 8886
3159.99 9327
3160.52 9529
3161.05 9273
3161.58 9314
3162.11 9553
3162.64 9030
3163.17 8871
3163.70 8563
3164.23 8186
3164.76 8568
3165.29 8895
3165.82 7987
3166.35 7638
3166.88 8095
3167.41 7708
3167.94 7612
3168.47 7904
3169.00 7954
3169.53 7785
3170.06 7761
3170.59 7359
3171.12 7302
3171.65 7469
3172.19 8039
3172.72 7691
3173.25 7432
3173.78 7670
3174.31 7988
3174.84 8217
3175.37 8079
3175.90 8061
3176.44 7813
3176.97 7752
3177.50 8093
3178.03 8355
3178.56 8320
3179.09 8264
3179.62 7964
3180.16 7566
3180.69 7730
3181.22 7886
3181.75 8154
3182.28 7985
3182.81 8092
3183.35 8073
3183.88 7773
3184.41 8071
3184.94 7699
3185.47 7755
3186.01 7808
3186.54 7827
3187.07 7829
3187.60 7749
3188.14 7860
3188.67 7991
3189.20 7731
3189.73 7783
3190.26 7542
3190.80 7714
3191.33 7652
3191.86 7484
3192.39 7777
3192.93 7609
3193.46 7652
3193.99 7664
3194.53 7770
3195.06 7845
3195.59 7544
3196.12 8086
3196.66 8069
3197.19 7700
3197.72 7642
3198.26 8082
3198.79 8416
3199.32 8583
3199.86 8513
3200.39 8630
3200.92 8520
3201.46 9040
3201.99 9026
3202.52 9242
3203.06 9326
3203.59 9059
3204.12 9028
3204.66 9107
3205.19 8968
3205.73 8252
3206.26 8237
3206.79 8380
3207.33 8266
3207.86 8235
3208.39 8266
3208.93 8230
3209.46 8471
3210.00 8314
3210.53 8662
3211.07 9030
3211.60 9667
3212.13 9562
3212.67 9284
3213.20 9200
3213.74 8779
3214.27 8833
3214.81 8770
3215.34 8617
3215.88 8770
3216.41 8945
3216.94 9084
3217.48 9084
3218.01 8593
3218.55 8914
3219.08 9044
3219.62 9495
3220.15 9662
3220.69 9482
3221.22 9406
3221.76 9244
3222.29 9550
3222.83 9645
3223.36 9641
3223.90 9735
3224.43 9805
3224.97 10219
3225.51 10311
3226.04 10170
3226.58 10043
3227.11 10056
3227.65 9865
3228.18 9263
3228.72 8651
3229.25 8666
3229.79 8396
3230.33 8581
3230.86 8010
3231.40 7812
3231.93 7843
3232.47 7961
3233.01 8008
3233.54 7784
3234.08 8048
3234.61 8235
3235.15 7815
3235.69 8191
3236.22 8490
3236.76 8557
3237.30 8608
3237.83 8939
3238.37 9178
3238.91 9117
3239.44 9063
3239.98 9454
3240.51 9121
3241.05 9379
3241.59 9472
3242.13 9214
3242.66 8780
3243.20 8628
3243.74 8462
3244.27 8083
3244.81 8090
3245.35 7905
3245.88 7801
3246.42 7941
3246.96 7842
3247.50 7990
3248.03 8036
3248.57 8033
3249.11 8114
3249.64 8347
3250.18 8507
3250.72 8388
3251.26 8465
3251.79 8658
3252.33 8507
3252.87 8701
3253.41 8892
3253.95 8928
3254.48 8983
3255.02 8872
3255.56 8739
3256.10 9317
3256.64 9118
3257.17 9184
3257.71 8748
3258.25 9148
3258.79 9423
3259.33 9576
3259.86 9780
3260.40 9818
3260.94 10227
3261.48 10511
3262.02 10622
3262.56 10784
3263.09 11377
3263.63 11495
3264.17 12343
3264.71 12990
3265.25 12915
3265.79 12987
3266.33 13446
3266.87 13943
3267.40 14425
3267.94 14422
3268.48 14485
3269.02 13929
3269.56 13460
3270.10 12685
3270.64 11481
3271.18 11064
3271.72 10407
3272.26 10010
3272.80 9615
3273.33 9759
3273.87 9428
3274.41 9127
3274.95 9138
3275.49 8906
3276.03 9301
3276.57 9521
3277.11 9185
3277.65 9281
3278.19 9121
3278.73 9526
3279.27 9553
3279.81 9399
3280.35 10085
3280.89 9717
3281.43 10097
3281.97 10193
3282.51 10089
3283.05 10195
3283.59 10520
3284.13 10503
3284.67 10638
3285.21 11138
3285.75 11475
3286.29 11641
3286.83 11270
3287.37 11426
3287.91 11489
3288.45 11723
3289.00 11294
3289.54 10794
3290.08 10587
3290.62 9966
3291.16 9904
3291.70 10039
3292.24 10735
3292.78 10851
3293.32 11072
3293.86 11598
3294.40 12234
3294.95 12987
3295.49 13971
3296.03 13947
3296.57 13785
3297.11 13669
3297.65 13474
3298.19 13228
3298.74 12831
3299.28 11877
3299.82 11548
3300.36 11207
3300.90 10905
3301.44 10625
3301.98 9922
3302.53 9684
3303.07 9927
3303.61 9962
3304.15 9844
3304.69 9666
3305.24 9612
3305.78 9156
3306.32 8858
3306.86 9017
3307.40 9199
3307.95 8853
3308.49 8979
3309.03 8899
3309.57 8695
3310.12 8615
3310.66 8779
3311.20 8818
3311.74 8599
3312.29 8369
3312.83 8618
3313.37 9025
3313.91 9242
3314.46 9616
3315.00 9593
3315.54 9809
3316.09 9267
3316.63 9280
3317.17 10084
3317.71 9881
3318.26 9460
3318.80 9532
3319.34 9602
3319.89 9747
3320.43 9988
3320.97 10164
3321.52 10129
3322.06 10310
3322.60 10004
3323.15 10104
3323.69 10296
3324.23 10117
3324.78 10032
3325.32 10096
3325.86 10171
3326.41 9900
3326.95 9652
3327.50 9287
3328.04 9352
3328.58 9478
3329.13 9076
3329.67 8998
3330.22 9068
3330.76 9109
3331.30 9472
3331.85 9746
3332.39 10561
3332.94 10720
3333.48 11789
3334.03 13363
3334.57 14376
3335.11 15307
3335.66 16883
3336.20 17780
3336.75 18062
3337.29 18223
3337.84 18023
3338.38 17224
3338.93 16287
3339.47 14877
3340.02 14180
3340.56 13009
3341.11 11698
3341.65 11160
3342.20 10916
3342.74 10071
3343.29 9527
3343.83 9429
3344.38 8830
3344.92 8664
3345.47 8547
3346.01 8505
3346.56 8514
3347.10 8448
3347.65 8725
3348.19 8529
3348.74 8738
3349.29 8401
3349.83 8945
3350.38 9130
3350.92 9148
3351.47 9158
3352.01 9437
3352.56 9107
3353.11 8534
3353.65 8887
3354.20 8744
3354.74 8817
3355.29 8622
3355.84 7812
3356.38 8069
3356.93 7557
3357.47 7715
3358.02 7678
3358.57 7880
3359.11 7836
3359.66 7530
3360.21 7670
3360.75 7712
3361.30 7458
3361.85 7811
3362.39 7903
3362.94 7631
3363.49 7841
3364.03 7574
3364.58 7724
3365.13 7663
3365.67 7581
3366.22 7482
3366.77 7829
3367.31 7901
3367.86 7740
3368.41 7720
3368.96 8091
3369.50 7813
3370.05 7950
3370.60 8420
3371.15 8136
3371.69 7852
3372.24 8191
3372.79 8447
3373.34 8447
3373.88 8578
3374.43 8376
3374.98 8969
3375.53 9037
3376.07 8072
3376.62 8139
3377.17 7974
3377.72 7799
3378.27 7865
3378.81 7661
3379.36 7286
3379.91 7451
3380.46 7086
3381.01 7349
3381.55 7684
3382.10 7268
3382.65 7035
3383.20 7100
3383.75 7248
3384.30 7240
3384.84 7142
3385.39 6777
3385.94 6997
3386.49 6954
3387.04 7062
3387.59 7227
3388.14 7346
3388.69 7243
3389.23 7237
3389.78 7661
3390.33 7306
3390.88 7041
3391.43 7048
3391.98 7085
3392.53 7214
3393.08 7178
3393.63 7154
3394.18 7077
3394.72 7346
3395.27 7185
3395.82 7153
3396.37 6837
3396.92 6925
3397.47 6907
3398.02 7000
3398.57 7120
3399.12 6940
3399.67 6812
3400.22 6766
3400.77 6857
3401.32 7107
3401.87 6924
3402.42 6547
3402.97 6685
3403.52 6598
3404.07 6639
3404.62 6726
3405.17 6734
3405.72 6819
3406.27 6791
3406.82 6970
3407.37 6849
3407.92 6940
3408.47 6846
3409.02 6767
3409.57 6637
3410.12 6775
3410.67 7190
3411.22 7012
3411.78 7085
3412.33 7092
3412.88 6974
3413.43 6890
3413.98 7068
3414.53 6978
3415.08 7184
3415.63 7146
3416.18 7094
3416.73 7100
3417.28 7086
3417.84 7204
3418.39 7024
3418.94 7065
3419.49 7014
3420.04 7087
3420.59 7241
3421.14 6969
3421.69 7292
3422.25 7532
3422.80 7143
3423.35 7447
3423.90 7682
3424.45 7369
3425.00 7796
3425.56 8074
3426.11 7747
3426.66 7438
3427.21 7575
3427.76 7464
3428.32 7153
3428.87 6859
3429.42 7032
3429.97 7183
3430.52 7204
3431.08 7140
3431.63 7041
3432.18 7035
3432.73 7191
3433.29 7321
3433.84 7335
3434.39 7005
3434.94 7013
3435.50 7108
3436.05 6937
3436.60 7073
3437.15 7283
3437.71 6968
3438.26 6959
3438.81 7037
3439.37 7006
3439.92 7059
3440.47 7042
3441.02 7259
3441.58 7031
3442.13 6953
3442.68 7215
3443.24 7354
3443.79 7232
3444.34 7344
3444.90 7232
3445.45 7181
3446.00 7182
3446.56 6966
3447.11 6783
3447.66 6831
3448.22 6805
3448.77 7247
3449.33 6877
3449.88 6986
3450.43 6941
3450.99 6598
3451.54 6663
3452.09 6715
3452.65 6641
3453.20 6692
3453.76 6334
3454.31 6366
3454.86 6783
3455.42 6812
3455.97 6836
3456.53 6867
3457.08 6869
3457.64 6959
3458.19 6848
3458.75 6738
3459.30 6898
3459.85 6987
3460.41 6890
3460.96 7023
3461.52 6886
3462.07 7108
3462.63 7209
3463.18 7187
3463.74 7477
3464.29 7167
3464.85 7143
3465.40 7217
3465.96 7157
3466.51 7584
3467.07 7416
3467.62 7534
3468.18 7630
3468.73 7938
3469.29 7689
3469.84 7765
3470.40 7766
3470.95 7739
3471.51 7756
3472.07 7555
3472.62 7627
3473.18 7115
3473.73 7558
3474.29 7709
3474.84 7417
3475.40 7222
3475.96 7256
3476.51 7605
3477.07 7718
3477.62 7674
3478.18 8069
3478.74 8196
3479.29 8423
3479.85 8172
3480.40 8610
3480.96 8676
3481.52 8614
3482.07 8739
3482.63 8533
3483.19 8327
3483.74 7926
3484.30 7608
3484.86 7618
3485.41 7824
3485.97 7456
3486.53 7910
3487.08 8168
3487.64 8311
3488.20 8357
3488.75 8641
3489.31 9370
3489.87 9377
3490.42 10005
3490.98 10368
3491.54 11025
3492.09 11186
3492.65 11319
3493.21 11821
3493.77 11868
3494.32 11797
3494.88 11991
3495.44 11519
3496.00 11249
3496.55 11336
3497.11 11290
3497.67 11240
3498.23 11845
3498.78 11802
3499.34 12065
3499.90 12527
3500.46 12801
3501.01 12969
3501.57 13367
3502.13 12977
3502.69 13440
3503.25 13259
3503.80 13810
3504.36 14194
3504.92 13948
3505.48 14974
3506.04 15369
3506.60 15046
3507.15 14121
3507.71 13922
3508.27 13357
3508.83 13163
3509.39 12054
3509.95 11408
3510.50 10732
3511.06 10390
3511.62 9539
3512.18 8965
3512.74 8646
3513.30 8611
3513.86 8482
3514.42 8036
3514.98 7770
3515.53 7754
3516.09 7642
3516.65 7726
3517.21 7690
3517.77 7619
3518.33 7780
3518.89 7672
3519.45 8003
3520.01 7909
3520.57 7968
3521.13 8140
3521.69 7972
3522.25 8170
3522.81 7936
3523.36 7545
3523.92 8236
3524.48 8068
3525.04 7492
3525.60 7644
3526.16 7768
3526.72 7651
3527.28 7469
3527.84 7542
3528.40 7133
3528.96 7237
3529.52 7218
3530.08 7002
3530.64 7057
3531.20 7232
3531.76 7221
3532.32 7448
3532.89 7449
3533.45 7735
3534.01 7916
3534.57 7986
3535.13 8116
3535.69 8244
3536.25 8212
3536.81 8245
3537.37 8340
3537.93 8449
3538.49 8260
3539.05 8093
3539.61 8386
3540.17 8532
3540.74 8322
3541.30 7816
3541.86 7620
3542.42 8041
3542.98 7697
3543.54 7542
3544.10 8010
3544.66 7756
3545.22 7789
3545.79 8043
3546.35 7640
3546.91 7474
3547.47 7655
3548.03 7237
3548.59 6935
3549.16 7040
3549.72 6750
3550.28 6738
3550.84 6708
3551.40 6518
3551.96 6728
3552.53 6570
3553.09 6650
3553.65 6766
3554.21 7138
3554.77 7022
3555.34 6899
3555.90 7139
3556.46 7191
3557.02 7191
3557.59 7148
3558.15 7228
3558.71 7219
3559.27 7547
3559.84 7596
3560.40 7579
3560.96 7529
3561.52 7130
3562.09 7392
3562.65 7193
3563.21 7006
3563.77 7378
3564.34 7288
3564.90 7028
3565.46 7222
3566.03 7056
3566.59 6900
3567.15 6715
3567.72 6611
3568.28 6536
3568.84 6776
3569.41 7086
3569.97 6948
3570.53 7022
3571.10 6895
3571.66 6642
3572.22 6989
3572.79 6790
3573.35 6744
3573.91 7014
3574.48 7238
3575.04 7298
3575.60 7463
3576.17 7278
3576.73 7456
3577.30 7784
3577.86 7392
3578.42 7602
3578.99 7889
3579.55 8014
3580.12 7764
3580.68 7388
3581.24 7335
3581.81 7245
3582.37 6971
3582.94 6614
3583.50 6671
3584.07 6774
3584.63 6891
3585.20 6975
3585.76 7181
3586.32 6793
3586.89 6514
3587.45 6474
3588.02 6932
3588.58 6785
3589.15 6683
3589.71 6551
3590.28 6596
3590.84 6923
3591.41 7094
3591.97 6784
3592.54 6457
3593.10 6691
3593.67 6681
3594.23 6727
3594.80 7003
3595.36 7207
3595.93 7293
3596.50 6949
3597.06 6921
3597.63 7061
3598.19 7210
3598.76 6917
3599.32 7067
3599.89 7054
3600.45 7079
3601.02 7292
3601.59 7300
3602.15 7433
3602.72 7626
3603.28 6895
3603.85 6795
3604.42 7058
3604.98 6998
3605.55 6920
3606.11 6892
3606.68 6594
3607.25 6645
3607.81 6510
3608.38 6306
3608.95 6206
3609.51 6339
3610.08 6453
3610.65 6404
3611.21 6448
3611.78 6649
3612.35 6444
3612.91 6400
3613.48 6430
3614.05 6467
3614.61 7059
3615.18 6915
3615.75 7171
3616.31 7619
3616.88 7790
3617.45 8089
3618.01 8801
3618.58 9017
3619.15 9110
3619.72 8826
3620.28 8808
3620.85 8546
3621.42 8263
3621.99 8020
3622.55 7519
3623.12 7175
3623.69 7019
3624.26 7096
3624.82 6663
3625.39 6528
3625.96 6635
3626.53 6367
3627.09 6334
3627.66 6188
3628.23 6164
3628.80 6313
3629.37 6388
3629.93 6403
3630.50 6587
3631.07 6343
3631.64 6409
3632.21 6196
3632.77 6391
3633.34 6370
3633.91 6237
3634.48 6411
3635.05 6576
3635.62 6118
3636.19 6452
3636.75 6670
3637.32 6393
3637.89 6718
3638.46 7027
3639.03 7035
3639.60 7007
3640.17 7337
3640.73 7266
3641.30 7446
3641.87 7753
3642.44 7602
3643.01 7828
3643.58 7983
3644.15 7515
3644.72 7501
3645.29 7731
3645.86 7540
3646.43 7188
3647.00 7373
3647.57 7084
3648.13 7084
3648.70 6949
3649.27 6798
3649.84 7182
3650.41 7024
3650.98 7186
3651.55 7333
3652.12 7474
3652.69 7155
3653.26 7184
3653.83 7137
3654.40 7069
3654.97 6915
3655.54 7112
3656.11 7107
3656.68 7436
3657.25 7407
3657.82 7443
3658.39 7372
3658.96 7606
3659.53 7965
3660.10 7528
3660.67 7510
3661.24 7679
3661.82 7513
3662.39 7601
3662.96 7146
3663.53 7076
3664.10 6998
3664.67 6714
3665.24 6699
3665.81 6805
3666.38 6851
3666.95 6579
3667.52 6631
3668.09 6721
3668.67 6562
3669.24 6347
3669.81 6812
3670.38 6741
3670.95 6592
3671.52 7000
3672.09 6929
3672.66 7056
3673.24 7114
3673.81 7276
3674.38 7404
3674.95 7408
3675.52 7668
3676.09 7853
3676.66 8015
3677.24 7979
3677.81 7992
3678.38 8193
3678.95 7988
3679.52 7346
3680.10 7329
3680.67 7105
3681.24 7055
3681.81 6743
3682.38 6741
3682.96 6886
3683.53 6699
3684.10 6977
3684.67 6778
3685.25 6935
3685.82 6635
3686.39 6852
3686.96 6994
3687.54 6790
3688.11 6791
3688.68 7240
3689.25 7531
3689.83 7756
3690.40 8080
3690.97 8101
3691.54 7861
3692.12 7861
3692.69 7590
3693.26 7596
3693.84 7597
3694.41 7623
3694.98 7448
3695.56 7160
3696.13 7404
3696.70 7127
3697.28 6725
3697.85 7163
3698.42 7117
3699.00 6855
3699.57 7203
3700.14 7291
3700.72 7040
3701.29 7054
3701.86 6890
3702.44 6724
3703.01 6545
3703.58 6465
3704.16 6629
3704.73 6798
3705.31 6630
3705.88 6812
3706.45 6497
3707.03 6498
3707.60 6833
3708.18 6695
3708.75 6578
3709.33 6902
3709.90 7109
3710.47 7310
3711.05 7084
3711.62 6760
3712.20 6809
3712.77 6903
3713.35 6562
3713.92 6830
3714.50 7075
3715.07 7044
3715.64 6791
3716.22 6817
3716.79 6723
3717.37 7094
3717.94 6906
3718.52 7159
3719.09 7403
3719.67 7246
3720.24 7237
3720.82 7522
3721.39 7400
3721.97 7203
3722.54 7274
3723.12 7070
3723.70 6746
3724.27 6729
3724.85 6433
3725.42 6114
3726.00 6158
3726.57 6739
3727.15 6625
3727.72 6619
3728.30 6665
3728.88 6406
3729.45 6830
3730.03 7021
3730.60 7374
3731.18 7464
3731.75 7226
3732.33 7356
3732.91 7449
3733.48 7350
3734.06 7290
3734.64 7194
3735.21 7132
3735.79 7137
3736.36 7232
3736.94 6940
3737.52 6763
3738.09 7018
3738.67 7135
3739.25 6747
3739.82 6730
3740.40 6547
3740.98 6370
3741.55 6450
3742.13 6677
3742.71 6645
3743.28 6778
3743.86 6688
3744.44 6500
3745.01 6522
3745.59 6483
3746.17 6211
3746.75 6229
3747.32 6650
3747.90 6867
3748.48 6808
3749.05 6738
3749.63 6794
3750.21 6918
3750.79 6885
3751.36 7139
3751.94 6544
3752.52 6532
3753.10 6566
3753.67 6471
3754.25 6638
3754.83 6438
3755.41 6125
3755.99 6457
3756.56 6480
3757.14 6296
3757.72 6176
3758.30 6577
3758.88 6591
3759.45 6378
3760.03 6666
3760.61 6960
3761.19 6995
3761.77 6996
3762.35 6637
3762.92 6809
3763.50 6794
3764.08 6667
3764.66 7019
3765.24 6812
3765.82 6848
3766.39 6820
3766.97 6551
3767.55 6559
3768.13 6503
3768.71 6414
3769.29 6403
3769.87 6310
3770.45 6344
3771.03 6446
3771.60 6411
3772.18 6557
3772.76 6462
3773.34 6284
3773.92 6367
3774.50 6186
3775.08 6495
3775.66 6293
3776.24 6179
3776.82 5872
3777.40 5943
3777.98 6149
3778.56 6083
3779.14 6091
3779.72 6091
3780.30 5948
3780.88 5805
3781.46 5830
3782.04 6202
3782.61 5989
3783.19 6099
3783.77 6159
3784.35 6076
3784.93 6199
3785.52 6165
3786.10 6237
3786.68 6238
3787.26 6014
3787.84 5934
3788.42 6152
3789.00 6219
3789.58 5955
3790.16 5895
3790.74 6089
3791.32 6183
3791.90 5902
3792.48 6063
3793.06 6105
3793.64 5979
3794.22 6183
3794.80 6305
3795.38 6208
3795.96 6116
3796.55 6190
3797.13 6360
3797.71 6415
3798.29 6253
3798.87 6150
3799.45 6451
3800.03 6296
3800.61 6445
3801.19 6474
3801.78 6688
3802.36 6717
3802.94 6609
3803.52 6653
3804.10 6833
3804.68 6862
3805.27 6789
3805.85 7009
3806.43 6870
3807.01 7298
3807.59 7730
3808.17 7613
3808.76 7740
3809.34 8141
3809.92 7875
3810.50 7997
3811.08 7529
3811.67 7325
3812.25 7659
3812.83 7537
3813.41 7223
3814.00 7358
3814.58 7267
3815.16 7420
3815.74 7669
3816.32 7362
3816.91 7002
3817.49 7238
3818.07 7255
3818.66 6911
3819.24 6462
3819.82 6560
3820.40 6612
3820.99 6836
3821.57 6430
3822.15 6293
3822.73 5973
3823.32 5990
3823.90 5622
3824.48 6132
3825.07 5919
3825.65 5740
3826.23 5732
3826.82 5916
3827.40 6011
3827.98 5710
3828.57 5904
3829.15 5936
3829.73 5776
3830.32 5989
3830.90 5946
3831.48 6184
3832.07 5971
3832.65 5829
3833.24 6119
3833.82 6315
3834.40 6054
3834.99 6012
3835.57 5983
3836.16 5987
3836.74 6078
3837.32 5984
3837.91 5910
3838.49 6246
3839.08 6246
3839.66 6036
3840.24 6026
3840.83 6383
3841.41 5899
3842.00 5982
3842.58 6074
3843.17 6003
3843.75 5846
3844.34 5859
3844.92 6132
3845.51 6347
3846.09 6028
3846.67 6066
3847.26 5909
3847.84 5972
3848.43 6204
3849.01 5662
3849.60 5807
3850.18 5738
3850.77 6099
3851.35 6014
3851.94 5861
3852.53 5921
3853.11 5955
3853.70 6045
3854.28 6295
3854.87 6352
3855.45 6282
3856.04 6031
3856.62 5991
3857.21 6033
3857.79 6249
3858.38 6166
3858.97 6299
3859.55 6428
3860.14 6347
3860.72 6737
3861.31 7019
3861.90 7026
3862.48 7269
3863.07 7125
3863.65 7326
3864.24 7388
3864.83 7345
3865.41 7274
3866.00 6904
3866.58 6991
3867.17 7246
3867.76 6964
3868.34 6580
3868.93 6606
3869.52 6532
3870.10 6385
3870.69 6538
3871.28 6642
3871.86 6674
3872.45 6558
3873.04 6783
3873.62 7018
3874.21 6955
3874.80 7212
3875.38 7336
3875.97 7254
3876.56 7202
3877.15 7282
3877.73 7290
3878.32 7120
3878.91 6737
3879.49 6534
3880.08 6621
3880.67 6497
3881.26 6540
3881.84 6277
3882.43 5995
3883.02 5933
3883.61 5818
3884.19 6042
3884.78 5935
3885.37 5762
3885.96 5748
3886.55 6013
3887.13 5868
3887.72 5934
3888.31 6158
3888.90 6141
3889.49 6338
3890.07 6298
3890.66 6330
3891.25 6509
3891.84 6497
3892.43 6356
3893.01 6201
3893.60 6495
3894.19 6665
3894.78 6629
3895.37 6465
3895.96 6694
3896.55 6578
3897.13 6327
3897.72 6578
3898.31 6708
3898.90 6753
3899.49 6626
3900.08 6555
3900.67 6428
3901.26 6360
3901.84 6384
3902.43 6252
3903.02 6370
3903.61 6123
3904.20 6075
3904.79 6286
3905.38 5958
3905.97 5881
3906.56 5797
3907.15 6039
3907.74 5762
3908.33 5941
3908.92 5883
3909.50 5924
3910.09 5864
3910.68 5750
3911.27 5788
3911.86 5405
3912.45 5715
3913.04 5925
3913.63 5680
3914.22 6045
3914.81 6031
3915.40 5413
3915.99 5383
3916.58 5592
3917.17 5849
3917.76 5898
3918.35 5872
3918.94 5999
3919.53 5983
3920.12 5757
3920.72 5874
3921.31 5687
3921.90 5757
3922.49 5725
3923.08 5761
3923.67 5863
3924.26 5889
3924.85 5915
3925.44 5997
3926.03 5942
3926.62 5979
3927.21 5699
3927.80 5701
3928.39 5643
3928.99 5350
3929.58 5509
3930.17 5739
3930.76 5566
3931.35 5444
3931.94 5354
3932.53 5421
3933.12 5526
3933.72 5415
3934.31 5319
3934.90 5412
3935.49 5620
3936.08 5402
3936.67 5491
3937.26 6061
3937.86 5733
3938.45 5813
3939.04 5837
3939.63 5834
3940.22 6022
3940.82 6304
3941.41 6292
3942.00 6278
3942.59 6323
3943.18 6441
3943.78 6271
3944.37 6273
3944.96 6301
3945.55 6317
3946.14 6259
3946.74 6054
3947.33 5968
3947.92 5771
3948.51 5645
3949.11 5667
3949.70 5786
3950.29 5983
3950.88 5816
3951.48 5768
3952.07 5794
3952.66 5585
3953.26 5387
3953.85 5618
3954.44 5730
3955.03 5994
3955.63 6027
3956.22 5872
3956.81 6035
3957.41 6024
3958.00 6054
3958.59 6157
3959.19 6164
3959.78 6073
3960.37 6200
3960.97 5942
3961.56 6101
3962.15 5915
3962.75 5859
3963.34 6063
3963.93 6060
3964.53 6272
3965.12 6244
3965.72 6227
3966.31 6141
3966.90 6053
3967.50 6396
3968.09 6124
3968.69 5818
3969.28 5890
3969.87 5827
3970.47 6015
3971.06 5882
3971.66 5827
3972.25 5919
3972.85 5586
3973.44 5721
3974.03 5622
3974.63 5949
3975.22 5841
3975.82 5908
3976.41 5784
3977.01 5836
3977.60 6009
3978.20 6008
3978.79 5996
3979.39 6003
3979.98 6009
3980.58 5803
3981.17 6185
3981.77 6174
3982.36 6273
3982.96 6451
3983.55 6456
3984.15 5953
3984.74 6130
3985.34 6345
3985.93 6097
3986.53 5968
3987.12 6129
3987.72 6219
3988.31 6098
3988.91 6116
3989.50 6099
3990.10 6314
3990.70 5828
3991.29 6106
3991.89 6258
3992.48 6283
3993.08 6228
3993.67 6603
3994.27 6633
3994.87 6379
3995.46 6486
3996.06 6735
3996.65 6409
3997.25 6441
3997.85 6242
3998.44 6525
3999.04 6518
3999.64 6451
4000.23 6409
4000.83 6375
4001.43 6365
4002.02 6087
4002.62 6080
4003.21 6381
4003.81 6370
4004.41 6548
4005.00 6917
4005.60 6932
4006.20 6854
4006.80 6662
4007.39 7020
4007.99 6936
4008.59 6859
4009.18 7152
4009.78 7203
4010.38 6870
4010.97 6436
4011.57 6419
4012.17 6397
4012.77 6460
4013.36 6227
4013.96 6384
4014.56 6291
4015.16 6444
4015.75 6439
4016.35 6706
4016.95 6589
4017.55 6449
4018.14 6228
4018.74 6223
4019.34 6409
4019.94 6296
4020.54 6504
4021.13 6188
4021.73 6349
4022.33 6503
4022.93 6430
4023.53 6391
4024.12 6565
4024.72 6853
4025.32 7516
4025.92 7749
4026.52 7747
4027.12 8071
4027.71 8691
4028.31 9286
4028.91 9122
4029.51 9086
4030.11 9342
4030.71 9188
4031.31 8576
4031.90 8583
4032.50 8217
4033.10 7885
4033.70 7587
4034.30 6891
4034.90 6841
4035.50 6622
4036.10 6224
4036.70 6394
4037.29 6570
4037.89 6324
4038.49 6625
4039.09 6861
4039.69 6869
4040.29 6651
4040.89 6464
4041.49 6362
4042.09 6661
4042.69 6664
4043.29 6683
4043.89 6565
4044.49 6491
4045.09 6249
4045.69 6182
4046.29 6283
4046.89 6108
4047.49 6188
4048.09 6248
4048.69 6569
4049.29 6211
4049.89 6425
4050.49 6388
4051.09 6303
4051.69 6291
4052.29 6483
4052.89 6694
4053.49 6558
4054.09 6564
4054.69 6621
4055.29 6349
4055.89 6676
4056.49 6371
4057.09 6200
4057.69 6415
4058.29 6168
4058.89 5841
4059.49 5690
4060.09 6169
4060.70 6211
4061.30 6091
4061.90 6197
4062.50 6430
4063.10 6346
4063.70 6063
4064.30 6161
4064.90 6568
4065.50 6598
4066.11 6861
4066.71 6637
4067.31 6706
4067.91 6868
4068.51 6643
4069.11 6881
4069.71 6671
4070.32 6607
4070.92 6317
4071.52 6415
4072.12 6288
4072.72 6250
4073.32 6083
4073.93 5933
4074.53 5743
4075.13 5999
4075.73 6097
4076.33 5780
4076.94 5908
4077.54 5979
4078.14 6147
4078.74 5964
4079.34 5845
4079.95 5881
4080.55 6188
4081.15 5932
4081.75 5995
4082.36 6155
4082.96 5981
4083.56 5995
4084.16 5850
4084.77 5705
4085.37 5826
4085.97 5847
4086.58 6168
4087.18 6030
4087.78 5541
4088.38 5610
4088.99 5778
4089.59 5778
4090.19 5534
4090.80 5717
4091.40 5836
4092.00 5765
4092.61 5961
4093.21 5705
4093.81 5797
4094.42 5842
4095.02 5546
4095.62 5548
4096.23 5430
4096.83 5814
4097.43 5721
4098.04 5546
4098.64 5591
4099.24 5729
4099.85 5650
4100.45 5692
4101.06 5637
4101.66 5667
4102.26 5817
4102.87 5552
4103.47 5488
4104.08 5324
4104.68 5235
4105.28 5555
4105.89 5572
4106.49 5767
4107.10 5677
4107.70 5476
4108.31 5354
4108.91 5307
4109.51 5299
4110.12 5382
4110.72 5667
4111.33 5687
4111.93 5602
4112.54 5501
4113.14 5261
4113.75 5685
4114.35 5845
4114.96 5728
4115.56 5411
4116.17 5467
4116.77 5437
4117.38 5842
4117.98 5824
4118.59 5876
4119.19 5693
4119.80 5786
4120.40 6021
4121.01 6007
4121.61 5789
4122.22 6022
4122.82 5908
4123.43 6170
4124.04 6008
4124.64 6078
4125.25 6180
4125.85 6251
4126.46 5904
4127.06 6095
4127.67 6044
4128.28 6193
4128.88 6055
4129.49 5930
4130.09 5776
4130.70 5768
4131.31 5935
4131.91 5810
4132.52 5904
4133.12 6267
4133.73 6255
4134.34 6017
4134.94 6292
4135.55 6461
4136.16 6348
4136.76 6295
4137.37 6618
4137.98 6612
4138.58 6544
4139.19 6396
4139.80 6642
4140.40 6920
4141.01 7124
4141.62 7665
4142.22 7262
4142.83 7480
4143.44 7693
4144.04 7353
4144.65 7227
4145.26 7124
4145.86 6813
4146.47 6663
4147.08 6484
4147.69 6355
4148.29 5935
4148.90 5767
4149.51 5664
4150.12 5615
4150.72 5490
4151.33 5513
4151.94 5516
4152.55 5883
4153.15 5632
4153.76 5650
4154.37 5894
4154.98 5509
4155.59 5901
4156.19 5987
4156.80 5750
4157.41 5874
4158.02 5556
4158.63 5453
4159.23 5688
4159.84 5608
4160.45 5406
4161.06 5539
4161.67 5820
4162.28 6018
4162.88 5923
4163.49 5941
4164.10 6218
4164.71 6498
4165.32 6542
4165.93 6512
4166.53 6270
4167.14 6348
4167.75 6152
4168.36 6254
4168.97 6108
4169.58 6182
4170.19 6358
4170.80 6078
4171.41 5983
4172.01 6200
4172.62 6251
4173.23 6203
4173.84 6186
4174.45 6330
4175.06 6163
4175.67 6567
4176.28 6262
4176.89 6434
4177.50 6433
4178.11 6327
4178.72 6374
4179.33 6040
4179.94 5971
4180.55 6207
4181.16 6000
4181.77 6288
4182.38 6555
4182.99 6397
4183.60 6167
4184.21 6168
4184.82 5943
4185.43 5971
4186.04 5978
4186.65 5858
4187.26 5637
4187.87 5761
4188.48 5867
4189.09 5768
4189.70 5781
4190.31 6110
4190.92 6149
4191.53 6251
4192.14 6646
4192.75 6765
4193.36 6980
4193.97 7339
4194.58 7606
4195.19 8005
4195.80 7593
4196.41 7764
4197.03 7630
4197.64 7501
4198.25 7398
4198.86 7317
4199.47 7139
4200.08 6646
4200.69 6312
4201.30 6496
4201.91 6374
4202.53 6295
4203.14 6363
4203.75 5988
4204.36 5945
4204.97 6187
4205.58 5995
4206.19 5944
4206.81 5915
4207.42 5874
4208.03 6031
4208.64 5908
4209.25 6005
4209.86 5751
4210.48 5478
4211.09 5614
4211.70 5910
4212.31 5789
4212.92 5848
4213.54 6040
4214.15 6340
4214.76 6174
4215.37 6059
4215.99 6754
4216.60 6701
4217.21 7094
4217.82 6823
4218.43 7190
4219.05 7411
4219.66 7429
4220.27 7685
4220.89 7661
4221.50 7773
4222.11 7571
4222.72 7595
4223.34 7483
4223.95 7329
4224.56 7126
4225.17 7306
4225.79 7462
4226.40 7568
4227.01 7848
4227.63 8489
4228.24 8870
4228.85 8980
4229.47 8803
4230.08 9523
4230.69 9192
4231.31 9040
4231.92 9324
4232.53 9522
4233.15 9667
4233.76 10067
4234.37 10289
4234.99 10477
4235.60 10540
4236.22 10878
4236.83 10709
4237.44 10306
4238.06 9573
4238.67 8974
4239.28 8402
4239.90 8103
4240.51 7438
4241.13 7342
4241.74 7153
4242.36 6835
4242.97 6902
4243.58 6873
4244.20 6837
4244.81 6745
4245.43 7017
4246.04 7278
4246.66 7263
4247.27 7198
4247.89 7156
4248.50 7545
4249.11 7555
4249.73 7285
4250.34 7122
4250.96 7443
4251.57 7221
4252.19 7167
4252.80 6992
4253.42 7188
4254.03 6782
4254.65 6843
4255.26 6998
4255.88 6988
4256.49 6922
4257.11 6892
4257.72 6997
4258.34 6864
4258.96 6912
4259.57 6795
4260.19 6561
4260.80 6484
4261.42 6440
4262.03 6557
4262.65 6555
4263.26 6442
4263.88 6296
4264.50 6580
4265.11 6563
4265.73 6408
4266.34 6378
4266.96 6741
4267.58 6698
4268.19 6545
4268.81 6696
4269.42 6669
4270.04 6718
4270.66 6650
4271.27 6550
4271.89 6544
4272.51 6100
4273.12 6066
4273.74 6059
4274.36 5937
4274.97 6000
4275.59 5750
4276.20 6000
4276.82 6058
4277.44 5945
4278.06 5946
4278.67 5712
4279.29 5759
4279.91 5851
4280.52 5500
4281.14 5515
4281.76 5421
4282.37 5579
4282.99 5668
4283.61 5725
4284.23 5602
4284.84 5512
4285.46 5665
4286.08 5707
4286.69 6013
4287.31 5919
4287.93 5753
4288.55 5667
4289.16 5653
4289.78 5844
4290.40 5621
4291.02 5366
4291.64 5512
4292.25 5487
4292.87 5445
4293.49 5503
4294.11 5329
4294.73 5561
4295.34 5626
4295.96 5496
4296.58 5655
4297.20 5566
4297.82 5657
4298.43 5706
4299.05 5557
4299.67 5819
4300.29 5815
4300.91 5601
4301.53 5944
4302.14 5801
4302.76 5810
4303.38 6144
4304.00 6025
4304.62 5849
4305.24 5571
4305.86 5704
4306.48 5659
4307.09 5639
4307.71 5584
4308.33 5501
4308.95 5596
4309.57 5653
4310.19 5411
4310.81 5308
4311.43 5386
4312.05 5377
4312.67 5181
4313.29 5133
4313.90 5229
4314.52 5202
4315.14 5558
4315.76 5405
4316.38 5436
4317.00 5076
4317.62 5064
4318.24 5304
4318.86 5096
4319.48 5250
4320.10 4928
4320.72 5078
4321.34 5094
4321.96 5018
4322.58 5096
4323.20 5192
4323.82 5188
4324.44 5242
4325.06 5498
4325.68 5314
4326.30 5460
4326.92 5397
4327.54 5182
4328.16 5210
4328.78 5289
4329.40 5551
4330.02 5543
4330.64 5213
4331.27 5173
4331.89 5289
4332.51 5235
4333.13 5351
4333.75 5176
4334.37 4965
4334.99 5069
4335.61 5303
4336.23 5360
4336.85 5605
4337.47 5823
4338.09 5548
4338.72 5411
4339.34 5204
4339.96 5566
4340.58 5668
4341.20 5681
4341.82 5768
4342.44 6054
4343.07 6045
4343.69 6315
4344.31 6367
4344.93 6811
4345.55 7103
4346.17 7160
4346.79 7300
4347.42 7230
4348.04 7278
4348.66 7392
4349.28 7269
4349.90 7144
4350.53 6793
4351.15 6338
4351.77 5893
4352.39 5832
4353.01 5504
4353.64 5426
4354.26 5577
4354.88 5428
4355.50 5337
4356.13 5567
4356.75 5391
4357.37 5479
4357.99 5638
4358.62 5430
4359.24 5421
4359.86 5331
4360.48 5489
4361.11 5415
4361.73 5461
4362.35 5273
4362.98 5356
4363.60 5313
4364.22 5647
4364.84 5632
4365.47 5360
4366.09 5163
4366.71 5017
4367.34 5338
4367.96 5243
4368.58 5172
4369.21 5141
4369.83 5164
4370.45 5144
4371.08 5100
4371.70 5041
4372.32 4982
4372.95 5051
4373.57 5023
4374.20 4928
4374.82 4877
4375.44 4849
4376.07 4925
4376.69 5234
4377.31 5255
4377.94 4982
4378.56 5348
4379.19 5419
4379.81 5103
4380.43 5117
4381.06 5288
4381.68 5572
4382.31 5470
4382.93 5586
4383.56 5487
4384.18 5458
4384.80 5484
4385.43 5226
4386.05 5323
4386.68 5359
4387.30 5238
4387.93 5216
4388.55 5233
4389.18 5570
4389.80 5403
4390.43 5266
4391.05 4957
4391.68 5398
4392.30 5538
4392.93 5364
4393.55 5370
4394.18 5086
4394.80 5128
4395.43 5244
4396.05 5133
4396.68 5208
4397.30 5127
4397.93 5245
4398.55 5130
4399.18 5305
4399.80 5333
4400.43 5225
4401.06 5293
4401.68 5303
4402.31 5200
4402.93 5271
4403.56 5300
4404.18 5183
4404.81 5051
4405.44 4966
4406.06 5023
4406.69 5171
4407.31 4891
4407.94 4796
4408.57 5158
4409.19 5197
4409.82 5159
4410.45 5155
4411.07 5183
4411.70 5280
4412.32 5118
4412.95 5346
4413.58 5185
4414.20 4963
4414.83 5090
4415.46 5077
4416.08 5190
4416.71 5221
4417.34 5185
4417.96 5490
4418.59 5155
4419.22 5205
4419.84 5073
4420.47 4845
4421.10 4904
4421.73 4858
4422.35 4912
4422.98 4556
4423.61 4639
4424.23 4740
4424.86 4751
4425.49 4699
4426.12 4495
4426.74 4500
4427.37 4554
4428.00 4490
4428.63 4599
4429.25 4463
4429.88 4487
4430.51 4670
4431.14 4471
4431.77 4470
4432.39 4702
4433.02 4794
4433.65 4932
4434.28 4901
4434.90 4870
4435.53 4904
4436.16 4977
4436.79 4909
4437.42 5097
4438.05 5218
4438.67 5088
4439.30 4966
4439.93 4857
4440.56 5119
4441.19 4635
4441.82 4640
4442.44 4446
4443.07 4387
4443.70 4535
4444.33 4665
4444.96 4590
4445.59 4637
4446.22 4703
4446.85 4643
4447.47 4548
4448.10 4786
4448.73 4609
4449.36 4712
4449.99 4886
4450.62 4973
4451.25 4913
4451.88 4831
4452.51 4775
4453.14 4742
4453.77 4769
4454.40 4554
4455.02 4750
4455.65 4950
4456.28 4849
4456.91 4733
4457.54 4720
4458.17 4419
4458.80 4644
4459.43 4971
4460.06 4598
4460.69 4814
4461.32 4890
4461.95 4728
4462.58 4460
4463.21 4507
4463.84 4385
4464.47 4488
4465.10 4376
4465.73 4358
4466.36 4757
4466.99 4460
4467.62 4350
4468.25 4318
4468.88 4708
4469.51 4578
4470.14 4546
4470.78 4481
4471.41 4408
4472.04 4658
4472.67 4592
4473.30 4410
4473.93 4618
4474.56 4545
4475.19 4614
4475.82 4604
4476.45 4488
4477.08 4567
4477.71 4604
4478.35 4398
4478.98 4488
4479.61 4523
4480.24 4604
4480.87 4473
4481.50 4508
4482.13 4939
4482.76 4759
4483.40 4638
4484.03 4659
4484.66 4601
4485.29 4579
4485.92 4765
4486.55 4845
4487.19 4730
4487.82 4410
4488.45 4309
4489.08 4593
4489.71 4391
4490.34 4634
4490.98 4585
4491.61 4247
4492.24 4392
4492.87 4577
4493.50 4523
4494.14 4564
4494.77 4500
4495.40 4510
4496.03 4705
4496.67 4808
4497.30 4676
4497.93 4430
4498.56 4530
4499.20 4789
4499.83 5017
4500.46 4922
4501.09 5201
4501.73 5666
4502.36 5505
4502.99 5545
4503.63 5775
4504.26 5903
4504.89 5782
4505.52 5676
4506.16 5619
4506.79 5549
4507.42 5222
4508.06 5329
4508.69 5186
4509.32 5151
4509.96 5044
4510.59 5146
4511.22 5021
4511.86 4840
4512.49 4790
4513.12 4717
4513.76 4744
4514.39 4755
4515.02 4746
4515.66 4877
4516.29 4882
4516.93 4780
4517.56 4578
4518.19 4427
4518.83 4510
4519.46 4794
4520.10 4769
4520.73 4538
4521.36 4798
4522.00 4646
4522.63 4629
4523.27 4890
4523.90 4898
4524.54 4650
4525.17 4991
4525.80 5032
4526.44 4928
4527.07 4772
4527.71 5086
4528.34 5017
4528.98 5326
4529.61 5497
4530.25 5698
4530.88 5878
4531.52 6139
4532.15 6162
4532.79 6707
4533.42 6651
4534.06 6137
4534.69 6308
4535.33 6077
4535.96 6020
4536.60 5744
4537.23 5564
4537.87 5336
4538.50 5148
4539.14 5135
4539.77 4979
4540.41 4774
4541.04 4740
4541.68 4960
4542.31 4867
4542.95 4795
4543.59 5085
4544.22 5076
4544.86 4864
4545.49 4690
4546.13 4384
4546.77 4625
4547.40 4538
4548.04 4578
4548.67 4334
4549.31 4449
4549.95 4663
4550.58 4685
4551.22 4579
4551.85 4433
4552.49 4684
4553.13 4794
4553.76 4904
4554.40 4958
4555.04 4659
4555.67 4585
4556.31 4663
4556.95 4579
4557.58 4526
4558.22 4613
4558.86 4687
4559.49 4758
4560.13 4522
4560.77 4582
4561.40 4502
4562.04 4439
4562.68 4627
4563.31 4607
4563.95 4464
4564.59 4382
4565.23 4655
4565.86 4652
4566.50 4575
4567.14 4780
4567.77 4639
4568.41 4722
4569.05 4848
4569.69 5037
4570.32 5048
4570.96 4898
4571.60 4803
4572.24 4598
4572.88 4660
4573.51 4387
4574.15 4574
4574.79 4541
4575.43 4659
4576.06 4674
4576.70 4613
4577.34 4498
4577.98 4515
4578.62 4441
4579.26 4541
4579.89 4444
4580.53 4562
4581.17 4535
4581.81 4477
4582.45 4762
4583.09 4680
4583.72 4527
4584.36 4665
4585.00 4583
4585.64 4444
4586.28 4552
4586.92 4660
4587.56 4434
4588.19 4559
4588.83 4486
4589.47 4611
4590.11 4449
4590.75 4332
4591.39 4610
4592.03 4624
4592.67 4469
4593.31 4609
4593.95 4566
4594.58 4219
4595.22 4435
4595.86 4470
4596.50 4357
4597.14 4456
4597.78 4406
4598.42 4534
4599.06 4372
4599.70 4384
4600.34 4489
4600.98 4652
4601.62 4740
4602.26 4627
4602.90 5016
4603.54 5034
4604.18 4965
4604.82 4902
4605.46 4983
4606.10 5001
4606.74 4968
4607.38 4841
4608.02 5130
4608.66 4913
4609.30 4960
4609.94 5016
4610.58 5160
4611.22 4856
4611.86 4851
4612.50 4958
4613.14 4978
4613.78 5058
4614.42 4592
4615.06 4829
4615.70 5041
4616.35 4933
4616.99 4688
4617.63 4828
4618.27 4803
4618.91 4618
4619.55 4782
4620.19 4782
4620.83 4448
4621.47 4553
4622.11 4441
4622.76 4587
4623.40 4516
4624.04 4346
4624.68 4236
4625.32 4382
4625.96 4424
4626.60 4424
4627.25 4323
4627.89 4434
4628.53 4607
4629.17 4298
4629.81 4562
4630.45 4498
4631.10 4493
4631.74 4489
4632.38 4546
4633.02 4331
4633.66 4243
4634.30 4364
4634.95 4367
4635.59 4289
4636.23 4484
4636.87 4620
4637.52 4611
4638.16 4645
4638.80 4544
4639.44 4615
4640.08 4660
4640.73 4909
4641.37 4874
4642.01 4674
4642.66 4802
4643.30 4869
4643.94 4589
4644.58 4742
4645.23 4760
4645.87 4672
4646.51 4758
4647.15 4568
4647.80 4482
4648.44 4599
4649.08 4805
4649.73 4879
4650.37 4623
4651.01 4399
4651.66 4209
4652.30 4617
4652.94 4338
4653.59 4506
4654.23 4641
4654.87 4601
4655.52 4696
4656.16 4506
4656.80 4486
4657.45 4392
4658.09 4417
4658.73 4486
4659.38 4448
4660.02 4349
4660.67 4490
4661.31 4615
4661.95 4773
4662.60 4581
4663.24 4478
4663.89 4310
4664.53 4507
4665.17 4440
4665.82 4191
4666.46 4109
4667.11 4248
4667.75 4306
4668.40 4194
4669.04 4114
4669.68 4185
4670.33 4106
4670.97 4276
4671.62 4425
4672.26 4353
4672.91 4270
4673.55 4184
4674.20 4126
4674.84 4351
4675.49 4405
4676.13 4346
4676.78 4320
4677.42 4200
4678.07 4241
4678.71 4383
4679.36 4509
4680.00 4394
4680.65 4344
4681.29 4399
4681.94 4387
4682.58 4369
4683.23 4326
4683.87 4584
4684.52 4559
4685.16 4513
4685.81 4524
4686.46 4389
4687.10 4661
4687.75 4383
4688.39 4234
4689.04 4353
4689.68 4461
4690.33 4384
4690.98 4108
4691.62 4198
4692.27 4206
4692.91 4378
4693.56 4349
4694.21 4489
4694.85 4478
4695.50 4535
4696.15 4752
4696.79 4514
4697.44 4496
4698.08 4827
4698.73 4793
4699.38 4787
4700.02 4667
4700.67 4821
4701.32 4768
4701.96 4442
4702.61 4727
4703.26 4713
4703.90 4534
4704.55 4536
4705.20 4412
4705.84 4692
4706.49 4459
4707.14 4511
4707.79 4799
4708.43 4897
4709.08 4740
4709.73 4634
4710.37 4574
4711.02 4690
4711.67 4698
4712.32 4623
4712.96 4441
4713.61 4645
4714.26 4690
4714.91 4653
4715.55 4741
4716.20 4815
4716.85 4761
4717.50 4691
4718.15 4464
4718.79 4580
4719.44 4568
4720.09 4622
4720.74 4600
4721.39 4787
4722.03 4829
4722.68 4625
4723.33 4690
4723.98 4872
4724.63 4818
4725.27 4992
4725.92 5287
4726.57 5349
4727.22 5206
4727.87 5379
4728.52 5397
4729.16 5418
4729.81 5538
4730.46 5280
4731.11 5076
4731.76 5137
4732.41 5010
4733.06 4950
4733.71 4825
4734.36 4562
4735.00 4604
4735.65 4721
4736.30 4556
4736.95 4924
4737.60 5126
4738.25 4945
4738.90 4789
4739.55 5049
4740.20 5147
4740.85 5107
4741.50 5131
4742.15 5275
4742.80 5082
4743.44 5291
4744.09 5284
4744.74 5184
4745.39 5121
4746.04 5081
4746.69 4989
4747.34 5105
4747.99 5238
4748.64 5319
4749.29 5389
4749.94 5532
4750.59 5527
4751.24 5645
4751.89 6104
4752.54 6097
4753.19 6178
4753.84 6240
4754.49 6189
4755.14 5905
4755.79 5704
4756.44 5354
4757.10 5205
4757.75 4963
4758.40 4969
4759.05 4762
4759.70 4607
4760.35 4606
4761.00 4592
4761.65 4518
4762.30 4613
4762.95 4405
4763.60 4239
4764.25 4528
4764.90 4534
4765.56 4604
4766.21 4491
4766.86 4327
4767.51 4563
4768.16 4575
4768.81 4640
4769.46 4345
4770.11 4636
4770.77 4594
4771.42 4212
4772.07 4264
4772.72 4227
4773.37 4226
4774.02 4454
4774.67 4586
4775.33 4393
4775.98 4166
4776.63 4197
4777.28 4276
4777.93 4373
4778.59 4339
4779.24 4491
4779.89 4561
4780.54 4677
4781.19 4536
4781.85 4544
4782.50 4502
4783.15 4598
4783.80 4559
4784.46 4545
4785.11 4559
4785.76 4626
4786.41 4467
4787.07 4625
4787.72 4728
4788.37 4630
4789.02 4713
4789.68 4449
4790.33 4452
4790.98 4365
4791.63 4534
4792.29 4475
4792.94 4444
4793.59 4242
4794.25 4378
4794.90 4290
4795.55 4336
4796.21 4351
4796.86 4092
4797.51 4460
4798.17 4367
4798.82 4165
4799.47 4340
4800.13 4230
4800.78 4260
4801.43 4150
4802.09 4191
4802.74 4087
4803.39 3883
4804.05 4154
4804.70 4367
4805.35 4222
4806.01 4114
4806.66 4266
4807.32 4316
4807.97 4317
4808.62 4327
4809.28 4232
4809.93 4352
4810.59 4358
4811.24 4434
4811.89 4297
4812.55 4318
4813.20 4351
4813.86 4275
4814.51 4237
4815.17 4216
4815.82 4482
4816.48 4610
4817.13 4695
4817.78 4561
4818.44 4462
4819.09 4891
4819.75 5108
4820.40 5073
4821.06 5156
4821.71 5219
4822.37 5113
4823.02 5286
4823.68 5111
4824.33 5003
4824.99 5043
4825.64 5163
4826.30 5302
4826.95 5474
4827.61 5538
4828.26 5284
4828.92 5035
4829.58 4987
4830.23 4921
4830.89 5089
4831.54 4994
4832.20 4902
4832.85 4990
4833.51 5099
4834.16 5103
4834.82 5257
4835.48 5406
4836.13 5072
4836.79 5137
4837.44 5166
4838.10 5344
4838.76 4931
4839.41 4956
4840.07 5114
4840.72 5305
4841.38 5491
4842.04 5198
4842.69 5396
4843.35 5122
4844.01 4994
4844.66 4966
4845.32 4970
4845.98 5330
4846.63 5513
4847.29 5325
4847.95 5203
4848.60 5108
4849.26 5535
4849.92 5637
4850.57 5623
4851.23 5762
4851.89 5841
4852.54 5782
4853.20 5719
4853.86 5904
4854.51 5762
4855.17 5589
4855.83 5401
4856.49 5374
4857.14 5514
4857.80 5595
4858.46 5359
4859.12 5561
4859.77 5679
4860.43 5673
4861.09 5457
4861.75 5511
4862.40 5268
4863.06 5426
4863.72 5283
4864.38 5601
4865.03 5916
4865.69 5747
4866.35 5395
4867.01 5618
4867.67 5720
4868.32 5746
4868.98 5568
4869.64 5324
4870.30 5214
4870.96 5186
4871.62 5355
4872.27 5248
4872.93 5134
4873.59 5414
4874.25 5381
4874.91 5325
4875.57 5456
4876.22 5338
4876.88 5248
4877.54 5260
4878.20 4888
4878.86 4893
4879.52 4934
4880.18 4949
4880.84 5004
4881.49 4741
4882.15 4800
4882.81 4763
4883.47 4675
4884.13 4533
4884.79 4366
4885.45 4569
4886.11 4761
4886.77 4633
4887.43 4637
4888.09 4694
4888.75 4640
4889.41 4667
4890.07 4584
4890.72 4893
4891.38 5173
4892.04 5098
4892.70 5062
4893.36 5317
4894.02 5421
4894.68 5187
4895.34 4932
4896.00 4882
4896.66 4875
4897.32 4911
4897.98 5086
4898.64 5124
4899.30 5151
4899.96 5210
4900.62 5225
4901.28 5195
4901.94 5389
4902.60 5124
4903.27 4954
4903.93 4942
4904.59 4890
4905.25 4742
4905.91 4537
4906.57 4708
4907.23 4895
4907.89 4717
4908.55 4798
4909.21 4853
4909.87 4850
4910.53 4873
4911.19 4644
4911.85 4520
4912.52 4530
4913.18 4570
4913.84 4333
4914.50 4497
4915.16 4537
4915.82 4281
4916.48 4303
4917.14 4191
4917.81 4294
4918.47 4250
4919.13 4350
4919.79 4258
4920.45 4127
4921.11 4230
4921.77 4158
4922.44 4081
4923.10 4390
4923.76 4277
4924.42 4197
4925.08 4230
4925.75 4216
4926.41 4336
4927.07 4378
4927.73 4317
4928.39 4235
4929.06 4209
4929.72 4343
4930.38 4396
4931.04 4503
4931.71 4479
4932.37 4464
4933.03 4237
4933.69 4476
4934.36 4653
4935.02 4506
4935.68 4502
4936.34 4643
4937.01 4638
4937.67 4527
4938.33 4481
4938.99 4288
4939.66 4343
4940.32 4224
4940.98 4303
4941.65 4104
4942.31 3986
4942.97 4152
4943.63 4008
4944.30 3944
4944.96 3986
4945.62 3943
4946.29 4130
4946.95 4037
4947.61 3800
4948.28 3906
4948.94 3887
4949.61 3962
4950.27 3958
4950.93 4008
4951.60 4019
4952.26 3997
4952.92 4070
4953.59 3977
4954.25 3861
4954.92 3904
4955.58 4024
4956.24 3904
4956.91 4084
4957.57 4146
4958.24 3946
4958.90 4162
4959.56 4261
4960.23 4245
4960.89 4268
4961.56 4582
4962.22 4642
4962.89 4918
4963.55 4964
4964.21 4985
4964.88 5250
4965.54 5368
4966.21 5204
4966.87 4824
4967.54 4931
4968.20 4715
4968.87 4558
4969.53 4491
4970.20 4608
4970.86 4725
4971.53 4560
4972.19 4541
4972.86 4456
4973.52 4391
4974.19 4615
4974.85 4490
4975.52 4444
4976.18 4292
4976.85 4571
4977.51 4324
4978.18 4247
4978.85 4394
4979.51 4408
4980.18 4371
4980.84 4454
4981.51 4121
4982.17 4165
4982.84 4306
4983.50 4322
4984.17 4455
4984.84 4292
4985.50 4334
4986.17 4518
4986.83 4504
4987.50 4662
4988.17 5030
4988.83 5097
4989.50 5359
4990.17 5317
4990.83 5153
4991.50 5133
4992.16 5107
4992.83 5182
4993.50 4886
4994.16 4485
4994.83 4248
4995.50 4337
4996.16 4347
4996.83 4163
4997.50 4186
4998.16 4130
4998.83 4226
4999.50 4203
5000.16 4149
5000.83 4214
5001.50 4083
5002.17 4123
5002.83 4053
5003.50 4049
5004.17 4233
5004.83 3965
5005.50 4036
5006.17 4303
5006.84 4397
5007.50 4211
5008.17 4208
5008.84 4093
5009.51 4093
5010.17 4156
5010.84 4111
5011.51 4155
5012.18 4041
5012.84 4007
5013.51 4102
5014.18 4086
5014.85 4202
5015.52 3864
5016.18 4019
5016.85 4133
5017.52 4366
5018.19 4258
5018.86 4282
5019.52 4412
5020.19 4457
5020.86 4681
5021.53 4846
5022.20 4725
5022.87 4776
5023.54 4914
5024.20 4991
5024.87 4921
5025.54 4904
5026.21 4835
5026.88 4698
5027.55 4466
5028.22 4394
5028.88 4383
5029.55 4689
5030.22 4477
5030.89 4390
5031.56 4173
5032.23 4145
5032.90 4255
5033.57 4144
5034.24 3906
5034.91 3897
5035.58 3912
5036.25 4198
5036.91 3986
5037.58 3955
5038.25 3876
5038.92 3975
5039.59 4180
5040.26 4187
5040.93 4055
5041.60 4157
5042.27 4060
5042.94 4088
5043.61 4330
5044.28 4148
5044.95 4275
5045.62 4612
5046.29 4500
5046.96 4396
5047.63 4524
5048.30 4268
5048.97 4241
5049.64 4314
5050.31 4190
5050.98 4332
5051.65 4338
5052.32 4134
5052.99 4113
5053.66 4270
5054.33 4094
5055.00 4217
5055.68 4193
5056.35 3937
5057.02 4017
5057.69 3978
5058.36 4166
5059.03 4135
5059.70 4079
5060.37 4229
5061.04 4176
5061.71 4118
5062.38 4242
5063.06 4233
5063.73 4178
5064.40 4137
5065.07 4014
5065.74 4072
5066.41 4042
5067.08 3875
5067.75 3861
5068.43 4141
5069.10 4002
5069.77 3903
5070.44 3724
5071.11 3914
5071.78 3868
5072.46 3913
5073.13 4041
5073.80 4112
5074.47 3901
5075.14 3905
5075.81 4021
5076.49 4012
5077.16 4128
5077.83 4069
5078.50 4338
5079.18 4304
5079.85 4319
5080.52 4404
5081.19 4267
5081.86 4419
5082.54 4398
5083.21 4420
5083.88 4160
5084.55 4252
5085.23 4492
5085.90 4347
5086.57 4263
5087.25 4282
5087.92 4482
5088.59 4533
5089.26 4652
5089.94 5010
5090.61 4942
5091.28 5286
5091.96 5435
5092.63 5113
5093.30 5141
5093.97 5145
5094.65 5056
5095.32 4825
5095.99 4817
5096.67 4902
5097.34 4743
5098.01 4410
5098.69 4206
5099.36 4182
5100.04 4155
5100.71 4150
5101.38 4083
5102.06 4142
5102.73 4076
5103.40 4104
5104.08 4157
5104.75 4259
5105.43 4162
5106.10 4338
5106.77 4259
5107.45 3937
5108.12 3999
5108.80 4018
5109.47 4048
5110.14 4080
5110.82 3995
5111.49 4123
5112.17 4108
5112.84 4020
5113.52 3877
5114.19 3935
5114.87 4120
5115.54 4204
5116.21 4079
5116.89 4047
5117.56 4015
5118.24 3917
5118.91 3923
5119.59 4057
5120.26 4015
5120.94 3939
5121.61 4139
5122.29 4168
5122.96 4102
5123.64 3974
5124.31 3964
5124.99 4220
5125.66 4010
5126.34 4088
5127.01 4111
5127.69 4147
5128.37 4290
5129.04 4352
5129.72 4429
5130.39 4365
5131.07 4165
5131.74 4225
5132.42 4339
5133.09 4305
5133.77 4341
5134.45 4401
5135.12 4490
5135.80 4509
5136.47 4389
5137.15 4487
5137.83 4468
5138.50 4716
5139.18 4793
5139.85 4879
5140.53 5032
5141.21 4869
5141.88 5094
5142.56 4980
5143.24 4663
5143.91 4736
5144.59 4488
5145.27 4325
5145.94 4176
5146.62 3918
5147.30 3862
5147.97 4063
5148.65 3963
5149.33 3920
5150.00 4013
5150.68 4032
5151.36 3973
5152.03 3985
5152.71 4067
5153.39 4046
5154.07 3790
5154.74 3541
5155.42 3683
5156.10 3815
5156.77 4082
5157.45 3969
5158.13 3775
5158.81 3650
5159.48 3813
5160.16 3792
5160.84 3575
5161.52 3559
5162.19 3794
5162.87 3815
5163.55 3813
5164.23 3812
5164.91 4054
5165.58 3803
5166.26 3690
5166.94 3951
5167.62 3984
5168.30 4031
5168.97 3948
5169.65 4041
5170.33 4103
5171.01 3927
5171.69 3884
5172.37 3717
5173.04 3852
5173.72 3715
5174.40 3792
5175.08 3985
5175.76 3798
5176.44 3749
5177.11 3750
5177.79 3928
5178.47 3854
5179.15 3861
5179.83 3751
5180.51 3705
5181.19 3897
5181.87 4114
5182.55 4022
5183.22 3839
5183.90 4054
5184.58 3989
5185.26 3715
5185.94 3730
5186.62 3792
5187.30 3605
5187.98 3566
5188.66 3743
5189.34 3642
5190.02 3783
5190.70 3843
5191.38 3824
5192.06 3961
5192.74 3898
5193.42 3924
5194.10 3916
5194.78 3911
5195.46 3726
5196.14 3772
5196.82 3747
5197.50 3726
5198.18 3670
5198.86 3831
5199.54 3806
5200.22 3733
5200.90 3620
5201.58 3904
5202.26 3767
5202.94 3738
5203.62 3854
5204.30 3957
5204.98 3900
5205.66 4029
5206.34 4002
5207.02 3985
5207.70 4023
5208.38 4079
5209.06 4332
5209.74 4248
5210.42 4206
5211.10 4221
5211.79 4410
5212.47 4135
5213.15 4015
5213.83 4087
5214.51 4132
5215.19 3949
5215.87 3746
5216.55 3728
5217.23 3782
5217.92 3958
5218.60 3833
5219.28 3806
5219.96 3925
5220.64 3904
5221.32 3976
5222.00 4039
5222.69 3900
5223.37 3813
5224.05 4050
5224.73 3852
5225.41 3755
5226.10 3746
5226.78 3730
5227.46 3677
5228.14 3792
5228.82 3948
5229.51 3760
5230.19 3604
5230.87 3732
5231.55 3622
5232.23 3576
5232.92 3859
5233.60 3891
5234.28 3873
5234.96 3697
5235.65 3752
5236.33 3826
5237.01 3882
5237.69 4195
5238.38 3983
5239.06 4062
5239.74 4156
5240.42 4184
5241.11 4134
5241.79 3866
5242.47 3866
5243.16 3820
5243.84 3960
5244.52 4172
5245.21 4025
5245.89 3917
5246.57 4045
5247.26 3878
5247.94 3990
5248.62 3997
5249.31 4123
5249.99 4176
5250.67 4129
5251.36 4147
5252.04 4109
5252.72 4115
5253.41 4066
5254.09 4008
5254.77 3825
5255.46 3701
5256.14 3520
5256.83 3567
5257.51 3544
5258.19 3465
5258.88 3748
5259.56 3897
5260.25 3753
5260.93 3639
5261.61 3888
5262.30 3815
5262.98 3830
5263.67 3983
5264.35 3975
5265.04 4046
5265.72 3990
5266.40 3989
5267.09 4078
5267.77 4121
5268.46 4222
5269.14 4092
5269.83 3963
5270.51 4033
5271.20 3929
5271.88 4054
5272.57 3983
5273.25 3910
5273.94 3953
5274.62 3966
5275.31 3921
5275.99 3765
5276.68 3866
5277.36 3952
5278.05 3960
5278.73 4184
5279.42 4492
5280.10 4539
5280.79 4634
5281.47 4675
5282.16 4883
5282.85 5078
5283.53 5001
5284.22 4747
5284.90 4577
5285.59 4213
5286.27 4320
5286.96 4297
5287.65 4237
5288.33 4142
5289.02 4010
5289.70 4030
5290.39 3946
5291.08 4049
5291.76 4044
5292.45 4088
5293.13 4297
5293.82 4191
5294.51 4210
5295.19 3984
5295.88 3952
5296.57 4165
5297.25 4049
5297.94 3823
5298.63 3791
5299.31 3898
5300.00 3897
5300.69 3879
5301.37 3762
5302.06 3728
5302.75 3807
5303.43 3754
5304.12 3691
5304.81 3938
5305.49 3748
5306.18 3680
5306.87 3732
5307.56 3738
5308.24 3699
5308.93 3823
5309.62 3779
5310.30 3841
5310.99 3885
5311.68 3833
5312.37 3999
5313.05 4139
5313.74 3945
5314.43 3840
5315.12 3904
5315.81 3931
5316.49 3820
5317.18 3847
5317.87 3963
5318.56 3914
5319.24 3887
5319.93 3961
5320.62 3937
5321.31 3970
5322.00 3921
5322.68 4074
5323.37 4100
5324.06 3979
5324.75 3923
5325.44 3806
5326.13 3916
5326.81 3898
5327.50 3851
5328.19 3699
5328.88 3717
5329.57 4110
5330.26 4071
5330.95 4061
5331.63 4149
5332.32 4078
5333.01 3974
5333.70 4008
5334.39 3940
5335.08 4069
5335.77 4039
5336.46 4067
5337.15 3891
5337.84 3878
5338.52 3761
5339.21 3561
5339.90 3753
5340.59 3633
5341.28 3776
5341.97 3838
5342.66 3768
5343.35 3596
5344.04 3762
5344.73 3788
5345.42 3673
5346.11 3895
5346.80 4018
5347.49 3892
5348.18 3853
5348.87 3963
5349.56 4082
5350.25 4069
5350.94 4100
5351.63 4003
5352.32 4052
5353.01 4181
5353.70 4084
5354.39 4111
5355.08 3980
5355.77 3911
5356.46 4015
5357.15 3821
5357.84 3804
5358.53 3723
5359.22 3748
5359.91 3654
5360.60 3752
5361.29 3795
5361.98 3947
5362.67 3755
5363.36 3829
5364.06 3885
5364.75 3815
5365.44 3923
5366.13 3775
5366.82 3690
5367.51 3574
5368.20 3731
5368.89 3733
5369.58 3749
5370.27 3563
5370.97 3663
5371.66 3531
5372.35 3671
5373.04 3761
5373.73 3712
5374.42 3727
5375.11 3734
5375.81 3653
5376.50 3614
5377.19 3692
5377.88 3693
5378.57 3894
5379.26 3800
5379.96 4093
5380.65 4031
5381.34 3965
5382.03 3897
5382.72 3933
5383.42 3985
5384.11 3822
5384.80 3756
5385.49 3662
5386.19 3818
5386.88 3704
5387.57 3839
5388.26 3778
5388.96 3855
5389.65 3919
5390.34 3732
5391.03 3833
5391.73 4004
5392.42 3820
5393.11 3892
5393.80 3927
5394.50 3784
5395.19 3736
5395.88 3714
5396.57 3704
5397.27 3693
5397.96 3578
5398.65 3732
5399.35 3483
5400.04 3674
5400.73 3588
5401.43 3642
5402.12 3476
5402.81 3519
5403.51 3692
5404.20 3617
5404.89 3467
5405.59 3594
5406.28 3520
5406.97 3496
5407.67 3469
5408.36 3627
5409.06 3826
5409.75 3916
5410.44 3535
5411.14 3468
5411.83 3608
5412.52 3477
5413.22 3655
5413.91 3560
5414.61 3560
5415.30 3776
5415.99 3824
5416.69 3894
5417.38 3674
5418.08 3895
5418.77 3757
5419.47 4025
5420.16 3914
5420.86 3841
5421.55 3894
5422.24 4022
5422.94 3939
5423.63 3861
5424.33 3779
5425.02 3720
5425.72 3832
5426.41 3717
5427.11 3539
5427.80 3666
5428.50 3676
5429.19 3499
5429.89 3613
5430.58 3512
5431.28 3585
5431.97 3601
5432.67 3680
5433.36 3717
5434.06 3597
5434.75 3576
5435.45 3757
5436.15 3791
5436.84 3755
5437.54 3735
5438.23 3762
5438.93 3837
5439.62 3862
5440.32 4018
5441.01 3627
5441.71 3643
5442.41 3757
5443.10 3860
5443.80 3912
5444.49 4265
5445.19 4155
5445.89 4138
5446.58 4398
5447.28 4243
5447.98 4300
5448.67 4420
5449.37 4430
5450.06 4372
5450.76 4571
5451.46 4576
5452.15 4374
5452.85 4250
5453.55 3974
5454.24 4207
5454.94 4339
5455.64 4157
5456.33 4141
5457.03 3998
5457.73 3868
5458.42 3952
5459.12 3900
5459.82 3956
5460.51 4032
5461.21 4040
5461.91 4065
5462.61 4220
5463.30 4472
5464.00 4540
5464.70 4457
5465.40 4582
5466.09 4633
5466.79 4452
5467.49 4562
5468.18 4606
5468.88 4532
5469.58 4262
5470.28 4205
5470.98 4135
5471.67 3953
5472.37 3924
5473.07 3861
5473.77 3919
5474.46 3949
5475.16 3876
5475.86 3721
5476.56 3815
5477.26 3759
5477.95 4008
5478.65 4101
5479.35 4092
5480.05 4157
5480.75 4475
5481.45 4329
5482.14 4413
5482.84 4531
5483.54 4496
5484.24 4484
5484.94 4486
5485.64 4184
5486.34 4034
5487.03 3897
5487.73 4210
5488.43 4187
5489.13 4182
5489.83 4227
5490.53 4175
5491.23 4373
5491.93 4420
5492.63 4463
5493.33 4607
5494.02 4316
5494.72 4246
5495.42 4157
5496.12 4321
5496.82 4318
5497.52 4440
5498.22 4558
5498.92 4823
5499.62 5057
5500.32 4877
5501.02 5356
5501.72 5575
5502.42 5514
5503.12 5622
5503.82 5364
5504.52 5255
5505.22 5288
5505.92 5329
5506.62 5531
5507.32 5489
5508.02 5448
5508.72 5262
5509.42 5253
5510.12 5386
5510.82 5221
5511.52 4939
5512.22 4857
5512.92 4639
5513.62 4526
5514.32 4518
5515.02 4414
5515.72 4533
5516.42 4431
5517.12 4480
5517.82 4673
5518.52 4407
5519.22 4323
5519.93 4369
5520.63 4297
5521.33 4476
5522.03 4494
5522.73 4335
5523.43 4487
5524.13 4517
5524.83 4391
5525.53 4199
5526.23 4116
5526.94 4190
5527.64 3947
5528.34 3851
5529.04 3882
5529.74 3871
5530.44 3950
5531.14 3819
5531.85 3685
5532.55 3702
5533.25 3952
5533.95 3576
5534.65 3724
5535.35 3846
5536.06 3746
5536.76 3832
5537.46 3908
5538.16 3944
5538.86 3841
5539.57 3736
5540.27 3842
5540.97 3869
5541.67 3802
5542.37 3681
5543.08 3938
5543.78 3830
5544.48 3864
5545.18 4069
5545.89 4081
5546.59 4072
5547.29 4246
5547.99 4219
5548.70 4030
5549.40 4055
5550.10 4103
5550.81 3919
5551.51 3871
5552.21 3726
5552.91 3762
5553.62 3735
5554.32 3692
5555.02 3564
5555.73 3502
5556.43 3693
5557.13 3716
5557.84 3751
5558.54 3659
5559.24 3620
5559.95 3753
5560.65 3737
5561.35 3702
5562.06 3840
5562.76 3558
5563.46 3641
5564.17 3569
5564.87 3569
5565.57 3650
5566.28 3469
5566.98 3603
5567.69 3570
5568.39 3541
5569.09 3642
5569.80 3675
5570.50 3561
5571.21 3544
5571.91 3535
5572.61 3497
5573.32 3599
5574.02 3692
5574.73 3745
5575.43 3759
5576.14 3770
5576.84 3752
5577.54 3743
5578.25 3917
5578.95 3848
5579.66 3736
5580.36 3738
5581.07 3679
5581.77 3643
5582.48 3517
5583.18 3506
5583.89 3627
5584.59 3708
5585.30 3523
5586.00 3659
5586.71 3592
5587.41 3387
5588.12 3547
5588.82 3677
5589.53 3626
5590.23 3582
5590.94 3263
5591.64 3252
5592.35 3363
5593.05 3366
5593.76 3211
5594.47 3274
5595.17 3506
5595.88 3606
5596.58 3417
5597.29 3461
5597.99 3427
5598.70 3297
5599.41 3363
5600.11 3574
5600.82 3380
5601.52 3384
5602.23 3476
5602.94 3486
5603.64 3343
5604.35 3231
5605.05 3322
5605.76 3499
5606.47 3405
5607.17 3566
5607.88 3467
5608.59 3441
5609.29 3425
5610.00 3556
5610.70 3494
5611.41 3441
5612.12 3476
5612.82 3287
5613.53 3370
5614.24 3413
5614.95 3280
5615.65 3292
5616.36 3210
5617.07 3379
5617.77 3319
5618.48 3244
5619.19 3285
5619.89 3192
5620.60 3286
5621.31 3310
5622.02 3323
5622.72 3167
5623.43 3267
5624.14 3368
5624.85 3320
5625.55 3259
5626.26 3202
5626.97 3210
5627.68 3302
5628.38 3352
5629.09 3356
5629.80 3271
5630.51 3318
5631.21 3341
5631.92 3462
5632.63 3413
5633.34 3408
5634.05 3435
5634.75 3387
5635.46 3458
5636.17 3375
5636.88 3423
5637.59 3328
5638.30 3430
5639.00 3524
5639.71 3642
5640.42 3634
5641.13 3593
5641.84 3599
5642.55 3797
5643.26 3675
5643.96 3683
5644.67 3748
5645.38 3756
5646.09 3509
5646.80 3280
5647.51 3107
5648.22 3274
5648.93 3296
5649.64 3417
5650.34 3505
5651.05 3414
5651.76 3516
5652.47 3561
5653.18 3624
5653.89 3634
5654.60 3378
5655.31 3483
5656.02 3616
5656.73 3561
5657.44 3655
5658.15 3622
5658.86 3653
5659.57 3737
5660.28 3570
5660.99 3472
5661.70 3635
5662.41 3548
5663.12 3359
5663.83 3443
5664.54 3364
5665.25 3347
5665.96 3378
5666.67 3190
5667.38 3572
5668.09 3316
5668.80 3336
5669.51 3378
5670.22 3298
5670.93 3594
5671.64 3651
5672.35 3476
5673.06 3441
5673.77 3428
5674.48 3307
5675.19 3320
5675.90 3310
5676.61 3260
5677.32 3351
5678.03 3300
5678.74 3318
5679.45 3195
5680.17 3295
5680.88 3218
5681.59 3269
5682.30 3276
5683.01 3131
5683.72 3164
5684.43 3303
5685.14 3396
5685.85 3557
5686.57 3239
5687.28 3326
5687.99 3258
5688.70 3500
5689.41 3411
5690.12 3347
5690.84 3312
5691.55 3145
5692.26 3230
5692.97 3311
5693.68 3465
5694.39 3459
5695.11 3489
5695.82 3435
5696.53 3101
5697.24 3194
5697.95 3345
5698.67 3079
5699.38 3174
5700.09 3222
5700.80 3155
5701.51 3217
5702.23 3139
5702.94 3251
5703.65 3336
5704.36 3190
5705.08 3232
5705.79 3313
5706.50 3161
5707.21 3166
5707.93 3095
5708.64 3143
5709.35 3236
5710.07 3247
5710.78 3307
5711.49 3201
5712.20 3325
5712.92 3379
5713.63 3219
5714.34 3158
5715.06 3117
5715.77 3148
5716.48 3259
5717.20 3205
5717.91 3147
5718.62 3228
5719.34 3201
5720.05 3276
5720.76 3162
5721.48 3279
5722.19 3348
5722.90 3314
5723.62 3341
5724.33 3276
5725.05 3433
5725.76 3558
5726.47 3571
5727.19 3596
5727.90 3848
5728.61 3853
5729.33 3829
5730.04 4115
5730.76 4090
5731.47 4004
5732.19 3847
5732.90 3686
5733.61 3496
5734.33 3664
5735.04 3488
5735.76 3429
5736.47 3375
5737.19 3297
5737.90 3240
5738.61 3324
5739.33 3254
5740.04 3317
5740.76 3218
5741.47 3070
5742.19 3317
5742.90 3351
5743.62 3309
5744.33 3348
5745.05 3183
5745.76 3207
5746.48 3223
5747.19 3277
5747.91 3314
5748.62 3427
5749.34 3462
5750.05 3240
5750.77 3311
5751.49 3275
5752.20 3368
5752.92 3427
5753.63 3521
5754.35 3536
5755.06 3474
5755.78 3663
5756.49 3447
5757.21 3428
5757.93 3550
5758.64 3552
5759.36 3589
5760.07 3406
5760.79 3568
5761.51 3555
5762.22 3541
5762.94 3599
5763.65 3638
5764.37 3726
5765.09 3850
5765.80 3721
5766.52 3695
5767.24 3887
5767.95 3921
5768.67 3671
5769.39 3586
5770.10 3613
5770.82 3598
5771.53 3638
5772.25 3582
5772.97 3411
5773.69 3442
5774.40 3698
5775.12 3576
5775.84 3592
5776.55 3712
5777.27 3709
5777.99 3745
5778.70 3757
5779.42 3724
5780.14 3914
5780.86 3994
5781.57 4032
5782.29 3906
5783.01 3993
5783.72 3867
5784.44 3878
5785.16 3800
5785.88 3855
5786.59 3713
5787.31 3743
5788.03 3758
5788.75 3756
5789.47 3995
5790.18 3838
5790.90 3943
5791.62 3841
5792.34 3774
5793.06 3880
5793.77 3973
5794.49 4090
5795.21 3969
5795.93 4048
5796.65 4120
5797.36 4266
5798.08 4364
5798.80 4442
5799.52 4643
5800.24 5013
5800.96 5316
5801.67 5538
5802.39 5836
5803.11 5861
5803.83 6198
5804.55 5992
5805.27 5931
5805.99 5664
5806.71 5536
5807.42 5040
5808.14 4644
5808.86 4497
5809.58 4582
5810.30 4460
5811.02 4537
5811.74 4519
5812.46 4571
5813.18 4537
5813.90 4839
5814.62 5121
5815.34 5467
5816.05 5785
5816.77 6153
5817.49 7191
5818.21 7471
5818.93 7364
5819.65 7006
5820.37 7241
5821.09 6840
5821.81 6199
5822.53 5842
5823.25 5685
5823.97 5393
5824.69 5009
5825.41 4919
5826.13 4880
5826.85 4777
5827.57 4721
5828.29 4600
5829.01 4463
5829.73 4570
5830.45 4767
5831.17 4645
5831.89 4757
5832.61 4742
5833.33 4649
5834.05 4776
5834.78 4741
5835.50 4605
5836.22 4804
5836.94 4804
5837.66 4589
5838.38 4586
5839.10 4419
5839.82 4425
5840.54 4547
5841.26 4379
5841.98 4067
5842.70 4229
5843.43 4209
5844.15 3955
5844.87 3933
5845.59 4044
5846.31 3902
5847.03 3818
5847.75 4024
5848.47 3819
5849.20 3924
5849.92 3663
5850.64 3727
5851.36 3735
5852.08 3683
5852.80 3771
5853.53 3952
5854.25 4006
5854.97 3914
5855.69 3969
5856.41 3901
5857.14 3636
5857.86 3714
5858.58 3806
5859.30 3726
5860.02 3836
5860.75 3863
5861.47 3705
5862.19 3761
5862.91 3819
5863.64 3709
5864.36 3781
5865.08 3624
5865.80 3728
5866.52 3617
5867.25 3545
5867.97 3425
5868.69 3672
5869.42 3628
5870.14 3607
5870.86 3596
5871.58 3458
5872.31 3641
5873.03 3377
5873.75 3540
5874.48 3566
5875.20 3606
5875.92 3570
5876.65 3649
5877.37 3720
5878.09 3698
5878.81 3565
5879.54 3542
5880.26 3680
5880.99 3626
5881.71 3690
5882.43 3631
5883.16 3519
5883.88 3439
5884.60 3467
5885.33 3391
5886.05 3401
5886.77 3321
5887.50 3594
5888.22 3723
5888.95 3620
5889.67 3605
5890.39 3407
5891.12 3634
5891.84 3473
5892.57 3506
5893.29 3539
5894.01 3319
5894.74 3342
5895.46 3485
5896.19 3565
5896.91 3496
5897.64 3527
5898.36 3466
5899.09 3396
5899.81 3541
5900.53 3522
5901.26 3649
5901.98 3471
5902.71 3517
5903.43 3390
5904.16 3528
5904.88 3501
5905.61 3511
5906.33 3346
5907.06 3493
5907.78 3380
5908.51 3502
5909.23 3669
5909.96 3514
5910.68 3464
5911.41 3409
5912.14 3520
5912.86 3482
5913.59 3464
5914.31 3450
5915.04 3328
5915.76 3397
5916.49 3445
5917.21 3502
5917.94 3480
5918.67 3438
5919.39 3506
5920.12 3583
5920.84 3420
5921.57 3444
5922.29 3371
5923.02 3512
5923.75 3570
5924.47 3562
5925.20 3523
5925.93 3513
5926.65 3503
5927.38 3628
5928.10 3698
5928.83 3480
5929.56 3724
5930.28 3761
5931.01 3672
5931.74 3654
5932.46 3785
5933.19 3673
5933.92 3753
5934.64 3676
5935.37 3881
5936.10 3995
5936.82 4122
5937.55 4073
5938.28 4035
5939.00 3752
5939.73 4022
5940.46 4080
5941.19 4004
5941.91 3993
5942.64 3813
5943.37 4060
5944.09 4130
5944.82 4095
5945.55 4031
5946.28 3991
5947.00 3936
5947.73 3858
5948.46 4014
5949.19 4016
5949.92 3936
5950.64 4060
5951.37 4445
5952.10 4460
5952.83 4166
5953.55 4376
5954.28 4392
5955.01 4349
5955.74 4146
5956.47 4177
5957.19 4484
5957.92 4448
5958.65 4388
5959.38 4311
5960.11 4584
5960.84 4526
5961.56 4319
5962.29 4388
5963.02 4398
5963.75 4449
5964.48 4610
5965.21 4725
5965.94 4781
5966.66 4841
5967.39 5017
5968.12 5001
5968.85 5141
5969.58 5232
5970.31 5006
5971.04 5064
5971.77 5263
5972.50 5152
5973.22 5133
5973.95 5071
5974.68 4706
5975.41 4884
5976.14 4885
5976.87 4874
5977.60 5050
5978.33 5051
5979.06 4922
5979.79 5164
5980.52 5059
5981.25 5303
5981.98 5221
5982.71 5207
5983.44 5419
5984.17 5436
5984.90 5403
5985.63 5535
5986.36 5492
5987.09 5551
5987.82 5559
5988.55 5629
5989.28 5768
5990.01 5603
5990.74 5598
5991.47 5684
5992.20 5715
5992.93 5638
5993.66 5654
5994.39 5804
5995.12 5899
5995.85 5748
5996.58 5683
5997.31 5753
5998.04 5854
5998.77 5883
5999.50 5768
6000.23 5771
6000.96 5486
6001.69 5512
6002.42 5633
6003.16 5649
6003.89 5794
6004.62 5390
6005.35 5404
6006.08 5787
6006.81 5651
6007.54 5708
6008.27 6026
6009.00 6515
6009.74 6848
6010.47 7301
6011.20 8017
6011.93 8658
6012.66 8869
6013.39 9635
6014.13 9936
6014.86 10390
6015.59 10271
6016.32 9458
6017.05 8968
6017.78 8482
6018.52 7637
6019.25 7481
6019.98 6786
6020.71 6014
6021.44 5963
6022.18 5608
6022.91 5249
6023.64 5023
6024.37 4709
6025.10 4719
6025.84 4829
6026.57 4680
6027.30 4917
6028.03 4636
6028.77 4592
6029.50 4721
6030.23 4615
6030.96 4360
6031.70 4351
6032.43 4475
6033.16 4611
6033.90 4659
6034.63 4365
6035.36 4298
6036.09 4348
6036.83 4548
6037.56 4648
6038.29 4604
6039.03 4504
6039.76 4422
6040.49 4490
6041.23 4598
6041.96 4556
6042.69 4729
6043.43 4606
6044.16 4817
6044.89 4705
6045.63 4669
6046.36 4626
6047.09 4767
6047.83 4902
6048.56 4855
6049.29 4774
6050.03 4884
6050.76 5015
6051.50 5078
6052.23 5151
6052.96 5335
6053.70 5500
6054.43 5371
6055.17 5239
6055.90 5141
6056.63 5002
6057.37 4879
6058.10 4579
6058.84 4629
6059.57 4752
6060.31 4916
6061.04 4840
6061.77 4922
6062.51 5006
6063.24 4924
6063.98 4764
6064.71 4718
6065.45 4842
6066.18 4548
6066.92 4450
6067.65 4575
6068.39 4565
6069.12 4850
6069.86 4683
6070.59 4450
6071.33 4545
6072.06 4361
6072.80 4344
6073.53 4420
6074.27 4270
6075.00 4265
6075.74 4411
6076.47 4251
6077.21 4306
6077.95 4323
6078.68 4254
6079.42 4275
6080.15 4285
6080.89 4429
6081.62 4408
6082.36 4172
6083.09 4465
6083.83 4347
6084.57 4388
6085.30 4386
6086.04 4478
6086.77 4420
6087.51 4189
6088.25 4203
6088.98 4265
6089.72 4261
6090.46 4675
6091.19 4500
6091.93 4444
6092.66 4373
6093.40 4690
6094.14 4497
6094.87 4420
6095.61 4300
6096.35 4057
6097.08 4169
6097.82 4171
6098.56 4181
6099.29 4029
6100.03 4082
6100.77 4221
6101.50 4190
6102.24 4090
6102.98 3985
6103.72 4165
6104.45 4018
6105.19 4035
6105.93 4045
6106.66 4033
6107.40 4033
6108.14 4164
6108.88 4078
6109.61 4053
6110.35 4097
6111.09 4015
6111.83 3846
6112.56 3751
6113.30 3825
6114.04 3894
6114.78 3786
6115.51 4010
6116.25 4328
6116.99 4167
6117.73 4087
6118.47 4303
6119.20 4346
6119.94 4333
6120.68 4351
6121.42 4370
6122.16 4204
6122.89 4174
6123.63 4375
6124.37 4399
6125.11 4288
6125.85 4371
6126.59 4364
6127.32 4158
6128.06 4289
6128.80 4589
6129.54 4540
6130.28 4379
6131.02 4457
6131.76 4618
6132.49 4453
6133.23 4350
6133.97 4477
6134.71 4287
6135.45 4619
6136.19 4518
6136.93 4443
6137.67 4572
6138.41 4481
6139.15 4286
6139.88 4519
6140.62 4513
6141.36 4338
6142.10 4471
6142.84 4306
6143.58 4252
6144.32 4429
6145.06 4439
6145.80 4434
6146.54 4364
6147.28 4444
6148.02 4479
6148.76 4594
6149.50 4702
6150.24 4491
6150.98 4523
6151.72 4800
6152.46 4840
6153.20 4716
6153.94 4700
6154.68 4617
6155.42 4660
6156.16 4772
6156.90 4695
6157.64 4942
6158.38 4937
6159.12 4962
6159.86 4989
6160.60 5177
6161.34 5054
6162.08 5025
6162.82 5067
6163.56 5170
6164.30 5381
6165.05 5600
6165.79 5647
6166.53 5798
6167.27 6010
6168.01 6000
6168.75 6231
6169.49 6538
6170.23 6510
6170.97 6305
6171.71 6562
6172.46 6662
6173.20 6643
6173.94 6437
6174.68 6575
6175.42 6603
6176.16 6670
6176.90 6243
6177.64 6257
6178.39 6002
6179.13 6052
6179.87 5709
6180.61 5883
6181.35 5977
6182.09 5816
6182.84 5765
6183.58 5738
6184.32 5612
6185.06 5547
6185.80 5615
6186.55 5862
6187.29 5765
6188.03 5838
6188.77 5931
6189.52 5871
6190.26 5863
6191.00 6254
6191.74 6309
6192.48 6369
6193.23 6547
6193.97 7099
6194.71 6753
6195.45 6560
6196.20 6689
6196.94 6704
6197.68 6608
6198.43 6701
6199.17 6866
6199.91 6866
6200.65 6740
6201.40 6670
6202.14 6831
6202.88 7000
6203.63 7203
6204.37 7533
6205.11 8320
6205.86 9234
6206.60 10604
6207.34 12492
6208.09 14358
6208.83 16917
6209.57 18918
6210.32 20542
6211.06 21310
6211.80 20814
6212.55 20077
6213.29 18608
6214.03 16242
6214.78 14372
6215.52 12568
6216.26 11189
6217.01 9414
6217.75 8451
6218.50 7588
6219.24 7082
6219.98 6532
6220.73 6237
6221.47 6172
6222.22 6112
6222.96 6000
6223.71 6301
6224.45 6621
6225.19 6697
6225.94 6705
6226.68 6741
6227.43 6770
6228.17 6528
6228.92 6157
6229.66 5919
6230.41 5849
6231.15 5513
6231.90 5404
6232.64 5435
6233.39 5135
6234.13 5363
6234.87 5288
6235.62 5174
6236.36 5341
6237.11 5164
6237.86 5202
6238.60 5138
6239.35 5122
6240.09 5186
6240.84 5204
6241.58 5391
6242.33 5562
6243.07 5537
6243.82 5611
6244.56 5860
6245.31 5960
6246.05 6284
6246.80 6402
6247.55 6804
6248.29 7212
6249.04 7717
6249.78 7886
6250.53 7664
6251.27 7346
6252.02 7112
6252.77 6812
6253.51 6408
6254.26 6340
6255.01 6012
6255.75 5791
6256.50 5637
6257.24 5730
6257.99 5629
6258.74 5637
6259.48 5666
6260.23 5676
6260.98 5764
6261.72 5698
6262.47 5716
6263.22 5773
6263.96 5826
6264.71 5807
6265.46 5627
6266.20 5498
6266.95 5501
6267.70 5224
6268.44 5444
6269.19 5479
6269.94 5469
6270.68 5361
6271.43 5364
6272.18 5327
6272.93 5474
6273.67 5557
6274.42 5586
6275.17 6054
6275.92 6289
6276.66 6056
6277.41 6244
6278.16 6537
6278.91 6600
6279.65 6645
6280.40 6363
6281.15 6179
6281.90 6138
6282.64 5712
6283.39 5555
6284.14 5496
6284.89 5208
6285.64 5193
6286.38 5241
6287.13 5187
6287.88 5308
6288.63 5263
6289.38 5514
6290.12 5654
6290.87 5581
6291.62 5180
6292.37 5044
6293.12 4987
6293.87 5009
6294.61 4765
6295.36 4662
6296.11 4560
6296.86 4456
6297.61 4597
6298.36 4531
6299.11 4436
6299.86 4388
6300.60 4321
6301.35 4461
6302.10 4375
6302.85 4570
6303.60 4509
6304.35 4623
6305.10 4541
6305.85 4713
6306.60 4696
6307.35 4609
6308.10 4629
6308.85 4712
6309.59 4640
6310.34 4599
6311.09 4488
6311.84 4473
6312.59 4378
6313.34 4191
6314.09 4420
6314.84 4594
6315.59 4573
6316.34 4398
6317.09 4457
6317.84 4491
6318.59 4380
6319.34 4315
6320.09 4421
6320.84 4327
6321.59 4086
6322.34 4144
6323.09 4228
6323.84 4025
6324.59 3943
6325.34 3951
6326.09 4064
6326.84 4079
6327.59 4233
6328.34 4229
6329.09 4329
6329.85 4177
6330.60 4211
6331.35 4288
6332.10 4344
6332.85 4082
6333.60 3966
6334.35 3820
6335.10 3911
6335.85 3999
6336.60 3956
6337.35 3943
6338.10 4233
6338.86 4066
6339.61 3903
6340.36 3946
6341.11 3825
6341.86 3882
6342.61 4001
6343.36 4009
6344.12 3929
6344.87 3886
6345.62 3846
6346.37 3855
6347.12 4054
6347.87 4007
6348.62 3989
6349.38 4090
6350.13 3975
6350.88 4172
6351.63 4273
6352.38 4208
6353.14 4097
6353.89 4183
6354.64 4177
6355.39 4175
6356.14 4174
6356.90 4324
6357.65 4060
6358.40 3994
6359.15 4025
6359.91 3841
6360.66 3781
6361.41 3824
6362.16 3779
6362.92 3772
6363.67 3825
6364.42 3739
6365.17 3512
6365.93 3427
6366.68 3706
6367.43 3708
6368.19 3840
6368.94 3602
6369.69 3655
6370.44 3696
6371.20 3668
6371.95 3727
6372.70 3613
6373.46 3762
6374.21 3838
6374.96 3647
6375.72 3592
6376.47 3743
6377.22 3655
6377.98 3517
6378.73 3487
6379.48 3519
6380.24 3618
6380.99 3650
6381.75 3554
6382.50 3582
6383.25 3740
6384.01 3679
6384.76 3959
6385.51 3731
6386.27 3664
6387.02 3627
6387.78 3515
6388.53 3428
6389.28 3609
6390.04 3553
6390.79 3413
6391.55 3565
6392.30 3517
6393.06 3417
6393.81 3663
6394.56 3480
6395.32 3531
6396.07 3728
6396.83 3682
6397.58 3594
6398.34 3608
6399.09 3683
6399.85 3499
6400.60 3474
6401.36 3402
6402.11 3432
6402.87 3452
6403.62 3520
6404.38 3495
6405.13 3566
6405.89 3568
6406.64 3424
6407.40 3707
6408.15 3808
6408.91 3627
6409.66 3467
6410.42 3389
6411.17 3505
6411.93 3594
6412.68 3492
6413.44 3600
6414.20 3620
6414.95 3639
6415.71 3763
6416.46 3580
6417.22 3707
6417.97 3561
6418.73 3432
6419.49 3336
6420.24 3290
6421.00 3495
6421.75 3616
6422.51 3618
6423.27 3449
6424.02 3531
6424.78 3463
6425.54 3438
6426.29 3664
6427.05 3399
6427.80 3475
6428.56 3583
6429.32 3556
6430.07 3596
6430.83 3569
6431.59 3582
6432.34 3547
6433.10 3650
6433.86 3615
6434.61 3739
6435.37 3548
6436.13 3589
6436.88 3564
6437.64 3554
6438.40 3598
6439.16 3600
6439.91 3733
6440.67 3650
6441.43 3923
6442.18 3927
6442.94 3823
6443.70 3898
6444.46 3812
6445.21 3762
6445.97 3822
6446.73 3841
6447.49 3566
6448.24 3600
6449.00 3681
6449.76 3756
6450.52 3548
6451.28 3677
6452.03 3616
6452.79 3703
6453.55 3790
6454.31 3675
6455.06 3603
6455.82 3747
6456.58 3730
6457.34 3730
6458.10 3831
6458.86 3779
6459.61 3769
6460.37 3837
6461.13 3887
6461.89 4015
6462.65 3865
6463.41 4000
6464.16 4104
6464.92 4059
6465.68 3980
6466.44 4036
6467.20 4042
6467.96 3874
6468.72 4044
6469.48 4182
6470.23 4204
6470.99 4226
6471.75 4229
6472.51 4292
6473.27 4262
6474.03 4358
6474.79 4135
6475.55 4189
6476.31 4242
6477.07 4486
6477.83 4394
6478.59 4503
6479.35 4293
6480.10 4290
6480.86 4277
6481.62 4293
6482.38 4501
6483.14 4284
6483.90 4517
6484.66 4688
6485.42 4814
6486.18 4780
6486.94 4754
6487.70 4813
6488.46 5132
6489.22 5079
6489.98 4904
6490.74 5041
6491.50 4819
6492.26 4981
6493.02 5090
6493.78 5313
6494.54 5551
6495.30 5573
6496.06 5846
6496.82 5796
6497.59 5610
6498.35 5251
6499.11 5462
6499.87 5686
6500.63 5550
6501.39 5368
6502.15 5585
6502.91 5564
6503.67 5755
6504.43 5736
6505.19 5956
6505.95 5629
6506.71 5888
6507.48 6179
6508.24 6145
6509.00 6132
6509.76 6274
6510.52 6217
6511.28 6357
6512.04 6656
6512.80 6570
6513.57 6662
6514.33 6598
6515.09 6281
6515.85 6340
6516.61 6420
6517.37 6697
6518.14 6641
6518.90 6435
6519.66 6607
6520.42 6763
6521.18 7117
6521.95 7209
6522.71 7214
6523.47 7489
6524.23 7625
6524.99 8009
6525.76 8185
6526.52 8541
6527.28 8846
6528.04 9162
6528.80 9386
6529.57 9395
6530.33 9453
6531.09 9405
6531.85 9647
6532.62 9622
6533.38 10179
6534.14 10993
6534.91 12018
6535.67 13986
6536.43 15231
6537.19 16768
6537.96 17769
6538.72 18260
6539.48 17866
6540.25 16653
6541.01 14997
6541.77 13385
6542.53 11803
6543.30 10275
6544.06 9145
6544.82 8234
6545.59 7332
6546.35 6867
6547.11 6504
6547.88 6469
6548.64 6411
6549.41 6098
6550.17 5886
6550.93 5766
6551.70 5856
6552.46 5982
6553.22 6056
6553.99 6037
6554.75 5989
6555.52 5917
6556.28 5606
6557.04 5759
6557.81 5765
6558.57 5646
6559.34 5714
6560.10 5634
6560.86 5769
6561.63 5806
6562.39 6009
6563.16 6348
6563.92 6536
6564.69 6639
6565.45 6819
6566.21 6878
6566.98 6824
6567.74 6651
6568.51 6693
6569.27 6918
6570.04 6630
6570.80 6529
6571.57 6628
6572.33 6814
6573.10 6854
6573.86 6945
6574.63 7048
6575.39 7349
6576.16 7803
6576.92 7576
6577.69 7327
6578.45 7553
6579.22 7765
6579.98 7430
6580.75 7245
6581.51 7533
6582.28 7286
6583.05 7278
6583.81 7636
6584.58 7593
6585.34 7535
6586.11 7524
6586.87 7783
6587.64 7348
6588.41 7214
6589.17 7076
6589.94 6938
6590.70 7060
6591.47 7125
6592.24 7641
6593.00 7917
6593.77 8258
6594.53 8621
6595.30 8647
6596.07 8815
6596.83 8852
6597.60 8837
6598.37 8828
6599.13 8066
6599.90 7769
6600.66 7381
6601.43 7029
6602.20 6739
6602.96 6535
6603.73 6406
6604.50 6174
6605.26 5965
6606.03 5743
6606.80 5876
6607.57 5554
6608.33 5543
6609.10 5357
6609.87 5411
6610.63 5610
6611.40 5712
6612.17 5589
6612.94 5665
6613.70 5681
6614.47 5406
6615.24 5500
6616.00 5505
6616.77 5514
6617.54 5439
6618.31 5454
6619.08 5544
6619.84 5392
6620.61 5423
6621.38 5572
6622.15 5566
6622.91 5704
6623.68 5651
6624.45 5786
6625.22 5616
6625.99 5533
6626.75 5563
6627.52 5421
6628.29 5189
6629.06 5447
6629.83 5425
6630.59 5427
6631.36 5525
6632.13 5617
6632.90 5830
6633.67 5987
6634.44 6420
6635.21 6477
6635.97 6649
6636.74 6710
6637.51 6620
6638.28 6406
6639.05 6212
6639.82 6134
6640.59 5802
6641.36 5577
6642.12 5407
6642.89 5231
6643.66 5091
6644.43 4986
6645.20 5011
6645.97 4775
6646.74 4826
6647.51 4970
6648.28 4827
6649.05 4801
6649.82 4840
6650.59 4968
6651.36 5073
6652.12 4802
6652.89 4974
6653.66 4926
6654.43 5050
6655.20 4943
6655.97 4843
6656.74 4825
6657.51 4747
6658.28 4621
6659.05 4573
6659.82 4513
6660.59 4706
6661.36 4553
6662.13 4527
6662.90 4580
6663.67 4883
6664.44 4792
6665.21 5132
6665.98 4946
6666.75 5163
6667.52 5083
6668.30 5076
6669.07 5242
6669.84 4942
6670.61 5034
6671.38 4888
6672.15 4709
6672.92 4775
6673.69 4749
6674.46 4607
6675.23 4639
6676.00 4504
6676.77 4473
6677.54 4429
6678.32 4422
6679.09 4424
6679.86 4447
6680.63 4390
6681.40 4620
6682.17 4259
6682.94 4327
6683.71 4565
6684.49 4565
6685.26 4722
6686.03 4715
6686.80 4975
6687.57 5134
6688.34 5084
6689.11 4992
6689.89 4836
6690.66 4642
6691.43 4477
6692.20 4376
6692.97 4181
6693.75 4048
6694.52 4044
6695.29 4039
6696.06 3928
6696.83 3974
6697.61 3960
6698.38 3892
6699.15 4013
6699.92 3950
6700.70 3981
6701.47 4198
6702.24 4271
6703.01 4236
6703.79 4111
6704.56 4305
6705.33 4216
6706.10 4143
6706.88 4171
6707.65 3893
6708.42 3965
6709.19 3771
6709.97 3982
6710.74 4069
6711.51 4041
6712.29 3869
6713.06 3928
6713.83 3970
6714.61 3935
6715.38 3868
6716.15 3892
6716.92 3858
6717.70 3883
6718.47 3849
6719.24 3783
6720.02 3752
6720.79 3668
6721.57 3715
6722.34 3594
6723.11 3679
6723.89 3694
6724.66 3651
6725.43 3763
6726.21 3651
6726.98 3799
6727.76 3774
6728.53 3602
6729.30 3684
6730.08 3865
6730.85 3795
6731.63 3734
6732.40 3677
6733.17 3665
6733.95 3692
6734.72 3700
6735.50 3631
6736.27 3643
6737.05 3623
6737.82 3566
6738.59 3655
6739.37 3554
6740.14 3830
6740.92 3856
6741.69 3763
6742.47 3705
6743.24 3808
6744.02 3779
6744.79 3876
6745.57 3804
6746.34 4080
6747.12 3921
6747.89 3941
6748.67 3998
6749.44 4093
6750.22 4109
6750.99 4174
6751.77 4099
6752.54 4052
6753.32 3848
6754.09 3827
6754.87 3871
6755.65 3885
6756.42 3978
6757.20 3892
6757.97 3823
6758.75 3610
6759.52 3489
6760.30 3488
6761.08 3637
6761.85 3596
6762.63 3685
6763.40 3583
6764.18 3751
6764.96 3711
6765.73 3732
6766.51 3576
6767.28 3564
6768.06 3601
6768.84 3679
6769.61 3568
6770.39 3495
6771.17 3560
6771.94 3489
6772.72 3597
6773.50 3476
6774.27 3303
6775.05 3470
6775.82 3608
6776.60 3634
6777.38 3624
6778.16 3626
6778.93 3730
6779.71 3797
6780.49 3679
6781.26 3754
6782.04 3615
6782.82 3469
6783.59 3508
6784.37 3423
6785.15 3357
6785.93 3479
6786.70 3464
6787.48 3412
6788.26 3448
6789.04 3424
6789.81 3378
6790.59 3412
6791.37 3453
6792.15 3437
6792.92 3338
6793.70 3288
6794.48 3165
6795.26 3294
6796.03 3380
6796.81 3195
6797.59 3266
6798.37 3156
6799.15 3309
6799.92 3319
6800.70 3248
6801.48 3446
6802.26 3292
6803.04 3251
6803.81 3426
6804.59 3385
6805.37 3243
6806.15 3467
6806.93 3475
6807.71 3376
6808.49 3272
6809.26 3205
6810.04 3253
6810.82 3314
6811.60 3300
6812.38 3326
6813.16 3187
6813.94 3241
6814.72 3271
6815.49 3259
6816.27 3235
6817.05 3359
6817.83 3358
6818.61 3446
6819.39 3442
6820.17 3412
6820.95 3352
6821.73 3382
6822.51 3453
6823.29 3325
6824.07 3328
6824.85 3304
6825.62 3249
6826.40 3271
6827.18 3209
6827.96 3175
6828.74 3365
6829.52 3454
6830.30 3293
6831.08 3396
6831.86 3359
6832.64 3343
6833.42 3391
6834.20 3507
6834.98 3408
6835.76 3259
6836.54 3181
6837.32 3159
6838.10 3305
6838.88 3352
6839.66 3391
6840.44 3345
6841.22 3390
6842.01 3203
6842.79 3206
6843.57 3185
6844.35 3275
6845.13 3427
6845.91 3282
6846.69 3486
6847.47 3549
6848.25 3743
6849.03 3895
6849.81 4310
6850.59 4692
6851.37 5039
6852.16 5518
6852.94 5638
6853.72 5659
6854.50 5760
6855.28 5341
6856.06 4880
6856.84 4531
6857.62 4199
6858.41 4145
6859.19 4071
6859.97 3754
6860.75 3671
6861.53 3777
6862.31 3603
6863.09 3643
6863.88 3482
6864.66 3622
6865.44 3497
6866.22 3555
6867.00 3646
6867.79 3748
6868.57 3697
6869.35 3820
6870.13 4003
6870.91 3881
6871.70 3877
6872.48 3806
6873.26 3856
6874.04 3731
6874.83 3747
6875.61 3769
6876.39 3704
6877.17 3565
6877.96 3526
6878.74 3537
6879.52 3488
6880.30 3735
6881.09 3715
6881.87 3657
6882.65 3804
6883.43 3889
6884.22 3883
6885.00 4217
6885.78 4180
6886.57 4178
6887.35 4090
6888.13 4355
6888.92 4408
6889.70 4620
6890.48 4372
6891.26 4447
6892.05 4249
6892.83 4253
6893.62 4117
6894.40 4091
6895.18 4156
6895.97 3924
6896.75 3954
6897.53 4113
6898.32 4033
6899.10 3907
6899.88 3808
6900.67 3947
6901.45 3969
6902.24 3900
6903.02 3789
6903.80 4082
6904.59 4145
6905.37 3975
6906.16 3888
6906.94 3883
6907.72 3838
6908.51 3927
6909.29 3929
6910.08 3840
6910.86 3760
6911.65 3980
6912.43 3775
6913.21 3817
6914.00 3549
6914.78 3673
6915.57 3816
6916.35 3850
6917.14 3993
6917.92 4049
6918.71 3978
6919.49 4012
6920.28 3919
6921.06 3860
6921.85 4064
6922.63 4334
6923.42 4170
6924.20 4112
6924.99 4069
6925.77 4032
6926.56 3921
6927.34 3906
6928.13 3930
6928.91 3801
6929.70 3819
6930.49 3799
6931.27 4013
6932.06 3902
6932.84 3890
6933.63 4198
6934.41 4128
6935.20 4070
6935.99 4028
6936.77 4010
6937.56 3967
6938.34 3990
6939.13 3961
6939.92 4078
6940.70 4284
6941.49 4280
6942.27 4218
6943.06 4164
6943.85 4138
6944.63 4365
6945.42 4380
6946.21 4369
6946.99 4594
6947.78 4561
6948.57 4584
6949.35 4650
6950.14 4709
6950.92 4649
6951.71 4644
6952.50 4631
6953.29 4412
6954.07 4289
6954.86 4151
6955.65 4516
6956.43 4601
6957.22 4583
6958.01 4659
6958.79 4808
6959.58 4750
6960.37 4684
6961.16 4663
6961.94 4854
6962.73 4847
6963.52 4606
6964.31 4546
6965.09 4951
6965.88 4991
6966.67 4678
6967.46 4767
6968.24 4975
6969.03 5077
6969.82 5050
6970.61 5100
6971.39 4952
6972.18 5182
6972.97 5653
6973.76 5323
6974.55 5390
6975.33 5456
6976.12 5491
6976.91 5595
6977.70 5528
6978.49 5579
6979.27 5902
6980.06 6112
6980.85 6152
6981.64 6318
6982.43 6677
6983.22 7061
6984.01 7592
6984.79 8579
6985.58 9482
6986.37 10242
6987.16 10780
6987.95 10841
6988.74 10773
6989.53 10196
6990.32 9768
6991.10 8909
6991.89 7861
6992.68 7377
6993.47 6685
6994.26 6451
6995.05 5968
6995.84 5831
6996.63 5910
6997.42 6323
6998.21 6862
6999.00 7616
6999.79 8346
7000.58 9032
7001.36 9258
7002.15 9476
7002.94 9409
7003.73 9027
7004.52 8419
7005.31 7609
7006.10 6848
7006.89 6411
7007.68 5673
7008.47 5078
7009.26 4888
7010.05 4587
7010.84 4303
7011.63 4306
7012.42 4304
7013.21 4236
7014.00 4243
7014.79 4282
7015.58 4307
7016.37 4360
7017.16 4331
7017.96 4415
7018.75 4538
7019.54 4446
7020.33 4364
7021.12 4530
7021.91 4153
7022.70 4214
7023.49 4397
7024.28 4406
7025.07 4491
7025.86 4706
7026.65 4764
7027.44 4605
7028.24 4574
7029.03 4419
7029.82 4381
7030.61 4338
7031.40 4436
7032.19 4221
7032.98 4198
7033.77 4036
7034.57 3820
7035.36 3887
7036.15 4003
7036.94 4092
7037.73 4250
7038.52 4335
7039.32 4415
7040.11 4419
7040.90 4402
7041.69 4268
7042.48 4386
7043.27 4476
7044.07 4384
7044.86 4204
7045.65 4315
7046.44 4279
7047.23 4071
7048.03 3843
7048.82 3882
7049.61 4257
7050.40 4357
7051.20 4199
7051.99 4302
7052.78 4089
7053.57 4250
7054.37 4403
7055.16 4121
7055.95 4105
7056.74 4081
7057.54 4008
7058.33 3877
7059.12 3962
7059.91 3883
7060.71 3793
7061.50 3847
7062.29 3791
7063.09 3749
7063.88 3810
7064.67 3898
7065.47 3853
7066.26 3855
7067.05 3679
7067.85 3707
7068.64 3846
7069.43 3757
7070.23 3759
7071.02 3841
7071.81 3878
7072.61 3769
7073.40 3795
7074.19 3877
7074.99 3783
7075.78 3830
7076.57 3694
7077.37 3525
7078.16 3583
7078.96 3365
7079.75 3397
7080.54 3498
7081.34 3475
7082.13 3468
7082.93 3291
7083.72 3327
7084.51 3460
7085.31 3450
7086.10 3605
7086.90 3377
7087.69 3403
7088.49 3442
7089.28 3351
7090.08 3268
7090.87 3232
7091.66 3281
7092.46 3301
7093.25 3264
7094.05 3071
7094.84 3059
7095.64 3233
7096.43 3246
7097.23 3271
7098.02 3227
7098.82 3170
7099.61 3080
7100.41 3166
7101.20 3168
7102.00 3192
7102.79 3022
7103.59 3132
7104.38 3226
7105.18 3124
7105.98 3136
7106.77 3304
7107.57 3132
7108.36 3133
7109.16 3015
7109.95 3045
7110.75 3085
7111.54 3004
7112.34 3072
7113.14 2969
7113.93 3116
7114.73 3176
7115.52 3009
7116.32 3017
7117.12 3091
7117.91 3066
7118.71 3175
7119.50 3319
7120.30 3261
7121.10 3396
7121.89 3187
7122.69 3238
7123.49 3160
7124.28 3118
7125.08 3029
7125.88 3120
7126.67 3210
7127.47 2878
7128.27 2979
7129.06 2992
7129.86 2983
7130.66 3008
7131.45 2990
7132.25 2824
7133.05 2953
7133.84 2821
7134.64 2813
7135.44 2957
7136.23 2939
7137.03 2935
7137.83 2952
7138.63 2913
7139.42 2993
7140.22 2853
7141.02 2775
7141.82 2957
7142.61 2888
7143.41 2750
7144.21 2867
7145.01 2752
7145.80 2858
7146.60 3054
7147.40 2893
7148.20 2837
7148.99 2900
7149.79 2891
7150.59 2890
7151.39 2888
7152.19 2820
7152.98 2830
7153.78 2862
7154.58 2841
7155.38 2841
7156.18 2859
7156.98 2788
7157.77 2771
7158.57 2965
7159.37 2934
7160.17 2825
7160.97 2740
7161.77 2655
7162.56 2849
7163.36 2771
7164.16 2590
7164.96 2748
7165.76 2610
7166.56 2768
7167.36 2743
7168.16 2836
7168.95 2710
7169.75 2806
7170.55 2719
7171.35 2646
7172.15 2894
7172.95 2651
7173.75 2697
7174.55 2676
7175.35 2832
7176.15 2807
7176.95 2719
7177.75 2745
7178.55 2662
7179.35 2723
7180.14 2670
7180.94 2689
7181.74 2762
7182.54 2871
7183.34 2973
7184.14 2996
7184.94 3024
7185.74 3068
7186.54 2854
7187.34 2884
7188.14 2972
7188.94 2779
7189.74 2714
7190.54 2692
7191.34 2688
7192.14 2623
7192.94 2591
7193.74 2757
7194.54 2760
7195.35 2713
7196.15 2788
7196.95 2659
7197.75 2654
7198.55 2570
7199.35 2619
7200.15 2681
7200.95 2693
7201.75 2729
7202.55 2684
7203.35 2716
7204.15 2809
7204.95 2772
7205.75 2665
7206.56 2506
7207.36 2682
7208.16 2703
7208.96 2616
7209.76 2762
7210.56 2771
7211.36 2605
7212.16 2800
7212.97 2635
7213.77 2636
7214.57 2687
7215.37 2757
7216.17 2641
7216.97 2765
7217.78 2635
7218.58 2531
7219.38 2608
7220.18 2735
7220.98 2626
7221.78 2579
7222.59 2590
7223.39 2700
7224.19 2690
7224.99 2661
7225.79 2679
7226.60 2809
7227.40 2785
7228.20 2921
7229.00 3004
7229.81 2730
7230.61 2704
7231.41 2797
7232.21 2900
7233.02 3014
7233.82 2956
7234.62 2829
7235.42 2897
7236.23 2937
7237.03 2974
7237.83 2867
7238.63 2998
7239.44 2946
7240.24 3137
7241.04 3223
7241.85 3268
7242.65 3200
7243.45 3125
7244.26 3097
7245.06 3211
7245.86 2951
7246.67 2708
7247.47 2960
7248.27 2988
7249.08 2901
7249.88 3021
7250.68 2919
7251.49 2927
7252.29 2903
7253.09 2831
7253.90 2961
7254.70 2998
7255.50 2984
7256.31 3091
7257.11 3016
7257.92 2974
7258.72 2909
7259.52 3032
7260.33 3143
7261.13 3077
7261.94 3059
7262.74 3069
7263.54 3366
7264.35 3180
7265.15 3042
7265.96 3275
7266.76 3332
7267.57 3120
7268.37 3161
7269.18 3188
7269.98 3329
7270.78 3352
7271.59 3235
7272.39 3213
7273.20 3256
7274.00 3301
7274.81 3265
7275.61 3345
7276.42 3339
7277.22 3457
7278.03 3585
7278.83 3475
7279.64 3523
7280.44 3669
7281.25 3876
7282.05 3993
7282.86 4324
7283.66 4738
7284.47 5286
7285.28 5992
7286.08 6190
7286.89 6320
7287.69 6300
7288.50 5931
7289.30 5552
7290.11 5203
7290.91 4552
7291.72 4265
7292.53 4091
7293.33 3901
7294.14 3719
7294.94 3524
7295.75 3560
7296.56 3612
7297.36 3486
7298.17 3527
7298.97 3473
7299.78 3533
7300.59 3622
7301.39 3602
7302.20 3460
7303.01 3537
7303.81 3419
7304.62 3782
7305.43 3696
7306.23 3484
7307.04 3547
7307.85 3653
7308.65 3826
7309.46 3741
7310.27 3974
7311.07 4023
7311.88 4217
7312.69 4107
7313.49 4112
7314.30 4295
7315.11 4080
7315.91 4055
7316.72 4064
7317.53 4108
7318.34 4342
7319.14 4652
7319.95 4881
7320.76 5133
7321.57 5501
7322.37 5732
7323.18 5752
7323.99 5511
7324.80 5389
7325.60 5227
7326.41 4911
7327.22 4632
7328.03 4196
7328.83 3863
7329.64 3732
7330.45 3527
7331.26 3428
7332.07 3335
7332.87 3320
7333.68 3482
7334.49 3400
7335.30 3425
7336.11 3602
7336.92 3534
7337.72 3367
7338.53 3403
7339.34 3553
7340.15 3677
7340.96 3449
7341.77 3390
7342.57 3465
7343.38 3230
7344.19 3280
7345.00 3330
7345.81 3413
7346.62 3399
7347.43 3371
7348.24 3348
7349.05 3267
7349.85 3274
7350.66 3293
7351.47 3341
7352.28 3342
7353.09 3363
7353.90 3419
7354.71 3464
7355.52 3365
7356.33 3334
7357.14 3335
7357.95 3291
7358.76 3367
7359.57 3251
7360.38 3397
7361.18 3528
7361.99 3684
7362.80 3507
7363.61 3524
7364.42 3567
7365.23 3503
7366.04 3387
7366.85 3567
7367.66 3567
7368.47 3477
7369.28 3426
7370.09 3598
7370.90 3577
7371.71 3658
7372.52 3515
7373.33 3455
7374.14 3483
7374.96 3695
7375.77 3614
7376.58 3546
7377.39 3760
7378.20 3950
7379.01 3999
7379.82 4160
7380.63 4222
7381.44 4608
7382.25 4637
7383.06 4867
7383.87 4649
7384.68 4529
7385.49 4573
7386.31 4364
7387.12 4022
7387.93 3933
7388.74 3903
7389.55 3678
7390.36 3574
7391.17 3311
7391.98 3295
7392.79 3405
7393.61 3098
7394.42 3162
7395.23 3225
7396.04 3483
7396.85 3364
7397.66 3620
7398.48 3714
7399.29 3893
7400.10 4222
7400.91 4353
7401.72 4539
7402.53 4536
7403.35 4350
7404.16 4172
7404.97 4095
7405.78 3985
7406.59 3759
7407.41 3565
7408.22 3488
7409.03 3509
7409.84 3299
7410.66 3294
7411.47 3291
7412.28 3245
7413.09 2987
7413.91 2979
7414.72 3016
7415.53 2931
7416.34 2955
7417.16 3076
7417.97 3069
7418.78 2926
7419.60 2994
7420.41 3067
7421.22 2883
7422.03 2961
7422.85 2934
7423.66 2983
7424.47 2859
7425.29 2796
7426.10 2810
7426.91 2815
7427.73 2872
7428.54 2950
7429.35 2758
7430.17 2817
7430.98 2751
7431.79 2793
7432.61 2897
7433.42 2839
7434.23 2765
7435.05 2759
7435.86 2742
7436.67 2958
7437.49 2842
7438.30 2831
7439.12 2930
7439.93 3051
7440.74 2991
7441.56 2960
7442.37 2953
7443.19 2852
7444.00 3068
7444.82 2861
7445.63 2729
7446.44 2800
7447.26 2946
7448.07 2842
7448.89 2823
7449.70 2771
7450.52 2705
7451.33 2712
7452.15 2675
7452.96 2600
7453.77 2635
7454.59 2776
7455.40 2913
7456.22 2731
7457.03 2719
7457.85 2695
7458.66 2776
7459.48 2728
7460.29 2725
7461.11 2651
7461.92 2705
7462.74 2795
7463.55 2654
7464.37 2671
7465.19 2604
7466.00 2697
7466.82 2680
7467.63 2704
7468.45 2817
7469.26 2807
7470.08 2779
7470.89 2769
7471.71 2777
7472.53 2706
7473.34 2695
7474.16 2568
7474.97 2707
7475.79 2622
7476.60 2597
7477.42 2650
7478.24 2584
7479.05 2619
7479.87 2669
7480.69 2573
7481.50 2529
7482.32 2496
7483.13 2647
7483.95 2584
7484.77 2464
7485.58 2571
7486.40 2526
7487.22 2455
7488.03 2507
7488.85 2574
7489.67 2556
7490.48 2616
7491.30 2452
7492.12 2524
7492.93 2498
7493.75 2388
7494.57 2468
7495.38 2473
7496.20 2438
7497.02 2412
7497.84 2519
7498.65 2439
7499.47 2356
7500.29 2348
7501.10 2255
7501.92 2345
7502.74 2428
7503.56 2296
7504.37 2424
7505.19 2423
7506.01 2437
7506.83 2536
7507.64 2621
7508.46 2516
7509.28 2348
7510.10 2451
7510.92 2447
7511.73 2451
7512.55 2435
7513.37 2504
7514.19 2433
7515.01 2458
7515.82 2456
7516.64 2396
7517.46 2444
7518.28 2461
7519.10 2376
7519.91 2459
7520.73 2436
7521.55 2308
7522.37 2403
7523.19 2405
7524.01 2371
7524.83 2318
7525.64 2434
7526.46 2358
7527.28 2378
7528.10 2437
7528.92 2308
7529.74 2255
7530.56 2290
7531.38 2401
7532.20 2390
7533.01 2580
7533.83 2567
7534.65 2370
7535.47 2402
7536.29 2444
7537.11 2519
7537.93 2370
7538.75 2295
7539.57 2199
7540.39 2329
7541.21 2423
7542.03 2466
7542.85 2430
7543.67 2545
7544.49 2449
7545.31 2420
7546.12 2380
7546.94 2401
7547.76 2599
7548.58 2413
7549.40 2399
7550.22 2462
7551.04 2557
7551.86 2440
7552.68 2369
7553.50 2588
7554.33 2393
7555.15 2397
7555.97 2422
7556.79 2508
7557.61 2456
7558.43 2646
7559.25 2621
7560.07 2629
7560.89 2614
7561.71 2578
7562.53 2612
7563.35 2529
7564.17 2521
7564.99 2490
7565.81 2364
7566.63 2392
7567.45 2400
7568.28 2372
7569.10 2376
7569.92 2430
7570.74 2188
7571.56 2342
7572.38 2451
7573.20 2423
7574.02 2477
7574.84 2519
7575.67 2432
7576.49 2417
7577.31 2428
7578.13 2376
7578.95 2246
7579.77 2442
7580.60 2320
7581.42 2416
7582.24 2356
7583.06 2467
7583.88 2521
7584.70 2385
7585.53 2465
7586.35 2427
7587.17 2522
7587.99 2586
7588.81 2640
7589.64 2613
7590.46 2650
7591.28 2730
7592.10 2780
7592.93 2674
7593.75 2658
7594.57 2846
7595.39 2797
7596.21 2512
7597.04 2604
7597.86 2671
7598.68 2586
7599.51 2544
7600.33 2684
7601.15 2736
7601.97 2754
7602.80 2732
7603.62 2900
7604.44 2956
7605.27 3000
7606.09 2982
7606.91 3198
7607.73 3083
7608.56 3030
7609.38 3077
7610.20 2891
7611.03 2841
7611.85 2713
7612.67 2784
7613.50 2829
7614.32 2760
7615.14 2735
7615.97 2730
7616.79 2828
7617.62 2984
7618.44 2937
7619.26 3059
7620.09 3004
7620.91 2907
7621.73 2909
7622.56 2678
7623.38 2776
7624.21 2848
7625.03 2724
7625.85 2622
7626.68 2701
7627.50 2773
7628.33 2684
7629.15 2882
7629.98 3133
7630.80 3271
7631.62 3326
7632.45 3450
7633.27 3380
7634.10 3436
7634.92 3377
7635.75 3384
7636.57 3281
7637.40 2934
7638.22 2789
7639.05 2675
7639.87 2640
7640.70 2559
7641.52 2490
7642.35 2374
7643.17 2451
7644.00 2255
7644.82 2329
7645.65 2472
7646.47 2361
7647.30 2337
7648.12 2322
7648.95 2372
7649.77 2425
7650.60 2431
7651.42 2315
7652.25 2477
7653.07 2320
7653.90 2249
7654.73 2283
7655.55 2351
7656.38 2220
7657.20 2243
7658.03 2261
7658.85 2338
7659.68 2312
7660.51 2164
7661.33 2101
7662.16 2103
7662.98 2205
7663.81 2257
7664.64 2180
7665.46 2206
7666.29 2298
7667.12 2333
7667.94 2268
7668.77 2347
7669.59 2394
7670.42 2308
7671.25 2268
7672.07 2297
7672.90 2202
7673.73 2322
7674.55 2287
7675.38 2241
7676.21 2279
7677.03 2397
7677.86 2319
7678.69 2238
7679.52 2124
7680.34 2158
7681.17 2087
7682.00 2166
7682.82 2171
7683.65 2121
7684.48 2207
7685.31 2174
7686.13 2244
7686.96 2330
7687.79 2196
7688.62 2184
7689.44 2152
7690.27 2086
7691.10 2215
7691.93 2320
7692.75 2297
7693.58 2063
7694.41 2249
7695.24 2257
7696.07 2135
7696.89 2171
7697.72 2243
7698.55 2325
7699.38 2325
7700.21 2221
7701.03 2298
7701.86 2236
7702.69 2171
7703.52 2339
7704.35 2238
7705.17 2219
7706.00 2383
7706.83 2342
7707.66 2249
7708.49 2292
7709.32 2335
7710.15 2366
7710.97 2185
7711.80 2126
7712.63 2234
7713.46 2208
7714.29 2186
7715.12 2278
7715.95 2252
7716.78 2186
7717.61 2161
7718.44 2219
7719.26 2115
7720.09 2167
7720.92 2382
7721.75 2323
7722.58 2127
7723.41 2232
7724.24 2283
7725.07 2121
7725.90 2209
7726.73 2157
7727.56 2158
7728.39 2156
7729.22 2146
7730.05 2195
7730.88 2195
7731.71 2217
7732.54 2226
7733.37 2181
7734.20 2135
7735.03 2208
7735.86 2231
7736.69 2095
7737.52 2188
7738.35 2123
7739.18 2068
7740.01 2125
7740.84 2118
7741.67 2171
7742.50 2161
7743.33 2274
7744.16 2314
7744.99 2287
7745.82 2445
7746.65 2583
7747.48 2728
7748.31 2939
7749.14 3120
7749.97 3085
7750.80 3190
7751.64 3059
7752.47 2829
7753.30 2746
7754.13 2699
7754.96 2322
7755.79 2240
7756.62 2227
7757.45 2165
7758.28 2165
7759.12 2122
7759.95 2185
7760.78 2273
7761.61 2098
7762.44 2213
7763.27 2079
7764.10 2154
7764.94 2180
7765.77 2195
7766.60 2232
7767.43 2143
7768.26 2181
7769.09 2029
7769.93 2019
7770.76 1968
7771.59 2121
7772.42 2224
7773.25 2048
7774.09 2153
7774.92 2098
7775.75 2077
7776.58 2062
7777.41 2024
7778.25 2066
7779.08 2122
7779.91 2169
7780.74 2086
7781.58 2193
7782.41 2114
7783.24 2146
7784.07 2097
7784.91 2183
7785.74 2224
7786.57 2374
7787.41 2321
7788.24 2297
7789.07 2234
7789.90 2308
7790.74 2139
7791.57 2142
7792.40 2132
7793.24 2134
7794.07 2206
7794.90 2234
7795.74 2150
7796.57 2082
7797.40 2174
7798.24 2151
7799.07 2118
7799.90 2146
7800.74 2179
7801.57 2113
7802.40 2187
7803.24 2311
7804.07 2127
7804.90 2144
7805.74 2152
7806.57 2195
7807.41 2256
7808.24 2144
7809.07 2098
7809.91 2155
7810.74 2143
7811.58 2110
7812.41 2178
7813.24 2331
7814.08 2337
7814.91 2237
7815.75 2205
7816.58 2316
7817.42 2324
7818.25 2324
7819.09 2364
7819.92 2278
7820.75 2280
7821.59 2211
7822.42 2363
7823.26 2317
7824.09 2298
7824.93 2236
7825.76 2223
7826.60 2315
7827.43 2335
7828.27 2468
7829.10 2229
7829.94 2290
7830.77 2304
7831.61 2212
7832.44 2223
7833.28 2230
7834.11 2205
7834.95 2168
7835.78 2090
7836.62 2050
7837.46 2102
7838.29 2100
7839.13 2212
7839.96 2243
7840.80 2343
7841.63 2189
7842.47 2100
7843.31 2263
7844.14 2241
7844.98 2329
7845.81 2197
7846.65 2247
7847.48 2190
7848.32 2303
7849.16 2427
7849.99 2370
7850.83 2263
7851.67 2281
7852.50 2235
7853.34 2244
7854.17 2225
7855.01 2316
7855.85 2317
7856.68 2418
7857.52 2439
7858.36 2501
7859.19 2539
7860.03 2620
7860.87 2499
7861.70 2492
7862.54 2620
7863.38 2659
7864.21 2471
7865.05 2396
7865.89 2327
7866.73 2268
7867.56 2361
7868.40 2274
7869.24 2345
7870.07 2397
7870.91 2365
7871.75 2462
7872.59 2399
7873.42 2344
7874.26 2307
7875.10 2305
7875.94 2430
7876.77 2459
7877.61 2429
7878.45 2576
7879.29 2513
7880.12 2474
7880.96 2534
7881.80 2432
7882.64 2386
7883.48 2410
7884.31 2461
7885.15 2426
7885.99 2367
7886.83 2416
7887.67 2393
7888.50 2461
7889.34 2487
7890.18 2350
7891.02 2262
7891.86 2364
7892.70 2347
7893.53 2536
7894.37 2516
7895.21 2482
7896.05 2449
7896.89 2479
7897.73 2505
7898.57 2429
7899.41 2574
7900.24 2638
7901.08 2869
7901.92 2915
7902.76 3046
7903.60 2836
7904.44 2927
7905.28 2962
7906.12 2774
7906.96 2625
7907.80 2632
7908.63 2481
7909.47 2539
7910.31 2495
7911.15 2466
7911.99 2441
7912.83 2368
7913.67 2574
7914.51 2585
7915.35 2539
7916.19 2534
7917.03 2683
7917.87 2867
7918.71 2871
7919.55 2925
7920.39 2859
7921.23 2847
7922.07 2700
7922.91 2658
7923.75 2477
7924.59 2413
7925.43 2332
7926.27 2410
7927.11 2204
7927.95 2169
7928.79 2239
7929.63 2273
7930.47 2312
7931.31 2301
7932.15 2251
7932.99 2186
7933.83 2192
7934.67 2313
7935.52 2219
7936.36 2155
7937.20 2138
7938.04 2107
7938.88 2154
7939.72 2178
7940.56 2178
7941.40 2155
7942.24 2176
7943.08 2185
7943.92 2260
7944.77 2344
7945.61 2194
7946.45 2192
7947.29 2226
7948.13 2118
7948.97 2149
7949.81 2193
7950.66 2197
7951.50 2143
7952.34 2225
7953.18 2127
7954.02 2152
7954.86 2175
7955.71 2217
7956.55 2245
7957.39 2267
7958.23 2260
7959.07 2285
7959.92 2327
7960.76 2272
7961.60 2221
7962.44 2138
7963.28 2199
7964.13 2222
7964.97 2198
7965.81 2382
7966.65 2326
7967.50 2317
7968.34 2244
7969.18 2241
7970.02 2198
7970.87 2304
7971.71 2217
7972.55 2278
7973.39 2406
7974.24 2280
7975.08 2128
7975.92 2234
7976.76 2299
7977.61 2377
7978.45 2417
7979.29 2278
7980.14 2396
7980.98 2366
7981.82 2412
7982.67 2259
7983.51 2309
7984.35 2344
7985.20 2308
7986.04 2246
7986.88 2273
7987.73 2213
7988.57 2253
7989.41 2213
7990.26 2232
7991.10 2216
7991.94 2261
7992.79 2243
7993.63 2185
7994.48 2142
7995.32 2055
7996.16 2004
7997.01 1948
7997.85 2032
7998.70 2096
7999.54 2115
8000.38 2041
8001.23 2172
8002.07 2111
8002.92 2073
8003.76 2143
8004.61 2069
8005.45 2003
8006.29 2050
8007.14 2126
8007.98 2082
8008.83 2022
8009.67 2081
8010.52 2080
8011.36 2119
8012.21 1974
8013.05 2138
8013.90 2113
8014.74 2115
8015.59 2090
8016.43 2168
8017.28 2200
8018.12 2115
8018.97 2166
8019.81 2107
8020.66 2070
8021.50 2113
8022.35 1953
8023.19 2083
8024.04 2025
8024.88 2008
8025.73 2023
8026.57 1913
8027.42 2044
8028.27 2030
8029.11 1878
8029.96 2010
8030.80 1971
8031.65 1956
8032.49 2029
8033.34 2001
8034.19 1865
8035.03 2113
8035.88 1992
8036.72 1976
8037.57 2061
8038.42 2027
8039.26 2056
8040.11 2020
8040.96 2042
8041.80 2035
8042.65 1899
8043.49 2022
8044.34 1875
8045.19 1968
8046.03 1924
8046.88 1846
8047.73 1833
8048.57 1935
8049.42 1863
8050.27 1850
8051.11 1844
8051.96 1928
8052.81 1834
8053.66 1911
8054.50 2052
8055.35 1938
8056.20 1989
8057.04 1965
8057.89 1870
8058.74 1866
8059.59 1894
8060.43 1909
8061.28 1835
8062.13 1898
8062.97 1947
8063.82 1936
8064.67 1810
8065.52 1868
8066.37 1873
8067.21 1868
8068.06 1831
8068.91 1903
8069.76 1892
8070.60 1847
8071.45 1786
8072.30 1809
8073.15 1876
8074.00 1943
8074.84 1899
8075.69 1828
8076.54 1773
8077.39 1857
8078.24 1883
8079.08 1900
8079.93 1961
8080.78 1969
8081.63 1860
8082.48 1913
8083.33 1993
8084.18 1961
8085.02 1859
8085.87 1890
8086.72 1911
8087.57 1864
8088.42 1928
8089.27 1890
8090.12 1850
8090.97 1925
8091.81 1774
8092.66 1859
8093.51 1948
8094.36 1939
8095.21 1816
8096.06 1805
8096.91 1885
8097.76 1932
8098.61 1879
8099.46 1888
8100.31 1923
8101.16 1943
8102.01 1891
8102.86 1886
8103.71 1921
8104.55 1780
8105.40 1799
8106.25 1812
8107.10 1832
8107.95 1839
8108.80 1857
8109.65 1824
8110.50 1833
8111.35 1833
8112.20 1886
8113.05 1818
8113.90 1845
8114.75 1833
8115.60 1906
8116.45 1960
8117.30 1977
8118.16 1879
8119.01 1940
8119.86 1918
8120.71 1900
8121.56 1897
8122.41 1893
8123.26 1931
8124.11 2016
8124.96 1965
8125.81 1950
8126.66 1939
8127.51 1980
8128.36 1905
8129.21 2057
8130.06 2011
8130.92 2055
8131.77 2057
8132.62 2051
8133.47 2042
8134.32 2023
8135.17 2001
8136.02 2103
8136.87 2233
8137.73 2347
8138.58 2164
8139.43 2167
8140.28 2149
8141.13 2181
8141.98 2225
8142.83 2266
8143.69 2210
8144.54 2239
8145.39 2286
8146.24 2268
8147.09 2202
8147.95 2314
8148.80 2360
8149.65 2219
8150.50 2060
8151.35 2172
8152.21 2252
8153.06 2363
8153.91 2419
8154.76 2267
8155.61 2401
8156.47 2436
8157.32 2446
8158.17 2352
8159.02 2359
8159.88 2340
8160.73 2192
8161.58 2132
8162.44 2188
8163.29 2251
8164.14 2167
8164.99 2169
8165.85 2156
8166.70 2159
8167.55 2009
8168.41 1991
8169.26 2008
8170.11 2080
8170.96 2093
8171.82 2243
8172.67 2177
8173.52 2046
8174.38 2098
8175.23 2051
8176.08 2041
8176.94 2000
8177.79 2044
8178.64 1982
8179.50 1909
8180.35 2059
8181.21 1991
8182.06 1963
8182.91 1965
8183.77 1965
8184.62 1982
8185.47 1943
8186.33 1897
8187.18 2015
8188.04 1957
8188.89 2024
8189.74 1966
8190.60 1860
8191.45 1870
8192.31 1806
8193.16 1854
8194.02 1948
8194.87 1934
8195.72 1985
8196.58 1898
8197.43 1794
8198.29 1912
8199.14 1850
8200.00 1862
8200.85 1935
8201.71 1847
8202.56 1872
8203.42 1929
8204.27 1958
8205.13 1995
8205.98 1895
8206.84 1845
8207.69 1811
8208.55 1916
8209.40 2026
8210.26 1945
8211.11 1992
8211.97 1927
8212.82 1973
8213.68 2074
8214.53 1926
8215.39 1951
8216.24 1969
8217.10 1954
8217.96 1995
8218.81 1889
8219.67 1866
8220.52 1921
8221.38 1904
8222.23 1995
8223.09 2011
8223.95 2001
8224.80 2173
8225.66 2082
8226.51 2064
8227.37 2048
8228.23 1986
8229.08 1951
8229.94 1872
8230.79 1931
8231.65 1926
8232.51 1925
8233.36 1767
8234.22 1924
8235.08 1956
8235.93 1802
8236.79 1851
8237.65 1905
8238.50 2063
8239.36 2066
8240.22 1874
8241.07 1757
8241.93 1691
8242.79 1778
8243.64 1890
8244.50 1813
8245.36 1827
8246.21 1922
8247.07 1857
8247.93 1880
8248.79 1806
8249.64 1800
8250.50 1789
8251.36 1824
8252.22 1881
8253.07 1931
8253.93 1823
8254.79 1812
8255.65 1831
8256.50 1882
8257.36 1865
8258.22 1963
8259.08 1949
8259.93 1917
8260.79 1954
8261.65 1854
8262.51 1827
8263.37 1795
8264.22 1801
8265.08 1897
8265.94 1887
8266.80 1803
8267.66 1825
8268.51 1759
8269.37 1756
8270.23 1890
8271.09 1925
8271.95 1874
8272.81 1818
8273.66 1840
8274.52 1865
8275.38 1802
8276.24 1875
8277.10 2020
8277.96 1833
8278.82 1858
8279.67 1969
8280.53 1988
8281.39 1841
8282.25 1909
8283.11 1955
8283.97 2004
8284.83 1883
8285.69 1974
8286.55 1989
8287.41 1901
8288.27 1984
8289.12 2065
8289.98 1889
8290.84 1947
8291.70 1985
8292.56 1916
8293.42 1962
8294.28 1793
8295.14 2010
8296.00 1994
8296.86 2020
8297.72 2043
8298.58 1973
8299.44 2026
8300.30 1969
8301.16 2035
8302.02 2088
8302.88 2073
8303.74 2068
8304.60 2078
8305.46 2111
8306.32 2014
8307.18 2111
8308.04 2182
8308.90 2220
8309.76 2017
8310.62 2061
8311.48 2156
8312.34 2066
8313.20 2090
8314.06 2066
8314.92 2088
8315.78 2170
8316.65 2253
8317.51 2221
8318.37 2287
8319.23 2311
8320.09 2273
8320.95 2131
8321.81 2102
8322.67 2122
8323.53 2284
8324.39 2127
8325.26 2070
8326.12 2040
8326.98 2084
8327.84 2074
8328.70 1992
8329.56 2144
8330.42 2060
8331.28 1941
8332.15 2105
8333.01 2207
8333.87 2127
8334.73 2082
8335.59 2074
8336.45 2104
8337.32 2167
8338.18 2133
8339.04 2135
8339.90 2105
8340.76 2047
8341.63 2051
8342.49 2188
8343.35 2098
8344.21 2234
8345.07 2277
8345.94 2197
8346.80 2235
8347.66 2247
8348.52 2227
8349.39 2107
8350.25 2184
8351.11 2139
8351.97 2203
8352.84 2178
8353.70 2300
8354.56 2231
8355.42 2164
8356.29 2195
8357.15 2251
8358.01 2354
8358.88 2207
8359.74 2204
8360.60 2222
8361.46 2258
8362.33 2167
8363.19 2101
8364.05 2244
8364.92 2220
8365.78 2167
8366.64 2235
8367.51 2378
8368.37 2262
8369.23 2246
8370.10 2266
8370.96 2249
8371.82 2392
8372.69 2350
8373.55 2252
8374.42 2392
8375.28 2391
8376.14 2341
8377.01 2326
8377.87 2284
8378.73 2364
8379.60 2437
8380.46 2332
8381.33 2280
8382.19 2458
8383.06 2396
8383.92 2470
8384.78 2609
8385.65 2631
8386.51 2613
8387.38 2662
8388.24 2735
8389.11 2828
8389.97 2710
8390.83 2770
8391.70 2571
8392.56 2610
8393.43 2502
8394.29 2565
8395.16 2600
8396.02 2560
8396.89 2684
8397.75 2695
8398.62 2645
8399.48 2582
8400.35 2724
8401.21 2701
8402.08 2688
8402.94 2748
8403.81 2739
8404.67 2743
8405.54 2808
8406.40 2796
8407.27 2619
8408.14 2547
8409.00 2640
8409.87 2667
8410.73 2755
8411.60 2780
8412.46 2780
8413.33 2810
8414.19 2959
8415.06 2968
8415.93 2861
8416.79 2995
8417.66 2870
8418.52 2937
8419.39 2951
8420.26 3053
8421.12 2987
8421.99 3080
8422.85 2991
8423.72 3026
8424.59 3166
8425.45 3182
8426.32 3299
8427.19 3270
8428.05 3246
8428.92 3297
8429.79 3313
8430.65 3425
8431.52 3395
8432.39 3385
8433.25 3505
8434.12 3431
8434.99 3445
8435.85 3491
8436.72 3394
8437.59 3528
8438.45 3657
8439.32 3792
8440.19 3817
8441.06 4017
8441.92 4208
8442.79 4472
8443.66 4527
8444.52 4464
8445.39 4328
8446.26 4437
8447.13 4474
8447.99 4545
8448.86 4516
8449.73 4401
8450.60 4428
8451.47 4655
8452.33 4646
8453.20 4778
8454.07 5116
8454.94 5629
8455.80 6341
8456.67 7006
8457.54 7533
8458.41 8241
8459.28 8305
8460.14 8371
8461.01 8009
8461.88 7615
8462.75 7205
8463.62 6707
8464.49 6171
8465.35 6035
8466.22 5527
8467.09 5595
8467.96 5932
8468.83 6477
8469.70 7392
8470.57 8446
8471.43 9191
8472.30 10323
8473.17 10236
8474.04 9886
8474.91 9466
8475.78 8340
8476.65 7339
8477.52 6360
8478.39 5747
8479.25 5121
8480.12 4602
8480.99 4341
8481.86 3978
8482.73 3900
8483.60 3797
8484.47 3792
8485.34 3773
8486.21 3722
8487.08 3791
8487.95 3730
8488.82 3561
8489.69 3696
8490.56 3601
8491.43 3687
8492.30 3628
8493.17 3663
8494.04 3751
8494.91 3748
8495.78 3589
8496.65 3739
8497.52 3794
8498.39 3957
8499.26 3792
8500.13 3783
8501.00 3886
8501.87 3639
8502.74 3668
8503.61 3638
8504.48 3477
8505.35 3441
8506.22 3454
8507.09 3639
8507.96 3842
8508.83 3866
8509.70 4010
8510.57 4229
8511.44 4385
8512.31 4276
8513.19 4204
8514.06 4031
8514.93 3838
8515.80 3696
8516.67 3506
8517.54 3490
8518.41 3530
8519.28 3342
8520.15 3530
8521.03 3459
8521.90 3470
8522.77 3328
8523.64 3336
8524.51 3390
8525.38 3336
8526.25 3398
8527.13 3497
8528.00 3451
8528.87 3521
8529.74 3575
8530.61 3597
8531.48 3504
8532.36 3446
8533.23 3631
8534.10 3712
8534.97 3855
8535.84 3773
8536.72 3653
8537.59 3698
8538.46 3605
8539.33 3649
8540.20 3569
8541.08 3495
8541.95 3508
8542.82 3558
8543.69 3403
8544.57 3278
8545.44 3404
8546.31 3456
8547.18 3513
8548.06 3532
8548.93 3444
8549.80 3524
8550.67 3398
8551.55 3546
8552.42 3526
8553.29 3459
8554.17 3485
8555.04 3371
8555.91 3501
8556.79 3482
8557.66 3562
8558.53 3315
8559.41 3291
8560.28 3247
8561.15 3002
8562.03 3003
8562.90 3057
8563.77 2941
8564.65 3000
8565.52 2951
8566.39 2928
8567.27 2812
8568.14 2732
8569.01 2936
8569.89 2854
8570.76 2652
8571.64 2660
8572.51 2607
8573.38 2859
8574.26 2691
8575.13 2630
8576.01 2666
8576.88 2635
8577.75 2534
8578.63 2459
8579.50 2452
8580.38 2422
8581.25 2495
8582.12 2484
8583.00 2446
8583.87 2408
8584.75 2425
8585.62 2568
8586.50 2509
8587.37 2558
8588.25 2559
8589.12 2576
8590.00 2371
8590.87 2476
8591.75 2504
8592.62 2337
8593.50 2483
8594.37 2576
8595.25 2411
8596.12 2395
8597.00 2509
8597.87 2468
8598.75 2456
8599.62 2425
8600.50 2501
8601.37 2354
8602.25 2401
8603.12 2428
8604.00 2440
8604.87 2421
8605.75 2457
8606.63 2448
8607.50 2324
8608.38 2296
8609.25 2247
8610.13 2328
8611.01 2254
8611.88 2307
8612.76 2372
8613.63 2426
8614.51 2442
8615.39 2365
8616.26 2284
8617.14 2451
8618.01 2387
8618.89 2277
8619.77 2174
8620.64 2239
8621.52 2213
8622.40 2209
8623.27 2226
8624.15 2313
8625.03 2268
8625.90 2285
8626.78 2301
8627.66 2325
8628.53 2339
8629.41 2313
8630.29 2492
8631.16 2332
8632.04 2315
8632.92 2343
8633.79 2288
8634.67 2280
8635.55 2418
8636.42 2508
8637.30 2352
8638.18 2383
8639.06 2267
8639.93 2274
8640.81 2332
8641.69 2380
8642.57 2485
8643.44 2319
8644.32 2242
8645.20 2437
8646.08 2451
8646.95 2502
8647.83 2450
8648.71 2455
8649.59 2472
8650.47 2448
8651.34 2431
8652.22 2376
8653.10 2314
8653.98 2411
8654.86 2391
8655.73 2283
8656.61 2410
8657.49 2385
8658.37 2379
8659.25 2469
8660.13 2503
8661.00 2347
8661.88 2437
8662.76 2435
8663.64 2421
8664.52 2369
8665.40 2432
8666.27 2550
8667.15 2533
8668.03 2492
8668.91 2472
8669.79 2483
8670.67 2457
8671.55 2366
8672.43 2461
8673.31 2693
8674.19 2742
8675.06 2743
8675.94 2737
8676.82 2848
8677.70 2751
8678.58 2699
8679.46 2660
8680.34 2807
8681.22 2684
8682.10 2690
8682.98 2651
8683.86 2543
8684.74 2500
8685.62 2513
8686.50 2562
8687.38 2663
8688.26 2639
8689.14 2807
8690.02 2829
8690.90 3312
8691.78 3472
8692.66 3674
8693.54 4086
8694.42 4405
8695.30 4574
8696.18 4459
8697.06 4133
8697.94 4045
8698.82 3817
8699.70 3338
8700.58 3235
8701.46 3017
8702.34 2764
8703.22 2503
8704.10 2436
8704.98 2416
8705.86 2286
8706.74 2288
8707.62 2421
8708.50 2257
8709.39 2176
8710.27 2271
8711.15 2309
8712.03 2282
8712.91 2279
8713.79 2303
8714.67 2225
8715.55 2114
8716.43 2141
8717.32 2115
8718.20 2115
8719.08 2116
8719.96 2065
8720.84 2242
8721.72 2166
8722.60 2214
8723.49 2181
8724.37 2278
8725.25 2256
8726.13 2192
8727.01 2244
8727.89 2337
8728.78 2343
8729.66 2371
8730.54 2412
8731.42 2309
8732.30 2532
8733.19 2516
8734.07 2479
8734.95 2508
8735.83 2469
8736.71 2240
8737.60 2264
8738.48 2216
8739.36 2193
8740.24 2111
8741.13 2260
8742.01 2230
8742.89 2194
8743.77 2262
8744.66 2215
8745.54 2204
8746.42 2290
8747.31 2250
8748.19 2103
8749.07 2114
8749.95 2088
8750.84 2171
8751.72 2167
8752.60 2180
8753.49 2234
8754.37 2267
8755.25 2293
8756.14 2319
8757.02 2434
8757.90 2452
8758.79 2608
8759.67 2691
8760.55 2705
8761.44 2670
8762.32 2662
8763.20 2575
8764.09 2640
8764.97 2416
8765.85 2395
8766.74 2433
8767.62 2518
8768.51 2557
8769.39 2535
8770.27 2438
8771.16 2548
8772.04 2439
8772.93 2487
8773.81 2382
8774.69 2457
8775.58 2458
8776.46 2408
8777.35 2381
8778.23 2349
8779.12 2381
8780.00 2389
8780.88 2442
8781.77 2463
8782.65 2492
8783.54 2623
8784.42 2682
8785.31 2679
8786.19 2672
8787.08 2553
8787.96 2650
8788.85 2487
8789.73 2280
8790.62 2262
8791.50 2282
8792.39 2066
8793.27 2036
8794.16 2217
8795.04 2165
8795.93 2193
8796.81 2110
8797.70 2180
8798.58 2141
8799.47 2151
8800.35 2126
8801.24 2208
8802.13 2311
8803.01 2159
8803.90 2164
8804.78 2198
8805.67 2057
8806.55 1960
8807.44 1972
8808.33 1869
8809.21 1905
8810.10 1927
8810.98 2038
8811.87 1934
8812.76 1987
8813.64 2006
8814.53 1939
8815.41 1900
8816.30 2019
8817.19 1970
8818.07 1954
8818.96 1944
8819.85 1944
8820.73 1919
8821.62 1814
8822.51 1920
8823.39 1931
8824.28 1866
8825.17 1837
8826.05 1940
8826.94 1950
8827.83 1922
8828.71 1967
8829.60 1875
8830.49 1906
8831.37 1836
8832.26 1877
8833.15 1816
8834.04 1900
8834.92 1796
8835.81 1711
8836.70 1817
8837.58 1802
8838.47 1930
8839.36 1901
8840.25 1759
8841.13 1866
8842.02 1814
8842.91 1796
8843.80 1881
8844.69 1722
8845.57 1866
8846.46 1871
8847.35 1870
8848.24 1875
8849.12 1861
8850.01 1719
8850.90 1785
8851.79 1848
8852.68 1840
8853.56 1782
8854.45 1742
8855.34 1782
8856.23 1807
8857.12 1829
8858.01 1799
8858.89 1655
8859.78 1797
8860.67 1820
8861.56 1746
8862.45 1842
8863.34 1922
8864.23 1869
8865.12 1646
8866.00 1640
8866.89 1633
8867.78 1650
8868.67 1569
8869.56 1696
8870.45 1748
8871.34 1626
8872.23 1677
8873.12 1722
8874.00 1640
8874.89 1632
8875.78 1766
8876.67 1698
8877.56 1615
8878.45 1540
8879.34 1663
8880.23 1715
8881.12 1614
8882.01 1643
8882.90 1683
8883.79 1559
8884.68 1596
8885.57 1512
8886.46 1551
8887.35 1561
8888.24 1475
8889.13 1557
8890.02 1504
8890.91 1579
8891.80 1637
8892.69 1555
8893.58 1618
8894.47 1689
8895.36 1588
8896.25 1526
8897.14 1459
8898.03 1497
8898.92 1567
8899.81 1552
8900.70 1478
8901.59 1434
8902.48 1473
8903.37 1431
8904.26 1458
8905.15 1425
8906.05 1472
8906.94 1548
8907.83 1475
8908.72 1469
8909.61 1537
8910.50 1446
8911.39 1516
8912.28 1469
8913.17 1456
8914.06 1528
8914.96 1543
8915.85 1607
8916.74 1524
8917.63 1417
8918.52 1489
8919.41 1540
8920.30 1489
8921.20 1447
8922.09 1422
8922.98 1311
8923.87 1374
8924.76 1420
8925.65 1382
8926.55 1457
8927.44 1407
8928.33 1486
8929.22 1476
8930.11 1442
8931.01 1500
8931.90 1485
8932.79 1548
8933.68 1616
8934.57 1473
8935.47 1437
8936.36 1461
8937.25 1410
8938.14 1448
8939.04 1416
8939.93 1479
8940.82 1510
8941.71 1390
8942.61 1439
8943.50 1395
8944.39 1313
8945.28 1333
8946.18 1412
8947.07 1388
8947.96 1265
8948.86 1333
8949.75 1363
8950.64 1364
8951.54 1379
8952.43 1372
8953.32 1510
8954.21 1439
8955.11 1409
8956.00 1489
8956.89 1449
8957.79 1405
8958.68 1403
8959.57 1396
8960.47 1452
8961.36 1561
8962.26 1462
8963.15 1413
8964.04 1362
8964.94 1472
8965.83 1481
8966.72 1523
8967.62 1573
8968.51 1508
8969.41 1476
8970.30 1568
8971.19 1457
8972.09 1428
8972.98 1471
8973.88 1420
8974.77 1415
8975.67 1347
8976.56 1282
8977.45 1304
8978.35 1382
8979.24 1364
8980.14 1381
8981.03 1303
8981.93 1310
8982.82 1373
8983.72 1447
8984.61 1345
8985.51 1281
8986.40 1299
8987.29 1385
8988.19 1299
8989.08 1286
8989.98 1292
8990.87 1256
8991.77 1332
8992.66 1309
8993.56 1284
8994.46 1193
8995.35 1357
8996.25 1388
8997.14 1306
8998.04 1316
8998.93 1245
8999.83 1197
9000.72 1250
9001.62 1235
9002.51 1258
9003.41 1374
9004.31 1291
9005.20 1291
9006.10 1318
9006.99 1350
9007.89 1239
9008.78 1312
9009.68 1359
9010.58 1375
9011.47 1318
9012.37 1272
9013.27 1375
9014.16 1315
9015.06 1231
9015.95 1321
9016.85 1288
9017.75 1259
9018.64 1202
9019.54 1295
9020.44 1369
9021.33 1301
9022.23 1344
9023.13 1320
9024.02 1215
9024.92 1220
9025.82 1339
9026.71 1339
9027.61 1377
9028.51 1280
9029.40 1320
9030.30 1276
9031.20 1252
9032.09 1347
9032.99 1399
9033.89 1310
9034.79 1288
9035.68 1289
9036.58 1265
9037.48 1372
9038.38 1333
9039.27 1332
9040.17 1336
9041.07 1295
9041.97 1218
9042.86 1252
9043.76 1294
9044.66 1258
9045.56 1200
9046.45 1312
9047.35 1345
9048.25 1292
9049.15 1313
9050.05 1237
9050.94 1230
9051.84 1296
9052.74 1303
9053.64 1348
9054.54 1256
9055.44 1328
9056.33 1244
9057.23 1246
9058.13 1302
9059.03 1325
9059.93 1268
9060.83 1252
9061.72 1277
9062.62 1264
9063.52 1215
9064.42 1203
9065.32 1246
9066.22 1348
9067.12 1341
9068.02 1293
9068.91 1269
9069.81 1315
9070.71 1333
9071.61 1291
9072.51 1246
9073.41 1282
9074.31 1211
9075.21 1193
9076.11 1265
9077.01 1312
9077.91 1277
9078.81 1276
9079.71 1287
9080.60 1304
9081.50 1285
9082.40 1335
9083.30 1279
9084.20 1225
9085.10 1266
9086.00 1333
9086.90 1311
9087.80 1221
9088.70 1260
9089.60 1268
9090.50 1249
9091.40 1212
9092.30 1303
9093.20 1281
9094.10 1393
9095.00 1337
9095.90 1385
9096.80 1350
9097.70 1285
9098.60 1269
9099.50 1266
9100.41 1261
9101.31 1275
9102.21 1316
9103.11 1276
9104.01 1211
9104.91 1262
9105.81 1202
9106.71 1157
9107.61 1182
9108.51 1166
9109.41 1226
9110.31 1304
9111.21 1315
9112.12 1320
9113.02 1251
9113.92 1233
9114.82 1327
9115.72 1243
9116.62 1294
9117.52 1346
9118.42 1192
9119.33 1294
9120.23 1283
9121.13 1324
9122.03 1272
9122.93 1239
9123.83 1240
9124.74 1343
9125.64 1323
9126.54 1222
9127.44 1247
9128.34 1294
9129.24 1266
9130.15 1179
9131.05 1235
9131.95 1246
9132.85 1243
9133.75 1269
9134.66 1371
9135.56 1272
9136.46 1242
9137.36 1175
9138.27 1230
9139.17 1306
9140.07 1226
9140.97 1272
9141.88 1246
9142.78 1191
9143.68 1209
9144.58 1226
9145.49 1192
9146.39 1233
9147.29 1285
9148.20 1298
9149.10 1215
9150.00 1300
9150.90 1328
9151.81 1257
9152.71 1222
9153.61 1314
9154.52 1250
9155.42 1269
9156.32 1243
9157.23 1180
9158.13 1255
9159.03 1157
9159.94 1183
9160.84 1142
9161.74 1240
9162.65 1170
9163.55 1213
9164.45 1278
9165.36 1190
9166.26 1195
9167.17 1228
9168.07 1221
9168.97 1176
9169.88 1232
9170.78 1217
9171.69 1171
9172.59 1226
9173.49 1205
9174.40 1231
9175.30 1258
9176.21 1249
9177.11 1127
9178.01 1178
9178.92 1227
9179.82 1239
9180.73 1239
9181.63 1279
9182.54 1239
9183.44 1247
9184.35 1338
9185.25 1204
9186.16 1188
9187.06 1281
9187.97 1274
9188.87 1195
9189.78 1222
9190.68 1281
9191.59 1325
9192.49 1353
9193.40 1266
9194.30 1263
9195.21 1296
9196.11 1339
9197.02 1284
9197.92 1315
9198.83 1259
9199.73 1245
9200.64 1300
9201.54 1287
9202.45 1342
9203.35 1424
9204.26 1428
9205.17 1387
9206.07 1356
9206.98 1308
9207.88 1296
9208.79 1190
9209.69 1173
9210.60 1248
9211.51 1196
9212.41 1280
9213.32 1316
9214.22 1278
9215.13 1215
9216.04 1215
9216.94 1248
9217.85 1284
9218.76 1298
9219.66 1315
9220.57 1328
9221.48 1386
9222.38 1273
9223.29 1260
9224.20 1319
9225.10 1362
9226.01 1416
9226.92 1342
9227.82 1324
9228.73 1254
9229.64 1211
9230.54 1198
9231.45 1293
9232.36 1245
9233.26 1245
9234.17 1236
9235.08 1215
9235.99 1215
9236.89 1069
9237.80 1101
9238.71 1159
9239.61 1230
9240.52 1307
9241.43 1240
9242.34 1314
9243.24 1201
9244.15 1207
9245.06 1109
9245.97 1188
9246.88 1181
9247.78 1323
9248.69 1282
9249.60 1205
9250.51 1217
9251.41 1181
9252.32 1266
9253.23 1244
9254.14 1167
9255.05 1167
9255.96 1190
9256.86 1203
9257.77 1228
9258.68 1227
9259.59 1184
9260.50 1217
9261.41 1202
9262.31 1137
9263.22 1177
9264.13 1208
9265.04 1255
9265.95 1244
9266.86 1289
9267.77 1259
9268.67 1210
9269.58 1145
9270.49 1235
9271.40 1254
9272.31 1300
9273.22 1149
9274.13 1164
9275.04 1200
9275.95 1266
9276.86 1270
9277.76 1239
9278.67 1234
9279.58 1139
9280.49 1226
9281.40 1302
9282.31 1340
9283.22 1274
9284.13 1236
9285.04 1285
9285.95 1251
9286.86 1266
9287.77 1239
9288.68 1342
9289.59 1226
9290.50 1259
9291.41 1213
9292.32 1278
9293.23 1270
9294.14 1209
9295.05 1205
9295.96 1218
9296.87 1218
9297.78 1244
9298.69 1291
9299.60 1322
9300.51 1301
9301.42 1252
9302.33 1276
9303.24 1275
9304.15 1278
9305.06 1203
9305.97 1204
9306.88 1287
9307.80 1385
9308.71 1350
9309.62 1336
9310.53 1378
9311.44 1456
9312.35 1464
9313.26 1439
9314.17 1377
9315.08 1360
9315.99 1308
9316.91 1385
9317.82 1348
9318.73 1288
9319.64 1342
9320.55 1361
9321.46 1371
9322.37 1385
9323.28 1280
9324.20 1300
9325.11 1374
9326.02 1319
9326.93 1315
9327.84 1267
9328.75 1258
9329.67 1256
9330.58 1285
9331.49 1322
9332.40 1258
9333.31 1242
9334.23 1386
9335.14 1321
9336.05 1340
9336.96 1345
9337.87 1337
9338.79 1373
9339.70 1242
9340.61 1310
9341.52 1286
9342.44 1283
9343.35 1352
9344.26 1395
9345.17 1315
9346.09 1350
9347.00 1360
9347.91 1238
9348.82 1295
9349.74 1283
9350.65 1326
9351.56 1353
9352.48 1311
9353.39 1278
9354.30 1345
9355.21 1358
9356.13 1325
9357.04 1376
9357.95 1352
9358.87 1318
9359.78 1346
9360.69 1289
9361.61 1249
9362.52 1260
9363.43 1422
9364.35 1407
9365.26 1361
9366.18 1413
9367.09 1362
9368.00 1263
9368.92 1361
9369.83 1501
9370.74 1376
9371.66 1341
9372.57 1376
9373.49 1403
9374.40 1309
9375.31 1329
9376.23 1330
9377.14 1372
9378.06 1432
9378.97 1498
9379.88 1341
9380.80 1323
9381.71 1410
9382.63 1482
9383.54 1426
9384.46 1439
9385.37 1438
9386.29 1425
9387.20 1387
9388.11 1486
9389.03 1512
9389.94 1515
9390.86 1556
9391.77 1585
9392.69 1598
9393.60 1632
9394.52 1597
9395.43 1637
9396.35 1663
9397.26 1596
9398.18 1576
9399.09 1696
9400.01 1553
9400.92 1692
9401.84 1610
9402.76 1566
9403.67 1546
9404.59 1564
9405.50 1534
9406.42 1447
9407.33 1534
9408.25 1502
9409.16 1610
9410.08 1543
9411.00 1537
9411.91 1485
9412.83 1458
9413.74 1582
9414.66 1610
9415.58 1494
9416.49 1503
9417.41 1532
9418.32 1552
9419.24 1565
9420.16 1480
9421.07 1501
9421.99 1509
9422.91 1501
9423.82 1473
9424.74 1547
9425.65 1581
9426.57 1645
9427.49 1590
9428.40 1527
9429.32 1517
9430.24 1618
9431.15 1554
9432.07 1627
9432.99 1619
9433.90 1584
9434.82 1568
9435.74 1642
9436.66 1663
9437.57 1673
9438.49 1652
9439.41 1718
9440.32 1775
9441.24 1886
9442.16 1736
9443.08 1783
9443.99 1772
9444.91 1688
9445.83 1733
9446.75 1738
9447.66 1702
9448.58 1687
9449.50 1836
9450.42 1942
9451.33 1960
9452.25 2076
9453.17 2263
9454.09 2441
9455.01 2596
9455.92 2713
9456.84 2700
9457.76 2590
9458.68 2414
9459.60 2347
9460.51 2282
9461.43 2210
9462.35 2001
9463.27 1805
9464.19 1922
9465.11 1782
9466.02 1797
9466.94 1703
9467.86 1695
9468.78 1685
9469.70 1678
9470.62 1600
9471.54 1718
9472.46 1667
9473.37 1582
9474.29 1602
9475.21 1622
9476.13 1705
9477.05 1679
9477.97 1648
9478.89 1612
9479.81 1654
9480.73 1707
9481.65 1776
9482.56 1758
9483.48 1866
9484.40 1953
9485.32 1792
9486.24 1833
9487.16 1855
9488.08 1820
9489.00 1856
9489.92 1844
9490.84 1686
9491.76 1714
9492.68 1759
9493.60 1736
9494.52 1705
9495.44 1647
9496.36 1684
9497.28 1638
9498.20 1679
9499.12 1737
9500.04 1622
9500.96 1621
9501.88 1659
9502.80 1599
9503.72 1720
9504.64 1606
9505.56 1587
9506.48 1600
9507.40 1563
9508.32 1593
9509.24 1583
9510.16 1554
9511.08 1674
9512.00 1640
9512.93 1587
9513.85 1622
9514.77 1644
9515.69 1661
9516.61 1711
9517.53 1668
9518.45 1742
9519.37 1614
9520.29 1650
9521.21 1704
9522.14 1725
9523.06 1637
9523.98 1619
9524.90 1605
9525.82 1673
9526.74 1727
9527.66 1679
9528.59 1700
9529.51 1710
9530.43 1677
9531.35 1766
9532.27 1773
9533.19 1883
9534.11 1950
9535.04 1861
9535.96 1970
9536.88 1878
9537.80 1907
9538.72 1857
9539.65 1826
9540.57 1799
9541.49 1648
9542.41 1723
9543.34 1702
9544.26 1640
9545.18 1611
9546.10 1610
9547.02 1552
9547.95 1549
9548.87 1564
9549.79 1588
9550.71 1596
9551.64 1447
9552.56 1436
9553.48 1577
9554.41 1563
9555.33 1579
9556.25 1618
9557.17 1620
9558.10 1705
9559.02 1628
9559.94 1665
9560.87 1656
9561.79 1668
9562.71 1502
9563.64 1570
9564.56 1576
9565.48 1489
9566.41 1622
9567.33 1688
9568.25 1609
9569.18 1573
9570.10 1520
9571.02 1517
9571.95 1540
9572.87 1575
9573.79 1476
9574.72 1473
9575.64 1509
9576.56 1570
9577.49 1614
9578.41 1554
9579.34 1484
9580.26 1596
9581.18 1603
9582.11 1479
9583.03 1496
9583.96 1476
9584.88 1478
9585.81 1546
9586.73 1382
9587.65 1461
9588.58 1510
9589.50 1559
9590.43 1533
9591.35 1554
9592.28 1568
9593.20 1615
9594.13 1565
9595.05 1590
9595.98 1579
9596.90 1542
9597.83 1543
9598.75 1594
9599.68 1652
9600.60 1643
9601.53 1657
9602.45 1644
9603.38 1706
9604.30 1651
9605.23 1635
9606.15 1616
9607.08 1687
9608.00 1675
9608.93 1593
9609.85 1680
9610.78 1682
9611.70 1661
9612.63 1715
9613.55 1683
9614.48 1701
9615.41 1673
9616.33 1628
9617.26 1709
9618.18 1722
9619.11 1725
9620.04 1732
9620.96 1828
9621.89 1922
9622.81 1761
9623.74 1883
9624.67 1805
9625.59 1819
9626.52 1796
9627.44 1801
9628.37 1839
9629.30 1838
9630.22 1926
9631.15 1905
9632.08 1961
9633.00 1971
9633.93 1919
9634.86 1944
9635.78 2041
9636.71 2182
9637.64 2298
9638.56 2166
9639.49 2188
9640.42 2150
9641.34 2142
9642.27 2180
9643.20 2145
9644.13 2005
9645.05 2067
9645.98 2277
9646.91 2283
9647.83 2218
9648.76 2355
9649.69 2484
9650.62 2562
9651.54 2556
9652.47 2633
9653.40 2614
9654.33 2511
9655.25 2508
9656.18 2456
9657.11 2357
9658.04 2242
9658.96 2258
9659.89 2132
9660.82 2068
9661.75 2047
9662.68 2074
9663.60 2030
9664.53 1998
9665.46 2093
9666.39 2064
9667.32 2066
9668.25 2026
9669.17 2144
9670.10 2102
9671.03 2154
9671.96 2108
9672.89 1980
9673.82 2046
9674.74 2094
9675.67 2059
9676.60 2037
9677.53 1972
9678.46 2081
9679.39 2098
9680.32 1991
9681.25 2152
9682.17 2125
9683.10 2180
9684.03 2204
9684.96 2116
9685.89 2203
9686.82 2188
9687.75 2228
9688.68 2130
9689.61 2161
9690.54 2224
9691.47 2159
9692.40 2216
9693.33 2249
9694.25 2345
9695.18 2283
9696.11 2314
9697.04 2360
9697.97 2413
9698.90 2406
9699.83 2558
9700.76 2623
9701.69 2680
9702.62 2599
9703.55 2631
9704.48 2512
9705.41 2447
9706.34 2372
9707.27 2341
9708.20 2307
9709.13 2200
9710.06 2147
9710.99 2083
9711.92 2181
9712.85 2149
9713.78 2061
9714.71 2065
9715.65 2120
9716.58 2220
9717.51 2049
9718.44 2091
9719.37 2170
9720.30 1993
9721.23 2101
9722.16 1942
9723.09 2018
9724.02 1977
9724.95 1929
9725.88 1905
9726.82 1937
9727.75 1909
9728.68 2052
9729.61 1967
9730.54 1971
9731.47 1944
9732.40 1957
9733.33 1952
9734.27 1909
9735.20 1904
9736.13 1926
9737.06 1953
9737.99 2044
9738.92 1978
9739.86 1899
9740.79 2001
9741.72 1969
9742.65 1928
9743.58 1873
9744.51 1899
9745.45 1889
9746.38 1904
9747.31 1813
9748.24 1793
9749.17 1825
9750.11 1878
9751.04 1882
9751.97 1903
9752.90 1854
9753.84 1911
9754.77 1800
9755.70 1849
9756.63 1965
9757.57 1937
9758.50 1810
9759.43 1824
9760.36 1856
9761.30 1843
9762.23 1919
9763.16 1886
9764.09 1855
9765.03 1861
9765.96 1895
9766.89 1856
9767.83 1838
9768.76 1960
9769.69 1808
9770.63 1821
9771.56 1845
9772.49 1879
9773.43 1916
9774.36 1893
9775.29 1834
9776.23 1919
9777.16 1894
9778.09 1869
9779.03 1899
9779.96 1981
9780.89 2033
9781.83 2025
9782.76 2133
9783.70 2016
9784.63 2064
9785.56 2104
9786.50 2069
9787.43 2141
9788.37 2153
9789.30 2093
9790.23 1986
9791.17 1874
9792.10 1936
9793.04 1884
9793.97 1797
9794.90 1863
9795.84 1802
9796.77 1879
9797.71 1881
9798.64 1892
9799.58 2048
9800.51 1952
9801.45 1995
9802.38 1899
9803.32 1832
9804.25 1932
9805.19 1856
9806.12 1845
9807.05 1747
9807.99 1716
9808.92 1632
9809.86 1684
9810.80 1646
9811.73 1615
9812.67 1551
9813.60 1623
9814.54 1632
9815.47 1648
9816.41 1640
9817.34 1567
9818.28 1647
9819.21 1554
9820.15 1555
9821.08 1577
9822.02 1631
9822.96 1547
9823.89 1533
9824.83 1567
9825.76 1507
9826.70 1523
9827.63 1578
9828.57 1525
9829.51 1568
9830.44 1513
9831.38 1530
9832.31 1528
9833.25 1617
9834.19 1574
9835.12 1589
9836.06 1603
9837.00 1474
9837.93 1666
9838.87 1548
9839.81 1554
9840.74 1504
9841.68 1573
9842.61 1593
9843.55 1507
9844.49 1523
9845.43 1492
9846.36 1458
9847.30 1476
9848.24 1496
9849.17 1593
9850.11 1558
9851.05 1498
9851.98 1495
9852.92 1559
9853.86 1515
9854.79 1481
9855.73 1514
9856.67 1668
9857.61 1640
9858.54 1596
9859.48 1493
9860.42 1555
9861.36 1493
9862.29 1448
9863.23 1474
9864.17 1445
9865.11 1508
9866.04 1560
9866.98 1550
9867.92 1472
9868.86 1497
9869.80 1546
9870.73 1570
9871.67 1557
9872.61 1614
9873.55 1543
9874.49 1556
9875.42 1540
9876.36 1442
9877.30 1509
9878.24 1596
9879.18 1572
9880.12 1527
9881.05 1545
9881.99 1560
9882.93 1538
9883.87 1606
9884.81 1555
9885.75 1546
9886.69 1547
9887.63 1591
9888.56 1503
9889.50 1469
9890.44 1510
9891.38 1486
9892.32 1419
9893.26 1380
9894.20 1457
9895.14 1515
9896.08 1544
9897.02 1527
9897.95 1539
9898.89 1510
9899.83 1546
9900.77 1547
9901.71 1615
9902.65 1581
9903.59 1526
9904.53 1610
9905.47 1626
9906.41 1590
9907.35 1589
9908.29 1603
9909.23 1632
9910.17 1712
9911.11 1658
9912.05 1690
9912.99 1685
9913.93 1592
9914.87 1767
9915.81 1669
9916.75 1715
9917.69 1629
9918.63 1725
9919.57 1752
9920.51 1729
9921.45 1699
9922.39 1803
9923.33 1838
9924.27 1848
9925.21 2015
9926.15 2315
9927.09 2588
9928.03 2990
9928.97 3115
9929.92 3389
9930.86 3347
9931.80 3001
9932.74 2797
9933.68 2548
9934.62 2341
9935.56 2050
9936.50 1917
9937.44 1875
9938.38 1736
9939.33 1700
9940.27 1650
9941.21 1575
9942.15 1624
9943.09 1568
9944.03 1586
9944.97 1566
9945.92 1626
9946.86 1662
9947.80 1583
9948.74 1557
9949.68 1445
9950.62 1445
9951.57 1404
9952.51 1395
9953.45 1437
9954.39 1387
9955.33 1442
9956.28 1563
9957.22 1481
9958.16 1406
9959.10 1443
9960.04 1476
9960.99 1497
9961.93 1409
9962.87 1375
9963.81 1395
9964.76 1532
9965.70 1542
9966.64 1519
9967.58 1597
9968.53 1538
9969.47 1500
9970.41 1460
9971.35 1580
9972.30 1533
9973.24 1371
9974.18 1351
9975.13 1351
9976.07 1370
9977.01 1383
9977.95 1316
9978.90 1377
9979.84 1396
9980.78 1353
9981.73 1389
9982.67 1346
9983.61 1265
9984.56 1392
9985.50 1304
9986.44 1287
9987.39 1287
9988.33 1329
9989.27 1383
9990.22 1411
9991.16 1359
9992.11 1342
9993.05 1416
9993.99 1388
9994.94 1319
9995.88 1370
9996.82 1330
9997.77 1299
9998.71 1378
9999.66 1315
10000.60 1268
10001.55 1360
10002.49 1397
10003.43 1433
10004.38 1394
10005.32 1376
10006.27 1411
10007.21 1404
10008.16 1451
10009.10 1362
10010.04 1338
10010.99 1369
10011.93 1381
10012.88 1345
10013.82 1265
10014.77 1307
10015.71 1297
10016.66 1315
10017.60 1314
10018.55 1274
10019.49 1334
10020.44 1281
10021.38 1257
10022.33 1259
10023.27 1231
10024.22 1219
10025.16 1286
10026.11 1310
10027.05 1295
10028.00 1260
10028.95 1250
10029.89 1175
10030.84 1249
10031.78 1321
10032.73 1337
10033.67 1222
10034.62 1162
10035.57 1206
10036.51 1185
10037.46 1233
10038.40 1244
10039.35 1191
10040.30 1111
10041.24 1166
10042.19 1228
10043.13 1243
10044.08 1233
10045.03 1244
10045.97 1210
10046.92 1257
10047.86 1210
10048.81 1212
10049.76 1253
10050.70 1204
10051.65 1224
10052.60 1137
10053.54 1201
10054.49 1145
10055.44 1277
10056.38 1190
10057.33 1187
10058.28 1188
10059.22 1308
10060.17 1212
10061.12 1121
10062.07 1104
10063.01 1076
10063.96 1130
10064.91 1235
10065.85 1194
10066.80 1131
10067.75 1064
10068.70 1172
10069.64 1255
10070.59 1140
10071.54 1092
10072.49 1103
10073.43 1119
10074.38 1093
10075.33 1262
10076.28 1192
10077.22 1168
10078.17 1125
10079.12 1129
10080.07 1123
10081.02 1102
10081.96 1109
10082.91 1085
10083.86 1144
10084.81 1134
10085.76 1154
10086.70 1115
10087.65 1191
10088.60 1153
10089.55 1040
10090.50 1138
10091.45 1165
10092.39 1117
10093.34 1090
10094.29 1149
10095.24 1144
10096.19 1124
10097.14 1097
10098.09 1098
10099.03 1093
10099.98 1086
10100.93 1132
10101.88 1135
10102.83 1068
10103.78 1094
10104.73 1100
10105.68 1051
10106.63 993
10107.58 998
10108.53 1045
10109.47 1001
10110.42 1060
10111.37 1005
10112.32 1045
10113.27 1009
10114.22 1047
10115.17 1174
10116.12 1097
10117.07 1046
10118.02 1071
10118.97 1075
10119.92 1120
10120.87 1031
10121.82 1004
10122.77 992
10123.72 1015
10124.67 1025
10125.62 1041
10126.57 1118
10127.52 1042
10128.47 1026
10129.42 1090
10130.37 1037
10131.32 1067
10132.27 1059
10133.22 1046
10134.17 1043
10135.12 1042
10136.07 1044
10137.02 1094
10137.97 1077
10138.92 1007
10139.87 1074
10140.83 1057
10141.78 994
10142.73 1078
10143.68 1090
10144.63 1095
10145.58 1184
10146.53 1081
10147.48 1062
10148.43 1104
10149.38 1103
10150.34 1065
10151.29 980
10152.24 1030
10153.19 1051
10154.14 1068
10155.09 1051
10156.04 1086
10156.99 1031
10157.95 1008
10158.90 1088
10159.85 1072
10160.80 1088
10161.75 977
10162.70 1072
10163.66 1037
10164.61 1051
10165.56 1074
10166.51 1011
10167.46 1039
10168.42 1082
10169.37 1091
10170.32 1036
10171.27 1059
10172.23 1059
10173.18 1155
10174.13 1079
10175.08 1051
10176.03 1134
10176.99 1117
10177.94 1124
10178.89 1135
10179.84 1164
10180.80 1213
10181.75 1139
10182.70 1013
10183.66 1039
10184.61 1131
10185.56 1052
10186.51 1018
10187.47 1048
10188.42 1108
10189.37 1060
10190.33 1054
10191.28 1070
10192.23 1212
10193.19 1179
10194.14 1059
10195.09 1099
10196.05 1076
10197.00 1083
10197.95 1120
10198.91 1130
10199.86 1099
10200.81 1127
10201.77 1088
10202.72 1131
10203.67 1121
10204.63 1097
10205.58 1194
10206.53 1156
10207.49 1206
10208.44 1163
10209.40 1218
10210.35 1287
10211.30 1198
10212.26 1201
10213.21 1233
10214.17 1158
10215.12 1105
10216.08 1142
10217.03 1187
10217.98 1105
10218.94 1107
10219.89 1098
10220.85 1043
10221.80 1023
10222.76 1101
10223.71 1018
10224.67 1058
10225.62 1048
10226.58 1145
10227.53 1110
10228.49 1074
10229.44 987
10230.40 991
10231.35 982
10232.31 1065
10233.26 1051
10234.22 1011
10235.17 1043
10236.13 1068
10237.08 1112
10238.04 1077
10238.99 1084
10239.95 1121
10240.90 1137
10241.86 1099
10242.81 1156
10243.77 1157
10244.72 968
10245.68 1051
10246.64 1053
10247.59 1069
10248.55 1146
10249.50 1079
10250.46 963
10251.42 1028
10252.37 980
10253.33 1030
10254.28 1054
10255.24 1016
10256.20 1032
10257.15 997
10258.11 988
10259.06 1015
10260.02 1053
10260.98 1036
10261.93 1041
10262.89 1028
10263.85 992
10264.80 1076
10265.76 1025
10266.72 970
10267.67 949
10268.63 966
10269.59 961
10270.54 975
10271.50 969
10272.46 951
10273.41 952
10274.37 989
10275.33 1019
10276.29 1005
10277.24 1004
10278.20 957
10279.16 913
10280.11 1026
10281.07 1015
10282.03 1098
10282.99 1039
10283.94 1019
10284.90 1040
10285.86 979
10286.82 970
10287.77 1042
10288.73 1059
10289.69 1012
10290.65 1069
10291.61 1054
10292.56 969
10293.52 963
10294.48 927
10295.44 993
10296.39 1008
10297.35 984
10298.31 1097
10299.27 997
10300.23 991
10301.19 966
10302.14 970
10303.10 1001
10304.06 982
10305.02 954
10305.98 1030
10306.94 956
10307.89 871
10308.85 914
10309.81 987
10310.77 1062
10311.73 1024
10312.69 978
10313.65 992
10314.61 973
10315.57 952
10316.52 971
10317.48 978
10318.44 1076
10319.40 1014
10320.36 1028
10321.32 1020
10322.28 1022
10323.24 1046
10324.20 1022
10325.16 955
10326.12 1000
10327.08 980
10328.04 930
10328.99 934
10329.95 971
10330.91 915
10331.87 937
10332.83 958
10333.79 992
10334.75 992
10335.71 1033
10336.67 1021
10337.63 1082
10338.59 1040
10339.55 981
10340.51 1029
10341.47 929
10342.43 946
10343.39 1068
10344.35 998
10345.31 1054
10346.27 948
10347.23 964
10348.20 987
10349.16 949
10350.12 931
10351.08 936
10352.04 996
10353.00 990
10353.96 958
10354.92 891
10355.88 949
10356.84 931
10357.80 900
10358.76 899
10359.72 967
10360.69 929
10361.65 922
10362.61 921
10363.57 947
10364.53 1017
10365.49 954
10366.45 958
10367.41 994
10368.38 950
10369.34 960
10370.30 944
10371.26 851
10372.22 931
10373.18 938
10374.14 926
10375.11 971
10376.07 922
10377.03 988
10377.99 1003
10378.95 986
10379.92 947
10380.88 963
10381.84 935
10382.80 1017
10383.76 956
10384.73 958
10385.69 906
10386.65 964
10387.61 1005
10388.57 954
10389.54 948
10390.50 953
10391.46 1024
10392.42 989
10393.39 933
10394.35 933
10395.31 954
10396.27 979
10397.24 997
10398.20 976
10399.16 1035
10400.13 1015
10401.09 1042
10402.05 1070
10403.02 1015
10403.98 961
10404.94 973
10405.90 992
10406.87 1126
10407.83 1047
10408.79 1014
10409.76 1095
10410.72 1077
10411.68 1018
10412.65 998
10413.61 1027
10414.57 1104
10415.54 1168
10416.50 1174
10417.47 1248
10418.43 1307
10419.39 1435
10420.36 1358
10421.32 1450
10422.28 1453
10423.25 1424
10424.21 1445
10425.18 1331
10426.14 1304
10427.10 1207
10428.07 1187
10429.03 1146
10430.00 1074
10430.96 997
10431.93 1027
10432.89 1006
10433.85 970
10434.82 1024
10435.78 992
10436.75 1004
10437.71 999
10438.68 995
10439.64 993
10440.61 981
10441.57 900
10442.54 963
10443.50 907
10444.47 922
10445.43 893
10446.40 999
10447.36 982
10448.33 925
10449.29 941
10450.26 930
10451.22 1045
10452.19 999
10453.15 987
10454.12 926
10455.08 987
10456.05 1021
10457.01 955
10457.98 921
10458.95 994
10459.91 992
10460.88 967
10461.84 996
10462.81 1010
10463.77 990
10464.74 969
10465.71 959
10466.67 944
10467.64 890
10468.60 957
10469.57 962
10470.54 918
10471.50 898
10472.47 874
10473.44 947
10474.40 904
10475.37 941
10476.33 901
10477.30 908
10478.27 916
10479.23 873
10480.20 863
10481.17 922
10482.13 987
10483.10 970
10484.07 900
10485.03 957
10486.00 1003
10486.97 1014
10487.93 1047
10488.90 955
10489.87 1025
10490.84 951
10491.80 919
10492.77 939
10493.74 970
10494.70 928
10495.67 936
10496.64 1017
10497.61 950
10498.57 928
10499.54 936
10500.51 940
10501.48 970
10502.44 968
10503.41 999
10504.38 1065
10505.35 1014
10506.31 962
10507.28 867
10508.25 889
10509.22 986
10510.19 930
10511.15 861
10512.12 915
10513.09 937
10514.06 894
10515.03 890
10516.00 952
10516.96 953
10517.93 930
10518.90 897
10519.87 904
10520.84 886
10521.81 912
10522.77 939
10523.74 913
10524.71 898
10525.68 890
10526.65 987
10527.62 977
10528.59 910
10529.56 967
10530.52 929
10531.49 1004
10532.46 987
10533.43 939
10534.40 944
10535.37 957
10536.34 974
10537.31 1001
10538.28 963
10539.25 1010
10540.22 890
10541.18 969
10542.15 982
10543.12 974
10544.09 921
10545.06 944
10546.03 968
10547.00 945
10547.97 946
10548.94 907
10549.91 934
10550.88 984
10551.85 955
10552.82 920
10553.79 1005
10554.76 940
10555.73 1028
10556.70 1028
10557.67 982
10558.64 1012
10559.61 1110
10560.58 1157
10561.55 1162
10562.52 1102
10563.49 1188
10564.46 1149
10565.43 1113
10566.40 1178
10567.38 1117
10568.35 1069
10569.32 1111
10570.29 1130
10571.26 1040
10572.23 978
10573.20 908
10574.17 930
10575.14 900
10576.11 947
10577.08 983
10578.06 912
10579.03 931
10580.00 827
10580.97 898
10581.94 855
10582.91 910
10583.88 856
10584.85 889
10585.83 876
10586.80 964
10587.77 943
10588.74 936
10589.71 972
10590.68 897
10591.66 959
10592.63 977
10593.60 939
10594.57 957
10595.54 944
10596.51 880
10597.49 909
10598.46 914
10599.43 938
10600.40 891
10601.37 898
10602.35 898
10603.32 925
10604.29 913
10605.26 856
10606.24 940
10607.21 889
10608.18 886
10609.15 930
10610.13 922
10611.10 888
10612.07 947
10613.04 896
10614.02 940
10614.99 904
10615.96 864
10616.94 916
10617.91 919
10618.88 932
10619.85 999
10620.83 1051
10621.80 1032
10622.77 907
10623.75 943
10624.72 941
10625.69 945
10626.67 965
10627.64 943
10628.61 924
10629.59 998
10630.56 915
10631.53 892
10632.51 897
10633.48 892
10634.46 869
10635.43 933
10636.40 916
10637.38 927
10638.35 925
10639.32 945
10640.30 969
10641.27 992
10642.25 989
10643.22 1007
10644.19 958
10645.17 941
10646.14 913
10647.12 1027
10648.09 948
10649.07 843
10650.04 905
10651.01 893
10651.99 857
10652.96 856
10653.94 816
10654.91 805
10655.89 869
10656.86 902
10657.84 858
10658.81 855
10659.79 857
10660.76 901
10661.74 875
10662.71 887
10663.69 898
10664.66 960
10665.64 845
10666.61 891
10667.59 866
10668.56 842
10669.54 844
10670.51 841
10671.49 862
10672.46 880
10673.44 822
10674.42 816
10675.39 860
10676.37 867
10677.34 906
10678.32 852
10679.29 898
10680.27 835
10681.25 904
10682.22 892
10683.20 877
10684.17 849
10685.15 873
10686.12 804
10687.10 814
10688.08 856
10689.05 818
10690.03 774
10691.01 808
10691.98 835
10692.96 792
10693.94 853
10694.91 826
10695.89 887
10696.86 818
10697.84 832
10698.82 735
10699.79 888
10700.77 814
10701.75 858
10702.72 831
10703.70 893
10704.68 878
10705.66 854
10706.63 841
10707.61 807
10708.59 790
10709.56 802
10710.54 780
10711.52 809
10712.50 767
10713.47 775
10714.45 832
10715.43 884
10716.41 882
10717.38 790
10718.36 737
10719.34 834
10720.32 841
10721.29 855
10722.27 808
10723.25 859
10724.23 802
10725.20 804
10726.18 804
10727.16 805
10728.14 792
10729.12 821
10730.09 813
10731.07 819
10732.05 844
10733.03 851
10734.01 782
10734.99 822
10735.96 844
10736.94 835
10737.92 845
10738.90 813
10739.88 797
10740.86 917
10741.83 845
10742.81 848
10743.79 833
10744.77 842
10745.75 875
10746.73 846
10747.71 847
10748.69 786
10749.67 796
10750.64 785
10751.62 811
10752.60 795
10753.58 815
10754.56 858
10755.54 816
10756.52 791
10757.50 774
10758.48 819
10759.46 769
10760.44 753
10761.42 774
10762.40 780
10763.38 817
10764.35 854
10765.33 814
10766.31 804
10767.29 763
10768.27 789
10769.25 799
10770.23 755
10771.21 801
10772.19 779
10773.17 848
10774.15 833
10775.13 865
10776.11 799
10777.09 854
10778.07 820
10779.05 828
10780.04 868
10781.02 866
10782.00 874
10782.98 905
10783.96 904
10784.94 819
10785.92 836
10786.90 884
10787.88 906
10788.86 854
10789.84 849
10790.82 847
10791.80 847
10792.78 855
10793.77 827
10794.75 829
10795.73 839
10796.71 799
10797.69 835
10798.67 803
10799.65 790
10800.63 821
10801.61 870
10802.60 930
10803.58 810
10804.56 823
10805.54 876
10806.52 809
10807.50 808
10808.49 808
10809.47 775
10810.45 799
10811.43 776
10812.41 755
10813.39 848
10814.38 797
10815.36 830
10816.34 809
10817.32 840
10818.30 828
10819.29 856
10820.27 947
10821.25 842
10822.23 788
10823.22 805
10824.20 846
10825.18 878
10826.16 809
10827.15 766
10828.13 864
10829.11 847
10830.09 820
10831.08 782
10832.06 763
10833.04 748
10834.02 862
10835.01 814
10835.99 774
10836.97 885
10837.96 885
10838.94 829
10839.92 812
10840.90 836
10841.89 787
10842.87 765
10843.85 825
10844.84 810
10845.82 855
10846.80 796
10847.79 873
10848.77 845
10849.76 731
10850.74 849
10851.72 855
10852.71 901
10853.69 804
10854.67 763
10855.66 762
10856.64 848
10857.62 872
10858.61 784
10859.59 818
10860.58 831
10861.56 865
10862.55 936
10863.53 920
10864.51 807
10865.50 844
10866.48 860
10867.47 860
10868.45 839
10869.44 907
10870.42 871
10871.40 935
10872.39 877
10873.37 821
10874.36 881
10875.34 887
10876.33 908
10877.31 816
10878.30 903
10879.28 873
10880.27 884
10881.25 875
10882.24 855
10883.22 842
10884.21 900
10885.19 911
10886.18 934
10887.16 943
10888.15 930
10889.13 867
10890.12 922
10891.10 986
10892.09 921
10893.07 935
10894.06 1023
10895.05 906
10896.03 896
10897.02 945
10898.00 852
10898.99 908
10899.97 933
10900.96 932
10901.95 943
10902.93 904
10903.92 947
10904.90 951
10905.89 961
10906.88 929
10907.86 961
10908.85 1003
10909.84 1046
10910.82 914
10911.81 908
10912.79 973
10913.78 995
10914.77 971
10915.75 919
10916.74 916
10917.73 922
10918.71 980
10919.70 916
10920.69 1037
10921.67 972
10922.66 941
10923.65 942
10924.63 991
10925.62 966
10926.61 927
10927.60 949
10928.58 939
10929.57 946
10930.56 919
10931.54 925
10932.53 953
10933.52 935
10934.51 988
10935.49 986
10936.48 1005
10937.47 989
10938.46 927
10939.44 998
10940.43 963
10941.42 1087
10942.41 993
10943.39 1004
10944.38 935
10945.37 1017
10946.36 919
10947.35 997
10948.33 1020
10949.32 1074
10950.31 988
10951.30 1054
10952.29 1049
10953.28 1022
10954.26 1116
10955.25 1131
10956.24 1160
10957.23 1172
10958.22 1094
10959.21 1115
10960.19 1142
10961.18 1193
10962.17 1162
10963.16 1183
10964.15 1131
10965.14 1232
10966.13 1180
10967.11 1156
10968.10 1088
10969.09 1158
10970.08 1038
10971.07 1076
10972.06 1023
10973.05 1007
10974.04 1085
10975.03 1055
10976.02 1013
10977.01 1069
10978.00 1092
10978.98 1051
10979.97 1052
10980.96 1014
10981.95 1145
10982.94 1122
10983.93 1068
10984.92 1117
10985.91 1182
10986.90 1222
10987.89 1145
10988.88 1115
10989.87 1114
10990.86 1226
10991.85 1232
10992.84 1128
10993.83 1132
10994.82 1157
10995.81 1237
10996.80 1190
10997.79 1241
10998.78 1246
10999.77 1317
11000.76 1364
11001.75 1445
11002.74 1489
11003.73 1386
11004.72 1443
11005.72 1331
11006.71 1319
11007.70 1322
11008.69 1225
11009.68 1110
11010.67 1173
11011.66 1132
11012.65 1082
11013.64 1027
11014.63 1063
11015.62 989
11016.61 1055
11017.61 1028
11018.60 1019
11019.59 1079
11020.58 1050
11021.57 990
11022.56 951
11023.55 904
11024.55 1015
11025.54 943
11026.53 859
11027.52 937
11028.51 978
11029.50 968
11030.49 983
11031.49 966
11032.48 1007
11033.47 977
11034.46 954
11035.45 994
11036.45 987
11037.44 965
11038.43 1013
11039.42 976
11040.41 952
11041.41 996
11042.40 1000
11043.39 1015
11044.38 989
11045.38 967
11046.37 933
11047.36 1022
11048.35 962
11049.35 931
11050.34 998
11051.33 967
11052.32 947
11053.32 868
11054.31 876
11055.30 941
11056.30 963
11057.29 920
11058.28 872
11059.27 905
11060.27 907
11061.26 860
11062.25 924
11063.25 890
11064.24 916
11065.23 933
11066.23 884
11067.22 893
11068.21 908
11069.21 915
11070.20 923
11071.19 936
11072.19 945
11073.18 895
11074.17 883
11075.17 893
11076.16 892
11077.16 896
11078.15 982
11079.14 914
11080.14 877
11081.13 855
11082.13 918
11083.12 898
11084.11 941
11085.11 901
11086.10 899
11087.10 887
11088.09 934
11089.09 851
11090.08 878
11091.07 877
11092.07 872
11093.06 878
11094.06 932
11095.05 867
11096.05 853
11097.04 895
11098.04 908
11099.03 937
11100.03 896
11101.02 915
11102.02 904
11103.01 886
11104.01 878
11105.00 861
11106.00 866
11106.99 909
11107.99 850
11108.98 907
11109.98 897
11110.97 931
11111.97 902
11112.96 894
11113.96 846
11114.95 846
11115.95 874
11116.95 911
11117.94 895
11118.94 909
11119.93 904
11120.93 905
11121.92 887
11122.92 882
11123.92 951
11124.91 901
11125.91 920
11126.90 926
11127.90 941
11128.90 962
11129.89 1013
11130.89 990
11131.89 963
11132.88 932
11133.88 979
11134.87 897
11135.87 877
11136.87 928
11137.86 889
11138.86 894
11139.86 853
11140.85 868
11141.85 892
11142.85 870
11143.84 882
11144.84 980
11145.84 924
11146.84 954
11147.83 1002
11148.83 935
11149.83 888
11150.82 916
11151.82 877
11152.82 865
11153.82 890
11154.81 874
11155.81 871
11156.81 829
11157.80 882
11158.80 895
11159.80 894
11160.80 907
11161.79 917
11162.79 921
11163.79 894
11164.79 883
11165.79 879
11166.78 839
11167.78 907
11168.78 824
11169.78 861
11170.78 806
11171.77 782
11172.77 870
11173.77 826
11174.77 883
11175.77 846
11176.76 846
11177.76 937
11178.76 928
11179.76 872
11180.76 851
11181.76 871
11182.76 892
11183.75 837
11184.75 874
11185.75 846
11186.75 838
11187.75 892
11188.75 934
11189.75 887
11190.75 862
11191.74 871
11192.74 785
11193.74 865
11194.74 858
11195.74 948
11196.74 835
11197.74 827
11198.74 828
11199.74 859
11200.74 866
11201.74 873
11202.74 849
11203.74 862
11204.74 867
11205.73 773
11206.73 828
11207.73 864
11208.73 890
11209.73 930
11210.73 889
11211.73 800
11212.73 915
11213.73 861
11214.73 889
11215.73 842
11216.73 845
11217.73 924
11218.73 891
11219.73 785
11220.73 850
11221.73 874
11222.73 820
11223.74 888
11224.74 919
11225.74 850
11226.74 850
11227.74 865
11228.74 850
11229.74 905
11230.74 811
11231.74 820
11232.74 823
11233.74 844
11234.74 838
11235.74 818
11236.74 891
11237.75 848
11238.75 880
11239.75 897
11240.75 907
11241.75 911
11242.75 856
11243.75 913
11244.75 903
11245.76 863
11246.76 786
11247.76 893
11248.76 941
11249.76 899
11250.76 851
11251.76 923
11252.77 885
11253.77 871
11254.77 931
11255.77 854
11256.77 850
11257.78 921
11258.78 898
11259.78 887
11260.78 857
11261.78 830
11262.79 902
11263.79 901
11264.79 844
11265.79 849
11266.79 950
11267.80 928
11268.80 928
11269.80 880
11270.80 824
11271.81 900
11272.81 1004
11273.81 901
11274.81 926
11275.82 908
11276.82 998
11277.82 1004
11278.83 988
11279.83 1008
11280.83 1042
11281.83 1068
11282.84 1034
11283.84 1018
11284.84 1063
11285.85 1052
11286.85 1011
11287.85 1013
11288.86 925
11289.86 877
11290.86 859
11291.87 849
11292.87 843
11293.87 909
11294.88 810
11295.88 845
11296.89 923
11297.89 854
11298.89 806
11299.90 885
11300.90 861
11301.90 962
11302.91 954
11303.91 897
11304.92 972
11305.92 929
11306.92 930
11307.93 891
11308.93 854
11309.94 843
11310.94 881
11311.95 874
11312.95 924
11313.95 975
11314.96 952
11315.96 949
11316.97 912
11317.97 963
11318.98 905
11319.98 963
11320.99 973
11321.99 970
11323.00 914
11324.00 870
11325.01 865
11326.01 894
11327.02 859
11328.02 875
11329.03 841
11330.03 898
11331.04 891
11332.04 822
11333.05 899
11334.05 819
11335.06 836
11336.06 810
11337.07 824
11338.07 836
11339.08 752
11340.09 830
11341.09 818
11342.10 835
11343.10 824
11344.11 823
11345.11 807
11346.12 850
11347.13 877
11348.13 824
11349.14 872
11350.14 851
11351.15 934
11352.16 933
11353.16 891
11354.17 846
11355.17 866
11356.18 879
11357.19 830
11358.19 847
11359.20 869
11360.21 837
11361.21 836
11362.22 847
11363.23 865
11364.23 794
11365.24 855
11366.25 887
11367.25 860
11368.26 830
11369.27 794
11370.27 836
11371.28 877
11372.29 811
11373.29 913
11374.30 877
11375.31 815
11376.32 814
11377.32 834
11378.33 783
11379.34 787
11380.35 843
11381.35 821
11382.36 876
11383.37 838
11384.38 821
11385.38 833
11386.39 806
11387.40 812
11388.41 806
11389.41 815
11390.42 795
11391.43 830
11392.44 870
11393.45 849
11394.45 881
11395.46 830
11396.47 810
11397.48 800
11398.49 811
11399.49 868
11400.50 817
11401.51 913
11402.52 872
11403.53 839
11404.54 794
11405.54 783
11406.55 797
11407.56 797
11408.57 827
11409.58 857
11410.59 830
11411.60 790
11412.61 816
11413.61 802
11414.62 789
11415.63 768
11416.64 895
11417.65 780
11418.66 729
11419.67 786
11420.68 827
11421.69 829
11422.70 791
11423.71 817
11424.71 815
11425.72 814
11426.73 820
11427.74 870
11428.75 784
11429.76 874
11430.77 844
11431.78 881
11432.79 809
11433.80 874
11434.81 893
11435.82 811
11436.83 809
11437.84 846
11438.85 814
11439.86 799
11440.87 813
11441.88 828
11442.89 835
11443.90 825
11444.91 817
11445.92 824
11446.93 809
11447.94 887
11448.95 882
11449.96 766
11450.97 763
11451.98 745
11452.99 786
11454.01 846
11455.02 832
11456.03 808
11457.04 835
11458.05 854
11459.06 857
11460.07 888
11461.08 859
11462.09 861
11463.10 900
11464.11 864
11465.13 831
11466.14 816
11467.15 867
11468.16 936
11469.17 913
11470.18 907
11471.19 902
11472.20 948
11473.22 888
11474.23 846
11475.24 842
11476.25 819
11477.26 840
11478.27 835
11479.29 834
11480.30 810
11481.31 830
11482.32 836
11483.33 909
11484.35 882
11485.36 928
11486.37 873
11487.38 873
11488.39 844
11489.41 905
11490.42 871
11491.43 883
11492.44 899
11493.46 944
11494.47 952
11495.48 929
11496.49 944
11497.51 942
11498.52 981
11499.53 953
11500.54 957
11501.56 1022
11502.57 1021
11503.58 967
11504.59 937
11505.61 932
11506.62 978
11507.63 1013
11508.65 942
11509.66 970
11510.67 1043
11511.69 910
11512.70 955
11513.71 986
11514.73 993
11515.74 974
11516.75 900
11517.77 931
11518.78 935
11519.79 925
11520.81 914
11521.82 927
11522.83 925
11523.85 1018
11524.86 951
11525.88 959
11526.89 968
11527.90 1004
11528.92 1028
11529.93 1041
11530.95 988
11531.96 980
11532.97 1092
11533.99 1064
11535.00 1038
11536.02 1033
11537.03 997
11538.05 1023
11539.06 962
11540.07 1015
11541.09 1017
11542.10 955
11543.12 1012
11544.13 1004
11545.15 1018
11546.16 1044
11547.18 1032
11548.19 1054
11549.21 1041
11550.22 1051
11551.24 979
11552.25 1112
11553.27 1079
11554.28 1093
11555.30 1099
11556.31 1088
11557.33 1081
11558.34 1144
11559.36 1155
11560.37 1108
11561.39 1114
11562.40 1153
11563.42 1134
11564.43 1123
11565.45 1051
11566.47 1106
11567.48 1156
11568.50 1219
11569.51 1243
11570.53 1140
11571.54 1209
11572.56 1202
11573.58 1332
11574.59 1165
11575.61 1187
11576.62 1239
11577.64 1224
11578.66 1226
11579.67 1235
11580.69 1217
11581.70 1261
11582.72 1359
11583.74 1315
11584.75 1292
11585.77 1337
11586.79 1407
11587.80 1408
11588.82 1372
11589.84 1428
11590.85 1512
11591.87 1581
11592.89 1482
11593.90 1491
11594.92 1477
11595.94 1530
11596.95 1628
11597.97 1631
11598.99 1646
11600.01 1763
11601.02 1928
11602.04 1990
11603.06 1956
11604.07 2128
11605.09 2197
11606.11 2348
11607.13 2272
11608.14 2222
11609.16 2219
11610.18 2253
11611.20 2163
11612.21 2112
11613.23 2000
11614.25 1847
11615.27 1829
11616.29 1852
11617.30 1967
11618.32 1861
11619.34 1746
11620.36 1870
11621.38 1862
11622.39 1813
11623.41 1817
11624.43 1880
11625.45 1816
11626.47 1704
11627.48 1879
11628.50 1910
11629.52 2061
11630.54 2160
11631.56 2287
11632.58 2446
11633.59 2699
11634.61 3013
11635.63 3020
11636.65 3028
11637.67 2933
11638.69 2998
11639.71 2757
11640.73 2566
11641.75 2345
11642.76 2230
11643.78 2223
11644.80 2036
11645.82 1803
11646.84 1764
11647.86 1750
11648.88 1604
11649.90 1543
11650.92 1588
11651.94 1517
11652.96 1536
11653.98 1523
11655.00 1534
11656.01 1425
11657.03 1344
11658.05 1381
11659.07 1369
11660.09 1456
11661.11 1380
11662.13 1394
11663.15 1473
11664.17 1318
11665.19 1310
11666.21 1310
11667.23 1363
11668.25 1368
11669.27 1345
11670.29 1310
11671.31 1350
11672.33 1358
11673.35 1331
11674.37 1427
11675.39 1393
11676.42 1385
11677.44 1416
11678.46 1466
11679.48 1363
11680.50 1333
11681.52 1296
11682.54 1284
11683.56 1258
11684.58 1322
11685.60 1284
11686.62 1286
11687.64 1190
11688.66 1321
11689.69 1264
11690.71 1189
11691.73 1194
11692.75 1191
11693.77 1235
11694.79 1289
11695.81 1216
11696.83 1281
11697.85 1249
11698.88 1258
11699.90 1243
11700.92 1270
11701.94 1243
11702.96 1319
11703.98 1287
11705.01 1217
11706.03 1307
11707.05 1285
11708.07 1264
11709.09 1232
11710.12 1263
11711.14 1276
11712.16 1257
11713.18 1253
11714.20 1233
11715.23 1280
11716.25 1296
11717.27 1355
11718.29 1305
11719.31 1256
11720.34 1341
11721.36 1244
11722.38 1270
11723.40 1293
11724.43 1194
11725.45 1172
11726.47 1269
11727.49 1190
11728.52 1104
11729.54 1151
11730.56 1196
11731.59 1215
11732.61 1220
11733.63 1195
11734.65 1197
11735.68 1125
11736.70 1107
11737.72 1100
11738.75 1122
11739.77 1193
11740.79 1229
11741.82 1188
11742.84 1100
11743.86 1059
11744.89 1137
11745.91 1099
11746.93 1080
11747.96 1154
11748.98 1105
11750.01 1118
11751.03 1144
11752.05 1124
11753.08 1037
11754.10 1114
11755.12 1049
11756.15 1007
11757.17 1041
11758.20 1071
11759.22 1020
11760.24 1030
11761.27 1020
11762.29 1061
11763.32 957
11764.34 969
11765.37 1001
11766.39 1007
11767.41 992
11768.44 1022
11769.46 996
11770.49 995
11771.51 965
11772.54 1068
11773.56 1053
11774.59 990
11775.61 998
11776.64 993
11777.66 939
11778.69 943
11779.71 938
11780.74 997
11781.76 896
11782.79 951
11783.81 1034
11784.84 998
11785.86 984
11786.89 985
11787.91 993
11788.94 910
11789.96 888
11790.99 864
11792.01 873
11793.04 985
11794.07 919
11795.09 840
11796.12 912
11797.14 940
11798.17 869
11799.19 895
11800.22 931
11801.25 901
11802.27 861
11803.30 912
11804.32 951
11805.35 889
11806.38 884
11807.40 923
11808.43 908
11809.45 857
11810.48 777
11811.51 856
11812.53 832
11813.56 876
11814.59 856
11815.61 851
11816.64 854
11817.67 869
11818.69 936
11819.72 856
11820.75 863
11821.77 881
11822.80 826
11823.83 842
11824.85 910
11825.88 915
11826.91 844
11827.94 893
11828.96 880
11829.99 893
11831.02 915
11832.04 899
11833.07 842
11834.10 868
11835.13 996
11836.15 949
11837.18 880
11838.21 820
11839.24 821
11840.26 865
11841.29 861
11842.32 806
11843.35 778
11844.37 846
11845.40 755
11846.43 835
11847.46 813
11848.49 831
11849.51 841
11850.54 840
11851.57 829
11852.60 825
11853.63 801
11854.65 774
11855.68 807
11856.71 797
11857.74 822
11858.77 806
11859.80 824
11860.83 843
11861.85 856
11862.88 788
11863.91 809
11864.94 885
11865.97 804
11867.00 790
11868.03 764
11869.05 773
11870.08 803
11871.11 786
11872.14 778
11873.17 826
11874.20 856
11875.23 841
11876.26 877
11877.29 808
11878.32 801
11879.35 726
11880.38 760
11881.40 796
11882.43 766
11883.46 789
11884.49 732
11885.52 791
11886.55 781
11887.58 750
11888.61 836
11889.64 805
11890.67 739
11891.70 748
11892.73 780
11893.76 829
11894.79 784
11895.82 792
11896.85 812
11897.88 826
11898.91 806
11899.94 850
11900.97 898
11902.00 845
11903.03 844
11904.06 831
11905.09 841
11906.12 865
11907.15 836
11908.18 875
11909.22 851
11910.25 889
11911.28 833
11912.31 797
11913.34 841
11914.37 864
11915.40 769
11916.43 805
11917.46 790
11918.49 854
11919.52 878
11920.55 839
11921.59 824
11922.62 777
11923.65 834
11924.68 784
11925.71 856
11926.74 825
11927.77 874
11928.81 858
11929.84 794
11930.87 848
11931.90 939
11932.93 886
11933.96 869
11935.00 879
11936.03 849
11937.06 953
11938.09 955
11939.12 925
11940.15 835
11941.19 878
11942.22 846
11943.25 821
11944.28 828
11945.31 762
11946.35 768
11947.38 843
11948.41 825
11949.44 782
11950.48 748
11951.51 780
11952.54 757
11953.57 749
11954.61 766
11955.64 742
11956.67 794
11957.70 767
11958.74 764
11959.77 725
11960.80 687
11961.84 771
11962.87 725
11963.90 685
11964.93 718
11965.97 728
11967.00 777
11968.03 739
11969.07 727
11970.10 805
11971.13 740
11972.17 763
11973.20 745
11974.23 768
11975.27 761
11976.30 749
11977.33 727
11978.37 780
11979.40 782
11980.44 718
11981.47 705
11982.50 752
11983.54 800
11984.57 818
11985.60 794
11986.64 817
11987.67 734
11988.71 829
11989.74 804
11990.77 809
11991.81 783
11992.84 736
11993.88 764
11994.91 728
11995.95 737
11996.98 730
11998.02 907
11999.05 880
12000.08 773
12001.12 794
12002.15 778
12003.19 748
12004.22 771
12005.26 798
12006.29 781
12007.33 817
12008.36 799
12009.40 802
12010.43 783
12011.47 775
12012.50 756
12013.54 743
12014.57 808
12015.61 814
12016.64 815
12017.68 807
12018.71 752
12019.75 769
12020.78 741
12021.82 818
12022.86 831
12023.89 789
12024.93 803
12025.96 751
12027.00 720
12028.03 709
12029.07 815
12030.11 777
12031.14 756
12032.18 782
12033.21 746
12034.25 736
12035.29 733
12036.32 789
12037.36 785
12038.39 753
12039.43 739
12040.47 752
12041.50 806
12042.54 741
12043.58 705
12044.61 770
12045.65 799
12046.69 817
12047.72 754
12048.76 774
12049.80 726
12050.83 763
12051.87 846
12052.91 829
12053.94 791
12054.98 741
12056.02 740
12057.05 790
12058.09 780
12059.13 808
12060.16 809
12061.20 819
12062.24 822
12063.28 776
12064.31 742
12065.35 823
12066.39 810
12067.43 794
12068.46 812
12069.50 800
12070.54 782
12071.58 824
12072.61 848
12073.65 840
12074.69 771
12075.73 761
12076.76 799
12077.80 819
12078.84 840
12079.88 801
12080.92 777
12081.95 737
12082.99 807
12084.03 768
12085.07 843
12086.11 779
12087.15 760
12088.18 881
12089.22 829
12090.26 814
12091.30 817
12092.34 823
12093.38 832
12094.42 828
12095.45 872
12096.49 824
12097.53 758
12098.57 814
12099.61 865
12100.65 816
12101.69 847
12102.73 827
12103.76 853
12104.80 904
12105.84 871
12106.88 885
12107.92 796
12108.96 773
12110.00 838
12111.04 878
12112.08 829
12113.12 774
12114.16 806
12115.20 771
12116.24 825
12117.28 794
12118.32 774
12119.36 773
12120.40 709
12121.44 717
12122.47 806
12123.51 755
12124.55 776
12125.59 742
12126.63 740
12127.67 761
12128.71 769
12129.76 775
12130.80 776
12131.84 757
12132.88 769
12133.92 781
12134.96 777
12136.00 765
12137.04 783
12138.08 802
12139.12 710
12140.16 740
12141.20 732
12142.24 755
12143.28 747
12144.32 680
12145.36 781
12146.40 766
12147.44 766
12148.49 766
12149.53 729
12150.57 736
12151.61 747
12152.65 679
12153.69 714
12154.73 730
12155.77 669
12156.81 759
12157.86 768
12158.90 775
12159.94 720
12160.98 725
12162.02 686
12163.06 742
12164.10 695
12165.15 705
12166.19 749
12167.23 745
12168.27 721
12169.31 697
12170.36 728
12171.40 679
12172.44 708
12173.48 698
12174.52 712
12175.57 723
12176.61 714
12177.65 750
12178.69 723
12179.73 729
12180.78 711
12181.82 701
12182.86 763
12183.90 700
12184.95 762
12185.99 734
12187.03 734
12188.07 689
12189.12 703
12190.16 723
12191.20 719
12192.25 725
12193.29 688
12194.33 699
12195.37 726
12196.42 690
12197.46 716
12198.50 706
12199.55 693
12200.59 705
12201.63 737
12202.68 721
12203.72 733
12204.76 690
12205.81 713
12206.85 688
12207.89 709
12208.94 675
12209.98 672
12211.02 643
12212.07 606
12213.11 677
12214.16 678
12215.20 709
12216.24 737
12217.29 774
12218.33 758
12219.37 765
12220.42 673
12221.46 686
12222.51 661
12223.55 656
12224.60 723
12225.64 747
12226.68 675
12227.73 756
12228.77 744
12229.82 736
12230.86 652
12231.91 701
12232.95 710
12234.00 715
12235.04 757
12236.08 727
12237.13 722
12238.17 773
12239.22 768
12240.26 688
12241.31 740
12242.35 807
12243.40 783
12244.44 742
12245.49 671
12246.53 719
12247.58 755
12248.62 778
12249.67 719
12250.72 701
12251.76 680
12252.81 712
12253.85 675
12254.90 690
12255.94 765
12256.99 815
12258.03 761
12259.08 740
12260.13 673
12261.17 651
12262.22 709
12263.26 703
12264.31 634
12265.35 689
12266.40 718
12267.45 626
12268.49 691
12269.54 696
12270.59 708
12271.63 623
12272.68 644
12273.72 666
12274.77 717
12275.82 646
12276.86 689
12277.91 690
12278.96 688
12280.00 661
12281.05 653
12282.10 663
12283.14 666
12284.19 658
12285.24 700
12286.28 732
12287.33 713
12288.38 731
12289.42 701
12290.47 733
12291.52 714
12292.57 698
12293.61 677
12294.66 671
12295.71 686
12296.75 676
12297.80 666
12298.85 626
12299.90 608
12300.94 608
12301.99 633
12303.04 630
12304.09 640
12305.13 595
12306.18 613
12307.23 696
12308.28 652
12309.33 642
12310.37 675
12311.42 719
12312.47 661
12313.52 698
12314.57 679
12315.61 675
12316.66 647
12317.71 729
12318.76 676
12319.81 713
12320.85 625
12321.90 730
12322.95 690
12324.00 631
12325.05 659
12326.10 618
12327.15 657
12328.19 661
12329.24 612
12330.29 621
12331.34 665
12332.39 630
12333.44 641
12334.49 636
12335.54 604
12336.59 626
12337.63 671
12338.68 647
12339.73 656
12340.78 594
12341.83 584
12342.88 644
12343.93 673
12344.98 646
12346.03 579
12347.08 615
12348.13 647
12349.18 658
12350.23 677
12351.28 655
12352.33 682
12353.38 660
12354.43 614
12355.48 576
12356.52 596
12357.57 642
12358.62 666
12359.67 660
12360.72 625
12361.77 610
12362.82 672
12363.88 712
12364.93 600
12365.98 579
12367.03 633
12368.08 612
12369.13 655
12370.18 603
12371.23 657
12372.28 653
12373.33 625
12374.38 653
12375.43 629
12376.48 664
12377.53 673
12378.58 673
12379.63 661
12380.68 661
12381.73 693
12382.79 667
12383.84 624
12384.89 624
12385.94 645
12386.99 681
12388.04 671
12389.09 669
12390.14 677
12391.20 651
12392.25 650
12393.30 673
12394.35 684
12395.40 645
12396.45 696
12397.50 647
12398.56 677
12399.61 723
12400.66 732
12401.71 673
12402.76 704
12403.81 655
12404.87 656
12405.92 737
12406.97 673
12408.02 613
12409.07 645
12410.13 652
12411.18 674
12412.23 700
12413.28 658
12414.34 641
12415.39 649
12416.44 663
12417.49 684
12418.55 693
12419.60 653
12420.65 654
12421.70 687
12422.76 701
12423.81 677
12424.86 626
12425.91 680
12426.97 712
12428.02 699
12429.07 638
12430.13 729
12431.18 737
12432.23 685
12433.29 712
12434.34 655
12435.39 661
12436.44 682
12437.50 680
12438.55 705
12439.61 677
12440.66 716
12441.71 770
12442.77 744
12443.82 712
12444.87 641
12445.93 651
12446.98 707
12448.03 758
12449.09 684
12450.14 680
12451.20 715
12452.25 724
12453.30 741
12454.36 723
12455.41 741
12456.47 780
12457.52 741
12458.57 667
12459.63 721
12460.68 723
12461.74 739
12462.79 749
12463.85 774
12464.90 702
12465.95 813
12467.01 768
12468.06 736
12469.12 777
12470.17 780
12471.23 748
12472.28 788
12473.34 825
12474.39 797
12475.45 790
12476.50 840
12477.56 803
12478.61 801
12479.67 858
12480.72 855
12481.78 832
12482.83 830
12483.89 848
12484.94 887
12486.00 901
12487.05 926
12488.11 862
12489.17 901
12490.22 945
12491.28 978
12492.33 1036
12493.39 1104
12494.44 1161
12495.50 1154
12496.55 1323
12497.61 1418
12498.67 1390
12499.72 1327
12500.78 1343
12501.83 1303
12502.89 1226
12503.95 1280
12505.00 1132
12506.06 1041
12507.12 1001
12508.17 980
12509.23 919
12510.28 835
12511.34 867
12512.40 883
12513.45 843
12514.51 834
12515.57 864
12516.62 806
12517.68 808
12518.74 847
12519.79 844
12520.85 810
12521.91 807
12522.96 819
12524.02 827
12525.08 823
12526.14 791
12527.19 830
12528.25 812
12529.31 841
12530.36 852
12531.42 866
12532.48 842
12533.54 801
12534.59 811
12535.65 836
12536.71 824
12537.77 834
12538.82 811
12539.88 830
12540.94 802
12542.00 790
12543.05 795
12544.11 811
12545.17 773
12546.23 795
12547.29 786
12548.34 755
12549.40 801
12550.46 815
12551.52 794
12552.58 829
12553.64 807
12554.69 799
12555.75 767
12556.81 723
12557.87 763
12558.93 840
12559.99 822
12561.04 863
12562.10 877
12563.16 909
12564.22 844
12565.28 861
12566.34 915
12567.40 839
12568.45 841
12569.51 914
12570.57 910
12571.63 909
12572.69 994
12573.75 1049
12574.81 1099
12575.87 1050
12576.93 1108
12577.99 1128
12579.05 1267
12580.11 1214
12581.16 1164
12582.22 1187
12583.28 1206
12584.34 1105
12585.40 1075
12586.46 1009
12587.52 983
12588.58 913
12589.64 942
12590.70 952
12591.76 893
12592.82 879
12593.88 929
12594.94 902
12596.00 805
12597.06 847
12598.12 865
12599.18 848
12600.24 846
12601.30 869
12602.36 862
12603.42 810
12604.48 818
12605.54 763
12606.60 821
12607.66 823
12608.72 798
12609.79 787
12610.85 820
12611.91 743
12612.97 803
12614.03 861
12615.09 838
12616.15 863
12617.21 873
12618.27 894
12619.33 834
12620.39 848
12621.45 855
12622.52 815
12623.58 840
12624.64 810
12625.70 771
12626.76 800
12627.82 808
12628.88 775
12629.95 771
12631.01 716
12632.07 785
12633.13 814
12634.19 799
12635.25 745
12636.31 717
12637.38 678
12638.44 762
12639.50 696
12640.56 729
12641.62 735
12642.69 729
12643.75 717
12644.81 734
12645.87 736
12646.93 732
12648.00 689
12649.06 709
12650.12 754
12651.18 799
12652.25 836
12653.31 818
12654.37 829
12655.43 841
12656.50 866
12657.56 935
12658.62 874
12659.68 874
12660.75 932
12661.81 887
12662.87 844
12663.94 795
12665.00 782
12666.06 807
12667.12 815
12668.19 723
12669.25 758
12670.31 745
12671.38 779
12672.44 795
12673.50 780
12674.57 769
12675.63 780
12676.69 711
12677.76 783
12678.82 750
12679.88 671
12680.95 688
12682.01 729
12683.07 760
12684.14 720
12685.20 683
12686.27 774
12687.33 668
12688.39 673
12689.46 698
12690.52 721
12691.59 776
12692.65 736
12693.71 729
12694.78 760
12695.84 714
12696.91 678
12697.97 714
12699.04 721
12700.10 687
12701.16 695
12702.23 699
12703.29 703
12704.36 730
12705.42 722
12706.49 733
12707.55 681
12708.62 679
12709.68 696
12710.75 732
12711.81 672
12712.88 677
12713.94 631
12715.01 660
12716.07 685
12717.14 692
12718.20 653
12719.27 673
12720.33 678
12721.40 693
12722.46 677
12723.53 659
12724.59 664
12725.66 681
12726.72 658
12727.79 643
12728.86 654
12729.92 666
12730.99 653
12732.05 675
12733.12 732
12734.18 684
12735.25 674
12736.32 645
12737.38 614
12738.45 627
12739.51 653
12740.58 653
12741.65 582
12742.71 648
12743.78 686
12744.85 623
12745.91 687
12746.98 620
12748.04 623
12749.11 641
12750.18 672
12751.24 686
12752.31 606
12753.38 626
12754.44 640
12755.51 590
12756.58 641
12757.64 606
12758.71 596
12759.78 543
12760.85 627
12761.91 595
12762.98 616
12764.05 622
12765.11 622
12766.18 601
12767.25 578
12768.32 599
12769.38 552
12770.45 602
12771.52 603
12772.58 575
12773.65 582
12774.72 582
12775.79 595
12776.86 582
12777.92 641
12778.99 550
12780.06 589
12781.13 598
12782.19 657
12783.26 615
12784.33 566
12785.40 589
12786.47 594
12787.53 566
12788.60 572
12789.67 575
12790.74 614
12791.81 564
12792.87 583
12793.94 610
12795.01 614
12796.08 612
12797.15 641
12798.22 585
12799.29 559
12800.35 566
12801.42 595
12802.49 578
12803.56 533
12804.63 514
12805.70 578
12806.77 544
12807.84 546
12808.90 547
12809.97 548
12811.04 560
12812.11 519
12813.18 526
12814.25 518
12815.32 593
12816.39 552
12817.46 535
12818.53 509
12819.60 529
12820.67 576
12821.74 498
12822.81 606
12823.88 591
12824.94 582
12826.01 574
12827.08 551
12828.15 534
12829.22 569
12830.29 584
12831.36 548
12832.43 544
12833.50 539
12834.57 575
12835.64 540
12836.71 543
12837.78 475
12838.85 540
12839.92 509
12840.99 536
12842.07 536
12843.14 512
12844.21 560
12845.28 569
12846.35 556
12847.42 530
12848.49 552
12849.56 599
12850.63 597
12851.70 524
12852.77 514
12853.84 528
12854.91 564
12855.98 544
12857.06 558
12858.13 525
12859.20 611
12860.27 541
12861.34 556
12862.41 511
12863.48 501
12864.55 557
12865.62 523
12866.70 518
12867.77 552
12868.84 541
12869.91 498
12870.98 523
12872.05 502
12873.13 501
12874.20 488
12875.27 558
12876.34 535
12877.41 542
12878.48 534
12879.56 496
12880.63 525
12881.70 556
12882.77 552
12883.84 520
12884.92 582
12885.99 516
12887.06 511
12888.13 523
12889.21 495
12890.28 544
12891.35 539
12892.42 491
12893.50 498
12894.57 535
12895.64 562
12896.71 548
12897.79 481
12898.86 521
12899.93 547
12901.00 590
12902.08 534
12903.15 539
12904.22 492
12905.30 511
12906.37 528
12907.44 574
12908.52 481
12909.59 513
12910.66 519
12911.73 502
12912.81 457
12913.88 466
12914.96 515
12916.03 505
12917.10 531
12918.18 487
12919.25 519
12920.32 516
12921.40 480
12922.47 511
12923.54 492
12924.62 500
12925.69 560
12926.77 567
12927.84 523
12928.91 473
12929.99 512
12931.06 558
12932.14 533
12933.21 553
12934.28 527
12935.36 538
12936.43 543
12937.51 518
12938.58 449
12939.66 476
12940.73 505
12941.80 562
12942.88 540
12943.95 470
12945.03 479
12946.10 533
12947.18 543
12948.25 528
12949.33 532
12950.40 539
12951.48 544
12952.55 557
12953.63 492
12954.70 504
12955.78 510
12956.85 557
12957.93 568
12959.00 498
12960.08 552
12961.15 586
12962.23 528
12963.30 543
12964.38 530
12965.46 546
12966.53 498
12967.61 497
12968.68 506
12969.76 537
12970.83 490
12971.91 523
12972.99 488
12974.06 537
12975.14 529
12976.21 498
12977.29 566
12978.37 553
12979.44 511
12980.52 507
12981.59 501
12982.67 517
12983.75 548
12984.82 568
12985.90 537
12986.98 512
12988.05 564
12989.13 552
12990.20 548
12991.28 516
12992.36 572
12993.43 508
12994.51 509
12995.59 549
12996.67 545
12997.74 520
12998.82 581
12999.90 551
13000.97 546
13002.05 519
13003.13 508
13004.20 541
13005.28 539
13006.36 541
13007.44 501
13008.51 509
13009.59 600
13010.67 542
13011.75 510
13012.82 474
13013.90 520
13014.98 536
13016.06 526
13017.13 542
13018.21 535
13019.29 510
13020.37 559
13021.44 589
13022.52 569
13023.60 598
13024.68 580
13025.76 583
13026.83 546
13027.91 565
13028.99 501
13030.07 488
13031.15 560
13032.23 636
13033.30 601
13034.38 588
13035.46 540
13036.54 580
13037.62 563
13038.70 553
13039.77 546
13040.85 580
13041.93 573
13043.01 550
13044.09 536
13045.17 559
13046.25 604
13047.33 575
13048.40 576
13049.48 570
13050.56 633
13051.64 532
13052.72 541
13053.80 613
13054.88 558
13055.96 540
13057.04 547
13058.12 526
13059.20 547
13060.28 497
13061.36 483
13062.44 506
13063.51 578
13064.59 575
13065.67 515
13066.75 526
13067.83 562
13068.91 556
13069.99 539
13071.07 500
13072.15 516
13073.23 521
13074.31 521
13075.39 546
13076.47 499
13077.55 535
13078.63 505
13079.71 528
13080.79 504
13081.87 535
13082.96 542
13084.04 578
13085.12 511
13086.20 555
13087.28 566
13088.36 495
13089.44 533
13090.52 492
13091.60 493
13092.68 509
13093.76 521
13094.84 525
13095.92 536
13097.00 536
13098.09 537
13099.17 505
13100.25 520
13101.33 477
13102.41 474
13103.49 485
13104.57 498
13105.65 509
13106.74 584
13107.82 568
13108.90 520
13109.98 488
13111.06 512
13112.14 549
13113.22 513
13114.31 524
13115.39 488
13116.47 484
13117.55 465
13118.63 502
13119.72 526
13120.80 486
13121.88 546
13122.96 536
13124.04 530
13125.13 519
13126.21 488
13127.29 506
13128.37 483
13129.45 509
13130.54 523
13131.62 527
13132.70 570
13133.78 519
13134.87 528
13135.95 509
13137.03 487
13138.11 542
13139.20 522
13140.28 476
13141.36 479
13142.45 528
13143.53 516
13144.61 514
13145.69 512
13146.78 513
13147.86 557
13148.94 509
13150.03 444
13151.11 460
13152.19 510
13153.28 502
13154.36 533
13155.44 481
13156.53 511
13157.61 486
13158.69 499
13159.78 496
13160.86 468
13161.94 475
13163.03 502
13164.11 478
13165.20 498
13166.28 469
13167.36 485
13168.45 513
13169.53 527
13170.62 502
13171.70 503
13172.78 513
13173.87 487
13174.95 497
13176.04 479
13177.12 482
13178.21 505
13179.29 497
13180.37 508
13181.46 494
13182.54 473
13183.63 457
13184.71 497
13185.80 495
13186.88 499
13187.97 487
13189.05 503
13190.14 500
13191.22 475
13192.31 504
13193.39 491
13194.48 479
13195.56 543
13196.65 454
13197.73 485
13198.82 484
13199.90 500
13200.99 512
13202.07 512
13203.16 515
13204.24 522
13205.33 559
13206.41 507
13207.50 525
13208.58 489
13209.67 528
13210.76 552
13211.84 486
13212.93 458
13214.01 476
13215.10 556
13216.19 512
13217.27 488
13218.36 474
13219.44 523
13220.53 515
13221.62 474
13222.70 473
13223.79 464
13224.87 490
13225.96 487
13227.05 495
13228.13 514
13229.22 523
13230.31 503
13231.39 506
13232.48 496
13233.57 462
13234.65 512
13235.74 526
13236.83 459
13237.91 504
13239.00 485
13240.09 481
13241.17 491
13242.26 485
13243.35 469
13244.43 508
13245.52 484
13246.61 516
13247.70 481
13248.78 426
13249.87 452
13250.96 521
13252.05 567
13253.13 510
13254.22 476
13255.31 516
13256.39 473
13257.48 503
13258.57 499
13259.66 472
13260.75 451
13261.83 482
13262.92 455
13264.01 470
13265.10 516
13266.19 494
13267.27 489
13268.36 494
13269.45 496
13270.54 556
13271.63 493
13272.71 505
13273.80 460
13274.89 473
13275.98 470
13277.07 503
13278.16 477
13279.24 499
13280.33 459
13281.42 530
13282.51 470
13283.60 537
13284.69 481
13285.78 478
13286.86 479
13287.95 496
13289.04 523
13290.13 548
13291.22 506
13292.31 518
13293.40 499
13294.49 493
13295.58 484
13296.67 501
13297.76 519
13298.84 488
13299.93 526
13301.02 504
13302.11 509
13303.20 541
13304.29 483
13305.38 499
13306.47 479
13307.56 509
13308.65 519
13309.74 530
13310.83 527
13311.92 544
13313.01 543
13314.10 497
13315.19 494
13316.28 511
13317.37 546
13318.46 563
13319.55 529
13320.64 542
13321.73 483
13322.82 477
13323.91 526
13325.00 479
13326.09 485
13327.18 503
13328.27 530
13329.36 559
13330.45 565
13331.54 496
13332.64 460
13333.73 475
13334.82 554
13335.91 538
13337.00 487
13338.09 502
13339.18 551
13340.27 544
13341.36 505
13342.45 531
13343.54 531
13344.64 512
13345.73 529
13346.82 517
13347.91 530
13349.00 521
13350.09 482
13351.18 524
13352.28 487
13353.37 532
13354.46 498
13355.55 508
13356.64 476
13357.73 515
13358.83 531
13359.92 539
13361.01 520
13362.10 546
13363.19 568
13364.29 503
13365.38 505
13366.47 508
13367.56 505
13368.65 542
13369.75 516
13370.84 545
13371.93 520
13373.02 524
13374.12 582
13375.21 564
13376.30 546
13377.39 549
13378.49 508
13379.58 531
13380.67 490
13381.76 601
13382.86 557
13383.95 536
13385.04 543
13386.13 528
13387.23 496
13388.32 542
13389.41 510
13390.51 486
13391.60 543
13392.69 493
13393.79 490
13394.88 445
13395.97 463
13397.07 517
13398.16 495
13399.25 504
13400.35 524
13401.44 488
13402.53 510
13403.63 474
13404.72 464
13405.81 495
13406.91 528
13408.00 494
13409.10 471
13410.19 444
13411.28 435
13412.38 467
13413.47 477
13414.57 549
13415.66 489
13416.75 534
13417.85 519
13418.94 476
13420.04 443
13421.13 522
13422.22 506
13423.32 526
13424.41 483
13425.51 507
13426.60 502
13427.70 507
13428.79 537
13429.89 460
13430.98 460
13432.08 458
13433.17 487
13434.27 435
13435.36 518
13436.46 502
13437.55 452
13438.65 473
13439.74 478
13440.84 477
13441.93 484
13443.03 455
13444.12 488
13445.22 428
13446.31 478
13447.41 476
13448.50 466
13449.60 478
13450.69 518
13451.79 471
13452.89 450
13453.98 530
13455.08 518
13456.17 531
13457.27 501
13458.36 512
13459.46 474
13460.56 514
13461.65 522
13462.75 514
13463.84 525
13464.94 517
13466.04 560
13467.13 564
13468.23 534
13469.32 507
13470.42 509
13471.52 532
13472.61 541
13473.71 539
13474.81 566
13475.90 518
13477.00 525
13478.10 539
13479.19 569
13480.29 507
13481.39 543
13482.48 562
13483.58 555
13484.68 538
13485.77 525
13486.87 549
13487.97 493
13489.07 511
13490.16 517
13491.26 554
13492.36 522
13493.45 569
13494.55 522
13495.65 536
13496.75 565
13497.84 541
13498.94 499
13500.04 511
13501.14 503
13502.23 545
13503.33 544
13504.43 503
13505.53 558
13506.63 530
13507.72 545
13508.82 587
13509.92 550
13511.02 539
13512.12 563
13513.21 544
13514.31 548
13515.41 527
13516.51 546
13517.61 497
13518.70 499
13519.80 519
13520.90 544
13522.00 553
13523.10 504
13524.20 480
13525.30 483
13526.39 492
13527.49 474
13528.59 485
13529.69 490
13530.79 520
13531.89 464
13532.99 500
13534.09 486
13535.18 481
13536.28 533
13537.38 500
13538.48 525
13539.58 484
13540.68 563
13541.78 467
13542.88 489
13543.98 490
13545.08 524
13546.18 492
13547.28 501
13548.38 553
13549.48 472
13550.57 440
13551.67 513
13552.77 519
13553.87 448
13554.97 515
13556.07 501
13557.17 513
13558.27 468
13559.37 488
13560.47 472
13561.57 536
13562.67 514
13563.77 486
13564.87 514
13565.97 502
13567.07 522
13568.17 492
13569.28 451
13570.38 453
13571.48 508
13572.58 486
13573.68 495
13574.78 500
13575.88 465
13576.98 458
13578.08 475
13579.18 503
13580.28 467
13581.38 491
13582.48 474
13583.58 510
13584.69 545
13585.79 513
13586.89 539
13587.99 492
13589.09 475
13590.19 478
13591.29 453
13592.39 446
13593.49 457
13594.60 500
13595.70 443
13596.80 443
13597.90 489
13599.00 516
13600.10 488
13601.21 489
13602.31 524
13603.41 523
13604.51 494
13605.61 524
13606.71 509
13607.82 469
13608.92 501
13610.02 511
13611.12 575
13612.22 494
13613.33 474
13614.43 473
13615.53 480
13616.63 471
13617.74 530
13618.84 494
13619.94 521
13621.04 483
13622.15 492
13623.25 485
13624.35 525
13625.45 502
13626.56 465
13627.66 500
13628.76 455
13629.86 506
13630.97 549
13632.07 517
13633.17 473
13634.28 524
13635.38 494
13636.48 442
13637.59 499
13638.69 463
13639.79 470
13640.90 492
13642.00 429
13643.10 489
13644.21 514
13645.31 522
13646.41 517
13647.52 463
13648.62 472
13649.72 443
13650.83 464
13651.93 442
13653.03 470
13654.14 514
13655.24 462
13656.35 464
13657.45 488
13658.55 462
13659.66 422
13660.76 433
13661.87 470
13662.97 468
13664.07 465
13665.18 474
13666.28 526
13667.39 475
13668.49 487
13669.60 474
13670.70 519
13671.81 457
13672.91 522
13674.01 529
13675.12 490
13676.22 509
13677.33 499
13678.43 475
13679.54 473
13680.64 496
13681.75 516
13682.85 486
13683.96 503
13685.06 456
13686.17 434
13687.27 493
13688.38 497
13689.48 483
13690.59 495
13691.69 533
13692.80 496
13693.91 502
13695.01 448
13696.12 498
13697.22 476
13698.33 479
13699.43 477
13700.54 488
13701.64 502
13702.75 532
13703.86 493
13704.96 521
13706.07 501
13707.17 497
13708.28 509
13709.39 454
13710.49 548
13711.60 593
13712.70 510
13713.81 528
13714.92 559
13716.02 522
13717.13 563
13718.24 598
13719.34 528
13720.45 512
13721.56 512
13722.66 552
13723.77 544
13724.88 505
13725.98 505
13727.09 483
13728.20 524
13729.30 550
13730.41 516
13731.52 543
13732.62 563
13733.73 545
13734.84 497
13735.94 549
13737.05 532
13738.16 571
13739.27 547
13740.37 535
13741.48 500
13742.59 515
13743.70 524
13744.80 482
13745.91 535
13747.02 531
13748.13 507
13749.23 524
13750.34 542
13751.45 569
13752.56 574
13753.67 526
13754.77 559
13755.88 529
13756.99 556
13758.10 523
13759.21 582
13760.31 559
13761.42 628
13762.53 637
13763.64 600
13764.75 536
13765.85 587
13766.96 575
13768.07 599
13769.18 622
13770.29 619
13771.40 589
13772.51 631
13773.61 660
13774.72 655
13775.83 606
13776.94 623
13778.05 606
13779.16 656
13780.27 629
13781.38 624
13782.48 621
13783.59 608
13784.70 596
13785.81 545
13786.92 514
13788.03 537
13789.14 578
13790.25 568
13791.36 518
13792.47 571
13793.58 541
13794.69 500
13795.80 513
13796.91 513
13798.02 541
13799.13 592
13800.24 580
13801.35 572
13802.45 536
13803.56 576
13804.67 586
13805.78 595
13806.89 540
13808.00 513
13809.11 515
13810.22 531
13811.34 567
13812.45 514
13813.56 532
13814.67 524
13815.78 533
13816.89 583
13818.00 575
13819.11 558
13820.22 524
13821.33 538
13822.44 471
13823.55 462
13824.66 508
13825.77 513
13826.88 518
13827.99 533
13829.10 538
13830.22 516
13831.33 534
13832.44 475
13833.55 465
13834.66 512
13835.77 508
13836.88 539
13837.99 544
13839.10 526
13840.22 518
13841.33 479
13842.44 523
13843.55 519
13844.66 491
13845.77 540
13846.88 518
13848.00 493
13849.11 515
13850.22 481
13851.33 516
13852.44 547
13853.56 511
13854.67 538
13855.78 557
13856.89 521
13858.00 537
13859.12 510
13860.23 505
13861.34 617
13862.45 499
13863.56 508
13864.68 540
13865.79 544
13866.90 533
13868.01 568
13869.13 574
13870.24 567
13871.35 535
13872.46 553
13873.58 565
13874.69 537
13875.80 549
13876.91 583
13878.03 577
13879.14 518
13880.25 529
13881.37 498
13882.48 491
13883.59 488
13884.71 520
13885.82 490
13886.93 493
13888.05 500
13889.16 470
13890.27 502
13891.39 497
13892.50 531
13893.61 555
13894.73 535
13895.84 599
13896.95 629
13898.07 541
13899.18 563
13900.29 598
13901.41 566
13902.52 540
13903.64 505
13904.75 532
13905.86 544
13906.98 488
13908.09 571
13909.21 525
13910.32 459
13911.43 505
13912.55 523
13913.66 577
13914.78 482
13915.89 487
13917.01 498
13918.12 546
13919.24 501
13920.35 518
13921.46 474
13922.58 478
13923.69 503
13924.81 507
13925.92 523
13927.04 498
13928.15 542
13929.27 495
13930.38 497
13931.50 511
13932.61 521
13933.73 493
13934.84 517
13935.96 550
13937.07 527
13938.19 494
13939.30 493
13940.42 529
13941.54 484
13942.65 482
13943.77 473
13944.88 538
13946.00 559
13947.11 499
13948.23 513
13949.34 485
13950.46 492
13951.58 442
13952.69 452
13953.81 505
13954.92 494
13956.04 512
13957.16 510
13958.27 508
13959.39 514
13960.50 529
13961.62 513
13962.74 461
13963.85 472
13964.97 475
13966.09 494
13967.20 451
13968.32 428
13969.44 478
13970.55 502
13971.67 483
13972.79 518
13973.90 507
13975.02 463
13976.14 511
13977.25 498
13978.37 472
13979.49 461
13980.60 450
13981.72 432
13982.84 551
13983.95 495
13985.07 491
13986.19 510
13987.31 497
13988.42 492
13989.54 516
13990.66 511
13991.78 517
13992.89 554
13994.01 472
13995.13 458
13996.25 419
13997.36 481
13998.48 489
13999.60 529
14000.72 474
14001.83 486
14002.95 494
14004.07 445
14005.19 488
14006.31 442
14007.42 439
14008.54 510
14009.66 414
14010.78 459
14011.90 509
14013.02 472
14014.13 417
14015.25 435
14016.37 456
14017.49 447
14018.61 465
14019.73 464
14020.84 466
14021.96 486
14023.08 440
14024.20 435
14025.32 481
14026.44 478
14027.56 481
14028.68 472
14029.80 502
14030.91 466
14032.03 481
14033.15 453
14034.27 454
14035.39 460
14036.51 449
14037.63 448
14038.75 440
14039.87 427
14040.99 483
14042.11 480
14043.23 484
14044.35 419
14045.47 430
14046.58 503
14047.70 489
14048.82 468
14049.94 502
14051.06 466
14052.18 499
14053.30 502
14054.42 455
14055.54 524
14056.66 530
14057.78 495
14058.90 488
14060.02 463
14061.14 492
14062.26 497
14063.38 497
14064.51 473
14065.63 441
14066.75 522
14067.87 496
14068.99 520
14070.11 550
14071.23 556
14072.35 526
14073.47 508
14074.59 506
14075.71 523
14076.83 516
14077.95 454
14079.07 488
14080.19 544
14081.32 548
14082.44 502
14083.56 507
14084.68 510
14085.80 550
14086.92 595
14088.04 559
14089.16 566
14090.29 591
14091.41 515
14092.53 586
14093.65 556
14094.77 529
14095.89 574
14097.01 570
14098.14 596
14099.26 530
14100.38 554
14101.50 558
14102.62 609
14103.75 595
14104.87 623
14105.99 598
14107.11 556
14108.23 535
14109.36 513
14110.48 551
14111.60 538
14112.72 528
14113.84 599
14114.97 537
14116.09 535
14117.21 543
14118.33 494
14119.46 518
14120.58 555
14121.70 525
14122.82 467
14123.95 464
14125.07 503
14126.19 469
14127.32 478
14128.44 457
14129.56 495
14130.68 517
14131.81 498
14132.93 516
14134.05 510
14135.18 545
14136.30 519
14137.42 521
14138.55 554
14139.67 531
14140.79 504
14141.92 492
14143.04 518
14144.16 534
14145.29 503
14146.41 500
14147.54 499
14148.66 523
14149.78 478
14150.91 439
14152.03 451
14153.15 436
14154.28 512
14155.40 488
14156.53 465
14157.65 465
14158.77 508
14159.90 503
14161.02 459
14162.15 485
14163.27 522
14164.40 479
14165.52 496
14166.64 428
14167.77 432
14168.89 497
14170.02 466
14171.14 441
14172.27 475
14173.39 514
14174.52 460
14175.64 462
14176.77 483
14177.89 500
14179.02 489
14180.14 454
14181.27 468
14182.39 447
14183.52 426
14184.64 498
14185.77 463
14186.89 497
14188.02 482
14189.14 511
14190.27 504
14191.39 443
14192.52 450
14193.64 470
14194.77 472
14195.90 461
14197.02 501
14198.15 481
14199.27 412
14200.40 422
14201.52 442
14202.65 432
14203.78 471
14204.90 455
14206.03 437
14207.15 435
14208.28 455
14209.41 469
14210.53 419
14211.66 469
14212.78 442
14213.91 448
14215.04 491
14216.16 506
14217.29 469
14218.42 434
14219.54 445
14220.67 499
14221.80 440
14222.92 436
14224.05 474
14225.18 460
14226.30 442
14227.43 424
14228.56 449
14229.68 462
14230.81 448
14231.94 453
14233.06 454
14234.19 440
14235.32 463
14236.45 460
14237.57 432
14238.70 439
14239.83 438
14240.96 433
14242.08 376
14243.21 373
14244.34 404
14245.47 441
14246.59 484
14247.72 493
14248.85 436
14249.98 445
14251.10 469
14252.23 476
14253.36 484
14254.49 446
14255.62 477
14256.74 444
14257.87 414
14259.00 400
14260.13 441
14261.26 430
14262.38 427
14263.51 408
14264.64 452
14265.77 480
14266.90 470
14268.03 453
14269.15 415
14270.28 425
14271.41 462
14272.54 428
14273.67 394
14274.80 428
14275.93 405
14277.06 431
14278.18 461
14279.31 453
14280.44 419
14281.57 431
14282.70 399
14283.83 443
14284.96 402
14286.09 411
14287.22 413
14288.35 408
14289.48 430
14290.60 406
14291.73 486
14292.86 420
14293.99 429
14295.12 410
14296.25 447
14297.38 445
14298.51 421
14299.64 452
14300.77 472
14301.90 464
14303.03 466
14304.16 483
14305.29 407
14306.42 394
14307.55 446
14308.68 515
14309.81 450
14310.94 434
14312.07 461
14313.20 431
14314.33 444
14315.46 459
14316.59 402
14317.72 435
14318.85 458
14319.98 458
14321.11 437
14322.24 429
14323.38 427
14324.51 368
14325.64 395
14326.77 396
14327.90 413
14329.03 377
14330.16 427
14331.29 440
14332.42 415
14333.55 367
14334.68 403
14335.82 392
14336.95 397
14338.08 388
14339.21 435
14340.34 435
14341.47 454
14342.60 427
14343.73 446
14344.87 389
14346.00 435
14347.13 450
14348.26 420
14349.39 429
14350.52 389
14351.66 419
14352.79 452
14353.92 468
14355.05 433
14356.18 388
14357.32 396
14358.45 420
14359.58 441
14360.71 447
14361.84 400
14362.98 443
14364.11 402
14365.24 422
14366.37 417
14367.51 409
14368.64 373
14369.77 407
14370.90 443
14372.04 428
14373.17 474
14374.30 416
14375.43 420
14376.57 406
14377.70 399
14378.83 424
14379.97 402
14381.10 399
14382.23 420
14383.36 474
14384.50 472
14385.63 441
14386.76 370
14387.90 414
14389.03 408
14390.16 423
14391.30 407
14392.43 407
14393.56 436
14394.70 453
14395.83 421
14396.96 408
14398.10 430
14399.23 435
14400.37 415
14401.50 425
14402.63 447
14403.77 386
14404.90 433
14406.03 434
14407.17 397
14408.30 429
14409.44 425
14410.57 387
14411.70 447
14412.84 397
14413.97 384
14415.11 428
14416.24 416
14417.38 434
14418.51 391
14419.64 421
14420.78 394
14421.91 446
14423.05 403
14424.18 403
14425.32 434
14426.45 459
14427.59 455
14428.72 419
14429.86 433
14430.99 448
14432.13 443
14433.26 435
14434.40 422
14435.53 454
14436.67 439
14437.80 451
14438.94 444
14440.07 500
14441.21 437
14442.34 430
14443.48 426
14444.61 407
14445.75 487
14446.89 483
14448.02 489
14449.16 497
14450.29 435
14451.43 451
14452.56 470
14453.70 479
14454.84 449
14455.97 475
14457.11 489
14458.24 480
14459.38 476
14460.52 523
14461.65 532
14462.79 479
14463.92 489
14465.06 477
14466.20 505
14467.33 518
14468.47 515
14469.61 502
14470.74 520
14471.88 508
14473.02 497
14474.15 558
14475.29 536
14476.43 518
14477.56 518
14478.70 492
14479.84 540
14480.97 540
14482.11 515
14483.25 519
14484.38 544
14485.52 507
14486.66 588
14487.79 554
14488.93 492
14490.07 496
14491.21 434
14492.34 449
14493.48 473
14494.62 506
14495.76 446
14496.89 427
14498.03 452
14499.17 408
14500.31 449
14501.44 423
14502.58 433
14503.72 439
14504.86 425
14506.00 464
14507.13 474
14508.27 498
14509.41 470
14510.55 423
14511.69 484
14512.82 422
14513.96 378
14515.10 437
14516.24 459
14517.38 435
14518.51 458
14519.65 431
14520.79 442
14521.93 429
14523.07 448
14524.21 489
14525.35 461
14526.48 452
14527.62 453
14528.76 450
14529.90 416
14531.04 426
14532.18 449
14533.32 463
14534.46 404
14535.60 425
14536.73 434
14537.87 452
14539.01 409
14540.15 412
14541.29 427
14542.43 410
14543.57 414
14544.71 414
14545.85 420
14546.99 438
14548.13 441
14549.27 406
14550.41 393
14551.55 418
14552.69 409
14553.83 445
14554.97 423
14556.11 443
14557.25 435
14558.39 426
14559.53 406
14560.67 445
14561.81 461
14562.95 450
14564.09 424
14565.23 437
14566.37 427
14567.51 495
14568.65 457
14569.79 440
14570.93 443
14572.07 431
14573.21 455
14574.35 487
14575.49 472
14576.63 465
14577.77 464
14578.91 420
14580.05 481
14581.19 456
14582.33 415
14583.48 431
14584.62 438
14585.76 429
14586.90 441
14588.04 408
14589.18 425
14590.32 433
14591.46 479
14592.60 462
14593.75 458
14594.89 516
14596.03 482
14597.17 484
14598.31 484
14599.45 451
14600.59 451
14601.74 467
14602.88 433
14604.02 484
14605.16 489
14606.30 462
14607.44 467
14608.59 426
14609.73 477
14610.87 500
14612.01 487
14613.15 459
14614.30 478
14615.44 495
14616.58 471
14617.72 490
14618.87 486
14620.01 485
14621.15 538
14622.29 532
14623.44 480
14624.58 529
14625.72 552
14626.86 548
14628.01 489
14629.15 520
14630.29 582
14631.43 523
14632.58 516
14633.72 516
14634.86 525
14636.01 533
14637.15 533
14638.29 554
14639.44 607
14640.58 581
14641.72 517
14642.86 568
14644.01 536
14645.15 519
14646.29 518
14647.44 504
14648.58 510
14649.73 472
14650.87 510
14652.01 477
14653.16 493
14654.30 430
14655.44 445
14656.59 464
14657.73 475
14658.87 417
14660.02 420
14661.16 468
14662.31 490
14663.45 511
14664.59 441
14665.74 449
14666.88 422
14668.03 452
14669.17 470
14670.32 422
14671.46 427
14672.60 505
14673.75 434
14674.89 465
14676.04 411
14677.18 480
14678.33 486
14679.47 477
14680.62 436
14681.76 431
14682.91 401
14684.05 398
14685.20 387
14686.34 398
14687.49 394
14688.63 403
14689.78 379
14690.92 371
14692.07 394
14693.21 376
14694.36 435
14695.50 438
14696.65 427
14697.79 450
14698.94 477
14700.08 404
14701.23 417
14702.38 422
14703.52 427
14704.67 453
14705.81 383
14706.96 430
14708.10 396
14709.25 406
14710.40 448
14711.54 411
14712.69 389
14713.83 400
14714.98 401
14716.13 408
14717.27 415
14718.42 385
14719.56 351
14720.71 405
14721.86 403
14723.00 421
14724.15 417
14725.30 406
14726.44 411
14727.59 391
14728.74 395
14729.88 431
14731.03 423
14732.18 454
14733.32 420
14734.47 352
14735.62 406
14736.76 439
14737.91 458
14739.06 432
14740.20 406
14741.35 424
14742.50 462
14743.65 428
14744.79 421
14745.94 422
14747.09 409
14748.23 412
14749.38 378
14750.53 390
14751.68 411
14752.82 417
14753.97 417
14755.12 404
14756.27 408
14757.42 442
14758.56 439
14759.71 456
14760.86 404
14762.01 406
14763.15 424
14764.30 421
14765.45 411
14766.60 421
14767.75 446
14768.90 424
14770.04 432
14771.19 437
14772.34 440
14773.49 480
14774.64 513
14775.79 486
14776.93 463
14778.08 412
14779.23 404
14780.38 487
14781.53 493
14782.68 427
14783.83 435
14784.97 438
14786.12 499
14787.27 510
14788.42 465
14789.57 480
14790.72 482
14791.87 471
14793.02 484
14794.17 427
14795.32 485
14796.46 494
14797.61 527
14798.76 502
14799.91 465
14801.06 446
14802.21 464
14803.36 491
14804.51 444
14805.66 427
14806.81 437
14807.96 451
14809.11 454
14810.26 431
14811.41 437
14812.56 436
14813.71 429
14814.86 436
14816.01 417
14817.16 405
14818.31 408
14819.46 392
14820.61 419
14821.76 405
14822.91 456
14824.06 465
14825.21 479
14826.36 424
14827.51 380
14828.66 408
14829.81 367
14830.96 406
14832.11 388
14833.26 401
14834.42 381
14835.57 406
14836.72 383
14837.87 398
14839.02 436
14840.17 433
14841.32 347
14842.47 374
14843.62 384
14844.77 381
14845.92 332
14847.08 365
14848.23 352
14849.38 416
14850.53 373
14851.68 320
14852.83 357
14853.98 355
14855.14 365
14856.29 365
14857.44 367
14858.59 360
14859.74 391
14860.89 399
14862.05 402
14863.20 413
14864.35 343
14865.50 369
14866.65 406
14867.81 367
14868.96 402
14870.11 354
14871.26 358
14872.41 379
14873.57 368
14874.72 375
14875.87 333
14877.02 328
14878.18 396
14879.33 382
14880.48 382
14881.63 370
14882.79 404
14883.94 386
14885.09 353
14886.24 364
14887.40 323
14888.55 357
14889.70 311
14890.86 327
14892.01 326
14893.16 359
14894.31 340
14895.47 340
14896.62 396
14897.77 369
14898.93 301
14900.08 307
14901.23 385
14902.39 349
14903.54 365
14904.69 374
14905.85 364
14907.00 362
14908.16 348
14909.31 375
14910.46 355
14911.62 317
14912.77 397
14913.92 395
14915.08 398
14916.23 373
14917.39 375
14918.54 319
14919.69 365
14920.85 336
14922.00 335
14923.16 308
14924.31 338
14925.46 380
14926.62 332
14927.77 290
14928.93 351
14930.08 350
14931.24 334
14932.39 351
14933.55 363
14934.70 307
14935.85 377
14937.01 375
14938.16 378
14939.32 379
14940.47 428
14941.63 357
14942.78 379
14943.94 345
14945.09 343
14946.25 358
14947.40 344
14948.56 348
14949.71 324
14950.87 302
14952.03 348
14953.18 360
14954.34 347
14955.49 386
14956.65 351
14957.80 339
14958.96 312
14960.11 356
14961.27 350
14962.42 356
14963.58 330
14964.74 343
14965.89 338
14967.05 356
14968.20 355
14969.36 356
14970.52 351
14971.67 330
14972.83 317
14973.98 340
14975.14 322
14976.30 346
14977.45 362
14978.61 332
14979.77 349
14980.92 355
14982.08 353
14983.24 359
14984.39 365
14985.55 357
14986.70 349
14987.86 346
14989.02 318
14990.18 372
14991.33 324
14992.49 289
14993.65 354
14994.80 352
14995.96 354
14997.12 351
14998.27 347
14999.43 308
15000.59 327
15001.75 324
15002.90 323
15004.06 315
15005.22 326
15006.37 317
15007.53 305
15008.69 294
15009.85 300
15011.00 330
15012.16 314
15013.32 318
15014.48 343
15015.64 329
15016.79 315
15017.95 297
15019.11 327
15020.27 330
15021.43 328
15022.58 354
15023.74 341
15024.90 325
15026.06 335
15027.22 324
15028.37 326
15029.53 303
15030.69 327
15031.85 344
15033.01 322
15034.17 312
15035.32 349
15036.48 296
15037.64 292
15038.80 316
15039.96 278
15041.12 293
15042.28 320
15043.44 322
15044.59 270
15045.75 293
15046.91 300
15048.07 328
15049.23 357
15050.39 313
15051.55 277
15052.71 331
15053.87 336
15055.03 343
15056.19 321
15057.35 308
15058.50 328
15059.66 280
15060.82 349
15061.98 352
15063.14 333
15064.30 280
15065.46 300
15066.62 353
15067.78 366
15068.94 338
15070.10 285
15071.26 311
15072.42 316
15073.58 317
15074.74 319
15075.90 300
15077.06 331
15078.22 298
15079.38 270
15080.54 322
15081.70 314
15082.86 315
15084.02 295
15085.18 324
15086.34 280
15087.50 281
15088.67 322
15089.83 334
15090.99 318
15092.15 290
15093.31 275
15094.47 292
15095.63 301
15096.79 344
15097.95 298
15099.11 291
15100.27 276
15101.43 302
15102.60 303
15103.76 316
15104.92 292
15106.08 290
15107.24 277
15108.40 294
15109.56 299
15110.72 304
15111.89 292
15113.05 337
15114.21 296
15115.37 275
15116.53 243
15117.69 292
15118.86 339
15120.02 324
15121.18 290
15122.34 306
15123.50 299
15124.67 290
15125.83 280
15126.99 287
15128.15 316
15129.31 281
15130.48 272
15131.64 314
15132.80 295
15133.96 312
15135.13 320
15136.29 350
15137.45 279
15138.61 344
15139.78 300
15140.94 289
15142.10 283
15143.26 292
15144.43 307
15145.59 311
15146.75 320
15147.91 290
15149.08 303
15150.24 283
15151.40 308
15152.57 275
15153.73 293
15154.89 328
15156.06 303
15157.22 294
15158.38 333
15159.55 347
15160.71 317
15161.87 298
15163.04 300
15164.20 345
15165.36 319
15166.53 283
15167.69 304
15168.85 290
15170.02 278
15171.18 251
15172.35 309
15173.51 339
15174.67 297
15175.84 326
15177.00 328
15178.17 315
15179.33 334
15180.49 310
15181.66 284
15182.82 311
15183.99 309
15185.15 277
15186.31 285
15187.48 298
15188.64 295
15189.81 305
15190.97 314
15192.14 282
15193.30 289
15194.47 336
15195.63 303
15196.80 307
15197.96 275
15199.13 300
15200.29 280
15201.46 276
15202.62 275
15203.79 269
15204.95 270
15206.12 273
15207.28 276
15208.45 318
15209.61 295
15210.78 318
15211.94 312
15213.11 270
15214.27 266
15215.44 267
15216.60 302
15217.77 327
15218.93 297
15220.10 279
15221.27 301
15222.43 271
15223.60 292
15224.76 356
15225.93 345
15227.10 269
15228.26 286
15229.43 298
15230.59 297
15231.76 320
15232.93 329
15234.09 301
15235.26 384
15236.42 319
15237.59 315
15238.76 306
15239.92 312
15241.09 331
15242.26 342
15243.42 337
15244.59 275
15245.76 313
15246.92 323
15248.09 323
15249.26 287
15250.42 274
15251.59 304
15252.76 291
15253.92 297
15255.09 326
15256.26 327
15257.43 320
15258.59 312
15259.76 284
15260.93 307
15262.09 274
15263.26 316
15264.43 333
15265.60 294
15266.76 317
15267.93 297
15269.10 322
15270.27 289
15271.43 277
15272.60 291
15273.77 289
15274.94 322
15276.10 308
15277.27 267
15278.44 299
15279.61 326
15280.78 277
15281.94 268
15283.11 311
15284.28 301
15285.45 326
15286.62 281
15287.79 296
15288.95 297
15290.12 302
15291.29 283
15292.46 274
15293.63 285
15294.80 330
15295.96 305
15297.13 319
15298.30 309
15299.47 284
15300.64 314
15301.81 279
15302.98 297
15304.15 274
15305.31 292
15306.48 293
15307.65 262
15308.82 301
15309.99 280
15311.16 253
15312.33 292
15313.50 305
15314.67 329
15315.84 269
15317.01 288
15318.18 318
15319.34 304
15320.51 312
15321.68 360
15322.85 305
15324.02 282
15325.19 310
15326.36 296
15327.53 293
15328.70 293
15329.87 311
15331.04 310
15332.21 310
15333.38 272
15334.55 288
15335.72 323
15336.89 279
15338.06 308
15339.23 288
15340.40 303
15341.57 356
15342.74 335
15343.91 306
15345.08 305
15346.26 330
15347.43 309
15348.60 323
15349.77 333
15350.94 332
15352.11 302
15353.28 299
15354.45 281
15355.62 259
15356.79 249
15357.96 320
15359.13 302
15360.30 321
15361.48 271
15362.65 307
15363.82 270
15364.99 298
15366.16 342
15367.33 322
15368.50 301
15369.67 322
15370.85 336
15372.02 309
15373.19 280
15374.36 322
15375.53 334
15376.70 293
15377.88 314
15379.05 299
15380.22 287
15381.39 296
15382.56 280
15383.73 297
15384.91 277
15386.08 278
15387.25 266
15388.42 305
15389.59 302
15390.77 301
15391.94 293
15393.11 264
15394.28 304
15395.46 291
15396.63 269
15397.80 277
15398.97 265
15400.15 276
15401.32 272
15402.49 296
15403.66 266
15404.84 275
15406.01 304
15407.18 287
15408.36 298
15409.53 334
15410.70 290
15411.87 252
15413.05 305
15414.22 291
15415.39 275
15416.57 300
15417.74 281
15418.91 252
15420.09 269
15421.26 286
15422.43 253
15423.61 250
15424.78 299
15425.95 298
15427.13 334
15428.30 290
15429.47 267
15430.65 297
15431.82 296
15433.00 294
15434.17 268
15435.34 277
15436.52 250
15437.69 278
15438.87 271
15440.04 277
15441.21 293
15442.39 272
15443.56 291
15444.74 280
15445.91 278
15447.09 281
15448.26 316
15449.43 265
15450.61 306
15451.78 293
15452.96 256
15454.13 253
15455.31 298
15456.48 301
15457.66 281
15458.83 311
15460.01 303
15461.18 284
15462.36 279
15463.53 255
15464.71 260
15465.88 284
15467.06 284
15468.23 311
15469.41 275
15470.58 297
15471.76 274
15472.93 275
15474.11 296
15475.28 301
15476.46 274
15477.63 312
15478.81 286
15479.99 300
15481.16 284
15482.34 280
15483.51 313
15484.69 284
15485.86 305
15487.04 289
15488.22 308
15489.39 269
15490.57 264
15491.74 287
15492.92 260
15494.10 259
15495.27 276
15496.45 290
15497.62 266
15498.80 273
15499.98 293
15501.15 294
15502.33 291
15503.51 274
15504.68 273
15505.86 295
15507.04 249
15508.21 325
15509.39 331
15510.57 288
15511.74 264
15512.92 255
15514.10 260
15515.27 257
15516.45 252
15517.63 279
15518.81 264
15519.98 286
15521.16 266
15522.34 265
15523.51 277
15524.69 283
15525.87 285
15527.05 284
15528.22 299
15529.40 349
15530.58 305
15531.76 282
15532.93 302
15534.11 317
15535.29 319
15536.47 290
15537.64 276
15538.82 278
15540.00 252
15541.18 248
15542.36 306
15543.53 303
15544.71 297
15545.89 292
15547.07 263
15548.25 300
15549.43 273
15550.60 309
15551.78 285
15552.96 316
15554.14 329
15555.32 250
15556.50 284
15557.67 327
15558.85 289
15560.03 288
15561.21 310
15562.39 296
15563.57 288
15564.75 281
15565.93 341
15567.10 324
15568.28 291
15569.46 273
15570.64 262
15571.82 305
15573.00 291
15574.18 288
15575.36 287
15576.54 266
15577.72 265
15578.90 328
15580.08 324
15581.26 289
15582.43 343
15583.61 323
15584.79 320
15585.97 334
15587.15 257
15588.33 300
15589.51 296
15590.69 298
15591.87 319
15593.05 325
15594.23 299
15595.41 306
15596.59 282
15597.77 287
15598.95 285
15600.13 300
15601.31 286
15602.49 336
15603.67 346
15604.85 291
15606.03 300
15607.21 333
15608.40 320
15609.58 305
15610.76 328
15611.94 362
15613.12 305
15614.30 294
15615.48 296
15616.66 335
15617.84 317
15619.02 324
15620.20 338
15621.38 302
15622.56 297
15623.75 335
15624.93 338
15626.11 305
15627.29 320
15628.47 331
15629.65 315
15630.83 354
15632.01 337
15633.20 354
15634.38 358
15635.56 333
15636.74 333
15637.92 296
15639.10 291
15640.29 330
15641.47 341
15642.65 303
15643.83 372
15645.01 330
15646.19 396
15647.38 372
15648.56 318
15649.74 335
15650.92 388
15652.10 399
15653.29 377
15654.47 338
15655.65 341
15656.83 351
15658.02 354
15659.20 355
15660.38 373
15661.56 373
15662.75 368
15663.93 318
15665.11 357
15666.29 342
15667.48 382
15668.66 370
15669.84 382
15671.03 351
15672.21 394
15673.39 371
15674.57 394
15675.76 350
15676.94 327
15678.12 351
15679.31 384
15680.49 375
15681.67 365
15682.86 368
15684.04 335
15685.22 374
15686.41 418
15687.59 397
15688.77 404
15689.96 355
15691.14 372
15692.32 381
15693.51 395
15694.69 380
15695.88 380
15697.06 369
15698.24 386
15699.43 358
15700.61 391
15701.80 396
15702.98 413
15704.16 390
15705.35 420
15706.53 419
15707.72 444
15708.90 449
15710.09 442
15711.27 444
15712.45 410
15713.64 430
15714.82 406
15716.01 423
15717.19 456
15718.38 448
15719.56 440
15720.75 449
15721.93 441
15723.12 430
15724.30 422
15725.49 444
15726.67 467
15727.86 430
15729.04 431
15730.23 447
15731.41 454
15732.60 472
15733.78 395
15734.97 391
15736.15 396
15737.34 437
15738.52 438
15739.71 429
15740.89 427
15742.08 445
15743.27 417
15744.45 418
15745.64 387
15746.82 395
15748.01 407
15749.19 405
15750.38 364
15751.57 392
15752.75 376
15753.94 426
15755.12 425
15756.31 386
15757.50 378
15758.68 371
15759.87 394
15761.05 426
15762.24 406
15763.43 388
15764.61 393
15765.80 354
15766.99 377
15768.17 403
15769.36 399
15770.55 384
15771.73 421
15772.92 378
15774.11 371
15775.29 373
15776.48 402
15777.67 407
15778.85 395
15780.04 388
15781.23 370
15782.42 361
15783.60 351
15784.79 369
15785.98 397
15787.16 391
15788.35 355
15789.54 391
15790.73 351
15791.91 395
15793.10 389
15794.29 368
15795.48 371
15796.66 386
15797.85 364
15799.04 362
15800.23 347
15801.41 361
15802.60 316
15803.79 369
15804.98 340
15806.17 387
15807.35 322
15808.54 341
15809.73 315
15810.92 322
15812.11 366
15813.30 346
15814.48 356
15815.67 351
15816.86 349
15818.05 360
15819.24 321
15820.43 322
15821.61 348
15822.80 352
15823.99 364
15825.18 360
15826.37 378
15827.56 345
15828.75 371
15829.94 313
15831.12 349
15832.31 371
15833.50 322
15834.69 308
15835.88 346
15837.07 383
15838.26 383
15839.45 334
15840.64 300
15841.83 341
15843.02 312
15844.21 365
15845.39 334
15846.58 338
15847.77 334
15848.96 372
15850.15 378
15851.34 340
15852.53 358
15853.72 281
15854.91 324
15856.10 294
15857.29 284
15858.48 341
15859.67 344
15860.86 334
15862.05 362
15863.24 350
15864.43 356
15865.62 352
15866.81 330
15868.00 351
15869.19 366
15870.38 331
15871.57 359
15872.76 339
15873.96 348
15875.15 363
15876.34 316
15877.53 360
15878.72 353
15879.91 364
15881.10 328
15882.29 357
15883.48 309
15884.67 336
15885.86 281
15887.05 310
15888.25 352
15889.44 312
15890.63 357
15891.82 348
15893.01 331
15894.20 315
15895.39 316
15896.58 371
15897.78 308
15898.97 327
15900.16 318
15901.35 290
15902.54 318
15903.73 317
15904.92 312
15906.12 276
15907.31 354
15908.50 378
15909.69 351
15910.88 322
15912.08 355
15913.27 325
15914.46 331
15915.65 356
15916.84 328
15918.04 342
15919.23 335
15920.42 320
15921.61 333
15922.81 354
15924.00 333
15925.19 345
15926.38 320
15927.58 303
15928.77 284
15929.96 331
15931.15 339
15932.35 299
15933.54 290
15934.73 303
15935.92 324
15937.12 318
15938.31 289
15939.50 288
15940.70 297
15941.89 327
15943.08 316
15944.28 292
15945.47 279
15946.66 293
15947.86 300
15949.05 293
15950.24 306
15951.44 321
15952.63 326
15953.82 313
15955.02 313
15956.21 263
15957.40 279
15958.60 307
15959.79 278
15960.99 295
15962.18 276
15963.37 287
15964.57 278
15965.76 297
15966.96 287
15968.15 286
15969.34 256
15970.54 270
15971.73 287
15972.93 295
15974.12 303
15975.31 315
15976.51 316
15977.70 264
15978.90 305
15980.09 280
15981.29 323
15982.48 331
15983.68 263
15984.87 280
15986.07 264
15987.26 293
15988.46 294
15989.65 273
15990.85 283
15992.04 305
15993.24 317
15994.43 339
15995.63 307
15996.82 289
15998.02 288
15999.21 282
16000.41 260
16001.60 226
16002.80 246
16003.99 283
16005.19 289
16006.38 308
16007.58 248
16008.77 279
16009.97 312
16011.17 283
16012.36 301
16013.56 262
16014.75 296
16015.95 257
16017.14 295
16018.34 269
16019.54 241
16020.73 256
16021.93 264
16023.13 278
16024.32 249
16025.52 294
16026.71 255
16027.91 311
16029.11 274
16030.30 283
16031.50 261
16032.70 261
16033.89 280
16035.09 260
16036.29 270
16037.48 297
16038.68 284
16039.88 251
16041.07 278
16042.27 292
16043.47 284
16044.66 272
16045.86 260
16047.06 292
16048.25 259
16049.45 268
16050.65 269
16051.85 259
16053.04 266
16054.24 248
16055.44 275
16056.64 292
16057.83 279
16059.03 258
16060.23 259
16061.43 291
16062.62 279
16063.82 289
16065.02 241
16066.22 287
16067.41 273
16068.61 260
16069.81 258
16071.01 274
16072.21 296
16073.40 285
16074.60 269
16075.80 275
16077.00 254
16078.20 230
16079.39 272
16080.59 291
16081.79 292
16082.99 269
16084.19 250
16085.39 281
16086.58 284
16087.78 283
16088.98 274
16090.18 241
16091.38 290
16092.58 324
16093.78 274
16094.98 260
16096.17 274
16097.37 269
16098.57 286
16099.77 286
16100.97 272
16102.17 292
16103.37 260
16104.57 261
16105.77 238
16106.97 241
16108.17 237
16109.36 276
16110.56 277
16111.76 271
16112.96 262
16114.16 283
16115.36 262
16116.56 239
16117.76 238
16118.96 260
16120.16 260
16121.36 256
16122.56 264
16123.76 266
16124.96 286
16126.16 252
16127.36 215
16128.56 257
16129.76 252
16130.96 256
16132.16 252
16133.36 239
16134.56 270
16135.76 278
16136.96 275
16138.16 251
16139.36 284
16140.56 278
16141.76 306
16142.97 263
16144.17 272
16145.37 264
16146.57 254
16147.77 261
16148.97 246
16150.17 268
16151.37 275
16152.57 301
16153.77 305
16154.97 280
16156.18 259
16157.38 306
16158.58 262
16159.78 277
16160.98 262
16162.18 244
16163.38 242
16164.58 273
16165.79 253
16166.99 220
16168.19 267
16169.39 278
16170.59 271
16171.79 276
16173.00 256
16174.20 280
16175.40 254
16176.60 266
16177.80 284
16179.01 300
16180.21 262
16181.41 241
16182.61 254
16183.81 284
16185.02 321
16186.22 341
16187.42 293
16188.62 277
16189.82 275
16191.03 271
16192.23 276
16193.43 288
16194.63 282
16195.84 286
16197.04 275
16198.24 301
16199.45 262
16200.65 279
16201.85 277
16203.05 272
16204.26 233
16205.46 274
16206.66 280
16207.87 290
16209.07 317
16210.27 303
16211.48 256
16212.68 236
16213.88 255
16215.08 317
16216.29 264
16217.49 283
16218.70 268
16219.90 285
16221.10 305
16222.31 318
16223.51 267
16224.71 275
16225.92 291
16227.12 293
16228.32 319
16229.53 278
16230.73 261
16231.94 251
16233.14 320
16234.34 308
16235.55 255
16236.75 281
16237.96 265
16239.16 260
16240.36 233
16241.57 298
16242.77 284
16243.98 333
16245.18 328
16246.39 270
16247.59 269
16248.80 320
16250.00 266
16251.21 278
16252.41 286
16253.61 308
16254.82 293
16256.02 281
16257.23 293
16258.43 292
16259.64 305
16260.84 291
16262.05 281
16263.25 293
16264.46 279
16265.66 282
16266.87 293
16268.08 273
16269.28 317
16270.49 313
16271.69 342
16272.90 347
16274.10 331
16275.31 326
16276.51 365
16277.72 345
16278.92 297
16280.13 340
16281.34 311
16282.54 308
16283.75 323
16284.95 309
16286.16 299
16287.37 298
16288.57 299
16289.78 318
16290.98 364
16292.19 331
16293.40 324
16294.60 331
16295.81 327
16297.02 327
16298.22 306
16299.43 310
16300.63 316
16301.84 298
16303.05 341
16304.25 349
16305.46 352
16306.67 317
16307.87 317
16309.08 308
16310.29 342
16311.50 355
16312.70 309
16313.91 325
16315.12 350
16316.32 393
16317.53 341
16318.74 326
16319.94 314
16321.15 349
16322.36 336
16323.57 352
16324.77 302
16325.98 320
16327.19 339
16328.40 321
16329.60 299
16330.81 286
16332.02 332
16333.23 340
16334.43 293
16335.64 300
16336.85 287
16338.06 304
16339.27 334
16340.47 304
16341.68 289
16342.89 288
16344.10 258
16345.31 283
16346.51 281
16347.72 297
16348.93 348
16350.14 329
16351.35 302
16352.56 330
16353.77 325
16354.97 281
16356.18 297
16357.39 337
16358.60 309
16359.81 264
16361.02 280
16362.23 265
16363.43 300
16364.64 283
16365.85 276
16367.06 310
16368.27 307
16369.48 313
16370.69 287
16371.90 295
16373.11 266
16374.32 258
16375.53 292
16376.73 281
16377.94 295
16379.15 266
16380.36 266
16381.57 270
16382.78 272
16383.99 299
16385.20 233
16386.41 289
16387.62 276
16388.83 242
16390.04 274
16391.25 275
16392.46 277
16393.67 288
16394.88 309
16396.09 317
16397.30 272
16398.51 251
16399.72 242
16400.93 235
16402.14 255
16403.35 278
16404.56 259
16405.77 241
16406.98 266
16408.19 253
16409.40 257
16410.61 268
16411.82 275
16413.04 276
16414.25 263
16415.46 308
16416.67 286
16417.88 244
16419.09 270
16420.30 250
16421.51 239
16422.72 274
16423.93 283
16425.14 272
16426.36 287
16427.57 254
16428.78 251
16429.99 273
16431.20 247
16432.41 307
16433.62 264
16434.83 293
16436.05 256
16437.26 264
16438.47 281
16439.68 249
16440.89 242
16442.10 240
16443.32 252
16444.53 254
16445.74 281
16446.95 295
16448.16 249
16449.38 219
16450.59 224
16451.80 236
16453.01 266
16454.22 259
16455.44 260
16456.65 290
16457.86 275
16459.07 265
16460.29 224
16461.50 260
16462.71 256
16463.92 240
16465.14 210
16466.35 245
16467.56 260
16468.77 261
16469.99 228
16471.20 246
16472.41 254
16473.63 269
16474.84 261
16476.05 269
16477.26 284
16478.48 235
16479.69 231
16480.90 236
16482.12 245
16483.33 219
16484.54 245
16485.76 242
16486.97 223
16488.18 248
16489.40 246
16490.61 275
16491.82 306
16493.04 234
16494.25 242
16495.47 221
16496.68 239
16497.89 234
16499.11 257
16500.32 245
16501.53 256
16502.75 217
16503.96 239
16505.18 231
16506.39 213
16507.61 242
16508.82 259
16510.03 264
16511.25 225
16512.46 222
16513.68 219
16514.89 200
16516.11 264
16517.32 226
16518.53 260
16519.75 203
16520.96 210
16522.18 205
16523.39 254
16524.61 246
16525.82 238
16527.04 257
16528.25 247
16529.47 235
16530.68 236
16531.90 230
16533.11 278
16534.33 277
16535.54 246
16536.76 216
16537.97 185
16539.19 227
16540.40 257
16541.62 233
16542.84 243
16544.05 234
16545.27 271
16546.48 249
16547.70 220
16548.91 188
16550.13 212
16551.35 214
16552.56 233
16553.78 233
16554.99 238
16556.21 235
16557.42 195
16558.64 197
16559.86 252
16561.07 260
16562.29 239
16563.51 232
16564.72 250
16565.94 258
16567.15 246
16568.37 224
16569.59 201
16570.80 228
16572.02 268
16573.24 213
16574.45 244
16575.67 232
16576.89 204
16578.10 239
16579.32 227
16580.54 184
16581.75 207
16582.97 202
16584.19 193
16585.41 241
16586.62 221
16587.84 244
16589.06 192
16590.27 208
16591.49 234
16592.71 228
16593.93 221
16595.14 264
16596.36 225
16597.58 234
16598.80 246
16600.01 239
16601.23 213
16602.45 229
16603.67 193
16604.88 209
16606.10 230
16607.32 231
16608.54 248
16609.76 195
16610.97 215
16612.19 232
16613.41 231
16614.63 227
16615.85 218
16617.06 262
16618.28 275
16619.50 263
16620.72 261
16621.94 212
16623.16 228
16624.37 247
16625.59 260
16626.81 227
16628.03 198
16629.25 233
16630.47 217
16631.69 218
16632.90 225
16634.12 227
16635.34 217
16636.56 223
16637.78 254
16639.00 243
16640.22 233
16641.44 215
16642.66 238
16643.88 276
16645.09 247
16646.31 252
16647.53 205
16648.75 207
16649.97 190
16651.19 236
16652.41 210
16653.63 219
16654.85 200
16656.07 214
16657.29 222
16658.51 260
16659.73 229
16660.95 226
16662.17 192
16663.39 234
16664.61 221
16665.83 210
16667.05 201
16668.27 232
16669.49 238
16670.71 204
16671.93 237
16673.15 217
16674.37 210
16675.59 212
16676.81 236
16678.03 195
16679.25 208
16680.47 225
16681.69 198
16682.91 191
16684.13 218
16685.35 215
16686.58 219
16687.80 208
16689.02 232
16690.24 223
16691.46 227
16692.68 219
16693.90 249
16695.12 217
16696.34 215
16697.56 213
16698.79 220
16700.01 206
16701.23 219
16702.45 241
16703.67 220
16704.89 236
16706.11 237
16707.34 225
16708.56 202
16709.78 219
16711.00 194
16712.22 249
16713.44 233
16714.67 193
16715.89 212
16717.11 199
16718.33 210
16719.55 222
16720.78 222
16722.00 226
16723.22 233
16724.44 226
16725.66 181
16726.89 212
16728.11 209
16729.33 192
16730.55 235
16731.78 236
16733.00 254
16734.22 252
16735.44 281
16736.67 221
16737.89 212
16739.11 235
16740.33 202
16741.56 210
16742.78 238
16744.00 242
16745.22 222
16746.45 208
16747.67 219
16748.89 233
16750.12 224
16751.34 223
16752.56 228
16753.79 216
16755.01 227
16756.23 243
16757.46 229
16758.68 235
16759.90 206
16761.13 225
16762.35 203
16763.57 191
16764.80 214
16766.02 239
16767.24 216
16768.47 192
16769.69 198
16770.92 204
16772.14 216
16773.36 209
16774.59 227
16775.81 237
16777.04 211
16778.26 218
16779.48 220
16780.71 211
16781.93 206
16783.16 232
16784.38 220
16785.61 250
16786.83 220
16788.05 191
16789.28 222
16790.50 230
16791.73 245
16792.95 239
16794.18 209
16795.40 210
16796.63 213
16797.85 208
16799.08 207
16800.30 207
16801.53 217
16802.75 229
16803.98 224
16805.20 187
16806.43 208
16807.65 231
16808.88 209
16810.10 209
16811.33 246
16812.55 221
16813.78 217
16815.00 222
16816.23 214
16817.46 245
16818.68 236
16819.91 209
16821.13 202
16822.36 211
16823.58 183
16824.81 219
16826.04 225
16827.26 218
16828.49 203
16829.71 246
16830.94 238
16832.17 244
16833.39 242
16834.62 243
16835.84 238
16837.07 229
16838.30 238
16839.52 220
16840.75 228
16841.98 235
16843.20 229
16844.43 239
16845.66 221
16846.88 239
16848.11 256
16849.34 212
16850.56 210
16851.79 232
16853.02 222
16854.24 244
16855.47 245
16856.70 232
16857.92 229
16859.15 233
16860.38 239
16861.61 202
16862.83 187
16864.06 227
16865.29 247
16866.52 229
16867.74 217
16868.97 256
16870.20 257
16871.42 222
16872.65 208
16873.88 238
16875.11 247
16876.34 261
16877.56 285
16878.79 223
16880.02 237
16881.25 229
16882.47 235
16883.70 263
16884.93 255
16886.16 202
16887.39 247
16888.62 254
16889.84 232
16891.07 273
16892.30 285
16893.53 249
16894.76 250
16895.98 235
16897.21 240
16898.44 224
16899.67 235
16900.90 279
16902.13 274
16903.36 233
16904.59 214
16905.81 276
16907.04 265
16908.27 219
16909.50 245
16910.73 233
16911.96 248
16913.19 241
16914.42 248
16915.65 226
16916.88 249
16918.10 255
16919.33 211
16920.56 230
16921.79 263
16923.02 230
16924.25 213
16925.48 206
16926.71 210
16927.94 262
16929.17 244
16930.40 237
16931.63 221
16932.86 257
16934.09 237
16935.32 238
16936.55 213
16937.78 228
16939.01 221
16940.24 222
16941.47 246
16942.70 234
16943.93 220
16945.16 259
16946.39 242
16947.62 229
16948.85 240
16950.08 223
16951.31 201
16952.54 179
16953.77 200
16955.00 217
16956.23 260
16957.46 217
16958.69 224
16959.93 224
16961.16 225
16962.39 222
16963.62 204
16964.85 191
16966.08 237
16967.31 214
16968.54 229
16969.77 232
16971.00 209
16972.24 222
16973.47 223
16974.70 235
16975.93 224
16977.16 230
16978.39 175
16979.62 212
16980.85 236
16982.09 260
16983.32 248
16984.55 262
16985.78 220
16987.01 226
16988.24 207
16989.48 206
16990.71 180
16991.94 248
16993.17 217
16994.40 197
16995.64 236
16996.87 202
16998.10 245
16999.33 209
17000.57 225
17001.80 208
17003.03 220
17004.26 239
17005.49 202
17006.73 213
17007.96 242
17009.19 213
17010.42 235
17011.66 207
17012.89 204
17014.12 227
17015.36 211
17016.59 226
17017.82 205
17019.05 243
17020.29 207
17021.52 184
17022.75 208
17023.99 210
17025.22 249
17026.45 257
17027.69 227
17028.92 210
17030.15 227
17031.39 209
17032.62 205
17033.85 220
17035.09 166
17036.32 208
17037.55 270
17038.79 233
17040.02 206
17041.25 197
17042.49 226
17043.72 249
17044.96 221
17046.19 220
17047.42 214
17048.66 213
17049.89 207
17051.13 206
17052.36 208
17053.59 209
17054.83 208
17056.06 242
17057.30 207
17058.53 201
17059.77 195
17061.00 202
17062.23 208
17063.47 198
17064.70 223
17065.94 209
17067.17 199
17068.41 201
17069.64 190
17070.88 171
17072.11 187
17073.35 159
17074.58 206
17075.82 203
17077.05 199
17078.29 219
17079.52 213
17080.76 214
17081.99 168
17083.23 226
17084.46 215
17085.70 203
17086.93 190
17088.17 236
17089.40 193
17090.64 192
17091.88 177
17093.11 184
17094.35 218
17095.58 209
17096.82 247
17098.05 234
17099.29 168
17100.53 195
17101.76 202
17103.00 205
17104.23 175
17105.47 181
17106.71 210
17107.94 224
17109.18 227
17110.41 230
17111.65 228
17112.89 196
17114.12 206
17115.36 214
17116.60 217
17117.83 194
17119.07 190
17120.31 214
17121.54 196
17122.78 188
17124.02 229
17125.25 224
17126.49 237
17127.73 198
17128.96 211
17130.20 237
17131.44 206
17132.67 199
17133.91 189
17135.15 194
17136.39 241
17137.62 236
17138.86 187
17140.10 215
17141.33 224
17142.57 243
17143.81 184
17145.05 184
17146.28 179
17147.52 172
17148.76 191
17150.00 211
17151.24 210
17152.47 259
17153.71 206
17154.95 216
17156.19 204
17157.42 170
17158.66 203
17159.90 197
17161.14 208
17162.38 187
17163.61 154
17164.85 175
17166.09 204
17167.33 155
17168.57 179
17169.81 197
17171.04 178
17172.28 205
17173.52 201
17174.76 177
17176.00 185
17177.24 193
17178.48 187
17179.72 197
17180.95 248
17182.19 226
17183.43 202
17184.67 199
17185.91 190
17187.15 181
17188.39 191
17189.63 197
17190.87 200
17192.10 225
17193.34 176
17194.58 184
17195.82 164
17197.06 170
17198.30 187
17199.54 202
17200.78 177
17202.02 191
17203.26 194
17204.50 198
17205.74 172
17206.98 206
17208.22 173
17209.46 183
17210.70 200
17211.94 214
17213.18 170
17214.42 188
17215.66 197
17216.90 206
17218.14 204
17219.38 192
17220.62 188
17221.86 201
17223.10 180
17224.34 171
17225.58 190
17226.82 199
17228.06 185
17229.30 186
17230.54 235
17231.78 201
17233.02 155
17234.26 191
17235.50 188
17236.75 202
17237.99 218
17239.23 191
17240.47 186
17241.71 182
17242.95 168
17244.19 181
17245.43 192
17246.67 180
17247.92 181
17249.16 160
17250.40 179
17251.64 178
17252.88 198
17254.12 172
17255.36 189
17256.60 181
17257.85 204
17259.09 184
17260.33 168
17261.57 190
17262.81 183
17264.05 195
17265.30 193
17266.54 194
17267.78 177
17269.02 176
17270.26 195
17271.51 198
17272.75 183
17273.99 199
17275.23 190
17276.48 193
17277.72 192
17278.96 224
17280.20 224
17281.44 157
17282.69 205
17283.93 209
17285.17 219
17286.41 202
17287.66 210
17288.90 181
17290.14 190
17291.39 203
17292.63 169
17293.87 197
17295.11 201
17296.36 220
17297.60 203
17298.84 186
17300.09 181
17301.33 175
17302.57 203
17303.82 211
17305.06 199
17306.30 185
17307.55 202
17308.79 171
17310.03 223
17311.28 201
17312.52 180
17313.76 158
17315.01 161
17316.25 184
17317.49 184
17318.74 196
17319.98 186
17321.23 191
17322.47 186
17323.71 186
17324.96 188
17326.20 169
17327.45 199
17328.69 186
17329.93 206
17331.18 177
17332.42 211
17333.67 203
17334.91 178
17336.16 202
17337.40 182
17338.64 185
17339.89 223
17341.13 189
17342.38 189
17343.62 201
17344.87 166
17346.11 196
17347.36 184
17348.60 158
17349.85 203
17351.09 211
17352.34 204
17353.58 203
17354.83 184
17356.07 150
17357.32 175
17358.56 160
17359.81 180
17361.05 188
17362.30 195
17363.54 221
17364.79 177
17366.03 176
17367.28 178
17368.53 175
17369.77 188
17371.02 176
17372.26 183
17373.51 189
17374.75 187
17376.00 199
17377.25 187
17378.49 194
17379.74 195
17380.98 181
17382.23 187
17383.48 202
17384.72 218
17385.97 197
17387.21 198
17388.46 192
17389.71 155
17390.95 192
17392.20 201
17393.45 176
17394.69 208
17395.94 189
17397.19 159
17398.43 191
17399.68 191
17400.93 189
17402.17 176
17403.42 183
17404.67 168
17405.91 179
17407.16 188
17408.41 179
17409.65 199
17410.90 188
17412.15 188
17413.40 185
17414.64 172
17415.89 188
17417.14 206
17418.39 186
17419.63 188
17420.88 165
17422.13 187
17423.38 148
17424.62 164
17425.87 206
17427.12 188
17428.37 170
17429.61 182
17430.86 173
17432.11 171
17433.36 189
17434.60 180
17435.85 178
17437.10 184
17438.35 184
17439.60 149
17440.85 205
17442.09 244
17443.34 219
17444.59 169
17445.84 176
17447.09 192
17448.34 209
17449.58 188
17450.83 173
17452.08 182
17453.33 187
17454.58 179
17455.83 182
17457.08 199
17458.32 180
17459.57 199
17460.82 172
17462.07 194
17463.32 184
17464.57 176
17465.82 181
17467.07 183
17468.32 181
17469.57 178
17470.81 214
17472.06 220
17473.31 199
17474.56 169
17475.81 185
17477.06 149
17478.31 198
17479.56 178
17480.81 171
17482.06 197
17483.31 171
17484.56 195
17485.81 201
17487.06 188
17488.31 179
17489.56 183
17490.81 188
17492.06 190
17493.31 183
17494.56 227
17495.81 182
17497.06 168
17498.31 173
17499.56 186
17500.81 189
17502.06 201
17503.31 185
17504.56 191
17505.81 170
17507.06 182
17508.31 205
17509.56 180
17510.81 199
17512.06 204
17513.32 205
17514.57 191
17515.82 206
17517.07 194
17518.32 194
17519.57 214
17520.82 215
17522.07 246
17523.32 187
17524.57 212
17525.83 204
17527.08 178
17528.33 213
17529.58 194
17530.83 188
17532.08 197
17533.33 175
17534.59 182
17535.84 201
17537.09 182
17538.34 203
17539.59 190
17540.84 192
17542.10 234
17543.35 204
17544.60 161
17545.85 177
17547.10 168
17548.36 164
17549.61 184
17550.86 218
17552.11 183
17553.36 167
17554.62 207
17555.87 175
17557.12 176
17558.37 151
17559.63 183
17560.88 168
17562.13 202
17563.38 186
17564.64 181
17565.89 186
17567.14 202
17568.39 225
17569.65 231
17570.90 170
17572.15 181
17573.41 210
17574.66 184
17575.91 150
17577.16 154
17578.42 204
17579.67 179
17580.92 172
17582.18 192
17583.43 161
17584.68 186
17585.94 168
17587.19 182
17588.44 186
17589.70 165
17590.95 180
17592.20 193
17593.46 177
17594.71 181
17595.97 160
17597.22 183
17598.47 196
17599.73 160
17600.98 181
17602.23 218
17603.49 193
17604.74 178
17606.00 191
17607.25 189
17608.51 181
17609.76 192
17611.01 179
17612.27 180
17613.52 171
17614.78 194
17616.03 204
17617.29 161
17618.54 200
17619.79 196
17621.05 215
17622.30 213
17623.56 164
17624.81 182
17626.07 180
17627.32 206
17628.58 211
17629.83 189
17631.09 182
17632.34 177
17633.60 187
17634.85 197
17636.11 198
17637.36 160
17638.62 207
17639.87 198
17641.13 190
17642.39 176
17643.64 179
17644.90 201
17646.15 155
17647.41 179
17648.66 178
17649.92 175
17651.17 179
17652.43 165
17653.69 174
17654.94 149
17656.20 163
17657.45 192
17658.71 186
17659.97 173
17661.22 189
17662.48 184
17663.73 183
17664.99 182
17666.25 197
17667.50 195
17668.76 176
17670.02 195
17671.27 200
17672.53 177
17673.78 178
17675.04 207
17676.30 157
17677.55 169
17678.81 161
17680.07 178
17681.32 172
17682.58 192
17683.84 167
17685.10 167
17686.35 172
17687.61 152
17688.87 182
17690.12 194
17691.38 159
17692.64 187
17693.89 168
17695.15 180
17696.41 190
17697.67 163
17698.92 175
17700.18 160
17701.44 182
17702.70 159
17703.95 154
17705.21 173
17706.47 180
17707.73 180
17708.98 198
17710.24 168
17711.50 190
17712.76 166
17714.02 187
17715.27 151
17716.53 138
17717.79 189
17719.05 176
17720.31 194
17721.57 161
17722.82 156
17724.08 167
17725.34 185
17726.60 198
17727.86 167
17729.12 169
17730.37 168
17731.63 168
17732.89 170
17734.15 170
17735.41 163
17736.67 171
17737.93 190
17739.18 174
17740.44 151
17741.70 143
17742.96 172
17744.22 161
17745.48 166
17746.74 155
17748.00 153
17749.26 159
17750.52 165
17751.78 151
17753.04 146
17754.29 182
17755.55 190
17756.81 174
17758.07 185
17759.33 184
17760.59 187
17761.85 199
17763.11 190
17764.37 182
17765.63 155
17766.89 157
17768.15 175
17769.41 174
17770.67 166
17771.93 163
17773.19 177
17774.45 190
17775.71 180
17776.97 172
17778.23 179
17779.49 203
17780.75 184
17782.01 190
17783.27 185
17784.53 184
17785.79 152
17787.05 153
17788.31 167
17789.58 187
17790.84 150
17792.10 158
17793.36 172
17794.62 180
17795.88 161
17797.14 183
17798.40 149
17799.66 160
17800.92 147
17802.18 175
17803.45 200
17804.71 147
17805.97 164
17807.23 191
17808.49 175
17809.75 186
17811.01 147
17812.27 189
17813.54 157
17814.80 180
17816.06 162
17817.32 160
17818.58 175
17819.84 164
17821.11 172
17822.37 168
17823.63 132
17824.89 129
17826.15 168
17827.42 173
17828.68 173
17829.94 177
17831.20 190
17832.46 185
17833.73 212
17834.99 183
17836.25 191
17837.51 190
17838.78 200
17840.04 191
17841.30 160
17842.56 164
17843.83 198
17845.09 149
17846.35 175
17847.61 161
17848.88 177
17850.14 156
17851.40 172
17852.66 175
17853.93 157
17855.19 186
17856.45 174
17857.72 172
17858.98 170
17860.24 176
17861.51 174
17862.77 192
17864.03 171
17865.30 191
17866.56 179
17867.82 150
17869.09 171
17870.35 157
17871.61 174
17872.88 182
17874.14 189
17875.40 186
17876.67 138
17877.93 184
17879.20 187
17880.46 178
17881.72 168
17882.99 162
17884.25 171
17885.52 139
17886.78 166
17888.04 144
17889.31 137
17890.57 180
17891.84 162
17893.10 160
17894.36 148
17895.63 186
17896.89 212
17898.16 193
17899.42 184
17900.69 174
17901.95 219
17903.22 207
17904.48 206
17905.75 208
17907.01 139
17908.28 168
17909.54 154
17910.81 159
17912.07 195
17913.34 156
17914.60 178
17915.87 173
17917.13 190
17918.40 200
17919.66 165
17920.93 168
17922.19 175
17923.46 187
17924.72 128
17925.99 148
17927.25 157
17928.52 154
17929.79 157
17931.05 166
17932.32 164
17933.58 162
17934.85 177
17936.11 197
17937.38 141
17938.65 140
17939.91 170
17941.18 187
17942.44 154
17943.71 148
17944.98 205
17946.24 191
17947.51 180
17948.77 174
17950.04 187
17951.31 159
17952.57 157
17953.84 181
17955.11 166
17956.37 171
17957.64 162
17958.91 185
17960.17 181
17961.44 166
17962.71 164
17963.97 177
17965.24 164
17966.51 130
17967.77 142
17969.04 172
17970.31 151
17971.58 183
17972.84 164
17974.11 210
17975.38 219
17976.64 153
17977.91 173
17979.18 160
17980.45 158
17981.71 168
17982.98 198
17984.25 167
17985.52 148
17986.78 186
17988.05 172
17989.32 132
17990.59 148
17991.86 187
17993.12 192
17994.39 192
17995.66 174
17996.93 139
17998.20 156
17999.46 171
18000.73 151
18002.00 172
18003.27 165
18004.54 171
18005.80 164
18007.07 144
18008.34 171
18009.61 189
18010.88 162
18012.15 135
18013.42 137
18014.68 170
18015.95 164
18017.22 190
18018.49 166
18019.76 162
18021.03 158
18022.30 184
18023.57 179
18024.83 174
18026.10 177
18027.37 169
18028.64 171
18029.91 170
18031.18 153
18032.45 151
18033.72 150
18034.99 155
18036.26 161
18037.53 140
18038.80 142
18040.07 179
18041.34 172
18042.60 177
18043.87 149
18045.14 169
18046.41 173
18047.68 181
18048.95 153
18050.22 155
18051.49 140
18052.76 141
18054.03 143
18055.30 175
18056.57 151
18057.84 161
18059.11 154
18060.38 142
18061.65 152
18062.92 169
18064.20 157
18065.47 137
18066.74 148
18068.01 160
18069.28 139
18070.55 172
18071.82 164
18073.09 131
18074.36 152
18075.63 172
18076.90 187
18078.17 184
18079.44 156
18080.71 170
18081.99 155
18083.26 202
18084.53 187
18085.80 159
18087.07 168
18088.34 191
18089.61 149
18090.88 147
18092.15 162
18093.43 184
18094.70 171
18095.97 207
18097.24 175
18098.51 144
18099.78 172
18101.06 213
18102.33 197
18103.60 174
18104.87 147
18106.14 172
18107.41 177
18108.69 156
18109.96 151
18111.23 161
18112.50 180
18113.77 168
18115.05 180
18116.32 196
18117.59 175
18118.86 199
18120.14 166
18121.41 170
18122.68 142
18123.95 167
18125.23 143
18126.50 163
18127.77 174
18129.04 188
18130.32 168
18131.59 176
18132.86 161
18134.13 157
18135.41 206
18136.68 144
18137.95 155
18139.23 203
18140.50 182
18141.77 167
18143.05 193
18144.32 166
18145.59 158
18146.87 136
18148.14 179
18149.41 153
18150.69 173
18151.96 158
18153.23 162
18154.51 185
18155.78 178
18157.05 178
18158.33 142
18159.60 150
18160.88 151
18162.15 157
18163.42 174
18164.70 191
18165.97 195
18167.24 173
18168.52 151
18169.79 173
18171.07 157
18172.34 207
18173.62 158
18174.89 162
18176.16 174
18177.44 190
18178.71 195
18179.99 199
18181.26 152
18182.54 155
18183.81 173
18185.09 160
18186.36 173
18187.63 186
18188.91 201
18190.18 186
18191.46 170
18192.73 172
18194.01 178
18195.28 149
18196.56 165
18197.83 170
18199.11 171
18200.38 171
18201.66 186
18202.94 155
18204.21 153
18205.49 169
18206.76 204
18208.04 194
18209.31 148
18210.59 212
18211.86 184
18213.14 146
18214.41 135
18215.69 169
18216.97 164
18218.24 198
18219.52 155
18220.79 152
18222.07 148
18223.35 155
18224.62 144
18225.90 132
18227.17 169
18228.45 178
18229.73 175
18231.00 164
18232.28 133
18233.56 153
18234.83 160
18236.11 157
18237.38 174
18238.66 155
18239.94 149
18241.21 154
18242.49 165
18243.77 181
18245.04 171
18246.32 161
18247.60 160
18248.87 173
18250.15 149
18251.43 158
18252.71 161
18253.98 164
18255.26 130
18256.54 182
18257.81 200
18259.09 176
18260.37 171
18261.65 163
18262.92 173
18264.20 171
18265.48 145
18266.76 152
18268.03 168
18269.31 172
18270.59 175
18271.87 156
18273.14 185
18274.42 149
18275.70 168
18276.98 171
18278.26 167
18279.53 123
18280.81 172
18282.09 174
18283.37 154
18284.65 155
18285.92 151
18287.20 201
18288.48 178
18289.76 148
18291.04 170
18292.32 177
18293.59 203
18294.87 197
18296.15 172
18297.43 152
18298.71 155
18299.99 196
18301.27 157
18302.54 175
18303.82 147
18305.10 138
18306.38 165
18307.66 133
18308.94 175
18310.22 163
18311.50 171
18312.78 157
18314.06 151
18315.33 156
18316.61 167
18317.89 188
18319.17 175
18320.45 180
18321.73 164
18323.01 172
18324.29 149
18325.57 160
18326.85 132
18328.13 157
18329.41 150
18330.69 160
18331.97 160
18333.25 168
18334.53 205
18335.81 176
18337.09 170
18338.37 157
18339.65 173
18340.93 166
18342.21 157
18343.49 145
18344.77 196
18346.05 160
18347.33 145
18348.61 158
18349.89 164
18351.17 157
18352.45 159
18353.73 134
18355.01 173
18356.29 180
18357.57 194
18358.85 182
18360.14 179
18361.42 166
18362.70 175
18363.98 162
18365.26 140
18366.54 163
18367.82 141
18369.10 173
18370.38 160
18371.66 158
18372.95 163
18374.23 196
18375.51 150
18376.79 173
18378.07 150
18379.35 177
18380.63 134
18381.92 132
18383.20 164
18384.48 143
18385.76 155
18387.04 161
18388.32 142
18389.61 138
18390.89 154
18392.17 150
18393.45 190
18394.73 148
18396.02 161
18397.30 186
18398.58 170
18399.86 174
18401.14 149
18402.43 166
18403.71 162
18404.99 133
18406.27 165
18407.56 169
18408.84 150
18410.12 196
18411.40 150
18412.69 160
18413.97 136
18415.25 176
18416.53 169
18417.82 143
18419.10 144
18420.38 165
18421.67 181
18422.95 193
18424.23 169
18425.51 170
18426.80 170
18428.08 156
18429.36 155
18430.65 136
18431.93 137
18433.21 137
18434.50 192
18435.78 177
18437.06 202
18438.35 154
18439.63 132
18440.92 161
18442.20 141
18443.48 138
18444.77 165
18446.05 173
18447.33 158
18448.62 157
18449.90 131
18451.19 181
18452.47 158
18453.75 162
18455.04 140
18456.32 148
18457.61 135
18458.89 201
18460.17 171
18461.46 135
18462.74 143
18464.03 139
18465.31 159
18466.60 146
18467.88 150
18469.17 178
18470.45 144
18471.74 135
18473.02 150
18474.30 170
18475.59 167
18476.87 147
18478.16 149
18479.44 137
18480.73 163
18482.01 165
18483.30 139
18484.58 145
18485.87 177
18487.16 144
18488.44 130
18489.73 155
18491.01 168
18492.30 162
18493.58 172
18494.87 160
18496.15 174
18497.44 136
18498.72 155
18500.01 191
18501.30 177
18502.58 187
18503.87 165
18505.15 133
18506.44 154
18507.73 164
18509.01 142
18510.30 157
18511.58 173
18512.87 175
18514.16 138
18515.44 139
18516.73 189
18518.01 184
18519.30 149
18520.59 143
18521.87 189
18523.16 166
18524.45 147
18525.73 161
18527.02 161
18528.31 173
18529.59 162
18530.88 180
18532.17 162
18533.45 176
18534.74 156
18536.03 154
18537.31 151
18538.60 173
18539.89 183
18541.18 189
18542.46 160
18543.75 164
18545.04 139
18546.32 126
18547.61 135
18548.90 140
18550.19 145
18551.47 172
18552.76 159
18554.05 160
18555.34 182
18556.62 171
18557.91 144
18559.20 154
18560.49 140
18561.78 170
18563.06 166
18564.35 162
18565.64 157
18566.93 181
18568.22 147
18569.50 164
18570.79 173
18572.08 156
18573.37 162
18574.66 183
18575.94 153
18577.23 153
18578.52 172
18579.81 171
18581.10 156
18582.39 143
18583.68 161
18584.96 166
18586.25 180
18587.54 165
18588.83 140
18590.12 156
18591.41 163
18592.70 188
18593.99 160
18595.27 165
18596.56 153
18597.85 188
18599.14 180
18600.43 181
18601.72 153
18603.01 143
18604.30 171
18605.59 184
18606.88 176
18608.17 211
18609.46 184
18610.75 166
18612.04 147
18613.33 162
18614.62 169
18615.90 205
18617.19 173
18618.48 183
18619.77 187
18621.06 160
18622.35 172
18623.64 171
18624.93 186
18626.22 156
18627.51 178
18628.80 195
18630.09 159
18631.39 175
18632.68 171
18633.97 161
18635.26 178
18636.55 176
18637.84 195
18639.13 164
18640.42 188
18641.71 137
18643.00 167
18644.29 140
18645.58 157
18646.87 167
18648.16 144
18649.45 158
18650.74 135
18652.04 175
18653.33 157
18654.62 154
18655.91 178
18657.20 192
18658.49 146
18659.78 160
18661.07 168
18662.36 184
18663.66 181
18664.95 184
18666.24 178
18667.53 191
18668.82 171
18670.11 164
18671.41 166
18672.70 134
18673.99 164
18675.28 135
18676.57 172
18677.86 142
18679.16 149
18680.45 172
18681.74 185
18683.03 178
18684.32 171
18685.62 155
18686.91 179
18688.20 169
18689.49 160
18690.79 168
18692.08 152
18693.37 134
18694.66 160
18695.96 190
18697.25 155
18698.54 164
18699.83 157
18701.13 143
18702.42 151
18703.71 138
18705.00 160
18706.30 159
18707.59 127
18708.88 138
18710.18 192
18711.47 179
18712.76 170
18714.05 189
18715.35 155
18716.64 146
18717.93 167
18719.23 202
18720.52 170
18721.81 146
18723.11 160
18724.40 171
18725.69 155
18726.99 156
18728.28 151
18729.58 189
18730.87 186
18732.16 151
18733.46 143
18734.75 134
18736.04 134
18737.34 124
18738.63 147
18739.93 181
18741.22 157
18742.51 148
18743.81 154
18745.10 144
18746.40 148
18747.69 136
18748.99 125
18750.28 143
18751.58 149
18752.87 148
18754.16 146
18755.46 141
18756.75 124
18758.05 152
18759.34 153
18760.64 179
18761.93 127
18763.23 151
18764.52 187
18765.82 166
18767.11 165
18768.41 154
18769.70 171
18771.00 179
18772.29 185
18773.59 153
18774.88 164
18776.18 166
18777.47 168
18778.77 163
18780.06 157
18781.36 170
18782.65 155
18783.95 161
18785.25 168
18786.54 153
18787.84 158
18789.13 178
18790.43 165
18791.72 148
18793.02 143
18794.32 151
18795.61 174
18796.91 158
18798.20 154
18799.50 155
18800.80 159
18802.09 149
18803.39 126
18804.69 159
18805.98 154
18807.28 163
18808.57 141
18809.87 135
18811.17 128
18812.46 106
18813.76 134
18815.06 148
18816.35 174
18817.65 155
18818.95 167
18820.24 142
18821.54 167
18822.84 178
18824.13 178
18825.43 181
18826.73 176
18828.03 157
18829.32 155
18830.62 142
18831.92 155
18833.21 129
18834.51 124
18835.81 160
18837.11 142
18838.40 170
18839.70 150
18841.00 186
18842.30 188
18843.59 168
18844.89 170
18846.19 149
18847.49 130
18848.79 167
18850.08 140
18851.38 126
18852.68 153
18853.98 171
18855.27 176
18856.57 142
18857.87 168
18859.17 176
18860.47 148
18861.77 147
18863.06 140
18864.36 163
18865.66 151
18866.96 120
18868.26 144
18869.56 118
18870.85 141
18872.15 136
18873.45 143
18874.75 156
18876.05 121
18877.35 143
18878.65 145
18879.95 142
18881.24 137
18882.54 163
18883.84 111
18885.14 138
18886.44 130
18887.74 131
18889.04 152
18890.34 125
18891.64 148
18892.94 146
18894.24 160
18895.54 178
18896.84 181
18898.13 162
18899.43 146
18900.73 169
18902.03 167
18903.33 146
18904.63 139
18905.93 164
18907.23 157
18908.53 166
18909.83 170
18911.13 144
18912.43 148
18913.73 143
18915.03 139
18916.33 160
18917.63 150
18918.93 162
18920.23 151
18921.53 158
18922.83 136
18924.13 127
18925.43 138
18926.74 164
18928.04 149
18929.34 148
18930.64 182
18931.94 153
18933.24 147
18934.54 178
18935.84 168
18937.14 147
18938.44 139
18939.74 150
18941.04 142
18942.34 175
18943.65 156
18944.95 127
18946.25 158
18947.55 152
18948.85 155
18950.15 163
18951.45 168
18952.75 135
18954.06 137
18955.36 187
18956.66 118
18957.96 170
18959.26 173
18960.56 155
18961.87 148
18963.17 160
18964.47 147
18965.77 196
18967.07 144
18968.37 144
18969.68 146
18970.98 150
18972.28 147
18973.58 157
18974.88 168
18976.19 125
18977.49 157
18978.79 136
18980.09 137
18981.40 129
18982.70 140
18984.00 146
18985.30 153
18986.61 137
18987.91 141
18989.21 131
18990.51 155
18991.82 126
18993.12 120
18994.42 138
18995.73 150
18997.03 133
18998.33 138
18999.63 166
19000.94 125
19002.24 147
19003.54 145
19004.85 158
19006.15 117
19007.45 150
19008.76 187
19010.06 156
19011.36 160
19012.67 145
19013.97 163
19015.27 114
19016.58 166
19017.88 164
19019.18 152
19020.49 142
19021.79 139
19023.10 134
19024.40 153
19025.70 161
19027.01 144
19028.31 108
19029.62 135
19030.92 129
19032.22 137
19033.53 150
19034.83 174
19036.14 144
19037.44 129
19038.75 131
19040.05 136
19041.35 136
19042.66 127
19043.96 143
19045.27 132
19046.57 117
19047.88 124
19049.18 140
19050.49 108
19051.79 139
19053.10 152
19054.40 127
19055.71 152
19057.01 121
19058.32 147
19059.62 134
19060.93 127
19062.23 148
19063.54 145
19064.84 143
19066.15 144
19067.45 123
19068.76 134
19070.06 132
19071.37 133
19072.67 157
19073.98 134
19075.29 148
19076.59 163
19077.90 157
19079.20 122
19080.51 141
19081.81 126
19083.12 164
19084.43 113
19085.73 120
19087.04 130
19088.34 147
19089.65 141
19090.96 138
19092.26 156
19093.57 138
19094.87 165
19096.18 141
19097.49 158
19098.79 114
19100.10 145
19101.41 157
19102.71 152
19104.02 118
19105.33 155
19106.63 144
19107.94 125
19109.25 164
19110.55 149
19111.86 201
19113.17 131
19114.47 156
19115.78 150
19117.09 168
19118.40 141
19119.70 138
19121.01 137
19122.32 116
19123.62 163
19124.93 152
19126.24 137
19127.55 134
19128.85 131
19130.16 155
19131.47 116
19132.78 141
19134.08 129
19135.39 139
19136.70 135
19138.01 115
19139.32 136
19140.62 141
19141.93 187
19143.24 166
19144.55 207
19145.85 123
19147.16 152
19148.47 176
19149.78 155
19151.09 149
19152.40 127
19153.70 142
19155.01 169
19156.32 161
19157.63 127
19158.94 160
19160.25 192
19161.55 171
19162.86 132
19164.17 149
19165.48 132
19166.79 141
19168.10 116
19169.41 134
19170.72 150
19172.02 150
19173.33 128
19174.64 142
19175.95 143
19177.26 140
19178.57 139
19179.88 125
19181.19 153
19182.50 141
19183.81 154
19185.12 127
19186.43 139
19187.74 137
19189.05 138
19190.35 151
19191.66 128
19192.97 146
19194.28 141
19195.59 152
19196.90 138
19198.21 162
19199.52 151
19200.83 148
19202.14 125
19203.45 132
19204.76 138
19206.07 119
19207.38 127
19208.69 165
19210.00 132
19211.31 160
19212.62 129
19213.93 165
19215.24 151
19216.56 134
19217.87 137
19219.18 148
19220.49 129
19221.80 120
19223.11 163
19224.42 148
19225.73 157
19227.04 110
19228.35 138
19229.66 115
19230.97 133
19232.28 141
19233.60 110
19234.91 126
19236.22 140
19237.53 131
19238.84 160
19240.15 113
19241.46 137
19242.77 190
19244.09 163
19245.40 115
19246.71 122
19248.02 129
19249.33 125
19250.64 159
19251.95 117
19253.27 178
19254.58 167
19255.89 147
19257.20 129
19258.51 130
19259.83 116
19261.14 128
19262.45 139
19263.76 120
19265.07 128
19266.39 120
19267.70 112
19269.01 107
19270.32 129
19271.63 167
19272.95 159
19274.26 148
19275.57 141
19276.88 129
19278.20 140
19279.51 117
19280.82 105
19282.14 139
19283.45 132
19284.76 154
19286.07 130
19287.39 118
19288.70 91
19290.01 120
19291.33 137
19292.64 129
19293.95 92
19295.26 118
19296.58 130
19297.89 131
19299.20 117
19300.52 125
19301.83 135
19303.14 131
19304.46 141
19305.77 128
19307.09 126
19308.40 172
19309.71 133
19311.03 124
19312.34 104
19313.65 121
19314.97 125
19316.28 158
19317.60 157
19318.91 155
19320.22 168
19321.54 112
19322.85 124
19324.17 130
19325.48 162
19326.79 146
19328.11 126
19329.42 117
19330.74 101
19332.05 112
19333.37 136
19334.68 125
19335.99 133
19337.31 123
19338.62 110
19339.94 132
19341.25 116
19342.57 137
19343.88 128
19345.20 120
19346.51 146
19347.83 158
19349.14 153
19350.46 166
19351.77 127
19353.09 158
19354.40 110
19355.72 111
19357.03 113
19358.35 142
19359.66 150
19360.98 140
19362.29 149
19363.61 119
19364.93 118
19366.24 125
19367.56 140
19368.87 105
19370.19 115
19371.50 162
19372.82 153
19374.14 112
19375.45 118
19376.77 131
19378.08 148
19379.40 124
19380.72 132
19382.03 121
19383.35 140
19384.66 167
19385.98 136
19387.30 124
19388.61 139
19389.93 142
19391.25 141
19392.56 141
19393.88 127
19395.20 123
19396.51 143
19397.83 116
19399.15 97
19400.46 97
19401.78 138
19403.10 140
19404.41 111
19405.73 134
19407.05 148
19408.36 139
19409.68 134
19411.00 141
19412.31 121
19413.63 158
19414.95 132
19416.27 121
19417.58 116
19418.90 109
19420.22 153
19421.54 131
19422.85 130
19424.17 109
19425.49 145
19426.81 159
19428.12 116
19429.44 129
19430.76 121
19432.08 124
19433.40 113
19434.71 132
19436.03 125
19437.35 139
19438.67 148
19439.99 126
19441.30 136
19442.62 151
19443.94 126
19445.26 139
19446.58 122
19447.89 134
19449.21 130
19450.53 124
19451.85 121
19453.17 120
19454.49 143
19455.81 140
19457.12 129
19458.44 123
19459.76 127
19461.08 148
19462.40 126
19463.72 131
19465.04 133
19466.36 133
19467.68 144
19468.99 171
19470.31 158
19471.63 153
19472.95 156
19474.27 127
19475.59 146
19476.91 137
19478.23 181
19479.55 151
19480.87 127
19482.19 128
19483.51 126
19484.83 169
19486.15 116
19487.47 127
19488.79 110
19490.11 129
19491.43 143
19492.75 171
19494.07 113
19495.39 140
19496.71 130
19498.03 124
19499.35 149
19500.67 129
19501.99 124
19503.31 139
19504.63 145
19505.95 127
19507.27 121
19508.59 142
19509.91 170
19511.23 149
19512.55 113
19513.87 120
19515.19 140
19516.51 155
19517.83 120
19519.15 118
19520.47 126
19521.79 137
19523.12 137
19524.44 120
19525.76 110
19527.08 147
19528.40 147
19529.72 127
19531.04 126
19532.36 119
19533.68 124
19535.01 114
19536.33 121
19537.65 124
19538.97 130
19540.29 117
19541.61 154
19542.93 119
19544.26 128
19545.58 104
19546.90 130
19548.22 156
19549.54 146
19550.87 128
19552.19 125
19553.51 144
19554.83 152
19556.15 149
19557.47 139
19558.80 129
19560.12 121
19561.44 141
19562.76 148
19564.09 128
19565.41 141
19566.73 118
19568.05 124
19569.38 119
19570.70 112
19572.02 145
19573.34 139
19574.67 126
19575.99 118
19577.31 119
19578.63 129
19579.96 137
19581.28 135
19582.60 135
19583.93 120
19585.25 146
19586.57 146
19587.90 128
19589.22 140
19590.54 143
19591.86 125
19593.19 128
19594.51 107
19595.83 130
19597.16 180
19598.48 148
19599.81 143
19601.13 132
19602.45 117
19603.78 120
19605.10 149
19606.42 152
19607.75 144
19609.07 141
19610.40 121
19611.72 120
19613.04 124
19614.37 85
19615.69 104
19617.02 135
19618.34 140
19619.66 131
19620.99 106
19622.31 128
19623.64 143
19624.96 134
19626.29 140
19627.61 139
19628.93 138
19630.26 104
19631.58 99
19632.91 123
19634.23 138
19635.56 147
19636.88 116
19638.21 131
19639.53 120
19640.86 136
19642.18 159
19643.51 126
19644.83 128
19646.16 129
19647.48 128
19648.81 137
19650.13 150
19651.46 106
19652.78 130
19654.11 113
19655.43 149
19656.76 155
19658.08 132
19659.41 132
19660.74 125
19662.06 125
19663.39 125
19664.71 134
19666.04 125
19667.36 133
19668.69 122
19670.02 135
19671.34 136
19672.67 138
19673.99 122
19675.32 117
19676.65 126
19677.97 153
19679.30 110
19680.63 128
19681.95 144
19683.28 144
19684.60 131
19685.93 137
19687.26 124
19688.58 122
19689.91 133
19691.24 134
19692.56 148
19693.89 117
19695.22 131
19696.54 125
19697.87 126
19699.20 158
19700.52 134
19701.85 149
19703.18 139
19704.51 138
19705.83 118
19707.16 119
19708.49 142
19709.81 157
19711.14 135
19712.47 118
19713.80 109
19715.12 142
19716.45 155
19717.78 119
19719.11 144
19720.43 108
19721.76 104
19723.09 131
19724.42 139
19725.74 139
19727.07 134
19728.40 144
19729.73 143
19731.06 121
19732.38 137
19733.71 128
19735.04 117
19736.37 139
19737.70 136
19739.02 145
19740.35 165
19741.68 142
19743.01 119
19744.34 121
19745.67 119
19747.00 138
19748.32 145
19749.65 130
19750.98 127
19752.31 118
19753.64 120
19754.97 167
19756.30 126
19757.62 121
19758.95 128
19760.28 136
19761.61 161
19762.94 121
19764.27 120
19765.60 139
19766.93 127
19768.26 102
19769.59 98
19770.92 115
19772.25 138
19773.57 98
19774.90 115
19776.23 139
19777.56 138
19778.89 108
19780.22 118
19781.55 109
19782.88 121
19784.21 130
19785.54 112
19786.87 107
19788.20 136
19789.53 136
19790.86 135
19792.19 120
19793.52 114
19794.85 145
19796.18 132
19797.51 108
19798.84 94
19800.17 134
19801.50 132
19802.83 154
19804.16 141
19805.49 145
19806.82 145
19808.16 129
19809.49 123
19810.82 111
19812.15 97
19813.48 121
19814.81 114
19816.14 109
19817.47 152
19818.80 120
19820.13 117
19821.46 117
19822.79 131
19824.13 109
19825.46 137
19826.79 136
19828.12 140
19829.45 104
19830.78 131
19832.11 108
19833.44 97
19834.78 123
19836.11 115
19837.44 122
19838.77 129
19840.10 120
19841.43 121
19842.77 132
19844.10 129
19845.43 124
19846.76 131
19848.09 134
19849.42 107
19850.76 143
19852.09 111
19853.42 119
19854.75 137
19856.09 120
19857.42 131
19858.75 164
19860.08 116
19861.41 81
19862.75 148
19864.08 157
19865.41 145
19866.74 120
19868.08 124
19869.41 136
19870.74 118
19872.08 136
19873.41 124
19874.74 127
19876.07 125
19877.41 114
19878.74 133
19880.07 138
19881.41 128
19882.74 106
19884.07 105
19885.40 133
19886.74 107
19888.07 129
19889.40 131
19890.74 123
19892.07 127
19893.40 142
19894.74 125
19896.07 123
19897.41 115
19898.74 123
19900.07 115
19901.41 141
19902.74 172
19904.07 148
19905.41 134
19906.74 111
19908.08 125
19909.41 130
19910.74 121
19912.08 132
19913.41 128
19914.75 153
19916.08 120
19917.41 144
19918.75 119
19920.08 104
19921.42 118
19922.75 132
19924.09 132
19925.42 116
19926.76 136
19928.09 136
19929.42 126
19930.76 130
19932.09 129
19933.43 124
19934.76 122
19936.10 124
19937.43 135
19938.77 134
19940.10 117
19941.44 148
19942.77 154
19944.11 137
19945.44 143
19946.78 124
19948.11 123
19949.45 135
19950.79 110
19952.12 121
19953.46 118
19954.79 126
19956.13 122
19957.46 126
19958.80 147
19960.13 130
19961.47 152
19962.81 154
19964.14 130
19965.48 128
19966.81 118
19968.15 148
19969.49 117
19970.82 138
19972.16 129
19973.49 137
19974.83 120
19976.17 112
19977.50 124
19978.84 128
19980.18 128
19981.51 158
19982.85 129
19984.18 139
19985.52 139
19986.86 145
19988.19 145
19989.53 135
19990.87 101
19992.20 98
19993.54 130
19994.88 125
19996.21 125
19997.55 122
19998.89 111
20000.23 112
20001.56 129
20002.90 119
20004.24 111
20005.57 125
20006.91 121
20008.25 132
20009.59 130
20010.92 132
20012.26 110
20013.60 122
20014.94 132
20016.27 128
20017.61 149
20018.95 148
20020.29 128
20021.62 132
20022.96 142
20024.30 108
20025.64 113
20026.98 124
20028.31 136
20029.65 149
20030.99 145
20032.33 128
20033.67 146
20035.00 152
20036.34 123
20037.68 136
20039.02 118
20040.36 142
20041.70 146
20043.03 161
20044.37 133
20045.71 149
20047.05 127
20048.39 134
20049.73 150
20051.07 113
20052.41 116
20053.74 130
20055.08 138
20056.42 152
20057.76 119
20059.10 144
20060.44 113
20061.78 129
20063.12 130
20064.46 125
20065.80 145
20067.13 130
20068.47 141
20069.81 136
20071.15 146
20072.49 156
20073.83 152
20075.17 113
20076.51 114
20077.85 114
20079.19 117
20080.53 113
20081.87 116
20083.21 113
20084.55 133
20085.89 129
20087.23 127
20088.57 162
20089.91 120
20091.25 131
20092.59 144
20093.93 131
20095.27 155
20096.61 118
20097.95 155
20099.29 133
20100.63 125
20101.97 116
20103.31 140
20104.65 108
20105.99 133
20107.33 112
20108.67 122
20110.02 145
20111.36 132
20112.70 140
20114.04 133
20115.38 137
20116.72 112
20118.06 130
20119.40 117
20120.74 123
20122.08 121
20123.43 124
20124.77 112
20126.11 126
20127.45 122
20128.79 124
20130.13 120
20131.47 134
20132.81 108
20134.16 131
20135.50 118
20136.84 137
20138.18 127
20139.52 142
20140.86 141
20142.21 143
20143.55 134
20144.89 114
