# Supplementary material for: MALDI-TOF MS typing enables the classification of brewing yeasts of the genus Saccharomyces to major beer styles
Source: PLoS One. 2017 Aug 9;12(8):e0181694. doi: 10.1371/journal.pone.0181694 (PMC5549903; doi:10.1371/journal.pone.0181694)
Supplement: S4 File — The directory includes 90 raw files and was zipped to “.zip”; the folder has three strains with 30 spectra per strain; S1 Text explains the raw files with an example and Table 1 represents the yeast strains used within the experiment. (ZIP) [file pone.0181694.s007.zip › 10-12/30259-308-OG-Alt-Alt-YPG-18h-E-E_2015-07-23_1_0_B7_1.dat]

2000.14 3457
2000.56 3562
2000.98 3319
2001.40 2856
2001.83 3342
2002.25 3293
2002.67 3188
2003.09 3300
2003.51 3150
2003.93 3005
2004.36 2917
2004.78 2965
2005.20 2957
2005.62 3146
2006.05 3068
2006.47 2995
2006.89 3266
2007.31 3099
2007.73 3071
2008.16 3043
2008.58 3367
2009.00 3156
2009.42 3120
2009.85 3016
2010.27 3070
2010.69 2935
2011.12 2897
2011.54 3066
2011.96 3093
2012.38 2954
2012.81 3074
2013.23 2931
2013.65 3154
2014.08 3131
2014.50 2733
2014.92 2581
2015.35 2853
2015.77 2925
2016.19 3068
2016.62 3025
2017.04 2949
2017.46 3107
2017.89 3156
2018.31 3127
2018.73 3321
2019.16 3186
2019.58 3156
2020.00 3255
2020.43 3298
2020.85 3028
2021.27 2956
2021.70 3146
2022.12 2995
2022.55 2927
2022.97 3016
2023.39 2997
2023.82 2892
2024.24 2614
2024.67 2645
2025.09 2628
2025.52 2839
2025.94 2972
2026.36 2840
2026.79 2963
2027.21 3093
2027.64 2985
2028.06 2909
2028.49 2737
2028.91 2611
2029.34 2757
2029.76 2678
2030.19 2784
2030.61 2915
2031.03 2590
2031.46 2769
2031.88 2882
2032.31 2913
2032.73 3065
2033.16 3171
2033.58 3300
2034.01 3066
2034.44 2969
2034.86 3155
2035.29 3132
2035.71 3082
2036.14 3195
2036.56 3176
2036.99 3116
2037.41 3087
2037.84 3015
2038.26 3360
2038.69 3169
2039.12 3043
2039.54 3126
2039.97 3349
2040.39 3286
2040.82 3261
2041.24 3217
2041.67 3125
2042.10 3085
2042.52 2901
2042.95 3019
2043.37 2947
2043.80 2987
2044.23 2930
2044.65 2795
2045.08 2766
2045.51 2958
2045.93 2940
2046.36 2761
2046.79 2859
2047.21 3004
2047.64 2881
2048.07 2724
2048.49 2723
2048.92 2761
2049.35 2812
2049.77 2980
2050.20 2915
2050.63 3017
2051.05 3111
2051.48 3048
2051.91 2797
2052.33 2795
2052.76 2873
2053.19 2944
2053.62 2903
2054.04 2862
2054.47 2786
2054.90 2657
2055.32 2606
2055.75 2538
2056.18 2682
2056.61 2692
2057.03 2793
2057.46 2895
2057.89 2898
2058.32 2860
2058.75 2803
2059.17 2680
2059.60 2918
2060.03 2778
2060.46 2701
2060.88 2982
2061.31 2811
2061.74 2743
2062.17 2799
2062.60 2873
2063.02 2906
2063.45 3007
2063.88 2854
2064.31 2935
2064.74 3196
2065.17 3398
2065.59 3494
2066.02 3326
2066.45 3155
2066.88 3137
2067.31 3268
2067.74 3219
2068.17 3150
2068.60 2890
2069.02 2775
2069.45 2853
2069.88 2882
2070.31 2963
2070.74 3077
2071.17 3143
2071.60 2891
2072.03 2999
2072.46 3126
2072.89 3098
2073.31 3042
2073.74 3060
2074.17 3058
2074.60 3298
2075.03 3216
2075.46 2960
2075.89 3217
2076.32 3458
2076.75 3343
2077.18 3304
2077.61 3483
2078.04 3444
2078.47 3083
2078.90 3341
2079.33 3234
2079.76 3328
2080.19 3545
2080.62 3970
2081.05 3615
2081.48 3522
2081.91 3420
2082.34 3537
2082.77 3340
2083.20 2984
2083.63 2980
2084.06 3336
2084.49 3494
2084.92 3019
2085.35 3241
2085.78 3033
2086.21 3074
2086.64 3131
2087.07 3098
2087.50 2866
2087.94 2984
2088.37 3037
2088.80 2824
2089.23 2716
2089.66 2944
2090.09 3069
2090.52 3296
2090.95 3234
2091.38 3142
2091.81 2809
2092.25 2897
2092.68 2914
2093.11 2777
2093.54 3042
2093.97 2758
2094.40 2965
2094.83 2930
2095.27 2926
2095.70 3105
2096.13 3355
2096.56 2987
2096.99 3013
2097.42 3031
2097.86 2955
2098.29 2873
2098.72 2857
2099.15 3012
2099.58 2858
2100.01 2881
2100.45 2826
2100.88 2951
2101.31 2721
2101.74 2805
2102.18 2794
2102.61 2943
2103.04 2888
2103.47 3023
2103.90 2890
2104.34 2795
2104.77 2935
2105.20 2844
2105.63 3045
2106.07 2895
2106.50 2741
2106.93 3185
2107.37 3350
2107.80 3035
2108.23 2909
2108.66 3267
2109.10 3094
2109.53 2972
2109.96 3143
2110.40 3005
2110.83 3081
2111.26 3107
2111.70 3027
2112.13 3135
2112.56 3160
2113.00 3084
2113.43 2922
2113.86 2869
2114.30 2976
2114.73 2984
2115.16 3064
2115.60 2989
2116.03 2778
2116.46 2748
2116.90 2974
2117.33 3111
2117.77 2738
2118.20 2879
2118.63 2891
2119.07 2919
2119.50 3104
2119.94 3029
2120.37 2979
2120.80 2834
2121.24 2554
2121.67 2959
2122.11 2892
2122.54 2896
2122.97 2863
2123.41 2890
2123.84 2778
2124.28 2779
2124.71 2720
2125.15 2508
2125.58 2914
2126.02 2968
2126.45 3002
2126.89 2976
2127.32 2859
2127.76 2917
2128.19 3140
2128.63 3056
2129.06 3154
2129.50 3234
2129.93 3436
2130.37 3275
2130.80 3212
2131.24 3209
2131.67 3429
2132.11 3454
2132.54 3287
2132.98 3357
2133.41 3268
2133.85 3195
2134.28 2974
2134.72 3252
2135.16 3097
2135.59 3214
2136.03 3215
2136.46 3298
2136.90 3217
2137.33 3292
2137.77 3368
2138.21 3339
2138.64 3248
2139.08 3024
2139.51 2874
2139.95 3119
2140.39 3104
2140.82 3078
2141.26 2911
2141.69 2722
2142.13 2920
2142.57 2808
2143.00 2774
2143.44 2860
2143.88 2724
2144.31 2841
2144.75 2770
2145.19 2795
2145.62 2782
2146.06 2812
2146.50 2893
2146.93 2993
2147.37 2991
2147.81 3360
2148.24 3529
2148.68 3564
2149.12 3681
2149.56 4123
2149.99 4660
2150.43 4533
2150.87 4200
2151.30 4164
2151.74 4138
2152.18 4349
2152.62 4181
2153.05 3817
2153.49 3578
2153.93 3375
2154.37 3408
2154.80 3148
2155.24 3286
2155.68 3166
2156.12 2844
2156.55 2903
2156.99 3119
2157.43 3125
2157.87 2883
2158.31 2923
2158.74 2936
2159.18 2945
2159.62 3027
2160.06 3374
2160.50 3283
2160.93 3200
2161.37 3115
2161.81 3036
2162.25 2980
2162.69 2983
2163.13 3069
2163.57 3077
2164.00 3037
2164.44 3342
2164.88 3129
2165.32 2979
2165.76 2935
2166.20 3009
2166.64 3026
2167.07 3053
2167.51 3061
2167.95 3113
2168.39 3132
2168.83 3201
2169.27 3250
2169.71 3129
2170.15 3352
2170.59 3276
2171.03 3368
2171.47 3449
2171.91 3288
2172.34 3428
2172.78 3561
2173.22 3589
2173.66 3767
2174.10 3289
2174.54 3452
2174.98 3800
2175.42 3868
2175.86 3816
2176.30 3727
2176.74 3654
2177.18 3673
2177.62 3471
2178.06 3394
2178.50 3574
2178.94 3533
2179.38 3438
2179.82 3168
2180.26 3429
2180.70 3118
2181.14 3119
2181.58 3242
2182.02 3186
2182.46 2949
2182.90 2859
2183.34 2761
2183.78 2731
2184.22 2696
2184.67 2855
2185.11 2694
2185.55 2724
2185.99 2729
2186.43 2885
2186.87 3065
2187.31 3148
2187.75 3162
2188.19 3449
2188.63 3538
2189.07 3653
2189.52 3566
2189.96 3597
2190.40 3416
2190.84 3562
2191.28 3243
2191.72 3109
2192.16 3399
2192.60 3433
2193.05 3337
2193.49 3480
2193.93 3161
2194.37 3143
2194.81 3219
2195.25 3471
2195.70 3519
2196.14 3561
2196.58 3297
2197.02 3353
2197.46 3297
2197.91 3204
2198.35 3577
2198.79 3299
2199.23 3180
2199.67 3168
2200.12 3257
2200.56 2832
2201.00 3227
2201.44 3157
2201.89 2944
2202.33 2863
2202.77 2982
2203.21 2996
2203.66 3097
2204.10 3253
2204.54 2987
2204.98 2980
2205.43 3037
2205.87 2934
2206.31 3158
2206.75 3112
2207.20 3267
2207.64 3070
2208.08 3131
2208.53 3239
2208.97 3442
2209.41 3420
2209.86 3191
2210.30 3361
2210.74 3315
2211.19 3391
2211.63 3070
2212.07 3006
2212.52 3053
2212.96 3037
2213.40 3117
2213.85 3389
2214.29 3310
2214.73 2904
2215.18 3121
2215.62 3048
2216.06 3114
2216.51 2933
2216.95 3002
2217.40 2866
2217.84 2823
2218.28 2970
2218.73 2998
2219.17 2800
2219.62 2695
2220.06 2922
2220.51 2988
2220.95 2915
2221.39 3019
2221.84 2925
2222.28 2979
2222.73 2827
2223.17 3029
2223.62 3307
2224.06 3331
2224.51 3490
2224.95 3300
2225.39 3476
2225.84 3499
2226.28 3423
2226.73 3560
2227.17 3458
2227.62 3167
2228.06 3196
2228.51 3532
2228.95 3483
2229.40 3265
2229.84 3253
2230.29 3140
2230.73 3250
2231.18 3284
2231.63 3239
2232.07 3441
2232.52 3547
2232.96 3322
2233.41 3315
2233.85 3415
2234.30 3460
2234.74 3370
2235.19 3361
2235.64 3183
2236.08 3223
2236.53 3414
2236.97 3373
2237.42 3282
2237.87 3304
2238.31 3303
2238.76 3374
2239.20 3546
2239.65 3346
2240.10 3125
2240.54 3164
2240.99 3065
2241.43 2963
2241.88 3041
2242.33 2907
2242.77 2919
2243.22 2692
2243.67 2801
2244.11 2811
2244.56 2888
2245.01 2861
2245.45 2768
2245.90 2688
2246.35 2893
2246.79 2870
2247.24 2775
2247.69 2761
2248.13 2701
2248.58 2715
2249.03 2872
2249.48 2883
2249.92 2949
2250.37 2725
2250.82 2861
2251.27 3083
2251.71 3105
2252.16 3088
2252.61 2849
2253.05 3043
2253.50 3068
2253.95 2855
2254.40 3086
2254.85 2811
2255.29 2853
2255.74 2696
2256.19 2699
2256.64 2556
2257.08 2553
2257.53 2746
2257.98 2828
2258.43 2719
2258.88 2746
2259.32 2837
2259.77 2708
2260.22 2930
2260.67 3098
2261.12 3065
2261.57 3142
2262.01 3263
2262.46 3234
2262.91 3270
2263.36 3245
2263.81 3207
2264.26 3424
2264.71 3347
2265.15 3506
2265.60 3472
2266.05 3561
2266.50 3741
2266.95 3340
2267.40 3620
2267.85 3583
2268.30 3894
2268.75 3885
2269.19 3674
2269.64 3707
2270.09 3573
2270.54 3580
2270.99 3624
2271.44 3848
2271.89 3534
2272.34 3420
2272.79 3246
2273.24 3416
2273.69 3242
2274.14 3440
2274.59 3268
2275.04 3403
2275.49 3077
2275.94 3033
2276.39 3045
2276.84 3200
2277.29 2888
2277.74 3027
2278.19 2892
2278.64 2867
2279.09 3095
2279.54 3062
2279.99 3333
2280.44 3096
2280.89 3268
2281.34 3321
2281.79 3100
2282.24 3201
2282.69 3192
2283.14 3152
2283.59 2990
2284.04 3345
2284.49 3138
2284.94 3007
2285.39 2833
2285.84 2860
2286.29 3133
2286.74 3206
2287.19 3107
2287.65 3388
2288.10 3799
2288.55 3951
2289.00 4145
2289.45 4470
2289.90 4902
2290.35 5225
2290.80 5466
2291.25 5717
2291.71 6086
2292.16 5952
2292.61 6151
2293.06 5504
2293.51 5343
2293.96 5133
2294.41 5032
2294.87 4972
2295.32 4478
2295.77 3998
2296.22 3981
2296.67 4010
2297.12 3529
2297.58 3600
2298.03 3481
2298.48 3445
2298.93 3499
2299.38 3287
2299.84 3145
2300.29 3230
2300.74 3069
2301.19 2802
2301.65 3091
2302.10 3160
2302.55 3130
2303.00 3196
2303.46 3033
2303.91 2837
2304.36 3115
2304.81 3247
2305.27 2993
2305.72 2990
2306.17 3090
2306.62 2853
2307.08 3135
2307.53 3363
2307.98 3443
2308.44 3265
2308.89 3350
2309.34 3447
2309.79 3424
2310.25 3621
2310.70 3716
2311.15 3650
2311.61 3575
2312.06 3644
2312.51 3530
2312.97 3229
2313.42 3195
2313.87 3261
2314.33 3185
2314.78 3204
2315.24 3086
2315.69 3068
2316.14 2969
2316.60 3292
2317.05 3289
2317.50 3396
2317.96 3173
2318.41 3223
2318.87 3393
2319.32 3291
2319.77 3309
2320.23 3450
2320.68 3392
2321.14 3553
2321.59 3378
2322.05 3221
2322.50 3071
2322.95 3098
2323.41 3268
2323.86 3454
2324.32 3382
2324.77 3226
2325.23 3274
2325.68 3398
2326.14 3224
2326.59 3500
2327.05 3605
2327.50 3605
2327.96 3616
2328.41 3627
2328.86 3672
2329.32 3733
2329.78 3731
2330.23 3947
2330.69 3788
2331.14 3817
2331.60 3850
2332.05 4017
2332.51 3543
2332.96 3494
2333.42 3428
2333.87 3292
2334.33 3311
2334.78 3161
2335.24 3080
2335.69 3150
2336.15 3121
2336.61 3276
2337.06 3231
2337.52 3196
2337.97 3387
2338.43 3333
2338.89 3322
2339.34 3578
2339.80 3670
2340.25 4015
2340.71 3970
2341.17 3916
2341.62 4083
2342.08 3875
2342.53 3553
2342.99 3622
2343.45 3810
2343.90 3354
2344.36 3473
2344.82 3377
2345.27 3432
2345.73 3685
2346.19 3685
2346.64 3682
2347.10 3463
2347.56 3512
2348.01 3526
2348.47 3533
2348.93 3299
2349.38 3232
2349.84 3195
2350.30 3177
2350.76 3230
2351.21 3140
2351.67 3082
2352.13 3234
2352.58 3317
2353.04 3224
2353.50 3182
2353.96 3113
2354.41 3278
2354.87 3235
2355.33 3009
2355.79 2921
2356.24 2802
2356.70 3102
2357.16 2942
2357.62 3069
2358.08 2893
2358.53 2959
2358.99 3049
2359.45 3283
2359.91 3240
2360.37 3032
2360.82 3096
2361.28 3220
2361.74 3222
2362.20 3056
2362.66 2833
2363.11 2931
2363.57 3075
2364.03 3006
2364.49 3164
2364.95 3146
2365.41 3208
2365.86 3315
2366.32 3375
2366.78 3310
2367.24 3493
2367.70 3467
2368.16 3488
2368.62 3635
2369.08 3580
2369.54 3392
2369.99 3434
2370.45 3363
2370.91 3249
2371.37 3153
2371.83 3050
2372.29 2957
2372.75 3134
2373.21 3197
2373.67 3280
2374.13 3196
2374.59 3235
2375.05 3143
2375.51 3257
2375.96 3339
2376.42 3451
2376.88 3537
2377.34 3428
2377.80 3426
2378.26 3428
2378.72 3307
2379.18 3207
2379.64 3301
2380.10 3336
2380.56 3321
2381.02 3368
2381.48 3321
2381.94 3292
2382.40 3380
2382.86 3431
2383.32 3349
2383.78 3244
2384.24 3108
2384.70 3186
2385.17 3061
2385.63 3295
2386.09 3143
2386.55 3019
2387.01 3000
2387.47 3170
2387.93 3000
2388.39 3065
2388.85 3071
2389.31 3107
2389.77 2947
2390.23 3227
2390.69 3080
2391.15 3128
2391.62 2933
2392.08 2855
2392.54 2876
2393.00 2669
2393.46 2867
2393.92 2970
2394.38 3266
2394.84 2979
2395.31 2959
2395.77 2747
2396.23 2703
2396.69 2570
2397.15 2749
2397.61 2946
2398.08 3038
2398.54 3107
2399.00 2893
2399.46 2953
2399.92 2928
2400.38 3147
2400.85 2987
2401.31 2926
2401.77 2795
2402.23 2723
2402.69 2822
2403.16 2891
2403.62 3205
2404.08 3078
2404.54 3030
2405.01 3243
2405.47 3252
2405.93 3250
2406.39 3387
2406.86 3270
2407.32 3302
2407.78 3071
2408.24 2991
2408.71 3323
2409.17 3108
2409.63 3002
2410.09 3104
2410.56 2914
2411.02 2844
2411.48 3025
2411.95 3211
2412.41 3120
2412.87 2704
2413.34 2858
2413.80 3121
2414.26 2947
2414.73 3046
2415.19 3267
2415.65 3139
2416.12 3039
2416.58 3191
2417.04 3585
2417.51 3732
2417.97 3539
2418.43 3848
2418.90 3835
2419.36 3815
2419.82 3674
2420.29 3729
2420.75 3707
2421.22 3580
2421.68 3613
2422.14 3784
2422.61 3671
2423.07 3366
2423.54 3125
2424.00 3449
2424.47 3442
2424.93 3375
2425.39 3200
2425.86 3135
2426.32 3140
2426.79 3089
2427.25 3120
2427.72 3281
2428.18 3125
2428.65 3073
2429.11 3025
2429.57 3075
2430.04 3129
2430.50 3059
2430.97 2993
2431.43 2903
2431.90 3109
2432.36 3170
2432.83 3262
2433.29 3195
2433.76 3254
2434.22 3329
2434.69 3251
2435.15 3206
2435.62 3222
2436.09 3368
2436.55 3281
2437.02 2983
2437.48 3206
2437.95 3407
2438.41 3508
2438.88 3822
2439.34 3950
2439.81 4017
2440.28 4118
2440.74 4318
2441.21 4341
2441.67 4336
2442.14 4118
2442.60 3946
2443.07 3765
2443.54 3443
2444.00 3370
2444.47 3267
2444.94 3234
2445.40 3116
2445.87 2928
2446.33 3132
2446.80 2713
2447.27 2748
2447.73 2615
2448.20 2729
2448.67 2908
2449.13 2884
2449.60 2729
2450.07 2668
2450.53 2947
2451.00 2784
2451.47 2870
2451.93 2911
2452.40 2979
2452.87 2767
2453.33 2893
2453.80 2962
2454.27 2886
2454.74 2843
2455.20 2742
2455.67 3102
2456.14 3098
2456.60 3106
2457.07 2805
2457.54 2851
2458.01 3356
2458.47 3192
2458.94 3367
2459.41 3252
2459.88 3146
2460.34 3263
2460.81 3028
2461.28 3123
2461.75 2994
2462.21 2886
2462.68 2741
2463.15 2804
2463.62 2849
2464.09 2788
2464.55 2788
2465.02 3010
2465.49 3136
2465.96 3141
2466.43 3091
2466.90 2809
2467.36 2980
2467.83 3085
2468.30 2949
2468.77 3259
2469.24 3129
2469.71 3066
2470.17 3114
2470.64 2750
2471.11 2978
2471.58 2967
2472.05 2927
2472.52 2902
2472.99 2713
2473.46 2647
2473.93 2631
2474.39 2567
2474.86 2938
2475.33 2900
2475.80 2904
2476.27 3120
2476.74 2967
2477.21 3151
2477.68 3312
2478.15 3212
2478.62 3079
2479.09 3175
2479.56 3208
2480.03 3439
2480.49 3478
2480.96 3422
2481.43 3514
2481.90 3491
2482.37 3300
2482.84 3219
2483.31 3112
2483.78 3091
2484.25 2958
2484.72 2916
2485.19 3047
2485.66 2768
2486.13 2981
2486.60 3076
2487.07 3040
2487.54 3017
2488.01 2956
2488.48 2997
2488.95 2816
2489.43 2989
2489.90 2950
2490.37 2756
2490.84 2892
2491.31 2827
2491.78 2743
2492.25 2657
2492.72 2831
2493.19 3051
2493.66 3044
2494.13 3185
2494.60 3117
2495.07 3094
2495.54 3040
2496.02 3222
2496.49 3221
2496.96 3178
2497.43 2940
2497.90 3005
2498.37 2922
2498.84 2853
2499.31 2922
2499.79 2836
2500.26 2648
2500.73 2541
2501.20 2586
2501.67 2630
2502.14 2989
2502.61 2683
2503.09 2577
2503.56 2652
2504.03 2560
2504.50 2753
2504.97 2911
2505.45 3007
2505.92 3147
2506.39 3159
2506.86 3176
2507.33 3232
2507.81 3298
2508.28 3609
2508.75 3475
2509.22 3691
2509.69 3827
2510.17 3640
2510.64 3474
2511.11 3054
2511.58 3280
2512.06 3438
2512.53 3424
2513.00 3515
2513.47 3503
2513.95 3383
2514.42 3255
2514.89 3176
2515.37 3020
2515.84 3014
2516.31 2991
2516.78 2994
2517.26 3077
2517.73 3001
2518.20 3022
2518.68 3348
2519.15 3282
2519.62 3190
2520.10 3023
2520.57 2906
2521.04 2861
2521.52 3048
2521.99 2958
2522.46 2864
2522.94 2898
2523.41 2615
2523.89 2502
2524.36 2730
2524.83 2703
2525.31 2636
2525.78 2796
2526.25 2978
2526.73 2698
2527.20 2787
2527.68 2734
2528.15 2796
2528.62 2851
2529.10 2858
2529.57 2800
2530.05 2981
2530.52 3025
2531.00 3235
2531.47 2992
2531.94 2888
2532.42 3023
2532.89 2969
2533.37 3043
2533.84 3125
2534.32 3189
2534.79 2978
2535.27 3048
2535.74 2795
2536.22 2859
2536.69 3036
2537.17 3136
2537.64 3193
2538.12 2866
2538.59 3037
2539.07 3058
2539.54 3020
2540.02 2921
2540.49 2945
2540.97 2894
2541.44 2822
2541.92 3046
2542.39 3112
2542.87 3140
2543.34 2943
2543.82 3117
2544.29 3180
2544.77 3259
2545.25 3050
2545.72 3203
2546.20 3216
2546.67 3576
2547.15 3728
2547.62 3686
2548.10 3720
2548.58 3873
2549.05 3859
2549.53 3911
2550.00 3634
2550.48 3686
2550.96 3905
2551.43 3542
2551.91 3813
2552.39 3631
2552.86 3675
2553.34 3504
2553.82 3553
2554.29 3687
2554.77 4046
2555.24 4210
2555.72 4227
2556.20 3993
2556.67 3702
2557.15 3668
2557.63 3782
2558.11 3760
2558.58 3685
2559.06 3420
2559.54 3240
2560.01 3178
2560.49 3004
2560.97 3071
2561.44 2945
2561.92 2849
2562.40 2910
2562.88 2821
2563.35 2764
2563.83 2946
2564.31 2975
2564.79 2767
2565.26 2800
2565.74 2770
2566.22 2642
2566.70 2734
2567.17 2759
2567.65 2676
2568.13 2774
2568.61 2616
2569.09 2598
2569.56 2714
2570.04 2824
2570.52 2901
2571.00 2682
2571.48 2791
2571.95 2872
2572.43 2722
2572.91 2659
2573.39 2817
2573.87 2789
2574.35 2811
2574.82 2746
2575.30 2780
2575.78 2747
2576.26 2746
2576.74 2956
2577.22 2794
2577.70 2629
2578.17 2566
2578.65 2695
2579.13 2713
2579.61 2691
2580.09 2443
2580.57 2685
2581.05 2931
2581.53 2637
2582.01 2735
2582.48 2703
2582.96 2621
2583.44 2757
2583.92 2730
2584.40 3020
2584.88 2892
2585.36 2918
2585.84 3206
2586.32 3040
2586.80 2727
2587.28 2938
2587.76 2620
2588.24 2899
2588.72 2947
2589.20 2886
2589.68 2917
2590.16 2929
2590.64 3029
2591.12 2729
2591.60 3028
2592.08 3173
2592.56 3141
2593.04 3125
2593.52 3160
2594.00 3456
2594.48 3230
2594.96 2877
2595.44 3107
2595.92 3141
2596.40 2985
2596.88 2915
2597.36 3027
2597.84 3103
2598.32 2906
2598.80 2864
2599.28 2800
2599.76 2799
2600.24 2731
2600.72 2695
2601.21 2708
2601.69 2990
2602.17 2952
2602.65 2910
2603.13 2479
2603.61 2588
2604.09 2660
2604.57 2773
2605.05 2696
2605.54 2648
2606.02 2627
2606.50 2961
2606.98 2921
2607.46 2967
2607.94 2938
2608.42 2889
2608.91 3002
2609.39 3257
2609.87 3434
2610.35 3386
2610.83 3226
2611.31 3246
2611.80 3372
2612.28 3050
2612.76 2921
2613.24 3122
2613.72 3031
2614.21 2990
2614.69 2826
2615.17 2925
2615.65 2775
2616.13 2757
2616.62 2776
2617.10 2644
2617.58 2657
2618.06 2735
2618.55 2981
2619.03 2938
2619.51 3018
2619.99 2803
2620.48 2762
2620.96 2825
2621.44 2911
2621.92 2828
2622.41 2850
2622.89 3095
2623.37 2986
2623.86 3057
2624.34 3060
2624.82 3015
2625.31 2783
2625.79 2754
2626.27 2832
2626.75 2653
2627.24 2552
2627.72 2473
2628.20 2510
2628.69 2568
2629.17 2756
2629.66 2884
2630.14 2817
2630.62 2993
2631.11 3151
2631.59 2929
2632.07 3010
2632.56 3023
2633.04 2891
2633.52 2916
2634.01 2914
2634.49 2919
2634.98 2673
2635.46 2873
2635.94 2898
2636.43 2848
2636.91 2814
2637.40 2787
2637.88 3007
2638.37 3041
2638.85 2572
2639.33 2656
2639.82 3093
2640.30 3018
2640.79 3093
2641.27 2948
2641.76 3129
2642.24 3250
2642.73 3062
2643.21 3025
2643.70 2962
2644.18 2852
2644.67 2818
2645.15 2956
2645.64 2994
2646.12 2814
2646.61 2619
2647.09 2719
2647.58 2977
2648.06 3142
2648.55 2811
2649.03 2841
2649.52 2687
2650.00 2869
2650.49 2974
2650.97 2935
2651.46 2810
2651.94 2820
2652.43 2886
2652.92 2853
2653.40 2729
2653.89 2697
2654.37 2848
2654.86 2758
2655.34 2626
2655.83 2812
2656.32 2955
2656.80 2900
2657.29 2910
2657.77 2749
2658.26 2839
2658.75 2811
2659.23 2681
2659.72 2863
2660.21 2752
2660.69 2502
2661.18 2519
2661.66 2708
2662.15 2801
2662.64 2896
2663.12 2672
2663.61 2504
2664.10 2583
2664.58 2529
2665.07 2526
2665.56 2633
2666.04 2661
2666.53 2738
2667.02 2813
2667.50 2732
2667.99 2733
2668.48 2792
2668.97 2840
2669.45 2687
2669.94 2704
2670.43 2658
2670.91 2637
2671.40 2896
2671.89 2907
2672.38 3077
2672.86 3076
2673.35 2872
2673.84 2916
2674.33 3051
2674.81 3221
2675.30 3159
2675.79 3036
2676.28 3277
2676.77 3256
2677.25 3388
2677.74 3333
2678.23 3282
2678.72 3285
2679.21 3582
2679.69 3657
2680.18 3389
2680.67 3251
2681.16 3425
2681.65 3650
2682.13 3672
2682.62 3653
2683.11 3630
2683.60 3505
2684.09 3438
2684.58 3394
2685.07 3552
2685.55 3503
2686.04 3360
2686.53 3417
2687.02 3375
2687.51 3241
2688.00 2999
2688.49 2888
2688.98 3143
2689.46 3072
2689.95 3140
2690.44 2796
2690.93 2808
2691.42 2995
2691.91 3118
2692.40 2935
2692.89 2884
2693.38 3003
2693.87 2799
2694.36 2919
2694.85 2821
2695.34 2823
2695.83 3172
2696.31 2951
2696.80 2966
2697.29 2823
2697.78 2880
2698.27 2710
2698.76 2869
2699.25 2901
2699.74 2929
2700.23 2997
2700.72 3006
2701.21 3159
2701.70 3090
2702.19 2986
2702.68 2991
2703.17 2856
2703.66 3114
2704.15 3106
2704.64 3095
2705.13 2845
2705.63 2879
2706.12 2866
2706.61 3109
2707.10 2913
2707.59 2754
2708.08 2612
2708.57 2652
2709.06 2678
2709.55 2780
2710.04 2672
2710.53 2738
2711.02 2747
2711.51 2774
2712.01 2793
2712.50 2848
2712.99 2710
2713.48 2811
2713.97 2589
2714.46 2608
2714.95 2830
2715.44 2755
2715.93 2794
2716.43 2364
2716.92 2600
2717.41 2576
2717.90 2554
2718.39 2656
2718.88 2751
2719.38 2849
2719.87 2879
2720.36 2899
2720.85 2839
2721.34 2988
2721.83 2837
2722.33 2889
2722.82 2879
2723.31 3004
2723.80 2832
2724.30 3061
2724.79 3028
2725.28 2841
2725.77 2856
2726.26 2845
2726.76 2697
2727.25 2798
2727.74 2759
2728.23 2724
2728.73 2672
2729.22 2720
2729.71 2800
2730.20 3002
2730.70 2945
2731.19 3020
2731.68 2866
2732.18 2906
2732.67 3173
2733.16 3149
2733.65 3017
2734.15 3117
2734.64 3053
2735.13 2921
2735.63 2866
2736.12 3050
2736.61 2858
2737.11 2840
2737.60 2831
2738.09 2893
2738.59 2833
2739.08 2780
2739.57 2712
2740.07 2809
2740.56 2946
2741.05 2971
2741.55 2655
2742.04 2592
2742.54 2861
2743.03 2843
2743.52 2537
2744.02 2525
2744.51 2354
2745.00 2650
2745.50 2710
2745.99 2713
2746.49 2508
2746.98 2501
2747.48 2474
2747.97 2401
2748.46 2505
2748.96 2516
2749.45 2717
2749.95 2684
2750.44 2875
2750.94 2603
2751.43 2656
2751.93 2749
2752.42 2695
2752.91 2529
2753.41 2446
2753.90 2541
2754.40 2703
2754.89 2623
2755.39 2633
2755.88 2726
2756.38 2695
2756.87 2917
2757.37 2906
2757.86 2877
2758.36 2844
2758.85 2878
2759.35 2772
2759.85 2844
2760.34 2803
2760.84 2843
2761.33 2832
2761.83 2779
2762.32 2751
2762.82 2835
2763.31 2775
2763.81 2768
2764.31 3006
2764.80 2770
2765.30 2786
2765.79 2703
2766.29 2632
2766.78 2915
2767.28 2776
2767.78 2782
2768.27 2735
2768.77 2726
2769.27 2925
2769.76 2861
2770.26 2817
2770.75 2707
2771.25 2766
2771.75 2787
2772.24 2872
2772.74 3015
2773.24 3090
2773.73 3070
2774.23 3028
2774.73 3076
2775.22 2930
2775.72 2885
2776.22 3321
2776.71 2883
2777.21 2976
2777.71 3248
2778.20 3066
2778.70 3089
2779.20 2992
2779.70 2863
2780.19 2759
2780.69 2813
2781.19 3229
2781.68 3081
2782.18 2996
2782.68 2925
2783.18 2806
2783.67 2667
2784.17 2822
2784.67 2926
2785.17 2805
2785.66 2751
2786.16 2805
2786.66 2752
2787.16 2866
2787.66 2793
2788.15 2829
2788.65 2509
2789.15 2617
2789.65 2730
2790.14 2841
2790.64 2867
2791.14 2543
2791.64 2509
2792.14 2902
2792.64 2708
2793.13 2563
2793.63 2631
2794.13 2851
2794.63 2941
2795.13 3151
2795.63 3279
2796.12 3157
2796.62 3421
2797.12 3550
2797.62 3349
2798.12 3564
2798.62 3604
2799.12 3708
2799.62 3559
2800.12 3667
2800.61 3666
2801.11 3609
2801.61 3396
2802.11 3387
2802.61 3334
2803.11 3212
2803.61 3270
2804.11 3130
2804.61 3527
2805.11 3839
2805.61 3940
2806.11 4032
2806.61 4296
2807.11 4620
2807.60 4697
2808.10 4901
2808.60 5214
2809.10 5022
2809.60 5033
2810.10 4971
2810.60 4878
2811.10 4680
2811.60 4326
2812.10 3976
2812.60 3862
2813.10 3770
2813.60 3457
2814.10 3186
2814.60 3274
2815.10 3226
2815.60 3233
2816.10 3187
2816.61 3360
2817.11 3348
2817.61 3086
2818.11 3410
2818.61 3410
2819.11 3297
2819.61 3114
2820.11 3383
2820.61 3580
2821.11 3602
2821.61 3246
2822.11 3500
2822.61 3171
2823.11 3175
2823.62 3169
2824.12 3185
2824.62 2904
2825.12 2881
2825.62 2935
2826.12 3032
2826.62 2802
2827.12 2729
2827.63 2656
2828.13 2859
2828.63 2740
2829.13 2641
2829.63 2950
2830.13 2670
2830.63 2689
2831.14 2636
2831.64 2478
2832.14 2602
2832.64 2579
2833.14 2890
2833.65 2585
2834.15 2603
2834.65 2857
2835.15 2992
2835.65 3153
2836.16 3120
2836.66 3080
2837.16 2860
2837.66 3077
2838.16 3026
2838.67 2832
2839.17 3093
2839.67 3125
2840.17 2948
2840.68 2899
2841.18 2860
2841.68 2789
2842.19 2718
2842.69 2848
2843.19 2946
2843.69 2988
2844.20 2954
2844.70 3200
2845.20 3002
2845.71 3031
2846.21 3000
2846.71 3208
2847.21 3575
2847.72 3555
2848.22 3635
2848.72 3374
2849.23 3356
2849.73 3487
2850.23 3426
2850.74 3284
2851.24 3131
2851.74 2924
2852.25 2883
2852.75 2866
2853.26 2675
2853.76 2689
2854.26 2758
2854.77 2597
2855.27 2595
2855.77 2645
2856.28 2656
2856.78 2776
2857.29 2811
2857.79 2826
2858.29 2901
2858.80 2904
2859.30 2866
2859.81 2839
2860.31 3031
2860.82 2737
2861.32 2887
2861.82 2740
2862.33 2662
2862.83 2672
2863.34 2672
2863.84 2614
2864.35 2699
2864.85 2581
2865.36 2636
2865.86 2640
2866.37 2522
2866.87 2625
2867.38 2686
2867.88 2709
2868.39 2568
2868.89 2671
2869.40 2860
2869.90 2956
2870.41 2909
2870.91 2958
2871.42 3019
2871.92 3008
2872.43 2674
2872.93 2668
2873.44 2671
2873.94 2836
2874.45 2969
2874.95 2866
2875.46 2842
2875.97 2876
2876.47 2763
2876.98 2868
2877.48 3061
2877.99 2988
2878.49 2887
2879.00 3089
2879.51 3026
2880.01 3051
2880.52 3245
2881.03 3504
2881.53 3424
2882.04 3410
2882.54 3564
2883.05 3627
2883.56 3761
2884.06 3627
2884.57 3678
2885.08 3663
2885.58 3661
2886.09 3550
2886.60 3679
2887.10 3784
2887.61 4039
2888.12 3949
2888.62 3430
2889.13 3553
2889.64 3754
2890.14 3600
2890.65 3529
2891.16 3371
2891.66 3135
2892.17 3088
2892.68 2899
2893.18 2947
2893.69 2998
2894.20 3074
2894.71 3049
2895.21 2930
2895.72 3221
2896.23 3444
2896.74 3578
2897.24 3347
2897.75 3425
2898.26 3585
2898.77 3709
2899.27 3538
2899.78 3375
2900.29 3420
2900.80 3315
2901.31 3392
2901.81 3610
2902.32 3255
2902.83 3192
2903.34 3275
2903.85 3371
2904.35 3275
2904.86 3317
2905.37 3231
2905.88 3078
2906.39 3065
2906.90 3315
2907.40 3438
2907.91 3166
2908.42 3137
2908.93 2890
2909.44 3052
2909.95 3084
2910.46 2907
2910.96 2929
2911.47 2876
2911.98 2711
2912.49 2780
2913.00 2808
2913.51 2825
2914.02 2970
2914.53 2940
2915.04 2930
2915.54 3128
2916.05 2986
2916.56 2859
2917.07 2761
2917.58 2727
2918.09 3034
2918.60 3065
2919.11 3041
2919.62 2888
2920.13 2939
2920.64 3070
2921.15 3004
2921.66 3040
2922.17 3184
2922.68 3442
2923.19 3490
2923.70 3607
2924.21 3574
2924.72 3881
2925.23 4062
2925.74 4044
2926.25 4232
2926.76 3988
2927.27 3965
2927.78 3926
2928.29 3650
2928.80 3415
2929.31 3412
2929.82 3257
2930.33 3095
2930.84 2883
2931.35 2911
2931.86 2939
2932.37 3001
2932.88 2785
2933.39 2848
2933.90 2677
2934.41 2722
2934.92 2879
2935.44 2724
2935.95 2846
2936.46 3028
2936.97 2947
2937.48 2854
2937.99 2992
2938.50 2942
2939.01 2818
2939.52 2848
2940.04 2998
2940.55 2883
2941.06 2696
2941.57 2984
2942.08 2810
2942.59 2940
2943.10 2929
2943.62 3064
2944.13 3057
2944.64 3222
2945.15 3153
2945.66 3330
2946.17 3423
2946.69 3670
2947.20 3543
2947.71 3338
2948.22 3368
2948.73 3696
2949.25 3487
2949.76 3247
2950.27 3161
2950.78 2946
2951.29 2921
2951.81 2969
2952.32 2748
2952.83 2764
2953.34 2853
2953.86 2508
2954.37 2733
2954.88 2613
2955.39 2675
2955.91 2744
2956.42 2730
2956.93 2759
2957.45 2741
2957.96 2757
2958.47 2942
2958.98 2756
2959.50 2754
2960.01 3116
2960.52 3187
2961.04 3285
2961.55 3173
2962.06 3100
2962.58 3278
2963.09 3224
2963.60 3133
2964.12 3192
2964.63 3268
2965.14 3114
2965.66 2944
2966.17 2952
2966.68 2866
2967.20 2791
2967.71 2776
2968.22 2663
2968.74 2610
2969.25 2661
2969.77 3019
2970.28 2955
2970.79 2822
2971.31 2645
2971.82 2759
2972.34 2820
2972.85 2749
2973.36 2735
2973.88 2864
2974.39 2831
2974.91 2839
2975.42 2576
2975.94 2725
2976.45 2885
2976.96 2852
2977.48 2852
2977.99 2868
2978.51 2819
2979.02 2922
2979.54 2818
2980.05 2897
2980.57 2699
2981.08 2829
2981.60 2708
2982.11 2650
2982.63 2864
2983.14 2816
2983.66 2918
2984.17 2769
2984.69 2833
2985.20 3193
2985.72 3052
2986.23 3064
2986.75 3009
2987.26 3318
2987.78 3205
2988.29 3340
2988.81 3498
2989.32 3358
2989.84 3183
2990.36 3319
2990.87 3468
2991.39 3627
2991.90 3520
2992.42 3405
2992.94 3598
2993.45 3777
2993.97 3923
2994.48 3515
2995.00 3668
2995.51 3856
2996.03 3971
2996.55 4143
2997.06 4341
2997.58 4526
2998.10 4445
2998.61 4620
2999.13 4665
2999.65 4974
3000.16 4835
3000.68 4324
3001.19 4290
3001.71 4325
3002.23 4377
3002.74 4835
3003.26 4766
3003.78 5198
3004.30 5252
3004.81 5173
3005.33 5717
3005.85 5546
3006.36 5586
3006.88 5343
3007.40 5143
3007.91 4787
3008.43 4131
3008.95 4071
3009.47 3760
3009.98 3383
3010.50 3484
3011.02 3224
3011.54 3259
3012.05 3087
3012.57 3182
3013.09 3170
3013.61 3141
3014.12 3222
3014.64 3260
3015.16 3390
3015.68 3375
3016.19 3245
3016.71 3139
3017.23 3537
3017.75 3478
3018.27 3210
3018.78 3224
3019.30 3516
3019.82 3517
3020.34 3355
3020.86 3256
3021.38 3311
3021.89 3275
3022.41 3558
3022.93 3548
3023.45 3583
3023.97 3451
3024.49 3699
3025.01 3783
3025.52 3423
3026.04 3526
3026.56 3406
3027.08 3549
3027.60 3595
3028.12 3269
3028.64 3176
3029.16 3062
3029.67 3059
3030.19 3019
3030.71 3193
3031.23 3237
3031.75 3141
3032.27 3265
3032.79 3374
3033.31 3135
3033.83 3484
3034.35 3299
3034.87 3396
3035.39 3434
3035.91 3533
3036.43 3212
3036.95 3197
3037.47 3294
3037.99 3345
3038.50 3462
3039.02 3343
3039.54 3291
3040.06 3093
3040.58 3063
3041.10 3110
3041.62 3149
3042.14 3042
3042.66 2732
3043.18 2934
3043.70 2915
3044.23 2872
3044.75 3311
3045.27 3093
3045.79 2987
3046.31 2977
3046.83 2992
3047.35 2924
3047.87 2920
3048.39 2880
3048.91 3006
3049.43 3136
3049.95 2855
3050.47 2875
3050.99 2684
3051.51 2670
3052.03 2811
3052.56 2685
3053.08 2786
3053.60 2904
3054.12 2800
3054.64 2832
3055.16 2857
3055.68 2887
3056.20 2839
3056.72 2750
3057.25 2738
3057.77 2832
3058.29 2806
3058.81 2808
3059.33 2780
3059.85 2653
3060.38 2694
3060.90 2876
3061.42 2873
3061.94 2901
3062.46 3160
3062.98 3100
3063.51 3225
3064.03 2904
3064.55 3038
3065.07 3185
3065.59 3312
3066.12 3222
3066.64 3005
3067.16 2970
3067.68 3099
3068.21 2987
3068.73 2987
3069.25 3006
3069.77 3100
3070.30 3104
3070.82 3103
3071.34 3158
3071.86 2996
3072.39 2941
3072.91 2917
3073.43 3123
3073.95 3183
3074.48 3098
3075.00 3030
3075.52 3177
3076.05 3092
3076.57 3190
3077.09 3130
3077.61 3224
3078.14 3202
3078.66 3274
3079.18 3429
3079.71 3587
3080.23 3632
3080.75 3487
3081.28 3601
3081.80 3607
3082.32 3455
3082.85 3472
3083.37 3229
3083.90 3305
3084.42 3411
3084.94 3512
3085.47 3489
3085.99 3637
3086.51 3412
3087.04 3499
3087.56 3430
3088.09 3082
3088.61 3098
3089.13 3258
3089.66 3108
3090.18 3177
3090.71 3359
3091.23 3270
3091.76 3224
3092.28 3188
3092.80 3123
3093.33 3182
3093.85 3268
3094.38 3466
3094.90 3373
3095.43 3266
3095.95 3496
3096.48 3567
3097.00 3600
3097.53 3650
3098.05 3898
3098.58 3983
3099.10 4184
3099.63 4334
3100.15 4915
3100.68 5585
3101.20 5908
3101.73 6557
3102.25 6836
3102.78 7675
3103.30 8290
3103.83 8785
3104.35 9481
3104.88 8707
3105.40 8926
3105.93 8220
3106.45 7091
3106.98 6121
3107.51 5243
3108.03 4736
3108.56 4168
3109.08 4038
3109.61 4131
3110.13 3849
3110.66 3812
3111.19 3922
3111.71 4142
3112.24 4038
3112.76 3700
3113.29 3754
3113.82 3865
3114.34 3753
3114.87 3613
3115.40 3194
3115.92 3281
3116.45 3362
3116.98 3281
3117.50 3006
3118.03 3046
3118.55 3291
3119.08 3125
3119.61 3302
3120.13 3459
3120.66 3574
3121.19 3396
3121.72 3805
3122.24 3710
3122.77 3888
3123.30 3621
3123.82 3505
3124.35 3420
3124.88 3414
3125.40 3510
3125.93 3516
3126.46 3317
3126.99 3097
3127.51 3397
3128.04 3438
3128.57 3405
3129.10 3395
3129.62 3332
3130.15 3512
3130.68 3357
3131.21 3465
3131.73 3259
3132.26 3169
3132.79 2981
3133.32 2967
3133.85 2900
3134.37 2961
3134.90 3101
3135.43 2979
3135.96 2826
3136.49 3103
3137.01 2989
3137.54 3071
3138.07 3119
3138.60 3315
3139.13 3236
3139.65 3194
3140.18 3290
3140.71 3221
3141.24 2960
3141.77 3195
3142.30 3053
3142.83 3118
3143.35 3090
3143.88 3029
3144.41 3066
3144.94 3018
3145.47 3131
3146.00 3103
3146.53 3213
3147.06 3317
3147.59 3387
3148.11 3504
3148.64 3522
3149.17 3504
3149.70 3447
3150.23 3683
3150.76 3484
3151.29 3367
3151.82 3341
3152.35 3331
3152.88 3190
3153.41 3105
3153.94 3015
3154.47 3250
3155.00 3216
3155.53 3335
3156.06 3399
3156.59 3398
3157.12 3472
3157.65 3505
3158.18 3383
3158.71 3537
3159.24 3453
3159.77 3564
3160.30 3409
3160.83 3267
3161.36 3192
3161.89 3270
3162.42 3338
3162.95 3335
3163.48 3100
3164.01 3161
3164.54 3178
3165.07 2847
3165.60 2813
3166.13 2890
3166.66 2883
3167.19 2774
3167.72 2736
3168.25 2780
3168.78 2867
3169.31 2600
3169.85 2551
3170.38 2602
3170.91 2736
3171.44 2573
3171.97 2612
3172.50 2633
3173.03 3032
3173.56 2894
3174.09 3041
3174.63 3157
3175.16 3064
3175.69 3151
3176.22 3188
3176.75 2913
3177.28 2835
3177.81 2993
3178.35 2896
3178.88 2952
3179.41 2901
3179.94 2798
3180.47 2827
3181.00 2973
3181.54 3042
3182.07 2875
3182.60 2971
3183.13 2796
3183.66 2766
3184.20 2832
3184.73 2573
3185.26 2895
3185.79 2824
3186.33 2723
3186.86 2752
3187.39 2952
3187.92 2914
3188.46 2898
3188.99 2758
3189.52 2776
3190.05 2696
3190.59 2645
3191.12 2657
3191.65 2723
3192.18 2649
3192.72 2817
3193.25 2600
3193.78 2738
3194.32 2812
3194.85 2726
3195.38 2767
3195.91 2782
3196.45 2707
3196.98 2845
3197.51 3052
3198.05 3025
3198.58 3097
3199.11 2809
3199.65 2920
3200.18 2939
3200.71 2975
3201.25 2983
3201.78 2959
3202.32 3049
3202.85 3071
3203.38 3111
3203.92 3076
3204.45 3075
3204.98 3218
3205.52 3057
3206.05 3230
3206.59 3146
3207.12 3112
3207.65 3320
3208.19 3485
3208.72 3456
3209.26 3827
3209.79 4097
3210.32 4190
3210.86 4172
3211.39 4273
3211.93 4334
3212.46 4427
3213.00 4327
3213.53 4181
3214.07 3992
3214.60 3811
3215.14 3710
3215.67 3802
3216.20 3661
3216.74 3213
3217.27 3202
3217.81 3219
3218.34 3114
3218.88 3114
3219.41 3311
3219.95 3355
3220.48 3497
3221.02 3523
3221.56 3600
3222.09 3398
3222.63 3800
3223.16 3544
3223.70 3488
3224.23 3637
3224.77 3615
3225.30 3868
3225.84 3742
3226.37 3606
3226.91 3574
3227.45 3462
3227.98 3419
3228.52 3467
3229.05 3256
3229.59 3124
3230.12 3023
3230.66 2932
3231.20 2927
3231.73 2816
3232.27 3166
3232.81 3069
3233.34 3268
3233.88 3176
3234.41 2930
3234.95 3044
3235.49 2915
3236.02 3033
3236.56 3210
3237.10 3304
3237.63 3393
3238.17 3562
3238.71 3413
3239.24 3324
3239.78 3538
3240.32 3639
3240.85 3521
3241.39 3502
3241.93 3458
3242.46 3201
3243.00 3217
3243.54 3053
3244.07 2999
3244.61 3034
3245.15 2994
3245.69 3082
3246.22 3234
3246.76 3044
3247.30 2842
3247.84 3136
3248.37 3222
3248.91 3278
3249.45 3332
3249.99 3162
3250.52 3426
3251.06 3402
3251.60 3386
3252.14 3408
3252.67 3363
3253.21 3532
3253.75 3681
3254.29 3513
3254.83 3605
3255.36 3650
3255.90 3513
3256.44 3584
3256.98 3921
3257.52 3797
3258.05 3616
3258.59 3737
3259.13 4016
3259.67 4018
3260.21 4230
3260.75 4473
3261.29 4770
3261.82 5052
3262.36 5263
3262.90 5824
3263.44 6085
3263.98 5876
3264.52 6354
3265.06 7274
3265.60 7540
3266.13 7433
3266.67 7700
3267.21 8419
3267.75 8769
3268.29 8443
3268.83 9047
3269.37 8549
3269.91 7278
3270.45 6669
3270.99 5641
3271.53 4801
3272.07 4769
3272.60 4270
3273.14 4126
3273.68 4206
3274.22 3839
3274.76 3734
3275.30 3833
3275.84 3861
3276.38 3875
3276.92 3775
3277.46 3826
3278.00 3822
3278.54 3847
3279.08 3910
3279.62 4103
3280.16 4053
3280.70 3909
3281.24 4058
3281.78 3941
3282.32 4126
3282.86 4011
3283.40 4030
3283.94 4049
3284.48 4015
3285.02 4169
3285.56 4423
3286.11 4387
3286.65 4448
3287.19 4225
3287.73 4506
3288.27 4256
3288.81 4345
3289.35 4510
3289.89 4172
3290.43 4234
3290.97 4127
3291.51 4125
3292.05 4135
3292.60 4308
3293.14 4443
3293.68 4429
3294.22 5132
3294.76 5402
3295.30 5702
3295.84 6016
3296.38 6109
3296.93 5886
3297.47 5925
3298.01 5528
3298.55 5447
3299.09 5205
3299.63 5035
3300.18 5029
3300.72 4215
3301.26 3987
3301.80 4115
3302.34 4048
3302.89 4227
3303.43 3952
3303.97 3854
3304.51 4116
3305.05 3937
3305.60 3843
3306.14 3815
3306.68 3685
3307.22 3577
3307.76 3549
3308.31 3599
3308.85 3878
3309.39 4044
3309.93 3413
3310.48 3530
3311.02 3653
3311.56 3500
3312.11 3656
3312.65 3740
3313.19 3898
3313.73 4059
3314.28 4113
3314.82 3921
3315.36 4053
3315.91 4213
3316.45 4216
3316.99 3980
3317.53 4104
3318.08 4256
3318.62 4401
3319.16 4181
3319.71 4574
3320.25 4843
3320.79 5033
3321.34 4972
3321.88 4686
3322.43 4695
3322.97 4876
3323.51 4833
3324.06 4768
3324.60 4585
3325.14 4596
3325.69 4763
3326.23 4673
3326.78 4420
3327.32 4494
3327.86 4487
3328.41 4501
3328.95 4451
3329.50 4668
3330.04 4702
3330.58 4739
3331.13 5593
3331.67 6160
3332.22 7269
3332.76 8732
3333.31 10529
3333.85 12764
3334.39 15873
3334.94 18785
3335.48 21825
3336.03 24601
3336.57 26338
3337.12 27289
3337.66 27320
3338.21 25574
3338.75 23622
3339.30 21258
3339.84 18103
3340.39 14978
3340.93 12421
3341.48 10720
3342.02 9230
3342.57 7462
3343.11 6650
3343.66 5909
3344.20 5444
3344.75 4840
3345.29 4600
3345.84 4483
3346.39 4396
3346.93 4296
3347.48 4242
3348.02 4307
3348.57 4426
3349.11 4225
3349.66 4272
3350.21 4335
3350.75 4393
3351.30 4292
3351.84 4529
3352.39 4765
3352.94 4704
3353.48 4483
3354.03 4515
3354.57 4609
3355.12 4616
3355.67 4455
3356.21 4361
3356.76 4097
3357.31 4091
3357.85 3975
3358.40 3936
3358.94 3790
3359.49 3964
3360.04 3885
3360.58 3666
3361.13 3706
3361.68 3935
3362.22 3745
3362.77 3828
3363.32 3824
3363.87 3652
3364.41 3852
3364.96 3716
3365.51 3772
3366.05 3970
3366.60 3828
3367.15 3782
3367.70 3903
3368.24 3814
3368.79 4056
3369.34 3899
3369.88 4120
3370.43 3894
3370.98 4109
3371.53 4376
3372.07 4435
3372.62 5156
3373.17 5299
3373.72 5601
3374.27 6191
3374.81 6356
3375.36 6347
3375.91 6407
3376.46 6151
3377.01 5493
3377.55 5310
3378.10 4922
3378.65 4658
3379.20 4393
3379.75 4064
3380.29 3831
3380.84 3774
3381.39 3557
3381.94 3597
3382.49 3631
3383.04 3749
3383.58 3637
3384.13 3535
3384.68 3550
3385.23 3673
3385.78 3767
3386.33 3465
3386.88 3480
3387.43 3390
3387.97 3380
3388.52 3399
3389.07 3278
3389.62 3286
3390.17 3149
3390.72 3234
3391.27 3141
3391.82 3151
3392.37 3172
3392.92 3098
3393.47 3016
3394.02 3000
3394.56 2955
3395.11 2981
3395.66 3032
3396.21 3172
3396.76 2987
3397.31 2938
3397.86 2684
3398.41 2925
3398.96 3007
3399.51 3065
3400.06 3140
3400.61 2990
3401.16 2844
3401.71 2834
3402.26 2835
3402.81 2891
3403.36 2846
3403.91 3016
3404.46 2866
3405.01 2858
3405.56 2844
3406.11 2830
3406.66 2926
3407.21 2670
3407.76 2940
3408.32 2953
3408.87 3141
3409.42 3301
3409.97 3340
3410.52 3267
3411.07 3697
3411.62 3950
3412.17 4013
3412.72 4086
3413.27 4037
3413.82 3857
3414.37 4189
3414.93 4124
3415.48 3884
3416.03 3631
3416.58 3756
3417.13 3621
3417.68 3355
3418.23 3208
3418.78 3068
3419.34 3004
3419.89 3016
3420.44 2834
3420.99 2994
3421.54 3174
3422.09 3142
3422.65 3359
3423.20 3301
3423.75 2997
3424.30 3325
3424.85 3121
3425.40 3223
3425.96 3282
3426.51 3283
3427.06 3026
3427.61 3195
3428.16 3075
3428.72 2822
3429.27 2912
3429.82 2817
3430.37 2806
3430.93 2928
3431.48 3051
3432.03 3045
3432.58 2797
3433.14 2808
3433.69 2880
3434.24 2965
3434.79 2921
3435.35 2844
3435.90 2789
3436.45 2743
3437.00 2864
3437.56 2930
3438.11 2975
3438.66 2868
3439.22 2930
3439.77 2924
3440.32 2993
3440.88 2980
3441.43 2998
3441.98 3063
3442.54 2943
3443.09 3097
3443.64 3472
3444.20 3140
3444.75 3016
3445.30 3028
3445.86 3088
3446.41 2923
3446.96 2765
3447.52 2718
3448.07 2810
3448.63 2733
3449.18 2807
3449.73 2719
3450.29 2629
3450.84 2635
3451.39 2605
3451.95 2756
3452.50 2638
3453.06 2705
3453.61 2814
3454.17 2799
3454.72 2511
3455.27 2475
3455.83 2549
3456.38 2628
3456.94 2544
3457.49 2619
3458.05 2724
3458.60 2707
3459.16 2657
3459.71 2831
3460.27 2824
3460.82 2771
3461.37 2787
3461.93 2822
3462.48 2840
3463.04 2708
3463.59 2607
3464.15 2686
3464.70 2782
3465.26 2992
3465.82 2597
3466.37 2678
3466.93 2582
3467.48 2705
3468.04 2776
3468.59 2742
3469.15 3021
3469.70 2744
3470.26 2828
3470.81 2843
3471.37 2522
3471.92 2580
3472.48 2858
3473.04 2950
3473.59 2788
3474.15 2635
3474.70 2904
3475.26 2782
3475.82 2767
3476.37 2933
3476.93 2973
3477.48 2865
3478.04 3022
3478.60 3104
3479.15 3199
3479.71 3038
3480.27 3064
3480.82 3314
3481.38 3253
3481.93 3361
3482.49 3411
3483.05 3374
3483.60 3199
3484.16 3273
3484.72 3277
3485.27 3468
3485.83 3202
3486.39 3175
3486.94 2977
3487.50 3293
3488.06 3561
3488.62 3515
3489.17 3838
3489.73 4371
3490.29 4843
3490.84 4921
3491.40 5488
3491.96 5828
3492.52 6282
3493.07 6745
3493.63 6909
3494.19 6718
3494.75 6400
3495.30 6299
3495.86 5862
3496.42 5510
3496.98 5151
3497.53 5340
3498.09 5728
3498.65 6154
3499.21 6874
3499.76 7239
3500.32 7493
3500.88 7642
3501.44 7474
3502.00 7523
3502.56 6848
3503.11 6490
3503.67 5913
3504.23 5671
3504.79 5591
3505.35 5369
3505.90 5522
3506.46 5146
3507.02 5230
3507.58 5380
3508.14 5207
3508.70 5194
3509.26 4911
3509.81 4547
3510.37 4374
3510.93 4350
3511.49 4230
3512.05 4229
3512.61 3877
3513.17 3710
3513.73 3591
3514.29 3646
3514.84 3444
3515.40 3462
3515.96 3334
3516.52 3257
3517.08 3216
3517.64 3164
3518.20 3429
3518.76 3347
3519.32 3355
3519.88 3595
3520.44 3531
3521.00 3470
3521.56 3641
3522.12 3248
3522.68 3245
3523.24 3199
3523.80 3408
3524.36 3362
3524.92 3283
3525.48 3413
3526.04 3294
3526.60 3225
3527.16 3048
3527.72 3144
3528.28 3083
3528.84 3014
3529.40 2947
3529.96 2845
3530.52 2909
3531.08 2819
3531.64 2637
3532.20 2686
3532.76 2859
3533.32 2865
3533.88 2853
3534.44 2872
3535.00 2894
3535.56 2988
3536.12 3138
3536.68 3383
3537.25 3290
3537.81 3274
3538.37 3156
3538.93 3209
3539.49 3207
3540.05 3072
3540.61 3194
3541.17 3452
3541.73 3480
3542.30 3316
3542.86 3423
3543.42 3524
3543.98 3353
3544.54 3266
3545.10 3122
3545.66 3221
3546.23 3402
3546.79 3177
3547.35 3007
3547.91 2936
3548.47 2987
3549.03 2729
3549.60 2579
3550.16 2779
3550.72 2599
3551.28 2710
3551.84 2562
3552.41 2569
3552.97 2713
3553.53 2681
3554.09 2644
3554.65 2569
3555.22 2480
3555.78 2627
3556.34 2657
3556.90 2409
3557.47 2339
3558.03 2562
3558.59 2626
3559.15 2820
3559.72 2602
3560.28 2864
3560.84 2637
3561.41 2762
3561.97 2814
3562.53 3007
3563.09 2870
3563.66 2765
3564.22 2737
3564.78 2712
3565.35 2942
3565.91 2778
3566.47 2626
3567.04 2415
3567.60 2513
3568.16 2700
3568.73 2487
3569.29 2314
3569.85 2334
3570.42 2507
3570.98 2347
3571.54 2429
3572.11 2562
3572.67 2533
3573.23 2648
3573.80 2704
3574.36 2619
3574.93 2896
3575.49 2909
3576.05 2492
3576.62 2613
3577.18 2555
3577.75 2490
3578.31 2663
3578.87 2814
3579.44 2792
3580.00 2600
3580.57 2389
3581.13 2403
3581.70 2548
3582.26 2508
3582.82 2325
3583.39 2573
3583.95 2518
3584.52 2578
3585.08 2489
3585.65 2499
3586.21 2565
3586.78 2716
3587.34 2436
3587.91 2431
3588.47 2510
3589.04 2496
3589.60 2492
3590.17 2534
3590.73 2620
3591.30 2511
3591.86 2526
3592.43 2642
3592.99 2780
3593.56 2781
3594.12 2678
3594.69 2693
3595.25 2662
3595.82 2538
3596.39 2456
3596.95 2523
3597.52 2571
3598.08 2574
3598.65 2686
3599.21 2699
3599.78 2661
3600.35 2749
3600.91 2751
3601.48 2411
3602.04 2329
3602.61 2547
3603.18 2574
3603.74 2468
3604.31 2592
3604.87 2530
3605.44 2557
3606.01 2388
3606.57 2300
3607.14 2375
3607.71 2329
3608.27 2201
3608.84 2378
3609.41 2336
3609.97 2276
3610.54 2159
3611.11 2104
3611.67 2233
3612.24 2427
3612.81 2348
3613.37 2487
3613.94 2462
3614.51 2528
3615.07 2796
3615.64 3108
3616.21 3283
3616.77 3352
3617.34 3433
3617.91 3939
3618.48 4274
3619.04 4446
3619.61 4367
3620.18 3972
3620.75 4173
3621.31 3812
3621.88 3465
3622.45 3145
3623.02 3172
3623.58 2926
3624.15 2704
3624.72 2631
3625.29 2629
3625.86 2417
3626.42 2235
3626.99 2361
3627.56 2348
3628.13 2262
3628.70 2225
3629.26 2137
3629.83 2453
3630.40 2186
3630.97 2316
3631.54 2344
3632.10 2312
3632.67 2200
3633.24 2223
3633.81 2315
3634.38 2266
3634.95 2115
3635.52 2248
3636.08 2449
3636.65 2381
3637.22 2338
3637.79 2249
3638.36 2379
3638.93 2340
3639.50 2607
3640.07 2896
3640.64 2960
3641.20 3193
3641.77 3103
3642.34 3323
3642.91 3407
3643.48 3327
3644.05 3264
3644.62 3076
3645.19 3001
3645.76 2825
3646.33 2955
3646.90 2644
3647.47 2723
3648.04 2694
3648.61 2784
3649.18 2928
3649.75 2991
3650.32 2784
3650.89 2821
3651.46 2767
3652.03 2878
3652.60 2838
3653.17 2793
3653.74 2862
3654.31 3061
3654.88 3121
3655.45 2965
3656.02 3117
3656.59 3343
3657.16 3223
3657.73 3318
3658.30 3187
3658.87 3236
3659.44 3256
3660.01 3337
3660.58 3460
3661.15 3139
3661.72 3319
3662.29 3221
3662.86 3040
3663.43 3172
3664.00 3154
3664.58 2990
3665.15 2817
3665.72 2667
3666.29 2789
3666.86 2730
3667.43 2919
3668.00 2963
3668.57 2673
3669.14 2957
3669.72 2875
3670.29 2838
3670.86 2849
3671.43 2833
3672.00 2636
3672.57 2656
3673.14 2706
3673.72 2844
3674.29 2745
3674.86 2849
3675.43 3006
3676.00 3119
3676.57 2910
3677.15 2833
3677.72 2715
3678.29 2864
3678.86 2767
3679.43 2799
3680.01 2816
3680.58 2932
3681.15 2843
3681.72 2841
3682.29 2519
3682.87 2464
3683.44 2709
3684.01 2381
3684.58 2515
3685.16 2578
3685.73 2609
3686.30 2698
3686.87 2973
3687.45 2923
3688.02 3041
3688.59 3307
3689.17 3497
3689.74 3464
3690.31 3875
3690.88 3861
3691.46 3652
3692.03 3426
3692.60 3509
3693.18 3454
3693.75 3179
3694.32 3010
3694.90 2843
3695.47 2887
3696.04 2723
3696.62 2763
3697.19 2548
3697.76 2461
3698.34 2610
3698.91 2761
3699.48 2625
3700.06 2746
3700.63 2758
3701.21 2816
3701.78 2841
3702.35 2836
3702.93 2638
3703.50 2544
3704.07 2585
3704.65 2589
3705.22 2743
3705.80 2751
3706.37 2682
3706.95 2518
3707.52 2689
3708.09 2726
3708.67 2893
3709.24 3078
3709.82 3060
3710.39 2833
3710.97 2878
3711.54 2839
3712.11 2799
3712.69 2719
3713.26 2563
3713.84 2541
3714.41 2957
3714.99 2873
3715.56 2584
3716.14 2469
3716.71 2311
3717.29 2439
3717.86 2459
3718.44 2423
3719.01 2428
3719.59 2370
3720.16 2508
3720.74 2481
3721.31 2333
3721.89 2286
3722.47 2293
3723.04 2320
3723.62 2145
3724.19 2146
3724.77 2256
3725.34 2239
3725.92 2361
3726.49 2230
3727.07 2122
3727.65 2241
3728.22 2394
3728.80 2203
3729.37 2492
3729.95 2588
3730.53 2650
3731.10 2791
3731.68 2786
3732.25 2926
3732.83 2983
3733.41 3079
3733.98 2941
3734.56 2873
3735.14 2928
3735.71 2837
3736.29 2824
3736.86 2782
3737.44 2602
3738.02 2486
3738.59 2458
3739.17 2472
3739.75 2517
3740.32 2514
3740.90 2508
3741.48 2408
3742.06 2291
3742.63 2204
3743.21 2215
3743.79 2319
3744.36 2427
3744.94 2413
3745.52 2523
3746.09 2395
3746.67 2312
3747.25 2542
3747.83 2485
3748.40 2609
3748.98 2521
3749.56 2384
3750.14 2503
3750.71 2284
3751.29 2265
3751.87 2402
3752.45 2223
3753.03 2237
3753.60 2165
3754.18 2260
3754.76 2372
3755.34 2218
3755.91 2287
3756.49 2070
3757.07 2114
3757.65 1990
3758.23 2192
3758.81 2346
3759.38 2253
3759.96 2197
3760.54 2285
3761.12 2332
3761.70 2186
3762.28 2371
3762.85 2386
3763.43 2423
3764.01 2229
3764.59 2447
3765.17 2370
3765.75 2455
3766.33 2315
3766.90 2271
3767.48 2429
3768.06 2415
3768.64 2217
3769.22 2144
3769.80 2255
3770.38 2153
3770.96 2011
3771.54 2268
3772.12 2320
3772.70 2423
3773.27 2183
3773.85 2090
3774.43 2133
3775.01 2246
3775.59 2224
3776.17 2169
3776.75 2296
3777.33 2225
3777.91 2245
3778.49 2274
3779.07 2262
3779.65 2334
3780.23 2243
3780.81 2229
3781.39 2415
3781.97 2324
3782.55 2223
3783.13 2289
3783.71 2123
3784.29 2323
3784.87 2217
3785.45 2119
3786.03 2165
3786.61 2216
3787.19 2179
3787.77 2312
3788.35 2315
3788.93 2359
3789.51 2593
3790.09 2308
3790.67 2351
3791.26 2265
3791.84 2477
3792.42 2396
3793.00 2236
3793.58 2030
3794.16 2220
3794.74 2217
3795.32 2264
3795.90 2223
3796.48 2357
3797.07 2117
3797.65 2066
3798.23 2079
3798.81 2310
3799.39 2272
3799.97 2312
3800.55 2616
3801.13 2650
3801.72 2613
3802.30 2610
3802.88 2598
3803.46 2649
3804.04 2585
3804.62 2563
3805.21 2717
3805.79 2647
3806.37 2548
3806.95 2506
3807.53 2577
3808.12 2547
3808.70 2585
3809.28 2669
3809.86 2683
3810.44 2735
3811.03 2734
3811.61 2819
3812.19 2855
3812.77 2817
3813.36 2741
3813.94 2733
3814.52 2804
3815.10 2964
3815.69 2816
3816.27 2745
3816.85 2831
3817.43 2702
3818.02 2831
3818.60 2714
3819.18 2611
3819.76 2470
3820.35 2348
3820.93 2352
3821.51 2363
3822.10 2402
3822.68 2331
3823.26 2150
3823.85 2315
3824.43 2345
3825.01 2409
3825.60 2308
3826.18 2198
3826.76 2272
3827.35 2404
3827.93 2313
3828.51 2293
3829.10 2281
3829.68 2385
3830.26 2375
3830.85 2229
3831.43 2318
3832.02 2229
3832.60 2327
3833.18 2201
3833.77 2043
3834.35 2075
3834.93 2090
3835.52 2257
3836.10 2340
3836.69 2342
3837.27 2258
3837.86 2156
3838.44 2186
3839.02 2195
3839.61 2231
3840.19 2197
3840.78 1977
3841.36 2341
3841.95 2251
3842.53 2123
3843.12 2127
3843.70 2094
3844.29 2062
3844.87 2236
3845.46 2305
3846.04 2094
3846.63 2061
3847.21 1869
3847.80 2158
3848.38 2152
3848.97 2231
3849.55 2083
3850.14 2237
3850.72 2338
3851.31 2374
3851.89 2234
3852.48 2214
3853.06 2070
3853.65 2100
3854.23 2073
3854.82 2234
3855.40 2391
3855.99 2255
3856.58 2172
3857.16 2207
3857.75 2381
3858.33 2612
3858.92 2673
3859.50 2614
3860.09 2899
3860.68 3123
3861.26 3332
3861.85 3249
3862.43 3675
3863.02 3798
3863.61 3883
3864.19 3723
3864.78 3702
3865.37 3537
3865.95 3476
3866.54 3315
3867.13 3125
3867.71 2997
3868.30 2942
3868.89 2699
3869.47 2663
3870.06 2576
3870.65 2427
3871.23 2331
3871.82 2524
3872.41 2428
3872.99 2472
3873.58 2643
3874.17 2529
3874.75 2493
3875.34 2660
3875.93 2760
3876.52 2666
3877.10 2556
3877.69 2514
3878.28 2401
3878.86 2368
3879.45 2247
3880.04 2385
3880.63 2202
3881.21 2314
3881.80 2383
3882.39 2155
3882.98 2091
3883.57 2175
3884.15 2111
3884.74 2076
3885.33 2102
3885.92 2134
3886.50 2003
3887.09 1880
3887.68 2011
3888.27 2346
3888.86 2411
3889.45 2286
3890.03 2412
3890.62 2524
3891.21 2566
3891.80 2335
3892.39 2305
3892.98 2316
3893.56 2399
3894.15 2457
3894.74 2353
3895.33 2359
3895.92 2374
3896.51 2377
3897.10 2459
3897.68 2392
3898.27 2398
3898.86 2377
3899.45 2474
3900.04 2484
3900.63 2539
3901.22 2420
3901.81 2396
3902.40 2466
3902.99 2286
3903.57 2334
3904.16 2512
3904.75 2546
3905.34 2278
3905.93 2219
3906.52 2223
3907.11 2430
3907.70 2386
3908.29 2516
3908.88 2397
3909.47 2508
3910.06 2450
3910.65 2328
3911.24 2096
3911.83 2148
3912.42 2169
3913.01 1991
3913.60 1994
3914.19 2043
3914.78 2137
3915.37 2229
3915.96 2196
3916.55 2281
3917.14 2180
3917.73 2100
3918.32 2329
3918.91 2106
3919.50 2110
3920.09 2107
3920.68 2081
3921.27 2166
3921.86 2271
3922.45 2142
3923.05 2070
3923.64 2017
3924.23 2053
3924.82 2095
3925.41 2050
3926.00 2114
3926.59 2019
3927.18 2117
3927.77 2090
3928.36 2080
3928.95 2196
3929.55 2309
3930.14 1964
3930.73 2009
3931.32 2043
3931.91 1952
3932.50 1962
3933.09 1988
3933.69 1992
3934.28 1960
3934.87 2050
3935.46 1823
3936.05 2042
3936.64 2138
3937.24 2188
3937.83 2183
3938.42 2271
3939.01 2234
3939.60 2227
3940.20 2028
3940.79 2102
3941.38 2072
3941.97 2095
3942.56 2154
3943.16 2204
3943.75 2158
3944.34 2154
3944.93 2248
3945.53 2281
3946.12 2250
3946.71 2289
3947.30 2306
3947.90 2249
3948.49 2218
3949.08 2063
3949.67 2131
3950.27 2292
3950.86 2098
3951.45 1945
3952.05 1962
3952.64 2105
3953.23 2209
3953.82 2233
3954.42 2195
3955.01 2085
3955.60 2123
3956.20 2240
3956.79 2136
3957.38 2308
3957.98 2234
3958.57 2305
3959.16 2154
3959.76 2233
3960.35 2315
3960.94 2353
3961.54 2201
3962.13 2035
3962.73 2119
3963.32 2067
3963.91 2086
3964.51 2177
3965.10 2037
3965.69 2077
3966.29 2255
3966.88 2195
3967.48 2155
3968.07 2284
3968.66 2425
3969.26 2286
3969.85 2284
3970.45 1913
3971.04 2076
3971.64 2059
3972.23 2032
3972.82 2086
3973.42 2102
3974.01 2011
3974.61 2208
3975.20 2067
3975.80 2210
3976.39 2282
3976.99 2507
3977.58 2438
3978.18 2417
3978.77 2381
3979.37 2420
3979.96 2013
3980.56 2029
3981.15 2250
3981.75 2337
3982.34 2221
3982.94 2142
3983.53 2211
3984.13 2250
3984.72 2191
3985.32 2152
3985.91 2138
3986.51 2159
3987.11 2176
3987.70 2192
3988.30 2189
3988.89 2213
3989.49 2194
3990.08 2460
3990.68 2183
3991.28 2060
3991.87 2083
3992.47 2115
3993.06 2251
3993.66 2222
3994.26 2228
3994.85 2158
3995.45 2272
3996.04 2387
3996.64 2378
3997.24 2319
3997.83 2259
3998.43 2300
3999.03 2303
3999.62 2344
4000.22 2285
4000.81 2141
4001.41 2317
4002.01 2298
4002.60 2161
4003.20 2187
4003.80 2171
4004.40 2214
4004.99 2342
4005.59 2346
4006.19 2448
4006.78 2467
4007.38 2368
4007.98 2365
4008.57 2293
4009.17 2215
4009.77 2271
4010.37 2318
4010.96 2251
4011.56 2270
4012.16 2361
4012.76 2352
4013.35 2353
4013.95 2409
4014.55 2201
4015.15 2412
4015.74 2685
4016.34 2760
4016.94 2698
4017.54 2644
4018.13 2774
4018.73 2716
4019.33 2752
4019.93 2841
4020.53 2675
4021.12 2699
4021.72 2495
4022.32 2562
4022.92 2416
4023.52 2535
4024.12 2405
4024.71 2431
4025.31 2390
4025.91 2405
4026.51 2684
4027.11 2795
4027.71 2699
4028.30 2757
4028.90 3014
4029.50 2983
4030.10 2756
4030.70 2581
4031.30 2919
4031.90 2770
4032.50 2689
4033.10 2660
4033.69 2668
4034.29 2661
4034.89 2505
4035.49 2273
4036.09 2401
4036.69 2462
4037.29 2352
4037.89 2141
4038.49 2161
4039.09 2092
4039.69 2002
4040.29 2066
4040.89 2215
4041.49 2124
4042.08 2035
4042.68 2018
4043.28 2081
4043.88 2135
4044.48 2113
4045.08 2131
4045.68 2217
4046.28 2153
4046.88 2030
4047.48 2219
4048.08 2105
4048.68 2102
4049.28 2127
4049.88 2143
4050.48 2125
4051.08 2128
4051.69 2167
4052.29 2140
4052.89 2259
4053.49 2378
4054.09 2324
4054.69 2313
4055.29 2274
4055.89 2147
4056.49 2194
4057.09 2240
4057.69 2344
4058.29 2187
4058.89 1975
4059.49 2017
4060.09 1976
4060.70 1893
4061.30 1953
4061.90 2142
4062.50 2111
4063.10 1992
4063.70 1881
4064.30 1932
4064.90 2073
4065.51 1997
4066.11 1770
4066.71 2007
4067.31 1997
4067.91 2052
4068.51 2177
4069.11 1968
4069.72 2268
4070.32 2063
4070.92 1954
4071.52 2037
4072.12 1869
4072.73 1889
4073.33 2066
4073.93 1973
4074.53 2008
4075.13 2137
4075.74 2083
4076.34 2115
4076.94 2013
4077.54 1840
4078.14 2095
4078.75 2107
4079.35 2123
4079.95 2119
4080.55 2117
4081.16 2100
4081.76 2040
4082.36 1900
4082.96 2024
4083.57 2066
4084.17 1951
4084.77 2044
4085.38 2046
4085.98 1873
4086.58 1829
4087.18 1942
4087.79 1909
4088.39 1930
4088.99 2103
4089.60 1998
4090.20 1861
4090.80 2007
4091.41 1995
4092.01 2050
4092.61 2093
4093.22 2069
4093.82 2033
4094.42 1982
4095.03 1969
4095.63 1945
4096.23 2046
4096.84 1929
4097.44 2085
4098.05 1969
4098.65 1823
4099.25 2035
4099.86 1964
4100.46 1937
4101.06 1941
4101.67 1879
4102.27 1708
4102.88 1653
4103.48 1992
4104.09 1909
4104.69 1912
4105.29 1859
4105.90 1963
4106.50 1981
4107.11 1829
4107.71 1780
4108.32 1738
4108.92 1831
4109.53 1758
4110.13 1847
4110.74 1855
4111.34 1867
4111.94 2019
4112.55 2098
4113.15 2086
4113.76 2007
4114.36 1817
4114.97 1967
4115.57 2018
4116.18 1977
4116.78 1801
4117.39 1879
4118.00 1974
4118.60 1916
4119.21 1872
4119.81 2084
4120.42 1860
4121.02 1859
4121.63 1966
4122.23 1966
4122.84 2018
4123.44 1773
4124.05 1801
4124.66 1813
4125.26 1998
4125.87 1924
4126.47 1974
4127.08 1884
4127.68 1918
4128.29 1957
4128.90 2007
4129.50 1950
4130.11 1958
4130.72 2074
4131.32 1958
4131.93 1960
4132.53 1978
4133.14 1844
4133.75 2126
4134.35 2054
4134.96 2109
4135.57 2165
4136.17 2315
4136.78 2283
4137.39 2245
4137.99 2248
4138.60 2194
4139.21 2280
4139.81 2424
4140.42 2296
4141.03 2244
4141.63 2455
4142.24 2364
4142.85 2382
4143.46 2383
4144.06 2402
4144.67 2428
4145.28 2247
4145.88 2187
4146.49 2140
4147.10 2158
4147.71 1958
4148.31 1918
4148.92 1904
4149.53 1865
4150.14 1908
4150.74 1941
4151.35 1853
4151.96 1973
4152.57 1849
4153.18 2015
4153.78 1924
4154.39 1787
4155.00 1851
4155.61 1959
4156.22 1874
4156.82 1754
4157.43 1748
4158.04 1852
4158.65 1792
4159.26 1773
4159.86 1813
4160.47 1810
4161.08 1816
4161.69 1988
4162.30 1758
4162.91 1822
4163.52 1969
4164.12 2035
4164.73 2015
4165.34 2029
4165.95 2043
4166.56 1987
4167.17 1997
4167.78 2021
4168.39 1955
4168.99 1934
4169.60 2032
4170.21 1982
4170.82 1741
4171.43 1890
4172.04 1718
4172.65 1749
4173.26 1833
4173.87 1978
4174.48 2057
4175.09 2026
4175.70 2093
4176.31 2067
4176.92 2155
4177.53 2128
4178.13 2067
4178.74 2114
4179.35 2204
4179.96 2190
4180.57 1984
4181.18 1943
4181.79 1968
4182.40 2057
4183.01 1979
4183.62 1875
4184.23 1921
4184.84 1972
4185.45 2006
4186.06 1980
4186.67 1775
4187.29 1941
4187.90 1961
4188.51 1852
4189.12 1975
4189.73 1993
4190.34 1873
4190.95 2150
4191.56 2233
4192.17 2250
4192.78 2243
4193.39 2332
4194.00 2378
4194.61 2303
4195.22 2337
4195.83 2460
4196.45 2364
4197.06 2483
4197.67 2397
4198.28 2392
4198.89 2414
4199.50 2351
4200.11 2334
4200.72 2119
4201.33 2246
4201.95 2116
4202.56 2168
4203.17 2103
4203.78 2054
4204.39 2132
4205.00 2144
4205.62 2203
4206.23 2115
4206.84 2067
4207.45 2118
4208.06 2080
4208.67 2221
4209.29 1978
4209.90 1938
4210.51 1926
4211.12 1895
4211.73 1927
4212.35 2070
4212.96 2032
4213.57 2105
4214.18 2148
4214.80 2207
4215.41 2103
4216.02 2199
4216.63 2190
4217.25 2205
4217.86 2354
4218.47 2391
4219.08 2547
4219.70 2665
4220.31 2700
4220.92 2718
4221.53 2832
4222.15 2815
4222.76 3010
4223.37 3203
4223.99 3297
4224.60 3281
4225.21 3352
4225.83 3468
4226.44 3486
4227.05 3572
4227.66 3414
4228.28 3697
4228.89 3986
4229.51 3981
4230.12 4004
4230.73 3998
4231.35 4099
4231.96 3885
4232.57 3916
4233.19 3830
4233.80 4272
4234.41 4680
4235.03 4806
4235.64 5042
4236.26 5199
4236.87 4965
4237.48 5066
4238.10 4648
4238.71 4156
4239.33 3913
4239.94 3688
4240.55 3142
4241.17 2901
4241.78 2679
4242.40 2776
4243.01 2827
4243.63 2786
4244.24 2640
4244.85 2559
4245.47 2962
4246.08 2746
4246.70 2768
4247.31 2505
4247.93 2887
4248.54 2910
4249.16 2873
4249.77 2833
4250.39 2675
4251.00 2659
4251.62 2730
4252.23 2622
4252.85 2701
4253.46 2644
4254.08 2553
4254.69 2586
4255.31 2725
4255.92 2627
4256.54 2496
4257.15 2359
4257.77 2376
4258.39 2600
4259.00 2457
4259.62 2241
4260.23 2430
4260.85 2242
4261.46 2259
4262.08 2232
4262.69 2271
4263.31 2447
4263.93 2334
4264.54 2298
4265.16 2360
4265.77 2204
4266.39 2351
4267.01 2374
4267.62 2297
4268.24 2601
4268.86 2486
4269.47 2429
4270.09 2363
4270.70 2287
4271.32 2315
4271.94 2501
4272.55 2588
4273.17 2348
4273.79 2339
4274.40 2513
4275.02 2665
4275.64 2666
4276.25 2732
4276.87 2738
4277.49 2772
4278.10 2715
4278.72 2823
4279.34 2586
4279.96 2551
4280.57 2486
4281.19 2451
4281.81 2504
4282.42 2241
4283.04 2145
4283.66 2211
4284.28 2211
4284.89 2289
4285.51 2312
4286.13 2414
4286.75 2166
4287.36 2025
4287.98 2196
4288.60 2221
4289.22 2215
4289.83 2145
4290.45 2268
4291.07 2296
4291.69 2335
4292.31 2174
4292.92 2163
4293.54 2123
4294.16 2248
4294.78 2136
4295.40 2119
4296.01 2051
4296.63 1912
4297.25 1899
4297.87 2048
4298.49 2191
4299.11 2220
4299.72 2066
4300.34 1920
4300.96 1945
4301.58 1983
4302.20 2035
4302.82 2048
4303.44 2116
4304.06 2090
4304.67 1918
4305.29 2070
4305.91 2167
4306.53 2024
4307.15 2213
4307.77 2205
4308.39 2138
4309.01 1953
4309.63 1992
4310.25 1948
4310.86 1878
4311.48 2043
4312.10 2127
4312.72 1934
4313.34 1913
4313.96 1983
4314.58 1934
4315.20 1940
4315.82 1853
4316.44 2100
4317.06 2001
4317.68 1903
4318.30 2108
4318.92 2010
4319.54 2102
4320.16 2206
4320.78 2083
4321.40 2112
4322.02 2181
4322.64 2152
4323.26 2117
4323.88 2152
4324.50 2239
4325.12 2261
4325.74 2168
4326.36 2040
4326.98 2189
4327.60 2077
4328.22 2213
4328.84 2183
4329.46 2116
4330.08 2173
4330.71 2336
4331.33 2257
4331.95 2394
4332.57 2388
4333.19 2091
4333.81 2291
4334.43 2217
4335.05 2296
4335.67 2490
4336.29 2495
4336.91 2572
4337.54 2627
4338.16 2925
4338.78 3014
4339.40 2914
4340.02 2897
4340.64 2968
4341.26 2707
4341.89 2818
4342.51 3121
4343.13 3064
4343.75 3200
4344.37 3424
4344.99 3874
4345.62 4544
4346.24 5155
4346.86 5360
4347.48 5432
4348.10 5496
4348.73 5671
4349.35 5469
4349.97 4667
4350.59 4139
4351.21 3490
4351.84 3214
4352.46 3328
4353.08 2996
4353.70 2635
4354.33 2644
4354.95 2633
4355.57 2534
4356.19 2515
4356.82 2495
4357.44 2590
4358.06 2537
4358.68 2527
4359.31 2401
4359.93 2544
4360.55 2605
4361.17 2538
4361.80 2557
4362.42 2520
4363.04 2574
4363.67 2383
4364.29 2478
4364.91 2503
4365.54 2453
4366.16 2607
4366.78 2579
4367.41 2278
4368.03 2322
4368.65 2262
4369.28 2192
4369.90 2085
4370.52 1995
4371.15 2131
4371.77 2107
4372.39 2066
4373.02 2002
4373.64 2031
4374.27 2013
4374.89 2082
4375.51 1895
4376.14 1740
4376.76 1898
4377.39 1927
4378.01 2186
4378.63 2075
4379.26 2090
4379.88 2131
4380.51 2127
4381.13 2054
4381.75 1912
4382.38 2050
4383.00 2020
4383.63 2085
4384.25 2100
4384.88 2158
4385.50 2055
4386.13 2016
4386.75 2112
4387.38 1872
4388.00 1813
4388.63 1934
4389.25 1936
4389.88 1864
4390.50 1774
4391.13 1872
4391.75 1807
4392.38 1791
4393.00 1939
4393.63 1972
4394.25 1983
4394.88 1919
4395.50 2139
4396.13 1908
4396.75 1905
4397.38 1915
4398.00 1973
4398.63 2004
4399.26 1999
4399.88 1975
4400.51 1878
4401.13 2002
4401.76 1867
4402.38 1955
4403.01 2080
4403.64 2061
4404.26 2000
4404.89 2031
4405.51 2075
4406.14 2027
4406.77 2208
4407.39 2111
4408.02 2078
4408.64 1872
4409.27 2068
4409.90 1917
4410.52 2010
4411.15 2072
4411.78 2040
4412.40 1925
4413.03 1959
4413.66 1898
4414.28 1979
4414.91 1911
4415.54 1867
4416.16 1873
4416.79 2024
4417.42 1888
4418.04 1810
4418.67 1893
4419.30 1782
4419.93 1782
4420.55 1862
4421.18 1926
4421.81 2005
4422.43 1928
4423.06 1786
4423.69 1893
4424.32 1850
4424.94 1854
4425.57 1710
4426.20 1608
4426.83 1656
4427.45 1578
4428.08 1498
4428.71 1635
4429.34 1590
4429.96 1693
4430.59 1794
4431.22 1806
4431.85 1869
4432.48 1790
4433.10 1786
4433.73 1804
4434.36 1842
4434.99 1631
4435.62 1605
4436.24 1798
4436.87 1823
4437.50 1815
4438.13 1795
4438.76 1611
4439.39 1772
4440.02 1692
4440.64 1642
4441.27 1627
4441.90 1691
4442.53 1824
4443.16 1918
4443.79 1643
4444.42 1675
4445.04 1683
4445.67 1732
4446.30 1707
4446.93 1832
4447.56 1709
4448.19 1864
4448.82 1850
4449.45 2089
4450.08 1962
4450.71 1927
4451.34 1896
4451.97 2014
4452.59 1956
4453.22 1803
4453.85 1855
4454.48 1890
4455.11 1957
4455.74 1967
4456.37 2054
4457.00 1985
4457.63 1958
4458.26 1882
4458.89 1890
4459.52 1675
4460.15 1712
4460.78 1665
4461.41 1626
4462.04 1810
4462.67 1843
4463.30 1742
4463.93 1717
4464.56 1639
4465.19 1768
4465.82 1649
4466.45 1699
4467.08 1694
4467.71 1803
4468.34 1866
4468.97 1725
4469.61 1759
4470.24 1840
4470.87 1569
4471.50 1700
4472.13 1698
4472.76 1538
4473.39 1562
4474.02 1533
4474.65 1612
4475.28 1610
4475.91 1715
4476.54 1664
4477.18 1550
4477.81 1474
4478.44 1504
4479.07 1585
4479.70 1638
4480.33 1758
4480.96 1549
4481.59 1625
4482.23 1724
4482.86 1734
4483.49 1797
4484.12 1799
4484.75 1819
4485.38 1809
4486.02 1810
4486.65 1823
4487.28 1876
4487.91 1762
4488.54 1841
4489.18 1799
4489.81 1753
4490.44 1769
4491.07 1704
4491.70 1890
4492.34 1817
4492.97 1853
4493.60 1814
4494.23 1773
4494.87 2030
4495.50 2000
4496.13 1907
4496.76 1812
4497.40 2056
4498.03 1920
4498.66 1935
4499.29 2082
4499.93 1986
4500.56 2160
4501.19 2196
4501.82 2168
4502.46 2261
4503.09 2102
4503.72 2123
4504.36 2172
4504.99 2041
4505.62 2124
4506.26 2053
4506.89 1926
4507.52 2013
4508.16 1856
4508.79 1962
4509.42 2013
4510.06 2055
4510.69 1876
4511.32 1890
4511.96 1806
4512.59 1911
4513.22 2090
4513.86 1973
4514.49 1878
4515.13 1820
4515.76 1824
4516.39 1755
4517.03 1633
4517.66 1695
4518.30 1777
4518.93 1805
4519.56 1691
4520.20 1752
4520.83 1699
4521.47 1785
4522.10 1714
4522.73 1763
4523.37 1740
4524.00 1735
4524.64 1861
4525.27 1930
4525.91 1871
4526.54 1913
4527.18 1856
4527.81 2101
4528.45 2345
4529.08 2264
4529.72 2343
4530.35 2733
4530.99 2707
4531.62 2863
4532.26 2817
4532.89 3110
4533.53 3109
4534.16 2971
4534.80 2926
4535.43 2674
4536.07 2488
4536.70 2399
4537.34 2251
4537.97 2154
4538.61 1992
4539.24 1918
4539.88 1787
4540.51 1875
4541.15 1918
4541.79 1948
4542.42 1905
4543.06 1839
4543.69 1917
4544.33 1982
4544.96 1958
4545.60 1871
4546.24 2020
4546.87 2137
4547.51 2121
4548.14 2088
4548.78 2020
4549.42 2133
4550.05 2073
4550.69 1993
4551.33 1980
4551.96 2013
4552.60 1971
4553.24 1812
4553.87 1787
4554.51 1832
4555.15 1773
4555.78 1909
4556.42 1858
4557.06 1891
4557.69 1783
4558.33 1732
4558.97 2037
4559.60 1899
4560.24 1836
4560.88 1794
4561.51 1755
4562.15 1749
4562.79 1706
4563.43 1670
4564.06 1833
4564.70 1763
4565.34 1783
4565.97 1846
4566.61 1778
4567.25 1934
4567.89 1800
4568.52 1890
4569.16 1950
4569.80 2087
4570.44 2010
4571.07 1969
4571.71 1910
4572.35 1829
4572.99 1700
4573.63 1634
4574.26 1644
4574.90 1825
4575.54 1981
4576.18 1768
4576.82 1513
4577.45 1677
4578.09 1749
4578.73 1655
4579.37 1684
4580.01 1709
4580.65 1752
4581.28 1713
4581.92 1753
4582.56 1817
4583.20 1725
4583.84 1748
4584.48 1825
4585.12 1850
4585.76 1817
4586.39 1766
4587.03 1841
4587.67 1758
4588.31 1813
4588.95 1928
4589.59 2046
4590.23 2127
4590.87 2266
4591.51 2169
4592.15 2503
4592.78 2474
4593.42 2137
4594.06 2017
4594.70 2045
4595.34 2071
4595.98 1939
4596.62 1761
4597.26 1881
4597.90 1844
4598.54 1823
4599.18 1649
4599.82 1802
4600.46 1918
4601.10 1940
4601.74 1978
4602.38 2077
4603.02 1895
4603.66 2102
4604.30 2079
4604.94 2115
4605.58 2116
4606.22 2189
4606.86 2106
4607.50 2092
4608.14 2139
4608.78 2123
4609.42 2105
4610.06 2048
4610.70 1961
4611.34 1991
4611.98 1860
4612.62 1965
4613.26 1883
4613.90 1895
4614.55 1778
4615.19 1729
4615.83 1997
4616.47 1953
4617.11 1980
4617.75 1987
4618.39 1837
4619.03 1896
4619.67 1627
4620.31 1680
4620.96 1731
4621.60 1585
4622.24 1758
4622.88 1899
4623.52 1876
4624.16 1725
4624.80 1680
4625.44 1663
4626.09 1648
4626.73 1672
4627.37 1652
4628.01 1617
4628.65 1651
4629.29 1693
4629.94 1697
4630.58 1750
4631.22 1640
4631.86 1692
4632.50 1917
4633.15 1759
4633.79 1755
4634.43 1858
4635.07 1900
4635.72 1894
4636.36 2014
4637.00 2057
4637.64 2025
4638.28 1941
4638.93 2185
4639.57 2160
4640.21 2015
4640.85 2012
4641.50 2119
4642.14 2091
4642.78 1950
4643.43 2018
4644.07 1893
4644.71 1807
4645.35 1872
4646.00 1913
4646.64 1800
4647.28 1878
4647.93 1758
4648.57 1768
4649.21 1834
4649.86 1913
4650.50 1817
4651.14 1897
4651.79 1870
4652.43 1933
4653.07 1991
4653.72 1981
4654.36 2082
4655.00 2109
4655.65 1881
4656.29 1787
4656.93 1826
4657.58 1702
4658.22 1672
4658.87 1759
4659.51 1681
4660.15 1768
4660.80 1811
4661.44 1767
4662.09 1766
4662.73 1722
4663.37 1749
4664.02 1636
4664.66 1593
4665.31 1746
4665.95 1764
4666.59 1534
4667.24 1434
4667.88 1552
4668.53 1595
4669.17 1729
4669.82 1623
4670.46 1623
4671.11 1515
4671.75 1552
4672.40 1643
4673.04 1692
4673.69 1873
4674.33 1936
4674.98 1828
4675.62 1804
4676.27 1884
4676.91 1830
4677.56 1674
4678.20 1590
4678.85 1731
4679.49 1835
4680.14 1837
4680.78 1867
4681.43 1914
4682.07 1722
4682.72 1715
4683.36 1655
4684.01 1693
4684.66 1761
4685.30 1704
4685.95 1696
4686.59 1758
4687.24 1792
4687.88 1789
4688.53 1884
4689.18 1665
4689.82 1688
4690.47 1567
4691.11 1615
4691.76 1696
4692.41 1650
4693.05 1768
4693.70 1771
4694.34 1782
4694.99 1841
4695.64 1856
4696.28 1688
4696.93 1942
4697.58 2084
4698.22 2055
4698.87 2219
4699.52 2124
4700.16 2222
4700.81 2206
4701.46 2026
4702.10 1986
4702.75 2067
4703.40 1957
4704.04 1839
4704.69 1861
4705.34 1765
4705.99 1758
4706.63 1698
4707.28 1828
4707.93 1892
4708.57 1950
4709.22 1922
4709.87 1866
4710.52 1936
4711.16 1876
4711.81 1872
4712.46 1756
4713.11 1683
4713.75 1755
4714.40 1945
4715.05 1653
4715.70 1809
4716.35 1854
4716.99 1730
4717.64 1728
4718.29 1988
4718.94 1798
4719.58 1800
4720.23 1884
4720.88 2059
4721.53 1940
4722.18 2062
4722.83 2058
4723.47 2107
4724.12 1961
4724.77 2060
4725.42 2020
4726.07 2186
4726.72 2188
4727.36 2074
4728.01 2106
4728.66 2206
4729.31 2114
4729.96 2181
4730.61 2154
4731.26 1848
4731.91 1860
4732.55 1869
4733.20 1770
4733.85 1838
4734.50 1768
4735.15 1709
4735.80 1785
4736.45 1710
4737.10 1863
4737.75 2026
4738.40 1919
4739.05 1874
4739.70 1756
4740.35 1878
4740.99 1939
4741.64 2047
4742.29 1919
4742.94 2010
4743.59 2029
4744.24 2003
4744.89 1990
4745.54 1787
4746.19 1891
4746.84 1841
4747.49 1835
4748.14 1948
4748.79 1957
4749.44 2045
4750.09 2135
4750.74 2079
4751.39 2186
4752.04 2071
4752.69 2118
4753.34 2148
4753.99 2284
4754.64 2249
4755.29 2185
4755.95 1976
4756.60 1899
4757.25 2063
4757.90 2013
4758.55 1895
4759.20 1818
4759.85 1891
4760.50 1838
4761.15 1812
4761.80 1847
4762.45 1960
4763.10 1748
4763.75 1924
4764.41 1941
4765.06 1931
4765.71 2036
4766.36 2150
4767.01 2141
4767.66 2386
4768.31 2293
4768.97 2277
4769.62 2202
4770.27 2154
4770.92 2003
4771.57 1897
4772.22 1925
4772.87 1764
4773.53 1697
4774.18 1870
4774.83 1949
4775.48 1988
4776.13 1801
4776.79 1853
4777.44 1802
4778.09 1714
4778.74 1722
4779.39 1730
4780.05 1882
4780.70 1802
4781.35 1836
4782.00 1785
4782.65 1859
4783.31 1976
4783.96 1796
4784.61 1851
4785.26 1979
4785.92 1945
4786.57 1749
4787.22 1799
4787.88 1838
4788.53 1836
4789.18 1777
4789.83 1824
4790.49 1753
4791.14 1758
4791.79 1665
4792.45 1778
4793.10 1748
4793.75 1737
4794.40 1785
4795.06 1873
4795.71 1778
4796.36 1788
4797.02 1684
4797.67 1614
4798.32 1654
4798.98 1572
4799.63 1795
4800.29 1706
4800.94 1700
4801.59 1780
4802.25 1665
4802.90 1651
4803.55 1766
4804.21 1791
4804.86 1773
4805.52 1702
4806.17 1687
4806.82 1880
4807.48 1777
4808.13 1707
4808.79 1707
4809.44 1684
4810.09 1632
4810.75 1668
4811.40 1623
4812.06 1694
4812.71 1781
4813.37 1770
4814.02 1817
4814.67 1750
4815.33 1714
4815.98 1737
4816.64 1807
4817.29 1895
4817.95 1903
4818.60 1691
4819.26 1842
4819.91 1987
4820.57 1731
4821.22 1743
4821.88 2043
4822.53 2025
4823.19 2013
4823.84 2113
4824.50 1994
4825.15 2047
4825.81 2013
4826.46 1969
4827.12 2163
4827.77 2280
4828.43 2147
4829.09 2075
4829.74 1875
4830.40 2135
4831.05 1948
4831.71 1873
4832.36 1918
4833.02 2133
4833.68 1995
4834.33 2059
4834.99 2066
4835.64 2282
4836.30 2278
4836.96 2230
4837.61 2439
4838.27 2432
4838.92 2550
4839.58 2518
4840.24 2435
4840.89 2492
4841.55 2488
4842.21 2538
4842.86 2472
4843.52 2311
4844.17 2354
4844.83 2562
4845.49 2403
4846.14 2239
4846.80 2500
4847.46 2543
4848.11 2581
4848.77 2510
4849.43 2457
4850.09 2685
4850.74 2774
4851.40 2856
4852.06 2845
4852.71 2919
4853.37 2910
4854.03 2848
4854.69 2847
4855.34 2701
4856.00 2741
4856.66 2711
4857.31 2955
4857.97 2884
4858.63 2862
4859.29 2952
4859.94 3073
4860.60 3006
4861.26 2929
4861.92 2815
4862.58 2931
4863.23 2848
4863.89 2857
4864.55 2937
4865.21 3067
4865.87 3072
4866.52 3247
4867.18 3056
4867.84 2949
4868.50 3057
4869.16 3115
4869.81 3003
4870.47 2814
4871.13 2818
4871.79 2716
4872.45 2747
4873.11 2695
4873.77 2655
4874.42 2510
4875.08 2547
4875.74 2579
4876.40 2548
4877.06 2577
4877.72 2627
4878.38 2409
4879.03 2366
4879.69 2452
4880.35 2495
4881.01 2512
4881.67 2397
4882.33 2354
4882.99 2203
4883.65 2308
4884.31 2396
4884.97 2156
4885.63 2203
4886.29 2140
4886.95 2266
4887.60 2329
4888.26 2285
4888.92 2448
4889.58 2571
4890.24 2597
4890.90 2597
4891.56 2654
4892.22 2592
4892.88 2546
4893.54 2573
4894.20 2501
4894.86 2400
4895.52 2451
4896.18 2510
4896.84 2334
4897.50 2170
4898.16 2033
4898.82 2216
4899.48 2245
4900.14 2440
4900.80 2463
4901.46 2514
4902.12 2368
4902.79 2318
4903.45 2283
4904.11 2258
4904.77 2193
4905.43 2067
4906.09 2034
4906.75 2016
4907.41 2106
4908.07 2074
4908.73 1968
4909.39 1953
4910.05 2004
4910.71 2076
4911.38 2075
4912.04 2093
4912.70 2012
4913.36 1925
4914.02 1951
4914.68 1939
4915.34 1813
4916.00 1768
4916.67 1766
4917.33 1892
4917.99 1851
4918.65 1779
4919.31 1824
4919.97 1859
4920.64 1794
4921.30 1781
4921.96 1792
4922.62 1745
4923.28 1659
4923.94 1729
4924.61 1737
4925.27 1778
4925.93 1903
4926.59 1778
4927.26 1716
4927.92 1916
4928.58 1802
4929.24 1878
4929.90 1936
4930.57 1838
4931.23 1835
4931.89 1864
4932.55 1881
4933.22 1876
4933.88 2037
4934.54 1915
4935.20 1838
4935.87 1791
4936.53 1851
4937.19 1865
4937.86 1721
4938.52 1903
4939.18 1849
4939.84 1877
4940.51 1902
4941.17 1748
4941.83 1796
4942.50 1817
4943.16 1732
4943.82 1915
4944.49 1849
4945.15 1701
4945.81 1743
4946.48 1661
4947.14 1634
4947.80 1619
4948.47 1855
4949.13 1851
4949.79 1623
4950.46 1660
4951.12 1719
4951.79 1614
4952.45 1587
4953.11 1657
4953.78 1644
4954.44 1505
4955.11 1532
4955.77 1621
4956.43 1573
4957.10 1604
4957.76 1719
4958.43 1724
4959.09 1641
4959.76 1816
4960.42 1853
4961.08 1726
4961.75 1797
4962.41 1845
4963.08 1904
4963.74 1850
4964.41 1880
4965.07 2026
4965.74 1834
4966.40 1725
4967.07 1793
4967.73 1895
4968.40 1821
4969.06 1577
4969.73 1489
4970.39 1599
4971.06 1643
4971.72 1691
4972.39 1733
4973.05 1699
4973.72 1732
4974.38 1757
4975.05 1643
4975.71 1665
4976.38 1603
4977.04 1662
4977.71 1785
4978.37 1920
4979.04 1808
4979.71 1795
4980.37 1646
4981.04 1635
4981.70 1653
4982.37 1724
4983.04 1675
4983.70 1642
4984.37 1682
4985.03 1567
4985.70 1660
4986.37 1642
4987.03 1764
4987.70 1571
4988.36 1476
4989.03 1616
4989.70 1656
4990.36 1532
4991.03 1503
4991.70 1639
4992.36 1783
4993.03 1683
4993.70 1546
4994.36 1481
4995.03 1427
4995.70 1523
4996.36 1670
4997.03 1591
4997.70 1416
4998.36 1517
4999.03 1736
4999.70 1735
5000.36 1679
5001.03 1633
5001.70 1510
5002.37 1557
5003.03 1544
5003.70 1551
5004.37 1581
5005.03 1638
5005.70 1705
5006.37 1638
5007.04 1566
5007.70 1622
5008.37 1612
5009.04 1604
5009.71 1606
5010.38 1534
5011.04 1554
5011.71 1595
5012.38 1458
5013.05 1537
5013.71 1629
5014.38 1591
5015.05 1546
5015.72 1542
5016.39 1501
5017.06 1653
5017.72 1655
5018.39 1759
5019.06 1854
5019.73 1846
5020.40 1995
5021.07 1998
5021.73 2376
5022.40 2284
5023.07 2326
5023.74 2425
5024.41 2455
5025.08 2441
5025.75 2401
5026.41 2198
5027.08 2042
5027.75 1988
5028.42 1919
5029.09 1743
5029.76 1807
5030.43 1514
5031.10 1564
5031.77 1741
5032.44 1667
5033.10 1446
5033.77 1464
5034.44 1494
5035.11 1605
5035.78 1661
5036.45 1539
5037.12 1555
5037.79 1479
5038.46 1672
5039.13 1595
5039.80 1521
5040.47 1378
5041.14 1572
5041.81 1669
5042.48 1669
5043.15 1627
5043.82 1590
5044.49 1625
5045.16 1631
5045.83 1512
5046.50 1563
5047.17 1515
5047.84 1568
5048.51 1556
5049.18 1393
5049.85 1603
5050.52 1575
5051.19 1551
5051.86 1627
5052.53 1598
5053.20 1659
5053.87 1552
5054.54 1453
5055.21 1467
5055.89 1555
5056.56 1474
5057.23 1447
5057.90 1414
5058.57 1581
5059.24 1588
5059.91 1567
5060.58 1580
5061.25 1559
5061.92 1626
5062.60 1598
5063.27 1459
5063.94 1457
5064.61 1551
5065.28 1457
5065.95 1406
5066.62 1512
5067.30 1521
5067.97 1466
5068.64 1531
5069.31 1519
5069.98 1613
5070.65 1596
5071.33 1531
5072.00 1553
5072.67 1600
5073.34 1417
5074.01 1404
5074.68 1510
5075.36 1610
5076.03 1615
5076.70 1501
5077.37 1709
5078.05 1634
5078.72 1706
5079.39 1686
5080.06 1683
5080.73 1678
5081.41 1796
5082.08 1680
5082.75 1614
5083.42 1635
5084.10 1537
5084.77 1679
5085.44 1597
5086.12 1583
5086.79 1444
5087.46 1502
5088.13 1578
5088.81 1661
5089.48 1885
5090.15 1945
5090.83 1978
5091.50 2003
5092.17 1978
5092.85 2018
5093.52 1796
5094.19 1887
5094.87 1865
5095.54 1657
5096.21 1739
5096.89 1773
5097.56 1680
5098.23 1753
5098.91 1634
5099.58 1704
5100.25 1614
5100.93 1695
5101.60 1627
5102.28 1649
5102.95 1734
5103.62 1720
5104.30 1673
5104.97 1668
5105.65 1772
5106.32 1785
5106.99 1829
5107.67 1635
5108.34 1651
5109.02 1563
5109.69 1519
5110.36 1593
5111.04 1688
5111.71 1735
5112.39 1654
5113.06 1567
5113.74 1642
5114.41 1572
5115.09 1601
5115.76 1554
5116.44 1617
5117.11 1651
5117.79 1608
5118.46 1767
5119.14 1815
5119.81 1860
5120.49 1883
5121.16 1787
5121.84 1758
5122.51 1757
5123.19 1676
5123.86 1745
5124.54 1689
5125.21 1571
5125.89 1576
5126.56 1635
5127.24 1595
5127.91 1542
5128.59 1714
5129.27 1674
5129.94 1589
5130.62 1590
5131.29 1725
5131.97 1694
5132.64 1667
5133.32 1736
5134.00 1707
5134.67 1797
5135.35 1698
5136.02 1642
5136.70 1649
5137.38 1694
5138.05 1699
5138.73 1802
5139.40 1699
5140.08 1788
5140.76 1893
5141.43 1873
5142.11 1769
5142.79 1787
5143.46 1625
5144.14 1546
5144.82 1693
5145.49 1627
5146.17 1580
5146.85 1568
5147.52 1473
5148.20 1547
5148.88 1457
5149.55 1584
5150.23 1584
5150.91 1553
5151.59 1601
5152.26 1559
5152.94 1526
5153.62 1482
5154.29 1508
5154.97 1584
5155.65 1425
5156.33 1448
5157.00 1610
5157.68 1581
5158.36 1499
5159.04 1484
5159.71 1416
5160.39 1370
5161.07 1417
5161.75 1482
5162.42 1332
5163.10 1527
5163.78 1580
5164.46 1454
5165.14 1614
5165.81 1591
5166.49 1614
5167.17 1687
5167.85 1557
5168.53 1574
5169.21 1656
5169.88 1629
5170.56 1569
5171.24 1572
5171.92 1488
5172.60 1577
5173.28 1428
5173.95 1499
5174.63 1486
5175.31 1403
5175.99 1478
5176.67 1554
5177.35 1638
5178.03 1712
5178.71 1564
5179.38 1572
5180.06 1660
5180.74 1539
5181.42 1456
5182.10 1518
5182.78 1472
5183.46 1554
5184.14 1527
5184.82 1572
5185.50 1572
5186.18 1596
5186.86 1465
5187.53 1568
5188.21 1577
5188.89 1532
5189.57 1454
5190.25 1483
5190.93 1576
5191.61 1418
5192.29 1484
5192.97 1571
5193.65 1528
5194.33 1494
5195.01 1474
5195.69 1404
5196.37 1533
5197.05 1390
5197.73 1273
5198.41 1309
5199.09 1458
5199.77 1424
5200.45 1530
5201.13 1441
5201.81 1422
5202.49 1370
5203.17 1459
5203.86 1493
5204.54 1540
5205.22 1626
5205.90 1542
5206.58 1499
5207.26 1512
5207.94 1578
5208.62 1705
5209.30 1679
5209.98 1614
5210.66 1680
5211.34 1639
5212.02 1786
5212.71 1819
5213.39 1628
5214.07 1667
5214.75 1635
5215.43 1626
5216.11 1679
5216.79 1601
5217.47 1597
5218.16 1741
5218.84 1638
5219.52 1636
5220.20 1640
5220.88 1623
5221.56 1740
5222.25 1679
5222.93 1707
5223.61 1666
5224.29 1605
5224.97 1679
5225.66 1618
5226.34 1461
5227.02 1493
5227.70 1672
5228.38 1562
5229.07 1527
5229.75 1550
5230.43 1506
5231.11 1588
5231.79 1476
5232.48 1473
5233.16 1621
5233.84 1526
5234.52 1490
5235.21 1544
5235.89 1602
5236.57 1399
5237.26 1524
5237.94 1581
5238.62 1508
5239.30 1516
5239.99 1540
5240.67 1610
5241.35 1465
5242.04 1491
5242.72 1584
5243.40 1609
5244.08 1616
5244.77 1526
5245.45 1706
5246.13 1686
5246.82 1671
5247.50 1726
5248.18 1782
5248.87 1804
5249.55 2039
5250.24 2122
5250.92 2030
5251.60 1941
5252.29 1904
5252.97 1847
5253.65 1777
5254.34 1745
5255.02 1665
5255.71 1726
5256.39 1524
5257.07 1464
5257.76 1533
5258.44 1454
5259.13 1419
5259.81 1422
5260.49 1410
5261.18 1517
5261.86 1564
5262.55 1665
5263.23 1720
5263.92 1816
5264.60 1674
5265.28 1617
5265.97 1604
5266.65 1607
5267.34 1564
5268.02 1557
5268.71 1485
5269.39 1575
5270.08 1565
5270.76 1359
5271.45 1509
5272.13 1402
5272.82 1500
5273.50 1534
5274.19 1714
5274.87 1505
5275.56 1482
5276.24 1527
5276.93 1618
5277.61 1606
5278.30 1628
5278.98 1648
5279.67 1687
5280.36 1761
5281.04 1836
5281.73 1945
5282.41 1905
5283.10 1923
5283.78 1969
5284.47 1950
5285.16 1954
5285.84 1802
5286.53 1924
5287.21 1788
5287.90 1560
5288.59 1717
5289.27 1742
5289.96 1612
5290.64 1519
5291.33 1619
5292.02 1579
5292.70 1668
5293.39 1598
5294.08 1591
5294.76 1670
5295.45 1592
5296.13 1627
5296.82 1671
5297.51 1707
5298.19 1651
5298.88 1765
5299.57 1673
5300.25 1594
5300.94 1647
5301.63 1731
5302.32 1741
5303.00 1677
5303.69 1652
5304.38 1637
5305.06 1672
5305.75 1628
5306.44 1612
5307.13 1583
5307.81 1573
5308.50 1754
5309.19 1728
5309.87 1645
5310.56 1700
5311.25 1583
5311.94 1622
5312.62 1753
5313.31 1810
5314.00 1665
5314.69 1710
5315.38 1666
5316.06 1616
5316.75 1719
5317.44 1601
5318.13 1548
5318.82 1775
5319.50 1952
5320.19 1993
5320.88 1978
5321.57 1991
5322.26 1998
5322.94 2033
5323.63 1820
5324.32 1790
5325.01 1724
5325.70 1594
5326.39 1624
5327.07 1677
5327.76 1544
5328.45 1604
5329.14 1720
5329.83 1599
5330.52 1574
5331.21 1676
5331.90 1704
5332.58 1644
5333.27 1628
5333.96 1551
5334.65 1601
5335.34 1599
5336.03 1672
5336.72 1678
5337.41 1661
5338.10 1707
5338.79 1520
5339.48 1576
5340.17 1613
5340.86 1712
5341.54 1787
5342.23 1700
5342.92 1631
5343.61 1818
5344.30 1929
5344.99 1900
5345.68 1834
5346.37 1945
5347.06 1950
5347.75 1999
5348.44 1987
5349.13 2123
5349.82 2258
5350.51 2475
5351.20 2466
5351.89 2550
5352.58 2466
5353.27 2478
5353.96 2409
5354.65 2107
5355.34 2182
5356.03 1968
5356.72 1909
5357.42 1752
5358.11 1672
5358.80 1684
5359.49 1633
5360.18 1783
5360.87 1751
5361.56 1773
5362.25 1822
5362.94 1731
5363.63 1710
5364.32 1690
5365.01 1714
5365.70 1598
5366.40 1650
5367.09 1523
5367.78 1533
5368.47 1513
5369.16 1533
5369.85 1377
5370.54 1411
5371.23 1400
5371.93 1405
5372.62 1353
5373.31 1440
5374.00 1395
5374.69 1325
5375.38 1376
5376.08 1497
5376.77 1455
5377.46 1413
5378.15 1354
5378.84 1310
5379.53 1407
5380.23 1406
5380.92 1286
5381.61 1320
5382.30 1552
5383.00 1469
5383.69 1401
5384.38 1512
5385.07 1484
5385.76 1597
5386.46 1454
5387.15 1557
5387.84 1571
5388.53 1646
5389.23 1612
5389.92 1502
5390.61 1566
5391.30 1689
5392.00 1550
5392.69 1608
5393.38 1591
5394.08 1523
5394.77 1604
5395.46 1706
5396.15 1551
5396.85 1416
5397.54 1597
5398.23 1450
5398.93 1431
5399.62 1613
5400.31 1429
5401.01 1487
5401.70 1545
5402.39 1472
5403.09 1405
5403.78 1539
5404.47 1445
5405.17 1553
5405.86 1462
5406.56 1491
5407.25 1456
5407.94 1601
5408.64 1514
5409.33 1443
5410.02 1513
5410.72 1575
5411.41 1422
5412.11 1337
5412.80 1308
5413.49 1369
5414.19 1481
5414.88 1397
5415.58 1467
5416.27 1404
5416.97 1394
5417.66 1440
5418.35 1282
5419.05 1250
5419.74 1350
5420.44 1251
5421.13 1407
5421.83 1508
5422.52 1505
5423.22 1574
5423.91 1412
5424.61 1413
5425.30 1420
5426.00 1397
5426.69 1490
5427.39 1401
5428.08 1469
5428.78 1433
5429.47 1489
5430.17 1468
5430.86 1458
5431.56 1365
5432.25 1449
5432.95 1407
5433.64 1506
5434.34 1576
5435.03 1505
5435.73 1526
5436.43 1583
5437.12 1524
5437.82 1579
5438.51 1507
5439.21 1617
5439.90 1616
5440.60 1751
5441.30 1627
5441.99 1624
5442.69 1707
5443.38 1655
5444.08 1726
5444.78 1777
5445.47 1867
5446.17 1803
5446.86 1929
5447.56 2147
5448.26 2078
5448.95 2135
5449.65 2156
5450.35 2022
5451.04 1916
5451.74 1976
5452.44 2004
5453.13 1810
5453.83 1688
5454.53 1772
5455.22 1681
5455.92 1673
5456.62 1649
5457.31 1727
5458.01 1691
5458.71 1734
5459.40 1727
5460.10 1885
5460.80 1813
5461.50 1801
5462.19 2070
5462.89 2092
5463.59 2128
5464.29 2441
5464.98 2399
5465.68 2221
5466.38 2317
5467.08 2350
5467.77 2146
5468.47 1978
5469.17 1953
5469.87 1975
5470.56 1951
5471.26 1925
5471.96 1884
5472.66 1816
5473.36 1713
5474.05 1795
5474.75 1872
5475.45 1752
5476.15 1910
5476.85 1723
5477.54 1675
5478.24 1852
5478.94 2060
5479.64 2152
5480.34 2332
5481.04 2477
5481.73 2608
5482.43 2465
5483.13 2528
5483.83 2440
5484.53 2292
5485.23 2159
5485.93 2160
5486.62 2053
5487.32 1919
5488.02 2055
5488.72 2118
5489.42 2033
5490.12 2031
5490.82 2065
5491.52 2072
5492.22 2219
5492.92 2218
5493.62 2198
5494.31 2136
5495.01 2188
5495.71 2149
5496.41 2338
5497.11 2352
5497.81 2498
5498.51 2915
5499.21 3297
5499.91 3293
5500.61 3742
5501.31 4186
5502.01 4394
5502.71 4315
5503.41 4095
5504.11 3815
5504.81 3523
5505.51 2889
5506.21 2650
5506.91 2443
5507.61 2302
5508.31 2299
5509.01 2207
5509.71 2252
5510.41 2124
5511.11 2209
5511.81 2232
5512.51 2280
5513.21 2136
5513.91 2296
5514.61 2114
5515.31 2019
5516.01 2004
5516.72 2173
5517.42 2258
5518.12 2393
5518.82 2359
5519.52 2227
5520.22 2375
5520.92 2229
5521.62 2293
5522.32 2413
5523.02 2195
5523.73 2134
5524.43 2152
5525.13 1960
5525.83 1939
5526.53 1973
5527.23 1981
5527.93 1825
5528.63 1627
5529.34 1742
5530.04 1588
5530.74 1758
5531.44 1675
5532.14 1583
5532.84 1755
5533.55 1658
5534.25 1672
5534.95 1690
5535.65 1609
5536.35 1746
5537.06 1653
5537.76 1661
5538.46 1729
5539.16 1792
5539.86 1779
5540.57 1720
5541.27 1643
5541.97 1622
5542.67 1581
5543.38 1701
5544.08 1746
5544.78 1600
5545.48 1558
5546.19 1553
5546.89 1572
5547.59 1507
5548.29 1604
5549.00 1710
5549.70 1756
5550.40 1570
5551.11 1674
5551.81 1571
5552.51 1536
5553.21 1746
5553.92 1585
5554.62 1618
5555.32 1541
5556.03 1426
5556.73 1423
5557.43 1591
5558.14 1696
5558.84 1717
5559.54 1522
5560.25 1594
5560.95 1586
5561.65 1583
5562.36 1582
5563.06 1534
5563.77 1596
5564.47 1540
5565.17 1525
5565.88 1510
5566.58 1511
5567.28 1404
5567.99 1401
5568.69 1407
5569.40 1657
5570.10 1503
5570.80 1548
5571.51 1437
5572.21 1339
5572.92 1276
5573.62 1495
5574.33 1554
5575.03 1643
5575.73 1677
5576.44 1656
5577.14 1470
5577.85 1524
5578.55 1509
5579.26 1446
5579.96 1466
5580.67 1477
5581.37 1427
5582.08 1442
5582.78 1391
5583.49 1482
5584.19 1635
5584.90 1587
5585.60 1562
5586.31 1504
5587.01 1407
5587.72 1486
5588.42 1399
5589.13 1350
5589.83 1367
5590.54 1414
5591.24 1543
5591.95 1549
5592.66 1436
5593.36 1367
5594.07 1288
5594.77 1460
5595.48 1382
5596.18 1465
5596.89 1369
5597.60 1405
5598.30 1458
5599.01 1290
5599.71 1462
5600.42 1429
5601.13 1250
5601.83 1291
5602.54 1384
5603.24 1326
5603.95 1399
5604.66 1348
5605.36 1302
5606.07 1378
5606.78 1332
5607.48 1331
5608.19 1441
5608.89 1320
5609.60 1277
5610.31 1364
5611.01 1319
5611.72 1366
5612.43 1325
5613.14 1321
5613.84 1414
5614.55 1439
5615.26 1480
5615.96 1383
5616.67 1448
5617.38 1359
5618.08 1324
5618.79 1375
5619.50 1382
5620.21 1459
5620.91 1340
5621.62 1346
5622.33 1391
5623.04 1280
5623.74 1275
5624.45 1436
5625.16 1323
5625.87 1272
5626.57 1430
5627.28 1469
5627.99 1252
5628.70 1319
5629.40 1344
5630.11 1386
5630.82 1382
5631.53 1260
5632.24 1262
5632.94 1364
5633.65 1371
5634.36 1328
5635.07 1403
5635.78 1383
5636.49 1395
5637.19 1430
5637.90 1380
5638.61 1587
5639.32 1659
5640.03 1402
5640.74 1570
5641.44 1482
5642.15 1500
5642.86 1446
5643.57 1544
5644.28 1476
5644.99 1527
5645.70 1399
5646.41 1307
5647.12 1399
5647.82 1411
5648.53 1343
5649.24 1381
5649.95 1458
5650.66 1387
5651.37 1579
5652.08 1554
5652.79 1352
5653.50 1424
5654.21 1404
5654.92 1305
5655.63 1274
5656.34 1350
5657.05 1326
5657.76 1233
5658.46 1315
5659.17 1401
5659.88 1449
5660.59 1365
5661.30 1390
5662.01 1503
5662.72 1406
5663.43 1466
5664.14 1506
5664.85 1481
5665.56 1521
5666.27 1485
5666.98 1413
5667.69 1557
5668.40 1766
5669.12 1798
5669.83 1826
5670.54 1806
5671.25 2038
5671.96 2166
5672.67 2026
5673.38 2084
5674.09 1989
5674.80 1878
5675.51 1809
5676.22 1636
5676.93 1466
5677.64 1403
5678.35 1497
5679.06 1443
5679.78 1533
5680.49 1460
5681.20 1311
5681.91 1419
5682.62 1482
5683.33 1512
5684.04 1551
5684.75 1519
5685.47 1537
5686.18 1604
5686.89 1409
5687.60 1433
5688.31 1609
5689.02 1600
5689.73 1538
5690.45 1518
5691.16 1586
5691.87 1417
5692.58 1419
5693.29 1446
5694.01 1520
5694.72 1542
5695.43 1496
5696.14 1338
5696.85 1414
5697.57 1424
5698.28 1417
5698.99 1255
5699.70 1430
5700.41 1519
5701.13 1381
5701.84 1232
5702.55 1279
5703.26 1248
5703.98 1356
5704.69 1196
5705.40 1283
5706.11 1318
5706.83 1151
5707.54 1289
5708.25 1291
5708.97 1275
5709.68 1324
5710.39 1222
5711.10 1250
5711.82 1239
5712.53 1212
5713.24 1348
5713.96 1282
5714.67 1373
5715.38 1376
5716.10 1362
5716.81 1384
5717.52 1249
5718.24 1274
5718.95 1291
5719.66 1396
5720.38 1323
5721.09 1272
5721.80 1212
5722.52 1262
5723.23 1302
5723.95 1332
5724.66 1420
5725.37 1401
5726.09 1486
5726.80 1581
5727.52 1752
5728.23 1638
5728.94 1607
5729.66 1723
5730.37 1764
5731.09 1610
5731.80 1600
5732.51 1623
5733.23 1612
5733.94 1539
5734.66 1505
5735.37 1433
5736.09 1403
5736.80 1480
5737.52 1468
5738.23 1377
5738.95 1400
5739.66 1451
5740.38 1446
5741.09 1285
5741.81 1224
5742.52 1320
5743.24 1430
5743.95 1375
5744.67 1320
5745.38 1381
5746.10 1331
5746.81 1227
5747.53 1470
5748.24 1563
5748.96 1482
5749.67 1417
5750.39 1542
5751.10 1492
5751.82 1459
5752.53 1535
5753.25 1714
5753.97 1715
5754.68 1753
5755.40 1809
5756.11 1672
5756.83 1785
5757.54 1725
5758.26 1647
5758.98 1634
5759.69 1491
5760.41 1503
5761.12 1433
5761.84 1469
5762.56 1489
5763.27 1432
5763.99 1383
5764.71 1381
5765.42 1517
5766.14 1466
5766.85 1578
5767.57 1397
5768.29 1419
5769.00 1482
5769.72 1459
5770.44 1505
5771.15 1431
5771.87 1448
5772.59 1397
5773.30 1326
5774.02 1352
5774.74 1434
5775.46 1546
5776.17 1507
5776.89 1556
5777.61 1494
5778.32 1630
5779.04 1419
5779.76 1446
5780.48 1387
5781.19 1431
5781.91 1464
5782.63 1524
5783.35 1426
5784.06 1404
5784.78 1458
5785.50 1559
5786.22 1571
5786.93 1476
5787.65 1519
5788.37 1629
5789.09 1774
5789.80 1645
5790.52 1561
5791.24 1611
5791.96 1668
5792.68 1693
5793.39 1619
5794.11 1634
5794.83 1680
5795.55 1857
5796.27 2029
5796.99 2176
5797.70 2235
5798.42 2389
5799.14 2782
5799.86 3115
5800.58 3629
5801.30 3833
5802.02 4087
5802.73 4140
5803.45 3821
5804.17 3369
5804.89 2900
5805.61 2549
5806.33 2384
5807.05 2377
5807.77 2104
5808.49 1898
5809.20 1931
5809.92 1963
5810.64 1884
5811.36 1924
5812.08 1727
5812.80 1842
5813.52 1985
5814.24 1908
5814.96 1834
5815.68 1874
5816.40 1967
5817.12 1999
5817.84 1987
5818.56 2178
5819.28 2024
5820.00 1811
5820.72 1975
5821.44 2037
5822.16 1970
5822.88 1809
5823.60 1931
5824.32 1790
5825.04 1812
5825.76 1708
5826.48 1716
5827.20 1643
5827.92 1537
5828.64 1708
5829.36 1629
5830.08 1529
5830.80 1558
5831.52 1536
5832.24 1345
5832.96 1446
5833.68 1624
5834.40 1534
5835.12 1584
5835.84 1579
5836.56 1556
5837.28 1598
5838.00 1675
5838.73 1721
5839.45 1588
5840.17 1628
5840.89 1723
5841.61 1632
5842.33 1621
5843.05 1511
5843.77 1453
5844.49 1513
5845.22 1413
5845.94 1469
5846.66 1355
5847.38 1441
5848.10 1434
5848.82 1395
5849.54 1455
5850.27 1505
5850.99 1521
5851.71 1339
5852.43 1489
5853.15 1496
5853.88 1409
5854.60 1400
5855.32 1454
5856.04 1371
5856.76 1520
5857.49 1502
5858.21 1379
5858.93 1470
5859.65 1375
5860.37 1476
5861.10 1471
5861.82 1417
5862.54 1316
5863.26 1333
5863.99 1439
5864.71 1341
5865.43 1338
5866.15 1382
5866.88 1375
5867.60 1336
5868.32 1366
5869.04 1367
5869.77 1285
5870.49 1284
5871.21 1303
5871.94 1383
5872.66 1342
5873.38 1549
5874.11 1575
5874.83 1468
5875.55 1382
5876.27 1338
5877.00 1321
5877.72 1368
5878.44 1468
5879.17 1446
5879.89 1399
5880.62 1338
5881.34 1302
5882.06 1255
5882.79 1389
5883.51 1447
5884.23 1345
5884.96 1362
5885.68 1458
5886.40 1467
5887.13 1530
5887.85 1479
5888.58 1403
5889.30 1263
5890.02 1271
5890.75 1298
5891.47 1358
5892.20 1280
5892.92 1335
5893.65 1351
5894.37 1215
5895.09 1223
5895.82 1378
5896.54 1224
5897.27 1331
5897.99 1224
5898.72 1249
5899.44 1352
5900.17 1359
5900.89 1481
5901.62 1339
5902.34 1332
5903.07 1321
5903.79 1298
5904.52 1368
5905.24 1433
5905.97 1407
5906.69 1256
5907.42 1344
5908.14 1390
5908.87 1436
5909.59 1387
5910.32 1390
5911.04 1429
5911.77 1395
5912.49 1343
5913.22 1356
5913.94 1397
5914.67 1505
5915.40 1496
5916.12 1447
5916.85 1433
5917.57 1616
5918.30 1440
5919.02 1577
5919.75 1322
5920.48 1322
5921.20 1437
5921.93 1462
5922.65 1550
5923.38 1581
5924.11 1430
5924.83 1396
5925.56 1324
5926.29 1294
5927.01 1352
5927.74 1420
5928.47 1506
5929.19 1555
5929.92 1555
5930.64 1535
5931.37 1389
5932.10 1543
5932.82 1461
5933.55 1537
5934.28 1436
5935.01 1450
5935.73 1516
5936.46 1658
5937.19 1664
5937.91 1632
5938.64 1627
5939.37 1765
5940.09 1674
5940.82 1584
5941.55 1572
5942.28 1783
5943.00 1788
5943.73 1598
5944.46 1624
5945.19 1751
5945.91 1802
5946.64 1857
5947.37 1903
5948.10 1859
5948.82 1869
5949.55 1765
5950.28 1837
5951.01 2093
5951.73 2159
5952.46 2200
5953.19 2228
5953.92 2260
5954.65 2205
5955.38 2088
5956.10 2279
5956.83 2187
5957.56 2136
5958.29 2138
5959.02 2171
5959.74 2129
5960.47 2224
5961.20 2224
5961.93 2120
5962.66 2076
5963.39 2245
5964.12 2426
5964.84 2700
5965.57 2750
5966.30 2970
5967.03 3172
5967.76 3173
5968.49 3226
5969.22 3346
5969.95 3361
5970.68 3285
5971.40 3084
5972.13 2854
5972.86 2593
5973.59 2612
5974.32 2650
5975.05 2552
5975.78 2525
5976.51 2514
5977.24 2385
5977.97 2540
5978.70 2742
5979.43 2746
5980.16 2728
5980.89 2974
5981.62 2943
5982.35 3107
5983.08 3009
5983.81 3005
5984.54 2999
5985.27 2902
5986.00 3035
5986.73 3185
5987.46 3104
5988.19 3131
5988.92 3119
5989.65 3037
5990.38 2800
5991.11 2799
5991.84 2786
5992.57 2953
5993.30 3183
5994.03 3250
5994.76 2944
5995.49 2984
5996.22 3114
5996.95 3180
5997.68 3187
5998.41 3085
5999.14 3166
5999.87 3256
6000.60 3148
6001.34 3026
6002.07 2955
6002.80 3079
6003.53 3057
6004.26 3002
6004.99 3102
6005.72 2979
6006.45 3069
6007.18 3159
6007.92 3262
6008.65 3709
6009.38 4186
6010.11 4973
6010.84 5740
6011.57 6692
6012.30 7431
6013.04 7927
6013.77 8602
6014.50 8729
6015.23 8761
6015.96 8764
6016.69 8066
6017.43 6994
6018.16 6323
6018.89 5781
6019.62 5177
6020.35 4481
6021.09 3842
6021.82 3532
6022.55 3112
6023.28 3010
6024.02 2833
6024.75 2768
6025.48 2647
6026.21 2645
6026.94 2677
6027.68 2706
6028.41 2659
6029.14 2565
6029.88 2546
6030.61 2461
6031.34 2389
6032.07 2584
6032.81 2461
6033.54 2306
6034.27 2209
6035.01 2277
6035.74 2215
6036.47 2283
6037.20 2355
6037.94 2541
6038.67 2466
6039.40 2340
6040.14 2369
6040.87 2519
6041.60 2476
6042.34 2596
6043.07 2526
6043.80 2535
6044.54 2583
6045.27 2665
6046.00 2466
6046.74 2728
6047.47 2586
6048.21 2806
6048.94 3097
6049.67 3078
6050.41 3301
6051.14 3167
6051.88 3368
6052.61 3484
6053.34 3640
6054.08 3594
6054.81 3476
6055.55 3387
6056.28 3453
6057.01 3091
6057.75 2913
6058.48 2749
6059.22 2634
6059.95 2671
6060.69 2694
6061.42 2678
6062.16 2456
6062.89 2544
6063.63 2680
6064.36 2504
6065.09 2483
6065.83 2560
6066.56 2591
6067.30 2472
6068.03 2432
6068.77 2290
6069.50 2321
6070.24 2349
6070.97 2383
6071.71 2378
6072.45 2178
6073.18 2306
6073.92 2230
6074.65 2191
6075.39 2179
6076.12 2100
6076.86 2046
6077.59 2062
6078.33 2019
6079.06 2052
6079.80 2158
6080.54 2173
6081.27 2085
6082.01 2117
6082.74 2045
6083.48 2086
6084.21 2088
6084.95 2191
6085.69 2080
6086.42 2131
6087.16 2105
6087.90 2004
6088.63 1937
6089.37 2100
6090.10 2155
6090.84 2229
6091.58 2153
6092.31 2166
6093.05 2187
6093.79 2190
6094.52 2025
6095.26 2058
6096.00 2070
6096.73 1926
6097.47 1932
6098.21 2063
6098.94 1932
6099.68 2007
6100.42 2068
6101.15 2056
6101.89 2032
6102.63 1756
6103.37 1819
6104.10 1918
6104.84 2032
6105.58 1806
6106.31 1834
6107.05 2041
6107.79 2022
6108.53 1940
6109.26 1871
6110.00 2051
6110.74 2010
6111.48 1873
6112.21 1964
6112.95 1906
6113.69 1965
6114.43 2050
6115.17 2091
6115.90 2029
6116.64 2050
6117.38 1948
6118.12 1973
6118.85 1883
6119.59 2123
6120.33 2022
6121.07 1845
6121.81 1908
6122.55 1924
6123.28 1954
6124.02 1996
6124.76 1997
6125.50 2000
6126.24 2002
6126.98 1935
6127.71 2007
6128.45 2037
6129.19 2057
6129.93 1985
6130.67 2133
6131.41 2115
6132.15 2085
6132.89 2099
6133.63 2035
6134.36 2114
6135.10 1980
6135.84 2009
6136.58 1937
6137.32 1909
6138.06 2041
6138.80 2103
6139.54 2131
6140.28 2095
6141.02 2022
6141.76 2079
6142.50 2148
6143.24 2125
6143.97 2127
6144.71 2013
6145.45 2033
6146.19 2009
6146.93 1907
6147.67 1949
6148.41 2119
6149.15 2071
6149.89 2144
6150.63 2118
6151.37 2105
6152.11 1979
6152.85 2077
6153.59 2136
6154.33 2066
6155.07 2099
6155.81 2103
6156.55 2136
6157.29 2270
6158.03 2209
6158.78 2072
6159.52 2112
6160.26 2216
6161.00 2192
6161.74 2170
6162.48 2184
6163.22 2335
6163.96 2347
6164.70 2494
6165.44 2544
6166.18 2741
6166.92 2809
6167.66 2848
6168.41 2782
6169.15 2922
6169.89 2927
6170.63 2936
6171.37 2828
6172.11 2665
6172.85 2781
6173.59 2744
6174.34 2794
6175.08 2609
6175.82 2565
6176.56 2478
6177.30 2522
6178.04 2588
6178.78 2513
6179.53 2708
6180.27 2814
6181.01 2862
6181.75 2735
6182.49 2692
6183.24 2811
6183.98 2879
6184.72 2823
6185.46 2783
6186.20 2738
6186.95 2897
6187.69 2923
6188.43 2809
6189.17 2770
6189.91 3074
6190.66 3075
6191.40 3128
6192.14 3335
6192.88 3233
6193.63 3284
6194.37 3337
6195.11 3503
6195.85 3710
6196.60 3492
6197.34 3460
6198.08 3561
6198.83 3373
6199.57 3374
6200.31 3458
6201.05 3397
6201.80 3531
6202.54 3671
6203.28 3759
6204.03 4081
6204.77 4454
6205.51 4881
6206.26 6172
6207.00 7728
6207.74 9724
6208.49 11643
6209.23 13753
6209.97 15593
6210.72 16745
6211.46 16922
6212.21 15935
6212.95 14475
6213.69 12385
6214.44 10492
6215.18 8772
6215.92 7634
6216.67 6324
6217.41 5456
6218.16 4791
6218.90 4397
6219.64 3946
6220.39 3864
6221.13 3778
6221.88 3628
6222.62 3541
6223.37 3809
6224.11 4083
6224.85 4293
6225.60 4415
6226.34 4096
6227.09 4132
6227.83 4064
6228.58 3720
6229.32 3585
6230.07 3269
6230.81 2977
6231.56 2876
6232.30 2791
6233.05 2787
6233.79 2663
6234.54 2642
6235.28 2518
6236.03 2574
6236.77 2497
6237.52 2654
6238.26 2762
6239.01 2712
6239.75 2785
6240.50 2761
6241.24 2623
6241.99 2929
6242.73 3116
6243.48 2954
6244.22 2946
6244.97 3344
6245.72 3474
6246.46 3678
6247.21 4075
6247.95 4436
6248.70 4510
6249.45 4666
6250.19 4706
6250.94 4448
6251.68 4085
6252.43 3904
6253.18 3720
6253.92 3372
6254.67 3272
6255.41 3167
6256.16 3224
6256.91 3248
6257.65 3039
6258.40 3115
6259.15 3095
6259.89 3172
6260.64 3134
6261.39 3209
6262.13 3039
6262.88 3116
6263.63 2904
6264.37 2883
6265.12 2811
6265.87 2864
6266.61 2927
6267.36 2884
6268.11 2739
6268.85 2920
6269.60 3034
6270.35 2827
6271.10 2789
6271.84 2800
6272.59 2717
6273.34 2800
6274.08 2982
6274.83 3069
6275.58 2947
6276.33 3251
6277.07 3421
6277.82 3462
6278.57 3482
6279.32 3495
6280.07 3235
6280.81 3190
6281.56 3134
6282.31 3086
6283.06 2958
6283.80 2872
6284.55 2674
6285.30 2720
6286.05 2719
6286.80 2756
6287.54 2680
6288.29 2659
6289.04 2750
6289.79 2710
6290.54 2656
6291.29 2547
6292.03 2558
6292.78 2482
6293.53 2386
6294.28 2295
6295.03 2221
6295.78 2193
6296.53 2167
6297.28 2189
6298.02 2270
6298.77 2268
6299.52 2441
6300.27 2357
6301.02 2389
6301.77 2358
6302.52 2288
6303.27 2252
6304.02 2303
6304.77 2324
6305.51 2346
6306.26 2282
6307.01 2276
6307.76 2213
6308.51 2241
6309.26 2229
6310.01 2203
6310.76 2210
6311.51 2218
6312.26 2296
6313.01 2223
6313.76 2193
6314.51 2447
6315.26 2608
6316.01 2528
6316.76 2445
6317.51 2512
6318.26 2455
6319.01 2420
6319.76 2339
6320.51 2412
6321.26 2297
6322.01 2150
6322.76 2162
6323.51 2141
6324.26 2096
6325.01 2204
6325.76 2015
6326.51 1897
6327.26 1972
6328.01 2122
6328.76 2136
6329.51 2095
6330.26 2080
6331.02 2124
6331.77 2176
6332.52 2114
6333.27 2107
6334.02 2067
6334.77 2148
6335.52 2136
6336.27 2017
6337.02 2073
6337.77 2025
6338.53 1979
6339.28 2101
6340.03 2156
6340.78 2062
6341.53 2188
6342.28 2179
6343.03 2056
6343.78 1973
6344.54 2038
6345.29 2233
6346.04 2226
6346.79 2287
6347.54 2288
6348.29 2035
6349.05 2106
6349.80 2217
6350.55 2291
6351.30 2113
6352.05 2441
6352.81 2285
6353.56 2281
6354.31 2437
6355.06 2581
6355.82 2517
6356.57 2304
6357.32 2270
6358.07 2238
6358.82 2071
6359.58 2237
6360.33 2250
6361.08 2009
6361.83 2022
6362.59 2154
6363.34 2184
6364.09 2021
6364.85 2121
6365.60 2076
6366.35 2001
6367.10 2001
6367.86 1950
6368.61 1983
6369.36 2128
6370.12 2152
6370.87 1996
6371.62 1913
6372.38 2015
6373.13 2015
6373.88 1952
6374.64 1983
6375.39 1941
6376.14 1823
6376.90 1912
6377.65 1997
6378.40 2020
6379.16 1798
6379.91 1797
6380.66 1867
6381.42 1958
6382.17 1958
6382.92 2124
6383.68 1941
6384.43 1855
6385.19 1916
6385.94 1929
6386.69 1872
6387.45 1848
6388.20 1875
6388.96 1863
6389.71 1905
6390.47 1971
6391.22 1888
6391.97 2022
6392.73 1889
6393.48 1868
6394.24 1910
6394.99 1837
6395.75 1777
6396.50 1741
6397.26 1826
6398.01 1794
6398.77 1767
6399.52 1720
6400.28 1735
6401.03 1633
6401.79 1761
6402.54 1741
6403.30 1694
6404.05 1720
6404.81 1705
6405.56 1658
6406.32 1722
6407.07 1828
6407.83 1922
6408.58 1795
6409.34 1765
6410.09 1737
6410.85 1833
6411.60 1742
6412.36 1713
6413.11 1738
6413.87 1663
6414.63 1765
6415.38 1798
6416.14 1758
6416.89 1753
6417.65 1752
6418.41 1697
6419.16 1834
6419.92 1763
6420.67 1754
6421.43 1740
6422.19 1717
6422.94 1827
6423.70 1853
6424.45 1737
6425.21 1745
6425.97 1788
6426.72 1831
6427.48 1687
6428.24 1767
6428.99 1731
6429.75 1705
6430.51 1705
6431.26 1693
6432.02 1745
6432.78 1658
6433.53 1766
6434.29 1819
6435.05 1759
6435.80 1793
6436.56 1732
6437.32 1697
6438.08 1818
6438.83 1800
6439.59 1738
6440.35 1730
6441.10 1700
6441.86 1761
6442.62 1782
6443.38 1744
6444.13 1696
6444.89 1673
6445.65 1714
6446.41 1694
6447.16 1657
6447.92 1798
6448.68 1727
6449.44 1702
6450.19 1708
6450.95 1701
6451.71 1746
6452.47 1754
6453.23 1803
6453.98 1657
6454.74 1743
6455.50 1765
6456.26 1785
6457.02 1869
6457.78 1829
6458.53 1839
6459.29 1842
6460.05 1858
6460.81 1929
6461.57 1881
6462.33 1775
6463.08 1711
6463.84 1792
6464.60 1799
6465.36 1693
6466.12 1709
6466.88 1586
6467.64 1745
6468.40 1844
6469.15 1741
6469.91 1818
6470.67 1911
6471.43 1870
6472.19 1819
6472.95 1857
6473.71 2001
6474.47 1996
6475.23 1920
6475.99 1948
6476.75 1932
6477.51 1952
6478.26 1901
6479.02 1955
6479.78 2098
6480.54 2036
6481.30 2015
6482.06 2083
6482.82 2165
6483.58 2173
6484.34 2135
6485.10 2316
6485.86 2295
6486.62 2253
6487.38 2368
6488.14 2331
6488.90 2399
6489.66 2514
6490.42 2246
6491.18 2473
6491.94 2472
6492.70 2533
6493.46 2517
6494.22 2588
6494.98 2747
6495.74 2722
6496.51 2689
6497.27 2801
6498.03 2770
6498.79 2837
6499.55 2894
6500.31 2801
6501.07 2707
6501.83 2667
6502.59 2660
6503.35 2793
6504.11 2898
6504.87 2717
6505.64 2924
6506.40 3003
6507.16 3033
6507.92 3211
6508.68 3330
6509.44 3427
6510.20 3525
6510.96 3403
6511.73 3450
6512.49 3303
6513.25 3479
6514.01 3467
6514.77 3322
6515.53 3292
6516.29 3388
6517.06 3447
6517.82 3475
6518.58 3503
6519.34 3607
6520.10 3567
6520.87 3586
6521.63 3784
6522.39 3794
6523.15 4050
6523.91 4222
6524.68 4463
6525.44 4960
6526.20 5386
6526.96 5520
6527.73 5744
6528.49 5740
6529.25 5594
6530.01 5631
6530.78 5702
6531.54 5709
6532.30 6020
6533.06 6536
6533.83 7246
6534.59 8459
6535.35 10619
6536.11 12604
6536.88 14314
6537.64 15833
6538.40 16022
6539.17 15367
6539.93 14248
6540.69 12321
6541.46 10499
6542.22 8818
6542.98 7243
6543.74 5936
6544.51 5278
6545.27 4645
6546.04 4173
6546.80 4029
6547.56 3554
6548.33 3634
6549.09 3496
6549.85 3273
6550.62 3194
6551.38 3145
6552.14 3152
6552.91 3023
6553.67 3059
6554.44 3057
6555.20 3029
6555.96 2988
6556.73 2640
6557.49 2720
6558.26 2592
6559.02 2560
6559.78 2747
6560.55 2811
6561.31 2661
6562.08 2812
6562.84 3077
6563.61 3190
6564.37 3085
6565.14 3369
6565.90 3524
6566.66 3507
6567.43 3548
6568.19 3120
6568.96 3198
6569.72 3314
6570.49 3328
6571.25 3341
6572.02 3543
6572.78 3608
6573.55 3715
6574.31 4233
6575.08 4351
6575.84 4552
6576.61 4536
6577.37 4537
6578.14 4464
6578.90 4518
6579.67 4419
6580.44 4245
6581.20 4390
6581.97 4152
6582.73 4250
6583.50 4119
6584.26 3888
6585.03 3777
6585.79 3704
6586.56 3593
6587.33 3608
6588.09 3522
6588.86 3554
6589.62 3728
6590.39 3820
6591.16 3814
6591.92 4209
6592.69 4616
6593.45 4823
6594.22 5204
6594.99 5307
6595.75 5463
6596.52 5383
6597.29 5540
6598.05 5208
6598.82 4852
6599.59 4541
6600.35 3959
6601.12 3851
6601.89 3630
6602.65 3455
6603.42 3348
6604.19 3371
6604.95 3162
6605.72 3168
6606.49 3236
6607.25 3322
6608.02 3130
6608.79 3192
6609.55 3207
6610.32 3210
6611.09 3059
6611.86 3121
6612.62 3371
6613.39 3096
6614.16 2930
6614.93 3015
6615.69 3051
6616.46 2943
6617.23 2793
6618.00 2854
6618.76 2858
6619.53 2819
6620.30 3004
6621.07 2707
6621.83 2828
6622.60 2814
6623.37 2750
6624.14 2734
6624.91 2652
6625.67 2728
6626.44 2799
6627.21 2813
6627.98 2710
6628.75 2653
6629.52 2657
6630.28 2734
6631.05 2802
6631.82 2932
6632.59 3027
6633.36 3335
6634.13 3435
6634.90 3515
6635.66 3606
6636.43 3584
6637.20 3543
6637.97 3342
6638.74 3268
6639.51 3038
6640.28 2978
6641.05 2788
6641.81 2667
6642.58 2622
6643.35 2696
6644.12 2540
6644.89 2546
6645.66 2515
6646.43 2481
6647.20 2477
6647.97 2531
6648.74 2728
6649.51 2628
6650.28 2610
6651.05 2714
6651.82 2788
6652.59 2600
6653.35 2698
6654.12 2574
6654.89 2677
6655.66 2602
6656.43 2571
6657.20 2531
6657.97 2402
6658.74 2373
6659.51 2350
6660.28 2478
6661.05 2447
6661.82 2362
6662.59 2416
6663.36 2323
6664.13 2263
6664.91 2325
6665.68 2296
6666.45 2270
6667.22 2229
6667.99 2248
6668.76 2274
6669.53 2422
6670.30 2396
6671.07 2475
6671.84 2499
6672.61 2406
6673.38 2286
6674.15 2434
6674.92 2652
6675.69 2608
6676.47 2614
6677.24 2519
6678.01 2447
6678.78 2336
6679.55 2332
6680.32 2347
6681.09 2125
6681.86 2262
6682.64 2479
6683.41 2596
6684.18 2643
6684.95 2882
6685.72 3017
6686.49 3100
6687.26 3025
6688.04 3190
6688.81 3036
6689.58 2780
6690.35 2725
6691.12 2384
6691.90 2375
6692.67 2241
6693.44 2281
6694.21 2181
6694.98 2241
6695.76 2289
6696.53 2329
6697.30 2153
6698.07 2125
6698.84 2014
6699.62 2018
6700.39 2141
6701.16 2135
6701.93 2193
6702.71 2108
6703.48 2240
6704.25 2112
6705.02 2045
6705.80 2270
6706.57 2327
6707.34 2137
6708.12 2334
6708.89 2252
6709.66 2146
6710.43 2129
6711.21 2072
6711.98 2029
6712.75 2089
6713.53 2099
6714.30 2117
6715.07 2066
6715.85 2051
6716.62 2024
6717.39 2038
6718.17 1930
6718.94 2038
6719.71 1949
6720.49 2068
6721.26 1905
6722.03 1976
6722.81 2054
6723.58 1997
6724.36 1998
6725.13 1941
6725.90 1809
6726.68 1969
6727.45 1911
6728.23 1861
6729.00 1937
6729.77 1958
6730.55 1886
6731.32 1807
6732.10 1928
6732.87 1915
6733.64 1884
6734.42 1837
6735.19 1999
6735.97 1971
6736.74 1905
6737.52 1845
6738.29 1889
6739.07 1987
6739.84 2121
6740.62 2049
6741.39 1977
6742.16 1947
6742.94 1995
6743.71 2070
6744.49 2019
6745.26 2155
6746.04 2072
6746.81 2127
6747.59 2166
6748.36 2075
6749.14 2188
6749.92 2397
6750.69 2308
6751.47 2394
6752.24 2637
6753.02 2467
6753.79 2951
6754.57 2695
6755.34 2638
6756.12 2427
6756.89 2357
6757.67 2319
6758.45 2237
6759.22 2075
6760.00 2090
6760.77 1940
6761.55 1976
6762.33 2058
6763.10 2126
6763.88 2110
6764.65 1895
6765.43 1923
6766.21 1975
6766.98 1876
6767.76 1805
6768.53 2009
6769.31 1910
6770.09 1836
6770.86 1949
6771.64 1921
6772.42 1864
6773.19 2014
6773.97 1813
6774.75 1999
6775.52 1946
6776.30 1914
6777.08 1897
6777.85 1903
6778.63 1801
6779.41 1762
6780.18 1833
6780.96 1762
6781.74 1783
6782.52 1846
6783.29 1852
6784.07 1834
6784.85 1739
6785.62 1680
6786.40 1744
6787.18 1944
6787.96 1873
6788.73 1809
6789.51 1678
6790.29 1829
6791.07 1858
6791.84 1747
6792.62 1694
6793.40 1577
6794.18 1717
6794.96 1673
6795.73 1586
6796.51 1613
6797.29 1820
6798.07 1855
6798.85 1841
6799.62 1686
6800.40 1741
6801.18 1760
6801.96 1799
6802.74 1750
6803.51 1741
6804.29 1769
6805.07 1935
6805.85 1811
6806.63 1798
6807.41 1822
6808.19 1794
6808.96 1824
6809.74 1684
6810.52 1802
6811.30 1706
6812.08 1701
6812.86 1706
6813.64 1701
6814.42 1787
6815.20 1737
6815.97 1812
6816.75 1788
6817.53 1889
6818.31 1828
6819.09 1770
6819.87 1737
6820.65 1807
6821.43 1813
6822.21 1943
6822.99 1898
6823.77 1840
6824.55 1768
6825.33 1679
6826.11 1805
6826.89 1838
6827.67 1856
6828.44 1776
6829.22 1758
6830.00 1814
6830.78 1703
6831.56 1751
6832.34 1847
6833.12 1772
6833.90 1784
6834.68 1745
6835.46 1681
6836.24 1653
6837.03 1774
6837.81 1594
6838.59 1585
6839.37 1673
6840.15 1672
6840.93 1677
6841.71 1799
6842.49 1755
6843.27 1718
6844.05 1792
6844.83 1770
6845.61 1798
6846.39 1766
6847.17 1809
6847.95 1941
6848.73 2146
6849.52 2548
6850.30 2880
6851.08 3180
6851.86 3264
6852.64 3435
6853.42 3312
6854.20 3141
6854.98 3018
6855.76 2622
6856.55 2462
6857.33 2274
6858.11 2162
6858.89 2051
6859.67 1865
6860.45 1880
6861.23 1965
6862.02 1949
6862.80 1830
6863.58 1800
6864.36 1807
6865.14 1986
6865.93 1872
6866.71 1892
6867.49 2049
6868.27 2142
6869.05 2169
6869.84 2037
6870.62 1926
6871.40 1915
6872.18 1919
6872.96 1781
6873.75 1832
6874.53 1723
6875.31 1883
6876.09 1721
6876.88 1760
6877.66 1785
6878.44 1845
6879.22 2029
6880.01 1970
6880.79 2086
6881.57 2151
6882.36 2098
6883.14 2221
6883.92 2198
6884.70 2181
6885.49 2406
6886.27 2720
6887.05 2856
6887.84 3329
6888.62 3794
6889.40 3737
6890.19 3566
6890.97 3375
6891.75 3265
6892.54 2985
6893.32 2462
6894.10 2458
6894.89 2443
6895.67 2382
6896.45 2468
6897.24 2391
6898.02 2333
6898.81 2224
6899.59 2243
6900.37 2208
6901.16 2232
6901.94 2109
6902.73 2218
6903.51 2371
6904.29 2305
6905.08 2050
6905.86 2204
6906.65 2320
6907.43 2264
6908.21 2107
6909.00 2200
6909.78 2270
6910.57 2003
6911.35 1830
6912.14 2044
6912.92 1939
6913.71 1929
6914.49 1887
6915.27 2001
6916.06 1826
6916.84 1939
6917.63 2005
6918.41 2057
6919.20 1935
6919.98 1902
6920.77 1860
6921.55 1892
6922.34 1999
6923.12 2044
6923.91 1952
6924.69 2057
6925.48 2206
6926.27 2111
6927.05 1959
6927.84 2128
6928.62 2126
6929.41 2046
6930.19 2004
6930.98 1976
6931.76 2090
6932.55 2325
6933.34 2200
6934.12 2237
6934.91 2282
6935.69 2153
6936.48 2120
6937.26 2353
6938.05 2226
6938.84 2226
6939.62 2280
6940.41 2311
6941.20 2247
6941.98 2253
6942.77 2333
6943.55 2507
6944.34 2451
6945.13 2461
6945.91 2566
6946.70 2443
6947.49 2533
6948.27 2631
6949.06 2548
6949.85 2535
6950.63 2563
6951.42 2621
6952.21 2470
6952.99 2419
6953.78 2514
6954.57 2424
6955.35 2553
6956.14 2528
6956.93 2572
6957.72 2698
6958.50 2716
6959.29 2642
6960.08 2706
6960.86 2827
6961.65 2804
6962.44 2652
6963.23 2687
6964.01 2679
6964.80 2690
6965.59 2790
6966.38 2868
6967.16 2845
6967.95 2948
6968.74 2986
6969.53 3042
6970.32 3027
6971.10 3099
6971.89 3107
6972.68 3032
6973.47 3084
6974.26 3070
6975.04 3245
6975.83 3225
6976.62 3095
6977.41 3311
6978.20 3508
6978.98 3553
6979.77 3734
6980.56 3854
6981.35 4001
6982.14 4370
6982.93 5193
6983.72 5754
6984.50 6815
6985.29 8034
6986.08 8982
6986.87 9915
6987.66 10032
6988.45 9715
6989.24 9005
6990.03 8294
6990.81 7412
6991.60 6309
6992.39 5728
6993.18 5220
6993.97 4683
6994.76 4266
6995.55 4423
6996.34 4769
6997.13 5231
6997.92 5996
6998.71 7134
6999.50 8446
7000.29 9507
7001.08 9884
7001.87 10010
7002.65 9585
7003.44 9124
7004.23 8164
7005.02 7021
7005.81 6267
7006.60 5224
7007.39 4492
7008.18 4199
7008.97 3974
7009.76 3521
7010.55 3358
7011.34 3446
7012.13 3629
7012.92 3622
7013.71 3795
7014.50 3632
7015.30 3519
7016.09 3527
7016.88 3542
7017.67 3465
7018.46 3365
7019.25 3142
7020.04 2947
7020.83 3042
7021.62 3062
7022.41 3073
7023.20 3123
7023.99 3166
7024.78 3335
7025.57 3454
7026.37 3366
7027.16 3201
7027.95 3316
7028.74 3216
7029.53 3175
7030.32 3007
7031.11 2838
7031.90 2991
7032.69 2876
7033.49 2821
7034.28 2746
7035.07 2682
7035.86 2880
7036.65 3008
7037.44 3144
7038.24 3111
7039.03 3158
7039.82 3280
7040.61 3118
7041.40 3162
7042.19 3289
7042.99 3208
7043.78 3230
7044.57 3028
7045.36 2897
7046.15 2947
7046.95 2834
7047.74 2801
7048.53 2995
7049.32 3234
7050.12 3378
7050.91 3518
7051.70 3623
7052.49 3591
7053.29 3426
7054.08 3399
7054.87 3391
7055.66 3105
7056.46 2908
7057.25 2865
7058.04 2743
7058.83 2724
7059.63 2678
7060.42 2650
7061.21 2871
7062.01 2699
7062.80 2676
7063.59 2732
7064.39 2752
7065.18 2743
7065.97 2867
7066.77 2679
7067.56 2747
7068.35 2699
7069.15 2726
7069.94 2715
7070.73 2788
7071.53 2876
7072.32 2791
7073.11 2748
7073.91 2734
7074.70 2650
7075.49 2696
7076.29 2752
7077.08 2510
7077.88 2417
7078.67 2613
7079.46 2517
7080.26 2513
7081.05 2404
7081.85 2497
7082.64 2447
7083.43 2372
7084.23 2489
7085.02 2505
7085.82 2559
7086.61 2797
7087.41 3119
7088.20 3377
7089.00 3279
7089.79 3261
7090.58 3208
7091.38 3112
7092.17 3040
7092.97 2856
7093.76 2528
7094.56 2529
7095.35 2298
7096.15 2292
7096.94 2140
7097.74 2103
7098.53 2120
7099.33 2093
7100.12 2005
7100.92 2160
7101.71 2067
7102.51 1981
7103.30 1948
7104.10 1990
7104.89 1887
7105.69 1911
7106.49 1906
7107.28 1926
7108.08 1971
7108.87 1942
7109.67 1977
7110.46 1927
7111.26 1826
7112.06 1788
7112.85 1828
7113.65 1878
7114.44 1932
7115.24 1881
7116.04 1879
7116.83 1868
7117.63 1873
7118.42 1889
7119.22 1842
7120.02 1966
7120.81 1797
7121.61 1799
7122.41 1829
7123.20 1679
7124.00 1791
7124.79 2056
7125.59 1939
7126.39 1843
7127.18 1816
7127.98 1937
7128.78 1804
7129.57 1900
7130.37 2043
7131.17 1904
7131.97 1833
7132.76 1836
7133.56 1769
7134.36 1711
7135.15 1742
7135.95 1645
7136.75 1775
7137.55 1747
7138.34 1702
7139.14 1672
7139.94 1598
7140.73 1676
7141.53 1676
7142.33 1526
7143.13 1647
7143.92 1753
7144.72 1821
7145.52 1792
7146.32 1763
7147.12 1709
7147.91 1808
7148.71 1797
7149.51 1699
7150.31 1790
7151.11 1663
7151.90 1700
7152.70 1649
7153.50 1674
7154.30 1692
7155.10 1808
7155.89 1772
7156.69 1686
7157.49 1608
7158.29 1511
7159.09 1511
7159.89 1619
7160.68 1636
7161.48 1683
7162.28 1593
7163.08 1586
7163.88 1620
7164.68 1526
7165.48 1521
7166.28 1483
7167.07 1514
7167.87 1598
7168.67 1564
7169.47 1527
7170.27 1568
7171.07 1491
7171.87 1605
7172.67 1617
7173.47 1552
7174.27 1451
7175.07 1506
7175.87 1497
7176.67 1507
7177.46 1434
7178.26 1452
7179.06 1566
7179.86 1638
7180.66 1543
7181.46 1516
7182.26 1483
7183.06 1642
7183.86 1704
7184.66 1630
7185.46 1678
7186.26 1652
7187.06 1653
7187.86 1656
7188.66 1515
7189.46 1558
7190.26 1442
7191.06 1457
7191.86 1446
7192.66 1631
7193.46 1434
7194.26 1415
7195.06 1388
7195.86 1314
7196.67 1320
7197.47 1282
7198.27 1355
7199.07 1341
7199.87 1448
7200.67 1483
7201.47 1470
7202.27 1463
7203.07 1505
7203.87 1458
7204.67 1443
7205.47 1415
7206.28 1325
7207.08 1294
7207.88 1406
7208.68 1298
7209.48 1324
7210.28 1433
7211.08 1496
7211.88 1552
7212.69 1411
7213.49 1238
7214.29 1341
7215.09 1368
7215.89 1303
7216.69 1354
7217.50 1353
7218.30 1364
7219.10 1304
7219.90 1350
7220.70 1371
7221.50 1327
7222.31 1325
7223.11 1302
7223.91 1350
7224.71 1398
7225.51 1377
7226.32 1387
7227.12 1274
7227.92 1324
7228.72 1226
7229.53 1353
7230.33 1358
7231.13 1380
7231.93 1233
7232.74 1349
7233.54 1344
7234.34 1358
7235.14 1262
7235.95 1242
7236.75 1338
7237.55 1363
7238.36 1466
7239.16 1509
7239.96 1425
7240.76 1488
7241.57 1492
7242.37 1654
7243.17 1624
7243.98 1444
7244.78 1376
7245.58 1384
7246.39 1423
7247.19 1383
7247.99 1486
7248.80 1441
7249.60 1376
7250.40 1443
7251.21 1300
7252.01 1396
7252.81 1394
7253.62 1440
7254.42 1439
7255.23 1410
7256.03 1375
7256.83 1418
7257.64 1397
7258.44 1447
7259.25 1513
7260.05 1483
7260.85 1438
7261.66 1475
7262.46 1505
7263.27 1508
7264.07 1356
7264.87 1563
7265.68 1507
7266.48 1516
7267.29 1557
7268.09 1552
7268.90 1622
7269.70 1656
7270.51 1659
7271.31 1606
7272.12 1558
7272.92 1585
7273.73 1545
7274.53 1532
7275.34 1498
7276.14 1540
7276.95 1529
7277.75 1645
7278.56 1569
7279.36 1671
7280.17 1744
7280.97 1937
7281.78 2166
7282.58 2463
7283.39 2960
7284.19 3416
7285.00 3822
7285.80 3927
7286.61 3815
7287.41 3876
7288.22 3753
7289.03 3104
7289.83 2848
7290.64 2503
7291.44 2237
7292.25 2038
7293.06 1985
7293.86 2014
7294.67 1820
7295.47 1722
7296.28 1685
7297.09 1845
7297.89 1769
7298.70 1684
7299.50 1670
7300.31 1712
7301.12 1704
7301.92 1759
7302.73 1705
7303.54 1684
7304.34 1795
7305.15 1806
7305.96 1742
7306.76 1717
7307.57 1850
7308.38 1914
7309.18 1951
7309.99 2214
7310.80 2145
7311.60 2249
7312.41 2168
7313.22 2333
7314.02 2455
7314.83 2208
7315.64 2226
7316.45 2130
7317.25 2274
7318.06 2407
7318.87 2625
7319.67 2843
7320.48 2933
7321.29 3209
7322.10 3371
7322.90 3235
7323.71 3308
7324.52 3372
7325.33 2955
7326.14 2794
7326.94 2473
7327.75 2218
7328.56 2155
7329.37 2011
7330.17 1970
7330.98 1811
7331.79 1757
7332.60 1690
7333.41 1762
7334.22 1668
7335.02 1593
7335.83 1671
7336.64 1835
7337.45 1652
7338.26 1763
7339.07 1789
7339.87 1812
7340.68 1809
7341.49 1692
7342.30 1730
7343.11 1679
7343.92 1703
7344.73 1688
7345.53 1799
7346.34 1728
7347.15 1679
7347.96 1732
7348.77 1689
7349.58 1671
7350.39 1682
7351.20 1735
7352.01 1862
7352.82 1756
7353.62 1656
7354.43 1657
7355.24 1596
7356.05 1606
7356.86 1719
7357.67 1799
7358.48 1715
7359.29 1800
7360.10 1898
7360.91 1986
7361.72 1873
7362.53 1981
7363.34 1901
7364.15 1826
7364.96 1859
7365.77 1748
7366.58 1777
7367.39 1849
7368.20 1899
7369.01 1747
7369.82 1730
7370.63 1841
7371.44 1832
7372.25 1751
7373.06 1764
7373.87 1776
7374.68 1822
7375.49 1807
7376.30 1784
7377.11 1807
7377.92 2030
7378.73 2160
7379.54 2335
7380.36 2540
7381.17 2814
7381.98 2909
7382.79 3151
7383.60 3177
7384.41 3028
7385.22 2752
7386.03 2714
7386.84 2420
7387.65 2080
7388.46 2082
7389.28 2019
7390.09 1948
7390.90 1840
7391.71 1868
7392.52 1863
7393.33 1697
7394.14 1800
7394.96 1961
7395.77 1962
7396.58 1956
7397.39 2095
7398.20 2302
7399.01 2552
7399.83 2593
7400.64 2590
7401.45 2777
7402.26 2657
7403.07 2707
7403.89 2626
7404.70 2493
7405.51 2321
7406.32 2421
7407.13 2204
7407.95 2281
7408.76 2399
7409.57 2196
7410.38 2205
7411.20 2010
7412.01 2070
7412.82 1915
7413.63 1905
7414.45 1846
7415.26 1837
7416.07 1661
7416.88 1703
7417.70 1748
7418.51 1636
7419.32 1680
7420.14 1718
7420.95 1742
7421.76 1754
7422.57 1749
7423.39 1591
7424.20 1640
7425.01 1503
7425.83 1422
7426.64 1473
7427.45 1560
7428.27 1589
7429.08 1506
7429.89 1411
7430.71 1467
7431.52 1560
7432.33 1480
7433.15 1452
7433.96 1396
7434.78 1438
7435.59 1464
7436.40 1556
7437.22 1513
7438.03 1494
7438.84 1584
7439.66 1538
7440.47 1534
7441.29 1577
7442.10 1696
7442.91 1505
7443.73 1480
7444.54 1501
7445.36 1454
7446.17 1463
7446.99 1452
7447.80 1491
7448.62 1423
7449.43 1529
7450.24 1424
7451.06 1364
7451.87 1288
7452.69 1428
7453.50 1426
7454.32 1365
7455.13 1366
7455.95 1365
7456.76 1522
7457.58 1392
7458.39 1360
7459.21 1418
7460.02 1422
7460.84 1299
7461.65 1263
7462.47 1410
7463.28 1458
7464.10 1290
7464.91 1284
7465.73 1296
7466.54 1331
7467.36 1407
7468.18 1364
7468.99 1457
7469.81 1554
7470.62 1488
7471.44 1366
7472.25 1414
7473.07 1476
7473.89 1324
7474.70 1461
7475.52 1384
7476.33 1467
7477.15 1382
7477.97 1376
7478.78 1372
7479.60 1355
7480.41 1330
7481.23 1319
7482.05 1298
7482.86 1330
7483.68 1412
7484.50 1372
7485.31 1277
7486.13 1323
7486.95 1302
7487.76 1294
7488.58 1288
7489.40 1223
7490.21 1272
7491.03 1250
7491.85 1156
7492.66 1125
7493.48 1282
7494.30 1193
7495.11 1171
7495.93 1130
7496.75 1145
7497.57 1200
7498.38 1202
7499.20 1170
7500.02 1299
7500.83 1259
7501.65 1221
7502.47 1196
7503.29 1165
7504.10 1133
7504.92 1172
7505.74 1211
7506.56 1127
7507.37 1139
7508.19 1165
7509.01 1138
7509.83 1092
7510.65 1152
7511.46 1160
7512.28 1056
7513.10 1188
7513.92 1159
7514.74 1211
7515.55 1192
7516.37 1123
7517.19 1164
7518.01 1216
7518.83 1120
7519.64 1096
7520.46 1068
7521.28 1217
7522.10 1062
7522.92 1100
7523.74 1063
7524.56 1133
7525.37 1179
7526.19 1209
7527.01 1175
7527.83 1239
7528.65 1118
7529.47 1077
7530.29 1036
7531.11 1074
7531.93 1152
7532.74 1170
7533.56 1139
7534.38 1160
7535.20 1145
7536.02 1080
7536.84 1052
7537.66 1185
7538.48 1126
7539.30 1123
7540.12 1162
7540.94 1159
7541.76 1203
7542.58 1137
7543.40 1114
7544.22 1196
7545.04 1232
7545.86 1261
7546.68 1187
7547.50 1136
7548.32 1129
7549.14 1172
7549.96 1238
7550.78 1231
7551.60 1146
7552.42 1115
7553.24 1109
7554.06 1222
7554.88 1251
7555.70 1202
7556.52 1157
7557.34 1152
7558.16 1284
7558.98 1271
7559.80 1207
7560.62 1270
7561.44 1170
7562.26 1131
7563.08 1226
7563.90 1217
7564.72 1123
7565.54 1144
7566.36 1162
7567.19 1178
7568.01 1202
7568.83 1213
7569.65 1301
7570.47 1198
7571.29 1309
7572.11 1250
7572.93 1103
7573.76 1248
7574.58 1226
7575.40 1224
7576.22 1180
7577.04 1069
7577.86 1161
7578.68 1136
7579.51 1199
7580.33 1150
7581.15 1232
7581.97 1151
7582.79 1214
7583.61 1246
7584.44 1229
7585.26 1194
7586.08 1313
7586.90 1310
7587.72 1259
7588.55 1370
7589.37 1380
7590.19 1261
7591.01 1363
7591.83 1306
7592.66 1289
7593.48 1375
7594.30 1264
7595.12 1323
7595.95 1347
7596.77 1343
7597.59 1232
7598.41 1197
7599.24 1237
7600.06 1218
7600.88 1220
7601.71 1326
7602.53 1497
7603.35 1559
7604.17 1692
7605.00 1855
7605.82 1788
7606.64 1787
7607.47 1855
7608.29 1817
7609.11 1673
7609.94 1669
7610.76 1706
7611.58 1649
7612.41 1537
7613.23 1449
7614.05 1455
7614.88 1487
7615.70 1566
7616.52 1644
7617.35 1574
7618.17 1697
7619.00 1664
7619.82 1642
7620.64 1711
7621.47 1684
7622.29 1654
7623.11 1561
7623.94 1716
7624.76 1601
7625.59 1489
7626.41 1571
7627.24 1618
7628.06 1611
7628.88 1616
7629.71 1666
7630.53 1877
7631.36 2076
7632.18 1982
7633.01 2011
7633.83 2156
7634.66 1998
7635.48 2069
7636.30 1764
7637.13 1716
7637.95 1640
7638.78 1583
7639.60 1497
7640.43 1561
7641.25 1537
7642.08 1386
7642.90 1240
7643.73 1280
7644.55 1344
7645.38 1280
7646.20 1218
7647.03 1317
7647.85 1268
7648.68 1235
7649.51 1283
7650.33 1293
7651.16 1241
7651.98 1345
7652.81 1331
7653.63 1313
7654.46 1270
7655.28 1137
7656.11 1205
7656.94 1307
7657.76 1203
7658.59 1191
7659.41 1204
7660.24 1276
7661.07 1260
7661.89 1183
7662.72 1154
7663.54 1290
7664.37 1173
7665.20 1100
7666.02 1153
7666.85 1162
7667.68 1180
7668.50 1226
7669.33 1220
7670.16 1331
7670.98 1180
7671.81 1328
7672.64 1324
7673.46 1264
7674.29 1148
7675.12 1254
7675.94 1258
7676.77 1168
7677.60 1147
7678.42 1120
7679.25 1142
7680.08 1092
7680.90 1118
7681.73 1100
7682.56 1088
7683.39 1143
7684.21 1182
7685.04 1153
7685.87 1164
7686.69 1082
7687.52 1153
7688.35 1115
7689.18 1102
7690.01 1121
7690.83 1089
7691.66 1157
7692.49 1125
7693.32 1186
7694.14 1116
7694.97 1141
7695.80 1131
7696.63 1076
7697.46 1065
7698.28 1236
7699.11 1259
7699.94 1277
7700.77 1115
7701.60 1126
7702.42 1166
7703.25 1160
7704.08 1145
7704.91 1247
7705.74 1055
7706.57 1118
7707.39 1129
7708.22 1208
7709.05 1133
7709.88 1163
7710.71 1191
7711.54 1110
7712.37 1070
7713.20 1083
7714.02 1034
7714.85 1057
7715.68 1043
7716.51 1074
7717.34 1130
7718.17 1169
7719.00 1162
7719.83 1121
7720.66 1176
7721.49 1124
7722.32 1076
7723.15 1038
7723.97 1039
7724.80 1028
7725.63 1078
7726.46 1023
7727.29 1055
7728.12 1081
7728.95 1152
7729.78 1067
7730.61 1158
7731.44 1108
7732.27 1015
7733.10 1072
7733.93 1020
7734.76 1135
7735.59 1117
7736.42 1170
7737.25 1118
7738.08 1027
7738.91 1201
7739.74 1036
7740.57 1011
7741.40 1095
7742.23 1023
7743.06 1030
7743.89 1144
7744.72 1125
7745.56 1082
7746.39 1270
7747.22 1317
7748.05 1378
7748.88 1472
7749.71 1332
7750.54 1392
7751.37 1389
7752.20 1320
7753.03 1323
7753.86 1181
7754.69 1186
7755.53 1212
7756.36 1081
7757.19 1108
7758.02 1198
7758.85 1147
7759.68 1073
7760.51 1138
7761.35 1071
7762.18 1056
7763.01 1017
7763.84 1041
7764.67 1041
7765.50 1141
7766.33 1173
7767.17 1072
7768.00 980
7768.83 1047
7769.66 1081
7770.49 1030
7771.33 990
7772.16 957
7772.99 1015
7773.82 1083
7774.65 1069
7775.49 1049
7776.32 1018
7777.15 1063
7777.98 1150
7778.82 1201
7779.65 1115
7780.48 1102
7781.31 1096
7782.15 1048
7782.98 1042
7783.81 995
7784.64 1148
7785.48 1212
7786.31 1176
7787.14 1196
7787.97 1141
7788.81 1135
7789.64 1157
7790.47 1094
7791.31 1075
7792.14 999
7792.97 1095
7793.81 1055
7794.64 1025
7795.47 1036
7796.31 1061
7797.14 1056
7797.97 1026
7798.81 1102
7799.64 1094
7800.47 1075
7801.31 1126
7802.14 1163
7802.97 1074
7803.81 1075
7804.64 1147
7805.47 1158
7806.31 1113
7807.14 1251
7807.98 1171
7808.81 1138
7809.64 1178
7810.48 1147
7811.31 1105
7812.15 1168
7812.98 1292
7813.82 1382
7814.65 1284
7815.48 1401
7816.32 1437
7817.15 1472
7817.99 1536
7818.82 1460
7819.66 1470
7820.49 1501
7821.33 1485
7822.16 1396
7822.99 1309
7823.83 1264
7824.66 1361
7825.50 1424
7826.33 1488
7827.17 1597
7828.00 1486
7828.84 1366
7829.67 1426
7830.51 1509
7831.34 1468
7832.18 1530
7833.02 1596
7833.85 1630
7834.69 1559
7835.52 1498
7836.36 1521
7837.19 1393
7838.03 1509
7838.86 1501
7839.70 1475
7840.53 1436
7841.37 1423
7842.21 1402
7843.04 1420
7843.88 1410
7844.71 1429
7845.55 1311
7846.39 1267
7847.22 1332
7848.06 1293
7848.89 1331
7849.73 1314
7850.57 1209
7851.40 1246
7852.24 1219
7853.08 1242
7853.91 1309
7854.75 1258
7855.58 1272
7856.42 1272
7857.26 1369
7858.09 1307
7858.93 1305
7859.77 1442
7860.60 1275
7861.44 1379
7862.28 1294
7863.11 1327
7863.95 1219
7864.79 1233
7865.63 1252
7866.46 1288
7867.30 1302
7868.14 1200
7868.97 1223
7869.81 1273
7870.65 1258
7871.49 1237
7872.32 1224
7873.16 1254
7874.00 1370
7874.84 1302
7875.67 1410
7876.51 1417
7877.35 1535
7878.19 1652
7879.02 1623
7879.86 1505
7880.70 1522
7881.54 1382
7882.38 1412
7883.21 1477
7884.05 1407
7884.89 1448
7885.73 1364
7886.57 1293
7887.40 1321
7888.24 1407
7889.08 1285
7889.92 1381
7890.76 1481
7891.59 1576
7892.43 1495
7893.27 1469
7894.11 1458
7894.95 1502
7895.79 1476
7896.63 1428
7897.47 1431
7898.30 1470
7899.14 1514
7899.98 1518
7900.82 1382
7901.66 1478
7902.50 1388
7903.34 1422
7904.18 1420
7905.02 1363
7905.85 1343
7906.69 1401
7907.53 1406
7908.37 1340
7909.21 1218
7910.05 1291
7910.89 1342
7911.73 1257
7912.57 1268
7913.41 1269
7914.25 1465
7915.09 1462
7915.93 1572
7916.77 1747
7917.61 1771
7918.45 1980
7919.29 1941
7920.13 1905
7920.97 1731
7921.81 1654
7922.65 1694
7923.49 1637
7924.33 1478
7925.17 1333
7926.01 1343
7926.85 1379
7927.69 1324
7928.53 1142
7929.37 1191
7930.21 1158
7931.05 1168
7931.89 1191
7932.73 1227
7933.57 1290
7934.41 1197
7935.25 1162
7936.09 1158
7936.93 1185
7937.78 1169
7938.62 1138
7939.46 1214
7940.30 1158
7941.14 1099
7941.98 1183
7942.82 1196
7943.66 1160
7944.50 1177
7945.35 1211
7946.19 1233
7947.03 1288
7947.87 1178
7948.71 1245
7949.55 1195
7950.39 1264
7951.24 1298
7952.08 1327
7952.92 1376
7953.76 1251
7954.60 1237
7955.44 1391
7956.29 1423
7957.13 1410
7957.97 1426
7958.81 1265
7959.65 1319
7960.50 1348
7961.34 1254
7962.18 1320
7963.02 1260
7963.86 1269
7964.71 1294
7965.55 1317
7966.39 1328
7967.23 1319
7968.08 1362
7968.92 1430
7969.76 1445
7970.60 1350
7971.45 1302
7972.29 1279
7973.13 1295
7973.97 1277
7974.82 1169
7975.66 1263
7976.50 1227
7977.35 1194
7978.19 1144
7979.03 1123
7979.87 1179
7980.72 1125
7981.56 1192
7982.40 1254
7983.25 1234
7984.09 1131
7984.93 1124
7985.78 1143
7986.62 1192
7987.46 1122
7988.31 1174
7989.15 1217
7990.00 1188
7990.84 1110
7991.68 1130
7992.53 1038
7993.37 1035
7994.21 1100
7995.06 1114
7995.90 1051
7996.75 986
7997.59 1106
7998.43 1062
7999.28 1068
8000.12 1146
8000.97 1129
8001.81 1128
8002.65 1041
8003.50 1057
8004.34 1033
8005.19 1007
8006.03 971
8006.88 984
8007.72 987
8008.57 1000
8009.41 1088
8010.26 1016
8011.10 996
8011.95 994
8012.79 997
8013.63 1017
8014.48 1082
8015.32 1027
8016.17 1010
8017.01 1008
8017.86 1031
8018.70 1024
8019.55 989
8020.40 1040
8021.24 1048
8022.09 1032
8022.93 981
8023.78 961
8024.62 942
8025.47 921
8026.31 1000
8027.16 964
8028.00 1010
8028.85 938
8029.70 995
8030.54 1022
8031.39 987
8032.23 1028
8033.08 973
8033.92 992
8034.77 1040
8035.62 1025
8036.46 1038
8037.31 906
8038.16 1027
8039.00 1037
8039.85 936
8040.69 934
8041.54 879
8042.39 920
8043.23 996
8044.08 997
8044.93 978
8045.77 1037
8046.62 1070
8047.47 1012
8048.31 943
8049.16 836
8050.01 1010
8050.85 1035
8051.70 1000
8052.55 1005
8053.39 921
8054.24 962
8055.09 988
8055.94 858
8056.78 865
8057.63 912
8058.48 936
8059.32 883
8060.17 899
8061.02 857
8061.87 868
8062.71 960
8063.56 1017
8064.41 979
8065.26 949
8066.10 898
8066.95 897
8067.80 909
8068.65 907
8069.49 870
8070.34 884
8071.19 955
8072.04 932
8072.89 1000
8073.73 993
8074.58 951
8075.43 832
8076.28 899
8077.13 970
8077.98 929
8078.82 879
8079.67 946
8080.52 877
8081.37 846
8082.22 887
8083.07 933
8083.91 1002
8084.76 944
8085.61 851
8086.46 927
8087.31 860
8088.16 902
8089.01 901
8089.86 837
8090.70 860
8091.55 833
8092.40 786
8093.25 920
8094.10 874
8094.95 861
8095.80 908
8096.65 935
8097.50 886
8098.35 840
8099.20 820
8100.05 881
8100.90 834
8101.74 821
8102.59 880
8103.44 857
8104.29 897
8105.14 933
8105.99 921
8106.84 925
8107.69 1006
8108.54 868
8109.39 816
8110.24 878
8111.09 871
8111.94 855
8112.79 856
8113.64 847
8114.49 899
8115.34 906
8116.19 962
8117.04 909
8117.89 913
8118.74 982
8119.59 948
8120.45 901
8121.30 1010
8122.15 930
8123.00 938
8123.85 968
8124.70 946
8125.55 936
8126.40 990
8127.25 986
8128.10 924
8128.95 900
8129.80 956
8130.65 918
8131.51 1000
8132.36 979
8133.21 1013
8134.06 978
8134.91 970
8135.76 948
8136.61 921
8137.46 906
8138.32 927
8139.17 892
8140.02 948
8140.87 934
8141.72 929
8142.57 1037
8143.43 1029
8144.28 972
8145.13 1047
8145.98 1052
8146.83 998
8147.68 1041
8148.54 1030
8149.39 993
8150.24 992
8151.09 1003
8151.94 1038
8152.80 1076
8153.65 1044
8154.50 1185
8155.35 1191
8156.21 1181
8157.06 1192
8157.91 1159
8158.76 1193
8159.62 1101
8160.47 1065
8161.32 1069
8162.17 1048
8163.03 1137
8163.88 1107
8164.73 963
8165.59 934
8166.44 965
8167.29 950
8168.14 978
8169.00 953
8169.85 1002
8170.70 958
8171.56 893
8172.41 940
8173.26 950
8174.12 983
8174.97 958
8175.82 975
8176.68 984
8177.53 950
8178.38 1004
8179.24 969
8180.09 937
8180.94 933
8181.80 923
8182.65 937
8183.51 869
8184.36 907
8185.21 934
8186.07 836
8186.92 920
8187.78 996
8188.63 948
8189.48 908
8190.34 923
8191.19 870
8192.05 880
8192.90 881
8193.75 910
8194.61 899
8195.46 913
8196.32 943
8197.17 912
8198.03 852
8198.88 898
8199.74 881
8200.59 968
8201.45 927
8202.30 886
8203.16 859
8204.01 920
8204.87 825
8205.72 831
8206.57 850
8207.43 867
8208.29 950
8209.14 959
8210.00 905
8210.85 889
8211.71 890
8212.56 926
8213.42 957
8214.27 954
8215.13 850
8215.98 968
8216.84 941
8217.69 970
8218.55 944
8219.41 939
8220.26 946
8221.12 905
8221.97 963
8222.83 875
8223.68 1020
8224.54 976
8225.40 1005
8226.25 956
8227.11 964
8227.96 993
8228.82 973
8229.68 905
8230.53 942
8231.39 893
8232.25 855
8233.10 882
8233.96 916
8234.82 841
8235.67 846
8236.53 879
8237.38 834
8238.24 885
8239.10 873
8239.95 920
8240.81 894
8241.67 915
8242.53 839
8243.38 906
8244.24 940
8245.10 902
8245.95 843
8246.81 854
8247.67 848
8248.52 881
8249.38 826
8250.24 933
8251.10 874
8251.95 856
8252.81 859
8253.67 784
8254.53 834
8255.38 884
8256.24 915
8257.10 915
8257.96 878
8258.81 934
8259.67 983
8260.53 885
8261.39 894
8262.25 798
8263.10 878
8263.96 854
8264.82 825
8265.68 857
8266.54 900
8267.39 922
8268.25 864
8269.11 844
8269.97 905
8270.83 974
8271.69 879
8272.54 825
8273.40 894
8274.26 867
8275.12 881
8275.98 853
8276.84 866
8277.70 849
8278.55 965
8279.41 896
8280.27 922
8281.13 919
8281.99 872
8282.85 841
8283.71 823
8284.57 910
8285.43 858
8286.29 855
8287.14 841
8288.00 886
8288.86 869
8289.72 891
8290.58 868
8291.44 891
8292.30 883
8293.16 875
8294.02 898
8294.88 944
8295.74 925
8296.60 944
8297.46 865
8298.32 904
8299.18 933
8300.04 911
8300.90 909
8301.76 995
8302.62 956
8303.48 967
8304.34 956
8305.20 935
8306.06 947
8306.92 970
8307.78 926
8308.64 907
8309.50 1008
8310.36 946
8311.22 880
8312.08 899
8312.94 896
8313.80 944
8314.66 906
8315.52 1025
8316.38 971
8317.24 990
8318.11 996
8318.97 1027
8319.83 980
8320.69 895
8321.55 934
8322.41 952
8323.27 889
8324.13 823
8324.99 872
8325.85 904
8326.72 944
8327.58 904
8328.44 943
8329.30 875
8330.16 914
8331.02 824
8331.88 819
8332.75 972
8333.61 910
8334.47 873
8335.33 946
8336.19 930
8337.05 926
8337.92 906
8338.78 835
8339.64 860
8340.50 969
8341.36 993
8342.23 945
8343.09 920
8343.95 965
8344.81 1013
8345.67 994
8346.54 962
8347.40 973
8348.26 1029
8349.12 953
8349.99 976
8350.85 938
8351.71 898
8352.57 903
8353.44 938
8354.30 994
8355.16 861
8356.03 862
8356.89 867
8357.75 921
8358.61 1001
8359.48 997
8360.34 944
8361.20 954
8362.07 949
8362.93 981
8363.79 1004
8364.66 984
8365.52 967
8366.38 968
8367.25 973
8368.11 970
8368.97 964
8369.84 980
8370.70 922
8371.56 892
8372.43 960
8373.29 968
8374.15 969
8375.02 966
8375.88 947
8376.74 966
8377.61 979
8378.47 1077
8379.34 1067
8380.20 1011
8381.06 1044
8381.93 1028
8382.79 1126
8383.66 1087
8384.52 1008
8385.39 1107
8386.25 1082
8387.11 1067
8387.98 1102
8388.84 1089
8389.71 1096
8390.57 1089
8391.44 1087
8392.30 1193
8393.17 1110
8394.03 1100
8394.90 1113
8395.76 1164
8396.63 1079
8397.49 1090
8398.36 1070
8399.22 1083
8400.09 1065
8400.95 1107
8401.82 1169
8402.68 1151
8403.55 1110
8404.41 1114
8405.28 1228
8406.14 1153
8407.01 1189
8407.87 1229
8408.74 1136
8409.60 1092
8410.47 1210
8411.34 1189
8412.20 1228
8413.07 1190
8413.93 1266
8414.80 1233
8415.66 1293
8416.53 1271
8417.40 1202
8418.26 1219
8419.13 1224
8419.99 1253
8420.86 1362
8421.73 1254
8422.59 1180
8423.46 1283
8424.32 1356
8425.19 1415
8426.06 1382
8426.92 1444
8427.79 1513
8428.66 1504
8429.52 1485
8430.39 1530
8431.26 1513
8432.12 1475
8432.99 1342
8433.86 1450
8434.72 1502
8435.59 1485
8436.46 1474
8437.32 1594
8438.19 1549
8439.06 1637
8439.93 1725
8440.79 1773
8441.66 1807
8442.53 1956
8443.39 2044
8444.26 1986
8445.13 2025
8446.00 1883
8446.86 1920
8447.73 1935
8448.60 1846
8449.47 1975
8450.33 2031
8451.20 1990
8452.07 2189
8452.94 2236
8453.81 2586
8454.67 2914
8455.54 3216
8456.41 3640
8457.28 4112
8458.15 4256
8459.01 4310
8459.88 4056
8460.75 3718
8461.62 3535
8462.49 3184
8463.35 2879
8464.22 2786
8465.09 2624
8465.96 2771
8466.83 2944
8467.70 3409
8468.57 4322
8469.43 5039
8470.30 5931
8471.17 6473
8472.04 6467
8472.91 6074
8473.78 5713
8474.65 5082
8475.52 4494
8476.38 3779
8477.25 3314
8478.12 2761
8478.99 2558
8479.86 2372
8480.73 2067
8481.60 1994
8482.47 1926
8483.34 1893
8484.21 1857
8485.08 1904
8485.95 1941
8486.82 1789
8487.69 1757
8488.55 1732
8489.42 1747
8490.29 1725
8491.16 1634
8492.03 1775
8492.90 1756
8493.77 1719
8494.64 1732
8495.51 1785
8496.38 1814
8497.25 1846
8498.12 1836
8498.99 1815
8499.86 1788
8500.73 1796
8501.60 1726
8502.47 1650
8503.34 1576
8504.22 1567
8505.09 1541
8505.96 1612
8506.83 1713
8507.70 1994
8508.57 2211
8509.44 2240
8510.31 2198
8511.18 2349
8512.05 2116
8512.92 2060
8513.79 1992
8514.66 1855
8515.53 1728
8516.41 1646
8517.28 1576
8518.15 1611
8519.02 1593
8519.89 1578
8520.76 1526
8521.63 1473
8522.50 1598
8523.38 1630
8524.25 1599
8525.12 1623
8525.99 1481
8526.86 1562
8527.73 1678
8528.60 1685
8529.48 1575
8530.35 1614
8531.22 1745
8532.09 1712
8532.96 1762
8533.84 1782
8534.71 1793
8535.58 1706
8536.45 1745
8537.32 1768
8538.20 1849
8539.07 1757
8539.94 1628
8540.81 1724
8541.68 1744
8542.56 1745
8543.43 1691
8544.30 1766
8545.17 1867
8546.05 1824
8546.92 1751
8547.79 1847
8548.67 1849
8549.54 1899
8550.41 1844
8551.28 1913
8552.16 2025
8553.03 2067
8553.90 2106
8554.78 2234
8555.65 2233
8556.52 2396
8557.39 2225
8558.27 2091
8559.14 1999
8560.01 1958
8560.89 1776
8561.76 1624
8562.63 1566
8563.51 1549
8564.38 1464
8565.25 1421
8566.13 1409
8567.00 1319
8567.88 1352
8568.75 1476
8569.62 1413
8570.50 1323
8571.37 1428
8572.24 1287
8573.12 1330
8573.99 1334
8574.87 1393
8575.74 1295
8576.61 1306
8577.49 1233
8578.36 1161
8579.24 1209
8580.11 1253
8580.99 1181
8581.86 1234
8582.73 1197
8583.61 1269
8584.48 1241
8585.36 1309
8586.23 1297
8587.11 1336
8587.98 1325
8588.86 1279
8589.73 1259
8590.61 1305
8591.48 1314
8592.36 1384
8593.23 1363
8594.11 1285
8594.98 1285
8595.86 1304
8596.73 1221
8597.61 1318
8598.48 1269
8599.36 1255
8600.23 1263
8601.11 1274
8601.98 1173
8602.86 1237
8603.73 1258
8604.61 1168
8605.49 1186
8606.36 1143
8607.24 1183
8608.11 1255
8608.99 1306
8609.86 1217
8610.74 1254
8611.62 1252
8612.49 1324
8613.37 1367
8614.24 1219
8615.12 1153
8616.00 1267
8616.87 1277
8617.75 1213
8618.62 1261
8619.50 1255
8620.38 1255
8621.25 1279
8622.13 1291
8623.01 1297
8623.88 1339
8624.76 1438
8625.64 1386
8626.51 1285
8627.39 1344
8628.27 1332
8629.14 1460
8630.02 1318
8630.90 1332
8631.77 1405
8632.65 1465
8633.53 1401
8634.40 1352
8635.28 1446
8636.16 1459
8637.04 1439
8637.91 1428
8638.79 1371
8639.67 1432
8640.55 1440
8641.42 1439
8642.30 1383
8643.18 1339
8644.06 1377
8644.93 1389
8645.81 1361
8646.69 1478
8647.57 1466
8648.44 1519
8649.32 1526
8650.20 1512
8651.08 1519
8651.96 1564
8652.83 1589
8653.71 1474
8654.59 1626
8655.47 1535
8656.35 1515
8657.22 1558
8658.10 1581
8658.98 1537
8659.86 1578
8660.74 1635
8661.62 1601
8662.49 1574
8663.37 1498
8664.25 1529
8665.13 1618
8666.01 1580
8666.89 1496
8667.77 1545
8668.64 1554
8669.52 1574
8670.40 1779
8671.28 2011
8672.16 2134
8673.04 2383
8673.92 2515
8674.80 2567
8675.68 2596
8676.56 2612
8677.44 2431
8678.31 2439
8679.19 2303
8680.07 2198
8680.95 2176
8681.83 2103
8682.71 1877
8683.59 1941
8684.47 1882
8685.35 1804
8686.23 1965
8687.11 1986
8687.99 1927
8688.87 2197
8689.75 2764
8690.63 3303
8691.51 3841
8692.39 4469
8693.27 4938
8694.15 5083
8695.03 5283
8695.91 4693
8696.79 4171
8697.67 3689
8698.55 3319
8699.43 2819
8700.31 2498
8701.19 2347
8702.07 2129
8702.95 1862
8703.83 1750
8704.71 1673
8705.59 1621
8706.48 1639
8707.36 1502
8708.24 1562
8709.12 1537
8710.00 1557
8710.88 1579
8711.76 1477
8712.64 1471
8713.52 1480
8714.40 1448
8715.28 1404
8716.17 1377
8717.05 1429
8717.93 1359
8718.81 1286
8719.69 1389
8720.57 1485
8721.45 1478
8722.34 1456
8723.22 1403
8724.10 1326
8724.98 1309
8725.86 1415
8726.74 1362
8727.63 1447
8728.51 1562
8729.39 1588
8730.27 1698
8731.15 1721
8732.04 1729
8732.92 1687
8733.80 1588
8734.68 1510
8735.56 1539
8736.45 1602
8737.33 1439
8738.21 1325
8739.09 1378
8739.98 1299
8740.86 1243
8741.74 1265
8742.62 1221
8743.51 1217
8744.39 1216
8745.27 1188
8746.15 1237
8747.04 1205
8747.92 1259
8748.80 1203
8749.69 1224
8750.57 1270
8751.45 1332
8752.33 1284
8753.22 1233
8754.10 1243
8754.98 1310
8755.87 1360
8756.75 1435
8757.63 1336
8758.52 1378
8759.40 1499
8760.28 1397
8761.17 1455
8762.05 1456
8762.93 1405
8763.82 1290
8764.70 1296
8765.59 1320
8766.47 1391
8767.35 1372
8768.24 1280
8769.12 1379
8770.00 1352
8770.89 1412
8771.77 1351
8772.66 1274
8773.54 1289
8774.42 1339
8775.31 1275
8776.19 1276
8777.08 1351
8777.96 1236
8778.85 1158
8779.73 1196
8780.62 1145
8781.50 1184
8782.38 1199
8783.27 1093
8784.15 1158
8785.04 1129
8785.92 1137
8786.81 1120
8787.69 1125
8788.58 1188
8789.46 1137
8790.35 1206
8791.23 1260
8792.12 1266
8793.00 1260
8793.89 1168
8794.77 1250
8795.66 1360
8796.54 1299
8797.43 1236
8798.31 1138
8799.20 1115
8800.08 1203
8800.97 1146
8801.86 1153
8802.74 1152
8803.63 1144
8804.51 1140
8805.40 1037
8806.28 1205
8807.17 1271
8808.06 1147
8808.94 1188
8809.83 1182
8810.71 1106
8811.60 1155
8812.49 1090
8813.37 1200
8814.26 1142
8815.14 992
8816.03 993
8816.92 1044
8817.80 1021
8818.69 981
8819.58 1043
8820.46 1033
8821.35 986
8822.24 1016
8823.12 1105
8824.01 1070
8824.90 1037
8825.78 1018
8826.67 1057
8827.56 1194
8828.44 1044
8829.33 1022
8830.22 1015
8831.10 1068
8831.99 1040
8832.88 1034
8833.77 1024
8834.65 1063
8835.54 1021
8836.43 1003
8837.31 1001
8838.20 1014
8839.09 1016
8839.98 987
8840.86 930
8841.75 1049
8842.64 1023
8843.53 1025
8844.41 1043
8845.30 962
8846.19 906
8847.08 977
8847.97 999
8848.85 973
8849.74 980
8850.63 965
8851.52 906
8852.41 902
8853.29 913
8854.18 962
8855.07 908
8855.96 915
8856.85 935
8857.74 926
8858.62 927
8859.51 986
8860.40 886
8861.29 869
8862.18 929
8863.07 894
8863.95 867
8864.84 916
8865.73 914
8866.62 918
8867.51 973
8868.40 930
8869.29 942
8870.18 933
8871.07 876
8871.95 865
8872.84 840
8873.73 868
8874.62 847
8875.51 896
8876.40 895
8877.29 883
8878.18 840
8879.07 815
8879.96 888
8880.85 922
8881.74 845
8882.63 881
8883.52 865
8884.41 808
8885.30 836
8886.19 787
8887.08 831
8887.97 852
8888.86 856
8889.75 820
8890.64 872
8891.53 893
8892.42 865
8893.31 816
8894.20 802
8895.09 813
8895.98 803
8896.87 813
8897.76 821
8898.65 786
8899.54 756
8900.43 780
8901.32 807
8902.21 787
8903.10 798
8903.99 822
8904.88 846
8905.77 836
8906.66 816
8907.55 835
8908.45 756
8909.34 823
8910.23 795
8911.12 851
8912.01 811
8912.90 833
8913.79 814
8914.68 846
8915.57 872
8916.47 904
8917.36 859
8918.25 778
8919.14 811
8920.03 949
8920.92 834
8921.81 757
8922.71 792
8923.60 818
8924.49 796
8925.38 832
8926.27 778
8927.16 755
8928.06 775
8928.95 784
8929.84 761
8930.73 736
8931.62 712
8932.52 793
8933.41 764
8934.30 764
8935.19 792
8936.09 736
8936.98 798
8937.87 756
8938.76 707
8939.65 760
8940.55 737
8941.44 738
8942.33 811
8943.23 739
8944.12 755
8945.01 784
8945.90 748
8946.80 800
8947.69 795
8948.58 756
8949.47 773
8950.37 751
8951.26 768
8952.15 789
8953.05 751
8953.94 784
8954.83 777
8955.73 786
8956.62 783
8957.51 783
8958.41 782
8959.30 800
8960.19 779
8961.09 823
8961.98 750
8962.87 714
8963.77 746
8964.66 829
8965.56 768
8966.45 735
8967.34 812
8968.24 769
8969.13 834
8970.03 829
8970.92 860
8971.81 833
8972.71 711
8973.60 725
8974.50 766
8975.39 847
8976.28 804
8977.18 758
8978.07 774
8978.97 741
8979.86 748
8980.76 745
8981.65 744
8982.55 770
8983.44 774
8984.33 762
8985.23 770
8986.12 731
8987.02 716
8987.91 750
8988.81 760
8989.70 721
8990.60 770
8991.49 757
8992.39 755
8993.28 754
8994.18 674
8995.07 708
8995.97 730
8996.87 794
8997.76 838
8998.66 737
8999.55 697
9000.45 665
9001.34 746
9002.24 667
9003.13 714
9004.03 734
9004.93 740
9005.82 714
9006.72 726
9007.61 737
9008.51 679
9009.40 686
9010.30 662
9011.20 662
9012.09 684
9012.99 756
9013.88 742
9014.78 685
9015.68 676
9016.57 687
9017.47 698
9018.37 656
9019.26 694
9020.16 710
9021.06 751
9021.95 756
9022.85 718
9023.75 689
9024.64 679
9025.54 681
9026.44 686
9027.33 645
9028.23 673
9029.13 685
9030.02 683
9030.92 677
9031.82 728
9032.71 794
9033.61 704
9034.51 701
9035.41 712
9036.30 716
9037.20 688
9038.10 645
9039.00 678
9039.89 717
9040.79 716
9041.69 683
9042.59 685
9043.48 685
9044.38 704
9045.28 711
9046.18 696
9047.07 686
9047.97 699
9048.87 651
9049.77 755
9050.67 674
9051.56 708
9052.46 680
9053.36 694
9054.26 672
9055.16 717
9056.06 752
9056.95 751
9057.85 774
9058.75 713
9059.65 725
9060.55 722
9061.45 727
9062.34 759
9063.24 800
9064.14 719
9065.04 689
9065.94 691
9066.84 688
9067.74 712
9068.64 811
9069.53 764
9070.43 719
9071.33 738
9072.23 659
9073.13 712
9074.03 764
9074.93 746
9075.83 700
9076.73 726
9077.63 742
9078.53 670
9079.43 686
9080.33 720
9081.23 771
9082.12 648
9083.02 670
9083.92 670
9084.82 684
9085.72 759
9086.62 715
9087.52 752
9088.42 697
9089.32 709
9090.22 776
9091.12 771
9092.02 741
9092.92 741
9093.82 744
9094.72 715
9095.62 668
9096.52 667
9097.42 720
9098.32 755
9099.22 705
9100.13 712
9101.03 762
9101.93 770
9102.83 697
9103.73 747
9104.63 705
9105.53 695
9106.43 721
9107.33 716
9108.23 711
9109.13 681
9110.03 681
9110.93 608
9111.84 652
9112.74 641
9113.64 702
9114.54 754
9115.44 758
9116.34 671
9117.24 718
9118.14 684
9119.05 713
9119.95 734
9120.85 702
9121.75 673
9122.65 700
9123.55 675
9124.45 667
9125.36 670
9126.26 639
9127.16 669
9128.06 624
9128.96 674
9129.87 606
9130.77 680
9131.67 653
9132.57 674
9133.47 693
9134.38 683
9135.28 731
9136.18 676
9137.08 725
9137.98 674
9138.89 656
9139.79 666
9140.69 696
9141.59 703
9142.50 641
9143.40 667
9144.30 708
9145.21 742
9146.11 703
9147.01 654
9147.91 721
9148.82 722
9149.72 763
9150.62 707
9151.53 655
9152.43 687
9153.33 701
9154.23 659
9155.14 732
9156.04 627
9156.94 648
9157.85 720
9158.75 595
9159.65 753
9160.56 651
9161.46 595
9162.36 679
9163.27 704
9164.17 662
9165.08 664
9165.98 640
9166.88 677
9167.79 700
9168.69 673
9169.59 607
9170.50 649
9171.40 695
9172.31 681
9173.21 736
9174.11 678
9175.02 690
9175.92 713
9176.83 628
9177.73 692
9178.64 626
9179.54 580
9180.44 611
9181.35 616
9182.25 624
9183.16 628
9184.06 678
9184.97 644
9185.87 730
9186.78 705
9187.68 781
9188.59 700
9189.49 665
9190.40 746
9191.30 725
9192.21 648
9193.11 686
9194.02 717
9194.92 727
9195.83 658
9196.73 649
9197.64 609
9198.54 636
9199.45 682
9200.35 718
9201.26 724
9202.16 744
9203.07 768
9203.98 762
9204.88 798
9205.79 679
9206.69 749
9207.60 655
9208.50 670
9209.41 704
9210.32 727
9211.22 686
9212.13 604
9213.03 646
9213.94 700
9214.85 717
9215.75 772
9216.66 822
9217.57 713
9218.47 809
9219.38 758
9220.28 724
9221.19 751
9222.10 726
9223.00 684
9223.91 720
9224.82 690
9225.72 743
9226.63 712
9227.54 680
9228.44 730
9229.35 705
9230.26 687
9231.16 707
9232.07 635
9232.98 690
9233.89 675
9234.79 634
9235.70 694
9236.61 652
9237.51 722
9238.42 695
9239.33 664
9240.24 681
9241.14 664
9242.05 636
9242.96 660
9243.87 575
9244.77 618
9245.68 623
9246.59 651
9247.50 637
9248.40 661
9249.31 664
9250.22 661
9251.13 618
9252.04 657
9252.94 711
9253.85 630
9254.76 671
9255.67 620
9256.58 615
9257.48 638
9258.39 646
9259.30 713
9260.21 633
9261.12 675
9262.03 699
9262.94 656
9263.84 593
9264.75 624
9265.66 571
9266.57 623
9267.48 654
9268.39 652
9269.30 644
9270.20 710
9271.11 648
9272.02 608
9272.93 666
9273.84 681
9274.75 616
9275.66 680
9276.57 650
9277.48 745
9278.39 649
9279.30 602
9280.21 650
9281.11 631
9282.02 717
9282.93 672
9283.84 642
9284.75 640
9285.66 680
9286.57 656
9287.48 693
9288.39 695
9289.30 680
9290.21 690
9291.12 723
9292.03 676
9292.94 639
9293.85 637
9294.76 654
9295.67 675
9296.58 683
9297.49 679
9298.40 663
9299.31 632
9300.22 718
9301.13 664
9302.04 677
9302.95 683
9303.86 758
9304.77 759
9305.69 700
9306.60 681
9307.51 683
9308.42 672
9309.33 674
9310.24 713
9311.15 790
9312.06 743
9312.97 696
9313.88 777
9314.79 683
9315.70 717
9316.62 669
9317.53 626
9318.44 708
9319.35 730
9320.26 714
9321.17 740
9322.08 703
9322.99 699
9323.91 700
9324.82 674
9325.73 748
9326.64 705
9327.55 677
9328.46 691
9329.38 766
9330.29 732
9331.20 709
9332.11 725
9333.02 655
9333.94 640
9334.85 647
9335.76 675
9336.67 662
9337.58 692
9338.50 762
9339.41 702
9340.32 776
9341.23 685
9342.15 637
9343.06 667
9343.97 648
9344.88 722
9345.80 610
9346.71 629
9347.62 650
9348.53 616
9349.45 696
9350.36 700
9351.27 678
9352.18 620
9353.10 633
9354.01 634
9354.92 657
9355.84 688
9356.75 646
9357.66 689
9358.58 675
9359.49 643
9360.40 609
9361.32 654
9362.23 631
9363.14 653
9364.06 613
9364.97 641
9365.88 661
9366.80 651
9367.71 607
9368.62 659
9369.54 708
9370.45 646
9371.37 612
9372.28 637
9373.19 621
9374.11 652
9375.02 686
9375.94 685
9376.85 696
9377.76 655
9378.68 624
9379.59 631
9380.51 661
9381.42 709
9382.33 699
9383.25 756
9384.16 731
9385.08 696
9385.99 682
9386.91 686
9387.82 716
9388.74 709
9389.65 691
9390.57 714
9391.48 777
9392.40 862
9393.31 911
9394.23 812
9395.14 806
9396.06 810
9396.97 796
9397.89 752
9398.80 759
9399.72 780
9400.63 770
9401.55 729
9402.46 768
9403.38 747
9404.29 661
9405.21 707
9406.12 777
9407.04 714
9407.95 687
9408.87 740
9409.79 740
9410.70 699
9411.62 691
9412.53 752
9413.45 731
9414.36 754
9415.28 734
9416.20 731
9417.11 683
9418.03 721
9418.95 681
9419.86 733
9420.78 753
9421.69 711
9422.61 723
9423.53 714
9424.44 659
9425.36 699
9426.28 791
9427.19 726
9428.11 722
9429.03 688
9429.94 674
9430.86 745
9431.78 790
9432.69 731
9433.61 760
9434.53 806
9435.44 814
9436.36 778
9437.28 741
9438.19 687
9439.11 790
9440.03 813
9440.95 808
9441.86 835
9442.78 710
9443.70 688
9444.62 780
9445.53 794
9446.45 798
9447.37 824
9448.29 826
9449.20 832
9450.12 817
9451.04 904
9451.96 1074
9452.87 1154
9453.79 1227
9454.71 1240
9455.63 1101
9456.55 1075
9457.46 1129
9458.38 1026
9459.30 1004
9460.22 905
9461.14 889
9462.05 862
9462.97 805
9463.89 773
9464.81 747
9465.73 769
9466.65 811
9467.56 780
9468.48 788
9469.40 775
9470.32 743
9471.24 815
9472.16 762
9473.08 734
9473.99 782
9474.91 762
9475.83 797
9476.75 866
9477.67 839
9478.59 811
9479.51 812
9480.43 813
9481.35 840
9482.27 877
9483.19 841
9484.10 808
9485.02 874
9485.94 810
9486.86 789
9487.78 786
9488.70 868
9489.62 830
9490.54 850
9491.46 819
9492.38 777
9493.30 724
9494.22 777
9495.14 779
9496.06 795
9496.98 897
9497.90 877
9498.82 795
9499.74 787
9500.66 787
9501.58 772
9502.50 765
9503.42 718
9504.34 783
9505.26 800
9506.18 763
9507.10 745
9508.02 806
9508.94 762
9509.86 775
9510.78 719
9511.70 809
9512.63 812
9513.55 761
9514.47 818
9515.39 899
9516.31 871
9517.23 790
9518.15 800
9519.07 887
9519.99 870
9520.91 807
9521.83 808
9522.76 827
9523.68 820
9524.60 835
9525.52 771
9526.44 879
9527.36 908
9528.28 912
9529.21 1029
9530.13 1074
9531.05 1058
9531.97 1144
9532.89 1268
9533.81 1269
9534.74 1322
9535.66 1204
9536.58 1207
9537.50 1190
9538.42 1032
9539.35 1047
9540.27 993
9541.19 928
9542.11 929
9543.03 935
9543.96 993
9544.88 922
9545.80 900
9546.72 899
9547.64 877
9548.57 885
9549.49 869
9550.41 791
9551.33 793
9552.26 836
9553.18 844
9554.10 916
9555.03 827
9555.95 816
9556.87 872
9557.79 899
9558.72 938
9559.64 859
9560.56 939
9561.49 890
9562.41 845
9563.33 840
9564.26 852
9565.18 870
9566.10 835
9567.03 908
9567.95 855
9568.87 804
9569.80 840
9570.72 854
9571.64 895
9572.57 822
9573.49 847
9574.41 882
9575.34 806
9576.26 749
9577.18 738
9578.11 786
9579.03 812
9579.96 722
9580.88 831
9581.80 853
9582.73 809
9583.65 844
9584.58 824
9585.50 796
9586.43 736
9587.35 738
9588.27 770
9589.20 807
9590.12 851
9591.05 832
9591.97 835
9592.90 793
9593.82 793
9594.75 779
9595.67 845
9596.60 792
9597.52 819
9598.45 796
9599.37 808
9600.29 814
9601.22 854
9602.14 876
9603.07 840
9604.00 782
9604.92 849
9605.85 863
9606.77 889
9607.70 823
9608.62 848
9609.55 875
9610.47 841
9611.40 916
9612.32 903
9613.25 968
9614.17 927
9615.10 948
9616.03 920
9616.95 911
9617.88 914
9618.80 916
9619.73 885
9620.65 867
9621.58 898
9622.51 959
9623.43 880
9624.36 870
9625.29 869
9626.21 968
9627.14 917
9628.06 926
9628.99 972
9629.92 941
9630.84 964
9631.77 1011
9632.70 1009
9633.62 1055
9634.55 1007
9635.48 1071
9636.40 963
9637.33 987
9638.26 1105
9639.18 1065
9640.11 1096
9641.04 1082
9641.96 1064
9642.89 1127
9643.82 1107
9644.74 1087
9645.67 1176
9646.60 1260
9647.53 1237
9648.45 1259
9649.38 1220
9650.31 1337
9651.24 1327
9652.16 1316
9653.09 1282
9654.02 1273
9654.95 1242
9655.87 1289
9656.80 1266
9657.73 1134
9658.66 1143
9659.58 1163
9660.51 1098
9661.44 1092
9662.37 1137
9663.30 1140
9664.22 1133
9665.15 1164
9666.08 1127
9667.01 1153
9667.94 1243
9668.86 1264
9669.79 1251
9670.72 1230
9671.65 1269
9672.58 1245
9673.51 1232
9674.43 1321
9675.36 1206
9676.29 1334
9677.22 1327
9678.15 1292
9679.08 1285
9680.01 1295
9680.94 1332
9681.86 1371
9682.79 1435
9683.72 1368
9684.65 1476
9685.58 1513
9686.51 1362
9687.44 1535
9688.37 1407
9689.30 1419
9690.23 1492
9691.16 1452
9692.08 1469
9693.01 1477
9693.94 1611
9694.87 1506
9695.80 1583
9696.73 1635
9697.66 1808
9698.59 1802
9699.52 1958
9700.45 1992
9701.38 1929
9702.31 1854
9703.24 1760
9704.17 1745
9705.10 1673
9706.03 1624
9706.96 1526
9707.89 1514
9708.82 1515
9709.75 1606
9710.68 1657
9711.61 1561
9712.54 1545
9713.47 1649
9714.40 1673
9715.33 1631
9716.26 1554
9717.19 1637
9718.12 1461
9719.06 1759
9719.99 1739
9720.92 1485
9721.85 1516
9722.78 1475
9723.71 1435
9724.64 1459
9725.57 1476
9726.50 1349
9727.43 1292
9728.36 1350
9729.30 1464
9730.23 1485
9731.16 1529
9732.09 1440
9733.02 1515
9733.95 1426
9734.88 1432
9735.81 1458
9736.75 1355
9737.68 1407
9738.61 1446
9739.54 1309
9740.47 1323
9741.40 1336
9742.34 1343
9743.27 1308
9744.20 1197
9745.13 1215
9746.06 1353
9747.00 1321
9747.93 1377
9748.86 1224
9749.79 1275
9750.72 1263
9751.66 1337
9752.59 1302
9753.52 1255
9754.45 1239
9755.39 1280
9756.32 1210
9757.25 1148
9758.18 1195
9759.12 1225
9760.05 1283
9760.98 1206
9761.91 1144
9762.85 1225
9763.78 1205
9764.71 1193
9765.64 1241
9766.58 1160
9767.51 1197
9768.44 1210
9769.38 1211
9770.31 1206
9771.24 1173
9772.18 1163
9773.11 1194
9774.04 1217
9774.98 1193
9775.91 1211
9776.84 1200
9777.78 1216
9778.71 1288
9779.64 1314
9780.58 1465
9781.51 1517
9782.44 1435
9783.38 1522
9784.31 1424
9785.25 1391
9786.18 1407
9787.11 1389
9788.05 1375
9788.98 1278
9789.92 1216
9790.85 1226
9791.78 1217
9792.72 1213
9793.65 1229
9794.59 1169
9795.52 1215
9796.46 1212
9797.39 1241
9798.32 1253
9799.26 1376
9800.19 1357
9801.13 1383
9802.06 1354
9803.00 1298
9803.93 1265
9804.87 1215
9805.80 1115
9806.74 1106
9807.67 1112
9808.61 1084
9809.54 1081
9810.48 1109
9811.41 1064
9812.35 1083
9813.28 1041
9814.22 1062
9815.15 1059
9816.09 1081
9817.02 1119
9817.96 1056
9818.89 999
9819.83 1015
9820.76 1019
9821.70 1035
9822.64 1023
9823.57 968
9824.51 1050
9825.44 1074
9826.38 954
9827.31 1020
9828.25 959
9829.19 922
9830.12 946
9831.06 880
9831.99 892
9832.93 867
9833.87 868
9834.80 940
9835.74 964
9836.68 999
9837.61 1015
9838.55 963
9839.48 1017
9840.42 996
9841.36 1023
9842.29 951
9843.23 915
9844.17 900
9845.10 986
9846.04 985
9846.98 939
9847.91 879
9848.85 988
9849.79 905
9850.72 946
9851.66 957
9852.60 954
9853.54 975
9854.47 950
9855.41 999
9856.35 945
9857.28 940
9858.22 980
9859.16 981
9860.10 955
9861.03 967
9861.97 969
9862.91 892
9863.85 884
9864.78 915
9865.72 882
9866.66 872
9867.60 899
9868.54 845
9869.47 851
9870.41 819
9871.35 940
9872.29 856
9873.22 933
9874.16 1000
9875.10 1000
9876.04 997
9876.98 987
9877.92 984
9878.85 985
9879.79 956
9880.73 982
9881.67 935
9882.61 868
9883.55 871
9884.48 872
9885.42 880
9886.36 891
9887.30 815
9888.24 907
9889.18 876
9890.12 789
9891.06 817
9891.99 904
9892.93 880
9893.87 884
9894.81 922
9895.75 891
9896.69 856
9897.63 852
9898.57 839
9899.51 856
9900.45 796
9901.39 791
9902.33 793
9903.27 820
9904.20 822
9905.14 806
9906.08 740
9907.02 765
9907.96 861
9908.90 909
9909.84 855
9910.78 831
9911.72 889
9912.66 890
9913.60 832
9914.54 811
9915.48 855
9916.42 908
9917.36 880
9918.30 878
9919.24 909
9920.18 843
9921.12 851
9922.06 946
9923.00 937
9923.94 1028
9924.88 1022
9925.83 1093
9926.77 1212
9927.71 1227
9928.65 1314
9929.59 1268
9930.53 1180
9931.47 1085
9932.41 1101
9933.35 1061
9934.29 1054
9935.23 1004
9936.17 862
9937.12 843
9938.06 845
9939.00 772
9939.94 835
9940.88 809
9941.82 836
9942.76 890
9943.70 841
9944.65 845
9945.59 819
9946.53 813
9947.47 793
9948.41 808
9949.35 892
9950.29 803
9951.24 736
9952.18 756
9953.12 740
9954.06 798
9955.00 769
9955.95 805
9956.89 821
9957.83 809
9958.77 825
9959.71 754
9960.66 705
9961.60 811
9962.54 889
9963.48 826
9964.43 819
9965.37 815
9966.31 837
9967.25 759
9968.20 842
9969.14 887
9970.08 859
9971.02 762
9971.97 770
9972.91 737
9973.85 741
9974.79 782
9975.74 734
9976.68 726
9977.62 722
9978.57 730
9979.51 764
9980.45 711
9981.40 698
9982.34 770
9983.28 713
9984.23 716
9985.17 685
9986.11 713
9987.06 801
9988.00 811
9988.94 806
9989.89 830
9990.83 695
9991.77 750
9992.72 703
9993.66 688
9994.60 748
9995.55 729
9996.49 687
9997.44 691
9998.38 699
9999.32 751
10000.27 771
10001.21 739
10002.16 741
10003.10 746
10004.04 771
10004.99 754
10005.93 728
10006.88 730
10007.82 716
10008.77 754
10009.71 733
10010.66 692
10011.60 704
10012.54 735
10013.49 724
10014.43 688
10015.38 694
10016.32 698
10017.27 684
10018.21 713
10019.16 717
10020.10 691
10021.05 674
10021.99 710
10022.94 683
10023.88 723
10024.83 717
10025.77 689
10026.72 648
10027.67 658
10028.61 708
10029.56 691
10030.50 692
10031.45 683
10032.39 760
10033.34 697
10034.28 740
10035.23 647
10036.18 676
10037.12 720
10038.07 705
10039.01 674
10039.96 681
10040.90 718
10041.85 672
10042.80 661
10043.74 676
10044.69 664
10045.64 654
10046.58 713
10047.53 718
10048.47 680
10049.42 621
10050.37 627
10051.31 648
10052.26 621
10053.21 644
10054.15 681
10055.10 764
10056.05 726
10056.99 643
10057.94 646
10058.89 655
10059.83 674
10060.78 643
10061.73 672
10062.67 647
10063.62 671
10064.57 668
10065.52 634
10066.46 630
10067.41 599
10068.36 667
10069.30 699
10070.25 621
10071.20 689
10072.15 662
10073.09 686
10074.04 668
10074.99 634
10075.94 616
10076.88 679
10077.83 681
10078.78 677
10079.73 603
10080.68 697
10081.62 623
10082.57 653
10083.52 632
10084.47 670
10085.42 653
10086.36 654
10087.31 682
10088.26 698
10089.21 671
10090.16 670
10091.11 668
10092.05 640
10093.00 631
10093.95 615
10094.90 632
10095.85 630
10096.80 625
10097.75 638
10098.69 623
10099.64 675
10100.59 684
10101.54 793
10102.49 619
10103.44 695
10104.39 633
10105.34 642
10106.28 678
10107.23 614
10108.18 591
10109.13 644
10110.08 604
10111.03 595
10111.98 619
10112.93 597
10113.88 613
10114.83 652
10115.78 681
10116.73 628
10117.68 628
10118.63 596
10119.58 597
10120.53 607
10121.48 651
10122.43 636
10123.38 641
10124.33 623
10125.28 621
10126.23 710
10127.18 668
10128.13 595
10129.08 579
10130.03 628
10130.98 593
10131.93 599
10132.88 658
10133.83 638
10134.78 636
10135.73 662
10136.68 616
10137.63 552
10138.58 613
10139.53 672
10140.48 658
10141.43 633
10142.38 607
10143.33 620
10144.28 627
10145.23 657
10146.19 727
10147.14 638
10148.09 627
10149.04 674
10149.99 671
10150.94 688
10151.89 643
10152.84 607
10153.79 703
10154.75 703
10155.70 681
10156.65 669
10157.60 611
10158.55 615
10159.50 674
10160.46 650
10161.41 623
10162.36 621
10163.31 637
10164.26 681
10165.21 633
10166.17 639
10167.12 656
10168.07 670
10169.02 705
10169.97 678
10170.93 660
10171.88 693
10172.83 628
10173.78 655
10174.73 677
10175.69 719
10176.64 698
10177.59 641
10178.54 725
10179.50 715
10180.45 658
10181.40 695
10182.35 665
10183.31 665
10184.26 666
10185.21 678
10186.17 655
10187.12 744
10188.07 719
10189.02 705
10189.98 693
10190.93 649
10191.88 667
10192.84 788
10193.79 770
10194.74 758
10195.70 719
10196.65 713
10197.60 781
10198.56 712
10199.51 785
10200.46 769
10201.42 733
10202.37 739
10203.32 756
10204.28 797
10205.23 897
10206.18 902
10207.14 887
10208.09 910
10209.05 908
10210.00 841
10210.95 846
10211.91 853
10212.86 813
10213.82 768
10214.77 752
10215.72 742
10216.68 805
10217.63 794
10218.59 752
10219.54 724
10220.50 765
10221.45 788
10222.41 779
10223.36 754
10224.31 687
10225.27 709
10226.22 687
10227.18 698
10228.13 732
10229.09 730
10230.04 705
10231.00 830
10231.95 826
10232.91 780
10233.86 840
10234.82 914
10235.77 956
10236.73 927
10237.68 894
10238.64 933
10239.59 920
10240.55 888
10241.50 782
10242.46 774
10243.42 801
10244.37 767
10245.33 714
10246.28 760
10247.24 757
10248.19 710
10249.15 734
10250.11 721
10251.06 772
10252.02 762
10252.97 729
10253.93 737
10254.89 726
10255.84 719
10256.80 724
10257.75 688
10258.71 713
10259.67 641
10260.62 651
10261.58 649
10262.54 658
10263.49 670
10264.45 690
10265.40 682
10266.36 662
10267.32 678
10268.27 663
10269.23 625
10270.19 685
10271.14 694
10272.10 664
10273.06 626
10274.02 719
10274.97 698
10275.93 675
10276.89 632
10277.84 619
10278.80 674
10279.76 656
10280.71 667
10281.67 646
10282.63 605
10283.59 605
10284.54 625
10285.50 639
10286.46 625
10287.42 605
10288.37 551
10289.33 580
10290.29 641
10291.25 603
10292.21 607
10293.16 619
10294.12 676
10295.08 688
10296.04 635
10296.99 657
10297.95 663
10298.91 606
10299.87 677
10300.83 589
10301.79 586
10302.74 603
10303.70 607
10304.66 638
10305.62 637
10306.58 623
10307.54 601
10308.49 609
10309.45 651
10310.41 624
10311.37 595
10312.33 603
10313.29 660
10314.25 643
10315.21 599
10316.16 581
10317.12 644
10318.08 621
10319.04 665
10320.00 655
10320.96 613
10321.92 637
10322.88 669
10323.84 624
10324.80 589
10325.76 622
10326.71 688
10327.67 652
10328.63 628
10329.59 689
10330.55 641
10331.51 666
10332.47 638
10333.43 685
10334.39 654
10335.35 659
10336.31 614
10337.27 667
10338.23 681
10339.19 645
10340.15 622
10341.11 560
10342.07 542
10343.03 589
10343.99 602
10344.95 591
10345.91 569
10346.87 603
10347.83 628
10348.79 623
10349.75 624
10350.71 633
10351.67 604
10352.63 577
10353.60 572
10354.56 576
10355.52 598
10356.48 627
10357.44 582
10358.40 558
10359.36 624
10360.32 587
10361.28 550
10362.24 517
10363.20 545
10364.17 557
10365.13 579
10366.09 587
10367.05 603
10368.01 618
10368.97 611
10369.93 611
10370.89 611
10371.86 583
10372.82 615
10373.78 596
10374.74 598
10375.70 560
10376.66 586
10377.63 607
10378.59 659
10379.55 571
10380.51 586
10381.47 574
10382.44 552
10383.40 561
10384.36 586
10385.32 623
10386.28 588
10387.25 521
10388.21 528
10389.17 541
10390.13 659
10391.10 636
10392.06 554
10393.02 594
10393.98 638
10394.94 635
10395.91 562
10396.87 588
10397.83 561
10398.80 568
10399.76 641
10400.72 649
10401.68 606
10402.65 602
10403.61 635
10404.57 621
10405.54 609
10406.50 582
10407.46 612
10408.43 618
10409.39 651
10410.35 642
10411.32 553
10412.28 587
10413.24 615
10414.21 669
10415.17 666
10416.13 681
10417.10 771
10418.06 795
10419.02 791
10419.99 788
10420.95 868
10421.91 881
10422.88 874
10423.84 760
10424.81 720
10425.77 704
10426.73 702
10427.70 655
10428.66 640
10429.63 650
10430.59 616
10431.56 686
10432.52 609
10433.48 580
10434.45 597
10435.41 587
10436.38 641
10437.34 590
10438.31 575
10439.27 590
10440.24 542
10441.20 582
10442.16 599
10443.13 582
10444.09 677
10445.06 611
10446.02 570
10446.99 609
10447.95 641
10448.92 636
10449.88 576
10450.85 554
10451.81 596
10452.78 615
10453.75 621
10454.71 558
10455.68 593
10456.64 602
10457.61 655
10458.57 577
10459.54 580
10460.50 665
10461.47 606
10462.43 636
10463.40 594
10464.37 549
10465.33 592
10466.30 548
10467.26 583
10468.23 559
10469.20 532
10470.16 516
10471.13 504
10472.09 536
10473.06 515
10474.03 530
10474.99 537
10475.96 575
10476.93 581
10477.89 539
10478.86 449
10479.82 511
10480.79 559
10481.76 523
10482.72 553
10483.69 532
10484.66 535
10485.62 568
10486.59 610
10487.56 522
10488.52 568
10489.49 520
10490.46 536
10491.43 585
10492.39 505
10493.36 540
10494.33 530
10495.29 576
10496.26 580
10497.23 644
10498.20 616
10499.16 576
10500.13 555
10501.10 565
10502.07 566
10503.03 558
10504.00 601
10504.97 562
10505.94 550
10506.90 580
10507.87 581
10508.84 593
10509.81 499
10510.78 503
10511.74 518
10512.71 486
10513.68 496
10514.65 507
10515.62 555
10516.58 572
10517.55 500
10518.52 543
10519.49 588
10520.46 550
10521.43 531
10522.39 547
10523.36 559
10524.33 591
10525.30 620
10526.27 589
10527.24 547
10528.21 579
10529.17 525
10530.14 568
10531.11 564
10532.08 573
10533.05 531
10534.02 504
10534.99 551
10535.96 565
10536.93 548
10537.90 526
10538.86 553
10539.83 556
10540.80 563
10541.77 544
10542.74 563
10543.71 606
10544.68 593
10545.65 598
10546.62 631
10547.59 555
10548.56 567
10549.53 593
10550.50 594
10551.47 567
10552.44 529
10553.41 642
10554.38 613
10555.35 614
10556.32 624
10557.29 700
10558.26 657
10559.23 698
10560.20 734
10561.17 799
10562.14 811
10563.11 822
10564.08 809
10565.05 780
10566.02 766
10566.99 705
10567.96 631
10568.93 661
10569.90 668
10570.87 685
10571.84 609
10572.82 563
10573.79 643
10574.76 599
10575.73 624
10576.70 622
10577.67 583
10578.64 598
10579.61 574
10580.58 580
10581.55 547
10582.53 611
10583.50 612
10584.47 562
10585.44 562
10586.41 606
10587.38 576
10588.35 625
10589.33 681
10590.30 676
10591.27 587
10592.24 639
10593.21 633
10594.18 580
10595.16 609
10596.13 567
10597.10 614
10598.07 603
10599.04 589
10600.01 612
10600.99 622
10601.96 603
10602.93 604
10603.90 601
10604.88 613
10605.85 624
10606.82 597
10607.79 528
10608.77 529
10609.74 566
10610.71 574
10611.68 575
10612.66 594
10613.63 590
10614.60 586
10615.57 549
10616.55 629
10617.52 601
10618.49 614
10619.46 632
10620.44 557
10621.41 618
10622.38 559
10623.36 545
10624.33 582
10625.30 619
10626.28 627
10627.25 537
10628.22 591
10629.20 583
10630.17 570
10631.14 585
10632.12 605
10633.09 629
10634.06 656
10635.04 661
10636.01 700
10636.99 683
10637.96 703
10638.93 820
10639.91 803
10640.88 752
10641.85 775
10642.83 800
10643.80 743
10644.78 748
10645.75 684
10646.72 654
10647.70 658
10648.67 628
10649.65 609
10650.62 567
10651.60 579
10652.57 641
10653.55 590
10654.52 603
10655.49 578
10656.47 605
10657.44 631
10658.42 556
10659.39 558
10660.37 559
10661.34 593
10662.32 578
10663.29 597
10664.27 565
10665.24 557
10666.22 572
10667.19 599
10668.17 632
10669.14 603
10670.12 617
10671.09 591
10672.07 611
10673.04 588
10674.02 598
10675.00 545
10675.97 594
10676.95 585
10677.92 544
10678.90 578
10679.87 663
10680.85 581
10681.82 606
10682.80 644
10683.78 650
10684.75 608
10685.73 658
10686.70 628
10687.68 576
10688.66 579
10689.63 557
10690.61 605
10691.58 556
10692.56 560
10693.54 617
10694.51 607
10695.49 557
10696.47 528
10697.44 625
10698.42 545
10699.40 531
10700.37 535
10701.35 506
10702.33 565
10703.30 539
10704.28 544
10705.26 570
10706.23 493
10707.21 571
10708.19 581
10709.16 546
10710.14 581
10711.12 534
10712.10 555
10713.07 512
10714.05 534
10715.03 577
10716.01 589
10716.98 564
10717.96 545
10718.94 533
10719.91 574
10720.89 571
10721.87 546
10722.85 520
10723.83 550
10724.80 528
10725.78 535
10726.76 483
10727.74 548
10728.71 508
10729.69 476
10730.67 525
10731.65 505
10732.63 549
10733.60 506
10734.58 561
10735.56 547
10736.54 537
10737.52 557
10738.50 512
10739.47 551
10740.45 558
10741.43 527
10742.41 556
10743.39 510
10744.37 559
10745.35 523
10746.32 482
10747.30 536
10748.28 497
10749.26 524
10750.24 559
10751.22 541
10752.20 557
10753.18 570
10754.16 607
10755.14 539
10756.11 583
10757.09 566
10758.07 579
10759.05 582
10760.03 502
10761.01 564
10761.99 583
10762.97 574
10763.95 556
10764.93 521
10765.91 504
10766.89 531
10767.87 573
10768.85 565
10769.83 512
10770.81 531
10771.79 498
10772.77 569
10773.75 559
10774.73 480
10775.71 489
10776.69 553
10777.67 537
10778.65 556
10779.63 535
10780.61 515
10781.59 612
10782.57 543
10783.55 460
10784.53 498
10785.51 518
10786.49 541
10787.47 518
10788.45 543
10789.43 532
10790.41 563
10791.39 573
10792.38 537
10793.36 483
10794.34 532
10795.32 520
10796.30 559
10797.28 556
10798.26 556
10799.24 559
10800.22 539
10801.21 557
10802.19 531
10803.17 475
10804.15 549
10805.13 521
10806.11 512
10807.09 508
10808.07 518
10809.06 567
10810.04 517
10811.02 553
10812.00 507
10812.98 505
10813.97 510
10814.95 542
10815.93 484
10816.91 531
10817.89 562
10818.87 485
10819.86 502
10820.84 539
10821.82 493
10822.80 560
10823.79 617
10824.77 479
10825.75 489
10826.73 509
10827.72 529
10828.70 523
10829.68 518
10830.66 523
10831.65 520
10832.63 502
10833.61 466
10834.59 490
10835.58 512
10836.56 483
10837.54 471
10838.52 530
10839.51 490
10840.49 516
10841.47 508
10842.46 512
10843.44 532
10844.42 511
10845.41 507
10846.39 525
10847.37 520
10848.36 519
10849.34 536
10850.32 506
10851.31 607
10852.29 555
10853.27 567
10854.26 548
10855.24 576
10856.23 546
10857.21 551
10858.19 510
10859.18 561
10860.16 497
10861.14 533
10862.13 563
10863.11 525
10864.10 515
10865.08 495
10866.07 566
10867.05 550
10868.03 566
10869.02 509
10870.00 505
10870.99 563
10871.97 521
10872.96 523
10873.94 528
10874.92 544
10875.91 529
10876.89 561
10877.88 532
10878.86 599
10879.85 541
10880.83 560
10881.82 585
10882.80 561
10883.79 558
10884.77 622
10885.76 656
10886.74 613
10887.73 605
10888.71 607
10889.70 632
10890.68 695
10891.67 636
10892.65 643
10893.64 611
10894.63 612
10895.61 647
10896.60 672
10897.58 637
10898.57 641
10899.55 687
10900.54 600
10901.53 627
10902.51 624
10903.50 713
10904.48 675
10905.47 674
10906.46 673
10907.44 667
10908.43 595
10909.41 610
10910.40 671
10911.39 643
10912.37 676
10913.36 627
10914.34 598
10915.33 689
10916.32 678
10917.30 676
10918.29 667
10919.28 606
10920.26 635
10921.25 625
10922.24 659
10923.22 683
10924.21 673
10925.20 677
10926.18 743
10927.17 734
10928.16 767
10929.15 707
10930.13 718
10931.12 687
10932.11 707
10933.09 688
10934.08 712
10935.07 736
10936.06 749
10937.04 735
10938.03 762
10939.02 740
10940.01 783
10940.99 811
10941.98 852
10942.97 825
10943.96 798
10944.94 826
10945.93 835
10946.92 795
10947.91 762
10948.90 804
10949.88 852
10950.87 875
10951.86 853
10952.85 883
10953.84 1042
10954.82 1007
10955.81 1045
10956.80 981
10957.79 1077
10958.78 1185
10959.77 1123
10960.75 1224
10961.74 1157
10962.73 1147
10963.72 1101
10964.71 1044
10965.70 1017
10966.69 1008
10967.68 948
10968.66 959
10969.65 901
10970.64 923
10971.63 928
10972.62 927
10973.61 924
10974.60 921
10975.59 885
10976.58 891
10977.57 884
10978.55 905
10979.54 954
10980.53 918
10981.52 949
10982.51 971
10983.50 1053
10984.49 1009
10985.48 919
10986.47 937
10987.46 928
10988.45 949
10989.44 901
10990.43 968
10991.42 983
10992.41 979
10993.40 1078
10994.39 1222
10995.38 1245
10996.37 1309
10997.36 1440
10998.35 1514
10999.34 1682
11000.33 1817
11001.32 1669
11002.31 1587
11003.30 1566
11004.29 1535
11005.28 1378
11006.27 1224
11007.26 1161
11008.25 1181
11009.24 1065
11010.24 1017
11011.23 1118
11012.22 942
11013.21 904
11014.20 994
11015.19 942
11016.18 963
11017.17 888
11018.16 939
11019.15 914
11020.14 881
11021.14 963
11022.13 839
11023.12 836
11024.11 896
11025.10 791
11026.09 786
11027.08 890
11028.08 844
11029.07 812
11030.06 865
11031.05 848
11032.04 851
11033.03 843
11034.03 844
11035.02 888
11036.01 825
11037.00 841
11037.99 856
11038.99 822
11039.98 794
11040.97 826
11041.96 851
11042.95 824
11043.95 840
11044.94 770
11045.93 757
11046.92 761
11047.92 790
11048.91 827
11049.90 790
11050.89 754
11051.89 663
11052.88 663
11053.87 648
11054.86 681
11055.86 630
11056.85 623
11057.84 712
11058.83 678
11059.83 715
11060.82 697
11061.81 665
11062.81 681
11063.80 662
11064.79 748
11065.79 648
11066.78 708
11067.77 700
11068.77 634
11069.76 684
11070.75 691
11071.75 720
11072.74 725
11073.73 672
11074.73 631
11075.72 707
11076.71 713
11077.71 695
11078.70 660
11079.70 626
11080.69 680
11081.68 680
11082.68 685
11083.67 693
11084.67 696
11085.66 697
11086.65 730
11087.65 726
11088.64 712
11089.64 708
11090.63 659
11091.63 632
11092.62 674
11093.61 680
11094.61 668
11095.60 677
11096.60 664
11097.59 662
11098.59 705
11099.58 671
11100.58 660
11101.57 684
11102.57 655
11103.56 701
11104.56 772
11105.55 702
11106.55 676
11107.54 625
11108.54 600
11109.53 621
11110.53 571
11111.52 606
11112.52 690
11113.51 697
11114.51 625
11115.50 644
11116.50 630
11117.49 627
11118.49 579
11119.49 623
11120.48 628
11121.48 705
11122.47 670
11123.47 663
11124.46 619
11125.46 719
11126.46 647
11127.45 684
11128.45 694
11129.44 644
11130.44 615
11131.44 653
11132.43 649
11133.43 597
11134.43 613
11135.42 629
11136.42 648
11137.41 669
11138.41 678
11139.41 614
11140.40 563
11141.40 591
11142.40 615
11143.39 633
11144.39 607
11145.39 649
11146.38 640
11147.38 623
11148.38 623
11149.38 610
11150.37 593
11151.37 578
11152.37 602
11153.36 611
11154.36 614
11155.36 585
11156.36 572
11157.35 532
11158.35 614
11159.35 592
11160.34 565
11161.34 604
11162.34 590
11163.34 563
11164.33 636
11165.33 617
11166.33 617
11167.33 571
11168.33 582
11169.32 646
11170.32 650
11171.32 599
11172.32 574
11173.32 590
11174.31 632
11175.31 662
11176.31 594
11177.31 551
11178.31 561
11179.30 530
11180.30 611
11181.30 581
11182.30 489
11183.30 566
11184.30 594
11185.30 594
11186.29 588
11187.29 653
11188.29 567
11189.29 549
11190.29 617
11191.29 574
11192.29 607
11193.29 626
11194.28 595
11195.28 567
11196.28 556
11197.28 523
11198.28 562
11199.28 581
11200.28 550
11201.28 611
11202.28 667
11203.28 652
11204.28 634
11205.28 625
11206.28 595
11207.28 548
11208.28 539
11209.27 568
11210.27 588
11211.27 629
11212.27 581
11213.27 593
11214.27 634
11215.27 605
11216.27 571
11217.27 560
11218.27 582
11219.27 594
11220.27 595
11221.27 573
11222.27 562
11223.27 519
11224.27 586
11225.28 589
11226.28 535
11227.28 549
11228.28 606
11229.28 583
11230.28 581
11231.28 616
11232.28 570
11233.28 626
11234.28 593
11235.28 502
11236.28 536
11237.28 556
11238.28 588
11239.28 598
11240.29 512
11241.29 553
11242.29 558
11243.29 554
11244.29 524
11245.29 564
11246.29 574
11247.29 596
11248.30 554
11249.30 580
11250.30 612
11251.30 574
11252.30 577
11253.30 569
11254.31 591
11255.31 531
11256.31 623
11257.31 593
11258.31 543
11259.31 487
11260.32 599
11261.32 574
11262.32 625
11263.32 632
11264.32 602
11265.33 563
11266.33 485
11267.33 550
11268.33 571
11269.34 570
11270.34 614
11271.34 574
11272.34 577
11273.35 607
11274.35 645
11275.35 656
11276.35 658
11277.36 667
11278.36 653
11279.36 654
11280.36 646
11281.37 678
11282.37 656
11283.37 609
11284.38 637
11285.38 665
11286.38 644
11287.38 611
11288.39 615
11289.39 649
11290.39 632
11291.40 587
11292.40 568
11293.40 612
11294.41 608
11295.41 550
11296.41 579
11297.42 611
11298.42 598
11299.43 586
11300.43 573
11301.43 596
11302.44 572
11303.44 547
11304.44 601
11305.45 635
11306.45 595
11307.46 565
11308.46 574
11309.47 582
11310.47 573
11311.47 629
11312.48 620
11313.48 594
11314.49 560
11315.49 547
11316.50 505
11317.50 541
11318.50 615
11319.51 654
11320.51 605
11321.52 578
11322.52 547
11323.53 582
11324.53 552
11325.54 540
11326.54 599
11327.55 588
11328.55 574
11329.56 651
11330.56 651
11331.57 610
11332.57 564
11333.58 634
11334.58 640
11335.59 634
11336.59 680
11337.60 697
11338.60 678
11339.61 748
11340.61 768
11341.62 801
11342.63 772
11343.63 826
11344.64 784
11345.64 716
11346.65 692
11347.65 690
11348.66 646
11349.67 615
11350.67 644
11351.68 605
11352.68 567
11353.69 568
11354.70 592
11355.70 588
11356.71 627
11357.72 566
11358.72 556
11359.73 561
11360.73 627
11361.74 603
11362.75 610
11363.75 613
11364.76 610
11365.77 587
11366.77 614
11367.78 527
11368.79 597
11369.79 582
11370.80 523
11371.81 534
11372.81 562
11373.82 614
11374.83 604
11375.84 534
11376.84 596
11377.85 590
11378.86 597
11379.86 646
11380.87 613
11381.88 589
11382.89 583
11383.89 548
11384.90 550
11385.91 563
11386.92 525
11387.92 557
11388.93 610
11389.94 529
11390.95 503
11391.95 491
11392.96 535
11393.97 523
11394.98 555
11395.99 542
11396.99 580
11398.00 524
11399.01 564
11400.02 530
11401.03 525
11402.03 506
11403.04 518
11404.05 509
11405.06 501
11406.07 558
11407.08 515
11408.09 553
11409.09 554
11410.10 600
11411.11 545
11412.12 538
11413.13 519
11414.14 484
11415.15 460
11416.15 490
11417.16 523
11418.17 557
11419.18 550
11420.19 545
11421.20 518
11422.21 529
11423.22 516
11424.23 557
11425.24 516
11426.25 476
11427.26 523
11428.26 523
11429.27 517
11430.28 508
11431.29 557
11432.30 535
11433.31 523
11434.32 518
11435.33 491
11436.34 493
11437.35 517
11438.36 503
11439.37 539
11440.38 512
11441.39 574
11442.40 543
11443.41 561
11444.42 516
11445.43 480
11446.44 487
11447.45 481
11448.46 458
11449.47 454
11450.48 524
11451.49 519
11452.50 544
11453.51 544
11454.52 499
11455.53 495
11456.55 538
11457.56 536
11458.57 564
11459.58 550
11460.59 541
11461.60 551
11462.61 499
11463.62 502
11464.63 505
11465.64 525
11466.65 563
11467.67 547
11468.68 514
11469.69 532
11470.70 538
11471.71 560
11472.72 598
11473.73 513
11474.74 557
11475.76 573
11476.77 502
11477.78 470
11478.79 489
11479.80 520
11480.81 511
11481.83 511
11482.84 573
11483.85 549
11484.86 509
11485.87 567
11486.89 547
11487.90 524
11488.91 535
11489.92 560
11490.93 563
11491.95 562
11492.96 601
11493.97 527
11494.98 566
11496.00 527
11497.01 551
11498.02 536
11499.03 527
11500.05 529
11501.06 549
11502.07 491
11503.08 532
11504.10 572
11505.11 564
11506.12 550
11507.13 576
11508.15 529
11509.16 532
11510.17 552
11511.19 588
11512.20 566
11513.21 549
11514.23 584
11515.24 556
11516.25 579
11517.27 616
11518.28 510
11519.29 567
11520.31 597
11521.32 514
11522.33 515
11523.35 570
11524.36 593
11525.37 568
11526.39 534
11527.40 546
11528.42 520
11529.43 506
11530.44 540
11531.46 544
11532.47 543
11533.48 542
11534.50 608
11535.51 569
11536.53 547
11537.54 592
11538.56 589
11539.57 609
11540.58 624
11541.60 596
11542.61 601
11543.63 517
11544.64 528
11545.66 579
11546.67 572
11547.69 561
11548.70 595
11549.72 590
11550.73 523
11551.75 559
11552.76 603
11553.78 605
11554.79 590
11555.81 658
11556.82 625
11557.84 675
11558.85 657
11559.87 710
11560.88 656
11561.90 597
11562.91 692
11563.93 634
11564.94 652
11565.96 583
11566.97 615
11567.99 664
11569.00 649
11570.02 623
11571.04 744
11572.05 725
11573.07 707
11574.08 794
11575.10 793
11576.11 773
11577.13 738
11578.15 816
11579.16 819
11580.18 853
11581.20 796
11582.21 858
11583.23 884
11584.24 892
11585.26 896
11586.28 899
11587.29 894
11588.31 896
11589.33 986
11590.34 998
11591.36 1090
11592.38 1110
11593.39 1216
11594.41 1312
11595.43 1478
11596.44 1613
11597.46 1794
11598.48 1782
11599.49 1911
11600.51 1840
11601.53 1862
11602.54 1944
11603.56 1790
11604.58 1620
11605.60 1424
11606.61 1286
11607.63 1241
11608.65 1164
11609.67 1060
11610.68 965
11611.70 947
11612.72 899
11613.74 941
11614.75 924
11615.77 881
11616.79 828
11617.81 778
11618.82 845
11619.84 834
11620.86 826
11621.88 857
11622.90 868
11623.91 710
11624.93 763
11625.95 884
11626.97 791
11627.99 762
11629.00 765
11630.02 751
11631.04 748
11632.06 788
11633.08 867
11634.10 815
11635.11 844
11636.13 761
11637.15 745
11638.17 798
11639.19 816
11640.21 826
11641.23 766
11642.25 709
11643.26 689
11644.28 695
11645.30 638
11646.32 688
11647.34 673
11648.36 665
11649.38 680
11650.40 624
11651.42 607
11652.44 630
11653.46 583
11654.47 673
11655.49 697
11656.51 619
11657.53 556
11658.55 567
11659.57 620
11660.59 594
11661.61 609
11662.63 577
11663.65 565
11664.67 573
11665.69 621
11666.71 642
11667.73 560
11668.75 563
11669.77 573
11670.79 617
11671.81 663
11672.83 660
11673.85 683
11674.87 707
11675.89 663
11676.91 639
11677.93 660
11678.95 681
11679.97 591
11680.99 656
11682.01 625
11683.03 613
11684.06 651
11685.08 631
11686.10 615
11687.12 624
11688.14 616
11689.16 650
11690.18 662
11691.20 691
11692.22 650
11693.24 634
11694.26 626
11695.29 620
11696.31 620
11697.33 543
11698.35 568
11699.37 647
11700.39 615
11701.41 605
11702.43 603
11703.46 604
11704.48 585
11705.50 598
11706.52 640
11707.54 611
11708.56 593
11709.59 600
11710.61 627
11711.63 633
11712.65 612
11713.67 614
11714.70 565
11715.72 594
11716.74 604
11717.76 561
11718.78 571
11719.81 595
11720.83 607
11721.85 530
11722.87 535
11723.90 517
11724.92 564
11725.94 500
11726.96 508
11727.99 566
11729.01 568
11730.03 555
11731.05 501
11732.08 549
11733.10 513
11734.12 535
11735.15 549
11736.17 538
11737.19 540
11738.21 540
11739.24 532
11740.26 559
11741.28 531
11742.31 538
11743.33 556
11744.35 564
11745.38 538
11746.40 575
11747.42 592
11748.45 551
11749.47 594
11750.49 552
11751.52 573
11752.54 592
11753.56 554
11754.59 547
11755.61 547
11756.64 535
11757.66 543
11758.68 540
11759.71 510
11760.73 575
11761.76 578
11762.78 555
11763.80 514
11764.83 527
11765.85 525
11766.88 504
11767.90 550
11768.93 566
11769.95 454
11770.97 474
11772.00 565
11773.02 527
11774.05 488
11775.07 502
11776.10 524
11777.12 557
11778.15 523
11779.17 499
11780.20 512
11781.22 455
11782.25 499
11783.27 501
11784.30 504
11785.32 539
11786.35 558
11787.37 514
11788.40 472
11789.42 502
11790.45 484
11791.47 514
11792.50 562
11793.52 591
11794.55 545
11795.57 506
11796.60 514
11797.63 494
11798.65 475
11799.68 454
11800.70 479
11801.73 530
11802.75 509
11803.78 541
11804.81 555
11805.83 482
11806.86 509
11807.88 487
11808.91 504
11809.94 508
11810.96 560
11811.99 530
11813.02 497
11814.04 523
11815.07 549
11816.09 499
11817.12 497
11818.15 529
11819.17 479
11820.20 489
11821.23 511
11822.25 542
11823.28 528
11824.31 537
11825.33 533
11826.36 559
11827.39 528
11828.42 556
11829.44 518
11830.47 525
11831.50 546
11832.52 580
11833.55 595
11834.58 551
11835.61 568
11836.63 520
11837.66 592
11838.69 519
11839.71 473
11840.74 522
11841.77 508
11842.80 524
11843.83 519
11844.85 504
11845.88 448
11846.91 529
11847.94 502
11848.96 531
11849.99 500
11851.02 545
11852.05 531
11853.08 592
11854.10 546
11855.13 553
11856.16 490
11857.19 526
11858.22 513
11859.24 554
11860.27 518
11861.30 505
11862.33 522
11863.36 554
11864.39 546
11865.42 513
11866.44 588
11867.47 547
11868.50 550
11869.53 562
11870.56 592
11871.59 523
11872.62 554
11873.65 565
11874.67 529
11875.70 520
11876.73 596
11877.76 576
11878.79 538
11879.82 612
11880.85 507
11881.88 549
11882.91 549
11883.94 553
11884.97 568
11886.00 548
11887.03 625
11888.06 632
11889.09 559
11890.11 582
11891.14 583
11892.17 598
11893.20 566
11894.23 610
11895.26 618
11896.29 629
11897.32 643
11898.35 631
11899.38 658
11900.41 689
11901.44 710
11902.47 739
11903.50 664
11904.53 683
11905.56 692
11906.59 648
11907.63 718
11908.66 676
11909.69 631
11910.72 615
11911.75 641
11912.78 644
11913.81 644
11914.84 622
11915.87 585
11916.90 674
11917.93 667
11918.96 661
11919.99 648
11921.02 659
11922.06 673
11923.09 685
11924.12 718
11925.15 725
11926.18 743
11927.21 785
11928.24 875
11929.27 920
11930.31 913
11931.34 953
11932.37 961
11933.40 873
11934.43 959
11935.46 862
11936.49 812
11937.53 797
11938.56 787
11939.59 771
11940.62 743
11941.65 757
11942.69 719
11943.72 739
11944.75 653
11945.78 699
11946.81 682
11947.85 632
11948.88 669
11949.91 651
11950.94 640
11951.97 623
11953.01 615
11954.04 628
11955.07 576
11956.10 618
11957.14 609
11958.17 617
11959.20 646
11960.24 610
11961.27 592
11962.30 552
11963.33 588
11964.37 602
11965.40 629
11966.43 594
11967.47 657
11968.50 611
11969.53 633
11970.56 587
11971.60 570
11972.63 616
11973.66 680
11974.70 610
11975.73 592
11976.76 522
11977.80 591
11978.83 623
11979.86 607
11980.90 578
11981.93 591
11982.97 600
11984.00 611
11985.03 562
11986.07 543
11987.10 556
11988.13 544
11989.17 587
11990.20 639
11991.24 627
11992.27 623
11993.30 557
11994.34 561
11995.37 524
11996.41 589
11997.44 572
11998.48 592
11999.51 573
12000.54 583
12001.58 651
12002.61 612
12003.65 586
12004.68 601
12005.72 579
12006.75 617
12007.79 625
12008.82 630
12009.86 616
12010.89 617
12011.93 709
12012.96 712
12014.00 692
12015.03 695
12016.07 697
12017.10 664
12018.14 745
12019.17 737
12020.21 748
12021.24 720
12022.28 710
12023.31 664
12024.35 679
12025.38 635
12026.42 677
12027.46 684
12028.49 677
12029.53 630
12030.56 615
12031.60 664
12032.63 643
12033.67 587
12034.71 628
12035.74 680
12036.78 590
12037.81 594
12038.85 640
12039.89 648
12040.92 577
12041.96 584
12042.99 602
12044.03 575
12045.07 615
12046.10 626
12047.14 633
12048.18 591
12049.21 579
12050.25 595
12051.29 615
12052.32 640
12053.36 664
12054.40 654
12055.43 602
12056.47 622
12057.51 608
12058.54 617
12059.58 570
12060.62 540
12061.65 579
12062.69 648
12063.73 622
12064.77 656
12065.80 638
12066.84 633
12067.88 570
12068.92 630
12069.95 603
12070.99 561
12072.03 626
12073.07 618
12074.10 619
12075.14 570
12076.18 585
12077.22 625
12078.25 585
12079.29 605
12080.33 669
12081.37 652
12082.41 617
12083.44 603
12084.48 621
12085.52 610
12086.56 599
12087.60 569
12088.63 615
12089.67 638
12090.71 591
12091.75 596
12092.79 637
12093.83 623
12094.86 642
12095.90 707
12096.94 673
12097.98 737
12099.02 751
12100.06 732
12101.10 793
12102.13 772
12103.17 739
12104.21 772
12105.25 784
12106.29 759
12107.33 787
12108.37 709
12109.41 698
12110.45 726
12111.49 729
12112.53 673
12113.56 663
12114.60 633
12115.64 629
12116.68 560
12117.72 589
12118.76 561
12119.80 593
12120.84 562
12121.88 561
12122.92 605
12123.96 629
12125.00 545
12126.04 571
12127.08 591
12128.12 570
12129.16 559
12130.20 532
12131.24 509
12132.28 566
12133.32 605
12134.36 551
12135.40 553
12136.44 548
12137.48 565
12138.52 539
12139.56 550
12140.60 592
12141.64 535
12142.68 549
12143.72 563
12144.76 574
12145.81 559
12146.85 517
12147.89 504
12148.93 509
12149.97 497
12151.01 483
12152.05 493
12153.09 502
12154.13 465
12155.17 531
12156.21 546
12157.26 580
12158.30 505
12159.34 506
12160.38 513
12161.42 514
12162.46 549
12163.50 541
12164.55 469
12165.59 477
12166.63 511
12167.67 524
12168.71 493
12169.75 513
12170.80 514
12171.84 523
12172.88 494
12173.92 531
12174.96 477
12176.00 469
12177.05 523
12178.09 528
12179.13 519
12180.17 555
12181.22 533
12182.26 497
12183.30 498
12184.34 578
12185.38 518
12186.43 518
12187.47 470
12188.51 451
12189.55 495
12190.60 470
12191.64 439
12192.68 469
12193.72 489
12194.77 468
12195.81 520
12196.85 470
12197.90 503
12198.94 536
12199.98 482
12201.03 489
12202.07 516
12203.11 518
12204.15 540
12205.20 522
12206.24 489
12207.28 461
12208.33 498
12209.37 477
12210.41 501
12211.46 504
12212.50 504
12213.55 511
12214.59 494
12215.63 502
12216.68 459
12217.72 488
12218.76 564
12219.81 539
12220.85 551
12221.90 507
12222.94 521
12223.98 511
12225.03 509
12226.07 469
12227.12 521
12228.16 527
12229.20 548
12230.25 530
12231.29 530
12232.34 460
12233.38 544
12234.43 554
12235.47 526
12236.52 515
12237.56 469
12238.61 493
12239.65 501
12240.69 495
12241.74 516
12242.78 513
12243.83 513
12244.87 452
12245.92 492
12246.96 477
12248.01 495
12249.05 459
12250.10 524
12251.14 465
12252.19 489
12253.24 502
12254.28 518
12255.33 479
12256.37 450
12257.42 426
12258.46 451
12259.51 460
12260.55 482
12261.60 533
12262.64 473
12263.69 466
12264.74 460
12265.78 445
12266.83 483
12267.87 465
12268.92 438
12269.97 434
12271.01 496
12272.06 453
12273.10 507
12274.15 486
12275.20 437
12276.24 470
12277.29 484
12278.34 417
12279.38 458
12280.43 469
12281.47 446
12282.52 445
12283.57 442
12284.61 477
12285.66 490
12286.71 431
12287.75 444
12288.80 438
12289.85 422
12290.90 463
12291.94 430
12292.99 472
12294.04 478
12295.08 504
12296.13 456
12297.18 448
12298.22 467
12299.27 450
12300.32 452
12301.37 470
12302.41 402
12303.46 438
12304.51 441
12305.56 466
12306.60 511
12307.65 500
12308.70 444
12309.75 457
12310.79 441
12311.84 448
12312.89 461
12313.94 449
12314.99 415
12316.03 431
12317.08 453
12318.13 460
12319.18 422
12320.23 431
12321.27 479
12322.32 455
12323.37 487
12324.42 458
12325.47 414
12326.52 408
12327.56 417
12328.61 423
12329.66 468
12330.71 453
12331.76 421
12332.81 381
12333.86 407
12334.91 449
12335.95 419
12337.00 454
12338.05 448
12339.10 414
12340.15 438
12341.20 401
12342.25 445
12343.30 455
12344.35 449
12345.40 386
12346.44 464
12347.49 441
12348.54 486
12349.59 445
12350.64 420
12351.69 449
12352.74 430
12353.79 398
12354.84 358
12355.89 409
12356.94 400
12357.99 393
12359.04 433
12360.09 454
12361.14 408
12362.19 434
12363.24 432
12364.29 444
12365.34 448
12366.39 444
12367.44 452
12368.49 456
12369.54 401
12370.59 432
12371.64 443
12372.69 406
12373.74 437
12374.79 476
12375.84 489
12376.89 489
12377.94 463
12378.99 416
12380.05 395
12381.10 439
12382.15 479
12383.20 422
12384.25 393
12385.30 453
12386.35 415
12387.40 407
12388.45 392
12389.50 427
12390.55 421
12391.61 483
12392.66 440
12393.71 473
12394.76 469
12395.81 444
12396.86 437
12397.91 431
12398.97 457
12400.02 403
12401.07 427
12402.12 460
12403.17 415
12404.22 445
12405.28 422
12406.33 429
12407.38 504
12408.43 479
12409.48 444
12410.53 474
12411.59 478
12412.64 444
12413.69 491
12414.74 474
12415.80 423
12416.85 444
12417.90 432
12418.95 432
12420.00 444
12421.06 458
12422.11 462
12423.16 480
12424.21 484
12425.27 431
12426.32 438
12427.37 417
12428.43 433
12429.48 447
12430.53 418
12431.58 451
12432.64 434
12433.69 415
12434.74 422
12435.80 449
12436.85 481
12437.90 457
12438.96 442
12440.01 504
12441.06 459
12442.12 414
12443.17 452
12444.22 431
12445.28 406
12446.33 436
12447.38 444
12448.44 461
12449.49 426
12450.54 426
12451.60 415
12452.65 409
12453.71 471
12454.76 456
12455.81 480
12456.87 464
12457.92 478
12458.98 449
12460.03 428
12461.08 490
12462.14 462
12463.19 456
12464.25 454
12465.30 455
12466.35 502
12467.41 453
12468.46 508
12469.52 488
12470.57 465
12471.63 489
12472.68 525
12473.74 494
12474.79 473
12475.85 493
12476.90 476
12477.96 472
12479.01 490
12480.07 515
12481.12 552
12482.18 537
12483.23 564
12484.29 599
12485.34 522
12486.40 552
12487.45 585
12488.51 617
12489.56 630
12490.62 699
12491.67 743
12492.73 794
12493.78 855
12494.84 790
12495.90 861
12496.95 822
12498.01 771
12499.06 783
12500.12 750
12501.17 695
12502.23 695
12503.29 632
12504.34 576
12505.40 576
12506.45 553
12507.51 530
12508.57 533
12509.62 588
12510.68 527
12511.73 518
12512.79 474
12513.85 483
12514.90 511
12515.96 459
12517.02 475
12518.07 491
12519.13 514
12520.19 517
12521.24 497
12522.30 507
12523.36 465
12524.41 499
12525.47 540
12526.53 500
12527.58 500
12528.64 467
12529.70 510
12530.76 442
12531.81 514
12532.87 458
12533.93 544
12534.98 502
12536.04 526
12537.10 464
12538.16 497
12539.21 507
12540.27 514
12541.33 451
12542.39 418
12543.44 466
12544.50 487
12545.56 439
12546.62 437
12547.68 496
12548.73 505
12549.79 482
12550.85 432
12551.91 476
12552.96 459
12554.02 445
12555.08 467
12556.14 461
12557.20 539
12558.26 509
12559.31 569
12560.37 610
12561.43 535
12562.49 511
12563.55 548
12564.61 501
12565.66 583
12566.72 583
12567.78 556
12568.84 553
12569.90 538
12570.96 567
12572.02 571
12573.08 596
12574.13 655
12575.19 675
12576.25 619
12577.31 657
12578.37 599
12579.43 572
12580.49 558
12581.55 591
12582.61 611
12583.67 585
12584.73 584
12585.79 551
12586.85 560
12587.91 593
12588.96 587
12590.02 640
12591.08 563
12592.14 532
12593.20 566
12594.26 568
12595.32 548
12596.38 513
12597.44 526
12598.50 520
12599.56 540
12600.62 466
12601.68 550
12602.74 528
12603.80 505
12604.86 521
12605.92 517
12606.98 525
12608.04 453
12609.10 531
12610.17 529
12611.23 496
12612.29 531
12613.35 535
12614.41 546
12615.47 531
12616.53 524
12617.59 521
12618.65 531
12619.71 563
12620.77 533
12621.83 485
12622.89 491
12623.95 531
12625.02 549
12626.08 494
12627.14 543
12628.20 508
12629.26 526
12630.32 512
12631.38 505
12632.44 498
12633.51 522
12634.57 486
12635.63 487
12636.69 554
12637.75 552
12638.81 548
12639.88 561
12640.94 575
12642.00 530
12643.06 589
12644.12 521
12645.18 573
12646.25 559
12647.31 552
12648.37 571
12649.43 577
12650.50 567
12651.56 519
12652.62 548
12653.68 581
12654.74 615
12655.81 624
12656.87 662
12657.93 635
12658.99 625
12660.06 636
12661.12 639
12662.18 669
12663.24 630
12664.31 650
12665.37 614
12666.43 620
12667.50 619
12668.56 593
12669.62 619
12670.68 616
12671.75 604
12672.81 580
12673.87 638
12674.94 658
12676.00 588
12677.06 630
12678.13 626
12679.19 647
12680.25 599
12681.32 634
12682.38 643
12683.44 629
12684.51 660
12685.57 669
12686.63 663
12687.70 616
12688.76 670
12689.83 668
12690.89 684
12691.95 670
12693.02 705
12694.08 666
12695.15 686
12696.21 677
12697.27 665
12698.34 690
12699.40 708
12700.47 651
12701.53 702
12702.60 699
12703.66 677
12704.72 701
12705.79 685
12706.85 689
12707.92 653
12708.98 662
12710.05 623
12711.11 655
12712.18 692
12713.24 670
12714.31 618
12715.37 597
12716.44 636
12717.50 610
12718.57 603
12719.63 634
12720.70 628
12721.76 625
12722.83 625
12723.89 602
12724.96 616
12726.02 601
12727.09 643
12728.15 657
12729.22 632
12730.28 612
12731.35 616
12732.41 588
12733.48 585
12734.55 616
12735.61 606
12736.68 614
12737.74 549
12738.81 563
12739.88 605
12740.94 600
12742.01 549
12743.07 532
12744.14 555
12745.21 549
12746.27 537
12747.34 575
12748.40 560
12749.47 530
12750.54 501
12751.60 535
12752.67 560
12753.74 555
12754.80 540
12755.87 557
12756.94 578
12758.00 531
12759.07 508
12760.14 521
12761.20 538
12762.27 531
12763.34 507
12764.40 582
12765.47 536
12766.54 505
12767.60 544
12768.67 541
12769.74 508
12770.81 519
12771.87 470
12772.94 490
12774.01 537
12775.08 499
12776.14 512
12777.21 507
12778.28 484
12779.35 483
12780.41 477
12781.48 501
12782.55 494
12783.62 448
12784.68 505
12785.75 555
12786.82 523
12787.89 519
12788.96 540
12790.02 481
12791.09 543
12792.16 561
12793.23 485
12794.30 505
12795.36 518
12796.43 487
12797.50 470
12798.57 526
12799.64 514
12800.71 527
12801.77 460
12802.84 499
12803.91 509
12804.98 491
12806.05 513
12807.12 499
12808.19 473
12809.25 525
12810.32 495
12811.39 525
12812.46 491
12813.53 461
12814.60 519
12815.67 520
12816.74 507
12817.81 552
12818.88 559
12819.95 545
12821.01 546
12822.08 545
12823.15 571
12824.22 536
12825.29 540
12826.36 477
12827.43 462
12828.50 471
12829.57 491
12830.64 469
12831.71 453
12832.78 497
12833.85 501
12834.92 460
12835.99 466
12837.06 474
12838.13 489
12839.20 454
12840.27 454
12841.34 414
12842.41 487
12843.48 501
12844.55 457
12845.62 473
12846.69 477
12847.76 523
12848.83 468
12849.90 469
12850.97 442
12852.04 422
12853.11 449
12854.19 492
12855.26 468
12856.33 447
12857.40 491
12858.47 489
12859.54 450
12860.61 420
12861.68 472
12862.75 416
12863.82 490
12864.89 468
12865.97 416
12867.04 461
12868.11 477
12869.18 478
12870.25 468
12871.32 415
12872.39 459
12873.47 409
12874.54 427
12875.61 411
12876.68 440
12877.75 414
12878.82 444
12879.90 391
12880.97 411
12882.04 411
12883.11 438
12884.18 400
12885.25 461
12886.33 473
12887.40 435
12888.47 429
12889.54 403
12890.62 448
12891.69 411
12892.76 439
12893.83 373
12894.90 381
12895.98 473
12897.05 422
12898.12 402
12899.19 438
12900.27 408
12901.34 418
12902.41 444
12903.49 405
12904.56 421
12905.63 379
12906.70 386
12907.78 377
12908.85 435
12909.92 450
12911.00 428
12912.07 388
12913.14 405
12914.22 425
12915.29 414
12916.36 404
12917.44 420
12918.51 384
12919.58 381
12920.66 410
12921.73 396
12922.80 422
12923.88 425
12924.95 410
12926.02 430
12927.10 391
12928.17 407
12929.24 405
12930.32 455
12931.39 462
12932.47 461
12933.54 449
12934.61 432
12935.69 415
12936.76 421
12937.84 416
12938.91 379
12939.99 377
12941.06 425
12942.13 426
12943.21 378
12944.28 399
12945.36 441
12946.43 451
12947.51 435
12948.58 406
12949.66 392
12950.73 463
12951.81 407
12952.88 455
12953.95 378
12955.03 384
12956.10 439
12957.18 409
12958.25 434
12959.33 406
12960.40 474
12961.48 442
12962.56 435
12963.63 470
12964.71 435
12965.78 436
12966.86 443
12967.93 457
12969.01 469
12970.08 404
12971.16 392
12972.23 384
12973.31 395
12974.39 406
12975.46 455
12976.54 407
12977.61 387
12978.69 383
12979.76 450
12980.84 473
12981.92 438
12982.99 445
12984.07 369
12985.14 416
12986.22 436
12987.30 436
12988.37 425
12989.45 414
12990.53 410
12991.60 407
12992.68 445
12993.76 455
12994.83 465
12995.91 446
12996.99 467
12998.06 395
12999.14 407
13000.22 422
13001.29 449
13002.37 469
13003.45 426
13004.52 453
13005.60 441
13006.68 421
13007.75 425
13008.83 443
13009.91 455
13010.99 403
13012.06 425
13013.14 418
13014.22 420
13015.30 430
13016.37 439
13017.45 444
13018.53 445
13019.61 424
13020.68 428
13021.76 428
13022.84 465
13023.92 469
13024.99 469
13026.07 466
13027.15 437
13028.23 489
13029.31 478
13030.38 490
13031.46 465
13032.54 441
13033.62 459
13034.70 449
13035.77 413
13036.85 444
13037.93 474
13039.01 445
13040.09 412
13041.17 408
13042.24 467
13043.32 467
13044.40 443
13045.48 442
13046.56 457
13047.64 480
13048.72 434
13049.80 430
13050.87 471
13051.95 442
13053.03 434
13054.11 452
13055.19 443
13056.27 431
13057.35 381
13058.43 393
13059.51 389
13060.59 451
13061.67 438
13062.74 405
13063.82 425
13064.90 455
13065.98 454
13067.06 442
13068.14 433
13069.22 424
13070.30 418
13071.38 459
13072.46 423
13073.54 403
13074.62 421
13075.70 391
13076.78 400
13077.86 445
13078.94 461
13080.02 414
13081.10 382
13082.18 388
13083.26 414
13084.34 399
13085.42 385
13086.50 385
13087.58 392
13088.66 403
13089.74 364
13090.82 400
13091.90 442
13092.99 385
13094.07 414
13095.15 433
13096.23 397
13097.31 393
13098.39 411
13099.47 427
13100.55 419
13101.63 424
13102.71 420
13103.79 385
13104.88 378
13105.96 410
13107.04 417
13108.12 407
13109.20 397
13110.28 388
13111.36 427
13112.44 450
13113.53 392
13114.61 397
13115.69 377
13116.77 364
13117.85 367
13118.93 396
13120.02 365
13121.10 386
13122.18 426
13123.26 420
13124.34 362
13125.42 410
13126.51 391
13127.59 397
13128.67 377
13129.75 376
13130.84 417
13131.92 416
13133.00 395
13134.08 420
13135.16 379
13136.25 374
13137.33 362
13138.41 363
13139.49 384
13140.58 369
13141.66 382
13142.74 380
13143.82 414
13144.91 377
13145.99 359
13147.07 358
13148.16 378
13149.24 404
13150.32 392
13151.41 381
13152.49 339
13153.57 340
13154.65 344
13155.74 363
13156.82 382
13157.90 350
13158.99 399
13160.07 349
13161.15 387
13162.24 366
13163.32 361
13164.40 422
13165.49 426
13166.57 436
13167.66 387
13168.74 419
13169.82 410
13170.91 397
13171.99 370
13173.08 387
13174.16 414
13175.24 415
13176.33 344
13177.41 344
13178.50 365
13179.58 417
13180.66 382
13181.75 356
13182.83 377
13183.92 392
13185.00 457
13186.09 392
13187.17 383
13188.25 364
13189.34 394
13190.42 413
13191.51 342
13192.59 380
13193.68 352
13194.76 397
13195.85 415
13196.93 369
13198.02 351
13199.10 379
13200.19 391
13201.27 403
13202.36 361
13203.44 368
13204.53 415
13205.61 408
13206.70 373
13207.78 363
13208.87 408
13209.96 387
13211.04 400
13212.13 427
13213.21 418
13214.30 403
13215.38 383
13216.47 404
13217.55 414
13218.64 370
13219.73 396
13220.81 364
13221.90 409
13222.98 385
13224.07 381
13225.16 369
13226.24 352
13227.33 379
13228.41 348
13229.50 411
13230.59 416
13231.67 385
13232.76 351
13233.85 349
13234.93 409
13236.02 404
13237.11 371
13238.19 368
13239.28 399
13240.37 414
13241.45 414
13242.54 371
13243.63 385
13244.71 361
13245.80 390
13246.89 362
13247.97 372
13249.06 423
13250.15 447
13251.24 393
13252.32 380
13253.41 386
13254.50 413
13255.58 411
13256.67 413
13257.76 365
13258.85 338
13259.93 368
13261.02 386
13262.11 395
13263.20 378
13264.28 437
13265.37 380
13266.46 397
13267.55 357
13268.64 392
13269.72 378
13270.81 350
13271.90 400
13272.99 395
13274.08 397
13275.16 390
13276.25 417
13277.34 396
13278.43 403
13279.52 383
13280.61 408
13281.69 372
13282.78 382
13283.87 420
13284.96 393
13286.05 384
13287.14 390
13288.23 402
13289.31 438
13290.40 413
13291.49 431
13292.58 449
13293.67 402
13294.76 424
13295.85 403
13296.94 430
13298.03 430
13299.11 412
13300.20 425
13301.29 437
13302.38 445
13303.47 464
13304.56 469
13305.65 442
13306.74 413
13307.83 381
13308.92 459
13310.01 433
13311.10 451
13312.19 447
13313.28 456
13314.37 473
13315.46 447
13316.55 431
13317.64 436
13318.73 465
13319.82 441
13320.91 502
13322.00 449
13323.09 417
13324.18 452
13325.27 429
13326.36 415
13327.45 432
13328.54 431
13329.63 445
13330.72 414
13331.81 454
13332.90 422
13333.99 424
13335.08 446
13336.17 495
13337.26 490
13338.35 451
13339.44 460
13340.53 457
13341.62 472
13342.72 446
13343.81 457
13344.90 420
13345.99 424
13347.08 462
13348.17 449
13349.26 462
13350.35 434
13351.44 428
13352.54 471
13353.63 473
13354.72 521
13355.81 524
13356.90 485
13357.99 508
13359.08 492
13360.18 457
13361.27 508
13362.36 459
13363.45 471
13364.54 532
13365.63 507
13366.73 582
13367.82 567
13368.91 504
13370.00 555
13371.09 493
13372.19 485
13373.28 458
13374.37 479
13375.46 458
13376.56 487
13377.65 481
13378.74 491
13379.83 424
13380.93 430
13382.02 448
13383.11 456
13384.20 460
13385.30 444
13386.39 426
13387.48 408
13388.57 432
13389.67 427
13390.76 419
13391.85 432
13392.95 457
13394.04 427
13395.13 413
13396.22 422
13397.32 443
13398.41 416
13399.50 427
13400.60 400
13401.69 484
13402.78 431
13403.88 430
13404.97 468
13406.06 434
13407.16 412
13408.25 424
13409.35 424
13410.44 417
13411.53 444
13412.63 434
13413.72 442
13414.81 438
13415.91 442
13417.00 438
13418.10 391
13419.19 398
13420.28 436
13421.38 430
13422.47 402
13423.57 424
13424.66 399
13425.76 426
13426.85 439
13427.94 380
13429.04 368
13430.13 417
13431.23 442
13432.32 462
13433.42 459
13434.51 420
13435.61 404
13436.70 437
13437.80 420
13438.89 388
13439.99 415
13441.08 449
13442.18 479
13443.27 431
13444.37 444
13445.46 440
13446.56 473
13447.65 456
13448.75 409
13449.84 453
13450.94 441
13452.03 485
13453.13 454
13454.22 424
13455.32 431
13456.41 444
13457.51 493
13458.61 475
13459.70 439
13460.80 488
13461.89 512
13462.99 489
13464.08 451
13465.18 459
13466.28 466
13467.37 508
13468.47 459
13469.56 491
13470.66 500
13471.76 481
13472.85 508
13473.95 486
13475.05 513
13476.14 464
13477.24 496
13478.33 483
13479.43 487
13480.53 480
13481.62 503
13482.72 431
13483.82 469
13484.91 534
13486.01 504
13487.11 511
13488.20 500
13489.30 479
13490.40 530
13491.50 538
13492.59 517
13493.69 499
13494.79 525
13495.88 563
13496.98 601
13498.08 566
13499.18 588
13500.27 613
13501.37 630
13502.47 605
13503.57 592
13504.66 579
13505.76 599
13506.86 555
13507.96 540
13509.05 557
13510.15 531
13511.25 570
13512.35 513
13513.44 531
13514.54 512
13515.64 455
13516.74 511
13517.84 542
13518.93 451
13520.03 440
13521.13 470
13522.23 489
13523.33 410
13524.43 440
13525.52 426
13526.62 439
13527.72 420
13528.82 449
13529.92 442
13531.02 448
13532.12 464
13533.21 459
13534.31 427
13535.41 416
13536.51 445
13537.61 453
13538.71 462
13539.81 488
13540.91 442
13542.01 433
13543.10 407
13544.20 482
13545.30 434
13546.40 449
13547.50 428
13548.60 469
13549.70 456
13550.80 428
13551.90 394
13553.00 381
13554.10 431
13555.20 406
13556.30 425
13557.40 376
13558.50 397
13559.60 392
13560.70 385
13561.80 435
13562.90 402
13564.00 388
13565.10 432
13566.20 390
13567.30 402
13568.40 395
13569.50 420
13570.60 391
13571.70 391
13572.80 402
13573.90 446
13575.00 405
13576.10 388
13577.20 399
13578.30 395
13579.40 416
13580.50 397
13581.60 411
13582.70 415
13583.80 417
13584.90 423
13586.00 422
13587.10 442
13588.21 412
13589.31 415
13590.41 401
13591.51 379
13592.61 380
13593.71 431
13594.81 411
13595.91 407
13597.01 374
13598.12 341
13599.22 403
13600.32 392
13601.42 384
13602.52 372
13603.62 416
13604.72 436
13605.83 350
13606.93 327
13608.03 399
13609.13 385
13610.23 399
13611.34 429
13612.44 414
13613.54 438
13614.64 404
13615.74 409
13616.85 410
13617.95 419
13619.05 422
13620.15 447
13621.25 431
13622.36 446
13623.46 386
13624.56 412
13625.66 396
13626.77 402
13627.87 367
13628.97 390
13630.07 438
13631.18 429
13632.28 401
13633.38 403
13634.48 412
13635.59 395
13636.69 436
13637.79 386
13638.90 400
13640.00 438
13641.10 381
13642.21 424
13643.31 393
13644.41 366
13645.52 405
13646.62 400
13647.72 415
13648.83 427
13649.93 380
13651.03 431
13652.14 383
13653.24 388
13654.34 386
13655.45 419
13656.55 397
13657.65 386
13658.76 381
13659.86 342
13660.97 360
13662.07 385
13663.17 369
13664.28 354
13665.38 391
13666.49 370
13667.59 369
13668.69 379
13669.80 395
13670.90 365
13672.01 395
13673.11 354
13674.22 329
13675.32 364
13676.42 385
13677.53 388
13678.63 404
13679.74 373
13680.84 361
13681.95 312
13683.05 354
13684.16 365
13685.26 358
13686.37 354
13687.47 376
13688.58 349
13689.68 356
13690.79 391
13691.89 380
13693.00 373
13694.10 341
13695.21 332
13696.31 388
13697.42 411
13698.52 418
13699.63 390
13700.73 368
13701.84 378
13702.95 413
13704.05 380
13705.16 370
13706.26 415
13707.37 405
13708.47 404
13709.58 388
13710.69 399
13711.79 408
13712.90 424
13714.00 390
13715.11 390
13716.22 375
13717.32 406
13718.43 412
13719.53 428
13720.64 421
13721.75 429
13722.85 391
13723.96 424
13725.07 439
13726.17 458
13727.28 438
13728.39 430
13729.49 471
13730.60 453
13731.71 435
13732.81 444
13733.92 464
13735.03 485
13736.13 434
13737.24 431
13738.35 453
13739.46 470
13740.56 471
13741.67 450
13742.78 453
13743.88 488
13744.99 492
13746.10 482
13747.21 467
13748.31 481
13749.42 462
13750.53 521
13751.64 516
13752.74 495
13753.85 453
13754.96 478
13756.07 506
13757.17 518
13758.28 534
13759.39 576
13760.50 573
13761.61 611
13762.71 605
13763.82 636
13764.93 659
13766.04 662
13767.15 670
13768.25 643
13769.36 697
13770.47 698
13771.58 779
13772.69 747
13773.80 724
13774.90 767
13776.01 731
13777.12 716
13778.23 680
13779.34 768
13780.45 655
13781.56 674
13782.67 651
13783.77 627
13784.88 601
13785.99 539
13787.10 566
13788.21 573
13789.32 540
13790.43 487
13791.54 477
13792.65 489
13793.76 505
13794.86 524
13795.97 515
13797.08 550
13798.19 549
13799.30 511
13800.41 503
13801.52 475
13802.63 528
13803.74 519
13804.85 489
13805.96 507
13807.07 481
13808.18 481
13809.29 476
13810.40 460
13811.51 491
13812.62 515
13813.73 536
13814.84 489
13815.95 455
13817.06 488
13818.17 455
13819.28 466
13820.39 451
13821.50 481
13822.61 486
13823.72 454
13824.83 495
13825.94 430
13827.05 408
13828.16 437
13829.27 478
13830.39 465
13831.50 454
13832.61 440
13833.72 415
13834.83 454
13835.94 485
13837.05 428
13838.16 472
13839.27 434
13840.38 467
13841.50 394
13842.61 450
13843.72 448
13844.83 449
13845.94 456
13847.05 415
13848.16 448
13849.27 459
13850.39 454
13851.50 457
13852.61 431
13853.72 445
13854.83 463
13855.94 464
13857.06 437
13858.17 493
13859.28 434
13860.39 468
13861.50 475
13862.62 457
13863.73 422
13864.84 438
13865.95 478
13867.06 441
13868.18 480
13869.29 488
13870.40 470
13871.51 459
13872.63 463
13873.74 450
13874.85 434
13875.96 449
13877.08 459
13878.19 458
13879.30 441
13880.41 452
13881.53 407
13882.64 448
13883.75 478
13884.87 444
13885.98 465
13887.09 452
13888.20 468
13889.32 458
13890.43 474
13891.54 474
13892.66 514
13893.77 486
13894.88 483
13896.00 449
13897.11 468
13898.22 516
13899.34 552
13900.45 457
13901.56 450
13902.68 471
13903.79 460
13904.91 457
13906.02 447
13907.13 436
13908.25 430
13909.36 458
13910.48 457
13911.59 401
13912.70 391
13913.82 446
13914.93 441
13916.05 436
13917.16 447
13918.27 463
13919.39 473
13920.50 470
13921.62 510
13922.73 458
13923.85 445
13924.96 447
13926.08 424
13927.19 442
13928.30 418
13929.42 434
13930.53 384
13931.65 422
13932.76 420
13933.88 444
13934.99 421
13936.11 460
13937.22 404
13938.34 399
13939.45 423
13940.57 449
13941.68 421
13942.80 400
13943.91 410
13945.03 408
13946.15 414
13947.26 422
13948.38 384
13949.49 387
13950.61 389
13951.72 392
13952.84 413
13953.95 429
13955.07 386
13956.19 458
13957.30 449
13958.42 423
13959.53 397
13960.65 412
13961.77 412
13962.88 460
13964.00 436
13965.11 406
13966.23 404
13967.35 373
13968.46 411
13969.58 422
13970.69 386
13971.81 374
13972.93 377
13974.04 410
13975.16 431
13976.28 396
13977.39 399
13978.51 433
13979.63 456
13980.74 383
13981.86 350
13982.98 404
13984.09 429
13985.21 404
13986.33 431
13987.45 423
13988.56 428
13989.68 409
13990.80 468
13991.91 413
13993.03 380
13994.15 389
13995.27 412
13996.38 442
13997.50 404
13998.62 406
13999.74 398
14000.85 428
14001.97 406
14003.09 405
14004.21 422
14005.32 465
14006.44 422
14007.56 448
14008.68 474
14009.80 499
14010.91 451
14012.03 406
14013.15 453
14014.27 414
14015.39 438
14016.50 484
14017.62 448
14018.74 421
14019.86 460
14020.98 478
14022.10 465
14023.21 499
14024.33 448
14025.45 472
14026.57 512
14027.69 486
14028.81 445
14029.93 466
14031.04 502
14032.16 502
14033.28 448
14034.40 411
14035.52 422
14036.64 464
14037.76 443
14038.88 440
14040.00 421
14041.12 426
14042.23 438
14043.35 482
14044.47 483
14045.59 443
14046.71 469
14047.83 421
14048.95 409
14050.07 433
14051.19 432
14052.31 433
14053.43 438
14054.55 424
14055.67 444
14056.79 485
14057.91 474
14059.03 486
14060.15 437
14061.27 417
14062.39 464
14063.51 468
14064.63 481
14065.75 440
14066.87 480
14067.99 455
14069.11 431
14070.23 426
14071.35 455
14072.47 458
14073.59 419
14074.71 455
14075.83 486
14076.95 457
14078.07 468
14079.19 499
14080.31 546
14081.44 500
14082.56 488
14083.68 528
14084.80 524
14085.92 515
14087.04 478
14088.16 499
14089.28 590
14090.40 540
14091.52 620
14092.65 532
14093.77 521
14094.89 554
14096.01 605
14097.13 662
14098.25 662
14099.37 561
14100.50 561
14101.62 616
14102.74 553
14103.86 567
14104.98 542
14106.10 519
14107.23 512
14108.35 499
14109.47 515
14110.59 493
14111.71 479
14112.84 490
14113.96 485
14115.08 457
14116.20 468
14117.32 489
14118.45 450
14119.57 420
14120.69 510
14121.81 455
14122.94 450
14124.06 452
14125.18 426
14126.30 434
14127.43 477
14128.55 457
14129.67 471
14130.79 419
14131.92 426
14133.04 442
14134.16 454
14135.29 449
14136.41 435
14137.53 468
14138.66 466
14139.78 391
14140.90 430
14142.02 439
14143.15 452
14144.27 499
14145.39 430
14146.52 447
14147.64 415
14148.76 451
14149.89 442
14151.01 441
14152.14 449
14153.26 430
14154.38 434
14155.51 423
14156.63 426
14157.75 431
14158.88 453
14160.00 431
14161.13 453
14162.25 422
14163.37 474
14164.50 451
14165.62 455
14166.75 424
14167.87 431
14168.99 449
14170.12 458
14171.24 464
14172.37 434
14173.49 463
14174.62 428
14175.74 409
14176.87 456
14177.99 420
14179.12 381
14180.24 406
14181.36 362
14182.49 436
14183.61 445
14184.74 415
14185.86 361
14186.99 418
14188.11 471
14189.24 387
14190.36 403
14191.49 393
14192.62 434
14193.74 443
14194.87 431
14195.99 402
14197.12 451
14198.24 412
14199.37 433
14200.49 409
14201.62 400
14202.74 385
14203.87 374
14205.00 371
14206.12 387
14207.25 370
14208.37 386
14209.50 377
14210.62 357
14211.75 338
14212.88 375
14214.00 402
14215.13 397
14216.26 406
14217.38 353
14218.51 372
14219.63 350
14220.76 377
14221.89 408
14223.01 346
14224.14 337
14225.27 363
14226.39 378
14227.52 338
14228.65 350
14229.77 384
14230.90 391
14232.03 332
14233.15 376
14234.28 368
14235.41 371
14236.53 330
14237.66 363
14238.79 361
14239.91 362
14241.04 356
14242.17 350
14243.30 368
14244.42 334
14245.55 361
14246.68 370
14247.81 354
14248.93 334
14250.06 371
14251.19 399
14252.32 376
14253.44 375
14254.57 356
14255.70 344
14256.83 310
14257.95 346
14259.08 348
14260.21 382
14261.34 354
14262.47 363
14263.59 357
14264.72 342
14265.85 307
14266.98 328
14268.11 355
14269.23 338
14270.36 342
14271.49 303
14272.62 324
14273.75 350
14274.88 370
14276.01 341
14277.13 362
14278.26 341
14279.39 347
14280.52 372
14281.65 372
14282.78 335
14283.91 332
14285.04 328
14286.16 332
14287.29 344
14288.42 333
14289.55 336
14290.68 305
14291.81 277
14292.94 301
14294.07 319
14295.20 335
14296.33 308
14297.46 297
14298.59 310
14299.71 315
14300.84 338
14301.97 323
14303.10 331
14304.23 305
14305.36 338
14306.49 345
14307.62 298
14308.75 283
14309.88 325
14311.01 304
14312.14 300
14313.27 319
14314.40 282
14315.53 268
14316.66 269
14317.79 306
14318.92 334
14320.05 322
14321.18 288
14322.31 319
14323.44 318
14324.57 297
14325.70 305
14326.84 265
14327.97 301
14329.10 319
14330.23 320
14331.36 285
14332.49 289
14333.62 288
14334.75 313
14335.88 326
14337.01 294
14338.14 324
14339.27 315
14340.41 319
14341.54 331
14342.67 282
14343.80 275
14344.93 313
14346.06 335
14347.19 317
14348.32 299
14349.46 350
14350.59 333
14351.72 304
14352.85 294
14353.98 276
14355.11 290
14356.25 295
14357.38 301
14358.51 316
14359.64 315
14360.77 283
14361.90 282
14363.04 266
14364.17 260
14365.30 307
14366.43 309
14367.56 325
14368.70 299
14369.83 252
14370.96 318
14372.09 341
14373.23 294
14374.36 290
14375.49 289
14376.62 303
14377.76 306
14378.89 294
14380.02 299
14381.15 267
14382.29 272
14383.42 314
14384.55 297
14385.69 341
14386.82 308
14387.95 294
14389.08 283
14390.22 260
14391.35 283
14392.48 274
14393.62 284
14394.75 257
14395.88 263
14397.02 271
14398.15 297
14399.28 295
14400.42 272
14401.55 298
14402.68 324
14403.82 345
14404.95 322
14406.08 302
14407.22 306
14408.35 320
14409.49 351
14410.62 288
14411.75 282
14412.89 302
14414.02 318
14415.16 290
14416.29 302
14417.42 281
14418.56 287
14419.69 295
14420.83 303
14421.96 294
14423.10 284
14424.23 318
14425.36 296
14426.50 310
14427.63 324
14428.77 331
14429.90 289
14431.04 332
14432.17 318
14433.31 301
14434.44 327
14435.58 288
14436.71 288
14437.85 316
14438.98 325
14440.12 346
14441.25 328
14442.39 313
14443.52 320
14444.66 303
14445.79 329
14446.93 307
14448.06 299
14449.20 333
14450.33 356
14451.47 277
14452.60 318
14453.74 324
14454.87 335
14456.01 348
14457.15 304
14458.28 362
14459.42 332
14460.55 314
14461.69 355
14462.83 339
14463.96 327
14465.10 370
14466.23 337
14467.37 331
14468.51 327
14469.64 383
14470.78 322
14471.91 345
14473.05 376
14474.19 386
14475.32 350
14476.46 361
14477.60 346
14478.73 373
14479.87 355
14481.01 350
14482.14 336
14483.28 339
14484.42 339
14485.55 313
14486.69 323
14487.83 351
14488.96 354
14490.10 337
14491.24 350
14492.37 314
14493.51 332
14494.65 379
14495.79 337
14496.92 305
14498.06 322
14499.20 315
14500.34 330
14501.47 304
14502.61 293
14503.75 299
14504.89 311
14506.02 318
14507.16 304
14508.30 320
14509.44 307
14510.57 306
14511.71 306
14512.85 336
14513.99 288
14515.13 307
14516.26 329
14517.40 285
14518.54 318
14519.68 300
14520.82 309
14521.95 297
14523.09 268
14524.23 301
14525.37 261
14526.51 279
14527.65 315
14528.78 306
14529.92 321
14531.06 316
14532.20 304
14533.34 291
14534.48 263
14535.62 272
14536.76 269
14537.89 315
14539.03 320
14540.17 317
14541.31 274
14542.45 291
14543.59 316
14544.73 270
14545.87 261
14547.01 253
14548.15 279
14549.29 303
14550.42 311
14551.56 289
14552.70 290
14553.84 289
14554.98 310
14556.12 293
14557.26 290
14558.40 287
14559.54 281
14560.68 308
14561.82 295
14562.96 296
14564.10 350
14565.24 291
14566.38 299
14567.52 290
14568.66 297
14569.80 317
14570.94 348
14572.08 316
14573.22 310
14574.36 291
14575.50 303
14576.64 352
14577.78 311
14578.92 320
14580.06 321
14581.20 308
14582.35 294
14583.49 231
14584.63 277
14585.77 299
14586.91 273
14588.05 306
14589.19 321
14590.33 332
14591.47 318
14592.61 314
14593.75 310
14594.89 290
14596.04 295
14597.18 281
14598.32 311
14599.46 294
14600.60 283
14601.74 313
14602.88 343
14604.03 327
14605.17 351
14606.31 365
14607.45 332
14608.59 341
14609.73 372
14610.87 346
14612.02 301
14613.16 346
14614.30 363
14615.44 368
14616.58 382
14617.73 342
14618.87 353
14620.01 346
14621.15 355
14622.29 344
14623.44 381
14624.58 339
14625.72 313
14626.86 349
14628.01 334
14629.15 323
14630.29 345
14631.43 365
14632.58 357
14633.72 384
14634.86 346
14636.00 387
14637.15 371
14638.29 368
14639.43 344
14640.58 348
14641.72 341
14642.86 329
14644.00 347
14645.15 316
14646.29 323
14647.43 331
14648.58 338
14649.72 311
14650.86 307
14652.01 311
14653.15 334
14654.29 326
14655.44 322
14656.58 338
14657.72 321
14658.87 343
14660.01 316
14661.16 313
14662.30 290
14663.44 296
14664.59 288
14665.73 307
14666.87 328
14668.02 291
14669.16 291
14670.31 282
14671.45 319
14672.59 298
14673.74 282
14674.88 301
14676.03 332
14677.17 301
14678.32 303
14679.46 281
14680.60 317
14681.75 366
14682.89 316
14684.04 346
14685.18 324
14686.33 289
14687.47 303
14688.62 306
14689.76 279
14690.91 288
14692.05 285
14693.20 292
14694.34 324
14695.49 303
14696.63 306
14697.78 285
14698.92 255
14700.07 309
14701.21 296
14702.36 331
14703.50 296
14704.65 294
14705.79 338
14706.94 312
14708.09 296
14709.23 281
14710.38 279
14711.52 324
14712.67 299
14713.81 331
14714.96 339
14716.11 257
14717.25 311
14718.40 362
14719.54 342
14720.69 284
14721.84 333
14722.98 321
14724.13 293
14725.27 307
14726.42 284
14727.57 320
14728.71 311
14729.86 297
14731.01 289
14732.15 301
14733.30 320
14734.45 268
14735.59 293
14736.74 263
14737.88 267
14739.03 302
14740.18 295
14741.33 270
14742.47 313
14743.62 309
14744.77 304
14745.91 317
14747.06 326
14748.21 321
14749.35 300
14750.50 294
14751.65 339
14752.80 321
14753.94 335
14755.09 350
14756.24 325
14757.39 310
14758.53 292
14759.68 317
14760.83 318
14761.98 357
14763.12 334
14764.27 319
14765.42 321
14766.57 347
14767.71 323
14768.86 328
14770.01 340
14771.16 336
14772.31 365
14773.45 347
14774.60 363
14775.75 364
14776.90 375
14778.05 377
14779.20 378
14780.34 394
14781.49 355
14782.64 435
14783.79 459
14784.94 362
14786.09 334
14787.24 412
14788.38 431
14789.53 409
14790.68 446
14791.83 452
14792.98 426
14794.13 490
14795.28 467
14796.43 446
14797.57 426
14798.72 430
14799.87 473
14801.02 423
14802.17 447
14803.32 422
14804.47 399
14805.62 406
14806.77 421
14807.92 412
14809.07 373
14810.22 410
14811.37 403
14812.52 414
14813.67 369
14814.82 380
14815.97 385
14817.12 408
14818.26 366
14819.41 350
14820.56 376
14821.71 388
14822.86 335
14824.01 371
14825.16 365
14826.31 349
14827.47 331
14828.62 308
14829.77 325
14830.92 354
14832.07 345
14833.22 285
14834.37 320
14835.52 345
14836.67 315
14837.82 390
14838.97 292
14840.12 302
14841.27 291
14842.42 319
14843.57 304
14844.72 292
14845.87 308
14847.03 292
14848.18 293
14849.33 341
14850.48 329
14851.63 312
14852.78 297
14853.93 319
14855.08 291
14856.23 273
14857.39 292
14858.54 283
14859.69 262
14860.84 290
14861.99 308
14863.14 302
14864.29 336
14865.45 318
14866.60 282
14867.75 325
14868.90 294
14870.05 282
14871.21 260
14872.36 294
14873.51 286
14874.66 279
14875.81 300
14876.97 289
14878.12 323
14879.27 318
14880.42 263
14881.57 240
14882.73 292
14883.88 260
14885.03 276
14886.18 268
14887.34 257
14888.49 281
14889.64 285
14890.79 312
14891.95 300
14893.10 260
14894.25 287
14895.41 227
14896.56 280
14897.71 241
14898.86 243
14900.02 264
14901.17 279
14902.32 263
14903.48 262
14904.63 273
14905.78 283
14906.94 252
14908.09 252
14909.24 254
14910.40 274
14911.55 262
14912.70 256
14913.86 273
14915.01 289
14916.16 309
14917.32 274
14918.47 271
14919.63 253
14920.78 260
14921.93 289
14923.09 267
14924.24 269
14925.39 249
14926.55 280
14927.70 240
14928.86 288
14930.01 242
14931.17 260
14932.32 284
14933.47 285
14934.63 257
14935.78 251
14936.94 271
14938.09 293
14939.25 292
14940.40 266
14941.56 268
14942.71 281
14943.86 310
14945.02 309
14946.17 269
14947.33 300
14948.48 281
14949.64 291
14950.79 273
14951.95 253
14953.10 249
14954.26 284
14955.41 266
14956.57 237
14957.72 269
14958.88 268
14960.04 255
14961.19 291
14962.35 279
14963.50 271
14964.66 274
14965.81 257
14966.97 237
14968.12 247
14969.28 250
14970.44 265
14971.59 244
14972.75 206
14973.90 213
14975.06 250
14976.21 252
14977.37 263
14978.53 247
14979.68 274
14980.84 273
14981.99 292
14983.15 254
14984.31 265
14985.46 243
14986.62 288
14987.78 306
14988.93 312
14990.09 243
14991.25 259
14992.40 248
14993.56 264
14994.72 238
14995.87 238
14997.03 228
14998.19 245
14999.34 283
15000.50 236
15001.66 230
15002.81 225
15003.97 261
15005.13 252
15006.29 226
15007.44 207
15008.60 209
15009.76 256
15010.91 232
15012.07 245
15013.23 240
15014.39 258
15015.54 253
15016.70 260
15017.86 230
15019.02 238
15020.17 265
15021.33 258
15022.49 258
15023.65 266
15024.81 230
15025.96 252
15027.12 231
15028.28 210
15029.44 177
15030.59 212
15031.75 236
15032.91 275
15034.07 277
15035.23 256
15036.39 260
15037.54 236
15038.70 223
15039.86 199
15041.02 215
15042.18 276
15043.34 262
15044.50 263
15045.65 259
15046.81 257
15047.97 238
15049.13 250
15050.29 232
15051.45 239
15052.61 261
15053.77 187
15054.92 214
15056.08 256
15057.24 239
15058.40 222
15059.56 227
15060.72 241
15061.88 203
15063.04 202
15064.20 230
15065.36 234
15066.52 219
15067.68 178
15068.84 216
15070.00 227
15071.16 225
15072.32 213
15073.47 222
15074.63 214
15075.79 226
15076.95 255
15078.11 249
15079.27 214
15080.43 184
15081.59 233
15082.75 216
15083.91 231
15085.07 216
15086.23 243
15087.39 228
15088.56 211
15089.72 192
15090.88 213
15092.04 210
15093.20 220
15094.36 233
15095.52 264
15096.68 223
15097.84 254
15099.00 247
15100.16 215
15101.32 233
15102.48 227
15103.64 230
15104.80 254
15105.97 214
15107.13 206
15108.29 219
15109.45 222
15110.61 209
15111.77 197
15112.93 233
15114.09 225
15115.25 226
15116.42 220
15117.58 204
15118.74 230
15119.90 214
15121.06 227
15122.22 235
15123.39 225
15124.55 227
15125.71 241
15126.87 226
15128.03 227
15129.19 202
15130.36 213
15131.52 255
15132.68 241
15133.84 227
15135.00 213
15136.17 248
15137.33 238
15138.49 225
15139.65 247
15140.82 260
15141.98 256
15143.14 222
15144.30 215
15145.46 183
15146.63 222
15147.79 239
15148.95 224
15150.12 223
15151.28 239
15152.44 261
15153.60 288
15154.77 228
15155.93 201
15157.09 247
15158.26 239
15159.42 205
15160.58 220
15161.74 239
15162.91 233
15164.07 260
15165.23 217
15166.40 211
15167.56 220
15168.72 218
15169.89 216
15171.05 243
15172.21 235
15173.38 208
15174.54 215
15175.71 259
15176.87 243
15178.03 245
15179.20 261
15180.36 236
15181.52 236
15182.69 284
15183.85 246
15185.02 240
15186.18 221
15187.34 204
15188.51 213
15189.67 214
15190.84 263
15192.00 257
15193.17 219
15194.33 223
15195.49 216
15196.66 253
15197.82 264
15198.99 238
15200.15 252
15201.32 246
15202.48 227
15203.65 259
15204.81 233
15205.98 275
15207.14 257
15208.31 247
15209.47 246
15210.64 245
15211.80 262
15212.97 245
15214.13 250
15215.30 264
15216.46 295
15217.63 273
15218.79 272
15219.96 225
15221.12 261
15222.29 254
15223.45 270
15224.62 289
15225.78 271
15226.95 266
15228.12 297
15229.28 275
15230.45 258
15231.61 259
15232.78 244
15233.95 279
15235.11 288
15236.28 279
15237.44 287
15238.61 276
15239.78 250
15240.94 270
15242.11 222
15243.27 238
15244.44 290
15245.61 251
15246.77 279
15247.94 287
15249.11 254
15250.27 283
15251.44 267
15252.61 265
15253.77 253
15254.94 260
15256.11 249
15257.27 263
15258.44 252
15259.61 229
15260.77 236
15261.94 237
15263.11 234
15264.27 231
15265.44 233
15266.61 295
15267.78 245
15268.94 257
15270.11 251
15271.28 254
15272.44 238
15273.61 258
15274.78 251
15275.95 217
15277.11 218
15278.28 220
15279.45 249
15280.62 239
15281.79 252
15282.95 248
15284.12 236
15285.29 193
15286.46 235
15287.62 252
15288.79 241
15289.96 224
15291.13 235
15292.30 227
15293.47 271
15294.63 228
15295.80 233
15296.97 241
15298.14 211
15299.31 207
15300.48 254
15301.64 229
15302.81 254
15303.98 225
15305.15 220
15306.32 276
15307.49 245
15308.66 227
15309.82 235
15310.99 216
15312.16 209
15313.33 203
15314.50 256
15315.67 215
15316.84 188
15318.01 206
15319.18 262
15320.35 246
15321.51 227
15322.68 222
15323.85 221
15325.02 252
15326.19 268
15327.36 230
15328.53 222
15329.70 216
15330.87 251
15332.04 223
15333.21 188
15334.38 195
15335.55 227
15336.72 254
15337.89 214
15339.06 226
15340.23 252
15341.40 248
15342.57 246
15343.74 207
15344.91 215
15346.08 207
15347.25 246
15348.42 221
15349.59 212
15350.76 209
15351.93 261
15353.10 225
15354.27 215
15355.44 197
15356.61 217
15357.78 239
15358.95 254
15360.13 229
15361.30 201
15362.47 252
15363.64 250
15364.81 230
15365.98 231
15367.15 251
15368.32 234
15369.49 247
15370.66 221
15371.84 209
15373.01 250
15374.18 251
15375.35 209
15376.52 224
15377.69 219
15378.86 250
15380.03 215
15381.21 238
15382.38 201
15383.55 218
15384.72 271
15385.89 252
15387.06 237
15388.24 250
15389.41 276
15390.58 260
15391.75 223
15392.92 213
15394.10 251
15395.27 278
15396.44 254
15397.61 236
15398.78 264
15399.96 247
15401.13 221
15402.30 261
15403.47 229
15404.65 223
15405.82 234
15406.99 238
15408.16 240
15409.34 215
15410.51 250
15411.68 256
15412.85 197
15414.03 180
15415.20 206
15416.37 229
15417.55 230
15418.72 229
15419.89 204
15421.06 220
15422.24 210
15423.41 241
15424.58 233
15425.76 241
15426.93 224
15428.10 237
15429.28 220
15430.45 204
15431.62 203
15432.80 227
15433.97 186
15435.15 216
15436.32 215
15437.49 246
15438.67 229
15439.84 221
15441.01 215
15442.19 217
15443.36 213
15444.54 223
15445.71 214
15446.88 207
15448.06 212
15449.23 203
15450.41 233
15451.58 262
15452.75 240
15453.93 244
15455.10 236
15456.28 222
15457.45 215
15458.63 209
15459.80 216
15460.98 196
15462.15 219
15463.32 213
15464.50 235
15465.67 248
15466.85 216
15468.02 232
15469.20 207
15470.37 208
15471.55 211
15472.72 207
15473.90 199
15475.07 229
15476.25 209
15477.42 199
15478.60 230
15479.77 244
15480.95 200
15482.13 197
15483.30 204
15484.48 222
15485.65 225
15486.83 219
15488.00 221
15489.18 205
15490.35 218
15491.53 256
15492.71 199
15493.88 201
15495.06 210
15496.23 221
15497.41 217
15498.59 210
15499.76 240
15500.94 208
15502.11 224
15503.29 225
15504.47 218
15505.64 188
15506.82 191
15508.00 248
15509.17 234
15510.35 232
15511.52 223
15512.70 239
15513.88 219
15515.05 237
15516.23 194
15517.41 183
15518.58 203
15519.76 214
15520.94 223
15522.12 214
15523.29 190
15524.47 206
15525.65 262
15526.82 277
15528.00 189
15529.18 196
15530.35 191
15531.53 201
15532.71 221
15533.89 197
15535.06 223
15536.24 203
15537.42 218
15538.60 244
15539.77 222
15540.95 223
15542.13 231
15543.31 231
15544.48 217
15545.66 197
15546.84 221
15548.02 259
15549.20 236
15550.37 243
15551.55 225
15552.73 249
15553.91 227
15555.09 200
15556.26 192
15557.44 201
15558.62 204
15559.80 213
15560.98 216
15562.16 238
15563.34 222
15564.51 218
15565.69 236
15566.87 238
15568.05 217
15569.23 194
15570.41 227
15571.59 219
15572.76 196
15573.94 225
15575.12 209
15576.30 212
15577.48 236
15578.66 234
15579.84 200
15581.02 211
15582.20 225
15583.38 231
15584.56 231
15585.73 222
15586.91 255
15588.09 248
15589.27 195
15590.45 207
15591.63 248
15592.81 219
15593.99 236
15595.17 246
15596.35 246
15597.53 283
15598.71 259
15599.89 258
15601.07 250
15602.25 264
15603.43 265
15604.61 253
15605.79 209
15606.97 223
15608.15 253
15609.33 251
15610.51 295
15611.69 253
15612.87 249
15614.05 257
15615.23 267
15616.41 265
15617.59 274
15618.77 300
15619.95 279
15621.14 296
15622.32 277
15623.50 243
15624.68 250
15625.86 289
15627.04 282
15628.22 291
15629.40 283
15630.58 297
15631.76 345
15632.94 327
15634.13 291
15635.31 278
15636.49 307
15637.67 297
15638.85 323
15640.03 312
15641.21 345
15642.39 342
15643.58 316
15644.76 285
15645.94 277
15647.12 272
15648.30 282
15649.48 324
15650.67 296
15651.85 308
15653.03 338
15654.21 318
15655.39 278
15656.58 311
15657.76 282
15658.94 318
15660.12 351
15661.30 330
15662.49 284
15663.67 299
15664.85 322
15666.03 290
15667.22 275
15668.40 288
15669.58 281
15670.76 321
15671.95 332
15673.13 310
15674.31 303
15675.49 271
15676.68 324
15677.86 306
15679.04 315
15680.23 323
15681.41 328
15682.59 333
15683.77 325
15684.96 314
15686.14 288
15687.32 291
15688.51 327
15689.69 309
15690.87 296
15692.06 318
15693.24 301
15694.42 267
15695.61 291
15696.79 292
15697.97 285
15699.16 321
15700.34 282
15701.53 299
15702.71 315
15703.89 326
15705.08 363
15706.26 327
15707.44 340
15708.63 306
15709.81 293
15711.00 310
15712.18 318
15713.36 303
15714.55 274
15715.73 341
15716.92 318
15718.10 324
15719.29 333
15720.47 310
15721.66 306
15722.84 315
15724.02 339
15725.21 334
15726.39 302
15727.58 345
15728.76 347
15729.95 358
15731.13 341
15732.32 338
15733.50 319
15734.69 348
15735.87 355
15737.06 320
15738.24 301
15739.43 311
15740.61 334
15741.80 314
15742.98 347
15744.17 357
15745.35 346
15746.54 325
15747.72 351
15748.91 324
15750.10 323
15751.28 346
15752.47 380
15753.65 379
15754.84 378
15756.02 358
15757.21 339
15758.40 352
15759.58 363
15760.77 312
15761.95 349
15763.14 357
15764.33 341
15765.51 315
15766.70 337
15767.88 308
15769.07 353
15770.26 340
15771.44 360
15772.63 319
15773.82 319
15775.00 312
15776.19 345
15777.38 319
15778.56 327
15779.75 335
15780.94 372
15782.12 350
15783.31 361
15784.50 298
15785.68 334
15786.87 330
15788.06 325
15789.24 318
15790.43 326
15791.62 323
15792.81 294
15793.99 296
15795.18 296
15796.37 257
15797.55 309
15798.74 302
15799.93 313
15801.12 318
15802.30 301
15803.49 258
15804.68 303
15805.87 306
15807.05 302
15808.24 281
15809.43 292
15810.62 327
15811.81 302
15812.99 266
15814.18 274
15815.37 281
15816.56 292
15817.75 277
15818.93 259
15820.12 283
15821.31 295
15822.50 298
15823.69 271
15824.88 271
15826.06 291
15827.25 250
15828.44 269
15829.63 281
15830.82 249
15832.01 244
15833.20 309
15834.38 300
15835.57 285
15836.76 293
15837.95 275
15839.14 285
15840.33 279
15841.52 271
15842.71 265
15843.90 259
15845.08 248
15846.27 267
15847.46 275
15848.65 265
15849.84 258
15851.03 289
15852.22 297
15853.41 269
15854.60 274
15855.79 279
15856.98 262
15858.17 266
15859.36 253
15860.55 236
15861.74 261
15862.93 264
15864.12 270
15865.31 257
15866.50 254
15867.69 277
15868.88 292
15870.07 277
15871.26 252
15872.45 241
15873.64 292
15874.83 249
15876.02 268
15877.21 267
15878.40 311
15879.59 296
15880.78 255
15881.97 304
15883.16 269
15884.35 280
15885.54 284
15886.73 269
15887.92 306
15889.11 272
15890.30 279
15891.50 287
15892.69 233
15893.88 260
15895.07 264
15896.26 294
15897.45 291
15898.64 278
15899.83 313
15901.02 286
15902.22 300
15903.41 271
15904.60 266
15905.79 282
15906.98 291
15908.17 258
15909.36 239
15910.56 274
15911.75 320
15912.94 296
15914.13 285
15915.32 313
15916.51 309
15917.71 295
15918.90 271
15920.09 285
15921.28 267
15922.47 286
15923.67 268
15924.86 262
15926.05 289
15927.24 283
15928.43 279
15929.63 257
15930.82 263
15932.01 280
15933.20 278
15934.40 279
15935.59 270
15936.78 278
15937.97 292
15939.17 260
15940.36 258
15941.55 309
15942.75 265
15943.94 280
15945.13 292
15946.32 266
15947.52 258
15948.71 235
15949.90 264
15951.10 247
15952.29 231
15953.48 222
15954.68 260
15955.87 232
15957.06 265
15958.26 245
15959.45 232
15960.64 238
15961.84 234
15963.03 217
15964.22 230
15965.42 238
15966.61 232
15967.80 252
15969.00 244
15970.19 226
15971.39 206
15972.58 261
15973.77 239
15974.97 235
15976.16 233
15977.36 215
15978.55 242
15979.74 247
15980.94 212
15982.13 216
15983.33 217
15984.52 240
15985.72 258
15986.91 213
15988.10 237
15989.30 230
15990.49 236
15991.69 234
15992.88 226
15994.08 242
15995.27 218
15996.47 223
15997.66 238
15998.86 242
16000.05 232
16001.25 220
16002.44 223
16003.64 244
16004.83 233
16006.03 230
16007.22 204
16008.42 194
16009.61 222
16010.81 204
16012.00 221
16013.20 221
16014.40 213
16015.59 254
16016.79 246
16017.98 217
16019.18 217
16020.37 238
16021.57 229
16022.76 207
16023.96 204
16025.16 198
16026.35 185
16027.55 187
16028.74 223
16029.94 206
16031.14 200
16032.33 213
16033.53 231
16034.73 221
16035.92 181
16037.12 206
16038.31 183
16039.51 194
16040.71 201
16041.90 233
16043.10 231
16044.30 255
16045.49 214
16046.69 232
16047.89 198
16049.08 236
16050.28 219
16051.48 195
16052.67 204
16053.87 219
16055.07 214
16056.27 215
16057.46 206
16058.66 226
16059.86 242
16061.05 209
16062.25 218
16063.45 234
16064.65 227
16065.84 230
16067.04 214
16068.24 208
16069.44 209
16070.63 191
16071.83 203
16073.03 217
16074.23 185
16075.42 210
16076.62 196
16077.82 203
16079.02 240
16080.22 217
16081.41 209
16082.61 216
16083.81 221
16085.01 217
16086.21 210
16087.40 177
16088.60 202
16089.80 205
16091.00 216
16092.20 230
16093.40 225
16094.59 222
16095.79 201
16096.99 229
16098.19 240
16099.39 192
16100.59 220
16101.79 213
16102.99 214
16104.18 205
16105.38 202
16106.58 194
16107.78 191
16108.98 196
16110.18 208
16111.38 187
16112.58 198
16113.78 204
16114.98 213
16116.17 196
16117.37 192
16118.57 188
16119.77 218
16120.97 206
16122.17 205
16123.37 199
16124.57 195
16125.77 204
16126.97 212
16128.17 213
16129.37 233
16130.57 230
16131.77 184
16132.97 218
16134.17 212
16135.37 231
16136.57 199
16137.77 178
16138.97 207
16140.17 215
16141.37 193
16142.57 213
16143.77 203
16144.97 197
16146.17 215
16147.37 193
16148.57 183
16149.77 209
16150.97 221
16152.17 230
16153.37 156
16154.58 168
16155.78 191
16156.98 216
16158.18 185
16159.38 204
16160.58 193
16161.78 212
16162.98 185
16164.18 205
16165.38 195
16166.59 205
16167.79 214
16168.99 183
16170.19 179
16171.39 203
16172.59 192
16173.79 225
16174.99 242
16176.20 211
16177.40 197
16178.60 204
16179.80 213
16181.00 229
16182.20 182
16183.41 175
16184.61 207
16185.81 187
16187.01 181
16188.21 205
16189.42 194
16190.62 220
16191.82 217
16193.02 228
16194.22 213
16195.43 213
16196.63 189
16197.83 202
16199.03 207
16200.24 228
16201.44 178
16202.64 194
16203.84 204
16205.05 192
16206.25 193
16207.45 230
16208.65 162
16209.86 202
16211.06 196
16212.26 182
16213.47 218
16214.67 208
16215.87 188
16217.07 209
16218.28 234
16219.48 220
16220.68 231
16221.89 222
16223.09 203
16224.29 198
16225.50 202
16226.70 199
16227.90 211
16229.11 214
16230.31 210
16231.51 214
16232.72 178
16233.92 170
16235.13 215
16236.33 231
16237.53 217
16238.74 222
16239.94 223
16241.15 195
16242.35 243
16243.55 241
16244.76 230
16245.96 186
16247.17 255
16248.37 221
16249.57 245
16250.78 236
16251.98 227
16253.19 249
16254.39 258
16255.60 237
16256.80 233
16258.01 251
16259.21 206
16260.41 233
16261.62 231
16262.82 200
16264.03 222
16265.23 264
16266.44 256
16267.64 220
16268.85 208
16270.05 252
16271.26 221
16272.46 204
16273.67 185
16274.87 216
16276.08 248
16277.28 259
16278.49 248
16279.70 225
16280.90 240
16282.11 263
16283.31 240
16284.52 229
16285.72 238
16286.93 219
16288.13 196
16289.34 233
16290.55 216
16291.75 231
16292.96 243
16294.16 228
16295.37 211
16296.58 241
16297.78 267
16298.99 255
16300.19 220
16301.40 262
16302.61 253
16303.81 258
16305.02 249
16306.22 237
16307.43 223
16308.64 199
16309.84 200
16311.05 193
16312.26 201
16313.46 222
16314.67 246
16315.88 252
16317.08 204
16318.29 260
16319.50 240
16320.70 223
16321.91 227
16323.12 216
16324.33 224
16325.53 219
16326.74 221
16327.95 215
16329.15 253
16330.36 238
16331.57 228
16332.78 241
16333.98 213
16335.19 232
16336.40 224
16337.61 228
16338.81 206
16340.02 203
16341.23 230
16342.44 222
16343.64 186
16344.85 196
16346.06 236
16347.27 258
16348.48 251
16349.68 214
16350.89 222
16352.10 227
16353.31 192
16354.52 172
16355.72 174
16356.93 208
16358.14 213
16359.35 187
16360.56 178
16361.77 190
16362.97 192
16364.18 233
16365.39 191
16366.60 186
16367.81 184
16369.02 203
16370.23 243
16371.43 201
16372.64 198
16373.85 194
16375.06 205
16376.27 189
16377.48 197
16378.69 173
16379.90 198
16381.11 191
16382.32 177
16383.52 195
16384.73 213
16385.94 209
16387.15 196
16388.36 222
16389.57 192
16390.78 227
16391.99 207
16393.20 197
16394.41 192
16395.62 192
16396.83 208
16398.04 221
16399.25 195
16400.46 199
16401.67 204
16402.88 190
16404.09 200
16405.30 193
16406.51 198
16407.72 211
16408.93 186
16410.14 211
16411.35 205
16412.56 190
16413.77 201
16414.98 225
16416.19 178
16417.40 157
16418.61 203
16419.82 236
16421.03 171
16422.24 202
16423.45 253
16424.67 200
16425.88 173
16427.09 164
16428.30 187
16429.51 221
16430.72 212
16431.93 174
16433.14 175
16434.35 190
16435.56 196
16436.78 178
16437.99 206
16439.20 211
16440.41 222
16441.62 200
16442.83 190
16444.04 196
16445.25 169
16446.47 174
16447.68 195
16448.89 193
16450.10 191
16451.31 199
16452.52 181
16453.74 161
16454.95 176
16456.16 200
16457.37 213
16458.58 184
16459.80 175
16461.01 179
16462.22 197
16463.43 222
16464.65 181
16465.86 186
16467.07 197
16468.28 197
16469.49 181
16470.71 190
16471.92 182
16473.13 161
16474.34 171
16475.56 173
16476.77 142
16477.98 171
16479.20 203
16480.41 178
16481.62 173
16482.83 166
16484.05 182
16485.26 176
16486.47 194
16487.69 158
16488.90 169
16490.11 191
16491.33 194
16492.54 204
16493.75 183
16494.97 203
16496.18 165
16497.39 183
16498.61 194
16499.82 181
16501.03 184
16502.25 203
16503.46 178
16504.67 190
16505.89 207
16507.10 166
16508.32 173
16509.53 183
16510.74 202
16511.96 180
16513.17 183
16514.39 196
16515.60 193
16516.81 215
16518.03 172
16519.24 187
16520.46 191
16521.67 174
16522.88 173
16524.10 166
16525.31 183
16526.53 192
16527.74 177
16528.96 197
16530.17 183
16531.39 167
16532.60 182
16533.82 178
16535.03 180
16536.25 184
16537.46 181
16538.68 209
16539.89 160
16541.11 149
16542.32 143
16543.54 168
16544.75 193
16545.97 221
16547.18 168
16548.40 176
16549.61 161
16550.83 180
16552.04 186
16553.26 167
16554.47 172
16555.69 182
16556.91 208
16558.12 206
16559.34 165
16560.55 161
16561.77 194
16562.98 184
16564.20 166
16565.42 153
16566.63 170
16567.85 174
16569.06 168
16570.28 187
16571.50 191
16572.71 195
16573.93 159
16575.15 193
16576.36 185
16577.58 169
16578.79 159
16580.01 176
16581.23 172
16582.44 182
16583.66 171
16584.88 160
16586.09 184
16587.31 180
16588.53 191
16589.74 212
16590.96 195
16592.18 179
16593.40 190
16594.61 189
16595.83 191
16597.05 183
16598.26 142
16599.48 158
16600.70 185
16601.92 197
16603.13 153
16604.35 183
16605.57 188
16606.78 150
16608.00 179
16609.22 196
16610.44 168
16611.66 183
16612.87 172
16614.09 163
16615.31 116
16616.53 174
16617.74 170
16618.96 180
16620.18 174
16621.40 164
16622.62 146
16623.83 183
16625.05 165
16626.27 168
16627.49 157
16628.71 171
16629.93 181
16631.14 154
16632.36 160
16633.58 144
16634.80 174
16636.02 186
16637.24 188
16638.45 143
16639.67 148
16640.89 176
16642.11 182
16643.33 176
16644.55 167
16645.77 166
16646.99 191
16648.21 161
16649.42 149
16650.64 178
16651.86 162
16653.08 161
16654.30 179
16655.52 193
16656.74 184
16657.96 199
16659.18 180
16660.40 170
16661.62 142
16662.84 155
16664.06 179
16665.28 171
16666.50 177
16667.72 209
16668.93 186
16670.15 165
16671.37 175
16672.59 157
16673.81 167
16675.03 160
16676.25 166
16677.47 173
16678.69 174
16679.91 161
16681.13 180
16682.36 162
16683.58 157
16684.80 165
16686.02 156
16687.24 151
16688.46 161
16689.68 186
16690.90 185
16692.12 157
16693.34 156
16694.56 163
16695.78 181
16697.00 185
16698.22 161
16699.44 175
16700.66 157
16701.89 163
16703.11 184
16704.33 174
16705.55 158
16706.77 149
16707.99 171
16709.21 193
16710.43 168
16711.65 168
16712.88 175
16714.10 171
16715.32 171
16716.54 166
16717.76 169
16718.98 139
16720.20 162
16721.43 190
16722.65 149
16723.87 155
16725.09 180
16726.31 171
16727.54 186
16728.76 167
16729.98 178
16731.20 158
16732.42 164
16733.65 153
16734.87 172
16736.09 153
16737.31 182
16738.53 179
16739.76 166
16740.98 160
16742.20 145
16743.42 172
16744.65 176
16745.87 154
16747.09 177
16748.31 165
16749.54 168
16750.76 162
16751.98 148
16753.21 182
16754.43 156
16755.65 162
16756.87 161
16758.10 175
16759.32 197
16760.54 176
16761.77 187
16762.99 155
16764.21 172
16765.44 171
16766.66 184
16767.88 163
16769.11 136
16770.33 195
16771.55 186
16772.78 205
16774.00 175
16775.22 154
16776.45 136
16777.67 153
16778.90 141
16780.12 143
16781.34 160
16782.57 173
16783.79 192
16785.02 182
16786.24 166
16787.46 160
16788.69 168
16789.91 151
16791.14 147
16792.36 179
16793.58 171
16794.81 159
16796.03 170
16797.26 169
16798.48 163
16799.71 164
16800.93 149
16802.16 169
16803.38 174
16804.61 166
16805.83 171
16807.06 171
16808.28 188
16809.50 157
16810.73 158
16811.95 173
16813.18 164
16814.40 152
16815.63 160
16816.86 178
16818.08 173
16819.31 159
16820.53 169
16821.76 152
16822.98 169
16824.21 175
16825.43 151
16826.66 159
16827.88 151
16829.11 187
16830.33 170
16831.56 168
16832.79 158
16834.01 150
16835.24 156
16836.46 158
16837.69 181
16838.92 174
16840.14 155
16841.37 143
16842.59 171
16843.82 174
16845.05 173
16846.27 156
16847.50 164
16848.73 172
16849.95 194
16851.18 174
16852.40 181
16853.63 169
16854.86 169
16856.08 213
16857.31 181
16858.54 197
16859.76 151
16860.99 172
16862.22 186
16863.44 161
16864.67 202
16865.90 182
16867.13 195
16868.35 191
16869.58 189
16870.81 220
16872.03 186
16873.26 199
16874.49 162
16875.72 170
16876.94 175
16878.17 187
16879.40 195
16880.63 200
16881.85 231
16883.08 201
16884.31 206
16885.54 181
16886.76 182
16887.99 206
16889.22 205
16890.45 177
16891.68 207
16892.90 185
16894.13 212
16895.36 184
16896.59 198
16897.82 195
16899.04 173
16900.27 205
16901.50 183
16902.73 194
16903.96 190
16905.18 175
16906.41 176
16907.64 214
16908.87 221
16910.10 152
16911.33 181
16912.56 186
16913.78 192
16915.01 189
16916.24 157
16917.47 150
16918.70 141
16919.93 176
16921.16 186
16922.39 170
16923.62 186
16924.85 186
16926.07 188
16927.30 196
16928.53 166
16929.76 165
16930.99 199
16932.22 175
16933.45 184
16934.68 182
16935.91 193
16937.14 193
16938.37 186
16939.60 178
16940.83 211
16942.06 177
16943.29 167
16944.52 202
16945.75 163
16946.98 173
16948.21 156
16949.44 176
16950.67 191
16951.90 173
16953.13 198
16954.36 222
16955.59 185
16956.82 182
16958.05 157
16959.28 190
16960.51 146
16961.74 163
16962.97 176
16964.20 135
16965.43 176
16966.66 203
16967.89 173
16969.12 173
16970.35 209
16971.58 172
16972.82 157
16974.05 185
16975.28 159
16976.51 185
16977.74 175
16978.97 167
16980.20 142
16981.43 179
16982.66 192
16983.90 159
16985.13 159
16986.36 183
16987.59 176
16988.82 193
16990.05 183
16991.28 183
16992.52 190
16993.75 206
16994.98 149
16996.21 169
16997.44 165
16998.67 139
16999.91 163
17001.14 173
17002.37 151
17003.60 164
17004.83 181
17006.07 197
17007.30 166
17008.53 171
17009.76 183
17010.99 149
17012.23 150
17013.46 170
17014.69 187
17015.92 164
17017.16 137
17018.39 164
17019.62 174
17020.85 190
17022.09 183
17023.32 174
17024.55 147
17025.78 171
17027.02 161
17028.25 174
17029.48 184
17030.72 171
17031.95 126
17033.18 156
17034.42 156
17035.65 164
17036.88 159
17038.11 192
17039.35 152
17040.58 151
17041.81 152
17043.05 155
17044.28 163
17045.52 139
17046.75 157
17047.98 191
17049.22 163
17050.45 179
17051.68 169
17052.92 169
17054.15 152
17055.38 167
17056.62 172
17057.85 144
17059.09 134
17060.32 151
17061.55 145
17062.79 163
17064.02 155
17065.26 150
17066.49 177
17067.73 165
17068.96 146
17070.19 142
17071.43 147
17072.66 152
17073.90 157
17075.13 180
17076.37 161
17077.60 178
17078.84 156
17080.07 152
17081.31 206
17082.54 133
17083.78 141
17085.01 146
17086.25 156
17087.48 169
17088.72 134
17089.95 132
17091.19 138
17092.42 136
17093.66 169
17094.89 154
17096.13 124
17097.36 158
17098.60 174
17099.83 148
17101.07 189
17102.30 169
17103.54 149
17104.78 165
17106.01 180
17107.25 142
17108.48 122
17109.72 149
17110.95 156
17112.19 169
17113.43 191
17114.66 165
17115.90 170
17117.13 168
17118.37 157
17119.61 157
17120.84 136
17122.08 136
17123.32 174
17124.55 166
17125.79 135
17127.02 172
17128.26 156
17129.50 141
17130.73 150
17131.97 128
17133.21 140
17134.44 172
17135.68 162
17136.92 154
17138.15 161
17139.39 167
17140.63 164
17141.87 151
17143.10 167
17144.34 164
17145.58 165
17146.81 152
17148.05 143
17149.29 157
17150.53 151
17151.76 158
17153.00 164
17154.24 167
17155.48 135
17156.71 138
17157.95 150
17159.19 138
17160.43 173
17161.66 178
17162.90 157
17164.14 149
17165.38 150
17166.62 136
17167.85 136
17169.09 158
17170.33 148
17171.57 155
17172.81 155
17174.04 150
17175.28 147
17176.52 159
17177.76 161
17179.00 151
17180.23 161
17181.47 163
17182.71 157
17183.95 151
17185.19 188
17186.43 182
17187.67 163
17188.90 142
17190.14 170
17191.38 158
17192.62 148
17193.86 186
17195.10 155
17196.34 132
17197.58 149
17198.82 134
17200.05 147
17201.29 168
17202.53 172
17203.77 177
17205.01 142
17206.25 130
17207.49 138
17208.73 131
17209.97 145
17211.21 174
17212.45 163
17213.69 144
17214.93 145
17216.17 169
17217.41 164
17218.65 145
17219.89 124
17221.13 146
17222.37 154
17223.61 139
17224.85 147
17226.09 168
17227.33 145
17228.57 157
17229.81 184
17231.05 174
17232.29 143
17233.53 156
17234.77 131
17236.01 164
17237.25 151
17238.49 140
17239.73 154
17240.97 178
17242.21 191
17243.45 146
17244.69 143
17245.93 133
17247.17 138
17248.41 152
17249.66 142
17250.90 124
17252.14 153
17253.38 154
17254.62 161
17255.86 117
17257.10 138
17258.34 147
17259.58 153
17260.83 151
17262.07 176
17263.31 137
17264.55 171
17265.79 154
17267.03 144
17268.27 171
17269.52 155
17270.76 127
17272.00 165
17273.24 155
17274.48 129
17275.72 109
17276.97 139
17278.21 158
17279.45 162
17280.69 154
17281.93 131
17283.18 136
17284.42 149
17285.66 162
17286.90 152
17288.15 144
17289.39 134
17290.63 159
17291.87 170
17293.11 151
17294.36 130
17295.60 134
17296.84 151
17298.08 176
17299.33 144
17300.57 145
17301.81 141
17303.06 144
17304.30 142
17305.54 143
17306.78 119
17308.03 120
17309.27 128
17310.51 166
17311.76 157
17313.00 126
17314.24 157
17315.49 159
17316.73 153
17317.97 155
17319.22 143
17320.46 150
17321.70 159
17322.95 142
17324.19 126
17325.43 130
17326.68 128
17327.92 133
17329.17 119
17330.41 121
17331.65 123
17332.90 124
17334.14 123
17335.38 134
17336.63 137
17337.87 152
17339.12 144
17340.36 167
17341.61 141
17342.85 132
17344.09 149
17345.34 154
17346.58 144
17347.83 150
17349.07 128
17350.32 135
17351.56 130
17352.80 118
17354.05 143
17355.29 140
17356.54 144
17357.78 129
17359.03 135
17360.27 140
17361.52 155
17362.76 154
17364.01 147
17365.25 122
17366.50 161
17367.74 128
17368.99 147
17370.23 171
17371.48 156
17372.72 157
17373.97 130
17375.22 112
17376.46 140
17377.71 135
17378.95 163
17380.20 142
17381.44 160
17382.69 148
17383.93 141
17385.18 165
17386.43 139
17387.67 118
17388.92 149
17390.16 135
17391.41 128
17392.66 141
17393.90 132
17395.15 165
17396.39 162
17397.64 161
17398.89 164
17400.13 151
17401.38 145
17402.63 148
17403.87 152
17405.12 142
17406.37 159
17407.61 159
17408.86 143
17410.11 121
17411.35 140
17412.60 149
17413.85 131
17415.09 132
17416.34 136
17417.59 138
17418.83 154
17420.08 142
17421.33 144
17422.57 128
17423.82 139
17425.07 131
17426.32 127
17427.56 117
17428.81 126
17430.06 122
17431.31 121
17432.55 135
17433.80 160
17435.05 153
17436.30 149
17437.54 146
17438.79 130
17440.04 127
17441.29 147
17442.53 154
17443.78 138
17445.03 120
17446.28 155
17447.53 162
17448.77 136
17450.02 147
17451.27 156
17452.52 139
17453.77 135
17455.01 143
17456.26 138
17457.51 123
17458.76 131
17460.01 160
17461.26 161
17462.51 123
17463.75 149
17465.00 133
17466.25 133
17467.50 142
17468.75 128
17470.00 166
17471.25 164
17472.50 141
17473.74 104
17474.99 148
17476.24 141
17477.49 162
17478.74 152
17479.99 163
17481.24 127
17482.49 139
17483.74 132
17484.99 122
17486.24 111
17487.49 135
17488.74 149
17489.98 160
17491.23 157
17492.48 139
17493.73 141
17494.98 117
17496.23 123
17497.48 124
17498.73 141
17499.98 140
17501.23 126
17502.48 155
17503.73 136
17504.98 139
17506.23 163
17507.48 148
17508.73 158
17509.98 122
17511.23 144
17512.48 136
17513.73 143
17514.98 151
17516.24 143
17517.49 126
17518.74 125
17519.99 167
17521.24 142
17522.49 141
17523.74 148
17524.99 160
17526.24 153
17527.49 134
17528.74 136
17529.99 167
17531.24 172
17532.50 141
17533.75 111
17535.00 117
17536.25 129
17537.50 134
17538.75 130
17540.00 119
17541.25 150
17542.51 151
17543.76 123
17545.01 145
17546.26 155
17547.51 135
17548.76 147
17550.01 141
17551.27 108
17552.52 129
17553.77 125
17555.02 131
17556.27 142
17557.53 134
17558.78 146
17560.03 148
17561.28 141
17562.53 149
17563.79 152
17565.04 154
17566.29 153
17567.54 142
17568.80 150
17570.05 128
17571.30 139
17572.55 131
17573.81 128
17575.06 162
17576.31 178
17577.56 145
17578.82 128
17580.07 136
17581.32 123
17582.57 122
17583.83 123
17585.08 129
17586.33 142
17587.59 157
17588.84 139
17590.09 153
17591.35 174
17592.60 194
17593.85 143
17595.11 130
17596.36 131
17597.61 166
17598.87 141
17600.12 144
17601.37 144
17602.63 154
17603.88 150
17605.13 137
17606.39 161
17607.64 123
17608.89 129
17610.15 142
17611.40 135
17612.66 152
17613.91 145
17615.16 151
17616.42 160
17617.67 151
17618.93 150
17620.18 142
17621.43 154
17622.69 152
17623.94 125
17625.20 126
17626.45 149
17627.71 146
17628.96 127
17630.22 114
17631.47 131
17632.72 150
17633.98 170
17635.23 140
17636.49 146
17637.74 141
17639.00 149
17640.25 135
17641.51 129
17642.76 177
17644.02 159
17645.27 151
17646.53 143
17647.78 154
17649.04 137
17650.29 165
17651.55 179
17652.80 127
17654.06 140
17655.32 131
17656.57 138
17657.83 133
17659.08 157
17660.34 128
17661.59 144
17662.85 134
17664.11 140
17665.36 149
17666.62 138
17667.87 171
17669.13 124
17670.38 135
17671.64 139
17672.90 131
17674.15 152
17675.41 134
17676.67 145
17677.92 155
17679.18 160
17680.43 157
17681.69 136
17682.95 169
17684.20 187
17685.46 124
17686.72 127
17687.97 154
17689.23 166
17690.49 147
17691.74 119
17693.00 111
17694.26 101
17695.51 137
17696.77 138
17698.03 143
17699.28 164
17700.54 146
17701.80 137
17703.06 170
17704.31 166
17705.57 132
17706.83 116
17708.08 147
17709.34 148
17710.60 122
17711.86 118
17713.11 127
17714.37 133
17715.63 114
17716.89 120
17718.14 131
17719.40 112
17720.66 141
17721.92 149
17723.18 144
17724.43 121
17725.69 110
17726.95 118
17728.21 163
17729.47 140
17730.72 144
17731.98 120
17733.24 156
17734.50 144
17735.76 137
17737.02 162
17738.27 129
17739.53 133
17740.79 145
17742.05 115
17743.31 107
17744.57 141
17745.83 140
17747.08 133
17748.34 138
17749.60 128
17750.86 126
17752.12 139
17753.38 128
17754.64 156
17755.90 129
17757.16 127
17758.41 125
17759.67 117
17760.93 114
17762.19 131
17763.45 130
17764.71 117
17765.97 133
17767.23 123
17768.49 106
17769.75 117
17771.01 120
17772.27 126
17773.53 128
17774.79 146
17776.05 122
17777.31 127
17778.57 142
17779.83 133
17781.09 138
17782.35 156
17783.61 148
17784.87 134
17786.13 104
17787.39 109
17788.65 121
17789.91 137
17791.17 133
17792.43 121
17793.69 110
17794.95 153
17796.21 129
17797.47 148
17798.73 132
17799.99 125
17801.25 120
17802.51 136
17803.77 109
17805.03 113
17806.29 132
17807.55 145
17808.82 149
17810.08 125
17811.34 127
17812.60 142
17813.86 147
17815.12 126
17816.38 115
17817.64 144
17818.90 163
17820.17 177
17821.43 119
17822.69 138
17823.95 122
17825.21 119
17826.47 135
17827.73 126
17829.00 124
17830.26 126
17831.52 138
17832.78 105
17834.04 122
17835.31 120
17836.57 117
17837.83 136
17839.09 129
17840.35 124
17841.61 116
17842.88 108
17844.14 116
17845.40 145
17846.66 127
17847.93 128
17849.19 125
17850.45 143
17851.71 120
17852.98 127
17854.24 157
17855.50 142
17856.76 126
17858.03 142
17859.29 135
17860.55 141
17861.81 139
17863.08 126
17864.34 145
17865.60 137
17866.87 131
17868.13 123
17869.39 104
17870.65 127
17871.92 120
17873.18 147
17874.44 175
17875.71 130
17876.97 129
17878.23 137
17879.50 141
17880.76 114
17882.02 116
17883.29 115
17884.55 143
17885.82 109
17887.08 135
17888.34 151
17889.61 129
17890.87 147
17892.13 121
17893.40 127
17894.66 113
17895.93 95
17897.19 144
17898.45 151
17899.72 138
17900.98 131
17902.25 120
17903.51 124
17904.78 131
17906.04 128
17907.30 149
17908.57 130
17909.83 132
17911.10 120
17912.36 119
17913.63 111
17914.89 150
17916.16 148
17917.42 119
17918.69 133
17919.95 145
17921.22 125
17922.48 115
17923.75 117
17925.01 143
17926.28 145
17927.54 117
17928.81 108
17930.07 112
17931.34 113
17932.60 114
17933.87 102
17935.13 127
17936.40 122
17937.66 123
17938.93 144
17940.19 145
17941.46 120
17942.73 127
17943.99 154
17945.26 158
17946.52 149
17947.79 148
17949.05 113
17950.32 124
17951.59 125
17952.85 111
17954.12 118
17955.38 135
17956.65 122
17957.92 99
17959.18 114
17960.45 122
17961.72 114
17962.98 97
17964.25 129
17965.52 140
17966.78 134
17968.05 132
17969.31 131
17970.58 148
17971.85 159
17973.11 165
17974.38 127
17975.65 139
17976.92 126
17978.18 146
17979.45 134
17980.72 115
17981.98 145
17983.25 126
17984.52 125
17985.78 117
17987.05 112
17988.32 120
17989.59 117
17990.85 149
17992.12 147
17993.39 136
17994.66 125
17995.92 127
17997.19 137
17998.46 126
17999.73 110
18000.99 108
18002.26 136
18003.53 141
18004.80 123
18006.07 133
18007.33 132
18008.60 148
18009.87 129
18011.14 127
18012.41 139
18013.67 116
18014.94 122
18016.21 121
18017.48 132
18018.75 131
18020.02 136
18021.28 105
18022.55 133
18023.82 127
18025.09 113
18026.36 151
18027.63 122
18028.90 98
18030.16 127
18031.43 163
18032.70 135
18033.97 121
18035.24 140
18036.51 137
18037.78 131
18039.05 134
18040.32 120
18041.58 126
18042.85 146
18044.12 129
18045.39 141
18046.66 147
18047.93 164
18049.20 168
18050.47 138
18051.74 137
18053.01 132
18054.28 126
18055.55 114
18056.82 119
18058.09 120
18059.36 118
18060.63 125
18061.90 160
18063.17 176
18064.44 115
18065.71 138
18066.98 145
18068.25 121
18069.52 137
18070.79 152
18072.06 144
18073.33 136
18074.60 117
18075.87 146
18077.14 133
18078.41 139
18079.68 131
18080.95 153
18082.22 128
18083.49 105
18084.76 113
18086.03 121
18087.30 127
18088.57 122
18089.85 103
18091.12 99
18092.39 155
18093.66 129
18094.93 111
18096.20 129
18097.47 124
18098.74 128
18100.01 145
18101.29 150
18102.56 141
18103.83 122
18105.10 108
18106.37 147
18107.64 136
18108.91 98
18110.19 134
18111.46 131
18112.73 135
18114.00 94
18115.27 98
18116.54 134
18117.82 124
18119.09 139
18120.36 158
18121.63 150
18122.90 116
18124.18 144
18125.45 129
18126.72 119
18127.99 138
18129.26 124
18130.54 124
18131.81 114
18133.08 101
18134.35 157
18135.63 165
18136.90 100
18138.17 119
18139.44 127
18140.72 144
18141.99 147
18143.26 160
18144.53 140
18145.81 137
18147.08 135
18148.35 127
18149.63 115
18150.90 143
18152.17 136
18153.45 123
18154.72 133
18155.99 153
18157.26 121
18158.54 129
18159.81 137
18161.08 135
18162.36 156
18163.63 117
18164.91 122
18166.18 132
18167.45 151
18168.73 118
18170.00 132
18171.27 141
18172.55 132
18173.82 138
18175.09 139
18176.37 133
18177.64 127
18178.92 137
18180.19 119
18181.46 127
18182.74 114
18184.01 144
18185.29 125
18186.56 149
18187.84 150
18189.11 138
18190.38 138
18191.66 107
18192.93 112
18194.21 142
18195.48 159
18196.76 158
18198.03 144
18199.31 150
18200.58 142
18201.86 146
18203.13 122
18204.41 143
18205.68 149
18206.96 134
18208.23 131
18209.51 136
18210.78 139
18212.06 120
18213.33 85
18214.61 122
18215.88 145
18217.16 108
18218.43 121
18219.71 117
18220.98 134
18222.26 120
18223.53 144
18224.81 126
18226.09 121
18227.36 140
18228.64 133
18229.91 119
18231.19 111
18232.46 106
18233.74 118
18235.02 124
18236.29 120
18237.57 136
18238.84 120
18240.12 111
18241.40 107
18242.67 114
18243.95 140
18245.23 147
18246.50 138
18247.78 123
18249.05 112
18250.33 116
18251.61 145
18252.88 159
18254.16 119
18255.44 129
18256.71 119
18257.99 106
18259.27 118
18260.54 138
18261.82 144
18263.10 140
18264.38 122
18265.65 125
18266.93 131
18268.21 151
18269.48 127
18270.76 125
18272.04 124
18273.32 122
18274.59 136
18275.87 140
18277.15 136
18278.43 115
18279.70 115
18280.98 138
18282.26 121
18283.54 124
18284.81 150
18286.09 133
18287.37 122
18288.65 127
18289.92 131
18291.20 124
18292.48 121
18293.76 120
18295.04 110
18296.31 127
18297.59 125
18298.87 105
18300.15 119
18301.43 124
18302.71 125
18303.98 113
18305.26 129
18306.54 113
18307.82 124
18309.10 126
18310.38 151
18311.66 119
18312.93 129
18314.21 129
18315.49 141
18316.77 130
18318.05 124
18319.33 136
18320.61 136
18321.89 116
18323.17 137
18324.44 137
18325.72 127
18327.00 154
18328.28 159
18329.56 140
18330.84 135
18332.12 149
18333.40 116
18334.68 133
18335.96 117
18337.24 155
18338.52 153
18339.80 127
18341.08 116
18342.36 110
18343.64 120
18344.92 113
18346.20 122
18347.48 118
18348.76 140
18350.04 138
18351.32 127
18352.60 113
18353.88 138
18355.16 124
18356.44 133
18357.72 150
18359.00 124
18360.28 129
18361.56 137
18362.84 108
18364.12 144
18365.40 127
18366.68 141
18367.96 137
18369.24 147
18370.52 144
18371.80 118
18373.08 149
18374.36 127
18375.64 122
18376.93 132
18378.21 130
18379.49 114
18380.77 105
18382.05 125
18383.33 115
18384.61 116
18385.89 119
18387.17 112
18388.46 126
18389.74 125
18391.02 146
18392.30 104
18393.58 107
18394.86 124
18396.15 137
18397.43 158
18398.71 128
18399.99 149
18401.27 157
18402.55 129
18403.84 128
18405.12 115
18406.40 147
18407.68 125
18408.96 133
18410.25 131
18411.53 128
18412.81 113
18414.09 138
18415.37 123
18416.66 120
18417.94 148
18419.22 135
18420.50 139
18421.79 123
18423.07 136
18424.35 134
18425.63 139
18426.92 137
18428.20 110
18429.48 122
18430.77 125
18432.05 123
18433.33 136
18434.61 140
18435.90 139
18437.18 114
18438.46 120
18439.75 123
18441.03 130
18442.31 118
18443.60 148
18444.88 134
18446.16 115
18447.45 136
18448.73 114
18450.01 114
18451.30 138
18452.58 157
18453.86 143
18455.15 139
18456.43 152
18457.71 164
18459.00 153
18460.28 141
18461.57 109
18462.85 107
18464.13 130
18465.42 152
18466.70 119
18467.99 125
18469.27 115
18470.55 123
18471.84 115
18473.12 113
18474.41 123
18475.69 134
18476.98 170
18478.26 130
18479.55 107
18480.83 123
18482.11 127
18483.40 114
18484.68 138
18485.97 117
18487.25 131
18488.54 174
18489.82 148
18491.11 140
18492.39 131
18493.68 126
18494.96 119
18496.25 116
18497.53 141
18498.82 127
18500.10 114
18501.39 127
18502.67 109
18503.96 129
18505.24 122
18506.53 106
18507.82 144
18509.10 137
18510.39 123
18511.67 100
18512.96 108
18514.24 126
18515.53 121
18516.82 98
18518.10 122
18519.39 139
18520.67 113
18521.96 134
18523.25 137
18524.53 125
18525.82 135
18527.10 135
18528.39 123
18529.68 154
18530.96 112
18532.25 127
18533.54 127
18534.82 142
18536.11 110
18537.39 136
18538.68 153
18539.97 115
18541.25 102
18542.54 123
18543.83 135
18545.11 114
18546.40 140
18547.69 133
18548.98 148
18550.26 120
18551.55 97
18552.84 126
18554.12 113
18555.41 115
18556.70 119
18557.99 112
18559.27 122
18560.56 152
18561.85 127
18563.13 125
18564.42 123
18565.71 121
18567.00 137
18568.28 136
18569.57 128
18570.86 129
18572.15 115
18573.44 101
18574.72 132
18576.01 146
18577.30 127
18578.59 138
18579.88 118
18581.16 110
18582.45 114
18583.74 119
18585.03 125
18586.32 125
18587.60 128
18588.89 136
18590.18 167
18591.47 140
18592.76 137
18594.05 139
18595.33 120
18596.62 124
18597.91 125
18599.20 112
18600.49 125
18601.78 144
18603.07 145
18604.36 157
18605.64 122
18606.93 116
18608.22 149
18609.51 132
18610.80 132
18612.09 149
18613.38 159
18614.67 154
18615.96 146
18617.25 131
18618.54 159
18619.83 125
18621.12 153
18622.40 135
18623.69 129
18624.98 125
18626.27 134
18627.56 143
18628.85 153
18630.14 132
18631.43 142
18632.72 142
18634.01 139
18635.30 150
18636.59 141
18637.88 109
18639.17 116
18640.46 121
18641.75 135
18643.04 163
18644.33 139
18645.62 132
18646.91 134
18648.20 179
18649.49 153
18650.78 120
18652.08 126
18653.37 135
18654.66 134
18655.95 132
18657.24 145
18658.53 134
18659.82 148
18661.11 157
18662.40 157
18663.69 103
18664.98 131
18666.27 141
18667.56 145
18668.86 131
18670.15 109
18671.44 125
18672.73 112
18674.02 108
18675.31 112
18676.60 98
18677.90 121
18679.19 109
18680.48 133
18681.77 132
18683.06 116
18684.35 125
18685.64 140
18686.94 134
18688.23 125
18689.52 139
18690.81 135
18692.10 123
18693.40 118
18694.69 106
18695.98 116
18697.27 115
18698.56 135
18699.86 120
18701.15 119
18702.44 132
18703.73 132
18705.03 113
18706.32 111
18707.61 112
18708.90 152
18710.19 114
18711.49 123
18712.78 116
18714.07 137
18715.37 147
18716.66 152
18717.95 124
18719.24 122
18720.54 113
18721.83 139
18723.12 130
18724.42 153
18725.71 173
18727.00 145
18728.30 124
18729.59 113
18730.88 117
18732.17 118
18733.47 138
18734.76 142
18736.05 131
18737.35 120
18738.64 128
18739.94 145
18741.23 100
18742.52 99
18743.82 125
18745.11 118
18746.40 143
18747.70 153
18748.99 128
18750.29 128
18751.58 107
18752.87 139
18754.17 92
18755.46 112
18756.76 116
18758.05 147
18759.34 132
18760.64 110
18761.93 126
18763.23 134
18764.52 131
18765.82 103
18767.11 119
18768.41 123
18769.70 113
18770.99 119
18772.29 112
18773.58 141
18774.88 115
18776.17 117
18777.47 115
18778.76 105
18780.06 120
18781.35 140
18782.65 126
18783.94 119
18785.24 120
18786.53 121
18787.83 147
18789.12 156
18790.42 141
18791.71 129
18793.01 111
18794.31 129
18795.60 116
18796.90 103
18798.19 105
18799.49 116
18800.78 145
18802.08 162
18803.37 118
18804.67 105
18805.97 113
18807.26 111
18808.56 131
18809.85 117
18811.15 138
18812.45 143
18813.74 146
18815.04 100
18816.34 125
18817.63 110
18818.93 122
18820.22 140
18821.52 123
18822.82 106
18824.11 133
18825.41 127
18826.71 107
18828.00 115
18829.30 135
18830.60 132
18831.89 115
18833.19 122
18834.49 114
18835.78 118
18837.08 129
18838.38 123
18839.67 113
18840.97 114
18842.27 113
18843.57 136
18844.86 123
18846.16 108
18847.46 137
18848.75 102
18850.05 122
18851.35 110
18852.65 108
18853.94 123
18855.24 137
18856.54 118
18857.84 124
18859.13 119
18860.43 127
18861.73 134
18863.03 123
18864.33 150
18865.62 122
18866.92 137
18868.22 128
18869.52 146
18870.82 111
18872.11 130
18873.41 133
18874.71 118
18876.01 126
18877.31 122
18878.61 123
18879.90 115
18881.20 110
18882.50 151
18883.80 116
18885.10 97
18886.40 124
18887.70 110
18888.99 118
18890.29 125
18891.59 141
18892.89 133
18894.19 125
18895.49 129
18896.79 131
18898.09 133
18899.39 129
18900.68 144
18901.98 147
18903.28 116
18904.58 116
18905.88 120
18907.18 115
18908.48 126
18909.78 136
18911.08 129
18912.38 134
18913.68 125
18914.98 153
18916.28 109
18917.58 119
18918.88 118
18920.18 135
18921.48 113
18922.78 118
18924.08 112
18925.38 128
18926.68 152
18927.98 128
18929.28 103
18930.58 121
18931.88 129
18933.18 106
18934.48 103
18935.78 99
18937.08 100
18938.38 97
18939.68 96
18940.98 107
18942.28 124
18943.58 120
18944.88 109
18946.18 122
18947.48 86
18948.78 142
18950.08 136
18951.39 128
18952.69 102
18953.99 132
18955.29 138
18956.59 124
18957.89 107
18959.19 99
18960.49 136
18961.79 154
18963.09 119
18964.40 122
18965.70 114
18967.00 122
18968.30 103
18969.60 111
18970.90 105
18972.21 121
18973.51 128
18974.81 130
18976.11 113
18977.41 120
18978.71 126
18980.02 125
18981.32 104
18982.62 128
18983.92 122
18985.22 125
18986.53 113
18987.83 125
18989.13 135
18990.43 109
18991.73 121
18993.04 127
18994.34 135
18995.64 122
18996.94 125
18998.25 137
18999.55 124
19000.85 135
19002.15 118
19003.46 106
19004.76 107
19006.06 128
19007.36 111
19008.67 105
19009.97 117
19011.27 130
19012.58 125
19013.88 120
19015.18 131
19016.49 169
19017.79 131
19019.09 122
19020.40 108
19021.70 113
19023.00 124
19024.31 117
19025.61 104
19026.91 96
19028.22 115
19029.52 116
19030.82 129
19032.13 110
19033.43 121
19034.73 101
19036.04 97
19037.34 106
19038.65 137
19039.95 117
19041.25 125
19042.56 126
19043.86 100
19045.17 131
19046.47 124
19047.77 116
19049.08 129
19050.38 124
19051.69 123
19052.99 100
19054.30 104
19055.60 134
19056.90 124
19058.21 127
19059.51 95
19060.82 107
19062.12 117
19063.43 112
19064.73 111
19066.04 117
19067.34 124
19068.65 103
19069.95 116
19071.26 128
19072.56 123
19073.87 121
19075.17 113
19076.48 110
19077.78 104
19079.09 122
19080.39 102
19081.70 114
19083.00 105
19084.31 108
19085.61 102
19086.92 105
19088.23 120
19089.53 107
19090.84 112
19092.14 122
19093.45 106
19094.75 119
19096.06 127
19097.37 111
19098.67 103
19099.98 125
19101.28 95
19102.59 88
19103.90 127
19105.20 117
19106.51 108
19107.81 120
19109.12 126
19110.43 114
19111.73 123
19113.04 97
19114.35 126
19115.65 106
19116.96 123
19118.27 85
19119.57 113
19120.88 97
19122.19 113
19123.49 126
19124.80 113
19126.11 122
19127.41 109
19128.72 105
19130.03 130
19131.33 118
19132.64 130
19133.95 127
19135.26 117
19136.56 121
19137.87 123
19139.18 107
19140.49 97
19141.79 128
19143.10 128
19144.41 114
19145.71 118
19147.02 115
19148.33 100
19149.64 131
19150.95 110
19152.25 99
19153.56 82
19154.87 107
19156.18 136
19157.48 142
19158.79 122
19160.10 122
19161.41 128
19162.72 118
19164.03 101
19165.33 112
19166.64 139
19167.95 118
19169.26 124
19170.57 108
19171.88 128
19173.18 116
19174.49 120
19175.80 113
19177.11 115
19178.42 129
19179.73 108
19181.04 126
19182.34 117
19183.65 122
19184.96 109
19186.27 148
19187.58 121
19188.89 110
19190.20 136
19191.51 126
19192.82 112
19194.13 129
19195.43 117
19196.74 119
19198.05 132
19199.36 128
19200.67 122
19201.98 115
19203.29 114
19204.60 120
19205.91 111
19207.22 95
19208.53 106
19209.84 129
19211.15 117
19212.46 131
19213.77 123
19215.08 141
19216.39 120
19217.70 134
19219.01 127
19220.32 139
19221.63 128
19222.94 95
19224.25 114
19225.56 118
19226.87 121
19228.18 150
19229.49 115
19230.80 112
19232.11 115
19233.42 129
19234.73 106
19236.04 117
19237.35 127
19238.67 115
19239.98 146
19241.29 115
19242.60 121
19243.91 120
19245.22 117
19246.53 110
19247.84 101
19249.15 113
19250.46 125
19251.77 112
19253.09 119
19254.40 109
19255.71 118
19257.02 103
19258.33 98
19259.64 111
19260.95 105
19262.27 114
19263.58 131
19264.89 109
19266.20 104
19267.51 101
19268.82 120
19270.14 106
19271.45 101
19272.76 109
19274.07 125
19275.38 116
19276.70 119
19278.01 106
19279.32 109
19280.63 105
19281.94 138
19283.26 98
19284.57 108
19285.88 131
19287.19 140
19288.51 140
19289.82 95
19291.13 97
19292.44 123
19293.76 137
19295.07 119
19296.38 120
19297.69 104
19299.01 120
19300.32 116
19301.63 120
19302.95 124
19304.26 137
19305.57 141
19306.88 123
19308.20 105
19309.51 123
19310.82 110
19312.14 100
19313.45 114
19314.76 101
19316.08 111
19317.39 118
19318.70 102
19320.02 118
19321.33 113
19322.64 125
19323.96 97
19325.27 110
19326.59 98
19327.90 114
19329.21 100
19330.53 108
19331.84 97
19333.15 113
19334.47 125
19335.78 122
19337.10 101
19338.41 100
19339.73 105
19341.04 95
19342.35 122
19343.67 117
19344.98 100
19346.30 117
19347.61 120
19348.93 109
19350.24 106
19351.55 106
19352.87 101
19354.18 108
19355.50 102
19356.81 114
19358.13 113
19359.44 122
19360.76 118
19362.07 130
19363.39 139
19364.70 119
19366.02 104
19367.33 103
19368.65 109
19369.96 101
19371.28 125
19372.59 108
19373.91 113
19375.22 117
19376.54 92
19377.86 125
19379.17 109
19380.49 117
19381.80 112
19383.12 110
19384.43 110
19385.75 104
19387.07 106
19388.38 95
19389.70 106
19391.01 98
19392.33 120
19393.65 107
19394.96 106
19396.28 91
19397.59 116
19398.91 125
19400.23 97
19401.54 117
19402.86 114
19404.17 118
19405.49 96
19406.81 110
19408.12 93
19409.44 90
19410.76 148
19412.07 146
19413.39 130
19414.71 120
19416.02 122
19417.34 139
19418.66 107
19419.97 110
19421.29 105
19422.61 116
19423.93 122
19425.24 128
19426.56 93
19427.88 95
19429.19 111
19430.51 111
19431.83 106
19433.15 97
19434.46 94
19435.78 120
19437.10 126
19438.42 110
19439.73 106
19441.05 100
19442.37 115
19443.69 114
19445.00 134
19446.32 128
19447.64 115
19448.96 103
19450.28 122
19451.59 111
19452.91 83
19454.23 107
19455.55 100
19456.87 115
19458.18 117
19459.50 115
19460.82 101
19462.14 101
19463.46 104
19464.78 120
19466.09 104
19467.41 109
19468.73 94
19470.05 111
19471.37 123
19472.69 104
19474.01 132
19475.33 93
19476.64 105
19477.96 119
19479.28 106
19480.60 100
19481.92 109
19483.24 116
19484.56 109
19485.88 123
19487.20 122
19488.52 129
19489.83 90
19491.15 113
19492.47 104
19493.79 122
19495.11 102
19496.43 89
19497.75 90
19499.07 107
19500.39 133
19501.71 126
19503.03 111
19504.35 101
19505.67 104
19506.99 133
19508.31 104
19509.63 111
19510.95 122
19512.27 118
19513.59 123
19514.91 106
19516.23 115
19517.55 113
19518.87 130
19520.19 105
19521.51 106
19522.83 111
19524.15 140
19525.47 137
19526.79 129
19528.11 116
19529.43 118
19530.75 117
19532.08 109
19533.40 103
19534.72 114
19536.04 127
19537.36 104
19538.68 111
19540.00 130
19541.32 139
19542.64 87
19543.96 121
19545.29 121
19546.61 105
19547.93 92
19549.25 126
19550.57 99
19551.89 99
19553.21 113
19554.53 122
19555.86 95
19557.18 91
19558.50 117
19559.82 101
19561.14 118
19562.46 89
19563.79 85
19565.11 107
19566.43 119
19567.75 106
19569.07 103
19570.40 99
19571.72 79
19573.04 96
19574.36 94
19575.68 112
19577.01 103
19578.33 120
19579.65 100
19580.97 128
19582.30 102
19583.62 103
19584.94 117
19586.26 130
19587.59 124
19588.91 115
19590.23 108
19591.55 88
19592.88 92
19594.20 123
19595.52 152
19596.85 118
19598.17 127
19599.49 110
19600.81 110
19602.14 105
19603.46 109
19604.78 84
19606.11 101
19607.43 124
19608.75 112
19610.08 106
19611.40 107
19612.72 95
19614.05 118
19615.37 132
19616.69 123
19618.02 123
19619.34 129
19620.67 105
19621.99 120
19623.31 90
19624.64 99
19625.96 110
19627.29 98
19628.61 123
19629.93 119
19631.26 107
19632.58 113
19633.91 94
19635.23 90
19636.55 96
19637.88 96
19639.20 92
19640.53 111
19641.85 140
19643.18 120
19644.50 105
19645.82 106
19647.15 87
19648.47 124
19649.80 104
19651.12 100
19652.45 112
19653.77 107
19655.10 115
19656.42 96
19657.75 114
19659.07 109
19660.40 83
19661.72 105
19663.05 109
19664.37 118
19665.70 112
19667.02 104
19668.35 84
19669.67 99
19671.00 122
19672.33 109
19673.65 113
19674.98 105
19676.30 111
19677.63 118
19678.95 110
19680.28 144
19681.61 117
19682.93 109
19684.26 92
19685.58 95
19686.91 102
19688.23 103
19689.56 111
19690.89 92
19692.21 109
19693.54 93
19694.87 100
19696.19 94
19697.52 100
19698.84 120
19700.17 117
19701.50 128
19702.82 112
19704.15 118
19705.48 105
19706.80 106
19708.13 110
19709.46 127
19710.78 107
19712.11 102
19713.44 105
19714.76 122
19716.09 132
19717.42 96
19718.75 99
19720.07 101
19721.40 117
19722.73 119
19724.05 101
19725.38 118
19726.71 96
19728.04 100
19729.36 101
19730.69 111
19732.02 107
19733.35 123
19734.67 105
19736.00 106
19737.33 83
19738.66 81
19739.98 100
19741.31 91
19742.64 111
19743.97 99
19745.30 99
19746.62 124
19747.95 76
19749.28 112
19750.61 103
19751.94 134
19753.26 109
19754.59 115
19755.92 120
19757.25 133
19758.58 118
19759.91 96
19761.23 115
19762.56 122
19763.89 112
19765.22 75
19766.55 95
19767.88 94
19769.21 102
19770.53 125
19771.86 127
19773.19 119
19774.52 112
19775.85 99
19777.18 93
19778.51 99
19779.84 105
19781.17 81
19782.50 102
19783.83 111
19785.15 106
19786.48 94
19787.81 85
19789.14 112
19790.47 127
19791.80 95
19793.13 132
19794.46 121
19795.79 113
19797.12 92
19798.45 116
19799.78 112
19801.11 112
19802.44 106
19803.77 99
19805.10 99
19806.43 114
19807.76 109
19809.09 112
19810.42 111
19811.75 109
19813.08 134
19814.41 107
19815.74 115
19817.07 106
19818.40 123
19819.73 103
19821.06 99
19822.39 97
19823.72 78
19825.05 104
19826.38 76
19827.71 114
19829.05 104
19830.38 113
19831.71 97
19833.04 104
19834.37 109
19835.70 100
19837.03 104
19838.36 97
19839.69 120
19841.02 114
19842.36 106
19843.69 90
19845.02 98
19846.35 94
19847.68 98
19849.01 88
19850.34 96
19851.68 100
19853.01 93
19854.34 100
19855.67 116
19857.00 88
19858.33 94
19859.67 107
19861.00 109
19862.33 109
19863.66 99
19864.99 101
19866.32 104
19867.66 108
19868.99 95
19870.32 86
19871.65 87
19872.99 81
19874.32 103
19875.65 99
19876.98 110
19878.32 97
19879.65 136
19880.98 96
19882.31 100
19883.65 82
19884.98 94
19886.31 87
19887.64 91
19888.98 95
19890.31 111
19891.64 99
19892.97 112
19894.31 97
19895.64 104
19896.97 115
19898.31 119
19899.64 105
19900.97 77
19902.31 97
19903.64 73
19904.97 83
19906.31 115
19907.64 86
19908.97 98
19910.31 124
19911.64 130
19912.97 128
19914.31 109
19915.64 89
19916.97 103
19918.31 111
19919.64 104
19920.98 118
19922.31 93
19923.64 94
19924.98 97
19926.31 88
19927.65 84
19928.98 126
19930.31 114
19931.65 105
19932.98 111
19934.32 127
19935.65 97
19936.99 98
19938.32 84
19939.65 93
19940.99 92
19942.32 114
19943.66 112
19944.99 108
19946.33 115
19947.66 89
19949.00 98
19950.33 125
19951.67 95
19953.00 94
19954.34 85
19955.67 103
19957.01 96
19958.34 103
19959.68 96
19961.01 93
19962.35 91
19963.68 99
19965.02 97
19966.35 134
19967.69 90
19969.02 127
19970.36 92
19971.70 107
19973.03 113
19974.37 87
19975.70 113
19977.04 106
19978.37 102
19979.71 109
19981.05 103
19982.38 91
19983.72 98
19985.05 99
19986.39 100
19987.73 78
19989.06 98
19990.40 105
19991.73 127
19993.07 108
19994.41 105
19995.74 103
19997.08 107
19998.42 89
19999.75 92
20001.09 116
20002.43 121
20003.76 105
20005.10 121
20006.44 116
20007.77 99
20009.11 105
20010.45 120
20011.78 96
20013.12 104
20014.46 107
20015.79 95
20017.13 104
20018.47 95
20019.81 88
20021.14 104
20022.48 132
20023.82 124
20025.15 108
20026.49 113
20027.83 108
20029.17 106
20030.50 107
20031.84 100
20033.18 122
20034.52 94
20035.85 99
20037.19 114
20038.53 110
20039.87 97
20041.21 111
20042.54 117
20043.88 143
20045.22 98
20046.56 87
20047.90 109
20049.23 91
20050.57 93
20051.91 105
20053.25 95
20054.59 94
20055.93 91
20057.26 106
20058.60 86
20059.94 107
20061.28 111
20062.62 94
20063.96 133
20065.30 126
20066.63 106
20067.97 105
20069.31 103
20070.65 116
20071.99 101
20073.33 89
20074.67 88
20076.01 99
20077.35 98
20078.68 107
20080.02 116
20081.36 124
20082.70 137
20084.04 118
20085.38 96
20086.72 128
20088.06 94
20089.40 142
20090.74 95
20092.08 73
20093.42 91
20094.76 94
20096.10 86
20097.44 104
20098.78 97
20100.12 106
20101.46 80
20102.80 109
20104.14 97
20105.48 84
20106.82 113
20108.16 94
20109.50 127
20110.84 113
20112.18 95
20113.52 124
20114.86 106
20116.20 111
20117.54 97
20118.88 89
20120.22 98
20121.56 128
20122.90 96
20124.24 116
20125.58 106
20126.92 90
20128.26 103
20129.61 84
20130.95 102
20132.29 106
20133.63 136
20134.97 107
20136.31 97
20137.65 97
20138.99 87
20140.33 92
20141.67 102
20143.02 93
