# Supplementary material for: MALDI-TOF MS typing enables the classification of brewing yeasts of the genus Saccharomyces to major beer styles
Source: PLoS One. 2017 Aug 9;12(8):e0181694. doi: 10.1371/journal.pone.0181694 (PMC5549903; doi:10.1371/journal.pone.0181694)
Supplement: S4 File — The directory includes 90 raw files and was zipped to “.zip”; the folder has three strains with 30 spectra per strain; S1 Text explains the raw files with an example and Table 1 represents the yeast strains used within the experiment. (ZIP) [file pone.0181694.s007.zip › 10-12/30260-210-OG-Ale-Ale-YPG-18h-E-E_2015-08-10__0_D1_1.dat]

2000.98 714
2001.40 699
2001.82 683
2002.25 763
2002.67 758
2003.09 697
2003.51 539
2003.93 739
2004.35 695
2004.78 648
2005.20 591
2005.62 685
2006.04 682
2006.47 629
2006.89 638
2007.31 616
2007.73 656
2008.16 697
2008.58 680
2009.00 824
2009.42 783
2009.85 729
2010.27 722
2010.69 689
2011.11 595
2011.54 685
2011.96 756
2012.38 603
2012.80 586
2013.23 606
2013.65 657
2014.07 595
2014.50 479
2014.92 675
2015.34 719
2015.77 570
2016.19 681
2016.61 728
2017.04 652
2017.46 710
2017.88 581
2018.31 663
2018.73 650
2019.15 723
2019.58 730
2020.00 695
2020.42 715
2020.85 741
2021.27 714
2021.70 622
2022.12 689
2022.54 764
2022.97 719
2023.39 875
2023.82 699
2024.24 671
2024.66 700
2025.09 642
2025.51 602
2025.94 706
2026.36 640
2026.79 618
2027.21 695
2027.63 724
2028.06 679
2028.48 680
2028.91 731
2029.33 611
2029.76 583
2030.18 600
2030.61 552
2031.03 564
2031.46 599
2031.88 595
2032.31 670
2032.73 689
2033.16 708
2033.58 657
2034.01 720
2034.43 757
2034.86 815
2035.28 782
2035.71 798
2036.13 735
2036.56 738
2036.98 693
2037.41 672
2037.84 629
2038.26 743
2038.69 683
2039.11 639
2039.54 682
2039.96 727
2040.39 782
2040.82 881
2041.24 858
2041.67 793
2042.09 915
2042.52 709
2042.95 631
2043.37 753
2043.80 781
2044.22 732
2044.65 722
2045.08 654
2045.50 674
2045.93 677
2046.36 682
2046.78 685
2047.21 692
2047.64 719
2048.06 672
2048.49 688
2048.92 770
2049.34 726
2049.77 720
2050.20 691
2050.62 615
2051.05 657
2051.48 686
2051.90 636
2052.33 579
2052.76 652
2053.18 600
2053.61 531
2054.04 599
2054.47 563
2054.89 603
2055.32 558
2055.75 608
2056.18 726
2056.60 563
2057.03 591
2057.46 616
2057.89 621
2058.31 647
2058.74 737
2059.17 751
2059.60 681
2060.03 570
2060.45 627
2060.88 664
2061.31 640
2061.74 765
2062.17 587
2062.59 559
2063.02 627
2063.45 624
2063.88 662
2064.31 672
2064.73 738
2065.16 659
2065.59 711
2066.02 733
2066.45 711
2066.88 667
2067.31 690
2067.73 667
2068.16 746
2068.59 676
2069.02 792
2069.45 779
2069.88 740
2070.31 736
2070.74 616
2071.17 633
2071.59 633
2072.02 609
2072.45 656
2072.88 674
2073.31 656
2073.74 679
2074.17 575
2074.60 556
2075.03 557
2075.46 544
2075.89 645
2076.32 719
2076.75 674
2077.18 761
2077.61 741
2078.04 793
2078.47 755
2078.89 681
2079.32 764
2079.75 736
2080.18 716
2080.61 723
2081.04 746
2081.47 815
2081.90 728
2082.34 677
2082.77 803
2083.20 665
2083.63 764
2084.06 755
2084.49 688
2084.92 756
2085.35 737
2085.78 693
2086.21 730
2086.64 707
2087.07 729
2087.50 705
2087.93 681
2088.36 677
2088.79 569
2089.22 580
2089.65 603
2090.09 537
2090.52 553
2090.95 503
2091.38 644
2091.81 578
2092.24 594
2092.67 571
2093.10 604
2093.54 618
2093.97 594
2094.40 767
2094.83 704
2095.26 689
2095.69 734
2096.12 544
2096.56 528
2096.99 533
2097.42 555
2097.85 592
2098.28 625
2098.71 587
2099.15 635
2099.58 570
2100.01 579
2100.44 747
2100.87 710
2101.31 721
2101.74 704
2102.17 729
2102.60 618
2103.04 653
2103.47 645
2103.90 649
2104.33 650
2104.77 739
2105.20 703
2105.63 664
2106.06 721
2106.50 639
2106.93 590
2107.36 621
2107.79 585
2108.23 603
2108.66 662
2109.09 660
2109.53 675
2109.96 720
2110.39 677
2110.82 593
2111.26 559
2111.69 710
2112.12 654
2112.56 679
2112.99 608
2113.42 742
2113.86 648
2114.29 684
2114.72 614
2115.16 496
2115.59 551
2116.03 616
2116.46 627
2116.89 536
2117.33 563
2117.76 680
2118.19 637
2118.63 703
2119.06 644
2119.50 684
2119.93 618
2120.36 637
2120.80 609
2121.23 633
2121.67 627
2122.10 680
2122.54 603
2122.97 669
2123.40 607
2123.84 606
2124.27 680
2124.71 650
2125.14 624
2125.58 696
2126.01 579
2126.45 611
2126.88 553
2127.32 578
2127.75 658
2128.19 658
2128.62 647
2129.06 609
2129.49 692
2129.93 640
2130.36 742
2130.80 646
2131.23 652
2131.67 645
2132.10 661
2132.54 669
2132.97 652
2133.41 632
2133.84 672
2134.28 666
2134.71 628
2135.15 710
2135.59 611
2136.02 562
2136.46 724
2136.89 649
2137.33 720
2137.76 703
2138.20 798
2138.64 757
2139.07 776
2139.51 849
2139.94 868
2140.38 846
2140.82 825
2141.25 750
2141.69 729
2142.13 669
2142.56 658
2143.00 708
2143.43 645
2143.87 672
2144.31 601
2144.74 591
2145.18 554
2145.62 510
2146.05 532
2146.49 611
2146.93 612
2147.36 586
2147.80 620
2148.24 641
2148.68 655
2149.11 613
2149.55 652
2149.99 499
2150.42 568
2150.86 696
2151.30 721
2151.74 875
2152.17 766
2152.61 701
2153.05 798
2153.49 805
2153.92 779
2154.36 651
2154.80 613
2155.24 712
2155.67 660
2156.11 678
2156.55 665
2156.99 690
2157.42 735
2157.86 593
2158.30 596
2158.74 625
2159.18 622
2159.61 682
2160.05 749
2160.49 772
2160.93 712
2161.37 741
2161.81 607
2162.24 605
2162.68 675
2163.12 737
2163.56 602
2164.00 596
2164.44 659
2164.87 741
2165.31 701
2165.75 609
2166.19 584
2166.63 566
2167.07 470
2167.51 497
2167.95 566
2168.39 645
2168.82 651
2169.26 631
2169.70 638
2170.14 650
2170.58 639
2171.02 695
2171.46 624
2171.90 730
2172.34 763
2172.78 701
2173.22 586
2173.66 615
2174.10 764
2174.54 778
2174.98 731
2175.42 645
2175.85 625
2176.29 783
2176.73 604
2177.17 669
2177.61 665
2178.05 686
2178.49 682
2178.93 635
2179.37 681
2179.81 729
2180.25 661
2180.69 617
2181.14 764
2181.58 782
2182.02 689
2182.46 659
2182.90 622
2183.34 673
2183.78 682
2184.22 665
2184.66 681
2185.10 567
2185.54 604
2185.98 656
2186.42 694
2186.86 659
2187.30 675
2187.74 619
2188.19 714
2188.63 732
2189.07 691
2189.51 705
2189.95 641
2190.39 588
2190.83 648
2191.27 746
2191.72 769
2192.16 714
2192.60 680
2193.04 702
2193.48 733
2193.92 599
2194.36 651
2194.81 626
2195.25 580
2195.69 697
2196.13 697
2196.57 684
2197.01 762
2197.46 701
2197.90 758
2198.34 750
2198.78 668
2199.22 677
2199.67 696
2200.11 667
2200.55 679
2200.99 631
2201.44 698
2201.88 633
2202.32 723
2202.76 661
2203.21 811
2203.65 785
2204.09 577
2204.53 658
2204.98 772
2205.42 765
2205.86 584
2206.30 584
2206.75 585
2207.19 650
2207.63 697
2208.08 674
2208.52 664
2208.96 708
2209.41 716
2209.85 671
2210.29 728
2210.73 812
2211.18 787
2211.62 687
2212.06 638
2212.51 672
2212.95 607
2213.40 584
2213.84 585
2214.28 626
2214.73 567
2215.17 571
2215.61 579
2216.06 657
2216.50 680
2216.95 642
2217.39 752
2217.83 623
2218.28 567
2218.72 580
2219.17 614
2219.61 677
2220.05 585
2220.50 537
2220.94 596
2221.39 635
2221.83 626
2222.28 624
2222.72 615
2223.16 582
2223.61 563
2224.05 597
2224.50 612
2224.94 731
2225.39 802
2225.83 841
2226.28 760
2226.72 758
2227.17 728
2227.61 797
2228.06 739
2228.50 663
2228.95 683
2229.39 716
2229.84 647
2230.28 723
2230.73 752
2231.17 687
2231.62 657
2232.06 671
2232.51 648
2232.95 641
2233.40 733
2233.85 660
2234.29 630
2234.74 724
2235.18 661
2235.63 600
2236.07 690
2236.52 722
2236.97 744
2237.41 736
2237.86 697
2238.30 748
2238.75 674
2239.20 689
2239.64 696
2240.09 660
2240.53 625
2240.98 651
2241.43 733
2241.87 684
2242.32 691
2242.77 596
2243.21 628
2243.66 621
2244.11 632
2244.55 573
2245.00 688
2245.45 583
2245.89 607
2246.34 630
2246.79 600
2247.23 607
2247.68 596
2248.13 565
2248.57 492
2249.02 524
2249.47 581
2249.92 652
2250.36 650
2250.81 686
2251.26 509
2251.70 606
2252.15 662
2252.60 690
2253.05 600
2253.49 665
2253.94 706
2254.39 531
2254.84 529
2255.28 606
2255.73 686
2256.18 714
2256.63 640
2257.08 619
2257.52 601
2257.97 648
2258.42 562
2258.87 510
2259.32 510
2259.76 561
2260.21 570
2260.66 687
2261.11 656
2261.56 502
2262.01 574
2262.45 709
2262.90 626
2263.35 591
2263.80 590
2264.25 601
2264.70 640
2265.15 660
2265.59 722
2266.04 658
2266.49 685
2266.94 746
2267.39 627
2267.84 617
2268.29 585
2268.74 654
2269.19 649
2269.63 677
2270.08 716
2270.53 714
2270.98 671
2271.43 700
2271.88 719
2272.33 732
2272.78 607
2273.23 720
2273.68 692
2274.13 704
2274.58 594
2275.03 638
2275.48 653
2275.93 612
2276.38 674
2276.83 593
2277.28 677
2277.73 682
2278.18 629
2278.63 611
2279.08 668
2279.53 641
2279.98 622
2280.43 595
2280.88 666
2281.33 736
2281.78 753
2282.23 634
2282.68 599
2283.13 701
2283.58 665
2284.03 641
2284.48 646
2284.93 598
2285.38 653
2285.83 644
2286.28 640
2286.73 593
2287.19 604
2287.64 583
2288.09 582
2288.54 620
2288.99 727
2289.44 694
2289.89 750
2290.34 781
2290.79 762
2291.25 823
2291.70 974
2292.15 1015
2292.60 1064
2293.05 988
2293.50 1034
2293.95 854
2294.41 902
2294.86 869
2295.31 879
2295.76 849
2296.21 779
2296.66 774
2297.12 730
2297.57 729
2298.02 719
2298.47 724
2298.92 842
2299.38 733
2299.83 616
2300.28 775
2300.73 713
2301.18 771
2301.64 731
2302.09 662
2302.54 678
2302.99 639
2303.45 583
2303.90 695
2304.35 620
2304.80 590
2305.26 689
2305.71 684
2306.16 658
2306.61 695
2307.07 691
2307.52 691
2307.97 686
2308.43 721
2308.88 696
2309.33 719
2309.79 839
2310.24 731
2310.69 794
2311.15 904
2311.60 948
2312.05 951
2312.51 826
2312.96 858
2313.41 833
2313.87 841
2314.32 751
2314.77 803
2315.23 756
2315.68 696
2316.13 724
2316.59 693
2317.04 696
2317.49 729
2317.95 688
2318.40 705
2318.86 627
2319.31 646
2319.76 577
2320.22 672
2320.67 590
2321.13 709
2321.58 681
2322.04 630
2322.49 616
2322.94 571
2323.40 649
2323.85 643
2324.31 592
2324.76 642
2325.22 795
2325.67 630
2326.13 674
2326.58 650
2327.04 626
2327.49 717
2327.95 602
2328.40 564
2328.86 651
2329.31 622
2329.77 562
2330.22 708
2330.68 595
2331.13 569
2331.59 616
2332.04 645
2332.50 811
2332.95 718
2333.41 763
2333.86 763
2334.32 620
2334.77 634
2335.23 560
2335.69 615
2336.14 571
2336.60 588
2337.05 631
2337.51 707
2337.96 681
2338.42 678
2338.88 703
2339.33 736
2339.79 607
2340.24 696
2340.70 741
2341.16 635
2341.61 576
2342.07 622
2342.52 637
2342.98 664
2343.44 729
2343.89 746
2344.35 688
2344.81 735
2345.26 728
2345.72 691
2346.18 741
2346.63 688
2347.09 728
2347.55 723
2348.00 613
2348.46 657
2348.92 773
2349.37 706
2349.83 736
2350.29 644
2350.75 667
2351.20 640
2351.66 688
2352.12 579
2352.57 643
2353.03 586
2353.49 611
2353.95 690
2354.40 649
2354.86 679
2355.32 720
2355.78 690
2356.23 688
2356.69 620
2357.15 609
2357.61 598
2358.07 599
2358.52 615
2358.98 702
2359.44 550
2359.90 610
2360.36 595
2360.81 631
2361.27 757
2361.73 644
2362.19 621
2362.65 724
2363.10 572
2363.56 567
2364.02 557
2364.48 571
2364.94 649
2365.40 709
2365.86 642
2366.31 676
2366.77 601
2367.23 624
2367.69 596
2368.15 579
2368.61 573
2369.07 677
2369.53 570
2369.98 602
2370.44 662
2370.90 640
2371.36 623
2371.82 675
2372.28 659
2372.74 705
2373.20 616
2373.66 677
2374.12 616
2374.58 550
2375.04 606
2375.50 573
2375.95 566
2376.41 485
2376.87 604
2377.33 566
2377.79 581
2378.25 626
2378.71 594
2379.17 526
2379.63 630
2380.09 636
2380.55 561
2381.01 629
2381.47 682
2381.93 645
2382.39 582
2382.85 589
2383.31 653
2383.77 685
2384.23 602
2384.69 676
2385.15 618
2385.62 742
2386.08 703
2386.54 670
2387.00 707
2387.46 705
2387.92 687
2388.38 612
2388.84 550
2389.30 572
2389.76 636
2390.22 701
2390.68 617
2391.14 589
2391.61 635
2392.07 620
2392.53 679
2392.99 703
2393.45 573
2393.91 530
2394.37 525
2394.83 594
2395.30 563
2395.76 621
2396.22 639
2396.68 546
2397.14 644
2397.60 597
2398.07 693
2398.53 659
2398.99 687
2399.45 655
2399.91 589
2400.37 737
2400.84 731
2401.30 630
2401.76 511
2402.22 509
2402.68 500
2403.15 515
2403.61 521
2404.07 643
2404.53 588
2405.00 567
2405.46 601
2405.92 499
2406.38 559
2406.85 586
2407.31 542
2407.77 593
2408.23 593
2408.70 611
2409.16 642
2409.62 552
2410.08 606
2410.55 657
2411.01 579
2411.47 571
2411.94 633
2412.40 672
2412.86 590
2413.33 576
2413.79 613
2414.25 583
2414.72 656
2415.18 622
2415.64 615
2416.11 595
2416.57 634
2417.03 643
2417.50 608
2417.96 666
2418.42 687
2418.89 608
2419.35 580
2419.81 646
2420.28 725
2420.74 686
2421.21 720
2421.67 739
2422.13 701
2422.60 666
2423.06 730
2423.53 651
2423.99 728
2424.45 777
2424.92 689
2425.38 717
2425.85 706
2426.31 616
2426.78 642
2427.24 667
2427.71 551
2428.17 745
2428.63 646
2429.10 682
2429.56 613
2430.03 582
2430.49 565
2430.96 656
2431.42 793
2431.89 625
2432.35 591
2432.82 674
2433.28 668
2433.75 588
2434.21 665
2434.68 618
2435.14 666
2435.61 585
2436.07 635
2436.54 706
2437.01 656
2437.47 650
2437.94 737
2438.40 625
2438.87 683
2439.33 779
2439.80 706
2440.26 712
2440.73 691
2441.20 731
2441.66 628
2442.13 663
2442.59 759
2443.06 770
2443.53 722
2443.99 796
2444.46 726
2444.92 688
2445.39 720
2445.86 644
2446.32 615
2446.79 718
2447.26 654
2447.72 604
2448.19 658
2448.66 593
2449.12 619
2449.59 621
2450.05 554
2450.52 603
2450.99 598
2451.46 580
2451.92 639
2452.39 544
2452.86 535
2453.32 549
2453.79 579
2454.26 594
2454.72 560
2455.19 641
2455.66 530
2456.13 603
2456.59 516
2457.06 570
2457.53 626
2458.00 580
2458.46 616
2458.93 554
2459.40 495
2459.87 567
2460.33 621
2460.80 675
2461.27 644
2461.74 688
2462.20 630
2462.67 515
2463.14 444
2463.61 503
2464.08 547
2464.54 566
2465.01 665
2465.48 621
2465.95 634
2466.42 626
2466.88 551
2467.35 656
2467.82 613
2468.29 511
2468.76 598
2469.23 651
2469.70 469
2470.16 471
2470.63 603
2471.10 630
2471.57 607
2472.04 490
2472.51 525
2472.98 522
2473.44 536
2473.91 571
2474.38 615
2474.85 565
2475.32 571
2475.79 549
2476.26 515
2476.73 569
2477.20 546
2477.67 474
2478.14 510
2478.61 542
2479.08 499
2479.54 553
2480.01 563
2480.48 440
2480.95 564
2481.42 461
2481.89 448
2482.36 435
2482.83 472
2483.30 595
2483.77 567
2484.24 557
2484.71 501
2485.18 596
2485.65 626
2486.12 607
2486.59 539
2487.06 516
2487.53 577
2488.00 600
2488.47 546
2488.94 540
2489.41 485
2489.88 498
2490.35 508
2490.83 562
2491.30 556
2491.77 521
2492.24 556
2492.71 533
2493.18 605
2493.65 679
2494.12 755
2494.59 695
2495.06 680
2495.53 681
2496.00 703
2496.48 718
2496.95 707
2497.42 751
2497.89 637
2498.36 591
2498.83 563
2499.30 555
2499.77 534
2500.25 478
2500.72 496
2501.19 581
2501.66 557
2502.13 650
2502.60 600
2503.07 634
2503.55 627
2504.02 588
2504.49 553
2504.96 570
2505.43 528
2505.91 519
2506.38 570
2506.85 553
2507.32 670
2507.79 574
2508.27 477
2508.74 500
2509.21 552
2509.68 567
2510.16 586
2510.63 641
2511.10 670
2511.57 563
2512.05 607
2512.52 617
2512.99 559
2513.46 578
2513.94 617
2514.41 679
2514.88 696
2515.35 600
2515.83 621
2516.30 622
2516.77 673
2517.25 593
2517.72 602
2518.19 604
2518.67 593
2519.14 633
2519.61 678
2520.09 601
2520.56 616
2521.03 568
2521.51 536
2521.98 637
2522.45 708
2522.93 626
2523.40 598
2523.87 656
2524.35 618
2524.82 587
2525.29 605
2525.77 608
2526.24 628
2526.72 560
2527.19 554
2527.66 609
2528.14 692
2528.61 670
2529.09 593
2529.56 536
2530.03 480
2530.51 615
2530.98 603
2531.46 597
2531.93 614
2532.41 650
2532.88 660
2533.36 544
2533.83 602
2534.31 610
2534.78 541
2535.25 539
2535.73 656
2536.20 636
2536.68 538
2537.15 567
2537.63 662
2538.10 683
2538.58 603
2539.05 578
2539.53 565
2540.00 658
2540.48 692
2540.95 708
2541.43 623
2541.91 653
2542.38 642
2542.86 575
2543.33 636
2543.81 626
2544.28 579
2544.76 547
2545.23 492
2545.71 488
2546.19 503
2546.66 610
2547.14 602
2547.61 582
2548.09 582
2548.56 489
2549.04 652
2549.52 744
2549.99 783
2550.47 672
2550.95 708
2551.42 639
2551.90 775
2552.37 664
2552.85 694
2553.33 603
2553.80 605
2554.28 685
2554.76 623
2555.23 658
2555.71 776
2556.19 731
2556.66 647
2557.14 683
2557.62 717
2558.09 577
2558.57 635
2559.05 598
2559.52 557
2560.00 644
2560.48 643
2560.96 669
2561.43 665
2561.91 550
2562.39 639
2562.86 527
2563.34 544
2563.82 620
2564.30 522
2564.77 551
2565.25 612
2565.73 572
2566.21 505
2566.68 561
2567.16 628
2567.64 765
2568.12 640
2568.60 593
2569.07 560
2569.55 561
2570.03 580
2570.51 637
2570.99 557
2571.46 519
2571.94 619
2572.42 550
2572.90 579
2573.38 639
2573.85 625
2574.33 523
2574.81 437
2575.29 558
2575.77 614
2576.25 550
2576.73 598
2577.20 581
2577.68 581
2578.16 546
2578.64 608
2579.12 593
2579.60 533
2580.08 548
2580.56 565
2581.04 526
2581.51 497
2581.99 529
2582.47 606
2582.95 578
2583.43 550
2583.91 570
2584.39 550
2584.87 634
2585.35 588
2585.83 582
2586.31 573
2586.79 578
2587.27 569
2587.75 602
2588.23 485
2588.71 490
2589.18 459
2589.66 533
2590.14 548
2590.62 553
2591.10 543
2591.58 625
2592.06 654
2592.54 592
2593.02 532
2593.50 581
2593.98 598
2594.47 506
2594.95 505
2595.43 557
2595.91 519
2596.39 571
2596.87 584
2597.35 541
2597.83 529
2598.31 490
2598.79 498
2599.27 549
2599.75 506
2600.23 567
2600.71 552
2601.19 572
2601.67 546
2602.16 545
2602.64 654
2603.12 637
2603.60 550
2604.08 496
2604.56 426
2605.04 557
2605.52 593
2606.00 582
2606.49 589
2606.97 633
2607.45 572
2607.93 485
2608.41 486
2608.89 468
2609.37 470
2609.86 482
2610.34 538
2610.82 538
2611.30 575
2611.78 546
2612.27 556
2612.75 569
2613.23 565
2613.71 472
2614.19 589
2614.68 605
2615.16 571
2615.64 536
2616.12 487
2616.60 500
2617.09 595
2617.57 550
2618.05 516
2618.53 565
2619.02 584
2619.50 683
2619.98 670
2620.46 727
2620.95 721
2621.43 548
2621.91 653
2622.40 665
2622.88 564
2623.36 623
2623.84 532
2624.33 572
2624.81 589
2625.29 643
2625.78 539
2626.26 617
2626.74 664
2627.23 669
2627.71 499
2628.19 562
2628.68 658
2629.16 632
2629.64 559
2630.13 556
2630.61 525
2631.09 523
2631.58 532
2632.06 596
2632.54 700
2633.03 563
2633.51 501
2634.00 479
2634.48 591
2634.96 649
2635.45 524
2635.93 618
2636.42 666
2636.90 522
2637.38 581
2637.87 666
2638.35 573
2638.84 491
2639.32 636
2639.81 596
2640.29 525
2640.78 567
2641.26 492
2641.74 574
2642.23 578
2642.71 502
2643.20 563
2643.68 630
2644.17 578
2644.65 661
2645.14 661
2645.62 680
2646.11 652
2646.59 659
2647.08 686
2647.56 623
2648.05 642
2648.53 639
2649.02 605
2649.50 577
2649.99 538
2650.48 430
2650.96 585
2651.45 599
2651.93 616
2652.42 460
2652.90 587
2653.39 525
2653.87 492
2654.36 587
2654.85 598
2655.33 584
2655.82 599
2656.30 489
2656.79 582
2657.28 612
2657.76 582
2658.25 531
2658.73 541
2659.22 493
2659.71 584
2660.19 676
2660.68 507
2661.17 537
2661.65 492
2662.14 556
2662.62 563
2663.11 552
2663.60 581
2664.08 569
2664.57 650
2665.06 588
2665.55 560
2666.03 535
2666.52 641
2667.01 494
2667.49 470
2667.98 488
2668.47 590
2668.95 563
2669.44 543
2669.93 616
2670.42 645
2670.90 486
2671.39 565
2671.88 588
2672.36 597
2672.85 645
2673.34 664
2673.83 665
2674.31 638
2674.80 566
2675.29 565
2675.78 572
2676.27 573
2676.75 605
2677.24 619
2677.73 603
2678.22 607
2678.71 725
2679.19 597
2679.68 613
2680.17 666
2680.66 616
2681.15 533
2681.63 612
2682.12 583
2682.61 598
2683.10 577
2683.59 679
2684.08 638
2684.56 560
2685.05 576
2685.54 634
2686.03 572
2686.52 575
2687.01 574
2687.50 532
2687.99 695
2688.47 585
2688.96 512
2689.45 607
2689.94 644
2690.43 551
2690.92 523
2691.41 538
2691.90 580
2692.39 541
2692.88 492
2693.37 510
2693.85 586
2694.34 605
2694.83 599
2695.32 580
2695.81 617
2696.30 558
2696.79 571
2697.28 593
2697.77 607
2698.26 565
2698.75 453
2699.24 439
2699.73 551
2700.22 626
2700.71 653
2701.20 535
2701.69 510
2702.18 563
2702.67 573
2703.16 606
2703.65 635
2704.14 509
2704.63 495
2705.12 592
2705.61 597
2706.10 660
2706.59 590
2707.08 577
2707.58 595
2708.07 612
2708.56 465
2709.05 546
2709.54 541
2710.03 578
2710.52 525
2711.01 497
2711.50 577
2711.99 510
2712.48 528
2712.98 463
2713.47 464
2713.96 648
2714.45 564
2714.94 534
2715.43 583
2715.92 651
2716.41 599
2716.91 503
2717.40 499
2717.89 442
2718.38 491
2718.87 468
2719.36 502
2719.86 504
2720.35 500
2720.84 477
2721.33 531
2721.82 556
2722.31 583
2722.81 630
2723.30 494
2723.79 584
2724.28 575
2724.77 521
2725.27 503
2725.76 614
2726.25 554
2726.74 470
2727.24 559
2727.73 609
2728.22 520
2728.71 504
2729.21 562
2729.70 540
2730.19 473
2730.68 537
2731.18 490
2731.67 495
2732.16 514
2732.66 519
2733.15 515
2733.64 542
2734.13 515
2734.63 466
2735.12 515
2735.61 521
2736.11 662
2736.60 636
2737.09 505
2737.59 534
2738.08 488
2738.57 513
2739.07 618
2739.56 506
2740.05 537
2740.55 592
2741.04 614
2741.54 635
2742.03 514
2742.52 503
2743.02 525
2743.51 484
2744.00 496
2744.50 645
2744.99 578
2745.49 554
2745.98 475
2746.47 435
2746.97 475
2747.46 501
2747.96 545
2748.45 527
2748.95 585
2749.44 585
2749.93 546
2750.43 536
2750.92 547
2751.42 502
2751.91 518
2752.41 509
2752.90 610
2753.40 529
2753.89 509
2754.39 483
2754.88 534
2755.38 558
2755.87 571
2756.37 586
2756.86 693
2757.36 483
2757.85 508
2758.35 570
2758.84 521
2759.34 564
2759.83 613
2760.33 603
2760.82 515
2761.32 540
2761.81 514
2762.31 634
2762.81 607
2763.30 543
2763.80 523
2764.29 417
2764.79 485
2765.28 511
2765.78 513
2766.28 565
2766.77 516
2767.27 563
2767.76 450
2768.26 493
2768.76 484
2769.25 622
2769.75 538
2770.25 467
2770.74 497
2771.24 467
2771.73 572
2772.23 537
2772.73 503
2773.22 595
2773.72 561
2774.22 607
2774.71 591
2775.21 541
2775.71 633
2776.20 620
2776.70 716
2777.20 653
2777.69 673
2778.19 663
2778.69 648
2779.19 580
2779.68 539
2780.18 636
2780.68 655
2781.17 655
2781.67 640
2782.17 686
2782.67 676
2783.16 636
2783.66 619
2784.16 547
2784.66 574
2785.15 611
2785.65 591
2786.15 457
2786.65 498
2787.15 498
2787.64 630
2788.14 539
2788.64 514
2789.14 553
2789.63 547
2790.13 543
2790.63 516
2791.13 555
2791.63 601
2792.13 510
2792.62 543
2793.12 562
2793.62 614
2794.12 625
2794.62 544
2795.12 507
2795.61 504
2796.11 661
2796.61 622
2797.11 631
2797.61 606
2798.11 737
2798.61 658
2799.11 658
2799.60 665
2800.10 602
2800.60 663
2801.10 616
2801.60 620
2802.10 564
2802.60 533
2803.10 624
2803.60 660
2804.10 684
2804.60 691
2805.10 544
2805.59 584
2806.09 610
2806.59 626
2807.09 585
2807.59 593
2808.09 742
2808.59 687
2809.09 627
2809.59 642
2810.09 772
2810.59 676
2811.09 606
2811.59 607
2812.09 660
2812.59 560
2813.09 719
2813.59 690
2814.09 612
2814.59 544
2815.09 682
2815.59 594
2816.09 586
2816.59 630
2817.09 470
2817.59 550
2818.09 570
2818.60 623
2819.10 577
2819.60 608
2820.10 622
2820.60 507
2821.10 586
2821.60 663
2822.10 604
2822.60 581
2823.10 527
2823.60 622
2824.10 629
2824.61 594
2825.11 532
2825.61 511
2826.11 560
2826.61 568
2827.11 526
2827.61 626
2828.12 675
2828.62 605
2829.12 538
2829.62 553
2830.12 528
2830.62 517
2831.12 506
2831.63 466
2832.13 493
2832.63 512
2833.13 590
2833.63 568
2834.14 496
2834.64 476
2835.14 509
2835.64 475
2836.14 475
2836.65 497
2837.15 549
2837.65 563
2838.15 554
2838.66 570
2839.16 566
2839.66 556
2840.16 605
2840.67 652
2841.17 616
2841.67 550
2842.17 509
2842.68 563
2843.18 579
2843.68 595
2844.18 584
2844.69 609
2845.19 595
2845.69 613
2846.20 525
2846.70 518
2847.20 556
2847.71 638
2848.21 668
2848.71 626
2849.22 515
2849.72 624
2850.22 689
2850.73 503
2851.23 594
2851.73 541
2852.24 533
2852.74 544
2853.24 553
2853.75 494
2854.25 522
2854.75 611
2855.26 583
2855.76 584
2856.27 495
2856.77 545
2857.27 621
2857.78 528
2858.28 519
2858.79 529
2859.29 517
2859.80 540
2860.30 534
2860.80 489
2861.31 571
2861.81 593
2862.32 492
2862.82 577
2863.33 664
2863.83 579
2864.34 480
2864.84 499
2865.34 630
2865.85 598
2866.35 525
2866.86 499
2867.36 537
2867.87 636
2868.37 508
2868.88 462
2869.38 518
2869.89 552
2870.39 618
2870.90 503
2871.41 515
2871.91 476
2872.42 581
2872.92 587
2873.43 512
2873.93 607
2874.44 587
2874.94 502
2875.45 545
2875.95 515
2876.46 490
2876.97 567
2877.47 626
2877.98 539
2878.48 516
2878.99 467
2879.50 505
2880.00 519
2880.51 583
2881.01 582
2881.52 545
2882.03 524
2882.53 527
2883.04 543
2883.54 525
2884.05 585
2884.56 648
2885.06 644
2885.57 513
2886.08 509
2886.58 531
2887.09 630
2887.60 617
2888.10 610
2888.61 586
2889.12 548
2889.62 548
2890.13 522
2890.64 502
2891.15 575
2891.65 652
2892.16 603
2892.67 556
2893.17 623
2893.68 626
2894.19 586
2894.70 474
2895.20 524
2895.71 552
2896.22 589
2896.73 681
2897.23 588
2897.74 652
2898.25 590
2898.76 655
2899.26 604
2899.77 734
2900.28 677
2900.79 653
2901.29 712
2901.80 629
2902.31 705
2902.82 733
2903.33 741
2903.83 832
2904.34 837
2904.85 811
2905.36 858
2905.87 781
2906.38 715
2906.88 881
2907.39 868
2907.90 705
2908.41 768
2908.92 603
2909.43 715
2909.94 769
2910.44 649
2910.95 613
2911.46 675
2911.97 618
2912.48 598
2912.99 578
2913.50 624
2914.01 547
2914.52 534
2915.02 578
2915.53 669
2916.04 630
2916.55 618
2917.06 691
2917.57 657
2918.08 601
2918.59 586
2919.10 644
2919.61 637
2920.12 619
2920.63 532
2921.14 613
2921.65 604
2922.16 642
2922.67 670
2923.18 619
2923.69 594
2924.20 614
2924.71 521
2925.22 572
2925.73 600
2926.24 650
2926.75 583
2927.26 622
2927.77 543
2928.28 530
2928.79 606
2929.30 570
2929.81 606
2930.32 599
2930.83 544
2931.34 560
2931.85 615
2932.36 724
2932.87 605
2933.38 523
2933.89 493
2934.40 565
2934.91 499
2935.42 499
2935.94 540
2936.45 504
2936.96 616
2937.47 660
2937.98 658
2938.49 513
2939.00 544
2939.51 575
2940.02 579
2940.54 636
2941.05 675
2941.56 573
2942.07 512
2942.58 569
2943.09 496
2943.61 529
2944.12 629
2944.63 644
2945.14 585
2945.65 621
2946.16 631
2946.68 593
2947.19 599
2947.70 682
2948.21 611
2948.72 676
2949.24 748
2949.75 615
2950.26 559
2950.77 624
2951.28 719
2951.80 616
2952.31 556
2952.82 497
2953.33 496
2953.85 555
2954.36 531
2954.87 506
2955.38 491
2955.90 511
2956.41 608
2956.92 559
2957.43 487
2957.95 381
2958.46 425
2958.97 490
2959.49 500
2960.00 535
2960.51 521
2961.03 515
2961.54 559
2962.05 513
2962.57 433
2963.08 473
2963.59 479
2964.11 529
2964.62 547
2965.13 651
2965.65 591
2966.16 625
2966.67 639
2967.19 594
2967.70 564
2968.21 482
2968.73 541
2969.24 529
2969.76 524
2970.27 547
2970.78 476
2971.30 536
2971.81 458
2972.33 534
2972.84 561
2973.35 586
2973.87 528
2974.38 465
2974.90 565
2975.41 576
2975.92 583
2976.44 454
2976.95 463
2977.47 571
2977.98 573
2978.50 559
2979.01 514
2979.53 531
2980.04 541
2980.56 534
2981.07 597
2981.59 537
2982.10 514
2982.62 489
2983.13 555
2983.65 538
2984.16 538
2984.68 577
2985.19 500
2985.71 484
2986.22 570
2986.74 551
2987.25 471
2987.77 556
2988.28 560
2988.80 499
2989.31 527
2989.83 564
2990.35 580
2990.86 585
2991.38 609
2991.89 552
2992.41 566
2992.92 480
2993.44 575
2993.96 549
2994.47 528
2994.99 546
2995.50 654
2996.02 692
2996.54 600
2997.05 581
2997.57 602
2998.09 655
2998.60 588
2999.12 555
2999.64 685
3000.15 711
3000.67 703
3001.18 666
3001.70 597
3002.22 586
3002.73 691
3003.25 664
3003.77 656
3004.29 516
3004.80 616
3005.32 565
3005.84 608
3006.35 647
3006.87 578
3007.39 605
3007.90 622
3008.42 569
3008.94 675
3009.46 547
3009.97 613
3010.49 570
3011.01 568
3011.53 558
3012.04 602
3012.56 619
3013.08 572
3013.60 667
3014.11 584
3014.63 524
3015.15 596
3015.67 601
3016.18 536
3016.70 620
3017.22 659
3017.74 592
3018.26 597
3018.77 558
3019.29 662
3019.81 637
3020.33 617
3020.85 580
3021.37 654
3021.88 594
3022.40 648
3022.92 623
3023.44 656
3023.96 598
3024.48 551
3025.00 498
3025.51 546
3026.03 524
3026.55 486
3027.07 555
3027.59 573
3028.11 514
3028.63 543
3029.15 591
3029.67 461
3030.18 489
3030.70 486
3031.22 521
3031.74 555
3032.26 584
3032.78 639
3033.30 560
3033.82 577
3034.34 580
3034.86 633
3035.38 692
3035.90 579
3036.42 649
3036.94 550
3037.46 576
3037.98 592
3038.50 640
3039.02 565
3039.54 585
3040.06 709
3040.58 666
3041.10 618
3041.62 595
3042.14 547
3042.66 563
3043.18 511
3043.70 558
3044.22 587
3044.74 589
3045.26 593
3045.78 638
3046.30 625
3046.82 659
3047.34 673
3047.86 620
3048.38 585
3048.90 494
3049.42 553
3049.94 567
3050.46 542
3050.98 626
3051.50 557
3052.03 545
3052.55 545
3053.07 565
3053.59 603
3054.11 627
3054.63 641
3055.15 532
3055.67 477
3056.19 495
3056.72 521
3057.24 520
3057.76 529
3058.28 584
3058.80 568
3059.32 505
3059.84 457
3060.37 539
3060.89 488
3061.41 533
3061.93 404
3062.45 524
3062.98 542
3063.50 472
3064.02 453
3064.54 478
3065.06 528
3065.59 633
3066.11 569
3066.63 627
3067.15 604
3067.67 614
3068.20 519
3068.72 634
3069.24 608
3069.76 567
3070.29 513
3070.81 485
3071.33 503
3071.85 469
3072.38 492
3072.90 489
3073.42 525
3073.95 564
3074.47 557
3074.99 552
3075.51 531
3076.04 598
3076.56 596
3077.08 602
3077.61 595
3078.13 615
3078.65 591
3079.18 503
3079.70 634
3080.22 645
3080.75 655
3081.27 579
3081.79 547
3082.32 577
3082.84 690
3083.36 553
3083.89 610
3084.41 597
3084.93 660
3085.46 688
3085.98 564
3086.51 685
3087.03 620
3087.55 700
3088.08 659
3088.60 555
3089.13 649
3089.65 582
3090.17 654
3090.70 674
3091.22 592
3091.75 668
3092.27 614
3092.80 601
3093.32 576
3093.85 599
3094.37 602
3094.89 732
3095.42 702
3095.94 624
3096.47 683
3096.99 715
3097.52 686
3098.04 645
3098.57 556
3099.09 712
3099.62 668
3100.14 622
3100.67 800
3101.19 687
3101.72 679
3102.24 833
3102.77 926
3103.29 854
3103.82 1002
3104.34 936
3104.87 1014
3105.40 1243
3105.92 1098
3106.45 1174
3106.97 1039
3107.50 1051
3108.02 1053
3108.55 1027
3109.08 990
3109.60 841
3110.13 855
3110.65 801
3111.18 777
3111.70 783
3112.23 721
3112.76 679
3113.28 641
3113.81 680
3114.34 737
3114.86 772
3115.39 737
3115.91 757
3116.44 714
3116.97 695
3117.49 614
3118.02 574
3118.55 726
3119.07 680
3119.60 613
3120.13 605
3120.65 590
3121.18 611
3121.71 601
3122.23 531
3122.76 560
3123.29 640
3123.82 579
3124.34 556
3124.87 615
3125.40 664
3125.92 729
3126.45 668
3126.98 703
3127.51 639
3128.03 724
3128.56 694
3129.09 732
3129.62 724
3130.14 813
3130.67 702
3131.20 621
3131.73 534
3132.25 561
3132.78 571
3133.31 561
3133.84 533
3134.37 539
3134.89 564
3135.42 521
3135.95 583
3136.48 664
3137.01 615
3137.53 520
3138.06 571
3138.59 538
3139.12 535
3139.65 455
3140.18 571
3140.70 581
3141.23 577
3141.76 482
3142.29 466
3142.82 627
3143.35 546
3143.88 592
3144.40 605
3144.93 597
3145.46 521
3145.99 610
3146.52 576
3147.05 614
3147.58 674
3148.11 556
3148.64 664
3149.17 636
3149.70 669
3150.22 674
3150.75 633
3151.28 760
3151.81 640
3152.34 617
3152.87 715
3153.40 577
3153.93 613
3154.46 686
3154.99 611
3155.52 553
3156.05 605
3156.58 596
3157.11 574
3157.64 605
3158.17 588
3158.70 553
3159.23 576
3159.76 627
3160.29 557
3160.82 581
3161.35 602
3161.88 550
3162.41 541
3162.94 625
3163.47 592
3164.00 587
3164.53 586
3165.06 522
3165.59 509
3166.12 526
3166.65 546
3167.18 493
3167.72 623
3168.25 550
3168.78 547
3169.31 578
3169.84 553
3170.37 465
3170.90 527
3171.43 541
3171.96 491
3172.49 442
3173.03 550
3173.56 614
3174.09 619
3174.62 542
3175.15 483
3175.68 463
3176.21 460
3176.74 448
3177.28 498
3177.81 561
3178.34 532
3178.87 567
3179.40 507
3179.93 553
3180.47 539
3181.00 679
3181.53 648
3182.06 578
3182.59 560
3183.13 567
3183.66 650
3184.19 504
3184.72 462
3185.25 543
3185.79 568
3186.32 523
3186.85 467
3187.38 530
3187.92 507
3188.45 511
3188.98 550
3189.51 538
3190.05 555
3190.58 517
3191.11 506
3191.64 524
3192.18 492
3192.71 450
3193.24 420
3193.78 478
3194.31 449
3194.84 545
3195.38 507
3195.91 562
3196.44 525
3196.97 489
3197.51 599
3198.04 586
3198.57 514
3199.11 574
3199.64 549
3200.17 487
3200.71 520
3201.24 530
3201.78 542
3202.31 614
3202.84 605
3203.38 528
3203.91 538
3204.44 640
3204.98 582
3205.51 565
3206.05 551
3206.58 524
3207.11 598
3207.65 609
3208.18 554
3208.72 475
3209.25 545
3209.78 516
3210.32 523
3210.85 601
3211.39 617
3211.92 480
3212.46 575
3212.99 589
3213.53 603
3214.06 520
3214.59 590
3215.13 653
3215.66 655
3216.20 615
3216.73 624
3217.27 641
3217.80 674
3218.34 708
3218.87 593
3219.41 619
3219.94 626
3220.48 728
3221.01 712
3221.55 561
3222.08 656
3222.62 772
3223.16 685
3223.69 653
3224.23 647
3224.76 712
3225.30 619
3225.83 577
3226.37 639
3226.90 680
3227.44 622
3227.98 640
3228.51 705
3229.05 600
3229.58 599
3230.12 650
3230.66 586
3231.19 539
3231.73 586
3232.26 569
3232.80 534
3233.34 563
3233.87 579
3234.41 626
3234.95 615
3235.48 665
3236.02 533
3236.55 486
3237.09 486
3237.63 500
3238.16 571
3238.70 572
3239.24 585
3239.77 609
3240.31 606
3240.85 562
3241.38 643
3241.92 690
3242.46 687
3243.00 559
3243.53 734
3244.07 733
3244.61 696
3245.14 629
3245.68 545
3246.22 576
3246.76 600
3247.29 550
3247.83 529
3248.37 631
3248.91 517
3249.44 502
3249.98 551
3250.52 616
3251.06 707
3251.59 573
3252.13 625
3252.67 578
3253.21 498
3253.75 566
3254.28 555
3254.82 648
3255.36 590
3255.90 590
3256.44 533
3256.97 531
3257.51 539
3258.05 615
3258.59 670
3259.13 636
3259.67 714
3260.20 667
3260.74 632
3261.28 639
3261.82 635
3262.36 769
3262.90 846
3263.44 847
3263.97 933
3264.51 831
3265.05 759
3265.59 731
3266.13 681
3266.67 726
3267.21 905
3267.75 953
3268.29 870
3268.83 928
3269.36 963
3269.90 750
3270.44 813
3270.98 870
3271.52 877
3272.06 794
3272.60 812
3273.14 745
3273.68 596
3274.22 572
3274.76 619
3275.30 592
3275.84 532
3276.38 580
3276.92 596
3277.46 652
3278.00 714
3278.54 691
3279.08 744
3279.62 625
3280.16 627
3280.70 702
3281.24 684
3281.78 713
3282.32 655
3282.86 650
3283.40 700
3283.94 646
3284.48 585
3285.02 654
3285.56 752
3286.10 772
3286.64 627
3287.18 703
3287.72 761
3288.26 685
3288.81 645
3289.35 641
3289.89 737
3290.43 703
3290.97 695
3291.51 746
3292.05 752
3292.59 755
3293.13 713
3293.67 719
3294.22 668
3294.76 763
3295.30 715
3295.84 732
3296.38 674
3296.92 757
3297.46 817
3298.01 873
3298.55 772
3299.09 718
3299.63 831
3300.17 828
3300.71 769
3301.26 722
3301.80 616
3302.34 677
3302.88 662
3303.42 682
3303.97 722
3304.51 617
3305.05 660
3305.59 676
3306.13 603
3306.68 598
3307.22 658
3307.76 725
3308.30 564
3308.85 584
3309.39 631
3309.93 633
3310.47 617
3311.02 566
3311.56 557
3312.10 553
3312.64 538
3313.19 613
3313.73 619
3314.27 629
3314.82 596
3315.36 678
3315.90 737
3316.45 706
3316.99 580
3317.53 601
3318.07 570
3318.62 672
3319.16 597
3319.70 599
3320.25 634
3320.79 609
3321.34 706
3321.88 589
3322.42 595
3322.97 607
3323.51 578
3324.05 661
3324.60 652
3325.14 651
3325.68 627
3326.23 651
3326.77 654
3327.32 662
3327.86 669
3328.40 644
3328.95 630
3329.49 647
3330.04 518
3330.58 562
3331.13 567
3331.67 680
3332.21 597
3332.76 514
3333.30 527
3333.85 503
3334.39 529
3334.94 588
3335.48 589
3336.03 619
3336.57 663
3337.12 646
3337.66 596
3338.21 565
3338.75 496
3339.30 665
3339.84 675
3340.39 592
3340.93 494
3341.48 516
3342.02 651
3342.57 668
3343.11 633
3343.66 626
3344.20 606
3344.75 591
3345.29 620
3345.84 575
3346.38 522
3346.93 543
3347.47 577
3348.02 598
3348.57 497
3349.11 562
3349.66 552
3350.20 506
3350.75 610
3351.30 552
3351.84 651
3352.39 760
3352.93 709
3353.48 628
3354.03 563
3354.57 583
3355.12 520
3355.66 512
3356.21 522
3356.76 553
3357.30 530
3357.85 508
3358.40 558
3358.94 464
3359.49 464
3360.04 456
3360.58 504
3361.13 520
3361.68 464
3362.22 562
3362.77 489
3363.32 486
3363.86 581
3364.41 593
3364.96 604
3365.50 537
3366.05 508
3366.60 534
3367.15 546
3367.69 660
3368.24 586
3368.79 545
3369.34 628
3369.88 582
3370.43 565
3370.98 483
3371.53 497
3372.07 442
3372.62 429
3373.17 574
3373.72 562
3374.26 542
3374.81 514
3375.36 472
3375.91 441
3376.46 445
3377.00 457
3377.55 567
3378.10 549
3378.65 536
3379.20 570
3379.74 506
3380.29 496
3380.84 412
3381.39 470
3381.94 485
3382.49 556
3383.04 546
3383.58 494
3384.13 439
3384.68 454
3385.23 498
3385.78 544
3386.33 466
3386.88 532
3387.43 477
3387.97 414
3388.52 478
3389.07 498
3389.62 466
3390.17 497
3390.72 512
3391.27 474
3391.82 588
3392.37 603
3392.92 559
3393.47 416
3394.01 438
3394.56 453
3395.11 490
3395.66 466
3396.21 441
3396.76 473
3397.31 449
3397.86 462
3398.41 562
3398.96 527
3399.51 434
3400.06 452
3400.61 416
3401.16 465
3401.71 524
3402.26 538
3402.81 442
3403.36 455
3403.91 509
3404.46 420
3405.01 478
3405.56 529
3406.11 554
3406.66 451
3407.21 458
3407.76 502
3408.32 428
3408.87 453
3409.42 448
3409.97 401
3410.52 450
3411.07 478
3411.62 433
3412.17 512
3412.72 429
3413.27 491
3413.82 520
3414.37 422
3414.93 499
3415.48 505
3416.03 496
3416.58 424
3417.13 426
3417.68 408
3418.23 443
3418.78 491
3419.34 415
3419.89 498
3420.44 496
3420.99 426
3421.54 453
3422.09 503
3422.65 533
3423.20 493
3423.75 551
3424.30 583
3424.85 451
3425.40 610
3425.96 571
3426.51 482
3427.06 541
3427.61 501
3428.17 471
3428.72 550
3429.27 519
3429.82 482
3430.37 553
3430.93 535
3431.48 524
3432.03 553
3432.58 510
3433.14 540
3433.69 522
3434.24 506
3434.79 466
3435.35 491
3435.90 515
3436.45 504
3437.01 482
3437.56 503
3438.11 475
3438.66 490
3439.22 559
3439.77 573
3440.32 544
3440.88 618
3441.43 500
3441.98 472
3442.54 483
3443.09 495
3443.64 497
3444.20 544
3444.75 475
3445.30 489
3445.86 540
3446.41 523
3446.97 528
3447.52 431
3448.07 511
3448.63 478
3449.18 472
3449.73 476
3450.29 444
3450.84 533
3451.40 574
3451.95 550
3452.50 543
3453.06 560
3453.61 542
3454.17 591
3454.72 489
3455.28 498
3455.83 445
3456.38 479
3456.94 420
3457.49 444
3458.05 415
3458.60 523
3459.16 549
3459.71 470
3460.27 585
3460.82 548
3461.38 632
3461.93 563
3462.49 514
3463.04 567
3463.60 488
3464.15 590
3464.71 642
3465.26 578
3465.82 561
3466.37 569
3466.93 503
3467.48 578
3468.04 537
3468.59 482
3469.15 418
3469.70 448
3470.26 521
3470.82 595
3471.37 499
3471.93 536
3472.48 549
3473.04 555
3473.59 597
3474.15 486
3474.71 525
3475.26 560
3475.82 536
3476.37 485
3476.93 549
3477.49 589
3478.04 611
3478.60 599
3479.16 611
3479.71 581
3480.27 578
3480.82 551
3481.38 637
3481.94 557
3482.49 617
3483.05 644
3483.61 714
3484.16 673
3484.72 644
3485.28 620
3485.83 544
3486.39 618
3486.95 639
3487.50 589
3488.06 608
3488.62 677
3489.18 578
3489.73 561
3490.29 653
3490.85 707
3491.40 650
3491.96 753
3492.52 771
3493.08 867
3493.63 870
3494.19 800
3494.75 852
3495.31 951
3495.86 889
3496.42 1043
3496.98 1145
3497.54 1043
3498.09 1163
3498.65 964
3499.21 1004
3499.77 972
3500.33 935
3500.88 939
3501.44 967
3502.00 959
3502.56 1164
3503.12 1350
3503.67 1208
3504.23 1142
3504.79 1274
3505.35 1447
3505.91 1320
3506.47 1259
3507.03 1305
3507.58 1380
3508.14 1415
3508.70 1341
3509.26 1488
3509.82 1353
3510.38 1261
3510.94 1175
3511.49 1068
3512.05 1022
3512.61 914
3513.17 864
3513.73 928
3514.29 781
3514.85 835
3515.41 679
3515.97 552
3516.53 570
3517.09 620
3517.64 641
3518.20 631
3518.76 675
3519.32 644
3519.88 623
3520.44 600
3521.00 620
3521.56 669
3522.12 680
3522.68 635
3523.24 656
3523.80 613
3524.36 568
3524.92 492
3525.48 596
3526.04 582
3526.60 630
3527.16 745
3527.72 698
3528.28 636
3528.84 627
3529.40 495
3529.96 529
3530.52 542
3531.08 558
3531.64 507
3532.20 510
3532.76 590
3533.32 548
3533.89 709
3534.45 626
3535.01 647
3535.57 592
3536.13 680
3536.69 692
3537.25 683
3537.81 587
3538.37 537
3538.93 530
3539.49 633
3540.06 575
3540.62 684
3541.18 612
3541.74 528
3542.30 543
3542.86 554
3543.42 652
3543.98 608
3544.55 599
3545.11 607
3545.67 700
3546.23 599
3546.79 582
3547.35 599
3547.92 531
3548.48 633
3549.04 486
3549.60 468
3550.16 584
3550.72 554
3551.29 536
3551.85 555
3552.41 498
3552.97 539
3553.54 544
3554.10 606
3554.66 636
3555.22 535
3555.78 500
3556.35 500
3556.91 510
3557.47 568
3558.03 517
3558.60 518
3559.16 517
3559.72 574
3560.29 528
3560.85 483
3561.41 502
3561.97 596
3562.54 504
3563.10 560
3563.66 567
3564.23 529
3564.79 588
3565.35 558
3565.91 496
3566.48 525
3567.04 488
3567.60 480
3568.17 447
3568.73 451
3569.29 429
3569.86 462
3570.42 423
3570.99 429
3571.55 495
3572.11 493
3572.68 448
3573.24 496
3573.80 454
3574.37 510
3574.93 474
3575.50 534
3576.06 504
3576.62 556
3577.19 564
3577.75 596
3578.32 560
3578.88 538
3579.44 540
3580.01 531
3580.57 634
3581.14 551
3581.70 526
3582.27 571
3582.83 520
3583.40 438
3583.96 499
3584.52 488
3585.09 495
3585.65 461
3586.22 570
3586.78 508
3587.35 498
3587.91 461
3588.48 451
3589.04 495
3589.61 530
3590.17 511
3590.74 480
3591.30 481
3591.87 440
3592.43 468
3593.00 533
3593.56 503
3594.13 512
3594.70 486
3595.26 515
3595.83 534
3596.39 515
3596.96 548
3597.52 443
3598.09 458
3598.65 538
3599.22 497
3599.79 440
3600.35 457
3600.92 561
3601.48 553
3602.05 505
3602.62 491
3603.18 413
3603.75 392
3604.32 515
3604.88 489
3605.45 495
3606.01 428
3606.58 468
3607.15 484
3607.71 419
3608.28 427
3608.85 519
3609.41 461
3609.98 414
3610.55 467
3611.11 465
3611.68 538
3612.25 503
3612.81 517
3613.38 487
3613.95 463
3614.51 439
3615.08 505
3615.65 511
3616.22 474
3616.78 451
3617.35 533
3617.92 579
3618.48 560
3619.05 600
3619.62 652
3620.19 679
3620.75 650
3621.32 711
3621.89 584
3622.46 602
3623.02 625
3623.59 664
3624.16 581
3624.73 543
3625.30 553
3625.86 505
3626.43 576
3627.00 446
3627.57 448
3628.14 398
3628.70 467
3629.27 433
3629.84 445
3630.41 340
3630.98 400
3631.55 495
3632.11 480
3632.68 445
3633.25 443
3633.82 445
3634.39 496
3634.96 511
3635.52 427
3636.09 388
3636.66 359
3637.23 463
3637.80 484
3638.37 479
3638.94 463
3639.51 519
3640.08 473
3640.64 403
3641.21 512
3641.78 621
3642.35 654
3642.92 588
3643.49 564
3644.06 622
3644.63 636
3645.20 616
3645.77 721
3646.34 581
3646.91 471
3647.48 511
3648.05 569
3648.62 521
3649.19 520
3649.76 498
3650.33 567
3650.90 582
3651.47 525
3652.03 491
3652.60 601
3653.17 568
3653.75 552
3654.32 563
3654.89 474
3655.46 469
3656.03 531
3656.60 423
3657.17 469
3657.74 582
3658.31 521
3658.88 558
3659.45 504
3660.02 533
3660.59 558
3661.16 582
3661.73 601
3662.30 535
3662.87 570
3663.44 515
3664.01 476
3664.59 586
3665.16 605
3665.73 559
3666.30 464
3666.87 538
3667.44 609
3668.01 627
3668.58 507
3669.15 577
3669.73 589
3670.30 558
3670.87 578
3671.44 566
3672.01 584
3672.58 532
3673.15 500
3673.73 636
3674.30 589
3674.87 638
3675.44 649
3676.01 590
3676.58 576
3677.16 507
3677.73 449
3678.30 468
3678.87 596
3679.44 547
3680.02 542
3680.59 538
3681.16 487
3681.73 498
3682.31 561
3682.88 489
3683.45 534
3684.02 500
3684.60 494
3685.17 471
3685.74 376
3686.31 481
3686.89 423
3687.46 432
3688.03 501
3688.60 464
3689.18 479
3689.75 521
3690.32 524
3690.90 518
3691.47 469
3692.04 470
3692.61 532
3693.19 608
3693.76 578
3694.33 552
3694.91 581
3695.48 533
3696.05 484
3696.63 502
3697.20 512
3697.77 521
3698.35 466
3698.92 489
3699.50 536
3700.07 526
3700.64 496
3701.22 489
3701.79 533
3702.36 471
3702.94 500
3703.51 511
3704.09 500
3704.66 541
3705.23 415
3705.81 430
3706.38 463
3706.96 423
3707.53 552
3708.11 557
3708.68 456
3709.25 479
3709.83 480
3710.40 490
3710.98 464
3711.55 407
3712.13 510
3712.70 492
3713.28 535
3713.85 576
3714.43 428
3715.00 410
3715.58 467
3716.15 441
3716.73 466
3717.30 489
3717.88 499
3718.45 455
3719.03 426
3719.60 454
3720.18 473
3720.75 407
3721.33 432
3721.90 525
3722.48 441
3723.05 465
3723.63 432
3724.20 370
3724.78 460
3725.36 427
3725.93 482
3726.51 500
3727.08 395
3727.66 425
3728.23 480
3728.81 479
3729.39 443
3729.96 517
3730.54 420
3731.11 420
3731.69 444
3732.27 482
3732.84 478
3733.42 465
3734.00 532
3734.57 516
3735.15 523
3735.72 491
3736.30 464
3736.88 535
3737.45 459
3738.03 540
3738.61 565
3739.18 523
3739.76 495
3740.34 458
3740.92 452
3741.49 474
3742.07 470
3742.65 418
3743.22 404
3743.80 446
3744.38 431
3744.95 416
3745.53 436
3746.11 440
3746.69 475
3747.26 497
3747.84 489
3748.42 440
3749.00 485
3749.57 445
3750.15 396
3750.73 460
3751.31 441
3751.88 502
3752.46 423
3753.04 492
3753.62 380
3754.19 353
3754.77 348
3755.35 345
3755.93 364
3756.51 398
3757.08 386
3757.66 380
3758.24 398
3758.82 383
3759.40 399
3759.98 400
3760.55 391
3761.13 500
3761.71 414
3762.29 338
3762.87 424
3763.45 483
3764.03 468
3764.60 515
3765.18 495
3765.76 452
3766.34 418
3766.92 401
3767.50 414
3768.08 446
3768.66 432
3769.24 502
3769.81 396
3770.39 388
3770.97 391
3771.55 458
3772.13 459
3772.71 475
3773.29 398
3773.87 349
3774.45 423
3775.03 474
3775.61 466
3776.19 431
3776.77 449
3777.35 475
3777.93 502
3778.51 418
3779.09 436
3779.67 533
3780.25 446
3780.83 374
3781.41 426
3781.99 429
3782.57 385
3783.15 425
3783.73 462
3784.31 461
3784.89 441
3785.47 422
3786.05 397
3786.63 485
3787.21 384
3787.79 460
3788.37 443
3788.95 488
3789.53 492
3790.11 433
3790.69 429
3791.27 407
3791.85 481
3792.43 526
3793.01 461
3793.59 434
3794.18 403
3794.76 353
3795.34 410
3795.92 391
3796.50 398
3797.08 472
3797.66 483
3798.24 520
3798.83 443
3799.41 480
3799.99 461
3800.57 457
3801.15 482
3801.73 516
3802.31 451
3802.90 427
3803.48 463
3804.06 464
3804.64 417
3805.22 448
3805.80 485
3806.39 439
3806.97 462
3807.55 471
3808.13 425
3808.71 440
3809.30 428
3809.88 435
3810.46 525
3811.04 471
3811.63 467
3812.21 456
3812.79 518
3813.37 556
3813.95 618
3814.54 450
3815.12 448
3815.70 531
3816.29 448
3816.87 511
3817.45 573
3818.03 581
3818.62 556
3819.20 526
3819.78 521
3820.36 565
3820.95 557
3821.53 521
3822.11 542
3822.70 517
3823.28 523
3823.86 517
3824.45 540
3825.03 491
3825.61 416
3826.20 444
3826.78 405
3827.36 438
3827.95 450
3828.53 471
3829.11 543
3829.70 498
3830.28 408
3830.87 398
3831.45 483
3832.03 544
3832.62 470
3833.20 447
3833.79 395
3834.37 422
3834.95 435
3835.54 398
3836.12 454
3836.71 408
3837.29 357
3837.87 444
3838.46 487
3839.04 493
3839.63 488
3840.21 475
3840.80 524
3841.38 490
3841.97 439
3842.55 398
3843.13 412
3843.72 498
3844.30 497
3844.89 409
3845.47 440
3846.06 481
3846.64 484
3847.23 389
3847.81 392
3848.40 414
3848.98 404
3849.57 385
3850.15 410
3850.74 456
3851.33 429
3851.91 399
3852.50 413
3853.08 375
3853.67 371
3854.25 361
3854.84 458
3855.42 508
3856.01 504
3856.60 564
3857.18 480
3857.77 474
3858.35 373
3858.94 447
3859.52 460
3860.11 452
3860.70 421
3861.28 400
3861.87 490
3862.45 471
3863.04 452
3863.63 496
3864.21 494
3864.80 511
3865.39 553
3865.97 542
3866.56 550
3867.15 530
3867.73 477
3868.32 463
3868.91 470
3869.49 422
3870.08 464
3870.67 452
3871.25 408
3871.84 420
3872.43 362
3873.01 380
3873.60 461
3874.19 512
3874.77 506
3875.36 431
3875.95 440
3876.54 499
3877.12 521
3877.71 489
3878.30 479
3878.89 426
3879.47 484
3880.06 404
3880.65 384
3881.24 522
3881.82 474
3882.41 489
3883.00 466
3883.59 477
3884.17 431
3884.76 387
3885.35 425
3885.94 478
3886.53 407
3887.11 443
3887.70 439
3888.29 450
3888.88 514
3889.47 447
3890.05 455
3890.64 428
3891.23 383
3891.82 313
3892.41 507
3893.00 437
3893.59 481
3894.17 450
3894.76 497
3895.35 475
3895.94 541
3896.53 484
3897.12 454
3897.71 514
3898.30 429
3898.88 421
3899.47 408
3900.06 480
3900.65 372
3901.24 411
3901.83 459
3902.42 477
3903.01 427
3903.60 465
3904.19 439
3904.78 432
3905.37 416
3905.95 381
3906.54 366
3907.13 350
3907.72 437
3908.31 421
3908.90 367
3909.49 394
3910.08 460
3910.67 445
3911.26 504
3911.85 458
3912.44 503
3913.03 401
3913.62 388
3914.21 415
3914.80 378
3915.39 327
3915.98 374
3916.57 354
3917.16 404
3917.75 455
3918.34 349
3918.93 384
3919.52 387
3920.12 396
3920.71 485
3921.30 497
3921.89 406
3922.48 403
3923.07 436
3923.66 424
3924.25 378
3924.84 466
3925.43 473
3926.02 421
3926.61 442
3927.20 406
3927.80 466
3928.39 464
3928.98 377
3929.57 359
3930.16 408
3930.75 388
3931.34 413
3931.94 432
3932.53 378
3933.12 333
3933.71 380
3934.30 418
3934.89 450
3935.48 411
3936.08 319
3936.67 295
3937.26 373
3937.85 392
3938.44 387
3939.04 405
3939.63 381
3940.22 406
3940.81 407
3941.40 486
3942.00 389
3942.59 389
3943.18 413
3943.77 360
3944.37 408
3944.96 364
3945.55 348
3946.14 414
3946.74 400
3947.33 417
3947.92 438
3948.51 435
3949.11 457
3949.70 418
3950.29 342
3950.88 327
3951.48 388
3952.07 407
3952.66 464
3953.26 368
3953.85 356
3954.44 350
3955.04 323
3955.63 322
3956.22 341
3956.82 416
3957.41 411
3958.00 458
3958.60 418
3959.19 396
3959.78 390
3960.38 400
3960.97 446
3961.56 409
3962.16 396
3962.75 407
3963.34 376
3963.94 457
3964.53 390
3965.13 383
3965.72 501
3966.31 391
3966.91 322
3967.50 368
3968.10 347
3968.69 387
3969.28 427
3969.88 405
3970.47 410
3971.07 396
3971.66 379
3972.26 373
3972.85 424
3973.45 421
3974.04 394
3974.63 362
3975.23 416
3975.82 447
3976.42 412
3977.01 449
3977.61 453
3978.20 357
3978.80 419
3979.39 387
3979.99 407
3980.58 355
3981.18 365
3981.77 375
3982.37 386
3982.96 419
3983.56 397
3984.15 387
3984.75 405
3985.35 409
3985.94 366
3986.54 396
3987.13 419
3987.73 334
3988.32 416
3988.92 401
3989.51 397
3990.11 428
3990.71 510
3991.30 467
3991.90 374
3992.49 469
3993.09 411
3993.69 416
3994.28 427
3994.88 414
3995.47 429
3996.07 446
3996.67 523
3997.26 470
3997.86 504
3998.46 400
3999.05 373
3999.65 426
4000.25 413
4000.84 477
4001.44 485
4002.04 382
4002.63 404
4003.23 407
4003.83 481
4004.42 462
4005.02 437
4005.62 424
4006.21 433
4006.81 474
4007.41 499
4008.01 473
4008.60 431
4009.20 443
4009.80 402
4010.39 363
4010.99 377
4011.59 393
4012.19 454
4012.78 432
4013.38 390
4013.98 441
4014.58 465
4015.17 450
4015.77 435
4016.37 400
4016.97 391
4017.57 448
4018.16 443
4018.76 439
4019.36 389
4019.96 375
4020.56 409
4021.15 504
4021.75 377
4022.35 429
4022.95 407
4023.55 380
4024.14 372
4024.74 431
4025.34 433
4025.94 463
4026.54 483
4027.14 449
4027.74 466
4028.33 429
4028.93 434
4029.53 485
4030.13 526
4030.73 470
4031.33 465
4031.93 467
4032.53 498
4033.12 440
4033.72 512
4034.32 473
4034.92 496
4035.52 432
4036.12 391
4036.72 432
4037.32 467
4037.92 419
4038.52 435
4039.12 449
4039.72 385
4040.32 399
4040.92 433
4041.52 419
4042.12 419
4042.71 449
4043.31 411
4043.91 412
4044.51 370
4045.11 349
4045.71 383
4046.31 434
4046.91 405
4047.51 399
4048.11 464
4048.71 404
4049.31 506
4049.91 437
4050.52 416
4051.12 406
4051.72 354
4052.32 400
4052.92 457
4053.52 544
4054.12 491
4054.72 407
4055.32 405
4055.92 453
4056.52 463
4057.12 444
4057.72 470
4058.32 516
4058.92 368
4059.52 360
4060.13 424
4060.73 423
4061.33 387
4061.93 420
4062.53 392
4063.13 402
4063.73 351
4064.33 344
4064.94 357
4065.54 425
4066.14 472
4066.74 386
4067.34 371
4067.94 383
4068.54 383
4069.15 422
4069.75 395
4070.35 388
4070.95 380
4071.55 398
4072.16 376
4072.76 357
4073.36 390
4073.96 373
4074.56 330
4075.17 360
4075.77 377
4076.37 400
4076.97 345
4077.57 354
4078.18 415
4078.78 450
4079.38 373
4079.98 339
4080.59 342
4081.19 424
4081.79 430
4082.39 394
4083.00 393
4083.60 428
4084.20 359
4084.81 391
4085.41 400
4086.01 379
4086.61 355
4087.22 359
4087.82 361
4088.42 350
4089.03 342
4089.63 362
4090.23 397
4090.84 402
4091.44 382
4092.04 424
4092.65 383
4093.25 433
4093.85 386
4094.46 300
4095.06 349
4095.66 347
4096.27 367
4096.87 324
4097.48 372
4098.08 356
4098.68 368
4099.29 445
4099.89 424
4100.49 458
4101.10 388
4101.70 364
4102.31 316
4102.91 385
4103.52 387
4104.12 348
4104.72 322
4105.33 388
4105.93 362
4106.54 381
4107.14 433
4107.75 366
4108.35 358
4108.96 352
4109.56 399
4110.16 395
4110.77 335
4111.37 382
4111.98 333
4112.58 314
4113.19 361
4113.79 422
4114.40 397
4115.00 323
4115.61 360
4116.21 406
4116.82 352
4117.42 382
4118.03 309
4118.64 396
4119.24 370
4119.85 323
4120.45 337
4121.06 361
4121.66 362
4122.27 422
4122.87 356
4123.48 413
4124.09 332
4124.69 358
4125.30 347
4125.90 308
4126.51 389
4127.11 322
4127.72 348
4128.33 424
4128.93 438
4129.54 420
4130.14 459
4130.75 439
4131.36 435
4131.96 476
4132.57 388
4133.18 403
4133.78 403
4134.39 424
4135.00 430
4135.60 438
4136.21 400
4136.82 418
4137.42 334
4138.03 407
4138.64 350
4139.24 440
4139.85 461
4140.46 435
4141.06 430
4141.67 430
4142.28 429
4142.88 432
4143.49 374
4144.10 461
4144.71 444
4145.31 454
4145.92 466
4146.53 501
4147.14 543
4147.74 441
4148.35 395
4148.96 414
4149.57 417
4150.17 403
4150.78 385
4151.39 439
4152.00 375
4152.60 381
4153.21 394
4153.82 430
4154.43 412
4155.04 386
4155.64 437
4156.25 332
4156.86 355
4157.47 354
4158.08 419
4158.69 456
4159.29 450
4159.90 338
4160.51 338
4161.12 342
4161.73 304
4162.34 366
4162.94 347
4163.55 329
4164.16 389
4164.77 351
4165.38 341
4165.99 373
4166.60 461
4167.21 484
4167.81 483
4168.42 416
4169.03 436
4169.64 419
4170.25 449
4170.86 418
4171.47 413
4172.08 451
4172.69 486
4173.30 399
4173.91 417
4174.52 410
4175.13 424
4175.74 410
4176.34 472
4176.95 465
4177.56 489
4178.17 441
4178.78 387
4179.39 430
4180.00 433
4180.61 456
4181.22 468
4181.83 417
4182.44 363
4183.05 456
4183.66 431
4184.27 450
4184.88 441
4185.49 459
4186.10 516
4186.71 422
4187.32 463
4187.93 408
4188.55 311
4189.16 384
4189.77 371
4190.38 361
4190.99 329
4191.60 413
4192.21 395
4192.82 460
4193.43 396
4194.04 443
4194.65 430
4195.26 512
4195.87 565
4196.49 519
4197.10 474
4197.71 531
4198.32 527
4198.93 509
4199.54 517
4200.15 541
4200.76 514
4201.38 486
4201.99 489
4202.60 495
4203.21 593
4203.82 458
4204.43 455
4205.04 483
4205.66 450
4206.27 439
4206.88 420
4207.49 434
4208.10 410
4208.72 446
4209.33 475
4209.94 474
4210.55 435
4211.16 441
4211.78 425
4212.39 431
4213.00 396
4213.61 445
4214.22 442
4214.84 445
4215.45 449
4216.06 456
4216.67 467
4217.29 453
4217.90 463
4218.51 457
4219.13 410
4219.74 372
4220.35 435
4220.96 437
4221.58 488
4222.19 539
4222.80 559
4223.42 472
4224.03 497
4224.64 485
4225.25 557
4225.87 496
4226.48 440
4227.09 526
4227.71 465
4228.32 521
4228.93 610
4229.55 555
4230.16 580
4230.77 564
4231.39 730
4232.00 740
4232.62 536
4233.23 498
4233.84 650
4234.46 663
4235.07 594
4235.68 612
4236.30 673
4236.91 686
4237.53 756
4238.14 599
4238.75 619
4239.37 641
4239.98 644
4240.60 614
4241.21 627
4241.83 623
4242.44 479
4243.05 501
4243.67 528
4244.28 467
4244.90 405
4245.51 442
4246.13 476
4246.74 574
4247.36 511
4247.97 521
4248.59 590
4249.20 631
4249.82 549
4250.43 541
4251.05 585
4251.66 618
4252.28 500
4252.89 507
4253.51 583
4254.12 572
4254.74 506
4255.35 543
4255.97 475
4256.58 558
4257.20 507
4257.81 499
4258.43 490
4259.05 394
4259.66 453
4260.28 499
4260.89 519
4261.51 456
4262.12 468
4262.74 504
4263.36 492
4263.97 478
4264.59 422
4265.20 517
4265.82 502
4266.44 522
4267.05 472
4267.67 450
4268.28 429
4268.90 447
4269.52 414
4270.13 417
4270.75 533
4271.37 562
4271.98 552
4272.60 578
4273.22 455
4273.83 422
4274.45 500
4275.07 546
4275.68 508
4276.30 491
4276.92 541
4277.53 463
4278.15 476
4278.77 548
4279.38 551
4280.00 529
4280.62 544
4281.24 528
4281.85 527
4282.47 463
4283.09 481
4283.70 535
4284.32 511
4284.94 477
4285.56 513
4286.17 449
4286.79 444
4287.41 430
4288.03 402
4288.65 452
4289.26 427
4289.88 381
4290.50 493
4291.12 434
4291.73 431
4292.35 417
4292.97 504
4293.59 465
4294.21 426
4294.83 392
4295.44 486
4296.06 448
4296.68 435
4297.30 461
4297.92 505
4298.54 403
4299.15 347
4299.77 384
4300.39 382
4301.01 419
4301.63 420
4302.25 388
4302.87 412
4303.48 462
4304.10 455
4304.72 465
4305.34 506
4305.96 510
4306.58 463
4307.20 409
4307.82 431
4308.44 452
4309.06 446
4309.67 464
4310.29 412
4310.91 380
4311.53 336
4312.15 377
4312.77 419
4313.39 483
4314.01 461
4314.63 506
4315.25 430
4315.87 415
4316.49 433
4317.11 428
4317.73 409
4318.35 390
4318.97 425
4319.59 430
4320.21 413
4320.83 397
4321.45 363
4322.07 391
4322.69 354
4323.31 380
4323.93 410
4324.55 367
4325.17 379
4325.79 435
4326.41 468
4327.03 460
4327.65 410
4328.27 409
4328.89 446
4329.51 439
4330.13 394
4330.76 439
4331.38 388
4332.00 451
4332.62 417
4333.24 437
4333.86 472
4334.48 455
4335.10 437
4335.72 448
4336.34 431
4336.97 442
4337.59 479
4338.21 417
4338.83 401
4339.45 456
4340.07 526
4340.69 463
4341.31 475
4341.94 545
4342.56 557
4343.18 615
4343.80 591
4344.42 558
4345.04 503
4345.67 514
4346.29 599
4346.91 694
4347.53 617
4348.15 692
4348.78 818
4349.40 782
4350.02 729
4350.64 732
4351.26 778
4351.89 774
4352.51 647
4353.13 577
4353.75 573
4354.38 479
4355.00 440
4355.62 534
4356.24 493
4356.87 350
4357.49 476
4358.11 506
4358.74 531
4359.36 521
4359.98 489
4360.60 549
4361.23 448
4361.85 525
4362.47 525
4363.10 496
4363.72 449
4364.34 416
4364.97 414
4365.59 508
4366.21 495
4366.83 473
4367.46 479
4368.08 394
4368.71 392
4369.33 402
4369.95 454
4370.58 401
4371.20 423
4371.82 413
4372.45 395
4373.07 422
4373.69 430
4374.32 404
4374.94 420
4375.57 399
4376.19 344
4376.81 385
4377.44 378
4378.06 350
4378.69 379
4379.31 396
4379.94 447
4380.56 405
4381.18 441
4381.81 356
4382.43 356
4383.06 375
4383.68 503
4384.31 457
4384.93 427
4385.56 471
4386.18 400
4386.81 422
4387.43 368
4388.05 427
4388.68 441
4389.30 528
4389.93 505
4390.55 404
4391.18 395
4391.81 470
4392.43 442
4393.06 398
4393.68 362
4394.31 369
4394.93 389
4395.56 408
4396.18 439
4396.81 396
4397.43 374
4398.06 412
4398.68 438
4399.31 374
4399.94 408
4400.56 385
4401.19 382
4401.81 399
4402.44 406
4403.06 375
4403.69 456
4404.32 495
4404.94 422
4405.57 469
4406.20 473
4406.82 400
4407.45 452
4408.07 404
4408.70 421
4409.33 398
4409.95 382
4410.58 378
4411.21 383
4411.83 342
4412.46 366
4413.09 380
4413.71 400
4414.34 383
4414.97 428
4415.59 370
4416.22 332
4416.85 396
4417.47 397
4418.10 399
4418.73 332
4419.35 362
4419.98 433
4420.61 389
4421.24 351
4421.86 331
4422.49 386
4423.12 372
4423.75 383
4424.37 360
4425.00 405
4425.63 392
4426.26 393
4426.88 401
4427.51 413
4428.14 386
4428.77 370
4429.39 375
4430.02 360
4430.65 380
4431.28 390
4431.91 393
4432.53 336
4433.16 357
4433.79 336
4434.42 335
4435.05 336
4435.67 310
4436.30 378
4436.93 342
4437.56 332
4438.19 331
4438.82 313
4439.44 380
4440.07 400
4440.70 343
4441.33 336
4441.96 322
4442.59 306
4443.22 367
4443.85 378
4444.47 339
4445.10 374
4445.73 354
4446.36 384
4446.99 383
4447.62 372
4448.25 365
4448.88 370
4449.51 390
4450.14 368
4450.77 404
4451.39 423
4452.02 361
4452.65 403
4453.28 474
4453.91 396
4454.54 321
4455.17 287
4455.80 331
4456.43 353
4457.06 343
4457.69 402
4458.32 369
4458.95 276
4459.58 403
4460.21 329
4460.84 292
4461.47 361
4462.10 330
4462.73 396
4463.36 340
4463.99 317
4464.62 322
4465.25 341
4465.88 369
4466.51 332
4467.14 312
4467.77 276
4468.40 287
4469.03 276
4469.67 333
4470.30 257
4470.93 349
4471.56 362
4472.19 311
4472.82 288
4473.45 362
4474.08 322
4474.71 330
4475.34 354
4475.97 354
4476.61 354
4477.24 345
4477.87 352
4478.50 340
4479.13 357
4479.76 380
4480.39 348
4481.02 320
4481.66 311
4482.29 277
4482.92 264
4483.55 325
4484.18 326
4484.81 303
4485.45 363
4486.08 396
4486.71 311
4487.34 331
4487.97 378
4488.61 349
4489.24 381
4489.87 363
4490.50 383
4491.13 355
4491.77 317
4492.40 366
4493.03 336
4493.66 329
4494.30 365
4494.93 371
4495.56 326
4496.19 330
4496.83 360
4497.46 401
4498.09 361
4498.72 383
4499.36 319
4499.99 366
4500.62 304
4501.25 325
4501.89 372
4502.52 332
4503.15 373
4503.79 401
4504.42 394
4505.05 339
4505.69 410
4506.32 349
4506.95 348
4507.59 358
4508.22 396
4508.85 431
4509.49 316
4510.12 325
4510.75 321
4511.39 324
4512.02 318
4512.65 299
4513.29 350
4513.92 416
4514.56 348
4515.19 290
4515.82 296
4516.46 333
4517.09 328
4517.73 287
4518.36 347
4518.99 302
4519.63 313
4520.26 309
4520.90 303
4521.53 323
4522.16 321
4522.80 337
4523.43 357
4524.07 305
4524.70 370
4525.34 437
4525.97 306
4526.61 269
4527.24 341
4527.88 254
4528.51 328
4529.15 413
4529.78 344
4530.42 373
4531.05 412
4531.69 378
4532.32 413
4532.96 448
4533.59 463
4534.23 436
4534.86 490
4535.50 431
4536.13 346
4536.77 354
4537.40 452
4538.04 433
4538.67 317
4539.31 395
4539.94 445
4540.58 371
4541.22 369
4541.85 351
4542.49 355
4543.12 301
4543.76 323
4544.40 288
4545.03 334
4545.67 279
4546.30 291
4546.94 310
4547.58 351
4548.21 347
4548.85 277
4549.48 307
4550.12 333
4550.76 351
4551.39 333
4552.03 342
4552.67 306
4553.30 296
4553.94 301
4554.58 331
4555.21 355
4555.85 299
4556.49 285
4557.12 299
4557.76 293
4558.40 318
4559.03 353
4559.67 296
4560.31 314
4560.94 308
4561.58 354
4562.22 310
4562.86 276
4563.49 265
4564.13 273
4564.77 297
4565.41 273
4566.04 350
4566.68 332
4567.32 308
4567.96 337
4568.59 314
4569.23 315
4569.87 295
4570.51 430
4571.14 388
4571.78 364
4572.42 412
4573.06 359
4573.70 333
4574.33 329
4574.97 287
4575.61 285
4576.25 283
4576.89 359
4577.52 305
4578.16 289
4578.80 284
4579.44 313
4580.08 292
4580.72 342
4581.35 340
4581.99 298
4582.63 355
4583.27 268
4583.91 314
4584.55 361
4585.19 364
4585.83 319
4586.46 310
4587.10 301
4587.74 286
4588.38 351
4589.02 334
4589.66 372
4590.30 365
4590.94 373
4591.58 384
4592.22 379
4592.85 342
4593.49 394
4594.13 301
4594.77 319
4595.41 444
4596.05 421
4596.69 364
4597.33 360
4597.97 359
4598.61 336
4599.25 296
4599.89 331
4600.53 341
4601.17 325
4601.81 311
4602.45 375
4603.09 368
4603.73 372
4604.37 378
4605.01 433
4605.65 392
4606.29 370
4606.93 381
4607.57 390
4608.21 391
4608.85 369
4609.49 436
4610.13 456
4610.77 370
4611.41 364
4612.05 368
4612.70 326
4613.34 335
4613.98 297
4614.62 333
4615.26 374
4615.90 325
4616.54 328
4617.18 338
4617.82 338
4618.46 342
4619.10 291
4619.75 325
4620.39 385
4621.03 359
4621.67 362
4622.31 308
4622.95 339
4623.59 366
4624.24 366
4624.88 327
4625.52 351
4626.16 361
4626.80 320
4627.44 351
4628.09 408
4628.73 384
4629.37 306
4630.01 338
4630.65 377
4631.29 347
4631.94 350
4632.58 349
4633.22 295
4633.86 294
4634.51 321
4635.15 379
4635.79 340
4636.43 379
4637.07 361
4637.72 312
4638.36 312
4639.00 390
4639.64 330
4640.29 303
4640.93 284
4641.57 363
4642.21 323
4642.86 286
4643.50 360
4644.14 337
4644.79 412
4645.43 367
4646.07 303
4646.72 326
4647.36 367
4648.00 289
4648.64 338
4649.29 350
4649.93 346
4650.57 333
4651.22 293
4651.86 332
4652.50 296
4653.15 292
4653.79 280
4654.44 269
4655.08 283
4655.72 287
4656.37 273
4657.01 287
4657.65 319
4658.30 350
4658.94 328
4659.59 297
4660.23 306
4660.87 323
4661.52 303
4662.16 320
4662.81 333
4663.45 311
4664.09 343
4664.74 308
4665.38 338
4666.03 326
4666.67 305
4667.32 355
4667.96 260
4668.61 298
4669.25 301
4669.89 317
4670.54 331
4671.18 310
4671.83 303
4672.47 319
4673.12 330
4673.76 321
4674.41 346
4675.05 303
4675.70 269
4676.34 336
4676.99 342
4677.63 323
4678.28 308
4678.92 323
4679.57 345
4680.22 299
4680.86 308
4681.51 300
4682.15 321
4682.80 284
4683.44 308
4684.09 339
4684.73 432
4685.38 373
4686.03 296
4686.67 370
4687.32 301
4687.96 272
4688.61 331
4689.25 314
4689.90 373
4690.55 320
4691.19 238
4691.84 300
4692.49 268
4693.13 324
4693.78 401
4694.42 347
4695.07 350
4695.72 317
4696.36 338
4697.01 390
4697.66 318
4698.30 408
4698.95 463
4699.60 314
4700.24 367
4700.89 348
4701.54 375
4702.18 392
4702.83 372
4703.48 411
4704.12 394
4704.77 342
4705.42 359
4706.07 315
4706.71 311
4707.36 309
4708.01 353
4708.66 350
4709.30 360
4709.95 322
4710.60 366
4711.24 372
4711.89 397
4712.54 412
4713.19 343
4713.84 359
4714.48 362
4715.13 298
4715.78 357
4716.43 324
4717.07 364
4717.72 344
4718.37 311
4719.02 377
4719.67 321
4720.31 322
4720.96 388
4721.61 320
4722.26 336
4722.91 366
4723.56 366
4724.20 429
4724.85 402
4725.50 329
4726.15 393
4726.80 351
4727.45 346
4728.10 383
4728.74 432
4729.39 356
4730.04 406
4730.69 429
4731.34 366
4731.99 384
4732.64 397
4733.29 441
4733.94 366
4734.58 317
4735.23 327
4735.88 378
4736.53 339
4737.18 341
4737.83 384
4738.48 394
4739.13 353
4739.78 357
4740.43 348
4741.08 299
4741.73 301
4742.38 371
4743.03 361
4743.68 381
4744.33 367
4744.98 353
4745.63 425
4746.28 405
4746.93 395
4747.58 350
4748.23 352
4748.88 340
4749.53 332
4750.18 333
4750.83 297
4751.48 336
4752.13 328
4752.78 398
4753.43 437
4754.08 402
4754.73 340
4755.38 364
4756.03 386
4756.68 446
4757.33 383
4757.98 445
4758.63 399
4759.28 376
4759.93 443
4760.59 336
4761.24 363
4761.89 376
4762.54 304
4763.19 301
4763.84 329
4764.49 346
4765.14 354
4765.79 290
4766.45 299
4767.10 373
4767.75 366
4768.40 397
4769.05 411
4769.70 370
4770.35 345
4771.01 315
4771.66 283
4772.31 358
4772.96 390
4773.61 299
4774.26 277
4774.92 328
4775.57 352
4776.22 328
4776.87 333
4777.52 324
4778.18 282
4778.83 319
4779.48 281
4780.13 304
4780.79 381
4781.44 357
4782.09 362
4782.74 277
4783.40 351
4784.05 345
4784.70 348
4785.35 301
4786.01 335
4786.66 328
4787.31 279
4787.96 321
4788.62 343
4789.27 323
4789.92 295
4790.58 328
4791.23 345
4791.88 393
4792.53 353
4793.19 371
4793.84 341
4794.49 309
4795.15 354
4795.80 321
4796.45 335
4797.11 340
4797.76 325
4798.41 295
4799.07 334
4799.72 355
4800.37 295
4801.03 307
4801.68 304
4802.34 310
4802.99 285
4803.64 346
4804.30 332
4804.95 278
4805.61 281
4806.26 335
4806.91 283
4807.57 331
4808.22 374
4808.88 395
4809.53 371
4810.18 292
4810.84 330
4811.49 368
4812.15 358
4812.80 322
4813.46 311
4814.11 327
4814.77 316
4815.42 394
4816.07 338
4816.73 327
4817.38 366
4818.04 348
4818.69 354
4819.35 332
4820.00 385
4820.66 356
4821.31 396
4821.97 372
4822.62 410
4823.28 397
4823.93 376
4824.59 373
4825.24 429
4825.90 450
4826.56 425
4827.21 399
4827.87 417
4828.52 373
4829.18 367
4829.83 443
4830.49 384
4831.14 374
4831.80 379
4832.46 404
4833.11 372
4833.77 364
4834.42 336
4835.08 429
4835.74 451
4836.39 373
4837.05 366
4837.70 407
4838.36 406
4839.02 451
4839.67 501
4840.33 437
4840.99 390
4841.64 464
4842.30 394
4842.96 395
4843.61 349
4844.27 403
4844.92 410
4845.58 445
4846.24 481
4846.90 425
4847.55 346
4848.21 427
4848.87 454
4849.52 434
4850.18 427
4850.84 460
4851.49 522
4852.15 474
4852.81 475
4853.47 499
4854.12 468
4854.78 499
4855.44 522
4856.09 413
4856.75 466
4857.41 453
4858.07 425
4858.72 442
4859.38 450
4860.04 395
4860.70 434
4861.36 437
4862.01 473
4862.67 470
4863.33 440
4863.99 446
4864.64 418
4865.30 468
4865.96 480
4866.62 462
4867.28 499
4867.94 532
4868.59 442
4869.25 450
4869.91 439
4870.57 455
4871.23 410
4871.89 356
4872.54 438
4873.20 411
4873.86 442
4874.52 442
4875.18 448
4875.84 333
4876.50 348
4877.16 376
4877.81 386
4878.47 402
4879.13 471
4879.79 428
4880.45 404
4881.11 358
4881.77 423
4882.43 365
4883.09 418
4883.75 401
4884.41 386
4885.06 335
4885.72 418
4886.38 372
4887.04 368
4887.70 382
4888.36 377
4889.02 400
4889.68 416
4890.34 410
4891.00 435
4891.66 379
4892.32 328
4892.98 358
4893.64 363
4894.30 429
4894.96 398
4895.62 412
4896.28 401
4896.94 453
4897.60 394
4898.26 427
4898.92 412
4899.58 368
4900.24 390
4900.90 349
4901.56 462
4902.22 467
4902.88 428
4903.54 462
4904.21 440
4904.87 477
4905.53 455
4906.19 501
4906.85 408
4907.51 428
4908.17 458
4908.83 435
4909.49 332
4910.15 361
4910.81 453
4911.48 473
4912.14 373
4912.80 398
4913.46 394
4914.12 340
4914.78 273
4915.44 349
4916.11 415
4916.77 323
4917.43 300
4918.09 336
4918.75 298
4919.41 315
4920.07 319
4920.74 366
4921.40 379
4922.06 349
4922.72 315
4923.38 352
4924.05 350
4924.71 331
4925.37 340
4926.03 344
4926.69 328
4927.36 359
4928.02 347
4928.68 350
4929.34 343
4930.01 356
4930.67 323
4931.33 359
4931.99 329
4932.66 366
4933.32 363
4933.98 291
4934.64 320
4935.31 333
4935.97 382
4936.63 379
4937.30 359
4937.96 377
4938.62 313
4939.28 383
4939.95 326
4940.61 296
4941.27 347
4941.94 348
4942.60 386
4943.26 357
4943.93 396
4944.59 338
4945.25 334
4945.92 353
4946.58 382
4947.24 365
4947.91 332
4948.57 381
4949.23 317
4949.90 309
4950.56 299
4951.23 321
4951.89 343
4952.55 367
4953.22 309
4953.88 327
4954.55 347
4955.21 289
4955.87 327
4956.54 372
4957.20 382
4957.87 318
4958.53 309
4959.20 361
4959.86 413
4960.52 370
4961.19 337
4961.85 293
4962.52 379
4963.18 379
4963.85 321
4964.51 330
4965.18 312
4965.84 348
4966.51 396
4967.17 412
4967.84 391
4968.50 425
4969.17 401
4969.83 394
4970.50 368
4971.16 375
4971.83 425
4972.49 391
4973.16 419
4973.82 428
4974.49 417
4975.15 445
4975.82 487
4976.48 353
4977.15 329
4977.82 354
4978.48 361
4979.15 366
4979.81 369
4980.48 420
4981.14 387
4981.81 352
4982.48 406
4983.14 387
4983.81 407
4984.47 462
4985.14 471
4985.81 398
4986.47 376
4987.14 371
4987.81 352
4988.47 364
4989.14 428
4989.80 369
4990.47 375
4991.14 438
4991.80 486
4992.47 483
4993.14 441
4993.80 438
4994.47 471
4995.14 465
4995.80 446
4996.47 435
4997.14 383
4997.80 336
4998.47 306
4999.14 351
4999.81 360
5000.47 338
5001.14 408
5001.81 345
5002.47 344
5003.14 359
5003.81 396
5004.48 369
5005.14 321
5005.81 297
5006.48 318
5007.15 364
5007.81 330
5008.48 311
5009.15 366
5009.82 366
5010.49 306
5011.15 287
5011.82 325
5012.49 291
5013.16 293
5013.83 344
5014.49 349
5015.16 331
5015.83 300
5016.50 340
5017.17 328
5017.83 251
5018.50 292
5019.17 299
5019.84 318
5020.51 292
5021.18 314
5021.84 336
5022.51 387
5023.18 381
5023.85 312
5024.52 374
5025.19 339
5025.86 306
5026.53 282
5027.19 320
5027.86 279
5028.53 327
5029.20 303
5029.87 284
5030.54 337
5031.21 359
5031.88 372
5032.55 366
5033.22 381
5033.89 394
5034.56 410
5035.23 342
5035.89 327
5036.56 322
5037.23 329
5037.90 326
5038.57 310
5039.24 341
5039.91 308
5040.58 320
5041.25 302
5041.92 283
5042.59 306
5043.26 304
5043.93 342
5044.60 382
5045.27 374
5045.94 319
5046.61 329
5047.28 348
5047.95 363
5048.62 310
5049.29 273
5049.96 262
5050.63 281
5051.31 309
5051.98 329
5052.65 323
5053.32 350
5053.99 336
5054.66 283
5055.33 320
5056.00 407
5056.67 349
5057.34 309
5058.01 297
5058.68 280
5059.35 290
5060.03 331
5060.70 272
5061.37 322
5062.04 295
5062.71 321
5063.38 367
5064.05 296
5064.72 304
5065.40 357
5066.07 300
5066.74 317
5067.41 283
5068.08 311
5068.75 297
5069.43 331
5070.10 364
5070.77 320
5071.44 320
5072.11 267
5072.79 239
5073.46 324
5074.13 323
5074.80 243
5075.47 315
5076.15 347
5076.82 339
5077.49 324
5078.16 278
5078.83 266
5079.51 360
5080.18 319
5080.85 263
5081.52 291
5082.20 337
5082.87 337
5083.54 329
5084.22 259
5084.89 235
5085.56 319
5086.23 363
5086.91 325
5087.58 264
5088.25 278
5088.93 274
5089.60 277
5090.27 286
5090.94 279
5091.62 275
5092.29 290
5092.96 334
5093.64 305
5094.31 383
5094.98 333
5095.66 329
5096.33 327
5097.00 334
5097.68 379
5098.35 299
5099.03 286
5099.70 292
5100.37 359
5101.05 303
5101.72 310
5102.39 236
5103.07 251
5103.74 307
5104.42 255
5105.09 264
5105.77 294
5106.44 267
5107.11 300
5107.79 299
5108.46 337
5109.14 304
5109.81 332
5110.49 336
5111.16 286
5111.83 300
5112.51 246
5113.18 264
5113.86 296
5114.53 279
5115.21 285
5115.88 270
5116.56 283
5117.23 259
5117.91 295
5118.58 277
5119.26 314
5119.93 318
5120.61 303
5121.28 338
5121.96 295
5122.63 364
5123.31 272
5123.98 275
5124.66 363
5125.33 358
5126.01 283
5126.69 282
5127.36 245
5128.04 312
5128.71 379
5129.39 293
5130.06 300
5130.74 303
5131.42 285
5132.09 339
5132.77 281
5133.44 308
5134.12 325
5134.79 302
5135.47 281
5136.15 261
5136.82 297
5137.50 308
5138.18 260
5138.85 288
5139.53 296
5140.20 312
5140.88 246
5141.56 327
5142.23 320
5142.91 269
5143.59 239
5144.26 284
5144.94 252
5145.62 298
5146.29 308
5146.97 264
5147.65 274
5148.33 316
5149.00 306
5149.68 267
5150.36 317
5151.03 323
5151.71 283
5152.39 247
5153.06 236
5153.74 225
5154.42 253
5155.10 291
5155.77 319
5156.45 298
5157.13 272
5157.81 272
5158.48 298
5159.16 261
5159.84 279
5160.52 259
5161.20 268
5161.87 282
5162.55 273
5163.23 277
5163.91 321
5164.58 373
5165.26 269
5165.94 229
5166.62 303
5167.30 311
5167.98 289
5168.65 270
5169.33 272
5170.01 248
5170.69 255
5171.37 266
5172.05 298
5172.72 306
5173.40 312
5174.08 293
5174.76 232
5175.44 251
5176.12 309
5176.80 303
5177.48 306
5178.15 265
5178.83 257
5179.51 326
5180.19 265
5180.87 307
5181.55 273
5182.23 234
5182.91 209
5183.59 240
5184.27 286
5184.95 299
5185.63 238
5186.30 303
5186.98 329
5187.66 260
5188.34 242
5189.02 196
5189.70 272
5190.38 313
5191.06 311
5191.74 311
5192.42 252
5193.10 252
5193.78 286
5194.46 264
5195.14 267
5195.82 264
5196.50 261
5197.18 275
5197.86 243
5198.54 241
5199.22 277
5199.90 249
5200.58 294
5201.26 298
5201.94 262
5202.62 277
5203.31 233
5203.99 269
5204.67 271
5205.35 246
5206.03 309
5206.71 343
5207.39 314
5208.07 302
5208.75 294
5209.43 267
5210.11 360
5210.79 304
5211.48 322
5212.16 318
5212.84 323
5213.52 323
5214.20 285
5214.88 285
5215.56 290
5216.24 275
5216.93 265
5217.61 346
5218.29 296
5218.97 281
5219.65 299
5220.33 275
5221.02 284
5221.70 363
5222.38 291
5223.06 305
5223.74 320
5224.42 339
5225.11 318
5225.79 300
5226.47 247
5227.15 288
5227.83 274
5228.52 290
5229.20 304
5229.88 341
5230.56 296
5231.25 312
5231.93 314
5232.61 301
5233.29 305
5233.98 261
5234.66 244
5235.34 250
5236.02 268
5236.71 305
5237.39 301
5238.07 239
5238.76 285
5239.44 309
5240.12 311
5240.80 363
5241.49 332
5242.17 369
5242.85 353
5243.54 313
5244.22 301
5244.90 362
5245.59 301
5246.27 285
5246.95 289
5247.64 284
5248.32 242
5249.00 276
5249.69 305
5250.37 301
5251.05 300
5251.74 313
5252.42 299
5253.11 305
5253.79 242
5254.47 279
5255.16 281
5255.84 311
5256.53 288
5257.21 266
5257.89 293
5258.58 305
5259.26 285
5259.95 264
5260.63 249
5261.32 280
5262.00 247
5262.68 270
5263.37 245
5264.05 225
5264.74 289
5265.42 297
5266.11 309
5266.79 315
5267.48 276
5268.16 303
5268.85 323
5269.53 295
5270.22 268
5270.90 305
5271.59 313
5272.27 302
5272.96 328
5273.64 332
5274.33 323
5275.01 349
5275.70 226
5276.38 274
5277.07 264
5277.75 263
5278.44 319
5279.12 270
5279.81 290
5280.49 316
5281.18 322
5281.87 322
5282.55 397
5283.24 406
5283.92 320
5284.61 291
5285.30 323
5285.98 299
5286.67 325
5287.35 370
5288.04 281
5288.73 335
5289.41 389
5290.10 350
5290.78 314
5291.47 319
5292.16 276
5292.84 273
5293.53 282
5294.22 298
5294.90 331
5295.59 363
5296.28 323
5296.96 353
5297.65 316
5298.34 284
5299.02 290
5299.71 254
5300.40 232
5301.08 315
5301.77 319
5302.46 301
5303.14 278
5303.83 337
5304.52 342
5305.21 292
5305.89 269
5306.58 309
5307.27 323
5307.96 237
5308.64 289
5309.33 296
5310.02 324
5310.71 295
5311.39 310
5312.08 309
5312.77 266
5313.46 306
5314.14 293
5314.83 228
5315.52 248
5316.21 258
5316.89 219
5317.58 286
5318.27 339
5318.96 242
5319.65 307
5320.34 326
5321.02 275
5321.71 276
5322.40 317
5323.09 282
5323.78 259
5324.47 282
5325.15 296
5325.84 281
5326.53 290
5327.22 296
5327.91 293
5328.60 320
5329.29 301
5329.97 357
5330.66 290
5331.35 307
5332.04 302
5332.73 284
5333.42 298
5334.11 278
5334.80 279
5335.49 274
5336.18 299
5336.87 281
5337.55 229
5338.24 296
5338.93 306
5339.62 311
5340.31 287
5341.00 316
5341.69 270
5342.38 232
5343.07 275
5343.76 308
5344.45 259
5345.14 276
5345.83 269
5346.52 278
5347.21 241
5347.90 303
5348.59 364
5349.28 274
5349.97 236
5350.66 312
5351.35 275
5352.04 268
5352.73 286
5353.42 282
5354.11 243
5354.80 257
5355.49 244
5356.18 292
5356.87 297
5357.56 268
5358.25 278
5358.94 227
5359.64 236
5360.33 225
5361.02 259
5361.71 319
5362.40 283
5363.09 263
5363.78 291
5364.47 302
5365.16 244
5365.85 277
5366.55 280
5367.24 267
5367.93 264
5368.62 224
5369.31 271
5370.00 284
5370.69 300
5371.38 317
5372.08 279
5372.77 294
5373.46 304
5374.15 272
5374.84 285
5375.53 273
5376.23 238
5376.92 286
5377.61 277
5378.30 270
5378.99 305
5379.69 243
5380.38 260
5381.07 237
5381.76 266
5382.45 300
5383.15 288
5383.84 308
5384.53 302
5385.22 284
5385.92 232
5386.61 267
5387.30 328
5387.99 329
5388.69 283
5389.38 348
5390.07 352
5390.76 311
5391.46 327
5392.15 269
5392.84 292
5393.54 302
5394.23 248
5394.92 280
5395.61 319
5396.31 249
5397.00 253
5397.69 316
5398.39 269
5399.08 220
5399.77 269
5400.47 250
5401.16 224
5401.85 263
5402.55 287
5403.24 315
5403.93 312
5404.63 271
5405.32 304
5406.02 266
5406.71 247
5407.40 223
5408.10 284
5408.79 283
5409.48 296
5410.18 254
5410.87 272
5411.57 297
5412.26 287
5412.95 285
5413.65 211
5414.34 208
5415.04 278
5415.73 268
5416.43 261
5417.12 284
5417.82 267
5418.51 264
5419.20 282
5419.90 323
5420.59 276
5421.29 229
5421.98 212
5422.68 302
5423.37 263
5424.07 247
5424.76 320
5425.46 341
5426.15 300
5426.85 319
5427.54 294
5428.24 306
5428.93 314
5429.63 277
5430.32 232
5431.02 282
5431.71 331
5432.41 338
5433.10 266
5433.80 244
5434.50 278
5435.19 297
5435.89 313
5436.58 298
5437.28 291
5437.97 283
5438.67 306
5439.37 273
5440.06 301
5440.76 288
5441.45 330
5442.15 354
5442.85 307
5443.54 340
5444.24 328
5444.93 310
5445.63 262
5446.33 335
5447.02 346
5447.72 341
5448.42 324
5449.11 284
5449.81 361
5450.51 299
5451.20 376
5451.90 372
5452.60 355
5453.29 367
5453.99 296
5454.69 261
5455.38 307
5456.08 263
5456.78 338
5457.47 335
5458.17 329
5458.87 350
5459.57 321
5460.26 264
5460.96 280
5461.66 310
5462.35 317
5463.05 311
5463.75 276
5464.45 287
5465.14 320
5465.84 281
5466.54 332
5467.24 278
5467.93 286
5468.63 295
5469.33 318
5470.03 299
5470.73 368
5471.42 297
5472.12 278
5472.82 343
5473.52 280
5474.22 394
5474.91 384
5475.61 330
5476.31 294
5477.01 357
5477.71 279
5478.40 261
5479.10 305
5479.80 323
5480.50 375
5481.20 360
5481.90 427
5482.60 342
5483.29 401
5483.99 386
5484.69 419
5485.39 375
5486.09 398
5486.79 423
5487.49 367
5488.19 334
5488.89 414
5489.58 406
5490.28 318
5490.98 369
5491.68 424
5492.38 345
5493.08 380
5493.78 343
5494.48 323
5495.18 342
5495.88 314
5496.58 366
5497.28 395
5497.98 362
5498.68 355
5499.38 441
5500.08 424
5500.78 387
5501.48 355
5502.18 446
5502.88 445
5503.58 518
5504.28 471
5504.98 469
5505.68 470
5506.38 423
5507.08 464
5507.78 451
5508.48 438
5509.18 426
5509.88 400
5510.58 436
5511.28 412
5511.98 375
5512.68 383
5513.38 405
5514.08 327
5514.78 409
5515.48 361
5516.18 383
5516.88 424
5517.58 358
5518.28 342
5518.99 335
5519.69 325
5520.39 335
5521.09 364
5521.79 354
5522.49 364
5523.19 340
5523.89 313
5524.59 331
5525.30 317
5526.00 303
5526.70 308
5527.40 321
5528.10 310
5528.80 311
5529.50 363
5530.21 302
5530.91 314
5531.61 309
5532.31 292
5533.01 316
5533.72 323
5534.42 317
5535.12 307
5535.82 324
5536.52 322
5537.23 290
5537.93 325
5538.63 291
5539.33 277
5540.03 257
5540.74 297
5541.44 314
5542.14 292
5542.84 298
5543.55 295
5544.25 292
5544.95 294
5545.65 250
5546.36 234
5547.06 259
5547.76 233
5548.47 311
5549.17 302
5549.87 269
5550.57 281
5551.28 308
5551.98 253
5552.68 284
5553.39 277
5554.09 242
5554.79 252
5555.50 262
5556.20 300
5556.90 303
5557.61 329
5558.31 319
5559.01 319
5559.72 297
5560.42 264
5561.12 293
5561.83 299
5562.53 287
5563.23 269
5563.94 295
5564.64 317
5565.35 277
5566.05 253
5566.75 277
5567.46 299
5568.16 285
5568.87 293
5569.57 317
5570.27 284
5570.98 286
5571.68 314
5572.39 317
5573.09 279
5573.80 263
5574.50 269
5575.21 285
5575.91 317
5576.61 308
5577.32 336
5578.02 261
5578.73 299
5579.43 315
5580.14 257
5580.84 313
5581.55 310
5582.25 284
5582.96 277
5583.66 307
5584.37 256
5585.07 316
5585.78 285
5586.48 350
5587.19 324
5587.89 342
5588.60 286
5589.30 320
5590.01 300
5590.72 306
5591.42 298
5592.13 300
5592.83 302
5593.54 247
5594.24 277
5594.95 261
5595.66 289
5596.36 285
5597.07 262
5597.77 282
5598.48 347
5599.18 268
5599.89 294
5600.60 317
5601.30 320
5602.01 316
5602.72 291
5603.42 279
5604.13 258
5604.83 283
5605.54 294
5606.25 284
5606.95 288
5607.66 255
5608.37 242
5609.07 261
5609.78 277
5610.49 276
5611.19 252
5611.90 286
5612.61 273
5613.31 337
5614.02 285
5614.73 253
5615.44 254
5616.14 247
5616.85 299
5617.56 301
5618.26 272
5618.97 253
5619.68 288
5620.39 309
5621.09 294
5621.80 260
5622.51 240
5623.22 230
5623.92 293
5624.63 291
5625.34 270
5626.05 288
5626.75 277
5627.46 320
5628.17 331
5628.88 298
5629.59 253
5630.29 258
5631.00 229
5631.71 251
5632.42 264
5633.13 293
5633.83 260
5634.54 263
5635.25 276
5635.96 295
5636.67 313
5637.38 285
5638.08 243
5638.79 259
5639.50 232
5640.21 262
5640.92 297
5641.63 300
5642.34 271
5643.05 262
5643.75 300
5644.46 285
5645.17 223
5645.88 268
5646.59 294
5647.30 286
5648.01 231
5648.72 259
5649.43 273
5650.14 263
5650.85 266
5651.55 258
5652.26 264
5652.97 303
5653.68 330
5654.39 284
5655.10 285
5655.81 283
5656.52 291
5657.23 280
5657.94 291
5658.65 247
5659.36 246
5660.07 282
5660.78 323
5661.49 269
5662.20 285
5662.91 315
5663.62 269
5664.33 264
5665.04 299
5665.75 289
5666.46 329
5667.17 258
5667.88 228
5668.59 256
5669.30 218
5670.01 222
5670.72 267
5671.43 252
5672.14 269
5672.85 299
5673.57 287
5674.28 304
5674.99 318
5675.70 308
5676.41 302
5677.12 261
5677.83 233
5678.54 252
5679.25 244
5679.96 273
5680.68 257
5681.39 281
5682.10 282
5682.81 275
5683.52 291
5684.23 255
5684.94 205
5685.65 245
5686.37 255
5687.08 235
5687.79 241
5688.50 272
5689.21 280
5689.92 303
5690.64 221
5691.35 240
5692.06 266
5692.77 230
5693.48 256
5694.20 246
5694.91 273
5695.62 287
5696.33 305
5697.04 309
5697.76 249
5698.47 257
5699.18 287
5699.89 267
5700.61 277
5701.32 223
5702.03 164
5702.74 244
5703.46 269
5704.17 264
5704.88 269
5705.59 238
5706.31 250
5707.02 264
5707.73 263
5708.45 235
5709.16 221
5709.87 242
5710.58 203
5711.30 240
5712.01 268
5712.72 258
5713.44 223
5714.15 250
5714.86 246
5715.58 301
5716.29 311
5717.00 238
5717.72 263
5718.43 209
5719.14 180
5719.86 247
5720.57 226
5721.28 266
5722.00 240
5722.71 233
5723.43 255
5724.14 304
5724.85 312
5725.57 298
5726.28 287
5727.00 242
5727.71 283
5728.42 251
5729.14 244
5729.85 277
5730.57 314
5731.28 310
5732.00 263
5732.71 318
5733.42 322
5734.14 276
5734.85 304
5735.57 327
5736.28 266
5737.00 232
5737.71 250
5738.43 291
5739.14 273
5739.86 277
5740.57 314
5741.29 308
5742.00 253
5742.72 275
5743.43 248
5744.15 248
5744.86 298
5745.58 254
5746.29 214
5747.01 283
5747.72 265
5748.44 243
5749.15 287
5749.87 257
5750.58 244
5751.30 249
5752.02 249
5752.73 261
5753.45 272
5754.16 249
5754.88 277
5755.59 244
5756.31 251
5757.03 214
5757.74 236
5758.46 220
5759.17 249
5759.89 292
5760.61 262
5761.32 236
5762.04 246
5762.76 252
5763.47 275
5764.19 256
5764.90 250
5765.62 221
5766.34 236
5767.05 262
5767.77 239
5768.49 286
5769.20 255
5769.92 314
5770.64 317
5771.35 285
5772.07 257
5772.79 229
5773.51 244
5774.22 237
5774.94 257
5775.66 326
5776.37 307
5777.09 229
5777.81 327
5778.53 288
5779.24 275
5779.96 270
5780.68 242
5781.39 286
5782.11 292
5782.83 287
5783.55 275
5784.26 288
5784.98 311
5785.70 268
5786.42 263
5787.14 264
5787.85 263
5788.57 280
5789.29 295
5790.01 275
5790.73 257
5791.44 340
5792.16 332
5792.88 244
5793.60 317
5794.32 255
5795.03 235
5795.75 322
5796.47 278
5797.19 343
5797.91 353
5798.63 319
5799.35 321
5800.06 338
5800.78 377
5801.50 329
5802.22 387
5802.94 341
5803.66 359
5804.38 373
5805.10 350
5805.81 283
5806.53 378
5807.25 396
5807.97 401
5808.69 365
5809.41 348
5810.13 362
5810.85 329
5811.57 325
5812.29 346
5813.01 337
5813.73 390
5814.45 410
5815.17 401
5815.88 370
5816.60 366
5817.32 379
5818.04 457
5818.76 487
5819.48 490
5820.20 520
5820.92 620
5821.64 652
5822.36 714
5823.08 608
5823.80 530
5824.52 568
5825.24 535
5825.96 477
5826.68 502
5827.40 459
5828.12 382
5828.84 443
5829.57 479
5830.29 404
5831.01 385
5831.73 350
5832.45 445
5833.17 381
5833.89 484
5834.61 423
5835.33 404
5836.05 359
5836.77 359
5837.49 407
5838.21 425
5838.94 404
5839.66 358
5840.38 378
5841.10 382
5841.82 358
5842.54 363
5843.26 381
5843.98 375
5844.70 321
5845.43 331
5846.15 344
5846.87 407
5847.59 324
5848.31 271
5849.03 265
5849.76 283
5850.48 347
5851.20 328
5851.92 277
5852.64 357
5853.36 345
5854.09 309
5854.81 319
5855.53 303
5856.25 311
5856.97 313
5857.70 304
5858.42 277
5859.14 260
5859.86 325
5860.59 368
5861.31 347
5862.03 330
5862.75 313
5863.48 324
5864.20 366
5864.92 323
5865.64 300
5866.37 302
5867.09 340
5867.81 350
5868.54 304
5869.26 291
5869.98 311
5870.70 340
5871.43 373
5872.15 307
5872.87 280
5873.60 323
5874.32 370
5875.04 329
5875.77 324
5876.49 296
5877.21 297
5877.94 287
5878.66 328
5879.38 308
5880.11 288
5880.83 307
5881.55 292
5882.28 313
5883.00 315
5883.73 355
5884.45 404
5885.17 340
5885.90 295
5886.62 325
5887.34 345
5888.07 335
5888.79 317
5889.52 336
5890.24 336
5890.97 285
5891.69 349
5892.41 293
5893.14 242
5893.86 268
5894.59 283
5895.31 317
5896.04 313
5896.76 348
5897.49 282
5898.21 333
5898.93 315
5899.66 306
5900.38 334
5901.11 277
5901.83 248
5902.56 296
5903.28 281
5904.01 279
5904.73 323
5905.46 345
5906.18 287
5906.91 299
5907.64 295
5908.36 336
5909.09 325
5909.81 252
5910.54 286
5911.26 333
5911.99 324
5912.71 332
5913.44 242
5914.16 244
5914.89 298
5915.62 339
5916.34 293
5917.07 264
5917.79 219
5918.52 286
5919.25 286
5919.97 288
5920.70 273
5921.42 292
5922.15 303
5922.88 260
5923.60 298
5924.33 259
5925.05 296
5925.78 282
5926.51 273
5927.23 232
5927.96 292
5928.69 340
5929.41 303
5930.14 282
5930.87 250
5931.59 263
5932.32 284
5933.05 300
5933.77 254
5934.50 299
5935.23 334
5935.95 332
5936.68 308
5937.41 290
5938.14 279
5938.86 308
5939.59 332
5940.32 278
5941.04 359
5941.77 324
5942.50 279
5943.23 341
5943.95 257
5944.68 333
5945.41 290
5946.14 308
5946.87 334
5947.59 354
5948.32 388
5949.05 363
5949.78 365
5950.50 352
5951.23 362
5951.96 368
5952.69 388
5953.42 396
5954.14 322
5954.87 347
5955.60 397
5956.33 390
5957.06 366
5957.79 346
5958.51 366
5959.24 353
5959.97 359
5960.70 377
5961.43 400
5962.16 355
5962.88 383
5963.61 366
5964.34 385
5965.07 418
5965.80 366
5966.53 363
5967.26 352
5967.99 407
5968.72 432
5969.44 403
5970.17 512
5970.90 441
5971.63 388
5972.36 403
5973.09 418
5973.82 422
5974.55 394
5975.28 312
5976.01 320
5976.74 359
5977.47 356
5978.20 432
5978.93 414
5979.66 430
5980.39 395
5981.12 439
5981.85 434
5982.58 400
5983.31 439
5984.04 477
5984.77 387
5985.50 450
5986.23 449
5986.96 461
5987.69 413
5988.42 410
5989.15 381
5989.88 378
5990.61 405
5991.34 374
5992.07 338
5992.80 362
5993.53 418
5994.26 383
5994.99 345
5995.72 416
5996.45 464
5997.18 363
5997.91 409
5998.64 390
5999.37 419
6000.11 424
6000.84 363
6001.57 374
6002.30 418
6003.03 392
6003.76 395
6004.49 388
6005.22 421
6005.95 421
6006.69 390
6007.42 396
6008.15 347
6008.88 385
6009.61 450
6010.34 439
6011.07 437
6011.81 459
6012.54 519
6013.27 464
6014.00 441
6014.73 491
6015.46 462
6016.20 540
6016.93 601
6017.66 554
6018.39 479
6019.12 439
6019.86 435
6020.59 406
6021.32 419
6022.05 382
6022.79 368
6023.52 389
6024.25 387
6024.98 409
6025.72 368
6026.45 330
6027.18 314
6027.91 339
6028.65 306
6029.38 367
6030.11 365
6030.84 336
6031.58 394
6032.31 359
6033.04 337
6033.78 333
6034.51 400
6035.24 331
6035.98 343
6036.71 367
6037.44 399
6038.17 393
6038.91 376
6039.64 317
6040.37 351
6041.11 359
6041.84 397
6042.58 338
6043.31 342
6044.04 352
6044.78 328
6045.51 369
6046.24 360
6046.98 373
6047.71 392
6048.44 363
6049.18 343
6049.91 377
6050.65 336
6051.38 358
6052.11 337
6052.85 365
6053.58 387
6054.32 384
6055.05 394
6055.79 376
6056.52 419
6057.25 472
6057.99 434
6058.72 437
6059.46 404
6060.19 340
6060.93 342
6061.66 368
6062.40 372
6063.13 357
6063.87 341
6064.60 379
6065.34 352
6066.07 381
6066.81 362
6067.54 360
6068.28 347
6069.01 385
6069.75 327
6070.48 338
6071.22 366
6071.95 391
6072.69 327
6073.42 331
6074.16 324
6074.89 341
6075.63 377
6076.36 354
6077.10 337
6077.84 333
6078.57 359
6079.31 355
6080.04 389
6080.78 397
6081.51 398
6082.25 285
6082.99 276
6083.72 328
6084.46 316
6085.20 324
6085.93 367
6086.67 338
6087.40 370
6088.14 362
6088.88 372
6089.61 297
6090.35 302
6091.09 318
6091.82 360
6092.56 346
6093.30 298
6094.03 351
6094.77 414
6095.51 313
6096.24 318
6096.98 317
6097.72 347
6098.45 353
6099.19 300
6099.93 270
6100.66 365
6101.40 386
6102.14 354
6102.87 277
6103.61 326
6104.35 373
6105.09 314
6105.82 351
6106.56 435
6107.30 362
6108.04 331
6108.77 329
6109.51 281
6110.25 315
6110.99 304
6111.72 327
6112.46 326
6113.20 369
6113.94 351
6114.68 320
6115.41 265
6116.15 311
6116.89 278
6117.63 380
6118.37 404
6119.10 409
6119.84 397
6120.58 404
6121.32 403
6122.06 442
6122.80 408
6123.53 318
6124.27 341
6125.01 378
6125.75 375
6126.49 399
6127.23 372
6127.97 360
6128.70 312
6129.44 352
6130.18 340
6130.92 360
6131.66 402
6132.40 381
6133.14 354
6133.88 361
6134.62 364
6135.35 430
6136.09 365
6136.83 382
6137.57 347
6138.31 377
6139.05 371
6139.79 415
6140.53 420
6141.27 472
6142.01 386
6142.75 377
6143.49 377
6144.23 346
6144.97 401
6145.71 392
6146.45 362
6147.19 436
6147.93 453
6148.67 364
6149.41 353
6150.15 430
6150.89 465
6151.63 427
6152.37 416
6153.11 389
6153.85 408
6154.59 395
6155.33 382
6156.07 433
6156.81 407
6157.55 445
6158.29 413
6159.03 441
6159.77 476
6160.51 397
6161.25 360
6161.99 381
6162.73 423
6163.47 430
6164.22 404
6164.96 493
6165.70 560
6166.44 459
6167.18 450
6167.92 506
6168.66 610
6169.40 578
6170.14 627
6170.89 579
6171.63 604
6172.37 507
6173.11 578
6173.85 595
6174.59 607
6175.33 639
6176.08 583
6176.82 544
6177.56 552
6178.30 543
6179.04 526
6179.78 541
6180.53 595
6181.27 642
6182.01 553
6182.75 548
6183.49 567
6184.24 540
6184.98 554
6185.72 554
6186.46 562
6187.20 623
6187.95 583
6188.69 529
6189.43 571
6190.17 623
6190.92 553
6191.66 574
6192.40 673
6193.14 697
6193.89 649
6194.63 627
6195.37 586
6196.12 661
6196.86 655
6197.60 639
6198.34 688
6199.09 692
6199.83 717
6200.57 684
6201.32 684
6202.06 718
6202.80 658
6203.55 706
6204.29 714
6205.03 656
6205.78 730
6206.52 782
6207.26 699
6208.01 826
6208.75 889
6209.49 981
6210.24 1080
6210.98 1125
6211.72 1357
6212.47 1568
6213.21 1657
6213.96 1752
6214.70 1820
6215.44 1725
6216.19 1543
6216.93 1403
6217.68 1369
6218.42 1256
6219.16 1036
6219.91 971
6220.65 831
6221.40 783
6222.14 760
6222.89 741
6223.63 774
6224.37 689
6225.12 701
6225.86 719
6226.61 780
6227.35 827
6228.10 830
6228.84 770
6229.59 835
6230.33 831
6231.08 772
6231.82 837
6232.57 788
6233.31 773
6234.06 647
6234.80 606
6235.55 585
6236.29 669
6237.04 564
6237.78 565
6238.53 552
6239.27 559
6240.02 492
6240.76 545
6241.51 568
6242.26 611
6243.00 599
6243.75 634
6244.49 671
6245.24 631
6245.98 605
6246.73 607
6247.48 583
6248.22 555
6248.97 583
6249.71 594
6250.46 622
6251.21 690
6251.95 669
6252.70 647
6253.44 688
6254.19 694
6254.94 699
6255.68 715
6256.43 620
6257.18 611
6257.92 618
6258.67 599
6259.42 634
6260.16 589
6260.91 547
6261.66 589
6262.40 623
6263.15 603
6263.90 597
6264.64 615
6265.39 632
6266.14 541
6266.88 527
6267.63 570
6268.38 527
6269.13 606
6269.87 631
6270.62 546
6271.37 611
6272.11 575
6272.86 607
6273.61 533
6274.36 496
6275.10 480
6275.85 550
6276.60 517
6277.35 544
6278.10 533
6278.84 558
6279.59 529
6280.34 568
6281.09 618
6281.83 520
6282.58 484
6283.33 455
6284.08 510
6284.83 557
6285.57 556
6286.32 488
6287.07 533
6287.82 539
6288.57 507
6289.32 486
6290.06 511
6290.81 475
6291.56 475
6292.31 557
6293.06 553
6293.81 559
6294.56 600
6295.30 526
6296.05 476
6296.80 421
6297.55 493
6298.30 470
6299.05 485
6299.80 436
6300.55 412
6301.30 410
6302.05 443
6302.79 458
6303.54 492
6304.29 480
6305.04 417
6305.79 416
6306.54 423
6307.29 429
6308.04 428
6308.79 415
6309.54 397
6310.29 387
6311.04 495
6311.79 455
6312.54 438
6313.29 447
6314.04 399
6314.79 404
6315.54 500
6316.29 442
6317.04 460
6317.79 420
6318.54 468
6319.29 431
6320.04 476
6320.79 517
6321.54 513
6322.29 482
6323.04 448
6323.79 432
6324.54 418
6325.29 395
6326.04 369
6326.79 427
6327.54 384
6328.29 350
6329.04 397
6329.79 401
6330.55 463
6331.30 486
6332.05 413
6332.80 432
6333.55 420
6334.30 381
6335.05 351
6335.80 359
6336.55 372
6337.30 361
6338.06 371
6338.81 394
6339.56 377
6340.31 357
6341.06 401
6341.81 356
6342.56 391
6343.32 382
6344.07 379
6344.82 353
6345.57 409
6346.32 395
6347.07 395
6347.83 417
6348.58 376
6349.33 392
6350.08 417
6350.83 415
6351.59 416
6352.34 379
6353.09 362
6353.84 361
6354.60 331
6355.35 386
6356.10 386
6356.85 375
6357.61 338
6358.36 371
6359.11 376
6359.86 328
6360.62 356
6361.37 360
6362.12 312
6362.87 353
6363.63 339
6364.38 322
6365.13 331
6365.88 310
6366.64 360
6367.39 357
6368.14 368
6368.90 386
6369.65 380
6370.40 378
6371.16 379
6371.91 378
6372.66 395
6373.42 392
6374.17 375
6374.92 414
6375.68 421
6376.43 317
6377.18 339
6377.94 358
6378.69 352
6379.45 386
6380.20 352
6380.95 298
6381.71 369
6382.46 310
6383.21 333
6383.97 290
6384.72 298
6385.48 276
6386.23 334
6386.98 358
6387.74 379
6388.49 349
6389.25 346
6390.00 376
6390.76 328
6391.51 325
6392.27 359
6393.02 342
6393.77 319
6394.53 328
6395.28 329
6396.04 321
6396.79 353
6397.55 325
6398.30 313
6399.06 310
6399.81 357
6400.57 348
6401.32 384
6402.08 343
6402.83 286
6403.59 335
6404.34 326
6405.10 261
6405.85 320
6406.61 299
6407.36 287
6408.12 322
6408.88 315
6409.63 359
6410.39 357
6411.14 331
6411.90 359
6412.65 375
6413.41 320
6414.16 344
6414.92 339
6415.68 346
6416.43 318
6417.19 362
6417.94 369
6418.70 346
6419.46 419
6420.21 423
6420.97 334
6421.73 311
6422.48 331
6423.24 328
6423.99 359
6424.75 295
6425.51 324
6426.26 311
6427.02 315
6427.78 346
6428.53 310
6429.29 306
6430.05 299
6430.80 307
6431.56 387
6432.32 438
6433.07 346
6433.83 328
6434.59 356
6435.34 312
6436.10 362
6436.86 342
6437.62 286
6438.37 276
6439.13 334
6439.89 336
6440.65 348
6441.40 351
6442.16 329
6442.92 294
6443.68 332
6444.43 371
6445.19 300
6445.95 314
6446.71 375
6447.46 334
6448.22 360
6448.98 410
6449.74 323
6450.49 385
6451.25 389
6452.01 361
6452.77 367
6453.53 367
6454.29 369
6455.04 352
6455.80 338
6456.56 308
6457.32 352
6458.08 364
6458.84 316
6459.59 354
6460.35 365
6461.11 338
6461.87 369
6462.63 304
6463.39 313
6464.15 334
6464.90 326
6465.66 373
6466.42 429
6467.18 466
6467.94 399
6468.70 358
6469.46 349
6470.22 356
6470.98 356
6471.73 328
6472.49 368
6473.25 395
6474.01 398
6474.77 354
6475.53 371
6476.29 371
6477.05 358
6477.81 405
6478.57 432
6479.33 467
6480.09 430
6480.85 398
6481.61 378
6482.37 435
6483.13 366
6483.89 434
6484.65 387
6485.41 374
6486.17 396
6486.93 425
6487.69 462
6488.45 430
6489.21 466
6489.97 415
6490.73 430
6491.49 444
6492.25 417
6493.01 436
6493.77 424
6494.53 476
6495.29 421
6496.05 441
6496.81 414
6497.57 472
6498.33 500
6499.10 437
6499.86 450
6500.62 510
6501.38 573
6502.14 512
6502.90 536
6503.66 540
6504.42 461
6505.18 568
6505.94 480
6506.71 522
6507.47 571
6508.23 555
6508.99 525
6509.75 518
6510.51 516
6511.27 497
6512.04 523
6512.80 516
6513.56 539
6514.32 560
6515.08 595
6515.84 504
6516.61 555
6517.37 593
6518.13 601
6518.89 539
6519.65 580
6520.42 599
6521.18 620
6521.94 571
6522.70 584
6523.46 601
6524.23 623
6524.99 651
6525.75 753
6526.51 669
6527.28 770
6528.04 673
6528.80 757
6529.56 767
6530.33 765
6531.09 758
6531.85 680
6532.61 672
6533.38 616
6534.14 667
6534.90 766
6535.67 836
6536.43 857
6537.19 781
6537.95 895
6538.72 982
6539.48 936
6540.24 1126
6541.01 1215
6541.77 1147
6542.53 1130
6543.30 1103
6544.06 1046
6544.82 891
6545.59 867
6546.35 804
6547.11 688
6547.88 642
6548.64 638
6549.41 611
6550.17 516
6550.93 590
6551.70 595
6552.46 550
6553.22 551
6553.99 551
6554.75 588
6555.52 548
6556.28 555
6557.05 592
6557.81 608
6558.57 588
6559.34 554
6560.10 561
6560.87 575
6561.63 548
6562.40 531
6563.16 563
6563.92 623
6564.69 554
6565.45 571
6566.22 596
6566.98 618
6567.75 696
6568.51 597
6569.28 602
6570.04 649
6570.81 660
6571.57 681
6572.34 637
6573.10 691
6573.87 651
6574.63 611
6575.40 600
6576.16 672
6576.93 596
6577.69 606
6578.46 574
6579.23 535
6579.99 684
6580.76 621
6581.52 665
6582.29 684
6583.05 604
6583.82 676
6584.59 666
6585.35 697
6586.12 667
6586.88 687
6587.65 741
6588.41 708
6589.18 731
6589.95 746
6590.71 707
6591.48 788
6592.25 756
6593.01 759
6593.78 734
6594.54 720
6595.31 750
6596.08 765
6596.84 772
6597.61 717
6598.38 735
6599.14 682
6599.91 703
6600.68 721
6601.44 677
6602.21 604
6602.98 609
6603.74 590
6604.51 584
6605.28 629
6606.05 547
6606.81 554
6607.58 588
6608.35 565
6609.11 578
6609.88 500
6610.65 490
6611.42 549
6612.18 615
6612.95 545
6613.72 531
6614.49 518
6615.25 496
6616.02 551
6616.79 527
6617.56 518
6618.32 501
6619.09 532
6619.86 509
6620.63 565
6621.40 528
6622.16 522
6622.93 539
6623.70 525
6624.47 507
6625.24 554
6626.00 545
6626.77 512
6627.54 517
6628.31 536
6629.08 636
6629.85 648
6630.61 565
6631.38 605
6632.15 558
6632.92 590
6633.69 597
6634.46 648
6635.23 629
6635.99 579
6636.76 553
6637.53 664
6638.30 699
6639.07 648
6639.84 616
6640.61 571
6641.38 595
6642.15 619
6642.92 547
6643.68 558
6644.45 560
6645.22 520
6645.99 486
6646.76 517
6647.53 498
6648.30 398
6649.07 458
6649.84 463
6650.61 456
6651.38 487
6652.15 482
6652.92 470
6653.69 509
6654.46 472
6655.23 436
6656.00 493
6656.77 477
6657.54 454
6658.31 463
6659.08 486
6659.85 498
6660.62 493
6661.39 428
6662.16 453
6662.93 432
6663.70 503
6664.47 527
6665.24 498
6666.01 440
6666.78 484
6667.55 456
6668.32 466
6669.09 526
6669.86 504
6670.64 547
6671.41 548
6672.18 505
6672.95 502
6673.72 543
6674.49 494
6675.26 491
6676.03 445
6676.80 406
6677.57 454
6678.35 445
6679.12 445
6679.89 430
6680.66 386
6681.43 440
6682.20 401
6682.97 412
6683.75 440
6684.52 421
6685.29 419
6686.06 430
6686.83 484
6687.60 506
6688.38 499
6689.15 450
6689.92 447
6690.69 460
6691.46 451
6692.24 513
6693.01 513
6693.78 429
6694.55 424
6695.32 448
6696.10 400
6696.87 423
6697.64 440
6698.41 423
6699.19 421
6699.96 421
6700.73 430
6701.50 400
6702.28 428
6703.05 381
6703.82 388
6704.59 436
6705.37 443
6706.14 383
6706.91 399
6707.69 401
6708.46 398
6709.23 406
6710.00 440
6710.78 421
6711.55 378
6712.32 360
6713.10 364
6713.87 374
6714.64 394
6715.42 390
6716.19 373
6716.96 410
6717.74 382
6718.51 371
6719.28 325
6720.06 319
6720.83 406
6721.61 430
6722.38 421
6723.15 343
6723.93 400
6724.70 369
6725.47 393
6726.25 414
6727.02 335
6727.80 346
6728.57 346
6729.35 400
6730.12 396
6730.89 351
6731.67 365
6732.44 384
6733.22 382
6733.99 388
6734.77 375
6735.54 376
6736.31 417
6737.09 377
6737.86 390
6738.64 375
6739.41 390
6740.19 350
6740.96 360
6741.74 369
6742.51 417
6743.29 419
6744.06 348
6744.84 365
6745.61 400
6746.39 396
6747.16 336
6747.94 362
6748.71 354
6749.49 380
6750.26 415
6751.04 389
6751.82 352
6752.59 363
6753.37 355
6754.14 349
6754.92 406
6755.69 414
6756.47 388
6757.25 366
6758.02 408
6758.80 400
6759.57 364
6760.35 365
6761.12 363
6761.90 356
6762.68 357
6763.45 360
6764.23 377
6765.01 340
6765.78 303
6766.56 354
6767.33 395
6768.11 364
6768.89 384
6769.66 342
6770.44 377
6771.22 342
6771.99 342
6772.77 385
6773.55 351
6774.32 311
6775.10 373
6775.88 340
6776.65 381
6777.43 357
6778.21 347
6778.99 368
6779.76 310
6780.54 384
6781.32 408
6782.09 412
6782.87 419
6783.65 385
6784.43 435
6785.20 401
6785.98 356
6786.76 364
6787.54 394
6788.31 403
6789.09 357
6789.87 338
6790.65 401
6791.42 404
6792.20 404
6792.98 371
6793.76 412
6794.54 414
6795.31 335
6796.09 378
6796.87 378
6797.65 346
6798.43 354
6799.20 362
6799.98 336
6800.76 358
6801.54 329
6802.32 317
6803.10 326
6803.87 347
6804.65 364
6805.43 382
6806.21 333
6806.99 326
6807.77 330
6808.55 363
6809.32 337
6810.10 360
6810.88 354
6811.66 368
6812.44 346
6813.22 340
6814.00 354
6814.78 315
6815.56 335
6816.34 358
6817.11 357
6817.89 391
6818.67 381
6819.45 374
6820.23 367
6821.01 353
6821.79 329
6822.57 322
6823.35 324
6824.13 310
6824.91 290
6825.69 306
6826.47 256
6827.25 309
6828.03 388
6828.81 370
6829.59 320
6830.37 326
6831.15 361
6831.93 344
6832.71 383
6833.49 357
6834.27 330
6835.05 359
6835.83 297
6836.61 383
6837.39 402
6838.17 371
6838.95 348
6839.73 324
6840.51 310
6841.29 327
6842.07 324
6842.85 340
6843.63 371
6844.42 422
6845.20 403
6845.98 356
6846.76 340
6847.54 373
6848.32 356
6849.10 382
6849.88 347
6850.66 326
6851.44 329
6852.23 354
6853.01 387
6853.79 416
6854.57 436
6855.35 461
6856.13 462
6856.91 446
6857.70 461
6858.48 380
6859.26 347
6860.04 412
6860.82 446
6861.60 391
6862.39 349
6863.17 318
6863.95 421
6864.73 391
6865.51 348
6866.30 432
6867.08 354
6867.86 383
6868.64 343
6869.42 417
6870.21 467
6870.99 388
6871.77 424
6872.55 393
6873.34 376
6874.12 417
6874.90 426
6875.68 421
6876.47 405
6877.25 371
6878.03 412
6878.81 356
6879.60 346
6880.38 402
6881.16 346
6881.95 360
6882.73 346
6883.51 405
6884.29 400
6885.08 399
6885.86 405
6886.64 410
6887.43 425
6888.21 358
6888.99 340
6889.78 463
6890.56 477
6891.34 467
6892.13 492
6892.91 472
6893.69 470
6894.48 462
6895.26 490
6896.05 460
6896.83 424
6897.61 471
6898.40 463
6899.18 429
6899.97 425
6900.75 432
6901.53 387
6902.32 397
6903.10 430
6903.89 447
6904.67 439
6905.45 415
6906.24 434
6907.02 409
6907.81 414
6908.59 459
6909.38 421
6910.16 430
6910.95 420
6911.73 404
6912.51 378
6913.30 440
6914.08 415
6914.87 402
6915.65 441
6916.44 430
6917.22 484
6918.01 446
6918.79 396
6919.58 427
6920.36 405
6921.15 405
6921.93 438
6922.72 455
6923.50 402
6924.29 449
6925.08 429
6925.86 528
6926.65 472
6927.43 436
6928.22 461
6929.00 489
6929.79 513
6930.57 437
6931.36 403
6932.15 436
6932.93 425
6933.72 401
6934.50 504
6935.29 430
6936.08 426
6936.86 454
6937.65 421
6938.43 454
6939.22 481
6940.01 471
6940.79 463
6941.58 400
6942.37 446
6943.15 431
6943.94 437
6944.72 493
6945.51 479
6946.30 509
6947.08 481
6947.87 503
6948.66 466
6949.44 503
6950.23 532
6951.02 516
6951.80 494
6952.59 487
6953.38 502
6954.17 510
6954.95 611
6955.74 562
6956.53 516
6957.31 469
6958.10 511
6958.89 508
6959.68 525
6960.46 608
6961.25 568
6962.04 546
6962.83 584
6963.61 589
6964.40 596
6965.19 578
6965.98 567
6966.76 536
6967.55 544
6968.34 552
6969.13 581
6969.92 587
6970.70 568
6971.49 626
6972.28 620
6973.07 619
6973.86 599
6974.64 576
6975.43 613
6976.22 675
6977.01 652
6977.80 645
6978.59 613
6979.37 584
6980.16 629
6980.95 685
6981.74 709
6982.53 607
6983.32 744
6984.11 757
6984.90 733
6985.68 762
6986.47 846
6987.26 948
6988.05 1047
6988.84 1089
6989.63 1135
6990.42 1176
6991.21 1282
6992.00 1197
6992.79 1069
6993.57 1089
6994.36 972
6995.15 910
6995.94 873
6996.73 830
6997.52 746
6998.31 800
6999.10 880
6999.89 813
7000.68 765
7001.47 935
7002.26 1111
7003.05 1123
7003.84 1132
7004.63 1147
7005.42 1196
7006.21 1241
7007.00 1163
7007.79 1107
7008.58 1074
7009.37 805
7010.16 779
7010.95 814
7011.74 720
7012.53 664
7013.32 587
7014.11 539
7014.90 558
7015.69 618
7016.48 659
7017.27 634
7018.06 622
7018.85 601
7019.65 618
7020.44 623
7021.23 608
7022.02 608
7022.81 595
7023.60 585
7024.39 587
7025.18 560
7025.97 438
7026.76 491
7027.56 600
7028.35 550
7029.14 532
7029.93 518
7030.72 489
7031.51 495
7032.30 493
7033.09 535
7033.89 524
7034.68 527
7035.47 500
7036.26 494
7037.05 486
7037.84 464
7038.64 478
7039.43 504
7040.22 534
7041.01 476
7041.80 487
7042.60 523
7043.39 551
7044.18 505
7044.97 539
7045.76 513
7046.56 496
7047.35 495
7048.14 551
7048.93 545
7049.73 582
7050.52 597
7051.31 605
7052.10 627
7052.90 603
7053.69 530
7054.48 589
7055.27 624
7056.07 585
7056.86 570
7057.65 550
7058.45 548
7059.24 507
7060.03 559
7060.83 526
7061.62 553
7062.41 553
7063.20 495
7064.00 514
7064.79 607
7065.58 492
7066.38 526
7067.17 521
7067.96 519
7068.76 443
7069.55 482
7070.35 461
7071.14 424
7071.93 401
7072.73 485
7073.52 429
7074.31 417
7075.11 452
7075.90 441
7076.70 464
7077.49 424
7078.28 439
7079.08 451
7079.87 427
7080.67 350
7081.46 390
7082.25 388
7083.05 415
7083.84 417
7084.64 453
7085.43 438
7086.23 453
7087.02 406
7087.82 420
7088.61 403
7089.41 380
7090.20 368
7090.99 337
7091.79 371
7092.58 392
7093.38 359
7094.17 341
7094.97 391
7095.76 440
7096.56 357
7097.35 376
7098.15 401
7098.94 384
7099.74 358
7100.54 352
7101.33 350
7102.13 359
7102.92 308
7103.72 368
7104.51 327
7105.31 362
7106.10 396
7106.90 364
7107.70 333
7108.49 330
7109.29 330
7110.08 341
7110.88 332
7111.67 332
7112.47 348
7113.27 335
7114.06 306
7114.86 274
7115.65 339
7116.45 325
7117.25 310
7118.04 297
7118.84 360
7119.64 399
7120.43 358
7121.23 320
7122.03 350
7122.82 367
7123.62 355
7124.41 317
7125.21 355
7126.01 336
7126.81 281
7127.60 301
7128.40 354
7129.20 311
7129.99 326
7130.79 318
7131.59 319
7132.38 290
7133.18 281
7133.98 342
7134.78 356
7135.57 280
7136.37 364
7137.17 334
7137.96 293
7138.76 355
7139.56 311
7140.36 317
7141.15 286
7141.95 319
7142.75 293
7143.55 285
7144.35 340
7145.14 364
7145.94 368
7146.74 288
7147.54 359
7148.33 345
7149.13 344
7149.93 362
7150.73 346
7151.53 371
7152.33 304
7153.12 242
7153.92 280
7154.72 293
7155.52 258
7156.32 287
7157.12 267
7157.91 319
7158.71 338
7159.51 284
7160.31 300
7161.11 281
7161.91 293
7162.71 332
7163.50 322
7164.30 288
7165.10 307
7165.90 322
7166.70 297
7167.50 300
7168.30 309
7169.10 316
7169.90 310
7170.70 249
7171.50 282
7172.29 244
7173.09 254
7173.89 248
7174.69 283
7175.49 337
7176.29 288
7177.09 253
7177.89 283
7178.69 316
7179.49 274
7180.29 263
7181.09 291
7181.89 288
7182.69 318
7183.49 253
7184.29 321
7185.09 263
7185.89 263
7186.69 275
7187.49 319
7188.29 314
7189.09 303
7189.89 307
7190.69 256
7191.49 271
7192.29 266
7193.09 259
7193.89 283
7194.69 299
7195.49 311
7196.29 297
7197.10 254
7197.90 234
7198.70 267
7199.50 250
7200.30 279
7201.10 314
7201.90 356
7202.70 279
7203.50 249
7204.30 293
7205.11 284
7205.91 251
7206.71 254
7207.51 245
7208.31 264
7209.11 287
7209.91 236
7210.71 270
7211.52 301
7212.32 252
7213.12 275
7213.92 273
7214.72 276
7215.52 258
7216.33 250
7217.13 257
7217.93 257
7218.73 228
7219.53 263
7220.34 262
7221.14 250
7221.94 281
7222.74 271
7223.54 309
7224.35 282
7225.15 278
7225.95 271
7226.75 301
7227.56 307
7228.36 360
7229.16 290
7229.96 265
7230.77 270
7231.57 287
7232.37 319
7233.17 292
7233.98 295
7234.78 301
7235.58 305
7236.38 291
7237.19 301
7237.99 269
7238.79 242
7239.60 278
7240.40 348
7241.20 319
7242.01 341
7242.81 421
7243.61 344
7244.42 329
7245.22 383
7246.02 322
7246.83 335
7247.63 324
7248.43 255
7249.24 304
7250.04 309
7250.84 282
7251.65 271
7252.45 280
7253.26 270
7254.06 320
7254.86 328
7255.67 313
7256.47 325
7257.28 275
7258.08 289
7258.88 343
7259.69 334
7260.49 282
7261.30 295
7262.10 334
7262.90 325
7263.71 280
7264.51 339
7265.32 336
7266.12 292
7266.93 313
7267.73 322
7268.54 343
7269.34 319
7270.15 271
7270.95 271
7271.76 341
7272.56 363
7273.37 372
7274.17 332
7274.98 303
7275.78 351
7276.59 294
7277.39 295
7278.20 310
7279.00 339
7279.81 407
7280.61 350
7281.42 334
7282.22 350
7283.03 385
7283.83 405
7284.64 372
7285.45 415
7286.25 459
7287.06 486
7287.86 541
7288.67 517
7289.47 522
7290.28 583
7291.09 568
7291.89 524
7292.70 546
7293.50 476
7294.31 414
7295.12 431
7295.92 403
7296.73 401
7297.53 355
7298.34 391
7299.15 415
7299.95 368
7300.76 376
7301.57 431
7302.37 398
7303.18 354
7303.99 394
7304.79 355
7305.60 353
7306.41 343
7307.21 360
7308.02 356
7308.83 354
7309.63 339
7310.44 303
7311.25 344
7312.06 365
7312.86 364
7313.67 380
7314.48 368
7315.28 339
7316.09 451
7316.90 448
7317.71 414
7318.51 410
7319.32 395
7320.13 403
7320.94 470
7321.74 472
7322.55 473
7323.36 536
7324.17 520
7324.97 494
7325.78 486
7326.59 459
7327.40 539
7328.21 509
7329.01 478
7329.82 472
7330.63 472
7331.44 417
7332.25 398
7333.06 370
7333.86 357
7334.67 390
7335.48 376
7336.29 391
7337.10 350
7337.91 332
7338.71 353
7339.52 355
7340.33 386
7341.14 353
7341.95 389
7342.76 339
7343.57 373
7344.38 350
7345.18 325
7345.99 345
7346.80 382
7347.61 403
7348.42 344
7349.23 349
7350.04 339
7350.85 380
7351.66 362
7352.47 313
7353.28 331
7354.09 381
7354.89 355
7355.70 321
7356.51 350
7357.32 382
7358.13 362
7358.94 337
7359.75 336
7360.56 334
7361.37 353
7362.18 319
7362.99 402
7363.80 383
7364.61 386
7365.42 390
7366.23 336
7367.04 367
7367.85 365
7368.66 340
7369.47 328
7370.28 355
7371.09 324
7371.90 387
7372.71 349
7373.52 343
7374.33 387
7375.15 338
7375.96 374
7376.77 373
7377.58 320
7378.39 336
7379.20 321
7380.01 334
7380.82 353
7381.63 309
7382.44 397
7383.25 417
7384.06 401
7384.88 416
7385.69 384
7386.50 407
7387.31 463
7388.12 428
7388.93 386
7389.74 394
7390.55 425
7391.37 424
7392.18 336
7392.99 312
7393.80 365
7394.61 388
7395.42 316
7396.24 347
7397.05 348
7397.86 334
7398.67 349
7399.48 365
7400.30 375
7401.11 368
7401.92 442
7402.73 406
7403.54 368
7404.36 433
7405.17 464
7405.98 500
7406.79 431
7407.60 394
7408.42 381
7409.23 413
7410.04 361
7410.85 415
7411.67 340
7412.48 318
7413.29 322
7414.11 332
7414.92 333
7415.73 367
7416.54 330
7417.36 309
7418.17 314
7418.98 335
7419.80 314
7420.61 269
7421.42 304
7422.23 281
7423.05 268
7423.86 280
7424.67 333
7425.49 360
7426.30 310
7427.11 318
7427.93 258
7428.74 265
7429.56 293
7430.37 248
7431.18 259
7432.00 266
7432.81 254
7433.62 277
7434.44 277
7435.25 246
7436.07 258
7436.88 279
7437.69 273
7438.51 281
7439.32 328
7440.14 366
7440.95 305
7441.76 284
7442.58 258
7443.39 256
7444.21 293
7445.02 303
7445.84 271
7446.65 275
7447.46 277
7448.28 278
7449.09 331
7449.91 328
7450.72 338
7451.54 315
7452.35 343
7453.17 329
7453.98 282
7454.80 286
7455.61 291
7456.43 244
7457.24 238
7458.06 254
7458.87 253
7459.69 240
7460.50 260
7461.32 275
7462.13 260
7462.95 290
7463.77 294
7464.58 272
7465.40 265
7466.21 246
7467.03 269
7467.84 275
7468.66 277
7469.47 253
7470.29 231
7471.11 224
7471.92 251
7472.74 229
7473.55 252
7474.37 293
7475.19 287
7476.00 253
7476.82 255
7477.63 266
7478.45 263
7479.27 248
7480.08 285
7480.90 272
7481.72 280
7482.53 290
7483.35 268
7484.17 278
7484.98 301
7485.80 247
7486.62 241
7487.43 216
7488.25 202
7489.07 226
7489.88 197
7490.70 229
7491.52 303
7492.33 246
7493.15 275
7493.97 298
7494.78 245
7495.60 243
7496.42 238
7497.24 239
7498.05 257
7498.87 264
7499.69 252
7500.51 269
7501.32 221
7502.14 266
7502.96 241
7503.78 231
7504.59 246
7505.41 247
7506.23 271
7507.05 253
7507.86 260
7508.68 251
7509.50 255
7510.32 242
7511.14 257
7511.95 261
7512.77 257
7513.59 241
7514.41 231
7515.23 238
7516.05 226
7516.86 223
7517.68 253
7518.50 254
7519.32 250
7520.14 264
7520.96 256
7521.78 261
7522.59 246
7523.41 248
7524.23 282
7525.05 245
7525.87 269
7526.69 236
7527.51 250
7528.33 241
7529.14 246
7529.96 237
7530.78 244
7531.60 265
7532.42 257
7533.24 248
7534.06 237
7534.88 225
7535.70 217
7536.52 261
7537.34 251
7538.16 206
7538.98 261
7539.80 232
7540.62 237
7541.44 262
7542.25 260
7543.07 243
7543.89 218
7544.71 246
7545.53 255
7546.35 223
7547.17 248
7547.99 290
7548.81 272
7549.63 257
7550.45 235
7551.27 247
7552.09 215
7552.92 213
7553.74 277
7554.56 258
7555.38 225
7556.20 278
7557.02 289
7557.84 218
7558.66 240
7559.48 249
7560.30 296
7561.12 262
7561.94 298
7562.76 286
7563.58 290
7564.40 258
7565.23 253
7566.05 231
7566.87 234
7567.69 238
7568.51 248
7569.33 293
7570.15 248
7570.97 263
7571.79 273
7572.62 311
7573.44 292
7574.26 275
7575.08 245
7575.90 241
7576.72 223
7577.55 234
7578.37 235
7579.19 246
7580.01 261
7580.83 216
7581.65 223
7582.48 276
7583.30 266
7584.12 266
7584.94 278
7585.76 287
7586.59 246
7587.41 261
7588.23 280
7589.05 286
7589.88 279
7590.70 280
7591.52 253
7592.34 264
7593.16 314
7593.99 287
7594.81 274
7595.63 335
7596.46 290
7597.28 326
7598.10 291
7598.92 249
7599.75 308
7600.57 295
7601.39 309
7602.22 343
7603.04 326
7603.86 295
7604.68 301
7605.51 330
7606.33 302
7607.15 372
7607.98 370
7608.80 336
7609.62 362
7610.45 354
7611.27 350
7612.09 344
7612.92 315
7613.74 299
7614.57 302
7615.39 305
7616.21 320
7617.04 270
7617.86 287
7618.68 317
7619.51 320
7620.33 315
7621.16 295
7621.98 305
7622.80 334
7623.63 361
7624.45 332
7625.28 273
7626.10 275
7626.93 296
7627.75 360
7628.57 348
7629.40 320
7630.22 336
7631.05 316
7631.87 308
7632.70 316
7633.52 336
7634.35 329
7635.17 361
7636.00 305
7636.82 354
7637.65 362
7638.47 349
7639.30 357
7640.12 327
7640.95 301
7641.77 301
7642.60 322
7643.42 277
7644.25 250
7645.07 252
7645.90 210
7646.72 243
7647.55 244
7648.37 290
7649.20 292
7650.02 287
7650.85 281
7651.68 268
7652.50 282
7653.33 299
7654.15 261
7654.98 255
7655.81 288
7656.63 284
7657.46 283
7658.28 254
7659.11 297
7659.94 265
7660.76 262
7661.59 265
7662.41 267
7663.24 296
7664.07 241
7664.89 241
7665.72 264
7666.55 228
7667.37 241
7668.20 302
7669.03 281
7669.85 262
7670.68 230
7671.51 231
7672.33 306
7673.16 261
7673.99 275
7674.81 233
7675.64 214
7676.47 264
7677.29 287
7678.12 265
7678.95 219
7679.78 264
7680.60 269
7681.43 261
7682.26 254
7683.08 274
7683.91 251
7684.74 290
7685.57 282
7686.39 280
7687.22 269
7688.05 248
7688.88 221
7689.70 285
7690.53 237
7691.36 261
7692.19 285
7693.02 231
7693.84 237
7694.67 267
7695.50 268
7696.33 259
7697.16 274
7697.98 261
7698.81 230
7699.64 203
7700.47 219
7701.30 225
7702.13 235
7702.95 259
7703.78 257
7704.61 256
7705.44 185
7706.27 223
7707.10 206
7707.93 215
7708.75 219
7709.58 209
7710.41 230
7711.24 242
7712.07 250
7712.90 210
7713.73 224
7714.56 223
7715.39 234
7716.22 209
7717.04 193
7717.87 233
7718.70 234
7719.53 266
7720.36 243
7721.19 229
7722.02 212
7722.85 246
7723.68 242
7724.51 222
7725.34 232
7726.17 273
7727.00 279
7727.83 242
7728.66 254
7729.49 225
7730.32 231
7731.15 229
7731.98 247
7732.81 255
7733.64 179
7734.47 204
7735.30 219
7736.13 215
7736.96 230
7737.79 227
7738.62 195
7739.45 236
7740.28 218
7741.11 247
7741.94 211
7742.77 229
7743.60 222
7744.43 216
7745.26 210
7746.09 208
7746.93 218
7747.76 271
7748.59 302
7749.42 262
7750.25 277
7751.08 310
7751.91 304
7752.74 329
7753.57 296
7754.40 291
7755.24 277
7756.07 232
7756.90 231
7757.73 266
7758.56 249
7759.39 219
7760.22 260
7761.06 249
7761.89 264
7762.72 234
7763.55 220
7764.38 222
7765.21 239
7766.05 240
7766.88 217
7767.71 268
7768.54 256
7769.37 230
7770.21 253
7771.04 243
7771.87 243
7772.70 266
7773.53 212
7774.37 258
7775.20 242
7776.03 241
7776.86 236
7777.70 219
7778.53 236
7779.36 234
7780.19 226
7781.03 248
7781.86 223
7782.69 219
7783.52 230
7784.36 212
7785.19 223
7786.02 211
7786.86 215
7787.69 217
7788.52 218
7789.36 214
7790.19 230
7791.02 240
7791.85 195
7792.69 202
7793.52 234
7794.35 238
7795.19 253
7796.02 238
7796.86 174
7797.69 185
7798.52 214
7799.36 231
7800.19 196
7801.02 195
7801.86 224
7802.69 183
7803.52 162
7804.36 222
7805.19 230
7806.03 229
7806.86 198
7807.69 214
7808.53 241
7809.36 244
7810.20 239
7811.03 201
7811.87 213
7812.70 245
7813.53 226
7814.37 230
7815.20 224
7816.04 281
7816.87 263
7817.71 249
7818.54 241
7819.38 254
7820.21 272
7821.05 238
7821.88 215
7822.72 225
7823.55 246
7824.39 240
7825.22 233
7826.06 247
7826.89 272
7827.73 259
7828.56 264
7829.40 282
7830.23 283
7831.07 263
7831.90 263
7832.74 263
7833.57 235
7834.41 217
7835.24 255
7836.08 232
7836.91 262
7837.75 224
7838.59 243
7839.42 238
7840.26 247
7841.09 230
7841.93 226
7842.77 267
7843.60 225
7844.44 238
7845.27 223
7846.11 216
7846.95 209
7847.78 230
7848.62 255
7849.45 246
7850.29 256
7851.13 307
7851.96 267
7852.80 215
7853.64 206
7854.47 238
7855.31 244
7856.15 202
7856.98 250
7857.82 237
7858.66 250
7859.49 239
7860.33 249
7861.17 266
7862.00 250
7862.84 235
7863.68 246
7864.52 266
7865.35 238
7866.19 277
7867.03 280
7867.86 253
7868.70 244
7869.54 239
7870.38 231
7871.21 248
7872.05 281
7872.89 278
7873.73 235
7874.56 254
7875.40 211
7876.24 233
7877.08 287
7877.92 254
7878.75 258
7879.59 246
7880.43 255
7881.27 324
7882.10 302
7882.94 285
7883.78 286
7884.62 278
7885.46 247
7886.30 227
7887.13 236
7887.97 214
7888.81 210
7889.65 222
7890.49 262
7891.33 268
7892.16 269
7893.00 281
7893.84 263
7894.68 257
7895.52 268
7896.36 281
7897.20 279
7898.04 266
7898.88 281
7899.71 254
7900.55 245
7901.39 272
7902.23 267
7903.07 212
7903.91 260
7904.75 254
7905.59 267
7906.43 268
7907.27 259
7908.11 267
7908.95 241
7909.79 248
7910.62 218
7911.46 232
7912.30 240
7913.14 260
7913.98 212
7914.82 204
7915.66 210
7916.50 203
7917.34 219
7918.18 252
7919.02 277
7919.86 250
7920.70 253
7921.54 240
7922.38 242
7923.22 253
7924.06 248
7924.90 240
7925.74 241
7926.58 204
7927.43 221
7928.27 232
7929.11 216
7929.95 213
7930.79 212
7931.63 222
7932.47 227
7933.31 203
7934.15 219
7934.99 252
7935.83 216
7936.67 219
7937.51 236
7938.36 201
7939.20 252
7940.04 228
7940.88 214
7941.72 231
7942.56 209
7943.40 179
7944.24 249
7945.09 229
7945.93 186
7946.77 225
7947.61 205
7948.45 223
7949.29 208
7950.13 196
7950.98 219
7951.82 196
7952.66 207
7953.50 231
7954.34 192
7955.19 197
7956.03 271
7956.87 232
7957.71 228
7958.55 205
7959.40 204
7960.24 228
7961.08 236
7961.92 229
7962.76 217
7963.61 237
7964.45 215
7965.29 237
7966.13 235
7966.98 245
7967.82 234
7968.66 231
7969.50 237
7970.35 229
7971.19 220
7972.03 230
7972.88 253
7973.72 211
7974.56 223
7975.40 176
7976.25 237
7977.09 251
7977.93 223
7978.78 255
7979.62 256
7980.46 259
7981.31 224
7982.15 228
7982.99 225
7983.84 192
7984.68 242
7985.52 228
7986.37 177
7987.21 203
7988.06 194
7988.90 259
7989.74 232
7990.59 215
7991.43 213
7992.27 233
7993.12 195
7993.96 175
7994.81 222
7995.65 219
7996.49 221
7997.34 218
7998.18 175
7999.03 184
7999.87 202
8000.72 236
8001.56 227
8002.40 184
8003.25 166
8004.09 196
8004.94 201
8005.78 186
8006.63 179
8007.47 178
8008.32 178
8009.16 200
8010.01 216
8010.85 154
8011.70 199
8012.54 177
8013.39 183
8014.23 152
8015.08 173
8015.92 227
8016.77 232
8017.61 204
8018.46 188
8019.30 206
8020.15 210
8020.99 163
8021.84 212
8022.68 211
8023.53 229
8024.38 206
8025.22 187
8026.07 191
8026.91 184
8027.76 202
8028.60 231
8029.45 178
8030.30 197
8031.14 160
8031.99 169
8032.83 235
8033.68 217
8034.53 185
8035.37 208
8036.22 194
8037.06 207
8037.91 193
8038.76 188
8039.60 221
8040.45 225
8041.30 199
8042.14 189
8042.99 180
8043.84 208
8044.68 189
8045.53 196
8046.38 206
8047.22 209
8048.07 201
8048.92 175
8049.76 181
8050.61 181
8051.46 178
8052.30 218
8053.15 199
8054.00 206
8054.85 208
8055.69 218
8056.54 199
8057.39 197
8058.24 192
8059.08 235
8059.93 180
8060.78 179
8061.63 227
8062.47 213
8063.32 177
8064.17 163
8065.02 174
8065.86 166
8066.71 203
8067.56 193
8068.41 191
8069.26 188
8070.10 208
8070.95 197
8071.80 216
8072.65 196
8073.50 199
8074.34 184
8075.19 175
8076.04 196
8076.89 210
8077.74 204
8078.59 189
8079.43 185
8080.28 207
8081.13 192
8081.98 197
8082.83 186
8083.68 181
8084.53 148
8085.37 167
8086.22 166
8087.07 178
8087.92 229
8088.77 207
8089.62 159
8090.47 187
8091.32 223
8092.17 223
8093.02 241
8093.87 188
8094.71 200
8095.56 192
8096.41 202
8097.26 173
8098.11 216
8098.96 210
8099.81 218
8100.66 208
8101.51 198
8102.36 190
8103.21 179
8104.06 193
8104.91 165
8105.76 170
8106.61 185
8107.46 201
8108.31 180
8109.16 153
8110.01 179
8110.86 177
8111.71 150
8112.56 170
8113.41 180
8114.26 212
8115.11 180
8115.96 194
8116.81 222
8117.66 194
8118.51 173
8119.36 200
8120.21 192
8121.06 208
8121.92 204
8122.77 217
8123.62 214
8124.47 197
8125.32 206
8126.17 229
8127.02 225
8127.87 220
8128.72 200
8129.57 203
8130.43 173
8131.28 220
8132.13 241
8132.98 223
8133.83 181
8134.68 164
8135.53 215
8136.38 231
8137.24 207
8138.09 202
8138.94 182
8139.79 187
8140.64 180
8141.49 195
8142.35 176
8143.20 195
8144.05 190
8144.90 243
8145.75 231
8146.61 189
8147.46 213
8148.31 212
8149.16 213
8150.01 221
8150.87 205
8151.72 207
8152.57 225
8153.42 220
8154.28 199
8155.13 205
8155.98 201
8156.83 255
8157.69 216
8158.54 232
8159.39 220
8160.24 231
8161.10 235
8161.95 222
8162.80 252
8163.66 248
8164.51 211
8165.36 254
8166.21 238
8167.07 205
8167.92 229
8168.77 211
8169.63 201
8170.48 188
8171.33 215
8172.19 208
8173.04 198
8173.89 196
8174.75 173
8175.60 173
8176.46 215
8177.31 209
8178.16 190
8179.02 166
8179.87 145
8180.72 187
8181.58 229
8182.43 203
8183.29 197
8184.14 197
8184.99 188
8185.85 215
8186.70 180
8187.56 215
8188.41 216
8189.26 201
8190.12 182
8190.97 186
8191.83 174
8192.68 183
8193.54 200
8194.39 172
8195.25 180
8196.10 158
8196.95 192
8197.81 207
8198.66 205
8199.52 203
8200.37 166
8201.23 179
8202.08 209
8202.94 193
8203.79 165
8204.65 185
8205.50 223
8206.36 166
8207.21 207
8208.07 228
8208.92 171
8209.78 194
8210.64 196
8211.49 187
8212.35 199
8213.20 209
8214.06 203
8214.91 202
8215.77 196
8216.62 201
8217.48 208
8218.34 202
8219.19 225
8220.05 193
8220.90 219
8221.76 173
8222.61 200
8223.47 221
8224.33 259
8225.18 260
8226.04 244
8226.90 184
8227.75 217
8228.61 241
8229.46 247
8230.32 203
8231.18 189
8232.03 216
8232.89 210
8233.75 234
8234.60 172
8235.46 214
8236.32 169
8237.17 206
8238.03 245
8238.89 224
8239.74 177
8240.60 209
8241.46 194
8242.32 178
8243.17 164
8244.03 186
8244.89 240
8245.74 196
8246.60 225
8247.46 193
8248.32 194
8249.17 211
8250.03 209
8250.89 187
8251.75 185
8252.60 160
8253.46 180
8254.32 186
8255.18 196
8256.03 224
8256.89 237
8257.75 215
8258.61 213
8259.47 197
8260.32 174
8261.18 189
8262.04 205
8262.90 196
8263.76 165
8264.61 175
8265.47 149
8266.33 205
8267.19 197
8268.05 179
8268.91 188
8269.76 209
8270.62 205
8271.48 194
8272.34 178
8273.20 184
8274.06 189
8274.92 207
8275.77 207
8276.63 186
8277.49 184
8278.35 212
8279.21 207
8280.07 171
8280.93 196
8281.79 218
8282.65 196
8283.51 182
8284.36 204
8285.22 172
8286.08 192
8286.94 223
8287.80 181
8288.66 196
8289.52 224
8290.38 236
8291.24 228
8292.10 190
8292.96 194
8293.82 203
8294.68 171
8295.54 178
8296.40 223
8297.26 218
8298.12 228
8298.98 207
8299.84 228
8300.70 206
8301.56 188
8302.42 222
8303.28 242
8304.14 185
8305.00 239
8305.86 216
8306.72 181
8307.58 209
8308.44 202
8309.30 214
8310.16 200
8311.02 201
8311.88 201
8312.74 227
8313.60 196
8314.46 168
8315.33 194
8316.19 216
8317.05 189
8317.91 235
8318.77 217
8319.63 228
8320.49 248
8321.35 232
8322.21 213
8323.08 194
8323.94 205
8324.80 247
8325.66 212
8326.52 224
8327.38 214
8328.24 197
8329.10 186
8329.97 181
8330.83 196
8331.69 193
8332.55 238
8333.41 223
8334.28 250
8335.14 241
8336.00 217
8336.86 206
8337.72 209
8338.58 205
8339.45 174
8340.31 232
8341.17 248
8342.03 221
8342.90 208
8343.76 233
8344.62 216
8345.48 198
8346.35 211
8347.21 221
8348.07 209
8348.93 214
8349.80 224
8350.66 232
8351.52 230
8352.38 205
8353.25 186
8354.11 172
8354.97 219
8355.83 216
8356.70 201
8357.56 209
8358.42 206
8359.29 237
8360.15 248
8361.01 261
8361.88 265
8362.74 242
8363.60 251
8364.47 232
8365.33 182
8366.19 184
8367.06 204
8367.92 233
8368.78 238
8369.65 237
8370.51 228
8371.38 239
8372.24 243
8373.10 280
8373.97 271
8374.83 249
8375.69 239
8376.56 219
8377.42 239
8378.29 237
8379.15 210
8380.01 252
8380.88 250
8381.74 229
8382.61 232
8383.47 225
8384.34 245
8385.20 217
8386.07 220
8386.93 213
8387.79 267
8388.66 274
8389.52 277
8390.39 222
8391.25 257
8392.12 245
8392.98 241
8393.85 232
8394.71 220
8395.58 262
8396.44 268
8397.31 273
8398.17 263
8399.04 266
8399.90 281
8400.77 301
8401.63 266
8402.50 279
8403.36 264
8404.23 261
8405.10 268
8405.96 265
8406.83 225
8407.69 240
8408.56 277
8409.42 287
8410.29 287
8411.15 286
8412.02 323
8412.89 320
8413.75 262
8414.62 261
8415.48 280
8416.35 279
8417.22 295
8418.08 289
8418.95 290
8419.82 336
8420.68 367
8421.55 349
8422.41 311
8423.28 309
8424.15 319
8425.01 286
8425.88 302
8426.75 351
8427.61 332
8428.48 316
8429.35 325
8430.21 299
8431.08 351
8431.95 361
8432.81 310
8433.68 306
8434.55 318
8435.41 333
8436.28 323
8437.15 378
8438.02 347
8438.88 324
8439.75 389
8440.62 371
8441.49 388
8442.35 360
8443.22 406
8444.09 399
8444.96 378
8445.82 377
8446.69 403
8447.56 427
8448.43 404
8449.29 365
8450.16 389
8451.03 384
8451.90 412
8452.77 399
8453.63 468
8454.50 440
8455.37 424
8456.24 445
8457.11 494
8457.97 434
8458.84 516
8459.71 590
8460.58 589
8461.45 685
8462.32 764
8463.18 760
8464.05 682
8464.92 626
8465.79 624
8466.66 531
8467.53 529
8468.40 510
8469.26 445
8470.13 496
8471.00 433
8471.87 443
8472.74 550
8473.61 599
8474.48 577
8475.35 595
8476.22 703
8477.09 616
8477.95 644
8478.82 587
8479.69 563
8480.56 529
8481.43 455
8482.30 367
8483.17 391
8484.04 409
8484.91 368
8485.78 364
8486.65 364
8487.52 347
8488.39 315
8489.26 377
8490.13 345
8491.00 279
8491.87 305
8492.74 321
8493.61 349
8494.48 386
8495.35 351
8496.22 337
8497.09 343
8497.96 312
8498.83 315
8499.70 334
8500.57 375
8501.44 367
8502.31 340
8503.18 351
8504.05 371
8504.92 377
8505.79 355
8506.66 309
8507.53 352
8508.41 350
8509.28 315
8510.15 329
8511.02 385
8511.89 347
8512.76 354
8513.63 346
8514.50 371
8515.37 375
8516.24 396
8517.12 389
8517.99 330
8518.86 351
8519.73 349
8520.60 386
8521.47 369
8522.34 331
8523.22 335
8524.09 361
8524.96 358
8525.83 365
8526.70 342
8527.57 336
8528.45 342
8529.32 387
8530.19 417
8531.06 418
8531.93 378
8532.81 341
8533.68 361
8534.55 378
8535.42 385
8536.29 381
8537.17 416
8538.04 343
8538.91 377
8539.78 370
8540.66 359
8541.53 356
8542.40 415
8543.27 381
8544.15 355
8545.02 376
8545.89 420
8546.76 401
8547.64 371
8548.51 444
8549.38 424
8550.26 407
8551.13 360
8552.00 356
8552.87 318
8553.75 355
8554.62 330
8555.49 369
8556.37 380
8557.24 425
8558.11 478
8558.99 436
8559.86 425
8560.73 393
8561.61 364
8562.48 365
8563.36 397
8564.23 410
8565.10 370
8565.98 387
8566.85 354
8567.72 335
8568.60 311
8569.47 318
8570.35 365
8571.22 326
8572.09 367
8572.97 345
8573.84 308
8574.72 316
8575.59 305
8576.46 275
8577.34 328
8578.21 304
8579.09 309
8579.96 333
8580.84 238
8581.71 282
8582.59 316
8583.46 297
8584.34 284
8585.21 300
8586.08 318
8586.96 297
8587.83 297
8588.71 343
8589.58 329
8590.46 313
8591.33 314
8592.21 333
8593.08 318
8593.96 290
8594.83 296
8595.71 304
8596.59 296
8597.46 281
8598.34 268
8599.21 333
8600.09 286
8600.96 301
8601.84 253
8602.71 268
8603.59 308
8604.46 302
8605.34 299
8606.22 259
8607.09 264
8607.97 284
8608.84 277
8609.72 272
8610.60 287
8611.47 284
8612.35 279
8613.22 254
8614.10 292
8614.98 317
8615.85 296
8616.73 311
8617.61 303
8618.48 319
8619.36 342
8620.24 316
8621.11 310
8621.99 320
8622.87 320
8623.74 285
8624.62 295
8625.50 302
8626.37 336
8627.25 373
8628.13 317
8629.00 315
8629.88 327
8630.76 322
8631.63 318
8632.51 293
8633.39 326
8634.27 335
8635.14 313
8636.02 325
8636.90 336
8637.77 299
8638.65 301
8639.53 311
8640.41 313
8641.28 291
8642.16 326
8643.04 290
8643.92 264
8644.80 311
8645.67 329
8646.55 324
8647.43 313
8648.31 291
8649.19 304
8650.06 351
8650.94 331
8651.82 295
8652.70 324
8653.58 349
8654.45 311
8655.33 312
8656.21 316
8657.09 323
8657.97 352
8658.85 357
8659.72 279
8660.60 351
8661.48 362
8662.36 322
8663.24 327
8664.12 334
8665.00 294
8665.88 327
8666.75 300
8667.63 302
8668.51 326
8669.39 304
8670.27 331
8671.15 377
8672.03 318
8672.91 303
8673.79 318
8674.67 320
8675.55 364
8676.42 363
8677.30 392
8678.18 415
8679.06 363
8679.94 401
8680.82 348
8681.70 350
8682.58 387
8683.46 376
8684.34 390
8685.22 389
8686.10 358
8686.98 370
8687.86 354
8688.74 314
8689.62 364
8690.50 375
8691.38 374
8692.26 406
8693.14 450
8694.02 448
8694.90 520
8695.78 542
8696.66 611
8697.54 647
8698.42 624
8699.30 646
8700.18 685
8701.07 598
8701.95 559
8702.83 513
8703.71 458
8704.59 448
8705.47 384
8706.35 340
8707.23 383
8708.11 379
8708.99 365
8709.87 323
8710.75 339
8711.64 317
8712.52 312
8713.40 303
8714.28 290
8715.16 342
8716.04 307
8716.92 300
8717.81 294
8718.69 298
8719.57 279
8720.45 275
8721.33 257
8722.21 237
8723.10 285
8723.98 273
8724.86 258
8725.74 279
8726.62 274
8727.50 264
8728.39 254
8729.27 280
8730.15 283
8731.03 240
8731.91 268
8732.80 269
8733.68 280
8734.56 279
8735.44 306
8736.33 274
8737.21 287
8738.09 284
8738.97 274
8739.86 276
8740.74 260
8741.62 264
8742.50 272
8743.39 259
8744.27 228
8745.15 262
8746.04 261
8746.92 286
8747.80 296
8748.68 237
8749.57 260
8750.45 262
8751.33 244
8752.22 242
8753.10 275
8753.98 269
8754.87 228
8755.75 276
8756.63 260
8757.52 270
8758.40 242
8759.28 232
8760.17 273
8761.05 256
8761.94 324
8762.82 278
8763.70 286
8764.59 300
8765.47 268
8766.36 271
8767.24 251
8768.12 281
8769.01 296
8769.89 268
8770.78 282
8771.66 297
8772.54 299
8773.43 300
8774.31 319
8775.20 269
8776.08 274
8776.97 273
8777.85 307
8778.73 297
8779.62 307
8780.50 264
8781.39 271
8782.27 303
8783.16 292
8784.04 283
8784.93 266
8785.81 220
8786.70 258
8787.58 259
8788.47 271
8789.35 249
8790.24 277
8791.12 268
8792.01 258
8792.89 255
8793.78 247
8794.66 268
8795.55 281
8796.44 279
8797.32 253
8798.21 206
8799.09 245
8799.98 258
8800.86 276
8801.75 277
8802.63 245
8803.52 214
8804.41 221
8805.29 233
8806.18 224
8807.06 216
8807.95 244
8808.84 215
8809.72 231
8810.61 250
8811.49 236
8812.38 268
8813.27 249
8814.15 241
8815.04 228
8815.93 207
8816.81 232
8817.70 208
8818.59 215
8819.47 227
8820.36 232
8821.25 245
8822.13 262
8823.02 267
8823.91 217
8824.79 221
8825.68 204
8826.57 238
8827.45 235
8828.34 220
8829.23 228
8830.12 242
8831.00 255
8831.89 227
8832.78 211
8833.66 206
8834.55 211
8835.44 189
8836.33 231
8837.21 253
8838.10 263
8838.99 206
8839.88 191
8840.76 195
8841.65 200
8842.54 202
8843.43 242
8844.32 240
8845.20 217
8846.09 217
8846.98 233
8847.87 228
8848.76 240
8849.64 224
8850.53 189
8851.42 199
8852.31 187
8853.20 186
8854.09 209
8854.97 239
8855.86 193
8856.75 226
8857.64 226
8858.53 233
8859.42 209
8860.30 227
8861.19 190
8862.08 177
8862.97 195
8863.86 200
8864.75 214
8865.64 218
8866.53 216
8867.42 204
8868.30 201
8869.19 212
8870.08 226
8870.97 218
8871.86 199
8872.75 196
8873.64 205
8874.53 200
8875.42 210
8876.31 215
8877.20 204
8878.09 218
8878.98 196
8879.87 190
8880.76 196
8881.65 199
8882.54 162
8883.43 181
8884.32 187
8885.21 184
8886.10 198
8886.99 179
8887.88 158
8888.77 151
8889.66 168
8890.55 157
8891.44 214
8892.33 180
8893.22 196
8894.11 161
8895.00 157
8895.89 175
8896.78 184
8897.67 214
8898.56 201
8899.45 170
8900.34 159
8901.23 184
8902.12 195
8903.01 227
8903.90 163
8904.79 187
8905.69 195
8906.58 162
8907.47 136
8908.36 117
8909.25 125
8910.14 180
8911.03 159
8911.92 171
8912.82 209
8913.71 159
8914.60 175
8915.49 150
8916.38 147
8917.27 143
8918.16 144
8919.06 126
8919.95 144
8920.84 165
8921.73 172
8922.62 153
8923.51 163
8924.41 159
8925.30 147
8926.19 149
8927.08 156
8927.97 176
8928.87 163
8929.76 156
8930.65 196
8931.54 186
8932.43 169
8933.33 169
8934.22 156
8935.11 156
8936.00 175
8936.90 154
8937.79 167
8938.68 165
8939.57 164
8940.47 183
8941.36 203
8942.25 167
8943.15 186
8944.04 160
8944.93 189
8945.82 215
8946.72 156
8947.61 178
8948.50 162
8949.40 162
8950.29 161
8951.18 175
8952.08 144
8952.97 174
8953.86 199
8954.76 150
8955.65 151
8956.54 159
8957.44 157
8958.33 145
8959.22 160
8960.12 165
8961.01 151
8961.91 154
8962.80 152
8963.69 164
8964.59 164
8965.48 186
8966.37 147
8967.27 155
8968.16 158
8969.06 149
8969.95 170
8970.85 143
8971.74 144
8972.63 148
8973.53 161
8974.42 167
8975.32 167
8976.21 146
8977.11 163
8978.00 151
8978.90 175
8979.79 149
8980.68 174
8981.58 146
8982.47 130
8983.37 144
8984.26 159
8985.16 172
8986.05 162
8986.95 167
8987.84 158
8988.74 145
8989.63 159
8990.53 168
8991.42 146
8992.32 152
8993.22 155
8994.11 156
8995.01 155
8995.90 146
8996.80 133
8997.69 136
8998.59 115
8999.48 159
9000.38 129
9001.28 152
9002.17 148
9003.07 154
9003.96 153
9004.86 174
9005.75 175
9006.65 131
9007.55 140
9008.44 139
9009.34 136
9010.23 124
9011.13 125
9012.03 122
9012.92 163
9013.82 146
9014.72 147
9015.61 146
9016.51 141
9017.41 146
9018.30 165
9019.20 136
9020.10 135
9020.99 154
9021.89 125
9022.79 162
9023.68 165
9024.58 150
9025.48 163
9026.37 145
9027.27 147
9028.17 127
9029.06 150
9029.96 130
9030.86 139
9031.76 201
9032.65 137
9033.55 160
9034.45 144
9035.35 150
9036.24 134
9037.14 143
9038.04 106
9038.94 139
9039.83 147
9040.73 144
9041.63 138
9042.53 151
9043.42 166
9044.32 178
9045.22 179
9046.12 109
9047.02 130
9047.91 123
9048.81 138
9049.71 115
9050.61 138
9051.51 163
9052.41 176
9053.30 137
9054.20 115
9055.10 120
9056.00 146
9056.90 140
9057.80 152
9058.69 126
9059.59 129
9060.49 129
9061.39 133
9062.29 127
9063.19 148
9064.09 154
9064.99 144
9065.88 123
9066.78 142
9067.68 131
9068.58 165
9069.48 176
9070.38 151
9071.28 143
9072.18 147
9073.08 140
9073.98 165
9074.88 155
9075.78 131
9076.68 134
9077.58 167
9078.47 130
9079.37 127
9080.27 147
9081.17 140
9082.07 150
9082.97 165
9083.87 145
9084.77 159
9085.67 133
9086.57 162
9087.47 159
9088.37 149
9089.27 166
9090.17 150
9091.07 156
9091.97 157
9092.87 159
9093.77 170
9094.67 148
9095.58 142
9096.48 145
9097.38 145
9098.28 109
9099.18 148
9100.08 162
9100.98 153
9101.88 134
9102.78 138
9103.68 136
9104.58 159
9105.48 127
9106.38 149
9107.28 135
9108.19 147
9109.09 137
9109.99 129
9110.89 150
9111.79 147
9112.69 131
9113.59 143
9114.49 133
9115.40 146
9116.30 155
9117.20 163
9118.10 164
9119.00 147
9119.90 121
9120.81 129
9121.71 140
9122.61 133
9123.51 133
9124.41 153
9125.31 149
9126.22 138
9127.12 153
9128.02 171
9128.92 143
9129.82 139
9130.73 132
9131.63 152
9132.53 127
9133.43 136
9134.34 129
9135.24 136
9136.14 136
9137.04 135
9137.95 155
9138.85 153
9139.75 159
9140.65 132
9141.56 130
9142.46 154
9143.36 152
9144.26 140
9145.17 138
9146.07 132
9146.97 130
9147.88 137
9148.78 152
9149.68 138
9150.59 166
9151.49 183
9152.39 179
9153.29 139
9154.20 130
9155.10 145
9156.01 135
9156.91 136
9157.81 114
9158.72 119
9159.62 150
9160.52 145
9161.43 140
9162.33 137
9163.23 124
9164.14 121
9165.04 130
9165.95 155
9166.85 147
9167.75 163
9168.66 131
9169.56 126
9170.47 123
9171.37 145
9172.27 177
9173.18 141
9174.08 127
9174.99 138
9175.89 118
9176.80 150
9177.70 170
9178.60 132
9179.51 110
9180.41 126
9181.32 118
9182.22 140
9183.13 144
9184.03 114
9184.94 128
9185.84 144
9186.75 127
9187.65 140
9188.56 139
9189.46 126
9190.37 132
9191.27 108
9192.18 135
9193.08 125
9193.99 136
9194.89 165
9195.80 126
9196.71 143
9197.61 141
9198.52 133
9199.42 141
9200.33 153
9201.23 163
9202.14 124
9203.04 128
9203.95 153
9204.86 146
9205.76 147
9206.67 145
9207.57 128
9208.48 156
9209.39 154
9210.29 146
9211.20 157
9212.10 122
9213.01 127
9213.92 152
9214.82 158
9215.73 161
9216.64 173
9217.54 126
9218.45 146
9219.36 139
9220.26 149
9221.17 141
9222.08 150
9222.98 122
9223.89 128
9224.80 143
9225.70 158
9226.61 156
9227.52 140
9228.42 114
9229.33 146
9230.24 118
9231.14 162
9232.05 121
9232.96 110
9233.87 125
9234.77 125
9235.68 149
9236.59 143
9237.50 108
9238.40 125
9239.31 147
9240.22 169
9241.13 141
9242.03 128
9242.94 157
9243.85 157
9244.76 156
9245.66 132
9246.57 137
9247.48 133
9248.39 131
9249.30 128
9250.20 119
9251.11 128
9252.02 147
9252.93 145
9253.84 144
9254.75 123
9255.65 129
9256.56 151
9257.47 130
9258.38 123
9259.29 118
9260.20 167
9261.10 165
9262.01 157
9262.92 120
9263.83 130
9264.74 139
9265.65 143
9266.56 136
9267.47 134
9268.37 160
9269.28 162
9270.19 119
9271.10 144
9272.01 153
9272.92 133
9273.83 163
9274.74 146
9275.65 136
9276.56 110
9277.47 116
9278.38 137
9279.29 158
9280.20 162
9281.11 131
9282.01 113
9282.92 113
9283.83 134
9284.74 117
9285.65 101
9286.56 131
9287.47 119
9288.38 140
9289.29 125
9290.20 130
9291.11 147
9292.02 122
9292.93 117
9293.84 123
9294.75 125
9295.66 111
9296.57 103
9297.49 118
9298.40 126
9299.31 140
9300.22 145
9301.13 135
9302.04 164
9302.95 144
9303.86 157
9304.77 135
9305.68 128
9306.59 151
9307.50 134
9308.41 130
9309.32 113
9310.24 131
9311.15 133
9312.06 127
9312.97 142
9313.88 131
9314.79 139
9315.70 151
9316.61 135
9317.53 133
9318.44 149
9319.35 168
9320.26 166
9321.17 145
9322.08 175
9322.99 163
9323.91 115
9324.82 126
9325.73 150
9326.64 146
9327.55 112
9328.46 130
9329.38 168
9330.29 137
9331.20 130
9332.11 134
9333.03 135
9333.94 133
9334.85 131
9335.76 147
9336.67 142
9337.59 133
9338.50 116
9339.41 152
9340.32 175
9341.24 160
9342.15 165
9343.06 122
9343.97 132
9344.89 141
9345.80 147
9346.71 136
9347.63 142
9348.54 162
9349.45 133
9350.36 159
9351.28 140
9352.19 126
9353.10 139
9354.02 127
9354.93 164
9355.84 162
9356.76 154
9357.67 161
9358.58 162
9359.50 144
9360.41 170
9361.32 132
9362.24 183
9363.15 172
9364.06 159
9364.98 151
9365.89 156
9366.81 132
9367.72 150
9368.63 168
9369.55 159
9370.46 142
9371.38 139
9372.29 164
9373.20 187
9374.12 129
9375.03 117
9375.95 151
9376.86 177
9377.77 163
9378.69 138
9379.60 169
9380.52 162
9381.43 155
9382.35 156
9383.26 145
9384.18 128
9385.09 158
9386.01 142
9386.92 163
9387.83 150
9388.75 160
9389.66 147
9390.58 124
9391.49 165
9392.41 183
9393.32 137
9394.24 153
9395.16 230
9396.07 233
9396.99 209
9397.90 192
9398.82 188
9399.73 169
9400.65 176
9401.56 158
9402.48 165
9403.39 161
9404.31 206
9405.22 190
9406.14 160
9407.06 146
9407.97 168
9408.89 187
9409.80 132
9410.72 157
9411.64 192
9412.55 176
9413.47 163
9414.38 172
9415.30 191
9416.22 159
9417.13 133
9418.05 151
9418.97 155
9419.88 159
9420.80 143
9421.71 127
9422.63 146
9423.55 155
9424.46 159
9425.38 136
9426.30 156
9427.21 152
9428.13 151
9429.05 128
9429.96 157
9430.88 169
9431.80 178
9432.72 171
9433.63 164
9434.55 157
9435.47 154
9436.38 140
9437.30 162
9438.22 169
9439.14 163
9440.05 173
9440.97 164
9441.89 197
9442.81 166
9443.72 138
9444.64 169
9445.56 172
9446.48 142
9447.39 174
9448.31 173
9449.23 148
9450.15 112
9451.07 162
9451.98 185
9452.90 168
9453.82 168
9454.74 153
9455.66 176
9456.57 186
9457.49 194
9458.41 208
9459.33 224
9460.25 214
9461.16 209
9462.08 197
9463.00 157
9463.92 191
9464.84 179
9465.76 142
9466.68 164
9467.59 178
9468.51 160
9469.43 169
9470.35 177
9471.27 178
9472.19 181
9473.11 170
9474.03 181
9474.95 145
9475.87 182
9476.78 193
9477.70 187
9478.62 200
9479.54 171
9480.46 176
9481.38 173
9482.30 159
9483.22 160
9484.14 187
9485.06 194
9485.98 207
9486.90 183
9487.82 162
9488.74 171
9489.66 186
9490.58 183
9491.50 172
9492.42 157
9493.34 188
9494.26 207
9495.18 164
9496.10 151
9497.02 133
9497.94 172
9498.86 159
9499.78 150
9500.70 175
9501.62 143
9502.54 136
9503.46 175
9504.38 189
9505.30 185
9506.22 207
9507.14 157
9508.06 137
9508.98 135
9509.90 164
9510.82 142
9511.75 139
9512.67 169
9513.59 153
9514.51 120
9515.43 145
9516.35 176
9517.27 158
9518.19 169
9519.11 161
9520.03 141
9520.96 144
9521.88 169
9522.80 128
9523.72 145
9524.64 159
9525.56 159
9526.48 148
9527.41 120
9528.33 181
9529.25 182
9530.17 174
9531.09 163
9532.02 164
9532.94 181
9533.86 194
9534.78 156
9535.70 171
9536.63 215
9537.55 172
9538.47 159
9539.39 195
9540.31 174
9541.24 168
9542.16 170
9543.08 155
9544.00 152
9544.93 158
9545.85 168
9546.77 152
9547.69 160
9548.62 171
9549.54 162
9550.46 179
9551.38 177
9552.31 175
9553.23 173
9554.15 136
9555.08 163
9556.00 190
9556.92 222
9557.84 151
9558.77 162
9559.69 183
9560.61 180
9561.54 175
9562.46 173
9563.38 161
9564.31 136
9565.23 135
9566.15 161
9567.08 182
9568.00 157
9568.93 158
9569.85 160
9570.77 169
9571.70 163
9572.62 173
9573.54 173
9574.47 149
9575.39 143
9576.32 174
9577.24 173
9578.16 183
9579.09 155
9580.01 138
9580.94 166
9581.86 183
9582.78 159
9583.71 135
9584.63 136
9585.56 138
9586.48 177
9587.41 170
9588.33 160
9589.26 197
9590.18 176
9591.11 160
9592.03 204
9592.96 188
9593.88 198
9594.80 175
9595.73 192
9596.65 163
9597.58 176
9598.50 196
9599.43 210
9600.35 189
9601.28 189
9602.21 169
9603.13 170
9604.06 206
9604.98 168
9605.91 200
9606.83 174
9607.76 222
9608.68 246
9609.61 233
9610.53 206
9611.46 187
9612.39 184
9613.31 175
9614.24 218
9615.16 223
9616.09 192
9617.02 207
9617.94 190
9618.87 230
9619.79 209
9620.72 188
9621.65 183
9622.57 157
9623.50 162
9624.42 168
9625.35 153
9626.28 197
9627.20 192
9628.13 197
9629.06 170
9629.98 186
9630.91 181
9631.84 196
9632.76 182
9633.69 187
9634.62 195
9635.54 202
9636.47 235
9637.40 218
9638.32 216
9639.25 214
9640.18 229
9641.11 218
9642.03 256
9642.96 257
9643.89 217
9644.81 231
9645.74 241
9646.67 234
9647.60 206
9648.52 192
9649.45 217
9650.38 254
9651.31 234
9652.23 270
9653.16 258
9654.09 280
9655.02 275
9655.95 251
9656.87 280
9657.80 277
9658.73 238
9659.66 223
9660.58 221
9661.51 231
9662.44 264
9663.37 256
9664.30 214
9665.23 202
9666.15 205
9667.08 209
9668.01 213
9668.94 222
9669.87 230
9670.80 219
9671.73 242
9672.65 287
9673.58 264
9674.51 265
9675.44 255
9676.37 201
9677.30 220
9678.23 236
9679.16 214
9680.08 240
9681.01 245
9681.94 252
9682.87 251
9683.80 259
9684.73 231
9685.66 250
9686.59 265
9687.52 273
9688.45 248
9689.38 245
9690.31 266
9691.24 260
9692.17 239
9693.09 227
9694.02 251
9694.95 256
9695.88 260
9696.81 260
9697.74 251
9698.67 286
9699.60 252
9700.53 252
9701.46 266
9702.39 338
9703.32 316
9704.25 291
9705.18 302
9706.11 325
9707.04 321
9707.97 332
9708.91 298
9709.84 275
9710.77 231
9711.70 299
9712.63 275
9713.56 196
9714.49 232
9715.42 224
9716.35 241
9717.28 211
9718.21 219
9719.14 244
9720.07 228
9721.00 215
9721.93 250
9722.87 220
9723.80 195
9724.73 217
9725.66 246
9726.59 193
9727.52 215
9728.45 241
9729.38 220
9730.32 222
9731.25 249
9732.18 252
9733.11 217
9734.04 200
9734.97 207
9735.91 199
9736.84 240
9737.77 237
9738.70 241
9739.63 236
9740.56 250
9741.50 231
9742.43 212
9743.36 231
9744.29 188
9745.22 226
9746.16 219
9747.09 198
9748.02 209
9748.95 217
9749.89 214
9750.82 209
9751.75 198
9752.68 208
9753.62 185
9754.55 183
9755.48 216
9756.41 208
9757.35 192
9758.28 217
9759.21 222
9760.14 195
9761.08 222
9762.01 255
9762.94 224
9763.88 193
9764.81 198
9765.74 202
9766.68 218
9767.61 226
9768.54 223
9769.48 238
9770.41 227
9771.34 211
9772.28 212
9773.21 206
9774.14 207
9775.08 235
9776.01 208
9776.94 214
9777.88 221
9778.81 194
9779.74 191
9780.68 171
9781.61 180
9782.55 199
9783.48 236
9784.41 232
9785.35 250
9786.28 247
9787.22 248
9788.15 244
9789.08 207
9790.02 245
9790.95 229
9791.89 242
9792.82 259
9793.76 262
9794.69 247
9795.63 232
9796.56 226
9797.49 206
9798.43 210
9799.36 203
9800.30 204
9801.23 245
9802.17 243
9803.10 205
9804.04 217
9804.97 224
9805.91 231
9806.84 232
9807.78 207
9808.71 197
9809.65 221
9810.58 232
9811.52 231
9812.45 216
9813.39 220
9814.33 222
9815.26 206
9816.20 206
9817.13 195
9818.07 188
9819.00 206
9819.94 201
9820.87 187
9821.81 177
9822.75 173
9823.68 166
9824.62 189
9825.55 183
9826.49 225
9827.43 220
9828.36 186
9829.30 183
9830.23 194
9831.17 193
9832.11 176
9833.04 208
9833.98 237
9834.92 200
9835.85 190
9836.79 188
9837.73 193
9838.66 192
9839.60 173
9840.54 187
9841.47 180
9842.41 208
9843.35 237
9844.28 203
9845.22 171
9846.16 154
9847.09 227
9848.03 201
9848.97 189
9849.90 212
9850.84 200
9851.78 194
9852.72 221
9853.65 214
9854.59 193
9855.53 194
9856.47 201
9857.40 206
9858.34 204
9859.28 189
9860.22 186
9861.15 174
9862.09 179
9863.03 195
9863.97 222
9864.90 217
9865.84 190
9866.78 183
9867.72 183
9868.66 183
9869.59 188
9870.53 221
9871.47 189
9872.41 189
9873.35 182
9874.29 188
9875.22 185
9876.16 235
9877.10 254
9878.04 231
9878.98 234
9879.92 183
9880.85 200
9881.79 210
9882.73 238
9883.67 192
9884.61 209
9885.55 213
9886.49 203
9887.43 183
9888.37 201
9889.30 194
9890.24 201
9891.18 210
9892.12 221
9893.06 185
9894.00 177
9894.94 165
9895.88 162
9896.82 192
9897.76 191
9898.70 186
9899.64 181
9900.58 209
9901.52 215
9902.45 166
9903.39 194
9904.33 214
9905.27 223
9906.21 208
9907.15 194
9908.09 244
9909.03 194
9909.97 203
9910.91 218
9911.85 201
9912.79 189
9913.73 202
9914.67 205
9915.61 188
9916.55 203
9917.49 237
9918.44 203
9919.38 196
9920.32 231
9921.26 220
9922.20 213
9923.14 208
9924.08 206
9925.02 223
9925.96 206
9926.90 207
9927.84 229
9928.78 234
9929.72 262
9930.66 301
9931.61 319
9932.55 357
9933.49 346
9934.43 327
9935.37 335
9936.31 313
9937.25 301
9938.19 290
9939.14 235
9940.08 228
9941.02 212
9941.96 222
9942.90 222
9943.84 231
9944.78 226
9945.73 241
9946.67 221
9947.61 230
9948.55 206
9949.49 198
9950.44 208
9951.38 219
9952.32 176
9953.26 178
9954.20 176
9955.15 199
9956.09 190
9957.03 188
9957.97 196
9958.91 191
9959.86 173
9960.80 184
9961.74 179
9962.68 201
9963.63 202
9964.57 167
9965.51 195
9966.45 201
9967.40 230
9968.34 179
9969.28 190
9970.23 175
9971.17 181
9972.11 182
9973.05 180
9974.00 173
9974.94 184
9975.88 167
9976.83 179
9977.77 214
9978.71 184
9979.66 194
9980.60 182
9981.54 202
9982.49 198
9983.43 194
9984.37 208
9985.32 205
9986.26 153
9987.20 175
9988.15 189
9989.09 178
9990.04 198
9990.98 162
9991.92 151
9992.87 191
9993.81 185
9994.76 167
9995.70 175
9996.64 173
9997.59 158
9998.53 163
9999.48 170
10000.42 163
10001.36 176
10002.31 177
10003.25 158
10004.20 150
10005.14 141
10006.09 216
10007.03 197
10007.98 175
10008.92 205
10009.87 219
10010.81 190
10011.76 154
10012.70 161
10013.64 179
10014.59 181
10015.53 160
10016.48 159
10017.43 173
10018.37 169
10019.32 152
10020.26 195
10021.21 179
10022.15 196
10023.10 173
10024.04 148
10024.99 165
10025.93 181
10026.88 149
10027.82 156
10028.77 180
10029.72 200
10030.66 203
10031.61 193
10032.55 172
10033.50 143
10034.44 153
10035.39 174
10036.34 195
10037.28 186
10038.23 184
10039.17 172
10040.12 155
10041.07 187
10042.01 175
10042.96 161
10043.91 164
10044.85 161
10045.80 185
10046.74 151
10047.69 129
10048.64 155
10049.58 152
10050.53 149
10051.48 164
10052.42 180
10053.37 166
10054.32 130
10055.27 145
10056.21 144
10057.16 152
10058.11 152
10059.05 151
10060.00 164
10060.95 180
10061.89 129
10062.84 131
10063.79 144
10064.74 150
10065.68 173
10066.63 168
10067.58 146
10068.53 141
10069.47 155
10070.42 157
10071.37 190
10072.32 150
10073.26 137
10074.21 152
10075.16 136
10076.11 138
10077.06 150
10078.00 165
10078.95 157
10079.90 150
10080.85 171
10081.80 174
10082.74 155
10083.69 167
10084.64 146
10085.59 145
10086.54 182
10087.49 151
10088.43 166
10089.38 159
10090.33 126
10091.28 137
10092.23 164
10093.18 136
10094.13 121
10095.07 131
10096.02 106
10096.97 148
10097.92 168
10098.87 169
10099.82 161
10100.77 157
10101.72 157
10102.67 153
10103.61 151
10104.56 172
10105.51 161
10106.46 173
10107.41 171
10108.36 160
10109.31 160
10110.26 154
10111.21 190
10112.16 160
10113.11 145
10114.06 126
10115.01 123
10115.96 137
10116.91 132
10117.86 148
10118.81 128
10119.76 130
10120.71 127
10121.66 134
10122.61 128
10123.56 125
10124.51 139
10125.46 127
10126.41 139
10127.36 144
10128.31 129
10129.26 135
10130.21 143
10131.16 152
10132.11 126
10133.06 139
10134.01 151
10134.96 148
10135.91 155
10136.86 135
10137.81 157
10138.76 108
10139.72 118
10140.67 127
10141.62 118
10142.57 119
10143.52 125
10144.47 120
10145.42 164
10146.37 127
10147.32 105
10148.28 138
10149.23 124
10150.18 153
10151.13 139
10152.08 142
10153.03 124
10153.98 111
10154.94 135
10155.89 186
10156.84 129
10157.79 134
10158.74 149
10159.69 128
10160.65 118
10161.60 114
10162.55 141
10163.50 103
10164.45 117
10165.41 137
10166.36 124
10167.31 109
10168.26 132
10169.21 109
10170.17 105
10171.12 114
10172.07 149
10173.02 138
10173.98 150
10174.93 147
10175.88 150
10176.83 129
10177.79 130
10178.74 113
10179.69 107
10180.64 149
10181.60 136
10182.55 121
10183.50 141
10184.46 112
10185.41 141
10186.36 150
10187.32 160
10188.27 148
10189.22 149
10190.18 154
10191.13 129
10192.08 117
10193.03 123
10193.99 113
10194.94 121
10195.90 138
10196.85 160
10197.80 124
10198.76 146
10199.71 174
10200.66 136
10201.62 147
10202.57 112
10203.52 113
10204.48 139
10205.43 136
10206.39 141
10207.34 148
10208.29 132
10209.25 143
10210.20 140
10211.16 152
10212.11 134
10213.07 153
10214.02 170
10214.97 180
10215.93 183
10216.88 132
10217.84 140
10218.79 169
10219.75 155
10220.70 119
10221.66 121
10222.61 148
10223.57 113
10224.52 128
10225.48 124
10226.43 135
10227.39 145
10228.34 139
10229.30 139
10230.25 138
10231.21 131
10232.16 128
10233.12 144
10234.07 122
10235.03 141
10235.98 112
10236.94 96
10237.89 130
10238.85 147
10239.80 157
10240.76 149
10241.72 141
10242.67 169
10243.63 182
10244.58 181
10245.54 142
10246.49 108
10247.45 124
10248.41 172
10249.36 155
10250.32 148
10251.27 160
10252.23 152
10253.19 132
10254.14 142
10255.10 140
10256.06 120
10257.01 149
10257.97 144
10258.92 141
10259.88 138
10260.84 138
10261.79 110
10262.75 134
10263.71 107
10264.66 106
10265.62 115
10266.58 129
10267.53 131
10268.49 151
10269.45 147
10270.41 135
10271.36 125
10272.32 115
10273.28 96
10274.23 108
10275.19 122
10276.15 119
10277.11 124
10278.06 130
10279.02 96
10279.98 122
10280.94 134
10281.89 112
10282.85 97
10283.81 118
10284.77 114
10285.72 140
10286.68 135
10287.64 130
10288.60 139
10289.55 140
10290.51 126
10291.47 154
10292.43 135
10293.39 119
10294.34 115
10295.30 125
10296.26 112
10297.22 113
10298.18 130
10299.14 126
10300.09 113
10301.05 142
10302.01 141
10302.97 147
10303.93 112
10304.89 116
10305.85 124
10306.80 122
10307.76 115
10308.72 112
10309.68 120
10310.64 104
10311.60 134
10312.56 113
10313.52 115
10314.47 127
10315.43 131
10316.39 127
10317.35 119
10318.31 118
10319.27 127
10320.23 137
10321.19 111
10322.15 101
10323.11 112
10324.07 116
10325.03 93
10325.99 111
10326.95 126
10327.91 129
10328.87 138
10329.83 122
10330.79 120
10331.75 118
10332.71 118
10333.67 115
10334.63 117
10335.59 130
10336.55 139
10337.51 138
10338.47 112
10339.43 104
10340.39 115
10341.35 101
10342.31 101
10343.27 104
10344.23 144
10345.19 165
10346.15 142
10347.11 107
10348.07 137
10349.03 138
10349.99 127
10350.95 113
10351.91 100
10352.87 113
10353.83 108
10354.79 147
10355.76 154
10356.72 153
10357.68 119
10358.64 131
10359.60 118
10360.56 139
10361.52 126
10362.48 119
10363.45 100
10364.41 108
10365.37 134
10366.33 129
10367.29 133
10368.25 129
10369.21 116
10370.18 128
10371.14 129
10372.10 124
10373.06 101
10374.02 120
10374.98 105
10375.95 97
10376.91 110
10377.87 98
10378.83 98
10379.79 115
10380.76 117
10381.72 107
10382.68 137
10383.64 110
10384.61 129
10385.57 120
10386.53 100
10387.49 104
10388.46 111
10389.42 111
10390.38 119
10391.34 126
10392.31 157
10393.27 141
10394.23 84
10395.19 118
10396.16 115
10397.12 101
10398.08 103
10399.05 126
10400.01 125
10400.97 99
10401.93 133
10402.90 125
10403.86 129
10404.82 109
10405.79 97
10406.75 93
10407.71 133
10408.68 143
10409.64 127
10410.60 117
10411.57 118
10412.53 123
10413.50 120
10414.46 127
10415.42 119
10416.39 125
10417.35 114
10418.31 101
10419.28 98
10420.24 142
10421.21 160
10422.17 111
10423.13 166
10424.10 195
10425.06 157
10426.03 174
10426.99 150
10427.96 153
10428.92 131
10429.88 129
10430.85 117
10431.81 109
10432.78 135
10433.74 139
10434.71 161
10435.67 131
10436.64 133
10437.60 125
10438.57 116
10439.53 116
10440.50 111
10441.46 126
10442.43 113
10443.39 118
10444.36 123
10445.32 144
10446.29 128
10447.25 122
10448.22 106
10449.18 134
10450.15 122
10451.11 109
10452.08 125
10453.04 126
10454.01 109
10454.97 129
10455.94 133
10456.91 124
10457.87 105
10458.84 102
10459.80 124
10460.77 119
10461.73 121
10462.70 93
10463.67 108
10464.63 120
10465.60 108
10466.56 127
10467.53 92
10468.50 95
10469.46 108
10470.43 108
10471.40 99
10472.36 101
10473.33 91
10474.30 104
10475.26 140
10476.23 125
10477.19 114
10478.16 116
10479.13 105
10480.09 116
10481.06 107
10482.03 137
10483.00 109
10483.96 96
10484.93 101
10485.90 106
10486.86 117
10487.83 95
10488.80 107
10489.76 104
10490.73 93
10491.70 110
10492.67 112
10493.63 114
10494.60 110
10495.57 107
10496.54 118
10497.50 94
10498.47 131
10499.44 121
10500.41 137
10501.37 113
10502.34 101
10503.31 118
10504.28 101
10505.25 90
10506.21 123
10507.18 126
10508.15 136
10509.12 108
10510.09 87
10511.05 110
10512.02 112
10512.99 104
10513.96 101
10514.93 116
10515.90 123
10516.86 106
10517.83 111
10518.80 106
10519.77 93
10520.74 74
10521.71 129
10522.68 124
10523.64 131
10524.61 131
10525.58 124
10526.55 91
10527.52 90
10528.49 103
10529.46 108
10530.43 109
10531.40 130
10532.36 124
10533.33 120
10534.30 119
10535.27 113
10536.24 111
10537.21 100
10538.18 112
10539.15 108
10540.12 105
10541.09 125
10542.06 117
10543.03 129
10544.00 119
10544.97 138
10545.94 118
10546.91 115
10547.88 109
10548.85 117
10549.82 158
10550.79 146
10551.76 136
10552.73 133
10553.70 122
10554.67 141
10555.64 139
10556.61 124
10557.58 145
10558.55 113
10559.52 104
10560.49 103
10561.46 123
10562.43 96
10563.40 108
10564.37 129
10565.34 159
10566.31 132
10567.28 118
10568.25 112
10569.23 111
10570.20 109
10571.17 109
10572.14 106
10573.11 135
10574.08 135
10575.05 139
10576.02 127
10576.99 119
10577.96 104
10578.94 115
10579.91 113
10580.88 107
10581.85 106
10582.82 121
10583.79 147
10584.76 101
10585.74 101
10586.71 103
10587.68 100
10588.65 122
10589.62 112
10590.60 103
10591.57 93
10592.54 72
10593.51 84
10594.48 99
10595.45 123
10596.43 97
10597.40 116
10598.37 92
10599.34 99
10600.32 101
10601.29 98
10602.26 85
10603.23 100
10604.21 110
10605.18 149
10606.15 130
10607.12 112
10608.10 118
10609.07 108
10610.04 108
10611.01 108
10611.99 113
10612.96 81
10613.93 82
10614.91 108
10615.88 105
10616.85 98
10617.82 104
10618.80 115
10619.77 96
10620.74 113
10621.72 97
10622.69 96
10623.66 110
10624.64 100
10625.61 92
10626.58 114
10627.56 107
10628.53 95
10629.51 100
10630.48 119
10631.45 124
10632.43 98
10633.40 109
10634.37 101
10635.35 110
10636.32 102
10637.30 85
10638.27 105
10639.24 125
10640.22 108
10641.19 126
10642.17 109
10643.14 97
10644.11 102
10645.09 114
10646.06 100
10647.04 96
10648.01 100
10648.99 97
10649.96 96
10650.94 100
10651.91 90
10652.89 95
10653.86 87
10654.83 95
10655.81 70
10656.78 91
10657.76 92
10658.73 77
10659.71 115
10660.68 129
10661.66 120
10662.63 84
10663.61 98
10664.59 92
10665.56 89
10666.54 87
10667.51 105
10668.49 106
10669.46 113
10670.44 85
10671.41 106
10672.39 103
10673.36 114
10674.34 108
10675.32 83
10676.29 113
10677.27 105
10678.24 98
10679.22 97
10680.19 119
10681.17 93
10682.15 83
10683.12 96
10684.10 117
10685.08 110
10686.05 96
10687.03 102
10688.00 90
10688.98 85
10689.96 106
10690.93 99
10691.91 100
10692.89 103
10693.86 111
10694.84 91
10695.82 104
10696.79 89
10697.77 93
10698.75 79
10699.72 109
10700.70 116
10701.68 74
10702.65 98
10703.63 98
10704.61 115
10705.59 107
10706.56 83
10707.54 94
10708.52 90
10709.49 94
10710.47 90
10711.45 112
10712.43 109
10713.40 125
10714.38 103
10715.36 91
10716.34 109
10717.31 111
10718.29 120
10719.27 106
10720.25 81
10721.22 87
10722.20 94
10723.18 74
10724.16 103
10725.14 76
10726.11 79
10727.09 87
10728.07 93
10729.05 90
10730.03 84
10731.01 87
10731.98 87
10732.96 93
10733.94 90
10734.92 79
10735.90 99
10736.88 97
10737.85 74
10738.83 97
10739.81 88
10740.79 110
10741.77 123
10742.75 86
10743.73 81
10744.71 97
10745.69 95
10746.66 101
10747.64 103
10748.62 77
10749.60 102
10750.58 106
10751.56 97
10752.54 103
10753.52 92
10754.50 118
10755.48 109
10756.46 97
10757.44 108
10758.42 87
10759.39 98
10760.37 115
10761.35 99
10762.33 94
10763.31 74
10764.29 75
10765.27 73
10766.25 77
10767.23 83
10768.21 90
10769.19 104
10770.17 117
10771.15 108
10772.13 95
10773.11 73
10774.09 97
10775.07 121
10776.05 110
10777.03 95
10778.02 90
10779.00 103
10779.98 103
10780.96 77
10781.94 94
10782.92 91
10783.90 110
10784.88 107
10785.86 107
10786.84 110
10787.82 103
10788.80 106
10789.78 97
10790.76 97
10791.75 98
10792.73 114
10793.71 109
10794.69 105
10795.67 105
10796.65 98
10797.63 102
10798.61 112
10799.60 85
10800.58 82
10801.56 75
10802.54 80
10803.52 93
10804.50 81
10805.49 120
10806.47 96
10807.45 92
10808.43 95
10809.41 90
10810.39 90
10811.38 104
10812.36 104
10813.34 110
10814.32 86
10815.30 89
10816.29 96
10817.27 121
10818.25 137
10819.23 100
10820.22 114
10821.20 101
10822.18 91
10823.16 105
10824.15 115
10825.13 113
10826.11 109
10827.09 112
10828.08 87
10829.06 131
10830.04 115
10831.02 113
10832.01 88
10832.99 89
10833.97 108
10834.96 95
10835.94 94
10836.92 98
10837.91 111
10838.89 91
10839.87 96
10840.85 109
10841.84 87
10842.82 97
10843.81 91
10844.79 107
10845.77 89
10846.76 82
10847.74 100
10848.72 109
10849.71 81
10850.69 109
10851.67 84
10852.66 117
10853.64 103
10854.63 119
10855.61 109
10856.59 97
10857.58 106
10858.56 110
10859.55 108
10860.53 130
10861.51 120
10862.50 122
10863.48 122
10864.47 126
10865.45 117
10866.44 115
10867.42 81
10868.41 86
10869.39 115
10870.37 122
10871.36 95
10872.34 103
10873.33 113
10874.31 133
10875.30 122
10876.28 118
10877.27 97
10878.25 101
10879.24 93
10880.22 121
10881.21 133
10882.19 106
10883.18 101
10884.16 114
10885.15 99
10886.13 95
10887.12 115
10888.11 113
10889.09 110
10890.08 100
10891.06 94
10892.05 125
10893.03 121
10894.02 124
10895.00 106
10895.99 89
10896.98 141
10897.96 122
10898.95 135
10899.93 138
10900.92 122
10901.91 118
10902.89 128
10903.88 136
10904.86 134
10905.85 113
10906.84 122
10907.82 130
10908.81 135
10909.80 134
10910.78 128
10911.77 120
10912.76 120
10913.74 138
10914.73 131
10915.72 137
10916.70 118
10917.69 116
10918.68 111
10919.66 116
10920.65 131
10921.64 149
10922.62 117
10923.61 119
10924.60 150
10925.58 117
10926.57 124
10927.56 116
10928.55 122
10929.53 127
10930.52 120
10931.51 148
10932.50 135
10933.48 147
10934.47 144
10935.46 127
10936.45 112
10937.43 123
10938.42 146
10939.41 162
10940.40 132
10941.38 118
10942.37 97
10943.36 102
10944.35 157
10945.34 129
10946.32 131
10947.31 135
10948.30 126
10949.29 149
10950.28 159
10951.27 135
10952.25 134
10953.24 134
10954.23 157
10955.22 159
10956.21 146
10957.20 144
10958.18 147
10959.17 158
10960.16 164
10961.15 126
10962.14 138
10963.13 184
10964.12 168
10965.11 156
10966.10 165
10967.08 155
10968.07 164
10969.06 133
10970.05 146
10971.04 165
10972.03 131
10973.02 151
10974.01 142
10975.00 144
10975.99 159
10976.98 143
10977.97 128
10978.96 154
10979.95 143
10980.94 179
10981.92 137
10982.91 126
10983.90 145
10984.89 149
10985.88 152
10986.87 152
10987.86 123
10988.85 144
10989.84 145
10990.83 156
10991.82 168
10992.81 167
10993.80 143
10994.79 139
10995.78 147
10996.78 156
10997.77 167
10998.76 171
10999.75 171
11000.74 160
11001.73 157
11002.72 187
11003.71 185
11004.70 194
11005.69 193
11006.68 205
11007.67 208
11008.66 180
11009.65 166
11010.64 174
11011.64 164
11012.63 160
11013.62 142
11014.61 159
11015.60 146
11016.59 167
11017.58 176
11018.57 157
11019.57 133
11020.56 165
11021.55 173
11022.54 140
11023.53 141
11024.52 139
11025.51 148
11026.51 145
11027.50 120
11028.49 127
11029.48 141
11030.47 156
11031.47 136
11032.46 155
11033.45 164
11034.44 142
11035.43 141
11036.43 140
11037.42 140
11038.41 149
11039.40 141
11040.39 139
11041.39 121
11042.38 119
11043.37 107
11044.36 139
11045.36 127
11046.35 123
11047.34 123
11048.34 134
11049.33 134
11050.32 111
11051.31 129
11052.31 141
11053.30 131
11054.29 125
11055.29 117
11056.28 113
11057.27 115
11058.26 105
11059.26 116
11060.25 119
11061.24 119
11062.24 139
11063.23 139
11064.22 138
11065.22 103
11066.21 137
11067.20 110
11068.20 114
11069.19 133
11070.19 137
11071.18 126
11072.17 122
11073.17 147
11074.16 154
11075.15 137
11076.15 124
11077.14 126
11078.14 128
11079.13 105
11080.12 125
11081.12 147
11082.11 148
11083.11 98
11084.10 97
11085.10 141
11086.09 167
11087.08 141
11088.08 120
11089.07 128
11090.07 125
11091.06 132
11092.06 123
11093.05 150
11094.05 128
11095.04 123
11096.04 135
11097.03 116
11098.03 123
11099.02 131
11100.02 118
11101.01 123
11102.01 138
11103.00 158
11104.00 137
11104.99 133
11105.99 108
11106.98 105
11107.98 148
11108.97 150
11109.97 122
11110.96 108
11111.96 109
11112.95 111
11113.95 108
11114.95 132
11115.94 121
11116.94 134
11117.93 142
11118.93 120
11119.93 96
11120.92 112
11121.92 121
11122.91 122
11123.91 117
11124.91 138
11125.90 143
11126.90 114
11127.89 112
11128.89 125
11129.89 105
11130.88 133
11131.88 156
11132.88 132
11133.87 126
11134.87 114
11135.87 102
11136.86 116
11137.86 108
11138.86 102
11139.85 112
11140.85 116
11141.85 108
11142.84 115
11143.84 144
11144.84 127
11145.83 133
11146.83 131
11147.83 134
11148.83 135
11149.82 128
11150.82 151
11151.82 132
11152.82 134
11153.81 135
11154.81 125
11155.81 115
11156.80 100
11157.80 107
11158.80 117
11159.80 128
11160.80 138
11161.79 122
11162.79 114
11163.79 140
11164.79 136
11165.78 135
11166.78 129
11167.78 136
11168.78 116
11169.78 133
11170.78 130
11171.77 106
11172.77 115
11173.77 120
11174.77 93
11175.77 111
11176.77 121
11177.76 125
11178.76 102
11179.76 98
11180.76 99
11181.76 123
11182.76 104
11183.76 131
11184.75 117
11185.75 150
11186.75 125
11187.75 110
11188.75 144
11189.75 124
11190.75 132
11191.75 129
11192.75 136
11193.75 148
11194.75 117
11195.74 92
11196.74 103
11197.74 130
11198.74 111
11199.74 118
11200.74 116
11201.74 128
11202.74 136
11203.74 115
11204.74 115
11205.74 124
11206.74 91
11207.74 105
11208.74 94
11209.74 100
11210.74 118
11211.74 97
11212.74 121
11213.74 98
11214.74 112
11215.74 122
11216.74 84
11217.74 112
11218.74 103
11219.74 112
11220.74 113
11221.74 118
11222.74 133
11223.74 120
11224.74 105
11225.74 103
11226.74 106
11227.75 125
11228.75 100
11229.75 105
11230.75 102
11231.75 92
11232.75 106
11233.75 110
11234.75 115
11235.75 132
11236.75 99
11237.76 103
11238.76 104
11239.76 90
11240.76 91
11241.76 101
11242.76 109
11243.76 115
11244.76 98
11245.77 112
11246.77 78
11247.77 95
11248.77 114
11249.77 104
11250.77 105
11251.78 98
11252.78 95
11253.78 116
11254.78 112
11255.78 120
11256.79 110
11257.79 110
11258.79 111
11259.79 124
11260.79 129
11261.80 119
11262.80 93
11263.80 86
11264.80 119
11265.81 122
11266.81 103
11267.81 109
11268.81 108
11269.82 80
11270.82 101
11271.82 137
11272.82 140
11273.83 117
11274.83 103
11275.83 97
11276.84 85
11277.84 92
11278.84 106
11279.85 105
11280.85 104
11281.85 129
11282.85 117
11283.86 94
11284.86 91
11285.86 117
11286.87 116
11287.87 120
11288.87 137
11289.88 107
11290.88 100
11291.89 123
11292.89 105
11293.89 97
11294.90 88
11295.90 83
11296.90 103
11297.91 109
11298.91 121
11299.92 99
11300.92 108
11301.92 82
11302.93 96
11303.93 92
11304.94 91
11305.94 119
11306.94 113
11307.95 114
11308.95 82
11309.96 90
11310.96 82
11311.97 111
11312.97 104
11313.98 106
11314.98 106
11315.98 103
11316.99 115
11317.99 120
11319.00 132
11320.00 112
11321.01 109
11322.01 101
11323.02 107
11324.02 101
11325.03 112
11326.03 94
11327.04 95
11328.04 82
11329.05 102
11330.05 115
11331.06 105
11332.07 112
11333.07 109
11334.08 115
11335.08 91
11336.09 116
11337.09 117
11338.10 103
11339.10 133
11340.11 102
11341.12 106
11342.12 99
11343.13 91
11344.13 94
11345.14 89
11346.15 89
11347.15 93
11348.16 91
11349.16 101
11350.17 94
11351.18 96
11352.18 83
11353.19 93
11354.20 89
11355.20 103
11356.21 108
11357.21 105
11358.22 106
11359.23 82
11360.23 84
11361.24 119
11362.25 109
11363.25 94
11364.26 98
11365.27 93
11366.28 125
11367.28 116
11368.29 93
11369.30 91
11370.30 110
11371.31 97
11372.32 109
11373.32 93
11374.33 78
11375.34 98
11376.35 95
11377.35 101
11378.36 85
11379.37 89
11380.38 99
11381.38 98
11382.39 80
11383.40 96
11384.41 96
11385.41 89
11386.42 111
11387.43 94
11388.44 90
11389.45 91
11390.45 83
11391.46 82
11392.47 78
11393.48 113
11394.49 99
11395.49 127
11396.50 109
11397.51 87
11398.52 77
11399.53 89
11400.54 112
11401.55 100
11402.55 106
11403.56 101
11404.57 108
11405.58 132
11406.59 83
11407.60 91
11408.61 86
11409.61 106
11410.62 86
11411.63 104
11412.64 99
11413.65 102
11414.66 117
11415.67 105
11416.68 106
11417.69 98
11418.70 85
11419.71 106
11420.71 103
11421.72 96
11422.73 90
11423.74 102
11424.75 99
11425.76 95
11426.77 117
11427.78 123
11428.79 113
11429.80 112
11430.81 101
11431.82 91
11432.83 99
11433.84 113
11434.85 104
11435.86 86
11436.87 122
11437.88 131
11438.89 103
11439.90 118
11440.91 104
11441.92 115
11442.93 97
11443.94 101
11444.95 95
11445.96 92
11446.97 102
11447.98 88
11448.99 80
11450.00 95
11451.01 87
11452.03 95
11453.04 94
11454.05 92
11455.06 98
11456.07 117
11457.08 111
11458.09 114
11459.10 104
11460.11 136
11461.12 116
11462.14 85
11463.15 130
11464.16 99
11465.17 99
11466.18 79
11467.19 88
11468.20 104
11469.21 91
11470.23 103
11471.24 102
11472.25 116
11473.26 110
11474.27 121
11475.28 100
11476.30 117
11477.31 112
11478.32 115
11479.33 119
11480.34 115
11481.36 82
11482.37 95
11483.38 102
11484.39 107
11485.40 101
11486.42 85
11487.43 102
11488.44 127
11489.45 123
11490.47 114
11491.48 122
11492.49 94
11493.50 126
11494.52 117
11495.53 96
11496.54 111
11497.55 128
11498.57 118
11499.58 100
11500.59 100
11501.61 125
11502.62 116
11503.63 101
11504.64 91
11505.66 81
11506.67 88
11507.68 124
11508.70 120
11509.71 121
11510.72 129
11511.74 118
11512.75 114
11513.76 108
11514.78 135
11515.79 128
11516.80 129
11517.82 106
11518.83 88
11519.84 118
11520.86 108
11521.87 131
11522.89 122
11523.90 99
11524.91 116
11525.93 114
11526.94 96
11527.96 84
11528.97 120
11529.98 96
11531.00 119
11532.01 126
11533.03 83
11534.04 101
11535.06 122
11536.07 99
11537.08 111
11538.10 107
11539.11 106
11540.13 128
11541.14 139
11542.16 114
11543.17 101
11544.19 117
11545.20 90
11546.22 125
11547.23 113
11548.25 119
11549.26 101
11550.28 125
11551.29 121
11552.31 116
11553.32 115
11554.34 129
11555.35 142
11556.37 122
11557.38 119
11558.40 105
11559.41 106
11560.43 119
11561.45 123
11562.46 118
11563.48 125
11564.49 140
11565.51 148
11566.52 120
11567.54 139
11568.56 130
11569.57 145
11570.59 109
11571.60 120
11572.62 119
11573.64 129
11574.65 138
11575.67 153
11576.68 139
11577.70 117
11578.72 135
11579.73 136
11580.75 146
11581.77 122
11582.78 128
11583.80 135
11584.82 125
11585.83 149
11586.85 131
11587.87 153
11588.88 155
11589.90 172
11590.92 146
11591.93 164
11592.95 154
11593.97 149
11594.98 157
11596.00 146
11597.02 175
11598.03 160
11599.05 182
11600.07 186
11601.09 167
11602.10 145
11603.12 179
11604.14 200
11605.16 178
11606.17 171
11607.19 199
11608.21 196
11609.23 184
11610.24 216
11611.26 220
11612.28 214
11613.30 182
11614.32 159
11615.33 195
11616.35 184
11617.37 189
11618.39 180
11619.41 194
11620.42 168
11621.44 175
11622.46 207
11623.48 205
11624.50 202
11625.51 216
11626.53 212
11627.55 193
11628.57 179
11629.59 197
11630.61 218
11631.63 211
11632.64 212
11633.66 203
11634.68 234
11635.70 244
11636.72 287
11637.74 309
11638.76 318
11639.78 347
11640.80 316
11641.81 305
11642.83 335
11643.85 265
11644.87 233
11645.89 212
11646.91 199
11647.93 190
11648.95 167
11649.97 228
11650.99 231
11652.01 225
11653.03 202
11654.05 173
11655.07 205
11656.09 193
11657.11 168
11658.13 167
11659.15 147
11660.17 184
11661.19 159
11662.21 156
11663.23 166
11664.25 163
11665.27 177
11666.29 161
11667.31 174
11668.33 154
11669.35 171
11670.37 174
11671.39 179
11672.41 177
11673.43 160
11674.45 133
11675.47 151
11676.49 138
11677.51 155
11678.53 141
11679.55 112
11680.57 142
11681.59 134
11682.61 154
11683.64 135
11684.66 147
11685.68 143
11686.70 171
11687.72 128
11688.74 135
11689.76 114
11690.78 154
11691.80 158
11692.83 146
11693.85 133
11694.87 139
11695.89 145
11696.91 139
11697.93 144
11698.95 145
11699.98 135
11701.00 126
11702.02 141
11703.04 152
11704.06 131
11705.08 120
11706.11 139
11707.13 144
11708.15 130
11709.17 146
11710.19 155
11711.22 135
11712.24 158
11713.26 142
11714.28 165
11715.31 143
11716.33 167
11717.35 161
11718.37 166
11719.40 178
11720.42 153
11721.44 164
11722.46 149
11723.49 160
11724.51 160
11725.53 135
11726.55 163
11727.58 156
11728.60 159
11729.62 135
11730.65 156
11731.67 153
11732.69 145
11733.71 165
11734.74 160
11735.76 159
11736.78 191
11737.81 148
11738.83 143
11739.85 111
11740.88 106
11741.90 116
11742.92 147
11743.95 139
11744.97 164
11746.00 157
11747.02 143
11748.04 142
11749.07 153
11750.09 147
11751.11 139
11752.14 138
11753.16 137
11754.19 144
11755.21 143
11756.23 147
11757.26 146
11758.28 134
11759.31 149
11760.33 134
11761.36 138
11762.38 157
11763.40 138
11764.43 133
11765.45 146
11766.48 99
11767.50 146
11768.53 126
11769.55 133
11770.58 160
11771.60 138
11772.63 120
11773.65 111
11774.68 151
11775.70 132
11776.73 116
11777.75 121
11778.78 123
11779.80 131
11780.83 143
11781.85 143
11782.88 112
11783.90 117
11784.93 112
11785.95 138
11786.98 140
11788.00 108
11789.03 103
11790.05 102
11791.08 96
11792.11 96
11793.13 129
11794.16 132
11795.18 114
11796.21 108
11797.23 112
11798.26 116
11799.29 132
11800.31 133
11801.34 110
11802.36 123
11803.39 110
11804.42 97
11805.44 104
11806.47 129
11807.50 133
11808.52 93
11809.55 105
11810.57 107
11811.60 113
11812.63 107
11813.65 116
11814.68 117
11815.71 104
11816.73 119
11817.76 101
11818.79 114
11819.81 106
11820.84 117
11821.87 120
11822.90 102
11823.92 121
11824.95 116
11825.98 132
11827.00 106
11828.03 126
11829.06 121
11830.09 110
11831.11 114
11832.14 105
11833.17 123
11834.20 129
11835.22 78
11836.25 71
11837.28 98
11838.31 121
11839.33 120
11840.36 113
11841.39 115
11842.42 118
11843.45 106
11844.47 93
11845.50 110
11846.53 103
11847.56 91
11848.59 110
11849.61 116
11850.64 92
11851.67 90
11852.70 88
11853.73 119
11854.75 112
11855.78 135
11856.81 122
11857.84 106
11858.87 119
11859.90 99
11860.93 86
11861.95 94
11862.98 114
11864.01 101
11865.04 113
11866.07 113
11867.10 125
11868.13 98
11869.16 113
11870.19 98
11871.21 94
11872.24 99
11873.27 117
11874.30 124
11875.33 147
11876.36 108
11877.39 98
11878.42 112
11879.45 140
11880.48 136
11881.51 111
11882.54 98
11883.57 82
11884.60 102
11885.63 106
11886.66 120
11887.69 100
11888.72 96
11889.75 128
11890.78 97
11891.81 120
11892.84 98
11893.87 126
11894.90 103
11895.93 111
11896.96 114
11897.99 109
11899.02 105
11900.05 115
11901.08 107
11902.11 104
11903.14 128
11904.17 116
11905.20 109
11906.23 128
11907.26 140
11908.29 114
11909.32 112
11910.35 105
11911.38 124
11912.42 136
11913.45 117
11914.48 120
11915.51 96
11916.54 95
11917.57 103
11918.60 102
11919.63 112
11920.66 96
11921.70 101
11922.73 119
11923.76 113
11924.79 108
11925.82 110
11926.85 121
11927.88 119
11928.92 127
11929.95 80
11930.98 115
11932.01 122
11933.04 121
11934.07 129
11935.11 138
11936.14 148
11937.17 127
11938.20 148
11939.23 150
11940.27 118
11941.30 143
11942.33 123
11943.36 136
11944.40 118
11945.43 109
11946.46 109
11947.49 112
11948.53 130
11949.56 119
11950.59 106
11951.62 123
11952.66 114
11953.69 98
11954.72 109
11955.75 119
11956.79 119
11957.82 119
11958.85 105
11959.88 116
11960.92 103
11961.95 96
11962.98 72
11964.02 91
11965.05 111
11966.08 111
11967.12 115
11968.15 124
11969.18 105
11970.22 93
11971.25 93
11972.28 118
11973.32 119
11974.35 93
11975.38 89
11976.42 106
11977.45 107
11978.49 112
11979.52 94
11980.55 113
11981.59 124
11982.62 103
11983.66 119
11984.69 104
11985.72 92
11986.76 109
11987.79 98
11988.83 101
11989.86 101
11990.89 86
11991.93 88
11992.96 117
11994.00 130
11995.03 78
11996.07 84
11997.10 80
11998.14 83
11999.17 105
12000.20 99
12001.24 118
12002.27 89
12003.31 108
12004.34 110
12005.38 118
12006.41 97
12007.45 115
12008.48 115
12009.52 116
12010.55 103
12011.59 104
12012.62 124
12013.66 121
12014.70 113
12015.73 106
12016.77 114
12017.80 107
12018.84 118
12019.87 109
12020.91 98
12021.94 80
12022.98 80
12024.02 96
12025.05 119
12026.09 117
12027.12 96
12028.16 124
12029.19 118
12030.23 85
12031.27 96
12032.30 85
12033.34 125
12034.37 112
12035.41 103
12036.45 117
12037.48 115
12038.52 97
12039.56 100
12040.59 113
12041.63 107
12042.67 100
12043.70 83
12044.74 99
12045.78 82
12046.81 93
12047.85 92
12048.89 86
12049.92 104
12050.96 92
12052.00 118
12053.03 106
12054.07 113
12055.11 107
12056.14 124
12057.18 104
12058.22 103
12059.26 105
12060.29 101
12061.33 97
12062.37 107
12063.41 102
12064.44 102
12065.48 107
12066.52 99
12067.56 96
12068.59 77
12069.63 92
12070.67 106
12071.71 91
12072.74 88
12073.78 90
12074.82 98
12075.86 92
12076.90 102
12077.93 88
12078.97 97
12080.01 105
12081.05 114
12082.09 97
12083.13 112
12084.16 83
12085.20 90
12086.24 95
12087.28 110
12088.32 119
12089.36 108
12090.39 87
12091.43 110
12092.47 105
12093.51 117
12094.55 107
12095.59 100
12096.63 110
12097.67 105
12098.70 77
12099.74 78
12100.78 100
12101.82 97
12102.86 99
12103.90 93
12104.94 95
12105.98 113
12107.02 121
12108.06 111
12109.10 93
12110.14 92
12111.18 100
12112.22 111
12113.25 92
12114.29 73
12115.33 84
12116.37 110
12117.41 110
12118.45 86
12119.49 91
12120.53 60
12121.57 91
12122.61 102
12123.65 84
12124.69 81
12125.73 86
12126.77 94
12127.81 107
12128.85 81
12129.89 110
12130.93 92
12131.97 76
12133.02 84
12134.06 72
12135.10 81
12136.14 80
12137.18 91
12138.22 91
12139.26 92
12140.30 92
12141.34 107
12142.38 97
12143.42 87
12144.46 90
12145.50 101
12146.54 101
12147.59 90
12148.63 76
12149.67 92
12150.71 100
12151.75 83
12152.79 90
12153.83 89
12154.87 88
12155.92 78
12156.96 71
12158.00 83
12159.04 74
12160.08 90
12161.12 89
12162.17 111
12163.21 121
12164.25 99
12165.29 70
12166.33 65
12167.37 60
12168.42 66
12169.46 91
12170.50 118
12171.54 123
12172.58 83
12173.63 108
12174.67 103
12175.71 83
12176.75 72
12177.80 66
12178.84 94
12179.88 83
12180.92 78
12181.97 80
12183.01 89
12184.05 102
12185.09 112
12186.14 106
12187.18 69
12188.22 83
12189.26 77
12190.31 89
12191.35 72
12192.39 75
12193.44 84
12194.48 87
12195.52 109
12196.57 89
12197.61 87
12198.65 94
12199.70 89
12200.74 82
12201.78 62
12202.83 79
12203.87 86
12204.91 81
12205.96 69
12207.00 96
12208.04 85
12209.09 109
12210.13 93
12211.17 104
12212.22 98
12213.26 119
12214.31 99
12215.35 103
12216.39 97
12217.44 80
12218.48 81
12219.53 107
12220.57 108
12221.61 93
12222.66 92
12223.70 88
12224.75 90
12225.79 99
12226.84 88
12227.88 76
12228.93 124
12229.97 115
12231.01 105
12232.06 81
12233.10 84
12234.15 106
12235.19 109
12236.24 88
12237.28 83
12238.33 84
12239.37 82
12240.42 76
12241.46 70
12242.51 96
12243.55 110
12244.60 78
12245.64 84
12246.69 70
12247.74 92
12248.78 75
12249.83 94
12250.87 110
12251.92 93
12252.96 90
12254.01 81
12255.05 91
12256.10 87
12257.15 88
12258.19 102
12259.24 117
12260.28 88
12261.33 74
12262.37 79
12263.42 81
12264.47 82
12265.51 86
12266.56 87
12267.61 84
12268.65 81
12269.70 87
12270.74 86
12271.79 101
12272.84 81
12273.88 101
12274.93 94
12275.98 91
12277.02 81
12278.07 105
12279.12 84
12280.16 92
12281.21 106
12282.26 79
12283.30 81
12284.35 114
12285.40 98
12286.44 78
12287.49 82
12288.54 81
12289.59 99
12290.63 82
12291.68 73
12292.73 102
12293.77 102
12294.82 94
12295.87 103
12296.92 93
12297.96 79
12299.01 90
12300.06 92
12301.11 94
12302.15 71
12303.20 83
12304.25 85
12305.30 89
12306.35 90
12307.39 111
12308.44 94
12309.49 84
12310.54 69
12311.59 80
12312.63 67
12313.68 90
12314.73 100
12315.78 71
12316.83 79
12317.88 102
12318.92 101
12319.97 88
12321.02 111
12322.07 83
12323.12 65
12324.17 115
12325.21 97
12326.26 94
12327.31 80
12328.36 75
12329.41 74
12330.46 86
12331.51 81
12332.56 70
12333.61 62
12334.65 58
12335.70 74
12336.75 90
12337.80 81
12338.85 84
12339.90 66
12340.95 60
12342.00 72
12343.05 99
12344.10 102
12345.15 83
12346.20 81
12347.25 68
12348.30 68
12349.35 74
12350.40 72
12351.45 69
12352.50 72
12353.55 61
12354.60 78
12355.65 95
12356.70 93
12357.75 72
12358.80 77
12359.85 94
12360.90 108
12361.95 81
12363.00 79
12364.05 76
12365.10 76
12366.15 81
12367.20 102
12368.25 95
12369.30 88
12370.35 81
12371.40 86
12372.45 65
12373.50 72
12374.55 84
12375.60 85
12376.65 80
12377.70 76
12378.76 98
12379.81 94
12380.86 67
12381.91 69
12382.96 60
12384.01 90
12385.06 83
12386.11 90
12387.17 89
12388.22 93
12389.27 79
12390.32 66
12391.37 64
12392.42 72
12393.47 90
12394.53 96
12395.58 79
12396.63 76
12397.68 87
12398.73 85
12399.78 76
12400.84 78
12401.89 74
12402.94 84
12403.99 77
12405.04 83
12406.10 82
12407.15 73
12408.20 72
12409.25 87
12410.31 83
12411.36 79
12412.41 75
12413.46 68
12414.51 69
12415.57 81
12416.62 69
12417.67 88
12418.72 81
12419.78 81
12420.83 67
12421.88 79
12422.94 78
12423.99 78
12425.04 96
12426.09 95
12427.15 78
12428.20 75
12429.25 92
12430.31 107
12431.36 88
12432.41 82
12433.47 69
12434.52 62
12435.57 58
12436.63 86
12437.68 95
12438.73 75
12439.79 94
12440.84 57
12441.89 82
12442.95 93
12444.00 82
12445.06 72
12446.11 88
12447.16 89
12448.22 80
12449.27 84
12450.33 89
12451.38 101
12452.43 79
12453.49 83
12454.54 77
12455.60 77
12456.65 74
12457.70 85
12458.76 72
12459.81 77
12460.87 114
12461.92 69
12462.98 76
12464.03 72
12465.09 88
12466.14 68
12467.19 114
12468.25 79
12469.30 86
12470.36 87
12471.41 81
12472.47 86
12473.52 89
12474.58 96
12475.63 107
12476.69 96
12477.74 90
12478.80 91
12479.85 102
12480.91 98
12481.97 97
12483.02 97
12484.08 88
12485.13 77
12486.19 111
12487.24 100
12488.30 73
12489.35 86
12490.41 97
12491.47 74
12492.52 78
12493.58 102
12494.63 103
12495.69 89
12496.74 100
12497.80 141
12498.86 119
12499.91 105
12500.97 136
12502.03 145
12503.08 152
12504.14 118
12505.19 122
12506.25 116
12507.31 103
12508.36 105
12509.42 115
12510.48 99
12511.53 82
12512.59 98
12513.65 100
12514.70 111
12515.76 96
12516.82 102
12517.87 86
12518.93 94
12519.99 81
12521.04 108
12522.10 83
12523.16 92
12524.22 77
12525.27 75
12526.33 84
12527.39 94
12528.44 102
12529.50 89
12530.56 106
12531.62 87
12532.67 79
12533.73 73
12534.79 87
12535.85 94
12536.90 96
12537.96 77
12539.02 80
12540.08 91
12541.14 91
12542.19 72
12543.25 66
12544.31 89
12545.37 88
12546.43 89
12547.48 76
12548.54 98
12549.60 85
12550.66 67
12551.72 82
12552.77 81
12553.83 82
12554.89 87
12555.95 96
12557.01 104
12558.07 108
12559.13 85
12560.18 76
12561.24 112
12562.30 112
12563.36 91
12564.42 96
12565.48 73
12566.54 92
12567.60 89
12568.65 77
12569.71 116
12570.77 96
12571.83 104
12572.89 92
12573.95 103
12575.01 133
12576.07 130
12577.13 116
12578.19 115
12579.25 121
12580.31 111
12581.37 107
12582.43 135
12583.49 148
12584.55 148
12585.60 103
12586.66 100
12587.72 110
12588.78 117
12589.84 94
12590.90 102
12591.96 107
12593.02 115
12594.08 106
12595.14 96
12596.20 88
12597.26 92
12598.32 115
12599.39 103
12600.45 81
12601.51 100
12602.57 92
12603.63 107
12604.69 70
12605.75 86
12606.81 97
12607.87 111
12608.93 94
12609.99 107
12611.05 102
12612.11 94
12613.17 99
12614.23 106
12615.30 86
12616.36 102
12617.42 96
12618.48 77
12619.54 94
12620.60 85
12621.66 98
12622.72 85
12623.78 92
12624.85 89
12625.91 88
12626.97 102
12628.03 91
12629.09 101
12630.15 108
12631.22 113
12632.28 123
12633.34 98
12634.40 67
12635.46 76
12636.52 80
12637.59 95
12638.65 85
12639.71 91
12640.77 94
12641.83 87
12642.90 97
12643.96 95
12645.02 95
12646.08 105
12647.14 78
12648.21 98
12649.27 76
12650.33 81
12651.39 82
12652.46 100
12653.52 70
12654.58 66
12655.65 83
12656.71 99
12657.77 73
12658.83 87
12659.90 73
12660.96 79
12662.02 104
12663.09 101
12664.15 112
12665.21 115
12666.27 109
12667.34 98
12668.40 74
12669.46 91
12670.53 86
12671.59 78
12672.65 70
12673.72 88
12674.78 98
12675.84 96
12676.91 80
12677.97 65
12679.04 72
12680.10 77
12681.16 87
12682.23 99
12683.29 93
12684.35 93
12685.42 85
12686.48 82
12687.55 81
12688.61 86
12689.67 72
12690.74 77
12691.80 106
12692.87 87
12693.93 82
12695.00 84
12696.06 92
12697.12 90
12698.19 88
12699.25 78
12700.32 80
12701.38 84
12702.45 95
12703.51 101
12704.58 86
12705.64 96
12706.71 84
12707.77 75
12708.84 86
12709.90 58
12710.97 76
12712.03 93
12713.10 73
12714.16 87
12715.23 118
12716.29 99
12717.36 91
12718.42 85
12719.49 86
12720.55 85
12721.62 98
12722.68 98
12723.75 63
12724.81 71
12725.88 77
12726.95 87
12728.01 108
12729.08 83
12730.14 71
12731.21 77
12732.28 72
12733.34 71
12734.41 91
12735.47 73
12736.54 90
12737.61 74
12738.67 95
12739.74 81
12740.80 78
12741.87 75
12742.94 89
12744.00 98
12745.07 74
12746.14 85
12747.20 72
12748.27 66
12749.34 78
12750.40 65
12751.47 73
12752.54 81
12753.60 87
12754.67 67
12755.74 65
12756.80 75
12757.87 91
12758.94 96
12760.00 93
12761.07 69
12762.14 65
12763.21 53
12764.27 61
12765.34 76
12766.41 92
12767.47 74
12768.54 91
12769.61 70
12770.68 52
12771.74 82
12772.81 69
12773.88 65
12774.95 76
12776.02 79
12777.08 66
12778.15 67
12779.22 84
12780.29 51
12781.35 63
12782.42 70
12783.49 74
12784.56 61
12785.63 66
12786.70 78
12787.76 79
12788.83 88
12789.90 59
12790.97 75
12792.04 64
12793.11 64
12794.17 69
12795.24 76
12796.31 62
12797.38 74
12798.45 71
12799.52 60
12800.59 75
12801.65 63
12802.72 62
12803.79 79
12804.86 92
12805.93 71
12807.00 86
12808.07 94
12809.14 93
12810.21 75
12811.28 59
12812.34 62
12813.41 78
12814.48 92
12815.55 76
12816.62 62
12817.69 84
12818.76 74
12819.83 72
12820.90 78
12821.97 84
12823.04 100
12824.11 93
12825.18 71
12826.25 65
12827.32 77
12828.39 72
12829.46 85
12830.53 73
12831.60 69
12832.67 75
12833.74 72
12834.81 104
12835.88 92
12836.95 77
12838.02 78
12839.09 72
12840.16 64
12841.23 55
12842.30 58
12843.37 77
12844.44 78
12845.51 66
12846.58 87
12847.66 72
12848.73 59
12849.80 72
12850.87 66
12851.94 63
12853.01 85
12854.08 70
12855.15 69
12856.22 75
12857.29 67
12858.36 70
12859.44 47
12860.51 60
12861.58 56
12862.65 66
12863.72 61
12864.79 60
12865.86 64
12866.94 76
12868.01 60
12869.08 65
12870.15 54
12871.22 58
12872.29 74
12873.37 68
12874.44 64
12875.51 64
12876.58 61
12877.65 78
12878.73 64
12879.80 72
12880.87 74
12881.94 61
12883.01 66
12884.09 54
12885.16 64
12886.23 62
12887.30 61
12888.38 82
12889.45 56
12890.52 42
12891.59 57
12892.67 73
12893.74 62
12894.81 57
12895.88 61
12896.96 56
12898.03 64
12899.10 69
12900.18 60
12901.25 71
12902.32 73
12903.39 61
12904.47 56
12905.54 65
12906.61 62
12907.69 68
12908.76 75
12909.83 62
12910.91 74
12911.98 64
12913.05 61
12914.13 51
12915.20 69
12916.28 64
12917.35 58
12918.42 71
12919.50 65
12920.57 55
12921.64 70
12922.72 57
12923.79 70
12924.87 60
12925.94 61
12927.01 73
12928.09 66
12929.16 74
12930.24 84
12931.31 77
12932.38 64
12933.46 66
12934.53 66
12935.61 61
12936.68 65
12937.76 72
12938.83 58
12939.91 67
12940.98 71
12942.05 56
12943.13 78
12944.20 69
12945.28 67
12946.35 69
12947.43 55
12948.50 44
12949.58 63
12950.65 69
12951.73 69
12952.80 67
12953.88 73
12954.95 68
12956.03 74
12957.10 55
12958.18 52
12959.26 46
12960.33 62
12961.41 63
12962.48 62
12963.56 62
12964.63 56
12965.71 70
12966.78 56
12967.86 70
12968.94 84
12970.01 87
12971.09 68
12972.16 49
12973.24 63
12974.32 55
12975.39 52
12976.47 72
12977.54 87
12978.62 83
12979.70 53
12980.77 44
12981.85 51
12982.93 64
12984.00 58
12985.08 53
12986.15 55
12987.23 92
12988.31 75
12989.38 49
12990.46 65
12991.54 86
12992.61 70
12993.69 48
12994.77 70
12995.85 65
12996.92 64
12998.00 67
12999.08 76
13000.15 53
13001.23 56
13002.31 79
13003.38 67
13004.46 62
13005.54 66
13006.62 86
13007.69 75
13008.77 74
13009.85 74
13010.93 68
13012.00 75
13013.08 66
13014.16 79
13015.24 65
13016.32 73
13017.39 61
13018.47 68
13019.55 68
13020.63 62
13021.70 51
13022.78 71
13023.86 70
13024.94 62
13026.02 70
13027.10 75
13028.17 53
13029.25 66
13030.33 87
13031.41 70
13032.49 77
13033.57 79
13034.64 81
13035.72 63
13036.80 66
13037.88 73
13038.96 66
13040.04 75
13041.12 76
13042.19 81
13043.27 68
13044.35 86
13045.43 77
13046.51 80
13047.59 76
13048.67 71
13049.75 52
13050.83 61
13051.91 61
13052.99 51
13054.06 72
13055.14 65
13056.22 86
13057.30 69
13058.38 75
13059.46 60
13060.54 61
13061.62 70
13062.70 69
13063.78 85
13064.86 67
13065.94 65
13067.02 69
13068.10 56
13069.18 61
13070.26 89
13071.34 77
13072.42 69
13073.50 76
13074.58 77
13075.66 84
13076.74 93
13077.82 71
13078.90 68
13079.98 63
13081.06 60
13082.14 54
13083.22 77
13084.30 72
13085.38 65
13086.47 71
13087.55 74
13088.63 43
13089.71 65
13090.79 66
13091.87 58
13092.95 60
13094.03 69
13095.11 69
13096.19 58
13097.27 54
13098.36 55
13099.44 65
13100.52 51
13101.60 59
13102.68 48
13103.76 62
13104.84 50
13105.93 72
13107.01 65
13108.09 68
13109.17 59
13110.25 75
13111.33 75
13112.42 52
13113.50 62
13114.58 79
13115.66 67
13116.74 78
13117.82 60
13118.91 70
13119.99 68
13121.07 64
13122.15 57
13123.23 58
13124.32 66
13125.40 77
13126.48 88
13127.56 77
13128.65 64
13129.73 70
13130.81 74
13131.89 86
13132.98 75
13134.06 72
13135.14 64
13136.22 73
13137.31 75
13138.39 57
13139.47 62
13140.56 68
13141.64 51
13142.72 72
13143.81 59
13144.89 71
13145.97 67
13147.05 69
13148.14 71
13149.22 53
13150.30 76
13151.39 63
13152.47 67
13153.55 57
13154.64 67
13155.72 63
13156.81 62
13157.89 58
13158.97 59
13160.06 81
13161.14 67
13162.22 69
13163.31 80
13164.39 77
13165.48 67
13166.56 56
13167.64 54
13168.73 64
13169.81 66
13170.90 81
13171.98 72
13173.06 76
13174.15 62
13175.23 66
13176.32 78
13177.40 68
13178.49 50
13179.57 68
13180.66 67
13181.74 56
13182.82 68
13183.91 72
13184.99 69
13186.08 57
13187.16 59
13188.25 57
13189.33 58
13190.42 59
13191.50 65
13192.59 61
13193.67 45
13194.76 74
13195.84 65
13196.93 74
13198.01 65
13199.10 82
13200.19 63
13201.27 66
13202.36 56
13203.44 56
13204.53 79
13205.61 90
13206.70 46
13207.78 63
13208.87 59
13209.96 53
13211.04 57
13212.13 81
13213.21 58
13214.30 70
13215.38 64
13216.47 84
13217.56 67
13218.64 62
13219.73 59
13220.82 64
13221.90 69
13222.99 74
13224.07 74
13225.16 61
13226.25 63
13227.33 67
13228.42 54
13229.51 50
13230.59 67
13231.68 66
13232.77 56
13233.85 55
13234.94 42
13236.03 53
13237.11 55
13238.20 59
13239.29 60
13240.38 59
13241.46 64
13242.55 76
13243.64 58
13244.72 44
13245.81 53
13246.90 59
13247.99 81
13249.07 77
13250.16 65
13251.25 56
13252.34 61
13253.42 60
13254.51 67
13255.60 55
13256.69 73
13257.77 70
13258.86 86
13259.95 96
13261.04 81
13262.13 63
13263.21 61
13264.30 62
13265.39 55
13266.48 69
13267.57 59
13268.65 58
13269.74 63
13270.83 66
13271.92 71
13273.01 84
13274.10 74
13275.18 76
13276.27 77
13277.36 65
13278.45 83
13279.54 62
13280.63 60
13281.72 66
13282.80 70
13283.89 52
13284.98 58
13286.07 50
13287.16 73
13288.25 53
13289.34 73
13290.43 74
13291.52 55
13292.61 60
13293.69 65
13294.78 50
13295.87 51
13296.96 67
13298.05 58
13299.14 67
13300.23 60
13301.32 60
13302.41 64
13303.50 52
13304.59 66
13305.68 70
13306.77 61
13307.86 52
13308.95 59
13310.04 49
13311.13 63
13312.22 67
13313.31 70
13314.40 81
13315.49 44
13316.58 65
13317.67 65
13318.76 61
13319.85 61
13320.94 90
13322.03 75
13323.12 67
13324.21 69
13325.30 59
13326.39 68
13327.48 76
13328.57 71
13329.66 52
13330.75 53
13331.85 87
13332.94 56
13334.03 57
13335.12 51
13336.21 70
13337.30 69
13338.39 59
13339.48 60
13340.57 41
13341.66 62
13342.76 64
13343.85 58
13344.94 62
13346.03 53
13347.12 65
13348.21 57
13349.30 45
13350.40 49
13351.49 66
13352.58 69
13353.67 77
13354.76 68
13355.85 79
13356.95 74
13358.04 67
13359.13 69
13360.22 56
13361.31 49
13362.41 63
13363.50 109
13364.59 71
13365.68 87
13366.77 79
13367.87 81
13368.96 79
13370.05 86
13371.14 60
13372.24 61
13373.33 59
13374.42 65
13375.51 65
13376.61 74
13377.70 68
13378.79 58
13379.88 59
13380.98 67
13382.07 79
13383.16 66
13384.26 77
13385.35 66
13386.44 42
13387.54 75
13388.63 78
13389.72 50
13390.81 56
13391.91 60
13393.00 68
13394.09 62
13395.19 80
13396.28 83
13397.37 74
13398.47 58
13399.56 69
13400.66 56
13401.75 51
13402.84 63
13403.94 59
13405.03 52
13406.12 55
13407.22 58
13408.31 55
13409.41 41
13410.50 56
13411.59 57
13412.69 60
13413.78 71
13414.88 69
13415.97 82
13417.07 57
13418.16 52
13419.25 57
13420.35 58
13421.44 60
13422.54 43
13423.63 50
13424.73 78
13425.82 85
13426.92 55
13428.01 43
13429.11 52
13430.20 67
13431.29 63
13432.39 61
13433.48 68
13434.58 58
13435.67 44
13436.77 69
13437.86 61
13438.96 51
13440.06 85
13441.15 56
13442.25 69
13443.34 47
13444.44 36
13445.53 60
13446.63 52
13447.72 52
13448.82 62
13449.91 50
13451.01 63
13452.11 69
13453.20 55
13454.30 52
13455.39 60
13456.49 79
13457.59 64
13458.68 76
13459.78 82
13460.87 57
13461.97 74
13463.07 74
13464.16 64
13465.26 61
13466.35 75
13467.45 53
13468.55 47
13469.64 57
13470.74 68
13471.84 63
13472.93 77
13474.03 75
13475.13 82
13476.22 67
13477.32 53
13478.42 49
13479.51 59
13480.61 75
13481.71 61
13482.80 69
13483.90 50
13485.00 59
13486.10 60
13487.19 62
13488.29 59
13489.39 62
13490.48 71
13491.58 76
13492.68 72
13493.78 54
13494.87 54
13495.97 49
13497.07 44
13498.17 69
13499.26 64
13500.36 61
13501.46 61
13502.56 57
13503.65 49
13504.75 50
13505.85 51
13506.95 62
13508.05 64
13509.14 54
13510.24 66
13511.34 73
13512.44 61
13513.54 59
13514.64 65
13515.73 69
13516.83 50
13517.93 70
13519.03 70
13520.13 51
13521.23 63
13522.32 66
13523.42 43
13524.52 59
13525.62 82
13526.72 67
13527.82 54
13528.92 50
13530.02 68
13531.12 48
13532.21 44
13533.31 49
13534.41 84
13535.51 73
13536.61 60
13537.71 57
13538.81 51
13539.91 53
13541.01 57
13542.11 56
13543.21 61
13544.31 60
13545.41 70
13546.50 67
13547.60 54
13548.70 65
13549.80 63
13550.90 67
13552.00 48
13553.10 81
13554.20 69
13555.30 62
13556.40 58
13557.50 68
13558.60 59
13559.70 59
13560.80 54
13561.90 53
13563.00 58
13564.10 69
13565.20 121
13566.30 92
13567.41 69
13568.51 66
13569.61 72
13570.71 53
13571.81 75
13572.91 91
13574.01 86
13575.11 62
13576.21 79
13577.31 82
13578.41 51
13579.51 52
13580.61 55
13581.71 64
13582.82 72
13583.92 60
13585.02 67
13586.12 57
13587.22 78
13588.32 101
13589.42 54
13590.52 73
13591.63 85
13592.73 74
13593.83 70
13594.93 68
13596.03 66
13597.13 70
13598.24 48
13599.34 39
13600.44 59
13601.54 63
13602.64 47
13603.74 59
13604.85 68
13605.95 68
13607.05 70
13608.15 74
13609.25 50
13610.36 60
13611.46 69
13612.56 60
13613.66 47
13614.77 75
13615.87 57
13616.97 42
13618.07 53
13619.18 58
13620.28 89
13621.38 77
13622.48 60
13623.59 71
13624.69 63
13625.79 65
13626.89 56
13628.00 56
13629.10 57
13630.20 74
13631.31 77
13632.41 79
13633.51 59
13634.62 74
13635.72 71
13636.82 55
13637.93 73
13639.03 58
13640.13 68
13641.24 70
13642.34 62
13643.44 58
13644.55 44
13645.65 56
13646.75 62
13647.86 57
13648.96 58
13650.06 58
13651.17 63
13652.27 72
13653.38 56
13654.48 72
13655.58 58
13656.69 59
13657.79 76
13658.90 67
13660.00 50
13661.10 61
13662.21 53
13663.31 57
13664.42 68
13665.52 56
13666.63 52
13667.73 67
13668.84 61
13669.94 69
13671.04 77
13672.15 60
13673.25 60
13674.36 54
13675.46 57
13676.57 58
13677.67 71
13678.78 73
13679.88 75
13680.99 62
13682.09 78
13683.20 58
13684.30 45
13685.41 58
13686.51 93
13687.62 67
13688.72 63
13689.83 74
13690.94 57
13692.04 73
13693.15 67
13694.25 65
13695.36 62
13696.46 65
13697.57 54
13698.67 59
13699.78 69
13700.89 45
13701.99 63
13703.10 74
13704.20 66
13705.31 52
13706.42 64
13707.52 85
13708.63 67
13709.73 70
13710.84 76
13711.95 76
13713.05 79
13714.16 78
13715.27 70
13716.37 69
13717.48 75
13718.59 49
13719.69 60
13720.80 56
13721.91 70
13723.01 83
13724.12 62
13725.23 67
13726.33 61
13727.44 58
13728.55 57
13729.65 49
13730.76 57
13731.87 74
13732.98 68
13734.08 51
13735.19 50
13736.30 53
13737.40 63
13738.51 81
13739.62 62
13740.73 63
13741.83 61
13742.94 60
13744.05 61
13745.16 48
13746.26 59
13747.37 57
13748.48 78
13749.59 81
13750.70 69
13751.80 75
13752.91 59
13754.02 77
13755.13 55
13756.24 68
13757.34 68
13758.45 78
13759.56 88
13760.67 72
13761.78 77
13762.88 73
13763.99 75
13765.10 61
13766.21 72
13767.32 80
13768.43 77
13769.54 110
13770.64 88
13771.75 74
13772.86 76
13773.97 93
13775.08 72
13776.19 63
13777.30 81
13778.41 84
13779.52 100
13780.62 94
13781.73 109
13782.84 77
13783.95 81
13785.06 73
13786.17 101
13787.28 78
13788.39 73
13789.50 88
13790.61 80
13791.72 73
13792.83 88
13793.94 88
13795.05 89
13796.16 65
13797.27 40
13798.38 56
13799.49 68
13800.60 70
13801.71 74
13802.82 71
13803.93 66
13805.04 70
13806.15 83
13807.26 68
13808.37 51
13809.48 71
13810.59 79
13811.70 68
13812.81 78
13813.92 73
13815.03 84
13816.14 82
13817.25 77
13818.36 78
13819.47 78
13820.58 76
13821.69 80
13822.80 82
13823.91 90
13825.02 65
13826.13 46
13827.25 79
13828.36 73
13829.47 71
13830.58 72
13831.69 87
13832.80 63
13833.91 57
13835.02 64
13836.13 71
13837.25 71
13838.36 75
13839.47 61
13840.58 68
13841.69 61
13842.80 80
13843.91 74
13845.03 51
13846.14 58
13847.25 55
13848.36 70
13849.47 69
13850.59 68
13851.70 54
13852.81 60
13853.92 54
13855.03 57
13856.15 58
13857.26 65
13858.37 76
13859.48 63
13860.59 69
13861.71 59
13862.82 61
13863.93 71
13865.04 70
13866.16 72
13867.27 75
13868.38 77
13869.49 76
13870.61 85
13871.72 91
13872.83 61
13873.95 65
13875.06 72
13876.17 71
13877.28 72
13878.40 67
13879.51 64
13880.62 57
13881.74 65
13882.85 85
13883.96 89
13885.08 69
13886.19 56
13887.30 53
13888.42 92
13889.53 65
13890.64 60
13891.76 78
13892.87 66
13893.98 54
13895.10 77
13896.21 82
13897.33 77
13898.44 76
13899.55 79
13900.67 63
13901.78 54
13902.89 82
13904.01 80
13905.12 75
13906.24 66
13907.35 61
13908.47 60
13909.58 83
13910.69 68
13911.81 62
13912.92 66
13914.04 66
13915.15 68
13916.27 90
13917.38 82
13918.50 75
13919.61 62
13920.72 76
13921.84 79
13922.95 56
13924.07 58
13925.18 79
13926.30 69
13927.41 73
13928.53 66
13929.64 68
13930.76 43
13931.87 69
13932.99 86
13934.10 57
13935.22 61
13936.34 67
13937.45 61
13938.57 74
13939.68 57
13940.80 57
13941.91 75
13943.03 67
13944.14 66
13945.26 74
13946.38 63
13947.49 74
13948.61 82
13949.72 80
13950.84 66
13951.95 71
13953.07 64
13954.19 74
13955.30 66
13956.42 53
13957.53 67
13958.65 74
13959.77 83
13960.88 81
13962.00 52
13963.12 63
13964.23 63
13965.35 48
13966.47 57
13967.58 75
13968.70 80
13969.82 75
13970.93 57
13972.05 66
13973.17 75
13974.28 64
13975.40 65
13976.52 56
13977.63 58
13978.75 65
13979.87 61
13980.99 75
13982.10 70
13983.22 57
13984.34 70
13985.45 63
13986.57 65
13987.69 87
13988.81 71
13989.92 76
13991.04 42
13992.16 58
13993.28 64
13994.39 60
13995.51 58
13996.63 63
13997.75 58
13998.87 61
13999.98 48
14001.10 56
14002.22 69
14003.34 79
14004.46 69
14005.57 70
14006.69 72
14007.81 74
14008.93 68
14010.05 79
14011.16 73
14012.28 77
14013.40 77
14014.52 59
14015.64 57
14016.76 62
14017.88 87
14018.99 80
14020.11 76
14021.23 84
14022.35 67
14023.47 76
14024.59 85
14025.71 83
14026.83 74
14027.94 62
14029.06 74
14030.18 78
14031.30 85
14032.42 45
14033.54 77
14034.66 68
14035.78 64
14036.90 71
14038.02 76
14039.14 86
14040.26 58
14041.38 56
14042.50 54
14043.62 71
14044.74 63
14045.86 57
14046.97 81
14048.09 66
14049.21 62
14050.33 77
14051.45 71
14052.57 69
14053.69 82
14054.81 80
14055.93 84
14057.05 87
14058.17 71
14059.30 59
14060.42 62
14061.54 62
14062.66 71
14063.78 75
14064.90 80
14066.02 85
14067.14 64
14068.26 60
14069.38 69
14070.50 76
14071.62 76
14072.74 82
14073.86 74
14074.98 84
14076.10 81
14077.23 99
14078.35 81
14079.47 84
14080.59 114
14081.71 81
14082.83 77
14083.95 77
14085.07 96
14086.19 75
14087.32 70
14088.44 90
14089.56 88
14090.68 79
14091.80 84
14092.92 82
14094.05 73
14095.17 84
14096.29 95
14097.41 89
14098.53 115
14099.65 116
14100.78 113
14101.90 95
14103.02 109
14104.14 92
14105.26 83
14106.39 94
14107.51 110
14108.63 91
14109.75 78
14110.88 93
14112.00 74
14113.12 71
14114.24 78
14115.37 91
14116.49 88
14117.61 80
14118.73 68
14119.86 79
14120.98 78
14122.10 81
14123.22 90
14124.35 95
14125.47 71
14126.59 80
14127.72 78
14128.84 81
14129.96 75
14131.09 67
14132.21 78
14133.33 65
14134.45 76
14135.58 80
14136.70 78
14137.82 100
14138.95 83
14140.07 78
14141.20 70
14142.32 87
14143.44 74
14144.57 64
14145.69 80
14146.81 84
14147.94 84
14149.06 74
14150.19 70
14151.31 90
14152.43 68
14153.56 55
14154.68 72
14155.81 65
14156.93 74
14158.05 69
14159.18 77
14160.30 73
14161.43 78
14162.55 68
14163.68 75
14164.80 75
14165.92 55
14167.05 75
14168.17 82
14169.30 72
14170.42 76
14171.55 52
14172.67 83
14173.80 87
14174.92 70
14176.05 65
14177.17 80
14178.30 58
14179.42 64
14180.55 67
14181.67 66
14182.80 69
14183.92 64
14185.05 66
14186.17 65
14187.30 64
14188.42 58
14189.55 53
14190.67 55
14191.80 68
14192.93 52
14194.05 49
14195.18 70
14196.30 53
14197.43 63
14198.55 85
14199.68 63
14200.81 72
14201.93 73
14203.06 72
14204.18 107
14205.31 81
14206.44 74
14207.56 72
14208.69 72
14209.82 66
14210.94 60
14212.07 61
14213.19 76
14214.32 64
14215.45 55
14216.57 66
14217.70 68
14218.83 70
14219.95 54
14221.08 80
14222.21 75
14223.33 56
14224.46 58
14225.59 61
14226.71 63
14227.84 58
14228.97 69
14230.10 58
14231.22 58
14232.35 65
14233.48 80
14234.60 72
14235.73 75
14236.86 53
14237.99 53
14239.11 82
14240.24 78
14241.37 66
14242.50 69
14243.62 72
14244.75 61
14245.88 73
14247.01 71
14248.13 60
14249.26 66
14250.39 62
14251.52 58
14252.65 60
14253.77 63
14254.90 72
14256.03 69
14257.16 73
14258.29 63
14259.42 73
14260.54 79
14261.67 58
14262.80 42
14263.93 67
14265.06 73
14266.19 92
14267.31 63
14268.44 57
14269.57 59
14270.70 58
14271.83 66
14272.96 66
14274.09 61
14275.22 66
14276.34 64
14277.47 81
14278.60 69
14279.73 50
14280.86 58
14281.99 62
14283.12 47
14284.25 65
14285.38 54
14286.51 76
14287.64 49
14288.76 75
14289.89 65
14291.02 72
14292.15 70
14293.28 90
14294.41 69
14295.54 64
14296.67 88
14297.80 63
14298.93 58
14300.06 53
14301.19 63
14302.32 58
14303.45 42
14304.58 47
14305.71 56
14306.84 70
14307.97 69
14309.10 65
14310.23 56
14311.36 65
14312.49 80
14313.62 91
14314.75 104
14315.88 64
14317.01 51
14318.15 56
14319.28 50
14320.41 55
14321.54 60
14322.67 68
14323.80 62
14324.93 53
14326.06 48
14327.19 77
14328.32 76
14329.45 77
14330.58 70
14331.72 47
14332.85 55
14333.98 59
14335.11 71
14336.24 47
14337.37 49
14338.50 37
14339.63 53
14340.77 52
14341.90 45
14343.03 50
14344.16 48
14345.29 52
14346.42 51
14347.56 57
14348.69 56
14349.82 56
14350.95 51
14352.08 67
14353.21 62
14354.35 47
14355.48 60
14356.61 50
14357.74 46
14358.88 43
14360.01 45
14361.14 50
14362.27 54
14363.40 74
14364.54 66
14365.67 44
14366.80 74
14367.93 81
14369.07 60
14370.20 74
14371.33 47
14372.46 52
14373.60 60
14374.73 48
14375.86 54
14377.00 50
14378.13 58
14379.26 74
14380.39 51
14381.53 36
14382.66 50
14383.79 57
14384.93 66
14386.06 61
14387.19 49
14388.33 35
14389.46 46
14390.59 65
14391.73 71
14392.86 56
14393.99 52
14395.13 44
14396.26 53
14397.40 48
14398.53 46
14399.66 53
14400.80 43
14401.93 45
14403.06 43
14404.20 45
14405.33 66
14406.47 62
14407.60 59
14408.74 47
14409.87 55
14411.00 62
14412.14 55
14413.27 75
14414.41 74
14415.54 53
14416.68 54
14417.81 53
14418.94 61
14420.08 55
14421.21 52
14422.35 52
14423.48 49
14424.62 59
14425.75 76
14426.89 57
14428.02 44
14429.16 62
14430.29 48
14431.43 49
14432.56 53
14433.70 68
14434.83 53
14435.97 50
14437.10 51
14438.24 64
14439.37 54
14440.51 71
14441.64 61
14442.78 49
14443.92 62
14445.05 50
14446.19 63
14447.32 86
14448.46 55
14449.59 48
14450.73 58
14451.87 53
14453.00 52
14454.14 70
14455.27 73
14456.41 55
14457.55 75
14458.68 62
14459.82 63
14460.95 81
14462.09 65
14463.23 66
14464.36 66
14465.50 58
14466.64 61
14467.77 69
14468.91 58
14470.05 68
14471.18 62
14472.32 61
14473.46 65
14474.59 74
14475.73 54
14476.87 80
14478.00 67
14479.14 78
14480.28 79
14481.41 75
14482.55 56
14483.69 66
14484.83 65
14485.96 68
14487.10 71
14488.24 79
14489.37 88
14490.51 79
14491.65 71
14492.79 60
14493.92 71
14495.06 58
14496.20 62
14497.34 58
14498.47 76
14499.61 47
14500.75 45
14501.89 55
14503.03 84
14504.16 54
14505.30 56
14506.44 46
14507.58 43
14508.72 58
14509.85 68
14510.99 52
14512.13 48
14513.27 57
14514.41 60
14515.55 57
14516.68 48
14517.82 52
14518.96 62
14520.10 52
14521.24 55
14522.38 57
14523.51 55
14524.65 50
14525.79 46
14526.93 39
14528.07 51
14529.21 50
14530.35 49
14531.49 60
14532.63 61
14533.76 77
14534.90 61
14536.04 92
14537.18 53
14538.32 44
14539.46 54
14540.60 50
14541.74 50
14542.88 55
14544.02 62
14545.16 62
14546.30 60
14547.44 47
14548.58 56
14549.72 63
14550.86 55
14552.00 51
14553.14 64
14554.28 68
14555.42 116
14556.56 63
14557.70 56
14558.84 55
14559.98 48
14561.12 47
14562.26 46
14563.40 53
14564.54 60
14565.68 55
14566.82 64
14567.96 64
14569.10 51
14570.24 52
14571.38 69
14572.52 47
14573.66 46
14574.80 48
14575.94 49
14577.08 47
14578.22 42
14579.36 67
14580.51 53
14581.65 76
14582.79 63
14583.93 64
14585.07 63
14586.21 60
14587.35 60
14588.49 64
14589.63 60
14590.78 63
14591.92 76
14593.06 69
14594.20 53
14595.34 44
14596.48 56
14597.62 53
14598.77 58
14599.91 47
14601.05 64
14602.19 34
14603.33 58
14604.48 54
14605.62 45
14606.76 51
14607.90 66
14609.04 59
14610.19 59
14611.33 58
14612.47 51
14613.61 64
14614.75 66
14615.90 59
14617.04 64
14618.18 57
14619.32 69
14620.47 55
14621.61 60
14622.75 55
14623.89 54
14625.04 65
14626.18 71
14627.32 60
14628.46 59
14629.61 77
14630.75 61
14631.89 46
14633.04 55
14634.18 50
14635.32 48
14636.47 55
14637.61 75
14638.75 68
14639.89 41
14641.04 50
14642.18 63
14643.32 56
14644.47 60
14645.61 70
14646.76 62
14647.90 99
14649.04 63
14650.19 64
14651.33 49
14652.47 52
14653.62 59
14654.76 53
14655.90 48
14657.05 76
14658.19 63
14659.34 51
14660.48 54
14661.62 62
14662.77 56
14663.91 58
14665.06 49
14666.20 52
14667.35 56
14668.49 53
14669.63 62
14670.78 49
14671.92 39
14673.07 52
14674.21 41
14675.36 58
14676.50 55
14677.65 45
14678.79 46
14679.94 49
14681.08 72
14682.23 56
14683.37 50
14684.52 51
14685.66 61
14686.81 51
14687.95 61
14689.10 69
14690.24 56
14691.39 52
14692.53 54
14693.68 69
14694.82 49
14695.97 41
14697.11 30
14698.26 38
14699.41 38
14700.55 41
14701.70 52
14702.84 50
14703.99 62
14705.13 61
14706.28 59
14707.43 63
14708.57 52
14709.72 49
14710.86 56
14712.01 55
14713.16 50
14714.30 51
14715.45 57
14716.59 53
14717.74 47
14718.89 49
14720.03 57
14721.18 49
14722.33 57
14723.47 53
14724.62 55
14725.77 60
14726.91 62
14728.06 60
14729.21 43
14730.35 38
14731.50 45
14732.65 53
14733.79 47
14734.94 42
14736.09 46
14737.23 51
14738.38 55
14739.53 61
14740.68 64
14741.82 54
14742.97 48
14744.12 59
14745.26 46
14746.41 64
14747.56 52
14748.71 48
14749.85 60
14751.00 41
14752.15 44
14753.30 53
14754.45 52
14755.59 51
14756.74 62
14757.89 54
14759.04 48
14760.18 59
14761.33 66
14762.48 51
14763.63 52
14764.78 43
14765.92 39
14767.07 52
14768.22 74
14769.37 49
14770.52 52
14771.67 44
14772.81 53
14773.96 55
14775.11 50
14776.26 47
14777.41 46
14778.56 49
14779.71 68
14780.86 54
14782.00 53
14783.15 44
14784.30 54
14785.45 51
14786.60 52
14787.75 50
14788.90 62
14790.05 63
14791.20 50
14792.35 51
14793.49 57
14794.64 60
14795.79 54
14796.94 62
14798.09 47
14799.24 44
14800.39 56
14801.54 45
14802.69 35
14803.84 54
14804.99 65
14806.14 73
14807.29 77
14808.44 72
14809.59 69
14810.74 59
14811.89 51
14813.04 45
14814.19 56
14815.34 59
14816.49 48
14817.64 42
14818.79 64
14819.94 82
14821.09 41
14822.24 53
14823.39 54
14824.54 54
14825.69 65
14826.84 52
14827.99 47
14829.14 46
14830.29 51
14831.44 59
14832.60 58
14833.75 51
14834.90 47
14836.05 51
14837.20 41
14838.35 29
14839.50 48
14840.65 47
14841.80 45
14842.95 39
14844.11 51
14845.26 44
14846.41 44
14847.56 43
14848.71 41
14849.86 42
14851.01 39
14852.17 42
14853.32 57
14854.47 56
14855.62 57
14856.77 51
14857.92 39
14859.08 38
14860.23 44
14861.38 49
14862.53 43
14863.68 45
14864.84 38
14865.99 47
14867.14 63
14868.29 62
14869.44 33
14870.60 40
14871.75 40
14872.90 57
14874.05 46
14875.21 47
14876.36 47
14877.51 39
14878.66 71
14879.82 48
14880.97 49
14882.12 40
14883.27 42
14884.43 41
14885.58 31
14886.73 26
14887.89 35
14889.04 39
14890.19 46
14891.34 51
14892.50 47
14893.65 60
14894.80 47
14895.96 45
14897.11 55
14898.26 58
14899.42 44
14900.57 54
14901.72 50
14902.88 35
14904.03 35
14905.18 50
14906.34 36
14907.49 47
14908.65 43
14909.80 43
14910.95 51
14912.11 43
14913.26 46
14914.41 43
14915.57 65
14916.72 38
14917.88 44
14919.03 40
14920.18 36
14921.34 56
14922.49 41
14923.65 56
14924.80 49
14925.96 50
14927.11 46
14928.27 42
14929.42 35
14930.57 47
14931.73 43
14932.88 48
14934.04 50
14935.19 58
14936.35 51
14937.50 52
14938.66 40
14939.81 31
14940.97 39
14942.12 42
14943.28 43
14944.43 42
14945.59 37
14946.74 43
14947.90 39
14949.05 61
14950.21 62
14951.36 48
14952.52 46
14953.68 42
14954.83 35
14955.99 59
14957.14 46
14958.30 50
14959.45 50
14960.61 47
14961.77 46
14962.92 51
14964.08 54
14965.23 43
14966.39 34
14967.54 53
14968.70 27
14969.86 33
14971.01 47
14972.17 49
14973.33 41
14974.48 28
14975.64 45
14976.79 47
14977.95 50
14979.11 39
14980.26 46
14981.42 41
14982.58 50
14983.73 41
14984.89 37
14986.05 33
14987.20 32
14988.36 55
14989.52 42
14990.67 43
14991.83 38
14992.99 45
14994.15 51
14995.30 36
14996.46 52
14997.62 47
14998.77 42
14999.93 39
15001.09 43
15002.25 40
15003.40 51
15004.56 41
15005.72 42
15006.88 60
15008.03 41
15009.19 43
15010.35 50
15011.51 48
15012.66 46
15013.82 48
15014.98 54
15016.14 39
15017.30 41
15018.45 47
15019.61 38
15020.77 36
15021.93 44
15023.09 45
15024.24 42
15025.40 54
15026.56 48
15027.72 43
15028.88 41
15030.04 50
15031.19 36
15032.35 37
15033.51 44
15034.67 46
15035.83 42
15036.99 53
15038.15 38
15039.30 42
15040.46 41
15041.62 34
15042.78 37
15043.94 59
15045.10 47
15046.26 31
15047.42 45
15048.58 41
15049.74 43
15050.90 40
15052.05 39
15053.21 54
15054.37 39
15055.53 34
15056.69 35
15057.85 52
15059.01 33
15060.17 36
15061.33 42
15062.49 33
15063.65 38
15064.81 44
15065.97 38
15067.13 40
15068.29 40
15069.45 37
15070.61 39
15071.77 42
15072.93 37
15074.09 36
15075.25 48
15076.41 57
15077.57 36
15078.73 33
15079.89 37
15081.05 45
15082.21 41
15083.37 33
15084.53 37
15085.69 40
15086.85 43
15088.01 35
15089.18 34
15090.34 21
15091.50 41
15092.66 57
15093.82 36
15094.98 27
15096.14 38
15097.30 48
15098.46 40
15099.62 37
15100.78 28
15101.95 36
15103.11 51
15104.27 33
15105.43 35
15106.59 36
15107.75 51
15108.91 70
15110.08 38
15111.24 28
15112.40 28
15113.56 46
15114.72 54
15115.88 33
15117.05 29
15118.21 31
15119.37 66
15120.53 40
15121.69 35
15122.86 37
15124.02 39
15125.18 45
15126.34 37
15127.50 40
15128.67 22
15129.83 44
15130.99 40
15132.15 39
15133.32 31
15134.48 42
15135.64 51
15136.80 47
15137.97 57
15139.13 46
15140.29 44
15141.45 35
15142.62 29
15143.78 39
15144.94 42
15146.11 43
15147.27 49
15148.43 40
15149.59 40
15150.76 47
15151.92 45
15153.08 38
15154.25 33
15155.41 40
15156.57 31
15157.74 30
15158.90 41
15160.06 41
15161.23 38
15162.39 49
15163.55 43
15164.72 41
15165.88 40
15167.05 38
15168.21 46
15169.37 63
15170.54 51
15171.70 42
15172.86 36
15174.03 51
15175.19 54
15176.36 42
15177.52 39
15178.69 25
15179.85 39
15181.01 34
15182.18 35
15183.34 28
15184.51 31
15185.67 41
15186.84 27
15188.00 47
15189.16 35
15190.33 42
15191.49 39
15192.66 44
15193.82 40
15194.99 42
15196.15 49
15197.32 52
15198.48 30
15199.65 22
15200.81 34
15201.98 42
15203.14 43
15204.31 43
15205.47 43
15206.64 40
15207.80 40
15208.97 29
15210.13 28
15211.30 43
15212.47 40
15213.63 35
15214.80 40
15215.96 38
15217.13 37
15218.29 44
15219.46 44
15220.62 28
15221.79 45
15222.96 55
15224.12 37
15225.29 44
15226.45 38
15227.62 44
15228.79 42
15229.95 48
15231.12 41
15232.29 40
15233.45 53
15234.62 45
15235.78 43
15236.95 33
15238.12 43
15239.28 53
15240.45 45
15241.62 48
15242.78 61
15243.95 41
15245.12 53
15246.28 37
15247.45 37
15248.62 44
15249.78 40
15250.95 28
15252.12 41
15253.28 50
15254.45 35
15255.62 35
15256.79 48
15257.95 33
15259.12 51
15260.29 41
15261.46 41
15262.62 57
15263.79 50
15264.96 53
15266.13 36
15267.29 33
15268.46 46
15269.63 44
15270.80 46
15271.96 49
15273.13 48
15274.30 54
15275.47 46
15276.64 52
15277.80 41
15278.97 35
15280.14 44
15281.31 40
15282.48 29
15283.64 33
15284.81 31
15285.98 39
15287.15 45
15288.32 48
15289.49 45
15290.65 50
15291.82 45
15292.99 38
15294.16 44
15295.33 51
15296.50 38
15297.67 45
15298.83 32
15300.00 37
15301.17 43
15302.34 42
15303.51 38
15304.68 32
15305.85 39
15307.02 33
15308.19 34
15309.36 37
15310.52 52
15311.69 41
15312.86 38
15314.03 34
15315.20 31
15316.37 61
15317.54 50
15318.71 31
15319.88 27
15321.05 42
15322.22 37
15323.39 24
15324.56 33
15325.73 22
15326.90 22
15328.07 36
15329.24 39
15330.41 35
15331.58 33
15332.75 26
15333.92 34
15335.09 30
15336.26 33
15337.43 32
15338.60 38
15339.77 44
15340.94 44
15342.11 32
15343.28 29
15344.45 41
15345.62 40
15346.79 48
15347.96 43
15349.13 29
15350.31 34
15351.48 41
15352.65 38
15353.82 42
15354.99 45
15356.16 55
15357.33 63
15358.50 53
15359.67 36
15360.84 40
15362.02 40
15363.19 34
15364.36 43
15365.53 41
15366.70 48
15367.87 44
15369.04 28
15370.21 41
15371.39 47
15372.56 56
15373.73 46
15374.90 32
15376.07 28
15377.24 32
15378.42 37
15379.59 33
15380.76 33
15381.93 49
15383.10 43
15384.28 36
15385.45 42
15386.62 24
15387.79 35
15388.97 43
15390.14 43
15391.31 37
15392.48 47
15393.65 43
15394.83 42
15396.00 42
15397.17 41
15398.34 34
15399.52 33
15400.69 36
15401.86 34
15403.04 33
15404.21 26
15405.38 32
15406.55 37
15407.73 47
15408.90 50
15410.07 34
15411.25 28
15412.42 34
15413.59 23
15414.77 36
15415.94 41
15417.11 36
15418.29 36
15419.46 47
15420.63 43
15421.81 42
15422.98 38
15424.15 32
15425.33 44
15426.50 30
15427.67 37
15428.85 32
15430.02 39
15431.20 36
15432.37 26
15433.54 37
15434.72 43
15435.89 42
15437.07 37
15438.24 34
15439.41 45
15440.59 41
15441.76 33
15442.94 51
15444.11 39
15445.29 52
15446.46 42
15447.63 34
15448.81 28
15449.98 38
15451.16 43
15452.33 49
15453.51 35
15454.68 36
15455.86 38
15457.03 35
15458.21 38
15459.38 26
15460.56 46
15461.73 41
15462.91 41
15464.08 39
15465.26 37
15466.43 44
15467.61 51
15468.78 36
15469.96 38
15471.13 35
15472.31 44
15473.48 38
15474.66 41
15475.83 30
15477.01 42
15478.19 56
15479.36 37
15480.54 47
15481.71 54
15482.89 52
15484.06 44
15485.24 53
15486.42 47
15487.59 55
15488.77 36
15489.94 25
15491.12 43
15492.30 28
15493.47 52
15494.65 46
15495.83 57
15497.00 35
15498.18 27
15499.36 21
15500.53 30
15501.71 29
15502.88 44
15504.06 36
15505.24 40
15506.41 31
15507.59 42
15508.77 37
15509.95 27
15511.12 44
15512.30 38
15513.48 46
15514.65 43
15515.83 40
15517.01 35
15518.18 39
15519.36 33
15520.54 43
15521.72 34
15522.89 41
15524.07 29
15525.25 44
15526.43 32
15527.60 33
15528.78 36
15529.96 39
15531.14 43
15532.31 42
15533.49 48
15534.67 44
15535.85 46
15537.03 31
15538.20 36
15539.38 50
15540.56 46
15541.74 38
15542.92 34
15544.09 33
15545.27 30
15546.45 22
15547.63 32
15548.81 33
15549.98 61
15551.16 34
15552.34 44
15553.52 46
15554.70 38
15555.88 45
15557.06 25
15558.23 37
15559.41 26
15560.59 46
15561.77 39
15562.95 52
15564.13 41
15565.31 42
15566.49 46
15567.67 36
15568.84 37
15570.02 43
15571.20 52
15572.38 47
15573.56 38
15574.74 30
15575.92 41
15577.10 41
15578.28 49
15579.46 28
15580.64 34
15581.82 37
15583.00 54
15584.18 55
15585.36 44
15586.54 45
15587.72 48
15588.90 45
15590.08 33
15591.26 42
15592.44 37
15593.62 42
15594.80 43
15595.98 44
15597.16 58
15598.34 42
15599.52 38
15600.70 45
15601.88 41
15603.06 36
15604.24 51
15605.42 45
15606.60 44
15607.78 30
15608.96 44
15610.14 68
15611.32 61
15612.50 39
15613.68 44
15614.86 55
15616.05 42
15617.23 32
15618.41 43
15619.59 53
15620.77 61
15621.95 57
15623.13 41
15624.31 48
15625.49 59
15626.68 50
15627.86 38
15629.04 49
15630.22 52
15631.40 55
15632.58 76
15633.76 53
15634.95 38
15636.13 37
15637.31 47
15638.49 50
15639.67 43
15640.85 36
15642.04 45
15643.22 46
15644.40 45
15645.58 48
15646.76 49
15647.95 46
15649.13 74
15650.31 61
15651.49 46
15652.67 66
15653.86 56
15655.04 42
15656.22 33
15657.40 47
15658.59 36
15659.77 51
15660.95 34
15662.13 55
15663.32 59
15664.50 65
15665.68 51
15666.87 46
15668.05 47
15669.23 44
15670.41 57
15671.60 66
15672.78 44
15673.96 45
15675.15 47
15676.33 53
15677.51 56
15678.70 48
15679.88 45
15681.06 51
15682.25 69
15683.43 51
15684.61 51
15685.80 49
15686.98 61
15688.16 48
15689.35 40
15690.53 45
15691.72 54
15692.90 47
15694.08 68
15695.27 60
15696.45 44
15697.63 57
15698.82 37
15700.00 37
15701.19 51
15702.37 54
15703.56 62
15704.74 54
15705.92 42
15707.11 46
15708.29 66
15709.48 57
15710.66 60
15711.85 46
15713.03 60
15714.21 62
15715.40 72
15716.58 46
15717.77 62
15718.95 64
15720.14 65
15721.32 56
15722.51 60
15723.69 60
15724.88 74
15726.06 64
15727.25 60
15728.43 55
15729.62 53
15730.80 85
15731.99 72
15733.17 47
15734.36 45
15735.55 58
15736.73 77
15737.92 68
15739.10 66
15740.29 55
15741.47 44
15742.66 40
15743.84 60
15745.03 50
15746.22 58
15747.40 60
15748.59 53
15749.77 52
15750.96 50
15752.15 58
15753.33 54
15754.52 53
15755.70 40
15756.89 46
15758.08 55
15759.26 65
15760.45 63
15761.64 49
15762.82 59
15764.01 67
15765.20 60
15766.38 71
15767.57 58
15768.76 60
15769.94 54
15771.13 73
15772.32 60
15773.50 57
15774.69 52
15775.88 71
15777.06 71
15778.25 44
15779.44 65
15780.62 69
15781.81 47
15783.00 56
15784.19 61
15785.37 42
15786.56 60
15787.75 62
15788.94 46
15790.12 50
15791.31 60
15792.50 63
15793.69 70
15794.87 53
15796.06 48
15797.25 56
15798.44 51
15799.62 52
15800.81 65
15802.00 51
15803.19 54
15804.38 59
15805.56 50
15806.75 66
15807.94 68
15809.13 66
15810.32 36
15811.50 52
15812.69 59
15813.88 42
15815.07 26
15816.26 34
15817.45 45
15818.64 61
15819.82 55
15821.01 56
15822.20 65
15823.39 72
15824.58 47
15825.77 55
15826.96 49
15828.15 59
15829.33 35
15830.52 55
15831.71 51
15832.90 31
15834.09 29
15835.28 39
15836.47 42
15837.66 37
15838.85 53
15840.04 55
15841.23 49
15842.42 57
15843.61 46
15844.79 49
15845.98 61
15847.17 47
15848.36 35
15849.55 44
15850.74 58
15851.93 52
15853.12 48
15854.31 38
15855.50 46
15856.69 47
15857.88 52
15859.07 49
15860.26 42
15861.45 38
15862.64 48
15863.83 48
15865.02 45
15866.21 32
15867.40 49
15868.60 43
15869.79 36
15870.98 33
15872.17 40
15873.36 54
15874.55 39
15875.74 42
15876.93 44
15878.12 58
15879.31 42
15880.50 41
15881.69 40
15882.88 55
15884.07 55
15885.27 42
15886.46 46
15887.65 86
15888.84 59
15890.03 44
15891.22 42
15892.41 33
15893.60 43
15894.80 45
15895.99 38
15897.18 48
15898.37 57
15899.56 44
15900.75 40
15901.95 42
15903.14 47
15904.33 45
15905.52 47
15906.71 38
15907.90 45
15909.10 38
15910.29 33
15911.48 45
15912.67 37
15913.86 39
15915.06 48
15916.25 47
15917.44 31
15918.63 33
15919.83 40
15921.02 47
15922.21 42
15923.40 46
15924.60 40
15925.79 38
15926.98 51
15928.17 59
15929.37 54
15930.56 55
15931.75 54
15932.94 44
15934.14 42
15935.33 50
15936.52 53
15937.72 40
15938.91 59
15940.10 40
15941.30 41
15942.49 41
15943.68 44
15944.88 37
15946.07 49
15947.26 57
15948.46 43
15949.65 40
15950.84 45
15952.04 55
15953.23 51
15954.42 40
15955.62 32
15956.81 37
15958.01 53
15959.20 67
15960.39 43
15961.59 47
15962.78 48
15963.97 48
15965.17 42
15966.36 36
15967.56 39
15968.75 39
15969.95 38
15971.14 47
15972.33 35
15973.53 45
15974.72 60
15975.92 50
15977.11 41
15978.31 34
15979.50 28
15980.70 37
15981.89 22
15983.09 35
15984.28 38
15985.47 51
15986.67 38
15987.86 53
15989.06 37
15990.25 38
15991.45 46
15992.64 54
15993.84 44
15995.03 53
15996.23 55
15997.43 52
15998.62 41
15999.82 31
16001.01 33
16002.21 38
16003.40 53
16004.60 43
16005.79 36
16006.99 41
16008.18 48
16009.38 31
16010.58 30
16011.77 27
16012.97 48
16014.16 42
16015.36 44
16016.56 43
16017.75 26
16018.95 24
16020.14 52
16021.34 42
16022.54 40
16023.73 40
16024.93 40
16026.13 41
16027.32 41
16028.52 45
16029.71 40
16030.91 48
16032.11 42
16033.30 45
16034.50 33
16035.70 42
16036.89 47
16038.09 29
16039.29 23
16040.49 34
16041.68 45
16042.88 27
16044.08 47
16045.27 44
16046.47 43
16047.67 32
16048.86 40
16050.06 34
16051.26 43
16052.46 41
16053.65 39
16054.85 27
16056.05 37
16057.25 39
16058.44 42
16059.64 32
16060.84 28
16062.04 36
16063.23 32
16064.43 46
16065.63 40
16066.83 48
16068.03 36
16069.22 37
16070.42 33
16071.62 35
16072.82 34
16074.02 37
16075.21 43
16076.41 44
16077.61 33
16078.81 26
16080.01 48
16081.21 37
16082.40 38
16083.60 28
16084.80 34
16086.00 37
16087.20 35
16088.40 28
16089.60 30
16090.79 28
16091.99 23
16093.19 37
16094.39 42
16095.59 29
16096.79 29
16097.99 29
16099.19 38
16100.39 40
16101.59 45
16102.78 43
16103.98 35
16105.18 31
16106.38 30
16107.58 42
16108.78 34
16109.98 35
16111.18 45
16112.38 28
16113.58 32
16114.78 42
16115.98 27
16117.18 37
16118.38 49
16119.58 44
16120.78 40
16121.98 36
16123.18 46
16124.38 48
16125.58 32
16126.78 33
16127.98 37
16129.18 33
16130.38 54
16131.58 36
16132.78 33
16133.98 36
16135.18 31
16136.38 28
16137.58 39
16138.78 35
16139.98 28
16141.18 37
16142.38 48
16143.58 43
16144.79 35
16145.99 30
16147.19 31
16148.39 28
16149.59 36
16150.79 26
16151.99 33
16153.19 34
16154.39 23
16155.59 40
16156.80 37
16158.00 37
16159.20 35
16160.40 39
16161.60 37
16162.80 26
16164.00 40
16165.21 36
16166.41 27
16167.61 33
16168.81 26
16170.01 28
16171.21 37
16172.42 41
16173.62 50
16174.82 38
16176.02 38
16177.22 43
16178.43 34
16179.63 28
16180.83 30
16182.03 30
16183.23 38
16184.44 37
16185.64 30
16186.84 24
16188.04 33
16189.25 39
16190.45 35
16191.65 38
16192.85 45
16194.06 40
16195.26 64
16196.46 33
16197.66 36
16198.87 37
16200.07 54
16201.27 39
16202.48 33
16203.68 33
16204.88 25
16206.09 28
16207.29 25
16208.49 25
16209.69 25
16210.90 35
16212.10 45
16213.30 37
16214.51 30
16215.71 43
16216.91 40
16218.12 18
16219.32 28
16220.53 39
16221.73 31
16222.93 36
16224.14 29
16225.34 34
16226.54 31
16227.75 42
16228.95 34
16230.16 32
16231.36 34
16232.56 40
16233.77 42
16234.97 48
16236.18 46
16237.38 50
16238.59 45
16239.79 38
16240.99 37
16242.20 34
16243.40 34
16244.61 43
16245.81 50
16247.02 30
16248.22 30
16249.43 47
16250.63 48
16251.84 46
16253.04 32
16254.24 40
16255.45 31
16256.65 35
16257.86 43
16259.06 48
16260.27 43
16261.48 33
16262.68 44
16263.89 49
16265.09 40
16266.30 48
16267.50 46
16268.71 40
16269.91 42
16271.12 43
16272.32 25
16273.53 48
16274.73 36
16275.94 33
16277.15 29
16278.35 43
16279.56 41
16280.76 43
16281.97 47
16283.18 52
16284.38 47
16285.59 42
16286.79 38
16288.00 35
16289.21 35
16290.41 40
16291.62 41
16292.82 50
16294.03 39
16295.24 37
16296.44 45
16297.65 25
16298.86 30
16300.06 53
16301.27 51
16302.48 48
16303.68 48
16304.89 42
16306.10 39
16307.30 40
16308.51 43
16309.72 42
16310.92 35
16312.13 41
16313.34 34
16314.55 39
16315.75 44
16316.96 47
16318.17 49
16319.37 42
16320.58 47
16321.79 40
16323.00 41
16324.20 37
16325.41 35
16326.62 37
16327.83 47
16329.03 41
16330.24 41
16331.45 36
16332.66 35
16333.87 28
16335.07 44
16336.28 43
16337.49 28
16338.70 36
16339.90 48
16341.11 47
16342.32 45
16343.53 48
16344.74 47
16345.95 34
16347.15 44
16348.36 33
16349.57 32
16350.78 27
16351.99 40
16353.20 25
16354.40 37
16355.61 28
16356.82 35
16358.03 39
16359.24 39
16360.45 47
16361.66 41
16362.87 27
16364.08 42
16365.28 31
16366.49 22
16367.70 46
16368.91 46
16370.12 31
16371.33 30
16372.54 53
16373.75 42
16374.96 37
16376.17 33
16377.38 26
16378.59 36
16379.80 34
16381.01 42
16382.21 40
16383.42 36
16384.63 31
16385.84 38
16387.05 23
16388.26 28
16389.47 40
16390.68 32
16391.89 39
16393.10 33
16394.31 38
16395.52 19
16396.73 29
16397.94 24
16399.15 34
16400.36 44
16401.57 35
16402.79 31
16404.00 40
16405.21 41
16406.42 42
16407.63 39
16408.84 41
16410.05 25
16411.26 31
16412.47 46
16413.68 39
16414.89 38
16416.10 49
16417.31 28
16418.52 31
16419.74 29
16420.95 31
16422.16 20
16423.37 30
16424.58 35
16425.79 37
16427.00 35
16428.21 34
16429.42 35
16430.64 37
16431.85 35
16433.06 37
16434.27 36
16435.48 22
16436.69 36
16437.91 31
16439.12 35
16440.33 34
16441.54 29
16442.75 42
16443.96 31
16445.18 32
16446.39 34
16447.60 34
16448.81 37
16450.02 38
16451.24 32
16452.45 26
16453.66 40
16454.87 46
16456.09 29
16457.30 34
16458.51 35
16459.72 33
16460.94 41
16462.15 48
16463.36 34
16464.57 26
16465.79 27
16467.00 20
16468.21 19
16469.43 22
16470.64 29
16471.85 33
16473.06 36
16474.28 36
16475.49 32
16476.70 40
16477.92 38
16479.13 52
16480.34 43
16481.56 40
16482.77 33
16483.98 39
16485.20 37
16486.41 33
16487.62 29
16488.84 33
16490.05 35
16491.26 27
16492.48 31
16493.69 43
16494.91 39
16496.12 27
16497.33 30
16498.55 37
16499.76 38
16500.97 50
16502.19 31
16503.40 31
16504.62 37
16505.83 47
16507.05 25
16508.26 26
16509.47 29
16510.69 25
16511.90 42
16513.12 36
16514.33 31
16515.55 39
16516.76 38
16517.98 28
16519.19 24
16520.41 16
16521.62 29
16522.83 35
16524.05 30
16525.26 29
16526.48 19
16527.69 32
16528.91 25
16530.12 39
16531.34 30
16532.55 21
16533.77 15
16534.99 25
16536.20 27
16537.42 20
16538.63 34
16539.85 27
16541.06 33
16542.28 37
16543.49 23
16544.71 24
16545.92 29
16547.14 35
16548.36 26
16549.57 29
16550.79 35
16552.00 41
16553.22 42
16554.44 47
16555.65 29
16556.87 35
16558.08 30
16559.30 31
16560.52 26
16561.73 34
16562.95 24
16564.17 40
16565.38 34
16566.60 34
16567.81 34
16569.03 27
16570.25 32
16571.46 33
16572.68 28
16573.90 34
16575.11 27
16576.33 30
16577.55 33
16578.76 36
16579.98 42
16581.20 29
16582.42 31
16583.63 33
16584.85 22
16586.07 28
16587.28 40
16588.50 30
16589.72 34
16590.94 37
16592.15 43
16593.37 41
16594.59 38
16595.81 29
16597.02 30
16598.24 37
16599.46 32
16600.68 29
16601.89 25
16603.11 34
16604.33 44
16605.55 28
16606.77 24
16607.98 33
16609.20 23
16610.42 36
16611.64 30
16612.86 23
16614.07 31
16615.29 28
16616.51 29
16617.73 25
16618.95 30
16620.17 38
16621.38 48
16622.60 32
16623.82 24
16625.04 30
16626.26 41
16627.48 32
16628.70 39
16629.91 30
16631.13 31
16632.35 20
16633.57 34
16634.79 29
16636.01 22
16637.23 30
16638.45 26
16639.67 29
16640.89 28
16642.10 39
16643.32 32
16644.54 19
16645.76 33
16646.98 29
16648.20 27
16649.42 35
16650.64 34
16651.86 26
16653.08 34
16654.30 30
16655.52 44
16656.74 43
16657.96 27
16659.18 19
16660.40 25
16661.62 26
16662.84 38
16664.06 36
16665.28 49
16666.50 40
16667.72 38
16668.94 36
16670.16 34
16671.38 42
16672.60 47
16673.82 25
16675.04 32
16676.26 34
16677.48 22
16678.70 34
16679.92 33
16681.14 30
16682.36 21
16683.58 33
16684.80 19
16686.03 27
16687.25 41
16688.47 41
16689.69 46
16690.91 35
16692.13 33
16693.35 36
16694.57 34
16695.79 29
16697.02 29
16698.24 36
16699.46 33
16700.68 26
16701.90 15
16703.12 27
16704.34 26
16705.57 30
16706.79 33
16708.01 34
16709.23 31
16710.45 34
16711.67 39
16712.90 36
16714.12 30
16715.34 31
16716.56 25
16717.78 32
16719.01 34
16720.23 35
16721.45 33
16722.67 46
16723.89 36
16725.12 37
16726.34 26
16727.56 23
16728.78 44
16730.01 43
16731.23 30
16732.45 27
16733.67 38
16734.90 20
16736.12 28
16737.34 23
16738.56 34
16739.79 33
16741.01 38
16742.23 46
16743.46 31
16744.68 24
16745.90 23
16747.12 28
16748.35 35
16749.57 27
16750.79 33
16752.02 28
16753.24 17
16754.46 21
16755.69 27
16756.91 40
16758.13 29
16759.36 31
16760.58 28
16761.80 20
16763.03 28
16764.25 22
16765.48 30
16766.70 27
16767.92 39
16769.15 31
16770.37 26
16771.60 22
16772.82 25
16774.04 27
16775.27 43
16776.49 37
16777.72 33
16778.94 36
16780.16 24
16781.39 23
16782.61 28
16783.84 26
16785.06 31
16786.29 28
16787.51 26
16788.74 31
16789.96 25
16791.18 25
16792.41 25
16793.63 38
16794.86 41
16796.08 24
16797.31 26
16798.53 39
16799.76 41
16800.98 29
16802.21 33
16803.43 28
16804.66 29
16805.88 29
16807.11 24
16808.33 25
16809.56 28
16810.79 33
16812.01 33
16813.24 23
16814.46 22
16815.69 34
16816.91 33
16818.14 32
16819.36 23
16820.59 26
16821.82 34
16823.04 36
16824.27 32
16825.49 27
16826.72 34
16827.95 35
16829.17 38
16830.40 34
16831.62 24
16832.85 39
16834.08 37
16835.30 33
16836.53 23
16837.76 36
16838.98 38
16840.21 38
16841.44 32
16842.66 31
16843.89 31
16845.11 25
16846.34 29
16847.57 28
16848.80 28
16850.02 28
16851.25 34
16852.48 37
16853.70 30
16854.93 34
16856.16 30
16857.38 31
16858.61 26
16859.84 26
16861.07 33
16862.29 21
16863.52 24
16864.75 33
16865.97 38
16867.20 36
16868.43 44
16869.66 34
16870.89 35
16872.11 40
16873.34 40
16874.57 35
16875.80 34
16877.02 30
16878.25 28
16879.48 37
16880.71 34
16881.94 31
16883.16 31
16884.39 35
16885.62 37
16886.85 42
16888.08 35
16889.30 40
16890.53 56
16891.76 40
16892.99 36
16894.22 29
16895.45 32
16896.67 33
16897.90 49
16899.13 44
16900.36 18
16901.59 31
16902.82 33
16904.05 33
16905.28 42
16906.50 56
16907.73 35
16908.96 44
16910.19 37
16911.42 38
16912.65 48
16913.88 40
16915.11 35
16916.34 31
16917.57 33
16918.80 49
16920.03 27
16921.26 23
16922.48 41
16923.71 47
16924.94 37
16926.17 21
16927.40 39
16928.63 33
16929.86 29
16931.09 35
16932.32 39
16933.55 29
16934.78 33
16936.01 30
16937.24 33
16938.47 32
16939.70 20
16940.93 21
16942.16 26
16943.39 30
16944.62 28
16945.85 40
16947.08 29
16948.31 22
16949.54 18
16950.78 25
16952.01 25
16953.24 25
16954.47 25
16955.70 29
16956.93 26
16958.16 27
16959.39 25
16960.62 21
16961.85 20
16963.08 29
16964.31 24
16965.54 26
16966.78 30
16968.01 21
16969.24 32
16970.47 31
16971.70 22
16972.93 21
16974.16 22
16975.39 26
16976.63 21
16977.86 38
16979.09 30
16980.32 19
16981.55 19
16982.78 18
16984.02 25
16985.25 32
16986.48 32
16987.71 19
16988.94 34
16990.18 33
16991.41 29
16992.64 35
16993.87 14
16995.10 30
16996.34 34
16997.57 29
16998.80 27
17000.03 27
17001.26 29
17002.50 30
17003.73 21
17004.96 31
17006.19 27
17007.43 35
17008.66 29
17009.89 30
17011.12 25
17012.36 39
17013.59 30
17014.82 28
17016.06 25
17017.29 26
17018.52 15
17019.76 34
17020.99 32
17022.22 44
17023.45 36
17024.69 41
17025.92 26
17027.15 38
17028.39 29
17029.62 31
17030.85 25
17032.09 26
17033.32 26
17034.55 25
17035.79 31
17037.02 26
17038.26 33
17039.49 38
17040.72 33
17041.96 32
17043.19 35
17044.43 25
17045.66 32
17046.89 31
17048.13 21
17049.36 31
17050.60 22
17051.83 27
17053.06 37
17054.30 38
17055.53 22
17056.77 25
17058.00 16
17059.24 25
17060.47 28
17061.70 34
17062.94 40
17064.17 34
17065.41 26
17066.64 28
17067.88 45
17069.11 40
17070.35 35
17071.58 18
17072.82 26
17074.05 16
17075.29 28
17076.52 18
17077.76 34
17078.99 25
17080.23 33
17081.46 29
17082.70 44
17083.93 26
17085.17 21
17086.41 25
17087.64 31
17088.88 24
17090.11 19
17091.35 24
17092.58 36
17093.82 26
17095.05 24
17096.29 32
17097.53 30
17098.76 31
17100.00 34
17101.23 26
17102.47 32
17103.71 40
17104.94 32
17106.18 39
17107.41 27
17108.65 22
17109.89 29
17111.12 27
17112.36 33
17113.60 32
17114.83 29
17116.07 37
17117.31 27
17118.54 35
17119.78 31
17121.02 24
17122.25 16
17123.49 27
17124.73 24
17125.96 23
17127.20 24
17128.44 31
17129.67 52
17130.91 40
17132.15 35
17133.39 37
17134.62 26
17135.86 25
17137.10 29
17138.33 42
17139.57 38
17140.81 21
17142.05 25
17143.28 15
17144.52 28
17145.76 35
17147.00 29
17148.23 20
17149.47 18
17150.71 24
17151.95 19
17153.19 20
17154.42 38
17155.66 25
17156.90 22
17158.14 25
17159.38 27
17160.61 21
17161.85 30
17163.09 21
17164.33 23
17165.57 34
17166.81 50
17168.04 32
17169.28 30
17170.52 35
17171.76 34
17173.00 35
17174.24 33
17175.47 30
17176.71 17
17177.95 25
17179.19 24
17180.43 24
17181.67 35
17182.91 21
17184.15 27
17185.39 22
17186.62 28
17187.86 33
17189.10 29
17190.34 16
17191.58 21
17192.82 23
17194.06 22
17195.30 23
17196.54 20
17197.78 26
17199.02 17
17200.26 31
17201.50 31
17202.74 31
17203.98 24
17205.22 22
17206.46 25
17207.70 31
17208.94 24
17210.18 34
17211.42 34
17212.66 32
17213.90 30
17215.14 30
17216.38 29
17217.62 15
17218.86 24
17220.10 25
17221.34 32
17222.58 33
17223.82 13
17225.06 20
17226.30 29
17227.54 28
17228.78 37
17230.02 25
17231.26 20
17232.50 14
17233.74 36
17234.98 43
17236.22 30
17237.47 22
17238.71 30
17239.95 33
17241.19 28
17242.43 22
17243.67 36
17244.91 30
17246.15 29
17247.39 24
17248.64 24
17249.88 23
17251.12 24
17252.36 30
17253.60 22
17254.84 23
17256.08 28
17257.33 31
17258.57 28
17259.81 13
17261.05 15
17262.29 28
17263.54 22
17264.78 18
17266.02 26
17267.26 31
17268.50 24
17269.75 27
17270.99 19
17272.23 17
17273.47 17
17274.71 30
17275.96 22
17277.20 19
17278.44 18
17279.68 20
17280.93 30
17282.17 21
17283.41 24
17284.65 32
17285.90 27
17287.14 20
17288.38 16
17289.62 21
17290.87 32
17292.11 25
17293.35 21
17294.60 25
17295.84 26
17297.08 19
17298.33 24
17299.57 31
17300.81 33
17302.05 38
17303.30 22
17304.54 29
17305.78 39
17307.03 15
17308.27 27
17309.52 30
17310.76 23
17312.00 18
17313.25 26
17314.49 26
17315.73 21
17316.98 30
17318.22 22
17319.47 33
17320.71 14
17321.95 22
17323.20 21
17324.44 19
17325.69 16
17326.93 22
17328.17 14
17329.42 17
17330.66 24
17331.91 23
17333.15 28
17334.40 21
17335.64 26
17336.88 16
17338.13 22
17339.37 14
17340.62 13
17341.86 32
17343.11 23
17344.35 27
17345.60 26
17346.84 24
17348.09 33
17349.33 25
17350.58 24
17351.82 27
17353.07 30
17354.31 27
17355.56 30
17356.80 21
17358.05 26
17359.29 21
17360.54 29
17361.78 43
17363.03 27
17364.27 23
17365.52 20
17366.77 19
17368.01 30
17369.26 28
17370.50 23
17371.75 37
17372.99 32
17374.24 24
17375.49 24
17376.73 26
17377.98 22
17379.22 26
17380.47 20
17381.72 25
17382.96 25
17384.21 15
17385.45 11
17386.70 21
17387.95 29
17389.19 37
17390.44 23
17391.69 15
17392.93 22
17394.18 26
17395.43 24
17396.67 26
17397.92 22
17399.17 19
17400.41 34
17401.66 27
17402.91 30
17404.15 24
17405.40 32
17406.65 24
17407.89 26
17409.14 20
17410.39 21
17411.64 27
17412.88 31
17414.13 34
17415.38 38
17416.63 19
17417.87 24
17419.12 31
17420.37 16
17421.62 25
17422.86 24
17424.11 19
17425.36 26
17426.61 22
17427.85 21
17429.10 18
17430.35 23
17431.60 21
17432.85 18
17434.09 20
17435.34 14
17436.59 17
17437.84 21
17439.09 22
17440.33 36
17441.58 36
17442.83 41
17444.08 30
17445.33 23
17446.58 24
17447.82 21
17449.07 26
17450.32 26
17451.57 19
17452.82 25
17454.07 35
17455.32 16
17456.57 23
17457.81 20
17459.06 18
17460.31 23
17461.56 27
17462.81 33
17464.06 21
17465.31 19
17466.56 18
17467.81 20
17469.06 20
17470.30 19
17471.55 34
17472.80 20
17474.05 17
17475.30 21
17476.55 29
17477.80 26
17479.05 36
17480.30 24
17481.55 23
17482.80 22
17484.05 26
17485.30 17
17486.55 18
17487.80 30
17489.05 21
17490.30 27
17491.55 30
17492.80 28
17494.05 34
17495.30 26
17496.55 29
17497.80 26
17499.05 29
17500.30 32
17501.55 23
17502.80 31
17504.05 24
17505.30 22
17506.55 15
17507.80 23
17509.06 30
17510.31 26
17511.56 24
17512.81 36
17514.06 24
17515.31 22
17516.56 23
17517.81 19
17519.06 26
17520.31 35
17521.56 13
17522.82 20
17524.07 34
17525.32 31
17526.57 28
17527.82 18
17529.07 21
17530.32 21
17531.58 21
17532.83 17
17534.08 22
17535.33 34
17536.58 31
17537.83 26
17539.09 22
17540.34 32
17541.59 13
17542.84 18
17544.09 33
17545.35 21
17546.60 24
17547.85 33
17549.10 27
17550.35 23
17551.61 16
17552.86 37
17554.11 21
17555.36 15
17556.62 24
17557.87 30
17559.12 27
17560.37 16
17561.63 17
17562.88 27
17564.13 28
17565.38 18
17566.64 19
17567.89 18
17569.14 26
17570.39 21
17571.65 19
17572.90 18
17574.15 21
17575.41 21
17576.66 29
17577.91 19
17579.17 21
17580.42 17
17581.67 26
17582.93 22
17584.18 26
17585.43 31
17586.69 19
17587.94 14
17589.19 25
17590.45 19
17591.70 26
17592.95 25
17594.21 26
17595.46 18
17596.72 18
17597.97 22
17599.22 29
17600.48 28
17601.73 25
17602.99 33
17604.24 24
17605.49 33
17606.75 28
17608.00 38
17609.26 19
17610.51 26
17611.76 29
17613.02 39
17614.27 32
17615.53 20
17616.78 23
17618.04 10
17619.29 33
17620.55 27
17621.80 31
17623.06 33
17624.31 21
17625.57 20
17626.82 35
17628.08 17
17629.33 16
17630.59 19
17631.84 26
17633.10 25
17634.35 23
17635.61 16
17636.86 22
17638.12 32
17639.37 30
17640.63 33
17641.88 33
17643.14 17
17644.39 17
17645.65 29
17646.91 18
17648.16 18
17649.42 25
17650.67 26
17651.93 26
17653.18 26
17654.44 17
17655.70 16
17656.95 38
17658.21 37
17659.46 26
17660.72 15
17661.98 14
17663.23 25
17664.49 29
17665.75 26
17667.00 29
17668.26 30
17669.51 30
17670.77 27
17672.03 21
17673.28 16
17674.54 19
17675.80 18
17677.05 27
17678.31 38
17679.57 27
17680.82 33
17682.08 25
17683.34 21
17684.60 30
17685.85 19
17687.11 21
17688.37 19
17689.62 18
17690.88 16
17692.14 21
17693.40 25
17694.65 22
17695.91 23
17697.17 27
17698.42 29
17699.68 28
17700.94 23
17702.20 19
17703.46 25
17704.71 19
17705.97 32
17707.23 23
17708.49 15
17709.74 30
17711.00 23
17712.26 13
17713.52 16
17714.78 18
17716.03 28
17717.29 19
17718.55 27
17719.81 28
17721.07 23
17722.33 16
17723.58 16
17724.84 13
17726.10 21
17727.36 31
17728.62 23
17729.88 31
17731.13 42
17732.39 30
17733.65 22
17734.91 22
17736.17 17
17737.43 30
17738.69 24
17739.95 26
17741.21 26
17742.46 20
17743.72 22
17744.98 27
17746.24 23
17747.50 19
17748.76 26
17750.02 24
17751.28 26
17752.54 26
17753.80 22
17755.06 20
17756.32 21
17757.58 26
17758.84 21
17760.10 12
17761.36 22
17762.61 22
17763.87 20
17765.13 19
17766.39 31
17767.65 31
17768.91 15
17770.17 27
17771.43 22
17772.69 31
17773.95 33
17775.21 25
17776.48 19
17777.74 19
17779.00 18
17780.26 25
17781.52 19
17782.78 16
17784.04 13
17785.30 19
17786.56 26
17787.82 27
17789.08 19
17790.34 12
17791.60 23
17792.86 32
17794.12 20
17795.38 25
17796.65 19
17797.91 17
17799.17 24
17800.43 21
17801.69 14
17802.95 16
17804.21 24
17805.47 33
17806.73 22
17808.00 23
17809.26 20
17810.52 13
17811.78 28
17813.04 24
17814.30 20
17815.56 21
17816.83 20
17818.09 33
17819.35 22
17820.61 19
17821.87 28
17823.14 17
17824.40 25
17825.66 23
17826.92 19
17828.18 18
17829.45 18
17830.71 26
17831.97 27
17833.23 15
17834.49 20
17835.76 26
17837.02 38
17838.28 15
17839.54 22
17840.81 27
17842.07 26
17843.33 25
17844.59 22
17845.86 21
17847.12 21
17848.38 22
17849.65 24
17850.91 27
17852.17 41
17853.43 28
17854.70 28
17855.96 27
17857.22 25
17858.49 25
17859.75 32
17861.01 37
17862.28 23
17863.54 12
17864.80 20
17866.07 35
17867.33 24
17868.59 24
17869.86 23
17871.12 22
17872.38 26
17873.65 10
17874.91 19
17876.18 16
17877.44 20
17878.70 28
17879.97 23
17881.23 16
17882.50 30
17883.76 20
17885.02 27
17886.29 19
17887.55 17
17888.82 31
17890.08 30
17891.35 22
17892.61 14
17893.87 31
17895.14 19
17896.40 29
17897.67 28
17898.93 23
17900.20 25
17901.46 18
17902.73 24
17903.99 39
17905.26 41
17906.52 40
17907.79 25
17909.05 20
17910.32 22
17911.58 24
17912.85 13
17914.11 30
17915.38 23
17916.64 16
17917.91 22
17919.17 26
17920.44 17
17921.70 12
17922.97 21
17924.23 32
17925.50 31
17926.76 36
17928.03 28
17929.30 31
17930.56 22
17931.83 24
17933.09 33
17934.36 26
17935.62 35
17936.89 33
17938.16 21
17939.42 19
17940.69 23
17941.96 33
17943.22 25
17944.49 20
17945.75 28
17947.02 43
17948.29 25
17949.55 11
17950.82 17
17952.09 19
17953.35 24
17954.62 27
17955.89 16
17957.15 18
17958.42 17
17959.69 20
17960.95 21
17962.22 18
17963.49 20
17964.75 28
17966.02 18
17967.29 19
17968.55 26
17969.82 40
17971.09 30
17972.36 25
17973.62 28
17974.89 17
17976.16 18
17977.42 28
17978.69 22
17979.96 23
17981.23 22
17982.49 28
17983.76 28
17985.03 17
17986.30 16
17987.57 14
17988.83 25
17990.10 22
17991.37 29
17992.64 41
17993.90 27
17995.17 21
17996.44 26
17997.71 20
17998.98 16
18000.25 23
18001.51 36
18002.78 27
18004.05 24
18005.32 18
18006.59 16
18007.86 20
18009.12 22
18010.39 16
18011.66 28
18012.93 24
18014.20 29
18015.47 28
18016.74 31
18018.00 25
18019.27 22
18020.54 22
18021.81 17
18023.08 16
18024.35 16
18025.62 33
18026.89 23
18028.16 25
18029.43 27
18030.69 27
18031.96 23
18033.23 17
18034.50 23
18035.77 22
18037.04 18
18038.31 35
18039.58 16
18040.85 23
18042.12 15
18043.39 19
18044.66 11
18045.93 18
18047.20 33
18048.47 24
18049.74 21
18051.01 30
18052.28 34
18053.55 26
18054.82 19
18056.09 23
18057.36 19
18058.63 14
18059.90 26
18061.17 24
18062.44 29
18063.71 22
18064.98 31
18066.25 23
18067.52 15
18068.79 26
18070.06 17
18071.33 15
18072.61 14
18073.88 18
18075.15 20
18076.42 16
18077.69 26
18078.96 18
18080.23 24
18081.50 16
18082.77 14
18084.04 17
18085.32 26
18086.59 26
18087.86 23
18089.13 24
18090.40 36
18091.67 26
18092.94 17
18094.22 21
18095.49 20
18096.76 26
18098.03 25
18099.30 29
18100.57 15
18101.85 16
18103.12 16
18104.39 19
18105.66 21
18106.93 21
18108.20 32
18109.48 28
18110.75 21
18112.02 21
18113.29 25
18114.57 35
18115.84 23
18117.11 30
18118.38 34
18119.65 28
18120.93 35
18122.20 29
18123.47 29
18124.74 25
18126.02 21
18127.29 25
18128.56 25
18129.84 22
18131.11 23
18132.38 23
18133.65 23
18134.93 17
18136.20 32
18137.47 20
18138.75 25
18140.02 19
18141.29 18
18142.57 15
18143.84 25
18145.11 14
18146.39 20
18147.66 18
18148.93 21
18150.21 26
18151.48 24
18152.75 21
18154.03 21
18155.30 17
18156.57 20
18157.85 21
18159.12 20
18160.40 20
18161.67 21
18162.94 24
18164.22 30
18165.49 35
18166.77 34
18168.04 39
18169.31 19
18170.59 23
18171.86 26
18173.14 29
18174.41 20
18175.68 23
18176.96 25
18178.23 24
18179.51 25
18180.78 25
18182.06 18
18183.33 27
18184.61 21
18185.88 29
18187.16 20
18188.43 22
18189.71 35
18190.98 44
18192.26 26
18193.53 30
18194.81 33
18196.08 37
18197.36 21
18198.63 17
18199.91 39
18201.18 36
18202.46 31
18203.73 26
18205.01 22
18206.28 15
18207.56 26
18208.83 23
18210.11 24
18211.39 17
18212.66 24
18213.94 26
18215.21 18
18216.49 14
18217.76 16
18219.04 34
18220.32 35
18221.59 41
18222.87 29
18224.14 23
18225.42 32
18226.70 35
18227.97 22
18229.25 25
18230.53 18
18231.80 34
18233.08 32
18234.35 29
18235.63 20
18236.91 21
18238.18 23
18239.46 19
18240.74 25
18242.01 18
18243.29 23
18244.57 17
18245.84 13
18247.12 19
18248.40 31
18249.68 18
18250.95 27
18252.23 15
18253.51 15
18254.78 28
18256.06 38
18257.34 21
18258.62 28
18259.89 22
18261.17 27
18262.45 23
18263.72 24
18265.00 25
18266.28 16
18267.56 28
18268.84 23
18270.11 30
18271.39 14
18272.67 21
18273.95 26
18275.22 30
18276.50 9
18277.78 16
18279.06 20
18280.34 20
18281.61 25
18282.89 23
18284.17 20
18285.45 36
18286.73 37
18288.01 28
18289.28 32
18290.56 24
18291.84 27
18293.12 28
18294.40 25
18295.68 21
18296.95 20
18298.23 32
18299.51 34
18300.79 18
18302.07 30
18303.35 22
18304.63 32
18305.91 24
18307.19 20
18308.46 30
18309.74 29
18311.02 25
18312.30 33
18313.58 36
18314.86 24
18316.14 39
18317.42 28
18318.70 21
18319.98 21
18321.26 25
18322.54 34
18323.82 27
18325.10 24
18326.38 27
18327.66 28
18328.94 23
18330.22 22
18331.50 18
18332.77 18
18334.05 19
18335.33 25
18336.61 19
18337.90 20
18339.18 23
18340.46 26
18341.74 34
18343.02 22
18344.30 30
18345.58 16
18346.86 25
18348.14 20
18349.42 15
18350.70 16
18351.98 21
18353.26 31
18354.54 27
18355.82 12
18357.10 21
18358.38 23
18359.66 23
18360.94 18
18362.22 14
18363.51 23
18364.79 20
18366.07 33
18367.35 22
18368.63 23
18369.91 18
18371.19 20
18372.47 17
18373.76 19
18375.04 19
18376.32 30
18377.60 17
18378.88 14
18380.16 21
18381.44 20
18382.73 21
18384.01 17
18385.29 22
18386.57 17
18387.85 16
18389.13 27
18390.42 29
18391.70 20
18392.98 20
18394.26 27
18395.54 29
18396.83 24
18398.11 14
18399.39 16
18400.67 31
18401.96 32
18403.24 29
18404.52 19
18405.80 20
18407.09 23
18408.37 27
18409.65 18
18410.93 22
18412.22 26
18413.50 30
18414.78 19
18416.06 27
18417.35 24
18418.63 16
18419.91 16
18421.20 18
18422.48 12
18423.76 29
18425.05 33
18426.33 33
18427.61 29
18428.89 31
18430.18 19
18431.46 49
18432.74 36
18434.03 31
18435.31 19
18436.60 16
18437.88 30
18439.16 26
18440.45 17
18441.73 19
18443.01 40
18444.30 29
18445.58 22
18446.87 16
18448.15 27
18449.43 27
18450.72 25
18452.00 14
18453.29 17
18454.57 22
18455.85 30
18457.14 21
18458.42 21
18459.71 34
18460.99 20
18462.28 21
18463.56 26
18464.84 19
18466.13 19
18467.41 26
18468.70 28
18469.98 26
18471.27 15
18472.55 12
18473.84 21
18475.12 22
18476.41 16
18477.69 20
18478.98 29
18480.26 30
18481.55 21
18482.83 19
18484.12 16
18485.40 29
18486.69 31
18487.97 20
18489.26 24
18490.54 10
18491.83 25
18493.11 21
18494.40 17
18495.69 26
18496.97 29
18498.26 31
18499.54 42
18500.83 29
18502.11 12
18503.40 28
18504.69 24
18505.97 29
18507.26 23
18508.54 19
18509.83 24
18511.12 22
18512.40 27
18513.69 17
18514.98 18
18516.26 27
18517.55 37
18518.83 25
18520.12 14
18521.41 25
18522.69 27
18523.98 28
18525.27 17
18526.55 11
18527.84 29
18529.13 24
18530.41 36
18531.70 22
18532.99 15
18534.27 21
18535.56 25
18536.85 28
18538.14 20
18539.42 25
18540.71 17
18542.00 30
18543.28 11
18544.57 23
18545.86 22
18547.15 20
18548.43 25
18549.72 26
18551.01 24
18552.30 12
18553.58 25
18554.87 35
18556.16 36
18557.45 19
18558.73 28
18560.02 23
18561.31 24
18562.60 23
18563.89 15
18565.17 20
18566.46 25
18567.75 32
18569.04 21
18570.33 22
18571.62 24
18572.90 37
18574.19 24
18575.48 23
18576.77 27
18578.06 14
18579.35 21
18580.63 33
18581.92 33
18583.21 27
18584.50 28
18585.79 22
18587.08 18
18588.37 25
18589.66 22
18590.94 24
18592.23 13
18593.52 21
18594.81 26
18596.10 33
18597.39 24
18598.68 26
18599.97 21
18601.26 20
18602.55 16
18603.84 17
18605.13 13
18606.41 20
18607.70 20
18608.99 20
18610.28 14
18611.57 16
18612.86 26
18614.15 25
18615.44 26
18616.73 23
18618.02 18
18619.31 25
18620.60 29
18621.89 18
18623.18 20
18624.47 31
18625.76 28
18627.05 20
18628.34 18
18629.63 26
18630.92 26
18632.21 31
18633.50 27
18634.79 25
18636.08 21
18637.37 26
18638.67 32
18639.96 23
18641.25 20
18642.54 44
18643.83 32
18645.12 23
18646.41 25
18647.70 24
18648.99 16
18650.28 31
18651.57 11
18652.86 18
18654.16 29
18655.45 21
18656.74 22
18658.03 12
18659.32 15
18660.61 13
18661.90 9
18663.19 11
18664.49 18
18665.78 23
18667.07 17
18668.36 18
18669.65 20
18670.94 18
18672.24 19
18673.53 22
18674.82 21
18676.11 22
18677.40 24
18678.70 27
18679.99 40
18681.28 28
18682.57 29
18683.86 19
18685.16 28
18686.45 32
18687.74 20
18689.03 24
18690.33 23
18691.62 19
18692.91 16
18694.20 17
18695.50 22
18696.79 25
18698.08 29
18699.37 29
18700.67 20
18701.96 27
18703.25 17
18704.54 19
18705.84 23
18707.13 14
18708.42 23
18709.72 12
18711.01 7
18712.30 22
18713.60 17
18714.89 21
18716.18 38
18717.48 17
18718.77 24
18720.06 18
18721.36 18
18722.65 30
18723.94 22
18725.24 20
18726.53 26
18727.82 35
18729.12 27
18730.41 24
18731.70 21
18733.00 22
18734.29 18
18735.59 15
18736.88 25
18738.17 19
18739.47 16
18740.76 19
18742.06 17
18743.35 13
18744.64 13
18745.94 20
18747.23 23
18748.53 24
18749.82 12
18751.12 22
18752.41 26
18753.71 24
18755.00 33
18756.30 27
18757.59 27
18758.88 16
18760.18 15
18761.47 12
18762.77 17
18764.06 11
18765.36 16
18766.65 22
18767.95 24
18769.24 19
18770.54 25
18771.83 35
18773.13 13
18774.43 20
18775.72 8
18777.02 21
18778.31 22
18779.61 15
18780.90 32
18782.20 36
18783.49 25
18784.79 16
18786.08 14
18787.38 21
18788.68 14
18789.97 12
18791.27 22
18792.56 21
18793.86 26
18795.16 23
18796.45 19
18797.75 17
18799.04 27
18800.34 14
18801.64 19
18802.93 9
18804.23 23
18805.53 27
18806.82 19
18808.12 23
18809.41 30
18810.71 21
18812.01 17
18813.30 22
18814.60 21
18815.90 24
18817.19 19
18818.49 21
18819.79 17
18821.09 17
18822.38 15
18823.68 14
18824.98 34
18826.27 22
18827.57 17
18828.87 28
18830.16 23
18831.46 32
18832.76 13
18834.06 22
18835.35 21
18836.65 20
18837.95 17
18839.25 16
18840.54 16
18841.84 23
18843.14 23
18844.44 19
18845.73 14
18847.03 13
18848.33 23
18849.63 19
18850.93 22
18852.22 29
18853.52 19
18854.82 16
18856.12 29
18857.42 24
18858.71 17
18860.01 15
18861.31 15
18862.61 17
18863.91 18
18865.21 37
18866.50 18
18867.80 35
18869.10 19
18870.40 13
18871.70 21
18873.00 24
18874.30 24
18875.60 26
18876.89 32
18878.19 33
18879.49 22
18880.79 19
18882.09 11
18883.39 19
18884.69 18
18885.99 20
18887.29 20
18888.59 19
18889.88 21
18891.18 28
18892.48 25
18893.78 26
18895.08 20
18896.38 23
18897.68 29
18898.98 30
18900.28 20
18901.58 19
18902.88 25
18904.18 24
18905.48 29
18906.78 24
18908.08 26
18909.38 18
18910.68 28
18911.98 17
18913.28 20
18914.58 19
18915.88 23
18917.18 18
18918.48 30
18919.78 19
18921.08 13
18922.38 25
18923.68 21
18924.98 23
18926.28 31
18927.58 19
18928.88 25
18930.18 24
18931.49 20
18932.79 19
18934.09 26
18935.39 17
18936.69 13
18937.99 18
18939.29 31
18940.59 17
18941.89 21
18943.19 25
18944.49 21
18945.80 26
18947.10 25
18948.40 22
18949.70 22
18951.00 19
18952.30 29
18953.60 25
18954.91 16
18956.21 22
18957.51 22
18958.81 29
18960.11 15
18961.41 13
18962.72 25
18964.02 23
18965.32 16
18966.62 23
18967.92 31
18969.23 15
18970.53 18
18971.83 14
18973.13 18
18974.43 12
18975.74 13
18977.04 27
18978.34 32
18979.64 26
18980.95 22
18982.25 18
18983.55 22
18984.85 16
18986.16 22
18987.46 26
18988.76 17
18990.06 18
18991.37 32
18992.67 26
18993.97 22
18995.28 26
18996.58 16
18997.88 22
18999.18 19
19000.49 27
19001.79 25
19003.09 18
19004.40 22
19005.70 12
19007.00 23
19008.31 16
19009.61 19
19010.91 20
19012.22 24
19013.52 20
19014.82 22
19016.13 13
19017.43 22
19018.74 20
19020.04 18
19021.34 16
19022.65 14
19023.95 15
19025.25 25
19026.56 22
19027.86 12
19029.17 26
19030.47 28
19031.77 22
19033.08 28
19034.38 31
19035.69 33
19036.99 27
19038.30 27
19039.60 14
19040.91 17
19042.21 22
19043.51 33
19044.82 16
19046.12 30
19047.43 24
19048.73 19
19050.04 20
19051.34 19
19052.65 16
19053.95 17
19055.26 30
19056.56 28
19057.87 24
19059.17 21
19060.48 27
19061.78 16
19063.09 21
19064.39 12
19065.70 19
19067.00 22
19068.31 11
19069.62 22
19070.92 20
19072.23 19
19073.53 18
19074.84 14
19076.14 22
19077.45 20
19078.75 17
19080.06 17
19081.37 20
19082.67 22
19083.98 28
19085.28 33
19086.59 20
19087.90 26
19089.20 24
19090.51 20
19091.82 26
19093.12 19
19094.43 20
19095.73 22
19097.04 21
19098.35 30
19099.65 18
19100.96 29
19102.27 30
19103.57 26
19104.88 25
19106.19 16
19107.49 23
19108.80 24
19110.11 15
19111.41 22
19112.72 24
19114.03 25
19115.33 25
19116.64 26
19117.95 23
19119.26 13
19120.56 30
19121.87 22
19123.18 23
19124.49 17
19125.79 18
19127.10 28
19128.41 20
19129.72 24
19131.02 14
19132.33 20
19133.64 14
19134.95 15
19136.25 26
19137.56 21
19138.87 18
19140.18 21
19141.49 9
19142.79 12
19144.10 31
19145.41 18
19146.72 17
19148.03 17
19149.33 30
19150.64 26
19151.95 20
19153.26 16
19154.57 15
19155.88 14
19157.18 21
19158.49 12
19159.80 16
19161.11 30
19162.42 16
19163.73 17
19165.04 37
19166.34 16
19167.65 25
19168.96 19
19170.27 20
19171.58 18
19172.89 21
19174.20 27
19175.51 37
19176.82 30
19178.13 19
19179.43 19
19180.74 15
19182.05 19
19183.36 23
19184.67 26
19185.98 27
19187.29 40
19188.60 20
19189.91 24
19191.22 26
19192.53 28
19193.84 26
19195.15 28
19196.46 28
19197.77 20
19199.08 17
19200.39 13
19201.70 21
19203.01 16
19204.32 8
19205.63 16
19206.94 22
19208.25 12
19209.56 21
19210.87 25
19212.18 19
19213.49 19
19214.80 19
19216.11 17
19217.42 29
19218.73 20
19220.04 29
19221.35 33
19222.66 19
19223.98 27
19225.29 22
19226.60 25
19227.91 17
19229.22 18
19230.53 24
19231.84 22
19233.15 18
19234.46 16
19235.77 22
19237.09 31
19238.40 27
19239.71 18
19241.02 17
19242.33 23
19243.64 19
19244.95 15
19246.27 23
19247.58 34
19248.89 33
19250.20 20
19251.51 14
19252.82 18
19254.14 15
19255.45 16
19256.76 21
19258.07 23
19259.38 13
19260.70 15
19262.01 16
19263.32 19
19264.63 15
19265.94 18
19267.26 17
19268.57 16
19269.88 17
19271.19 16
19272.51 18
19273.82 20
19275.13 23
19276.44 16
19277.76 17
19279.07 25
19280.38 19
19281.69 17
19283.01 17
19284.32 16
19285.63 26
19286.94 16
19288.26 31
19289.57 22
19290.88 20
19292.20 14
19293.51 26
19294.82 14
19296.14 8
19297.45 23
19298.76 12
19300.08 28
19301.39 25
19302.70 36
19304.02 27
19305.33 28
19306.64 13
19307.96 24
19309.27 15
19310.59 19
19311.90 16
19313.21 26
19314.53 30
19315.84 25
19317.15 27
19318.47 21
19319.78 20
19321.10 18
19322.41 15
19323.72 16
19325.04 25
19326.35 16
19327.67 13
19328.98 20
19330.30 20
19331.61 19
19332.93 20
19334.24 23
19335.55 26
19336.87 23
19338.18 25
19339.50 25
19340.81 17
19342.13 33
19343.44 16
19344.76 10
19346.07 9
19347.39 15
19348.70 23
19350.02 24
19351.33 23
19352.65 16
19353.96 21
19355.28 28
19356.59 21
19357.91 15
19359.22 18
19360.54 26
19361.86 28
19363.17 19
19364.49 17
19365.80 15
19367.12 27
19368.43 32
19369.75 31
19371.06 16
19372.38 21
19373.70 25
19375.01 27
19376.33 16
19377.64 10
19378.96 25
19380.28 28
19381.59 26
19382.91 14
19384.23 18
19385.54 23
19386.86 29
19388.17 18
19389.49 27
19390.81 15
19392.12 23
19393.44 23
19394.76 15
19396.07 10
19397.39 17
19398.71 25
19400.02 24
19401.34 28
19402.66 8
19403.97 14
19405.29 18
19406.61 22
19407.93 15
19409.24 17
19410.56 19
19411.88 12
19413.19 15
19414.51 23
19415.83 13
19417.15 15
19418.46 23
19419.78 19
19421.10 16
19422.42 16
19423.73 22
19425.05 14
19426.37 17
19427.69 26
19429.00 28
19430.32 29
19431.64 39
19432.96 23
19434.28 20
19435.59 17
19436.91 20
19438.23 19
19439.55 26
19440.87 25
19442.18 17
19443.50 21
19444.82 18
19446.14 33
19447.46 18
19448.78 10
19450.09 14
19451.41 21
19452.73 26
19454.05 16
19455.37 23
19456.69 18
19458.01 23
19459.33 23
19460.64 21
19461.96 17
19463.28 22
19464.60 24
19465.92 20
19467.24 15
19468.56 24
19469.88 11
19471.20 21
19472.52 23
19473.83 18
19475.15 11
19476.47 17
19477.79 30
19479.11 15
19480.43 24
19481.75 24
19483.07 16
19484.39 19
19485.71 13
19487.03 23
19488.35 27
19489.67 23
19490.99 27
19492.31 23
19493.63 22
19494.95 16
19496.27 22
19497.59 13
19498.91 11
19500.23 17
19501.55 18
19502.87 15
19504.19 9
19505.51 23
19506.83 24
19508.15 25
19509.47 17
19510.79 17
19512.11 19
19513.43 21
19514.75 16
19516.08 14
19517.40 15
19518.72 10
19520.04 15
19521.36 15
19522.68 11
19524.00 14
19525.32 25
19526.64 19
19527.96 19
19529.29 18
19530.61 22
19531.93 21
19533.25 11
19534.57 14
19535.89 21
19537.21 13
19538.53 17
19539.86 14
19541.18 14
19542.50 28
19543.82 16
19545.14 13
19546.46 5
19547.79 21
19549.11 24
19550.43 27
19551.75 12
19553.07 19
19554.40 12
19555.72 19
19557.04 10
19558.36 13
19559.68 14
19561.01 23
19562.33 19
19563.65 17
19564.97 20
19566.30 18
19567.62 20
19568.94 17
19570.26 27
19571.59 23
19572.91 21
19574.23 18
19575.55 10
19576.88 14
19578.20 13
19579.52 21
19580.85 19
19582.17 28
19583.49 14
19584.82 24
19586.14 22
19587.46 17
19588.78 18
19590.11 19
19591.43 20
19592.75 27
19594.08 17
19595.40 17
19596.72 11
19598.05 18
19599.37 19
19600.70 25
19602.02 23
19603.34 19
19604.67 15
19605.99 19
19607.31 15
19608.64 25
19609.96 25
19611.29 17
19612.61 21
19613.93 16
19615.26 25
19616.58 24
19617.91 36
19619.23 23
19620.55 14
19621.88 19
19623.20 21
19624.53 21
19625.85 14
19627.18 17
19628.50 26
19629.83 22
19631.15 14
19632.48 10
19633.80 16
19635.12 15
19636.45 17
19637.77 26
19639.10 17
19640.42 13
19641.75 14
19643.07 13
19644.40 12
19645.72 18
19647.05 18
19648.37 15
19649.70 21
19651.03 18
19652.35 18
19653.68 22
19655.00 22
19656.33 15
19657.65 19
19658.98 19
19660.30 13
19661.63 15
19662.96 24
19664.28 24
19665.61 21
19666.93 24
19668.26 20
19669.58 29
19670.91 17
19672.24 18
19673.56 24
19674.89 11
19676.21 31
19677.54 18
19678.87 21
19680.19 15
19681.52 26
19682.85 26
19684.17 12
19685.50 24
19686.83 11
19688.15 14
19689.48 17
19690.81 19
19692.13 21
19693.46 29
19694.79 27
19696.11 18
19697.44 23
19698.77 16
19700.09 23
19701.42 33
19702.75 27
19704.07 19
19705.40 17
19706.73 38
19708.06 22
19709.38 31
19710.71 16
19712.04 16
19713.37 22
19714.69 15
19716.02 15
19717.35 14
19718.68 15
19720.00 19
19721.33 23
19722.66 18
19723.99 17
19725.31 20
19726.64 30
19727.97 18
19729.30 20
19730.63 16
19731.95 25
19733.28 25
19734.61 11
19735.94 22
19737.27 25
19738.59 24
19739.92 18
19741.25 16
19742.58 24
19743.91 15
19745.24 24
19746.57 23
19747.89 14
19749.22 19
19750.55 21
19751.88 21
19753.21 19
19754.54 23
19755.87 17
19757.20 14
19758.52 24
19759.85 31
19761.18 16
19762.51 23
19763.84 16
19765.17 16
19766.50 25
19767.83 17
19769.16 17
19770.49 26
19771.82 19
19773.15 15
19774.47 21
19775.80 29
19777.13 28
19778.46 16
19779.79 14
19781.12 12
19782.45 14
19783.78 25
19785.11 13
19786.44 13
19787.77 19
19789.10 19
19790.43 18
19791.76 19
19793.09 17
19794.42 15
19795.75 21
19797.08 15
19798.41 16
19799.74 17
19801.07 14
19802.40 29
19803.73 15
19805.07 19
19806.40 14
19807.73 19
19809.06 14
19810.39 16
19811.72 10
19813.05 18
19814.38 12
19815.71 13
19817.04 20
19818.37 13
19819.70 19
19821.03 14
19822.37 11
19823.70 12
19825.03 22
19826.36 15
19827.69 14
19829.02 22
19830.35 15
19831.68 13
19833.02 7
19834.35 21
19835.68 16
19837.01 24
19838.34 15
19839.67 10
19841.01 13
19842.34 25
19843.67 21
19845.00 14
19846.33 21
19847.67 27
19849.00 22
19850.33 12
19851.66 27
19852.99 20
19854.33 15
19855.66 10
19856.99 14
19858.32 13
19859.65 17
19860.99 21
19862.32 10
19863.65 12
19864.98 16
19866.32 22
19867.65 20
19868.98 26
19870.32 22
19871.65 26
19872.98 23
19874.31 25
19875.65 24
19876.98 24
19878.31 19
19879.65 24
19880.98 19
19882.31 15
19883.64 26
19884.98 20
19886.31 20
19887.64 14
19888.98 22
19890.31 18
19891.64 16
19892.98 8
19894.31 17
19895.65 11
19896.98 15
19898.31 15
19899.65 27
19900.98 19
19902.31 11
19903.65 16
19904.98 10
19906.32 15
19907.65 9
19908.98 20
19910.32 22
19911.65 17
19912.99 12
19914.32 20
19915.65 15
19916.99 20
19918.32 14
19919.66 21
19920.99 15
19922.33 13
19923.66 20
19924.99 18
19926.33 22
19927.66 14
19929.00 17
19930.33 15
19931.67 30
19933.00 24
19934.34 17
19935.67 29
19937.01 22
19938.34 25
19939.68 30
19941.01 29
19942.35 18
19943.68 12
19945.02 28
19946.35 31
19947.69 16
19949.02 14
19950.36 18
19951.70 25
19953.03 14
19954.37 11
19955.70 13
19957.04 21
19958.37 24
19959.71 21
19961.04 12
19962.38 13
19963.72 25
19965.05 22
19966.39 17
19967.72 16
19969.06 16
19970.40 18
19971.73 19
19973.07 18
19974.40 13
19975.74 19
19977.08 24
19978.41 13
19979.75 16
19981.09 18
19982.42 18
19983.76 11
19985.10 14
19986.43 18
19987.77 27
19989.11 25
19990.44 20
19991.78 16
19993.12 25
19994.45 25
19995.79 21
19997.13 16
19998.46 23
19999.80 22
20001.14 28
20002.48 20
20003.81 16
20005.15 23
20006.49 29
20007.82 18
20009.16 19
20010.50 21
20011.84 20
20013.17 16
20014.51 27
20015.85 22
20017.19 19
20018.52 15
20019.86 14
20021.20 14
20022.54 17
20023.88 16
20025.21 20
20026.55 25
20027.89 18
20029.23 26
20030.57 25
20031.90 18
20033.24 17
20034.58 15
20035.92 23
20037.26 28
20038.60 25
20039.93 25
20041.27 24
20042.61 12
20043.95 27
20045.29 21
20046.63 14
20047.97 19
20049.30 17
20050.64 25
20051.98 19
20053.32 26
20054.66 14
20056.00 16
20057.34 27
20058.68 25
20060.02 28
20061.35 19
20062.69 16
20064.03 28
20065.37 19
20066.71 19
20068.05 15
20069.39 30
20070.73 22
20072.07 16
20073.41 18
20074.75 30
20076.09 30
20077.43 17
20078.77 15
20080.11 17
20081.45 28
20082.79 22
20084.13 17
20085.47 26
20086.81 14
20088.15 22
20089.49 16
20090.83 17
20092.17 25
20093.51 27
20094.85 34
20096.19 25
20097.53 20
20098.87 12
20100.21 19
20101.55 15
20102.89 17
20104.23 20
20105.57 28
20106.91 24
20108.25 18
20109.59 24
20110.93 14
20112.27 17
20113.62 24
20114.96 20
20116.30 18
20117.64 19
20118.98 12
20120.32 25
20121.66 24
20123.00 23
20124.34 26
20125.69 25
20127.03 21
20128.37 20
20129.71 23
20131.05 33
20132.39 22
20133.73 14
20135.08 18
20136.42 17
20137.76 33
20139.10 25
20140.44 22
