# Supplementary material for: MALDI-TOF MS typing enables the classification of brewing yeasts of the genus Saccharomyces to major beer styles
Source: PLoS One. 2017 Aug 9;12(8):e0181694. doi: 10.1371/journal.pone.0181694 (PMC5549903; doi:10.1371/journal.pone.0181694)
Supplement: S4 File — The directory includes 90 raw files and was zipped to “.zip”; the folder has three strains with 30 spectra per strain; S1 Text explains the raw files with an example and Table 1 represents the yeast strains used within the experiment. (ZIP) [file pone.0181694.s007.zip › 10-12/30260-210-OG-Ale-Ale-YPG-18h-E-E_2015-07-30_1_0_A1_1.dat]

2000.00 2793
2000.42 2813
2000.85 2766
2001.27 2647
2001.69 2731
2002.11 2491
2002.53 2517
2002.95 2641
2003.38 2605
2003.80 2569
2004.22 2580
2004.64 2689
2005.07 2776
2005.49 2585
2005.91 2673
2006.33 2580
2006.75 2716
2007.18 2534
2007.60 2556
2008.02 2687
2008.44 2765
2008.87 2646
2009.29 2598
2009.71 2768
2010.13 2754
2010.56 2734
2010.98 2617
2011.40 2559
2011.83 2616
2012.25 2461
2012.67 2330
2013.09 2437
2013.52 2633
2013.94 2466
2014.36 2477
2014.79 2370
2015.21 2776
2015.63 2561
2016.06 2328
2016.48 2595
2016.90 2639
2017.33 2634
2017.75 2535
2018.17 2488
2018.60 2570
2019.02 2782
2019.44 2668
2019.87 2637
2020.29 2764
2020.72 2691
2021.14 2654
2021.56 2775
2021.99 2453
2022.41 2604
2022.83 2553
2023.26 2627
2023.68 2659
2024.11 2507
2024.53 2495
2024.96 2467
2025.38 2691
2025.80 2535
2026.23 2493
2026.65 2438
2027.08 2353
2027.50 2385
2027.93 2369
2028.35 2368
2028.78 2468
2029.20 2274
2029.63 2267
2030.05 2476
2030.47 2421
2030.90 2493
2031.32 2458
2031.75 2427
2032.17 2546
2032.60 2538
2033.02 2650
2033.45 2567
2033.87 2492
2034.30 2484
2034.73 2619
2035.15 2699
2035.58 2569
2036.00 2573
2036.43 2667
2036.85 2584
2037.28 2458
2037.70 2544
2038.13 2759
2038.55 2579
2038.98 2662
2039.41 2453
2039.83 2517
2040.26 2673
2040.68 2869
2041.11 2728
2041.54 2667
2041.96 2442
2042.39 2626
2042.81 2679
2043.24 2729
2043.67 2608
2044.09 2663
2044.52 2650
2044.94 2726
2045.37 2591
2045.80 2545
2046.22 2489
2046.65 2415
2047.08 2841
2047.50 2929
2047.93 2678
2048.36 2663
2048.78 2532
2049.21 2808
2049.64 2472
2050.06 2358
2050.49 2650
2050.92 2557
2051.34 2506
2051.77 2477
2052.20 2265
2052.63 2587
2053.05 2454
2053.48 2537
2053.91 2554
2054.33 2643
2054.76 2513
2055.19 2436
2055.62 2482
2056.04 2276
2056.47 2286
2056.90 2394
2057.33 2505
2057.75 2523
2058.18 2380
2058.61 2508
2059.04 2650
2059.47 2577
2059.89 2698
2060.32 2665
2060.75 2448
2061.18 2437
2061.61 2514
2062.03 2683
2062.46 2837
2062.89 2605
2063.32 2450
2063.75 2788
2064.18 2843
2064.60 2735
2065.03 2978
2065.46 3280
2065.89 3183
2066.32 3258
2066.75 3315
2067.17 2882
2067.60 2743
2068.03 2677
2068.46 2689
2068.89 2632
2069.32 2604
2069.75 2472
2070.18 2505
2070.61 2374
2071.03 2478
2071.46 2563
2071.89 2528
2072.32 2706
2072.75 2592
2073.18 2388
2073.61 2596
2074.04 2644
2074.47 2650
2074.90 2517
2075.33 2660
2075.76 2495
2076.19 2730
2076.62 2883
2077.05 2716
2077.48 2593
2077.90 2673
2078.33 2791
2078.76 2745
2079.19 2737
2079.62 2755
2080.05 2874
2080.48 3013
2080.91 2713
2081.34 2759
2081.77 2649
2082.20 2624
2082.64 2770
2083.07 2579
2083.50 2667
2083.93 2702
2084.36 2574
2084.79 2641
2085.22 2595
2085.65 2537
2086.08 2468
2086.51 2722
2086.94 2381
2087.37 2386
2087.80 2572
2088.23 2636
2088.66 2189
2089.09 2513
2089.52 2597
2089.96 2632
2090.39 2657
2090.82 2474
2091.25 2598
2091.68 2363
2092.11 2491
2092.54 2617
2092.97 2346
2093.41 2597
2093.84 2401
2094.27 2269
2094.70 2450
2095.13 2474
2095.56 2440
2095.99 2510
2096.43 2500
2096.86 2439
2097.29 2445
2097.72 2462
2098.15 2332
2098.59 2298
2099.02 2461
2099.45 2435
2099.88 2526
2100.31 2398
2100.75 2386
2101.18 2627
2101.61 2623
2102.04 2385
2102.47 2423
2102.91 2511
2103.34 2552
2103.77 2525
2104.20 2424
2104.64 2499
2105.07 2543
2105.50 2378
2105.93 2471
2106.37 2534
2106.80 2580
2107.23 2720
2107.66 2394
2108.10 2538
2108.53 2603
2108.96 2708
2109.40 2578
2109.83 2458
2110.26 2480
2110.70 2339
2111.13 2577
2111.56 2469
2112.00 2371
2112.43 2651
2112.86 2628
2113.30 2518
2113.73 2449
2114.16 2270
2114.60 2391
2115.03 2518
2115.46 2458
2115.90 2358
2116.33 2386
2116.76 2456
2117.20 2574
2117.63 2548
2118.07 2410
2118.50 2351
2118.93 2294
2119.37 2299
2119.80 2229
2120.24 2403
2120.67 2264
2121.10 2365
2121.54 2429
2121.97 2496
2122.41 2615
2122.84 2599
2123.28 2582
2123.71 2462
2124.14 2448
2124.58 2315
2125.01 2292
2125.45 2622
2125.88 2562
2126.32 2609
2126.75 2381
2127.19 2591
2127.62 2673
2128.06 2503
2128.49 2547
2128.93 2618
2129.36 2454
2129.80 2472
2130.23 2338
2130.67 2408
2131.10 2562
2131.54 2664
2131.97 2685
2132.41 2889
2132.84 2635
2133.28 2495
2133.72 2466
2134.15 2707
2134.59 2890
2135.02 2961
2135.46 2885
2135.89 2789
2136.33 2695
2136.77 2693
2137.20 2890
2137.64 2766
2138.07 2756
2138.51 2571
2138.94 2625
2139.38 2675
2139.82 2443
2140.25 2475
2140.69 2465
2141.13 2328
2141.56 2353
2142.00 2490
2142.43 2522
2142.87 2563
2143.31 2313
2143.74 2387
2144.18 2307
2144.62 2203
2145.05 2341
2145.49 2249
2145.93 2399
2146.36 2503
2146.80 2324
2147.24 2532
2147.67 2614
2148.11 2423
2148.55 2486
2148.99 2661
2149.42 2668
2149.86 2585
2150.30 2628
2150.73 2591
2151.17 2790
2151.61 2800
2152.05 2815
2152.48 2747
2152.92 2839
2153.36 2555
2153.80 2435
2154.23 2587
2154.67 2521
2155.11 2389
2155.55 2361
2155.98 2554
2156.42 2591
2156.86 2642
2157.30 2661
2157.74 2486
2158.17 2521
2158.61 2730
2159.05 2715
2159.49 2682
2159.93 2613
2160.36 2441
2160.80 2574
2161.24 2555
2161.68 2398
2162.12 2315
2162.56 2204
2162.99 2307
2163.43 2305
2163.87 2355
2164.31 2449
2164.75 2603
2165.19 2389
2165.63 2248
2166.06 2422
2166.50 2277
2166.94 2377
2167.38 2516
2167.82 2445
2168.26 2438
2168.70 2583
2169.14 2725
2169.58 2594
2170.02 2556
2170.46 2362
2170.89 2447
2171.33 2361
2171.77 2633
2172.21 2702
2172.65 2668
2173.09 2799
2173.53 2915
2173.97 2932
2174.41 2929
2174.85 2840
2175.29 2881
2175.73 2946
2176.17 2907
2176.61 2808
2177.05 2897
2177.49 2815
2177.93 2725
2178.37 2809
2178.81 2729
2179.25 2702
2179.69 2629
2180.13 2398
2180.57 2494
2181.01 2495
2181.45 2482
2181.89 2483
2182.33 2474
2182.77 2505
2183.21 2394
2183.65 2288
2184.09 2421
2184.53 2511
2184.97 2343
2185.42 2336
2185.86 2327
2186.30 2400
2186.74 2398
2187.18 2567
2187.62 2683
2188.06 2549
2188.50 2666
2188.94 2687
2189.38 2400
2189.83 2588
2190.27 2660
2190.71 2455
2191.15 2794
2191.59 2632
2192.03 2722
2192.47 2792
2192.91 2839
2193.36 2753
2193.80 2571
2194.24 2627
2194.68 2544
2195.12 2760
2195.56 2869
2196.01 2768
2196.45 2753
2196.89 2594
2197.33 2438
2197.77 2537
2198.22 2705
2198.66 2632
2199.10 2573
2199.54 2529
2199.98 2509
2200.43 2416
2200.87 2493
2201.31 2457
2201.75 2714
2202.20 2787
2202.64 2769
2203.08 2423
2203.52 2432
2203.97 2573
2204.41 2534
2204.85 2490
2205.29 2574
2205.74 2659
2206.18 2560
2206.62 2529
2207.07 2362
2207.51 2516
2207.95 2626
2208.40 2651
2208.84 2652
2209.28 2908
2209.72 2889
2210.17 2910
2210.61 2734
2211.05 2591
2211.50 2679
2211.94 2641
2212.38 2583
2212.83 2666
2213.27 2606
2213.72 2483
2214.16 2479
2214.60 2477
2215.05 2580
2215.49 2597
2215.93 2745
2216.38 2533
2216.82 2474
2217.27 2300
2217.71 2230
2218.15 2284
2218.60 2287
2219.04 2346
2219.49 2424
2219.93 2440
2220.37 2394
2220.82 2430
2221.26 2454
2221.71 2426
2222.15 2485
2222.60 2551
2223.04 2862
2223.49 2958
2223.93 2666
2224.37 2730
2224.82 2697
2225.26 2808
2225.71 2739
2226.15 2820
2226.60 2832
2227.04 2841
2227.49 2649
2227.93 2623
2228.38 2733
2228.82 2847
2229.27 2751
2229.71 2686
2230.16 2704
2230.60 2773
2231.05 2645
2231.50 2735
2231.94 2634
2232.39 2688
2232.83 2995
2233.28 2905
2233.72 2903
2234.17 2806
2234.61 2697
2235.06 2643
2235.51 2624
2235.95 2664
2236.40 2560
2236.84 2797
2237.29 2557
2237.73 2489
2238.18 2541
2238.63 2450
2239.07 2350
2239.52 2496
2239.97 2486
2240.41 2313
2240.86 2331
2241.30 2375
2241.75 2239
2242.20 2429
2242.64 2295
2243.09 2328
2243.54 2448
2243.98 2362
2244.43 2381
2244.88 2384
2245.32 2294
2245.77 2319
2246.22 2288
2246.66 2606
2247.11 2499
2247.56 2299
2248.00 2255
2248.45 2262
2248.90 2350
2249.35 2426
2249.79 2416
2250.24 2363
2250.69 2448
2251.14 2377
2251.58 2537
2252.03 2480
2252.48 2478
2252.92 2384
2253.37 2322
2253.82 2295
2254.27 2609
2254.72 2286
2255.16 2211
2255.61 2207
2256.06 2312
2256.51 2218
2256.95 2128
2257.40 2198
2257.85 2382
2258.30 2443
2258.75 2516
2259.19 2382
2259.64 2567
2260.09 2493
2260.54 2567
2260.99 2756
2261.44 2710
2261.88 2472
2262.33 2639
2262.78 2735
2263.23 2519
2263.68 2590
2264.13 2286
2264.58 2528
2265.02 2562
2265.47 2456
2265.92 2631
2266.37 2703
2266.82 2756
2267.27 2657
2267.72 2652
2268.17 2403
2268.62 2723
2269.06 2865
2269.51 2751
2269.96 2836
2270.41 2984
2270.86 2742
2271.31 2727
2271.76 2834
2272.21 2668
2272.66 2670
2273.11 2786
2273.56 2619
2274.01 2701
2274.46 2518
2274.91 2489
2275.36 2462
2275.81 2441
2276.26 2335
2276.71 2369
2277.16 2239
2277.61 2353
2278.06 2306
2278.51 2336
2278.96 2276
2279.41 2252
2279.86 2364
2280.31 2285
2280.76 2253
2281.21 2408
2281.66 2486
2282.11 2528
2282.56 2355
2283.01 2340
2283.46 2364
2283.91 2383
2284.36 2274
2284.81 2340
2285.26 2237
2285.71 2550
2286.16 2676
2286.61 2375
2287.07 2498
2287.52 2832
2287.97 2835
2288.42 2830
2288.87 3000
2289.32 3237
2289.77 3499
2290.22 3511
2290.67 3627
2291.13 3619
2291.58 3572
2292.03 3692
2292.48 3737
2292.93 3283
2293.38 3178
2293.83 3217
2294.29 3194
2294.74 2991
2295.19 2809
2295.64 2818
2296.09 2776
2296.54 2668
2297.00 2756
2297.45 2617
2297.90 2503
2298.35 2700
2298.80 2738
2299.26 2469
2299.71 2638
2300.16 2584
2300.61 2474
2301.06 2368
2301.52 2507
2301.97 2545
2302.42 2422
2302.87 2396
2303.33 2421
2303.78 2363
2304.23 2409
2304.68 2519
2305.14 2584
2305.59 2536
2306.04 2573
2306.50 2624
2306.95 2667
2307.40 2553
2307.85 2674
2308.31 2777
2308.76 2975
2309.21 3054
2309.67 2781
2310.12 2858
2310.57 2981
2311.03 2972
2311.48 3190
2311.93 3002
2312.39 2958
2312.84 2905
2313.29 2970
2313.75 2796
2314.20 2778
2314.65 2665
2315.11 2726
2315.56 2675
2316.01 2454
2316.47 2324
2316.92 2503
2317.38 2629
2317.83 2385
2318.28 2536
2318.74 2657
2319.19 2679
2319.65 2626
2320.10 2681
2320.55 2633
2321.01 2676
2321.46 2627
2321.92 2642
2322.37 2613
2322.83 2585
2323.28 2656
2323.73 2779
2324.19 2803
2324.64 2739
2325.10 2843
2325.55 3044
2326.01 2974
2326.46 2911
2326.92 3137
2327.37 3088
2327.83 2888
2328.28 3103
2328.74 3386
2329.19 3141
2329.65 3164
2330.10 2956
2330.56 2886
2331.01 2950
2331.47 3075
2331.92 2942
2332.38 2809
2332.83 2842
2333.29 2610
2333.74 2685
2334.20 2556
2334.66 2333
2335.11 2452
2335.57 2574
2336.02 2618
2336.48 2816
2336.93 2581
2337.39 2618
2337.85 2545
2338.30 2579
2338.76 2540
2339.21 2519
2339.67 2829
2340.13 2806
2340.58 2678
2341.04 2598
2341.49 2588
2341.95 2544
2342.41 2546
2342.86 2490
2343.32 2512
2343.78 2402
2344.23 2416
2344.69 2560
2345.15 2397
2345.60 2372
2346.06 2507
2346.52 2566
2346.97 2589
2347.43 2640
2347.89 2495
2348.34 2458
2348.80 2410
2349.26 2475
2349.71 2563
2350.17 2480
2350.63 2554
2351.09 2405
2351.54 2605
2352.00 2588
2352.46 2453
2352.91 2191
2353.37 2345
2353.83 2369
2354.29 2383
2354.74 2400
2355.20 2184
2355.66 2282
2356.12 2414
2356.58 2490
2357.03 2443
2357.49 2311
2357.95 2615
2358.41 2489
2358.86 2267
2359.32 2284
2359.78 2328
2360.24 2309
2360.70 2195
2361.15 2212
2361.61 2533
2362.07 2516
2362.53 2509
2362.99 2710
2363.45 2642
2363.90 2428
2364.36 2366
2364.82 2515
2365.28 2592
2365.74 2481
2366.20 2450
2366.66 2557
2367.11 2496
2367.57 2366
2368.03 2319
2368.49 2569
2368.95 2558
2369.41 2435
2369.87 2519
2370.33 2435
2370.79 2438
2371.24 2424
2371.70 2672
2372.16 2633
2372.62 2531
2373.08 2448
2373.54 2595
2374.00 2477
2374.46 2429
2374.92 2515
2375.38 2698
2375.84 2505
2376.30 2537
2376.76 2500
2377.22 2601
2377.68 2599
2378.14 2773
2378.60 2750
2379.06 2685
2379.52 2454
2379.98 2477
2380.44 2405
2380.90 2559
2381.36 2671
2381.82 2695
2382.28 2510
2382.74 2374
2383.20 2379
2383.66 2386
2384.12 2329
2384.58 2367
2385.04 2390
2385.50 2465
2385.96 2490
2386.42 2471
2386.88 2444
2387.34 2406
2387.80 2520
2388.26 2654
2388.72 2631
2389.19 2483
2389.65 2405
2390.11 2420
2390.57 2694
2391.03 2709
2391.49 2622
2391.95 2569
2392.41 2463
2392.87 2544
2393.33 2333
2393.80 2260
2394.26 2314
2394.72 2258
2395.18 2197
2395.64 2359
2396.10 2152
2396.56 2164
2397.03 2158
2397.49 2392
2397.95 2271
2398.41 2323
2398.87 2316
2399.34 2197
2399.80 2146
2400.26 2158
2400.72 2258
2401.18 2094
2401.65 2228
2402.11 2279
2402.57 2211
2403.03 2271
2403.49 2315
2403.96 2400
2404.42 2465
2404.88 2494
2405.34 2274
2405.81 2210
2406.27 2242
2406.73 2313
2407.19 2362
2407.66 2498
2408.12 2349
2408.58 2436
2409.04 2268
2409.51 2351
2409.97 2221
2410.43 2186
2410.90 2150
2411.36 2290
2411.82 2173
2412.28 2174
2412.75 2464
2413.21 2400
2413.67 2204
2414.14 2219
2414.60 2313
2415.06 2440
2415.53 2418
2415.99 2381
2416.45 2353
2416.92 2341
2417.38 2586
2417.85 2431
2418.31 2437
2418.77 2643
2419.24 2466
2419.70 2517
2420.16 2633
2420.63 2468
2421.09 2689
2421.56 2779
2422.02 2365
2422.48 2533
2422.95 2597
2423.41 2784
2423.88 2748
2424.34 2702
2424.80 2610
2425.27 2713
2425.73 2674
2426.20 2564
2426.66 2583
2427.13 2548
2427.59 2418
2428.06 2654
2428.52 2591
2428.99 2491
2429.45 2502
2429.91 2528
2430.38 2443
2430.84 2551
2431.31 2261
2431.77 2390
2432.24 2446
2432.70 2511
2433.17 2464
2433.63 2416
2434.10 2276
2434.56 2214
2435.03 2523
2435.50 2570
2435.96 2516
2436.43 2414
2436.89 2511
2437.36 2504
2437.82 2360
2438.29 2526
2438.75 2665
2439.22 2610
2439.69 2541
2440.15 2614
2440.62 2732
2441.08 2745
2441.55 2514
2442.01 2416
2442.48 2670
2442.95 2734
2443.41 2581
2443.88 2681
2444.34 2639
2444.81 2564
2445.28 2551
2445.74 2415
2446.21 2359
2446.68 2333
2447.14 2346
2447.61 2422
2448.08 2210
2448.54 2155
2449.01 2315
2449.48 2315
2449.94 2361
2450.41 2417
2450.88 2306
2451.34 2276
2451.81 2425
2452.28 2263
2452.74 2294
2453.21 2213
2453.68 2249
2454.14 2211
2454.61 2268
2455.08 2171
2455.55 2150
2456.01 2350
2456.48 2460
2456.95 2300
2457.42 2310
2457.88 2376
2458.35 2359
2458.82 2376
2459.29 2420
2459.75 2389
2460.22 2263
2460.69 2138
2461.16 2242
2461.62 2388
2462.09 2339
2462.56 2254
2463.03 2316
2463.50 2391
2463.96 2358
2464.43 2395
2464.90 2399
2465.37 2374
2465.84 2395
2466.30 2617
2466.77 2548
2467.24 2342
2467.71 2474
2468.18 2251
2468.65 2296
2469.11 2354
2469.58 2265
2470.05 2191
2470.52 2166
2470.99 2262
2471.46 2235
2471.93 2237
2472.40 2071
2472.86 2134
2473.33 2283
2473.80 2171
2474.27 2227
2474.74 2150
2475.21 2304
2475.68 2160
2476.15 2056
2476.62 1977
2477.09 2118
2477.56 2300
2478.02 2164
2478.49 2041
2478.96 2254
2479.43 2275
2479.90 2365
2480.37 2335
2480.84 2203
2481.31 2137
2481.78 2100
2482.25 2275
2482.72 2241
2483.19 2117
2483.66 2246
2484.13 2172
2484.60 2336
2485.07 2337
2485.54 2176
2486.01 2366
2486.48 2593
2486.95 2365
2487.42 2446
2487.89 2337
2488.36 2332
2488.83 2358
2489.30 2500
2489.77 2561
2490.24 2556
2490.71 2599
2491.18 2504
2491.66 2555
2492.13 2539
2492.60 2483
2493.07 2402
2493.54 2472
2494.01 2615
2494.48 2474
2494.95 2361
2495.42 2434
2495.89 2285
2496.36 2268
2496.84 2390
2497.31 2412
2497.78 2263
2498.25 2240
2498.72 2312
2499.19 2340
2499.66 2299
2500.13 2144
2500.61 2153
2501.08 2250
2501.55 2092
2502.02 1913
2502.49 2039
2502.96 2132
2503.44 2259
2503.91 2158
2504.38 2215
2504.85 2295
2505.32 2258
2505.80 2118
2506.27 2143
2506.74 2278
2507.21 2264
2507.68 2130
2508.16 2102
2508.63 2278
2509.10 2384
2509.57 2459
2510.05 2425
2510.52 2508
2510.99 2413
2511.46 2641
2511.94 2756
2512.41 2493
2512.88 2417
2513.35 2455
2513.83 2651
2514.30 2558
2514.77 2344
2515.24 2290
2515.72 2284
2516.19 2269
2516.66 2315
2517.14 2259
2517.61 2334
2518.08 2355
2518.56 2269
2519.03 2295
2519.50 2342
2519.98 2356
2520.45 2460
2520.92 2381
2521.40 2232
2521.87 2237
2522.34 2209
2522.82 2304
2523.29 2350
2523.76 2459
2524.24 2458
2524.71 2333
2525.19 2240
2525.66 2419
2526.13 2546
2526.61 2684
2527.08 2604
2527.55 2661
2528.03 2730
2528.50 2656
2528.98 2468
2529.45 2602
2529.93 2534
2530.40 2620
2530.87 2609
2531.35 2378
2531.82 2601
2532.30 2651
2532.77 2500
2533.25 2538
2533.72 2367
2534.20 2588
2534.67 2356
2535.15 2359
2535.62 2387
2536.09 2467
2536.57 2390
2537.04 2576
2537.52 2458
2537.99 2421
2538.47 2505
2538.94 2439
2539.42 2674
2539.90 2532
2540.37 2559
2540.85 2401
2541.32 2534
2541.80 2412
2542.27 2410
2542.75 2347
2543.22 2239
2543.70 2509
2544.17 2513
2544.65 2518
2545.13 2431
2545.60 2472
2546.08 2500
2546.55 2402
2547.03 2524
2547.50 2400
2547.98 2430
2548.46 2510
2548.93 2399
2549.41 2357
2549.88 2522
2550.36 2572
2550.84 2489
2551.31 2503
2551.79 2638
2552.27 2670
2552.74 2702
2553.22 2664
2553.70 2626
2554.17 2816
2554.65 2684
2555.12 2492
2555.60 2447
2556.08 2548
2556.55 2634
2557.03 2540
2557.51 2494
2557.99 2578
2558.46 2491
2558.94 2330
2559.42 2401
2559.89 2375
2560.37 2294
2560.85 2364
2561.32 2341
2561.80 2287
2562.28 2338
2562.76 2396
2563.23 2384
2563.71 2293
2564.19 2347
2564.67 2373
2565.14 2342
2565.62 2073
2566.10 2122
2566.58 2250
2567.05 2228
2567.53 2240
2568.01 2153
2568.49 2266
2568.97 2180
2569.44 2071
2569.92 1969
2570.40 2074
2570.88 2030
2571.36 2180
2571.83 2245
2572.31 2110
2572.79 2137
2573.27 2321
2573.75 2272
2574.23 2245
2574.70 2221
2575.18 2224
2575.66 2115
2576.14 2112
2576.62 2326
2577.10 2268
2577.58 2333
2578.05 2143
2578.53 2198
2579.01 2027
2579.49 2137
2579.97 2073
2580.45 2280
2580.93 2254
2581.41 2356
2581.89 2326
2582.37 2260
2582.84 2197
2583.32 2245
2583.80 2143
2584.28 2239
2584.76 2208
2585.24 2369
2585.72 2184
2586.20 2369
2586.68 2330
2587.16 2194
2587.64 2319
2588.12 2372
2588.60 2258
2589.08 2413
2589.56 2234
2590.04 2245
2590.52 2292
2591.00 2286
2591.48 2269
2591.96 2426
2592.44 2308
2592.92 2285
2593.40 2307
2593.88 2196
2594.36 2257
2594.84 2369
2595.32 2109
2595.80 2281
2596.28 2210
2596.76 2090
2597.24 2266
2597.72 2132
2598.20 2186
2598.68 2281
2599.16 2193
2599.64 2064
2600.13 2144
2600.61 2020
2601.09 2006
2601.57 2174
2602.05 2141
2602.53 2291
2603.01 1980
2603.49 2102
2603.97 2116
2604.45 2125
2604.94 2180
2605.42 2232
2605.90 2303
2606.38 2138
2606.86 2164
2607.34 2182
2607.82 2403
2608.31 2134
2608.79 2339
2609.27 2397
2609.75 2278
2610.23 2205
2610.71 2128
2611.20 2074
2611.68 2304
2612.16 2394
2612.64 2259
2613.12 2262
2613.61 2164
2614.09 2049
2614.57 2040
2615.05 2080
2615.53 2282
2616.02 2344
2616.50 2246
2616.98 2134
2617.46 2195
2617.95 2319
2618.43 2323
2618.91 2152
2619.39 2106
2619.88 2392
2620.36 2320
2620.84 2186
2621.32 2229
2621.81 2207
2622.29 2036
2622.77 2219
2623.26 2367
2623.74 2068
2624.22 2221
2624.70 2201
2625.19 2154
2625.67 2163
2626.15 2306
2626.64 2092
2627.12 2234
2627.60 2485
2628.09 2237
2628.57 2221
2629.05 2305
2629.54 2345
2630.02 2336
2630.50 2206
2630.99 2331
2631.47 2314
2631.96 2427
2632.44 2539
2632.92 2505
2633.41 2343
2633.89 2397
2634.38 2310
2634.86 2299
2635.34 2314
2635.83 2333
2636.31 2295
2636.80 2203
2637.28 2287
2637.76 2306
2638.25 2227
2638.73 2354
2639.22 2171
2639.70 2270
2640.19 2288
2640.67 2085
2641.16 2192
2641.64 2105
2642.12 2038
2642.61 2225
2643.09 2130
2643.58 2237
2644.06 2212
2644.55 2148
2645.03 2138
2645.52 2129
2646.00 2093
2646.49 2035
2646.97 2174
2647.46 2051
2647.94 2130
2648.43 2264
2648.91 2323
2649.40 2425
2649.89 2208
2650.37 2140
2650.86 2334
2651.34 2343
2651.83 2356
2652.31 2491
2652.80 2342
2653.28 2218
2653.77 2226
2654.26 2154
2654.74 2118
2655.23 2252
2655.71 2440
2656.20 2269
2656.69 2161
2657.17 2300
2657.66 2267
2658.14 2321
2658.63 2162
2659.12 2042
2659.60 2253
2660.09 2239
2660.58 2209
2661.06 2256
2661.55 2100
2662.03 2050
2662.52 2131
2663.01 2210
2663.49 2173
2663.98 2004
2664.47 2067
2664.95 2128
2665.44 2115
2665.93 2206
2666.42 2230
2666.90 2191
2667.39 2172
2667.88 2257
2668.36 2316
2668.85 2126
2669.34 2052
2669.82 1969
2670.31 2167
2670.80 2286
2671.29 2133
2671.77 2353
2672.26 2387
2672.75 2346
2673.24 2714
2673.72 2626
2674.21 2598
2674.70 2603
2675.19 2558
2675.67 2525
2676.16 2457
2676.65 2657
2677.14 2526
2677.63 2609
2678.11 2385
2678.60 2341
2679.09 2435
2679.58 2563
2680.07 2420
2680.55 2369
2681.04 2198
2681.53 2172
2682.02 2284
2682.51 2175
2683.00 2211
2683.48 2348
2683.97 2405
2684.46 2309
2684.95 2239
2685.44 2286
2685.93 2326
2686.42 2223
2686.90 2311
2687.39 2140
2687.88 2319
2688.37 2283
2688.86 2215
2689.35 2167
2689.84 2055
2690.33 2110
2690.82 2220
2691.31 2129
2691.79 2180
2692.28 2178
2692.77 2095
2693.26 2049
2693.75 2055
2694.24 2080
2694.73 2046
2695.22 2062
2695.71 2158
2696.20 2243
2696.69 2188
2697.18 2112
2697.67 2120
2698.16 2324
2698.65 2158
2699.14 2120
2699.63 2245
2700.12 2158
2700.61 2234
2701.10 2154
2701.59 2123
2702.08 2301
2702.57 2284
2703.06 2374
2703.55 2394
2704.04 2457
2704.53 2295
2705.02 2234
2705.51 2428
2706.00 2319
2706.49 2205
2706.98 2203
2707.47 2112
2707.96 2022
2708.45 2095
2708.95 2169
2709.44 2176
2709.93 2088
2710.42 2166
2710.91 2088
2711.40 2143
2711.89 1994
2712.38 1976
2712.87 2075
2713.36 2083
2713.86 2112
2714.35 2169
2714.84 2132
2715.33 2118
2715.82 1992
2716.31 1896
2716.80 2085
2717.30 2253
2717.79 2094
2718.28 2020
2718.77 2140
2719.26 2186
2719.75 2122
2720.25 2032
2720.74 2198
2721.23 2094
2721.72 2217
2722.21 2398
2722.70 2309
2723.20 2415
2723.69 2608
2724.18 2579
2724.67 2264
2725.17 2300
2725.66 2357
2726.15 2080
2726.64 2066
2727.14 2218
2727.63 2169
2728.12 2136
2728.61 2260
2729.11 2241
2729.60 2189
2730.09 2096
2730.58 2249
2731.08 2365
2731.57 2296
2732.06 2186
2732.55 2180
2733.05 2489
2733.54 2470
2734.03 2273
2734.53 2286
2735.02 2294
2735.51 2367
2736.01 2162
2736.50 2098
2736.99 2032
2737.49 2231
2737.98 2182
2738.47 2189
2738.97 2250
2739.46 2361
2739.95 2249
2740.45 2127
2740.94 2132
2741.43 2071
2741.93 1982
2742.42 2096
2742.92 2074
2743.41 2193
2743.90 2169
2744.40 2094
2744.89 2235
2745.39 2241
2745.88 2120
2746.37 2033
2746.87 1954
2747.36 2118
2747.86 2130
2748.35 2090
2748.85 2191
2749.34 2126
2749.83 2090
2750.33 2178
2750.82 1988
2751.32 2118
2751.81 2242
2752.31 2082
2752.80 2068
2753.30 2093
2753.79 2226
2754.29 2141
2754.78 2070
2755.28 2383
2755.77 2290
2756.27 2187
2756.76 2183
2757.26 2216
2757.75 2233
2758.25 2036
2758.74 2125
2759.24 2201
2759.73 2082
2760.23 2210
2760.72 2126
2761.22 2237
2761.71 2150
2762.21 2185
2762.71 2323
2763.20 2210
2763.70 2099
2764.19 2139
2764.69 2067
2765.18 2161
2765.68 2136
2766.18 2110
2766.67 1994
2767.17 2070
2767.66 1960
2768.16 2016
2768.66 2014
2769.15 2079
2769.65 2065
2770.15 1944
2770.64 2161
2771.14 2218
2771.63 2074
2772.13 2155
2772.63 2131
2773.12 2210
2773.62 2258
2774.12 2257
2774.61 2289
2775.11 2506
2775.61 2399
2776.10 2712
2776.60 2670
2777.10 2649
2777.60 2583
2778.09 2655
2778.59 2499
2779.09 2352
2779.58 2225
2780.08 2378
2780.58 2215
2781.08 2242
2781.57 2245
2782.07 2079
2782.57 2160
2783.06 2070
2783.56 2091
2784.06 2151
2784.56 2165
2785.06 2112
2785.55 2000
2786.05 2107
2786.55 2089
2787.05 2004
2787.54 2045
2788.04 2109
2788.54 2077
2789.04 2048
2789.54 2010
2790.03 2110
2790.53 2134
2791.03 2133
2791.53 2041
2792.03 2075
2792.52 2160
2793.02 2189
2793.52 2334
2794.02 2268
2794.52 2334
2795.02 2251
2795.52 2242
2796.01 2246
2796.51 2330
2797.01 2351
2797.51 2295
2798.01 2342
2798.51 2215
2799.01 2161
2799.51 2258
2800.00 2198
2800.50 2156
2801.00 2088
2801.50 2225
2802.00 2130
2802.50 2094
2803.00 2002
2803.50 1874
2804.00 2216
2804.50 2241
2805.00 2198
2805.50 2315
2806.00 2148
2806.50 2130
2806.99 2234
2807.49 2280
2807.99 2356
2808.49 2421
2808.99 2431
2809.49 2319
2809.99 2404
2810.49 2402
2810.99 2414
2811.49 2540
2811.99 2171
2812.49 2137
2812.99 2206
2813.49 2259
2813.99 2202
2814.49 2059
2814.99 2012
2815.49 2226
2815.99 2215
2816.50 2276
2817.00 2321
2817.50 2226
2818.00 2360
2818.50 2460
2819.00 2374
2819.50 2234
2820.00 2343
2820.50 2367
2821.00 2209
2821.50 2154
2822.00 2159
2822.50 2285
2823.00 2254
2823.51 2297
2824.01 2277
2824.51 2256
2825.01 2224
2825.51 2314
2826.01 2294
2826.51 2169
2827.01 2168
2827.52 2129
2828.02 1991
2828.52 2071
2829.02 2115
2829.52 2053
2830.02 1998
2830.53 2027
2831.03 2077
2831.53 2219
2832.03 2184
2832.53 2233
2833.03 2141
2833.54 1997
2834.04 1911
2834.54 2276
2835.04 2163
2835.54 2215
2836.05 2297
2836.55 2013
2837.05 2061
2837.55 2294
2838.06 2210
2838.56 2223
2839.06 2481
2839.56 2208
2840.07 1937
2840.57 2145
2841.07 2179
2841.57 2218
2842.08 2232
2842.58 2016
2843.08 2091
2843.58 2170
2844.09 2212
2844.59 2067
2845.09 2138
2845.60 2173
2846.10 2260
2846.60 2104
2847.11 2236
2847.61 2216
2848.11 2372
2848.62 2372
2849.12 2478
2849.62 2288
2850.13 2368
2850.63 2479
2851.13 2403
2851.64 2254
2852.14 2163
2852.64 2249
2853.15 2087
2853.65 2070
2854.15 2172
2854.66 2295
2855.16 2106
2855.67 2231
2856.17 2059
2856.67 2132
2857.18 2083
2857.68 1935
2858.19 1986
2858.69 2053
2859.19 2117
2859.70 2134
2860.20 1992
2860.71 2135
2861.21 2208
2861.72 2282
2862.22 2052
2862.73 2046
2863.23 2100
2863.73 2212
2864.24 2116
2864.74 2042
2865.25 1961
2865.75 2104
2866.26 2020
2866.76 1980
2867.27 2067
2867.77 2062
2868.28 2118
2868.78 2201
2869.29 1974
2869.79 2038
2870.30 2110
2870.80 2004
2871.31 2145
2871.81 2138
2872.32 2105
2872.83 2136
2873.33 2169
2873.84 2002
2874.34 2025
2874.85 2179
2875.35 2156
2875.86 2006
2876.36 2137
2876.87 2250
2877.38 2209
2877.88 2047
2878.39 2049
2878.89 2116
2879.40 2330
2879.91 2099
2880.41 2153
2880.92 2206
2881.42 2072
2881.93 2124
2882.44 1976
2882.94 2117
2883.45 2160
2883.96 2097
2884.46 2261
2884.97 2263
2885.48 2439
2885.98 2271
2886.49 2278
2886.99 2177
2887.50 2232
2888.01 2196
2888.52 2388
2889.02 2209
2889.53 2351
2890.04 2125
2890.54 2203
2891.05 2411
2891.56 2294
2892.06 2054
2892.57 2310
2893.08 2212
2893.59 2189
2894.09 2080
2894.60 2398
2895.11 2269
2895.62 2350
2896.12 2431
2896.63 2185
2897.14 2304
2897.65 2453
2898.15 2473
2898.66 2482
2899.17 2706
2899.68 2674
2900.18 2569
2900.69 2559
2901.20 2622
2901.71 2532
2902.22 2656
2902.72 2851
2903.23 2673
2903.74 2859
2904.25 3073
2904.76 2622
2905.26 2663
2905.77 2341
2906.28 2472
2906.79 2582
2907.30 2758
2907.81 2725
2908.32 2553
2908.82 2285
2909.33 2388
2909.84 2313
2910.35 2222
2910.86 2345
2911.37 2426
2911.88 2253
2912.38 2237
2912.89 2190
2913.40 2273
2913.91 2272
2914.42 2278
2914.93 2394
2915.44 2432
2915.95 2421
2916.46 2365
2916.97 2167
2917.48 2239
2917.99 2227
2918.50 2285
2919.00 2289
2919.51 2450
2920.02 2486
2920.53 2349
2921.04 2375
2921.55 2430
2922.06 2282
2922.57 2342
2923.08 2245
2923.59 2239
2924.10 2378
2924.61 2354
2925.12 2410
2925.63 2547
2926.14 2617
2926.65 2366
2927.16 2317
2927.67 2318
2928.18 2330
2928.69 2382
2929.20 2403
2929.71 2195
2930.22 2202
2930.73 2272
2931.25 2217
2931.76 2202
2932.27 2131
2932.78 2039
2933.29 2323
2933.80 2278
2934.31 2035
2934.82 2178
2935.33 2430
2935.84 2341
2936.35 2276
2936.86 2355
2937.38 2301
2937.89 2380
2938.40 2464
2938.91 2280
2939.42 2170
2939.93 2257
2940.44 2214
2940.95 2303
2941.47 2388
2941.98 2483
2942.49 2256
2943.00 2284
2943.51 2228
2944.02 2439
2944.53 2554
2945.05 2226
2945.56 2162
2946.07 2334
2946.58 2514
2947.09 2302
2947.61 2367
2948.12 2161
2948.63 2424
2949.14 2291
2949.65 2126
2950.17 2201
2950.68 2133
2951.19 1969
2951.70 2108
2952.22 2065
2952.73 2265
2953.24 2254
2953.75 2015
2954.27 2015
2954.78 2082
2955.29 2040
2955.80 2179
2956.32 2150
2956.83 2108
2957.34 2052
2957.85 2013
2958.37 2118
2958.88 2362
2959.39 2312
2959.91 2202
2960.42 2183
2960.93 2117
2961.45 2116
2961.96 2063
2962.47 2110
2962.99 2155
2963.50 2123
2964.01 2352
2964.53 2203
2965.04 2115
2965.55 2203
2966.07 2154
2966.58 2073
2967.09 2062
2967.61 2118
2968.12 2225
2968.63 2252
2969.15 2115
2969.66 2078
2970.18 2004
2970.69 1969
2971.20 2097
2971.72 2052
2972.23 1984
2972.75 1977
2973.26 2127
2973.78 2100
2974.29 2156
2974.80 2080
2975.32 2203
2975.83 2049
2976.35 2000
2976.86 2161
2977.38 2119
2977.89 2009
2978.41 1936
2978.92 2057
2979.43 2165
2979.95 2015
2980.46 2098
2980.98 2183
2981.49 2336
2982.01 2023
2982.52 2169
2983.04 2219
2983.55 2252
2984.07 2338
2984.58 2292
2985.10 2380
2985.61 2379
2986.13 2468
2986.65 2370
2987.16 2415
2987.68 2368
2988.19 2408
2988.71 2602
2989.22 2512
2989.74 2320
2990.25 2430
2990.77 2345
2991.29 2389
2991.80 2464
2992.32 2390
2992.83 2462
2993.35 2411
2993.86 2521
2994.38 2464
2994.90 2614
2995.41 2712
2995.93 2479
2996.45 2529
2996.96 2918
2997.48 2795
2997.99 2949
2998.51 3010
2999.03 2998
2999.54 2958
3000.06 3006
3000.58 2940
3001.09 3238
3001.61 3923
3002.13 4014
3002.64 4131
3003.16 4275
3003.68 4359
3004.19 4733
3004.71 4802
3005.23 4798
3005.74 5005
3006.26 4818
3006.78 4646
3007.30 4238
3007.81 3921
3008.33 3891
3008.85 3498
3009.36 3277
3009.88 2970
3010.40 2782
3010.92 2963
3011.43 2724
3011.95 2657
3012.47 2628
3012.99 2731
3013.50 2970
3014.02 2679
3014.54 2581
3015.06 2491
3015.58 2540
3016.09 2819
3016.61 2692
3017.13 2667
3017.65 2731
3018.17 2643
3018.68 2662
3019.20 2777
3019.72 2730
3020.24 2732
3020.76 2823
3021.28 2958
3021.79 2667
3022.31 2656
3022.83 2678
3023.35 2737
3023.87 2655
3024.39 2480
3024.90 2519
3025.42 2615
3025.94 2499
3026.46 2533
3026.98 2462
3027.50 2329
3028.02 2363
3028.54 2371
3029.06 2493
3029.57 2507
3030.09 2500
3030.61 2504
3031.13 2334
3031.65 2382
3032.17 2328
3032.69 2442
3033.21 2525
3033.73 2528
3034.25 2551
3034.77 2450
3035.29 2485
3035.81 2692
3036.33 2544
3036.85 2457
3037.37 2484
3037.89 2522
3038.40 2458
3038.92 2472
3039.44 2413
3039.96 2482
3040.48 2318
3041.00 2406
3041.52 2432
3042.04 2315
3042.56 2326
3043.09 2350
3043.61 2310
3044.13 2370
3044.65 2316
3045.17 2502
3045.69 2385
3046.21 2425
3046.73 2388
3047.25 2274
3047.77 2353
3048.29 2324
3048.81 2235
3049.33 2107
3049.85 2230
3050.37 2356
3050.89 2261
3051.41 2230
3051.94 2269
3052.46 2164
3052.98 2286
3053.50 2114
3054.02 2308
3054.54 2354
3055.06 2305
3055.58 2257
3056.10 2346
3056.63 2301
3057.15 2233
3057.67 2227
3058.19 2220
3058.71 2248
3059.23 2374
3059.76 2440
3060.28 2327
3060.80 2192
3061.32 2382
3061.84 2429
3062.36 2295
3062.89 2305
3063.41 2385
3063.93 2315
3064.45 2283
3064.97 2365
3065.50 2264
3066.02 2425
3066.54 2464
3067.06 2523
3067.58 2347
3068.11 2323
3068.63 2094
3069.15 2412
3069.67 2390
3070.20 2246
3070.72 2232
3071.24 2347
3071.76 2281
3072.29 2375
3072.81 2469
3073.33 2539
3073.86 2384
3074.38 2369
3074.90 2475
3075.42 2450
3075.95 2557
3076.47 2577
3076.99 2640
3077.52 2628
3078.04 2630
3078.56 2949
3079.09 2818
3079.61 2758
3080.13 3178
3080.66 2847
3081.18 2954
3081.70 3060
3082.23 2953
3082.75 3007
3083.27 2897
3083.80 2834
3084.32 2807
3084.85 2819
3085.37 2795
3085.89 2580
3086.42 2834
3086.94 2831
3087.46 2677
3087.99 2565
3088.51 2785
3089.04 2651
3089.56 2520
3090.09 2574
3090.61 2618
3091.13 2739
3091.66 2537
3092.18 2519
3092.71 2640
3093.23 2653
3093.76 2712
3094.28 2849
3094.81 2831
3095.33 2774
3095.85 2758
3096.38 2750
3096.90 3037
3097.43 3367
3097.95 3352
3098.48 3331
3099.00 3511
3099.53 4132
3100.05 4732
3100.58 4856
3101.10 5514
3101.63 6045
3102.15 6712
3102.68 7162
3103.21 7756
3103.73 7983
3104.26 8067
3104.78 7425
3105.31 7290
3105.83 6790
3106.36 5997
3106.88 5239
3107.41 4827
3107.94 4384
3108.46 3911
3108.99 3687
3109.51 3731
3110.04 3608
3110.56 3484
3111.09 3713
3111.62 3583
3112.14 3259
3112.67 3525
3113.19 3359
3113.72 3107
3114.25 3115
3114.77 2969
3115.30 2818
3115.83 2785
3116.35 2704
3116.88 2834
3117.41 2640
3117.93 2849
3118.46 2952
3118.99 2896
3119.51 2828
3120.04 2863
3120.57 2740
3121.09 2784
3121.62 2837
3122.15 2880
3122.67 2991
3123.20 2805
3123.73 3069
3124.25 2918
3124.78 2847
3125.31 2894
3125.84 2954
3126.36 2748
3126.89 2853
3127.42 2766
3127.95 2851
3128.47 2771
3129.00 2802
3129.53 2667
3130.06 2633
3130.58 2669
3131.11 2608
3131.64 2767
3132.17 2635
3132.69 2474
3133.22 2378
3133.75 2391
3134.28 2388
3134.81 2362
3135.33 2331
3135.86 2351
3136.39 2226
3136.92 2446
3137.45 2344
3137.97 2477
3138.50 2298
3139.03 2378
3139.56 2324
3140.09 2459
3140.62 2529
3141.15 2390
3141.67 2319
3142.20 2285
3142.73 2344
3143.26 2388
3143.79 2239
3144.32 2487
3144.85 2835
3145.38 2761
3145.90 2572
3146.43 2675
3146.96 2619
3147.49 2667
3148.02 2709
3148.55 2851
3149.08 2843
3149.61 2750
3150.14 2754
3150.67 2850
3151.20 2690
3151.73 2754
3152.25 2770
3152.78 2614
3153.31 2435
3153.84 2513
3154.37 2469
3154.90 2487
3155.43 2710
3155.96 2792
3156.49 2677
3157.02 2578
3157.55 2683
3158.08 2632
3158.61 2617
3159.14 2710
3159.67 2681
3160.20 2495
3160.73 2673
3161.26 2441
3161.79 2604
3162.32 2542
3162.85 2442
3163.38 2349
3163.91 2284
3164.44 2386
3164.98 2195
3165.51 2338
3166.04 2299
3166.57 2143
3167.10 2231
3167.63 2183
3168.16 2090
3168.69 2270
3169.22 2266
3169.75 2380
3170.28 2296
3170.81 2293
3171.35 2301
3171.88 2228
3172.41 2296
3172.94 2208
3173.47 2403
3174.00 2208
3174.53 2349
3175.06 2341
3175.60 2381
3176.13 2547
3176.66 2556
3177.19 2653
3177.72 2621
3178.25 2437
3178.78 2502
3179.32 2303
3179.85 2359
3180.38 2318
3180.91 2386
3181.44 2406
3181.98 2349
3182.51 2267
3183.04 2217
3183.57 2342
3184.10 2243
3184.64 2275
3185.17 2248
3185.70 2151
3186.23 2327
3186.77 2301
3187.30 2252
3187.83 2412
3188.36 2398
3188.90 2288
3189.43 2074
3189.96 2019
3190.49 2324
3191.03 2264
3191.56 2205
3192.09 2170
3192.62 2228
3193.16 2060
3193.69 2185
3194.22 2069
3194.76 2120
3195.29 2113
3195.82 2303
3196.36 2253
3196.89 2223
3197.42 2281
3197.96 2274
3198.49 2263
3199.02 2178
3199.56 2294
3200.09 2302
3200.62 2489
3201.16 2467
3201.69 2380
3202.22 2380
3202.76 2377
3203.29 2374
3203.82 2283
3204.36 2297
3204.89 2226
3205.43 2251
3205.96 2357
3206.49 2032
3207.03 2087
3207.56 2252
3208.10 2240
3208.63 2301
3209.16 2378
3209.70 2472
3210.23 2428
3210.77 2638
3211.30 2674
3211.84 2564
3212.37 2656
3212.91 2633
3213.44 2600
3213.97 2519
3214.51 2637
3215.04 2553
3215.58 2514
3216.11 2392
3216.65 2433
3217.18 2357
3217.72 2459
3218.25 2484
3218.79 2401
3219.32 2541
3219.86 2561
3220.39 2579
3220.93 2694
3221.46 2616
3222.00 2531
3222.53 2422
3223.07 2431
3223.61 2668
3224.14 2456
3224.68 2522
3225.21 2383
3225.75 2470
3226.28 2597
3226.82 2537
3227.36 2516
3227.89 2451
3228.43 2638
3228.96 2550
3229.50 2363
3230.03 2564
3230.57 2675
3231.11 2586
3231.64 2742
3232.18 2645
3232.71 2563
3233.25 2450
3233.79 2606
3234.32 2507
3234.86 2447
3235.40 2516
3235.93 2453
3236.47 2430
3237.01 2391
3237.54 2267
3238.08 2433
3238.62 2740
3239.15 2592
3239.69 2576
3240.23 2628
3240.76 2596
3241.30 2520
3241.84 2553
3242.37 2434
3242.91 2530
3243.45 2357
3243.99 2419
3244.52 2503
3245.06 2255
3245.60 2262
3246.13 2350
3246.67 2337
3247.21 2350
3247.75 2363
3248.28 2525
3248.82 2251
3249.36 2396
3249.90 2562
3250.43 2459
3250.97 2414
3251.51 2281
3252.05 2451
3252.59 2605
3253.12 2622
3253.66 2518
3254.20 2488
3254.74 2411
3255.28 2457
3255.81 2543
3256.35 2634
3256.89 2573
3257.43 2546
3257.97 2716
3258.50 2561
3259.04 2699
3259.58 2802
3260.12 3172
3260.66 3511
3261.20 3594
3261.74 3825
3262.27 4035
3262.81 4160
3263.35 4341
3263.89 4742
3264.43 4422
3264.97 4507
3265.51 4635
3266.05 4443
3266.58 4530
3267.12 4145
3267.66 4230
3268.20 4071
3268.74 3739
3269.28 3982
3269.82 3508
3270.36 3253
3270.90 3119
3271.44 3143
3271.98 2968
3272.52 2694
3273.06 2603
3273.60 2646
3274.14 2575
3274.67 2459
3275.21 2566
3275.75 2530
3276.29 2572
3276.83 2718
3277.37 2909
3277.91 2738
3278.45 2820
3278.99 2903
3279.53 2971
3280.07 2964
3280.61 2920
3281.15 2939
3281.69 2964
3282.23 2912
3282.78 2949
3283.32 2953
3283.86 2850
3284.40 2782
3284.94 2883
3285.48 2841
3286.02 2893
3286.56 2813
3287.10 2747
3287.64 2968
3288.18 3201
3288.72 3011
3289.26 2752
3289.80 2935
3290.34 2889
3290.89 2886
3291.43 2954
3291.97 3050
3292.51 3069
3293.05 3168
3293.59 3257
3294.13 3338
3294.67 3521
3295.22 3446
3295.76 3548
3296.30 3634
3296.84 3756
3297.38 3767
3297.92 3627
3298.46 3659
3299.01 3425
3299.55 3368
3300.09 3184
3300.63 3042
3301.17 2839
3301.71 2816
3302.26 2834
3302.80 2765
3303.34 2710
3303.88 2681
3304.42 2519
3304.97 2683
3305.51 2810
3306.05 2527
3306.59 2589
3307.14 2576
3307.68 2533
3308.22 2548
3308.76 2515
3309.31 2608
3309.85 2698
3310.39 2733
3310.93 2844
3311.48 2738
3312.02 2643
3312.56 2575
3313.10 2898
3313.65 3074
3314.19 2997
3314.73 3091
3315.28 3166
3315.82 3234
3316.36 3070
3316.91 2999
3317.45 2950
3317.99 3102
3318.54 3058
3319.08 2784
3319.62 2819
3320.17 2823
3320.71 2593
3321.25 2702
3321.80 2636
3322.34 2492
3322.88 2382
3323.43 2528
3323.97 2516
3324.51 2662
3325.06 2569
3325.60 2445
3326.15 2567
3326.69 2491
3327.23 2494
3327.78 2480
3328.32 2361
3328.87 2471
3329.41 2389
3329.95 2505
3330.50 2629
3331.04 2570
3331.59 2401
3332.13 2586
3332.68 2725
3333.22 2607
3333.77 2570
3334.31 2464
3334.85 2574
3335.40 2549
3335.94 2505
3336.49 2510
3337.03 2639
3337.58 2526
3338.12 2460
3338.67 2426
3339.21 2575
3339.76 2389
3340.30 2421
3340.85 2444
3341.39 2464
3341.94 2376
3342.48 2294
3343.03 2235
3343.57 2260
3344.12 2378
3344.66 2314
3345.21 2418
3345.76 2464
3346.30 2245
3346.85 2390
3347.39 2344
3347.94 2280
3348.48 2102
3349.03 2145
3349.58 2270
3350.12 2268
3350.67 2323
3351.21 2494
3351.76 2359
3352.31 2298
3352.85 2100
3353.40 2156
3353.94 2256
3354.49 2385
3355.04 2572
3355.58 2402
3356.13 2233
3356.68 2358
3357.22 2255
3357.77 2274
3358.31 2320
3358.86 2226
3359.41 2311
3359.95 2130
3360.50 2099
3361.05 1952
3361.59 1981
3362.14 2051
3362.69 2001
3363.24 2098
3363.78 2044
3364.33 2137
3364.88 2098
3365.42 2025
3365.97 2116
3366.52 2119
3367.06 2103
3367.61 2217
3368.16 2088
3368.71 2174
3369.25 2095
3369.80 2130
3370.35 2158
3370.90 2101
3371.44 2207
3371.99 2210
3372.54 2075
3373.09 2176
3373.64 2073
3374.18 1969
3374.73 2010
3375.28 1896
3375.83 1909
3376.37 1999
3376.92 2082
3377.47 1910
3378.02 1994
3378.57 1990
3379.12 1946
3379.66 1782
3380.21 1933
3380.76 1958
3381.31 1977
3381.86 2020
3382.41 2095
3382.95 2011
3383.50 2020
3384.05 1856
3384.60 1908
3385.15 2046
3385.70 1840
3386.25 2096
3386.80 1996
3387.34 1777
3387.89 1871
3388.44 2065
3388.99 2054
3389.54 2012
3390.09 2087
3390.64 2182
3391.19 2223
3391.74 2041
3392.29 1949
3392.84 1944
3393.38 1951
3393.93 2025
3394.48 1887
3395.03 1956
3395.58 1857
3396.13 1835
3396.68 1865
3397.23 1851
3397.78 2143
3398.33 2047
3398.88 1959
3399.43 2036
3399.98 2050
3400.53 1986
3401.08 2024
3401.63 1938
3402.18 2103
3402.73 1793
3403.28 1814
3403.83 1930
3404.38 1874
3404.93 1888
3405.48 1839
3406.03 1966
3406.58 1830
3407.13 1954
3407.68 2016
3408.23 1962
3408.79 1945
3409.34 1979
3409.89 2000
3410.44 1972
3410.99 2005
3411.54 1867
3412.09 1941
3412.64 1949
3413.19 2002
3413.74 1963
3414.29 2028
3414.84 2060
3415.40 2026
3415.95 1875
3416.50 1880
3417.05 1873
3417.60 1889
3418.15 2088
3418.70 2010
3419.26 2073
3419.81 2086
3420.36 2044
3420.91 2206
3421.46 2130
3422.01 2042
3422.57 2286
3423.12 2311
3423.67 2394
3424.22 2409
3424.77 2399
3425.32 2624
3425.88 2554
3426.43 2358
3426.98 2241
3427.53 2090
3428.08 2108
3428.64 2052
3429.19 1902
3429.74 1954
3430.29 2072
3430.85 2210
3431.40 2098
3431.95 2208
3432.50 2169
3433.06 1973
3433.61 2099
3434.16 2176
3434.71 2113
3435.27 2121
3435.82 2025
3436.37 1953
3436.93 2095
3437.48 2082
3438.03 2026
3438.58 1990
3439.14 2044
3439.69 2109
3440.24 2043
3440.80 1971
3441.35 1909
3441.90 1917
3442.46 2008
3443.01 2132
3443.56 2325
3444.12 2255
3444.67 2328
3445.22 2231
3445.78 2108
3446.33 2084
3446.89 2044
3447.44 2212
3447.99 2193
3448.55 2025
3449.10 2098
3449.65 1955
3450.21 2062
3450.76 2056
3451.32 2111
3451.87 2082
3452.42 2035
3452.98 2001
3453.53 2044
3454.09 2082
3454.64 1924
3455.20 1895
3455.75 1901
3456.30 1904
3456.86 2069
3457.41 1970
3457.97 1896
3458.52 2005
3459.08 2267
3459.63 2055
3460.19 1905
3460.74 1981
3461.30 1938
3461.85 1954
3462.41 2025
3462.96 1855
3463.52 1693
3464.07 1783
3464.63 1903
3465.18 2061
3465.74 2184
3466.29 2100
3466.85 2138
3467.40 2191
3467.96 2115
3468.51 2163
3469.07 2000
3469.63 2095
3470.18 2119
3470.74 2143
3471.29 2205
3471.85 2232
3472.40 2182
3472.96 2028
3473.52 2092
3474.07 2188
3474.63 2116
3475.18 2155
3475.74 2246
3476.29 2248
3476.85 2199
3477.41 2273
3477.96 2371
3478.52 2376
3479.08 2453
3479.63 2659
3480.19 2554
3480.74 2410
3481.30 2479
3481.86 2410
3482.41 2513
3482.97 2665
3483.53 2511
3484.08 2674
3484.64 2470
3485.20 2403
3485.75 2617
3486.31 2594
3486.87 2544
3487.43 2689
3487.98 2868
3488.54 3231
3489.10 3259
3489.65 3746
3490.21 4324
3490.77 4261
3491.33 4538
3491.88 4816
3492.44 4842
3493.00 4741
3493.55 4873
3494.11 4715
3494.67 4331
3495.23 4444
3495.78 4536
3496.34 4504
3496.90 4540
3497.46 4749
3498.02 4711
3498.57 5387
3499.13 5530
3499.69 5678
3500.25 5740
3500.81 5567
3501.36 5244
3501.92 5314
3502.48 5036
3503.04 4945
3503.60 4737
3504.15 4381
3504.71 4745
3505.27 4383
3505.83 4167
3506.39 4218
3506.95 4330
3507.50 4193
3508.06 4044
3508.62 3975
3509.18 3706
3509.74 3551
3510.30 3348
3510.86 3347
3511.42 3401
3511.97 3388
3512.53 2930
3513.09 2869
3513.65 2766
3514.21 2587
3514.77 2589
3515.33 2640
3515.89 2542
3516.45 2588
3517.01 2743
3517.57 2548
3518.13 2627
3518.69 2601
3519.24 2519
3519.80 2701
3520.36 2674
3520.92 2742
3521.48 2628
3522.04 2613
3522.60 2482
3523.16 2360
3523.72 2476
3524.28 2281
3524.84 2372
3525.40 2447
3525.96 2311
3526.52 2226
3527.08 2384
3527.64 2311
3528.20 2152
3528.76 2168
3529.32 2110
3529.88 2063
3530.44 2262
3531.00 2240
3531.56 2188
3532.13 2290
3532.69 2231
3533.25 2436
3533.81 2383
3534.37 2423
3534.93 2383
3535.49 2344
3536.05 2550
3536.61 2561
3537.17 2479
3537.73 2587
3538.29 2609
3538.85 2593
3539.42 2596
3539.98 2466
3540.54 2368
3541.10 2527
3541.66 2601
3542.22 2353
3542.78 2387
3543.34 2367
3543.91 2390
3544.47 2333
3545.03 2395
3545.59 2436
3546.15 2371
3546.71 2347
3547.28 2362
3547.84 2274
3548.40 2318
3548.96 2268
3549.52 2216
3550.09 2234
3550.65 2284
3551.21 2076
3551.77 1999
3552.33 2144
3552.90 2048
3553.46 2006
3554.02 2055
3554.58 2209
3555.14 2105
3555.71 2201
3556.27 2019
3556.83 2052
3557.39 2264
3557.96 2222
3558.52 2209
3559.08 2302
3559.64 2138
3560.21 2032
3560.77 1898
3561.33 2008
3561.90 2190
3562.46 2019
3563.02 2058
3563.58 1877
3564.15 1982
3564.71 2138
3565.27 2124
3565.84 2158
3566.40 2306
3566.96 1963
3567.53 1971
3568.09 1997
3568.65 2050
3569.22 2134
3569.78 2145
3570.34 2086
3570.91 2194
3571.47 2196
3572.04 2098
3572.60 2106
3573.16 2148
3573.73 2177
3574.29 2159
3574.85 2152
3575.42 2011
3575.98 2241
3576.55 2321
3577.11 2128
3577.67 2122
3578.24 2137
3578.80 2312
3579.37 2124
3579.93 2278
3580.50 2310
3581.06 2090
3581.62 2091
3582.19 1959
3582.75 1958
3583.32 2214
3583.88 2117
3584.45 1978
3585.01 1816
3585.58 1961
3586.14 1969
3586.71 1934
3587.27 2014
3587.84 1936
3588.40 1963
3588.97 1967
3589.53 1714
3590.10 1909
3590.66 1869
3591.23 1717
3591.79 1785
3592.36 1812
3592.92 1892
3593.49 1869
3594.05 2052
3594.62 1966
3595.18 1688
3595.75 1799
3596.32 1953
3596.88 1837
3597.45 1940
3598.01 1844
3598.58 1716
3599.14 1916
3599.71 1868
3600.28 1964
3600.84 1843
3601.41 1892
3601.97 2020
3602.54 2021
3603.11 1980
3603.67 1873
3604.24 1974
3604.80 1939
3605.37 1914
3605.94 1971
3606.50 1847
3607.07 1943
3607.64 1896
3608.20 1945
3608.77 1885
3609.34 1930
3609.90 1867
3610.47 1787
3611.04 1774
3611.60 1876
3612.17 1883
3612.74 1919
3613.30 1927
3613.87 2028
3614.44 2001
3615.00 1919
3615.57 2181
3616.14 2381
3616.71 2331
3617.27 2356
3617.84 2402
3618.41 2482
3618.98 2692
3619.54 2489
3620.11 2572
3620.68 2573
3621.25 2478
3621.81 2356
3622.38 2210
3622.95 2205
3623.52 2259
3624.08 2070
3624.65 2091
3625.22 1978
3625.79 1953
3626.36 1776
3626.92 1760
3627.49 1851
3628.06 1752
3628.63 1858
3629.20 1976
3629.76 2001
3630.33 1897
3630.90 1853
3631.47 1863
3632.04 1879
3632.61 2052
3633.17 1934
3633.74 1968
3634.31 1918
3634.88 2012
3635.45 1979
3636.02 2007
3636.59 1913
3637.15 1926
3637.72 1931
3638.29 2156
3638.86 2387
3639.43 2489
3640.00 2499
3640.57 2603
3641.14 2686
3641.71 2857
3642.28 2738
3642.84 2757
3643.41 2789
3643.98 2663
3644.55 2477
3645.12 2555
3645.69 2236
3646.26 2094
3646.83 2132
3647.40 2170
3647.97 2256
3648.54 2083
3649.11 2099
3649.68 2242
3650.25 2200
3650.82 2100
3651.39 2120
3651.96 2013
3652.53 2183
3653.10 2157
3653.67 2263
3654.24 2044
3654.81 1964
3655.38 2326
3655.95 2351
3656.52 2236
3657.09 2206
3657.66 2329
3658.23 2379
3658.80 2246
3659.37 2360
3659.94 2360
3660.51 2506
3661.08 2537
3661.65 2400
3662.23 2281
3662.80 2186
3663.37 2116
3663.94 2099
3664.51 2046
3665.08 1981
3665.65 2285
3666.22 2006
3666.79 2143
3667.36 2178
3667.94 2087
3668.51 2046
3669.08 2247
3669.65 2077
3670.22 2138
3670.79 2062
3671.36 1903
3671.94 2008
3672.51 2050
3673.08 1874
3673.65 1857
3674.22 1806
3674.79 1933
3675.37 2116
3675.94 1917
3676.51 2061
3677.08 2060
3677.65 2056
3678.22 2147
3678.80 2047
3679.37 2080
3679.94 1983
3680.51 1976
3681.09 2010
3681.66 1961
3682.23 2058
3682.80 1873
3683.37 1938
3683.95 1906
3684.52 1853
3685.09 2075
3685.66 1962
3686.24 2080
3686.81 2350
3687.38 2150
3687.96 2139
3688.53 2114
3689.10 2347
3689.67 2281
3690.25 2606
3690.82 2581
3691.39 2538
3691.97 2503
3692.54 2346
3693.11 2251
3693.69 2092
3694.26 2170
3694.83 2087
3695.41 2109
3695.98 2167
3696.55 1907
3697.13 1989
3697.70 2238
3698.27 2194
3698.85 2317
3699.42 2267
3699.99 2139
3700.57 2165
3701.14 2230
3701.72 2156
3702.29 2142
3702.86 1938
3703.44 2028
3704.01 2007
3704.59 2077
3705.16 2018
3705.73 1979
3706.31 1927
3706.88 1937
3707.46 2011
3708.03 2081
3708.60 1953
3709.18 2034
3709.75 1991
3710.33 2041
3710.90 1942
3711.48 2056
3712.05 2120
3712.63 1756
3713.20 1812
3713.78 2033
3714.35 2031
3714.93 1872
3715.50 1828
3716.08 1909
3716.65 1816
3717.23 1715
3717.80 1911
3718.38 2038
3718.95 2020
3719.53 2013
3720.10 1853
3720.68 1768
3721.25 1716
3721.83 1790
3722.40 1694
3722.98 1832
3723.55 1871
3724.13 1712
3724.71 1912
3725.28 1867
3725.86 1798
3726.43 1757
3727.01 1844
3727.58 1956
3728.16 1990
3728.74 1910
3729.31 2045
3729.89 2171
3730.46 1979
3731.04 1958
3731.62 1996
3732.19 1934
3732.77 2074
3733.34 2037
3733.92 1980
3734.50 2003
3735.07 2293
3735.65 2272
3736.23 1970
3736.80 1897
3737.38 1924
3737.96 1820
3738.53 1764
3739.11 1910
3739.69 1900
3740.26 1935
3740.84 1965
3741.42 1894
3741.99 1817
3742.57 1772
3743.15 1739
3743.73 1696
3744.30 1752
3744.88 1793
3745.46 1672
3746.03 1703
3746.61 1872
3747.19 1840
3747.77 1799
3748.34 1826
3748.92 1848
3749.50 1799
3750.08 1786
3750.65 1810
3751.23 1986
3751.81 1990
3752.39 1920
3752.96 1820
3753.54 1644
3754.12 1737
3754.70 1803
3755.28 1733
3755.85 1789
3756.43 1830
3757.01 1937
3757.59 1857
3758.17 1836
3758.74 1926
3759.32 2006
3759.90 1967
3760.48 1982
3761.06 1814
3761.64 1900
3762.22 1907
3762.79 1844
3763.37 1846
3763.95 1813
3764.53 1756
3765.11 1883
3765.69 1878
3766.27 1900
3766.84 1819
3767.42 1796
3768.00 1725
3768.58 1735
3769.16 1784
3769.74 1830
3770.32 1860
3770.90 1829
3771.48 1873
3772.06 1872
3772.64 1914
3773.22 1952
3773.79 1796
3774.37 1788
3774.95 1910
3775.53 1830
3776.11 1911
3776.69 1856
3777.27 1811
3777.85 1731
3778.43 1736
3779.01 1872
3779.59 1828
3780.17 2059
3780.75 1973
3781.33 1803
3781.91 1812
3782.49 2011
3783.07 2029
3783.65 1893
3784.23 1923
3784.81 1880
3785.39 1889
3785.97 1911
3786.55 1867
3787.13 1748
3787.71 1929
3788.29 1752
3788.87 1872
3789.46 1861
3790.04 1799
3790.62 1848
3791.20 1718
3791.78 1776
3792.36 1859
3792.94 1971
3793.52 2038
3794.10 2047
3794.68 2004
3795.26 2060
3795.84 1979
3796.43 2038
3797.01 2037
3797.59 1888
3798.17 1950
3798.75 2032
3799.33 2197
3799.91 2148
3800.50 2132
3801.08 2227
3801.66 2232
3802.24 2142
3802.82 2313
3803.40 2369
3803.98 2291
3804.57 2206
3805.15 2215
3805.73 2214
3806.31 2074
3806.89 2009
3807.48 2153
3808.06 2041
3808.64 1971
3809.22 2108
3809.80 2153
3810.39 2024
3810.97 2022
3811.55 2272
3812.13 2320
3812.72 2236
3813.30 2183
3813.88 2413
3814.46 2394
3815.05 2350
3815.63 2347
3816.21 2491
3816.79 2474
3817.38 2388
3817.96 2257
3818.54 2126
3819.13 2027
3819.71 2134
3820.29 1968
3820.87 1819
3821.46 1927
3822.04 2000
3822.62 2122
3823.21 1963
3823.79 1931
3824.37 1815
3824.96 1879
3825.54 2078
3826.12 2015
3826.71 1951
3827.29 1815
3827.87 1919
3828.46 1908
3829.04 1820
3829.62 1799
3830.21 1823
3830.79 1789
3831.38 1762
3831.96 1745
3832.54 1777
3833.13 1780
3833.71 1777
3834.30 1859
3834.88 1872
3835.46 1888
3836.05 1788
3836.63 1796
3837.22 1937
3837.80 1869
3838.38 1832
3838.97 1802
3839.55 1712
3840.14 1757
3840.72 1662
3841.31 1809
3841.89 1773
3842.48 1833
3843.06 1672
3843.65 1751
3844.23 1730
3844.82 1621
3845.40 1678
3845.99 1702
3846.57 1725
3847.16 1676
3847.74 1747
3848.33 1790
3848.91 1720
3849.50 1734
3850.08 1716
3850.67 1740
3851.25 1923
3851.84 1954
3852.42 1858
3853.01 1852
3853.59 1880
3854.18 2035
3854.76 1944
3855.35 1841
3855.94 1889
3856.52 1883
3857.11 1868
3857.69 2028
3858.28 2110
3858.87 1819
3859.45 2026
3860.04 2215
3860.62 2174
3861.21 2247
3861.80 2223
3862.38 2286
3862.97 2333
3863.55 2336
3864.14 2557
3864.73 2468
3865.31 2263
3865.90 2271
3866.49 2257
3867.07 2312
3867.66 2309
3868.25 2482
3868.83 2516
3869.42 2292
3870.01 2090
3870.59 2236
3871.18 2296
3871.77 2291
3872.35 2292
3872.94 2468
3873.53 2375
3874.11 2588
3874.70 2785
3875.29 2809
3875.88 2775
3876.46 3136
3877.05 3281
3877.64 3481
3878.22 3284
3878.81 3212
3879.40 3330
3879.99 2958
3880.57 2843
3881.16 2640
3881.75 2464
3882.34 2361
3882.93 2196
3883.51 2211
3884.10 2222
3884.69 2110
3885.28 2040
3885.86 2186
3886.45 2142
3887.04 2124
3887.63 2287
3888.22 2170
3888.81 2218
3889.39 2145
3889.98 2195
3890.57 2264
3891.16 2151
3891.75 2147
3892.34 2134
3892.92 2084
3893.51 1939
3894.10 2063
3894.69 2026
3895.28 2038
3895.87 2074
3896.46 2097
3897.04 2130
3897.63 2014
3898.22 1960
3898.81 1926
3899.40 1957
3899.99 2137
3900.58 2035
3901.17 2051
3901.76 1806
3902.35 1911
3902.93 1908
3903.52 1991
3904.11 1810
3904.70 1857
3905.29 1897
3905.88 1872
3906.47 1864
3907.06 1736
3907.65 1768
3908.24 1781
3908.83 1866
3909.42 1939
3910.01 1922
3910.60 1824
3911.19 1752
3911.78 1800
3912.37 1743
3912.96 1795
3913.55 1769
3914.14 1568
3914.73 1632
3915.32 1708
3915.91 1675
3916.50 1597
3917.09 1700
3917.68 1796
3918.27 1840
3918.86 1733
3919.45 1715
3920.04 1911
3920.63 1707
3921.22 1705
3921.81 1832
3922.40 1779
3923.00 1694
3923.59 1635
3924.18 1764
3924.77 1768
3925.36 1700
3925.95 1798
3926.54 1851
3927.13 1862
3927.72 1702
3928.31 1739
3928.91 1706
3929.50 1622
3930.09 1718
3930.68 1630
3931.27 1763
3931.86 1756
3932.45 1683
3933.05 1701
3933.64 1652
3934.23 1673
3934.82 1703
3935.41 1672
3936.00 1696
3936.60 1669
3937.19 1590
3937.78 1581
3938.37 1758
3938.96 1814
3939.55 1747
3940.15 1965
3940.74 1875
3941.33 1732
3941.92 1759
3942.52 1799
3943.11 1835
3943.70 1873
3944.29 1754
3944.89 1658
3945.48 1675
3946.07 1768
3946.66 1791
3947.26 1755
3947.85 1705
3948.44 1813
3949.03 1752
3949.63 1727
3950.22 1773
3950.81 1701
3951.40 1700
3952.00 1642
3952.59 1801
3953.18 1667
3953.78 1657
3954.37 1663
3954.96 1846
3955.56 1828
3956.15 1758
3956.74 1657
3957.34 1604
3957.93 1776
3958.52 1887
3959.12 1727
3959.71 1818
3960.30 1823
3960.90 1888
3961.49 1747
3962.08 1749
3962.68 1806
3963.27 1866
3963.87 1908
3964.46 1710
3965.05 1694
3965.65 1611
3966.24 1649
3966.84 1728
3967.43 1851
3968.02 1790
3968.62 1629
3969.21 1642
3969.81 1685
3970.40 1704
3971.00 1672
3971.59 1623
3972.18 1698
3972.78 1658
3973.37 1625
3973.97 1619
3974.56 1634
3975.16 1629
3975.75 1583
3976.35 1704
3976.94 1682
3977.54 1768
3978.13 1714
3978.73 1645
3979.32 1609
3979.92 1627
3980.51 1853
3981.11 1695
3981.70 1534
3982.30 1560
3982.89 1766
3983.49 1817
3984.08 1666
3984.68 1638
3985.27 1683
3985.87 1620
3986.46 1636
3987.06 1566
3987.66 1630
3988.25 1658
3988.85 1582
3989.44 1690
3990.04 1668
3990.63 1722
3991.23 1701
3991.83 1723
3992.42 1845
3993.02 1800
3993.61 1838
3994.21 1791
3994.81 1880
3995.40 1811
3996.00 1685
3996.60 1804
3997.19 1802
3997.79 1756
3998.38 1842
3998.98 1849
3999.58 1902
4000.17 1900
4000.77 1888
4001.37 1880
4001.96 1697
4002.56 1807
4003.16 1692
4003.75 1658
4004.35 1675
4004.95 1585
4005.54 1611
4006.14 1699
4006.74 1747
4007.34 1755
4007.93 1685
4008.53 1949
4009.13 1815
4009.72 1850
4010.32 1763
4010.92 1928
4011.52 1839
4012.11 1700
4012.71 1801
4013.31 1762
4013.91 1769
4014.50 1628
4015.10 1559
4015.70 1642
4016.30 1503
4016.90 1595
4017.49 1662
4018.09 1656
4018.69 1587
4019.29 1606
4019.89 1638
4020.48 1516
4021.08 1462
4021.68 1657
4022.28 1710
4022.88 1627
4023.47 1777
4024.07 1882
4024.67 1859
4025.27 1886
4025.87 1908
4026.47 1676
4027.06 1783
4027.66 1845
4028.26 1966
4028.86 1796
4029.46 1920
4030.06 1835
4030.66 1835
4031.26 1915
4031.85 1887
4032.45 1915
4033.05 1764
4033.65 1665
4034.25 1601
4034.85 1562
4035.45 1691
4036.05 1725
4036.65 1560
4037.25 1720
4037.85 1663
4038.45 1535
4039.05 1610
4039.64 1594
4040.24 1420
4040.84 1397
4041.44 1550
4042.04 1591
4042.64 1626
4043.24 1594
4043.84 1715
4044.44 1766
4045.04 1700
4045.64 1713
4046.24 1784
4046.84 1787
4047.44 1672
4048.04 1656
4048.64 1719
4049.24 1640
4049.84 1701
4050.44 1763
4051.04 1780
4051.64 1774
4052.24 1819
4052.84 1790
4053.45 1793
4054.05 1745
4054.65 1887
4055.25 1745
4055.85 1710
4056.45 1690
4057.05 1691
4057.65 1542
4058.25 1562
4058.85 1666
4059.45 1662
4060.05 1573
4060.66 1540
4061.26 1617
4061.86 1592
4062.46 1606
4063.06 1639
4063.66 1492
4064.26 1525
4064.86 1691
4065.47 1680
4066.07 1545
4066.67 1509
4067.27 1676
4067.87 1765
4068.47 1696
4069.07 1730
4069.68 1811
4070.28 1685
4070.88 1590
4071.48 1638
4072.08 1674
4072.69 1571
4073.29 1688
4073.89 1604
4074.49 1600
4075.09 1479
4075.70 1556
4076.30 1498
4076.90 1546
4077.50 1720
4078.11 1603
4078.71 1656
4079.31 1725
4079.91 1746
4080.51 1769
4081.12 1690
4081.72 1561
4082.32 1677
4082.93 1718
4083.53 1666
4084.13 1550
4084.73 1655
4085.34 1677
4085.94 1656
4086.54 1712
4087.15 1494
4087.75 1704
4088.35 1716
4088.95 1724
4089.56 1566
4090.16 1448
4090.76 1542
4091.37 1504
4091.97 1600
4092.57 1633
4093.18 1636
4093.78 1637
4094.39 1633
4094.99 1560
4095.59 1474
4096.20 1496
4096.80 1506
4097.40 1522
4098.01 1599
4098.61 1443
4099.22 1496
4099.82 1594
4100.42 1511
4101.03 1607
4101.63 1634
4102.24 1557
4102.84 1584
4103.44 1615
4104.05 1585
4104.65 1483
4105.26 1585
4105.86 1756
4106.47 1537
4107.07 1546
4107.67 1513
4108.28 1505
4108.88 1658
4109.49 1585
4110.09 1530
4110.70 1604
4111.30 1642
4111.91 1733
4112.51 1640
4113.12 1568
4113.72 1626
4114.33 1608
4114.93 1571
4115.54 1654
4116.14 1555
4116.75 1721
4117.35 1694
4117.96 1467
4118.56 1542
4119.17 1569
4119.77 1531
4120.38 1514
4120.99 1649
4121.59 1552
4122.20 1559
4122.80 1708
4123.41 1695
4124.01 1574
4124.62 1543
4125.23 1608
4125.83 1484
4126.44 1604
4127.04 1539
4127.65 1491
4128.26 1509
4128.86 1526
4129.47 1689
4130.07 1718
4130.68 1672
4131.29 1588
4131.89 1539
4132.50 1555
4133.11 1682
4133.71 1723
4134.32 1783
4134.92 1782
4135.53 1709
4136.14 1592
4136.74 1639
4137.35 1651
4137.96 1836
4138.56 1744
4139.17 1681
4139.78 1836
4140.39 1834
4140.99 1844
4141.60 1963
4142.21 1829
4142.81 1793
4143.42 1795
4144.03 1827
4144.64 1723
4145.24 1743
4145.85 1749
4146.46 1737
4147.06 1602
4147.67 1585
4148.28 1603
4148.89 1385
4149.49 1522
4150.10 1620
4150.71 1597
4151.32 1548
4151.93 1636
4152.53 1682
4153.14 1640
4153.75 1621
4154.36 1580
4154.97 1474
4155.57 1627
4156.18 1701
4156.79 1745
4157.40 1726
4158.01 1560
4158.61 1576
4159.22 1571
4159.83 1689
4160.44 1613
4161.05 1678
4161.66 1689
4162.26 1743
4162.87 1706
4163.48 1593
4164.09 1606
4164.70 1705
4165.31 1718
4165.92 1743
4166.53 1840
4167.13 1701
4167.74 1740
4168.35 1832
4168.96 1775
4169.57 1829
4170.18 1710
4170.79 1818
4171.40 1888
4172.01 1769
4172.62 1721
4173.23 1906
4173.84 1809
4174.44 1782
4175.05 1781
4175.66 1562
4176.27 1728
4176.88 1749
4177.49 1835
4178.10 1661
4178.71 1833
4179.32 1949
4179.93 1815
4180.54 1887
4181.15 1771
4181.76 1775
4182.37 1720
4182.98 1615
4183.59 1579
4184.20 1661
4184.81 1674
4185.42 1660
4186.03 1619
4186.64 1601
4187.25 1678
4187.86 1620
4188.47 1685
4189.08 1784
4189.70 1776
4190.31 1953
4190.92 1839
4191.53 1889
4192.14 1788
4192.75 1932
4193.36 2069
4193.97 2062
4194.58 2207
4195.19 2045
4195.80 2063
4196.41 2135
4197.03 2156
4197.64 2091
4198.25 2260
4198.86 2110
4199.47 2096
4200.08 1915
4200.69 1872
4201.30 1832
4201.92 1847
4202.53 1750
4203.14 1833
4203.75 1871
4204.36 1923
4204.97 1815
4205.58 1686
4206.20 1818
4206.81 1932
4207.42 1852
4208.03 1737
4208.64 1761
4209.26 1664
4209.87 1755
4210.48 1793
4211.09 1726
4211.70 1785
4212.32 1782
4212.93 1777
4213.54 1874
4214.15 1712
4214.77 1671
4215.38 1859
4215.99 1738
4216.60 1802
4217.22 1943
4217.83 2014
4218.44 1916
4219.05 1826
4219.67 2187
4220.28 2109
4220.89 2008
4221.50 2084
4222.12 2181
4222.73 2283
4223.34 2117
4223.96 2025
4224.57 2241
4225.18 2439
4225.80 2249
4226.41 2760
4227.02 2926
4227.64 3151
4228.25 3055
4228.86 2967
4229.48 2904
4230.09 2956
4230.70 3249
4231.32 3125
4231.93 2829
4232.54 2727
4233.16 2643
4233.77 2872
4234.39 3181
4235.00 3163
4235.61 3132
4236.23 3150
4236.84 3001
4237.45 3000
4238.07 2930
4238.68 2753
4239.30 2498
4239.91 2405
4240.53 2284
4241.14 2237
4241.75 2110
4242.37 2114
4242.98 2244
4243.60 2170
4244.21 2152
4244.83 2287
4245.44 2231
4246.06 2205
4246.67 2258
4247.29 2135
4247.90 2348
4248.51 2414
4249.13 2399
4249.74 2331
4250.36 2248
4250.97 2205
4251.59 2282
4252.20 2384
4252.82 2205
4253.44 2247
4254.05 2230
4254.67 2231
4255.28 2192
4255.90 2061
4256.51 2100
4257.13 2069
4257.74 2084
4258.36 2048
4258.97 1974
4259.59 1902
4260.21 1966
4260.82 2082
4261.44 2096
4262.05 2034
4262.67 2056
4263.28 1960
4263.90 2121
4264.52 1951
4265.13 2016
4265.75 1996
4266.36 1841
4266.98 2096
4267.60 2071
4268.21 2202
4268.83 1986
4269.45 1837
4270.06 1975
4270.68 2047
4271.29 1884
4271.91 1891
4272.53 1969
4273.14 1971
4273.76 2033
4274.38 2088
4274.99 2107
4275.61 2240
4276.23 2237
4276.85 2188
4277.46 2347
4278.08 2308
4278.70 2227
4279.31 2022
4279.93 2033
4280.55 2224
4281.16 2192
4281.78 2070
4282.40 1906
4283.02 1790
4283.63 1984
4284.25 1881
4284.87 1784
4285.49 1761
4286.10 1633
4286.72 1791
4287.34 1839
4287.96 1745
4288.57 1875
4289.19 1771
4289.81 1758
4290.43 1878
4291.05 1881
4291.66 1735
4292.28 1774
4292.90 1909
4293.52 1986
4294.14 1920
4294.75 1769
4295.37 1856
4295.99 1764
4296.61 1785
4297.23 1783
4297.85 1740
4298.46 1765
4299.08 1881
4299.70 1874
4300.32 1826
4300.94 1943
4301.56 1826
4302.18 1777
4302.79 1682
4303.41 1747
4304.03 1761
4304.65 1654
4305.27 1815
4305.89 1860
4306.51 1862
4307.13 1830
4307.75 1725
4308.36 1657
4308.98 1744
4309.60 1825
4310.22 1822
4310.84 1759
4311.46 1654
4312.08 1797
4312.70 1716
4313.32 1700
4313.94 1616
4314.56 1583
4315.18 1697
4315.80 1708
4316.42 1633
4317.04 1704
4317.66 1710
4318.28 1623
4318.90 1752
4319.52 1669
4320.14 1656
4320.76 1684
4321.38 1630
4322.00 1822
4322.62 1784
4323.24 1699
4323.86 1883
4324.48 1907
4325.10 1710
4325.72 1583
4326.34 1585
4326.96 1677
4327.58 1603
4328.20 1777
4328.82 1709
4329.44 1737
4330.06 1751
4330.68 1725
4331.30 1656
4331.93 1616
4332.55 1573
4333.17 1603
4333.79 1529
4334.41 1697
4335.03 1563
4335.65 1685
4336.27 1821
4336.89 1734
4337.51 1701
4338.14 1653
4338.76 1856
4339.38 1745
4340.00 1742
4340.62 1785
4341.24 1942
4341.86 1919
4342.49 1940
4343.11 2047
4343.73 2214
4344.35 2291
4344.97 2125
4345.60 2418
4346.22 2388
4346.84 2627
4347.46 2635
4348.08 2711
4348.70 2556
4349.33 2441
4349.95 2466
4350.57 2408
4351.19 2178
4351.82 1937
4352.44 1955
4353.06 1783
4353.68 1939
4354.31 1909
4354.93 1806
4355.55 1804
4356.17 1856
4356.80 1777
4357.42 1793
4358.04 1853
4358.66 1877
4359.29 1703
4359.91 1747
4360.53 1711
4361.16 1821
4361.78 1776
4362.40 1997
4363.02 2001
4363.65 1866
4364.27 1932
4364.89 2034
4365.52 1958
4366.14 2037
4366.76 1876
4367.39 1847
4368.01 1852
4368.63 1934
4369.26 2014
4369.88 1855
4370.50 1677
4371.13 1765
4371.75 1722
4372.38 1732
4373.00 1806
4373.62 1925
4374.25 1882
4374.87 1859
4375.49 2062
4376.12 2174
4376.74 2193
4377.37 2126
4377.99 2217
4378.62 2376
4379.24 2449
4379.86 2562
4380.49 2451
4381.11 2608
4381.74 2609
4382.36 2370
4382.99 2201
4383.61 2309
4384.24 2169
4384.86 2193
4385.48 2292
4386.11 2120
4386.73 2285
4387.36 2242
4387.98 2131
4388.61 2347
4389.23 2355
4389.86 2187
4390.48 2107
4391.11 2248
4391.73 2252
4392.36 2084
4392.98 2094
4393.61 2123
4394.23 2085
4394.86 2000
4395.49 2247
4396.11 2314
4396.74 2249
4397.36 2182
4397.99 2148
4398.61 2063
4399.24 2262
4399.86 2154
4400.49 2120
4401.12 2124
4401.74 1832
4402.37 1961
4402.99 2034
4403.62 1984
4404.25 2034
4404.87 2001
4405.50 1889
4406.12 1974
4406.75 1993
4407.38 1787
4408.00 1941
4408.63 1763
4409.25 1769
4409.88 1803
4410.51 1831
4411.13 1871
4411.76 1808
4412.39 1952
4413.01 1922
4413.64 1748
4414.27 1846
4414.89 1790
4415.52 1637
4416.15 1794
4416.77 1665
4417.40 1701
4418.03 1735
4418.66 1624
4419.28 1566
4419.91 1798
4420.54 1764
4421.16 1726
4421.79 1668
4422.42 1587
4423.05 1597
4423.67 1576
4424.30 1629
4424.93 1880
4425.56 1788
4426.18 1470
4426.81 1596
4427.44 1506
4428.07 1521
4428.69 1530
4429.32 1504
4429.95 1546
4430.58 1661
4431.21 1661
4431.83 1564
4432.46 1537
4433.09 1465
4433.72 1530
4434.35 1468
4434.97 1502
4435.60 1593
4436.23 1510
4436.86 1465
4437.49 1475
4438.12 1636
4438.74 1589
4439.37 1586
4440.00 1561
4440.63 1541
4441.26 1576
4441.89 1600
4442.52 1485
4443.14 1460
4443.77 1472
4444.40 1534
4445.03 1470
4445.66 1421
4446.29 1601
4446.92 1602
4447.55 1503
4448.18 1563
4448.81 1651
4449.44 1501
4450.06 1619
4450.69 1607
4451.32 1523
4451.95 1599
4452.58 1459
4453.21 1504
4453.84 1554
4454.47 1509
4455.10 1486
4455.73 1374
4456.36 1404
4456.99 1440
4457.62 1481
4458.25 1413
4458.88 1470
4459.51 1383
4460.14 1428
4460.77 1352
4461.40 1296
4462.03 1361
4462.66 1379
4463.29 1435
4463.92 1376
4464.55 1467
4465.18 1500
4465.81 1474
4466.44 1451
4467.07 1414
4467.70 1467
4468.33 1442
4468.96 1437
4469.59 1411
4470.22 1386
4470.86 1468
4471.49 1437
4472.12 1358
4472.75 1413
4473.38 1562
4474.01 1506
4474.64 1349
4475.27 1426
4475.90 1427
4476.53 1383
4477.16 1307
4477.80 1332
4478.43 1418
4479.06 1397
4479.69 1357
4480.32 1342
4480.95 1413
4481.58 1352
4482.22 1486
4482.85 1448
4483.48 1396
4484.11 1359
4484.74 1399
4485.37 1364
4486.01 1459
4486.64 1565
4487.27 1440
4487.90 1383
4488.53 1246
4489.17 1280
4489.80 1341
4490.43 1401
4491.06 1388
4491.69 1312
4492.33 1443
4492.96 1426
4493.59 1410
4494.22 1395
4494.86 1393
4495.49 1420
4496.12 1312
4496.75 1395
4497.39 1356
4498.02 1374
4498.65 1296
4499.28 1350
4499.92 1352
4500.55 1522
4501.18 1541
4501.82 1476
4502.45 1493
4503.08 1511
4503.71 1467
4504.35 1437
4504.98 1505
4505.61 1615
4506.25 1601
4506.88 1444
4507.51 1530
4508.15 1465
4508.78 1425
4509.41 1339
4510.05 1517
4510.68 1354
4511.31 1188
4511.95 1298
4512.58 1274
4513.22 1342
4513.85 1347
4514.48 1326
4515.12 1320
4515.75 1374
4516.39 1326
4517.02 1335
4517.65 1438
4518.29 1400
4518.92 1334
4519.56 1359
4520.19 1425
4520.82 1345
4521.46 1309
4522.09 1425
4522.73 1334
4523.36 1399
4524.00 1414
4524.63 1469
4525.27 1446
4525.90 1454
4526.53 1551
4527.17 1511
4527.80 1586
4528.44 1603
4529.07 1632
4529.71 1647
4530.34 1791
4530.98 1794
4531.61 1956
4532.25 2014
4532.88 2092
4533.52 2045
4534.15 1993
4534.79 1869
4535.42 1857
4536.06 1573
4536.69 1682
4537.33 1659
4537.97 1709
4538.60 1419
4539.24 1465
4539.87 1439
4540.51 1466
4541.14 1399
4541.78 1366
4542.42 1289
4543.05 1364
4543.69 1360
4544.32 1295
4544.96 1316
4545.59 1396
4546.23 1306
4546.87 1328
4547.50 1319
4548.14 1323
4548.78 1300
4549.41 1375
4550.05 1209
4550.68 1283
4551.32 1368
4551.96 1359
4552.59 1333
4553.23 1245
4553.87 1317
4554.50 1327
4555.14 1305
4555.78 1338
4556.41 1297
4557.05 1333
4557.69 1350
4558.32 1339
4558.96 1327
4559.60 1387
4560.24 1371
4560.87 1324
4561.51 1386
4562.15 1361
4562.78 1275
4563.42 1264
4564.06 1331
4564.70 1268
4565.33 1306
4565.97 1429
4566.61 1332
4567.25 1352
4567.88 1443
4568.52 1357
4569.16 1353
4569.80 1424
4570.43 1392
4571.07 1434
4571.71 1600
4572.35 1487
4572.98 1465
4573.62 1482
4574.26 1343
4574.90 1389
4575.54 1371
4576.18 1351
4576.81 1341
4577.45 1299
4578.09 1260
4578.73 1376
4579.37 1377
4580.00 1325
4580.64 1400
4581.28 1336
4581.92 1357
4582.56 1278
4583.20 1425
4583.84 1277
4584.47 1401
4585.11 1503
4585.75 1390
4586.39 1258
4587.03 1354
4587.67 1403
4588.31 1336
4588.95 1327
4589.59 1339
4590.23 1446
4590.86 1432
4591.50 1281
4592.14 1227
4592.78 1358
4593.42 1265
4594.06 1353
4594.70 1369
4595.34 1463
4595.98 1433
4596.62 1352
4597.26 1367
4597.90 1430
4598.54 1319
4599.18 1413
4599.82 1441
4600.46 1422
4601.10 1437
4601.74 1516
4602.38 1513
4603.02 1565
4603.66 1573
4604.30 1540
4604.94 1460
4605.58 1560
4606.22 1446
4606.86 1456
4607.50 1414
4608.14 1454
4608.78 1463
4609.42 1500
4610.06 1365
4610.70 1469
4611.34 1281
4611.98 1390
4612.62 1354
4613.26 1307
4613.90 1357
4614.54 1316
4615.19 1348
4615.83 1230
4616.47 1278
4617.11 1445
4617.75 1404
4618.39 1388
4619.03 1332
4619.67 1302
4620.31 1265
4620.96 1181
4621.60 1268
4622.24 1387
4622.88 1324
4623.52 1269
4624.16 1333
4624.80 1411
4625.45 1411
4626.09 1179
4626.73 1243
4627.37 1331
4628.01 1464
4628.65 1272
4629.30 1270
4629.94 1267
4630.58 1263
4631.22 1369
4631.86 1421
4632.51 1369
4633.15 1353
4633.79 1301
4634.43 1216
4635.07 1403
4635.72 1320
4636.36 1277
4637.00 1307
4637.64 1376
4638.29 1355
4638.93 1355
4639.57 1276
4640.21 1302
4640.86 1410
4641.50 1365
4642.14 1288
4642.78 1392
4643.43 1483
4644.07 1312
4644.71 1346
4645.36 1322
4646.00 1345
4646.64 1353
4647.29 1358
4647.93 1296
4648.57 1342
4649.21 1404
4649.86 1406
4650.50 1353
4651.14 1399
4651.79 1399
4652.43 1284
4653.07 1402
4653.72 1370
4654.36 1322
4655.01 1218
4655.65 1266
4656.29 1332
4656.94 1359
4657.58 1266
4658.22 1311
4658.87 1296
4659.51 1349
4660.16 1186
4660.80 1209
4661.44 1237
4662.09 1413
4662.73 1449
4663.38 1267
4664.02 1282
4664.67 1368
4665.31 1389
4665.95 1320
4666.60 1301
4667.24 1266
4667.89 1349
4668.53 1303
4669.18 1318
4669.82 1310
4670.47 1310
4671.11 1291
4671.76 1240
4672.40 1224
4673.04 1268
4673.69 1330
4674.33 1318
4674.98 1349
4675.62 1304
4676.27 1244
4676.92 1280
4677.56 1374
4678.21 1379
4678.85 1434
4679.50 1442
4680.14 1410
4680.79 1406
4681.43 1462
4682.08 1407
4682.72 1434
4683.37 1387
4684.01 1298
4684.66 1469
4685.31 1408
4685.95 1360
4686.60 1275
4687.24 1319
4687.89 1389
4688.54 1415
4689.18 1245
4689.83 1363
4690.47 1291
4691.12 1326
4691.77 1186
4692.41 1290
4693.06 1298
4693.70 1565
4694.35 1467
4695.00 1451
4695.64 1434
4696.29 1408
4696.94 1455
4697.58 1628
4698.23 1498
4698.88 1551
4699.52 1459
4700.17 1460
4700.82 1474
4701.46 1458
4702.11 1528
4702.76 1504
4703.40 1501
4704.05 1517
4704.70 1377
4705.35 1279
4705.99 1381
4706.64 1314
4707.29 1524
4707.93 1402
4708.58 1495
4709.23 1355
4709.88 1507
4710.52 1577
4711.17 1419
4711.82 1480
4712.47 1474
4713.11 1440
4713.76 1401
4714.41 1406
4715.06 1533
4715.70 1367
4716.35 1289
4717.00 1371
4717.65 1407
4718.30 1493
4718.94 1478
4719.59 1476
4720.24 1473
4720.89 1507
4721.54 1630
4722.19 1586
4722.83 1507
4723.48 1643
4724.13 1696
4724.78 1651
4725.43 1761
4726.08 1900
4726.72 1980
4727.37 1994
4728.02 2131
4728.67 2106
4729.32 1942
4729.97 1889
4730.62 1585
4731.27 1594
4731.91 1701
4732.56 1572
4733.21 1585
4733.86 1510
4734.51 1553
4735.16 1570
4735.81 1504
4736.46 1483
4737.11 1575
4737.76 1648
4738.41 1626
4739.06 1591
4739.70 1591
4740.35 1509
4741.00 1658
4741.65 1716
4742.30 1620
4742.95 1628
4743.60 1465
4744.25 1510
4744.90 1427
4745.55 1537
4746.20 1712
4746.85 1621
4747.50 1580
4748.15 1509
4748.80 1587
4749.45 1739
4750.10 1670
4750.75 1655
4751.40 1684
4752.05 1755
4752.70 1772
4753.35 1796
4754.00 1744
4754.65 1773
4755.31 1669
4755.96 1597
4756.61 1568
4757.26 1543
4757.91 1564
4758.56 1609
4759.21 1559
4759.86 1524
4760.51 1532
4761.16 1479
4761.81 1432
4762.46 1476
4763.11 1565
4763.77 1536
4764.42 1500
4765.07 1607
4765.72 1418
4766.37 1502
4767.02 1636
4767.67 1657
4768.33 1787
4768.98 1737
4769.63 1602
4770.28 1543
4770.93 1513
4771.58 1449
4772.23 1505
4772.89 1455
4773.54 1547
4774.19 1499
4774.84 1462
4775.49 1397
4776.15 1376
4776.80 1451
4777.45 1425
4778.10 1469
4778.75 1451
4779.41 1428
4780.06 1454
4780.71 1510
4781.36 1529
4782.02 1388
4782.67 1413
4783.32 1357
4783.97 1442
4784.63 1385
4785.28 1427
4785.93 1473
4786.58 1455
4787.24 1597
4787.89 1436
4788.54 1442
4789.19 1473
4789.85 1515
4790.50 1406
4791.15 1358
4791.81 1414
4792.46 1453
4793.11 1498
4793.77 1460
4794.42 1339
4795.07 1355
4795.72 1341
4796.38 1432
4797.03 1396
4797.69 1401
4798.34 1448
4798.99 1383
4799.65 1417
4800.30 1441
4800.95 1391
4801.61 1556
4802.26 1398
4802.91 1425
4803.57 1459
4804.22 1361
4804.88 1459
4805.53 1489
4806.18 1501
4806.84 1425
4807.49 1414
4808.15 1455
4808.80 1525
4809.45 1479
4810.11 1533
4810.76 1482
4811.42 1370
4812.07 1510
4812.73 1364
4813.38 1456
4814.04 1399
4814.69 1503
4815.34 1562
4816.00 1469
4816.65 1599
4817.31 1629
4817.96 1631
4818.62 1573
4819.27 1663
4819.93 1704
4820.58 1652
4821.24 1653
4821.89 1695
4822.55 1733
4823.20 1814
4823.86 1703
4824.51 1882
4825.17 1973
4825.82 1924
4826.48 1941
4827.14 1851
4827.79 1886
4828.45 2045
4829.10 2030
4829.76 2038
4830.41 1915
4831.07 1729
4831.72 1662
4832.38 1721
4833.04 1752
4833.69 1714
4834.35 1913
4835.00 1813
4835.66 1837
4836.32 1877
4836.97 1695
4837.63 1737
4838.28 1762
4838.94 1839
4839.60 1791
4840.25 1884
4840.91 1859
4841.57 1853
4842.22 1816
4842.88 1966
4843.54 1876
4844.19 2082
4844.85 2031
4845.51 2046
4846.16 2146
4846.82 2354
4847.48 2466
4848.13 2546
4848.79 2535
4849.45 2636
4850.10 3083
4850.76 3116
4851.42 2968
4852.07 2944
4852.73 2756
4853.39 2849
4854.05 2559
4854.70 2427
4855.36 2316
4856.02 2092
4856.68 2080
4857.33 1982
4857.99 1875
4858.65 2030
4859.31 2032
4859.96 1913
4860.62 1949
4861.28 2166
4861.94 2107
4862.59 1959
4863.25 1908
4863.91 2073
4864.57 2003
4865.23 2156
4865.88 2238
4866.54 1960
4867.20 1956
4867.86 1887
4868.52 2071
4869.18 2018
4869.83 1956
4870.49 2009
4871.15 1856
4871.81 1979
4872.47 1998
4873.13 1897
4873.78 1853
4874.44 1724
4875.10 1834
4875.76 1639
4876.42 1721
4877.08 1832
4877.74 1881
4878.40 1797
4879.06 1678
4879.71 1646
4880.37 1722
4881.03 1812
4881.69 1899
4882.35 1780
4883.01 1705
4883.67 1834
4884.33 1712
4884.99 1839
4885.65 1772
4886.31 1840
4886.97 1775
4887.63 1788
4888.29 1854
4888.94 1873
4889.60 1870
4890.26 2012
4890.92 1942
4891.58 2055
4892.24 2170
4892.90 2145
4893.56 1982
4894.22 2030
4894.88 2164
4895.54 2078
4896.20 1943
4896.86 1988
4897.52 1957
4898.18 2119
4898.84 2047
4899.50 2314
4900.17 2254
4900.83 2429
4901.49 2381
4902.15 2325
4902.81 2156
4903.47 2247
4904.13 2173
4904.79 1915
4905.45 2030
4906.11 1890
4906.77 1818
4907.43 1898
4908.09 1888
4908.75 1822
4909.42 1854
4910.08 1688
4910.74 1705
4911.40 1703
4912.06 1727
4912.72 1648
4913.38 1659
4914.04 1664
4914.70 1682
4915.37 1618
4916.03 1570
4916.69 1666
4917.35 1743
4918.01 1597
4918.67 1514
4919.34 1473
4920.00 1555
4920.66 1544
4921.32 1669
4921.98 1600
4922.64 1459
4923.31 1651
4923.97 1457
4924.63 1548
4925.29 1646
4925.95 1593
4926.62 1628
4927.28 1624
4927.94 1524
4928.60 1618
4929.27 1568
4929.93 1552
4930.59 1619
4931.25 1605
4931.92 1558
4932.58 1695
4933.24 1733
4933.90 1726
4934.57 1718
4935.23 1631
4935.89 1612
4936.55 1551
4937.22 1508
4937.88 1503
4938.54 1558
4939.21 1469
4939.87 1583
4940.53 1559
4941.20 1679
4941.86 1668
4942.52 1591
4943.19 1673
4943.85 1626
4944.51 1571
4945.18 1567
4945.84 1590
4946.50 1413
4947.17 1395
4947.83 1517
4948.49 1509
4949.16 1410
4949.82 1503
4950.48 1517
4951.15 1500
4951.81 1461
4952.48 1573
4953.14 1417
4953.80 1459
4954.47 1521
4955.13 1585
4955.80 1499
4956.46 1519
4957.12 1482
4957.79 1581
4958.45 1540
4959.12 1394
4959.78 1538
4960.45 1651
4961.11 1709
4961.78 1894
4962.44 2106
4963.10 2004
4963.77 2199
4964.43 2435
4965.10 2385
4965.76 2407
4966.43 2334
4967.09 2169
4967.76 2115
4968.42 1890
4969.09 1825
4969.75 1677
4970.42 1621
4971.08 1622
4971.75 1601
4972.41 1590
4973.08 1664
4973.74 1696
4974.41 1572
4975.08 1721
4975.74 1745
4976.41 1684
4977.07 1697
4977.74 1666
4978.40 1757
4979.07 1857
4979.73 1671
4980.40 1710
4981.07 1556
4981.73 1514
4982.40 1591
4983.06 1517
4983.73 1569
4984.40 1701
4985.06 1690
4985.73 1767
4986.39 1817
4987.06 1871
4987.73 1852
4988.39 1996
4989.06 1996
4989.73 2260
4990.39 2100
4991.06 2119
4991.73 2095
4992.39 1917
4993.06 1934
4993.73 1839
4994.39 1719
4995.06 1822
4995.73 1615
4996.39 1467
4997.06 1406
4997.73 1476
4998.39 1384
4999.06 1408
4999.73 1347
5000.39 1304
5001.06 1377
5001.73 1522
5002.40 1420
5003.06 1361
5003.73 1482
5004.40 1355
5005.07 1438
5005.73 1428
5006.40 1326
5007.07 1330
5007.74 1248
5008.40 1308
5009.07 1253
5009.74 1374
5010.41 1305
5011.07 1198
5011.74 1318
5012.41 1356
5013.08 1243
5013.75 1271
5014.41 1337
5015.08 1472
5015.75 1389
5016.42 1300
5017.09 1348
5017.75 1315
5018.42 1273
5019.09 1373
5019.76 1372
5020.43 1536
5021.10 1419
5021.77 1433
5022.43 1416
5023.10 1488
5023.77 1453
5024.44 1380
5025.11 1421
5025.78 1442
5026.45 1425
5027.12 1381
5027.78 1271
5028.45 1296
5029.12 1415
5029.79 1341
5030.46 1433
5031.13 1554
5031.80 1382
5032.47 1294
5033.14 1344
5033.81 1449
5034.48 1419
5035.15 1329
5035.82 1391
5036.48 1211
5037.15 1240
5037.82 1339
5038.49 1245
5039.16 1273
5039.83 1277
5040.50 1234
5041.17 1164
5041.84 1222
5042.51 1260
5043.18 1413
5043.85 1362
5044.52 1293
5045.19 1271
5045.86 1306
5046.53 1243
5047.20 1223
5047.87 1325
5048.54 1299
5049.21 1346
5049.88 1364
5050.55 1376
5051.23 1365
5051.90 1375
5052.57 1436
5053.24 1334
5053.91 1254
5054.58 1358
5055.25 1333
5055.92 1414
5056.59 1397
5057.26 1296
5057.93 1276
5058.60 1262
5059.27 1263
5059.95 1261
5060.62 1274
5061.29 1360
5061.96 1312
5062.63 1293
5063.30 1409
5063.97 1196
5064.64 1264
5065.32 1296
5065.99 1163
5066.66 1123
5067.33 1055
5068.00 1229
5068.67 1181
5069.35 1184
5070.02 1279
5070.69 1195
5071.36 1236
5072.03 1111
5072.70 1289
5073.38 1266
5074.05 1208
5074.72 1184
5075.39 1272
5076.07 1227
5076.74 1178
5077.41 1213
5078.08 1269
5078.75 1165
5079.43 1225
5080.10 1221
5080.77 1332
5081.44 1189
5082.12 1193
5082.79 1245
5083.46 1268
5084.13 1307
5084.81 1442
5085.48 1389
5086.15 1346
5086.83 1200
5087.50 1197
5088.17 1242
5088.84 1363
5089.52 1354
5090.19 1354
5090.86 1337
5091.54 1340
5092.21 1265
5092.88 1263
5093.56 1330
5094.23 1318
5094.90 1278
5095.58 1269
5096.25 1237
5096.92 1272
5097.60 1247
5098.27 1270
5098.94 1358
5099.62 1243
5100.29 1253
5100.97 1326
5101.64 1331
5102.31 1349
5102.99 1275
5103.66 1286
5104.34 1250
5105.01 1258
5105.68 1292
5106.36 1232
5107.03 1328
5107.71 1399
5108.38 1322
5109.06 1250
5109.73 1248
5110.40 1214
5111.08 1142
5111.75 1241
5112.43 1123
5113.10 1050
5113.78 1175
5114.45 1115
5115.13 1219
5115.80 1293
5116.48 1284
5117.15 1169
5117.83 1241
5118.50 1271
5119.18 1243
5119.85 1248
5120.53 1372
5121.20 1226
5121.88 1223
5122.55 1189
5123.23 1359
5123.90 1340
5124.58 1206
5125.25 1234
5125.93 1258
5126.60 1105
5127.28 1238
5127.95 1114
5128.63 1181
5129.31 1198
5129.98 1221
5130.66 1232
5131.33 1221
5132.01 1164
5132.69 1202
5133.36 1322
5134.04 1268
5134.71 1292
5135.39 1192
5136.07 1161
5136.74 1159
5137.42 1088
5138.09 1204
5138.77 1298
5139.45 1188
5140.12 1176
5140.80 1315
5141.48 1241
5142.15 1172
5142.83 1190
5143.51 1170
5144.18 1087
5144.86 1317
5145.54 1235
5146.21 1171
5146.89 1230
5147.57 1150
5148.24 1099
5148.92 1007
5149.60 1170
5150.27 1142
5150.95 1139
5151.63 1039
5152.31 1100
5152.98 1151
5153.66 1145
5154.34 1098
5155.01 1240
5155.69 1212
5156.37 1189
5157.05 1142
5157.72 1109
5158.40 1050
5159.08 1074
5159.76 1128
5160.44 1136
5161.11 1145
5161.79 1056
5162.47 1129
5163.15 1106
5163.82 1165
5164.50 1187
5165.18 1119
5165.86 1096
5166.54 1139
5167.21 1161
5167.89 1165
5168.57 1086
5169.25 1020
5169.93 1182
5170.61 1140
5171.28 1080
5171.96 1120
5172.64 1152
5173.32 1108
5174.00 1135
5174.68 1104
5175.36 1092
5176.04 1160
5176.71 1188
5177.39 1179
5178.07 1209
5178.75 1051
5179.43 1080
5180.11 1114
5180.79 1056
5181.47 1176
5182.15 1090
5182.83 1121
5183.50 1195
5184.18 1138
5184.86 1013
5185.54 1122
5186.22 1092
5186.90 1043
5187.58 1073
5188.26 1136
5188.94 1072
5189.62 1075
5190.30 1052
5190.98 1028
5191.66 985
5192.34 1004
5193.02 1008
5193.70 1035
5194.38 1164
5195.06 1159
5195.74 1181
5196.42 1118
5197.10 1061
5197.78 1007
5198.46 997
5199.14 921
5199.82 1075
5200.50 1147
5201.18 1060
5201.86 1134
5202.54 1223
5203.22 1223
5203.90 1210
5204.58 1199
5205.26 1121
5205.94 1149
5206.63 1296
5207.31 1309
5207.99 1228
5208.67 1284
5209.35 1252
5210.03 1304
5210.71 1316
5211.39 1334
5212.07 1337
5212.75 1337
5213.44 1288
5214.12 1349
5214.80 1274
5215.48 1245
5216.16 1184
5216.84 1158
5217.52 1124
5218.20 1167
5218.89 1170
5219.57 1122
5220.25 1112
5220.93 1115
5221.61 1068
5222.29 1144
5222.98 1063
5223.66 1173
5224.34 1158
5225.02 1163
5225.70 1134
5226.39 1114
5227.07 1143
5227.75 1190
5228.43 1146
5229.12 1215
5229.80 1134
5230.48 1212
5231.16 1067
5231.84 1147
5232.53 1264
5233.21 1105
5233.89 1115
5234.57 1154
5235.26 1119
5235.94 1105
5236.62 1243
5237.31 1106
5237.99 1214
5238.67 1287
5239.35 1202
5240.04 1204
5240.72 1174
5241.40 1333
5242.09 1273
5242.77 1159
5243.45 1154
5244.14 1293
5244.82 1166
5245.50 1131
5246.19 1236
5246.87 1129
5247.55 1207
5248.24 1190
5248.92 1168
5249.60 1158
5250.29 1201
5250.97 1143
5251.65 1142
5252.34 1194
5253.02 1145
5253.71 1241
5254.39 1133
5255.07 1090
5255.76 1119
5256.44 1041
5257.12 1160
5257.81 1153
5258.49 1109
5259.18 1102
5259.86 1150
5260.55 1230
5261.23 1126
5261.91 1113
5262.60 1108
5263.28 1107
5263.97 1110
5264.65 1153
5265.34 1137
5266.02 1130
5266.71 1175
5267.39 1164
5268.08 1239
5268.76 1122
5269.45 1142
5270.13 1257
5270.82 1234
5271.50 1221
5272.19 1172
5272.87 1111
5273.56 1118
5274.24 1054
5274.93 1063
5275.61 1086
5276.30 1138
5276.98 1164
5277.67 1044
5278.35 1129
5279.04 1218
5279.72 1170
5280.41 1203
5281.09 1276
5281.78 1174
5282.47 1197
5283.15 1236
5283.84 1260
5284.52 1151
5285.21 1134
5285.90 1141
5286.58 1084
5287.27 1106
5287.95 1118
5288.64 1207
5289.33 1103
5290.01 1190
5290.70 1093
5291.38 1113
5292.07 1153
5292.76 1127
5293.44 1177
5294.13 1131
5294.82 1238
5295.50 1277
5296.19 1134
5296.88 1243
5297.56 1199
5298.25 1158
5298.94 1263
5299.62 1195
5300.31 1185
5301.00 1160
5301.68 1185
5302.37 1166
5303.06 1156
5303.75 1120
5304.43 1151
5305.12 1126
5305.81 1183
5306.49 1097
5307.18 1170
5307.87 1154
5308.56 1157
5309.24 1103
5309.93 1114
5310.62 1113
5311.31 1232
5311.99 1197
5312.68 1207
5313.37 1161
5314.06 1143
5314.74 1044
5315.43 1114
5316.12 1170
5316.81 1164
5317.50 1180
5318.18 1155
5318.87 1272
5319.56 1252
5320.25 1197
5320.94 1235
5321.63 1328
5322.31 1284
5323.00 1223
5323.69 1180
5324.38 1184
5325.07 1093
5325.76 1087
5326.44 1101
5327.13 1046
5327.82 1094
5328.51 1144
5329.20 1120
5329.89 1130
5330.58 1140
5331.27 1286
5331.95 1316
5332.64 1288
5333.33 1223
5334.02 1161
5334.71 1192
5335.40 1099
5336.09 1130
5336.78 1041
5337.47 1063
5338.16 1124
5338.85 1075
5339.54 1161
5340.22 1170
5340.91 1084
5341.60 1123
5342.29 1110
5342.98 1160
5343.67 1169
5344.36 1202
5345.05 1116
5345.74 1215
5346.43 1215
5347.12 1259
5347.81 1214
5348.50 1175
5349.19 1225
5349.88 1124
5350.57 1156
5351.26 1214
5351.95 1193
5352.64 1128
5353.33 1154
5354.02 1220
5354.71 1082
5355.40 1037
5356.09 1166
5356.79 1127
5357.48 1177
5358.17 1151
5358.86 1119
5359.55 1131
5360.24 1129
5360.93 1160
5361.62 1066
5362.31 1111
5363.00 1184
5363.69 1254
5364.38 1270
5365.07 1233
5365.77 1165
5366.46 1099
5367.15 1068
5367.84 1122
5368.53 1144
5369.22 1111
5369.91 1163
5370.60 1114
5371.30 1153
5371.99 1147
5372.68 1156
5373.37 1163
5374.06 1155
5374.75 1326
5375.45 1277
5376.14 1219
5376.83 1181
5377.52 1105
5378.21 1086
5378.91 1252
5379.60 1296
5380.29 1303
5380.98 1314
5381.67 1321
5382.37 1250
5383.06 1284
5383.75 1290
5384.44 1301
5385.13 1228
5385.83 1241
5386.52 1202
5387.21 1250
5387.90 1152
5388.60 990
5389.29 1167
5389.98 1169
5390.68 1109
5391.37 1122
5392.06 1199
5392.75 1215
5393.45 1154
5394.14 1079
5394.83 976
5395.53 1079
5396.22 1043
5396.91 1144
5397.60 1171
5398.30 1122
5398.99 999
5399.68 1094
5400.38 1050
5401.07 1096
5401.76 1046
5402.46 1087
5403.15 1058
5403.85 1100
5404.54 1148
5405.23 1177
5405.93 1081
5406.62 1111
5407.31 1093
5408.01 1121
5408.70 1083
5409.40 1023
5410.09 1109
5410.78 1127
5411.48 1152
5412.17 1166
5412.87 1057
5413.56 1119
5414.25 1212
5414.95 1169
5415.64 915
5416.34 1017
5417.03 1107
5417.73 1087
5418.42 1032
5419.11 1086
5419.81 1171
5420.50 1124
5421.20 1163
5421.89 1181
5422.59 1164
5423.28 1116
5423.98 1216
5424.67 1118
5425.37 1099
5426.06 1084
5426.76 1015
5427.45 980
5428.15 1095
5428.84 1143
5429.54 1190
5430.23 1183
5430.93 1093
5431.62 1227
5432.32 1147
5433.01 1109
5433.71 1170
5434.41 1047
5435.10 1166
5435.80 1324
5436.49 1393
5437.19 1245
5437.88 1274
5438.58 1296
5439.28 1178
5439.97 1214
5440.67 1218
5441.36 1274
5442.06 1251
5442.76 1214
5443.45 1175
5444.15 1288
5444.84 1210
5445.54 1287
5446.24 1358
5446.93 1313
5447.63 1317
5448.33 1379
5449.02 1268
5449.72 1184
5450.42 1354
5451.11 1047
5451.81 1249
5452.51 1206
5453.20 1220
5453.90 1172
5454.60 1168
5455.29 1079
5455.99 1138
5456.69 1081
5457.38 1081
5458.08 1160
5458.78 1079
5459.47 1088
5460.17 1225
5460.87 1139
5461.57 1009
5462.26 1093
5462.96 1096
5463.66 1167
5464.36 1138
5465.05 1144
5465.75 1233
5466.45 1310
5467.15 1286
5467.84 1175
5468.54 1167
5469.24 1222
5469.94 1155
5470.63 1101
5471.33 1084
5472.03 1087
5472.73 1099
5473.43 1166
5474.12 1058
5474.82 1091
5475.52 1045
5476.22 1077
5476.92 1204
5477.62 1115
5478.31 1216
5479.01 1280
5479.71 1224
5480.41 1166
5481.11 1229
5481.81 1352
5482.50 1372
5483.20 1381
5483.90 1315
5484.60 1154
5485.30 1264
5486.00 1231
5486.70 1262
5487.40 1206
5488.09 1167
5488.79 1276
5489.49 1244
5490.19 1334
5490.89 1297
5491.59 1301
5492.29 1254
5492.99 1194
5493.69 1281
5494.39 1307
5495.09 1262
5495.79 1198
5496.49 1342
5497.19 1320
5497.88 1288
5498.58 1341
5499.28 1417
5499.98 1402
5500.68 1607
5501.38 1717
5502.08 1629
5502.78 1606
5503.48 1634
5504.18 1525
5504.88 1431
5505.58 1367
5506.28 1405
5506.98 1343
5507.68 1254
5508.38 1167
5509.08 1222
5509.78 1295
5510.48 1221
5511.19 1298
5511.89 1349
5512.59 1314
5513.29 1218
5513.99 1146
5514.69 1225
5515.39 1233
5516.09 1245
5516.79 1239
5517.49 1237
5518.19 1240
5518.89 1261
5519.59 1204
5520.29 1171
5521.00 1224
5521.70 1220
5522.40 1226
5523.10 1179
5523.80 1158
5524.50 1141
5525.20 1197
5525.90 1167
5526.61 1043
5527.31 1096
5528.01 1230
5528.71 1151
5529.41 1081
5530.11 1117
5530.82 990
5531.52 1093
5532.22 1139
5532.92 1191
5533.62 1150
5534.32 1034
5535.03 1036
5535.73 1166
5536.43 1112
5537.13 1106
5537.83 1038
5538.54 1154
5539.24 1201
5539.94 1064
5540.64 1063
5541.35 1149
5542.05 1208
5542.75 1221
5543.45 1137
5544.16 1116
5544.86 1115
5545.56 1065
5546.26 1109
5546.97 1074
5547.67 1022
5548.37 1055
5549.07 998
5549.78 1103
5550.48 1130
5551.18 1083
5551.89 1155
5552.59 1013
5553.29 988
5554.00 1030
5554.70 1018
5555.40 1049
5556.11 1054
5556.81 988
5557.51 1056
5558.22 1108
5558.92 1124
5559.62 1122
5560.33 1038
5561.03 1035
5561.73 1194
5562.44 1144
5563.14 1059
5563.84 1264
5564.55 1145
5565.25 1208
5565.96 1113
5566.66 964
5567.36 1130
5568.07 1129
5568.77 1061
5569.48 1100
5570.18 1064
5570.88 1084
5571.59 975
5572.29 1012
5573.00 1059
5573.70 1213
5574.41 1094
5575.11 1050
5575.81 1080
5576.52 1151
5577.22 1150
5577.93 1101
5578.63 1171
5579.34 1158
5580.04 1063
5580.75 1192
5581.45 1104
5582.16 1065
5582.86 1017
5583.57 1108
5584.27 1104
5584.98 1097
5585.68 1047
5586.39 1052
5587.09 1027
5587.80 1066
5588.50 979
5589.21 1104
5589.91 1143
5590.62 1084
5591.33 1071
5592.03 1087
5592.74 1082
5593.44 1182
5594.15 1115
5594.85 1020
5595.56 1039
5596.27 1044
5596.97 944
5597.68 970
5598.38 931
5599.09 925
5599.80 1030
5600.50 1039
5601.21 942
5601.91 1005
5602.62 934
5603.33 1080
5604.03 1062
5604.74 1068
5605.45 1060
5606.15 1073
5606.86 1105
5607.56 1051
5608.27 1002
5608.98 1027
5609.68 1042
5610.39 1013
5611.10 958
5611.80 937
5612.51 1042
5613.22 1014
5613.93 1067
5614.63 1152
5615.34 1117
5616.05 1052
5616.75 1019
5617.46 1010
5618.17 960
5618.88 907
5619.58 1013
5620.29 1071
5621.00 1084
5621.70 1007
5622.41 953
5623.12 1013
5623.83 1023
5624.53 988
5625.24 1102
5625.95 1078
5626.66 929
5627.37 1008
5628.07 960
5628.78 1154
5629.49 1151
5630.20 1050
5630.91 936
5631.61 948
5632.32 970
5633.03 986
5633.74 1057
5634.45 1101
5635.15 1144
5635.86 1067
5636.57 1028
5637.28 1085
5637.99 1136
5638.70 1102
5639.40 1073
5640.11 1194
5640.82 1201
5641.53 1143
5642.24 1142
5642.95 1071
5643.66 1056
5644.37 1064
5645.07 1135
5645.78 1189
5646.49 1010
5647.20 1021
5647.91 1088
5648.62 1126
5649.33 1078
5650.04 1119
5650.75 1067
5651.46 1052
5652.17 1047
5652.88 1048
5653.59 1064
5654.29 1068
5655.00 1158
5655.71 1144
5656.42 1156
5657.13 1254
5657.84 1231
5658.55 1165
5659.26 1175
5659.97 1174
5660.68 1112
5661.39 1146
5662.10 1178
5662.81 1111
5663.52 1128
5664.23 1100
5664.94 1129
5665.65 1023
5666.36 1114
5667.07 1103
5667.78 1079
5668.49 1003
5669.20 1091
5669.91 1094
5670.62 1123
5671.34 1197
5672.05 1147
5672.76 1156
5673.47 1085
5674.18 970
5674.89 1079
5675.60 1081
5676.31 978
5677.02 1069
5677.73 1104
5678.44 1070
5679.15 1038
5679.87 1036
5680.58 1055
5681.29 961
5682.00 901
5682.71 959
5683.42 989
5684.13 983
5684.84 1055
5685.56 1002
5686.27 1066
5686.98 1187
5687.69 1052
5688.40 1049
5689.11 1024
5689.83 1037
5690.54 999
5691.25 1015
5691.96 1005
5692.67 1058
5693.38 1015
5694.10 1027
5694.81 962
5695.52 956
5696.23 925
5696.94 991
5697.66 989
5698.37 1015
5699.08 944
5699.79 1002
5700.51 1081
5701.22 1014
5701.93 958
5702.64 1024
5703.36 1015
5704.07 1012
5704.78 974
5705.49 898
5706.21 938
5706.92 1008
5707.63 958
5708.35 1030
5709.06 1052
5709.77 1047
5710.48 1118
5711.20 1124
5711.91 1024
5712.62 1004
5713.34 1056
5714.05 1023
5714.76 952
5715.48 949
5716.19 1073
5716.90 1061
5717.62 1023
5718.33 938
5719.04 982
5719.76 1071
5720.47 1026
5721.18 1021
5721.90 1101
5722.61 1071
5723.33 1104
5724.04 1152
5724.75 1234
5725.47 1117
5726.18 1089
5726.90 1105
5727.61 1065
5728.32 1058
5729.04 1122
5729.75 1125
5730.47 1189
5731.18 1062
5731.90 1059
5732.61 1065
5733.32 1095
5734.04 1031
5734.75 1136
5735.47 1164
5736.18 1099
5736.90 1079
5737.61 1094
5738.33 1078
5739.04 1048
5739.76 1090
5740.47 1136
5741.19 1046
5741.90 1018
5742.62 1103
5743.33 1095
5744.05 971
5744.76 991
5745.48 939
5746.19 980
5746.91 1026
5747.62 984
5748.34 1037
5749.05 992
5749.77 1082
5750.48 1188
5751.20 1136
5751.91 1121
5752.63 1225
5753.35 1089
5754.06 1052
5754.78 1152
5755.49 1167
5756.21 1138
5756.93 1156
5757.64 1143
5758.36 1130
5759.07 1079
5759.79 1027
5760.51 1056
5761.22 1127
5761.94 1120
5762.65 1188
5763.37 1126
5764.09 1239
5764.80 1144
5765.52 1143
5766.24 1308
5766.95 1310
5767.67 1312
5768.39 1238
5769.10 1208
5769.82 1156
5770.54 1217
5771.25 1354
5771.97 1306
5772.69 1301
5773.40 1161
5774.12 1241
5774.84 1238
5775.55 1176
5776.27 1204
5776.99 1245
5777.71 1360
5778.42 1331
5779.14 1242
5779.86 1300
5780.57 1270
5781.29 1313
5782.01 1281
5782.73 1274
5783.44 1335
5784.16 1281
5784.88 1341
5785.60 1326
5786.32 1463
5787.03 1363
5787.75 1460
5788.47 1432
5789.19 1434
5789.90 1316
5790.62 1416
5791.34 1464
5792.06 1402
5792.78 1479
5793.50 1560
5794.21 1584
5794.93 1595
5795.65 1766
5796.37 1668
5797.09 1560
5797.81 1657
5798.52 1726
5799.24 1807
5799.96 2012
5800.68 2215
5801.40 2249
5802.12 2129
5802.84 2293
5803.55 2478
5804.27 2516
5804.99 2472
5805.71 2339
5806.43 2321
5807.15 2225
5807.87 2081
5808.59 2113
5809.31 2245
5810.03 2086
5810.74 2156
5811.46 2146
5812.18 2324
5812.90 2587
5813.62 2795
5814.34 2931
5815.06 3202
5815.78 3706
5816.50 4427
5817.22 4909
5817.94 5290
5818.66 5508
5819.38 5318
5820.10 5357
5820.82 4744
5821.54 4304
5822.26 3882
5822.98 3471
5823.70 3048
5824.42 2914
5825.14 2817
5825.86 2767
5826.58 2743
5827.30 2485
5828.02 2470
5828.74 2547
5829.46 2317
5830.18 2451
5830.90 2625
5831.62 2537
5832.34 2551
5833.06 2606
5833.78 2715
5834.50 2669
5835.23 2514
5835.95 2627
5836.67 2555
5837.39 2387
5838.11 2456
5838.83 2461
5839.55 2368
5840.27 2369
5840.99 2133
5841.71 2065
5842.44 2020
5843.16 1991
5843.88 1837
5844.60 1764
5845.32 1827
5846.04 1809
5846.76 1736
5847.49 1661
5848.21 1740
5848.93 1769
5849.65 1681
5850.37 1772
5851.09 1614
5851.82 1607
5852.54 1699
5853.26 1699
5853.98 1649
5854.70 1658
5855.43 1601
5856.15 1572
5856.87 1518
5857.59 1633
5858.31 1743
5859.04 1684
5859.76 1704
5860.48 1597
5861.20 1526
5861.93 1561
5862.65 1552
5863.37 1670
5864.09 1577
5864.82 1563
5865.54 1543
5866.26 1567
5866.98 1540
5867.71 1399
5868.43 1338
5869.15 1326
5869.87 1355
5870.60 1478
5871.32 1485
5872.04 1430
5872.77 1490
5873.49 1421
5874.21 1472
5874.94 1554
5875.66 1574
5876.38 1474
5877.11 1415
5877.83 1452
5878.55 1449
5879.28 1399
5880.00 1393
5880.72 1388
5881.45 1487
5882.17 1476
5882.89 1342
5883.62 1262
5884.34 1263
5885.07 1397
5885.79 1453
5886.51 1374
5887.24 1391
5887.96 1405
5888.69 1321
5889.41 1365
5890.13 1416
5890.86 1452
5891.58 1405
5892.31 1517
5893.03 1470
5893.76 1359
5894.48 1313
5895.20 1432
5895.93 1297
5896.65 1374
5897.38 1423
5898.10 1324
5898.83 1469
5899.55 1318
5900.28 1323
5901.00 1230
5901.73 1258
5902.45 1336
5903.18 1411
5903.90 1332
5904.63 1315
5905.35 1249
5906.08 1419
5906.80 1380
5907.53 1204
5908.25 1282
5908.98 1259
5909.70 1215
5910.43 1166
5911.15 1248
5911.88 1329
5912.60 1312
5913.33 1262
5914.06 1207
5914.78 1275
5915.51 1288
5916.23 1299
5916.96 1274
5917.68 1257
5918.41 1179
5919.14 1265
5919.86 1176
5920.59 1098
5921.31 1191
5922.04 1223
5922.77 1225
5923.49 1245
5924.22 1241
5924.95 1241
5925.67 1233
5926.40 1264
5927.12 1301
5927.85 1300
5928.58 1269
5929.30 1221
5930.03 1131
5930.76 1274
5931.48 1256
5932.21 1325
5932.94 1441
5933.66 1394
5934.39 1339
5935.12 1272
5935.85 1270
5936.57 1234
5937.30 1317
5938.03 1361
5938.75 1379
5939.48 1243
5940.21 1333
5940.94 1322
5941.66 1405
5942.39 1344
5943.12 1256
5943.85 1307
5944.57 1422
5945.30 1351
5946.03 1408
5946.76 1444
5947.48 1384
5948.21 1377
5948.94 1333
5949.67 1354
5950.39 1501
5951.12 1442
5951.85 1539
5952.58 1459
5953.31 1482
5954.03 1496
5954.76 1462
5955.49 1444
5956.22 1483
5956.95 1408
5957.68 1388
5958.40 1370
5959.13 1492
5959.86 1464
5960.59 1442
5961.32 1482
5962.05 1526
5962.77 1583
5963.50 1633
5964.23 1659
5964.96 1644
5965.69 1602
5966.42 1607
5967.15 1652
5967.88 1812
5968.61 1775
5969.33 1705
5970.06 1822
5970.79 1766
5971.52 1655
5972.25 1719
5972.98 1627
5973.71 1700
5974.44 1723
5975.17 1702
5975.90 1817
5976.63 1733
5977.36 1773
5978.09 1816
5978.82 1895
5979.54 1923
5980.27 1955
5981.00 2002
5981.73 1997
5982.46 1892
5983.19 1969
5983.92 2015
5984.65 2073
5985.38 2066
5986.11 2088
5986.84 2098
5987.57 2078
5988.30 2277
5989.03 2205
5989.76 2209
5990.49 2234
5991.23 2343
5991.96 2293
5992.69 2233
5993.42 2281
5994.15 2296
5994.88 2349
5995.61 2293
5996.34 2325
5997.07 2415
5997.80 2423
5998.53 2369
5999.26 2326
5999.99 2513
6000.72 2366
6001.45 2277
6002.19 2254
6002.92 2232
6003.65 1993
6004.38 2220
6005.11 2347
6005.84 2360
6006.57 2393
6007.30 2474
6008.04 2825
6008.77 3237
6009.50 3390
6010.23 3732
6010.96 4092
6011.69 4512
6012.42 4963
6013.16 5354
6013.89 5297
6014.62 5405
6015.35 5472
6016.08 5230
6016.82 4879
6017.55 4316
6018.28 3839
6019.01 3563
6019.74 3070
6020.48 2804
6021.21 2618
6021.94 2315
6022.67 2259
6023.40 1950
6024.14 1986
6024.87 1950
6025.60 1843
6026.33 1777
6027.07 1797
6027.80 1779
6028.53 1804
6029.27 1633
6030.00 1683
6030.73 1668
6031.46 1702
6032.20 1555
6032.93 1657
6033.66 1682
6034.40 1594
6035.13 1626
6035.86 1602
6036.59 1614
6037.33 1754
6038.06 1729
6038.79 1738
6039.53 1670
6040.26 1732
6040.99 1613
6041.73 1693
6042.46 1862
6043.19 1725
6043.93 1767
6044.66 1863
6045.40 1840
6046.13 1791
6046.86 1824
6047.60 1897
6048.33 1954
6049.06 1811
6049.80 1767
6050.53 1866
6051.27 1964
6052.00 2063
6052.73 1983
6053.47 2102
6054.20 2003
6054.94 2196
6055.67 1944
6056.41 1903
6057.14 1776
6057.87 1868
6058.61 1870
6059.34 1879
6060.08 1899
6060.81 1845
6061.55 1886
6062.28 1884
6063.02 1830
6063.75 1857
6064.49 1718
6065.22 1754
6065.96 1847
6066.69 1909
6067.43 1695
6068.16 1710
6068.90 1681
6069.63 1643
6070.37 1664
6071.10 1613
6071.84 1715
6072.57 1667
6073.31 1658
6074.04 1690
6074.78 1602
6075.51 1594
6076.25 1573
6076.98 1641
6077.72 1631
6078.46 1599
6079.19 1605
6079.93 1524
6080.66 1545
6081.40 1539
6082.13 1563
6082.87 1553
6083.61 1491
6084.34 1578
6085.08 1668
6085.81 1623
6086.55 1551
6087.29 1528
6088.02 1606
6088.76 1526
6089.50 1638
6090.23 1647
6090.97 1555
6091.71 1595
6092.44 1515
6093.18 1585
6093.92 1537
6094.65 1513
6095.39 1511
6096.13 1661
6096.86 1547
6097.60 1455
6098.34 1470
6099.07 1507
6099.81 1379
6100.55 1374
6101.28 1397
6102.02 1548
6102.76 1472
6103.49 1362
6104.23 1361
6104.97 1466
6105.71 1443
6106.44 1414
6107.18 1398
6107.92 1443
6108.66 1432
6109.39 1489
6110.13 1486
6110.87 1492
6111.61 1406
6112.34 1367
6113.08 1497
6113.82 1532
6114.56 1488
6115.30 1484
6116.03 1480
6116.77 1581
6117.51 1554
6118.25 1403
6118.99 1390
6119.72 1456
6120.46 1353
6121.20 1481
6121.94 1487
6122.68 1492
6123.42 1535
6124.15 1492
6124.89 1552
6125.63 1651
6126.37 1640
6127.11 1562
6127.85 1543
6128.59 1561
6129.32 1603
6130.06 1556
6130.80 1560
6131.54 1560
6132.28 1678
6133.02 1542
6133.76 1495
6134.50 1633
6135.24 1620
6135.97 1608
6136.71 1613
6137.45 1522
6138.19 1651
6138.93 1597
6139.67 1618
6140.41 1662
6141.15 1602
6141.89 1656
6142.63 1626
6143.37 1586
6144.11 1566
6144.85 1550
6145.59 1556
6146.33 1609
6147.07 1562
6147.81 1668
6148.55 1527
6149.29 1675
6150.03 1691
6150.77 1639
6151.51 1679
6152.25 1766
6152.99 1797
6153.73 1621
6154.47 1698
6155.21 1719
6155.95 1796
6156.69 1854
6157.43 1940
6158.17 1741
6158.91 1905
6159.65 1811
6160.39 1758
6161.13 1755
6161.87 1909
6162.61 1891
6163.35 1964
6164.10 2006
6164.84 2095
6165.58 2232
6166.32 2414
6167.06 2290
6167.80 2482
6168.54 2433
6169.28 2572
6170.02 2457
6170.76 2311
6171.51 2300
6172.25 2321
6172.99 2408
6173.73 2141
6174.47 2173
6175.21 2101
6175.95 2094
6176.70 2150
6177.44 2183
6178.18 2256
6178.92 2271
6179.66 2163
6180.41 2245
6181.15 2167
6181.89 2310
6182.63 2233
6183.37 2277
6184.11 2295
6184.86 2377
6185.60 2436
6186.34 2343
6187.08 2315
6187.83 2499
6188.57 2425
6189.31 2422
6190.05 2474
6190.80 2378
6191.54 2473
6192.28 2524
6193.02 2678
6193.77 2824
6194.51 2864
6195.25 2887
6195.99 2776
6196.74 2913
6197.48 2983
6198.22 3037
6198.97 3014
6199.71 2950
6200.45 2893
6201.19 2871
6201.94 3038
6202.68 3001
6203.42 3216
6204.17 3523
6204.91 4197
6205.65 4742
6206.40 5647
6207.14 6518
6207.88 7762
6208.63 9084
6209.37 9614
6210.11 10633
6210.86 11100
6211.60 11208
6212.35 10789
6213.09 9614
6213.83 8564
6214.58 7597
6215.32 6467
6216.06 5633
6216.81 4753
6217.55 4170
6218.30 3668
6219.04 3414
6219.79 3111
6220.53 2905
6221.27 2812
6222.02 2853
6222.76 2780
6223.51 2785
6224.25 2917
6225.00 3084
6225.74 3125
6226.49 2870
6227.23 2858
6227.97 2892
6228.72 2687
6229.46 2575
6230.21 2467
6230.95 2194
6231.70 2011
6232.44 2147
6233.19 2059
6233.93 2012
6234.68 1924
6235.42 1993
6236.17 1999
6236.91 2023
6237.66 2038
6238.40 2001
6239.15 2056
6239.90 2027
6240.64 2059
6241.39 2019
6242.13 2095
6242.88 2292
6243.62 2310
6244.37 2341
6245.11 2470
6245.86 2552
6246.61 2661
6247.35 2735
6248.10 3010
6248.84 2856
6249.59 3013
6250.34 3052
6251.08 3030
6251.83 2979
6252.57 2817
6253.32 2471
6254.07 2430
6254.81 2468
6255.56 2424
6256.30 2343
6257.05 2294
6257.80 2223
6258.54 2122
6259.29 2068
6260.04 2140
6260.78 2257
6261.53 2240
6262.28 2149
6263.02 2083
6263.77 2083
6264.52 2149
6265.26 2107
6266.01 2066
6266.76 2100
6267.51 2142
6268.25 2116
6269.00 2151
6269.75 2060
6270.49 2073
6271.24 2055
6271.99 1908
6272.74 1968
6273.48 2027
6274.23 1959
6274.98 2087
6275.73 1974
6276.47 1851
6277.22 1895
6277.97 1927
6278.72 1889
6279.46 1887
6280.21 1892
6280.96 1926
6281.71 1934
6282.46 1832
6283.20 1970
6283.95 1911
6284.70 2054
6285.45 1993
6286.20 1929
6286.94 1896
6287.69 1924
6288.44 1882
6289.19 1849
6289.94 2005
6290.69 2003
6291.43 1930
6292.18 1945
6292.93 2021
6293.68 1964
6294.43 1870
6295.18 1743
6295.93 1673
6296.68 1763
6297.42 1722
6298.17 1669
6298.92 1608
6299.67 1638
6300.42 1669
6301.17 1578
6301.92 1602
6302.67 1653
6303.42 1646
6304.17 1591
6304.91 1714
6305.66 1717
6306.41 1682
6307.16 1648
6307.91 1718
6308.66 1614
6309.41 1601
6310.16 1585
6310.91 1645
6311.66 1652
6312.41 1601
6313.16 1701
6313.91 1666
6314.66 1572
6315.41 1667
6316.16 1693
6316.91 1787
6317.66 1722
6318.41 1782
6319.16 1654
6319.91 1660
6320.66 1583
6321.41 1616
6322.16 1579
6322.91 1410
6323.66 1426
6324.41 1564
6325.16 1581
6325.91 1522
6326.66 1436
6327.41 1505
6328.16 1512
6328.91 1644
6329.67 1587
6330.42 1555
6331.17 1515
6331.92 1524
6332.67 1526
6333.42 1485
6334.17 1492
6334.92 1443
6335.67 1324
6336.42 1358
6337.18 1368
6337.93 1416
6338.68 1417
6339.43 1406
6340.18 1451
6340.93 1371
6341.68 1349
6342.44 1315
6343.19 1320
6343.94 1291
6344.69 1322
6345.44 1423
6346.19 1389
6346.95 1323
6347.70 1403
6348.45 1445
6349.20 1446
6349.95 1405
6350.70 1503
6351.46 1587
6352.21 1497
6352.96 1458
6353.71 1419
6354.47 1525
6355.22 1518
6355.97 1458
6356.72 1482
6357.47 1533
6358.23 1524
6358.98 1515
6359.73 1439
6360.48 1381
6361.24 1463
6361.99 1419
6362.74 1248
6363.50 1366
6364.25 1461
6365.00 1363
6365.75 1365
6366.51 1403
6367.26 1484
6368.01 1366
6368.77 1459
6369.52 1403
6370.27 1378
6371.03 1372
6371.78 1278
6372.53 1215
6373.29 1232
6374.04 1361
6374.79 1240
6375.55 1199
6376.30 1247
6377.05 1202
6377.81 1249
6378.56 1185
6379.31 1181
6380.07 1265
6380.82 1307
6381.57 1256
6382.33 1302
6383.08 1325
6383.84 1328
6384.59 1371
6385.34 1291
6386.10 1259
6386.85 1281
6387.61 1253
6388.36 1243
6389.12 1263
6389.87 1191
6390.62 1198
6391.38 1208
6392.13 1146
6392.89 1096
6393.64 1101
6394.40 1186
6395.15 1181
6395.91 1134
6396.66 1243
6397.42 1214
6398.17 1183
6398.92 1069
6399.68 1152
6400.43 1094
6401.19 1243
6401.94 1130
6402.70 1152
6403.45 1298
6404.21 1239
6404.97 1239
6405.72 1118
6406.48 1157
6407.23 1163
6407.99 1098
6408.74 1057
6409.50 1163
6410.25 1096
6411.01 1088
6411.76 1161
6412.52 1259
6413.28 1211
6414.03 1215
6414.79 1260
6415.54 1065
6416.30 1082
6417.05 1122
6417.81 1166
6418.57 1061
6419.32 1147
6420.08 1075
6420.83 1114
6421.59 1030
6422.35 1085
6423.10 1170
6423.86 1154
6424.62 1178
6425.37 1105
6426.13 1130
6426.89 1138
6427.64 1127
6428.40 1096
6429.16 1128
6429.91 1196
6430.67 1125
6431.43 1101
6432.18 1115
6432.94 1181
6433.70 1271
6434.45 1168
6435.21 1156
6435.97 1189
6436.72 1108
6437.48 1058
6438.24 1065
6439.00 1189
6439.75 1121
6440.51 1125
6441.27 1200
6442.02 1192
6442.78 1151
6443.54 1190
6444.30 1114
6445.05 1130
6445.81 1176
6446.57 1170
6447.33 1054
6448.09 1105
6448.84 1072
6449.60 1001
6450.36 1103
6451.12 1108
6451.87 1189
6452.63 1186
6453.39 1145
6454.15 1149
6454.91 1093
6455.67 1056
6456.42 1145
6457.18 1105
6457.94 1166
6458.70 1201
6459.46 1172
6460.22 1175
6460.97 1133
6461.73 1278
6462.49 1210
6463.25 1158
6464.01 1238
6464.77 1153
6465.53 1228
6466.28 1114
6467.04 1189
6467.80 1255
6468.56 1254
6469.32 1213
6470.08 1257
6470.84 1206
6471.60 1167
6472.36 1219
6473.12 1274
6473.88 1362
6474.63 1256
6475.39 1370
6476.15 1389
6476.91 1348
6477.67 1311
6478.43 1336
6479.19 1321
6479.95 1426
6480.71 1399
6481.47 1331
6482.23 1257
6482.99 1243
6483.75 1253
6484.51 1413
6485.27 1537
6486.03 1405
6486.79 1462
6487.55 1422
6488.31 1535
6489.07 1469
6489.83 1470
6490.59 1490
6491.35 1412
6492.11 1511
6492.87 1578
6493.63 1553
6494.39 1543
6495.15 1552
6495.91 1622
6496.67 1620
6497.43 1591
6498.20 1686
6498.96 1754
6499.72 1665
6500.48 1677
6501.24 1680
6502.00 1598
6502.76 1570
6503.52 1594
6504.28 1600
6505.04 1702
6505.80 1669
6506.57 1675
6507.33 1775
6508.09 1786
6508.85 1758
6509.61 1860
6510.37 1870
6511.13 1874
6511.90 2065
6512.66 2047
6513.42 1853
6514.18 1912
6514.94 1901
6515.70 1940
6516.47 2002
6517.23 1965
6517.99 2023
6518.75 1971
6519.51 2006
6520.28 2032
6521.04 2179
6521.80 2173
6522.56 2246
6523.32 2438
6524.09 2515
6524.85 2684
6525.61 2859
6526.37 2925
6527.13 3058
6527.90 3255
6528.66 3169
6529.42 3328
6530.18 3465
6530.95 3500
6531.71 3374
6532.47 3293
6533.24 3455
6534.00 3555
6534.76 3547
6535.52 3782
6536.29 4077
6537.05 4269
6537.81 4318
6538.58 4179
6539.34 4000
6540.10 3765
6540.87 3423
6541.63 3108
6542.39 2911
6543.16 2551
6543.92 2536
6544.68 2230
6545.45 2153
6546.21 1984
6546.97 1965
6547.74 1951
6548.50 1833
6549.26 1923
6550.03 1967
6550.79 1879
6551.55 2006
6552.32 1956
6553.08 1885
6553.85 1930
6554.61 1888
6555.37 1935
6556.14 1958
6556.90 1894
6557.67 1863
6558.43 1877
6559.20 1944
6559.96 1975
6560.72 1979
6561.49 1901
6562.25 2070
6563.02 2198
6563.78 2210
6564.55 2222
6565.31 2246
6566.08 2285
6566.84 2243
6567.61 2347
6568.37 2275
6569.13 2278
6569.90 2116
6570.66 2128
6571.43 2065
6572.19 2219
6572.96 2184
6573.72 2267
6574.49 2354
6575.26 2230
6576.02 2246
6576.79 2316
6577.55 2215
6578.32 2243
6579.08 2240
6579.85 2275
6580.61 2321
6581.38 2334
6582.14 2239
6582.91 2308
6583.68 2345
6584.44 2492
6585.21 2513
6585.97 2596
6586.74 2385
6587.50 2249
6588.27 2326
6589.04 2353
6589.80 2385
6590.57 2402
6591.33 2635
6592.10 2905
6592.87 2994
6593.63 3146
6594.40 3098
6595.17 3339
6595.93 3344
6596.70 3287
6597.47 3208
6598.23 3191
6599.00 2945
6599.77 2773
6600.53 2626
6601.30 2557
6602.07 2589
6602.83 2506
6603.60 2312
6604.37 2129
6605.13 2058
6605.90 2019
6606.67 2075
6607.43 2014
6608.20 1977
6608.97 1935
6609.74 1966
6610.50 1882
6611.27 1898
6612.04 1872
6612.80 1915
6613.57 2045
6614.34 1897
6615.11 1951
6615.87 1837
6616.64 1908
6617.41 1939
6618.18 1878
6618.95 1895
6619.71 1888
6620.48 1928
6621.25 1989
6622.02 1901
6622.78 1997
6623.55 2046
6624.32 1968
6625.09 2128
6625.86 2038
6626.63 2001
6627.39 1923
6628.16 1902
6628.93 2020
6629.70 1944
6630.47 2049
6631.24 2096
6632.00 2153
6632.77 2318
6633.54 2360
6634.31 2553
6635.08 2799
6635.85 2793
6636.62 2680
6637.38 2579
6638.15 2543
6638.92 2312
6639.69 2191
6640.46 2047
6641.23 2021
6642.00 2081
6642.77 1981
6643.54 1824
6644.31 1809
6645.08 1814
6645.84 1751
6646.61 1686
6647.38 1694
6648.15 1814
6648.92 1805
6649.69 1862
6650.46 1654
6651.23 1707
6652.00 1657
6652.77 1683
6653.54 1725
6654.31 1656
6655.08 1656
6655.85 1637
6656.62 1616
6657.39 1585
6658.16 1696
6658.93 1669
6659.70 1674
6660.47 1691
6661.24 1782
6662.01 1818
6662.78 1803
6663.55 1783
6664.32 1889
6665.09 1854
6665.86 1934
6666.63 2108
6667.40 2113
6668.17 2093
6668.94 2051
6669.72 1997
6670.49 1953
6671.26 1846
6672.03 1758
6672.80 1662
6673.57 1589
6674.34 1644
6675.11 1619
6675.88 1706
6676.65 1617
6677.42 1574
6678.20 1645
6678.97 1617
6679.74 1507
6680.51 1593
6681.28 1616
6682.05 1524
6682.82 1573
6683.60 1627
6684.37 1597
6685.14 1533
6685.91 1457
6686.68 1452
6687.45 1554
6688.23 1627
6689.00 1626
6689.77 1582
6690.54 1590
6691.31 1502
6692.08 1457
6692.86 1389
6693.63 1416
6694.40 1418
6695.17 1504
6695.95 1434
6696.72 1378
6697.49 1402
6698.26 1447
6699.03 1372
6699.81 1361
6700.58 1464
6701.35 1416
6702.12 1363
6702.90 1390
6703.67 1349
6704.44 1377
6705.22 1435
6705.99 1436
6706.76 1359
6707.53 1273
6708.31 1279
6709.08 1275
6709.85 1294
6710.63 1214
6711.40 1270
6712.17 1363
6712.94 1384
6713.72 1468
6714.49 1393
6715.26 1329
6716.04 1253
6716.81 1252
6717.58 1242
6718.36 1308
6719.13 1277
6719.91 1330
6720.68 1252
6721.45 1208
6722.23 1310
6723.00 1305
6723.77 1290
6724.55 1205
6725.32 1316
6726.10 1179
6726.87 1299
6727.64 1190
6728.42 1196
6729.19 1266
6729.97 1267
6730.74 1348
6731.51 1272
6732.29 1228
6733.06 1264
6733.84 1260
6734.61 1249
6735.39 1193
6736.16 1212
6736.94 1210
6737.71 1222
6738.49 1280
6739.26 1310
6740.03 1198
6740.81 1250
6741.58 1273
6742.36 1282
6743.13 1241
6743.91 1192
6744.68 1225
6745.46 1219
6746.23 1195
6747.01 1238
6747.78 1131
6748.56 1180
6749.34 1168
6750.11 1160
6750.89 1321
6751.66 1244
6752.44 1265
6753.21 1266
6753.99 1243
6754.76 1123
6755.54 1089
6756.31 1216
6757.09 1163
6757.87 1065
6758.64 1214
6759.42 1229
6760.19 1126
6760.97 1132
6761.75 1091
6762.52 1172
6763.30 1178
6764.07 1129
6764.85 1198
6765.63 1176
6766.40 1199
6767.18 1177
6767.96 1210
6768.73 1185
6769.51 1090
6770.28 1166
6771.06 1245
6771.84 1155
6772.61 1158
6773.39 1194
6774.17 1053
6774.94 1049
6775.72 1204
6776.50 1177
6777.27 1200
6778.05 1135
6778.83 1177
6779.61 1288
6780.38 1268
6781.16 1261
6781.94 1264
6782.71 1268
6783.49 1235
6784.27 1235
6785.05 1229
6785.82 1109
6786.60 1115
6787.38 1114
6788.16 1112
6788.93 1182
6789.71 1131
6790.49 1127
6791.27 1226
6792.04 1162
6792.82 1169
6793.60 1136
6794.38 1042
6795.16 1037
6795.93 1101
6796.71 1108
6797.49 1100
6798.27 1112
6799.05 1059
6799.82 1075
6800.60 1077
6801.38 1064
6802.16 1048
6802.94 1110
6803.72 1081
6804.49 1102
6805.27 1134
6806.05 1111
6806.83 1142
6807.61 1138
6808.39 1129
6809.17 1068
6809.94 1013
6810.72 1034
6811.50 1036
6812.28 1057
6813.06 1080
6813.84 1055
6814.62 1039
6815.40 1035
6816.18 1047
6816.96 1064
6817.73 1134
6818.51 1080
6819.29 976
6820.07 995
6820.85 1039
6821.63 1098
6822.41 1143
6823.19 1063
6823.97 1021
6824.75 1046
6825.53 1022
6826.31 1055
6827.09 1032
6827.87 1089
6828.65 1097
6829.43 1071
6830.21 1119
6830.99 1162
6831.77 1067
6832.55 1048
6833.33 1140
6834.11 1098
6834.89 1037
6835.67 1076
6836.45 1067
6837.23 1081
6838.01 1122
6838.79 1133
6839.57 1136
6840.35 1067
6841.13 1044
6841.91 1105
6842.69 1222
6843.47 1191
6844.25 1125
6845.04 1079
6845.82 1104
6846.60 1264
6847.38 1236
6848.16 1309
6848.94 1437
6849.72 1557
6850.50 1744
6851.28 1900
6852.06 2012
6852.85 1998
6853.63 1984
6854.41 1922
6855.19 1857
6855.97 1757
6856.75 1566
6857.53 1517
6858.32 1384
6859.10 1309
6859.88 1277
6860.66 1251
6861.44 1205
6862.22 1099
6863.01 1162
6863.79 1244
6864.57 1194
6865.35 1147
6866.13 1225
6866.92 1190
6867.70 1137
6868.48 1233
6869.26 1236
6870.04 1244
6870.83 1127
6871.61 1202
6872.39 1132
6873.17 1008
6873.96 1047
6874.74 1115
6875.52 1076
6876.30 1148
6877.09 1184
6877.87 1220
6878.65 1193
6879.43 1176
6880.22 1173
6881.00 1152
6881.78 1205
6882.56 1159
6883.35 1279
6884.13 1328
6884.91 1294
6885.70 1279
6886.48 1244
6887.26 1373
6888.05 1401
6888.83 1376
6889.61 1342
6890.40 1298
6891.18 1345
6891.96 1348
6892.75 1429
6893.53 1464
6894.31 1297
6895.10 1315
6895.88 1296
6896.67 1184
6897.45 1129
6898.23 1319
6899.02 1247
6899.80 1227
6900.58 1249
6901.37 1252
6902.15 1360
6902.94 1324
6903.72 1268
6904.50 1276
6905.29 1268
6906.07 1257
6906.86 1231
6907.64 1249
6908.43 1262
6909.21 1285
6910.00 1256
6910.78 1312
6911.56 1191
6912.35 1143
6913.13 1217
6913.92 1166
6914.70 1195
6915.49 1257
6916.27 1229
6917.06 1222
6917.84 1263
6918.63 1259
6919.41 1309
6920.20 1178
6920.98 1259
6921.77 1333
6922.55 1258
6923.34 1259
6924.12 1263
6924.91 1270
6925.69 1336
6926.48 1339
6927.26 1417
6928.05 1314
6928.84 1308
6929.62 1331
6930.41 1336
6931.19 1231
6931.98 1277
6932.76 1250
6933.55 1255
6934.34 1247
6935.12 1231
6935.91 1314
6936.69 1261
6937.48 1219
6938.27 1248
6939.05 1318
6939.84 1391
6940.62 1269
6941.41 1280
6942.20 1377
6942.98 1425
6943.77 1420
6944.56 1492
6945.34 1523
6946.13 1464
6946.92 1513
6947.70 1556
6948.49 1544
6949.28 1590
6950.06 1540
6950.85 1543
6951.64 1599
6952.42 1545
6953.21 1559
6954.00 1586
6954.78 1608
6955.57 1600
6956.36 1632
6957.15 1701
6957.93 1689
6958.72 1625
6959.51 1684
6960.29 1709
6961.08 1617
6961.87 1665
6962.66 1636
6963.44 1630
6964.23 1699
6965.02 1745
6965.81 1871
6966.59 1790
6967.38 1753
6968.17 1775
6968.96 1883
6969.75 1916
6970.53 1953
6971.32 1889
6972.11 1833
6972.90 1990
6973.69 1973
6974.47 1956
6975.26 1919
6976.05 2026
6976.84 2093
6977.63 2140
6978.42 2107
6979.20 2213
6979.99 2495
6980.78 2523
6981.57 2898
6982.36 2932
6983.15 3344
6983.94 3727
6984.72 4219
6985.51 4560
6986.30 4965
6987.09 5131
6987.88 5149
6988.67 4836
6989.46 4805
6990.25 4353
6991.04 3950
6991.82 3430
6992.61 3222
6993.40 3032
6994.19 2854
6994.98 2685
6995.77 3043
6996.56 3288
6997.35 3458
6998.14 3834
6998.93 4323
6999.72 4787
7000.51 5187
7001.30 5385
7002.09 5260
7002.88 5133
7003.67 4813
7004.46 4433
7005.25 4005
7006.04 3497
7006.83 3015
7007.62 2744
7008.41 2414
7009.20 2193
7009.99 2090
7010.78 2055
7011.57 1989
7012.36 1875
7013.15 1936
7013.94 1970
7014.73 2039
7015.52 1912
7016.31 1882
7017.10 1882
7017.89 1805
7018.68 1831
7019.47 1807
7020.26 1905
7021.05 1826
7021.84 1846
7022.64 1908
7023.43 1893
7024.22 1770
7025.01 1765
7025.80 1819
7026.59 1804
7027.38 1903
7028.17 1763
7028.96 1711
7029.75 1818
7030.55 1812
7031.34 1690
7032.13 1786
7032.92 1594
7033.71 1604
7034.50 1665
7035.29 1681
7036.09 1713
7036.88 1797
7037.67 1820
7038.46 1801
7039.25 1825
7040.05 1912
7040.84 1968
7041.63 1882
7042.42 1692
7043.21 1726
7044.01 1851
7044.80 1660
7045.59 1700
7046.38 1627
7047.17 1678
7047.97 1633
7048.76 1620
7049.55 1760
7050.34 1787
7051.14 1715
7051.93 1762
7052.72 1734
7053.51 1770
7054.31 1630
7055.10 1637
7055.89 1625
7056.68 1560
7057.48 1629
7058.27 1620
7059.06 1590
7059.86 1518
7060.65 1570
7061.44 1686
7062.24 1691
7063.03 1571
7063.82 1567
7064.61 1615
7065.41 1558
7066.20 1583
7066.99 1480
7067.79 1448
7068.58 1533
7069.37 1588
7070.17 1575
7070.96 1471
7071.76 1438
7072.55 1415
7073.34 1411
7074.14 1422
7074.93 1486
7075.72 1412
7076.52 1467
7077.31 1547
7078.11 1481
7078.90 1423
7079.69 1437
7080.49 1455
7081.28 1418
7082.08 1395
7082.87 1412
7083.67 1424
7084.46 1299
7085.25 1325
7086.05 1318
7086.84 1264
7087.64 1226
7088.43 1340
7089.23 1280
7090.02 1271
7090.82 1227
7091.61 1190
7092.41 1332
7093.20 1278
7094.00 1123
7094.79 1137
7095.59 1163
7096.38 1112
7097.18 1169
7097.97 1238
7098.77 1219
7099.56 1234
7100.36 1124
7101.15 1103
7101.95 1163
7102.74 1173
7103.54 1172
7104.33 1176
7105.13 1147
7105.92 1170
7106.72 1120
7107.52 1147
7108.31 1184
7109.11 1100
7109.90 1182
7110.70 1125
7111.49 1124
7112.29 1140
7113.09 1127
7113.88 1154
7114.68 1068
7115.47 1072
7116.27 1197
7117.07 1154
7117.86 1111
7118.66 1096
7119.45 1158
7120.25 1140
7121.05 1146
7121.84 1129
7122.64 1167
7123.44 1131
7124.23 1123
7125.03 1124
7125.83 1221
7126.62 1132
7127.42 1075
7128.22 1099
7129.01 1135
7129.81 1128
7130.61 1052
7131.40 1051
7132.20 1005
7133.00 1132
7133.80 1072
7134.59 1044
7135.39 1090
7136.19 1084
7136.98 1077
7137.78 1051
7138.58 1011
7139.38 994
7140.17 1025
7140.97 1036
7141.77 1032
7142.57 1033
7143.36 1027
7144.16 1065
7144.96 1103
7145.76 1038
7146.56 1040
7147.35 1115
7148.15 1130
7148.95 1019
7149.75 1013
7150.55 1041
7151.34 999
7152.14 943
7152.94 1031
7153.74 992
7154.54 1005
7155.33 986
7156.13 970
7156.93 1000
7157.73 1036
7158.53 1037
7159.33 1079
7160.13 930
7160.92 915
7161.72 966
7162.52 996
7163.32 1028
7164.12 1041
7164.92 969
7165.72 1027
7166.52 974
7167.31 948
7168.11 968
7168.91 989
7169.71 961
7170.51 1007
7171.31 1037
7172.11 1125
7172.91 920
7173.71 950
7174.51 1051
7175.31 1044
7176.11 1001
7176.91 938
7177.71 935
7178.51 900
7179.31 952
7180.10 974
7180.90 968
7181.70 979
7182.50 932
7183.30 938
7184.10 895
7184.90 974
7185.70 985
7186.50 875
7187.30 884
7188.10 911
7188.90 865
7189.70 925
7190.50 906
7191.31 854
7192.11 872
7192.91 949
7193.71 958
7194.51 907
7195.31 861
7196.11 843
7196.91 898
7197.71 1028
7198.51 1070
7199.31 987
7200.11 972
7200.91 845
7201.71 852
7202.51 915
7203.32 880
7204.12 886
7204.92 887
7205.72 913
7206.52 894
7207.32 824
7208.12 909
7208.92 975
7209.73 946
7210.53 929
7211.33 900
7212.13 856
7212.93 910
7213.73 1034
7214.53 845
7215.34 890
7216.14 896
7216.94 917
7217.74 925
7218.54 885
7219.34 909
7220.15 873
7220.95 956
7221.75 966
7222.55 945
7223.35 924
7224.16 872
7224.96 938
7225.76 1048
7226.56 993
7227.37 956
7228.17 952
7228.97 986
7229.77 1080
7230.58 982
7231.38 1025
7232.18 1009
7232.98 1028
7233.79 1059
7234.59 1054
7235.39 1028
7236.19 1073
7237.00 1090
7237.80 1213
7238.60 1395
7239.41 1318
7240.21 1436
7241.01 1428
7241.82 1448
7242.62 1322
7243.42 1302
7244.23 1209
7245.03 1148
7245.83 1080
7246.64 1062
7247.44 1104
7248.24 1137
7249.05 1082
7249.85 1105
7250.65 1037
7251.46 1052
7252.26 1112
7253.06 1091
7253.87 1069
7254.67 1137
7255.48 1103
7256.28 1022
7257.08 1024
7257.89 1089
7258.69 1038
7259.50 1011
7260.30 1085
7261.10 1016
7261.91 1084
7262.71 1068
7263.52 1105
7264.32 1048
7265.13 961
7265.93 1131
7266.73 1111
7267.54 1116
7268.34 1110
7269.15 1063
7269.95 1123
7270.76 1175
7271.56 1121
7272.37 1115
7273.17 1032
7273.98 1171
7274.78 1166
7275.59 1085
7276.39 1111
7277.20 1160
7278.00 1224
7278.81 1360
7279.61 1309
7280.42 1392
7281.22 1442
7282.03 1507
7282.83 1701
7283.64 1951
7284.45 2154
7285.25 2370
7286.06 2447
7286.86 2524
7287.67 2427
7288.47 2225
7289.28 2121
7290.09 1955
7290.89 1766
7291.70 1543
7292.50 1523
7293.31 1419
7294.12 1296
7294.92 1144
7295.73 1168
7296.53 1158
7297.34 1076
7298.15 1040
7298.95 1100
7299.76 1056
7300.57 1145
7301.37 1145
7302.18 1114
7302.98 1090
7303.79 1091
7304.60 1166
7305.40 1066
7306.21 1067
7307.02 1081
7307.82 1130
7308.63 1103
7309.44 1216
7310.25 1082
7311.05 1186
7311.86 1099
7312.67 1101
7313.47 1200
7314.28 1187
7315.09 1150
7315.90 1081
7316.70 1147
7317.51 1130
7318.32 1215
7319.12 1254
7319.93 1395
7320.74 1473
7321.55 1568
7322.35 1542
7323.16 1593
7323.97 1535
7324.78 1500
7325.59 1431
7326.39 1413
7327.20 1434
7328.01 1236
7328.82 1197
7329.62 1217
7330.43 1111
7331.24 1178
7332.05 1111
7332.86 1130
7333.67 1127
7334.47 1020
7335.28 986
7336.09 1027
7336.90 1097
7337.71 1016
7338.52 1033
7339.32 1111
7340.13 1127
7340.94 1057
7341.75 1077
7342.56 1086
7343.37 1054
7344.18 1116
7344.99 1099
7345.79 1049
7346.60 1148
7347.41 1168
7348.22 1030
7349.03 1070
7349.84 979
7350.65 1043
7351.46 1028
7352.27 1040
7353.08 1053
7353.89 1011
7354.70 1039
7355.50 1061
7356.31 1053
7357.12 1165
7357.93 1170
7358.74 1117
7359.55 1117
7360.36 1089
7361.17 1131
7361.98 1087
7362.79 1134
7363.60 1190
7364.41 1183
7365.22 1197
7366.03 1223
7366.84 1196
7367.65 1219
7368.46 1200
7369.27 1154
7370.08 1104
7370.89 1159
7371.70 1017
7372.51 1022
7373.32 977
7374.13 1044
7374.94 1064
7375.75 1010
7376.57 1039
7377.38 1208
7378.19 1243
7379.00 1258
7379.81 1294
7380.62 1386
7381.43 1452
7382.24 1539
7383.05 1575
7383.86 1416
7384.67 1433
7385.48 1392
7386.30 1351
7387.11 1327
7387.92 1325
7388.73 1214
7389.54 1165
7390.35 1079
7391.16 1070
7391.98 1143
7392.79 1111
7393.60 1147
7394.41 1168
7395.22 1086
7396.03 1169
7396.84 1276
7397.66 1287
7398.47 1384
7399.28 1397
7400.09 1614
7400.90 1582
7401.72 1566
7402.53 1538
7403.34 1475
7404.15 1498
7404.96 1496
7405.78 1391
7406.59 1174
7407.40 1094
7408.21 1119
7409.03 1121
7409.84 1146
7410.65 998
7411.46 1000
7412.28 912
7413.09 968
7413.90 1082
7414.71 1090
7415.53 1069
7416.34 964
7417.15 1003
7417.96 1022
7418.78 1037
7419.59 1015
7420.40 961
7421.22 980
7422.03 1038
7422.84 1005
7423.66 934
7424.47 971
7425.28 959
7426.10 1008
7426.91 953
7427.72 944
7428.54 893
7429.35 918
7430.16 942
7430.98 940
7431.79 894
7432.60 971
7433.42 928
7434.23 877
7435.05 886
7435.86 917
7436.67 954
7437.49 954
7438.30 994
7439.11 1014
7439.93 973
7440.74 943
7441.56 1036
7442.37 1011
7443.19 996
7444.00 937
7444.81 940
7445.63 962
7446.44 991
7447.26 936
7448.07 982
7448.89 956
7449.70 919
7450.52 947
7451.33 892
7452.15 891
7452.96 936
7453.78 921
7454.59 899
7455.40 916
7456.22 888
7457.03 902
7457.85 832
7458.66 948
7459.48 1008
7460.30 933
7461.11 901
7461.93 945
7462.74 851
7463.56 885
7464.37 900
7465.19 897
7466.00 899
7466.82 983
7467.63 889
7468.45 833
7469.27 842
7470.08 893
7470.90 881
7471.71 927
7472.53 910
7473.34 929
7474.16 990
7474.98 978
7475.79 881
7476.61 922
7477.42 887
7478.24 892
7479.06 883
7479.87 851
7480.69 830
7481.51 868
7482.32 877
7483.14 858
7483.96 877
7484.77 840
7485.59 778
7486.40 817
7487.22 890
7488.04 811
7488.85 814
7489.67 853
7490.49 925
7491.31 879
7492.12 774
7492.94 826
7493.76 796
7494.57 968
7495.39 923
7496.21 750
7497.02 875
7497.84 855
7498.66 833
7499.48 790
7500.29 877
7501.11 825
7501.93 828
7502.75 848
7503.56 888
7504.38 793
7505.20 774
7506.02 786
7506.83 807
7507.65 766
7508.47 751
7509.29 774
7510.11 790
7510.92 824
7511.74 772
7512.56 754
7513.38 820
7514.20 776
7515.01 733
7515.83 754
7516.65 883
7517.47 837
7518.29 813
7519.11 826
7519.92 821
7520.74 796
7521.56 803
7522.38 841
7523.20 844
7524.02 842
7524.84 843
7525.65 883
7526.47 922
7527.29 843
7528.11 811
7528.93 795
7529.75 716
7530.57 778
7531.39 868
7532.21 790
7533.03 827
7533.85 782
7534.66 769
7535.48 798
7536.30 830
7537.12 878
7537.94 832
7538.76 779
7539.58 813
7540.40 806
7541.22 834
7542.04 897
7542.86 876
7543.68 834
7544.50 846
7545.32 791
7546.14 795
7546.96 912
7547.78 1007
7548.60 893
7549.42 880
7550.24 901
7551.06 806
7551.88 776
7552.70 860
7553.52 903
7554.34 812
7555.16 833
7555.98 883
7556.80 872
7557.62 875
7558.44 861
7559.26 844
7560.08 977
7560.90 829
7561.72 803
7562.55 828
7563.37 902
7564.19 894
7565.01 946
7565.83 878
7566.65 888
7567.47 939
7568.29 878
7569.11 823
7569.93 866
7570.76 853
7571.58 822
7572.40 838
7573.22 904
7574.04 958
7574.86 777
7575.68 882
7576.51 818
7577.33 819
7578.15 864
7578.97 938
7579.79 996
7580.61 907
7581.44 890
7582.26 900
7583.08 894
7583.90 908
7584.72 880
7585.55 813
7586.37 873
7587.19 886
7588.01 953
7588.83 963
7589.66 926
7590.48 963
7591.30 1002
7592.12 1039
7592.95 967
7593.77 941
7594.59 928
7595.41 938
7596.24 905
7597.06 981
7597.88 956
7598.70 970
7599.53 1057
7600.35 984
7601.17 988
7601.99 1056
7602.82 1145
7603.64 1288
7604.46 1246
7605.29 1285
7606.11 1384
7606.93 1334
7607.76 1304
7608.58 1269
7609.40 1300
7610.23 1183
7611.05 1104
7611.87 1034
7612.70 1046
7613.52 1057
7614.34 1049
7615.17 1083
7615.99 952
7616.81 958
7617.64 1064
7618.46 1084
7619.29 999
7620.11 930
7620.93 1083
7621.76 1151
7622.58 997
7623.41 948
7624.23 979
7625.05 1035
7625.88 1052
7626.70 1062
7627.53 1102
7628.35 1051
7629.18 1059
7630.00 1153
7630.82 1147
7631.65 1209
7632.47 1275
7633.30 1235
7634.12 1229
7634.95 1255
7635.77 1218
7636.60 1208
7637.42 1097
7638.25 1027
7639.07 1002
7639.90 979
7640.72 984
7641.55 976
7642.37 918
7643.20 973
7644.02 989
7644.85 886
7645.67 937
7646.50 1028
7647.32 940
7648.15 908
7648.97 846
7649.80 904
7650.63 890
7651.45 831
7652.28 883
7653.10 846
7653.93 857
7654.75 912
7655.58 888
7656.41 819
7657.23 911
7658.06 868
7658.88 980
7659.71 833
7660.54 817
7661.36 825
7662.19 935
7663.01 869
7663.84 776
7664.67 871
7665.49 832
7666.32 854
7667.15 836
7667.97 822
7668.80 825
7669.63 844
7670.45 863
7671.28 904
7672.11 825
7672.93 849
7673.76 840
7674.59 821
7675.41 826
7676.24 920
7677.07 794
7677.89 818
7678.72 787
7679.55 802
7680.37 873
7681.20 838
7682.03 818
7682.86 828
7683.68 722
7684.51 782
7685.34 821
7686.17 883
7686.99 837
7687.82 841
7688.65 868
7689.48 832
7690.30 820
7691.13 842
7691.96 845
7692.79 780
7693.62 772
7694.44 773
7695.27 849
7696.10 865
7696.93 826
7697.76 869
7698.58 893
7699.41 850
7700.24 802
7701.07 844
7701.90 882
7702.72 886
7703.55 829
7704.38 816
7705.21 816
7706.04 896
7706.87 841
7707.70 794
7708.52 824
7709.35 844
7710.18 812
7711.01 806
7711.84 772
7712.67 836
7713.50 833
7714.33 800
7715.16 826
7715.98 872
7716.81 796
7717.64 768
7718.47 764
7719.30 851
7720.13 773
7720.96 851
7721.79 798
7722.62 753
7723.45 748
7724.28 781
7725.11 792
7725.94 817
7726.77 799
7727.60 825
7728.43 907
7729.26 750
7730.09 750
7730.92 774
7731.75 789
7732.58 840
7733.41 838
7734.24 797
7735.07 736
7735.90 826
7736.73 847
7737.56 750
7738.39 775
7739.22 745
7740.05 845
7740.88 845
7741.71 792
7742.54 845
7743.37 842
7744.20 919
7745.03 973
7745.86 1052
7746.69 1143
7747.52 1360
7748.35 1384
7749.18 1417
7750.02 1416
7750.85 1354
7751.68 1311
7752.51 1272
7753.34 1041
7754.17 1008
7755.00 1005
7755.83 914
7756.66 900
7757.50 854
7758.33 751
7759.16 753
7759.99 790
7760.82 799
7761.65 837
7762.48 779
7763.32 839
7764.15 838
7764.98 867
7765.81 767
7766.64 808
7767.47 892
7768.31 842
7769.14 776
7769.97 757
7770.80 761
7771.63 741
7772.47 738
7773.30 780
7774.13 748
7774.96 708
7775.80 856
7776.63 822
7777.46 758
7778.29 779
7779.12 840
7779.96 754
7780.79 771
7781.62 815
7782.46 831
7783.29 838
7784.12 827
7784.95 761
7785.79 847
7786.62 839
7787.45 862
7788.28 820
7789.12 821
7789.95 834
7790.78 804
7791.62 813
7792.45 802
7793.28 800
7794.12 829
7794.95 681
7795.78 712
7796.62 708
7797.45 783
7798.28 724
7799.12 783
7799.95 789
7800.78 823
7801.62 772
7802.45 705
7803.29 794
7804.12 774
7804.95 746
7805.79 715
7806.62 808
7807.46 853
7808.29 778
7809.12 714
7809.96 742
7810.79 781
7811.63 789
7812.46 731
7813.29 824
7814.13 749
7814.96 732
7815.80 820
7816.63 844
7817.47 852
7818.30 785
7819.14 819
7819.97 841
7820.81 776
7821.64 772
7822.47 809
7823.31 857
7824.14 834
7824.98 807
7825.81 835
7826.65 733
7827.48 784
7828.32 749
7829.15 800
7829.99 792
7830.83 875
7831.66 819
7832.50 757
7833.33 735
7834.17 685
7835.00 729
7835.84 795
7836.67 794
7837.51 720
7838.34 724
7839.18 734
7840.02 833
7840.85 741
7841.69 759
7842.52 753
7843.36 795
7844.19 706
7845.03 781
7845.87 807
7846.70 750
7847.54 744
7848.38 770
7849.21 778
7850.05 800
7850.88 760
7851.72 814
7852.56 812
7853.39 751
7854.23 763
7855.07 763
7855.90 757
7856.74 747
7857.58 839
7858.41 858
7859.25 891
7860.09 933
7860.92 870
7861.76 1004
7862.60 922
7863.43 813
7864.27 778
7865.11 803
7865.95 791
7866.78 837
7867.62 824
7868.46 729
7869.29 709
7870.13 727
7870.97 799
7871.81 849
7872.64 846
7873.48 805
7874.32 773
7875.16 800
7875.99 762
7876.83 783
7877.67 851
7878.51 841
7879.34 885
7880.18 798
7881.02 788
7881.86 774
7882.70 811
7883.53 820
7884.37 761
7885.21 752
7886.05 718
7886.89 769
7887.73 773
7888.56 778
7889.40 775
7890.24 844
7891.08 845
7891.92 818
7892.76 760
7893.59 741
7894.43 770
7895.27 827
7896.11 806
7896.95 753
7897.79 751
7898.63 805
7899.47 807
7900.31 934
7901.14 975
7901.98 882
7902.82 906
7903.66 893
7904.50 893
7905.34 894
7906.18 909
7907.02 877
7907.86 893
7908.70 772
7909.54 816
7910.38 811
7911.22 867
7912.05 861
7912.89 787
7913.73 754
7914.57 784
7915.41 751
7916.25 784
7917.09 822
7917.93 826
7918.77 891
7919.61 863
7920.45 904
7921.29 976
7922.13 836
7922.97 849
7923.81 745
7924.65 825
7925.49 765
7926.33 734
7927.17 678
7928.02 674
7928.86 750
7929.70 674
7930.54 709
7931.38 646
7932.22 644
7933.06 671
7933.90 679
7934.74 707
7935.58 658
7936.42 698
7937.26 683
7938.10 684
7938.94 714
7939.79 752
7940.63 727
7941.47 633
7942.31 615
7943.15 675
7943.99 770
7944.83 639
7945.67 663
7946.52 738
7947.36 725
7948.20 691
7949.04 734
7949.88 704
7950.72 651
7951.56 717
7952.41 731
7953.25 708
7954.09 709
7954.93 710
7955.77 729
7956.62 722
7957.46 666
7958.30 725
7959.14 707
7959.98 666
7960.83 660
7961.67 635
7962.51 716
7963.35 719
7964.20 671
7965.04 693
7965.88 702
7966.72 664
7967.56 717
7968.41 689
7969.25 683
7970.09 697
7970.94 598
7971.78 596
7972.62 653
7973.46 678
7974.31 639
7975.15 656
7975.99 603
7976.84 667
7977.68 625
7978.52 680
7979.36 679
7980.21 781
7981.05 724
7981.89 698
7982.74 709
7983.58 756
7984.42 693
7985.27 680
7986.11 712
7986.96 671
7987.80 696
7988.64 712
7989.49 667
7990.33 643
7991.17 671
7992.02 588
7992.86 622
7993.71 693
7994.55 623
7995.39 700
7996.24 580
7997.08 618
7997.93 663
7998.77 661
7999.61 627
8000.46 706
8001.30 667
8002.15 647
8002.99 635
8003.84 650
8004.68 668
8005.52 696
8006.37 654
8007.21 610
8008.06 633
8008.90 644
8009.75 612
8010.59 683
8011.44 675
8012.28 693
8013.13 682
8013.97 653
8014.82 674
8015.66 637
8016.51 613
8017.35 674
8018.20 665
8019.04 718
8019.89 676
8020.73 600
8021.58 633
8022.42 664
8023.27 632
8024.12 651
8024.96 645
8025.81 619
8026.65 629
8027.50 589
8028.34 573
8029.19 593
8030.03 667
8030.88 704
8031.73 669
8032.57 689
8033.42 690
8034.26 754
8035.11 691
8035.96 717
8036.80 665
8037.65 699
8038.50 624
8039.34 637
8040.19 644
8041.03 691
8041.88 651
8042.73 723
8043.57 683
8044.42 620
8045.27 640
8046.11 670
8046.96 625
8047.81 715
8048.65 640
8049.50 643
8050.35 616
8051.19 610
8052.04 646
8052.89 670
8053.74 569
8054.58 615
8055.43 733
8056.28 625
8057.12 597
8057.97 689
8058.82 630
8059.67 614
8060.51 614
8061.36 637
8062.21 628
8063.06 681
8063.90 670
8064.75 630
8065.60 610
8066.45 628
8067.29 589
8068.14 658
8068.99 583
8069.84 670
8070.69 656
8071.53 641
8072.38 641
8073.23 602
8074.08 654
8074.93 655
8075.78 650
8076.62 629
8077.47 595
8078.32 597
8079.17 640
8080.02 626
8080.87 578
8081.71 676
8082.56 618
8083.41 618
8084.26 572
8085.11 602
8085.96 620
8086.81 612
8087.66 630
8088.50 600
8089.35 562
8090.20 633
8091.05 671
8091.90 673
8092.75 626
8093.60 637
8094.45 611
8095.30 692
8096.15 647
8097.00 559
8097.84 579
8098.69 610
8099.54 603
8100.39 648
8101.24 651
8102.09 650
8102.94 645
8103.79 646
8104.64 633
8105.49 682
8106.34 668
8107.19 655
8108.04 615
8108.89 591
8109.74 642
8110.59 661
8111.44 665
8112.29 667
8113.14 570
8113.99 651
8114.84 623
8115.69 717
8116.54 691
8117.39 716
8118.24 657
8119.09 698
8119.94 663
8120.80 714
8121.65 687
8122.50 694
8123.35 683
8124.20 693
8125.05 663
8125.90 683
8126.75 647
8127.60 727
8128.45 679
8129.30 649
8130.15 678
8131.01 632
8131.86 658
8132.71 742
8133.56 708
8134.41 665
8135.26 707
8136.11 730
8136.97 682
8137.82 652
8138.67 684
8139.52 742
8140.37 772
8141.22 743
8142.07 728
8142.93 761
8143.78 773
8144.63 718
8145.48 707
8146.33 773
8147.19 740
8148.04 739
8148.89 783
8149.74 791
8150.59 730
8151.45 747
8152.30 844
8153.15 896
8154.00 855
8154.86 883
8155.71 909
8156.56 868
8157.41 881
8158.27 962
8159.12 934
8159.97 758
8160.82 738
8161.68 719
8162.53 689
8163.38 778
8164.23 767
8165.09 692
8165.94 675
8166.79 726
8167.65 780
8168.50 741
8169.35 765
8170.21 790
8171.06 758
8171.91 757
8172.77 710
8173.62 648
8174.47 758
8175.33 687
8176.18 652
8177.03 675
8177.89 730
8178.74 713
8179.59 677
8180.45 739
8181.30 730
8182.16 722
8183.01 723
8183.86 677
8184.72 636
8185.57 646
8186.43 686
8187.28 643
8188.13 638
8188.99 644
8189.84 659
8190.70 658
8191.55 718
8192.40 637
8193.26 601
8194.11 672
8194.97 635
8195.82 650
8196.68 665
8197.53 673
8198.39 637
8199.24 651
8200.10 664
8200.95 671
8201.81 654
8202.66 618
8203.52 684
8204.37 702
8205.23 661
8206.08 683
8206.94 729
8207.79 713
8208.65 784
8209.50 700
8210.36 668
8211.21 658
8212.07 694
8212.92 664
8213.78 639
8214.63 657
8215.49 642
8216.34 669
8217.20 719
8218.06 723
8218.91 696
8219.77 682
8220.62 663
8221.48 657
8222.33 727
8223.19 764
8224.05 757
8224.90 771
8225.76 660
8226.62 734
8227.47 688
8228.33 673
8229.18 634
8230.04 587
8230.90 640
8231.75 675
8232.61 655
8233.47 682
8234.32 636
8235.18 662
8236.04 679
8236.89 690
8237.75 630
8238.61 666
8239.46 737
8240.32 639
8241.18 644
8242.03 598
8242.89 674
8243.75 692
8244.60 641
8245.46 648
8246.32 657
8247.18 664
8248.03 659
8248.89 662
8249.75 622
8250.60 640
8251.46 686
8252.32 704
8253.18 642
8254.03 647
8254.89 602
8255.75 634
8256.61 653
8257.47 649
8258.32 615
8259.18 669
8260.04 596
8260.90 614
8261.75 656
8262.61 601
8263.47 639
8264.33 650
8265.19 635
8266.05 661
8266.90 677
8267.76 647
8268.62 617
8269.48 598
8270.34 618
8271.20 640
8272.05 614
8272.91 613
8273.77 675
8274.63 671
8275.49 632
8276.35 640
8277.21 714
8278.06 672
8278.92 599
8279.78 687
8280.64 686
8281.50 696
8282.36 684
8283.22 659
8284.08 668
8284.94 636
8285.80 664
8286.66 662
8287.51 645
8288.37 640
8289.23 665
8290.09 603
8290.95 648
8291.81 725
8292.67 677
8293.53 605
8294.39 656
8295.25 636
8296.11 661
8296.97 668
8297.83 629
8298.69 748
8299.55 684
8300.41 639
8301.27 609
8302.13 647
8302.99 749
8303.85 720
8304.71 790
8305.57 733
8306.43 605
8307.29 629
8308.15 683
8309.01 699
8309.87 651
8310.73 677
8311.59 700
8312.45 625
8313.31 692
8314.18 725
8315.04 721
8315.90 815
8316.76 859
8317.62 782
8318.48 794
8319.34 787
8320.20 814
8321.06 803
8321.92 744
8322.78 669
8323.65 693
8324.51 722
8325.37 730
8326.23 712
8327.09 682
8327.95 640
8328.81 681
8329.68 679
8330.54 656
8331.40 686
8332.26 670
8333.12 651
8333.98 661
8334.85 697
8335.71 611
8336.57 660
8337.43 710
8338.29 734
8339.15 767
8340.02 765
8340.88 695
8341.74 707
8342.60 659
8343.47 705
8344.33 813
8345.19 795
8346.05 766
8346.91 727
8347.78 758
8348.64 746
8349.50 713
8350.36 697
8351.23 696
8352.09 717
8352.95 722
8353.82 750
8354.68 680
8355.54 673
8356.40 760
8357.27 775
8358.13 737
8358.99 717
8359.86 696
8360.72 724
8361.58 739
8362.44 736
8363.31 733
8364.17 717
8365.03 741
8365.90 704
8366.76 702
8367.62 737
8368.49 751
8369.35 694
8370.22 715
8371.08 715
8371.94 763
8372.81 701
8373.67 696
8374.53 660
8375.40 666
8376.26 670
8377.13 798
8377.99 779
8378.85 797
8379.72 823
8380.58 841
8381.45 827
8382.31 809
8383.17 784
8384.04 766
8384.90 811
8385.77 831
8386.63 846
8387.50 803
8388.36 834
8389.23 829
8390.09 776
8390.96 754
8391.82 775
8392.68 847
8393.55 816
8394.41 773
8395.28 812
8396.14 807
8397.01 769
8397.87 818
8398.74 829
8399.60 877
8400.47 832
8401.33 812
8402.20 785
8403.07 839
8403.93 875
8404.80 837
8405.66 837
8406.53 862
8407.39 829
8408.26 867
8409.12 852
8409.99 902
8410.85 840
8411.72 869
8412.59 926
8413.45 933
8414.32 873
8415.18 843
8416.05 854
8416.92 876
8417.78 905
8418.65 960
8419.51 943
8420.38 911
8421.25 887
8422.11 871
8422.98 935
8423.85 999
8424.71 1061
8425.58 1041
8426.44 1016
8427.31 980
8428.18 1033
8429.04 973
8429.91 1054
8430.78 1089
8431.64 1067
8432.51 1104
8433.38 1093
8434.25 1013
8435.11 1066
8435.98 1046
8436.85 1082
8437.71 1022
8438.58 1072
8439.45 1167
8440.31 1180
8441.18 1169
8442.05 1147
8442.92 1204
8443.78 1215
8444.65 1160
8445.52 1265
8446.39 1143
8447.25 1155
8448.12 1236
8448.99 1262
8449.86 1233
8450.72 1274
8451.59 1361
8452.46 1459
8453.33 1526
8454.20 1713
8455.06 1961
8455.93 2251
8456.80 2412
8457.67 2573
8458.54 2532
8459.40 2466
8460.27 2416
8461.14 2231
8462.01 2011
8462.88 1796
8463.75 1623
8464.61 1537
8465.48 1546
8466.35 1488
8467.22 1521
8468.09 1607
8468.96 1865
8469.83 2007
8470.70 2273
8471.56 2434
8472.43 2401
8473.30 2307
8474.17 2154
8475.04 2069
8475.91 1837
8476.78 1585
8477.65 1484
8478.52 1349
8479.39 1308
8480.25 1191
8481.12 1207
8481.99 1131
8482.86 1128
8483.73 1053
8484.60 1062
8485.47 1071
8486.34 1059
8487.21 1069
8488.08 985
8488.95 1029
8489.82 1090
8490.69 1038
8491.56 1036
8492.43 1128
8493.30 1080
8494.17 1101
8495.04 1104
8495.91 1094
8496.78 1161
8497.65 1178
8498.52 1224
8499.39 1171
8500.26 1064
8501.13 1056
8502.00 1058
8502.87 983
8503.74 991
8504.61 1045
8505.48 1019
8506.35 1076
8507.22 1118
8508.09 1167
8508.97 1194
8509.84 1213
8510.71 1182
8511.58 1154
8512.45 1174
8513.32 1289
8514.19 1258
8515.06 1160
8515.93 1138
8516.80 1144
8517.68 1075
8518.55 1016
8519.42 1049
8520.29 1077
8521.16 1000
8522.03 1049
8522.90 1090
8523.77 1046
8524.65 1067
8525.52 1109
8526.39 1097
8527.26 1141
8528.13 1094
8529.00 1118
8529.88 1121
8530.75 1122
8531.62 1171
8532.49 1163
8533.36 1237
8534.24 1213
8535.11 1227
8535.98 1172
8536.85 1226
8537.72 1198
8538.60 1181
8539.47 1195
8540.34 1152
8541.21 1172
8542.09 1156
8542.96 1163
8543.83 1153
8544.70 1141
8545.58 1121
8546.45 1114
8547.32 1108
8548.19 1115
8549.07 1116
8549.94 1183
8550.81 1201
8551.69 1317
8552.56 1391
8553.43 1387
8554.31 1429
8555.18 1453
8556.05 1588
8556.92 1509
8557.80 1398
8558.67 1413
8559.54 1240
8560.42 1220
8561.29 1120
8562.16 1073
8563.04 1032
8563.91 938
8564.79 974
8565.66 957
8566.53 1003
8567.41 987
8568.28 972
8569.15 979
8570.03 963
8570.90 924
8571.78 940
8572.65 939
8573.52 970
8574.40 1000
8575.27 952
8576.15 906
8577.02 913
8577.89 915
8578.77 920
8579.64 907
8580.52 860
8581.39 919
8582.27 975
8583.14 969
8584.02 961
8584.89 1026
8585.77 975
8586.64 923
8587.51 963
8588.39 914
8589.26 992
8590.14 946
8591.01 872
8591.89 954
8592.76 889
8593.64 911
8594.51 948
8595.39 944
8596.26 869
8597.14 895
8598.02 928
8598.89 893
8599.77 913
8600.64 908
8601.52 911
8602.39 857
8603.27 832
8604.14 873
8605.02 890
8605.89 843
8606.77 886
8607.65 925
8608.52 1000
8609.40 880
8610.27 894
8611.15 945
8612.03 1022
8612.90 952
8613.78 923
8614.65 918
8615.53 861
8616.41 967
8617.28 971
8618.16 898
8619.04 874
8619.91 917
8620.79 913
8621.66 833
8622.54 913
8623.42 893
8624.29 905
8625.17 944
8626.05 948
8626.92 949
8627.80 912
8628.68 988
8629.56 1003
8630.43 968
8631.31 900
8632.19 908
8633.06 934
8633.94 894
8634.82 912
8635.69 833
8636.57 857
8637.45 825
8638.33 848
8639.20 792
8640.08 855
8640.96 881
8641.84 847
8642.71 800
8643.59 802
8644.47 888
8645.35 926
8646.22 872
8647.10 861
8647.98 911
8648.86 846
8649.74 924
8650.61 941
8651.49 959
8652.37 909
8653.25 871
8654.13 833
8655.00 909
8655.88 874
8656.76 930
8657.64 897
8658.52 931
8659.40 907
8660.27 905
8661.15 890
8662.03 882
8662.91 889
8663.79 979
8664.67 922
8665.55 882
8666.43 860
8667.30 846
8668.18 797
8669.06 809
8669.94 963
8670.82 886
8671.70 779
8672.58 859
8673.46 904
8674.34 880
8675.22 934
8676.09 874
8676.97 899
8677.85 953
8678.73 948
8679.61 863
8680.49 893
8681.37 933
8682.25 909
8683.13 915
8684.01 908
8684.89 850
8685.77 918
8686.65 923
8687.53 999
8688.41 1020
8689.29 1002
8690.17 1157
8691.05 1273
8691.93 1297
8692.81 1471
8693.69 1506
8694.57 1556
8695.45 1575
8696.33 1409
8697.21 1472
8698.09 1308
8698.97 1334
8699.85 1145
8700.73 1121
8701.61 985
8702.49 950
8703.37 949
8704.26 951
8705.14 960
8706.02 979
8706.90 920
8707.78 920
8708.66 888
8709.54 880
8710.42 898
8711.30 878
8712.18 868
8713.06 915
8713.95 903
8714.83 918
8715.71 918
8716.59 910
8717.47 901
8718.35 815
8719.23 923
8720.12 891
8721.00 851
8721.88 857
8722.76 863
8723.64 967
8724.52 944
8725.41 966
8726.29 954
8727.17 999
8728.05 970
8728.93 992
8729.81 1023
8730.70 998
8731.58 989
8732.46 1095
8733.34 1058
8734.23 971
8735.11 992
8735.99 957
8736.87 995
8737.75 1006
8738.64 981
8739.52 936
8740.40 940
8741.28 961
8742.17 977
8743.05 1035
8743.93 1035
8744.82 990
8745.70 1016
8746.58 1001
8747.46 977
8748.35 1055
8749.23 1040
8750.11 986
8751.00 1059
8751.88 1044
8752.76 1006
8753.65 1110
8754.53 1216
8755.41 1177
8756.30 1277
8757.18 1318
8758.06 1500
8758.95 1644
8759.83 1653
8760.71 1632
8761.60 1560
8762.48 1508
8763.36 1354
8764.25 1329
8765.13 1313
8766.01 1270
8766.90 1198
8767.78 1178
8768.67 1127
8769.55 1144
8770.43 1178
8771.32 1150
8772.20 1230
8773.09 1175
8773.97 1144
8774.86 1241
8775.74 1249
8776.62 1197
8777.51 1291
8778.39 1209
8779.28 1210
8780.16 1221
8781.05 1119
8781.93 1199
8782.82 1185
8783.70 1118
8784.59 1155
8785.47 1219
8786.36 1171
8787.24 1104
8788.12 1202
8789.01 1218
8789.89 1173
8790.78 1228
8791.67 1273
8792.55 1375
8793.44 1316
8794.32 1237
8795.21 1283
8796.09 1233
8796.98 1199
8797.86 1173
8798.75 1176
8799.63 1132
8800.52 1114
8801.40 1079
8802.29 1095
8803.18 1026
8804.06 954
8804.95 1016
8805.83 983
8806.72 972
8807.60 965
8808.49 1017
8809.38 937
8810.26 993
8811.15 932
8812.04 994
8812.92 1045
8813.81 928
8814.69 929
8815.58 953
8816.47 975
8817.35 929
8818.24 890
8819.13 853
8820.01 883
8820.90 910
8821.79 892
8822.67 908
8823.56 824
8824.45 887
8825.33 984
8826.22 952
8827.11 951
8827.99 956
8828.88 893
8829.77 824
8830.65 880
8831.54 886
8832.43 845
8833.32 857
8834.20 966
8835.09 905
8835.98 928
8836.87 956
8837.75 874
8838.64 871
8839.53 842
8840.42 899
8841.30 888
8842.19 806
8843.08 777
8843.97 810
8844.85 846
8845.74 763
8846.63 827
8847.52 842
8848.41 860
8849.29 852
8850.18 791
8851.07 829
8851.96 777
8852.85 771
8853.73 796
8854.62 786
8855.51 784
8856.40 740
8857.29 753
8858.18 730
8859.06 716
8859.95 784
8860.84 725
8861.73 774
8862.62 770
8863.51 737
8864.40 769
8865.29 728
8866.17 748
8867.06 790
8867.95 795
8868.84 801
8869.73 746
8870.62 756
8871.51 760
8872.40 669
8873.29 718
8874.18 702
8875.07 715
8875.96 713
8876.84 734
8877.73 683
8878.62 713
8879.51 689
8880.40 707
8881.29 651
8882.18 696
8883.07 713
8883.96 671
8884.85 674
8885.74 681
8886.63 613
8887.52 690
8888.41 633
8889.30 605
8890.19 695
8891.08 673
8891.97 687
8892.86 703
8893.75 665
8894.64 705
8895.53 714
8896.42 649
8897.31 642
8898.20 635
8899.09 673
8899.98 701
8900.88 681
8901.77 665
8902.66 653
8903.55 649
8904.44 617
8905.33 629
8906.22 657
8907.11 645
8908.00 632
8908.89 639
8909.78 653
8910.68 673
8911.57 617
8912.46 650
8913.35 631
8914.24 639
8915.13 706
8916.02 677
8916.91 645
8917.81 628
8918.70 643
8919.59 552
8920.48 595
8921.37 638
8922.26 600
8923.16 613
8924.05 605
8924.94 648
8925.83 619
8926.72 559
8927.61 633
8928.51 655
8929.40 664
8930.29 618
8931.18 565
8932.07 563
8932.97 590
8933.86 589
8934.75 569
8935.64 531
8936.54 520
8937.43 601
8938.32 536
8939.21 546
8940.11 633
8941.00 669
8941.89 610
8942.78 553
8943.68 506
8944.57 579
8945.46 649
8946.36 629
8947.25 560
8948.14 550
8949.03 551
8949.93 536
8950.82 548
8951.71 501
8952.61 505
8953.50 544
8954.39 531
8955.29 538
8956.18 509
8957.07 508
8957.97 577
8958.86 537
8959.75 479
8960.65 500
8961.54 580
8962.44 579
8963.33 563
8964.22 573
8965.12 535
8966.01 581
8966.90 544
8967.80 628
8968.69 616
8969.59 568
8970.48 550
8971.37 564
8972.27 556
8973.16 554
8974.06 621
8974.95 556
8975.85 566
8976.74 522
8977.64 514
8978.53 490
8979.42 518
8980.32 525
8981.21 485
8982.11 525
8983.00 484
8983.90 517
8984.79 471
8985.69 492
8986.58 474
8987.48 535
8988.37 495
8989.27 496
8990.16 504
8991.06 500
8991.95 515
8992.85 516
8993.74 521
8994.64 465
8995.53 527
8996.43 526
8997.32 508
8998.22 458
8999.12 452
9000.01 479
9000.91 500
9001.80 491
9002.70 508
9003.59 498
9004.49 535
9005.39 536
9006.28 542
9007.18 488
9008.07 509
9008.97 516
9009.87 493
9010.76 506
9011.66 496
9012.55 465
9013.45 512
9014.35 535
9015.24 486
9016.14 545
9017.04 474
9017.93 524
9018.83 465
9019.72 505
9020.62 497
9021.52 474
9022.41 487
9023.31 449
9024.21 484
9025.11 437
9026.00 468
9026.90 517
9027.80 518
9028.69 448
9029.59 481
9030.49 444
9031.38 409
9032.28 429
9033.18 455
9034.08 516
9034.97 492
9035.87 482
9036.77 461
9037.67 493
9038.56 527
9039.46 524
9040.36 441
9041.26 482
9042.15 465
9043.05 453
9043.95 487
9044.85 468
9045.74 448
9046.64 480
9047.54 468
9048.44 505
9049.34 454
9050.23 448
9051.13 477
9052.03 416
9052.93 450
9053.83 489
9054.73 487
9055.62 469
9056.52 478
9057.42 436
9058.32 474
9059.22 456
9060.12 501
9061.01 476
9061.91 451
9062.81 494
9063.71 440
9064.61 483
9065.51 481
9066.41 435
9067.31 469
9068.21 456
9069.10 456
9070.00 515
9070.90 434
9071.80 439
9072.70 485
9073.60 511
9074.50 486
9075.40 450
9076.30 484
9077.20 492
9078.10 441
9079.00 425
9079.90 439
9080.80 500
9081.70 459
9082.59 488
9083.49 513
9084.39 456
9085.29 483
9086.19 450
9087.09 464
9087.99 477
9088.89 472
9089.79 483
9090.69 474
9091.59 464
9092.49 462
9093.39 496
9094.29 485
9095.19 524
9096.10 530
9097.00 516
9097.90 499
9098.80 525
9099.70 510
9100.60 493
9101.50 503
9102.40 412
9103.30 461
9104.20 457
9105.10 430
9106.00 465
9106.90 436
9107.80 417
9108.70 491
9109.61 464
9110.51 474
9111.41 460
9112.31 441
9113.21 396
9114.11 440
9115.01 442
9115.91 428
9116.82 463
9117.72 476
9118.62 427
9119.52 413
9120.42 469
9121.32 444
9122.22 415
9123.13 468
9124.03 534
9124.93 506
9125.83 424
9126.73 511
9127.64 523
9128.54 463
9129.44 465
9130.34 433
9131.24 485
9132.15 455
9133.05 446
9133.95 477
9134.85 419
9135.76 438
9136.66 460
9137.56 550
9138.46 449
9139.36 437
9140.27 464
9141.17 521
9142.07 459
9142.98 505
9143.88 518
9144.78 457
9145.68 476
9146.59 471
9147.49 476
9148.39 509
9149.30 456
9150.20 457
9151.10 511
9152.00 443
9152.91 455
9153.81 468
9154.71 507
9155.62 479
9156.52 464
9157.42 441
9158.33 480
9159.23 464
9160.13 449
9161.04 475
9161.94 438
9162.85 485
9163.75 475
9164.65 437
9165.56 459
9166.46 487
9167.36 407
9168.27 446
9169.17 472
9170.08 443
9170.98 460
9171.88 461
9172.79 515
9173.69 482
9174.60 460
9175.50 449
9176.41 452
9177.31 437
9178.21 449
9179.12 437
9180.02 433
9180.93 445
9181.83 411
9182.74 422
9183.64 492
9184.55 433
9185.45 487
9186.36 485
9187.26 441
9188.17 466
9189.07 481
9189.98 454
9190.88 455
9191.79 456
9192.69 454
9193.60 459
9194.50 453
9195.41 459
9196.31 458
9197.22 511
9198.12 533
9199.03 564
9199.93 539
9200.84 557
9201.74 574
9202.65 583
9203.56 551
9204.46 510
9205.37 611
9206.27 592
9207.18 481
9208.09 506
9208.99 530
9209.90 508
9210.80 538
9211.71 501
9212.62 489
9213.52 485
9214.43 473
9215.33 430
9216.24 459
9217.15 508
9218.05 466
9218.96 481
9219.87 465
9220.77 489
9221.68 477
9222.59 513
9223.49 499
9224.40 467
9225.31 508
9226.21 425
9227.12 424
9228.03 471
9228.93 452
9229.84 470
9230.75 452
9231.65 469
9232.56 495
9233.47 444
9234.38 467
9235.28 416
9236.19 432
9237.10 435
9238.00 437
9238.91 427
9239.82 466
9240.73 479
9241.63 434
9242.54 463
9243.45 434
9244.36 473
9245.27 433
9246.17 426
9247.08 450
9247.99 458
9248.90 441
9249.80 458
9250.71 418
9251.62 387
9252.53 436
9253.44 480
9254.34 451
9255.25 406
9256.16 453
9257.07 439
9257.98 450
9258.89 456
9259.79 453
9260.70 426
9261.61 444
9262.52 410
9263.43 434
9264.34 408
9265.25 435
9266.16 495
9267.06 474
9267.97 467
9268.88 435
9269.79 454
9270.70 401
9271.61 422
9272.52 447
9273.43 426
9274.34 431
9275.25 449
9276.15 455
9277.06 475
9277.97 464
9278.88 432
9279.79 448
9280.70 499
9281.61 455
9282.52 401
9283.43 480
9284.34 429
9285.25 416
9286.16 451
9287.07 458
9287.98 473
9288.89 467
9289.80 471
9290.71 462
9291.62 438
9292.53 460
9293.44 444
9294.35 476
9295.26 440
9296.17 439
9297.08 446
9297.99 473
9298.90 455
9299.81 416
9300.72 448
9301.63 470
9302.54 473
9303.45 460
9304.36 467
9305.27 461
9306.18 451
9307.10 473
9308.01 473
9308.92 429
9309.83 498
9310.74 548
9311.65 568
9312.56 551
9313.47 500
9314.38 497
9315.29 493
9316.21 493
9317.12 491
9318.03 500
9318.94 489
9319.85 482
9320.76 495
9321.67 468
9322.58 449
9323.50 483
9324.41 496
9325.32 458
9326.23 475
9327.14 491
9328.05 487
9328.97 450
9329.88 441
9330.79 454
9331.70 489
9332.61 456
9333.53 454
9334.44 494
9335.35 452
9336.26 450
9337.18 476
9338.09 500
9339.00 469
9339.91 490
9340.82 501
9341.74 489
9342.65 521
9343.56 535
9344.47 503
9345.39 474
9346.30 440
9347.21 472
9348.13 458
9349.04 495
9349.95 512
9350.86 506
9351.78 507
9352.69 472
9353.60 502
9354.52 494
9355.43 503
9356.34 499
9357.26 513
9358.17 525
9359.08 519
9360.00 499
9360.91 497
9361.82 477
9362.74 424
9363.65 439
9364.56 479
9365.48 467
9366.39 465
9367.30 499
9368.22 464
9369.13 486
9370.05 455
9370.96 516
9371.87 442
9372.79 426
9373.70 452
9374.62 490
9375.53 495
9376.44 531
9377.36 466
9378.27 457
9379.19 481
9380.10 479
9381.02 458
9381.93 475
9382.84 496
9383.76 479
9384.67 478
9385.59 501
9386.50 497
9387.42 454
9388.33 510
9389.25 525
9390.16 535
9391.08 519
9391.99 508
9392.91 540
9393.82 545
9394.74 535
9395.65 541
9396.57 520
9397.48 582
9398.40 586
9399.31 561
9400.23 552
9401.14 611
9402.06 572
9402.97 523
9403.89 520
9404.80 533
9405.72 530
9406.64 530
9407.55 519
9408.47 588
9409.38 547
9410.30 511
9411.21 552
9412.13 558
9413.05 566
9413.96 555
9414.88 527
9415.79 535
9416.71 549
9417.63 552
9418.54 578
9419.46 541
9420.38 535
9421.29 543
9422.21 564
9423.12 577
9424.04 582
9424.96 545
9425.87 551
9426.79 543
9427.71 527
9428.62 529
9429.54 582
9430.46 597
9431.37 567
9432.29 601
9433.21 608
9434.13 632
9435.04 647
9435.96 627
9436.88 625
9437.79 626
9438.71 607
9439.63 645
9440.55 618
9441.46 664
9442.38 613
9443.30 669
9444.22 640
9445.13 573
9446.05 616
9446.97 611
9447.89 665
9448.80 693
9449.72 716
9450.64 717
9451.56 854
9452.47 881
9453.39 999
9454.31 1062
9455.23 1083
9456.15 997
9457.06 942
9457.98 827
9458.90 780
9459.82 782
9460.74 727
9461.66 624
9462.57 583
9463.49 619
9464.41 618
9465.33 633
9466.25 602
9467.17 612
9468.09 549
9469.00 577
9469.92 571
9470.84 590
9471.76 552
9472.68 589
9473.60 631
9474.52 592
9475.44 638
9476.35 620
9477.27 570
9478.19 619
9479.11 586
9480.03 524
9480.95 592
9481.87 598
9482.79 595
9483.71 659
9484.63 631
9485.55 643
9486.47 611
9487.39 612
9488.31 606
9489.23 604
9490.15 595
9491.07 627
9491.98 621
9492.90 622
9493.82 588
9494.74 645
9495.66 596
9496.58 588
9497.50 558
9498.42 573
9499.34 506
9500.27 511
9501.19 572
9502.11 569
9503.03 562
9503.95 612
9504.87 524
9505.79 525
9506.71 595
9507.63 544
9508.55 598
9509.47 606
9510.39 579
9511.31 579
9512.23 644
9513.15 622
9514.07 524
9514.99 574
9515.92 558
9516.84 563
9517.76 561
9518.68 611
9519.60 593
9520.52 602
9521.44 620
9522.36 563
9523.28 574
9524.21 616
9525.13 530
9526.05 523
9526.97 585
9527.89 622
9528.81 658
9529.73 619
9530.66 646
9531.58 749
9532.50 776
9533.42 758
9534.34 798
9535.27 825
9536.19 788
9537.11 762
9538.03 773
9538.95 687
9539.88 682
9540.80 681
9541.72 614
9542.64 520
9543.56 548
9544.49 593
9545.41 618
9546.33 567
9547.25 619
9548.18 627
9549.10 572
9550.02 608
9550.94 613
9551.87 595
9552.79 532
9553.71 570
9554.64 525
9555.56 525
9556.48 566
9557.40 576
9558.33 602
9559.25 591
9560.17 566
9561.10 539
9562.02 530
9562.94 499
9563.87 578
9564.79 506
9565.71 558
9566.64 541
9567.56 555
9568.48 587
9569.41 607
9570.33 613
9571.25 550
9572.18 545
9573.10 551
9574.02 570
9574.95 582
9575.87 545
9576.80 557
9577.72 540
9578.64 581
9579.57 580
9580.49 579
9581.42 624
9582.34 586
9583.26 632
9584.19 612
9585.11 534
9586.04 526
9586.96 594
9587.89 578
9588.81 567
9589.74 582
9590.66 623
9591.58 588
9592.51 654
9593.43 608
9594.36 584
9595.28 664
9596.21 633
9597.13 610
9598.06 604
9598.98 601
9599.91 590
9600.83 589
9601.76 580
9602.68 602
9603.61 612
9604.53 634
9605.46 684
9606.38 645
9607.31 641
9608.24 626
9609.16 668
9610.09 652
9611.01 657
9611.94 669
9612.86 715
9613.79 725
9614.71 602
9615.64 616
9616.57 659
9617.49 629
9618.42 682
9619.34 700
9620.27 699
9621.20 687
9622.12 700
9623.05 667
9623.97 707
9624.90 677
9625.83 699
9626.75 700
9627.68 727
9628.61 666
9629.53 655
9630.46 728
9631.39 741
9632.31 772
9633.24 747
9634.17 795
9635.09 853
9636.02 814
9636.95 814
9637.87 885
9638.80 884
9639.73 913
9640.65 910
9641.58 846
9642.51 866
9643.43 879
9644.36 914
9645.29 853
9646.22 980
9647.14 1034
9648.07 1077
9649.00 1190
9649.93 1129
9650.85 1102
9651.78 1145
9652.71 1105
9653.64 1106
9654.56 1081
9655.49 1029
9656.42 1055
9657.35 1017
9658.27 919
9659.20 895
9660.13 879
9661.06 839
9661.99 838
9662.91 796
9663.84 782
9664.77 889
9665.70 840
9666.63 844
9667.56 875
9668.48 877
9669.41 889
9670.34 830
9671.27 843
9672.20 859
9673.13 920
9674.05 884
9674.98 859
9675.91 852
9676.84 858
9677.77 925
9678.70 902
9679.63 903
9680.56 990
9681.48 1014
9682.41 1028
9683.34 954
9684.27 937
9685.20 994
9686.13 1037
9687.06 1004
9687.99 1046
9688.92 997
9689.85 1082
9690.78 1073
9691.71 1110
9692.64 1103
9693.57 1143
9694.49 1200
9695.42 1187
9696.35 1204
9697.28 1365
9698.21 1405
9699.14 1518
9700.07 1620
9701.00 1604
9701.93 1598
9702.86 1557
9703.79 1513
9704.72 1354
9705.65 1294
9706.58 1125
9707.51 1067
9708.44 1053
9709.37 882
9710.30 916
9711.23 977
9712.16 901
9713.10 923
9714.03 846
9714.96 874
9715.89 886
9716.82 918
9717.75 906
9718.68 847
9719.61 876
9720.54 836
9721.47 850
9722.40 781
9723.33 778
9724.26 856
9725.20 829
9726.13 886
9727.06 902
9727.99 844
9728.92 930
9729.85 873
9730.78 878
9731.71 883
9732.65 850
9733.58 851
9734.51 795
9735.44 823
9736.37 819
9737.30 834
9738.23 887
9739.17 885
9740.10 919
9741.03 911
9741.96 882
9742.89 781
9743.83 784
9744.76 841
9745.69 789
9746.62 800
9747.55 781
9748.49 756
9749.42 784
9750.35 761
9751.28 774
9752.22 829
9753.15 888
9754.08 790
9755.01 831
9755.95 776
9756.88 833
9757.81 843
9758.74 846
9759.68 818
9760.61 806
9761.54 878
9762.47 866
9763.41 817
9764.34 801
9765.27 851
9766.21 948
9767.14 905
9768.07 813
9769.01 924
9769.94 915
9770.87 945
9771.80 927
9772.74 921
9773.67 884
9774.60 878
9775.54 920
9776.47 948
9777.41 991
9778.34 903
9779.27 942
9780.21 1098
9781.14 1000
9782.07 970
9783.01 1058
9783.94 1059
9784.88 1082
9785.81 1019
9786.74 971
9787.68 1048
9788.61 992
9789.55 938
9790.48 933
9791.41 916
9792.35 860
9793.28 897
9794.22 874
9795.15 879
9796.09 914
9797.02 946
9797.95 984
9798.89 973
9799.82 1005
9800.76 1015
9801.69 962
9802.63 904
9803.56 927
9804.50 907
9805.43 862
9806.37 790
9807.30 753
9808.24 753
9809.17 709
9810.11 780
9811.04 770
9811.98 711
9812.91 760
9813.85 742
9814.78 766
9815.72 801
9816.65 772
9817.59 762
9818.53 715
9819.46 772
9820.40 742
9821.33 803
9822.27 682
9823.20 686
9824.14 729
9825.08 690
9826.01 685
9826.95 731
9827.88 730
9828.82 697
9829.76 689
9830.69 706
9831.63 727
9832.56 692
9833.50 684
9834.44 748
9835.37 743
9836.31 736
9837.25 684
9838.18 638
9839.12 700
9840.06 731
9840.99 726
9841.93 809
9842.86 713
9843.80 704
9844.74 764
9845.68 690
9846.61 702
9847.55 663
9848.49 719
9849.42 697
9850.36 759
9851.30 702
9852.23 782
9853.17 788
9854.11 772
9855.05 784
9855.98 734
9856.92 694
9857.86 740
9858.80 750
9859.73 714
9860.67 740
9861.61 680
9862.55 764
9863.48 730
9864.42 740
9865.36 702
9866.30 749
9867.23 719
9868.17 698
9869.11 708
9870.05 688
9870.99 756
9871.92 716
9872.86 803
9873.80 739
9874.74 767
9875.68 778
9876.62 736
9877.55 698
9878.49 774
9879.43 740
9880.37 717
9881.31 750
9882.25 729
9883.18 747
9884.12 777
9885.06 709
9886.00 658
9886.94 696
9887.88 704
9888.82 705
9889.76 723
9890.69 740
9891.63 730
9892.57 745
9893.51 680
9894.45 681
9895.39 737
9896.33 670
9897.27 683
9898.21 712
9899.15 748
9900.09 717
9901.03 750
9901.97 790
9902.91 712
9903.84 703
9904.78 689
9905.72 731
9906.66 695
9907.60 713
9908.54 738
9909.48 787
9910.42 782
9911.36 783
9912.30 786
9913.24 836
9914.18 829
9915.12 752
9916.06 755
9917.00 739
9917.94 760
9918.88 766
9919.82 808
9920.77 855
9921.71 871
9922.65 919
9923.59 970
9924.53 1181
9925.47 1298
9926.41 1457
9927.35 1617
9928.29 1711
9929.23 1838
9930.17 1675
9931.11 1564
9932.05 1433
9932.99 1326
9933.94 1201
9934.88 986
9935.82 976
9936.76 918
9937.70 811
9938.64 848
9939.58 860
9940.52 788
9941.46 790
9942.41 792
9943.35 899
9944.29 900
9945.23 807
9946.17 774
9947.11 812
9948.06 676
9949.00 687
9949.94 672
9950.88 644
9951.82 663
9952.76 705
9953.71 765
9954.65 676
9955.59 725
9956.53 732
9957.47 710
9958.42 693
9959.36 703
9960.30 691
9961.24 661
9962.19 663
9963.13 747
9964.07 686
9965.01 697
9965.96 710
9966.90 738
9967.84 733
9968.78 745
9969.73 698
9970.67 691
9971.61 716
9972.56 668
9973.50 721
9974.44 667
9975.38 647
9976.33 641
9977.27 670
9978.21 625
9979.16 615
9980.10 618
9981.04 585
9981.99 570
9982.93 585
9983.87 622
9984.82 621
9985.76 620
9986.70 635
9987.65 634
9988.59 591
9989.53 584
9990.48 614
9991.42 585
9992.37 616
9993.31 591
9994.25 607
9995.20 619
9996.14 625
9997.08 605
9998.03 627
9998.97 665
9999.92 665
10000.86 594
10001.81 626
10002.75 676
10003.69 711
10004.64 706
10005.58 659
10006.53 672
10007.47 669
10008.42 678
10009.36 638
10010.31 621
10011.25 601
10012.19 621
10013.14 589
10014.08 598
10015.03 579
10015.97 639
10016.92 614
10017.86 610
10018.81 605
10019.75 600
10020.70 563
10021.64 609
10022.59 595
10023.54 621
10024.48 634
10025.43 581
10026.37 550
10027.32 615
10028.26 573
10029.21 526
10030.15 525
10031.10 505
10032.04 544
10032.99 568
10033.94 552
10034.88 539
10035.83 555
10036.77 562
10037.72 534
10038.67 573
10039.61 593
10040.56 588
10041.50 592
10042.45 580
10043.40 533
10044.34 542
10045.29 545
10046.23 530
10047.18 552
10048.13 543
10049.07 490
10050.02 559
10050.97 539
10051.91 494
10052.86 493
10053.81 507
10054.75 507
10055.70 511
10056.65 543
10057.59 514
10058.54 524
10059.49 526
10060.43 516
10061.38 516
10062.33 510
10063.28 531
10064.22 547
10065.17 534
10066.12 486
10067.07 478
10068.01 498
10068.96 511
10069.91 474
10070.85 525
10071.80 548
10072.75 522
10073.70 506
10074.65 526
10075.59 553
10076.54 515
10077.49 526
10078.44 531
10079.38 482
10080.33 501
10081.28 537
10082.23 500
10083.18 515
10084.12 529
10085.07 548
10086.02 539
10086.97 513
10087.92 483
10088.87 493
10089.81 494
10090.76 514
10091.71 487
10092.66 489
10093.61 501
10094.56 473
10095.51 514
10096.45 450
10097.40 520
10098.35 524
10099.30 523
10100.25 511
10101.20 512
10102.15 491
10103.10 463
10104.05 490
10104.99 474
10105.94 451
10106.89 475
10107.84 490
10108.79 479
10109.74 439
10110.69 457
10111.64 494
10112.59 483
10113.54 452
10114.49 436
10115.44 457
10116.39 466
10117.34 475
10118.29 444
10119.24 477
10120.19 436
10121.14 467
10122.09 453
10123.04 466
10123.99 457
10124.94 471
10125.89 479
10126.84 462
10127.79 424
10128.74 475
10129.69 480
10130.64 460
10131.59 448
10132.54 441
10133.49 475
10134.44 462
10135.39 480
10136.34 467
10137.29 473
10138.24 427
10139.19 467
10140.14 427
10141.09 419
10142.04 447
10143.00 424
10143.95 433
10144.90 401
10145.85 392
10146.80 433
10147.75 446
10148.70 436
10149.65 452
10150.60 476
10151.56 433
10152.51 432
10153.46 411
10154.41 439
10155.36 438
10156.31 431
10157.26 429
10158.22 455
10159.17 467
10160.12 379
10161.07 378
10162.02 411
10162.97 460
10163.93 434
10164.88 423
10165.83 454
10166.78 467
10167.73 382
10168.69 426
10169.64 427
10170.59 443
10171.54 426
10172.49 409
10173.45 439
10174.40 435
10175.35 440
10176.30 406
10177.26 394
10178.21 436
10179.16 455
10180.11 426
10181.07 434
10182.02 397
10182.97 413
10183.93 432
10184.88 445
10185.83 404
10186.78 406
10187.74 447
10188.69 446
10189.64 430
10190.60 399
10191.55 450
10192.50 438
10193.46 447
10194.41 460
10195.36 443
10196.32 485
10197.27 482
10198.22 449
10199.18 437
10200.13 446
10201.08 433
10202.04 430
10202.99 442
10203.94 443
10204.90 446
10205.85 477
10206.81 489
10207.76 499
10208.71 456
10209.67 484
10210.62 448
10211.58 511
10212.53 461
10213.48 451
10214.44 468
10215.39 482
10216.35 476
10217.30 446
10218.26 393
10219.21 383
10220.17 420
10221.12 446
10222.07 457
10223.03 438
10223.98 453
10224.94 406
10225.89 401
10226.85 411
10227.80 449
10228.76 388
10229.71 407
10230.67 430
10231.62 435
10232.58 425
10233.53 423
10234.49 436
10235.44 436
10236.40 444
10237.35 502
10238.31 419
10239.27 434
10240.22 443
10241.18 442
10242.13 441
10243.09 458
10244.04 425
10245.00 453
10245.95 445
10246.91 413
10247.87 405
10248.82 439
10249.78 425
10250.73 403
10251.69 398
10252.65 403
10253.60 429
10254.56 467
10255.51 437
10256.47 426
10257.43 429
10258.38 433
10259.34 408
10260.30 398
10261.25 376
10262.21 418
10263.16 369
10264.12 393
10265.08 381
10266.03 388
10266.99 382
10267.95 415
10268.90 465
10269.86 473
10270.82 425
10271.78 389
10272.73 390
10273.69 384
10274.65 431
10275.60 454
10276.56 401
10277.52 430
10278.48 441
10279.43 463
10280.39 454
10281.35 425
10282.30 413
10283.26 406
10284.22 390
10285.18 391
10286.13 378
10287.09 372
10288.05 362
10289.01 432
10289.97 405
10290.92 384
10291.88 427
10292.84 431
10293.80 442
10294.75 436
10295.71 434
10296.67 446
10297.63 420
10298.59 403
10299.55 402
10300.50 420
10301.46 410
10302.42 374
10303.38 370
10304.34 396
10305.30 420
10306.25 416
10307.21 370
10308.17 407
10309.13 438
10310.09 384
10311.05 392
10312.01 414
10312.97 374
10313.92 370
10314.88 415
10315.84 388
10316.80 376
10317.76 410
10318.72 397
10319.68 398
10320.64 369
10321.60 372
10322.56 408
10323.52 372
10324.47 355
10325.43 365
10326.39 392
10327.35 427
10328.31 422
10329.27 368
10330.23 393
10331.19 366
10332.15 341
10333.11 345
10334.07 377
10335.03 379
10335.99 366
10336.95 369
10337.91 373
10338.87 359
10339.83 442
10340.79 412
10341.75 377
10342.71 334
10343.67 377
10344.63 386
10345.59 434
10346.55 375
10347.51 400
10348.47 369
10349.43 345
10350.40 385
10351.36 383
10352.32 374
10353.28 351
10354.24 365
10355.20 372
10356.16 352
10357.12 349
10358.08 365
10359.04 339
10360.00 405
10360.96 380
10361.93 383
10362.89 399
10363.85 395
10364.81 369
10365.77 358
10366.73 367
10367.69 338
10368.65 384
10369.62 403
10370.58 344
10371.54 325
10372.50 367
10373.46 366
10374.42 386
10375.39 341
10376.35 356
10377.31 362
10378.27 353
10379.23 392
10380.20 385
10381.16 377
10382.12 402
10383.08 429
10384.04 402
10385.01 365
10385.97 360
10386.93 362
10387.89 374
10388.86 375
10389.82 363
10390.78 356
10391.74 361
10392.71 396
10393.67 415
10394.63 365
10395.59 359
10396.56 421
10397.52 420
10398.48 423
10399.44 363
10400.41 398
10401.37 368
10402.33 370
10403.30 349
10404.26 362
10405.22 344
10406.19 418
10407.15 406
10408.11 385
10409.08 414
10410.04 377
10411.00 363
10411.97 382
10412.93 416
10413.89 406
10414.86 427
10415.82 449
10416.78 431
10417.75 517
10418.71 546
10419.67 545
10420.64 609
10421.60 578
10422.57 524
10423.53 533
10424.49 517
10425.46 498
10426.42 476
10427.39 422
10428.35 414
10429.32 405
10430.28 471
10431.24 379
10432.21 380
10433.17 428
10434.14 410
10435.10 406
10436.07 387
10437.03 380
10438.00 414
10438.96 372
10439.93 405
10440.89 341
10441.85 354
10442.82 359
10443.78 344
10444.75 339
10445.71 312
10446.68 382
10447.64 390
10448.61 366
10449.58 384
10450.54 361
10451.51 368
10452.47 375
10453.44 370
10454.40 359
10455.37 389
10456.33 421
10457.30 402
10458.26 352
10459.23 383
10460.20 341
10461.16 329
10462.13 342
10463.09 357
10464.06 381
10465.02 378
10465.99 333
10466.96 333
10467.92 348
10468.89 330
10469.85 327
10470.82 370
10471.79 354
10472.75 355
10473.72 361
10474.69 373
10475.65 375
10476.62 311
10477.59 311
10478.55 391
10479.52 364
10480.48 338
10481.45 325
10482.42 333
10483.38 364
10484.35 370
10485.32 361
10486.29 360
10487.25 337
10488.22 371
10489.19 355
10490.15 349
10491.12 381
10492.09 364
10493.06 371
10494.02 369
10494.99 379
10495.96 382
10496.92 401
10497.89 352
10498.86 385
10499.83 361
10500.79 356
10501.76 359
10502.73 368
10503.70 353
10504.66 333
10505.63 345
10506.60 365
10507.57 375
10508.54 335
10509.50 317
10510.47 386
10511.44 344
10512.41 330
10513.38 375
10514.34 420
10515.31 356
10516.28 362
10517.25 348
10518.22 329
10519.19 334
10520.15 343
10521.12 345
10522.09 360
10523.06 359
10524.03 354
10525.00 317
10525.97 322
10526.94 341
10527.90 309
10528.87 294
10529.84 319
10530.81 323
10531.78 314
10532.75 350
10533.72 330
10534.69 380
10535.66 346
10536.63 326
10537.59 353
10538.56 363
10539.53 348
10540.50 379
10541.47 353
10542.44 321
10543.41 366
10544.38 305
10545.35 328
10546.32 325
10547.29 339
10548.26 309
10549.23 325
10550.20 359
10551.17 341
10552.14 298
10553.11 364
10554.08 355
10555.05 332
10556.02 345
10556.99 336
10557.96 364
10558.93 343
10559.90 365
10560.87 383
10561.84 364
10562.81 350
10563.78 342
10564.75 339
10565.72 396
10566.69 320
10567.66 325
10568.63 354
10569.61 357
10570.58 304
10571.55 313
10572.52 362
10573.49 360
10574.46 339
10575.43 355
10576.40 397
10577.37 362
10578.34 363
10579.32 357
10580.29 362
10581.26 338
10582.23 372
10583.20 340
10584.17 364
10585.14 335
10586.11 338
10587.09 327
10588.06 373
10589.03 347
10590.00 344
10590.97 348
10591.94 349
10592.92 333
10593.89 304
10594.86 305
10595.83 406
10596.80 348
10597.78 361
10598.75 347
10599.72 329
10600.69 333
10601.66 333
10602.64 353
10603.61 316
10604.58 339
10605.55 344
10606.53 335
10607.50 337
10608.47 364
10609.44 358
10610.42 346
10611.39 350
10612.36 360
10613.33 371
10614.31 329
10615.28 315
10616.25 338
10617.23 308
10618.20 303
10619.17 334
10620.15 292
10621.12 345
10622.09 366
10623.06 372
10624.04 390
10625.01 351
10625.98 306
10626.96 320
10627.93 330
10628.90 341
10629.88 353
10630.85 301
10631.83 289
10632.80 341
10633.77 381
10634.75 379
10635.72 310
10636.69 348
10637.67 339
10638.64 369
10639.62 389
10640.59 435
10641.56 405
10642.54 374
10643.51 385
10644.49 346
10645.46 302
10646.43 347
10647.41 347
10648.38 360
10649.36 346
10650.33 302
10651.31 327
10652.28 329
10653.26 300
10654.23 317
10655.20 348
10656.18 350
10657.15 335
10658.13 314
10659.10 367
10660.08 326
10661.05 351
10662.03 355
10663.00 334
10663.98 337
10664.95 336
10665.93 329
10666.90 329
10667.88 335
10668.86 331
10669.83 309
10670.81 319
10671.78 309
10672.76 301
10673.73 334
10674.71 319
10675.68 349
10676.66 327
10677.63 319
10678.61 336
10679.59 317
10680.56 366
10681.54 335
10682.51 327
10683.49 311
10684.47 349
10685.44 382
10686.42 284
10687.39 318
10688.37 335
10689.35 293
10690.32 285
10691.30 311
10692.28 334
10693.25 337
10694.23 288
10695.20 287
10696.18 269
10697.16 297
10698.13 334
10699.11 356
10700.09 349
10701.06 297
10702.04 292
10703.02 295
10704.00 336
10704.97 288
10705.95 325
10706.93 323
10707.90 302
10708.88 289
10709.86 297
10710.83 335
10711.81 325
10712.79 300
10713.77 326
10714.74 309
10715.72 307
10716.70 335
10717.68 356
10718.65 354
10719.63 343
10720.61 298
10721.59 332
10722.57 299
10723.54 341
10724.52 306
10725.50 296
10726.48 339
10727.45 303
10728.43 297
10729.41 287
10730.39 316
10731.37 327
10732.35 305
10733.32 274
10734.30 269
10735.28 286
10736.26 302
10737.24 294
10738.22 274
10739.19 294
10740.17 336
10741.15 315
10742.13 300
10743.11 333
10744.09 305
10745.07 301
10746.04 313
10747.02 298
10748.00 291
10748.98 300
10749.96 287
10750.94 330
10751.92 314
10752.90 305
10753.88 315
10754.86 306
10755.84 272
10756.81 285
10757.79 287
10758.77 274
10759.75 322
10760.73 305
10761.71 309
10762.69 317
10763.67 316
10764.65 317
10765.63 256
10766.61 291
10767.59 303
10768.57 317
10769.55 275
10770.53 328
10771.51 313
10772.49 311
10773.47 300
10774.45 266
10775.43 283
10776.41 303
10777.39 312
10778.37 318
10779.35 297
10780.33 263
10781.31 326
10782.29 301
10783.27 288
10784.25 273
10785.23 310
10786.21 350
10787.20 344
10788.18 318
10789.16 296
10790.14 309
10791.12 281
10792.10 298
10793.08 299
10794.06 316
10795.04 327
10796.02 300
10797.01 322
10797.99 311
10798.97 308
10799.95 321
10800.93 313
10801.91 328
10802.89 289
10803.87 310
10804.86 315
10805.84 314
10806.82 315
10807.80 315
10808.78 274
10809.76 317
10810.75 315
10811.73 325
10812.71 309
10813.69 272
10814.67 268
10815.66 294
10816.64 340
10817.62 290
10818.60 312
10819.58 282
10820.57 278
10821.55 296
10822.53 277
10823.51 321
10824.50 304
10825.48 286
10826.46 307
10827.44 304
10828.43 306
10829.41 318
10830.39 288
10831.37 286
10832.36 321
10833.34 347
10834.32 332
10835.30 275
10836.29 309
10837.27 278
10838.25 287
10839.24 267
10840.22 297
10841.20 301
10842.19 345
10843.17 312
10844.15 293
10845.14 325
10846.12 323
10847.10 309
10848.09 317
10849.07 287
10850.05 282
10851.04 294
10852.02 274
10853.00 271
10853.99 276
10854.97 281
10855.96 314
10856.94 307
10857.92 296
10858.91 305
10859.89 310
10860.88 315
10861.86 271
10862.84 275
10863.83 312
10864.81 280
10865.80 302
10866.78 305
10867.77 296
10868.75 291
10869.73 278
10870.72 305
10871.70 299
10872.69 341
10873.67 297
10874.66 308
10875.64 311
10876.63 330
10877.61 307
10878.60 345
10879.58 275
10880.57 287
10881.55 319
10882.54 299
10883.52 341
10884.51 323
10885.49 315
10886.48 264
10887.46 317
10888.45 352
10889.43 353
10890.42 350
10891.40 396
10892.39 396
10893.37 361
10894.36 322
10895.35 319
10896.33 337
10897.32 303
10898.30 305
10899.29 333
10900.27 330
10901.26 309
10902.25 327
10903.23 344
10904.22 319
10905.20 304
10906.19 346
10907.18 365
10908.16 342
10909.15 312
10910.14 325
10911.12 356
10912.11 352
10913.09 337
10914.08 318
10915.07 313
10916.05 318
10917.04 341
10918.03 345
10919.01 333
10920.00 329
10920.99 341
10921.97 361
10922.96 343
10923.95 329
10924.94 332
10925.92 318
10926.91 330
10927.90 355
10928.88 378
10929.87 315
10930.86 322
10931.85 313
10932.83 348
10933.82 373
10934.81 365
10935.79 377
10936.78 376
10937.77 369
10938.76 342
10939.75 345
10940.73 342
10941.72 302
10942.71 274
10943.70 346
10944.68 346
10945.67 374
10946.66 370
10947.65 351
10948.64 336
10949.62 361
10950.61 374
10951.60 400
10952.59 395
10953.58 373
10954.56 362
10955.55 373
10956.54 401
10957.53 379
10958.52 405
10959.51 436
10960.50 430
10961.48 422
10962.47 435
10963.46 394
10964.45 426
10965.44 382
10966.43 408
10967.42 365
10968.41 361
10969.39 380
10970.38 395
10971.37 364
10972.36 368
10973.35 367
10974.34 359
10975.33 382
10976.32 375
10977.31 394
10978.30 367
10979.29 378
10980.28 363
10981.27 368
10982.26 407
10983.25 408
10984.23 388
10985.22 362
10986.21 352
10987.20 387
10988.19 399
10989.18 339
10990.17 390
10991.16 358
10992.15 366
10993.14 319
10994.13 383
10995.12 435
10996.11 449
10997.10 412
10998.09 431
10999.08 458
11000.08 427
11001.07 526
11002.06 520
11003.05 482
11004.04 478
11005.03 412
11006.02 388
11007.01 393
11008.00 376
11008.99 424
11009.98 428
11010.97 372
11011.96 354
11012.95 392
11013.94 421
11014.94 389
11015.93 320
11016.92 397
11017.91 396
11018.90 413
11019.89 406
11020.88 349
11021.87 364
11022.87 363
11023.86 358
11024.85 357
11025.84 320
11026.83 394
11027.82 358
11028.82 360
11029.81 318
11030.80 320
11031.79 331
11032.78 360
11033.77 355
11034.77 365
11035.76 326
11036.75 368
11037.74 387
11038.73 367
11039.73 366
11040.72 365
11041.71 393
11042.70 374
11043.70 381
11044.69 379
11045.68 372
11046.67 371
11047.67 373
11048.66 363
11049.65 347
11050.64 338
11051.64 356
11052.63 351
11053.62 329
11054.61 332
11055.61 351
11056.60 376
11057.59 358
11058.59 354
11059.58 373
11060.57 361
11061.56 381
11062.56 327
11063.55 351
11064.54 361
11065.54 346
11066.53 348
11067.52 308
11068.52 363
11069.51 362
11070.51 340
11071.50 358
11072.49 351
11073.49 336
11074.48 346
11075.47 317
11076.47 307
11077.46 329
11078.45 349
11079.45 392
11080.44 337
11081.44 329
11082.43 363
11083.43 353
11084.42 349
11085.41 336
11086.41 321
11087.40 326
11088.40 323
11089.39 375
11090.39 366
11091.38 339
11092.37 363
11093.37 375
11094.36 338
11095.36 356
11096.35 366
11097.35 409
11098.34 354
11099.34 380
11100.33 389
11101.33 367
11102.32 388
11103.32 377
11104.31 366
11105.31 336
11106.30 346
11107.30 345
11108.29 351
11109.29 296
11110.28 312
11111.28 370
11112.27 343
11113.27 363
11114.26 398
11115.26 396
11116.26 384
11117.25 384
11118.25 372
11119.24 359
11120.24 411
11121.23 415
11122.23 386
11123.23 378
11124.22 410
11125.22 382
11126.21 395
11127.21 424
11128.21 428
11129.20 413
11130.20 435
11131.20 448
11132.19 439
11133.19 397
11134.18 362
11135.18 350
11136.18 358
11137.17 377
11138.17 347
11139.17 373
11140.16 332
11141.16 361
11142.16 341
11143.15 325
11144.15 396
11145.15 397
11146.14 360
11147.14 423
11148.14 416
11149.14 345
11150.13 333
11151.13 405
11152.13 372
11153.12 370
11154.12 353
11155.12 331
11156.12 318
11157.11 341
11158.11 345
11159.11 355
11160.11 320
11161.10 357
11162.10 319
11163.10 362
11164.10 329
11165.09 345
11166.09 330
11167.09 353
11168.09 329
11169.09 366
11170.08 355
11171.08 374
11172.08 330
11173.08 341
11174.08 336
11175.07 342
11176.07 350
11177.07 334
11178.07 349
11179.07 339
11180.07 377
11181.07 361
11182.06 331
11183.06 329
11184.06 365
11185.06 346
11186.06 321
11187.06 286
11188.06 303
11189.05 337
11190.05 346
11191.05 347
11192.05 335
11193.05 312
11194.05 328
11195.05 340
11196.05 288
11197.05 297
11198.05 305
11199.05 371
11200.05 335
11201.04 344
11202.04 300
11203.04 294
11204.04 322
11205.04 276
11206.04 310
11207.04 361
11208.04 360
11209.04 340
11210.04 343
11211.04 358
11212.04 314
11213.04 325
11214.04 327
11215.04 330
11216.04 333
11217.04 323
11218.04 322
11219.04 283
11220.04 300
11221.04 302
11222.04 326
11223.04 313
11224.04 301
11225.04 306
11226.04 308
11227.04 324
11228.04 314
11229.05 323
11230.05 326
11231.05 368
11232.05 368
11233.05 288
11234.05 290
11235.05 357
11236.05 326
11237.05 332
11238.05 309
11239.05 330
11240.06 299
11241.06 300
11242.06 332
11243.06 353
11244.06 308
11245.06 319
11246.06 335
11247.06 345
11248.07 327
11249.07 331
11250.07 347
11251.07 314
11252.07 311
11253.07 323
11254.08 327
11255.08 334
11256.08 385
11257.08 308
11258.08 320
11259.09 308
11260.09 316
11261.09 327
11262.09 359
11263.09 312
11264.10 316
11265.10 345
11266.10 291
11267.10 313
11268.11 329
11269.11 319
11270.11 310
11271.11 318
11272.12 354
11273.12 302
11274.12 325
11275.12 317
11276.13 353
11277.13 365
11278.13 359
11279.13 381
11280.14 342
11281.14 327
11282.14 344
11283.15 316
11284.15 343
11285.15 323
11286.16 345
11287.16 324
11288.16 317
11289.17 383
11290.17 343
11291.17 340
11292.18 302
11293.18 305
11294.18 286
11295.19 331
11296.19 319
11297.19 327
11298.20 306
11299.20 305
11300.21 329
11301.21 340
11302.21 360
11303.22 304
11304.22 330
11305.23 318
11306.23 303
11307.23 325
11308.24 341
11309.24 332
11310.25 363
11311.25 388
11312.25 385
11313.26 353
11314.26 345
11315.27 349
11316.27 413
11317.28 387
11318.28 365
11319.29 342
11320.29 327
11321.30 342
11322.30 365
11323.31 375
11324.31 349
11325.32 364
11326.32 353
11327.33 344
11328.33 349
11329.34 333
11330.34 330
11331.35 346
11332.35 324
11333.36 299
11334.36 297
11335.37 325
11336.37 308
11337.38 289
11338.38 264
11339.39 303
11340.39 324
11341.40 328
11342.41 309
11343.41 315
11344.42 298
11345.42 318
11346.43 288
11347.44 302
11348.44 298
11349.45 269
11350.45 315
11351.46 333
11352.47 317
11353.47 315
11354.48 344
11355.48 318
11356.49 287
11357.50 312
11358.50 288
11359.51 325
11360.52 309
11361.52 288
11362.53 302
11363.54 286
11364.54 295
11365.55 311
11366.56 310
11367.56 319
11368.57 335
11369.58 324
11370.58 326
11371.59 265
11372.60 288
11373.61 304
11374.61 335
11375.62 320
11376.63 294
11377.63 303
11378.64 314
11379.65 337
11380.66 328
11381.66 298
11382.67 318
11383.68 340
11384.69 369
11385.69 339
11386.70 306
11387.71 255
11388.72 282
11389.72 324
11390.73 337
11391.74 326
11392.75 322
11393.76 356
11394.76 337
11395.77 286
11396.78 313
11397.79 320
11398.80 313
11399.80 304
11400.81 337
11401.82 304
11402.83 356
11403.84 267
11404.85 285
11405.86 324
11406.86 367
11407.87 329
11408.88 304
11409.89 276
11410.90 316
11411.91 307
11412.92 303
11413.92 303
11414.93 356
11415.94 389
11416.95 360
11417.96 303
11418.97 345
11419.98 312
11420.99 298
11422.00 330
11423.01 318
11424.02 334
11425.03 335
11426.03 332
11427.04 318
11428.05 310
11429.06 301
11430.07 306
11431.08 298
11432.09 302
11433.10 302
11434.11 298
11435.12 367
11436.13 355
11437.14 349
11438.15 316
11439.16 308
11440.17 318
11441.18 282
11442.19 312
11443.20 330
11444.21 325
11445.22 316
11446.23 321
11447.24 292
11448.25 301
11449.26 331
11450.27 353
11451.28 333
11452.30 348
11453.31 303
11454.32 379
11455.33 347
11456.34 321
11457.35 322
11458.36 317
11459.37 322
11460.38 310
11461.39 343
11462.40 309
11463.41 309
11464.43 323
11465.44 337
11466.45 316
11467.46 354
11468.47 327
11469.48 315
11470.49 336
11471.50 359
11472.52 355
11473.53 352
11474.54 373
11475.55 340
11476.56 347
11477.57 346
11478.59 339
11479.60 394
11480.61 397
11481.62 348
11482.63 310
11483.65 325
11484.66 358
11485.67 368
11486.68 342
11487.69 362
11488.71 371
11489.72 360
11490.73 390
11491.74 395
11492.75 404
11493.77 368
11494.78 382
11495.79 400
11496.80 419
11497.82 404
11498.83 425
11499.84 397
11500.86 378
11501.87 395
11502.88 393
11503.89 396
11504.91 390
11505.92 418
11506.93 410
11507.95 403
11508.96 393
11509.97 373
11510.98 388
11512.00 370
11513.01 399
11514.02 417
11515.04 423
11516.05 403
11517.06 404
11518.08 433
11519.09 384
11520.11 431
11521.12 394
11522.13 396
11523.15 406
11524.16 419
11525.17 429
11526.19 424
11527.20 451
11528.22 484
11529.23 409
11530.24 419
11531.26 419
11532.27 429
11533.29 414
11534.30 456
11535.31 453
11536.33 445
11537.34 438
11538.36 430
11539.37 463
11540.39 506
11541.40 477
11542.41 445
11543.43 455
11544.44 409
11545.46 451
11546.47 462
11547.49 472
11548.50 502
11549.52 471
11550.53 470
11551.55 454
11552.56 463
11553.58 459
11554.59 456
11555.61 483
11556.62 471
11557.64 525
11558.65 494
11559.67 494
11560.68 477
11561.70 514
11562.72 533
11563.73 507
11564.75 491
11565.76 546
11566.78 529
11567.79 510
11568.81 536
11569.82 542
11570.84 535
11571.86 535
11572.87 557
11573.89 550
11574.90 567
11575.92 551
11576.94 552
11577.95 583
11578.97 568
11579.98 606
11581.00 559
11582.02 596
11583.03 609
11584.05 650
11585.07 642
11586.08 649
11587.10 650
11588.12 676
11589.13 691
11590.15 744
11591.17 686
11592.18 715
11593.20 733
11594.22 688
11595.23 713
11596.25 752
11597.27 843
11598.28 844
11599.30 943
11600.32 932
11601.34 951
11602.35 1032
11603.37 1110
11604.39 1194
11605.40 1150
11606.42 1118
11607.44 1095
11608.46 1043
11609.47 1031
11610.49 1005
11611.51 1035
11612.53 1026
11613.54 1012
11614.56 1058
11615.58 1011
11616.60 1076
11617.62 1045
11618.63 1071
11619.65 1076
11620.67 1104
11621.69 1088
11622.71 1085
11623.72 1067
11624.74 1145
11625.76 1156
11626.78 1185
11627.80 1301
11628.82 1422
11629.83 1622
11630.85 1727
11631.87 1972
11632.89 2258
11633.91 2402
11634.93 2400
11635.94 2319
11636.96 2265
11637.98 2109
11639.00 1854
11640.02 1658
11641.04 1501
11642.06 1327
11643.08 1192
11644.10 1164
11645.11 1112
11646.13 968
11647.15 966
11648.17 925
11649.19 953
11650.21 907
11651.23 899
11652.25 911
11653.27 824
11654.29 796
11655.31 853
11656.33 827
11657.35 820
11658.37 785
11659.39 805
11660.41 815
11661.43 770
11662.45 784
11663.47 771
11664.49 821
11665.51 774
11666.53 759
11667.55 766
11668.57 767
11669.59 831
11670.61 795
11671.63 816
11672.65 884
11673.67 819
11674.69 812
11675.71 844
11676.73 809
11677.75 772
11678.77 751
11679.79 691
11680.81 718
11681.83 687
11682.85 672
11683.87 628
11684.89 634
11685.91 603
11686.93 617
11687.96 659
11688.98 634
11690.00 617
11691.02 647
11692.04 602
11693.06 640
11694.08 631
11695.10 623
11696.13 621
11697.15 620
11698.17 585
11699.19 607
11700.21 630
11701.23 586
11702.25 648
11703.28 626
11704.30 672
11705.32 635
11706.34 631
11707.36 596
11708.38 701
11709.41 746
11710.43 715
11711.45 683
11712.47 720
11713.49 735
11714.52 727
11715.54 629
11716.56 646
11717.58 724
11718.61 654
11719.63 667
11720.65 608
11721.67 673
11722.69 648
11723.72 663
11724.74 667
11725.76 645
11726.78 571
11727.81 649
11728.83 641
11729.85 585
11730.88 653
11731.90 591
11732.92 616
11733.94 602
11734.97 581
11735.99 553
11737.01 571
11738.04 555
11739.06 586
11740.08 563
11741.11 567
11742.13 563
11743.15 641
11744.18 578
11745.20 536
11746.22 528
11747.25 550
11748.27 583
11749.29 494
11750.32 559
11751.34 557
11752.37 540
11753.39 510
11754.41 516
11755.44 514
11756.46 572
11757.49 502
11758.51 523
11759.53 529
11760.56 565
11761.58 508
11762.61 489
11763.63 494
11764.65 455
11765.68 441
11766.70 518
11767.73 515
11768.75 517
11769.78 495
11770.80 483
11771.83 462
11772.85 452
11773.87 465
11774.90 508
11775.92 485
11776.95 485
11777.97 510
11779.00 536
11780.02 512
11781.05 490
11782.07 445
11783.10 411
11784.12 460
11785.15 462
11786.17 540
11787.20 490
11788.23 491
11789.25 458
11790.28 511
11791.30 488
11792.33 445
11793.35 443
11794.38 423
11795.40 416
11796.43 460
11797.46 438
11798.48 411
11799.51 450
11800.53 449
11801.56 437
11802.58 464
11803.61 450
11804.64 406
11805.66 413
11806.69 426
11807.72 391
11808.74 434
11809.77 406
11810.79 414
11811.82 402
11812.85 396
11813.87 400
11814.90 404
11815.93 415
11816.95 388
11817.98 391
11819.01 423
11820.03 370
11821.06 404
11822.09 401
11823.11 397
11824.14 352
11825.17 366
11826.19 373
11827.22 401
11828.25 380
11829.28 383
11830.30 413
11831.33 374
11832.36 377
11833.38 372
11834.41 405
11835.44 375
11836.47 370
11837.49 346
11838.52 362
11839.55 385
11840.58 376
11841.60 382
11842.63 352
11843.66 358
11844.69 354
11845.72 354
11846.74 347
11847.77 337
11848.80 322
11849.83 360
11850.85 343
11851.88 299
11852.91 311
11853.94 341
11854.97 315
11856.00 321
11857.02 299
11858.05 343
11859.08 356
11860.11 344
11861.14 370
11862.17 315
11863.20 350
11864.22 324
11865.25 371
11866.28 354
11867.31 301
11868.34 344
11869.37 322
11870.40 350
11871.43 310
11872.45 319
11873.48 301
11874.51 311
11875.54 322
11876.57 316
11877.60 304
11878.63 302
11879.66 355
11880.69 310
11881.72 315
11882.75 304
11883.78 295
11884.81 315
11885.84 321
11886.86 296
11887.89 288
11888.92 296
11889.95 336
11890.98 329
11892.01 289
11893.04 269
11894.07 267
11895.10 302
11896.13 337
11897.16 333
11898.19 308
11899.22 299
11900.25 320
11901.28 338
11902.31 323
11903.34 341
11904.38 328
11905.41 284
11906.44 283
11907.47 307
11908.50 302
11909.53 280
11910.56 262
11911.59 290
11912.62 309
11913.65 274
11914.68 289
11915.71 292
11916.74 266
11917.77 278
11918.81 294
11919.84 279
11920.87 293
11921.90 291
11922.93 298
11923.96 287
11924.99 289
11926.02 310
11927.06 288
11928.09 290
11929.12 305
11930.15 305
11931.18 268
11932.21 265
11933.24 290
11934.28 256
11935.31 277
11936.34 295
11937.37 298
11938.40 302
11939.43 300
11940.47 272
11941.50 255
11942.53 324
11943.56 289
11944.60 269
11945.63 290
11946.66 272
11947.69 270
11948.72 263
11949.76 268
11950.79 282
11951.82 293
11952.85 262
11953.89 262
11954.92 279
11955.95 283
11956.98 258
11958.02 292
11959.05 291
11960.08 265
11961.12 268
11962.15 311
11963.18 273
11964.21 269
11965.25 260
11966.28 270
11967.31 305
11968.35 263
11969.38 266
11970.41 229
11971.45 269
11972.48 288
11973.51 270
11974.55 220
11975.58 295
11976.61 304
11977.65 301
11978.68 259
11979.71 234
11980.75 275
11981.78 263
11982.82 271
11983.85 255
11984.88 265
11985.92 286
11986.95 281
11987.98 276
11989.02 263
11990.05 227
11991.09 262
11992.12 278
11993.16 261
11994.19 263
11995.22 292
11996.26 244
11997.29 272
11998.33 325
11999.36 292
12000.40 313
12001.43 296
12002.47 291
12003.50 274
12004.53 265
12005.57 258
12006.60 249
12007.64 262
12008.67 289
12009.71 258
12010.74 279
12011.78 304
12012.81 285
12013.85 265
12014.88 249
12015.92 312
12016.95 301
12017.99 271
12019.03 250
12020.06 267
12021.10 305
12022.13 273
12023.17 259
12024.20 271
12025.24 256
12026.27 322
12027.31 305
12028.35 282
12029.38 235
12030.42 237
12031.45 239
12032.49 250
12033.53 293
12034.56 297
12035.60 302
12036.63 263
12037.67 258
12038.71 266
12039.74 304
12040.78 248
12041.81 295
12042.85 280
12043.89 274
12044.92 249
12045.96 262
12047.00 299
12048.03 298
12049.07 270
12050.11 270
12051.14 260
12052.18 253
12053.22 290
12054.25 274
12055.29 291
12056.33 267
12057.36 307
12058.40 310
12059.44 256
12060.48 270
12061.51 258
12062.55 254
12063.59 258
12064.62 264
12065.66 242
12066.70 265
12067.74 287
12068.77 285
12069.81 280
12070.85 307
12071.89 266
12072.93 264
12073.96 285
12075.00 283
12076.04 295
12077.08 263
12078.11 254
12079.15 240
12080.19 252
12081.23 260
12082.27 311
12083.30 258
12084.34 276
12085.38 256
12086.42 251
12087.46 298
12088.50 287
12089.53 257
12090.57 288
12091.61 252
12092.65 280
12093.69 269
12094.73 261
12095.77 264
12096.80 261
12097.84 308
12098.88 278
12099.92 292
12100.96 274
12102.00 280
12103.04 267
12104.08 283
12105.12 268
12106.15 271
12107.19 253
12108.23 291
12109.27 277
12110.31 255
12111.35 256
12112.39 242
12113.43 255
12114.47 275
12115.51 305
12116.55 289
12117.59 256
12118.63 262
12119.67 244
12120.71 262
12121.75 304
12122.79 250
12123.83 256
12124.87 257
12125.91 254
12126.95 257
12127.99 236
12129.03 282
12130.07 263
12131.11 245
12132.15 249
12133.19 255
12134.23 247
12135.27 275
12136.31 269
12137.35 261
12138.39 265
12139.43 285
12140.47 290
12141.51 266
12142.55 280
12143.59 233
12144.63 273
12145.67 261
12146.71 272
12147.75 249
12148.80 237
12149.84 240
12150.88 223
12151.92 265
12152.96 266
12154.00 261
12155.04 292
12156.08 307
12157.12 279
12158.17 247
12159.21 255
12160.25 246
12161.29 260
12162.33 276
12163.37 242
12164.42 271
12165.46 244
12166.50 243
12167.54 263
12168.58 236
12169.62 251
12170.67 251
12171.71 242
12172.75 270
12173.79 273
12174.83 266
12175.88 257
12176.92 244
12177.96 270
12179.00 257
12180.04 256
12181.09 244
12182.13 243
12183.17 283
12184.21 225
12185.26 280
12186.30 280
12187.34 270
12188.38 287
12189.43 266
12190.47 267
12191.51 263
12192.56 273
12193.60 251
12194.64 258
12195.68 314
12196.73 272
12197.77 248
12198.81 266
12199.86 291
12200.90 263
12201.94 235
12202.99 248
12204.03 262
12205.07 242
12206.12 275
12207.16 274
12208.20 257
12209.25 280
12210.29 268
12211.33 245
12212.38 228
12213.42 243
12214.46 254
12215.51 250
12216.55 265
12217.60 292
12218.64 282
12219.68 276
12220.73 228
12221.77 258
12222.82 292
12223.86 280
12224.90 267
12225.95 241
12226.99 225
12228.04 259
12229.08 264
12230.13 273
12231.17 249
12232.22 257
12233.26 279
12234.30 273
12235.35 257
12236.39 265
12237.44 298
12238.48 278
12239.53 257
12240.57 251
12241.62 294
12242.66 266
12243.71 253
12244.75 287
12245.80 276
12246.84 291
12247.89 313
12248.93 272
12249.98 272
12251.02 276
12252.07 265
12253.12 283
12254.16 281
12255.21 291
12256.25 258
12257.30 252
12258.34 254
12259.39 267
12260.43 282
12261.48 231
12262.53 237
12263.57 213
12264.62 263
12265.66 282
12266.71 244
12267.76 227
12268.80 219
12269.85 252
12270.89 248
12271.94 260
12272.99 249
12274.03 238
12275.08 262
12276.13 286
12277.17 292
12278.22 253
12279.26 261
12280.31 279
12281.36 248
12282.40 257
12283.45 229
12284.50 212
12285.55 281
12286.59 248
12287.64 238
12288.69 269
12289.73 257
12290.78 238
12291.83 240
12292.87 232
12293.92 235
12294.97 256
12296.02 255
12297.06 272
12298.11 249
12299.16 267
12300.20 289
12301.25 277
12302.30 238
12303.35 252
12304.40 276
12305.44 263
12306.49 260
12307.54 258
12308.59 276
12309.63 252
12310.68 237
12311.73 289
12312.78 278
12313.83 254
12314.87 217
12315.92 209
12316.97 262
12318.02 254
12319.07 265
12320.11 244
12321.16 262
12322.21 249
12323.26 236
12324.31 223
12325.36 196
12326.40 282
12327.45 244
12328.50 212
12329.55 222
12330.60 214
12331.65 217
12332.70 224
12333.75 225
12334.79 255
12335.84 256
12336.89 225
12337.94 220
12338.99 210
12340.04 219
12341.09 210
12342.14 215
12343.19 277
12344.24 247
12345.29 208
12346.34 240
12347.39 244
12348.43 241
12349.48 215
12350.53 208
12351.58 230
12352.63 242
12353.68 235
12354.73 257
12355.78 259
12356.83 238
12357.88 216
12358.93 245
12359.98 266
12361.03 271
12362.08 258
12363.13 229
12364.18 185
12365.23 216
12366.28 216
12367.33 214
12368.38 197
12369.43 220
12370.48 201
12371.53 240
12372.58 231
12373.64 199
12374.69 237
12375.74 227
12376.79 213
12377.84 252
12378.89 215
12379.94 229
12380.99 246
12382.04 258
12383.09 224
12384.14 205
12385.19 210
12386.25 225
12387.30 218
12388.35 225
12389.40 184
12390.45 247
12391.50 221
12392.55 224
12393.60 214
12394.66 215
12395.71 234
12396.76 231
12397.81 231
12398.86 227
12399.91 211
12400.97 231
12402.02 245
12403.07 210
12404.12 214
12405.17 221
12406.22 212
12407.28 217
12408.33 224
12409.38 236
12410.43 239
12411.49 258
12412.54 253
12413.59 208
12414.64 238
12415.69 234
12416.75 275
12417.80 265
12418.85 240
12419.90 232
12420.96 237
12422.01 249
12423.06 235
12424.11 232
12425.17 259
12426.22 245
12427.27 224
12428.33 255
12429.38 271
12430.43 248
12431.48 210
12432.54 234
12433.59 265
12434.64 232
12435.70 222
12436.75 236
12437.80 236
12438.86 264
12439.91 215
12440.96 244
12442.02 226
12443.07 195
12444.12 205
12445.18 192
12446.23 235
12447.29 221
12448.34 241
12449.39 244
12450.45 226
12451.50 198
12452.55 259
12453.61 238
12454.66 234
12455.72 245
12456.77 241
12457.82 227
12458.88 267
12459.93 214
12460.99 272
12462.04 230
12463.10 261
12464.15 246
12465.20 220
12466.26 210
12467.31 241
12468.37 246
12469.42 226
12470.48 269
12471.53 242
12472.59 258
12473.64 271
12474.70 235
12475.75 247
12476.81 244
12477.86 266
12478.92 261
12479.97 286
12481.03 254
12482.08 235
12483.14 256
12484.19 276
12485.25 236
12486.30 268
12487.36 255
12488.41 316
12489.47 296
12490.52 261
12491.58 311
12492.64 353
12493.69 438
12494.75 389
12495.80 396
12496.86 363
12497.91 387
12498.97 382
12500.03 372
12501.08 319
12502.14 363
12503.19 324
12504.25 280
12505.31 294
12506.36 287
12507.42 291
12508.48 274
12509.53 268
12510.59 277
12511.64 247
12512.70 283
12513.76 236
12514.81 254
12515.87 243
12516.93 263
12517.98 271
12519.04 301
12520.10 267
12521.15 248
12522.21 247
12523.27 276
12524.33 306
12525.38 246
12526.44 205
12527.50 259
12528.55 259
12529.61 240
12530.67 238
12531.72 270
12532.78 249
12533.84 254
12534.90 242
12535.95 276
12537.01 232
12538.07 223
12539.13 279
12540.18 249
12541.24 257
12542.30 245
12543.36 234
12544.42 243
12545.47 253
12546.53 256
12547.59 229
12548.65 253
12549.71 227
12550.76 224
12551.82 250
12552.88 242
12553.94 256
12555.00 262
12556.05 245
12557.11 290
12558.17 270
12559.23 284
12560.29 298
12561.35 256
12562.40 246
12563.46 232
12564.52 242
12565.58 261
12566.64 282
12567.70 274
12568.76 262
12569.82 273
12570.88 274
12571.93 326
12572.99 318
12574.05 285
12575.11 302
12576.17 368
12577.23 361
12578.29 331
12579.35 361
12580.41 333
12581.47 312
12582.53 288
12583.59 260
12584.65 251
12585.70 260
12586.76 268
12587.82 245
12588.88 234
12589.94 247
12591.00 227
12592.06 252
12593.12 220
12594.18 272
12595.24 225
12596.30 271
12597.36 248
12598.42 220
12599.48 277
12600.54 270
12601.60 257
12602.66 251
12603.72 245
12604.78 226
12605.84 265
12606.90 249
12607.97 243
12609.03 271
12610.09 247
12611.15 257
12612.21 262
12613.27 265
12614.33 258
12615.39 255
12616.45 269
12617.51 260
12618.57 266
12619.63 239
12620.69 245
12621.76 233
12622.82 254
12623.88 248
12624.94 247
12626.00 254
12627.06 249
12628.12 251
12629.18 247
12630.25 259
12631.31 269
12632.37 266
12633.43 242
12634.49 262
12635.55 237
12636.62 236
12637.68 218
12638.74 232
12639.80 232
12640.86 187
12641.92 219
12642.99 229
12644.05 211
12645.11 235
12646.17 248
12647.23 231
12648.30 236
12649.36 267
12650.42 278
12651.48 339
12652.55 257
12653.61 265
12654.67 301
12655.73 269
12656.80 259
12657.86 268
12658.92 266
12659.98 259
12661.05 267
12662.11 259
12663.17 215
12664.23 239
12665.30 225
12666.36 249
12667.42 269
12668.49 266
12669.55 275
12670.61 252
12671.68 251
12672.74 229
12673.80 251
12674.87 244
12675.93 245
12676.99 237
12678.06 238
12679.12 245
12680.18 250
12681.25 218
12682.31 237
12683.37 260
12684.44 246
12685.50 208
12686.57 213
12687.63 218
12688.69 220
12689.76 235
12690.82 207
12691.88 243
12692.95 225
12694.01 248
12695.08 217
12696.14 227
12697.21 270
12698.27 260
12699.33 236
12700.40 172
12701.46 219
12702.53 243
12703.59 230
12704.66 227
12705.72 212
12706.79 226
12707.85 252
12708.92 239
12709.98 234
12711.04 224
12712.11 221
12713.17 211
12714.24 229
12715.30 232
12716.37 211
12717.43 241
12718.50 238
12719.56 223
12720.63 238
12721.70 224
12722.76 185
12723.83 216
12724.89 197
12725.96 224
12727.02 243
12728.09 229
12729.15 196
12730.22 223
12731.28 241
12732.35 215
12733.42 205
12734.48 217
12735.55 210
12736.61 209
12737.68 206
12738.75 213
12739.81 240
12740.88 252
12741.94 237
12743.01 251
12744.08 246
12745.14 216
12746.21 182
12747.28 219
12748.34 207
12749.41 246
12750.47 190
12751.54 195
12752.61 195
12753.67 214
12754.74 212
12755.81 218
12756.87 207
12757.94 214
12759.01 214
12760.07 238
12761.14 247
12762.21 211
12763.28 204
12764.34 218
12765.41 206
12766.48 213
12767.54 196
12768.61 228
12769.68 214
12770.75 182
12771.81 204
12772.88 197
12773.95 219
12775.02 220
12776.08 207
12777.15 174
12778.22 172
12779.29 194
12780.35 202
12781.42 194
12782.49 234
12783.56 201
12784.63 218
12785.69 212
12786.76 194
12787.83 221
12788.90 199
12789.97 210
12791.03 219
12792.10 241
12793.17 193
12794.24 229
12795.31 210
12796.38 200
12797.44 207
12798.51 223
12799.58 229
12800.65 234
12801.72 210
12802.79 226
12803.86 211
12804.92 209
12805.99 192
12807.06 195
12808.13 213
12809.20 207
12810.27 201
12811.34 204
12812.41 195
12813.48 206
12814.55 231
12815.61 174
12816.68 197
12817.75 182
12818.82 181
12819.89 229
12820.96 200
12822.03 182
12823.10 199
12824.17 206
12825.24 201
12826.31 225
12827.38 203
12828.45 194
12829.52 206
12830.59 203
12831.66 203
12832.73 206
12833.80 182
12834.87 207
12835.94 190
12837.01 207
12838.08 221
12839.15 199
12840.22 189
12841.29 202
12842.36 205
12843.43 196
12844.50 231
12845.57 251
12846.64 262
12847.71 211
12848.78 182
12849.85 195
12850.92 194
12851.99 178
12853.06 212
12854.14 243
12855.21 196
12856.28 201
12857.35 181
12858.42 199
12859.49 208
12860.56 205
12861.63 211
12862.70 189
12863.77 184
12864.85 205
12865.92 184
12866.99 161
12868.06 207
12869.13 212
12870.20 206
12871.27 191
12872.35 189
12873.42 165
12874.49 191
12875.56 220
12876.63 213
12877.70 191
12878.78 194
12879.85 190
12880.92 211
12881.99 168
12883.06 192
12884.14 223
12885.21 212
12886.28 200
12887.35 176
12888.43 196
12889.50 170
12890.57 201
12891.64 193
12892.71 184
12893.79 206
12894.86 214
12895.93 214
12897.00 207
12898.08 175
12899.15 179
12900.22 186
12901.30 181
12902.37 174
12903.44 178
12904.51 177
12905.59 227
12906.66 162
12907.73 179
12908.81 164
12909.88 152
12910.95 191
12912.03 198
12913.10 174
12914.17 201
12915.25 213
12916.32 184
12917.39 172
12918.47 177
12919.54 170
12920.61 185
12921.69 202
12922.76 231
12923.83 184
12924.91 186
12925.98 213
12927.06 214
12928.13 182
12929.20 210
12930.28 187
12931.35 185
12932.43 201
12933.50 178
12934.57 157
12935.65 183
12936.72 168
12937.80 161
12938.87 174
12939.95 203
12941.02 212
12942.09 192
12943.17 184
12944.24 192
12945.32 193
12946.39 188
12947.47 179
12948.54 187
12949.62 220
12950.69 185
12951.77 197
12952.84 187
12953.92 200
12954.99 190
12956.07 178
12957.14 176
12958.22 175
12959.29 206
12960.37 199
12961.44 190
12962.52 189
12963.59 204
12964.67 190
12965.74 194
12966.82 188
12967.90 190
12968.97 194
12970.05 169
12971.12 181
12972.20 182
12973.27 191
12974.35 201
12975.43 172
12976.50 190
12977.58 174
12978.65 165
12979.73 171
12980.81 174
12981.88 198
12982.96 175
12984.03 204
12985.11 192
12986.19 191
12987.26 240
12988.34 194
12989.42 202
12990.49 199
12991.57 171
12992.65 200
12993.72 194
12994.80 199
12995.88 222
12996.95 234
12998.03 213
12999.11 200
13000.18 231
13001.26 220
13002.34 216
13003.41 207
13004.49 183
13005.57 199
13006.65 173
13007.72 190
13008.80 195
13009.88 209
13010.95 218
13012.03 195
13013.11 214
13014.19 216
13015.26 214
13016.34 228
13017.42 219
13018.50 220
13019.58 239
13020.65 216
13021.73 217
13022.81 229
13023.89 242
13024.96 210
13026.04 196
13027.12 221
13028.20 242
13029.28 263
13030.35 233
13031.43 212
13032.51 249
13033.59 259
13034.67 239
13035.75 243
13036.82 256
13037.90 239
13038.98 211
13040.06 219
13041.14 226
13042.22 223
13043.30 250
13044.37 230
13045.45 235
13046.53 219
13047.61 246
13048.69 213
13049.77 207
13050.85 220
13051.93 252
13053.01 214
13054.09 235
13055.16 230
13056.24 199
13057.32 215
13058.40 198
13059.48 223
13060.56 237
13061.64 243
13062.72 202
13063.80 226
13064.88 235
13065.96 243
13067.04 224
13068.12 208
13069.20 188
13070.28 198
13071.36 202
13072.44 226
13073.52 231
13074.60 225
13075.68 239
13076.76 254
13077.84 254
13078.92 217
13080.00 226
13081.08 196
13082.16 210
13083.24 206
13084.32 219
13085.40 230
13086.48 244
13087.56 211
13088.64 210
13089.72 222
13090.80 193
13091.88 215
13092.96 184
13094.05 215
13095.13 213
13096.21 214
13097.29 202
13098.37 209
13099.45 214
13100.53 203
13101.61 197
13102.69 239
13103.77 188
13104.86 204
13105.94 216
13107.02 240
13108.10 243
13109.18 220
13110.26 236
13111.34 210
13112.43 231
13113.51 198
13114.59 220
13115.67 225
13116.75 186
13117.83 232
13118.92 207
13120.00 220
13121.08 214
13122.16 243
13123.24 207
13124.33 248
13125.41 246
13126.49 214
13127.57 221
13128.65 225
13129.74 193
13130.82 248
13131.90 218
13132.98 246
13134.07 233
13135.15 215
13136.23 180
13137.31 211
13138.40 211
13139.48 218
13140.56 203
13141.64 210
13142.73 218
13143.81 220
13144.89 196
13145.98 186
13147.06 187
13148.14 197
13149.23 222
13150.31 210
13151.39 192
13152.47 196
13153.56 207
13154.64 177
13155.72 189
13156.81 204
13157.89 218
13158.97 215
13160.06 200
13161.14 227
13162.23 178
13163.31 184
13164.39 184
13165.48 173
13166.56 174
13167.64 188
13168.73 175
13169.81 185
13170.90 184
13171.98 183
13173.06 184
13174.15 162
13175.23 177
13176.32 172
13177.40 177
13178.48 177
13179.57 224
13180.65 209
13181.74 196
13182.82 169
13183.91 245
13184.99 197
13186.08 235
13187.16 213
13188.25 233
13189.33 207
13190.42 192
13191.50 194
13192.58 197
13193.67 172
13194.75 199
13195.84 216
13196.92 231
13198.01 189
13199.09 180
13200.18 193
13201.27 200
13202.35 186
13203.44 194
13204.52 201
13205.61 213
13206.69 187
13207.78 183
13208.86 215
13209.95 213
13211.03 186
13212.12 191
13213.21 190
13214.29 196
13215.38 185
13216.46 226
13217.55 233
13218.63 212
13219.72 219
13220.81 223
13221.89 197
13222.98 171
13224.07 198
13225.15 184
13226.24 196
13227.32 179
13228.41 172
13229.50 196
13230.58 178
13231.67 216
13232.76 171
13233.84 170
13234.93 186
13236.02 197
13237.10 194
13238.19 198
13239.28 234
13240.36 191
13241.45 182
13242.54 197
13243.62 197
13244.71 189
13245.80 186
13246.89 200
13247.97 222
13249.06 220
13250.15 176
13251.23 213
13252.32 212
13253.41 165
13254.50 177
13255.58 180
13256.67 202
13257.76 195
13258.85 177
13259.93 177
13261.02 204
13262.11 181
13263.20 191
13264.28 181
13265.37 200
13266.46 202
13267.55 194
13268.64 193
13269.72 197
13270.81 191
13271.90 175
13272.99 170
13274.08 197
13275.17 204
13276.25 199
13277.34 186
13278.43 183
13279.52 205
13280.61 190
13281.70 202
13282.78 194
13283.87 202
13284.96 174
13286.05 198
13287.14 208
13288.23 203
13289.32 195
13290.41 172
13291.49 168
13292.58 175
13293.67 182
13294.76 196
13295.85 191
13296.94 186
13298.03 175
13299.12 183
13300.21 216
13301.30 196
13302.39 196
13303.48 216
13304.57 184
13305.66 147
13306.74 173
13307.83 197
13308.92 163
13310.01 188
13311.10 168
13312.19 207
13313.28 191
13314.37 192
13315.46 188
13316.55 187
13317.64 161
13318.73 171
13319.82 185
13320.91 179
13322.00 178
13323.09 184
13324.18 169
13325.27 192
13326.36 185
13327.45 165
13328.55 159
13329.64 171
13330.73 156
13331.82 150
13332.91 160
13334.00 172
13335.09 189
13336.18 167
13337.27 175
13338.36 168
13339.45 178
13340.54 171
13341.63 178
13342.73 166
13343.82 162
13344.91 199
13346.00 172
13347.09 167
13348.18 161
13349.27 171
13350.36 179
13351.46 210
13352.55 144
13353.64 158
13354.73 183
13355.82 180
13356.91 172
13358.00 147
13359.10 183
13360.19 191
13361.28 204
13362.37 154
13363.46 153
13364.56 190
13365.65 195
13366.74 174
13367.83 175
13368.92 176
13370.02 172
13371.11 190
13372.20 193
13373.29 139
13374.38 165
13375.48 174
13376.57 172
13377.66 169
13378.75 157
13379.85 146
13380.94 172
13382.03 178
13383.13 171
13384.22 166
13385.31 156
13386.40 186
13387.50 174
13388.59 156
13389.68 131
13390.78 158
13391.87 180
13392.96 178
13394.05 177
13395.15 161
13396.24 173
13397.33 167
13398.43 182
13399.52 168
13400.61 166
13401.71 177
13402.80 163
13403.89 172
13404.99 183
13406.08 141
13407.18 139
13408.27 170
13409.36 149
13410.46 183
13411.55 141
13412.64 185
13413.74 170
13414.83 141
13415.93 174
13417.02 189
13418.12 182
13419.21 166
13420.30 140
13421.40 145
13422.49 151
13423.59 157
13424.68 136
13425.78 154
13426.87 147
13427.96 177
13429.06 185
13430.15 187
13431.25 190
13432.34 189
13433.44 157
13434.53 182
13435.63 150
13436.72 166
13437.82 149
13438.91 149
13440.01 157
13441.10 156
13442.20 162
13443.29 147
13444.39 153
13445.48 123
13446.58 147
13447.67 180
13448.77 164
13449.86 160
13450.96 152
13452.06 140
13453.15 152
13454.25 172
13455.34 165
13456.44 179
13457.53 181
13458.63 159
13459.73 146
13460.82 153
13461.92 178
13463.01 164
13464.11 165
13465.20 156
13466.30 137
13467.40 172
13468.49 166
13469.59 164
13470.69 184
13471.78 149
13472.88 150
13473.98 176
13475.07 173
13476.17 140
13477.26 148
13478.36 183
13479.46 157
13480.55 155
13481.65 149
13482.75 151
13483.84 131
13484.94 187
13486.04 161
13487.14 154
13488.23 145
13489.33 168
13490.43 136
13491.52 158
13492.62 159
13493.72 162
13494.82 160
13495.91 144
13497.01 150
13498.11 148
13499.20 171
13500.30 188
13501.40 177
13502.50 149
13503.60 171
13504.69 155
13505.79 174
13506.89 162
13507.99 159
13509.08 168
13510.18 163
13511.28 201
13512.38 185
13513.48 148
13514.57 168
13515.67 167
13516.77 189
13517.87 186
13518.97 165
13520.06 161
13521.16 163
13522.26 184
13523.36 160
13524.46 155
13525.56 127
13526.66 137
13527.75 126
13528.85 131
13529.95 138
13531.05 164
13532.15 153
13533.25 145
13534.35 129
13535.45 148
13536.54 153
13537.64 153
13538.74 143
13539.84 138
13540.94 129
13542.04 166
13543.14 159
13544.24 156
13545.34 163
13546.44 134
13547.54 156
13548.64 176
13549.74 154
13550.83 161
13551.93 134
13553.03 133
13554.13 141
13555.23 128
13556.33 145
13557.43 162
13558.53 156
13559.63 158
13560.73 156
13561.83 143
13562.93 145
13564.03 149
13565.13 148
13566.23 127
13567.33 145
13568.43 148
13569.53 139
13570.63 156
13571.73 158
13572.84 171
13573.94 157
13575.04 157
13576.14 167
13577.24 151
13578.34 163
13579.44 145
13580.54 151
13581.64 161
13582.74 167
13583.84 148
13584.94 148
13586.04 162
13587.14 154
13588.25 168
13589.35 159
13590.45 157
13591.55 179
13592.65 172
13593.75 157
13594.85 173
13595.95 190
13597.06 158
13598.16 167
13599.26 134
13600.36 152
13601.46 157
13602.56 160
13603.67 167
13604.77 176
13605.87 168
13606.97 154
13608.07 158
13609.17 165
13610.28 152
13611.38 168
13612.48 167
13613.58 175
13614.68 156
13615.79 166
13616.89 154
13617.99 155
13619.09 164
13620.20 136
13621.30 132
13622.40 134
13623.50 185
13624.61 171
13625.71 141
13626.81 121
13627.91 161
13629.02 152
13630.12 154
13631.22 150
13632.33 173
13633.43 150
13634.53 135
13635.63 147
13636.74 161
13637.84 171
13638.94 168
13640.05 144
13641.15 160
13642.25 174
13643.36 193
13644.46 160
13645.56 192
13646.67 170
13647.77 136
13648.87 172
13649.98 156
13651.08 139
13652.18 140
13653.29 161
13654.39 163
13655.50 169
13656.60 172
13657.70 161
13658.81 152
13659.91 145
13661.02 146
13662.12 137
13663.22 148
13664.33 154
13665.43 166
13666.54 155
13667.64 158
13668.74 147
13669.85 135
13670.95 141
13672.06 121
13673.16 157
13674.27 154
13675.37 157
13676.48 151
13677.58 154
13678.69 159
13679.79 144
13680.90 133
13682.00 166
13683.10 165
13684.21 160
13685.31 128
13686.42 146
13687.52 141
13688.63 139
13689.74 149
13690.84 150
13691.95 156
13693.05 153
13694.16 162
13695.26 158
13696.37 120
13697.47 130
13698.58 167
13699.68 149
13700.79 154
13701.90 148
13703.00 164
13704.11 166
13705.21 175
13706.32 135
13707.42 171
13708.53 149
13709.64 147
13710.74 155
13711.85 156
13712.95 176
13714.06 152
13715.17 147
13716.27 154
13717.38 130
13718.49 168
13719.59 182
13720.70 139
13721.81 140
13722.91 168
13724.02 167
13725.12 180
13726.23 171
13727.34 179
13728.44 166
13729.55 183
13730.66 179
13731.77 177
13732.87 173
13733.98 156
13735.09 150
13736.19 168
13737.30 151
13738.41 142
13739.51 159
13740.62 163
13741.73 172
13742.84 181
13743.94 174
13745.05 148
13746.16 148
13747.27 155
13748.37 156
13749.48 167
13750.59 188
13751.70 174
13752.80 209
13753.91 162
13755.02 160
13756.13 161
13757.24 188
13758.34 186
13759.45 168
13760.56 173
13761.67 176
13762.78 185
13763.88 171
13764.99 162
13766.10 177
13767.21 174
13768.32 146
13769.43 163
13770.53 165
13771.64 198
13772.75 187
13773.86 188
13774.97 200
13776.08 161
13777.19 189
13778.29 203
13779.40 185
13780.51 179
13781.62 158
13782.73 174
13783.84 164
13784.95 131
13786.06 157
13787.17 188
13788.28 190
13789.38 185
13790.49 186
13791.60 158
13792.71 187
13793.82 188
13794.93 188
13796.04 154
13797.15 148
13798.26 161
13799.37 188
13800.48 177
13801.59 177
13802.70 178
13803.81 182
13804.92 141
13806.03 162
13807.14 182
13808.25 162
13809.36 167
13810.47 182
13811.58 181
13812.69 171
13813.80 149
13814.91 170
13816.02 160
13817.13 141
13818.24 147
13819.35 185
13820.46 165
13821.57 164
13822.68 131
13823.79 158
13824.90 166
13826.01 159
13827.12 158
13828.24 168
13829.35 180
13830.46 180
13831.57 146
13832.68 142
13833.79 159
13834.90 170
13836.01 167
13837.12 142
13838.23 146
13839.35 134
13840.46 152
13841.57 132
13842.68 141
13843.79 173
13844.90 188
13846.01 143
13847.13 153
13848.24 143
13849.35 183
13850.46 155
13851.57 159
13852.68 179
13853.80 158
13854.91 165
13856.02 158
13857.13 151
13858.24 177
13859.36 149
13860.47 145
13861.58 152
13862.69 188
13863.80 179
13864.92 172
13866.03 166
13867.14 168
13868.25 149
13869.37 135
13870.48 168
13871.59 188
13872.70 155
13873.82 157
13874.93 183
13876.04 163
13877.15 171
13878.27 148
13879.38 171
13880.49 154
13881.61 174
13882.72 150
13883.83 156
13884.94 163
13886.06 169
13887.17 191
13888.28 177
13889.40 148
13890.51 166
13891.62 158
13892.74 192
13893.85 161
13894.96 200
13896.08 196
13897.19 179
13898.30 167
13899.42 181
13900.53 164
13901.65 147
13902.76 175
13903.87 164
13904.99 152
13906.10 185
13907.21 175
13908.33 172
13909.44 166
13910.56 187
13911.67 185
13912.79 171
13913.90 169
13915.01 166
13916.13 172
13917.24 192
13918.36 147
13919.47 173
13920.59 179
13921.70 144
13922.81 148
13923.93 154
13925.04 133
13926.16 160
13927.27 151
13928.39 140
13929.50 145
13930.62 165
13931.73 172
13932.85 149
13933.96 153
13935.08 165
13936.19 156
13937.31 152
13938.42 144
13939.54 150
13940.65 190
13941.77 154
13942.88 148
13944.00 158
13945.12 156
13946.23 165
13947.35 138
13948.46 167
13949.58 156
13950.69 145
13951.81 130
13952.93 149
13954.04 148
13955.16 176
13956.27 123
13957.39 158
13958.50 146
13959.62 146
13960.74 157
13961.85 191
13962.97 160
13964.09 139
13965.20 173
13966.32 156
13967.43 131
13968.55 173
13969.67 195
13970.78 174
13971.90 161
13973.02 174
13974.13 159
13975.25 143
13976.37 141
13977.48 130
13978.60 155
13979.72 168
13980.83 148
13981.95 156
13983.07 149
13984.19 188
13985.30 160
13986.42 189
13987.54 171
13988.65 162
13989.77 145
13990.89 145
13992.01 145
13993.12 138
13994.24 140
13995.36 151
13996.48 162
13997.59 155
13998.71 173
13999.83 153
14000.95 177
14002.06 140
14003.18 124
14004.30 133
14005.42 134
14006.54 149
14007.65 143
14008.77 130
14009.89 179
14011.01 164
14012.13 153
14013.24 157
14014.36 151
14015.48 146
14016.60 150
14017.72 159
14018.84 134
14019.95 158
14021.07 156
14022.19 133
14023.31 147
14024.43 140
14025.55 146
14026.67 151
14027.79 140
14028.90 191
14030.02 157
14031.14 147
14032.26 151
14033.38 168
14034.50 184
14035.62 156
14036.74 167
14037.86 171
14038.98 177
14040.09 157
14041.21 162
14042.33 163
14043.45 156
14044.57 147
14045.69 162
14046.81 149
14047.93 168
14049.05 158
14050.17 173
14051.29 164
14052.41 167
14053.53 159
14054.65 142
14055.77 165
14056.89 172
14058.01 159
14059.13 155
14060.25 154
14061.37 157
14062.49 181
14063.61 199
14064.73 168
14065.85 193
14066.97 191
14068.09 220
14069.21 180
14070.33 182
14071.45 165
14072.57 171
14073.69 166
14074.81 161
14075.94 137
14077.06 167
14078.18 172
14079.30 155
14080.42 160
14081.54 219
14082.66 212
14083.78 203
14084.90 194
14086.02 186
14087.14 190
14088.27 208
14089.39 200
14090.51 203
14091.63 212
14092.75 210
14093.87 189
14094.99 189
14096.12 176
14097.24 186
14098.36 196
14099.48 185
14100.60 184
14101.72 191
14102.85 208
14103.97 179
14105.09 212
14106.21 195
14107.33 203
14108.46 198
14109.58 148
14110.70 164
14111.82 174
14112.94 194
14114.07 166
14115.19 174
14116.31 161
14117.43 180
14118.56 181
14119.68 163
14120.80 175
14121.92 178
14123.05 166
14124.17 169
14125.29 168
14126.41 185
14127.54 162
14128.66 166
14129.78 180
14130.90 186
14132.03 186
14133.15 167
14134.27 159
14135.40 215
14136.52 166
14137.64 169
14138.77 151
14139.89 179
14141.01 172
14142.14 182
14143.26 137
14144.38 189
14145.51 201
14146.63 221
14147.75 179
14148.88 175
14150.00 174
14151.12 171
14152.25 162
14153.37 182
14154.50 155
14155.62 162
14156.74 146
14157.87 179
14158.99 174
14160.12 155
14161.24 194
14162.36 161
14163.49 171
14164.61 166
14165.74 156
14166.86 157
14167.99 152
14169.11 163
14170.23 178
14171.36 179
14172.48 178
14173.61 178
14174.73 156
14175.86 172
14176.98 158
14178.11 162
14179.23 141
14180.36 169
14181.48 153
14182.61 149
14183.73 168
14184.86 158
14185.98 177
14187.11 176
14188.23 173
14189.36 199
14190.48 191
14191.61 147
14192.73 165
14193.86 145
14194.98 158
14196.11 165
14197.24 181
14198.36 170
14199.49 160
14200.61 159
14201.74 175
14202.86 159
14203.99 170
14205.12 162
14206.24 148
14207.37 147
14208.49 136
14209.62 184
14210.75 179
14211.87 183
14213.00 146
14214.12 159
14215.25 156
14216.38 142
14217.50 173
14218.63 138
14219.76 152
14220.88 161
14222.01 158
14223.14 191
14224.26 164
14225.39 134
14226.52 188
14227.64 140
14228.77 150
14229.90 136
14231.02 180
14232.15 168
14233.28 155
14234.40 154
14235.53 158
14236.66 157
14237.78 177
14238.91 223
14240.04 163
14241.17 149
14242.29 177
14243.42 171
14244.55 120
14245.68 152
14246.80 169
14247.93 149
14249.06 162
14250.19 157
14251.31 142
14252.44 142
14253.57 151
14254.70 172
14255.83 134
14256.95 140
14258.08 171
14259.21 178
14260.34 178
14261.47 186
14262.59 193
14263.72 156
14264.85 162
14265.98 158
14267.11 164
14268.23 155
14269.36 153
14270.49 141
14271.62 153
14272.75 136
14273.88 155
14275.01 170
14276.13 170
14277.26 160
14278.39 141
14279.52 158
14280.65 168
14281.78 174
14282.91 150
14284.04 143
14285.17 158
14286.29 176
14287.42 138
14288.55 147
14289.68 174
14290.81 192
14291.94 174
14293.07 167
14294.20 154
14295.33 124
14296.46 151
14297.59 163
14298.72 145
14299.85 130
14300.98 146
14302.11 162
14303.24 152
14304.37 131
14305.50 151
14306.63 143
14307.76 151
14308.89 139
14310.02 116
14311.15 149
14312.28 168
14313.41 173
14314.54 161
14315.67 142
14316.80 159
14317.93 158
14319.06 162
14320.19 148
14321.32 143
14322.45 146
14323.58 145
14324.71 136
14325.84 130
14326.97 127
14328.10 139
14329.23 176
14330.36 148
14331.49 150
14332.63 170
14333.76 147
14334.89 149
14336.02 125
14337.15 149
14338.28 152
14339.41 170
14340.54 160
14341.67 145
14342.81 142
14343.94 168
14345.07 159
14346.20 150
14347.33 152
14348.46 125
14349.59 149
14350.73 148
14351.86 163
14352.99 142
14354.12 142
14355.25 158
14356.39 149
14357.52 168
14358.65 150
14359.78 163
14360.91 150
14362.05 162
14363.18 142
14364.31 160
14365.44 152
14366.57 143
14367.71 141
14368.84 171
14369.97 152
14371.10 139
14372.24 149
14373.37 162
14374.50 168
14375.63 169
14376.77 152
14377.90 149
14379.03 143
14380.16 172
14381.30 153
14382.43 139
14383.56 161
14384.70 142
14385.83 153
14386.96 184
14388.10 126
14389.23 139
14390.36 182
14391.49 168
14392.63 185
14393.76 167
14394.89 161
14396.03 171
14397.16 192
14398.30 171
14399.43 174
14400.56 177
14401.70 171
14402.83 145
14403.96 171
14405.10 175
14406.23 170
14407.37 193
14408.50 158
14409.63 187
14410.77 172
14411.90 189
14413.04 158
14414.17 151
14415.30 160
14416.44 167
14417.57 157
14418.71 183
14419.84 211
14420.98 196
14422.11 174
14423.24 176
14424.38 164
14425.51 165
14426.65 168
14427.78 160
14428.92 155
14430.05 168
14431.19 182
14432.32 161
14433.46 183
14434.59 168
14435.73 189
14436.86 199
14438.00 195
14439.13 157
14440.27 154
14441.40 178
14442.54 181
14443.67 215
14444.81 182
14445.94 182
14447.08 194
14448.21 200
14449.35 191
14450.49 178
14451.62 172
14452.76 189
14453.89 202
14455.03 170
14456.16 201
14457.30 194
14458.44 234
14459.57 224
14460.71 235
14461.84 214
14462.98 204
14464.12 247
14465.25 255
14466.39 227
14467.52 237
14468.66 254
14469.80 297
14470.93 256
14472.07 253
14473.21 279
14474.34 266
14475.48 259
14476.62 249
14477.75 249
14478.89 244
14480.03 290
14481.16 248
14482.30 259
14483.44 277
14484.57 251
14485.71 215
14486.85 215
14487.98 234
14489.12 209
14490.26 192
14491.40 189
14492.53 186
14493.67 172
14494.81 152
14495.94 228
14497.08 201
14498.22 182
14499.36 198
14500.49 183
14501.63 182
14502.77 184
14503.91 212
14505.05 186
14506.18 153
14507.32 165
14508.46 164
14509.60 163
14510.73 147
14511.87 162
14513.01 165
14514.15 197
14515.29 172
14516.43 159
14517.56 165
14518.70 191
14519.84 156
14520.98 190
14522.12 209
14523.25 156
14524.39 166
14525.53 177
14526.67 158
14527.81 167
14528.95 167
14530.09 171
14531.23 139
14532.36 129
14533.50 159
14534.64 179
14535.78 151
14536.92 167
14538.06 165
14539.20 160
14540.34 160
14541.48 156
14542.62 143
14543.75 156
14544.89 166
14546.03 140
14547.17 150
14548.31 173
14549.45 152
14550.59 147
14551.73 165
14552.87 175
14554.01 136
14555.15 175
14556.29 143
14557.43 141
14558.57 177
14559.71 193
14560.85 187
14561.99 167
14563.13 201
14564.27 182
14565.41 152
14566.55 152
14567.69 173
14568.83 143
14569.97 165
14571.11 143
14572.25 146
14573.39 143
14574.53 166
14575.67 141
14576.81 142
14577.95 180
14579.09 156
14580.23 152
14581.37 198
14582.52 175
14583.66 173
14584.80 153
14585.94 164
14587.08 184
14588.22 165
14589.36 161
14590.50 172
14591.64 167
14592.78 154
14593.93 142
14595.07 146
14596.21 158
14597.35 157
14598.49 150
14599.63 136
14600.77 148
14601.92 150
14603.06 140
14604.20 150
14605.34 155
14606.48 169
14607.62 153
14608.77 168
14609.91 150
14611.05 148
14612.19 162
14613.33 155
14614.47 167
14615.62 169
14616.76 197
14617.90 160
14619.04 153
14620.19 163
14621.33 167
14622.47 174
14623.61 186
14624.76 180
14625.90 170
14627.04 172
14628.18 148
14629.33 157
14630.47 137
14631.61 145
14632.75 172
14633.90 146
14635.04 157
14636.18 144
14637.32 146
14638.47 157
14639.61 166
14640.75 147
14641.90 139
14643.04 154
14644.18 145
14645.33 154
14646.47 136
14647.61 142
14648.76 131
14649.90 133
14651.04 140
14652.19 152
14653.33 150
14654.47 151
14655.62 146
14656.76 131
14657.90 118
14659.05 142
14660.19 153
14661.34 158
14662.48 119
14663.62 133
14664.77 175
14665.91 167
14667.06 128
14668.20 145
14669.34 143
14670.49 134
14671.63 136
14672.78 138
14673.92 123
14675.07 145
14676.21 131
14677.35 152
14678.50 126
14679.64 126
14680.79 144
14681.93 169
14683.08 164
14684.22 124
14685.37 126
14686.51 136
14687.66 136
14688.80 128
14689.95 129
14691.09 169
14692.24 126
14693.38 135
14694.53 137
14695.67 149
14696.82 118
14697.96 142
14699.11 160
14700.25 136
14701.40 134
14702.54 147
14703.69 166
14704.84 152
14705.98 158
14707.13 152
14708.27 135
14709.42 140
14710.56 123
14711.71 144
14712.86 158
14714.00 151
14715.15 132
14716.29 118
14717.44 116
14718.59 120
14719.73 143
14720.88 153
14722.02 123
14723.17 143
14724.32 161
14725.46 138
14726.61 136
14727.76 150
14728.90 151
14730.05 145
14731.20 143
14732.34 138
14733.49 113
14734.64 159
14735.78 171
14736.93 148
14738.08 130
14739.22 146
14740.37 165
14741.52 147
14742.66 134
14743.81 111
14744.96 133
14746.11 145
14747.25 124
14748.40 109
14749.55 124
14750.69 126
14751.84 133
14752.99 142
14754.14 142
14755.28 146
14756.43 166
14757.58 179
14758.73 184
14759.87 156
14761.02 172
14762.17 159
14763.32 148
14764.47 143
14765.61 127
14766.76 147
14767.91 152
14769.06 154
14770.21 153
14771.35 169
14772.50 156
14773.65 178
14774.80 142
14775.95 151
14777.10 171
14778.24 143
14779.39 150
14780.54 188
14781.69 174
14782.84 151
14783.99 166
14785.14 171
14786.28 159
14787.43 177
14788.58 183
14789.73 181
14790.88 167
14792.03 174
14793.18 197
14794.33 179
14795.48 179
14796.62 196
14797.77 207
14798.92 177
14800.07 165
14801.22 153
14802.37 157
14803.52 191
14804.67 171
14805.82 146
14806.97 133
14808.12 137
14809.27 144
14810.42 143
14811.57 149
14812.72 156
14813.87 145
14815.02 156
14816.17 127
14817.32 171
14818.47 145
14819.62 141
14820.77 159
14821.92 141
14823.07 125
14824.22 157
14825.37 165
14826.52 145
14827.67 145
14828.82 137
14829.97 149
14831.12 146
14832.27 154
14833.42 144
14834.57 156
14835.72 135
14836.87 141
14838.02 146
14839.17 162
14840.33 138
14841.48 129
14842.63 120
14843.78 167
14844.93 162
14846.08 141
14847.23 100
14848.38 119
14849.53 158
14850.68 145
14851.84 152
14852.99 156
14854.14 136
14855.29 147
14856.44 160
14857.59 132
14858.74 147
14859.90 141
14861.05 139
14862.20 117
14863.35 107
14864.50 135
14865.65 134
14866.81 140
14867.96 149
14869.11 130
14870.26 129
14871.41 137
14872.57 160
14873.72 141
14874.87 129
14876.02 133
14877.18 153
14878.33 172
14879.48 139
14880.63 111
14881.79 122
14882.94 130
14884.09 115
14885.24 117
14886.40 141
14887.55 113
14888.70 129
14889.85 132
14891.01 140
14892.16 113
14893.31 130
14894.47 113
14895.62 126
14896.77 122
14897.92 131
14899.08 127
14900.23 100
14901.38 122
14902.54 135
14903.69 116
14904.84 122
14906.00 131
14907.15 123
14908.30 126
14909.46 148
14910.61 125
14911.76 147
14912.92 131
14914.07 117
14915.23 130
14916.38 138
14917.53 129
14918.69 124
14919.84 114
14921.00 123
14922.15 129
14923.30 127
14924.46 124
14925.61 157
14926.77 155
14927.92 153
14929.07 118
14930.23 95
14931.38 126
14932.54 138
14933.69 117
14934.85 122
14936.00 134
14937.16 152
14938.31 133
14939.46 120
14940.62 122
14941.77 156
14942.93 136
14944.08 123
14945.24 114
14946.39 133
14947.55 130
14948.70 162
14949.86 140
14951.01 142
14952.17 126
14953.32 142
14954.48 149
14955.63 132
14956.79 114
14957.95 123
14959.10 134
14960.26 132
14961.41 134
14962.57 158
14963.72 152
14964.88 120
14966.03 137
14967.19 113
14968.35 117
14969.50 127
14970.66 115
14971.81 90
14972.97 136
14974.13 158
14975.28 144
14976.44 135
14977.59 130
14978.75 148
14979.91 133
14981.06 143
14982.22 110
14983.38 121
14984.53 145
14985.69 147
14986.85 140
14988.00 117
14989.16 124
14990.32 121
14991.47 138
14992.63 117
14993.79 133
14994.94 155
14996.10 156
14997.26 132
14998.41 128
14999.57 125
15000.73 146
15001.88 128
15003.04 128
15004.20 111
15005.36 118
15006.51 107
15007.67 136
15008.83 109
15009.99 129
15011.14 119
15012.30 130
15013.46 119
15014.62 115
15015.77 127
15016.93 136
15018.09 121
15019.25 137
15020.40 125
15021.56 140
15022.72 124
15023.88 123
15025.04 141
15026.19 139
15027.35 150
15028.51 112
15029.67 116
15030.83 101
15031.98 104
15033.14 115
15034.30 125
15035.46 137
15036.62 144
15037.78 131
15038.94 125
15040.09 111
15041.25 104
15042.41 122
15043.57 121
15044.73 125
15045.89 123
15047.05 98
15048.21 106
15049.36 114
15050.52 95
15051.68 110
15052.84 115
15054.00 127
15055.16 98
15056.32 106
15057.48 110
15058.64 83
15059.80 121
15060.96 134
15062.12 114
15063.27 118
15064.43 141
15065.59 113
15066.75 112
15067.91 119
15069.07 139
15070.23 119
15071.39 124
15072.55 115
15073.71 116
15074.87 121
15076.03 84
15077.19 96
15078.35 103
15079.51 130
15080.67 118
15081.83 111
15082.99 140
15084.15 135
15085.31 117
15086.47 112
15087.63 123
15088.79 122
15089.96 99
15091.12 124
15092.28 103
15093.44 110
15094.60 142
15095.76 116
15096.92 99
15098.08 97
15099.24 120
15100.40 106
15101.56 97
15102.72 91
15103.88 108
15105.05 108
15106.21 113
15107.37 125
15108.53 124
15109.69 129
15110.85 112
15112.01 117
15113.17 117
15114.34 104
15115.50 101
15116.66 130
15117.82 105
15118.98 113
15120.14 98
15121.31 91
15122.47 116
15123.63 114
15124.79 110
15125.95 118
15127.11 113
15128.28 110
15129.44 113
15130.60 128
15131.76 112
15132.93 115
15134.09 106
15135.25 112
15136.41 130
15137.57 118
15138.74 103
15139.90 126
15141.06 115
15142.22 102
15143.39 99
15144.55 113
15145.71 114
15146.87 136
15148.04 97
15149.20 120
15150.36 121
15151.53 130
15152.69 115
15153.85 108
15155.01 138
15156.18 115
15157.34 113
15158.50 133
15159.67 95
15160.83 99
15161.99 133
15163.16 125
15164.32 141
15165.48 105
15166.65 111
15167.81 115
15168.97 118
15170.14 109
15171.30 101
15172.47 93
15173.63 124
15174.79 115
15175.96 123
15177.12 116
15178.28 130
15179.45 115
15180.61 130
15181.78 120
15182.94 102
15184.10 115
15185.27 101
15186.43 98
15187.60 86
15188.76 96
15189.93 112
15191.09 112
15192.25 103
15193.42 99
15194.58 109
15195.75 127
15196.91 91
15198.08 105
15199.24 97
15200.41 115
15201.57 113
15202.74 101
15203.90 92
15205.07 114
15206.23 126
15207.40 95
15208.56 105
15209.73 102
15210.89 111
15212.06 124
15213.22 97
15214.39 87
15215.55 117
15216.72 137
15217.88 110
15219.05 108
15220.22 97
15221.38 113
15222.55 105
15223.71 102
15224.88 120
15226.04 111
15227.21 102
15228.37 108
15229.54 102
15230.71 94
15231.87 95
15233.04 112
15234.20 105
15235.37 113
15236.54 93
15237.70 107
15238.87 103
15240.04 92
15241.20 108
15242.37 113
15243.53 116
15244.70 120
15245.87 99
15247.03 88
15248.20 113
15249.37 98
15250.53 90
15251.70 92
15252.87 98
15254.03 117
15255.20 108
15256.37 104
15257.54 100
15258.70 87
15259.87 96
15261.04 109
15262.20 107
15263.37 119
15264.54 102
15265.71 105
15266.87 92
15268.04 84
15269.21 110
15270.37 111
15271.54 110
15272.71 106
15273.88 107
15275.05 106
15276.21 113
15277.38 109
15278.55 102
15279.72 112
15280.88 115
15282.05 97
15283.22 102
15284.39 90
15285.56 101
15286.72 95
15287.89 104
15289.06 117
15290.23 105
15291.40 117
15292.56 114
15293.73 102
15294.90 111
15296.07 122
15297.24 120
15298.41 99
15299.58 101
15300.74 117
15301.91 92
15303.08 89
15304.25 83
15305.42 104
15306.59 104
15307.76 96
15308.93 82
15310.09 90
15311.26 112
15312.43 97
15313.60 103
15314.77 98
15315.94 127
15317.11 116
15318.28 107
15319.45 114
15320.62 118
15321.79 96
15322.96 103
15324.13 81
15325.30 117
15326.46 100
15327.63 121
15328.80 145
15329.97 116
15331.14 98
15332.31 123
15333.48 106
15334.65 100
15335.82 107
15336.99 107
15338.16 93
15339.33 118
15340.50 113
15341.67 127
15342.84 128
15344.01 119
15345.18 116
15346.35 98
15347.53 113
15348.70 116
15349.87 98
15351.04 103
15352.21 91
15353.38 131
15354.55 114
15355.72 109
15356.89 122
15358.06 112
15359.23 123
15360.40 126
15361.57 103
15362.74 99
15363.92 100
15365.09 107
15366.26 87
15367.43 82
15368.60 109
15369.77 99
15370.94 93
15372.11 91
15373.29 122
15374.46 103
15375.63 107
15376.80 112
15377.97 92
15379.14 111
15380.31 112
15381.49 131
15382.66 128
15383.83 127
15385.00 109
15386.17 109
15387.35 82
15388.52 88
15389.69 93
15390.86 99
15392.03 89
15393.21 96
15394.38 103
15395.55 109
15396.72 91
15397.89 112
15399.07 129
15400.24 107
15401.41 113
15402.58 102
15403.76 116
15404.93 90
15406.10 116
15407.28 104
15408.45 121
15409.62 93
15410.79 95
15411.97 112
15413.14 137
15414.31 130
15415.49 122
15416.66 99
15417.83 110
15419.00 119
15420.18 95
15421.35 78
15422.52 108
15423.70 112
15424.87 98
15426.04 108
15427.22 75
15428.39 110
15429.56 99
15430.74 100
15431.91 113
15433.09 101
15434.26 110
15435.43 127
15436.61 122
15437.78 93
15438.95 154
15440.13 129
15441.30 123
15442.48 114
15443.65 109
15444.82 73
15446.00 103
15447.17 118
15448.35 103
15449.52 95
15450.70 84
15451.87 119
15453.04 114
15454.22 93
15455.39 100
15456.57 99
15457.74 107
15458.92 95
15460.09 96
15461.27 104
15462.44 96
15463.62 115
15464.79 106
15465.97 114
15467.14 111
15468.32 100
15469.49 130
15470.67 101
15471.84 84
15473.02 111
15474.19 114
15475.37 118
15476.54 112
15477.72 93
15478.89 85
15480.07 113
15481.24 122
15482.42 74
15483.60 96
15484.77 110
15485.95 120
15487.12 98
15488.30 90
15489.47 109
15490.65 93
15491.83 91
15493.00 100
15494.18 81
15495.35 100
15496.53 93
15497.71 122
15498.88 118
15500.06 102
15501.24 97
15502.41 91
15503.59 128
15504.76 142
15505.94 121
15507.12 119
15508.29 110
15509.47 140
15510.65 113
15511.82 117
15513.00 104
15514.18 105
15515.35 107
15516.53 109
15517.71 115
15518.88 114
15520.06 119
15521.24 123
15522.42 98
15523.59 84
15524.77 105
15525.95 107
15527.12 96
15528.30 114
15529.48 111
15530.66 103
15531.83 109
15533.01 99
15534.19 93
15535.37 94
15536.54 121
15537.72 108
15538.90 94
15540.08 117
15541.25 121
15542.43 117
15543.61 100
15544.79 103
15545.97 117
15547.14 100
15548.32 109
15549.50 114
15550.68 112
15551.86 99
15553.04 97
15554.21 89
15555.39 119
15556.57 123
15557.75 80
15558.93 111
15560.11 108
15561.28 100
15562.46 102
15563.64 88
15564.82 104
15566.00 98
15567.18 107
15568.36 80
15569.54 93
15570.71 95
15571.89 115
15573.07 128
15574.25 99
15575.43 99
15576.61 114
15577.79 103
15578.97 108
15580.15 86
15581.33 87
15582.51 94
15583.69 102
15584.86 109
15586.04 109
15587.22 91
15588.40 108
15589.58 106
15590.76 104
15591.94 92
15593.12 108
15594.30 117
15595.48 120
15596.66 127
15597.84 119
15599.02 107
15600.20 97
15601.38 135
15602.56 120
15603.74 117
15604.92 140
15606.10 92
15607.28 111
15608.46 90
15609.64 116
15610.82 111
15612.00 112
15613.18 149
15614.37 88
15615.55 94
15616.73 101
15617.91 112
15619.09 106
15620.27 115
15621.45 115
15622.63 111
15623.81 141
15624.99 119
15626.17 135
15627.35 121
15628.54 130
15629.72 131
15630.90 106
15632.08 106
15633.26 87
15634.44 94
15635.62 125
15636.80 106
15637.99 122
15639.17 95
15640.35 109
15641.53 139
15642.71 112
15643.89 105
15645.08 122
15646.26 128
15647.44 116
15648.62 126
15649.80 127
15650.98 124
15652.17 116
15653.35 96
15654.53 96
15655.71 127
15656.90 117
15658.08 117
15659.26 134
15660.44 112
15661.62 113
15662.81 121
15663.99 142
15665.17 134
15666.35 122
15667.54 125
15668.72 106
15669.90 121
15671.08 148
15672.27 126
15673.45 135
15674.63 144
15675.82 102
15677.00 116
15678.18 116
15679.37 130
15680.55 139
15681.73 128
15682.91 110
15684.10 108
15685.28 116
15686.46 135
15687.65 113
15688.83 120
15690.01 148
15691.20 130
15692.38 132
15693.57 115
15694.75 125
15695.93 149
15697.12 114
15698.30 147
15699.48 153
15700.67 116
15701.85 131
15703.04 136
15704.22 142
15705.40 141
15706.59 148
15707.77 138
15708.96 137
15710.14 148
15711.32 153
15712.51 149
15713.69 153
15714.88 166
15716.06 165
15717.25 186
15718.43 165
15719.61 136
15720.80 148
15721.98 135
15723.17 113
15724.35 120
15725.54 128
15726.72 152
15727.91 111
15729.09 119
15730.28 135
15731.46 140
15732.65 129
15733.83 128
15735.02 128
15736.20 137
15737.39 119
15738.57 133
15739.76 138
15740.94 129
15742.13 137
15743.32 154
15744.50 129
15745.69 142
15746.87 150
15748.06 135
15749.24 148
15750.43 131
15751.61 132
15752.80 150
15753.99 123
15755.17 140
15756.36 152
15757.54 138
15758.73 116
15759.92 136
15761.10 107
15762.29 134
15763.47 153
15764.66 135
15765.85 135
15767.03 124
15768.22 161
15769.41 120
15770.59 137
15771.78 149
15772.97 135
15774.15 131
15775.34 152
15776.53 139
15777.71 113
15778.90 135
15780.09 138
15781.27 123
15782.46 108
15783.65 111
15784.83 123
15786.02 150
15787.21 122
15788.40 115
15789.58 139
15790.77 121
15791.96 129
15793.14 150
15794.33 113
15795.52 96
15796.71 124
15797.89 132
15799.08 121
15800.27 107
15801.46 113
15802.64 149
15803.83 113
15805.02 124
15806.21 119
15807.40 118
15808.58 122
15809.77 128
15810.96 127
15812.15 129
15813.34 130
15814.52 121
15815.71 119
15816.90 135
15818.09 117
15819.28 112
15820.47 130
15821.65 112
15822.84 131
15824.03 140
15825.22 131
15826.41 96
15827.60 121
15828.79 122
15829.97 122
15831.16 146
15832.35 135
15833.54 104
15834.73 120
15835.92 139
15837.11 104
15838.30 112
15839.49 125
15840.67 98
15841.86 119
15843.05 123
15844.24 102
15845.43 102
15846.62 108
15847.81 130
15849.00 110
15850.19 120
15851.38 126
15852.57 127
15853.76 135
15854.95 111
15856.14 93
15857.33 130
15858.52 140
15859.71 116
15860.90 133
15862.09 117
15863.28 111
15864.47 140
15865.66 106
15866.85 110
15868.04 133
15869.23 121
15870.42 126
15871.61 117
15872.80 103
15873.99 90
15875.18 109
15876.37 120
15877.56 107
15878.75 132
15879.94 141
15881.13 129
15882.32 109
15883.51 113
15884.70 121
15885.89 134
15887.08 102
15888.28 123
15889.47 112
15890.66 110
15891.85 98
15893.04 114
15894.23 99
15895.42 104
15896.61 129
15897.80 109
15899.00 109
15900.19 116
15901.38 124
15902.57 110
15903.76 113
15904.95 108
15906.14 107
15907.34 116
15908.53 127
15909.72 88
15910.91 114
15912.10 103
15913.30 97
15914.49 103
15915.68 80
15916.87 106
15918.06 106
15919.26 109
15920.45 87
15921.64 90
15922.83 124
15924.02 117
15925.22 112
15926.41 113
15927.60 118
15928.79 126
15929.99 104
15931.18 113
15932.37 113
15933.56 116
15934.76 125
15935.95 103
15937.14 119
15938.33 108
15939.53 104
15940.72 128
15941.91 121
15943.11 114
15944.30 97
15945.49 136
15946.69 111
15947.88 103
15949.07 107
15950.26 107
15951.46 138
15952.65 130
15953.84 126
15955.04 106
15956.23 113
15957.43 114
15958.62 109
15959.81 112
15961.01 97
15962.20 115
15963.39 112
15964.59 113
15965.78 98
15966.97 102
15968.17 104
15969.36 90
15970.56 103
15971.75 103
15972.94 118
15974.14 127
15975.33 112
15976.53 96
15977.72 122
15978.92 120
15980.11 117
15981.30 107
15982.50 113
15983.69 98
15984.89 107
15986.08 99
15987.28 90
15988.47 102
15989.67 111
15990.86 132
15992.06 118
15993.25 90
15994.45 89
15995.64 94
15996.84 103
15998.03 106
15999.23 124
16000.42 107
16001.62 120
16002.81 90
16004.01 111
16005.20 126
16006.40 109
16007.59 121
16008.79 101
16009.98 79
16011.18 111
16012.38 106
16013.57 116
16014.77 107
16015.96 99
16017.16 93
16018.35 112
16019.55 100
16020.75 92
16021.94 118
16023.14 91
16024.33 106
16025.53 111
16026.73 133
16027.92 104
16029.12 114
16030.31 98
16031.51 94
16032.71 99
16033.90 117
16035.10 107
16036.30 94
16037.49 103
16038.69 110
16039.89 100
16041.08 92
16042.28 101
16043.48 122
16044.67 118
16045.87 107
16047.07 110
16048.26 106
16049.46 119
16050.66 108
16051.85 133
16053.05 103
16054.25 122
16055.45 112
16056.64 107
16057.84 91
16059.04 107
16060.23 122
16061.43 96
16062.63 113
16063.83 101
16065.02 114
16066.22 96
16067.42 118
16068.62 112
16069.82 124
16071.01 112
16072.21 112
16073.41 87
16074.61 113
16075.80 105
16077.00 91
16078.20 109
16079.40 100
16080.60 89
16081.79 96
16082.99 118
16084.19 97
16085.39 112
16086.59 114
16087.79 106
16088.98 103
16090.18 95
16091.38 78
16092.58 111
16093.78 84
16094.98 105
16096.18 83
16097.37 96
16098.57 125
16099.77 121
16100.97 97
16102.17 103
16103.37 90
16104.57 78
16105.77 88
16106.97 96
16108.17 109
16109.36 107
16110.56 93
16111.76 95
16112.96 116
16114.16 121
16115.36 86
16116.56 76
16117.76 114
16118.96 92
16120.16 110
16121.36 110
16122.56 70
16123.76 76
16124.96 102
16126.16 115
16127.36 101
16128.56 119
16129.76 105
16130.96 120
16132.16 124
16133.36 136
16134.56 122
16135.76 107
16136.96 112
16138.16 105
16139.36 116
16140.56 91
16141.76 95
16142.96 112
16144.16 90
16145.36 108
16146.56 107
16147.76 103
16148.96 102
16150.16 83
16151.36 97
16152.57 102
16153.77 105
16154.97 113
16156.17 89
16157.37 106
16158.57 101
16159.77 105
16160.97 109
16162.17 106
16163.37 128
16164.58 101
16165.78 117
16166.98 95
16168.18 105
16169.38 101
16170.58 114
16171.78 109
16172.99 111
16174.19 123
16175.39 107
16176.59 111
16177.79 86
16178.99 101
16180.20 110
16181.40 105
16182.60 96
16183.80 100
16185.00 103
16186.21 115
16187.41 96
16188.61 99
16189.81 100
16191.02 103
16192.22 96
16193.42 111
16194.62 104
16195.82 117
16197.03 128
16198.23 97
16199.43 93
16200.63 90
16201.84 113
16203.04 107
16204.24 96
16205.45 112
16206.65 90
16207.85 121
16209.05 118
16210.26 115
16211.46 122
16212.66 119
16213.87 109
16215.07 112
16216.27 116
16217.48 114
16218.68 86
16219.88 110
16221.09 112
16222.29 110
16223.49 113
16224.70 119
16225.90 104
16227.10 105
16228.31 127
16229.51 114
16230.71 110
16231.92 113
16233.12 111
16234.33 90
16235.53 123
16236.73 100
16237.94 114
16239.14 146
16240.35 120
16241.55 123
16242.75 118
16243.96 118
16245.16 98
16246.37 110
16247.57 127
16248.78 125
16249.98 127
16251.18 135
16252.39 134
16253.59 115
16254.80 134
16256.00 109
16257.21 110
16258.41 123
16259.62 133
16260.82 138
16262.03 115
16263.23 107
16264.44 133
16265.64 135
16266.85 141
16268.05 123
16269.26 138
16270.46 123
16271.67 109
16272.87 134
16274.08 118
16275.28 131
16276.49 123
16277.69 128
16278.90 126
16280.11 108
16281.31 113
16282.52 133
16283.72 125
16284.93 115
16286.13 141
16287.34 132
16288.55 122
16289.75 120
16290.96 138
16292.16 109
16293.37 131
16294.58 118
16295.78 120
16296.99 115
16298.19 130
16299.40 124
16300.61 142
16301.81 128
16303.02 138
16304.23 132
16305.43 134
16306.64 130
16307.85 157
16309.05 154
16310.26 152
16311.47 116
16312.67 132
16313.88 175
16315.09 126
16316.29 127
16317.50 93
16318.71 119
16319.91 121
16321.12 120
16322.33 109
16323.54 122
16324.74 141
16325.95 126
16327.16 121
16328.36 117
16329.57 101
16330.78 99
16331.99 142
16333.19 116
16334.40 112
16335.61 135
16336.82 117
16338.02 138
16339.23 110
16340.44 103
16341.65 130
16342.86 113
16344.06 91
16345.27 97
16346.48 132
16347.69 123
16348.90 111
16350.10 129
16351.31 127
16352.52 112
16353.73 110
16354.94 92
16356.15 78
16357.35 105
16358.56 115
16359.77 124
16360.98 115
16362.19 109
16363.40 90
16364.61 118
16365.81 105
16367.02 94
16368.23 95
16369.44 115
16370.65 114
16371.86 103
16373.07 116
16374.28 97
16375.49 116
16376.69 115
16377.90 110
16379.11 106
16380.32 135
16381.53 105
16382.74 101
16383.95 127
16385.16 137
16386.37 108
16387.58 97
16388.79 94
16390.00 103
16391.21 126
16392.42 137
16393.63 112
16394.84 101
16396.05 112
16397.26 91
16398.47 105
16399.68 118
16400.89 129
16402.10 106
16403.31 94
16404.52 123
16405.73 105
16406.94 104
16408.15 126
16409.36 118
16410.57 118
16411.78 108
16412.99 102
16414.20 84
16415.41 93
16416.62 122
16417.83 110
16419.04 109
16420.25 96
16421.46 107
16422.68 102
16423.89 86
16425.10 114
16426.31 104
16427.52 92
16428.73 121
16429.94 104
16431.15 121
16432.36 106
16433.57 112
16434.79 87
16436.00 91
16437.21 100
16438.42 100
16439.63 115
16440.84 119
16442.05 97
16443.27 111
16444.48 103
16445.69 101
16446.90 94
16448.11 93
16449.33 108
16450.54 118
16451.75 132
16452.96 101
16454.17 74
16455.39 108
16456.60 116
16457.81 109
16459.02 95
16460.23 105
16461.45 114
16462.66 108
16463.87 99
16465.08 95
16466.30 99
16467.51 89
16468.72 135
16469.93 100
16471.15 107
16472.36 96
16473.57 111
16474.78 117
16476.00 106
16477.21 120
16478.42 112
16479.64 114
16480.85 107
16482.06 87
16483.27 85
16484.49 99
16485.70 110
16486.91 97
16488.13 107
16489.34 107
16490.55 92
16491.77 98
16492.98 83
16494.19 95
16495.41 92
16496.62 95
16497.84 116
16499.05 99
16500.26 112
16501.48 117
16502.69 92
16503.90 83
16505.12 96
16506.33 78
16507.55 79
16508.76 100
16509.97 95
16511.19 87
16512.40 98
16513.62 86
16514.83 95
16516.04 93
16517.26 108
16518.47 110
16519.69 111
16520.90 85
16522.12 95
16523.33 83
16524.55 86
16525.76 82
16526.98 80
16528.19 109
16529.40 91
16530.62 108
16531.83 79
16533.05 77
16534.26 82
16535.48 115
16536.69 113
16537.91 105
16539.12 90
16540.34 96
16541.56 88
16542.77 73
16543.99 88
16545.20 99
16546.42 90
16547.63 89
16548.85 70
16550.06 114
16551.28 105
16552.49 88
16553.71 107
16554.93 89
16556.14 79
16557.36 94
16558.57 96
16559.79 91
16561.00 62
16562.22 86
16563.44 96
16564.65 66
16565.87 86
16567.09 81
16568.30 92
16569.52 95
16570.73 97
16571.95 104
16573.17 94
16574.38 73
16575.60 90
16576.82 98
16578.03 81
16579.25 87
16580.47 107
16581.68 97
16582.90 79
16584.12 96
16585.33 91
16586.55 102
16587.77 91
16588.98 95
16590.20 89
16591.42 118
16592.64 99
16593.85 93
16595.07 94
16596.29 89
16597.50 99
16598.72 104
16599.94 76
16601.16 91
16602.37 85
16603.59 104
16604.81 91
16606.03 89
16607.24 90
16608.46 116
16609.68 85
16610.90 90
16612.12 102
16613.33 100
16614.55 80
16615.77 68
16616.99 107
16618.20 94
16619.42 93
16620.64 82
16621.86 108
16623.08 109
16624.30 91
16625.51 104
16626.73 101
16627.95 106
16629.17 93
16630.39 98
16631.61 87
16632.83 93
16634.04 101
16635.26 101
16636.48 99
16637.70 91
16638.92 106
16640.14 106
16641.36 91
16642.58 87
16643.79 77
16645.01 76
16646.23 90
16647.45 90
16648.67 102
16649.89 95
16651.11 70
16652.33 82
16653.55 80
16654.77 102
16655.99 115
16657.21 91
16658.43 101
16659.65 102
16660.86 105
16662.08 92
16663.30 92
16664.52 68
16665.74 82
16666.96 88
16668.18 81
16669.40 98
16670.62 101
16671.84 106
16673.06 112
16674.28 98
16675.50 91
16676.72 95
16677.94 101
16679.16 87
16680.38 113
16681.61 113
16682.83 119
16684.05 93
16685.27 94
16686.49 90
16687.71 104
16688.93 105
16690.15 94
16691.37 99
16692.59 82
16693.81 103
16695.03 102
16696.25 84
16697.47 83
16698.70 99
16699.92 93
16701.14 96
16702.36 96
16703.58 113
16704.80 95
16706.02 80
16707.24 79
16708.47 85
16709.69 96
16710.91 100
16712.13 78
16713.35 94
16714.57 81
16715.79 88
16717.02 92
16718.24 87
16719.46 89
16720.68 107
16721.90 96
16723.12 109
16724.35 83
16725.57 89
16726.79 101
16728.01 93
16729.24 86
16730.46 92
16731.68 96
16732.90 103
16734.12 62
16735.35 99
16736.57 74
16737.79 70
16739.01 75
16740.24 92
16741.46 84
16742.68 74
16743.90 86
16745.13 108
16746.35 93
16747.57 83
16748.80 113
16750.02 114
16751.24 89
16752.46 69
16753.69 87
16754.91 88
16756.13 109
16757.36 97
16758.58 97
16759.80 97
16761.03 86
16762.25 117
16763.47 103
16764.70 89
16765.92 100
16767.14 124
16768.37 103
16769.59 104
16770.81 113
16772.04 94
16773.26 104
16774.49 104
16775.71 105
16776.93 105
16778.16 109
16779.38 69
16780.61 74
16781.83 94
16783.05 101
16784.28 80
16785.50 92
16786.73 99
16787.95 106
16789.17 86
16790.40 91
16791.62 102
16792.85 94
16794.07 104
16795.30 91
16796.52 92
16797.75 112
16798.97 88
16800.20 120
16801.42 106
16802.64 81
16803.87 89
16805.09 79
16806.32 106
16807.54 87
16808.77 105
16809.99 86
16811.22 80
16812.45 84
16813.67 91
16814.90 94
16816.12 102
16817.35 95
16818.57 85
16819.80 97
16821.02 102
16822.25 143
16823.47 126
16824.70 84
16825.92 89
16827.15 94
16828.38 99
16829.60 92
16830.83 89
16832.05 96
16833.28 95
16834.51 82
16835.73 84
16836.96 86
16838.18 114
16839.41 100
16840.64 99
16841.86 76
16843.09 96
16844.32 107
16845.54 114
16846.77 102
16847.99 96
16849.22 100
16850.45 86
16851.67 105
16852.90 85
16854.13 99
16855.35 95
16856.58 91
16857.81 105
16859.03 96
16860.26 99
16861.49 91
16862.72 99
16863.94 80
16865.17 87
16866.40 100
16867.62 99
16868.85 100
16870.08 78
16871.31 78
16872.53 100
16873.76 94
16874.99 106
16876.22 88
16877.44 102
16878.67 92
16879.90 96
16881.13 100
16882.35 92
16883.58 103
16884.81 61
16886.04 82
16887.27 83
16888.49 73
16889.72 100
16890.95 108
16892.18 107
16893.41 86
16894.63 107
16895.86 105
16897.09 113
16898.32 84
16899.55 99
16900.78 96
16902.00 91
16903.23 80
16904.46 79
16905.69 91
16906.92 93
16908.15 104
16909.38 76
16910.60 73
16911.83 82
16913.06 73
16914.29 98
16915.52 83
16916.75 77
16917.98 64
16919.21 111
16920.44 109
16921.67 83
16922.89 84
16924.12 77
16925.35 103
16926.58 81
16927.81 83
16929.04 79
16930.27 113
16931.50 100
16932.73 83
16933.96 94
16935.19 95
16936.42 99
16937.65 101
16938.88 97
16940.11 77
16941.34 81
16942.57 88
16943.80 109
16945.03 89
16946.26 103
16947.49 100
16948.72 104
16949.95 100
16951.18 97
16952.41 72
16953.64 88
16954.87 85
16956.10 87
16957.33 83
16958.56 60
16959.79 95
16961.02 102
16962.25 92
16963.48 95
16964.71 66
16965.94 68
16967.18 83
16968.41 73
16969.64 86
16970.87 102
16972.10 70
16973.33 94
16974.56 108
16975.79 92
16977.02 89
16978.25 101
16979.49 102
16980.72 86
16981.95 92
16983.18 89
16984.41 103
16985.64 92
16986.87 83
16988.11 76
16989.34 91
16990.57 104
16991.80 115
16993.03 99
16994.26 111
16995.50 85
16996.73 88
16997.96 78
16999.19 98
17000.42 89
17001.66 76
17002.89 87
17004.12 101
17005.35 78
17006.59 76
17007.82 81
17009.05 110
17010.28 97
17011.51 96
17012.75 115
17013.98 97
17015.21 100
17016.44 85
17017.68 112
17018.91 72
17020.14 102
17021.38 99
17022.61 86
17023.84 86
17025.07 76
17026.31 74
17027.54 90
17028.77 85
17030.01 80
17031.24 77
17032.47 83
17033.71 76
17034.94 79
17036.17 94
17037.41 112
17038.64 76
17039.87 76
17041.11 91
17042.34 88
17043.57 72
17044.81 102
17046.04 72
17047.27 75
17048.51 109
17049.74 95
17050.98 60
17052.21 107
17053.44 106
17054.68 91
17055.91 76
17057.15 69
17058.38 83
17059.61 94
17060.85 102
17062.08 97
17063.32 95
17064.55 88
17065.79 78
17067.02 95
17068.26 89
17069.49 74
17070.72 80
17071.96 82
17073.19 98
17074.43 84
17075.66 93
17076.90 92
17078.13 76
17079.37 76
17080.60 71
17081.84 97
17083.07 89
17084.31 85
17085.54 71
17086.78 110
17088.01 91
17089.25 85
17090.48 85
17091.72 67
17092.95 72
17094.19 85
17095.43 92
17096.66 95
17097.90 90
17099.13 91
17100.37 103
17101.60 95
17102.84 89
17104.07 74
17105.31 75
17106.55 79
17107.78 81
17109.02 71
17110.25 75
17111.49 91
17112.73 77
17113.96 70
17115.20 75
17116.44 98
17117.67 81
17118.91 78
17120.14 81
17121.38 96
17122.62 81
17123.85 79
17125.09 85
17126.33 88
17127.56 71
17128.80 75
17130.04 74
17131.27 90
17132.51 91
17133.75 81
17134.98 89
17136.22 83
17137.46 80
17138.70 82
17139.93 85
17141.17 71
17142.41 76
17143.64 102
17144.88 119
17146.12 92
17147.36 69
17148.59 93
17149.83 74
17151.07 64
17152.31 82
17153.54 84
17154.78 72
17156.02 75
17157.26 88
17158.49 100
17159.73 81
17160.97 122
17162.21 94
17163.45 108
17164.68 82
17165.92 73
17167.16 73
17168.40 79
17169.64 82
17170.87 63
17172.11 94
17173.35 80
17174.59 89
17175.83 91
17177.07 78
17178.30 82
17179.54 87
17180.78 85
17182.02 91
17183.26 54
17184.50 72
17185.74 87
17186.98 65
17188.21 75
17189.45 72
17190.69 99
17191.93 75
17193.17 92
17194.41 76
17195.65 70
17196.89 79
17198.13 78
17199.37 87
17200.60 94
17201.84 87
17203.08 74
17204.32 66
17205.56 81
17206.80 88
17208.04 88
17209.28 111
17210.52 92
17211.76 84
17213.00 84
17214.24 73
17215.48 82
17216.72 80
17217.96 83
17219.20 63
17220.44 74
17221.68 89
17222.92 88
17224.16 112
17225.40 97
17226.64 76
17227.88 84
17229.12 58
17230.36 94
17231.60 78
17232.84 91
17234.08 91
17235.32 92
17236.56 76
17237.80 90
17239.04 84
17240.29 84
17241.53 102
17242.77 119
17244.01 101
17245.25 85
17246.49 80
17247.73 69
17248.97 76
17250.21 78
17251.45 83
17252.70 82
17253.94 78
17255.18 85
17256.42 74
17257.66 81
17258.90 76
17260.14 93
17261.38 94
17262.63 90
17263.87 95
17265.11 94
17266.35 94
17267.59 111
17268.83 86
17270.08 88
17271.32 83
17272.56 79
17273.80 84
17275.04 83
17276.29 90
17277.53 71
17278.77 79
17280.01 86
17281.25 64
17282.50 65
17283.74 91
17284.98 88
17286.22 106
17287.47 71
17288.71 82
17289.95 64
17291.19 71
17292.44 69
17293.68 95
17294.92 79
17296.16 75
17297.41 93
17298.65 87
17299.89 76
17301.14 75
17302.38 97
17303.62 73
17304.86 78
17306.11 69
17307.35 78
17308.59 72
17309.84 62
17311.08 78
17312.32 80
17313.57 85
17314.81 62
17316.05 92
17317.30 64
17318.54 80
17319.78 74
17321.03 74
17322.27 96
17323.52 81
17324.76 85
17326.00 64
17327.25 87
17328.49 95
17329.74 84
17330.98 66
17332.22 79
17333.47 71
17334.71 78
17335.96 73
17337.20 64
17338.44 69
17339.69 74
17340.93 77
17342.18 78
17343.42 82
17344.67 69
17345.91 61
17347.16 63
17348.40 72
17349.64 78
17350.89 83
17352.13 92
17353.38 95
17354.62 79
17355.87 72
17357.11 63
17358.36 66
17359.60 61
17360.85 69
17362.09 76
17363.34 80
17364.58 79
17365.83 80
17367.07 80
17368.32 68
17369.57 63
17370.81 74
17372.06 69
17373.30 69
17374.55 71
17375.79 63
17377.04 87
17378.28 87
17379.53 90
17380.78 86
17382.02 86
17383.27 68
17384.51 89
17385.76 62
17387.01 67
17388.25 70
17389.50 90
17390.74 75
17391.99 59
17393.24 76
17394.48 90
17395.73 67
17396.97 70
17398.22 64
17399.47 68
17400.71 74
17401.96 84
17403.21 68
17404.45 55
17405.70 88
17406.95 94
17408.19 83
17409.44 77
17410.69 83
17411.93 76
17413.18 68
17414.43 73
17415.68 72
17416.92 74
17418.17 123
17419.42 91
17420.66 78
17421.91 76
17423.16 76
17424.41 85
17425.65 84
17426.90 75
17428.15 93
17429.40 68
17430.64 80
17431.89 70
17433.14 75
17434.39 70
17435.63 82
17436.88 75
17438.13 60
17439.38 58
17440.63 73
17441.87 74
17443.12 95
17444.37 66
17445.62 58
17446.87 93
17448.11 99
17449.36 61
17450.61 52
17451.86 59
17453.11 84
17454.36 95
17455.60 82
17456.85 74
17458.10 88
17459.35 74
17460.60 67
17461.85 74
17463.10 76
17464.35 74
17465.59 86
17466.84 87
17468.09 67
17469.34 56
17470.59 88
17471.84 91
17473.09 90
17474.34 70
17475.59 91
17476.84 80
17478.08 96
17479.33 78
17480.58 81
17481.83 81
17483.08 70
17484.33 72
17485.58 79
17486.83 88
17488.08 72
17489.33 84
17490.58 101
17491.83 68
17493.08 71
17494.33 92
17495.58 84
17496.83 71
17498.08 68
17499.33 72
17500.58 93
17501.83 86
17503.08 68
17504.33 78
17505.58 88
17506.83 82
17508.08 83
17509.33 65
17510.58 63
17511.83 68
17513.08 74
17514.33 74
17515.58 69
17516.83 69
17518.09 88
17519.34 93
17520.59 73
17521.84 56
17523.09 89
17524.34 86
17525.59 76
17526.84 74
17528.09 81
17529.34 58
17530.59 82
17531.85 83
17533.10 81
17534.35 86
17535.60 85
17536.85 95
17538.10 76
17539.35 88
17540.61 75
17541.86 98
17543.11 88
17544.36 82
17545.61 86
17546.86 78
17548.12 71
17549.37 67
17550.62 80
17551.87 83
17553.12 73
17554.38 94
17555.63 86
17556.88 72
17558.13 76
17559.38 76
17560.64 85
17561.89 90
17563.14 65
17564.39 76
17565.65 75
17566.90 68
17568.15 62
17569.40 71
17570.66 85
17571.91 70
17573.16 90
17574.41 82
17575.67 70
17576.92 81
17578.17 72
17579.42 89
17580.68 70
17581.93 83
17583.18 79
17584.44 92
17585.69 88
17586.94 67
17588.20 62
17589.45 65
17590.70 82
17591.96 84
17593.21 92
17594.46 79
17595.72 74
17596.97 91
17598.22 81
17599.48 80
17600.73 88
17601.98 86
17603.24 95
17604.49 75
17605.75 91
17607.00 68
17608.25 60
17609.51 84
17610.76 85
17612.02 77
17613.27 84
17614.52 83
17615.78 87
17617.03 89
17618.29 71
17619.54 78
17620.80 79
17622.05 71
17623.30 89
17624.56 84
17625.81 74
17627.07 63
17628.32 85
17629.58 97
17630.83 81
17632.09 84
17633.34 67
17634.60 78
17635.85 75
17637.11 69
17638.36 73
17639.62 68
17640.87 88
17642.13 85
17643.38 84
17644.64 76
17645.89 83
17647.15 72
17648.40 90
17649.66 72
17650.91 68
17652.17 92
17653.43 93
17654.68 66
17655.94 81
17657.19 86
17658.45 68
17659.70 79
17660.96 92
17662.22 72
17663.47 89
17664.73 73
17665.98 82
17667.24 93
17668.50 71
17669.75 88
17671.01 89
17672.26 81
17673.52 86
17674.78 64
17676.03 77
17677.29 72
17678.55 74
17679.80 80
17681.06 87
17682.32 109
17683.57 90
17684.83 73
17686.09 90
17687.34 80
17688.60 106
17689.86 84
17691.11 88
17692.37 90
17693.63 72
17694.88 53
17696.14 62
17697.40 71
17698.66 56
17699.91 76
17701.17 83
17702.43 79
17703.68 71
17704.94 77
17706.20 72
17707.46 73
17708.71 92
17709.97 91
17711.23 81
17712.49 75
17713.74 76
17715.00 69
17716.26 78
17717.52 69
17718.78 80
17720.03 83
17721.29 81
17722.55 72
17723.81 89
17725.07 73
17726.32 67
17727.58 70
17728.84 76
17730.10 76
17731.36 52
17732.62 83
17733.87 102
17735.13 98
17736.39 63
17737.65 70
17738.91 78
17740.17 107
17741.43 60
17742.68 59
17743.94 71
17745.20 84
17746.46 74
17747.72 67
17748.98 64
17750.24 89
17751.50 57
17752.76 67
17754.01 80
17755.27 65
17756.53 90
17757.79 82
17759.05 79
17760.31 60
17761.57 75
17762.83 61
17764.09 63
17765.35 71
17766.61 83
17767.87 71
17769.13 78
17770.39 63
17771.65 75
17772.91 61
17774.17 87
17775.43 89
17776.69 90
17777.95 71
17779.21 72
17780.47 83
17781.73 69
17782.99 76
17784.25 73
17785.51 57
17786.77 84
17788.03 76
17789.29 89
17790.55 90
17791.81 76
17793.07 67
17794.33 85
17795.59 85
17796.85 78
17798.11 78
17799.37 77
17800.63 72
17801.90 75
17803.16 72
17804.42 95
17805.68 83
17806.94 81
17808.20 75
17809.46 76
17810.72 79
17811.98 70
17813.24 65
17814.51 84
17815.77 93
17817.03 77
17818.29 63
17819.55 62
17820.81 72
17822.07 78
17823.34 77
17824.60 76
17825.86 72
17827.12 96
17828.38 87
17829.65 79
17830.91 71
17832.17 69
17833.43 69
17834.69 96
17835.95 64
17837.22 75
17838.48 65
17839.74 83
17841.00 77
17842.27 74
17843.53 89
17844.79 73
17846.05 90
17847.32 83
17848.58 68
17849.84 58
17851.10 74
17852.37 68
17853.63 63
17854.89 66
17856.15 101
17857.42 73
17858.68 69
17859.94 57
17861.21 91
17862.47 65
17863.73 83
17864.99 79
17866.26 82
17867.52 88
17868.78 69
17870.05 59
17871.31 68
17872.57 72
17873.84 66
17875.10 61
17876.36 65
17877.63 77
17878.89 84
17880.15 84
17881.42 77
17882.68 64
17883.95 84
17885.21 76
17886.47 75
17887.74 47
17889.00 68
17890.27 66
17891.53 81
17892.79 72
17894.06 78
17895.32 72
17896.59 91
17897.85 88
17899.11 55
17900.38 62
17901.64 80
17902.91 85
17904.17 79
17905.44 62
17906.70 64
17907.97 82
17909.23 72
17910.50 62
17911.76 65
17913.02 74
17914.29 90
17915.55 76
17916.82 73
17918.08 87
17919.35 65
17920.61 92
17921.88 65
17923.14 70
17924.41 62
17925.67 87
17926.94 97
17928.21 79
17929.47 60
17930.74 66
17932.00 72
17933.27 89
17934.53 73
17935.80 63
17937.06 62
17938.33 59
17939.60 72
17940.86 67
17942.13 60
17943.39 63
17944.66 70
17945.92 88
17947.19 77
17948.46 68
17949.72 59
17950.99 65
17952.26 79
17953.52 90
17954.79 70
17956.05 73
17957.32 51
17958.59 77
17959.85 73
17961.12 68
17962.39 72
17963.65 74
17964.92 82
17966.19 67
17967.45 69
17968.72 57
17969.99 85
17971.25 75
17972.52 83
17973.79 71
17975.05 68
17976.32 76
17977.59 75
17978.85 64
17980.12 65
17981.39 62
17982.66 68
17983.92 62
17985.19 60
17986.46 65
17987.73 63
17988.99 69
17990.26 87
17991.53 60
17992.80 70
17994.06 102
17995.33 65
17996.60 72
17997.87 82
17999.13 75
18000.40 73
18001.67 79
18002.94 85
18004.21 98
18005.47 78
18006.74 68
18008.01 63
18009.28 82
18010.55 68
18011.82 92
18013.08 73
18014.35 59
18015.62 65
18016.89 66
18018.16 61
18019.43 76
18020.69 71
18021.96 80
18023.23 79
18024.50 73
18025.77 80
18027.04 71
18028.31 76
18029.58 70
18030.85 69
18032.11 64
18033.38 58
18034.65 85
18035.92 81
18037.19 70
18038.46 47
18039.73 64
18041.00 72
18042.27 77
18043.54 55
18044.81 64
18046.08 63
18047.35 72
18048.62 66
18049.88 72
18051.15 73
18052.42 77
18053.69 63
18054.96 66
18056.23 66
18057.50 71
18058.77 70
18060.04 72
18061.31 73
18062.58 83
18063.85 66
18065.12 83
18066.39 72
18067.66 73
18068.93 65
18070.20 65
18071.48 62
18072.75 55
18074.02 72
18075.29 80
18076.56 73
18077.83 88
18079.10 70
18080.37 75
18081.64 75
18082.91 81
18084.18 58
18085.45 65
18086.72 86
18087.99 84
18089.27 100
18090.54 75
18091.81 73
18093.08 73
18094.35 78
18095.62 88
18096.89 59
18098.16 73
18099.43 60
18100.71 75
18101.98 79
18103.25 80
18104.52 81
18105.79 83
18107.06 85
18108.34 77
18109.61 73
18110.88 64
18112.15 75
18113.42 69
18114.69 73
18115.97 78
18117.24 80
18118.51 75
18119.78 80
18121.06 62
18122.33 65
18123.60 77
18124.87 62
18126.14 67
18127.42 61
18128.69 66
18129.96 73
18131.23 81
18132.51 88
18133.78 67
18135.05 85
18136.32 96
18137.60 75
18138.87 62
18140.14 66
18141.42 70
18142.69 95
18143.96 73
18145.23 63
18146.51 65
18147.78 73
18149.05 65
18150.33 89
18151.60 61
18152.87 67
18154.15 107
18155.42 88
18156.69 71
18157.97 70
18159.24 77
18160.51 74
18161.79 86
18163.06 61
18164.33 81
18165.61 73
18166.88 80
18168.16 75
18169.43 87
18170.70 102
18171.98 74
18173.25 74
18174.53 90
18175.80 109
18177.07 73
18178.35 75
18179.62 51
18180.90 63
18182.17 85
18183.44 76
18184.72 77
18185.99 91
18187.27 82
18188.54 82
18189.82 56
18191.09 70
18192.37 66
18193.64 82
18194.92 86
18196.19 70
18197.46 62
18198.74 67
18200.01 73
18201.29 63
18202.56 74
18203.84 54
18205.11 75
18206.39 60
18207.67 77
18208.94 65
18210.22 57
18211.49 66
18212.77 79
18214.04 65
18215.32 62
18216.59 78
18217.87 68
18219.14 70
18220.42 68
18221.70 61
18222.97 81
18224.25 77
18225.52 73
18226.80 78
18228.07 86
18229.35 89
18230.63 70
18231.90 80
18233.18 72
18234.45 86
18235.73 82
18237.01 66
18238.28 58
18239.56 72
18240.84 87
18242.11 71
18243.39 61
18244.66 79
18245.94 75
18247.22 72
18248.49 77
18249.77 50
18251.05 60
18252.32 88
18253.60 80
18254.88 67
18256.16 76
18257.43 67
18258.71 72
18259.99 70
18261.26 65
18262.54 46
18263.82 68
18265.09 73
18266.37 65
18267.65 70
18268.93 64
18270.20 74
18271.48 79
18272.76 57
18274.04 73
18275.31 88
18276.59 50
18277.87 74
18279.15 66
18280.42 57
18281.70 62
18282.98 61
18284.26 61
18285.54 74
18286.81 67
18288.09 72
18289.37 68
18290.65 78
18291.93 86
18293.20 67
18294.48 72
18295.76 69
18297.04 54
18298.32 64
18299.60 59
18300.87 85
18302.15 82
18303.43 72
18304.71 68
18305.99 63
18307.27 68
18308.55 60
18309.82 74
18311.10 94
18312.38 86
18313.66 76
18314.94 72
18316.22 67
18317.50 63
18318.78 69
18320.06 70
18321.34 60
18322.61 82
18323.89 96
18325.17 71
18326.45 58
18327.73 50
18329.01 65
18330.29 79
18331.57 72
18332.85 65
18334.13 71
18335.41 80
18336.69 90
18337.97 56
18339.25 69
18340.53 65
18341.81 93
18343.09 70
18344.37 84
18345.65 77
18346.93 63
18348.21 82
18349.49 70
18350.77 63
18352.05 52
18353.33 58
18354.61 69
18355.89 75
18357.17 63
18358.45 61
18359.73 68
18361.01 75
18362.29 69
18363.57 53
18364.85 56
18366.13 70
18367.42 72
18368.70 71
18369.98 68
18371.26 59
18372.54 72
18373.82 71
18375.10 73
18376.38 77
18377.66 77
18378.94 66
18380.23 79
18381.51 56
18382.79 68
18384.07 55
18385.35 64
18386.63 97
18387.91 58
18389.20 76
18390.48 77
18391.76 72
18393.04 69
18394.32 69
18395.60 81
18396.89 74
18398.17 63
18399.45 58
18400.73 68
18402.01 77
18403.30 72
18404.58 78
18405.86 64
18407.14 93
18408.42 71
18409.71 73
18410.99 48
18412.27 66
18413.55 83
18414.84 73
18416.12 71
18417.40 65
18418.68 67
18419.97 74
18421.25 88
18422.53 74
18423.81 59
18425.10 85
18426.38 100
18427.66 82
18428.95 64
18430.23 64
18431.51 77
18432.79 67
18434.08 66
18435.36 69
18436.64 85
18437.93 79
18439.21 73
18440.49 65
18441.78 58
18443.06 76
18444.34 88
18445.63 63
18446.91 80
18448.19 82
18449.48 88
18450.76 81
18452.05 70
18453.33 66
18454.61 80
18455.90 54
18457.18 60
18458.47 68
18459.75 78
18461.03 66
18462.32 70
18463.60 72
18464.89 68
18466.17 62
18467.45 69
18468.74 87
18470.02 92
18471.31 59
18472.59 65
18473.88 66
18475.16 70
18476.45 76
18477.73 77
18479.01 62
18480.30 64
18481.58 65
18482.87 70
18484.15 71
18485.44 65
18486.72 77
18488.01 72
18489.29 70
18490.58 69
18491.86 68
18493.15 78
18494.43 77
18495.72 60
18497.00 51
18498.29 70
18499.58 75
18500.86 88
18502.15 58
18503.43 70
18504.72 59
18506.00 71
18507.29 71
18508.57 68
18509.86 64
18511.15 80
18512.43 67
18513.72 69
18515.00 59
18516.29 72
18517.58 88
18518.86 63
18520.15 64
18521.43 72
18522.72 77
18524.01 99
18525.29 68
18526.58 62
18527.87 66
18529.15 73
18530.44 78
18531.73 66
18533.01 50
18534.30 63
18535.59 82
18536.87 80
18538.16 95
18539.45 62
18540.73 62
18542.02 83
18543.31 93
18544.59 80
18545.88 80
18547.17 73
18548.45 77
18549.74 90
18551.03 61
18552.32 113
18553.60 92
18554.89 93
18556.18 80
18557.46 76
18558.75 59
18560.04 81
18561.33 74
18562.62 85
18563.90 50
18565.19 68
18566.48 66
18567.77 79
18569.05 66
18570.34 55
18571.63 71
18572.92 87
18574.21 85
18575.49 61
18576.78 75
18578.07 80
18579.36 81
18580.65 81
18581.93 77
18583.22 79
18584.51 76
18585.80 76
18587.09 68
18588.38 82
18589.66 74
18590.95 77
18592.24 99
18593.53 87
18594.82 76
18596.11 63
18597.40 74
18598.69 84
18599.97 66
18601.26 71
18602.55 65
18603.84 85
18605.13 77
18606.42 78
18607.71 84
18609.00 82
18610.29 78
18611.58 74
18612.87 60
18614.16 69
18615.44 65
18616.73 81
18618.02 73
18619.31 78
18620.60 78
18621.89 82
18623.18 66
18624.47 57
18625.76 86
18627.05 73
18628.34 74
18629.63 68
18630.92 55
18632.21 64
18633.50 78
18634.79 78
18636.08 59
18637.37 58
18638.66 65
18639.95 93
18641.24 64
18642.53 69
18643.82 67
18645.11 63
18646.40 71
18647.70 78
18648.99 59
18650.28 76
18651.57 78
18652.86 64
18654.15 71
18655.44 72
18656.73 84
18658.02 77
18659.31 66
18660.60 52
18661.89 74
18663.19 80
18664.48 75
18665.77 82
18667.06 64
18668.35 66
18669.64 48
18670.93 69
18672.22 75
18673.52 85
18674.81 77
18676.10 80
18677.39 69
18678.68 63
18679.97 63
18681.27 85
18682.56 55
18683.85 64
18685.14 59
18686.43 65
18687.72 63
18689.02 61
18690.31 74
18691.60 77
18692.89 77
18694.18 64
18695.48 66
18696.77 67
18698.06 86
18699.35 68
18700.65 65
18701.94 57
18703.23 81
18704.52 72
18705.82 66
18707.11 50
18708.40 87
18709.69 64
18710.99 69
18712.28 68
18713.57 68
18714.87 70
18716.16 94
18717.45 82
18718.74 62
18720.04 101
18721.33 63
18722.62 82
18723.92 73
18725.21 59
18726.50 54
18727.80 80
18729.09 80
18730.38 71
18731.68 57
18732.97 62
18734.26 86
18735.56 86
18736.85 71
18738.15 64
18739.44 65
18740.73 57
18742.03 71
18743.32 72
18744.61 76
18745.91 74
18747.20 83
18748.50 63
18749.79 66
18751.08 87
18752.38 94
18753.67 75
18754.97 64
18756.26 73
18757.56 71
18758.85 100
18760.14 82
18761.44 67
18762.73 82
18764.03 77
18765.32 76
18766.62 73
18767.91 71
18769.21 71
18770.50 81
18771.80 83
18773.09 88
18774.39 61
18775.68 73
18776.98 69
18778.27 73
18779.57 75
18780.86 70
18782.16 74
18783.45 77
18784.75 72
18786.04 68
18787.34 62
18788.63 69
18789.93 65
18791.23 53
18792.52 46
18793.82 67
18795.11 74
18796.41 94
18797.70 65
18799.00 48
18800.29 82
18801.59 54
18802.89 70
18804.18 62
18805.48 82
18806.77 71
18808.07 74
18809.37 61
18810.66 68
18811.96 71
18813.26 65
18814.55 63
18815.85 62
18817.14 72
18818.44 75
18819.74 66
18821.03 63
18822.33 77
18823.63 70
18824.92 65
18826.22 70
18827.52 81
18828.81 72
18830.11 72
18831.41 66
18832.71 75
18834.00 86
18835.30 74
18836.60 66
18837.89 58
18839.19 76
18840.49 54
18841.79 56
18843.08 73
18844.38 73
18845.68 58
18846.98 73
18848.27 80
18849.57 51
18850.87 66
18852.17 71
18853.46 91
18854.76 72
18856.06 54
18857.36 56
18858.65 75
18859.95 51
18861.25 68
18862.55 54
18863.85 44
18865.14 66
18866.44 44
18867.74 57
18869.04 79
18870.34 58
18871.64 72
18872.93 85
18874.23 65
18875.53 63
18876.83 64
18878.13 62
18879.43 52
18880.72 50
18882.02 58
18883.32 66
18884.62 67
18885.92 61
18887.22 47
18888.52 65
18889.82 80
18891.12 69
18892.41 85
18893.71 67
18895.01 76
18896.31 61
18897.61 82
18898.91 67
18900.21 79
18901.51 99
18902.81 70
18904.11 64
18905.41 58
18906.71 77
18908.01 78
18909.31 69
18910.61 60
18911.90 83
18913.20 73
18914.50 77
18915.80 81
18917.10 78
18918.40 89
18919.70 71
18921.00 81
18922.30 64
18923.60 66
18924.90 61
18926.20 63
18927.50 57
18928.80 85
18930.11 99
18931.41 53
18932.71 55
18934.01 52
18935.31 67
18936.61 83
18937.91 64
18939.21 68
18940.51 52
18941.81 53
18943.11 66
18944.41 56
18945.71 58
18947.01 68
18948.31 66
18949.62 74
18950.92 77
18952.22 73
18953.52 55
18954.82 68
18956.12 62
18957.42 66
18958.72 71
18960.03 70
18961.33 71
18962.63 67
18963.93 74
18965.23 65
18966.53 50
18967.83 56
18969.14 76
18970.44 62
18971.74 69
18973.04 47
18974.34 61
18975.64 77
18976.95 75
18978.25 55
18979.55 56
18980.85 55
18982.15 60
18983.46 70
18984.76 53
18986.06 54
18987.36 71
18988.67 94
18989.97 78
18991.27 62
18992.57 45
18993.88 62
18995.18 65
18996.48 68
18997.78 60
18999.09 67
19000.39 75
19001.69 82
19002.99 68
19004.30 62
19005.60 72
19006.90 85
19008.21 84
19009.51 58
19010.81 60
19012.12 56
19013.42 81
19014.72 68
19016.03 59
19017.33 68
19018.63 70
19019.94 73
19021.24 55
19022.54 71
19023.85 60
19025.15 68
19026.45 73
19027.76 90
19029.06 69
19030.36 65
19031.67 89
19032.97 84
19034.28 68
19035.58 57
19036.88 72
19038.19 78
19039.49 66
19040.80 68
19042.10 65
19043.40 79
19044.71 74
19046.01 56
19047.32 59
19048.62 63
19049.93 70
19051.23 70
19052.54 51
19053.84 47
19055.14 68
19056.45 74
19057.75 53
19059.06 66
19060.36 60
19061.67 59
19062.97 71
19064.28 66
19065.58 79
19066.89 67
19068.19 77
19069.50 63
19070.80 68
19072.11 56
19073.41 76
19074.72 72
19076.03 66
19077.33 80
19078.64 62
19079.94 72
19081.25 74
19082.55 61
19083.86 51
19085.16 60
19086.47 65
19087.78 67
19089.08 69
19090.39 63
19091.69 74
19093.00 68
19094.30 77
19095.61 63
19096.92 67
19098.22 63
19099.53 66
19100.84 63
19102.14 47
19103.45 42
19104.75 63
19106.06 109
19107.37 61
19108.67 69
19109.98 57
19111.29 80
19112.59 59
19113.90 45
19115.21 50
19116.51 59
19117.82 53
19119.13 69
19120.43 71
19121.74 74
19123.05 46
19124.35 43
19125.66 65
19126.97 59
19128.28 65
19129.58 65
19130.89 63
19132.20 60
19133.50 69
19134.81 48
19136.12 54
19137.43 48
19138.73 71
19140.04 75
19141.35 74
19142.66 62
19143.96 62
19145.27 77
19146.58 67
19147.89 53
19149.20 45
19150.50 59
19151.81 70
19153.12 66
19154.43 54
19155.74 61
19157.04 77
19158.35 81
19159.66 76
19160.97 78
19162.28 56
19163.59 55
19164.89 63
19166.20 84
19167.51 65
19168.82 64
19170.13 62
19171.44 61
19172.74 58
19174.05 56
19175.36 49
19176.67 62
19177.98 59
19179.29 67
19180.60 73
19181.91 54
19183.22 58
19184.52 70
19185.83 66
19187.14 79
19188.45 63
19189.76 56
19191.07 74
19192.38 50
19193.69 44
19195.00 62
19196.31 76
19197.62 75
19198.93 60
19200.24 54
19201.55 56
19202.86 71
19204.17 48
19205.48 75
19206.79 70
19208.10 67
19209.41 72
19210.72 58
19212.03 59
19213.34 74
19214.65 61
19215.96 56
19217.27 85
19218.58 56
19219.89 42
19221.20 63
19222.51 73
19223.82 70
19225.13 58
19226.44 61
19227.75 60
19229.06 68
19230.37 62
19231.68 43
19232.99 58
19234.30 68
19235.61 83
19236.92 86
19238.23 75
19239.55 56
19240.86 63
19242.17 84
19243.48 71
19244.79 65
19246.10 54
19247.41 54
19248.72 83
19250.04 72
19251.35 70
19252.66 66
19253.97 70
19255.28 63
19256.59 66
19257.90 79
19259.22 58
19260.53 53
19261.84 47
19263.15 57
19264.46 61
19265.77 81
19267.09 58
19268.40 50
19269.71 53
19271.02 55
19272.33 84
19273.65 68
19274.96 60
19276.27 66
19277.58 75
19278.90 66
19280.21 62
19281.52 55
19282.83 63
19284.14 72
19285.46 71
19286.77 55
19288.08 55
19289.40 63
19290.71 77
19292.02 63
19293.33 41
19294.65 71
19295.96 74
19297.27 55
19298.58 62
19299.90 64
19301.21 58
19302.52 64
19303.84 93
19305.15 72
19306.46 66
19307.78 53
19309.09 65
19310.40 69
19311.72 64
19313.03 72
19314.34 67
19315.66 82
19316.97 82
19318.28 55
19319.60 58
19320.91 55
19322.23 61
19323.54 78
19324.85 79
19326.17 63
19327.48 51
19328.80 61
19330.11 85
19331.42 78
19332.74 68
19334.05 71
19335.37 72
19336.68 75
19337.99 46
19339.31 58
19340.62 62
19341.94 75
19343.25 71
19344.57 66
19345.88 62
19347.20 64
19348.51 77
19349.83 57
19351.14 74
19352.45 64
19353.77 78
19355.08 66
19356.40 71
19357.71 66
19359.03 64
19360.34 64
19361.66 59
19362.97 65
19364.29 72
19365.61 63
19366.92 62
19368.24 62
19369.55 74
19370.87 58
19372.18 64
19373.50 69
19374.81 51
19376.13 54
19377.44 69
19378.76 73
19380.08 71
19381.39 62
19382.71 64
19384.02 78
19385.34 81
19386.66 74
19387.97 69
19389.29 65
19390.60 50
19391.92 68
19393.24 65
19394.55 66
19395.87 62
19397.18 78
19398.50 64
19399.82 56
19401.13 68
19402.45 63
19403.77 62
19405.08 65
19406.40 58
19407.72 55
19409.03 53
19410.35 94
19411.67 65
19412.98 68
19414.30 64
19415.62 83
19416.94 49
19418.25 56
19419.57 44
19420.89 59
19422.20 81
19423.52 79
19424.84 65
19426.16 57
19427.47 63
19428.79 55
19430.11 54
19431.43 62
19432.74 68
19434.06 65
19435.38 71
19436.70 45
19438.01 56
19439.33 63
19440.65 56
19441.97 75
19443.28 69
19444.60 76
19445.92 67
19447.24 69
19448.56 75
19449.87 55
19451.19 61
19452.51 61
19453.83 67
19455.15 72
19456.47 65
19457.78 65
19459.10 67
19460.42 63
19461.74 46
19463.06 61
19464.38 64
19465.70 57
19467.01 61
19468.33 72
19469.65 71
19470.97 70
19472.29 69
19473.61 67
19474.93 67
19476.25 61
19477.57 63
19478.88 81
19480.20 57
19481.52 36
19482.84 72
19484.16 73
19485.48 57
19486.80 59
19488.12 35
19489.44 60
19490.76 73
19492.08 63
19493.40 64
19494.72 82
19496.04 55
19497.36 58
19498.68 78
19500.00 57
19501.32 68
19502.64 72
19503.96 67
19505.28 57
19506.60 73
19507.92 71
19509.24 55
19510.56 47
19511.88 60
19513.20 58
19514.52 58
19515.84 47
19517.16 49
19518.48 53
19519.80 60
19521.12 68
19522.44 52
19523.76 57
19525.08 65
19526.40 57
19527.72 48
19529.04 64
19530.36 57
19531.69 62
19533.01 71
19534.33 69
19535.65 55
19536.97 62
19538.29 65
19539.61 62
19540.93 53
19542.25 48
19543.58 52
19544.90 59
19546.22 46
19547.54 66
19548.86 54
19550.18 74
19551.50 64
19552.83 91
19554.15 73
19555.47 86
19556.79 68
19558.11 53
19559.43 46
19560.76 65
19562.08 52
19563.40 51
19564.72 64
19566.04 55
19567.37 54
19568.69 75
19570.01 86
19571.33 56
19572.66 72
19573.98 55
19575.30 70
19576.62 63
19577.95 57
19579.27 65
19580.59 63
19581.91 86
19583.24 73
19584.56 59
19585.88 64
19587.20 66
19588.53 66
19589.85 57
19591.17 60
19592.50 73
19593.82 66
19595.14 59
19596.46 60
19597.79 62
19599.11 49
19600.43 81
19601.76 90
19603.08 76
19604.40 69
19605.73 57
19607.05 67
19608.37 61
19609.70 65
19611.02 63
19612.35 45
19613.67 50
19614.99 69
19616.32 57
19617.64 62
19618.96 58
19620.29 65
19621.61 64
19622.94 58
19624.26 65
19625.58 66
19626.91 64
19628.23 58
19629.56 74
19630.88 56
19632.21 49
19633.53 56
19634.85 65
19636.18 65
19637.50 61
19638.83 67
19640.15 71
19641.48 64
19642.80 61
19644.13 52
19645.45 52
19646.78 60
19648.10 62
19649.43 53
19650.75 62
19652.08 43
19653.40 55
19654.73 57
19656.05 50
19657.38 68
19658.70 60
19660.03 56
19661.35 73
19662.68 71
19664.00 89
19665.33 71
19666.65 56
19667.98 55
19669.30 63
19670.63 57
19671.96 60
19673.28 46
19674.61 47
19675.93 52
19677.26 66
19678.58 51
19679.91 43
19681.24 75
19682.56 70
19683.89 67
19685.21 71
19686.54 72
19687.87 57
19689.19 60
19690.52 50
19691.85 53
19693.17 46
19694.50 68
19695.82 84
19697.15 64
19698.48 41
19699.80 57
19701.13 47
19702.46 63
19703.78 66
19705.11 50
19706.44 72
19707.76 61
19709.09 53
19710.42 64
19711.75 75
19713.07 54
19714.40 66
19715.73 50
19717.05 58
19718.38 57
19719.71 59
19721.04 56
19722.36 75
19723.69 64
19725.02 50
19726.35 54
19727.67 58
19729.00 64
19730.33 49
19731.66 56
19732.98 62
19734.31 64
19735.64 49
19736.97 37
19738.29 64
19739.62 57
19740.95 65
19742.28 72
19743.61 63
19744.93 62
19746.26 53
19747.59 46
19748.92 50
19750.25 60
19751.58 59
19752.90 56
19754.23 51
19755.56 58
19756.89 62
19758.22 50
19759.55 61
19760.88 42
19762.20 48
19763.53 41
19764.86 51
19766.19 79
19767.52 45
19768.85 60
19770.18 53
19771.51 47
19772.84 58
19774.16 51
19775.49 59
19776.82 49
19778.15 57
19779.48 66
19780.81 61
19782.14 67
19783.47 47
19784.80 50
19786.13 65
19787.46 59
19788.79 51
19790.12 58
19791.45 60
19792.78 82
19794.11 46
19795.44 53
19796.77 56
19798.10 54
19799.43 53
19800.76 46
19802.09 51
19803.42 62
19804.75 48
19806.08 54
19807.41 69
19808.74 75
19810.07 54
19811.40 51
19812.73 54
19814.06 64
19815.39 45
19816.72 53
19818.05 57
19819.38 61
19820.71 51
19822.04 56
19823.37 54
19824.70 52
19826.03 60
19827.37 62
19828.70 53
19830.03 73
19831.36 72
19832.69 59
19834.02 57
19835.35 47
19836.68 51
19838.01 57
19839.35 71
19840.68 74
19842.01 53
19843.34 61
19844.67 66
19846.00 54
19847.33 60
19848.67 56
19850.00 60
19851.33 47
19852.66 53
19853.99 55
19855.32 54
19856.66 61
19857.99 60
19859.32 64
19860.65 51
19861.98 62
19863.32 48
19864.65 56
19865.98 42
19867.31 60
19868.65 74
19869.98 54
19871.31 44
19872.64 43
19873.98 65
19875.31 59
19876.64 60
19877.97 71
19879.31 81
19880.64 62
19881.97 63
19883.30 68
19884.64 49
19885.97 64
19887.30 58
19888.64 73
19889.97 60
19891.30 53
19892.63 50
19893.97 55
19895.30 45
19896.63 48
19897.97 63
19899.30 63
19900.63 58
19901.97 54
19903.30 73
19904.63 57
19905.97 47
19907.30 60
19908.64 59
19909.97 71
19911.30 72
19912.64 49
19913.97 55
19915.30 60
19916.64 73
19917.97 41
19919.31 41
19920.64 45
19921.97 62
19923.31 63
19924.64 60
19925.98 57
19927.31 68
19928.65 67
19929.98 58
19931.31 66
19932.65 67
19933.98 77
19935.32 65
19936.65 64
19937.99 55
19939.32 71
19940.66 76
19941.99 57
19943.33 67
19944.66 62
19946.00 59
19947.33 55
19948.67 49
19950.00 70
19951.34 54
19952.67 69
19954.01 80
19955.34 54
19956.68 64
19958.01 50
19959.35 47
19960.68 59
19962.02 64
19963.35 58
19964.69 65
19966.02 60
19967.36 51
19968.70 53
19970.03 62
19971.37 57
19972.70 66
19974.04 64
19975.37 60
19976.71 72
19978.05 58
19979.38 68
19980.72 60
19982.05 54
19983.39 84
19984.73 67
19986.06 51
19987.40 55
19988.74 58
19990.07 59
19991.41 49
19992.74 47
19994.08 46
19995.42 61
19996.75 67
19998.09 65
19999.43 52
20000.76 51
20002.10 64
20003.44 67
20004.77 55
20006.11 50
20007.45 54
20008.79 76
20010.12 61
20011.46 56
20012.80 79
20014.13 65
20015.47 80
20016.81 103
20018.15 59
20019.48 52
20020.82 55
20022.16 59
20023.50 68
20024.83 48
20026.17 66
20027.51 67
20028.85 64
20030.18 60
20031.52 52
20032.86 68
20034.20 55
20035.53 64
20036.87 50
20038.21 57
20039.55 71
20040.89 75
20042.22 56
20043.56 59
20044.90 61
20046.24 67
20047.58 62
20048.92 44
20050.25 53
20051.59 65
20052.93 80
20054.27 49
20055.61 66
20056.95 77
20058.29 65
20059.62 55
20060.96 50
20062.30 55
20063.64 59
20064.98 71
20066.32 60
20067.66 56
20069.00 66
20070.34 55
20071.67 66
20073.01 58
20074.35 58
20075.69 45
20077.03 56
20078.37 52
20079.71 62
20081.05 65
20082.39 62
20083.73 54
20085.07 50
20086.41 53
20087.75 56
20089.09 46
20090.43 62
20091.77 64
20093.11 68
20094.45 62
20095.79 56
20097.13 53
20098.47 61
20099.81 79
20101.15 47
20102.49 44
20103.83 58
20105.17 58
20106.51 53
20107.85 59
20109.19 54
20110.53 72
20111.87 58
20113.21 55
20114.55 52
20115.89 66
20117.23 58
20118.57 59
20119.91 63
20121.25 62
20122.59 74
20123.93 75
20125.28 64
20126.62 66
20127.96 58
20129.30 55
20130.64 51
20131.98 54
20133.32 39
20134.66 61
20136.00 53
