# Supplementary material for: MALDI-TOF MS typing enables the classification of brewing yeasts of the genus Saccharomyces to major beer styles
Source: PLoS One. 2017 Aug 9;12(8):e0181694. doi: 10.1371/journal.pone.0181694 (PMC5549903; doi:10.1371/journal.pone.0181694)
Supplement: S4 File — The directory includes 90 raw files and was zipped to “.zip”; the folder has three strains with 30 spectra per strain; S1 Text explains the raw files with an example and Table 1 represents the yeast strains used within the experiment. (ZIP) [file pone.0181694.s007.zip › 10-12/30261-211-OG-Ale-Ale-YPG-18h-E-E_2015-07-17_3_0_B9_1.dat]

1999.70 3689
2000.13 3821
2000.55 3743
2000.97 3707
2001.39 3728
2001.81 3730
2002.23 3480
2002.66 3542
2003.08 3714
2003.50 3653
2003.92 3729
2004.34 3732
2004.77 3797
2005.19 3693
2005.61 3604
2006.03 3741
2006.46 3736
2006.88 3706
2007.30 3922
2007.72 3837
2008.15 3914
2008.57 3796
2008.99 3937
2009.41 3924
2009.84 3977
2010.26 3720
2010.68 3732
2011.10 3819
2011.53 3658
2011.95 3526
2012.37 3439
2012.80 3521
2013.22 3654
2013.64 3676
2014.07 3462
2014.49 3604
2014.91 3561
2015.33 3824
2015.76 3588
2016.18 3617
2016.60 3634
2017.03 3632
2017.45 3870
2017.88 3874
2018.30 3838
2018.72 4012
2019.15 4053
2019.57 3890
2019.99 3943
2020.42 4018
2020.84 4102
2021.26 4289
2021.69 4210
2022.11 4202
2022.54 4147
2022.96 4046
2023.38 3816
2023.81 3799
2024.23 3605
2024.66 3764
2025.08 3949
2025.51 3887
2025.93 3723
2026.35 3586
2026.78 3768
2027.20 3994
2027.63 4041
2028.05 3784
2028.48 3511
2028.90 3827
2029.33 3769
2029.75 3744
2030.18 3604
2030.60 3576
2031.03 3458
2031.45 3607
2031.88 3660
2032.30 3681
2032.73 3598
2033.15 3725
2033.58 4055
2034.00 3917
2034.43 3518
2034.85 3838
2035.28 3818
2035.70 3704
2036.13 3968
2036.55 3807
2036.98 3534
2037.40 3949
2037.83 3872
2038.26 3531
2038.68 3764
2039.11 3816
2039.53 3738
2039.96 3947
2040.39 3822
2040.81 3791
2041.24 3455
2041.66 3601
2042.09 3691
2042.52 3216
2042.94 3689
2043.37 3581
2043.79 3458
2044.22 3249
2044.65 3242
2045.07 3545
2045.50 3432
2045.93 3582
2046.35 3708
2046.78 3654
2047.21 3444
2047.63 3317
2048.06 3434
2048.49 3303
2048.91 3321
2049.34 3495
2049.77 3525
2050.19 3685
2050.62 3515
2051.05 3343
2051.47 3501
2051.90 3424
2052.33 3306
2052.75 3194
2053.18 3170
2053.61 3462
2054.04 3349
2054.46 3582
2054.89 3667
2055.32 3410
2055.75 3312
2056.17 3378
2056.60 3469
2057.03 3439
2057.46 3350
2057.88 3393
2058.31 3391
2058.74 3444
2059.17 3504
2059.60 3665
2060.02 3733
2060.45 3585
2060.88 3676
2061.31 3622
2061.74 3713
2062.16 3421
2062.59 3625
2063.02 3609
2063.45 3708
2063.88 3887
2064.31 3940
2064.73 4025
2065.16 4020
2065.59 3823
2066.02 3852
2066.45 4023
2066.88 3876
2067.30 3906
2067.73 3907
2068.16 3856
2068.59 3674
2069.02 3416
2069.45 3355
2069.88 3491
2070.31 3491
2070.74 3187
2071.16 3321
2071.59 3462
2072.02 3424
2072.45 3554
2072.88 3693
2073.31 3846
2073.74 3540
2074.17 3865
2074.60 3625
2075.03 3628
2075.46 3961
2075.89 3672
2076.32 3526
2076.75 3647
2077.18 3839
2077.61 3997
2078.04 3958
2078.47 3854
2078.90 4045
2079.33 3962
2079.76 3959
2080.19 3822
2080.62 4051
2081.05 4137
2081.48 4034
2081.91 3719
2082.34 3561
2082.77 3627
2083.20 3826
2083.63 3743
2084.06 3616
2084.49 3616
2084.92 3687
2085.35 3734
2085.78 3794
2086.21 3460
2086.64 3382
2087.07 3639
2087.50 3566
2087.93 3602
2088.36 3551
2088.80 3724
2089.23 3617
2089.66 3334
2090.09 3502
2090.52 3886
2090.95 3760
2091.38 3529
2091.81 3356
2092.24 3673
2092.68 3758
2093.11 3874
2093.54 3972
2093.97 3703
2094.40 3759
2094.83 3716
2095.26 3832
2095.70 3424
2096.13 3449
2096.56 3584
2096.99 3353
2097.42 3371
2097.85 3598
2098.29 3610
2098.72 3533
2099.15 3561
2099.58 3444
2100.01 3277
2100.45 3532
2100.88 3725
2101.31 3879
2101.74 3641
2102.18 3654
2102.61 3604
2103.04 3687
2103.47 3404
2103.90 3535
2104.34 3635
2104.77 3777
2105.20 3768
2105.64 3715
2106.07 3755
2106.50 3754
2106.93 3756
2107.37 3832
2107.80 3871
2108.23 3849
2108.66 3749
2109.10 3772
2109.53 3625
2109.96 3791
2110.40 3689
2110.83 3571
2111.26 3558
2111.70 3515
2112.13 3610
2112.56 3776
2113.00 3692
2113.43 3702
2113.86 3693
2114.30 3548
2114.73 3700
2115.16 3712
2115.60 3588
2116.03 3187
2116.47 3322
2116.90 3263
2117.33 3160
2117.77 3473
2118.20 3489
2118.64 3282
2119.07 3561
2119.50 3342
2119.94 3427
2120.37 3711
2120.81 3596
2121.24 3616
2121.67 3450
2122.11 3626
2122.54 3551
2122.98 3396
2123.41 3584
2123.85 3433
2124.28 3602
2124.72 3596
2125.15 3488
2125.58 3511
2126.02 3476
2126.45 3261
2126.89 3452
2127.32 3551
2127.76 3573
2128.19 3359
2128.63 3463
2129.06 3593
2129.50 3430
2129.93 3740
2130.37 3680
2130.80 3838
2131.24 3566
2131.67 3763
2132.11 3885
2132.55 3943
2132.98 3833
2133.42 3787
2133.85 3748
2134.29 3819
2134.72 4097
2135.16 4086
2135.59 4095
2136.03 4208
2136.47 3870
2136.90 3781
2137.34 3646
2137.77 3715
2138.21 3656
2138.65 3894
2139.08 3564
2139.52 3750
2139.95 3529
2140.39 3744
2140.83 3803
2141.26 3486
2141.70 3611
2142.14 3460
2142.57 3739
2143.01 3384
2143.44 3589
2143.88 3494
2144.32 3447
2144.75 3281
2145.19 3342
2145.63 3537
2146.06 3765
2146.50 3499
2146.94 3515
2147.38 3683
2147.81 3875
2148.25 4123
2148.69 4099
2149.12 4455
2149.56 4587
2150.00 4688
2150.44 4508
2150.87 4396
2151.31 4579
2151.75 4463
2152.18 4365
2152.62 4259
2153.06 4008
2153.50 4180
2153.93 4041
2154.37 3840
2154.81 3999
2155.25 3921
2155.69 3738
2156.12 3778
2156.56 4008
2157.00 3961
2157.44 3628
2157.87 3807
2158.31 3922
2158.75 3490
2159.19 3429
2159.63 3839
2160.07 3653
2160.50 3655
2160.94 3395
2161.38 3541
2161.82 3826
2162.26 3490
2162.70 3666
2163.13 3675
2163.57 3742
2164.01 3597
2164.45 3385
2164.89 3503
2165.33 3453
2165.77 3744
2166.20 3515
2166.64 3669
2167.08 3471
2167.52 3651
2167.96 3646
2168.40 3779
2168.84 3958
2169.28 3944
2169.72 3710
2170.16 3897
2170.60 3630
2171.03 3731
2171.47 3895
2171.91 3677
2172.35 3898
2172.79 4165
2173.23 4285
2173.67 4676
2174.11 4359
2174.55 4372
2174.99 4433
2175.43 4287
2175.87 4428
2176.31 4674
2176.75 4677
2177.19 4619
2177.63 4029
2178.07 3813
2178.51 4107
2178.95 4159
2179.39 4048
2179.83 3942
2180.27 3610
2180.71 3740
2181.15 3726
2181.59 3596
2182.03 3665
2182.47 3492
2182.91 3538
2183.35 3648
2183.79 3451
2184.23 3648
2184.68 3477
2185.12 3598
2185.56 3663
2186.00 3569
2186.44 3659
2186.88 3909
2187.32 4120
2187.76 4090
2188.20 4041
2188.64 4138
2189.08 4399
2189.53 4187
2189.97 4253
2190.41 4106
2190.85 4252
2191.29 4089
2191.73 3982
2192.17 3805
2192.62 4024
2193.06 4209
2193.50 4179
2193.94 4213
2194.38 3923
2194.82 4085
2195.27 4296
2195.71 3927
2196.15 4357
2196.59 4195
2197.03 4468
2197.47 4343
2197.92 3841
2198.36 3815
2198.80 3638
2199.24 3699
2199.69 3807
2200.13 3819
2200.57 3795
2201.01 3861
2201.45 3814
2201.90 3445
2202.34 3463
2202.78 3581
2203.22 3712
2203.67 3779
2204.11 3923
2204.55 3793
2205.00 3894
2205.44 4056
2205.88 4123
2206.32 3926
2206.77 4056
2207.21 4062
2207.65 3903
2208.10 4026
2208.54 4221
2208.98 4166
2209.43 4074
2209.87 4147
2210.31 4311
2210.76 4123
2211.20 4021
2211.64 4123
2212.09 4196
2212.53 3885
2212.97 3590
2213.42 3849
2213.86 3829
2214.30 3569
2214.75 3554
2215.19 3473
2215.63 3701
2216.08 3737
2216.52 3745
2216.97 3524
2217.41 3526
2217.85 3626
2218.30 3679
2218.74 3751
2219.19 3744
2219.63 3572
2220.07 3623
2220.52 3654
2220.96 4082
2221.41 4033
2221.85 3992
2222.30 3867
2222.74 4033
2223.19 4103
2223.63 4259
2224.08 4163
2224.52 4267
2224.96 4096
2225.41 4546
2225.85 4513
2226.30 4458
2226.74 4588
2227.19 4648
2227.63 4655
2228.08 4428
2228.52 4515
2228.97 4479
2229.41 4626
2229.86 4710
2230.31 4622
2230.75 4504
2231.20 4561
2231.64 4619
2232.09 4695
2232.53 4744
2232.98 4869
2233.42 4743
2233.87 4500
2234.31 4310
2234.76 4323
2235.21 4274
2235.65 4418
2236.10 4229
2236.54 4110
2236.99 4116
2237.44 4208
2237.88 4225
2238.33 3995
2238.77 3810
2239.22 3941
2239.67 3849
2240.11 3928
2240.56 3876
2241.01 3844
2241.45 3681
2241.90 3576
2242.34 3498
2242.79 3630
2243.24 3481
2243.68 3543
2244.13 3578
2244.58 3446
2245.02 3222
2245.47 3538
2245.92 3570
2246.36 3685
2246.81 3958
2247.26 3667
2247.71 3787
2248.15 3647
2248.60 3711
2249.05 3658
2249.49 3500
2249.94 3564
2250.39 3738
2250.84 3690
2251.28 3689
2251.73 3744
2252.18 3529
2252.63 3618
2253.07 3674
2253.52 3598
2253.97 3547
2254.42 3562
2254.86 3620
2255.31 3770
2255.76 3612
2256.21 3424
2256.66 3540
2257.10 3526
2257.55 3539
2258.00 3517
2258.45 3498
2258.90 3501
2259.34 3467
2259.79 3828
2260.24 3638
2260.69 3875
2261.14 4110
2261.58 4186
2262.03 3941
2262.48 3815
2262.93 3850
2263.38 4096
2263.83 4083
2264.28 4283
2264.72 4098
2265.17 4035
2265.62 4052
2266.07 4048
2266.52 4112
2266.97 3864
2267.42 3915
2267.87 3983
2268.32 4514
2268.77 4499
2269.21 4723
2269.66 4875
2270.11 4674
2270.56 4803
2271.01 4458
2271.46 4397
2271.91 4619
2272.36 4440
2272.81 4146
2273.26 3867
2273.71 4199
2274.16 3867
2274.61 3738
2275.06 3572
2275.51 3928
2275.96 3629
2276.41 3715
2276.86 3696
2277.31 3699
2277.76 3619
2278.21 3462
2278.66 3540
2279.11 3500
2279.56 3622
2280.01 3607
2280.46 3556
2280.91 3479
2281.36 3757
2281.81 3513
2282.26 3786
2282.71 3862
2283.16 3819
2283.61 3989
2284.06 3686
2284.51 3513
2284.96 3520
2285.41 3633
2285.86 3670
2286.31 4025
2286.77 4219
2287.22 4386
2287.67 4604
2288.12 4900
2288.57 5489
2289.02 5773
2289.47 6155
2289.92 6538
2290.37 7024
2290.83 7432
2291.28 7141
2291.73 7024
2292.18 6737
2292.63 6581
2293.08 5900
2293.53 5633
2293.99 5275
2294.44 5255
2294.89 5032
2295.34 4564
2295.79 4621
2296.24 4104
2296.70 4216
2297.15 4212
2297.60 3841
2298.05 3864
2298.50 3909
2298.96 3929
2299.41 3893
2299.86 3706
2300.31 3711
2300.77 3749
2301.22 3835
2301.67 3858
2302.12 3863
2302.57 3571
2303.03 3748
2303.48 3804
2303.93 3439
2304.38 3602
2304.84 3796
2305.29 4019
2305.74 3781
2306.20 3831
2306.65 4316
2307.10 4522
2307.55 4399
2308.01 4489
2308.46 4546
2308.91 4862
2309.37 4939
2309.82 5028
2310.27 4849
2310.73 4840
2311.18 4576
2311.63 4723
2312.09 4788
2312.54 4334
2312.99 4562
2313.45 4309
2313.90 3889
2314.35 4076
2314.81 3990
2315.26 3664
2315.71 3867
2316.17 3651
2316.62 3811
2317.08 3910
2317.53 3554
2317.98 3559
2318.44 3854
2318.89 3998
2319.35 3966
2319.80 4026
2320.25 4208
2320.71 4108
2321.16 3966
2321.62 4034
2322.07 3883
2322.53 4151
2322.98 4012
2323.44 3711
2323.89 3847
2324.34 4111
2324.80 4055
2325.25 4007
2325.71 4099
2326.16 4318
2326.62 4669
2327.07 4519
2327.53 4493
2327.98 4562
2328.44 4458
2328.89 4683
2329.35 4698
2329.80 4450
2330.26 4563
2330.71 4760
2331.17 4575
2331.62 4224
2332.08 4149
2332.53 3866
2332.99 3713
2333.45 3750
2333.90 4095
2334.36 3946
2334.81 3925
2335.27 3888
2335.72 3588
2336.18 3639
2336.63 4063
2337.09 3916
2337.55 4018
2338.00 3960
2338.46 4046
2338.91 3846
2339.37 4163
2339.83 3983
2340.28 4155
2340.74 4054
2341.19 4004
2341.65 3875
2342.11 3690
2342.56 3977
2343.02 3772
2343.48 3930
2343.93 4011
2344.39 4021
2344.85 3965
2345.30 4057
2345.76 4391
2346.22 4365
2346.67 4282
2347.13 4125
2347.59 4518
2348.04 4168
2348.50 4043
2348.96 4121
2349.41 3984
2349.87 3913
2350.33 4192
2350.79 4040
2351.24 3787
2351.70 3736
2352.16 3867
2352.61 3799
2353.07 3655
2353.53 3599
2353.99 3602
2354.44 3907
2354.90 3711
2355.36 3788
2355.82 3677
2356.28 3681
2356.73 3738
2357.19 3508
2357.65 3590
2358.11 3916
2358.56 4000
2359.02 3805
2359.48 4217
2359.94 4247
2360.40 4014
2360.85 3866
2361.31 3915
2361.77 4105
2362.23 4077
2362.69 3925
2363.15 3884
2363.60 4271
2364.06 4133
2364.52 3972
2364.98 4045
2365.44 4082
2365.90 4131
2366.36 4128
2366.81 3914
2367.27 3917
2367.73 3940
2368.19 4114
2368.65 4210
2369.11 4072
2369.57 4055
2370.03 3865
2370.49 3838
2370.94 3939
2371.40 3786
2371.86 3948
2372.32 4211
2372.78 4259
2373.24 4681
2373.70 4493
2374.16 4430
2374.62 4555
2375.08 4615
2375.54 4441
2376.00 4452
2376.46 4677
2376.92 4271
2377.38 4107
2377.84 4224
2378.30 4364
2378.76 4377
2379.22 4413
2379.68 4402
2380.14 4242
2380.60 4166
2381.06 4194
2381.52 3885
2381.98 3920
2382.44 3725
2382.90 3916
2383.36 3834
2383.82 3995
2384.28 3770
2384.74 3905
2385.20 3775
2385.66 3661
2386.12 3745
2386.58 3826
2387.04 3909
2387.50 3826
2387.96 3880
2388.42 3787
2388.89 3969
2389.35 3934
2389.81 3892
2390.27 4167
2390.73 4311
2391.19 4017
2391.65 3940
2392.11 3661
2392.57 3667
2393.03 3962
2393.50 4050
2393.96 3824
2394.42 3782
2394.88 3690
2395.34 3858
2395.80 3829
2396.26 3934
2396.73 3863
2397.19 3767
2397.65 3659
2398.11 3791
2398.57 3989
2399.04 4033
2399.50 3749
2399.96 3692
2400.42 3840
2400.88 3740
2401.35 3961
2401.81 3810
2402.27 3814
2402.73 3774
2403.19 3741
2403.66 3800
2404.12 3869
2404.58 3807
2405.04 4018
2405.51 4064
2405.97 4038
2406.43 3839
2406.89 3892
2407.36 4135
2407.82 4012
2408.28 3565
2408.74 3597
2409.21 3689
2409.67 3767
2410.13 3649
2410.60 3482
2411.06 3430
2411.52 3742
2411.98 3991
2412.45 3874
2412.91 3724
2413.37 3681
2413.84 3717
2414.30 3979
2414.76 3892
2415.23 3976
2415.69 3891
2416.15 4345
2416.62 4623
2417.08 4562
2417.54 4575
2418.01 4635
2418.47 4731
2418.94 4378
2419.40 4682
2419.86 4554
2420.33 4425
2420.79 4474
2421.26 4554
2421.72 4314
2422.18 4611
2422.65 4341
2423.11 4198
2423.58 4418
2424.04 4231
2424.50 4066
2424.97 4032
2425.43 4093
2425.90 4070
2426.36 4300
2426.83 4133
2427.29 3904
2427.76 3822
2428.22 3774
2428.69 3981
2429.15 3667
2429.61 3807
2430.08 3934
2430.54 3754
2431.01 3835
2431.47 3691
2431.94 3678
2432.40 3682
2432.87 3841
2433.33 3677
2433.80 3819
2434.26 4029
2434.73 4081
2435.20 3801
2435.66 3707
2436.13 3998
2436.59 4185
2437.06 3789
2437.52 4166
2437.99 4478
2438.45 4243
2438.92 4124
2439.38 4131
2439.85 4675
2440.32 4353
2440.78 4480
2441.25 4287
2441.71 4280
2442.18 4384
2442.65 4681
2443.11 4307
2443.58 4142
2444.04 4026
2444.51 4224
2444.98 4318
2445.44 4113
2445.91 3992
2446.38 3692
2446.84 3582
2447.31 3689
2447.78 3611
2448.24 3567
2448.71 3576
2449.18 3462
2449.64 3363
2450.11 3642
2450.58 3585
2451.04 3618
2451.51 3472
2451.98 3516
2452.44 3770
2452.91 3735
2453.38 3664
2453.84 4198
2454.31 3918
2454.78 3820
2455.25 3913
2455.71 3852
2456.18 3878
2456.65 3782
2457.11 3767
2457.58 3805
2458.05 3862
2458.52 3722
2458.98 3851
2459.45 3655
2459.92 3583
2460.39 3824
2460.86 3726
2461.32 3922
2461.79 3916
2462.26 3905
2462.73 3839
2463.19 3742
2463.66 3673
2464.13 3544
2464.60 3785
2465.07 3899
2465.54 3931
2466.00 3808
2466.47 3858
2466.94 3726
2467.41 3897
2467.88 4046
2468.35 3938
2468.81 3384
2469.28 3569
2469.75 3681
2470.22 3950
2470.69 3619
2471.16 3416
2471.63 3515
2472.09 3466
2472.56 3542
2473.03 3381
2473.50 3303
2473.97 3452
2474.44 3461
2474.91 3458
2475.38 3346
2475.85 3538
2476.32 3492
2476.79 3528
2477.25 3745
2477.72 3776
2478.19 3687
2478.66 3676
2479.13 3877
2479.60 3632
2480.07 3751
2480.54 3474
2481.01 3668
2481.48 3616
2481.95 3877
2482.42 3711
2482.89 3644
2483.36 3749
2483.83 3864
2484.30 3687
2484.77 3753
2485.24 4092
2485.71 4062
2486.18 3775
2486.65 3992
2487.12 4387
2487.59 4107
2488.06 4304
2488.53 4329
2489.00 4221
2489.47 4279
2489.94 4257
2490.41 4104
2490.88 3849
2491.35 4429
2491.83 4584
2492.30 4178
2492.77 4370
2493.24 4231
2493.71 4152
2494.18 4170
2494.65 4235
2495.12 4116
2495.59 4168
2496.06 4008
2496.53 4207
2497.01 4273
2497.48 3977
2497.95 3832
2498.42 3904
2498.89 3792
2499.36 3856
2499.83 3698
2500.31 3478
2500.78 3500
2501.25 3587
2501.72 3504
2502.19 3532
2502.66 3667
2503.14 3405
2503.61 3522
2504.08 3434
2504.55 3693
2505.02 4026
2505.49 3773
2505.97 3757
2506.44 3738
2506.91 3964
2507.38 4147
2507.86 4250
2508.33 4559
2508.80 4382
2509.27 4400
2509.74 4517
2510.22 4464
2510.69 4432
2511.16 4402
2511.63 4919
2512.11 4806
2512.58 4478
2513.05 4652
2513.53 4595
2514.00 4505
2514.47 4633
2514.94 4327
2515.42 4196
2515.89 4227
2516.36 3890
2516.84 3798
2517.31 3891
2517.78 3938
2518.26 4104
2518.73 4322
2519.20 4131
2519.68 4044
2520.15 4082
2520.62 3952
2521.10 3820
2521.57 3873
2522.04 3906
2522.52 4001
2522.99 3829
2523.46 3676
2523.94 3420
2524.41 3701
2524.88 3590
2525.36 3791
2525.83 3786
2526.31 3740
2526.78 3694
2527.25 3593
2527.73 3527
2528.20 3673
2528.68 3715
2529.15 3859
2529.62 4000
2530.10 3670
2530.57 3812
2531.05 3697
2531.52 3859
2532.00 4094
2532.47 3813
2532.95 4068
2533.42 4122
2533.90 4051
2534.37 3852
2534.84 3726
2535.32 3931
2535.79 3958
2536.27 3922
2536.74 4044
2537.22 3926
2537.69 3810
2538.17 4055
2538.64 4044
2539.12 3939
2539.59 3901
2540.07 3899
2540.54 4077
2541.02 4192
2541.50 3994
2541.97 3913
2542.45 3999
2542.92 3749
2543.40 3978
2543.87 3966
2544.35 4219
2544.82 4147
2545.30 4256
2545.78 4281
2546.25 4445
2546.73 4711
2547.20 4752
2547.68 4662
2548.16 4686
2548.63 4464
2549.11 4832
2549.58 4664
2550.06 4374
2550.54 4281
2551.01 4353
2551.49 4540
2551.96 4553
2552.44 4386
2552.92 4561
2553.39 4768
2553.87 4819
2554.35 4680
2554.82 4634
2555.30 4603
2555.78 4613
2556.25 4481
2556.73 4155
2557.21 4213
2557.68 4238
2558.16 4029
2558.64 3748
2559.12 3973
2559.59 3902
2560.07 3754
2560.55 3917
2561.02 4223
2561.50 4090
2561.98 4356
2562.46 4226
2562.93 4154
2563.41 4360
2563.89 4255
2564.37 4168
2564.84 4029
2565.32 4031
2565.80 3797
2566.28 4008
2566.75 3786
2567.23 3466
2567.71 3447
2568.19 3835
2568.66 3759
2569.14 3827
2569.62 3756
2570.10 3637
2570.58 3821
2571.06 3514
2571.53 3430
2572.01 3548
2572.49 3647
2572.97 3519
2573.45 3515
2573.92 3807
2574.40 3731
2574.88 3763
2575.36 3638
2575.84 3751
2576.32 3783
2576.80 3540
2577.27 3544
2577.75 3351
2578.23 3527
2578.71 3465
2579.19 3447
2579.67 3594
2580.15 3583
2580.63 3811
2581.11 3711
2581.59 3298
2582.06 3505
2582.54 3637
2583.02 3669
2583.50 3539
2583.98 3594
2584.46 3749
2584.94 3995
2585.42 4031
2585.90 3900
2586.38 3818
2586.86 3816
2587.34 3803
2587.82 4083
2588.30 4032
2588.78 4001
2589.26 3976
2589.74 3880
2590.22 3850
2590.70 3772
2591.18 3860
2591.66 4081
2592.14 3929
2592.62 3794
2593.10 3713
2593.58 3767
2594.06 3674
2594.54 3823
2595.02 4047
2595.50 3954
2595.98 3622
2596.46 3584
2596.94 3753
2597.42 3518
2597.90 3511
2598.38 3655
2598.86 3544
2599.34 3670
2599.82 3707
2600.30 3565
2600.79 3489
2601.27 3681
2601.75 3611
2602.23 3689
2602.71 3597
2603.19 3609
2603.67 3847
2604.15 3988
2604.63 3972
2605.12 3896
2605.60 3745
2606.08 3871
2606.56 3936
2607.04 3975
2607.52 4027
2608.00 3913
2608.49 4109
2608.97 3920
2609.45 3704
2609.93 3754
2610.41 3518
2610.89 3549
2611.38 3539
2611.86 3337
2612.34 3633
2612.82 3680
2613.30 3884
2613.79 3619
2614.27 3703
2614.75 3469
2615.23 3527
2615.72 3561
2616.20 3502
2616.68 3857
2617.16 4003
2617.64 3981
2618.13 3944
2618.61 3848
2619.09 3910
2619.57 3889
2620.06 3714
2620.54 3893
2621.02 4031
2621.51 3872
2621.99 3573
2622.47 3621
2622.95 3499
2623.44 3481
2623.92 3509
2624.40 3668
2624.89 3635
2625.37 3632
2625.85 3691
2626.34 3660
2626.82 3689
2627.30 3881
2627.79 4006
2628.27 3738
2628.75 3748
2629.24 3553
2629.72 3896
2630.20 3876
2630.69 3836
2631.17 3881
2631.65 3927
2632.14 4188
2632.62 4237
2633.11 4167
2633.59 4075
2634.07 3921
2634.56 3782
2635.04 3669
2635.53 3616
2636.01 3741
2636.49 3744
2636.98 3691
2637.46 3773
2637.95 3594
2638.43 3897
2638.92 4137
2639.40 4026
2639.89 3935
2640.37 3866
2640.85 4135
2641.34 4354
2641.82 4123
2642.31 3994
2642.79 4042
2643.28 3976
2643.76 4150
2644.25 3865
2644.73 3857
2645.22 3925
2645.70 4026
2646.19 3946
2646.67 3818
2647.16 3749
2647.64 3780
2648.13 3784
2648.61 3809
2649.10 3757
2649.58 3853
2650.07 3808
2650.56 3749
2651.04 3623
2651.53 3764
2652.01 3805
2652.50 3583
2652.98 3618
2653.47 3678
2653.95 3778
2654.44 3657
2654.93 3624
2655.41 3839
2655.90 3721
2656.38 3776
2656.87 3696
2657.36 3714
2657.84 3510
2658.33 3705
2658.81 3504
2659.30 3560
2659.79 3687
2660.27 3677
2660.76 3619
2661.25 3430
2661.73 3690
2662.22 3574
2662.71 3754
2663.19 3935
2663.68 3852
2664.17 3447
2664.65 3402
2665.14 3463
2665.63 3574
2666.11 3559
2666.60 3672
2667.09 3901
2667.57 3534
2668.06 3496
2668.55 3634
2669.04 3427
2669.52 3653
2670.01 3530
2670.50 3672
2670.99 3986
2671.47 3793
2671.96 3952
2672.45 4522
2672.93 4239
2673.42 4568
2673.91 4942
2674.40 4803
2674.89 5182
2675.37 5029
2675.86 4913
2676.35 4908
2676.84 5012
2677.32 4864
2677.81 4528
2678.30 4724
2678.79 4399
2679.28 4344
2679.76 4056
2680.25 3837
2680.74 3871
2681.23 3680
2681.72 3707
2682.21 3748
2682.69 3921
2683.18 3825
2683.67 4011
2684.16 4116
2684.65 3962
2685.14 3971
2685.63 3950
2686.11 3836
2686.60 3556
2687.09 3942
2687.58 4052
2688.07 3851
2688.56 3810
2689.05 4227
2689.54 3897
2690.03 3533
2690.52 3983
2691.00 3809
2691.49 3922
2691.98 4031
2692.47 3802
2692.96 3867
2693.45 3584
2693.94 3711
2694.43 3944
2694.92 3974
2695.41 4212
2695.90 4221
2696.39 4109
2696.88 3930
2697.37 3882
2697.86 4021
2698.35 3933
2698.84 3882
2699.33 3899
2699.82 4050
2700.31 3933
2700.80 3835
2701.29 4083
2701.78 4054
2702.27 3921
2702.76 4304
2703.25 4272
2703.74 4172
2704.23 4123
2704.72 4218
2705.21 3864
2705.70 3746
2706.19 4081
2706.68 3880
2707.17 3664
2707.66 3630
2708.15 3652
2708.64 3635
2709.13 3698
2709.63 3526
2710.12 3523
2710.61 3609
2711.10 3567
2711.59 3641
2712.08 3889
2712.57 3778
2713.06 3719
2713.55 3524
2714.05 3786
2714.54 3825
2715.03 3564
2715.52 3595
2716.01 3490
2716.50 3555
2716.99 3473
2717.49 3383
2717.98 3464
2718.47 3672
2718.96 3550
2719.45 3617
2719.94 3728
2720.44 3765
2720.93 3866
2721.42 3925
2721.91 3952
2722.40 3944
2722.90 4007
2723.39 4066
2723.88 3982
2724.37 3789
2724.86 3887
2725.36 3648
2725.85 3702
2726.34 3791
2726.83 3568
2727.33 3551
2727.82 3421
2728.31 3308
2728.80 3344
2729.30 3539
2729.79 3701
2730.28 3532
2730.77 3769
2731.27 3796
2731.76 3880
2732.25 4038
2732.75 4074
2733.24 3863
2733.73 3943
2734.23 4176
2734.72 4118
2735.21 3891
2735.70 3896
2736.20 3956
2736.69 3936
2737.18 3757
2737.68 3759
2738.17 3822
2738.66 3696
2739.16 3870
2739.65 3790
2740.15 3911
2740.64 3695
2741.13 3861
2741.63 3477
2742.12 3435
2742.61 3469
2743.11 3311
2743.60 3423
2744.10 3371
2744.59 3513
2745.08 3349
2745.58 3336
2746.07 3493
2746.57 3414
2747.06 3530
2747.56 3654
2748.05 3401
2748.54 3475
2749.04 3779
2749.53 3618
2750.03 3761
2750.52 3747
2751.02 3638
2751.51 3724
2752.01 3861
2752.50 4166
2753.00 3928
2753.49 3584
2753.98 3661
2754.48 3629
2754.97 3801
2755.47 3869
2755.96 3895
2756.46 3885
2756.95 4019
2757.45 3740
2757.95 3667
2758.44 3743
2758.94 3807
2759.43 3842
2759.93 3698
2760.42 3948
2760.92 3804
2761.41 3680
2761.91 3823
2762.40 3797
2762.90 3606
2763.40 3659
2763.89 3577
2764.39 3846
2764.88 3842
2765.38 3726
2765.87 3815
2766.37 3824
2766.87 3855
2767.36 3728
2767.86 3864
2768.36 3651
2768.85 3816
2769.35 3571
2769.84 3560
2770.34 3755
2770.84 3745
2771.33 3792
2771.83 4135
2772.33 3941
2772.82 4022
2773.32 4336
2773.82 4721
2774.31 4804
2774.81 4846
2775.31 5145
2775.80 5199
2776.30 5337
2776.80 5393
2777.29 5068
2777.79 5053
2778.29 5082
2778.78 4924
2779.28 4877
2779.78 4606
2780.28 4463
2780.77 4473
2781.27 4036
2781.77 4054
2782.27 3697
2782.76 3653
2783.26 3714
2783.76 3823
2784.26 3938
2784.75 3649
2785.25 3912
2785.75 3757
2786.25 3939
2786.74 3639
2787.24 3761
2787.74 3858
2788.24 3803
2788.74 3653
2789.23 3697
2789.73 3878
2790.23 3665
2790.73 3541
2791.23 3658
2791.72 3724
2792.22 3723
2792.72 3620
2793.22 3734
2793.72 3931
2794.22 3906
2794.72 3803
2795.21 3857
2795.71 3763
2796.21 3894
2796.71 4007
2797.21 4002
2797.71 4031
2798.21 4179
2798.70 4087
2799.20 3940
2799.70 4005
2800.20 4208
2800.70 4141
2801.20 3984
2801.70 3782
2802.20 3987
2802.70 3899
2803.20 3595
2803.70 4029
2804.20 4245
2804.69 4276
2805.19 4477
2805.69 4694
2806.19 4527
2806.69 4463
2807.19 4978
2807.69 4988
2808.19 5002
2808.69 4964
2809.19 5015
2809.69 4877
2810.19 5231
2810.69 4794
2811.19 4688
2811.69 4321
2812.19 4501
2812.69 4473
2813.19 4116
2813.69 4270
2814.19 4308
2814.69 4158
2815.19 4257
2815.69 4075
2816.19 4075
2816.69 4275
2817.19 4272
2817.69 4068
2818.20 4226
2818.70 4222
2819.20 4161
2819.70 4310
2820.20 4196
2820.70 4144
2821.20 4086
2821.70 4072
2822.20 4004
2822.70 3949
2823.20 3707
2823.70 3696
2824.21 3729
2824.71 3685
2825.21 3774
2825.71 3571
2826.21 3732
2826.71 3831
2827.21 3749
2827.72 3810
2828.22 3536
2828.72 3458
2829.22 3501
2829.72 3497
2830.22 3418
2830.72 3415
2831.23 3581
2831.73 3545
2832.23 3536
2832.73 3419
2833.23 3784
2833.74 3678
2834.24 3652
2834.74 3411
2835.24 3547
2835.74 3567
2836.25 3675
2836.75 4133
2837.25 4030
2837.75 3803
2838.26 4023
2838.76 4159
2839.26 3978
2839.76 3838
2840.27 3706
2840.77 4050
2841.27 3950
2841.77 3996
2842.28 3664
2842.78 3773
2843.28 3860
2843.79 3868
2844.29 3889
2844.79 4294
2845.29 4182
2845.80 4077
2846.30 4031
2846.80 4231
2847.31 4232
2847.81 4461
2848.31 4700
2848.82 4614
2849.32 4227
2849.82 4183
2850.33 4176
2850.83 4339
2851.33 4096
2851.84 4162
2852.34 3983
2852.84 3840
2853.35 3763
2853.85 3935
2854.36 3660
2854.86 3678
2855.36 3942
2855.87 3636
2856.37 3391
2856.88 3537
2857.38 3891
2857.88 3720
2858.39 3659
2858.89 3617
2859.40 3767
2859.90 3827
2860.41 3708
2860.91 3661
2861.41 3706
2861.92 3550
2862.42 3701
2862.93 3749
2863.43 3790
2863.94 3513
2864.44 3767
2864.95 3758
2865.45 3908
2865.96 3630
2866.46 3459
2866.97 3684
2867.47 3440
2867.98 3227
2868.48 3483
2868.99 3528
2869.49 3451
2870.00 3572
2870.50 3650
2871.01 3670
2871.51 3645
2872.02 3761
2872.52 3777
2873.03 3631
2873.53 3590
2874.04 3826
2874.54 4069
2875.05 3937
2875.56 3842
2876.06 4090
2876.57 4167
2877.07 3977
2877.58 3671
2878.09 3707
2878.59 3892
2879.10 3820
2879.60 3733
2880.11 3777
2880.62 3926
2881.12 3846
2881.63 3805
2882.13 4068
2882.64 3861
2883.15 3772
2883.65 3877
2884.16 3808
2884.67 3867
2885.17 4126
2885.68 4138
2886.19 3953
2886.69 3864
2887.20 4058
2887.71 4101
2888.21 3891
2888.72 3992
2889.23 4075
2889.73 4110
2890.24 3850
2890.75 3572
2891.25 3858
2891.76 4064
2892.27 3853
2892.78 3803
2893.28 4196
2893.79 3991
2894.30 4015
2894.81 4093
2895.31 4214
2895.82 3750
2896.33 3837
2896.84 4083
2897.34 4161
2897.85 3993
2898.36 4279
2898.87 4651
2899.37 5005
2899.88 4992
2900.39 4928
2900.90 5115
2901.41 5310
2901.91 5398
2902.42 5525
2902.93 5712
2903.44 5608
2903.95 5470
2904.45 5489
2904.96 5541
2905.47 5375
2905.98 5361
2906.49 5296
2907.00 4941
2907.50 4878
2908.01 4625
2908.52 4310
2909.03 4373
2909.54 4140
2910.05 4009
2910.56 3940
2911.06 4073
2911.57 4012
2912.08 4014
2912.59 4120
2913.10 4375
2913.61 4145
2914.12 3916
2914.63 4164
2915.14 4171
2915.65 4175
2916.16 3957
2916.66 3883
2917.17 3800
2917.68 3808
2918.19 4056
2918.70 4056
2919.21 3953
2919.72 4057
2920.23 3868
2920.74 4018
2921.25 4585
2921.76 4082
2922.27 3790
2922.78 3875
2923.29 4167
2923.80 4083
2924.31 4241
2924.82 4144
2925.33 4166
2925.84 4129
2926.35 4085
2926.86 4118
2927.37 4204
2927.88 4188
2928.39 3852
2928.90 3835
2929.41 3750
2929.92 3688
2930.43 3524
2930.94 3678
2931.45 3673
2931.96 3487
2932.47 3662
2932.99 3749
2933.50 3689
2934.01 3864
2934.52 3761
2935.03 3742
2935.54 3860
2936.05 4003
2936.56 3921
2937.07 3922
2937.58 3848
2938.09 4003
2938.61 3933
2939.12 4045
2939.63 4149
2940.14 3961
2940.65 4040
2941.16 4207
2941.67 4274
2942.19 4209
2942.70 4216
2943.21 4284
2943.72 4510
2944.23 4294
2944.74 4516
2945.26 4590
2945.77 4693
2946.28 5127
2946.79 4867
2947.30 4696
2947.82 4574
2948.33 4383
2948.84 4465
2949.35 4349
2949.86 4196
2950.38 4037
2950.89 3830
2951.40 3826
2951.91 3928
2952.43 3880
2952.94 4015
2953.45 3757
2953.96 3579
2954.48 3538
2954.99 3502
2955.50 3681
2956.01 3681
2956.53 3575
2957.04 3670
2957.55 3466
2958.06 3488
2958.58 3657
2959.09 3703
2959.60 3699
2960.12 3870
2960.63 3851
2961.14 3688
2961.66 3864
2962.17 3746
2962.68 3837
2963.20 4001
2963.71 4058
2964.22 3673
2964.74 3597
2965.25 3824
2965.76 3782
2966.28 3672
2966.79 3545
2967.30 3539
2967.82 3360
2968.33 3453
2968.85 3500
2969.36 3699
2969.87 3541
2970.39 3409
2970.90 3556
2971.42 3595
2971.93 3372
2972.44 3450
2972.96 3608
2973.47 3622
2973.99 3457
2974.50 3662
2975.02 3806
2975.53 3964
2976.04 3707
2976.56 3604
2977.07 3715
2977.59 3789
2978.10 3431
2978.62 3505
2979.13 3618
2979.65 3590
2980.16 3562
2980.68 3818
2981.19 3662
2981.71 3644
2982.22 3770
2982.74 3613
2983.25 3713
2983.77 3818
2984.28 3886
2984.80 4050
2985.31 3832
2985.83 3858
2986.34 4088
2986.86 3993
2987.37 3924
2987.89 3903
2988.40 3970
2988.92 4010
2989.44 3784
2989.95 3628
2990.47 3542
2990.98 3959
2991.50 3994
2992.01 3717
2992.53 4052
2993.05 4108
2993.56 4173
2994.08 4155
2994.59 4137
2995.11 4401
2995.63 4642
2996.14 4790
2996.66 4967
2997.17 4659
2997.69 4670
2998.21 4857
2998.72 4939
2999.24 4558
2999.76 4371
3000.27 4439
3000.79 4537
3001.31 4463
3001.82 4328
3002.34 4454
3002.86 4400
3003.37 4355
3003.89 4316
3004.41 4346
3004.92 4519
3005.44 4555
3005.96 4368
3006.48 4149
3006.99 3922
3007.51 3891
3008.03 4053
3008.54 3743
3009.06 3687
3009.58 3794
3010.10 3880
3010.61 3846
3011.13 3736
3011.65 3919
3012.17 3992
3012.68 3794
3013.20 4065
3013.72 4088
3014.24 4188
3014.75 4133
3015.27 4168
3015.79 3941
3016.31 4175
3016.83 4288
3017.34 4588
3017.86 4665
3018.38 4465
3018.90 4609
3019.42 4550
3019.94 4682
3020.45 4608
3020.97 4284
3021.49 4208
3022.01 4359
3022.53 4421
3023.05 4175
3023.56 4175
3024.08 4122
3024.60 3873
3025.12 3759
3025.64 4076
3026.16 3771
3026.68 3867
3027.20 4202
3027.71 3917
3028.23 3889
3028.75 4208
3029.27 4091
3029.79 4216
3030.31 4289
3030.83 4233
3031.35 4117
3031.87 4392
3032.39 4278
3032.91 4213
3033.43 4396
3033.94 4402
3034.46 4420
3034.98 4350
3035.50 4374
3036.02 4449
3036.54 4544
3037.06 4210
3037.58 4069
3038.10 4300
3038.62 4155
3039.14 3877
3039.66 3878
3040.18 3914
3040.70 3956
3041.22 3885
3041.74 3805
3042.26 3970
3042.78 3852
3043.30 3902
3043.82 3781
3044.34 3746
3044.86 3766
3045.38 3758
3045.90 3699
3046.42 3666
3046.94 3682
3047.47 3781
3047.99 3758
3048.51 3721
3049.03 3794
3049.55 3806
3050.07 3843
3050.59 3673
3051.11 3621
3051.63 3732
3052.15 3713
3052.67 3663
3053.20 3797
3053.72 3845
3054.24 3765
3054.76 3587
3055.28 3765
3055.80 4013
3056.32 3709
3056.84 3611
3057.37 3671
3057.89 3692
3058.41 3556
3058.93 3406
3059.45 3354
3059.97 3495
3060.49 3621
3061.02 3787
3061.54 3674
3062.06 3672
3062.58 3864
3063.10 3714
3063.63 3751
3064.15 4076
3064.67 4116
3065.19 4096
3065.71 3984
3066.24 4164
3066.76 4106
3067.28 3743
3067.80 3751
3068.33 3831
3068.85 3945
3069.37 3846
3069.89 3454
3070.42 3852
3070.94 4009
3071.46 3802
3071.98 3891
3072.51 3782
3073.03 3847
3073.55 3917
3074.08 3712
3074.60 3999
3075.12 3775
3075.64 3916
3076.17 4302
3076.69 4231
3077.21 4509
3077.74 4603
3078.26 4777
3078.78 5030
3079.31 5141
3079.83 4696
3080.35 4935
3080.88 4814
3081.40 4689
3081.92 4754
3082.45 5066
3082.97 4600
3083.49 4429
3084.02 4572
3084.54 4594
3085.07 4408
3085.59 4676
3086.11 4747
3086.64 4716
3087.16 4340
3087.69 4197
3088.21 4212
3088.73 4160
3089.26 4157
3089.78 4146
3090.31 4207
3090.83 4165
3091.35 3890
3091.88 3879
3092.40 4004
3092.93 3930
3093.45 3762
3093.98 3736
3094.50 3877
3095.03 3919
3095.55 4193
3096.08 4264
3096.60 4060
3097.13 4349
3097.65 4301
3098.18 4169
3098.70 4249
3099.23 4258
3099.75 4140
3100.28 4454
3100.80 4502
3101.33 4681
3101.85 4909
3102.38 5048
3102.90 5129
3103.43 5608
3103.95 5772
3104.48 5596
3105.00 5609
3105.53 5379
3106.05 5004
3106.58 4862
3107.11 4426
3107.63 4560
3108.16 4268
3108.68 4258
3109.21 4134
3109.73 4027
3110.26 4435
3110.79 4367
3111.31 4093
3111.84 4254
3112.36 4585
3112.89 4355
3113.42 4084
3113.94 4192
3114.47 4008
3115.00 4019
3115.52 3851
3116.05 3863
3116.58 3642
3117.10 3633
3117.63 3731
3118.16 3703
3118.68 3587
3119.21 3628
3119.74 3583
3120.26 3625
3120.79 3639
3121.32 3790
3121.84 3627
3122.37 3766
3122.90 3678
3123.42 3654
3123.95 3755
3124.48 3717
3125.01 3815
3125.53 3754
3126.06 3626
3126.59 3608
3127.11 3743
3127.64 3903
3128.17 3922
3128.70 3990
3129.22 3679
3129.75 3905
3130.28 3891
3130.81 3646
3131.33 3785
3131.86 3787
3132.39 3826
3132.92 3720
3133.45 3647
3133.97 3767
3134.50 3641
3135.03 3527
3135.56 3722
3136.09 3891
3136.61 3816
3137.14 3835
3137.67 3577
3138.20 3651
3138.73 3909
3139.26 3911
3139.78 3888
3140.31 3641
3140.84 3523
3141.37 3919
3141.90 3870
3142.43 3900
3142.96 3943
3143.48 3837
3144.01 4085
3144.54 4230
3145.07 4120
3145.60 4262
3146.13 4424
3146.66 4544
3147.19 4877
3147.72 4908
3148.25 4685
3148.77 4758
3149.30 4692
3149.83 4771
3150.36 4717
3150.89 4467
3151.42 4393
3151.95 4053
3152.48 4187
3153.01 4143
3153.54 4129
3154.07 3816
3154.60 3963
3155.13 3880
3155.66 4096
3156.19 3917
3156.72 3970
3157.25 4139
3157.78 3858
3158.31 3926
3158.84 4173
3159.37 4367
3159.90 4308
3160.43 4273
3160.96 4498
3161.49 4394
3162.02 4309
3162.55 4426
3163.08 4270
3163.61 3940
3164.14 3992
3164.67 3976
3165.20 4019
3165.73 3971
3166.26 3941
3166.79 3913
3167.32 3890
3167.86 3841
3168.39 3840
3168.92 3777
3169.45 3840
3169.98 4026
3170.51 3601
3171.04 3627
3171.57 3758
3172.10 3872
3172.63 4045
3173.17 3883
3173.70 4112
3174.23 4295
3174.76 4072
3175.29 4235
3175.82 4286
3176.35 4279
3176.89 4308
3177.42 4048
3177.95 3976
3178.48 3839
3179.01 3844
3179.54 3835
3180.08 3949
3180.61 3754
3181.14 4081
3181.67 3897
3182.20 3963
3182.74 3900
3183.27 3801
3183.80 3519
3184.33 3917
3184.86 3969
3185.40 3862
3185.93 3816
3186.46 3775
3186.99 3763
3187.53 3962
3188.06 3889
3188.59 3729
3189.12 3680
3189.66 3572
3190.19 3551
3190.72 3609
3191.25 3781
3191.79 3611
3192.32 3569
3192.85 3662
3193.39 3771
3193.92 3639
3194.45 3715
3194.98 3855
3195.52 3677
3196.05 3744
3196.58 4016
3197.12 4126
3197.65 4293
3198.18 4079
3198.72 4276
3199.25 4161
3199.78 4323
3200.32 4632
3200.85 4768
3201.39 4774
3201.92 4799
3202.45 4571
3202.99 4851
3203.52 4899
3204.05 4669
3204.59 4479
3205.12 4431
3205.66 4284
3206.19 4386
3206.72 4284
3207.26 4402
3207.79 4077
3208.33 4187
3208.86 4140
3209.39 4255
3209.93 4599
3210.46 4672
3211.00 4724
3211.53 4558
3212.07 4574
3212.60 4259
3213.14 4680
3213.67 4899
3214.20 4386
3214.74 4399
3215.27 4541
3215.81 4421
3216.34 4655
3216.88 4690
3217.41 4895
3217.95 4741
3218.48 4682
3219.02 4835
3219.55 4859
3220.09 5119
3220.62 4846
3221.16 5103
3221.70 5083
3222.23 4936
3222.77 4863
3223.30 4699
3223.84 5109
3224.37 5177
3224.91 5014
3225.44 4946
3225.98 4773
3226.51 4757
3227.05 4829
3227.59 4713
3228.12 4295
3228.66 4434
3229.19 4263
3229.73 4232
3230.27 4032
3230.80 4023
3231.34 4085
3231.87 4102
3232.41 4164
3232.95 4015
3233.48 3916
3234.02 3738
3234.56 3931
3235.09 3970
3235.63 4299
3236.16 4171
3236.70 4332
3237.24 4440
3237.77 4318
3238.31 4528
3238.85 4589
3239.38 4838
3239.92 4592
3240.46 4466
3241.00 4225
3241.53 4523
3242.07 4202
3242.61 4337
3243.14 4148
3243.68 3987
3244.22 3683
3244.75 3773
3245.29 3712
3245.83 3540
3246.37 3615
3246.90 3659
3247.44 3610
3247.98 3690
3248.52 3665
3249.05 3934
3249.59 4052
3250.13 3773
3250.67 3799
3251.20 3948
3251.74 4221
3252.28 4309
3252.82 4308
3253.36 4396
3253.89 4371
3254.43 4115
3254.97 4256
3255.51 4173
3256.05 3981
3256.58 4254
3257.12 4244
3257.66 4376
3258.20 4627
3258.74 4488
3259.28 4573
3259.81 4684
3260.35 4638
3260.89 4672
3261.43 4746
3261.97 4631
3262.51 5003
3263.05 5126
3263.59 5340
3264.12 5213
3264.66 5463
3265.20 5905
3265.74 5735
3266.28 6135
3266.82 6543
3267.36 6695
3267.90 6271
3268.44 6070
3268.98 5999
3269.51 6005
3270.05 5613
3270.59 5105
3271.13 4980
3271.67 4605
3272.21 4226
3272.75 3954
3273.29 4044
3273.83 4206
3274.37 4480
3274.91 4283
3275.45 4243
3275.99 4327
3276.53 4391
3277.07 4323
3277.61 4459
3278.15 4224
3278.69 4354
3279.23 4645
3279.77 4651
3280.31 4452
3280.85 4628
3281.39 4656
3281.93 4742
3282.47 4859
3283.01 4864
3283.55 4998
3284.09 4690
3284.63 4912
3285.17 5334
3285.71 4960
3286.25 5082
3286.79 5202
3287.34 5481
3287.88 5288
3288.42 5018
3288.96 4969
3289.50 4898
3290.04 5028
3290.58 4647
3291.12 4638
3291.66 4710
3292.20 4811
3292.74 4872
3293.29 5132
3293.83 5292
3294.37 5536
3294.91 5626
3295.45 5626
3295.99 5738
3296.53 5866
3297.08 5834
3297.62 5573
3298.16 5427
3298.70 5214
3299.24 4983
3299.78 4747
3300.33 4600
3300.87 4735
3301.41 4654
3301.95 4719
3302.49 4585
3303.04 4448
3303.58 4702
3304.12 4813
3304.66 4466
3305.20 4545
3305.75 4586
3306.29 4336
3306.83 4158
3307.37 4228
3307.92 4267
3308.46 4266
3309.00 4205
3309.54 4419
3310.09 4001
3310.63 3978
3311.17 3940
3311.71 3915
3312.26 4126
3312.80 4334
3313.34 4158
3313.89 4390
3314.43 4359
3314.97 4140
3315.51 4225
3316.06 4242
3316.60 4490
3317.14 4268
3317.69 4476
3318.23 4514
3318.77 4236
3319.32 4279
3319.86 4436
3320.40 4227
3320.95 4242
3321.49 4547
3322.03 4176
3322.58 4349
3323.12 4442
3323.67 4439
3324.21 4387
3324.75 4105
3325.30 4228
3325.84 4145
3326.38 4368
3326.93 4395
3327.47 4325
3328.02 4196
3328.56 4043
3329.10 4114
3329.65 3735
3330.19 3791
3330.74 3999
3331.28 4250
3331.83 4243
3332.37 4229
3332.92 4241
3333.46 4300
3334.00 4277
3334.55 4363
3335.09 4319
3335.64 4145
3336.18 4403
3336.73 4295
3337.27 4350
3337.82 4282
3338.36 4279
3338.91 4655
3339.45 4333
3340.00 4340
3340.54 4054
3341.09 4150
3341.63 4235
3342.18 3981
3342.72 4289
3343.27 4282
3343.81 4094
3344.36 4056
3344.90 3723
3345.45 3823
3346.00 3732
3346.54 3902
3347.09 3774
3347.63 3765
3348.18 3993
3348.72 4117
3349.27 4061
3349.82 4207
3350.36 4137
3350.91 3993
3351.45 3928
3352.00 3834
3352.55 3817
3353.09 3960
3353.64 3854
3354.18 3915
3354.73 4128
3355.28 4071
3355.82 3871
3356.37 3950
3356.92 3723
3357.46 3491
3358.01 3718
3358.56 3659
3359.10 3626
3359.65 3707
3360.20 3641
3360.74 3528
3361.29 3754
3361.84 3681
3362.38 3832
3362.93 3889
3363.48 3523
3364.02 3365
3364.57 3637
3365.12 3473
3365.66 3603
3366.21 3535
3366.76 3705
3367.31 3653
3367.85 3745
3368.40 3858
3368.95 3824
3369.50 3542
3370.04 3707
3370.59 3791
3371.14 3566
3371.69 3727
3372.23 3601
3372.78 3594
3373.33 3530
3373.88 3687
3374.42 3589
3374.97 3686
3375.52 3491
3376.07 3331
3376.62 3371
3377.16 3380
3377.71 3326
3378.26 3256
3378.81 3233
3379.36 3377
3379.91 3437
3380.45 3389
3381.00 3398
3381.55 3317
3382.10 3405
3382.65 3392
3383.20 3355
3383.75 3163
3384.29 3414
3384.84 3369
3385.39 3436
3385.94 3430
3386.49 3674
3387.04 3436
3387.59 3493
3388.14 3578
3388.68 3797
3389.23 3700
3389.78 3494
3390.33 3557
3390.88 3605
3391.43 3682
3391.98 3541
3392.53 3916
3393.08 3497
3393.63 3363
3394.18 3389
3394.73 3330
3395.28 3436
3395.83 3382
3396.38 3466
3396.93 3427
3397.48 3431
3398.02 3467
3398.57 3517
3399.12 3600
3399.67 3517
3400.22 3457
3400.77 3505
3401.32 3474
3401.87 3374
3402.42 3427
3402.97 3604
3403.52 3531
3404.08 3492
3404.63 3478
3405.18 3318
3405.73 3669
3406.28 3605
3406.83 3782
3407.38 3569
3407.93 3253
3408.48 3399
3409.03 3495
3409.58 3421
3410.13 3241
3410.68 3217
3411.23 3314
3411.78 3323
3412.33 3361
3412.89 3196
3413.44 3512
3413.99 3607
3414.54 3541
3415.09 3424
3415.64 3398
3416.19 3430
3416.74 3319
3417.29 3449
3417.85 3337
3418.40 3413
3418.95 3410
3419.50 3279
3420.05 3428
3420.60 3409
3421.16 3444
3421.71 3502
3422.26 3539
3422.81 3740
3423.36 3576
3423.91 3636
3424.47 3767
3425.02 3641
3425.57 3739
3426.12 3603
3426.67 3790
3427.23 3688
3427.78 3570
3428.33 3698
3428.88 3693
3429.44 3752
3429.99 3565
3430.54 3776
3431.09 3768
3431.64 3761
3432.20 3990
3432.75 3838
3433.30 3720
3433.86 3582
3434.41 3447
3434.96 3587
3435.51 3617
3436.07 3576
3436.62 3608
3437.17 3803
3437.73 3532
3438.28 3646
3438.83 3591
3439.38 3414
3439.94 3708
3440.49 3540
3441.04 3525
3441.60 3659
3442.15 3632
3442.70 3510
3443.26 3491
3443.81 3468
3444.36 3894
3444.92 3844
3445.47 3521
3446.03 3445
3446.58 3309
3447.13 3379
3447.69 3637
3448.24 3703
3448.79 3567
3449.35 3400
3449.90 3490
3450.46 3552
3451.01 3535
3451.56 3349
3452.12 3258
3452.67 3206
3453.23 3445
3453.78 3469
3454.34 3285
3454.89 3272
3455.44 3317
3456.00 3330
3456.55 3554
3457.11 3673
3457.66 3743
3458.22 3673
3458.77 3601
3459.33 3611
3459.88 3805
3460.44 3751
3460.99 3982
3461.55 3922
3462.10 3910
3462.66 3781
3463.21 3659
3463.77 3819
3464.32 3799
3464.88 3767
3465.43 3907
3465.99 3872
3466.54 3695
3467.10 3807
3467.65 4112
3468.21 4158
3468.76 4248
3469.32 4273
3469.87 4381
3470.43 4323
3470.99 4112
3471.54 4157
3472.10 4383
3472.65 4093
3473.21 3938
3473.76 3914
3474.32 4080
3474.88 4030
3475.43 4052
3475.99 4137
3476.54 4479
3477.10 4111
3477.66 3870
3478.21 3978
3478.77 4179
3479.33 4215
3479.88 4191
3480.44 4411
3480.99 4379
3481.55 4189
3482.11 4184
3482.66 4407
3483.22 3980
3483.78 3997
3484.33 4044
3484.89 3962
3485.45 4022
3486.00 4151
3486.56 4418
3487.12 4694
3487.68 4889
3488.23 4920
3488.79 5167
3489.35 5161
3489.90 5221
3490.46 5423
3491.02 5653
3491.58 5853
3492.13 5823
3492.69 6256
3493.25 6250
3493.81 6111
3494.36 6296
3494.92 6003
3495.48 5844
3496.04 5966
3496.59 6156
3497.15 5830
3497.71 6063
3498.27 6366
3498.82 6720
3499.38 6946
3499.94 7404
3500.50 8288
3501.06 9207
3501.61 9926
3502.17 11097
3502.73 13180
3503.29 15012
3503.85 16342
3504.41 17870
3504.96 18748
3505.52 19625
3506.08 20612
3506.64 20228
3507.20 19486
3507.76 17229
3508.32 15569
3508.87 13702
3509.43 11361
3509.99 10214
3510.55 8954
3511.11 7814
3511.67 6785
3512.23 6108
3512.79 5534
3513.34 5235
3513.90 4973
3514.46 4547
3515.02 4496
3515.58 4506
3516.14 4549
3516.70 4468
3517.26 4560
3517.82 4583
3518.38 4467
3518.94 4527
3519.50 4859
3520.06 4712
3520.62 4975
3521.18 4700
3521.74 4739
3522.30 4931
3522.86 4796
3523.42 4658
3523.97 4415
3524.53 4342
3525.09 4324
3525.65 4290
3526.21 4140
3526.77 4109
3527.34 4120
3527.90 4050
3528.46 4059
3529.02 3887
3529.58 4267
3530.14 4454
3530.70 4577
3531.26 4681
3531.82 4599
3532.38 4774
3532.94 4820
3533.50 4922
3534.06 4959
3534.62 5174
3535.18 5337
3535.74 5252
3536.30 5123
3536.86 5095
3537.43 5041
3537.99 4964
3538.55 5144
3539.11 4965
3539.67 5052
3540.23 5216
3540.79 5128
3541.35 5212
3541.91 4917
3542.48 5126
3543.04 5331
3543.60 5244
3544.16 5346
3544.72 5486
3545.28 5064
3545.84 4967
3546.41 5066
3546.97 4534
3547.53 4251
3548.09 4221
3548.65 4143
3549.22 4118
3549.78 3770
3550.34 4016
3550.90 3899
3551.46 3909
3552.03 3904
3552.59 4191
3553.15 3867
3553.71 3799
3554.27 3820
3554.84 3760
3555.40 3894
3555.96 4116
3556.52 3854
3557.09 3742
3557.65 4100
3558.21 4025
3558.77 3842
3559.34 3851
3559.90 3928
3560.46 4097
3561.03 4315
3561.59 4176
3562.15 4217
3562.71 4270
3563.28 3847
3563.84 4024
3564.40 3757
3564.97 3991
3565.53 4094
3566.09 3848
3566.66 3699
3567.22 3700
3567.78 3663
3568.35 3677
3568.91 3710
3569.47 3708
3570.04 3819
3570.60 3683
3571.16 3817
3571.73 3964
3572.29 3675
3572.85 3751
3573.42 4228
3573.98 4184
3574.55 3992
3575.11 4641
3575.67 4658
3576.24 4564
3576.80 4637
3577.37 5011
3577.93 5138
3578.49 4982
3579.06 4832
3579.62 4927
3580.19 4938
3580.75 4557
3581.32 4555
3581.88 4221
3582.45 4198
3583.01 4140
3583.57 4004
3584.14 3948
3584.70 3874
3585.27 3879
3585.83 3860
3586.40 3945
3586.96 3802
3587.53 3729
3588.09 3761
3588.66 3542
3589.22 3600
3589.79 3445
3590.35 3443
3590.92 3626
3591.48 3571
3592.05 3519
3592.61 3283
3593.18 3509
3593.75 3306
3594.31 3316
3594.88 3486
3595.44 3567
3596.01 3729
3596.57 3918
3597.14 3865
3597.70 3824
3598.27 3665
3598.84 3691
3599.40 3695
3599.97 3855
3600.53 3836
3601.10 3953
3601.67 3860
3602.23 3674
3602.80 3736
3603.36 3705
3603.93 3835
3604.50 3943
3605.06 3766
3605.63 3609
3606.20 3815
3606.76 3918
3607.33 3893
3607.89 3563
3608.46 3506
3609.03 3496
3609.59 3291
3610.16 3304
3610.73 3666
3611.29 3281
3611.86 3159
3612.43 3299
3613.00 3485
3613.56 3539
3614.13 3620
3614.70 3885
3615.26 4174
3615.83 4445
3616.40 4346
3616.97 4704
3617.53 4824
3618.10 5054
3618.67 5149
3619.23 5178
3619.80 5334
3620.37 4790
3620.94 4755
3621.50 4680
3622.07 4502
3622.64 4234
3623.21 4017
3623.78 3816
3624.34 3601
3624.91 3582
3625.48 3391
3626.05 3362
3626.61 3215
3627.18 3214
3627.75 3164
3628.32 3122
3628.89 3365
3629.46 3087
3630.02 3152
3630.59 3252
3631.16 3269
3631.73 3326
3632.30 3353
3632.87 3526
3633.43 3428
3634.00 3323
3634.57 3259
3635.14 3338
3635.71 3414
3636.28 3415
3636.85 3494
3637.41 3549
3637.98 3442
3638.55 3516
3639.12 3579
3639.69 3649
3640.26 3876
3640.83 4237
3641.40 4087
3641.97 4138
3642.54 3973
3643.11 4019
3643.68 4142
3644.24 4027
3644.81 3824
3645.38 3877
3645.95 3928
3646.52 3874
3647.09 3656
3647.66 3946
3648.23 4034
3648.80 3748
3649.37 3872
3649.94 3816
3650.51 3583
3651.08 3736
3651.65 3906
3652.22 3801
3652.79 3732
3653.36 3714
3653.93 3844
3654.50 3816
3655.07 3479
3655.64 3649
3656.21 3880
3656.78 4073
3657.35 4138
3657.92 4202
3658.49 4109
3659.06 4077
3659.63 4225
3660.20 4377
3660.78 4193
3661.35 3958
3661.92 4036
3662.49 3771
3663.06 3481
3663.63 3641
3664.20 3649
3664.77 3589
3665.34 3466
3665.91 3380
3666.48 3353
3667.06 3371
3667.63 3501
3668.20 3518
3668.77 3452
3669.34 3213
3669.91 3309
3670.48 3400
3671.05 3385
3671.63 3486
3672.20 3684
3672.77 3664
3673.34 3828
3673.91 3919
3674.48 3873
3675.06 3675
3675.63 4049
3676.20 4158
3676.77 4141
3677.34 4094
3677.92 4004
3678.49 3995
3679.06 3797
3679.63 3662
3680.20 3460
3680.78 3511
3681.35 3588
3681.92 3416
3682.49 3414
3683.07 3615
3683.64 3554
3684.21 3389
3684.78 3396
3685.36 3412
3685.93 3457
3686.50 3496
3687.07 3331
3687.65 3352
3688.22 3497
3688.79 3496
3689.37 3743
3689.94 3716
3690.51 3617
3691.08 3837
3691.66 3996
3692.23 4081
3692.80 3887
3693.38 3940
3693.95 3898
3694.52 3948
3695.10 3819
3695.67 3726
3696.24 3634
3696.82 3626
3697.39 3681
3697.96 3797
3698.54 3628
3699.11 3684
3699.68 3457
3700.26 3531
3700.83 3497
3701.41 3518
3701.98 3444
3702.55 3346
3703.13 3346
3703.70 3443
3704.28 3343
3704.85 3438
3705.42 3440
3706.00 3424
3706.57 3455
3707.15 3433
3707.72 3388
3708.30 3225
3708.87 3507
3709.44 3631
3710.02 3554
3710.59 3584
3711.17 3668
3711.74 3542
3712.32 3406
3712.89 3794
3713.47 3641
3714.04 3533
3714.62 3540
3715.19 3506
3715.77 3676
3716.34 3973
3716.92 3966
3717.49 3985
3718.07 4043
3718.64 4010
3719.22 4309
3719.79 4446
3720.37 4446
3720.94 4256
3721.52 4238
3722.09 4368
3722.67 3996
3723.24 3959
3723.82 3844
3724.40 3692
3724.97 3526
3725.55 3557
3726.12 3459
3726.70 3272
3727.27 3125
3727.85 3456
3728.43 3363
3729.00 3583
3729.58 3665
3730.15 3580
3730.73 3562
3731.31 3490
3731.88 3643
3732.46 3906
3733.03 3539
3733.61 3624
3734.19 3752
3734.76 3615
3735.34 3772
3735.92 3704
3736.49 3626
3737.07 3537
3737.65 3593
3738.22 3587
3738.80 3417
3739.38 3218
3739.95 3275
3740.53 3599
3741.11 3356
3741.68 3345
3742.26 3301
3742.84 3223
3743.42 3049
3743.99 3301
3744.57 3334
3745.15 3427
3745.72 3314
3746.30 3497
3746.88 3519
3747.46 3514
3748.03 3388
3748.61 3489
3749.19 3544
3749.77 3752
3750.34 3691
3750.92 3630
3751.50 3314
3752.08 3346
3752.65 3291
3753.23 3346
3753.81 3292
3754.39 3322
3754.97 3233
3755.54 3383
3756.12 3194
3756.70 3192
3757.28 3190
3757.86 3243
3758.44 3407
3759.01 3550
3759.59 3435
3760.17 3328
3760.75 3584
3761.33 3733
3761.91 3508
3762.48 3468
3763.06 3542
3763.64 3387
3764.22 3533
3764.80 3601
3765.38 3534
3765.96 3434
3766.53 3505
3767.11 3433
3767.69 3471
3768.27 3302
3768.85 3313
3769.43 3286
3770.01 3405
3770.59 3189
3771.17 3270
3771.75 3311
3772.33 3401
3772.91 3311
3773.48 3195
3774.06 3240
3774.64 3274
3775.22 3183
3775.80 3164
3776.38 3500
3776.96 3268
3777.54 3041
3778.12 2925
3778.70 3000
3779.28 3131
3779.86 3134
3780.44 3009
3781.02 3144
3781.60 3189
3782.18 3025
3782.76 3025
3783.34 2964
3783.92 2903
3784.50 3014
3785.08 3040
3785.66 3092
3786.24 3031
3786.82 3080
3787.40 3120
3787.98 3116
3788.56 3255
3789.15 3166
3789.73 3241
3790.31 3249
3790.89 3116
3791.47 3211
3792.05 3203
3792.63 3331
3793.21 3085
3793.79 3244
3794.37 3283
3794.95 3103
3795.53 3024
3796.12 3063
3796.70 3119
3797.28 3075
3797.86 3210
3798.44 3238
3799.02 3370
3799.60 3229
3800.18 3297
3800.77 3428
3801.35 3248
3801.93 3288
3802.51 3251
3803.09 3384
3803.67 3361
3804.26 3524
3804.84 3687
3805.42 3545
3806.00 3857
3806.58 3964
3807.17 4213
3807.75 4506
3808.33 4536
3808.91 4629
3809.49 4794
3810.08 4811
3810.66 4190
3811.24 4664
3811.82 4579
3812.41 4499
3812.99 4380
3813.57 4241
3814.15 4017
3814.74 4042
3815.32 4099
3815.90 4003
3816.48 3935
3817.07 3998
3817.65 3773
3818.23 3617
3818.81 3604
3819.40 3650
3819.98 3381
3820.56 3241
3821.15 3274
3821.73 3242
3822.31 3474
3822.90 3186
3823.48 3007
3824.06 3172
3824.65 3004
3825.23 2980
3825.81 2945
3826.40 3033
3826.98 2959
3827.56 2946
3828.15 3004
3828.73 3119
3829.31 2807
3829.90 2706
3830.48 2821
3831.06 3131
3831.65 3075
3832.23 3212
3832.82 2950
3833.40 3070
3833.98 3087
3834.57 3143
3835.15 3036
3835.74 3006
3836.32 3236
3836.91 3136
3837.49 3027
3838.07 3098
3838.66 3100
3839.24 3154
3839.83 2993
3840.41 3018
3841.00 3005
3841.58 3125
3842.17 3051
3842.75 2760
3843.34 2985
3843.92 3047
3844.50 2826
3845.09 2976
3845.67 2868
3846.26 3039
3846.84 2957
3847.43 3093
3848.01 3148
3848.60 3095
3849.18 2915
3849.77 3181
3850.36 2918
3850.94 3029
3851.53 3111
3852.11 3105
3852.70 3155
3853.28 3171
3853.87 3165
3854.45 2993
3855.04 3103
3855.62 2990
3856.21 3079
3856.80 3189
3857.38 3043
3857.97 3262
3858.55 3434
3859.14 3519
3859.73 3339
3860.31 3451
3860.90 3560
3861.48 3802
3862.07 3742
3862.66 3807
3863.24 3620
3863.83 3741
3864.42 3846
3865.00 3813
3865.59 3677
3866.17 3721
3866.76 3535
3867.35 3589
3867.93 3298
3868.52 3397
3869.11 3383
3869.69 3442
3870.28 3524
3870.87 3523
3871.45 3420
3872.04 3612
3872.63 3544
3873.22 3462
3873.80 3466
3874.39 3518
3874.98 3704
3875.56 3820
3876.15 3990
3876.74 3730
3877.33 3745
3877.91 3673
3878.50 3618
3879.09 3636
3879.68 3656
3880.26 3481
3880.85 3333
3881.44 3492
3882.03 3355
3882.61 3395
3883.20 3161
3883.79 3031
3884.38 3045
3884.97 3411
3885.55 3245
3886.14 2981
3886.73 3103
3887.32 3057
3887.91 3156
3888.49 3070
3889.08 3299
3889.67 3296
3890.26 3336
3890.85 3460
3891.44 3270
3892.02 3360
3892.61 3318
3893.20 3319
3893.79 3348
3894.38 3676
3894.97 3763
3895.56 3485
3896.14 3389
3896.73 3397
3897.32 3446
3897.91 3316
3898.50 3470
3899.09 3321
3899.68 3294
3900.27 3369
3900.86 3345
3901.44 3281
3902.03 3442
3902.62 3363
3903.21 3239
3903.80 3070
3904.39 3019
3904.98 3094
3905.57 2941
3906.16 2881
3906.75 2995
3907.34 2658
3907.93 2859
3908.52 2979
3909.11 3116
3909.70 2962
3910.29 2595
3910.88 2547
3911.47 2939
3912.06 2841
3912.65 2924
3913.24 2773
3913.83 2741
3914.42 2725
3915.01 2775
3915.60 2929
3916.19 2873
3916.78 2805
3917.37 2813
3917.96 2847
3918.55 2876
3919.14 2764
3919.73 2903
3920.32 2846
3920.91 2806
3921.50 2891
3922.09 2874
3922.68 3020
3923.27 2921
3923.87 2982
3924.46 3069
3925.05 2921
3925.64 2961
3926.23 2741
3926.82 2601
3927.41 2858
3928.00 2779
3928.59 2699
3929.18 2696
3929.78 2578
3930.37 2669
3930.96 2698
3931.55 2587
3932.14 2561
3932.73 2831
3933.32 2893
3933.92 2716
3934.51 2773
3935.10 2806
3935.69 2556
3936.28 2811
3936.87 2833
3937.47 2936
3938.06 2880
3938.65 3026
3939.24 3064
3939.83 3207
3940.43 3146
3941.02 3374
3941.61 3210
3942.20 3408
3942.80 3473
3943.39 3108
3943.98 3327
3944.57 3295
3945.17 3265
3945.76 3282
3946.35 3225
3946.94 2830
3947.54 2815
3948.13 2910
3948.72 2889
3949.31 2834
3949.91 3005
3950.50 2761
3951.09 2658
3951.68 2689
3952.28 2875
3952.87 2960
3953.46 2918
3954.06 2956
3954.65 2841
3955.24 2816
3955.84 3210
3956.43 3073
3957.02 3198
3957.62 3306
3958.21 3127
3958.80 3138
3959.40 3203
3959.99 3062
3960.58 3197
3961.18 3034
3961.77 2874
3962.37 2962
3962.96 3133
3963.55 3149
3964.15 3125
3964.74 3051
3965.33 3026
3965.93 3085
3966.52 3127
3967.12 2876
3967.71 2885
3968.31 2888
3968.90 3055
3969.49 3183
3970.09 2869
3970.68 2958
3971.28 2992
3971.87 2946
3972.47 2840
3973.06 2676
3973.65 2666
3974.25 2840
3974.84 2803
3975.44 2765
3976.03 2961
3976.63 2866
3977.22 2713
3977.82 2822
3978.41 2754
3979.01 2778
3979.60 3104
3980.20 3109
3980.79 2992
3981.39 3019
3981.98 3250
3982.58 3263
3983.17 3081
3983.77 3073
3984.36 3193
3984.96 3043
3985.56 2922
3986.15 3007
3986.75 3055
3987.34 2980
3987.94 3022
3988.53 3004
3989.13 3034
3989.73 3168
3990.32 2936
3990.92 3138
3991.51 3197
3992.11 3193
3992.71 3357
3993.30 3547
3993.90 3327
3994.49 3302
3995.09 3464
3995.69 3385
3996.28 3456
3996.88 3271
3997.47 3313
3998.07 3299
3998.67 3275
3999.26 3249
3999.86 3033
4000.46 3275
4001.05 3040
4001.65 3170
4002.25 3037
4002.84 3322
4003.44 3212
4004.04 3234
4004.63 3361
4005.23 3367
4005.83 3231
4006.43 3392
4007.02 3348
4007.62 3340
4008.22 3406
4008.81 3488
4009.41 3641
4010.01 3716
4010.61 3440
4011.20 3229
4011.80 3246
4012.40 3420
4013.00 3348
4013.59 3237
4014.19 3078
4014.79 3269
4015.39 3152
4015.98 3067
4016.58 3185
4017.18 3153
4017.78 3087
4018.38 3004
4018.97 3154
4019.57 3035
4020.17 3223
4020.77 3287
4021.37 3076
4021.96 3184
4022.56 3166
4023.16 3202
4023.76 3338
4024.36 3287
4024.96 3671
4025.55 3866
4026.15 3989
4026.75 4311
4027.35 4253
4027.95 4261
4028.55 4332
4029.15 4562
4029.74 4646
4030.34 4517
4030.94 4255
4031.54 4390
4032.14 4211
4032.74 3751
4033.34 3594
4033.94 3539
4034.54 3453
4035.14 3505
4035.73 3376
4036.33 3181
4036.93 3342
4037.53 3443
4038.13 3594
4038.73 3433
4039.33 3404
4039.93 3502
4040.53 3530
4041.13 3532
4041.73 3347
4042.33 3395
4042.93 3283
4043.53 3408
4044.13 3362
4044.73 3065
4045.33 3222
4045.93 3169
4046.53 3161
4047.13 2984
4047.73 3169
4048.33 3086
4048.93 3177
4049.53 3166
4050.13 3339
4050.73 3273
4051.33 3282
4051.93 3315
4052.53 3311
4053.13 3241
4053.73 3343
4054.33 3208
4054.93 3257
4055.53 3232
4056.13 3388
4056.74 3283
4057.34 3190
4057.94 3333
4058.54 2999
4059.14 2952
4059.74 3234
4060.34 3058
4060.94 3096
4061.54 2987
4062.14 2947
4062.75 3130
4063.35 3004
4063.95 2992
4064.55 3035
4065.15 3063
4065.75 2976
4066.35 2981
4066.96 3102
4067.56 3049
4068.16 3289
4068.76 3246
4069.36 3385
4069.96 3189
4070.57 3079
4071.17 2943
4071.77 3005
4072.37 3036
4072.97 2973
4073.58 2904
4074.18 2755
4074.78 2608
4075.38 2703
4075.98 3303
4076.59 2994
4077.19 3061
4077.79 3150
4078.39 2972
4079.00 2962
4079.60 2893
4080.20 2884
4080.80 2884
4081.41 2833
4082.01 2962
4082.61 3065
4083.21 3069
4083.82 2932
4084.42 2857
4085.02 2965
4085.63 2839
4086.23 2876
4086.83 2813
4087.43 3006
4088.04 2835
4088.64 2728
4089.24 2950
4089.85 3105
4090.45 2836
4091.05 2866
4091.66 2686
4092.26 2859
4092.86 2859
4093.47 2780
4094.07 2736
4094.67 2790
4095.28 2887
4095.88 2896
4096.49 2911
4097.09 2925
4097.69 2837
4098.30 2811
4098.90 2866
4099.50 2925
4100.11 2777
4100.71 2699
4101.32 2895
4101.92 2835
4102.52 2874
4103.13 2875
4103.73 2920
4104.34 2674
4104.94 2806
4105.55 2806
4106.15 2868
4106.76 2949
4107.36 2915
4107.96 2836
4108.57 2719
4109.17 2734
4109.78 2875
4110.38 2847
4110.99 2762
4111.59 2865
4112.20 2739
4112.80 2872
4113.41 2792
4114.01 2836
4114.62 2665
4115.22 3017
4115.83 2985
4116.43 2951
4117.04 2884
4117.64 3052
4118.25 3063
4118.85 3024
4119.46 2909
4120.06 2864
4120.67 2968
4121.28 3019
4121.88 2979
4122.49 2938
4123.09 2961
4123.70 3125
4124.30 3005
4124.91 2915
4125.52 3118
4126.12 3178
4126.73 3261
4127.33 3162
4127.94 3139
4128.55 3191
4129.15 3144
4129.76 3120
4130.36 3092
4130.97 3012
4131.58 3038
4132.18 3217
4132.79 3213
4133.40 3110
4134.00 3042
4134.61 3141
4135.22 3173
4135.82 3528
4136.43 3647
4137.04 3390
4137.64 3559
4138.25 3544
4138.86 3917
4139.46 4031
4140.07 3943
4140.68 3907
4141.28 4015
4141.89 4387
4142.50 4508
4143.11 4367
4143.71 4563
4144.32 4403
4144.93 4153
4145.53 3999
4146.14 3899
4146.75 3631
4147.36 3500
4147.96 3372
4148.57 3147
4149.18 3213
4149.79 2931
4150.39 3097
4151.00 2940
4151.61 3098
4152.22 3011
4152.83 3015
4153.43 3067
4154.04 3059
4154.65 3072
4155.26 3049
4155.87 3176
4156.47 3026
4157.08 2998
4157.69 3028
4158.30 2897
4158.91 3029
4159.52 2872
4160.12 2635
4160.73 2893
4161.34 2936
4161.95 3025
4162.56 3012
4163.17 3179
4163.77 3033
4164.38 3084
4164.99 3309
4165.60 3467
4166.21 3330
4166.82 3325
4167.43 3406
4168.04 3423
4168.65 3361
4169.25 3522
4169.86 3319
4170.47 3191
4171.08 3272
4171.69 3353
4172.30 3182
4172.91 3327
4173.52 3415
4174.13 3367
4174.74 3264
4175.35 3339
4175.96 3351
4176.57 3321
4177.18 3344
4177.79 3467
4178.40 3196
4179.01 3226
4179.62 3264
4180.23 3419
4180.84 3176
4181.45 3159
4182.06 3306
4182.67 3252
4183.28 3196
4183.89 3206
4184.50 3114
4185.11 2881
4185.72 2855
4186.33 3037
4186.94 2945
4187.55 2970
4188.16 2844
4188.77 2857
4189.38 2947
4189.99 3060
4190.60 3380
4191.21 3451
4191.82 3581
4192.43 3677
4193.04 3953
4193.65 3970
4194.26 3948
4194.88 4084
4195.49 4267
4196.10 4301
4196.71 4391
4197.32 4247
4197.93 4159
4198.54 3972
4199.15 3895
4199.76 3790
4200.38 3708
4200.99 3610
4201.60 3570
4202.21 3568
4202.82 3288
4203.43 3148
4204.05 3217
4204.66 3330
4205.27 3250
4205.88 2996
4206.49 2991
4207.10 2983
4207.72 3173
4208.33 2993
4208.94 2914
4209.55 2951
4210.16 2913
4210.78 3003
4211.39 2944
4212.00 3042
4212.61 3042
4213.22 3192
4213.84 3277
4214.45 3104
4215.06 3035
4215.67 3231
4216.29 3341
4216.90 3655
4217.51 3909
4218.12 3819
4218.74 4108
4219.35 4087
4219.96 4104
4220.58 4183
4221.19 4203
4221.80 4189
4222.41 4037
4223.03 3942
4223.64 3986
4224.25 3770
4224.87 3718
4225.48 3717
4226.09 3732
4226.71 3806
4227.32 3836
4227.93 3870
4228.55 3981
4229.16 4087
4229.77 4291
4230.39 4355
4231.00 4273
4231.61 4127
4232.23 4007
4232.84 4231
4233.45 4143
4234.07 4098
4234.68 4089
4235.30 4018
4235.91 4275
4236.52 4245
4237.14 4147
4237.75 4222
4238.37 3824
4238.98 3834
4239.59 3395
4240.21 3586
4240.82 3542
4241.44 3416
4242.05 3451
4242.67 3357
4243.28 3239
4243.90 3109
4244.51 3313
4245.12 3391
4245.74 3527
4246.35 3742
4246.97 3653
4247.58 3824
4248.20 3698
4248.81 3662
4249.43 3677
4250.04 3740
4250.66 3568
4251.27 3538
4251.89 3458
4252.50 3697
4253.12 3589
4253.73 3203
4254.35 3362
4254.96 3521
4255.58 3385
4256.19 3304
4256.81 3325
4257.43 3287
4258.04 3357
4258.66 3278
4259.27 3277
4259.89 3106
4260.50 3328
4261.12 3216
4261.73 3207
4262.35 3201
4262.97 3100
4263.58 3225
4264.20 3374
4264.81 3068
4265.43 3013
4266.05 3042
4266.66 3171
4267.28 3110
4267.90 3204
4268.51 3288
4269.13 3324
4269.74 3195
4270.36 3033
4270.98 3175
4271.59 3154
4272.21 3022
4272.83 2950
4273.44 2911
4274.06 2876
4274.68 3169
4275.29 2959
4275.91 3033
4276.53 2986
4277.14 2928
4277.76 2940
4278.38 3192
4279.00 3227
4279.61 3029
4280.23 3096
4280.85 3060
4281.46 2880
4282.08 2783
4282.70 2835
4283.32 2768
4283.93 2804
4284.55 2921
4285.17 3057
4285.79 2940
4286.40 2765
4287.02 2811
4287.64 2994
4288.26 2928
4288.87 3095
4289.49 2862
4290.11 2732
4290.73 3041
4291.35 2885
4291.96 2746
4292.58 2703
4293.20 2694
4293.82 2722
4294.44 2791
4295.05 2771
4295.67 2763
4296.29 2761
4296.91 2773
4297.53 2821
4298.15 2661
4298.76 2619
4299.38 2834
4300.00 2770
4300.62 2848
4301.24 2940
4301.86 2828
4302.48 2697
4303.09 2974
4303.71 3111
4304.33 2981
4304.95 2914
4305.57 3008
4306.19 2854
4306.81 2731
4307.43 2963
4308.05 2889
4308.67 2907
4309.28 2798
4309.90 2690
4310.52 2665
4311.14 2518
4311.76 2565
4312.38 2574
4313.00 2662
4313.62 2813
4314.24 2593
4314.86 2465
4315.48 2676
4316.10 2712
4316.72 2637
4317.34 2625
4317.96 2615
4318.58 2802
4319.20 2645
4319.82 2560
4320.44 2767
4321.06 2670
4321.68 2764
4322.30 2799
4322.92 2771
4323.54 2742
4324.16 2715
4324.78 2709
4325.40 2786
4326.02 2624
4326.64 2415
4327.26 2385
4327.88 2496
4328.50 2482
4329.12 2617
4329.74 2655
4330.36 2610
4330.99 2499
4331.61 2434
4332.23 2410
4332.85 2329
4333.47 2583
4334.09 2668
4334.71 2455
4335.33 2526
4335.95 2566
4336.57 2684
4337.20 2685
4337.82 2587
4338.44 2682
4339.06 2568
4339.68 2504
4340.30 2571
4340.92 2597
4341.55 2745
4342.17 2795
4342.79 2692
4343.41 2632
4344.03 2705
4344.65 2754
4345.28 2782
4345.90 2734
4346.52 2871
4347.14 2960
4347.76 3049
4348.39 2961
4349.01 2883
4349.63 2796
4350.25 2683
4350.87 2694
4351.50 2604
4352.12 2667
4352.74 2605
4353.36 2593
4353.99 2739
4354.61 2842
4355.23 2675
4355.85 2564
4356.48 2561
4357.10 2553
4357.72 2634
4358.34 2561
4358.97 2497
4359.59 2683
4360.21 2595
4360.84 2410
4361.46 2760
4362.08 2742
4362.70 2627
4363.33 2681
4363.95 2665
4364.57 2571
4365.20 2657
4365.82 2536
4366.44 2631
4367.07 2634
4367.69 2611
4368.31 2663
4368.94 2523
4369.56 2499
4370.19 2650
4370.81 2372
4371.43 2483
4372.06 2620
4372.68 2571
4373.30 2494
4373.93 2438
4374.55 2565
4375.18 2486
4375.80 2797
4376.42 2761
4377.05 2653
4377.67 2716
4378.30 2878
4378.92 2854
4379.54 2868
4380.17 2930
4380.79 2753
4381.42 2842
4382.04 2628
4382.67 2750
4383.29 2777
4383.92 2666
4384.54 2749
4385.16 2815
4385.79 2749
4386.41 2728
4387.04 2849
4387.66 2699
4388.29 2777
4388.91 2691
4389.54 2825
4390.16 2655
4390.79 2621
4391.41 2509
4392.04 2547
4392.66 2868
4393.29 2821
4393.91 2737
4394.54 2834
4395.17 2739
4395.79 2616
4396.42 2710
4397.04 2718
4397.67 2846
4398.29 2909
4398.92 2826
4399.54 2940
4400.17 2851
4400.80 3088
4401.42 2987
4402.05 2989
4402.67 2837
4403.30 2877
4403.93 2914
4404.55 2838
4405.18 2886
4405.80 2976
4406.43 2843
4407.06 2814
4407.68 2940
4408.31 2845
4408.93 2735
4409.56 2615
4410.19 2721
4410.81 2690
4411.44 2671
4412.07 2711
4412.69 2752
4413.32 2751
4413.95 2743
4414.57 2714
4415.20 2689
4415.83 2858
4416.45 2724
4417.08 2685
4417.71 2951
4418.34 2993
4418.96 2807
4419.59 2763
4420.22 2825
4420.84 2720
4421.47 2696
4422.10 2609
4422.73 2685
4423.35 2701
4423.98 2450
4424.61 2529
4425.24 2559
4425.86 2507
4426.49 2636
4427.12 2479
4427.75 2529
4428.37 2385
4429.00 2369
4429.63 2490
4430.26 2520
4430.89 2566
4431.51 2373
4432.14 2399
4432.77 2675
4433.40 2619
4434.03 2796
4434.65 2728
4435.28 2676
4435.91 2630
4436.54 2718
4437.17 2656
4437.80 2796
4438.42 2591
4439.05 2561
4439.68 2486
4440.31 2543
4440.94 2649
4441.57 2469
4442.20 2337
4442.82 2311
4443.45 2345
4444.08 2417
4444.71 2390
4445.34 2333
4445.97 2319
4446.60 2602
4447.23 2616
4447.86 2620
4448.48 2641
4449.11 2668
4449.74 2685
4450.37 2540
4451.00 2634
4451.63 2628
4452.26 2588
4452.89 2404
4453.52 2411
4454.15 2448
4454.78 2343
4455.41 2396
4456.04 2246
4456.67 2436
4457.30 2483
4457.93 2373
4458.56 2355
4459.19 2348
4459.82 2362
4460.45 2356
4461.08 2359
4461.71 2277
4462.34 2298
4462.97 2347
4463.60 2142
4464.23 2097
4464.86 2183
4465.49 2243
4466.12 2412
4466.75 2315
4467.38 2249
4468.01 2164
4468.64 2101
4469.27 2340
4469.90 2366
4470.53 2366
4471.16 2325
4471.80 2275
4472.43 2235
4473.06 2117
4473.69 2260
4474.32 2313
4474.95 2393
4475.58 2312
4476.21 2195
4476.84 2106
4477.47 2251
4478.11 2298
4478.74 2243
4479.37 2272
4480.00 2359
4480.63 2261
4481.26 2357
4481.89 2289
4482.53 2271
4483.16 2231
4483.79 2298
4484.42 2365
4485.05 2429
4485.68 2432
4486.32 2405
4486.95 2284
4487.58 2296
4488.21 2418
4488.84 2222
4489.48 2120
4490.11 2249
4490.74 2475
4491.37 2274
4492.00 2257
4492.64 2156
4493.27 2278
4493.90 2232
4494.53 2130
4495.17 2358
4495.80 2237
4496.43 2294
4497.06 2388
4497.70 2438
4498.33 2338
4498.96 2453
4499.60 2285
4500.23 2475
4500.86 2672
4501.49 2653
4502.13 2801
4502.76 2766
4503.39 2865
4504.03 2979
4504.66 3058
4505.29 3006
4505.93 2633
4506.56 2734
4507.19 2697
4507.83 2453
4508.46 2346
4509.09 2437
4509.73 2303
4510.36 2457
4510.99 2348
4511.63 2281
4512.26 2411
4512.89 2288
4513.53 2426
4514.16 2356
4514.80 2300
4515.43 2300
4516.06 2186
4516.70 2192
4517.33 2192
4517.96 2070
4518.60 2192
4519.23 2319
4519.87 2272
4520.50 2178
4521.14 2161
4521.77 2252
4522.40 2336
4523.04 2284
4523.67 2331
4524.31 2437
4524.94 2537
4525.58 2545
4526.21 2544
4526.85 2532
4527.48 2608
4528.12 2737
4528.75 2736
4529.39 3003
4530.02 3026
4530.66 3183
4531.29 3082
4531.93 3246
4532.56 3349
4533.20 3413
4533.83 3287
4534.47 3322
4535.10 3133
4535.74 2907
4536.37 2817
4537.01 2732
4537.64 2605
4538.28 2613
4538.91 2573
4539.55 2472
4540.19 2432
4540.82 2467
4541.46 2379
4542.09 2442
4542.73 2413
4543.36 2357
4544.00 2210
4544.64 2254
4545.27 2429
4545.91 2418
4546.54 2243
4547.18 2280
4547.82 2289
4548.45 2252
4549.09 2263
4549.73 2446
4550.36 2362
4551.00 2190
4551.63 2135
4552.27 2265
4552.91 2436
4553.54 2249
4554.18 2217
4554.82 2261
4555.45 2236
4556.09 2320
4556.73 2500
4557.36 2392
4558.00 2339
4558.64 2333
4559.27 2244
4559.91 2120
4560.55 2153
4561.19 2218
4561.82 2319
4562.46 2274
4563.10 2138
4563.73 2202
4564.37 2264
4565.01 2300
4565.65 2241
4566.28 2102
4566.92 2262
4567.56 2239
4568.20 2262
4568.83 2282
4569.47 2375
4570.11 2402
4570.75 2385
4571.39 2443
4572.02 2444
4572.66 2205
4573.30 2268
4573.94 2300
4574.58 2267
4575.21 2255
4575.85 2306
4576.49 2186
4577.13 2122
4577.77 2264
4578.40 2301
4579.04 2305
4579.68 2169
4580.32 2274
4580.96 2320
4581.60 2285
4582.24 2286
4582.87 2297
4583.51 2260
4584.15 2220
4584.79 2165
4585.43 2146
4586.07 2145
4586.71 2190
4587.35 2134
4587.98 2141
4588.62 2215
4589.26 2218
4589.90 2218
4590.54 2163
4591.18 2230
4591.82 2209
4592.46 2141
4593.10 2062
4593.74 2157
4594.38 2155
4595.02 2133
4595.66 2187
4596.29 2229
4596.93 2304
4597.57 2170
4598.21 2067
4598.85 2224
4599.49 2285
4600.13 2156
4600.77 2269
4601.41 2265
4602.05 2418
4602.69 2523
4603.33 2449
4603.97 2442
4604.61 2536
4605.25 2612
4605.89 2594
4606.53 2608
4607.17 2538
4607.81 2583
4608.45 2452
4609.10 2521
4609.74 2538
4610.38 2580
4611.02 2437
4611.66 2239
4612.30 2425
4612.94 2490
4613.58 2425
4614.22 2380
4614.86 2438
4615.50 2320
4616.14 2208
4616.78 2358
4617.42 2322
4618.07 2314
4618.71 2379
4619.35 2307
4619.99 2228
4620.63 2237
4621.27 2172
4621.91 2145
4622.55 2115
4623.20 2093
4623.84 2098
4624.48 2100
4625.12 2111
4625.76 2127
4626.40 2023
4627.05 2164
4627.69 2180
4628.33 2104
4628.97 1999
4629.61 2050
4630.25 2118
4630.90 2075
4631.54 2034
4632.18 1963
4632.82 2083
4633.46 2233
4634.11 2143
4634.75 2116
4635.39 2024
4636.03 2076
4636.68 2260
4637.32 2212
4637.96 2255
4638.60 2366
4639.25 2213
4639.89 2282
4640.53 2254
4641.17 2049
4641.82 2219
4642.46 2214
4643.10 2117
4643.75 2077
4644.39 2090
4645.03 2195
4645.67 2034
4646.32 2299
4646.96 2260
4647.60 2217
4648.25 2173
4648.89 2184
4649.53 2280
4650.18 1987
4650.82 1958
4651.46 2118
4652.11 2188
4652.75 2177
4653.39 2092
4654.04 2131
4654.68 2241
4655.32 2189
4655.97 2085
4656.61 2097
4657.26 2184
4657.90 2198
4658.54 2301
4659.19 2182
4659.83 2128
4660.47 2184
4661.12 2372
4661.76 2270
4662.41 2201
4663.05 2138
4663.70 2132
4664.34 2100
4664.98 2095
4665.63 2340
4666.27 2018
4666.92 2027
4667.56 2015
4668.21 1985
4668.85 2000
4669.50 1994
4670.14 2050
4670.78 2019
4671.43 2047
4672.07 2030
4672.72 2057
4673.36 2043
4674.01 1987
4674.65 1916
4675.30 1857
4675.94 1995
4676.59 2113
4677.23 2213
4677.88 2209
4678.52 1941
4679.17 1955
4679.82 1941
4680.46 2124
4681.11 2309
4681.75 2194
4682.40 2161
4683.04 2189
4683.69 2138
4684.33 2242
4684.98 2314
4685.63 2198
4686.27 2199
4686.92 2079
4687.56 1997
4688.21 1937
4688.85 2125
4689.50 1956
4690.15 1996
4690.79 2137
4691.44 2073
4692.09 2256
4692.73 2000
4693.38 2042
4694.02 2172
4694.67 2270
4695.32 2053
4695.96 2154
4696.61 2280
4697.26 2178
4697.90 2334
4698.55 2335
4699.20 2146
4699.84 2370
4700.49 2411
4701.14 2487
4701.78 2272
4702.43 2061
4703.08 2065
4703.72 2168
4704.37 2349
4705.02 2248
4705.67 2164
4706.31 2071
4706.96 2240
4707.61 2123
4708.25 2198
4708.90 2305
4709.55 2365
4710.20 2326
4710.84 2387
4711.49 2564
4712.14 2200
4712.79 2299
4713.43 2253
4714.08 2193
4714.73 2178
4715.38 2231
4716.03 2188
4716.67 2153
4717.32 2066
4717.97 2157
4718.62 2242
4719.27 2265
4719.91 2122
4720.56 2091
4721.21 2132
4721.86 2141
4722.51 2286
4723.15 2355
4723.80 2302
4724.45 2283
4725.10 2464
4725.75 2266
4726.40 2195
4727.05 2351
4727.69 2425
4728.34 2418
4728.99 2476
4729.64 2318
4730.29 2262
4730.94 2161
4731.59 2205
4732.24 2159
4732.89 2106
4733.53 2091
4734.18 2023
4734.83 2205
4735.48 2127
4736.13 2126
4736.78 2068
4737.43 2159
4738.08 2218
4738.73 2185
4739.38 2234
4740.03 2345
4740.68 2271
4741.33 2294
4741.98 2287
4742.63 2314
4743.28 2391
4743.92 2068
4744.57 2197
4745.22 2353
4745.87 2323
4746.52 2424
4747.17 2476
4747.82 2430
4748.47 2419
4749.12 2601
4749.77 2583
4750.42 2730
4751.08 2618
4751.73 2927
4752.38 3083
4753.03 3141
4753.68 3185
4754.33 2827
4754.98 3026
4755.63 2821
4756.28 2683
4756.93 2361
4757.58 2258
4758.23 2362
4758.88 2251
4759.53 2095
4760.18 2078
4760.83 2081
4761.49 2077
4762.14 2007
4762.79 2269
4763.44 2182
4764.09 2134
4764.74 2188
4765.39 2181
4766.04 2114
4766.69 2221
4767.35 2069
4768.00 2276
4768.65 2248
4769.30 2077
4769.95 1992
4770.60 2065
4771.25 2187
4771.91 2268
4772.56 1993
4773.21 2091
4773.86 2220
4774.51 2089
4775.17 1869
4775.82 2007
4776.47 2135
4777.12 2007
4777.77 1900
4778.43 1956
4779.08 2045
4779.73 2086
4780.38 2046
4781.03 2065
4781.69 2107
4782.34 2056
4782.99 2261
4783.64 2195
4784.30 2045
4784.95 2039
4785.60 2104
4786.25 2109
4786.91 2138
4787.56 2219
4788.21 2247
4788.87 2159
4789.52 2165
4790.17 2092
4790.82 1982
4791.48 1989
4792.13 2187
4792.78 1962
4793.44 2029
4794.09 2022
4794.74 2048
4795.40 2024
4796.05 1994
4796.70 2035
4797.36 2018
4798.01 2117
4798.66 1989
4799.32 2043
4799.97 1974
4800.62 1921
4801.28 2081
4801.93 1993
4802.59 1790
4803.24 1918
4803.89 1948
4804.55 2059
4805.20 2099
4805.85 2057
4806.51 2076
4807.16 1971
4807.82 1966
4808.47 2036
4809.13 1995
4809.78 2054
4810.43 2069
4811.09 2074
4811.74 2038
4812.40 1996
4813.05 2136
4813.71 2195
4814.36 2174
4815.02 2212
4815.67 2260
4816.32 2338
4816.98 2211
4817.63 2382
4818.29 2434
4818.94 2563
4819.60 2467
4820.25 2460
4820.91 2714
4821.56 2563
4822.22 2655
4822.87 2922
4823.53 2789
4824.18 2894
4824.84 2897
4825.50 2922
4826.15 3083
4826.81 3012
4827.46 3014
4828.12 3023
4828.77 2858
4829.43 2904
4830.08 2720
4830.74 2636
4831.40 2586
4832.05 2536
4832.71 2708
4833.36 2672
4834.02 2618
4834.67 2621
4835.33 2794
4835.99 2822
4836.64 2683
4837.30 2797
4837.95 2765
4838.61 2714
4839.27 2548
4839.92 2610
4840.58 2696
4841.24 2688
4841.89 2601
4842.55 2698
4843.21 2786
4843.86 2675
4844.52 2660
4845.18 2617
4845.83 2723
4846.49 2745
4847.15 2672
4847.80 2689
4848.46 2637
4849.12 2660
4849.77 2715
4850.43 2728
4851.09 2636
4851.74 2582
4852.40 2710
4853.06 2780
4853.72 2798
4854.37 2613
4855.03 2522
4855.69 2455
4856.35 2385
4857.00 2420
4857.66 2351
4858.32 2486
4858.98 2613
4859.63 2525
4860.29 2707
4860.95 2634
4861.61 2646
4862.26 2811
4862.92 2859
4863.58 2894
4864.24 2860
4864.90 2842
4865.55 2980
4866.21 2942
4866.87 2666
4867.53 2810
4868.19 2825
4868.85 2752
4869.50 2769
4870.16 2746
4870.82 2659
4871.48 2489
4872.14 2463
4872.80 2443
4873.45 2438
4874.11 2501
4874.77 2639
4875.43 2498
4876.09 2502
4876.75 2493
4877.41 2425
4878.07 2455
4878.72 2446
4879.38 2258
4880.04 2318
4880.70 2356
4881.36 2373
4882.02 2329
4882.68 2340
4883.34 2301
4884.00 2256
4884.66 2258
4885.32 2337
4885.98 2240
4886.64 2313
4887.29 2206
4887.95 2195
4888.61 2371
4889.27 2396
4889.93 2281
4890.59 2494
4891.25 2593
4891.91 2657
4892.57 2762
4893.23 2730
4893.89 2752
4894.55 2834
4895.21 2553
4895.87 2555
4896.53 2536
4897.19 2550
4897.85 2568
4898.51 2526
4899.17 2579
4899.83 2691
4900.49 2864
4901.16 2616
4901.82 2767
4902.48 2700
4903.14 2901
4903.80 2745
4904.46 2554
4905.12 2632
4905.78 2532
4906.44 2529
4907.10 2533
4907.76 2584
4908.42 2587
4909.08 2369
4909.74 2310
4910.41 2312
4911.07 2347
4911.73 2425
4912.39 2238
4913.05 2211
4913.71 2066
4914.37 2198
4915.03 2273
4915.70 2208
4916.36 2221
4917.02 2281
4917.68 2164
4918.34 2232
4919.00 2070
4919.67 1955
4920.33 2018
4920.99 1938
4921.65 2123
4922.31 2089
4922.97 2044
4923.64 2068
4924.30 2044
4924.96 2067
4925.62 2066
4926.29 2199
4926.95 1935
4927.61 1978
4928.27 2063
4928.93 2010
4929.60 2147
4930.26 2237
4930.92 2049
4931.58 1953
4932.25 2032
4932.91 2199
4933.57 2257
4934.23 2277
4934.90 2250
4935.56 2403
4936.22 2236
4936.89 2134
4937.55 2123
4938.21 2029
4938.87 2050
4939.54 1969
4940.20 2013
4940.86 2213
4941.53 2164
4942.19 2050
4942.85 2021
4943.52 1967
4944.18 2078
4944.84 1961
4945.51 2034
4946.17 1948
4946.83 2005
4947.50 2019
4948.16 1952
4948.82 1916
4949.49 1953
4950.15 1940
4950.82 1971
4951.48 1948
4952.14 1964
4952.81 1972
4953.47 1915
4954.14 1886
4954.80 2042
4955.46 2113
4956.13 2033
4956.79 1801
4957.46 1932
4958.12 1893
4958.79 1929
4959.45 2000
4960.11 2231
4960.78 2101
4961.44 2154
4962.11 2219
4962.77 2290
4963.44 2459
4964.10 2614
4964.77 2645
4965.43 2685
4966.10 2848
4966.76 2508
4967.43 2349
4968.09 2443
4968.76 2358
4969.42 2290
4970.09 2183
4970.75 2468
4971.42 2472
4972.08 2412
4972.75 2318
4973.41 2259
4974.08 2317
4974.74 2289
4975.41 2224
4976.07 2185
4976.74 2256
4977.40 2358
4978.07 2219
4978.74 2246
4979.40 2208
4980.07 2130
4980.73 2042
4981.40 2104
4982.06 2136
4982.73 2067
4983.40 2053
4984.06 2199
4984.73 2248
4985.39 2166
4986.06 2283
4986.73 2391
4987.39 2523
4988.06 2606
4988.73 2702
4989.39 2727
4990.06 2876
4990.73 2968
4991.39 2983
4992.06 2796
4992.73 2616
4993.39 2525
4994.06 2503
4994.73 2294
4995.39 2217
4996.06 2168
4996.73 2206
4997.39 2135
4998.06 2103
4998.73 2179
4999.39 2020
5000.06 2139
5000.73 2014
5001.39 2009
5002.06 2031
5002.73 1954
5003.40 1918
5004.06 1855
5004.73 1854
5005.40 1923
5006.07 1919
5006.73 1865
5007.40 2034
5008.07 2016
5008.74 1919
5009.40 2051
5010.07 1848
5010.74 1862
5011.41 1989
5012.08 1936
5012.74 1950
5013.41 1995
5014.08 1888
5014.75 2017
5015.42 2044
5016.08 2048
5016.75 2127
5017.42 2129
5018.09 1999
5018.76 2051
5019.43 2204
5020.09 2113
5020.76 2217
5021.43 2149
5022.10 2224
5022.77 2463
5023.44 2361
5024.11 2319
5024.77 2252
5025.44 2339
5026.11 2207
5026.78 2195
5027.45 2071
5028.12 2149
5028.79 2228
5029.46 2172
5030.13 2270
5030.80 2030
5031.46 2016
5032.13 2113
5032.80 2080
5033.47 2047
5034.14 2012
5034.81 2037
5035.48 2156
5036.15 1997
5036.82 1984
5037.49 2050
5038.16 2062
5038.83 2062
5039.50 1970
5040.17 2028
5040.84 1943
5041.51 1963
5042.18 1948
5042.85 2049
5043.52 2117
5044.19 1974
5044.86 2159
5045.53 2084
5046.20 2061
5046.87 1987
5047.54 2018
5048.21 2042
5048.88 2147
5049.55 2173
5050.22 2241
5050.89 2016
5051.56 2104
5052.23 2171
5052.90 2051
5053.57 2066
5054.24 2100
5054.91 2100
5055.58 2096
5056.26 2094
5056.93 2339
5057.60 2103
5058.27 2009
5058.94 1987
5059.61 1996
5060.28 2055
5060.95 2037
5061.62 2209
5062.30 2118
5062.97 2038
5063.64 2104
5064.31 2229
5064.98 2071
5065.65 2057
5066.32 1875
5067.00 2022
5067.67 1951
5068.34 1935
5069.01 1882
5069.68 1984
5070.35 1901
5071.03 1909
5071.70 1819
5072.37 1941
5073.04 1852
5073.71 1809
5074.39 1829
5075.06 1942
5075.73 1851
5076.40 1904
5077.07 1837
5077.75 1916
5078.42 2054
5079.09 2149
5079.76 2148
5080.44 2189
5081.11 2259
5081.78 2126
5082.45 2230
5083.13 2227
5083.80 2209
5084.47 2369
5085.14 2415
5085.82 2226
5086.49 2188
5087.16 2178
5087.84 2183
5088.51 2237
5089.18 2313
5089.85 2209
5090.53 2201
5091.20 2343
5091.87 2433
5092.55 2354
5093.22 2243
5093.89 2428
5094.57 2461
5095.24 2486
5095.91 2564
5096.59 2390
5097.26 2246
5097.93 2142
5098.61 2257
5099.28 2195
5099.96 2028
5100.63 1998
5101.30 1933
5101.98 1957
5102.65 2034
5103.33 2053
5104.00 2005
5104.67 2104
5105.35 2122
5106.02 1976
5106.70 1922
5107.37 1945
5108.04 2033
5108.72 1943
5109.39 2063
5110.07 1902
5110.74 2013
5111.42 1982
5112.09 1874
5112.77 1870
5113.44 2024
5114.11 1997
5114.79 1869
5115.46 1934
5116.14 1893
5116.81 1794
5117.49 1968
5118.16 1868
5118.84 1985
5119.51 2025
5120.19 1911
5120.86 1787
5121.54 1924
5122.21 1992
5122.89 1958
5123.56 1894
5124.24 1849
5124.92 1944
5125.59 2023
5126.27 2012
5126.94 1933
5127.62 2042
5128.29 2084
5128.97 2094
5129.64 2014
5130.32 2183
5131.00 2125
5131.67 2114
5132.35 2037
5133.02 2047
5133.70 2194
5134.38 2261
5135.05 2200
5135.73 2133
5136.40 2137
5137.08 2196
5137.76 2156
5138.43 2354
5139.11 2386
5139.79 2472
5140.46 2521
5141.14 2361
5141.81 2282
5142.49 2206
5143.17 2220
5143.84 2188
5144.52 2055
5145.20 1925
5145.87 1963
5146.55 1960
5147.23 1834
5147.91 1860
5148.58 1814
5149.26 1873
5149.94 1839
5150.61 1733
5151.29 1861
5151.97 1918
5152.64 1914
5153.32 2093
5154.00 1933
5154.68 1855
5155.35 1864
5156.03 1877
5156.71 1725
5157.39 1768
5158.06 2012
5158.74 1883
5159.42 1921
5160.10 1947
5160.77 1868
5161.45 1795
5162.13 1918
5162.81 1762
5163.49 1699
5164.16 1828
5164.84 1887
5165.52 2006
5166.20 1950
5166.88 1901
5167.55 1777
5168.23 1842
5168.91 1879
5169.59 1818
5170.27 1826
5170.95 1891
5171.62 1766
5172.30 1894
5172.98 1880
5173.66 1843
5174.34 1811
5175.02 1791
5175.70 1873
5176.38 1934
5177.05 1766
5177.73 1906
5178.41 1887
5179.09 1912
5179.77 2019
5180.45 1966
5181.13 2036
5181.81 2011
5182.49 1804
5183.17 1816
5183.84 1816
5184.52 1904
5185.20 1761
5185.88 1600
5186.56 1859
5187.24 1760
5187.92 1947
5188.60 1819
5189.28 1793
5189.96 1847
5190.64 1787
5191.32 1791
5192.00 1688
5192.68 1694
5193.36 1708
5194.04 1744
5194.72 1781
5195.40 1834
5196.08 1861
5196.76 1760
5197.44 1693
5198.12 1819
5198.80 1861
5199.48 1910
5200.16 1903
5200.84 1772
5201.52 1771
5202.20 1824
5202.88 1862
5203.56 1885
5204.24 1954
5204.92 1918
5205.60 1864
5206.29 2029
5206.97 2030
5207.65 1927
5208.33 2111
5209.01 2250
5209.69 2229
5210.37 2217
5211.05 2382
5211.73 2521
5212.41 2332
5213.10 2146
5213.78 2315
5214.46 2197
5215.14 2125
5215.82 2048
5216.50 2156
5217.18 2037
5217.86 1919
5218.55 1980
5219.23 1929
5219.91 1916
5220.59 1877
5221.27 1873
5221.95 1918
5222.64 1851
5223.32 1940
5224.00 1914
5224.68 1886
5225.36 1889
5226.05 1929
5226.73 1954
5227.41 1950
5228.09 1842
5228.77 1943
5229.46 1841
5230.14 1814
5230.82 1863
5231.50 1893
5232.19 1901
5232.87 1926
5233.55 1847
5234.23 1834
5234.92 1916
5235.60 1919
5236.28 1929
5236.96 1966
5237.65 2045
5238.33 2098
5239.01 1937
5239.70 1811
5240.38 2023
5241.06 2068
5241.75 1916
5242.43 1925
5243.11 1911
5243.79 1979
5244.48 1863
5245.16 1907
5245.84 1797
5246.53 1860
5247.21 1786
5247.89 1764
5248.58 1776
5249.26 1744
5249.95 1836
5250.63 1561
5251.31 1637
5252.00 1735
5252.68 1830
5253.36 1730
5254.05 1699
5254.73 1767
5255.42 1666
5256.10 1756
5256.78 1771
5257.47 1641
5258.15 1728
5258.84 1706
5259.52 1621
5260.20 1687
5260.89 1810
5261.57 1815
5262.26 1709
5262.94 1708
5263.63 1830
5264.31 1826
5265.00 1849
5265.68 1839
5266.37 1690
5267.05 1740
5267.73 1851
5268.42 1818
5269.10 1862
5269.79 1814
5270.47 1878
5271.16 1857
5271.84 1806
5272.53 1853
5273.21 1814
5273.90 1811
5274.58 1845
5275.27 1905
5275.95 1791
5276.64 1851
5277.33 1890
5278.01 2007
5278.70 1956
5279.38 1959
5280.07 1992
5280.75 2044
5281.44 2066
5282.12 2128
5282.81 2244
5283.50 2159
5284.18 2218
5284.87 2129
5285.55 2000
5286.24 1895
5286.93 1909
5287.61 1706
5288.30 1797
5288.98 1889
5289.67 1949
5290.36 1814
5291.04 1872
5291.73 1807
5292.42 1786
5293.10 1844
5293.79 1899
5294.47 2038
5295.16 1804
5295.85 1935
5296.53 1770
5297.22 1792
5297.91 1792
5298.59 1817
5299.28 1917
5299.97 1962
5300.65 1755
5301.34 1725
5302.03 1837
5302.72 1658
5303.40 1815
5304.09 1736
5304.78 1752
5305.46 1770
5306.15 1703
5306.84 1723
5307.53 1699
5308.21 1687
5308.90 1756
5309.59 1784
5310.28 1684
5310.96 1677
5311.65 1736
5312.34 1682
5313.03 1798
5313.71 1820
5314.40 1739
5315.09 1733
5315.78 1708
5316.47 1588
5317.15 1757
5317.84 1649
5318.53 1668
5319.22 1744
5319.91 1810
5320.59 1790
5321.28 1764
5321.97 1737
5322.66 1835
5323.35 1775
5324.04 1721
5324.72 1693
5325.41 1770
5326.10 1656
5326.79 1539
5327.48 1556
5328.17 1622
5328.86 1691
5329.54 1742
5330.23 1713
5330.92 1795
5331.61 1855
5332.30 1883
5332.99 1870
5333.68 1886
5334.37 1807
5335.06 1799
5335.75 1776
5336.43 1852
5337.12 1739
5337.81 1754
5338.50 1733
5339.19 1757
5339.88 1713
5340.57 1696
5341.26 1708
5341.95 1707
5342.64 1793
5343.33 1841
5344.02 1795
5344.71 1723
5345.40 1848
5346.09 1885
5346.78 1901
5347.47 1870
5348.16 1937
5348.85 1894
5349.54 1770
5350.23 1890
5350.92 2079
5351.61 2007
5352.30 1950
5352.99 1946
5353.68 1979
5354.37 1933
5355.06 1962
5355.75 1805
5356.44 1790
5357.13 1814
5357.82 1690
5358.51 1894
5359.20 1800
5359.89 1744
5360.58 1681
5361.28 1725
5361.97 1838
5362.66 1753
5363.35 1810
5364.04 1860
5364.73 1756
5365.42 1802
5366.11 1780
5366.80 1877
5367.50 1731
5368.19 1733
5368.88 1761
5369.57 1777
5370.26 1736
5370.95 1886
5371.64 2008
5372.33 1849
5373.03 1901
5373.72 1884
5374.41 1736
5375.10 1786
5375.79 1735
5376.48 1717
5377.18 1850
5377.87 1754
5378.56 1735
5379.25 1752
5379.94 1841
5380.64 1912
5381.33 1835
5382.02 1959
5382.71 1948
5383.41 1864
5384.10 1788
5384.79 1866
5385.48 1777
5386.17 1825
5386.87 1738
5387.56 1883
5388.25 1851
5388.94 1657
5389.64 1688
5390.33 1804
5391.02 1713
5391.72 1801
5392.41 1752
5393.10 1738
5393.79 1822
5394.49 1737
5395.18 1723
5395.87 1641
5396.57 1752
5397.26 1904
5397.95 1761
5398.65 1683
5399.34 1713
5400.03 1625
5400.73 1576
5401.42 1586
5402.11 1636
5402.81 1622
5403.50 1621
5404.19 1635
5404.89 1639
5405.58 1590
5406.27 1667
5406.97 1807
5407.66 1750
5408.36 1734
5409.05 1791
5409.74 1753
5410.44 1817
5411.13 1722
5411.83 1646
5412.52 1683
5413.21 1636
5413.91 1602
5414.60 1795
5415.30 1691
5415.99 1665
5416.69 1657
5417.38 1670
5418.07 1774
5418.77 1778
5419.46 1736
5420.16 1703
5420.85 1665
5421.55 1756
5422.24 1766
5422.94 2031
5423.63 1940
5424.33 1659
5425.02 1733
5425.72 1689
5426.41 1852
5427.11 1630
5427.80 1536
5428.50 1419
5429.19 1505
5429.89 1681
5430.58 1622
5431.28 1597
5431.97 1607
5432.67 1698
5433.36 1672
5434.06 1578
5434.75 1657
5435.45 1682
5436.15 1681
5436.84 1665
5437.54 1794
5438.23 1831
5438.93 1738
5439.62 1804
5440.32 1666
5441.02 1728
5441.71 1778
5442.41 1705
5443.10 1806
5443.80 1865
5444.50 1873
5445.19 1875
5445.89 1785
5446.59 1953
5447.28 1942
5447.98 1844
5448.68 1775
5449.37 1750
5450.07 1758
5450.76 1850
5451.46 1875
5452.16 1852
5452.85 1748
5453.55 1786
5454.25 1685
5454.94 1677
5455.64 1654
5456.34 1667
5457.04 1661
5457.73 1670
5458.43 1530
5459.13 1533
5459.82 1704
5460.52 1693
5461.22 1754
5461.92 1888
5462.61 1738
5463.31 1687
5464.01 1837
5464.71 1770
5465.40 1776
5466.10 1780
5466.80 1847
5467.50 1692
5468.19 1826
5468.89 1833
5469.59 1702
5470.29 1715
5470.98 1803
5471.68 1791
5472.38 1709
5473.08 1659
5473.78 1689
5474.47 1712
5475.17 1671
5475.87 1623
5476.57 1621
5477.27 1670
5477.97 1719
5478.66 1682
5479.36 1614
5480.06 1669
5480.76 1776
5481.46 1760
5482.16 1645
5482.85 1742
5483.55 1745
5484.25 1738
5484.95 1767
5485.65 1774
5486.35 1507
5487.05 1603
5487.75 1770
5488.45 1641
5489.14 1686
5489.84 1675
5490.54 1768
5491.24 1786
5491.94 1780
5492.64 1916
5493.34 1848
5494.04 1698
5494.74 1711
5495.44 1785
5496.14 1750
5496.84 1750
5497.54 1982
5498.24 1919
5498.94 1873
5499.63 1939
5500.33 1917
5501.03 2017
5501.73 2107
5502.43 2074
5503.13 2175
5503.83 2244
5504.53 2316
5505.23 2311
5505.93 2540
5506.63 2781
5507.33 2847
5508.03 2717
5508.73 2781
5509.44 2753
5510.14 2842
5510.84 2832
5511.54 2642
5512.24 2470
5512.94 2254
5513.64 2235
5514.34 2034
5515.04 2035
5515.74 1776
5516.44 1740
5517.14 1914
5517.84 1859
5518.54 1815
5519.24 1836
5519.95 1792
5520.65 1916
5521.35 1938
5522.05 1944
5522.75 2054
5523.45 2043
5524.15 2050
5524.85 2093
5525.55 2012
5526.26 1969
5526.96 1805
5527.66 1795
5528.36 1906
5529.06 1843
5529.76 1775
5530.47 1693
5531.17 1684
5531.87 1699
5532.57 1652
5533.27 1654
5533.97 1657
5534.68 1645
5535.38 1844
5536.08 1861
5536.78 1840
5537.48 1815
5538.19 1756
5538.89 1729
5539.59 1703
5540.29 1704
5541.00 1720
5541.70 1690
5542.40 1679
5543.10 1690
5543.81 1729
5544.51 1701
5545.21 1690
5545.91 1821
5546.62 1699
5547.32 1763
5548.02 1767
5548.72 1751
5549.43 1748
5550.13 1710
5550.83 1749
5551.54 1717
5552.24 1703
5552.94 1602
5553.64 1644
5554.35 1678
5555.05 1651
5555.75 1577
5556.46 1630
5557.16 1687
5557.86 1623
5558.57 1567
5559.27 1674
5559.97 1538
5560.68 1637
5561.38 1646
5562.09 1593
5562.79 1653
5563.49 1725
5564.20 1717
5564.90 1625
5565.60 1629
5566.31 1729
5567.01 1726
5567.72 1901
5568.42 1672
5569.12 1544
5569.83 1442
5570.53 1494
5571.24 1615
5571.94 1582
5572.65 1747
5573.35 1788
5574.05 1724
5574.76 1697
5575.46 1623
5576.17 1663
5576.87 1719
5577.58 1912
5578.28 1842
5578.99 1722
5579.69 1679
5580.40 1887
5581.10 1850
5581.81 1800
5582.51 1670
5583.22 1657
5583.92 1529
5584.63 1618
5585.33 1667
5586.04 1617
5586.74 1580
5587.45 1657
5588.15 1635
5588.86 1592
5589.56 1534
5590.27 1627
5590.97 1638
5591.68 1515
5592.39 1562
5593.09 1574
5593.80 1514
5594.50 1490
5595.21 1559
5595.91 1598
5596.62 1495
5597.33 1534
5598.03 1552
5598.74 1498
5599.44 1430
5600.15 1488
5600.86 1551
5601.56 1467
5602.27 1423
5602.97 1451
5603.68 1505
5604.39 1406
5605.09 1503
5605.80 1449
5606.51 1455
5607.21 1467
5607.92 1473
5608.63 1510
5609.33 1550
5610.04 1632
5610.75 1362
5611.45 1536
5612.16 1539
5612.87 1629
5613.57 1633
5614.28 1724
5614.99 1593
5615.69 1427
5616.40 1521
5617.11 1576
5617.82 1519
5618.52 1493
5619.23 1492
5619.94 1463
5620.64 1407
5621.35 1525
5622.06 1514
5622.77 1507
5623.47 1474
5624.18 1409
5624.89 1351
5625.60 1407
5626.30 1320
5627.01 1480
5627.72 1408
5628.43 1457
5629.14 1411
5629.84 1459
5630.55 1453
5631.26 1449
5631.97 1507
5632.68 1576
5633.38 1591
5634.09 1449
5634.80 1494
5635.51 1375
5636.22 1418
5636.93 1640
5637.63 1612
5638.34 1521
5639.05 1547
5639.76 1635
5640.47 1704
5641.18 1696
5641.89 1757
5642.59 1734
5643.30 1795
5644.01 1734
5644.72 1690
5645.43 1578
5646.14 1654
5646.85 1752
5647.56 1707
5648.27 1739
5648.98 1492
5649.68 1435
5650.39 1563
5651.10 1538
5651.81 1645
5652.52 1560
5653.23 1545
5653.94 1465
5654.65 1491
5655.36 1468
5656.07 1568
5656.78 1458
5657.49 1561
5658.20 1504
5658.91 1479
5659.62 1622
5660.33 1605
5661.04 1642
5661.75 1542
5662.46 1504
5663.17 1497
5663.88 1524
5664.59 1589
5665.30 1480
5666.01 1444
5666.72 1543
5667.43 1395
5668.14 1415
5668.85 1441
5669.56 1421
5670.27 1466
5670.98 1487
5671.69 1486
5672.40 1599
5673.11 1712
5673.82 1561
5674.53 1560
5675.24 1601
5675.96 1583
5676.67 1480
5677.38 1429
5678.09 1483
5678.80 1373
5679.51 1380
5680.22 1390
5680.93 1420
5681.64 1394
5682.36 1486
5683.07 1488
5683.78 1419
5684.49 1503
5685.20 1437
5685.91 1425
5686.62 1453
5687.34 1486
5688.05 1525
5688.76 1548
5689.47 1383
5690.18 1251
5690.89 1470
5691.61 1493
5692.32 1414
5693.03 1409
5693.74 1561
5694.45 1426
5695.17 1511
5695.88 1441
5696.59 1394
5697.30 1345
5698.01 1432
5698.73 1480
5699.44 1483
5700.15 1373
5700.86 1478
5701.58 1389
5702.29 1393
5703.00 1505
5703.71 1385
5704.43 1436
5705.14 1442
5705.85 1468
5706.56 1491
5707.28 1468
5707.99 1376
5708.70 1510
5709.42 1447
5710.13 1521
5710.84 1552
5711.55 1540
5712.27 1423
5712.98 1364
5713.69 1621
5714.41 1437
5715.12 1464
5715.83 1430
5716.55 1419
5717.26 1472
5717.97 1585
5718.69 1458
5719.40 1413
5720.11 1384
5720.83 1484
5721.54 1415
5722.26 1376
5722.97 1461
5723.68 1580
5724.40 1444
5725.11 1348
5725.82 1502
5726.54 1390
5727.25 1538
5727.97 1511
5728.68 1512
5729.40 1551
5730.11 1468
5730.82 1454
5731.54 1584
5732.25 1414
5732.97 1410
5733.68 1376
5734.40 1427
5735.11 1402
5735.83 1499
5736.54 1543
5737.25 1579
5737.97 1568
5738.68 1443
5739.40 1290
5740.11 1366
5740.83 1475
5741.54 1355
5742.26 1415
5742.97 1510
5743.69 1323
5744.40 1413
5745.12 1424
5745.83 1530
5746.55 1554
5747.26 1390
5747.98 1497
5748.70 1473
5749.41 1507
5750.13 1481
5750.84 1468
5751.56 1461
5752.27 1392
5752.99 1593
5753.70 1632
5754.42 1499
5755.14 1452
5755.85 1609
5756.57 1503
5757.28 1512
5758.00 1520
5758.72 1398
5759.43 1421
5760.15 1617
5760.86 1489
5761.58 1538
5762.30 1457
5763.01 1447
5763.73 1503
5764.44 1566
5765.16 1685
5765.88 1725
5766.59 1649
5767.31 1613
5768.03 1655
5768.74 1608
5769.46 1625
5770.18 1537
5770.89 1500
5771.61 1406
5772.33 1550
5773.04 1636
5773.76 1564
5774.48 1465
5775.20 1577
5775.91 1539
5776.63 1463
5777.35 1571
5778.06 1602
5778.78 1658
5779.50 1711
5780.22 1748
5780.93 1660
5781.65 1685
5782.37 1673
5783.09 1792
5783.80 1781
5784.52 1800
5785.24 1828
5785.96 1815
5786.67 1665
5787.39 1691
5788.11 1594
5788.83 1704
5789.55 1669
5790.26 1679
5790.98 1708
5791.70 1758
5792.42 1794
5793.14 1765
5793.85 1798
5794.57 1923
5795.29 1972
5796.01 1859
5796.73 1895
5797.45 1950
5798.16 2001
5798.88 2068
5799.60 2103
5800.32 2280
5801.04 2447
5801.76 2445
5802.48 2668
5803.19 2702
5803.91 2600
5804.63 2553
5805.35 2533
5806.07 2443
5806.79 2349
5807.51 2204
5808.23 2244
5808.95 2044
5809.67 1926
5810.38 1970
5811.10 1960
5811.82 2045
5812.54 2031
5813.26 1974
5813.98 2212
5814.70 2216
5815.42 2325
5816.14 2620
5816.86 2775
5817.58 2910
5818.30 2959
5819.02 3100
5819.74 3106
5820.46 3219
5821.18 3030
5821.90 2925
5822.62 2719
5823.34 2613
5824.06 2339
5824.78 2210
5825.50 2193
5826.22 2176
5826.94 2077
5827.66 2104
5828.38 2079
5829.10 2049
5829.82 2016
5830.54 2182
5831.26 2008
5831.98 2020
5832.70 2084
5833.42 2094
5834.14 1959
5834.86 2038
5835.59 1971
5836.31 2052
5837.03 2039
5837.75 1986
5838.47 1983
5839.19 1908
5839.91 1863
5840.63 1832
5841.35 1891
5842.07 1902
5842.80 1763
5843.52 1689
5844.24 1641
5844.96 1758
5845.68 1801
5846.40 1654
5847.12 1743
5847.85 1743
5848.57 1700
5849.29 1653
5850.01 1568
5850.73 1666
5851.45 1602
5852.18 1626
5852.90 1675
5853.62 1795
5854.34 1708
5855.06 1655
5855.79 1818
5856.51 1752
5857.23 1501
5857.95 1632
5858.67 1576
5859.40 1591
5860.12 1595
5860.84 1589
5861.56 1552
5862.29 1649
5863.01 1585
5863.73 1736
5864.45 1711
5865.18 1595
5865.90 1717
5866.62 1587
5867.34 1559
5868.07 1556
5868.79 1545
5869.51 1654
5870.24 1510
5870.96 1532
5871.68 1688
5872.40 1606
5873.13 1594
5873.85 1562
5874.57 1459
5875.30 1453
5876.02 1484
5876.74 1436
5877.47 1535
5878.19 1574
5878.91 1499
5879.64 1516
5880.36 1578
5881.08 1534
5881.81 1531
5882.53 1574
5883.26 1533
5883.98 1533
5884.70 1585
5885.43 1618
5886.15 1558
5886.88 1639
5887.60 1627
5888.32 1651
5889.05 1589
5889.77 1447
5890.50 1499
5891.22 1508
5891.94 1420
5892.67 1548
5893.39 1441
5894.12 1504
5894.84 1351
5895.57 1340
5896.29 1304
5897.01 1496
5897.74 1396
5898.46 1371
5899.19 1414
5899.91 1535
5900.64 1492
5901.36 1526
5902.09 1510
5902.81 1643
5903.54 1533
5904.26 1541
5904.99 1608
5905.71 1613
5906.44 1554
5907.16 1438
5907.89 1442
5908.61 1402
5909.34 1437
5910.06 1388
5910.79 1491
5911.52 1380
5912.24 1393
5912.97 1442
5913.69 1511
5914.42 1474
5915.14 1440
5915.87 1348
5916.60 1440
5917.32 1429
5918.05 1396
5918.77 1392
5919.50 1372
5920.22 1348
5920.95 1427
5921.68 1470
5922.40 1396
5923.13 1220
5923.86 1393
5924.58 1319
5925.31 1408
5926.03 1378
5926.76 1461
5927.49 1406
5928.21 1465
5928.94 1465
5929.67 1471
5930.39 1363
5931.12 1522
5931.85 1569
5932.57 1566
5933.30 1594
5934.03 1453
5934.75 1469
5935.48 1447
5936.21 1572
5936.94 1529
5937.66 1599
5938.39 1536
5939.12 1591
5939.84 1582
5940.57 1524
5941.30 1691
5942.03 1510
5942.75 1412
5943.48 1483
5944.21 1452
5944.94 1423
5945.66 1451
5946.39 1422
5947.12 1462
5947.85 1554
5948.57 1451
5949.30 1493
5950.03 1484
5950.76 1422
5951.48 1436
5952.21 1397
5952.94 1588
5953.67 1747
5954.40 1616
5955.13 1591
5955.85 1680
5956.58 1662
5957.31 1468
5958.04 1455
5958.77 1598
5959.49 1569
5960.22 1559
5960.95 1575
5961.68 1552
5962.41 1595
5963.14 1676
5963.87 1595
5964.60 1388
5965.32 1559
5966.05 1719
5966.78 1562
5967.51 1648
5968.24 1657
5968.97 1666
5969.70 1732
5970.43 1674
5971.16 1662
5971.88 1572
5972.61 1607
5973.34 1688
5974.07 1583
5974.80 1450
5975.53 1557
5976.26 1597
5976.99 1483
5977.72 1444
5978.45 1520
5979.18 1586
5979.91 1648
5980.64 1541
5981.37 1600
5982.10 1632
5982.83 1608
5983.56 1552
5984.29 1587
5985.02 1885
5985.75 1746
5986.48 1674
5987.21 1793
5987.94 1747
5988.67 1696
5989.40 1660
5990.13 1781
5990.86 1685
5991.59 1704
5992.32 1803
5993.05 1852
5993.78 1828
5994.51 1761
5995.24 1784
5995.97 1727
5996.70 1702
5997.43 1696
5998.16 1788
5998.90 1795
5999.63 1847
6000.36 1682
6001.09 1791
6001.82 1847
6002.55 1780
6003.28 1596
6004.01 1612
6004.74 1668
6005.47 1683
6006.21 1715
6006.94 1571
6007.67 1734
6008.40 1763
6009.13 1905
6009.86 1898
6010.59 1957
6011.33 2116
6012.06 2194
6012.79 2190
6013.52 2208
6014.25 2254
6014.98 2143
6015.72 2040
6016.45 1946
6017.18 1926
6017.91 1794
6018.64 1829
6019.38 1702
6020.11 1534
6020.84 1561
6021.57 1594
6022.30 1551
6023.04 1498
6023.77 1555
6024.50 1488
6025.23 1540
6025.97 1500
6026.70 1476
6027.43 1439
6028.16 1570
6028.90 1588
6029.63 1544
6030.36 1468
6031.10 1384
6031.83 1392
6032.56 1343
6033.29 1351
6034.03 1545
6034.76 1524
6035.49 1474
6036.23 1501
6036.96 1474
6037.69 1527
6038.43 1484
6039.16 1397
6039.89 1449
6040.63 1465
6041.36 1502
6042.09 1498
6042.83 1536
6043.56 1567
6044.29 1612
6045.03 1615
6045.76 1610
6046.49 1669
6047.23 1591
6047.96 1553
6048.70 1585
6049.43 1643
6050.16 1573
6050.90 1509
6051.63 1643
6052.37 1742
6053.10 1718
6053.83 1566
6054.57 1648
6055.30 1533
6056.04 1569
6056.77 1413
6057.50 1508
6058.24 1557
6058.97 1459
6059.71 1392
6060.44 1363
6061.18 1554
6061.91 1585
6062.65 1461
6063.38 1459
6064.12 1439
6064.85 1517
6065.59 1487
6066.32 1448
6067.06 1435
6067.79 1559
6068.53 1530
6069.26 1504
6070.00 1614
6070.73 1568
6071.47 1384
6072.20 1411
6072.94 1453
6073.67 1388
6074.41 1386
6075.14 1402
6075.88 1323
6076.61 1275
6077.35 1370
6078.09 1554
6078.82 1456
6079.56 1519
6080.29 1514
6081.03 1539
6081.76 1558
6082.50 1607
6083.24 1505
6083.97 1421
6084.71 1467
6085.44 1522
6086.18 1431
6086.92 1409
6087.65 1592
6088.39 1486
6089.13 1421
6089.86 1465
6090.60 1538
6091.33 1563
6092.07 1527
6092.81 1468
6093.54 1480
6094.28 1488
6095.02 1477
6095.75 1489
6096.49 1489
6097.23 1360
6097.96 1424
6098.70 1497
6099.44 1472
6100.18 1425
6100.91 1340
6101.65 1499
6102.39 1538
6103.12 1365
6103.86 1403
6104.60 1365
6105.34 1468
6106.07 1505
6106.81 1459
6107.55 1422
6108.28 1421
6109.02 1473
6109.76 1453
6110.50 1469
6111.24 1413
6111.97 1378
6112.71 1363
6113.45 1408
6114.19 1417
6114.92 1380
6115.66 1417
6116.40 1421
6117.14 1485
6117.88 1362
6118.61 1492
6119.35 1554
6120.09 1440
6120.83 1429
6121.57 1468
6122.31 1515
6123.04 1422
6123.78 1600
6124.52 1436
6125.26 1436
6126.00 1393
6126.74 1430
6127.47 1507
6128.21 1533
6128.95 1582
6129.69 1545
6130.43 1566
6131.17 1526
6131.91 1620
6132.65 1581
6133.39 1497
6134.12 1593
6134.86 1684
6135.60 1601
6136.34 1584
6137.08 1575
6137.82 1675
6138.56 1589
6139.30 1661
6140.04 1622
6140.78 1673
6141.52 1539
6142.26 1510
6143.00 1472
6143.74 1621
6144.48 1625
6145.21 1551
6145.95 1558
6146.69 1485
6147.43 1611
6148.17 1658
6148.91 1528
6149.65 1480
6150.39 1598
6151.13 1511
6151.87 1565
6152.61 1555
6153.35 1560
6154.09 1499
6154.83 1585
6155.58 1685
6156.32 1603
6157.06 1593
6157.80 1647
6158.54 1705
6159.28 1633
6160.02 1729
6160.76 1745
6161.50 1762
6162.24 1725
6162.98 1751
6163.72 1747
6164.46 1784
6165.20 1942
6165.94 1923
6166.69 1991
6167.43 1926
6168.17 1899
6168.91 1872
6169.65 1958
6170.39 2035
6171.13 2223
6171.87 2249
6172.61 2272
6173.36 2364
6174.10 2439
6174.84 2552
6175.58 2516
6176.32 2416
6177.06 2365
6177.81 2150
6178.55 2187
6179.29 2102
6180.03 2028
6180.77 1987
6181.51 1846
6182.26 1840
6183.00 1778
6183.74 1746
6184.48 1801
6185.22 1808
6185.97 1867
6186.71 1751
6187.45 1649
6188.19 1860
6188.94 1856
6189.68 1767
6190.42 1763
6191.16 1738
6191.91 1737
6192.65 1847
6193.39 1850
6194.13 1827
6194.88 1885
6195.62 1914
6196.36 1894
6197.10 1965
6197.85 2072
6198.59 1974
6199.33 1913
6200.08 1846
6200.82 1974
6201.56 2049
6202.31 1953
6203.05 2001
6203.79 2147
6204.53 2178
6205.28 2487
6206.02 2732
6206.76 2794
6207.51 3058
6208.25 3460
6209.00 3987
6209.74 4508
6210.48 4834
6211.23 4981
6211.97 4964
6212.71 4967
6213.46 4508
6214.20 4194
6214.94 3872
6215.69 3414
6216.43 2924
6217.18 2562
6217.92 2327
6218.67 2216
6219.41 2107
6220.15 1984
6220.90 1925
6221.64 1988
6222.39 2096
6223.13 2115
6223.88 2214
6224.62 2218
6225.36 2119
6226.11 2320
6226.85 2375
6227.60 2318
6228.34 2209
6229.09 2270
6229.83 2148
6230.58 2060
6231.32 2032
6232.07 1887
6232.81 1922
6233.56 1818
6234.30 1811
6235.05 1776
6235.79 1818
6236.54 1834
6237.28 1876
6238.03 1774
6238.77 1777
6239.52 1685
6240.26 1696
6241.01 1650
6241.75 1601
6242.50 1750
6243.25 1897
6243.99 1990
6244.74 1965
6245.48 1927
6246.23 1956
6246.97 1994
6247.72 2032
6248.47 2203
6249.21 2187
6249.96 2209
6250.70 2174
6251.45 2259
6252.20 2181
6252.94 2047
6253.69 2013
6254.43 2002
6255.18 1866
6255.93 1883
6256.67 1839
6257.42 1880
6258.17 1899
6258.91 1925
6259.66 1938
6260.41 1881
6261.15 1870
6261.90 1943
6262.65 1905
6263.39 1945
6264.14 1953
6264.89 1884
6265.63 1839
6266.38 1842
6267.13 1936
6267.87 2037
6268.62 1907
6269.37 1985
6270.12 1920
6270.86 1890
6271.61 1979
6272.36 1802
6273.11 1948
6273.85 2127
6274.60 2053
6275.35 2028
6276.10 2171
6276.84 2364
6277.59 2428
6278.34 2529
6279.09 2444
6279.83 2448
6280.58 2261
6281.33 2156
6282.08 2090
6282.83 2092
6283.57 2019
6284.32 1899
6285.07 1832
6285.82 1852
6286.57 1868
6287.31 1800
6288.06 1923
6288.81 1805
6289.56 1873
6290.31 2010
6291.06 1922
6291.80 1797
6292.55 1746
6293.30 1852
6294.05 1762
6294.80 1802
6295.55 1774
6296.30 1728
6297.04 1689
6297.79 1689
6298.54 1542
6299.29 1608
6300.04 1724
6300.79 1709
6301.54 1681
6302.29 1641
6303.04 1674
6303.79 1727
6304.53 1722
6305.28 1796
6306.03 1823
6306.78 1698
6307.53 1775
6308.28 1839
6309.03 1795
6309.78 1871
6310.53 1846
6311.28 1798
6312.03 1715
6312.78 1645
6313.53 1660
6314.28 1574
6315.03 1637
6315.78 1672
6316.53 1628
6317.28 1654
6318.03 1728
6318.78 1558
6319.53 1474
6320.28 1654
6321.03 1583
6321.78 1528
6322.53 1541
6323.28 1510
6324.03 1504
6324.78 1511
6325.53 1516
6326.28 1585
6327.03 1544
6327.78 1529
6328.53 1551
6329.28 1580
6330.04 1533
6330.79 1485
6331.54 1413
6332.29 1404
6333.04 1423
6333.79 1358
6334.54 1417
6335.29 1368
6336.04 1397
6336.79 1386
6337.55 1490
6338.30 1452
6339.05 1524
6339.80 1524
6340.55 1480
6341.30 1545
6342.05 1480
6342.81 1488
6343.56 1401
6344.31 1460
6345.06 1579
6345.81 1407
6346.56 1385
6347.32 1367
6348.07 1413
6348.82 1411
6349.57 1445
6350.32 1499
6351.07 1418
6351.83 1499
6352.58 1466
6353.33 1353
6354.08 1325
6354.84 1465
6355.59 1524
6356.34 1490
6357.09 1516
6357.84 1469
6358.60 1430
6359.35 1369
6360.10 1401
6360.85 1361
6361.61 1421
6362.36 1425
6363.11 1352
6363.87 1284
6364.62 1263
6365.37 1324
6366.12 1193
6366.88 1263
6367.63 1353
6368.38 1412
6369.14 1328
6369.89 1256
6370.64 1308
6371.40 1444
6372.15 1379
6372.90 1375
6373.66 1350
6374.41 1402
6375.16 1386
6375.92 1345
6376.67 1420
6377.42 1341
6378.18 1408
6378.93 1556
6379.68 1432
6380.44 1481
6381.19 1426
6381.95 1433
6382.70 1458
6383.45 1411
6384.21 1426
6384.96 1549
6385.71 1477
6386.47 1317
6387.22 1368
6387.98 1534
6388.73 1455
6389.49 1375
6390.24 1334
6390.99 1330
6391.75 1304
6392.50 1382
6393.26 1408
6394.01 1291
6394.77 1352
6395.52 1404
6396.28 1473
6397.03 1313
6397.79 1328
6398.54 1463
6399.30 1372
6400.05 1296
6400.81 1254
6401.56 1247
6402.32 1329
6403.07 1277
6403.83 1301
6404.58 1359
6405.34 1434
6406.09 1415
6406.85 1364
6407.60 1312
6408.36 1347
6409.11 1293
6409.87 1262
6410.62 1402
6411.38 1486
6412.13 1400
6412.89 1398
6413.65 1340
6414.40 1404
6415.16 1359
6415.91 1291
6416.67 1309
6417.43 1314
6418.18 1368
6418.94 1424
6419.69 1444
6420.45 1401
6421.21 1241
6421.96 1372
6422.72 1222
6423.47 1326
6424.23 1354
6424.99 1256
6425.74 1323
6426.50 1316
6427.26 1291
6428.01 1280
6428.77 1364
6429.53 1524
6430.28 1359
6431.04 1333
6431.80 1266
6432.55 1262
6433.31 1262
6434.07 1294
6434.82 1361
6435.58 1382
6436.34 1407
6437.10 1491
6437.85 1417
6438.61 1469
6439.37 1436
6440.12 1406
6440.88 1357
6441.64 1343
6442.40 1392
6443.15 1365
6443.91 1460
6444.67 1408
6445.43 1265
6446.18 1234
6446.94 1313
6447.70 1299
6448.46 1351
6449.21 1292
6449.97 1325
6450.73 1297
6451.49 1361
6452.25 1432
6453.00 1380
6453.76 1326
6454.52 1194
6455.28 1286
6456.04 1373
6456.80 1343
6457.55 1365
6458.31 1361
6459.07 1430
6459.83 1428
6460.59 1449
6461.35 1425
6462.10 1417
6462.86 1401
6463.62 1421
6464.38 1404
6465.14 1423
6465.90 1317
6466.66 1466
6467.42 1466
6468.17 1320
6468.93 1303
6469.69 1245
6470.45 1296
6471.21 1408
6471.97 1381
6472.73 1477
6473.49 1432
6474.25 1483
6475.01 1476
6475.77 1557
6476.53 1553
6477.28 1628
6478.04 1423
6478.80 1463
6479.56 1527
6480.32 1485
6481.08 1527
6481.84 1422
6482.60 1485
6483.36 1562
6484.12 1555
6484.88 1524
6485.64 1467
6486.40 1454
6487.16 1677
6487.92 1651
6488.68 1583
6489.44 1604
6490.20 1663
6490.96 1602
6491.72 1656
6492.48 1690
6493.24 1729
6494.00 1723
6494.76 1662
6495.53 1654
6496.29 1674
6497.05 1702
6497.81 1871
6498.57 1742
6499.33 1668
6500.09 1616
6500.85 1646
6501.61 1573
6502.37 1590
6503.13 1685
6503.89 1651
6504.65 1696
6505.42 1683
6506.18 1744
6506.94 1704
6507.70 1778
6508.46 1776
6509.22 1732
6509.98 1872
6510.74 1846
6511.51 1782
6512.27 1934
6513.03 1941
6513.79 1957
6514.55 1893
6515.31 2000
6516.08 1891
6516.84 1878
6517.60 1903
6518.36 1946
6519.12 1886
6519.89 2108
6520.65 1996
6521.41 1901
6522.17 2004
6522.93 2251
6523.70 2145
6524.46 2350
6525.22 2444
6525.98 2384
6526.74 2506
6527.51 2386
6528.27 2428
6529.03 2415
6529.79 2431
6530.56 2479
6531.32 2422
6532.08 2463
6532.85 2515
6533.61 2752
6534.37 3288
6535.13 3500
6535.90 4049
6536.66 4586
6537.42 4889
6538.19 5171
6538.95 5306
6539.71 5200
6540.47 4784
6541.24 4560
6542.00 3882
6542.76 3279
6543.53 2998
6544.29 2666
6545.05 2429
6545.82 2400
6546.58 2189
6547.35 1974
6548.11 1912
6548.87 1999
6549.64 1998
6550.40 1868
6551.16 2028
6551.93 2013
6552.69 1818
6553.46 1880
6554.22 1877
6554.98 1794
6555.75 1913
6556.51 1791
6557.28 1750
6558.04 1703
6558.80 1729
6559.57 1849
6560.33 1884
6561.10 1893
6561.86 1933
6562.63 1852
6563.39 1846
6564.15 1960
6564.92 1949
6565.68 1926
6566.45 1968
6567.21 2025
6567.98 2148
6568.74 2062
6569.51 1851
6570.27 2024
6571.04 2036
6571.80 2061
6572.57 1967
6573.33 2030
6574.10 2019
6574.86 2248
6575.63 2284
6576.39 2078
6577.16 2200
6577.92 2224
6578.69 2211
6579.45 2262
6580.22 2287
6580.99 2247
6581.75 2262
6582.52 2282
6583.28 2410
6584.05 2514
6584.81 2585
6585.58 2643
6586.35 2442
6587.11 2327
6587.88 2320
6588.64 2248
6589.41 2337
6590.18 2333
6590.94 2246
6591.71 2278
6592.47 2347
6593.24 2391
6594.01 2527
6594.77 2365
6595.54 2280
6596.31 2379
6597.07 2264
6597.84 2261
6598.61 2299
6599.37 2261
6600.14 2066
6600.91 2101
6601.67 2095
6602.44 2056
6603.21 2001
6603.97 1980
6604.74 1975
6605.51 1852
6606.27 1865
6607.04 2001
6607.81 1936
6608.57 1792
6609.34 1815
6610.11 1774
6610.88 1879
6611.64 1878
6612.41 1938
6613.18 1914
6613.95 2003
6614.71 1959
6615.48 2078
6616.25 1839
6617.02 1804
6617.78 1904
6618.55 1889
6619.32 1883
6620.09 1894
6620.85 1952
6621.62 1955
6622.39 2092
6623.16 2017
6623.93 2126
6624.69 1994
6625.46 1857
6626.23 1953
6627.00 2029
6627.77 2083
6628.54 2171
6629.30 2067
6630.07 2017
6630.84 1981
6631.61 1922
6632.38 2014
6633.15 1966
6633.91 2193
6634.68 2144
6635.45 2175
6636.22 2232
6636.99 2212
6637.76 2263
6638.53 2407
6639.30 2162
6640.06 2085
6640.83 2112
6641.60 2130
6642.37 2081
6643.14 1855
6643.91 1822
6644.68 1913
6645.45 1825
6646.22 1876
6646.99 1793
6647.76 1763
6648.53 1877
6649.30 1846
6650.07 1876
6650.83 1899
6651.60 2064
6652.37 1955
6653.14 1858
6653.91 1942
6654.68 1961
6655.45 1885
6656.22 1809
6656.99 1807
6657.76 1738
6658.53 1706
6659.30 1793
6660.07 1790
6660.84 1749
6661.61 1798
6662.38 1829
6663.15 1965
6663.92 2047
6664.70 2098
6665.47 2188
6666.24 2190
6667.01 2244
6667.78 2240
6668.55 2237
6669.32 2131
6670.09 2049
6670.86 1945
6671.63 1925
6672.40 1760
6673.17 1764
6673.94 1740
6674.71 1668
6675.49 1697
6676.26 1693
6677.03 1590
6677.80 1653
6678.57 1696
6679.34 1772
6680.11 1717
6680.88 1670
6681.65 1662
6682.43 1750
6683.20 1809
6683.97 1899
6684.74 1796
6685.51 1953
6686.28 1954
6687.06 1878
6687.83 1829
6688.60 1999
6689.37 2074
6690.14 1927
6690.91 1915
6691.69 1784
6692.46 1837
6693.23 1692
6694.00 1621
6694.77 1620
6695.55 1645
6696.32 1704
6697.09 1645
6697.86 1477
6698.64 1597
6699.41 1663
6700.18 1658
6700.95 1531
6701.73 1599
6702.50 1698
6703.27 1612
6704.04 1663
6704.82 1722
6705.59 1808
6706.36 1622
6707.13 1610
6707.91 1594
6708.68 1616
6709.45 1531
6710.23 1499
6711.00 1473
6711.77 1504
6712.55 1494
6713.32 1583
6714.09 1570
6714.87 1535
6715.64 1571
6716.41 1617
6717.19 1571
6717.96 1606
6718.73 1658
6719.51 1631
6720.28 1655
6721.05 1559
6721.83 1559
6722.60 1601
6723.37 1683
6724.15 1659
6724.92 1468
6725.70 1515
6726.47 1624
6727.24 1567
6728.02 1463
6728.79 1430
6729.57 1430
6730.34 1435
6731.11 1468
6731.89 1456
6732.66 1575
6733.44 1540
6734.21 1375
6734.99 1436
6735.76 1349
6736.54 1342
6737.31 1545
6738.08 1485
6738.86 1447
6739.63 1479
6740.41 1363
6741.18 1489
6741.96 1452
6742.73 1492
6743.51 1426
6744.28 1445
6745.06 1570
6745.83 1562
6746.61 1639
6747.38 1651
6748.16 1678
6748.93 1746
6749.71 1796
6750.48 1707
6751.26 1645
6752.04 1601
6752.81 1616
6753.59 1623
6754.36 1531
6755.14 1509
6755.91 1554
6756.69 1414
6757.46 1416
6758.24 1437
6759.02 1437
6759.79 1325
6760.57 1325
6761.34 1331
6762.12 1374
6762.90 1337
6763.67 1364
6764.45 1443
6765.22 1548
6766.00 1466
6766.78 1450
6767.55 1353
6768.33 1509
6769.11 1445
6769.88 1480
6770.66 1345
6771.44 1421
6772.21 1409
6772.99 1373
6773.77 1417
6774.54 1503
6775.32 1536
6776.10 1443
6776.87 1434
6777.65 1489
6778.43 1584
6779.20 1629
6779.98 1653
6780.76 1613
6781.53 1657
6782.31 1641
6783.09 1533
6783.87 1491
6784.64 1522
6785.42 1419
6786.20 1358
6786.98 1378
6787.75 1384
6788.53 1309
6789.31 1366
6790.09 1374
6790.86 1320
6791.64 1328
6792.42 1371
6793.20 1254
6793.97 1284
6794.75 1274
6795.53 1288
6796.31 1326
6797.09 1241
6797.86 1277
6798.64 1260
6799.42 1269
6800.20 1274
6800.98 1283
6801.76 1165
6802.53 1157
6803.31 1323
6804.09 1270
6804.87 1261
6805.65 1184
6806.43 1282
6807.20 1294
6807.98 1221
6808.76 1214
6809.54 1315
6810.32 1216
6811.10 1280
6811.88 1280
6812.66 1308
6813.44 1241
6814.21 1350
6814.99 1337
6815.77 1450
6816.55 1276
6817.33 1263
6818.11 1334
6818.89 1307
6819.67 1239
6820.45 1330
6821.23 1334
6822.01 1311
6822.79 1319
6823.57 1229
6824.35 1218
6825.12 1311
6825.90 1203
6826.68 1271
6827.46 1227
6828.24 1276
6829.02 1253
6829.80 1276
6830.58 1250
6831.36 1235
6832.14 1247
6832.92 1270
6833.70 1261
6834.48 1229
6835.26 1347
6836.04 1309
6836.82 1301
6837.60 1350
6838.39 1262
6839.17 1219
6839.95 1201
6840.73 1231
6841.51 1285
6842.29 1223
6843.07 1275
6843.85 1292
6844.63 1195
6845.41 1127
6846.19 1252
6846.97 1312
6847.75 1298
6848.53 1376
6849.32 1504
6850.10 1529
6850.88 1518
6851.66 1529
6852.44 1686
6853.22 1719
6854.00 1790
6854.78 1797
6855.56 1722
6856.35 1656
6857.13 1485
6857.91 1578
6858.69 1466
6859.47 1370
6860.25 1464
6861.04 1327
6861.82 1297
6862.60 1246
6863.38 1297
6864.16 1359
6864.94 1337
6865.73 1278
6866.51 1355
6867.29 1382
6868.07 1395
6868.85 1358
6869.64 1277
6870.42 1433
6871.20 1409
6871.98 1431
6872.77 1347
6873.55 1285
6874.33 1345
6875.11 1375
6875.90 1286
6876.68 1290
6877.46 1302
6878.24 1325
6879.03 1266
6879.81 1249
6880.59 1302
6881.37 1387
6882.16 1311
6882.94 1368
6883.72 1460
6884.51 1369
6885.29 1369
6886.07 1410
6886.86 1423
6887.64 1504
6888.42 1464
6889.21 1486
6889.99 1492
6890.77 1522
6891.56 1442
6892.34 1466
6893.12 1461
6893.91 1412
6894.69 1408
6895.47 1350
6896.26 1288
6897.04 1233
6897.82 1303
6898.61 1346
6899.39 1310
6900.18 1361
6900.96 1384
6901.74 1292
6902.53 1244
6903.31 1253
6904.10 1323
6904.88 1351
6905.66 1372
6906.45 1358
6907.23 1366
6908.02 1223
6908.80 1236
6909.59 1420
6910.37 1233
6911.16 1166
6911.94 1268
6912.72 1251
6913.51 1299
6914.29 1304
6915.08 1325
6915.86 1246
6916.65 1284
6917.43 1379
6918.22 1319
6919.00 1313
6919.79 1369
6920.57 1463
6921.36 1394
6922.14 1436
6922.93 1481
6923.71 1574
6924.50 1510
6925.28 1482
6926.07 1486
6926.86 1431
6927.64 1378
6928.43 1358
6929.21 1254
6930.00 1212
6930.78 1385
6931.57 1408
6932.35 1269
6933.14 1264
6933.93 1352
6934.71 1282
6935.50 1378
6936.28 1285
6937.07 1298
6937.86 1244
6938.64 1270
6939.43 1249
6940.21 1215
6941.00 1211
6941.79 1251
6942.57 1224
6943.36 1351
6944.15 1387
6944.93 1291
6945.72 1346
6946.51 1385
6947.29 1368
6948.08 1243
6948.86 1405
6949.65 1367
6950.44 1387
6951.23 1256
6952.01 1373
6952.80 1400
6953.59 1310
6954.37 1391
6955.16 1388
6955.95 1357
6956.73 1304
6957.52 1350
6958.31 1390
6959.10 1392
6959.88 1376
6960.67 1405
6961.46 1492
6962.25 1440
6963.03 1476
6963.82 1523
6964.61 1503
6965.40 1457
6966.18 1438
6966.97 1538
6967.76 1522
6968.55 1520
6969.33 1602
6970.12 1469
6970.91 1501
6971.70 1496
6972.49 1486
6973.27 1504
6974.06 1568
6974.85 1467
6975.64 1497
6976.43 1653
6977.21 1716
6978.00 1661
6978.79 1716
6979.58 1748
6980.37 1842
6981.16 1831
6981.95 1909
6982.73 1866
6983.52 1873
6984.31 1974
6985.10 2201
6985.89 2218
6986.68 2300
6987.47 2442
6988.26 2430
6989.04 2431
6989.83 2268
6990.62 2263
6991.41 2077
6992.20 1996
6992.99 1854
6993.78 1834
6994.57 1659
6995.36 1678
6996.15 1782
6996.94 1674
6997.73 1756
6998.51 1824
6999.30 1993
7000.09 2065
7000.88 2103
7001.67 2174
7002.46 2246
7003.25 2219
7004.04 2142
7004.83 2194
7005.62 1968
7006.41 1747
7007.20 1764
7007.99 1608
7008.78 1531
7009.57 1399
7010.36 1403
7011.15 1513
7011.94 1302
7012.73 1278
7013.52 1342
7014.31 1366
7015.10 1469
7015.89 1457
7016.69 1422
7017.48 1385
7018.27 1396
7019.06 1354
7019.85 1430
7020.64 1447
7021.43 1400
7022.22 1355
7023.01 1325
7023.80 1350
7024.59 1354
7025.38 1394
7026.17 1419
7026.97 1370
7027.76 1388
7028.55 1273
7029.34 1306
7030.13 1322
7030.92 1333
7031.71 1268
7032.50 1273
7033.30 1406
7034.09 1311
7034.88 1244
7035.67 1257
7036.46 1237
7037.25 1268
7038.05 1290
7038.84 1353
7039.63 1317
7040.42 1362
7041.21 1459
7042.01 1481
7042.80 1365
7043.59 1427
7044.38 1413
7045.17 1415
7045.97 1351
7046.76 1278
7047.55 1302
7048.34 1348
7049.13 1306
7049.93 1354
7050.72 1355
7051.51 1395
7052.30 1403
7053.10 1301
7053.89 1327
7054.68 1394
7055.47 1417
7056.27 1305
7057.06 1279
7057.85 1340
7058.65 1318
7059.44 1295
7060.23 1308
7061.02 1250
7061.82 1250
7062.61 1183
7063.40 1313
7064.20 1306
7064.99 1240
7065.78 1346
7066.58 1262
7067.37 1327
7068.16 1309
7068.96 1190
7069.75 1225
7070.54 1294
7071.34 1267
7072.13 1294
7072.93 1331
7073.72 1350
7074.51 1251
7075.31 1201
7076.10 1242
7076.89 1299
7077.69 1227
7078.48 1182
7079.28 1210
7080.07 1134
7080.86 1193
7081.66 1147
7082.45 1230
7083.25 1169
7084.04 1214
7084.84 1290
7085.63 1234
7086.42 1273
7087.22 1283
7088.01 1195
7088.81 1161
7089.60 1140
7090.40 1163
7091.19 1151
7091.99 1157
7092.78 1300
7093.58 1238
7094.37 1180
7095.17 1186
7095.96 1179
7096.76 1073
7097.55 1005
7098.35 1114
7099.14 1151
7099.94 1163
7100.73 1210
7101.53 1179
7102.32 1195
7103.12 1121
7103.91 1116
7104.71 1121
7105.50 1238
7106.30 1178
7107.10 1144
7107.89 1162
7108.69 1218
7109.48 1161
7110.28 1115
7111.07 1219
7111.87 1122
7112.67 1067
7113.46 1111
7114.26 1142
7115.05 1171
7115.85 1207
7116.65 1180
7117.44 1163
7118.24 1223
7119.03 1192
7119.83 1161
7120.63 1240
7121.42 1171
7122.22 1280
7123.02 1226
7123.81 1187
7124.61 1235
7125.41 1196
7126.20 1289
7127.00 1181
7127.80 1195
7128.59 1266
7129.39 1141
7130.19 1133
7130.98 1113
7131.78 1110
7132.58 1063
7133.37 1009
7134.17 1012
7134.97 1032
7135.77 1168
7136.56 1173
7137.36 1147
7138.16 1133
7138.96 1148
7139.75 1170
7140.55 1120
7141.35 1169
7142.15 1114
7142.94 1149
7143.74 1190
7144.54 1117
7145.34 1176
7146.13 1118
7146.93 1169
7147.73 1165
7148.53 1172
7149.33 1147
7150.12 1148
7150.92 1150
7151.72 1133
7152.52 1191
7153.32 1198
7154.11 1179
7154.91 1106
7155.71 1136
7156.51 1124
7157.31 1109
7158.11 1176
7158.90 1128
7159.70 1199
7160.50 1153
7161.30 1182
7162.10 1228
7162.90 1139
7163.70 1143
7164.50 1081
7165.29 1092
7166.09 1146
7166.89 1142
7167.69 1169
7168.49 1176
7169.29 1227
7170.09 1110
7170.89 1054
7171.69 1141
7172.49 1191
7173.29 1081
7174.08 1164
7174.88 1165
7175.68 1099
7176.48 1060
7177.28 1111
7178.08 1104
7178.88 1028
7179.68 1032
7180.48 1071
7181.28 1107
7182.08 1072
7182.88 1144
7183.68 1062
7184.48 1048
7185.28 1069
7186.08 1105
7186.88 1104
7187.68 1054
7188.48 1004
7189.28 1090
7190.08 1110
7190.88 1076
7191.68 1149
7192.48 1093
7193.28 1056
7194.08 1080
7194.88 1001
7195.68 1093
7196.48 928
7197.28 1062
7198.09 1081
7198.89 1096
7199.69 1009
7200.49 1059
7201.29 1114
7202.09 1102
7202.89 991
7203.69 1079
7204.49 1058
7205.29 1012
7206.09 1040
7206.90 975
7207.70 938
7208.50 1035
7209.30 1099
7210.10 1030
7210.90 981
7211.70 1041
7212.51 1051
7213.31 1032
7214.11 1084
7214.91 1003
7215.71 1021
7216.51 982
7217.32 963
7218.12 1078
7218.92 1078
7219.72 1008
7220.52 1050
7221.32 1022
7222.13 1068
7222.93 951
7223.73 1017
7224.53 1126
7225.34 1158
7226.14 1110
7226.94 1126
7227.74 1147
7228.54 1028
7229.35 980
7230.15 1064
7230.95 1017
7231.75 1104
7232.56 1085
7233.36 1005
7234.16 1002
7234.96 1055
7235.77 1121
7236.57 1027
7237.37 1065
7238.18 1118
7238.98 1116
7239.78 1217
7240.59 1202
7241.39 1328
7242.19 1219
7242.99 1220
7243.80 1231
7244.60 1177
7245.40 1158
7246.21 1209
7247.01 1149
7247.81 1070
7248.62 1042
7249.42 1134
7250.23 1084
7251.03 1088
7251.83 1097
7252.64 1161
7253.44 1065
7254.24 1067
7255.05 1100
7255.85 1105
7256.66 1135
7257.46 1103
7258.26 1119
7259.07 1201
7259.87 1177
7260.68 1256
7261.48 1257
7262.28 1130
7263.09 1200
7263.89 1216
7264.70 1110
7265.50 1171
7266.31 1246
7267.11 1159
7267.92 1151
7268.72 1128
7269.52 1215
7270.33 1263
7271.13 1243
7271.94 1201
7272.74 1184
7273.55 1303
7274.35 1255
7275.16 1221
7275.96 1220
7276.77 1242
7277.57 1258
7278.38 1308
7279.18 1369
7279.99 1374
7280.79 1387
7281.60 1441
7282.41 1671
7283.21 1776
7284.02 1937
7284.82 2161
7285.63 2374
7286.43 2340
7287.24 2245
7288.04 2258
7288.85 2213
7289.66 2187
7290.46 2001
7291.27 1787
7292.07 1626
7292.88 1566
7293.68 1560
7294.49 1428
7295.30 1405
7296.10 1392
7296.91 1344
7297.72 1305
7298.52 1295
7299.33 1237
7300.13 1298
7300.94 1322
7301.75 1350
7302.55 1319
7303.36 1391
7304.17 1450
7304.97 1499
7305.78 1444
7306.59 1397
7307.39 1353
7308.20 1282
7309.01 1403
7309.81 1475
7310.62 1389
7311.43 1498
7312.24 1546
7313.04 1568
7313.85 1542
7314.66 1520
7315.46 1627
7316.27 1628
7317.08 1550
7317.89 1670
7318.69 1713
7319.50 1892
7320.31 1952
7321.12 2012
7321.92 2399
7322.73 2447
7323.54 2558
7324.35 2339
7325.15 2238
7325.96 2149
7326.77 2081
7327.58 2009
7328.38 1809
7329.19 1670
7330.00 1465
7330.81 1511
7331.62 1288
7332.43 1389
7333.23 1384
7334.04 1271
7334.85 1285
7335.66 1232
7336.47 1353
7337.27 1360
7338.08 1301
7338.89 1390
7339.70 1428
7340.51 1405
7341.32 1378
7342.13 1305
7342.93 1314
7343.74 1301
7344.55 1238
7345.36 1230
7346.17 1246
7346.98 1325
7347.79 1237
7348.60 1187
7349.41 1207
7350.22 1315
7351.02 1323
7351.83 1230
7352.64 1377
7353.45 1338
7354.26 1226
7355.07 1303
7355.88 1187
7356.69 1240
7357.50 1250
7358.31 1260
7359.12 1262
7359.93 1261
7360.74 1286
7361.55 1296
7362.36 1305
7363.17 1332
7363.98 1316
7364.79 1281
7365.60 1361
7366.41 1326
7367.22 1233
7368.03 1223
7368.84 1209
7369.65 1292
7370.46 1222
7371.27 1202
7372.08 1417
7372.89 1324
7373.70 1409
7374.51 1373
7375.32 1350
7376.13 1271
7376.94 1318
7377.75 1421
7378.56 1374
7379.37 1390
7380.18 1467
7380.99 1473
7381.81 1588
7382.62 1617
7383.43 1660
7384.24 1616
7385.05 1630
7385.86 1639
7386.67 1442
7387.48 1446
7388.29 1519
7389.11 1400
7389.92 1268
7390.73 1222
7391.54 1232
7392.35 1314
7393.16 1286
7393.97 1296
7394.79 1261
7395.60 1249
7396.41 1298
7397.22 1434
7398.03 1387
7398.84 1300
7399.66 1516
7400.47 1552
7401.28 1663
7402.09 1744
7402.90 1625
7403.72 1623
7404.53 1694
7405.34 1619
7406.15 1534
7406.96 1350
7407.78 1335
7408.59 1323
7409.40 1225
7410.21 1258
7411.03 1200
7411.84 1178
7412.65 1178
7413.46 1133
7414.28 1095
7415.09 1149
7415.90 1070
7416.71 1189
7417.53 1120
7418.34 1185
7419.15 1255
7419.97 1080
7420.78 1093
7421.59 1123
7422.41 1095
7423.22 1130
7424.03 1133
7424.84 1080
7425.66 1106
7426.47 1128
7427.28 1131
7428.10 1082
7428.91 1114
7429.72 1121
7430.54 1188
7431.35 1114
7432.17 1041
7432.98 1041
7433.79 1113
7434.61 1071
7435.42 1138
7436.23 1179
7437.05 1097
7437.86 1092
7438.68 1125
7439.49 1072
7440.30 1005
7441.12 1110
7441.93 1081
7442.75 1050
7443.56 963
7444.38 985
7445.19 1081
7446.00 1059
7446.82 1071
7447.63 993
7448.45 1038
7449.26 1050
7450.08 1039
7450.89 1043
7451.71 965
7452.52 940
7453.34 1000
7454.15 977
7454.97 964
7455.78 970
7456.60 1036
7457.41 1052
7458.23 1039
7459.04 1046
7459.86 979
7460.67 1001
7461.49 1024
7462.30 1029
7463.12 973
7463.93 1004
7464.75 1033
7465.56 1008
7466.38 1014
7467.19 989
7468.01 1010
7468.82 1068
7469.64 1127
7470.46 1074
7471.27 1201
7472.09 1170
7472.90 1109
7473.72 1065
7474.54 1085
7475.35 1132
7476.17 1105
7476.98 1034
7477.80 1108
7478.62 1076
7479.43 1020
7480.25 1016
7481.06 1020
7481.88 1027
7482.70 1023
7483.51 1112
7484.33 1136
7485.15 1002
7485.96 1035
7486.78 991
7487.60 1002
7488.41 966
7489.23 1117
7490.05 967
7490.86 950
7491.68 985
7492.50 1038
7493.31 981
7494.13 973
7494.95 948
7495.77 1005
7496.58 1046
7497.40 942
7498.22 973
7499.03 938
7499.85 936
7500.67 1013
7501.49 990
7502.30 1009
7503.12 918
7503.94 962
7504.76 852
7505.57 914
7506.39 1003
7507.21 952
7508.03 937
7508.85 1015
7509.66 979
7510.48 1004
7511.30 967
7512.12 988
7512.94 935
7513.75 959
7514.57 994
7515.39 1062
7516.21 1051
7517.03 946
7517.84 909
7518.66 1021
7519.48 986
7520.30 948
7521.12 1013
7521.94 917
7522.76 888
7523.57 980
7524.39 914
7525.21 918
7526.03 954
7526.85 916
7527.67 933
7528.49 894
7529.31 952
7530.12 934
7530.94 958
7531.76 992
7532.58 896
7533.40 964
7534.22 910
7535.04 952
7535.86 1009
7536.68 969
7537.50 1016
7538.32 985
7539.14 1024
7539.96 1012
7540.78 923
7541.59 982
7542.41 941
7543.23 986
7544.05 1034
7544.87 952
7545.69 988
7546.51 1072
7547.33 1009
7548.15 992
7548.97 1000
7549.79 1011
7550.61 1021
7551.43 995
7552.25 878
7553.07 911
7553.89 980
7554.71 944
7555.53 1094
7556.36 962
7557.18 1003
7558.00 1059
7558.82 1099
7559.64 1221
7560.46 1141
7561.28 1069
7562.10 1044
7562.92 1109
7563.74 1041
7564.56 1036
7565.38 1057
7566.20 1066
7567.02 1031
7567.85 1000
7568.67 956
7569.49 958
7570.31 944
7571.13 1010
7571.95 1030
7572.77 1015
7573.59 1040
7574.42 1023
7575.24 972
7576.06 872
7576.88 1005
7577.70 1000
7578.52 1035
7579.34 964
7580.17 1028
7580.99 1035
7581.81 950
7582.63 1050
7583.45 894
7584.28 894
7585.10 953
7585.92 1003
7586.74 1032
7587.56 1057
7588.39 1111
7589.21 1097
7590.03 1069
7590.85 1075
7591.67 1115
7592.50 1053
7593.32 1075
7594.14 1149
7594.96 1141
7595.79 1029
7596.61 1117
7597.43 1131
7598.26 1163
7599.08 1089
7599.90 1127
7600.72 1163
7601.55 1171
7602.37 1184
7603.19 1175
7604.02 1268
7604.84 1329
7605.66 1250
7606.48 1290
7607.31 1306
7608.13 1281
7608.95 1343
7609.78 1341
7610.60 1239
7611.42 1152
7612.25 1257
7613.07 1233
7613.89 1068
7614.72 1146
7615.54 1170
7616.37 1174
7617.19 1228
7618.01 1218
7618.84 1189
7619.66 1197
7620.48 1185
7621.31 1297
7622.13 1258
7622.96 1101
7623.78 1116
7624.60 1164
7625.43 1112
7626.25 1152
7627.08 1107
7627.90 1103
7628.73 1254
7629.55 1323
7630.37 1343
7631.20 1371
7632.02 1450
7632.85 1508
7633.67 1551
7634.50 1577
7635.32 1537
7636.15 1452
7636.97 1521
7637.80 1397
7638.62 1289
7639.45 1240
7640.27 1137
7641.10 1100
7641.92 1063
7642.75 1010
7643.57 1028
7644.40 1064
7645.22 1105
7646.05 1085
7646.87 1107
7647.70 1133
7648.52 1156
7649.35 1080
7650.17 1150
7651.00 1151
7651.83 1057
7652.65 1005
7653.48 969
7654.30 1008
7655.13 1039
7655.95 1024
7656.78 991
7657.61 971
7658.43 998
7659.26 969
7660.08 931
7660.91 894
7661.74 893
7662.56 1019
7663.39 967
7664.21 953
7665.04 949
7665.87 927
7666.69 916
7667.52 958
7668.35 953
7669.17 973
7670.00 934
7670.83 954
7671.65 892
7672.48 923
7673.31 930
7674.13 915
7674.96 1008
7675.79 969
7676.61 944
7677.44 900
7678.27 906
7679.09 885
7679.92 861
7680.75 875
7681.58 884
7682.40 865
7683.23 897
7684.06 881
7684.89 864
7685.71 879
7686.54 871
7687.37 901
7688.19 884
7689.02 806
7689.85 878
7690.68 965
7691.51 900
7692.33 923
7693.16 981
7693.99 947
7694.82 936
7695.64 945
7696.47 946
7697.30 933
7698.13 932
7698.96 978
7699.79 941
7700.61 942
7701.44 899
7702.27 909
7703.10 912
7703.93 893
7704.76 926
7705.58 957
7706.41 948
7707.24 917
7708.07 983
7708.90 926
7709.73 970
7710.56 988
7711.38 936
7712.21 930
7713.04 872
7713.87 873
7714.70 896
7715.53 851
7716.36 874
7717.19 948
7718.02 910
7718.85 861
7719.67 956
7720.50 878
7721.33 918
7722.16 861
7722.99 946
7723.82 1002
7724.65 922
7725.48 906
7726.31 901
7727.14 939
7727.97 960
7728.80 878
7729.63 914
7730.46 883
7731.29 841
7732.12 925
7732.95 982
7733.78 928
7734.61 936
7735.44 969
7736.27 885
7737.10 903
7737.93 918
7738.76 963
7739.59 928
7740.42 971
7741.25 962
7742.08 892
7742.91 1000
7743.74 956
7744.57 945
7745.40 1017
7746.23 1029
7747.06 1111
7747.90 1257
7748.73 1369
7749.56 1389
7750.39 1286
7751.22 1288
7752.05 1272
7752.88 1222
7753.71 1173
7754.54 1013
7755.37 1076
7756.21 935
7757.04 927
7757.87 950
7758.70 889
7759.53 892
7760.36 928
7761.19 961
7762.03 945
7762.86 962
7763.69 992
7764.52 1053
7765.35 957
7766.18 937
7767.02 911
7767.85 976
7768.68 921
7769.51 889
7770.34 901
7771.18 910
7772.01 846
7772.84 818
7773.67 864
7774.50 876
7775.34 825
7776.17 818
7777.00 804
7777.83 777
7778.67 904
7779.50 840
7780.33 866
7781.16 898
7782.00 821
7782.83 875
7783.66 968
7784.49 818
7785.33 883
7786.16 893
7786.99 930
7787.82 1018
7788.66 898
7789.49 959
7790.32 1003
7791.16 905
7791.99 853
7792.82 783
7793.66 840
7794.49 886
7795.32 889
7796.16 909
7796.99 841
7797.82 840
7798.66 930
7799.49 869
7800.32 889
7801.16 966
7801.99 948
7802.82 818
7803.66 881
7804.49 869
7805.33 867
7806.16 953
7806.99 917
7807.83 864
7808.66 885
7809.50 886
7810.33 867
7811.16 868
7812.00 865
7812.83 892
7813.67 921
7814.50 932
7815.34 883
7816.17 929
7817.00 908
7817.84 942
7818.67 932
7819.51 866
7820.34 940
7821.18 907
7822.01 939
7822.85 872
7823.68 868
7824.52 872
7825.35 820
7826.19 807
7827.02 874
7827.86 846
7828.69 827
7829.53 825
7830.36 819
7831.20 859
7832.03 845
7832.87 895
7833.70 883
7834.54 941
7835.37 832
7836.21 821
7837.04 848
7837.88 814
7838.72 831
7839.55 814
7840.39 804
7841.22 862
7842.06 814
7842.89 832
7843.73 842
7844.57 796
7845.40 797
7846.24 814
7847.07 880
7847.91 853
7848.75 918
7849.58 899
7850.42 852
7851.26 850
7852.09 820
7852.93 740
7853.77 754
7854.60 812
7855.44 809
7856.27 844
7857.11 840
7857.95 940
7858.78 894
7859.62 912
7860.46 935
7861.29 982
7862.13 992
7862.97 991
7863.81 987
7864.64 860
7865.48 835
7866.32 899
7867.15 872
7867.99 786
7868.83 848
7869.67 869
7870.50 864
7871.34 871
7872.18 877
7873.02 832
7873.85 839
7874.69 875
7875.53 803
7876.37 778
7877.20 832
7878.04 892
7878.88 905
7879.72 851
7880.55 855
7881.39 877
7882.23 831
7883.07 870
7883.91 774
7884.74 809
7885.58 825
7886.42 852
7887.26 930
7888.10 851
7888.94 758
7889.77 790
7890.61 864
7891.45 917
7892.29 883
7893.13 874
7893.97 845
7894.80 832
7895.64 814
7896.48 793
7897.32 902
7898.16 853
7899.00 945
7899.84 931
7900.68 946
7901.52 968
7902.35 967
7903.19 1044
7904.03 1065
7904.87 1011
7905.71 1055
7906.55 1096
7907.39 1018
7908.23 917
7909.07 913
7909.91 968
7910.75 881
7911.59 915
7912.43 909
7913.27 926
7914.11 924
7914.94 1034
7915.78 1038
7916.62 1044
7917.46 1119
7918.30 1149
7919.14 1142
7919.98 1083
7920.82 1020
7921.66 1014
7922.50 990
7923.34 1055
7924.18 955
7925.02 890
7925.87 837
7926.71 901
7927.55 877
7928.39 838
7929.23 863
7930.07 806
7930.91 784
7931.75 826
7932.59 897
7933.43 909
7934.27 779
7935.11 859
7935.95 862
7936.79 806
7937.63 818
7938.47 829
7939.32 898
7940.16 799
7941.00 748
7941.84 813
7942.68 804
7943.52 783
7944.36 934
7945.20 820
7946.04 871
7946.89 847
7947.73 822
7948.57 726
7949.41 832
7950.25 847
7951.09 787
7951.94 809
7952.78 805
7953.62 717
7954.46 785
7955.30 782
7956.14 774
7956.99 748
7957.83 786
7958.67 795
7959.51 764
7960.35 754
7961.20 681
7962.04 751
7962.88 744
7963.72 778
7964.57 818
7965.41 805
7966.25 865
7967.09 825
7967.94 784
7968.78 769
7969.62 787
7970.46 834
7971.31 791
7972.15 818
7972.99 776
7973.83 809
7974.68 753
7975.52 740
7976.36 807
7977.21 819
7978.05 825
7978.89 842
7979.74 907
7980.58 880
7981.42 908
7982.26 918
7983.11 857
7983.95 846
7984.79 877
7985.64 932
7986.48 907
7987.33 757
7988.17 824
7989.01 943
7989.86 977
7990.70 836
7991.54 869
7992.39 850
7993.23 839
7994.08 856
7994.92 877
7995.76 788
7996.61 834
7997.45 787
7998.30 828
7999.14 753
7999.98 773
8000.83 794
8001.67 826
8002.52 845
8003.36 830
8004.21 817
8005.05 830
8005.89 817
8006.74 790
8007.58 874
8008.43 814
8009.27 784
8010.12 819
8010.96 818
8011.81 829
8012.65 860
8013.50 801
8014.34 776
8015.19 881
8016.03 814
8016.88 810
8017.72 782
8018.57 811
8019.41 803
8020.26 847
8021.10 749
8021.95 802
8022.79 815
8023.64 762
8024.48 774
8025.33 792
8026.18 809
8027.02 795
8027.87 820
8028.71 750
8029.56 810
8030.40 881
8031.25 891
8032.10 834
8032.94 778
8033.79 785
8034.63 837
8035.48 917
8036.33 754
8037.17 786
8038.02 775
8038.86 768
8039.71 792
8040.56 818
8041.40 835
8042.25 822
8043.10 788
8043.94 771
8044.79 745
8045.64 776
8046.48 750
8047.33 742
8048.18 736
8049.02 770
8049.87 860
8050.72 871
8051.56 813
8052.41 737
8053.26 798
8054.10 733
8054.95 745
8055.80 801
8056.65 780
8057.49 685
8058.34 771
8059.19 759
8060.04 796
8060.88 758
8061.73 842
8062.58 780
8063.43 776
8064.27 803
8065.12 771
8065.97 753
8066.82 703
8067.66 804
8068.51 824
8069.36 764
8070.21 810
8071.06 866
8071.90 818
8072.75 837
8073.60 821
8074.45 821
8075.30 867
8076.14 836
8076.99 770
8077.84 756
8078.69 780
8079.54 719
8080.39 753
8081.23 770
8082.08 775
8082.93 861
8083.78 872
8084.63 821
8085.48 871
8086.33 814
8087.17 753
8088.02 791
8088.87 766
8089.72 786
8090.57 753
8091.42 758
8092.27 814
8093.12 901
8093.97 848
8094.82 792
8095.67 764
8096.51 765
8097.36 794
8098.21 805
8099.06 817
8099.91 803
8100.76 896
8101.61 789
8102.46 793
8103.31 771
8104.16 827
8105.01 841
8105.86 836
8106.71 788
8107.56 836
8108.41 814
8109.26 790
8110.11 723
8110.96 743
8111.81 811
8112.66 801
8113.51 791
8114.36 799
8115.21 765
8116.06 779
8116.91 815
8117.76 831
8118.61 817
8119.46 810
8120.31 804
8121.16 867
8122.01 882
8122.86 844
8123.72 839
8124.57 890
8125.42 805
8126.27 777
8127.12 880
8127.97 853
8128.82 814
8129.67 824
8130.52 794
8131.37 877
8132.22 946
8133.08 947
8133.93 869
8134.78 829
8135.63 929
8136.48 1008
8137.33 987
8138.18 909
8139.04 908
8139.89 991
8140.74 944
8141.59 981
8142.44 1020
8143.29 1114
8144.15 1071
8145.00 1134
8145.85 1086
8146.70 1096
8147.55 1069
8148.41 1069
8149.26 987
8150.11 966
8150.96 956
8151.81 906
8152.67 926
8153.52 908
8154.37 959
8155.22 964
8156.08 930
8156.93 966
8157.78 1004
8158.63 957
8159.49 995
8160.34 1002
8161.19 952
8162.04 944
8162.90 923
8163.75 927
8164.60 955
8165.45 941
8166.31 978
8167.16 917
8168.01 923
8168.87 921
8169.72 943
8170.57 973
8171.43 926
8172.28 957
8173.13 872
8173.99 918
8174.84 949
8175.69 889
8176.55 946
8177.40 889
8178.25 909
8179.11 906
8179.96 910
8180.81 897
8181.67 828
8182.52 875
8183.38 908
8184.23 892
8185.08 843
8185.94 837
8186.79 908
8187.65 883
8188.50 896
8189.35 834
8190.21 831
8191.06 840
8191.92 787
8192.77 807
8193.63 852
8194.48 825
8195.33 791
8196.19 856
8197.04 850
8197.90 793
8198.75 805
8199.61 798
8200.46 812
8201.32 877
8202.17 790
8203.03 870
8203.88 893
8204.74 783
8205.59 860
8206.45 912
8207.30 918
8208.16 928
8209.01 922
8209.87 813
8210.72 909
8211.58 947
8212.43 879
8213.29 925
8214.14 890
8215.00 905
8215.86 872
8216.71 897
8217.57 932
8218.42 874
8219.28 849
8220.13 887
8220.99 901
8221.85 856
8222.70 1004
8223.56 989
8224.41 881
8225.27 955
8226.13 927
8226.98 908
8227.84 862
8228.69 856
8229.55 864
8230.41 874
8231.26 864
8232.12 840
8232.98 879
8233.83 779
8234.69 802
8235.54 787
8236.40 780
8237.26 882
8238.11 858
8238.97 786
8239.83 823
8240.69 829
8241.54 845
8242.40 856
8243.26 843
8244.11 838
8244.97 814
8245.83 808
8246.68 823
8247.54 766
8248.40 798
8249.26 809
8250.11 810
8250.97 823
8251.83 819
8252.69 871
8253.54 867
8254.40 806
8255.26 809
8256.12 832
8256.97 796
8257.83 881
8258.69 849
8259.55 836
8260.40 817
8261.26 786
8262.12 867
8262.98 901
8263.84 782
8264.69 769
8265.55 770
8266.41 807
8267.27 837
8268.13 852
8268.99 781
8269.84 756
8270.70 766
8271.56 743
8272.42 789
8273.28 790
8274.14 813
8275.00 796
8275.85 794
8276.71 861
8277.57 799
8278.43 844
8279.29 835
8280.15 780
8281.01 794
8281.87 782
8282.72 794
8283.58 869
8284.44 905
8285.30 947
8286.16 810
8287.02 761
8287.88 773
8288.74 804
8289.60 863
8290.46 873
8291.32 827
8292.18 785
8293.04 802
8293.90 805
8294.76 810
8295.62 846
8296.47 855
8297.33 857
8298.19 938
8299.05 922
8299.91 914
8300.77 894
8301.63 958
8302.49 897
8303.35 905
8304.21 949
8305.07 997
8305.93 1020
8306.80 1017
8307.66 1067
8308.52 1065
8309.38 929
8310.24 926
8311.10 1003
8311.96 917
8312.82 914
8313.68 973
8314.54 1019
8315.40 1212
8316.26 1162
8317.12 1118
8317.98 1290
8318.84 1184
8319.70 1227
8320.57 1352
8321.43 1123
8322.29 1143
8323.15 940
8324.01 973
8324.87 929
8325.73 851
8326.59 922
8327.46 902
8328.32 861
8329.18 856
8330.04 828
8330.90 894
8331.76 931
8332.62 849
8333.49 831
8334.35 847
8335.21 901
8336.07 854
8336.93 958
8337.79 896
8338.66 872
8339.52 861
8340.38 892
8341.24 796
8342.10 872
8342.97 888
8343.83 920
8344.69 960
8345.55 973
8346.42 1014
8347.28 1041
8348.14 955
8349.00 925
8349.87 946
8350.73 952
8351.59 934
8352.45 909
8353.32 903
8354.18 917
8355.04 961
8355.90 893
8356.77 962
8357.63 1026
8358.49 897
8359.36 866
8360.22 796
8361.08 877
8361.95 885
8362.81 955
8363.67 870
8364.53 834
8365.40 857
8366.26 820
8367.12 877
8367.99 866
8368.85 851
8369.72 847
8370.58 920
8371.44 874
8372.31 898
8373.17 899
8374.03 866
8374.90 825
8375.76 948
8376.63 953
8377.49 959
8378.35 918
8379.22 917
8380.08 895
8380.95 846
8381.81 885
8382.67 870
8383.54 904
8384.40 994
8385.27 930
8386.13 1018
8387.00 1026
8387.86 1032
8388.72 920
8389.59 879
8390.45 949
8391.32 1005
8392.18 981
8393.05 935
8393.91 951
8394.78 988
8395.64 919
8396.51 972
8397.37 872
8398.24 931
8399.10 957
8399.97 975
8400.83 1018
8401.70 1011
8402.56 984
8403.43 943
8404.29 935
8405.16 1000
8406.02 868
8406.89 901
8407.75 977
8408.62 922
8409.49 935
8410.35 956
8411.22 965
8412.08 978
8412.95 929
8413.81 926
8414.68 882
8415.55 864
8416.41 920
8417.28 1085
8418.14 1011
8419.01 984
8419.88 990
8420.74 1001
8421.61 972
8422.48 939
8423.34 928
8424.21 1059
8425.07 1041
8425.94 1033
8426.81 1093
8427.67 1040
8428.54 1050
8429.41 1017
8430.27 1084
8431.14 1072
8432.01 1137
8432.87 1059
8433.74 1136
8434.61 1111
8435.47 1097
8436.34 1053
8437.21 1230
8438.08 1166
8438.94 1150
8439.81 1205
8440.68 1166
8441.54 1246
8442.41 1313
8443.28 1286
8444.15 1299
8445.01 1280
8445.88 1313
8446.75 1289
8447.62 1286
8448.48 1270
8449.35 1270
8450.22 1322
8451.09 1345
8451.95 1250
8452.82 1339
8453.69 1372
8454.56 1545
8455.43 1597
8456.29 1795
8457.16 1942
8458.03 2299
8458.90 2345
8459.77 2421
8460.63 2455
8461.50 2410
8462.37 2336
8463.24 2185
8464.11 2000
8464.98 1890
8465.84 1748
8466.71 1749
8467.58 1687
8468.45 1696
8469.32 1727
8470.19 1871
8471.06 1993
8471.93 2077
8472.79 2267
8473.66 2212
8474.53 2093
8475.40 2046
8476.27 1969
8477.14 1849
8478.01 1745
8478.88 1742
8479.75 1579
8480.62 1475
8481.48 1389
8482.35 1310
8483.22 1327
8484.09 1248
8484.96 1209
8485.83 1214
8486.70 1243
8487.57 1283
8488.44 1265
8489.31 1152
8490.18 1201
8491.05 1216
8491.92 1273
8492.79 1327
8493.66 1276
8494.53 1296
8495.40 1382
8496.27 1292
8497.14 1208
8498.01 1268
8498.88 1189
8499.75 1169
8500.62 1109
8501.49 1161
8502.36 1132
8503.23 1120
8504.10 1189
8504.97 1172
8505.84 1176
8506.71 1116
8507.58 1091
8508.45 1133
8509.33 1200
8510.20 1187
8511.07 1179
8511.94 1230
8512.81 1216
8513.68 1221
8514.55 1190
8515.42 1226
8516.29 1174
8517.16 1156
8518.04 1136
8518.91 1137
8519.78 1089
8520.65 1084
8521.52 1228
8522.39 1107
8523.26 1089
8524.13 1081
8525.01 1108
8525.88 1160
8526.75 1123
8527.62 1173
8528.49 1096
8529.36 1068
8530.24 1098
8531.11 1118
8531.98 1090
8532.85 1163
8533.72 1181
8534.60 1225
8535.47 1228
8536.34 1221
8537.21 1167
8538.08 1237
8538.96 1213
8539.83 1194
8540.70 1132
8541.57 1047
8542.45 1094
8543.32 1099
8544.19 1126
8545.06 1085
8545.94 1066
8546.81 1089
8547.68 1081
8548.55 1060
8549.43 1064
8550.30 1061
8551.17 1112
8552.05 1123
8552.92 1178
8553.79 1296
8554.66 1350
8555.54 1434
8556.41 1452
8557.28 1428
8558.16 1390
8559.03 1327
8559.90 1326
8560.78 1226
8561.65 1178
8562.52 1129
8563.40 1149
8564.27 951
8565.14 868
8566.02 971
8566.89 1030
8567.77 961
8568.64 970
8569.51 984
8570.39 951
8571.26 929
8572.13 976
8573.01 959
8573.88 970
8574.76 940
8575.63 929
8576.50 849
8577.38 876
8578.25 915
8579.13 863
8580.00 856
8580.88 860
8581.75 916
8582.63 955
8583.50 886
8584.37 890
8585.25 905
8586.12 836
8587.00 808
8587.87 858
8588.75 897
8589.62 840
8590.50 854
8591.37 845
8592.25 923
8593.12 901
8594.00 954
8594.87 856
8595.75 878
8596.62 892
8597.50 948
8598.37 878
8599.25 865
8600.12 987
8601.00 952
8601.87 923
8602.75 927
8603.63 911
8604.50 886
8605.38 812
8606.25 841
8607.13 928
8608.00 868
8608.88 849
8609.76 844
8610.63 897
8611.51 893
8612.38 902
8613.26 891
8614.14 870
8615.01 854
8615.89 803
8616.76 813
8617.64 769
8618.52 808
8619.39 860
8620.27 863
8621.15 834
8622.02 848
8622.90 806
8623.78 837
8624.65 795
8625.53 850
8626.41 870
8627.28 857
8628.16 876
8629.04 915
8629.91 870
8630.79 879
8631.67 859
8632.54 800
8633.42 835
8634.30 821
8635.17 851
8636.05 895
8636.93 878
8637.81 865
8638.68 852
8639.56 869
8640.44 889
8641.32 820
8642.19 746
8643.07 908
8643.95 824
8644.83 823
8645.70 866
8646.58 905
8647.46 880
8648.34 829
8649.22 789
8650.09 876
8650.97 832
8651.85 752
8652.73 789
8653.61 809
8654.48 844
8655.36 779
8656.24 768
8657.12 759
8658.00 797
8658.87 769
8659.75 766
8660.63 790
8661.51 785
8662.39 787
8663.27 859
8664.15 798
8665.02 738
8665.90 817
8666.78 757
8667.66 755
8668.54 763
8669.42 843
8670.30 765
8671.18 825
8672.06 877
8672.93 859
8673.81 818
8674.69 754
8675.57 740
8676.45 753
8677.33 757
8678.21 823
8679.09 823
8679.97 843
8680.85 806
8681.73 819
8682.61 812
8683.49 801
8684.37 775
8685.25 817
8686.13 817
8687.01 814
8687.89 801
8688.77 781
8689.65 846
8690.53 779
8691.41 862
8692.29 935
8693.17 891
8694.05 940
8694.93 906
8695.81 895
8696.69 910
8697.57 917
8698.45 860
8699.33 876
8700.21 863
8701.09 857
8701.97 817
8702.85 881
8703.73 800
8704.61 762
8705.49 773
8706.37 784
8707.25 757
8708.13 790
8709.01 815
8709.90 841
8710.78 786
8711.66 798
8712.54 850
8713.42 836
8714.30 833
8715.18 791
8716.06 787
8716.94 850
8717.83 748
8718.71 760
8719.59 846
8720.47 840
8721.35 877
8722.23 847
8723.11 813
8724.00 819
8724.88 819
8725.76 801
8726.64 769
8727.52 842
8728.41 959
8729.29 905
8730.17 881
8731.05 878
8731.93 866
8732.82 871
8733.70 862
8734.58 905
8735.46 891
8736.34 882
8737.23 867
8738.11 866
8738.99 904
8739.87 856
8740.76 922
8741.64 845
8742.52 908
8743.40 905
8744.29 921
8745.17 873
8746.05 911
8746.94 868
8747.82 900
8748.70 886
8749.58 821
8750.47 796
8751.35 896
8752.23 927
8753.12 907
8754.00 953
8754.88 962
8755.77 1018
8756.65 989
8757.53 1005
8758.42 1030
8759.30 1137
8760.18 1106
8761.07 1101
8761.95 1132
8762.83 1167
8763.72 1020
8764.60 971
8765.48 1079
8766.37 1139
8767.25 1062
8768.14 1037
8769.02 1056
8769.90 1126
8770.79 1097
8771.67 1134
8772.56 1126
8773.44 1178
8774.32 1173
8775.21 1169
8776.09 1156
8776.98 1169
8777.86 1121
8778.75 1087
8779.63 1176
8780.52 1152
8781.40 1134
8782.28 1110
8783.17 1020
8784.05 1099
8784.94 1196
8785.82 1138
8786.71 1125
8787.59 1191
8788.48 1142
8789.36 1124
8790.25 988
8791.13 1005
8792.02 1096
8792.90 987
8793.79 1030
8794.67 1078
8795.56 1109
8796.44 1117
8797.33 1154
8798.22 1088
8799.10 1115
8799.99 1067
8800.87 1183
8801.76 1148
8802.64 1153
8803.53 1058
8804.41 1108
8805.30 1101
8806.19 1099
8807.07 1072
8807.96 951
8808.84 967
8809.73 998
8810.62 1021
8811.50 922
8812.39 1012
8813.27 972
8814.16 971
8815.05 924
8815.93 995
8816.82 1041
8817.71 1072
8818.59 1051
8819.48 954
8820.36 935
8821.25 911
8822.14 990
8823.02 929
8823.91 960
8824.80 933
8825.68 930
8826.57 957
8827.46 918
8828.35 851
8829.23 847
8830.12 934
8831.01 909
8831.89 916
8832.78 935
8833.67 959
8834.56 866
8835.44 922
8836.33 921
8837.22 860
8838.10 784
8838.99 794
8839.88 775
8840.77 829
8841.65 820
8842.54 880
8843.43 822
8844.32 851
8845.21 823
8846.09 789
8846.98 849
8847.87 875
8848.76 874
8849.65 859
8850.53 883
8851.42 755
8852.31 773
8853.20 802
8854.09 717
8854.97 798
8855.86 697
8856.75 719
8857.64 772
8858.53 788
8859.42 751
8860.30 841
8861.19 818
8862.08 824
8862.97 745
8863.86 754
8864.75 758
8865.64 787
8866.53 746
8867.41 779
8868.30 768
8869.19 791
8870.08 699
8870.97 686
8871.86 748
8872.75 739
8873.64 748
8874.53 763
8875.42 721
8876.31 749
8877.20 653
8878.08 688
8878.97 703
8879.86 759
8880.75 704
8881.64 634
8882.53 709
8883.42 685
8884.31 677
8885.20 628
8886.09 699
8886.98 637
8887.87 726
8888.76 682
8889.65 690
8890.54 649
8891.43 660
8892.32 636
8893.21 629
8894.10 673
8894.99 613
8895.88 693
8896.77 751
8897.66 686
8898.55 664
8899.44 679
8900.33 727
8901.23 678
8902.12 695
8903.01 697
8903.90 688
8904.79 680
8905.68 677
8906.57 720
8907.46 696
8908.35 618
8909.24 596
8910.13 692
8911.02 695
8911.92 678
8912.81 685
8913.70 717
8914.59 686
8915.48 672
8916.37 641
8917.26 650
8918.15 724
8919.05 691
8919.94 684
8920.83 638
8921.72 723
8922.61 583
8923.50 612
8924.40 692
8925.29 647
8926.18 628
8927.07 627
8927.96 618
8928.86 609
8929.75 671
8930.64 628
8931.53 672
8932.42 613
8933.32 615
8934.21 600
8935.10 551
8935.99 600
8936.89 627
8937.78 610
8938.67 631
8939.56 669
8940.46 620
8941.35 595
8942.24 678
8943.13 631
8944.03 558
8944.92 593
8945.81 581
8946.70 621
8947.60 629
8948.49 591
8949.38 572
8950.28 564
8951.17 612
8952.06 546
8952.96 624
8953.85 637
8954.74 555
8955.64 631
8956.53 635
8957.42 592
8958.32 646
8959.21 613
8960.10 569
8961.00 653
8961.89 629
8962.78 558
8963.68 584
8964.57 559
8965.46 622
8966.36 657
8967.25 624
8968.15 550
8969.04 589
8969.93 605
8970.83 609
8971.72 595
8972.62 554
8973.51 724
8974.41 594
8975.30 608
8976.19 550
8977.09 515
8977.98 584
8978.88 584
8979.77 532
8980.67 525
8981.56 517
8982.46 551
8983.35 507
8984.25 544
8985.14 628
8986.03 618
8986.93 593
8987.82 545
8988.72 579
8989.61 572
8990.51 542
8991.40 532
8992.30 506
8993.19 532
8994.09 597
8994.99 570
8995.88 522
8996.78 574
8997.67 566
8998.57 529
8999.46 542
9000.36 551
9001.25 537
9002.15 505
9003.04 556
9003.94 589
9004.84 531
9005.73 563
9006.63 519
9007.52 544
9008.42 491
9009.32 516
9010.21 517
9011.11 555
9012.00 599
9012.90 557
9013.80 540
9014.69 487
9015.59 442
9016.49 522
9017.38 531
9018.28 582
9019.17 570
9020.07 486
9020.97 504
9021.86 521
9022.76 487
9023.66 552
9024.55 541
9025.45 577
9026.35 525
9027.25 569
9028.14 528
9029.04 525
9029.94 605
9030.83 579
9031.73 557
9032.63 567
9033.52 567
9034.42 564
9035.32 519
9036.22 552
9037.11 572
9038.01 529
9038.91 537
9039.81 548
9040.70 566
9041.60 559
9042.50 491
9043.40 517
9044.29 529
9045.19 531
9046.09 570
9046.99 589
9047.89 548
9048.78 519
9049.68 486
9050.58 508
9051.48 495
9052.38 493
9053.27 522
9054.17 519
9055.07 520
9055.97 512
9056.87 540
9057.77 483
9058.66 476
9059.56 545
9060.46 508
9061.36 543
9062.26 524
9063.16 505
9064.06 552
9064.95 541
9065.85 507
9066.75 496
9067.65 591
9068.55 547
9069.45 540
9070.35 558
9071.25 533
9072.15 521
9073.05 506
9073.94 551
9074.84 480
9075.74 530
9076.64 549
9077.54 528
9078.44 520
9079.34 490
9080.24 496
9081.14 543
9082.04 523
9082.94 495
9083.84 482
9084.74 506
9085.64 475
9086.54 516
9087.44 526
9088.34 506
9089.24 543
9090.14 524
9091.04 546
9091.94 540
9092.84 548
9093.74 531
9094.64 498
9095.54 532
9096.44 496
9097.34 516
9098.24 511
9099.14 492
9100.04 524
9100.94 520
9101.84 565
9102.74 530
9103.64 499
9104.54 503
9105.44 504
9106.35 533
9107.25 550
9108.15 506
9109.05 485
9109.95 440
9110.85 504
9111.75 500
9112.65 470
9113.55 526
9114.46 515
9115.36 513
9116.26 492
9117.16 526
9118.06 545
9118.96 486
9119.86 516
9120.76 528
9121.67 499
9122.57 520
9123.47 464
9124.37 563
9125.27 579
9126.17 525
9127.08 519
9127.98 474
9128.88 516
9129.78 498
9130.68 552
9131.59 531
9132.49 510
9133.39 521
9134.29 448
9135.20 447
9136.10 496
9137.00 512
9137.90 485
9138.80 515
9139.71 441
9140.61 501
9141.51 451
9142.41 504
9143.32 497
9144.22 491
9145.12 476
9146.03 463
9146.93 464
9147.83 468
9148.73 484
9149.64 502
9150.54 477
9151.44 491
9152.35 504
9153.25 521
9154.15 504
9155.06 488
9155.96 529
9156.86 474
9157.77 467
9158.67 448
9159.57 457
9160.48 433
9161.38 440
9162.28 470
9163.19 488
9164.09 473
9164.99 489
9165.90 443
9166.80 498
9167.71 476
9168.61 465
9169.51 437
9170.42 480
9171.32 479
9172.23 471
9173.13 485
9174.03 483
9174.94 420
9175.84 403
9176.75 492
9177.65 450
9178.56 458
9179.46 496
9180.36 462
9181.27 456
9182.17 466
9183.08 474
9183.98 482
9184.89 433
9185.79 476
9186.70 475
9187.60 502
9188.51 495
9189.41 503
9190.32 474
9191.22 495
9192.13 435
9193.03 477
9193.94 465
9194.84 486
9195.75 526
9196.65 518
9197.56 471
9198.46 521
9199.37 509
9200.27 568
9201.18 541
9202.09 592
9202.99 644
9203.90 625
9204.80 585
9205.71 563
9206.61 591
9207.52 563
9208.43 609
9209.33 530
9210.24 497
9211.14 504
9212.05 460
9212.96 444
9213.86 486
9214.77 487
9215.67 491
9216.58 468
9217.49 445
9218.39 452
9219.30 492
9220.21 541
9221.11 521
9222.02 507
9222.93 494
9223.83 421
9224.74 449
9225.65 440
9226.55 414
9227.46 440
9228.37 518
9229.27 483
9230.18 515
9231.09 499
9231.99 522
9232.90 511
9233.81 482
9234.71 453
9235.62 476
9236.53 495
9237.44 508
9238.34 494
9239.25 536
9240.16 515
9241.07 490
9241.97 458
9242.88 536
9243.79 491
9244.70 460
9245.60 500
9246.51 518
9247.42 462
9248.33 501
9249.24 464
9250.14 493
9251.05 466
9251.96 451
9252.87 474
9253.78 471
9254.68 471
9255.59 472
9256.50 477
9257.41 486
9258.32 466
9259.22 475
9260.13 435
9261.04 455
9261.95 461
9262.86 527
9263.77 447
9264.68 469
9265.58 431
9266.49 490
9267.40 520
9268.31 470
9269.22 458
9270.13 462
9271.04 424
9271.95 440
9272.86 438
9273.76 472
9274.67 495
9275.58 470
9276.49 461
9277.40 460
9278.31 420
9279.22 465
9280.13 417
9281.04 466
9281.95 497
9282.86 453
9283.77 423
9284.68 447
9285.59 437
9286.50 425
9287.41 444
9288.32 451
9289.23 459
9290.14 454
9291.05 467
9291.96 490
9292.87 456
9293.78 442
9294.69 473
9295.60 456
9296.51 434
9297.42 416
9298.33 434
9299.24 487
9300.15 509
9301.06 436
9301.97 454
9302.88 476
9303.79 479
9304.70 473
9305.61 487
9306.52 479
9307.43 524
9308.34 518
9309.25 459
9310.16 459
9311.08 462
9311.99 477
9312.90 519
9313.81 478
9314.72 484
9315.63 513
9316.54 467
9317.45 467
9318.36 476
9319.28 468
9320.19 518
9321.10 530
9322.01 539
9322.92 488
9323.83 502
9324.74 461
9325.66 485
9326.57 501
9327.48 463
9328.39 431
9329.30 433
9330.21 438
9331.13 490
9332.04 476
9332.95 438
9333.86 478
9334.77 432
9335.69 464
9336.60 470
9337.51 420
9338.42 491
9339.34 525
9340.25 512
9341.16 502
9342.07 503
9342.98 463
9343.90 502
9344.81 453
9345.72 478
9346.64 477
9347.55 449
9348.46 504
9349.37 458
9350.29 469
9351.20 473
9352.11 444
9353.03 477
9353.94 545
9354.85 459
9355.76 441
9356.68 482
9357.59 514
9358.50 516
9359.42 427
9360.33 444
9361.24 525
9362.16 539
9363.07 490
9363.98 473
9364.90 419
9365.81 433
9366.72 465
9367.64 473
9368.55 463
9369.47 459
9370.38 435
9371.29 456
9372.21 481
9373.12 435
9374.04 513
9374.95 539
9375.86 462
9376.78 456
9377.69 511
9378.61 498
9379.52 484
9380.43 463
9381.35 434
9382.26 447
9383.18 432
9384.09 499
9385.01 470
9385.92 446
9386.84 506
9387.75 513
9388.67 497
9389.58 542
9390.49 530
9391.41 549
9392.32 624
9393.24 572
9394.15 666
9395.07 631
9395.98 602
9396.90 562
9397.81 479
9398.73 521
9399.65 508
9400.56 577
9401.48 551
9402.39 546
9403.31 561
9404.22 570
9405.14 534
9406.05 514
9406.97 489
9407.88 486
9408.80 539
9409.72 542
9410.63 525
9411.55 501
9412.46 534
9413.38 504
9414.30 479
9415.21 530
9416.13 505
9417.04 519
9417.96 504
9418.88 485
9419.79 511
9420.71 531
9421.62 520
9422.54 462
9423.46 480
9424.37 500
9425.29 560
9426.21 510
9427.12 554
9428.04 584
9428.96 495
9429.87 537
9430.79 511
9431.71 497
9432.62 533
9433.54 518
9434.46 539
9435.37 506
9436.29 569
9437.21 571
9438.13 542
9439.04 559
9439.96 555
9440.88 540
9441.79 591
9442.71 592
9443.63 588
9444.55 532
9445.46 566
9446.38 606
9447.30 589
9448.22 568
9449.13 597
9450.05 581
9450.97 545
9451.89 650
9452.81 658
9453.72 726
9454.64 741
9455.56 766
9456.48 801
9457.40 799
9458.31 722
9459.23 707
9460.15 664
9461.07 663
9461.99 619
9462.90 582
9463.82 575
9464.74 573
9465.66 600
9466.58 548
9467.50 539
9468.42 528
9469.33 507
9470.25 582
9471.17 547
9472.09 581
9473.01 534
9473.93 551
9474.85 522
9475.77 564
9476.68 592
9477.60 594
9478.52 593
9479.44 520
9480.36 554
9481.28 567
9482.20 607
9483.12 623
9484.04 585
9484.96 568
9485.88 573
9486.80 604
9487.72 589
9488.64 589
9489.56 533
9490.48 511
9491.39 572
9492.31 562
9493.23 526
9494.15 512
9495.07 489
9495.99 479
9496.91 512
9497.83 577
9498.75 533
9499.67 575
9500.59 486
9501.51 496
9502.43 519
9503.36 560
9504.28 500
9505.20 506
9506.12 571
9507.04 532
9507.96 562
9508.88 499
9509.80 537
9510.72 518
9511.64 522
9512.56 524
9513.48 483
9514.40 517
9515.32 504
9516.24 528
9517.16 558
9518.09 549
9519.01 501
9519.93 476
9520.85 557
9521.77 533
9522.69 575
9523.61 521
9524.53 549
9525.46 552
9526.38 564
9527.30 541
9528.22 529
9529.14 516
9530.06 484
9530.98 517
9531.91 625
9532.83 610
9533.75 607
9534.67 657
9535.59 622
9536.52 618
9537.44 617
9538.36 649
9539.28 584
9540.20 526
9541.13 540
9542.05 544
9542.97 516
9543.89 512
9544.81 535
9545.74 526
9546.66 485
9547.58 523
9548.50 544
9549.43 523
9550.35 473
9551.27 545
9552.19 527
9553.12 502
9554.04 493
9554.96 505
9555.89 457
9556.81 490
9557.73 553
9558.65 547
9559.58 569
9560.50 573
9561.42 492
9562.35 517
9563.27 539
9564.19 520
9565.12 591
9566.04 558
9566.96 508
9567.89 497
9568.81 526
9569.73 556
9570.66 475
9571.58 531
9572.50 546
9573.43 547
9574.35 562
9575.28 553
9576.20 514
9577.12 421
9578.05 492
9578.97 536
9579.89 531
9580.82 532
9581.74 552
9582.67 525
9583.59 505
9584.52 505
9585.44 549
9586.36 509
9587.29 508
9588.21 502
9589.14 534
9590.06 507
9590.99 559
9591.91 563
9592.84 483
9593.76 478
9594.68 517
9595.61 624
9596.53 548
9597.46 532
9598.38 577
9599.31 553
9600.23 614
9601.16 548
9602.08 537
9603.01 572
9603.93 584
9604.86 604
9605.78 587
9606.71 612
9607.64 656
9608.56 592
9609.49 560
9610.41 554
9611.34 592
9612.26 619
9613.19 612
9614.11 573
9615.04 584
9615.97 601
9616.89 648
9617.82 666
9618.74 671
9619.67 622
9620.59 604
9621.52 717
9622.45 692
9623.37 692
9624.30 684
9625.22 752
9626.15 750
9627.08 674
9628.00 663
9628.93 717
9629.86 705
9630.78 782
9631.71 831
9632.64 779
9633.56 785
9634.49 896
9635.42 885
9636.34 932
9637.27 1007
9638.20 971
9639.12 962
9640.05 1054
9640.98 1058
9641.90 1050
9642.83 1003
9643.76 990
9644.69 1038
9645.61 1077
9646.54 1095
9647.47 1113
9648.39 1129
9649.32 1273
9650.25 1392
9651.18 1502
9652.10 1484
9653.03 1508
9653.96 1480
9654.89 1438
9655.81 1336
9656.74 1220
9657.67 1131
9658.60 1056
9659.53 992
9660.45 1022
9661.38 956
9662.31 948
9663.24 956
9664.16 953
9665.09 949
9666.02 859
9666.95 941
9667.88 927
9668.81 902
9669.73 884
9670.66 943
9671.59 943
9672.52 842
9673.45 834
9674.38 863
9675.31 907
9676.23 826
9677.16 906
9678.09 856
9679.02 817
9679.95 872
9680.88 969
9681.81 895
9682.74 915
9683.66 1024
9684.59 973
9685.52 934
9686.45 976
9687.38 924
9688.31 974
9689.24 1064
9690.17 1018
9691.10 989
9692.03 929
9692.96 972
9693.89 1015
9694.82 988
9695.75 982
9696.68 1063
9697.60 1037
9698.53 985
9699.46 945
9700.39 983
9701.32 1064
9702.25 978
9703.18 964
9704.11 943
9705.04 1012
9705.97 975
9706.90 919
9707.83 901
9708.76 883
9709.69 801
9710.62 797
9711.56 786
9712.49 772
9713.42 780
9714.35 788
9715.28 770
9716.21 829
9717.14 806
9718.07 778
9719.00 810
9719.93 802
9720.86 831
9721.79 746
9722.72 792
9723.65 794
9724.58 749
9725.52 779
9726.45 793
9727.38 801
9728.31 770
9729.24 777
9730.17 817
9731.10 813
9732.03 767
9732.97 717
9733.90 749
9734.83 748
9735.76 766
9736.69 801
9737.62 749
9738.55 740
9739.49 745
9740.42 749
9741.35 774
9742.28 721
9743.21 778
9744.15 701
9745.08 799
9746.01 744
9746.94 719
9747.87 705
9748.81 710
9749.74 698
9750.67 687
9751.60 754
9752.53 701
9753.47 736
9754.40 725
9755.33 690
9756.26 730
9757.20 740
9758.13 719
9759.06 695
9759.99 717
9760.93 704
9761.86 732
9762.79 743
9763.73 712
9764.66 750
9765.59 753
9766.52 813
9767.46 781
9768.39 722
9769.32 758
9770.26 724
9771.19 811
9772.12 789
9773.06 775
9773.99 684
9774.92 747
9775.86 812
9776.79 767
9777.72 823
9778.66 765
9779.59 790
9780.52 803
9781.46 822
9782.39 830
9783.33 836
9784.26 896
9785.19 910
9786.13 862
9787.06 853
9787.99 844
9788.93 816
9789.86 866
9790.80 856
9791.73 823
9792.67 782
9793.60 796
9794.53 730
9795.47 749
9796.40 791
9797.34 808
9798.27 850
9799.21 801
9800.14 846
9801.08 890
9802.01 876
9802.94 795
9803.88 856
9804.81 838
9805.75 751
9806.68 769
9807.62 698
9808.55 680
9809.49 685
9810.42 696
9811.36 726
9812.29 637
9813.23 637
9814.16 595
9815.10 611
9816.04 718
9816.97 652
9817.91 673
9818.84 628
9819.78 699
9820.71 636
9821.65 587
9822.58 567
9823.52 608
9824.46 660
9825.39 602
9826.33 582
9827.26 635
9828.20 595
9829.14 616
9830.07 631
9831.01 565
9831.94 631
9832.88 605
9833.82 576
9834.75 588
9835.69 609
9836.62 638
9837.56 622
9838.50 587
9839.43 594
9840.37 636
9841.31 574
9842.24 596
9843.18 577
9844.12 557
9845.05 561
9845.99 589
9846.93 643
9847.86 637
9848.80 641
9849.74 606
9850.67 544
9851.61 603
9852.55 586
9853.49 553
9854.42 576
9855.36 578
9856.30 587
9857.23 567
9858.17 555
9859.11 541
9860.05 596
9860.98 593
9861.92 556
9862.86 528
9863.80 574
9864.73 549
9865.67 572
9866.61 593
9867.55 574
9868.49 553
9869.42 621
9870.36 585
9871.30 563
9872.24 595
9873.18 642
9874.11 582
9875.05 612
9875.99 615
9876.93 626
9877.87 604
9878.81 588
9879.74 638
9880.68 573
9881.62 576
9882.56 595
9883.50 638
9884.44 625
9885.37 622
9886.31 618
9887.25 576
9888.19 569
9889.13 574
9890.07 583
9891.01 571
9891.95 607
9892.89 600
9893.82 606
9894.76 621
9895.70 603
9896.64 498
9897.58 596
9898.52 618
9899.46 587
9900.40 618
9901.34 591
9902.28 642
9903.22 631
9904.16 644
9905.10 628
9906.04 629
9906.98 590
9907.92 576
9908.86 645
9909.80 667
9910.73 696
9911.67 630
9912.61 651
9913.55 618
9914.49 629
9915.43 615
9916.38 651
9917.32 573
9918.26 628
9919.20 623
9920.14 633
9921.08 615
9922.02 684
9922.96 699
9923.90 737
9924.84 875
9925.78 944
9926.72 1114
9927.66 1240
9928.60 1299
9929.54 1340
9930.48 1327
9931.42 1266
9932.36 1216
9933.30 1066
9934.25 942
9935.19 933
9936.13 783
9937.07 833
9938.01 726
9938.95 642
9939.89 643
9940.83 619
9941.78 680
9942.72 700
9943.66 724
9944.60 681
9945.54 731
9946.48 655
9947.42 700
9948.37 686
9949.31 628
9950.25 649
9951.19 609
9952.13 612
9953.07 613
9954.02 557
9954.96 571
9955.90 574
9956.84 555
9957.78 601
9958.73 661
9959.67 547
9960.61 538
9961.55 535
9962.50 559
9963.44 592
9964.38 585
9965.32 521
9966.27 540
9967.21 576
9968.15 575
9969.09 568
9970.04 596
9970.98 548
9971.92 566
9972.86 555
9973.81 595
9974.75 568
9975.69 584
9976.64 569
9977.58 534
9978.52 469
9979.46 485
9980.41 514
9981.35 532
9982.29 524
9983.24 510
9984.18 499
9985.12 490
9986.07 526
9987.01 487
9987.95 510
9988.90 508
9989.84 535
9990.79 508
9991.73 465
9992.67 530
9993.62 478
9994.56 476
9995.50 471
9996.45 537
9997.39 498
9998.34 496
9999.28 503
10000.22 525
10001.17 514
10002.11 513
10003.06 519
10004.00 538
10004.95 510
10005.89 533
10006.83 493
10007.78 596
10008.72 519
10009.67 550
10010.61 553
10011.56 465
10012.50 498
10013.45 504
10014.39 538
10015.34 510
10016.28 557
10017.23 493
10018.17 499
10019.12 549
10020.06 481
10021.01 453
10021.95 484
10022.90 477
10023.84 523
10024.79 489
10025.73 524
10026.68 468
10027.62 466
10028.57 431
10029.51 426
10030.46 474
10031.40 434
10032.35 456
10033.30 435
10034.24 457
10035.19 498
10036.13 458
10037.08 471
10038.03 450
10038.97 424
10039.92 460
10040.86 442
10041.81 483
10042.76 496
10043.70 473
10044.65 444
10045.59 456
10046.54 473
10047.49 468
10048.43 454
10049.38 459
10050.33 420
10051.27 439
10052.22 438
10053.17 422
10054.11 404
10055.06 384
10056.01 429
10056.95 420
10057.90 438
10058.85 455
10059.79 502
10060.74 488
10061.69 438
10062.63 453
10063.58 451
10064.53 460
10065.48 401
10066.42 425
10067.37 432
10068.32 431
10069.26 445
10070.21 426
10071.16 416
10072.11 367
10073.05 408
10074.00 536
10074.95 460
10075.90 412
10076.84 473
10077.79 482
10078.74 490
10079.69 434
10080.64 417
10081.58 415
10082.53 418
10083.48 422
10084.43 389
10085.38 383
10086.32 440
10087.27 426
10088.22 463
10089.17 402
10090.12 396
10091.07 422
10092.01 443
10092.96 417
10093.91 412
10094.86 403
10095.81 408
10096.76 363
10097.71 401
10098.65 417
10099.60 422
10100.55 408
10101.50 448
10102.45 421
10103.40 446
10104.35 438
10105.30 383
10106.25 395
10107.20 401
10108.14 409
10109.09 421
10110.04 377
10110.99 398
10111.94 403
10112.89 382
10113.84 373
10114.79 432
10115.74 364
10116.69 414
10117.64 449
10118.59 399
10119.54 356
10120.49 353
10121.44 422
10122.39 400
10123.34 395
10124.29 361
10125.24 359
10126.19 380
10127.14 394
10128.09 369
10129.04 415
10129.99 422
10130.94 384
10131.89 394
10132.84 382
10133.79 375
10134.74 419
10135.69 368
10136.64 371
10137.59 390
10138.54 384
10139.49 390
10140.44 408
10141.39 355
10142.34 469
10143.30 397
10144.25 402
10145.20 388
10146.15 391
10147.10 417
10148.05 388
10149.00 367
10149.95 348
10150.90 417
10151.86 399
10152.81 374
10153.76 391
10154.71 380
10155.66 360
10156.61 365
10157.56 380
10158.52 341
10159.47 355
10160.42 403
10161.37 416
10162.32 420
10163.27 426
10164.23 349
10165.18 374
10166.13 437
10167.08 450
10168.03 376
10168.99 397
10169.94 386
10170.89 431
10171.84 427
10172.79 395
10173.75 376
10174.70 407
10175.65 440
10176.60 424
10177.56 404
10178.51 391
10179.46 412
10180.41 410
10181.37 385
10182.32 394
10183.27 368
10184.22 393
10185.18 385
10186.13 359
10187.08 395
10188.04 380
10188.99 375
10189.94 362
10190.89 375
10191.85 397
10192.80 384
10193.75 366
10194.71 357
10195.66 449
10196.61 445
10197.57 395
10198.52 370
10199.47 387
10200.43 379
10201.38 369
10202.34 363
10203.29 350
10204.24 388
10205.20 365
10206.15 397
10207.10 408
10208.06 400
10209.01 413
10209.97 438
10210.92 469
10211.87 468
10212.83 421
10213.78 425
10214.74 415
10215.69 410
10216.64 443
10217.60 379
10218.55 372
10219.51 370
10220.46 425
10221.42 384
10222.37 395
10223.33 385
10224.28 382
10225.24 387
10226.19 384
10227.14 439
10228.10 392
10229.05 311
10230.01 348
10230.96 374
10231.92 402
10232.87 407
10233.83 382
10234.78 362
10235.74 355
10236.70 435
10237.65 435
10238.61 403
10239.56 382
10240.52 378
10241.47 376
10242.43 404
10243.38 400
10244.34 397
10245.29 364
10246.25 365
10247.21 381
10248.16 408
10249.12 404
10250.07 368
10251.03 369
10251.98 415
10252.94 384
10253.90 389
10254.85 409
10255.81 407
10256.76 390
10257.72 362
10258.68 360
10259.63 361
10260.59 366
10261.55 350
10262.50 372
10263.46 340
10264.42 331
10265.37 339
10266.33 388
10267.29 392
10268.24 355
10269.20 347
10270.16 346
10271.11 354
10272.07 394
10273.03 377
10273.98 337
10274.94 345
10275.90 342
10276.85 378
10277.81 363
10278.77 413
10279.73 370
10280.68 332
10281.64 332
10282.60 331
10283.56 330
10284.51 295
10285.47 322
10286.43 349
10287.39 321
10288.34 373
10289.30 371
10290.26 380
10291.22 318
10292.17 355
10293.13 379
10294.09 366
10295.05 383
10296.01 338
10296.96 365
10297.92 401
10298.88 374
10299.84 358
10300.80 380
10301.75 364
10302.71 325
10303.67 358
10304.63 371
10305.59 377
10306.55 371
10307.51 374
10308.46 394
10309.42 348
10310.38 366
10311.34 349
10312.30 318
10313.26 344
10314.22 401
10315.18 400
10316.13 312
10317.09 311
10318.05 337
10319.01 334
10319.97 342
10320.93 391
10321.89 320
10322.85 390
10323.81 365
10324.77 350
10325.73 364
10326.69 350
10327.64 422
10328.60 369
10329.56 367
10330.52 349
10331.48 341
10332.44 413
10333.40 388
10334.36 348
10335.32 355
10336.28 352
10337.24 380
10338.20 376
10339.16 323
10340.12 340
10341.08 372
10342.04 342
10343.00 329
10343.96 345
10344.92 351
10345.88 348
10346.84 366
10347.80 357
10348.76 373
10349.72 370
10350.69 371
10351.65 353
10352.61 361
10353.57 370
10354.53 397
10355.49 394
10356.45 309
10357.41 323
10358.37 305
10359.33 296
10360.29 304
10361.25 316
10362.22 340
10363.18 364
10364.14 390
10365.10 338
10366.06 329
10367.02 289
10367.98 334
10368.94 313
10369.91 344
10370.87 361
10371.83 338
10372.79 397
10373.75 395
10374.71 409
10375.67 400
10376.64 384
10377.60 353
10378.56 387
10379.52 368
10380.48 354
10381.45 373
10382.41 412
10383.37 397
10384.33 362
10385.29 345
10386.26 350
10387.22 342
10388.18 379
10389.14 380
10390.11 361
10391.07 378
10392.03 334
10392.99 329
10393.96 334
10394.92 359
10395.88 373
10396.84 356
10397.81 377
10398.77 438
10399.73 400
10400.69 403
10401.66 368
10402.62 365
10403.58 427
10404.55 399
10405.51 411
10406.47 415
10407.44 442
10408.40 401
10409.36 403
10410.33 409
10411.29 423
10412.25 434
10413.22 452
10414.18 487
10415.14 440
10416.11 489
10417.07 497
10418.03 588
10419.00 705
10419.96 757
10420.93 786
10421.89 808
10422.85 736
10423.82 710
10424.78 683
10425.74 687
10426.71 604
10427.67 541
10428.64 520
10429.60 474
10430.57 441
10431.53 435
10432.49 385
10433.46 375
10434.42 366
10435.39 404
10436.35 366
10437.32 376
10438.28 400
10439.25 371
10440.21 364
10441.18 382
10442.14 421
10443.10 347
10444.07 367
10445.03 382
10446.00 378
10446.96 344
10447.93 348
10448.89 362
10449.86 350
10450.83 375
10451.79 382
10452.76 333
10453.72 362
10454.69 403
10455.65 431
10456.62 422
10457.58 422
10458.55 350
10459.51 419
10460.48 391
10461.45 351
10462.41 387
10463.38 381
10464.34 387
10465.31 401
10466.27 386
10467.24 384
10468.21 353
10469.17 349
10470.14 357
10471.10 331
10472.07 336
10473.04 335
10474.00 302
10474.97 363
10475.94 377
10476.90 314
10477.87 336
10478.83 314
10479.80 339
10480.77 373
10481.73 349
10482.70 346
10483.67 328
10484.63 347
10485.60 376
10486.57 342
10487.54 313
10488.50 331
10489.47 323
10490.44 340
10491.40 330
10492.37 358
10493.34 382
10494.30 387
10495.27 398
10496.24 338
10497.21 408
10498.17 387
10499.14 343
10500.11 393
10501.08 341
10502.04 338
10503.01 337
10503.98 371
10504.95 352
10505.91 334
10506.88 349
10507.85 360
10508.82 364
10509.79 346
10510.75 313
10511.72 327
10512.69 335
10513.66 325
10514.63 402
10515.59 356
10516.56 339
10517.53 313
10518.50 290
10519.47 304
10520.44 336
10521.40 278
10522.37 315
10523.34 348
10524.31 330
10525.28 306
10526.25 303
10527.22 305
10528.18 297
10529.15 315
10530.12 321
10531.09 335
10532.06 359
10533.03 353
10534.00 353
10534.97 352
10535.94 324
10536.91 286
10537.87 329
10538.84 321
10539.81 313
10540.78 309
10541.75 325
10542.72 311
10543.69 317
10544.66 342
10545.63 327
10546.60 347
10547.57 356
10548.54 309
10549.51 306
10550.48 302
10551.45 343
10552.42 351
10553.39 341
10554.36 323
10555.33 293
10556.30 309
10557.27 324
10558.24 350
10559.21 348
10560.18 340
10561.15 292
10562.12 343
10563.09 383
10564.06 367
10565.03 343
10566.00 339
10566.97 338
10567.94 414
10568.91 327
10569.88 353
10570.85 324
10571.82 328
10572.80 296
10573.77 311
10574.74 316
10575.71 325
10576.68 345
10577.65 316
10578.62 308
10579.59 322
10580.56 318
10581.54 289
10582.51 304
10583.48 280
10584.45 295
10585.42 284
10586.39 297
10587.36 282
10588.33 278
10589.31 308
10590.28 333
10591.25 325
10592.22 288
10593.19 260
10594.16 371
10595.14 335
10596.11 307
10597.08 334
10598.05 299
10599.02 297
10600.00 343
10600.97 285
10601.94 285
10602.91 294
10603.89 284
10604.86 271
10605.83 287
10606.80 287
10607.77 282
10608.75 281
10609.72 319
10610.69 321
10611.66 316
10612.64 307
10613.61 279
10614.58 276
10615.56 269
10616.53 277
10617.50 301
10618.47 266
10619.45 281
10620.42 343
10621.39 307
10622.37 261
10623.34 253
10624.31 288
10625.29 320
10626.26 325
10627.23 311
10628.21 283
10629.18 279
10630.15 334
10631.13 280
10632.10 297
10633.07 297
10634.05 250
10635.02 284
10635.99 285
10636.97 319
10637.94 314
10638.92 296
10639.89 353
10640.86 344
10641.84 276
10642.81 268
10643.79 330
10644.76 323
10645.73 295
10646.71 270
10647.68 292
10648.66 265
10649.63 268
10650.61 251
10651.58 248
10652.55 284
10653.53 214
10654.50 267
10655.48 266
10656.45 287
10657.43 245
10658.40 259
10659.38 317
10660.35 269
10661.33 264
10662.30 260
10663.28 269
10664.25 296
10665.23 283
10666.20 299
10667.18 326
10668.15 283
10669.13 251
10670.10 277
10671.08 272
10672.05 290
10673.03 272
10674.00 260
10674.98 277
10675.96 295
10676.93 235
10677.91 279
10678.88 282
10679.86 276
10680.83 285
10681.81 284
10682.79 282
10683.76 276
10684.74 291
10685.71 273
10686.69 282
10687.67 268
10688.64 245
10689.62 274
10690.59 313
10691.57 309
10692.55 257
10693.52 293
10694.50 289
10695.48 244
10696.45 249
10697.43 259
10698.41 262
10699.38 292
10700.36 249
10701.34 311
10702.31 280
10703.29 261
10704.27 284
10705.24 242
10706.22 291
10707.20 233
10708.17 225
10709.15 281
10710.13 289
10711.10 256
10712.08 266
10713.06 265
10714.04 278
10715.01 301
10715.99 272
10716.97 264
10717.95 256
10718.92 234
10719.90 273
10720.88 285
10721.86 298
10722.83 301
10723.81 285
10724.79 281
10725.77 275
10726.75 275
10727.72 291
10728.70 239
10729.68 271
10730.66 264
10731.64 235
10732.61 278
10733.59 251
10734.57 238
10735.55 257
10736.53 233
10737.51 210
10738.48 267
10739.46 307
10740.44 267
10741.42 261
10742.40 242
10743.38 231
10744.35 303
10745.33 308
10746.31 246
10747.29 255
10748.27 266
10749.25 228
10750.23 264
10751.21 282
10752.19 291
10753.17 250
10754.14 254
10755.12 248
10756.10 269
10757.08 241
10758.06 259
10759.04 260
10760.02 280
10761.00 288
10761.98 264
10762.96 257
10763.94 253
10764.92 256
10765.90 268
10766.88 282
10767.86 294
10768.84 294
10769.82 254
10770.80 282
10771.78 264
10772.76 267
10773.74 250
10774.72 259
10775.70 269
10776.68 271
10777.66 262
10778.64 247
10779.62 261
10780.60 218
10781.58 232
10782.56 267
10783.54 238
10784.52 257
10785.50 267
10786.48 255
10787.46 215
10788.44 207
10789.42 256
10790.40 255
10791.38 266
10792.36 288
10793.35 253
10794.33 294
10795.31 236
10796.29 246
10797.27 249
10798.25 229
10799.23 258
10800.21 242
10801.19 235
10802.18 228
10803.16 254
10804.14 270
10805.12 277
10806.10 243
10807.08 263
10808.06 241
10809.05 246
10810.03 232
10811.01 217
10811.99 244
10812.97 225
10813.96 204
10814.94 217
10815.92 271
10816.90 258
10817.88 255
10818.87 246
10819.85 258
10820.83 287
10821.81 273
10822.79 264
10823.78 236
10824.76 267
10825.74 271
10826.72 281
10827.71 261
10828.69 250
10829.67 277
10830.65 273
10831.64 269
10832.62 265
10833.60 244
10834.58 258
10835.57 260
10836.55 249
10837.53 257
10838.52 287
10839.50 253
10840.48 285
10841.47 242
10842.45 241
10843.43 272
10844.41 236
10845.40 240
10846.38 251
10847.36 230
10848.35 230
10849.33 242
10850.32 279
10851.30 255
10852.28 242
10853.27 261
10854.25 291
10855.23 243
10856.22 244
10857.20 244
10858.18 250
10859.17 240
10860.15 236
10861.14 261
10862.12 249
10863.10 226
10864.09 273
10865.07 273
10866.06 240
10867.04 278
10868.03 300
10869.01 280
10869.99 235
10870.98 248
10871.96 245
10872.95 318
10873.93 304
10874.92 283
10875.90 292
10876.89 270
10877.87 270
10878.86 258
10879.84 222
10880.83 239
10881.81 245
10882.80 231
10883.78 260
10884.77 242
10885.75 244
10886.74 288
10887.72 278
10888.71 263
10889.69 260
10890.68 281
10891.66 269
10892.65 251
10893.63 264
10894.62 251
10895.60 282
10896.59 289
10897.58 229
10898.56 250
10899.55 276
10900.53 296
10901.52 287
10902.50 257
10903.49 219
10904.48 252
10905.46 251
10906.45 275
10907.44 277
10908.42 250
10909.41 275
10910.39 270
10911.38 282
10912.37 253
10913.35 259
10914.34 239
10915.33 220
10916.31 245
10917.30 269
10918.29 253
10919.27 311
10920.26 315
10921.25 271
10922.23 297
10923.22 283
10924.21 258
10925.19 275
10926.18 293
10927.17 256
10928.15 253
10929.14 254
10930.13 272
10931.11 223
10932.10 251
10933.09 253
10934.08 242
10935.06 262
10936.05 280
10937.04 267
10938.03 265
10939.01 279
10940.00 269
10940.99 248
10941.98 294
10942.96 292
10943.95 253
10944.94 261
10945.93 307
10946.92 292
10947.90 284
10948.89 270
10949.88 266
10950.87 291
10951.86 263
10952.84 243
10953.83 266
10954.82 271
10955.81 232
10956.80 275
10957.79 344
10958.77 276
10959.76 292
10960.75 289
10961.74 254
10962.73 296
10963.72 333
10964.71 275
10965.69 292
10966.68 254
10967.67 301
10968.66 295
10969.65 274
10970.64 300
10971.63 301
10972.62 266
10973.61 266
10974.59 337
10975.58 273
10976.57 282
10977.56 293
10978.55 295
10979.54 318
10980.53 292
10981.52 271
10982.51 245
10983.50 288
10984.49 279
10985.48 271
10986.47 256
10987.46 297
10988.45 261
10989.44 257
10990.43 228
10991.42 260
10992.41 266
10993.40 303
10994.39 298
10995.38 243
10996.37 293
10997.36 314
10998.35 286
10999.34 275
11000.33 309
11001.32 314
11002.31 294
11003.30 312
11004.29 346
11005.28 331
11006.27 337
11007.26 330
11008.25 329
11009.24 317
11010.23 303
11011.22 305
11012.21 281
11013.21 272
11014.20 296
11015.19 301
11016.18 278
11017.17 268
11018.16 273
11019.15 280
11020.14 294
11021.13 284
11022.13 295
11023.12 298
11024.11 259
11025.10 257
11026.09 281
11027.08 272
11028.07 250
11029.07 258
11030.06 314
11031.05 271
11032.04 239
11033.03 244
11034.02 249
11035.02 317
11036.01 320
11037.00 259
11037.99 253
11038.98 279
11039.98 300
11040.97 244
11041.96 246
11042.95 268
11043.94 237
11044.94 251
11045.93 283
11046.92 272
11047.91 229
11048.91 229
11049.90 239
11050.89 246
11051.88 258
11052.88 264
11053.87 243
11054.86 226
11055.86 240
11056.85 271
11057.84 304
11058.83 220
11059.83 245
11060.82 221
11061.81 238
11062.81 243
11063.80 263
11064.79 261
11065.79 273
11066.78 260
11067.77 240
11068.77 263
11069.76 302
11070.75 259
11071.75 267
11072.74 280
11073.73 249
11074.73 267
11075.72 255
11076.71 251
11077.71 235
11078.70 244
11079.70 245
11080.69 287
11081.68 231
11082.68 274
11083.67 246
11084.67 238
11085.66 225
11086.65 247
11087.65 245
11088.64 289
11089.64 266
11090.63 228
11091.63 277
11092.62 249
11093.62 286
11094.61 241
11095.60 248
11096.60 296
11097.59 320
11098.59 249
11099.58 237
11100.58 281
11101.57 256
11102.57 238
11103.56 276
11104.56 260
11105.55 290
11106.55 288
11107.54 270
11108.54 267
11109.53 266
11110.53 289
11111.52 265
11112.52 255
11113.51 252
11114.51 272
11115.51 253
11116.50 269
11117.50 293
11118.49 278
11119.49 298
11120.48 295
11121.48 320
11122.48 300
11123.47 273
11124.47 250
11125.46 281
11126.46 283
11127.45 255
11128.45 298
11129.45 328
11130.44 293
11131.44 285
11132.44 270
11133.43 265
11134.43 277
11135.42 268
11136.42 279
11137.42 294
11138.41 285
11139.41 267
11140.41 292
11141.40 270
11142.40 288
11143.40 290
11144.39 296
11145.39 280
11146.39 261
11147.38 255
11148.38 292
11149.38 247
11150.38 275
11151.37 280
11152.37 328
11153.37 324
11154.36 258
11155.36 272
11156.36 276
11157.36 309
11158.35 285
11159.35 308
11160.35 252
11161.35 284
11162.34 258
11163.34 311
11164.34 301
11165.34 268
11166.33 272
11167.33 295
11168.33 239
11169.33 232
11170.33 264
11171.32 259
11172.32 259
11173.32 274
11174.32 273
11175.32 255
11176.31 293
11177.31 305
11178.31 302
11179.31 273
11180.31 297
11181.31 293
11182.30 283
11183.30 260
11184.30 291
11185.30 246
11186.30 253
11187.30 272
11188.30 267
11189.30 235
11190.29 226
11191.29 236
11192.29 244
11193.29 237
11194.29 308
11195.29 257
11196.29 255
11197.29 260
11198.29 232
11199.29 250
11200.28 260
11201.28 286
11202.28 254
11203.28 249
11204.28 301
11205.28 265
11206.28 307
11207.28 266
11208.28 243
11209.28 285
11210.28 242
11211.28 258
11212.28 296
11213.28 276
11214.28 219
11215.28 225
11216.28 291
11217.28 251
11218.28 249
11219.28 293
11220.28 299
11221.28 258
11222.28 252
11223.28 209
11224.28 244
11225.28 274
11226.28 242
11227.28 260
11228.28 256
11229.28 246
11230.28 272
11231.28 251
11232.29 248
11233.29 294
11234.29 255
11235.29 278
11236.29 282
11237.29 261
11238.29 243
11239.29 251
11240.29 294
11241.29 265
11242.29 273
11243.30 265
11244.30 251
11245.30 256
11246.30 278
11247.30 255
11248.30 237
11249.30 305
11250.31 270
11251.31 275
11252.31 268
11253.31 276
11254.31 253
11255.31 278
11256.32 246
11257.32 270
11258.32 283
11259.32 303
11260.32 288
11261.33 278
11262.33 249
11263.33 232
11264.33 247
11265.33 245
11266.34 277
11267.34 311
11268.34 259
11269.34 283
11270.35 259
11271.35 304
11272.35 294
11273.35 260
11274.36 263
11275.36 304
11276.36 329
11277.36 349
11278.37 373
11279.37 391
11280.37 359
11281.37 403
11282.38 381
11283.38 372
11284.38 377
11285.39 324
11286.39 279
11287.39 339
11288.40 334
11289.40 289
11290.40 282
11291.41 322
11292.41 264
11293.41 282
11294.42 279
11295.42 250
11296.42 273
11297.43 245
11298.43 273
11299.43 247
11300.44 267
11301.44 262
11302.45 266
11303.45 245
11304.45 238
11305.46 298
11306.46 269
11307.47 267
11308.47 296
11309.47 235
11310.48 214
11311.48 265
11312.49 275
11313.49 273
11314.50 276
11315.50 279
11316.50 300
11317.51 262
11318.51 263
11319.52 255
11320.52 253
11321.53 257
11322.53 265
11323.54 257
11324.54 270
11325.55 266
11326.55 241
11327.56 245
11328.56 229
11329.57 248
11330.57 255
11331.58 240
11332.58 251
11333.59 248
11334.59 219
11335.60 232
11336.60 276
11337.61 293
11338.61 253
11339.62 205
11340.63 253
11341.63 250
11342.64 240
11343.64 229
11344.65 239
11345.65 245
11346.66 283
11347.67 217
11348.67 211
11349.68 228
11350.68 245
11351.69 263
11352.70 218
11353.70 243
11354.71 228
11355.71 266
11356.72 245
11357.73 225
11358.73 223
11359.74 246
11360.75 255
11361.75 266
11362.76 234
11363.76 254
11364.77 214
11365.78 212
11366.78 232
11367.79 224
11368.80 252
11369.81 243
11370.81 226
11371.82 243
11372.83 231
11373.83 282
11374.84 233
11375.85 207
11376.85 218
11377.86 245
11378.87 222
11379.88 216
11380.88 206
11381.89 220
11382.90 222
11383.91 241
11384.91 258
11385.92 220
11386.93 232
11387.94 231
11388.94 244
11389.95 261
11390.96 235
11391.97 236
11392.97 252
11393.98 272
11394.99 256
11396.00 233
11397.01 238
11398.01 250
11399.02 217
11400.03 197
11401.04 230
11402.05 245
11403.06 269
11404.06 264
11405.07 231
11406.08 261
11407.09 275
11408.10 194
11409.11 208
11410.12 251
11411.12 241
11412.13 231
11413.14 241
11414.15 243
11415.16 218
11416.17 236
11417.18 250
11418.19 210
11419.19 225
11420.20 248
11421.21 203
11422.22 264
11423.23 255
11424.24 224
11425.25 238
11426.26 258
11427.27 253
11428.28 223
11429.29 225
11430.30 238
11431.31 268
11432.32 215
11433.33 252
11434.34 233
11435.35 213
11436.36 231
11437.36 191
11438.37 214
11439.38 238
11440.39 247
11441.40 208
11442.41 255
11443.42 231
11444.43 233
11445.45 217
11446.46 214
11447.47 220
11448.48 208
11449.49 274
11450.50 294
11451.51 259
11452.52 229
11453.53 217
11454.54 244
11455.55 242
11456.56 255
11457.57 234
11458.58 202
11459.59 235
11460.60 248
11461.61 214
11462.63 245
11463.64 258
11464.65 212
11465.66 254
11466.67 226
11467.68 204
11468.69 259
11469.70 233
11470.71 217
11471.73 266
11472.74 256
11473.75 247
11474.76 250
11475.77 248
11476.78 300
11477.79 218
11478.81 214
11479.82 225
11480.83 248
11481.84 241
11482.85 274
11483.87 269
11484.88 250
11485.89 235
11486.90 223
11487.91 224
11488.93 280
11489.94 266
11490.95 259
11491.96 248
11492.97 239
11493.99 252
11495.00 269
11496.01 285
11497.02 266
11498.04 232
11499.05 259
11500.06 256
11501.07 263
11502.09 250
11503.10 281
11504.11 239
11505.13 244
11506.14 240
11507.15 267
11508.16 256
11509.18 237
11510.19 259
11511.20 264
11512.22 226
11513.23 226
11514.24 239
11515.26 240
11516.27 253
11517.28 276
11518.30 256
11519.31 251
11520.32 262
11521.34 262
11522.35 262
11523.36 272
11524.38 267
11525.39 224
11526.40 251
11527.42 250
11528.43 269
11529.45 268
11530.46 250
11531.47 267
11532.49 263
11533.50 290
11534.52 243
11535.53 280
11536.54 290
11537.56 277
11538.57 246
11539.59 239
11540.60 279
11541.62 267
11542.63 274
11543.65 259
11544.66 265
11545.67 302
11546.69 311
11547.70 318
11548.72 299
11549.73 307
11550.75 243
11551.76 273
11552.78 270
11553.79 280
11554.81 290
11555.82 299
11556.84 290
11557.85 324
11558.87 314
11559.88 343
11560.90 339
11561.91 312
11562.93 335
11563.95 353
11564.96 366
11565.98 327
11566.99 317
11568.01 322
11569.02 265
11570.04 305
11571.05 330
11572.07 344
11573.09 325
11574.10 310
11575.12 337
11576.13 322
11577.15 312
11578.17 291
11579.18 359
11580.20 403
11581.21 343
11582.23 351
11583.25 346
11584.26 366
11585.28 378
11586.30 402
11587.31 347
11588.33 348
11589.35 382
11590.36 415
11591.38 412
11592.40 433
11593.41 378
11594.43 377
11595.45 420
11596.46 418
11597.48 423
11598.50 430
11599.51 385
11600.53 435
11601.55 473
11602.56 512
11603.58 553
11604.60 590
11605.62 631
11606.63 646
11607.65 656
11608.67 610
11609.69 594
11610.70 579
11611.72 581
11612.74 529
11613.76 503
11614.77 509
11615.79 490
11616.81 485
11617.83 468
11618.84 519
11619.86 510
11620.88 476
11621.90 515
11622.92 516
11623.93 491
11624.95 541
11625.97 506
11626.99 543
11628.01 570
11629.03 660
11630.04 634
11631.06 641
11632.08 763
11633.10 878
11634.12 812
11635.14 857
11636.15 879
11637.17 857
11638.19 801
11639.21 772
11640.23 787
11641.25 704
11642.27 645
11643.29 544
11644.30 558
11645.32 540
11646.34 470
11647.36 488
11648.38 476
11649.40 455
11650.42 450
11651.44 425
11652.46 418
11653.48 373
11654.50 373
11655.52 405
11656.54 388
11657.55 413
11658.57 389
11659.59 381
11660.61 391
11661.63 415
11662.65 373
11663.67 358
11664.69 364
11665.71 333
11666.73 413
11667.75 328
11668.77 350
11669.79 356
11670.81 390
11671.83 404
11672.85 372
11673.87 402
11674.89 397
11675.91 401
11676.93 397
11677.95 339
11678.98 367
11680.00 339
11681.02 352
11682.04 342
11683.06 321
11684.08 322
11685.10 328
11686.12 370
11687.14 329
11688.16 361
11689.18 332
11690.20 363
11691.22 331
11692.25 309
11693.27 353
11694.29 344
11695.31 314
11696.33 356
11697.35 318
11698.37 325
11699.39 311
11700.42 332
11701.44 355
11702.46 314
11703.48 290
11704.50 313
11705.52 334
11706.54 320
11707.57 357
11708.59 324
11709.61 304
11710.63 338
11711.65 313
11712.68 332
11713.70 303
11714.72 336
11715.74 302
11716.76 321
11717.79 311
11718.81 350
11719.83 332
11720.85 314
11721.88 309
11722.90 310
11723.92 335
11724.94 325
11725.97 359
11726.99 302
11728.01 310
11729.03 306
11730.06 296
11731.08 309
11732.10 299
11733.12 281
11734.15 343
11735.17 332
11736.19 258
11737.22 313
11738.24 312
11739.26 328
11740.29 300
11741.31 273
11742.33 299
11743.35 291
11744.38 324
11745.40 291
11746.43 295
11747.45 291
11748.47 283
11749.50 325
11750.52 313
11751.54 311
11752.57 300
11753.59 310
11754.61 326
11755.64 338
11756.66 328
11757.69 313
11758.71 305
11759.73 306
11760.76 280
11761.78 266
11762.81 311
11763.83 255
11764.85 283
11765.88 317
11766.90 257
11767.93 269
11768.95 255
11769.98 258
11771.00 262
11772.02 243
11773.05 258
11774.07 293
11775.10 267
11776.12 271
11777.15 254
11778.17 204
11779.20 272
11780.22 260
11781.25 256
11782.27 242
11783.30 239
11784.32 267
11785.35 251
11786.37 274
11787.40 257
11788.42 259
11789.45 271
11790.47 235
11791.50 256
11792.53 253
11793.55 240
11794.58 246
11795.60 282
11796.63 242
11797.65 251
11798.68 269
11799.70 274
11800.73 261
11801.76 239
11802.78 223
11803.81 258
11804.83 257
11805.86 236
11806.89 246
11807.91 251
11808.94 251
11809.96 271
11810.99 257
11812.02 233
11813.04 241
11814.07 290
11815.10 234
11816.12 210
11817.15 247
11818.18 287
11819.20 246
11820.23 211
11821.26 207
11822.28 219
11823.31 235
11824.34 235
11825.36 258
11826.39 260
11827.42 254
11828.44 257
11829.47 284
11830.50 311
11831.52 287
11832.55 263
11833.58 244
11834.61 228
11835.63 206
11836.66 240
11837.69 249
11838.72 276
11839.74 219
11840.77 271
11841.80 251
11842.83 228
11843.85 243
11844.88 222
11845.91 255
11846.94 242
11847.96 270
11848.99 206
11850.02 169
11851.05 209
11852.08 219
11853.10 222
11854.13 220
11855.16 212
11856.19 221
11857.22 224
11858.25 225
11859.27 219
11860.30 201
11861.33 214
11862.36 202
11863.39 220
11864.42 208
11865.44 269
11866.47 257
11867.50 214
11868.53 179
11869.56 197
11870.59 195
11871.62 214
11872.65 239
11873.68 240
11874.70 229
11875.73 249
11876.76 248
11877.79 219
11878.82 209
11879.85 168
11880.88 192
11881.91 221
11882.94 231
11883.97 225
11885.00 229
11886.03 214
11887.06 202
11888.09 202
11889.11 208
11890.14 183
11891.17 187
11892.20 254
11893.23 215
11894.26 226
11895.29 250
11896.32 229
11897.35 219
11898.38 242
11899.41 247
11900.44 236
11901.47 209
11902.50 217
11903.53 230
11904.56 210
11905.60 211
11906.63 266
11907.66 239
11908.69 234
11909.72 224
11910.75 213
11911.78 204
11912.81 211
11913.84 222
11914.87 201
11915.90 256
11916.93 225
11917.96 213
11918.99 226
11920.02 223
11921.06 256
11922.09 229
11923.12 200
11924.15 175
11925.18 214
11926.21 186
11927.24 229
11928.27 190
11929.31 222
11930.34 197
11931.37 250
11932.40 234
11933.43 234
11934.46 203
11935.49 217
11936.53 232
11937.56 240
11938.59 227
11939.62 212
11940.65 207
11941.69 193
11942.72 207
11943.75 182
11944.78 194
11945.81 201
11946.85 178
11947.88 182
11948.91 198
11949.94 184
11950.97 195
11952.01 199
11953.04 185
11954.07 221
11955.10 184
11956.14 200
11957.17 220
11958.20 220
11959.23 219
11960.27 206
11961.30 195
11962.33 202
11963.37 220
11964.40 205
11965.43 206
11966.46 219
11967.50 219
11968.53 194
11969.56 195
11970.60 185
11971.63 194
11972.66 200
11973.70 205
11974.73 207
11975.76 197
11976.80 207
11977.83 196
11978.86 186
11979.90 186
11980.93 234
11981.96 201
11983.00 185
11984.03 196
11985.07 172
11986.10 189
11987.13 207
11988.17 183
11989.20 203
11990.24 196
11991.27 199
11992.30 211
11993.34 222
11994.37 203
11995.41 181
11996.44 186
11997.48 217
11998.51 199
11999.54 212
12000.58 211
12001.61 188
12002.65 172
12003.68 197
12004.72 181
12005.75 197
12006.79 176
12007.82 204
12008.86 173
12009.89 163
12010.93 183
12011.96 182
12013.00 204
12014.03 209
12015.07 192
12016.10 191
12017.14 231
12018.17 214
12019.21 203
12020.24 194
12021.28 209
12022.31 190
12023.35 194
12024.38 166
12025.42 213
12026.45 249
12027.49 205
12028.53 209
12029.56 195
12030.60 220
12031.63 218
12032.67 187
12033.70 242
12034.74 241
12035.78 201
12036.81 191
12037.85 211
12038.88 207
12039.92 184
12040.96 210
12041.99 226
12043.03 237
12044.07 186
12045.10 181
12046.14 203
12047.18 184
12048.21 192
12049.25 214
12050.28 192
12051.32 182
12052.36 208
12053.39 205
12054.43 191
12055.47 179
12056.51 199
12057.54 224
12058.58 218
12059.62 192
12060.65 199
12061.69 185
12062.73 184
12063.76 184
12064.80 201
12065.84 208
12066.88 164
12067.91 189
12068.95 185
12069.99 189
12071.03 202
12072.06 205
12073.10 194
12074.14 194
12075.18 206
12076.21 183
12077.25 185
12078.29 207
12079.33 204
12080.37 254
12081.40 220
12082.44 205
12083.48 186
12084.52 190
12085.56 203
12086.59 183
12087.63 186
12088.67 222
12089.71 195
12090.75 160
12091.79 176
12092.82 184
12093.86 204
12094.90 212
12095.94 204
12096.98 172
12098.02 192
12099.06 201
12100.09 197
12101.13 182
12102.17 221
12103.21 205
12104.25 176
12105.29 159
12106.33 172
12107.37 191
12108.41 211
12109.45 193
12110.48 194
12111.52 164
12112.56 176
12113.60 224
12114.64 177
12115.68 168
12116.72 148
12117.76 174
12118.80 201
12119.84 193
12120.88 202
12121.92 194
12122.96 204
12124.00 227
12125.04 182
12126.08 173
12127.12 189
12128.16 189
12129.20 165
12130.24 178
12131.28 196
12132.32 187
12133.36 185
12134.40 204
12135.44 210
12136.48 150
12137.52 197
12138.56 151
12139.60 173
12140.64 213
12141.68 191
12142.72 174
12143.76 187
12144.80 174
12145.84 198
12146.88 191
12147.93 186
12148.97 204
12150.01 208
12151.05 199
12152.09 194
12153.13 191
12154.17 182
12155.21 158
12156.25 202
12157.29 163
12158.34 191
12159.38 208
12160.42 193
12161.46 159
12162.50 162
12163.54 200
12164.58 183
12165.63 165
12166.67 153
12167.71 189
12168.75 198
12169.79 143
12170.83 185
12171.88 188
12172.92 186
12173.96 198
12175.00 198
12176.04 151
12177.09 167
12178.13 197
12179.17 185
12180.21 226
12181.25 213
12182.30 233
12183.34 202
12184.38 216
12185.42 160
12186.47 183
12187.51 187
12188.55 201
12189.59 221
12190.64 214
12191.68 158
12192.72 152
12193.77 172
12194.81 179
12195.85 208
12196.89 199
12197.94 188
12198.98 207
12200.02 197
12201.07 196
12202.11 178
12203.15 159
12204.20 197
12205.24 226
12206.28 195
12207.33 204
12208.37 218
12209.41 184
12210.46 199
12211.50 194
12212.54 192
12213.59 196
12214.63 212
12215.67 190
12216.72 184
12217.76 188
12218.81 181
12219.85 171
12220.89 201
12221.94 193
12222.98 160
12224.03 176
12225.07 201
12226.11 182
12227.16 191
12228.20 211
12229.25 198
12230.29 197
12231.33 218
12232.38 186
12233.42 217
12234.47 175
12235.51 200
12236.56 210
12237.60 196
12238.65 189
12239.69 175
12240.74 210
12241.78 188
12242.83 202
12243.87 181
12244.92 213
12245.96 199
12247.01 202
12248.05 201
12249.10 194
12250.14 198
12251.19 200
12252.23 210
12253.28 176
12254.32 177
12255.37 187
12256.41 196
12257.46 216
12258.50 203
12259.55 169
12260.60 143
12261.64 165
12262.69 183
12263.73 173
12264.78 169
12265.82 217
12266.87 219
12267.92 210
12268.96 194
12270.01 192
12271.05 195
12272.10 168
12273.15 183
12274.19 201
12275.24 162
12276.29 186
12277.33 168
12278.38 190
12279.42 152
12280.47 181
12281.52 190
12282.56 183
12283.61 211
12284.66 198
12285.70 195
12286.75 197
12287.80 171
12288.84 156
12289.89 167
12290.94 178
12291.99 180
12293.03 198
12294.08 196
12295.13 155
12296.17 177
12297.22 193
12298.27 190
12299.32 193
12300.36 180
12301.41 161
12302.46 180
12303.51 162
12304.55 158
12305.60 171
12306.65 186
12307.70 195
12308.74 201
12309.79 206
12310.84 203
12311.89 185
12312.93 167
12313.98 190
12315.03 174
12316.08 172
12317.13 187
12318.17 161
12319.22 187
12320.27 172
12321.32 150
12322.37 167
12323.42 153
12324.46 149
12325.51 170
12326.56 171
12327.61 178
12328.66 165
12329.71 145
12330.76 150
12331.80 147
12332.85 171
12333.90 167
12334.95 185
12336.00 207
12337.05 193
12338.10 179
12339.15 175
12340.19 156
12341.24 157
12342.29 175
12343.34 155
12344.39 163
12345.44 163
12346.49 153
12347.54 148
12348.59 164
12349.64 164
12350.69 161
12351.74 167
12352.79 202
12353.84 188
12354.89 186
12355.94 184
12356.99 180
12358.04 232
12359.09 183
12360.14 147
12361.18 169
12362.23 177
12363.28 150
12364.33 170
12365.39 205
12366.44 174
12367.49 172
12368.54 151
12369.59 172
12370.64 166
12371.69 166
12372.74 175
12373.79 186
12374.84 186
12375.89 156
12376.94 195
12377.99 191
12379.04 180
12380.09 172
12381.14 193
12382.19 197
12383.24 172
12384.29 161
12385.35 158
12386.40 178
12387.45 179
12388.50 161
12389.55 170
12390.60 154
12391.65 195
12392.70 153
12393.75 142
12394.81 166
12395.86 174
12396.91 173
12397.96 164
12399.01 174
12400.06 167
12401.12 187
12402.17 158
12403.22 180
12404.27 175
12405.32 158
12406.37 172
12407.43 187
12408.48 192
12409.53 175
12410.58 160
12411.63 167
12412.69 143
12413.74 146
12414.79 160
12415.84 185
12416.90 158
12417.95 187
12419.00 199
12420.05 189
12421.10 170
12422.16 179
12423.21 192
12424.26 187
12425.32 204
12426.37 188
12427.42 166
12428.47 173
12429.53 188
12430.58 183
12431.63 182
12432.68 186
12433.74 162
12434.79 177
12435.84 169
12436.90 173
12437.95 173
12439.00 157
12440.06 163
12441.11 152
12442.16 191
12443.22 173
12444.27 168
12445.32 150
12446.38 159
12447.43 161
12448.48 204
12449.54 178
12450.59 171
12451.65 179
12452.70 193
12453.75 231
12454.81 160
12455.86 159
12456.92 199
12457.97 172
12459.02 160
12460.08 189
12461.13 174
12462.19 171
12463.24 171
12464.29 160
12465.35 162
12466.40 171
12467.46 193
12468.51 159
12469.57 191
12470.62 182
12471.68 158
12472.73 203
12473.79 152
12474.84 176
12475.90 186
12476.95 176
12478.00 184
12479.06 176
12480.11 160
12481.17 169
12482.22 180
12483.28 179
12484.34 195
12485.39 186
12486.45 178
12487.50 207
12488.56 187
12489.61 192
12490.67 207
12491.72 222
12492.78 223
12493.83 222
12494.89 206
12495.94 279
12497.00 278
12498.06 300
12499.11 251
12500.17 279
12501.22 272
12502.28 271
12503.34 271
12504.39 230
12505.45 204
12506.50 215
12507.56 195
12508.62 195
12509.67 194
12510.73 205
12511.79 173
12512.84 186
12513.90 188
12514.95 192
12516.01 157
12517.07 212
12518.12 212
12519.18 209
12520.24 164
12521.29 167
12522.35 198
12523.41 214
12524.46 195
12525.52 197
12526.58 221
12527.64 206
12528.69 166
12529.75 177
12530.81 163
12531.86 168
12532.92 179
12533.98 169
12535.04 167
12536.09 200
12537.15 206
12538.21 186
12539.27 226
12540.32 152
12541.38 147
12542.44 176
12543.50 161
12544.55 148
12545.61 183
12546.67 187
12547.73 179
12548.78 183
12549.84 183
12550.90 183
12551.96 151
12553.02 211
12554.07 196
12555.13 150
12556.19 154
12557.25 168
12558.31 222
12559.37 173
12560.42 157
12561.48 174
12562.54 188
12563.60 182
12564.66 203
12565.72 199
12566.78 191
12567.83 191
12568.89 213
12569.95 172
12571.01 199
12572.07 183
12573.13 204
12574.19 222
12575.25 231
12576.31 253
12577.36 211
12578.42 215
12579.48 185
12580.54 197
12581.60 179
12582.66 190
12583.72 187
12584.78 193
12585.84 184
12586.90 176
12587.96 241
12589.02 193
12590.08 160
12591.14 189
12592.20 179
12593.26 189
12594.32 177
12595.38 173
12596.44 197
12597.50 161
12598.56 165
12599.62 197
12600.68 175
12601.74 138
12602.80 163
12603.86 203
12604.92 154
12605.98 167
12607.04 165
12608.10 164
12609.16 183
12610.22 203
12611.28 178
12612.34 160
12613.40 204
12614.46 180
12615.52 194
12616.58 184
12617.64 195
12618.70 164
12619.76 163
12620.83 156
12621.89 159
12622.95 175
12624.01 171
12625.07 151
12626.13 164
12627.19 171
12628.25 208
12629.31 220
12630.38 177
12631.44 172
12632.50 162
12633.56 185
12634.62 185
12635.68 171
12636.74 148
12637.81 147
12638.87 168
12639.93 163
12640.99 180
12642.05 174
12643.12 188
12644.18 155
12645.24 176
12646.30 129
12647.36 176
12648.43 191
12649.49 168
12650.55 179
12651.61 180
12652.67 184
12653.74 167
12654.80 164
12655.86 188
12656.92 196
12657.99 194
12659.05 183
12660.11 162
12661.17 153
12662.24 176
12663.30 192
12664.36 203
12665.42 190
12666.49 129
12667.55 164
12668.61 153
12669.68 160
12670.74 160
12671.80 154
12672.87 179
12673.93 182
12674.99 169
12676.06 168
12677.12 176
12678.18 160
12679.25 178
12680.31 150
12681.37 161
12682.44 207
12683.50 178
12684.56 156
12685.63 131
12686.69 164
12687.75 170
12688.82 182
12689.88 151
12690.95 144
12692.01 145
12693.07 144
12694.14 130
12695.20 158
12696.27 161
12697.33 143
12698.39 160
12699.46 193
12700.52 155
12701.59 148
12702.65 144
12703.72 176
12704.78 167
12705.84 149
12706.91 162
12707.97 181
12709.04 184
12710.10 169
12711.17 186
12712.23 158
12713.30 151
12714.36 152
12715.43 142
12716.49 146
12717.56 135
12718.62 135
12719.69 172
12720.75 155
12721.82 152
12722.88 165
12723.95 156
12725.01 154
12726.08 160
12727.14 169
12728.21 143
12729.28 157
12730.34 160
12731.41 155
12732.47 167
12733.54 148
12734.60 148
12735.67 146
12736.73 145
12737.80 171
12738.87 167
12739.93 151
12741.00 152
12742.06 135
12743.13 155
12744.20 130
12745.26 144
12746.33 140
12747.40 152
12748.46 162
12749.53 180
12750.59 172
12751.66 189
12752.73 166
12753.79 153
12754.86 156
12755.93 131
12756.99 156
12758.06 121
12759.13 148
12760.19 154
12761.26 147
12762.33 143
12763.39 141
12764.46 146
12765.53 137
12766.60 153
12767.66 196
12768.73 144
12769.80 149
12770.86 134
12771.93 148
12773.00 163
12774.07 133
12775.13 140
12776.20 156
12777.27 141
12778.34 147
12779.40 148
12780.47 166
12781.54 142
12782.61 137
12783.67 151
12784.74 131
12785.81 134
12786.88 155
12787.95 171
12789.01 157
12790.08 153
12791.15 166
12792.22 163
12793.29 150
12794.35 150
12795.42 130
12796.49 137
12797.56 131
12798.63 127
12799.70 122
12800.76 145
12801.83 135
12802.90 159
12803.97 142
12805.04 122
12806.11 162
12807.18 164
12808.25 144
12809.31 158
12810.38 179
12811.45 132
12812.52 159
12813.59 140
12814.66 154
12815.73 162
12816.80 164
12817.87 163
12818.94 115
12820.01 147
12821.07 151
12822.14 139
12823.21 134
12824.28 135
12825.35 163
12826.42 141
12827.49 138
12828.56 130
12829.63 148
12830.70 114
12831.77 145
12832.84 143
12833.91 153
12834.98 128
12836.05 144
12837.12 173
12838.19 161
12839.26 157
12840.33 150
12841.40 159
12842.47 131
12843.54 154
12844.61 130
12845.68 132
12846.75 142
12847.82 133
12848.89 130
12849.96 125
12851.03 103
12852.10 144
12853.18 124
12854.25 164
12855.32 143
12856.39 141
12857.46 167
12858.53 132
12859.60 128
12860.67 148
12861.74 154
12862.81 140
12863.88 157
12864.96 134
12866.03 149
12867.10 172
12868.17 155
12869.24 172
12870.31 132
12871.38 123
12872.46 166
12873.53 127
12874.60 185
12875.67 154
12876.74 128
12877.81 139
12878.88 154
12879.96 168
12881.03 182
12882.10 136
12883.17 147
12884.24 148
12885.32 155
12886.39 135
12887.46 140
12888.53 159
12889.60 162
12890.68 134
12891.75 144
12892.82 170
12893.89 150
12894.97 127
12896.04 126
12897.11 119
12898.18 140
12899.26 148
12900.33 156
12901.40 153
12902.47 150
12903.55 149
12904.62 133
12905.69 150
12906.77 128
12907.84 141
12908.91 139
12909.99 109
12911.06 131
12912.13 166
12913.20 151
12914.28 132
12915.35 135
12916.42 139
12917.50 130
12918.57 141
12919.64 129
12920.72 131
12921.79 159
12922.87 127
12923.94 160
12925.01 136
12926.09 118
12927.16 145
12928.23 132
12929.31 137
12930.38 141
12931.46 130
12932.53 114
12933.60 135
12934.68 127
12935.75 117
12936.83 141
12937.90 162
12938.97 147
12940.05 133
12941.12 123
12942.20 112
12943.27 157
12944.35 155
12945.42 131
12946.50 134
12947.57 131
12948.64 125
12949.72 134
12950.79 124
12951.87 134
12952.94 148
12954.02 140
12955.09 144
12956.17 148
12957.24 142
12958.32 126
12959.39 128
12960.47 132
12961.54 138
12962.62 150
12963.69 153
12964.77 184
12965.85 151
12966.92 165
12968.00 134
12969.07 131
12970.15 151
12971.22 141
12972.30 156
12973.37 154
12974.45 141
12975.53 182
12976.60 115
12977.68 117
12978.75 146
12979.83 140
12980.90 144
12981.98 146
12983.06 148
12984.13 154
12985.21 117
12986.29 109
12987.36 156
12988.44 153
12989.51 107
12990.59 134
12991.67 138
12992.74 139
12993.82 140
12994.90 135
12995.97 147
12997.05 134
12998.13 146
12999.20 150
13000.28 128
13001.36 159
13002.43 116
13003.51 149
13004.59 130
13005.67 139
13006.74 194
13007.82 206
13008.90 142
13009.97 123
13011.05 156
13012.13 148
13013.21 157
13014.28 138
13015.36 113
13016.44 149
13017.52 132
13018.59 166
13019.67 156
13020.75 143
13021.83 138
13022.90 150
13023.98 164
13025.06 139
13026.14 157
13027.22 164
13028.29 138
13029.37 159
13030.45 136
13031.53 158
13032.61 150
13033.68 159
13034.76 149
13035.84 170
13036.92 157
13038.00 138
13039.08 154
13040.15 163
13041.23 174
13042.31 178
13043.39 166
13044.47 149
13045.55 161
13046.63 142
13047.70 127
13048.78 132
13049.86 140
13050.94 142
13052.02 153
13053.10 160
13054.18 166
13055.26 148
13056.34 188
13057.42 154
13058.49 153
13059.57 120
13060.65 133
13061.73 165
13062.81 189
13063.89 156
13064.97 123
13066.05 134
13067.13 142
13068.21 147
13069.29 148
13070.37 144
13071.45 150
13072.53 163
13073.61 147
13074.69 146
13075.77 183
13076.85 168
13077.93 159
13079.01 160
13080.09 181
13081.17 141
13082.25 138
13083.33 160
13084.41 157
13085.49 165
13086.57 143
13087.65 141
13088.73 176
13089.81 162
13090.89 158
13091.97 155
13093.05 138
13094.13 121
13095.21 128
13096.30 145
13097.38 155
13098.46 132
13099.54 135
13100.62 155
13101.70 166
13102.78 144
13103.86 119
13104.94 118
13106.02 136
13107.11 132
13108.19 160
13109.27 162
13110.35 158
13111.43 151
13112.51 156
13113.59 122
13114.68 135
13115.76 145
13116.84 134
13117.92 139
13119.00 125
13120.08 163
13121.17 142
13122.25 137
13123.33 121
13124.41 136
13125.49 160
13126.58 177
13127.66 108
13128.74 128
13129.82 139
13130.90 146
13131.99 146
13133.07 169
13134.15 160
13135.23 167
13136.32 105
13137.40 111
13138.48 125
13139.56 130
13140.65 146
13141.73 145
13142.81 114
13143.89 125
13144.98 156
13146.06 136
13147.14 124
13148.23 144
13149.31 130
13150.39 119
13151.47 139
13152.56 139
13153.64 129
13154.72 146
13155.81 165
13156.89 135
13157.97 139
13159.06 144
13160.14 179
13161.22 185
13162.31 171
13163.39 143
13164.47 143
13165.56 145
13166.64 152
13167.73 165
13168.81 124
13169.89 138
13170.98 148
13172.06 143
13173.14 129
13174.23 128
13175.31 142
13176.40 128
13177.48 175
13178.57 145
13179.65 139
13180.73 108
13181.82 127
13182.90 117
13183.99 127
13185.07 130
13186.16 172
13187.24 149
13188.32 119
13189.41 145
13190.49 143
13191.58 141
13192.66 145
13193.75 133
13194.83 139
13195.92 130
13197.00 161
13198.09 143
13199.17 144
13200.26 133
13201.34 134
13202.43 143
13203.51 135
13204.60 109
13205.68 158
13206.77 128
13207.86 136
13208.94 154
13210.03 163
13211.11 148
13212.20 153
13213.28 130
13214.37 122
13215.45 120
13216.54 147
13217.63 132
13218.71 127
13219.80 131
13220.88 126
13221.97 137
13223.06 148
13224.14 151
13225.23 165
13226.31 115
13227.40 102
13228.49 141
13229.57 130
13230.66 109
13231.74 138
13232.83 127
13233.92 155
13235.00 128
13236.09 123
13237.18 128
13238.26 106
13239.35 114
13240.44 128
13241.52 116
13242.61 130
13243.70 121
13244.78 153
13245.87 116
13246.96 129
13248.05 134
13249.13 142
13250.22 140
13251.31 126
13252.39 102
13253.48 96
13254.57 94
13255.66 117
13256.74 127
13257.83 118
13258.92 130
13260.01 144
13261.09 150
13262.18 141
13263.27 131
13264.36 126
13265.44 145
13266.53 137
13267.62 160
13268.71 142
13269.80 122
13270.88 168
13271.97 133
13273.06 125
13274.15 116
13275.24 112
13276.32 116
13277.41 123
13278.50 150
13279.59 121
13280.68 130
13281.77 132
13282.85 150
13283.94 122
13285.03 113
13286.12 119
13287.21 141
13288.30 159
13289.39 130
13290.48 129
13291.56 161
13292.65 120
13293.74 132
13294.83 132
13295.92 135
13297.01 149
13298.10 141
13299.19 137
13300.28 135
13301.37 147
13302.46 128
13303.54 122
13304.63 125
13305.72 137
13306.81 128
13307.90 101
13308.99 113
13310.08 109
13311.17 115
13312.26 160
13313.35 150
13314.44 127
13315.53 129
13316.62 153
13317.71 152
13318.80 133
13319.89 120
13320.98 102
13322.07 119
13323.16 96
13324.25 133
13325.34 132
13326.43 116
13327.52 114
13328.61 128
13329.70 120
13330.79 139
13331.88 128
13332.97 172
13334.06 128
13335.15 133
13336.24 143
13337.34 123
13338.43 155
13339.52 140
13340.61 124
13341.70 127
13342.79 137
13343.88 143
13344.97 109
13346.06 131
13347.15 124
13348.25 129
13349.34 136
13350.43 128
13351.52 128
13352.61 122
13353.70 109
13354.79 114
13355.88 114
13356.98 135
13358.07 139
13359.16 123
13360.25 118
13361.34 128
13362.43 157
13363.53 133
13364.62 133
13365.71 147
13366.80 136
13367.89 113
13368.99 113
13370.08 131
13371.17 128
13372.26 141
13373.35 124
13374.45 143
13375.54 146
13376.63 125
13377.72 148
13378.82 109
13379.91 114
13381.00 127
13382.09 117
13383.19 115
13384.28 122
13385.37 122
13386.46 91
13387.56 121
13388.65 122
13389.74 145
13390.84 115
13391.93 123
13393.02 142
13394.11 137
13395.21 112
13396.30 122
13397.39 107
13398.49 142
13399.58 123
13400.67 119
13401.77 103
13402.86 77
13403.95 99
13405.05 124
13406.14 126
13407.23 128
13408.33 121
13409.42 146
13410.52 129
13411.61 99
13412.70 125
13413.80 143
13414.89 119
13415.98 105
13417.08 128
13418.17 113
13419.27 102
13420.36 117
13421.45 126
13422.55 106
13423.64 120
13424.74 110
13425.83 118
13426.93 122
13428.02 111
13429.12 132
13430.21 119
13431.30 133
13432.40 133
13433.49 102
13434.59 127
13435.68 154
13436.78 120
13437.87 104
13438.97 116
13440.06 130
13441.16 145
13442.25 136
13443.35 131
13444.44 110
13445.54 122
13446.63 133
13447.73 118
13448.82 104
13449.92 98
13451.01 105
13452.11 139
13453.20 167
13454.30 153
13455.40 152
13456.49 150
13457.59 151
13458.68 137
13459.78 115
13460.87 121
13461.97 146
13463.07 145
13464.16 135
13465.26 121
13466.35 109
13467.45 96
13468.55 123
13469.64 146
13470.74 102
13471.83 113
13472.93 88
13474.03 123
13475.12 119
13476.22 130
13477.32 119
13478.41 123
13479.51 140
13480.61 148
13481.70 124
13482.80 114
13483.90 126
13484.99 121
13486.09 122
13487.19 122
13488.28 129
13489.38 131
13490.48 131
13491.57 144
13492.67 133
13493.77 119
13494.86 127
13495.96 130
13497.06 130
13498.16 113
13499.25 134
13500.35 106
13501.45 146
13502.55 140
13503.64 143
13504.74 145
13505.84 117
13506.94 113
13508.03 119
13509.13 141
13510.23 129
13511.33 125
13512.43 110
13513.52 98
13514.62 142
13515.72 97
13516.82 109
13517.92 128
13519.01 132
13520.11 132
13521.21 142
13522.31 127
13523.41 138
13524.50 121
13525.60 125
13526.70 117
13527.80 120
13528.90 107
13530.00 108
13531.10 131
13532.19 124
13533.29 108
13534.39 93
13535.49 127
13536.59 132
13537.69 104
13538.79 111
13539.89 119
13540.99 120
13542.08 143
13543.18 117
13544.28 104
13545.38 115
13546.48 122
13547.58 151
13548.68 119
13549.78 119
13550.88 113
13551.98 111
13553.08 98
13554.18 104
13555.28 130
13556.38 126
13557.48 135
13558.58 140
13559.68 129
13560.78 132
13561.88 137
13562.98 124
13564.08 98
13565.18 117
13566.28 130
13567.38 131
13568.48 143
13569.58 90
13570.68 89
13571.78 88
13572.88 154
13573.98 122
13575.08 110
13576.18 108
13577.28 127
13578.38 118
13579.48 135
13580.58 127
13581.68 124
13582.78 123
13583.88 131
13584.98 111
13586.08 102
13587.19 139
13588.29 136
13589.39 126
13590.49 106
13591.59 130
13592.69 139
13593.79 121
13594.89 107
13595.99 128
13597.10 125
13598.20 94
13599.30 116
13600.40 125
13601.50 134
13602.60 120
13603.70 126
13604.81 96
13605.91 84
13607.01 103
13608.11 126
13609.21 136
13610.31 120
13611.42 102
13612.52 146
13613.62 124
13614.72 102
13615.82 127
13616.93 117
13618.03 132
13619.13 141
13620.23 112
13621.34 115
13622.44 139
13623.54 95
13624.64 126
13625.75 98
13626.85 105
13627.95 100
13629.05 117
13630.16 112
13631.26 115
13632.36 153
13633.46 132
13634.57 104
13635.67 110
13636.77 124
13637.88 134
13638.98 117
13640.08 103
13641.18 99
13642.29 121
13643.39 116
13644.49 97
13645.60 131
13646.70 107
13647.80 104
13648.91 106
13650.01 124
13651.11 114
13652.22 133
13653.32 118
13654.43 122
13655.53 97
13656.63 111
13657.74 113
13658.84 128
13659.94 136
13661.05 111
13662.15 119
13663.26 95
13664.36 102
13665.46 118
13666.57 120
13667.67 137
13668.78 128
13669.88 140
13670.99 127
13672.09 97
13673.19 117
13674.30 101
13675.40 128
13676.51 118
13677.61 122
13678.72 134
13679.82 146
13680.93 164
13682.03 113
13683.14 125
13684.24 124
13685.35 156
13686.45 145
13687.56 123
13688.66 104
13689.77 146
13690.87 130
13691.98 140
13693.08 111
13694.19 123
13695.29 145
13696.40 148
13697.50 129
13698.61 118
13699.71 156
13700.82 161
13701.92 101
13703.03 112
13704.14 115
13705.24 107
13706.35 118
13707.45 120
13708.56 135
13709.66 114
13710.77 116
13711.88 134
13712.98 126
13714.09 113
13715.19 117
13716.30 130
13717.41 110
13718.51 119
13719.62 106
13720.73 116
13721.83 126
13722.94 113
13724.04 135
13725.15 131
13726.26 120
13727.36 147
13728.47 135
13729.58 109
13730.68 135
13731.79 120
13732.90 127
13734.00 138
13735.11 116
13736.22 124
13737.33 120
13738.43 135
13739.54 136
13740.65 115
13741.75 99
13742.86 139
13743.97 134
13745.08 117
13746.18 99
13747.29 119
13748.40 149
13749.51 135
13750.61 124
13751.72 136
13752.83 119
13753.94 118
13755.04 117
13756.15 91
13757.26 118
13758.37 141
13759.47 145
13760.58 123
13761.69 138
13762.80 165
13763.91 154
13765.01 115
13766.12 132
13767.23 125
13768.34 142
13769.45 129
13770.56 137
13771.66 170
13772.77 154
13773.88 139
13774.99 135
13776.10 107
13777.21 141
13778.32 133
13779.42 144
13780.53 119
13781.64 110
13782.75 114
13783.86 147
13784.97 145
13786.08 114
13787.19 108
13788.30 92
13789.40 108
13790.51 110
13791.62 114
13792.73 124
13793.84 113
13794.95 156
13796.06 114
13797.17 109
13798.28 112
13799.39 129
13800.50 126
13801.61 120
13802.72 115
13803.83 150
13804.94 132
13806.05 106
13807.16 119
13808.27 125
13809.38 124
13810.49 149
13811.60 108
13812.71 102
13813.82 104
13814.93 87
13816.04 124
13817.15 113
13818.26 95
13819.37 115
13820.48 129
13821.59 121
13822.70 131
13823.81 113
13824.92 120
13826.03 115
13827.14 121
13828.25 117
13829.36 143
13830.47 114
13831.58 123
13832.69 121
13833.81 138
13834.92 104
13836.03 97
13837.14 140
13838.25 147
13839.36 114
13840.47 97
13841.58 96
13842.69 99
13843.81 128
13844.92 108
13846.03 99
13847.14 118
13848.25 108
13849.36 129
13850.47 124
13851.59 95
13852.70 113
13853.81 121
13854.92 134
13856.03 109
13857.14 115
13858.26 134
13859.37 109
13860.48 117
13861.59 107
13862.70 118
13863.82 115
13864.93 113
13866.04 119
13867.15 101
13868.26 134
13869.38 107
13870.49 116
13871.60 115
13872.71 132
13873.83 126
13874.94 116
13876.05 110
13877.16 102
13878.28 127
13879.39 127
13880.50 141
13881.62 109
13882.73 112
13883.84 107
13884.95 105
13886.07 124
13887.18 127
13888.29 118
13889.41 90
13890.52 94
13891.63 103
13892.75 103
13893.86 93
13894.97 109
13896.09 112
13897.20 121
13898.31 103
13899.43 99
13900.54 79
13901.65 112
13902.77 131
13903.88 130
13904.99 123
13906.11 95
13907.22 106
13908.34 91
13909.45 121
13910.56 102
13911.68 127
13912.79 124
13913.91 110
13915.02 104
13916.13 118
13917.25 98
13918.36 104
13919.48 122
13920.59 118
13921.71 108
13922.82 117
13923.94 128
13925.05 110
13926.16 120
13927.28 114
13928.39 130
13929.51 108
13930.62 109
13931.74 116
13932.85 105
13933.97 123
13935.08 100
13936.20 69
13937.31 108
13938.43 114
13939.54 100
13940.66 101
13941.77 94
13942.89 110
13944.00 123
13945.12 117
13946.23 132
13947.35 127
13948.47 129
13949.58 114
13950.70 93
13951.81 100
13952.93 102
13954.04 109
13955.16 124
13956.28 118
13957.39 122
13958.51 108
13959.62 122
13960.74 105
13961.85 134
13962.97 103
13964.09 95
13965.20 108
13966.32 134
13967.44 104
13968.55 83
13969.67 112
13970.78 121
13971.90 131
13973.02 116
13974.13 132
13975.25 110
13976.37 109
13977.48 123
13978.60 125
13979.72 120
13980.83 104
13981.95 112
13983.07 99
13984.18 103
13985.30 127
13986.42 136
13987.54 109
13988.65 93
13989.77 109
13990.89 108
13992.00 97
13993.12 120
13994.24 119
13995.36 93
13996.47 78
13997.59 88
13998.71 103
13999.83 119
14000.94 103
14002.06 106
14003.18 111
14004.30 119
14005.41 114
14006.53 126
14007.65 95
14008.77 93
14009.89 101
14011.00 126
14012.12 108
14013.24 121
14014.36 117
14015.48 113
14016.60 111
14017.71 104
14018.83 129
14019.95 114
14021.07 114
14022.19 119
14023.31 111
14024.42 118
14025.54 95
14026.66 103
14027.78 98
14028.90 130
14030.02 120
14031.14 109
14032.25 102
14033.37 90
14034.49 90
14035.61 116
14036.73 110
14037.85 112
14038.97 106
14040.09 100
14041.21 112
14042.33 120
14043.45 121
14044.57 141
14045.68 108
14046.80 111
14047.92 109
14049.04 132
14050.16 123
14051.28 93
14052.40 111
14053.52 120
14054.64 125
14055.76 113
14056.88 107
14058.00 113
14059.12 133
14060.24 97
14061.36 111
14062.48 107
14063.60 99
14064.72 103
14065.84 85
14066.96 107
14068.08 117
14069.20 127
14070.32 105
14071.44 110
14072.56 101
14073.68 121
14074.80 116
14075.92 123
14077.05 91
14078.17 89
14079.29 114
14080.41 136
14081.53 128
14082.65 94
14083.77 166
14084.89 136
14086.01 108
14087.13 131
14088.25 122
14089.38 110
14090.50 123
14091.62 120
14092.74 113
14093.86 133
14094.98 163
14096.10 130
14097.22 123
14098.35 106
14099.47 100
14100.59 115
14101.71 153
14102.83 150
14103.95 144
14105.08 135
14106.20 173
14107.32 154
14108.44 142
14109.56 124
14110.69 124
14111.81 141
14112.93 128
14114.05 123
14115.17 152
14116.30 121
14117.42 106
14118.54 106
14119.66 95
14120.79 128
14121.91 121
14123.03 139
14124.15 133
14125.28 95
14126.40 123
14127.52 149
14128.64 152
14129.77 111
14130.89 136
14132.01 152
14133.13 107
14134.26 138
14135.38 135
14136.50 144
14137.63 109
14138.75 120
14139.87 105
14141.00 121
14142.12 109
14143.24 103
14144.37 112
14145.49 137
14146.61 124
14147.74 167
14148.86 116
14149.98 99
14151.11 116
14152.23 111
14153.35 114
14154.48 127
14155.60 109
14156.72 114
14157.85 116
14158.97 127
14160.10 100
14161.22 134
14162.34 115
14163.47 117
14164.59 82
14165.72 111
14166.84 122
14167.97 137
14169.09 97
14170.21 106
14171.34 139
14172.46 110
14173.59 120
14174.71 137
14175.84 144
14176.96 142
14178.09 146
14179.21 128
14180.34 122
14181.46 100
14182.58 134
14183.71 149
14184.83 116
14185.96 98
14187.08 120
14188.21 120
14189.33 108
14190.46 100
14191.59 115
14192.71 131
14193.84 123
14194.96 105
14196.09 112
14197.21 130
14198.34 142
14199.46 132
14200.59 131
14201.71 104
14202.84 103
14203.97 140
14205.09 117
14206.22 119
14207.34 104
14208.47 130
14209.59 128
14210.72 123
14211.85 114
14212.97 124
14214.10 153
14215.22 101
14216.35 86
14217.48 103
14218.60 99
14219.73 92
14220.86 100
14221.98 107
14223.11 124
14224.24 120
14225.36 118
14226.49 89
14227.62 117
14228.74 117
14229.87 139
14231.00 112
14232.12 115
14233.25 115
14234.38 134
14235.50 139
14236.63 136
14237.76 108
14238.88 112
14240.01 115
14241.14 117
14242.27 112
14243.39 98
14244.52 128
14245.65 104
14246.77 98
14247.90 125
14249.03 107
14250.16 98
14251.28 134
14252.41 117
14253.54 107
14254.67 108
14255.80 130
14256.92 112
14258.05 106
14259.18 127
14260.31 121
14261.43 136
14262.56 165
14263.69 138
14264.82 131
14265.95 101
14267.08 141
14268.20 111
14269.33 120
14270.46 114
14271.59 128
14272.72 131
14273.85 142
14274.97 126
14276.10 115
14277.23 157
14278.36 126
14279.49 115
14280.62 127
14281.75 142
14282.87 119
14284.00 137
14285.13 130
14286.26 118
14287.39 118
14288.52 138
14289.65 112
14290.78 127
14291.91 164
14293.04 131
14294.17 140
14295.29 130
14296.42 140
14297.55 129
14298.68 121
14299.81 127
14300.94 100
14302.07 127
14303.20 126
14304.33 108
14305.46 127
14306.59 107
14307.72 113
14308.85 129
14309.98 106
14311.11 124
14312.24 116
14313.37 103
14314.50 117
14315.63 120
14316.76 114
14317.89 108
14319.02 105
14320.15 105
14321.28 140
14322.41 126
14323.54 99
14324.67 109
14325.80 91
14326.93 128
14328.06 127
14329.20 131
14330.33 104
14331.46 114
14332.59 103
14333.72 101
14334.85 103
14335.98 120
14337.11 124
14338.24 106
14339.37 90
14340.50 120
14341.64 123
14342.77 142
14343.90 98
14345.03 122
14346.16 98
14347.29 101
14348.42 102
14349.55 108
14350.69 119
14351.82 104
14352.95 113
14354.08 101
14355.21 97
14356.34 74
14357.48 122
14358.61 117
14359.74 116
14360.87 121
14362.00 110
14363.14 110
14364.27 130
14365.40 123
14366.53 129
14367.66 128
14368.80 98
14369.93 108
14371.06 110
14372.19 115
14373.33 125
14374.46 140
14375.59 122
14376.72 84
14377.86 121
14378.99 106
14380.12 117
14381.25 122
14382.39 115
14383.52 117
14384.65 112
14385.78 122
14386.92 93
14388.05 114
14389.18 107
14390.32 100
14391.45 98
14392.58 118
14393.72 112
14394.85 108
14395.98 143
14397.12 139
14398.25 133
14399.38 111
14400.52 95
14401.65 111
14402.78 89
14403.92 121
14405.05 125
14406.18 123
14407.32 105
14408.45 152
14409.59 120
14410.72 94
14411.85 104
14412.99 113
14414.12 95
14415.26 98
14416.39 106
14417.52 103
14418.66 108
14419.79 95
14420.93 100
14422.06 92
14423.20 108
14424.33 131
14425.46 110
14426.60 145
14427.73 108
14428.87 123
14430.00 112
14431.14 137
14432.27 103
14433.41 128
14434.54 118
14435.68 99
14436.81 102
14437.95 114
14439.08 116
14440.22 114
14441.35 130
14442.49 129
14443.62 103
14444.76 115
14445.89 143
14447.03 123
14448.16 106
14449.30 94
14450.43 114
14451.57 112
14452.70 128
14453.84 130
14454.98 94
14456.11 95
14457.25 110
14458.38 117
14459.52 132
14460.65 133
14461.79 136
14462.93 101
14464.06 138
14465.20 160
14466.33 127
14467.47 130
14468.61 119
14469.74 138
14470.88 137
14472.02 118
14473.15 138
14474.29 130
14475.42 140
14476.56 149
14477.70 114
14478.83 129
14479.97 145
14481.11 120
14482.24 128
14483.38 131
14484.52 105
14485.65 109
14486.79 94
14487.93 121
14489.07 127
14490.20 144
14491.34 135
14492.48 111
14493.61 127
14494.75 136
14495.89 124
14497.03 98
14498.16 107
14499.30 128
14500.44 121
14501.57 118
14502.71 131
14503.85 116
14504.99 145
14506.13 137
14507.26 117
14508.40 122
14509.54 121
14510.68 122
14511.81 107
14512.95 104
14514.09 123
14515.23 139
14516.37 130
14517.50 115
14518.64 98
14519.78 106
14520.92 110
14522.06 118
14523.20 96
14524.33 104
14525.47 132
14526.61 108
14527.75 122
14528.89 112
14530.03 120
14531.16 105
14532.30 133
14533.44 97
14534.58 103
14535.72 119
14536.86 110
14538.00 97
14539.14 115
14540.28 86
14541.41 105
14542.55 105
14543.69 98
14544.83 92
14545.97 119
14547.11 103
14548.25 112
14549.39 94
14550.53 108
14551.67 127
14552.81 111
14553.95 131
14555.09 104
14556.23 88
14557.37 103
14558.50 101
14559.64 135
14560.78 128
14561.92 149
14563.06 122
14564.20 104
14565.34 123
14566.48 102
14567.62 109
14568.76 120
14569.90 94
14571.04 95
14572.18 117
14573.32 111
14574.47 102
14575.61 120
14576.75 115
14577.89 126
14579.03 109
14580.17 100
14581.31 110
14582.45 98
14583.59 111
14584.73 114
14585.87 95
14587.01 106
14588.15 93
14589.29 122
14590.43 102
14591.58 108
14592.72 123
14593.86 136
14595.00 113
14596.14 131
14597.28 105
14598.42 106
14599.56 124
14600.70 126
14601.85 124
14602.99 122
14604.13 110
14605.27 125
14606.41 124
14607.55 123
14608.70 115
14609.84 118
14610.98 114
14612.12 97
14613.26 106
14614.40 116
14615.55 111
14616.69 119
14617.83 134
14618.97 117
14620.11 98
14621.26 125
14622.40 128
14623.54 117
14624.68 133
14625.83 124
14626.97 131
14628.11 123
14629.25 105
14630.40 115
14631.54 110
14632.68 120
14633.82 114
14634.97 122
14636.11 112
14637.25 139
14638.39 110
14639.54 144
14640.68 143
14641.82 134
14642.97 125
14644.11 101
14645.25 91
14646.40 94
14647.54 111
14648.68 92
14649.83 90
14650.97 106
14652.11 120
14653.26 92
14654.40 97
14655.54 93
14656.69 93
14657.83 110
14658.97 108
14660.12 99
14661.26 124
14662.40 117
14663.55 105
14664.69 103
14665.84 112
14666.98 114
14668.12 100
14669.27 127
14670.41 92
14671.56 111
14672.70 106
14673.84 110
14674.99 86
14676.13 85
14677.28 95
14678.42 112
14679.57 86
14680.71 115
14681.86 103
14683.00 114
14684.14 96
14685.29 88
14686.43 99
14687.58 104
14688.72 92
14689.87 111
14691.01 120
14692.16 86
14693.30 101
14694.45 104
14695.59 106
14696.74 94
14697.88 86
14699.03 106
14700.17 88
14701.32 106
14702.46 88
14703.61 87
14704.75 97
14705.90 114
14707.05 103
14708.19 85
14709.34 101
14710.48 85
14711.63 95
14712.77 109
14713.92 104
14715.07 109
14716.21 142
14717.36 91
14718.50 98
14719.65 95
14720.80 113
14721.94 83
14723.09 112
14724.23 112
14725.38 86
14726.53 91
14727.67 102
14728.82 123
14729.97 105
14731.11 108
14732.26 108
14733.41 110
14734.55 94
14735.70 92
14736.84 110
14737.99 126
14739.14 129
14740.29 98
14741.43 114
14742.58 108
14743.73 110
14744.87 101
14746.02 105
14747.17 114
14748.31 105
14749.46 100
14750.61 109
14751.76 128
14752.90 133
14754.05 108
14755.20 110
14756.35 110
14757.49 84
14758.64 133
14759.79 106
14760.94 88
14762.08 112
14763.23 118
14764.38 96
14765.53 115
14766.67 111
14767.82 113
14768.97 112
14770.12 99
14771.27 97
14772.41 121
14773.56 98
14774.71 124
14775.86 122
14777.01 121
14778.15 134
14779.30 117
14780.45 116
14781.60 126
14782.75 119
14783.90 109
14785.05 124
14786.19 120
14787.34 119
14788.49 113
14789.64 119
14790.79 106
14791.94 121
14793.09 138
14794.24 131
14795.38 131
14796.53 138
14797.68 108
14798.83 106
14799.98 135
14801.13 139
14802.28 133
14803.43 111
14804.58 95
14805.73 117
14806.88 102
14808.03 101
14809.18 146
14810.33 153
14811.47 116
14812.62 122
14813.77 125
14814.92 90
14816.07 102
14817.22 110
14818.37 99
14819.52 106
14820.67 91
14821.82 118
14822.97 88
14824.12 99
14825.27 101
14826.42 103
14827.57 94
14828.72 128
14829.87 94
14831.02 98
14832.17 94
14833.33 87
14834.48 86
14835.63 87
14836.78 96
14837.93 123
14839.08 110
14840.23 100
14841.38 129
14842.53 105
14843.68 108
14844.83 86
14845.98 117
14847.13 85
14848.28 95
14849.44 117
14850.59 109
14851.74 94
14852.89 84
14854.04 94
14855.19 80
14856.34 93
14857.49 118
14858.65 117
14859.80 83
14860.95 96
14862.10 108
14863.25 89
14864.40 95
14865.56 88
14866.71 82
14867.86 75
14869.01 89
14870.16 79
14871.31 89
14872.47 81
14873.62 60
14874.77 127
14875.92 84
14877.07 77
14878.23 105
14879.38 101
14880.53 101
14881.68 89
14882.84 105
14883.99 103
14885.14 98
14886.29 96
14887.45 105
14888.60 91
14889.75 85
14890.90 85
14892.06 83
14893.21 97
14894.36 101
14895.52 91
14896.67 73
14897.82 110
14898.97 95
14900.13 80
14901.28 91
14902.43 92
14903.59 91
14904.74 96
14905.89 90
14907.05 93
14908.20 90
14909.35 83
14910.51 107
14911.66 91
14912.81 69
14913.97 84
14915.12 82
14916.27 86
14917.43 110
14918.58 75
14919.74 67
14920.89 86
14922.04 87
14923.20 84
14924.35 81
14925.50 72
14926.66 69
14927.81 67
14928.97 79
14930.12 91
14931.28 88
14932.43 82
14933.58 73
14934.74 84
14935.89 99
14937.05 92
14938.20 97
14939.36 113
14940.51 88
14941.67 83
14942.82 101
14943.98 86
14945.13 90
14946.28 106
14947.44 97
14948.59 89
14949.75 92
14950.90 92
14952.06 99
14953.21 95
14954.37 106
14955.52 94
14956.68 96
14957.84 93
14958.99 82
14960.15 112
14961.30 101
14962.46 79
14963.61 88
14964.77 129
14965.92 97
14967.08 133
14968.23 95
14969.39 75
14970.55 91
14971.70 115
14972.86 92
14974.01 73
14975.17 97
14976.33 100
14977.48 90
14978.64 98
14979.79 111
14980.95 109
14982.11 94
14983.26 92
14984.42 103
14985.58 86
14986.73 80
14987.89 97
14989.04 100
14990.20 93
14991.36 81
14992.51 100
14993.67 95
14994.83 67
14995.98 73
14997.14 85
14998.30 99
14999.45 102
15000.61 76
15001.77 94
15002.93 76
15004.08 81
15005.24 88
15006.40 92
15007.55 81
15008.71 97
15009.87 93
15011.03 86
15012.18 81
15013.34 96
15014.50 78
15015.66 99
15016.81 89
15017.97 90
15019.13 103
15020.29 84
15021.44 79
15022.60 94
15023.76 85
15024.92 65
15026.08 79
15027.23 95
15028.39 83
15029.55 61
15030.71 78
15031.87 78
15033.02 90
15034.18 62
15035.34 64
15036.50 80
15037.66 85
15038.81 89
15039.97 111
15041.13 95
15042.29 94
15043.45 102
15044.61 70
15045.77 81
15046.93 103
15048.08 77
15049.24 76
15050.40 89
15051.56 82
15052.72 77
15053.88 84
15055.04 93
15056.20 94
15057.36 76
15058.51 89
15059.67 85
15060.83 81
15061.99 96
15063.15 100
15064.31 80
15065.47 85
15066.63 82
15067.79 79
15068.95 75
15070.11 93
15071.27 94
15072.43 98
15073.59 89
15074.75 107
15075.91 80
15077.07 82
15078.23 69
15079.39 64
15080.55 78
15081.71 98
15082.87 104
15084.03 85
15085.19 84
15086.35 97
15087.51 89
15088.67 80
15089.83 67
15090.99 97
15092.15 85
15093.31 73
15094.47 74
15095.63 70
15096.79 95
15097.95 104
15099.11 85
15100.27 93
15101.43 78
15102.60 82
15103.76 80
15104.92 97
15106.08 72
15107.24 84
15108.40 89
15109.56 79
15110.72 70
15111.88 95
15113.05 103
15114.21 81
15115.37 101
15116.53 103
15117.69 101
15118.85 82
15120.01 81
15121.18 80
15122.34 73
15123.50 83
15124.66 96
15125.82 78
15126.98 89
15128.15 83
15129.31 96
15130.47 89
15131.63 80
15132.79 77
15133.96 68
15135.12 84
15136.28 86
15137.44 72
15138.60 70
15139.77 87
15140.93 68
15142.09 73
15143.25 79
15144.42 86
15145.58 94
15146.74 68
15147.90 67
15149.07 66
15150.23 83
15151.39 79
15152.55 92
15153.72 76
15154.88 79
15156.04 79
15157.21 56
15158.37 61
15159.53 85
15160.70 84
15161.86 55
15163.02 79
15164.19 77
15165.35 76
15166.51 71
15167.68 89
15168.84 120
15170.00 97
15171.17 83
15172.33 86
15173.49 77
15174.66 59
15175.82 80
15176.98 93
15178.15 90
15179.31 80
15180.48 97
15181.64 108
15182.80 81
15183.97 61
15185.13 75
15186.30 89
15187.46 71
15188.62 81
15189.79 87
15190.95 71
15192.12 78
15193.28 75
15194.44 75
15195.61 77
15196.77 91
15197.94 78
15199.10 82
15200.27 60
15201.43 73
15202.60 86
15203.76 100
15204.93 105
15206.09 78
15207.26 77
15208.42 69
15209.59 75
15210.75 65
15211.92 70
15213.08 80
15214.25 74
15215.41 87
15216.58 78
15217.74 89
15218.91 84
15220.07 74
15221.24 94
15222.40 91
15223.57 82
15224.73 86
15225.90 76
15227.07 97
15228.23 62
15229.40 59
15230.56 70
15231.73 86
15232.89 97
15234.06 75
15235.23 73
15236.39 78
15237.56 83
15238.73 66
15239.89 80
15241.06 82
15242.22 93
15243.39 90
15244.56 76
15245.72 83
15246.89 97
15248.06 89
15249.22 70
15250.39 71
15251.55 69
15252.72 96
15253.89 90
15255.06 99
15256.22 83
15257.39 79
15258.56 62
15259.72 83
15260.89 72
15262.06 87
15263.22 68
15264.39 90
15265.56 84
15266.72 106
15267.89 65
15269.06 62
15270.23 87
15271.39 70
15272.56 59
15273.73 59
15274.90 59
15276.06 95
15277.23 91
15278.40 76
15279.57 63
15280.73 87
15281.90 76
15283.07 89
15284.24 91
15285.41 81
15286.57 66
15287.74 73
15288.91 66
15290.08 68
15291.25 81
15292.41 76
15293.58 78
15294.75 83
15295.92 86
15297.09 124
15298.26 84
15299.42 76
15300.59 91
15301.76 83
15302.93 79
15304.10 64
15305.27 75
15306.44 77
15307.60 78
15308.77 61
15309.94 67
15311.11 63
15312.28 77
15313.45 68
15314.62 80
15315.79 70
15316.96 72
15318.12 87
15319.29 77
15320.46 79
15321.63 61
15322.80 73
15323.97 70
15325.14 71
15326.31 68
15327.48 79
15328.65 61
15329.82 61
15330.99 88
15332.16 64
15333.33 58
15334.50 72
15335.67 76
15336.84 73
15338.01 62
15339.18 65
15340.35 77
15341.52 71
15342.69 71
15343.86 89
15345.03 80
15346.20 69
15347.37 75
15348.54 67
15349.71 63
15350.88 72
15352.05 90
15353.22 81
15354.39 73
15355.56 83
15356.73 66
15357.90 81
15359.07 82
15360.24 77
15361.41 85
15362.58 84
15363.76 73
15364.93 104
15366.10 87
15367.27 95
15368.44 71
15369.61 81
15370.78 70
15371.95 85
15373.12 76
15374.30 80
15375.47 69
15376.64 67
15377.81 93
15378.98 76
15380.15 87
15381.32 60
15382.50 71
15383.67 74
15384.84 82
15386.01 68
15387.18 68
15388.35 90
15389.53 78
15390.70 90
15391.87 61
15393.04 71
15394.21 80
15395.39 53
15396.56 63
15397.73 72
15398.90 75
15400.08 80
15401.25 71
15402.42 58
15403.59 63
15404.76 69
15405.94 82
15407.11 74
15408.28 56
15409.45 79
15410.63 60
15411.80 85
15412.97 77
15414.15 71
15415.32 91
15416.49 82
15417.66 59
15418.84 64
15420.01 53
15421.18 65
15422.36 67
15423.53 84
15424.70 80
15425.88 90
15427.05 68
15428.22 79
15429.40 70
15430.57 66
15431.74 75
15432.92 107
15434.09 83
15435.26 74
15436.44 66
15437.61 64
15438.79 72
15439.96 58
15441.13 74
15442.31 99
15443.48 77
15444.65 91
15445.83 87
15447.00 84
15448.18 75
15449.35 70
15450.53 89
15451.70 70
15452.87 84
15454.05 77
15455.22 78
15456.40 75
15457.57 71
15458.75 67
15459.92 76
15461.09 72
15462.27 71
15463.44 75
15464.62 79
15465.79 79
15466.97 67
15468.14 59
15469.32 60
15470.49 63
15471.67 86
15472.84 90
15474.02 71
15475.19 71
15476.37 79
15477.54 56
15478.72 70
15479.89 85
15481.07 89
15482.25 78
15483.42 73
15484.60 82
15485.77 74
15486.95 67
15488.12 67
15489.30 59
15490.47 73
15491.65 61
15492.83 89
15494.00 79
15495.18 55
15496.35 76
15497.53 83
15498.71 93
15499.88 96
15501.06 85
15502.23 109
15503.41 89
15504.59 66
15505.76 80
15506.94 96
15508.12 97
15509.29 72
15510.47 53
15511.64 52
15512.82 75
15514.00 73
15515.17 82
15516.35 74
15517.53 66
15518.70 68
15519.88 87
15521.06 64
15522.24 65
15523.41 64
15524.59 52
15525.77 75
15526.94 77
15528.12 84
15529.30 59
15530.48 59
15531.65 57
15532.83 74
15534.01 71
15535.18 92
15536.36 75
15537.54 87
15538.72 77
15539.89 65
15541.07 61
15542.25 59
15543.43 52
15544.61 77
15545.78 76
15546.96 69
15548.14 60
15549.32 78
15550.50 69
15551.67 79
15552.85 72
15554.03 71
15555.21 72
15556.39 71
15557.56 67
15558.74 83
15559.92 83
15561.10 63
15562.28 70
15563.46 89
15564.63 72
15565.81 77
15566.99 73
15568.17 80
15569.35 93
15570.53 65
15571.71 98
15572.89 104
15574.06 77
15575.24 73
15576.42 81
15577.60 77
15578.78 68
15579.96 77
15581.14 77
15582.32 56
15583.50 82
15584.68 85
15585.86 77
15587.04 95
15588.21 89
15589.39 75
15590.57 64
15591.75 69
15592.93 72
15594.11 78
15595.29 93
15596.47 81
15597.65 85
15598.83 111
15600.01 96
15601.19 65
15602.37 74
15603.55 76
15604.73 79
15605.91 79
15607.09 68
15608.27 79
15609.45 109
15610.63 86
15611.81 87
15612.99 62
15614.17 57
15615.35 73
15616.53 70
15617.71 86
15618.90 68
15620.08 79
15621.26 92
15622.44 79
15623.62 85
15624.80 85
15625.98 70
15627.16 98
15628.34 74
15629.52 56
15630.70 87
15631.89 85
15633.07 82
15634.25 88
15635.43 92
15636.61 89
15637.79 63
15638.97 77
15640.15 71
15641.34 60
15642.52 83
15643.70 78
15644.88 87
15646.06 81
15647.24 102
15648.42 71
15649.61 70
15650.79 61
15651.97 88
15653.15 101
15654.33 79
15655.52 60
15656.70 80
15657.88 76
15659.06 90
15660.24 74
15661.43 71
15662.61 76
15663.79 98
15664.97 68
15666.16 77
15667.34 83
15668.52 90
15669.70 101
15670.89 80
15672.07 88
15673.25 73
15674.43 80
15675.62 82
15676.80 79
15677.98 83
15679.17 79
15680.35 87
15681.53 76
15682.71 55
15683.90 75
15685.08 107
15686.26 83
15687.45 80
15688.63 112
15689.81 95
15691.00 76
15692.18 71
15693.36 72
15694.55 78
15695.73 64
15696.91 100
15698.10 91
15699.28 87
15700.46 83
15701.65 99
15702.83 75
15704.02 75
15705.20 91
15706.38 73
15707.57 68
15708.75 91
15709.94 85
15711.12 67
15712.30 92
15713.49 107
15714.67 85
15715.86 75
15717.04 65
15718.23 101
15719.41 101
15720.59 84
15721.78 85
15722.96 71
15724.15 102
15725.33 82
15726.52 85
15727.70 64
15728.89 68
15730.07 82
15731.26 112
15732.44 101
15733.63 78
15734.81 84
15736.00 84
15737.18 69
15738.37 96
15739.55 65
15740.74 70
15741.92 78
15743.11 87
15744.29 73
15745.48 74
15746.66 93
15747.85 101
15749.03 81
15750.22 77
15751.41 92
15752.59 92
15753.78 79
15754.96 93
15756.15 99
15757.33 95
15758.52 87
15759.71 93
15760.89 82
15762.08 92
15763.26 86
15764.45 85
15765.64 72
15766.82 81
15768.01 70
15769.19 76
15770.38 75
15771.57 75
15772.75 68
15773.94 71
15775.13 71
15776.31 64
15777.50 82
15778.69 78
15779.87 64
15781.06 68
15782.25 66
15783.43 87
15784.62 102
15785.81 79
15786.99 70
15788.18 61
15789.37 84
15790.56 73
15791.74 80
15792.93 66
15794.12 86
15795.30 82
15796.49 71
15797.68 94
15798.87 92
15800.05 74
15801.24 79
15802.43 82
15803.62 84
15804.80 68
15805.99 69
15807.18 91
15808.37 94
15809.55 73
15810.74 75
15811.93 82
15813.12 63
15814.31 62
15815.49 79
15816.68 50
15817.87 64
15819.06 68
15820.25 82
15821.44 76
15822.62 71
15823.81 81
15825.00 82
15826.19 58
15827.38 47
15828.57 69
15829.75 63
15830.94 65
15832.13 68
15833.32 47
15834.51 68
15835.70 79
15836.89 73
15838.08 71
15839.26 64
15840.45 76
15841.64 81
15842.83 75
15844.02 72
15845.21 71
15846.40 58
15847.59 65
15848.78 88
15849.97 83
15851.16 83
15852.35 81
15853.53 63
15854.72 79
15855.91 83
15857.10 74
15858.29 61
15859.48 52
15860.67 52
15861.86 76
15863.05 70
15864.24 74
15865.43 101
15866.62 73
15867.81 93
15869.00 79
15870.19 70
15871.38 59
15872.57 68
15873.76 77
15874.95 86
15876.14 89
15877.33 73
15878.52 63
15879.71 59
15880.90 76
15882.10 69
15883.29 70
15884.48 65
15885.67 56
15886.86 87
15888.05 85
15889.24 73
15890.43 67
15891.62 61
15892.81 65
15894.00 68
15895.19 68
15896.39 47
15897.58 65
15898.77 59
15899.96 83
15901.15 68
15902.34 69
15903.53 61
15904.72 54
15905.92 85
15907.11 62
15908.30 75
15909.49 103
15910.68 81
15911.87 83
15913.06 69
15914.26 62
15915.45 66
15916.64 89
15917.83 95
15919.02 64
15920.22 61
15921.41 79
15922.60 72
15923.79 65
15924.98 84
15926.18 65
15927.37 79
15928.56 55
15929.75 77
15930.95 80
15932.14 72
15933.33 70
15934.52 83
15935.72 62
15936.91 73
15938.10 93
15939.29 70
15940.49 89
15941.68 63
15942.87 65
15944.06 76
15945.26 54
15946.45 64
15947.64 96
15948.84 63
15950.03 77
15951.22 63
15952.42 75
15953.61 79
15954.80 61
15956.00 52
15957.19 54
15958.38 68
15959.58 75
15960.77 67
15961.96 52
15963.16 54
15964.35 63
15965.54 74
15966.74 82
15967.93 71
15969.12 72
15970.32 79
15971.51 73
15972.71 80
15973.90 56
15975.09 48
15976.29 59
15977.48 60
15978.68 53
15979.87 72
15981.07 52
15982.26 87
15983.45 68
15984.65 50
15985.84 63
15987.04 73
15988.23 91
15989.43 80
15990.62 83
15991.82 70
15993.01 70
15994.20 72
15995.40 69
15996.59 80
15997.79 58
15998.98 60
16000.18 60
16001.37 68
16002.57 64
16003.76 48
16004.96 67
16006.15 82
16007.35 82
16008.55 69
16009.74 96
16010.94 69
16012.13 84
16013.33 98
16014.52 75
16015.72 68
16016.91 78
16018.11 57
16019.30 81
16020.50 70
16021.70 48
16022.89 72
16024.09 76
16025.28 74
16026.48 71
16027.68 71
16028.87 61
16030.07 57
16031.26 55
16032.46 73
16033.66 61
16034.85 67
16036.05 64
16037.25 64
16038.44 64
16039.64 76
16040.83 83
16042.03 87
16043.23 76
16044.42 57
16045.62 88
16046.82 64
16048.01 75
16049.21 65
16050.41 67
16051.60 96
16052.80 66
16054.00 59
16055.20 76
16056.39 80
16057.59 79
16058.79 74
16059.98 59
16061.18 94
16062.38 72
16063.58 80
16064.77 79
16065.97 64
16067.17 66
16068.37 65
16069.56 61
16070.76 55
16071.96 55
16073.16 73
16074.35 89
16075.55 65
16076.75 62
16077.95 61
16079.15 42
16080.34 68
16081.54 73
16082.74 65
16083.94 80
16085.14 58
16086.33 64
16087.53 71
16088.73 53
16089.93 61
16091.13 68
16092.33 61
16093.52 54
16094.72 84
16095.92 55
16097.12 66
16098.32 76
16099.52 81
16100.72 71
16101.91 57
16103.11 68
16104.31 76
16105.51 65
16106.71 77
16107.91 80
16109.11 90
16110.31 55
16111.51 45
16112.71 57
16113.90 83
16115.10 83
16116.30 61
16117.50 59
16118.70 63
16119.90 56
16121.10 40
16122.30 70
16123.50 83
16124.70 65
16125.90 74
16127.10 48
16128.30 57
16129.50 53
16130.70 90
16131.90 79
16133.10 66
16134.30 69
16135.50 62
16136.70 75
16137.90 106
16139.10 95
16140.30 73
16141.50 57
16142.70 62
16143.90 69
16145.10 58
16146.30 86
16147.50 64
16148.70 53
16149.90 63
16151.10 58
16152.30 70
16153.50 76
16154.70 122
16155.91 59
16157.11 66
16158.31 69
16159.51 56
16160.71 67
16161.91 75
16163.11 79
16164.31 68
16165.51 77
16166.71 75
16167.92 75
16169.12 74
16170.32 89
16171.52 62
16172.72 66
16173.92 65
16175.12 55
16176.33 51
16177.53 59
16178.73 51
16179.93 75
16181.13 59
16182.33 46
16183.54 77
16184.74 58
16185.94 71
16187.14 110
16188.34 63
16189.55 44
16190.75 72
16191.95 72
16193.15 52
16194.35 65
16195.56 73
16196.76 65
16197.96 78
16199.16 60
16200.37 59
16201.57 57
16202.77 69
16203.97 61
16205.18 56
16206.38 49
16207.58 81
16208.78 78
16209.99 83
16211.19 65
16212.39 70
16213.60 76
16214.80 71
16216.00 64
16217.20 44
16218.41 61
16219.61 85
16220.81 74
16222.02 63
16223.22 49
16224.42 64
16225.63 73
16226.83 71
16228.03 49
16229.24 66
16230.44 81
16231.64 64
16232.85 77
16234.05 72
16235.26 67
16236.46 76
16237.66 80
16238.87 52
16240.07 51
16241.28 68
16242.48 80
16243.68 75
16244.89 67
16246.09 86
16247.30 60
16248.50 79
16249.70 59
16250.91 62
16252.11 62
16253.32 64
16254.52 85
16255.73 80
16256.93 77
16258.14 86
16259.34 60
16260.54 64
16261.75 73
16262.95 60
16264.16 69
16265.36 89
16266.57 73
16267.77 79
16268.98 58
16270.18 93
16271.39 91
16272.59 82
16273.80 86
16275.00 78
16276.21 64
16277.41 85
16278.62 57
16279.83 78
16281.03 83
16282.24 79
16283.44 76
16284.65 70
16285.85 95
16287.06 87
16288.26 78
16289.47 78
16290.68 84
16291.88 73
16293.09 72
16294.29 91
16295.50 101
16296.71 86
16297.91 85
16299.12 80
16300.32 74
16301.53 81
16302.74 82
16303.94 74
16305.15 93
16306.36 79
16307.56 63
16308.77 78
16309.97 94
16311.18 67
16312.39 77
16313.59 85
16314.80 80
16316.01 73
16317.21 84
16318.42 67
16319.63 83
16320.84 75
16322.04 65
16323.25 84
16324.46 79
16325.66 73
16326.87 76
16328.08 83
16329.28 71
16330.49 100
16331.70 62
16332.91 76
16334.11 92
16335.32 75
16336.53 70
16337.74 76
16338.94 109
16340.15 60
16341.36 63
16342.57 55
16343.78 77
16344.98 87
16346.19 64
16347.40 49
16348.61 56
16349.81 66
16351.02 66
16352.23 48
16353.44 73
16354.65 72
16355.86 61
16357.06 66
16358.27 85
16359.48 76
16360.69 73
16361.90 63
16363.11 75
16364.31 71
16365.52 51
16366.73 85
16367.94 75
16369.15 57
16370.36 50
16371.57 51
16372.77 59
16373.98 49
16375.19 64
16376.40 81
16377.61 61
16378.82 49
16380.03 65
16381.24 76
16382.45 96
16383.66 93
16384.87 44
16386.08 69
16387.28 75
16388.49 66
16389.70 57
16390.91 66
16392.12 64
16393.33 65
16394.54 68
16395.75 66
16396.96 57
16398.17 64
16399.38 67
16400.59 47
16401.80 80
16403.01 73
16404.22 69
16405.43 67
16406.64 71
16407.85 80
16409.06 52
16410.27 62
16411.48 59
16412.69 57
16413.90 65
16415.11 84
16416.32 69
16417.53 63
16418.74 90
16419.95 81
16421.17 71
16422.38 74
16423.59 79
16424.80 66
16426.01 77
16427.22 80
16428.43 73
16429.64 55
16430.85 65
16432.06 59
16433.27 54
16434.48 60
16435.70 47
16436.91 47
16438.12 67
16439.33 63
16440.54 56
16441.75 63
16442.96 58
16444.18 60
16445.39 51
16446.60 64
16447.81 63
16449.02 73
16450.23 70
16451.45 70
16452.66 63
16453.87 69
16455.08 60
16456.29 64
16457.50 63
16458.72 61
16459.93 51
16461.14 92
16462.35 65
16463.57 57
16464.78 75
16465.99 80
16467.20 71
16468.41 66
16469.63 73
16470.84 102
16472.05 79
16473.26 53
16474.48 62
16475.69 55
16476.90 69
16478.12 56
16479.33 54
16480.54 70
16481.75 57
16482.97 59
16484.18 68
16485.39 57
16486.61 41
16487.82 83
16489.03 75
16490.24 72
16491.46 52
16492.67 61
16493.88 43
16495.10 60
16496.31 58
16497.52 72
16498.74 74
16499.95 56
16501.17 56
16502.38 57
16503.59 71
16504.81 48
16506.02 58
16507.23 63
16508.45 81
16509.66 75
16510.88 87
16512.09 66
16513.30 69
16514.52 71
16515.73 58
16516.95 58
16518.16 49
16519.37 80
16520.59 65
16521.80 60
16523.02 52
16524.23 54
16525.45 63
16526.66 74
16527.88 70
16529.09 55
16530.30 88
16531.52 64
16532.73 83
16533.95 46
16535.16 46
16536.38 56
16537.59 62
16538.81 53
16540.02 65
16541.24 45
16542.45 71
16543.67 52
16544.88 44
16546.10 51
16547.31 86
16548.53 50
16549.75 62
16550.96 44
16552.18 48
16553.39 64
16554.61 61
16555.82 48
16557.04 52
16558.25 61
16559.47 62
16560.69 59
16561.90 58
16563.12 47
16564.33 58
16565.55 58
16566.77 48
16567.98 58
16569.20 61
16570.41 52
16571.63 71
16572.85 56
16574.06 74
16575.28 56
16576.50 55
16577.71 44
16578.93 46
16580.14 49
16581.36 43
16582.58 74
16583.79 65
16585.01 54
16586.23 48
16587.44 58
16588.66 55
16589.88 58
16591.09 56
16592.31 68
16593.53 57
16594.75 56
16595.96 69
16597.18 61
16598.40 44
16599.61 45
16600.83 55
16602.05 64
16603.27 42
16604.48 49
16605.70 86
16606.92 64
16608.14 62
16609.35 64
16610.57 48
16611.79 64
16613.01 72
16614.22 65
16615.44 53
16616.66 70
16617.88 65
16619.10 59
16620.31 53
16621.53 39
16622.75 52
16623.97 82
16625.19 68
16626.40 68
16627.62 49
16628.84 78
16630.06 56
16631.28 53
16632.50 70
16633.71 53
16634.93 49
16636.15 57
16637.37 54
16638.59 59
16639.81 53
16641.03 55
16642.24 59
16643.46 61
16644.68 56
16645.90 61
16647.12 51
16648.34 85
16649.56 72
16650.78 60
16652.00 78
16653.22 56
16654.44 57
16655.65 45
16656.87 57
16658.09 62
16659.31 53
16660.53 56
16661.75 44
16662.97 57
16664.19 66
16665.41 61
16666.63 51
16667.85 65
16669.07 45
16670.29 55
16671.51 76
16672.73 63
16673.95 56
16675.17 59
16676.39 55
16677.61 69
16678.83 60
16680.05 56
16681.27 55
16682.49 40
16683.71 64
16684.93 62
16686.15 66
16687.37 64
16688.59 60
16689.81 54
16691.03 48
16692.25 60
16693.47 57
16694.69 41
16695.92 66
16697.14 44
16698.36 53
16699.58 51
16700.80 52
16702.02 49
16703.24 51
16704.46 71
16705.68 45
16706.90 66
16708.13 50
16709.35 50
16710.57 49
16711.79 48
16713.01 50
16714.23 53
16715.45 65
16716.67 68
16717.90 58
16719.12 44
16720.34 38
16721.56 39
16722.78 43
16724.00 43
16725.23 40
16726.45 57
16727.67 54
16728.89 40
16730.11 64
16731.34 49
16732.56 68
16733.78 62
16735.00 77
16736.23 68
16737.45 65
16738.67 57
16739.89 53
16741.11 75
16742.34 76
16743.56 63
16744.78 51
16746.00 63
16747.23 44
16748.45 50
16749.67 62
16750.90 62
16752.12 75
16753.34 55
16754.56 52
16755.79 53
16757.01 47
16758.23 65
16759.46 47
16760.68 64
16761.90 63
16763.13 46
16764.35 58
16765.57 59
16766.80 51
16768.02 46
16769.24 44
16770.47 45
16771.69 48
16772.91 52
16774.14 45
16775.36 63
16776.58 39
16777.81 47
16779.03 64
16780.25 55
16781.48 64
16782.70 57
16783.93 46
16785.15 45
16786.37 51
16787.60 54
16788.82 43
16790.05 52
16791.27 53
16792.50 58
16793.72 64
16794.94 71
16796.17 51
16797.39 54
16798.62 68
16799.84 63
16801.07 69
16802.29 47
16803.52 43
16804.74 53
16805.97 55
16807.19 48
16808.42 60
16809.64 64
16810.87 61
16812.09 52
16813.32 43
16814.54 36
16815.77 50
16816.99 67
16818.22 63
16819.44 57
16820.67 46
16821.89 60
16823.12 59
16824.34 54
16825.57 36
16826.79 52
16828.02 71
16829.25 55
16830.47 56
16831.70 45
16832.92 49
16834.15 61
16835.37 54
16836.60 59
16837.83 56
16839.05 45
16840.28 60
16841.50 61
16842.73 55
16843.96 53
16845.18 54
16846.41 42
16847.63 63
16848.86 52
16850.09 47
16851.31 60
16852.54 56
16853.77 54
16854.99 51
16856.22 80
16857.45 71
16858.67 68
16859.90 36
16861.13 57
16862.35 62
16863.58 57
16864.81 44
16866.03 60
16867.26 73
16868.49 66
16869.72 68
16870.94 66
16872.17 37
16873.40 53
16874.62 70
16875.85 59
16877.08 49
16878.31 48
16879.53 54
16880.76 62
16881.99 66
16883.22 64
16884.44 58
16885.67 68
16886.90 69
16888.13 61
16889.36 54
16890.58 63
16891.81 59
16893.04 58
16894.27 51
16895.50 36
16896.72 45
16897.95 55
16899.18 78
16900.41 45
16901.64 50
16902.86 54
16904.09 54
16905.32 48
16906.55 62
16907.78 53
16909.01 37
16910.24 55
16911.46 85
16912.69 69
16913.92 62
16915.15 54
16916.38 66
16917.61 52
16918.84 56
16920.07 52
16921.29 53
16922.52 76
16923.75 60
16924.98 62
16926.21 57
16927.44 54
16928.67 64
16929.90 64
16931.13 42
16932.36 63
16933.59 82
16934.82 71
16936.05 66
16937.28 42
16938.51 57
16939.73 67
16940.96 61
16942.19 56
16943.42 67
16944.65 65
16945.88 78
16947.11 50
16948.34 46
16949.57 50
16950.80 59
16952.03 71
16953.26 65
16954.49 48
16955.72 55
16956.95 73
16958.18 68
16959.42 53
16960.65 41
16961.88 49
16963.11 55
16964.34 43
16965.57 39
16966.80 44
16968.03 56
16969.26 47
16970.49 44
16971.72 44
16972.95 35
16974.18 43
16975.41 48
16976.65 67
16977.88 69
16979.11 52
16980.34 67
16981.57 56
16982.80 42
16984.03 49
16985.26 49
16986.49 49
16987.73 51
16988.96 41
16990.19 34
16991.42 44
16992.65 46
16993.88 53
16995.12 67
16996.35 59
16997.58 52
16998.81 49
17000.04 40
17001.27 58
17002.51 33
17003.74 55
17004.97 61
17006.20 60
17007.43 37
17008.67 54
17009.90 51
17011.13 50
17012.36 52
17013.60 69
17014.83 59
17016.06 51
17017.29 48
17018.53 41
17019.76 44
17020.99 55
17022.22 50
17023.46 63
17024.69 52
17025.92 50
17027.15 48
17028.39 70
17029.62 64
17030.85 49
17032.09 58
17033.32 51
17034.55 53
17035.79 65
17037.02 50
17038.25 52
17039.49 40
17040.72 58
17041.95 75
17043.19 47
17044.42 57
17045.65 55
17046.89 65
17048.12 56
17049.35 53
17050.59 62
17051.82 61
17053.05 74
17054.29 53
17055.52 45
17056.76 36
17057.99 53
17059.22 67
17060.46 54
17061.69 55
17062.93 59
17064.16 53
17065.39 43
17066.63 57
17067.86 56
17069.10 55
17070.33 56
17071.57 63
17072.80 54
17074.04 41
17075.27 29
17076.50 59
17077.74 51
17078.97 46
17080.21 44
17081.44 44
17082.68 58
17083.91 50
17085.15 54
17086.38 67
17087.62 60
17088.85 65
17090.09 70
17091.32 54
17092.56 34
17093.79 45
17095.03 49
17096.26 72
17097.50 61
17098.74 47
17099.97 35
17101.21 61
17102.44 48
17103.68 41
17104.91 45
17106.15 61
17107.38 45
17108.62 49
17109.86 41
17111.09 36
17112.33 60
17113.56 68
17114.80 51
17116.04 53
17117.27 70
17118.51 53
17119.74 46
17120.98 41
17122.22 75
17123.45 41
17124.69 55
17125.93 52
17127.16 52
17128.40 49
17129.64 47
17130.87 59
17132.11 48
17133.35 46
17134.58 51
17135.82 48
17137.06 53
17138.29 57
17139.53 43
17140.77 52
17142.00 47
17143.24 53
17144.48 62
17145.72 63
17146.95 50
17148.19 51
17149.43 57
17150.66 30
17151.90 46
17153.14 36
17154.38 49
17155.61 61
17156.85 56
17158.09 47
17159.33 60
17160.56 60
17161.80 67
17163.04 56
17164.28 51
17165.52 45
17166.75 52
17167.99 32
17169.23 50
17170.47 56
17171.71 59
17172.94 46
17174.18 57
17175.42 49
17176.66 47
17177.90 43
17179.13 58
17180.37 64
17181.61 35
17182.85 54
17184.09 62
17185.33 74
17186.57 56
17187.80 47
17189.04 53
17190.28 78
17191.52 59
17192.76 68
17194.00 72
17195.24 36
17196.48 55
17197.72 62
17198.95 46
17200.19 56
17201.43 44
17202.67 64
17203.91 52
17205.15 53
17206.39 55
17207.63 53
17208.87 48
17210.11 44
17211.35 64
17212.59 57
17213.83 73
17215.07 62
17216.31 51
17217.55 51
17218.79 60
17220.03 75
17221.26 51
17222.50 50
17223.74 39
17224.98 67
17226.22 68
17227.46 64
17228.71 48
17229.95 61
17231.19 55
17232.43 72
17233.67 49
17234.91 68
17236.15 48
17237.39 50
17238.63 60
17239.87 44
17241.11 38
17242.35 42
17243.59 35
17244.83 40
17246.07 46
17247.31 44
17248.55 49
17249.79 53
17251.04 53
17252.28 75
17253.52 30
17254.76 44
17256.00 37
17257.24 47
17258.48 50
17259.72 41
17260.96 58
17262.21 64
17263.45 53
17264.69 54
17265.93 65
17267.17 68
17268.41 54
17269.65 51
17270.90 56
17272.14 55
17273.38 48
17274.62 54
17275.86 53
17277.11 49
17278.35 48
17279.59 60
17280.83 72
17282.07 70
17283.32 52
17284.56 56
17285.80 48
17287.04 63
17288.28 72
17289.53 83
17290.77 66
17292.01 57
17293.25 47
17294.50 53
17295.74 49
17296.98 51
17298.22 60
17299.47 42
17300.71 37
17301.95 47
17303.19 48
17304.44 33
17305.68 38
17306.92 39
17308.17 44
17309.41 69
17310.65 65
17311.90 41
17313.14 43
17314.38 41
17315.63 41
17316.87 47
17318.11 46
17319.36 55
17320.60 41
17321.84 61
17323.09 52
17324.33 59
17325.57 38
17326.82 65
17328.06 66
17329.30 46
17330.55 44
17331.79 42
17333.04 44
17334.28 38
17335.52 52
17336.77 53
17338.01 41
17339.26 61
17340.50 69
17341.74 57
17342.99 50
17344.23 45
17345.48 37
17346.72 52
17347.97 66
17349.21 57
17350.46 58
17351.70 43
17352.94 46
17354.19 37
17355.43 27
17356.68 44
17357.92 47
17359.17 46
17360.41 52
17361.66 52
17362.90 45
17364.15 47
17365.39 43
17366.64 56
17367.88 44
17369.13 78
17370.37 59
17371.62 48
17372.86 60
17374.11 53
17375.35 41
17376.60 71
17377.85 33
17379.09 44
17380.34 38
17381.58 49
17382.83 61
17384.07 44
17385.32 67
17386.57 48
17387.81 38
17389.06 33
17390.30 45
17391.55 52
17392.80 45
17394.04 60
17395.29 48
17396.53 57
17397.78 48
17399.03 43
17400.27 44
17401.52 59
17402.77 39
17404.01 47
17405.26 59
17406.50 63
17407.75 41
17409.00 41
17410.24 42
17411.49 46
17412.74 55
17413.99 38
17415.23 39
17416.48 55
17417.73 43
17418.97 51
17420.22 52
17421.47 47
17422.71 53
17423.96 47
17425.21 41
17426.46 40
17427.70 63
17428.95 39
17430.20 43
17431.45 44
17432.69 35
17433.94 36
17435.19 47
17436.44 59
17437.68 52
17438.93 45
17440.18 50
17441.43 51
17442.67 36
17443.92 50
17445.17 38
17446.42 79
17447.67 56
17448.91 49
17450.16 49
17451.41 67
17452.66 56
17453.91 51
17455.15 55
17456.40 49
17457.65 56
17458.90 68
17460.15 45
17461.40 58
17462.65 64
17463.89 49
17465.14 50
17466.39 54
17467.64 55
17468.89 50
17470.14 46
17471.39 48
17472.64 58
17473.88 45
17475.13 37
17476.38 43
17477.63 49
17478.88 63
17480.13 31
17481.38 49
17482.63 44
17483.88 39
17485.13 45
17486.38 51
17487.63 55
17488.88 51
17490.12 60
17491.37 42
17492.62 49
17493.87 37
17495.12 43
17496.37 40
17497.62 44
17498.87 45
17500.12 42
17501.37 36
17502.62 46
17503.87 44
17505.12 47
17506.37 33
17507.62 43
17508.87 57
17510.12 40
17511.37 54
17512.62 40
17513.87 43
17515.12 41
17516.38 67
17517.63 39
17518.88 44
17520.13 39
17521.38 65
17522.63 47
17523.88 37
17525.13 30
17526.38 53
17527.63 55
17528.88 56
17530.13 53
17531.38 39
17532.64 34
17533.89 41
17535.14 39
17536.39 50
17537.64 48
17538.89 50
17540.14 56
17541.39 46
17542.65 56
17543.90 54
17545.15 50
17546.40 42
17547.65 40
17548.90 49
17550.16 53
17551.41 42
17552.66 41
17553.91 53
17555.16 40
17556.41 42
17557.67 54
17558.92 35
17560.17 37
17561.42 42
17562.67 46
17563.93 59
17565.18 47
17566.43 43
17567.68 40
17568.94 53
17570.19 44
17571.44 38
17572.69 49
17573.95 39
17575.20 41
17576.45 54
17577.70 55
17578.96 57
17580.21 47
17581.46 62
17582.71 49
17583.97 48
17585.22 39
17586.47 51
17587.73 43
17588.98 50
17590.23 44
17591.49 46
17592.74 44
17593.99 46
17595.25 45
17596.50 44
17597.75 56
17599.01 58
17600.26 47
17601.51 46
17602.77 44
17604.02 48
17605.27 47
17606.53 61
17607.78 46
17609.03 42
17610.29 43
17611.54 61
17612.80 57
17614.05 41
17615.30 38
17616.56 37
17617.81 49
17619.07 38
17620.32 36
17621.58 31
17622.83 38
17624.08 53
17625.34 53
17626.59 52
17627.85 58
17629.10 46
17630.36 31
17631.61 40
17632.87 47
17634.12 37
17635.37 33
17636.63 48
17637.88 45
17639.14 61
17640.39 49
17641.65 45
17642.90 40
17644.16 47
17645.41 53
17646.67 46
17647.92 52
17649.18 42
17650.44 46
17651.69 73
17652.95 59
17654.20 42
17655.46 54
17656.71 69
17657.97 55
17659.22 51
17660.48 72
17661.73 45
17662.99 47
17664.25 42
17665.50 37
17666.76 38
17668.01 34
17669.27 40
17670.53 31
17671.78 43
17673.04 41
17674.29 52
17675.55 39
17676.81 52
17678.06 45
17679.32 45
17680.57 49
17681.83 46
17683.09 49
17684.34 53
17685.60 58
17686.86 38
17688.11 38
17689.37 43
17690.63 41
17691.88 41
17693.14 49
17694.40 41
17695.65 36
17696.91 34
17698.17 59
17699.43 55
17700.68 43
17701.94 60
17703.20 62
17704.45 47
17705.71 46
17706.97 55
17708.23 50
17709.48 45
17710.74 61
17712.00 60
17713.26 45
17714.51 43
17715.77 56
17717.03 52
17718.29 34
17719.54 48
17720.80 62
17722.06 35
17723.32 42
17724.58 52
17725.83 60
17727.09 59
17728.35 44
17729.61 33
17730.87 28
17732.12 43
17733.38 54
17734.64 40
17735.90 42
17737.16 32
17738.42 55
17739.67 50
17740.93 51
17742.19 48
17743.45 39
17744.71 53
17745.97 40
17747.23 48
17748.48 42
17749.74 49
17751.00 56
17752.26 48
17753.52 53
17754.78 27
17756.04 46
17757.30 30
17758.56 38
17759.81 42
17761.07 55
17762.33 62
17763.59 38
17764.85 58
17766.11 47
17767.37 48
17768.63 36
17769.89 46
17771.15 49
17772.41 46
17773.67 51
17774.93 30
17776.19 53
17777.45 53
17778.71 41
17779.97 60
17781.23 48
17782.49 51
17783.75 53
17785.01 53
17786.27 46
17787.53 30
17788.79 49
17790.05 39
17791.31 43
17792.57 39
17793.83 58
17795.09 45
17796.35 30
17797.61 39
17798.87 33
17800.13 44
17801.39 27
17802.65 46
17803.91 36
17805.17 41
17806.44 56
17807.70 29
17808.96 38
17810.22 35
17811.48 47
17812.74 45
17814.00 41
17815.26 33
17816.52 39
17817.78 50
17819.05 53
17820.31 45
17821.57 43
17822.83 46
17824.09 48
17825.35 51
17826.61 42
17827.88 47
17829.14 50
17830.40 52
17831.66 44
17832.92 40
17834.18 32
17835.45 44
17836.71 55
17837.97 44
17839.23 35
17840.49 54
17841.76 34
17843.02 45
17844.28 68
17845.54 54
17846.81 34
17848.07 47
17849.33 37
17850.59 31
17851.85 42
17853.12 60
17854.38 48
17855.64 49
17856.90 37
17858.17 39
17859.43 50
17860.69 36
17861.96 47
17863.22 59
17864.48 60
17865.74 54
17867.01 45
17868.27 55
17869.53 43
17870.80 44
17872.06 33
17873.32 49
17874.59 31
17875.85 60
17877.11 45
17878.38 36
17879.64 49
17880.90 41
17882.17 53
17883.43 56
17884.69 32
17885.96 43
17887.22 52
17888.48 43
17889.75 55
17891.01 47
17892.28 54
17893.54 43
17894.80 37
17896.07 58
17897.33 29
17898.60 44
17899.86 49
17901.12 46
17902.39 57
17903.65 68
17904.92 51
17906.18 41
17907.45 54
17908.71 43
17909.97 63
17911.24 37
17912.50 42
17913.77 49
17915.03 42
17916.30 42
17917.56 43
17918.83 30
17920.09 56
17921.36 42
17922.62 41
17923.89 30
17925.15 37
17926.42 30
17927.68 36
17928.95 34
17930.21 41
17931.48 40
17932.74 49
17934.01 51
17935.27 41
17936.54 47
17937.81 38
17939.07 46
17940.34 37
17941.60 57
17942.87 43
17944.13 28
17945.40 48
17946.66 38
17947.93 38
17949.20 41
17950.46 66
17951.73 30
17952.99 41
17954.26 54
17955.53 35
17956.79 52
17958.06 35
17959.33 48
17960.59 34
17961.86 51
17963.12 38
17964.39 30
17965.66 42
17966.92 49
17968.19 49
17969.46 46
17970.72 44
17971.99 44
17973.26 48
17974.52 65
17975.79 39
17977.06 33
17978.32 37
17979.59 45
17980.86 40
17982.12 54
17983.39 62
17984.66 59
17985.93 43
17987.19 41
17988.46 37
17989.73 45
17991.00 39
17992.26 58
17993.53 46
17994.80 36
17996.07 42
17997.33 57
17998.60 34
17999.87 27
18001.14 33
18002.40 51
18003.67 39
18004.94 59
18006.21 37
18007.48 36
18008.74 46
18010.01 58
18011.28 36
18012.55 27
18013.82 29
18015.08 32
18016.35 47
18017.62 40
18018.89 38
18020.16 39
18021.43 57
18022.69 35
18023.96 38
18025.23 32
18026.50 36
18027.77 47
18029.04 46
18030.31 44
18031.57 51
18032.84 44
18034.11 48
18035.38 32
18036.65 44
18037.92 38
18039.19 57
18040.46 45
18041.73 40
18043.00 50
18044.27 46
18045.53 34
18046.80 34
18048.07 53
18049.34 55
18050.61 44
18051.88 52
18053.15 42
18054.42 32
18055.69 62
18056.96 48
18058.23 46
18059.50 37
18060.77 38
18062.04 43
18063.31 27
18064.58 31
18065.85 40
18067.12 39
18068.39 33
18069.66 42
18070.93 33
18072.20 32
18073.47 37
18074.74 56
18076.01 47
18077.28 31
18078.55 38
18079.82 42
18081.09 42
18082.36 63
18083.63 55
18084.90 48
18086.18 48
18087.45 36
18088.72 39
18089.99 34
18091.26 41
18092.53 52
18093.80 52
18095.07 36
18096.34 52
18097.61 55
18098.88 55
18100.16 33
18101.43 39
18102.70 42
18103.97 43
18105.24 47
18106.51 31
18107.78 27
18109.06 36
18110.33 37
18111.60 36
18112.87 42
18114.14 32
18115.41 40
18116.69 45
18117.96 30
18119.23 39
18120.50 35
18121.77 38
18123.05 34
18124.32 32
18125.59 40
18126.86 51
18128.13 44
18129.41 30
18130.68 36
18131.95 37
18133.22 44
18134.50 32
18135.77 24
18137.04 34
18138.31 38
18139.59 43
18140.86 35
18142.13 34
18143.40 44
18144.68 40
18145.95 46
18147.22 42
18148.50 39
18149.77 49
18151.04 45
18152.31 51
18153.59 61
18154.86 38
18156.13 39
18157.41 46
18158.68 40
18159.95 37
18161.23 40
18162.50 30
18163.77 57
18165.05 30
18166.32 37
18167.59 44
18168.87 36
18170.14 51
18171.42 52
18172.69 40
18173.96 40
18175.24 38
18176.51 36
18177.78 32
18179.06 36
18180.33 49
18181.61 37
18182.88 38
18184.15 43
18185.43 38
18186.70 41
18187.98 53
18189.25 49
18190.53 46
18191.80 58
18193.08 45
18194.35 50
18195.62 36
18196.90 35
18198.17 38
18199.45 44
18200.72 31
18202.00 53
18203.27 51
18204.55 57
18205.82 40
18207.10 35
18208.37 37
18209.65 56
18210.92 35
18212.20 53
18213.47 43
18214.75 48
18216.02 25
18217.30 52
18218.57 49
18219.85 57
18221.13 47
18222.40 33
18223.68 45
18224.95 35
18226.23 49
18227.50 26
18228.78 38
18230.05 30
18231.33 37
18232.61 50
18233.88 68
18235.16 50
18236.43 31
18237.71 21
18238.99 42
18240.26 48
18241.54 46
18242.81 37
18244.09 40
18245.37 46
18246.64 50
18247.92 26
18249.20 36
18250.47 56
18251.75 43
18253.03 37
18254.30 29
18255.58 41
18256.86 45
18258.13 29
18259.41 37
18260.69 35
18261.96 30
18263.24 40
18264.52 35
18265.79 29
18267.07 33
18268.35 26
18269.63 45
18270.90 28
18272.18 48
18273.46 34
18274.74 57
18276.01 58
18277.29 48
18278.57 39
18279.84 45
18281.12 47
18282.40 48
18283.68 45
18284.96 30
18286.23 45
18287.51 46
18288.79 50
18290.07 31
18291.34 39
18292.62 52
18293.90 65
18295.18 31
18296.46 43
18297.74 34
18299.01 53
18300.29 53
18301.57 49
18302.85 40
18304.13 45
18305.40 41
18306.68 43
18307.96 38
18309.24 54
18310.52 47
18311.80 41
18313.08 37
18314.36 43
18315.63 62
18316.91 47
18318.19 39
18319.47 54
18320.75 38
18322.03 45
18323.31 47
18324.59 53
18325.87 41
18327.14 42
18328.42 56
18329.70 64
18330.98 52
18332.26 42
18333.54 31
18334.82 38
18336.10 45
18337.38 47
18338.66 28
18339.94 53
18341.22 39
18342.50 50
18343.78 35
18345.06 32
18346.34 36
18347.62 44
18348.90 38
18350.18 47
18351.46 25
18352.74 41
18354.02 35
18355.30 34
18356.58 44
18357.86 57
18359.14 31
18360.42 41
18361.70 35
18362.98 45
18364.26 34
18365.54 45
18366.82 36
18368.10 53
18369.38 44
18370.66 49
18371.94 46
18373.23 29
18374.51 40
18375.79 44
18377.07 36
18378.35 40
18379.63 42
18380.91 39
18382.19 37
18383.47 38
18384.75 37
18386.04 29
18387.32 40
18388.60 40
18389.88 31
18391.16 30
18392.44 36
18393.72 49
18395.01 42
18396.29 55
18397.57 30
18398.85 48
18400.13 34
18401.41 33
18402.70 33
18403.98 43
18405.26 36
18406.54 29
18407.82 36
18409.11 47
18410.39 49
18411.67 33
18412.95 35
18414.23 42
18415.52 45
18416.80 42
18418.08 38
18419.36 50
18420.65 30
18421.93 31
18423.21 34
18424.49 41
18425.78 37
18427.06 42
18428.34 39
18429.62 50
18430.91 42
18432.19 47
18433.47 42
18434.76 35
18436.04 42
18437.32 45
18438.61 42
18439.89 37
18441.17 45
18442.45 36
18443.74 45
18445.02 41
18446.30 45
18447.59 35
18448.87 39
18450.15 47
18451.44 40
18452.72 34
18454.01 42
18455.29 54
18456.57 60
18457.86 51
18459.14 47
18460.42 37
18461.71 33
18462.99 24
18464.28 23
18465.56 36
18466.84 67
18468.13 52
18469.41 56
18470.70 37
18471.98 44
18473.27 30
18474.55 46
18475.83 34
18477.12 36
18478.40 48
18479.69 44
18480.97 35
18482.26 35
18483.54 50
18484.83 45
18486.11 35
18487.40 33
18488.68 27
18489.97 38
18491.25 38
18492.54 29
18493.82 35
18495.11 25
18496.39 32
18497.68 37
18498.96 35
18500.25 39
18501.53 32
18502.82 30
18504.10 35
18505.39 25
18506.67 42
18507.96 32
18509.24 40
18510.53 45
18511.81 41
18513.10 32
18514.39 34
18515.67 36
18516.96 32
18518.24 38
18519.53 37
18520.82 37
18522.10 43
18523.39 45
18524.67 22
18525.96 32
18527.25 38
18528.53 37
18529.82 48
18531.10 57
18532.39 40
18533.68 28
18534.96 38
18536.25 31
18537.54 30
18538.82 47
18540.11 48
18541.40 42
18542.68 35
18543.97 38
18545.26 44
18546.54 53
18547.83 37
18549.12 39
18550.40 47
18551.69 48
18552.98 47
18554.27 36
18555.55 56
18556.84 56
18558.13 43
18559.41 48
18560.70 53
18561.99 56
18563.28 39
18564.56 42
18565.85 42
18567.14 29
18568.43 36
18569.71 41
18571.00 51
18572.29 56
18573.58 43
18574.87 25
18576.15 19
18577.44 46
18578.73 36
18580.02 36
18581.31 33
18582.59 35
18583.88 52
18585.17 43
18586.46 39
18587.75 33
18589.03 37
18590.32 35
18591.61 49
18592.90 50
18594.19 33
18595.48 33
18596.77 47
18598.05 57
18599.34 33
18600.63 38
18601.92 38
18603.21 43
18604.50 45
18605.79 40
18607.08 32
18608.36 25
18609.65 47
18610.94 39
18612.23 46
18613.52 36
18614.81 58
18616.10 47
18617.39 50
18618.68 45
18619.97 42
18621.26 37
18622.55 44
18623.84 35
18625.13 33
18626.42 60
18627.71 59
18628.99 53
18630.28 29
18631.57 36
18632.86 33
18634.15 52
18635.44 52
18636.73 37
18638.02 44
18639.31 34
18640.60 30
18641.89 43
18643.18 36
18644.47 43
18645.77 41
18647.06 40
18648.35 31
18649.64 29
18650.93 42
18652.22 31
18653.51 29
18654.80 45
18656.09 42
18657.38 29
18658.67 45
18659.96 32
18661.25 38
18662.54 45
18663.83 34
18665.12 35
18666.42 29
18667.71 40
18669.00 38
18670.29 45
18671.58 48
18672.87 57
18674.16 52
18675.45 35
18676.75 36
18678.04 44
18679.33 37
18680.62 29
18681.91 37
18683.20 36
18684.49 35
18685.79 37
18687.08 30
18688.37 38
18689.66 37
18690.95 45
18692.25 32
18693.54 48
18694.83 33
18696.12 28
18697.41 36
18698.71 37
18700.00 34
18701.29 32
18702.58 42
18703.87 47
18705.17 44
18706.46 47
18707.75 33
18709.04 44
18710.34 34
18711.63 32
18712.92 35
18714.21 36
18715.51 31
18716.80 28
18718.09 35
18719.39 30
18720.68 52
18721.97 31
18723.26 39
18724.56 35
18725.85 27
18727.14 37
18728.44 46
18729.73 31
18731.02 50
18732.32 32
18733.61 32
18734.90 38
18736.20 52
18737.49 44
18738.78 32
18740.08 48
18741.37 33
18742.66 40
18743.96 32
18745.25 42
18746.55 38
18747.84 35
18749.13 52
18750.43 30
18751.72 43
18753.02 46
18754.31 33
18755.60 32
18756.90 35
18758.19 43
18759.49 41
18760.78 38
18762.07 34
18763.37 32
18764.66 33
18765.96 44
18767.25 30
18768.55 29
18769.84 27
18771.14 42
18772.43 28
18773.73 45
18775.02 36
18776.32 35
18777.61 45
18778.91 61
18780.20 37
18781.49 28
18782.79 37
18784.09 25
18785.38 25
18786.68 53
18787.97 31
18789.27 29
18790.56 41
18791.86 39
18793.15 41
18794.45 30
18795.74 44
18797.04 31
18798.33 36
18799.63 38
18800.93 41
18802.22 50
18803.52 53
18804.81 34
18806.11 36
18807.40 35
18808.70 25
18810.00 30
18811.29 27
18812.59 47
18813.88 38
18815.18 56
18816.48 32
18817.77 43
18819.07 34
18820.37 29
18821.66 37
18822.96 35
18824.25 39
18825.55 40
18826.85 35
18828.14 29
18829.44 41
18830.74 35
18832.03 52
18833.33 41
18834.63 36
18835.93 27
18837.22 41
18838.52 46
18839.82 32
18841.11 39
18842.41 40
18843.71 38
18845.00 37
18846.30 30
18847.60 33
18848.90 36
18850.19 40
18851.49 42
18852.79 26
18854.09 33
18855.38 32
18856.68 27
18857.98 31
18859.28 33
18860.57 38
18861.87 30
18863.17 35
18864.47 47
18865.77 34
18867.06 37
18868.36 21
18869.66 40
18870.96 31
18872.26 35
18873.55 57
18874.85 50
18876.15 40
18877.45 18
18878.75 42
18880.05 39
18881.34 51
18882.64 27
18883.94 32
18885.24 35
18886.54 40
18887.84 57
18889.14 30
18890.43 31
18891.73 32
18893.03 51
18894.33 38
18895.63 35
18896.93 32
18898.23 39
18899.53 38
18900.83 29
18902.13 37
18903.42 61
18904.72 50
18906.02 39
18907.32 44
18908.62 40
18909.92 55
18911.22 48
18912.52 57
18913.82 36
18915.12 48
18916.42 49
18917.72 47
18919.02 53
18920.32 36
18921.62 50
18922.92 53
18924.22 29
18925.52 37
18926.82 43
18928.12 42
18929.42 39
18930.72 23
18932.02 19
18933.32 19
18934.62 34
18935.92 29
18937.22 44
18938.52 49
18939.82 39
18941.12 41
18942.42 42
18943.72 43
18945.02 22
18946.32 40
18947.62 36
18948.92 33
18950.23 43
18951.53 46
18952.83 51
18954.13 39
18955.43 39
18956.73 36
18958.03 40
18959.33 39
18960.63 44
18961.94 42
18963.24 34
18964.54 42
18965.84 36
18967.14 37
18968.44 36
18969.74 23
18971.04 39
18972.35 34
18973.65 45
18974.95 36
18976.25 33
18977.55 31
18978.85 26
18980.16 37
18981.46 23
18982.76 41
18984.06 40
18985.36 27
18986.67 21
18987.97 40
18989.27 63
18990.57 44
18991.88 48
18993.18 32
18994.48 36
18995.78 35
18997.08 46
18998.39 36
18999.69 38
19000.99 36
19002.30 58
19003.60 32
19004.90 36
19006.20 40
19007.51 34
19008.81 30
19010.11 36
19011.41 38
19012.72 36
19014.02 35
19015.32 43
19016.63 33
19017.93 23
19019.23 29
19020.54 33
19021.84 34
19023.14 37
19024.45 29
19025.75 51
19027.05 52
19028.36 21
19029.66 28
19030.96 43
19032.27 47
19033.57 50
19034.87 42
19036.18 29
19037.48 36
19038.79 41
19040.09 41
19041.39 34
19042.70 51
19044.00 37
19045.31 40
19046.61 42
19047.91 36
19049.22 32
19050.52 32
19051.83 43
19053.13 30
19054.44 34
19055.74 31
19057.05 36
19058.35 39
19059.65 34
19060.96 42
19062.26 34
19063.57 33
19064.87 38
19066.18 42
19067.48 38
19068.79 38
19070.09 29
19071.40 33
19072.70 35
19074.01 44
19075.31 40
19076.62 43
19077.92 29
19079.23 23
19080.53 24
19081.84 41
19083.14 29
19084.45 38
19085.76 21
19087.06 35
19088.37 36
19089.67 48
19090.98 39
19092.28 39
19093.59 28
19094.89 43
19096.20 48
19097.51 30
19098.81 29
19100.12 30
19101.42 49
19102.73 49
19104.04 42
19105.34 35
19106.65 48
19107.96 57
19109.26 41
19110.57 36
19111.87 33
19113.18 33
19114.49 33
19115.79 25
19117.10 35
19118.41 35
19119.71 52
19121.02 31
19122.33 33
19123.63 37
19124.94 25
19126.25 29
19127.55 40
19128.86 39
19130.17 49
19131.48 49
19132.78 24
19134.09 38
19135.40 37
19136.70 44
19138.01 37
19139.32 36
19140.63 35
19141.93 25
19143.24 44
19144.55 33
19145.86 33
19147.16 33
19148.47 34
19149.78 22
19151.09 37
19152.39 25
19153.70 57
19155.01 41
19156.32 37
19157.63 35
19158.93 24
19160.24 38
19161.55 34
19162.86 24
19164.17 30
19165.47 31
19166.78 30
19168.09 33
19169.40 40
19170.71 29
19172.02 51
19173.32 40
19174.63 40
19175.94 28
19177.25 33
19178.56 26
19179.87 40
19181.18 52
19182.48 41
19183.79 46
19185.10 41
19186.41 41
19187.72 35
19189.03 29
19190.34 47
19191.65 27
19192.96 38
19194.27 21
19195.58 28
19196.88 25
19198.19 44
19199.50 33
19200.81 24
19202.12 38
19203.43 51
19204.74 24
19206.05 27
19207.36 33
19208.67 37
19209.98 37
19211.29 40
19212.60 32
19213.91 38
19215.22 61
19216.53 40
19217.84 46
19219.15 43
19220.46 34
19221.77 33
19223.08 20
19224.39 33
19225.70 35
19227.01 34
19228.32 42
19229.63 35
19230.94 29
19232.25 34
19233.56 32
19234.87 44
19236.18 36
19237.49 61
19238.81 45
19240.12 34
19241.43 19
19242.74 27
19244.05 32
19245.36 42
19246.67 35
19247.98 33
19249.29 45
19250.60 54
19251.91 49
19253.23 43
19254.54 45
19255.85 34
19257.16 33
19258.47 43
19259.78 38
19261.09 46
19262.41 37
19263.72 39
19265.03 34
19266.34 25
19267.65 35
19268.96 28
19270.28 37
19271.59 44
19272.90 58
19274.21 37
19275.52 33
19276.84 31
19278.15 36
19279.46 44
19280.77 30
19282.08 20
19283.40 30
19284.71 40
19286.02 34
19287.33 35
19288.65 38
19289.96 35
19291.27 40
19292.58 42
19293.90 56
19295.21 39
19296.52 38
19297.83 30
19299.15 39
19300.46 30
19301.77 29
19303.09 31
19304.40 25
19305.71 18
19307.02 31
19308.34 48
19309.65 41
19310.96 38
19312.28 45
19313.59 37
19314.90 33
19316.22 28
19317.53 45
19318.84 27
19320.16 26
19321.47 24
19322.78 29
19324.10 44
19325.41 36
19326.73 40
19328.04 38
19329.35 40
19330.67 43
19331.98 45
19333.29 30
19334.61 33
19335.92 40
19337.24 23
19338.55 35
19339.87 41
19341.18 36
19342.49 32
19343.81 30
19345.12 29
19346.44 33
19347.75 30
19349.07 39
19350.38 34
19351.69 42
19353.01 35
19354.32 45
19355.64 32
19356.95 38
19358.27 35
19359.58 34
19360.90 36
19362.21 21
19363.53 30
19364.84 29
19366.16 42
19367.47 32
19368.79 52
19370.10 35
19371.42 38
19372.73 44
19374.05 51
19375.36 41
19376.68 39
19378.00 38
19379.31 26
19380.63 34
19381.94 23
19383.26 45
19384.57 34
19385.89 25
19387.20 37
19388.52 29
19389.84 31
19391.15 40
19392.47 42
19393.78 40
19395.10 28
19396.42 33
19397.73 25
19399.05 25
19400.37 31
19401.68 36
19403.00 40
19404.31 38
19405.63 44
19406.95 48
19408.26 27
19409.58 39
19410.90 51
19412.21 41
19413.53 38
19414.85 35
19416.16 42
19417.48 39
19418.80 35
19420.11 47
19421.43 44
19422.75 40
19424.07 31
19425.38 29
19426.70 26
19428.02 27
19429.33 33
19430.65 36
19431.97 24
19433.29 23
19434.60 22
19435.92 30
19437.24 44
19438.56 30
19439.87 33
19441.19 36
19442.51 36
19443.83 30
19445.14 29
19446.46 31
19447.78 37
19449.10 40
19450.42 53
19451.73 47
19453.05 36
19454.37 40
19455.69 28
19457.01 28
19458.32 37
19459.64 42
19460.96 37
19462.28 39
19463.60 23
19464.92 44
19466.23 28
19467.55 30
19468.87 32
19470.19 38
19471.51 37
19472.83 54
19474.15 32
19475.46 33
19476.78 35
19478.10 28
19479.42 34
19480.74 32
19482.06 29
19483.38 35
19484.70 24
19486.02 38
19487.34 34
19488.65 42
19489.97 29
19491.29 37
19492.61 34
19493.93 38
19495.25 48
19496.57 35
19497.89 39
19499.21 33
19500.53 24
19501.85 36
19503.17 30
19504.49 39
19505.81 28
19507.13 23
19508.45 38
19509.77 42
19511.09 23
19512.41 39
19513.73 33
19515.05 34
19516.37 36
19517.69 33
19519.01 39
19520.33 25
19521.65 25
19522.97 50
19524.29 31
19525.61 41
19526.93 40
19528.25 28
19529.57 35
19530.89 27
19532.21 45
19533.54 47
19534.86 35
19536.18 42
19537.50 29
19538.82 42
19540.14 34
19541.46 36
19542.78 29
19544.10 51
19545.42 48
19546.75 39
19548.07 37
19549.39 30
19550.71 32
19552.03 29
19553.35 51
19554.67 45
19555.99 43
19557.32 38
19558.64 34
19559.96 37
19561.28 44
19562.60 32
19563.92 34
19565.25 39
19566.57 51
19567.89 49
19569.21 52
19570.53 44
19571.86 34
19573.18 38
19574.50 35
19575.82 46
19577.15 24
19578.47 35
19579.79 32
19581.11 56
19582.43 43
19583.76 29
19585.08 34
19586.40 42
19587.72 43
19589.05 36
19590.37 26
19591.69 50
19593.02 38
19594.34 33
19595.66 24
19596.98 29
19598.31 32
19599.63 40
19600.95 20
19602.28 22
19603.60 27
19604.92 30
19606.25 28
19607.57 33
19608.89 25
19610.22 51
19611.54 28
19612.86 47
19614.19 30
19615.51 32
19616.83 22
19618.16 37
19619.48 35
19620.80 52
19622.13 42
19623.45 46
19624.78 39
19626.10 32
19627.42 35
19628.75 38
19630.07 30
19631.40 42
19632.72 62
19634.04 45
19635.37 39
19636.69 35
19638.02 38
19639.34 33
19640.66 25
19641.99 29
19643.31 32
19644.64 24
19645.96 32
19647.29 41
19648.61 31
19649.94 43
19651.26 24
19652.59 36
19653.91 25
19655.24 44
19656.56 34
19657.89 45
19659.21 33
19660.54 42
19661.86 25
19663.19 28
19664.51 22
19665.84 42
19667.16 40
19668.49 27
19669.81 40
19671.14 56
19672.46 31
19673.79 26
19675.11 25
19676.44 19
19677.77 23
19679.09 25
19680.42 34
19681.74 19
19683.07 21
19684.39 28
19685.72 31
19687.05 37
19688.37 30
19689.70 25
19691.02 39
19692.35 38
19693.68 25
19695.00 21
19696.33 39
19697.66 39
19698.98 40
19700.31 37
19701.63 20
19702.96 27
19704.29 38
19705.61 48
19706.94 18
19708.27 29
19709.59 33
19710.92 49
19712.25 40
19713.57 30
19714.90 31
19716.23 26
19717.56 33
19718.88 28
19720.21 31
19721.54 26
19722.86 35
19724.19 32
19725.52 32
19726.85 25
19728.17 34
19729.50 35
19730.83 35
19732.16 34
19733.48 49
19734.81 32
19736.14 31
19737.47 39
19738.79 17
19740.12 26
19741.45 35
19742.78 46
19744.10 22
19745.43 27
19746.76 26
19748.09 29
19749.42 50
19750.74 57
19752.07 27
19753.40 34
19754.73 33
19756.06 34
19757.39 32
19758.71 39
19760.04 36
19761.37 25
19762.70 26
19764.03 36
19765.36 35
19766.69 43
19768.01 27
19769.34 28
19770.67 30
19772.00 23
19773.33 28
19774.66 36
19775.99 24
19777.32 26
19778.65 30
19779.97 35
19781.30 19
19782.63 29
19783.96 27
19785.29 28
19786.62 33
19787.95 38
19789.28 32
19790.61 25
19791.94 40
19793.27 28
19794.60 36
19795.93 44
19797.26 27
19798.59 29
19799.92 29
19801.25 28
19802.58 33
19803.91 36
19805.24 38
19806.57 34
19807.90 24
19809.23 34
19810.56 53
19811.89 40
19813.22 37
19814.55 28
19815.88 32
19817.21 34
19818.54 38
19819.87 32
19821.20 20
19822.53 23
19823.86 23
19825.19 29
19826.52 29
19827.85 49
19829.18 38
19830.51 26
19831.84 39
19833.17 35
19834.51 39
19835.84 35
19837.17 43
19838.50 31
19839.83 28
19841.16 15
19842.49 29
19843.82 26
19845.15 25
19846.49 24
19847.82 30
19849.15 25
19850.48 52
19851.81 41
19853.14 32
19854.47 32
19855.81 27
19857.14 27
19858.47 29
19859.80 30
19861.13 37
19862.47 30
19863.80 28
19865.13 33
19866.46 30
19867.79 28
19869.13 26
19870.46 26
19871.79 23
19873.12 27
19874.45 31
19875.79 30
19877.12 27
19878.45 26
19879.78 26
19881.12 23
19882.45 42
19883.78 40
19885.11 26
19886.45 33
19887.78 32
19889.11 22
19890.44 43
19891.78 31
19893.11 28
19894.44 32
19895.78 36
19897.11 32
19898.44 42
19899.78 40
19901.11 49
19902.44 33
19903.78 23
19905.11 32
19906.44 42
19907.78 62
19909.11 37
19910.44 39
19911.78 24
19913.11 40
19914.44 45
19915.78 32
19917.11 27
19918.44 30
19919.78 25
19921.11 25
19922.45 34
19923.78 31
19925.11 37
19926.45 33
19927.78 25
19929.12 32
19930.45 37
19931.78 46
19933.12 40
19934.45 29
19935.79 25
19937.12 35
19938.46 51
19939.79 34
19941.12 29
19942.46 32
19943.79 36
19945.13 29
19946.46 33
19947.80 36
19949.13 34
19950.47 28
19951.80 36
19953.14 28
19954.47 33
19955.81 31
19957.14 31
19958.48 32
19959.81 25
19961.15 30
19962.48 24
19963.82 22
19965.15 19
19966.49 29
19967.82 39
19969.16 33
19970.50 30
19971.83 28
19973.17 24
19974.50 39
19975.84 32
19977.17 28
19978.51 28
19979.85 45
19981.18 32
19982.52 42
19983.85 45
19985.19 19
19986.52 28
19987.86 31
19989.20 21
19990.53 35
19991.87 26
19993.21 33
19994.54 16
19995.88 36
19997.21 30
19998.55 23
19999.89 37
20001.22 29
20002.56 39
20003.90 27
20005.23 29
20006.57 30
20007.91 26
20009.24 14
20010.58 19
20011.92 31
20013.25 45
20014.59 30
20015.93 29
20017.27 31
20018.60 30
20019.94 26
20021.28 26
20022.61 26
20023.95 23
20025.29 30
20026.63 37
20027.96 27
20029.30 20
20030.64 37
20031.98 32
20033.31 28
20034.65 27
20035.99 26
20037.33 24
20038.66 32
20040.00 35
20041.34 24
20042.68 28
20044.02 32
20045.35 24
20046.69 31
20048.03 30
20049.37 39
20050.71 27
20052.05 32
20053.38 38
20054.72 39
20056.06 30
20057.40 24
20058.74 24
20060.08 30
20061.41 38
20062.75 26
20064.09 25
20065.43 36
20066.77 34
20068.11 40
20069.45 34
20070.79 31
20072.12 43
20073.46 28
20074.80 29
20076.14 31
20077.48 32
20078.82 38
20080.16 29
20081.50 31
20082.84 26
20084.18 32
20085.52 60
20086.85 45
20088.19 35
20089.53 29
20090.87 44
20092.21 38
20093.55 20
20094.89 33
20096.23 55
20097.57 48
20098.91 39
20100.25 39
20101.59 32
20102.93 33
20104.27 31
20105.61 35
20106.95 36
20108.29 34
20109.63 44
20110.97 34
20112.31 37
20113.65 15
20114.99 29
20116.33 51
20117.67 32
20119.01 39
20120.35 24
20121.69 25
20123.04 29
20124.38 26
20125.72 29
20127.06 27
20128.40 37
20129.74 42
20131.08 35
20132.42 20
20133.76 29
20135.10 25
20136.44 38
20137.79 32
20139.13 19
20140.47 22
20141.81 38
20143.15 36
