# Supplementary material for: MALDI-TOF MS typing enables the classification of brewing yeasts of the genus Saccharomyces to major beer styles
Source: PLoS One. 2017 Aug 9;12(8):e0181694. doi: 10.1371/journal.pone.0181694 (PMC5549903; doi:10.1371/journal.pone.0181694)
Supplement: S4 File — The directory includes 90 raw files and was zipped to “.zip”; the folder has three strains with 30 spectra per strain; S1 Text explains the raw files with an example and Table 1 represents the yeast strains used within the experiment. (ZIP) [file pone.0181694.s007.zip › 10-12/30259-308-OG-Alt-Alt-YPG-18h-E-E_2015-07-16_1_0_B4_1.dat]

2000.53 2167
2000.95 2331
2001.37 2333
2001.79 2378
2002.21 2330
2002.64 2240
2003.06 2159
2003.48 2098
2003.90 2170
2004.32 2169
2004.75 2099
2005.17 2052
2005.59 2264
2006.01 2028
2006.43 1996
2006.86 1898
2007.28 2034
2007.70 1918
2008.12 1975
2008.55 2040
2008.97 2165
2009.39 2147
2009.81 2110
2010.24 2070
2010.66 1889
2011.08 1930
2011.50 1944
2011.93 1687
2012.35 1907
2012.77 2024
2013.20 2030
2013.62 2183
2014.04 2155
2014.46 1918
2014.89 1655
2015.31 1898
2015.73 1931
2016.16 1910
2016.58 1806
2017.00 1967
2017.43 2105
2017.85 2117
2018.27 2149
2018.70 1951
2019.12 2179
2019.54 2308
2019.97 2118
2020.39 2139
2020.82 1962
2021.24 2130
2021.66 2000
2022.09 2022
2022.51 2026
2022.94 1987
2023.36 1766
2023.78 1897
2024.21 1755
2024.63 1868
2025.06 1893
2025.48 1796
2025.90 1876
2026.33 1706
2026.75 1636
2027.18 1871
2027.60 1881
2028.03 1856
2028.45 1785
2028.88 1688
2029.30 1598
2029.72 1657
2030.15 1754
2030.57 1802
2031.00 1741
2031.42 1778
2031.85 1927
2032.27 1844
2032.70 1994
2033.12 2151
2033.55 1780
2033.97 1972
2034.40 1804
2034.82 1850
2035.25 2106
2035.67 2016
2036.10 1853
2036.52 1773
2036.95 1874
2037.38 1951
2037.80 1738
2038.23 1958
2038.65 1931
2039.08 2025
2039.50 1850
2039.93 2028
2040.36 1896
2040.78 1773
2041.21 1835
2041.63 1892
2042.06 2035
2042.48 1960
2042.91 1932
2043.34 1770
2043.76 2111
2044.19 1984
2044.62 1865
2045.04 1956
2045.47 1942
2045.89 1891
2046.32 1799
2046.75 1818
2047.17 1820
2047.60 1680
2048.03 2017
2048.45 2192
2048.88 2040
2049.31 1817
2049.73 1890
2050.16 1907
2050.59 1781
2051.01 1811
2051.44 1842
2051.87 1836
2052.29 1814
2052.72 1894
2053.15 1787
2053.58 1945
2054.00 1828
2054.43 1857
2054.86 1916
2055.28 1635
2055.71 1729
2056.14 1902
2056.57 2003
2056.99 1800
2057.42 1637
2057.85 1767
2058.28 1867
2058.71 1952
2059.13 1879
2059.56 1904
2059.99 1750
2060.42 1782
2060.84 1798
2061.27 1765
2061.70 1853
2062.13 1913
2062.56 1894
2062.98 2119
2063.41 1914
2063.84 1997
2064.27 2368
2064.70 2216
2065.13 2493
2065.55 2440
2065.98 2660
2066.41 2705
2066.84 2683
2067.27 2701
2067.70 2552
2068.13 2705
2068.55 2401
2068.98 1941
2069.41 2034
2069.84 2118
2070.27 2118
2070.70 2210
2071.13 2080
2071.56 2109
2071.99 1967
2072.41 1883
2072.84 2077
2073.27 2059
2073.70 2102
2074.13 1923
2074.56 1781
2074.99 1915
2075.42 2225
2075.85 2120
2076.28 2014
2076.71 1901
2077.14 2177
2077.57 2149
2078.00 2136
2078.43 2036
2078.86 2356
2079.29 2214
2079.72 2394
2080.15 2342
2080.58 2437
2081.01 2240
2081.44 2238
2081.87 2144
2082.30 2156
2082.73 2248
2083.16 2100
2083.59 2004
2084.02 1776
2084.45 1828
2084.88 2057
2085.31 1905
2085.74 1953
2086.17 1928
2086.60 1883
2087.03 2152
2087.46 2005
2087.89 1905
2088.32 1657
2088.75 1697
2089.18 1738
2089.62 1691
2090.05 1767
2090.48 1636
2090.91 1835
2091.34 1928
2091.77 1847
2092.20 1963
2092.63 1832
2093.06 1705
2093.49 1756
2093.93 1874
2094.36 1835
2094.79 1818
2095.22 1910
2095.65 1863
2096.08 1854
2096.52 1947
2096.95 1791
2097.38 1728
2097.81 1922
2098.24 1803
2098.67 1767
2099.11 1858
2099.54 1728
2099.97 1585
2100.40 1660
2100.83 1574
2101.27 1654
2101.70 1769
2102.13 1825
2102.56 1764
2102.99 2034
2103.43 1943
2103.86 1891
2104.29 1841
2104.72 1793
2105.16 2013
2105.59 2051
2106.02 1946
2106.45 1736
2106.89 1905
2107.32 1961
2107.75 2098
2108.19 2143
2108.62 2170
2109.05 2149
2109.48 2093
2109.92 2016
2110.35 1899
2110.78 1841
2111.22 1901
2111.65 1897
2112.08 1966
2112.52 1979
2112.95 1935
2113.38 1898
2113.82 1916
2114.25 1815
2114.68 1917
2115.12 2084
2115.55 1939
2115.98 1821
2116.42 1742
2116.85 1665
2117.28 1756
2117.72 1733
2118.15 1731
2118.59 1822
2119.02 1625
2119.45 1829
2119.89 1893
2120.32 1644
2120.76 1719
2121.19 1724
2121.62 1851
2122.06 1824
2122.49 1790
2122.93 1744
2123.36 1955
2123.80 1851
2124.23 1578
2124.66 1926
2125.10 1736
2125.53 1801
2125.97 1924
2126.40 1839
2126.84 1856
2127.27 1802
2127.71 1652
2128.14 1887
2128.58 1942
2129.01 1903
2129.45 1743
2129.88 1791
2130.32 2023
2130.75 1875
2131.19 2040
2131.62 2048
2132.06 1975
2132.49 2056
2132.93 2061
2133.36 2002
2133.80 2119
2134.23 2151
2134.67 2278
2135.11 2031
2135.54 2139
2135.98 2338
2136.41 2178
2136.85 2111
2137.28 2225
2137.72 2263
2138.16 2016
2138.59 2175
2139.03 2121
2139.46 2103
2139.90 2116
2140.34 1968
2140.77 1941
2141.21 1873
2141.64 2029
2142.08 2027
2142.52 1933
2142.95 1939
2143.39 1880
2143.83 1899
2144.26 1842
2144.70 1740
2145.14 1782
2145.57 1667
2146.01 1668
2146.45 1780
2146.88 1877
2147.32 1920
2147.76 2055
2148.19 2061
2148.63 2052
2149.07 2086
2149.50 2355
2149.94 2397
2150.38 2378
2150.81 2504
2151.25 2481
2151.69 2323
2152.13 2500
2152.56 2307
2153.00 2384
2153.44 2311
2153.88 2230
2154.31 2188
2154.75 2140
2155.19 2039
2155.63 2242
2156.06 2152
2156.50 2142
2156.94 2044
2157.38 2096
2157.82 2155
2158.25 1973
2158.69 2012
2159.13 2134
2159.57 1916
2160.01 2108
2160.44 1888
2160.88 1792
2161.32 1794
2161.76 1920
2162.20 1993
2162.63 1857
2163.07 2030
2163.51 2119
2163.95 2188
2164.39 1971
2164.83 1888
2165.27 1894
2165.70 1905
2166.14 1949
2166.58 1894
2167.02 1915
2167.46 1818
2167.90 1833
2168.34 2076
2168.78 2023
2169.22 2102
2169.65 1982
2170.09 2176
2170.53 2209
2170.97 2234
2171.41 2283
2171.85 2094
2172.29 1964
2172.73 2287
2173.17 2758
2173.61 2466
2174.05 2711
2174.49 3027
2174.93 2909
2175.37 2865
2175.81 3125
2176.25 3215
2176.69 3018
2177.13 2951
2177.57 2951
2178.01 2657
2178.45 2461
2178.89 2546
2179.33 2331
2179.77 1994
2180.21 2121
2180.65 2134
2181.09 2076
2181.53 1973
2181.97 2077
2182.41 1958
2182.85 1929
2183.29 2017
2183.73 2059
2184.17 2106
2184.61 1923
2185.05 2009
2185.49 1995
2185.93 1952
2186.37 2077
2186.81 2197
2187.25 2057
2187.69 2102
2188.14 2244
2188.58 2196
2189.02 2186
2189.46 2078
2189.90 2134
2190.34 2366
2190.78 2237
2191.22 2241
2191.66 2149
2192.11 2131
2192.55 2311
2192.99 2162
2193.43 2245
2193.87 2236
2194.31 1949
2194.76 2129
2195.20 2402
2195.64 2729
2196.08 2443
2196.52 2188
2196.96 2353
2197.41 2328
2197.85 2325
2198.29 2146
2198.73 1945
2199.17 2154
2199.62 2235
2200.06 2013
2200.50 2051
2200.94 2100
2201.38 2149
2201.83 2051
2202.27 1969
2202.71 2092
2203.15 1909
2203.60 2006
2204.04 1920
2204.48 1925
2204.92 1932
2205.37 2058
2205.81 1906
2206.25 1962
2206.70 2002
2207.14 1958
2207.58 2088
2208.02 2187
2208.47 2210
2208.91 2160
2209.35 2134
2209.80 2227
2210.24 2353
2210.68 2156
2211.13 2170
2211.57 2209
2212.01 2042
2212.46 1995
2212.90 2127
2213.34 2181
2213.79 2347
2214.23 2074
2214.67 1866
2215.12 1953
2215.56 1889
2216.00 1999
2216.45 2048
2216.89 1850
2217.34 1839
2217.78 1859
2218.22 1950
2218.67 1904
2219.11 1878
2219.56 1971
2220.00 1911
2220.44 1994
2220.89 1927
2221.33 1843
2221.78 2023
2222.22 1924
2222.67 1884
2223.11 1941
2223.55 1968
2224.00 2089
2224.44 2150
2224.89 2147
2225.33 2287
2225.78 2155
2226.22 2086
2226.67 2304
2227.11 2021
2227.56 2174
2228.00 2158
2228.45 2096
2228.89 2187
2229.34 2052
2229.78 2141
2230.23 2300
2230.67 2177
2231.12 2081
2231.56 2212
2232.01 2378
2232.45 2288
2232.90 2375
2233.35 2148
2233.79 2392
2234.24 2170
2234.68 2196
2235.13 2255
2235.57 2284
2236.02 2500
2236.46 2453
2236.91 2081
2237.36 1992
2237.80 2096
2238.25 2081
2238.69 1993
2239.14 1885
2239.59 1886
2240.03 1996
2240.48 1862
2240.92 1952
2241.37 2068
2241.82 1994
2242.26 1852
2242.71 1950
2243.16 2041
2243.60 1787
2244.05 2039
2244.50 1965
2244.94 2069
2245.39 1965
2245.84 1971
2246.28 1831
2246.73 1847
2247.18 1822
2247.62 1920
2248.07 1752
2248.52 1975
2248.96 1861
2249.41 1914
2249.86 1992
2250.31 1984
2250.75 1772
2251.20 1907
2251.65 1866
2252.10 1966
2252.54 1823
2252.99 1723
2253.44 1792
2253.89 1934
2254.33 1959
2254.78 1872
2255.23 1836
2255.68 1720
2256.12 1845
2256.57 1826
2257.02 1717
2257.47 1721
2257.91 1683
2258.36 1808
2258.81 1893
2259.26 1947
2259.71 2072
2260.16 2054
2260.60 1916
2261.05 1920
2261.50 2069
2261.95 2059
2262.40 2282
2262.84 2341
2263.29 2350
2263.74 2297
2264.19 2367
2264.64 2392
2265.09 2322
2265.54 2414
2265.98 2243
2266.43 2270
2266.88 2445
2267.33 2422
2267.78 2467
2268.23 2488
2268.68 2305
2269.13 2222
2269.58 2226
2270.03 2217
2270.47 2361
2270.92 2347
2271.37 2315
2271.82 2162
2272.27 2290
2272.72 2243
2273.17 2145
2273.62 1925
2274.07 2157
2274.52 2278
2274.97 2211
2275.42 2005
2275.87 2045
2276.32 1958
2276.77 1811
2277.22 1844
2277.67 1923
2278.12 1957
2278.57 1987
2279.02 1897
2279.47 1784
2279.92 1941
2280.37 1932
2280.82 2137
2281.27 1989
2281.72 2001
2282.17 2041
2282.62 2181
2283.07 2037
2283.52 2023
2283.97 2148
2284.42 1924
2284.87 1903
2285.32 1965
2285.77 1832
2286.22 1877
2286.67 1909
2287.13 2109
2287.58 2271
2288.03 2160
2288.48 2208
2288.93 2499
2289.38 2612
2289.83 2875
2290.28 3002
2290.73 3308
2291.18 3570
2291.64 3676
2292.09 3608
2292.54 3416
2292.99 3291
2293.44 3098
2293.89 2915
2294.34 3101
2294.80 2882
2295.25 2949
2295.70 2719
2296.15 2531
2296.60 2556
2297.05 2403
2297.51 2469
2297.96 2362
2298.41 2379
2298.86 2069
2299.31 2033
2299.77 1998
2300.22 2153
2300.67 2058
2301.12 1977
2301.57 1927
2302.03 1853
2302.48 1879
2302.93 1802
2303.38 1898
2303.84 2218
2304.29 1944
2304.74 1922
2305.19 1960
2305.65 1961
2306.10 2013
2306.55 2323
2307.01 2223
2307.46 2316
2307.91 1999
2308.36 2131
2308.82 2284
2309.27 2333
2309.72 2372
2310.18 2327
2310.63 2420
2311.08 2368
2311.54 2441
2311.99 2452
2312.44 2362
2312.90 2335
2313.35 2402
2313.80 2234
2314.26 2195
2314.71 2251
2315.16 2115
2315.62 1923
2316.07 1857
2316.52 1936
2316.98 2130
2317.43 2294
2317.88 2253
2318.34 2071
2318.79 2099
2319.25 2237
2319.70 2046
2320.15 1979
2320.61 2265
2321.06 2222
2321.52 2288
2321.97 2036
2322.43 2101
2322.88 2015
2323.33 2000
2323.79 2454
2324.24 2389
2324.70 2465
2325.15 2657
2325.61 2522
2326.06 2471
2326.52 2516
2326.97 2429
2327.43 2460
2327.88 2638
2328.34 2788
2328.79 2904
2329.25 2870
2329.70 2801
2330.16 2986
2330.61 2984
2331.07 2761
2331.52 2831
2331.98 2867
2332.43 2769
2332.89 2662
2333.34 2551
2333.80 2368
2334.25 2540
2334.71 2411
2335.16 2081
2335.62 2374
2336.08 2233
2336.53 2020
2336.99 2120
2337.44 1970
2337.90 2099
2338.35 2227
2338.81 2300
2339.27 2345
2339.72 2355
2340.18 2474
2340.63 2405
2341.09 2402
2341.55 2539
2342.00 2638
2342.46 2249
2342.91 2320
2343.37 2384
2343.83 2379
2344.28 2354
2344.74 2443
2345.20 2359
2345.65 2566
2346.11 2398
2346.57 2404
2347.02 2425
2347.48 2261
2347.94 2252
2348.39 2276
2348.85 2380
2349.31 2277
2349.76 2187
2350.22 2185
2350.68 2346
2351.14 2076
2351.59 2157
2352.05 2126
2352.51 1901
2352.96 2177
2353.42 2033
2353.88 1950
2354.34 2049
2354.79 1932
2355.25 2118
2355.71 2214
2356.17 2059
2356.62 2054
2357.08 1981
2357.54 2075
2358.00 1990
2358.46 2000
2358.91 2170
2359.37 2152
2359.83 1891
2360.29 2361
2360.74 2092
2361.20 2208
2361.66 2047
2362.12 1915
2362.58 2033
2363.04 2074
2363.49 2013
2363.95 1925
2364.41 1935
2364.87 1878
2365.33 2007
2365.79 2077
2366.24 2042
2366.70 2096
2367.16 2400
2367.62 2227
2368.08 2210
2368.54 2350
2369.00 2252
2369.46 2178
2369.91 2126
2370.37 2283
2370.83 1987
2371.29 2076
2371.75 2200
2372.21 2021
2372.67 2007
2373.13 2075
2373.59 1934
2374.05 2077
2374.51 2146
2374.97 2119
2375.42 2130
2375.88 2035
2376.34 2149
2376.80 2131
2377.26 2090
2377.72 2036
2378.18 2037
2378.64 2073
2379.10 2032
2379.56 2005
2380.02 2194
2380.48 2039
2380.94 2270
2381.40 2164
2381.86 2096
2382.32 2354
2382.78 2259
2383.24 2205
2383.70 2266
2384.16 2120
2384.62 2118
2385.08 2105
2385.54 2200
2386.00 2009
2386.47 1811
2386.93 2036
2387.39 1956
2387.85 1983
2388.31 1750
2388.77 1978
2389.23 2001
2389.69 1881
2390.15 1949
2390.61 2009
2391.07 2037
2391.53 1881
2391.99 2056
2392.46 2098
2392.92 2003
2393.38 2192
2393.84 1980
2394.30 1901
2394.76 2042
2395.22 2018
2395.68 1682
2396.15 1686
2396.61 1771
2397.07 1862
2397.53 1921
2397.99 1918
2398.45 2053
2398.92 1965
2399.38 1691
2399.84 1653
2400.30 1767
2400.76 1795
2401.23 1651
2401.69 1781
2402.15 1786
2402.61 2030
2403.07 1968
2403.54 2000
2404.00 1837
2404.46 1969
2404.92 2096
2405.38 2162
2405.85 2014
2406.31 1953
2406.77 1808
2407.23 2201
2407.70 2281
2408.16 2093
2408.62 1952
2409.08 2048
2409.55 1924
2410.01 2012
2410.47 1983
2410.94 1905
2411.40 1913
2411.86 1957
2412.32 1974
2412.79 2141
2413.25 2055
2413.71 2005
2414.18 2023
2414.64 2095
2415.10 2070
2415.57 2135
2416.03 2168
2416.49 2233
2416.96 2285
2417.42 2287
2417.88 2402
2418.35 2385
2418.81 2607
2419.28 2641
2419.74 2551
2420.20 2493
2420.67 2460
2421.13 2697
2421.59 2445
2422.06 2105
2422.52 2258
2422.99 2200
2423.45 2189
2423.91 2354
2424.38 2388
2424.84 2303
2425.31 2341
2425.77 2286
2426.24 2330
2426.70 2335
2427.16 2237
2427.63 2166
2428.09 2098
2428.56 2007
2429.02 2118
2429.49 1963
2429.95 2048
2430.42 2067
2430.88 1936
2431.35 2047
2431.81 2085
2432.28 2079
2432.74 1946
2433.21 2077
2433.67 2120
2434.14 1963
2434.60 2022
2435.07 2286
2435.53 2243
2436.00 2206
2436.46 2356
2436.93 2325
2437.39 2360
2437.86 2229
2438.32 2499
2438.79 2531
2439.26 2435
2439.72 2554
2440.19 2674
2440.65 2907
2441.12 2820
2441.58 2776
2442.05 2883
2442.52 2785
2442.98 2544
2443.45 2470
2443.91 2629
2444.38 2550
2444.85 2343
2445.31 2454
2445.78 2211
2446.24 2163
2446.71 1990
2447.18 1881
2447.64 1887
2448.11 1888
2448.58 1850
2449.04 1984
2449.51 1964
2449.98 1935
2450.44 1943
2450.91 2026
2451.38 2045
2451.84 1942
2452.31 2073
2452.78 1937
2453.24 2021
2453.71 1890
2454.18 1906
2454.64 1914
2455.11 1899
2455.58 1953
2456.05 1895
2456.51 2112
2456.98 2090
2457.45 1934
2457.92 1974
2458.38 2133
2458.85 2127
2459.32 2123
2459.79 2041
2460.25 2061
2460.72 2046
2461.19 2010
2461.66 1993
2462.12 1918
2462.59 1996
2463.06 1764
2463.53 1937
2464.00 1927
2464.46 1756
2464.93 1908
2465.40 1967
2465.87 2212
2466.34 2002
2466.80 1953
2467.27 2190
2467.74 1920
2468.21 1943
2468.68 2037
2469.15 1975
2469.61 2054
2470.08 2104
2470.55 2180
2471.02 2003
2471.49 1799
2471.96 1778
2472.43 1910
2472.89 2079
2473.36 1993
2473.83 1833
2474.30 1792
2474.77 1658
2475.24 1645
2475.71 1734
2476.18 1766
2476.65 1950
2477.12 1900
2477.59 1884
2478.05 1906
2478.52 1892
2478.99 2053
2479.46 2170
2479.93 2129
2480.40 2115
2480.87 2038
2481.34 2093
2481.81 2258
2482.28 1894
2482.75 1873
2483.22 2056
2483.69 2081
2484.16 2058
2484.63 1861
2485.10 1920
2485.57 2056
2486.04 1946
2486.51 2051
2486.98 1988
2487.45 2020
2487.92 2130
2488.39 2042
2488.86 2103
2489.33 2017
2489.80 1935
2490.27 1874
2490.74 1904
2491.21 1991
2491.68 2007
2492.15 2039
2492.62 2031
2493.10 1940
2493.57 1943
2494.04 2101
2494.51 2344
2494.98 2357
2495.45 2272
2495.92 1941
2496.39 2005
2496.86 2003
2497.33 2066
2497.80 2047
2498.28 1950
2498.75 1851
2499.22 1845
2499.69 1799
2500.16 1817
2500.63 1825
2501.10 1800
2501.58 1855
2502.05 1842
2502.52 1840
2502.99 1721
2503.46 2031
2503.93 1811
2504.41 1792
2504.88 1959
2505.35 1839
2505.82 1885
2506.29 1894
2506.76 1907
2507.24 1814
2507.71 2052
2508.18 2214
2508.65 2219
2509.13 2181
2509.60 2543
2510.07 2227
2510.54 2136
2511.01 2410
2511.49 2376
2511.96 2337
2512.43 2295
2512.90 2462
2513.38 2474
2513.85 2212
2514.32 2220
2514.80 2255
2515.27 2198
2515.74 2021
2516.21 1988
2516.69 1964
2517.16 2003
2517.63 2205
2518.11 2007
2518.58 2154
2519.05 2068
2519.53 2136
2520.00 2005
2520.47 1945
2520.95 1969
2521.42 2152
2521.89 2040
2522.37 1855
2522.84 1844
2523.31 1763
2523.79 1772
2524.26 1825
2524.73 1861
2525.21 1899
2525.68 1821
2526.16 1782
2526.63 2047
2527.10 1847
2527.58 2017
2528.05 1971
2528.52 1779
2529.00 1981
2529.47 2010
2529.95 1962
2530.42 1923
2530.90 2005
2531.37 1968
2531.84 2038
2532.32 2185
2532.79 2313
2533.27 1983
2533.74 2225
2534.22 2259
2534.69 2159
2535.17 2103
2535.64 2160
2536.12 2148
2536.59 1938
2537.07 1954
2537.54 1953
2538.02 1963
2538.49 2064
2538.97 2000
2539.44 1850
2539.92 2063
2540.39 2135
2540.87 2014
2541.34 1941
2541.82 2094
2542.29 2232
2542.77 2384
2543.24 2137
2543.72 1887
2544.19 2118
2544.67 2128
2545.14 2060
2545.62 2172
2546.10 2146
2546.57 2311
2547.05 2417
2547.52 2153
2548.00 2146
2548.47 2398
2548.95 2399
2549.43 2200
2549.90 2210
2550.38 2182
2550.86 2272
2551.33 2297
2551.81 2553
2552.28 2461
2552.76 2495
2553.24 2506
2553.71 2490
2554.19 2587
2554.67 2418
2555.14 2363
2555.62 2471
2556.10 2551
2556.57 2703
2557.05 2549
2557.53 2589
2558.00 2453
2558.48 2461
2558.96 2327
2559.43 2325
2559.91 2097
2560.39 2088
2560.86 2100
2561.34 1993
2561.82 2075
2562.30 1837
2562.77 1844
2563.25 1919
2563.73 1935
2564.21 1924
2564.68 1856
2565.16 1891
2565.64 1948
2566.12 1820
2566.59 1930
2567.07 1933
2567.55 1941
2568.03 1837
2568.50 1877
2568.98 1969
2569.46 1913
2569.94 1734
2570.42 1862
2570.89 1984
2571.37 1770
2571.85 1980
2572.33 2071
2572.81 1897
2573.28 1926
2573.76 2020
2574.24 1929
2574.72 1821
2575.20 1945
2575.68 2026
2576.15 2004
2576.63 1838
2577.11 1805
2577.59 1785
2578.07 1932
2578.55 1944
2579.03 1782
2579.50 1928
2579.98 2006
2580.46 1990
2580.94 1974
2581.42 1735
2581.90 1863
2582.38 1977
2582.86 2112
2583.34 1923
2583.82 1976
2584.30 1982
2584.77 1972
2585.25 1907
2585.73 1864
2586.21 1988
2586.69 1953
2587.17 2005
2587.65 1971
2588.13 1857
2588.61 1989
2589.09 2070
2589.57 2076
2590.05 1945
2590.53 2110
2591.01 2276
2591.49 1997
2591.97 1908
2592.45 1905
2592.93 1986
2593.41 2194
2593.89 2130
2594.37 2035
2594.85 2077
2595.33 2178
2595.81 2204
2596.29 2009
2596.77 2033
2597.25 2039
2597.73 2132
2598.21 2069
2598.69 1944
2599.17 1787
2599.65 1831
2600.14 1920
2600.62 1836
2601.10 1961
2601.58 1975
2602.06 1981
2602.54 1813
2603.02 1837
2603.50 1783
2603.98 1941
2604.46 1770
2604.95 1763
2605.43 1865
2605.91 2029
2606.39 2115
2606.87 1978
2607.35 1923
2607.83 1929
2608.31 1828
2608.80 2069
2609.28 2139
2609.76 2199
2610.24 2192
2610.72 2058
2611.20 2113
2611.69 2214
2612.17 1945
2612.65 1911
2613.13 2000
2613.61 2068
2614.10 1908
2614.58 1953
2615.06 1875
2615.54 1842
2616.02 1763
2616.51 1874
2616.99 1809
2617.47 1955
2617.95 1936
2618.44 1973
2618.92 1788
2619.40 1792
2619.88 1767
2620.37 1905
2620.85 2032
2621.33 1937
2621.81 1923
2622.30 1809
2622.78 1898
2623.26 2046
2623.75 1990
2624.23 2101
2624.71 1929
2625.19 1904
2625.68 2020
2626.16 1960
2626.64 1894
2627.13 1903
2627.61 1736
2628.09 1768
2628.58 1891
2629.06 1922
2629.54 1695
2630.03 1847
2630.51 1884
2630.99 1973
2631.48 2118
2631.96 1944
2632.45 2055
2632.93 2036
2633.41 1927
2633.90 2088
2634.38 2073
2634.86 2034
2635.35 2073
2635.83 2024
2636.32 1836
2636.80 1808
2637.28 2062
2637.77 1951
2638.25 1991
2638.74 2183
2639.22 1976
2639.71 1908
2640.19 2071
2640.68 2234
2641.16 2020
2641.64 2100
2642.13 2159
2642.61 2233
2643.10 2097
2643.58 2088
2644.07 2188
2644.55 1993
2645.04 1962
2645.52 1981
2646.01 1986
2646.49 1835
2646.98 1839
2647.46 2064
2647.95 1987
2648.43 1894
2648.92 1844
2649.40 1959
2649.89 2006
2650.37 1861
2650.86 1856
2651.34 1927
2651.83 1878
2652.32 1855
2652.80 1986
2653.29 2055
2653.77 2045
2654.26 1860
2654.74 1969
2655.23 2052
2655.72 2108
2656.20 2007
2656.69 2151
2657.17 2027
2657.66 2138
2658.15 1965
2658.63 2020
2659.12 2048
2659.60 2077
2660.09 1954
2660.58 1894
2661.06 2058
2661.55 1815
2662.04 1910
2662.52 1724
2663.01 1695
2663.49 1740
2663.98 1797
2664.47 1805
2664.95 1800
2665.44 1797
2665.93 1884
2666.42 1843
2666.90 1926
2667.39 1814
2667.88 1961
2668.36 1895
2668.85 2002
2669.34 2016
2669.82 1784
2670.31 1842
2670.80 1922
2671.29 2133
2671.77 2179
2672.26 2203
2672.75 2464
2673.24 2479
2673.72 2503
2674.21 2559
2674.70 2546
2675.19 2418
2675.67 2465
2676.16 2522
2676.65 2313
2677.14 2323
2677.62 2486
2678.11 2387
2678.60 2409
2679.09 2432
2679.58 2323
2680.06 2342
2680.55 2242
2681.04 2337
2681.53 2511
2682.02 2479
2682.51 2390
2682.99 2621
2683.48 2459
2683.97 2329
2684.46 2529
2684.95 2541
2685.44 2504
2685.92 2389
2686.41 2404
2686.90 2281
2687.39 2294
2687.88 2387
2688.37 2264
2688.86 2084
2689.35 1951
2689.83 2083
2690.32 2058
2690.81 2007
2691.30 2094
2691.79 2068
2692.28 2047
2692.77 2121
2693.26 2292
2693.75 2073
2694.24 2158
2694.73 1992
2695.22 2062
2695.71 1877
2696.20 1971
2696.68 2170
2697.17 2015
2697.66 2037
2698.15 2058
2698.64 2088
2699.13 2048
2699.62 2109
2700.11 2094
2700.60 2220
2701.09 2067
2701.58 1927
2702.07 2050
2702.56 2053
2703.05 2305
2703.54 2119
2704.03 2024
2704.52 2253
2705.01 2111
2705.50 2086
2706.00 2286
2706.49 2036
2706.98 2076
2707.47 1930
2707.96 1942
2708.45 1744
2708.94 1863
2709.43 1859
2709.92 1989
2710.41 2047
2710.90 2006
2711.39 1869
2711.88 1735
2712.37 1756
2712.87 2038
2713.36 1940
2713.85 1864
2714.34 1903
2714.83 1877
2715.32 2001
2715.81 2006
2716.30 1926
2716.80 1786
2717.29 1842
2717.78 2042
2718.27 2090
2718.76 2039
2719.25 2123
2719.75 2047
2720.24 2076
2720.73 2048
2721.22 2203
2721.71 2225
2722.20 2108
2722.70 2481
2723.19 2352
2723.68 2128
2724.17 2235
2724.66 2016
2725.16 1954
2725.65 2049
2726.14 2013
2726.63 1941
2727.13 1884
2727.62 1857
2728.11 1837
2728.60 1769
2729.10 1876
2729.59 2006
2730.08 1961
2730.57 2079
2731.07 1919
2731.56 1970
2732.05 1851
2732.54 1880
2733.04 1857
2733.53 1922
2734.02 1976
2734.52 2106
2735.01 1987
2735.50 2097
2736.00 2176
2736.49 2034
2736.98 2023
2737.47 1902
2737.97 1927
2738.46 2030
2738.95 2161
2739.45 2040
2739.94 2120
2740.44 1840
2740.93 1847
2741.42 1926
2741.92 1797
2742.41 1797
2742.90 1766
2743.40 1720
2743.89 1900
2744.39 1923
2744.88 1666
2745.37 1792
2745.87 1887
2746.36 1875
2746.86 1787
2747.35 1781
2747.84 1804
2748.34 1838
2748.83 1934
2749.33 2037
2749.82 1989
2750.32 1943
2750.81 1926
2751.30 1760
2751.80 1890
2752.29 2007
2752.79 2152
2753.28 1922
2753.78 1916
2754.27 1815
2754.77 1892
2755.26 1889
2755.76 1934
2756.25 2163
2756.75 2021
2757.24 1931
2757.74 2202
2758.23 2270
2758.73 2237
2759.22 2029
2759.72 2122
2760.21 2022
2760.71 1932
2761.20 1807
2761.70 1982
2762.20 2074
2762.69 1883
2763.19 1827
2763.68 1866
2764.18 1952
2764.67 2000
2765.17 1985
2765.67 1939
2766.16 2020
2766.66 1846
2767.15 1954
2767.65 2067
2768.14 1929
2768.64 1754
2769.14 1840
2769.63 1908
2770.13 1866
2770.63 1953
2771.12 1991
2771.62 1967
2772.11 2042
2772.61 2215
2773.11 2196
2773.60 2154
2774.10 2060
2774.60 2094
2775.09 2087
2775.59 2293
2776.09 2450
2776.58 2397
2777.08 2479
2777.58 2469
2778.07 2406
2778.57 2304
2779.07 2178
2779.57 2090
2780.06 2134
2780.56 2173
2781.06 2188
2781.55 2134
2782.05 1908
2782.55 1828
2783.05 1857
2783.54 2021
2784.04 2108
2784.54 2039
2785.04 2112
2785.53 2164
2786.03 2101
2786.53 2057
2787.03 1909
2787.52 1887
2788.02 1963
2788.52 1751
2789.02 1907
2789.52 1813
2790.01 1767
2790.51 1681
2791.01 1724
2791.51 1727
2792.01 1844
2792.50 1867
2793.00 1767
2793.50 1817
2794.00 1973
2794.50 2091
2795.00 2134
2795.50 2207
2795.99 2427
2796.49 2434
2796.99 2540
2797.49 2750
2797.99 2575
2798.49 2649
2798.99 2697
2799.48 2588
2799.98 2292
2800.48 2546
2800.98 2552
2801.48 2288
2801.98 2271
2802.48 2074
2802.98 2031
2803.48 2144
2803.98 2125
2804.48 2242
2804.97 2316
2805.47 2321
2805.97 2308
2806.47 2397
2806.97 2766
2807.47 2956
2807.97 3016
2808.47 3273
2808.97 3301
2809.47 3200
2809.97 3349
2810.47 3065
2810.97 3017
2811.47 2690
2811.97 2518
2812.47 2456
2812.97 2574
2813.47 2472
2813.97 2264
2814.47 2156
2814.97 2232
2815.47 2111
2815.97 1990
2816.47 2181
2816.97 2116
2817.47 2233
2817.97 2181
2818.47 2349
2818.97 2350
2819.47 2156
2819.98 2489
2820.48 2581
2820.98 2734
2821.48 2561
2821.98 2486
2822.48 2582
2822.98 2301
2823.48 2324
2823.98 2266
2824.48 2307
2824.98 2243
2825.49 2156
2825.99 2101
2826.49 2103
2826.99 2079
2827.49 2196
2827.99 2127
2828.49 2221
2828.99 2243
2829.50 2114
2830.00 2017
2830.50 2087
2831.00 2180
2831.50 2026
2832.00 2076
2832.51 1963
2833.01 1974
2833.51 2005
2834.01 2268
2834.51 2160
2835.02 1986
2835.52 1933
2836.02 2032
2836.52 2190
2837.02 2166
2837.53 2005
2838.03 2134
2838.53 2176
2839.03 2195
2839.54 2178
2840.04 2166
2840.54 1991
2841.04 1875
2841.55 1960
2842.05 2016
2842.55 2032
2843.05 2136
2843.56 1944
2844.06 2030
2844.56 2189
2845.07 2208
2845.57 2034
2846.07 2162
2846.57 2372
2847.08 2317
2847.58 2500
2848.08 2590
2848.59 2441
2849.09 2560
2849.59 2415
2850.10 2375
2850.60 2293
2851.10 2184
2851.61 2274
2852.11 2303
2852.61 2158
2853.12 2163
2853.62 2194
2854.12 2073
2854.63 1905
2855.13 2061
2855.64 2061
2856.14 1949
2856.64 2035
2857.15 2076
2857.65 2032
2858.16 2125
2858.66 2112
2859.16 2035
2859.67 1977
2860.17 2047
2860.68 2002
2861.18 2077
2861.69 2042
2862.19 2053
2862.69 1997
2863.20 1958
2863.70 2070
2864.21 2122
2864.71 1853
2865.22 1742
2865.72 1712
2866.23 1897
2866.73 1914
2867.24 1928
2867.74 1882
2868.25 1938
2868.75 2000
2869.26 1877
2869.76 1947
2870.27 1884
2870.77 1842
2871.28 1955
2871.78 1952
2872.29 2043
2872.79 1991
2873.30 1975
2873.80 1925
2874.31 2273
2874.81 2278
2875.32 2242
2875.83 2026
2876.33 1983
2876.84 2117
2877.34 2199
2877.85 2225
2878.35 1986
2878.86 2140
2879.37 2130
2879.87 2068
2880.38 2140
2880.88 2337
2881.39 2466
2881.90 2727
2882.40 2550
2882.91 2441
2883.41 2544
2883.92 2752
2884.43 2838
2884.93 2719
2885.44 2738
2885.95 2472
2886.45 2707
2886.96 2674
2887.47 2675
2887.97 2868
2888.48 2531
2888.99 2646
2889.49 2565
2890.00 2645
2890.51 2638
2891.01 2555
2891.52 2268
2892.03 2294
2892.54 2226
2893.04 2443
2893.55 2374
2894.06 2286
2894.56 2388
2895.07 2628
2895.58 2797
2896.09 2861
2896.59 2736
2897.10 2563
2897.61 2555
2898.12 2598
2898.62 2394
2899.13 2560
2899.64 2547
2900.15 2483
2900.65 2493
2901.16 2470
2901.67 2717
2902.18 2619
2902.69 2436
2903.19 2797
2903.70 2976
2904.21 2847
2904.72 2795
2905.23 2935
2905.73 2466
2906.24 2454
2906.75 2507
2907.26 2436
2907.77 2350
2908.28 2432
2908.79 2243
2909.29 2243
2909.80 2121
2910.31 2074
2910.82 2028
2911.33 2084
2911.84 2136
2912.35 2032
2912.85 2048
2913.36 2285
2913.87 2253
2914.38 2020
2914.89 2123
2915.40 1998
2915.91 2066
2916.42 1998
2916.93 2028
2917.44 2188
2917.95 2122
2918.45 1919
2918.96 1865
2919.47 2055
2919.98 2200
2920.49 2157
2921.00 2061
2921.51 2011
2922.02 2144
2922.53 2186
2923.04 2235
2923.55 2583
2924.06 2492
2924.57 2501
2925.08 2868
2925.59 2758
2926.10 2817
2926.61 2830
2927.12 2713
2927.63 2700
2928.14 2624
2928.65 2481
2929.16 2385
2929.67 2273
2930.18 2209
2930.69 2110
2931.20 2301
2931.71 1954
2932.22 1884
2932.73 2139
2933.25 2149
2933.76 1949
2934.27 2054
2934.78 1930
2935.29 2105
2935.80 2189
2936.31 2067
2936.82 2224
2937.33 2390
2937.84 2099
2938.35 2131
2938.87 2210
2939.38 2161
2939.89 2348
2940.40 2059
2940.91 2000
2941.42 2211
2941.93 2110
2942.44 2178
2942.96 2288
2943.47 2348
2943.98 2283
2944.49 2408
2945.00 2545
2945.51 2607
2946.03 2800
2946.54 2785
2947.05 3076
2947.56 2964
2948.07 2869
2948.59 2861
2949.10 2551
2949.61 2654
2950.12 2648
2950.63 2532
2951.15 2521
2951.66 2378
2952.17 2195
2952.68 2244
2953.19 2027
2953.71 2184
2954.22 2162
2954.73 2029
2955.24 1993
2955.76 2091
2956.27 2008
2956.78 2104
2957.30 2016
2957.81 1842
2958.32 2003
2958.83 2049
2959.35 2057
2959.86 2261
2960.37 2340
2960.89 2384
2961.40 2481
2961.91 2458
2962.43 2484
2962.94 2371
2963.45 2389
2963.96 2400
2964.48 2437
2964.99 2541
2965.51 2290
2966.02 2267
2966.53 2327
2967.05 2437
2967.56 2212
2968.07 2098
2968.59 1941
2969.10 2105
2969.61 1975
2970.13 2064
2970.64 2012
2971.16 2029
2971.67 2052
2972.18 2253
2972.70 2115
2973.21 1988
2973.73 2122
2974.24 2076
2974.75 2171
2975.27 2042
2975.78 2022
2976.30 2035
2976.81 2162
2977.33 2155
2977.84 2029
2978.36 2147
2978.87 2279
2979.38 2178
2979.90 1989
2980.41 2106
2980.93 2295
2981.44 2217
2981.96 2089
2982.47 2126
2982.99 2005
2983.50 2221
2984.02 2271
2984.53 2488
2985.05 2701
2985.56 2642
2986.08 2256
2986.59 2471
2987.11 2574
2987.63 2492
2988.14 2584
2988.66 2620
2989.17 2619
2989.69 2392
2990.20 2428
2990.72 2538
2991.23 2542
2991.75 2519
2992.27 2450
2992.78 2454
2993.30 2528
2993.81 2507
2994.33 2542
2994.84 2717
2995.36 2715
2995.88 2505
2996.39 2757
2996.91 2897
2997.43 3086
2997.94 3120
2998.46 3263
2998.97 3057
2999.49 3123
3000.01 3287
3000.52 3354
3001.04 3345
3001.56 3202
3002.07 3315
3002.59 3283
3003.11 3809
3003.62 4363
3004.14 4854
3004.66 4935
3005.17 5210
3005.69 5989
3006.21 5734
3006.72 5446
3007.24 5206
3007.76 5057
3008.28 4761
3008.79 4312
3009.31 3810
3009.83 3597
3010.34 3159
3010.86 2884
3011.38 2586
3011.90 2500
3012.41 2629
3012.93 2466
3013.45 2492
3013.97 2541
3014.48 2478
3015.00 2608
3015.52 2485
3016.04 2536
3016.56 2678
3017.07 2574
3017.59 2527
3018.11 2561
3018.63 2468
3019.15 2682
3019.66 2614
3020.18 2706
3020.70 2545
3021.22 2344
3021.74 2578
3022.26 2577
3022.77 2527
3023.29 2395
3023.81 2607
3024.33 2992
3024.85 2808
3025.37 2535
3025.88 2520
3026.40 2651
3026.92 2962
3027.44 2580
3027.96 2519
3028.48 2483
3029.00 2332
3029.52 2422
3030.04 2420
3030.55 2405
3031.07 2336
3031.59 2540
3032.11 2573
3032.63 2347
3033.15 2439
3033.67 2467
3034.19 2364
3034.71 2572
3035.23 2467
3035.75 2294
3036.27 2389
3036.79 2469
3037.31 2414
3037.83 2477
3038.35 2413
3038.87 2314
3039.39 2379
3039.91 2246
3040.42 2278
3040.94 2287
3041.46 2275
3041.98 2279
3042.50 2093
3043.03 2040
3043.55 2230
3044.07 2285
3044.59 2128
3045.11 2093
3045.63 2241
3046.15 2064
3046.67 2229
3047.19 2084
3047.71 2096
3048.23 2265
3048.75 2282
3049.27 2158
3049.79 2119
3050.31 2254
3050.83 2128
3051.35 2288
3051.87 2208
3052.39 2066
3052.92 2007
3053.44 2211
3053.96 2064
3054.48 2008
3055.00 2082
3055.52 2005
3056.04 2113
3056.56 2104
3057.09 1969
3057.61 1909
3058.13 1914
3058.65 2003
3059.17 2029
3059.69 2215
3060.21 2209
3060.74 2114
3061.26 2024
3061.78 1976
3062.30 1924
3062.82 2167
3063.34 2228
3063.87 2163
3064.39 2253
3064.91 2439
3065.43 2258
3065.95 2245
3066.48 2284
3067.00 2225
3067.52 2162
3068.04 2452
3068.57 2568
3069.09 2455
3069.61 2457
3070.13 2433
3070.66 2326
3071.18 2353
3071.70 2347
3072.22 2333
3072.75 2309
3073.27 2311
3073.79 2485
3074.31 2517
3074.84 2366
3075.36 2291
3075.88 2406
3076.41 2338
3076.93 2347
3077.45 2567
3077.97 2548
3078.50 2398
3079.02 2427
3079.54 2753
3080.07 2780
3080.59 2701
3081.11 2715
3081.64 2643
3082.16 2818
3082.68 2786
3083.21 2989
3083.73 2881
3084.26 3051
3084.78 2820
3085.30 2764
3085.83 2720
3086.35 2908
3086.87 2707
3087.40 2511
3087.92 2536
3088.45 2504
3088.97 2441
3089.49 2467
3090.02 2745
3090.54 2689
3091.07 2772
3091.59 2564
3092.11 2517
3092.64 2577
3093.16 2553
3093.69 2683
3094.21 2738
3094.74 2547
3095.26 2801
3095.79 3007
3096.31 2886
3096.84 2902
3097.36 3012
3097.89 3189
3098.41 3058
3098.93 3066
3099.46 3293
3099.98 3783
3100.51 4228
3101.03 4871
3101.56 5570
3102.09 6626
3102.61 7881
3103.14 8878
3103.66 10046
3104.19 10656
3104.71 10615
3105.24 10499
3105.76 9648
3106.29 8275
3106.81 7321
3107.34 6218
3107.86 5376
3108.39 4618
3108.92 4052
3109.44 3937
3109.97 3586
3110.49 3613
3111.02 3672
3111.55 3545
3112.07 3936
3112.60 3935
3113.12 3738
3113.65 3587
3114.18 3460
3114.70 3220
3115.23 3277
3115.75 2916
3116.28 2662
3116.81 2722
3117.33 2801
3117.86 2606
3118.39 2459
3118.91 2496
3119.44 2578
3119.97 2586
3120.49 2800
3121.02 2712
3121.55 2976
3122.07 3154
3122.60 3235
3123.13 3143
3123.65 3032
3124.18 2893
3124.71 3025
3125.24 2840
3125.76 2603
3126.29 2664
3126.82 2405
3127.34 2536
3127.87 2510
3128.40 2708
3128.93 2712
3129.45 2578
3129.98 2678
3130.51 2528
3131.04 2404
3131.56 2578
3132.09 2583
3132.62 2696
3133.15 2518
3133.68 2259
3134.20 2391
3134.73 2412
3135.26 2274
3135.79 2389
3136.32 2399
3136.84 2382
3137.37 2516
3137.90 2531
3138.43 2622
3138.96 2681
3139.48 2432
3140.01 2296
3140.54 2461
3141.07 2428
3141.60 2429
3142.13 2079
3142.66 2199
3143.18 2424
3143.71 2280
3144.24 2469
3144.77 2678
3145.30 2583
3145.83 2593
3146.36 2614
3146.89 2599
3147.41 2869
3147.94 2782
3148.47 2952
3149.00 3016
3149.53 2824
3150.06 2835
3150.59 2689
3151.12 2773
3151.65 2838
3152.18 2856
3152.71 2790
3153.24 2522
3153.77 2436
3154.30 2493
3154.82 2544
3155.35 2610
3155.88 2498
3156.41 2498
3156.94 2551
3157.47 2618
3158.00 2688
3158.53 2741
3159.06 2623
3159.59 2530
3160.12 2434
3160.65 2633
3161.18 2502
3161.71 2421
3162.24 2675
3162.77 2486
3163.30 2593
3163.83 2298
3164.37 2301
3164.90 2151
3165.43 2071
3165.96 2115
3166.49 2301
3167.02 2232
3167.55 2183
3168.08 2043
3168.61 2088
3169.14 2145
3169.67 2183
3170.20 2265
3170.73 2186
3171.26 2039
3171.80 2156
3172.33 2467
3172.86 2280
3173.39 2133
3173.92 2369
3174.45 2365
3174.98 2421
3175.51 2397
3176.05 2470
3176.58 2524
3177.11 2558
3177.64 2503
3178.17 2457
3178.70 2351
3179.23 2418
3179.77 2567
3180.30 2402
3180.83 2280
3181.36 2198
3181.89 2318
3182.43 2247
3182.96 2296
3183.49 2080
3184.02 2078
3184.55 2197
3185.09 2093
3185.62 2212
3186.15 2061
3186.68 2139
3187.21 2023
3187.75 2200
3188.28 2202
3188.81 2193
3189.34 2253
3189.88 2189
3190.41 2081
3190.94 2270
3191.47 2250
3192.01 2179
3192.54 2193
3193.07 2176
3193.61 2149
3194.14 2124
3194.67 2149
3195.20 2265
3195.74 2451
3196.27 2137
3196.80 2008
3197.34 2090
3197.87 2247
3198.40 2289
3198.94 2117
3199.47 2059
3200.00 2108
3200.54 2070
3201.07 2108
3201.60 2421
3202.14 2373
3202.67 2582
3203.21 2431
3203.74 2205
3204.27 2489
3204.81 2572
3205.34 2785
3205.87 2471
3206.41 2320
3206.94 2406
3207.48 2696
3208.01 2459
3208.54 2573
3209.08 2622
3209.61 2688
3210.15 2861
3210.68 2846
3211.22 3011
3211.75 2997
3212.28 2949
3212.82 2988
3213.35 2909
3213.89 2861
3214.42 2835
3214.96 2506
3215.49 2700
3216.03 2547
3216.56 2608
3217.10 2725
3217.63 2629
3218.17 2789
3218.70 2743
3219.24 2633
3219.77 2686
3220.31 2728
3220.84 2654
3221.38 2697
3221.91 2844
3222.45 2739
3222.98 2847
3223.52 2731
3224.05 2729
3224.59 2686
3225.12 2707
3225.66 2971
3226.19 2895
3226.73 2745
3227.27 2528
3227.80 2545
3228.34 2630
3228.87 2539
3229.41 2432
3229.94 2500
3230.48 2470
3231.02 2423
3231.55 2497
3232.09 2572
3232.62 2456
3233.16 2696
3233.70 2653
3234.23 2704
3234.77 2614
3235.31 2537
3235.84 2710
3236.38 2749
3236.91 2788
3237.45 2781
3237.99 2808
3238.52 3108
3239.06 3039
3239.60 3220
3240.13 3439
3240.67 3234
3241.21 3130
3241.75 2899
3242.28 2806
3242.82 2884
3243.36 2609
3243.89 2723
3244.43 2903
3244.97 2840
3245.50 2931
3246.04 3034
3246.58 2882
3247.12 2902
3247.65 2864
3248.19 2943
3248.73 2977
3249.27 2901
3249.80 2823
3250.34 2887
3250.88 2879
3251.42 2983
3251.95 3014
3252.49 3119
3253.03 2988
3253.57 2936
3254.11 3107
3254.64 3001
3255.18 3150
3255.72 3109
3256.26 3048
3256.80 3049
3257.33 3069
3257.87 3071
3258.41 3219
3258.95 3360
3259.49 3743
3260.02 3995
3260.56 4231
3261.10 4343
3261.64 4732
3262.18 5003
3262.72 5213
3263.26 5421
3263.79 6046
3264.33 6483
3264.87 6879
3265.41 7947
3265.95 9366
3266.49 9340
3267.03 10145
3267.57 10903
3268.11 10816
3268.64 11135
3269.18 10306
3269.72 9729
3270.26 8310
3270.80 7245
3271.34 6764
3271.88 5774
3272.42 4673
3272.96 4096
3273.50 4009
3274.04 3783
3274.58 3587
3275.12 3621
3275.66 3509
3276.20 3459
3276.74 3404
3277.28 3239
3277.82 3618
3278.36 3739
3278.90 3511
3279.44 3371
3279.98 3574
3280.52 3519
3281.06 3472
3281.60 3312
3282.14 3325
3282.68 3363
3283.22 3367
3283.76 3486
3284.30 3684
3284.84 3546
3285.38 3584
3285.92 3602
3286.46 3679
3287.00 3661
3287.54 3943
3288.08 4001
3288.62 3983
3289.16 3638
3289.70 3687
3290.24 3834
3290.79 3717
3291.33 3645
3291.87 3642
3292.41 4041
3292.95 3835
3293.49 4080
3294.03 4522
3294.57 5035
3295.11 4910
3295.66 5166
3296.20 5406
3296.74 5544
3297.28 5637
3297.82 5850
3298.36 5637
3298.90 5203
3299.45 4715
3299.99 4537
3300.53 4409
3301.07 4188
3301.61 3808
3302.16 3489
3302.70 3777
3303.24 3614
3303.78 3773
3304.32 3485
3304.87 3497
3305.41 3411
3305.95 3705
3306.49 3512
3307.03 3293
3307.58 3358
3308.12 3321
3308.66 3106
3309.20 3290
3309.75 3247
3310.29 3208
3310.83 2962
3311.37 2877
3311.92 3062
3312.46 3032
3313.00 2937
3313.54 3333
3314.09 3540
3314.63 3343
3315.17 3341
3315.72 3567
3316.26 3704
3316.80 3879
3317.35 3746
3317.89 3781
3318.43 3929
3318.97 3787
3319.52 3542
3320.06 3863
3320.60 3593
3321.15 3863
3321.69 4198
3322.23 4284
3322.78 4121
3323.32 3894
3323.87 3745
3324.41 3829
3324.95 3907
3325.50 3733
3326.04 3557
3326.58 3641
3327.13 3414
3327.67 3322
3328.22 3404
3328.76 3331
3329.30 3190
3329.85 3338
3330.39 3579
3330.94 3878
3331.48 4542
3332.03 5055
3332.57 6235
3333.11 7702
3333.66 9178
3334.20 11320
3334.75 14280
3335.29 16421
3335.84 19505
3336.38 21225
3336.93 23575
3337.47 24152
3338.02 23388
3338.56 21610
3339.11 19931
3339.65 17807
3340.20 14817
3340.74 12925
3341.29 10785
3341.83 8788
3342.38 7457
3342.92 6358
3343.47 5533
3344.01 4908
3344.56 4642
3345.10 4469
3345.65 4209
3346.19 3992
3346.74 3656
3347.28 3812
3347.83 3877
3348.38 4019
3348.92 4037
3349.47 3889
3350.01 3999
3350.56 3912
3351.10 4089
3351.65 4132
3352.20 4363
3352.74 4307
3353.29 4350
3353.83 4548
3354.38 4421
3354.93 4460
3355.47 4000
3356.02 4001
3356.56 3687
3357.11 3607
3357.66 3503
3358.20 3563
3358.75 3363
3359.30 3129
3359.84 2951
3360.39 3062
3360.94 2861
3361.48 2816
3362.03 3068
3362.58 2937
3363.12 2907
3363.67 2832
3364.22 2994
3364.76 3050
3365.31 3417
3365.86 3169
3366.41 3247
3366.95 3024
3367.50 3207
3368.05 3281
3368.59 3212
3369.14 3195
3369.69 3366
3370.24 3138
3370.78 3483
3371.33 3392
3371.88 3564
3372.43 3855
3372.97 4025
3373.52 4209
3374.07 4200
3374.62 4330
3375.17 4491
3375.71 4472
3376.26 4538
3376.81 4400
3377.36 4056
3377.91 3694
3378.45 3711
3379.00 3467
3379.55 3229
3380.10 3170
3380.65 2935
3381.19 2953
3381.74 3040
3382.29 3088
3382.84 2869
3383.39 2748
3383.94 2739
3384.49 2673
3385.03 2766
3385.58 2801
3386.13 2906
3386.68 2781
3387.23 2695
3387.78 2742
3388.33 2745
3388.88 2951
3389.42 2851
3389.97 2659
3390.52 2516
3391.07 2492
3391.62 2566
3392.17 2578
3392.72 2565
3393.27 2428
3393.82 2540
3394.37 2261
3394.92 2300
3395.47 2382
3396.02 2361
3396.57 2293
3397.11 2201
3397.66 2260
3398.21 2273
3398.76 2258
3399.31 2400
3399.86 2489
3400.41 2219
3400.96 2243
3401.51 2155
3402.06 2260
3402.61 2196
3403.16 2269
3403.71 2183
3404.26 2253
3404.81 2178
3405.36 2144
3405.91 2336
3406.46 2409
3407.02 2311
3407.57 2176
3408.12 2300
3408.67 2381
3409.22 2527
3409.77 2430
3410.32 2456
3410.87 2699
3411.42 2743
3411.97 2781
3412.52 2911
3413.07 3020
3413.62 2898
3414.17 2869
3414.73 2700
3415.28 2750
3415.83 2819
3416.38 2787
3416.93 2515
3417.48 2473
3418.03 2504
3418.58 2548
3419.14 2475
3419.69 2405
3420.24 2333
3420.79 2407
3421.34 2353
3421.89 2414
3422.44 2497
3423.00 2518
3423.55 2573
3424.10 2708
3424.65 2992
3425.20 3013
3425.76 3015
3426.31 2999
3426.86 2943
3427.41 2674
3427.96 2573
3428.52 2773
3429.07 2570
3429.62 2496
3430.17 2575
3430.72 2590
3431.28 2447
3431.83 2417
3432.38 2216
3432.93 2249
3433.49 2475
3434.04 2270
3434.59 2279
3435.14 2279
3435.70 2302
3436.25 2375
3436.80 2457
3437.36 2537
3437.91 2466
3438.46 2445
3439.01 2498
3439.57 2637
3440.12 2793
3440.67 2549
3441.23 2587
3441.78 2703
3442.33 2714
3442.89 2615
3443.44 2580
3443.99 2512
3444.55 2576
3445.10 2374
3445.65 2408
3446.21 2259
3446.76 2220
3447.31 2285
3447.87 2262
3448.42 2219
3448.98 2210
3449.53 2175
3450.08 2276
3450.64 2173
3451.19 2186
3451.75 2257
3452.30 1994
3452.85 2099
3453.41 2067
3453.96 2034
3454.52 2068
3455.07 2050
3455.62 1952
3456.18 1955
3456.73 2153
3457.29 2104
3457.84 2211
3458.40 2186
3458.95 2189
3459.51 2064
3460.06 2305
3460.62 2319
3461.17 2253
3461.72 2339
3462.28 2306
3462.83 2175
3463.39 2149
3463.94 2167
3464.50 2200
3465.05 1956
3465.61 2112
3466.17 2242
3466.72 2460
3467.28 2352
3467.83 2361
3468.39 2490
3468.94 2433
3469.50 2485
3470.05 2670
3470.61 2631
3471.16 2502
3471.72 2676
3472.27 2789
3472.83 2641
3473.39 2656
3473.94 2551
3474.50 2485
3475.05 2590
3475.61 2540
3476.17 2642
3476.72 2552
3477.28 2601
3477.83 2949
3478.39 2757
3478.95 2829
3479.50 2894
3480.06 3001
3480.61 3009
3481.17 2851
3481.73 3088
3482.28 3010
3482.84 2933
3483.40 3012
3483.95 2971
3484.51 2995
3485.07 2863
3485.62 3018
3486.18 3007
3486.74 3074
3487.29 2896
3487.85 2952
3488.41 3347
3488.97 3479
3489.52 3564
3490.08 4305
3490.64 5236
3491.19 5735
3491.75 6403
3492.31 6864
3492.87 7386
3493.42 7434
3493.98 7352
3494.54 7426
3495.09 7076
3495.65 6515
3496.21 6506
3496.77 6166
3497.33 5977
3497.88 5898
3498.44 6411
3499.00 7374
3499.56 7970
3500.11 7713
3500.67 8263
3501.23 8401
3501.79 8302
3502.35 8053
3502.90 7658
3503.46 7162
3504.02 6876
3504.58 7318
3505.14 7191
3505.70 6960
3506.25 7152
3506.81 7497
3507.37 7269
3507.93 6819
3508.49 6657
3509.05 5680
3509.61 5617
3510.16 5286
3510.72 4924
3511.28 4627
3511.84 4335
3512.40 3856
3512.96 3535
3513.52 3622
3514.08 3393
3514.63 3234
3515.19 3110
3515.75 3073
3516.31 2916
3516.87 2812
3517.43 2803
3517.99 3006
3518.55 3056
3519.11 2985
3519.67 3037
3520.23 3138
3520.79 3215
3521.35 2989
3521.91 2996
3522.47 3105
3523.03 3138
3523.59 3170
3524.15 2937
3524.71 2848
3525.26 2891
3525.82 2870
3526.38 2517
3526.94 2604
3527.50 2617
3528.07 2531
3528.63 2576
3529.19 2404
3529.75 2481
3530.31 2509
3530.87 2386
3531.43 2406
3531.99 2514
3532.55 2644
3533.11 2409
3533.67 2545
3534.23 2632
3534.79 2826
3535.35 2755
3535.91 2688
3536.47 2701
3537.03 2935
3537.59 3046
3538.15 2782
3538.72 2758
3539.28 2901
3539.84 2876
3540.40 2945
3540.96 2832
3541.52 2829
3542.08 2877
3542.64 3078
3543.20 3181
3543.77 3082
3544.33 2933
3544.89 3135
3545.45 3299
3546.01 3217
3546.57 2844
3547.14 2642
3547.70 2685
3548.26 2536
3548.82 2469
3549.38 2208
3549.94 2496
3550.51 2505
3551.07 2187
3551.63 2146
3552.19 2125
3552.75 2182
3553.32 2202
3553.88 2217
3554.44 2053
3555.00 2130
3555.56 2119
3556.13 1931
3556.69 2107
3557.25 2252
3557.81 2239
3558.38 2262
3558.94 2356
3559.50 2414
3560.06 2296
3560.63 2269
3561.19 2315
3561.75 2319
3562.32 2294
3562.88 2372
3563.44 2477
3564.00 2436
3564.57 2497
3565.13 2331
3565.69 2302
3566.26 2168
3566.82 2029
3567.38 2083
3567.95 2109
3568.51 2150
3569.07 2149
3569.64 1974
3570.20 2015
3570.76 2033
3571.33 2125
3571.89 2092
3572.45 2264
3573.02 2072
3573.58 2203
3574.15 2168
3574.71 2299
3575.27 2282
3575.84 2534
3576.40 2556
3576.96 2433
3577.53 2479
3578.09 2504
3578.66 2424
3579.22 2551
3579.79 2476
3580.35 2292
3580.91 2320
3581.48 2455
3582.04 2422
3582.61 2254
3583.17 2115
3583.74 2028
3584.30 2197
3584.87 2385
3585.43 2391
3585.99 2172
3586.56 2119
3587.12 2310
3587.69 2215
3588.25 2098
3588.82 2084
3589.38 2188
3589.95 2155
3590.51 2254
3591.08 2080
3591.64 2060
3592.21 2053
3592.77 2242
3593.34 2261
3593.91 2147
3594.47 2325
3595.04 2203
3595.60 2183
3596.17 2229
3596.73 2069
3597.30 1846
3597.86 2103
3598.43 2118
3599.00 2099
3599.56 2164
3600.13 2155
3600.69 2126
3601.26 2202
3601.82 2136
3602.39 2018
3602.96 2160
3603.52 2033
3604.09 2018
3604.65 2095
3605.22 2087
3605.79 2036
3606.35 2056
3606.92 2139
3607.49 2103
3608.05 1949
3608.62 1864
3609.19 1919
3609.75 1911
3610.32 1900
3610.89 1880
3611.45 1828
3612.02 1865
3612.59 1886
3613.15 2034
3613.72 2018
3614.29 1946
3614.85 2111
3615.42 2254
3615.99 2444
3616.55 2475
3617.12 2727
3617.69 3000
3618.26 3180
3618.82 3393
3619.39 3501
3619.96 3728
3620.53 3736
3621.09 3851
3621.66 3390
3622.23 3352
3622.80 3101
3623.36 2565
3623.93 2415
3624.50 2292
3625.07 2221
3625.63 2007
3626.20 1887
3626.77 1981
3627.34 2096
3627.91 1807
3628.47 1870
3629.04 1928
3629.61 2031
3630.18 1829
3630.75 2034
3631.31 1980
3631.88 1757
3632.45 2073
3633.02 2077
3633.59 1915
3634.16 1839
3634.73 2013
3635.29 2012
3635.86 1924
3636.43 2131
3637.00 2150
3637.57 2146
3638.14 2123
3638.71 2225
3639.28 2435
3639.84 2763
3640.41 2874
3640.98 3093
3641.55 3235
3642.12 3605
3642.69 3778
3643.26 3732
3643.83 3938
3644.40 3640
3644.97 3291
3645.54 3117
3646.11 2920
3646.67 2740
3647.24 2904
3647.81 2749
3648.38 2613
3648.95 2674
3649.52 2505
3650.09 2566
3650.66 2711
3651.23 2512
3651.80 2723
3652.37 2746
3652.94 2783
3653.51 2802
3654.08 2943
3654.65 2925
3655.22 2836
3655.79 2848
3656.36 3103
3656.93 2973
3657.50 3094
3658.07 3165
3658.64 3248
3659.21 3169
3659.78 3247
3660.35 3396
3660.93 3621
3661.50 3653
3662.07 3311
3662.64 3331
3663.21 3248
3663.78 3107
3664.35 3015
3664.92 2809
3665.49 2903
3666.06 3103
3666.63 3073
3667.20 3176
3667.78 3008
3668.35 3305
3668.92 3101
3669.49 2987
3670.06 2901
3670.63 2802
3671.20 2750
3671.77 2461
3672.35 2608
3672.92 2547
3673.49 2425
3674.06 2420
3674.63 2532
3675.20 2793
3675.78 2784
3676.35 2799
3676.92 2673
3677.49 2837
3678.06 2606
3678.64 2649
3679.21 2629
3679.78 2598
3680.35 2500
3680.92 2516
3681.50 2646
3682.07 2563
3682.64 2387
3683.21 2356
3683.79 2362
3684.36 2228
3684.93 2421
3685.50 2428
3686.07 2238
3686.65 2347
3687.22 2436
3687.79 2725
3688.37 2862
3688.94 2927
3689.51 2980
3690.08 3155
3690.66 3387
3691.23 3597
3691.80 3740
3692.38 3467
3692.95 3312
3693.52 3152
3694.10 3046
3694.67 2768
3695.24 2647
3695.81 2518
3696.39 2370
3696.96 2561
3697.54 2511
3698.11 2636
3698.68 2472
3699.26 2526
3699.83 2642
3700.40 2527
3700.98 2329
3701.55 2622
3702.12 3096
3702.70 2885
3703.27 2721
3703.85 2647
3704.42 2513
3704.99 2440
3705.57 2366
3706.14 2350
3706.72 2270
3707.29 2432
3707.86 2515
3708.44 2388
3709.01 2467
3709.59 2410
3710.16 2326
3710.74 2550
3711.31 2291
3711.89 2232
3712.46 2341
3713.03 2433
3713.61 2287
3714.18 2161
3714.76 2089
3715.33 2172
3715.91 2215
3716.48 2000
3717.06 2002
3717.63 2180
3718.21 2209
3718.78 2309
3719.36 2335
3719.93 2299
3720.51 2236
3721.08 2177
3721.66 2116
3722.23 2298
3722.81 2249
3723.39 2140
3723.96 1948
3724.54 2088
3725.11 2012
3725.69 1810
3726.26 1848
3726.84 2053
3727.41 2021
3727.99 1804
3728.57 1919
3729.14 2015
3729.72 2262
3730.29 2210
3730.87 2161
3731.45 2167
3732.02 2349
3732.60 2515
3733.17 2533
3733.75 2458
3734.33 2418
3734.90 2725
3735.48 2446
3736.06 2350
3736.63 2250
3737.21 2415
3737.79 2165
3738.36 2119
3738.94 2108
3739.52 1999
3740.09 1855
3740.67 1970
3741.25 2047
3741.82 1984
3742.40 2110
3742.98 1906
3743.55 2021
3744.13 1883
3744.71 1897
3745.28 1847
3745.86 1954
3746.44 1899
3747.02 1906
3747.59 1825
3748.17 2015
3748.75 1953
3749.33 1924
3749.90 1987
3750.48 2038
3751.06 2009
3751.64 1885
3752.21 1990
3752.79 1807
3753.37 1910
3753.95 1816
3754.52 1823
3755.10 1875
3755.68 1876
3756.26 1807
3756.84 1789
3757.41 1944
3757.99 1890
3758.57 1927
3759.15 1793
3759.73 1732
3760.31 2180
3760.88 1932
3761.46 1973
3762.04 2080
3762.62 1862
3763.20 1999
3763.78 2032
3764.35 2202
3764.93 1966
3765.51 1991
3766.09 1978
3766.67 1818
3767.25 1928
3767.83 1888
3768.41 1822
3768.99 1910
3769.56 1942
3770.14 1991
3770.72 1854
3771.30 1983
3771.88 1920
3772.46 2006
3773.04 2015
3773.62 2047
3774.20 2027
3774.78 1957
3775.36 1910
3775.94 1930
3776.52 1739
3777.10 1802
3777.67 1907
3778.25 1774
3778.83 1921
3779.41 2114
3779.99 2168
3780.57 2117
3781.15 1858
3781.73 1973
3782.31 2039
3782.89 2056
3783.47 1959
3784.05 2197
3784.63 2157
3785.21 1920
3785.79 1980
3786.37 2007
3786.95 1750
3787.54 1987
3788.12 1945
3788.70 1935
3789.28 1861
3789.86 1827
3790.44 1887
3791.02 1954
3791.60 2021
3792.18 2154
3792.76 2223
3793.34 1935
3793.92 2098
3794.50 1957
3795.08 1964
3795.66 2042
3796.25 2080
3796.83 1987
3797.41 2124
3797.99 1955
3798.57 1862
3799.15 2070
3799.73 2037
3800.31 2016
3800.90 2107
3801.48 2342
3802.06 2492
3802.64 2447
3803.22 2486
3803.80 2474
3804.39 2541
3804.97 2537
3805.55 2433
3806.13 2431
3806.71 2535
3807.29 2591
3807.88 2413
3808.46 2497
3809.04 2495
3809.62 2388
3810.20 2434
3810.79 2629
3811.37 2448
3811.95 2507
3812.53 2496
3813.12 2558
3813.70 2592
3814.28 2523
3814.86 2959
3815.45 2799
3816.03 2603
3816.61 2682
3817.19 2766
3817.78 2913
3818.36 2889
3818.94 2522
3819.52 2291
3820.11 2282
3820.69 2374
3821.27 2146
3821.86 2105
3822.44 2071
3823.02 1945
3823.61 2209
3824.19 2079
3824.77 2010
3825.36 1955
3825.94 1941
3826.52 1850
3827.11 2123
3827.69 2048
3828.27 1985
3828.86 1920
3829.44 2142
3830.02 1990
3830.61 2081
3831.19 1907
3831.77 2210
3832.36 2029
3832.94 1965
3833.53 2010
3834.11 1835
3834.69 2077
3835.28 1938
3835.86 1928
3836.45 1829
3837.03 1850
3837.61 1845
3838.20 1815
3838.78 1832
3839.37 1761
3839.95 1654
3840.54 1665
3841.12 1690
3841.70 1687
3842.29 1709
3842.87 1691
3843.46 1771
3844.04 1817
3844.63 1649
3845.21 1650
3845.80 1886
3846.38 1994
3846.97 1870
3847.55 1793
3848.14 1716
3848.72 1780
3849.31 1722
3849.89 1794
3850.48 1942
3851.06 1692
3851.65 1679
3852.23 1910
3852.82 1772
3853.40 1733
3853.99 1842
3854.58 1895
3855.16 1894
3855.75 1868
3856.33 1982
3856.92 1934
3857.50 1976
3858.09 1961
3858.68 2073
3859.26 2326
3859.85 2263
3860.43 2314
3861.02 2360
3861.60 2547
3862.19 2846
3862.78 2820
3863.36 2898
3863.95 3138
3864.54 3030
3865.12 2928
3865.71 3062
3866.29 2822
3866.88 2861
3867.47 2760
3868.05 2578
3868.64 2468
3869.23 2490
3869.81 2397
3870.40 2284
3870.99 2386
3871.57 2239
3872.16 2100
3872.75 2027
3873.33 2319
3873.92 2273
3874.51 2310
3875.10 2338
3875.68 2148
3876.27 2269
3876.86 2288
3877.44 2158
3878.03 2086
3878.62 1935
3879.21 2052
3879.79 2264
3880.38 2165
3880.97 1987
3881.56 1837
3882.14 1868
3882.73 1811
3883.32 1908
3883.91 1852
3884.49 1839
3885.08 1726
3885.67 1895
3886.26 1826
3886.85 1822
3887.43 2054
3888.02 2072
3888.61 1859
3889.20 1972
3889.79 2036
3890.38 2104
3890.96 2224
3891.55 2291
3892.14 2414
3892.73 2239
3893.32 2285
3893.91 2193
3894.49 2196
3895.08 2170
3895.67 2111
3896.26 2092
3896.85 2008
3897.44 2006
3898.03 1906
3898.61 2015
3899.20 2050
3899.79 1960
3900.38 2011
3900.97 2056
3901.56 1866
3902.15 2038
3902.74 2002
3903.33 2121
3903.92 2102
3904.51 1909
3905.09 1932
3905.68 1932
3906.27 1910
3906.86 2061
3907.45 2192
3908.04 2296
3908.63 2400
3909.22 2227
3909.81 1829
3910.40 2082
3910.99 2105
3911.58 1864
3912.17 1868
3912.76 1883
3913.35 1888
3913.94 1913
3914.53 1830
3915.12 1768
3915.71 1794
3916.30 1844
3916.89 2051
3917.48 1970
3918.07 1844
3918.66 1959
3919.25 2037
3919.84 2041
3920.43 2185
3921.02 2019
3921.61 2103
3922.20 1920
3922.80 1782
3923.39 1793
3923.98 1825
3924.57 1927
3925.16 1892
3925.75 1808
3926.34 1829
3926.93 1791
3927.52 1776
3928.11 1726
3928.70 1811
3929.30 1810
3929.89 1661
3930.48 1612
3931.07 1719
3931.66 1813
3932.25 1844
3932.84 1777
3933.44 1808
3934.03 1704
3934.62 1728
3935.21 1664
3935.80 1591
3936.39 1638
3936.98 1759
3937.58 1699
3938.17 1944
3938.76 1676
3939.35 1775
3939.94 1847
3940.54 1686
3941.13 1626
3941.72 1704
3942.31 1751
3942.90 1796
3943.50 1781
3944.09 1928
3944.68 1861
3945.27 1834
3945.87 1770
3946.46 1628
3947.05 1651
3947.64 1805
3948.24 1757
3948.83 1761
3949.42 1729
3950.01 1858
3950.61 1817
3951.20 1710
3951.79 1898
3952.39 1657
3952.98 1710
3953.57 1640
3954.16 1800
3954.76 1774
3955.35 1692
3955.94 1796
3956.54 2011
3957.13 1886
3957.72 1936
3958.32 2097
3958.91 2006
3959.50 2095
3960.10 2143
3960.69 1977
3961.28 2004
3961.88 1981
3962.47 2046
3963.07 2025
3963.66 1797
3964.25 1699
3964.85 1783
3965.44 1780
3966.03 1845
3966.63 1952
3967.22 1964
3967.82 1960
3968.41 1912
3969.00 2132
3969.60 2050
3970.19 2013
3970.79 2058
3971.38 2032
3971.98 1871
3972.57 1751
3973.17 2098
3973.76 1915
3974.35 1939
3974.95 1848
3975.54 1999
3976.14 2007
3976.73 1993
3977.33 1931
3977.92 2062
3978.52 2307
3979.11 2406
3979.71 2148
3980.30 2321
3980.90 2141
3981.49 2073
3982.09 2038
3982.68 1800
3983.28 1840
3983.87 2040
3984.47 2053
3985.06 1909
3985.66 1899
3986.25 1985
3986.85 1884
3987.45 1931
3988.04 1962
3988.64 1915
3989.23 1882
3989.83 2097
3990.42 2076
3991.02 1895
3991.62 1949
3992.21 2010
3992.81 2021
3993.40 1875
3994.00 1825
3994.60 1962
3995.19 2053
3995.79 2036
3996.38 2012
3996.98 2032
3997.58 2090
3998.17 1935
3998.77 2022
3999.37 1979
3999.96 1898
4000.56 1885
4001.15 1860
4001.75 1938
4002.35 1872
4002.94 2002
4003.54 1911
4004.14 1769
4004.73 1952
4005.33 2089
4005.93 2129
4006.53 2097
4007.12 2153
4007.72 2143
4008.32 2052
4008.91 2006
4009.51 1998
4010.11 1970
4010.71 2047
4011.30 2069
4011.90 1988
4012.50 2269
4013.10 2043
4013.69 2028
4014.29 2153
4014.89 2134
4015.49 2025
4016.08 2087
4016.68 2366
4017.28 2281
4017.88 2193
4018.47 2206
4019.07 2353
4019.67 2144
4020.27 2234
4020.87 2282
4021.46 2022
4022.06 2097
4022.66 2021
4023.26 1824
4023.86 1856
4024.45 1874
4025.05 2121
4025.65 2055
4026.25 1976
4026.85 2068
4027.45 2032
4028.05 2047
4028.64 2014
4029.24 1964
4029.84 2008
4030.44 2044
4031.04 2060
4031.64 1952
4032.24 2029
4032.84 2177
4033.43 2203
4034.03 1865
4034.63 1914
4035.23 1892
4035.83 1906
4036.43 1912
4037.03 1953
4037.63 1720
4038.23 1675
4038.83 1834
4039.43 1811
4040.03 1821
4040.63 1813
4041.22 1773
4041.82 1759
4042.42 1715
4043.02 1743
4043.62 1575
4044.22 1692
4044.82 1878
4045.42 1734
4046.02 1682
4046.62 1698
4047.22 1753
4047.82 1762
4048.42 1915
4049.02 1809
4049.62 1777
4050.22 1639
4050.82 1767
4051.42 1816
4052.02 1962
4052.62 1835
4053.22 1907
4053.83 1893
4054.43 1865
4055.03 1916
4055.63 1881
4056.23 1978
4056.83 1743
4057.43 1754
4058.03 1746
4058.63 1693
4059.23 1739
4059.83 1723
4060.43 1756
4061.03 1664
4061.64 1672
4062.24 1563
4062.84 1709
4063.44 1691
4064.04 1590
4064.64 1449
4065.24 1710
4065.84 1579
4066.45 1655
4067.05 1524
4067.65 1638
4068.25 1754
4068.85 1661
4069.45 1582
4070.05 1637
4070.66 1559
4071.26 1746
4071.86 1619
4072.46 1646
4073.06 1720
4073.67 1594
4074.27 1591
4074.87 1507
4075.47 1651
4076.07 1746
4076.68 1731
4077.28 1909
4077.88 1701
4078.48 1614
4079.09 1718
4079.69 1587
4080.29 1625
4080.89 1857
4081.50 1725
4082.10 1712
4082.70 1662
4083.30 1744
4083.91 1885
4084.51 1685
4085.11 1684
4085.71 1634
4086.32 1655
4086.92 1770
4087.52 1651
4088.13 1562
4088.73 1663
4089.33 1672
4089.94 1715
4090.54 1741
4091.14 1671
4091.74 1561
4092.35 1687
4092.95 1677
4093.55 1665
4094.16 1556
4094.76 1630
4095.37 1566
4095.97 1617
4096.57 1600
4097.18 1796
4097.78 1726
4098.38 1585
4098.99 1726
4099.59 1757
4100.20 1767
4100.80 1646
4101.40 1701
4102.01 1600
4102.61 1555
4103.22 1535
4103.82 1436
4104.42 1561
4105.03 1661
4105.63 1532
4106.24 1465
4106.84 1593
4107.45 1571
4108.05 1541
4108.65 1691
4109.26 1619
4109.86 1614
4110.47 1502
4111.07 1578
4111.68 1667
4112.28 1735
4112.89 1802
4113.49 1694
4114.10 1516
4114.70 1572
4115.31 1686
4115.91 1621
4116.52 1554
4117.12 1534
4117.73 1550
4118.33 1570
4118.94 1572
4119.54 1597
4120.15 1669
4120.75 1724
4121.36 1708
4121.97 1650
4122.57 1607
4123.18 1567
4123.78 1718
4124.39 1610
4124.99 1594
4125.60 1485
4126.21 1640
4126.81 1595
4127.42 1528
4128.02 1377
4128.63 1512
4129.24 1668
4129.84 1534
4130.45 1606
4131.05 1561
4131.66 1557
4132.27 1660
4132.87 1509
4133.48 1764
4134.08 1804
4134.69 1656
4135.30 1864
4135.90 1672
4136.51 1742
4137.12 1810
4137.72 1824
4138.33 1848
4138.94 1817
4139.54 1983
4140.15 1868
4140.76 1915
4141.37 1980
4141.97 1956
4142.58 1815
4143.19 2141
4143.79 2105
4144.40 1912
4145.01 2018
4145.61 1938
4146.22 2057
4146.83 1960
4147.44 1913
4148.04 1843
4148.65 1705
4149.26 1671
4149.87 1710
4150.47 1720
4151.08 1600
4151.69 1621
4152.30 1679
4152.91 1496
4153.51 1480
4154.12 1557
4154.73 1478
4155.34 1547
4155.94 1532
4156.55 1468
4157.16 1644
4157.77 1470
4158.38 1517
4158.99 1609
4159.59 1665
4160.20 1432
4160.81 1456
4161.42 1566
4162.03 1584
4162.64 1675
4163.24 1808
4163.85 1858
4164.46 1804
4165.07 1789
4165.68 1888
4166.29 1885
4166.90 1909
4167.51 1859
4168.11 2048
4168.72 1902
4169.33 1774
4169.94 1907
4170.55 1805
4171.16 1674
4171.77 1855
4172.38 1753
4172.99 1774
4173.60 1920
4174.21 1826
4174.81 1943
4175.42 1910
4176.03 1709
4176.64 1829
4177.25 1856
4177.86 1860
4178.47 1855
4179.08 1802
4179.69 1769
4180.30 1736
4180.91 1779
4181.52 1812
4182.13 1899
4182.74 1777
4183.35 1621
4183.96 1736
4184.57 1578
4185.18 1521
4185.79 1621
4186.40 1600
4187.01 1602
4187.62 1652
4188.23 1899
4188.84 1769
4189.45 1637
4190.06 1855
4190.67 1902
4191.29 1874
4191.90 2007
4192.51 2018
4193.12 1950
4193.73 2064
4194.34 2278
4194.95 2360
4195.56 2324
4196.17 2305
4196.78 2363
4197.39 2485
4198.00 2383
4198.62 2261
4199.23 2359
4199.84 2326
4200.45 2130
4201.06 2057
4201.67 1876
4202.28 1846
4202.89 1901
4203.51 1890
4204.12 1871
4204.73 1781
4205.34 1812
4205.95 1886
4206.56 1762
4207.18 1798
4207.79 1817
4208.40 1801
4209.01 1832
4209.62 1853
4210.24 1844
4210.85 1791
4211.46 1778
4212.07 1783
4212.68 1841
4213.30 1896
4213.91 1999
4214.52 1912
4215.13 2122
4215.74 1944
4216.36 1889
4216.97 2022
4217.58 2059
4218.19 2100
4218.81 2299
4219.42 2301
4220.03 2416
4220.65 2400
4221.26 2830
4221.87 2954
4222.48 2961
4223.10 2925
4223.71 3091
4224.32 2933
4224.94 3072
4225.55 3125
4226.16 3235
4226.78 3521
4227.39 3777
4228.00 4012
4228.61 4033
4229.23 4064
4229.84 4344
4230.46 4280
4231.07 4265
4231.68 4469
4232.30 4310
4232.91 4744
4233.52 4936
4234.14 5193
4234.75 5154
4235.36 5608
4235.98 5874
4236.59 6324
4237.21 6053
4237.82 5655
4238.43 5593
4239.05 4925
4239.66 4380
4240.28 3953
4240.89 3324
4241.50 3173
4242.12 2952
4242.73 2820
4243.35 2649
4243.96 2686
4244.58 2694
4245.19 2598
4245.81 2838
4246.42 2669
4247.03 2535
4247.65 2742
4248.26 2598
4248.88 2691
4249.49 2732
4250.11 2700
4250.72 2678
4251.34 2373
4251.95 2617
4252.57 2598
4253.18 2530
4253.80 2379
4254.41 2252
4255.03 2433
4255.64 2520
4256.26 2413
4256.88 2300
4257.49 2354
4258.11 2355
4258.72 2274
4259.34 2428
4259.95 2120
4260.57 1900
4261.18 2221
4261.80 1966
4262.42 2152
4263.03 2055
4263.65 1972
4264.26 1966
4264.88 2035
4265.49 2022
4266.11 2107
4266.73 2087
4267.34 1998
4267.96 2051
4268.58 2111
4269.19 1989
4269.81 1980
4270.42 1990
4271.04 2110
4271.66 2138
4272.27 2166
4272.89 1942
4273.51 2220
4274.12 2274
4274.74 2236
4275.36 2137
4275.97 2190
4276.59 2401
4277.21 2332
4277.82 2243
4278.44 2175
4279.06 2159
4279.67 2063
4280.29 2223
4280.91 2046
4281.53 1966
4282.14 1969
4282.76 1991
4283.38 1849
4283.99 1903
4284.61 1753
4285.23 1739
4285.85 1858
4286.46 1949
4287.08 1938
4287.70 1858
4288.32 1770
4288.93 1696
4289.55 1710
4290.17 1744
4290.79 1868
4291.41 1712
4292.02 1925
4292.64 1860
4293.26 1810
4293.88 1831
4294.50 1838
4295.11 1829
4295.73 1732
4296.35 1648
4296.97 1634
4297.59 1761
4298.21 1655
4298.82 1758
4299.44 1855
4300.06 1655
4300.68 1609
4301.30 1524
4301.92 1756
4302.53 1837
4303.15 1731
4303.77 1632
4304.39 1822
4305.01 1627
4305.63 1750
4306.25 1695
4306.87 1741
4307.49 1646
4308.10 1647
4308.72 1597
4309.34 1719
4309.96 1779
4310.58 1747
4311.20 1704
4311.82 1706
4312.44 1630
4313.06 1598
4313.68 1531
4314.30 1625
4314.92 1698
4315.54 1920
4316.16 1897
4316.78 1810
4317.40 1838
4318.02 1777
4318.64 1771
4319.26 1763
4319.88 1695
4320.50 1777
4321.11 1935
4321.74 1868
4322.36 1845
4322.98 1902
4323.60 1994
4324.22 2010
4324.84 1908
4325.46 1902
4326.08 2010
4326.70 1865
4327.32 1812
4327.94 1938
4328.56 2082
4329.18 2043
4329.80 1821
4330.42 1763
4331.04 1876
4331.66 1984
4332.28 1878
4332.90 1831
4333.52 1881
4334.15 1928
4334.77 1884
4335.39 2123
4336.01 2258
4336.63 2294
4337.25 2279
4337.87 2417
4338.49 2656
4339.11 2720
4339.74 2558
4340.36 2590
4340.98 2318
4341.60 2667
4342.22 2589
4342.84 2447
4343.46 2644
4344.09 2996
4344.71 3154
4345.33 3546
4345.95 3906
4346.57 4363
4347.19 5130
4347.82 5521
4348.44 5453
4349.06 5424
4349.68 4837
4350.30 4715
4350.93 4162
4351.55 3700
4352.17 3436
4352.79 2959
4353.42 2391
4354.04 2207
4354.66 2350
4355.28 2187
4355.91 2162
4356.53 2415
4357.15 2290
4357.77 2241
4358.40 2282
4359.02 2268
4359.64 2400
4360.26 2228
4360.89 2098
4361.51 2381
4362.13 2373
4362.76 2258
4363.38 2202
4364.00 2206
4364.62 2242
4365.25 2135
4365.87 2202
4366.49 2316
4367.12 2322
4367.74 2191
4368.36 2159
4368.99 2009
4369.61 2030
4370.23 1879
4370.86 1737
4371.48 1760
4372.11 1646
4372.73 1721
4373.35 1823
4373.98 1578
4374.60 1888
4375.22 1706
4375.85 1733
4376.47 1714
4377.10 1637
4377.72 1858
4378.34 1707
4378.97 1769
4379.59 1831
4380.22 1829
4380.84 1968
4381.47 1851
4382.09 1896
4382.71 1789
4383.34 1819
4383.96 1858
4384.59 1756
4385.21 1700
4385.84 1645
4386.46 1599
4387.09 1669
4387.71 1514
4388.34 1619
4388.96 1729
4389.59 1723
4390.21 1641
4390.84 1613
4391.46 1601
4392.09 1596
4392.71 1568
4393.34 1633
4393.96 1777
4394.59 1646
4395.21 1628
4395.84 1706
4396.46 1730
4397.09 1731
4397.71 1898
4398.34 1813
4398.96 1731
4399.59 1649
4400.22 1756
4400.84 1776
4401.47 1726
4402.09 1718
4402.72 1792
4403.34 1644
4403.97 1601
4404.60 1825
4405.22 1738
4405.85 1858
4406.47 1786
4407.10 1752
4407.73 1877
4408.35 1758
4408.98 1855
4409.61 1759
4410.23 1623
4410.86 1739
4411.48 1880
4412.11 1680
4412.74 1665
4413.36 1535
4413.99 1710
4414.62 1655
4415.24 1555
4415.87 1753
4416.50 1770
4417.12 1713
4417.75 1640
4418.38 1584
4419.01 1611
4419.63 1699
4420.26 1679
4420.89 1570
4421.51 1597
4422.14 1591
4422.77 1539
4423.40 1556
4424.02 1576
4424.65 1584
4425.28 1575
4425.91 1436
4426.53 1469
4427.16 1621
4427.79 1398
4428.42 1403
4429.04 1385
4429.67 1547
4430.30 1561
4430.93 1564
4431.55 1424
4432.18 1421
4432.81 1497
4433.44 1462
4434.07 1596
4434.69 1551
4435.32 1505
4435.95 1507
4436.58 1671
4437.21 1593
4437.84 1488
4438.46 1483
4439.09 1522
4439.72 1429
4440.35 1555
4440.98 1481
4441.61 1425
4442.24 1381
4442.86 1562
4443.49 1647
4444.12 1548
4444.75 1477
4445.38 1467
4446.01 1629
4446.64 1690
4447.27 1632
4447.90 1567
4448.52 1550
4449.15 1625
4449.78 1687
4450.41 1681
4451.04 1573
4451.67 1487
4452.30 1461
4452.93 1646
4453.56 1730
4454.19 1778
4454.82 1696
4455.45 1587
4456.08 1835
4456.71 1747
4457.34 1834
4457.97 1705
4458.60 1832
4459.23 1804
4459.86 1584
4460.49 1628
4461.12 1772
4461.75 1610
4462.38 1585
4463.01 1614
4463.64 1517
4464.27 1427
4464.90 1381
4465.53 1462
4466.16 1640
4466.79 1513
4467.42 1390
4468.05 1516
4468.68 1530
4469.31 1437
4469.94 1336
4470.57 1450
4471.20 1575
4471.83 1457
4472.46 1450
4473.09 1396
4473.72 1321
4474.35 1424
4474.99 1400
4475.62 1401
4476.25 1358
4476.88 1505
4477.51 1482
4478.14 1432
4478.77 1496
4479.40 1555
4480.03 1553
4480.67 1545
4481.30 1479
4481.93 1521
4482.56 1569
4483.19 1662
4483.82 1639
4484.46 1619
4485.09 1496
4485.72 1528
4486.35 1563
4486.98 1513
4487.61 1493
4488.25 1607
4488.88 1543
4489.51 1538
4490.14 1560
4490.77 1470
4491.41 1666
4492.04 1641
4492.67 1493
4493.30 1436
4493.94 1439
4494.57 1552
4495.20 1448
4495.83 1703
4496.46 1549
4497.10 1545
4497.73 1536
4498.36 1574
4498.99 1449
4499.63 1663
4500.26 1801
4500.89 1828
4501.53 1769
4502.16 1647
4502.79 2025
4503.42 2118
4504.06 1984
4504.69 1991
4505.32 1866
4505.96 1782
4506.59 1759
4507.22 1746
4507.86 1670
4508.49 1564
4509.12 1586
4509.76 1636
4510.39 1731
4511.02 1691
4511.66 1652
4512.29 1643
4512.92 1696
4513.56 1684
4514.19 1748
4514.83 1578
4515.46 1518
4516.09 1593
4516.73 1446
4517.36 1558
4517.99 1489
4518.63 1629
4519.26 1498
4519.90 1532
4520.53 1587
4521.17 1604
4521.80 1551
4522.43 1577
4523.07 1564
4523.70 1496
4524.34 1499
4524.97 1618
4525.61 1615
4526.24 1561
4526.88 1634
4527.51 1636
4528.14 1624
4528.78 1704
4529.41 1956
4530.05 2140
4530.68 2373
4531.32 2422
4531.95 2667
4532.59 2797
4533.22 2914
4533.86 3160
4534.49 2770
4535.13 2728
4535.76 2538
4536.40 2344
4537.04 2104
4537.67 1923
4538.31 1776
4538.94 1790
4539.58 1701
4540.21 1698
4540.85 1524
4541.48 1574
4542.12 1536
4542.76 1519
4543.39 1502
4544.03 1495
4544.66 1470
4545.30 1486
4545.93 1461
4546.57 1556
4547.21 1596
4547.84 1620
4548.48 1723
4549.11 1673
4549.75 1806
4550.39 1702
4551.02 1599
4551.66 1602
4552.30 1559
4552.93 1480
4553.57 1653
4554.21 1637
4554.84 1573
4555.48 1539
4556.12 1572
4556.75 1615
4557.39 1543
4558.03 1615
4558.66 1597
4559.30 1603
4559.94 1564
4560.57 1524
4561.21 1432
4561.85 1486
4562.48 1590
4563.12 1633
4563.76 1614
4564.40 1527
4565.03 1497
4565.67 1525
4566.31 1618
4566.95 1551
4567.58 1567
4568.22 1680
4568.86 1634
4569.50 1713
4570.13 1678
4570.77 1618
4571.41 1588
4572.05 1646
4572.68 1509
4573.32 1485
4573.96 1485
4574.60 1358
4575.24 1316
4575.87 1502
4576.51 1460
4577.15 1463
4577.79 1415
4578.43 1536
4579.06 1414
4579.70 1488
4580.34 1566
4580.98 1509
4581.62 1495
4582.26 1597
4582.90 1454
4583.53 1470
4584.17 1491
4584.81 1586
4585.45 1580
4586.09 1565
4586.73 1624
4587.37 1579
4588.01 1612
4588.64 1665
4589.28 1654
4589.92 1762
4590.56 2059
4591.20 2223
4591.84 2265
4592.48 2323
4593.12 2359
4593.76 2421
4594.40 2311
4595.04 2338
4595.68 2068
4596.31 1814
4596.95 1783
4597.59 1713
4598.23 1552
4598.87 1538
4599.51 1595
4600.15 1661
4600.79 1541
4601.43 1685
4602.07 1635
4602.71 1684
4603.35 1760
4603.99 1779
4604.63 1782
4605.27 1767
4605.91 1875
4606.55 1909
4607.19 1975
4607.83 1893
4608.47 1936
4609.11 1872
4609.75 1907
4610.39 2061
4611.03 1828
4611.68 1977
4612.32 1869
4612.96 1877
4613.60 1671
4614.24 1638
4614.88 1681
4615.52 1617
4616.16 1573
4616.80 1537
4617.44 1621
4618.08 1491
4618.72 1449
4619.36 1612
4620.01 1513
4620.65 1422
4621.29 1474
4621.93 1641
4622.57 1642
4623.21 1643
4623.85 1683
4624.50 1642
4625.14 1595
4625.78 1683
4626.42 1591
4627.06 1637
4627.70 1446
4628.34 1626
4628.99 1620
4629.63 1604
4630.27 1578
4630.91 1663
4631.55 1671
4632.20 1584
4632.84 1697
4633.48 1750
4634.12 1577
4634.76 1753
4635.41 1714
4636.05 1809
4636.69 1797
4637.33 1793
4637.98 1874
4638.62 1914
4639.26 1841
4639.90 1873
4640.55 1949
4641.19 1961
4641.83 1975
4642.47 1713
4643.12 1653
4643.76 1839
4644.40 1769
4645.04 1720
4645.69 1612
4646.33 1699
4646.97 1726
4647.62 1596
4648.26 1516
4648.90 1496
4649.55 1608
4650.19 1529
4650.83 1696
4651.48 1777
4652.12 1732
4652.76 1631
4653.41 1650
4654.05 1599
4654.69 1674
4655.34 1619
4655.98 1576
4656.62 1677
4657.27 1724
4657.91 1606
4658.55 1641
4659.20 1623
4659.84 1519
4660.49 1420
4661.13 1499
4661.77 1535
4662.42 1511
4663.06 1451
4663.71 1580
4664.35 1415
4664.99 1383
4665.64 1398
4666.28 1397
4666.93 1450
4667.57 1514
4668.22 1535
4668.86 1522
4669.51 1433
4670.15 1425
4670.79 1365
4671.44 1405
4672.08 1569
4672.73 1591
4673.37 1747
4674.02 1728
4674.66 1762
4675.31 1706
4675.95 1629
4676.60 1661
4677.24 1609
4677.89 1627
4678.53 1470
4679.18 1557
4679.82 1571
4680.47 1388
4681.12 1340
4681.76 1402
4682.41 1531
4683.05 1674
4683.70 1513
4684.34 1606
4684.99 1458
4685.63 1547
4686.28 1575
4686.93 1531
4687.57 1588
4688.22 1475
4688.86 1443
4689.51 1594
4690.15 1562
4690.80 1471
4691.45 1754
4692.09 1622
4692.74 1567
4693.39 1608
4694.03 1594
4694.68 1520
4695.32 1498
4695.97 1735
4696.62 1834
4697.26 1868
4697.91 1770
4698.56 1939
4699.20 1968
4699.85 1945
4700.50 1969
4701.14 2239
4701.79 2054
4702.44 2167
4703.08 1953
4703.73 1675
4704.38 1708
4705.02 1764
4705.67 1610
4706.32 1504
4706.97 1595
4707.61 1616
4708.26 1708
4708.91 1555
4709.55 1462
4710.20 1592
4710.85 1719
4711.50 1741
4712.14 1802
4712.79 1583
4713.44 1565
4714.09 1646
4714.73 1785
4715.38 1677
4716.03 1618
4716.68 1634
4717.33 1671
4717.97 1512
4718.62 1623
4719.27 1797
4719.92 1688
4720.57 1644
4721.21 1632
4721.86 1730
4722.51 1658
4723.16 1557
4723.81 1799
4724.45 1875
4725.10 1853
4725.75 1914
4726.40 1842
4727.05 1976
4727.70 1992
4728.35 1900
4728.99 1823
4729.64 1908
4730.29 1856
4730.94 1690
4731.59 1700
4732.24 1529
4732.89 1542
4733.54 1726
4734.19 1814
4734.83 1563
4735.48 1559
4736.13 1523
4736.78 1472
4737.43 1534
4738.08 1508
4738.73 1633
4739.38 1618
4740.03 1770
4740.68 1525
4741.33 1568
4741.98 1650
4742.63 1610
4743.28 1558
4743.93 1663
4744.58 1614
4745.23 1707
4745.87 1696
4746.52 1601
4747.17 1737
4747.82 1750
4748.47 1695
4749.12 1733
4749.77 1621
4750.42 1864
4751.08 1996
4751.73 1996
4752.38 1935
4753.03 1967
4753.68 1957
4754.33 2038
4754.98 1865
4755.63 1882
4756.28 1855
4756.93 1910
4757.58 1859
4758.23 1711
4758.88 1748
4759.53 1753
4760.18 1727
4760.83 1683
4761.48 1605
4762.13 1672
4762.79 1631
4763.44 1715
4764.09 1816
4764.74 2009
4765.39 2035
4766.04 1962
4766.69 2331
4767.34 2401
4767.99 2414
4768.65 2480
4769.30 2522
4769.95 2383
4770.60 2262
4771.25 1945
4771.90 1921
4772.56 1897
4773.21 1671
4773.86 1637
4774.51 1734
4775.16 1755
4775.81 1681
4776.47 1730
4777.12 1701
4777.77 1650
4778.42 1746
4779.07 1745
4779.73 1758
4780.38 1813
4781.03 1786
4781.68 1858
4782.34 1901
4782.99 1894
4783.64 1897
4784.29 1668
4784.94 1808
4785.60 1797
4786.25 1702
4786.90 1814
4787.56 1805
4788.21 1803
4788.86 1719
4789.51 1590
4790.17 1545
4790.82 1612
4791.47 1652
4792.13 1609
4792.78 1638
4793.43 1515
4794.08 1539
4794.74 1599
4795.39 1521
4796.04 1482
4796.70 1521
4797.35 1531
4798.00 1654
4798.66 1689
4799.31 1627
4799.96 1529
4800.62 1555
4801.27 1505
4801.93 1743
4802.58 1556
4803.23 1559
4803.89 1650
4804.54 1751
4805.19 1655
4805.85 1582
4806.50 1566
4807.16 1637
4807.81 1594
4808.46 1567
4809.12 1665
4809.77 1694
4810.43 1490
4811.08 1455
4811.73 1498
4812.39 1689
4813.04 1379
4813.70 1460
4814.35 1529
4815.01 1658
4815.66 1571
4816.32 1548
4816.97 1605
4817.63 1765
4818.28 1868
4818.94 1908
4819.59 1906
4820.24 2050
4820.90 1906
4821.55 2028
4822.21 1964
4822.86 2002
4823.52 2061
4824.18 2078
4824.83 1907
4825.49 2039
4826.14 2256
4826.80 2415
4827.45 2388
4828.11 2372
4828.76 2162
4829.42 2088
4830.07 2119
4830.73 2183
4831.38 2138
4832.04 1872
4832.70 1874
4833.35 2095
4834.01 1865
4834.66 1904
4835.32 1968
4835.98 2181
4836.63 2384
4837.29 2215
4837.94 2339
4838.60 2410
4839.26 2308
4839.91 2417
4840.57 2477
4841.22 2406
4841.88 2351
4842.54 2504
4843.19 2528
4843.85 2552
4844.51 2312
4845.16 2360
4845.82 2474
4846.48 2480
4847.13 2452
4847.79 2573
4848.45 2791
4849.10 2888
4849.76 3202
4850.42 3110
4851.07 3286
4851.73 3328
4852.39 3729
4853.05 3691
4853.70 3405
4854.36 3158
4855.02 3029
4855.68 2752
4856.33 3003
4856.99 3029
4857.65 3291
4858.30 3194
4858.96 3424
4859.62 3332
4860.28 3482
4860.94 3327
4861.59 3254
4862.25 3230
4862.91 3134
4863.57 3047
4864.22 2867
4864.88 2988
4865.54 3039
4866.20 2986
4866.86 3203
4867.51 3050
4868.17 2896
4868.83 3129
4869.49 3294
4870.15 2887
4870.81 2695
4871.46 2880
4872.12 2596
4872.78 2755
4873.44 2561
4874.10 2634
4874.76 2577
4875.41 2556
4876.07 2638
4876.73 2637
4877.39 2568
4878.05 2528
4878.71 2552
4879.37 2537
4880.03 2365
4880.69 2272
4881.34 2322
4882.00 2554
4882.66 2454
4883.32 2339
4883.98 2142
4884.64 2208
4885.30 2250
4885.96 2186
4886.62 2131
4887.28 2158
4887.94 2287
4888.60 2483
4889.26 2439
4889.92 2405
4890.58 2526
4891.24 2564
4891.89 2773
4892.55 2611
4893.21 2513
4893.87 2524
4894.53 2694
4895.19 2460
4895.85 2483
4896.51 2256
4897.17 2217
4897.83 2317
4898.49 2433
4899.16 2428
4899.82 2388
4900.48 2419
4901.14 2260
4901.80 2335
4902.46 2389
4903.12 2506
4903.78 2228
4904.44 2141
4905.10 2158
4905.76 2064
4906.42 2000
4907.08 1980
4907.74 1982
4908.40 2089
4909.06 2052
4909.72 1948
4910.39 1977
4911.05 1924
4911.71 1896
4912.37 1939
4913.03 1936
4913.69 1793
4914.35 1743
4915.01 1758
4915.68 1697
4916.34 1756
4917.00 1658
4917.66 1736
4918.32 1712
4918.98 1872
4919.64 1757
4920.31 1665
4920.97 1705
4921.63 1569
4922.29 1543
4922.95 1636
4923.62 1786
4924.28 1708
4924.94 1693
4925.60 1682
4926.26 1761
4926.93 1685
4927.59 1683
4928.25 1660
4928.91 1815
4929.57 1715
4930.24 1789
4930.90 1787
4931.56 2033
4932.22 1848
4932.89 1841
4933.55 2053
4934.21 2165
4934.87 2015
4935.54 1789
4936.20 1724
4936.86 1720
4937.53 1620
4938.19 1775
4938.85 1874
4939.51 1614
4940.18 1655
4940.84 1784
4941.50 1757
4942.17 1837
4942.83 1647
4943.49 1684
4944.16 1652
4944.82 1678
4945.48 1758
4946.15 1772
4946.81 1625
4947.47 1611
4948.14 1550
4948.80 1583
4949.46 1660
4950.13 1494
4950.79 1645
4951.45 1611
4952.12 1659
4952.78 1619
4953.45 1401
4954.11 1571
4954.77 1583
4955.44 1468
4956.10 1507
4956.77 1525
4957.43 1426
4958.09 1406
4958.76 1449
4959.42 1488
4960.09 1507
4960.75 1354
4961.42 1536
4962.08 1490
4962.75 1541
4963.41 1821
4964.07 1936
4964.74 1888
4965.40 1828
4966.07 1824
4966.73 1839
4967.40 1863
4968.06 1761
4968.73 1814
4969.39 1650
4970.06 1675
4970.72 1535
4971.39 1510
4972.05 1438
4972.72 1510
4973.38 1565
4974.05 1662
4974.71 1608
4975.38 1664
4976.05 1530
4976.71 1598
4977.38 1579
4978.04 1576
4978.71 1520
4979.37 1339
4980.04 1497
4980.70 1620
4981.37 1527
4982.04 1427
4982.70 1460
4983.37 1424
4984.03 1430
4984.70 1521
4985.37 1591
4986.03 1483
4986.70 1456
4987.36 1428
4988.03 1467
4988.70 1462
4989.36 1332
4990.03 1256
4990.70 1368
4991.36 1425
4992.03 1473
4992.69 1423
4993.36 1428
4994.03 1449
4994.69 1387
4995.36 1439
4996.03 1425
4996.69 1356
4997.36 1274
4998.03 1341
4998.70 1391
4999.36 1363
5000.03 1270
5000.70 1490
5001.36 1376
5002.03 1450
5002.70 1385
5003.37 1187
5004.03 1334
5004.70 1456
5005.37 1334
5006.03 1435
5006.70 1374
5007.37 1323
5008.04 1362
5008.70 1367
5009.37 1377
5010.04 1416
5010.71 1432
5011.38 1509
5012.04 1503
5012.71 1363
5013.38 1400
5014.05 1312
5014.72 1489
5015.38 1372
5016.05 1252
5016.72 1357
5017.39 1314
5018.06 1427
5018.72 1520
5019.39 1461
5020.06 1517
5020.73 1604
5021.40 1665
5022.07 1735
5022.73 1879
5023.40 1962
5024.07 1968
5024.74 2030
5025.41 2011
5026.08 2024
5026.75 1889
5027.42 1767
5028.08 1746
5028.75 1556
5029.42 1556
5030.09 1499
5030.76 1541
5031.43 1622
5032.10 1435
5032.77 1373
5033.44 1412
5034.11 1300
5034.78 1352
5035.45 1469
5036.11 1295
5036.78 1310
5037.45 1383
5038.12 1405
5038.79 1392
5039.46 1351
5040.13 1301
5040.80 1352
5041.47 1327
5042.14 1257
5042.81 1336
5043.48 1417
5044.15 1395
5044.82 1356
5045.49 1369
5046.16 1421
5046.83 1435
5047.50 1419
5048.17 1332
5048.84 1288
5049.51 1198
5050.18 1259
5050.85 1334
5051.52 1320
5052.19 1449
5052.86 1351
5053.54 1343
5054.21 1308
5054.88 1345
5055.55 1417
5056.22 1157
5056.89 1242
5057.56 1344
5058.23 1323
5058.90 1500
5059.57 1353
5060.24 1227
5060.91 1196
5061.59 1341
5062.26 1321
5062.93 1285
5063.60 1437
5064.27 1449
5064.94 1335
5065.61 1394
5066.28 1277
5066.96 1337
5067.63 1432
5068.30 1382
5068.97 1267
5069.64 1304
5070.31 1279
5070.99 1194
5071.66 1323
5072.33 1216
5073.00 1361
5073.67 1350
5074.35 1341
5075.02 1360
5075.69 1321
5076.36 1407
5077.03 1461
5077.71 1417
5078.38 1390
5079.05 1461
5079.72 1439
5080.39 1518
5081.07 1374
5081.74 1443
5082.41 1493
5083.08 1527
5083.76 1512
5084.43 1464
5085.10 1399
5085.78 1408
5086.45 1403
5087.12 1375
5087.79 1427
5088.47 1456
5089.14 1534
5089.81 1571
5090.49 1712
5091.16 1700
5091.83 1683
5092.51 1601
5093.18 1611
5093.85 1578
5094.52 1670
5095.20 1678
5095.87 1615
5096.54 1624
5097.22 1550
5097.89 1537
5098.57 1497
5099.24 1475
5099.91 1471
5100.59 1442
5101.26 1360
5101.93 1517
5102.61 1556
5103.28 1599
5103.96 1469
5104.63 1502
5105.30 1674
5105.98 1647
5106.65 1635
5107.33 1650
5108.00 1744
5108.67 1577
5109.35 1511
5110.02 1552
5110.70 1543
5111.37 1491
5112.05 1306
5112.72 1464
5113.40 1407
5114.07 1486
5114.74 1362
5115.42 1386
5116.09 1628
5116.77 1695
5117.44 1722
5118.12 1707
5118.79 1880
5119.47 2023
5120.14 1880
5120.82 1836
5121.49 1833
5122.17 1878
5122.84 1672
5123.52 1766
5124.19 1647
5124.87 1763
5125.54 1575
5126.22 1514
5126.90 1511
5127.57 1601
5128.25 1470
5128.92 1549
5129.60 1692
5130.27 1496
5130.95 1400
5131.62 1536
5132.30 1438
5132.98 1552
5133.65 1392
5134.33 1394
5135.00 1579
5135.68 1664
5136.36 1575
5137.03 1468
5137.71 1386
5138.38 1421
5139.06 1597
5139.74 1529
5140.41 1544
5141.09 1507
5141.77 1500
5142.44 1419
5143.12 1478
5143.80 1461
5144.47 1379
5145.15 1354
5145.83 1395
5146.50 1252
5147.18 1309
5147.86 1425
5148.53 1291
5149.21 1225
5149.89 1275
5150.56 1263
5151.24 1359
5151.92 1296
5152.60 1316
5153.27 1203
5153.95 1151
5154.63 1178
5155.30 1327
5155.98 1351
5156.66 1403
5157.34 1363
5158.01 1310
5158.69 1258
5159.37 1402
5160.05 1350
5160.72 1347
5161.40 1353
5162.08 1317
5162.76 1196
5163.44 1289
5164.11 1178
5164.79 1344
5165.47 1299
5166.15 1380
5166.83 1401
5167.50 1343
5168.18 1510
5168.86 1503
5169.54 1510
5170.22 1443
5170.89 1379
5171.57 1363
5172.25 1350
5172.93 1290
5173.61 1304
5174.29 1396
5174.97 1319
5175.64 1396
5176.32 1200
5177.00 1281
5177.68 1350
5178.36 1338
5179.04 1414
5179.72 1368
5180.40 1331
5181.08 1381
5181.75 1345
5182.43 1426
5183.11 1220
5183.79 1200
5184.47 1475
5185.15 1318
5185.83 1366
5186.51 1388
5187.19 1157
5187.87 1221
5188.55 1240
5189.23 1302
5189.91 1173
5190.59 1184
5191.27 1190
5191.95 1154
5192.63 1256
5193.31 1228
5193.98 1371
5194.66 1366
5195.34 1257
5196.02 1270
5196.70 1298
5197.38 1375
5198.07 1276
5198.75 1207
5199.43 1280
5200.11 1280
5200.79 1228
5201.47 1327
5202.15 1293
5202.83 1399
5203.51 1402
5204.19 1431
5204.87 1312
5205.55 1426
5206.23 1496
5206.91 1477
5207.59 1597
5208.27 1491
5208.95 1569
5209.63 1699
5210.31 1589
5211.00 1770
5211.68 1900
5212.36 1806
5213.04 1607
5213.72 1657
5214.40 1522
5215.08 1500
5215.76 1530
5216.45 1503
5217.13 1550
5217.81 1585
5218.49 1696
5219.17 1713
5219.85 1738
5220.53 1635
5221.22 1639
5221.90 1616
5222.58 1644
5223.26 1705
5223.94 1799
5224.62 1778
5225.31 1711
5225.99 1745
5226.67 1617
5227.35 1553
5228.03 1513
5228.72 1512
5229.40 1498
5230.08 1463
5230.76 1562
5231.45 1408
5232.13 1561
5232.81 1467
5233.49 1461
5234.18 1551
5234.86 1562
5235.54 1512
5236.22 1616
5236.91 1597
5237.59 1467
5238.27 1433
5238.95 1422
5239.64 1644
5240.32 1521
5241.00 1552
5241.69 1502
5242.37 1483
5243.05 1503
5243.73 1523
5244.42 1481
5245.10 1454
5245.78 1376
5246.47 1444
5247.15 1399
5247.83 1419
5248.52 1425
5249.20 1455
5249.88 1495
5250.57 1672
5251.25 1582
5251.94 1626
5252.62 1623
5253.30 1815
5253.99 1769
5254.67 1668
5255.35 1704
5256.04 1649
5256.72 1585
5257.41 1364
5258.09 1439
5258.77 1476
5259.46 1548
5260.14 1489
5260.83 1423
5261.51 1552
5262.20 1406
5262.88 1504
5263.56 1579
5264.25 1396
5264.93 1445
5265.62 1552
5266.30 1615
5266.99 1517
5267.67 1437
5268.36 1394
5269.04 1275
5269.73 1536
5270.41 1420
5271.10 1411
5271.78 1475
5272.47 1493
5273.15 1504
5273.84 1359
5274.52 1501
5275.21 1534
5275.89 1491
5276.58 1385
5277.26 1406
5277.95 1419
5278.63 1703
5279.32 1614
5280.00 1739
5280.69 1989
5281.37 1946
5282.06 2146
5282.75 2155
5283.43 2342
5284.12 2246
5284.80 2229
5285.49 2006
5286.17 1915
5286.86 1828
5287.55 1595
5288.23 1612
5288.92 1611
5289.60 1542
5290.29 1465
5290.98 1437
5291.66 1524
5292.35 1480
5293.04 1496
5293.72 1624
5294.41 1551
5295.10 1587
5295.78 1559
5296.47 1636
5297.15 1535
5297.84 1481
5298.53 1554
5299.21 1545
5299.90 1525
5300.59 1440
5301.28 1434
5301.96 1397
5302.65 1537
5303.34 1644
5304.02 1672
5304.71 1566
5305.40 1659
5306.08 1563
5306.77 1622
5307.46 1597
5308.15 1645
5308.83 1533
5309.52 1506
5310.21 1432
5310.90 1316
5311.58 1609
5312.27 1692
5312.96 1630
5313.65 1659
5314.33 1497
5315.02 1607
5315.71 1511
5316.40 1471
5317.09 1406
5317.77 1469
5318.46 1546
5319.15 1689
5319.84 1594
5320.53 1610
5321.21 1719
5321.90 2019
5322.59 1780
5323.28 1659
5323.97 1699
5324.65 1783
5325.34 1728
5326.03 1493
5326.72 1490
5327.41 1596
5328.10 1513
5328.79 1383
5329.47 1422
5330.16 1357
5330.85 1529
5331.54 1460
5332.23 1509
5332.92 1580
5333.61 1468
5334.30 1332
5334.99 1500
5335.67 1535
5336.36 1474
5337.05 1455
5337.74 1524
5338.43 1503
5339.12 1509
5339.81 1469
5340.50 1554
5341.19 1571
5341.88 1540
5342.57 1553
5343.26 1514
5343.95 1518
5344.64 1595
5345.33 1522
5346.02 1438
5346.71 1577
5347.40 1616
5348.09 1695
5348.78 1811
5349.47 1670
5350.16 1962
5350.85 2095
5351.54 2113
5352.23 2133
5352.92 2184
5353.61 2289
5354.30 2216
5354.99 2023
5355.68 1911
5356.37 1831
5357.06 1674
5357.75 1786
5358.44 1621
5359.13 1524
5359.82 1369
5360.51 1489
5361.20 1465
5361.89 1378
5362.58 1422
5363.27 1343
5363.97 1280
5364.66 1339
5365.35 1279
5366.04 1368
5366.73 1332
5367.42 1282
5368.11 1315
5368.80 1243
5369.49 1214
5370.19 1196
5370.88 1242
5371.57 1246
5372.26 1249
5372.95 1260
5373.64 1386
5374.33 1266
5375.03 1181
5375.72 1236
5376.41 1191
5377.10 1175
5377.79 1168
5378.49 1134
5379.18 1092
5379.87 1249
5380.56 1220
5381.25 1197
5381.95 1297
5382.64 1278
5383.33 1281
5384.02 1217
5384.71 1297
5385.41 1290
5386.10 1140
5386.79 1252
5387.48 1254
5388.18 1247
5388.87 1244
5389.56 1403
5390.25 1379
5390.95 1352
5391.64 1414
5392.33 1439
5393.02 1409
5393.72 1267
5394.41 1355
5395.10 1316
5395.80 1343
5396.49 1326
5397.18 1277
5397.88 1292
5398.57 1220
5399.26 1124
5399.95 1199
5400.65 1182
5401.34 1156
5402.03 1154
5402.73 1178
5403.42 1164
5404.12 1107
5404.81 1235
5405.50 1262
5406.20 1322
5406.89 1318
5407.58 1191
5408.28 1356
5408.97 1341
5409.66 1175
5410.36 1249
5411.05 1317
5411.75 1344
5412.44 1343
5413.13 1175
5413.83 1237
5414.52 1273
5415.22 1279
5415.91 1188
5416.61 1184
5417.30 1251
5417.99 1233
5418.69 1230
5419.38 1154
5420.08 1330
5420.77 1299
5421.47 1371
5422.16 1339
5422.86 1295
5423.55 1374
5424.25 1361
5424.94 1304
5425.64 1310
5426.33 1306
5427.03 1396
5427.72 1376
5428.42 1338
5429.11 1238
5429.81 1268
5430.50 1291
5431.20 1233
5431.89 1227
5432.59 1239
5433.28 1369
5433.98 1441
5434.67 1380
5435.37 1437
5436.06 1481
5436.76 1664
5437.46 1578
5438.15 1582
5438.85 1581
5439.54 1426
5440.24 1520
5440.93 1434
5441.63 1588
5442.33 1453
5443.02 1357
5443.72 1377
5444.41 1491
5445.11 1527
5445.81 1656
5446.50 1726
5447.20 1768
5447.90 1851
5448.59 2014
5449.29 2059
5449.98 2098
5450.68 2048
5451.38 2171
5452.07 2050
5452.77 1905
5453.47 1860
5454.16 1766
5454.86 1753
5455.56 1564
5456.25 1646
5456.95 1585
5457.65 1590
5458.35 1489
5459.04 1492
5459.74 1484
5460.44 1507
5461.13 1695
5461.83 1588
5462.53 1635
5463.23 1830
5463.92 1792
5464.62 1733
5465.32 1869
5466.02 1963
5466.71 1892
5467.41 1859
5468.11 1745
5468.81 1748
5469.50 1600
5470.20 1588
5470.90 1559
5471.60 1622
5472.29 1677
5472.99 1542
5473.69 1673
5474.39 1690
5475.09 1690
5475.78 1668
5476.48 1751
5477.18 1902
5477.88 2011
5478.58 2109
5479.28 2222
5479.97 2209
5480.67 2500
5481.37 2630
5482.07 2851
5482.77 2936
5483.47 2765
5484.17 2807
5484.86 2554
5485.56 2425
5486.26 2338
5486.96 2152
5487.66 2009
5488.36 2091
5489.06 2070
5489.76 2195
5490.45 2088
5491.15 2065
5491.85 1933
5492.55 2163
5493.25 2116
5493.95 2128
5494.65 2353
5495.35 2436
5496.05 2332
5496.75 2334
5497.45 2402
5498.15 2618
5498.85 2784
5499.55 2976
5500.25 3242
5500.95 4025
5501.65 4335
5502.35 4930
5503.04 4946
5503.74 4858
5504.44 4358
5505.14 3859
5505.84 3405
5506.54 3140
5507.24 2769
5507.94 2603
5508.65 2426
5509.35 2183
5510.05 2135
5510.75 2179
5511.45 2256
5512.15 2120
5512.85 2236
5513.55 2171
5514.25 2097
5514.95 1993
5515.65 2138
5516.35 2151
5517.05 2012
5517.75 2029
5518.45 1980
5519.15 2040
5519.85 2148
5520.56 2299
5521.26 2165
5521.96 1984
5522.66 2041
5523.36 2050
5524.06 1996
5524.76 1815
5525.46 1792
5526.16 1727
5526.87 1798
5527.57 1764
5528.27 1599
5528.97 1606
5529.67 1765
5530.37 1779
5531.07 1658
5531.78 1612
5532.48 1633
5533.18 1506
5533.88 1508
5534.58 1645
5535.29 1514
5535.99 1406
5536.69 1543
5537.39 1578
5538.09 1493
5538.80 1404
5539.50 1543
5540.20 1561
5540.90 1512
5541.60 1571
5542.31 1455
5543.01 1459
5543.71 1533
5544.41 1479
5545.12 1443
5545.82 1608
5546.52 1614
5547.22 1407
5547.93 1382
5548.63 1436
5549.33 1474
5550.04 1546
5550.74 1502
5551.44 1489
5552.14 1362
5552.85 1351
5553.55 1453
5554.25 1459
5554.96 1415
5555.66 1404
5556.36 1384
5557.07 1453
5557.77 1485
5558.47 1405
5559.18 1348
5559.88 1293
5560.58 1379
5561.29 1486
5561.99 1464
5562.69 1507
5563.40 1557
5564.10 1438
5564.80 1475
5565.51 1524
5566.21 1509
5566.92 1550
5567.62 1432
5568.32 1480
5569.03 1453
5569.73 1499
5570.44 1467
5571.14 1366
5571.84 1387
5572.55 1335
5573.25 1371
5573.96 1344
5574.66 1338
5575.37 1391
5576.07 1407
5576.78 1467
5577.48 1445
5578.18 1439
5578.89 1439
5579.59 1389
5580.30 1321
5581.00 1236
5581.71 1332
5582.41 1392
5583.12 1406
5583.82 1299
5584.53 1368
5585.23 1425
5585.94 1377
5586.64 1410
5587.35 1418
5588.05 1393
5588.76 1317
5589.46 1358
5590.17 1414
5590.88 1226
5591.58 1305
5592.29 1386
5592.99 1407
5593.70 1282
5594.40 1299
5595.11 1285
5595.81 1289
5596.52 1202
5597.23 1136
5597.93 1161
5598.64 1228
5599.34 1197
5600.05 1230
5600.76 1245
5601.46 1150
5602.17 1299
5602.87 1309
5603.58 1319
5604.29 1344
5604.99 1254
5605.70 1235
5606.41 1264
5607.11 1258
5607.82 1149
5608.52 1139
5609.23 1121
5609.94 1208
5610.64 1193
5611.35 1066
5612.06 1226
5612.76 1274
5613.47 1163
5614.18 1146
5614.89 1285
5615.59 1283
5616.30 1241
5617.01 1325
5617.71 1281
5618.42 1185
5619.13 1226
5619.84 1192
5620.54 1274
5621.25 1312
5621.96 1245
5622.66 1067
5623.37 1185
5624.08 1236
5624.79 1238
5625.49 1316
5626.20 1298
5626.91 1439
5627.62 1454
5628.33 1262
5629.03 1303
5629.74 1426
5630.45 1427
5631.16 1342
5631.87 1253
5632.57 1337
5633.28 1296
5633.99 1231
5634.70 1187
5635.41 1203
5636.11 1210
5636.82 1299
5637.53 1485
5638.24 1301
5638.95 1389
5639.66 1415
5640.36 1399
5641.07 1459
5641.78 1551
5642.49 1496
5643.20 1497
5643.91 1652
5644.62 1630
5645.33 1508
5646.03 1388
5646.74 1368
5647.45 1365
5648.16 1328
5648.87 1437
5649.58 1360
5650.29 1281
5651.00 1361
5651.71 1407
5652.42 1428
5653.13 1549
5653.84 1482
5654.54 1447
5655.25 1388
5655.96 1489
5656.67 1463
5657.38 1509
5658.09 1400
5658.80 1279
5659.51 1399
5660.22 1413
5660.93 1480
5661.64 1366
5662.35 1382
5663.06 1451
5663.77 1398
5664.48 1309
5665.19 1338
5665.90 1450
5666.61 1402
5667.32 1320
5668.03 1403
5668.74 1498
5669.45 1593
5670.16 1608
5670.87 1615
5671.58 1779
5672.29 1905
5673.01 2019
5673.72 2021
5674.43 1845
5675.14 1798
5675.85 1636
5676.56 1565
5677.27 1616
5677.98 1464
5678.69 1425
5679.40 1404
5680.11 1425
5680.82 1313
5681.54 1488
5682.25 1422
5682.96 1450
5683.67 1431
5684.38 1514
5685.09 1423
5685.80 1355
5686.51 1464
5687.23 1378
5687.94 1423
5688.65 1337
5689.36 1348
5690.07 1340
5690.78 1466
5691.50 1451
5692.21 1435
5692.92 1303
5693.63 1394
5694.34 1285
5695.06 1246
5695.77 1420
5696.48 1306
5697.19 1216
5697.90 1167
5698.62 1244
5699.33 1159
5700.04 1272
5700.75 1216
5701.46 1174
5702.18 1130
5702.89 1102
5703.60 1108
5704.31 1277
5705.03 1330
5705.74 1291
5706.45 1238
5707.17 1257
5707.88 1276
5708.59 1190
5709.30 1218
5710.02 1249
5710.73 1194
5711.44 1205
5712.16 1238
5712.87 1095
5713.58 1214
5714.30 1252
5715.01 1264
5715.72 1242
5716.43 1236
5717.15 1311
5717.86 1282
5718.58 1247
5719.29 1111
5720.00 1068
5720.72 1225
5721.43 1272
5722.14 1281
5722.86 1341
5723.57 1339
5724.28 1403
5725.00 1395
5725.71 1398
5726.43 1494
5727.14 1555
5727.85 1627
5728.57 1848
5729.28 1965
5730.00 2037
5730.71 2017
5731.42 2092
5732.14 1973
5732.85 1846
5733.57 1812
5734.28 1666
5735.00 1566
5735.71 1485
5736.43 1388
5737.14 1440
5737.85 1369
5738.57 1334
5739.28 1298
5740.00 1152
5740.71 1173
5741.43 1352
5742.14 1252
5742.86 1105
5743.57 1214
5744.29 1357
5745.00 1351
5745.72 1265
5746.43 1203
5747.15 1236
5747.86 1217
5748.58 1298
5749.30 1201
5750.01 1298
5750.73 1240
5751.44 1310
5752.16 1377
5752.87 1399
5753.59 1511
5754.30 1649
5755.02 1668
5755.74 1609
5756.45 1545
5757.17 1609
5757.88 1583
5758.60 1491
5759.31 1494
5760.03 1466
5760.75 1445
5761.46 1361
5762.18 1316
5762.90 1396
5763.61 1195
5764.33 1341
5765.04 1403
5765.76 1411
5766.48 1382
5767.19 1291
5767.91 1233
5768.63 1289
5769.34 1266
5770.06 1330
5770.78 1412
5771.49 1349
5772.21 1392
5772.93 1337
5773.64 1225
5774.36 1421
5775.08 1427
5775.79 1359
5776.51 1309
5777.23 1307
5777.95 1400
5778.66 1317
5779.38 1342
5780.10 1493
5780.81 1444
5781.53 1443
5782.25 1419
5782.97 1457
5783.68 1414
5784.40 1368
5785.12 1346
5785.84 1473
5786.55 1424
5787.27 1405
5787.99 1457
5788.71 1401
5789.43 1390
5790.14 1337
5790.86 1443
5791.58 1438
5792.30 1390
5793.02 1645
5793.73 1589
5794.45 1640
5795.17 1687
5795.89 1690
5796.61 1694
5797.33 1795
5798.04 1906
5798.76 2181
5799.48 2564
5800.20 3041
5800.92 3552
5801.64 3963
5802.36 4038
5803.07 4224
5803.79 3890
5804.51 3636
5805.23 3252
5805.95 2884
5806.67 2501
5807.39 2050
5808.11 1838
5808.82 1838
5809.54 1794
5810.26 1736
5810.98 1684
5811.70 1707
5812.42 1640
5813.14 1674
5813.86 1794
5814.58 1814
5815.30 1942
5816.02 1926
5816.74 1756
5817.46 1762
5818.18 1809
5818.90 1805
5819.62 1658
5820.34 1707
5821.06 1744
5821.78 1718
5822.50 1762
5823.22 1742
5823.94 1653
5824.66 1649
5825.38 1659
5826.10 1420
5826.82 1411
5827.54 1502
5828.26 1333
5828.98 1350
5829.70 1471
5830.42 1593
5831.14 1490
5831.86 1425
5832.58 1511
5833.30 1472
5834.02 1378
5834.74 1321
5835.46 1388
5836.18 1371
5836.90 1346
5837.62 1472
5838.34 1403
5839.07 1335
5839.79 1419
5840.51 1447
5841.23 1408
5841.95 1564
5842.67 1387
5843.39 1343
5844.11 1382
5844.83 1384
5845.56 1337
5846.28 1356
5847.00 1341
5847.72 1317
5848.44 1317
5849.16 1227
5849.88 1327
5850.61 1262
5851.33 1269
5852.05 1286
5852.77 1309
5853.49 1384
5854.22 1435
5854.94 1381
5855.66 1367
5856.38 1267
5857.10 1299
5857.83 1283
5858.55 1352
5859.27 1301
5859.99 1286
5860.71 1182
5861.44 1211
5862.16 1216
5862.88 1227
5863.60 1132
5864.33 1114
5865.05 1095
5865.77 1083
5866.49 1130
5867.22 1233
5867.94 1272
5868.66 1113
5869.38 1126
5870.11 1177
5870.83 1204
5871.55 1290
5872.28 1278
5873.00 1243
5873.72 1214
5874.45 1113
5875.17 1196
5875.89 1125
5876.62 1283
5877.34 1293
5878.06 1303
5878.79 1169
5879.51 1171
5880.23 1258
5880.96 1232
5881.68 1197
5882.40 1316
5883.13 1158
5883.85 1269
5884.57 1358
5885.30 1298
5886.02 1169
5886.75 1217
5887.47 1255
5888.19 1311
5888.92 1229
5889.64 1179
5890.37 1243
5891.09 1187
5891.81 1099
5892.54 1103
5893.26 1157
5893.99 1248
5894.71 1239
5895.44 1107
5896.16 1154
5896.88 1130
5897.61 1101
5898.33 1136
5899.06 1201
5899.78 1283
5900.51 1199
5901.23 1157
5901.96 1199
5902.68 1221
5903.41 1281
5904.13 1266
5904.86 1179
5905.58 1205
5906.31 1229
5907.03 1224
5907.76 1231
5908.48 1253
5909.21 1133
5909.93 1194
5910.66 1355
5911.38 1258
5912.11 1268
5912.83 1224
5913.56 1211
5914.29 1340
5915.01 1300
5915.74 1310
5916.46 1354
5917.19 1328
5917.91 1300
5918.64 1362
5919.37 1381
5920.09 1353
5920.82 1359
5921.54 1328
5922.27 1307
5923.00 1243
5923.72 1336
5924.45 1282
5925.17 1255
5925.90 1285
5926.63 1339
5927.35 1371
5928.08 1248
5928.81 1311
5929.53 1442
5930.26 1310
5930.99 1320
5931.71 1285
5932.44 1425
5933.17 1451
5933.89 1421
5934.62 1242
5935.35 1388
5936.07 1494
5936.80 1538
5937.53 1509
5938.25 1516
5938.98 1556
5939.71 1612
5940.44 1624
5941.16 1598
5941.89 1532
5942.62 1513
5943.35 1701
5944.07 1684
5944.80 1697
5945.53 1809
5946.26 1694
5946.98 1702
5947.71 1679
5948.44 1608
5949.17 1809
5949.89 1855
5950.62 1914
5951.35 1948
5952.08 2212
5952.80 2098
5953.53 2150
5954.26 2338
5954.99 2208
5955.72 2221
5956.45 2203
5957.17 2110
5957.90 2143
5958.63 2085
5959.36 2018
5960.09 1971
5960.82 1917
5961.54 2020
5962.27 2032
5963.00 2289
5963.73 2370
5964.46 2311
5965.19 2387
5965.92 2538
5966.64 2660
5967.37 3092
5968.10 3422
5968.83 3522
5969.56 3702
5970.29 3395
5971.02 3272
5971.75 3093
5972.48 2824
5973.21 2772
5973.93 2688
5974.66 2511
5975.39 2436
5976.12 2455
5976.85 2479
5977.58 2446
5978.31 2490
5979.04 2519
5979.77 2687
5980.50 2590
5981.23 2685
5981.96 2749
5982.69 2972
5983.42 2872
5984.15 3003
5984.88 3044
5985.61 2928
5986.34 3023
5987.07 2881
5987.80 2924
5988.53 2915
5989.26 2994
5989.99 2993
5990.72 2918
5991.45 2856
5992.18 2776
5992.91 2838
5993.64 2832
5994.37 2647
5995.10 2852
5995.83 2718
5996.56 2897
5997.29 3031
5998.02 3026
5998.75 3080
5999.49 3123
6000.22 3242
6000.95 3196
6001.68 3116
6002.41 3148
6003.14 3055
6003.87 3074
6004.60 3069
6005.33 2972
6006.06 3062
6006.80 2861
6007.53 2934
6008.26 3198
6008.99 3471
6009.72 4079
6010.45 4496
6011.18 5158
6011.92 5605
6012.65 6541
6013.38 7443
6014.11 8213
6014.84 8432
6015.57 8767
6016.31 9271
6017.04 8569
6017.77 7978
6018.50 7184
6019.23 6424
6019.97 5644
6020.70 5010
6021.43 4383
6022.16 3814
6022.89 3504
6023.63 3101
6024.36 2870
6025.09 2804
6025.82 2643
6026.56 2468
6027.29 2530
6028.02 2465
6028.75 2395
6029.49 2315
6030.22 2212
6030.95 2194
6031.68 2268
6032.42 2369
6033.15 2221
6033.88 2385
6034.62 2214
6035.35 2047
6036.08 2178
6036.81 2104
6037.55 2147
6038.28 2084
6039.01 2220
6039.75 2195
6040.48 2186
6041.21 2334
6041.95 2361
6042.68 2399
6043.41 2255
6044.15 2341
6044.88 2324
6045.61 2412
6046.35 2495
6047.08 2448
6047.82 2498
6048.55 2492
6049.28 2575
6050.02 2522
6050.75 2638
6051.49 2767
6052.22 2872
6052.95 2978
6053.69 2901
6054.42 3079
6055.16 3284
6055.89 3178
6056.62 3100
6057.36 2955
6058.09 2978
6058.83 2650
6059.56 2461
6060.30 2494
6061.03 2424
6061.77 2404
6062.50 2304
6063.23 2242
6063.97 2146
6064.70 2099
6065.44 2304
6066.17 2319
6066.91 2208
6067.64 2304
6068.38 2311
6069.11 2270
6069.85 2221
6070.58 2093
6071.32 2074
6072.05 2173
6072.79 2083
6073.52 1965
6074.26 2100
6075.00 2129
6075.73 1951
6076.47 1861
6077.20 1745
6077.94 1894
6078.67 1923
6079.41 2015
6080.14 1922
6080.88 2010
6081.62 2071
6082.35 2045
6083.09 2098
6083.82 2036
6084.56 1880
6085.30 1856
6086.03 1937
6086.77 1950
6087.50 1931
6088.24 1878
6088.98 1772
6089.71 1796
6090.45 1830
6091.19 1950
6091.92 1906
6092.66 1904
6093.39 1902
6094.13 2010
6094.87 1989
6095.60 1884
6096.34 1894
6097.08 1857
6097.81 1807
6098.55 1891
6099.29 1836
6100.03 1961
6100.76 1834
6101.50 1814
6102.24 1695
6102.97 1766
6103.71 1808
6104.45 1763
6105.18 1671
6105.92 1839
6106.66 1635
6107.40 1576
6108.13 1893
6108.87 1801
6109.61 1669
6110.35 1722
6111.08 1749
6111.82 1699
6112.56 1785
6113.30 1807
6114.03 1860
6114.77 1789
6115.51 1794
6116.25 1898
6116.99 1858
6117.72 1737
6118.46 1798
6119.20 1763
6119.94 1759
6120.68 1844
6121.41 1751
6122.15 1864
6122.89 1869
6123.63 1739
6124.37 1772
6125.11 1774
6125.84 1812
6126.58 1744
6127.32 1721
6128.06 1849
6128.80 1919
6129.54 1991
6130.28 2084
6131.02 1977
6131.75 2019
6132.49 2012
6133.23 2013
6133.97 1927
6134.71 1963
6135.45 2032
6136.19 1922
6136.93 1952
6137.67 2002
6138.41 1954
6139.14 2003
6139.88 1887
6140.62 1886
6141.36 2064
6142.10 2088
6142.84 1903
6143.58 2002
6144.32 2059
6145.06 2067
6145.80 1984
6146.54 1829
6147.28 1785
6148.02 1903
6148.76 1985
6149.50 1935
6150.24 1897
6150.98 1993
6151.72 2119
6152.46 2043
6153.20 1993
6153.94 2046
6154.68 2007
6155.42 2124
6156.16 2064
6156.90 2099
6157.64 2097
6158.38 2083
6159.12 2110
6159.86 1991
6160.60 1974
6161.34 2039
6162.08 1935
6162.82 2190
6163.57 2187
6164.31 2258
6165.05 2268
6165.79 2373
6166.53 2744
6167.27 2866
6168.01 2717
6168.75 2980
6169.49 2969
6170.23 3074
6170.98 2866
6171.72 2895
6172.46 2829
6173.20 2749
6173.94 2870
6174.68 2676
6175.42 2590
6176.16 2702
6176.91 2577
6177.65 2798
6178.39 2659
6179.13 2559
6179.87 2480
6180.61 2545
6181.36 2517
6182.10 2683
6182.84 2851
6183.58 2777
6184.32 2813
6185.07 2885
6185.81 2774
6186.55 2880
6187.29 2906
6188.03 2824
6188.78 2827
6189.52 2977
6190.26 2948
6191.00 3141
6191.75 3024
6192.49 3176
6193.23 3325
6193.97 3427
6194.72 3417
6195.46 3523
6196.20 3636
6196.94 3724
6197.69 3740
6198.43 3548
6199.17 3450
6199.92 3475
6200.66 3632
6201.40 3713
6202.15 3696
6202.89 3818
6203.63 3683
6204.37 3683
6205.12 4174
6205.86 4905
6206.60 6245
6207.35 7306
6208.09 9287
6208.83 11771
6209.58 13890
6210.32 16282
6211.07 18146
6211.81 18658
6212.55 18636
6213.30 17413
6214.04 15546
6214.78 13694
6215.53 11133
6216.27 9265
6217.02 7578
6217.76 6256
6218.50 5182
6219.25 4598
6219.99 4085
6220.74 4027
6221.48 3841
6222.22 3626
6222.97 3712
6223.71 3837
6224.46 4066
6225.20 4123
6225.95 4134
6226.69 4361
6227.44 4300
6228.18 4173
6228.92 4004
6229.67 3638
6230.41 3481
6231.16 3286
6231.90 2932
6232.65 2747
6233.39 2694
6234.14 2592
6234.88 2369
6235.63 2495
6236.37 2333
6237.12 2472
6237.86 2585
6238.61 2598
6239.35 2690
6240.10 2585
6240.85 2617
6241.59 2705
6242.34 2733
6243.08 2652
6243.83 2833
6244.57 2929
6245.32 2959
6246.06 3023
6246.81 3385
6247.56 3635
6248.30 3993
6249.05 4364
6249.79 4888
6250.54 4921
6251.29 4698
6252.03 4680
6252.78 4473
6253.52 4078
6254.27 3725
6255.02 3468
6255.76 3378
6256.51 3135
6257.26 2952
6258.00 2853
6258.75 2870
6259.49 2830
6260.24 3039
6260.99 2836
6261.73 2831
6262.48 2840
6263.23 2831
6263.97 2886
6264.72 2780
6265.47 2728
6266.21 2827
6266.96 2862
6267.71 2666
6268.46 2629
6269.20 2709
6269.95 2643
6270.70 2690
6271.44 2683
6272.19 2742
6272.94 2664
6273.69 2614
6274.43 2545
6275.18 2674
6275.93 2781
6276.68 2953
6277.42 2981
6278.17 3011
6278.92 2971
6279.67 3014
6280.41 3013
6281.16 2877
6281.91 2838
6282.66 2715
6283.41 2603
6284.15 2559
6284.90 2517
6285.65 2462
6286.40 2562
6287.15 2467
6287.89 2455
6288.64 2655
6289.39 2643
6290.14 2530
6290.89 2600
6291.64 2581
6292.38 2381
6293.13 2440
6293.88 2390
6294.63 2179
6295.38 2084
6296.13 2151
6296.88 2223
6297.62 2302
6298.37 2218
6299.12 2142
6299.87 2065
6300.62 2070
6301.37 1918
6302.12 2080
6302.87 2146
6303.62 2151
6304.37 2237
6305.11 2207
6305.86 2189
6306.61 2300
6307.36 2366
6308.11 2274
6308.86 2180
6309.61 2082
6310.36 2145
6311.11 2218
6311.86 2118
6312.61 2088
6313.36 2253
6314.11 2133
6314.86 2177
6315.61 2299
6316.36 2205
6317.11 2170
6317.86 2224
6318.61 2154
6319.36 2232
6320.11 2166
6320.86 2151
6321.61 2123
6322.36 2123
6323.11 2079
6323.86 2126
6324.61 2059
6325.36 2118
6326.11 1905
6326.86 1876
6327.61 1942
6328.36 2013
6329.11 1961
6329.86 1961
6330.61 1907
6331.37 1994
6332.12 1870
6332.87 1839
6333.62 1937
6334.37 1926
6335.12 1886
6335.87 1852
6336.62 1790
6337.37 1793
6338.12 1877
6338.88 1904
6339.63 1887
6340.38 1892
6341.13 1785
6341.88 1713
6342.63 1772
6343.38 1743
6344.14 1963
6344.89 1942
6345.64 1960
6346.39 1879
6347.14 1868
6347.89 1942
6348.65 1895
6349.40 1981
6350.15 2065
6350.90 1952
6351.65 1918
6352.41 2078
6353.16 2242
6353.91 2260
6354.66 2267
6355.41 2293
6356.17 2315
6356.92 2320
6357.67 2137
6358.42 2213
6359.18 2003
6359.93 2182
6360.68 2121
6361.43 1944
6362.19 2028
6362.94 2122
6363.69 1945
6364.44 1973
6365.20 1961
6365.95 1855
6366.70 1811
6367.46 1979
6368.21 2007
6368.96 2012
6369.71 2076
6370.47 1940
6371.22 1809
6371.97 1910
6372.73 1936
6373.48 1974
6374.23 1929
6374.99 1934
6375.74 1880
6376.49 1869
6377.25 1813
6378.00 1783
6378.75 1809
6379.51 1649
6380.26 1800
6381.02 1787
6381.77 1875
6382.52 1884
6383.28 1828
6384.03 1820
6384.78 1799
6385.54 1859
6386.29 1919
6387.05 1941
6387.80 1843
6388.56 1815
6389.31 1856
6390.06 1815
6390.82 1866
6391.57 1878
6392.33 1788
6393.08 1824
6393.84 1829
6394.59 1742
6395.34 1868
6396.10 1904
6396.85 1792
6397.61 1818
6398.36 1807
6399.12 1684
6399.87 1562
6400.63 1713
6401.38 1679
6402.14 1743
6402.89 1617
6403.65 1644
6404.40 1651
6405.16 1586
6405.91 1691
6406.67 1541
6407.42 1531
6408.18 1614
6408.93 1782
6409.69 1870
6410.45 1823
6411.20 1642
6411.96 1839
6412.71 1909
6413.47 1884
6414.22 1808
6414.98 1643
6415.73 1655
6416.49 1623
6417.25 1722
6418.00 1845
6418.76 1747
6419.51 1708
6420.27 1653
6421.03 1672
6421.78 1713
6422.54 1726
6423.29 1891
6424.05 1799
6424.81 1709
6425.56 1558
6426.32 1658
6427.08 1679
6427.83 1694
6428.59 1617
6429.35 1671
6430.10 1671
6430.86 1632
6431.62 1567
6432.37 1543
6433.13 1591
6433.89 1567
6434.64 1543
6435.40 1624
6436.16 1687
6436.91 1671
6437.67 1581
6438.43 1654
6439.19 1551
6439.94 1510
6440.70 1633
6441.46 1551
6442.21 1675
6442.97 1814
6443.73 1752
6444.49 1712
6445.24 1664
6446.00 1565
6446.76 1614
6447.52 1647
6448.28 1587
6449.03 1650
6449.79 1666
6450.55 1707
6451.31 1695
6452.06 1681
6452.82 1639
6453.58 1562
6454.34 1626
6455.10 1758
6455.85 1668
6456.61 1719
6457.37 1705
6458.13 1559
6458.89 1532
6459.65 1724
6460.40 1753
6461.16 1680
6461.92 1787
6462.68 1838
6463.44 1869
6464.20 1633
6464.96 1758
6465.71 1818
6466.47 1796
6467.23 1727
6467.99 1796
6468.75 1966
6469.51 1904
6470.27 1813
6471.03 1841
6471.79 1978
6472.54 1952
6473.30 2040
6474.06 1936
6474.82 1919
6475.58 1940
6476.34 1922
6477.10 2065
6477.86 2071
6478.62 1982
6479.38 1942
6480.14 2006
6480.90 2028
6481.66 2047
6482.42 2109
6483.18 2038
6483.94 2071
6484.70 2102
6485.46 2257
6486.22 2274
6486.98 2450
6487.74 2279
6488.50 2206
6489.26 2351
6490.02 2447
6490.78 2240
6491.54 2515
6492.30 2738
6493.06 2700
6493.82 2621
6494.58 2740
6495.34 2753
6496.10 2748
6496.86 3120
6497.62 3019
6498.38 2996
6499.14 3013
6499.90 3035
6500.66 3166
6501.42 3118
6502.19 3141
6502.95 3000
6503.71 3006
6504.47 2899
6505.23 2934
6505.99 3105
6506.75 3078
6507.51 3143
6508.27 3221
6509.04 3139
6509.80 3456
6510.56 3541
6511.32 3569
6512.08 3543
6512.84 3614
6513.60 3676
6514.37 3612
6515.13 3635
6515.89 3731
6516.65 3661
6517.41 3602
6518.17 3581
6518.94 3574
6519.70 3666
6520.46 3783
6521.22 4065
6521.98 4069
6522.75 4270
6523.51 4529
6524.27 4455
6525.03 4648
6525.79 5048
6526.56 5399
6527.32 5660
6528.08 6345
6528.84 6638
6529.61 6773
6530.37 7010
6531.13 7006
6531.89 6667
6532.66 7134
6533.42 7006
6534.18 7631
6534.94 9025
6535.71 10840
6536.47 13450
6537.23 15628
6538.00 17989
6538.76 19300
6539.52 19333
6540.29 18546
6541.05 16798
6541.81 14585
6542.57 12001
6543.34 9998
6544.10 8242
6544.86 6746
6545.63 5541
6546.39 4771
6547.16 4362
6547.92 3943
6548.68 3766
6549.45 3580
6550.21 3510
6550.97 3531
6551.74 3436
6552.50 3186
6553.26 3243
6554.03 3257
6554.79 3196
6555.56 3212
6556.32 2922
6557.08 2881
6557.85 2952
6558.61 2880
6559.38 2896
6560.14 2740
6560.91 2837
6561.67 2960
6562.43 3104
6563.20 3122
6563.96 3301
6564.73 3366
6565.49 3448
6566.26 3722
6567.02 3635
6567.79 3633
6568.55 3700
6569.32 3674
6570.08 3525
6570.85 3523
6571.61 3580
6572.38 3610
6573.14 3709
6573.91 3779
6574.67 3984
6575.44 4294
6576.20 4483
6576.97 4506
6577.73 4575
6578.50 4572
6579.26 4576
6580.03 4710
6580.79 4888
6581.56 4791
6582.32 4524
6583.09 4651
6583.86 4646
6584.62 4523
6585.39 4047
6586.15 3882
6586.92 3987
6587.68 3805
6588.45 3578
6589.22 3692
6589.98 3793
6590.75 3901
6591.51 3941
6592.28 4274
6593.05 4463
6593.81 4799
6594.58 5403
6595.35 5627
6596.11 5879
6596.88 6222
6597.64 6023
6598.41 6074
6599.18 5757
6599.94 5200
6600.71 4998
6601.48 4423
6602.24 4261
6603.01 3915
6603.78 3678
6604.54 3424
6605.31 3441
6606.08 3433
6606.85 3267
6607.61 3189
6608.38 3123
6609.15 3064
6609.91 3048
6610.68 3316
6611.45 3147
6612.22 3172
6612.98 3173
6613.75 3181
6614.52 3039
6615.28 3001
6616.05 2916
6616.82 2775
6617.59 2794
6618.36 2783
6619.12 2952
6619.89 2852
6620.66 2796
6621.43 2687
6622.19 2727
6622.96 2852
6623.73 2800
6624.50 2742
6625.27 2871
6626.03 2707
6626.80 2668
6627.57 2735
6628.34 2635
6629.11 2617
6629.88 2660
6630.64 2545
6631.41 2607
6632.18 2850
6632.95 2961
6633.72 2926
6634.49 3281
6635.25 3334
6636.02 3590
6636.79 3783
6637.56 3842
6638.33 3515
6639.10 3603
6639.87 3261
6640.64 3074
6641.41 2933
6642.17 2755
6642.94 2625
6643.71 2523
6644.48 2617
6645.25 2600
6646.02 2573
6646.79 2504
6647.56 2399
6648.33 2443
6649.10 2449
6649.87 2593
6650.64 2613
6651.41 2585
6652.18 2429
6652.95 2394
6653.71 2501
6654.48 2552
6655.25 2593
6656.02 2562
6656.79 2600
6657.56 2722
6658.33 2562
6659.10 2588
6659.87 2488
6660.64 2402
6661.41 2338
6662.18 2226
6662.95 2277
6663.72 2398
6664.50 2374
6665.27 2310
6666.04 2244
6666.81 2314
6667.58 2284
6668.35 2268
6669.12 2391
6669.89 2462
6670.66 2357
6671.43 2415
6672.20 2366
6672.97 2393
6673.74 2380
6674.51 2618
6675.28 2585
6676.06 2633
6676.83 2512
6677.60 2408
6678.37 2519
6679.14 2472
6679.91 2444
6680.68 2365
6681.45 2425
6682.22 2313
6683.00 2488
6683.77 2733
6684.54 2757
6685.31 2952
6686.08 3215
6686.85 3438
6687.63 3488
6688.40 3528
6689.17 3474
6689.94 3272
6690.71 2967
6691.48 2904
6692.26 2758
6693.03 2534
6693.80 2465
6694.57 2317
6695.34 2269
6696.12 2391
6696.89 2278
6697.66 2208
6698.43 2162
6699.21 2137
6699.98 2215
6700.75 2093
6701.52 2130
6702.30 2195
6703.07 2185
6703.84 2275
6704.61 2278
6705.39 2142
6706.16 2123
6706.93 2164
6707.70 2256
6708.48 2225
6709.25 2212
6710.02 2216
6710.80 2162
6711.57 2175
6712.34 2063
6713.12 1924
6713.89 2131
6714.66 2073
6715.44 1916
6716.21 1960
6716.98 2012
6717.76 1972
6718.53 1988
6719.30 2015
6720.08 2024
6720.85 1956
6721.62 1983
6722.40 2067
6723.17 1953
6723.94 2110
6724.72 2211
6725.49 1999
6726.27 2085
6727.04 1998
6727.81 1899
6728.59 2003
6729.36 2020
6730.14 2002
6730.91 1968
6731.68 1942
6732.46 1988
6733.23 2126
6734.01 1932
6734.78 2049
6735.56 2160
6736.33 2100
6737.10 1958
6737.88 1970
6738.65 2027
6739.43 2079
6740.20 1996
6740.98 2071
6741.75 2020
6742.53 2133
6743.30 2050
6744.08 2050
6744.85 2052
6745.63 1991
6746.40 2066
6747.18 2070
6747.95 2069
6748.73 2151
6749.50 2272
6750.28 2258
6751.05 2443
6751.83 2433
6752.60 2736
6753.38 2664
6754.16 2672
6754.93 2794
6755.71 2814
6756.48 2793
6757.26 2663
6758.03 2484
6758.81 2249
6759.59 2121
6760.36 2094
6761.14 2023
6761.91 2111
6762.69 1981
6763.46 1940
6764.24 2021
6765.02 1932
6765.79 1976
6766.57 2024
6767.35 2063
6768.12 1889
6768.90 1944
6769.67 2067
6770.45 2101
6771.23 1998
6772.00 2054
6772.78 2059
6773.56 2014
6774.33 1970
6775.11 1936
6775.89 1916
6776.66 2015
6777.44 1898
6778.22 1896
6778.99 2092
6779.77 2038
6780.55 2073
6781.33 1975
6782.10 1994
6782.88 1949
6783.66 1933
6784.43 1886
6785.21 1941
6785.99 1784
6786.77 1800
6787.54 1824
6788.32 1733
6789.10 1683
6789.88 1696
6790.65 1716
6791.43 1637
6792.21 1717
6792.99 1740
6793.76 1711
6794.54 1739
6795.32 1616
6796.10 1739
6796.88 1782
6797.65 1847
6798.43 1849
6799.21 1713
6799.99 1815
6800.77 1727
6801.55 1869
6802.32 1880
6803.10 1954
6803.88 1758
6804.66 1965
6805.44 2037
6806.22 1988
6806.99 2048
6807.77 1953
6808.55 1945
6809.33 1999
6810.11 1802
6810.89 1748
6811.67 1719
6812.44 1752
6813.22 1837
6814.00 1800
6814.78 1802
6815.56 1784
6816.34 1879
6817.12 1889
6817.90 1817
6818.68 1929
6819.46 1791
6820.24 2016
6821.02 2001
6821.79 1885
6822.57 1814
6823.35 1776
6824.13 1729
6824.91 1770
6825.69 1822
6826.47 1822
6827.25 1792
6828.03 1841
6828.81 1878
6829.59 1805
6830.37 1682
6831.15 1646
6831.93 1652
6832.71 1669
6833.49 1672
6834.27 1897
6835.05 1692
6835.83 1659
6836.61 1637
6837.39 1848
6838.17 1741
6838.95 1735
6839.73 1816
6840.51 1766
6841.29 1886
6842.07 1919
6842.85 1893
6843.64 1672
6844.42 1798
6845.20 1789
6845.98 1738
6846.76 1643
6847.54 1803
6848.32 1839
6849.10 1937
6849.88 2214
6850.66 2423
6851.44 2783
6852.23 3279
6853.01 3425
6853.79 3470
6854.57 3585
6855.35 3370
6856.13 3169
6856.91 2857
6857.69 2561
6858.48 2376
6859.26 2184
6860.04 2127
6860.82 1914
6861.60 1986
6862.38 1834
6863.17 1838
6863.95 1855
6864.73 1831
6865.51 1945
6866.29 1957
6867.07 2029
6867.86 2106
6868.64 1977
6869.42 1981
6870.20 2069
6870.99 2015
6871.77 2081
6872.55 2017
6873.33 1890
6874.11 2122
6874.90 2018
6875.68 1899
6876.46 1940
6877.24 1944
6878.03 1834
6878.81 1892
6879.59 2087
6880.38 2000
6881.16 1998
6881.94 2018
6882.72 2202
6883.51 2193
6884.29 2187
6885.07 2144
6885.86 2362
6886.64 2577
6887.42 2896
6888.20 3251
6888.99 3633
6889.77 4037
6890.55 4115
6891.34 4011
6892.12 3813
6892.90 3404
6893.69 3025
6894.47 2757
6895.26 2528
6896.04 2503
6896.82 2327
6897.61 2212
6898.39 2274
6899.17 2238
6899.96 2255
6900.74 2364
6901.53 2373
6902.31 2336
6903.09 2237
6903.88 2367
6904.66 2397
6905.45 2374
6906.23 2246
6907.01 2298
6907.80 2314
6908.58 2398
6909.37 2231
6910.15 2275
6910.94 2270
6911.72 2199
6912.51 2128
6913.29 2127
6914.07 2044
6914.86 2114
6915.64 1944
6916.43 2087
6917.21 2217
6918.00 2120
6918.78 1999
6919.57 2032
6920.35 2051
6921.14 2125
6921.92 2132
6922.71 2111
6923.49 2002
6924.28 2017
6925.06 2126
6925.85 2115
6926.64 2136
6927.42 2080
6928.21 2196
6928.99 2181
6929.78 2234
6930.56 2312
6931.35 2355
6932.13 2287
6932.92 2178
6933.71 2233
6934.49 2480
6935.28 2424
6936.06 2573
6936.85 2543
6937.63 2381
6938.42 2385
6939.21 2420
6939.99 2372
6940.78 2210
6941.57 2369
6942.35 2286
6943.14 2314
6943.92 2559
6944.71 2584
6945.50 2684
6946.28 2653
6947.07 2664
6947.86 2760
6948.64 2968
6949.43 2960
6950.22 2986
6951.00 2991
6951.79 3057
6952.58 2891
6953.36 2898
6954.15 2843
6954.94 2870
6955.72 2890
6956.51 2781
6957.30 2949
6958.09 2855
6958.87 2856
6959.66 3099
6960.45 3024
6961.24 2991
6962.02 2885
6962.81 2851
6963.60 2845
6964.38 2799
6965.17 2853
6965.96 2925
6966.75 3050
6967.54 2887
6968.32 3075
6969.11 3143
6969.90 3178
6970.69 3368
6971.47 3664
6972.26 3427
6973.05 3344
6973.84 3424
6974.63 3408
6975.41 3451
6976.20 3584
6976.99 3490
6977.78 3540
6978.57 3725
6979.36 3830
6980.14 4122
6980.93 3956
6981.72 4383
6982.51 4633
6983.30 5032
6984.09 5837
6984.88 6606
6985.66 8204
6986.45 9347
6987.24 10580
6988.03 11363
6988.82 11435
6989.61 11057
6990.40 10401
6991.19 9142
6991.98 8087
6992.76 6918
6993.55 5853
6994.34 5385
6995.13 4926
6995.92 4814
6996.71 4833
6997.50 4925
6998.29 5527
6999.08 6291
6999.87 7719
7000.66 8964
7001.45 10334
7002.24 11031
7003.03 11183
7003.82 10654
7004.61 9953
7005.40 8953
7006.19 7596
7006.98 6657
7007.77 5656
7008.56 4767
7009.35 4074
7010.14 3757
7010.93 3440
7011.72 3325
7012.51 3362
7013.30 3415
7014.09 3628
7014.88 3738
7015.67 3732
7016.46 3793
7017.25 3641
7018.04 3440
7018.83 3450
7019.62 3456
7020.41 3206
7021.20 2997
7021.99 2979
7022.78 2883
7023.57 2821
7024.37 2819
7025.16 3048
7025.95 3140
7026.74 3118
7027.53 3166
7028.32 3143
7029.11 3212
7029.90 3249
7030.69 3184
7031.49 3098
7032.28 2957
7033.07 2774
7033.86 2669
7034.65 2786
7035.44 2772
7036.23 2691
7037.03 2650
7037.82 2849
7038.61 2960
7039.40 2910
7040.19 3042
7040.98 2953
7041.78 3000
7042.57 3209
7043.36 3000
7044.15 2876
7044.94 2895
7045.74 2807
7046.53 2881
7047.32 2852
7048.11 2809
7048.91 2946
7049.70 2755
7050.49 3021
7051.28 3229
7052.08 3401
7052.87 3464
7053.66 3565
7054.45 3277
7055.25 3018
7056.04 2907
7056.83 2786
7057.62 2731
7058.42 2680
7059.21 2560
7060.00 2590
7060.80 2602
7061.59 2425
7062.38 2596
7063.17 2577
7063.97 2643
7064.76 2628
7065.55 2565
7066.35 2580
7067.14 2640
7067.93 2614
7068.73 2749
7069.52 2622
7070.31 2525
7071.11 2558
7071.90 2685
7072.69 2488
7073.49 2493
7074.28 2616
7075.08 2474
7075.87 2378
7076.66 2474
7077.46 2408
7078.25 2284
7079.05 2348
7079.84 2409
7080.63 2400
7081.43 2312
7082.22 2348
7083.02 2398
7083.81 2260
7084.60 2197
7085.40 2167
7086.19 2397
7086.99 2435
7087.78 2566
7088.58 2752
7089.37 2895
7090.17 2891
7090.96 2861
7091.76 2813
7092.55 2722
7093.34 2426
7094.14 2415
7094.93 2274
7095.73 2197
7096.52 1976
7097.32 2059
7098.11 1999
7098.91 2099
7099.70 1918
7100.50 1868
7101.29 1964
7102.09 1902
7102.89 1936
7103.68 1975
7104.48 1823
7105.27 1821
7106.07 1768
7106.86 1713
7107.66 1668
7108.45 1595
7109.25 1679
7110.05 1639
7110.84 1677
7111.64 1671
7112.43 1682
7113.23 1717
7114.02 1571
7114.82 1623
7115.62 1576
7116.41 1625
7117.21 1532
7118.00 1566
7118.80 1684
7119.60 1650
7120.39 1636
7121.19 1662
7121.99 1619
7122.78 1664
7123.58 1588
7124.38 1557
7125.17 1568
7125.97 1547
7126.77 1604
7127.56 1645
7128.36 1666
7129.16 1694
7129.95 1699
7130.75 1738
7131.55 1826
7132.34 1659
7133.14 1606
7133.94 1719
7134.73 1733
7135.53 1804
7136.33 1620
7137.13 1627
7137.92 1732
7138.72 1641
7139.52 1623
7140.32 1599
7141.11 1539
7141.91 1587
7142.71 1639
7143.51 1691
7144.30 1722
7145.10 1634
7145.90 1686
7146.70 1559
7147.49 1598
7148.29 1608
7149.09 1635
7149.89 1581
7150.69 1681
7151.48 1529
7152.28 1547
7153.08 1649
7153.88 1640
7154.68 1513
7155.47 1356
7156.27 1434
7157.07 1517
7157.87 1446
7158.67 1536
7159.47 1535
7160.27 1546
7161.06 1486
7161.86 1489
7162.66 1558
7163.46 1588
7164.26 1539
7165.06 1449
7165.86 1512
7166.66 1484
7167.45 1493
7168.25 1480
7169.05 1485
7169.85 1512
7170.65 1514
7171.45 1548
7172.25 1531
7173.05 1564
7173.85 1484
7174.65 1414
7175.45 1455
7176.25 1380
7177.04 1391
7177.84 1375
7178.64 1359
7179.44 1412
7180.24 1387
7181.04 1421
7181.84 1536
7182.64 1516
7183.44 1662
7184.24 1617
7185.04 1754
7185.84 1742
7186.64 1674
7187.44 1705
7188.24 1650
7189.04 1608
7189.84 1570
7190.64 1451
7191.44 1311
7192.24 1363
7193.04 1414
7193.84 1425
7194.64 1367
7195.44 1271
7196.25 1264
7197.05 1535
7197.85 1310
7198.65 1227
7199.45 1281
7200.25 1315
7201.05 1312
7201.85 1333
7202.65 1275
7203.45 1307
7204.25 1299
7205.05 1380
7205.86 1297
7206.66 1321
7207.46 1401
7208.26 1284
7209.06 1216
7209.86 1224
7210.66 1146
7211.46 1252
7212.27 1328
7213.07 1243
7213.87 1222
7214.67 1248
7215.47 1282
7216.27 1290
7217.07 1230
7217.88 1225
7218.68 1347
7219.48 1250
7220.28 1256
7221.08 1322
7221.89 1367
7222.69 1392
7223.49 1273
7224.29 1254
7225.09 1260
7225.90 1385
7226.70 1384
7227.50 1336
7228.30 1279
7229.11 1309
7229.91 1343
7230.71 1274
7231.51 1302
7232.32 1465
7233.12 1502
7233.92 1375
7234.72 1279
7235.53 1355
7236.33 1323
7237.13 1410
7237.93 1489
7238.74 1426
7239.54 1442
7240.34 1457
7241.15 1489
7241.95 1502
7242.75 1563
7243.56 1578
7244.36 1602
7245.16 1647
7245.97 1502
7246.77 1570
7247.57 1484
7248.38 1585
7249.18 1422
7249.98 1390
7250.79 1433
7251.59 1395
7252.39 1421
7253.20 1378
7254.00 1377
7254.81 1434
7255.61 1405
7256.41 1476
7257.22 1468
7258.02 1402
7258.82 1460
7259.63 1560
7260.43 1440
7261.24 1453
7262.04 1531
7262.85 1507
7263.65 1461
7264.45 1508
7265.26 1485
7266.06 1486
7266.87 1558
7267.67 1638
7268.48 1688
7269.28 1627
7270.09 1685
7270.89 1686
7271.70 1665
7272.50 1753
7273.30 1721
7274.11 1723
7274.91 1766
7275.72 1695
7276.52 1708
7277.33 1683
7278.13 1754
7278.94 1767
7279.74 1773
7280.55 1847
7281.36 1922
7282.16 2306
7282.97 2591
7283.77 2967
7284.58 3568
7285.38 4199
7286.19 4910
7286.99 5226
7287.80 5455
7288.60 5306
7289.41 4644
7290.22 4157
7291.02 3511
7291.83 3196
7292.63 2726
7293.44 2310
7294.25 2212
7295.05 2098
7295.86 2018
7296.66 1846
7297.47 1844
7298.28 2040
7299.08 1713
7299.89 1695
7300.70 1738
7301.50 1955
7302.31 1934
7303.11 1857
7303.92 1898
7304.73 1815
7305.53 1967
7306.34 1952
7307.15 1906
7307.95 1924
7308.76 2062
7309.57 2165
7310.37 2318
7311.18 2315
7311.99 2395
7312.80 2558
7313.60 2633
7314.41 2632
7315.22 2661
7316.02 2596
7316.83 2403
7317.64 2407
7318.45 2306
7319.25 2601
7320.06 2825
7320.87 3196
7321.68 3563
7322.48 3688
7323.29 3955
7324.10 3932
7324.91 3800
7325.71 3813
7326.52 3432
7327.33 3157
7328.14 2935
7328.95 2565
7329.75 2314
7330.56 2154
7331.37 2120
7332.18 2035
7332.99 1843
7333.79 1862
7334.60 1829
7335.41 1807
7336.22 1733
7337.03 1909
7337.84 1763
7338.64 1739
7339.45 1961
7340.26 1920
7341.07 1871
7341.88 1858
7342.69 1973
7343.50 1824
7344.30 1791
7345.11 1887
7345.92 1835
7346.73 1800
7347.54 1777
7348.35 1850
7349.16 1799
7349.97 1852
7350.78 1831
7351.58 1819
7352.39 1866
7353.20 1884
7354.01 1856
7354.82 1828
7355.63 1752
7356.44 1809
7357.25 1828
7358.06 1788
7358.87 1760
7359.68 1849
7360.49 1845
7361.30 1940
7362.11 1946
7362.92 2079
7363.73 2053
7364.54 2033
7365.35 2061
7366.16 1950
7366.97 1953
7367.78 1860
7368.59 1970
7369.40 1824
7370.21 1836
7371.02 1978
7371.83 2010
7372.64 1933
7373.45 1911
7374.26 1920
7375.07 1912
7375.88 1984
7376.69 1936
7377.50 2009
7378.31 2171
7379.12 2224
7379.93 2300
7380.74 2522
7381.55 2723
7382.37 3073
7383.18 3297
7383.99 3520
7384.80 3518
7385.61 3288
7386.42 2998
7387.23 2797
7388.04 2708
7388.85 2508
7389.67 2365
7390.48 2083
7391.29 2022
7392.10 1988
7392.91 1947
7393.72 2038
7394.53 1864
7395.35 1847
7396.16 1955
7396.97 1950
7397.78 2057
7398.59 2287
7399.40 2383
7400.22 2586
7401.03 2778
7401.84 2927
7402.65 3086
7403.46 3197
7404.28 3146
7405.09 2939
7405.90 2950
7406.71 2664
7407.52 2476
7408.34 2318
7409.15 2373
7409.96 2502
7410.77 2306
7411.59 2266
7412.40 1966
7413.21 2075
7414.02 1970
7414.84 1906
7415.65 1823
7416.46 1681
7417.27 1709
7418.09 1710
7418.90 1667
7419.71 1658
7420.53 1714
7421.34 1679
7422.15 1604
7422.97 1730
7423.78 1665
7424.59 1578
7425.40 1614
7426.22 1737
7427.03 1662
7427.84 1577
7428.66 1579
7429.47 1565
7430.28 1569
7431.10 1428
7431.91 1526
7432.73 1533
7433.54 1499
7434.35 1439
7435.17 1404
7435.98 1392
7436.79 1455
7437.61 1423
7438.42 1426
7439.24 1528
7440.05 1534
7440.86 1520
7441.68 1517
7442.49 1519
7443.31 1534
7444.12 1512
7444.94 1559
7445.75 1442
7446.56 1402
7447.38 1441
7448.19 1451
7449.01 1389
7449.82 1379
7450.64 1414
7451.45 1392
7452.27 1456
7453.08 1416
7453.90 1413
7454.71 1382
7455.52 1342
7456.34 1273
7457.15 1317
7457.97 1381
7458.78 1369
7459.60 1449
7460.42 1391
7461.23 1466
7462.05 1344
7462.86 1414
7463.68 1368
7464.49 1415
7465.31 1340
7466.12 1344
7466.94 1355
7467.75 1334
7468.57 1388
7469.38 1275
7470.20 1336
7471.02 1405
7471.83 1406
7472.65 1367
7473.46 1371
7474.28 1388
7475.10 1373
7475.91 1351
7476.73 1368
7477.54 1402
7478.36 1372
7479.18 1373
7479.99 1264
7480.81 1263
7481.62 1319
7482.44 1318
7483.26 1211
7484.07 1246
7484.89 1244
7485.71 1174
7486.52 1225
7487.34 1224
7488.16 1226
7488.97 1166
7489.79 1235
7490.61 1134
7491.42 1204
7492.24 1259
7493.06 1229
7493.87 1188
7494.69 1155
7495.51 1211
7496.33 1277
7497.14 1190
7497.96 1127
7498.78 1117
7499.59 1103
7500.41 1185
7501.23 1202
7502.05 1163
7502.86 1178
7503.68 1082
7504.50 1227
7505.32 1198
7506.13 1182
7506.95 1206
7507.77 1132
7508.59 1168
7509.40 1209
7510.22 1217
7511.04 1210
7511.86 1083
7512.68 1061
7513.49 1104
7514.31 1066
7515.13 1164
7515.95 1102
7516.77 1095
7517.59 1080
7518.40 1201
7519.22 1157
7520.04 1114
7520.86 1048
7521.68 1144
7522.50 1113
7523.31 1055
7524.13 1131
7524.95 1111
7525.77 1106
7526.59 1110
7527.41 1072
7528.23 1064
7529.05 1105
7529.86 1096
7530.68 1078
7531.50 1156
7532.32 1143
7533.14 1116
7533.96 1142
7534.78 1163
7535.60 1095
7536.42 1143
7537.24 1081
7538.06 1097
7538.88 1095
7539.70 1111
7540.51 1131
7541.33 1105
7542.15 1148
7542.97 1119
7543.79 1162
7544.61 1153
7545.43 1205
7546.25 1204
7547.07 1219
7547.89 1234
7548.71 1180
7549.53 1203
7550.35 1241
7551.17 1271
7551.99 1184
7552.81 1179
7553.63 1079
7554.45 1096
7555.27 1149
7556.09 1104
7556.91 1062
7557.73 1224
7558.56 1196
7559.38 1222
7560.20 1259
7561.02 1197
7561.84 1070
7562.66 1167
7563.48 1192
7564.30 1132
7565.12 1110
7565.94 1195
7566.76 1202
7567.58 1127
7568.40 1228
7569.23 1170
7570.05 1133
7570.87 1085
7571.69 1152
7572.51 1233
7573.33 1193
7574.15 1170
7574.97 1158
7575.80 1076
7576.62 1102
7577.44 1082
7578.26 1156
7579.08 1042
7579.90 1107
7580.73 1148
7581.55 1139
7582.37 1086
7583.19 1151
7584.01 1149
7584.83 1173
7585.66 1228
7586.48 1228
7587.30 1322
7588.12 1306
7588.95 1374
7589.77 1400
7590.59 1393
7591.41 1389
7592.23 1307
7593.06 1399
7593.88 1468
7594.70 1334
7595.52 1405
7596.35 1426
7597.17 1252
7597.99 1283
7598.81 1253
7599.64 1216
7600.46 1238
7601.28 1266
7602.11 1345
7602.93 1416
7603.75 1436
7604.57 1605
7605.40 1716
7606.22 1763
7607.04 1895
7607.87 1942
7608.69 1950
7609.51 1869
7610.34 1805
7611.16 1608
7611.98 1581
7612.81 1558
7613.63 1429
7614.45 1403
7615.28 1416
7616.10 1371
7616.92 1513
7617.75 1528
7618.57 1535
7619.40 1706
7620.22 1884
7621.04 1906
7621.87 1783
7622.69 1724
7623.52 1681
7624.34 1587
7625.16 1541
7625.99 1551
7626.81 1636
7627.64 1652
7628.46 1574
7629.28 1612
7630.11 1612
7630.93 1703
7631.76 1926
7632.58 2007
7633.41 2054
7634.23 2311
7635.06 2240
7635.88 2149
7636.71 2164
7637.53 2033
7638.36 1926
7639.18 1743
7640.01 1604
7640.83 1574
7641.66 1483
7642.48 1315
7643.31 1260
7644.13 1307
7644.96 1351
7645.78 1327
7646.61 1210
7647.43 1186
7648.26 1248
7649.08 1335
7649.91 1261
7650.73 1320
7651.56 1282
7652.38 1248
7653.21 1201
7654.04 1208
7654.86 1238
7655.69 1149
7656.51 1062
7657.34 1170
7658.16 1121
7658.99 1161
7659.82 1119
7660.64 1167
7661.47 1144
7662.29 1159
7663.12 1121
7663.95 1058
7664.77 1082
7665.60 1056
7666.43 1102
7667.25 1024
7668.08 994
7668.91 1144
7669.73 1225
7670.56 1115
7671.38 1143
7672.21 1199
7673.04 1064
7673.87 1218
7674.69 1209
7675.52 1127
7676.35 1127
7677.17 1103
7678.00 1038
7678.83 1069
7679.65 1054
7680.48 1063
7681.31 1115
7682.13 994
7682.96 1060
7683.79 1120
7684.62 1043
7685.44 1069
7686.27 1133
7687.10 1107
7687.93 1124
7688.75 1069
7689.58 1006
7690.41 1091
7691.24 1032
7692.06 1042
7692.89 1054
7693.72 1110
7694.55 1107
7695.38 972
7696.20 942
7697.03 1008
7697.86 1029
7698.69 1010
7699.52 1130
7700.34 1095
7701.17 1258
7702.00 1186
7702.83 1121
7703.66 1194
7704.49 1144
7705.31 1197
7706.14 1216
7706.97 1291
7707.80 1127
7708.63 1009
7709.46 1096
7710.29 1102
7711.11 1084
7711.94 1097
7712.77 1154
7713.60 1037
7714.43 1087
7715.26 1020
7716.09 1104
7716.92 1041
7717.75 1004
7718.58 1002
7719.40 1101
7720.23 1047
7721.06 1019
7721.89 1015
7722.72 1063
7723.55 1134
7724.38 1115
7725.21 1042
7726.04 1000
7726.87 1022
7727.70 1096
7728.53 1003
7729.36 1036
7730.19 1095
7731.02 1025
7731.85 953
7732.68 1018
7733.51 1058
7734.34 1033
7735.17 939
7736.00 978
7736.83 909
7737.66 930
7738.49 1006
7739.32 1048
7740.15 983
7740.98 1030
7741.81 1061
7742.64 1026
7743.47 1044
7744.30 1201
7745.13 1229
7745.96 1122
7746.79 1162
7747.62 1364
7748.45 1416
7749.29 1413
7750.12 1498
7750.95 1490
7751.78 1489
7752.61 1449
7753.44 1369
7754.27 1250
7755.10 1240
7755.93 1179
7756.76 1147
7757.60 1127
7758.43 1066
7759.26 1003
7760.09 1051
7760.92 1075
7761.75 1024
7762.58 1138
7763.42 1057
7764.25 998
7765.08 1053
7765.91 1073
7766.74 1015
7767.57 999
7768.41 1024
7769.24 1033
7770.07 1036
7770.90 1016
7771.73 1029
7772.57 1035
7773.40 997
7774.23 993
7775.06 1003
7775.90 1020
7776.73 990
7777.56 1047
7778.39 1050
7779.22 1031
7780.06 948
7780.89 1004
7781.72 1049
7782.55 1008
7783.39 1000
7784.22 1062
7785.05 1039
7785.89 999
7786.72 1031
7787.55 1076
7788.38 1077
7789.22 1118
7790.05 1158
7790.88 1105
7791.72 1038
7792.55 1086
7793.38 1101
7794.22 1105
7795.05 1105
7795.88 1089
7796.72 1040
7797.55 1052
7798.38 1102
7799.22 1103
7800.05 1186
7800.88 1231
7801.72 1097
7802.55 1182
7803.38 1130
7804.22 1085
7805.05 1018
7805.89 1091
7806.72 1182
7807.55 1211
7808.39 1278
7809.22 1209
7810.06 1234
7810.89 1181
7811.72 1232
7812.56 1270
7813.39 1361
7814.23 1404
7815.06 1378
7815.89 1523
7816.73 1496
7817.56 1561
7818.40 1614
7819.23 1617
7820.07 1563
7820.90 1721
7821.74 1729
7822.57 1664
7823.41 1524
7824.24 1457
7825.08 1451
7825.91 1520
7826.75 1461
7827.58 1566
7828.42 1621
7829.25 1630
7830.09 1676
7830.92 1641
7831.76 1643
7832.59 1679
7833.43 1620
7834.26 1608
7835.10 1585
7835.93 1639
7836.77 1738
7837.60 1660
7838.44 1691
7839.28 1598
7840.11 1587
7840.95 1588
7841.78 1528
7842.62 1500
7843.45 1438
7844.29 1484
7845.13 1409
7845.96 1400
7846.80 1321
7847.63 1353
7848.47 1358
7849.31 1366
7850.14 1354
7850.98 1323
7851.82 1335
7852.65 1374
7853.49 1278
7854.32 1314
7855.16 1407
7856.00 1380
7856.83 1387
7857.67 1308
7858.51 1262
7859.34 1392
7860.18 1334
7861.02 1336
7861.85 1359
7862.69 1390
7863.53 1322
7864.37 1328
7865.20 1327
7866.04 1350
7866.88 1332
7867.71 1353
7868.55 1370
7869.39 1326
7870.23 1296
7871.06 1282
7871.90 1259
7872.74 1241
7873.57 1359
7874.41 1363
7875.25 1383
7876.09 1310
7876.93 1358
7877.76 1412
7878.60 1626
7879.44 1633
7880.28 1663
7881.11 1715
7881.95 1656
7882.79 1545
7883.63 1548
7884.47 1471
7885.30 1463
7886.14 1398
7886.98 1410
7887.82 1493
7888.66 1327
7889.50 1356
7890.33 1449
7891.17 1562
7892.01 1477
7892.85 1467
7893.69 1628
7894.53 1582
7895.36 1556
7896.20 1585
7897.04 1459
7897.88 1481
7898.72 1452
7899.56 1514
7900.40 1402
7901.24 1461
7902.08 1442
7902.91 1427
7903.75 1476
7904.59 1344
7905.43 1405
7906.27 1430
7907.11 1290
7907.95 1355
7908.79 1245
7909.63 1314
7910.47 1262
7911.31 1293
7912.15 1317
7912.99 1305
7913.83 1326
7914.67 1454
7915.50 1383
7916.34 1691
7917.18 1694
7918.02 1871
7918.86 2024
7919.70 2022
7920.54 2074
7921.38 2174
7922.22 1995
7923.06 1794
7923.90 1772
7924.74 1740
7925.58 1463
7926.42 1374
7927.27 1399
7928.11 1338
7928.95 1206
7929.79 1232
7930.63 1234
7931.47 1155
7932.31 1208
7933.15 1154
7933.99 1239
7934.83 1177
7935.67 1221
7936.51 1256
7937.35 1243
7938.19 1175
7939.03 1141
7939.88 1170
7940.72 1214
7941.56 1141
7942.40 1197
7943.24 1141
7944.08 1190
7944.92 1158
7945.76 1123
7946.60 1191
7947.45 1259
7948.29 1186
7949.13 1193
7949.97 1247
7950.81 1182
7951.65 1296
7952.50 1282
7953.34 1266
7954.18 1268
7955.02 1208
7955.86 1197
7956.70 1358
7957.55 1426
7958.39 1442
7959.23 1290
7960.07 1318
7960.91 1369
7961.76 1236
7962.60 1179
7963.44 1216
7964.28 1227
7965.13 1203
7965.97 1208
7966.81 1242
7967.65 1113
7968.50 1156
7969.34 1150
7970.18 1268
7971.02 1313
7971.87 1270
7972.71 1269
7973.55 1219
7974.39 1221
7975.24 1152
7976.08 1184
7976.92 1233
7977.77 1088
7978.61 1183
7979.45 1113
7980.30 1111
7981.14 1114
7981.98 1081
7982.83 1055
7983.67 1151
7984.51 1178
7985.36 1051
7986.20 972
7987.04 1004
7987.89 1064
7988.73 1045
7989.57 1020
7990.42 1075
7991.26 933
7992.10 997
7992.95 1010
7993.79 987
7994.64 1053
7995.48 980
7996.32 942
7997.17 967
7998.01 987
7998.86 1003
7999.70 955
8000.54 922
8001.39 961
8002.23 941
8003.08 965
8003.92 933
8004.77 934
8005.61 920
8006.45 973
8007.30 994
8008.14 897
8008.99 857
8009.83 860
8010.68 895
8011.52 934
8012.37 897
8013.21 934
8014.06 967
8014.90 977
8015.75 924
8016.59 987
8017.44 974
8018.28 842
8019.13 805
8019.97 916
8020.82 857
8021.66 938
8022.51 953
8023.35 919
8024.20 972
8025.05 967
8025.89 858
8026.74 849
8027.58 870
8028.43 877
8029.27 848
8030.12 870
8030.96 942
8031.81 878
8032.66 913
8033.50 853
8034.35 920
8035.19 982
8036.04 1020
8036.89 890
8037.73 920
8038.58 963
8039.43 841
8040.27 850
8041.12 892
8041.96 921
8042.81 902
8043.66 920
8044.50 894
8045.35 905
8046.20 927
8047.04 949
8047.89 863
8048.74 946
8049.58 985
8050.43 899
8051.28 860
8052.12 875
8052.97 964
8053.82 972
8054.67 869
8055.51 903
8056.36 890
8057.21 924
8058.05 940
8058.90 968
8059.75 772
8060.60 825
8061.44 839
8062.29 866
8063.14 839
8063.99 848
8064.83 822
8065.68 830
8066.53 880
8067.38 901
8068.22 827
8069.07 899
8069.92 819
8070.77 828
8071.62 851
8072.46 802
8073.31 832
8074.16 827
8075.01 899
8075.86 1012
8076.71 907
8077.55 874
8078.40 890
8079.25 838
8080.10 861
8080.95 761
8081.80 703
8082.64 831
8083.49 847
8084.34 867
8085.19 858
8086.04 889
8086.89 834
8087.74 908
8088.58 852
8089.43 804
8090.28 857
8091.13 918
8091.98 853
8092.83 806
8093.68 868
8094.53 805
8095.38 936
8096.23 928
8097.08 922
8097.93 873
8098.77 789
8099.62 836
8100.47 864
8101.32 827
8102.17 889
8103.02 856
8103.87 812
8104.72 879
8105.57 849
8106.42 838
8107.27 872
8108.12 840
8108.97 735
8109.82 835
8110.67 793
8111.52 816
8112.37 861
8113.22 826
8114.07 820
8114.92 790
8115.77 821
8116.62 784
8117.47 792
8118.32 845
8119.17 846
8120.02 855
8120.87 898
8121.72 875
8122.58 880
8123.43 893
8124.28 881
8125.13 909
8125.98 846
8126.83 901
8127.68 835
8128.53 813
8129.38 844
8130.23 895
8131.08 841
8131.94 885
8132.79 840
8133.64 898
8134.49 979
8135.34 951
8136.19 882
8137.04 833
8137.89 895
8138.75 958
8139.60 886
8140.45 949
8141.30 922
8142.15 912
8143.00 1051
8143.86 978
8144.71 994
8145.56 911
8146.41 903
8147.26 949
8148.12 972
8148.97 995
8149.82 942
8150.67 1012
8151.52 885
8152.38 874
8153.23 946
8154.08 1006
8154.93 988
8155.78 1082
8156.64 1087
8157.49 1192
8158.34 1183
8159.19 1169
8160.05 1187
8160.90 1031
8161.75 1061
8162.61 1107
8163.46 1070
8164.31 924
8165.16 932
8166.02 951
8166.87 973
8167.72 992
8168.58 1012
8169.43 949
8170.28 893
8171.14 979
8171.99 969
8172.84 945
8173.70 884
8174.55 884
8175.40 968
8176.26 852
8177.11 904
8177.96 952
8178.82 911
8179.67 813
8180.52 911
8181.38 881
8182.23 825
8183.08 899
8183.94 854
8184.79 901
8185.65 844
8186.50 830
8187.35 772
8188.21 745
8189.06 746
8189.92 752
8190.77 833
8191.63 881
8192.48 803
8193.33 804
8194.19 831
8195.04 800
8195.90 759
8196.75 766
8197.61 773
8198.46 831
8199.32 790
8200.17 799
8201.02 845
8201.88 868
8202.73 829
8203.59 805
8204.44 802
8205.30 805
8206.15 822
8207.01 816
8207.86 771
8208.72 832
8209.57 726
8210.43 767
8211.29 789
8212.14 827
8213.00 835
8213.85 859
8214.71 897
8215.56 932
8216.42 886
8217.27 807
8218.13 812
8218.98 866
8219.84 848
8220.70 887
8221.55 883
8222.41 871
8223.26 945
8224.12 1003
8224.98 1086
8225.83 1019
8226.69 955
8227.54 938
8228.40 1000
8229.26 1004
8230.11 853
8230.97 897
8231.83 871
8232.68 893
8233.54 878
8234.39 813
8235.25 833
8236.11 822
8236.96 831
8237.82 837
8238.68 906
8239.53 908
8240.39 853
8241.25 722
8242.11 727
8242.96 799
8243.82 815
8244.68 812
8245.53 784
8246.39 837
8247.25 781
8248.10 779
8248.96 793
8249.82 768
8250.68 836
8251.53 839
8252.39 753
8253.25 777
8254.11 862
8254.96 831
8255.82 805
8256.68 841
8257.54 842
8258.39 870
8259.25 772
8260.11 769
8260.97 880
8261.83 772
8262.68 772
8263.54 803
8264.40 732
8265.26 770
8266.12 755
8266.97 862
8267.83 884
8268.69 821
8269.55 827
8270.41 834
8271.27 750
8272.12 812
8272.98 866
8273.84 834
8274.70 816
8275.56 832
8276.42 863
8277.28 787
8278.13 743
8278.99 750
8279.85 782
8280.71 830
8281.57 802
8282.43 829
8283.29 767
8284.15 805
8285.01 884
8285.87 875
8286.72 820
8287.58 785
8288.44 874
8289.30 945
8290.16 877
8291.02 861
8291.88 842
8292.74 874
8293.60 786
8294.46 837
8295.32 846
8296.18 785
8297.04 915
8297.90 851
8298.76 807
8299.62 829
8300.48 886
8301.34 874
8302.20 852
8303.06 803
8303.92 890
8304.78 870
8305.64 845
8306.50 923
8307.36 857
8308.22 830
8309.08 835
8309.94 819
8310.80 823
8311.66 815
8312.52 786
8313.38 776
8314.24 735
8315.10 808
8315.96 871
8316.83 921
8317.69 869
8318.55 855
8319.41 900
8320.27 906
8321.13 917
8321.99 857
8322.85 858
8323.71 843
8324.57 825
8325.44 822
8326.30 860
8327.16 831
8328.02 839
8328.88 872
8329.74 847
8330.60 897
8331.47 792
8332.33 786
8333.19 803
8334.05 876
8334.91 884
8335.77 810
8336.64 846
8337.50 850
8338.36 856
8339.22 886
8340.08 811
8340.94 893
8341.81 833
8342.67 924
8343.53 863
8344.39 909
8345.26 892
8346.12 916
8346.98 912
8347.84 862
8348.71 860
8349.57 858
8350.43 785
8351.29 850
8352.16 883
8353.02 833
8353.88 932
8354.74 856
8355.61 895
8356.47 930
8357.33 899
8358.19 901
8359.06 871
8359.92 878
8360.78 880
8361.65 795
8362.51 917
8363.37 920
8364.24 934
8365.10 918
8365.96 903
8366.83 878
8367.69 912
8368.55 921
8369.42 923
8370.28 870
8371.14 888
8372.01 927
8372.87 928
8373.73 861
8374.60 812
8375.46 894
8376.33 972
8377.19 925
8378.05 909
8378.92 925
8379.78 946
8380.65 968
8381.51 1019
8382.37 972
8383.24 948
8384.10 959
8384.97 1040
8385.83 991
8386.70 1005
8387.56 1025
8388.42 963
8389.29 1051
8390.15 1037
8391.02 974
8391.88 1003
8392.75 993
8393.61 966
8394.48 944
8395.34 930
8396.21 1004
8397.07 1023
8397.94 993
8398.80 1032
8399.67 1039
8400.53 1054
8401.40 1092
8402.26 1061
8403.13 1003
8403.99 995
8404.86 1020
8405.72 1026
8406.59 986
8407.45 1015
8408.32 1041
8409.19 1124
8410.05 1112
8410.92 1173
8411.78 1122
8412.65 1084
8413.51 1244
8414.38 1266
8415.25 1307
8416.11 1252
8416.98 1262
8417.84 1226
8418.71 1270
8419.58 1222
8420.44 1178
8421.31 1252
8422.17 1410
8423.04 1316
8423.91 1370
8424.77 1409
8425.64 1385
8426.51 1319
8427.37 1407
8428.24 1528
8429.11 1504
8429.97 1605
8430.84 1468
8431.71 1518
8432.57 1486
8433.44 1506
8434.31 1467
8435.17 1492
8436.04 1482
8436.91 1626
8437.77 1634
8438.64 1643
8439.51 1689
8440.38 1770
8441.24 1840
8442.11 2054
8442.98 2111
8443.84 2016
8444.71 2217
8445.58 2217
8446.45 2272
8447.31 2206
8448.18 2141
8449.05 2263
8449.92 2247
8450.78 2261
8451.65 2271
8452.52 2136
8453.39 2180
8454.26 2363
8455.12 2635
8455.99 2925
8456.86 3446
8457.73 3893
8458.60 4200
8459.46 4760
8460.33 5014
8461.20 4814
8462.07 4555
8462.94 4322
8463.81 3915
8464.67 3374
8465.54 3112
8466.41 2944
8467.28 2887
8468.15 3105
8469.02 3558
8469.89 4344
8470.75 5187
8471.62 6401
8472.49 7432
8473.36 7838
8474.23 7538
8475.10 7230
8475.97 6468
8476.84 5618
8477.71 4716
8478.57 4025
8479.44 3437
8480.31 2801
8481.18 2366
8482.05 2328
8482.92 2129
8483.79 1957
8484.66 1884
8485.53 1810
8486.40 1854
8487.27 1819
8488.14 1822
8489.01 1741
8489.88 1762
8490.75 1808
8491.62 1724
8492.49 1741
8493.36 1661
8494.23 1637
8495.10 1657
8495.97 1686
8496.84 1726
8497.71 1722
8498.58 1749
8499.45 1699
8500.32 1764
8501.19 1770
8502.06 1759
8502.93 1636
8503.80 1630
8504.67 1558
8505.54 1487
8506.41 1617
8507.28 1719
8508.15 1745
8509.02 1889
8509.89 1934
8510.76 1992
8511.63 2050
8512.51 2047
8513.38 1989
8514.25 1845
8515.12 1776
8515.99 1726
8516.86 1677
8517.73 1559
8518.60 1511
8519.47 1474
8520.35 1416
8521.22 1464
8522.09 1509
8522.96 1543
8523.83 1436
8524.70 1439
8525.57 1427
8526.45 1499
8527.32 1523
8528.19 1609
8529.06 1513
8529.93 1577
8530.80 1639
8531.68 1618
8532.55 1638
8533.42 1648
8534.29 1632
8535.16 1659
8536.04 1589
8536.91 1620
8537.78 1711
8538.65 1737
8539.52 1706
8540.40 1649
8541.27 1660
8542.14 1612
8543.01 1606
8543.89 1519
8544.76 1529
8545.63 1596
8546.50 1691
8547.38 1725
8548.25 1689
8549.12 1743
8549.99 1677
8550.87 1709
8551.74 1624
8552.61 1685
8553.49 1625
8554.36 1707
8555.23 1769
8556.11 1750
8556.98 1792
8557.85 1743
8558.73 1788
8559.60 1710
8560.47 1558
8561.35 1510
8562.22 1530
8563.09 1418
8563.97 1367
8564.84 1251
8565.71 1241
8566.59 1193
8567.46 1209
8568.33 1277
8569.21 1167
8570.08 1202
8570.96 1241
8571.83 1235
8572.70 1189
8573.58 1297
8574.45 1241
8575.33 1134
8576.20 1210
8577.07 1209
8577.95 1126
8578.82 1117
8579.70 1128
8580.57 1134
8581.45 1112
8582.32 1069
8583.19 1078
8584.07 1036
8584.94 1127
8585.82 1176
8586.69 1190
8587.57 1084
8588.44 1159
8589.32 1171
8590.19 1136
8591.07 1076
8591.94 1056
8592.82 1125
8593.69 1150
8594.57 1096
8595.44 1062
8596.32 1093
8597.19 953
8598.07 1003
8598.94 1035
8599.82 1061
8600.69 984
8601.57 1030
8602.44 1109
8603.32 1063
8604.20 1044
8605.07 1110
8605.95 1145
8606.82 1152
8607.70 1099
8608.57 1064
8609.45 1145
8610.33 1097
8611.20 1057
8612.08 1113
8612.95 1075
8613.83 1215
8614.71 1150
8615.58 1119
8616.46 1081
8617.33 1120
8618.21 1104
8619.09 1083
8619.96 1096
8620.84 1079
8621.72 1097
8622.59 1150
8623.47 1198
8624.35 1180
8625.22 1183
8626.10 1237
8626.98 1112
8627.85 1192
8628.73 1205
8629.61 1081
8630.48 1154
8631.36 1170
8632.24 1125
8633.11 1167
8633.99 1155
8634.87 1229
8635.74 1142
8636.62 1148
8637.50 1177
8638.38 1128
8639.25 1157
8640.13 1151
8641.01 1122
8641.89 1106
8642.76 1192
8643.64 1241
8644.52 1227
8645.40 1212
8646.27 1309
8647.15 1457
8648.03 1311
8648.91 1277
8649.79 1242
8650.66 1268
8651.54 1340
8652.42 1386
8653.30 1342
8654.18 1397
8655.05 1422
8655.93 1417
8656.81 1367
8657.69 1293
8658.57 1391
8659.45 1328
8660.32 1280
8661.20 1387
8662.08 1396
8662.96 1402
8663.84 1333
8664.72 1336
8665.60 1393
8666.47 1356
8667.35 1411
8668.23 1335
8669.11 1294
8669.99 1333
8670.87 1366
8671.75 1448
8672.63 1532
8673.51 1578
8674.38 1736
8675.26 1796
8676.14 2018
8677.02 2142
8677.90 2082
8678.78 2213
8679.66 2246
8680.54 2085
8681.42 1956
8682.30 1810
8683.18 1693
8684.06 1600
8684.94 1488
8685.82 1528
8686.70 1601
8687.58 1673
8688.46 1749
8689.34 1723
8690.22 1804
8691.10 2116
8691.98 2493
8692.86 2998
8693.74 3595
8694.62 4110
8695.50 4610
8696.38 4589
8697.26 4370
8698.14 4137
8699.02 3573
8699.90 2966
8700.78 2634
8701.66 2269
8702.54 1997
8703.42 1817
8704.30 1717
8705.18 1506
8706.06 1264
8706.94 1324
8707.82 1323
8708.71 1240
8709.59 1274
8710.47 1328
8711.35 1220
8712.23 1166
8713.11 1209
8713.99 1118
8714.87 1084
8715.75 1139
8716.64 1197
8717.52 1114
8718.40 1141
8719.28 1108
8720.16 1139
8721.04 1150
8721.92 1164
8722.81 1170
8723.69 1160
8724.57 1121
8725.45 1212
8726.33 1198
8727.21 1088
8728.10 1194
8728.98 1160
8729.86 1271
8730.74 1287
8731.62 1386
8732.51 1374
8733.39 1433
8734.27 1380
8735.15 1321
8736.03 1261
8736.92 1229
8737.80 1201
8738.68 1181
8739.56 1130
8740.45 1085
8741.33 1129
8742.21 1104
8743.09 1011
8743.98 984
8744.86 1034
8745.74 1070
8746.63 1068
8747.51 1048
8748.39 994
8749.27 1039
8750.16 1087
8751.04 1101
8751.92 1045
8752.81 1022
8753.69 1020
8754.57 1035
8755.46 1160
8756.34 1150
8757.22 1158
8758.11 1174
8758.99 1264
8759.87 1253
8760.76 1254
8761.64 1286
8762.52 1228
8763.41 1234
8764.29 1233
8765.17 1246
8766.06 1105
8766.94 1133
8767.83 1089
8768.71 1173
8769.59 1171
8770.48 1229
8771.36 1310
8772.25 1184
8773.13 1199
8774.01 1175
8774.90 1123
8775.78 1114
8776.67 1148
8777.55 1125
8778.44 1112
8779.32 1051
8780.20 1059
8781.09 1016
8781.97 1007
8782.86 1049
8783.74 995
8784.63 965
8785.51 989
8786.40 958
8787.28 964
8788.17 1005
8789.05 1046
8789.94 992
8790.82 976
8791.71 1084
8792.59 1148
8793.48 1097
8794.36 1166
8795.25 1239
8796.13 1174
8797.02 1128
8797.90 1038
8798.79 1045
8799.67 1129
8800.56 1000
8801.45 991
8802.33 990
8803.22 855
8804.10 945
8804.99 1049
8805.87 968
8806.76 961
8807.65 971
8808.53 1078
8809.42 1007
8810.30 948
8811.19 1035
8812.08 937
8812.96 953
8813.85 938
8814.73 959
8815.62 915
8816.51 823
8817.39 880
8818.28 894
8819.17 862
8820.05 897
8820.94 879
8821.83 828
8822.71 931
8823.60 820
8824.49 943
8825.37 921
8826.26 938
8827.15 930
8828.03 837
8828.92 845
8829.81 869
8830.69 930
8831.58 878
8832.47 918
8833.36 889
8834.24 833
8835.13 768
8836.02 873
8836.90 888
8837.79 811
8838.68 825
8839.57 857
8840.45 922
8841.34 898
8842.23 908
8843.12 904
8844.01 892
8844.89 818
8845.78 825
8846.67 818
8847.56 819
8848.44 808
8849.33 890
8850.22 819
8851.11 861
8852.00 708
8852.88 735
8853.77 730
8854.66 756
8855.55 800
8856.44 813
8857.33 881
8858.21 902
8859.10 819
8859.99 783
8860.88 831
8861.77 764
8862.66 748
8863.55 772
8864.43 811
8865.32 782
8866.21 813
8867.10 784
8867.99 764
8868.88 737
8869.77 776
8870.66 774
8871.55 771
8872.44 785
8873.32 730
8874.21 767
8875.10 762
8875.99 721
8876.88 767
8877.77 755
8878.66 757
8879.55 741
8880.44 685
8881.33 755
8882.22 815
8883.11 740
8884.00 716
8884.89 710
8885.78 789
8886.67 719
8887.56 737
8888.45 749
8889.34 740
8890.23 726
8891.12 737
8892.01 733
8892.90 755
8893.79 697
8894.68 730
8895.57 809
8896.46 702
8897.35 749
8898.24 718
8899.13 705
8900.02 722
8900.91 761
8901.80 791
8902.69 712
8903.58 657
8904.47 694
8905.36 725
8906.26 673
8907.15 686
8908.04 691
8908.93 717
8909.82 700
8910.71 710
8911.60 786
8912.49 720
8913.38 738
8914.28 673
8915.17 693
8916.06 720
8916.95 707
8917.84 672
8918.73 615
8919.62 648
8920.52 651
8921.41 667
8922.30 658
8923.19 676
8924.08 631
8924.97 610
8925.87 579
8926.76 668
8927.65 664
8928.54 645
8929.43 633
8930.33 635
8931.22 669
8932.11 630
8933.00 652
8933.89 678
8934.79 672
8935.68 694
8936.57 722
8937.46 626
8938.36 694
8939.25 670
8940.14 760
8941.03 669
8941.93 695
8942.82 656
8943.71 627
8944.60 641
8945.50 646
8946.39 570
8947.28 592
8948.18 605
8949.07 640
8949.96 636
8950.85 663
8951.75 726
8952.64 659
8953.53 676
8954.43 692
8955.32 686
8956.21 699
8957.11 655
8958.00 617
8958.89 626
8959.79 618
8960.68 616
8961.57 642
8962.47 662
8963.36 652
8964.26 656
8965.15 611
8966.04 623
8966.94 622
8967.83 612
8968.73 621
8969.62 697
8970.51 646
8971.41 748
8972.30 685
8973.20 620
8974.09 595
8974.98 659
8975.88 666
8976.77 645
8977.67 687
8978.56 640
8979.46 650
8980.35 649
8981.25 613
8982.14 593
8983.03 647
8983.93 618
8984.82 617
8985.72 618
8986.61 639
8987.51 632
8988.40 583
8989.30 578
8990.19 638
8991.09 626
8991.98 589
8992.88 648
8993.77 592
8994.67 585
8995.56 609
8996.46 554
8997.36 575
8998.25 547
8999.15 547
9000.04 678
9000.94 663
9001.83 616
9002.73 618
9003.62 594
9004.52 657
9005.42 661
9006.31 661
9007.21 656
9008.10 662
9009.00 635
9009.90 576
9010.79 567
9011.69 599
9012.58 647
9013.48 634
9014.38 559
9015.27 579
9016.17 573
9017.07 559
9017.96 502
9018.86 572
9019.76 603
9020.65 594
9021.55 621
9022.44 597
9023.34 573
9024.24 537
9025.14 544
9026.03 604
9026.93 650
9027.83 634
9028.72 628
9029.62 580
9030.52 599
9031.41 582
9032.31 539
9033.21 673
9034.11 551
9035.00 536
9035.90 606
9036.80 642
9037.69 628
9038.59 636
9039.49 638
9040.39 633
9041.28 599
9042.18 584
9043.08 602
9043.98 596
9044.88 602
9045.77 579
9046.67 566
9047.57 620
9048.47 591
9049.36 636
9050.26 578
9051.16 565
9052.06 597
9052.96 564
9053.86 581
9054.75 599
9055.65 607
9056.55 601
9057.45 621
9058.35 622
9059.25 629
9060.14 608
9061.04 540
9061.94 562
9062.84 629
9063.74 601
9064.64 632
9065.54 611
9066.44 579
9067.33 628
9068.23 633
9069.13 622
9070.03 603
9070.93 642
9071.83 601
9072.73 636
9073.63 667
9074.53 695
9075.43 732
9076.33 731
9077.22 692
9078.12 603
9079.02 603
9079.92 678
9080.82 578
9081.72 571
9082.62 585
9083.52 606
9084.42 592
9085.32 563
9086.22 603
9087.12 634
9088.02 606
9088.92 636
9089.82 600
9090.72 579
9091.62 621
9092.52 559
9093.42 652
9094.32 697
9095.22 653
9096.12 660
9097.02 704
9097.92 682
9098.82 640
9099.72 613
9100.62 594
9101.52 561
9102.43 587
9103.33 599
9104.23 623
9105.13 597
9106.03 591
9106.93 601
9107.83 535
9108.73 577
9109.63 574
9110.53 552
9111.43 509
9112.33 513
9113.24 506
9114.14 529
9115.04 506
9115.94 550
9116.84 553
9117.74 567
9118.64 578
9119.55 593
9120.45 587
9121.35 566
9122.25 541
9123.15 600
9124.05 513
9124.96 547
9125.86 581
9126.76 558
9127.66 616
9128.56 597
9129.46 577
9130.37 593
9131.27 591
9132.17 597
9133.07 596
9133.97 541
9134.88 589
9135.78 596
9136.68 608
9137.58 548
9138.49 555
9139.39 595
9140.29 649
9141.19 651
9142.10 586
9143.00 594
9143.90 641
9144.80 698
9145.71 621
9146.61 550
9147.51 622
9148.42 565
9149.32 602
9150.22 526
9151.12 582
9152.03 581
9152.93 615
9153.83 593
9154.74 565
9155.64 524
9156.54 619
9157.45 555
9158.35 545
9159.25 583
9160.16 592
9161.06 604
9161.96 592
9162.87 599
9163.77 616
9164.68 628
9165.58 627
9166.48 547
9167.39 546
9168.29 529
9169.19 582
9170.10 565
9171.00 534
9171.91 599
9172.81 633
9173.72 556
9174.62 600
9175.52 580
9176.43 582
9177.33 593
9178.24 541
9179.14 535
9180.05 543
9180.95 644
9181.85 576
9182.76 532
9183.66 637
9184.57 565
9185.47 586
9186.38 554
9187.28 602
9188.19 541
9189.09 504
9190.00 583
9190.90 563
9191.81 597
9192.71 554
9193.62 579
9194.52 629
9195.43 616
9196.33 591
9197.24 552
9198.14 587
9199.05 589
9199.96 608
9200.86 572
9201.77 623
9202.67 601
9203.58 675
9204.48 625
9205.39 722
9206.29 724
9207.20 612
9208.11 641
9209.01 626
9209.92 608
9210.82 629
9211.73 565
9212.64 578
9213.54 617
9214.45 520
9215.35 601
9216.26 634
9217.17 634
9218.07 628
9218.98 671
9219.89 697
9220.79 758
9221.70 783
9222.61 747
9223.51 731
9224.42 621
9225.33 675
9226.23 676
9227.14 638
9228.05 557
9228.95 590
9229.86 557
9230.77 583
9231.67 606
9232.58 590
9233.49 529
9234.40 556
9235.30 582
9236.21 534
9237.12 560
9238.02 616
9238.93 558
9239.84 602
9240.75 561
9241.65 511
9242.56 552
9243.47 600
9244.38 601
9245.28 589
9246.19 547
9247.10 611
9248.01 525
9248.92 540
9249.82 555
9250.73 512
9251.64 545
9252.55 566
9253.46 566
9254.36 552
9255.27 552
9256.18 568
9257.09 538
9258.00 540
9258.90 554
9259.81 529
9260.72 537
9261.63 543
9262.54 496
9263.45 500
9264.36 541
9265.26 533
9266.17 568
9267.08 585
9267.99 541
9268.90 525
9269.81 597
9270.72 549
9271.63 605
9272.54 559
9273.44 514
9274.35 508
9275.26 531
9276.17 553
9277.08 542
9277.99 537
9278.90 596
9279.81 604
9280.72 598
9281.63 523
9282.54 520
9283.45 525
9284.36 581
9285.27 570
9286.18 608
9287.09 591
9288.00 601
9288.91 567
9289.82 626
9290.73 568
9291.64 593
9292.55 631
9293.46 619
9294.37 597
9295.28 528
9296.19 543
9297.10 592
9298.01 529
9298.92 478
9299.83 563
9300.74 627
9301.65 618
9302.56 621
9303.47 663
9304.38 641
9305.29 647
9306.20 561
9307.11 626
9308.02 609
9308.93 609
9309.84 680
9310.75 644
9311.67 670
9312.58 688
9313.49 691
9314.40 649
9315.31 662
9316.22 627
9317.13 626
9318.04 532
9318.95 571
9319.87 614
9320.78 604
9321.69 621
9322.60 550
9323.51 609
9324.42 603
9325.34 555
9326.25 564
9327.16 556
9328.07 572
9328.98 594
9329.89 616
9330.81 604
9331.72 535
9332.63 562
9333.54 559
9334.45 576
9335.37 595
9336.28 556
9337.19 590
9338.10 605
9339.01 604
9339.93 525
9340.84 570
9341.75 618
9342.66 605
9343.58 625
9344.49 574
9345.40 563
9346.31 588
9347.23 622
9348.14 605
9349.05 591
9349.97 564
9350.88 587
9351.79 602
9352.70 564
9353.62 506
9354.53 577
9355.44 620
9356.36 582
9357.27 699
9358.18 627
9359.10 677
9360.01 597
9360.92 574
9361.84 621
9362.75 609
9363.66 621
9364.58 594
9365.49 630
9366.40 609
9367.32 569
9368.23 619
9369.15 564
9370.06 567
9370.97 633
9371.89 628
9372.80 643
9373.71 617
9374.63 623
9375.54 631
9376.46 620
9377.37 610
9378.29 631
9379.20 565
9380.11 630
9381.03 633
9381.94 612
9382.86 611
9383.77 644
9384.69 655
9385.60 718
9386.51 682
9387.43 623
9388.34 635
9389.26 702
9390.17 623
9391.09 699
9392.00 666
9392.92 688
9393.83 662
9394.75 761
9395.66 750
9396.58 728
9397.49 709
9398.41 755
9399.32 778
9400.24 721
9401.15 650
9402.07 730
9402.99 736
9403.90 702
9404.82 688
9405.73 649
9406.65 665
9407.56 623
9408.48 554
9409.39 629
9410.31 721
9411.23 705
9412.14 626
9413.06 627
9413.97 651
9414.89 592
9415.81 605
9416.72 657
9417.64 672
9418.55 702
9419.47 705
9420.39 646
9421.30 648
9422.22 668
9423.14 732
9424.05 707
9424.97 701
9425.89 679
9426.80 606
9427.72 680
9428.64 644
9429.55 644
9430.47 632
9431.39 687
9432.30 733
9433.22 701
9434.14 688
9435.05 574
9435.97 675
9436.89 705
9437.80 683
9438.72 679
9439.64 729
9440.56 713
9441.47 744
9442.39 699
9443.31 719
9444.23 705
9445.14 702
9446.06 717
9446.98 640
9447.90 724
9448.81 753
9449.73 764
9450.65 751
9451.57 774
9452.48 766
9453.40 798
9454.32 884
9455.24 985
9456.16 930
9457.07 946
9457.99 994
9458.91 941
9459.83 977
9460.75 827
9461.66 820
9462.58 791
9463.50 849
9464.42 747
9465.34 674
9466.26 714
9467.18 792
9468.09 748
9469.01 727
9469.93 734
9470.85 728
9471.77 656
9472.69 654
9473.61 681
9474.53 723
9475.44 728
9476.36 727
9477.28 691
9478.20 654
9479.12 678
9480.04 768
9480.96 749
9481.88 717
9482.80 719
9483.72 753
9484.64 727
9485.56 740
9486.47 799
9487.39 792
9488.31 738
9489.23 662
9490.15 721
9491.07 804
9491.99 742
9492.91 782
9493.83 838
9494.75 756
9495.67 690
9496.59 702
9497.51 632
9498.43 665
9499.35 709
9500.27 704
9501.19 702
9502.11 664
9503.03 659
9503.95 688
9504.87 651
9505.79 685
9506.71 657
9507.64 654
9508.56 685
9509.48 696
9510.40 705
9511.32 702
9512.24 758
9513.16 748
9514.08 748
9515.00 737
9515.92 780
9516.84 803
9517.76 837
9518.68 802
9519.61 798
9520.53 862
9521.45 850
9522.37 870
9523.29 864
9524.21 839
9525.13 848
9526.05 807
9526.98 895
9527.90 876
9528.82 944
9529.74 916
9530.66 972
9531.58 978
9532.51 1197
9533.43 1267
9534.35 1298
9535.27 1440
9536.19 1542
9537.11 1543
9538.04 1424
9538.96 1356
9539.88 1253
9540.80 1228
9541.73 1105
9542.65 1056
9543.57 1006
9544.49 963
9545.41 960
9546.34 907
9547.26 855
9548.18 886
9549.10 884
9550.03 849
9550.95 805
9551.87 797
9552.79 777
9553.72 787
9554.64 830
9555.56 819
9556.49 791
9557.41 776
9558.33 888
9559.25 868
9560.18 869
9561.10 970
9562.02 947
9562.95 973
9563.87 961
9564.79 911
9565.72 967
9566.64 927
9567.56 836
9568.49 904
9569.41 876
9570.33 848
9571.26 808
9572.18 784
9573.11 724
9574.03 739
9574.95 784
9575.88 890
9576.80 848
9577.72 772
9578.65 761
9579.57 850
9580.50 800
9581.42 793
9582.34 767
9583.27 786
9584.19 797
9585.12 787
9586.04 728
9586.97 818
9587.89 803
9588.81 758
9589.74 731
9590.66 813
9591.59 792
9592.51 821
9593.44 836
9594.36 798
9595.29 820
9596.21 798
9597.14 834
9598.06 825
9598.99 865
9599.91 795
9600.84 906
9601.76 871
9602.69 832
9603.61 813
9604.54 847
9605.46 877
9606.39 895
9607.31 913
9608.24 920
9609.16 876
9610.09 928
9611.01 886
9611.94 924
9612.87 949
9613.79 895
9614.72 925
9615.64 941
9616.57 937
9617.49 941
9618.42 926
9619.35 968
9620.27 1010
9621.20 886
9622.12 866
9623.05 858
9623.98 943
9624.90 883
9625.83 926
9626.76 936
9627.68 991
9628.61 1009
9629.53 1025
9630.46 991
9631.39 1004
9632.31 1049
9633.24 1015
9634.17 990
9635.09 980
9636.02 1121
9636.95 1071
9637.87 1134
9638.80 1166
9639.73 1189
9640.65 1116
9641.58 1159
9642.51 1141
9643.44 1164
9644.36 1203
9645.29 1154
9646.22 1139
9647.14 1142
9648.07 1206
9649.00 1419
9649.93 1429
9650.85 1546
9651.78 1557
9652.71 1646
9653.64 1713
9654.56 1637
9655.49 1591
9656.42 1539
9657.35 1507
9658.27 1443
9659.20 1255
9660.13 1289
9661.06 1231
9661.99 1245
9662.91 1234
9663.84 1209
9664.77 1238
9665.70 1272
9666.63 1316
9667.56 1247
9668.48 1276
9669.41 1291
9670.34 1338
9671.27 1325
9672.20 1351
9673.13 1383
9674.05 1414
9674.98 1323
9675.91 1355
9676.84 1311
9677.77 1294
9678.70 1334
9679.63 1418
9680.56 1431
9681.48 1386
9682.41 1473
9683.34 1439
9684.27 1477
9685.20 1532
9686.13 1588
9687.06 1591
9687.99 1559
9688.92 1628
9689.85 1608
9690.78 1628
9691.71 1564
9692.63 1658
9693.56 1779
9694.49 1616
9695.42 1671
9696.35 1637
9697.28 1796
9698.21 1903
9699.14 1893
9700.07 2067
9701.00 2213
9701.93 2459
9702.86 2441
9703.79 2375
9704.72 2356
9705.65 2270
9706.58 2009
9707.51 1914
9708.44 1891
9709.37 1837
9710.30 1761
9711.23 1726
9712.16 1658
9713.09 1724
9714.02 1613
9714.95 1732
9715.89 1676
9716.82 1717
9717.75 1705
9718.68 1876
9719.61 1814
9720.54 1852
9721.47 1758
9722.40 1720
9723.33 1699
9724.26 1674
9725.19 1562
9726.12 1496
9727.06 1502
9727.99 1502
9728.92 1578
9729.85 1543
9730.78 1523
9731.71 1516
9732.64 1546
9733.57 1489
9734.51 1501
9735.44 1542
9736.37 1507
9737.30 1541
9738.23 1537
9739.16 1468
9740.10 1467
9741.03 1437
9741.96 1399
9742.89 1330
9743.82 1322
9744.75 1313
9745.69 1237
9746.62 1279
9747.55 1245
9748.48 1312
9749.41 1412
9750.35 1350
9751.28 1289
9752.21 1286
9753.14 1278
9754.08 1241
9755.01 1286
9755.94 1229
9756.87 1219
9757.81 1300
9758.74 1243
9759.67 1161
9760.60 1156
9761.54 1176
9762.47 1187
9763.40 1173
9764.34 1158
9765.27 1238
9766.20 1249
9767.13 1282
9768.07 1232
9769.00 1304
9769.93 1278
9770.87 1320
9771.80 1329
9772.73 1269
9773.67 1285
9774.60 1295
9775.53 1306
9776.47 1203
9777.40 1224
9778.33 1246
9779.27 1258
9780.20 1361
9781.14 1453
9782.07 1408
9783.00 1484
9783.94 1465
9784.87 1432
9785.80 1549
9786.74 1525
9787.67 1458
9788.61 1450
9789.54 1420
9790.47 1443
9791.41 1290
9792.34 1287
9793.28 1244
9794.21 1237
9795.15 1171
9796.08 1114
9797.01 1212
9797.95 1162
9798.88 1230
9799.82 1348
9800.75 1242
9801.69 1323
9802.62 1378
9803.56 1239
9804.49 1245
9805.43 1136
9806.36 1174
9807.30 1081
9808.23 1041
9809.17 1029
9810.10 1117
9811.04 1102
9811.97 915
9812.91 1046
9813.84 1081
9814.78 956
9815.71 956
9816.65 1014
9817.58 995
9818.52 1063
9819.46 1070
9820.39 1074
9821.33 974
9822.26 954
9823.20 983
9824.13 891
9825.07 934
9826.00 989
9826.94 943
9827.88 937
9828.81 923
9829.75 887
9830.68 963
9831.62 948
9832.56 951
9833.49 902
9834.43 918
9835.37 943
9836.30 874
9837.24 884
9838.17 880
9839.11 887
9840.05 973
9840.98 949
9841.92 874
9842.86 922
9843.79 1006
9844.73 1012
9845.67 1011
9846.60 978
9847.54 872
9848.48 866
9849.42 907
9850.35 931
9851.29 864
9852.23 961
9853.16 946
9854.10 864
9855.04 864
9855.98 864
9856.91 877
9857.85 897
9858.79 972
9859.72 980
9860.66 956
9861.60 926
9862.54 911
9863.47 941
9864.41 938
9865.35 906
9866.29 918
9867.23 930
9868.16 850
9869.10 901
9870.04 881
9870.98 900
9871.92 842
9872.85 844
9873.79 862
9874.73 825
9875.67 839
9876.61 834
9877.54 928
9878.48 894
9879.42 819
9880.36 790
9881.30 897
9882.24 928
9883.18 899
9884.11 928
9885.05 907
9885.99 888
9886.93 907
9887.87 860
9888.81 860
9889.75 878
9890.69 838
9891.62 832
9892.56 811
9893.50 827
9894.44 767
9895.38 728
9896.32 819
9897.26 810
9898.20 882
9899.14 810
9900.08 838
9901.02 790
9901.96 766
9902.90 766
9903.83 724
9904.77 750
9905.71 778
9906.65 760
9907.59 769
9908.53 835
9909.47 865
9910.41 839
9911.35 795
9912.29 833
9913.23 818
9914.17 814
9915.11 845
9916.05 796
9916.99 740
9917.93 766
9918.87 794
9919.81 752
9920.75 737
9921.69 762
9922.64 801
9923.58 833
9924.52 890
9925.46 857
9926.40 955
9927.34 1061
9928.28 1160
9929.22 1267
9930.16 1374
9931.10 1456
9932.04 1386
9932.98 1301
9933.92 1200
9934.87 1133
9935.81 1080
9936.75 968
9937.69 897
9938.63 862
9939.57 866
9940.51 831
9941.45 756
9942.39 763
9943.34 820
9944.28 754
9945.22 824
9946.16 729
9947.10 749
9948.04 767
9948.99 754
9949.93 742
9950.87 674
9951.81 683
9952.75 757
9953.69 698
9954.64 742
9955.58 810
9956.52 773
9957.46 701
9958.41 659
9959.35 714
9960.29 737
9961.23 758
9962.17 722
9963.12 688
9964.06 757
9965.00 760
9965.94 754
9966.89 768
9967.83 750
9968.77 763
9969.71 708
9970.66 717
9971.60 716
9972.54 753
9973.49 765
9974.43 730
9975.37 704
9976.31 696
9977.26 738
9978.20 722
9979.14 682
9980.09 711
9981.03 699
9981.97 697
9982.92 631
9983.86 642
9984.80 554
9985.75 654
9986.69 646
9987.63 657
9988.58 636
9989.52 678
9990.46 678
9991.41 635
9992.35 635
9993.30 638
9994.24 630
9995.18 634
9996.13 603
9997.07 664
9998.02 646
9998.96 653
9999.90 630
10000.85 625
10001.79 653
10002.74 612
10003.68 635
10004.62 697
10005.57 713
10006.51 685
10007.46 632
10008.40 740
10009.35 706
10010.29 685
10011.24 615
10012.18 591
10013.13 659
10014.07 644
10015.01 680
10015.96 626
10016.90 632
10017.85 682
10018.79 636
10019.74 624
10020.68 629
10021.63 605
10022.58 604
10023.52 675
10024.47 622
10025.41 628
10026.36 685
10027.30 685
10028.25 619
10029.19 596
10030.14 637
10031.08 633
10032.03 598
10032.98 647
10033.92 640
10034.87 620
10035.81 598
10036.76 611
10037.70 579
10038.65 611
10039.60 678
10040.54 636
10041.49 652
10042.43 645
10043.38 615
10044.33 605
10045.27 548
10046.22 553
10047.17 530
10048.11 599
10049.06 565
10050.00 580
10050.95 542
10051.90 558
10052.84 567
10053.79 538
10054.74 590
10055.68 662
10056.63 651
10057.58 631
10058.52 634
10059.47 609
10060.42 592
10061.37 603
10062.31 616
10063.26 587
10064.21 583
10065.15 536
10066.10 553
10067.05 585
10068.00 643
10068.94 589
10069.89 540
10070.84 588
10071.79 568
10072.73 618
10073.68 592
10074.63 547
10075.58 603
10076.52 606
10077.47 558
10078.42 555
10079.37 592
10080.32 559
10081.26 541
10082.21 539
10083.16 517
10084.11 548
10085.06 531
10086.00 550
10086.95 563
10087.90 612
10088.85 626
10089.80 541
10090.75 501
10091.69 542
10092.64 562
10093.59 560
10094.54 637
10095.49 615
10096.44 598
10097.39 540
10098.33 622
10099.28 625
10100.23 591
10101.18 625
10102.13 609
10103.08 628
10104.03 570
10104.98 567
10105.93 552
10106.87 561
10107.82 577
10108.77 645
10109.72 567
10110.67 548
10111.62 538
10112.57 587
10113.52 590
10114.47 558
10115.42 581
10116.37 523
10117.32 544
10118.27 563
10119.22 559
10120.17 543
10121.12 587
10122.07 581
10123.02 538
10123.97 590
10124.92 596
10125.87 553
10126.82 587
10127.77 595
10128.72 573
10129.67 563
10130.62 564
10131.57 637
10132.52 602
10133.47 620
10134.42 610
10135.37 604
10136.32 615
10137.27 629
10138.22 583
10139.17 578
10140.12 594
10141.07 554
10142.02 618
10142.98 634
10143.93 604
10144.88 639
10145.83 608
10146.78 691
10147.73 621
10148.68 613
10149.63 605
10150.58 581
10151.54 686
10152.49 591
10153.44 535
10154.39 569
10155.34 624
10156.29 563
10157.24 585
10158.20 593
10159.15 665
10160.10 618
10161.05 578
10162.00 615
10162.95 566
10163.91 613
10164.86 641
10165.81 615
10166.76 652
10167.71 652
10168.67 611
10169.62 616
10170.57 665
10171.52 604
10172.47 630
10173.43 674
10174.38 659
10175.33 678
10176.28 685
10177.24 629
10178.19 680
10179.14 691
10180.09 745
10181.05 673
10182.00 677
10182.95 674
10183.90 640
10184.86 759
10185.81 741
10186.76 753
10187.72 797
10188.67 821
10189.62 746
10190.58 798
10191.53 793
10192.48 777
10193.43 841
10194.39 800
10195.34 775
10196.29 783
10197.25 760
10198.20 767
10199.16 803
10200.11 787
10201.06 813
10202.02 804
10202.97 780
10203.92 831
10204.88 809
10205.83 926
10206.78 954
10207.74 965
10208.69 937
10209.65 997
10210.60 983
10211.55 1043
10212.51 1059
10213.46 949
10214.42 907
10215.37 964
10216.33 823
10217.28 792
10218.23 801
10219.19 780
10220.14 802
10221.10 769
10222.05 786
10223.01 798
10223.96 807
10224.92 782
10225.87 787
10226.83 799
10227.78 768
10228.74 790
10229.69 772
10230.65 810
10231.60 740
10232.56 740
10233.51 744
10234.47 768
10235.42 802
10236.38 918
10237.33 967
10238.29 973
10239.24 1011
10240.20 1034
10241.15 1069
10242.11 1008
10243.06 933
10244.02 981
10244.98 927
10245.93 903
10246.89 744
10247.84 730
10248.80 777
10249.75 704
10250.71 691
10251.67 691
10252.62 703
10253.58 680
10254.53 717
10255.49 750
10256.45 736
10257.40 654
10258.36 676
10259.32 655
10260.27 633
10261.23 646
10262.18 635
10263.14 691
10264.10 668
10265.05 574
10266.01 574
10266.97 638
10267.92 625
10268.88 600
10269.84 608
10270.79 648
10271.75 646
10272.71 586
10273.67 604
10274.62 601
10275.58 632
10276.54 645
10277.49 576
10278.45 634
10279.41 605
10280.37 581
10281.32 633
10282.28 595
10283.24 648
10284.19 643
10285.15 586
10286.11 580
10287.07 552
10288.03 609
10288.98 595
10289.94 636
10290.90 559
10291.86 553
10292.81 629
10293.77 595
10294.73 608
10295.69 650
10296.65 655
10297.60 629
10298.56 592
10299.52 601
10300.48 533
10301.44 593
10302.40 587
10303.35 579
10304.31 611
10305.27 580
10306.23 562
10307.19 583
10308.15 588
10309.10 538
10310.06 583
10311.02 596
10311.98 569
10312.94 557
10313.90 620
10314.86 624
10315.82 590
10316.78 609
10317.73 690
10318.69 630
10319.65 609
10320.61 573
10321.57 580
10322.53 622
10323.49 546
10324.45 572
10325.41 580
10326.37 596
10327.33 613
10328.29 562
10329.25 611
10330.21 624
10331.17 647
10332.13 681
10333.09 643
10334.04 578
10335.00 648
10335.96 644
10336.92 648
10337.88 526
10338.84 586
10339.80 559
10340.76 575
10341.72 610
10342.68 541
10343.65 603
10344.61 558
10345.57 510
10346.53 527
10347.49 576
10348.45 549
10349.41 601
10350.37 533
10351.33 516
10352.29 569
10353.25 573
10354.21 505
10355.17 504
10356.13 521
10357.09 592
10358.05 569
10359.02 532
10359.98 546
10360.94 577
10361.90 567
10362.86 545
10363.82 523
10364.78 523
10365.74 547
10366.70 566
10367.67 514
10368.63 532
10369.59 545
10370.55 514
10371.51 592
10372.47 588
10373.43 581
10374.40 556
10375.36 530
10376.32 478
10377.28 529
10378.24 542
10379.21 531
10380.17 492
10381.13 527
10382.09 561
10383.05 547
10384.02 545
10384.98 559
10385.94 560
10386.90 519
10387.86 521
10388.83 549
10389.79 491
10390.75 542
10391.71 561
10392.68 572
10393.64 514
10394.60 566
10395.56 563
10396.53 571
10397.49 586
10398.45 528
10399.42 546
10400.38 581
10401.34 565
10402.30 556
10403.27 578
10404.23 575
10405.19 526
10406.16 531
10407.12 591
10408.08 573
10409.05 573
10410.01 576
10410.97 605
10411.94 621
10412.90 573
10413.86 606
10414.83 576
10415.79 609
10416.75 644
10417.72 721
10418.68 725
10419.65 764
10420.61 820
10421.57 882
10422.54 996
10423.50 938
10424.46 969
10425.43 853
10426.39 770
10427.36 796
10428.32 701
10429.29 657
10430.25 610
10431.21 569
10432.18 631
10433.14 595
10434.11 598
10435.07 494
10436.04 536
10437.00 564
10437.97 535
10438.93 538
10439.90 534
10440.86 515
10441.82 504
10442.79 508
10443.75 480
10444.72 496
10445.68 512
10446.65 530
10447.61 507
10448.58 534
10449.54 568
10450.51 563
10451.48 499
10452.44 499
10453.41 527
10454.37 503
10455.34 532
10456.30 503
10457.27 531
10458.23 485
10459.20 462
10460.16 491
10461.13 551
10462.10 499
10463.06 506
10464.03 516
10464.99 504
10465.96 487
10466.93 482
10467.89 450
10468.86 471
10469.82 452
10470.79 451
10471.76 450
10472.72 461
10473.69 485
10474.65 487
10475.62 529
10476.59 492
10477.55 444
10478.52 490
10479.49 488
10480.45 468
10481.42 473
10482.39 448
10483.35 422
10484.32 466
10485.29 443
10486.25 520
10487.22 527
10488.19 525
10489.15 459
10490.12 518
10491.09 506
10492.06 525
10493.02 516
10493.99 526
10494.96 543
10495.92 570
10496.89 560
10497.86 541
10498.83 521
10499.79 555
10500.76 550
10501.73 513
10502.70 541
10503.66 538
10504.63 558
10505.60 478
10506.57 582
10507.54 547
10508.50 511
10509.47 512
10510.44 536
10511.41 542
10512.38 566
10513.34 499
10514.31 488
10515.28 481
10516.25 482
10517.22 558
10518.19 561
10519.15 499
10520.12 516
10521.09 516
10522.06 518
10523.03 564
10524.00 558
10524.96 531
10525.93 531
10526.90 577
10527.87 506
10528.84 473
10529.81 524
10530.78 531
10531.75 516
10532.72 515
10533.68 531
10534.65 543
10535.62 505
10536.59 489
10537.56 494
10538.53 506
10539.50 461
10540.47 511
10541.44 549
10542.41 512
10543.38 538
10544.35 527
10545.32 577
10546.29 613
10547.26 590
10548.23 551
10549.20 551
10550.17 545
10551.13 609
10552.10 576
10553.07 605
10554.04 615
10555.01 597
10555.98 574
10556.96 584
10557.93 572
10558.90 643
10559.87 664
10560.84 716
10561.81 828
10562.78 847
10563.75 917
10564.72 889
10565.69 986
10566.66 988
10567.63 937
10568.60 842
10569.57 814
10570.54 735
10571.51 697
10572.48 662
10573.45 620
10574.42 607
10575.40 593
10576.37 563
10577.34 527
10578.31 520
10579.28 536
10580.25 542
10581.22 575
10582.19 534
10583.17 506
10584.14 491
10585.11 567
10586.08 583
10587.05 491
10588.02 570
10588.99 635
10589.97 564
10590.94 560
10591.91 525
10592.88 556
10593.85 604
10594.82 537
10595.80 604
10596.77 563
10597.74 581
10598.71 660
10599.68 572
10600.66 558
10601.63 570
10602.60 605
10603.57 568
10604.55 560
10605.52 574
10606.49 518
10607.46 484
10608.44 515
10609.41 507
10610.38 567
10611.35 570
10612.33 500
10613.30 520
10614.27 463
10615.24 434
10616.22 484
10617.19 538
10618.16 531
10619.14 497
10620.11 473
10621.08 522
10622.05 510
10623.03 519
10624.00 494
10624.97 487
10625.95 554
10626.92 533
10627.89 545
10628.87 562
10629.84 555
10630.81 523
10631.79 583
10632.76 592
10633.74 527
10634.71 589
10635.68 584
10636.66 644
10637.63 580
10638.60 625
10639.58 648
10640.55 672
10641.53 685
10642.50 702
10643.47 728
10644.45 736
10645.42 715
10646.40 706
10647.37 667
10648.35 613
10649.32 589
10650.29 588
10651.27 576
10652.24 550
10653.22 579
10654.19 558
10655.17 499
10656.14 465
10657.12 490
10658.09 538
10659.07 493
10660.04 557
10661.02 512
10661.99 520
10662.97 550
10663.94 529
10664.92 542
10665.89 514
10666.87 536
10667.84 524
10668.82 542
10669.79 548
10670.77 519
10671.74 528
10672.72 563
10673.69 507
10674.67 502
10675.65 531
10676.62 568
10677.60 552
10678.57 563
10679.55 571
10680.52 537
10681.50 561
10682.48 547
10683.45 556
10684.43 570
10685.40 521
10686.38 542
10687.36 515
10688.33 527
10689.31 566
10690.28 533
10691.26 565
10692.24 532
10693.21 454
10694.19 470
10695.17 470
10696.14 475
10697.12 469
10698.10 446
10699.07 435
10700.05 483
10701.03 506
10702.00 466
10702.98 486
10703.96 501
10704.93 448
10705.91 588
10706.89 492
10707.86 482
10708.84 433
10709.82 483
10710.80 502
10711.77 477
10712.75 495
10713.73 513
10714.70 488
10715.68 502
10716.66 467
10717.64 454
10718.61 472
10719.59 511
10720.57 467
10721.55 491
10722.53 498
10723.50 479
10724.48 457
10725.46 476
10726.44 443
10727.41 474
10728.39 485
10729.37 497
10730.35 488
10731.33 499
10732.31 477
10733.28 459
10734.26 463
10735.24 491
10736.22 452
10737.20 500
10738.17 451
10739.15 471
10740.13 474
10741.11 461
10742.09 518
10743.07 483
10744.05 462
10745.03 468
10746.00 449
10746.98 454
10747.96 438
10748.94 444
10749.92 455
10750.90 435
10751.88 477
10752.86 405
10753.84 449
10754.82 464
10755.79 464
10756.77 486
10757.75 440
10758.73 449
10759.71 428
10760.69 464
10761.67 519
10762.65 454
10763.63 447
10764.61 453
10765.59 457
10766.57 517
10767.55 461
10768.53 434
10769.51 508
10770.49 446
10771.47 359
10772.45 446
10773.43 472
10774.41 415
10775.39 409
10776.37 427
10777.35 468
10778.33 496
10779.31 459
10780.29 493
10781.27 448
10782.25 427
10783.23 460
10784.21 467
10785.19 543
10786.17 491
10787.15 486
10788.13 480
10789.12 468
10790.10 438
10791.08 483
10792.06 496
10793.04 471
10794.02 435
10795.00 404
10795.98 440
10796.96 461
10797.94 454
10798.93 422
10799.91 402
10800.89 437
10801.87 461
10802.85 411
10803.83 427
10804.81 398
10805.80 423
10806.78 465
10807.76 502
10808.74 488
10809.72 450
10810.70 449
10811.69 451
10812.67 486
10813.65 458
10814.63 484
10815.61 432
10816.59 469
10817.58 461
10818.56 402
10819.54 422
10820.52 427
10821.51 511
10822.49 521
10823.47 505
10824.45 451
10825.43 503
10826.42 483
10827.40 476
10828.38 461
10829.37 468
10830.35 439
10831.33 472
10832.31 408
10833.30 447
10834.28 484
10835.26 463
10836.24 452
10837.23 406
10838.21 426
10839.19 414
10840.18 463
10841.16 418
10842.14 431
10843.13 471
10844.11 448
10845.09 441
10846.08 462
10847.06 424
10848.04 438
10849.03 449
10850.01 463
10850.99 472
10851.98 452
10852.96 426
10853.94 435
10854.93 491
10855.91 451
10856.90 547
10857.88 529
10858.86 478
10859.85 512
10860.83 535
10861.82 504
10862.80 468
10863.78 476
10864.77 469
10865.75 501
10866.74 522
10867.72 526
10868.71 519
10869.69 462
10870.67 454
10871.66 508
10872.64 553
10873.63 580
10874.61 514
10875.60 534
10876.58 479
10877.57 488
10878.55 526
10879.54 555
10880.52 508
10881.51 496
10882.49 565
10883.48 529
10884.46 547
10885.45 518
10886.43 563
10887.42 564
10888.40 637
10889.39 599
10890.37 576
10891.36 580
10892.34 626
10893.33 634
10894.32 595
10895.30 567
10896.29 572
10897.27 567
10898.26 614
10899.24 557
10900.23 555
10901.22 533
10902.20 610
10903.19 555
10904.17 571
10905.16 557
10906.15 580
10907.13 627
10908.12 618
10909.10 574
10910.09 541
10911.08 587
10912.06 656
10913.05 608
10914.04 680
10915.02 641
10916.01 645
10917.00 596
10917.98 697
10918.97 720
10919.96 676
10920.94 651
10921.93 628
10922.92 631
10923.90 644
10924.89 669
10925.88 658
10926.86 707
10927.85 727
10928.84 669
10929.82 698
10930.81 678
10931.80 646
10932.79 614
10933.77 595
10934.76 666
10935.75 636
10936.74 631
10937.72 679
10938.71 673
10939.70 700
10940.69 765
10941.67 737
10942.66 707
10943.65 727
10944.64 797
10945.63 774
10946.61 794
10947.60 790
10948.59 804
10949.58 738
10950.57 774
10951.55 789
10952.54 810
10953.53 874
10954.52 858
10955.51 915
10956.49 1005
10957.48 1024
10958.47 1054
10959.46 1128
10960.45 1116
10961.44 1194
10962.43 1237
10963.41 1248
10964.40 1241
10965.39 1156
10966.38 1083
10967.37 1036
10968.36 941
10969.35 1023
10970.34 985
10971.33 915
10972.31 949
10973.30 935
10974.29 942
10975.28 903
10976.27 967
10977.26 894
10978.25 872
10979.24 872
10980.23 892
10981.22 910
10982.21 894
10983.20 916
10984.19 904
10985.18 903
10986.17 971
10987.16 922
10988.15 943
10989.14 1025
10990.13 985
10991.12 1007
10992.11 961
10993.10 985
10994.09 1091
10995.08 1037
10996.07 1145
10997.06 1274
10998.05 1257
10999.04 1348
11000.03 1445
11001.02 1649
11002.01 1819
11003.00 1841
11003.99 1888
11004.98 1806
11005.97 1754
11006.96 1694
11007.95 1567
11008.94 1361
11009.93 1310
11010.92 1277
11011.91 1177
11012.91 1069
11013.90 1000
11014.89 902
11015.88 876
11016.87 886
11017.86 887
11018.85 832
11019.84 843
11020.83 872
11021.83 827
11022.82 803
11023.81 789
11024.80 818
11025.79 785
11026.78 709
11027.77 742
11028.77 758
11029.76 778
11030.75 760
11031.74 772
11032.73 765
11033.72 833
11034.72 833
11035.71 837
11036.70 808
11037.69 751
11038.68 796
11039.68 718
11040.67 780
11041.66 784
11042.65 815
11043.65 737
11044.64 730
11045.63 704
11046.62 722
11047.62 723
11048.61 697
11049.60 708
11050.59 674
11051.59 597
11052.58 656
11053.57 696
11054.56 627
11055.56 630
11056.55 616
11057.54 625
11058.54 628
11059.53 660
11060.52 696
11061.51 647
11062.51 676
11063.50 602
11064.49 598
11065.49 607
11066.48 681
11067.47 631
11068.47 614
11069.46 669
11070.45 642
11071.45 643
11072.44 625
11073.44 629
11074.43 625
11075.42 674
11076.42 678
11077.41 661
11078.40 720
11079.40 654
11080.39 611
11081.39 630
11082.38 733
11083.37 658
11084.37 629
11085.36 647
11086.36 641
11087.35 614
11088.35 562
11089.34 641
11090.33 643
11091.33 585
11092.32 579
11093.32 597
11094.31 605
11095.31 610
11096.30 593
11097.30 548
11098.29 588
11099.29 598
11100.28 643
11101.28 642
11102.27 622
11103.27 642
11104.26 656
11105.26 597
11106.25 600
11107.25 584
11108.24 561
11109.24 608
11110.23 545
11111.23 556
11112.22 605
11113.22 559
11114.21 617
11115.21 629
11116.20 591
11117.20 594
11118.20 592
11119.19 571
11120.19 584
11121.18 614
11122.18 606
11123.17 587
11124.17 621
11125.17 586
11126.16 578
11127.16 602
11128.15 608
11129.15 585
11130.15 619
11131.14 605
11132.14 600
11133.14 588
11134.13 542
11135.13 599
11136.13 587
11137.12 575
11138.12 561
11139.11 573
11140.11 538
11141.11 558
11142.10 580
11143.10 540
11144.10 544
11145.10 557
11146.09 544
11147.09 582
11148.09 624
11149.08 546
11150.08 549
11151.08 568
11152.07 554
11153.07 586
11154.07 581
11155.07 583
11156.06 567
11157.06 571
11158.06 567
11159.06 540
11160.05 521
11161.05 521
11162.05 548
11163.05 548
11164.04 528
11165.04 492
11166.04 567
11167.04 513
11168.04 540
11169.03 556
11170.03 584
11171.03 553
11172.03 506
11173.03 524
11174.02 554
11175.02 579
11176.02 532
11177.02 542
11178.02 586
11179.02 579
11180.01 534
11181.01 512
11182.01 511
11183.01 493
11184.01 497
11185.01 482
11186.00 462
11187.00 502
11188.00 558
11189.00 489
11190.00 460
11191.00 485
11192.00 494
11193.00 588
11194.00 489
11195.00 478
11195.99 479
11196.99 497
11197.99 515
11198.99 559
11199.99 529
11200.99 491
11201.99 524
11202.99 520
11203.99 497
11204.99 529
11205.99 541
11206.99 498
11207.99 514
11208.99 506
11209.99 532
11210.99 490
11211.99 503
11212.99 504
11213.99 509
11214.99 511
11215.99 548
11216.99 531
11217.99 475
11218.99 517
11219.99 509
11220.99 577
11221.99 504
11222.99 465
11223.99 489
11224.99 534
11225.99 495
11226.99 514
11227.99 505
11228.99 497
11229.99 525
11230.99 515
11231.99 488
11232.99 531
11233.99 502
11235.00 509
11236.00 457
11237.00 553
11238.00 551
11239.00 497
11240.00 497
11241.00 472
11242.00 451
11243.00 436
11244.01 476
11245.01 467
11246.01 520
11247.01 521
11248.01 470
11249.01 514
11250.01 512
11251.02 505
11252.02 557
11253.02 450
11254.02 537
11255.02 517
11256.02 499
11257.03 518
11258.03 522
11259.03 543
11260.03 550
11261.03 495
11262.04 495
11263.04 497
11264.04 465
11265.04 484
11266.05 516
11267.05 500
11268.05 523
11269.05 567
11270.05 546
11271.06 560
11272.06 517
11273.06 567
11274.07 549
11275.07 535
11276.07 542
11277.07 584
11278.08 579
11279.08 566
11280.08 689
11281.08 680
11282.09 677
11283.09 705
11284.09 678
11285.10 650
11286.10 641
11287.10 626
11288.11 542
11289.11 528
11290.11 557
11291.12 532
11292.12 506
11293.12 571
11294.13 488
11295.13 513
11296.13 494
11297.14 542
11298.14 524
11299.15 551
11300.15 558
11301.15 543
11302.16 554
11303.16 559
11304.16 562
11305.17 533
11306.17 509
11307.18 466
11308.18 492
11309.19 493
11310.19 468
11311.19 497
11312.20 463
11313.20 478
11314.21 459
11315.21 468
11316.22 544
11317.22 552
11318.23 629
11319.23 487
11320.23 527
11321.24 568
11322.24 587
11323.25 525
11324.25 551
11325.26 565
11326.26 526
11327.27 553
11328.27 506
11329.28 575
11330.28 535
11331.29 490
11332.29 569
11333.30 609
11334.30 586
11335.31 578
11336.32 548
11337.32 568
11338.33 545
11339.33 606
11340.34 586
11341.34 630
11342.35 749
11343.35 832
11344.36 795
11345.37 770
11346.37 767
11347.38 689
11348.38 689
11349.39 655
11350.40 654
11351.40 580
11352.41 554
11353.41 567
11354.42 537
11355.43 532
11356.43 536
11357.44 554
11358.45 564
11359.45 535
11360.46 529
11361.46 534
11362.47 537
11363.48 565
11364.48 595
11365.49 538
11366.50 487
11367.51 544
11368.51 511
11369.52 495
11370.53 510
11371.53 496
11372.54 503
11373.55 501
11374.55 498
11375.56 546
11376.57 515
11377.58 551
11378.58 544
11379.59 517
11380.60 531
11381.60 503
11382.61 508
11383.62 458
11384.63 504
11385.63 516
11386.64 523
11387.65 493
11388.66 466
11389.67 505
11390.67 503
11391.68 472
11392.69 482
11393.70 484
11394.71 467
11395.71 447
11396.72 433
11397.73 405
11398.74 431
11399.75 421
11400.75 449
11401.76 474
11402.77 435
11403.78 463
11404.79 506
11405.80 508
11406.80 463
11407.81 427
11408.82 499
11409.83 484
11410.84 443
11411.85 454
11412.86 451
11413.87 467
11414.87 435
11415.88 466
11416.89 495
11417.90 474
11418.91 430
11419.92 484
11420.93 449
11421.94 448
11422.95 459
11423.96 440
11424.97 455
11425.98 492
11426.98 458
11427.99 419
11429.00 434
11430.01 454
11431.02 428
11432.03 462
11433.04 493
11434.05 509
11435.06 471
11436.07 465
11437.08 502
11438.09 495
11439.10 445
11440.11 470
11441.12 391
11442.13 391
11443.14 425
11444.15 446
11445.16 428
11446.17 442
11447.18 468
11448.19 444
11449.20 390
11450.21 408
11451.22 420
11452.23 422
11453.25 386
11454.26 417
11455.27 437
11456.28 414
11457.29 446
11458.30 439
11459.31 470
11460.32 452
11461.33 487
11462.34 454
11463.35 451
11464.36 436
11465.38 441
11466.39 485
11467.40 447
11468.41 510
11469.42 458
11470.43 461
11471.44 444
11472.46 407
11473.47 423
11474.48 415
11475.49 447
11476.50 494
11477.51 410
11478.52 423
11479.54 479
11480.55 432
11481.56 457
11482.57 425
11483.58 444
11484.60 452
11485.61 408
11486.62 428
11487.63 475
11488.64 448
11489.66 418
11490.67 461
11491.68 521
11492.69 495
11493.71 450
11494.72 443
11495.73 445
11496.74 463
11497.76 447
11498.77 486
11499.78 446
11500.79 487
11501.81 499
11502.82 511
11503.83 472
11504.84 448
11505.86 474
11506.87 461
11507.88 407
11508.90 446
11509.91 455
11510.92 460
11511.94 499
11512.95 392
11513.96 440
11514.98 459
11515.99 511
11517.00 506
11518.02 509
11519.03 480
11520.04 436
11521.06 491
11522.07 490
11523.08 457
11524.10 491
11525.11 470
11526.13 471
11527.14 472
11528.15 480
11529.17 476
11530.18 492
11531.20 484
11532.21 484
11533.22 437
11534.24 463
11535.25 480
11536.27 465
11537.28 481
11538.29 476
11539.31 454
11540.32 441
11541.34 434
11542.35 484
11543.37 489
11544.38 483
11545.40 527
11546.41 495
11547.43 456
11548.44 515
11549.46 462
11550.47 449
11551.49 522
11552.50 502
11553.52 490
11554.53 483
11555.55 561
11556.56 555
11557.58 539
11558.59 533
11559.61 521
11560.62 581
11561.64 567
11562.65 479
11563.67 477
11564.68 541
11565.70 590
11566.71 513
11567.73 503
11568.75 546
11569.76 522
11570.78 579
11571.79 583
11572.81 537
11573.83 565
11574.84 611
11575.86 622
11576.87 650
11577.89 607
11578.91 635
11579.92 672
11580.94 729
11581.95 694
11582.97 726
11583.99 721
11585.00 739
11586.02 802
11587.04 787
11588.05 793
11589.07 837
11590.09 834
11591.10 819
11592.12 868
11593.14 814
11594.15 972
11595.17 1025
11596.19 1053
11597.20 1083
11598.22 1224
11599.24 1437
11600.25 1539
11601.27 1672
11602.29 1763
11603.31 1850
11604.32 1854
11605.34 1752
11606.36 1726
11607.38 1541
11608.39 1265
11609.41 1194
11610.43 1081
11611.45 1004
11612.46 924
11613.48 885
11614.50 819
11615.52 741
11616.53 667
11617.55 753
11618.57 686
11619.59 681
11620.61 724
11621.62 617
11622.64 623
11623.66 656
11624.68 615
11625.70 611
11626.71 566
11627.73 612
11628.75 634
11629.77 601
11630.79 661
11631.81 648
11632.82 621
11633.84 606
11634.86 562
11635.88 569
11636.90 560
11637.92 589
11638.94 608
11639.96 631
11640.97 630
11641.99 608
11643.01 550
11644.03 558
11645.05 609
11646.07 546
11647.09 503
11648.11 472
11649.13 469
11650.15 536
11651.17 540
11652.18 529
11653.20 543
11654.22 506
11655.24 499
11656.26 502
11657.28 467
11658.30 486
11659.32 484
11660.34 513
11661.36 533
11662.38 523
11663.40 495
11664.42 503
11665.44 474
11666.46 548
11667.48 539
11668.50 445
11669.52 453
11670.54 552
11671.56 551
11672.58 470
11673.60 564
11674.62 560
11675.64 565
11676.66 547
11677.68 529
11678.70 495
11679.72 554
11680.74 549
11681.77 511
11682.79 516
11683.81 549
11684.83 563
11685.85 560
11686.87 540
11687.89 496
11688.91 562
11689.93 558
11690.95 575
11691.97 552
11693.00 519
11694.02 590
11695.04 553
11696.06 512
11697.08 493
11698.10 537
11699.12 517
11700.14 526
11701.17 471
11702.19 481
11703.21 534
11704.23 534
11705.25 514
11706.27 476
11707.30 532
11708.32 483
11709.34 504
11710.36 477
11711.38 486
11712.41 498
11713.43 487
11714.45 450
11715.47 453
11716.49 481
11717.52 511
11718.54 520
11719.56 452
11720.58 452
11721.61 492
11722.63 476
11723.65 482
11724.67 471
11725.70 507
11726.72 464
11727.74 441
11728.76 438
11729.79 421
11730.81 418
11731.83 427
11732.86 435
11733.88 430
11734.90 409
11735.92 451
11736.95 459
11737.97 457
11738.99 432
11740.02 447
11741.04 441
11742.06 474
11743.09 520
11744.11 459
11745.13 440
11746.16 412
11747.18 381
11748.20 381
11749.23 469
11750.25 460
11751.27 436
11752.30 422
11753.32 496
11754.35 438
11755.37 437
11756.39 445
11757.42 449
11758.44 438
11759.47 423
11760.49 411
11761.51 421
11762.54 430
11763.56 411
11764.59 427
11765.61 450
11766.64 450
11767.66 412
11768.68 392
11769.71 422
11770.73 416
11771.76 392
11772.78 449
11773.81 429
11774.83 420
11775.86 418
11776.88 408
11777.91 429
11778.93 383
11779.96 410
11780.98 397
11782.01 411
11783.03 382
11784.06 371
11785.08 439
11786.11 416
11787.13 415
11788.16 385
11789.18 452
11790.21 432
11791.23 391
11792.26 378
11793.28 402
11794.31 410
11795.34 399
11796.36 385
11797.39 407
11798.41 394
11799.44 414
11800.46 415
11801.49 425
11802.52 397
11803.54 383
11804.57 382
11805.59 404
11806.62 405
11807.65 402
11808.67 390
11809.70 405
11810.73 444
11811.75 444
11812.78 414
11813.80 405
11814.83 418
11815.86 461
11816.88 408
11817.91 435
11818.94 409
11819.96 446
11820.99 401
11822.02 474
11823.04 463
11824.07 437
11825.10 417
11826.13 409
11827.15 439
11828.18 432
11829.21 509
11830.23 520
11831.26 412
11832.29 465
11833.32 478
11834.34 455
11835.37 439
11836.40 458
11837.42 473
11838.45 408
11839.48 391
11840.51 395
11841.54 412
11842.56 378
11843.59 428
11844.62 487
11845.65 422
11846.67 449
11847.70 425
11848.73 409
11849.76 427
11850.79 417
11851.81 413
11852.84 522
11853.87 416
11854.90 414
11855.93 427
11856.95 446
11857.98 430
11859.01 465
11860.04 440
11861.07 456
11862.10 446
11863.13 436
11864.15 415
11865.18 453
11866.21 434
11867.24 453
11868.27 435
11869.30 430
11870.33 482
11871.36 516
11872.38 510
11873.41 476
11874.44 502
11875.47 413
11876.50 464
11877.53 476
11878.56 469
11879.59 502
11880.62 476
11881.65 459
11882.68 459
11883.71 451
11884.74 509
11885.77 522
11886.80 457
11887.82 431
11888.85 483
11889.88 488
11890.91 435
11891.94 482
11892.97 497
11894.00 474
11895.03 496
11896.06 508
11897.09 538
11898.12 522
11899.15 536
11900.18 545
11901.21 566
11902.24 600
11903.27 683
11904.31 643
11905.34 640
11906.37 650
11907.40 619
11908.43 619
11909.46 592
11910.49 655
11911.52 579
11912.55 567
11913.58 566
11914.61 598
11915.64 586
11916.67 613
11917.70 580
11918.73 586
11919.77 548
11920.80 553
11921.83 611
11922.86 596
11923.89 593
11924.92 577
11925.95 618
11926.98 606
11928.02 678
11929.05 654
11930.08 719
11931.11 728
11932.14 794
11933.17 814
11934.21 885
11935.24 941
11936.27 921
11937.30 929
11938.33 906
11939.36 811
11940.40 860
11941.43 807
11942.46 758
11943.49 689
11944.52 685
11945.56 592
11946.59 551
11947.62 530
11948.65 557
11949.69 604
11950.72 541
11951.75 522
11952.78 536
11953.82 553
11954.85 513
11955.88 509
11956.91 557
11957.95 467
11958.98 487
11960.01 552
11961.04 533
11962.08 498
11963.11 482
11964.14 510
11965.18 540
11966.21 467
11967.24 444
11968.27 473
11969.31 501
11970.34 469
11971.37 472
11972.41 490
11973.44 536
11974.47 505
11975.51 483
11976.54 491
11977.58 526
11978.61 537
11979.64 519
11980.68 542
11981.71 502
11982.74 510
11983.78 519
11984.81 534
11985.85 481
11986.88 497
11987.91 535
11988.95 519
11989.98 536
11991.02 483
11992.05 496
11993.08 482
11994.12 539
11995.15 492
11996.19 476
11997.22 493
11998.26 509
11999.29 507
12000.32 540
12001.36 521
12002.39 480
12003.43 545
12004.46 584
12005.50 517
12006.53 511
12007.57 491
12008.60 557
12009.64 554
12010.67 512
12011.71 534
12012.74 522
12013.78 557
12014.81 567
12015.85 516
12016.88 499
12017.92 593
12018.95 625
12019.99 601
12021.02 583
12022.06 591
12023.10 592
12024.13 616
12025.17 544
12026.20 565
12027.24 562
12028.27 613
12029.31 501
12030.34 510
12031.38 593
12032.42 589
12033.45 577
12034.49 592
12035.52 547
12036.56 541
12037.60 541
12038.63 547
12039.67 577
12040.71 505
12041.74 556
12042.78 532
12043.81 497
12044.85 514
12045.89 540
12046.92 522
12047.96 527
12049.00 561
12050.03 450
12051.07 497
12052.11 520
12053.14 545
12054.18 530
12055.22 502
12056.25 522
12057.29 571
12058.33 552
12059.37 550
12060.40 551
12061.44 492
12062.48 521
12063.51 505
12064.55 533
12065.59 494
12066.63 586
12067.66 580
12068.70 464
12069.74 510
12070.78 519
12071.81 540
12072.85 569
12073.89 562
12074.93 617
12075.97 535
12077.00 564
12078.04 527
12079.08 529
12080.12 541
12081.15 536
12082.19 490
12083.23 482
12084.27 489
12085.31 484
12086.35 522
12087.38 505
12088.42 515
12089.46 548
12090.50 521
12091.54 553
12092.58 525
12093.61 485
12094.65 489
12095.69 515
12096.73 548
12097.77 542
12098.81 504
12099.85 546
12100.89 577
12101.92 545
12102.96 603
12104.00 538
12105.04 609
12106.08 598
12107.12 611
12108.16 621
12109.20 621
12110.24 620
12111.28 605
12112.32 562
12113.36 526
12114.39 617
12115.43 540
12116.47 495
12117.51 543
12118.55 508
12119.59 520
12120.63 441
12121.67 444
12122.71 463
12123.75 461
12124.79 476
12125.83 497
12126.87 455
12127.91 444
12128.95 442
12129.99 433
12131.03 487
12132.07 451
12133.11 449
12134.15 528
12135.19 474
12136.23 434
12137.27 413
12138.31 457
12139.35 466
12140.40 472
12141.44 485
12142.48 493
12143.52 426
12144.56 444
12145.60 449
12146.64 436
12147.68 466
12148.72 432
12149.76 395
12150.80 424
12151.84 445
12152.89 421
12153.93 455
12154.97 439
12156.01 420
12157.05 431
12158.09 460
12159.13 413
12160.17 435
12161.22 433
12162.26 443
12163.30 394
12164.34 418
12165.38 486
12166.42 482
12167.47 474
12168.51 426
12169.55 430
12170.59 418
12171.63 413
12172.67 382
12173.72 421
12174.76 393
12175.80 418
12176.84 461
12177.89 400
12178.93 389
12179.97 410
12181.01 415
12182.05 423
12183.10 407
12184.14 400
12185.18 457
12186.22 388
12187.27 385
12188.31 401
12189.35 415
12190.39 386
12191.44 413
12192.48 399
12193.52 412
12194.57 389
12195.61 375
12196.65 422
12197.69 376
12198.74 423
12199.78 401
12200.82 447
12201.87 488
12202.91 432
12203.95 411
12205.00 400
12206.04 415
12207.08 416
12208.13 408
12209.17 444
12210.21 441
12211.26 443
12212.30 395
12213.35 383
12214.39 391
12215.43 415
12216.48 413
12217.52 441
12218.56 458
12219.61 418
12220.65 414
12221.70 474
12222.74 444
12223.78 424
12224.83 478
12225.87 443
12226.92 446
12227.96 439
12229.01 414
12230.05 408
12231.10 406
12232.14 478
12233.18 487
12234.23 453
12235.27 453
12236.32 416
12237.36 457
12238.41 441
12239.45 459
12240.50 448
12241.54 426
12242.59 439
12243.63 443
12244.68 431
12245.72 433
12246.77 393
12247.81 411
12248.86 420
12249.90 375
12250.95 445
12251.99 447
12253.04 443
12254.08 436
12255.13 449
12256.18 441
12257.22 433
12258.27 435
12259.31 389
12260.36 407
12261.40 416
12262.45 410
12263.50 428
12264.54 402
12265.59 404
12266.63 411
12267.68 433
12268.73 393
12269.77 327
12270.82 349
12271.86 418
12272.91 426
12273.96 412
12275.00 390
12276.05 370
12277.10 394
12278.14 407
12279.19 400
12280.23 370
12281.28 374
12282.33 395
12283.37 396
12284.42 430
12285.47 348
12286.52 384
12287.56 441
12288.61 405
12289.66 380
12290.70 443
12291.75 442
12292.80 380
12293.84 390
12294.89 374
12295.94 419
12296.99 373
12298.03 389
12299.08 356
12300.13 389
12301.18 380
12302.22 347
12303.27 354
12304.32 424
12305.37 388
12306.41 410
12307.46 388
12308.51 350
12309.56 392
12310.60 410
12311.65 421
12312.70 407
12313.75 368
12314.80 338
12315.84 371
12316.89 369
12317.94 371
12318.99 346
12320.04 399
12321.09 394
12322.13 363
12323.18 335
12324.23 401
12325.28 386
12326.33 385
12327.38 376
12328.42 362
12329.47 374
12330.52 374
12331.57 324
12332.62 345
12333.67 387
12334.72 402
12335.77 389
12336.82 348
12337.86 341
12338.91 334
12339.96 363
12341.01 322
12342.06 307
12343.11 348
12344.16 358
12345.21 399
12346.26 360
12347.31 343
12348.36 335
12349.41 323
12350.46 381
12351.51 381
12352.56 353
12353.60 365
12354.65 350
12355.70 375
12356.75 379
12357.80 363
12358.85 359
12359.90 377
12360.95 350
12362.00 331
12363.05 337
12364.10 373
12365.15 381
12366.20 357
12367.25 356
12368.31 400
12369.36 399
12370.41 409
12371.46 323
12372.51 394
12373.56 371
12374.61 393
12375.66 371
12376.71 333
12377.76 361
12378.81 353
12379.86 367
12380.91 367
12381.96 348
12383.01 352
12384.07 393
12385.12 377
12386.17 346
12387.22 321
12388.27 370
12389.32 399
12390.37 384
12391.42 340
12392.47 376
12393.53 403
12394.58 405
12395.63 398
12396.68 404
12397.73 418
12398.78 404
12399.84 399
12400.89 359
12401.94 348
12402.99 387
12404.04 390
12405.09 411
12406.15 383
12407.20 408
12408.25 400
12409.30 417
12410.35 417
12411.41 406
12412.46 414
12413.51 403
12414.56 434
12415.62 409
12416.67 387
12417.72 429
12418.77 410
12419.83 357
12420.88 402
12421.93 389
12422.98 418
12424.04 453
12425.09 394
12426.14 380
12427.19 402
12428.25 404
12429.30 398
12430.35 408
12431.41 433
12432.46 397
12433.51 403
12434.57 435
12435.62 402
12436.67 430
12437.72 438
12438.78 423
12439.83 354
12440.88 379
12441.94 396
12442.99 433
12444.05 444
12445.10 390
12446.15 404
12447.21 409
12448.26 399
12449.31 346
12450.37 398
12451.42 395
12452.48 374
12453.53 384
12454.58 395
12455.64 397
12456.69 410
12457.75 422
12458.80 404
12459.85 398
12460.91 381
12461.96 372
12463.02 413
12464.07 396
12465.13 406
12466.18 412
12467.23 399
12468.29 378
12469.34 405
12470.40 425
12471.45 419
12472.51 500
12473.56 434
12474.62 453
12475.67 456
12476.73 448
12477.78 455
12478.84 440
12479.89 451
12480.95 427
12482.00 463
12483.06 471
12484.11 519
12485.17 500
12486.22 502
12487.28 476
12488.33 533
12489.39 502
12490.45 541
12491.50 605
12492.56 658
12493.61 748
12494.67 840
12495.72 854
12496.78 935
12497.84 990
12498.89 1000
12499.95 971
12501.00 1020
12502.06 933
12503.11 841
12504.17 840
12505.23 785
12506.28 697
12507.34 620
12508.40 599
12509.45 583
12510.51 559
12511.56 517
12512.62 512
12513.68 488
12514.73 506
12515.79 524
12516.85 459
12517.90 504
12518.96 490
12520.02 492
12521.07 480
12522.13 464
12523.19 475
12524.24 493
12525.30 447
12526.36 493
12527.42 532
12528.47 498
12529.53 451
12530.59 435
12531.64 457
12532.70 432
12533.76 469
12534.82 424
12535.87 408
12536.93 481
12537.99 450
12539.05 495
12540.10 496
12541.16 482
12542.22 476
12543.28 480
12544.34 490
12545.39 477
12546.45 408
12547.51 394
12548.57 435
12549.62 453
12550.68 425
12551.74 468
12552.80 429
12553.86 445
12554.92 423
12555.97 461
12557.03 445
12558.09 430
12559.15 458
12560.21 451
12561.27 497
12562.32 495
12563.38 430
12564.44 461
12565.50 462
12566.56 470
12567.62 537
12568.68 494
12569.74 492
12570.79 452
12571.85 504
12572.91 579
12573.97 562
12575.03 515
12576.09 579
12577.15 656
12578.21 656
12579.27 663
12580.33 600
12581.39 581
12582.45 584
12583.50 621
12584.56 571
12585.62 591
12586.68 559
12587.74 563
12588.80 549
12589.86 515
12590.92 467
12591.98 526
12593.04 554
12594.10 568
12595.16 516
12596.22 541
12597.28 534
12598.34 554
12599.40 551
12600.46 498
12601.52 564
12602.58 460
12603.64 461
12604.70 468
12605.76 490
12606.82 459
12607.88 492
12608.94 493
12610.01 450
12611.07 472
12612.13 459
12613.19 448
12614.25 454
12615.31 503
12616.37 448
12617.43 441
12618.49 464
12619.55 475
12620.61 456
12621.67 524
12622.74 495
12623.80 456
12624.86 447
12625.92 440
12626.98 436
12628.04 438
12629.10 504
12630.16 453
12631.23 499
12632.29 494
12633.35 446
12634.41 455
12635.47 472
12636.53 455
12637.60 429
12638.66 446
12639.72 458
12640.78 457
12641.84 490
12642.90 476
12643.97 490
12645.03 427
12646.09 475
12647.15 477
12648.22 493
12649.28 447
12650.34 462
12651.40 469
12652.46 520
12653.53 521
12654.59 511
12655.65 556
12656.71 521
12657.78 529
12658.84 491
12659.90 478
12660.96 553
12662.03 491
12663.09 501
12664.15 495
12665.22 477
12666.28 532
12667.34 589
12668.41 539
12669.47 521
12670.53 560
12671.59 514
12672.66 506
12673.72 494
12674.78 496
12675.85 525
12676.91 521
12677.97 537
12679.04 517
12680.10 537
12681.16 468
12682.23 507
12683.29 550
12684.36 551
12685.42 513
12686.48 546
12687.55 577
12688.61 541
12689.67 549
12690.74 559
12691.80 555
12692.87 546
12693.93 542
12695.00 533
12696.06 552
12697.12 538
12698.19 579
12699.25 593
12700.32 577
12701.38 561
12702.45 559
12703.51 520
12704.57 577
12705.64 561
12706.70 560
12707.77 522
12708.83 544
12709.90 541
12710.96 522
12712.03 556
12713.09 545
12714.16 555
12715.22 500
12716.29 509
12717.35 519
12718.42 555
12719.48 550
12720.55 511
12721.61 485
12722.68 484
12723.74 476
12724.81 514
12725.87 541
12726.94 474
12728.01 439
12729.07 478
12730.14 488
12731.20 519
12732.27 553
12733.33 482
12734.40 519
12735.47 551
12736.53 539
12737.60 524
12738.66 513
12739.73 533
12740.80 502
12741.86 530
12742.93 500
12743.99 493
12745.06 480
12746.13 463
12747.19 489
12748.26 508
12749.33 448
12750.39 452
12751.46 450
12752.53 486
12753.59 459
12754.66 439
12755.73 475
12756.79 491
12757.86 466
12758.93 448
12759.99 451
12761.06 437
12762.13 454
12763.19 480
12764.26 409
12765.33 466
12766.39 466
12767.46 455
12768.53 427
12769.60 421
12770.66 451
12771.73 439
12772.80 408
12773.87 439
12774.93 455
12776.00 425
12777.07 439
12778.14 464
12779.20 435
12780.27 373
12781.34 345
12782.41 427
12783.47 452
12784.54 418
12785.61 391
12786.68 442
12787.75 415
12788.81 409
12789.88 410
12790.95 419
12792.02 412
12793.09 424
12794.16 494
12795.22 437
12796.29 405
12797.36 405
12798.43 416
12799.50 424
12800.57 396
12801.64 465
12802.70 477
12803.77 421
12804.84 454
12805.91 441
12806.98 421
12808.05 406
12809.12 424
12810.19 402
12811.25 421
12812.32 417
12813.39 442
12814.46 458
12815.53 437
12816.60 465
12817.67 497
12818.74 455
12819.81 422
12820.88 495
12821.95 471
12823.02 420
12824.09 467
12825.16 514
12826.23 453
12827.30 437
12828.36 438
12829.43 436
12830.50 423
12831.57 403
12832.64 419
12833.71 382
12834.78 411
12835.85 387
12836.92 411
12837.99 411
12839.06 419
12840.13 427
12841.21 373
12842.28 427
12843.35 372
12844.42 357
12845.49 374
12846.56 386
12847.63 393
12848.70 411
12849.77 435
12850.84 393
12851.91 408
12852.98 442
12854.05 427
12855.12 428
12856.19 363
12857.26 344
12858.34 376
12859.41 390
12860.48 357
12861.55 392
12862.62 360
12863.69 394
12864.76 393
12865.83 385
12866.91 351
12867.98 374
12869.05 368
12870.12 365
12871.19 348
12872.26 373
12873.33 376
12874.41 367
12875.48 392
12876.55 369
12877.62 341
12878.69 330
12879.76 355
12880.84 324
12881.91 350
12882.98 332
12884.05 339
12885.12 361
12886.20 329
12887.27 342
12888.34 345
12889.41 331
12890.49 346
12891.56 365
12892.63 396
12893.70 365
12894.78 369
12895.85 336
12896.92 342
12897.99 340
12899.07 357
12900.14 391
12901.21 378
12902.28 318
12903.36 357
12904.43 324
12905.50 359
12906.58 359
12907.65 396
12908.72 381
12909.80 343
12910.87 348
12911.94 338
12913.02 344
12914.09 340
12915.16 369
12916.24 313
12917.31 374
12918.38 355
12919.46 344
12920.53 309
12921.60 334
12922.68 376
12923.75 347
12924.82 337
12925.90 339
12926.97 360
12928.05 314
12929.12 294
12930.19 261
12931.27 307
12932.34 323
12933.42 347
12934.49 340
12935.56 339
12936.64 351
12937.71 349
12938.79 342
12939.86 321
12940.94 388
12942.01 380
12943.08 372
12944.16 345
12945.23 331
12946.31 299
12947.38 317
12948.46 327
12949.53 344
12950.61 359
12951.68 332
12952.76 345
12953.83 375
12954.91 360
12955.98 373
12957.06 365
12958.13 338
12959.21 352
12960.28 349
12961.36 361
12962.43 349
12963.51 390
12964.58 334
12965.66 349
12966.74 394
12967.81 362
12968.89 350
12969.96 363
12971.04 339
12972.11 367
12973.19 375
12974.27 383
12975.34 383
12976.42 361
12977.49 388
12978.57 395
12979.65 389
12980.72 406
12981.80 322
12982.87 307
12983.95 296
12985.03 328
12986.10 331
12987.18 370
12988.26 345
12989.33 332
12990.41 370
12991.48 373
12992.56 360
12993.64 362
12994.71 352
12995.79 381
12996.87 412
12997.94 370
12999.02 349
13000.10 363
13001.18 377
13002.25 382
13003.33 362
13004.41 370
13005.48 420
13006.56 412
13007.64 389
13008.72 333
13009.79 349
13010.87 406
13011.95 359
13013.02 356
13014.10 396
13015.18 381
13016.26 403
13017.33 400
13018.41 431
13019.49 358
13020.57 381
13021.65 408
13022.72 427
13023.80 368
13024.88 354
13025.96 390
13027.04 341
13028.11 393
13029.19 385
13030.27 386
13031.35 393
13032.43 373
13033.50 364
13034.58 359
13035.66 421
13036.74 385
13037.82 354
13038.90 375
13039.98 412
13041.05 388
13042.13 343
13043.21 332
13044.29 348
13045.37 345
13046.45 404
13047.53 407
13048.61 347
13049.68 376
13050.76 402
13051.84 373
13052.92 378
13054.00 376
13055.08 366
13056.16 380
13057.24 363
13058.32 348
13059.40 335
13060.48 368
13061.56 382
13062.64 357
13063.71 347
13064.79 351
13065.87 396
13066.95 328
13068.03 303
13069.11 332
13070.19 343
13071.27 371
13072.35 375
13073.43 341
13074.51 337
13075.59 351
13076.67 372
13077.75 318
13078.83 335
13079.91 373
13080.99 381
13082.07 351
13083.15 302
13084.23 335
13085.31 342
13086.40 358
13087.48 329
13088.56 312
13089.64 328
13090.72 348
13091.80 320
13092.88 339
13093.96 338
13095.04 365
13096.12 342
13097.20 360
13098.28 307
13099.36 324
13100.45 312
13101.53 331
13102.61 324
13103.69 298
13104.77 307
13105.85 307
13106.93 357
13108.01 316
13109.10 314
13110.18 342
13111.26 353
13112.34 331
13113.42 338
13114.50 390
13115.58 393
13116.67 328
13117.75 303
13118.83 319
13119.91 315
13120.99 289
13122.08 339
13123.16 334
13124.24 327
13125.32 325
13126.40 300
13127.49 332
13128.57 346
13129.65 340
13130.73 340
13131.82 337
13132.90 352
13133.98 321
13135.06 341
13136.15 396
13137.23 350
13138.31 319
13139.39 364
13140.48 366
13141.56 326
13142.64 336
13143.72 323
13144.81 315
13145.89 300
13146.97 300
13148.06 317
13149.14 316
13150.22 353
13151.31 317
13152.39 296
13153.47 299
13154.56 350
13155.64 315
13156.72 310
13157.81 327
13158.89 357
13159.97 319
13161.06 273
13162.14 346
13163.22 289
13164.31 300
13165.39 300
13166.47 318
13167.56 333
13168.64 314
13169.73 357
13170.81 302
13171.89 347
13172.98 303
13174.06 295
13175.15 302
13176.23 299
13177.31 346
13178.40 326
13179.48 326
13180.57 350
13181.65 313
13182.74 322
13183.82 352
13184.91 353
13185.99 302
13187.07 299
13188.16 317
13189.24 287
13190.33 319
13191.41 341
13192.50 333
13193.58 319
13194.67 326
13195.75 313
13196.84 319
13197.92 293
13199.01 308
13200.09 347
13201.18 320
13202.26 335
13203.35 328
13204.44 315
13205.52 321
13206.61 341
13207.69 337
13208.78 345
13209.86 373
13210.95 327
13212.03 313
13213.12 293
13214.21 290
13215.29 297
13216.38 289
13217.46 318
13218.55 337
13219.63 319
13220.72 366
13221.81 314
13222.89 311
13223.98 309
13225.07 294
13226.15 295
13227.24 335
13228.32 304
13229.41 296
13230.50 323
13231.58 308
13232.67 336
13233.76 315
13234.84 355
13235.93 345
13237.02 299
13238.10 308
13239.19 292
13240.28 294
13241.36 304
13242.45 303
13243.54 303
13244.62 311
13245.71 318
13246.80 349
13247.89 328
13248.97 323
13250.06 315
13251.15 315
13252.23 330
13253.32 306
13254.41 320
13255.50 330
13256.58 331
13257.67 374
13258.76 304
13259.85 289
13260.94 342
13262.02 353
13263.11 333
13264.20 313
13265.29 315
13266.37 321
13267.46 345
13268.55 338
13269.64 327
13270.73 341
13271.81 358
13272.90 349
13273.99 337
13275.08 321
13276.17 331
13277.26 328
13278.34 353
13279.43 304
13280.52 316
13281.61 376
13282.70 345
13283.79 357
13284.88 355
13285.96 342
13287.05 383
13288.14 375
13289.23 333
13290.32 365
13291.41 356
13292.50 364
13293.59 409
13294.68 378
13295.76 348
13296.85 372
13297.94 370
13299.03 413
13300.12 369
13301.21 380
13302.30 413
13303.39 460
13304.48 388
13305.57 350
13306.66 396
13307.75 392
13308.84 409
13309.93 401
13311.02 415
13312.11 415
13313.20 399
13314.29 377
13315.38 367
13316.47 385
13317.56 416
13318.65 395
13319.74 402
13320.83 363
13321.92 412
13323.01 445
13324.10 394
13325.19 365
13326.28 384
13327.37 373
13328.46 390
13329.55 419
13330.64 389
13331.73 419
13332.82 430
13333.91 467
13335.00 459
13336.09 438
13337.18 388
13338.27 397
13339.37 395
13340.46 392
13341.55 388
13342.64 434
13343.73 440
13344.82 403
13345.91 408
13347.00 466
13348.09 439
13349.19 437
13350.28 425
13351.37 426
13352.46 423
13353.55 448
13354.64 427
13355.73 415
13356.83 376
13357.92 399
13359.01 405
13360.10 447
13361.19 443
13362.28 417
13363.38 379
13364.47 438
13365.56 431
13366.65 458
13367.74 433
13368.84 453
13369.93 483
13371.02 501
13372.11 467
13373.21 473
13374.30 515
13375.39 479
13376.48 449
13377.58 487
13378.67 435
13379.76 430
13380.85 396
13381.95 411
13383.04 470
13384.13 452
13385.22 458
13386.32 408
13387.41 404
13388.50 377
13389.60 396
13390.69 378
13391.78 390
13392.87 362
13393.97 366
13395.06 369
13396.15 354
13397.25 378
13398.34 381
13399.43 388
13400.53 380
13401.62 382
13402.71 396
13403.81 379
13404.90 413
13406.00 385
13407.09 363
13408.18 329
13409.28 339
13410.37 401
13411.46 410
13412.56 415
13413.65 385
13414.75 380
13415.84 392
13416.93 365
13418.03 401
13419.12 386
13420.22 373
13421.31 379
13422.41 390
13423.50 388
13424.59 367
13425.69 390
13426.78 390
13427.88 404
13428.97 361
13430.07 355
13431.16 393
13432.26 440
13433.35 400
13434.45 384
13435.54 397
13436.64 349
13437.73 390
13438.82 380
13439.92 390
13441.02 413
13442.11 416
13443.21 359
13444.30 365
13445.40 381
13446.49 398
13447.59 417
13448.68 395
13449.78 352
13450.87 384
13451.97 418
13453.06 444
13454.16 408
13455.25 351
13456.35 414
13457.45 412
13458.54 396
13459.64 399
13460.73 411
13461.83 404
13462.93 436
13464.02 441
13465.12 415
13466.21 453
13467.31 465
13468.41 432
13469.50 435
13470.60 406
13471.70 421
13472.79 446
13473.89 402
13474.98 417
13476.08 406
13477.18 422
13478.27 443
13479.37 463
13480.47 394
13481.56 420
13482.66 455
13483.76 472
13484.85 427
13485.95 433
13487.05 442
13488.15 486
13489.24 464
13490.34 438
13491.44 449
13492.53 500
13493.63 442
13494.73 427
13495.83 441
13496.92 457
13498.02 447
13499.12 517
13500.22 530
13501.31 530
13502.41 520
13503.51 556
13504.61 554
13505.70 521
13506.80 533
13507.90 548
13509.00 540
13510.09 533
13511.19 497
13512.29 497
13513.39 473
13514.49 517
13515.58 482
13516.68 495
13517.78 487
13518.88 450
13519.98 411
13521.08 441
13522.17 399
13523.27 452
13524.37 425
13525.47 384
13526.57 387
13527.67 384
13528.77 390
13529.86 400
13530.96 391
13532.06 376
13533.16 402
13534.26 403
13535.36 409
13536.46 365
13537.56 361
13538.66 368
13539.75 446
13540.85 442
13541.95 423
13543.05 367
13544.15 390
13545.25 392
13546.35 329
13547.45 347
13548.55 390
13549.65 352
13550.75 333
13551.85 348
13552.95 413
13554.05 387
13555.15 412
13556.25 373
13557.35 349
13558.45 374
13559.55 373
13560.65 340
13561.75 330
13562.85 352
13563.95 360
13565.05 393
13566.15 381
13567.25 359
13568.35 361
13569.45 344
13570.55 330
13571.65 356
13572.75 395
13573.85 355
13574.95 379
13576.05 371
13577.15 368
13578.25 323
13579.35 344
13580.45 327
13581.55 352
13582.65 363
13583.75 349
13584.86 348
13585.96 367
13587.06 390
13588.16 386
13589.26 384
13590.36 343
13591.46 361
13592.56 345
13593.66 373
13594.77 365
13595.87 382
13596.97 355
13598.07 384
13599.17 324
13600.27 329
13601.37 378
13602.48 353
13603.58 378
13604.68 400
13605.78 386
13606.88 398
13607.99 371
13609.09 354
13610.19 344
13611.29 356
13612.39 374
13613.50 337
13614.60 359
13615.70 371
13616.80 354
13617.90 390
13619.01 395
13620.11 384
13621.21 370
13622.31 345
13623.42 356
13624.52 330
13625.62 367
13626.72 355
13627.83 343
13628.93 371
13630.03 362
13631.13 345
13632.24 363
13633.34 373
13634.44 351
13635.55 370
13636.65 358
13637.75 391
13638.86 380
13639.96 396
13641.06 398
13642.17 378
13643.27 324
13644.37 349
13645.48 347
13646.58 365
13647.68 344
13648.79 311
13649.89 367
13650.99 370
13652.10 383
13653.20 379
13654.30 342
13655.41 318
13656.51 356
13657.62 328
13658.72 288
13659.82 330
13660.93 366
13662.03 368
13663.14 334
13664.24 309
13665.34 302
13666.45 330
13667.55 326
13668.66 296
13669.76 318
13670.87 310
13671.97 311
13673.07 385
13674.18 363
13675.28 324
13676.39 367
13677.49 373
13678.60 358
13679.70 350
13680.81 415
13681.91 404
13683.02 362
13684.12 336
13685.23 300
13686.33 296
13687.44 344
13688.54 310
13689.65 318
13690.75 336
13691.86 349
13692.96 327
13694.07 310
13695.17 341
13696.28 375
13697.39 351
13698.49 347
13699.60 304
13700.70 335
13701.81 346
13702.91 366
13704.02 379
13705.13 332
13706.23 329
13707.34 334
13708.44 346
13709.55 400
13710.65 397
13711.76 341
13712.87 375
13713.97 344
13715.08 351
13716.19 382
13717.29 364
13718.40 368
13719.50 368
13720.61 335
13721.72 350
13722.82 374
13723.93 406
13725.04 411
13726.14 374
13727.25 408
13728.36 406
13729.46 413
13730.57 441
13731.68 377
13732.78 418
13733.89 402
13735.00 421
13736.11 424
13737.21 463
13738.32 441
13739.43 408
13740.53 436
13741.64 444
13742.75 419
13743.86 461
13744.96 467
13746.07 438
13747.18 482
13748.29 439
13749.39 455
13750.50 421
13751.61 470
13752.72 450
13753.82 461
13754.93 462
13756.04 492
13757.15 486
13758.26 527
13759.36 539
13760.47 548
13761.58 562
13762.69 567
13763.80 535
13764.91 543
13766.01 544
13767.12 585
13768.23 595
13769.34 632
13770.45 684
13771.56 744
13772.66 740
13773.77 785
13774.88 781
13775.99 815
13777.10 836
13778.21 845
13779.32 828
13780.42 790
13781.53 726
13782.64 741
13783.75 665
13784.86 700
13785.97 641
13787.08 539
13788.19 564
13789.30 550
13790.41 501
13791.52 497
13792.63 584
13793.73 541
13794.84 484
13795.95 444
13797.06 477
13798.17 453
13799.28 480
13800.39 503
13801.50 484
13802.61 450
13803.72 447
13804.83 436
13805.94 478
13807.05 445
13808.16 442
13809.27 480
13810.38 521
13811.49 482
13812.60 470
13813.71 469
13814.82 492
13815.93 534
13817.04 525
13818.15 457
13819.26 460
13820.37 451
13821.48 433
13822.59 435
13823.71 455
13824.82 415
13825.93 451
13827.04 392
13828.15 417
13829.26 418
13830.37 412
13831.48 400
13832.59 428
13833.70 465
13834.81 452
13835.92 454
13837.04 438
13838.15 412
13839.26 445
13840.37 453
13841.48 488
13842.59 486
13843.70 460
13844.81 444
13845.93 447
13847.04 434
13848.15 454
13849.26 463
13850.37 429
13851.48 468
13852.60 439
13853.71 448
13854.82 439
13855.93 441
13857.04 495
13858.16 492
13859.27 498
13860.38 487
13861.49 501
13862.60 527
13863.72 525
13864.83 539
13865.94 550
13867.05 556
13868.17 546
13869.28 534
13870.39 526
13871.50 552
13872.62 544
13873.73 541
13874.84 564
13875.95 504
13877.07 495
13878.18 545
13879.29 525
13880.40 452
13881.52 452
13882.63 495
13883.74 455
13884.86 450
13885.97 480
13887.08 449
13888.20 458
13889.31 473
13890.42 449
13891.54 511
13892.65 522
13893.76 491
13894.88 469
13895.99 489
13897.10 475
13898.22 469
13899.33 473
13900.44 513
13901.56 520
13902.67 528
13903.79 537
13904.90 535
13906.01 534
13907.13 463
13908.24 473
13909.36 491
13910.47 470
13911.58 442
13912.70 431
13913.81 436
13914.93 438
13916.04 466
13917.16 383
13918.27 395
13919.38 466
13920.50 460
13921.61 433
13922.73 424
13923.84 408
13924.96 428
13926.07 412
13927.19 422
13928.30 423
13929.42 423
13930.53 411
13931.65 457
13932.76 442
13933.88 387
13934.99 411
13936.11 418
13937.22 445
13938.34 363
13939.45 404
13940.57 401
13941.68 394
13942.80 407
13943.91 407
13945.03 380
13946.14 421
13947.26 456
13948.38 408
13949.49 439
13950.61 439
13951.72 401
13952.84 401
13953.95 342
13955.07 351
13956.19 370
13957.30 371
13958.42 384
13959.53 381
13960.65 382
13961.77 381
13962.88 389
13964.00 372
13965.11 398
13966.23 416
13967.35 429
13968.46 371
13969.58 370
13970.70 342
13971.81 377
13972.93 369
13974.05 396
13975.16 339
13976.28 362
13977.40 358
13978.51 431
13979.63 397
13980.75 352
13981.86 372
13982.98 373
13984.10 370
13985.22 377
13986.33 388
13987.45 435
13988.57 378
13989.68 346
13990.80 362
13991.92 368
13993.04 415
13994.15 416
13995.27 376
13996.39 358
13997.51 376
13998.62 441
13999.74 431
14000.86 429
14001.98 406
14003.10 421
14004.21 450
14005.33 387
14006.45 409
14007.57 384
14008.68 415
14009.80 400
14010.92 391
14012.04 393
14013.16 385
14014.28 382
14015.39 408
14016.51 460
14017.63 383
14018.75 393
14019.87 418
14020.99 429
14022.10 486
14023.22 415
14024.34 440
14025.46 447
14026.58 407
14027.70 405
14028.82 427
14029.94 424
14031.05 392
14032.17 456
14033.29 401
14034.41 399
14035.53 442
14036.65 457
14037.77 396
14038.89 410
14040.01 387
14041.13 388
14042.25 395
14043.37 382
14044.49 380
14045.60 345
14046.72 376
14047.84 387
14048.96 386
14050.08 409
14051.20 381
14052.32 395
14053.44 378
14054.56 422
14055.68 397
14056.80 390
14057.92 400
14059.04 416
14060.16 388
14061.28 341
14062.40 395
14063.52 400
14064.64 415
14065.76 407
14066.88 410
14068.00 418
14069.12 412
14070.25 420
14071.37 440
14072.49 400
14073.61 406
14074.73 405
14075.85 383
14076.97 360
14078.09 419
14079.21 443
14080.33 408
14081.45 435
14082.57 440
14083.69 480
14084.82 444
14085.94 440
14087.06 490
14088.18 458
14089.30 439
14090.42 478
14091.54 493
14092.66 504
14093.79 464
14094.91 527
14096.03 541
14097.15 496
14098.27 467
14099.39 505
14100.52 565
14101.64 467
14102.76 521
14103.88 534
14105.00 523
14106.12 503
14107.25 472
14108.37 494
14109.49 498
14110.61 441
14111.74 443
14112.86 505
14113.98 437
14115.10 441
14116.22 421
14117.35 388
14118.47 385
14119.59 376
14120.71 358
14121.84 385
14122.96 379
14124.08 393
14125.20 372
14126.33 451
14127.45 381
14128.57 408
14129.70 437
14130.82 374
14131.94 400
14133.06 354
14134.19 389
14135.31 363
14136.43 410
14137.56 418
14138.68 410
14139.80 374
14140.93 355
14142.05 356
14143.17 341
14144.30 337
14145.42 363
14146.54 363
14147.67 394
14148.79 382
14149.91 375
14151.04 321
14152.16 350
14153.29 367
14154.41 344
14155.53 348
14156.66 357
14157.78 390
14158.91 368
14160.03 337
14161.15 344
14162.28 361
14163.40 338
14164.53 334
14165.65 343
14166.78 358
14167.90 377
14169.02 405
14170.15 460
14171.27 420
14172.40 429
14173.52 376
14174.65 363
14175.77 397
14176.90 388
14178.02 342
14179.15 336
14180.27 394
14181.40 396
14182.52 342
14183.65 322
14184.77 344
14185.90 366
14187.02 359
14188.15 324
14189.27 346
14190.40 346
14191.52 353
14192.65 343
14193.77 341
14194.90 344
14196.02 345
14197.15 355
14198.27 324
14199.40 320
14200.53 316
14201.65 341
14202.78 321
14203.90 326
14205.03 317
14206.16 326
14207.28 338
14208.41 330
14209.53 329
14210.66 331
14211.79 313
14212.91 335
14214.04 337
14215.16 320
14216.29 287
14217.42 318
14218.54 336
14219.67 336
14220.80 295
14221.92 333
14223.05 315
14224.18 298
14225.30 292
14226.43 270
14227.56 293
14228.68 299
14229.81 317
14230.94 312
14232.06 306
14233.19 313
14234.32 303
14235.44 311
14236.57 293
14237.70 324
14238.83 376
14239.95 339
14241.08 322
14242.21 335
14243.34 325
14244.46 332
14245.59 317
14246.72 313
14247.85 303
14248.97 300
14250.10 334
14251.23 332
14252.36 283
14253.48 292
14254.61 278
14255.74 280
14256.87 293
14258.00 333
14259.12 311
14260.25 284
14261.38 278
14262.51 326
14263.64 309
14264.76 258
14265.89 317
14267.02 308
14268.15 270
14269.28 284
14270.41 273
14271.53 276
14272.66 253
14273.79 306
14274.92 296
14276.05 266
14277.18 270
14278.31 290
14279.44 291
14280.56 289
14281.69 304
14282.82 253
14283.95 289
14285.08 319
14286.21 318
14287.34 289
14288.47 273
14289.60 280
14290.73 281
14291.86 262
14292.98 247
14294.11 283
14295.24 305
14296.37 301
14297.50 297
14298.63 304
14299.76 283
14300.89 267
14302.02 273
14303.15 259
14304.28 269
14305.41 257
14306.54 283
14307.67 269
14308.80 250
14309.93 260
14311.06 283
14312.19 310
14313.32 290
14314.45 299
14315.58 270
14316.71 273
14317.84 267
14318.97 232
14320.10 242
14321.23 283
14322.36 299
14323.49 267
14324.62 246
14325.76 223
14326.89 239
14328.02 262
14329.15 291
14330.28 276
14331.41 252
14332.54 265
14333.67 288
14334.80 280
14335.93 270
14337.06 236
14338.20 287
14339.33 276
14340.46 247
14341.59 254
14342.72 272
14343.85 271
14344.98 278
14346.12 249
14347.25 229
14348.38 262
14349.51 242
14350.64 281
14351.77 275
14352.90 261
14354.04 251
14355.17 268
14356.30 243
14357.43 261
14358.56 237
14359.70 254
14360.83 236
14361.96 257
14363.09 253
14364.22 243
14365.36 243
14366.49 257
14367.62 251
14368.75 250
14369.89 254
14371.02 272
14372.15 255
14373.28 268
14374.42 271
14375.55 251
14376.68 262
14377.81 240
14378.95 251
14380.08 266
14381.21 264
14382.35 284
14383.48 272
14384.61 232
14385.74 280
14386.88 289
14388.01 255
14389.14 237
14390.28 260
14391.41 263
14392.54 287
14393.68 292
14394.81 202
14395.94 245
14397.08 264
14398.21 246
14399.34 247
14400.48 233
14401.61 288
14402.75 252
14403.88 273
14405.01 243
14406.15 240
14407.28 273
14408.41 282
14409.55 261
14410.68 229
14411.82 231
14412.95 275
14414.08 250
14415.22 249
14416.35 287
14417.49 268
14418.62 269
14419.76 285
14420.89 253
14422.02 282
14423.16 253
14424.29 258
14425.43 266
14426.56 232
14427.70 248
14428.83 309
14429.97 286
14431.10 283
14432.24 238
14433.37 287
14434.51 278
14435.64 297
14436.78 274
14437.91 312
14439.05 273
14440.18 277
14441.32 280
14442.45 286
14443.59 284
14444.72 307
14445.86 258
14446.99 254
14448.13 280
14449.27 291
14450.40 246
14451.54 263
14452.67 273
14453.81 268
14454.94 271
14456.08 259
14457.22 274
14458.35 266
14459.49 267
14460.62 318
14461.76 306
14462.90 245
14464.03 305
14465.17 287
14466.30 313
14467.44 285
14468.58 293
14469.71 322
14470.85 295
14471.99 265
14473.12 283
14474.26 315
14475.40 342
14476.53 310
14477.67 308
14478.81 332
14479.94 320
14481.08 314
14482.22 276
14483.35 273
14484.49 296
14485.63 299
14486.76 272
14487.90 264
14489.04 292
14490.17 282
14491.31 298
14492.45 296
14493.59 294
14494.72 295
14495.86 302
14497.00 304
14498.14 241
14499.27 258
14500.41 273
14501.55 274
14502.69 291
14503.82 258
14504.96 271
14506.10 242
14507.24 249
14508.37 244
14509.51 269
14510.65 267
14511.79 311
14512.93 282
14514.06 258
14515.20 253
14516.34 274
14517.48 222
14518.62 277
14519.76 260
14520.89 255
14522.03 240
14523.17 270
14524.31 243
14525.45 240
14526.59 222
14527.73 210
14528.86 230
14530.00 221
14531.14 242
14532.28 254
14533.42 261
14534.56 222
14535.70 242
14536.84 225
14537.98 274
14539.11 233
14540.25 237
14541.39 209
14542.53 218
14543.67 254
14544.81 229
14545.95 230
14547.09 229
14548.23 235
14549.37 259
14550.51 248
14551.65 241
14552.79 228
14553.93 238
14555.07 241
14556.21 192
14557.35 241
14558.49 240
14559.63 243
14560.77 273
14561.91 274
14563.05 261
14564.19 259
14565.33 255
14566.47 261
14567.61 231
14568.75 248
14569.89 228
14571.03 204
14572.17 207
14573.31 225
14574.45 222
14575.59 254
14576.73 258
14577.87 242
14579.01 240
14580.15 255
14581.29 244
14582.43 225
14583.57 228
14584.71 209
14585.85 239
14587.00 241
14588.14 272
14589.28 253
14590.42 275
14591.56 276
14592.70 272
14593.84 262
14594.98 242
14596.12 229
14597.27 249
14598.41 260
14599.55 285
14600.69 295
14601.83 254
14602.97 273
14604.12 277
14605.26 241
14606.40 256
14607.54 250
14608.68 281
14609.82 270
14610.97 250
14612.11 233
14613.25 260
14614.39 281
14615.53 266
14616.68 262
14617.82 295
14618.96 305
14620.10 268
14621.25 272
14622.39 273
14623.53 302
14624.67 310
14625.81 322
14626.96 286
14628.10 287
14629.24 310
14630.39 298
14631.53 270
14632.67 304
14633.81 298
14634.96 290
14636.10 336
14637.24 336
14638.38 328
14639.53 316
14640.67 378
14641.81 341
14642.96 276
14644.10 282
14645.24 321
14646.39 323
14647.53 293
14648.67 339
14649.82 324
14650.96 271
14652.10 286
14653.25 291
14654.39 289
14655.53 301
14656.68 289
14657.82 271
14658.97 263
14660.11 251
14661.25 250
14662.40 280
14663.54 276
14664.69 271
14665.83 275
14666.97 234
14668.12 216
14669.26 277
14670.41 232
14671.55 247
14672.69 276
14673.84 261
14674.98 254
14676.13 271
14677.27 266
14678.42 280
14679.56 262
14680.71 250
14681.85 242
14683.00 270
14684.14 248
14685.29 223
14686.43 236
14687.57 215
14688.72 219
14689.86 240
14691.01 225
14692.15 234
14693.30 216
14694.45 245
14695.59 224
14696.74 252
14697.88 280
14699.03 236
14700.17 290
14701.32 236
14702.46 204
14703.61 256
14704.75 247
14705.90 236
14707.04 231
14708.19 270
14709.34 236
14710.48 243
14711.63 216
14712.77 214
14713.92 227
14715.07 236
14716.21 213
14717.36 216
14718.50 240
14719.65 214
14720.80 252
14721.94 291
14723.09 274
14724.24 227
14725.38 255
14726.53 289
14727.67 265
14728.82 270
14729.97 247
14731.11 225
14732.26 236
14733.41 257
14734.55 266
14735.70 214
14736.85 267
14737.99 223
14739.14 261
14740.29 276
14741.44 238
14742.58 225
14743.73 250
14744.88 296
14746.02 266
14747.17 246
14748.32 236
14749.47 254
14750.61 264
14751.76 254
14752.91 273
14754.06 250
14755.20 258
14756.35 225
14757.50 238
14758.65 224
14759.79 301
14760.94 297
14762.09 292
14763.24 285
14764.38 256
14765.53 269
14766.68 307
14767.83 273
14768.98 298
14770.13 273
14771.27 293
14772.42 324
14773.57 291
14774.72 271
14775.87 287
14777.01 311
14778.16 295
14779.31 300
14780.46 281
14781.61 317
14782.76 344
14783.91 325
14785.05 323
14786.20 321
14787.35 320
14788.50 401
14789.65 372
14790.80 348
14791.95 366
14793.10 358
14794.25 380
14795.39 404
14796.54 386
14797.69 394
14798.84 433
14799.99 424
14801.14 412
14802.29 405
14803.44 395
14804.59 415
14805.74 386
14806.89 382
14808.04 359
14809.19 377
14810.34 359
14811.49 352
14812.64 336
14813.79 323
14814.94 361
14816.09 383
14817.24 337
14818.39 331
14819.54 352
14820.69 347
14821.84 337
14822.99 336
14824.14 384
14825.29 359
14826.44 311
14827.59 317
14828.74 260
14829.89 246
14831.04 262
14832.19 314
14833.34 294
14834.49 258
14835.64 250
14836.79 268
14837.94 270
14839.09 268
14840.24 270
14841.40 267
14842.55 271
14843.70 245
14844.85 243
14846.00 259
14847.15 249
14848.30 242
14849.45 244
14850.60 240
14851.76 261
14852.91 251
14854.06 257
14855.21 242
14856.36 224
14857.51 205
14858.66 201
14859.82 254
14860.97 250
14862.12 227
14863.27 268
14864.42 282
14865.57 216
14866.73 250
14867.88 225
14869.03 226
14870.18 242
14871.33 229
14872.49 242
14873.64 238
14874.79 235
14875.94 205
14877.10 209
14878.25 247
14879.40 227
14880.55 209
14881.71 206
14882.86 229
14884.01 254
14885.16 221
14886.32 239
14887.47 206
14888.62 198
14889.77 206
14890.93 224
14892.08 202
14893.23 186
14894.39 193
14895.54 207
14896.69 255
14897.84 240
14899.00 233
14900.15 209
14901.30 209
14902.46 227
14903.61 251
14904.76 215
14905.92 212
14907.07 189
14908.22 227
14909.38 266
14910.53 237
14911.69 225
14912.84 247
14913.99 251
14915.15 231
14916.30 239
14917.45 225
14918.61 230
14919.76 207
14920.92 206
14922.07 219
14923.22 217
14924.38 207
14925.53 183
14926.69 208
14927.84 199
14928.99 219
14930.15 219
14931.30 215
14932.46 207
14933.61 239
14934.77 226
14935.92 229
14937.08 228
14938.23 210
14939.39 214
14940.54 170
14941.70 186
14942.85 221
14944.00 202
14945.16 206
14946.31 212
14947.47 205
14948.62 210
14949.78 209
14950.94 229
14952.09 206
14953.25 184
14954.40 194
14955.56 215
14956.71 207
14957.87 216
14959.02 198
14960.18 219
14961.33 201
14962.49 200
14963.64 206
14964.80 185
14965.96 215
14967.11 212
14968.27 207
14969.42 181
14970.58 220
14971.74 232
14972.89 216
14974.05 203
14975.20 227
14976.36 212
14977.52 199
14978.67 176
14979.83 188
14980.98 234
14982.14 228
14983.30 214
14984.45 200
14985.61 194
14986.77 161
14987.92 192
14989.08 198
14990.24 202
14991.39 185
14992.55 208
14993.71 161
14994.86 212
14996.02 206
14997.18 194
14998.33 190
14999.49 180
15000.65 169
15001.81 166
15002.96 166
15004.12 164
15005.28 177
15006.43 203
15007.59 179
15008.75 148
15009.91 194
15011.06 171
15012.22 199
15013.38 172
15014.54 219
15015.69 196
15016.85 151
15018.01 159
15019.17 177
15020.33 185
15021.48 174
15022.64 186
15023.80 188
15024.96 182
15026.12 178
15027.27 179
15028.43 148
15029.59 197
15030.75 193
15031.91 165
15033.07 181
15034.22 179
15035.38 196
15036.54 201
15037.70 216
15038.86 193
15040.02 211
15041.17 200
15042.33 232
15043.49 172
15044.65 182
15045.81 178
15046.97 174
15048.13 184
15049.29 190
15050.45 209
15051.60 209
15052.76 202
15053.92 193
15055.08 189
15056.24 193
15057.40 203
15058.56 163
15059.72 192
15060.88 210
15062.04 185
15063.20 186
15064.36 210
15065.52 184
15066.68 180
15067.84 162
15069.00 196
15070.16 202
15071.32 162
15072.48 198
15073.63 183
15074.79 165
15075.95 205
15077.11 156
15078.27 182
15079.44 189
15080.60 152
15081.76 151
15082.92 154
15084.08 174
15085.24 151
15086.40 151
15087.56 199
15088.72 189
15089.88 161
15091.04 174
15092.20 190
15093.36 178
15094.52 176
15095.68 176
15096.84 171
15098.00 202
15099.16 175
15100.32 142
15101.49 159
15102.65 189
15103.81 189
15104.97 165
15106.13 142
15107.29 166
15108.45 167
15109.61 218
15110.78 207
15111.94 177
15113.10 186
15114.26 192
15115.42 176
15116.58 179
15117.74 199
15118.91 199
15120.07 188
15121.23 181
15122.39 204
15123.55 192
15124.71 178
15125.88 185
15127.04 163
15128.20 190
15129.36 194
15130.52 167
15131.69 186
15132.85 191
15134.01 173
15135.17 181
15136.34 172
15137.50 166
15138.66 181
15139.82 178
15140.99 166
15142.15 175
15143.31 201
15144.47 174
15145.64 187
15146.80 183
15147.96 181
15149.12 183
15150.29 183
15151.45 174
15152.61 160
15153.78 185
15154.94 150
15156.10 156
15157.27 164
15158.43 190
15159.59 188
15160.75 175
15161.92 187
15163.08 195
15164.24 198
15165.41 159
15166.57 199
15167.74 187
15168.90 172
15170.06 181
15171.23 170
15172.39 181
15173.55 170
15174.72 180
15175.88 180
15177.05 175
15178.21 183
15179.37 193
15180.54 205
15181.70 210
15182.87 213
15184.03 168
15185.19 184
15186.36 141
15187.52 210
15188.69 162
15189.85 182
15191.02 196
15192.18 186
15193.34 179
15194.51 167
15195.67 203
15196.84 206
15198.00 187
15199.17 205
15200.33 205
15201.50 203
15202.66 218
15203.83 192
15204.99 178
15206.16 202
15207.32 211
15208.49 202
15209.65 209
15210.82 194
15211.98 197
15213.15 194
15214.31 209
15215.48 206
15216.64 190
15217.81 198
15218.97 200
15220.14 202
15221.31 215
15222.47 194
15223.64 189
15224.80 207
15225.97 213
15227.13 219
15228.30 219
15229.47 204
15230.63 211
15231.80 223
15232.96 239
15234.13 250
15235.30 258
15236.46 245
15237.63 227
15238.79 239
15239.96 227
15241.13 246
15242.29 241
15243.46 219
15244.63 235
15245.79 229
15246.96 219
15248.13 244
15249.29 212
15250.46 194
15251.63 221
15252.79 183
15253.96 190
15255.13 215
15256.29 203
15257.46 197
15258.63 190
15259.80 185
15260.96 199
15262.13 177
15263.30 209
15264.46 191
15265.63 189
15266.80 197
15267.97 238
15269.13 227
15270.30 178
15271.47 195
15272.64 230
15273.80 208
15274.97 192
15276.14 200
15277.31 201
15278.47 166
15279.64 152
15280.81 161
15281.98 196
15283.15 185
15284.31 209
15285.48 218
15286.65 206
15287.82 190
15288.99 203
15290.15 204
15291.32 196
15292.49 206
15293.66 156
15294.83 208
15296.00 195
15297.16 209
15298.33 180
15299.50 206
15300.67 195
15301.84 193
15303.01 197
15304.18 197
15305.35 198
15306.51 211
15307.68 246
15308.85 230
15310.02 229
15311.19 250
15312.36 206
15313.53 204
15314.70 213
15315.87 194
15317.04 193
15318.21 182
15319.37 211
15320.54 193
15321.71 206
15322.88 193
15324.05 223
15325.22 225
15326.39 184
15327.56 165
15328.73 164
15329.90 215
15331.07 187
15332.24 189
15333.41 199
15334.58 192
15335.75 213
15336.92 184
15338.09 222
15339.26 188
15340.43 160
15341.60 180
15342.77 166
15343.94 181
15345.11 190
15346.28 186
15347.45 214
15348.62 231
15349.79 200
15350.96 169
15352.13 187
15353.31 185
15354.48 163
15355.65 179
15356.82 225
15357.99 177
15359.16 168
15360.33 178
15361.50 170
15362.67 209
15363.84 185
15365.01 222
15366.19 216
15367.36 195
15368.53 160
15369.70 178
15370.87 191
15372.04 193
15373.21 182
15374.38 165
15375.56 157
15376.73 160
15377.90 158
15379.07 186
15380.24 199
15381.41 203
15382.59 203
15383.76 195
15384.93 174
15386.10 201
15387.27 159
15388.45 193
15389.62 219
15390.79 193
15391.96 186
15393.13 199
15394.31 196
15395.48 209
15396.65 209
15397.82 196
15399.00 195
15400.17 206
15401.34 206
15402.51 208
15403.69 226
15404.86 180
15406.03 189
15407.20 213
15408.38 218
15409.55 180
15410.72 195
15411.89 183
15413.07 193
15414.24 174
15415.41 165
15416.59 160
15417.76 176
15418.93 179
15420.11 176
15421.28 162
15422.45 160
15423.63 204
15424.80 173
15425.97 168
15427.15 154
15428.32 184
15429.49 225
15430.67 176
15431.84 179
15433.01 182
15434.19 219
15435.36 219
15436.54 217
15437.71 160
15438.88 159
15440.06 168
15441.23 214
15442.41 185
15443.58 194
15444.75 224
15445.93 190
15447.10 194
15448.28 166
15449.45 184
15450.63 206
15451.80 221
15452.97 197
15454.15 174
15455.32 172
15456.50 208
15457.67 171
15458.85 162
15460.02 159
15461.20 190
15462.37 161
15463.55 187
15464.72 199
15465.90 158
15467.07 160
15468.25 209
15469.42 178
15470.60 176
15471.77 187
15472.95 175
15474.12 164
15475.30 190
15476.47 151
15477.65 164
15478.82 189
15480.00 210
15481.17 164
15482.35 181
15483.53 191
15484.70 207
15485.88 191
15487.05 187
15488.23 179
15489.40 155
15490.58 187
15491.76 193
15492.93 198
15494.11 179
15495.28 193
15496.46 204
15497.64 187
15498.81 183
15499.99 157
15501.17 166
15502.34 188
15503.52 190
15504.69 149
15505.87 182
15507.05 182
15508.22 170
15509.40 174
15510.58 198
15511.75 197
15512.93 189
15514.11 204
15515.28 161
15516.46 189
15517.64 213
15518.81 161
15519.99 208
15521.17 168
15522.35 162
15523.52 189
15524.70 202
15525.88 184
15527.05 169
15528.23 164
15529.41 175
15530.59 220
15531.76 172
15532.94 150
15534.12 171
15535.30 168
15536.47 198
15537.65 195
15538.83 164
15540.01 175
15541.19 215
15542.36 211
15543.54 195
15544.72 181
15545.90 207
15547.08 168
15548.25 197
15549.43 175
15550.61 161
15551.79 149
15552.97 183
15554.14 163
15555.32 180
15556.50 169
15557.68 221
15558.86 202
15560.04 186
15561.22 207
15562.39 201
15563.57 221
15564.75 199
15565.93 173
15567.11 208
15568.29 191
15569.47 181
15570.65 224
15571.82 190
15573.00 224
15574.18 187
15575.36 188
15576.54 203
15577.72 211
15578.90 193
15580.08 215
15581.26 190
15582.44 206
15583.62 220
15584.80 205
15585.98 220
15587.16 202
15588.34 216
15589.51 197
15590.69 206
15591.87 209
15593.05 234
15594.23 219
15595.41 236
15596.59 215
15597.77 203
15598.95 212
15600.13 227
15601.31 212
15602.49 188
15603.67 190
15604.85 207
15606.03 227
15607.21 232
15608.40 230
15609.58 265
15610.76 263
15611.94 250
15613.12 233
15614.30 222
15615.48 215
15616.66 243
15617.84 239
15619.02 202
15620.20 257
15621.38 305
15622.56 269
15623.74 246
15624.93 277
15626.11 278
15627.29 259
15628.47 256
15629.65 237
15630.83 267
15632.01 294
15633.19 282
15634.37 271
15635.56 281
15636.74 275
15637.92 251
15639.10 273
15640.28 267
15641.46 274
15642.65 275
15643.83 288
15645.01 290
15646.19 288
15647.37 287
15648.55 302
15649.74 303
15650.92 303
15652.10 319
15653.28 346
15654.46 335
15655.65 337
15656.83 295
15658.01 339
15659.19 328
15660.38 309
15661.56 303
15662.74 334
15663.92 339
15665.11 313
15666.29 332
15667.47 309
15668.65 352
15669.84 310
15671.02 308
15672.20 296
15673.38 339
15674.57 329
15675.75 306
15676.93 333
15678.12 310
15679.30 313
15680.48 291
15681.67 308
15682.85 309
15684.03 292
15685.22 268
15686.40 336
15687.58 289
15688.77 268
15689.95 302
15691.13 294
15692.32 301
15693.50 290
15694.68 324
15695.87 275
15697.05 295
15698.23 299
15699.42 303
15700.60 298
15701.79 312
15702.97 319
15704.15 309
15705.34 315
15706.52 290
15707.71 282
15708.89 275
15710.07 240
15711.26 266
15712.44 305
15713.63 312
15714.81 302
15716.00 302
15717.18 296
15718.37 315
15719.55 267
15720.73 292
15721.92 308
15723.10 302
15724.29 343
15725.47 319
15726.66 251
15727.84 303
15729.03 335
15730.21 291
15731.40 252
15732.58 292
15733.77 288
15734.95 309
15736.14 318
15737.32 285
15738.51 256
15739.69 292
15740.88 288
15742.07 272
15743.25 260
15744.44 293
15745.62 324
15746.81 327
15747.99 274
15749.18 333
15750.36 377
15751.55 344
15752.74 345
15753.92 326
15755.11 341
15756.29 362
15757.48 343
15758.67 358
15759.85 341
15761.04 327
15762.22 364
15763.41 342
15764.60 358
15765.78 347
15766.97 301
15768.16 311
15769.34 349
15770.53 331
15771.72 322
15772.90 340
15774.09 339
15775.28 346
15776.46 327
15777.65 298
15778.84 335
15780.02 316
15781.21 306
15782.40 335
15783.58 288
15784.77 314
15785.96 284
15787.14 255
15788.33 277
15789.52 287
15790.71 295
15791.89 280
15793.08 318
15794.27 274
15795.46 288
15796.64 273
15797.83 293
15799.02 299
15800.21 273
15801.39 272
15802.58 296
15803.77 259
15804.96 234
15806.14 252
15807.33 244
15808.52 280
15809.71 205
15810.90 237
15812.08 241
15813.27 258
15814.46 225
15815.65 218
15816.84 241
15818.03 277
15819.21 234
15820.40 243
15821.59 264
15822.78 261
15823.97 269
15825.16 268
15826.35 249
15827.53 241
15828.72 259
15829.91 248
15831.10 229
15832.29 250
15833.48 228
15834.67 218
15835.86 254
15837.04 252
15838.23 209
15839.42 220
15840.61 229
15841.80 233
15842.99 228
15844.18 276
15845.37 224
15846.56 225
15847.75 222
15848.94 231
15850.13 239
15851.32 248
15852.51 248
15853.70 272
15854.89 222
15856.07 223
15857.26 228
15858.45 219
15859.64 214
15860.83 233
15862.02 221
15863.21 204
15864.40 245
15865.59 234
15866.78 241
15867.97 209
15869.16 214
15870.36 212
15871.55 208
15872.74 226
15873.93 234
15875.12 241
15876.31 236
15877.50 230
15878.69 237
15879.88 259
15881.07 239
15882.26 250
15883.45 226
15884.64 226
15885.83 222
15887.02 257
15888.21 244
15889.41 218
15890.60 227
15891.79 213
15892.98 238
15894.17 234
15895.36 263
15896.55 253
15897.74 237
15898.93 264
15900.13 271
15901.32 232
15902.51 243
15903.70 227
15904.89 246
15906.08 272
15907.28 259
15908.47 277
15909.66 240
15910.85 285
15912.04 273
15913.23 259
15914.43 246
15915.62 273
15916.81 291
15918.00 271
15919.19 235
15920.39 235
15921.58 222
15922.77 259
15923.96 228
15925.16 271
15926.35 237
15927.54 214
15928.73 246
15929.93 276
15931.12 276
15932.31 236
15933.50 230
15934.70 218
15935.89 215
15937.08 258
15938.27 200
15939.47 236
15940.66 244
15941.85 239
15943.05 248
15944.24 228
15945.43 215
15946.63 178
15947.82 215
15949.01 207
15950.21 222
15951.40 195
15952.59 208
15953.79 220
15954.98 209
15956.17 236
15957.37 214
15958.56 206
15959.75 212
15960.95 200
15962.14 199
15963.33 224
15964.53 202
15965.72 202
15966.92 184
15968.11 142
15969.30 176
15970.50 170
15971.69 191
15972.89 188
15974.08 190
15975.27 169
15976.47 198
15977.66 204
15978.86 199
15980.05 184
15981.25 199
15982.44 201
15983.63 202
15984.83 186
15986.02 192
15987.22 203
15988.41 174
15989.61 183
15990.80 186
15992.00 184
15993.19 170
15994.39 222
15995.58 215
15996.78 195
15997.97 204
15999.17 209
16000.36 208
16001.56 176
16002.75 183
16003.95 202
16005.14 186
16006.34 189
16007.53 203
16008.73 176
16009.93 198
16011.12 186
16012.32 163
16013.51 197
16014.71 159
16015.90 166
16017.10 161
16018.30 182
16019.49 166
16020.69 152
16021.88 175
16023.08 170
16024.28 171
16025.47 176
16026.67 184
16027.86 182
16029.06 197
16030.26 187
16031.45 150
16032.65 189
16033.85 189
16035.04 200
16036.24 165
16037.43 177
16038.63 205
16039.83 198
16041.02 188
16042.22 159
16043.42 167
16044.61 173
16045.81 158
16047.01 158
16048.21 162
16049.40 201
16050.60 171
16051.80 156
16052.99 163
16054.19 173
16055.39 185
16056.59 204
16057.78 164
16058.98 183
16060.18 185
16061.37 228
16062.57 188
16063.77 153
16064.97 171
16066.16 153
16067.36 157
16068.56 170
16069.76 157
16070.96 189
16072.15 195
16073.35 168
16074.55 172
16075.75 142
16076.95 139
16078.14 176
16079.34 184
16080.54 176
16081.74 164
16082.94 166
16084.13 214
16085.33 156
16086.53 148
16087.73 161
16088.93 184
16090.13 170
16091.33 148
16092.52 160
16093.72 155
16094.92 146
16096.12 156
16097.32 191
16098.52 175
16099.72 174
16100.92 146
16102.11 134
16103.31 190
16104.51 182
16105.71 173
16106.91 166
16108.11 172
16109.31 191
16110.51 199
16111.71 186
16112.91 156
16114.11 197
16115.31 141
16116.51 173
16117.70 169
16118.90 148
16120.10 144
16121.30 146
16122.50 194
16123.70 146
16124.90 150
16126.10 159
16127.30 184
16128.50 176
16129.70 171
16130.90 157
16132.10 158
16133.30 137
16134.50 136
16135.70 152
16136.90 149
16138.10 173
16139.30 142
16140.50 118
16141.71 137
16142.91 174
16144.11 154
16145.31 152
16146.51 125
16147.71 145
16148.91 167
16150.11 168
16151.31 164
16152.51 161
16153.71 152
16154.91 149
16156.11 142
16157.31 167
16158.52 181
16159.72 153
16160.92 190
16162.12 138
16163.32 158
16164.52 169
16165.72 182
16166.92 153
16168.13 139
16169.33 170
16170.53 140
16171.73 143
16172.93 154
16174.13 145
16175.34 156
16176.54 172
16177.74 154
16178.94 183
16180.14 137
16181.34 178
16182.55 187
16183.75 152
16184.95 166
16186.15 138
16187.35 188
16188.56 181
16189.76 218
16190.96 175
16192.16 148
16193.37 153
16194.57 182
16195.77 155
16196.97 157
16198.18 158
16199.38 163
16200.58 180
16201.78 180
16202.99 153
16204.19 164
16205.39 208
16206.60 177
16207.80 198
16209.00 175
16210.20 131
16211.41 172
16212.61 182
16213.81 169
16215.02 188
16216.22 200
16217.42 178
16218.63 174
16219.83 168
16221.03 173
16222.24 159
16223.44 168
16224.64 190
16225.85 162
16227.05 162
16228.25 144
16229.46 164
16230.66 203
16231.87 211
16233.07 208
16234.27 170
16235.48 166
16236.68 184
16237.89 206
16239.09 185
16240.29 178
16241.50 209
16242.70 165
16243.91 204
16245.11 173
16246.31 165
16247.52 213
16248.72 178
16249.93 176
16251.13 165
16252.34 166
16253.54 181
16254.75 172
16255.95 175
16257.16 215
16258.36 217
16259.57 190
16260.77 201
16261.97 185
16263.18 167
16264.38 173
16265.59 208
16266.80 193
16268.00 169
16269.21 193
16270.41 179
16271.62 177
16272.82 173
16274.03 169
16275.23 189
16276.44 196
16277.64 190
16278.85 185
16280.05 164
16281.26 192
16282.47 203
16283.67 194
16284.88 177
16286.08 180
16287.29 205
16288.49 213
16289.70 229
16290.91 181
16292.11 186
16293.32 194
16294.52 187
16295.73 195
16296.94 189
16298.14 184
16299.35 164
16300.56 188
16301.76 184
16302.97 204
16304.18 220
16305.38 235
16306.59 255
16307.79 222
16309.00 208
16310.21 213
16311.42 202
16312.62 208
16313.83 206
16315.04 202
16316.24 190
16317.45 183
16318.66 187
16319.86 204
16321.07 221
16322.28 221
16323.49 207
16324.69 188
16325.90 219
16327.11 195
16328.31 174
16329.52 168
16330.73 184
16331.94 180
16333.14 179
16334.35 177
16335.56 159
16336.77 176
16337.98 200
16339.18 178
16340.39 169
16341.60 173
16342.81 162
16344.01 194
16345.22 197
16346.43 173
16347.64 184
16348.85 191
16350.05 185
16351.26 208
16352.47 188
16353.68 169
16354.89 180
16356.10 184
16357.30 203
16358.51 157
16359.72 158
16360.93 155
16362.14 179
16363.35 196
16364.56 177
16365.77 146
16366.97 152
16368.18 150
16369.39 185
16370.60 166
16371.81 177
16373.02 183
16374.23 192
16375.44 166
16376.65 150
16377.86 163
16379.06 169
16380.27 160
16381.48 166
16382.69 166
16383.90 151
16385.11 146
16386.32 132
16387.53 180
16388.74 154
16389.95 178
16391.16 161
16392.37 155
16393.58 141
16394.79 137
16396.00 141
16397.21 146
16398.42 158
16399.63 175
16400.84 167
16402.05 163
16403.26 169
16404.47 164
16405.68 159
16406.89 141
16408.10 148
16409.31 166
16410.52 177
16411.73 161
16412.94 133
16414.15 127
16415.36 162
16416.57 167
16417.78 186
16419.00 153
16420.21 166
16421.42 148
16422.63 166
16423.84 143
16425.05 162
16426.26 165
16427.47 171
16428.68 170
16429.89 145
16431.11 172
16432.32 164
16433.53 175
16434.74 190
16435.95 121
16437.16 136
16438.37 205
16439.59 170
16440.80 143
16442.01 138
16443.22 126
16444.43 133
16445.64 140
16446.86 125
16448.07 137
16449.28 124
16450.49 157
16451.70 148
16452.91 140
16454.13 153
16455.34 120
16456.55 150
16457.76 150
16458.98 149
16460.19 139
16461.40 184
16462.61 177
16463.82 156
16465.04 161
16466.25 165
16467.46 169
16468.67 143
16469.89 175
16471.10 132
16472.31 125
16473.53 172
16474.74 148
16475.95 161
16477.16 148
16478.38 130
16479.59 143
16480.80 147
16482.02 142
16483.23 153
16484.44 139
16485.66 124
16486.87 144
16488.08 152
16489.30 141
16490.51 129
16491.72 123
16492.94 133
16494.15 145
16495.36 141
16496.58 149
16497.79 181
16499.00 152
16500.22 142
16501.43 142
16502.65 144
16503.86 146
16505.07 153
16506.29 130
16507.50 157
16508.71 138
16509.93 140
16511.14 160
16512.36 162
16513.57 126
16514.79 134
16516.00 160
16517.21 120
16518.43 124
16519.64 149
16520.86 146
16522.07 141
16523.29 144
16524.50 125
16525.72 152
16526.93 144
16528.15 148
16529.36 152
16530.58 141
16531.79 160
16533.01 153
16534.22 122
16535.44 148
16536.65 133
16537.87 127
16539.08 136
16540.30 132
16541.51 118
16542.73 118
16543.94 137
16545.16 127
16546.37 115
16547.59 140
16548.80 135
16550.02 125
16551.24 136
16552.45 147
16553.67 141
16554.88 134
16556.10 169
16557.31 141
16558.53 140
16559.75 128
16560.96 124
16562.18 145
16563.39 161
16564.61 137
16565.83 161
16567.04 153
16568.26 149
16569.47 131
16570.69 139
16571.91 133
16573.12 120
16574.34 139
16575.56 145
16576.77 137
16577.99 154
16579.21 152
16580.42 178
16581.64 152
16582.86 125
16584.07 120
16585.29 140
16586.51 144
16587.72 148
16588.94 152
16590.16 173
16591.38 133
16592.59 167
16593.81 146
16595.03 145
16596.24 147
16597.46 169
16598.68 177
16599.90 133
16601.11 139
16602.33 145
16603.55 120
16604.77 166
16605.98 162
16607.20 142
16608.42 133
16609.64 158
16610.86 132
16612.07 160
16613.29 125
16614.51 122
16615.73 131
16616.95 158
16618.16 140
16619.38 152
16620.60 127
16621.82 134
16623.04 139
16624.25 139
16625.47 128
16626.69 123
16627.91 128
16629.13 148
16630.35 124
16631.57 143
16632.78 168
16634.00 157
16635.22 161
16636.44 173
16637.66 144
16638.88 135
16640.10 128
16641.32 121
16642.53 130
16643.75 127
16644.97 156
16646.19 162
16647.41 139
16648.63 132
16649.85 138
16651.07 146
16652.29 143
16653.51 135
16654.73 129
16655.95 138
16657.17 135
16658.39 127
16659.61 140
16660.83 117
16662.04 137
16663.26 148
16664.48 122
16665.70 119
16666.92 156
16668.14 159
16669.36 159
16670.58 154
16671.80 146
16673.02 139
16674.24 139
16675.46 159
16676.68 142
16677.91 132
16679.13 135
16680.35 149
16681.57 133
16682.79 135
16684.01 129
16685.23 134
16686.45 121
16687.67 139
16688.89 148
16690.11 151
16691.33 172
16692.55 134
16693.77 145
16694.99 116
16696.21 132
16697.44 120
16698.66 140
16699.88 131
16701.10 133
16702.32 113
16703.54 112
16704.76 135
16705.98 127
16707.21 126
16708.43 124
16709.65 114
16710.87 143
16712.09 97
16713.31 127
16714.53 134
16715.76 152
16716.98 120
16718.20 125
16719.42 118
16720.64 125
16721.87 142
16723.09 140
16724.31 157
16725.53 126
16726.75 107
16727.98 117
16729.20 147
16730.42 121
16731.64 143
16732.86 141
16734.09 135
16735.31 156
16736.53 132
16737.75 110
16738.98 137
16740.20 125
16741.42 142
16742.64 108
16743.87 135
16745.09 117
16746.31 103
16747.54 130
16748.76 122
16749.98 144
16751.20 145
16752.43 128
16753.65 117
16754.87 126
16756.10 147
16757.32 135
16758.54 147
16759.77 115
16760.99 137
16762.21 124
16763.44 135
16764.66 139
16765.88 147
16767.11 126
16768.33 137
16769.55 143
16770.78 137
16772.00 122
16773.23 124
16774.45 109
16775.67 118
16776.90 122
16778.12 112
16779.35 133
16780.57 138
16781.79 115
16783.02 139
16784.24 135
16785.47 122
16786.69 130
16787.91 125
16789.14 123
16790.36 127
16791.59 128
16792.81 133
16794.04 128
16795.26 118
16796.49 128
16797.71 133
16798.94 117
16800.16 136
16801.38 129
16802.61 128
16803.83 108
16805.06 121
16806.28 105
16807.51 144
16808.73 137
16809.96 113
16811.18 108
16812.41 138
16813.64 120
16814.86 130
16816.09 130
16817.31 116
16818.54 104
16819.76 122
16820.99 125
16822.21 129
16823.44 129
16824.66 151
16825.89 126
16827.12 143
16828.34 159
16829.57 134
16830.79 116
16832.02 120
16833.25 126
16834.47 128
16835.70 145
16836.92 162
16838.15 143
16839.38 139
16840.60 179
16841.83 143
16843.06 165
16844.28 136
16845.51 126
16846.73 164
16847.96 175
16849.19 137
16850.41 128
16851.64 128
16852.87 129
16854.09 136
16855.32 143
16856.55 147
16857.77 128
16859.00 148
16860.23 162
16861.46 161
16862.68 158
16863.91 139
16865.14 147
16866.36 158
16867.59 167
16868.82 171
16870.05 139
16871.27 152
16872.50 158
16873.73 128
16874.96 154
16876.18 165
16877.41 167
16878.64 192
16879.87 149
16881.09 172
16882.32 143
16883.55 164
16884.78 182
16886.01 149
16887.23 140
16888.46 185
16889.69 165
16890.92 163
16892.15 180
16893.37 157
16894.60 161
16895.83 171
16897.06 144
16898.29 156
16899.51 166
16900.74 172
16901.97 204
16903.20 172
16904.43 153
16905.66 174
16906.89 136
16908.12 140
16909.34 154
16910.57 145
16911.80 130
16913.03 136
16914.26 147
16915.49 150
16916.72 138
16917.95 150
16919.18 185
16920.40 157
16921.63 136
16922.86 139
16924.09 137
16925.32 138
16926.55 129
16927.78 186
16929.01 144
16930.24 162
16931.47 161
16932.70 163
16933.93 125
16935.16 133
16936.39 140
16937.62 118
16938.85 141
16940.08 164
16941.31 148
16942.54 126
16943.77 143
16945.00 142
16946.23 153
16947.46 152
16948.69 131
16949.92 128
16951.15 153
16952.38 149
16953.61 151
16954.84 138
16956.07 129
16957.30 134
16958.53 153
16959.76 137
16960.99 110
16962.22 116
16963.45 111
16964.68 173
16965.92 158
16967.15 157
16968.38 146
16969.61 147
16970.84 140
16972.07 148
16973.30 166
16974.53 144
16975.76 140
16976.99 124
16978.23 128
16979.46 106
16980.69 129
16981.92 167
16983.15 124
16984.38 127
16985.61 160
16986.85 124
16988.08 146
16989.31 150
16990.54 127
16991.77 135
16993.00 133
16994.24 122
16995.47 136
16996.70 123
16997.93 101
16999.16 110
17000.40 111
17001.63 130
17002.86 131
17004.09 133
17005.32 133
17006.56 123
17007.79 125
17009.02 142
17010.25 140
17011.49 119
17012.72 121
17013.95 113
17015.18 110
17016.42 138
17017.65 134
17018.88 145
17020.12 163
17021.35 157
17022.58 150
17023.81 140
17025.05 146
17026.28 136
17027.51 120
17028.75 128
17029.98 131
17031.21 118
17032.45 150
17033.68 130
17034.91 116
17036.15 119
17037.38 108
17038.61 123
17039.85 129
17041.08 116
17042.31 141
17043.55 157
17044.78 122
17046.01 148
17047.25 127
17048.48 145
17049.72 158
17050.95 127
17052.18 119
17053.42 113
17054.65 142
17055.89 126
17057.12 125
17058.35 131
17059.59 135
17060.82 123
17062.06 140
17063.29 135
17064.53 127
17065.76 133
17066.99 141
17068.23 141
17069.46 138
17070.70 109
17071.93 121
17073.17 118
17074.40 123
17075.64 94
17076.87 111
17078.11 119
17079.34 138
17080.58 124
17081.81 99
17083.05 127
17084.28 123
17085.52 133
17086.75 110
17087.99 93
17089.22 121
17090.46 137
17091.69 136
17092.93 100
17094.16 108
17095.40 133
17096.64 147
17097.87 108
17099.11 102
17100.34 108
17101.58 131
17102.81 141
17104.05 129
17105.29 127
17106.52 126
17107.76 145
17108.99 117
17110.23 120
17111.47 124
17112.70 142
17113.94 131
17115.17 123
17116.41 120
17117.65 112
17118.88 120
17120.12 127
17121.36 144
17122.59 115
17123.83 97
17125.07 107
17126.30 124
17127.54 134
17128.78 110
17130.01 117
17131.25 138
17132.49 113
17133.72 108
17134.96 107
17136.20 109
17137.43 128
17138.67 127
17139.91 145
17141.15 119
17142.38 125
17143.62 115
17144.86 105
17146.10 109
17147.33 118
17148.57 117
17149.81 128
17151.05 125
17152.28 115
17153.52 104
17154.76 106
17156.00 115
17157.23 121
17158.47 151
17159.71 100
17160.95 111
17162.19 109
17163.42 117
17164.66 118
17165.90 131
17167.14 141
17168.38 113
17169.61 132
17170.85 113
17172.09 112
17173.33 120
17174.57 122
17175.81 121
17177.04 106
17178.28 126
17179.52 117
17180.76 98
17182.00 99
17183.24 107
17184.48 127
17185.71 106
17186.95 145
17188.19 104
17189.43 112
17190.67 153
17191.91 113
17193.15 127
17194.39 125
17195.63 119
17196.87 109
17198.11 108
17199.34 131
17200.58 129
17201.82 131
17203.06 108
17204.30 117
17205.54 102
17206.78 104
17208.02 97
17209.26 102
17210.50 109
17211.74 110
17212.98 128
17214.22 127
17215.46 96
17216.70 106
17217.94 110
17219.18 126
17220.42 95
17221.66 140
17222.90 122
17224.14 120
17225.38 98
17226.62 98
17227.86 115
17229.10 107
17230.34 133
17231.58 121
17232.82 108
17234.06 104
17235.30 120
17236.54 106
17237.78 101
17239.03 107
17240.27 104
17241.51 105
17242.75 105
17243.99 121
17245.23 98
17246.47 96
17247.71 100
17248.95 119
17250.19 124
17251.43 105
17252.68 107
17253.92 119
17255.16 96
17256.40 95
17257.64 101
17258.88 130
17260.12 116
17261.37 125
17262.61 117
17263.85 105
17265.09 132
17266.33 124
17267.57 111
17268.82 119
17270.06 114
17271.30 137
17272.54 90
17273.78 104
17275.03 122
17276.27 127
17277.51 119
17278.75 112
17279.99 95
17281.24 116
17282.48 108
17283.72 100
17284.96 98
17286.21 103
17287.45 97
17288.69 104
17289.93 88
17291.18 104
17292.42 103
17293.66 109
17294.90 119
17296.15 128
17297.39 111
17298.63 125
17299.88 93
17301.12 122
17302.36 124
17303.60 111
17304.85 106
17306.09 121
17307.33 113
17308.58 83
17309.82 118
17311.06 121
17312.31 123
17313.55 96
17314.79 124
17316.04 114
17317.28 115
17318.52 137
17319.77 115
17321.01 86
17322.26 111
17323.50 122
17324.74 119
17325.99 114
17327.23 119
17328.48 103
17329.72 106
17330.96 111
17332.21 129
17333.45 124
17334.70 100
17335.94 106
17337.18 121
17338.43 137
17339.67 109
17340.92 100
17342.16 114
17343.41 130
17344.65 99
17345.90 110
17347.14 84
17348.38 110
17349.63 112
17350.87 109
17352.12 118
17353.36 129
17354.61 122
17355.85 126
17357.10 133
17358.34 122
17359.59 112
17360.83 124
17362.08 102
17363.32 128
17364.57 114
17365.81 114
17367.06 117
17368.31 95
17369.55 122
17370.80 111
17372.04 133
17373.29 125
17374.53 116
17375.78 116
17377.02 113
17378.27 97
17379.52 124
17380.76 118
17382.01 108
17383.25 122
17384.50 112
17385.75 137
17386.99 96
17388.24 118
17389.48 91
17390.73 97
17391.98 102
17393.22 81
17394.47 110
17395.71 118
17396.96 112
17398.21 115
17399.45 92
17400.70 94
17401.95 97
17403.19 118
17404.44 113
17405.69 116
17406.93 98
17408.18 133
17409.43 117
17410.67 102
17411.92 123
17413.17 112
17414.42 102
17415.66 129
17416.91 108
17418.16 109
17419.40 106
17420.65 107
17421.90 110
17423.15 125
17424.39 112
17425.64 117
17426.89 109
17428.14 97
17429.38 104
17430.63 92
17431.88 102
17433.13 107
17434.37 108
17435.62 119
17436.87 100
17438.12 115
17439.37 124
17440.61 113
17441.86 96
17443.11 100
17444.36 130
17445.61 95
17446.85 109
17448.10 97
17449.35 111
17450.60 109
17451.85 115
17453.10 77
17454.34 100
17455.59 111
17456.84 127
17458.09 101
17459.34 119
17460.59 92
17461.84 103
17463.09 98
17464.33 99
17465.58 95
17466.83 92
17468.08 117
17469.33 126
17470.58 111
17471.83 118
17473.08 83
17474.33 87
17475.58 122
17476.83 114
17478.07 87
17479.32 131
17480.57 132
17481.82 110
17483.07 95
17484.32 117
17485.57 119
17486.82 97
17488.07 99
17489.32 88
17490.57 102
17491.82 101
17493.07 100
17494.32 96
17495.57 90
17496.82 97
17498.07 122
17499.32 109
17500.57 97
17501.82 107
17503.07 110
17504.32 122
17505.57 122
17506.82 111
17508.07 105
17509.32 115
17510.57 98
17511.82 121
17513.07 128
17514.32 110
17515.58 122
17516.83 107
17518.08 116
17519.33 108
17520.58 130
17521.83 84
17523.08 122
17524.33 101
17525.58 119
17526.83 112
17528.08 113
17529.34 105
17530.59 119
17531.84 123
17533.09 112
17534.34 108
17535.59 100
17536.84 105
17538.09 113
17539.35 124
17540.60 122
17541.85 115
17543.10 81
17544.35 112
17545.60 122
17546.86 106
17548.11 112
17549.36 110
17550.61 117
17551.86 89
17553.12 112
17554.37 105
17555.62 84
17556.87 84
17558.12 95
17559.38 118
17560.63 104
17561.88 124
17563.13 104
17564.39 112
17565.64 117
17566.89 88
17568.14 95
17569.40 82
17570.65 106
17571.90 102
17573.15 110
17574.41 107
17575.66 104
17576.91 106
17578.17 91
17579.42 105
17580.67 97
17581.92 88
17583.18 108
17584.43 101
17585.68 113
17586.94 137
17588.19 112
17589.44 103
17590.70 109
17591.95 95
17593.20 87
17594.46 98
17595.71 78
17596.97 83
17598.22 100
17599.47 140
17600.73 95
17601.98 116
17603.23 103
17604.49 81
17605.74 100
17607.00 104
17608.25 129
17609.50 112
17610.76 92
17612.01 107
17613.27 93
17614.52 116
17615.77 94
17617.03 113
17618.28 98
17619.54 98
17620.79 97
17622.05 88
17623.30 112
17624.56 115
17625.81 130
17627.06 96
17628.32 103
17629.57 124
17630.83 104
17632.08 108
17633.34 124
17634.59 97
17635.85 123
17637.10 116
17638.36 103
17639.61 92
17640.87 102
17642.12 123
17643.38 125
17644.63 101
17645.89 83
17647.15 87
17648.40 104
17649.66 102
17650.91 117
17652.17 122
17653.42 121
17654.68 90
17655.93 104
17657.19 116
17658.45 89
17659.70 84
17660.96 110
17662.21 114
17663.47 100
17664.73 112
17665.98 117
17667.24 103
17668.49 105
17669.75 88
17671.01 100
17672.26 110
17673.52 113
17674.77 90
17676.03 83
17677.29 92
17678.54 98
17679.80 109
17681.06 108
17682.31 119
17683.57 109
17684.83 95
17686.08 100
17687.34 78
17688.60 111
17689.85 116
17691.11 94
17692.37 100
17693.63 89
17694.88 108
17696.14 104
17697.40 84
17698.65 82
17699.91 89
17701.17 108
17702.43 119
17703.68 104
17704.94 69
17706.20 106
17707.46 101
17708.71 98
17709.97 120
17711.23 113
17712.49 113
17713.74 99
17715.00 88
17716.26 92
17717.52 97
17718.78 108
17720.03 101
17721.29 117
17722.55 85
17723.81 98
17725.07 81
17726.32 113
17727.58 118
17728.84 80
17730.10 94
17731.36 116
17732.62 112
17733.87 115
17735.13 107
17736.39 94
17737.65 114
17738.91 127
17740.17 106
17741.43 92
17742.69 106
17743.94 107
17745.20 101
17746.46 109
17747.72 102
17748.98 103
17750.24 117
17751.50 90
17752.76 93
17754.02 90
17755.28 118
17756.53 105
17757.79 112
17759.05 118
17760.31 104
17761.57 109
17762.83 94
17764.09 100
17765.35 108
17766.61 93
17767.87 100
17769.13 88
17770.39 94
17771.65 111
17772.91 105
17774.17 92
17775.43 106
17776.69 92
17777.95 94
17779.21 109
17780.47 98
17781.73 103
17782.99 88
17784.25 117
17785.51 112
17786.77 83
17788.03 79
17789.29 107
17790.55 88
17791.81 92
17793.07 88
17794.33 100
17795.59 104
17796.86 103
17798.12 116
17799.38 104
17800.64 96
17801.90 91
17803.16 104
17804.42 104
17805.68 93
17806.94 78
17808.20 90
17809.47 96
17810.73 134
17811.99 103
17813.25 111
17814.51 119
17815.77 103
17817.03 85
17818.29 85
17819.56 93
17820.82 94
17822.08 112
17823.34 133
17824.60 112
17825.86 93
17827.13 98
17828.39 116
17829.65 85
17830.91 133
17832.17 94
17833.44 89
17834.70 94
17835.96 97
17837.22 97
17838.48 92
17839.75 108
17841.01 97
17842.27 96
17843.53 121
17844.80 116
17846.06 97
17847.32 123
17848.58 104
17849.85 114
17851.11 91
17852.37 92
17853.63 74
17854.90 93
17856.16 110
17857.42 123
17858.69 120
17859.95 94
17861.21 81
17862.47 98
17863.74 92
17865.00 105
17866.26 113
17867.53 116
17868.79 84
17870.05 98
17871.32 86
17872.58 93
17873.84 93
17875.11 100
17876.37 115
17877.63 135
17878.90 109
17880.16 96
17881.43 84
17882.69 91
17883.95 88
17885.22 70
17886.48 94
17887.74 88
17889.01 101
17890.27 126
17891.54 101
17892.80 120
17894.07 92
17895.33 100
17896.59 115
17897.86 96
17899.12 111
17900.39 109
17901.65 96
17902.92 110
17904.18 124
17905.44 110
17906.71 110
17907.97 110
17909.24 116
17910.50 113
17911.77 116
17913.03 85
17914.30 106
17915.56 89
17916.83 110
17918.09 118
17919.36 98
17920.62 93
17921.89 122
17923.15 116
17924.42 96
17925.68 88
17926.95 86
17928.21 99
17929.48 95
17930.75 95
17932.01 97
17933.28 87
17934.54 107
17935.81 104
17937.07 109
17938.34 94
17939.61 101
17940.87 112
17942.14 111
17943.40 88
17944.67 95
17945.93 94
17947.20 100
17948.47 110
17949.73 82
17951.00 99
17952.27 96
17953.53 124
17954.80 115
17956.06 104
17957.33 107
17958.60 104
17959.86 88
17961.13 92
17962.40 114
17963.66 102
17964.93 107
17966.20 99
17967.46 80
17968.73 98
17970.00 86
17971.26 106
17972.53 116
17973.80 87
17975.07 84
17976.33 79
17977.60 87
17978.87 92
17980.13 92
17981.40 91
17982.67 101
17983.94 94
17985.20 103
17986.47 91
17987.74 112
17989.01 89
17990.27 95
17991.54 100
17992.81 100
17994.08 89
17995.34 116
17996.61 118
17997.88 100
17999.15 91
18000.42 105
18001.68 96
18002.95 108
18004.22 112
18005.49 86
18006.76 104
18008.02 96
18009.29 112
18010.56 93
18011.83 85
18013.10 95
18014.37 101
18015.63 123
18016.90 117
18018.17 91
18019.44 116
18020.71 112
18021.98 95
18023.25 66
18024.51 85
18025.78 95
18027.05 108
18028.32 123
18029.59 79
18030.86 94
18032.13 123
18033.40 119
18034.67 128
18035.94 99
18037.20 104
18038.47 99
18039.74 93
18041.01 88
18042.28 102
18043.55 85
18044.82 93
18046.09 87
18047.36 88
18048.63 87
18049.90 95
18051.17 108
18052.44 98
18053.71 90
18054.98 106
18056.25 105
18057.52 74
18058.79 71
18060.06 89
18061.33 105
18062.60 124
18063.87 105
18065.14 70
18066.41 67
18067.68 83
18068.95 109
18070.22 109
18071.49 91
18072.76 111
18074.03 114
18075.30 96
18076.57 101
18077.84 97
18079.11 83
18080.39 100
18081.66 105
18082.93 82
18084.20 77
18085.47 83
18086.74 88
18088.01 94
18089.28 84
18090.55 91
18091.82 109
18093.10 95
18094.37 98
18095.64 97
18096.91 110
18098.18 104
18099.45 102
18100.72 102
18102.00 80
18103.27 112
18104.54 100
18105.81 89
18107.08 77
18108.35 90
18109.63 101
18110.90 126
18112.17 108
18113.44 100
18114.71 121
18115.98 130
18117.26 93
18118.53 108
18119.80 97
18121.07 130
18122.35 100
18123.62 120
18124.89 121
18126.16 106
18127.43 135
18128.71 142
18129.98 115
18131.25 101
18132.52 99
18133.80 92
18135.07 85
18136.34 92
18137.62 92
18138.89 91
18140.16 102
18141.43 97
18142.71 105
18143.98 90
18145.25 95
18146.53 119
18147.80 87
18149.07 98
18150.35 93
18151.62 108
18152.89 116
18154.17 118
18155.44 89
18156.71 73
18157.99 107
18159.26 130
18160.53 112
18161.81 92
18163.08 88
18164.35 109
18165.63 108
18166.90 84
18168.18 93
18169.45 100
18170.72 74
18172.00 100
18173.27 101
18174.55 86
18175.82 115
18177.09 91
18178.37 87
18179.64 89
18180.92 93
18182.19 109
18183.47 75
18184.74 85
18186.01 97
18187.29 104
18188.56 127
18189.84 70
18191.11 82
18192.39 81
18193.66 100
18194.94 112
18196.21 95
18197.49 111
18198.76 90
18200.04 117
18201.31 85
18202.59 87
18203.86 102
18205.14 115
18206.41 135
18207.69 104
18208.96 95
18210.24 121
18211.51 94
18212.79 101
18214.06 110
18215.34 110
18216.62 101
18217.89 80
18219.17 87
18220.44 93
18221.72 109
18222.99 113
18224.27 110
18225.55 82
18226.82 97
18228.10 109
18229.37 99
18230.65 94
18231.93 98
18233.20 82
18234.48 91
18235.75 106
18237.03 109
18238.31 98
18239.58 93
18240.86 96
18242.14 81
18243.41 107
18244.69 96
18245.97 93
18247.24 107
18248.52 104
18249.80 87
18251.07 72
18252.35 112
18253.63 116
18254.90 108
18256.18 105
18257.46 105
18258.73 91
18260.01 95
18261.29 99
18262.57 107
18263.84 124
18265.12 100
18266.40 94
18267.67 92
18268.95 94
18270.23 99
18271.51 91
18272.78 107
18274.06 100
18275.34 106
18276.62 101
18277.89 110
18279.17 95
18280.45 99
18281.73 127
18283.01 94
18284.28 105
18285.56 105
18286.84 103
18288.12 90
18289.40 109
18290.67 104
18291.95 117
18293.23 109
18294.51 115
18295.79 110
18297.07 101
18298.34 84
18299.62 85
18300.90 111
18302.18 94
18303.46 88
18304.74 89
18306.02 99
18307.29 98
18308.57 104
18309.85 90
18311.13 86
18312.41 94
18313.69 88
18314.97 120
18316.25 100
18317.53 83
18318.80 99
18320.08 84
18321.36 87
18322.64 106
18323.92 91
18325.20 85
18326.48 98
18327.76 99
18329.04 115
18330.32 101
18331.60 93
18332.88 125
18334.16 94
18335.44 94
18336.72 105
18338.00 75
18339.28 85
18340.56 107
18341.84 103
18343.12 99
18344.40 105
18345.68 93
18346.96 103
18348.24 97
18349.52 79
18350.80 101
18352.08 105
18353.36 106
18354.64 102
18355.92 98
18357.20 99
18358.48 88
18359.76 112
18361.04 116
18362.32 111
18363.60 59
18364.88 73
18366.16 95
18367.45 80
18368.73 80
18370.01 111
18371.29 94
18372.57 82
18373.85 101
18375.13 105
18376.41 93
18377.69 106
18378.98 97
18380.26 83
18381.54 81
18382.82 97
18384.10 105
18385.38 95
18386.66 81
18387.95 87
18389.23 114
18390.51 74
18391.79 85
18393.07 101
18394.35 106
18395.64 89
18396.92 92
18398.20 85
18399.48 114
18400.76 92
18402.05 107
18403.33 105
18404.61 85
18405.89 104
18407.17 77
18408.46 116
18409.74 108
18411.02 85
18412.30 112
18413.59 117
18414.87 86
18416.15 94
18417.43 87
18418.72 85
18420.00 86
18421.28 93
18422.56 79
18423.85 92
18425.13 109
18426.41 101
18427.70 94
18428.98 78
18430.26 97
18431.54 90
18432.83 86
18434.11 94
18435.39 111
18436.68 95
18437.96 97
18439.24 117
18440.53 130
18441.81 106
18443.09 108
18444.38 99
18445.66 115
18446.95 95
18448.23 109
18449.51 107
18450.80 132
18452.08 118
18453.36 114
18454.65 104
18455.93 111
18457.22 126
18458.50 111
18459.78 101
18461.07 99
18462.35 90
18463.64 100
18464.92 70
18466.21 82
18467.49 97
18468.77 95
18470.06 90
18471.34 104
18472.63 92
18473.91 100
18475.20 92
18476.48 126
18477.77 117
18479.05 108
18480.34 92
18481.62 99
18482.91 90
18484.19 106
18485.47 104
18486.76 89
18488.04 94
18489.33 94
18490.62 88
18491.90 112
18493.19 100
18494.47 101
18495.76 96
18497.04 87
18498.33 70
18499.61 90
18500.90 90
18502.18 78
18503.47 79
18504.75 98
18506.04 102
18507.33 110
18508.61 76
18509.90 81
18511.18 84
18512.47 121
18513.76 101
18515.04 101
18516.33 97
18517.61 107
18518.90 84
18520.19 110
18521.47 103
18522.76 89
18524.04 83
18525.33 88
18526.62 95
18527.90 114
18529.19 100
18530.48 79
18531.76 102
18533.05 102
18534.34 96
18535.62 82
18536.91 95
18538.20 86
18539.48 97
18540.77 99
18542.06 113
18543.34 97
18544.63 98
18545.92 112
18547.21 126
18548.49 108
18549.78 103
18551.07 111
18552.36 103
18553.64 87
18554.93 105
18556.22 128
18557.50 82
18558.79 110
18560.08 94
18561.37 87
18562.66 109
18563.94 128
18565.23 95
18566.52 95
18567.81 112
18569.09 128
18570.38 103
18571.67 113
18572.96 90
18574.25 95
18575.53 87
18576.82 110
18578.11 96
18579.40 113
18580.69 96
18581.98 118
18583.26 102
18584.55 98
18585.84 97
18587.13 108
18588.42 117
18589.71 106
18590.99 110
18592.28 117
18593.57 119
18594.86 125
18596.15 114
18597.44 102
18598.73 99
18600.02 90
18601.31 99
18602.59 97
18603.88 127
18605.17 149
18606.46 138
18607.75 116
18609.04 113
18610.33 104
18611.62 110
18612.91 109
18614.20 104
18615.49 96
18616.78 112
18618.07 110
18619.36 131
18620.65 111
18621.94 108
18623.23 114
18624.52 106
18625.81 95
18627.10 85
18628.39 98
18629.68 103
18630.97 109
18632.26 80
18633.55 115
18634.84 105
18636.13 119
18637.42 112
18638.71 106
18640.00 99
18641.29 114
18642.58 93
18643.87 100
18645.16 87
18646.45 97
18647.74 97
18649.03 100
18650.32 107
18651.61 113
18652.90 106
18654.19 99
18655.48 87
18656.78 115
18658.07 91
18659.36 103
18660.65 102
18661.94 104
18663.23 99
18664.52 97
18665.81 90
18667.10 104
18668.40 108
18669.69 95
18670.98 104
18672.27 104
18673.56 101
18674.85 94
18676.14 123
18677.44 110
18678.73 115
18680.02 117
18681.31 108
18682.60 109
18683.90 92
18685.19 107
18686.48 108
18687.77 95
18689.06 107
18690.36 119
18691.65 114
18692.94 121
18694.23 104
18695.52 91
18696.82 86
18698.11 89
18699.40 77
18700.69 98
18701.99 95
18703.28 99
18704.57 116
18705.86 117
18707.16 111
18708.45 85
18709.74 106
18711.04 107
18712.33 87
18713.62 98
18714.91 93
18716.21 112
18717.50 85
18718.79 95
18720.09 85
18721.38 76
18722.67 103
18723.97 95
18725.26 85
18726.55 93
18727.85 112
18729.14 98
18730.43 99
18731.73 101
18733.02 117
18734.31 91
18735.61 84
18736.90 96
18738.19 95
18739.49 93
18740.78 84
18742.08 114
18743.37 104
18744.66 106
18745.96 92
18747.25 89
18748.55 91
18749.84 89
18751.13 105
18752.43 100
18753.72 110
18755.02 101
18756.31 90
18757.61 82
18758.90 92
18760.20 111
18761.49 104
18762.78 85
18764.08 99
18765.37 105
18766.67 84
18767.96 86
18769.26 118
18770.55 99
18771.85 104
18773.14 117
18774.44 138
18775.73 95
18777.03 106
18778.32 98
18779.62 121
18780.91 102
18782.21 99
18783.50 101
18784.80 84
18786.10 123
18787.39 106
18788.69 98
18789.98 130
18791.28 105
18792.57 107
18793.87 105
18795.16 99
18796.46 111
18797.76 94
18799.05 100
18800.35 106
18801.64 94
18802.94 79
18804.24 108
18805.53 90
18806.83 103
18808.12 97
18809.42 110
18810.72 112
18812.01 99
18813.31 84
18814.61 111
18815.90 103
18817.20 107
18818.50 108
18819.79 89
18821.09 82
18822.39 92
18823.68 84
18824.98 77
18826.28 96
18827.57 83
18828.87 94
18830.17 96
18831.46 89
18832.76 84
18834.06 69
18835.35 73
18836.65 98
18837.95 83
18839.25 91
18840.54 111
18841.84 93
18843.14 97
18844.44 87
18845.73 95
18847.03 113
18848.33 98
18849.63 103
18850.92 97
18852.22 88
18853.52 84
18854.82 90
18856.11 122
18857.41 110
18858.71 106
18860.01 114
18861.31 88
18862.60 91
18863.90 98
18865.20 88
18866.50 102
18867.80 92
18869.10 104
18870.39 74
18871.69 90
18872.99 114
18874.29 76
18875.59 103
18876.89 101
18878.18 96
18879.48 93
18880.78 92
18882.08 78
18883.38 85
18884.68 86
18885.98 91
18887.28 99
18888.57 102
18889.87 112
18891.17 87
18892.47 93
18893.77 100
18895.07 102
18896.37 104
18897.67 110
18898.97 76
18900.27 84
18901.57 125
18902.87 99
18904.17 108
18905.47 83
18906.76 106
18908.06 93
18909.36 68
18910.66 90
18911.96 82
18913.26 93
18914.56 118
18915.86 75
18917.16 91
18918.46 93
18919.76 68
18921.06 87
18922.36 97
18923.66 71
18924.96 96
18926.26 98
18927.56 84
18928.86 68
18930.17 71
18931.47 69
18932.77 78
18934.07 100
18935.37 83
18936.67 76
18937.97 82
18939.27 87
18940.57 104
18941.87 85
18943.17 102
18944.47 84
18945.77 97
18947.07 89
18948.38 102
18949.68 105
18950.98 106
18952.28 90
18953.58 105
18954.88 81
18956.18 82
18957.48 108
18958.79 98
18960.09 82
18961.39 98
18962.69 106
18963.99 83
18965.29 81
18966.59 101
18967.90 90
18969.20 91
18970.50 100
18971.80 100
18973.10 86
18974.41 75
18975.71 82
18977.01 102
18978.31 76
18979.61 91
18980.92 84
18982.22 86
18983.52 84
18984.82 78
18986.12 84
18987.43 99
18988.73 83
18990.03 103
18991.33 76
18992.64 75
18993.94 81
18995.24 87
18996.54 97
18997.85 96
18999.15 83
19000.45 88
19001.76 83
19003.06 95
19004.36 119
19005.66 84
19006.97 78
19008.27 84
19009.57 83
19010.88 89
19012.18 103
19013.48 74
19014.79 82
19016.09 89
19017.39 88
19018.70 111
19020.00 80
19021.30 85
19022.61 98
19023.91 92
19025.22 96
19026.52 90
19027.82 73
19029.13 92
19030.43 97
19031.73 88
19033.04 90
19034.34 96
19035.65 106
19036.95 117
19038.25 91
19039.56 94
19040.86 97
19042.17 92
19043.47 87
19044.78 82
19046.08 67
19047.38 85
19048.69 112
19049.99 89
19051.30 83
19052.60 75
19053.91 81
19055.21 108
19056.52 111
19057.82 62
19059.13 54
19060.43 86
19061.74 89
19063.04 83
19064.35 79
19065.65 83
19066.96 76
19068.26 72
19069.57 109
19070.87 91
19072.18 96
19073.48 87
19074.79 117
19076.09 82
19077.40 77
19078.70 85
19080.01 87
19081.32 82
19082.62 97
19083.93 91
19085.23 96
19086.54 84
19087.84 92
19089.15 79
19090.46 91
19091.76 70
19093.07 95
19094.37 78
19095.68 117
19096.99 94
19098.29 102
19099.60 75
19100.90 87
19102.21 91
19103.52 75
19104.82 83
19106.13 79
19107.44 78
19108.74 92
19110.05 91
19111.36 89
19112.66 92
19113.97 96
19115.28 96
19116.58 71
19117.89 102
19119.20 88
19120.50 98
19121.81 110
19123.12 104
19124.43 85
19125.73 93
19127.04 74
19128.35 85
19129.65 89
19130.96 91
19132.27 93
19133.58 85
19134.88 85
19136.19 88
19137.50 89
19138.81 90
19140.11 95
19141.42 91
19142.73 85
19144.04 86
19145.34 74
19146.65 78
19147.96 87
19149.27 79
19150.58 84
19151.88 90
19153.19 115
19154.50 91
19155.81 93
19157.12 88
19158.42 95
19159.73 107
19161.04 97
19162.35 89
19163.66 92
19164.97 98
19166.28 110
19167.58 75
19168.89 84
19170.20 97
19171.51 92
19172.82 104
19174.13 95
19175.44 89
19176.75 75
19178.05 73
19179.36 81
19180.67 60
19181.98 66
19183.29 122
19184.60 92
19185.91 83
19187.22 86
19188.53 87
19189.84 105
19191.15 88
19192.46 98
19193.76 90
19195.07 88
19196.38 97
19197.69 87
19199.00 91
19200.31 89
19201.62 80
19202.93 84
19204.24 84
19205.55 79
19206.86 103
19208.17 117
19209.48 119
19210.79 89
19212.10 82
19213.41 75
19214.72 90
19216.03 94
19217.34 70
19218.65 80
19219.96 83
19221.27 90
19222.58 104
19223.89 88
19225.20 107
19226.52 84
19227.83 90
19229.14 87
19230.45 63
19231.76 64
19233.07 81
19234.38 87
19235.69 85
19237.00 83
19238.31 77
19239.62 81
19240.93 82
19242.25 90
19243.56 79
19244.87 79
19246.18 104
19247.49 78
19248.80 76
19250.11 88
19251.42 93
19252.74 75
19254.05 102
19255.36 82
19256.67 72
19257.98 97
19259.29 87
19260.61 82
19261.92 56
19263.23 71
19264.54 101
19265.85 94
19267.17 110
19268.48 97
19269.79 75
19271.10 72
19272.41 92
19273.73 83
19275.04 66
19276.35 77
19277.66 96
19278.98 70
19280.29 71
19281.60 98
19282.91 91
19284.23 90
19285.54 85
19286.85 94
19288.16 98
19289.48 94
19290.79 95
19292.10 97
19293.41 75
19294.73 77
19296.04 84
19297.35 84
19298.67 89
19299.98 93
19301.29 96
19302.61 80
19303.92 86
19305.23 86
19306.55 87
19307.86 95
19309.17 72
19310.49 104
19311.80 102
19313.11 80
19314.43 93
19315.74 85
19317.05 102
19318.37 91
19319.68 79
19320.99 101
19322.31 80
19323.62 74
19324.94 79
19326.25 100
19327.56 87
19328.88 93
19330.19 65
19331.51 73
19332.82 106
19334.14 90
19335.45 96
19336.76 88
19338.08 92
19339.39 81
19340.71 77
19342.02 95
19343.34 84
19344.65 85
19345.97 93
19347.28 97
19348.59 80
19349.91 83
19351.22 77
19352.54 77
19353.85 69
19355.17 74
19356.48 73
19357.80 91
19359.11 63
19360.43 77
19361.74 57
19363.06 88
19364.38 100
19365.69 103
19367.01 91
19368.32 79
19369.64 94
19370.95 71
19372.27 85
19373.58 82
19374.90 80
19376.21 72
19377.53 79
19378.85 90
19380.16 92
19381.48 68
19382.79 66
19384.11 73
19385.43 88
19386.74 82
19388.06 84
19389.37 64
19390.69 83
19392.01 89
19393.32 79
19394.64 88
19395.96 67
19397.27 93
19398.59 98
19399.91 83
19401.22 78
19402.54 71
19403.85 110
19405.17 102
19406.49 86
19407.80 100
19409.12 90
19410.44 101
19411.76 62
19413.07 70
19414.39 74
19415.71 89
19417.02 77
19418.34 93
19419.66 86
19420.98 81
19422.29 92
19423.61 96
19424.93 75
19426.24 91
19427.56 78
19428.88 98
19430.20 87
19431.51 84
19432.83 72
19434.15 90
19435.47 85
19436.79 73
19438.10 84
19439.42 94
19440.74 75
19442.06 73
19443.37 98
19444.69 94
19446.01 79
19447.33 95
19448.65 82
19449.97 81
19451.28 80
19452.60 98
19453.92 95
19455.24 85
19456.56 84
19457.88 70
19459.19 95
19460.51 102
19461.83 104
19463.15 107
19464.47 85
19465.79 89
19467.11 106
19468.42 91
19469.74 72
19471.06 81
19472.38 103
19473.70 82
19475.02 67
19476.34 75
19477.66 81
19478.98 70
19480.30 69
19481.62 68
19482.93 88
19484.25 91
19485.57 101
19486.89 91
19488.21 66
19489.53 89
19490.85 86
19492.17 96
19493.49 94
19494.81 90
19496.13 106
19497.45 98
19498.77 87
19500.09 86
19501.41 87
19502.73 94
19504.05 84
19505.37 90
19506.69 74
19508.01 66
19509.33 78
19510.65 110
19511.97 88
19513.29 99
19514.61 89
19515.93 71
19517.25 91
19518.57 74
19519.89 82
19521.21 86
19522.54 125
19523.86 97
19525.18 72
19526.50 79
19527.82 80
19529.14 94
19530.46 82
19531.78 80
19533.10 81
19534.42 89
19535.74 76
19537.07 71
19538.39 71
19539.71 120
19541.03 111
19542.35 81
19543.67 70
19544.99 86
19546.31 78
19547.64 79
19548.96 87
19550.28 90
19551.60 74
19552.92 82
19554.24 72
19555.57 61
19556.89 82
19558.21 94
19559.53 89
19560.85 75
19562.18 94
19563.50 92
19564.82 71
19566.14 69
19567.46 71
19568.79 85
19570.11 72
19571.43 92
19572.75 82
19574.08 86
19575.40 88
19576.72 85
19578.04 92
19579.37 74
19580.69 93
19582.01 89
19583.33 91
19584.66 88
19585.98 85
19587.30 75
19588.63 94
19589.95 90
19591.27 89
19592.59 85
19593.92 81
19595.24 97
19596.56 85
19597.89 73
19599.21 97
19600.53 88
19601.86 82
19603.18 69
19604.50 95
19605.83 83
19607.15 79
19608.47 73
19609.80 70
19611.12 75
19612.45 75
19613.77 76
19615.09 66
19616.42 74
19617.74 79
19619.06 74
19620.39 93
19621.71 99
19623.04 92
19624.36 101
19625.69 94
19627.01 84
19628.33 105
19629.66 103
19630.98 99
19632.31 68
19633.63 86
19634.96 82
19636.28 102
19637.60 99
19638.93 89
19640.25 88
19641.58 80
19642.90 69
19644.23 61
19645.55 63
19646.88 71
19648.20 70
19649.53 72
19650.85 73
19652.18 58
19653.50 64
19654.83 96
19656.15 75
19657.48 82
19658.80 107
19660.13 113
19661.45 100
19662.78 98
19664.11 78
19665.43 77
19666.76 76
19668.08 66
19669.41 93
19670.73 80
19672.06 69
19673.39 79
19674.71 82
19676.04 93
19677.36 83
19678.69 77
19680.01 93
19681.34 97
19682.67 69
19683.99 86
19685.32 88
19686.65 99
19687.97 82
19689.30 85
19690.62 96
19691.95 88
19693.28 86
19694.60 72
19695.93 100
19697.26 107
19698.58 78
19699.91 85
19701.24 76
19702.56 94
19703.89 79
19705.22 93
19706.54 104
19707.87 87
19709.20 79
19710.53 75
19711.85 95
19713.18 91
19714.51 95
19715.83 90
19717.16 79
19718.49 79
19719.82 91
19721.14 82
19722.47 71
19723.80 77
19725.13 72
19726.45 67
19727.78 61
19729.11 59
19730.44 79
19731.76 76
19733.09 83
19734.42 79
19735.75 91
19737.08 112
19738.40 68
19739.73 75
19741.06 91
19742.39 103
19743.72 83
19745.04 83
19746.37 85
19747.70 101
19749.03 111
19750.36 72
19751.69 72
19753.01 58
19754.34 79
19755.67 95
19757.00 94
19758.33 73
19759.66 104
19760.99 79
19762.31 75
19763.64 93
19764.97 75
19766.30 77
19767.63 81
19768.96 70
19770.29 85
19771.62 83
19772.95 100
19774.28 70
19775.60 81
19776.93 68
19778.26 78
19779.59 92
19780.92 83
19782.25 78
19783.58 75
19784.91 78
19786.24 66
19787.57 74
19788.90 72
19790.23 68
19791.56 92
19792.89 67
19794.22 65
19795.55 73
19796.88 94
19798.21 86
19799.54 90
19800.87 79
19802.20 61
19803.53 85
19804.86 82
19806.19 95
19807.52 79
19808.85 91
19810.18 85
19811.51 83
19812.84 73
19814.17 60
19815.50 84
19816.83 80
19818.16 73
19819.49 66
19820.83 50
19822.16 83
19823.49 79
19824.82 72
19826.15 78
19827.48 82
19828.81 70
19830.14 68
19831.47 75
19832.80 56
19834.14 75
19835.47 91
19836.80 84
19838.13 79
19839.46 86
19840.79 82
19842.12 102
19843.46 80
19844.79 79
19846.12 78
19847.45 86
19848.78 70
19850.11 56
19851.45 96
19852.78 84
19854.11 106
19855.44 76
19856.77 79
19858.11 95
19859.44 53
19860.77 86
19862.10 88
19863.43 74
19864.77 61
19866.10 75
19867.43 69
19868.76 80
19870.10 83
19871.43 84
19872.76 87
19874.09 76
19875.43 97
19876.76 96
19878.09 83
19879.42 84
19880.76 75
19882.09 93
19883.42 68
19884.75 74
19886.09 97
19887.42 92
19888.75 105
19890.09 96
19891.42 88
19892.75 79
19894.09 77
19895.42 87
19896.75 80
19898.09 99
19899.42 90
19900.75 81
19902.09 67
19903.42 91
19904.75 78
19906.09 56
19907.42 56
19908.75 81
19910.09 90
19911.42 85
19912.76 62
19914.09 76
19915.42 74
19916.76 77
19918.09 67
19919.43 69
19920.76 71
19922.09 91
19923.43 96
19924.76 78
19926.10 90
19927.43 64
19928.77 88
19930.10 86
19931.43 89
19932.77 71
19934.10 88
19935.44 71
19936.77 71
19938.11 88
19939.44 76
19940.78 92
19942.11 77
19943.45 91
19944.78 83
19946.12 75
19947.45 79
19948.79 85
19950.12 69
19951.46 91
19952.79 76
19954.13 71
19955.46 106
19956.80 102
19958.13 81
19959.47 77
19960.80 85
19962.14 100
19963.48 87
19964.81 80
19966.15 86
19967.48 90
19968.82 75
19970.15 73
19971.49 77
19972.83 63
19974.16 85
19975.50 74
19976.83 76
19978.17 81
19979.51 93
19980.84 87
19982.18 87
19983.51 83
19984.85 88
19986.19 103
19987.52 94
19988.86 76
19990.20 76
19991.53 84
19992.87 83
19994.21 91
19995.54 98
19996.88 82
19998.22 90
19999.55 67
20000.89 89
20002.23 72
20003.56 70
20004.90 88
20006.24 91
20007.57 64
20008.91 80
20010.25 91
20011.59 89
20012.92 64
20014.26 81
20015.60 77
20016.94 90
20018.27 96
20019.61 83
20020.95 79
20022.28 94
20023.62 109
20024.96 86
20026.30 81
20027.64 92
20028.97 102
20030.31 89
20031.65 81
20032.99 105
20034.32 81
20035.66 76
20037.00 73
20038.34 85
20039.68 75
20041.02 64
20042.35 87
20043.69 73
20045.03 94
20046.37 98
20047.71 99
20049.05 86
20050.38 90
20051.72 92
20053.06 89
20054.40 85
20055.74 90
20057.08 84
20058.42 72
20059.75 86
20061.09 69
20062.43 96
20063.77 91
20065.11 63
20066.45 95
20067.79 92
20069.13 83
20070.47 81
20071.81 88
20073.14 102
20074.48 110
20075.82 79
20077.16 76
20078.50 90
20079.84 88
20081.18 87
20082.52 81
20083.86 98
20085.20 81
20086.54 80
20087.88 71
20089.22 76
20090.56 78
20091.90 72
20093.24 75
20094.58 65
20095.92 76
20097.26 105
20098.60 66
20099.94 80
20101.28 83
20102.62 99
20103.96 83
20105.30 61
20106.64 60
20107.98 57
20109.32 75
20110.66 81
20112.00 66
20113.34 67
20114.68 63
20116.02 77
20117.36 92
20118.71 123
20120.05 83
20121.39 88
20122.73 81
20124.07 95
20125.41 93
20126.75 93
20128.09 91
20129.43 89
20130.77 92
20132.12 72
20133.46 90
20134.80 88
20136.14 90
20137.48 97
20138.82 86
20140.16 71
20141.51 78
20142.85 96
20144.19 91
20145.53 91
