# Supplementary material for: MALDI-TOF MS typing enables the classification of brewing yeasts of the genus Saccharomyces to major beer styles
Source: PLoS One. 2017 Aug 9;12(8):e0181694. doi: 10.1371/journal.pone.0181694 (PMC5549903; doi:10.1371/journal.pone.0181694)
Supplement: S4 File — The directory includes 90 raw files and was zipped to “.zip”; the folder has three strains with 30 spectra per strain; S1 Text explains the raw files with an example and Table 1 represents the yeast strains used within the experiment. (ZIP) [file pone.0181694.s007.zip › 10-12/30259-308-OG-Alt-Alt-YPG-18h-E-E_2015-07-23_2_0_B8_1.dat]

2000.14 4307
2000.56 4161
2000.98 4254
2001.40 4198
2001.83 4380
2002.25 3981
2002.67 3824
2003.09 3762
2003.51 3839
2003.93 3888
2004.36 3855
2004.78 3698
2005.20 3775
2005.62 3602
2006.05 3572
2006.47 3885
2006.89 3791
2007.31 3986
2007.73 4073
2008.16 4100
2008.58 4074
2009.00 4391
2009.42 4410
2009.85 4443
2010.27 4153
2010.69 3770
2011.12 3916
2011.54 3659
2011.96 3799
2012.38 3595
2012.81 3432
2013.23 3649
2013.65 3670
2014.08 3801
2014.50 3602
2014.92 3670
2015.35 3732
2015.77 3862
2016.19 3971
2016.62 3816
2017.04 3951
2017.46 3803
2017.89 3961
2018.31 4085
2018.73 3865
2019.16 3668
2019.58 3912
2020.00 4130
2020.43 3944
2020.85 3952
2021.27 3861
2021.70 3723
2022.12 3630
2022.55 3716
2022.97 3653
2023.39 3578
2023.82 3552
2024.24 3449
2024.67 3634
2025.09 3380
2025.52 3576
2025.94 3525
2026.36 3232
2026.79 3097
2027.21 3389
2027.64 3133
2028.06 3357
2028.49 3332
2028.91 3395
2029.34 3553
2029.76 3697
2030.19 3580
2030.61 3433
2031.03 3516
2031.46 3517
2031.88 3597
2032.31 3489
2032.73 3423
2033.16 3486
2033.58 3668
2034.01 3500
2034.44 3679
2034.86 3911
2035.29 3863
2035.71 3855
2036.14 3762
2036.56 3858
2036.99 3808
2037.41 3765
2037.84 4059
2038.26 4007
2038.69 4082
2039.12 4110
2039.54 4172
2039.97 4178
2040.39 4128
2040.82 4129
2041.24 3949
2041.67 3663
2042.10 4023
2042.52 3763
2042.95 3734
2043.37 3817
2043.80 3522
2044.23 3590
2044.65 3485
2045.08 3626
2045.51 3768
2045.93 3599
2046.36 3305
2046.79 3649
2047.21 3464
2047.64 3598
2048.07 3819
2048.49 3718
2048.92 3516
2049.35 3430
2049.77 3698
2050.20 3578
2050.63 3418
2051.05 3704
2051.48 3560
2051.91 3619
2052.33 3478
2052.76 3258
2053.19 3176
2053.62 3292
2054.04 3386
2054.47 3587
2054.90 3458
2055.32 3440
2055.75 3352
2056.18 3035
2056.61 3174
2057.03 3464
2057.46 3353
2057.89 3346
2058.32 3513
2058.75 3608
2059.17 3596
2059.60 3384
2060.03 3288
2060.46 3420
2060.88 3597
2061.31 3589
2061.74 3629
2062.17 3494
2062.60 3821
2063.02 3715
2063.45 3660
2063.88 3827
2064.31 4201
2064.74 4091
2065.17 3947
2065.59 3707
2066.02 4040
2066.45 4218
2066.88 4342
2067.31 3901
2067.74 4033
2068.17 4134
2068.60 3800
2069.02 3841
2069.45 3704
2069.88 3689
2070.31 3830
2070.74 3780
2071.17 3964
2071.60 3863
2072.03 3651
2072.46 3561
2072.89 3689
2073.31 3647
2073.74 3592
2074.17 3521
2074.60 3783
2075.03 3792
2075.46 3812
2075.89 3806
2076.32 3823
2076.75 3938
2077.18 3634
2077.61 3981
2078.04 4155
2078.47 4162
2078.90 4257
2079.33 4455
2079.76 4386
2080.19 4566
2080.62 4522
2081.05 4545
2081.48 4370
2081.91 3932
2082.34 4140
2082.77 4047
2083.20 4096
2083.63 3772
2084.06 3727
2084.49 3721
2084.92 3902
2085.35 3836
2085.78 3776
2086.21 3850
2086.64 3561
2087.07 3617
2087.50 3665
2087.94 3473
2088.37 3357
2088.80 3449
2089.23 3502
2089.66 3492
2090.09 3536
2090.52 3445
2090.95 3423
2091.38 3674
2091.81 3749
2092.25 3736
2092.68 3631
2093.11 3755
2093.54 3679
2093.97 3832
2094.40 3797
2094.83 3590
2095.27 3393
2095.70 3410
2096.13 3401
2096.56 3367
2096.99 3423
2097.42 3572
2097.86 3334
2098.29 3163
2098.72 3285
2099.15 3193
2099.58 3154
2100.01 3430
2100.45 3421
2100.88 3412
2101.31 3374
2101.74 3515
2102.18 3433
2102.61 3441
2103.04 3242
2103.47 3284
2103.90 3476
2104.34 3640
2104.77 3743
2105.20 3590
2105.63 3488
2106.07 3652
2106.50 3639
2106.93 3637
2107.37 3555
2107.80 3981
2108.23 3676
2108.66 3967
2109.10 3723
2109.53 3810
2109.96 4024
2110.40 3690
2110.83 3525
2111.26 3848
2111.70 3523
2112.13 3206
2112.56 3479
2113.00 3589
2113.43 3528
2113.86 3481
2114.30 3131
2114.73 3270
2115.16 3428
2115.60 3441
2116.03 3494
2116.46 3298
2116.90 3469
2117.33 3485
2117.77 3265
2118.20 3588
2118.63 3571
2119.07 3641
2119.50 3334
2119.94 3337
2120.37 3442
2120.80 3396
2121.24 2962
2121.67 3153
2122.11 3576
2122.54 3482
2122.97 3354
2123.41 3535
2123.84 3491
2124.28 3449
2124.71 3424
2125.15 3583
2125.58 3358
2126.02 3482
2126.45 3347
2126.89 3316
2127.32 3352
2127.76 3435
2128.19 3313
2128.63 3464
2129.06 3632
2129.50 3673
2129.93 3780
2130.37 3841
2130.80 4147
2131.24 4471
2131.67 4106
2132.11 4109
2132.54 4280
2132.98 4331
2133.41 4066
2133.85 4112
2134.28 4056
2134.72 3947
2135.16 4307
2135.59 3959
2136.03 3970
2136.46 4278
2136.90 4048
2137.33 4063
2137.77 3873
2138.21 4096
2138.64 3978
2139.08 3991
2139.51 3593
2139.95 3626
2140.39 3448
2140.82 3638
2141.26 3674
2141.69 3273
2142.13 3379
2142.57 3594
2143.00 3474
2143.44 3327
2143.88 3391
2144.31 3429
2144.75 3467
2145.19 3420
2145.62 3353
2146.06 3530
2146.50 3683
2146.93 3890
2147.37 3966
2147.81 4260
2148.24 4255
2148.68 4450
2149.12 4754
2149.56 4900
2149.99 5070
2150.43 5143
2150.87 5314
2151.30 5070
2151.74 4916
2152.18 4691
2152.62 4441
2153.05 4286
2153.49 4254
2153.93 4290
2154.37 4208
2154.80 3970
2155.24 3911
2155.68 3751
2156.12 3673
2156.55 3845
2156.99 3755
2157.43 3696
2157.87 3452
2158.31 3579
2158.74 3861
2159.18 3524
2159.62 3420
2160.06 3811
2160.50 3743
2160.93 3619
2161.37 3526
2161.81 3710
2162.25 3678
2162.69 3601
2163.13 3754
2163.57 3636
2164.00 3772
2164.44 3665
2164.88 3654
2165.32 3476
2165.76 3663
2166.20 3629
2166.64 3712
2167.07 3644
2167.51 3901
2167.95 3847
2168.39 3714
2168.83 4152
2169.27 4102
2169.71 3801
2170.15 3596
2170.59 3916
2171.03 4055
2171.47 4246
2171.91 4180
2172.34 4355
2172.78 4547
2173.22 4528
2173.66 4607
2174.10 4656
2174.54 4726
2174.98 4607
2175.42 4654
2175.86 4598
2176.30 4601
2176.74 4805
2177.18 4793
2177.62 4593
2178.06 4358
2178.50 4308
2178.94 4274
2179.38 4352
2179.82 4008
2180.26 3687
2180.70 3703
2181.14 3788
2181.58 3781
2182.02 3759
2182.46 3543
2182.90 3563
2183.34 3846
2183.78 3705
2184.22 3563
2184.67 3457
2185.11 3546
2185.55 3405
2185.99 3591
2186.43 3784
2186.87 3642
2187.31 3762
2187.75 4121
2188.19 4058
2188.63 4278
2189.07 4395
2189.52 4598
2189.96 4547
2190.40 4313
2190.84 4147
2191.28 4253
2191.72 3698
2192.16 3563
2192.60 4145
2193.05 4177
2193.49 4068
2193.93 4006
2194.37 4117
2194.81 4065
2195.25 3949
2195.70 3671
2196.14 3985
2196.58 4208
2197.02 4394
2197.46 4316
2197.91 4143
2198.35 4112
2198.79 3959
2199.23 3774
2199.67 3880
2200.12 3894
2200.56 3784
2201.00 4065
2201.44 3825
2201.89 3653
2202.33 3666
2202.77 3712
2203.21 3471
2203.66 3624
2204.10 3715
2204.54 3701
2204.98 3870
2205.43 3910
2205.87 3879
2206.31 3781
2206.75 3851
2207.20 4066
2207.64 4161
2208.08 4005
2208.53 4046
2208.97 4102
2209.41 3939
2209.86 4097
2210.30 4319
2210.74 4045
2211.19 4048
2211.63 3896
2212.07 3925
2212.52 3800
2212.96 3727
2213.40 3742
2213.85 3760
2214.29 3801
2214.73 3476
2215.18 3673
2215.62 3428
2216.06 3547
2216.51 3482
2216.95 3305
2217.40 3334
2217.84 3289
2218.28 3646
2218.73 3572
2219.17 3548
2219.62 3374
2220.06 3549
2220.51 3404
2220.95 3398
2221.39 3556
2221.84 3653
2222.28 3621
2222.73 3677
2223.17 3759
2223.62 3757
2224.06 4151
2224.51 3997
2224.95 4127
2225.39 4344
2225.84 4638
2226.28 4554
2226.73 4311
2227.17 4471
2227.62 4103
2228.06 4428
2228.51 4435
2228.95 4347
2229.40 4218
2229.84 4095
2230.29 4024
2230.73 4106
2231.18 4167
2231.63 4334
2232.07 4186
2232.52 4306
2232.96 4271
2233.41 4261
2233.85 4034
2234.30 4036
2234.74 3817
2235.19 4173
2235.64 4011
2236.08 4047
2236.53 4558
2236.97 4028
2237.42 4318
2237.87 4354
2238.31 4098
2238.76 4118
2239.20 4349
2239.65 4292
2240.10 3993
2240.54 3706
2240.99 3899
2241.43 3761
2241.88 3582
2242.33 3715
2242.77 3423
2243.22 3521
2243.67 3680
2244.11 3407
2244.56 3479
2245.01 3408
2245.45 3275
2245.90 3332
2246.35 3725
2246.79 3580
2247.24 3631
2247.69 3505
2248.13 3362
2248.58 3434
2249.03 3509
2249.48 3440
2249.92 3462
2250.37 3672
2250.82 3534
2251.27 3701
2251.71 3364
2252.16 3241
2252.61 3431
2253.05 3335
2253.50 3518
2253.95 3315
2254.40 3353
2254.85 3389
2255.29 3335
2255.74 3369
2256.19 3457
2256.64 3513
2257.08 3269
2257.53 3381
2257.98 3452
2258.43 3468
2258.88 3300
2259.32 3253
2259.77 3254
2260.22 3325
2260.67 3557
2261.12 4035
2261.57 4076
2262.01 4127
2262.46 3893
2262.91 4066
2263.36 4356
2263.81 4239
2264.26 4255
2264.71 4301
2265.15 4360
2265.60 4452
2266.05 4577
2266.50 4396
2266.95 4720
2267.40 4652
2267.85 4532
2268.30 4531
2268.75 4625
2269.19 4619
2269.64 4739
2270.09 4651
2270.54 4636
2270.99 4553
2271.44 4429
2271.89 4112
2272.34 4376
2272.79 4255
2273.24 4073
2273.69 3747
2274.14 3704
2274.59 3702
2275.04 3717
2275.49 3858
2275.94 3570
2276.39 3790
2276.84 3818
2277.29 3506
2277.74 3704
2278.19 3618
2278.64 3644
2279.09 3751
2279.54 3872
2279.99 3831
2280.44 4026
2280.89 3876
2281.34 3993
2281.79 4041
2282.24 3899
2282.69 3639
2283.14 3771
2283.59 3846
2284.04 4085
2284.49 3988
2284.94 4078
2285.39 3924
2285.84 3796
2286.29 4050
2286.74 4131
2287.19 4284
2287.65 4688
2288.10 4993
2288.55 5457
2289.00 6022
2289.45 6584
2289.90 6777
2290.35 7201
2290.80 7494
2291.25 7732
2291.71 7844
2292.16 7421
2292.61 7489
2293.06 7263
2293.51 6687
2293.96 6210
2294.41 6389
2294.87 5960
2295.32 5347
2295.77 5099
2296.22 4938
2296.67 5010
2297.12 4721
2297.58 4571
2298.03 4291
2298.48 4056
2298.93 4088
2299.38 4236
2299.84 3895
2300.29 3643
2300.74 3771
2301.19 3744
2301.65 3750
2302.10 3662
2302.55 3692
2303.00 3600
2303.46 3553
2303.91 3569
2304.36 3672
2304.81 3640
2305.27 3709
2305.72 4058
2306.17 3702
2306.62 3858
2307.08 3838
2307.53 3950
2307.98 4293
2308.44 4210
2308.89 4185
2309.34 4377
2309.79 4220
2310.25 4362
2310.70 4228
2311.15 4332
2311.61 4448
2312.06 4175
2312.51 4244
2312.97 4090
2313.42 3901
2313.87 3971
2314.33 4243
2314.78 4007
2315.24 4205
2315.69 3934
2316.14 3788
2316.60 3722
2317.05 3807
2317.50 3969
2317.96 4089
2318.41 4243
2318.87 4066
2319.32 4114
2319.77 3895
2320.23 3787
2320.68 3858
2321.14 4035
2321.59 4285
2322.05 4299
2322.50 3899
2322.95 4212
2323.41 4181
2323.86 4272
2324.32 4449
2324.77 4121
2325.23 4142
2325.68 4164
2326.14 4360
2326.59 4153
2327.05 4305
2327.50 4115
2327.96 4302
2328.41 4444
2328.86 4486
2329.32 4539
2329.78 4504
2330.23 4557
2330.69 4718
2331.14 4889
2331.60 4496
2332.05 4574
2332.51 4410
2332.96 4362
2333.42 4083
2333.87 3888
2334.33 3862
2334.78 3955
2335.24 3966
2335.69 4016
2336.15 4192
2336.61 4157
2337.06 3982
2337.52 4208
2337.97 4308
2338.43 4472
2338.89 4546
2339.34 4441
2339.80 4797
2340.25 4935
2340.71 4693
2341.17 4638
2341.62 4514
2342.08 4646
2342.53 4557
2342.99 4423
2343.45 4406
2343.90 4293
2344.36 4189
2344.82 4483
2345.27 4344
2345.73 4210
2346.19 4373
2346.64 4303
2347.10 4280
2347.56 4011
2348.01 4139
2348.47 4207
2348.93 4201
2349.38 4048
2349.84 3919
2350.30 4067
2350.76 4104
2351.21 3952
2351.67 3703
2352.13 3726
2352.58 3610
2353.04 3796
2353.50 3925
2353.96 3801
2354.41 4036
2354.87 3847
2355.33 3717
2355.79 3715
2356.24 3852
2356.70 3891
2357.16 3791
2357.62 3815
2358.08 3773
2358.53 3755
2358.99 3870
2359.45 3771
2359.91 3967
2360.37 3982
2360.82 3749
2361.28 3946
2361.74 3935
2362.20 3756
2362.66 3971
2363.11 4031
2363.57 4014
2364.03 3982
2364.49 4201
2364.95 4265
2365.41 3977
2365.86 4075
2366.32 4068
2366.78 4590
2367.24 4257
2367.70 4254
2368.16 4355
2368.62 4336
2369.08 4464
2369.54 4010
2369.99 3889
2370.45 4126
2370.91 4153
2371.37 4013
2371.83 4077
2372.29 4136
2372.75 3993
2373.21 3811
2373.67 3792
2374.13 4031
2374.59 4142
2375.05 4361
2375.51 4327
2375.96 4060
2376.42 3995
2376.88 3866
2377.34 3959
2377.80 3987
2378.26 4194
2378.72 4130
2379.18 4206
2379.64 4346
2380.10 4163
2380.56 3989
2381.02 4297
2381.48 4207
2381.94 3882
2382.40 4156
2382.86 4291
2383.32 4019
2383.78 3808
2384.24 4092
2384.70 4226
2385.17 3926
2385.63 3624
2386.09 3783
2386.55 3923
2387.01 4048
2387.47 3722
2387.93 3688
2388.39 3856
2388.85 3762
2389.31 3702
2389.77 3672
2390.23 3577
2390.69 3669
2391.15 3932
2391.62 3859
2392.08 3700
2392.54 3839
2393.00 3589
2393.46 3636
2393.92 3720
2394.38 3548
2394.84 3467
2395.31 3547
2395.77 3562
2396.23 3508
2396.69 3351
2397.15 3588
2397.61 3594
2398.08 3431
2398.54 3271
2399.00 3355
2399.46 3490
2399.92 3472
2400.38 3344
2400.85 3457
2401.31 3622
2401.77 3398
2402.23 3761
2402.69 3707
2403.16 3789
2403.62 3627
2404.08 3591
2404.54 3840
2405.01 3832
2405.47 3779
2405.93 4031
2406.39 3899
2406.86 3833
2407.32 3983
2407.78 3994
2408.24 3788
2408.71 3573
2409.17 3816
2409.63 3684
2410.09 3463
2410.56 3456
2411.02 3469
2411.48 3568
2411.95 3605
2412.41 3423
2412.87 3542
2413.34 3557
2413.80 3604
2414.26 3613
2414.73 3918
2415.19 4172
2415.65 4012
2416.12 4136
2416.58 4169
2417.04 4189
2417.51 4211
2417.97 4588
2418.43 4606
2418.90 4802
2419.36 4713
2419.82 4889
2420.29 4759
2420.75 4580
2421.22 4401
2421.68 4689
2422.14 4599
2422.61 4377
2423.07 4342
2423.54 4345
2424.00 4018
2424.47 4078
2424.93 3864
2425.39 4108
2425.86 4004
2426.32 3983
2426.79 3869
2427.25 3777
2427.72 3937
2428.18 3930
2428.65 3695
2429.11 3794
2429.57 3723
2430.04 3746
2430.50 3784
2430.97 3900
2431.43 3730
2431.90 3820
2432.36 3996
2432.83 4031
2433.29 4058
2433.76 4154
2434.22 4072
2434.69 4067
2435.15 4075
2435.62 4268
2436.09 4222
2436.55 4133
2437.02 4291
2437.48 4344
2437.95 4478
2438.41 4535
2438.88 4861
2439.34 5273
2439.81 5100
2440.28 5640
2440.74 5779
2441.21 5368
2441.67 5222
2442.14 5278
2442.60 4868
2443.07 4470
2443.54 4252
2444.00 4128
2444.47 4041
2444.94 4126
2445.40 4129
2445.87 3567
2446.33 3653
2446.80 3870
2447.27 3491
2447.73 3292
2448.20 3446
2448.67 3460
2449.13 3443
2449.60 3461
2450.07 3481
2450.53 3560
2451.00 3352
2451.47 3379
2451.93 3345
2452.40 3569
2452.87 3445
2453.33 3384
2453.80 3543
2454.27 3339
2454.74 3602
2455.20 3747
2455.67 3565
2456.14 3502
2456.60 3534
2457.07 3659
2457.54 3746
2458.01 3626
2458.47 3678
2458.94 3630
2459.41 3698
2459.88 3554
2460.34 3545
2460.81 3546
2461.28 3683
2461.75 3650
2462.21 3598
2462.68 3491
2463.15 3412
2463.62 3516
2464.09 3519
2464.55 3436
2465.02 3341
2465.49 3626
2465.96 3835
2466.43 3824
2466.90 4013
2467.36 3840
2467.83 3571
2468.30 3859
2468.77 3968
2469.24 3782
2469.71 3676
2470.17 3483
2470.64 3858
2471.11 3738
2471.58 3713
2472.05 3388
2472.52 3175
2472.99 3251
2473.46 3391
2473.93 3281
2474.39 3210
2474.86 3323
2475.33 3606
2475.80 3318
2476.27 3345
2476.74 3516
2477.21 3650
2477.68 3577
2478.15 3770
2478.62 3867
2479.09 4177
2479.56 4055
2480.03 4424
2480.49 4256
2480.96 3917
2481.43 3930
2481.90 4071
2482.37 3943
2482.84 4103
2483.31 3839
2483.78 3577
2484.25 3855
2484.72 3461
2485.19 3762
2485.66 3814
2486.13 3493
2486.60 3318
2487.07 3402
2487.54 3373
2488.01 3384
2488.48 3534
2488.95 3442
2489.43 3507
2489.90 3502
2490.37 3680
2490.84 3638
2491.31 3679
2491.78 3865
2492.25 3629
2492.72 3800
2493.19 3887
2493.66 3765
2494.13 3632
2494.60 4017
2495.07 4147
2495.54 4100
2496.02 4080
2496.49 4012
2496.96 3946
2497.43 3881
2497.90 3717
2498.37 3870
2498.84 3562
2499.31 3256
2499.79 3456
2500.26 3239
2500.73 3364
2501.20 3394
2501.67 3370
2502.14 3175
2502.61 3424
2503.09 3233
2503.56 3353
2504.03 3467
2504.50 3517
2504.97 3547
2505.45 3558
2505.92 3719
2506.39 3676
2506.86 4152
2507.33 4258
2507.81 4462
2508.28 4677
2508.75 4522
2509.22 4739
2509.69 4699
2510.17 4548
2510.64 4429
2511.11 4438
2511.58 4395
2512.06 4352
2512.53 4425
2513.00 4203
2513.47 4056
2513.95 3920
2514.42 4104
2514.89 3774
2515.37 3793
2515.84 3814
2516.31 3925
2516.78 3831
2517.26 3708
2517.73 3790
2518.20 3881
2518.68 3869
2519.15 4074
2519.62 3683
2520.10 3576
2520.57 3556
2521.04 3436
2521.52 3673
2521.99 3512
2522.46 3603
2522.94 3649
2523.41 3550
2523.89 3316
2524.36 3526
2524.83 3344
2525.31 3242
2525.78 3507
2526.25 3633
2526.73 3626
2527.20 3362
2527.68 3593
2528.15 3591
2528.62 3464
2529.10 3556
2529.57 3361
2530.05 3516
2530.52 3657
2531.00 3687
2531.47 3623
2531.94 3577
2532.42 3726
2532.89 3788
2533.37 3585
2533.84 3765
2534.32 3712
2534.79 3613
2535.27 3679
2535.74 3680
2536.22 3465
2536.69 3695
2537.17 3474
2537.64 3552
2538.12 3481
2538.59 3602
2539.07 3817
2539.54 3400
2540.02 3437
2540.49 3728
2540.97 3756
2541.44 3748
2541.92 3760
2542.39 3619
2542.87 3735
2543.34 3756
2543.82 3683
2544.29 3684
2544.77 3839
2545.25 3721
2545.72 4105
2546.20 4114
2546.67 4242
2547.15 4516
2547.62 4865
2548.10 4801
2548.58 4762
2549.05 4820
2549.53 4994
2550.00 4957
2550.48 4884
2550.96 4735
2551.43 4557
2551.91 4579
2552.39 4638
2552.86 4921
2553.34 4873
2553.82 4848
2554.29 5047
2554.77 4823
2555.24 5254
2555.72 5282
2556.20 4822
2556.67 4871
2557.15 4754
2557.63 4470
2558.11 4302
2558.58 4337
2559.06 3958
2559.54 3853
2560.01 3966
2560.49 3962
2560.97 3748
2561.44 3533
2561.92 3553
2562.40 3433
2562.88 3478
2563.35 3389
2563.83 3453
2564.31 3272
2564.79 3383
2565.26 3486
2565.74 3400
2566.22 3454
2566.70 3458
2567.17 3389
2567.65 3395
2568.13 3373
2568.61 3227
2569.09 3234
2569.56 3158
2570.04 3218
2570.52 3327
2571.00 3458
2571.48 3158
2571.95 3336
2572.43 3665
2572.91 3468
2573.39 3173
2573.87 3286
2574.35 3517
2574.82 3410
2575.30 3302
2575.78 3312
2576.26 3457
2576.74 3401
2577.22 3361
2577.70 3376
2578.17 3391
2578.65 3492
2579.13 3506
2579.61 3547
2580.09 3320
2580.57 3110
2581.05 3163
2581.53 3240
2582.01 3184
2582.48 3407
2582.96 3180
2583.44 3414
2583.92 3520
2584.40 3455
2584.88 3338
2585.36 3561
2585.84 3413
2586.32 3320
2586.80 3418
2587.28 3440
2587.76 3379
2588.24 3530
2588.72 3747
2589.20 3376
2589.68 3444
2590.16 3533
2590.64 3481
2591.12 3400
2591.60 3547
2592.08 3697
2592.56 3707
2593.04 3764
2593.52 3762
2594.00 3600
2594.48 3562
2594.96 3646
2595.44 3510
2595.92 3601
2596.40 3743
2596.88 3626
2597.36 3545
2597.84 3643
2598.32 3441
2598.80 3285
2599.28 3397
2599.76 3738
2600.24 3502
2600.72 3354
2601.21 3277
2601.69 3383
2602.17 3592
2602.65 3576
2603.13 3343
2603.61 3172
2604.09 3189
2604.57 3155
2605.05 3322
2605.54 3460
2606.02 3575
2606.50 3372
2606.98 3568
2607.46 3667
2607.94 3726
2608.42 3500
2608.91 3845
2609.39 4149
2609.87 4138
2610.35 4042
2610.83 4060
2611.31 3991
2611.80 3737
2612.28 3741
2612.76 3919
2613.24 3840
2613.72 3748
2614.21 3616
2614.69 3569
2615.17 3689
2615.65 3627
2616.13 3675
2616.62 3607
2617.10 3540
2617.58 3501
2618.06 3636
2618.55 3756
2619.03 3634
2619.51 3467
2619.99 3403
2620.48 3568
2620.96 3633
2621.44 3859
2621.92 3809
2622.41 3653
2622.89 3782
2623.37 3665
2623.86 3726
2624.34 3392
2624.82 3682
2625.31 3520
2625.79 3414
2626.27 3458
2626.75 3310
2627.24 3334
2627.72 3293
2628.20 3206
2628.69 3442
2629.17 3612
2629.66 3473
2630.14 3443
2630.62 3375
2631.11 3261
2631.59 3420
2632.07 3619
2632.56 3526
2633.04 3560
2633.52 3578
2634.01 3538
2634.49 3552
2634.98 3466
2635.46 3419
2635.94 3536
2636.43 3602
2636.91 3533
2637.40 3281
2637.88 3547
2638.37 3716
2638.85 3492
2639.33 3384
2639.82 3636
2640.30 3723
2640.79 3812
2641.27 3770
2641.76 3702
2642.24 3811
2642.73 3818
2643.21 3700
2643.70 3704
2644.18 3617
2644.67 3719
2645.15 3594
2645.64 3369
2646.12 3451
2646.61 3602
2647.09 3726
2647.58 3522
2648.06 3413
2648.55 3375
2649.03 3328
2649.52 3281
2650.00 3376
2650.49 3433
2650.97 3481
2651.46 3398
2651.94 3633
2652.43 3395
2652.92 3224
2653.40 3390
2653.89 3228
2654.37 3325
2654.86 3363
2655.34 3378
2655.83 3486
2656.32 3325
2656.80 3307
2657.29 3493
2657.77 3425
2658.26 3339
2658.75 3311
2659.23 3215
2659.72 3295
2660.21 3228
2660.69 3289
2661.18 3130
2661.66 2930
2662.15 3297
2662.64 3170
2663.12 3097
2663.61 3130
2664.10 3139
2664.58 3332
2665.07 3459
2665.56 3547
2666.04 3598
2666.53 3399
2667.02 3423
2667.50 3443
2667.99 3584
2668.48 3568
2668.97 3351
2669.45 3367
2669.94 3377
2670.43 3360
2670.91 3335
2671.40 3593
2671.89 3805
2672.38 3610
2672.86 3750
2673.35 3727
2673.84 3748
2674.33 4002
2674.81 4020
2675.30 3977
2675.79 4133
2676.28 4376
2676.77 4089
2677.25 4092
2677.74 4143
2678.23 4297
2678.72 4153
2679.21 3962
2679.69 4063
2680.18 4151
2680.67 4256
2681.16 4155
2681.65 4602
2682.13 4734
2682.62 4754
2683.11 4545
2683.60 4488
2684.09 4550
2684.58 4342
2685.07 4552
2685.55 4638
2686.04 4482
2686.53 4415
2687.02 4029
2687.51 4024
2688.00 3632
2688.49 3374
2688.98 3525
2689.46 3516
2689.95 3580
2690.44 3612
2690.93 3415
2691.42 3489
2691.91 3465
2692.40 3303
2692.89 3266
2693.38 3554
2693.87 3556
2694.36 3512
2694.85 3501
2695.34 3614
2695.83 3767
2696.31 3583
2696.80 3487
2697.29 3257
2697.78 3463
2698.27 3628
2698.76 3646
2699.25 3827
2699.74 3827
2700.23 3684
2700.72 3975
2701.21 4022
2701.70 3951
2702.19 4085
2702.68 3942
2703.17 3757
2703.66 3716
2704.15 3542
2704.64 3416
2705.13 3468
2705.63 3538
2706.12 3462
2706.61 3243
2707.10 3318
2707.59 3337
2708.08 3441
2708.57 3432
2709.06 3127
2709.55 3346
2710.04 3524
2710.53 3178
2711.02 3256
2711.51 3437
2712.01 3327
2712.50 3121
2712.99 3361
2713.48 3248
2713.97 3475
2714.46 3363
2714.95 3324
2715.44 3193
2715.93 3210
2716.43 3268
2716.92 3149
2717.41 3311
2717.90 3163
2718.39 3305
2718.88 3361
2719.38 3294
2719.87 3347
2720.36 3466
2720.85 3670
2721.34 3705
2721.83 3492
2722.33 3715
2722.82 3604
2723.31 3583
2723.80 3859
2724.30 3773
2724.79 3545
2725.28 3465
2725.77 3191
2726.26 3224
2726.76 3346
2727.25 3162
2727.74 3459
2728.23 3309
2728.73 3441
2729.22 3539
2729.71 3480
2730.20 3245
2730.70 3499
2731.19 3758
2731.68 3697
2732.18 3624
2732.67 3745
2733.16 3826
2733.65 3643
2734.15 3551
2734.64 3639
2735.13 3853
2735.63 3797
2736.12 3752
2736.61 3680
2737.11 3532
2737.60 3695
2738.09 3343
2738.59 3492
2739.08 3649
2739.57 3708
2740.07 3375
2740.56 3496
2741.05 3308
2741.55 3457
2742.04 3282
2742.54 3197
2743.03 3094
2743.52 3276
2744.02 3133
2744.51 3249
2745.00 3114
2745.50 3207
2745.99 3209
2746.49 3086
2746.98 3199
2747.48 3341
2747.97 3175
2748.46 3106
2748.96 3252
2749.45 3339
2749.95 3183
2750.44 3322
2750.94 3201
2751.43 3199
2751.93 3122
2752.42 3163
2752.91 3195
2753.41 3399
2753.90 3283
2754.40 3208
2754.89 3305
2755.39 3536
2755.88 3829
2756.38 3516
2756.87 3611
2757.37 3655
2757.86 3573
2758.36 3482
2758.85 3523
2759.35 3540
2759.85 3374
2760.34 3499
2760.84 3524
2761.33 3367
2761.83 3447
2762.32 3289
2762.82 3306
2763.31 3254
2763.81 3227
2764.31 3127
2764.80 3307
2765.30 3147
2765.79 3408
2766.29 3342
2766.78 3364
2767.28 3294
2767.78 3245
2768.27 3372
2768.77 3315
2769.27 3603
2769.76 3532
2770.26 3434
2770.75 3336
2771.25 3285
2771.75 3506
2772.24 3568
2772.74 3453
2773.24 3754
2773.73 3710
2774.23 3684
2774.73 3900
2775.22 3777
2775.72 3737
2776.22 3887
2776.71 3689
2777.21 3785
2777.71 3781
2778.20 3764
2778.70 3752
2779.20 3577
2779.70 3580
2780.19 3691
2780.69 3783
2781.19 3599
2781.68 3497
2782.18 3380
2782.68 3550
2783.18 3549
2783.67 3520
2784.17 3537
2784.67 3568
2785.17 3392
2785.66 3424
2786.16 3369
2786.66 3527
2787.16 3648
2787.66 3305
2788.15 3261
2788.65 3483
2789.15 3341
2789.65 3260
2790.14 3072
2790.64 2964
2791.14 3192
2791.64 3060
2792.14 3462
2792.64 3379
2793.13 3548
2793.63 3876
2794.13 3744
2794.63 3856
2795.13 4004
2795.63 4120
2796.12 4513
2796.62 4464
2797.12 4690
2797.62 4686
2798.12 4695
2798.62 4758
2799.12 4877
2799.62 4696
2800.12 4567
2800.61 4565
2801.11 4257
2801.61 4063
2802.11 4319
2802.61 4180
2803.11 4181
2803.61 4177
2804.11 4313
2804.61 4574
2805.11 5075
2805.61 5291
2806.11 5530
2806.61 5886
2807.11 6185
2807.60 6241
2808.10 6575
2808.60 6665
2809.10 6860
2809.60 6709
2810.10 6398
2810.60 6407
2811.10 5901
2811.60 5493
2812.10 5253
2812.60 4713
2813.10 4550
2813.60 4288
2814.10 4032
2814.60 3967
2815.10 3898
2815.60 3809
2816.10 3884
2816.61 4079
2817.11 4020
2817.61 4217
2818.11 4235
2818.61 4335
2819.11 4541
2819.61 4621
2820.11 4584
2820.61 4457
2821.11 4427
2821.61 4655
2822.11 4336
2822.61 4140
2823.11 4005
2823.62 3833
2824.12 3658
2824.62 3583
2825.12 3660
2825.62 3860
2826.12 3374
2826.62 3644
2827.12 3595
2827.63 3503
2828.13 3730
2828.63 3330
2829.13 3385
2829.63 3310
2830.13 3380
2830.63 3558
2831.14 3360
2831.64 3467
2832.14 3254
2832.64 3133
2833.14 3401
2833.65 3519
2834.15 3590
2834.65 3503
2835.15 3557
2835.65 3616
2836.16 3581
2836.66 3474
2837.16 3565
2837.66 3688
2838.16 3582
2838.67 3614
2839.17 3618
2839.67 3551
2840.17 3659
2840.68 3545
2841.18 3291
2841.68 3377
2842.19 3443
2842.69 3692
2843.19 3738
2843.69 3603
2844.20 3702
2844.70 3693
2845.20 3509
2845.71 3684
2846.21 3868
2846.71 3816
2847.21 3755
2847.72 4211
2848.22 4234
2848.72 4126
2849.23 4135
2849.73 3939
2850.23 4006
2850.74 3775
2851.24 3872
2851.74 3648
2852.25 3666
2852.75 3545
2853.26 3365
2853.76 3425
2854.26 3490
2854.77 3236
2855.27 3242
2855.77 3353
2856.28 3399
2856.78 3362
2857.29 3466
2857.79 3602
2858.29 3237
2858.80 3372
2859.30 3460
2859.81 3386
2860.31 3384
2860.82 3332
2861.32 3260
2861.82 3240
2862.33 3222
2862.83 3141
2863.34 3181
2863.84 3098
2864.35 3177
2864.85 3118
2865.36 3045
2865.86 2896
2866.37 2931
2866.87 3241
2867.38 3293
2867.88 3348
2868.39 3544
2868.89 3497
2869.40 3487
2869.90 3498
2870.41 3333
2870.91 3423
2871.42 3502
2871.92 3368
2872.43 3561
2872.93 3726
2873.44 3496
2873.94 3632
2874.45 3571
2874.95 3657
2875.46 3664
2875.97 3715
2876.47 3573
2876.98 3652
2877.48 3803
2877.99 3611
2878.49 3735
2879.00 3978
2879.51 4047
2880.01 4087
2880.52 4126
2881.03 4349
2881.53 4264
2882.04 4470
2882.54 4606
2883.05 4676
2883.56 4559
2884.06 4710
2884.57 4452
2885.08 4326
2885.58 4663
2886.09 4982
2886.60 4947
2887.10 4804
2887.61 4772
2888.12 5061
2888.62 4996
2889.13 4976
2889.64 4596
2890.14 4347
2890.65 4276
2891.16 4136
2891.66 4009
2892.17 3794
2892.68 3961
2893.18 3947
2893.69 3987
2894.20 4065
2894.71 4488
2895.21 4503
2895.72 4222
2896.23 4331
2896.74 4460
2897.24 4186
2897.75 4357
2898.26 4697
2898.77 4511
2899.27 4390
2899.78 4234
2900.29 4519
2900.80 4525
2901.31 4564
2901.81 4458
2902.32 4204
2902.83 4240
2903.34 4378
2903.85 4446
2904.35 4486
2904.86 4205
2905.37 4002
2905.88 4135
2906.39 3940
2906.90 3894
2907.40 4124
2907.91 4087
2908.42 3823
2908.93 3777
2909.44 3538
2909.95 3629
2910.46 3735
2910.96 3478
2911.47 3476
2911.98 3584
2912.49 3501
2913.00 3517
2913.51 3533
2914.02 3398
2914.53 3454
2915.04 3448
2915.54 3471
2916.05 3482
2916.56 3619
2917.07 3598
2917.58 3497
2918.09 3361
2918.60 3219
2919.11 3296
2919.62 3549
2920.13 3641
2920.64 3938
2921.15 3816
2921.66 3990
2922.17 4038
2922.68 4211
2923.19 4303
2923.70 4397
2924.21 4670
2924.72 5043
2925.23 5423
2925.74 5293
2926.25 5302
2926.76 5237
2927.27 5027
2927.78 4883
2928.29 4404
2928.80 4181
2929.31 4136
2929.82 3791
2930.33 3811
2930.84 3743
2931.35 3549
2931.86 3671
2932.37 3625
2932.88 3489
2933.39 3574
2933.90 3437
2934.41 3535
2934.92 3480
2935.44 3404
2935.95 3555
2936.46 3721
2936.97 3832
2937.48 3627
2937.99 3499
2938.50 3752
2939.01 3953
2939.52 3773
2940.04 3660
2940.55 3422
2941.06 3539
2941.57 3419
2942.08 3679
2942.59 3428
2943.10 3550
2943.62 3685
2944.13 4024
2944.64 4073
2945.15 4165
2945.66 4036
2946.17 4197
2946.69 4651
2947.20 4577
2947.71 4545
2948.22 4414
2948.73 4433
2949.25 4263
2949.76 3947
2950.27 3733
2950.78 3844
2951.29 3992
2951.81 3558
2952.32 3410
2952.83 3498
2953.34 3469
2953.86 3479
2954.37 3614
2954.88 3506
2955.39 3408
2955.91 3386
2956.42 3421
2956.93 3316
2957.45 3518
2957.96 3659
2958.47 3548
2958.98 3480
2959.50 3650
2960.01 3894
2960.52 3894
2961.04 3857
2961.55 3875
2962.06 4022
2962.58 3761
2963.09 3927
2963.60 3859
2964.12 3733
2964.63 3564
2965.14 3367
2965.66 3454
2966.17 3509
2966.68 3708
2967.20 3573
2967.71 3205
2968.22 3312
2968.74 3095
2969.25 3110
2969.77 3242
2970.28 3246
2970.79 3339
2971.31 3229
2971.82 3520
2972.34 3355
2972.85 3490
2973.36 3493
2973.88 3266
2974.39 3441
2974.91 3308
2975.42 3323
2975.94 3303
2976.45 3544
2976.96 3235
2977.48 3425
2977.99 3506
2978.51 3258
2979.02 3451
2979.54 3608
2980.05 3618
2980.57 3679
2981.08 3685
2981.60 3632
2982.11 3584
2982.63 3724
2983.14 3712
2983.66 3747
2984.17 3718
2984.69 3709
2985.20 3677
2985.72 4135
2986.23 4267
2986.75 4380
2987.26 4194
2987.78 4212
2988.29 4288
2988.81 4138
2989.32 4011
2989.84 4336
2990.36 4291
2990.87 4312
2991.39 4411
2991.90 4403
2992.42 4515
2992.94 4557
2993.45 4726
2993.97 4925
2994.48 5034
2995.00 4982
2995.51 5384
2996.03 5657
2996.55 5654
2997.06 5758
2997.58 6086
2998.10 6211
2998.61 6394
2999.13 6161
2999.65 5902
3000.16 5766
3000.68 6033
3001.19 5783
3001.71 6005
3002.23 6079
3002.74 6222
3003.26 7033
3003.78 7362
3004.30 7974
3004.81 8012
3005.33 7853
3005.85 8142
3006.36 8039
3006.88 7540
3007.40 6981
3007.91 6726
3008.43 6229
3008.95 5711
3009.47 4964
3009.98 4825
3010.50 4802
3011.02 4322
3011.54 4198
3012.05 4013
3012.57 3811
3013.09 4025
3013.61 3907
3014.12 3997
3014.64 3961
3015.16 4031
3015.68 4195
3016.19 3845
3016.71 3949
3017.23 3987
3017.75 3957
3018.27 4114
3018.78 4029
3019.30 4040
3019.82 4401
3020.34 4395
3020.86 4418
3021.38 4373
3021.89 4303
3022.41 4111
3022.93 4343
3023.45 4610
3023.97 4777
3024.49 4756
3025.01 4664
3025.52 4686
3026.04 4444
3026.56 4581
3027.08 4315
3027.60 4137
3028.12 4355
3028.64 4084
3029.16 4137
3029.67 4116
3030.19 3783
3030.71 3870
3031.23 3861
3031.75 4025
3032.27 4139
3032.79 4225
3033.31 4236
3033.83 4367
3034.35 4361
3034.87 4384
3035.39 4457
3035.91 4362
3036.43 4227
3036.95 4262
3037.47 4195
3037.99 4382
3038.50 4168
3039.02 3979
3039.54 3973
3040.06 3974
3040.58 3954
3041.10 3925
3041.62 3732
3042.14 3434
3042.66 3562
3043.18 3727
3043.70 3488
3044.23 3423
3044.75 3685
3045.27 3675
3045.79 3803
3046.31 3754
3046.83 3745
3047.35 3743
3047.87 3885
3048.39 3740
3048.91 3849
3049.43 3674
3049.95 3710
3050.47 3513
3050.99 3462
3051.51 3556
3052.03 3620
3052.56 3444
3053.08 3498
3053.60 3607
3054.12 3381
3054.64 3414
3055.16 3534
3055.68 3415
3056.20 3259
3056.72 3593
3057.25 3382
3057.77 3354
3058.29 3185
3058.81 3318
3059.33 3290
3059.85 3116
3060.38 3188
3060.90 3272
3061.42 3436
3061.94 3377
3062.46 3578
3062.98 3784
3063.51 3893
3064.03 3751
3064.55 3634
3065.07 3953
3065.59 3967
3066.12 3655
3066.64 3700
3067.16 3625
3067.68 3714
3068.21 3954
3068.73 3717
3069.25 3734
3069.77 3823
3070.30 3703
3070.82 3475
3071.34 3370
3071.86 3669
3072.39 3765
3072.91 3647
3073.43 3733
3073.95 3886
3074.48 3725
3075.00 3968
3075.52 3979
3076.05 4013
3076.57 4089
3077.09 3921
3077.61 4015
3078.14 4205
3078.66 4235
3079.18 4220
3079.71 4290
3080.23 4455
3080.75 4861
3081.28 4453
3081.80 4297
3082.32 4351
3082.85 4372
3083.37 4396
3083.90 4309
3084.42 4495
3084.94 4254
3085.47 3870
3085.99 4299
3086.51 3977
3087.04 3969
3087.56 4180
3088.09 3941
3088.61 3787
3089.13 3960
3089.66 3940
3090.18 4268
3090.71 4158
3091.23 4240
3091.76 4153
3092.28 3900
3092.80 4119
3093.33 4089
3093.85 3870
3094.38 4217
3094.90 4494
3095.43 4523
3095.95 4472
3096.48 4880
3097.00 4845
3097.53 4555
3098.05 4789
3098.58 5081
3099.10 5418
3099.63 6109
3100.15 6766
3100.68 7038
3101.20 7935
3101.73 8950
3102.25 9963
3102.78 10618
3103.30 11712
3103.83 11888
3104.35 11946
3104.88 11137
3105.40 11017
3105.93 10182
3106.45 8885
3106.98 7543
3107.51 6743
3108.03 5764
3108.56 5607
3109.08 5454
3109.61 5240
3110.13 5229
3110.66 5415
3111.19 5153
3111.71 4985
3112.24 5300
3112.76 5150
3113.29 5058
3113.82 4788
3114.34 4282
3114.87 4498
3115.40 4105
3115.92 3958
3116.45 3950
3116.98 3895
3117.50 4066
3118.03 4106
3118.55 3910
3119.08 4037
3119.61 3923
3120.13 4102
3120.66 4102
3121.19 4229
3121.72 4401
3122.24 4466
3122.77 4351
3123.30 4584
3123.82 4421
3124.35 4230
3124.88 4148
3125.40 3992
3125.93 4080
3126.46 3842
3126.99 3951
3127.51 4181
3128.04 3980
3128.57 4031
3129.10 3935
3129.62 4034
3130.15 3891
3130.68 3879
3131.21 3780
3131.73 3998
3132.26 3583
3132.79 3349
3133.32 3636
3133.85 3632
3134.37 3498
3134.90 3657
3135.43 3449
3135.96 4055
3136.49 3813
3137.01 3889
3137.54 3813
3138.07 3786
3138.60 4018
3139.13 3714
3139.65 3670
3140.18 3804
3140.71 3615
3141.24 3648
3141.77 3513
3142.30 3607
3142.83 3665
3143.35 3748
3143.88 3838
3144.41 3622
3144.94 3902
3145.47 3901
3146.00 3993
3146.53 4063
3147.06 4323
3147.59 4400
3148.11 4216
3148.64 4467
3149.17 4486
3149.70 4397
3150.23 4308
3150.76 4393
3151.29 4156
3151.82 4038
3152.35 4164
3152.88 3990
3153.41 4135
3153.94 3850
3154.47 3937
3155.00 3922
3155.53 3880
3156.06 3988
3156.59 4092
3157.12 4029
3157.65 4163
3158.18 4226
3158.71 4246
3159.24 4315
3159.77 4151
3160.30 4200
3160.83 4234
3161.36 4341
3161.89 4253
3162.42 4105
3162.95 4013
3163.48 4068
3164.01 4031
3164.54 3665
3165.07 3588
3165.60 3581
3166.13 3500
3166.66 3379
3167.19 3496
3167.72 3441
3168.25 3358
3168.78 3228
3169.31 3369
3169.85 3416
3170.38 3344
3170.91 3365
3171.44 3462
3171.97 3424
3172.50 3209
3173.03 3303
3173.56 3441
3174.09 3379
3174.63 3545
3175.16 3827
3175.69 3812
3176.22 3788
3176.75 3921
3177.28 3721
3177.81 3592
3178.35 3597
3178.88 3759
3179.41 3590
3179.94 3754
3180.47 3638
3181.00 3652
3181.54 3724
3182.07 3498
3182.60 3822
3183.13 3767
3183.66 3565
3184.20 3407
3184.73 3254
3185.26 3523
3185.79 3558
3186.33 3419
3186.86 3259
3187.39 3441
3187.92 3113
3188.46 3350
3188.99 3324
3189.52 3430
3190.05 3455
3190.59 3650
3191.12 3536
3191.65 3452
3192.18 3349
3192.72 3426
3193.25 3615
3193.78 3496
3194.32 3460
3194.85 3663
3195.38 3333
3195.91 3495
3196.45 3502
3196.98 3513
3197.51 3396
3198.05 3681
3198.58 3515
3199.11 3563
3199.65 3718
3200.18 3602
3200.71 3641
3201.25 3923
3201.78 3915
3202.32 3887
3202.85 3870
3203.38 4266
3203.92 3947
3204.45 3876
3204.98 4088
3205.52 3880
3206.05 3841
3206.59 4031
3207.12 4242
3207.65 4282
3208.19 4399
3208.72 4648
3209.26 4902
3209.79 5034
3210.32 5170
3210.86 5552
3211.39 5766
3211.93 5937
3212.46 5838
3213.00 5685
3213.53 5543
3214.07 5017
3214.60 4902
3215.14 4436
3215.67 4371
3216.20 4488
3216.74 4105
3217.27 4062
3217.81 4124
3218.34 4262
3218.88 4183
3219.41 4190
3219.95 4236
3220.48 4081
3221.02 4058
3221.56 4362
3222.09 4086
3222.63 4246
3223.16 4594
3223.70 4664
3224.23 4614
3224.77 4633
3225.30 4900
3225.84 4731
3226.37 4613
3226.91 4640
3227.45 4283
3227.98 4219
3228.52 4126
3229.05 4022
3229.59 4088
3230.12 4080
3230.66 4041
3231.20 3896
3231.73 3836
3232.27 3842
3232.81 3746
3233.34 3705
3233.88 3691
3234.41 3990
3234.95 3864
3235.49 3927
3236.02 3981
3236.56 3932
3237.10 4165
3237.63 4412
3238.17 4569
3238.71 4633
3239.24 4407
3239.78 4405
3240.32 4465
3240.85 4364
3241.39 4363
3241.93 4329
3242.46 4156
3243.00 4262
3243.54 3913
3244.07 3789
3244.61 3946
3245.15 4290
3245.69 4039
3246.22 4064
3246.76 3850
3247.30 3996
3247.84 4283
3248.37 4507
3248.91 3949
3249.45 4231
3249.99 3975
3250.52 4409
3251.06 4220
3251.60 4319
3252.14 4535
3252.67 4468
3253.21 4412
3253.75 4206
3254.29 4272
3254.83 4153
3255.36 4483
3255.90 4614
3256.44 4351
3256.98 4349
3257.52 4566
3258.05 4538
3258.59 4827
3259.13 5328
3259.67 5504
3260.21 5831
3260.75 6105
3261.29 6396
3261.82 7034
3262.36 7364
3262.90 7785
3263.44 8165
3263.98 8741
3264.52 9911
3265.06 10212
3265.60 10518
3266.13 11151
3266.67 12031
3267.21 11796
3267.75 11655
3268.29 12178
3268.83 11695
3269.37 11103
3269.91 10128
3270.45 8579
3270.99 7330
3271.53 6487
3272.07 5686
3272.60 5495
3273.14 5138
3273.68 5362
3274.22 4994
3274.76 5048
3275.30 4985
3275.84 4745
3276.38 4889
3276.92 4752
3277.46 5177
3278.00 5096
3278.54 4688
3279.08 4693
3279.62 5023
3280.16 5095
3280.70 5237
3281.24 4988
3281.78 4903
3282.32 5148
3282.86 4916
3283.40 5226
3283.94 5122
3284.48 5384
3285.02 5472
3285.56 5622
3286.11 5709
3286.65 5803
3287.19 5822
3287.73 5986
3288.27 5928
3288.81 5782
3289.35 5701
3289.89 5516
3290.43 5464
3290.97 5488
3291.51 6033
3292.05 5914
3292.60 6371
3293.14 6556
3293.68 6871
3294.22 7590
3294.76 8175
3295.30 8416
3295.84 8424
3296.38 8520
3296.93 8657
3297.47 8100
3298.01 8049
3298.55 7691
3299.09 7504
3299.63 6612
3300.18 6178
3300.72 6047
3301.26 5608
3301.80 5512
3302.34 5297
3302.89 5270
3303.43 5168
3303.97 5278
3304.51 5726
3305.05 5470
3305.60 5057
3306.14 4992
3306.68 4851
3307.22 4814
3307.76 4719
3308.31 4821
3308.85 4832
3309.39 4840
3309.93 5052
3310.48 4791
3311.02 4702
3311.56 4510
3312.11 4559
3312.65 4739
3313.19 4858
3313.73 4988
3314.28 5142
3314.82 5063
3315.36 5212
3315.91 5410
3316.45 5680
3316.99 5559
3317.53 5655
3318.08 6043
3318.62 6074
3319.16 6377
3319.71 6074
3320.25 6490
3320.79 6779
3321.34 6843
3321.88 6925
3322.43 6769
3322.97 6793
3323.51 6876
3324.06 6998
3324.60 6878
3325.14 6482
3325.69 6354
3326.23 6316
3326.78 6087
3327.32 5908
3327.86 5627
3328.41 5776
3328.95 5806
3329.50 6306
3330.04 6700
3330.58 7475
3331.13 8827
3331.67 11153
3332.22 13613
3332.76 16512
3333.31 21229
3333.85 25457
3334.39 29806
3334.94 33163
3335.48 36717
3336.03 39097
3336.57 39969
3337.12 39714
3337.66 39552
3338.21 37858
3338.75 34592
3339.30 30873
3339.84 27106
3340.39 22925
3340.93 19565
3341.48 15914
3342.02 13099
3342.57 10897
3343.11 9301
3343.66 8362
3344.20 7581
3344.75 7125
3345.29 6637
3345.84 6614
3346.39 6261
3346.93 6079
3347.48 6165
3348.02 6175
3348.57 5936
3349.11 6004
3349.66 6152
3350.21 6265
3350.75 6481
3351.30 6942
3351.84 7068
3352.39 6910
3352.94 6749
3353.48 6655
3354.03 6601
3354.57 6610
3355.12 6303
3355.67 6046
3356.21 5889
3356.76 5504
3357.31 5307
3357.85 5064
3358.40 5102
3358.94 4890
3359.49 4637
3360.04 4646
3360.58 4685
3361.13 4523
3361.68 4659
3362.22 4955
3362.77 5009
3363.32 5036
3363.87 5277
3364.41 5445
3364.96 5555
3365.51 5308
3366.05 5168
3366.60 5222
3367.15 4955
3367.70 4941
3368.24 4956
3368.79 4929
3369.34 5059
3369.88 5188
3370.43 5273
3370.98 5317
3371.53 5378
3372.07 6045
3372.62 6198
3373.17 6702
3373.72 7017
3374.27 7375
3374.81 6867
3375.36 7124
3375.91 7062
3376.46 6818
3377.01 6646
3377.55 6195
3378.10 5866
3378.65 5254
3379.20 5076
3379.75 4870
3380.29 4870
3380.84 4994
3381.39 4801
3381.94 4822
3382.49 4609
3383.04 4790
3383.58 4595
3384.13 4690
3384.68 4802
3385.23 4597
3385.78 4520
3386.33 4529
3386.88 4477
3387.43 4271
3387.97 4179
3388.52 4119
3389.07 4156
3389.62 4200
3390.17 4134
3390.72 3959
3391.27 4099
3391.82 4298
3392.37 3789
3392.92 3574
3393.47 3621
3394.02 3517
3394.56 3516
3395.11 3511
3395.66 3461
3396.21 3448
3396.76 3447
3397.31 3504
3397.86 3485
3398.41 3446
3398.96 3586
3399.51 3609
3400.06 3680
3400.61 3576
3401.16 3684
3401.71 3589
3402.26 3476
3402.81 3609
3403.36 3538
3403.91 3486
3404.46 3503
3405.01 3564
3405.56 3360
3406.11 3539
3406.66 3673
3407.21 3623
3407.76 3514
3408.32 3510
3408.87 3623
3409.42 3521
3409.97 3557
3410.52 3668
3411.07 3953
3411.62 4113
3412.17 4006
3412.72 4348
3413.27 4238
3413.82 4319
3414.37 4350
3414.93 4578
3415.48 4361
3416.03 4035
3416.58 3955
3417.13 3907
3417.68 3740
3418.23 3579
3418.78 3418
3419.34 3267
3419.89 3494
3420.44 3534
3420.99 3781
3421.54 3816
3422.09 3662
3422.65 3724
3423.20 3855
3423.75 3922
3424.30 4078
3424.85 4282
3425.40 4145
3425.96 4146
3426.51 3823
3427.06 4003
3427.61 3813
3428.16 3644
3428.72 3569
3429.27 3486
3429.82 3306
3430.37 3383
3430.93 3382
3431.48 3501
3432.03 3554
3432.58 3465
3433.14 3376
3433.69 3365
3434.24 3422
3434.79 3314
3435.35 3170
3435.90 3349
3436.45 3288
3437.00 3392
3437.56 3562
3438.11 3571
3438.66 3530
3439.22 3582
3439.77 3679
3440.32 3761
3440.88 3726
3441.43 3684
3441.98 3679
3442.54 3669
3443.09 3720
3443.64 3493
3444.20 3327
3444.75 3366
3445.30 3331
3445.86 3427
3446.41 3280
3446.96 3144
3447.52 3381
3448.07 3358
3448.63 3405
3449.18 3266
3449.73 3524
3450.29 3345
3450.84 3208
3451.39 3130
3451.95 3352
3452.50 3368
3453.06 3252
3453.61 3057
3454.17 3180
3454.72 3210
3455.27 2996
3455.83 3065
3456.38 3038
3456.94 3058
3457.49 3137
3458.05 3203
3458.60 3033
3459.16 3143
3459.71 3480
3460.27 3442
3460.82 3265
3461.37 3130
3461.93 3399
3462.48 3367
3463.04 3371
3463.59 3488
3464.15 3341
3464.70 3465
3465.26 3280
3465.82 3353
3466.37 3655
3466.93 3537
3467.48 3482
3468.04 3428
3468.59 3378
3469.15 3419
3469.70 3433
3470.26 3203
3470.81 3467
3471.37 3674
3471.92 3528
3472.48 3308
3473.04 3534
3473.59 3527
3474.15 3524
3474.70 3477
3475.26 3730
3475.82 3658
3476.37 3647
3476.93 3601
3477.48 3644
3478.04 3848
3478.60 3958
3479.15 3953
3479.71 4098
3480.27 4203
3480.82 4348
3481.38 4487
3481.93 4239
3482.49 4234
3483.05 4325
3483.60 4321
3484.16 4146
3484.72 4141
3485.27 4049
3485.83 4091
3486.39 4127
3486.94 3977
3487.50 4531
3488.06 4710
3488.62 5284
3489.17 5539
3489.73 5996
3490.29 6469
3490.84 7195
3491.40 7842
3491.96 8759
3492.52 9271
3493.07 9097
3493.63 8912
3494.19 8378
3494.75 8281
3495.30 7694
3495.86 7729
3496.42 7734
3496.98 8045
3497.53 8221
3498.09 8835
3498.65 9365
3499.21 9941
3499.76 10026
3500.32 10225
3500.88 10183
3501.44 9816
3502.00 9764
3502.56 8539
3503.11 8123
3503.67 7901
3504.23 7754
3504.79 7434
3505.35 7291
3505.90 7210
3506.46 7138
3507.02 6790
3507.58 7022
3508.14 6401
3508.70 6237
3509.26 6255
3509.81 5763
3510.37 5559
3510.93 5004
3511.49 5012
3512.05 4844
3512.61 4620
3513.17 4640
3513.73 4342
3514.29 4394
3514.84 4205
3515.40 4017
3515.96 3959
3516.52 4230
3517.08 4263
3517.64 4072
3518.20 4138
3518.76 4303
3519.32 4549
3519.88 4239
3520.44 4158
3521.00 4399
3521.56 4230
3522.12 4100
3522.68 4183
3523.24 4227
3523.80 4361
3524.36 4484
3524.92 4238
3525.48 3946
3526.04 4082
3526.60 3928
3527.16 3823
3527.72 3655
3528.28 3539
3528.84 3594
3529.40 3423
3529.96 3136
3530.52 3460
3531.08 3406
3531.64 3362
3532.20 3364
3532.76 3452
3533.32 3525
3533.88 3544
3534.44 3658
3535.00 3529
3535.56 3685
3536.12 3720
3536.68 3865
3537.25 4014
3537.81 3748
3538.37 3828
3538.93 3809
3539.49 3949
3540.05 4066
3540.61 4126
3541.17 4005
3541.73 4057
3542.30 3928
3542.86 3922
3543.42 4018
3543.98 4009
3544.54 4139
3545.10 3919
3545.66 3926
3546.23 3762
3546.79 3665
3547.35 3440
3547.91 3463
3548.47 3314
3549.03 3501
3549.60 3432
3550.16 3113
3550.72 3382
3551.28 3195
3551.84 3253
3552.41 3204
3552.97 3184
3553.53 3155
3554.09 3074
3554.65 3046
3555.22 3055
3555.78 3217
3556.34 3346
3556.90 3297
3557.47 3225
3558.03 3351
3558.59 3352
3559.15 3272
3559.72 3192
3560.28 3259
3560.84 3414
3561.41 3552
3561.97 3519
3562.53 3627
3563.09 3643
3563.66 3635
3564.22 3395
3564.78 3439
3565.35 3523
3565.91 3206
3566.47 3100
3567.04 3161
3567.60 3010
3568.16 3064
3568.73 3122
3569.29 3013
3569.85 3021
3570.42 2997
3570.98 2935
3571.54 3067
3572.11 3201
3572.67 2963
3573.23 2980
3573.80 3112
3574.36 3270
3574.93 3230
3575.49 3379
3576.05 3512
3576.62 3404
3577.18 3220
3577.75 3167
3578.31 3348
3578.87 3157
3579.44 3067
3580.00 3153
3580.57 3393
3581.13 3197
3581.70 3099
3582.26 3247
3582.82 3310
3583.39 3252
3583.95 3440
3584.52 3244
3585.08 3065
3585.65 3261
3586.21 3228
3586.78 2960
3587.34 3017
3587.91 3282
3588.47 3183
3589.04 3068
3589.60 3143
3590.17 3170
3590.73 3290
3591.30 3384
3591.86 3286
3592.43 3290
3592.99 3341
3593.56 3207
3594.12 3258
3594.69 3299
3595.25 3140
3595.82 3209
3596.39 3347
3596.95 3259
3597.52 3225
3598.08 3412
3598.65 3405
3599.21 3537
3599.78 3300
3600.35 3254
3600.91 3246
3601.48 3198
3602.04 3300
3602.61 3223
3603.18 3324
3603.74 3287
3604.31 3262
3604.87 3062
3605.44 2998
3606.01 2899
3606.57 2790
3607.14 2832
3607.71 2918
3608.27 2908
3608.84 2882
3609.41 2877
3609.97 2906
3610.54 2941
3611.11 2747
3611.67 2803
3612.24 2743
3612.81 3017
3613.37 3041
3613.94 3073
3614.51 3280
3615.07 3671
3615.64 4078
3616.21 4435
3616.77 4834
3617.34 5409
3617.91 5396
3618.48 5524
3619.04 5700
3619.61 5669
3620.18 5385
3620.75 5591
3621.31 5295
3621.88 4791
3622.45 4530
3623.02 3832
3623.58 3590
3624.15 3445
3624.72 3297
3625.29 3079
3625.86 2836
3626.42 2967
3626.99 3373
3627.56 2917
3628.13 2937
3628.70 2995
3629.26 3086
3629.83 2955
3630.40 2804
3630.97 2850
3631.54 3071
3632.10 2919
3632.67 2833
3633.24 2973
3633.81 2973
3634.38 2761
3634.95 2794
3635.52 3067
3636.08 3047
3636.65 3147
3637.22 3147
3637.79 3116
3638.36 3116
3638.93 3396
3639.50 3529
3640.07 3819
3640.64 4063
3641.20 4448
3641.77 4614
3642.34 4681
3642.91 4554
3643.48 4633
3644.05 4547
3644.62 4421
3645.19 4151
3645.76 3862
3646.33 3714
3646.90 3589
3647.47 3531
3648.04 3546
3648.61 3331
3649.18 3375
3649.75 3333
3650.32 3463
3650.89 3554
3651.46 3689
3652.03 3732
3652.60 3721
3653.17 3879
3653.74 3715
3654.31 3800
3654.88 4023
3655.45 4153
3656.02 4157
3656.59 4129
3657.16 4109
3657.73 4194
3658.30 4221
3658.87 4414
3659.44 4549
3660.01 4435
3660.58 4228
3661.15 4163
3661.72 3933
3662.29 4101
3662.86 4066
3663.43 3988
3664.00 4056
3664.58 3800
3665.15 3840
3665.72 3842
3666.29 3661
3666.86 3985
3667.43 3978
3668.00 3937
3668.57 3677
3669.14 3547
3669.72 3384
3670.29 3334
3670.86 3317
3671.43 3140
3672.00 3365
3672.57 3232
3673.14 3244
3673.72 3432
3674.29 3611
3674.86 3830
3675.43 3666
3676.00 3657
3676.57 3657
3677.15 3766
3677.72 3829
3678.29 3703
3678.86 3684
3679.43 3561
3680.01 3219
3680.58 3214
3681.15 3127
3681.72 3257
3682.29 3321
3682.87 3057
3683.44 3064
3684.01 3276
3684.58 3181
3685.16 3441
3685.73 3550
3686.30 3546
3686.87 3926
3687.45 3960
3688.02 4126
3688.59 4378
3689.17 4440
3689.74 4581
3690.31 4717
3690.88 4669
3691.46 5155
3692.03 4705
3692.60 4141
3693.18 3941
3693.75 3786
3694.32 3673
3694.90 3813
3695.47 3765
3696.04 3521
3696.62 3296
3697.19 3248
3697.76 3454
3698.34 3136
3698.91 3511
3699.48 3401
3700.06 3385
3700.63 3403
3701.21 3451
3701.78 3350
3702.35 3405
3702.93 3617
3703.50 3512
3704.07 3383
3704.65 3383
3705.22 3464
3705.80 3320
3706.37 3109
3706.95 3342
3707.52 3317
3708.09 3327
3708.67 3537
3709.24 3421
3709.82 3624
3710.39 3715
3710.97 3568
3711.54 3564
3712.11 3419
3712.69 3583
3713.26 3456
3713.84 3440
3714.41 3214
3714.99 3299
3715.56 3153
3716.14 3204
3716.71 3227
3717.29 3235
3717.86 3128
3718.44 3007
3719.01 3138
3719.59 3084
3720.16 2902
3720.74 2832
3721.31 2754
3721.89 2901
3722.47 2867
3723.04 3016
3723.62 2769
3724.19 2745
3724.77 2698
3725.34 2846
3725.92 2942
3726.49 2760
3727.07 2813
3727.65 2910
3728.22 2968
3728.80 3008
3729.37 3158
3729.95 3548
3730.53 3738
3731.10 3739
3731.68 3850
3732.25 3817
3732.83 3819
3733.41 3665
3733.98 3845
3734.56 3620
3735.14 3557
3735.71 3746
3736.29 3499
3736.86 3317
3737.44 3392
3738.02 3473
3738.59 3071
3739.17 2841
3739.75 2954
3740.32 2815
3740.90 3052
3741.48 2926
3742.06 2877
3742.63 2778
3743.21 2952
3743.79 2769
3744.36 2805
3744.94 2888
3745.52 2644
3746.09 2898
3746.67 3067
3747.25 3071
3747.83 3027
3748.40 3024
3748.98 2942
3749.56 3040
3750.14 2991
3750.71 2884
3751.29 2774
3751.87 2793
3752.45 2710
3753.03 2677
3753.60 2899
3754.18 2722
3754.76 2641
3755.34 2715
3755.91 2708
3756.49 2858
3757.07 2738
3757.65 2656
3758.23 2721
3758.81 2801
3759.38 2902
3759.96 2719
3760.54 3000
3761.12 2866
3761.70 3002
3762.28 2839
3762.85 2901
3763.43 3039
3764.01 2961
3764.59 3041
3765.17 2996
3765.75 2764
3766.33 2857
3766.90 2823
3767.48 2980
3768.06 3047
3768.64 2845
3769.22 2932
3769.80 2788
3770.38 2723
3770.96 2814
3771.54 2965
3772.12 2830
3772.70 2815
3773.27 2771
3773.85 2770
3774.43 2818
3775.01 2694
3775.59 2742
3776.17 2997
3776.75 2720
3777.33 2853
3777.91 2820
3778.49 2658
3779.07 2715
3779.65 2743
3780.23 2846
3780.81 3036
3781.39 3090
3781.97 3051
3782.55 2772
3783.13 2725
3783.71 2685
3784.29 2718
3784.87 2821
3785.45 2701
3786.03 2692
3786.61 2734
3787.19 2753
3787.77 2832
3788.35 2920
3788.93 2799
3789.51 2915
3790.09 2908
3790.67 2777
3791.26 2691
3791.84 2818
3792.42 2793
3793.00 2814
3793.58 2699
3794.16 2763
3794.74 2841
3795.32 2921
3795.90 2768
3796.48 2742
3797.07 2745
3797.65 2728
3798.23 2774
3798.81 2953
3799.39 2881
3799.97 2974
3800.55 3042
3801.13 2914
3801.72 2909
3802.30 3173
3802.88 3442
3803.46 3222
3804.04 3296
3804.62 3333
3805.21 3330
3805.79 3141
3806.37 3061
3806.95 3279
3807.53 3510
3808.12 3325
3808.70 3311
3809.28 3133
3809.86 3544
3810.44 3429
3811.03 3375
3811.61 3269
3812.19 3562
3812.77 3552
3813.36 3521
3813.94 3622
3814.52 3839
3815.10 3944
3815.69 3571
3816.27 3632
3816.85 3743
3817.43 3490
3818.02 3071
3818.60 3110
3819.18 3235
3819.76 3230
3820.35 3243
3820.93 2907
3821.51 2876
3822.10 2849
3822.68 2761
3823.26 2729
3823.85 2866
3824.43 3008
3825.01 2901
3825.60 2746
3826.18 2675
3826.76 2677
3827.35 2659
3827.93 2754
3828.51 2738
3829.10 2703
3829.68 2734
3830.26 2846
3830.85 3032
3831.43 2933
3832.02 2747
3832.60 2824
3833.18 2625
3833.77 2665
3834.35 2728
3834.93 2637
3835.52 2547
3836.10 2685
3836.69 2837
3837.27 2841
3837.86 2854
3838.44 2743
3839.02 2626
3839.61 2599
3840.19 2672
3840.78 2709
3841.36 2666
3841.95 2651
3842.53 2573
3843.12 2399
3843.70 2524
3844.29 2646
3844.87 2561
3845.46 2491
3846.04 2621
3846.63 2545
3847.21 2636
3847.80 2735
3848.38 2824
3848.97 2607
3849.55 2649
3850.14 2614
3850.72 2736
3851.31 2810
3851.89 2661
3852.48 2849
3853.06 2697
3853.65 2647
3854.23 2767
3854.82 2944
3855.40 2912
3855.99 2753
3856.58 2965
3857.16 3050
3857.75 3149
3858.33 3247
3858.92 3521
3859.50 3635
3860.09 4303
3860.68 4438
3861.26 4422
3861.85 4860
3862.43 4936
3863.02 5119
3863.61 5138
3864.19 4860
3864.78 5173
3865.37 5175
3865.95 4851
3866.54 4274
3867.13 4038
3867.71 4029
3868.30 3790
3868.89 3525
3869.47 3484
3870.06 3314
3870.65 3162
3871.23 3142
3871.82 3096
3872.41 3170
3872.99 3238
3873.58 3363
3874.17 3459
3874.75 3266
3875.34 3301
3875.93 3203
3876.52 3306
3877.10 3371
3877.69 3299
3878.28 3188
3878.86 3085
3879.45 2957
3880.04 2846
3880.63 2727
3881.21 2643
3881.80 2909
3882.39 2701
3882.98 2481
3883.57 2543
3884.15 2592
3884.74 2410
3885.33 2576
3885.92 2568
3886.50 2641
3887.09 2628
3887.68 2850
3888.27 2980
3888.86 2923
3889.45 3046
3890.03 2962
3890.62 3004
3891.21 3151
3891.80 3043
3892.39 3049
3892.98 3123
3893.56 2920
3894.15 2912
3894.74 2972
3895.33 2874
3895.92 2745
3896.51 2844
3897.10 2952
3897.68 2955
3898.27 3212
3898.86 3147
3899.45 2863
3900.04 3061
3900.63 3088
3901.22 3082
3901.81 2896
3902.40 3037
3902.99 2784
3903.57 2880
3904.16 2977
3904.75 2974
3905.34 2856
3905.93 2883
3906.52 2991
3907.11 3066
3907.70 2976
3908.29 3094
3908.88 3067
3909.47 2988
3910.06 2917
3910.65 2804
3911.24 2834
3911.83 2689
3912.42 2669
3913.01 2666
3913.60 2650
3914.19 2599
3914.78 2566
3915.37 2757
3915.96 2750
3916.55 2656
3917.14 2693
3917.73 2726
3918.32 2749
3918.91 2682
3919.50 2798
3920.09 2700
3920.68 2663
3921.27 2805
3921.86 2787
3922.45 2771
3923.05 2628
3923.64 2459
3924.23 2438
3924.82 2534
3925.41 2519
3926.00 2565
3926.59 2505
3927.18 2466
3927.77 2660
3928.36 2493
3928.95 2506
3929.55 2609
3930.14 2487
3930.73 2463
3931.32 2528
3931.91 2649
3932.50 2428
3933.09 2556
3933.69 2484
3934.28 2351
3934.87 2502
3935.46 2466
3936.05 2485
3936.64 2789
3937.24 2530
3937.83 2232
3938.42 2414
3939.01 2556
3939.60 2524
3940.20 2515
3940.79 2583
3941.38 2525
3941.97 2597
3942.56 2529
3943.16 2535
3943.75 2713
3944.34 2421
3944.93 2645
3945.53 2585
3946.12 2771
3946.71 2799
3947.30 2791
3947.90 2791
3948.49 2509
3949.08 2783
3949.67 2618
3950.27 2564
3950.86 2420
3951.45 2427
3952.05 2598
3952.64 2505
3953.23 2353
3953.82 2602
3954.42 2489
3955.01 2663
3955.60 2893
3956.20 2616
3956.79 2670
3957.38 2441
3957.98 2757
3958.57 2950
3959.16 2862
3959.76 2790
3960.35 2960
3960.94 2853
3961.54 2912
3962.13 2594
3962.73 2569
3963.32 2563
3963.91 2629
3964.51 2654
3965.10 2715
3965.69 2579
3966.29 2588
3966.88 2508
3967.48 2581
3968.07 2854
3968.66 2901
3969.26 2550
3969.85 2857
3970.45 2797
3971.04 2745
3971.64 2752
3972.23 2639
3972.82 2498
3973.42 2696
3974.01 2910
3974.61 2986
3975.20 2731
3975.80 2644
3976.39 2889
3976.99 2861
3977.58 2847
3978.18 2867
3978.77 2751
3979.37 2643
3979.96 2804
3980.56 2801
3981.15 2568
3981.75 2608
3982.34 2888
3982.94 3028
3983.53 2770
3984.13 2700
3984.72 2977
3985.32 2787
3985.91 2891
3986.51 2769
3987.11 2951
3987.70 2791
3988.30 2717
3988.89 2582
3989.49 2722
3990.08 2698
3990.68 2755
3991.28 2666
3991.87 2826
3992.47 2794
3993.06 2899
3993.66 2850
3994.26 2810
3994.85 2708
3995.45 2861
3996.04 2872
3996.64 3057
3997.24 2758
3997.83 2853
3998.43 2868
3999.03 2703
3999.62 2565
4000.22 2735
4000.81 2869
4001.41 2956
4002.01 2811
4002.60 2828
4003.20 2927
4003.80 2701
4004.40 2824
4004.99 2842
4005.59 2976
4006.19 3172
4006.78 3279
4007.38 3088
4007.98 3185
4008.57 3115
4009.17 3106
4009.77 2969
4010.37 2984
4010.96 2970
4011.56 2789
4012.16 2836
4012.76 3037
4013.35 2977
4013.95 2869
4014.55 3160
4015.15 3113
4015.74 3205
4016.34 3485
4016.94 3586
4017.54 3529
4018.13 3669
4018.73 3599
4019.33 3514
4019.93 3405
4020.53 3312
4021.12 3047
4021.72 2989
4022.32 3062
4022.92 3092
4023.52 3200
4024.12 2969
4024.71 3007
4025.31 3083
4025.91 3173
4026.51 3247
4027.11 3418
4027.71 3627
4028.30 3486
4028.90 3645
4029.50 3646
4030.10 3946
4030.70 3780
4031.30 3580
4031.90 3661
4032.50 3507
4033.10 3241
4033.69 3363
4034.29 3246
4034.89 3247
4035.49 3055
4036.09 2806
4036.69 2762
4037.29 2784
4037.89 2754
4038.49 2554
4039.09 2508
4039.69 2548
4040.29 2538
4040.89 2512
4041.49 2489
4042.08 2488
4042.68 2385
4043.28 2517
4043.88 2523
4044.48 2609
4045.08 2605
4045.68 2654
4046.28 2610
4046.88 2552
4047.48 2691
4048.08 2624
4048.68 2549
4049.28 2526
4049.88 2639
4050.48 2508
4051.08 2698
4051.69 2813
4052.29 2735
4052.89 2752
4053.49 2806
4054.09 2874
4054.69 2781
4055.29 2671
4055.89 2844
4056.49 2798
4057.09 2702
4057.69 2618
4058.29 2581
4058.89 2505
4059.49 2278
4060.09 2373
4060.70 2338
4061.30 2336
4061.90 2465
4062.50 2258
4063.10 2327
4063.70 2415
4064.30 2363
4064.90 2419
4065.51 2316
4066.11 2339
4066.71 2513
4067.31 2561
4067.91 2348
4068.51 2491
4069.11 2376
4069.72 2486
4070.32 2459
4070.92 2434
4071.52 2258
4072.12 2377
4072.73 2449
4073.33 2481
4073.93 2445
4074.53 2574
4075.13 2249
4075.74 2504
4076.34 2613
4076.94 2484
4077.54 2374
4078.14 2607
4078.75 2419
4079.35 2368
4079.95 2443
4080.55 2502
4081.16 2430
4081.76 2518
4082.36 2440
4082.96 2548
4083.57 2482
4084.17 2389
4084.77 2426
4085.38 2579
4085.98 2300
4086.58 2260
4087.18 2382
4087.79 2441
4088.39 2358
4088.99 2371
4089.60 2410
4090.20 2445
4090.80 2300
4091.41 2313
4092.01 2386
4092.61 2384
4093.22 2374
4093.82 2363
4094.42 2415
4095.03 2561
4095.63 2428
4096.23 2503
4096.84 2581
4097.44 2475
4098.05 2270
4098.65 2524
4099.25 2468
4099.86 2406
4100.46 2338
4101.06 2212
4101.67 2107
4102.27 2332
4102.88 2305
4103.48 2355
4104.09 2315
4104.69 2206
4105.29 2232
4105.90 2357
4106.50 2204
4107.11 2324
4107.71 2447
4108.32 2280
4108.92 2216
4109.53 2250
4110.13 2176
4110.74 2303
4111.34 2451
4111.94 2387
4112.55 2304
4113.15 2341
4113.76 2539
4114.36 2311
4114.97 2293
4115.57 2278
4116.18 2380
4116.78 2502
4117.39 2484
4118.00 2494
4118.60 2455
4119.21 2257
4119.81 2181
4120.42 2293
4121.02 2484
4121.63 2334
4122.23 2322
4122.84 2357
4123.44 2365
4124.05 2465
4124.66 2233
4125.26 2417
4125.87 2380
4126.47 2304
4127.08 2339
4127.68 2330
4128.29 2298
4128.90 2200
4129.50 2367
4130.11 2449
4130.72 2239
4131.32 2318
4131.93 2344
4132.53 2620
4133.14 2505
4133.75 2486
4134.35 2446
4134.96 2566
4135.57 2635
4136.17 2558
4136.78 2515
4137.39 2698
4137.99 2867
4138.60 2754
4139.21 2795
4139.81 2918
4140.42 2926
4141.03 2998
4141.63 2865
4142.24 2982
4142.85 3036
4143.46 2954
4144.06 2935
4144.67 2628
4145.28 2655
4145.88 2747
4146.49 2660
4147.10 2643
4147.71 2435
4148.31 2220
4148.92 2577
4149.53 2474
4150.14 2457
4150.74 2478
4151.35 2347
4151.96 2262
4152.57 2266
4153.18 2351
4153.78 2250
4154.39 2402
4155.00 2194
4155.61 2240
4156.22 2214
4156.82 2176
4157.43 2203
4158.04 2182
4158.65 2381
4159.26 2357
4159.86 2074
4160.47 2291
4161.08 2416
4161.69 2268
4162.30 2382
4162.91 2594
4163.52 2476
4164.12 2426
4164.73 2352
4165.34 2563
4165.95 2579
4166.56 2604
4167.17 2520
4167.78 2411
4168.39 2315
4168.99 2459
4169.60 2599
4170.21 2662
4170.82 2639
4171.43 2729
4172.04 2600
4172.65 2479
4173.26 2373
4173.87 2320
4174.48 2548
4175.09 2592
4175.70 2503
4176.31 2532
4176.92 2292
4177.53 2433
4178.13 2274
4178.74 2475
4179.35 2532
4179.96 2515
4180.57 2552
4181.18 2492
4181.79 2403
4182.40 2450
4183.01 2350
4183.62 2342
4184.23 2390
4184.84 2350
4185.45 2294
4186.06 2587
4186.67 2447
4187.29 2307
4187.90 2124
4188.51 2352
4189.12 2624
4189.73 2495
4190.34 2423
4190.95 2491
4191.56 2760
4192.17 2710
4192.78 2934
4193.39 2936
4194.00 2840
4194.61 2918
4195.22 2950
4195.83 2894
4196.45 3006
4197.06 2967
4197.67 2969
4198.28 3125
4198.89 2993
4199.50 2766
4200.11 2811
4200.72 2888
4201.33 2632
4201.95 2624
4202.56 2565
4203.17 2587
4203.78 2509
4204.39 2667
4205.00 2475
4205.62 2298
4206.23 2536
4206.84 2562
4207.45 2387
4208.06 2520
4208.67 2509
4209.29 2637
4209.90 2760
4210.51 2612
4211.12 2515
4211.73 2552
4212.35 2646
4212.96 2663
4213.57 2835
4214.18 2815
4214.80 2762
4215.41 2934
4216.02 2929
4216.63 2877
4217.25 2833
4217.86 3025
4218.47 3051
4219.08 3358
4219.70 3381
4220.31 3651
4220.92 3693
4221.53 3681
4222.15 4164
4222.76 4319
4223.37 4127
4223.99 4079
4224.60 4365
4225.21 4544
4225.83 4642
4226.44 4818
4227.05 5064
4227.66 5193
4228.28 5144
4228.89 5058
4229.51 5295
4230.12 4976
4230.73 5193
4231.35 5161
4231.96 5485
4232.57 5601
4233.19 5730
4233.80 6381
4234.41 7036
4235.03 6732
4235.64 7081
4236.26 7028
4236.87 6484
4237.48 6315
4238.10 6081
4238.71 5578
4239.33 4868
4239.94 4641
4240.55 3949
4241.17 3736
4241.78 3900
4242.40 3683
4243.01 3627
4243.63 3483
4244.24 3581
4244.85 3517
4245.47 3414
4246.08 3577
4246.70 3477
4247.31 3474
4247.93 3453
4248.54 3460
4249.16 3320
4249.77 3289
4250.39 3449
4251.00 3322
4251.62 3184
4252.23 3151
4252.85 3354
4253.46 3241
4254.08 2873
4254.69 2976
4255.31 3209
4255.92 3122
4256.54 3236
4257.15 2977
4257.77 2792
4258.39 2836
4259.00 2772
4259.62 2835
4260.23 2713
4260.85 2790
4261.46 2826
4262.08 2700
4262.69 2882
4263.31 2910
4263.93 2840
4264.54 2881
4265.16 2635
4265.77 2941
4266.39 3116
4267.01 3129
4267.62 2882
4268.24 3082
4268.86 2912
4269.47 3023
4270.09 3020
4270.70 2962
4271.32 2792
4271.94 2878
4272.55 2886
4273.17 2700
4273.79 2934
4274.40 2942
4275.02 3270
4275.64 3240
4276.25 3342
4276.87 3441
4277.49 3406
4278.10 3457
4278.72 3399
4279.34 3345
4279.96 2934
4280.57 2836
4281.19 2976
4281.81 2921
4282.42 2895
4283.04 2659
4283.66 2740
4284.28 2689
4284.89 2502
4285.51 2629
4286.13 2743
4286.75 2575
4287.36 2592
4287.98 2498
4288.60 2536
4289.22 2587
4289.83 2591
4290.45 2469
4291.07 2600
4291.69 2584
4292.31 2688
4292.92 2549
4293.54 2598
4294.16 2642
4294.78 2603
4295.40 2483
4296.01 2534
4296.63 2451
4297.25 2457
4297.87 2430
4298.49 2520
4299.11 2515
4299.72 2619
4300.34 2631
4300.96 2516
4301.58 2366
4302.20 2469
4302.82 2406
4303.44 2495
4304.06 2621
4304.67 2596
4305.29 2458
4305.91 2499
4306.53 2449
4307.15 2407
4307.77 2456
4308.39 2369
4309.01 2488
4309.63 2567
4310.25 2594
4310.86 2647
4311.48 2467
4312.10 2495
4312.72 2632
4313.34 2581
4313.96 2453
4314.58 2424
4315.20 2303
4315.82 2262
4316.44 2331
4317.06 2531
4317.68 2657
4318.30 2544
4318.92 2562
4319.54 2697
4320.16 2621
4320.78 2664
4321.40 2604
4322.02 2661
4322.64 2779
4323.26 2888
4323.88 2644
4324.50 2656
4325.12 2593
4325.74 2764
4326.36 2645
4326.98 2583
4327.60 2706
4328.22 2630
4328.84 2751
4329.46 2764
4330.08 2571
4330.71 2557
4331.33 2855
4331.95 2804
4332.57 2570
4333.19 2616
4333.81 2687
4334.43 3058
4335.05 3116
4335.67 2970
4336.29 3140
4336.91 3602
4337.54 3683
4338.16 3864
4338.78 3944
4339.40 3963
4340.02 3957
4340.64 3862
4341.26 3585
4341.89 3592
4342.51 3891
4343.13 4441
4343.75 4509
4344.37 4882
4344.99 5489
4345.62 6154
4346.24 7079
4346.86 7736
4347.48 8026
4348.10 7609
4348.73 7117
4349.35 6927
4349.97 6169
4350.59 5234
4351.21 4743
4351.84 4326
4352.46 3760
4353.08 3827
4353.70 3356
4354.33 3206
4354.95 3160
4355.57 3047
4356.19 2909
4356.82 3074
4357.44 2989
4358.06 3067
4358.68 3160
4359.31 3100
4359.93 3124
4360.55 3148
4361.17 3026
4361.80 3045
4362.42 3042
4363.04 3006
4363.67 2897
4364.29 3017
4364.91 2916
4365.54 2959
4366.16 2987
4366.78 2823
4367.41 2910
4368.03 2821
4368.65 2591
4369.28 2478
4369.90 2518
4370.52 2552
4371.15 2390
4371.77 2574
4372.39 2275
4373.02 2259
4373.64 2338
4374.27 2228
4374.89 2263
4375.51 2209
4376.14 2203
4376.76 2434
4377.39 2468
4378.01 2546
4378.63 2428
4379.26 2557
4379.88 2557
4380.51 2586
4381.13 2497
4381.75 2476
4382.38 2431
4383.00 2504
4383.63 2491
4384.25 2234
4384.88 2340
4385.50 2586
4386.13 2354
4386.75 2310
4387.38 2348
4388.00 2410
4388.63 2191
4389.25 2185
4389.88 2188
4390.50 2215
4391.13 2221
4391.75 2321
4392.38 2184
4393.00 2292
4393.63 2510
4394.25 2419
4394.88 2347
4395.50 2370
4396.13 2483
4396.75 2408
4397.38 2474
4398.00 2463
4398.63 2487
4399.26 2482
4399.88 2372
4400.51 2506
4401.13 2524
4401.76 2432
4402.38 2471
4403.01 2399
4403.64 2640
4404.26 2556
4404.89 2614
4405.51 2441
4406.14 2272
4406.77 2299
4407.39 2451
4408.02 2259
4408.64 2256
4409.27 2168
4409.90 2170
4410.52 2469
4411.15 2221
4411.78 2148
4412.40 2183
4413.03 2319
4413.66 2442
4414.28 2209
4414.91 2133
4415.54 2199
4416.16 2341
4416.79 2335
4417.42 2280
4418.04 2151
4418.67 2180
4419.30 2343
4419.93 2259
4420.55 2190
4421.18 2144
4421.81 2267
4422.43 2087
4423.06 2299
4423.69 2166
4424.32 2251
4424.94 2167
4425.57 2090
4426.20 2043
4426.83 2073
4427.45 1939
4428.08 2060
4428.71 1963
4429.34 1979
4429.96 2045
4430.59 2035
4431.22 1981
4431.85 2088
4432.48 2115
4433.10 2085
4433.73 2075
4434.36 2205
4434.99 2274
4435.62 2183
4436.24 2205
4436.87 2050
4437.50 2126
4438.13 2038
4438.76 2074
4439.39 2091
4440.02 2024
4440.64 1912
4441.27 1889
4441.90 2056
4442.53 2152
4443.16 2089
4443.79 2065
4444.42 2089
4445.04 1995
4445.67 2119
4446.30 2136
4446.93 2153
4447.56 2093
4448.19 2038
4448.82 2067
4449.45 2178
4450.08 2326
4450.71 2196
4451.34 2131
4451.97 1984
4452.59 2426
4453.22 2305
4453.85 2260
4454.48 2362
4455.11 2277
4455.74 2395
4456.37 2403
4457.00 2489
4457.63 2197
4458.26 2338
4458.89 2205
4459.52 2282
4460.15 2172
4460.78 2043
4461.41 2021
4462.04 2025
4462.67 2091
4463.30 2055
4463.93 1829
4464.56 1755
4465.19 1990
4465.82 2151
4466.45 2082
4467.08 2145
4467.71 2099
4468.34 2074
4468.97 2007
4469.61 2002
4470.24 1833
4470.87 2027
4471.50 2171
4472.13 2059
4472.76 1906
4473.39 2033
4474.02 2185
4474.65 2069
4475.28 2122
4475.91 2034
4476.54 2093
4477.18 2032
4477.81 1961
4478.44 1918
4479.07 1911
4479.70 2155
4480.33 2132
4480.96 1919
4481.59 1977
4482.23 2183
4482.86 2157
4483.49 2182
4484.12 2128
4484.75 2016
4485.38 2112
4486.02 2058
4486.65 2147
4487.28 2194
4487.91 2174
4488.54 2185
4489.18 2055
4489.81 2173
4490.44 2217
4491.07 2147
4491.70 2289
4492.34 2094
4492.97 2128
4493.60 2185
4494.23 2482
4494.87 2247
4495.50 2079
4496.13 2179
4496.76 2280
4497.40 2318
4498.03 2368
4498.66 2641
4499.29 2539
4499.93 2414
4500.56 2574
4501.19 2711
4501.82 2902
4502.46 2918
4503.09 3049
4503.72 2964
4504.36 2963
4504.99 2910
4505.62 2689
4506.26 2540
4506.89 2478
4507.52 2246
4508.16 2337
4508.79 2376
4509.42 2340
4510.06 2389
4510.69 2375
4511.32 2556
4511.96 2411
4512.59 2398
4513.22 2342
4513.86 2208
4514.49 2223
4515.13 2130
4515.76 2235
4516.39 2246
4517.03 2078
4517.66 2107
4518.30 2155
4518.93 2077
4519.56 2142
4520.20 2345
4520.83 2195
4521.47 2170
4522.10 2342
4522.73 2268
4523.37 2105
4524.00 2115
4524.64 2267
4525.27 2227
4525.91 2411
4526.54 2494
4527.18 2543
4527.81 2525
4528.45 2700
4529.08 2920
4529.72 3469
4530.35 3777
4530.99 3918
4531.62 4073
4532.26 4362
4532.89 4352
4533.53 4160
4534.16 4008
4534.80 3768
4535.43 3608
4536.07 3166
4536.70 3105
4537.34 3015
4537.97 2798
4538.61 2530
4539.24 2359
4539.88 2355
4540.51 2135
4541.15 2324
4541.79 2258
4542.42 2208
4543.06 2373
4543.69 2304
4544.33 2416
4544.96 2257
4545.60 2399
4546.24 2532
4546.87 2420
4547.51 2589
4548.14 2497
4548.78 2493
4549.42 2608
4550.05 2647
4550.69 2721
4551.33 2412
4551.96 2506
4552.60 2507
4553.24 2319
4553.87 2326
4554.51 2359
4555.15 2397
4555.78 2365
4556.42 2205
4557.06 2244
4557.69 1937
4558.33 1933
4558.97 2042
4559.60 2170
4560.24 2149
4560.88 2278
4561.51 2216
4562.15 2138
4562.79 2050
4563.43 2084
4564.06 2146
4564.70 2140
4565.34 2282
4565.97 2250
4566.61 2205
4567.25 2153
4567.89 2228
4568.52 2336
4569.16 2294
4569.80 2202
4570.44 2209
4571.07 2308
4571.71 2123
4572.35 2120
4572.99 2148
4573.63 2315
4574.26 2208
4574.90 2152
4575.54 2012
4576.18 2069
4576.82 2052
4577.45 2076
4578.09 1988
4578.73 2110
4579.37 1978
4580.01 2244
4580.65 2258
4581.28 2152
4581.92 2199
4582.56 2024
4583.20 1979
4583.84 2122
4584.48 2186
4585.12 2239
4585.76 2132
4586.39 2094
4587.03 2265
4587.67 2235
4588.31 2350
4588.95 2523
4589.59 2424
4590.23 2611
4590.87 2946
4591.51 2851
4592.15 2830
4592.78 2851
4593.42 2748
4594.06 2773
4594.70 2679
4595.34 2444
4595.98 2339
4596.62 2354
4597.26 2285
4597.90 2257
4598.54 2428
4599.18 2278
4599.82 2478
4600.46 2236
4601.10 2472
4601.74 2540
4602.38 2465
4603.02 2418
4603.66 2663
4604.30 2585
4604.94 2560
4605.58 2499
4606.22 2538
4606.86 2523
4607.50 2520
4608.14 2509
4608.78 2596
4609.42 2693
4610.06 2644
4610.70 2477
4611.34 2391
4611.98 2406
4612.62 2381
4613.26 2283
4613.90 2310
4614.55 2349
4615.19 2512
4615.83 2296
4616.47 2398
4617.11 2474
4617.75 2385
4618.39 2230
4619.03 2258
4619.67 2292
4620.31 2176
4620.96 2227
4621.60 2124
4622.24 2090
4622.88 2058
4623.52 2271
4624.16 2266
4624.80 2107
4625.44 2176
4626.09 2158
4626.73 2021
4627.37 2005
4628.01 2026
4628.65 2287
4629.29 2176
4629.94 2110
4630.58 2170
4631.22 2238
4631.86 1990
4632.50 2232
4633.15 2079
4633.79 2067
4634.43 2294
4635.07 2226
4635.72 2340
4636.36 2479
4637.00 2322
4637.64 2371
4638.28 2353
4638.93 2521
4639.57 2647
4640.21 2656
4640.85 2523
4641.50 2604
4642.14 2505
4642.78 2223
4643.43 2285
4644.07 2279
4644.71 2319
4645.35 2093
4646.00 2180
4646.64 2155
4647.28 2223
4647.93 2176
4648.57 2196
4649.21 2284
4649.86 2400
4650.50 2408
4651.14 2197
4651.79 2392
4652.43 2292
4653.07 2394
4653.72 2244
4654.36 2273
4655.00 2144
4655.65 2257
4656.29 2256
4656.93 2312
4657.58 2153
4658.22 2059
4658.87 2088
4659.51 1974
4660.15 2054
4660.80 2092
4661.44 2057
4662.09 2208
4662.73 2152
4663.37 2053
4664.02 2038
4664.66 2050
4665.31 2038
4665.95 2068
4666.59 2055
4667.24 2043
4667.88 1999
4668.53 1945
4669.17 1967
4669.82 1892
4670.46 1955
4671.11 2053
4671.75 1940
4672.40 2020
4673.04 2293
4673.69 2062
4674.33 1914
4674.98 2097
4675.62 2143
4676.27 2326
4676.91 2243
4677.56 2152
4678.20 2204
4678.85 2220
4679.49 2081
4680.14 2020
4680.78 2132
4681.43 2217
4682.07 2207
4682.72 2183
4683.36 2078
4684.01 2088
4684.66 2156
4685.30 2233
4685.95 2142
4686.59 2142
4687.24 2075
4687.88 1998
4688.53 1944
4689.18 2132
4689.82 1950
4690.47 1958
4691.11 2061
4691.76 2297
4692.41 2296
4693.05 2094
4693.70 2053
4694.34 2210
4694.99 2198
4695.64 2335
4696.28 2378
4696.93 2737
4697.58 2588
4698.22 2509
4698.87 2663
4699.52 2688
4700.16 2848
4700.81 2737
4701.46 2545
4702.10 2387
4702.75 2332
4703.40 2305
4704.04 2374
4704.69 2165
4705.34 2301
4705.99 2313
4706.63 2075
4707.28 2176
4707.93 2359
4708.57 2206
4709.22 2352
4709.87 2327
4710.52 2441
4711.16 2187
4711.81 2136
4712.46 2187
4713.11 2130
4713.75 2382
4714.40 2122
4715.05 2135
4715.70 2086
4716.35 2201
4716.99 2189
4717.64 2160
4718.29 2236
4718.94 2161
4719.58 2449
4720.23 2203
4720.88 2138
4721.53 2113
4722.18 2462
4722.83 2537
4723.47 2700
4724.12 2562
4724.77 2542
4725.42 2605
4726.07 2712
4726.72 2669
4727.36 2658
4728.01 2580
4728.66 2848
4729.31 2821
4729.96 2577
4730.61 2392
4731.26 2347
4731.91 2362
4732.55 2105
4733.20 2123
4733.85 2263
4734.50 2296
4735.15 2161
4735.80 2067
4736.45 2053
4737.10 1990
4737.75 2120
4738.40 2184
4739.05 2185
4739.70 2277
4740.35 2262
4740.99 2268
4741.64 2341
4742.29 2473
4742.94 2411
4743.59 2285
4744.24 2359
4744.89 2266
4745.54 2359
4746.19 2377
4746.84 2305
4747.49 2322
4748.14 2339
4748.79 2476
4749.44 2641
4750.09 2666
4750.74 2611
4751.39 2733
4752.04 2639
4752.69 2665
4753.34 2762
4753.99 2916
4754.64 2795
4755.29 2679
4755.95 2655
4756.60 2655
4757.25 2514
4757.90 2388
4758.55 2210
4759.20 2150
4759.85 2183
4760.50 2202
4761.15 2259
4761.80 2189
4762.45 2324
4763.10 2371
4763.75 2451
4764.41 2529
4765.06 2617
4765.71 2766
4766.36 2844
4767.01 2961
4767.66 2862
4768.31 2801
4768.97 2641
4769.62 2679
4770.27 2465
4770.92 2224
4771.57 2258
4772.22 2304
4772.87 2277
4773.53 2244
4774.18 2071
4774.83 2009
4775.48 2129
4776.13 2011
4776.79 2082
4777.44 2249
4778.09 2223
4778.74 2202
4779.39 2259
4780.05 2211
4780.70 2334
4781.35 2161
4782.00 2345
4782.65 2173
4783.31 2179
4783.96 2267
4784.61 2167
4785.26 2097
4785.92 2069
4786.57 2046
4787.22 2154
4787.88 2233
4788.53 2206
4789.18 2116
4789.83 2116
4790.49 2059
4791.14 1984
4791.79 2056
4792.45 2114
4793.10 2169
4793.75 1985
4794.40 2089
4795.06 2104
4795.71 2099
4796.36 2086
4797.02 2071
4797.67 2056
4798.32 2263
4798.98 2101
4799.63 1955
4800.29 2086
4800.94 2161
4801.59 1920
4802.25 1942
4802.90 2195
4803.55 2220
4804.21 2004
4804.86 1997
4805.52 2094
4806.17 2221
4806.82 2108
4807.48 2022
4808.13 2193
4808.79 2162
4809.44 2170
4810.09 2091
4810.75 1922
4811.40 1963
4812.06 2116
4812.71 2101
4813.37 2075
4814.02 2061
4814.67 2071
4815.33 1977
4815.98 2023
4816.64 2327
4817.29 2320
4817.95 2104
4818.60 2148
4819.26 2333
4819.91 2463
4820.57 2378
4821.22 2461
4821.88 2622
4822.53 2519
4823.19 2503
4823.84 2530
4824.50 2751
4825.15 2558
4825.81 2685
4826.46 2694
4827.12 2689
4827.77 2588
4828.43 2587
4829.09 2596
4829.74 2479
4830.40 2528
4831.05 2654
4831.71 2588
4832.36 2543
4833.02 2576
4833.68 2622
4834.33 2846
4834.99 2787
4835.64 2920
4836.30 3179
4836.96 3307
4837.61 3356
4838.27 3331
4838.92 3373
4839.58 3212
4840.24 3307
4840.89 3439
4841.55 3335
4842.21 3097
4842.86 2934
4843.52 3002
4844.17 2958
4844.83 3022
4845.49 3013
4846.14 2974
4846.80 3266
4847.46 3405
4848.11 3344
4848.77 3403
4849.43 3659
4850.09 3776
4850.74 3578
4851.40 3602
4852.06 3626
4852.71 3613
4853.37 3900
4854.03 3545
4854.69 3578
4855.34 3495
4856.00 3541
4856.66 3513
4857.31 3541
4857.97 3783
4858.63 3998
4859.29 4114
4859.94 3951
4860.60 4096
4861.26 3958
4861.92 3809
4862.58 3747
4863.23 3805
4863.89 3957
4864.55 3939
4865.21 4022
4865.87 3934
4866.52 3942
4867.18 4253
4867.84 4046
4868.50 3783
4869.16 3778
4869.81 3655
4870.47 3607
4871.13 3502
4871.79 3288
4872.45 3256
4873.11 3222
4873.77 3137
4874.42 3309
4875.08 3351
4875.74 3411
4876.40 3332
4877.06 3213
4877.72 3200
4878.38 3107
4879.03 3068
4879.69 3084
4880.35 3028
4881.01 2974
4881.67 3175
4882.33 3047
4882.99 2727
4883.65 2816
4884.31 2887
4884.97 2727
4885.63 2826
4886.29 2822
4886.95 2747
4887.60 3010
4888.26 3041
4888.92 3167
4889.58 3033
4890.24 3053
4890.90 3172
4891.56 3365
4892.22 3152
4892.88 3114
4893.54 3223
4894.20 3078
4894.86 2906
4895.52 2984
4896.18 2651
4896.84 2698
4897.50 2794
4898.16 3006
4898.82 2826
4899.48 2876
4900.14 2984
4900.80 3076
4901.46 2833
4902.12 2749
4902.79 2827
4903.45 2655
4904.11 2762
4904.77 2641
4905.43 2486
4906.09 2584
4906.75 2557
4907.41 2518
4908.07 2577
4908.73 2490
4909.39 2291
4910.05 2382
4910.71 2363
4911.38 2431
4912.04 2384
4912.70 2295
4913.36 2441
4914.02 2423
4914.68 2324
4915.34 2264
4916.00 2392
4916.67 2487
4917.33 2310
4917.99 2299
4918.65 2200
4919.31 2240
4919.97 2231
4920.64 2135
4921.30 2238
4921.96 2266
4922.62 2146
4923.28 2026
4923.94 2236
4924.61 2160
4925.27 2172
4925.93 2124
4926.59 2323
4927.26 2329
4927.92 2142
4928.58 2253
4929.24 2496
4929.90 2382
4930.57 2206
4931.23 2337
4931.89 2408
4932.55 2556
4933.22 2485
4933.88 2290
4934.54 2327
4935.20 2364
4935.87 2290
4936.53 2250
4937.19 2186
4937.86 2110
4938.52 2271
4939.18 2203
4939.84 2146
4940.51 2135
4941.17 2228
4941.83 2114
4942.50 2146
4943.16 2212
4943.82 2251
4944.49 2091
4945.15 2146
4945.81 2075
4946.48 2089
4947.14 2048
4947.80 1944
4948.47 2032
4949.13 1959
4949.79 1974
4950.46 2016
4951.12 1847
4951.79 1949
4952.45 2047
4953.11 1861
4953.78 2044
4954.44 1986
4955.11 2008
4955.77 2096
4956.43 1910
4957.10 2000
4957.76 2054
4958.43 2145
4959.09 2048
4959.76 2210
4960.42 2097
4961.08 2310
4961.75 2137
4962.41 2079
4963.08 2295
4963.74 2363
4964.41 2538
4965.07 2653
4965.74 2612
4966.40 2442
4967.07 2332
4967.73 2278
4968.40 2296
4969.06 2339
4969.73 2045
4970.39 2038
4971.06 1992
4971.72 1980
4972.39 2030
4973.05 1892
4973.72 1970
4974.38 2215
4975.05 2004
4975.71 1978
4976.38 2216
4977.04 2035
4977.71 2124
4978.37 1981
4979.04 1905
4979.71 1946
4980.37 2061
4981.04 2124
4981.70 1938
4982.37 1872
4983.04 2036
4983.70 1938
4984.37 1920
4985.03 2045
4985.70 1989
4986.37 2053
4987.03 2018
4987.70 2107
4988.36 1971
4989.03 1987
4989.70 1737
4990.36 1818
4991.03 1892
4991.70 1965
4992.36 1884
4993.03 1918
4993.70 1892
4994.36 1953
4995.03 1920
4995.70 1883
4996.36 1887
4997.03 1993
4997.70 1967
4998.36 2014
4999.03 2025
4999.70 1879
5000.36 1803
5001.03 1803
5001.70 1860
5002.37 1747
5003.03 1964
5003.70 1769
5004.37 1844
5005.03 1786
5005.70 1906
5006.37 1853
5007.04 1852
5007.70 1993
5008.37 2124
5009.04 2088
5009.71 2081
5010.38 2046
5011.04 1987
5011.71 1916
5012.38 1763
5013.05 1801
5013.71 1853
5014.38 1909
5015.05 1767
5015.72 1836
5016.39 2004
5017.06 1990
5017.72 2093
5018.39 2278
5019.06 2299
5019.73 2248
5020.40 2490
5021.07 2701
5021.73 2762
5022.40 3051
5023.07 3084
5023.74 3155
5024.41 3173
5025.08 2932
5025.75 2908
5026.41 2627
5027.08 2461
5027.75 2394
5028.42 2126
5029.09 2101
5029.76 1986
5030.43 2127
5031.10 2027
5031.77 1970
5032.44 1857
5033.10 1922
5033.77 1974
5034.44 1914
5035.11 1800
5035.78 1838
5036.45 1786
5037.12 1822
5037.79 1821
5038.46 1893
5039.13 1844
5039.80 1845
5040.47 1940
5041.14 1802
5041.81 1777
5042.48 1914
5043.15 1943
5043.82 1956
5044.49 1924
5045.16 1979
5045.83 2073
5046.50 2075
5047.17 2078
5047.84 2088
5048.51 1992
5049.18 1983
5049.85 1988
5050.52 1890
5051.19 1780
5051.86 1890
5052.53 1872
5053.20 1930
5053.87 1888
5054.54 1742
5055.21 1725
5055.89 1827
5056.56 1763
5057.23 1842
5057.90 1793
5058.57 1756
5059.24 1840
5059.91 1847
5060.58 1843
5061.25 1930
5061.92 1907
5062.60 1861
5063.27 1807
5063.94 1853
5064.61 1812
5065.28 1810
5065.95 1687
5066.62 1604
5067.30 1784
5067.97 1846
5068.64 1760
5069.31 1840
5069.98 1783
5070.65 1874
5071.33 1932
5072.00 1853
5072.67 1841
5073.34 1800
5074.01 1772
5074.68 1696
5075.36 1845
5076.03 1822
5076.70 1877
5077.37 1937
5078.05 1986
5078.72 2090
5079.39 1945
5080.06 2128
5080.73 2077
5081.41 2128
5082.08 2114
5082.75 2048
5083.42 1909
5084.10 1921
5084.77 2047
5085.44 1966
5086.12 2075
5086.79 2090
5087.46 2105
5088.13 2147
5088.81 2151
5089.48 2311
5090.15 2308
5090.83 2329
5091.50 2364
5092.17 2344
5092.85 2228
5093.52 2290
5094.19 2381
5094.87 2096
5095.54 2100
5096.21 2236
5096.89 2136
5097.56 2026
5098.23 1951
5098.91 1813
5099.58 1909
5100.25 2012
5100.93 1875
5101.60 1799
5102.28 1907
5102.95 2080
5103.62 1946
5104.30 2003
5104.97 2146
5105.65 2162
5106.32 2119
5106.99 1954
5107.67 2066
5108.34 2114
5109.02 1981
5109.69 1901
5110.36 2018
5111.04 1913
5111.71 1881
5112.39 1892
5113.06 1843
5113.74 1916
5114.41 1779
5115.09 1858
5115.76 2092
5116.44 1955
5117.11 1945
5117.79 2215
5118.46 2298
5119.14 2004
5119.81 2218
5120.49 2053
5121.16 2103
5121.84 2138
5122.51 1955
5123.19 1908
5123.86 2017
5124.54 2034
5125.21 1964
5125.89 2004
5126.56 1947
5127.24 1938
5127.91 1909
5128.59 1887
5129.27 1885
5129.94 1904
5130.62 1783
5131.29 1918
5131.97 1951
5132.64 1928
5133.32 1892
5134.00 1914
5134.67 1978
5135.35 1949
5136.02 2168
5136.70 2139
5137.38 2021
5138.05 2027
5138.73 2009
5139.40 2002
5140.08 2021
5140.76 2156
5141.43 2195
5142.11 2074
5142.79 1997
5143.46 1938
5144.14 1846
5144.82 2005
5145.49 1846
5146.17 1729
5146.85 1680
5147.52 1757
5148.20 1758
5148.88 1727
5149.55 1711
5150.23 1768
5150.91 1804
5151.59 1712
5152.26 1780
5152.94 1841
5153.62 1827
5154.29 1692
5154.97 1772
5155.65 1778
5156.33 1708
5157.00 1772
5157.68 1834
5158.36 1749
5159.04 1834
5159.71 1765
5160.39 1685
5161.07 1663
5161.75 1729
5162.42 1896
5163.10 1777
5163.78 1966
5164.46 1923
5165.14 1809
5165.81 1947
5166.49 1820
5167.17 1876
5167.85 1987
5168.53 1906
5169.21 1908
5169.88 1904
5170.56 1838
5171.24 1864
5171.92 1875
5172.60 1794
5173.28 1841
5173.95 1852
5174.63 1812
5175.31 1832
5175.99 1893
5176.67 1861
5177.35 1847
5178.03 1779
5178.71 1682
5179.38 1847
5180.06 1792
5180.74 1841
5181.42 1745
5182.10 1795
5182.78 1775
5183.46 1873
5184.14 1782
5184.82 1699
5185.50 1687
5186.18 1694
5186.86 1671
5187.53 1738
5188.21 1608
5188.89 1577
5189.57 1581
5190.25 1575
5190.93 1703
5191.61 1706
5192.29 1672
5192.97 1731
5193.65 1662
5194.33 1549
5195.01 1670
5195.69 1701
5196.37 1730
5197.05 1591
5197.73 1670
5198.41 1760
5199.09 1710
5199.77 1618
5200.45 1727
5201.13 1759
5201.81 1705
5202.49 1805
5203.17 1690
5203.86 1737
5204.54 1889
5205.22 1894
5205.90 1949
5206.58 2009
5207.26 1993
5207.94 2016
5208.62 1981
5209.30 2045
5209.98 2216
5210.66 2084
5211.34 2276
5212.02 2292
5212.71 2161
5213.39 2284
5214.07 2005
5214.75 2056
5215.43 2109
5216.11 1834
5216.79 1906
5217.47 1923
5218.16 1956
5218.84 2000
5219.52 1932
5220.20 2032
5220.88 2111
5221.56 2024
5222.25 2085
5222.93 2134
5223.61 2075
5224.29 2105
5224.97 1956
5225.66 1763
5226.34 1826
5227.02 1927
5227.70 1734
5228.38 1857
5229.07 1885
5229.75 1879
5230.43 1797
5231.11 1916
5231.79 1840
5232.48 1879
5233.16 2071
5233.84 1866
5234.52 1784
5235.21 1841
5235.89 1796
5236.57 1890
5237.26 1796
5237.94 1936
5238.62 1917
5239.30 1983
5239.99 1874
5240.67 1903
5241.35 1807
5242.04 1851
5242.72 1869
5243.40 1909
5244.08 1980
5244.77 2017
5245.45 2209
5246.13 2247
5246.82 2353
5247.50 2292
5248.18 2427
5248.87 2581
5249.55 2420
5250.24 2456
5250.92 2594
5251.60 2575
5252.29 2392
5252.97 2393
5253.65 2226
5254.34 2068
5255.02 2040
5255.71 1995
5256.39 1891
5257.07 1884
5257.76 1799
5258.44 1887
5259.13 1768
5259.81 1909
5260.49 1895
5261.18 2068
5261.86 2035
5262.55 1934
5263.23 2121
5263.92 2123
5264.60 2117
5265.28 1974
5265.97 1990
5266.65 2012
5267.34 2118
5268.02 2026
5268.71 1939
5269.39 1855
5270.08 2034
5270.76 1993
5271.45 1943
5272.13 1748
5272.82 1805
5273.50 1736
5274.19 1837
5274.87 1840
5275.56 1879
5276.24 1921
5276.93 1922
5277.61 1983
5278.30 1961
5278.98 1921
5279.67 2138
5280.36 2190
5281.04 2482
5281.73 2414
5282.41 2290
5283.10 2537
5283.78 2517
5284.47 2303
5285.16 2283
5285.84 2235
5286.53 2052
5287.21 2045
5287.90 2054
5288.59 1956
5289.27 1980
5289.96 1985
5290.64 1941
5291.33 1856
5292.02 1895
5292.70 2009
5293.39 2027
5294.08 1903
5294.76 2009
5295.45 2138
5296.13 1989
5296.82 2004
5297.51 1914
5298.19 1966
5298.88 1896
5299.57 1896
5300.25 1980
5300.94 2022
5301.63 1887
5302.32 2098
5303.00 2203
5303.69 2157
5304.38 2101
5305.06 2115
5305.75 2210
5306.44 1970
5307.13 2083
5307.81 1996
5308.50 1873
5309.19 2001
5309.87 2112
5310.56 1940
5311.25 1997
5311.94 2028
5312.62 2102
5313.31 2101
5314.00 2149
5314.69 2108
5315.38 2069
5316.06 2018
5316.75 1957
5317.44 1954
5318.13 2074
5318.82 2223
5319.50 2263
5320.19 2241
5320.88 2474
5321.57 2642
5322.26 2288
5322.94 2245
5323.63 2316
5324.32 2150
5325.01 2079
5325.70 1987
5326.39 2003
5327.07 1948
5327.76 1929
5328.45 1896
5329.14 1948
5329.83 1883
5330.52 2106
5331.21 1885
5331.90 1904
5332.58 1959
5333.27 1992
5333.96 2055
5334.65 2120
5335.34 2040
5336.03 1870
5336.72 1887
5337.41 1968
5338.10 1966
5338.79 1885
5339.48 2019
5340.17 2035
5340.86 2124
5341.54 2188
5342.23 2203
5342.92 2157
5343.61 2091
5344.30 2096
5344.99 2184
5345.68 2280
5346.37 2279
5347.06 2424
5347.75 2767
5348.44 2903
5349.13 2803
5349.82 2883
5350.51 3115
5351.20 3179
5351.89 3248
5352.58 3430
5353.27 3392
5353.96 2970
5354.65 2642
5355.34 2564
5356.03 2479
5356.72 2366
5357.42 2220
5358.11 2232
5358.80 2041
5359.49 2012
5360.18 2082
5360.87 2068
5361.56 2092
5362.25 2272
5362.94 2199
5363.63 2109
5364.32 2008
5365.01 2002
5365.70 1963
5366.40 1996
5367.09 1899
5367.78 1810
5368.47 1782
5369.16 1681
5369.85 1630
5370.54 1719
5371.23 1742
5371.93 1857
5372.62 1822
5373.31 1594
5374.00 1818
5374.69 1735
5375.38 1681
5376.08 1684
5376.77 1565
5377.46 1627
5378.15 1658
5378.84 1653
5379.53 1823
5380.23 1656
5380.92 1782
5381.61 1682
5382.30 1614
5383.00 1657
5383.69 1599
5384.38 1496
5385.07 1519
5385.76 1650
5386.46 1656
5387.15 1695
5387.84 1657
5388.53 1930
5389.23 2072
5389.92 2062
5390.61 2050
5391.30 1976
5392.00 1887
5392.69 1874
5393.38 1815
5394.08 1792
5394.77 1764
5395.46 1713
5396.15 1721
5396.85 1582
5397.54 1679
5398.23 1639
5398.93 1683
5399.62 1708
5400.31 1757
5401.01 1552
5401.70 1650
5402.39 1573
5403.09 1682
5403.78 1691
5404.47 1627
5405.17 1796
5405.86 1817
5406.56 1727
5407.25 1807
5407.94 1812
5408.64 1729
5409.33 1738
5410.02 1869
5410.72 1904
5411.41 1635
5412.11 1593
5412.80 1676
5413.49 1647
5414.19 1661
5414.88 1699
5415.58 1805
5416.27 1820
5416.97 1683
5417.66 1501
5418.35 1592
5419.05 1603
5419.74 1800
5420.44 1919
5421.13 1819
5421.83 1815
5422.52 1780
5423.22 1815
5423.91 1843
5424.61 1898
5425.30 1857
5426.00 1776
5426.69 1679
5427.39 1650
5428.08 1773
5428.78 1765
5429.47 1703
5430.17 1634
5430.86 1750
5431.56 1865
5432.25 1896
5432.95 1825
5433.64 1810
5434.34 1820
5435.03 1773
5435.73 1950
5436.43 1866
5437.12 1846
5437.82 2020
5438.51 2068
5439.21 1922
5439.90 1889
5440.60 1810
5441.30 1890
5441.99 1767
5442.69 1938
5443.38 1946
5444.08 2142
5444.78 2295
5445.47 2216
5446.17 2373
5446.86 2511
5447.56 2527
5448.26 2571
5448.95 2560
5449.65 2528
5450.35 2616
5451.04 2627
5451.74 2508
5452.44 2384
5453.13 2194
5453.83 2253
5454.53 2153
5455.22 2100
5455.92 2040
5456.62 2052
5457.31 1888
5458.01 1992
5458.71 1933
5459.40 2062
5460.10 2253
5460.80 2488
5461.50 2541
5462.19 2690
5462.89 2846
5463.59 2973
5464.29 2858
5464.98 3030
5465.68 3155
5466.38 3011
5467.08 2849
5467.77 2902
5468.47 2815
5469.17 2651
5469.87 2363
5470.56 2341
5471.26 2321
5471.96 2346
5472.66 2221
5473.36 2273
5474.05 2206
5474.75 2183
5475.45 2316
5476.15 2483
5476.85 2592
5477.54 2476
5478.24 2615
5478.94 2899
5479.64 3179
5480.34 3220
5481.04 3327
5481.73 3274
5482.43 3259
5483.13 3296
5483.83 3276
5484.53 2868
5485.23 2707
5485.93 2785
5486.62 2691
5487.32 2755
5488.02 2623
5488.72 2668
5489.42 2641
5490.12 2843
5490.82 2745
5491.52 2862
5492.22 2749
5492.92 2751
5493.62 2930
5494.31 2817
5495.01 2793
5495.71 2935
5496.41 3137
5497.11 3203
5497.81 3145
5498.51 3419
5499.21 3984
5499.91 4632
5500.61 4962
5501.31 5395
5502.01 5525
5502.71 5600
5503.41 5193
5504.11 4920
5504.81 4432
5505.51 3771
5506.21 3595
5506.91 3346
5507.61 2994
5508.31 2895
5509.01 2729
5509.71 2698
5510.41 2841
5511.11 2772
5511.81 2825
5512.51 2714
5513.21 2554
5513.91 2473
5514.61 2552
5515.31 2814
5516.01 2809
5516.72 2693
5517.42 2648
5518.12 2575
5518.82 2661
5519.52 2685
5520.22 2703
5520.92 2814
5521.62 2919
5522.32 2866
5523.02 2549
5523.73 2575
5524.43 2320
5525.13 2308
5525.83 2152
5526.53 1992
5527.23 2205
5527.93 2138
5528.63 2001
5529.34 1937
5530.04 2013
5530.74 2033
5531.44 2044
5532.14 2052
5532.84 1970
5533.55 1988
5534.25 1967
5534.95 2010
5535.65 1965
5536.35 1894
5537.06 1960
5537.76 1942
5538.46 2060
5539.16 1921
5539.86 1954
5540.57 2005
5541.27 1917
5541.97 1856
5542.67 1894
5543.38 1871
5544.08 1779
5544.78 1913
5545.48 1928
5546.19 1957
5546.89 2124
5547.59 2098
5548.29 2051
5549.00 2035
5549.70 1968
5550.40 1978
5551.11 1800
5551.81 1916
5552.51 1974
5553.21 1926
5553.92 1782
5554.62 1728
5555.32 1889
5556.03 1885
5556.73 1826
5557.43 1730
5558.14 1746
5558.84 1795
5559.54 1803
5560.25 1912
5560.95 1849
5561.65 1883
5562.36 1895
5563.06 1875
5563.77 1806
5564.47 1919
5565.17 1909
5565.88 1910
5566.58 1868
5567.28 1884
5567.99 1851
5568.69 1959
5569.40 1889
5570.10 1829
5570.80 1815
5571.51 1807
5572.21 1718
5572.92 1720
5573.62 1793
5574.33 1700
5575.03 1822
5575.73 1929
5576.44 1966
5577.14 1860
5577.85 2000
5578.55 2007
5579.26 1867
5579.96 1890
5580.67 1730
5581.37 1755
5582.08 1692
5582.78 1615
5583.49 1762
5584.19 1763
5584.90 1692
5585.60 1782
5586.31 1655
5587.01 1817
5587.72 1761
5588.42 1672
5589.13 1632
5589.83 1666
5590.54 1614
5591.24 1699
5591.95 1734
5592.66 1730
5593.36 1682
5594.07 1586
5594.77 1731
5595.48 1754
5596.18 1599
5596.89 1722
5597.60 1516
5598.30 1607
5599.01 1610
5599.71 1614
5600.42 1569
5601.13 1555
5601.83 1443
5602.54 1469
5603.24 1610
5603.95 1582
5604.66 1542
5605.36 1430
5606.07 1489
5606.78 1578
5607.48 1651
5608.19 1678
5608.89 1577
5609.60 1672
5610.31 1626
5611.01 1636
5611.72 1701
5612.43 1702
5613.14 1663
5613.84 1564
5614.55 1433
5615.26 1589
5615.96 1585
5616.67 1520
5617.38 1533
5618.08 1688
5618.79 1568
5619.50 1645
5620.21 1640
5620.91 1532
5621.62 1561
5622.33 1602
5623.04 1741
5623.74 1735
5624.45 1706
5625.16 1643
5625.87 1619
5626.57 1581
5627.28 1588
5627.99 1603
5628.70 1669
5629.40 1711
5630.11 1557
5630.82 1703
5631.53 1752
5632.24 1721
5632.94 1582
5633.65 1698
5634.36 1653
5635.07 1727
5635.78 1714
5636.49 1793
5637.19 1676
5637.90 1745
5638.61 1697
5639.32 1679
5640.03 1683
5640.74 1727
5641.44 1856
5642.15 1705
5642.86 1752
5643.57 1628
5644.28 1652
5644.99 1755
5645.70 1864
5646.41 1897
5647.12 1613
5647.82 1598
5648.53 1658
5649.24 1611
5649.95 1701
5650.66 1755
5651.37 1722
5652.08 1554
5652.79 1756
5653.50 1758
5654.21 1729
5654.92 1608
5655.63 1717
5656.34 1768
5657.05 1729
5657.76 1637
5658.46 1709
5659.17 1663
5659.88 1709
5660.59 1680
5661.30 1789
5662.01 1788
5662.72 1906
5663.43 1732
5664.14 1806
5664.85 1791
5665.56 1779
5666.27 1869
5666.98 2067
5667.69 2033
5668.40 2007
5669.12 2101
5669.83 2251
5670.54 2383
5671.25 2249
5671.96 2565
5672.67 2723
5673.38 2605
5674.09 2399
5674.80 2170
5675.51 1911
5676.22 1823
5676.93 1960
5677.64 1966
5678.35 1784
5679.06 1761
5679.78 1713
5680.49 1672
5681.20 1769
5681.91 2004
5682.62 1755
5683.33 1783
5684.04 1802
5684.75 1786
5685.47 1951
5686.18 1798
5686.89 1760
5687.60 1861
5688.31 1767
5689.02 1731
5689.73 1701
5690.45 1537
5691.16 1706
5691.87 1666
5692.58 1781
5693.29 1769
5694.01 1834
5694.72 1647
5695.43 1651
5696.14 1707
5696.85 1726
5697.57 1653
5698.28 1623
5698.99 1740
5699.70 1611
5700.41 1508
5701.13 1572
5701.84 1631
5702.55 1692
5703.26 1604
5703.98 1565
5704.69 1515
5705.40 1575
5706.11 1582
5706.83 1606
5707.54 1578
5708.25 1482
5708.97 1637
5709.68 1666
5710.39 1576
5711.10 1495
5711.82 1655
5712.53 1496
5713.24 1533
5713.96 1590
5714.67 1510
5715.38 1481
5716.10 1510
5716.81 1371
5717.52 1451
5718.24 1443
5718.95 1512
5719.66 1465
5720.38 1429
5721.09 1546
5721.80 1513
5722.52 1585
5723.23 1582
5723.95 1532
5724.66 1653
5725.37 1712
5726.09 1986
5726.80 1983
5727.52 1875
5728.23 2169
5728.94 2301
5729.66 2195
5730.37 2146
5731.09 2104
5731.80 2060
5732.51 1994
5733.23 1841
5733.94 1666
5734.66 1754
5735.37 1682
5736.09 1703
5736.80 1667
5737.52 1683
5738.23 1736
5738.95 1756
5739.66 1736
5740.38 1498
5741.09 1648
5741.81 1768
5742.52 1606
5743.24 1755
5743.95 1578
5744.67 1508
5745.38 1601
5746.10 1603
5746.81 1664
5747.53 1557
5748.24 1693
5748.96 1723
5749.67 1805
5750.39 1861
5751.10 1802
5751.82 1786
5752.53 2011
5753.25 2065
5753.97 2115
5754.68 2417
5755.40 2455
5756.11 2625
5756.83 2417
5757.54 2330
5758.26 2117
5758.98 2173
5759.69 2016
5760.41 1984
5761.12 1949
5761.84 1771
5762.56 1756
5763.27 1890
5763.99 1844
5764.71 1837
5765.42 1830
5766.14 1777
5766.85 1761
5767.57 1730
5768.29 1800
5769.00 1728
5769.72 1810
5770.44 1874
5771.15 1822
5771.87 1780
5772.59 1891
5773.30 1834
5774.02 1807
5774.74 1770
5775.46 1797
5776.17 1744
5776.89 1883
5777.61 1991
5778.32 1908
5779.04 1841
5779.76 1761
5780.48 1921
5781.19 1930
5781.91 1915
5782.63 1982
5783.35 1902
5784.06 1861
5784.78 1814
5785.50 1879
5786.22 1952
5786.93 1955
5787.65 1771
5788.37 1812
5789.09 1818
5789.80 1933
5790.52 2048
5791.24 2166
5791.96 2182
5792.68 2137
5793.39 2198
5794.11 2388
5794.83 2347
5795.55 2368
5796.27 2529
5796.99 2615
5797.70 3108
5798.42 3631
5799.14 4417
5799.86 4795
5800.58 5341
5801.30 5886
5802.02 6014
5802.73 5487
5803.45 5285
5804.17 4866
5804.89 3945
5805.61 3501
5806.33 3277
5807.05 2770
5807.77 2681
5808.49 2589
5809.20 2593
5809.92 2419
5810.64 2571
5811.36 2653
5812.08 2614
5812.80 2540
5813.52 2454
5814.24 2538
5814.96 2473
5815.68 2358
5816.40 2620
5817.12 2426
5817.84 2431
5818.56 2446
5819.28 2429
5820.00 2602
5820.72 2417
5821.44 2334
5822.16 2248
5822.88 2466
5823.60 2394
5824.32 2060
5825.04 2034
5825.76 2117
5826.48 1995
5827.20 1954
5827.92 2032
5828.64 1956
5829.36 1941
5830.08 1921
5830.80 1863
5831.52 1845
5832.24 1815
5832.96 1809
5833.68 1872
5834.40 1785
5835.12 1835
5835.84 1870
5836.56 1788
5837.28 1892
5838.00 1884
5838.73 1796
5839.45 1802
5840.17 1804
5840.89 1848
5841.61 1983
5842.33 1879
5843.05 1899
5843.77 1795
5844.49 1889
5845.22 1731
5845.94 1736
5846.66 1749
5847.38 1695
5848.10 1781
5848.82 1667
5849.54 1604
5850.27 1759
5850.99 1889
5851.71 1736
5852.43 1737
5853.15 1817
5853.88 1817
5854.60 1879
5855.32 1888
5856.04 1772
5856.76 1715
5857.49 1731
5858.21 1671
5858.93 1694
5859.65 1790
5860.37 1542
5861.10 1596
5861.82 1700
5862.54 1717
5863.26 1717
5863.99 1604
5864.71 1546
5865.43 1734
5866.15 1738
5866.88 1663
5867.60 1694
5868.32 1669
5869.04 1613
5869.77 1565
5870.49 1662
5871.21 1667
5871.94 1605
5872.66 1598
5873.38 1692
5874.11 1587
5874.83 1681
5875.55 1728
5876.27 1766
5877.00 1748
5877.72 1668
5878.44 1727
5879.17 1684
5879.89 1667
5880.62 1741
5881.34 1593
5882.06 1666
5882.79 1709
5883.51 1522
5884.23 1647
5884.96 1746
5885.68 1691
5886.40 1672
5887.13 1646
5887.85 1745
5888.58 1585
5889.30 1720
5890.02 1624
5890.75 1651
5891.47 1503
5892.20 1536
5892.92 1602
5893.65 1660
5894.37 1681
5895.09 1710
5895.82 1388
5896.54 1653
5897.27 1752
5897.99 1763
5898.72 1696
5899.44 1697
5900.17 1698
5900.89 1737
5901.62 1709
5902.34 1512
5903.07 1584
5903.79 1790
5904.52 1736
5905.24 1734
5905.97 1772
5906.69 1719
5907.42 1585
5908.14 1544
5908.87 1557
5909.59 1571
5910.32 1669
5911.04 1579
5911.77 1622
5912.49 1786
5913.22 1628
5913.94 1561
5914.67 1765
5915.40 1727
5916.12 1813
5916.85 1675
5917.57 1644
5918.30 1846
5919.02 1760
5919.75 1628
5920.48 1674
5921.20 1595
5921.93 1578
5922.65 1720
5923.38 1656
5924.11 1683
5924.83 1674
5925.56 1694
5926.29 1697
5927.01 1817
5927.74 1721
5928.47 1819
5929.19 1832
5929.92 1780
5930.64 1800
5931.37 1842
5932.10 1831
5932.82 1854
5933.55 1928
5934.28 1858
5935.01 1931
5935.73 1952
5936.46 1976
5937.19 1890
5937.91 2047
5938.64 2108
5939.37 2020
5940.09 1986
5940.82 1961
5941.55 2272
5942.28 2230
5943.00 2087
5943.73 2146
5944.46 2165
5945.19 2346
5945.91 2268
5946.64 2283
5947.37 2351
5948.10 2489
5948.82 2548
5949.55 2404
5950.28 2569
5951.01 2586
5951.73 2619
5952.46 2739
5953.19 2864
5953.92 2927
5954.65 2825
5955.38 2965
5956.10 2861
5956.83 2582
5957.56 2563
5958.29 2616
5959.02 2735
5959.74 2780
5960.47 2599
5961.20 2623
5961.93 2906
5962.66 2959
5963.39 2983
5964.12 3249
5964.84 3453
5965.57 3811
5966.30 4182
5967.03 4165
5967.76 4255
5968.49 4378
5969.22 4530
5969.95 4382
5970.68 4119
5971.40 3883
5972.13 3586
5972.86 3490
5973.59 3607
5974.32 3496
5975.05 3297
5975.78 3424
5976.51 3318
5977.24 3337
5977.97 3489
5978.70 3515
5979.43 3456
5980.16 3584
5980.89 3723
5981.62 3711
5982.35 3829
5983.08 3939
5983.81 3630
5984.54 3771
5985.27 3947
5986.00 3899
5986.73 4148
5987.46 4136
5988.19 3854
5988.92 3914
5989.65 3878
5990.38 3920
5991.11 3844
5991.84 3914
5992.57 4174
5993.30 4298
5994.03 4111
5994.76 4008
5995.49 3864
5996.22 4149
5996.95 4577
5997.68 4174
5998.41 4205
5999.14 4373
5999.87 4400
6000.60 4109
6001.34 4299
6002.07 4202
6002.80 4017
6003.53 3949
6004.26 3790
6004.99 3715
6005.72 3854
6006.45 4079
6007.18 4439
6007.92 4915
6008.65 5429
6009.38 5947
6010.11 6858
6010.84 8189
6011.57 9544
6012.30 10300
6013.04 11360
6013.77 12239
6014.50 12588
6015.23 12560
6015.96 12279
6016.69 11247
6017.43 10056
6018.16 9246
6018.89 8092
6019.62 6807
6020.35 6137
6021.09 5353
6021.82 4940
6022.55 4415
6023.28 3998
6024.02 3732
6024.75 3548
6025.48 3386
6026.21 3535
6026.94 3447
6027.68 3401
6028.41 3241
6029.14 3071
6029.88 3172
6030.61 2899
6031.34 3047
6032.07 3170
6032.81 2794
6033.54 2789
6034.27 2884
6035.01 2714
6035.74 2772
6036.47 2692
6037.20 2751
6037.94 2675
6038.67 2742
6039.40 2884
6040.14 3066
6040.87 3064
6041.60 3039
6042.34 3121
6043.07 3030
6043.80 3193
6044.54 3299
6045.27 3158
6046.00 3418
6046.74 3297
6047.47 3127
6048.21 3461
6048.94 3418
6049.67 3526
6050.41 3707
6051.14 3924
6051.88 4188
6052.61 4417
6053.34 4811
6054.08 4712
6054.81 4677
6055.55 4397
6056.28 4134
6057.01 3948
6057.75 3748
6058.48 3505
6059.22 3375
6059.95 3401
6060.69 3278
6061.42 3355
6062.16 3193
6062.89 3299
6063.63 3258
6064.36 3087
6065.09 3129
6065.83 3156
6066.56 3100
6067.30 2933
6068.03 2886
6068.77 2956
6069.50 3019
6070.24 2898
6070.97 2776
6071.71 2555
6072.45 2744
6073.18 2722
6073.92 2696
6074.65 2635
6075.39 2717
6076.12 2456
6076.86 2525
6077.59 2794
6078.33 2606
6079.06 2418
6079.80 2587
6080.54 2640
6081.27 2582
6082.01 2529
6082.74 2597
6083.48 2553
6084.21 2603
6084.95 2479
6085.69 2405
6086.42 2402
6087.16 2424
6087.90 2580
6088.63 2548
6089.37 2320
6090.10 2420
6090.84 2496
6091.58 2464
6092.31 2436
6093.05 2416
6093.79 2364
6094.52 2381
6095.26 2502
6096.00 2504
6096.73 2370
6097.47 2358
6098.21 2223
6098.94 2272
6099.68 2407
6100.42 2201
6101.15 2189
6101.89 2133
6102.63 2150
6103.37 2248
6104.10 2255
6104.84 2374
6105.58 2344
6106.31 2359
6107.05 2352
6107.79 2274
6108.53 2176
6109.26 2216
6110.00 2281
6110.74 2204
6111.48 2272
6112.21 2249
6112.95 2436
6113.69 2467
6114.43 2463
6115.17 2432
6115.90 2476
6116.64 2522
6117.38 2472
6118.12 2582
6118.85 2508
6119.59 2539
6120.33 2521
6121.07 2359
6121.81 2348
6122.55 2257
6123.28 2262
6124.02 2331
6124.76 2401
6125.50 2265
6126.24 2294
6126.98 2417
6127.71 2487
6128.45 2321
6129.19 2323
6129.93 2328
6130.67 2470
6131.41 2414
6132.15 2335
6132.89 2697
6133.63 2472
6134.36 2439
6135.10 2514
6135.84 2494
6136.58 2490
6137.32 2514
6138.06 2452
6138.80 2489
6139.54 2387
6140.28 2528
6141.02 2503
6141.76 2386
6142.50 2552
6143.24 2559
6143.97 2477
6144.71 2499
6145.45 2541
6146.19 2482
6146.93 2475
6147.67 2564
6148.41 2472
6149.15 2500
6149.89 2482
6150.63 2503
6151.37 2509
6152.11 2375
6152.85 2474
6153.59 2547
6154.33 2437
6155.07 2517
6155.81 2515
6156.55 2456
6157.29 2621
6158.03 2608
6158.78 2689
6159.52 2728
6160.26 2634
6161.00 2735
6161.74 2764
6162.48 2844
6163.22 2942
6163.96 2887
6164.70 3086
6165.44 3248
6166.18 3228
6166.92 3365
6167.66 3449
6168.41 3526
6169.15 3679
6169.89 3591
6170.63 3651
6171.37 3670
6172.11 3612
6172.85 3460
6173.59 3442
6174.34 3269
6175.08 3271
6175.82 3116
6176.56 3148
6177.30 3089
6178.04 3149
6178.78 3266
6179.53 3205
6180.27 3198
6181.01 3334
6181.75 3440
6182.49 3569
6183.24 3426
6183.98 3544
6184.72 3660
6185.46 3641
6186.20 3505
6186.95 3555
6187.69 3609
6188.43 3625
6189.17 3640
6189.91 3800
6190.66 3780
6191.40 3925
6192.14 3899
6192.88 3983
6193.63 4255
6194.37 4285
6195.11 4360
6195.85 4416
6196.60 4579
6197.34 4385
6198.08 4139
6198.83 4421
6199.57 4720
6200.31 4629
6201.05 4379
6201.80 4643
6202.54 4781
6203.28 4933
6204.03 5427
6204.77 6027
6205.51 7282
6206.26 8985
6207.00 11262
6207.74 13961
6208.49 16670
6209.23 19615
6209.97 21240
6210.72 22510
6211.46 22187
6212.21 20633
6212.95 18547
6213.69 16808
6214.44 14253
6215.18 11700
6215.92 9903
6216.67 8279
6217.41 7169
6218.16 6381
6218.90 5448
6219.64 5049
6220.39 4880
6221.13 4753
6221.88 4629
6222.62 4583
6223.37 4882
6224.11 4950
6224.85 5162
6225.60 5311
6226.34 5244
6227.09 5295
6227.83 4934
6228.58 4626
6229.32 4143
6230.07 3806
6230.81 3523
6231.56 3317
6232.30 3406
6233.05 3156
6233.79 3088
6234.54 3066
6235.28 2936
6236.03 2846
6236.77 3086
6237.52 3109
6238.26 3073
6239.01 3065
6239.75 3045
6240.50 3275
6241.24 3462
6241.99 3661
6242.73 3524
6243.48 3481
6244.22 3685
6244.97 3657
6245.72 3783
6246.46 4168
6247.21 4469
6247.95 4663
6248.70 4921
6249.45 5122
6250.19 5088
6250.94 5100
6251.68 4715
6252.43 4224
6253.18 4149
6253.92 4076
6254.67 3890
6255.41 3770
6256.16 3675
6256.91 3688
6257.65 3528
6258.40 3735
6259.15 3881
6259.89 3846
6260.64 3765
6261.39 3697
6262.13 3641
6262.88 3498
6263.63 3499
6264.37 3331
6265.12 3341
6265.87 3440
6266.61 3477
6267.36 3437
6268.11 3307
6268.85 3574
6269.60 3512
6270.35 3577
6271.10 3605
6271.84 3390
6272.59 3452
6273.34 3460
6274.08 3734
6274.83 3946
6275.58 3985
6276.33 4243
6277.07 4251
6277.82 4265
6278.57 4437
6279.32 4319
6280.07 4272
6280.81 4081
6281.56 3845
6282.31 3645
6283.06 3463
6283.80 3303
6284.55 3282
6285.30 3229
6286.05 3176
6286.80 3158
6287.54 3203
6288.29 3088
6289.04 3219
6289.79 3360
6290.54 3380
6291.29 3224
6292.03 3081
6292.78 2998
6293.53 2772
6294.28 2705
6295.03 2632
6295.78 2649
6296.53 2826
6297.28 2717
6298.02 2742
6298.77 2690
6299.52 2713
6300.27 2733
6301.02 2679
6301.77 2658
6302.52 2571
6303.27 2445
6304.02 2629
6304.77 2534
6305.51 2613
6306.26 2717
6307.01 2726
6307.76 2736
6308.51 2647
6309.26 2656
6310.01 2773
6310.76 2747
6311.51 2755
6312.26 2730
6313.01 2697
6313.76 2798
6314.51 2914
6315.26 2838
6316.01 2646
6316.76 2720
6317.51 2795
6318.26 2812
6319.01 2719
6319.76 2750
6320.51 2735
6321.26 2656
6322.01 2608
6322.76 2470
6323.51 2655
6324.26 2597
6325.01 2553
6325.76 2521
6326.51 2488
6327.26 2605
6328.01 2612
6328.76 2713
6329.51 2724
6330.26 2764
6331.02 2395
6331.77 2491
6332.52 2662
6333.27 2535
6334.02 2461
6334.77 2566
6335.52 2484
6336.27 2477
6337.02 2557
6337.77 2562
6338.53 2489
6339.28 2611
6340.03 2559
6340.78 2453
6341.53 2441
6342.28 2530
6343.03 2598
6343.78 2546
6344.54 2497
6345.29 2576
6346.04 2568
6346.79 2562
6347.54 2846
6348.29 2585
6349.05 2718
6349.80 2754
6350.55 2958
6351.30 2834
6352.05 2963
6352.81 3192
6353.56 3255
6354.31 3157
6355.06 3137
6355.82 3163
6356.57 3140
6357.32 3124
6358.07 2949
6358.82 2795
6359.58 2624
6360.33 2643
6361.08 2657
6361.83 2549
6362.59 2583
6363.34 2596
6364.09 2644
6364.85 2453
6365.60 2436
6366.35 2537
6367.10 2577
6367.86 2528
6368.61 2556
6369.36 2438
6370.12 2452
6370.87 2569
6371.62 2622
6372.38 2464
6373.13 2502
6373.88 2427
6374.64 2427
6375.39 2512
6376.14 2500
6376.90 2461
6377.65 2321
6378.40 2267
6379.16 2417
6379.91 2428
6380.66 2488
6381.42 2382
6382.17 2424
6382.92 2479
6383.68 2524
6384.43 2429
6385.19 2398
6385.94 2287
6386.69 2330
6387.45 2458
6388.20 2436
6388.96 2290
6389.71 2238
6390.47 2228
6391.22 2188
6391.97 2255
6392.73 2212
6393.48 2226
6394.24 2252
6394.99 2233
6395.75 2192
6396.50 2237
6397.26 2169
6398.01 2271
6398.77 2204
6399.52 2149
6400.28 2064
6401.03 2081
6401.79 2231
6402.54 2127
6403.30 2041
6404.05 1988
6404.81 2016
6405.56 2049
6406.32 2011
6407.07 2211
6407.83 2242
6408.58 2216
6409.34 2267
6410.09 2220
6410.85 2188
6411.60 2310
6412.36 2322
6413.11 2202
6413.87 2200
6414.63 2113
6415.38 2110
6416.14 2219
6416.89 2303
6417.65 2149
6418.41 2041
6419.16 2039
6419.92 2250
6420.67 2146
6421.43 2163
6422.19 2114
6422.94 2123
6423.70 2291
6424.45 2182
6425.21 2249
6425.97 2062
6426.72 2211
6427.48 2113
6428.24 2084
6428.99 2093
6429.75 2124
6430.51 2049
6431.26 1976
6432.02 2082
6432.78 1958
6433.53 2093
6434.29 2219
6435.05 2299
6435.80 2015
6436.56 2180
6437.32 2197
6438.08 2119
6438.83 2088
6439.59 2090
6440.35 2031
6441.10 2079
6441.86 2179
6442.62 2216
6443.38 2300
6444.13 2211
6444.89 2306
6445.65 2200
6446.41 2102
6447.16 2021
6447.92 2077
6448.68 2132
6449.44 2076
6450.19 2024
6450.95 2196
6451.71 2153
6452.47 2041
6453.23 1870
6453.98 1950
6454.74 2123
6455.50 2184
6456.26 2014
6457.02 2074
6457.78 2062
6458.53 2210
6459.29 2148
6460.05 2154
6460.81 2142
6461.57 2265
6462.33 2252
6463.08 2187
6463.84 2202
6464.60 2276
6465.36 2257
6466.12 2249
6466.88 2355
6467.64 2341
6468.40 2396
6469.15 2356
6469.91 2310
6470.67 2226
6471.43 2393
6472.19 2518
6472.95 2477
6473.71 2417
6474.47 2614
6475.23 2598
6475.99 2426
6476.75 2532
6477.51 2540
6478.26 2546
6479.02 2647
6479.78 2475
6480.54 2636
6481.30 2721
6482.06 2561
6482.82 2863
6483.58 2892
6484.34 2856
6485.10 2886
6485.86 2852
6486.62 2977
6487.38 3068
6488.14 3011
6488.90 3036
6489.66 2922
6490.42 3120
6491.18 3237
6491.94 3130
6492.70 3478
6493.46 3444
6494.22 3490
6494.98 3565
6495.74 3678
6496.51 3827
6497.27 3638
6498.03 3678
6498.79 3683
6499.55 3587
6500.31 3433
6501.07 3562
6501.83 3638
6502.59 3658
6503.35 3724
6504.11 3577
6504.87 3799
6505.64 3836
6506.40 3955
6507.16 4249
6507.92 4481
6508.68 4556
6509.44 4508
6510.20 4392
6510.96 4548
6511.73 4679
6512.49 4545
6513.25 4512
6514.01 4666
6514.77 4574
6515.53 4450
6516.29 4318
6517.06 4407
6517.82 4442
6518.58 4492
6519.34 4711
6520.10 4946
6520.87 5092
6521.63 5304
6522.39 5388
6523.15 5516
6523.91 5899
6524.68 6263
6525.44 6730
6526.20 7339
6526.96 7641
6527.73 7869
6528.49 8563
6529.25 8548
6530.01 8116
6530.78 8252
6531.54 8282
6532.30 8471
6533.06 9476
6533.83 10738
6534.59 12842
6535.35 15523
6536.11 18370
6536.88 20996
6537.64 21879
6538.40 22073
6539.17 21206
6539.93 19157
6540.69 16841
6541.46 14457
6542.22 11905
6542.98 10026
6543.74 8230
6544.51 7085
6545.27 6082
6546.04 5193
6546.80 4800
6547.56 4623
6548.33 4453
6549.09 4136
6549.85 4072
6550.62 4090
6551.38 4287
6552.14 4015
6552.91 3984
6553.67 3929
6554.44 3826
6555.20 3702
6555.96 3794
6556.73 3544
6557.49 3317
6558.26 3303
6559.02 3282
6559.78 3254
6560.55 3439
6561.31 3447
6562.08 3619
6562.84 3711
6563.61 3883
6564.37 4231
6565.14 4352
6565.90 4217
6566.66 4152
6567.43 4136
6568.19 4008
6568.96 4064
6569.72 4076
6570.49 3931
6571.25 4070
6572.02 4102
6572.78 4325
6573.55 4560
6574.31 4620
6575.08 4748
6575.84 4964
6576.61 5295
6577.37 5279
6578.14 5446
6578.90 5279
6579.67 5367
6580.44 5533
6581.20 5590
6581.97 5490
6582.73 5473
6583.50 5274
6584.26 5010
6585.03 4780
6585.79 4901
6586.56 4478
6587.33 4328
6588.09 4333
6588.86 4498
6589.62 4500
6590.39 4827
6591.16 5180
6591.92 5497
6592.69 5979
6593.45 6310
6594.22 6677
6594.99 7049
6595.75 7244
6596.52 7200
6597.29 7171
6598.05 6834
6598.82 6240
6599.59 5693
6600.35 5435
6601.12 5102
6601.89 4816
6602.65 4417
6603.42 4136
6604.19 4170
6604.95 4094
6605.72 3979
6606.49 3855
6607.25 4005
6608.02 3845
6608.79 3642
6609.55 3544
6610.32 3577
6611.09 3450
6611.86 3500
6612.62 3632
6613.39 3511
6614.16 3516
6614.93 3525
6615.69 3285
6616.46 3429
6617.23 3244
6618.00 3244
6618.76 3285
6619.53 3429
6620.30 3296
6621.07 3458
6621.83 3382
6622.60 3296
6623.37 3346
6624.14 3278
6624.91 3275
6625.67 3257
6626.44 3310
6627.21 3170
6627.98 2966
6628.75 3004
6629.52 3088
6630.28 3135
6631.05 3340
6631.82 3471
6632.59 3645
6633.36 3754
6634.13 4077
6634.90 4246
6635.66 4251
6636.43 4257
6637.20 4207
6637.97 3931
6638.74 3726
6639.51 3658
6640.28 3309
6641.05 3257
6641.81 3144
6642.58 3015
6643.35 2957
6644.12 2997
6644.89 2969
6645.66 2766
6646.43 2888
6647.20 3114
6647.97 2859
6648.74 2960
6649.51 2965
6650.28 2950
6651.05 2996
6651.82 2969
6652.59 3050
6653.35 2959
6654.12 2983
6654.89 2958
6655.66 2990
6656.43 2928
6657.20 2986
6657.97 3090
6658.74 2961
6659.51 2907
6660.28 2869
6661.05 2694
6661.82 2679
6662.59 2905
6663.36 2801
6664.13 2715
6664.91 2726
6665.68 2732
6666.45 2709
6667.22 2744
6667.99 2572
6668.76 2699
6669.53 2644
6670.30 2795
6671.07 2877
6671.84 3006
6672.61 2798
6673.38 2938
6674.15 3068
6674.92 2983
6675.69 2802
6676.47 2838
6677.24 2946
6678.01 2814
6678.78 2818
6679.55 2745
6680.32 2876
6681.09 3134
6681.86 3060
6682.64 3164
6683.41 3416
6684.18 3770
6684.95 3776
6685.72 3995
6686.49 4154
6687.26 3921
6688.04 3825
6688.81 3708
6689.58 3565
6690.35 3415
6691.12 3035
6691.90 3151
6692.67 2961
6693.44 2667
6694.21 2672
6694.98 2641
6695.76 2540
6696.53 2705
6697.30 2620
6698.07 2571
6698.84 2617
6699.62 2737
6700.39 2824
6701.16 2658
6701.93 2599
6702.71 2630
6703.48 2553
6704.25 2392
6705.02 2486
6705.80 2734
6706.57 2583
6707.34 2438
6708.12 2588
6708.89 2620
6709.66 2603
6710.43 2527
6711.21 2380
6711.98 2415
6712.75 2406
6713.53 2442
6714.30 2487
6715.07 2479
6715.85 2472
6716.62 2351
6717.39 2293
6718.17 2272
6718.94 2428
6719.71 2362
6720.49 2281
6721.26 2294
6722.03 2264
6722.81 2266
6723.58 2270
6724.36 2366
6725.13 2241
6725.90 2227
6726.68 2297
6727.45 2328
6728.23 2264
6729.00 2315
6729.77 2257
6730.55 2317
6731.32 2508
6732.10 2243
6732.87 2264
6733.64 2322
6734.42 2302
6735.19 2349
6735.97 2372
6736.74 2440
6737.52 2342
6738.29 2244
6739.07 2306
6739.84 2527
6740.62 2469
6741.39 2387
6742.16 2400
6742.94 2514
6743.71 2422
6744.49 2463
6745.26 2523
6746.04 2457
6746.81 2535
6747.59 2505
6748.36 2518
6749.14 2725
6749.92 2919
6750.69 2822
6751.47 3164
6752.24 3197
6753.02 3431
6753.79 3443
6754.57 3653
6755.34 3378
6756.12 3044
6756.89 2873
6757.67 2897
6758.45 2720
6759.22 2523
6760.00 2550
6760.77 2357
6761.55 2406
6762.33 2374
6763.10 2397
6763.88 2502
6764.65 2385
6765.43 2428
6766.21 2510
6766.98 2359
6767.76 2363
6768.53 2577
6769.31 2375
6770.09 2450
6770.86 2416
6771.64 2327
6772.42 2400
6773.19 2310
6773.97 2176
6774.75 2268
6775.52 2168
6776.30 2307
6777.08 2352
6777.85 2237
6778.63 2205
6779.41 2309
6780.18 2367
6780.96 2333
6781.74 2375
6782.52 2351
6783.29 2390
6784.07 2110
6784.85 2167
6785.62 2077
6786.40 1977
6787.18 2052
6787.96 2165
6788.73 1978
6789.51 2005
6790.29 1981
6791.07 2004
6791.84 2066
6792.62 2034
6793.40 1908
6794.18 1999
6794.96 2124
6795.73 2149
6796.51 2007
6797.29 2125
6798.07 2049
6798.85 2078
6799.62 2100
6800.40 2020
6801.18 2079
6801.96 2120
6802.74 2087
6803.51 2244
6804.29 2290
6805.07 2223
6805.85 2250
6806.63 2117
6807.41 2154
6808.19 2086
6808.96 2096
6809.74 2121
6810.52 2115
6811.30 1964
6812.08 2069
6812.86 2152
6813.64 2021
6814.42 2113
6815.20 2258
6815.97 2192
6816.75 2112
6817.53 2217
6818.31 2257
6819.09 2176
6819.87 2152
6820.65 1993
6821.43 2035
6822.21 2004
6822.99 1995
6823.77 2055
6824.55 2180
6825.33 2078
6826.11 1998
6826.89 2004
6827.67 2031
6828.44 2149
6829.22 2121
6830.00 2081
6830.78 2000
6831.56 2039
6832.34 2004
6833.12 2034
6833.90 1996
6834.68 2099
6835.46 2094
6836.24 2094
6837.03 2066
6837.81 1952
6838.59 2009
6839.37 2075
6840.15 1942
6840.93 1954
6841.71 1998
6842.49 1989
6843.27 2022
6844.05 2088
6844.83 2110
6845.61 2060
6846.39 2179
6847.17 2413
6847.95 2681
6848.73 2954
6849.52 3284
6850.30 3669
6851.08 4283
6851.86 4610
6852.64 4719
6853.42 4507
6854.20 4146
6854.98 3910
6855.76 3483
6856.55 3221
6857.33 2909
6858.11 2682
6858.89 2695
6859.67 2420
6860.45 2381
6861.23 2299
6862.02 2207
6862.80 2206
6863.58 2233
6864.36 2215
6865.14 2371
6865.93 2471
6866.71 2406
6867.49 2465
6868.27 2558
6869.05 2426
6869.84 2385
6870.62 2556
6871.40 2450
6872.18 2312
6872.96 2248
6873.75 2285
6874.53 2365
6875.31 2190
6876.09 2365
6876.88 2428
6877.66 2386
6878.44 2293
6879.22 2421
6880.01 2472
6880.79 2639
6881.57 2704
6882.36 2694
6883.14 2598
6883.92 2651
6884.70 2893
6885.49 3291
6886.27 3570
6887.05 3756
6887.84 4262
6888.62 4742
6889.40 5182
6890.19 5018
6890.97 4481
6891.75 3871
6892.54 3499
6893.32 3379
6894.10 3263
6894.89 3165
6895.67 2965
6896.45 3040
6897.24 3135
6898.02 2929
6898.81 2845
6899.59 2777
6900.37 2965
6901.16 2940
6901.94 2878
6902.73 3012
6903.51 2821
6904.29 2831
6905.08 2766
6905.86 2843
6906.65 2829
6907.43 2789
6908.21 2808
6909.00 2651
6909.78 2702
6910.57 2568
6911.35 2711
6912.14 2503
6912.92 2357
6913.71 2455
6914.49 2519
6915.27 2502
6916.06 2483
6916.84 2491
6917.63 2484
6918.41 2505
6919.20 2427
6919.98 2495
6920.77 2429
6921.55 2398
6922.34 2407
6923.12 2478
6923.91 2380
6924.69 2493
6925.48 2398
6926.27 2547
6927.05 2640
6927.84 2665
6928.62 2553
6929.41 2463
6930.19 2591
6930.98 2507
6931.76 2566
6932.55 2689
6933.34 2812
6934.12 2831
6934.91 2817
6935.69 2916
6936.48 2773
6937.26 2667
6938.05 2702
6938.84 2689
6939.62 2816
6940.41 2734
6941.20 2776
6941.98 3015
6942.77 2970
6943.55 3075
6944.34 2978
6945.13 3127
6945.91 3189
6946.70 3064
6947.49 3297
6948.27 3340
6949.06 3380
6949.85 3396
6950.63 3445
6951.42 3286
6952.21 3266
6952.99 3192
6953.78 3247
6954.57 3238
6955.35 3321
6956.14 3407
6956.93 3470
6957.72 3570
6958.50 3434
6959.29 3439
6960.08 3529
6960.86 3512
6961.65 3524
6962.44 3420
6963.23 3505
6964.01 3549
6964.80 3528
6965.59 3450
6966.38 3539
6967.16 3448
6967.95 3660
6968.74 3777
6969.53 3766
6970.32 3745
6971.10 3813
6971.89 3894
6972.68 4003
6973.47 4025
6974.26 4065
6975.04 4147
6975.83 4193
6976.62 4249
6977.41 4421
6978.20 4572
6978.98 4817
6979.77 4944
6980.56 5250
6981.35 5481
6982.14 6106
6982.93 7076
6983.72 8369
6984.50 9457
6985.29 10976
6986.08 12906
6986.87 13369
6987.66 13401
6988.45 13098
6989.24 11997
6990.03 10848
6990.81 9379
6991.60 8115
6992.39 7581
6993.18 6523
6993.97 6278
6994.76 5853
6995.55 5808
6996.34 5999
6997.13 7012
6997.92 8256
6998.71 9876
6999.50 11225
7000.29 12408
7001.08 13283
7001.87 13147
7002.65 12747
7003.44 12007
7004.23 10714
7005.02 9567
7005.81 8173
7006.60 7030
7007.39 6043
7008.18 5236
7008.97 4773
7009.76 4612
7010.55 4414
7011.34 4378
7012.13 4489
7012.92 4534
7013.71 4601
7014.50 4648
7015.30 4475
7016.09 4591
7016.88 4323
7017.67 4073
7018.46 3854
7019.25 3615
7020.04 3601
7020.83 3454
7021.62 3460
7022.41 3538
7023.20 3494
7023.99 3638
7024.78 3659
7025.57 3605
7026.37 3674
7027.16 3847
7027.95 3964
7028.74 3811
7029.53 3661
7030.32 3619
7031.11 3496
7031.90 3271
7032.69 3182
7033.49 3017
7034.28 3021
7035.07 3161
7035.86 3269
7036.65 3187
7037.44 3340
7038.24 3518
7039.03 3363
7039.82 3518
7040.61 3608
7041.40 3554
7042.19 3497
7042.99 3561
7043.78 3430
7044.57 3574
7045.36 3467
7046.15 3367
7046.95 3576
7047.74 3638
7048.53 3638
7049.32 3988
7050.12 4078
7050.91 4406
7051.70 4529
7052.49 4416
7053.29 4263
7054.08 3990
7054.87 3783
7055.66 3593
7056.46 3527
7057.25 3269
7058.04 3123
7058.83 3102
7059.63 3246
7060.42 3277
7061.21 3271
7062.01 3147
7062.80 3007
7063.59 3178
7064.39 3343
7065.18 3237
7065.97 3211
7066.77 3153
7067.56 3184
7068.35 3209
7069.15 3141
7069.94 3183
7070.73 3223
7071.53 3255
7072.32 3247
7073.11 3127
7073.91 3185
7074.70 3286
7075.49 3206
7076.29 3060
7077.08 2916
7077.88 2937
7078.67 2982
7079.46 2915
7080.26 2960
7081.05 2983
7081.85 2933
7082.64 2872
7083.43 2887
7084.23 2961
7085.02 3138
7085.82 3183
7086.61 3641
7087.41 3940
7088.20 4199
7089.00 4047
7089.79 4001
7090.58 4076
7091.38 3950
7092.17 3711
7092.97 3531
7093.76 3270
7094.56 2938
7095.35 2784
7096.15 2763
7096.94 2587
7097.74 2495
7098.53 2396
7099.33 2486
7100.12 2409
7100.92 2392
7101.71 2355
7102.51 2392
7103.30 2332
7104.10 2380
7104.89 2193
7105.69 2066
7106.49 2204
7107.28 2180
7108.08 2118
7108.87 2083
7109.67 2019
7110.46 1951
7111.26 1971
7112.06 2023
7112.85 2075
7113.65 2154
7114.44 2167
7115.24 2130
7116.04 2154
7116.83 2152
7117.63 2253
7118.42 2169
7119.22 2124
7120.02 2188
7120.81 2169
7121.61 2213
7122.41 2201
7123.20 2084
7124.00 2080
7124.79 2123
7125.59 2011
7126.39 2095
7127.18 2103
7127.98 2256
7128.78 2127
7129.57 2132
7130.37 2200
7131.17 2004
7131.97 2045
7132.76 2013
7133.56 2007
7134.36 2070
7135.15 2044
7135.95 1986
7136.75 1911
7137.55 1833
7138.34 1926
7139.14 1906
7139.94 1903
7140.73 1921
7141.53 1822
7142.33 1856
7143.13 2001
7143.92 1974
7144.72 2027
7145.52 1914
7146.32 1989
7147.12 1956
7147.91 1949
7148.71 1927
7149.51 1969
7150.31 2026
7151.11 2016
7151.90 1984
7152.70 1934
7153.50 1952
7154.30 2062
7155.10 1917
7155.89 2014
7156.69 1940
7157.49 2014
7158.29 1975
7159.09 1943
7159.89 1961
7160.68 1885
7161.48 2008
7162.28 1890
7163.08 1801
7163.88 1892
7164.68 1921
7165.48 1894
7166.28 1808
7167.07 1737
7167.87 1742
7168.67 1775
7169.47 1798
7170.27 1761
7171.07 1782
7171.87 1746
7172.67 1856
7173.47 1773
7174.27 1623
7175.07 1614
7175.87 1637
7176.67 1744
7177.46 1720
7178.26 1748
7179.06 1671
7179.86 1652
7180.66 1760
7181.46 1899
7182.26 1899
7183.06 1969
7183.86 2029
7184.66 1988
7185.46 1980
7186.26 1990
7187.06 2031
7187.86 1928
7188.66 1780
7189.46 1720
7190.26 1567
7191.06 1507
7191.86 1454
7192.66 1501
7193.46 1559
7194.26 1541
7195.06 1558
7195.86 1643
7196.67 1676
7197.47 1593
7198.27 1683
7199.07 1580
7199.87 1576
7200.67 1621
7201.47 1610
7202.27 1678
7203.07 1610
7203.87 1553
7204.67 1638
7205.47 1631
7206.28 1509
7207.08 1583
7207.88 1631
7208.68 1554
7209.48 1562
7210.28 1606
7211.08 1706
7211.88 1792
7212.69 1627
7213.49 1487
7214.29 1549
7215.09 1554
7215.89 1640
7216.69 1683
7217.50 1567
7218.30 1645
7219.10 1540
7219.90 1618
7220.70 1631
7221.50 1524
7222.31 1567
7223.11 1573
7223.91 1616
7224.71 1586
7225.51 1622
7226.32 1731
7227.12 1681
7227.92 1593
7228.72 1553
7229.53 1642
7230.33 1621
7231.13 1534
7231.93 1649
7232.74 1484
7233.54 1580
7234.34 1545
7235.14 1576
7235.95 1578
7236.75 1522
7237.55 1681
7238.36 1891
7239.16 1873
7239.96 1986
7240.76 2019
7241.57 1873
7242.37 1793
7243.17 1812
7243.98 1742
7244.78 1768
7245.58 1803
7246.39 1765
7247.19 1662
7247.99 1662
7248.80 1656
7249.60 1641
7250.40 1582
7251.21 1517
7252.01 1726
7252.81 1693
7253.62 1689
7254.42 1707
7255.23 1801
7256.03 1763
7256.83 1689
7257.64 1847
7258.44 1764
7259.25 1635
7260.05 1740
7260.85 1712
7261.66 1723
7262.46 1726
7263.27 1845
7264.07 1782
7264.87 1724
7265.68 1730
7266.48 1820
7267.29 1925
7268.09 1970
7268.90 1884
7269.70 1855
7270.51 1939
7271.31 1941
7272.12 2051
7272.92 1934
7273.73 1917
7274.53 1912
7275.34 2146
7276.14 2001
7276.95 2030
7277.75 2179
7278.56 2135
7279.36 2102
7280.17 2290
7280.97 2510
7281.78 3025
7282.58 3378
7283.39 3966
7284.19 4469
7285.00 5066
7285.80 5341
7286.61 5411
7287.41 5108
7288.22 4828
7289.03 4389
7289.83 3884
7290.64 3341
7291.44 2964
7292.25 2687
7293.06 2498
7293.86 2344
7294.67 2238
7295.47 2162
7296.28 2217
7297.09 2114
7297.89 2160
7298.70 2084
7299.50 2038
7300.31 2103
7301.12 2073
7301.92 2164
7302.73 2156
7303.54 2232
7304.34 2265
7305.15 2188
7305.96 2190
7306.76 2345
7307.57 2549
7308.38 2377
7309.18 2606
7309.99 2766
7310.80 2756
7311.60 2884
7312.41 2992
7313.22 3007
7314.02 2869
7314.83 2872
7315.64 2847
7316.45 2797
7317.25 2889
7318.06 3257
7318.87 3434
7319.67 3604
7320.48 3917
7321.29 4460
7322.10 4509
7322.90 4547
7323.71 4271
7324.52 4014
7325.33 3768
7326.14 3447
7326.94 3065
7327.75 2906
7328.56 2761
7329.37 2586
7330.17 2437
7330.98 2252
7331.79 2174
7332.60 2212
7333.41 2238
7334.22 2134
7335.02 2163
7335.83 2055
7336.64 2216
7337.45 2232
7338.26 2225
7339.07 2276
7339.87 2291
7340.68 2272
7341.49 2278
7342.30 2225
7343.11 2144
7343.92 2098
7344.73 2007
7345.53 2066
7346.34 2124
7347.15 2009
7347.96 2153
7348.77 2235
7349.58 2105
7350.39 2158
7351.20 2155
7352.01 2072
7352.82 2035
7353.62 1977
7354.43 1985
7355.24 2069
7356.05 1933
7356.86 2120
7357.67 2096
7358.48 2058
7359.29 2063
7360.10 2072
7360.91 2219
7361.72 2265
7362.53 2254
7363.34 2417
7364.15 2374
7364.96 2281
7365.77 2344
7366.58 2218
7367.39 2382
7368.20 2335
7369.01 2250
7369.82 2225
7370.63 2206
7371.44 2244
7372.25 2262
7373.06 2245
7373.87 2286
7374.68 2375
7375.49 2414
7376.30 2345
7377.11 2447
7377.92 2614
7378.73 2959
7379.54 3087
7380.36 3284
7381.17 3912
7381.98 4004
7382.79 4000
7383.60 4182
7384.41 3862
7385.22 3682
7386.03 3341
7386.84 3007
7387.65 2859
7388.46 2693
7389.28 2619
7390.09 2419
7390.90 2296
7391.71 2269
7392.52 2201
7393.33 2151
7394.14 2278
7394.96 2394
7395.77 2364
7396.58 2580
7397.39 2744
7398.20 2968
7399.01 3212
7399.83 3268
7400.64 3523
7401.45 3634
7402.26 3602
7403.07 3433
7403.89 3257
7404.70 3194
7405.51 3046
7406.32 3000
7407.13 2889
7407.95 2837
7408.76 2975
7409.57 2853
7410.38 2741
7411.20 2501
7412.01 2509
7412.82 2363
7413.63 2168
7414.45 2195
7415.26 2311
7416.07 2224
7416.88 2048
7417.70 2056
7418.51 2021
7419.32 2008
7420.14 2118
7420.95 2128
7421.76 2003
7422.57 1949
7423.39 1972
7424.20 1963
7425.01 1817
7425.83 1883
7426.64 1915
7427.45 1856
7428.27 1805
7429.08 1750
7429.89 1788
7430.71 1762
7431.52 1814
7432.33 1653
7433.15 1650
7433.96 1670
7434.78 1696
7435.59 1688
7436.40 1715
7437.22 1754
7438.03 1711
7438.84 1777
7439.66 1723
7440.47 1722
7441.29 1657
7442.10 1695
7442.91 1714
7443.73 1720
7444.54 1716
7445.36 1704
7446.17 1692
7446.99 1687
7447.80 1725
7448.62 1605
7449.43 1647
7450.24 1641
7451.06 1641
7451.87 1572
7452.69 1593
7453.50 1561
7454.32 1643
7455.13 1649
7455.95 1679
7456.76 1565
7457.58 1614
7458.39 1692
7459.21 1675
7460.02 1590
7460.84 1636
7461.65 1708
7462.47 1651
7463.28 1732
7464.10 1678
7464.91 1575
7465.73 1581
7466.54 1501
7467.36 1590
7468.18 1589
7468.99 1629
7469.81 1704
7470.62 1665
7471.44 1551
7472.25 1562
7473.07 1600
7473.89 1601
7474.70 1702
7475.52 1509
7476.33 1572
7477.15 1553
7477.97 1485
7478.78 1562
7479.60 1576
7480.41 1482
7481.23 1433
7482.05 1501
7482.86 1449
7483.68 1476
7484.50 1428
7485.31 1454
7486.13 1469
7486.95 1454
7487.76 1436
7488.58 1447
7489.40 1477
7490.21 1403
7491.03 1400
7491.85 1403
7492.66 1513
7493.48 1363
7494.30 1331
7495.11 1327
7495.93 1323
7496.75 1321
7497.57 1342
7498.38 1407
7499.20 1335
7500.02 1349
7500.83 1364
7501.65 1377
7502.47 1354
7503.29 1399
7504.10 1447
7504.92 1478
7505.74 1381
7506.56 1345
7507.37 1356
7508.19 1363
7509.01 1454
7509.83 1360
7510.65 1292
7511.46 1225
7512.28 1393
7513.10 1421
7513.92 1476
7514.74 1356
7515.55 1241
7516.37 1306
7517.19 1332
7518.01 1324
7518.83 1360
7519.64 1343
7520.46 1353
7521.28 1333
7522.10 1316
7522.92 1351
7523.74 1269
7524.56 1296
7525.37 1357
7526.19 1393
7527.01 1295
7527.83 1361
7528.65 1308
7529.47 1325
7530.29 1303
7531.11 1342
7531.93 1291
7532.74 1306
7533.56 1283
7534.38 1271
7535.20 1289
7536.02 1264
7536.84 1321
7537.66 1276
7538.48 1311
7539.30 1252
7540.12 1318
7540.94 1307
7541.76 1289
7542.58 1322
7543.40 1365
7544.22 1355
7545.04 1387
7545.86 1440
7546.68 1365
7547.50 1421
7548.32 1380
7549.14 1367
7549.96 1325
7550.78 1283
7551.60 1341
7552.42 1416
7553.24 1334
7554.06 1369
7554.88 1395
7555.70 1281
7556.52 1364
7557.34 1373
7558.16 1392
7558.98 1428
7559.80 1447
7560.62 1412
7561.44 1427
7562.26 1372
7563.08 1461
7563.90 1366
7564.72 1324
7565.54 1353
7566.36 1360
7567.19 1307
7568.01 1349
7568.83 1315
7569.65 1315
7570.47 1272
7571.29 1278
7572.11 1388
7572.93 1267
7573.76 1334
7574.58 1298
7575.40 1345
7576.22 1228
7577.04 1435
7577.86 1310
7578.68 1280
7579.51 1380
7580.33 1292
7581.15 1346
7581.97 1359
7582.79 1314
7583.61 1480
7584.44 1402
7585.26 1520
7586.08 1494
7586.90 1586
7587.72 1563
7588.55 1491
7589.37 1488
7590.19 1556
7591.01 1523
7591.83 1582
7592.66 1434
7593.48 1517
7594.30 1500
7595.12 1485
7595.95 1473
7596.77 1489
7597.59 1626
7598.41 1516
7599.24 1464
7600.06 1450
7600.88 1606
7601.71 1666
7602.53 1706
7603.35 1879
7604.17 2044
7605.00 1935
7605.82 2091
7606.64 2116
7607.47 2065
7608.29 2047
7609.11 1956
7609.94 1901
7610.76 2007
7611.58 1794
7612.41 1722
7613.23 1749
7614.05 1836
7614.88 1759
7615.70 1822
7616.52 1884
7617.35 1984
7618.17 2099
7619.00 1971
7619.82 2031
7620.64 2038
7621.47 1874
7622.29 1844
7623.11 1784
7623.94 1844
7624.76 1745
7625.59 1784
7626.41 1815
7627.24 1870
7628.06 1954
7628.88 1932
7629.71 2108
7630.53 2295
7631.36 2269
7632.18 2487
7633.01 2478
7633.83 2492
7634.66 2485
7635.48 2479
7636.30 2410
7637.13 2132
7637.95 2033
7638.78 1773
7639.60 1728
7640.43 1731
7641.25 1614
7642.08 1569
7642.90 1570
7643.73 1502
7644.55 1456
7645.38 1516
7646.20 1549
7647.03 1580
7647.85 1459
7648.68 1394
7649.51 1528
7650.33 1469
7651.16 1450
7651.98 1468
7652.81 1360
7653.63 1328
7654.46 1322
7655.28 1329
7656.11 1309
7656.94 1260
7657.76 1297
7658.59 1343
7659.41 1348
7660.24 1352
7661.07 1450
7661.89 1386
7662.72 1321
7663.54 1357
7664.37 1362
7665.20 1489
7666.02 1438
7666.85 1309
7667.68 1298
7668.50 1281
7669.33 1374
7670.16 1286
7670.98 1349
7671.81 1369
7672.64 1402
7673.46 1336
7674.29 1271
7675.12 1309
7675.94 1362
7676.77 1289
7677.60 1288
7678.42 1212
7679.25 1334
7680.08 1331
7680.90 1249
7681.73 1351
7682.56 1262
7683.39 1316
7684.21 1239
7685.04 1227
7685.87 1364
7686.69 1275
7687.52 1326
7688.35 1263
7689.18 1249
7690.01 1249
7690.83 1314
7691.66 1305
7692.49 1351
7693.32 1337
7694.14 1268
7694.97 1283
7695.80 1284
7696.63 1263
7697.46 1326
7698.28 1359
7699.11 1317
7699.94 1426
7700.77 1387
7701.60 1376
7702.42 1368
7703.25 1400
7704.08 1289
7704.91 1290
7705.74 1276
7706.57 1302
7707.39 1267
7708.22 1210
7709.05 1227
7709.88 1261
7710.71 1252
7711.54 1340
7712.37 1360
7713.20 1282
7714.02 1306
7714.85 1248
7715.68 1253
7716.51 1260
7717.34 1213
7718.17 1243
7719.00 1265
7719.83 1326
7720.66 1274
7721.49 1269
7722.32 1212
7723.15 1237
7723.97 1228
7724.80 1163
7725.63 1221
7726.46 1162
7727.29 1157
7728.12 1172
7728.95 1167
7729.78 1206
7730.61 1149
7731.44 1201
7732.27 1197
7733.10 1252
7733.93 1226
7734.76 1241
7735.59 1327
7736.42 1314
7737.25 1254
7738.08 1158
7738.91 1298
7739.74 1314
7740.57 1265
7741.40 1173
7742.23 1231
7743.06 1134
7743.89 1261
7744.72 1343
7745.56 1399
7746.39 1435
7747.22 1454
7748.05 1631
7748.88 1751
7749.71 1738
7750.54 1685
7751.37 1630
7752.20 1518
7753.03 1383
7753.86 1399
7754.69 1309
7755.53 1313
7756.36 1382
7757.19 1367
7758.02 1338
7758.85 1346
7759.68 1338
7760.51 1283
7761.35 1293
7762.18 1352
7763.01 1314
7763.84 1364
7764.67 1391
7765.50 1265
7766.33 1243
7767.17 1223
7768.00 1323
7768.83 1274
7769.66 1267
7770.49 1204
7771.33 1239
7772.16 1181
7772.99 1154
7773.82 1257
7774.65 1288
7775.49 1304
7776.32 1226
7777.15 1330
7777.98 1264
7778.82 1287
7779.65 1158
7780.48 1185
7781.31 1243
7782.15 1295
7782.98 1237
7783.81 1209
7784.64 1300
7785.48 1277
7786.31 1280
7787.14 1257
7787.97 1200
7788.81 1282
7789.64 1290
7790.47 1197
7791.31 1262
7792.14 1236
7792.97 1314
7793.81 1247
7794.64 1194
7795.47 1246
7796.31 1383
7797.14 1333
7797.97 1388
7798.81 1402
7799.64 1430
7800.47 1354
7801.31 1390
7802.14 1306
7802.97 1268
7803.81 1313
7804.64 1349
7805.47 1400
7806.31 1334
7807.14 1393
7807.98 1554
7808.81 1399
7809.64 1488
7810.48 1591
7811.31 1597
7812.15 1611
7812.98 1566
7813.82 1733
7814.65 1838
7815.48 1830
7816.32 1986
7817.15 2038
7817.99 2254
7818.82 2110
7819.66 1832
7820.49 1854
7821.33 1783
7822.16 1663
7822.99 1709
7823.83 1585
7824.66 1653
7825.50 1837
7826.33 1669
7827.17 1744
7828.00 1877
7828.84 1825
7829.67 1745
7830.51 1715
7831.34 1708
7832.18 1817
7833.02 1861
7833.85 1920
7834.69 1958
7835.52 1891
7836.36 1856
7837.19 1905
7838.03 1839
7838.86 1813
7839.70 1770
7840.53 1750
7841.37 1751
7842.21 1797
7843.04 1664
7843.88 1694
7844.71 1683
7845.55 1547
7846.39 1738
7847.22 1797
7848.06 1551
7848.89 1534
7849.73 1592
7850.57 1602
7851.40 1612
7852.24 1455
7853.08 1414
7853.91 1510
7854.75 1472
7855.58 1588
7856.42 1571
7857.26 1597
7858.09 1608
7858.93 1612
7859.77 1580
7860.60 1604
7861.44 1591
7862.28 1525
7863.11 1507
7863.95 1568
7864.79 1537
7865.63 1500
7866.46 1398
7867.30 1508
7868.14 1505
7868.97 1596
7869.81 1558
7870.65 1496
7871.49 1512
7872.32 1593
7873.16 1721
7874.00 1601
7874.84 1550
7875.67 1650
7876.51 1712
7877.35 1911
7878.19 1998
7879.02 1990
7879.86 2007
7880.70 1900
7881.54 1746
7882.38 1689
7883.21 1591
7884.05 1592
7884.89 1612
7885.73 1611
7886.57 1612
7887.40 1628
7888.24 1664
7889.08 1616
7889.92 1771
7890.76 1869
7891.59 1857
7892.43 1926
7893.27 1929
7894.11 1953
7894.95 1908
7895.79 1923
7896.63 1909
7897.47 1818
7898.30 1892
7899.14 1738
7899.98 1789
7900.82 1773
7901.66 1818
7902.50 1817
7903.34 1763
7904.18 1795
7905.02 1759
7905.85 1606
7906.69 1571
7907.53 1518
7908.37 1500
7909.21 1587
7910.05 1530
7910.89 1521
7911.73 1434
7912.57 1542
7913.41 1619
7914.25 1733
7915.09 1957
7915.93 2063
7916.77 2228
7917.61 2317
7918.45 2393
7919.29 2265
7920.13 2393
7920.97 2274
7921.81 2222
7922.65 2066
7923.49 1803
7924.33 1791
7925.17 1641
7926.01 1557
7926.85 1643
7927.69 1476
7928.53 1393
7929.37 1513
7930.21 1552
7931.05 1470
7931.89 1338
7932.73 1387
7933.57 1418
7934.41 1427
7935.25 1403
7936.09 1339
7936.93 1348
7937.78 1458
7938.62 1440
7939.46 1413
7940.30 1353
7941.14 1377
7941.98 1324
7942.82 1307
7943.66 1377
7944.50 1452
7945.35 1499
7946.19 1446
7947.03 1527
7947.87 1514
7948.71 1418
7949.55 1506
7950.39 1416
7951.24 1518
7952.08 1485
7952.92 1413
7953.76 1458
7954.60 1540
7955.44 1563
7956.29 1637
7957.13 1546
7957.97 1469
7958.81 1422
7959.65 1468
7960.50 1516
7961.34 1393
7962.18 1487
7963.02 1447
7963.86 1501
7964.71 1606
7965.55 1509
7966.39 1604
7967.23 1505
7968.08 1752
7968.92 1760
7969.76 1693
7970.60 1750
7971.45 1614
7972.29 1637
7973.13 1587
7973.97 1573
7974.82 1434
7975.66 1382
7976.50 1445
7977.35 1395
7978.19 1420
7979.03 1419
7979.87 1394
7980.72 1403
7981.56 1414
7982.40 1501
7983.25 1455
7984.09 1422
7984.93 1487
7985.78 1403
7986.62 1316
7987.46 1396
7988.31 1376
7989.15 1335
7990.00 1370
7990.84 1344
7991.68 1293
7992.53 1227
7993.37 1340
7994.21 1215
7995.06 1172
7995.90 1212
7996.75 1224
7997.59 1252
7998.43 1228
7999.28 1132
8000.12 1286
8000.97 1219
8001.81 1190
8002.65 1221
8003.50 1200
8004.34 1243
8005.19 1213
8006.03 1089
8006.88 1114
8007.72 1129
8008.57 1231
8009.41 1189
8010.26 1226
8011.10 1222
8011.95 1177
8012.79 1127
8013.63 1176
8014.48 1241
8015.32 1208
8016.17 1221
8017.01 1168
8017.86 1211
8018.70 1125
8019.55 1158
8020.40 1180
8021.24 1229
8022.09 1166
8022.93 1110
8023.78 1138
8024.62 1217
8025.47 1146
8026.31 1032
8027.16 1207
8028.00 1127
8028.85 1066
8029.70 1092
8030.54 1103
8031.39 1201
8032.23 1269
8033.08 1114
8033.92 1151
8034.77 1173
8035.62 1153
8036.46 1151
8037.31 1159
8038.16 1222
8039.00 1263
8039.85 1144
8040.69 1126
8041.54 1101
8042.39 1100
8043.23 1064
8044.08 1093
8044.93 1114
8045.77 1194
8046.62 1131
8047.47 1105
8048.31 1089
8049.16 1133
8050.01 1105
8050.85 1100
8051.70 1108
8052.55 1068
8053.39 1125
8054.24 1134
8055.09 1132
8055.94 1130
8056.78 1067
8057.63 1035
8058.48 972
8059.32 1001
8060.17 1067
8061.02 1120
8061.87 1078
8062.71 1088
8063.56 1093
8064.41 1065
8065.26 1087
8066.10 1029
8066.95 1108
8067.80 1147
8068.65 1096
8069.49 1030
8070.34 1072
8071.19 1010
8072.04 1121
8072.89 1066
8073.73 1020
8074.58 1070
8075.43 1074
8076.28 1050
8077.13 991
8077.98 1044
8078.82 1091
8079.67 1025
8080.52 997
8081.37 1117
8082.22 1092
8083.07 1062
8083.91 1041
8084.76 1010
8085.61 1033
8086.46 981
8087.31 997
8088.16 1089
8089.01 1124
8089.86 998
8090.70 972
8091.55 1034
8092.40 1064
8093.25 989
8094.10 1068
8094.95 963
8095.80 1065
8096.65 979
8097.50 989
8098.35 1031
8099.20 1027
8100.05 1097
8100.90 1070
8101.74 996
8102.59 960
8103.44 1022
8104.29 1151
8105.14 1071
8105.99 1054
8106.84 1000
8107.69 1038
8108.54 1146
8109.39 1139
8110.24 1041
8111.09 1025
8111.94 1052
8112.79 1086
8113.64 998
8114.49 1038
8115.34 1094
8116.19 1144
8117.04 1042
8117.89 1038
8118.74 1050
8119.59 1181
8120.45 1109
8121.30 1159
8122.15 1242
8123.00 1184
8123.85 1078
8124.70 1036
8125.55 1097
8126.40 1105
8127.25 1074
8128.10 1127
8128.95 1134
8129.80 1047
8130.65 1052
8131.51 1049
8132.36 1112
8133.21 1076
8134.06 1125
8134.91 1115
8135.76 1135
8136.61 1178
8137.46 1108
8138.32 1062
8139.17 1126
8140.02 1141
8140.87 1108
8141.72 1153
8142.57 1161
8143.43 1087
8144.28 1122
8145.13 1213
8145.98 1278
8146.83 1190
8147.68 1202
8148.54 1184
8149.39 1174
8150.24 1292
8151.09 1161
8151.94 1255
8152.80 1297
8153.65 1226
8154.50 1349
8155.35 1462
8156.21 1484
8157.06 1517
8157.91 1510
8158.76 1431
8159.62 1328
8160.47 1244
8161.32 1222
8162.17 1147
8163.03 1271
8163.88 1147
8164.73 1156
8165.59 1132
8166.44 1139
8167.29 1239
8168.14 1170
8169.00 1185
8169.85 1132
8170.70 1162
8171.56 1169
8172.41 1163
8173.26 1095
8174.12 1139
8174.97 1162
8175.82 1110
8176.68 1100
8177.53 1158
8178.38 1088
8179.24 1089
8180.09 1040
8180.94 987
8181.80 1001
8182.65 962
8183.51 950
8184.36 981
8185.21 1094
8186.07 1004
8186.92 1047
8187.78 1060
8188.63 1046
8189.48 1005
8190.34 1093
8191.19 1034
8192.05 1010
8192.90 1076
8193.75 1050
8194.61 1065
8195.46 1088
8196.32 1151
8197.17 1078
8198.03 1171
8198.88 1096
8199.74 1069
8200.59 1098
8201.45 964
8202.30 974
8203.16 1019
8204.01 1003
8204.87 1028
8205.72 1073
8206.57 1032
8207.43 1058
8208.29 1072
8209.14 1068
8210.00 1057
8210.85 1131
8211.71 1191
8212.56 1077
8213.42 1073
8214.27 974
8215.13 1000
8215.98 1096
8216.84 1179
8217.69 1053
8218.55 1025
8219.41 1051
8220.26 1052
8221.12 1145
8221.97 1191
8222.83 1167
8223.68 1184
8224.54 1183
8225.40 1259
8226.25 1189
8227.11 1123
8227.96 1167
8228.82 1140
8229.68 1102
8230.53 1076
8231.39 1110
8232.25 1150
8233.10 1114
8233.96 1063
8234.82 1088
8235.67 1026
8236.53 995
8237.38 1017
8238.24 980
8239.10 968
8239.95 984
8240.81 966
8241.67 1053
8242.53 1045
8243.38 1053
8244.24 965
8245.10 1032
8245.95 1047
8246.81 1116
8247.67 1058
8248.52 1037
8249.38 996
8250.24 1092
8251.10 1132
8251.95 1114
8252.81 1146
8253.67 1125
8254.53 1021
8255.38 975
8256.24 1089
8257.10 1074
8257.96 1111
8258.81 1129
8259.67 1037
8260.53 983
8261.39 983
8262.25 1028
8263.10 971
8263.96 908
8264.82 1009
8265.68 1051
8266.54 1014
8267.39 948
8268.25 1006
8269.11 963
8269.97 959
8270.83 1022
8271.69 1024
8272.54 1079
8273.40 1043
8274.26 1104
8275.12 1098
8275.98 1014
8276.84 1018
8277.70 1036
8278.55 1037
8279.41 1054
8280.27 979
8281.13 924
8281.99 1048
8282.85 1021
8283.71 1048
8284.57 1058
8285.43 1022
8286.29 1076
8287.14 1087
8288.00 1098
8288.86 1078
8289.72 1097
8290.58 1084
8291.44 1133
8292.30 1091
8293.16 1088
8294.02 1141
8294.88 1108
8295.74 1183
8296.60 1082
8297.46 1083
8298.32 1066
8299.18 1070
8300.04 1122
8300.90 1085
8301.76 1215
8302.62 1183
8303.48 1087
8304.34 1107
8305.20 1172
8306.06 1137
8306.92 1217
8307.78 1198
8308.64 1157
8309.50 1044
8310.36 1068
8311.22 1069
8312.08 1116
8312.94 1088
8313.80 1115
8314.66 1178
8315.52 1114
8316.38 1096
8317.24 1054
8318.11 1066
8318.97 1104
8319.83 1065
8320.69 1052
8321.55 1076
8322.41 1142
8323.27 1093
8324.13 1123
8324.99 1113
8325.85 1089
8326.72 1010
8327.58 1001
8328.44 1024
8329.30 950
8330.16 1064
8331.02 994
8331.88 1005
8332.75 1100
8333.61 1077
8334.47 1052
8335.33 1124
8336.19 997
8337.05 1065
8337.92 1008
8338.78 1041
8339.64 1128
8340.50 1069
8341.36 1089
8342.23 1111
8343.09 1096
8343.95 1105
8344.81 1111
8345.67 1151
8346.54 1220
8347.40 1081
8348.26 972
8349.12 1022
8349.99 1066
8350.85 1053
8351.71 1062
8352.57 1114
8353.44 1160
8354.30 1127
8355.16 1045
8356.03 1069
8356.89 1102
8357.75 1108
8358.61 1160
8359.48 1097
8360.34 1080
8361.20 1169
8362.07 1144
8362.93 1113
8363.79 1092
8364.66 1091
8365.52 1275
8366.38 1206
8367.25 1172
8368.11 1223
8368.97 1190
8369.84 1211
8370.70 1131
8371.56 1229
8372.43 1211
8373.29 1149
8374.15 1175
8375.02 1241
8375.88 1209
8376.74 1228
8377.61 1124
8378.47 1235
8379.34 1277
8380.20 1209
8381.06 1189
8381.93 1263
8382.79 1231
8383.66 1329
8384.52 1243
8385.39 1281
8386.25 1400
8387.11 1332
8387.98 1318
8388.84 1448
8389.71 1353
8390.57 1355
8391.44 1378
8392.30 1227
8393.17 1237
8394.03 1403
8394.90 1429
8395.76 1315
8396.63 1324
8397.49 1307
8398.36 1238
8399.22 1260
8400.09 1337
8400.95 1334
8401.82 1442
8402.68 1457
8403.55 1426
8404.41 1384
8405.28 1406
8406.14 1369
8407.01 1310
8407.87 1330
8408.74 1412
8409.60 1467
8410.47 1555
8411.34 1494
8412.20 1485
8413.07 1512
8413.93 1529
8414.80 1415
8415.66 1549
8416.53 1511
8417.40 1450
8418.26 1505
8419.13 1597
8419.99 1728
8420.86 1640
8421.73 1580
8422.59 1688
8423.46 1660
8424.32 1827
8425.19 1806
8426.06 1756
8426.92 1823
8427.79 1755
8428.66 1811
8429.52 1828
8430.39 1819
8431.26 1816
8432.12 1850
8432.99 1874
8433.86 1911
8434.72 2053
8435.59 2077
8436.46 1978
8437.32 2102
8438.19 2171
8439.06 2131
8439.93 2173
8440.79 2294
8441.66 2417
8442.53 2538
8443.39 2569
8444.26 2580
8445.13 2462
8446.00 2543
8446.86 2557
8447.73 2497
8448.60 2500
8449.47 2517
8450.33 2474
8451.20 2558
8452.07 2708
8452.94 2961
8453.81 3253
8454.67 3725
8455.54 4363
8456.41 4756
8457.28 5357
8458.15 5476
8459.01 5605
8459.88 5498
8460.75 5072
8461.62 4718
8462.49 4298
8463.35 3847
8464.22 3538
8465.09 3440
8465.96 3428
8466.83 3894
8467.70 4590
8468.57 5548
8469.43 6771
8470.30 7804
8471.17 8609
8472.04 8956
8472.91 8502
8473.78 7994
8474.65 7097
8475.52 5927
8476.38 5233
8477.25 4601
8478.12 3950
8478.99 3177
8479.86 2918
8480.73 2641
8481.60 2527
8482.47 2309
8483.34 2296
8484.21 2348
8485.08 2344
8485.95 2297
8486.82 2163
8487.69 2169
8488.55 2238
8489.42 2275
8490.29 2081
8491.16 2063
8492.03 1980
8492.90 2020
8493.77 1990
8494.64 1967
8495.51 1938
8496.38 1966
8497.25 2055
8498.12 2098
8498.99 1972
8499.86 2077
8500.73 2059
8501.60 1980
8502.47 1910
8503.34 1855
8504.22 1899
8505.09 1888
8505.96 2011
8506.83 2145
8507.70 2089
8508.57 2250
8509.44 2375
8510.31 2237
8511.18 2267
8512.05 2147
8512.92 2189
8513.79 2081
8514.66 1925
8515.53 1854
8516.41 1906
8517.28 1939
8518.15 1862
8519.02 1836
8519.89 1761
8520.76 1795
8521.63 1812
8522.50 1846
8523.38 1909
8524.25 1890
8525.12 1796
8525.99 1831
8526.86 1891
8527.73 1941
8528.60 2050
8529.48 1992
8530.35 1931
8531.22 1988
8532.09 2088
8532.96 2114
8533.84 2132
8534.71 2101
8535.58 2083
8536.45 2153
8537.32 2158
8538.20 2140
8539.07 2171
8539.94 2100
8540.81 2097
8541.68 2103
8542.56 2100
8543.43 2007
8544.30 2033
8545.17 1972
8546.05 1984
8546.92 2107
8547.79 2093
8548.67 1982
8549.54 2089
8550.41 2125
8551.28 2176
8552.16 2303
8553.03 2535
8553.90 2579
8554.78 2790
8555.65 2913
8556.52 2823
8557.39 2778
8558.27 2652
8559.14 2468
8560.01 2178
8560.89 2044
8561.76 1928
8562.63 1858
8563.51 1819
8564.38 1695
8565.25 1767
8566.13 1713
8567.00 1702
8567.88 1694
8568.75 1530
8569.62 1518
8570.50 1620
8571.37 1641
8572.24 1568
8573.12 1602
8573.99 1556
8574.87 1588
8575.74 1523
8576.61 1465
8577.49 1508
8578.36 1381
8579.24 1411
8580.11 1424
8580.99 1472
8581.86 1453
8582.73 1497
8583.61 1498
8584.48 1517
8585.36 1507
8586.23 1528
8587.11 1530
8587.98 1366
8588.86 1505
8589.73 1444
8590.61 1470
8591.48 1521
8592.36 1481
8593.23 1442
8594.11 1307
8594.98 1399
8595.86 1415
8596.73 1371
8597.61 1450
8598.48 1369
8599.36 1371
8600.23 1482
8601.11 1422
8601.98 1464
8602.86 1461
8603.73 1427
8604.61 1406
8605.49 1398
8606.36 1402
8607.24 1437
8608.11 1462
8608.99 1421
8609.86 1391
8610.74 1370
8611.62 1433
8612.49 1479
8613.37 1450
8614.24 1402
8615.12 1453
8616.00 1428
8616.87 1381
8617.75 1461
8618.62 1439
8619.50 1537
8620.38 1544
8621.25 1526
8622.13 1566
8623.01 1619
8623.88 1602
8624.76 1730
8625.64 1658
8626.51 1577
8627.39 1545
8628.27 1552
8629.14 1605
8630.02 1665
8630.90 1688
8631.77 1697
8632.65 1635
8633.53 1650
8634.40 1536
8635.28 1624
8636.16 1604
8637.04 1503
8637.91 1555
8638.79 1577
8639.67 1748
8640.55 1741
8641.42 1689
8642.30 1663
8643.18 1724
8644.06 1800
8644.93 1829
8645.81 1810
8646.69 1740
8647.57 1767
8648.44 1762
8649.32 1848
8650.20 1801
8651.08 1839
8651.96 1952
8652.83 1873
8653.71 1894
8654.59 1855
8655.47 1984
8656.35 1950
8657.22 1899
8658.10 1871
8658.98 1854
8659.86 1789
8660.74 1998
8661.62 1987
8662.49 1966
8663.37 1972
8664.25 1901
8665.13 1817
8666.01 1971
8666.89 1948
8667.77 1947
8668.64 2035
8669.52 2240
8670.40 2203
8671.28 2526
8672.16 2688
8673.04 2969
8673.92 3038
8674.80 3407
8675.68 3679
8676.56 3545
8677.44 3404
8678.31 3282
8679.19 3119
8680.07 3017
8680.95 2704
8681.83 2567
8682.71 2614
8683.59 2470
8684.47 2370
8685.35 2246
8686.23 2365
8687.11 2421
8687.99 2698
8688.87 3024
8689.75 3553
8690.63 4363
8691.51 5412
8692.39 6123
8693.27 6654
8694.15 7047
8695.03 6713
8695.91 6264
8696.79 5801
8697.67 5216
8698.55 4384
8699.43 3669
8700.31 3362
8701.19 2833
8702.07 2638
8702.95 2394
8703.83 2225
8704.71 2049
8705.59 2109
8706.48 2011
8707.36 1972
8708.24 1838
8709.12 1773
8710.00 1752
8710.88 1712
8711.76 1682
8712.64 1680
8713.52 1599
8714.40 1669
8715.28 1528
8716.17 1399
8717.05 1392
8717.93 1465
8718.81 1598
8719.69 1551
8720.57 1526
8721.45 1545
8722.34 1608
8723.22 1607
8724.10 1623
8724.98 1557
8725.86 1637
8726.74 1569
8727.63 1587
8728.51 1573
8729.39 1708
8730.27 1716
8731.15 1847
8732.04 1843
8732.92 1750
8733.80 1766
8734.68 1738
8735.56 1744
8736.45 1668
8737.33 1607
8738.21 1552
8739.09 1458
8739.98 1417
8740.86 1379
8741.74 1414
8742.62 1437
8743.51 1433
8744.39 1475
8745.27 1399
8746.15 1364
8747.04 1463
8747.92 1414
8748.80 1443
8749.69 1489
8750.57 1394
8751.45 1514
8752.33 1541
8753.22 1451
8754.10 1533
8754.98 1453
8755.87 1453
8756.75 1488
8757.63 1571
8758.52 1730
8759.40 1785
8760.28 1748
8761.17 1695
8762.05 1731
8762.93 1565
8763.82 1529
8764.70 1558
8765.59 1573
8766.47 1563
8767.35 1542
8768.24 1565
8769.12 1638
8770.00 1595
8770.89 1591
8771.77 1631
8772.66 1518
8773.54 1541
8774.42 1535
8775.31 1568
8776.19 1489
8777.08 1374
8777.96 1457
8778.85 1442
8779.73 1357
8780.62 1397
8781.50 1310
8782.38 1354
8783.27 1383
8784.15 1326
8785.04 1345
8785.92 1367
8786.81 1377
8787.69 1292
8788.58 1382
8789.46 1471
8790.35 1382
8791.23 1375
8792.12 1552
8793.00 1497
8793.89 1457
8794.77 1566
8795.66 1481
8796.54 1421
8797.43 1369
8798.31 1349
8799.20 1398
8800.08 1344
8800.97 1337
8801.86 1320
8802.74 1309
8803.63 1392
8804.51 1405
8805.40 1312
8806.28 1277
8807.17 1258
8808.06 1345
8808.94 1327
8809.83 1246
8810.71 1267
8811.60 1208
8812.49 1216
8813.37 1201
8814.26 1209
8815.14 1166
8816.03 1095
8816.92 1140
8817.80 1143
8818.69 1274
8819.58 1183
8820.46 1113
8821.35 1150
8822.24 1240
8823.12 1227
8824.01 1128
8824.90 1152
8825.78 1181
8826.67 1170
8827.56 1125
8828.44 1162
8829.33 1170
8830.22 1211
8831.10 1191
8831.99 1095
8832.88 1167
8833.77 1054
8834.65 1106
8835.54 1152
8836.43 1153
8837.31 1092
8838.20 1105
8839.09 1112
8839.98 1156
8840.86 1261
8841.75 1070
8842.64 1150
8843.53 1125
8844.41 1117
8845.30 1000
8846.19 1089
8847.08 1114
8847.97 1003
8848.85 1118
8849.74 1072
8850.63 1048
8851.52 1024
8852.41 975
8853.29 1078
8854.18 1051
8855.07 1000
8855.96 1032
8856.85 1001
8857.74 928
8858.62 957
8859.51 1019
8860.40 1013
8861.29 1048
8862.18 1005
8863.07 1146
8863.95 1059
8864.84 1068
8865.73 1108
8866.62 1048
8867.51 1115
8868.40 1107
8869.29 1050
8870.18 1001
8871.07 1003
8871.95 990
8872.84 981
8873.73 1001
8874.62 990
8875.51 1018
8876.40 1014
8877.29 993
8878.18 976
8879.07 955
8879.96 950
8880.85 963
8881.74 929
8882.63 965
8883.52 932
8884.41 853
8885.30 994
8886.19 904
8887.08 987
8887.97 990
8888.86 905
8889.75 909
8890.64 955
8891.53 937
8892.42 919
8893.31 823
8894.20 896
8895.09 963
8895.98 879
8896.87 881
8897.76 893
8898.65 865
8899.54 836
8900.43 847
8901.32 906
8902.21 973
8903.10 948
8903.99 878
8904.88 967
8905.77 914
8906.66 910
8907.55 924
8908.45 917
8909.34 919
8910.23 877
8911.12 892
8912.01 922
8912.90 839
8913.79 822
8914.68 854
8915.57 901
8916.47 876
8917.36 858
8918.25 917
8919.14 985
8920.03 895
8920.92 895
8921.81 913
8922.71 874
8923.60 938
8924.49 922
8925.38 895
8926.27 865
8927.16 861
8928.06 851
8928.95 898
8929.84 849
8930.73 844
8931.62 854
8932.52 822
8933.41 824
8934.30 926
8935.19 918
8936.09 888
8936.98 830
8937.87 877
8938.76 898
8939.65 865
8940.55 865
8941.44 847
8942.33 882
8943.23 870
8944.12 854
8945.01 844
8945.90 921
8946.80 852
8947.69 860
8948.58 881
8949.47 853
8950.37 842
8951.26 869
8952.15 907
8953.05 970
8953.94 903
8954.83 885
8955.73 765
8956.62 814
8957.51 922
8958.41 830
8959.30 846
8960.19 855
8961.09 828
8961.98 898
8962.87 900
8963.77 871
8964.66 854
8965.56 956
8966.45 958
8967.34 919
8968.24 942
8969.13 877
8970.03 845
8970.92 798
8971.81 902
8972.71 891
8973.60 871
8974.50 817
8975.39 823
8976.28 860
8977.18 899
8978.07 868
8978.97 864
8979.86 854
8980.76 918
8981.65 857
8982.55 866
8983.44 892
8984.33 923
8985.23 833
8986.12 746
8987.02 794
8987.91 827
8988.81 829
8989.70 761
8990.60 767
8991.49 834
8992.39 834
8993.28 834
8994.18 820
8995.07 715
8995.97 855
8996.87 830
8997.76 870
8998.66 823
8999.55 834
9000.45 859
9001.34 862
9002.24 786
9003.13 773
9004.03 759
9004.93 728
9005.82 818
9006.72 794
9007.61 802
9008.51 816
9009.40 778
9010.30 725
9011.20 755
9012.09 797
9012.99 803
9013.88 744
9014.78 723
9015.68 719
9016.57 827
9017.47 836
9018.37 803
9019.26 739
9020.16 729
9021.06 778
9021.95 790
9022.85 797
9023.75 698
9024.64 768
9025.54 767
9026.44 773
9027.33 786
9028.23 748
9029.13 797
9030.02 820
9030.92 798
9031.82 824
9032.71 776
9033.61 835
9034.51 745
9035.41 729
9036.30 794
9037.20 793
9038.10 822
9039.00 827
9039.89 791
9040.79 787
9041.69 834
9042.59 862
9043.48 813
9044.38 756
9045.28 790
9046.18 779
9047.07 737
9047.97 792
9048.87 863
9049.77 898
9050.67 793
9051.56 808
9052.46 848
9053.36 828
9054.26 826
9055.16 820
9056.06 820
9056.95 738
9057.85 757
9058.75 760
9059.65 744
9060.55 831
9061.45 834
9062.34 859
9063.24 901
9064.14 842
9065.04 791
9065.94 867
9066.84 826
9067.74 798
9068.64 810
9069.53 794
9070.43 886
9071.33 843
9072.23 744
9073.13 754
9074.03 784
9074.93 828
9075.83 780
9076.73 766
9077.63 757
9078.53 767
9079.43 784
9080.33 774
9081.23 786
9082.12 755
9083.02 769
9083.92 786
9084.82 819
9085.72 807
9086.62 775
9087.52 810
9088.42 772
9089.32 818
9090.22 788
9091.12 864
9092.02 872
9092.92 813
9093.82 826
9094.72 814
9095.62 809
9096.52 784
9097.42 782
9098.32 865
9099.22 823
9100.13 751
9101.03 837
9101.93 850
9102.83 812
9103.73 776
9104.63 748
9105.53 809
9106.43 818
9107.33 817
9108.23 791
9109.13 811
9110.03 809
9110.93 830
9111.84 770
9112.74 788
9113.64 822
9114.54 750
9115.44 809
9116.34 745
9117.24 749
9118.14 827
9119.05 799
9119.95 727
9120.85 826
9121.75 771
9122.65 765
9123.55 852
9124.45 857
9125.36 821
9126.26 796
9127.16 834
9128.06 792
9128.96 754
9129.87 759
9130.77 782
9131.67 807
9132.57 795
9133.47 758
9134.38 834
9135.28 819
9136.18 765
9137.08 788
9137.98 717
9138.89 771
9139.79 787
9140.69 811
9141.59 738
9142.50 761
9143.40 741
9144.30 823
9145.21 862
9146.11 776
9147.01 757
9147.91 757
9148.82 829
9149.72 835
9150.62 879
9151.53 765
9152.43 833
9153.33 764
9154.23 833
9155.14 755
9156.04 841
9156.94 781
9157.85 788
9158.75 748
9159.65 743
9160.56 760
9161.46 808
9162.36 782
9163.27 702
9164.17 706
9165.08 733
9165.98 836
9166.88 760
9167.79 739
9168.69 743
9169.59 792
9170.50 782
9171.40 809
9172.31 799
9173.21 771
9174.11 769
9175.02 789
9175.92 689
9176.83 747
9177.73 817
9178.64 818
9179.54 713
9180.44 763
9181.35 800
9182.25 790
9183.16 763
9184.06 798
9184.97 745
9185.87 738
9186.78 707
9187.68 710
9188.59 820
9189.49 764
9190.40 755
9191.30 771
9192.21 852
9193.11 821
9194.02 745
9194.92 747
9195.83 789
9196.73 795
9197.64 816
9198.54 820
9199.45 864
9200.35 847
9201.26 831
9202.16 850
9203.07 812
9203.98 829
9204.88 883
9205.79 899
9206.69 837
9207.60 811
9208.50 814
9209.41 806
9210.32 836
9211.22 869
9212.13 782
9213.03 782
9213.94 760
9214.85 802
9215.75 915
9216.66 890
9217.57 882
9218.47 919
9219.38 914
9220.28 910
9221.19 903
9222.10 920
9223.00 869
9223.91 803
9224.82 789
9225.72 701
9226.63 768
9227.54 814
9228.44 804
9229.35 787
9230.26 801
9231.16 726
9232.07 791
9232.98 806
9233.89 728
9234.79 795
9235.70 796
9236.61 805
9237.51 761
9238.42 710
9239.33 802
9240.24 791
9241.14 789
9242.05 755
9242.96 657
9243.87 716
9244.77 787
9245.68 819
9246.59 818
9247.50 781
9248.40 750
9249.31 809
9250.22 785
9251.13 714
9252.04 739
9252.94 734
9253.85 666
9254.76 707
9255.67 754
9256.58 728
9257.48 702
9258.39 709
9259.30 737
9260.21 704
9261.12 751
9262.03 739
9262.94 722
9263.84 745
9264.75 776
9265.66 629
9266.57 649
9267.48 710
9268.39 737
9269.30 666
9270.20 722
9271.11 708
9272.02 746
9272.93 732
9273.84 710
9274.75 749
9275.66 731
9276.57 806
9277.48 810
9278.39 679
9279.30 677
9280.21 739
9281.11 722
9282.02 703
9282.93 686
9283.84 679
9284.75 759
9285.66 743
9286.57 742
9287.48 667
9288.39 743
9289.30 737
9290.21 725
9291.12 781
9292.03 735
9292.94 796
9293.85 778
9294.76 768
9295.67 765
9296.58 832
9297.49 838
9298.40 820
9299.31 831
9300.22 813
9301.13 838
9302.04 838
9302.95 753
9303.86 765
9304.77 807
9305.69 794
9306.60 877
9307.51 877
9308.42 947
9309.33 903
9310.24 956
9311.15 925
9312.06 896
9312.97 816
9313.88 817
9314.79 862
9315.70 776
9316.62 752
9317.53 786
9318.44 799
9319.35 757
9320.26 822
9321.17 859
9322.08 861
9322.99 783
9323.91 834
9324.82 817
9325.73 797
9326.64 786
9327.55 758
9328.46 883
9329.38 761
9330.29 763
9331.20 837
9332.11 822
9333.02 753
9333.94 720
9334.85 759
9335.76 759
9336.67 728
9337.58 752
9338.50 753
9339.41 801
9340.32 851
9341.23 828
9342.15 756
9343.06 842
9343.97 832
9344.88 768
9345.80 788
9346.71 756
9347.62 835
9348.53 801
9349.45 836
9350.36 756
9351.27 823
9352.18 828
9353.10 850
9354.01 737
9354.92 694
9355.84 715
9356.75 828
9357.66 745
9358.58 760
9359.49 779
9360.40 807
9361.32 831
9362.23 775
9363.14 775
9364.06 801
9364.97 789
9365.88 807
9366.80 775
9367.71 805
9368.62 782
9369.54 757
9370.45 707
9371.37 763
9372.28 853
9373.19 757
9374.11 724
9375.02 765
9375.94 780
9376.85 797
9377.76 788
9378.68 822
9379.59 752
9380.51 768
9381.42 764
9382.33 675
9383.25 794
9384.16 823
9385.08 786
9385.99 744
9386.91 776
9387.82 774
9388.74 841
9389.65 823
9390.57 827
9391.48 882
9392.40 907
9393.31 913
9394.23 876
9395.14 847
9396.06 822
9396.97 907
9397.89 918
9398.80 881
9399.72 925
9400.63 886
9401.55 789
9402.46 831
9403.38 832
9404.29 805
9405.21 882
9406.12 856
9407.04 893
9407.95 884
9408.87 844
9409.79 910
9410.70 874
9411.62 886
9412.53 879
9413.45 846
9414.36 830
9415.28 819
9416.20 850
9417.11 922
9418.03 859
9418.95 893
9419.86 835
9420.78 844
9421.69 816
9422.61 869
9423.53 916
9424.44 889
9425.36 887
9426.28 965
9427.19 909
9428.11 855
9429.03 892
9429.94 813
9430.86 913
9431.78 867
9432.69 1016
9433.61 946
9434.53 995
9435.44 1002
9436.36 892
9437.28 934
9438.19 918
9439.11 945
9440.03 919
9440.95 947
9441.86 899
9442.78 910
9443.70 963
9444.62 960
9445.53 893
9446.45 910
9447.37 987
9448.29 1009
9449.20 950
9450.12 1038
9451.04 1218
9451.96 1265
9452.87 1380
9453.79 1541
9454.71 1509
9455.63 1520
9456.55 1443
9457.46 1333
9458.38 1290
9459.30 1304
9460.22 1213
9461.14 1159
9462.05 1087
9462.97 985
9463.89 1004
9464.81 949
9465.73 975
9466.65 898
9467.56 1018
9468.48 1016
9469.40 834
9470.32 960
9471.24 952
9472.16 916
9473.08 848
9473.99 907
9474.91 943
9475.83 930
9476.75 842
9477.67 935
9478.59 913
9479.51 937
9480.43 1010
9481.35 1026
9482.27 1022
9483.19 1080
9484.10 1089
9485.02 1049
9485.94 1018
9486.86 1020
9487.78 1020
9488.70 947
9489.62 1000
9490.54 931
9491.46 974
9492.38 1003
9493.30 924
9494.22 922
9495.14 918
9496.06 917
9496.98 917
9497.90 945
9498.82 951
9499.74 896
9500.66 835
9501.58 860
9502.50 980
9503.42 904
9504.34 934
9505.26 877
9506.18 906
9507.10 978
9508.02 946
9508.94 924
9509.86 975
9510.78 1045
9511.70 1009
9512.63 974
9513.55 939
9514.47 1003
9515.39 980
9516.31 1023
9517.23 1074
9518.15 1039
9519.07 1094
9519.99 966
9520.91 972
9521.83 887
9522.76 972
9523.68 998
9524.60 917
9525.52 1025
9526.44 1153
9527.36 1062
9528.28 1184
9529.21 1276
9530.13 1309
9531.05 1393
9531.97 1497
9532.89 1538
9533.81 1535
9534.74 1536
9535.66 1517
9536.58 1536
9537.50 1468
9538.42 1495
9539.35 1375
9540.27 1250
9541.19 1270
9542.11 1244
9543.03 1169
9543.96 1150
9544.88 1140
9545.80 1079
9546.72 1110
9547.64 1111
9548.57 997
9549.49 1023
9550.41 1057
9551.33 1024
9552.26 1006
9553.18 1004
9554.10 981
9555.03 1062
9555.95 1025
9556.87 991
9557.79 1025
9558.72 1028
9559.64 1091
9560.56 1137
9561.49 1116
9562.41 1104
9563.33 1050
9564.26 1061
9565.18 1025
9566.10 942
9567.03 947
9567.95 1005
9568.87 962
9569.80 921
9570.72 987
9571.64 974
9572.57 977
9573.49 990
9574.41 944
9575.34 981
9576.26 953
9577.18 972
9578.11 885
9579.03 897
9579.96 866
9580.88 936
9581.80 922
9582.73 874
9583.65 915
9584.58 934
9585.50 952
9586.43 903
9587.35 952
9588.27 978
9589.20 997
9590.12 957
9591.05 968
9591.97 933
9592.90 935
9593.82 1045
9594.75 953
9595.67 925
9596.60 1011
9597.52 978
9598.45 1022
9599.37 1034
9600.29 1001
9601.22 974
9602.14 1038
9603.07 997
9604.00 1037
9604.92 1003
9605.85 973
9606.77 1025
9607.70 982
9608.62 1082
9609.55 1035
9610.47 1061
9611.40 1096
9612.32 1058
9613.25 1131
9614.17 1093
9615.10 1025
9616.03 1084
9616.95 1056
9617.88 1028
9618.80 1167
9619.73 1153
9620.65 985
9621.58 1055
9622.51 1046
9623.43 1029
9624.36 1078
9625.29 1156
9626.21 1044
9627.14 1115
9628.06 1139
9628.99 1142
9629.92 1205
9630.84 1110
9631.77 1128
9632.70 1230
9633.62 1240
9634.55 1265
9635.48 1202
9636.40 1267
9637.33 1391
9638.26 1351
9639.18 1334
9640.11 1271
9641.04 1289
9641.96 1294
9642.89 1319
9643.82 1401
9644.74 1413
9645.67 1455
9646.60 1501
9647.53 1475
9648.45 1591
9649.38 1668
9650.31 1669
9651.24 1700
9652.16 1662
9653.09 1639
9654.02 1709
9654.95 1699
9655.87 1622
9656.80 1480
9657.73 1499
9658.66 1480
9659.58 1477
9660.51 1496
9661.44 1404
9662.37 1494
9663.30 1495
9664.22 1470
9665.15 1548
9666.08 1498
9667.01 1543
9667.94 1482
9668.86 1506
9669.79 1487
9670.72 1552
9671.65 1471
9672.58 1568
9673.51 1549
9674.43 1562
9675.36 1540
9676.29 1586
9677.22 1622
9678.15 1621
9679.08 1553
9680.01 1671
9680.94 1744
9681.86 1711
9682.79 1824
9683.72 1788
9684.65 1712
9685.58 1774
9686.51 1743
9687.44 1721
9688.37 1745
9689.30 1862
9690.23 1910
9691.16 1887
9692.08 1931
9693.01 1950
9693.94 1866
9694.87 1918
9695.80 2061
9696.73 2136
9697.66 2217
9698.59 2349
9699.52 2438
9700.45 2555
9701.38 2540
9702.31 2491
9703.24 2460
9704.17 2217
9705.10 2078
9706.03 2055
9706.96 2067
9707.89 1982
9708.82 1941
9709.75 1903
9710.68 1935
9711.61 2208
9712.54 2098
9713.47 2087
9714.40 2226
9715.33 2107
9716.26 2233
9717.19 2231
9718.12 2191
9719.06 2109
9719.99 2073
9720.92 2022
9721.85 1876
9722.78 1797
9723.71 1704
9724.64 1809
9725.57 1781
9726.50 1737
9727.43 1757
9728.36 1839
9729.30 1834
9730.23 1880
9731.16 1872
9732.09 1961
9733.02 1891
9733.95 1800
9734.88 1921
9735.81 1826
9736.75 1884
9737.68 1789
9738.61 1770
9739.54 1716
9740.47 1666
9741.40 1582
9742.34 1594
9743.27 1694
9744.20 1523
9745.13 1541
9746.06 1539
9747.00 1565
9747.93 1592
9748.86 1582
9749.79 1564
9750.72 1544
9751.66 1561
9752.59 1455
9753.52 1405
9754.45 1474
9755.39 1489
9756.32 1508
9757.25 1391
9758.18 1417
9759.12 1494
9760.05 1408
9760.98 1515
9761.91 1569
9762.85 1448
9763.78 1484
9764.71 1518
9765.64 1469
9766.58 1513
9767.51 1541
9768.44 1439
9769.38 1439
9770.31 1436
9771.24 1391
9772.18 1386
9773.11 1476
9774.04 1359
9774.98 1449
9775.91 1491
9776.84 1607
9777.78 1490
9778.71 1596
9779.64 1649
9780.58 1819
9781.51 1816
9782.44 1815
9783.38 1819
9784.31 1746
9785.25 1742
9786.18 1740
9787.11 1756
9788.05 1737
9788.98 1548
9789.92 1517
9790.85 1538
9791.78 1354
9792.72 1294
9793.65 1446
9794.59 1418
9795.52 1413
9796.46 1563
9797.39 1631
9798.32 1734
9799.26 1682
9800.19 1703
9801.13 1634
9802.06 1580
9803.00 1529
9803.93 1575
9804.87 1460
9805.80 1355
9806.74 1327
9807.67 1344
9808.61 1266
9809.54 1251
9810.48 1219
9811.41 1263
9812.35 1314
9813.28 1207
9814.22 1168
9815.15 1216
9816.09 1133
9817.02 1187
9817.96 1128
9818.89 1120
9819.83 1213
9820.76 1220
9821.70 1116
9822.64 1158
9823.57 1112
9824.51 1155
9825.44 1135
9826.38 1049
9827.31 1112
9828.25 1154
9829.19 1104
9830.12 1086
9831.06 1104
9831.99 1136
9832.93 1074
9833.87 1110
9834.80 1081
9835.74 1106
9836.68 1099
9837.61 1073
9838.55 1069
9839.48 1027
9840.42 1119
9841.36 1179
9842.29 1124
9843.23 1079
9844.17 1102
9845.10 1079
9846.04 1134
9846.98 1087
9847.91 1074
9848.85 1103
9849.79 1083
9850.72 1093
9851.66 1158
9852.60 1074
9853.54 1144
9854.47 1130
9855.41 1097
9856.35 1101
9857.28 1078
9858.22 1103
9859.16 1221
9860.10 1165
9861.03 1138
9861.97 1118
9862.91 1076
9863.85 1098
9864.78 1110
9865.72 1131
9866.66 1095
9867.60 1055
9868.54 1061
9869.47 1079
9870.41 1040
9871.35 1047
9872.29 1028
9873.22 1043
9874.16 1001
9875.10 937
9876.04 1060
9876.98 1053
9877.92 1111
9878.85 1034
9879.79 1090
9880.73 1034
9881.67 1092
9882.61 1034
9883.55 1001
9884.48 977
9885.42 962
9886.36 1000
9887.30 990
9888.24 1025
9889.18 1002
9890.12 1003
9891.06 996
9891.99 1008
9892.93 966
9893.87 967
9894.81 1005
9895.75 973
9896.69 964
9897.63 954
9898.57 985
9899.51 969
9900.45 977
9901.39 1021
9902.33 984
9903.27 963
9904.20 957
9905.14 1005
9906.08 961
9907.02 909
9907.96 1004
9908.90 936
9909.84 904
9910.78 889
9911.72 985
9912.66 1090
9913.60 977
9914.54 996
9915.48 920
9916.42 968
9917.36 1033
9918.30 984
9919.24 987
9920.18 1006
9921.12 1080
9922.06 1092
9923.00 1118
9923.94 1204
9924.88 1403
9925.83 1524
9926.77 1545
9927.71 1607
9928.65 1724
9929.59 1688
9930.53 1696
9931.47 1582
9932.41 1404
9933.35 1390
9934.29 1315
9935.23 1292
9936.17 1114
9937.12 1096
9938.06 1117
9939.00 1055
9939.94 975
9940.88 968
9941.82 975
9942.76 955
9943.70 985
9944.65 1000
9945.59 910
9946.53 970
9947.47 1020
9948.41 955
9949.35 994
9950.29 1004
9951.24 947
9952.18 869
9953.12 926
9954.06 903
9955.00 1017
9955.95 1009
9956.89 932
9957.83 866
9958.77 976
9959.71 994
9960.66 974
9961.60 958
9962.54 903
9963.48 936
9964.43 913
9965.37 993
9966.31 932
9967.25 956
9968.20 969
9969.14 936
9970.08 954
9971.02 815
9971.97 894
9972.91 958
9973.85 893
9974.79 822
9975.74 815
9976.68 880
9977.62 885
9978.57 879
9979.51 871
9980.45 854
9981.40 835
9982.34 828
9983.28 808
9984.23 793
9985.17 814
9986.11 838
9987.06 784
9988.00 696
9988.94 801
9989.89 803
9990.83 830
9991.77 841
9992.72 834
9993.66 820
9994.60 771
9995.55 781
9996.49 793
9997.44 856
9998.38 911
9999.32 882
10000.27 918
10001.21 837
10002.16 799
10003.10 821
10004.04 868
10004.99 845
10005.93 783
10006.88 760
10007.82 838
10008.77 833
10009.71 838
10010.66 906
10011.60 789
10012.54 788
10013.49 777
10014.43 769
10015.38 725
10016.32 827
10017.27 880
10018.21 831
10019.16 761
10020.10 794
10021.05 843
10021.99 880
10022.94 775
10023.88 703
10024.83 742
10025.77 792
10026.72 788
10027.67 761
10028.61 813
10029.56 862
10030.50 785
10031.45 783
10032.39 828
10033.34 747
10034.28 757
10035.23 835
10036.18 741
10037.12 787
10038.07 759
10039.01 792
10039.96 829
10040.90 788
10041.85 810
10042.80 763
10043.74 721
10044.69 807
10045.64 809
10046.58 760
10047.53 749
10048.47 760
10049.42 772
10050.37 704
10051.31 696
10052.26 760
10053.21 769
10054.15 740
10055.10 795
10056.05 748
10056.99 764
10057.94 769
10058.89 736
10059.83 780
10060.78 780
10061.73 827
10062.67 719
10063.62 743
10064.57 728
10065.52 734
10066.46 740
10067.41 735
10068.36 702
10069.30 697
10070.25 792
10071.20 774
10072.15 778
10073.09 742
10074.04 749
10074.99 695
10075.94 733
10076.88 726
10077.83 672
10078.78 684
10079.73 671
10080.68 660
10081.62 648
10082.57 711
10083.52 741
10084.47 751
10085.42 749
10086.36 743
10087.31 720
10088.26 693
10089.21 674
10090.16 733
10091.11 725
10092.05 717
10093.00 771
10093.95 775
10094.90 719
10095.85 733
10096.80 791
10097.75 700
10098.69 712
10099.64 689
10100.59 717
10101.54 728
10102.49 694
10103.44 691
10104.39 722
10105.34 783
10106.28 744
10107.23 739
10108.18 765
10109.13 733
10110.08 746
10111.03 711
10111.98 690
10112.93 672
10113.88 700
10114.83 693
10115.78 665
10116.73 756
10117.68 723
10118.63 704
10119.58 734
10120.53 707
10121.48 712
10122.43 782
10123.38 771
10124.33 689
10125.28 710
10126.23 757
10127.18 701
10128.13 765
10129.08 771
10130.03 701
10130.98 688
10131.93 685
10132.88 736
10133.83 707
10134.78 700
10135.73 771
10136.68 753
10137.63 746
10138.58 721
10139.53 680
10140.48 708
10141.43 652
10142.38 675
10143.33 678
10144.28 679
10145.23 738
10146.19 667
10147.14 688
10148.09 652
10149.04 716
10149.99 709
10150.94 711
10151.89 746
10152.84 758
10153.79 747
10154.75 713
10155.70 755
10156.65 698
10157.60 707
10158.55 696
10159.50 683
10160.46 738
10161.41 697
10162.36 733
10163.31 689
10164.26 692
10165.21 751
10166.17 730
10167.12 744
10168.07 784
10169.02 796
10169.97 792
10170.93 801
10171.88 797
10172.83 786
10173.78 760
10174.73 823
10175.69 792
10176.64 789
10177.59 826
10178.54 798
10179.50 829
10180.45 833
10181.40 861
10182.35 826
10183.31 847
10184.26 820
10185.21 869
10186.17 880
10187.12 888
10188.07 875
10189.02 851
10189.98 853
10190.93 872
10191.88 911
10192.84 864
10193.79 901
10194.74 881
10195.70 933
10196.65 925
10197.60 880
10198.56 950
10199.51 932
10200.46 916
10201.42 937
10202.37 870
10203.32 943
10204.28 1023
10205.23 1009
10206.18 996
10207.14 1036
10208.09 1048
10209.05 1103
10210.00 1079
10210.95 1022
10211.91 1052
10212.86 970
10213.82 969
10214.77 961
10215.72 885
10216.68 957
10217.63 985
10218.59 915
10219.54 894
10220.50 938
10221.45 889
10222.41 901
10223.36 949
10224.31 915
10225.27 900
10226.22 945
10227.18 935
10228.13 902
10229.09 882
10230.04 929
10231.00 923
10231.95 944
10232.91 929
10233.86 974
10234.82 997
10235.77 1059
10236.73 1061
10237.68 1077
10238.64 1081
10239.59 1047
10240.55 1083
10241.50 1092
10242.46 983
10243.42 914
10244.37 931
10245.33 901
10246.28 843
10247.24 837
10248.19 809
10249.15 806
10250.11 791
10251.06 815
10252.02 812
10252.97 805
10253.93 771
10254.89 858
10255.84 815
10256.80 779
10257.75 804
10258.71 748
10259.67 794
10260.62 686
10261.58 759
10262.54 839
10263.49 820
10264.45 845
10265.40 778
10266.36 766
10267.32 776
10268.27 787
10269.23 850
10270.19 779
10271.14 780
10272.10 772
10273.06 755
10274.02 749
10274.97 810
10275.93 829
10276.89 719
10277.84 694
10278.80 673
10279.76 687
10280.71 701
10281.67 732
10282.63 757
10283.59 776
10284.54 703
10285.50 726
10286.46 706
10287.42 734
10288.37 769
10289.33 759
10290.29 818
10291.25 800
10292.21 760
10293.16 708
10294.12 781
10295.08 737
10296.04 756
10296.99 706
10297.95 792
10298.91 692
10299.87 648
10300.83 712
10301.79 734
10302.74 751
10303.70 714
10304.66 705
10305.62 721
10306.58 755
10307.54 746
10308.49 708
10309.45 706
10310.41 707
10311.37 676
10312.33 712
10313.29 676
10314.25 673
10315.21 736
10316.16 739
10317.12 685
10318.08 675
10319.04 740
10320.00 694
10320.96 718
10321.92 726
10322.88 732
10323.84 696
10324.80 704
10325.76 720
10326.71 702
10327.67 791
10328.63 758
10329.59 829
10330.55 750
10331.51 775
10332.47 780
10333.43 793
10334.39 786
10335.35 737
10336.31 726
10337.27 750
10338.23 741
10339.19 727
10340.15 722
10341.11 713
10342.07 675
10343.03 698
10343.99 690
10344.95 656
10345.91 668
10346.87 692
10347.83 753
10348.79 698
10349.75 705
10350.71 651
10351.67 660
10352.63 653
10353.60 736
10354.56 716
10355.52 651
10356.48 678
10357.44 669
10358.40 684
10359.36 679
10360.32 644
10361.28 697
10362.24 674
10363.20 655
10364.17 695
10365.13 770
10366.09 718
10367.05 636
10368.01 652
10368.97 707
10369.93 716
10370.89 695
10371.86 605
10372.82 683
10373.78 689
10374.74 596
10375.70 646
10376.66 653
10377.63 657
10378.59 686
10379.55 598
10380.51 632
10381.47 717
10382.44 656
10383.40 686
10384.36 686
10385.32 668
10386.28 717
10387.25 645
10388.21 665
10389.17 743
10390.13 716
10391.10 693
10392.06 685
10393.02 667
10393.98 645
10394.94 689
10395.91 718
10396.87 702
10397.83 712
10398.80 679
10399.76 665
10400.72 685
10401.68 654
10402.65 696
10403.61 696
10404.57 750
10405.54 726
10406.50 746
10407.46 765
10408.43 744
10409.39 745
10410.35 749
10411.32 772
10412.28 712
10413.24 792
10414.21 758
10415.17 801
10416.13 877
10417.10 865
10418.06 990
10419.02 1070
10419.99 1100
10420.95 1073
10421.91 1075
10422.88 1036
10423.84 1039
10424.81 981
10425.77 888
10426.73 825
10427.70 873
10428.66 769
10429.63 779
10430.59 801
10431.56 728
10432.52 725
10433.48 698
10434.45 667
10435.41 716
10436.38 661
10437.34 681
10438.31 678
10439.27 673
10440.24 685
10441.20 656
10442.16 645
10443.13 703
10444.09 702
10445.06 633
10446.02 676
10446.99 685
10447.95 703
10448.92 669
10449.88 602
10450.85 603
10451.81 657
10452.78 697
10453.75 588
10454.71 689
10455.68 680
10456.64 712
10457.61 704
10458.57 672
10459.54 637
10460.50 616
10461.47 651
10462.43 693
10463.40 619
10464.37 660
10465.33 684
10466.30 577
10467.26 617
10468.23 627
10469.20 627
10470.16 637
10471.13 656
10472.09 628
10473.06 640
10474.03 639
10474.99 592
10475.96 597
10476.93 662
10477.89 662
10478.86 646
10479.82 652
10480.79 688
10481.76 629
10482.72 640
10483.69 617
10484.66 625
10485.62 606
10486.59 634
10487.56 692
10488.52 627
10489.49 654
10490.46 633
10491.43 646
10492.39 567
10493.36 628
10494.33 675
10495.29 650
10496.26 645
10497.23 658
10498.20 648
10499.16 603
10500.13 615
10501.10 560
10502.07 583
10503.03 630
10504.00 685
10504.97 670
10505.94 661
10506.90 662
10507.87 647
10508.84 669
10509.81 627
10510.78 665
10511.74 645
10512.71 694
10513.68 685
10514.65 641
10515.62 581
10516.58 701
10517.55 658
10518.52 632
10519.49 628
10520.46 729
10521.43 667
10522.39 663
10523.36 722
10524.33 647
10525.30 570
10526.27 658
10527.24 646
10528.21 627
10529.17 639
10530.14 657
10531.11 669
10532.08 681
10533.05 625
10534.02 601
10534.99 599
10535.96 664
10536.93 633
10537.90 624
10538.86 672
10539.83 682
10540.80 696
10541.77 641
10542.74 666
10543.71 637
10544.68 624
10545.65 667
10546.62 668
10547.59 654
10548.56 650
10549.53 666
10550.50 737
10551.47 621
10552.44 668
10553.41 644
10554.38 713
10555.35 732
10556.32 755
10557.29 785
10558.26 810
10559.23 850
10560.20 926
10561.17 934
10562.14 885
10563.11 1017
10564.08 947
10565.05 963
10566.02 920
10566.99 880
10567.96 871
10568.93 819
10569.90 774
10570.87 735
10571.84 764
10572.82 755
10573.79 771
10574.76 721
10575.73 667
10576.70 660
10577.67 682
10578.64 780
10579.61 737
10580.58 666
10581.55 714
10582.53 643
10583.50 684
10584.47 680
10585.44 689
10586.41 732
10587.38 757
10588.35 759
10589.33 780
10590.30 718
10591.27 753
10592.24 716
10593.21 741
10594.18 718
10595.16 785
10596.13 839
10597.10 776
10598.07 776
10599.04 759
10600.01 739
10600.99 718
10601.96 669
10602.93 695
10603.90 665
10604.88 687
10605.85 721
10606.82 665
10607.79 650
10608.77 657
10609.74 775
10610.71 718
10611.68 697
10612.66 729
10613.63 683
10614.60 672
10615.57 651
10616.55 717
10617.52 685
10618.49 725
10619.46 710
10620.44 642
10621.41 673
10622.38 680
10623.36 733
10624.33 745
10625.30 749
10626.28 705
10627.25 660
10628.22 713
10629.20 711
10630.17 656
10631.14 694
10632.12 685
10633.09 711
10634.06 762
10635.04 804
10636.01 844
10636.99 877
10637.96 884
10638.93 983
10639.91 985
10640.88 1046
10641.85 968
10642.83 910
10643.80 903
10644.78 875
10645.75 847
10646.72 795
10647.70 798
10648.67 806
10649.65 772
10650.62 719
10651.60 731
10652.57 713
10653.55 729
10654.52 701
10655.49 731
10656.47 720
10657.44 681
10658.42 652
10659.39 727
10660.37 660
10661.34 615
10662.32 726
10663.29 708
10664.27 678
10665.24 743
10666.22 696
10667.19 662
10668.17 684
10669.14 667
10670.12 767
10671.09 720
10672.07 638
10673.04 638
10674.02 645
10675.00 728
10675.97 647
10676.95 669
10677.92 676
10678.90 718
10679.87 674
10680.85 674
10681.82 759
10682.80 734
10683.78 721
10684.75 732
10685.73 666
10686.70 728
10687.68 785
10688.66 646
10689.63 648
10690.61 694
10691.58 605
10692.56 722
10693.54 680
10694.51 651
10695.49 614
10696.47 619
10697.44 586
10698.42 586
10699.40 608
10700.37 640
10701.35 615
10702.33 681
10703.30 682
10704.28 661
10705.26 581
10706.23 587
10707.21 604
10708.19 560
10709.16 570
10710.14 592
10711.12 636
10712.10 614
10713.07 610
10714.05 635
10715.03 576
10716.01 631
10716.98 612
10717.96 598
10718.94 612
10719.91 616
10720.89 653
10721.87 674
10722.85 610
10723.83 630
10724.80 603
10725.78 650
10726.76 634
10727.74 608
10728.71 595
10729.69 617
10730.67 630
10731.65 614
10732.63 634
10733.60 643
10734.58 599
10735.56 566
10736.54 603
10737.52 632
10738.50 621
10739.47 583
10740.45 580
10741.43 625
10742.41 603
10743.39 601
10744.37 555
10745.35 600
10746.32 626
10747.30 574
10748.28 615
10749.26 620
10750.24 615
10751.22 577
10752.20 590
10753.18 636
10754.16 648
10755.14 619
10756.11 582
10757.09 566
10758.07 623
10759.05 647
10760.03 524
10761.01 576
10761.99 581
10762.97 591
10763.95 588
10764.93 581
10765.91 568
10766.89 618
10767.87 601
10768.85 570
10769.83 556
10770.81 643
10771.79 606
10772.77 608
10773.75 595
10774.73 632
10775.71 635
10776.69 632
10777.67 663
10778.65 625
10779.63 611
10780.61 572
10781.59 593
10782.57 570
10783.55 597
10784.53 618
10785.51 559
10786.49 632
10787.47 594
10788.45 640
10789.43 622
10790.41 564
10791.39 568
10792.38 587
10793.36 525
10794.34 535
10795.32 539
10796.30 576
10797.28 613
10798.26 630
10799.24 582
10800.22 626
10801.21 641
10802.19 622
10803.17 572
10804.15 614
10805.13 625
10806.11 567
10807.09 586
10808.07 571
10809.06 568
10810.04 610
10811.02 603
10812.00 515
10812.98 581
10813.97 624
10814.95 581
10815.93 576
10816.91 619
10817.89 627
10818.87 581
10819.86 598
10820.84 628
10821.82 583
10822.80 615
10823.79 549
10824.77 574
10825.75 598
10826.73 625
10827.72 618
10828.70 615
10829.68 595
10830.66 579
10831.65 626
10832.63 620
10833.61 585
10834.59 528
10835.58 568
10836.56 576
10837.54 619
10838.52 635
10839.51 609
10840.49 644
10841.47 634
10842.46 601
10843.44 570
10844.42 624
10845.41 644
10846.39 640
10847.37 621
10848.36 650
10849.34 627
10850.32 632
10851.31 625
10852.29 622
10853.27 676
10854.26 619
10855.24 630
10856.23 638
10857.21 613
10858.19 644
10859.18 614
10860.16 651
10861.14 629
10862.13 685
10863.11 639
10864.10 666
10865.08 606
10866.07 611
10867.05 605
10868.03 689
10869.02 728
10870.00 695
10870.99 613
10871.97 675
10872.96 662
10873.94 683
10874.92 674
10875.91 699
10876.89 651
10877.88 667
10878.86 653
10879.85 673
10880.83 655
10881.82 674
10882.80 715
10883.79 732
10884.77 658
10885.76 657
10886.74 715
10887.73 659
10888.71 693
10889.70 765
10890.68 777
10891.67 707
10892.65 723
10893.64 782
10894.63 787
10895.61 740
10896.60 662
10897.58 675
10898.57 686
10899.55 694
10900.54 724
10901.53 721
10902.51 770
10903.50 745
10904.48 788
10905.47 751
10906.46 741
10907.44 724
10908.43 797
10909.41 793
10910.40 733
10911.39 733
10912.37 772
10913.36 819
10914.34 818
10915.33 763
10916.32 723
10917.30 737
10918.29 847
10919.28 812
10920.26 840
10921.25 818
10922.24 843
10923.22 886
10924.21 853
10925.20 870
10926.18 836
10927.17 871
10928.16 826
10929.15 788
10930.13 836
10931.12 801
10932.11 828
10933.09 834
10934.08 822
10935.07 928
10936.06 940
10937.04 979
10938.03 1027
10939.02 938
10940.01 945
10940.99 1027
10941.98 1055
10942.97 1059
10943.96 1017
10944.94 1021
10945.93 1068
10946.92 988
10947.91 992
10948.90 1059
10949.88 1088
10950.87 1081
10951.86 1132
10952.85 1140
10953.84 1173
10954.82 1251
10955.81 1356
10956.80 1396
10957.79 1415
10958.78 1485
10959.77 1558
10960.75 1522
10961.74 1524
10962.73 1462
10963.72 1390
10964.71 1376
10965.70 1311
10966.69 1253
10967.68 1173
10968.66 1182
10969.65 1172
10970.64 1145
10971.63 1076
10972.62 1117
10973.61 1078
10974.60 1173
10975.59 1114
10976.58 1117
10977.57 1149
10978.55 1208
10979.54 1221
10980.53 1188
10981.52 1161
10982.51 1289
10983.50 1247
10984.49 1284
10985.48 1258
10986.47 1237
10987.46 1309
10988.45 1253
10989.44 1238
10990.43 1217
10991.42 1267
10992.41 1285
10993.40 1368
10994.39 1469
10995.38 1583
10996.37 1708
10997.36 1924
10998.35 2019
10999.34 2143
11000.33 2318
11001.32 2321
11002.31 2249
11003.30 2174
11004.29 2011
11005.28 1979
11006.27 1802
11007.26 1651
11008.25 1558
11009.24 1396
11010.24 1304
11011.23 1199
11012.22 1219
11013.21 1211
11014.20 1156
11015.19 1092
11016.18 1150
11017.17 1120
11018.16 1110
11019.15 1091
11020.14 1031
11021.14 1059
11022.13 927
11023.12 992
11024.11 1052
11025.10 1005
11026.09 967
11027.08 974
11028.08 964
11029.07 995
11030.06 977
11031.05 1035
11032.04 1030
11033.03 1027
11034.03 991
11035.02 946
11036.01 963
11037.00 1018
11037.99 943
11038.99 986
11039.98 968
11040.97 972
11041.96 928
11042.95 975
11043.95 948
11044.94 925
11045.93 892
11046.92 889
11047.92 916
11048.91 895
11049.90 867
11050.89 872
11051.89 812
11052.88 859
11053.87 859
11054.86 859
11055.86 786
11056.85 797
11057.84 808
11058.83 767
11059.83 826
11060.82 809
11061.81 741
11062.81 752
11063.80 854
11064.79 842
11065.79 820
11066.78 874
11067.77 868
11068.77 822
11069.76 862
11070.75 826
11071.75 758
11072.74 758
11073.73 843
11074.73 818
11075.72 801
11076.71 825
11077.71 873
11078.70 775
11079.70 777
11080.69 807
11081.68 810
11082.68 789
11083.67 828
11084.67 798
11085.66 760
11086.65 724
11087.65 750
11088.64 761
11089.64 789
11090.63 798
11091.63 786
11092.62 769
11093.61 756
11094.61 740
11095.60 726
11096.60 733
11097.59 807
11098.59 745
11099.58 744
11100.58 742
11101.57 708
11102.57 756
11103.56 703
11104.56 720
11105.55 707
11106.55 822
11107.54 725
11108.54 723
11109.53 773
11110.53 778
11111.52 752
11112.52 789
11113.51 808
11114.51 678
11115.50 722
11116.50 788
11117.49 711
11118.49 753
11119.49 720
11120.48 678
11121.48 755
11122.47 730
11123.47 784
11124.46 779
11125.46 765
11126.46 782
11127.45 798
11128.45 739
11129.44 734
11130.44 727
11131.44 727
11132.43 771
11133.43 792
11134.43 781
11135.42 746
11136.42 791
11137.41 747
11138.41 701
11139.41 700
11140.40 728
11141.40 697
11142.40 698
11143.39 738
11144.39 672
11145.39 709
11146.38 771
11147.38 800
11148.38 804
11149.38 759
11150.37 674
11151.37 657
11152.37 692
11153.36 677
11154.36 656
11155.36 696
11156.36 693
11157.35 665
11158.35 662
11159.35 706
11160.34 691
11161.34 670
11162.34 663
11163.34 679
11164.33 687
11165.33 657
11166.33 700
11167.33 741
11168.33 700
11169.32 680
11170.32 642
11171.32 614
11172.32 624
11173.32 708
11174.31 738
11175.31 742
11176.31 722
11177.31 687
11178.31 734
11179.30 640
11180.30 629
11181.30 670
11182.30 703
11183.30 679
11184.30 611
11185.30 611
11186.29 670
11187.29 682
11188.29 637
11189.29 651
11190.29 633
11191.29 670
11192.29 655
11193.29 655
11194.28 688
11195.28 696
11196.28 683
11197.28 668
11198.28 687
11199.28 639
11200.28 675
11201.28 667
11202.28 673
11203.28 676
11204.28 673
11205.28 668
11206.28 654
11207.28 689
11208.28 704
11209.27 630
11210.27 760
11211.27 725
11212.27 740
11213.27 681
11214.27 659
11215.27 689
11216.27 639
11217.27 637
11218.27 631
11219.27 671
11220.27 684
11221.27 690
11222.27 645
11223.27 663
11224.27 608
11225.28 601
11226.28 654
11227.28 637
11228.28 670
11229.28 585
11230.28 609
11231.28 594
11232.28 600
11233.28 628
11234.28 684
11235.28 624
11236.28 627
11237.28 615
11238.28 668
11239.28 667
11240.29 689
11241.29 665
11242.29 678
11243.29 660
11244.29 612
11245.29 602
11246.29 657
11247.29 690
11248.30 712
11249.30 652
11250.30 614
11251.30 646
11252.30 638
11253.30 672
11254.31 626
11255.31 611
11256.31 650
11257.31 684
11258.31 638
11259.31 618
11260.32 655
11261.32 650
11262.32 686
11263.32 592
11264.32 672
11265.33 730
11266.33 650
11267.33 634
11268.33 642
11269.34 678
11270.34 678
11271.34 688
11272.34 747
11273.35 723
11274.35 756
11275.35 747
11276.35 801
11277.36 763
11278.36 763
11279.36 759
11280.36 798
11281.37 858
11282.37 775
11283.37 761
11284.38 705
11285.38 688
11286.38 739
11287.38 702
11288.39 743
11289.39 670
11290.39 699
11291.40 745
11292.40 673
11293.40 615
11294.41 669
11295.41 675
11296.41 674
11297.42 655
11298.42 671
11299.43 703
11300.43 679
11301.43 666
11302.44 625
11303.44 632
11304.44 696
11305.45 653
11306.45 645
11307.46 649
11308.46 648
11309.47 697
11310.47 716
11311.47 665
11312.48 703
11313.48 690
11314.49 742
11315.49 688
11316.50 744
11317.50 730
11318.50 786
11319.51 762
11320.51 721
11321.52 789
11322.52 776
11323.53 701
11324.53 709
11325.54 703
11326.54 681
11327.55 722
11328.55 760
11329.56 774
11330.56 725
11331.57 715
11332.57 760
11333.58 769
11334.58 874
11335.59 830
11336.59 872
11337.60 922
11338.60 850
11339.61 915
11340.61 967
11341.62 953
11342.63 1036
11343.63 971
11344.64 994
11345.64 1000
11346.65 885
11347.65 815
11348.66 851
11349.67 852
11350.67 768
11351.68 789
11352.68 785
11353.69 739
11354.70 697
11355.70 688
11356.71 676
11357.72 713
11358.72 734
11359.73 713
11360.73 714
11361.74 728
11362.75 700
11363.75 724
11364.76 719
11365.77 729
11366.77 706
11367.78 700
11368.79 652
11369.79 666
11370.80 676
11371.81 689
11372.81 749
11373.82 729
11374.83 715
11375.84 663
11376.84 674
11377.85 681
11378.86 682
11379.86 686
11380.87 653
11381.88 702
11382.89 641
11383.89 629
11384.90 674
11385.91 678
11386.92 654
11387.92 694
11388.93 665
11389.94 612
11390.95 596
11391.95 607
11392.96 684
11393.97 664
11394.98 592
11395.99 630
11396.99 604
11398.00 629
11399.01 590
11400.02 582
11401.03 651
11402.03 641
11403.04 674
11404.05 619
11405.06 588
11406.07 600
11407.08 635
11408.09 594
11409.09 649
11410.10 603
11411.11 619
11412.12 631
11413.13 665
11414.14 640
11415.15 631
11416.15 667
11417.16 656
11418.17 594
11419.18 673
11420.19 620
11421.20 609
11422.21 650
11423.22 678
11424.23 633
11425.24 661
11426.25 663
11427.26 590
11428.26 596
11429.27 588
11430.28 654
11431.29 667
11432.30 619
11433.31 646
11434.32 654
11435.33 620
11436.34 634
11437.35 694
11438.36 647
11439.37 652
11440.38 661
11441.39 622
11442.40 611
11443.41 580
11444.42 626
11445.43 623
11446.44 595
11447.45 670
11448.46 611
11449.47 607
11450.48 638
11451.49 634
11452.50 652
11453.51 606
11454.52 613
11455.53 691
11456.55 615
11457.56 585
11458.57 611
11459.58 571
11460.59 656
11461.60 642
11462.61 608
11463.62 636
11464.63 633
11465.64 571
11466.65 629
11467.67 558
11468.68 621
11469.69 567
11470.70 606
11471.71 609
11472.72 645
11473.73 695
11474.74 637
11475.76 670
11476.77 579
11477.78 639
11478.79 592
11479.80 632
11480.81 694
11481.83 619
11482.84 627
11483.85 624
11484.86 606
11485.87 623
11486.89 536
11487.90 565
11488.91 605
11489.92 635
11490.93 614
11491.95 630
11492.96 627
11493.97 621
11494.98 667
11496.00 672
11497.01 599
11498.02 643
11499.03 605
11500.05 629
11501.06 664
11502.07 634
11503.08 634
11504.10 634
11505.11 642
11506.12 621
11507.13 665
11508.15 669
11509.16 635
11510.17 660
11511.19 632
11512.20 629
11513.21 633
11514.23 636
11515.24 633
11516.25 639
11517.27 625
11518.28 643
11519.29 694
11520.31 643
11521.32 676
11522.33 660
11523.35 635
11524.36 598
11525.37 660
11526.39 636
11527.40 664
11528.42 694
11529.43 707
11530.44 690
11531.46 696
11532.47 715
11533.48 637
11534.50 661
11535.51 632
11536.53 631
11537.54 660
11538.56 706
11539.57 691
11540.58 681
11541.60 729
11542.61 670
11543.63 683
11544.64 666
11545.66 652
11546.67 726
11547.69 705
11548.70 767
11549.72 719
11550.73 719
11551.75 737
11552.76 832
11553.78 766
11554.79 710
11555.81 782
11556.82 773
11557.84 820
11558.85 779
11559.87 797
11560.88 828
11561.90 835
11562.91 815
11563.93 777
11564.94 803
11565.96 828
11566.97 801
11567.99 849
11569.00 766
11570.02 812
11571.04 857
11572.05 857
11573.07 914
11574.08 869
11575.10 918
11576.11 874
11577.13 866
11578.15 973
11579.16 984
11580.18 959
11581.20 1031
11582.21 1119
11583.23 1072
11584.24 1070
11585.26 1131
11586.28 1213
11587.29 1205
11588.31 1231
11589.33 1190
11590.34 1323
11591.36 1379
11592.38 1466
11593.39 1620
11594.41 1806
11595.43 1977
11596.44 2156
11597.46 2287
11598.48 2544
11599.49 2667
11600.51 2713
11601.53 2801
11602.54 2757
11603.56 2667
11604.58 2419
11605.60 2190
11606.61 1968
11607.63 1711
11608.65 1610
11609.67 1426
11610.68 1273
11611.70 1268
11612.72 1173
11613.74 1184
11614.75 1122
11615.77 1058
11616.79 1038
11617.81 1068
11618.82 1119
11619.84 1062
11620.86 1024
11621.88 948
11622.90 981
11623.91 917
11624.93 904
11625.95 901
11626.97 905
11627.99 965
11629.00 902
11630.02 932
11631.04 945
11632.06 894
11633.08 864
11634.10 896
11635.11 876
11636.13 872
11637.15 921
11638.17 911
11639.19 795
11640.21 768
11641.23 796
11642.25 860
11643.26 848
11644.28 783
11645.30 803
11646.32 721
11647.34 727
11648.36 755
11649.38 707
11650.40 643
11651.42 660
11652.44 732
11653.46 700
11654.47 691
11655.49 714
11656.51 732
11657.53 726
11658.55 695
11659.57 682
11660.59 737
11661.61 765
11662.63 794
11663.65 746
11664.67 706
11665.69 745
11666.71 751
11667.73 743
11668.75 748
11669.77 638
11670.79 685
11671.81 791
11672.83 739
11673.85 766
11674.87 781
11675.89 758
11676.91 742
11677.93 772
11678.95 769
11679.97 767
11680.99 762
11682.01 753
11683.03 760
11684.06 754
11685.08 814
11686.10 776
11687.12 749
11688.14 733
11689.16 752
11690.18 787
11691.20 766
11692.22 738
11693.24 752
11694.26 735
11695.29 717
11696.31 731
11697.33 710
11698.35 735
11699.37 778
11700.39 763
11701.41 687
11702.43 712
11703.46 697
11704.48 626
11705.50 680
11706.52 697
11707.54 693
11708.56 631
11709.59 673
11710.61 658
11711.63 602
11712.65 646
11713.67 681
11714.70 708
11715.72 633
11716.74 722
11717.76 687
11718.78 648
11719.81 654
11720.83 669
11721.85 666
11722.87 618
11723.90 601
11724.92 612
11725.94 630
11726.96 603
11727.99 607
11729.01 634
11730.03 667
11731.05 614
11732.08 634
11733.10 581
11734.12 608
11735.15 650
11736.17 630
11737.19 642
11738.21 595
11739.24 616
11740.26 675
11741.28 608
11742.31 628
11743.33 637
11744.35 631
11745.38 607
11746.40 626
11747.42 632
11748.45 571
11749.47 632
11750.49 608
11751.52 647
11752.54 588
11753.56 621
11754.59 663
11755.61 620
11756.64 606
11757.66 620
11758.68 621
11759.71 638
11760.73 613
11761.76 572
11762.78 638
11763.80 591
11764.83 606
11765.85 631
11766.88 620
11767.90 630
11768.93 603
11769.95 585
11770.97 569
11772.00 597
11773.02 621
11774.05 583
11775.07 585
11776.10 621
11777.12 626
11778.15 564
11779.17 576
11780.20 587
11781.22 620
11782.25 637
11783.27 573
11784.30 600
11785.32 619
11786.35 631
11787.37 574
11788.40 530
11789.42 564
11790.45 598
11791.47 601
11792.50 552
11793.52 588
11794.55 566
11795.57 575
11796.60 609
11797.63 607
11798.65 544
11799.68 587
11800.70 623
11801.73 587
11802.75 589
11803.78 599
11804.81 543
11805.83 592
11806.86 675
11807.88 554
11808.91 552
11809.94 575
11810.96 564
11811.99 582
11813.02 595
11814.04 548
11815.07 587
11816.09 564
11817.12 531
11818.15 551
11819.17 569
11820.20 635
11821.23 617
11822.25 637
11823.28 612
11824.31 631
11825.33 599
11826.36 666
11827.39 632
11828.42 722
11829.44 669
11830.47 637
11831.50 622
11832.52 656
11833.55 602
11834.58 611
11835.61 549
11836.63 604
11837.66 625
11838.69 566
11839.71 597
11840.74 573
11841.77 581
11842.80 554
11843.83 620
11844.85 589
11845.88 586
11846.91 631
11847.94 588
11848.96 596
11849.99 579
11851.02 575
11852.05 564
11853.08 569
11854.10 582
11855.13 644
11856.16 575
11857.19 601
11858.22 603
11859.24 572
11860.27 518
11861.30 595
11862.33 592
11863.36 615
11864.39 663
11865.42 632
11866.44 630
11867.47 639
11868.50 577
11869.53 652
11870.56 637
11871.59 597
11872.62 580
11873.65 613
11874.67 689
11875.70 617
11876.73 621
11877.76 642
11878.79 638
11879.82 636
11880.85 617
11881.88 651
11882.91 623
11883.94 666
11884.97 678
11886.00 657
11887.03 600
11888.06 677
11889.09 645
11890.11 704
11891.14 695
11892.17 676
11893.20 723
11894.23 742
11895.26 719
11896.29 740
11897.32 727
11898.35 760
11899.38 757
11900.41 770
11901.44 839
11902.47 829
11903.50 832
11904.53 813
11905.56 842
11906.59 815
11907.63 802
11908.66 835
11909.69 810
11910.72 780
11911.75 789
11912.78 776
11913.81 767
11914.84 783
11915.87 768
11916.90 751
11917.93 746
11918.96 760
11919.99 793
11921.02 787
11922.06 750
11923.09 862
11924.12 804
11925.15 861
11926.18 907
11927.21 880
11928.24 1001
11929.27 1105
11930.31 1109
11931.34 1142
11932.37 1200
11933.40 1214
11934.43 1106
11935.46 1149
11936.49 1120
11937.53 1083
11938.56 1098
11939.59 1055
11940.62 972
11941.65 887
11942.69 879
11943.72 834
11944.75 767
11945.78 802
11946.81 737
11947.85 802
11948.88 774
11949.91 769
11950.94 724
11951.97 685
11953.01 686
11954.04 714
11955.07 698
11956.10 717
11957.14 762
11958.17 718
11959.20 658
11960.24 639
11961.27 693
11962.30 723
11963.33 685
11964.37 695
11965.40 744
11966.43 751
11967.47 692
11968.50 689
11969.53 715
11970.56 709
11971.60 740
11972.63 794
11973.66 714
11974.70 689
11975.73 712
11976.76 686
11977.80 638
11978.83 644
11979.86 704
11980.90 681
11981.93 688
11982.97 688
11984.00 666
11985.03 684
11986.07 708
11987.10 739
11988.13 645
11989.17 667
11990.20 642
11991.24 677
11992.27 576
11993.30 627
11994.34 673
11995.37 621
11996.41 746
11997.44 699
11998.48 640
11999.51 672
12000.54 692
12001.58 653
12002.61 699
12003.65 739
12004.68 713
12005.72 689
12006.75 778
12007.79 791
12008.82 758
12009.86 716
12010.89 712
12011.93 746
12012.96 673
12014.00 699
12015.03 762
12016.07 783
12017.10 758
12018.14 763
12019.17 770
12020.21 731
12021.24 786
12022.28 812
12023.31 747
12024.35 742
12025.38 733
12026.42 751
12027.46 720
12028.49 759
12029.53 773
12030.56 763
12031.60 739
12032.63 755
12033.67 709
12034.71 704
12035.74 691
12036.78 752
12037.81 773
12038.85 726
12039.89 705
12040.92 717
12041.96 740
12042.99 731
12044.03 721
12045.07 708
12046.10 758
12047.14 769
12048.18 637
12049.21 700
12050.25 701
12051.29 744
12052.32 725
12053.36 731
12054.40 719
12055.43 679
12056.47 706
12057.51 732
12058.54 745
12059.58 755
12060.62 776
12061.65 797
12062.69 732
12063.73 699
12064.77 680
12065.80 745
12066.84 732
12067.88 702
12068.92 745
12069.95 707
12070.99 702
12072.03 730
12073.07 698
12074.10 708
12075.14 714
12076.18 732
12077.22 716
12078.25 721
12079.29 763
12080.33 696
12081.37 736
12082.41 774
12083.44 694
12084.48 726
12085.52 743
12086.56 761
12087.60 697
12088.63 692
12089.67 745
12090.71 809
12091.75 809
12092.79 774
12093.83 757
12094.86 769
12095.90 830
12096.94 842
12097.98 814
12099.02 853
12100.06 864
12101.10 942
12102.13 926
12103.17 902
12104.21 972
12105.25 968
12106.29 924
12107.33 867
12108.37 879
12109.41 886
12110.45 829
12111.49 765
12112.53 748
12113.56 726
12114.60 697
12115.64 740
12116.68 688
12117.72 655
12118.76 677
12119.80 656
12120.84 673
12121.88 682
12122.92 718
12123.96 671
12125.00 632
12126.04 642
12127.08 685
12128.12 648
12129.16 668
12130.20 612
12131.24 602
12132.28 620
12133.32 633
12134.36 613
12135.40 616
12136.44 647
12137.48 608
12138.52 581
12139.56 618
12140.60 643
12141.64 638
12142.68 637
12143.72 593
12144.76 637
12145.81 603
12146.85 578
12147.89 565
12148.93 529
12149.97 554
12151.01 583
12152.05 568
12153.09 568
12154.13 568
12155.17 608
12156.21 635
12157.26 617
12158.30 589
12159.34 586
12160.38 596
12161.42 569
12162.46 558
12163.50 565
12164.55 546
12165.59 558
12166.63 532
12167.67 577
12168.71 556
12169.75 481
12170.80 547
12171.84 517
12172.88 530
12173.92 523
12174.96 536
12176.00 578
12177.05 535
12178.09 566
12179.13 542
12180.17 518
12181.22 553
12182.26 601
12183.30 554
12184.34 596
12185.38 547
12186.43 533
12187.47 557
12188.51 553
12189.55 555
12190.60 548
12191.64 571
12192.68 575
12193.72 582
12194.77 572
12195.81 587
12196.85 612
12197.90 605
12198.94 568
12199.98 583
12201.03 598
12202.07 600
12203.11 591
12204.15 602
12205.20 541
12206.24 569
12207.28 553
12208.33 565
12209.37 534
12210.41 621
12211.46 572
12212.50 574
12213.55 594
12214.59 599
12215.63 609
12216.68 584
12217.72 622
12218.76 646
12219.81 596
12220.85 563
12221.90 526
12222.94 548
12223.98 611
12225.03 550
12226.07 570
12227.12 578
12228.16 653
12229.20 616
12230.25 625
12231.29 611
12232.34 563
12233.38 626
12234.43 588
12235.47 610
12236.52 586
12237.56 551
12238.61 529
12239.65 538
12240.69 544
12241.74 551
12242.78 584
12243.83 504
12244.87 512
12245.92 561
12246.96 524
12248.01 526
12249.05 556
12250.10 609
12251.14 516
12252.19 507
12253.24 588
12254.28 579
12255.33 567
12256.37 572
12257.42 534
12258.46 555
12259.51 493
12260.55 516
12261.60 479
12262.64 524
12263.69 555
12264.74 517
12265.78 547
12266.83 452
12267.87 492
12268.92 480
12269.97 466
12271.01 457
12272.06 491
12273.10 499
12274.15 547
12275.20 492
12276.24 514
12277.29 493
12278.34 482
12279.38 451
12280.43 463
12281.47 471
12282.52 488
12283.57 513
12284.61 498
12285.66 529
12286.71 526
12287.75 505
12288.80 524
12289.85 492
12290.90 496
12291.94 548
12292.99 532
12294.04 523
12295.08 492
12296.13 522
12297.18 490
12298.22 473
12299.27 473
12300.32 487
12301.37 529
12302.41 516
12303.46 501
12304.51 510
12305.56 488
12306.60 497
12307.65 475
12308.70 538
12309.75 531
12310.79 504
12311.84 546
12312.89 490
12313.94 509
12314.99 487
12316.03 471
12317.08 508
12318.13 474
12319.18 451
12320.23 437
12321.27 512
12322.32 456
12323.37 449
12324.42 492
12325.47 525
12326.52 465
12327.56 480
12328.61 526
12329.66 478
12330.71 454
12331.76 463
12332.81 443
12333.86 473
12334.91 460
12335.95 459
12337.00 472
12338.05 440
12339.10 490
12340.15 480
12341.20 531
12342.25 478
12343.30 535
12344.35 533
12345.40 489
12346.44 446
12347.49 468
12348.54 398
12349.59 434
12350.64 457
12351.69 458
12352.74 477
12353.79 496
12354.84 502
12355.89 497
12356.94 493
12357.99 445
12359.04 503
12360.09 478
12361.14 457
12362.19 443
12363.24 443
12364.29 437
12365.34 442
12366.39 472
12367.44 476
12368.49 430
12369.54 462
12370.59 465
12371.64 535
12372.69 529
12373.74 494
12374.79 506
12375.84 487
12376.89 479
12377.94 479
12378.99 494
12380.05 491
12381.10 475
12382.15 458
12383.20 495
12384.25 483
12385.30 493
12386.35 504
12387.40 491
12388.45 438
12389.50 464
12390.55 493
12391.61 513
12392.66 466
12393.71 520
12394.76 537
12395.81 507
12396.86 491
12397.91 511
12398.97 538
12400.02 461
12401.07 506
12402.12 563
12403.17 572
12404.22 521
12405.28 472
12406.33 515
12407.38 516
12408.43 482
12409.48 498
12410.53 494
12411.59 495
12412.64 534
12413.69 496
12414.74 518
12415.80 482
12416.85 529
12417.90 489
12418.95 519
12420.00 509
12421.06 518
12422.11 526
12423.16 496
12424.21 531
12425.27 536
12426.32 531
12427.37 520
12428.43 489
12429.48 451
12430.53 503
12431.58 545
12432.64 514
12433.69 499
12434.74 517
12435.80 556
12436.85 572
12437.90 499
12438.96 546
12440.01 514
12441.06 516
12442.12 483
12443.17 481
12444.22 523
12445.28 484
12446.33 513
12447.38 456
12448.44 516
12449.49 503
12450.54 512
12451.60 516
12452.65 472
12453.71 516
12454.76 495
12455.81 538
12456.87 523
12457.92 509
12458.98 555
12460.03 548
12461.08 514
12462.14 514
12463.19 473
12464.25 513
12465.30 532
12466.35 478
12467.41 501
12468.46 489
12469.52 518
12470.57 499
12471.63 518
12472.68 609
12473.74 560
12474.79 569
12475.85 627
12476.90 604
12477.96 562
12479.01 478
12480.07 556
12481.12 538
12482.18 567
12483.23 605
12484.29 599
12485.34 628
12486.40 627
12487.45 699
12488.51 790
12489.56 831
12490.62 838
12491.67 840
12492.73 887
12493.78 1000
12494.84 978
12495.90 932
12496.95 980
12498.01 1062
12499.06 1010
12500.12 981
12501.17 956
12502.23 857
12503.29 792
12504.34 759
12505.40 742
12506.45 696
12507.51 674
12508.57 672
12509.62 653
12510.68 648
12511.73 584
12512.79 659
12513.85 628
12514.90 580
12515.96 578
12517.02 583
12518.07 561
12519.13 575
12520.19 600
12521.24 605
12522.30 581
12523.36 586
12524.41 593
12525.47 605
12526.53 581
12527.58 571
12528.64 606
12529.70 587
12530.76 636
12531.81 612
12532.87 600
12533.93 645
12534.98 575
12536.04 551
12537.10 539
12538.16 545
12539.21 551
12540.27 579
12541.33 574
12542.39 481
12543.44 511
12544.50 550
12545.56 544
12546.62 510
12547.68 577
12548.73 565
12549.79 565
12550.85 549
12551.91 543
12552.96 548
12554.02 545
12555.08 517
12556.14 554
12557.20 556
12558.26 591
12559.31 584
12560.37 552
12561.43 561
12562.49 566
12563.55 623
12564.61 586
12565.66 572
12566.72 639
12567.78 647
12568.84 662
12569.90 694
12570.96 689
12572.02 704
12573.08 721
12574.13 732
12575.19 751
12576.25 729
12577.31 758
12578.37 760
12579.43 740
12580.49 746
12581.55 758
12582.61 737
12583.67 763
12584.73 704
12585.79 677
12586.85 626
12587.91 682
12588.96 728
12590.02 750
12591.08 687
12592.14 666
12593.20 668
12594.26 620
12595.32 636
12596.38 667
12597.44 624
12598.50 676
12599.56 647
12600.62 646
12601.68 610
12602.74 620
12603.80 586
12604.86 624
12605.92 627
12606.98 593
12608.04 575
12609.10 600
12610.17 613
12611.23 577
12612.29 579
12613.35 595
12614.41 618
12615.47 600
12616.53 581
12617.59 582
12618.65 574
12619.71 607
12620.77 604
12621.83 565
12622.89 559
12623.95 601
12625.02 567
12626.08 592
12627.14 564
12628.20 560
12629.26 593
12630.32 569
12631.38 555
12632.44 578
12633.51 562
12634.57 561
12635.63 630
12636.69 602
12637.75 650
12638.81 636
12639.88 661
12640.94 600
12642.00 585
12643.06 585
12644.12 618
12645.18 654
12646.25 637
12647.31 637
12648.37 632
12649.43 683
12650.50 691
12651.56 666
12652.62 665
12653.68 634
12654.74 637
12655.81 737
12656.87 753
12657.93 689
12658.99 685
12660.06 719
12661.12 804
12662.18 768
12663.24 716
12664.31 721
12665.37 794
12666.43 771
12667.50 802
12668.56 795
12669.62 779
12670.68 765
12671.75 735
12672.81 731
12673.87 757
12674.94 734
12676.00 775
12677.06 783
12678.13 759
12679.19 710
12680.25 722
12681.32 763
12682.38 792
12683.44 778
12684.51 785
12685.57 785
12686.63 760
12687.70 809
12688.76 820
12689.83 812
12690.89 852
12691.95 764
12693.02 799
12694.08 861
12695.15 820
12696.21 872
12697.27 904
12698.34 831
12699.40 844
12700.47 890
12701.53 930
12702.60 973
12703.66 909
12704.72 904
12705.79 840
12706.85 833
12707.92 828
12708.98 789
12710.05 830
12711.11 837
12712.18 796
12713.24 856
12714.31 836
12715.37 772
12716.44 751
12717.50 794
12718.57 740
12719.63 744
12720.70 825
12721.76 784
12722.83 748
12723.89 733
12724.96 705
12726.02 722
12727.09 754
12728.15 735
12729.22 734
12730.28 680
12731.35 721
12732.41 714
12733.48 704
12734.55 756
12735.61 751
12736.68 735
12737.74 673
12738.81 689
12739.88 660
12740.94 689
12742.01 677
12743.07 702
12744.14 644
12745.21 633
12746.27 692
12747.34 723
12748.40 664
12749.47 680
12750.54 634
12751.60 651
12752.67 650
12753.74 666
12754.80 678
12755.87 695
12756.94 634
12758.00 644
12759.07 649
12760.14 692
12761.20 645
12762.27 624
12763.34 635
12764.40 630
12765.47 624
12766.54 583
12767.60 613
12768.67 587
12769.74 601
12770.81 600
12771.87 618
12772.94 683
12774.01 559
12775.08 589
12776.14 622
12777.21 565
12778.28 563
12779.35 583
12780.41 563
12781.48 591
12782.55 587
12783.62 556
12784.68 574
12785.75 554
12786.82 556
12787.89 537
12788.96 542
12790.02 525
12791.09 559
12792.16 582
12793.23 601
12794.30 603
12795.36 611
12796.43 583
12797.50 599
12798.57 560
12799.64 551
12800.71 549
12801.77 586
12802.84 585
12803.91 597
12804.98 633
12806.05 582
12807.12 566
12808.19 596
12809.25 588
12810.32 584
12811.39 599
12812.46 590
12813.53 636
12814.60 643
12815.67 626
12816.74 606
12817.81 617
12818.88 628
12819.95 636
12821.01 652
12822.08 586
12823.15 540
12824.22 569
12825.29 527
12826.36 550
12827.43 544
12828.50 586
12829.57 602
12830.64 594
12831.71 590
12832.78 539
12833.85 528
12834.92 537
12835.99 552
12837.06 551
12838.13 544
12839.20 540
12840.27 601
12841.34 562
12842.41 576
12843.48 536
12844.55 538
12845.62 496
12846.69 534
12847.76 510
12848.83 540
12849.90 569
12850.97 541
12852.04 570
12853.11 559
12854.19 546
12855.26 567
12856.33 496
12857.40 547
12858.47 523
12859.54 529
12860.61 514
12861.68 481
12862.75 489
12863.82 537
12864.89 545
12865.97 532
12867.04 526
12868.11 477
12869.18 458
12870.25 458
12871.32 489
12872.39 494
12873.47 478
12874.54 516
12875.61 506
12876.68 475
12877.75 505
12878.82 502
12879.90 466
12880.97 571
12882.04 464
12883.11 480
12884.18 445
12885.25 431
12886.33 490
12887.40 464
12888.47 495
12889.54 472
12890.62 505
12891.69 487
12892.76 473
12893.83 454
12894.90 466
12895.98 479
12897.05 498
12898.12 451
12899.19 503
12900.27 514
12901.34 495
12902.41 475
12903.49 455
12904.56 465
12905.63 478
12906.70 437
12907.78 458
12908.85 465
12909.92 490
12911.00 452
12912.07 465
12913.14 480
12914.22 441
12915.29 512
12916.36 469
12917.44 426
12918.51 435
12919.58 442
12920.66 436
12921.73 439
12922.80 451
12923.88 513
12924.95 485
12926.02 477
12927.10 432
12928.17 459
12929.24 471
12930.32 453
12931.39 440
12932.47 474
12933.54 477
12934.61 502
12935.69 472
12936.76 480
12937.84 483
12938.91 437
12939.99 503
12941.06 516
12942.13 455
12943.21 482
12944.28 502
12945.36 503
12946.43 462
12947.51 499
12948.58 440
12949.66 480
12950.73 530
12951.81 433
12952.88 473
12953.95 442
12955.03 459
12956.10 468
12957.18 453
12958.25 431
12959.33 437
12960.40 454
12961.48 496
12962.56 473
12963.63 461
12964.71 488
12965.78 492
12966.86 436
12967.93 427
12969.01 532
12970.08 459
12971.16 464
12972.23 437
12973.31 451
12974.39 506
12975.46 485
12976.54 454
12977.61 463
12978.69 434
12979.76 493
12980.84 466
12981.92 448
12982.99 455
12984.07 504
12985.14 456
12986.22 485
12987.30 466
12988.37 475
12989.45 516
12990.53 522
12991.60 486
12992.68 445
12993.76 463
12994.83 496
12995.91 482
12996.99 446
12998.06 491
12999.14 484
13000.22 493
13001.29 542
13002.37 514
13003.45 478
13004.52 534
13005.60 513
13006.68 491
13007.75 491
13008.83 515
13009.91 490
13010.99 514
13012.06 497
13013.14 517
13014.22 470
13015.30 490
13016.37 535
13017.45 497
13018.53 510
13019.61 478
13020.68 507
13021.76 505
13022.84 508
13023.92 505
13024.99 487
13026.07 530
13027.15 474
13028.23 451
13029.31 508
13030.38 491
13031.46 487
13032.54 504
13033.62 527
13034.70 547
13035.77 528
13036.85 549
13037.93 508
13039.01 495
13040.09 536
13041.17 519
13042.24 512
13043.32 560
13044.40 543
13045.48 520
13046.56 499
13047.64 479
13048.72 520
13049.80 549
13050.87 486
13051.95 504
13053.03 544
13054.11 524
13055.19 507
13056.27 476
13057.35 531
13058.43 518
13059.51 504
13060.59 489
13061.67 499
13062.74 458
13063.82 474
13064.90 456
13065.98 515
13067.06 493
13068.14 449
13069.22 519
13070.30 473
13071.38 462
13072.46 507
13073.54 508
13074.62 457
13075.70 442
13076.78 520
13077.86 476
13078.94 442
13080.02 474
13081.10 480
13082.18 457
13083.26 460
13084.34 444
13085.42 465
13086.50 458
13087.58 426
13088.66 457
13089.74 439
13090.82 483
13091.90 487
13092.99 455
13094.07 437
13095.15 490
13096.23 453
13097.31 458
13098.39 475
13099.47 453
13100.55 460
13101.63 460
13102.71 522
13103.79 508
13104.88 475
13105.96 463
13107.04 454
13108.12 452
13109.20 399
13110.28 394
13111.36 412
13112.44 389
13113.53 389
13114.61 423
13115.69 430
13116.77 402
13117.85 438
13118.93 418
13120.02 443
13121.10 387
13122.18 380
13123.26 412
13124.34 417
13125.42 445
13126.51 438
13127.59 437
13128.67 414
13129.75 365
13130.84 407
13131.92 438
13133.00 455
13134.08 486
13135.16 449
13136.25 465
13137.33 464
13138.41 449
13139.49 482
13140.58 450
13141.66 403
13142.74 431
13143.82 425
13144.91 423
13145.99 419
13147.07 455
13148.16 428
13149.24 410
13150.32 406
13151.41 413
13152.49 420
13153.57 457
13154.65 434
13155.74 467
13156.82 401
13157.90 418
13158.99 390
13160.07 423
13161.15 407
13162.24 434
13163.32 409
13164.40 426
13165.49 443
13166.57 474
13167.66 416
13168.74 399
13169.82 439
13170.91 454
13171.99 411
13173.08 411
13174.16 400
13175.24 381
13176.33 425
13177.41 422
13178.50 422
13179.58 409
13180.66 364
13181.75 431
13182.83 456
13183.92 472
13185.00 453
13186.09 457
13187.17 455
13188.25 496
13189.34 446
13190.42 419
13191.51 441
13192.59 403
13193.68 447
13194.76 450
13195.85 400
13196.93 418
13198.02 396
13199.10 448
13200.19 407
13201.27 470
13202.36 459
13203.44 443
13204.53 414
13205.61 415
13206.70 428
13207.78 432
13208.87 377
13209.96 374
13211.04 456
13212.13 442
13213.21 422
13214.30 415
13215.38 377
13216.47 387
13217.55 465
13218.64 434
13219.73 421
13220.81 401
13221.90 400
13222.98 431
13224.07 410
13225.16 413
13226.24 396
13227.33 418
13228.41 429
13229.50 454
13230.59 391
13231.67 398
13232.76 399
13233.85 429
13234.93 424
13236.02 411
13237.11 380
13238.19 418
13239.28 418
13240.37 417
13241.45 431
13242.54 422
13243.63 464
13244.71 466
13245.80 409
13246.89 366
13247.97 425
13249.06 398
13250.15 457
13251.24 479
13252.32 403
13253.41 422
13254.50 426
13255.58 410
13256.67 391
13257.76 402
13258.85 415
13259.93 454
13261.02 446
13262.11 448
13263.20 461
13264.28 488
13265.37 459
13266.46 424
13267.55 453
13268.64 433
13269.72 472
13270.81 424
13271.90 503
13272.99 480
13274.08 471
13275.16 501
13276.25 474
13277.34 471
13278.43 485
13279.52 443
13280.61 455
13281.69 440
13282.78 464
13283.87 475
13284.96 444
13286.05 441
13287.14 503
13288.23 461
13289.31 472
13290.40 473
13291.49 494
13292.58 474
13293.67 517
13294.76 534
13295.85 518
13296.94 517
13298.03 464
13299.11 477
13300.20 501
13301.29 501
13302.38 499
13303.47 540
13304.56 539
13305.65 518
13306.74 556
13307.83 568
13308.92 558
13310.01 535
13311.10 539
13312.19 544
13313.28 559
13314.37 532
13315.46 559
13316.55 548
13317.64 528
13318.73 497
13319.82 494
13320.91 585
13322.00 577
13323.09 566
13324.18 526
13325.27 490
13326.36 502
13327.45 528
13328.54 545
13329.63 525
13330.72 543
13331.81 559
13332.90 538
13333.99 536
13335.08 535
13336.17 551
13337.26 563
13338.35 513
13339.44 525
13340.53 541
13341.62 536
13342.72 520
13343.81 534
13344.90 544
13345.99 541
13347.08 580
13348.17 550
13349.26 514
13350.35 544
13351.44 505
13352.54 532
13353.63 598
13354.72 562
13355.81 586
13356.90 535
13357.99 607
13359.08 649
13360.18 648
13361.27 600
13362.36 631
13363.45 646
13364.54 669
13365.63 625
13366.73 657
13367.82 695
13368.91 659
13370.00 682
13371.09 654
13372.19 645
13373.28 623
13374.37 645
13375.46 628
13376.56 598
13377.65 584
13378.74 558
13379.83 607
13380.93 570
13382.02 578
13383.11 534
13384.20 512
13385.30 538
13386.39 530
13387.48 494
13388.57 504
13389.67 498
13390.76 512
13391.85 497
13392.95 476
13394.04 471
13395.13 548
13396.22 515
13397.32 503
13398.41 522
13399.50 522
13400.60 523
13401.69 497
13402.78 496
13403.88 493
13404.97 453
13406.06 488
13407.16 507
13408.25 519
13409.35 513
13410.44 541
13411.53 507
13412.63 487
13413.72 461
13414.81 520
13415.91 505
13417.00 511
13418.10 495
13419.19 486
13420.28 484
13421.38 487
13422.47 515
13423.57 493
13424.66 497
13425.76 467
13426.85 459
13427.94 470
13429.04 505
13430.13 559
13431.23 533
13432.32 534
13433.42 514
13434.51 485
13435.61 469
13436.70 462
13437.80 540
13438.89 515
13439.99 529
13441.08 543
13442.18 496
13443.27 493
13444.37 520
13445.46 471
13446.56 477
13447.65 521
13448.75 531
13449.84 514
13450.94 519
13452.03 573
13453.13 574
13454.22 510
13455.32 586
13456.41 587
13457.51 631
13458.61 564
13459.70 528
13460.80 576
13461.89 541
13462.99 588
13464.08 602
13465.18 554
13466.28 537
13467.37 569
13468.47 584
13469.56 569
13470.66 571
13471.76 596
13472.85 565
13473.95 621
13475.05 566
13476.14 597
13477.24 625
13478.33 606
13479.43 577
13480.53 577
13481.62 599
13482.72 594
13483.82 605
13484.91 623
13486.01 674
13487.11 594
13488.20 608
13489.30 619
13490.40 642
13491.50 680
13492.59 686
13493.69 687
13494.79 691
13495.88 693
13496.98 654
13498.08 682
13499.18 687
13500.27 751
13501.37 768
13502.47 760
13503.57 764
13504.66 800
13505.76 844
13506.86 760
13507.96 725
13509.05 672
13510.15 618
13511.25 682
13512.35 681
13513.44 620
13514.54 591
13515.64 616
13516.74 599
13517.84 562
13518.93 544
13520.03 580
13521.13 622
13522.23 547
13523.33 564
13524.43 536
13525.52 559
13526.62 520
13527.72 520
13528.82 619
13529.92 552
13531.02 526
13532.12 489
13533.21 478
13534.31 544
13535.41 510
13536.51 536
13537.61 492
13538.71 485
13539.81 493
13540.91 489
13542.01 492
13543.10 477
13544.20 486
13545.30 501
13546.40 526
13547.50 480
13548.60 486
13549.70 466
13550.80 467
13551.90 488
13553.00 484
13554.10 450
13555.20 421
13556.30 406
13557.40 475
13558.50 445
13559.60 442
13560.70 450
13561.80 450
13562.90 433
13564.00 418
13565.10 430
13566.20 415
13567.30 451
13568.40 487
13569.50 423
13570.60 462
13571.70 428
13572.80 447
13573.90 490
13575.00 502
13576.10 456
13577.20 419
13578.30 470
13579.40 491
13580.50 420
13581.60 433
13582.70 464
13583.80 467
13584.90 476
13586.00 481
13587.10 507
13588.21 473
13589.31 422
13590.41 419
13591.51 454
13592.61 449
13593.71 441
13594.81 479
13595.91 440
13597.01 391
13598.12 407
13599.22 447
13600.32 486
13601.42 473
13602.52 490
13603.62 431
13604.72 507
13605.83 486
13606.93 451
13608.03 438
13609.13 471
13610.23 508
13611.34 489
13612.44 480
13613.54 485
13614.64 497
13615.74 448
13616.85 469
13617.95 447
13619.05 440
13620.15 434
13621.25 406
13622.36 450
13623.46 470
13624.56 515
13625.66 448
13626.77 491
13627.87 421
13628.97 425
13630.07 424
13631.18 431
13632.28 443
13633.38 460
13634.48 458
13635.59 444
13636.69 464
13637.79 466
13638.90 464
13640.00 448
13641.10 420
13642.21 469
13643.31 430
13644.41 443
13645.52 451
13646.62 475
13647.72 453
13648.83 471
13649.93 393
13651.03 401
13652.14 414
13653.24 402
13654.34 419
13655.45 470
13656.55 478
13657.65 437
13658.76 399
13659.86 501
13660.97 459
13662.07 409
13663.17 396
13664.28 429
13665.38 419
13666.49 407
13667.59 418
13668.69 464
13669.80 446
13670.90 425
13672.01 411
13673.11 414
13674.22 409
13675.32 433
13676.42 443
13677.53 443
13678.63 424
13679.74 430
13680.84 453
13681.95 444
13683.05 388
13684.16 403
13685.26 457
13686.37 456
13687.47 468
13688.58 426
13689.68 458
13690.79 421
13691.89 426
13693.00 389
13694.10 435
13695.21 444
13696.31 466
13697.42 460
13698.52 459
13699.63 482
13700.73 460
13701.84 482
13702.95 458
13704.05 489
13705.16 417
13706.26 467
13707.37 469
13708.47 491
13709.58 455
13710.69 471
13711.79 507
13712.90 534
13714.00 512
13715.11 477
13716.22 469
13717.32 502
13718.43 474
13719.53 467
13720.64 473
13721.75 583
13722.85 565
13723.96 524
13725.07 502
13726.17 528
13727.28 516
13728.39 524
13729.49 567
13730.60 545
13731.71 515
13732.81 523
13733.92 512
13735.03 534
13736.13 537
13737.24 559
13738.35 572
13739.46 571
13740.56 538
13741.67 534
13742.78 536
13743.88 606
13744.99 573
13746.10 498
13747.21 565
13748.31 582
13749.42 602
13750.53 558
13751.64 602
13752.74 626
13753.85 637
13754.96 649
13756.07 660
13757.17 617
13758.28 658
13759.39 708
13760.50 765
13761.61 714
13762.71 759
13763.82 794
13764.93 814
13766.04 794
13767.15 867
13768.25 931
13769.36 980
13770.47 991
13771.58 965
13772.69 976
13773.80 1030
13774.90 1003
13776.01 1070
13777.12 1032
13778.23 1001
13779.34 984
13780.45 960
13781.56 897
13782.67 796
13783.77 748
13784.88 748
13785.99 740
13787.10 707
13788.21 658
13789.32 648
13790.43 610
13791.54 634
13792.65 679
13793.76 667
13794.86 607
13795.97 578
13797.08 618
13798.19 632
13799.30 583
13800.41 597
13801.52 613
13802.63 595
13803.74 615
13804.85 580
13805.96 575
13807.07 539
13808.18 567
13809.29 575
13810.40 576
13811.51 558
13812.62 579
13813.73 569
13814.84 577
13815.95 549
13817.06 577
13818.17 563
13819.28 556
13820.39 553
13821.50 510
13822.61 519
13823.72 531
13824.83 490
13825.94 532
13827.05 568
13828.16 497
13829.27 471
13830.39 528
13831.50 542
13832.61 529
13833.72 472
13834.83 475
13835.94 518
13837.05 526
13838.16 511
13839.27 514
13840.38 529
13841.50 467
13842.61 514
13843.72 574
13844.83 509
13845.94 481
13847.05 455
13848.16 497
13849.27 533
13850.39 553
13851.50 548
13852.61 524
13853.72 524
13854.83 527
13855.94 534
13857.06 527
13858.17 533
13859.28 563
13860.39 566
13861.50 569
13862.62 564
13863.73 545
13864.84 634
13865.95 615
13867.06 633
13868.18 603
13869.29 608
13870.40 563
13871.51 569
13872.63 553
13873.74 536
13874.85 576
13875.96 566
13877.08 535
13878.19 529
13879.30 539
13880.41 574
13881.53 551
13882.64 509
13883.75 548
13884.87 507
13885.98 567
13887.09 596
13888.20 559
13889.32 591
13890.43 609
13891.54 609
13892.66 558
13893.77 556
13894.88 608
13896.00 597
13897.11 556
13898.22 552
13899.34 589
13900.45 550
13901.56 568
13902.68 565
13903.79 563
13904.91 578
13906.02 620
13907.13 552
13908.25 550
13909.36 541
13910.48 514
13911.59 473
13912.70 524
13913.82 485
13914.93 512
13916.05 521
13917.16 473
13918.27 491
13919.39 478
13920.50 517
13921.62 490
13922.73 480
13923.85 485
13924.96 463
13926.08 509
13927.19 498
13928.30 494
13929.42 528
13930.53 505
13931.65 466
13932.76 480
13933.88 524
13934.99 498
13936.11 471
13937.22 481
13938.34 472
13939.45 458
13940.57 483
13941.68 463
13942.80 499
13943.91 497
13945.03 518
13946.15 481
13947.26 443
13948.38 495
13949.49 451
13950.61 485
13951.72 453
13952.84 464
13953.95 476
13955.07 467
13956.19 423
13957.30 470
13958.42 490
13959.53 444
13960.65 456
13961.77 467
13962.88 476
13964.00 426
13965.11 464
13966.23 485
13967.35 480
13968.46 515
13969.58 496
13970.69 497
13971.81 442
13972.93 465
13974.04 463
13975.16 437
13976.28 453
13977.39 473
13978.51 472
13979.63 511
13980.74 530
13981.86 457
13982.98 468
13984.09 539
13985.21 480
13986.33 521
13987.45 486
13988.56 460
13989.68 477
13990.80 502
13991.91 487
13993.03 476
13994.15 473
13995.27 517
13996.38 528
13997.50 458
13998.62 509
13999.74 571
14000.85 521
14001.97 506
14003.09 545
14004.21 579
14005.32 538
14006.44 522
14007.56 507
14008.68 535
14009.80 571
14010.91 527
14012.03 524
14013.15 557
14014.27 544
14015.39 548
14016.50 602
14017.62 593
14018.74 613
14019.86 577
14020.98 636
14022.10 637
14023.21 609
14024.33 598
14025.45 585
14026.57 575
14027.69 587
14028.81 572
14029.93 568
14031.04 551
14032.16 498
14033.28 520
14034.40 536
14035.52 486
14036.64 493
14037.76 577
14038.88 589
14040.00 531
14041.12 512
14042.23 521
14043.35 501
14044.47 491
14045.59 510
14046.71 523
14047.83 576
14048.95 498
14050.07 500
14051.19 491
14052.31 536
14053.43 545
14054.55 524
14055.67 490
14056.79 505
14057.91 527
14059.03 537
14060.15 541
14061.27 522
14062.39 545
14063.51 527
14064.63 556
14065.75 614
14066.87 550
14067.99 470
14069.11 524
14070.23 557
14071.35 540
14072.47 536
14073.59 547
14074.71 569
14075.83 553
14076.95 576
14078.07 610
14079.19 560
14080.31 583
14081.44 577
14082.56 604
14083.68 656
14084.80 621
14085.92 609
14087.04 606
14088.16 620
14089.28 659
14090.40 633
14091.52 676
14092.65 673
14093.77 670
14094.89 717
14096.01 701
14097.13 744
14098.25 760
14099.37 776
14100.50 718
14101.62 770
14102.74 760
14103.86 720
14104.98 737
14106.10 671
14107.23 673
14108.35 645
14109.47 648
14110.59 594
14111.71 604
14112.84 614
14113.96 581
14115.08 587
14116.20 570
14117.32 587
14118.45 551
14119.57 557
14120.69 585
14121.81 542
14122.94 539
14124.06 554
14125.18 531
14126.30 510
14127.43 519
14128.55 518
14129.67 502
14130.79 468
14131.92 507
14133.04 500
14134.16 519
14135.29 459
14136.41 500
14137.53 521
14138.66 486
14139.78 500
14140.90 484
14142.02 456
14143.15 472
14144.27 512
14145.39 508
14146.52 493
14147.64 488
14148.76 491
14149.89 494
14151.01 449
14152.14 437
14153.26 460
14154.38 466
14155.51 512
14156.63 486
14157.75 500
14158.88 469
14160.00 506
14161.13 569
14162.25 538
14163.37 498
14164.50 544
14165.62 519
14166.75 507
14167.87 507
14168.99 486
14170.12 497
14171.24 489
14172.37 478
14173.49 447
14174.62 441
14175.74 483
14176.87 508
14177.99 471
14179.12 468
14180.24 460
14181.36 501
14182.49 463
14183.61 445
14184.74 456
14185.86 455
14186.99 494
14188.11 476
14189.24 429
14190.36 445
14191.49 493
14192.62 448
14193.74 462
14194.87 458
14195.99 440
14197.12 456
14198.24 483
14199.37 420
14200.49 428
14201.62 433
14202.74 435
14203.87 439
14205.00 397
14206.12 423
14207.25 442
14208.37 437
14209.50 406
14210.62 380
14211.75 405
14212.88 433
14214.00 455
14215.13 414
14216.26 380
14217.38 425
14218.51 389
14219.63 418
14220.76 481
14221.89 417
14223.01 415
14224.14 445
14225.27 414
14226.39 380
14227.52 393
14228.65 418
14229.77 379
14230.90 393
14232.03 393
14233.15 371
14234.28 403
14235.41 411
14236.53 415
14237.66 444
14238.79 390
14239.91 443
14241.04 453
14242.17 418
14243.30 391
14244.42 411
14245.55 410
14246.68 394
14247.81 375
14248.93 391
14250.06 356
14251.19 386
14252.32 450
14253.44 430
14254.57 406
14255.70 429
14256.83 413
14257.95 435
14259.08 386
14260.21 413
14261.34 390
14262.47 371
14263.59 347
14264.72 373
14265.85 380
14266.98 365
14268.11 407
14269.23 388
14270.36 392
14271.49 415
14272.62 371
14273.75 384
14274.88 388
14276.01 360
14277.13 387
14278.26 382
14279.39 372
14280.52 372
14281.65 388
14282.78 364
14283.91 357
14285.04 361
14286.16 364
14287.29 407
14288.42 412
14289.55 374
14290.68 350
14291.81 335
14292.94 384
14294.07 324
14295.20 350
14296.33 388
14297.46 368
14298.59 389
14299.71 322
14300.84 342
14301.97 339
14303.10 323
14304.23 342
14305.36 333
14306.49 296
14307.62 357
14308.75 380
14309.88 334
14311.01 395
14312.14 390
14313.27 363
14314.40 322
14315.53 332
14316.66 364
14317.79 367
14318.92 369
14320.05 363
14321.18 357
14322.31 347
14323.44 334
14324.57 369
14325.70 368
14326.84 306
14327.97 318
14329.10 318
14330.23 331
14331.36 353
14332.49 334
14333.62 332
14334.75 347
14335.88 339
14337.01 332
14338.14 339
14339.27 299
14340.41 346
14341.54 369
14342.67 329
14343.80 309
14344.93 322
14346.06 334
14347.19 341
14348.32 276
14349.46 322
14350.59 329
14351.72 355
14352.85 339
14353.98 334
14355.11 307
14356.25 314
14357.38 325
14358.51 341
14359.64 341
14360.77 298
14361.90 345
14363.04 335
14364.17 334
14365.30 292
14366.43 334
14367.56 373
14368.70 330
14369.83 305
14370.96 330
14372.09 354
14373.23 359
14374.36 335
14375.49 318
14376.62 352
14377.76 364
14378.89 329
14380.02 359
14381.15 325
14382.29 274
14383.42 297
14384.55 325
14385.69 300
14386.82 342
14387.95 349
14389.08 336
14390.22 315
14391.35 331
14392.48 363
14393.62 359
14394.75 333
14395.88 333
14397.02 345
14398.15 345
14399.28 347
14400.42 324
14401.55 312
14402.68 332
14403.82 357
14404.95 349
14406.08 358
14407.22 360
14408.35 378
14409.49 356
14410.62 336
14411.75 316
14412.89 329
14414.02 373
14415.16 353
14416.29 337
14417.42 328
14418.56 341
14419.69 339
14420.83 339
14421.96 327
14423.10 319
14424.23 326
14425.36 327
14426.50 350
14427.63 358
14428.77 322
14429.90 341
14431.04 334
14432.17 313
14433.31 326
14434.44 353
14435.58 385
14436.71 406
14437.85 388
14438.98 349
14440.12 366
14441.25 360
14442.39 337
14443.52 360
14444.66 371
14445.79 372
14446.93 358
14448.06 370
14449.20 337
14450.33 357
14451.47 395
14452.60 397
14453.74 370
14454.87 390
14456.01 380
14457.15 348
14458.28 369
14459.42 398
14460.55 415
14461.69 372
14462.83 379
14463.96 354
14465.10 386
14466.23 388
14467.37 388
14468.51 401
14469.64 449
14470.78 368
14471.91 400
14473.05 411
14474.19 456
14475.32 436
14476.46 420
14477.60 379
14478.73 411
14479.87 419
14481.01 458
14482.14 441
14483.28 408
14484.42 395
14485.55 362
14486.69 359
14487.83 338
14488.96 362
14490.10 377
14491.24 437
14492.37 382
14493.51 367
14494.65 324
14495.79 368
14496.92 373
14498.06 400
14499.20 345
14500.34 330
14501.47 356
14502.61 361
14503.75 307
14504.89 335
14506.02 358
14507.16 377
14508.30 416
14509.44 389
14510.57 332
14511.71 370
14512.85 345
14513.99 358
14515.13 331
14516.26 338
14517.40 376
14518.54 311
14519.68 325
14520.82 380
14521.95 304
14523.09 307
14524.23 335
14525.37 337
14526.51 310
14527.65 304
14528.78 324
14529.92 321
14531.06 309
14532.20 282
14533.34 298
14534.48 347
14535.62 363
14536.76 359
14537.89 299
14539.03 323
14540.17 357
14541.31 315
14542.45 325
14543.59 342
14544.73 326
14545.87 332
14547.01 336
14548.15 318
14549.29 300
14550.42 320
14551.56 310
14552.70 323
14553.84 329
14554.98 321
14556.12 354
14557.26 351
14558.40 287
14559.54 318
14560.68 328
14561.82 328
14562.96 334
14564.10 346
14565.24 335
14566.38 327
14567.52 328
14568.66 349
14569.80 331
14570.94 305
14572.08 339
14573.22 312
14574.36 338
14575.50 343
14576.64 292
14577.78 338
14578.92 335
14580.06 312
14581.20 368
14582.35 374
14583.49 363
14584.63 345
14585.77 335
14586.91 329
14588.05 363
14589.19 360
14590.33 359
14591.47 326
14592.61 331
14593.75 348
14594.89 357
14596.04 379
14597.18 314
14598.32 379
14599.46 367
14600.60 335
14601.74 344
14602.88 363
14604.03 362
14605.17 358
14606.31 355
14607.45 331
14608.59 405
14609.73 411
14610.87 382
14612.02 358
14613.16 352
14614.30 366
14615.44 374
14616.58 392
14617.73 367
14618.87 396
14620.01 398
14621.15 409
14622.29 404
14623.44 367
14624.58 420
14625.72 412
14626.86 449
14628.01 426
14629.15 415
14630.29 454
14631.43 446
14632.58 421
14633.72 417
14634.86 445
14636.00 436
14637.15 416
14638.29 447
14639.43 406
14640.58 437
14641.72 429
14642.86 450
14644.00 437
14645.15 378
14646.29 384
14647.43 374
14648.58 344
14649.72 347
14650.86 324
14652.01 376
14653.15 370
14654.29 369
14655.44 360
14656.58 401
14657.72 389
14658.87 363
14660.01 365
14661.16 341
14662.30 371
14663.44 327
14664.59 321
14665.73 336
14666.87 330
14668.02 336
14669.16 349
14670.31 365
14671.45 353
14672.59 362
14673.74 351
14674.88 337
14676.03 310
14677.17 332
14678.32 370
14679.46 364
14680.60 335
14681.75 336
14682.89 380
14684.04 362
14685.18 323
14686.33 339
14687.47 305
14688.62 361
14689.76 341
14690.91 292
14692.05 353
14693.20 318
14694.34 302
14695.49 344
14696.63 309
14697.78 316
14698.92 300
14700.07 325
14701.21 326
14702.36 333
14703.50 317
14704.65 309
14705.79 370
14706.94 314
14708.09 339
14709.23 345
14710.38 302
14711.52 319
14712.67 337
14713.81 352
14714.96 324
14716.11 329
14717.25 302
14718.40 349
14719.54 356
14720.69 327
14721.84 307
14722.98 346
14724.13 361
14725.27 344
14726.42 334
14727.57 333
14728.71 353
14729.86 384
14731.01 366
14732.15 379
14733.30 375
14734.45 341
14735.59 348
14736.74 367
14737.88 364
14739.03 386
14740.18 360
14741.33 341
14742.47 340
14743.62 340
14744.77 337
14745.91 328
14747.06 358
14748.21 322
14749.35 321
14750.50 354
14751.65 382
14752.80 354
14753.94 340
14755.09 373
14756.24 341
14757.39 373
14758.53 337
14759.68 352
14760.83 373
14761.98 369
14763.12 360
14764.27 373
14765.42 381
14766.57 381
14767.71 386
14768.86 426
14770.01 409
14771.16 398
14772.31 385
14773.45 433
14774.60 448
14775.75 425
14776.90 437
14778.05 432
14779.20 455
14780.34 480
14781.49 496
14782.64 473
14783.79 481
14784.94 534
14786.09 494
14787.24 480
14788.38 515
14789.53 552
14790.68 531
14791.83 582
14792.98 596
14794.13 531
14795.28 564
14796.43 580
14797.57 578
14798.72 547
14799.87 583
14801.02 558
14802.17 526
14803.32 560
14804.47 550
14805.62 572
14806.77 532
14807.92 490
14809.07 502
14810.22 511
14811.37 492
14812.52 512
14813.67 470
14814.82 476
14815.97 449
14817.12 489
14818.26 474
14819.41 491
14820.56 478
14821.71 461
14822.86 454
14824.01 441
14825.16 450
14826.31 471
14827.47 448
14828.62 405
14829.77 398
14830.92 408
14832.07 386
14833.22 377
14834.37 395
14835.52 360
14836.67 410
14837.82 335
14838.97 392
14840.12 364
14841.27 374
14842.42 330
14843.57 331
14844.72 312
14845.87 352
14847.03 363
14848.18 361
14849.33 351
14850.48 303
14851.63 322
14852.78 354
14853.93 348
14855.08 359
14856.23 315
14857.39 312
14858.54 339
14859.69 311
14860.84 314
14861.99 346
14863.14 298
14864.29 311
14865.45 322
14866.60 291
14867.75 312
14868.90 265
14870.05 299
14871.21 344
14872.36 298
14873.51 324
14874.66 327
14875.81 289
14876.97 271
14878.12 263
14879.27 267
14880.42 274
14881.57 291
14882.73 326
14883.88 359
14885.03 322
14886.18 300
14887.34 296
14888.49 264
14889.64 277
14890.79 291
14891.95 308
14893.10 308
14894.25 295
14895.41 299
14896.56 311
14897.71 306
14898.86 318
14900.02 314
14901.17 280
14902.32 284
14903.48 273
14904.63 292
14905.78 330
14906.94 326
14908.09 314
14909.24 270
14910.40 285
14911.55 309
14912.70 309
14913.86 294
14915.01 313
14916.16 310
14917.32 260
14918.47 298
14919.63 340
14920.78 330
14921.93 314
14923.09 308
14924.24 335
14925.39 275
14926.55 288
14927.70 289
14928.86 321
14930.01 310
14931.17 292
14932.32 264
14933.47 300
14934.63 327
14935.78 323
14936.94 295
14938.09 279
14939.25 284
14940.40 311
14941.56 284
14942.71 299
14943.86 292
14945.02 302
14946.17 311
14947.33 306
14948.48 262
14949.64 291
14950.79 293
14951.95 303
14953.10 264
14954.26 287
14955.41 268
14956.57 309
14957.72 295
14958.88 308
14960.04 276
14961.19 328
14962.35 320
14963.50 305
14964.66 284
14965.81 273
14966.97 293
14968.12 321
14969.28 288
14970.44 287
14971.59 279
14972.75 277
14973.90 272
14975.06 268
14976.21 288
14977.37 271
14978.53 255
14979.68 266
14980.84 273
14981.99 268
14983.15 262
14984.31 261
14985.46 290
14986.62 245
14987.78 227
14988.93 260
14990.09 293
14991.25 257
14992.40 269
14993.56 298
14994.72 301
14995.87 269
14997.03 241
14998.19 278
14999.34 268
15000.50 268
15001.66 269
15002.81 305
15003.97 265
15005.13 246
15006.29 270
15007.44 283
15008.60 272
15009.76 248
15010.91 233
15012.07 215
15013.23 263
15014.39 280
15015.54 248
15016.70 254
15017.86 239
15019.02 278
15020.17 255
15021.33 230
15022.49 255
15023.65 251
15024.81 246
15025.96 231
15027.12 290
15028.28 292
15029.44 249
15030.59 240
15031.75 245
15032.91 244
15034.07 253
15035.23 242
15036.39 225
15037.54 275
15038.70 223
15039.86 222
15041.02 263
15042.18 273
15043.34 239
15044.50 267
15045.65 271
15046.81 241
15047.97 243
15049.13 247
15050.29 230
15051.45 267
15052.61 222
15053.77 203
15054.92 217
15056.08 238
15057.24 227
15058.40 210
15059.56 251
15060.72 254
15061.88 275
15063.04 240
15064.20 235
15065.36 223
15066.52 246
15067.68 245
15068.84 247
15070.00 200
15071.16 218
15072.32 250
15073.47 209
15074.63 216
15075.79 252
15076.95 277
15078.11 255
15079.27 237
15080.43 258
15081.59 231
15082.75 234
15083.91 192
15085.07 224
15086.23 258
15087.39 249
15088.56 227
15089.72 218
15090.88 222
15092.04 249
15093.20 237
15094.36 248
15095.52 231
15096.68 281
15097.84 260
15099.00 256
15100.16 241
15101.32 253
15102.48 219
15103.64 236
15104.80 243
15105.97 251
15107.13 252
15108.29 268
15109.45 274
15110.61 244
15111.77 247
15112.93 248
15114.09 247
15115.25 212
15116.42 211
15117.58 211
15118.74 262
15119.90 262
15121.06 238
15122.22 204
15123.39 229
15124.55 251
15125.71 252
15126.87 246
15128.03 239
15129.19 216
15130.36 218
15131.52 229
15132.68 257
15133.84 272
15135.00 312
15136.17 250
15137.33 229
15138.49 229
15139.65 243
15140.82 273
15141.98 248
15143.14 220
15144.30 216
15145.46 245
15146.63 231
15147.79 257
15148.95 247
15150.12 208
15151.28 250
15152.44 273
15153.60 230
15154.77 247
15155.93 254
15157.09 242
15158.26 275
15159.42 277
15160.58 230
15161.74 291
15162.91 259
15164.07 266
15165.23 250
15166.40 267
15167.56 243
15168.72 243
15169.89 266
15171.05 254
15172.21 259
15173.38 240
15174.54 217
15175.71 258
15176.87 261
15178.03 255
15179.20 243
15180.36 229
15181.52 257
15182.69 270
15183.85 271
15185.02 266
15186.18 270
15187.34 258
15188.51 245
15189.67 234
15190.84 240
15192.00 256
15193.17 272
15194.33 259
15195.49 252
15196.66 234
15197.82 238
15198.99 255
15200.15 237
15201.32 288
15202.48 294
15203.65 289
15204.81 267
15205.98 268
15207.14 287
15208.31 291
15209.47 302
15210.64 334
15211.80 267
15212.97 280
15214.13 295
15215.30 327
15216.46 291
15217.63 260
15218.79 303
15219.96 325
15221.12 309
15222.29 325
15223.45 319
15224.62 289
15225.78 294
15226.95 327
15228.12 328
15229.28 357
15230.45 329
15231.61 304
15232.78 349
15233.95 342
15235.11 322
15236.28 337
15237.44 362
15238.61 364
15239.78 309
15240.94 316
15242.11 283
15243.27 331
15244.44 332
15245.61 317
15246.77 310
15247.94 298
15249.11 314
15250.27 316
15251.44 287
15252.61 304
15253.77 280
15254.94 276
15256.11 302
15257.27 288
15258.44 300
15259.61 280
15260.77 276
15261.94 266
15263.11 298
15264.27 250
15265.44 249
15266.61 258
15267.78 258
15268.94 240
15270.11 262
15271.28 290
15272.44 269
15273.61 264
15274.78 261
15275.95 250
15277.11 283
15278.28 258
15279.45 269
15280.62 263
15281.79 249
15282.95 252
15284.12 253
15285.29 282
15286.46 248
15287.62 296
15288.79 285
15289.96 261
15291.13 225
15292.30 248
15293.47 264
15294.63 262
15295.80 249
15296.97 254
15298.14 294
15299.31 274
15300.48 243
15301.64 239
15302.81 247
15303.98 258
15305.15 269
15306.32 258
15307.49 300
15308.66 310
15309.82 276
15310.99 235
15312.16 251
15313.33 292
15314.50 261
15315.67 301
15316.84 256
15318.01 226
15319.18 269
15320.35 254
15321.51 267
15322.68 274
15323.85 249
15325.02 273
15326.19 263
15327.36 274
15328.53 257
15329.70 281
15330.87 253
15332.04 257
15333.21 237
15334.38 259
15335.55 277
15336.72 269
15337.89 270
15339.06 273
15340.23 294
15341.40 222
15342.57 252
15343.74 266
15344.91 253
15346.08 252
15347.25 247
15348.42 222
15349.59 229
15350.76 242
15351.93 219
15353.10 219
15354.27 233
15355.44 212
15356.61 267
15357.78 247
15358.95 280
15360.13 281
15361.30 245
15362.47 248
15363.64 269
15364.81 236
15365.98 224
15367.15 271
15368.32 257
15369.49 242
15370.66 243
15371.84 258
15373.01 243
15374.18 238
15375.35 264
15376.52 254
15377.69 260
15378.86 271
15380.03 275
15381.21 274
15382.38 233
15383.55 231
15384.72 236
15385.89 282
15387.06 269
15388.24 285
15389.41 269
15390.58 272
15391.75 264
15392.92 258
15394.10 262
15395.27 259
15396.44 238
15397.61 260
15398.78 274
15399.96 272
15401.13 237
15402.30 276
15403.47 284
15404.65 235
15405.82 228
15406.99 234
15408.16 254
15409.34 235
15410.51 260
15411.68 236
15412.85 243
15414.03 240
15415.20 246
15416.37 240
15417.55 244
15418.72 263
15419.89 247
15421.06 287
15422.24 246
15423.41 263
15424.58 246
15425.76 242
15426.93 234
15428.10 218
15429.28 206
15430.45 233
15431.62 240
15432.80 249
15433.97 214
15435.15 256
15436.32 234
15437.49 231
15438.67 210
15439.84 204
15441.01 204
15442.19 228
15443.36 196
15444.54 209
15445.71 249
15446.88 261
15448.06 237
15449.23 245
15450.41 220
15451.58 213
15452.75 233
15453.93 216
15455.10 250
15456.28 233
15457.45 247
15458.63 210
15459.80 220
15460.98 244
15462.15 238
15463.32 248
15464.50 242
15465.67 231
15466.85 257
15468.02 267
15469.20 247
15470.37 235
15471.55 225
15472.72 252
15473.90 249
15475.07 245
15476.25 247
15477.42 228
15478.60 230
15479.77 214
15480.95 212
15482.13 242
15483.30 240
15484.48 262
15485.65 234
15486.83 243
15488.00 221
15489.18 186
15490.35 251
15491.53 242
15492.71 224
15493.88 247
15495.06 250
15496.23 236
15497.41 231
15498.59 246
15499.76 233
15500.94 187
15502.11 223
15503.29 207
15504.47 239
15505.64 221
15506.82 238
15508.00 222
15509.17 258
15510.35 255
15511.52 268
15512.70 268
15513.88 243
15515.05 250
15516.23 236
15517.41 228
15518.58 235
15519.76 279
15520.94 226
15522.12 229
15523.29 232
15524.47 221
15525.65 211
15526.82 263
15528.00 258
15529.18 232
15530.35 253
15531.53 263
15532.71 259
15533.89 251
15535.06 212
15536.24 224
15537.42 300
15538.60 268
15539.77 257
15540.95 242
15542.13 250
15543.31 242
15544.48 246
15545.66 231
15546.84 254
15548.02 237
15549.20 278
15550.37 285
15551.55 289
15552.73 261
15553.91 244
15555.09 255
15556.26 268
15557.44 250
15558.62 246
15559.80 256
15560.98 250
15562.16 261
15563.34 252
15564.51 262
15565.69 249
15566.87 246
15568.05 242
15569.23 225
15570.41 224
15571.59 263
15572.76 260
15573.94 242
15575.12 296
15576.30 269
15577.48 266
15578.66 253
15579.84 286
15581.02 228
15582.20 254
15583.38 222
15584.56 253
15585.73 291
15586.91 242
15588.09 270
15589.27 283
15590.45 256
15591.63 253
15592.81 257
15593.99 257
15595.17 295
15596.35 220
15597.53 244
15598.71 280
15599.89 270
15601.07 268
15602.25 286
15603.43 293
15604.61 300
15605.79 323
15606.97 279
15608.15 305
15609.33 290
15610.51 332
15611.69 321
15612.87 295
15614.05 271
15615.23 316
15616.41 319
15617.59 307
15618.77 318
15619.95 303
15621.14 307
15622.32 342
15623.50 293
15624.68 305
15625.86 343
15627.04 350
15628.22 347
15629.40 311
15630.58 310
15631.76 301
15632.94 312
15634.13 322
15635.31 300
15636.49 306
15637.67 351
15638.85 345
15640.03 330
15641.21 327
15642.39 352
15643.58 390
15644.76 396
15645.94 414
15647.12 359
15648.30 410
15649.48 383
15650.67 331
15651.85 362
15653.03 379
15654.21 398
15655.39 373
15656.58 360
15657.76 381
15658.94 421
15660.12 375
15661.30 372
15662.49 409
15663.67 417
15664.85 394
15666.03 410
15667.22 423
15668.40 399
15669.58 407
15670.76 411
15671.95 418
15673.13 367
15674.31 368
15675.49 353
15676.68 376
15677.86 343
15679.04 362
15680.23 355
15681.41 389
15682.59 362
15683.77 341
15684.96 310
15686.14 316
15687.32 389
15688.51 342
15689.69 303
15690.87 343
15692.06 366
15693.24 351
15694.42 353
15695.61 305
15696.79 330
15697.97 330
15699.16 340
15700.34 357
15701.53 334
15702.71 368
15703.89 337
15705.08 354
15706.26 332
15707.44 344
15708.63 364
15709.81 378
15711.00 337
15712.18 350
15713.36 364
15714.55 356
15715.73 386
15716.92 406
15718.10 406
15719.29 380
15720.47 370
15721.66 406
15722.84 420
15724.02 389
15725.21 341
15726.39 416
15727.58 371
15728.76 338
15729.95 366
15731.13 403
15732.32 368
15733.50 392
15734.69 372
15735.87 377
15737.06 372
15738.24 404
15739.43 425
15740.61 393
15741.80 454
15742.98 405
15744.17 412
15745.35 423
15746.54 410
15747.72 393
15748.91 405
15750.10 443
15751.28 418
15752.47 401
15753.65 425
15754.84 497
15756.02 447
15757.21 411
15758.40 395
15759.58 437
15760.77 384
15761.95 387
15763.14 381
15764.33 407
15765.51 422
15766.70 399
15767.88 434
15769.07 403
15770.26 342
15771.44 417
15772.63 405
15773.82 372
15775.00 335
15776.19 413
15777.38 397
15778.56 354
15779.75 429
15780.94 384
15782.12 388
15783.31 379
15784.50 375
15785.68 394
15786.87 404
15788.06 412
15789.24 395
15790.43 372
15791.62 352
15792.81 367
15793.99 357
15795.18 315
15796.37 346
15797.55 317
15798.74 325
15799.93 363
15801.12 329
15802.30 324
15803.49 304
15804.68 344
15805.87 309
15807.05 291
15808.24 319
15809.43 354
15810.62 338
15811.81 318
15812.99 308
15814.18 335
15815.37 363
15816.56 345
15817.75 294
15818.93 299
15820.12 297
15821.31 330
15822.50 315
15823.69 306
15824.88 316
15826.06 338
15827.25 320
15828.44 305
15829.63 333
15830.82 338
15832.01 298
15833.20 277
15834.38 308
15835.57 300
15836.76 283
15837.95 306
15839.14 324
15840.33 318
15841.52 314
15842.71 292
15843.90 318
15845.08 304
15846.27 298
15847.46 290
15848.65 330
15849.84 301
15851.03 268
15852.22 303
15853.41 298
15854.60 320
15855.79 305
15856.98 288
15858.17 302
15859.36 336
15860.55 289
15861.74 297
15862.93 268
15864.12 268
15865.31 297
15866.50 287
15867.69 290
15868.88 326
15870.07 280
15871.26 278
15872.45 299
15873.64 330
15874.83 320
15876.02 290
15877.21 337
15878.40 345
15879.59 288
15880.78 273
15881.97 276
15883.16 264
15884.35 294
15885.54 304
15886.73 276
15887.92 314
15889.11 272
15890.30 279
15891.50 301
15892.69 329
15893.88 301
15895.07 289
15896.26 323
15897.45 326
15898.64 305
15899.83 345
15901.02 310
15902.22 335
15903.41 326
15904.60 319
15905.79 326
15906.98 356
15908.17 336
15909.36 278
15910.56 306
15911.75 295
15912.94 327
15914.13 326
15915.32 313
15916.51 316
15917.71 366
15918.90 339
15920.09 322
15921.28 380
15922.47 343
15923.67 338
15924.86 299
15926.05 274
15927.24 365
15928.43 342
15929.63 358
15930.82 330
15932.01 354
15933.20 307
15934.40 308
15935.59 350
15936.78 322
15937.97 310
15939.17 338
15940.36 327
15941.55 319
15942.75 359
15943.94 319
15945.13 322
15946.32 301
15947.52 303
15948.71 300
15949.90 318
15951.10 286
15952.29 299
15953.48 278
15954.68 287
15955.87 291
15957.06 286
15958.26 285
15959.45 283
15960.64 266
15961.84 262
15963.03 263
15964.22 309
15965.42 261
15966.61 347
15967.80 269
15969.00 254
15970.19 272
15971.39 266
15972.58 262
15973.77 251
15974.97 250
15976.16 258
15977.36 276
15978.55 207
15979.74 290
15980.94 272
15982.13 235
15983.33 248
15984.52 237
15985.72 264
15986.91 259
15988.10 251
15989.30 239
15990.49 241
15991.69 232
15992.88 234
15994.08 231
15995.27 219
15996.47 226
15997.66 271
15998.86 260
16000.05 245
16001.25 229
16002.44 240
16003.64 217
16004.83 229
16006.03 256
16007.22 251
16008.42 214
16009.61 221
16010.81 225
16012.00 229
16013.20 244
16014.40 246
16015.59 215
16016.79 261
16017.98 236
16019.18 220
16020.37 239
16021.57 233
16022.76 227
16023.96 238
16025.16 212
16026.35 233
16027.55 230
16028.74 222
16029.94 253
16031.14 225
16032.33 227
16033.53 245
16034.73 219
16035.92 218
16037.12 251
16038.31 226
16039.51 218
16040.71 246
16041.90 246
16043.10 217
16044.30 239
16045.49 258
16046.69 257
16047.89 260
16049.08 243
16050.28 218
16051.48 195
16052.67 259
16053.87 224
16055.07 211
16056.27 190
16057.46 236
16058.66 261
16059.86 221
16061.05 186
16062.25 251
16063.45 242
16064.65 211
16065.84 200
16067.04 223
16068.24 219
16069.44 229
16070.63 218
16071.83 213
16073.03 213
16074.23 221
16075.42 245
16076.62 244
16077.82 223
16079.02 181
16080.22 213
16081.41 187
16082.61 217
16083.81 185
16085.01 216
16086.21 232
16087.40 216
16088.60 200
16089.80 204
16091.00 231
16092.20 225
16093.40 239
16094.59 225
16095.79 204
16096.99 217
16098.19 251
16099.39 199
16100.59 223
16101.79 208
16102.99 209
16104.18 211
16105.38 175
16106.58 192
16107.78 192
16108.98 186
16110.18 238
16111.38 224
16112.58 208
16113.78 235
16114.98 200
16116.17 221
16117.37 194
16118.57 196
16119.77 214
16120.97 246
16122.17 230
16123.37 226
16124.57 196
16125.77 247
16126.97 218
16128.17 226
16129.37 223
16130.57 208
16131.77 202
16132.97 201
16134.17 223
16135.37 221
16136.57 238
16137.77 209
16138.97 227
16140.17 192
16141.37 207
16142.57 208
16143.77 254
16144.97 190
16146.17 205
16147.37 187
16148.57 202
16149.77 231
16150.97 193
16152.17 208
16153.37 200
16154.58 206
16155.78 227
16156.98 218
16158.18 202
16159.38 216
16160.58 225
16161.78 168
16162.98 192
16164.18 183
16165.38 192
16166.59 245
16167.79 203
16168.99 194
16170.19 237
16171.39 225
16172.59 214
16173.79 243
16174.99 171
16176.20 166
16177.40 213
16178.60 228
16179.80 201
16181.00 220
16182.20 217
16183.41 185
16184.61 199
16185.81 200
16187.01 201
16188.21 207
16189.42 222
16190.62 239
16191.82 230
16193.02 213
16194.22 208
16195.43 227
16196.63 245
16197.83 202
16199.03 221
16200.24 204
16201.44 207
16202.64 170
16203.84 181
16205.05 176
16206.25 195
16207.45 195
16208.65 200
16209.86 218
16211.06 244
16212.26 207
16213.47 216
16214.67 197
16215.87 238
16217.07 230
16218.28 212
16219.48 206
16220.68 221
16221.89 219
16223.09 206
16224.29 212
16225.50 222
16226.70 216
16227.90 231
16229.11 200
16230.31 217
16231.51 236
16232.72 263
16233.92 218
16235.13 235
16236.33 235
16237.53 200
16238.74 198
16239.94 199
16241.15 200
16242.35 215
16243.55 247
16244.76 248
16245.96 229
16247.17 252
16248.37 228
16249.57 228
16250.78 218
16251.98 232
16253.19 246
16254.39 240
16255.60 235
16256.80 249
16258.01 262
16259.21 234
16260.41 224
16261.62 235
16262.82 247
16264.03 238
16265.23 222
16266.44 254
16267.64 254
16268.85 218
16270.05 245
16271.26 282
16272.46 255
16273.67 258
16274.87 238
16276.08 225
16277.28 272
16278.49 266
16279.70 251
16280.90 236
16282.11 259
16283.31 244
16284.52 261
16285.72 243
16286.93 242
16288.13 280
16289.34 255
16290.55 259
16291.75 233
16292.96 259
16294.16 271
16295.37 302
16296.58 271
16297.78 290
16298.99 275
16300.19 330
16301.40 289
16302.61 288
16303.81 246
16305.02 235
16306.22 284
16307.43 300
16308.64 278
16309.84 272
16311.05 276
16312.26 279
16313.46 290
16314.67 270
16315.88 253
16317.08 285
16318.29 281
16319.50 287
16320.70 221
16321.91 204
16323.12 262
16324.33 268
16325.53 242
16326.74 242
16327.95 251
16329.15 238
16330.36 228
16331.57 214
16332.78 266
16333.98 237
16335.19 246
16336.40 241
16337.61 230
16338.81 222
16340.02 215
16341.23 242
16342.44 224
16343.64 195
16344.85 198
16346.06 231
16347.27 233
16348.48 200
16349.68 220
16350.89 202
16352.10 220
16353.31 198
16354.52 204
16355.72 220
16356.93 214
16358.14 255
16359.35 203
16360.56 191
16361.77 210
16362.97 191
16364.18 229
16365.39 218
16366.60 205
16367.81 239
16369.02 204
16370.23 231
16371.43 233
16372.64 216
16373.85 201
16375.06 221
16376.27 225
16377.48 194
16378.69 182
16379.90 182
16381.11 240
16382.32 219
16383.52 206
16384.73 216
16385.94 202
16387.15 200
16388.36 197
16389.57 197
16390.78 227
16391.99 227
16393.20 186
16394.41 200
16395.62 198
16396.83 199
16398.04 212
16399.25 200
16400.46 217
16401.67 179
16402.88 204
16404.09 256
16405.30 213
16406.51 207
16407.72 192
16408.93 184
16410.14 213
16411.35 212
16412.56 200
16413.77 191
16414.98 196
16416.19 210
16417.40 216
16418.61 216
16419.82 225
16421.03 226
16422.24 216
16423.45 206
16424.67 201
16425.88 171
16427.09 209
16428.30 203
16429.51 195
16430.72 173
16431.93 205
16433.14 185
16434.35 186
16435.56 178
16436.78 213
16437.99 212
16439.20 190
16440.41 216
16441.62 169
16442.83 182
16444.04 201
16445.25 206
16446.47 201
16447.68 200
16448.89 183
16450.10 190
16451.31 191
16452.52 215
16453.74 206
16454.95 208
16456.16 202
16457.37 205
16458.58 228
16459.80 212
16461.01 213
16462.22 234
16463.43 211
16464.65 190
16465.86 184
16467.07 175
16468.28 214
16469.49 195
16470.71 205
16471.92 195
16473.13 206
16474.34 155
16475.56 194
16476.77 165
16477.98 172
16479.20 217
16480.41 179
16481.62 178
16482.83 187
16484.05 192
16485.26 184
16486.47 182
16487.69 165
16488.90 172
16490.11 196
16491.33 165
16492.54 192
16493.75 212
16494.97 197
16496.18 191
16497.39 194
16498.61 190
16499.82 151
16501.03 172
16502.25 188
16503.46 212
16504.67 192
16505.89 184
16507.10 170
16508.32 175
16509.53 204
16510.74 216
16511.96 177
16513.17 211
16514.39 226
16515.60 221
16516.81 203
16518.03 182
16519.24 181
16520.46 188
16521.67 224
16522.88 206
16524.10 183
16525.31 197
16526.53 180
16527.74 200
16528.96 169
16530.17 157
16531.39 197
16532.60 194
16533.82 213
16535.03 196
16536.25 185
16537.46 192
16538.68 198
16539.89 166
16541.11 198
16542.32 203
16543.54 208
16544.75 164
16545.97 173
16547.18 184
16548.40 166
16549.61 174
16550.83 162
16552.04 173
16553.26 183
16554.47 205
16555.69 184
16556.91 179
16558.12 200
16559.34 189
16560.55 204
16561.77 208
16562.98 215
16564.20 177
16565.42 185
16566.63 195
16567.85 177
16569.06 179
16570.28 201
16571.50 171
16572.71 205
16573.93 197
16575.15 196
16576.36 179
16577.58 181
16578.79 193
16580.01 186
16581.23 210
16582.44 226
16583.66 201
16584.88 186
16586.09 173
16587.31 160
16588.53 220
16589.74 202
16590.96 186
16592.18 190
16593.40 169
16594.61 172
16595.83 199
16597.05 202
16598.26 180
16599.48 193
16600.70 169
16601.92 195
16603.13 166
16604.35 176
16605.57 172
16606.78 189
16608.00 177
16609.22 178
16610.44 160
16611.66 178
16612.87 159
16614.09 191
16615.31 177
16616.53 196
16617.74 181
16618.96 188
16620.18 194
16621.40 172
16622.62 190
16623.83 170
16625.05 201
16626.27 191
16627.49 192
16628.71 178
16629.93 187
16631.14 198
16632.36 206
16633.58 216
16634.80 216
16636.02 213
16637.24 182
16638.45 175
16639.67 157
16640.89 178
16642.11 178
16643.33 180
16644.55 190
16645.77 153
16646.99 207
16648.21 182
16649.42 187
16650.64 178
16651.86 186
16653.08 196
16654.30 196
16655.52 193
16656.74 205
16657.96 175
16659.18 191
16660.40 174
16661.62 152
16662.84 163
16664.06 207
16665.28 184
16666.50 182
16667.72 187
16668.93 167
16670.15 192
16671.37 188
16672.59 167
16673.81 189
16675.03 187
16676.25 194
16677.47 162
16678.69 149
16679.91 167
16681.13 152
16682.36 174
16683.58 153
16684.80 201
16686.02 184
16687.24 194
16688.46 200
16689.68 149
16690.90 168
16692.12 175
16693.34 193
16694.56 175
16695.78 184
16697.00 162
16698.22 172
16699.44 156
16700.66 176
16701.89 164
16703.11 177
16704.33 172
16705.55 178
16706.77 177
16707.99 193
16709.21 173
16710.43 212
16711.65 205
16712.88 172
16714.10 161
16715.32 158
16716.54 174
16717.76 166
16718.98 165
16720.20 187
16721.43 188
16722.65 160
16723.87 161
16725.09 155
16726.31 189
16727.54 166
16728.76 169
16729.98 189
16731.20 192
16732.42 213
16733.65 156
16734.87 201
16736.09 178
16737.31 182
16738.53 172
16739.76 184
16740.98 142
16742.20 133
16743.42 184
16744.65 162
16745.87 183
16747.09 161
16748.31 165
16749.54 163
16750.76 173
16751.98 186
16753.21 203
16754.43 191
16755.65 183
16756.87 159
16758.10 187
16759.32 194
16760.54 177
16761.77 172
16762.99 187
16764.21 166
16765.44 179
16766.66 187
16767.88 168
16769.11 177
16770.33 172
16771.55 177
16772.78 164
16774.00 158
16775.22 162
16776.45 174
16777.67 172
16778.90 179
16780.12 199
16781.34 187
16782.57 222
16783.79 182
16785.02 167
16786.24 195
16787.46 179
16788.69 185
16789.91 216
16791.14 185
16792.36 197
16793.58 161
16794.81 169
16796.03 165
16797.26 204
16798.48 173
16799.71 176
16800.93 167
16802.16 172
16803.38 190
16804.61 166
16805.83 172
16807.06 151
16808.28 160
16809.50 168
16810.73 183
16811.95 171
16813.18 185
16814.40 179
16815.63 181
16816.86 198
16818.08 190
16819.31 196
16820.53 189
16821.76 186
16822.98 175
16824.21 182
16825.43 169
16826.66 181
16827.88 179
16829.11 174
16830.33 162
16831.56 177
16832.79 183
16834.01 168
16835.24 187
16836.46 196
16837.69 172
16838.92 175
16840.14 205
16841.37 194
16842.59 154
16843.82 208
16845.05 194
16846.27 166
16847.50 212
16848.73 200
16849.95 189
16851.18 176
16852.40 188
16853.63 189
16854.86 214
16856.08 203
16857.31 187
16858.54 198
16859.76 198
16860.99 191
16862.22 222
16863.44 199
16864.67 203
16865.90 170
16867.13 195
16868.35 242
16869.58 223
16870.81 207
16872.03 220
16873.26 173
16874.49 196
16875.72 216
16876.94 180
16878.17 204
16879.40 206
16880.63 263
16881.85 249
16883.08 223
16884.31 203
16885.54 238
16886.76 248
16887.99 243
16889.22 248
16890.45 201
16891.68 215
16892.90 200
16894.13 220
16895.36 232
16896.59 229
16897.82 204
16899.04 223
16900.27 223
16901.50 210
16902.73 208
16903.96 221
16905.18 216
16906.41 209
16907.64 200
16908.87 205
16910.10 199
16911.33 233
16912.56 203
16913.78 193
16915.01 206
16916.24 193
16917.47 176
16918.70 184
16919.93 176
16921.16 186
16922.39 182
16923.62 194
16924.85 158
16926.07 163
16927.30 176
16928.53 173
16929.76 173
16930.99 213
16932.22 196
16933.45 202
16934.68 210
16935.91 222
16937.14 182
16938.37 182
16939.60 218
16940.83 185
16942.06 204
16943.29 171
16944.52 182
16945.75 191
16946.98 199
16948.21 171
16949.44 144
16950.67 166
16951.90 170
16953.13 180
16954.36 192
16955.59 191
16956.82 173
16958.05 219
16959.28 190
16960.51 187
16961.74 163
16962.97 174
16964.20 167
16965.43 158
16966.66 161
16967.89 171
16969.12 192
16970.35 181
16971.58 190
16972.82 175
16974.05 169
16975.28 150
16976.51 164
16977.74 190
16978.97 176
16980.20 160
16981.43 194
16982.66 158
16983.90 181
16985.13 167
16986.36 164
16987.59 151
16988.82 190
16990.05 166
16991.28 181
16992.52 179
16993.75 158
16994.98 158
16996.21 150
16997.44 194
16998.67 210
16999.91 166
17001.14 164
17002.37 172
17003.60 173
17004.83 170
17006.07 162
17007.30 181
17008.53 219
17009.76 188
17010.99 179
17012.23 194
17013.46 198
17014.69 171
17015.92 176
17017.16 178
17018.39 185
17019.62 140
17020.85 145
17022.09 174
17023.32 143
17024.55 172
17025.78 175
17027.02 161
17028.25 163
17029.48 170
17030.72 181
17031.95 166
17033.18 171
17034.42 166
17035.65 176
17036.88 178
17038.11 168
17039.35 126
17040.58 221
17041.81 175
17043.05 190
17044.28 176
17045.52 171
17046.75 214
17047.98 207
17049.22 199
17050.45 151
17051.68 185
17052.92 192
17054.15 182
17055.38 154
17056.62 147
17057.85 180
17059.09 163
17060.32 169
17061.55 177
17062.79 161
17064.02 157
17065.26 146
17066.49 179
17067.73 177
17068.96 185
17070.19 179
17071.43 173
17072.66 168
17073.90 158
17075.13 175
17076.37 182
17077.60 164
17078.84 166
17080.07 165
17081.31 167
17082.54 141
17083.78 176
17085.01 159
17086.25 148
17087.48 167
17088.72 164
17089.95 148
17091.19 164
17092.42 161
17093.66 176
17094.89 138
17096.13 184
17097.36 172
17098.60 155
17099.83 185
17101.07 175
17102.30 178
17103.54 188
17104.78 162
17106.01 141
17107.25 174
17108.48 156
17109.72 151
17110.95 159
17112.19 158
17113.43 154
17114.66 172
17115.90 158
17117.13 159
17118.37 156
17119.61 163
17120.84 154
17122.08 173
17123.32 139
17124.55 172
17125.79 177
17127.02 171
17128.26 181
17129.50 165
17130.73 159
17131.97 187
17133.21 153
17134.44 188
17135.68 168
17136.92 186
17138.15 149
17139.39 163
17140.63 155
17141.87 139
17143.10 143
17144.34 170
17145.58 188
17146.81 163
17148.05 153
17149.29 152
17150.53 155
17151.76 167
17153.00 171
17154.24 156
17155.48 188
17156.71 169
17157.95 166
17159.19 164
17160.43 177
17161.66 205
17162.90 161
17164.14 181
17165.38 158
17166.62 180
17167.85 160
17169.09 162
17170.33 167
17171.57 181
17172.81 150
17174.04 177
17175.28 144
17176.52 146
17177.76 161
17179.00 164
17180.23 177
17181.47 197
17182.71 159
17183.95 137
17185.19 146
17186.43 139
17187.67 158
17188.90 168
17190.14 150
17191.38 154
17192.62 137
17193.86 152
17195.10 149
17196.34 177
17197.58 156
17198.82 170
17200.05 166
17201.29 166
17202.53 168
17203.77 202
17205.01 168
17206.25 167
17207.49 188
17208.73 140
17209.97 172
17211.21 182
17212.45 148
17213.69 161
17214.93 150
17216.17 155
17217.41 158
17218.65 157
17219.89 170
17221.13 134
17222.37 143
17223.61 128
17224.85 138
17226.09 141
17227.33 184
17228.57 172
17229.81 161
17231.05 161
17232.29 147
17233.53 167
17234.77 192
17236.01 168
17237.25 129
17238.49 124
17239.73 138
17240.97 135
17242.21 136
17243.45 137
17244.69 166
17245.93 151
17247.17 148
17248.41 152
17249.66 166
17250.90 161
17252.14 150
17253.38 161
17254.62 140
17255.86 139
17257.10 140
17258.34 136
17259.58 146
17260.83 152
17262.07 137
17263.31 131
17264.55 140
17265.79 148
17267.03 140
17268.27 128
17269.52 143
17270.76 150
17272.00 195
17273.24 157
17274.48 151
17275.72 146
17276.97 146
17278.21 160
17279.45 126
17280.69 135
17281.93 156
17283.18 135
17284.42 133
17285.66 132
17286.90 153
17288.15 166
17289.39 157
17290.63 125
17291.87 146
17293.11 178
17294.36 163
17295.60 173
17296.84 147
17298.08 156
17299.33 161
17300.57 183
17301.81 177
17303.06 145
17304.30 142
17305.54 144
17306.78 162
17308.03 148
17309.27 148
17310.51 151
17311.76 153
17313.00 133
17314.24 172
17315.49 174
17316.73 166
17317.97 147
17319.22 148
17320.46 152
17321.70 157
17322.95 121
17324.19 157
17325.43 142
17326.68 153
17327.92 168
17329.17 149
17330.41 173
17331.65 160
17332.90 154
17334.14 153
17335.38 142
17336.63 120
17337.87 145
17339.12 190
17340.36 153
17341.61 152
17342.85 163
17344.09 152
17345.34 136
17346.58 161
17347.83 137
17349.07 141
17350.32 135
17351.56 159
17352.80 125
17354.05 154
17355.29 138
17356.54 144
17357.78 158
17359.03 143
17360.27 152
17361.52 136
17362.76 125
17364.01 145
17365.25 129
17366.50 137
17367.74 118
17368.99 157
17370.23 142
17371.48 130
17372.72 117
17373.97 123
17375.22 163
17376.46 154
17377.71 144
17378.95 122
17380.20 127
17381.44 147
17382.69 159
17383.93 142
17385.18 136
17386.43 160
17387.67 151
17388.92 147
17390.16 145
17391.41 131
17392.66 143
17393.90 144
17395.15 165
17396.39 136
17397.64 147
17398.89 146
17400.13 161
17401.38 112
17402.63 158
17403.87 146
17405.12 163
17406.37 151
17407.61 167
17408.86 155
17410.11 162
17411.35 165
17412.60 142
17413.85 147
17415.09 135
17416.34 130
17417.59 156
17418.83 166
17420.08 181
17421.33 170
17422.57 164
17423.82 143
17425.07 130
17426.32 141
17427.56 153
17428.81 144
17430.06 135
17431.31 131
17432.55 152
17433.80 153
17435.05 141
17436.30 117
17437.54 145
17438.79 134
17440.04 159
17441.29 172
17442.53 158
17443.78 124
17445.03 137
17446.28 150
17447.53 156
17448.77 134
17450.02 173
17451.27 161
17452.52 150
17453.77 140
17455.01 150
17456.26 148
17457.51 149
17458.76 173
17460.01 164
17461.26 145
17462.51 170
17463.75 164
17465.00 139
17466.25 149
17467.50 150
17468.75 152
17470.00 173
17471.25 140
17472.50 163
17473.74 138
17474.99 159
17476.24 170
17477.49 153
17478.74 165
17479.99 148
17481.24 142
17482.49 147
17483.74 156
17484.99 150
17486.24 167
17487.49 168
17488.74 140
17489.98 144
17491.23 146
17492.48 174
17493.73 136
17494.98 143
17496.23 158
17497.48 139
17498.73 164
17499.98 182
17501.23 175
17502.48 133
17503.73 150
17504.98 139
17506.23 142
17507.48 143
17508.73 154
17509.98 160
17511.23 191
17512.48 157
17513.73 128
17514.98 154
17516.24 156
17517.49 146
17518.74 144
17519.99 129
17521.24 127
17522.49 114
17523.74 153
17524.99 167
17526.24 172
17527.49 173
17528.74 153
17529.99 137
17531.24 136
17532.50 147
17533.75 155
17535.00 134
17536.25 161
17537.50 139
17538.75 178
17540.00 201
17541.25 164
17542.51 152
17543.76 160
17545.01 147
17546.26 203
17547.51 183
17548.76 177
17550.01 143
17551.27 156
17552.52 158
17553.77 155
17555.02 144
17556.27 149
17557.53 170
17558.78 121
17560.03 171
17561.28 158
17562.53 146
17563.79 160
17565.04 154
17566.29 166
17567.54 154
17568.80 166
17570.05 151
17571.30 140
17572.55 158
17573.81 179
17575.06 165
17576.31 150
17577.56 151
17578.82 168
17580.07 163
17581.32 151
17582.57 151
17583.83 141
17585.08 154
17586.33 165
17587.59 156
17588.84 174
17590.09 142
17591.35 144
17592.60 158
17593.85 151
17595.11 161
17596.36 162
17597.61 147
17598.87 174
17600.12 156
17601.37 173
17602.63 163
17603.88 147
17605.13 135
17606.39 138
17607.64 132
17608.89 142
17610.15 136
17611.40 162
17612.66 149
17613.91 160
17615.16 168
17616.42 131
17617.67 151
17618.93 160
17620.18 132
17621.43 141
17622.69 119
17623.94 146
17625.20 168
17626.45 155
17627.71 169
17628.96 131
17630.22 167
17631.47 145
17632.72 143
17633.98 128
17635.23 137
17636.49 132
17637.74 163
17639.00 143
17640.25 143
17641.51 186
17642.76 138
17644.02 154
17645.27 163
17646.53 174
17647.78 140
17649.04 155
17650.29 161
17651.55 128
17652.80 124
17654.06 144
17655.32 174
17656.57 159
17657.83 115
17659.08 133
17660.34 158
17661.59 151
17662.85 132
17664.11 123
17665.36 121
17666.62 157
17667.87 190
17669.13 143
17670.38 142
17671.64 155
17672.90 160
17674.15 148
17675.41 164
17676.67 159
17677.92 134
17679.18 125
17680.43 157
17681.69 151
17682.95 147
17684.20 174
17685.46 140
17686.72 133
17687.97 148
17689.23 159
17690.49 131
17691.74 114
17693.00 149
17694.26 135
17695.51 139
17696.77 126
17698.03 138
17699.28 115
17700.54 134
17701.80 143
17703.06 171
17704.31 116
17705.57 146
17706.83 160
17708.08 141
17709.34 135
17710.60 156
17711.86 145
17713.11 134
17714.37 142
17715.63 156
17716.89 136
17718.14 150
17719.40 130
17720.66 136
17721.92 152
17723.18 157
17724.43 142
17725.69 147
17726.95 151
17728.21 131
17729.47 158
17730.72 123
17731.98 127
17733.24 140
17734.50 136
17735.76 127
17737.02 123
17738.27 127
17739.53 143
17740.79 138
17742.05 145
17743.31 117
17744.57 120
17745.83 152
17747.08 123
17748.34 137
17749.60 140
17750.86 147
17752.12 165
17753.38 143
17754.64 153
17755.90 164
17757.16 147
17758.41 138
17759.67 126
17760.93 183
17762.19 167
17763.45 174
17764.71 124
17765.97 125
17767.23 151
17768.49 151
17769.75 131
17771.01 139
17772.27 107
17773.53 148
17774.79 142
17776.05 108
17777.31 138
17778.57 134
17779.83 125
17781.09 119
17782.35 146
17783.61 145
17784.87 137
17786.13 140
17787.39 145
17788.65 130
17789.91 144
17791.17 137
17792.43 154
17793.69 150
17794.95 126
17796.21 149
17797.47 156
17798.73 138
17799.99 150
17801.25 152
17802.51 140
17803.77 166
17805.03 134
17806.29 140
17807.55 143
17808.82 145
17810.08 131
17811.34 125
17812.60 156
17813.86 130
17815.12 122
17816.38 172
17817.64 155
17818.90 168
17820.17 158
17821.43 135
17822.69 138
17823.95 139
17825.21 167
17826.47 158
17827.73 140
17829.00 142
17830.26 140
17831.52 144
17832.78 128
17834.04 146
17835.31 160
17836.57 177
17837.83 130
17839.09 129
17840.35 133
17841.61 121
17842.88 139
17844.14 149
17845.40 152
17846.66 132
17847.93 164
17849.19 135
17850.45 144
17851.71 149
17852.98 121
17854.24 158
17855.50 164
17856.76 150
17858.03 144
17859.29 156
17860.55 147
17861.81 134
17863.08 129
17864.34 132
17865.60 136
17866.87 126
17868.13 139
17869.39 128
17870.65 124
17871.92 171
17873.18 150
17874.44 179
17875.71 144
17876.97 140
17878.23 155
17879.50 144
17880.76 152
17882.02 138
17883.29 147
17884.55 190
17885.82 153
17887.08 122
17888.34 122
17889.61 120
17890.87 147
17892.13 156
17893.40 127
17894.66 141
17895.93 128
17897.19 143
17898.45 118
17899.72 134
17900.98 176
17902.25 133
17903.51 131
17904.78 163
17906.04 127
17907.30 126
17908.57 161
17909.83 126
17911.10 157
17912.36 165
17913.63 125
17914.89 141
17916.16 113
17917.42 123
17918.69 153
17919.95 169
17921.22 149
17922.48 128
17923.75 157
17925.01 163
17926.28 140
17927.54 166
17928.81 162
17930.07 157
17931.34 160
17932.60 121
17933.87 129
17935.13 125
17936.40 131
17937.66 142
17938.93 134
17940.19 124
17941.46 146
17942.73 168
17943.99 119
17945.26 134
17946.52 121
17947.79 162
17949.05 168
17950.32 138
17951.59 142
17952.85 149
17954.12 136
17955.38 141
17956.65 130
17957.92 141
17959.18 141
17960.45 134
17961.72 112
17962.98 138
17964.25 126
17965.52 134
17966.78 147
17968.05 124
17969.31 166
17970.58 149
17971.85 148
17973.11 136
17974.38 144
17975.65 137
17976.92 159
17978.18 142
17979.45 143
17980.72 142
17981.98 154
17983.25 138
17984.52 116
17985.78 133
17987.05 147
17988.32 123
17989.59 140
17990.85 138
17992.12 134
17993.39 113
17994.66 141
17995.92 127
17997.19 131
17998.46 138
17999.73 138
18000.99 138
18002.26 125
18003.53 124
18004.80 130
18006.07 130
18007.33 140
18008.60 155
18009.87 138
18011.14 139
18012.41 127
18013.67 131
18014.94 127
18016.21 121
18017.48 112
18018.75 133
18020.02 134
18021.28 106
18022.55 122
18023.82 123
18025.09 120
18026.36 144
18027.63 139
18028.90 119
18030.16 130
18031.43 149
18032.70 147
18033.97 128
18035.24 136
18036.51 171
18037.78 151
18039.05 127
18040.32 140
18041.58 134
18042.85 143
18044.12 128
18045.39 132
18046.66 136
18047.93 145
18049.20 152
18050.47 141
18051.74 157
18053.01 140
18054.28 103
18055.55 121
18056.82 149
18058.09 147
18059.36 135
18060.63 136
18061.90 163
18063.17 157
18064.44 128
18065.71 106
18066.98 122
18068.25 137
18069.52 146
18070.79 147
18072.06 119
18073.33 148
18074.60 146
18075.87 163
18077.14 159
18078.41 128
18079.68 171
18080.95 154
18082.22 133
18083.49 121
18084.76 124
18086.03 145
18087.30 141
18088.57 132
18089.85 136
18091.12 132
18092.39 168
18093.66 187
18094.93 141
18096.20 134
18097.47 128
18098.74 139
18100.01 148
18101.29 125
18102.56 137
18103.83 136
18105.10 160
18106.37 142
18107.64 130
18108.91 135
18110.19 112
18111.46 144
18112.73 132
18114.00 160
18115.27 133
18116.54 140
18117.82 166
18119.09 128
18120.36 144
18121.63 139
18122.90 145
18124.18 111
18125.45 147
18126.72 131
18127.99 176
18129.26 163
18130.54 125
18131.81 168
18133.08 146
18134.35 125
18135.63 151
18136.90 157
18138.17 165
18139.44 151
18140.72 153
18141.99 148
18143.26 115
18144.53 147
18145.81 158
18147.08 177
18148.35 149
18149.63 139
18150.90 145
18152.17 139
18153.45 127
18154.72 121
18155.99 133
18157.26 133
18158.54 134
18159.81 125
18161.08 137
18162.36 145
18163.63 137
18164.91 145
18166.18 144
18167.45 152
18168.73 138
18170.00 142
18171.27 141
18172.55 138
18173.82 147
18175.09 125
18176.37 136
18177.64 133
18178.92 104
18180.19 121
18181.46 138
18182.74 154
18184.01 121
18185.29 105
18186.56 140
18187.84 125
18189.11 128
18190.38 161
18191.66 148
18192.93 143
18194.21 131
18195.48 118
18196.76 137
18198.03 119
18199.31 124
18200.58 145
18201.86 130
18203.13 139
18204.41 131
18205.68 143
18206.96 121
18208.23 117
18209.51 124
18210.78 127
18212.06 126
18213.33 148
18214.61 136
18215.88 130
18217.16 129
18218.43 148
18219.71 141
18220.98 134
18222.26 169
18223.53 111
18224.81 109
18226.09 114
18227.36 152
18228.64 136
18229.91 131
18231.19 116
18232.46 123
18233.74 125
18235.02 130
18236.29 127
18237.57 122
18238.84 164
18240.12 147
18241.40 122
18242.67 142
18243.95 133
18245.23 140
18246.50 167
18247.78 108
18249.05 121
18250.33 124
18251.61 129
18252.88 151
18254.16 153
18255.44 114
18256.71 129
18257.99 119
18259.27 126
18260.54 128
18261.82 133
18263.10 149
18264.38 132
18265.65 136
18266.93 119
18268.21 148
18269.48 143
18270.76 140
18272.04 131
18273.32 123
18274.59 133
18275.87 109
18277.15 153
18278.43 142
18279.70 133
18280.98 149
18282.26 110
18283.54 130
18284.81 134
18286.09 118
18287.37 135
18288.65 150
18289.92 152
18291.20 139
18292.48 166
18293.76 129
18295.04 144
18296.31 161
18297.59 135
18298.87 111
18300.15 131
18301.43 127
18302.71 133
18303.98 121
18305.26 135
18306.54 170
18307.82 162
18309.10 118
18310.38 134
18311.66 132
18312.93 146
18314.21 143
18315.49 145
18316.77 130
18318.05 157
18319.33 136
18320.61 104
18321.89 111
18323.17 143
18324.44 154
18325.72 141
18327.00 112
18328.28 136
18329.56 143
18330.84 174
18332.12 137
18333.40 114
18334.68 135
18335.96 120
18337.24 115
18338.52 124
18339.80 122
18341.08 145
18342.36 147
18343.64 146
18344.92 123
18346.20 132
18347.48 138
18348.76 135
18350.04 145
18351.32 129
18352.60 131
18353.88 131
18355.16 99
18356.44 111
18357.72 112
18359.00 173
18360.28 169
18361.56 128
18362.84 128
18364.12 165
18365.40 135
18366.68 137
18367.96 128
18369.24 173
18370.52 147
18371.80 134
18373.08 139
18374.36 136
18375.64 138
18376.93 127
18378.21 143
18379.49 116
18380.77 141
18382.05 139
18383.33 146
18384.61 117
18385.89 111
18387.17 160
18388.46 138
18389.74 137
18391.02 144
18392.30 142
18393.58 158
18394.86 163
18396.15 129
18397.43 124
18398.71 131
18399.99 131
18401.27 142
18402.55 128
18403.84 122
18405.12 133
18406.40 136
18407.68 138
18408.96 131
18410.25 138
18411.53 148
18412.81 137
18414.09 151
18415.37 148
18416.66 143
18417.94 131
18419.22 123
18420.50 122
18421.79 132
18423.07 136
18424.35 145
18425.63 118
18426.92 112
18428.20 151
18429.48 136
18430.77 130
18432.05 153
18433.33 152
18434.61 160
18435.90 167
18437.18 134
18438.46 149
18439.75 119
18441.03 154
18442.31 131
18443.60 143
18444.88 122
18446.16 147
18447.45 168
18448.73 151
18450.01 127
18451.30 105
18452.58 127
18453.86 127
18455.15 120
18456.43 139
18457.71 163
18459.00 140
18460.28 128
18461.57 125
18462.85 130
18464.13 131
18465.42 152
18466.70 172
18467.99 132
18469.27 148
18470.55 131
18471.84 113
18473.12 138
18474.41 147
18475.69 138
18476.98 156
18478.26 157
18479.55 126
18480.83 121
18482.11 137
18483.40 123
18484.68 125
18485.97 119
18487.25 129
18488.54 166
18489.82 107
18491.11 110
18492.39 124
18493.68 134
18494.96 129
18496.25 129
18497.53 120
18498.82 137
18500.10 151
18501.39 122
18502.67 137
18503.96 143
18505.24 129
18506.53 114
18507.82 130
18509.10 159
18510.39 101
18511.67 119
18512.96 126
18514.24 111
18515.53 125
18516.82 138
18518.10 123
18519.39 130
18520.67 141
18521.96 170
18523.25 191
18524.53 139
18525.82 135
18527.10 138
18528.39 127
18529.68 116
18530.96 119
18532.25 116
18533.54 148
18534.82 157
18536.11 137
18537.39 136
18538.68 142
18539.97 153
18541.25 135
18542.54 144
18543.83 142
18545.11 128
18546.40 144
18547.69 156
18548.98 150
18550.26 117
18551.55 129
18552.84 135
18554.12 139
18555.41 134
18556.70 161
18557.99 156
18559.27 154
18560.56 131
18561.85 150
18563.13 156
18564.42 148
18565.71 152
18567.00 132
18568.28 148
18569.57 134
18570.86 140
18572.15 150
18573.44 149
18574.72 160
18576.01 164
18577.30 120
18578.59 132
18579.88 123
18581.16 150
18582.45 146
18583.74 144
18585.03 139
18586.32 166
18587.60 150
18588.89 145
18590.18 155
18591.47 153
18592.76 146
18594.05 121
18595.33 146
18596.62 132
18597.91 145
18599.20 157
18600.49 122
18601.78 146
18603.07 139
18604.36 149
18605.64 139
18606.93 129
18608.22 168
18609.51 169
18610.80 154
18612.09 139
18613.38 147
18614.67 163
18615.96 131
18617.25 159
18618.54 185
18619.83 162
18621.12 190
18622.40 149
18623.69 184
18624.98 134
18626.27 146
18627.56 131
18628.85 162
18630.14 158
18631.43 170
18632.72 166
18634.01 141
18635.30 158
18636.59 148
18637.88 127
18639.17 127
18640.46 130
18641.75 143
18643.04 128
18644.33 153
18645.62 146
18646.91 129
18648.20 147
18649.49 131
18650.78 156
18652.08 157
18653.37 151
18654.66 106
18655.95 148
18657.24 161
18658.53 178
18659.82 147
18661.11 146
18662.40 131
18663.69 119
18664.98 131
18666.27 128
18667.56 149
18668.86 146
18670.15 114
18671.44 129
18672.73 111
18674.02 135
18675.31 156
18676.60 149
18677.90 129
18679.19 119
18680.48 141
18681.77 128
18683.06 158
18684.35 119
18685.64 134
18686.94 145
18688.23 115
18689.52 130
18690.81 142
18692.10 117
18693.40 134
18694.69 128
18695.98 130
18697.27 127
18698.56 125
18699.86 132
18701.15 151
18702.44 147
18703.73 140
18705.03 147
18706.32 138
18707.61 121
18708.90 129
18710.19 129
18711.49 126
18712.78 122
18714.07 117
18715.37 133
18716.66 154
18717.95 120
18719.24 149
18720.54 132
18721.83 143
18723.12 117
18724.42 92
18725.71 121
18727.00 136
18728.30 125
18729.59 124
18730.88 116
18732.17 132
18733.47 97
18734.76 121
18736.05 156
18737.35 125
18738.64 152
18739.94 125
18741.23 113
18742.52 132
18743.82 149
18745.11 131
18746.40 152
18747.70 127
18748.99 127
18750.29 132
18751.58 169
18752.87 128
18754.17 124
18755.46 157
18756.76 131
18758.05 154
18759.34 106
18760.64 121
18761.93 168
18763.23 146
18764.52 123
18765.82 105
18767.11 132
18768.41 133
18769.70 122
18770.99 104
18772.29 141
18773.58 147
18774.88 143
18776.17 125
18777.47 120
18778.76 140
18780.06 139
18781.35 125
18782.65 105
18783.94 139
18785.24 134
18786.53 140
18787.83 149
18789.12 130
18790.42 129
18791.71 167
18793.01 123
18794.31 128
18795.60 149
18796.90 134
18798.19 131
18799.49 124
18800.78 121
18802.08 95
18803.37 128
18804.67 137
18805.97 102
18807.26 106
18808.56 135
18809.85 121
18811.15 139
18812.45 155
18813.74 127
18815.04 130
18816.34 132
18817.63 131
18818.93 159
18820.22 150
18821.52 130
18822.82 143
18824.11 129
18825.41 129
18826.71 113
18828.00 148
18829.30 142
18830.60 128
18831.89 129
18833.19 120
18834.49 120
18835.78 116
18837.08 142
18838.38 122
18839.67 119
18840.97 129
18842.27 127
18843.57 133
18844.86 144
18846.16 139
18847.46 124
18848.75 158
18850.05 145
18851.35 127
18852.65 160
18853.94 131
18855.24 136
18856.54 162
18857.84 146
18859.13 128
18860.43 156
18861.73 137
18863.03 129
18864.33 156
18865.62 141
18866.92 112
18868.22 158
18869.52 127
18870.82 104
18872.11 132
18873.41 131
18874.71 140
18876.01 164
18877.31 140
18878.61 141
18879.90 128
18881.20 125
18882.50 119
18883.80 154
18885.10 123
18886.40 139
18887.70 146
18888.99 115
18890.29 125
18891.59 123
18892.89 98
18894.19 105
18895.49 103
18896.79 126
18898.09 114
18899.39 121
18900.68 134
18901.98 125
18903.28 114
18904.58 105
18905.88 133
18907.18 125
18908.48 111
18909.78 136
18911.08 121
18912.38 135
18913.68 142
18914.98 134
18916.28 120
18917.58 112
18918.88 137
18920.18 116
18921.48 115
18922.78 124
18924.08 147
18925.38 156
18926.68 128
18927.98 94
18929.28 122
18930.58 123
18931.88 116
18933.18 144
18934.48 121
18935.78 125
18937.08 139
18938.38 141
18939.68 126
18940.98 110
18942.28 101
18943.58 141
18944.88 123
18946.18 111
18947.48 115
18948.78 120
18950.08 133
18951.39 118
18952.69 100
18953.99 113
18955.29 153
18956.59 110
18957.89 125
18959.19 117
18960.49 105
18961.79 120
18963.09 143
18964.40 114
18965.70 97
18967.00 96
18968.30 127
18969.60 141
18970.90 108
18972.21 97
18973.51 115
18974.81 126
18976.11 137
18977.41 132
18978.71 115
18980.02 125
18981.32 136
18982.62 146
18983.92 120
18985.22 114
18986.53 129
18987.83 130
18989.13 93
18990.43 113
18991.73 114
18993.04 107
18994.34 122
18995.64 126
18996.94 121
18998.25 134
18999.55 124
19000.85 126
19002.15 136
19003.46 133
19004.76 136
19006.06 137
19007.36 91
19008.67 127
19009.97 128
19011.27 103
19012.58 127
19013.88 136
19015.18 121
19016.49 112
19017.79 135
19019.09 115
19020.40 139
19021.70 139
19023.00 118
19024.31 149
19025.61 140
19026.91 138
19028.22 104
19029.52 104
19030.82 148
19032.13 136
19033.43 124
19034.73 126
19036.04 131
19037.34 147
19038.65 115
19039.95 121
19041.25 106
19042.56 128
19043.86 109
19045.17 124
19046.47 132
19047.77 122
19049.08 129
19050.38 133
19051.69 130
19052.99 121
19054.30 104
19055.60 102
19056.90 118
19058.21 117
19059.51 129
19060.82 142
19062.12 106
19063.43 94
19064.73 96
19066.04 138
19067.34 108
19068.65 122
19069.95 128
19071.26 118
19072.56 136
19073.87 115
19075.17 135
19076.48 108
19077.78 147
19079.09 137
19080.39 139
19081.70 124
19083.00 119
19084.31 109
19085.61 127
19086.92 128
19088.23 120
19089.53 116
19090.84 111
19092.14 115
19093.45 101
19094.75 90
19096.06 121
19097.37 118
19098.67 124
19099.98 121
19101.28 100
19102.59 108
19103.90 140
19105.20 113
19106.51 133
19107.81 125
19109.12 117
19110.43 123
19111.73 140
19113.04 115
19114.35 132
19115.65 130
19116.96 123
19118.27 125
19119.57 115
19120.88 122
19122.19 113
19123.49 142
19124.80 101
19126.11 106
19127.41 104
19128.72 97
19130.03 102
19131.33 119
19132.64 101
19133.95 121
19135.26 102
19136.56 116
19137.87 112
19139.18 128
19140.49 128
19141.79 117
19143.10 154
19144.41 153
19145.71 120
19147.02 115
19148.33 108
19149.64 117
19150.95 117
19152.25 120
19153.56 139
19154.87 150
19156.18 125
19157.48 127
19158.79 140
19160.10 127
19161.41 132
19162.72 157
19164.03 149
19165.33 135
19166.64 123
19167.95 130
19169.26 141
19170.57 140
19171.88 141
19173.18 101
19174.49 108
19175.80 102
19177.11 113
19178.42 116
19179.73 113
19181.04 102
19182.34 131
19183.65 132
19184.96 120
19186.27 123
19187.58 127
19188.89 127
19190.20 125
19191.51 133
19192.82 116
19194.13 112
19195.43 111
19196.74 129
19198.05 151
19199.36 120
19200.67 109
19201.98 107
19203.29 141
19204.60 121
19205.91 145
19207.22 104
19208.53 112
19209.84 123
19211.15 129
19212.46 119
19213.77 103
19215.08 111
19216.39 125
19217.70 112
19219.01 92
19220.32 88
19221.63 136
19222.94 120
19224.25 124
19225.56 137
19226.87 136
19228.18 144
19229.49 136
19230.80 126
19232.11 106
19233.42 99
19234.73 135
19236.04 114
19237.35 132
19238.67 107
19239.98 95
19241.29 118
19242.60 131
19243.91 127
19245.22 122
19246.53 114
19247.84 114
19249.15 114
19250.46 126
19251.77 120
19253.09 123
19254.40 106
19255.71 131
19257.02 132
19258.33 133
19259.64 104
19260.95 109
19262.27 153
19263.58 132
19264.89 115
19266.20 121
19267.51 110
19268.82 113
19270.14 118
19271.45 116
19272.76 118
19274.07 104
19275.38 127
19276.70 111
19278.01 101
19279.32 112
19280.63 119
19281.94 120
19283.26 120
19284.57 126
19285.88 143
19287.19 111
19288.51 119
19289.82 115
19291.13 128
19292.44 117
19293.76 138
19295.07 117
19296.38 115
19297.69 137
19299.01 115
19300.32 115
19301.63 92
19302.95 93
19304.26 111
19305.57 150
19306.88 154
19308.20 116
19309.51 145
19310.82 141
19312.14 127
19313.45 128
19314.76 145
19316.08 109
19317.39 110
19318.70 120
19320.02 144
19321.33 119
19322.64 118
19323.96 151
19325.27 142
19326.59 134
19327.90 99
19329.21 111
19330.53 109
19331.84 94
19333.15 100
19334.47 107
19335.78 110
19337.10 117
19338.41 122
19339.73 126
19341.04 114
19342.35 133
19343.67 137
19344.98 141
19346.30 150
19347.61 121
19348.93 122
19350.24 123
19351.55 107
19352.87 127
19354.18 138
19355.50 115
19356.81 111
19358.13 111
19359.44 105
19360.76 117
19362.07 123
19363.39 138
19364.70 132
19366.02 141
19367.33 128
19368.65 139
19369.96 110
19371.28 102
19372.59 92
19373.91 118
19375.22 129
19376.54 140
19377.86 110
19379.17 134
19380.49 124
19381.80 125
19383.12 111
19384.43 108
19385.75 144
19387.07 130
19388.38 106
19389.70 113
19391.01 105
19392.33 135
19393.65 108
19394.96 97
19396.28 112
19397.59 118
19398.91 113
19400.23 93
19401.54 118
19402.86 137
19404.17 143
19405.49 97
19406.81 89
19408.12 108
19409.44 91
19410.76 98
19412.07 107
19413.39 113
19414.71 98
19416.02 113
19417.34 108
19418.66 136
19419.97 100
19421.29 107
19422.61 124
19423.93 119
19425.24 128
19426.56 96
19427.88 104
19429.19 122
19430.51 113
19431.83 104
19433.15 110
19434.46 115
19435.78 127
19437.10 116
19438.42 100
19439.73 119
19441.05 104
19442.37 113
19443.69 100
19445.00 98
19446.32 158
19447.64 155
19448.96 132
19450.28 94
19451.59 106
19452.91 116
19454.23 119
19455.55 102
19456.87 123
19458.18 113
19459.50 110
19460.82 125
19462.14 120
19463.46 116
19464.78 121
19466.09 104
19467.41 107
19468.73 120
19470.05 121
19471.37 114
19472.69 117
19474.01 103
19475.33 108
19476.64 112
19477.96 94
19479.28 111
19480.60 119
19481.92 111
19483.24 120
19484.56 129
19485.88 154
19487.20 113
19488.52 123
19489.83 120
19491.15 143
19492.47 130
19493.79 120
19495.11 105
19496.43 108
19497.75 129
19499.07 113
19500.39 139
19501.71 131
19503.03 95
19504.35 99
19505.67 104
19506.99 111
19508.31 99
19509.63 138
19510.95 140
19512.27 135
19513.59 141
19514.91 107
19516.23 116
19517.55 131
19518.87 111
19520.19 125
19521.51 124
19522.83 105
19524.15 96
19525.47 125
19526.79 109
19528.11 128
19529.43 133
19530.75 116
19532.08 115
19533.40 143
19534.72 118
19536.04 97
19537.36 110
19538.68 103
19540.00 116
19541.32 112
19542.64 111
19543.96 119
19545.29 118
19546.61 103
19547.93 114
19549.25 124
19550.57 120
19551.89 145
19553.21 126
19554.53 96
19555.86 146
19557.18 131
19558.50 132
19559.82 128
19561.14 120
19562.46 126
19563.79 119
19565.11 124
19566.43 91
19567.75 133
19569.07 127
19570.40 117
19571.72 126
19573.04 126
19574.36 112
19575.68 100
19577.01 92
19578.33 99
19579.65 110
19580.97 115
19582.30 131
19583.62 101
19584.94 95
19586.26 95
19587.59 113
19588.91 85
19590.23 109
19591.55 114
19592.88 144
19594.20 102
19595.52 109
19596.85 117
19598.17 104
19599.49 111
19600.81 113
19602.14 104
19603.46 104
19604.78 140
19606.11 110
19607.43 96
19608.75 101
19610.08 102
19611.40 112
19612.72 116
19614.05 132
19615.37 149
19616.69 109
19618.02 145
19619.34 137
19620.67 132
19621.99 119
19623.31 140
19624.64 123
19625.96 119
19627.29 123
19628.61 99
19629.93 124
19631.26 105
19632.58 129
19633.91 104
19635.23 121
19636.55 125
19637.88 131
19639.20 120
19640.53 139
19641.85 93
19643.18 118
19644.50 114
19645.82 131
19647.15 116
19648.47 125
19649.80 106
19651.12 114
19652.45 112
19653.77 79
19655.10 109
19656.42 92
19657.75 113
19659.07 80
19660.40 114
19661.72 101
19663.05 98
19664.37 91
19665.70 96
19667.02 100
19668.35 105
19669.67 83
19671.00 96
19672.33 121
19673.65 116
19674.98 110
19676.30 103
19677.63 101
19678.95 117
19680.28 123
19681.61 109
19682.93 116
19684.26 107
19685.58 154
19686.91 123
19688.23 130
19689.56 120
19690.89 102
19692.21 132
19693.54 115
19694.87 119
19696.19 93
19697.52 108
19698.84 99
19700.17 100
19701.50 111
19702.82 110
19704.15 106
19705.48 101
19706.80 113
19708.13 120
19709.46 125
19710.78 110
19712.11 98
19713.44 117
19714.76 106
19716.09 111
19717.42 96
19718.75 91
19720.07 115
19721.40 125
19722.73 119
19724.05 97
19725.38 121
19726.71 123
19728.04 124
19729.36 102
19730.69 96
19732.02 113
19733.35 158
19734.67 113
19736.00 96
19737.33 81
19738.66 98
19739.98 121
19741.31 123
19742.64 118
19743.97 120
19745.30 105
19746.62 117
19747.95 112
19749.28 124
19750.61 111
19751.94 73
19753.26 81
19754.59 120
19755.92 112
19757.25 97
19758.58 101
19759.91 92
19761.23 109
19762.56 106
19763.89 107
19765.22 107
19766.55 118
19767.88 119
19769.21 142
19770.53 137
19771.86 93
19773.19 80
19774.52 116
19775.85 120
19777.18 112
19778.51 108
19779.84 117
19781.17 117
19782.50 109
19783.83 93
19785.15 81
19786.48 87
19787.81 94
19789.14 108
19790.47 112
19791.80 104
19793.13 120
19794.46 101
19795.79 84
19797.12 106
19798.45 104
19799.78 123
19801.11 108
19802.44 107
19803.77 129
19805.10 138
19806.43 134
19807.76 103
19809.09 103
19810.42 117
19811.75 156
19813.08 139
19814.41 101
19815.74 89
19817.07 103
19818.40 159
19819.73 97
19821.06 121
19822.39 100
19823.72 104
19825.05 103
19826.38 112
19827.71 125
19829.05 103
19830.38 115
19831.71 102
19833.04 100
19834.37 88
19835.70 105
19837.03 123
19838.36 105
19839.69 116
19841.02 99
19842.36 111
19843.69 100
19845.02 111
19846.35 140
19847.68 114
19849.01 107
19850.34 104
19851.68 131
19853.01 127
19854.34 111
19855.67 120
19857.00 119
19858.33 91
19859.67 106
19861.00 130
19862.33 112
19863.66 116
19864.99 114
19866.32 110
19867.66 106
19868.99 114
19870.32 132
19871.65 111
19872.99 96
19874.32 104
19875.65 105
19876.98 100
19878.32 107
19879.65 124
19880.98 127
19882.31 136
19883.65 128
19884.98 93
19886.31 109
19887.64 133
19888.98 127
19890.31 99
19891.64 102
19892.97 117
19894.31 101
19895.64 107
19896.97 94
19898.31 116
19899.64 129
19900.97 110
19902.31 158
19903.64 133
19904.97 137
19906.31 143
19907.64 153
19908.97 111
19910.31 119
19911.64 129
19912.97 97
19914.31 94
19915.64 100
19916.97 97
19918.31 103
19919.64 148
19920.98 107
19922.31 95
19923.64 115
19924.98 125
19926.31 112
19927.65 98
19928.98 102
19930.31 112
19931.65 92
19932.98 109
19934.32 109
19935.65 123
19936.99 121
19938.32 110
19939.65 86
19940.99 88
19942.32 129
19943.66 99
19944.99 80
19946.33 117
19947.66 106
19949.00 126
19950.33 126
19951.67 138
19953.00 128
19954.34 117
19955.67 112
19957.01 130
19958.34 126
19959.68 109
19961.01 106
19962.35 134
19963.68 107
19965.02 106
19966.35 108
19967.69 101
19969.02 88
19970.36 89
19971.70 94
19973.03 109
19974.37 100
19975.70 141
19977.04 126
19978.37 106
19979.71 113
19981.05 121
19982.38 117
19983.72 114
19985.05 109
19986.39 95
19987.73 96
19989.06 107
19990.40 109
19991.73 116
19993.07 93
19994.41 112
19995.74 133
19997.08 116
19998.42 103
19999.75 95
20001.09 99
20002.43 116
20003.76 104
20005.10 106
20006.44 101
20007.77 105
20009.11 112
20010.45 122
20011.78 89
20013.12 105
20014.46 96
20015.79 126
20017.13 108
20018.47 101
20019.81 98
20021.14 117
20022.48 100
20023.82 82
20025.15 114
20026.49 114
20027.83 81
20029.17 115
20030.50 112
20031.84 139
20033.18 141
20034.52 97
20035.85 103
20037.19 102
20038.53 117
20039.87 105
20041.21 84
20042.54 121
20043.88 101
20045.22 124
20046.56 105
20047.90 100
20049.23 100
20050.57 121
20051.91 99
20053.25 108
20054.59 100
20055.93 98
20057.26 107
20058.60 92
20059.94 90
20061.28 98
20062.62 114
20063.96 109
20065.30 115
20066.63 108
20067.97 81
20069.31 108
20070.65 109
20071.99 99
20073.33 104
20074.67 120
20076.01 137
20077.35 109
20078.68 112
20080.02 108
20081.36 102
20082.70 104
20084.04 130
20085.38 123
20086.72 116
20088.06 114
20089.40 143
20090.74 124
20092.08 93
20093.42 94
20094.76 109
20096.10 108
20097.44 105
20098.78 108
20100.12 91
20101.46 95
20102.80 103
20104.14 103
20105.48 107
20106.82 96
20108.16 106
20109.50 128
20110.84 114
20112.18 105
20113.52 110
20114.86 124
20116.20 123
20117.54 126
20118.88 96
20120.22 126
20121.56 109
20122.90 120
20124.24 140
20125.58 131
20126.92 121
20128.26 109
20129.61 105
20130.95 132
20132.29 131
20133.63 89
20134.97 119
20136.31 136
20137.65 126
20138.99 114
20140.33 112
20141.67 107
20143.02 104
