# Supplementary material for: MALDI-TOF MS typing enables the classification of brewing yeasts of the genus Saccharomyces to major beer styles
Source: PLoS One. 2017 Aug 9;12(8):e0181694. doi: 10.1371/journal.pone.0181694 (PMC5549903; doi:10.1371/journal.pone.0181694)
Supplement: S4 File — The directory includes 90 raw files and was zipped to “.zip”; the folder has three strains with 30 spectra per strain; S1 Text explains the raw files with an example and Table 1 represents the yeast strains used within the experiment. (ZIP) [file pone.0181694.s007.zip › 10-12/30261-211-OG-Ale-Ale-YPG-18h-E-E_2015-07-07__0_A12_1.dat]

2000.10 5721
2000.52 5625
2000.94 5743
2001.36 5962
2001.78 5945
2002.21 5584
2002.63 5171
2003.05 5537
2003.47 5468
2003.89 5337
2004.32 5491
2004.74 5313
2005.16 5318
2005.58 5407
2006.00 5553
2006.43 5489
2006.85 5754
2007.27 5540
2007.69 5664
2008.12 5735
2008.54 5795
2008.96 6054
2009.38 6045
2009.81 6312
2010.23 6115
2010.65 6031
2011.08 5906
2011.50 5948
2011.92 5685
2012.34 5462
2012.77 5607
2013.19 5375
2013.61 5069
2014.04 5098
2014.46 5309
2014.88 5020
2015.31 5099
2015.73 5182
2016.15 5169
2016.58 5100
2017.00 5123
2017.42 5640
2017.85 5897
2018.27 5909
2018.69 5792
2019.12 5843
2019.54 6207
2019.96 6297
2020.39 5986
2020.81 5834
2021.23 6174
2021.66 6250
2022.08 5991
2022.51 5931
2022.93 5900
2023.35 5484
2023.78 5646
2024.20 5721
2024.63 5602
2025.05 5506
2025.48 5442
2025.90 5445
2026.32 5495
2026.75 5898
2027.17 5704
2027.60 5855
2028.02 5447
2028.45 5481
2028.87 5312
2029.30 5199
2029.72 5267
2030.15 5365
2030.57 5195
2031.00 5107
2031.42 4903
2031.85 5027
2032.27 5542
2032.70 5910
2033.12 5867
2033.55 5549
2033.97 5585
2034.40 5310
2034.82 5487
2035.25 5648
2035.67 5473
2036.10 5616
2036.52 5617
2036.95 5824
2037.37 6167
2037.80 5833
2038.22 5724
2038.65 5757
2039.08 5715
2039.50 5711
2039.93 5934
2040.35 5840
2040.78 5652
2041.21 5600
2041.63 5842
2042.06 5582
2042.48 5404
2042.91 5639
2043.34 5315
2043.76 5269
2044.19 5643
2044.61 5518
2045.04 5027
2045.47 5120
2045.89 5398
2046.32 5689
2046.75 5502
2047.17 5449
2047.60 5564
2048.03 5510
2048.45 5218
2048.88 5410
2049.31 5298
2049.73 5502
2050.16 5784
2050.59 5439
2051.01 5527
2051.44 5401
2051.87 5108
2052.29 5241
2052.72 5162
2053.15 5105
2053.58 5042
2054.00 4975
2054.43 5045
2054.86 5105
2055.29 5007
2055.71 5006
2056.14 5305
2056.57 5285
2057.00 5194
2057.42 5088
2057.85 5122
2058.28 5281
2058.71 5254
2059.13 5562
2059.56 5446
2059.99 5252
2060.42 5220
2060.85 5268
2061.27 5300
2061.70 5446
2062.13 5345
2062.56 5359
2062.99 5634
2063.41 5621
2063.84 5586
2064.27 5844
2064.70 5686
2065.13 6143
2065.56 6273
2065.98 5962
2066.41 5988
2066.84 6229
2067.27 6063
2067.70 5665
2068.13 5893
2068.56 5676
2068.99 5886
2069.41 5547
2069.84 5289
2070.27 5043
2070.70 5206
2071.13 5678
2071.56 5441
2071.99 5428
2072.42 5496
2072.85 5403
2073.28 5379
2073.71 5304
2074.13 5582
2074.56 5330
2074.99 5315
2075.42 5507
2075.85 5901
2076.28 5789
2076.71 5677
2077.14 5666
2077.57 5666
2078.00 5832
2078.43 5864
2078.86 5768
2079.29 5678
2079.72 5930
2080.15 5843
2080.58 5669
2081.01 5988
2081.44 5763
2081.87 5727
2082.30 5862
2082.73 5887
2083.16 5470
2083.59 5685
2084.02 5426
2084.45 5492
2084.88 5243
2085.31 5733
2085.74 5736
2086.17 5564
2086.61 5550
2087.04 5424
2087.47 5861
2087.90 5596
2088.33 5385
2088.76 5539
2089.19 5520
2089.62 5414
2090.05 5601
2090.48 5173
2090.91 5350
2091.35 5524
2091.78 5740
2092.21 5603
2092.64 5845
2093.07 5767
2093.50 5658
2093.93 5668
2094.36 5851
2094.80 5726
2095.23 5613
2095.66 5871
2096.09 5459
2096.52 5172
2096.95 5360
2097.39 5591
2097.82 5364
2098.25 5503
2098.68 5387
2099.11 5013
2099.55 4996
2099.98 5149
2100.41 4939
2100.84 5068
2101.27 5203
2101.71 5206
2102.14 5101
2102.57 5221
2103.00 5306
2103.43 5215
2103.87 5534
2104.30 5640
2104.73 5357
2105.16 5534
2105.60 5583
2106.03 5379
2106.46 5516
2106.90 5607
2107.33 5209
2107.76 5484
2108.19 5557
2108.63 5850
2109.06 5743
2109.49 5567
2109.93 5691
2110.36 5336
2110.79 5104
2111.23 5445
2111.66 5621
2112.09 5261
2112.52 5659
2112.96 5377
2113.39 5446
2113.83 5288
2114.26 5202
2114.69 5498
2115.13 5225
2115.56 5249
2115.99 5239
2116.43 5032
2116.86 4962
2117.29 4889
2117.73 5092
2118.16 4622
2118.60 4830
2119.03 4702
2119.46 5023
2119.90 5163
2120.33 5005
2120.77 4853
2121.20 5327
2121.63 5516
2122.07 5467
2122.50 5299
2122.94 5108
2123.37 5245
2123.81 5409
2124.24 5178
2124.68 5425
2125.11 5318
2125.54 5428
2125.98 5588
2126.41 5344
2126.85 5162
2127.28 5060
2127.72 5248
2128.15 4952
2128.59 4925
2129.02 5180
2129.46 5227
2129.89 5251
2130.33 5376
2130.76 5569
2131.20 5892
2131.63 5807
2132.07 5468
2132.51 5562
2132.94 5784
2133.38 5618
2133.81 5783
2134.25 5872
2134.68 6013
2135.12 6090
2135.55 5815
2135.99 5767
2136.43 5873
2136.86 6212
2137.30 5985
2137.73 6220
2138.17 6065
2138.60 5849
2139.04 5857
2139.48 5759
2139.91 5318
2140.35 5465
2140.79 5338
2141.22 5574
2141.66 5357
2142.09 4939
2142.53 5229
2142.97 5023
2143.40 5319
2143.84 5016
2144.28 5385
2144.71 5103
2145.15 4827
2145.59 4960
2146.02 5199
2146.46 5264
2146.90 5541
2147.33 5842
2147.77 5662
2148.21 5727
2148.64 6032
2149.08 6181
2149.52 6398
2149.96 6600
2150.39 7012
2150.83 7355
2151.27 6910
2151.70 6865
2152.14 6925
2152.58 6878
2153.02 6570
2153.45 6677
2153.89 6296
2154.33 5938
2154.77 6011
2155.20 6087
2155.64 5860
2156.08 5787
2156.52 5722
2156.96 5408
2157.39 5275
2157.83 5358
2158.27 5509
2158.71 5546
2159.15 5530
2159.58 5653
2160.02 5297
2160.46 5270
2160.90 5735
2161.34 5463
2161.78 5515
2162.21 5490
2162.65 5594
2163.09 5322
2163.53 5388
2163.97 5430
2164.41 5447
2164.84 5566
2165.28 5551
2165.72 5488
2166.16 5501
2166.60 5469
2167.04 5458
2167.48 5313
2167.92 5522
2168.36 5628
2168.79 5710
2169.23 5646
2169.67 5564
2170.11 5704
2170.55 5961
2170.99 5811
2171.43 6130
2171.87 6101
2172.31 6327
2172.75 6055
2173.19 6146
2173.63 6437
2174.07 6490
2174.51 6539
2174.95 6762
2175.39 6595
2175.83 7121
2176.27 7109
2176.70 6842
2177.14 6842
2177.58 7230
2178.02 7025
2178.46 7094
2178.90 6631
2179.34 6614
2179.79 6361
2180.23 6008
2180.67 6148
2181.11 5764
2181.55 5687
2181.99 5759
2182.43 5426
2182.87 5470
2183.31 5652
2183.75 5459
2184.19 5247
2184.63 5401
2185.07 5264
2185.51 5380
2185.95 5671
2186.39 5142
2186.83 5234
2187.27 5455
2187.72 5617
2188.16 5854
2188.60 5774
2189.04 5967
2189.48 6125
2189.92 6214
2190.36 6288
2190.80 6053
2191.24 6031
2191.69 6115
2192.13 6300
2192.57 6137
2193.01 6125
2193.45 6164
2193.89 6107
2194.34 6117
2194.78 5953
2195.22 6148
2195.66 6455
2196.10 6499
2196.54 6617
2196.99 6380
2197.43 6543
2197.87 6277
2198.31 5996
2198.75 5741
2199.20 5823
2199.64 5642
2200.08 5454
2200.52 5618
2200.96 5411
2201.41 5687
2201.85 5665
2202.29 5582
2202.73 5812
2203.18 5838
2203.62 5650
2204.06 5618
2204.50 5976
2204.95 5708
2205.39 5790
2205.83 6006
2206.28 6332
2206.72 6322
2207.16 6147
2207.60 6148
2208.05 5979
2208.49 6049
2208.93 5865
2209.38 6107
2209.82 6321
2210.26 6492
2210.71 6275
2211.15 6265
2211.59 6281
2212.04 6082
2212.48 6153
2212.92 6247
2213.37 6075
2213.81 6274
2214.25 5972
2214.70 5694
2215.14 5620
2215.59 5819
2216.03 5854
2216.47 5653
2216.92 5549
2217.36 5534
2217.80 5348
2218.25 5256
2218.69 5178
2219.14 5275
2219.58 5382
2220.03 5396
2220.47 5631
2220.91 5719
2221.36 5704
2221.80 5623
2222.25 5936
2222.69 5921
2223.14 6430
2223.58 6230
2224.03 6386
2224.47 6455
2224.91 6671
2225.36 6745
2225.80 7143
2226.25 7236
2226.69 7358
2227.14 7427
2227.58 7192
2228.03 7324
2228.47 6879
2228.92 6931
2229.36 6633
2229.81 6935
2230.25 6675
2230.70 6694
2231.15 6406
2231.59 6777
2232.04 7177
2232.48 7000
2232.93 6753
2233.37 6530
2233.82 6694
2234.26 6810
2234.71 6577
2235.15 6906
2235.60 6243
2236.05 6163
2236.49 6419
2236.94 6125
2237.38 5942
2237.83 6008
2238.28 6213
2238.72 5922
2239.17 6038
2239.61 6157
2240.06 5979
2240.51 5833
2240.95 5676
2241.40 5444
2241.85 5581
2242.29 5259
2242.74 5081
2243.19 5265
2243.63 5212
2244.08 5209
2244.53 5254
2244.97 5151
2245.42 5200
2245.87 5233
2246.31 5169
2246.76 5245
2247.21 5525
2247.65 5525
2248.10 5573
2248.55 5271
2248.99 5040
2249.44 5353
2249.89 5480
2250.34 5545
2250.78 5526
2251.23 5375
2251.68 5465
2252.13 5439
2252.57 5532
2253.02 5445
2253.47 5498
2253.92 5363
2254.36 5318
2254.81 5386
2255.26 5329
2255.71 5164
2256.15 5386
2256.60 5338
2257.05 5076
2257.50 5119
2257.95 4977
2258.39 4930
2258.84 5367
2259.29 5252
2259.74 5374
2260.19 5069
2260.63 5120
2261.08 5298
2261.53 5546
2261.98 5582
2262.43 5888
2262.88 6258
2263.32 6048
2263.77 5998
2264.22 6076
2264.67 6061
2265.12 5509
2265.57 5967
2266.02 5797
2266.47 5839
2266.91 5988
2267.36 6161
2267.81 5920
2268.26 5793
2268.71 6197
2269.16 6663
2269.61 6486
2270.06 6735
2270.51 7219
2270.96 6957
2271.41 6950
2271.86 7389
2272.30 7290
2272.75 7093
2273.20 7082
2273.65 7000
2274.10 6480
2274.55 6484
2275.00 6394
2275.45 5919
2275.90 5857
2276.35 6035
2276.80 5870
2277.25 5610
2277.70 5503
2278.15 5375
2278.60 5463
2279.05 5437
2279.50 5527
2279.95 5557
2280.40 5488
2280.85 5457
2281.30 5712
2281.75 5736
2282.20 5547
2282.65 5522
2283.10 5633
2283.55 5420
2284.00 5620
2284.46 5389
2284.91 5470
2285.36 5493
2285.81 5461
2286.26 5516
2286.71 6176
2287.16 5886
2287.61 6173
2288.06 6307
2288.51 6588
2288.96 6965
2289.42 7014
2289.87 7772
2290.32 8974
2290.77 9164
2291.22 9488
2291.67 9676
2292.12 9930
2292.57 10206
2293.03 10056
2293.48 9692
2293.93 9223
2294.38 8778
2294.83 8253
2295.28 8031
2295.74 7480
2296.19 7169
2296.64 6841
2297.09 6513
2297.54 6344
2297.99 6407
2298.45 6174
2298.90 5853
2299.35 5910
2299.80 5782
2300.25 5580
2300.71 5722
2301.16 5617
2301.61 5523
2302.06 5699
2302.52 5470
2302.97 5175
2303.42 5397
2303.87 5400
2304.33 5316
2304.78 5549
2305.23 5602
2305.68 5764
2306.14 5700
2306.59 5611
2307.04 6003
2307.50 6314
2307.95 6330
2308.40 6711
2308.85 6777
2309.31 6783
2309.76 7201
2310.21 7220
2310.67 7416
2311.12 7665
2311.57 7334
2312.03 7422
2312.48 7584
2312.93 6945
2313.39 6957
2313.84 6993
2314.29 6544
2314.75 6085
2315.20 5869
2315.66 5635
2316.11 5745
2316.56 5845
2317.02 5440
2317.47 6064
2317.92 5888
2318.38 5474
2318.83 5319
2319.29 5455
2319.74 5635
2320.19 5638
2320.65 6297
2321.10 6040
2321.56 5874
2322.01 5967
2322.47 6198
2322.92 6049
2323.37 6146
2323.83 5636
2324.28 6192
2324.74 5996
2325.19 5496
2325.65 6083
2326.10 6091
2326.56 6004
2327.01 6345
2327.47 6488
2327.92 6274
2328.38 6188
2328.83 6263
2329.29 6359
2329.74 6611
2330.20 6664
2330.65 6663
2331.11 6569
2331.56 6313
2332.02 6379
2332.47 6173
2332.93 6030
2333.38 6361
2333.84 6017
2334.29 5510
2334.75 5709
2335.21 5890
2335.66 5758
2336.12 5609
2336.57 5909
2337.03 5719
2337.48 5739
2337.94 5725
2338.40 6204
2338.85 6062
2339.31 5953
2339.76 6207
2340.22 5939
2340.68 5813
2341.13 6146
2341.59 6095
2342.04 6365
2342.50 6114
2342.96 6289
2343.41 6308
2343.87 6027
2344.33 5821
2344.78 5879
2345.24 5943
2345.70 6231
2346.15 6283
2346.61 6234
2347.07 6379
2347.52 6767
2347.98 6723
2348.44 6749
2348.89 6570
2349.35 6853
2349.81 6061
2350.26 5966
2350.72 6074
2351.18 5929
2351.64 5932
2352.09 6122
2352.55 5794
2353.01 5993
2353.47 5997
2353.92 5986
2354.38 5951
2354.84 5811
2355.30 5726
2355.75 5671
2356.21 5941
2356.67 5665
2357.13 5527
2357.58 5756
2358.04 5799
2358.50 5509
2358.96 5904
2359.42 5573
2359.87 5550
2360.33 5731
2360.79 5921
2361.25 6094
2361.71 6167
2362.16 6084
2362.62 6090
2363.08 5983
2363.54 5825
2364.00 6110
2364.46 6112
2364.91 6132
2365.37 5906
2365.83 6251
2366.29 6255
2366.75 5956
2367.21 5933
2367.67 6057
2368.13 6245
2368.58 6355
2369.04 6282
2369.50 6029
2369.96 6180
2370.42 5992
2370.88 5977
2371.34 6224
2371.80 5966
2372.26 5938
2372.72 5922
2373.17 5904
2373.63 6032
2374.09 6015
2374.55 6308
2375.01 6108
2375.47 6497
2375.93 6587
2376.39 6524
2376.85 6603
2377.31 6524
2377.77 6392
2378.23 6705
2378.69 6127
2379.15 6355
2379.61 6267
2380.07 6254
2380.53 6353
2380.99 6384
2381.45 6246
2381.91 6211
2382.37 6033
2382.83 5906
2383.29 5861
2383.75 5986
2384.21 5690
2384.67 5879
2385.13 5918
2385.59 5763
2386.05 5717
2386.51 5574
2386.97 5243
2387.43 5551
2387.90 5579
2388.36 5940
2388.82 6018
2389.28 6160
2389.74 6436
2390.20 6207
2390.66 5753
2391.12 5672
2391.58 6017
2392.04 5831
2392.51 5508
2392.97 6052
2393.43 6002
2393.89 6003
2394.35 5711
2394.81 5684
2395.27 5457
2395.73 5473
2396.20 5443
2396.66 5259
2397.12 5386
2397.58 5627
2398.04 5473
2398.50 5613
2398.97 5834
2399.43 5936
2399.89 5718
2400.35 5802
2400.81 5797
2401.28 5739
2401.74 5563
2402.20 5848
2402.66 5787
2403.12 5611
2403.59 5540
2404.05 5668
2404.51 5815
2404.97 5551
2405.44 5511
2405.90 5781
2406.36 5944
2406.82 5945
2407.29 5783
2407.75 5632
2408.21 6187
2408.67 6086
2409.14 5697
2409.60 5400
2410.06 5317
2410.52 5432
2410.99 5516
2411.45 5405
2411.91 5142
2412.38 5292
2412.84 5225
2413.30 5554
2413.77 5435
2414.23 5626
2414.69 5547
2415.16 5814
2415.62 5678
2416.08 5906
2416.55 6029
2417.01 6130
2417.47 6310
2417.94 6633
2418.40 6791
2418.86 6649
2419.33 6901
2419.79 6930
2420.26 6905
2420.72 7044
2421.18 7291
2421.65 6938
2422.11 6679
2422.58 6516
2423.04 6548
2423.50 6365
2423.97 6221
2424.43 6266
2424.90 6143
2425.36 5981
2425.83 6076
2426.29 6245
2426.75 6106
2427.22 6022
2427.68 6176
2428.15 6051
2428.61 6074
2429.08 5707
2429.54 6067
2430.01 5918
2430.47 5785
2430.94 5643
2431.40 5824
2431.87 5715
2432.33 5728
2432.80 5677
2433.26 5809
2433.73 5975
2434.19 5742
2434.66 5730
2435.12 5949
2435.59 5754
2436.05 5925
2436.52 6076
2436.98 6176
2437.45 6142
2437.91 6077
2438.38 5981
2438.85 5937
2439.31 6340
2439.78 6712
2440.24 6746
2440.71 6981
2441.17 6914
2441.64 6688
2442.11 6850
2442.57 6947
2443.04 6615
2443.50 6699
2443.97 6520
2444.44 6301
2444.90 6303
2445.37 6160
2445.83 6073
2446.30 5844
2446.77 5731
2447.23 5827
2447.70 5498
2448.17 5224
2448.63 5338
2449.10 5136
2449.57 5179
2450.03 5456
2450.50 5500
2450.97 5704
2451.43 5545
2451.90 5688
2452.37 5787
2452.83 5580
2453.30 5486
2453.77 5517
2454.24 5500
2454.70 5610
2455.17 5688
2455.64 5897
2456.10 5487
2456.57 5643
2457.04 5701
2457.51 5765
2457.97 5447
2458.44 5454
2458.91 5365
2459.38 5700
2459.84 5742
2460.31 5610
2460.78 5682
2461.25 5272
2461.71 5467
2462.18 5544
2462.65 5525
2463.12 5445
2463.59 5246
2464.05 5280
2464.52 5317
2464.99 5507
2465.46 5761
2465.93 6008
2466.39 5836
2466.86 5528
2467.33 5918
2467.80 6142
2468.27 5855
2468.74 5718
2469.20 5937
2469.67 5855
2470.14 5497
2470.61 5644
2471.08 5272
2471.55 5332
2472.02 5138
2472.49 5214
2472.95 5243
2473.42 4963
2473.89 5007
2474.36 5171
2474.83 5294
2475.30 4891
2475.77 5278
2476.24 5371
2476.71 5167
2477.18 5309
2477.65 5232
2478.11 5054
2478.58 5016
2479.05 5109
2479.52 5389
2479.99 5153
2480.46 5424
2480.93 5380
2481.40 5321
2481.87 5200
2482.34 5207
2482.81 5086
2483.28 5158
2483.75 5163
2484.22 5394
2484.69 5597
2485.16 5721
2485.63 5418
2486.10 5378
2486.57 5727
2487.04 6318
2487.51 6343
2487.98 6253
2488.45 6370
2488.92 6535
2489.39 6791
2489.86 6682
2490.33 6727
2490.80 6397
2491.27 6301
2491.74 6295
2492.22 6299
2492.69 6121
2493.16 6309
2493.63 6150
2494.10 6492
2494.57 6532
2495.04 6284
2495.51 6450
2495.98 6390
2496.45 6262
2496.92 6191
2497.40 5959
2497.87 6220
2498.34 6201
2498.81 5997
2499.28 5650
2499.75 5511
2500.22 5522
2500.70 5394
2501.17 5335
2501.64 5134
2502.11 5126
2502.58 5035
2503.05 5253
2503.53 5532
2504.00 5273
2504.47 5415
2504.94 5447
2505.41 5440
2505.88 5403
2506.36 5528
2506.83 5622
2507.30 5589
2507.77 5878
2508.25 6033
2508.72 6130
2509.19 6491
2509.66 6784
2510.13 6886
2510.61 6833
2511.08 6909
2511.55 7043
2512.02 7309
2512.50 7793
2512.97 7800
2513.44 7967
2513.91 7887
2514.39 7691
2514.86 7375
2515.33 7612
2515.81 7215
2516.28 6800
2516.75 6814
2517.23 6449
2517.70 6173
2518.17 5988
2518.64 6499
2519.12 6506
2519.59 6491
2520.06 6126
2520.54 5758
2521.01 5871
2521.48 6188
2521.96 6035
2522.43 5773
2522.91 5731
2523.38 5837
2523.85 6045
2524.33 5954
2524.80 5934
2525.27 5890
2525.75 5918
2526.22 5714
2526.70 5548
2527.17 5921
2527.64 6025
2528.12 5804
2528.59 5638
2529.07 5713
2529.54 5808
2530.01 5530
2530.49 5771
2530.96 5822
2531.44 5865
2531.91 5879
2532.39 5913
2532.86 6183
2533.33 6143
2533.81 6181
2534.28 5859
2534.76 5938
2535.23 5896
2535.71 5851
2536.18 5791
2536.66 6086
2537.13 5864
2537.61 5662
2538.08 5798
2538.56 5504
2539.03 5763
2539.51 5679
2539.98 5887
2540.46 5936
2540.93 5715
2541.41 5731
2541.88 6104
2542.36 6090
2542.84 6135
2543.31 5963
2543.79 5746
2544.26 5832
2544.74 5816
2545.21 5999
2545.69 6182
2546.16 6331
2546.64 6447
2547.12 6420
2547.59 6742
2548.07 7183
2548.54 7007
2549.02 6784
2549.50 7088
2549.97 7244
2550.45 6812
2550.92 6761
2551.40 6914
2551.88 7224
2552.35 6789
2552.83 6865
2553.31 6818
2553.78 6762
2554.26 7023
2554.74 7144
2555.21 7366
2555.69 7415
2556.17 7245
2556.64 6897
2557.12 6427
2557.60 6737
2558.07 6908
2558.55 6648
2559.03 6582
2559.50 6377
2559.98 6135
2560.46 6463
2560.93 6176
2561.41 5853
2561.89 6194
2562.37 6402
2562.84 6109
2563.32 6305
2563.80 6412
2564.28 6768
2564.75 6329
2565.23 6182
2565.71 6112
2566.19 5995
2566.66 5809
2567.14 5683
2567.62 5911
2568.10 5512
2568.57 5376
2569.05 5668
2569.53 5603
2570.01 5711
2570.49 5724
2570.96 5443
2571.44 5358
2571.92 5579
2572.40 5530
2572.88 5508
2573.36 5263
2573.83 5227
2574.31 5423
2574.79 5383
2575.27 5284
2575.75 5438
2576.23 5541
2576.70 5461
2577.18 5048
2577.66 4940
2578.14 4952
2578.62 4928
2579.10 5381
2579.58 5172
2580.06 5339
2580.54 5373
2581.01 5246
2581.49 5254
2581.97 5045
2582.45 5301
2582.93 5036
2583.41 5401
2583.89 5355
2584.37 5518
2584.85 5627
2585.33 5229
2585.81 5239
2586.29 5582
2586.77 5568
2587.25 5493
2587.72 5434
2588.20 5504
2588.68 5775
2589.16 5720
2589.64 5872
2590.12 5800
2590.60 5855
2591.08 5672
2591.56 5812
2592.04 5756
2592.52 5888
2593.00 5716
2593.48 5923
2593.96 5870
2594.44 5738
2594.92 5632
2595.40 5716
2595.89 5863
2596.37 5417
2596.85 5248
2597.33 5428
2597.81 5702
2598.29 5635
2598.77 5322
2599.25 5552
2599.73 5262
2600.21 5583
2600.69 5704
2601.17 5787
2601.65 5601
2602.13 5417
2602.62 5510
2603.10 5663
2603.58 5853
2604.06 5555
2604.54 5672
2605.02 5945
2605.50 5529
2605.98 5545
2606.46 5640
2606.95 5635
2607.43 5725
2607.91 5815
2608.39 5968
2608.87 5871
2609.35 5630
2609.84 5805
2610.32 5293
2610.80 5497
2611.28 5568
2611.76 5805
2612.24 5522
2612.73 5344
2613.21 5280
2613.69 5126
2614.17 5323
2614.65 5132
2615.14 5580
2615.62 5321
2616.10 5054
2616.58 5540
2617.07 5493
2617.55 5658
2618.03 5567
2618.51 5452
2619.00 5367
2619.48 5691
2619.96 5848
2620.44 5296
2620.93 5457
2621.41 5700
2621.89 5814
2622.37 5466
2622.86 5411
2623.34 5516
2623.82 5548
2624.31 5331
2624.79 5389
2625.27 5408
2625.76 5369
2626.24 5406
2626.72 5385
2627.20 5458
2627.69 5459
2628.17 5451
2628.66 5471
2629.14 5680
2629.62 5666
2630.11 5873
2630.59 6082
2631.07 5699
2631.56 6190
2632.04 5989
2632.52 6138
2633.01 6106
2633.49 6087
2633.98 6069
2634.46 5972
2634.94 5823
2635.43 5843
2635.91 5906
2636.40 5878
2636.88 5707
2637.36 5747
2637.85 5538
2638.33 5683
2638.82 5867
2639.30 5924
2639.79 6258
2640.27 6319
2640.75 6047
2641.24 5959
2641.72 6062
2642.21 6102
2642.69 6297
2643.18 6126
2643.66 6118
2644.15 6034
2644.63 5945
2645.12 5763
2645.60 5804
2646.09 5524
2646.57 5628
2647.06 5832
2647.54 5781
2648.03 5638
2648.51 5937
2649.00 5766
2649.48 5612
2649.97 5619
2650.45 5456
2650.94 5701
2651.43 5377
2651.91 5506
2652.40 5608
2652.88 5467
2653.37 5493
2653.85 5488
2654.34 5505
2654.82 5372
2655.31 5351
2655.80 5456
2656.28 5197
2656.77 5363
2657.25 5224
2657.74 5077
2658.23 5117
2658.71 5407
2659.20 5409
2659.69 5291
2660.17 5258
2660.66 5372
2661.14 5085
2661.63 5350
2662.12 5444
2662.60 5482
2663.09 5151
2663.58 5305
2664.06 5549
2664.55 5483
2665.04 5234
2665.52 5367
2666.01 5471
2666.50 5169
2666.98 5420
2667.47 5247
2667.96 5235
2668.45 5201
2668.93 5379
2669.42 5459
2669.91 5611
2670.39 5498
2670.88 5500
2671.37 5481
2671.86 5460
2672.34 5533
2672.83 5799
2673.32 6043
2673.81 6480
2674.29 6867
2674.78 7013
2675.27 7440
2675.76 7327
2676.24 7313
2676.73 7504
2677.22 7476
2677.71 7531
2678.20 7077
2678.68 6685
2679.17 6532
2679.66 6224
2680.15 6461
2680.64 6564
2681.12 6239
2681.61 6021
2682.10 5729
2682.59 6148
2683.08 6489
2683.57 6197
2684.05 5995
2684.54 5830
2685.03 5969
2685.52 6244
2686.01 6254
2686.50 5937
2686.99 5757
2687.47 5907
2687.96 6118
2688.45 5814
2688.94 5470
2689.43 5687
2689.92 6036
2690.41 5717
2690.90 5696
2691.39 5832
2691.88 5723
2692.37 5716
2692.85 5823
2693.34 5629
2693.83 5632
2694.32 5752
2694.81 5492
2695.30 5932
2695.79 5897
2696.28 5842
2696.77 5831
2697.26 5525
2697.75 5879
2698.24 6003
2698.73 6112
2699.22 6344
2699.71 6150
2700.20 6072
2700.69 6133
2701.18 6287
2701.67 6055
2702.16 6040
2702.65 6444
2703.14 6065
2703.63 6292
2704.12 6153
2704.61 6252
2705.10 5984
2705.59 5707
2706.08 5829
2706.57 5824
2707.06 5693
2707.55 5731
2708.04 5750
2708.53 5531
2709.03 5321
2709.52 5302
2710.01 5495
2710.50 5513
2710.99 5451
2711.48 5168
2711.97 5221
2712.46 5721
2712.95 5644
2713.44 5632
2713.94 5512
2714.43 5651
2714.92 5683
2715.41 5488
2715.90 5656
2716.39 5672
2716.88 5483
2717.38 5244
2717.87 5411
2718.36 5550
2718.85 5151
2719.34 5625
2719.83 5680
2720.32 5422
2720.82 5573
2721.31 5574
2721.80 5612
2722.29 5815
2722.78 5769
2723.28 5993
2723.77 6067
2724.26 6082
2724.75 5911
2725.25 6187
2725.74 5727
2726.23 5899
2726.72 5807
2727.21 5427
2727.71 5584
2728.20 5532
2728.69 5509
2729.18 5326
2729.68 5492
2730.17 5532
2730.66 5451
2731.16 5808
2731.65 5444
2732.14 5475
2732.63 5804
2733.13 6114
2733.62 5880
2734.11 5869
2734.61 6196
2735.10 6117
2735.59 6318
2736.08 5959
2736.58 6067
2737.07 6051
2737.56 6105
2738.06 5935
2738.55 5731
2739.05 5959
2739.54 6143
2740.03 5757
2740.53 5409
2741.02 5567
2741.51 5642
2742.01 5796
2742.50 5244
2742.99 5385
2743.49 5264
2743.98 5043
2744.48 5226
2744.97 5135
2745.46 5045
2745.96 5143
2746.45 5097
2746.95 5003
2747.44 5077
2747.93 5175
2748.43 5085
2748.92 4928
2749.42 5249
2749.91 5257
2750.41 5353
2750.90 5426
2751.40 5416
2751.89 5761
2752.39 5696
2752.88 5535
2753.37 5452
2753.87 5773
2754.36 5958
2754.86 5673
2755.35 5890
2755.85 5968
2756.34 5826
2756.84 5787
2757.33 5453
2757.83 5596
2758.32 6102
2758.82 5709
2759.32 5348
2759.81 5513
2760.31 5576
2760.80 5415
2761.30 5500
2761.79 5455
2762.29 5462
2762.78 5448
2763.28 5551
2763.77 5693
2764.27 5438
2764.77 5151
2765.26 5177
2765.76 5390
2766.25 5361
2766.75 5413
2767.25 5209
2767.74 5318
2768.24 5271
2768.73 5482
2769.23 5327
2769.73 5344
2770.22 5111
2770.72 5350
2771.22 5486
2771.71 5559
2772.21 5598
2772.70 5756
2773.20 5743
2773.70 5924
2774.19 6263
2774.69 6318
2775.19 6609
2775.68 7137
2776.18 7542
2776.68 7617
2777.17 7484
2777.67 7674
2778.17 7591
2778.67 7508
2779.16 7512
2779.66 7288
2780.16 6855
2780.65 6455
2781.15 6166
2781.65 6230
2782.15 5926
2782.64 5587
2783.14 5630
2783.64 5598
2784.14 5517
2784.63 5582
2785.13 5577
2785.63 5607
2786.13 5434
2786.62 5661
2787.12 5897
2787.62 5184
2788.12 5338
2788.62 5413
2789.11 5298
2789.61 5126
2790.11 5221
2790.61 5207
2791.11 5270
2791.60 5310
2792.10 5257
2792.60 5133
2793.10 5233
2793.60 5436
2794.10 5484
2794.59 5629
2795.09 5902
2795.59 5609
2796.09 5855
2796.59 6090
2797.09 6234
2797.59 6338
2798.08 6529
2798.58 6571
2799.08 6199
2799.58 6140
2800.08 6159
2800.58 6320
2801.08 5875
2801.58 5864
2802.08 5721
2802.58 5668
2803.07 5577
2803.57 5924
2804.07 6225
2804.57 6123
2805.07 6340
2805.57 6357
2806.07 6170
2806.57 6366
2807.07 6552
2807.57 6912
2808.07 7156
2808.57 7604
2809.07 7667
2809.57 7678
2810.07 7260
2810.57 7394
2811.07 7280
2811.57 6885
2812.07 7058
2812.57 6727
2813.07 6253
2813.57 6044
2814.07 6131
2814.57 5985
2815.07 5698
2815.57 6246
2816.07 5910
2816.57 6080
2817.07 6048
2817.57 6137
2818.07 6474
2818.57 6368
2819.07 6741
2819.57 6636
2820.07 6694
2820.57 6643
2821.07 6684
2821.58 6557
2822.08 6544
2822.58 6257
2823.08 6351
2823.58 6014
2824.08 6019
2824.58 5799
2825.08 5514
2825.58 5621
2826.09 5551
2826.59 5194
2827.09 5617
2827.59 5700
2828.09 5570
2828.59 5428
2829.09 5056
2829.60 5211
2830.10 5018
2830.60 5098
2831.10 5433
2831.60 5474
2832.10 5232
2832.61 5375
2833.11 5517
2833.61 5166
2834.11 5259
2834.61 5129
2835.12 5369
2835.62 5643
2836.12 5742
2836.62 5668
2837.12 5601
2837.63 5855
2838.13 5853
2838.63 6005
2839.13 5833
2839.64 5861
2840.14 5763
2840.64 5752
2841.14 5793
2841.65 5824
2842.15 5601
2842.65 5925
2843.15 5689
2843.66 5673
2844.16 5631
2844.66 5949
2845.17 5691
2845.67 5967
2846.17 6019
2846.67 6162
2847.18 6125
2847.68 6247
2848.18 6562
2848.69 6478
2849.19 6414
2849.69 6519
2850.20 6598
2850.70 6671
2851.20 6389
2851.71 6231
2852.21 6019
2852.72 5759
2853.22 5847
2853.72 5839
2854.23 5495
2854.73 5941
2855.23 5462
2855.74 5204
2856.24 5346
2856.75 5411
2857.25 5056
2857.75 5433
2858.26 5330
2858.76 5264
2859.27 5166
2859.77 5242
2860.27 5385
2860.78 5361
2861.28 5320
2861.79 5467
2862.29 5402
2862.80 5497
2863.30 5467
2863.81 5415
2864.31 5555
2864.81 5309
2865.32 5310
2865.82 5386
2866.33 5419
2866.83 5074
2867.34 5206
2867.84 5319
2868.35 5343
2868.85 5344
2869.36 5265
2869.86 5148
2870.37 5573
2870.87 5420
2871.38 5747
2871.89 5569
2872.39 5502
2872.90 5672
2873.40 5533
2873.91 5719
2874.41 5785
2874.92 5824
2875.42 5739
2875.93 5645
2876.43 5716
2876.94 5921
2877.45 5884
2877.95 5791
2878.46 5730
2878.96 5724
2879.47 5983
2879.98 5958
2880.48 5795
2880.99 5780
2881.49 5989
2882.00 5852
2882.51 5895
2883.01 5770
2883.52 6127
2884.03 5822
2884.53 5769
2885.04 5590
2885.54 5661
2886.05 5506
2886.56 5864
2887.06 5824
2887.57 5811
2888.08 5955
2888.58 6109
2889.09 6152
2889.60 6117
2890.11 5900
2890.61 6023
2891.12 5827
2891.63 5553
2892.13 5630
2892.64 5431
2893.15 5404
2893.65 5642
2894.16 5631
2894.67 5891
2895.18 6035
2895.68 6044
2896.19 5888
2896.70 6230
2897.21 6646
2897.71 6743
2898.22 6473
2898.73 6507
2899.24 6443
2899.74 6693
2900.25 7036
2900.76 7147
2901.27 7166
2901.78 7586
2902.28 7753
2902.79 7460
2903.30 7910
2903.81 7657
2904.32 7792
2904.82 7767
2905.33 7680
2905.84 7668
2906.35 7402
2906.86 7028
2907.37 6871
2907.87 6819
2908.38 6922
2908.89 6653
2909.40 6622
2909.91 6301
2910.42 5958
2910.93 6073
2911.44 6045
2911.94 5686
2912.45 6035
2912.96 5895
2913.47 6041
2913.98 5913
2914.49 6018
2915.00 6074
2915.51 6115
2916.02 6280
2916.53 5963
2917.03 6143
2917.54 6030
2918.05 5817
2918.56 6070
2919.07 6064
2919.58 6125
2920.09 5828
2920.60 5740
2921.11 5866
2921.62 5994
2922.13 6049
2922.64 6267
2923.15 6149
2923.66 5920
2924.17 6385
2924.68 6203
2925.19 6277
2925.70 6514
2926.21 6538
2926.72 6715
2927.23 7052
2927.74 6842
2928.25 6938
2928.76 6676
2929.27 6369
2929.78 5965
2930.29 6223
2930.80 5687
2931.31 5356
2931.82 5618
2932.33 5237
2932.84 5107
2933.35 5450
2933.86 5535
2934.38 5844
2934.89 5919
2935.40 5511
2935.91 5658
2936.42 5627
2936.93 5647
2937.44 5604
2937.95 5860
2938.46 5543
2938.97 5866
2939.49 5740
2940.00 5955
2940.51 5793
2941.02 5639
2941.53 5842
2942.04 5913
2942.55 6060
2943.07 6136
2943.58 6157
2944.09 6360
2944.60 6285
2945.11 6691
2945.62 6925
2946.14 7004
2946.65 6822
2947.16 7035
2947.67 7223
2948.18 7176
2948.70 7055
2949.21 7233
2949.72 6709
2950.23 6441
2950.74 6440
2951.26 6246
2951.77 6073
2952.28 5749
2952.79 5987
2953.31 5543
2953.82 5502
2954.33 5338
2954.84 5292
2955.36 5710
2955.87 5448
2956.38 5261
2956.89 5179
2957.41 5081
2957.92 5593
2958.43 5675
2958.94 5355
2959.46 5501
2959.97 5476
2960.48 5639
2961.00 5724
2961.51 5508
2962.02 5531
2962.54 5723
2963.05 5593
2963.56 5710
2964.08 5756
2964.59 5625
2965.10 5902
2965.62 5867
2966.13 5578
2966.64 5242
2967.16 5320
2967.67 5458
2968.18 5396
2968.70 5159
2969.21 5353
2969.73 5172
2970.24 5143
2970.75 5188
2971.27 5089
2971.78 5208
2972.30 5298
2972.81 5243
2973.32 5259
2973.84 5373
2974.35 5318
2974.87 5193
2975.38 5472
2975.90 5538
2976.41 5424
2976.92 5115
2977.44 5588
2977.95 5236
2978.47 5219
2978.98 5378
2979.50 5301
2980.01 5637
2980.53 5504
2981.04 5368
2981.56 5198
2982.07 5349
2982.59 5503
2983.10 5338
2983.62 5409
2984.13 5638
2984.65 5874
2985.16 5696
2985.68 5785
2986.19 5480
2986.71 5554
2987.22 5676
2987.74 5460
2988.25 5779
2988.77 5676
2989.29 5660
2989.80 5636
2990.32 5999
2990.83 6006
2991.35 5988
2991.86 5785
2992.38 5894
2992.89 5955
2993.41 6075
2993.93 6257
2994.44 6235
2994.96 6318
2995.47 6584
2995.99 6700
2996.51 7109
2997.02 7002
2997.54 7209
2998.06 7647
2998.57 7418
2999.09 7303
2999.60 7502
3000.12 7586
3000.64 7148
3001.15 7066
3001.67 7116
3002.19 6985
3002.70 6723
3003.22 6686
3003.74 6735
3004.25 6524
3004.77 7032
3005.29 7135
3005.81 7211
3006.32 7032
3006.84 6755
3007.36 6565
3007.87 6466
3008.39 6401
3008.91 6211
3009.43 6140
3009.94 6055
3010.46 6131
3010.98 6147
3011.49 5879
3012.01 5982
3012.53 6159
3013.05 5830
3013.57 6063
3014.08 6057
3014.60 5786
3015.12 6069
3015.64 5970
3016.15 6249
3016.67 6215
3017.19 6468
3017.71 6604
3018.23 6786
3018.74 7024
3019.26 6841
3019.78 7029
3020.30 6916
3020.82 6931
3021.33 6536
3021.85 6604
3022.37 6742
3022.89 6508
3023.41 6178
3023.93 6190
3024.45 6248
3024.96 5929
3025.48 5825
3026.00 6052
3026.52 6132
3027.04 5964
3027.56 6152
3028.08 5926
3028.60 5926
3029.11 6109
3029.63 6415
3030.15 6231
3030.67 6329
3031.19 6091
3031.71 6013
3032.23 5981
3032.75 6321
3033.27 6313
3033.79 6085
3034.31 6432
3034.83 6350
3035.35 6384
3035.86 6980
3036.38 6997
3036.90 6728
3037.42 6421
3037.94 6348
3038.46 6110
3038.98 6291
3039.50 6171
3040.02 6339
3040.54 6133
3041.06 5976
3041.58 6143
3042.10 5725
3042.62 5714
3043.14 5488
3043.66 5648
3044.18 5696
3044.70 5847
3045.22 5713
3045.74 5928
3046.27 5644
3046.79 5794
3047.31 6057
3047.83 5815
3048.35 5593
3048.87 5763
3049.39 5713
3049.91 5701
3050.43 5395
3050.95 5596
3051.47 5779
3051.99 5473
3052.51 5632
3053.03 5792
3053.56 5922
3054.08 5500
3054.60 5645
3055.12 5653
3055.64 5770
3056.16 5959
3056.68 5704
3057.20 5700
3057.73 5827
3058.25 5837
3058.77 5948
3059.29 5671
3059.81 5558
3060.33 5486
3060.86 5724
3061.38 5736
3061.90 5661
3062.42 5450
3062.94 5453
3063.46 5892
3063.99 5769
3064.51 5642
3065.03 5589
3065.55 5669
3066.07 5860
3066.60 5725
3067.12 5748
3067.64 5702
3068.16 5892
3068.69 5787
3069.21 5871
3069.73 5886
3070.25 5898
3070.78 5710
3071.30 5562
3071.82 5830
3072.34 6020
3072.87 6046
3073.39 6018
3073.91 6087
3074.43 5991
3074.96 5915
3075.48 6197
3076.00 6123
3076.53 6242
3077.05 6386
3077.57 6300
3078.10 6389
3078.62 6778
3079.14 7297
3079.66 7546
3080.19 7604
3080.71 7901
3081.23 8070
3081.76 7643
3082.28 7629
3082.81 7824
3083.33 7605
3083.85 7720
3084.38 7597
3084.90 7433
3085.42 7371
3085.95 7203
3086.47 7254
3087.00 6977
3087.52 7065
3088.04 6868
3088.57 6885
3089.09 6763
3089.62 6528
3090.14 6480
3090.66 6715
3091.19 6612
3091.71 6618
3092.24 6318
3092.76 6154
3093.29 6174
3093.81 6420
3094.33 6131
3094.86 6135
3095.38 5973
3095.91 6474
3096.43 6219
3096.96 6445
3097.48 6564
3098.01 6913
3098.53 6965
3099.06 6771
3099.58 6842
3100.11 6971
3100.63 7508
3101.16 8262
3101.68 9002
3102.21 9762
3102.73 10729
3103.26 11369
3103.78 11582
3104.31 12001
3104.83 12309
3105.36 12812
3105.89 12670
3106.41 11705
3106.94 10140
3107.46 9614
3107.99 9093
3108.51 8140
3109.04 7307
3109.57 7115
3110.09 7650
3110.62 7638
3111.14 7098
3111.67 6928
3112.19 6996
3112.72 7167
3113.25 7212
3113.77 7074
3114.30 7090
3114.83 6705
3115.35 6354
3115.88 6272
3116.40 6286
3116.93 6113
3117.46 6123
3117.98 6110
3118.51 6008
3119.04 5945
3119.56 5660
3120.09 5888
3120.62 5881
3121.14 5572
3121.67 5866
3122.20 6008
3122.72 5995
3123.25 6361
3123.78 6385
3124.31 6480
3124.83 6080
3125.36 5938
3125.89 6295
3126.41 5929
3126.94 5926
3127.47 6416
3128.00 5999
3128.52 5814
3129.05 5823
3129.58 5894
3130.11 6143
3130.63 5652
3131.16 5927
3131.69 6226
3132.22 5715
3132.74 5986
3133.27 5901
3133.80 5718
3134.33 5406
3134.86 5267
3135.38 5597
3135.91 5659
3136.44 5731
3136.97 5819
3137.50 5935
3138.03 5664
3138.55 5882
3139.08 5811
3139.61 5988
3140.14 6088
3140.67 6030
3141.20 6244
3141.72 6080
3142.25 5976
3142.78 5499
3143.31 5556
3143.84 5452
3144.37 5632
3144.90 6117
3145.42 5978
3145.95 6112
3146.48 6596
3147.01 6918
3147.54 6873
3148.07 7239
3148.60 6873
3149.13 7108
3149.66 6968
3150.19 7352
3150.72 7257
3151.24 7072
3151.77 7221
3152.30 6856
3152.83 6552
3153.36 6501
3153.89 6144
3154.42 5941
3154.95 5966
3155.48 6051
3156.01 6019
3156.54 6004
3157.07 6199
3157.60 6423
3158.13 6348
3158.66 6318
3159.19 6303
3159.72 6334
3160.25 6207
3160.78 6054
3161.31 6349
3161.84 6875
3162.37 6925
3162.90 6678
3163.43 6408
3163.96 6256
3164.49 6323
3165.02 6355
3165.55 6310
3166.08 6083
3166.61 5946
3167.15 5908
3167.68 5861
3168.21 5645
3168.74 5761
3169.27 5774
3169.80 5674
3170.33 6006
3170.86 5679
3171.39 5650
3171.92 5535
3172.45 5495
3172.99 5617
3173.52 5774
3174.05 5831
3174.58 6270
3175.11 6125
3175.64 6120
3176.17 6333
3176.70 6482
3177.24 6023
3177.77 6404
3178.30 6446
3178.83 6441
3179.36 6016
3179.89 6105
3180.43 5932
3180.96 5560
3181.49 5875
3182.02 5870
3182.55 6062
3183.09 6099
3183.62 5916
3184.15 5735
3184.68 5645
3185.21 5712
3185.75 5500
3186.28 5421
3186.81 5699
3187.34 5575
3187.88 5679
3188.41 5283
3188.94 5860
3189.47 5946
3190.01 5584
3190.54 5786
3191.07 5776
3191.60 5316
3192.14 5380
3192.67 5749
3193.20 5589
3193.74 5732
3194.27 5795
3194.80 5701
3195.33 5769
3195.87 5887
3196.40 5749
3196.93 5466
3197.47 5912
3198.00 5881
3198.53 6119
3199.07 6015
3199.60 6248
3200.13 6346
3200.67 6064
3201.20 6497
3201.73 6491
3202.27 6887
3202.80 6896
3203.33 6829
3203.87 6691
3204.40 6575
3204.94 7023
3205.47 6752
3206.00 6445
3206.54 6610
3207.07 6583
3207.61 6233
3208.14 6378
3208.67 6138
3209.21 6342
3209.74 6461
3210.28 6242
3210.81 6196
3211.35 6499
3211.88 6960
3212.41 6633
3212.95 6901
3213.48 7091
3214.02 6972
3214.55 7037
3215.09 6732
3215.62 6516
3216.16 6339
3216.69 6533
3217.23 6489
3217.76 6501
3218.30 6695
3218.83 6994
3219.37 7046
3219.90 7101
3220.44 7292
3220.97 7002
3221.51 7045
3222.04 7056
3222.58 6861
3223.11 6956
3223.65 7392
3224.18 7217
3224.72 7419
3225.25 7466
3225.79 7436
3226.33 7365
3226.86 7284
3227.40 7262
3227.93 7005
3228.47 6760
3229.00 6552
3229.54 6692
3230.08 6263
3230.61 6127
3231.15 5962
3231.68 6179
3232.22 5887
3232.76 5901
3233.29 5870
3233.83 6000
3234.36 5970
3234.90 5941
3235.44 5888
3235.97 5882
3236.51 6036
3237.05 6354
3237.58 6310
3238.12 6029
3238.66 6433
3239.19 6606
3239.73 6800
3240.27 6950
3240.80 6772
3241.34 6794
3241.88 6850
3242.41 6772
3242.95 6595
3243.49 6406
3244.03 5948
3244.56 5935
3245.10 5810
3245.64 5789
3246.17 5714
3246.71 5704
3247.25 5765
3247.79 5792
3248.32 5974
3248.86 5742
3249.40 6073
3249.94 6122
3250.47 6314
3251.01 6395
3251.55 6311
3252.09 6504
3252.62 6408
3253.16 6358
3253.70 6436
3254.24 6762
3254.78 6407
3255.31 6544
3255.85 6656
3256.39 6591
3256.93 6765
3257.47 6567
3258.00 6589
3258.54 7100
3259.08 7417
3259.62 7330
3260.16 6810
3260.70 7567
3261.24 7498
3261.77 7913
3262.31 8499
3262.85 8958
3263.39 8765
3263.93 9141
3264.47 9703
3265.01 9864
3265.54 10407
3266.08 10674
3266.62 10303
3267.16 10860
3267.70 11254
3268.24 11630
3268.78 11702
3269.32 11541
3269.86 11083
3270.40 10129
3270.94 9817
3271.48 9600
3272.01 8443
3272.55 7955
3273.09 7460
3273.63 7191
3274.17 7175
3274.71 6808
3275.25 6811
3275.79 7064
3276.33 6682
3276.87 6793
3277.41 7000
3277.95 7190
3278.49 6950
3279.03 7109
3279.57 6979
3280.11 7315
3280.65 7010
3281.19 7008
3281.73 7063
3282.27 7440
3282.81 7394
3283.35 7301
3283.89 7458
3284.43 7358
3284.97 7885
3285.51 7457
3286.05 7763
3286.59 8541
3287.14 8658
3287.68 8564
3288.22 8658
3288.76 8383
3289.30 8340
3289.84 8434
3290.38 8112
3290.92 8191
3291.46 8143
3292.00 7950
3292.54 7522
3293.09 7962
3293.63 8471
3294.17 8786
3294.71 9234
3295.25 9391
3295.79 10198
3296.33 10445
3296.87 10450
3297.42 10555
3297.96 10967
3298.50 10545
3299.04 10442
3299.58 9839
3300.12 9137
3300.67 8381
3301.21 8183
3301.75 7971
3302.29 7712
3302.83 7431
3303.38 7137
3303.92 7383
3304.46 7256
3305.00 7275
3305.54 7458
3306.09 7505
3306.63 7371
3307.17 6881
3307.71 7056
3308.25 6902
3308.80 6733
3309.34 6810
3309.88 6569
3310.42 6561
3310.97 6854
3311.51 6776
3312.05 6757
3312.60 6798
3313.14 6638
3313.68 6690
3314.22 6759
3314.77 7198
3315.31 7456
3315.85 7142
3316.40 7207
3316.94 7381
3317.48 7376
3318.03 7323
3318.57 7523
3319.11 7902
3319.65 7557
3320.20 7317
3320.74 7435
3321.29 7329
3321.83 7401
3322.37 7314
3322.92 7039
3323.46 6981
3324.00 7034
3324.55 7177
3325.09 7110
3325.63 6856
3326.18 6999
3326.72 7032
3327.27 7122
3327.81 6981
3328.35 6931
3328.90 6776
3329.44 6771
3329.99 6709
3330.53 6963
3331.07 7132
3331.62 6864
3332.16 7278
3332.71 7913
3333.25 8690
3333.80 9602
3334.34 10268
3334.89 10990
3335.43 11861
3335.97 12717
3336.52 13564
3337.06 14242
3337.61 15123
3338.15 15315
3338.70 15214
3339.24 14265
3339.79 13040
3340.33 12140
3340.88 11246
3341.42 10059
3341.97 9296
3342.51 8083
3343.06 7845
3343.60 7674
3344.15 7255
3344.69 7052
3345.24 6708
3345.79 6745
3346.33 6717
3346.88 6640
3347.42 7015
3347.97 6835
3348.51 7011
3349.06 6923
3349.61 6968
3350.15 7152
3350.70 6963
3351.24 7144
3351.79 7354
3352.33 7080
3352.88 7350
3353.43 6830
3353.97 6980
3354.52 7188
3355.07 6901
3355.61 6791
3356.16 6775
3356.70 6439
3357.25 6290
3357.80 5942
3358.34 5833
3358.89 6020
3359.44 5872
3359.98 5485
3360.53 5627
3361.08 5616
3361.62 5587
3362.17 5430
3362.72 5667
3363.26 5875
3363.81 5779
3364.36 5847
3364.90 5599
3365.45 5793
3366.00 5629
3366.55 5700
3367.09 6047
3367.64 5860
3368.19 5891
3368.73 5827
3369.28 5803
3369.83 5854
3370.38 5729
3370.92 6065
3371.47 6030
3372.02 6249
3372.57 6255
3373.11 6290
3373.66 6505
3374.21 6666
3374.76 6637
3375.31 6334
3375.85 5927
3376.40 6071
3376.95 5779
3377.50 5969
3378.05 5929
3378.59 6020
3379.14 5674
3379.69 5600
3380.24 5581
3380.79 5295
3381.33 5303
3381.88 5377
3382.43 5307
3382.98 5428
3383.53 5499
3384.08 5277
3384.63 5505
3385.17 5421
3385.72 5661
3386.27 5422
3386.82 5160
3387.37 5343
3387.92 5484
3388.47 5545
3389.02 5741
3389.57 5682
3390.11 5837
3390.66 5875
3391.21 5963
3391.76 5753
3392.31 5825
3392.86 5574
3393.41 5306
3393.96 5587
3394.51 5759
3395.06 5402
3395.61 5466
3396.16 5300
3396.71 5249
3397.26 5441
3397.81 4996
3398.36 5130
3398.91 5145
3399.45 4932
3400.00 5213
3400.55 5222
3401.10 4976
3401.65 5130
3402.20 4970
3402.75 4994
3403.30 4938
3403.85 5062
3404.41 5286
3404.96 5047
3405.51 5175
3406.06 5243
3406.61 5333
3407.16 5610
3407.71 5372
3408.26 5311
3408.81 4989
3409.36 5105
3409.91 5108
3410.46 5113
3411.01 5510
3411.56 5311
3412.11 5271
3412.66 5276
3413.21 5550
3413.77 5474
3414.32 5348
3414.87 5389
3415.42 5505
3415.97 5657
3416.52 5336
3417.07 5046
3417.62 5352
3418.17 5489
3418.73 5526
3419.28 5537
3419.83 5524
3420.38 5420
3420.93 5156
3421.48 5452
3422.04 5639
3422.59 5401
3423.14 5474
3423.69 5785
3424.24 5836
3424.79 5893
3425.35 6261
3425.90 5965
3426.45 6033
3427.00 5919
3427.55 5757
3428.11 5565
3428.66 5829
3429.21 5900
3429.76 5484
3430.31 5475
3430.87 5615
3431.42 5712
3431.97 5580
3432.52 5768
3433.08 5646
3433.63 5826
3434.18 5653
3434.73 5709
3435.29 5656
3435.84 5513
3436.39 5686
3436.95 5774
3437.50 5529
3438.05 5491
3438.60 5701
3439.16 5372
3439.71 5434
3440.26 5579
3440.82 5440
3441.37 5491
3441.92 5622
3442.48 5531
3443.03 5392
3443.58 5360
3444.14 5567
3444.69 5301
3445.24 5396
3445.80 5725
3446.35 5450
3446.90 5101
3447.46 5292
3448.01 5365
3448.57 5225
3449.12 5104
3449.67 5286
3450.23 5101
3450.78 5052
3451.34 5240
3451.89 5291
3452.44 5405
3453.00 4848
3453.55 4890
3454.11 4902
3454.66 5066
3455.21 4896
3455.77 5273
3456.32 5012
3456.88 5121
3457.43 5808
3457.99 5470
3458.54 5103
3459.10 5262
3459.65 5485
3460.20 5416
3460.76 5297
3461.31 5617
3461.87 5491
3462.42 5513
3462.98 5401
3463.53 5683
3464.09 5718
3464.64 5759
3465.20 5705
3465.75 5586
3466.31 5546
3466.86 5687
3467.42 5925
3467.98 6060
3468.53 5754
3469.09 5924
3469.64 5714
3470.20 6073
3470.75 6021
3471.31 6185
3471.86 6476
3472.42 6363
3472.98 6468
3473.53 6286
3474.09 6217
3474.64 6049
3475.20 6277
3475.75 6115
3476.31 6065
3476.87 6245
3477.42 5810
3477.98 6071
3478.53 6272
3479.09 6499
3479.65 6457
3480.20 6755
3480.76 6848
3481.32 7019
3481.87 6999
3482.43 7051
3482.99 7309
3483.54 6930
3484.10 6410
3484.66 6540
3485.21 6573
3485.77 6563
3486.33 6505
3486.88 6662
3487.44 6744
3488.00 7079
3488.55 7316
3489.11 7827
3489.67 7863
3490.22 8387
3490.78 9025
3491.34 9545
3491.90 9791
3492.45 10660
3493.01 10989
3493.57 11366
3494.13 11614
3494.68 11325
3495.24 11363
3495.80 11495
3496.36 11699
3496.91 11332
3497.47 10767
3498.03 10175
3498.59 10651
3499.14 10969
3499.70 11325
3500.26 12292
3500.82 12796
3501.38 13640
3501.93 14449
3502.49 15106
3503.05 16263
3503.61 17365
3504.17 18902
3504.73 20625
3505.28 22512
3505.84 24051
3506.40 25241
3506.96 25786
3507.52 25760
3508.08 25079
3508.63 22565
3509.19 20935
3509.75 19091
3510.31 16540
3510.87 14770
3511.43 12887
3511.99 11347
3512.55 9820
3513.10 8896
3513.66 8318
3514.22 7970
3514.78 7576
3515.34 7274
3515.90 6844
3516.46 6657
3517.02 6875
3517.58 6614
3518.14 6532
3518.70 6649
3519.26 6352
3519.81 6522
3520.37 6695
3520.93 6885
3521.49 6974
3522.05 6921
3522.61 6823
3523.17 6795
3523.73 6938
3524.29 6429
3524.85 6516
3525.41 6398
3525.97 6598
3526.53 6488
3527.09 6259
3527.65 6210
3528.21 6010
3528.77 6176
3529.33 6037
3529.89 6113
3530.45 6387
3531.01 6352
3531.57 6506
3532.13 6361
3532.69 6489
3533.26 6855
3533.82 7229
3534.38 7607
3534.94 7898
3535.50 7942
3536.06 7956
3536.62 7551
3537.18 7864
3537.74 7760
3538.30 7629
3538.86 7411
3539.42 7322
3539.99 7408
3540.55 7733
3541.11 7411
3541.67 7191
3542.23 7361
3542.79 7394
3543.35 7191
3543.91 7335
3544.48 7101
3545.04 7017
3545.60 7243
3546.16 6980
3546.72 6898
3547.28 6649
3547.84 6636
3548.41 6278
3548.97 6263
3549.53 6181
3550.09 6073
3550.65 6096
3551.22 5984
3551.78 5486
3552.34 5641
3552.90 5559
3553.46 5761
3554.03 5717
3554.59 5535
3555.15 5451
3555.71 5666
3556.28 5543
3556.84 5588
3557.40 5634
3557.96 5973
3558.53 5819
3559.09 5864
3559.65 5863
3560.21 5976
3560.78 6081
3561.34 6237
3561.90 5904
3562.46 6149
3563.03 6283
3563.59 5875
3564.15 5704
3564.72 5943
3565.28 6054
3565.84 5861
3566.41 5561
3566.97 5735
3567.53 5831
3568.10 5755
3568.66 5824
3569.22 5578
3569.79 5798
3570.35 5447
3570.91 5321
3571.48 5494
3572.04 5734
3572.60 5613
3573.17 5946
3573.73 6155
3574.29 5879
3574.86 6148
3575.42 6387
3575.99 6699
3576.55 6873
3577.11 6550
3577.68 7025
3578.24 7420
3578.81 7138
3579.37 7449
3579.93 7457
3580.50 7028
3581.06 7014
3581.63 6891
3582.19 6634
3582.76 6498
3583.32 6072
3583.89 6060
3584.45 5716
3585.01 5868
3585.58 5726
3586.14 5819
3586.71 5575
3587.27 5787
3587.84 5081
3588.40 5360
3588.97 5299
3589.53 5227
3590.10 5334
3590.66 5588
3591.23 5305
3591.79 5545
3592.36 5571
3592.92 5538
3593.49 5267
3594.05 5024
3594.62 5098
3595.19 5160
3595.75 5127
3596.32 5242
3596.88 5467
3597.45 5873
3598.01 5791
3598.58 5929
3599.14 5894
3599.71 5796
3600.28 5636
3600.84 5432
3601.41 5479
3601.97 5531
3602.54 5566
3603.11 5746
3603.67 5853
3604.24 5812
3604.80 5824
3605.37 5771
3605.94 5833
3606.50 5656
3607.07 5522
3607.64 5244
3608.20 5198
3608.77 5319
3609.34 5263
3609.90 5177
3610.47 4873
3611.04 4831
3611.60 4953
3612.17 4872
3612.74 4918
3613.30 4782
3613.87 5063
3614.44 5123
3615.00 5250
3615.57 5672
3616.14 5717
3616.70 6072
3617.27 6337
3617.84 6641
3618.41 7120
3618.97 7607
3619.54 7681
3620.11 8166
3620.68 7647
3621.24 7297
3621.81 7455
3622.38 7105
3622.95 6582
3623.51 6321
3624.08 6195
3624.65 5535
3625.22 5560
3625.78 5531
3626.35 5140
3626.92 5005
3627.49 5102
3628.06 4855
3628.62 4553
3629.19 5076
3629.76 5003
3630.33 4962
3630.90 4789
3631.47 4777
3632.03 4907
3632.60 4731
3633.17 4946
3633.74 5019
3634.31 5124
3634.88 4991
3635.44 5179
3636.01 5338
3636.58 5284
3637.15 5170
3637.72 5290
3638.29 5099
3638.86 5285
3639.43 5480
3639.99 5683
3640.56 5803
3641.13 5896
3641.70 6307
3642.27 6551
3642.84 6667
3643.41 7375
3643.98 7340
3644.55 6918
3645.12 7085
3645.69 7060
3646.26 6402
3646.83 6100
3647.40 6246
3647.96 6086
3648.53 5725
3649.10 5547
3649.67 5767
3650.24 5517
3650.81 5726
3651.38 5569
3651.95 5601
3652.52 5495
3653.09 5421
3653.66 5823
3654.23 5938
3654.80 6067
3655.37 6231
3655.94 6113
3656.51 6098
3657.08 6159
3657.65 5762
3658.22 6090
3658.80 6004
3659.37 6398
3659.94 6400
3660.51 6439
3661.08 6676
3661.65 6310
3662.22 6297
3662.79 6276
3663.36 6538
3663.93 5990
3664.50 5628
3665.07 5583
3665.64 5296
3666.21 5531
3666.79 5639
3667.36 5535
3667.93 5376
3668.50 5184
3669.07 5698
3669.64 5603
3670.21 5249
3670.78 5437
3671.36 5156
3671.93 5235
3672.50 5256
3673.07 5351
3673.64 5445
3674.21 5738
3674.78 5974
3675.36 5783
3675.93 5635
3676.50 5762
3677.07 5812
3677.64 5918
3678.22 5816
3678.79 6015
3679.36 5995
3679.93 5706
3680.50 5655
3681.08 5544
3681.65 5608
3682.22 5410
3682.79 5260
3683.37 5517
3683.94 5411
3684.51 5367
3685.08 5259
3685.65 5276
3686.23 5215
3686.80 5453
3687.37 5404
3687.95 5548
3688.52 5639
3689.09 5811
3689.66 6043
3690.24 6289
3690.81 6277
3691.38 6501
3691.96 6509
3692.53 6518
3693.10 6662
3693.67 6470
3694.25 6333
3694.82 6177
3695.39 5924
3695.97 6279
3696.54 6130
3697.11 5972
3697.69 5897
3698.26 5809
3698.83 5595
3699.41 5729
3699.98 5710
3700.56 5727
3701.13 5718
3701.70 5752
3702.28 5810
3702.85 5924
3703.42 5701
3704.00 5714
3704.57 5449
3705.15 5615
3705.72 5739
3706.29 5501
3706.87 5433
3707.44 5688
3708.02 5763
3708.59 5492
3709.17 5338
3709.74 5606
3710.31 5570
3710.89 5460
3711.46 5408
3712.04 5215
3712.61 5508
3713.19 5476
3713.76 5401
3714.34 5183
3714.91 5163
3715.49 5288
3716.06 5411
3716.64 5677
3717.21 5678
3717.79 5763
3718.36 5915
3718.94 5907
3719.51 6147
3720.09 6917
3720.66 6977
3721.24 6773
3721.81 7147
3722.39 6956
3722.96 6901
3723.54 6384
3724.11 5984
3724.69 6021
3725.27 5820
3725.84 5275
3726.42 5237
3726.99 5553
3727.57 5148
3728.14 5137
3728.72 5127
3729.30 5396
3729.87 5853
3730.45 5726
3731.02 5695
3731.60 5851
3732.18 6048
3732.75 5939
3733.33 6140
3733.90 6398
3734.48 6327
3735.06 6055
3735.63 5974
3736.21 5817
3736.79 5841
3737.36 5993
3737.94 5710
3738.52 5643
3739.09 5541
3739.67 5331
3740.25 5273
3740.82 5277
3741.40 5420
3741.98 5536
3742.55 5592
3743.13 5104
3743.71 5361
3744.28 5132
3744.86 5178
3745.44 5439
3746.02 5374
3746.59 5167
3747.17 5638
3747.75 5541
3748.32 5650
3748.90 5987
3749.48 5829
3750.06 5468
3750.63 5527
3751.21 5802
3751.79 5652
3752.37 5586
3752.95 5298
3753.52 5596
3754.10 5401
3754.68 5281
3755.26 5150
3755.83 5242
3756.41 5167
3756.99 5218
3757.57 5337
3758.15 5161
3758.72 5167
3759.30 5141
3759.88 5552
3760.46 5372
3761.04 5498
3761.62 5789
3762.19 5830
3762.77 5648
3763.35 5598
3763.93 5599
3764.51 5783
3765.09 5808
3765.67 5313
3766.25 5726
3766.82 5516
3767.40 5440
3767.98 5102
3768.56 5037
3769.14 5101
3769.72 5148
3770.30 5115
3770.88 5059
3771.46 4998
3772.03 4999
3772.61 4956
3773.19 4751
3773.77 5271
3774.35 5146
3774.93 5312
3775.51 5401
3776.09 4973
3776.67 5029
3777.25 4671
3777.83 4817
3778.41 4802
3778.99 4866
3779.57 4944
3780.15 4814
3780.73 4608
3781.31 4296
3781.89 4848
3782.47 4587
3783.05 4536
3783.63 4562
3784.21 4456
3784.79 4636
3785.37 4625
3785.95 4607
3786.53 4777
3787.11 4908
3787.69 4931
3788.27 4957
3788.85 5049
3789.43 5009
3790.01 4863
3790.59 5036
3791.17 4660
3791.75 4711
3792.33 4886
3792.92 4986
3793.50 4967
3794.08 5052
3794.66 5062
3795.24 5097
3795.82 4936
3796.40 4919
3796.98 5121
3797.56 5171
3798.14 5036
3798.73 5198
3799.31 5108
3799.89 5211
3800.47 5258
3801.05 5273
3801.63 5553
3802.21 5623
3802.80 5952
3803.38 6092
3803.96 6211
3804.54 6232
3805.12 6072
3805.70 6100
3806.29 6236
3806.87 6768
3807.45 6961
3808.03 7208
3808.61 7550
3809.20 7951
3809.78 7616
3810.36 7571
3810.94 7914
3811.52 8203
3812.11 8243
3812.69 8064
3813.27 7816
3813.85 7561
3814.44 7562
3815.02 7472
3815.60 7428
3816.18 7074
3816.77 7396
3817.35 7405
3817.93 6925
3818.51 6492
3819.10 6493
3819.68 6360
3820.26 6112
3820.85 5798
3821.43 5516
3822.01 5265
3822.59 5220
3823.18 5044
3823.76 5171
3824.34 5093
3824.93 5057
3825.51 4874
3826.09 5050
3826.68 4981
3827.26 4854
3827.84 4482
3828.43 4567
3829.01 4480
3829.59 4608
3830.18 4559
3830.76 4770
3831.35 4649
3831.93 4691
3832.51 4881
3833.10 4873
3833.68 4930
3834.26 4928
3834.85 4969
3835.43 4774
3836.02 4808
3836.60 4763
3837.19 4595
3837.77 4906
3838.35 5009
3838.94 4922
3839.52 4816
3840.11 4588
3840.69 4707
3841.28 4876
3841.86 4752
3842.44 4760
3843.03 4780
3843.61 4887
3844.20 4523
3844.78 4470
3845.37 4744
3845.95 4516
3846.54 4880
3847.12 4858
3847.71 4944
3848.29 4907
3848.88 4745
3849.46 4723
3850.05 4618
3850.63 4820
3851.22 4629
3851.80 4520
3852.39 4667
3852.97 4657
3853.56 4502
3854.15 4607
3854.73 4907
3855.32 4879
3855.90 4484
3856.49 4738
3857.07 4826
3857.66 4732
3858.25 4698
3858.83 4906
3859.42 4919
3860.00 5162
3860.59 5188
3861.17 5485
3861.76 5849
3862.35 5768
3862.93 5903
3863.52 5874
3864.11 6055
3864.69 5883
3865.28 5885
3865.86 5838
3866.45 6246
3867.04 5604
3867.62 5558
3868.21 5592
3868.80 5793
3869.38 5744
3869.97 5535
3870.56 5373
3871.14 5601
3871.73 5420
3872.32 5653
3872.90 5615
3873.49 5225
3874.08 5420
3874.66 5517
3875.25 5800
3875.84 6077
3876.43 5630
3877.01 5809
3877.60 5637
3878.19 5879
3878.78 5912
3879.36 5849
3879.95 5936
3880.54 5497
3881.13 5529
3881.71 5331
3882.30 5093
3882.89 5244
3883.48 5050
3884.06 4726
3884.65 4767
3885.24 4716
3885.83 4581
3886.41 4552
3887.00 4606
3887.59 4709
3888.18 4764
3888.77 4690
3889.35 4679
3889.94 4988
3890.53 4940
3891.12 4797
3891.71 5149
3892.30 5168
3892.88 5062
3893.47 4896
3894.06 5144
3894.65 5302
3895.24 5079
3895.83 5184
3896.42 5181
3897.00 5161
3897.59 5223
3898.18 4936
3898.77 5056
3899.36 5092
3899.95 5195
3900.54 5009
3901.13 4973
3901.72 4972
3902.31 4898
3902.89 5045
3903.48 4888
3904.07 4948
3904.66 4750
3905.25 4761
3905.84 4727
3906.43 4744
3907.02 4603
3907.61 4664
3908.20 4846
3908.79 4558
3909.38 4701
3909.97 4591
3910.56 4653
3911.15 4529
3911.74 4242
3912.33 4373
3912.92 4201
3913.51 4215
3914.10 4153
3914.69 4000
3915.28 4052
3915.87 4184
3916.46 4296
3917.05 4259
3917.64 4188
3918.23 4251
3918.82 4406
3919.41 4317
3920.00 4237
3920.59 4259
3921.18 4457
3921.77 4665
3922.36 4501
3922.95 4346
3923.54 4046
3924.13 4352
3924.72 4390
3925.32 4389
3925.91 4319
3926.50 4262
3927.09 4283
3927.68 4141
3928.27 4162
3928.86 4233
3929.45 4168
3930.04 4068
3930.63 3931
3931.23 3856
3931.82 3868
3932.41 4137
3933.00 4094
3933.59 3985
3934.18 4150
3934.77 4219
3935.37 4030
3935.96 4169
3936.55 4285
3937.14 4107
3937.73 4342
3938.33 4331
3938.92 4422
3939.51 4487
3940.10 4656
3940.69 4658
3941.28 4593
3941.88 4563
3942.47 4760
3943.06 4781
3943.65 4663
3944.25 5055
3944.84 4999
3945.43 5033
3946.02 4944
3946.62 4529
3947.21 4505
3947.80 4370
3948.39 4269
3948.99 4477
3949.58 4494
3950.17 4499
3950.76 4423
3951.36 4346
3951.95 4174
3952.54 4243
3953.14 4256
3953.73 4185
3954.32 4377
3954.91 4300
3955.51 4088
3956.10 4594
3956.69 4601
3957.29 4654
3957.88 4823
3958.47 4630
3959.07 4515
3959.66 4519
3960.25 4625
3960.85 4407
3961.44 4457
3962.03 4659
3962.63 4402
3963.22 4470
3963.82 4437
3964.41 4319
3965.00 4475
3965.60 4496
3966.19 4529
3966.79 4286
3967.38 4389
3967.97 4601
3968.57 4923
3969.16 4930
3969.76 4643
3970.35 4478
3970.94 4501
3971.54 4525
3972.13 4486
3972.73 4482
3973.32 4550
3973.92 4489
3974.51 4343
3975.11 4335
3975.70 4210
3976.29 4312
3976.89 4361
3977.48 4512
3978.08 4659
3978.67 4504
3979.27 4360
3979.86 4605
3980.46 4446
3981.05 4470
3981.65 4669
3982.24 4771
3982.84 4677
3983.43 4674
3984.03 4596
3984.62 4524
3985.22 4609
3985.82 4432
3986.41 4462
3987.01 4666
3987.60 4553
3988.20 4511
3988.79 4336
3989.39 4552
3989.98 4837
3990.58 4687
3991.18 4572
3991.77 4652
3992.37 4875
3992.96 4890
3993.56 4846
3994.16 5354
3994.75 5228
3995.35 5139
3995.94 5216
3996.54 5486
3997.14 5442
3997.73 5229
3998.33 5157
3998.93 5453
3999.52 4985
4000.12 4543
4000.71 4959
4001.31 4906
4001.91 4737
4002.50 4781
4003.10 4613
4003.70 4808
4004.29 5023
4004.89 4772
4005.49 5037
4006.09 5011
4006.68 4921
4007.28 5020
4007.88 5308
4008.47 5366
4009.07 5072
4009.67 5128
4010.27 5229
4010.86 5181
4011.46 5501
4012.06 5113
4012.65 4781
4013.25 4794
4013.85 4908
4014.45 4747
4015.04 4757
4015.64 4852
4016.24 4869
4016.84 4869
4017.44 5055
4018.03 4659
4018.63 4623
4019.23 5076
4019.83 4740
4020.42 4427
4021.02 4530
4021.62 4603
4022.22 4550
4022.82 4730
4023.42 4682
4024.01 4638
4024.61 5091
4025.21 5177
4025.81 4926
4026.41 5348
4027.01 5450
4027.60 5641
4028.20 5999
4028.80 5918
4029.40 6030
4030.00 6193
4030.60 6235
4031.20 6037
4031.79 6096
4032.39 6112
4032.99 5792
4033.59 5443
4034.19 5246
4034.79 5199
4035.39 5146
4035.99 5032
4036.59 5035
4037.19 4941
4037.79 5141
4038.38 5065
4038.98 5290
4039.58 5402
4040.18 5314
4040.78 5481
4041.38 5779
4041.98 5600
4042.58 5385
4043.18 5335
4043.78 5266
4044.38 5117
4044.98 5128
4045.58 5107
4046.18 4858
4046.78 4799
4047.38 4897
4047.98 4886
4048.58 4904
4049.18 4955
4049.78 4773
4050.38 4786
4050.98 4832
4051.58 4916
4052.18 4891
4052.78 4969
4053.38 5076
4053.98 5042
4054.58 5214
4055.18 5228
4055.78 4858
4056.38 4979
4056.99 4804
4057.59 4795
4058.19 4733
4058.79 4631
4059.39 4625
4059.99 4664
4060.59 4665
4061.19 4680
4061.79 4511
4062.39 4362
4062.99 4302
4063.60 4523
4064.20 4467
4064.80 4427
4065.40 4381
4066.00 4545
4066.60 4444
4067.20 4494
4067.81 4511
4068.41 4574
4069.01 4578
4069.61 4403
4070.21 4597
4070.81 4748
4071.42 4571
4072.02 4550
4072.62 4386
4073.22 4326
4073.82 4296
4074.42 4246
4075.03 4573
4075.63 4544
4076.23 4455
4076.83 4551
4077.44 4414
4078.04 4706
4078.64 4681
4079.24 4499
4079.84 4333
4080.45 4472
4081.05 4324
4081.65 4398
4082.25 4660
4082.86 4691
4083.46 4390
4084.06 4415
4084.67 4569
4085.27 4527
4085.87 4499
4086.47 4395
4087.08 4413
4087.68 4329
4088.28 4410
4088.89 4283
4089.49 4391
4090.09 4426
4090.69 4487
4091.30 4394
4091.90 4409
4092.50 4175
4093.11 4128
4093.71 4138
4094.31 4051
4094.92 4136
4095.52 3993
4096.13 4071
4096.73 3934
4097.33 4198
4097.94 4255
4098.54 4079
4099.14 4108
4099.75 4138
4100.35 3997
4100.96 4041
4101.56 4227
4102.16 3985
4102.77 3935
4103.37 4230
4103.98 4101
4104.58 3998
4105.18 3859
4105.79 3995
4106.39 4154
4107.00 4211
4107.60 4345
4108.21 4056
4108.81 4177
4109.42 4393
4110.02 4307
4110.62 4175
4111.23 4043
4111.83 4345
4112.44 4305
4113.04 4372
4113.65 3963
4114.25 4177
4114.86 4209
4115.46 4179
4116.07 4207
4116.67 4130
4117.28 4030
4117.88 3980
4118.49 4037
4119.09 4033
4119.70 4172
4120.31 4272
4120.91 4350
4121.52 4334
4122.12 4519
4122.73 4432
4123.33 4604
4123.94 4600
4124.54 4498
4125.15 4546
4125.76 4509
4126.36 4806
4126.97 4995
4127.57 4791
4128.18 4802
4128.79 4865
4129.39 4573
4130.00 4333
4130.60 4312
4131.21 4691
4131.82 4635
4132.42 4332
4133.03 4386
4133.63 4745
4134.24 4781
4134.85 4851
4135.45 4798
4136.06 4896
4136.67 5017
4137.27 4860
4137.88 5066
4138.49 5159
4139.09 5186
4139.70 5463
4140.31 5364
4140.91 5229
4141.52 5585
4142.13 5572
4142.74 5815
4143.34 5820
4143.95 5939
4144.56 6066
4145.16 5895
4145.77 5896
4146.38 5846
4146.99 5414
4147.59 5281
4148.20 4978
4148.81 4929
4149.42 4879
4150.02 4593
4150.63 4701
4151.24 4561
4151.85 4466
4152.45 4258
4153.06 4287
4153.67 4151
4154.28 4410
4154.88 4526
4155.49 4449
4156.10 4382
4156.71 4269
4157.32 4280
4157.93 4217
4158.53 4321
4159.14 4350
4159.75 4486
4160.36 4347
4160.97 4157
4161.57 4620
4162.18 4688
4162.79 4346
4163.40 4607
4164.01 4567
4164.62 4792
4165.23 5249
4165.83 5170
4166.44 5082
4167.05 4947
4167.66 4972
4168.27 5150
4168.88 5024
4169.49 4859
4170.10 4987
4170.71 4862
4171.32 4806
4171.92 4815
4172.53 4871
4173.14 4775
4173.75 4893
4174.36 4876
4174.97 4990
4175.58 4916
4176.19 4712
4176.80 4765
4177.41 4979
4178.02 4890
4178.63 4807
4179.24 4815
4179.85 4971
4180.46 4707
4181.07 4603
4181.68 4790
4182.29 4891
4182.90 4612
4183.51 4564
4184.12 4621
4184.73 4304
4185.34 4171
4185.95 4335
4186.56 4505
4187.17 4382
4187.78 4227
4188.39 4328
4189.00 4342
4189.61 4637
4190.22 4697
4190.83 4825
4191.44 4920
4192.05 5487
4192.66 5756
4193.27 5861
4193.88 6041
4194.49 6249
4195.10 6691
4195.72 6870
4196.33 7103
4196.94 7053
4197.55 7147
4198.16 7027
4198.77 6881
4199.38 6433
4199.99 6419
4200.60 5934
4201.22 5725
4201.83 5688
4202.44 5643
4203.05 5724
4203.66 5531
4204.27 5061
4204.88 5083
4205.50 4898
4206.11 4869
4206.72 4714
4207.33 4769
4207.94 4625
4208.55 4562
4209.17 4614
4209.78 4599
4210.39 4643
4211.00 4624
4211.61 4857
4212.23 4617
4212.84 4551
4213.45 4611
4214.06 4806
4214.68 4965
4215.29 5014
4215.90 5148
4216.51 5159
4217.12 5620
4217.74 5677
4218.35 6122
4218.96 6191
4219.58 6505
4220.19 6961
4220.80 7260
4221.41 7086
4222.03 7179
4222.64 7251
4223.25 7252
4223.86 6847
4224.48 6897
4225.09 6589
4225.70 6636
4226.32 6381
4226.93 6271
4227.54 6520
4228.16 6876
4228.77 7104
4229.38 7309
4230.00 7274
4230.61 7760
4231.22 8008
4231.84 7986
4232.45 8107
4233.06 7878
4233.68 7641
4234.29 7794
4234.91 8180
4235.52 8697
4236.13 8320
4236.75 8528
4237.36 8678
4237.97 8696
4238.59 8270
4239.20 7968
4239.82 7104
4240.43 6873
4241.05 6462
4241.66 5885
4242.27 5485
4242.89 5626
4243.50 5554
4244.12 5490
4244.73 5458
4245.35 5285
4245.96 5575
4246.57 5520
4247.19 5580
4247.80 5623
4248.42 5723
4249.03 5398
4249.65 5771
4250.26 5980
4250.88 5847
4251.49 5435
4252.11 5795
4252.72 6027
4253.34 5695
4253.95 5681
4254.57 5389
4255.18 5709
4255.80 5849
4256.41 5724
4257.03 5640
4257.64 5234
4258.26 5097
4258.88 5307
4259.49 5412
4260.11 5186
4260.72 4995
4261.34 4951
4261.95 4990
4262.57 4965
4263.19 4797
4263.80 4627
4264.42 4702
4265.03 5083
4265.65 5078
4266.26 5107
4266.88 5084
4267.50 4962
4268.11 4897
4268.73 5018
4269.35 4943
4269.96 4898
4270.58 5265
4271.19 5066
4271.81 4962
4272.43 5098
4273.04 4719
4273.66 4902
4274.28 4965
4274.89 5096
4275.51 5161
4276.13 4960
4276.74 4860
4277.36 5032
4277.98 4931
4278.59 4709
4279.21 5092
4279.83 5239
4280.45 4924
4281.06 4954
4281.68 4739
4282.30 4488
4282.91 4593
4283.53 4664
4284.15 4715
4284.77 4241
4285.38 4211
4286.00 4268
4286.62 4249
4287.24 4459
4287.85 4520
4288.47 4655
4289.09 4480
4289.71 4656
4290.32 4601
4290.94 4695
4291.56 4485
4292.18 4329
4292.80 4346
4293.41 4460
4294.03 4357
4294.65 4522
4295.27 4588
4295.89 4249
4296.50 4369
4297.12 4344
4297.74 4306
4298.36 4454
4298.98 4321
4299.60 4420
4300.21 4363
4300.83 4435
4301.45 4470
4302.07 4411
4302.69 4478
4303.31 4626
4303.93 4627
4304.54 4811
4305.16 4766
4305.78 4847
4306.40 5131
4307.02 5021
4307.64 4880
4308.26 4756
4308.88 4555
4309.50 4695
4310.12 4452
4310.73 4483
4311.35 4437
4311.97 4508
4312.59 4427
4313.21 4418
4313.83 4228
4314.45 4340
4315.07 4254
4315.69 4338
4316.31 4280
4316.93 4395
4317.55 4373
4318.17 4342
4318.79 4653
4319.41 4537
4320.03 4325
4320.65 4258
4321.27 4357
4321.89 4293
4322.51 4099
4323.13 4294
4323.75 4373
4324.37 4517
4324.99 4318
4325.61 4227
4326.23 4276
4326.85 4476
4327.47 4679
4328.09 4450
4328.71 4354
4329.33 4537
4329.95 4324
4330.57 4363
4331.19 4205
4331.81 4352
4332.44 4257
4333.06 4185
4333.68 4233
4334.30 4194
4334.92 4225
4335.54 4091
4336.16 4298
4336.78 4475
4337.40 4343
4338.02 4585
4338.65 4681
4339.27 4608
4339.89 4502
4340.51 4728
4341.13 4766
4341.75 4670
4342.37 4652
4342.99 4761
4343.62 4706
4344.24 4862
4344.86 5220
4345.48 5652
4346.10 5854
4346.73 5830
4347.35 5762
4347.97 6144
4348.59 6396
4349.21 6253
4349.83 5958
4350.46 5950
4351.08 5637
4351.70 5293
4352.32 5076
4352.95 4542
4353.57 4393
4354.19 4548
4354.81 4606
4355.43 4531
4356.06 4237
4356.68 4281
4357.30 4343
4357.93 4214
4358.55 4509
4359.17 4452
4359.79 4210
4360.42 4286
4361.04 4141
4361.66 4093
4362.28 4358
4362.91 4372
4363.53 4276
4364.15 4498
4364.78 4466
4365.40 4274
4366.02 4444
4366.65 4270
4367.27 4208
4367.89 4117
4368.52 4129
4369.14 4189
4369.76 4286
4370.39 4077
4371.01 4035
4371.63 4161
4372.26 3978
4372.88 3855
4373.50 3955
4374.13 3937
4374.75 3828
4375.38 3956
4376.00 4029
4376.62 3972
4377.25 3908
4377.87 3964
4378.50 4170
4379.12 4375
4379.74 4468
4380.37 4442
4380.99 4641
4381.62 4579
4382.24 4361
4382.87 4573
4383.49 4754
4384.11 4747
4384.74 4585
4385.36 4490
4385.99 4606
4386.61 4549
4387.24 4682
4387.86 4585
4388.49 4675
4389.11 4377
4389.74 4629
4390.36 4771
4390.99 4567
4391.61 4814
4392.24 4818
4392.86 4887
4393.49 4956
4394.11 5223
4394.74 5109
4395.36 5018
4395.99 4838
4396.61 4651
4397.24 4870
4397.86 4641
4398.49 4662
4399.12 4929
4399.74 4683
4400.37 4979
4400.99 4888
4401.62 4967
4402.24 4957
4402.87 4963
4403.50 4845
4404.12 4698
4404.75 4694
4405.37 4548
4406.00 4570
4406.62 4616
4407.25 4504
4407.88 4493
4408.50 4314
4409.13 4357
4409.76 4364
4410.38 4363
4411.01 4443
4411.64 4429
4412.26 4264
4412.89 4132
4413.51 4272
4414.14 4161
4414.77 4324
4415.39 4458
4416.02 4430
4416.65 4442
4417.28 4340
4417.90 4367
4418.53 4560
4419.16 4362
4419.78 4300
4420.41 4240
4421.04 4171
4421.66 4147
4422.29 4340
4422.92 4001
4423.55 3898
4424.17 3825
4424.80 3959
4425.43 4143
4426.06 3916
4426.68 4005
4427.31 3890
4427.94 3670
4428.57 4031
4429.19 4000
4429.82 3798
4430.45 3847
4431.08 3967
4431.70 3903
4432.33 3534
4432.96 3734
4433.59 3992
4434.22 4108
4434.84 4108
4435.47 4267
4436.10 4455
4436.73 4495
4437.36 4638
4437.99 4439
4438.61 4306
4439.24 4177
4439.87 4229
4440.50 4321
4441.13 4153
4441.76 3973
4442.38 4048
4443.01 4012
4443.64 3947
4444.27 3620
4444.90 3637
4445.53 3584
4446.16 3864
4446.79 3726
4447.42 3914
4448.04 3936
4448.67 3572
4449.30 3872
4449.93 3873
4450.56 3830
4451.19 3698
4451.82 3671
4452.45 3729
4453.08 3911
4453.71 3573
4454.34 3767
4454.97 3862
4455.60 3724
4456.23 4033
4456.86 3902
4457.48 3750
4458.11 3919
4458.74 3889
4459.37 3730
4460.00 3741
4460.63 3721
4461.26 3714
4461.89 3647
4462.52 3546
4463.15 3839
4463.78 3621
4464.41 3740
4465.04 3627
4465.67 3473
4466.30 3561
4466.94 3666
4467.57 3593
4468.20 3726
4468.83 3543
4469.46 3494
4470.09 3618
4470.72 3508
4471.35 3414
4471.98 3354
4472.61 3408
4473.24 3338
4473.87 3377
4474.50 3355
4475.13 3591
4475.76 3547
4476.40 3602
4477.03 3559
4477.66 3512
4478.29 3458
4478.92 3496
4479.55 3359
4480.18 3573
4480.81 3387
4481.45 3546
4482.08 3601
4482.71 3777
4483.34 3837
4483.97 3756
4484.60 3674
4485.23 3815
4485.87 3903
4486.50 3774
4487.13 3673
4487.76 3660
4488.39 3726
4489.03 3594
4489.66 3667
4490.29 3773
4490.92 3840
4491.55 3615
4492.19 3578
4492.82 3553
4493.45 3559
4494.08 3445
4494.71 3336
4495.35 3398
4495.98 3469
4496.61 3479
4497.24 3569
4497.88 3401
4498.51 3770
4499.14 3731
4499.77 3678
4500.41 3805
4501.04 3933
4501.67 4247
4502.31 4299
4502.94 4206
4503.57 4407
4504.20 4657
4504.84 4638
4505.47 4596
4506.10 4600
4506.74 4612
4507.37 4740
4508.00 4432
4508.64 4263
4509.27 4257
4509.90 3928
4510.54 3954
4511.17 4037
4511.80 3780
4512.44 3615
4513.07 3556
4513.70 3640
4514.34 3750
4514.97 3767
4515.61 3642
4516.24 3533
4516.87 3624
4517.51 3605
4518.14 3310
4518.78 3533
4519.41 3435
4520.04 3524
4520.68 3341
4521.31 3543
4521.95 3538
4522.58 3425
4523.21 3495
4523.85 3544
4524.48 3816
4525.12 3302
4525.75 3379
4526.39 3612
4527.02 3583
4527.66 3785
4528.29 3781
4528.93 4050
4529.56 4014
4530.20 4173
4530.83 4585
4531.46 4858
4532.10 5187
4532.73 5188
4533.37 5154
4534.00 5349
4534.64 5390
4535.28 5373
4535.91 5326
4536.55 4953
4537.18 4660
4537.82 4580
4538.45 4175
4539.09 4293
4539.72 3973
4540.36 3713
4540.99 3666
4541.63 3751
4542.26 3818
4542.90 3610
4543.54 3573
4544.17 3562
4544.81 3622
4545.44 3544
4546.08 3325
4546.72 3564
4547.35 3488
4547.99 3456
4548.62 3456
4549.26 3499
4549.90 3430
4550.53 3417
4551.17 3469
4551.80 3468
4552.44 3392
4553.08 3561
4553.71 3605
4554.35 3625
4554.99 3588
4555.62 3612
4556.26 3640
4556.90 3453
4557.53 3513
4558.17 3585
4558.81 3472
4559.44 3551
4560.08 3579
4560.72 3422
4561.35 3563
4561.99 3323
4562.63 3513
4563.27 3482
4563.90 3422
4564.54 3509
4565.18 3440
4565.81 3369
4566.45 3348
4567.09 3339
4567.73 3525
4568.36 3627
4569.00 3625
4569.64 3656
4570.28 3754
4570.91 3644
4571.55 3683
4572.19 3629
4572.83 3743
4573.47 3631
4574.10 3663
4574.74 3557
4575.38 3549
4576.02 3490
4576.66 3633
4577.29 3525
4577.93 3527
4578.57 3397
4579.21 3266
4579.85 3286
4580.49 3355
4581.12 3569
4581.76 3537
4582.40 3552
4583.04 3398
4583.68 3461
4584.32 3779
4584.95 3767
4585.59 3812
4586.23 3530
4586.87 3439
4587.51 3544
4588.15 3469
4588.79 3478
4589.43 3632
4590.07 3705
4590.70 3646
4591.34 3514
4591.98 3684
4592.62 3933
4593.26 3802
4593.90 3641
4594.54 3580
4595.18 3620
4595.82 3456
4596.46 3388
4597.10 3224
4597.74 3325
4598.38 3490
4599.02 3423
4599.66 3646
4600.30 3491
4600.93 3373
4601.57 3407
4602.21 3354
4602.85 3816
4603.49 3738
4604.13 3672
4604.77 3713
4605.41 3844
4606.05 3740
4606.69 3735
4607.33 3928
4607.97 3863
4608.62 3785
4609.26 3782
4609.90 3712
4610.54 3752
4611.18 3650
4611.82 3775
4612.46 3689
4613.10 3827
4613.74 3844
4614.38 3702
4615.02 3599
4615.66 3778
4616.30 3789
4616.94 3593
4617.58 3498
4618.22 3497
4618.87 3543
4619.51 3571
4620.15 3346
4620.79 3252
4621.43 3298
4622.07 3468
4622.71 3422
4623.35 3447
4624.00 3512
4624.64 3183
4625.28 3332
4625.92 3344
4626.56 3382
4627.20 3153
4627.84 3289
4628.49 3237
4629.13 3280
4629.77 3214
4630.41 3303
4631.05 3269
4631.69 3409
4632.34 3394
4632.98 3271
4633.62 3214
4634.26 3358
4634.91 3346
4635.55 3255
4636.19 3266
4636.83 3383
4637.47 3371
4638.12 3495
4638.76 3528
4639.40 3447
4640.04 3326
4640.69 3568
4641.33 3585
4641.97 3676
4642.61 3610
4643.26 3579
4643.90 3459
4644.54 3366
4645.18 3360
4645.83 3391
4646.47 3566
4647.11 3530
4647.76 3480
4648.40 3294
4649.04 3164
4649.69 3416
4650.33 3268
4650.97 3373
4651.62 3473
4652.26 3422
4652.90 3151
4653.55 3516
4654.19 3300
4654.83 3310
4655.48 3292
4656.12 3538
4656.76 3379
4657.41 3388
4658.05 3356
4658.69 3449
4659.34 3373
4659.98 3242
4660.63 3456
4661.27 3328
4661.91 3481
4662.56 3455
4663.20 3500
4663.85 3382
4664.49 3525
4665.13 3516
4665.78 3472
4666.42 3403
4667.07 3418
4667.71 3218
4668.36 3180
4669.00 3453
4669.64 3289
4670.29 3181
4670.93 3264
4671.58 3236
4672.22 3181
4672.87 3287
4673.51 3266
4674.16 3176
4674.80 3153
4675.45 3087
4676.09 3160
4676.74 3141
4677.38 3098
4678.03 3142
4678.67 3213
4679.32 3257
4679.96 3344
4680.61 3446
4681.25 3528
4681.90 3461
4682.54 3407
4683.19 3507
4683.84 3543
4684.48 3619
4685.13 3605
4685.77 3464
4686.42 3436
4687.06 3546
4687.71 3468
4688.36 3312
4689.00 3339
4689.65 3444
4690.29 3376
4690.94 3553
4691.58 3387
4692.23 3313
4692.88 3291
4693.52 3194
4694.17 3452
4694.82 3367
4695.46 3403
4696.11 3470
4696.75 3598
4697.40 3757
4698.05 3930
4698.69 3753
4699.34 3772
4699.99 3926
4700.63 4276
4701.28 4017
4701.93 3909
4702.57 3783
4703.22 3730
4703.87 3668
4704.51 3601
4705.16 3538
4705.81 3441
4706.46 3520
4707.10 3477
4707.75 3523
4708.40 3695
4709.04 3495
4709.69 3763
4710.34 3786
4710.99 3841
4711.63 3883
4712.28 3792
4712.93 3755
4713.58 3816
4714.22 3817
4714.87 3476
4715.52 3807
4716.17 3604
4716.81 3439
4717.46 3531
4718.11 3327
4718.76 3295
4719.41 3624
4720.05 3390
4720.70 3345
4721.35 3475
4722.00 3583
4722.65 3673
4723.29 3817
4723.94 3741
4724.59 3803
4725.24 4045
4725.89 4113
4726.54 3962
4727.18 4102
4727.83 4242
4728.48 4294
4729.13 4449
4729.78 4530
4730.43 4283
4731.08 4228
4731.73 4131
4732.37 3990
4733.02 3629
4733.67 3657
4734.32 3686
4734.97 3479
4735.62 3435
4736.27 3386
4736.92 3369
4737.57 3472
4738.22 3710
4738.86 3702
4739.51 3705
4740.16 3531
4740.81 3808
4741.46 3815
4742.11 4073
4742.76 3930
4743.41 3955
4744.06 4022
4744.71 3917
4745.36 3755
4746.01 3758
4746.66 3917
4747.31 4131
4747.96 3918
4748.61 4012
4749.26 3946
4749.91 4077
4750.56 4142
4751.21 4226
4751.86 4463
4752.51 4567
4753.16 4641
4753.81 4673
4754.46 4442
4755.11 4551
4755.76 4557
4756.41 4279
4757.06 4076
4757.71 4213
4758.36 4027
4759.01 3750
4759.67 3627
4760.32 3607
4760.97 3675
4761.62 3511
4762.27 3232
4762.92 3154
4763.57 3290
4764.22 3241
4764.87 3395
4765.52 3462
4766.17 3282
4766.83 3483
4767.48 3488
4768.13 3365
4768.78 3517
4769.43 3564
4770.08 3458
4770.73 3444
4771.39 3578
4772.04 3427
4772.69 3308
4773.34 3386
4773.99 3349
4774.64 3342
4775.30 3444
4775.95 3313
4776.60 3230
4777.25 3098
4777.90 3127
4778.56 3536
4779.21 3317
4779.86 3359
4780.51 3611
4781.16 3583
4781.82 3444
4782.47 3402
4783.12 3609
4783.77 3548
4784.43 3463
4785.08 3401
4785.73 3272
4786.38 3301
4787.04 3357
4787.69 3416
4788.34 3274
4788.99 3295
4789.65 3517
4790.30 3527
4790.95 3448
4791.60 3480
4792.26 3444
4792.91 3332
4793.56 3171
4794.22 3234
4794.87 3163
4795.52 3125
4796.18 3178
4796.83 3128
4797.48 3241
4798.14 3111
4798.79 3148
4799.44 3066
4800.10 3310
4800.75 3133
4801.40 3177
4802.06 3116
4802.71 3026
4803.36 3312
4804.02 3315
4804.67 3373
4805.33 3003
4805.98 2917
4806.63 3215
4807.29 3335
4807.94 3328
4808.59 3380
4809.25 3409
4809.90 3474
4810.56 3241
4811.21 3131
4811.87 3122
4812.52 3326
4813.17 3252
4813.83 3189
4814.48 3124
4815.14 3320
4815.79 3333
4816.45 3780
4817.10 3594
4817.76 3598
4818.41 3760
4819.07 3705
4819.72 3943
4820.38 4124
4821.03 3961
4821.69 4047
4822.34 4086
4823.00 4224
4823.65 4136
4824.31 4488
4824.96 4507
4825.62 4498
4826.27 4433
4826.93 4463
4827.58 4539
4828.24 4586
4828.89 4342
4829.55 4245
4830.20 4338
4830.86 4600
4831.51 4165
4832.17 4213
4832.83 4129
4833.48 4148
4834.14 4144
4834.79 4090
4835.45 4440
4836.10 4248
4836.76 4450
4837.42 4474
4838.07 4350
4838.73 4292
4839.39 4432
4840.04 4278
4840.70 4228
4841.35 4216
4842.01 3994
4842.67 3675
4843.32 3874
4843.98 3911
4844.64 4070
4845.29 4106
4845.95 3935
4846.61 4087
4847.26 3984
4847.92 4157
4848.58 4282
4849.23 4525
4849.89 4455
4850.55 4259
4851.20 4502
4851.86 4693
4852.52 4754
4853.17 4630
4853.83 4539
4854.49 4274
4855.15 4326
4855.80 4377
4856.46 4496
4857.12 4219
4857.78 4071
4858.43 4155
4859.09 4329
4859.75 4436
4860.41 4340
4861.06 4428
4861.72 4663
4862.38 4407
4863.04 4349
4863.69 4535
4864.35 4645
4865.01 4606
4865.67 4657
4866.33 4783
4866.98 4576
4867.64 4498
4868.30 4438
4868.96 4454
4869.62 4436
4870.27 4580
4870.93 4395
4871.59 4436
4872.25 4361
4872.91 4343
4873.57 4353
4874.22 4165
4874.88 4290
4875.54 4418
4876.20 4342
4876.86 4365
4877.52 4187
4878.18 4155
4878.83 4098
4879.49 4045
4880.15 3996
4880.81 3982
4881.47 3759
4882.13 3612
4882.79 3785
4883.45 3833
4884.11 3768
4884.77 3545
4885.43 3587
4886.08 3637
4886.74 3485
4887.40 3495
4888.06 3449
4888.72 3524
4889.38 3674
4890.04 3616
4890.70 3901
4891.36 3847
4892.02 4118
4892.68 4228
4893.34 4304
4894.00 4240
4894.66 4233
4895.32 4203
4895.98 4119
4896.64 4123
4897.30 3910
4897.96 4089
4898.62 4194
4899.28 4110
4899.94 4057
4900.60 4018
4901.26 4076
4901.92 4176
4902.58 4089
4903.24 4130
4903.90 4389
4904.56 4263
4905.22 4217
4905.88 3975
4906.55 4002
4907.21 3721
4907.87 3942
4908.53 3783
4909.19 3944
4909.85 3842
4910.51 3781
4911.17 3828
4911.83 3707
4912.49 3776
4913.15 3617
4913.82 3690
4914.48 3385
4915.14 3460
4915.80 3293
4916.46 3265
4917.12 3640
4917.78 3551
4918.44 3341
4919.11 3371
4919.77 3411
4920.43 3357
4921.09 3495
4921.75 3449
4922.41 3467
4923.08 3550
4923.74 3303
4924.40 3163
4925.06 3290
4925.72 3411
4926.39 3284
4927.05 3203
4927.71 3090
4928.37 3488
4929.03 3480
4929.70 3283
4930.36 3370
4931.02 3289
4931.68 3386
4932.35 3268
4933.01 3256
4933.67 3418
4934.33 3617
4935.00 3681
4935.66 3572
4936.32 3436
4936.98 3732
4937.65 3532
4938.31 3520
4938.97 3434
4939.64 3572
4940.30 3388
4940.96 3323
4941.62 3129
4942.29 3204
4942.95 3425
4943.61 3148
4944.28 3206
4944.94 3333
4945.60 3232
4946.27 3168
4946.93 3274
4947.59 3088
4948.26 3144
4948.92 3182
4949.58 3354
4950.25 3303
4950.91 3140
4951.58 3398
4952.24 3410
4952.90 3124
4953.57 3165
4954.23 3184
4954.90 3081
4955.56 3137
4956.22 3177
4956.89 3266
4957.55 3098
4958.22 3237
4958.88 3264
4959.54 3336
4960.21 3366
4960.87 3471
4961.54 3599
4962.20 3754
4962.87 3712
4963.53 3827
4964.19 4070
4964.86 4200
4965.52 4266
4966.19 4272
4966.85 4435
4967.52 4359
4968.18 4155
4968.85 3965
4969.51 3719
4970.18 3798
4970.84 3623
4971.51 3575
4972.17 3521
4972.84 3592
4973.50 3604
4974.17 3708
4974.83 3671
4975.50 3733
4976.16 3567
4976.83 3576
4977.50 3639
4978.16 3711
4978.83 3552
4979.49 3475
4980.16 3689
4980.82 3833
4981.49 3477
4982.15 3449
4982.82 3335
4983.49 3415
4984.15 3319
4984.82 3437
4985.48 3605
4986.15 3440
4986.82 3616
4987.48 3654
4988.15 3867
4988.81 3953
4989.48 4110
4990.15 4052
4990.81 4306
4991.48 4513
4992.15 4751
4992.81 4503
4993.48 4158
4994.15 4317
4994.81 4121
4995.48 3903
4996.15 3732
4996.81 3428
4997.48 3484
4998.15 3418
4998.81 3310
4999.48 3263
5000.15 3233
5000.81 3078
5001.48 3053
5002.15 3142
5002.82 3217
5003.48 3125
5004.15 3044
5004.82 3127
5005.48 3086
5006.15 2962
5006.82 3038
5007.49 3223
5008.15 2975
5008.82 3115
5009.49 3191
5010.16 3186
5010.82 3177
5011.49 2997
5012.16 3123
5012.83 3140
5013.50 3285
5014.16 3203
5014.83 3128
5015.50 3093
5016.17 3045
5016.84 3140
5017.50 3293
5018.17 3489
5018.84 3476
5019.51 3448
5020.18 3502
5020.84 3682
5021.51 3734
5022.18 3783
5022.85 3838
5023.52 3682
5024.19 3667
5024.86 3625
5025.52 3760
5026.19 3679
5026.86 3826
5027.53 3971
5028.20 3603
5028.87 3573
5029.54 3554
5030.21 3527
5030.88 3517
5031.54 3410
5032.21 3352
5032.88 3522
5033.55 3407
5034.22 3202
5034.89 3151
5035.56 3382
5036.23 3115
5036.90 3083
5037.57 3238
5038.24 3196
5038.91 2900
5039.58 3100
5040.25 3032
5040.92 3027
5041.59 3135
5042.26 3107
5042.92 3092
5043.59 3280
5044.26 3243
5044.93 3261
5045.60 3390
5046.27 3551
5046.94 3646
5047.61 3584
5048.29 3756
5048.96 3521
5049.63 3425
5050.30 3470
5050.97 3564
5051.64 3409
5052.31 3371
5052.98 3426
5053.65 3266
5054.32 3268
5054.99 3145
5055.66 3234
5056.33 3517
5057.00 3509
5057.67 3426
5058.34 3456
5059.01 3322
5059.68 3369
5060.36 3236
5061.03 3136
5061.70 3247
5062.37 3442
5063.04 3094
5063.71 3155
5064.38 3222
5065.05 3213
5065.73 3182
5066.40 3357
5067.07 3367
5067.74 3136
5068.41 3049
5069.08 3101
5069.75 3212
5070.43 3266
5071.10 3117
5071.77 3202
5072.44 3140
5073.11 3250
5073.78 3057
5074.46 3106
5075.13 3186
5075.80 3221
5076.47 3293
5077.14 3197
5077.82 3082
5078.49 3062
5079.16 3525
5079.83 3504
5080.51 3565
5081.18 3602
5081.85 3471
5082.52 3608
5083.20 3703
5083.87 3601
5084.54 3503
5085.21 3560
5085.89 3718
5086.56 3675
5087.23 3588
5087.90 3460
5088.58 3515
5089.25 3476
5089.92 3601
5090.60 3823
5091.27 3954
5091.94 3900
5092.61 4004
5093.29 4127
5093.96 4298
5094.63 4453
5095.31 4292
5095.98 4075
5096.65 4085
5097.33 3860
5098.00 3538
5098.67 3555
5099.35 3545
5100.02 3324
5100.70 3135
5101.37 3142
5102.04 3406
5102.72 3420
5103.39 3449
5104.06 3278
5104.74 3171
5105.41 3324
5106.09 3214
5106.76 3314
5107.43 3208
5108.11 3418
5108.78 3437
5109.46 3195
5110.13 3241
5110.81 3198
5111.48 3142
5112.15 3042
5112.83 2981
5113.50 3042
5114.18 2986
5114.85 3033
5115.53 3070
5116.20 3013
5116.88 3097
5117.55 3087
5118.23 3166
5118.90 3197
5119.58 3012
5120.25 3128
5120.93 3155
5121.60 3242
5122.28 2965
5122.95 3234
5123.63 3393
5124.30 3158
5124.98 3026
5125.65 3101
5126.33 3088
5127.00 3312
5127.68 3126
5128.35 3124
5129.03 3352
5129.70 3403
5130.38 3502
5131.06 3369
5131.73 3314
5132.41 3321
5133.08 3390
5133.76 3461
5134.43 3533
5135.11 3423
5135.79 3457
5136.46 3544
5137.14 3526
5137.81 3504
5138.49 3412
5139.17 3719
5139.84 3739
5140.52 3697
5141.20 3735
5141.87 3699
5142.55 3724
5143.22 3771
5143.90 3497
5144.58 3581
5145.25 3452
5145.93 3386
5146.61 3300
5147.28 3092
5147.96 3035
5148.64 3086
5149.31 3056
5149.99 3098
5150.67 3097
5151.35 2909
5152.02 2919
5152.70 2938
5153.38 2979
5154.05 2970
5154.73 3074
5155.41 2876
5156.09 2994
5156.76 3162
5157.44 3035
5158.12 2895
5158.80 2894
5159.47 2922
5160.15 2896
5160.83 2997
5161.51 2984
5162.18 2984
5162.86 2952
5163.54 2942
5164.22 3086
5164.89 3194
5165.57 3096
5166.25 3041
5166.93 3055
5167.61 3012
5168.28 3123
5168.96 3070
5169.64 3009
5170.32 2998
5171.00 2966
5171.68 3057
5172.35 2937
5173.03 2819
5173.71 2859
5174.39 2851
5175.07 2846
5175.75 2895
5176.43 2973
5177.10 2885
5177.78 2983
5178.46 3042
5179.14 3045
5179.82 2820
5180.50 2896
5181.18 3032
5181.86 2946
5182.53 3135
5183.21 3130
5183.89 3086
5184.57 3020
5185.25 2998
5185.93 3091
5186.61 2758
5187.29 2879
5187.97 2870
5188.65 2816
5189.33 2848
5190.01 3017
5190.69 2855
5191.37 2754
5192.05 2959
5192.73 2756
5193.41 2731
5194.09 2772
5194.77 2790
5195.45 2832
5196.12 2919
5196.80 3019
5197.48 2898
5198.17 2907
5198.85 2874
5199.53 2921
5200.21 2879
5200.89 2887
5201.57 2842
5202.25 2867
5202.93 3030
5203.61 2916
5204.29 3031
5204.97 2979
5205.65 2998
5206.33 2919
5207.01 3158
5207.69 3246
5208.37 3271
5209.05 3185
5209.73 3158
5210.41 3483
5211.09 3684
5211.78 3597
5212.46 3506
5213.14 3467
5213.82 3570
5214.50 3417
5215.18 3256
5215.86 3303
5216.54 3073
5217.22 3069
5217.91 3260
5218.59 3159
5219.27 3302
5219.95 3172
5220.63 3162
5221.31 3201
5222.00 3265
5222.68 3181
5223.36 3219
5224.04 3291
5224.72 3332
5225.40 3039
5226.09 3175
5226.77 3073
5227.45 3008
5228.13 2969
5228.81 2927
5229.50 2934
5230.18 2953
5230.86 3019
5231.54 3045
5232.22 3049
5232.91 3010
5233.59 2985
5234.27 3101
5234.95 2994
5235.64 3057
5236.32 3042
5237.00 3181
5237.68 3160
5238.37 3185
5239.05 3213
5239.73 3030
5240.42 3136
5241.10 3102
5241.78 3211
5242.46 3236
5243.15 3146
5243.83 3224
5244.51 2986
5245.20 3014
5245.88 2868
5246.56 2886
5247.25 2945
5247.93 2830
5248.61 3092
5249.30 2890
5249.98 2848
5250.66 2903
5251.35 2859
5252.03 2946
5252.71 2836
5253.40 2838
5254.08 2776
5254.77 2668
5255.45 2874
5256.13 2747
5256.82 2755
5257.50 2783
5258.18 2716
5258.87 2632
5259.55 2784
5260.24 2723
5260.92 2850
5261.61 2960
5262.29 2992
5262.97 2918
5263.66 3045
5264.34 3000
5265.03 2992
5265.71 3028
5266.40 3024
5267.08 2962
5267.76 2942
5268.45 2964
5269.13 3012
5269.82 3030
5270.50 2998
5271.19 2948
5271.87 2902
5272.56 2726
5273.24 2983
5273.93 2844
5274.61 2960
5275.30 2972
5275.98 3112
5276.67 3012
5277.35 2885
5278.04 2985
5278.72 3087
5279.41 3276
5280.10 3217
5280.78 3385
5281.47 3603
5282.15 3625
5282.84 3767
5283.52 3848
5284.21 3844
5284.89 4023
5285.58 4006
5286.27 3712
5286.95 3463
5287.64 3312
5288.32 3189
5289.01 3152
5289.70 3102
5290.38 3152
5291.07 3035
5291.75 3042
5292.44 2974
5293.13 3037
5293.81 3057
5294.50 3226
5295.19 3093
5295.87 2970
5296.56 3017
5297.24 2922
5297.93 2897
5298.62 2973
5299.30 3167
5299.99 2972
5300.68 2857
5301.36 2958
5302.05 2992
5302.74 3058
5303.43 2898
5304.11 3100
5304.80 3115
5305.49 3012
5306.17 2969
5306.86 3195
5307.55 3018
5308.24 3029
5308.92 2937
5309.61 3084
5310.30 3041
5310.98 2889
5311.67 2948
5312.36 2873
5313.05 2888
5313.73 3002
5314.42 2933
5315.11 2950
5315.80 2721
5316.49 2670
5317.17 2765
5317.86 2851
5318.55 2849
5319.24 2947
5319.92 2906
5320.61 2917
5321.30 2928
5321.99 3175
5322.68 2969
5323.37 3063
5324.05 2976
5324.74 3020
5325.43 2849
5326.12 2928
5326.81 2976
5327.50 2873
5328.18 2785
5328.87 2950
5329.56 3068
5330.25 3062
5330.94 2923
5331.63 2875
5332.32 3029
5333.01 3101
5333.69 3157
5334.38 3051
5335.07 2900
5335.76 2879
5336.45 2853
5337.14 2889
5337.83 2997
5338.52 2833
5339.21 2945
5339.90 2890
5340.59 2937
5341.27 2861
5341.96 2764
5342.65 2785
5343.34 2866
5344.03 2794
5344.72 2926
5345.41 2873
5346.10 3042
5346.79 2941
5347.48 3065
5348.17 3126
5348.86 3248
5349.55 3484
5350.24 3564
5350.93 3501
5351.62 3497
5352.31 3607
5353.00 3784
5353.69 3625
5354.38 3496
5355.07 3477
5355.76 3343
5356.45 3239
5357.14 3038
5357.83 2846
5358.52 3050
5359.21 3070
5359.90 2883
5360.60 2964
5361.29 3147
5361.98 2946
5362.67 3008
5363.36 2882
5364.05 3093
5364.74 3066
5365.43 2846
5366.12 2944
5366.81 2961
5367.50 2907
5368.19 2839
5368.89 2792
5369.58 2795
5370.27 2821
5370.96 2834
5371.65 2861
5372.34 2832
5373.03 2751
5373.73 2921
5374.42 2916
5375.11 2919
5375.80 2682
5376.49 2941
5377.18 2907
5377.87 2936
5378.57 3004
5379.26 2980
5379.95 3048
5380.64 3130
5381.33 3257
5382.03 3271
5382.72 3219
5383.41 3451
5384.10 3495
5384.79 3300
5385.49 3140
5386.18 3177
5386.87 3271
5387.56 3008
5388.26 3016
5388.95 3034
5389.64 2940
5390.33 3002
5391.03 3172
5391.72 3203
5392.41 3337
5393.10 3302
5393.80 3132
5394.49 3209
5395.18 3111
5395.88 2995
5396.57 2831
5397.26 2892
5397.95 2770
5398.65 2640
5399.34 2840
5400.03 2841
5400.73 2721
5401.42 2809
5402.11 2860
5402.81 2485
5403.50 2614
5404.19 2769
5404.89 2668
5405.58 2807
5406.27 2796
5406.97 2795
5407.66 2814
5408.36 2733
5409.05 2879
5409.74 3010
5410.44 2956
5411.13 2823
5411.82 2767
5412.52 2872
5413.21 2784
5413.91 2798
5414.60 2625
5415.29 2644
5415.99 2746
5416.68 2735
5417.38 2740
5418.07 2559
5418.77 2635
5419.46 2830
5420.15 2914
5420.85 2929
5421.54 2919
5422.24 3020
5422.93 2895
5423.63 2955
5424.32 2842
5425.02 2906
5425.71 3028
5426.41 3026
5427.10 2971
5427.80 2888
5428.49 2776
5429.19 2831
5429.88 2741
5430.58 2588
5431.27 2711
5431.97 2811
5432.66 2851
5433.36 2809
5434.05 2889
5434.75 2869
5435.44 2853
5436.14 2658
5436.83 2932
5437.53 3086
5438.23 3067
5438.92 2948
5439.62 3017
5440.31 3054
5441.01 3043
5441.70 3034
5442.40 2981
5443.10 2935
5443.79 2880
5444.49 2874
5445.18 3028
5445.88 3199
5446.58 3300
5447.27 3284
5447.97 3383
5448.67 3308
5449.36 3413
5450.06 3344
5450.75 3511
5451.45 3436
5452.15 3219
5452.84 3246
5453.54 3130
5454.24 3255
5454.93 3136
5455.63 3082
5456.33 3058
5457.02 2926
5457.72 3025
5458.42 3081
5459.11 3102
5459.81 3019
5460.51 2890
5461.21 2966
5461.90 3142
5462.60 2965
5463.30 2867
5463.99 3113
5464.69 2999
5465.39 3128
5466.09 3244
5466.78 3379
5467.48 3323
5468.18 3199
5468.88 3227
5469.57 3236
5470.27 3099
5470.97 3201
5471.67 3092
5472.37 3152
5473.06 3354
5473.76 3088
5474.46 2992
5475.16 2999
5475.85 2980
5476.55 3098
5477.25 3131
5477.95 3083
5478.65 3148
5479.35 3297
5480.04 3172
5480.74 3513
5481.44 3459
5482.14 3610
5482.84 3483
5483.54 3549
5484.23 3559
5484.93 3651
5485.63 3599
5486.33 3641
5487.03 3430
5487.73 3322
5488.43 3147
5489.13 3256
5489.82 3253
5490.52 3494
5491.22 3342
5491.92 3412
5492.62 3589
5493.32 3555
5494.02 3665
5494.72 3498
5495.42 3548
5496.12 3685
5496.82 3906
5497.52 3734
5498.21 4021
5498.91 4143
5499.61 4113
5500.31 3952
5501.01 4409
5501.71 4589
5502.41 4848
5503.11 4899
5503.81 5102
5504.51 5159
5505.21 5253
5505.91 5006
5506.61 5352
5507.31 5181
5508.01 5230
5508.71 5285
5509.41 5525
5510.11 5581
5510.81 5355
5511.51 5148
5512.21 4894
5512.91 4698
5513.61 4431
5514.31 4359
5515.01 4138
5515.72 3865
5516.42 3724
5517.12 3599
5517.82 3606
5518.52 3376
5519.22 3465
5519.92 3485
5520.62 3622
5521.32 3754
5522.02 3733
5522.72 3881
5523.42 3784
5524.13 3898
5524.83 3774
5525.53 3599
5526.23 3636
5526.93 3646
5527.63 3478
5528.33 3199
5529.03 3195
5529.74 3296
5530.44 3265
5531.14 3052
5531.84 2977
5532.54 2883
5533.24 2946
5533.95 2948
5534.65 3034
5535.35 3021
5536.05 3140
5536.75 2951
5537.45 2850
5538.16 2995
5538.86 3049
5539.56 2929
5540.26 3021
5540.96 2925
5541.67 2795
5542.37 2884
5543.07 2971
5543.77 2796
5544.48 2979
5545.18 3083
5545.88 3052
5546.58 3049
5547.29 2979
5547.99 3173
5548.69 3315
5549.39 3270
5550.10 3135
5550.80 3238
5551.50 2908
5552.21 2975
5552.91 2988
5553.61 2967
5554.31 3082
5555.02 3028
5555.72 2980
5556.42 2943
5557.13 2983
5557.83 2865
5558.53 2826
5559.24 2776
5559.94 2879
5560.64 2927
5561.35 2974
5562.05 3011
5562.75 2824
5563.46 3001
5564.16 2890
5564.86 2847
5565.57 3039
5566.27 3355
5566.98 2981
5567.68 3004
5568.38 2682
5569.09 2828
5569.79 2994
5570.50 2903
5571.20 2824
5571.90 2973
5572.61 2926
5573.31 2832
5574.02 2940
5574.72 2750
5575.42 2851
5576.13 2943
5576.83 3027
5577.54 2924
5578.24 2987
5578.95 3048
5579.65 3073
5580.36 3014
5581.06 2955
5581.77 2783
5582.47 2932
5583.18 2942
5583.88 2828
5584.59 2738
5585.29 2888
5586.00 2849
5586.70 2907
5587.41 2791
5588.11 2720
5588.82 2743
5589.52 2578
5590.23 2621
5590.93 2673
5591.64 2760
5592.34 2818
5593.05 2713
5593.75 2566
5594.46 2649
5595.16 2749
5595.87 2727
5596.58 2730
5597.28 2734
5597.99 2808
5598.69 2916
5599.40 2540
5600.10 2650
5600.81 2751
5601.52 2600
5602.22 2558
5602.93 2610
5603.64 2694
5604.34 2650
5605.05 2767
5605.75 2679
5606.46 2574
5607.17 2563
5607.87 2771
5608.58 2795
5609.29 2620
5609.99 2507
5610.70 2593
5611.41 2510
5612.11 2542
5612.82 2529
5613.53 2722
5614.23 2694
5614.94 2701
5615.65 2591
5616.35 2605
5617.06 2515
5617.77 2469
5618.47 2494
5619.18 2514
5619.89 2638
5620.60 2553
5621.30 2380
5622.01 2409
5622.72 2491
5623.42 2459
5624.13 2510
5624.84 2533
5625.55 2674
5626.25 2554
5626.96 2640
5627.67 2604
5628.38 2720
5629.09 2710
5629.79 2742
5630.50 2663
5631.21 2775
5631.92 2626
5632.62 2549
5633.33 2521
5634.04 2778
5634.75 2769
5635.46 2846
5636.16 2820
5636.87 2755
5637.58 2899
5638.29 2882
5639.00 2566
5639.71 2728
5640.41 2801
5641.12 2906
5641.83 3042
5642.54 2885
5643.25 3011
5643.96 3099
5644.67 2953
5645.38 2989
5646.08 2728
5646.79 2621
5647.50 2563
5648.21 2809
5648.92 2714
5649.63 2840
5650.34 2725
5651.05 2743
5651.76 2654
5652.47 2583
5653.17 2527
5653.88 2699
5654.59 2557
5655.30 2618
5656.01 2752
5656.72 2783
5657.43 2923
5658.14 3134
5658.85 3041
5659.56 2957
5660.27 2991
5660.98 3008
5661.69 2914
5662.40 2963
5663.11 2968
5663.82 2993
5664.53 2820
5665.24 2775
5665.95 2620
5666.66 2641
5667.37 2711
5668.08 2652
5668.79 2671
5669.50 2542
5670.21 2649
5670.92 2682
5671.63 2642
5672.34 2746
5673.05 2728
5673.76 2801
5674.47 2659
5675.18 2678
5675.89 2713
5676.60 2604
5677.31 2514
5678.03 2681
5678.74 2612
5679.45 2713
5680.16 2669
5680.87 2520
5681.58 2585
5682.29 2573
5683.00 2598
5683.71 2586
5684.42 2709
5685.14 2903
5685.85 2811
5686.56 2686
5687.27 2651
5687.98 2714
5688.69 2898
5689.40 2966
5690.12 2827
5690.83 2802
5691.54 2757
5692.25 2762
5692.96 2685
5693.67 2753
5694.39 2814
5695.10 2694
5695.81 2624
5696.52 2622
5697.23 2526
5697.95 2659
5698.66 2649
5699.37 2797
5700.08 2690
5700.79 2692
5701.51 2719
5702.22 2755
5702.93 2763
5703.64 2531
5704.36 2501
5705.07 2572
5705.78 2578
5706.49 2491
5707.21 2585
5707.92 2516
5708.63 2332
5709.35 2306
5710.06 2680
5710.77 2715
5711.48 2496
5712.20 2530
5712.91 2540
5713.62 2601
5714.34 2664
5715.05 2528
5715.76 2421
5716.48 2434
5717.19 2528
5717.90 2511
5718.61 2461
5719.33 2520
5720.04 2376
5720.76 2324
5721.47 2432
5722.18 2545
5722.90 2600
5723.61 2651
5724.32 2768
5725.04 2818
5725.75 2807
5726.46 2706
5727.18 2785
5727.89 2934
5728.61 2787
5729.32 2979
5730.03 3327
5730.75 3263
5731.46 3256
5732.18 3276
5732.89 3095
5733.61 3034
5734.32 2830
5735.03 2794
5735.75 2904
5736.46 2623
5737.18 2461
5737.89 2553
5738.61 2640
5739.32 2575
5740.04 2498
5740.75 2502
5741.47 2489
5742.18 2570
5742.89 2589
5743.61 2694
5744.32 2436
5745.04 2636
5745.75 2653
5746.47 2818
5747.19 2602
5747.90 2618
5748.62 2633
5749.33 2478
5750.05 2661
5750.76 2590
5751.48 2613
5752.19 2666
5752.91 2730
5753.62 2606
5754.34 2731
5755.05 2554
5755.77 2715
5756.49 2680
5757.20 2739
5757.92 2789
5758.63 2784
5759.35 2854
5760.06 2715
5760.78 2736
5761.50 2897
5762.21 2880
5762.93 2782
5763.65 2765
5764.36 2829
5765.08 2898
5765.79 3003
5766.51 3241
5767.23 3035
5767.94 3099
5768.66 2857
5769.38 2876
5770.09 2993
5770.81 2622
5771.53 2784
5772.24 2920
5772.96 3071
5773.68 2782
5774.39 2766
5775.11 2873
5775.83 2686
5776.54 2811
5777.26 2912
5777.98 2877
5778.69 2936
5779.41 3187
5780.13 3123
5780.85 3170
5781.56 3224
5782.28 3203
5783.00 3171
5783.72 3098
5784.43 3142
5785.15 3002
5785.87 2911
5786.59 3199
5787.30 2993
5788.02 3005
5788.74 3038
5789.46 2814
5790.17 3076
5790.89 3173
5791.61 3137
5792.33 3142
5793.05 3074
5793.76 3029
5794.48 3086
5795.20 3013
5795.92 3197
5796.64 3165
5797.35 3306
5798.07 3473
5798.79 3582
5799.51 3686
5800.23 3850
5800.95 4287
5801.66 4559
5802.38 4878
5803.10 5110
5803.82 5451
5804.54 5725
5805.26 5515
5805.98 5626
5806.70 5668
5807.41 5102
5808.13 4760
5808.85 4395
5809.57 4277
5810.29 4107
5811.01 3945
5811.73 3888
5812.45 3767
5813.17 3995
5813.89 4228
5814.61 4181
5815.32 4548
5816.04 4664
5816.76 5285
5817.48 5418
5818.20 5862
5818.92 6383
5819.64 6959
5820.36 7059
5821.08 7155
5821.80 6741
5822.52 6146
5823.24 5593
5823.96 5097
5824.68 4683
5825.40 4624
5826.12 4464
5826.84 4328
5827.56 4255
5828.28 4238
5829.00 4211
5829.72 3932
5830.44 3964
5831.16 3899
5831.88 3843
5832.60 3806
5833.32 3940
5834.04 3988
5834.76 3798
5835.48 3849
5836.21 3900
5836.93 3722
5837.65 3755
5838.37 3818
5839.09 3608
5839.81 3762
5840.53 3655
5841.25 3477
5841.97 3326
5842.69 3204
5843.41 3373
5844.14 3348
5844.86 3120
5845.58 3216
5846.30 3103
5847.02 3293
5847.74 3184
5848.46 3152
5849.18 2974
5849.91 3078
5850.63 2935
5851.35 3006
5852.07 2899
5852.79 2983
5853.51 3066
5854.24 2958
5854.96 2864
5855.68 2869
5856.40 2838
5857.12 2947
5857.85 2953
5858.57 3134
5859.29 2852
5860.01 2906
5860.73 2998
5861.46 3118
5862.18 2948
5862.90 2973
5863.62 2805
5864.35 2919
5865.07 2882
5865.79 2776
5866.51 2665
5867.24 2767
5867.96 2775
5868.68 2694
5869.40 2665
5870.13 2784
5870.85 2879
5871.57 2921
5872.29 2904
5873.02 2689
5873.74 2782
5874.46 2905
5875.19 2885
5875.91 2815
5876.63 3029
5877.36 3021
5878.08 2859
5878.80 2804
5879.53 2788
5880.25 2915
5880.97 2930
5881.70 2856
5882.42 2929
5883.14 3001
5883.87 2990
5884.59 2805
5885.31 2728
5886.04 2913
5886.76 2759
5887.49 2769
5888.21 2738
5888.93 2887
5889.66 2799
5890.38 2868
5891.11 2698
5891.83 2467
5892.55 2582
5893.28 2675
5894.00 2704
5894.73 2583
5895.45 2750
5896.17 2731
5896.90 2559
5897.62 2456
5898.35 2656
5899.07 2647
5899.80 2512
5900.52 2473
5901.25 2600
5901.97 2642
5902.70 2750
5903.42 2637
5904.15 2650
5904.87 2651
5905.60 2725
5906.32 2790
5907.05 2747
5907.77 2734
5908.50 2821
5909.22 2689
5909.95 2804
5910.67 2565
5911.40 2676
5912.12 2475
5912.85 2499
5913.57 2585
5914.30 2526
5915.02 2479
5915.75 2595
5916.47 2583
5917.20 2584
5917.93 2810
5918.65 2660
5919.38 2581
5920.10 2498
5920.83 2453
5921.55 2544
5922.28 2545
5923.01 2583
5923.73 2565
5924.46 2503
5925.18 2530
5925.91 2617
5926.64 2421
5927.36 2618
5928.09 2502
5928.82 2660
5929.54 2676
5930.27 2703
5931.00 2660
5931.72 2759
5932.45 2747
5933.18 2705
5933.90 2760
5934.63 2844
5935.36 2915
5936.08 2699
5936.81 2815
5937.54 2793
5938.26 2945
5938.99 3060
5939.72 3070
5940.44 3120
5941.17 3116
5941.90 3000
5942.63 3079
5943.35 2808
5944.08 2885
5944.81 2906
5945.53 2920
5946.26 2811
5946.99 2994
5947.72 2913
5948.44 2947
5949.17 2992
5949.90 3068
5950.63 2878
5951.36 2949
5952.08 2978
5952.81 2998
5953.54 2850
5954.27 2945
5954.99 3084
5955.72 3356
5956.45 3299
5957.18 3231
5957.91 3097
5958.63 3158
5959.36 3253
5960.09 3035
5960.82 3042
5961.55 3195
5962.28 3045
5963.00 3236
5963.73 3158
5964.46 3090
5965.19 3196
5965.92 3137
5966.65 3490
5967.38 3581
5968.11 3612
5968.83 3963
5969.56 4074
5970.29 3965
5971.02 3893
5971.75 3783
5972.48 3891
5973.21 3525
5973.94 3448
5974.67 3574
5975.40 3570
5976.12 3585
5976.85 3513
5977.58 3399
5978.31 3322
5979.04 3354
5979.77 3647
5980.50 3446
5981.23 3397
5981.96 3474
5982.69 3650
5983.42 3561
5984.15 3580
5984.88 3494
5985.61 3685
5986.34 3852
5987.07 3681
5987.80 3760
5988.53 3856
5989.26 3726
5989.99 3716
5990.72 3726
5991.45 3608
5992.18 3687
5992.91 3489
5993.64 3650
5994.37 3770
5995.10 3947
5995.83 3937
5996.56 3691
5997.29 3765
5998.02 3930
5998.75 3625
5999.48 3561
6000.21 3719
6000.95 3807
6001.68 3466
6002.41 3444
6003.14 3987
6003.87 3617
6004.60 3388
6005.33 3532
6006.06 3614
6006.79 3530
6007.52 3730
6008.26 3966
6008.99 4178
6009.72 4101
6010.45 4267
6011.18 4774
6011.91 5386
6012.64 5732
6013.38 6083
6014.11 5947
6014.84 6204
6015.57 6263
6016.30 5925
6017.03 5815
6017.77 5439
6018.50 5295
6019.23 4754
6019.96 4633
6020.69 4261
6021.42 3955
6022.16 3755
6022.89 3598
6023.62 3671
6024.35 3538
6025.09 3450
6025.82 3438
6026.55 3230
6027.28 3402
6028.02 3509
6028.75 3192
6029.48 3256
6030.21 3208
6030.95 3100
6031.68 3358
6032.41 3257
6033.14 3137
6033.88 3249
6034.61 3103
6035.34 3101
6036.07 3195
6036.81 3075
6037.54 2925
6038.27 2969
6039.01 2963
6039.74 2900
6040.47 3087
6041.21 3156
6041.94 3065
6042.67 3350
6043.41 3286
6044.14 3196
6044.87 3054
6045.61 3284
6046.34 3189
6047.07 3097
6047.81 3269
6048.54 3215
6049.27 3333
6050.01 3372
6050.74 3383
6051.48 3379
6052.21 3495
6052.94 3480
6053.68 3397
6054.41 3586
6055.15 3630
6055.88 3565
6056.61 3433
6057.35 3366
6058.08 3313
6058.82 3163
6059.55 3325
6060.29 3312
6061.02 3334
6061.75 3221
6062.49 3330
6063.22 3445
6063.96 3289
6064.69 3221
6065.43 3259
6066.16 3117
6066.90 3224
6067.63 3135
6068.37 3123
6069.10 3100
6069.84 3042
6070.57 3180
6071.31 3055
6072.04 2932
6072.78 3010
6073.51 2976
6074.25 3000
6074.98 3016
6075.72 2914
6076.45 3024
6077.19 3122
6077.92 2979
6078.66 3054
6079.39 3022
6080.13 3184
6080.87 3120
6081.60 3250
6082.34 3169
6083.07 3198
6083.81 3112
6084.54 3262
6085.28 3258
6086.02 3127
6086.75 3191
6087.49 3129
6088.22 3171
6088.96 3299
6089.70 3123
6090.43 3100
6091.17 3195
6091.91 3293
6092.64 3163
6093.38 3245
6094.11 3285
6094.85 3307
6095.59 3226
6096.32 3279
6097.06 3114
6097.80 3111
6098.53 2979
6099.27 3004
6100.01 2945
6100.74 3220
6101.48 3149
6102.22 2877
6102.96 2915
6103.69 2917
6104.43 2929
6105.17 2951
6105.90 2950
6106.64 3055
6107.38 2894
6108.12 2740
6108.85 2730
6109.59 2973
6110.33 2937
6111.06 2996
6111.80 2884
6112.54 2964
6113.28 2936
6114.01 2880
6114.75 2840
6115.49 2720
6116.23 2883
6116.97 3067
6117.70 3029
6118.44 3135
6119.18 2851
6119.92 2861
6120.66 3073
6121.39 3067
6122.13 3159
6122.87 2893
6123.61 3073
6124.35 3083
6125.08 3160
6125.82 3141
6126.56 3134
6127.30 3118
6128.04 3187
6128.78 3060
6129.52 3082
6130.25 3123
6130.99 3265
6131.73 3107
6132.47 3047
6133.21 3098
6133.95 3022
6134.69 3284
6135.43 3232
6136.16 3254
6136.90 3192
6137.64 3168
6138.38 3088
6139.12 3162
6139.86 3346
6140.60 3139
6141.34 3234
6142.08 3224
6142.82 3220
6143.56 3238
6144.30 3210
6145.04 3107
6145.77 3005
6146.51 3216
6147.25 3143
6147.99 3225
6148.73 3278
6149.47 3354
6150.21 3447
6150.95 3296
6151.69 3462
6152.43 3540
6153.17 3563
6153.91 3480
6154.65 3449
6155.39 3553
6156.13 3568
6156.87 3621
6157.61 3758
6158.35 3753
6159.09 3844
6159.83 3727
6160.58 3720
6161.32 3583
6162.06 3813
6162.80 3831
6163.54 3941
6164.28 3913
6165.02 3844
6165.76 3850
6166.50 4150
6167.24 4450
6167.98 4412
6168.72 4580
6169.46 4659
6170.20 5046
6170.95 5157
6171.69 4939
6172.43 5287
6173.17 5429
6173.91 5345
6174.65 5543
6175.39 5601
6176.13 5568
6176.88 5681
6177.62 5588
6178.36 5305
6179.10 5063
6179.84 4921
6180.58 4899
6181.33 4834
6182.07 4567
6182.81 4492
6183.55 4264
6184.29 4449
6185.03 4392
6185.78 4474
6186.52 4257
6187.26 4356
6188.00 4466
6188.74 4370
6189.49 4367
6190.23 4491
6190.97 4481
6191.71 4513
6192.46 4652
6193.20 4804
6193.94 4799
6194.68 4859
6195.43 5155
6196.17 5262
6196.91 5153
6197.65 5081
6198.40 5176
6199.14 5161
6199.88 5192
6200.62 5446
6201.37 5150
6202.11 5282
6202.85 5304
6203.60 5535
6204.34 5400
6205.08 5787
6205.83 6292
6206.57 7070
6207.31 8099
6208.06 9416
6208.80 11234
6209.54 13808
6210.29 16049
6211.03 17643
6211.77 19069
6212.52 19336
6213.26 18804
6214.00 17387
6214.75 15756
6215.49 13709
6216.23 12237
6216.98 10132
6217.72 8434
6218.47 7605
6219.21 6622
6219.95 5989
6220.70 5915
6221.44 5524
6222.19 5409
6222.93 5417
6223.67 5383
6224.42 5546
6225.16 5622
6225.91 5812
6226.65 5848
6227.40 5776
6228.14 5990
6228.89 5933
6229.63 5383
6230.37 5125
6231.12 4852
6231.86 4607
6232.61 4431
6233.35 4451
6234.10 4228
6234.84 4068
6235.59 4054
6236.33 4053
6237.08 3846
6237.82 3937
6238.57 4104
6239.31 4191
6240.06 4152
6240.80 4297
6241.55 4216
6242.29 4014
6243.04 4174
6243.79 4392
6244.53 4414
6245.28 4475
6246.02 4595
6246.77 4663
6247.51 4812
6248.26 5091
6249.00 5638
6249.75 5967
6250.50 6044
6251.24 6138
6251.99 6077
6252.73 6406
6253.48 5998
6254.23 5657
6254.97 5206
6255.72 5140
6256.46 4961
6257.21 4824
6257.96 4798
6258.70 4732
6259.45 4756
6260.20 4897
6260.94 4883
6261.69 4602
6262.44 4677
6263.18 4468
6263.93 4448
6264.68 4541
6265.42 4504
6266.17 4480
6266.92 4462
6267.66 4571
6268.41 4602
6269.16 4577
6269.90 4435
6270.65 4543
6271.40 4481
6272.14 4256
6272.89 4455
6273.64 4560
6274.39 4672
6275.13 4611
6275.88 4701
6276.63 4884
6277.38 5174
6278.12 5441
6278.87 5599
6279.62 5938
6280.37 5599
6281.11 5662
6281.86 5506
6282.61 5104
6283.36 4930
6284.10 4828
6284.85 4698
6285.60 4331
6286.35 4199
6287.10 4345
6287.84 4383
6288.59 4432
6289.34 4501
6290.09 4631
6290.84 4859
6291.59 4941
6292.33 4855
6293.08 4523
6293.83 4537
6294.58 4221
6295.33 4115
6296.08 3911
6296.82 3903
6297.57 3800
6298.32 3614
6299.07 3718
6299.82 3701
6300.57 3698
6301.32 3531
6302.07 3692
6302.81 3687
6303.56 3774
6304.31 3831
6305.06 3711
6305.81 3848
6306.56 3987
6307.31 3878
6308.06 4034
6308.81 3997
6309.56 3954
6310.31 3854
6311.06 3930
6311.81 3779
6312.56 3910
6313.30 3979
6314.05 3719
6314.80 3623
6315.55 3768
6316.30 3567
6317.05 3710
6317.80 3656
6318.55 3689
6319.30 3803
6320.05 3718
6320.80 3726
6321.55 3520
6322.30 3334
6323.05 3538
6323.80 3444
6324.55 3525
6325.30 3416
6326.05 3331
6326.80 3378
6327.56 3304
6328.31 3217
6329.06 3280
6329.81 3400
6330.56 3378
6331.31 3470
6332.06 3473
6332.81 3464
6333.56 3328
6334.31 3415
6335.06 3173
6335.81 3154
6336.56 3326
6337.31 3360
6338.07 3226
6338.82 3128
6339.57 2997
6340.32 3077
6341.07 3112
6341.82 3119
6342.57 2959
6343.32 3114
6344.08 3038
6344.83 2969
6345.58 3169
6346.33 3096
6347.08 3209
6347.83 3212
6348.58 3188
6349.34 2939
6350.09 3257
6350.84 3244
6351.59 3259
6352.34 3283
6353.10 3300
6353.85 3422
6354.60 3348
6355.35 3288
6356.10 3441
6356.86 3169
6357.61 3372
6358.36 3354
6359.11 3200
6359.87 3123
6360.62 3040
6361.37 3021
6362.12 3015
6362.87 3054
6363.63 2938
6364.38 3100
6365.13 3187
6365.89 3115
6366.64 3172
6367.39 2936
6368.14 3227
6368.90 3215
6369.65 2955
6370.40 2902
6371.16 3085
6371.91 3065
6372.66 3124
6373.41 3057
6374.17 3086
6374.92 2983
6375.67 2861
6376.43 2809
6377.18 2779
6377.93 2951
6378.69 2931
6379.44 3006
6380.19 2939
6380.95 2885
6381.70 2881
6382.46 2895
6383.21 3061
6383.96 2954
6384.72 2880
6385.47 3115
6386.22 3051
6386.98 2942
6387.73 3046
6388.49 2906
6389.24 2853
6389.99 2793
6390.75 2726
6391.50 2834
6392.26 2612
6393.01 2624
6393.77 2726
6394.52 2700
6395.28 2852
6396.03 2701
6396.78 2800
6397.54 2820
6398.29 2704
6399.05 2880
6399.80 2776
6400.56 2833
6401.31 2789
6402.07 2786
6402.82 2681
6403.58 2840
6404.33 2636
6405.09 2679
6405.84 2679
6406.60 2726
6407.35 2847
6408.11 2793
6408.86 2651
6409.62 2796
6410.37 2785
6411.13 2678
6411.88 2757
6412.64 2857
6413.39 2859
6414.15 3021
6414.91 2907
6415.66 2899
6416.42 2824
6417.17 2746
6417.93 2847
6418.68 3003
6419.44 2910
6420.20 2743
6420.95 2750
6421.71 2748
6422.46 2782
6423.22 2860
6423.98 2890
6424.73 2846
6425.49 2672
6426.24 2664
6427.00 2700
6427.76 2853
6428.51 3004
6429.27 2724
6430.03 2730
6430.78 2753
6431.54 2796
6432.30 2803
6433.05 2674
6433.81 2754
6434.57 2762
6435.32 2903
6436.08 3020
6436.84 2861
6437.59 3089
6438.35 2977
6439.11 3004
6439.87 3015
6440.62 2932
6441.38 2989
6442.14 2941
6442.89 2865
6443.65 2975
6444.41 2873
6445.17 2947
6445.92 3145
6446.68 2804
6447.44 2714
6448.20 2809
6448.95 2877
6449.71 2821
6450.47 2827
6451.23 2797
6451.98 2775
6452.74 2844
6453.50 2792
6454.26 2837
6455.02 2655
6455.77 2696
6456.53 2947
6457.29 3010
6458.05 3018
6458.81 3017
6459.56 3039
6460.32 2948
6461.08 2959
6461.84 3010
6462.60 2932
6463.36 2972
6464.11 3141
6464.87 3099
6465.63 2886
6466.39 2792
6467.15 2888
6467.91 2918
6468.67 2817
6469.43 3021
6470.18 3168
6470.94 2931
6471.70 2971
6472.46 3036
6473.22 3111
6473.98 3170
6474.74 3234
6475.50 3234
6476.26 3144
6477.02 3128
6477.77 3253
6478.53 3290
6479.29 3162
6480.05 3175
6480.81 3268
6481.57 3175
6482.33 3247
6483.09 3380
6483.85 3285
6484.61 3401
6485.37 3453
6486.13 3472
6486.89 3573
6487.65 3630
6488.41 3568
6489.17 3533
6489.93 3676
6490.69 3635
6491.45 3654
6492.21 3780
6492.97 3884
6493.73 3840
6494.49 3767
6495.25 3936
6496.01 3948
6496.77 4014
6497.53 4059
6498.29 3981
6499.05 4021
6499.81 4054
6500.57 4132
6501.33 4100
6502.10 4250
6502.86 4070
6503.62 4065
6504.38 4126
6505.14 4321
6505.90 4196
6506.66 4149
6507.42 4399
6508.18 4390
6508.94 4481
6509.71 4351
6510.47 4398
6511.23 4525
6511.99 4633
6512.75 4797
6513.51 4804
6514.27 4922
6515.03 4807
6515.80 4801
6516.56 5002
6517.32 4898
6518.08 4827
6518.84 4644
6519.60 4872
6520.37 5118
6521.13 5180
6521.89 5164
6522.65 5225
6523.41 5534
6524.18 5829
6524.94 5918
6525.70 6401
6526.46 6732
6527.22 6839
6527.99 7111
6528.75 7435
6529.51 7574
6530.27 7555
6531.04 7606
6531.80 7413
6532.56 7520
6533.32 7690
6534.09 7695
6534.85 8223
6535.61 9089
6536.37 10536
6537.14 11812
6537.90 13228
6538.66 14840
6539.42 15284
6540.19 15176
6540.95 14604
6541.71 13193
6542.48 11730
6543.24 10262
6544.00 8875
6544.77 7522
6545.53 6654
6546.29 5964
6547.06 5611
6547.82 5198
6548.58 5024
6549.35 4930
6550.11 4798
6550.87 4529
6551.64 4584
6552.40 4661
6553.16 4548
6553.93 4466
6554.69 4504
6555.46 4372
6556.22 4343
6556.98 4287
6557.75 4221
6558.51 4216
6559.28 4218
6560.04 4119
6560.80 4271
6561.57 4287
6562.33 4179
6563.10 4341
6563.86 4603
6564.63 4643
6565.39 4716
6566.15 4732
6566.92 4664
6567.68 4575
6568.45 4869
6569.21 4987
6569.98 4709
6570.74 4754
6571.51 4599
6572.27 4585
6573.04 4766
6573.80 4939
6574.57 5103
6575.33 5251
6576.10 5443
6576.86 5367
6577.63 5412
6578.39 5537
6579.16 5648
6579.92 5756
6580.69 5510
6581.45 5421
6582.22 5504
6582.98 5608
6583.75 5729
6584.51 5985
6585.28 5820
6586.05 6016
6586.81 6094
6587.58 5957
6588.34 5848
6589.11 5937
6589.87 5834
6590.64 5770
6591.41 5669
6592.17 5943
6592.94 6200
6593.70 6492
6594.47 6822
6595.24 7049
6596.00 7125
6596.77 7580
6597.54 7674
6598.30 7525
6599.07 7447
6599.83 6984
6600.60 6507
6601.37 6092
6602.13 5995
6602.90 5452
6603.67 5096
6604.43 4903
6605.20 4910
6605.97 4644
6606.73 4614
6607.50 4593
6608.27 4487
6609.04 4606
6609.80 4472
6610.57 4280
6611.34 4228
6612.10 4288
6612.87 4317
6613.64 4275
6614.40 4354
6615.17 4327
6615.94 4091
6616.71 4226
6617.47 4323
6618.24 4186
6619.01 4322
6619.78 4277
6620.54 4471
6621.31 4209
6622.08 4279
6622.85 4568
6623.62 4530
6624.38 4600
6625.15 4685
6625.92 4417
6626.69 4436
6627.46 4506
6628.22 4414
6628.99 4306
6629.76 4275
6630.53 4365
6631.30 4405
6632.06 4637
6632.83 4638
6633.60 4945
6634.37 5085
6635.14 5326
6635.91 5515
6636.67 5582
6637.44 5846
6638.21 5792
6638.98 5742
6639.75 5784
6640.52 5468
6641.29 5001
6642.06 4904
6642.83 4692
6643.59 4580
6644.36 4500
6645.13 4166
6645.90 4141
6646.67 3989
6647.44 4178
6648.21 4234
6648.98 4161
6649.75 4044
6650.52 4292
6651.29 4307
6652.06 4086
6652.82 4173
6653.59 4205
6654.36 4310
6655.13 4276
6655.90 4166
6656.67 4166
6657.44 3932
6658.21 3970
6658.98 3716
6659.75 3899
6660.52 3774
6661.29 3885
6662.06 4006
6662.83 4023
6663.60 4106
6664.37 4344
6665.14 4439
6665.91 4495
6666.68 4716
6667.45 4899
6668.22 5026
6668.99 4997
6669.77 4627
6670.54 4710
6671.31 4479
6672.08 4318
6672.85 4226
6673.62 4170
6674.39 4067
6675.16 4133
6675.93 4047
6676.70 3999
6677.47 3935
6678.24 3951
6679.01 3992
6679.79 3836
6680.56 3740
6681.33 3737
6682.10 3682
6682.87 3840
6683.64 3889
6684.41 4048
6685.18 4133
6685.96 4297
6686.73 4348
6687.50 4378
6688.27 4603
6689.04 4806
6689.81 4750
6690.58 4697
6691.36 4471
6692.13 4461
6692.90 4079
6693.67 3893
6694.44 3934
6695.22 3811
6695.99 3690
6696.76 3524
6697.53 3598
6698.30 3632
6699.08 3509
6699.85 3425
6700.62 3439
6701.39 3519
6702.17 3538
6702.94 3616
6703.71 3645
6704.48 3718
6705.26 3615
6706.03 3843
6706.80 3642
6707.57 3584
6708.35 3469
6709.12 3442
6709.89 3222
6710.66 3377
6711.44 3321
6712.21 3305
6712.98 3179
6713.76 3268
6714.53 3326
6715.30 3498
6716.08 3461
6716.85 3322
6717.62 3104
6718.39 3261
6719.17 3211
6719.94 3168
6720.71 3137
6721.49 3111
6722.26 3313
6723.04 3202
6723.81 3086
6724.58 3083
6725.36 3293
6726.13 3080
6726.90 3209
6727.68 3362
6728.45 3234
6729.23 3103
6730.00 3252
6730.77 3234
6731.55 3166
6732.32 3291
6733.10 3237
6733.87 3265
6734.64 3133
6735.42 3028
6736.19 3106
6736.97 3113
6737.74 3220
6738.52 3295
6739.29 3360
6740.06 3188
6740.84 3212
6741.61 3262
6742.39 3305
6743.16 3243
6743.94 3295
6744.71 3285
6745.49 3492
6746.26 3464
6747.04 3449
6747.81 3616
6748.59 3633
6749.36 3674
6750.14 3830
6750.91 3792
6751.69 3840
6752.46 3777
6753.24 3784
6754.01 3849
6754.79 3622
6755.56 3652
6756.34 3657
6757.12 3571
6757.89 3490
6758.67 3326
6759.44 3180
6760.22 3193
6760.99 3018
6761.77 3149
6762.55 3130
6763.32 2976
6764.10 3147
6764.87 3238
6765.65 3254
6766.43 3287
6767.20 3328
6767.98 3416
6768.75 3025
6769.53 3183
6770.31 3171
6771.08 3017
6771.86 3183
6772.64 3163
6773.41 3075
6774.19 3033
6774.96 2997
6775.74 2989
6776.52 2938
6777.29 3070
6778.07 3100
6778.85 3302
6779.62 3422
6780.40 3284
6781.18 3382
6781.96 3480
6782.73 3296
6783.51 3247
6784.29 3210
6785.06 3247
6785.84 3234
6786.62 2994
6787.40 2851
6788.17 2862
6788.95 2940
6789.73 3017
6790.50 2818
6791.28 2997
6792.06 2873
6792.84 2772
6793.61 2934
6794.39 2742
6795.17 2982
6795.95 2758
6796.73 2754
6797.50 2729
6798.28 2887
6799.06 2824
6799.84 2895
6800.62 2876
6801.39 2823
6802.17 2998
6802.95 3044
6803.73 3062
6804.51 3069
6805.28 2861
6806.06 2914
6806.84 2925
6807.62 3014
6808.40 2984
6809.18 3088
6809.95 3011
6810.73 2906
6811.51 2853
6812.29 2793
6813.07 2721
6813.85 2757
6814.63 2833
6815.41 2875
6816.18 2814
6816.96 2883
6817.74 3081
6818.52 2987
6819.30 2959
6820.08 3009
6820.86 2978
6821.64 2872
6822.42 2937
6823.20 2904
6823.98 2908
6824.76 2941
6825.54 2968
6826.31 2858
6827.09 2853
6827.87 2852
6828.65 2699
6829.43 2843
6830.21 2960
6830.99 2963
6831.77 2802
6832.55 2744
6833.33 2752
6834.11 2767
6834.89 2831
6835.67 2797
6836.45 2827
6837.23 2815
6838.01 2842
6838.79 2824
6839.57 2847
6840.35 2825
6841.13 2802
6841.91 2710
6842.69 2744
6843.47 2840
6844.25 2745
6845.04 2765
6845.82 2845
6846.60 2756
6847.38 2682
6848.16 2834
6848.94 2969
6849.72 3317
6850.50 3447
6851.28 3730
6852.06 4227
6852.84 4450
6853.62 4535
6854.41 4566
6855.19 4479
6855.97 4512
6856.75 4290
6857.53 4104
6858.31 3761
6859.09 3483
6859.87 3322
6860.66 3258
6861.44 3282
6862.22 3225
6863.00 3301
6863.78 2999
6864.56 3110
6865.35 3217
6866.13 3165
6866.91 3191
6867.69 3186
6868.47 3431
6869.25 3247
6870.04 3187
6870.82 3270
6871.60 3208
6872.38 3198
6873.16 3116
6873.95 3107
6874.73 3068
6875.51 2928
6876.29 2722
6877.08 2790
6877.86 3043
6878.64 2918
6879.42 2910
6880.21 3000
6880.99 2884
6881.77 2898
6882.55 2825
6883.34 3004
6884.12 3115
6884.90 3164
6885.69 3315
6886.47 3343
6887.25 3476
6888.03 3590
6888.82 3432
6889.60 3808
6890.38 3673
6891.17 3705
6891.95 3828
6892.73 3543
6893.52 3645
6894.30 3589
6895.08 3514
6895.87 3351
6896.65 3109
6897.43 3124
6898.22 3237
6899.00 3239
6899.78 3200
6900.57 3012
6901.35 2914
6902.14 3077
6902.92 3170
6903.70 3098
6904.49 3159
6905.27 3060
6906.06 3061
6906.84 3203
6907.62 3047
6908.41 2978
6909.19 2975
6909.98 3182
6910.76 3079
6911.54 3157
6912.33 3151
6913.11 3184
6913.90 3219
6914.68 3093
6915.47 2913
6916.25 2952
6917.04 2963
6917.82 2987
6918.61 3035
6919.39 3004
6920.18 3153
6920.96 3096
6921.75 3347
6922.53 3272
6923.32 3326
6924.10 3333
6924.89 3300
6925.67 3320
6926.46 3325
6927.24 3447
6928.03 3280
6928.81 3296
6929.60 3121
6930.38 3051
6931.17 3291
6931.95 2978
6932.74 3021
6933.52 3071
6934.31 3108
6935.10 3322
6935.88 3314
6936.67 3226
6937.45 3206
6938.24 3134
6939.02 3158
6939.81 3098
6940.60 3255
6941.38 3133
6942.17 3072
6942.95 3032
6943.74 3036
6944.53 3188
6945.31 3338
6946.10 3273
6946.89 3350
6947.67 3488
6948.46 3467
6949.25 3416
6950.03 3572
6950.82 3574
6951.61 3504
6952.39 3577
6953.18 3534
6953.97 3506
6954.75 3561
6955.54 3493
6956.33 3387
6957.11 3456
6957.90 3501
6958.69 3517
6959.47 3549
6960.26 3646
6961.05 3741
6961.84 3626
6962.62 3625
6963.41 3467
6964.20 3622
6964.98 3687
6965.77 3680
6966.56 3799
6967.35 3974
6968.13 3966
6968.92 3945
6969.71 4163
6970.50 4235
6971.28 4259
6972.07 4255
6972.86 4199
6973.65 4031
6974.44 4227
6975.22 4219
6976.01 4207
6976.80 4332
6977.59 4557
6978.38 4668
6979.16 4768
6979.95 5133
6980.74 5323
6981.53 5275
6982.32 5503
6983.11 5621
6983.89 5816
6984.68 6221
6985.47 6652
6986.26 7302
6987.05 8121
6987.84 8438
6988.63 8779
6989.41 9238
6990.20 8796
6990.99 8084
6991.78 7261
6992.57 6591
6993.36 6108
6994.15 5714
6994.94 5197
6995.73 4816
6996.52 4851
6997.30 4864
6998.09 4941
6998.88 5322
6999.67 5936
7000.46 6334
7001.25 6894
7002.04 7362
7002.83 7758
7003.62 7889
7004.41 7702
7005.20 7177
7005.99 6736
7006.78 5985
7007.57 5472
7008.36 4862
7009.15 4550
7009.94 4009
7010.73 3858
7011.52 3602
7012.31 3514
7013.10 3445
7013.89 3462
7014.68 3496
7015.47 3395
7016.26 3534
7017.05 3556
7017.84 3600
7018.63 3608
7019.42 3582
7020.21 3529
7021.00 3459
7021.79 3330
7022.58 3307
7023.37 3454
7024.16 3371
7024.95 3342
7025.75 3421
7026.54 3414
7027.33 3435
7028.12 3398
7028.91 3355
7029.70 3447
7030.49 3396
7031.28 3310
7032.07 3295
7032.86 3377
7033.66 3315
7034.45 3248
7035.24 3147
7036.03 3100
7036.82 3058
7037.61 3264
7038.40 3374
7039.20 3333
7039.99 3321
7040.78 3583
7041.57 3700
7042.36 3649
7043.15 3694
7043.95 3525
7044.74 3627
7045.53 3642
7046.32 3638
7047.11 3590
7047.91 3771
7048.70 3688
7049.49 3682
7050.28 3798
7051.07 3928
7051.87 4135
7052.66 4105
7053.45 4042
7054.24 3818
7055.04 3755
7055.83 3645
7056.62 3309
7057.41 3282
7058.21 3225
7059.00 3327
7059.79 3281
7060.58 3100
7061.38 3127
7062.17 3135
7062.96 3070
7063.76 3219
7064.55 3013
7065.34 3085
7066.14 3246
7066.93 3235
7067.72 3352
7068.51 3059
7069.31 3150
7070.10 3121
7070.89 3180
7071.69 3018
7072.48 3088
7073.28 3065
7074.07 3000
7074.86 2822
7075.66 3083
7076.45 2958
7077.24 2907
7078.04 2976
7078.83 2943
7079.62 2748
7080.42 2805
7081.21 2851
7082.01 2848
7082.80 2942
7083.59 2695
7084.39 2668
7085.18 2922
7085.98 2745
7086.77 2623
7087.57 2809
7088.36 2816
7089.15 2822
7089.95 2682
7090.74 2807
7091.54 2675
7092.33 2663
7093.13 2654
7093.92 2669
7094.72 2680
7095.51 2662
7096.31 2610
7097.10 2602
7097.89 2660
7098.69 2646
7099.48 2601
7100.28 2683
7101.07 2664
7101.87 2595
7102.66 2477
7103.46 2424
7104.26 2579
7105.05 2749
7105.85 2781
7106.64 2657
7107.44 2564
7108.23 2472
7109.03 2600
7109.82 2585
7110.62 2408
7111.41 2556
7112.21 2677
7113.01 2439
7113.80 2336
7114.60 2519
7115.39 2543
7116.19 2486
7116.98 2498
7117.78 2432
7118.58 2447
7119.37 2559
7120.17 2656
7120.97 2615
7121.76 2615
7122.56 2645
7123.35 2867
7124.15 2771
7124.95 2624
7125.74 2645
7126.54 2441
7127.34 2551
7128.13 2507
7128.93 2524
7129.73 2527
7130.52 2525
7131.32 2444
7132.12 2361
7132.91 2578
7133.71 2570
7134.51 2498
7135.30 2440
7136.10 2434
7136.90 2341
7137.69 2438
7138.49 2473
7139.29 2502
7140.09 2418
7140.88 2444
7141.68 2493
7142.48 2515
7143.28 2455
7144.07 2313
7144.87 2321
7145.67 2373
7146.47 2417
7147.26 2382
7148.06 2332
7148.86 2533
7149.66 2562
7150.45 2567
7151.25 2481
7152.05 2426
7152.85 2424
7153.65 2434
7154.44 2530
7155.24 2299
7156.04 2362
7156.84 2413
7157.64 2411
7158.43 2457
7159.23 2478
7160.03 2358
7160.83 2448
7161.63 2385
7162.43 2407
7163.22 2360
7164.02 2309
7164.82 2351
7165.62 2472
7166.42 2404
7167.22 2424
7168.02 2222
7168.82 2267
7169.61 2287
7170.41 2368
7171.21 2282
7172.01 2212
7172.81 2224
7173.61 2188
7174.41 2299
7175.21 2375
7176.01 2352
7176.81 2339
7177.61 2196
7178.41 2342
7179.20 2245
7180.00 2263
7180.80 2266
7181.60 2351
7182.40 2306
7183.20 2356
7184.00 2387
7184.80 2407
7185.60 2549
7186.40 2513
7187.20 2307
7188.00 2538
7188.80 2464
7189.60 2362
7190.40 2402
7191.20 2281
7192.00 2268
7192.80 2253
7193.60 2178
7194.40 2173
7195.20 2285
7196.00 2151
7196.80 2176
7197.60 2181
7198.40 2182
7199.20 2218
7200.00 2286
7200.81 2224
7201.61 2334
7202.41 2366
7203.21 2413
7204.01 2299
7204.81 2175
7205.61 2202
7206.41 2172
7207.21 2234
7208.01 2167
7208.81 2261
7209.61 2162
7210.42 2157
7211.22 2076
7212.02 2240
7212.82 2111
7213.62 2065
7214.42 2270
7215.22 2256
7216.03 2122
7216.83 2171
7217.63 2132
7218.43 2208
7219.23 2203
7220.03 2283
7220.83 2258
7221.64 2123
7222.44 2217
7223.24 2294
7224.04 2112
7224.84 2217
7225.65 2267
7226.45 2190
7227.25 2247
7228.05 2387
7228.85 2303
7229.66 2210
7230.46 2192
7231.26 2211
7232.06 2198
7232.87 2086
7233.67 2288
7234.47 2337
7235.27 2284
7236.08 2416
7236.88 2279
7237.68 2274
7238.48 2371
7239.29 2411
7240.09 2447
7240.89 2458
7241.70 2561
7242.50 2542
7243.30 2532
7244.10 2528
7244.91 2440
7245.71 2590
7246.51 2503
7247.32 2349
7248.12 2356
7248.92 2498
7249.73 2362
7250.53 2330
7251.33 2532
7252.14 2539
7252.94 2492
7253.74 2500
7254.55 2528
7255.35 2582
7256.15 2594
7256.96 2403
7257.76 2443
7258.57 2623
7259.37 2684
7260.17 2610
7260.98 2436
7261.78 2521
7262.59 2586
7263.39 2714
7264.19 2609
7265.00 2485
7265.80 2485
7266.61 2516
7267.41 2555
7268.22 2706
7269.02 2786
7269.82 2876
7270.63 2728
7271.43 2784
7272.24 2832
7273.04 2956
7273.85 3043
7274.65 2900
7275.46 2931
7276.26 2796
7277.07 2841
7277.87 3030
7278.68 3123
7279.48 3050
7280.29 2973
7281.09 3074
7281.90 3392
7282.70 3824
7283.51 4067
7284.31 4848
7285.12 5775
7285.92 6445
7286.73 7143
7287.53 7503
7288.34 7254
7289.14 6852
7289.95 6447
7290.76 6081
7291.56 5335
7292.37 4826
7293.17 4099
7293.98 3831
7294.78 3554
7295.59 3356
7296.40 3239
7297.20 3295
7298.01 3183
7298.81 3058
7299.62 3189
7300.43 3147
7301.23 3061
7302.04 3068
7302.84 3152
7303.65 3185
7304.46 3288
7305.26 3332
7306.07 3302
7306.88 3307
7307.68 3311
7308.49 3370
7309.30 3316
7310.10 3365
7310.91 3389
7311.72 3644
7312.52 3769
7313.33 3870
7314.14 3721
7314.94 3856
7315.75 3932
7316.56 3909
7317.37 3887
7318.17 3806
7318.98 4069
7319.79 4404
7320.59 4476
7321.40 4796
7322.21 5476
7323.02 5535
7323.82 5577
7324.63 5710
7325.44 5544
7326.25 5213
7327.05 4881
7327.86 4531
7328.67 4130
7329.48 3817
7330.28 3529
7331.09 3319
7331.90 3158
7332.71 3260
7333.52 3129
7334.32 3061
7335.13 3014
7335.94 3021
7336.75 3025
7337.56 3075
7338.36 3258
7339.17 3217
7339.98 3205
7340.79 3358
7341.60 3256
7342.41 3179
7343.22 3062
7344.02 3214
7344.83 3129
7345.64 3021
7346.45 2935
7347.26 2995
7348.07 2972
7348.88 2775
7349.68 2798
7350.49 2981
7351.30 3023
7352.11 2937
7352.92 2849
7353.73 2944
7354.54 2949
7355.35 2807
7356.16 2932
7356.97 2917
7357.78 2894
7358.59 2937
7359.39 2844
7360.20 2950
7361.01 2997
7361.82 2970
7362.63 3055
7363.44 3027
7364.25 3136
7365.06 3114
7365.87 3118
7366.68 3095
7367.49 3048
7368.30 3047
7369.11 3067
7369.92 3105
7370.73 3189
7371.54 3146
7372.35 3138
7373.16 3069
7373.97 3107
7374.78 3161
7375.59 3170
7376.40 3147
7377.21 3182
7378.02 3150
7378.83 3395
7379.64 3420
7380.45 3853
7381.26 4163
7382.08 4462
7382.89 4569
7383.70 4653
7384.51 4722
7385.32 4819
7386.13 4648
7386.94 4441
7387.75 4200
7388.56 3781
7389.37 3566
7390.18 3439
7391.00 3339
7391.81 3278
7392.62 3149
7393.43 2914
7394.24 2869
7395.05 2935
7395.86 2925
7396.67 2944
7397.49 2821
7398.30 2972
7399.11 3143
7399.92 3450
7400.73 3567
7401.54 3690
7402.36 3866
7403.17 4139
7403.98 4058
7404.79 4068
7405.60 3774
7406.42 3660
7407.23 3542
7408.04 3298
7408.85 3283
7409.66 3106
7410.48 2822
7411.29 2915
7412.10 2754
7412.91 2676
7413.73 2697
7414.54 2651
7415.35 2564
7416.16 2485
7416.98 2451
7417.79 2411
7418.60 2543
7419.41 2560
7420.23 2612
7421.04 2373
7421.85 2539
7422.66 2484
7423.48 2511
7424.29 2456
7425.10 2402
7425.92 2365
7426.73 2401
7427.54 2449
7428.36 2372
7429.17 2381
7429.98 2310
7430.80 2303
7431.61 2295
7432.42 2376
7433.24 2462
7434.05 2434
7434.86 2352
7435.68 2287
7436.49 2324
7437.30 2273
7438.12 2282
7438.93 2307
7439.74 2368
7440.56 2445
7441.37 2491
7442.19 2473
7443.00 2538
7443.81 2389
7444.63 2465
7445.44 2363
7446.26 2344
7447.07 2351
7447.89 2509
7448.70 2473
7449.51 2444
7450.33 2492
7451.14 2543
7451.96 2379
7452.77 2376
7453.59 2170
7454.40 2351
7455.22 2376
7456.03 2237
7456.85 2281
7457.66 2329
7458.47 2348
7459.29 2361
7460.10 2405
7460.92 2353
7461.73 2293
7462.55 2228
7463.36 2323
7464.18 2440
7464.99 2359
7465.81 2298
7466.63 2290
7467.44 2422
7468.26 2381
7469.07 2393
7469.89 2428
7470.70 2500
7471.52 2357
7472.33 2399
7473.15 2473
7473.96 2440
7474.78 2466
7475.60 2553
7476.41 2568
7477.23 2442
7478.04 2290
7478.86 2250
7479.68 2234
7480.49 2257
7481.31 2201
7482.12 2160
7482.94 2187
7483.76 2073
7484.57 2246
7485.39 2118
7486.21 2236
7487.02 2258
7487.84 2211
7488.65 2065
7489.47 2046
7490.29 2142
7491.10 2155
7491.92 2034
7492.74 2060
7493.55 2166
7494.37 2166
7495.19 2166
7496.01 2048
7496.82 2055
7497.64 2085
7498.46 2060
7499.27 2025
7500.09 2083
7500.91 2056
7501.72 2027
7502.54 2097
7503.36 2022
7504.18 2129
7504.99 2028
7505.81 2018
7506.63 2010
7507.45 2075
7508.26 2164
7509.08 2184
7509.90 2188
7510.72 2150
7511.53 2057
7512.35 2027
7513.17 2136
7513.99 2228
7514.81 2153
7515.62 2095
7516.44 2073
7517.26 2125
7518.08 2123
7518.90 2006
7519.71 2120
7520.53 2073
7521.35 2134
7522.17 1978
7522.99 2093
7523.81 2146
7524.62 2131
7525.44 2202
7526.26 2133
7527.08 2001
7527.90 2018
7528.72 2040
7529.54 2023
7530.35 2046
7531.17 2038
7531.99 2106
7532.81 2108
7533.63 2138
7534.45 2188
7535.27 2071
7536.09 1974
7536.91 2107
7537.73 2241
7538.54 2194
7539.36 2213
7540.18 2242
7541.00 2345
7541.82 2219
7542.64 2155
7543.46 2224
7544.28 2161
7545.10 2207
7545.92 2328
7546.74 2449
7547.56 2305
7548.38 2364
7549.20 2340
7550.02 2260
7550.84 2222
7551.66 2216
7552.48 2256
7553.30 2212
7554.12 2216
7554.94 2150
7555.76 2177
7556.58 2250
7557.40 2301
7558.22 2372
7559.04 2319
7559.86 2321
7560.68 2367
7561.50 2518
7562.32 2393
7563.14 2397
7563.96 2325
7564.78 2219
7565.60 2288
7566.42 2398
7567.24 2359
7568.07 2255
7568.89 2387
7569.71 2266
7570.53 2280
7571.35 2151
7572.17 2240
7572.99 2296
7573.81 2286
7574.63 2222
7575.45 2156
7576.28 2329
7577.10 2386
7577.92 2179
7578.74 2256
7579.56 2243
7580.38 2095
7581.20 2159
7582.03 2259
7582.85 2340
7583.67 2295
7584.49 2301
7585.31 2306
7586.13 2410
7586.96 2354
7587.78 2411
7588.60 2486
7589.42 2529
7590.24 2434
7591.07 2604
7591.89 2612
7592.71 2630
7593.53 2774
7594.35 2735
7595.18 2537
7596.00 2659
7596.82 2623
7597.64 2521
7598.47 2545
7599.29 2651
7600.11 2618
7600.93 2764
7601.76 2742
7602.58 2657
7603.40 2850
7604.22 3068
7605.05 3281
7605.87 3300
7606.69 3378
7607.52 3458
7608.34 3555
7609.16 3656
7609.99 3454
7610.81 3276
7611.63 3015
7612.45 3067
7613.28 2859
7614.10 2816
7614.92 2754
7615.75 2981
7616.57 2889
7617.40 2880
7618.22 3041
7619.04 2949
7619.87 2961
7620.69 3049
7621.51 3087
7622.34 3043
7623.16 2900
7623.98 2990
7624.81 2945
7625.63 2882
7626.46 2826
7627.28 2784
7628.10 2909
7628.93 3028
7629.75 3184
7630.58 3414
7631.40 3656
7632.23 3759
7633.05 4163
7633.87 4485
7634.70 4549
7635.52 4480
7636.35 4375
7637.17 4049
7638.00 3587
7638.82 3353
7639.65 3147
7640.47 2859
7641.30 2715
7642.12 2702
7642.95 2621
7643.77 2489
7644.59 2392
7645.42 2351
7646.24 2313
7647.07 2174
7647.90 2340
7648.72 2467
7649.55 2292
7650.37 2322
7651.20 2436
7652.02 2377
7652.85 2367
7653.67 2310
7654.50 2240
7655.32 2153
7656.15 2169
7656.97 2202
7657.80 2139
7658.63 2093
7659.45 2199
7660.28 2191
7661.10 2103
7661.93 2114
7662.76 2151
7663.58 2188
7664.41 2154
7665.23 2054
7666.06 2127
7666.89 2163
7667.71 2138
7668.54 2087
7669.36 2130
7670.19 2277
7671.02 2161
7671.84 2046
7672.67 2169
7673.50 2154
7674.32 2171
7675.15 2239
7675.98 2285
7676.80 2131
7677.63 2041
7678.46 2180
7679.28 2091
7680.11 2069
7680.94 1944
7681.76 1935
7682.59 2026
7683.42 2063
7684.25 2069
7685.07 2019
7685.90 1996
7686.73 2058
7687.55 2044
7688.38 2149
7689.21 1971
7690.04 2123
7690.86 2087
7691.69 2111
7692.52 1956
7693.35 1971
7694.17 2067
7695.00 1970
7695.83 1938
7696.66 2073
7697.48 2080
7698.31 2125
7699.14 2021
7699.97 2054
7700.80 2191
7701.62 2065
7702.45 2037
7703.28 2037
7704.11 2152
7704.94 2124
7705.77 2051
7706.59 2151
7707.42 2127
7708.25 2086
7709.08 2113
7709.91 2078
7710.74 1962
7711.56 1996
7712.39 2039
7713.22 2066
7714.05 2099
7714.88 1965
7715.71 2042
7716.54 2017
7717.37 2051
7718.19 2072
7719.02 1953
7719.85 2068
7720.68 1906
7721.51 2014
7722.34 1905
7723.17 2060
7724.00 2004
7724.83 1868
7725.66 2038
7726.49 1964
7727.32 1964
7728.14 1934
7728.97 1929
7729.80 1839
7730.63 1937
7731.46 1932
7732.29 1911
7733.12 1912
7733.95 1936
7734.78 1840
7735.61 1854
7736.44 1916
7737.27 1860
7738.10 1931
7738.93 1886
7739.76 1836
7740.59 1878
7741.42 1883
7742.25 1854
7743.08 1899
7743.91 1950
7744.74 2087
7745.57 2176
7746.40 2269
7747.23 2440
7748.06 2608
7748.90 2991
7749.73 3203
7750.56 3349
7751.39 3319
7752.22 3172
7753.05 2996
7753.88 2809
7754.71 2538
7755.54 2363
7756.37 2299
7757.20 2059
7758.03 2015
7758.87 2009
7759.70 1950
7760.53 1904
7761.36 1922
7762.19 1970
7763.02 2044
7763.85 2083
7764.68 2017
7765.52 1882
7766.35 1993
7767.18 2046
7768.01 1970
7768.84 1951
7769.67 1931
7770.51 1929
7771.34 1871
7772.17 1810
7773.00 1718
7773.83 1792
7774.67 1800
7775.50 1745
7776.33 1758
7777.16 1792
7777.99 1886
7778.83 2004
7779.66 1863
7780.49 1911
7781.32 2001
7782.15 1894
7782.99 1842
7783.82 1796
7784.65 1859
7785.48 1766
7786.32 1814
7787.15 1970
7787.98 2117
7788.82 2083
7789.65 1980
7790.48 1945
7791.31 1954
7792.15 1925
7792.98 1807
7793.81 1745
7794.65 1734
7795.48 1943
7796.31 1849
7797.14 1808
7797.98 1749
7798.81 1832
7799.64 1863
7800.48 1808
7801.31 1841
7802.14 1843
7802.98 1822
7803.81 1873
7804.65 1796
7805.48 1758
7806.31 1868
7807.15 1917
7807.98 1861
7808.81 1910
7809.65 1899
7810.48 1884
7811.32 1974
7812.15 1934
7812.98 1964
7813.82 2043
7814.65 2037
7815.49 2001
7816.32 2025
7817.15 1978
7817.99 2117
7818.82 2015
7819.66 1985
7820.49 2024
7821.33 2017
7822.16 1907
7822.99 2002
7823.83 2000
7824.66 2054
7825.50 2024
7826.33 1945
7827.17 2053
7828.00 2032
7828.84 2051
7829.67 1967
7830.51 2002
7831.34 1945
7832.18 1923
7833.01 2095
7833.85 2020
7834.68 1921
7835.52 1965
7836.35 2007
7837.19 2006
7838.02 1882
7838.86 1955
7839.69 1969
7840.53 1874
7841.37 1857
7842.20 1834
7843.04 1863
7843.87 1834
7844.71 1795
7845.54 1824
7846.38 1927
7847.22 1899
7848.05 1951
7848.89 1871
7849.72 1911
7850.56 1917
7851.40 1791
7852.23 1769
7853.07 1919
7853.90 1938
7854.74 1815
7855.58 1941
7856.41 1975
7857.25 2006
7858.09 2005
7858.92 1976
7859.76 1891
7860.60 1939
7861.43 1986
7862.27 2011
7863.11 1957
7863.94 1913
7864.78 1998
7865.62 1966
7866.45 1924
7867.29 1892
7868.13 1856
7868.96 1915
7869.80 1856
7870.64 1887
7871.47 1897
7872.31 1894
7873.15 1901
7873.99 1909
7874.82 1856
7875.66 1750
7876.50 1886
7877.34 1966
7878.17 2026
7879.01 2001
7879.85 2076
7880.69 1935
7881.52 1913
7882.36 1989
7883.20 1992
7884.04 1931
7884.87 1894
7885.71 1858
7886.55 1994
7887.39 1803
7888.23 1917
7889.06 1936
7889.90 1840
7890.74 1903
7891.58 1994
7892.42 1889
7893.26 1886
7894.09 1903
7894.93 2018
7895.77 1932
7896.61 1940
7897.45 2087
7898.29 1975
7899.12 2029
7899.96 2103
7900.80 2129
7901.64 2263
7902.48 2137
7903.32 2246
7904.16 2241
7905.00 2336
7905.83 2178
7906.67 2101
7907.51 2078
7908.35 2070
7909.19 2102
7910.03 1927
7910.87 1836
7911.71 1876
7912.55 1921
7913.39 1881
7914.23 1946
7915.07 2038
7915.91 2071
7916.75 2033
7917.58 2071
7918.42 2065
7919.26 1998
7920.10 2203
7920.94 2122
7921.78 2032
7922.62 2037
7923.46 1945
7924.30 1976
7925.14 1866
7925.98 1720
7926.82 1780
7927.66 1752
7928.50 1766
7929.34 1776
7930.18 1634
7931.02 1726
7931.86 1820
7932.70 1717
7933.55 1703
7934.39 1731
7935.23 1769
7936.07 1724
7936.91 1774
7937.75 1761
7938.59 1699
7939.43 1718
7940.27 1746
7941.11 1626
7941.95 1686
7942.79 1794
7943.63 1703
7944.47 1868
7945.32 1738
7946.16 1647
7947.00 1610
7947.84 1672
7948.68 1770
7949.52 1756
7950.36 1854
7951.20 1780
7952.05 1709
7952.89 1771
7953.73 1787
7954.57 1765
7955.41 1800
7956.25 1806
7957.10 1782
7957.94 1875
7958.78 1770
7959.62 1795
7960.46 1839
7961.30 1898
7962.15 1836
7962.99 1806
7963.83 1857
7964.67 1829
7965.51 1755
7966.36 1723
7967.20 1867
7968.04 1875
7968.88 1772
7969.73 1797
7970.57 1936
7971.41 2037
7972.25 2054
7973.10 1865
7973.94 1841
7974.78 1954
7975.62 1876
7976.47 1780
7977.31 1805
7978.15 1857
7978.99 1867
7979.84 1959
7980.68 1950
7981.52 1944
7982.37 1979
7983.21 1926
7984.05 1986
7984.90 1862
7985.74 1823
7986.58 1846
7987.43 1729
7988.27 1802
7989.11 1871
7989.96 1805
7990.80 1857
7991.64 1977
7992.49 1885
7993.33 1808
7994.17 1918
7995.02 1771
7995.86 1827
7996.70 1830
7997.55 1688
7998.39 1729
7999.24 1686
8000.08 1694
8000.92 1719
8001.77 1703
8002.61 1761
8003.46 1746
8004.30 1733
8005.14 1637
8005.99 1630
8006.83 1652
8007.68 1674
8008.52 1716
8009.37 1688
8010.21 1660
8011.06 1662
8011.90 1691
8012.74 1689
8013.59 1738
8014.43 1790
8015.28 1750
8016.12 1705
8016.97 1698
8017.81 1661
8018.66 1763
8019.50 1629
8020.35 1684
8021.19 1702
8022.04 1595
8022.88 1564
8023.73 1621
8024.57 1772
8025.42 1679
8026.26 1672
8027.11 1653
8027.96 1669
8028.80 1751
8029.65 1681
8030.49 1602
8031.34 1595
8032.18 1554
8033.03 1577
8033.87 1653
8034.72 1614
8035.57 1645
8036.41 1676
8037.26 1688
8038.10 1629
8038.95 1628
8039.80 1659
8040.64 1575
8041.49 1693
8042.33 1727
8043.18 1712
8044.03 1662
8044.87 1640
8045.72 1538
8046.57 1550
8047.41 1562
8048.26 1557
8049.11 1595
8049.95 1646
8050.80 1546
8051.64 1498
8052.49 1513
8053.34 1621
8054.19 1539
8055.03 1613
8055.88 1568
8056.73 1623
8057.57 1690
8058.42 1633
8059.27 1642
8060.11 1697
8060.96 1644
8061.81 1524
8062.66 1621
8063.50 1585
8064.35 1582
8065.20 1474
8066.05 1558
8066.89 1592
8067.74 1665
8068.59 1582
8069.44 1614
8070.28 1527
8071.13 1626
8071.98 1640
8072.83 1548
8073.67 1587
8074.52 1653
8075.37 1643
8076.22 1620
8077.07 1577
8077.91 1545
8078.76 1541
8079.61 1562
8080.46 1631
8081.31 1604
8082.15 1607
8083.00 1607
8083.85 1522
8084.70 1503
8085.55 1539
8086.40 1566
8087.25 1628
8088.09 1599
8088.94 1479
8089.79 1566
8090.64 1498
8091.49 1521
8092.34 1529
8093.19 1590
8094.04 1575
8094.88 1635
8095.73 1616
8096.58 1654
8097.43 1526
8098.28 1697
8099.13 1638
8099.98 1526
8100.83 1621
8101.68 1553
8102.53 1599
8103.38 1681
8104.23 1509
8105.07 1497
8105.92 1662
8106.77 1607
8107.62 1524
8108.47 1577
8109.32 1642
8110.17 1631
8111.02 1546
8111.87 1477
8112.72 1494
8113.57 1544
8114.42 1559
8115.27 1513
8116.12 1595
8116.97 1536
8117.82 1657
8118.67 1601
8119.52 1592
8120.37 1704
8121.22 1693
8122.07 1710
8122.92 1680
8123.77 1686
8124.63 1792
8125.48 1633
8126.33 1666
8127.18 1735
8128.03 1756
8128.88 1811
8129.73 1707
8130.58 1709
8131.43 1673
8132.28 1695
8133.13 1796
8133.98 1798
8134.83 1837
8135.69 1828
8136.54 1828
8137.39 2005
8138.24 1885
8139.09 1854
8139.94 1946
8140.79 1935
8141.64 1943
8142.50 2092
8143.35 2008
8144.20 2133
8145.05 2238
8145.90 2030
8146.75 2102
8147.61 2055
8148.46 1957
8149.31 1990
8150.16 1940
8151.01 1910
8151.86 1849
8152.72 1934
8153.57 1906
8154.42 1864
8155.27 1982
8156.13 2032
8156.98 2062
8157.83 2133
8158.68 2241
8159.53 2221
8160.39 2179
8161.24 2122
8162.09 2075
8162.94 2059
8163.80 2039
8164.65 1931
8165.50 1879
8166.35 1973
8167.21 1976
8168.06 1962
8168.91 1983
8169.77 1882
8170.62 1820
8171.47 1795
8172.32 1862
8173.18 1849
8174.03 1807
8174.88 1822
8175.74 1896
8176.59 1882
8177.44 1840
8178.30 1830
8179.15 1859
8180.00 1674
8180.86 1626
8181.71 1647
8182.56 1720
8183.42 1732
8184.27 1567
8185.12 1585
8185.98 1627
8186.83 1571
8187.69 1676
8188.54 1629
8189.39 1534
8190.25 1566
8191.10 1695
8191.96 1554
8192.81 1659
8193.66 1632
8194.52 1687
8195.37 1690
8196.23 1675
8197.08 1603
8197.94 1529
8198.79 1585
8199.64 1603
8200.50 1606
8201.35 1600
8202.21 1651
8203.06 1548
8203.92 1537
8204.77 1612
8205.63 1653
8206.48 1668
8207.34 1721
8208.19 1642
8209.05 1649
8209.90 1757
8210.76 1744
8211.61 1778
8212.47 1827
8213.32 1695
8214.18 1648
8215.03 1768
8215.89 1657
8216.74 1693
8217.60 1722
8218.45 1693
8219.31 1716
8220.16 1769
8221.02 1735
8221.87 1718
8222.73 1777
8223.59 1773
8224.44 1809
8225.30 1826
8226.15 1854
8227.01 1885
8227.87 1907
8228.72 1838
8229.58 1807
8230.43 1842
8231.29 1657
8232.15 1640
8233.00 1578
8233.86 1611
8234.71 1595
8235.57 1632
8236.43 1573
8237.28 1673
8238.14 1662
8239.00 1640
8239.85 1638
8240.71 1624
8241.57 1484
8242.42 1595
8243.28 1527
8244.14 1643
8244.99 1517
8245.85 1645
8246.71 1658
8247.56 1678
8248.42 1500
8249.28 1556
8250.13 1690
8250.99 1662
8251.85 1547
8252.71 1528
8253.56 1533
8254.42 1627
8255.28 1528
8256.13 1584
8256.99 1530
8257.85 1563
8258.71 1557
8259.56 1624
8260.42 1641
8261.28 1574
8262.14 1644
8263.00 1614
8263.85 1534
8264.71 1532
8265.57 1560
8266.43 1589
8267.28 1528
8268.14 1472
8269.00 1484
8269.86 1559
8270.72 1581
8271.58 1536
8272.43 1510
8273.29 1594
8274.15 1609
8275.01 1479
8275.87 1531
8276.73 1550
8277.58 1566
8278.44 1537
8279.30 1485
8280.16 1507
8281.02 1515
8281.88 1481
8282.74 1611
8283.59 1494
8284.45 1534
8285.31 1650
8286.17 1615
8287.03 1631
8287.89 1573
8288.75 1644
8289.61 1702
8290.47 1561
8291.33 1575
8292.18 1497
8293.04 1621
8293.90 1711
8294.76 1554
8295.62 1699
8296.48 1631
8297.34 1614
8298.20 1641
8299.06 1728
8299.92 1675
8300.78 1674
8301.64 1706
8302.50 1773
8303.36 1694
8304.22 1783
8305.08 1759
8305.94 1738
8306.80 1792
8307.66 1845
8308.52 1749
8309.38 1757
8310.24 1778
8311.10 1855
8311.96 1799
8312.82 1717
8313.68 1676
8314.54 1755
8315.40 1744
8316.26 1851
8317.12 1845
8317.98 1970
8318.84 1926
8319.70 2000
8320.56 1925
8321.43 1962
8322.29 1873
8323.15 1845
8324.01 1806
8324.87 1842
8325.73 1627
8326.59 1664
8327.45 1675
8328.31 1859
8329.17 1697
8330.04 1726
8330.90 1830
8331.76 1741
8332.62 1674
8333.48 1647
8334.34 1573
8335.20 1708
8336.07 1617
8336.93 1735
8337.79 1686
8338.65 1533
8339.51 1582
8340.37 1761
8341.24 1612
8342.10 1617
8342.96 1648
8343.82 1727
8344.68 1779
8345.54 1857
8346.41 1898
8347.27 1780
8348.13 1796
8348.99 1744
8349.86 1761
8350.72 1673
8351.58 1678
8352.44 1719
8353.31 1611
8354.17 1636
8355.03 1663
8355.89 1831
8356.76 1762
8357.62 1762
8358.48 1789
8359.34 1749
8360.21 1748
8361.07 1636
8361.93 1761
8362.79 1720
8363.66 1780
8364.52 1727
8365.38 1811
8366.25 1765
8367.11 1800
8367.97 1786
8368.84 1819
8369.70 1805
8370.56 1691
8371.43 1820
8372.29 1864
8373.15 1836
8374.02 1762
8374.88 1628
8375.74 1662
8376.61 1801
8377.47 1744
8378.33 1764
8379.20 1793
8380.06 1829
8380.93 1727
8381.79 1736
8382.65 1773
8383.52 1872
8384.38 1918
8385.25 1955
8386.11 1976
8386.97 1985
8387.84 2002
8388.70 2010
8389.57 2040
8390.43 2104
8391.30 2017
8392.16 2065
8393.02 1967
8393.89 1875
8394.75 1771
8395.62 1787
8396.48 1923
8397.35 1938
8398.21 1951
8399.08 1982
8399.94 1886
8400.81 1947
8401.67 1972
8402.54 1941
8403.40 1935
8404.27 2017
8405.13 2090
8406.00 2046
8406.86 1984
8407.73 1992
8408.59 2085
8409.46 2126
8410.32 2150
8411.19 2017
8412.05 2021
8412.92 2095
8413.78 2143
8414.65 2170
8415.52 2159
8416.38 2079
8417.25 2148
8418.11 2159
8418.98 2099
8419.84 2025
8420.71 2101
8421.58 2174
8422.44 2188
8423.31 2227
8424.17 2221
8425.04 2368
8425.91 2356
8426.77 2555
8427.64 2481
8428.51 2481
8429.37 2453
8430.24 2605
8431.10 2645
8431.97 2657
8432.84 2593
8433.70 2676
8434.57 2676
8435.44 2678
8436.30 2850
8437.17 2791
8438.04 2684
8438.90 2871
8439.77 2866
8440.64 3001
8441.51 3082
8442.37 3137
8443.24 3278
8444.11 3344
8444.97 3525
8445.84 3318
8446.71 3357
8447.58 3528
8448.44 3437
8449.31 3416
8450.18 3381
8451.04 3500
8451.91 3569
8452.78 3673
8453.65 3650
8454.51 4081
8455.38 4404
8456.25 4798
8457.12 5584
8457.99 6202
8458.85 6747
8459.72 7225
8460.59 7493
8461.46 6976
8462.33 6605
8463.19 6101
8464.06 5764
8464.93 5400
8465.80 4786
8466.67 4657
8467.53 4483
8468.40 4648
8469.27 5148
8470.14 5676
8471.01 6671
8471.88 7595
8472.75 8133
8473.61 8129
8474.48 8155
8475.35 7904
8476.22 7216
8477.09 6355
8477.96 5695
8478.83 4941
8479.70 4440
8480.56 3989
8481.43 3688
8482.30 3378
8483.17 3217
8484.04 3191
8484.91 3106
8485.78 3131
8486.65 3087
8487.52 3037
8488.39 2998
8489.26 3011
8490.13 3119
8491.00 3159
8491.87 3061
8492.73 2835
8493.60 2751
8494.47 2818
8495.34 2865
8496.21 2809
8497.08 2714
8497.95 2882
8498.82 2803
8499.69 2739
8500.56 2712
8501.43 2615
8502.30 2768
8503.17 2701
8504.04 2618
8504.91 2652
8505.78 2598
8506.65 2669
8507.52 2642
8508.39 2797
8509.27 2892
8510.14 2944
8511.01 3046
8511.88 2929
8512.75 2998
8513.62 2929
8514.49 2915
8515.36 2841
8516.23 2667
8517.10 2663
8517.97 2645
8518.84 2662
8519.71 2708
8520.59 2619
8521.46 2619
8522.33 2593
8523.20 2497
8524.07 2502
8524.94 2543
8525.81 2567
8526.68 2565
8527.55 2529
8528.43 2609
8529.30 2797
8530.17 2621
8531.04 2634
8531.91 2771
8532.78 2816
8533.66 2783
8534.53 2707
8535.40 2850
8536.27 2886
8537.14 2950
8538.01 2770
8538.89 2942
8539.76 2942
8540.63 2799
8541.50 2759
8542.38 2686
8543.25 2745
8544.12 2771
8544.99 2885
8545.86 2684
8546.74 2723
8547.61 2699
8548.48 2772
8549.35 2802
8550.23 2684
8551.10 2550
8551.97 2722
8552.84 2855
8553.72 2964
8554.59 3005
8555.46 3117
8556.34 3405
8557.21 3399
8558.08 3356
8558.95 3332
8559.83 3164
8560.70 3004
8561.57 2855
8562.45 2724
8563.32 2645
8564.19 2550
8565.07 2493
8565.94 2437
8566.81 2412
8567.69 2320
8568.56 2183
8569.43 2253
8570.31 2390
8571.18 2366
8572.05 2312
8572.93 2186
8573.80 2156
8574.68 2219
8575.55 2232
8576.42 2219
8577.30 2107
8578.17 2017
8579.05 2089
8579.92 2084
8580.79 2100
8581.67 2040
8582.54 1992
8583.42 1896
8584.29 2056
8585.16 2024
8586.04 2033
8586.91 2017
8587.79 2035
8588.66 1940
8589.54 2060
8590.41 2041
8591.29 2034
8592.16 2004
8593.04 1942
8593.91 2000
8594.78 2042
8595.66 2065
8596.53 1999
8597.41 2145
8598.28 2118
8599.16 2106
8600.03 2150
8600.91 2193
8601.78 2248
8602.66 2182
8603.54 2234
8604.41 2128
8605.29 2055
8606.16 2054
8607.04 2042
8607.91 2081
8608.79 2251
8609.66 2065
8610.54 2020
8611.41 2174
8612.29 2232
8613.17 2169
8614.04 2185
8614.92 2193
8615.79 2180
8616.67 2208
8617.55 2219
8618.42 2172
8619.30 2079
8620.17 1990
8621.05 2018
8621.93 2108
8622.80 2028
8623.68 2154
8624.55 2074
8625.43 2137
8626.31 2288
8627.18 2279
8628.06 2278
8628.94 2159
8629.81 2321
8630.69 2321
8631.57 2238
8632.44 2168
8633.32 2211
8634.20 2175
8635.07 2162
8635.95 2032
8636.83 1952
8637.71 1955
8638.58 1926
8639.46 2000
8640.34 2071
8641.21 2160
8642.09 2126
8642.97 2040
8643.85 2029
8644.72 2175
8645.60 2163
8646.48 2152
8647.35 2133
8648.23 2100
8649.11 2127
8649.99 2206
8650.87 2139
8651.74 2171
8652.62 2179
8653.50 2159
8654.38 2167
8655.25 2079
8656.13 2045
8657.01 2084
8657.89 2117
8658.77 2066
8659.64 2086
8660.52 2125
8661.40 2225
8662.28 2179
8663.16 2109
8664.04 2134
8664.91 2071
8665.79 2063
8666.67 2052
8667.55 2119
8668.43 2116
8669.31 1943
8670.19 2082
8671.06 2268
8671.94 2303
8672.82 2209
8673.70 2294
8674.58 2438
8675.46 2454
8676.34 2524
8677.22 2436
8678.10 2474
8678.97 2442
8679.85 2467
8680.73 2494
8681.61 2374
8682.49 2364
8683.37 2285
8684.25 2266
8685.13 2229
8686.01 2239
8686.89 2257
8687.77 2247
8688.65 2369
8689.53 2345
8690.41 2580
8691.29 2597
8692.17 2965
8693.05 3245
8693.93 3570
8694.81 3770
8695.69 3951
8696.57 3924
8697.45 3882
8698.33 3638
8699.21 3229
8700.09 3010
8700.97 2802
8701.85 2711
8702.73 2451
8703.61 2290
8704.49 2202
8705.37 2097
8706.25 2137
8707.13 2035
8708.01 2113
8708.89 2098
8709.77 1946
8710.65 2024
8711.53 2013
8712.41 2024
8713.29 1988
8714.17 1953
8715.06 1956
8715.94 1924
8716.82 1968
8717.70 2003
8718.58 1838
8719.46 1944
8720.34 2025
8721.22 2073
8722.10 1913
8722.99 1873
8723.87 1968
8724.75 2019
8725.63 2067
8726.51 2009
8727.39 2067
8728.27 2160
8729.16 2101
8730.04 2205
8730.92 2261
8731.80 2123
8732.68 2304
8733.56 2335
8734.45 2206
8735.33 2313
8736.21 2240
8737.09 2109
8737.97 2092
8738.86 2129
8739.74 1997
8740.62 2129
8741.50 2088
8742.39 2164
8743.27 2004
8744.15 2032
8745.03 2103
8745.92 2102
8746.80 2179
8747.68 2101
8748.56 2080
8749.45 2145
8750.33 1977
8751.21 2163
8752.09 2137
8752.98 2128
8753.86 2166
8754.74 2168
8755.63 2240
8756.51 2245
8757.39 2380
8758.27 2503
8759.16 2593
8760.04 2881
8760.92 2857
8761.81 2864
8762.69 2779
8763.57 2766
8764.46 2837
8765.34 2668
8766.22 2622
8767.11 2682
8767.99 2668
8768.88 2657
8769.76 2593
8770.64 2587
8771.53 2652
8772.41 2620
8773.29 2592
8774.18 2675
8775.06 2687
8775.95 2607
8776.83 2683
8777.71 2852
8778.60 2553
8779.48 2665
8780.37 2802
8781.25 2876
8782.14 3027
8783.02 3123
8783.90 3166
8784.79 3325
8785.67 3361
8786.56 3240
8787.44 3109
8788.33 3019
8789.21 2868
8790.10 2612
8790.98 2573
8791.87 2494
8792.75 2389
8793.64 2503
8794.52 2468
8795.41 2406
8796.29 2541
8797.18 2513
8798.06 2626
8798.95 2633
8799.83 2762
8800.72 2728
8801.60 2701
8802.49 2687
8803.37 2653
8804.26 2485
8805.14 2282
8806.03 2317
8806.91 2379
8807.80 2238
8808.69 2216
8809.57 2077
8810.46 2029
8811.34 2044
8812.23 2168
8813.11 2176
8814.00 2104
8814.89 2107
8815.77 2148
8816.66 2190
8817.54 2173
8818.43 2169
8819.32 2130
8820.20 2120
8821.09 2079
8821.98 2044
8822.86 2082
8823.75 2029
8824.64 1987
8825.52 2022
8826.41 1960
8827.29 1971
8828.18 1920
8829.07 1924
8829.95 2004
8830.84 1963
8831.73 1928
8832.62 1983
8833.50 2049
8834.39 1998
8835.28 1947
8836.16 1906
8837.05 1911
8837.94 1846
8838.82 1904
8839.71 1957
8840.60 1913
8841.49 1777
8842.37 1721
8843.26 1882
8844.15 1863
8845.04 1843
8845.92 1929
8846.81 1900
8847.70 1804
8848.59 1858
8849.47 1879
8850.36 1867
8851.25 1856
8852.14 1927
8853.03 1849
8853.91 1781
8854.80 1827
8855.69 1735
8856.58 1788
8857.47 1818
8858.35 1702
8859.24 1649
8860.13 1756
8861.02 1668
8861.91 1715
8862.79 1702
8863.68 1754
8864.57 1743
8865.46 1683
8866.35 1694
8867.24 1554
8868.13 1692
8869.01 1738
8869.90 1674
8870.79 1689
8871.68 1670
8872.57 1635
8873.46 1607
8874.35 1574
8875.24 1665
8876.13 1690
8877.01 1703
8877.90 1649
8878.79 1649
8879.68 1526
8880.57 1537
8881.46 1566
8882.35 1552
8883.24 1506
8884.13 1534
8885.02 1565
8885.91 1594
8886.80 1533
8887.69 1569
8888.58 1582
8889.47 1598
8890.36 1534
8891.25 1417
8892.14 1384
8893.03 1426
8893.92 1469
8894.81 1420
8895.70 1493
8896.59 1449
8897.48 1391
8898.37 1489
8899.26 1459
8900.15 1415
8901.04 1474
8901.93 1456
8902.82 1465
8903.71 1435
8904.60 1512
8905.49 1452
8906.38 1486
8907.27 1470
8908.16 1506
8909.05 1494
8909.94 1414
8910.83 1425
8911.72 1326
8912.61 1398
8913.51 1477
8914.40 1443
8915.29 1430
8916.18 1401
8917.07 1380
8917.96 1379
8918.85 1452
8919.74 1431
8920.63 1460
8921.53 1380
8922.42 1309
8923.31 1428
8924.20 1440
8925.09 1381
8925.98 1391
8926.87 1359
8927.77 1386
8928.66 1314
8929.55 1394
8930.44 1446
8931.33 1414
8932.22 1361
8933.12 1360
8934.01 1380
8934.90 1348
8935.79 1359
8936.68 1303
8937.58 1284
8938.47 1340
8939.36 1399
8940.25 1330
8941.15 1309
8942.04 1322
8942.93 1390
8943.82 1441
8944.72 1421
8945.61 1334
8946.50 1380
8947.39 1353
8948.29 1337
8949.18 1364
8950.07 1393
8950.96 1318
8951.86 1342
8952.75 1433
8953.64 1304
8954.54 1383
8955.43 1291
8956.32 1336
8957.21 1378
8958.11 1407
8959.00 1276
8959.89 1399
8960.79 1420
8961.68 1375
8962.57 1371
8963.47 1344
8964.36 1379
8965.25 1288
8966.15 1360
8967.04 1369
8967.94 1375
8968.83 1449
8969.72 1388
8970.62 1322
8971.51 1348
8972.40 1418
8973.30 1405
8974.19 1324
8975.09 1309
8975.98 1362
8976.87 1311
8977.77 1280
8978.66 1212
8979.56 1209
8980.45 1230
8981.35 1258
8982.24 1292
8983.13 1268
8984.03 1207
8984.92 1163
8985.82 1251
8986.71 1353
8987.61 1303
8988.50 1212
8989.40 1341
8990.29 1268
8991.19 1198
8992.08 1189
8992.98 1270
8993.87 1234
8994.77 1265
8995.66 1269
8996.56 1204
8997.45 1154
8998.35 1154
8999.24 1252
9000.14 1277
9001.03 1256
9001.93 1219
9002.82 1235
9003.72 1163
9004.61 1196
9005.51 1181
9006.40 1206
9007.30 1115
9008.19 1226
9009.09 1144
9009.99 1173
9010.88 1276
9011.78 1183
9012.67 1119
9013.57 1239
9014.47 1255
9015.36 1233
9016.26 1282
9017.15 1233
9018.05 1184
9018.95 1168
9019.84 1187
9020.74 1208
9021.63 1188
9022.53 1174
9023.43 1204
9024.32 1166
9025.22 1151
9026.12 1207
9027.01 1197
9027.91 1185
9028.81 1175
9029.70 1239
9030.60 1140
9031.50 1199
9032.39 1214
9033.29 1216
9034.19 1142
9035.08 1190
9035.98 1184
9036.88 1088
9037.78 1108
9038.67 1113
9039.57 1115
9040.47 1090
9041.37 1152
9042.26 1177
9043.16 1109
9044.06 1253
9044.95 1200
9045.85 1097
9046.75 1063
9047.65 1128
9048.54 1162
9049.44 1100
9050.34 1227
9051.24 1175
9052.14 1142
9053.03 1205
9053.93 1173
9054.83 1162
9055.73 1150
9056.63 1175
9057.52 1194
9058.42 1241
9059.32 1150
9060.22 1160
9061.12 1185
9062.02 1182
9062.91 1165
9063.81 1204
9064.71 1161
9065.61 1099
9066.51 1167
9067.41 1123
9068.30 1166
9069.20 1064
9070.10 1177
9071.00 1163
9071.90 1143
9072.80 1146
9073.70 1207
9074.60 1096
9075.50 1137
9076.39 1115
9077.29 1031
9078.19 1129
9079.09 1179
9079.99 1164
9080.89 1151
9081.79 1141
9082.69 1109
9083.59 1154
9084.49 1068
9085.39 1094
9086.29 1164
9087.19 1230
9088.09 1197
9088.99 1305
9089.88 1219
9090.78 1145
9091.68 1093
9092.58 1135
9093.48 1158
9094.38 1203
9095.28 1189
9096.18 1216
9097.08 1220
9097.98 1156
9098.88 1118
9099.78 1107
9100.68 1160
9101.59 1136
9102.49 1145
9103.39 1222
9104.29 1244
9105.19 1092
9106.09 1113
9106.99 1125
9107.89 1168
9108.79 1190
9109.69 1081
9110.59 1117
9111.49 1172
9112.39 1126
9113.29 1060
9114.19 1154
9115.09 1170
9116.00 1178
9116.90 1133
9117.80 1163
9118.70 1118
9119.60 1125
9120.50 1082
9121.40 1136
9122.30 1071
9123.21 1145
9124.11 1156
9125.01 1139
9125.91 1150
9126.81 1148
9127.71 1177
9128.61 1149
9129.52 1112
9130.42 1215
9131.32 1189
9132.22 1148
9133.12 1184
9134.02 1144
9134.93 1133
9135.83 1142
9136.73 1102
9137.63 993
9138.53 1013
9139.44 1065
9140.34 1138
9141.24 1114
9142.14 1102
9143.05 1085
9143.95 1205
9144.85 1185
9145.75 1067
9146.66 1071
9147.56 1194
9148.46 1139
9149.36 1097
9150.27 1128
9151.17 1163
9152.07 1127
9152.97 1101
9153.88 1169
9154.78 1168
9155.68 1108
9156.59 1110
9157.49 1107
9158.39 1094
9159.30 1063
9160.20 1051
9161.10 1035
9162.01 1033
9162.91 1061
9163.81 1042
9164.72 1073
9165.62 1035
9166.52 1076
9167.43 1087
9168.33 1171
9169.23 1158
9170.14 1096
9171.04 1083
9171.94 1104
9172.85 1108
9173.75 1038
9174.66 1032
9175.56 1115
9176.46 1141
9177.37 1180
9178.27 1062
9179.18 1082
9180.08 1082
9180.98 1053
9181.89 1075
9182.79 1076
9183.70 1091
9184.60 1059
9185.51 1110
9186.41 1082
9187.32 1096
9188.22 1135
9189.12 1189
9190.03 1156
9190.93 1162
9191.84 1147
9192.74 1152
9193.65 1193
9194.55 1185
9195.46 1188
9196.36 1162
9197.27 1209
9198.17 1244
9199.08 1217
9199.98 1219
9200.89 1197
9201.79 1131
9202.70 1120
9203.60 1184
9204.51 1175
9205.41 1279
9206.32 1281
9207.23 1145
9208.13 1173
9209.04 1219
9209.94 1249
9210.85 1148
9211.75 1057
9212.66 1098
9213.57 1110
9214.47 1171
9215.38 1208
9216.28 1257
9217.19 1164
9218.10 1125
9219.00 1121
9219.91 1190
9220.81 1151
9221.72 1226
9222.63 1221
9223.53 1121
9224.44 1182
9225.35 1187
9226.25 1130
9227.16 1162
9228.06 1131
9228.97 1059
9229.88 1136
9230.78 1130
9231.69 1155
9232.60 1174
9233.50 1182
9234.41 1054
9235.32 1049
9236.23 1040
9237.13 1104
9238.04 1027
9238.95 996
9239.85 1017
9240.76 936
9241.67 1034
9242.57 1024
9243.48 1029
9244.39 966
9245.30 1000
9246.20 1031
9247.11 1092
9248.02 1094
9248.93 1016
9249.83 1038
9250.74 1025
9251.65 1052
9252.56 1057
9253.47 1052
9254.37 995
9255.28 988
9256.19 1023
9257.10 1046
9258.00 1091
9258.91 1067
9259.82 1055
9260.73 1058
9261.64 1104
9262.55 1068
9263.45 1165
9264.36 1103
9265.27 1066
9266.18 1028
9267.09 1042
9268.00 1095
9268.90 1084
9269.81 1051
9270.72 1048
9271.63 1066
9272.54 1029
9273.45 1020
9274.36 1082
9275.27 1083
9276.17 1108
9277.08 1029
9277.99 1101
9278.90 1083
9279.81 1012
9280.72 1098
9281.63 1124
9282.54 1038
9283.45 991
9284.36 1100
9285.27 1115
9286.17 1067
9287.08 937
9287.99 1069
9288.90 1173
9289.81 1185
9290.72 1129
9291.63 995
9292.54 989
9293.45 1119
9294.36 1148
9295.27 1167
9296.18 1139
9297.09 1136
9298.00 1126
9298.91 1155
9299.82 1128
9300.73 1113
9301.64 1120
9302.55 1083
9303.46 1106
9304.37 1148
9305.28 1146
9306.19 1167
9307.10 1187
9308.01 1205
9308.92 1176
9309.83 1163
9310.74 1114
9311.66 1198
9312.57 1222
9313.48 1167
9314.39 1201
9315.30 1264
9316.21 1212
9317.12 1147
9318.03 1111
9318.94 1090
9319.85 1140
9320.76 1142
9321.68 1124
9322.59 1078
9323.50 1065
9324.41 1089
9325.32 1138
9326.23 1087
9327.14 1038
9328.05 1074
9328.97 1113
9329.88 1160
9330.79 1066
9331.70 1079
9332.61 1135
9333.52 1067
9334.44 1106
9335.35 1064
9336.26 1091
9337.17 1123
9338.08 1066
9339.00 1075
9339.91 1178
9340.82 1136
9341.73 1105
9342.64 1178
9343.56 1128
9344.47 1231
9345.38 1199
9346.29 1159
9347.20 1138
9348.12 1119
9349.03 1086
9349.94 1165
9350.85 1137
9351.77 1119
9352.68 1064
9353.59 1067
9354.51 1090
9355.42 1044
9356.33 1121
9357.24 1083
9358.16 1051
9359.07 1103
9359.98 1112
9360.90 1087
9361.81 1040
9362.72 1051
9363.64 1067
9364.55 1061
9365.46 1090
9366.37 1144
9367.29 1191
9368.20 1010
9369.12 1059
9370.03 1155
9370.94 1155
9371.86 1097
9372.77 1080
9373.68 1115
9374.60 1216
9375.51 1218
9376.42 1182
9377.34 1113
9378.25 1153
9379.17 1130
9380.08 1104
9380.99 1127
9381.91 1139
9382.82 1229
9383.74 1200
9384.65 1225
9385.56 1142
9386.48 1173
9387.39 1164
9388.31 1108
9389.22 1213
9390.14 1233
9391.05 1249
9391.97 1310
9392.88 1342
9393.79 1280
9394.71 1380
9395.62 1369
9396.54 1374
9397.45 1318
9398.37 1391
9399.28 1318
9400.20 1331
9401.11 1345
9402.03 1340
9402.94 1370
9403.86 1308
9404.77 1336
9405.69 1305
9406.60 1264
9407.52 1318
9408.44 1283
9409.35 1350
9410.27 1362
9411.18 1272
9412.10 1269
9413.01 1267
9413.93 1298
9414.84 1257
9415.76 1209
9416.68 1283
9417.59 1273
9418.51 1169
9419.42 1193
9420.34 1230
9421.25 1284
9422.17 1312
9423.09 1273
9424.00 1290
9424.92 1265
9425.84 1281
9426.75 1273
9427.67 1260
9428.58 1275
9429.50 1183
9430.42 1287
9431.33 1271
9432.25 1300
9433.17 1282
9434.08 1315
9435.00 1332
9435.92 1425
9436.83 1460
9437.75 1427
9438.67 1406
9439.58 1411
9440.50 1484
9441.42 1428
9442.33 1470
9443.25 1438
9444.17 1439
9445.09 1413
9446.00 1428
9446.92 1453
9447.84 1344
9448.76 1346
9449.67 1426
9450.59 1424
9451.51 1631
9452.42 1663
9453.34 1785
9454.26 2038
9455.18 2244
9456.10 2335
9457.01 2275
9457.93 2359
9458.85 2122
9459.77 2013
9460.68 1856
9461.60 1658
9462.52 1567
9463.44 1423
9464.36 1382
9465.27 1337
9466.19 1388
9467.11 1372
9468.03 1356
9468.95 1468
9469.87 1495
9470.78 1337
9471.70 1368
9472.62 1363
9473.54 1441
9474.46 1356
9475.38 1353
9476.30 1335
9477.21 1337
9478.13 1333
9479.05 1351
9479.97 1391
9480.89 1367
9481.81 1390
9482.73 1369
9483.65 1557
9484.57 1491
9485.48 1461
9486.40 1403
9487.32 1489
9488.24 1478
9489.16 1527
9490.08 1447
9491.00 1407
9491.92 1330
9492.84 1286
9493.76 1351
9494.68 1284
9495.60 1297
9496.52 1272
9497.44 1286
9498.36 1289
9499.28 1258
9500.20 1240
9501.12 1161
9502.04 1257
9502.96 1243
9503.88 1202
9504.80 1182
9505.72 1224
9506.64 1191
9507.56 1129
9508.48 1167
9509.40 1192
9510.32 1181
9511.24 1188
9512.16 1188
9513.08 1251
9514.00 1388
9514.92 1292
9515.84 1234
9516.76 1234
9517.68 1224
9518.60 1328
9519.52 1207
9520.44 1353
9521.36 1293
9522.29 1304
9523.21 1311
9524.13 1344
9525.05 1280
9525.97 1274
9526.89 1318
9527.81 1242
9528.73 1235
9529.65 1356
9530.58 1340
9531.50 1366
9532.42 1323
9533.34 1369
9534.26 1485
9535.18 1555
9536.10 1531
9537.03 1510
9537.95 1442
9538.87 1382
9539.79 1396
9540.71 1394
9541.63 1354
9542.56 1303
9543.48 1362
9544.40 1375
9545.32 1327
9546.24 1223
9547.17 1216
9548.09 1208
9549.01 1152
9549.93 1246
9550.86 1208
9551.78 1272
9552.70 1252
9553.62 1215
9554.54 1254
9555.47 1294
9556.39 1256
9557.31 1284
9558.23 1212
9559.16 1192
9560.08 1220
9561.00 1163
9561.93 1175
9562.85 1171
9563.77 1227
9564.69 1305
9565.62 1252
9566.54 1168
9567.46 1226
9568.39 1175
9569.31 1204
9570.23 1187
9571.16 1230
9572.08 1179
9573.00 1143
9573.93 1221
9574.85 1184
9575.77 1180
9576.70 1074
9577.62 1174
9578.54 1177
9579.47 1139
9580.39 1196
9581.32 1155
9582.24 1159
9583.16 1195
9584.09 1241
9585.01 1245
9585.93 1210
9586.86 1245
9587.78 1242
9588.71 1207
9589.63 1201
9590.56 1188
9591.48 1211
9592.40 1227
9593.33 1188
9594.25 1221
9595.18 1221
9596.10 1222
9597.03 1263
9597.95 1295
9598.87 1272
9599.80 1167
9600.72 1269
9601.65 1271
9602.57 1290
9603.50 1290
9604.42 1242
9605.35 1285
9606.27 1375
9607.20 1236
9608.12 1279
9609.05 1275
9609.97 1332
9610.90 1338
9611.82 1288
9612.75 1230
9613.67 1288
9614.60 1304
9615.53 1303
9616.45 1321
9617.38 1333
9618.30 1466
9619.23 1413
9620.15 1362
9621.08 1344
9622.00 1307
9622.93 1404
9623.86 1481
9624.78 1485
9625.71 1514
9626.63 1554
9627.56 1545
9628.49 1512
9629.41 1441
9630.34 1565
9631.26 1591
9632.19 1597
9633.12 1708
9634.04 1659
9634.97 1653
9635.90 1708
9636.82 1847
9637.75 1811
9638.67 1792
9639.60 1794
9640.53 1864
9641.45 1931
9642.38 1973
9643.31 1964
9644.23 1963
9645.16 1972
9646.09 1985
9647.02 2098
9647.94 2167
9648.87 2307
9649.80 2386
9650.72 2400
9651.65 2565
9652.58 2702
9653.50 2609
9654.43 2511
9655.36 2489
9656.29 2187
9657.21 2101
9658.14 1961
9659.07 1929
9660.00 1890
9660.92 1853
9661.85 1829
9662.78 1779
9663.71 1752
9664.63 1805
9665.56 1784
9666.49 1751
9667.42 1719
9668.35 1685
9669.27 1723
9670.20 1727
9671.13 1795
9672.06 1800
9672.99 1710
9673.92 1720
9674.84 1727
9675.77 1695
9676.70 1792
9677.63 1786
9678.56 1780
9679.49 1809
9680.41 1822
9681.34 1873
9682.27 1824
9683.20 1831
9684.13 1890
9685.06 1962
9685.99 1936
9686.91 1883
9687.84 1895
9688.77 1830
9689.70 1920
9690.63 1915
9691.56 1891
9692.49 1975
9693.42 1985
9694.35 1959
9695.28 2080
9696.21 1999
9697.13 2051
9698.06 2135
9698.99 2282
9699.92 2293
9700.85 2219
9701.78 2321
9702.71 2535
9703.64 2451
9704.57 2329
9705.50 2201
9706.43 2077
9707.36 2022
9708.29 1894
9709.22 2084
9710.15 1878
9711.08 1815
9712.01 1823
9712.94 1743
9713.87 1711
9714.80 1885
9715.73 1844
9716.66 1686
9717.59 1742
9718.52 1781
9719.45 1719
9720.38 1664
9721.31 1711
9722.24 1688
9723.17 1555
9724.10 1687
9725.04 1655
9725.97 1657
9726.90 1665
9727.83 1669
9728.76 1574
9729.69 1577
9730.62 1636
9731.55 1784
9732.48 1540
9733.41 1514
9734.34 1568
9735.28 1608
9736.21 1546
9737.14 1548
9738.07 1652
9739.00 1493
9739.93 1411
9740.86 1567
9741.79 1572
9742.73 1532
9743.66 1516
9744.59 1489
9745.52 1509
9746.45 1463
9747.38 1461
9748.32 1458
9749.25 1562
9750.18 1548
9751.11 1457
9752.04 1557
9752.98 1548
9753.91 1555
9754.84 1559
9755.77 1550
9756.70 1516
9757.64 1501
9758.57 1587
9759.50 1607
9760.43 1484
9761.37 1506
9762.30 1481
9763.23 1523
9764.16 1514
9765.10 1535
9766.03 1468
9766.96 1497
9767.89 1669
9768.83 1658
9769.76 1613
9770.69 1586
9771.63 1568
9772.56 1632
9773.49 1598
9774.42 1568
9775.36 1557
9776.29 1555
9777.22 1634
9778.16 1583
9779.09 1511
9780.02 1554
9780.96 1612
9781.89 1631
9782.82 1862
9783.76 1776
9784.69 1825
9785.62 1842
9786.56 1836
9787.49 1931
9788.42 1831
9789.36 1866
9790.29 1820
9791.23 1833
9792.16 1673
9793.09 1699
9794.03 1611
9794.96 1568
9795.90 1615
9796.83 1672
9797.76 1596
9798.70 1621
9799.63 1858
9800.57 1811
9801.50 1733
9802.44 1816
9803.37 1767
9804.30 1812
9805.24 1738
9806.17 1598
9807.11 1599
9808.04 1623
9808.98 1539
9809.91 1421
9810.85 1359
9811.78 1365
9812.72 1386
9813.65 1420
9814.59 1365
9815.52 1375
9816.46 1338
9817.39 1381
9818.33 1398
9819.26 1432
9820.20 1433
9821.13 1485
9822.07 1456
9823.00 1407
9823.94 1412
9824.87 1397
9825.81 1309
9826.74 1286
9827.68 1318
9828.62 1342
9829.55 1355
9830.49 1394
9831.42 1413
9832.36 1360
9833.29 1383
9834.23 1271
9835.17 1277
9836.10 1378
9837.04 1329
9837.97 1374
9838.91 1391
9839.85 1373
9840.78 1363
9841.72 1325
9842.66 1355
9843.59 1297
9844.53 1328
9845.46 1330
9846.40 1283
9847.34 1324
9848.27 1379
9849.21 1370
9850.15 1324
9851.08 1359
9852.02 1413
9852.96 1412
9853.89 1341
9854.83 1401
9855.77 1411
9856.71 1392
9857.64 1471
9858.58 1384
9859.52 1404
9860.45 1371
9861.39 1351
9862.33 1423
9863.26 1378
9864.20 1334
9865.14 1332
9866.08 1328
9867.01 1296
9867.95 1313
9868.89 1351
9869.83 1316
9870.76 1244
9871.70 1292
9872.64 1349
9873.58 1341
9874.52 1317
9875.45 1449
9876.39 1443
9877.33 1391
9878.27 1342
9879.21 1330
9880.14 1350
9881.08 1380
9882.02 1312
9882.96 1452
9883.90 1403
9884.83 1353
9885.77 1289
9886.71 1383
9887.65 1401
9888.59 1399
9889.53 1356
9890.46 1358
9891.40 1325
9892.34 1317
9893.28 1293
9894.22 1334
9895.16 1411
9896.10 1373
9897.04 1400
9897.98 1376
9898.91 1368
9899.85 1439
9900.79 1413
9901.73 1393
9902.67 1381
9903.61 1431
9904.55 1467
9905.49 1384
9906.43 1355
9907.37 1441
9908.31 1343
9909.25 1412
9910.19 1418
9911.12 1513
9912.06 1520
9913.00 1465
9913.94 1470
9914.88 1536
9915.82 1572
9916.76 1462
9917.70 1508
9918.64 1475
9919.58 1354
9920.52 1401
9921.46 1498
9922.40 1522
9923.34 1583
9924.28 1759
9925.22 1966
9926.16 2327
9927.10 2657
9928.04 3026
9928.98 3118
9929.92 3270
9930.87 3235
9931.81 3119
9932.75 3000
9933.69 2735
9934.63 2385
9935.57 2219
9936.51 2040
9937.45 1899
9938.39 1718
9939.33 1603
9940.27 1579
9941.21 1538
9942.15 1514
9943.10 1547
9944.04 1543
9944.98 1532
9945.92 1470
9946.86 1531
9947.80 1519
9948.74 1544
9949.68 1394
9950.63 1350
9951.57 1302
9952.51 1273
9953.45 1327
9954.39 1322
9955.33 1326
9956.27 1239
9957.22 1289
9958.16 1440
9959.10 1324
9960.04 1309
9960.98 1308
9961.93 1331
9962.87 1349
9963.81 1288
9964.75 1300
9965.69 1324
9966.64 1393
9967.58 1357
9968.52 1358
9969.46 1315
9970.41 1232
9971.35 1210
9972.29 1232
9973.23 1281
9974.18 1322
9975.12 1232
9976.06 1226
9977.00 1185
9977.95 1189
9978.89 1253
9979.83 1209
9980.77 1192
9981.72 1228
9982.66 1188
9983.60 1163
9984.55 1134
9985.49 1168
9986.43 1159
9987.38 1167
9988.32 1199
9989.26 1217
9990.21 1247
9991.15 1168
9992.09 1177
9993.04 1198
9993.98 1172
9994.92 1169
9995.87 1122
9996.81 1142
9997.75 1096
9998.70 1126
9999.64 1110
10000.58 1155
10001.53 1178
10002.47 1177
10003.42 1228
10004.36 1240
10005.30 1137
10006.25 1179
10007.19 1257
10008.14 1192
10009.08 1156
10010.02 1166
10010.97 1189
10011.91 1112
10012.86 1144
10013.80 1126
10014.75 1185
10015.69 1168
10016.64 1124
10017.58 1124
10018.52 1100
10019.47 1148
10020.41 1227
10021.36 1199
10022.30 1150
10023.25 1063
10024.19 1082
10025.14 1090
10026.08 1083
10027.03 1114
10027.97 1142
10028.92 1234
10029.86 1108
10030.81 1020
10031.75 1085
10032.70 1078
10033.64 1068
10034.59 1039
10035.54 1104
10036.48 1042
10037.43 1039
10038.37 1060
10039.32 1139
10040.26 1108
10041.21 1111
10042.15 1092
10043.10 1116
10044.05 1091
10044.99 1037
10045.94 1137
10046.88 1158
10047.83 1074
10048.78 1093
10049.72 1156
10050.67 1035
10051.61 1017
10052.56 1044
10053.51 1058
10054.45 1029
10055.40 1004
10056.35 1143
10057.29 1044
10058.24 1085
10059.19 1048
10060.13 1072
10061.08 1064
10062.03 1043
10062.97 1073
10063.92 1036
10064.87 1022
10065.81 1075
10066.76 1017
10067.71 990
10068.65 1034
10069.60 1035
10070.55 1040
10071.49 1109
10072.44 1102
10073.39 1026
10074.34 1126
10075.28 1043
10076.23 1001
10077.18 1016
10078.13 1023
10079.07 931
10080.02 948
10080.97 1052
10081.92 1032
10082.86 1023
10083.81 972
10084.76 1003
10085.71 949
10086.66 971
10087.60 1048
10088.55 1000
10089.50 1010
10090.45 957
10091.39 945
10092.34 1049
10093.29 1015
10094.24 1064
10095.19 1006
10096.14 1009
10097.08 987
10098.03 980
10098.98 954
10099.93 986
10100.88 956
10101.83 1005
10102.78 946
10103.72 979
10104.67 1033
10105.62 979
10106.57 976
10107.52 976
10108.47 925
10109.42 945
10110.37 956
10111.31 949
10112.26 927
10113.21 963
10114.16 982
10115.11 927
10116.06 945
10117.01 956
10117.96 979
10118.91 923
10119.86 940
10120.81 955
10121.76 917
10122.71 861
10123.66 945
10124.61 917
10125.55 904
10126.50 885
10127.45 952
10128.40 924
10129.35 931
10130.30 901
10131.25 855
10132.20 910
10133.15 934
10134.10 879
10135.05 824
10136.00 927
10136.95 928
10137.90 916
10138.85 940
10139.81 943
10140.76 956
10141.71 909
10142.66 932
10143.61 926
10144.56 893
10145.51 933
10146.46 859
10147.41 886
10148.36 915
10149.31 955
10150.26 940
10151.21 830
10152.16 885
10153.11 904
10154.07 842
10155.02 906
10155.97 974
10156.92 943
10157.87 899
10158.82 916
10159.77 853
10160.72 913
10161.68 868
10162.63 972
10163.58 981
10164.53 956
10165.48 996
10166.43 954
10167.38 972
10168.34 957
10169.29 979
10170.24 1008
10171.19 972
10172.14 1059
10173.10 973
10174.05 1016
10175.00 1021
10175.95 995
10176.90 923
10177.86 876
10178.81 936
10179.76 980
10180.71 959
10181.66 900
10182.62 1035
10183.57 1053
10184.52 980
10185.47 999
10186.43 961
10187.38 993
10188.33 1034
10189.28 973
10190.24 914
10191.19 934
10192.14 956
10193.10 956
10194.05 968
10195.00 997
10195.95 1032
10196.91 1007
10197.86 1037
10198.81 1009
10199.77 1033
10200.72 937
10201.67 938
10202.63 973
10203.58 1066
10204.53 1049
10205.49 1062
10206.44 1130
10207.39 1082
10208.35 1063
10209.30 1261
10210.25 1181
10211.21 1136
10212.16 1249
10213.12 1140
10214.07 1062
10215.02 1108
10215.98 1053
10216.93 993
10217.88 1026
10218.84 987
10219.79 1025
10220.75 920
10221.70 933
10222.66 910
10223.61 1008
10224.56 1006
10225.52 1056
10226.47 959
10227.43 953
10228.38 986
10229.34 978
10230.29 949
10231.25 901
10232.20 910
10233.15 991
10234.11 915
10235.06 1012
10236.02 993
10236.97 1033
10237.93 1038
10238.88 1031
10239.84 1004
10240.79 997
10241.75 954
10242.70 982
10243.66 967
10244.61 938
10245.57 887
10246.53 959
10247.48 907
10248.44 898
10249.39 953
10250.35 920
10251.30 907
10252.26 974
10253.21 937
10254.17 931
10255.13 880
10256.08 830
10257.04 850
10257.99 896
10258.95 880
10259.90 968
10260.86 921
10261.82 888
10262.77 856
10263.73 915
10264.69 932
10265.64 926
10266.60 967
10267.55 916
10268.51 970
10269.47 906
10270.42 967
10271.38 889
10272.34 904
10273.29 925
10274.25 924
10275.21 911
10276.16 892
10277.12 893
10278.08 909
10279.03 867
10279.99 855
10280.95 925
10281.90 859
10282.86 865
10283.82 870
10284.78 868
10285.73 819
10286.69 886
10287.65 907
10288.60 861
10289.56 847
10290.52 854
10291.48 860
10292.43 943
10293.39 888
10294.35 895
10295.31 896
10296.26 918
10297.22 884
10298.18 818
10299.14 904
10300.10 927
10301.05 887
10302.01 919
10302.97 873
10303.93 889
10304.89 832
10305.84 832
10306.80 887
10307.76 850
10308.72 851
10309.68 838
10310.63 834
10311.59 885
10312.55 886
10313.51 875
10314.47 768
10315.43 806
10316.39 807
10317.34 892
10318.30 861
10319.26 920
10320.22 910
10321.18 865
10322.14 906
10323.10 808
10324.06 777
10325.02 855
10325.97 820
10326.93 793
10327.89 867
10328.85 837
10329.81 833
10330.77 825
10331.73 845
10332.69 876
10333.65 832
10334.61 837
10335.57 855
10336.53 915
10337.49 821
10338.45 821
10339.41 875
10340.37 921
10341.32 864
10342.28 810
10343.24 822
10344.20 789
10345.16 799
10346.12 819
10347.08 832
10348.04 858
10349.00 850
10349.96 855
10350.92 781
10351.89 849
10352.85 891
10353.81 782
10354.77 796
10355.73 862
10356.69 797
10357.65 780
10358.61 804
10359.57 843
10360.53 877
10361.49 836
10362.45 772
10363.41 777
10364.37 824
10365.33 796
10366.29 815
10367.25 832
10368.22 884
10369.18 880
10370.14 829
10371.10 817
10372.06 833
10373.02 823
10373.98 907
10374.94 817
10375.91 841
10376.87 830
10377.83 839
10378.79 846
10379.75 805
10380.71 778
10381.67 781
10382.64 858
10383.60 909
10384.56 851
10385.52 799
10386.48 794
10387.45 810
10388.41 840
10389.37 912
10390.33 893
10391.29 891
10392.26 903
10393.22 976
10394.18 899
10395.14 870
10396.10 856
10397.07 849
10398.03 888
10398.99 857
10399.95 904
10400.92 854
10401.88 924
10402.84 886
10403.80 952
10404.77 907
10405.73 861
10406.69 874
10407.66 898
10408.62 890
10409.58 844
10410.54 870
10411.51 962
10412.47 1034
10413.43 944
10414.40 956
10415.36 961
10416.32 1018
10417.29 1140
10418.25 1202
10419.21 1349
10420.18 1363
10421.14 1409
10422.10 1440
10423.07 1449
10424.03 1420
10424.99 1315
10425.96 1291
10426.92 1243
10427.89 1107
10428.85 1044
10429.81 976
10430.78 942
10431.74 924
10432.70 858
10433.67 951
10434.63 894
10435.60 898
10436.56 874
10437.53 837
10438.49 861
10439.45 862
10440.42 815
10441.38 844
10442.35 803
10443.31 858
10444.28 777
10445.24 749
10446.21 841
10447.17 814
10448.13 819
10449.10 848
10450.06 843
10451.03 830
10451.99 882
10452.96 916
10453.92 938
10454.89 828
10455.85 806
10456.82 800
10457.78 790
10458.75 756
10459.71 853
10460.68 887
10461.65 887
10462.61 802
10463.58 818
10464.54 842
10465.51 851
10466.47 785
10467.44 823
10468.40 817
10469.37 766
10470.34 781
10471.30 830
10472.27 800
10473.23 744
10474.20 732
10475.16 779
10476.13 846
10477.10 826
10478.06 812
10479.03 787
10480.00 755
10480.96 776
10481.93 790
10482.89 818
10483.86 810
10484.83 789
10485.79 816
10486.76 837
10487.73 869
10488.69 812
10489.66 787
10490.63 837
10491.59 840
10492.56 859
10493.53 779
10494.49 902
10495.46 817
10496.43 792
10497.39 860
10498.36 805
10499.33 825
10500.30 861
10501.26 840
10502.23 878
10503.20 799
10504.16 875
10505.13 781
10506.10 708
10507.07 774
10508.03 742
10509.00 773
10509.97 819
10510.94 867
10511.90 877
10512.87 779
10513.84 817
10514.81 776
10515.78 781
10516.74 801
10517.71 839
10518.68 741
10519.65 755
10520.62 819
10521.58 805
10522.55 850
10523.52 774
10524.49 806
10525.46 773
10526.42 771
10527.39 760
10528.36 820
10529.33 708
10530.30 746
10531.27 812
10532.24 793
10533.20 762
10534.17 720
10535.14 755
10536.11 816
10537.08 810
10538.05 808
10539.02 810
10539.99 765
10540.95 823
10541.92 793
10542.89 779
10543.86 732
10544.83 836
10545.80 846
10546.77 831
10547.74 785
10548.71 799
10549.68 823
10550.65 841
10551.62 843
10552.59 778
10553.56 781
10554.53 793
10555.49 796
10556.46 821
10557.43 870
10558.40 937
10559.37 896
10560.34 943
10561.31 945
10562.28 933
10563.25 961
10564.22 1030
10565.19 1043
10566.16 971
10567.13 1018
10568.10 984
10569.07 899
10570.05 894
10571.02 887
10571.99 839
10572.96 863
10573.93 872
10574.90 857
10575.87 805
10576.84 810
10577.81 814
10578.78 763
10579.75 775
10580.72 784
10581.69 772
10582.66 756
10583.63 788
10584.61 766
10585.58 837
10586.55 802
10587.52 791
10588.49 827
10589.46 813
10590.43 776
10591.40 743
10592.38 763
10593.35 822
10594.32 836
10595.29 778
10596.26 765
10597.23 778
10598.20 762
10599.18 783
10600.15 698
10601.12 738
10602.09 720
10603.06 784
10604.03 791
10605.01 764
10605.98 771
10606.95 716
10607.92 742
10608.89 758
10609.87 763
10610.84 749
10611.81 738
10612.78 765
10613.76 805
10614.73 749
10615.70 792
10616.67 805
10617.65 809
10618.62 739
10619.59 726
10620.56 846
10621.54 806
10622.51 788
10623.48 694
10624.45 743
10625.43 752
10626.40 736
10627.37 736
10628.35 745
10629.32 696
10630.29 765
10631.27 722
10632.24 707
10633.21 703
10634.19 709
10635.16 766
10636.13 759
10637.11 768
10638.08 833
10639.05 791
10640.03 756
10641.00 813
10641.97 792
10642.95 809
10643.92 750
10644.89 807
10645.87 886
10646.84 820
10647.82 749
10648.79 755
10649.76 807
10650.74 701
10651.71 725
10652.69 771
10653.66 796
10654.63 804
10655.61 746
10656.58 719
10657.56 717
10658.53 694
10659.51 701
10660.48 727
10661.46 706
10662.43 711
10663.40 690
10664.38 725
10665.35 790
10666.33 716
10667.30 751
10668.28 709
10669.25 746
10670.23 745
10671.20 730
10672.18 728
10673.15 694
10674.13 726
10675.10 699
10676.08 717
10677.05 756
10678.03 721
10679.00 640
10679.98 672
10680.96 722
10681.93 713
10682.91 702
10683.88 703
10684.86 722
10685.83 721
10686.81 685
10687.78 700
10688.76 700
10689.74 667
10690.71 752
10691.69 752
10692.66 714
10693.64 673
10694.62 718
10695.59 699
10696.57 718
10697.54 602
10698.52 667
10699.50 752
10700.47 658
10701.45 706
10702.43 659
10703.40 695
10704.38 673
10705.36 700
10706.33 714
10707.31 659
10708.29 663
10709.26 680
10710.24 693
10711.22 735
10712.19 672
10713.17 656
10714.15 644
10715.12 669
10716.10 623
10717.08 634
10718.05 673
10719.03 679
10720.01 621
10720.99 683
10721.96 655
10722.94 641
10723.92 692
10724.90 648
10725.87 671
10726.85 654
10727.83 742
10728.81 676
10729.78 656
10730.76 652
10731.74 664
10732.72 700
10733.69 683
10734.67 677
10735.65 694
10736.63 626
10737.61 633
10738.58 722
10739.56 672
10740.54 689
10741.52 684
10742.50 682
10743.47 657
10744.45 682
10745.43 716
10746.41 750
10747.39 690
10748.37 691
10749.35 631
10750.32 639
10751.30 672
10752.28 671
10753.26 725
10754.24 728
10755.22 662
10756.20 602
10757.18 694
10758.15 681
10759.13 707
10760.11 651
10761.09 677
10762.07 644
10763.05 617
10764.03 653
10765.01 671
10765.99 643
10766.97 646
10767.95 697
10768.93 719
10769.91 667
10770.88 590
10771.86 661
10772.84 656
10773.82 755
10774.80 733
10775.78 692
10776.76 704
10777.74 643
10778.72 688
10779.70 760
10780.68 702
10781.66 653
10782.64 706
10783.62 686
10784.60 744
10785.58 703
10786.56 680
10787.54 695
10788.52 751
10789.50 687
10790.48 741
10791.47 652
10792.45 700
10793.43 678
10794.41 666
10795.39 731
10796.37 621
10797.35 687
10798.33 643
10799.31 747
10800.29 661
10801.27 664
10802.25 688
10803.23 657
10804.22 670
10805.20 620
10806.18 661
10807.16 664
10808.14 697
10809.12 639
10810.10 594
10811.08 667
10812.07 644
10813.05 642
10814.03 707
10815.01 654
10815.99 681
10816.97 666
10817.95 688
10818.94 679
10819.92 684
10820.90 663
10821.88 656
10822.86 663
10823.85 682
10824.83 688
10825.81 654
10826.79 754
10827.77 672
10828.76 691
10829.74 708
10830.72 719
10831.70 615
10832.68 666
10833.67 687
10834.65 697
10835.63 659
10836.61 667
10837.60 719
10838.58 682
10839.56 655
10840.55 651
10841.53 634
10842.51 618
10843.49 744
10844.48 661
10845.46 681
10846.44 744
10847.43 693
10848.41 665
10849.39 704
10850.37 682
10851.36 660
10852.34 676
10853.32 697
10854.31 759
10855.29 688
10856.27 655
10857.26 654
10858.24 729
10859.22 738
10860.21 700
10861.19 720
10862.18 724
10863.16 696
10864.14 705
10865.13 655
10866.11 692
10867.09 635
10868.08 681
10869.06 736
10870.05 706
10871.03 727
10872.01 731
10873.00 749
10873.98 712
10874.97 695
10875.95 705
10876.94 752
10877.92 733
10878.90 734
10879.89 712
10880.87 718
10881.86 692
10882.84 661
10883.83 747
10884.81 763
10885.80 768
10886.78 774
10887.77 817
10888.75 716
10889.74 765
10890.72 767
10891.71 815
10892.69 838
10893.68 833
10894.66 794
10895.65 792
10896.63 759
10897.62 805
10898.60 805
10899.59 754
10900.57 776
10901.56 740
10902.54 765
10903.53 764
10904.52 794
10905.50 765
10906.49 826
10907.47 856
10908.46 818
10909.44 805
10910.43 805
10911.42 787
10912.40 802
10913.39 799
10914.37 770
10915.36 739
10916.35 739
10917.33 767
10918.32 803
10919.31 835
10920.29 769
10921.28 878
10922.26 879
10923.25 827
10924.24 758
10925.22 829
10926.21 796
10927.20 833
10928.18 879
10929.17 799
10930.16 833
10931.14 855
10932.13 846
10933.12 849
10934.10 906
10935.09 853
10936.08 789
10937.07 819
10938.05 890
10939.04 836
10940.03 845
10941.01 848
10942.00 769
10942.99 872
10943.98 860
10944.96 816
10945.95 907
10946.94 875
10947.93 888
10948.91 994
10949.90 901
10950.89 867
10951.88 885
10952.86 932
10953.85 920
10954.84 984
10955.83 989
10956.82 998
10957.80 1099
10958.79 1094
10959.78 1116
10960.77 1132
10961.76 1115
10962.75 1058
10963.73 1132
10964.72 1097
10965.71 1090
10966.70 1064
10967.69 1052
10968.68 989
10969.66 1034
10970.65 981
10971.64 994
10972.63 967
10973.62 913
10974.61 1004
10975.60 949
10976.58 951
10977.57 977
10978.56 975
10979.55 1001
10980.54 906
10981.53 932
10982.52 944
10983.51 939
10984.50 1032
10985.49 1027
10986.48 965
10987.47 933
10988.45 949
10989.44 984
10990.43 1015
10991.42 963
10992.41 1035
10993.40 1003
10994.39 1077
10995.38 1042
10996.37 1110
10997.36 1200
10998.35 1215
10999.34 1300
11000.33 1405
11001.32 1290
11002.31 1315
11003.30 1372
11004.29 1366
11005.28 1307
11006.27 1257
11007.26 1257
11008.25 1167
11009.24 1077
11010.23 975
11011.22 937
11012.21 926
11013.20 974
11014.19 925
11015.18 959
11016.18 912
11017.17 917
11018.16 966
11019.15 899
11020.14 901
11021.13 855
11022.12 879
11023.11 900
11024.10 909
11025.09 825
11026.08 838
11027.08 875
11028.07 874
11029.06 856
11030.05 775
11031.04 854
11032.03 832
11033.02 810
11034.01 834
11035.01 851
11036.00 755
11036.99 862
11037.98 890
11038.97 884
11039.96 849
11040.96 871
11041.95 901
11042.94 822
11043.93 889
11044.92 744
11045.92 808
11046.91 802
11047.90 795
11048.89 807
11049.88 823
11050.88 860
11051.87 783
11052.86 757
11053.85 803
11054.85 776
11055.84 770
11056.83 823
11057.82 775
11058.82 705
11059.81 740
11060.80 759
11061.79 731
11062.79 804
11063.78 791
11064.77 744
11065.76 718
11066.76 786
11067.75 788
11068.74 738
11069.74 776
11070.73 766
11071.72 737
11072.72 768
11073.71 807
11074.70 740
11075.70 789
11076.69 810
11077.68 812
11078.68 771
11079.67 740
11080.66 680
11081.66 752
11082.65 822
11083.64 757
11084.64 761
11085.63 744
11086.62 789
11087.62 803
11088.61 797
11089.61 795
11090.60 753
11091.59 765
11092.59 736
11093.58 727
11094.58 801
11095.57 780
11096.57 745
11097.56 743
11098.55 741
11099.55 773
11100.54 785
11101.54 743
11102.53 782
11103.53 823
11104.52 778
11105.52 816
11106.51 743
11107.51 716
11108.50 757
11109.49 794
11110.49 748
11111.48 731
11112.48 733
11113.47 702
11114.47 770
11115.46 730
11116.46 744
11117.46 760
11118.45 753
11119.45 751
11120.44 794
11121.44 794
11122.43 754
11123.43 765
11124.42 751
11125.42 770
11126.41 794
11127.41 797
11128.41 755
11129.40 821
11130.40 875
11131.39 861
11132.39 819
11133.38 771
11134.38 832
11135.38 880
11136.37 782
11137.37 739
11138.36 784
11139.36 734
11140.36 760
11141.35 752
11142.35 764
11143.35 754
11144.34 804
11145.34 744
11146.34 723
11147.33 806
11148.33 827
11149.32 848
11150.32 775
11151.32 790
11152.31 769
11153.31 801
11154.31 810
11155.31 802
11156.30 832
11157.30 895
11158.30 785
11159.29 782
11160.29 761
11161.29 748
11162.28 765
11163.28 745
11164.28 712
11165.28 699
11166.27 763
11167.27 789
11168.27 794
11169.27 701
11170.26 760
11171.26 790
11172.26 855
11173.26 755
11174.25 693
11175.25 726
11176.25 783
11177.25 767
11178.25 749
11179.24 725
11180.24 706
11181.24 741
11182.24 733
11183.24 767
11184.23 730
11185.23 746
11186.23 749
11187.23 725
11188.23 715
11189.23 687
11190.22 718
11191.22 802
11192.22 790
11193.22 735
11194.22 792
11195.22 730
11196.22 728
11197.21 728
11198.21 746
11199.21 781
11200.21 740
11201.21 714
11202.21 769
11203.21 681
11204.21 745
11205.21 761
11206.21 743
11207.21 732
11208.20 730
11209.20 778
11210.20 726
11211.20 707
11212.20 738
11213.20 778
11214.20 809
11215.20 753
11216.20 707
11217.20 770
11218.20 810
11219.20 749
11220.20 786
11221.20 782
11222.20 747
11223.20 718
11224.20 750
11225.20 754
11226.20 678
11227.20 748
11228.20 752
11229.20 747
11230.20 703
11231.20 718
11232.20 737
11233.20 738
11234.20 731
11235.20 822
11236.20 736
11237.20 744
11238.20 785
11239.20 758
11240.20 759
11241.20 745
11242.21 746
11243.21 756
11244.21 757
11245.21 685
11246.21 701
11247.21 800
11248.21 834
11249.21 756
11250.21 817
11251.21 830
11252.22 779
11253.22 770
11254.22 768
11255.22 784
11256.22 840
11257.22 748
11258.22 699
11259.23 699
11260.23 806
11261.23 812
11262.23 823
11263.23 806
11264.23 809
11265.24 766
11266.24 727
11267.24 744
11268.24 754
11269.24 827
11270.25 795
11271.25 842
11272.25 833
11273.25 800
11274.25 882
11275.26 957
11276.26 901
11277.26 901
11278.26 906
11279.27 999
11280.27 1027
11281.27 1072
11282.27 957
11283.28 936
11284.28 991
11285.28 964
11286.28 895
11287.29 895
11288.29 877
11289.29 846
11290.29 852
11291.30 752
11292.30 724
11293.30 715
11294.31 742
11295.31 764
11296.31 812
11297.32 782
11298.32 762
11299.32 744
11300.33 750
11301.33 744
11302.33 792
11303.34 799
11304.34 766
11305.34 749
11306.35 778
11307.35 757
11308.35 673
11309.36 768
11310.36 811
11311.37 795
11312.37 782
11313.37 783
11314.38 875
11315.38 876
11316.39 833
11317.39 891
11318.39 908
11319.40 848
11320.40 805
11321.41 834
11322.41 795
11323.42 777
11324.42 784
11325.42 737
11326.43 691
11327.43 639
11328.44 692
11329.44 736
11330.45 701
11331.45 764
11332.46 720
11333.46 658
11334.47 642
11335.47 711
11336.48 735
11337.48 678
11338.49 664
11339.49 640
11340.50 636
11341.50 676
11342.51 738
11343.51 679
11344.52 719
11345.52 716
11346.53 748
11347.53 728
11348.54 720
11349.55 706
11350.55 764
11351.56 764
11352.56 682
11353.57 691
11354.57 719
11355.58 728
11356.59 681
11357.59 684
11358.60 710
11359.60 743
11360.61 681
11361.62 678
11362.62 755
11363.63 733
11364.63 680
11365.64 664
11366.65 626
11367.65 719
11368.66 714
11369.67 664
11370.67 709
11371.68 750
11372.69 720
11373.69 698
11374.70 669
11375.71 687
11376.71 770
11377.72 706
11378.73 714
11379.73 748
11380.74 710
11381.75 654
11382.75 695
11383.76 718
11384.77 715
11385.78 715
11386.78 707
11387.79 724
11388.80 700
11389.80 702
11390.81 686
11391.82 707
11392.83 692
11393.83 628
11394.84 675
11395.85 716
11396.86 688
11397.86 663
11398.87 664
11399.88 653
11400.89 698
11401.90 689
11402.90 664
11403.91 640
11404.92 655
11405.93 703
11406.94 675
11407.94 667
11408.95 676
11409.96 688
11410.97 706
11411.98 660
11412.99 686
11413.99 697
11415.00 690
11416.01 706
11417.02 627
11418.03 661
11419.04 717
11420.04 746
11421.05 728
11422.06 749
11423.07 666
11424.08 670
11425.09 675
11426.10 701
11427.11 656
11428.12 681
11429.13 697
11430.13 637
11431.14 623
11432.15 638
11433.16 672
11434.17 692
11435.18 656
11436.19 724
11437.20 706
11438.21 701
11439.22 653
11440.23 650
11441.24 719
11442.25 662
11443.26 702
11444.27 706
11445.28 709
11446.29 716
11447.30 694
11448.31 682
11449.32 683
11450.33 709
11451.34 737
11452.35 652
11453.36 729
11454.37 704
11455.38 661
11456.39 680
11457.40 703
11458.41 727
11459.42 705
11460.43 656
11461.44 663
11462.45 715
11463.46 669
11464.47 692
11465.48 698
11466.49 686
11467.50 691
11468.51 792
11469.52 727
11470.54 753
11471.55 724
11472.56 775
11473.57 757
11474.58 702
11475.59 698
11476.60 714
11477.61 695
11478.62 700
11479.64 690
11480.65 678
11481.66 711
11482.67 737
11483.68 705
11484.69 750
11485.70 701
11486.72 676
11487.73 699
11488.74 778
11489.75 736
11490.76 667
11491.77 679
11492.79 748
11493.80 760
11494.81 756
11495.82 725
11496.83 772
11497.85 748
11498.86 716
11499.87 757
11500.88 783
11501.90 748
11502.91 762
11503.92 780
11504.93 747
11505.95 743
11506.96 704
11507.97 748
11508.98 761
11510.00 749
11511.01 737
11512.02 741
11513.03 747
11514.05 748
11515.06 761
11516.07 739
11517.09 714
11518.10 762
11519.11 767
11520.12 811
11521.14 771
11522.15 724
11523.16 748
11524.18 734
11525.19 738
11526.20 767
11527.22 755
11528.23 787
11529.24 766
11530.26 796
11531.27 800
11532.28 770
11533.30 802
11534.31 809
11535.33 779
11536.34 842
11537.35 811
11538.37 802
11539.38 866
11540.40 864
11541.41 776
11542.42 823
11543.44 878
11544.45 836
11545.47 820
11546.48 761
11547.49 805
11548.51 795
11549.52 897
11550.54 891
11551.55 837
11552.57 860
11553.58 805
11554.60 829
11555.61 841
11556.63 859
11557.64 899
11558.65 895
11559.67 884
11560.68 964
11561.70 952
11562.71 939
11563.73 980
11564.74 987
11565.76 924
11566.77 919
11567.79 934
11568.81 960
11569.82 900
11570.84 940
11571.85 1067
11572.87 1055
11573.88 994
11574.90 1013
11575.91 1015
11576.93 1039
11577.94 1084
11578.96 1039
11579.98 1027
11580.99 1066
11582.01 1069
11583.02 1056
11584.04 1132
11585.05 1136
11586.07 1139
11587.09 1226
11588.10 1187
11589.12 1274
11590.14 1345
11591.15 1283
11592.17 1289
11593.18 1343
11594.20 1337
11595.22 1342
11596.23 1401
11597.25 1424
11598.27 1436
11599.28 1530
11600.30 1715
11601.32 1765
11602.33 1935
11603.35 2000
11604.37 2125
11605.38 2062
11606.40 2130
11607.42 2159
11608.43 2135
11609.45 2067
11610.47 1923
11611.49 1834
11612.50 1766
11613.52 1725
11614.54 1702
11615.55 1619
11616.57 1653
11617.59 1621
11618.61 1580
11619.62 1591
11620.64 1742
11621.66 1642
11622.68 1731
11623.69 1696
11624.71 1609
11625.73 1714
11626.75 1800
11627.77 1821
11628.78 1940
11629.80 2098
11630.82 2260
11631.84 2373
11632.85 2605
11633.87 2791
11634.89 2983
11635.91 3077
11636.93 3042
11637.95 2782
11638.96 2658
11639.98 2617
11641.00 2319
11642.02 2092
11643.04 1943
11644.06 1779
11645.07 1774
11646.09 1527
11647.11 1447
11648.13 1461
11649.15 1448
11650.17 1378
11651.19 1307
11652.21 1276
11653.23 1251
11654.24 1324
11655.26 1238
11656.28 1223
11657.30 1179
11658.32 1210
11659.34 1205
11660.36 1147
11661.38 1152
11662.40 1072
11663.42 1066
11664.44 1125
11665.46 1189
11666.48 1121
11667.49 1133
11668.51 1144
11669.53 1088
11670.55 1112
11671.57 1151
11672.59 1109
11673.61 1094
11674.63 1092
11675.65 1092
11676.67 1095
11677.69 1114
11678.71 1092
11679.73 1009
11680.75 995
11681.77 1061
11682.79 974
11683.81 987
11684.83 991
11685.85 1040
11686.88 1096
11687.90 997
11688.92 969
11689.94 961
11690.96 1030
11691.98 981
11693.00 940
11694.02 955
11695.04 946
11696.06 1058
11697.08 1096
11698.10 968
11699.12 976
11700.14 1016
11701.17 999
11702.19 997
11703.21 987
11704.23 1010
11705.25 1008
11706.27 984
11707.29 1008
11708.31 1080
11709.34 975
11710.36 992
11711.38 1041
11712.40 1100
11713.42 1031
11714.44 1048
11715.46 1122
11716.49 1093
11717.51 1056
11718.53 1063
11719.55 985
11720.57 990
11721.60 977
11722.62 1036
11723.64 1068
11724.66 977
11725.68 1003
11726.71 965
11727.73 1028
11728.75 987
11729.77 1062
11730.80 1027
11731.82 958
11732.84 940
11733.86 1001
11734.88 994
11735.91 937
11736.93 947
11737.95 964
11738.98 896
11740.00 863
11741.02 901
11742.04 913
11743.07 892
11744.09 890
11745.11 911
11746.14 878
11747.16 922
11748.18 926
11749.20 838
11750.23 878
11751.25 960
11752.27 897
11753.30 847
11754.32 934
11755.34 932
11756.37 868
11757.39 916
11758.41 873
11759.44 873
11760.46 858
11761.49 836
11762.51 844
11763.53 803
11764.56 814
11765.58 841
11766.60 805
11767.63 810
11768.65 777
11769.68 833
11770.70 834
11771.72 855
11772.75 849
11773.77 865
11774.80 804
11775.82 845
11776.85 840
11777.87 835
11778.90 837
11779.92 880
11780.94 896
11781.97 835
11782.99 819
11784.02 736
11785.04 800
11786.07 807
11787.09 791
11788.12 776
11789.14 766
11790.17 771
11791.19 755
11792.22 787
11793.24 786
11794.27 786
11795.29 771
11796.32 823
11797.34 745
11798.37 750
11799.39 734
11800.42 750
11801.44 697
11802.47 742
11803.49 701
11804.52 806
11805.55 741
11806.57 790
11807.60 780
11808.62 863
11809.65 780
11810.67 811
11811.70 761
11812.73 739
11813.75 723
11814.78 762
11815.80 752
11816.83 729
11817.86 735
11818.88 736
11819.91 726
11820.94 749
11821.96 761
11822.99 744
11824.01 746
11825.04 728
11826.07 738
11827.09 745
11828.12 755
11829.15 716
11830.17 719
11831.20 794
11832.23 766
11833.25 759
11834.28 785
11835.31 782
11836.33 758
11837.36 702
11838.39 711
11839.42 691
11840.44 693
11841.47 737
11842.50 705
11843.52 771
11844.55 760
11845.58 723
11846.61 712
11847.63 714
11848.66 716
11849.69 738
11850.72 696
11851.74 729
11852.77 683
11853.80 700
11854.83 688
11855.85 715
11856.88 689
11857.91 754
11858.94 656
11859.97 694
11860.99 748
11862.02 714
11863.05 641
11864.08 710
11865.11 698
11866.13 670
11867.16 705
11868.19 664
11869.22 606
11870.25 661
11871.28 697
11872.30 682
11873.33 678
11874.36 694
11875.39 696
11876.42 667
11877.45 688
11878.48 624
11879.51 597
11880.53 683
11881.56 715
11882.59 654
11883.62 679
11884.65 684
11885.68 733
11886.71 691
11887.74 703
11888.77 688
11889.80 664
11890.83 672
11891.85 718
11892.88 681
11893.91 709
11894.94 680
11895.97 680
11897.00 693
11898.03 701
11899.06 664
11900.09 697
11901.12 736
11902.15 688
11903.18 756
11904.21 794
11905.24 755
11906.27 732
11907.30 720
11908.33 729
11909.36 752
11910.39 752
11911.42 712
11912.45 763
11913.48 710
11914.51 766
11915.54 710
11916.57 727
11917.60 713
11918.63 746
11919.66 746
11920.69 733
11921.73 780
11922.76 723
11923.79 772
11924.82 745
11925.85 744
11926.88 727
11927.91 835
11928.94 828
11929.97 876
11931.00 844
11932.03 866
11933.07 945
11934.10 924
11935.13 849
11936.16 896
11937.19 852
11938.22 752
11939.25 707
11940.28 730
11941.32 780
11942.35 769
11943.38 710
11944.41 659
11945.44 712
11946.47 677
11947.51 648
11948.54 660
11949.57 668
11950.60 685
11951.63 665
11952.66 629
11953.70 696
11954.73 729
11955.76 714
11956.79 662
11957.83 677
11958.86 659
11959.89 663
11960.92 721
11961.95 712
11962.99 697
11964.02 617
11965.05 654
11966.08 705
11967.12 653
11968.15 667
11969.18 635
11970.22 682
11971.25 699
11972.28 696
11973.31 649
11974.35 645
11975.38 645
11976.41 627
11977.45 601
11978.48 643
11979.51 655
11980.55 656
11981.58 664
11982.61 651
11983.64 708
11984.68 648
11985.71 629
11986.75 660
11987.78 625
11988.81 612
11989.85 674
11990.88 647
11991.91 660
11992.95 675
11993.98 600
11995.01 685
11996.05 638
11997.08 664
11998.12 654
11999.15 619
12000.18 656
12001.22 641
12002.25 682
12003.29 706
12004.32 686
12005.35 691
12006.39 729
12007.42 693
12008.46 705
12009.49 662
12010.53 717
12011.56 742
12012.60 737
12013.63 743
12014.67 750
12015.70 750
12016.73 753
12017.77 708
12018.80 735
12019.84 743
12020.87 790
12021.91 790
12022.94 725
12023.98 750
12025.01 750
12026.05 785
12027.08 744
12028.12 742
12029.15 691
12030.19 701
12031.23 731
12032.26 726
12033.30 694
12034.33 724
12035.37 795
12036.40 748
12037.44 739
12038.47 734
12039.51 727
12040.55 766
12041.58 704
12042.62 713
12043.65 724
12044.69 725
12045.73 711
12046.76 638
12047.80 742
12048.83 774
12049.87 788
12050.91 811
12051.94 693
12052.98 730
12054.01 726
12055.05 721
12056.09 751
12057.12 705
12058.16 744
12059.20 694
12060.23 709
12061.27 659
12062.31 655
12063.34 685
12064.38 684
12065.42 666
12066.45 632
12067.49 696
12068.53 711
12069.57 686
12070.60 668
12071.64 686
12072.68 726
12073.71 733
12074.75 700
12075.79 673
12076.83 738
12077.86 718
12078.90 674
12079.94 725
12080.98 657
12082.01 780
12083.05 703
12084.09 624
12085.13 736
12086.16 694
12087.20 686
12088.24 744
12089.28 764
12090.32 695
12091.35 744
12092.39 726
12093.43 702
12094.47 720
12095.51 682
12096.54 670
12097.58 698
12098.62 722
12099.66 695
12100.70 754
12101.74 731
12102.77 725
12103.81 782
12104.85 715
12105.89 762
12106.93 761
12107.97 717
12109.01 728
12110.04 765
12111.08 713
12112.12 672
12113.16 695
12114.20 658
12115.24 785
12116.28 695
12117.32 671
12118.36 744
12119.39 676
12120.43 663
12121.47 634
12122.51 726
12123.55 692
12124.59 646
12125.63 668
12126.67 653
12127.71 636
12128.75 570
12129.79 648
12130.83 637
12131.87 682
12132.91 617
12133.95 602
12134.99 627
12136.03 647
12137.07 635
12138.11 649
12139.15 659
12140.19 595
12141.23 619
12142.27 668
12143.31 613
12144.35 616
12145.39 634
12146.43 631
12147.47 644
12148.51 620
12149.55 657
12150.59 638
12151.63 641
12152.67 574
12153.71 666
12154.75 626
12155.79 623
12156.83 634
12157.88 677
12158.92 650
12159.96 589
12161.00 614
12162.04 600
12163.08 667
12164.12 604
12165.16 603
12166.20 602
12167.24 605
12168.29 586
12169.33 620
12170.37 600
12171.41 624
12172.45 572
12173.49 611
12174.53 587
12175.58 608
12176.62 597
12177.66 592
12178.70 587
12179.74 564
12180.78 600
12181.83 595
12182.87 585
12183.91 573
12184.95 582
12185.99 640
12187.04 615
12188.08 621
12189.12 532
12190.16 595
12191.20 598
12192.25 558
12193.29 569
12194.33 533
12195.37 592
12196.42 632
12197.46 574
12198.50 560
12199.54 581
12200.59 626
12201.63 651
12202.67 611
12203.72 628
12204.76 676
12205.80 653
12206.84 644
12207.89 664
12208.93 628
12209.97 628
12211.02 604
12212.06 632
12213.10 552
12214.15 598
12215.19 604
12216.23 584
12217.28 629
12218.32 653
12219.36 616
12220.41 623
12221.45 589
12222.49 626
12223.54 658
12224.58 719
12225.62 627
12226.67 616
12227.71 616
12228.76 574
12229.80 592
12230.84 573
12231.89 665
12232.93 600
12233.98 606
12235.02 577
12236.06 594
12237.11 606
12238.15 554
12239.20 625
12240.24 633
12241.29 670
12242.33 610
12243.37 690
12244.42 727
12245.46 644
12246.51 645
12247.55 656
12248.60 705
12249.64 653
12250.69 661
12251.73 664
12252.78 598
12253.82 605
12254.87 708
12255.91 621
12256.96 629
12258.00 640
12259.05 602
12260.09 604
12261.14 615
12262.18 630
12263.23 632
12264.27 631
12265.32 615
12266.36 564
12267.41 574
12268.45 554
12269.50 615
12270.55 572
12271.59 572
12272.64 598
12273.68 604
12274.73 568
12275.77 552
12276.82 642
12277.87 561
12278.91 611
12279.96 613
12281.00 624
12282.05 606
12283.10 564
12284.14 591
12285.19 571
12286.24 571
12287.28 567
12288.33 560
12289.38 547
12290.42 592
12291.47 550
12292.51 557
12293.56 573
12294.61 625
12295.65 531
12296.70 491
12297.75 558
12298.80 575
12299.84 579
12300.89 632
12301.94 627
12302.98 604
12304.03 587
12305.08 586
12306.12 598
12307.17 564
12308.22 592
12309.27 602
12310.31 570
12311.36 598
12312.41 584
12313.46 556
12314.50 602
12315.55 587
12316.60 611
12317.65 563
12318.69 535
12319.74 577
12320.79 564
12321.84 599
12322.88 519
12323.93 549
12324.98 566
12326.03 571
12327.08 555
12328.12 532
12329.17 551
12330.22 589
12331.27 531
12332.32 558
12333.37 599
12334.41 572
12335.46 564
12336.51 577
12337.56 601
12338.61 510
12339.66 538
12340.71 536
12341.75 559
12342.80 591
12343.85 531
12344.90 551
12345.95 553
12347.00 556
12348.05 530
12349.10 522
12350.15 503
12351.19 593
12352.24 505
12353.29 567
12354.34 530
12355.39 571
12356.44 563
12357.49 558
12358.54 535
12359.59 532
12360.64 567
12361.69 535
12362.74 508
12363.79 505
12364.84 528
12365.89 540
12366.94 539
12367.99 548
12369.04 516
12370.09 561
12371.14 596
12372.18 589
12373.24 595
12374.29 519
12375.34 623
12376.39 568
12377.44 550
12378.49 532
12379.54 566
12380.59 518
12381.64 595
12382.69 598
12383.74 561
12384.79 555
12385.84 575
12386.89 595
12387.94 582
12388.99 597
12390.04 514
12391.09 561
12392.14 563
12393.19 586
12394.24 567
12395.30 556
12396.35 569
12397.40 578
12398.45 524
12399.50 556
12400.55 629
12401.60 621
12402.65 598
12403.70 580
12404.76 606
12405.81 567
12406.86 568
12407.91 534
12408.96 557
12410.01 598
12411.07 610
12412.12 652
12413.17 638
12414.22 607
12415.27 613
12416.32 646
12417.38 619
12418.43 601
12419.48 593
12420.53 621
12421.58 616
12422.64 631
12423.69 612
12424.74 642
12425.79 625
12426.84 581
12427.90 596
12428.95 582
12430.00 582
12431.05 589
12432.11 598
12433.16 594
12434.21 602
12435.26 592
12436.32 602
12437.37 595
12438.42 616
12439.48 614
12440.53 605
12441.58 599
12442.63 589
12443.69 629
12444.74 638
12445.79 651
12446.85 625
12447.90 660
12448.95 630
12450.01 647
12451.06 676
12452.11 604
12453.17 611
12454.22 652
12455.27 649
12456.33 676
12457.38 654
12458.43 606
12459.49 638
12460.54 618
12461.60 617
12462.65 616
12463.70 620
12464.76 641
12465.81 714
12466.86 666
12467.92 634
12468.97 700
12470.03 792
12471.08 760
12472.14 700
12473.19 724
12474.24 692
12475.30 741
12476.35 723
12477.41 743
12478.46 814
12479.52 800
12480.57 801
12481.63 832
12482.68 824
12483.73 809
12484.79 824
12485.84 859
12486.90 833
12487.95 865
12489.01 953
12490.06 1041
12491.12 1104
12492.17 1192
12493.23 1279
12494.28 1293
12495.34 1398
12496.39 1467
12497.45 1451
12498.51 1480
12499.56 1355
12500.62 1285
12501.67 1350
12502.73 1286
12503.78 1255
12504.84 1169
12505.89 1019
12506.95 994
12508.01 975
12509.06 960
12510.12 870
12511.17 827
12512.23 780
12513.28 755
12514.34 754
12515.40 759
12516.45 755
12517.51 747
12518.56 797
12519.62 715
12520.68 766
12521.73 714
12522.79 738
12523.85 695
12524.90 706
12525.96 711
12527.02 740
12528.07 753
12529.13 740
12530.19 765
12531.24 713
12532.30 772
12533.36 762
12534.41 727
12535.47 730
12536.53 689
12537.58 679
12538.64 705
12539.70 780
12540.75 762
12541.81 690
12542.87 695
12543.93 688
12544.98 676
12546.04 725
12547.10 687
12548.16 706
12549.21 787
12550.27 742
12551.33 690
12552.39 719
12553.44 751
12554.50 792
12555.56 765
12556.62 819
12557.67 878
12558.73 820
12559.79 755
12560.85 823
12561.91 816
12562.96 782
12564.02 792
12565.08 878
12566.14 816
12567.20 876
12568.26 886
12569.31 872
12570.37 982
12571.43 936
12572.49 903
12573.55 1108
12574.61 1139
12575.66 1128
12576.72 1121
12577.78 1146
12578.84 1112
12579.90 1098
12580.96 1097
12582.02 1070
12583.08 1040
12584.13 1007
12585.19 979
12586.25 969
12587.31 914
12588.37 883
12589.43 874
12590.49 824
12591.55 772
12592.61 772
12593.67 778
12594.73 779
12595.79 732
12596.85 751
12597.91 768
12598.96 703
12600.02 753
12601.08 715
12602.14 750
12603.20 713
12604.26 710
12605.32 725
12606.38 721
12607.44 689
12608.50 796
12609.56 754
12610.62 752
12611.68 797
12612.74 758
12613.80 702
12614.86 714
12615.92 697
12616.98 789
12618.04 753
12619.10 697
12620.17 764
12621.23 715
12622.29 681
12623.35 682
12624.41 683
12625.47 677
12626.53 698
12627.59 721
12628.65 664
12629.71 655
12630.77 598
12631.83 643
12632.89 696
12633.96 677
12635.02 649
12636.08 672
12637.14 659
12638.20 680
12639.26 672
12640.32 750
12641.38 733
12642.45 614
12643.51 609
12644.57 636
12645.63 701
12646.69 754
12647.75 672
12648.81 680
12649.88 731
12650.94 762
12652.00 748
12653.06 719
12654.12 804
12655.19 785
12656.25 795
12657.31 759
12658.37 827
12659.43 738
12660.50 778
12661.56 771
12662.62 778
12663.68 754
12664.75 791
12665.81 774
12666.87 718
12667.93 709
12668.99 682
12670.06 672
12671.12 640
12672.18 645
12673.25 618
12674.31 633
12675.37 674
12676.43 646
12677.50 617
12678.56 553
12679.62 632
12680.69 689
12681.75 648
12682.81 620
12683.87 644
12684.94 634
12686.00 575
12687.06 576
12688.13 567
12689.19 623
12690.25 639
12691.32 631
12692.38 653
12693.45 721
12694.51 610
12695.57 597
12696.64 652
12697.70 623
12698.76 657
12699.83 623
12700.89 547
12701.95 544
12703.02 583
12704.08 674
12705.15 548
12706.21 563
12707.28 628
12708.34 598
12709.40 597
12710.47 587
12711.53 605
12712.60 611
12713.66 569
12714.73 499
12715.79 515
12716.85 546
12717.92 590
12718.98 563
12720.05 601
12721.11 541
12722.18 544
12723.24 529
12724.31 581
12725.37 636
12726.44 561
12727.50 585
12728.57 654
12729.63 604
12730.70 523
12731.76 558
12732.83 633
12733.89 592
12734.96 556
12736.02 587
12737.09 566
12738.15 599
12739.22 587
12740.29 588
12741.35 602
12742.42 614
12743.48 574
12744.55 583
12745.61 555
12746.68 550
12747.74 575
12748.81 598
12749.88 607
12750.94 532
12752.01 543
12753.07 575
12754.14 591
12755.21 562
12756.27 558
12757.34 592
12758.41 520
12759.47 560
12760.54 558
12761.60 607
12762.67 573
12763.74 562
12764.80 530
12765.87 481
12766.94 506
12768.00 528
12769.07 551
12770.14 510
12771.20 525
12772.27 517
12773.34 573
12774.40 538
12775.47 545
12776.54 514
12777.61 522
12778.67 531
12779.74 531
12780.81 545
12781.87 513
12782.94 507
12784.01 521
12785.08 508
12786.14 517
12787.21 462
12788.28 449
12789.35 483
12790.41 521
12791.48 549
12792.55 544
12793.62 549
12794.69 542
12795.75 556
12796.82 514
12797.89 531
12798.96 496
12800.02 527
12801.09 511
12802.16 494
12803.23 500
12804.30 480
12805.37 518
12806.43 490
12807.50 518
12808.57 519
12809.64 509
12810.71 505
12811.78 545
12812.84 508
12813.91 564
12814.98 575
12816.05 529
12817.12 515
12818.19 531
12819.26 517
12820.33 505
12821.39 457
12822.46 484
12823.53 505
12824.60 505
12825.67 492
12826.74 492
12827.81 476
12828.88 504
12829.95 503
12831.02 485
12832.09 536
12833.16 539
12834.22 526
12835.29 513
12836.36 527
12837.43 443
12838.50 459
12839.57 484
12840.64 485
12841.71 481
12842.78 498
12843.85 498
12844.92 532
12845.99 499
12847.06 461
12848.13 438
12849.20 468
12850.27 497
12851.34 482
12852.41 485
12853.48 486
12854.55 467
12855.62 463
12856.69 487
12857.76 463
12858.83 476
12859.90 503
12860.97 515
12862.05 538
12863.12 513
12864.19 495
12865.26 487
12866.33 469
12867.40 467
12868.47 485
12869.54 452
12870.61 463
12871.68 470
12872.75 463
12873.82 444
12874.90 501
12875.97 495
12877.04 473
12878.11 501
12879.18 453
12880.25 498
12881.32 500
12882.40 473
12883.47 479
12884.54 518
12885.61 488
12886.68 458
12887.75 452
12888.82 423
12889.90 462
12890.97 446
12892.04 491
12893.11 535
12894.18 440
12895.26 450
12896.33 461
12897.40 478
12898.47 433
12899.54 439
12900.62 444
12901.69 475
12902.76 450
12903.83 516
12904.91 503
12905.98 476
12907.05 450
12908.12 484
12909.20 481
12910.27 507
12911.34 433
12912.41 474
12913.49 494
12914.56 451
12915.63 442
12916.71 465
12917.78 414
12918.85 447
12919.92 441
12921.00 423
12922.07 474
12923.14 470
12924.22 470
12925.29 462
12926.36 484
12927.44 503
12928.51 494
12929.58 479
12930.66 542
12931.73 496
12932.80 484
12933.88 454
12934.95 498
12936.02 517
12937.10 463
12938.17 461
12939.25 491
12940.32 459
12941.39 474
12942.47 503
12943.54 448
12944.62 452
12945.69 464
12946.76 471
12947.84 462
12948.91 421
12949.99 462
12951.06 476
12952.14 474
12953.21 483
12954.28 444
12955.36 478
12956.43 470
12957.51 501
12958.58 487
12959.66 491
12960.73 494
12961.81 446
12962.88 446
12963.96 478
12965.03 465
12966.11 485
12967.18 448
12968.26 498
12969.33 476
12970.41 423
12971.48 485
12972.56 503
12973.63 495
12974.71 489
12975.78 489
12976.86 511
12977.93 471
12979.01 494
12980.08 499
12981.16 474
12982.23 495
12983.31 468
12984.39 504
12985.46 506
12986.54 544
12987.61 582
12988.69 491
12989.77 504
12990.84 562
12991.92 552
12992.99 503
12994.07 493
12995.15 492
12996.22 483
12997.30 500
12998.37 511
12999.45 533
13000.53 490
13001.60 512
13002.68 491
13003.76 481
13004.83 496
13005.91 500
13006.99 515
13008.06 545
13009.14 564
13010.22 574
13011.29 504
13012.37 478
13013.45 502
13014.52 523
13015.60 508
13016.68 531
13017.75 549
13018.83 532
13019.91 502
13020.99 514
13022.06 480
13023.14 517
13024.22 554
13025.30 557
13026.37 516
13027.45 523
13028.53 489
13029.61 573
13030.68 569
13031.76 543
13032.84 542
13033.92 524
13034.99 504
13036.07 570
13037.15 566
13038.23 609
13039.31 572
13040.38 534
13041.46 604
13042.54 546
13043.62 510
13044.70 581
13045.77 584
13046.85 539
13047.93 576
13049.01 515
13050.09 549
13051.17 557
13052.24 565
13053.32 531
13054.40 510
13055.48 515
13056.56 505
13057.64 513
13058.72 523
13059.80 518
13060.87 544
13061.95 539
13063.03 537
13064.11 532
13065.19 526
13066.27 487
13067.35 501
13068.43 525
13069.51 546
13070.59 535
13071.67 524
13072.74 513
13073.82 479
13074.90 534
13075.98 504
13077.06 514
13078.14 509
13079.22 449
13080.30 479
13081.38 526
13082.46 520
13083.54 502
13084.62 503
13085.70 515
13086.78 552
13087.86 529
13088.94 512
13090.02 502
13091.10 467
13092.18 458
13093.26 488
13094.34 463
13095.42 503
13096.50 467
13097.58 494
13098.66 514
13099.74 458
13100.82 479
13101.90 508
13102.98 493
13104.07 506
13105.15 498
13106.23 499
13107.31 474
13108.39 467
13109.47 482
13110.55 501
13111.63 505
13112.71 507
13113.79 477
13114.87 464
13115.96 484
13117.04 503
13118.12 511
13119.20 488
13120.28 451
13121.36 503
13122.44 510
13123.52 472
13124.61 487
13125.69 466
13126.77 447
13127.85 505
13128.93 501
13130.01 514
13131.10 517
13132.18 502
13133.26 545
13134.34 513
13135.42 498
13136.51 521
13137.59 507
13138.67 517
13139.75 496
13140.83 464
13141.92 496
13143.00 481
13144.08 471
13145.16 470
13146.25 540
13147.33 505
13148.41 490
13149.49 447
13150.58 487
13151.66 460
13152.74 462
13153.82 496
13154.91 468
13155.99 471
13157.07 460
13158.15 425
13159.24 440
13160.32 471
13161.40 511
13162.49 500
13163.57 445
13164.65 494
13165.74 442
13166.82 514
13167.90 430
13168.99 420
13170.07 455
13171.15 438
13172.24 430
13173.32 498
13174.40 499
13175.49 467
13176.57 417
13177.65 431
13178.74 495
13179.82 462
13180.91 463
13181.99 434
13183.07 417
13184.16 467
13185.24 488
13186.32 451
13187.41 497
13188.49 486
13189.58 488
13190.66 491
13191.75 462
13192.83 456
13193.91 450
13195.00 426
13196.08 459
13197.17 457
13198.25 450
13199.34 461
13200.42 446
13201.51 470
13202.59 466
13203.68 454
13204.76 435
13205.85 476
13206.93 473
13208.01 443
13209.10 461
13210.18 409
13211.27 466
13212.36 439
13213.44 508
13214.53 480
13215.61 472
13216.70 450
13217.78 473
13218.87 432
13219.95 439
13221.04 477
13222.12 462
13223.21 443
13224.29 441
13225.38 419
13226.47 454
13227.55 439
13228.64 465
13229.72 436
13230.81 435
13231.89 421
13232.98 416
13234.07 424
13235.15 397
13236.24 437
13237.33 433
13238.41 452
13239.50 497
13240.58 461
13241.67 452
13242.76 446
13243.84 491
13244.93 441
13246.02 440
13247.10 454
13248.19 444
13249.28 494
13250.36 450
13251.45 453
13252.54 434
13253.62 444
13254.71 475
13255.80 461
13256.88 473
13257.97 495
13259.06 466
13260.14 501
13261.23 450
13262.32 407
13263.41 442
13264.49 452
13265.58 479
13266.67 504
13267.76 455
13268.84 437
13269.93 422
13271.02 437
13272.11 448
13273.19 475
13274.28 460
13275.37 428
13276.46 463
13277.54 466
13278.63 482
13279.72 482
13280.81 446
13281.90 433
13282.98 438
13284.07 509
13285.16 467
13286.25 452
13287.34 469
13288.42 506
13289.51 478
13290.60 451
13291.69 460
13292.78 421
13293.87 477
13294.95 470
13296.04 442
13297.13 437
13298.22 478
13299.31 471
13300.40 455
13301.49 456
13302.58 477
13303.66 476
13304.75 497
13305.84 513
13306.93 528
13308.02 494
13309.11 467
13310.20 440
13311.29 487
13312.38 449
13313.47 452
13314.55 463
13315.64 482
13316.73 438
13317.82 471
13318.91 525
13320.00 471
13321.09 477
13322.18 503
13323.27 472
13324.36 477
13325.45 448
13326.54 457
13327.63 484
13328.72 441
13329.81 444
13330.90 442
13331.99 494
13333.08 475
13334.17 465
13335.26 435
13336.35 496
13337.44 460
13338.53 448
13339.62 440
13340.71 468
13341.80 445
13342.89 481
13343.98 530
13345.07 528
13346.16 520
13347.25 492
13348.35 505
13349.44 455
13350.53 423
13351.62 454
13352.71 465
13353.80 510
13354.89 522
13355.98 533
13357.07 483
13358.16 476
13359.26 488
13360.35 441
13361.44 474
13362.53 469
13363.62 477
13364.71 528
13365.80 506
13366.89 561
13367.99 541
13369.08 536
13370.17 517
13371.26 512
13372.35 553
13373.44 497
13374.54 544
13375.63 497
13376.72 511
13377.81 489
13378.90 533
13380.00 487
13381.09 498
13382.18 486
13383.27 493
13384.36 440
13385.46 430
13386.55 446
13387.64 545
13388.73 517
13389.83 478
13390.92 416
13392.01 475
13393.10 462
13394.20 466
13395.29 467
13396.38 485
13397.47 489
13398.57 463
13399.66 474
13400.75 448
13401.84 483
13402.94 442
13404.03 480
13405.12 431
13406.22 438
13407.31 462
13408.40 458
13409.50 423
13410.59 463
13411.68 478
13412.78 405
13413.87 488
13414.96 443
13416.06 422
13417.15 425
13418.24 445
13419.34 436
13420.43 473
13421.52 493
13422.62 443
13423.71 478
13424.81 439
13425.90 444
13426.99 428
13428.09 468
13429.18 442
13430.27 464
13431.37 481
13432.46 454
13433.56 457
13434.65 483
13435.75 486
13436.84 459
13437.93 464
13439.03 459
13440.12 456
13441.22 448
13442.31 465
13443.41 472
13444.50 472
13445.60 434
13446.69 488
13447.79 495
13448.88 473
13449.98 480
13451.07 473
13452.17 473
13453.26 468
13454.36 417
13455.45 429
13456.55 475
13457.64 452
13458.74 408
13459.83 450
13460.93 470
13462.02 461
13463.12 480
13464.21 468
13465.31 447
13466.40 518
13467.50 500
13468.59 496
13469.69 504
13470.79 470
13471.88 438
13472.98 502
13474.07 474
13475.17 527
13476.27 499
13477.36 504
13478.46 530
13479.55 506
13480.65 446
13481.75 469
13482.84 481
13483.94 523
13485.03 472
13486.13 509
13487.23 533
13488.32 527
13489.42 497
13490.52 534
13491.61 495
13492.71 505
13493.81 496
13494.90 510
13496.00 532
13497.10 526
13498.19 504
13499.29 546
13500.39 554
13501.48 502
13502.58 475
13503.68 535
13504.77 521
13505.87 474
13506.97 494
13508.07 533
13509.16 489
13510.26 507
13511.36 500
13512.46 485
13513.55 512
13514.65 515
13515.75 454
13516.85 468
13517.94 440
13519.04 465
13520.14 471
13521.24 462
13522.33 516
13523.43 459
13524.53 458
13525.63 516
13526.73 453
13527.82 428
13528.92 441
13530.02 451
13531.12 488
13532.22 462
13533.31 475
13534.41 477
13535.51 455
13536.61 448
13537.71 459
13538.81 430
13539.90 407
13541.00 474
13542.10 443
13543.20 448
13544.30 392
13545.40 410
13546.50 434
13547.60 438
13548.69 400
13549.79 442
13550.89 378
13551.99 401
13553.09 421
13554.19 415
13555.29 412
13556.39 465
13557.49 476
13558.59 447
13559.69 442
13560.78 447
13561.88 477
13562.98 445
13564.08 474
13565.18 453
13566.28 486
13567.38 434
13568.48 426
13569.58 505
13570.68 421
13571.78 429
13572.88 431
13573.98 445
13575.08 418
13576.18 408
13577.28 438
13578.38 434
13579.48 432
13580.58 531
13581.68 475
13582.78 443
13583.88 428
13584.98 446
13586.08 393
13587.18 464
13588.28 467
13589.38 444
13590.48 454
13591.59 430
13592.69 425
13593.79 414
13594.89 462
13595.99 450
13597.09 431
13598.19 451
13599.29 431
13600.39 375
13601.49 428
13602.59 437
13603.69 411
13604.80 450
13605.90 482
13607.00 473
13608.10 431
13609.20 436
13610.30 443
13611.40 489
13612.51 453
13613.61 435
13614.71 429
13615.81 414
13616.91 428
13618.01 444
13619.11 414
13620.22 410
13621.32 392
13622.42 461
13623.52 447
13624.62 448
13625.73 429
13626.83 419
13627.93 446
13629.03 430
13630.13 432
13631.24 430
13632.34 418
13633.44 442
13634.54 490
13635.65 471
13636.75 476
13637.85 456
13638.95 446
13640.06 417
13641.16 476
13642.26 442
13643.36 442
13644.47 461
13645.57 449
13646.67 439
13647.78 464
13648.88 450
13649.98 399
13651.08 448
13652.19 460
13653.29 460
13654.39 433
13655.50 442
13656.60 470
13657.70 454
13658.81 426
13659.91 434
13661.01 433
13662.12 466
13663.22 412
13664.32 435
13665.43 438
13666.53 447
13667.63 477
13668.74 436
13669.84 434
13670.95 411
13672.05 421
13673.15 454
13674.26 436
13675.36 406
13676.47 409
13677.57 428
13678.67 473
13679.78 433
13680.88 460
13681.99 455
13683.09 420
13684.20 490
13685.30 422
13686.40 402
13687.51 399
13688.61 456
13689.72 446
13690.82 474
13691.93 427
13693.03 428
13694.14 468
13695.24 461
13696.35 452
13697.45 441
13698.56 464
13699.66 436
13700.77 446
13701.87 461
13702.98 510
13704.08 472
13705.19 445
13706.29 471
13707.40 429
13708.50 449
13709.61 439
13710.71 477
13711.82 501
13712.92 445
13714.03 444
13715.14 500
13716.24 499
13717.35 525
13718.45 495
13719.56 500
13720.66 491
13721.77 447
13722.88 526
13723.98 466
13725.09 430
13726.19 465
13727.30 448
13728.41 488
13729.51 487
13730.62 462
13731.73 483
13732.83 473
13733.94 521
13735.04 472
13736.15 468
13737.26 466
13738.36 496
13739.47 480
13740.58 487
13741.68 470
13742.79 483
13743.90 446
13745.00 493
13746.11 461
13747.22 462
13748.32 446
13749.43 478
13750.54 521
13751.65 500
13752.75 506
13753.86 475
13754.97 497
13756.07 537
13757.18 509
13758.29 492
13759.40 532
13760.50 512
13761.61 532
13762.72 574
13763.83 562
13764.93 566
13766.04 610
13767.15 607
13768.26 647
13769.37 575
13770.47 563
13771.58 614
13772.69 563
13773.80 602
13774.91 582
13776.01 625
13777.12 624
13778.23 569
13779.34 561
13780.45 523
13781.55 576
13782.66 603
13783.77 522
13784.88 511
13785.99 530
13787.10 528
13788.20 500
13789.31 448
13790.42 446
13791.53 469
13792.64 462
13793.75 475
13794.86 477
13795.97 499
13797.07 520
13798.18 487
13799.29 471
13800.40 504
13801.51 504
13802.62 520
13803.73 515
13804.84 463
13805.95 448
13807.06 479
13808.17 451
13809.28 494
13810.39 491
13811.49 478
13812.60 488
13813.71 471
13814.82 536
13815.93 479
13817.04 510
13818.15 459
13819.26 484
13820.37 482
13821.48 455
13822.59 436
13823.70 511
13824.81 470
13825.92 478
13827.03 486
13828.14 475
13829.25 470
13830.36 492
13831.47 448
13832.58 451
13833.69 499
13834.80 502
13835.92 484
13837.03 454
13838.14 446
13839.25 430
13840.36 456
13841.47 439
13842.58 418
13843.69 446
13844.80 496
13845.91 482
13847.02 468
13848.13 465
13849.24 460
13850.36 477
13851.47 456
13852.58 476
13853.69 454
13854.80 444
13855.91 462
13857.02 496
13858.13 481
13859.25 512
13860.36 464
13861.47 478
13862.58 470
13863.69 486
13864.80 470
13865.91 498
13867.03 502
13868.14 496
13869.25 491
13870.36 500
13871.47 512
13872.59 448
13873.70 483
13874.81 496
13875.92 483
13877.03 486
13878.15 452
13879.26 473
13880.37 465
13881.48 489
13882.60 532
13883.71 506
13884.82 472
13885.93 487
13887.05 439
13888.16 454
13889.27 478
13890.38 473
13891.50 478
13892.61 439
13893.72 532
13894.83 534
13895.95 515
13897.06 483
13898.17 479
13899.29 477
13900.40 504
13901.51 487
13902.63 474
13903.74 492
13904.85 468
13905.97 480
13907.08 574
13908.19 515
13909.31 501
13910.42 453
13911.53 446
13912.65 477
13913.76 418
13914.87 466
13915.99 501
13917.10 442
13918.21 433
13919.33 486
13920.44 493
13921.56 486
13922.67 437
13923.78 422
13924.90 455
13926.01 443
13927.13 453
13928.24 480
13929.35 434
13930.47 413
13931.58 453
13932.70 459
13933.81 487
13934.93 440
13936.04 454
13937.16 473
13938.27 427
13939.38 407
13940.50 421
13941.61 437
13942.73 416
13943.84 413
13944.96 450
13946.07 426
13947.19 451
13948.30 419
13949.42 381
13950.53 430
13951.65 426
13952.76 447
13953.88 458
13954.99 488
13956.11 455
13957.23 430
13958.34 419
13959.46 414
13960.57 427
13961.69 452
13962.80 414
13963.92 398
13965.03 397
13966.15 407
13967.27 419
13968.38 426
13969.50 462
13970.61 409
13971.73 405
13972.84 428
13973.96 448
13975.08 402
13976.19 435
13977.31 391
13978.43 404
13979.54 393
13980.66 425
13981.77 445
13982.89 450
13984.01 414
13985.12 435
13986.24 428
13987.36 433
13988.47 410
13989.59 405
13990.71 410
13991.82 419
13992.94 436
13994.06 449
13995.17 476
13996.29 443
13997.41 455
13998.52 412
13999.64 423
14000.76 410
14001.88 409
14002.99 370
14004.11 376
14005.23 380
14006.34 406
14007.46 424
14008.58 394
14009.70 429
14010.81 417
14011.93 402
14013.05 428
14014.17 450
14015.28 401
14016.40 462
14017.52 460
14018.64 406
14019.76 377
14020.87 413
14021.99 401
14023.11 374
14024.23 434
14025.35 403
14026.46 424
14027.58 450
14028.70 445
14029.82 450
14030.94 432
14032.06 419
14033.17 406
14034.29 409
14035.41 421
14036.53 443
14037.65 394
14038.77 422
14039.88 432
14041.00 460
14042.12 469
14043.24 437
14044.36 418
14045.48 460
14046.60 445
14047.72 446
14048.84 434
14049.95 415
14051.07 474
14052.19 468
14053.31 453
14054.43 481
14055.55 480
14056.67 467
14057.79 454
14058.91 424
14060.03 426
14061.15 499
14062.27 473
14063.39 478
14064.51 488
14065.63 432
14066.75 467
14067.87 501
14068.99 532
14070.11 511
14071.23 488
14072.35 473
14073.47 472
14074.59 519
14075.71 530
14076.83 519
14077.95 508
14079.07 553
14080.19 541
14081.31 500
14082.43 513
14083.55 490
14084.67 487
14085.79 473
14086.91 498
14088.03 543
14089.15 526
14090.27 575
14091.39 581
14092.51 571
14093.63 600
14094.75 548
14095.87 617
14097.00 564
14098.12 553
14099.24 582
14100.36 585
14101.48 642
14102.60 619
14103.72 605
14104.84 592
14105.96 544
14107.09 571
14108.21 520
14109.33 515
14110.45 480
14111.57 495
14112.69 462
14113.81 452
14114.94 487
14116.06 466
14117.18 453
14118.30 446
14119.42 481
14120.55 473
14121.67 491
14122.79 532
14123.91 488
14125.03 486
14126.16 452
14127.28 499
14128.40 449
14129.52 420
14130.64 420
14131.77 421
14132.89 428
14134.01 444
14135.13 431
14136.26 442
14137.38 458
14138.50 470
14139.62 452
14140.75 445
14141.87 430
14142.99 410
14144.11 408
14145.24 398
14146.36 392
14147.48 376
14148.61 422
14149.73 419
14150.85 417
14151.98 434
14153.10 424
14154.22 424
14155.35 447
14156.47 436
14157.59 481
14158.72 462
14159.84 440
14160.96 419
14162.09 449
14163.21 490
14164.33 468
14165.46 460
14166.58 431
14167.70 431
14168.83 463
14169.95 468
14171.08 449
14172.20 434
14173.32 435
14174.45 424
14175.57 464
14176.70 423
14177.82 403
14178.94 453
14180.07 431
14181.19 431
14182.32 464
14183.44 440
14184.57 418
14185.69 444
14186.81 414
14187.94 382
14189.06 378
14190.19 428
14191.31 456
14192.44 420
14193.56 422
14194.69 426
14195.81 440
14196.94 439
14198.06 439
14199.19 420
14200.31 413
14201.44 385
14202.56 382
14203.69 400
14204.81 404
14205.94 425
14207.06 389
14208.19 411
14209.31 410
14210.44 434
14211.57 402
14212.69 400
14213.82 404
14214.94 380
14216.07 408
14217.19 449
14218.32 409
14219.44 406
14220.57 431
14221.70 392
14222.82 402
14223.95 380
14225.07 406
14226.20 391
14227.33 405
14228.45 356
14229.58 403
14230.71 394
14231.83 366
14232.96 366
14234.08 417
14235.21 384
14236.34 405
14237.46 417
14238.59 373
14239.72 386
14240.84 407
14241.97 420
14243.10 417
14244.22 395
14245.35 443
14246.48 464
14247.60 443
14248.73 359
14249.86 369
14250.99 393
14252.11 385
14253.24 387
14254.37 377
14255.49 418
14256.62 411
14257.75 414
14258.88 408
14260.00 403
14261.13 413
14262.26 367
14263.39 387
14264.51 357
14265.64 343
14266.77 341
14267.90 364
14269.02 414
14270.15 399
14271.28 400
14272.41 401
14273.54 407
14274.66 396
14275.79 389
14276.92 376
14278.05 395
14279.18 387
14280.30 372
14281.43 397
14282.56 399
14283.69 373
14284.82 402
14285.95 394
14287.07 382
14288.20 411
14289.33 403
14290.46 415
14291.59 372
14292.72 348
14293.85 356
14294.98 368
14296.10 383
14297.23 349
14298.36 364
14299.49 350
14300.62 347
14301.75 322
14302.88 339
14304.01 330
14305.14 374
14306.27 367
14307.39 349
14308.52 362
14309.65 376
14310.78 384
14311.91 400
14313.04 352
14314.17 321
14315.30 399
14316.43 358
14317.56 332
14318.69 350
14319.82 383
14320.95 354
14322.08 367
14323.21 370
14324.34 361
14325.47 346
14326.60 364
14327.73 353
14328.86 409
14329.99 379
14331.12 347
14332.25 350
14333.38 309
14334.51 337
14335.64 326
14336.77 350
14337.90 379
14339.03 377
14340.16 397
14341.29 363
14342.42 341
14343.56 380
14344.69 406
14345.82 354
14346.95 348
14348.08 357
14349.21 350
14350.34 334
14351.47 362
14352.60 370
14353.73 385
14354.87 354
14356.00 353
14357.13 330
14358.26 345
14359.39 338
14360.52 318
14361.65 354
14362.78 376
14363.92 336
14365.05 348
14366.18 352
14367.31 360
14368.44 353
14369.57 355
14370.71 389
14371.84 355
14372.97 337
14374.10 381
14375.23 359
14376.37 378
14377.50 389
14378.63 334
14379.76 340
14380.89 301
14382.03 321
14383.16 369
14384.29 326
14385.42 365
14386.56 398
14387.69 393
14388.82 373
14389.95 344
14391.09 357
14392.22 372
14393.35 347
14394.48 341
14395.62 342
14396.75 373
14397.88 324
14399.02 351
14400.15 360
14401.28 335
14402.41 353
14403.55 349
14404.68 398
14405.81 349
14406.95 336
14408.08 344
14409.21 389
14410.35 372
14411.48 354
14412.61 356
14413.75 370
14414.88 380
14416.01 354
14417.15 371
14418.28 392
14419.42 378
14420.55 373
14421.68 386
14422.82 400
14423.95 377
14425.08 347
14426.22 380
14427.35 352
14428.49 365
14429.62 377
14430.75 369
14431.89 374
14433.02 358
14434.16 362
14435.29 363
14436.43 419
14437.56 391
14438.69 398
14439.83 386
14440.96 390
14442.10 405
14443.23 427
14444.37 368
14445.50 373
14446.64 393
14447.77 408
14448.91 383
14450.04 413
14451.18 410
14452.31 371
14453.45 405
14454.58 403
14455.72 394
14456.85 419
14457.99 412
14459.12 454
14460.26 439
14461.39 401
14462.53 414
14463.66 434
14464.80 441
14465.94 422
14467.07 413
14468.21 434
14469.34 409
14470.48 378
14471.61 402
14472.75 421
14473.89 411
14475.02 435
14476.16 404
14477.29 428
14478.43 416
14479.57 444
14480.70 426
14481.84 505
14482.97 391
14484.11 409
14485.25 406
14486.38 418
14487.52 412
14488.66 417
14489.79 399
14490.93 399
14492.07 394
14493.20 394
14494.34 372
14495.48 375
14496.61 378
14497.75 373
14498.89 382
14500.02 362
14501.16 358
14502.30 366
14503.43 335
14504.57 378
14505.71 352
14506.84 304
14507.98 345
14509.12 306
14510.26 368
14511.39 368
14512.53 399
14513.67 353
14514.81 355
14515.94 400
14517.08 391
14518.22 368
14519.36 378
14520.49 339
14521.63 332
14522.77 367
14523.91 352
14525.05 352
14526.18 368
14527.32 400
14528.46 362
14529.60 340
14530.74 342
14531.87 351
14533.01 370
14534.15 360
14535.29 406
14536.43 392
14537.56 348
14538.70 348
14539.84 361
14540.98 339
14542.12 343
14543.26 374
14544.40 360
14545.53 387
14546.67 348
14547.81 357
14548.95 385
14550.09 370
14551.23 357
14552.37 378
14553.51 339
14554.65 333
14555.78 344
14556.92 372
14558.06 327
14559.20 327
14560.34 376
14561.48 354
14562.62 363
14563.76 356
14564.90 391
14566.04 368
14567.18 366
14568.32 385
14569.46 382
14570.60 353
14571.74 357
14572.88 361
14574.02 357
14575.16 349
14576.30 390
14577.44 396
14578.58 379
14579.72 392
14580.86 403
14582.00 419
14583.14 375
14584.28 376
14585.42 383
14586.56 394
14587.70 436
14588.84 377
14589.98 402
14591.12 413
14592.26 400
14593.40 417
14594.54 419
14595.68 398
14596.82 403
14597.96 416
14599.10 420
14600.24 460
14601.38 392
14602.52 376
14603.67 410
14604.81 387
14605.95 385
14607.09 439
14608.23 406
14609.37 438
14610.51 430
14611.65 386
14612.79 427
14613.94 409
14615.08 378
14616.22 396
14617.36 378
14618.50 456
14619.64 448
14620.79 433
14621.93 439
14623.07 392
14624.21 456
14625.35 518
14626.49 468
14627.64 453
14628.78 450
14629.92 481
14631.06 463
14632.20 530
14633.35 494
14634.49 515
14635.63 518
14636.77 497
14637.91 511
14639.06 480
14640.20 439
14641.34 494
14642.48 488
14643.63 433
14644.77 463
14645.91 487
14647.05 426
14648.20 434
14649.34 420
14650.48 457
14651.63 451
14652.77 413
14653.91 356
14655.05 379
14656.20 394
14657.34 349
14658.48 343
14659.63 369
14660.77 380
14661.91 398
14663.06 399
14664.20 409
14665.34 409
14666.49 405
14667.63 444
14668.77 419
14669.92 376
14671.06 347
14672.20 382
14673.35 411
14674.49 365
14675.64 349
14676.78 393
14677.92 393
14679.07 421
14680.21 392
14681.35 374
14682.50 380
14683.64 333
14684.79 363
14685.93 343
14687.08 349
14688.22 344
14689.36 315
14690.51 365
14691.65 382
14692.80 393
14693.94 345
14695.09 325
14696.23 359
14697.38 362
14698.52 339
14699.66 328
14700.81 374
14701.95 337
14703.10 368
14704.24 343
14705.39 345
14706.53 377
14707.68 350
14708.82 372
14709.97 335
14711.11 303
14712.26 321
14713.40 367
14714.55 331
14715.69 360
14716.84 385
14717.99 322
14719.13 328
14720.28 342
14721.42 336
14722.57 347
14723.71 357
14724.86 337
14726.00 354
14727.15 389
14728.30 389
14729.44 340
14730.59 357
14731.73 356
14732.88 347
14734.03 319
14735.17 340
14736.32 361
14737.46 411
14738.61 390
14739.76 380
14740.90 401
14742.05 376
14743.20 365
14744.34 363
14745.49 357
14746.64 315
14747.78 351
14748.93 399
14750.08 387
14751.22 361
14752.37 369
14753.52 323
14754.66 328
14755.81 366
14756.96 354
14758.10 339
14759.25 385
14760.40 375
14761.54 341
14762.69 355
14763.84 344
14764.99 318
14766.13 381
14767.28 350
14768.43 345
14769.58 400
14770.72 378
14771.87 376
14773.02 402
14774.17 360
14775.31 368
14776.46 372
14777.61 370
14778.76 354
14779.90 362
14781.05 399
14782.20 386
14783.35 423
14784.50 397
14785.64 384
14786.79 410
14787.94 391
14789.09 389
14790.24 393
14791.38 367
14792.53 367
14793.68 418
14794.83 396
14795.98 357
14797.13 372
14798.28 386
14799.42 404
14800.57 383
14801.72 350
14802.87 371
14804.02 386
14805.17 378
14806.32 350
14807.47 370
14808.61 350
14809.76 374
14810.91 392
14812.06 336
14813.21 364
14814.36 401
14815.51 350
14816.66 348
14817.81 364
14818.96 333
14820.11 370
14821.26 336
14822.41 348
14823.55 368
14824.70 326
14825.85 353
14827.00 327
14828.15 285
14829.30 292
14830.45 354
14831.60 365
14832.75 355
14833.90 324
14835.05 352
14836.20 378
14837.35 381
14838.50 304
14839.65 309
14840.80 330
14841.95 311
14843.10 323
14844.25 327
14845.40 276
14846.55 251
14847.70 330
14848.86 321
14850.01 294
14851.16 333
14852.31 334
14853.46 335
14854.61 309
14855.76 290
14856.91 302
14858.06 312
14859.21 287
14860.36 277
14861.51 296
14862.66 310
14863.82 316
14864.97 318
14866.12 292
14867.27 262
14868.42 310
14869.57 277
14870.72 268
14871.87 297
14873.03 318
14874.18 303
14875.33 309
14876.48 287
14877.63 306
14878.78 309
14879.94 349
14881.09 320
14882.24 322
14883.39 282
14884.54 354
14885.70 319
14886.85 329
14888.00 327
14889.15 291
14890.30 275
14891.46 322
14892.61 295
14893.76 312
14894.91 329
14896.06 311
14897.22 279
14898.37 262
14899.52 277
14900.67 289
14901.83 287
14902.98 342
14904.13 336
14905.28 309
14906.44 285
14907.59 299
14908.74 352
14909.90 324
14911.05 315
14912.20 301
14913.36 303
14914.51 300
14915.66 278
14916.81 304
14917.97 271
14919.12 325
14920.27 322
14921.43 325
14922.58 325
14923.73 302
14924.89 301
14926.04 344
14927.19 317
14928.35 315
14929.50 323
14930.66 337
14931.81 302
14932.96 255
14934.12 316
14935.27 293
14936.42 338
14937.58 328
14938.73 293
14939.89 289
14941.04 292
14942.19 304
14943.35 326
14944.50 286
14945.66 289
14946.81 286
14947.97 295
14949.12 304
14950.27 293
14951.43 297
14952.58 340
14953.74 301
14954.89 292
14956.05 277
14957.20 304
14958.36 306
14959.51 266
14960.67 317
14961.82 301
14962.98 258
14964.13 287
14965.29 312
14966.44 280
14967.60 285
14968.75 289
14969.91 315
14971.06 291
14972.22 267
14973.37 323
14974.53 299
14975.68 310
14976.84 297
14977.99 298
14979.15 283
14980.31 271
14981.46 303
14982.62 311
14983.77 288
14984.93 323
14986.08 295
14987.24 289
14988.40 312
14989.55 279
14990.71 310
14991.86 271
14993.02 306
14994.18 252
14995.33 285
14996.49 300
14997.65 329
14998.80 297
14999.96 323
15001.11 327
15002.27 299
15003.43 293
15004.58 333
15005.74 324
15006.90 314
15008.05 301
15009.21 287
15010.37 280
15011.52 301
15012.68 303
15013.84 292
15014.99 266
15016.15 278
15017.31 249
15018.47 275
15019.62 288
15020.78 286
15021.94 283
15023.09 257
15024.25 311
15025.41 284
15026.57 268
15027.72 281
15028.88 286
15030.04 288
15031.20 303
15032.35 285
15033.51 321
15034.67 300
15035.83 296
15036.98 321
15038.14 291
15039.30 292
15040.46 261
15041.62 260
15042.77 321
15043.93 299
15045.09 274
15046.25 277
15047.41 271
15048.57 259
15049.72 260
15050.88 263
15052.04 266
15053.20 299
15054.36 278
15055.52 319
15056.67 285
15057.83 254
15058.99 268
15060.15 301
15061.31 281
15062.47 293
15063.63 278
15064.79 259
15065.94 262
15067.10 279
15068.26 271
15069.42 295
15070.58 271
15071.74 295
15072.90 288
15074.06 267
15075.22 282
15076.38 303
15077.54 285
15078.70 250
15079.85 291
15081.01 299
15082.17 248
15083.33 230
15084.49 305
15085.65 250
15086.81 290
15087.97 282
15089.13 286
15090.29 282
15091.45 246
15092.61 265
15093.77 318
15094.93 306
15096.09 273
15097.25 329
15098.41 292
15099.57 274
15100.73 254
15101.89 263
15103.05 286
15104.21 276
15105.37 277
15106.53 258
15107.69 292
15108.86 296
15110.02 291
15111.18 274
15112.34 278
15113.50 255
15114.66 310
15115.82 298
15116.98 264
15118.14 281
15119.30 275
15120.46 309
15121.62 263
15122.79 272
15123.95 280
15125.11 286
15126.27 247
15127.43 322
15128.59 313
15129.75 286
15130.91 298
15132.08 290
15133.24 281
15134.40 254
15135.56 254
15136.72 233
15137.88 236
15139.05 276
15140.21 307
15141.37 285
15142.53 292
15143.69 297
15144.85 275
15146.02 281
15147.18 270
15148.34 278
15149.50 289
15150.66 273
15151.83 271
15152.99 274
15154.15 286
15155.31 305
15156.48 307
15157.64 275
15158.80 279
15159.96 298
15161.13 280
15162.29 284
15163.45 284
15164.61 292
15165.78 295
15166.94 294
15168.10 312
15169.27 287
15170.43 259
15171.59 290
15172.75 280
15173.92 274
15175.08 292
15176.24 286
15177.41 302
15178.57 279
15179.73 243
15180.90 304
15182.06 290
15183.22 265
15184.39 249
15185.55 231
15186.71 287
15187.88 226
15189.04 282
15190.21 280
15191.37 271
15192.53 312
15193.70 303
15194.86 291
15196.02 273
15197.19 291
15198.35 270
15199.52 293
15200.68 266
15201.84 304
15203.01 297
15204.17 297
15205.34 303
15206.50 277
15207.67 255
15208.83 261
15209.99 287
15211.16 302
15212.32 294
15213.49 253
15214.65 273
15215.82 259
15216.98 252
15218.15 311
15219.31 303
15220.48 307
15221.64 304
15222.81 311
15223.97 338
15225.14 322
15226.30 324
15227.47 278
15228.63 300
15229.80 306
15230.96 341
15232.13 309
15233.29 283
15234.46 268
15235.62 297
15236.79 281
15237.95 301
15239.12 313
15240.29 281
15241.45 295
15242.62 306
15243.78 297
15244.95 284
15246.11 313
15247.28 298
15248.45 328
15249.61 294
15250.78 274
15251.94 263
15253.11 287
15254.28 291
15255.44 266
15256.61 251
15257.78 260
15258.94 256
15260.11 267
15261.27 307
15262.44 279
15263.61 248
15264.77 281
15265.94 314
15267.11 283
15268.27 289
15269.44 275
15270.61 295
15271.77 276
15272.94 260
15274.11 266
15275.27 255
15276.44 247
15277.61 290
15278.78 248
15279.94 262
15281.11 245
15282.28 249
15283.44 253
15284.61 262
15285.78 251
15286.95 288
15288.11 281
15289.28 257
15290.45 247
15291.62 280
15292.78 255
15293.95 257
15295.12 287
15296.29 290
15297.46 244
15298.62 274
15299.79 263
15300.96 276
15302.13 280
15303.30 268
15304.46 276
15305.63 287
15306.80 282
15307.97 267
15309.14 233
15310.30 271
15311.47 271
15312.64 301
15313.81 293
15314.98 256
15316.15 270
15317.31 315
15318.48 283
15319.65 271
15320.82 264
15321.99 266
15323.16 275
15324.33 288
15325.50 278
15326.66 254
15327.83 253
15329.00 266
15330.17 274
15331.34 264
15332.51 233
15333.68 259
15334.85 303
15336.02 272
15337.19 293
15338.36 293
15339.53 270
15340.70 291
15341.86 269
15343.03 269
15344.20 254
15345.37 299
15346.54 268
15347.71 242
15348.88 262
15350.05 260
15351.22 273
15352.39 263
15353.56 256
15354.73 247
15355.90 267
15357.07 268
15358.24 265
15359.41 264
15360.58 299
15361.75 290
15362.92 231
15364.09 250
15365.26 298
15366.43 270
15367.60 269
15368.78 237
15369.95 264
15371.12 277
15372.29 296
15373.46 273
15374.63 276
15375.80 286
15376.97 280
15378.14 261
15379.31 253
15380.48 244
15381.65 279
15382.83 284
15384.00 291
15385.17 232
15386.34 257
15387.51 270
15388.68 304
15389.85 253
15391.02 249
15392.20 265
15393.37 284
15394.54 317
15395.71 235
15396.88 259
15398.05 267
15399.22 270
15400.40 252
15401.57 273
15402.74 287
15403.91 279
15405.08 244
15406.26 258
15407.43 238
15408.60 252
15409.77 295
15410.94 252
15412.12 222
15413.29 277
15414.46 280
15415.63 281
15416.81 252
15417.98 210
15419.15 273
15420.32 249
15421.50 276
15422.67 261
15423.84 271
15425.01 265
15426.19 232
15427.36 246
15428.53 271
15429.70 262
15430.88 260
15432.05 286
15433.22 242
15434.40 264
15435.57 255
15436.74 271
15437.92 272
15439.09 244
15440.26 241
15441.44 269
15442.61 255
15443.78 278
15444.96 251
15446.13 247
15447.30 259
15448.48 247
15449.65 256
15450.82 261
15452.00 306
15453.17 278
15454.34 267
15455.52 245
15456.69 276
15457.87 257
15459.04 265
15460.21 274
15461.39 288
15462.56 312
15463.74 259
15464.91 238
15466.08 238
15467.26 243
15468.43 235
15469.61 241
15470.78 238
15471.96 252
15473.13 218
15474.31 241
15475.48 216
15476.65 238
15477.83 216
15479.00 236
15480.18 281
15481.35 235
15482.53 258
15483.70 284
15484.88 254
15486.05 227
15487.23 214
15488.40 252
15489.58 255
15490.75 235
15491.93 261
15493.10 253
15494.28 284
15495.45 279
15496.63 304
15497.81 248
15498.98 250
15500.16 276
15501.33 257
15502.51 270
15503.68 240
15504.86 261
15506.03 250
15507.21 239
15508.39 263
15509.56 292
15510.74 256
15511.91 229
15513.09 231
15514.27 244
15515.44 267
15516.62 226
15517.79 250
15518.97 251
15520.15 273
15521.32 287
15522.50 231
15523.68 233
15524.85 218
15526.03 243
15527.21 221
15528.38 238
15529.56 257
15530.74 234
15531.91 276
15533.09 243
15534.27 254
15535.44 280
15536.62 278
15537.80 273
15538.97 268
15540.15 256
15541.33 268
15542.51 296
15543.68 235
15544.86 282
15546.04 238
15547.21 266
15548.39 264
15549.57 287
15550.75 279
15551.92 271
15553.10 270
15554.28 283
15555.46 284
15556.63 289
15557.81 282
15558.99 273
15560.17 239
15561.35 252
15562.52 258
15563.70 229
15564.88 249
15566.06 280
15567.24 283
15568.41 251
15569.59 270
15570.77 244
15571.95 239
15573.13 258
15574.30 276
15575.48 287
15576.66 265
15577.84 250
15579.02 300
15580.20 302
15581.38 286
15582.55 289
15583.73 297
15584.91 288
15586.09 274
15587.27 262
15588.45 272
15589.63 297
15590.81 273
15591.99 254
15593.16 257
15594.34 282
15595.52 255
15596.70 267
15597.88 257
15599.06 290
15600.24 294
15601.42 287
15602.60 275
15603.78 262
15604.96 267
15606.14 305
15607.32 304
15608.50 252
15609.68 262
15610.86 269
15612.04 297
15613.22 258
15614.40 250
15615.58 258
15616.76 284
15617.94 284
15619.12 234
15620.30 232
15621.48 284
15622.66 324
15623.84 270
15625.02 274
15626.20 337
15627.38 316
15628.56 291
15629.74 281
15630.92 302
15632.10 301
15633.28 298
15634.46 285
15635.64 299
15636.82 309
15638.00 285
15639.18 275
15640.36 281
15641.54 324
15642.73 318
15643.91 303
15645.09 308
15646.27 299
15647.45 316
15648.63 297
15649.81 302
15650.99 327
15652.17 324
15653.36 275
15654.54 338
15655.72 316
15656.90 334
15658.08 297
15659.26 318
15660.44 286
15661.63 291
15662.81 311
15663.99 301
15665.17 311
15666.35 325
15667.54 278
15668.72 280
15669.90 301
15671.08 310
15672.26 278
15673.45 259
15674.63 320
15675.81 314
15676.99 288
15678.17 326
15679.36 317
15680.54 318
15681.72 322
15682.90 258
15684.09 285
15685.27 329
15686.45 312
15687.63 337
15688.82 321
15690.00 349
15691.18 299
15692.36 300
15693.55 313
15694.73 323
15695.91 307
15697.10 305
15698.28 335
15699.46 298
15700.65 285
15701.83 266
15703.01 325
15704.20 305
15705.38 304
15706.56 326
15707.75 362
15708.93 352
15710.11 328
15711.30 337
15712.48 339
15713.66 321
15714.85 333
15716.03 333
15717.21 344
15718.40 361
15719.58 349
15720.77 341
15721.95 353
15723.13 315
15724.32 341
15725.50 330
15726.69 297
15727.87 299
15729.05 310
15730.24 313
15731.42 361
15732.61 309
15733.79 295
15734.98 296
15736.16 341
15737.34 340
15738.53 329
15739.71 348
15740.90 344
15742.08 311
15743.27 387
15744.45 383
15745.64 354
15746.82 340
15748.01 340
15749.19 353
15750.38 386
15751.56 350
15752.75 334
15753.93 337
15755.12 322
15756.30 358
15757.49 322
15758.67 354
15759.86 341
15761.04 326
15762.23 316
15763.42 324
15764.60 314
15765.79 353
15766.97 295
15768.16 333
15769.34 282
15770.53 323
15771.71 347
15772.90 353
15774.09 353
15775.27 311
15776.46 300
15777.64 286
15778.83 299
15780.02 325
15781.20 325
15782.39 288
15783.58 311
15784.76 324
15785.95 315
15787.13 281
15788.32 299
15789.51 311
15790.69 265
15791.88 281
15793.07 295
15794.25 294
15795.44 298
15796.63 348
15797.81 336
15799.00 304
15800.19 256
15801.37 293
15802.56 309
15803.75 275
15804.94 275
15806.12 311
15807.31 291
15808.50 291
15809.68 295
15810.87 257
15812.06 288
15813.25 300
15814.43 293
15815.62 278
15816.81 281
15818.00 326
15819.18 325
15820.37 308
15821.56 264
15822.75 293
15823.93 334
15825.12 298
15826.31 305
15827.50 266
15828.69 314
15829.87 314
15831.06 253
15832.25 265
15833.44 245
15834.63 282
15835.81 289
15837.00 267
15838.19 245
15839.38 305
15840.57 286
15841.76 291
15842.94 305
15844.13 294
15845.32 338
15846.51 313
15847.70 314
15848.89 288
15850.08 294
15851.27 314
15852.45 305
15853.64 266
15854.83 322
15856.02 276
15857.21 274
15858.40 278
15859.59 284
15860.78 271
15861.97 263
15863.16 286
15864.35 304
15865.53 262
15866.72 256
15867.91 286
15869.10 288
15870.29 298
15871.48 306
15872.67 324
15873.86 273
15875.05 286
15876.24 282
15877.43 276
15878.62 290
15879.81 265
15881.00 260
15882.19 248
15883.38 282
15884.57 289
15885.76 285
15886.95 266
15888.14 302
15889.33 290
15890.52 295
15891.71 265
15892.90 290
15894.09 289
15895.28 303
15896.47 265
15897.66 323
15898.85 318
15900.04 297
15901.24 304
15902.43 306
15903.62 304
15904.81 288
15906.00 329
15907.19 305
15908.38 257
15909.57 275
15910.76 274
15911.95 298
15913.14 313
15914.34 276
15915.53 322
15916.72 334
15917.91 251
15919.10 280
15920.29 315
15921.48 279
15922.68 291
15923.87 307
15925.06 265
15926.25 308
15927.44 322
15928.63 325
15929.83 283
15931.02 284
15932.21 269
15933.40 282
15934.59 248
15935.78 288
15936.98 312
15938.17 310
15939.36 308
15940.55 285
15941.74 276
15942.94 266
15944.13 295
15945.32 306
15946.51 308
15947.71 314
15948.90 280
15950.09 264
15951.28 311
15952.48 268
15953.67 291
15954.86 283
15956.05 282
15957.25 263
15958.44 285
15959.63 312
15960.83 249
15962.02 270
15963.21 269
15964.41 264
15965.60 270
15966.79 239
15967.98 230
15969.18 221
15970.37 231
15971.56 244
15972.76 244
15973.95 275
15975.14 284
15976.34 236
15977.53 240
15978.73 261
15979.92 252
15981.11 215
15982.31 248
15983.50 246
15984.69 252
15985.89 224
15987.08 257
15988.28 229
15989.47 232
15990.66 225
15991.86 234
15993.05 260
15994.25 266
15995.44 247
15996.63 254
15997.83 242
15999.02 198
16000.22 238
16001.41 229
16002.61 261
16003.80 222
16005.00 234
16006.19 263
16007.38 220
16008.58 230
16009.77 245
16010.97 262
16012.16 283
16013.36 257
16014.55 245
16015.75 264
16016.94 246
16018.14 222
16019.33 223
16020.53 249
16021.72 276
16022.92 278
16024.11 236
16025.31 252
16026.51 245
16027.70 243
16028.90 268
16030.09 243
16031.29 218
16032.48 229
16033.68 239
16034.87 199
16036.07 236
16037.27 232
16038.46 260
16039.66 244
16040.85 265
16042.05 242
16043.24 278
16044.44 263
16045.64 265
16046.83 254
16048.03 209
16049.23 248
16050.42 286
16051.62 255
16052.81 245
16054.01 244
16055.21 225
16056.40 273
16057.60 287
16058.80 251
16059.99 241
16061.19 250
16062.39 239
16063.58 229
16064.78 219
16065.98 231
16067.17 253
16068.37 218
16069.57 260
16070.77 261
16071.96 242
16073.16 229
16074.36 235
16075.55 210
16076.75 256
16077.95 234
16079.15 225
16080.34 244
16081.54 229
16082.74 224
16083.94 243
16085.13 244
16086.33 249
16087.53 239
16088.73 231
16089.92 251
16091.12 198
16092.32 231
16093.52 219
16094.71 258
16095.91 240
16097.11 245
16098.31 248
16099.51 252
16100.71 254
16101.90 287
16103.10 262
16104.30 220
16105.50 214
16106.70 245
16107.89 277
16109.09 264
16110.29 231
16111.49 214
16112.69 254
16113.89 239
16115.09 205
16116.28 228
16117.48 231
16118.68 239
16119.88 249
16121.08 243
16122.28 243
16123.48 245
16124.68 230
16125.88 253
16127.08 258
16128.27 250
16129.47 241
16130.67 255
16131.87 231
16133.07 218
16134.27 226
16135.47 246
16136.67 250
16137.87 232
16139.07 229
16140.27 234
16141.47 234
16142.67 253
16143.87 253
16145.07 256
16146.27 225
16147.47 221
16148.67 232
16149.87 243
16151.07 240
16152.27 273
16153.47 279
16154.67 241
16155.87 284
16157.07 273
16158.27 255
16159.47 234
16160.67 204
16161.87 262
16163.07 247
16164.27 251
16165.47 267
16166.67 237
16167.87 237
16169.07 231
16170.27 231
16171.47 244
16172.68 223
16173.88 248
16175.08 254
16176.28 240
16177.48 249
16178.68 253
16179.88 239
16181.08 233
16182.28 233
16183.48 228
16184.69 257
16185.89 245
16187.09 220
16188.29 245
16189.49 247
16190.69 238
16191.89 264
16193.10 274
16194.30 291
16195.50 253
16196.70 244
16197.90 275
16199.10 222
16200.31 226
16201.51 252
16202.71 253
16203.91 233
16205.11 233
16206.32 234
16207.52 287
16208.72 268
16209.92 264
16211.13 267
16212.33 228
16213.53 257
16214.73 257
16215.93 284
16217.14 254
16218.34 231
16219.54 261
16220.74 250
16221.95 252
16223.15 199
16224.35 262
16225.56 284
16226.76 288
16227.96 237
16229.16 247
16230.37 235
16231.57 257
16232.77 231
16233.98 258
16235.18 253
16236.38 279
16237.59 267
16238.79 246
16239.99 275
16241.20 286
16242.40 270
16243.60 251
16244.81 221
16246.01 252
16247.21 295
16248.42 241
16249.62 266
16250.82 297
16252.03 273
16253.23 273
16254.44 263
16255.64 228
16256.84 236
16258.05 241
16259.25 275
16260.46 250
16261.66 242
16262.86 246
16264.07 295
16265.27 281
16266.48 272
16267.68 225
16268.89 261
16270.09 264
16271.29 272
16272.50 278
16273.70 319
16274.91 323
16276.11 303
16277.32 291
16278.52 292
16279.73 278
16280.93 275
16282.14 271
16283.34 295
16284.55 305
16285.75 350
16286.96 279
16288.16 300
16289.37 285
16290.57 295
16291.78 295
16292.98 296
16294.19 299
16295.39 325
16296.60 305
16297.80 348
16299.01 346
16300.22 307
16301.42 286
16302.63 283
16303.83 315
16305.04 337
16306.24 310
16307.45 296
16308.66 335
16309.86 327
16311.07 286
16312.27 300
16313.48 310
16314.69 283
16315.89 321
16317.10 312
16318.30 306
16319.51 340
16320.72 347
16321.92 302
16323.13 342
16324.34 347
16325.54 303
16326.75 303
16327.96 316
16329.16 267
16330.37 285
16331.58 271
16332.78 276
16333.99 329
16335.20 301
16336.40 252
16337.61 275
16338.82 267
16340.02 256
16341.23 257
16342.44 277
16343.65 278
16344.85 250
16346.06 258
16347.27 262
16348.47 231
16349.68 257
16350.89 235
16352.10 244
16353.30 256
16354.51 263
16355.72 270
16356.93 248
16358.13 227
16359.34 229
16360.55 221
16361.76 263
16362.97 279
16364.17 260
16365.38 266
16366.59 267
16367.80 274
16369.01 254
16370.21 276
16371.42 278
16372.63 223
16373.84 224
16375.05 240
16376.26 260
16377.46 253
16378.67 221
16379.88 238
16381.09 228
16382.30 231
16383.51 256
16384.72 242
16385.92 248
16387.13 220
16388.34 225
16389.55 226
16390.76 254
16391.97 234
16393.18 240
16394.39 230
16395.60 234
16396.80 200
16398.01 217
16399.22 257
16400.43 189
16401.64 196
16402.85 245
16404.06 239
16405.27 214
16406.48 231
16407.69 245
16408.90 240
16410.11 241
16411.32 225
16412.53 260
16413.74 283
16414.95 246
16416.16 246
16417.37 208
16418.58 253
16419.79 259
16421.00 230
16422.21 224
16423.42 202
16424.63 271
16425.84 266
16427.05 254
16428.26 254
16429.47 214
16430.68 212
16431.89 259
16433.10 230
16434.31 222
16435.52 226
16436.73 243
16437.94 231
16439.15 209
16440.36 240
16441.57 214
16442.79 211
16444.00 265
16445.21 255
16446.42 241
16447.63 248
16448.84 223
16450.05 212
16451.26 197
16452.47 204
16453.68 232
16454.90 229
16456.11 220
16457.32 189
16458.53 227
16459.74 240
16460.95 233
16462.16 241
16463.38 219
16464.59 224
16465.80 241
16467.01 203
16468.22 207
16469.43 210
16470.65 219
16471.86 211
16473.07 203
16474.28 205
16475.49 218
16476.71 246
16477.92 228
16479.13 213
16480.34 190
16481.56 223
16482.77 207
16483.98 249
16485.19 214
16486.40 234
16487.62 222
16488.83 229
16490.04 221
16491.25 212
16492.47 227
16493.68 235
16494.89 190
16496.11 171
16497.32 211
16498.53 236
16499.74 218
16500.96 180
16502.17 184
16503.38 223
16504.60 208
16505.81 203
16507.02 175
16508.24 202
16509.45 189
16510.66 217
16511.88 221
16513.09 196
16514.30 249
16515.52 258
16516.73 231
16517.94 206
16519.16 212
16520.37 239
16521.58 220
16522.80 208
16524.01 207
16525.23 245
16526.44 237
16527.65 232
16528.87 222
16530.08 215
16531.30 203
16532.51 221
16533.72 239
16534.94 211
16536.15 199
16537.37 186
16538.58 190
16539.80 207
16541.01 216
16542.23 220
16543.44 220
16544.65 206
16545.87 173
16547.08 182
16548.30 213
16549.51 202
16550.73 247
16551.94 255
16553.16 217
16554.37 183
16555.59 223
16556.80 243
16558.02 184
16559.23 215
16560.45 200
16561.66 234
16562.88 231
16564.09 222
16565.31 217
16566.52 188
16567.74 214
16568.96 208
16570.17 205
16571.39 229
16572.60 178
16573.82 203
16575.03 213
16576.25 225
16577.47 207
16578.68 202
16579.90 231
16581.11 225
16582.33 210
16583.54 186
16584.76 195
16585.98 228
16587.19 246
16588.41 221
16589.63 182
16590.84 223
16592.06 231
16593.27 195
16594.49 164
16595.71 209
16596.92 216
16598.14 182
16599.36 150
16600.57 199
16601.79 229
16603.01 210
16604.22 226
16605.44 188
16606.66 179
16607.87 199
16609.09 215
16610.31 204
16611.53 226
16612.74 216
16613.96 242
16615.18 238
16616.39 234
16617.61 210
16618.83 242
16620.05 227
16621.26 210
16622.48 180
16623.70 207
16624.92 198
16626.13 214
16627.35 199
16628.57 195
16629.79 176
16631.00 206
16632.22 211
16633.44 231
16634.66 197
16635.88 206
16637.09 201
16638.31 214
16639.53 198
16640.75 198
16641.97 208
16643.18 248
16644.40 224
16645.62 199
16646.84 203
16648.06 230
16649.28 197
16650.49 206
16651.71 194
16652.93 189
16654.15 248
16655.37 171
16656.59 179
16657.81 202
16659.03 239
16660.24 232
16661.46 192
16662.68 223
16663.90 220
16665.12 181
16666.34 190
16667.56 176
16668.78 198
16670.00 183
16671.22 204
16672.43 208
16673.65 236
16674.87 232
16676.09 180
16677.31 211
16678.53 199
16679.75 184
16680.97 184
16682.19 182
16683.41 160
16684.63 205
16685.85 192
16687.07 180
16688.29 224
16689.51 214
16690.73 195
16691.95 194
16693.17 237
16694.39 203
16695.61 203
16696.83 200
16698.05 221
16699.27 212
16700.49 210
16701.71 209
16702.93 215
16704.15 181
16705.37 201
16706.59 202
16707.81 199
16709.03 210
16710.25 171
16711.48 165
16712.70 204
16713.92 189
16715.14 208
16716.36 223
16717.58 225
16718.80 202
16720.02 202
16721.24 190
16722.46 178
16723.68 190
16724.91 171
16726.13 192
16727.35 217
16728.57 217
16729.79 211
16731.01 195
16732.23 197
16733.46 177
16734.68 180
16735.90 180
16737.12 202
16738.34 212
16739.56 197
16740.79 191
16742.01 193
16743.23 212
16744.45 210
16745.67 210
16746.90 206
16748.12 190
16749.34 202
16750.56 200
16751.78 232
16753.01 190
16754.23 190
16755.45 215
16756.67 222
16757.90 190
16759.12 195
16760.34 167
16761.56 184
16762.79 219
16764.01 228
16765.23 229
16766.45 192
16767.68 221
16768.90 185
16770.12 195
16771.34 185
16772.57 215
16773.79 208
16775.01 197
16776.24 211
16777.46 221
16778.68 197
16779.91 234
16781.13 217
16782.35 198
16783.58 240
16784.80 210
16786.02 174
16787.25 193
16788.47 209
16789.69 222
16790.92 200
16792.14 186
16793.36 188
16794.59 210
16795.81 193
16797.04 193
16798.26 172
16799.48 219
16800.71 232
16801.93 197
16803.16 202
16804.38 198
16805.60 194
16806.83 198
16808.05 195
16809.28 219
16810.50 231
16811.73 218
16812.95 227
16814.17 211
16815.40 200
16816.62 222
16817.85 210
16819.07 215
16820.30 206
16821.52 240
16822.75 198
16823.97 238
16825.20 222
16826.42 211
16827.65 198
16828.87 219
16830.10 234
16831.32 194
16832.55 186
16833.77 236
16835.00 182
16836.22 178
16837.45 198
16838.67 205
16839.90 222
16841.12 208
16842.35 212
16843.57 223
16844.80 271
16846.03 252
16847.25 221
16848.48 224
16849.70 223
16850.93 218
16852.15 192
16853.38 191
16854.61 191
16855.83 166
16857.06 211
16858.28 191
16859.51 209
16860.74 215
16861.96 211
16863.19 218
16864.42 210
16865.64 217
16866.87 201
16868.09 240
16869.32 209
16870.55 203
16871.77 228
16873.00 204
16874.23 234
16875.45 209
16876.68 228
16877.91 219
16879.13 225
16880.36 257
16881.59 228
16882.82 206
16884.04 214
16885.27 213
16886.50 207
16887.72 206
16888.95 239
16890.18 233
16891.41 235
16892.63 227
16893.86 227
16895.09 238
16896.32 239
16897.54 252
16898.77 210
16900.00 247
16901.23 240
16902.45 208
16903.68 209
16904.91 236
16906.14 216
16907.36 196
16908.59 227
16909.82 195
16911.05 204
16912.28 218
16913.50 205
16914.73 198
16915.96 195
16917.19 213
16918.42 232
16919.65 210
16920.87 190
16922.10 209
16923.33 211
16924.56 205
16925.79 204
16927.02 215
16928.24 214
16929.47 210
16930.70 196
16931.93 179
16933.16 199
16934.39 215
16935.62 224
16936.85 204
16938.08 208
16939.30 191
16940.53 210
16941.76 187
16942.99 178
16944.22 209
16945.45 209
16946.68 177
16947.91 203
16949.14 191
16950.37 236
16951.60 217
16952.83 211
16954.06 173
16955.29 191
16956.52 184
16957.74 215
16958.97 173
16960.20 233
16961.43 213
16962.66 180
16963.89 218
16965.12 180
16966.35 186
16967.58 197
16968.81 192
16970.04 212
16971.27 176
16972.50 195
16973.74 211
16974.97 190
16976.20 207
16977.43 202
16978.66 201
16979.89 198
16981.12 218
16982.35 238
16983.58 204
16984.81 200
16986.04 214
16987.27 220
16988.50 211
16989.73 211
16990.96 217
16992.19 231
16993.43 224
16994.66 207
16995.89 233
16997.12 211
16998.35 209
16999.58 213
17000.81 210
17002.04 203
17003.28 196
17004.51 191
17005.74 196
17006.97 182
17008.20 205
17009.43 192
17010.66 216
17011.90 221
17013.13 195
17014.36 201
17015.59 194
17016.82 179
17018.05 202
17019.29 167
17020.52 181
17021.75 183
17022.98 182
17024.21 204
17025.45 178
17026.68 200
17027.91 193
17029.14 220
17030.38 170
17031.61 153
17032.84 175
17034.07 170
17035.31 191
17036.54 167
17037.77 176
17039.00 196
17040.24 197
17041.47 224
17042.70 195
17043.93 190
17045.17 181
17046.40 180
17047.63 178
17048.87 195
17050.10 200
17051.33 195
17052.57 196
17053.80 194
17055.03 172
17056.27 174
17057.50 174
17058.73 166
17059.97 186
17061.20 210
17062.43 196
17063.67 196
17064.90 186
17066.13 198
17067.37 185
17068.60 206
17069.83 192
17071.07 214
17072.30 188
17073.54 203
17074.77 169
17076.00 185
17077.24 200
17078.47 210
17079.71 176
17080.94 163
17082.17 189
17083.41 224
17084.64 175
17085.88 172
17087.11 224
17088.35 210
17089.58 178
17090.81 176
17092.05 205
17093.28 174
17094.52 205
17095.75 189
17096.99 169
17098.22 196
17099.46 165
17100.69 173
17101.93 162
17103.16 185
17104.40 181
17105.63 211
17106.87 201
17108.10 183
17109.34 165
17110.57 165
17111.81 202
17113.04 174
17114.28 172
17115.51 186
17116.75 191
17117.99 185
17119.22 207
17120.46 223
17121.69 190
17122.93 186
17124.16 177
17125.40 191
17126.64 178
17127.87 168
17129.11 178
17130.34 169
17131.58 148
17132.82 167
17134.05 197
17135.29 208
17136.52 183
17137.76 189
17139.00 155
17140.23 176
17141.47 163
17142.71 196
17143.94 177
17145.18 170
17146.41 185
17147.65 211
17148.89 145
17150.12 190
17151.36 180
17152.60 199
17153.83 176
17155.07 180
17156.31 169
17157.55 154
17158.78 200
17160.02 143
17161.26 162
17162.49 185
17163.73 188
17164.97 162
17166.21 194
17167.44 162
17168.68 187
17169.92 197
17171.15 187
17172.39 192
17173.63 189
17174.87 212
17176.10 199
17177.34 215
17178.58 209
17179.82 217
17181.06 206
17182.29 191
17183.53 153
17184.77 168
17186.01 181
17187.25 205
17188.48 153
17189.72 159
17190.96 207
17192.20 198
17193.44 148
17194.67 186
17195.91 194
17197.15 185
17198.39 200
17199.63 160
17200.87 160
17202.10 141
17203.34 203
17204.58 166
17205.82 150
17207.06 158
17208.30 184
17209.54 173
17210.78 167
17212.01 178
17213.25 193
17214.49 207
17215.73 160
17216.97 163
17218.21 170
17219.45 191
17220.69 190
17221.93 165
17223.17 169
17224.41 167
17225.65 138
17226.89 178
17228.12 164
17229.36 178
17230.60 157
17231.84 173
17233.08 191
17234.32 152
17235.56 175
17236.80 178
17238.04 165
17239.28 170
17240.52 200
17241.76 172
17243.00 164
17244.24 143
17245.48 151
17246.72 165
17247.96 172
17249.20 205
17250.44 169
17251.68 177
17252.92 179
17254.16 197
17255.40 182
17256.64 178
17257.89 154
17259.13 161
17260.37 183
17261.61 181
17262.85 157
17264.09 189
17265.33 168
17266.57 160
17267.81 166
17269.05 157
17270.29 157
17271.53 179
17272.78 187
17274.02 177
17275.26 197
17276.50 171
17277.74 177
17278.98 163
17280.22 168
17281.46 139
17282.71 160
17283.95 190
17285.19 172
17286.43 156
17287.67 178
17288.91 172
17290.16 139
17291.40 187
17292.64 175
17293.88 178
17295.12 162
17296.36 182
17297.61 187
17298.85 186
17300.09 167
17301.33 145
17302.58 179
17303.82 192
17305.06 174
17306.30 197
17307.54 167
17308.79 163
17310.03 157
17311.27 171
17312.51 150
17313.76 166
17315.00 211
17316.24 188
17317.48 173
17318.73 150
17319.97 163
17321.21 185
17322.46 176
17323.70 176
17324.94 163
17326.18 155
17327.43 178
17328.67 163
17329.91 156
17331.16 171
17332.40 162
17333.64 179
17334.89 165
17336.13 171
17337.37 156
17338.62 151
17339.86 166
17341.10 174
17342.35 177
17343.59 182
17344.84 164
17346.08 150
17347.32 164
17348.57 151
17349.81 143
17351.05 135
17352.30 174
17353.54 201
17354.79 173
17356.03 191
17357.27 157
17358.52 156
17359.76 149
17361.01 151
17362.25 165
17363.50 153
17364.74 180
17365.98 180
17367.23 160
17368.47 190
17369.72 191
17370.96 173
17372.21 188
17373.45 165
17374.70 171
17375.94 171
17377.19 182
17378.43 174
17379.68 177
17380.92 203
17382.17 155
17383.41 150
17384.66 148
17385.90 202
17387.15 177
17388.39 127
17389.64 143
17390.88 185
17392.13 147
17393.37 149
17394.62 146
17395.86 145
17397.11 161
17398.36 147
17399.60 176
17400.85 172
17402.09 174
17403.34 176
17404.58 175
17405.83 170
17407.08 156
17408.32 181
17409.57 176
17410.81 167
17412.06 179
17413.31 176
17414.55 195
17415.80 229
17417.05 189
17418.29 183
17419.54 153
17420.78 143
17422.03 160
17423.28 159
17424.52 160
17425.77 161
17427.02 169
17428.26 163
17429.51 148
17430.76 166
17432.00 169
17433.25 162
17434.50 154
17435.75 146
17436.99 141
17438.24 187
17439.49 155
17440.73 154
17441.98 186
17443.23 181
17444.48 167
17445.72 166
17446.97 197
17448.22 183
17449.46 158
17450.71 186
17451.96 171
17453.21 189
17454.45 182
17455.70 188
17456.95 175
17458.20 176
17459.45 148
17460.69 147
17461.94 167
17463.19 131
17464.44 174
17465.69 178
17466.93 150
17468.18 143
17469.43 154
17470.68 161
17471.93 151
17473.17 181
17474.42 151
17475.67 139
17476.92 158
17478.17 191
17479.42 171
17480.67 187
17481.91 182
17483.16 202
17484.41 170
17485.66 182
17486.91 135
17488.16 165
17489.41 193
17490.66 147
17491.90 154
17493.15 175
17494.40 143
17495.65 163
17496.90 168
17498.15 168
17499.40 165
17500.65 143
17501.90 179
17503.15 171
17504.40 176
17505.65 166
17506.90 173
17508.14 172
17509.39 167
17510.64 153
17511.89 183
17513.14 157
17514.39 143
17515.64 165
17516.89 164
17518.14 171
17519.39 155
17520.64 152
17521.89 186
17523.14 173
17524.39 179
17525.64 164
17526.89 145
17528.14 156
17529.39 171
17530.64 182
17531.89 189
17533.14 187
17534.40 162
17535.65 166
17536.90 169
17538.15 160
17539.40 164
17540.65 141
17541.90 164
17543.15 147
17544.40 156
17545.65 164
17546.90 181
17548.15 172
17549.40 165
17550.66 154
17551.91 176
17553.16 147
17554.41 186
17555.66 174
17556.91 178
17558.16 197
17559.41 173
17560.67 180
17561.92 213
17563.17 162
17564.42 150
17565.67 163
17566.92 161
17568.18 185
17569.43 176
17570.68 178
17571.93 193
17573.18 187
17574.43 174
17575.69 156
17576.94 158
17578.19 164
17579.44 188
17580.69 188
17581.95 172
17583.20 160
17584.45 157
17585.70 194
17586.96 168
17588.21 157
17589.46 176
17590.71 179
17591.97 180
17593.22 155
17594.47 154
17595.72 162
17596.98 173
17598.23 155
17599.48 171
17600.73 166
17601.99 157
17603.24 165
17604.49 134
17605.75 164
17607.00 172
17608.25 161
17609.51 138
17610.76 169
17612.01 163
17613.27 160
17614.52 168
17615.77 175
17617.03 188
17618.28 142
17619.53 167
17620.79 158
17622.04 169
17623.29 178
17624.55 155
17625.80 126
17627.05 134
17628.31 128
17629.56 159
17630.82 149
17632.07 174
17633.32 158
17634.58 185
17635.83 178
17637.09 156
17638.34 173
17639.60 143
17640.85 154
17642.10 152
17643.36 186
17644.61 158
17645.87 163
17647.12 173
17648.38 145
17649.63 143
17650.89 170
17652.14 157
17653.39 170
17654.65 178
17655.90 180
17657.16 148
17658.41 150
17659.67 188
17660.92 153
17662.18 175
17663.43 149
17664.69 149
17665.94 162
17667.20 168
17668.45 156
17669.71 168
17670.97 161
17672.22 197
17673.48 172
17674.73 166
17675.99 171
17677.24 183
17678.50 161
17679.75 169
17681.01 177
17682.27 145
17683.52 148
17684.78 189
17686.03 183
17687.29 173
17688.55 147
17689.80 166
17691.06 175
17692.31 176
17693.57 192
17694.83 161
17696.08 124
17697.34 179
17698.59 154
17699.85 164
17701.11 171
17702.36 155
17703.62 181
17704.88 190
17706.13 163
17707.39 164
17708.65 167
17709.90 159
17711.16 162
17712.42 178
17713.67 157
17714.93 167
17716.19 166
17717.44 169
17718.70 156
17719.96 148
17721.22 159
17722.47 154
17723.73 161
17724.99 146
17726.25 128
17727.50 162
17728.76 158
17730.02 153
17731.27 139
17732.53 156
17733.79 175
17735.05 190
17736.31 144
17737.56 169
17738.82 155
17740.08 160
17741.34 131
17742.59 125
17743.85 153
17745.11 178
17746.37 188
17747.63 168
17748.88 174
17750.14 190
17751.40 207
17752.66 169
17753.92 183
17755.18 173
17756.43 159
17757.69 165
17758.95 189
17760.21 172
17761.47 150
17762.73 144
17763.99 163
17765.24 143
17766.50 163
17767.76 157
17769.02 138
17770.28 146
17771.54 154
17772.80 143
17774.06 169
17775.32 156
17776.57 145
17777.83 143
17779.09 139
17780.35 144
17781.61 142
17782.87 184
17784.13 183
17785.39 148
17786.65 148
17787.91 158
17789.17 176
17790.43 166
17791.69 150
17792.95 146
17794.21 162
17795.47 165
17796.73 170
17797.99 163
17799.25 150
17800.51 185
17801.77 145
17803.03 133
17804.29 144
17805.55 178
17806.81 141
17808.07 151
17809.33 175
17810.59 131
17811.85 161
17813.11 151
17814.37 166
17815.63 135
17816.89 154
17818.15 179
17819.41 171
17820.67 149
17821.93 169
17823.19 200
17824.45 163
17825.71 178
17826.98 158
17828.24 187
17829.50 195
17830.76 163
17832.02 161
17833.28 135
17834.54 160
17835.80 174
17837.06 198
17838.33 169
17839.59 179
17840.85 184
17842.11 170
17843.37 156
17844.63 167
17845.89 146
17847.16 155
17848.42 161
17849.68 164
17850.94 144
17852.20 184
17853.46 149
17854.73 193
17855.99 176
17857.25 163
17858.51 161
17859.77 163
17861.04 172
17862.30 153
17863.56 149
17864.82 164
17866.09 150
17867.35 145
17868.61 195
17869.87 169
17871.14 180
17872.40 152
17873.66 178
17874.92 165
17876.19 162
17877.45 174
17878.71 170
17879.97 171
17881.24 155
17882.50 170
17883.76 145
17885.03 171
17886.29 146
17887.55 171
17888.81 148
17890.08 167
17891.34 163
17892.60 173
17893.87 129
17895.13 145
17896.39 149
17897.66 172
17898.92 182
17900.18 162
17901.45 200
17902.71 168
17903.97 169
17905.24 125
17906.50 162
17907.77 154
17909.03 136
17910.29 192
17911.56 132
17912.82 134
17914.09 150
17915.35 158
17916.61 146
17917.88 165
17919.14 158
17920.41 153
17921.67 180
17922.93 160
17924.20 161
17925.46 152
17926.73 197
17927.99 158
17929.26 137
17930.52 130
17931.79 121
17933.05 148
17934.32 153
17935.58 169
17936.84 163
17938.11 176
17939.37 176
17940.64 143
17941.90 132
17943.17 127
17944.43 127
17945.70 128
17946.96 172
17948.23 157
17949.50 152
17950.76 159
17952.03 160
17953.29 151
17954.56 173
17955.82 146
17957.09 141
17958.35 168
17959.62 179
17960.88 165
17962.15 154
17963.42 139
17964.68 157
17965.95 177
17967.21 148
17968.48 135
17969.74 165
17971.01 138
17972.28 150
17973.54 170
17974.81 155
17976.08 162
17977.34 147
17978.61 175
17979.87 158
17981.14 152
17982.41 167
17983.67 149
17984.94 161
17986.21 168
17987.47 174
17988.74 143
17990.01 164
17991.27 146
17992.54 152
17993.81 139
17995.07 140
17996.34 175
17997.61 165
17998.87 166
18000.14 144
18001.41 152
18002.68 155
18003.94 163
18005.21 161
18006.48 158
18007.74 139
18009.01 153
18010.28 185
18011.55 144
18012.81 145
18014.08 155
18015.35 170
18016.62 166
18017.88 133
18019.15 169
18020.42 147
18021.69 130
18022.96 138
18024.22 111
18025.49 147
18026.76 147
18028.03 177
18029.29 126
18030.56 154
18031.83 134
18033.10 146
18034.37 152
18035.64 119
18036.90 128
18038.17 167
18039.44 173
18040.71 154
18041.98 167
18043.25 152
18044.51 145
18045.78 151
18047.05 151
18048.32 146
18049.59 129
18050.86 139
18052.13 181
18053.40 172
18054.67 147
18055.93 138
18057.20 172
18058.47 138
18059.74 145
18061.01 157
18062.28 167
18063.55 127
18064.82 119
18066.09 146
18067.36 125
18068.63 166
18069.90 139
18071.17 134
18072.44 127
18073.70 156
18074.97 154
18076.24 139
18077.51 131
18078.78 130
18080.05 118
18081.32 154
18082.59 171
18083.86 149
18085.13 158
18086.40 134
18087.67 155
18088.94 142
18090.21 160
18091.48 143
18092.75 161
18094.02 151
18095.29 184
18096.57 155
18097.84 184
18099.11 147
18100.38 149
18101.65 148
18102.92 132
18104.19 157
18105.46 159
18106.73 147
18108.00 154
18109.27 167
18110.54 149
18111.81 175
18113.08 188
18114.36 190
18115.63 156
18116.90 163
18118.17 162
18119.44 173
18120.71 176
18121.98 154
18123.25 145
18124.53 138
18125.80 174
18127.07 138
18128.34 159
18129.61 158
18130.88 138
18132.16 132
18133.43 156
18134.70 135
18135.97 135
18137.24 144
18138.51 169
18139.79 167
18141.06 185
18142.33 171
18143.60 147
18144.87 161
18146.15 143
18147.42 179
18148.69 158
18149.96 160
18151.24 157
18152.51 179
18153.78 127
18155.05 146
18156.33 157
18157.60 145
18158.87 131
18160.14 161
18161.42 181
18162.69 152
18163.96 121
18165.23 147
18166.51 151
18167.78 147
18169.05 139
18170.33 134
18171.60 175
18172.87 152
18174.15 181
18175.42 163
18176.69 163
18177.97 157
18179.24 143
18180.51 158
18181.79 136
18183.06 122
18184.33 154
18185.61 205
18186.88 165
18188.15 175
18189.43 141
18190.70 163
18191.97 159
18193.25 187
18194.52 172
18195.80 145
18197.07 146
18198.34 157
18199.62 150
18200.89 149
18202.17 165
18203.44 161
18204.71 143
18205.99 144
18207.26 155
18208.54 142
18209.81 140
18211.09 139
18212.36 149
18213.64 150
18214.91 149
18216.18 147
18217.46 170
18218.73 177
18220.01 168
18221.28 161
18222.56 170
18223.83 159
18225.11 155
18226.38 150
18227.66 170
18228.93 171
18230.21 149
18231.48 155
18232.76 124
18234.03 177
18235.31 166
18236.58 174
18237.86 150
18239.14 140
18240.41 153
18241.69 158
18242.96 173
18244.24 155
18245.51 173
18246.79 179
18248.06 169
18249.34 164
18250.62 157
18251.89 139
18253.17 165
18254.44 168
18255.72 162
18257.00 133
18258.27 176
18259.55 151
18260.82 164
18262.10 159
18263.38 147
18264.65 159
18265.93 143
18267.21 161
18268.48 146
18269.76 164
18271.04 159
18272.31 147
18273.59 135
18274.87 151
18276.14 169
18277.42 184
18278.70 153
18279.97 162
18281.25 158
18282.53 135
18283.80 168
18285.08 171
18286.36 164
18287.63 135
18288.91 157
18290.19 153
18291.47 162
18292.74 132
18294.02 162
18295.30 139
18296.58 127
18297.85 132
18299.13 154
18300.41 150
18301.69 152
18302.96 157
18304.24 149
18305.52 159
18306.80 169
18308.07 170
18309.35 116
18310.63 139
18311.91 135
18313.19 128
18314.46 143
18315.74 143
18317.02 153
18318.30 155
18319.58 171
18320.86 147
18322.13 137
18323.41 134
18324.69 156
18325.97 146
18327.25 119
18328.53 132
18329.80 143
18331.08 159
18332.36 170
18333.64 129
18334.92 149
18336.20 117
18337.48 145
18338.76 149
18340.04 172
18341.31 147
18342.59 131
18343.87 172
18345.15 167
18346.43 132
18347.71 149
18348.99 159
18350.27 132
18351.55 148
18352.83 150
18354.11 169
18355.39 132
18356.67 134
18357.95 151
18359.22 120
18360.50 169
18361.78 150
18363.06 154
18364.34 129
18365.62 156
18366.90 160
18368.18 150
18369.46 137
18370.74 150
18372.02 141
18373.30 178
18374.58 160
18375.86 160
18377.14 132
18378.42 150
18379.71 150
18380.99 168
18382.27 151
18383.55 140
18384.83 136
18386.11 154
18387.39 160
18388.67 116
18389.95 128
18391.23 129
18392.51 159
18393.79 157
18395.07 166
18396.35 157
18397.63 127
18398.92 131
18400.20 149
18401.48 137
18402.76 147
18404.04 153
18405.32 146
18406.60 154
18407.88 143
18409.17 146
18410.45 167
18411.73 140
18413.01 116
18414.29 164
18415.57 151
18416.85 153
18418.14 140
18419.42 140
18420.70 129
18421.98 155
18423.26 157
18424.55 158
18425.83 162
18427.11 157
18428.39 137
18429.67 133
18430.96 133
18432.24 154
18433.52 153
18434.80 131
18436.08 138
18437.37 146
18438.65 137
18439.93 166
18441.21 157
18442.50 143
18443.78 144
18445.06 169
18446.34 159
18447.63 177
18448.91 156
18450.19 153
18451.48 143
18452.76 143
18454.04 147
18455.32 158
18456.61 117
18457.89 143
18459.17 148
18460.46 124
18461.74 122
18463.02 153
18464.31 148
18465.59 122
18466.87 154
18468.16 148
18469.44 138
18470.72 114
18472.01 133
18473.29 134
18474.57 124
18475.86 138
18477.14 154
18478.43 161
18479.71 121
18480.99 138
18482.28 150
18483.56 149
18484.85 132
18486.13 144
18487.41 141
18488.70 154
18489.98 130
18491.27 140
18492.55 126
18493.83 110
18495.12 152
18496.40 157
18497.69 161
18498.97 145
18500.26 151
18501.54 147
18502.83 143
18504.11 141
18505.40 140
18506.68 123
18507.97 156
18509.25 144
18510.54 161
18511.82 150
18513.11 144
18514.39 174
18515.68 150
18516.96 135
18518.25 148
18519.53 142
18520.82 142
18522.10 142
18523.39 150
18524.67 158
18525.96 140
18527.24 139
18528.53 154
18529.81 155
18531.10 160
18532.39 158
18533.67 157
18534.96 152
18536.24 151
18537.53 163
18538.81 171
18540.10 156
18541.39 136
18542.67 161
18543.96 153
18545.24 131
18546.53 137
18547.82 124
18549.10 159
18550.39 180
18551.68 146
18552.96 150
18554.25 163
18555.53 152
18556.82 159
18558.11 179
18559.39 162
18560.68 135
18561.97 164
18563.25 158
18564.54 165
18565.83 145
18567.12 176
18568.40 172
18569.69 118
18570.98 138
18572.26 167
18573.55 156
18574.84 127
18576.12 156
18577.41 155
18578.70 149
18579.99 157
18581.27 164
18582.56 136
18583.85 159
18585.14 140
18586.42 171
18587.71 174
18589.00 170
18590.29 152
18591.57 130
18592.86 158
18594.15 158
18595.44 173
18596.73 152
18598.01 150
18599.30 153
18600.59 167
18601.88 164
18603.17 164
18604.45 164
18605.74 180
18607.03 193
18608.32 158
18609.61 151
18610.90 152
18612.18 140
18613.47 142
18614.76 151
18616.05 136
18617.34 158
18618.63 136
18619.92 145
18621.20 135
18622.49 188
18623.78 174
18625.07 164
18626.36 131
18627.65 149
18628.94 163
18630.23 141
18631.52 173
18632.81 131
18634.09 152
18635.38 164
18636.67 183
18637.96 155
18639.25 146
18640.54 152
18641.83 158
18643.12 153
18644.41 168
18645.70 197
18646.99 166
18648.28 177
18649.57 143
18650.86 136
18652.15 129
18653.44 139
18654.73 138
18656.02 142
18657.31 157
18658.60 153
18659.89 132
18661.18 116
18662.47 149
18663.76 129
18665.05 149
18666.34 150
18667.63 163
18668.92 129
18670.21 145
18671.50 158
18672.79 183
18674.08 135
18675.37 111
18676.66 133
18677.95 148
18679.24 124
18680.54 153
18681.83 162
18683.12 160
18684.41 143
18685.70 139
18686.99 129
18688.28 142
18689.57 135
18690.86 143
18692.15 142
18693.45 161
18694.74 127
18696.03 155
18697.32 145
18698.61 123
18699.90 135
18701.19 132
18702.49 135
18703.78 118
18705.07 133
18706.36 151
18707.65 164
18708.94 138
18710.24 149
18711.53 141
18712.82 160
18714.11 158
18715.40 154
18716.70 139
18717.99 144
18719.28 157
18720.57 155
18721.86 143
18723.16 142
18724.45 159
18725.74 119
18727.03 142
18728.33 147
18729.62 135
18730.91 145
18732.20 154
18733.50 131
18734.79 150
18736.08 151
18737.37 153
18738.67 151
18739.96 146
18741.25 163
18742.55 148
18743.84 159
18745.13 128
18746.43 136
18747.72 121
18749.01 137
18750.31 152
18751.60 145
18752.89 147
18754.19 152
18755.48 145
18756.77 151
18758.07 149
18759.36 140
18760.65 141
18761.95 152
18763.24 150
18764.53 146
18765.83 151
18767.12 154
18768.42 142
18769.71 148
18771.00 163
18772.30 113
18773.59 136
18774.88 142
18776.18 135
18777.47 150
18778.77 160
18780.06 136
18781.36 177
18782.65 153
18783.94 117
18785.24 140
18786.53 146
18787.83 160
18789.12 142
18790.42 170
18791.71 184
18793.01 146
18794.30 135
18795.60 148
18796.89 183
18798.19 159
18799.48 131
18800.78 137
18802.07 132
18803.37 151
18804.66 131
18805.96 167
18807.25 138
18808.55 120
18809.84 162
18811.14 153
18812.43 142
18813.73 112
18815.02 153
18816.32 130
18817.61 144
18818.91 162
18820.21 176
18821.50 143
18822.80 157
18824.09 129
18825.39 137
18826.68 147
18827.98 142
18829.28 154
18830.57 131
18831.87 135
18833.16 133
18834.46 157
18835.76 129
18837.05 129
18838.35 137
18839.65 132
18840.94 149
18842.24 126
18843.53 147
18844.83 141
18846.13 126
18847.42 146
18848.72 143
18850.02 144
18851.31 147
18852.61 139
18853.91 167
18855.20 138
18856.50 138
18857.80 162
18859.10 162
18860.39 153
18861.69 156
18862.99 139
18864.28 137
18865.58 132
18866.88 158
18868.18 140
18869.47 127
18870.77 136
18872.07 120
18873.37 139
18874.66 119
18875.96 114
18877.26 117
18878.56 134
18879.85 151
18881.15 129
18882.45 149
18883.75 156
18885.04 115
18886.34 133
18887.64 128
18888.94 134
18890.24 129
18891.53 138
18892.83 128
18894.13 129
18895.43 121
18896.73 148
18898.03 152
18899.32 145
18900.62 138
18901.92 135
18903.22 166
18904.52 119
18905.82 126
18907.12 141
18908.41 130
18909.71 137
18911.01 150
18912.31 149
18913.61 104
18914.91 146
18916.21 161
18917.51 144
18918.80 130
18920.10 131
18921.40 154
18922.70 172
18924.00 141
18925.30 151
18926.60 128
18927.90 136
18929.20 138
18930.50 129
18931.80 139
18933.10 132
18934.40 133
18935.70 128
18937.00 145
18938.30 125
18939.60 137
18940.90 162
18942.20 134
18943.50 153
18944.79 119
18946.09 161
18947.39 128
18948.70 130
18950.00 127
18951.30 131
18952.60 118
18953.90 142
18955.20 149
18956.50 140
18957.80 146
18959.10 150
18960.40 150
18961.70 130
18963.00 137
18964.30 168
18965.60 153
18966.90 120
18968.20 104
18969.50 150
18970.80 138
18972.10 142
18973.40 138
18974.71 125
18976.01 122
18977.31 120
18978.61 127
18979.91 132
18981.21 141
18982.51 118
18983.81 136
18985.12 147
18986.42 138
18987.72 128
18989.02 133
18990.32 143
18991.62 128
18992.92 141
18994.23 145
18995.53 132
18996.83 127
18998.13 138
18999.43 137
19000.73 119
19002.04 126
19003.34 151
19004.64 158
19005.94 134
19007.24 156
19008.55 153
19009.85 151
19011.15 101
19012.45 128
19013.76 140
19015.06 149
19016.36 113
19017.66 140
19018.96 135
19020.27 145
19021.57 140
19022.87 143
19024.18 146
19025.48 146
19026.78 113
19028.08 159
19029.39 143
19030.69 121
19031.99 118
19033.30 122
19034.60 130
19035.90 102
19037.20 119
19038.51 119
19039.81 161
19041.11 162
19042.42 150
19043.72 136
19045.02 119
19046.33 146
19047.63 113
19048.93 142
19050.24 140
19051.54 151
19052.85 123
19054.15 130
19055.45 119
19056.76 156
19058.06 143
19059.36 175
19060.67 123
19061.97 141
19063.28 133
19064.58 158
19065.88 143
19067.19 127
19068.49 149
19069.80 122
19071.10 153
19072.41 156
19073.71 156
19075.01 145
19076.32 149
19077.62 162
19078.93 130
19080.23 118
19081.54 167
19082.84 151
19084.15 119
19085.45 132
19086.76 118
19088.06 126
19089.37 130
19090.67 145
19091.98 135
19093.28 115
19094.59 128
19095.89 148
19097.20 121
19098.50 119
19099.81 128
19101.11 152
19102.42 137
19103.72 129
19105.03 139
19106.33 117
19107.64 128
19108.94 151
19110.25 118
19111.56 137
19112.86 118
19114.17 138
19115.47 124
19116.78 114
19118.08 125
19119.39 165
19120.70 159
19122.00 135
19123.31 129
19124.61 115
19125.92 122
19127.23 128
19128.53 128
19129.84 131
19131.15 133
19132.45 163
19133.76 153
19135.06 125
19136.37 129
19137.68 133
19138.98 113
19140.29 155
19141.60 126
19142.90 137
19144.21 134
19145.52 122
19146.82 135
19148.13 130
19149.44 124
19150.75 132
19152.05 149
19153.36 118
19154.67 130
19155.97 119
19157.28 107
19158.59 118
19159.90 149
19161.20 127
19162.51 140
19163.82 127
19165.13 139
19166.43 119
19167.74 129
19169.05 151
19170.36 134
19171.66 142
19172.97 136
19174.28 130
19175.59 123
19176.89 150
19178.20 147
19179.51 109
19180.82 130
19182.13 171
19183.44 146
19184.74 113
19186.05 132
19187.36 142
19188.67 129
19189.98 119
19191.28 117
19192.59 125
19193.90 122
19195.21 115
19196.52 135
19197.83 148
19199.14 140
19200.44 117
19201.75 127
19203.06 133
19204.37 114
19205.68 142
19206.99 153
19208.30 122
19209.61 117
19210.92 141
19212.22 170
19213.53 121
19214.84 110
19216.15 109
19217.46 171
19218.77 120
19220.08 119
19221.39 125
19222.70 126
19224.01 156
19225.32 168
19226.63 163
19227.94 132
19229.25 132
19230.56 163
19231.87 137
19233.18 108
19234.49 108
19235.80 139
19237.11 127
19238.42 128
19239.73 139
19241.04 121
19242.35 125
19243.66 123
19244.97 119
19246.28 138
19247.59 145
19248.90 124
19250.21 138
19251.52 103
19252.83 127
19254.14 124
19255.45 115
19256.76 143
19258.07 126
19259.38 136
19260.69 105
19262.00 138
19263.31 141
19264.63 121
19265.94 125
19267.25 152
19268.56 117
19269.87 129
19271.18 143
19272.49 134
19273.80 124
19275.11 140
19276.43 132
19277.74 129
19279.05 132
19280.36 131
19281.67 107
19282.98 120
19284.29 122
19285.61 142
19286.92 116
19288.23 86
19289.54 157
19290.85 137
19292.16 116
19293.48 145
19294.79 135
19296.10 133
19297.41 132
19298.72 137
19300.04 118
19301.35 105
19302.66 137
19303.97 148
19305.29 124
19306.60 109
19307.91 116
19309.22 142
19310.53 134
19311.85 154
19313.16 120
19314.47 163
19315.78 136
19317.10 124
19318.41 126
19319.72 113
19321.04 125
19322.35 108
19323.66 125
19324.97 101
19326.29 129
19327.60 133
19328.91 116
19330.23 107
19331.54 114
19332.85 144
19334.17 126
19335.48 118
19336.79 105
19338.11 111
19339.42 125
19340.73 149
19342.05 129
19343.36 115
19344.67 131
19345.99 140
19347.30 142
19348.62 119
19349.93 123
19351.24 136
19352.56 140
19353.87 114
19355.18 130
19356.50 122
19357.81 150
19359.13 183
19360.44 151
19361.76 146
19363.07 120
19364.38 131
19365.70 136
19367.01 127
19368.33 118
19369.64 98
19370.96 130
19372.27 144
19373.58 143
19374.90 117
19376.21 128
19377.53 138
19378.84 139
19380.16 133
19381.47 127
19382.79 120
19384.10 124
19385.42 147
19386.73 136
19388.05 124
19389.36 122
19390.68 136
19391.99 122
19393.31 119
19394.62 112
19395.94 144
19397.26 140
19398.57 114
19399.89 99
19401.20 122
19402.52 133
19403.83 127
19405.15 148
19406.46 134
19407.78 135
19409.10 107
19410.41 119
19411.73 140
19413.04 142
19414.36 128
19415.68 136
19416.99 117
19418.31 109
19419.62 110
19420.94 107
19422.26 133
19423.57 134
19424.89 136
19426.21 118
19427.52 170
19428.84 128
19430.15 112
19431.47 111
19432.79 120
19434.10 130
19435.42 135
19436.74 120
19438.06 128
19439.37 130
19440.69 123
19442.01 129
19443.32 124
19444.64 114
19445.96 108
19447.27 132
19448.59 125
19449.91 131
19451.23 123
19452.54 121
19453.86 131
19455.18 123
19456.49 113
19457.81 132
19459.13 137
19460.45 101
19461.76 127
19463.08 128
19464.40 127
19465.72 100
19467.04 98
19468.35 115
19469.67 118
19470.99 127
19472.31 136
19473.63 145
19474.94 134
19476.26 132
19477.58 117
19478.90 117
19480.22 129
19481.53 132
19482.85 123
19484.17 129
19485.49 132
19486.81 113
19488.13 110
19489.44 127
19490.76 127
19492.08 101
19493.40 141
19494.72 115
19496.04 129
19497.36 126
19498.68 126
19499.99 117
19501.31 116
19502.63 135
19503.95 109
19505.27 114
19506.59 113
19507.91 128
19509.23 118
19510.55 131
19511.87 143
19513.19 135
19514.51 144
19515.82 147
19517.14 155
19518.46 146
19519.78 120
19521.10 132
19522.42 120
19523.74 132
19525.06 101
19526.38 120
19527.70 144
19529.02 127
19530.34 108
19531.66 131
19532.98 123
19534.30 132
19535.62 140
19536.94 133
19538.26 143
19539.58 143
19540.90 131
19542.22 138
19543.54 131
19544.86 114
19546.18 114
19547.50 110
19548.83 140
19550.15 111
19551.47 111
19552.79 131
19554.11 152
19555.43 148
19556.75 123
19558.07 110
19559.39 116
19560.71 99
19562.03 134
19563.35 129
19564.68 128
19566.00 119
19567.32 117
19568.64 127
19569.96 117
19571.28 110
19572.60 113
19573.92 125
19575.25 137
19576.57 128
19577.89 142
19579.21 136
19580.53 111
19581.85 88
19583.17 110
19584.50 142
19585.82 125
19587.14 126
19588.46 118
19589.78 121
19591.11 93
19592.43 134
19593.75 142
19595.07 143
19596.39 130
19597.72 141
19599.04 111
19600.36 96
19601.68 111
19603.01 109
19604.33 103
19605.65 116
19606.97 127
19608.30 117
19609.62 103
19610.94 137
19612.26 132
19613.59 127
19614.91 129
19616.23 144
19617.56 126
19618.88 121
19620.20 131
19621.52 137
19622.85 136
19624.17 141
19625.49 142
19626.82 120
19628.14 123
19629.46 129
19630.79 120
19632.11 137
19633.43 131
19634.76 140
19636.08 146
19637.40 140
19638.73 135
19640.05 146
19641.37 142
19642.70 97
19644.02 116
19645.35 136
19646.67 141
19647.99 127
19649.32 118
19650.64 144
19651.97 117
19653.29 123
19654.61 106
19655.94 120
19657.26 107
19658.59 119
19659.91 140
19661.23 139
19662.56 116
19663.88 134
19665.21 121
19666.53 126
19667.86 117
19669.18 141
19670.51 119
19671.83 132
19673.16 105
19674.48 125
19675.81 160
19677.13 113
19678.46 135
19679.78 119
19681.11 116
19682.43 140
19683.76 127
19685.08 112
19686.41 118
19687.73 115
19689.06 88
19690.38 132
19691.71 131
19693.03 108
19694.36 137
19695.68 128
19697.01 126
19698.33 116
19699.66 112
19700.99 129
19702.31 126
19703.64 132
19704.96 101
19706.29 122
19707.62 112
19708.94 114
19710.27 115
19711.59 94
19712.92 108
19714.25 93
19715.57 123
19716.90 100
19718.22 117
19719.55 132
19720.88 132
19722.20 122
19723.53 111
19724.86 108
19726.18 110
19727.51 107
19728.84 128
19730.16 134
19731.49 120
19732.82 132
19734.14 134
19735.47 128
19736.80 116
19738.12 132
19739.45 134
19740.78 125
19742.10 117
19743.43 120
19744.76 118
19746.09 140
19747.41 128
19748.74 120
19750.07 133
19751.40 147
19752.72 104
19754.05 119
19755.38 121
19756.71 113
19758.03 120
19759.36 150
19760.69 129
19762.02 142
19763.34 115
19764.67 127
19766.00 114
19767.33 102
19768.66 118
19769.98 126
19771.31 113
19772.64 127
19773.97 121
19775.30 112
19776.62 115
19777.95 130
19779.28 140
19780.61 103
19781.94 121
19783.27 126
19784.59 112
19785.92 113
19787.25 104
19788.58 103
19789.91 118
19791.24 122
19792.57 92
19793.90 116
19795.22 118
19796.55 133
19797.88 108
19799.21 121
19800.54 119
19801.87 146
19803.20 137
19804.53 114
19805.86 115
19807.19 109
19808.52 130
19809.84 134
19811.17 109
19812.50 119
19813.83 137
19815.16 107
19816.49 111
19817.82 120
19819.15 122
19820.48 133
19821.81 121
19823.14 111
19824.47 130
19825.80 134
19827.13 102
19828.46 137
19829.79 123
19831.12 128
19832.45 115
19833.78 132
19835.11 121
19836.44 117
19837.77 119
19839.10 118
19840.43 120
19841.76 130
19843.09 132
19844.42 117
19845.75 127
19847.09 123
19848.42 89
19849.75 105
19851.08 124
19852.41 121
19853.74 123
19855.07 134
19856.40 115
19857.73 115
19859.06 135
19860.39 108
19861.72 121
19863.06 112
19864.39 110
19865.72 120
19867.05 109
19868.38 127
19869.71 139
19871.04 120
19872.38 109
19873.71 125
19875.04 94
19876.37 117
19877.70 133
19879.03 132
19880.36 113
19881.70 130
19883.03 136
19884.36 160
19885.69 116
19887.02 125
19888.36 141
19889.69 133
19891.02 125
19892.35 119
19893.68 117
19895.02 117
19896.35 131
19897.68 120
19899.01 126
19900.35 113
19901.68 132
19903.01 157
19904.34 126
19905.68 128
19907.01 124
19908.34 122
19909.67 146
19911.01 129
19912.34 115
19913.67 109
19915.01 107
19916.34 122
19917.67 103
19919.00 112
19920.34 112
19921.67 135
19923.00 131
19924.34 141
19925.67 97
19927.00 93
19928.34 110
19929.67 111
19931.00 132
19932.34 119
19933.67 133
19935.00 97
19936.34 123
19937.67 134
19939.01 136
19940.34 124
19941.67 111
19943.01 138
19944.34 126
19945.67 113
19947.01 124
19948.34 114
19949.68 118
19951.01 108
19952.34 100
19953.68 113
19955.01 129
19956.35 133
19957.68 114
19959.02 93
19960.35 113
19961.68 113
19963.02 120
19964.35 123
19965.69 115
19967.02 113
19968.36 132
19969.69 117
19971.03 100
19972.36 112
19973.70 127
19975.03 113
19976.37 116
19977.70 114
19979.04 97
19980.37 104
19981.71 113
19983.04 135
19984.38 119
19985.71 100
19987.05 128
19988.38 133
19989.72 119
19991.05 127
19992.39 121
19993.73 119
19995.06 103
19996.40 121
19997.73 105
19999.07 143
20000.40 154
20001.74 116
20003.08 123
20004.41 113
20005.75 133
20007.08 141
20008.42 123
20009.76 132
20011.09 118
20012.43 131
20013.76 122
20015.10 117
20016.44 119
20017.77 145
20019.11 125
20020.45 111
20021.78 99
20023.12 101
20024.45 117
20025.79 107
20027.13 105
20028.46 105
20029.80 113
20031.14 123
20032.48 133
20033.81 102
20035.15 105
20036.49 143
20037.82 125
20039.16 158
20040.50 94
20041.83 97
20043.17 141
20044.51 137
20045.85 114
20047.18 101
20048.52 117
20049.86 146
20051.20 111
20052.53 102
20053.87 100
20055.21 123
20056.55 137
20057.88 123
20059.22 119
20060.56 127
20061.90 137
20063.23 151
20064.57 113
20065.91 124
20067.25 127
20068.59 110
20069.92 124
20071.26 126
20072.60 112
20073.94 125
20075.28 140
20076.62 133
20077.95 133
20079.29 131
20080.63 128
20081.97 121
20083.31 109
20084.65 116
20085.98 96
20087.32 118
20088.66 125
20090.00 126
20091.34 124
20092.68 143
20094.02 116
20095.36 104
20096.70 109
20098.03 101
20099.37 139
20100.71 126
20102.05 129
20103.39 140
20104.73 135
20106.07 127
20107.41 115
20108.75 108
20110.09 118
20111.43 124
20112.77 126
20114.11 127
20115.45 104
20116.79 130
20118.13 140
20119.46 134
20120.80 131
20122.14 108
20123.48 115
20124.82 121
20126.16 118
20127.50 137
20128.84 146
20130.18 118
20131.52 123
20132.86 115
20134.20 118
20135.55 105
