# Supplementary material for: MALDI-TOF MS typing enables the classification of brewing yeasts of the genus Saccharomyces to major beer styles
Source: PLoS One. 2017 Aug 9;12(8):e0181694. doi: 10.1371/journal.pone.0181694 (PMC5549903; doi:10.1371/journal.pone.0181694)
Supplement: S4 File — The directory includes 90 raw files and was zipped to “.zip”; the folder has three strains with 30 spectra per strain; S1 Text explains the raw files with an example and Table 1 represents the yeast strains used within the experiment. (ZIP) [file pone.0181694.s007.zip › 10-12/30260-210-OG-Ale-Ale-YPG-18h-E-E_2015-08-07_2_0_D2_1.dat]

2000.64 9892
2001.06 9806
2001.49 10068
2001.91 9945
2002.33 9903
2002.75 10056
2003.17 10343
2003.60 10059
2004.02 9456
2004.44 9565
2004.86 9751
2005.28 9823
2005.70 9497
2006.13 9513
2006.55 9600
2006.97 9617
2007.39 9946
2007.82 10243
2008.24 10124
2008.66 10411
2009.08 10266
2009.51 10319
2009.93 10557
2010.35 10867
2010.77 10483
2011.20 10180
2011.62 10344
2012.04 10564
2012.46 9913
2012.89 9655
2013.31 9980
2013.73 9415
2014.15 9193
2014.58 9212
2015.00 9287
2015.42 8906
2015.85 8943
2016.27 9048
2016.69 8994
2017.12 9101
2017.54 9040
2017.96 9429
2018.39 9225
2018.81 9530
2019.23 9440
2019.66 9583
2020.08 10169
2020.50 10302
2020.93 10082
2021.35 9840
2021.78 9851
2022.20 10362
2022.62 9826
2023.05 9762
2023.47 10177
2023.89 10208
2024.32 9630
2024.74 9661
2025.17 9776
2025.59 9944
2026.01 9587
2026.44 9345
2026.86 9212
2027.29 9112
2027.71 9322
2028.14 8891
2028.56 8760
2028.99 9012
2029.41 9012
2029.83 9185
2030.26 9255
2030.68 9015
2031.11 9080
2031.53 9020
2031.96 8847
2032.38 9114
2032.81 9496
2033.23 9416
2033.66 9380
2034.08 9663
2034.51 9708
2034.93 9460
2035.36 9143
2035.78 9753
2036.21 9618
2036.63 9686
2037.06 9376
2037.48 9475
2037.91 9802
2038.33 9809
2038.76 10043
2039.19 10069
2039.61 10293
2040.04 10181
2040.46 9915
2040.89 9876
2041.31 10315
2041.74 10284
2042.17 10092
2042.59 9820
2043.02 9844
2043.44 9433
2043.87 9628
2044.30 9589
2044.72 9214
2045.15 9159
2045.57 9475
2046.00 9927
2046.43 10022
2046.85 10163
2047.28 10207
2047.71 10041
2048.13 9554
2048.56 9766
2048.99 9622
2049.41 9495
2049.84 9516
2050.27 9725
2050.69 9815
2051.12 9964
2051.55 9734
2051.97 9711
2052.40 9848
2052.83 9555
2053.25 9434
2053.68 9430
2054.11 8956
2054.54 8985
2054.96 9002
2055.39 9128
2055.82 9224
2056.24 9087
2056.67 9229
2057.10 9158
2057.53 9002
2057.95 9133
2058.38 9346
2058.81 9050
2059.24 8931
2059.66 9032
2060.09 9292
2060.52 9225
2060.95 8959
2061.38 9381
2061.80 9515
2062.23 9135
2062.66 9117
2063.09 9376
2063.52 9323
2063.94 9450
2064.37 9576
2064.80 9838
2065.23 9586
2065.66 9753
2066.09 10191
2066.51 10407
2066.94 10339
2067.37 10278
2067.80 10112
2068.23 10439
2068.66 9904
2069.08 9568
2069.51 9665
2069.94 9359
2070.37 9281
2070.80 9490
2071.23 9369
2071.66 9293
2072.09 9178
2072.52 9312
2072.94 9204
2073.37 9375
2073.80 9460
2074.23 9610
2074.66 9345
2075.09 9427
2075.52 9420
2075.95 9666
2076.38 9609
2076.81 9580
2077.24 9738
2077.67 9954
2078.10 9884
2078.53 9593
2078.96 9651
2079.39 10001
2079.82 10195
2080.25 10040
2080.68 9951
2081.11 9830
2081.54 10069
2081.97 10547
2082.40 10486
2082.83 10166
2083.26 9889
2083.69 10065
2084.12 9821
2084.55 9745
2084.98 9799
2085.41 9919
2085.84 9853
2086.27 9801
2086.70 9596
2087.13 9533
2087.56 9425
2087.99 9821
2088.42 9353
2088.85 9556
2089.28 9136
2089.71 8936
2090.14 9177
2090.57 9331
2091.01 9108
2091.44 9463
2091.87 9541
2092.30 9487
2092.73 9342
2093.16 9571
2093.59 9548
2094.02 9440
2094.45 9284
2094.89 9591
2095.32 9298
2095.75 9319
2096.18 9002
2096.61 9082
2097.04 9146
2097.47 8788
2097.91 9091
2098.34 9067
2098.77 8876
2099.20 8835
2099.63 8520
2100.07 8759
2100.50 9110
2100.93 9127
2101.36 9660
2101.79 9230
2102.23 9351
2102.66 9273
2103.09 9101
2103.52 9313
2103.95 9304
2104.39 9413
2104.82 8931
2105.25 9309
2105.68 9305
2106.12 9216
2106.55 9182
2106.98 9527
2107.41 9457
2107.85 9206
2108.28 9586
2108.71 9864
2109.14 9377
2109.58 9636
2110.01 9747
2110.44 9613
2110.88 9842
2111.31 9416
2111.74 9392
2112.18 9632
2112.61 9664
2113.04 9149
2113.48 9427
2113.91 9085
2114.34 9023
2114.78 9401
2115.21 9097
2115.64 9309
2116.08 9328
2116.51 9235
2116.94 9018
2117.38 8716
2117.81 8979
2118.24 9024
2118.68 8522
2119.11 8623
2119.55 8752
2119.98 8778
2120.41 8832
2120.85 8921
2121.28 9013
2121.72 8952
2122.15 9124
2122.58 9008
2123.02 9038
2123.45 9144
2123.89 9127
2124.32 9133
2124.75 9178
2125.19 9047
2125.62 9215
2126.06 9260
2126.49 9316
2126.93 9020
2127.36 9063
2127.80 9025
2128.23 9012
2128.67 9096
2129.10 9012
2129.54 8967
2129.97 9073
2130.41 9365
2130.84 9537
2131.28 9305
2131.71 9776
2132.15 10010
2132.58 9732
2133.02 9754
2133.45 10211
2133.89 9964
2134.32 9933
2134.76 9992
2135.19 9970
2135.63 9704
2136.06 9808
2136.50 9967
2136.94 9800
2137.37 10449
2137.81 10591
2138.24 10703
2138.68 10360
2139.12 10522
2139.55 10855
2139.99 10229
2140.42 10103
2140.86 9744
2141.30 9197
2141.73 9314
2142.17 9330
2142.60 9029
2143.04 8794
2143.48 8672
2143.91 8912
2144.35 8293
2144.79 8552
2145.22 8763
2145.66 8517
2146.09 8821
2146.53 8585
2146.97 8437
2147.40 9061
2147.84 9015
2148.28 9049
2148.72 9426
2149.15 9138
2149.59 9591
2150.03 9900
2150.46 10112
2150.90 10558
2151.34 10612
2151.77 11269
2152.21 11346
2152.65 11132
2153.09 10937
2153.52 10230
2153.96 10310
2154.40 10020
2154.84 9567
2155.27 9734
2155.71 9877
2156.15 9446
2156.59 9389
2157.02 9120
2157.46 8894
2157.90 8998
2158.34 9344
2158.78 9481
2159.21 9143
2159.65 9207
2160.09 9241
2160.53 9015
2160.97 9383
2161.40 9299
2161.84 8785
2162.28 8864
2162.72 8880
2163.16 8903
2163.59 9066
2164.03 8848
2164.47 8840
2164.91 9034
2165.35 8767
2165.79 8953
2166.23 9172
2166.66 9025
2167.10 9055
2167.54 8995
2167.98 8973
2168.42 9170
2168.86 9202
2169.30 9232
2169.74 9353
2170.18 9353
2170.61 9875
2171.05 9400
2171.49 9536
2171.93 9541
2172.37 9713
2172.81 9936
2173.25 9652
2173.69 9507
2174.13 9702
2174.57 9811
2175.01 9503
2175.45 9954
2175.89 9983
2176.33 9671
2176.77 9931
2177.21 10472
2177.65 10091
2178.09 9771
2178.53 9632
2178.97 9944
2179.41 9755
2179.85 9649
2180.29 9403
2180.73 9357
2181.17 9388
2181.61 9215
2182.05 9381
2182.49 9204
2182.93 9140
2183.37 8993
2183.81 8876
2184.25 8751
2184.69 8907
2185.13 8757
2185.57 8947
2186.01 8579
2186.45 8677
2186.89 8908
2187.33 9007
2187.77 9165
2188.21 9188
2188.65 8717
2189.10 9020
2189.54 9505
2189.98 9427
2190.42 9516
2190.86 9549
2191.30 9550
2191.74 9828
2192.18 9580
2192.62 9651
2193.07 9452
2193.51 9587
2193.95 9677
2194.39 9331
2194.83 9445
2195.27 9495
2195.71 9551
2196.16 9709
2196.60 9487
2197.04 9529
2197.48 9760
2197.92 9544
2198.37 9663
2198.81 9670
2199.25 9532
2199.69 9103
2200.13 9199
2200.58 9162
2201.02 9248
2201.46 9239
2201.90 9414
2202.34 9071
2202.79 9036
2203.23 8991
2203.67 9158
2204.11 9447
2204.56 9309
2205.00 9294
2205.44 8969
2205.88 9152
2206.33 9259
2206.77 9168
2207.21 9366
2207.65 9489
2208.10 9609
2208.54 9428
2208.98 9461
2209.43 9360
2209.87 9340
2210.31 9568
2210.76 9683
2211.20 9822
2211.64 9792
2212.09 9540
2212.53 9549
2212.97 9612
2213.42 9157
2213.86 9122
2214.30 9378
2214.75 9288
2215.19 9233
2215.63 8912
2216.08 8614
2216.52 8786
2216.96 8870
2217.41 8597
2217.85 8707
2218.30 8807
2218.74 8713
2219.18 8388
2219.63 8586
2220.07 8895
2220.52 8829
2220.96 8775
2221.40 8765
2221.85 8923
2222.29 9203
2222.74 9273
2223.18 9330
2223.63 9491
2224.07 9447
2224.51 9347
2224.96 9411
2225.40 9455
2225.85 9503
2226.29 9467
2226.74 9789
2227.18 9879
2227.63 9916
2228.07 9947
2228.52 9954
2228.96 10112
2229.41 10008
2229.85 9679
2230.30 9948
2230.74 9715
2231.19 9746
2231.63 10078
2232.08 9956
2232.52 10090
2232.97 10186
2233.41 9740
2233.86 10179
2234.30 10234
2234.75 10108
2235.20 9924
2235.64 9931
2236.09 10087
2236.53 10197
2236.98 9790
2237.42 9512
2237.87 9373
2238.32 9116
2238.76 9171
2239.21 9364
2239.65 9305
2240.10 9286
2240.55 8883
2240.99 9124
2241.44 8989
2241.88 8841
2242.33 8803
2242.78 8798
2243.22 8779
2243.67 8472
2244.12 8441
2244.56 8901
2245.01 8554
2245.46 8826
2245.90 8783
2246.35 8536
2246.80 8468
2247.24 8700
2247.69 8662
2248.14 8178
2248.58 8783
2249.03 9153
2249.48 8804
2249.92 8624
2250.37 8585
2250.82 8537
2251.27 8515
2251.71 9059
2252.16 9211
2252.61 8958
2253.05 8657
2253.50 8393
2253.95 8720
2254.40 9271
2254.84 9053
2255.29 9068
2255.74 8557
2256.19 8774
2256.64 8229
2257.08 8492
2257.53 8320
2257.98 8195
2258.43 8309
2258.87 8317
2259.32 8024
2259.77 8163
2260.22 8172
2260.67 8318
2261.11 8634
2261.56 8894
2262.01 8724
2262.46 8812
2262.91 9132
2263.36 9146
2263.80 9733
2264.25 9954
2264.70 9806
2265.15 9357
2265.60 9272
2266.05 9508
2266.50 9611
2266.94 9396
2267.39 9198
2267.84 9241
2268.29 9354
2268.74 9897
2269.19 9867
2269.64 9781
2270.09 9773
2270.54 9857
2270.99 9565
2271.43 9505
2271.88 9524
2272.33 9626
2272.78 9645
2273.23 9673
2273.68 9274
2274.13 9252
2274.58 8803
2275.03 8959
2275.48 8872
2275.93 8898
2276.38 9056
2276.83 8889
2277.28 9025
2277.73 8858
2278.18 8615
2278.63 8680
2279.08 8561
2279.53 8330
2279.98 8594
2280.43 8849
2280.88 8508
2281.33 9065
2281.78 9300
2282.23 9040
2282.68 8751
2283.13 8956
2283.58 8971
2284.03 8724
2284.48 8974
2284.93 9209
2285.38 8653
2285.83 8365
2286.28 8707
2286.73 8963
2287.18 8539
2287.63 8487
2288.08 9053
2288.54 9042
2288.99 9483
2289.44 9918
2289.89 10211
2290.34 10948
2290.79 11671
2291.24 12640
2291.69 12942
2292.14 13347
2292.60 13920
2293.05 13740
2293.50 13590
2293.95 13149
2294.40 12354
2294.85 12082
2295.30 11461
2295.76 11573
2296.21 10954
2296.66 10511
2297.11 10278
2297.56 10079
2298.01 9959
2298.47 10213
2298.92 10013
2299.37 10017
2299.82 9735
2300.27 9765
2300.73 9527
2301.18 9431
2301.63 8986
2302.08 8896
2302.53 8872
2302.99 8520
2303.44 8521
2303.89 8700
2304.34 8249
2304.80 8531
2305.25 8486
2305.70 8485
2306.15 8687
2306.61 8502
2307.06 8540
2307.51 8394
2307.96 8508
2308.42 9190
2308.87 9888
2309.32 9682
2309.78 9767
2310.23 10249
2310.68 10626
2311.14 11224
2311.59 11159
2312.04 11169
2312.49 10821
2312.95 10959
2313.40 11070
2313.85 10637
2314.31 10265
2314.76 9996
2315.22 9977
2315.67 9784
2316.12 9463
2316.58 9254
2317.03 9066
2317.48 8905
2317.94 8744
2318.39 9025
2318.84 9137
2319.30 8987
2319.75 9057
2320.21 8942
2320.66 9140
2321.11 8783
2321.57 9058
2322.02 9342
2322.48 8930
2322.93 9087
2323.39 9228
2323.84 9221
2324.29 9043
2324.75 8916
2325.20 9265
2325.66 9165
2326.11 9440
2326.57 9109
2327.02 9355
2327.48 9622
2327.93 9579
2328.39 9797
2328.84 9377
2329.30 9658
2329.75 9926
2330.21 9774
2330.66 9576
2331.12 9840
2331.57 10202
2332.03 10217
2332.48 9924
2332.94 9487
2333.39 9536
2333.85 9445
2334.30 9352
2334.76 9338
2335.21 9075
2335.67 9345
2336.12 9241
2336.58 8990
2337.03 8926
2337.49 8955
2337.95 9240
2338.40 9159
2338.86 9037
2339.31 9539
2339.77 9375
2340.23 9381
2340.68 9318
2341.14 9680
2341.59 9801
2342.05 9662
2342.51 9535
2342.96 9265
2343.42 9093
2343.87 9255
2344.33 9035
2344.79 8918
2345.24 8903
2345.70 8923
2346.16 8830
2346.61 8947
2347.07 9135
2347.53 9113
2347.98 9040
2348.44 9074
2348.90 9657
2349.35 9496
2349.81 9058
2350.27 8967
2350.72 8842
2351.18 8952
2351.64 9122
2352.10 9336
2352.55 8549
2353.01 8843
2353.47 9246
2353.92 8904
2354.38 8742
2354.84 8958
2355.30 8937
2355.75 9201
2356.21 8692
2356.67 8633
2357.13 8437
2357.58 8607
2358.04 8597
2358.50 8644
2358.96 8990
2359.41 8916
2359.87 8855
2360.33 8931
2360.79 8869
2361.25 8758
2361.70 8677
2362.16 8947
2362.62 8782
2363.08 8597
2363.54 9055
2363.99 9000
2364.45 8734
2364.91 8583
2365.37 8868
2365.83 9038
2366.29 9161
2366.75 9008
2367.20 9188
2367.66 9341
2368.12 9097
2368.58 9357
2369.04 9172
2369.50 9020
2369.96 8885
2370.42 8871
2370.87 8909
2371.33 8957
2371.79 8695
2372.25 9097
2372.71 8851
2373.17 8707
2373.63 8785
2374.09 8719
2374.55 8791
2375.01 8801
2375.47 8883
2375.92 9136
2376.38 9298
2376.84 9176
2377.30 9070
2377.76 9073
2378.22 9017
2378.68 9269
2379.14 9042
2379.60 9163
2380.06 9020
2380.52 8888
2380.98 9159
2381.44 9099
2381.90 9142
2382.36 9295
2382.82 9141
2383.28 9091
2383.74 9096
2384.20 8746
2384.66 8742
2385.12 8690
2385.58 8570
2386.04 8773
2386.50 8496
2386.96 8290
2387.42 8624
2387.88 8559
2388.35 8420
2388.81 8653
2389.27 8733
2389.73 8776
2390.19 8432
2390.65 8583
2391.11 8318
2391.57 8654
2392.03 8855
2392.49 8895
2392.95 9036
2393.42 8888
2393.88 8656
2394.34 8881
2394.80 8599
2395.26 8632
2395.72 8674
2396.18 8125
2396.64 8198
2397.11 8201
2397.57 8473
2398.03 8118
2398.49 7772
2398.95 8260
2399.41 8302
2399.88 8203
2400.34 8316
2400.80 8523
2401.26 8265
2401.72 8070
2402.18 8242
2402.65 8325
2403.11 8464
2403.57 8468
2404.03 8505
2404.49 8280
2404.96 8386
2405.42 8293
2405.88 8277
2406.34 8313
2406.81 8665
2407.27 8580
2407.73 8449
2408.19 8430
2408.66 8123
2409.12 8683
2409.58 8512
2410.04 8369
2410.51 8365
2410.97 8575
2411.43 8094
2411.90 7875
2412.36 8019
2412.82 7926
2413.28 7931
2413.75 8110
2414.21 8251
2414.67 8039
2415.14 8188
2415.60 8145
2416.06 8529
2416.53 8598
2416.99 8391
2417.45 8602
2417.92 8611
2418.38 8930
2418.84 9146
2419.31 9195
2419.77 9362
2420.23 9488
2420.70 9757
2421.16 9831
2421.63 9983
2422.09 9997
2422.55 9558
2423.02 9720
2423.48 9354
2423.95 9084
2424.41 9091
2424.87 9225
2425.34 9362
2425.80 9018
2426.27 9074
2426.73 9487
2427.20 9193
2427.66 9446
2428.12 9404
2428.59 9238
2429.05 9654
2429.52 9335
2429.98 8941
2430.45 9223
2430.91 9222
2431.38 9053
2431.84 8925
2432.31 8732
2432.77 8433
2433.24 8643
2433.70 8714
2434.17 8581
2434.63 8935
2435.10 9041
2435.56 9069
2436.03 9005
2436.49 8959
2436.96 8597
2437.42 8768
2437.89 8404
2438.35 8445
2438.82 8896
2439.28 8871
2439.75 9035
2440.21 9482
2440.68 9321
2441.15 9718
2441.61 9640
2442.08 9645
2442.54 10162
2443.01 10122
2443.48 9555
2443.94 9541
2444.41 9339
2444.87 9355
2445.34 9254
2445.81 8692
2446.27 8647
2446.74 8491
2447.20 8551
2447.67 8298
2448.14 8304
2448.60 8285
2449.07 8379
2449.54 8367
2450.00 8022
2450.47 7894
2450.94 7742
2451.40 7671
2451.87 7884
2452.34 7856
2452.80 7811
2453.27 8257
2453.74 8196
2454.20 7925
2454.67 7730
2455.14 7964
2455.60 8020
2456.07 8082
2456.54 8214
2457.01 7929
2457.47 8135
2457.94 8299
2458.41 8107
2458.87 8239
2459.34 8327
2459.81 8238
2460.28 8035
2460.74 7996
2461.21 8010
2461.68 7991
2462.15 8084
2462.62 7998
2463.08 7913
2463.55 8009
2464.02 8061
2464.49 8027
2464.95 8089
2465.42 8339
2465.89 7999
2466.36 8094
2466.83 8496
2467.29 8532
2467.76 8660
2468.23 8374
2468.70 8142
2469.17 8189
2469.64 8285
2470.10 8109
2470.57 8054
2471.04 7971
2471.51 7931
2471.98 7886
2472.45 7853
2472.92 7876
2473.39 7488
2473.85 7399
2474.32 7362
2474.79 7245
2475.26 7394
2475.73 7367
2476.20 7442
2476.67 7447
2477.14 7171
2477.61 7240
2478.08 7689
2478.54 7530
2479.01 7475
2479.48 7641
2479.95 7998
2480.42 7950
2480.89 8230
2481.36 7985
2481.83 8043
2482.30 7922
2482.77 8077
2483.24 7768
2483.71 7750
2484.18 7520
2484.65 7892
2485.12 7637
2485.59 7844
2486.06 7877
2486.53 8063
2487.00 7956
2487.47 7788
2487.94 8117
2488.41 8288
2488.88 8226
2489.35 8488
2489.82 8251
2490.29 8080
2490.76 8034
2491.23 8064
2491.70 8410
2492.17 8634
2492.64 8895
2493.11 8631
2493.58 9054
2494.05 9159
2494.52 9234
2495.00 9411
2495.47 9406
2495.94 9437
2496.41 9899
2496.88 9744
2497.35 9132
2497.82 9152
2498.29 9036
2498.76 8749
2499.23 8655
2499.71 8295
2500.18 8115
2500.65 8040
2501.12 7959
2501.59 7661
2502.06 7615
2502.53 7812
2503.01 7730
2503.48 7686
2503.95 7600
2504.42 7754
2504.89 7826
2505.36 8010
2505.84 7922
2506.31 8073
2506.78 8051
2507.25 8077
2507.72 8143
2508.20 8332
2508.67 8441
2509.14 8852
2509.61 8706
2510.08 8924
2510.56 9207
2511.03 8943
2511.50 8999
2511.97 9013
2512.45 9433
2512.92 8956
2513.39 9077
2513.86 8886
2514.34 8863
2514.81 8742
2515.28 9193
2515.75 8816
2516.23 8841
2516.70 8439
2517.17 8342
2517.65 8354
2518.12 8393
2518.59 8321
2519.07 8190
2519.54 8445
2520.01 8366
2520.48 8387
2520.96 8359
2521.43 8513
2521.90 8450
2522.38 8207
2522.85 8189
2523.32 8334
2523.80 8431
2524.27 8017
2524.75 8057
2525.22 8231
2525.69 8295
2526.17 8445
2526.64 8414
2527.11 8439
2527.59 8733
2528.06 8743
2528.54 8544
2529.01 8335
2529.48 8509
2529.96 8537
2530.43 8584
2530.91 8372
2531.38 8362
2531.85 8319
2532.33 8402
2532.80 8197
2533.28 8081
2533.75 7895
2534.23 7805
2534.70 8344
2535.18 8408
2535.65 7927
2536.12 8009
2536.60 7803
2537.07 8107
2537.55 8067
2538.02 8052
2538.50 8184
2538.97 7986
2539.45 7766
2539.92 7693
2540.40 8147
2540.87 8138
2541.35 8181
2541.82 8044
2542.30 8047
2542.77 8294
2543.25 7954
2543.73 7974
2544.20 8110
2544.68 7831
2545.15 7641
2545.63 7590
2546.10 7782
2546.58 8262
2547.05 8474
2547.53 8286
2548.01 8303
2548.48 8509
2548.96 8511
2549.43 8923
2549.91 9047
2550.39 8805
2550.86 8905
2551.34 8505
2551.81 8837
2552.29 8852
2552.77 8673
2553.24 8597
2553.72 8910
2554.20 9089
2554.67 9037
2555.15 9224
2555.62 9571
2556.10 9676
2556.58 9245
2557.05 9232
2557.53 9341
2558.01 9248
2558.48 9241
2558.96 9315
2559.44 8733
2559.91 8618
2560.39 8495
2560.87 8250
2561.35 7971
2561.82 7920
2562.30 8263
2562.78 8196
2563.25 8002
2563.73 8108
2564.21 7944
2564.69 8257
2565.16 7942
2565.64 7901
2566.12 7992
2566.60 8142
2567.07 8011
2567.55 7950
2568.03 7558
2568.51 7648
2568.98 7489
2569.46 7720
2569.94 7883
2570.42 7675
2570.90 7508
2571.37 7415
2571.85 7299
2572.33 7438
2572.81 7349
2573.29 7390
2573.76 7493
2574.24 7697
2574.72 7330
2575.20 7541
2575.68 7617
2576.16 7381
2576.63 7517
2577.11 7478
2577.59 7613
2578.07 7613
2578.55 7686
2579.03 7327
2579.51 7060
2579.98 7293
2580.46 7643
2580.94 7575
2581.42 7489
2581.90 7425
2582.38 7502
2582.86 7352
2583.34 7893
2583.82 7807
2584.30 7689
2584.77 7425
2585.25 7101
2585.73 7434
2586.21 7530
2586.69 7329
2587.17 7570
2587.65 7421
2588.13 7755
2588.61 7865
2589.09 7618
2589.57 7482
2590.05 7800
2590.53 7682
2591.01 7641
2591.49 7703
2591.97 8081
2592.45 7917
2592.93 7791
2593.41 7818
2593.89 7836
2594.37 7727
2594.85 7835
2595.33 7733
2595.81 7773
2596.29 7411
2596.77 7782
2597.25 7894
2597.73 7675
2598.21 7751
2598.69 7615
2599.17 7809
2599.65 7675
2600.13 7623
2600.61 7406
2601.09 7488
2601.57 7605
2602.06 7672
2602.54 7524
2603.02 7580
2603.50 7490
2603.98 7378
2604.46 7350
2604.94 7609
2605.42 7310
2605.90 7180
2606.38 7618
2606.87 7355
2607.35 7361
2607.83 7562
2608.31 7472
2608.79 7629
2609.27 7625
2609.75 7647
2610.24 7746
2610.72 7476
2611.20 7736
2611.68 7952
2612.16 7530
2612.64 7485
2613.13 7366
2613.61 7590
2614.09 7706
2614.57 7737
2615.05 7666
2615.54 7372
2616.02 7602
2616.50 7743
2616.98 7971
2617.46 8096
2617.95 8345
2618.43 8177
2618.91 8040
2619.39 8368
2619.88 8477
2620.36 8435
2620.84 8058
2621.32 7944
2621.81 8280
2622.29 8217
2622.77 8037
2623.26 7977
2623.74 7871
2624.22 7516
2624.70 7162
2625.19 7316
2625.67 7262
2626.15 7550
2626.64 7561
2627.12 7712
2627.60 7756
2628.09 7579
2628.57 7264
2629.05 7164
2629.54 7069
2630.02 7467
2630.50 7628
2630.99 7634
2631.47 7609
2631.95 7724
2632.44 8002
2632.92 8038
2633.40 7779
2633.89 8010
2634.37 8252
2634.85 8253
2635.34 8044
2635.82 7692
2636.31 7964
2636.79 8014
2637.27 8030
2637.76 7633
2638.24 7885
2638.73 7640
2639.21 7420
2639.70 7480
2640.18 7882
2640.66 7897
2641.15 7777
2641.63 7748
2642.12 7577
2642.60 7496
2643.09 7925
2643.57 8180
2644.06 8153
2644.54 8174
2645.03 8084
2645.51 8059
2646.00 7567
2646.48 7624
2646.97 7531
2647.45 7763
2647.94 7821
2648.42 7660
2648.91 7801
2649.39 7664
2649.88 7611
2650.36 7376
2650.85 7594
2651.33 7799
2651.82 7634
2652.30 7348
2652.79 7257
2653.27 7520
2653.76 7613
2654.24 7093
2654.73 7562
2655.22 7598
2655.70 7795
2656.19 7526
2656.67 7579
2657.16 7376
2657.65 7766
2658.13 7970
2658.62 7856
2659.10 7584
2659.59 7242
2660.08 7168
2660.56 7255
2661.05 7482
2661.53 7486
2662.02 7696
2662.51 7582
2662.99 7524
2663.48 7904
2663.97 7821
2664.45 7897
2664.94 7947
2665.43 7725
2665.91 7803
2666.40 7561
2666.89 7525
2667.37 7724
2667.86 7676
2668.35 7510
2668.83 7346
2669.32 7136
2669.81 7145
2670.29 7180
2670.78 7330
2671.27 7469
2671.76 7397
2672.24 7670
2672.73 7657
2673.22 7683
2673.71 7795
2674.19 7605
2674.68 7784
2675.17 7987
2675.66 8059
2676.14 8320
2676.63 8370
2677.12 8402
2677.61 8513
2678.09 8463
2678.58 8342
2679.07 8616
2679.56 8292
2680.05 7878
2680.53 7659
2681.02 7905
2681.51 7443
2682.00 7565
2682.49 7725
2682.97 7667
2683.46 7319
2683.95 7219
2684.44 7715
2684.93 8066
2685.42 7723
2685.91 7993
2686.39 8044
2686.88 7976
2687.37 7828
2687.86 7738
2688.35 7737
2688.84 7780
2689.33 7962
2689.81 7728
2690.30 7720
2690.79 7949
2691.28 7609
2691.77 7665
2692.26 7452
2692.75 7317
2693.24 7297
2693.73 7327
2694.22 7762
2694.71 7503
2695.20 7150
2695.68 7825
2696.17 7501
2696.66 7280
2697.15 7259
2697.64 7379
2698.13 7427
2698.62 7235
2699.11 7091
2699.60 7074
2700.09 7095
2700.58 7280
2701.07 7373
2701.56 7253
2702.05 7132
2702.54 7320
2703.03 7492
2703.52 7591
2704.01 7691
2704.50 7611
2704.99 7452
2705.48 7233
2705.97 7410
2706.46 7731
2706.95 7480
2707.44 7270
2707.93 7123
2708.42 7104
2708.92 7163
2709.41 7163
2709.90 6881
2710.39 7026
2710.88 7332
2711.37 7050
2711.86 7015
2712.35 7304
2712.84 7342
2713.33 7242
2713.82 6970
2714.31 6996
2714.81 7146
2715.30 7262
2715.79 7234
2716.28 7155
2716.77 7451
2717.26 7384
2717.75 7298
2718.24 7184
2718.74 7079
2719.23 6876
2719.72 6798
2720.21 7023
2720.70 7103
2721.19 6800
2721.69 7008
2722.18 6889
2722.67 6903
2723.16 7123
2723.65 7430
2724.15 7549
2724.64 7421
2725.13 7408
2725.62 7327
2726.11 7293
2726.61 7175
2727.10 7280
2727.59 7197
2728.08 7290
2728.58 7166
2729.07 6953
2729.56 6958
2730.05 7099
2730.55 7246
2731.04 7321
2731.53 7491
2732.02 7347
2732.52 7452
2733.01 7611
2733.50 7677
2733.99 7826
2734.49 7751
2734.98 8075
2735.47 8204
2735.97 7845
2736.46 7730
2736.95 7737
2737.45 8180
2737.94 8035
2738.43 7762
2738.93 7458
2739.42 7312
2739.91 7186
2740.41 7291
2740.90 7297
2741.39 7590
2741.89 7328
2742.38 7159
2742.87 7226
2743.37 7228
2743.86 7155
2744.36 7072
2744.85 6841
2745.34 6649
2745.84 6912
2746.33 6920
2746.82 7004
2747.32 7067
2747.81 7238
2748.31 7111
2748.80 7115
2749.30 7138
2749.79 7251
2750.28 7167
2750.78 7068
2751.27 6854
2751.77 7276
2752.26 7138
2752.76 6821
2753.25 7149
2753.75 6922
2754.24 7536
2754.74 7235
2755.23 7345
2755.72 7327
2756.22 7243
2756.71 7548
2757.21 7425
2757.70 7446
2758.20 7356
2758.69 7412
2759.19 7323
2759.69 7350
2760.18 7518
2760.68 7283
2761.17 7408
2761.67 7306
2762.16 7344
2762.66 7750
2763.15 7518
2763.65 7347
2764.14 7558
2764.64 7361
2765.14 7562
2765.63 7215
2766.13 7134
2766.62 7115
2767.12 7058
2767.61 7525
2768.11 7398
2768.61 7248
2769.10 6947
2769.60 7286
2770.09 7280
2770.59 7229
2771.09 7202
2771.58 6860
2772.08 7038
2772.58 7128
2773.07 7386
2773.57 7598
2774.06 7591
2774.56 7416
2775.06 7874
2775.55 7743
2776.05 8029
2776.55 7975
2777.04 8497
2777.54 8803
2778.04 8638
2778.54 8574
2779.03 8146
2779.53 8709
2780.03 8409
2780.52 8287
2781.02 8018
2781.52 8138
2782.01 8031
2782.51 7764
2783.01 7541
2783.51 7443
2784.00 7555
2784.50 7334
2785.00 7284
2785.50 7445
2785.99 7585
2786.49 7216
2786.99 7255
2787.49 7392
2787.98 7428
2788.48 7341
2788.98 7249
2789.48 7142
2789.98 7316
2790.47 7623
2790.97 7382
2791.47 7173
2791.97 7122
2792.47 7150
2792.96 7007
2793.46 7387
2793.96 7321
2794.46 7525
2794.96 7484
2795.46 7298
2795.95 7480
2796.45 7675
2796.95 7821
2797.45 7980
2797.95 8106
2798.45 8257
2798.95 8163
2799.44 8359
2799.94 8559
2800.44 8210
2800.94 8141
2801.44 8156
2801.94 7746
2802.44 7649
2802.94 7509
2803.44 7817
2803.93 7731
2804.43 7508
2804.93 7615
2805.43 7632
2805.93 8052
2806.43 8110
2806.93 8161
2807.43 8463
2807.93 8329
2808.43 8824
2808.93 9456
2809.43 9561
2809.93 9391
2810.43 9344
2810.93 9270
2811.43 9201
2811.93 8878
2812.43 8537
2812.93 8775
2813.43 8735
2813.93 8504
2814.43 7900
2814.93 7475
2815.43 7901
2815.93 7908
2816.43 7711
2816.93 8088
2817.43 7761
2817.93 8043
2818.43 7823
2818.93 7932
2819.43 7557
2819.93 7669
2820.43 7692
2820.93 7627
2821.43 7447
2821.93 7382
2822.43 7829
2822.94 7651
2823.44 7635
2823.94 7827
2824.44 7359
2824.94 7097
2825.44 7114
2825.94 7243
2826.44 7047
2826.94 7224
2827.44 7237
2827.95 7230
2828.45 7366
2828.95 7279
2829.45 7106
2829.95 7143
2830.45 7384
2830.95 7464
2831.46 6977
2831.96 7034
2832.46 7246
2832.96 7011
2833.46 7094
2833.97 7076
2834.47 6928
2834.97 7328
2835.47 7128
2835.97 7376
2836.47 7081
2836.98 7387
2837.48 7393
2837.98 7547
2838.48 7660
2838.99 7652
2839.49 7993
2839.99 7627
2840.49 7553
2841.00 8039
2841.50 8112
2842.00 8238
2842.50 7371
2843.01 7608
2843.51 7540
2844.01 7523
2844.51 7621
2845.02 7290
2845.52 7360
2846.02 7309
2846.52 7484
2847.03 7623
2847.53 7598
2848.03 7829
2848.54 7950
2849.04 8044
2849.54 8037
2850.05 8033
2850.55 8102
2851.05 8102
2851.56 8369
2852.06 8142
2852.56 7543
2853.07 7795
2853.57 7776
2854.07 7271
2854.58 7163
2855.08 7517
2855.59 7443
2856.09 7245
2856.59 7136
2857.10 6924
2857.60 7171
2858.10 7339
2858.61 7230
2859.11 7175
2859.62 7014
2860.12 6958
2860.63 6885
2861.13 7127
2861.63 7005
2862.14 7113
2862.64 7296
2863.15 6964
2863.65 6932
2864.16 6942
2864.66 6861
2865.16 6917
2865.67 6758
2866.17 6610
2866.68 6848
2867.18 6640
2867.69 6706
2868.19 6521
2868.70 6657
2869.20 6592
2869.71 6580
2870.21 6611
2870.72 6472
2871.22 6711
2871.73 6659
2872.23 6722
2872.74 6564
2873.24 7133
2873.75 7329
2874.25 7112
2874.76 7199
2875.27 7364
2875.77 7389
2876.28 7418
2876.78 7637
2877.29 7270
2877.79 7237
2878.30 7673
2878.81 7689
2879.31 7296
2879.82 7245
2880.32 7479
2880.83 7187
2881.33 6689
2881.84 6906
2882.35 6839
2882.85 7215
2883.36 7271
2883.87 7305
2884.37 7039
2884.88 6999
2885.38 7073
2885.89 7373
2886.40 7193
2886.90 7186
2887.41 7456
2887.92 7791
2888.42 7820
2888.93 7751
2889.44 7486
2889.94 7717
2890.45 7831
2890.96 7914
2891.46 7580
2891.97 7442
2892.48 7451
2892.98 7426
2893.49 7609
2894.00 7602
2894.51 7730
2895.01 7439
2895.52 7462
2896.03 7274
2896.54 7735
2897.04 7639
2897.55 7816
2898.06 8213
2898.57 8069
2899.07 7832
2899.58 8008
2900.09 8423
2900.60 8538
2901.10 8682
2901.61 8656
2902.12 8417
2902.63 9088
2903.13 8926
2903.64 8909
2904.15 8923
2904.66 9158
2905.17 8997
2905.68 8812
2906.18 8696
2906.69 8783
2907.20 8788
2907.71 8370
2908.22 8216
2908.72 8428
2909.23 8149
2909.74 7928
2910.25 8025
2910.76 7757
2911.27 7436
2911.78 7460
2912.28 7438
2912.79 7194
2913.30 7043
2913.81 7024
2914.32 7213
2914.83 7092
2915.34 7552
2915.85 7773
2916.36 7702
2916.87 7522
2917.37 7874
2917.88 8189
2918.39 8083
2918.90 7893
2919.41 7690
2919.92 7661
2920.43 7704
2920.94 8064
2921.45 7878
2921.96 7996
2922.47 7969
2922.98 8033
2923.49 7848
2924.00 7847
2924.51 8339
2925.02 8207
2925.53 7832
2926.04 8052
2926.55 8182
2927.06 8494
2927.57 8370
2928.08 8429
2928.59 8242
2929.10 8169
2929.61 7954
2930.12 7849
2930.63 7727
2931.14 7387
2931.65 7493
2932.16 7049
2932.67 7568
2933.18 7214
2933.69 7200
2934.20 6988
2934.71 6983
2935.22 7267
2935.73 7135
2936.24 6989
2936.76 7370
2937.27 7273
2937.78 7143
2938.29 7109
2938.80 7118
2939.31 7109
2939.82 7467
2940.33 7514
2940.84 7491
2941.36 7375
2941.87 7272
2942.38 7589
2942.89 7406
2943.40 7357
2943.91 7489
2944.42 7540
2944.94 7948
2945.45 7831
2945.96 8222
2946.47 8447
2946.98 8375
2947.49 8599
2948.01 8916
2948.52 8531
2949.03 8350
2949.54 8564
2950.05 8488
2950.57 8049
2951.08 8242
2951.59 7750
2952.10 7807
2952.61 7648
2953.13 7392
2953.64 7235
2954.15 6958
2954.66 7008
2955.18 7063
2955.69 6889
2956.20 6897
2956.71 6934
2957.23 7117
2957.74 6897
2958.25 6968
2958.76 6600
2959.28 6770
2959.79 6900
2960.30 6711
2960.82 6845
2961.33 6979
2961.84 7323
2962.36 7081
2962.87 7085
2963.38 7004
2963.89 7293
2964.41 7018
2964.92 7294
2965.43 7198
2965.95 7344
2966.46 7150
2966.97 7208
2967.49 7061
2968.00 6986
2968.52 6892
2969.03 7125
2969.54 6864
2970.06 6395
2970.57 6415
2971.08 6723
2971.60 6488
2972.11 6646
2972.63 6645
2973.14 6927
2973.65 6843
2974.17 6599
2974.68 6830
2975.20 6833
2975.71 6816
2976.23 6792
2976.74 7043
2977.25 6965
2977.77 6956
2978.28 6950
2978.80 6761
2979.31 6874
2979.83 6892
2980.34 6687
2980.86 6835
2981.37 7094
2981.89 6945
2982.40 6757
2982.91 7012
2983.43 6698
2983.94 6844
2984.46 7059
2984.97 7331
2985.49 7444
2986.00 7288
2986.52 7658
2987.04 7363
2987.55 7573
2988.07 7500
2988.58 7538
2989.10 7582
2989.61 7243
2990.13 7213
2990.64 7322
2991.16 7218
2991.67 7122
2992.19 7130
2992.71 7402
2993.22 7651
2993.74 7720
2994.25 7739
2994.77 7500
2995.28 7864
2995.80 8163
2996.32 7933
2996.83 8189
2997.35 8397
2997.87 8449
2998.38 8493
2998.90 8635
2999.41 8647
2999.93 8748
3000.45 8724
3000.96 9125
3001.48 8984
3002.00 8905
3002.51 8863
3003.03 8957
3003.55 8859
3004.06 9023
3004.58 8926
3005.10 8882
3005.61 9005
3006.13 9346
3006.65 9182
3007.16 9046
3007.68 8789
3008.20 8510
3008.71 8569
3009.23 8108
3009.75 8397
3010.27 7944
3010.78 7834
3011.30 7572
3011.82 7586
3012.34 7630
3012.85 7652
3013.37 7875
3013.89 7670
3014.41 7613
3014.92 7739
3015.44 7700
3015.96 8049
3016.48 7812
3016.99 8013
3017.51 8178
3018.03 8441
3018.55 8793
3019.07 8713
3019.58 8618
3020.10 8365
3020.62 8547
3021.14 8662
3021.66 8560
3022.17 8585
3022.69 8602
3023.21 8319
3023.73 8465
3024.25 8378
3024.77 7966
3025.28 7409
3025.80 7402
3026.32 7684
3026.84 7544
3027.36 7408
3027.88 7541
3028.40 7533
3028.92 7389
3029.43 7546
3029.95 7654
3030.47 8164
3030.99 8247
3031.51 7933
3032.03 8234
3032.55 8140
3033.07 8484
3033.59 8415
3034.11 8698
3034.63 8576
3035.15 8780
3035.66 8702
3036.18 9006
3036.70 9004
3037.22 8643
3037.74 8426
3038.26 8348
3038.78 8153
3039.30 8220
3039.82 7815
3040.34 7671
3040.86 7780
3041.38 7684
3041.90 7522
3042.42 7586
3042.94 7510
3043.46 7099
3043.98 7367
3044.50 7333
3045.02 7476
3045.54 7401
3046.06 7551
3046.58 7591
3047.10 7505
3047.62 7477
3048.14 7673
3048.66 7600
3049.18 7597
3049.71 7396
3050.23 7234
3050.75 6999
3051.27 7349
3051.79 7283
3052.31 7178
3052.83 7067
3053.35 6932
3053.87 7025
3054.39 7399
3054.91 7340
3055.43 6981
3055.96 7169
3056.48 7632
3057.00 6966
3057.52 6999
3058.04 6987
3058.56 7155
3059.08 7351
3059.61 7239
3060.13 7287
3060.65 7404
3061.17 7268
3061.69 7150
3062.21 6945
3062.73 6888
3063.26 7120
3063.78 7296
3064.30 7376
3064.82 7129
3065.34 7159
3065.87 7700
3066.39 7906
3066.91 7422
3067.43 7861
3067.95 7474
3068.48 7327
3069.00 7671
3069.52 7197
3070.04 7293
3070.57 7263
3071.09 7010
3071.61 7249
3072.13 7342
3072.66 7052
3073.18 7121
3073.70 7179
3074.22 6947
3074.75 7308
3075.27 7583
3075.79 7581
3076.32 7348
3076.84 7172
3077.36 7265
3077.88 7436
3078.41 7541
3078.93 7664
3079.45 7742
3079.98 7817
3080.50 7875
3081.02 8131
3081.55 7989
3082.07 8179
3082.59 8199
3083.12 8302
3083.64 8166
3084.16 8327
3084.69 8220
3085.21 8267
3085.73 8388
3086.26 8214
3086.78 8258
3087.31 8148
3087.83 8133
3088.35 8045
3088.88 7927
3089.40 7902
3089.93 7830
3090.45 8040
3090.97 8185
3091.50 7903
3092.02 7867
3092.55 7934
3093.07 7854
3093.60 7688
3094.12 7730
3094.64 7749
3095.17 7534
3095.69 7790
3096.22 7568
3096.74 8087
3097.27 8388
3097.79 8007
3098.32 8409
3098.84 8470
3099.37 8413
3099.89 8569
3100.42 8909
3100.94 8659
3101.47 8745
3101.99 9499
3102.52 10018
3103.04 10775
3103.57 12210
3104.09 12739
3104.62 14020
3105.14 14233
3105.67 14904
3106.19 14738
3106.72 13769
3107.24 13152
3107.77 12175
3108.29 10955
3108.82 10275
3109.35 9736
3109.87 9127
3110.40 9033
3110.92 9100
3111.45 9340
3111.98 9074
3112.50 9215
3113.03 9303
3113.55 9610
3114.08 9514
3114.61 9512
3115.13 9368
3115.66 9087
3116.18 8738
3116.71 8341
3117.24 8220
3117.76 7799
3118.29 7463
3118.82 7471
3119.34 7528
3119.87 7706
3120.40 7558
3120.92 7889
3121.45 7925
3121.98 7784
3122.50 7727
3123.03 7606
3123.56 7953
3124.08 8320
3124.61 7715
3125.14 7807
3125.66 8174
3126.19 7824
3126.72 8323
3127.25 8190
3127.77 7952
3128.30 8108
3128.83 8131
3129.36 8253
3129.88 7782
3130.41 8278
3130.94 8335
3131.46 8130
3131.99 7830
3132.52 8048
3133.05 7793
3133.58 7860
3134.10 7730
3134.63 7312
3135.16 7304
3135.69 7288
3136.21 7333
3136.74 7482
3137.27 7566
3137.80 7635
3138.33 7653
3138.86 7509
3139.38 7504
3139.91 7327
3140.44 7181
3140.97 7254
3141.50 7310
3142.03 7327
3142.55 7430
3143.08 7452
3143.61 7211
3144.14 7300
3144.67 7387
3145.20 7426
3145.73 7533
3146.25 7792
3146.78 7711
3147.31 7814
3147.84 7666
3148.37 7954
3148.90 8284
3149.43 8481
3149.96 8253
3150.49 8495
3151.02 8490
3151.54 8529
3152.07 8193
3152.60 8050
3153.13 8149
3153.66 7667
3154.19 7741
3154.72 7727
3155.25 7773
3155.78 7621
3156.31 7567
3156.84 7679
3157.37 7598
3157.90 8008
3158.43 7686
3158.96 7866
3159.49 8019
3160.02 8054
3160.55 7892
3161.08 8260
3161.61 8103
3162.14 7977
3162.67 8066
3163.20 7877
3163.73 7901
3164.26 7906
3164.79 7778
3165.32 7564
3165.85 7372
3166.38 7507
3166.91 7295
3167.44 7114
3167.97 7203
3168.50 6995
3169.03 6881
3169.57 7028
3170.10 6801
3170.63 7129
3171.16 6865
3171.69 6856
3172.22 6875
3172.75 6794
3173.28 6835
3173.81 6832
3174.34 6915
3174.88 7027
3175.41 7387
3175.94 7331
3176.47 7586
3177.00 7836
3177.53 7867
3178.06 7777
3178.60 7682
3179.13 7675
3179.66 7898
3180.19 7390
3180.72 7256
3181.25 7604
3181.79 7769
3182.32 7373
3182.85 7101
3183.38 7400
3183.91 7298
3184.44 6960
3184.98 7118
3185.51 6885
3186.04 6593
3186.57 6841
3187.11 6984
3187.64 7311
3188.17 7262
3188.70 6814
3189.24 6670
3189.77 6673
3190.30 6597
3190.83 6926
3191.37 6842
3191.90 6965
3192.43 6708
3192.96 6658
3193.50 6613
3194.03 6738
3194.56 7006
3195.09 6538
3195.63 6843
3196.16 7137
3196.69 6696
3197.23 6885
3197.76 6955
3198.29 7007
3198.83 6908
3199.36 7128
3199.89 7554
3200.43 7529
3200.96 7530
3201.49 7480
3202.03 7702
3202.56 7766
3203.09 7854
3203.63 8121
3204.16 8472
3204.69 8406
3205.23 8068
3205.76 7940
3206.30 7612
3206.83 7817
3207.36 7522
3207.90 7247
3208.43 7148
3208.97 7166
3209.50 7450
3210.03 7657
3210.57 7852
3211.10 8073
3211.64 7872
3212.17 8276
3212.70 8518
3213.24 8786
3213.77 8919
3214.31 8854
3214.84 8719
3215.38 8528
3215.91 8572
3216.45 8377
3216.98 8611
3217.52 8270
3218.05 7725
3218.59 7766
3219.12 7930
3219.66 7842
3220.19 7760
3220.73 8214
3221.26 8078
3221.80 8081
3222.33 8213
3222.87 7902
3223.40 7897
3223.94 7816
3224.47 8123
3225.01 8396
3225.54 8405
3226.08 8212
3226.61 8689
3227.15 8461
3227.69 8544
3228.22 8121
3228.76 8488
3229.29 8101
3229.83 7531
3230.36 7642
3230.90 7313
3231.44 7178
3231.97 7272
3232.51 7483
3233.04 7120
3233.58 7070
3234.12 7057
3234.65 7052
3235.19 6895
3235.72 7098
3236.26 7083
3236.80 7161
3237.33 6972
3237.87 7221
3238.41 7253
3238.94 7614
3239.48 7517
3240.02 7204
3240.55 7588
3241.09 7632
3241.63 7885
3242.16 7867
3242.70 7680
3243.24 7719
3243.77 7543
3244.31 7445
3244.85 7237
3245.39 7156
3245.92 7185
3246.46 6891
3247.00 6930
3247.53 6949
3248.07 6857
3248.61 6772
3249.15 6668
3249.68 6775
3250.22 7321
3250.76 7009
3251.30 6905
3251.83 6863
3252.37 7000
3252.91 7144
3253.45 7314
3253.98 7191
3254.52 7405
3255.06 7355
3255.60 7508
3256.14 7715
3256.67 7680
3257.21 7756
3257.75 7859
3258.29 8058
3258.83 7892
3259.37 8387
3259.90 8209
3260.44 8225
3260.98 8668
3261.52 8488
3262.06 8745
3262.60 8845
3263.13 9526
3263.67 9574
3264.21 9316
3264.75 9305
3265.29 9435
3265.83 9963
3266.37 9959
3266.91 9649
3267.44 9648
3267.98 9687
3268.52 9625
3269.06 9574
3269.60 9599
3270.14 9125
3270.68 8912
3271.22 8910
3271.76 8734
3272.30 8073
3272.84 7879
3273.38 7581
3273.91 7418
3274.45 7370
3274.99 7500
3275.53 7488
3276.07 7465
3276.61 7511
3277.15 7443
3277.69 7510
3278.23 7354
3278.77 7288
3279.31 7765
3279.85 7576
3280.39 7570
3280.93 7848
3281.47 7933
3282.01 8000
3282.55 7818
3283.09 8102
3283.63 8041
3284.17 8063
3284.71 8043
3285.25 8386
3285.79 8529
3286.33 8649
3286.87 8845
3287.42 9130
3287.96 9362
3288.50 9180
3289.04 9328
3289.58 9305
3290.12 8959
3290.66 8926
3291.20 8658
3291.74 8896
3292.28 8777
3292.82 8900
3293.36 8527
3293.91 8688
3294.45 8670
3294.99 9002
3295.53 9452
3296.07 9471
3296.61 9832
3297.15 10334
3297.69 10325
3298.24 10429
3298.78 9937
3299.32 9912
3299.86 9830
3300.40 9236
3300.94 8926
3301.49 8711
3302.03 8329
3302.57 8279
3303.11 8291
3303.65 8152
3304.19 7921
3304.74 7964
3305.28 8200
3305.82 7911
3306.36 7688
3306.90 7464
3307.45 7574
3307.99 7907
3308.53 7625
3309.07 7869
3309.62 7665
3310.16 7701
3310.70 7570
3311.24 7674
3311.79 7659
3312.33 8209
3312.87 8066
3313.41 7840
3313.96 7831
3314.50 7792
3315.04 8044
3315.59 7948
3316.13 7977
3316.67 8441
3317.21 8792
3317.76 9038
3318.30 8576
3318.84 8586
3319.39 8483
3319.93 8834
3320.47 8175
3321.02 8189
3321.56 8015
3322.10 7984
3322.65 7659
3323.19 7958
3323.73 7994
3324.28 7841
3324.82 7741
3325.36 8044
3325.91 8283
3326.45 8304
3327.00 7825
3327.54 7934
3328.08 7777
3328.63 7566
3329.17 7502
3329.72 7578
3330.26 7551
3330.80 7518
3331.35 7388
3331.89 7437
3332.44 7370
3332.98 7876
3333.53 7997
3334.07 8104
3334.61 8381
3335.16 8562
3335.70 8504
3336.25 8997
3336.79 8925
3337.34 8926
3337.88 9139
3338.43 8845
3338.97 8633
3339.52 8680
3340.06 8556
3340.61 8351
3341.15 8063
3341.70 7951
3342.24 7933
3342.79 7480
3343.33 7473
3343.88 7574
3344.42 7238
3344.97 7159
3345.51 7172
3346.06 6882
3346.60 6997
3347.15 6934
3347.69 6918
3348.24 7109
3348.78 7166
3349.33 7184
3349.88 6978
3350.42 7059
3350.97 6926
3351.51 7271
3352.06 7547
3352.61 7410
3353.15 7346
3353.70 7205
3354.24 7103
3354.79 7111
3355.34 7247
3355.88 7066
3356.43 7032
3356.97 7030
3357.52 6835
3358.07 6766
3358.61 7128
3359.16 6651
3359.71 6897
3360.25 6732
3360.80 6657
3361.35 6827
3361.89 6497
3362.44 6423
3362.99 6481
3363.53 6216
3364.08 6426
3364.63 6596
3365.17 6445
3365.72 6666
3366.27 6394
3366.81 6577
3367.36 6522
3367.91 6870
3368.46 6905
3369.00 6774
3369.55 6421
3370.10 6614
3370.64 6670
3371.19 6447
3371.74 6522
3372.29 6563
3372.83 6658
3373.38 6745
3373.93 6568
3374.48 6575
3375.03 6546
3375.57 6576
3376.12 6551
3376.67 6301
3377.22 6266
3377.76 6485
3378.31 6533
3378.86 6547
3379.41 6388
3379.96 6353
3380.50 6082
3381.05 6049
3381.60 6215
3382.15 6319
3382.70 6210
3383.25 6498
3383.79 6247
3384.34 6147
3384.89 6003
3385.44 6237
3385.99 6390
3386.54 6125
3387.09 6435
3387.64 6285
3388.18 6242
3388.73 6500
3389.28 6637
3389.83 6294
3390.38 6430
3390.93 6444
3391.48 6599
3392.03 6416
3392.58 6523
3393.13 6068
3393.67 6369
3394.22 6219
3394.77 6122
3395.32 6158
3395.87 6026
3396.42 5949
3396.97 5947
3397.52 5663
3398.07 5891
3398.62 6092
3399.17 5693
3399.72 5953
3400.27 6010
3400.82 5939
3401.37 6078
3401.92 5974
3402.47 6116
3403.02 6181
3403.57 6034
3404.12 6023
3404.67 6198
3405.22 5747
3405.77 6072
3406.32 6170
3406.87 5977
3407.42 5895
3407.97 5933
3408.52 6139
3409.07 5951
3409.62 5787
3410.17 6031
3410.72 5739
3411.27 6090
3411.82 6007
3412.38 5931
3412.93 6213
3413.48 6100
3414.03 6167
3414.58 5918
3415.13 6037
3415.68 5930
3416.23 6105
3416.78 6078
3417.33 6162
3417.89 6304
3418.44 6239
3418.99 6364
3419.54 6183
3420.09 6267
3420.64 6154
3421.19 5874
3421.74 6058
3422.30 6158
3422.85 6371
3423.40 6413
3423.95 6376
3424.50 6316
3425.05 6480
3425.61 6639
3426.16 7051
3426.71 7127
3427.26 6827
3427.81 6647
3428.37 6724
3428.92 6688
3429.47 6533
3430.02 6494
3430.58 6623
3431.13 6613
3431.68 6475
3432.23 6694
3432.78 6489
3433.34 6544
3433.89 6579
3434.44 6625
3434.99 6685
3435.55 6605
3436.10 6476
3436.65 6471
3437.21 6545
3437.76 6555
3438.31 6186
3438.86 6446
3439.42 6405
3439.97 6272
3440.52 6410
3441.08 6275
3441.63 6563
3442.18 6178
3442.74 6202
3443.29 6478
3443.84 6213
3444.40 6128
3444.95 6191
3445.50 6526
3446.06 6260
3446.61 6098
3447.16 6538
3447.72 6568
3448.27 6377
3448.82 6349
3449.38 6509
3449.93 6487
3450.48 6182
3451.04 6306
3451.59 6533
3452.15 6178
3452.70 5948
3453.25 6121
3453.81 6171
3454.36 6187
3454.92 6004
3455.47 6226
3456.03 6142
3456.58 5992
3457.13 6280
3457.69 6171
3458.24 6018
3458.80 6123
3459.35 6161
3459.91 6107
3460.46 6028
3461.02 6349
3461.57 6420
3462.13 6277
3462.68 6554
3463.24 6462
3463.79 6406
3464.34 6306
3464.90 6082
3465.46 6213
3466.01 6032
3466.57 6283
3467.12 6411
3467.68 6088
3468.23 6159
3468.79 6145
3469.34 6322
3469.90 6683
3470.45 6281
3471.01 6361
3471.56 6504
3472.12 6428
3472.67 6755
3473.23 6569
3473.79 6732
3474.34 6760
3474.90 6653
3475.45 6552
3476.01 6591
3476.56 6576
3477.12 6450
3477.68 6511
3478.23 6529
3478.79 6603
3479.35 6523
3479.90 6865
3480.46 7058
3481.01 7109
3481.57 7251
3482.13 7092
3482.68 7018
3483.24 7071
3483.80 7091
3484.35 6831
3484.91 7012
3485.47 6892
3486.02 7028
3486.58 7219
3487.14 7306
3487.69 7170
3488.25 7158
3488.81 7357
3489.36 7512
3489.92 7389
3490.48 7943
3491.03 8727
3491.59 9036
3492.15 9158
3492.71 9143
3493.26 10057
3493.82 10763
3494.38 10681
3494.94 10662
3495.49 10537
3496.05 10382
3496.61 10244
3497.17 9849
3497.72 9593
3498.28 9654
3498.84 10412
3499.40 10681
3499.95 10665
3500.51 11413
3501.07 11499
3501.63 11950
3502.19 12119
3502.74 12261
3503.30 12461
3503.86 12363
3504.42 12025
3504.98 12546
3505.53 12979
3506.09 12737
3506.65 12900
3507.21 13029
3507.77 13146
3508.33 13098
3508.88 12640
3509.44 12392
3510.00 11673
3510.56 10988
3511.12 10542
3511.68 10005
3512.24 8975
3512.80 8632
3513.35 8670
3513.91 7763
3514.47 7728
3515.03 7432
3515.59 7371
3516.15 7257
3516.71 7415
3517.27 7239
3517.83 7228
3518.39 6970
3518.95 7044
3519.50 7226
3520.06 7409
3520.62 7335
3521.18 7459
3521.74 7544
3522.30 7281
3522.86 7185
3523.42 7407
3523.98 7581
3524.54 7145
3525.10 7251
3525.66 7310
3526.22 7292
3526.78 6804
3527.34 6978
3527.90 7076
3528.46 7060
3529.02 6789
3529.58 6808
3530.14 6693
3530.70 6669
3531.26 6880
3531.82 6486
3532.38 6585
3532.94 6349
3533.50 6573
3534.06 6632
3534.62 6569
3535.18 6585
3535.75 6887
3536.31 6901
3536.87 6840
3537.43 7215
3537.99 7241
3538.55 7274
3539.11 7402
3539.67 7363
3540.23 7346
3540.79 7508
3541.35 7197
3541.92 7401
3542.48 6992
3543.04 6898
3543.60 6848
3544.16 6803
3544.72 6763
3545.28 6931
3545.84 6528
3546.41 6479
3546.97 6657
3547.53 6425
3548.09 6503
3548.65 6487
3549.21 6436
3549.78 6111
3550.34 6350
3550.90 6137
3551.46 5877
3552.02 6320
3552.59 6147
3553.15 6127
3553.71 6293
3554.27 6235
3554.83 6448
3555.40 6420
3555.96 6300
3556.52 6302
3557.08 6616
3557.65 6470
3558.21 6279
3558.77 6565
3559.33 6629
3559.90 6655
3560.46 6424
3561.02 6683
3561.58 6269
3562.15 6495
3562.71 6503
3563.27 6295
3563.83 6266
3564.40 6292
3564.96 6355
3565.52 6290
3566.09 6202
3566.65 6001
3567.21 5887
3567.78 6135
3568.34 5950
3568.90 6234
3569.47 6105
3570.03 6078
3570.59 5923
3571.16 6040
3571.72 6027
3572.28 5881
3572.85 5869
3573.41 6000
3573.97 6143
3574.54 6293
3575.10 6103
3575.66 6216
3576.23 6248
3576.79 6499
3577.36 6491
3577.92 6362
3578.48 6711
3579.05 6569
3579.61 6361
3580.18 6196
3580.74 6124
3581.31 6107
3581.87 6030
3582.43 6007
3583.00 6114
3583.56 5618
3584.13 5995
3584.69 6241
3585.26 5992
3585.82 5792
3586.39 5784
3586.95 5884
3587.52 5988
3588.08 5994
3588.64 5842
3589.21 5729
3589.77 5576
3590.34 5974
3590.90 5862
3591.47 5710
3592.03 5800
3592.60 5749
3593.17 5731
3593.73 5652
3594.30 6051
3594.86 6038
3595.43 6106
3595.99 6023
3596.56 5868
3597.12 6137
3597.69 6143
3598.25 5878
3598.82 5897
3599.39 6262
3599.95 6332
3600.52 6125
3601.08 6136
3601.65 6136
3602.21 6031
3602.78 5842
3603.35 5844
3603.91 5737
3604.48 5857
3605.04 6071
3605.61 6025
3606.18 5892
3606.74 6090
3607.31 5925
3607.88 5775
3608.44 5769
3609.01 5631
3609.57 5659
3610.14 5574
3610.71 5444
3611.27 5677
3611.84 5742
3612.41 5840
3612.97 5960
3613.54 5686
3614.11 5574
3614.68 5834
3615.24 6033
3615.81 6409
3616.38 6746
3616.94 7147
3617.51 7358
3618.08 7684
3618.64 8075
3619.21 8778
3619.78 9157
3620.35 9310
3620.91 9453
3621.48 9544
3622.05 9472
3622.62 8891
3623.18 8450
3623.75 7740
3624.32 7140
3624.89 7004
3625.45 6543
3626.02 6549
3626.59 6327
3627.16 6016
3627.73 5718
3628.29 5676
3628.86 5709
3629.43 5456
3630.00 5489
3630.57 5674
3631.13 5697
3631.70 5775
3632.27 5651
3632.84 5596
3633.41 5638
3633.98 5612
3634.54 5470
3635.11 5842
3635.68 5905
3636.25 5710
3636.82 5528
3637.39 5427
3637.96 5614
3638.52 6106
3639.09 6157
3639.66 6104
3640.23 6155
3640.80 6430
3641.37 6707
3641.94 6614
3642.51 6919
3643.08 6984
3643.65 7080
3644.21 7225
3644.78 7220
3645.35 7251
3645.92 7213
3646.49 6973
3647.06 6798
3647.63 6777
3648.20 6479
3648.77 6414
3649.34 6481
3649.91 6660
3650.48 6445
3651.05 6646
3651.62 6665
3652.19 6655
3652.76 6667
3653.33 6862
3653.90 6806
3654.47 6658
3655.04 6388
3655.61 6711
3656.18 6764
3656.75 6667
3657.32 6927
3657.89 6807
3658.46 6822
3659.03 6630
3659.60 6707
3660.17 6651
3660.74 7006
3661.31 7238
3661.88 7002
3662.45 7356
3663.02 7171
3663.59 6987
3664.16 7013
3664.74 6948
3665.31 6778
3665.88 6533
3666.45 6659
3667.02 6352
3667.59 6281
3668.16 6487
3668.73 6368
3669.30 6117
3669.87 6119
3670.45 6515
3671.02 6582
3671.59 6360
3672.16 6365
3672.73 6219
3673.30 6396
3673.87 6527
3674.45 6400
3675.02 6427
3675.59 6736
3676.16 6844
3676.73 6743
3677.30 6564
3677.88 6690
3678.45 6887
3679.02 6792
3679.59 6930
3680.16 6830
3680.74 6383
3681.31 6470
3681.88 6242
3682.45 6083
3683.02 6090
3683.60 5894
3684.17 6141
3684.74 6180
3685.31 5713
3685.89 5950
3686.46 5978
3687.03 5860
3687.60 5819
3688.18 6112
3688.75 6314
3689.32 6319
3689.89 6496
3690.47 6770
3691.04 6778
3691.61 7078
3692.19 7057
3692.76 6738
3693.33 7014
3693.91 6875
3694.48 7044
3695.05 7015
3695.62 6711
3696.20 6701
3696.77 6356
3697.34 6222
3697.92 6038
3698.49 6381
3699.06 6034
3699.64 6061
3700.21 6099
3700.79 6087
3701.36 6069
3701.93 6233
3702.51 6294
3703.08 6285
3703.65 6180
3704.23 6137
3704.80 6028
3705.38 6015
3705.95 6047
3706.52 6028
3707.10 6116
3707.67 6240
3708.25 6150
3708.82 6077
3709.39 5997
3709.97 5964
3710.54 6138
3711.12 6036
3711.69 6186
3712.27 6203
3712.84 5804
3713.42 6117
3713.99 6100
3714.57 6171
3715.14 6197
3715.71 6293
3716.29 6194
3716.86 5825
3717.44 6009
3718.01 5950
3718.59 5921
3719.16 5701
3719.74 5796
3720.31 5927
3720.89 5819
3721.47 5746
3722.04 5856
3722.62 5672
3723.19 5859
3723.77 5640
3724.34 5583
3724.92 5797
3725.49 5726
3726.07 5610
3726.64 5564
3727.22 5508
3727.80 5525
3728.37 5735
3728.95 5860
3729.52 5781
3730.10 5922
3730.67 5951
3731.25 5899
3731.83 6203
3732.40 6039
3732.98 6004
3733.55 6110
3734.13 6383
3734.71 6373
3735.28 6321
3735.86 6379
3736.44 6371
3737.01 6340
3737.59 5934
3738.17 5944
3738.74 5899
3739.32 6118
3739.90 5894
3740.47 5568
3741.05 5814
3741.63 5758
3742.20 5825
3742.78 5649
3743.36 5480
3743.93 5555
3744.51 5624
3745.09 5607
3745.66 5639
3746.24 5717
3746.82 5998
3747.40 5511
3747.97 5403
3748.55 5542
3749.13 5586
3749.70 5820
3750.28 5507
3750.86 5851
3751.44 5947
3752.02 5825
3752.59 5658
3753.17 5701
3753.75 5960
3754.33 5816
3754.90 5403
3755.48 5629
3756.06 5671
3756.64 5411
3757.22 5511
3757.79 5464
3758.37 5540
3758.95 5537
3759.53 5540
3760.11 5618
3760.68 5510
3761.26 5230
3761.84 5614
3762.42 5745
3763.00 5840
3763.58 5675
3764.15 5320
3764.73 5661
3765.31 5917
3765.89 5471
3766.47 5408
3767.05 5462
3767.63 5420
3768.21 5350
3768.78 5572
3769.36 5575
3769.94 5643
3770.52 5535
3771.10 5512
3771.68 5687
3772.26 5531
3772.84 5715
3773.42 5537
3774.00 5699
3774.58 5757
3775.15 5522
3775.73 5521
3776.31 5696
3776.89 5565
3777.47 5504
3778.05 5330
3778.63 5236
3779.21 5306
3779.79 5018
3780.37 5027
3780.95 5167
3781.53 5400
3782.11 5603
3782.69 5364
3783.27 5024
3783.85 5200
3784.43 5186
3785.01 5240
3785.59 5246
3786.17 5255
3786.75 5390
3787.33 5232
3787.91 5198
3788.49 5277
3789.07 5380
3789.65 5673
3790.23 5644
3790.81 5603
3791.39 5285
3791.98 5188
3792.56 5201
3793.14 5420
3793.72 5206
3794.30 5142
3794.88 5247
3795.46 5413
3796.04 5523
3796.62 5400
3797.20 5340
3797.78 5241
3798.37 5322
3798.95 5284
3799.53 5424
3800.11 5409
3800.69 5236
3801.27 5518
3801.85 5497
3802.43 5389
3803.02 5623
3803.60 5843
3804.18 5834
3804.76 6030
3805.34 5588
3805.92 5604
3806.51 5707
3807.09 5634
3807.67 5628
3808.25 6013
3808.83 5903
3809.42 5916
3810.00 6059
3810.58 5811
3811.16 6173
3811.74 6069
3812.33 5801
3812.91 6005
3813.49 6281
3814.07 6142
3814.66 6352
3815.24 6164
3815.82 6106
3816.40 6021
3816.99 5948
3817.57 6200
3818.15 6058
3818.73 5843
3819.32 5735
3819.90 5500
3820.48 5476
3821.06 5529
3821.65 5568
3822.23 5506
3822.81 5369
3823.40 5308
3823.98 5229
3824.56 5321
3825.15 5528
3825.73 5258
3826.31 5307
3826.90 5182
3827.48 5258
3828.06 4925
3828.65 4933
3829.23 5192
3829.81 5200
3830.40 4943
3830.98 5165
3831.56 4975
3832.15 5071
3832.73 5018
3833.32 5024
3833.90 5205
3834.48 5174
3835.07 4908
3835.65 5020
3836.23 5014
3836.82 4913
3837.40 5282
3837.99 5290
3838.57 5354
3839.16 5406
3839.74 5275
3840.32 5094
3840.91 5201
3841.49 5347
3842.08 5389
3842.66 5296
3843.25 5160
3843.83 5061
3844.42 5078
3845.00 5180
3845.59 5235
3846.17 5133
3846.76 5163
3847.34 5288
3847.92 5320
3848.51 5175
3849.09 5214
3849.68 5277
3850.27 5252
3850.85 5208
3851.44 5186
3852.02 5226
3852.61 5371
3853.19 5515
3853.78 5600
3854.36 5984
3854.95 5888
3855.53 5720
3856.12 5720
3856.70 5637
3857.29 5800
3857.88 5807
3858.46 5636
3859.05 5814
3859.63 5719
3860.22 5850
3860.80 5837
3861.39 6331
3861.98 6397
3862.56 6483
3863.15 6798
3863.73 7160
3864.32 7069
3864.91 7067
3865.49 7030
3866.08 7004
3866.67 7108
3867.25 6682
3867.84 6696
3868.43 6553
3869.01 6502
3869.60 6550
3870.19 6411
3870.77 6537
3871.36 6315
3871.95 6319
3872.53 6184
3873.12 6365
3873.71 6616
3874.29 6449
3874.88 6657
3875.47 6797
3876.05 7152
3876.64 7338
3877.23 7633
3877.82 7838
3878.40 7864
3878.99 8319
3879.58 8579
3880.16 8149
3880.75 7769
3881.34 7508
3881.93 7031
3882.51 7145
3883.10 6778
3883.69 6736
3884.28 6513
3884.87 6293
3885.45 6436
3886.04 6118
3886.63 6265
3887.22 6093
3887.80 5909
3888.39 6012
3888.98 5975
3889.57 5917
3890.16 5790
3890.74 6095
3891.33 5998
3891.92 5811
3892.51 6075
3893.10 6308
3893.69 6230
3894.27 6222
3894.86 6076
3895.45 6053
3896.04 6075
3896.63 6030
3897.22 6130
3897.81 6081
3898.40 5693
3898.98 5719
3899.57 5681
3900.16 5644
3900.75 5726
3901.34 5822
3901.93 5749
3902.52 5647
3903.11 5756
3903.70 5647
3904.29 5579
3904.87 5320
3905.46 5322
3906.05 5445
3906.64 5494
3907.23 5367
3907.82 5370
3908.41 5419
3909.00 5390
3909.59 5353
3910.18 5292
3910.77 5262
3911.36 5321
3911.95 5341
3912.54 5316
3913.13 5094
3913.72 5239
3914.31 4913
3914.90 4850
3915.49 4962
3916.08 5159
3916.67 5036
3917.26 5051
3917.85 4846
3918.44 5087
3919.03 5239
3919.62 5080
3920.21 5219
3920.80 5216
3921.39 5165
3921.98 5090
3922.57 5248
3923.16 5211
3923.75 5122
3924.34 5432
3924.94 5128
3925.53 5147
3926.12 5640
3926.71 5357
3927.30 5294
3927.89 5211
3928.48 5116
3929.07 4809
3929.66 5119
3930.25 5088
3930.85 5083
3931.44 5032
3932.03 4757
3932.62 4913
3933.21 5007
3933.80 4919
3934.39 5208
3934.99 4965
3935.58 5018
3936.17 4872
3936.76 5136
3937.35 4966
3937.94 4951
3938.54 5047
3939.13 5194
3939.72 5201
3940.31 5089
3940.90 5074
3941.49 5036
3942.09 5229
3942.68 5311
3943.27 5232
3943.86 5040
3944.46 5207
3945.05 5319
3945.64 5283
3946.23 5125
3946.82 5327
3947.42 5199
3948.01 5298
3948.60 5234
3949.20 5328
3949.79 5053
3950.38 5165
3950.97 5164
3951.57 4789
3952.16 5143
3952.75 5096
3953.34 5260
3953.94 5287
3954.53 5130
3955.12 5212
3955.72 5104
3956.31 5023
3956.90 5277
3957.50 5244
3958.09 5196
3958.68 5204
3959.28 5419
3959.87 5369
3960.46 5410
3961.06 5436
3961.65 5472
3962.24 5064
3962.84 5162
3963.43 5169
3964.02 5146
3964.62 5236
3965.21 5182
3965.81 5249
3966.40 5053
3966.99 5105
3967.59 5167
3968.18 5294
3968.78 5327
3969.37 5054
3969.96 4885
3970.56 5016
3971.15 5082
3971.75 5021
3972.34 5314
3972.94 4974
3973.53 4812
3974.12 4916
3974.72 4833
3975.31 4779
3975.91 5098
3976.50 4899
3977.10 4745
3977.69 4868
3978.29 4775
3978.88 4965
3979.48 5055
3980.07 5082
3980.67 5127
3981.26 5170
3981.86 5115
3982.45 4926
3983.05 4922
3983.64 5175
3984.24 5135
3984.83 5320
3985.43 5328
3986.02 5225
3986.62 5039
3987.21 5049
3987.81 5078
3988.40 5069
3989.00 5354
3989.60 5215
3990.19 5022
3990.79 5147
3991.38 5278
3991.98 5250
3992.57 5281
3993.17 5394
3993.77 5380
3994.36 5235
3994.96 5368
3995.55 5691
3996.15 5699
3996.75 5650
3997.34 5731
3997.94 5810
3998.54 5837
3999.13 5784
3999.73 5716
4000.32 5678
4000.92 5503
4001.52 5588
4002.11 5698
4002.71 5393
4003.31 5239
4003.90 5068
4004.50 5091
4005.10 5210
4005.69 5480
4006.29 5554
4006.89 5672
4007.49 5677
4008.08 5934
4008.68 5830
4009.28 5981
4009.87 5672
4010.47 5783
4011.07 5742
4011.67 5712
4012.26 5638
4012.86 5446
4013.46 5673
4014.05 5476
4014.65 5363
4015.25 5206
4015.85 5289
4016.44 5246
4017.04 5214
4017.64 5326
4018.24 5219
4018.84 5422
4019.43 5354
4020.03 5420
4020.63 5207
4021.23 5230
4021.83 5316
4022.42 5436
4023.02 5177
4023.62 5150
4024.22 5226
4024.82 5240
4025.41 5268
4026.01 5547
4026.61 5524
4027.21 6071
4027.81 6252
4028.41 6505
4029.01 6929
4029.60 7550
4030.20 7706
4030.80 7803
4031.40 8005
4032.00 7905
4032.60 7726
4033.20 7385
4033.80 7118
4034.39 6792
4034.99 6512
4035.59 6000
4036.19 6053
4036.79 5695
4037.39 5640
4037.99 5553
4038.59 5225
4039.19 5487
4039.79 5118
4040.39 5058
4040.99 5191
4041.59 5167
4042.18 5027
4042.78 5027
4043.38 5002
4043.98 5002
4044.58 5317
4045.18 5178
4045.78 5120
4046.38 5246
4046.98 5083
4047.58 5528
4048.18 5414
4048.78 5511
4049.38 5802
4049.98 5528
4050.58 5562
4051.18 5824
4051.78 5697
4052.38 5552
4052.98 5701
4053.58 5907
4054.19 5944
4054.79 6043
4055.39 6104
4055.99 5917
4056.59 5953
4057.19 5699
4057.79 5612
4058.39 5810
4058.99 5746
4059.59 5508
4060.19 5296
4060.79 5423
4061.39 5251
4061.99 5146
4062.60 5155
4063.20 5318
4063.80 5215
4064.40 5308
4065.00 5247
4065.60 5338
4066.20 5358
4066.80 5482
4067.41 5447
4068.01 5406
4068.61 5402
4069.21 5339
4069.81 5488
4070.41 5285
4071.02 5340
4071.62 5398
4072.22 5135
4072.82 5048
4073.42 5256
4074.02 5162
4074.63 5145
4075.23 5054
4075.83 5088
4076.43 5261
4077.03 5276
4077.64 5299
4078.24 5074
4078.84 4902
4079.44 5067
4080.05 5147
4080.65 5159
4081.25 5161
4081.85 5004
4082.46 5101
4083.06 4925
4083.66 4945
4084.26 4863
4084.87 4850
4085.47 5034
4086.07 4824
4086.67 4760
4087.28 4910
4087.88 4902
4088.48 4778
4089.09 4943
4089.69 4896
4090.29 4776
4090.90 4897
4091.50 4786
4092.10 4908
4092.71 4955
4093.31 4694
4093.91 4430
4094.52 4600
4095.12 4675
4095.72 4929
4096.33 4818
4096.93 4806
4097.53 4834
4098.14 4837
4098.74 4628
4099.34 4624
4099.95 4679
4100.55 4905
4101.16 4744
4101.76 4674
4102.36 4775
4102.97 4947
4103.57 4763
4104.18 4838
4104.78 4765
4105.38 4664
4105.99 4865
4106.59 4804
4107.20 4649
4107.80 4658
4108.41 4739
4109.01 4467
4109.62 4714
4110.22 4762
4110.82 4816
4111.43 4842
4112.03 4760
4112.64 4877
4113.24 4937
4113.85 4794
4114.45 4906
4115.06 4859
4115.66 4648
4116.27 4634
4116.87 4862
4117.48 4774
4118.08 4824
4118.69 4770
4119.29 5120
4119.90 5057
4120.50 4890
4121.11 4789
4121.72 4950
4122.32 4988
4122.93 5066
4123.53 5049
4124.14 5289
4124.74 5380
4125.35 5228
4125.95 5118
4126.56 5004
4127.17 4929
4127.77 5085
4128.38 4966
4128.98 4970
4129.59 4852
4130.20 5064
4130.80 4916
4131.41 4929
4132.01 4906
4132.62 4995
4133.23 5231
4133.83 5014
4134.44 5082
4135.05 5076
4135.65 5102
4136.26 5156
4136.87 5128
4137.47 5025
4138.08 5154
4138.69 5326
4139.29 5352
4139.90 5443
4140.51 5598
4141.11 5423
4141.72 5412
4142.33 5657
4142.93 5772
4143.54 5949
4144.15 6007
4144.75 6108
4145.36 5964
4145.97 5737
4146.58 5744
4147.18 5574
4147.79 5471
4148.40 5344
4149.01 5248
4149.61 5085
4150.22 4890
4150.83 4792
4151.44 4657
4152.04 4769
4152.65 4988
4153.26 4752
4153.87 4962
4154.47 5060
4155.08 4952
4155.69 4915
4156.30 4870
4156.91 4880
4157.51 4839
4158.12 5193
4158.73 5047
4159.34 5185
4159.95 4921
4160.56 4939
4161.16 4874
4161.77 4871
4162.38 4929
4162.99 4959
4163.60 4910
4164.21 5197
4164.81 4978
4165.42 4903
4166.03 5019
4166.64 4983
4167.25 5331
4167.86 5652
4168.47 5630
4169.08 5648
4169.69 5843
4170.29 5855
4170.90 5745
4171.51 6030
4172.12 5657
4172.73 5610
4173.34 5420
4173.95 5483
4174.56 5509
4175.17 5490
4175.78 5377
4176.39 5537
4177.00 5664
4177.61 5529
4178.22 5748
4178.82 5610
4179.43 5918
4180.04 5777
4180.65 5660
4181.26 5658
4181.87 5787
4182.48 5840
4183.09 5232
4183.70 5363
4184.31 5443
4184.92 5269
4185.53 5211
4186.14 5036
4186.75 4971
4187.36 5334
4187.97 5152
4188.58 4800
4189.19 5016
4189.81 4982
4190.42 5141
4191.03 5307
4191.64 5256
4192.25 5192
4192.86 5158
4193.47 5305
4194.08 5703
4194.69 5923
4195.30 5824
4195.91 5890
4196.52 5943
4197.13 6207
4197.74 6059
4198.36 6248
4198.97 6138
4199.58 6086
4200.19 6065
4200.80 5980
4201.41 5987
4202.02 5872
4202.63 5584
4203.25 5478
4203.86 5455
4204.47 5338
4205.08 5052
4205.69 5102
4206.30 5228
4206.92 4910
4207.53 5097
4208.14 5225
4208.75 5257
4209.36 5114
4209.97 5031
4210.59 4919
4211.20 5170
4211.81 4868
4212.42 4996
4213.03 5041
4213.65 5197
4214.26 5287
4214.87 5244
4215.48 5157
4216.10 5264
4216.71 5253
4217.32 5073
4217.93 5030
4218.55 5177
4219.16 5315
4219.77 5692
4220.38 5737
4221.00 5532
4221.61 5635
4222.22 5787
4222.83 5677
4223.45 5763
4224.06 5924
4224.67 6121
4225.29 6275
4225.90 5990
4226.51 6024
4227.13 6378
4227.74 6873
4228.35 6941
4228.96 7095
4229.58 7588
4230.19 7774
4230.80 7881
4231.42 8273
4232.03 8031
4232.65 7925
4233.26 7754
4233.87 7170
4234.49 7288
4235.10 7531
4235.71 7492
4236.33 7418
4236.94 7801
4237.56 7808
4238.17 7674
4238.78 7541
4239.40 7173
4240.01 7151
4240.63 7032
4241.24 6776
4241.85 6683
4242.47 6332
4243.08 6318
4243.70 6147
4244.31 5862
4244.93 5819
4245.54 6074
4246.15 5953
4246.77 5915
4247.38 5812
4248.00 5991
4248.61 6642
4249.23 6836
4249.84 6757
4250.46 6848
4251.07 6771
4251.69 6809
4252.30 6620
4252.92 6520
4253.53 6667
4254.15 6703
4254.76 7001
4255.38 6578
4255.99 6270
4256.61 6275
4257.22 6237
4257.84 6399
4258.45 6299
4259.07 6058
4259.69 5900
4260.30 5776
4260.92 5880
4261.53 5599
4262.15 5527
4262.76 5562
4263.38 5729
4263.99 5657
4264.61 5868
4265.23 5874
4265.84 5818
4266.46 5992
4267.07 6296
4267.69 6267
4268.31 6204
4268.92 6498
4269.54 6475
4270.16 6430
4270.77 6402
4271.39 6143
4272.00 6047
4272.62 6152
4273.24 6129
4273.85 5832
4274.47 5669
4275.09 5502
4275.70 5775
4276.32 5839
4276.94 6014
4277.55 6025
4278.17 5879
4278.79 5931
4279.40 6082
4280.02 6037
4280.64 6286
4281.26 6210
4281.87 5914
4282.49 5914
4283.11 5783
4283.72 5617
4284.34 5326
4284.96 5318
4285.58 5392
4286.19 5266
4286.81 5219
4287.43 5136
4288.05 5311
4288.66 5333
4289.28 5420
4289.90 5464
4290.52 5286
4291.13 5013
4291.75 4906
4292.37 4848
4292.99 5202
4293.61 5025
4294.22 5076
4294.84 4988
4295.46 5124
4296.08 5109
4296.70 4864
4297.31 5020
4297.93 5116
4298.55 5092
4299.17 4981
4299.79 4976
4300.41 5016
4301.03 5014
4301.64 4828
4302.26 4740
4302.88 4880
4303.50 4997
4304.12 5009
4304.74 4971
4305.36 5086
4305.97 5050
4306.59 4953
4307.21 5258
4307.83 5211
4308.45 5034
4309.07 4998
4309.69 4976
4310.31 4987
4310.93 4825
4311.55 4977
4312.17 4861
4312.78 4711
4313.40 4828
4314.02 4735
4314.64 4703
4315.26 4710
4315.88 4822
4316.50 4668
4317.12 4738
4317.74 4750
4318.36 4822
4318.98 4872
4319.60 4780
4320.22 4759
4320.84 4962
4321.46 4787
4322.08 4680
4322.70 4776
4323.32 5032
4323.94 4903
4324.56 4668
4325.18 4646
4325.80 4537
4326.42 4853
4327.04 4630
4327.66 4909
4328.28 4842
4328.90 4788
4329.52 5037
4330.14 4956
4330.76 4670
4331.39 4652
4332.01 4726
4332.63 4694
4333.25 4602
4333.87 4673
4334.49 4781
4335.11 4725
4335.73 4753
4336.35 4725
4336.97 4725
4337.59 4740
4338.22 4685
4338.84 4693
4339.46 4852
4340.08 4714
4340.70 4717
4341.32 4708
4341.94 4792
4342.57 4794
4343.19 4660
4343.81 4463
4344.43 4695
4345.05 5153
4345.67 5261
4346.29 5331
4346.92 5481
4347.54 5639
4348.16 5962
4348.78 6147
4349.40 6096
4350.03 6124
4350.65 6076
4351.27 5863
4351.89 5795
4352.51 5495
4353.14 5187
4353.76 5014
4354.38 4829
4355.00 4726
4355.63 4788
4356.25 4938
4356.87 4884
4357.49 4994
4358.12 5004
4358.74 4939
4359.36 4864
4359.98 4844
4360.61 4816
4361.23 4855
4361.85 4779
4362.48 4581
4363.10 4634
4363.72 4682
4364.34 4859
4364.97 4850
4365.59 4571
4366.21 4582
4366.84 4469
4367.46 4585
4368.08 4556
4368.71 4393
4369.33 4583
4369.95 4820
4370.58 4636
4371.20 4522
4371.82 4530
4372.45 4251
4373.07 4214
4373.70 4622
4374.32 4581
4374.94 4569
4375.57 4486
4376.19 4381
4376.81 4621
4377.44 4574
4378.06 4609
4378.69 4713
4379.31 4706
4379.94 4726
4380.56 4927
4381.18 4842
4381.81 4890
4382.43 4696
4383.06 4654
4383.68 4800
4384.31 4767
4384.93 4750
4385.55 4721
4386.18 4876
4386.80 4700
4387.43 4732
4388.05 4829
4388.68 4842
4389.30 4940
4389.93 4904
4390.55 4902
4391.18 4907
4391.80 4604
4392.43 4552
4393.05 4531
4393.68 4499
4394.30 4529
4394.93 4578
4395.55 4393
4396.18 4612
4396.80 4588
4397.43 4385
4398.05 4631
4398.68 4813
4399.31 4855
4399.93 4739
4400.56 4512
4401.18 4746
4401.81 4798
4402.43 4730
4403.06 4718
4403.69 4648
4404.31 4794
4404.94 4824
4405.56 4598
4406.19 4574
4406.82 4665
4407.44 4437
4408.07 4471
4408.69 4690
4409.32 4634
4409.95 4613
4410.57 4359
4411.20 4619
4411.83 4817
4412.45 4454
4413.08 4258
4413.71 4384
4414.33 4461
4414.96 4618
4415.59 4718
4416.21 4274
4416.84 4348
4417.47 4403
4418.09 4402
4418.72 4394
4419.35 4478
4419.97 4530
4420.60 4412
4421.23 4466
4421.85 4460
4422.48 4443
4423.11 4332
4423.74 4145
4424.36 4081
4424.99 4154
4425.62 4021
4426.25 4124
4426.87 4109
4427.50 4073
4428.13 4065
4428.76 4236
4429.38 3997
4430.01 3970
4430.64 4092
4431.27 3994
4431.89 4201
4432.52 4097
4433.15 4091
4433.78 4144
4434.41 4010
4435.03 4056
4435.66 4055
4436.29 4185
4436.92 4353
4437.55 4226
4438.18 4123
4438.80 4370
4439.43 4240
4440.06 4324
4440.69 4299
4441.32 4407
4441.95 4243
4442.57 4128
4443.20 3904
4443.83 3950
4444.46 4084
4445.09 3954
4445.72 4071
4446.35 4064
4446.98 4052
4447.61 4012
4448.23 4304
4448.86 4277
4449.49 4187
4450.12 4390
4450.75 4405
4451.38 4208
4452.01 4197
4452.64 4228
4453.27 4206
4453.90 4249
4454.53 4261
4455.16 4134
4455.79 4033
4456.42 4061
4457.05 4223
4457.67 3985
4458.30 3865
4458.93 4052
4459.56 3946
4460.19 3956
4460.82 4025
4461.45 4056
4462.08 4024
4462.71 3949
4463.34 4000
4463.97 3860
4464.60 3771
4465.23 3710
4465.86 3661
4466.49 3936
4467.13 3857
4467.76 3759
4468.39 3705
4469.02 4002
4469.65 3987
4470.28 3945
4470.91 4055
4471.54 4042
4472.17 4105
4472.80 3931
4473.43 3844
4474.06 3896
4474.69 4062
4475.32 3888
4475.95 3853
4476.59 3823
4477.22 3941
4477.85 3837
4478.48 3884
4479.11 3632
4479.74 3910
4480.37 3921
4481.00 3845
4481.64 3838
4482.27 3969
4482.90 3835
4483.53 3885
4484.16 3891
4484.79 3582
4485.42 3844
4486.06 3805
4486.69 3825
4487.32 3924
4487.95 3867
4488.58 3841
4489.22 4075
4489.85 4062
4490.48 4156
4491.11 4075
4491.74 4090
4492.38 3989
4493.01 3933
4493.64 3993
4494.27 4050
4494.90 3771
4495.54 3872
4496.17 3944
4496.80 3792
4497.43 3948
4498.07 3964
4498.70 3978
4499.33 3808
4499.96 3879
4500.60 3944
4501.23 3929
4501.86 4017
4502.50 4164
4503.13 4156
4503.76 4201
4504.39 4436
4505.03 4394
4505.66 4306
4506.29 4487
4506.93 4427
4507.56 4324
4508.19 4278
4508.83 4282
4509.46 4118
4510.09 4080
4510.73 3946
4511.36 3798
4511.99 4048
4512.63 4042
4513.26 4018
4513.89 3871
4514.53 3820
4515.16 3990
4515.80 3993
4516.43 3938
4517.06 3856
4517.70 3746
4518.33 3783
4518.97 3945
4519.60 4127
4520.23 3883
4520.87 3872
4521.50 3887
4522.14 3764
4522.77 3694
4523.40 3888
4524.04 3872
4524.67 4052
4525.31 4058
4525.94 4115
4526.58 4076
4527.21 4156
4527.85 4169
4528.48 4268
4529.12 4672
4529.75 4618
4530.38 4588
4531.02 4978
4531.65 5185
4532.29 5293
4532.92 5861
4533.56 5772
4534.19 6045
4534.83 6099
4535.46 6031
4536.10 5760
4536.74 5708
4537.37 5480
4538.01 5396
4538.64 5210
4539.28 4937
4539.91 4529
4540.55 4449
4541.18 4360
4541.82 4340
4542.45 4284
4543.09 4082
4543.73 4082
4544.36 3981
4545.00 4187
4545.63 4264
4546.27 4099
4546.91 4072
4547.54 4136
4548.18 3992
4548.81 4145
4549.45 3990
4550.09 3949
4550.72 4044
4551.36 3770
4551.99 3839
4552.63 3746
4553.27 3983
4553.90 3847
4554.54 3897
4555.18 3779
4555.81 3893
4556.45 3840
4557.09 3898
4557.72 3756
4558.36 3715
4559.00 3877
4559.63 3902
4560.27 3883
4560.91 3943
4561.54 3812
4562.18 3952
4562.82 3905
4563.46 3757
4564.09 3974
4564.73 3986
4565.37 4070
4566.00 4066
4566.64 4144
4567.28 3995
4567.92 4205
4568.55 3994
4569.19 4066
4569.83 4038
4570.47 4194
4571.10 4123
4571.74 4084
4572.38 4063
4573.02 3942
4573.66 4027
4574.29 3995
4574.93 4032
4575.57 4128
4576.21 3996
4576.85 3855
4577.48 3856
4578.12 3795
4578.76 3890
4579.40 4047
4580.04 4083
4580.67 4075
4581.31 4088
4581.95 4141
4582.59 4123
4583.23 4179
4583.87 4017
4584.51 3918
4585.14 4173
4585.78 4226
4586.42 4313
4587.06 4292
4587.70 4267
4588.34 4349
4588.98 4122
4589.62 4185
4590.26 4019
4590.89 4118
4591.53 4058
4592.17 3997
4592.81 4038
4593.45 4174
4594.09 4242
4594.73 4056
4595.37 4088
4596.01 3921
4596.65 3992
4597.29 4002
4597.93 4018
4598.57 4033
4599.21 4023
4599.85 4040
4600.49 4112
4601.12 4234
4601.76 4211
4602.40 4189
4603.04 4613
4603.68 4323
4604.32 4465
4604.96 4875
4605.60 4945
4606.24 5194
4606.88 5494
4607.52 5355
4608.17 5052
4608.81 5046
4609.45 5017
4610.09 4759
4610.73 4720
4611.37 4831
4612.01 4450
4612.65 4365
4613.29 4258
4613.93 4354
4614.57 4230
4615.21 4287
4615.85 4178
4616.49 4277
4617.13 4327
4617.77 4235
4618.41 4198
4619.06 4270
4619.70 4225
4620.34 4271
4620.98 4171
4621.62 4266
4622.26 4000
4622.90 3948
4623.54 3916
4624.19 4016
4624.83 3955
4625.47 3987
4626.11 3736
4626.75 3733
4627.39 3805
4628.03 3597
4628.68 3769
4629.32 3755
4629.96 3842
4630.60 3720
4631.24 3655
4631.89 3690
4632.53 3752
4633.17 3952
4633.81 3863
4634.45 3589
4635.10 3773
4635.74 3930
4636.38 3830
4637.02 3935
4637.66 3659
4638.31 3667
4638.95 3752
4639.59 3955
4640.23 4038
4640.88 3930
4641.52 3837
4642.16 3581
4642.80 3767
4643.45 3828
4644.09 3777
4644.73 4067
4645.38 3923
4646.02 3914
4646.66 3904
4647.30 3922
4647.95 3977
4648.59 3994
4649.23 3736
4649.88 3651
4650.52 3800
4651.16 3823
4651.81 3809
4652.45 3891
4653.09 4076
4653.74 3786
4654.38 3881
4655.02 3937
4655.67 4094
4656.31 3891
4656.95 4058
4657.60 4084
4658.24 4009
4658.89 3938
4659.53 3755
4660.17 3677
4660.82 3975
4661.46 3889
4662.10 3808
4662.75 3869
4663.39 3790
4664.04 3997
4664.68 3847
4665.33 3890
4665.97 3799
4666.61 3685
4667.26 3779
4667.90 3730
4668.55 3847
4669.19 3898
4669.84 3861
4670.48 3752
4671.12 3425
4671.77 3675
4672.41 3815
4673.06 3657
4673.70 3722
4674.35 3450
4674.99 3522
4675.64 3478
4676.28 3607
4676.93 3531
4677.57 3488
4678.22 3588
4678.86 3801
4679.51 3861
4680.15 3595
4680.80 3560
4681.44 3729
4682.09 3826
4682.74 3921
4683.38 4052
4684.03 4012
4684.67 4055
4685.32 4096
4685.96 4169
4686.61 4370
4687.25 4340
4687.90 4162
4688.55 4145
4689.19 4014
4689.84 3823
4690.48 3726
4691.13 3843
4691.78 3856
4692.42 3618
4693.07 3866
4693.71 3819
4694.36 3874
4695.01 3848
4695.65 3786
4696.30 4099
4696.95 3907
4697.59 3947
4698.24 4022
4698.89 4113
4699.53 4262
4700.18 4305
4700.83 4046
4701.47 4167
4702.12 4305
4702.77 4357
4703.41 4115
4704.06 4165
4704.71 4121
4705.35 4113
4706.00 3949
4706.65 4165
4707.29 3977
4707.94 3873
4708.59 3896
4709.24 4041
4709.88 4129
4710.53 4130
4711.18 4130
4711.83 4102
4712.47 4106
4713.12 4246
4713.77 4144
4714.42 4064
4715.06 3969
4715.71 3918
4716.36 3861
4717.01 3976
4717.65 3914
4718.30 3801
4718.95 3923
4719.60 4137
4720.25 4001
4720.89 4157
4721.54 4046
4722.19 3876
4722.84 4000
4723.49 4145
4724.13 4163
4724.78 4165
4725.43 4265
4726.08 4236
4726.73 4402
4727.38 4542
4728.03 4292
4728.67 4345
4729.32 4606
4729.97 4627
4730.62 4748
4731.27 4679
4731.92 4668
4732.57 4352
4733.22 4330
4733.86 4201
4734.51 4184
4735.16 4144
4735.81 4091
4736.46 4169
4737.11 4043
4737.76 3930
4738.41 4109
4739.06 4111
4739.71 4166
4740.36 4371
4741.01 4390
4741.65 4241
4742.30 4361
4742.95 4281
4743.60 4370
4744.25 4386
4744.90 4341
4745.55 4143
4746.20 4458
4746.85 4475
4747.50 4387
4748.15 4301
4748.80 4416
4749.45 4402
4750.10 4469
4750.75 4441
4751.40 4522
4752.05 4346
4752.70 4446
4753.35 4667
4754.00 4639
4754.65 4773
4755.30 4940
4755.95 4795
4756.61 5024
4757.26 4650
4757.91 4653
4758.56 4439
4759.21 4329
4759.86 4303
4760.51 4317
4761.16 4190
4761.81 4225
4762.46 4196
4763.11 4097
4763.76 4055
4764.41 3939
4765.07 4021
4765.72 4165
4766.37 4284
4767.02 4403
4767.67 4321
4768.32 4523
4768.97 4487
4769.62 4663
4770.28 4673
4770.93 4601
4771.58 4477
4772.23 4588
4772.88 4222
4773.53 4352
4774.19 4161
4774.84 4038
4775.49 4007
4776.14 3957
4776.79 3901
4777.44 3946
4778.10 4094
4778.75 4266
4779.40 4045
4780.05 4005
4780.70 4037
4781.36 4156
4782.01 4181
4782.66 4042
4783.31 4062
4783.97 4107
4784.62 4024
4785.27 4179
4785.92 4264
4786.58 4332
4787.23 3998
4787.88 3915
4788.53 3992
4789.19 4037
4789.84 3991
4790.49 4044
4791.15 4049
4791.80 3903
4792.45 3739
4793.10 4016
4793.76 3987
4794.41 3955
4795.06 3904
4795.72 3830
4796.37 4095
4797.02 4069
4797.68 3915
4798.33 3897
4798.98 4024
4799.64 3874
4800.29 3791
4800.94 3958
4801.60 3999
4802.25 3993
4802.90 3991
4803.56 3908
4804.21 3792
4804.87 3822
4805.52 3635
4806.17 3720
4806.83 3797
4807.48 3818
4808.14 3810
4808.79 3896
4809.44 3680
4810.10 3828
4810.75 3888
4811.41 4026
4812.06 3984
4812.71 3743
4813.37 3729
4814.02 3959
4814.68 3972
4815.33 3780
4815.99 3875
4816.64 4001
4817.30 4023
4817.95 4291
4818.61 4414
4819.26 4242
4819.92 4266
4820.57 4434
4821.23 4206
4821.88 4270
4822.53 4515
4823.19 4671
4823.85 4740
4824.50 4821
4825.16 4659
4825.81 4875
4826.47 5102
4827.12 5459
4827.78 5544
4828.43 5423
4829.09 5215
4829.74 5131
4830.40 5206
4831.05 4863
4831.71 4573
4832.37 4542
4833.02 4442
4833.68 4495
4834.33 4429
4834.99 4460
4835.64 4602
4836.30 4527
4836.96 4657
4837.61 4628
4838.27 4677
4838.92 4862
4839.58 4838
4840.24 4843
4840.89 4785
4841.55 4799
4842.21 4884
4842.86 4868
4843.52 4872
4844.18 4617
4844.83 4572
4845.49 4787
4846.14 4987
4846.80 5065
4847.46 4966
4848.11 4747
4848.77 4944
4849.43 5227
4850.09 5300
4850.74 5176
4851.40 5144
4852.06 5013
4852.71 5261
4853.37 5393
4854.03 5446
4854.68 5444
4855.34 5298
4856.00 5197
4856.66 5065
4857.31 5070
4857.97 4975
4858.63 4824
4859.29 4737
4859.94 4819
4860.60 5138
4861.26 4820
4861.92 4805
4862.57 4798
4863.23 4808
4863.89 4902
4864.55 4951
4865.21 5195
4865.86 5356
4866.52 5242
4867.18 5409
4867.84 5230
4868.50 5206
4869.15 5140
4869.81 5081
4870.47 5128
4871.13 5048
4871.79 5047
4872.45 4908
4873.10 4869
4873.76 4749
4874.42 4781
4875.08 4505
4875.74 4519
4876.40 4751
4877.06 4567
4877.71 4264
4878.37 4334
4879.03 4148
4879.69 4109
4880.35 4190
4881.01 4129
4881.67 4179
4882.33 4235
4882.99 4428
4883.65 4298
4884.30 4334
4884.96 4380
4885.62 4259
4886.28 4279
4886.94 4475
4887.60 4414
4888.26 4349
4888.92 4517
4889.58 4582
4890.24 4578
4890.90 4786
4891.56 4757
4892.22 4852
4892.88 4783
4893.54 4903
4894.20 4946
4894.86 4856
4895.52 4809
4896.18 4986
4896.84 4902
4897.50 4758
4898.16 4624
4898.82 4725
4899.48 4730
4900.14 4819
4900.80 4928
4901.46 4967
4902.12 5395
4902.78 5385
4903.44 5606
4904.10 5356
4904.76 5188
4905.42 5210
4906.08 4826
4906.74 4873
4907.40 4911
4908.06 4664
4908.73 4851
4909.39 4762
4910.05 4518
4910.71 4380
4911.37 4600
4912.03 4473
4912.69 4387
4913.35 4234
4914.01 4190
4914.68 4241
4915.34 4333
4916.00 4165
4916.66 4093
4917.32 3975
4917.98 3937
4918.64 4014
4919.31 4063
4919.97 3924
4920.63 3748
4921.29 3957
4921.95 4034
4922.61 3937
4923.28 3825
4923.94 3780
4924.60 3719
4925.26 3852
4925.92 4027
4926.59 3848
4927.25 3898
4927.91 4165
4928.57 4026
4929.23 4092
4929.90 4179
4930.56 4244
4931.22 4066
4931.88 4085
4932.55 4195
4933.21 4012
4933.87 3970
4934.53 4157
4935.20 4128
4935.86 4238
4936.52 4086
4937.18 4004
4937.85 3954
4938.51 4119
4939.17 4104
4939.84 3906
4940.50 3933
4941.16 3923
4941.82 4117
4942.49 4107
4943.15 3993
4943.81 4036
4944.48 4100
4945.14 3980
4945.80 4005
4946.47 3940
4947.13 3940
4947.79 3724
4948.46 3818
4949.12 3985
4949.79 3902
4950.45 3814
4951.11 4009
4951.78 4046
4952.44 3912
4953.10 3958
4953.77 3936
4954.43 3836
4955.10 3859
4955.76 3935
4956.42 3968
4957.09 3909
4957.75 3918
4958.42 4008
4959.08 3824
4959.74 3820
4960.41 3827
4961.07 3810
4961.74 4112
4962.40 4294
4963.07 4470
4963.73 4568
4964.40 4799
4965.06 4891
4965.73 5239
4966.39 5285
4967.05 5405
4967.72 5427
4968.38 5281
4969.05 4967
4969.71 4921
4970.38 4808
4971.04 4592
4971.71 4616
4972.37 4385
4973.04 4282
4973.70 4325
4974.37 4521
4975.04 4518
4975.70 4408
4976.37 4392
4977.03 4436
4977.70 4560
4978.36 4484
4979.03 4557
4979.69 4668
4980.36 4444
4981.03 4507
4981.69 4569
4982.36 4297
4983.02 4334
4983.69 4265
4984.35 4314
4985.02 4428
4985.69 4381
4986.35 4350
4987.02 4554
4987.68 4835
4988.35 5230
4989.02 5496
4989.68 5791
4990.35 6087
4991.02 6622
4991.68 6896
4992.35 6902
4993.02 7149
4993.68 6858
4994.35 6284
4995.02 6191
4995.68 5509
4996.35 5189
4997.02 4896
4997.68 4790
4998.35 4394
4999.02 4112
4999.68 4262
5000.35 4183
5001.02 3961
5001.68 3822
5002.35 3869
5003.02 3693
5003.69 3655
5004.35 3695
5005.02 3655
5005.69 3879
5006.35 3814
5007.02 3794
5007.69 3852
5008.36 3729
5009.02 3489
5009.69 3731
5010.36 3776
5011.03 3540
5011.70 3446
5012.36 3527
5013.03 3756
5013.70 3661
5014.37 3708
5015.04 3597
5015.70 3722
5016.37 3849
5017.04 3694
5017.71 3762
5018.38 3851
5019.04 3726
5019.71 3894
5020.38 4044
5021.05 4179
5021.72 4072
5022.39 4035
5023.05 3960
5023.72 4019
5024.39 4043
5025.06 3873
5025.73 4057
5026.40 4104
5027.07 4064
5027.74 4156
5028.40 4103
5029.07 4120
5029.74 4113
5030.41 4165
5031.08 4240
5031.75 4087
5032.42 3955
5033.09 4093
5033.76 4163
5034.43 3969
5035.10 3849
5035.76 3983
5036.43 3736
5037.10 3702
5037.77 3680
5038.44 3761
5039.11 3730
5039.78 3626
5040.45 3757
5041.12 3762
5041.79 3883
5042.46 3730
5043.13 3653
5043.80 3686
5044.47 3827
5045.14 3585
5045.81 3642
5046.48 3695
5047.15 3679
5047.82 3715
5048.49 3554
5049.16 3726
5049.83 3718
5050.50 3818
5051.17 3923
5051.84 4077
5052.51 4045
5053.18 4027
5053.85 4051
5054.52 4146
5055.20 4209
5055.87 4126
5056.54 4107
5057.21 4069
5057.88 3864
5058.55 3668
5059.22 3896
5059.89 3751
5060.56 3802
5061.23 3832
5061.90 3742
5062.58 3560
5063.25 3561
5063.92 3580
5064.59 3540
5065.26 3658
5065.93 3649
5066.60 3521
5067.27 3457
5067.95 3445
5068.62 3476
5069.29 3459
5069.96 3413
5070.63 3462
5071.30 3459
5071.98 3632
5072.65 3511
5073.32 3374
5073.99 3348
5074.66 3488
5075.34 3296
5076.01 3258
5076.68 3223
5077.35 3362
5078.02 3290
5078.70 3352
5079.37 3270
5080.04 3291
5080.71 3260
5081.39 3308
5082.06 3381
5082.73 3527
5083.40 3493
5084.08 3487
5084.75 3477
5085.42 3463
5086.09 3566
5086.77 3492
5087.44 3476
5088.11 3520
5088.79 3356
5089.46 3550
5090.13 3470
5090.80 3683
5091.48 3765
5092.15 3857
5092.82 3902
5093.50 3730
5094.17 3642
5094.84 3656
5095.52 3759
5096.19 3672
5096.86 3638
5097.54 3720
5098.21 3513
5098.88 3434
5099.56 3401
5100.23 3458
5100.90 3618
5101.58 3441
5102.25 3345
5102.93 3489
5103.60 3599
5104.27 3387
5104.95 3425
5105.62 3484
5106.30 3695
5106.97 3670
5107.64 3636
5108.32 3573
5108.99 3522
5109.67 3523
5110.34 3676
5111.02 3446
5111.69 3392
5112.36 3571
5113.04 3435
5113.71 3338
5114.39 3255
5115.06 3273
5115.74 3246
5116.41 3339
5117.09 3271
5117.76 3316
5118.44 3179
5119.11 3269
5119.79 3322
5120.46 3268
5121.14 3233
5121.81 3299
5122.49 3224
5123.16 3090
5123.84 3185
5124.51 3300
5125.19 3188
5125.86 3123
5126.54 3137
5127.21 3303
5127.89 3234
5128.56 3232
5129.24 3299
5129.92 3351
5130.59 3472
5131.27 3243
5131.94 3317
5132.62 3337
5133.29 3310
5133.97 3541
5134.65 3550
5135.32 3639
5136.00 3445
5136.67 3313
5137.35 3209
5138.03 3456
5138.70 3477
5139.38 3541
5140.05 3541
5140.73 3544
5141.41 3617
5142.08 3755
5142.76 3743
5143.44 3623
5144.11 3530
5144.79 3500
5145.47 3438
5146.14 3351
5146.82 3554
5147.50 3420
5148.17 3210
5148.85 3315
5149.53 3467
5150.20 3400
5150.88 3305
5151.56 3259
5152.24 3407
5152.91 3552
5153.59 3487
5154.27 3336
5154.94 3326
5155.62 3343
5156.30 3280
5156.98 3495
5157.65 3382
5158.33 3190
5159.01 3352
5159.69 3249
5160.36 3258
5161.04 3234
5161.72 3155
5162.40 3128
5163.07 3134
5163.75 3119
5164.43 3322
5165.11 3295
5165.79 3349
5166.46 3058
5167.14 3211
5167.82 3301
5168.50 3289
5169.18 3131
5169.86 3132
5170.53 3283
5171.21 3252
5171.89 3189
5172.57 3295
5173.25 3125
5173.93 3007
5174.60 3163
5175.28 3158
5175.96 3169
5176.64 3131
5177.32 3150
5178.00 3198
5178.68 3180
5179.36 3039
5180.03 3093
5180.71 3254
5181.39 3166
5182.07 3190
5182.75 3233
5183.43 3235
5184.11 3220
5184.79 3177
5185.47 3291
5186.15 3199
5186.83 3083
5187.51 3197
5188.18 3190
5188.86 3127
5189.54 3138
5190.22 3162
5190.90 3243
5191.58 3263
5192.26 3140
5192.94 3136
5193.62 3189
5194.30 3094
5194.98 2972
5195.66 3019
5196.34 3040
5197.02 3184
5197.70 3146
5198.38 3198
5199.06 3147
5199.74 3163
5200.42 2980
5201.10 3106
5201.78 3113
5202.46 3038
5203.14 3151
5203.82 3276
5204.50 3343
5205.19 3313
5205.87 3141
5206.55 3411
5207.23 3106
5207.91 3130
5208.59 3270
5209.27 3361
5209.95 3413
5210.63 3713
5211.31 3935
5211.99 3848
5212.67 3822
5213.36 3967
5214.04 3842
5214.72 3868
5215.40 3721
5216.08 3847
5216.76 3644
5217.44 3361
5218.12 3307
5218.81 3334
5219.49 3258
5220.17 3217
5220.85 3424
5221.53 3251
5222.21 3310
5222.90 3091
5223.58 3022
5224.26 3183
5224.94 3120
5225.62 2990
5226.30 3038
5226.99 2905
5227.67 3166
5228.35 3386
5229.03 3095
5229.71 3169
5230.40 3296
5231.08 3335
5231.76 3298
5232.44 3129
5233.13 2906
5233.81 3061
5234.49 3312
5235.17 3293
5235.86 3416
5236.54 3298
5237.22 3259
5237.90 3243
5238.59 3294
5239.27 3121
5239.95 3251
5240.64 3322
5241.32 3425
5242.00 3492
5242.68 3608
5243.37 3454
5244.05 3318
5244.73 3267
5245.42 3548
5246.10 3291
5246.78 3141
5247.47 3376
5248.15 3167
5248.83 3224
5249.52 3356
5250.20 3372
5250.88 3109
5251.57 3028
5252.25 3025
5252.93 3251
5253.62 3214
5254.30 3007
5254.99 3060
5255.67 3296
5256.35 3298
5257.04 3199
5257.72 3239
5258.41 3369
5259.09 3189
5259.77 3207
5260.46 3143
5261.14 2843
5261.83 3073
5262.51 3009
5263.20 3243
5263.88 3221
5264.56 2976
5265.25 3090
5265.93 3185
5266.62 3193
5267.30 3101
5267.99 3200
5268.67 3412
5269.36 3228
5270.04 3071
5270.73 3118
5271.41 3330
5272.10 3204
5272.78 3163
5273.47 3240
5274.15 3297
5274.84 3324
5275.52 3179
5276.21 3115
5276.89 3149
5277.58 3269
5278.26 3298
5278.95 3162
5279.63 3033
5280.32 3079
5281.00 3256
5281.69 3445
5282.38 3517
5283.06 3506
5283.75 3681
5284.43 3660
5285.12 3671
5285.80 3567
5286.49 3613
5287.18 3681
5287.86 3415
5288.55 3464
5289.23 3228
5289.92 2977
5290.61 3089
5291.29 3203
5291.98 3211
5292.66 3302
5293.35 3164
5294.04 3193
5294.72 3146
5295.41 3017
5296.10 3097
5296.78 3122
5297.47 3324
5298.16 3324
5298.84 3270
5299.53 3293
5300.22 3329
5300.90 3131
5301.59 3133
5302.28 3167
5302.96 3266
5303.65 3305
5304.34 3243
5305.03 3280
5305.71 3159
5306.40 3377
5307.09 3317
5307.77 3276
5308.46 3202
5309.15 3303
5309.84 3312
5310.52 3216
5311.21 3244
5311.90 3094
5312.59 3189
5313.27 3314
5313.96 3214
5314.65 3127
5315.34 3077
5316.02 3154
5316.71 3347
5317.40 3253
5318.09 3104
5318.78 3064
5319.46 3176
5320.15 3305
5320.84 3272
5321.53 3056
5322.22 3095
5322.90 3035
5323.59 3144
5324.28 3384
5324.97 3390
5325.66 3267
5326.35 3278
5327.04 3281
5327.72 3233
5328.41 3113
5329.10 3133
5329.79 3166
5330.48 3365
5331.17 3408
5331.86 3542
5332.54 3555
5333.23 3339
5333.92 3323
5334.61 3523
5335.30 3468
5335.99 3452
5336.68 3521
5337.37 3197
5338.06 3231
5338.75 3191
5339.44 3263
5340.12 3312
5340.81 3181
5341.50 3239
5342.19 3254
5342.88 3290
5343.57 3205
5344.26 3134
5344.95 3242
5345.64 3257
5346.33 3228
5347.02 3353
5347.71 3461
5348.40 3340
5349.09 3438
5349.78 3345
5350.47 3423
5351.16 3619
5351.85 3684
5352.54 3491
5353.23 3417
5353.92 3350
5354.61 3423
5355.30 3327
5355.99 3355
5356.68 3422
5357.37 3270
5358.06 3213
5358.75 3227
5359.44 3223
5360.14 3198
5360.83 3094
5361.52 2995
5362.21 3135
5362.90 3261
5363.59 3201
5364.28 3159
5364.97 3367
5365.66 3380
5366.35 3396
5367.04 3338
5367.74 3347
5368.43 3238
5369.12 3208
5369.81 3346
5370.50 3310
5371.19 3181
5371.88 3084
5372.57 3398
5373.27 3362
5373.96 3374
5374.65 3405
5375.34 3408
5376.03 3426
5376.72 3384
5377.42 3436
5378.11 3358
5378.80 3337
5379.49 3375
5380.18 3586
5380.88 3503
5381.57 3697
5382.26 3747
5382.95 3791
5383.64 3849
5384.34 3785
5385.03 3795
5385.72 3804
5386.41 3567
5387.11 3600
5387.80 3571
5388.49 3456
5389.18 3390
5389.88 3411
5390.57 3240
5391.26 3205
5391.95 3221
5392.65 3314
5393.34 3325
5394.03 3038
5394.72 3065
5395.42 3183
5396.11 3077
5396.80 3293
5397.50 3015
5398.19 2827
5398.88 3024
5399.58 3026
5400.27 3187
5400.96 3141
5401.66 3130
5402.35 2983
5403.04 2922
5403.74 3061
5404.43 2926
5405.12 2860
5405.82 3093
5406.51 3014
5407.20 3000
5407.90 3023
5408.59 3103
5409.28 3094
5409.98 3220
5410.67 3188
5411.37 3024
5412.06 3037
5412.75 3138
5413.45 3019
5414.14 3011
5414.84 3109
5415.53 3062
5416.23 2934
5416.92 2822
5417.61 2901
5418.31 3010
5419.00 3097
5419.70 3214
5420.39 3138
5421.09 3082
5421.78 3106
5422.48 3109
5423.17 3053
5423.87 3273
5424.56 3117
5425.25 3123
5425.95 3209
5426.64 3058
5427.34 3063
5428.03 3018
5428.73 3085
5429.42 3106
5430.12 3225
5430.82 3024
5431.51 2899
5432.21 3001
5432.90 3110
5433.60 3058
5434.29 2985
5434.99 3059
5435.68 3060
5436.38 3116
5437.07 3186
5437.77 3251
5438.47 3276
5439.16 3103
5439.86 3182
5440.55 3250
5441.25 3357
5441.94 3244
5442.64 3065
5443.34 2939
5444.03 2992
5444.73 3109
5445.42 3126
5446.12 3297
5446.82 3026
5447.51 3109
5448.21 3186
5448.91 3231
5449.60 3478
5450.30 3397
5450.99 3489
5451.69 3235
5452.39 3254
5453.08 3336
5453.78 3257
5454.48 3163
5455.17 3083
5455.87 3060
5456.57 2967
5457.27 2946
5457.96 3129
5458.66 3113
5459.36 3008
5460.05 3107
5460.75 3108
5461.45 3172
5462.14 3220
5462.84 3075
5463.54 3082
5464.24 3062
5464.93 3164
5465.63 3100
5466.33 3100
5467.03 3231
5467.72 3252
5468.42 3265
5469.12 3269
5469.82 3188
5470.51 3204
5471.21 3285
5471.91 3238
5472.61 3239
5473.31 3246
5474.00 3173
5474.70 3114
5475.40 3115
5476.10 3169
5476.80 3252
5477.49 3068
5478.19 2982
5478.89 3240
5479.59 3312
5480.29 3218
5480.99 3340
5481.68 3323
5482.38 3307
5483.08 3643
5483.78 3572
5484.48 3482
5485.18 3478
5485.88 3616
5486.57 3596
5487.27 3456
5487.97 3465
5488.67 3531
5489.37 3517
5490.07 3460
5490.77 3547
5491.47 3493
5492.17 3382
5492.87 3348
5493.56 3397
5494.26 3473
5494.96 3506
5495.66 3622
5496.36 3552
5497.06 3474
5497.76 3361
5498.46 3561
5499.16 3455
5499.86 3482
5500.56 3681
5501.26 3781
5501.96 3817
5502.66 3938
5503.36 3937
5504.06 4018
5504.76 4200
5505.46 4041
5506.16 4026
5506.86 3696
5507.56 3713
5508.26 3494
5508.96 3521
5509.66 3606
5510.36 3705
5511.06 3644
5511.76 3787
5512.46 3645
5513.16 3656
5513.86 3539
5514.56 3578
5515.26 3529
5515.96 3401
5516.66 3303
5517.36 3306
5518.07 3305
5518.77 3345
5519.47 3354
5520.17 3334
5520.87 3334
5521.57 3494
5522.27 3352
5522.97 3332
5523.67 3163
5524.37 3187
5525.08 3367
5525.78 3395
5526.48 3342
5527.18 3346
5527.88 3344
5528.58 3156
5529.28 3165
5529.99 3026
5530.69 3243
5531.39 3125
5532.09 3143
5532.79 3113
5533.49 3094
5534.20 3081
5534.90 2941
5535.60 3029
5536.30 3072
5537.00 2922
5537.70 3029
5538.41 3149
5539.11 3063
5539.81 3118
5540.51 3140
5541.22 3034
5541.92 2985
5542.62 2905
5543.32 3012
5544.02 3102
5544.73 3080
5545.43 3111
5546.13 3063
5546.84 3026
5547.54 3328
5548.24 3241
5548.94 3381
5549.65 3338
5550.35 3255
5551.05 3207
5551.75 3074
5552.46 3083
5553.16 2991
5553.86 2899
5554.57 2993
5555.27 3173
5555.97 2863
5556.68 2889
5557.38 2830
5558.08 2868
5558.79 2911
5559.49 2940
5560.19 2791
5560.90 2748
5561.60 2954
5562.30 2838
5563.01 2909
5563.71 3006
5564.41 2970
5565.12 3176
5565.82 3079
5566.53 3020
5567.23 3116
5567.93 3005
5568.64 2977
5569.34 3007
5570.05 3012
5570.75 2949
5571.45 2898
5572.16 2922
5572.86 3038
5573.57 2924
5574.27 2882
5574.98 2928
5575.68 3029
5576.38 3076
5577.09 3065
5577.79 3016
5578.50 3141
5579.20 2984
5579.91 3102
5580.61 3050
5581.32 2980
5582.02 3138
5582.73 3030
5583.43 3003
5584.14 2873
5584.84 2916
5585.55 3022
5586.25 3042
5586.96 3045
5587.66 3014
5588.37 3109
5589.07 3154
5589.78 2870
5590.48 2789
5591.19 2749
5591.89 2928
5592.60 2886
5593.31 2942
5594.01 3137
5594.72 2972
5595.42 2980
5596.13 2862
5596.83 2750
5597.54 2915
5598.25 3003
5598.95 2930
5599.66 2879
5600.36 2883
5601.07 2643
5601.78 2710
5602.48 2850
5603.19 2568
5603.89 2828
5604.60 2820
5605.31 2736
5606.01 2682
5606.72 2784
5607.43 2938
5608.13 2787
5608.84 2749
5609.54 2692
5610.25 2740
5610.96 2718
5611.66 2756
5612.37 2745
5613.08 2867
5613.79 2990
5614.49 2974
5615.20 2865
5615.91 2800
5616.61 2809
5617.32 2866
5618.03 2702
5618.73 2641
5619.44 2780
5620.15 2839
5620.86 2613
5621.56 2672
5622.27 2734
5622.98 2812
5623.69 2860
5624.39 2756
5625.10 2670
5625.81 2782
5626.52 2692
5627.22 2570
5627.93 2749
5628.64 2777
5629.35 2900
5630.05 2922
5630.76 2877
5631.47 2919
5632.18 2775
5632.89 2784
5633.59 2826
5634.30 2838
5635.01 2814
5635.72 2744
5636.43 2767
5637.14 2835
5637.84 2810
5638.55 2634
5639.26 2728
5639.97 2659
5640.68 2693
5641.39 2829
5642.10 2939
5642.80 2844
5643.51 2782
5644.22 2921
5644.93 2917
5645.64 2987
5646.35 2903
5647.06 2848
5647.77 2798
5648.47 2824
5649.18 2728
5649.89 2735
5650.60 2691
5651.31 2645
5652.02 2723
5652.73 2838
5653.44 2629
5654.15 2803
5654.86 2839
5655.57 2820
5656.28 2737
5656.99 2784
5657.70 2914
5658.41 3117
5659.12 2999
5659.83 2812
5660.54 2979
5661.24 2955
5661.95 3098
5662.66 3033
5663.37 2839
5664.08 2913
5664.79 2750
5665.50 2843
5666.21 2737
5666.93 2922
5667.64 2869
5668.35 2977
5669.06 2796
5669.77 2723
5670.48 2867
5671.19 2871
5671.90 2688
5672.61 2793
5673.32 2710
5674.03 2802
5674.74 2718
5675.45 2921
5676.16 2779
5676.87 2879
5677.58 2902
5678.29 2749
5679.01 2808
5679.72 2715
5680.43 2782
5681.14 2861
5681.85 2760
5682.56 2816
5683.27 2768
5683.98 2524
5684.69 2734
5685.41 2698
5686.12 2707
5686.83 2662
5687.54 2759
5688.25 2822
5688.96 2796
5689.67 2821
5690.39 2882
5691.10 2616
5691.81 2650
5692.52 2602
5693.23 2709
5693.95 2766
5694.66 2701
5695.37 2736
5696.08 2583
5696.79 2589
5697.51 2663
5698.22 2584
5698.93 2573
5699.64 2654
5700.35 2868
5701.07 2726
5701.78 2722
5702.49 2707
5703.20 2756
5703.92 2774
5704.63 2612
5705.34 2647
5706.05 2840
5706.77 2716
5707.48 2772
5708.19 2652
5708.90 2448
5709.62 2492
5710.33 2608
5711.04 2689
5711.76 2651
5712.47 2679
5713.18 2715
5713.90 2568
5714.61 2873
5715.32 2920
5716.04 2585
5716.75 2599
5717.46 2737
5718.18 2685
5718.89 2738
5719.60 2861
5720.32 2851
5721.03 2784
5721.74 2774
5722.46 2714
5723.17 2779
5723.88 2835
5724.60 2703
5725.31 2736
5726.03 2813
5726.74 2974
5727.45 2899
5728.17 3010
5728.88 3029
5729.60 2915
5730.31 2874
5731.02 2812
5731.74 2825
5732.45 2769
5733.17 2865
5733.88 2916
5734.60 3088
5735.31 3004
5736.02 2869
5736.74 2951
5737.45 2823
5738.17 2778
5738.88 2783
5739.60 2837
5740.31 2788
5741.03 2826
5741.74 2785
5742.46 2687
5743.17 2677
5743.89 2648
5744.60 2725
5745.32 2786
5746.03 2880
5746.75 2849
5747.46 2836
5748.18 2973
5748.89 2901
5749.61 2925
5750.32 2847
5751.04 2786
5751.76 2972
5752.47 3138
5753.19 2947
5753.90 2858
5754.62 3028
5755.33 2940
5756.05 3099
5756.77 3145
5757.48 3111
5758.20 2802
5758.91 3037
5759.63 3044
5760.34 3227
5761.06 3139
5761.78 3038
5762.49 3091
5763.21 3170
5763.93 3191
5764.64 3215
5765.36 3166
5766.07 2972
5766.79 3095
5767.51 3159
5768.22 3189
5768.94 3116
5769.66 3303
5770.37 3132
5771.09 3199
5771.81 3203
5772.52 3190
5773.24 3144
5773.96 3331
5774.67 3316
5775.39 3306
5776.11 3338
5776.83 3212
5777.54 3285
5778.26 3167
5778.98 3405
5779.69 3416
5780.41 3472
5781.13 3378
5781.85 3510
5782.56 3717
5783.28 3592
5784.00 3703
5784.72 3596
5785.43 3699
5786.15 3708
5786.87 3614
5787.59 3643
5788.30 3705
5789.02 3494
5789.74 3789
5790.46 3772
5791.18 3707
5791.89 3830
5792.61 3719
5793.33 3829
5794.05 3851
5794.77 3796
5795.48 4105
5796.20 4202
5796.92 4315
5797.64 4362
5798.36 4429
5799.08 4526
5799.80 4449
5800.51 4452
5801.23 4523
5801.95 4883
5802.67 5104
5803.39 5531
5804.11 5791
5804.83 6248
5805.54 6407
5806.26 6760
5806.98 6472
5807.70 6201
5808.42 5995
5809.14 5661
5809.86 5514
5810.58 5566
5811.30 5509
5812.02 5550
5812.74 5775
5813.45 5949
5814.17 5863
5814.89 6152
5815.61 6148
5816.33 6633
5817.05 7680
5817.77 8389
5818.49 9425
5819.21 10397
5819.93 11773
5820.65 12723
5821.37 13120
5822.09 12168
5822.81 11835
5823.53 10814
5824.25 10055
5824.97 8963
5825.69 8223
5826.41 7300
5827.13 6849
5827.85 7263
5828.57 7273
5829.29 6578
5830.01 6440
5830.73 6912
5831.45 6655
5832.17 6373
5832.89 6351
5833.61 6425
5834.33 6537
5835.06 6269
5835.78 6305
5836.50 6278
5837.22 6086
5837.94 6359
5838.66 6390
5839.38 6008
5840.10 5712
5840.82 5665
5841.54 5665
5842.26 5712
5842.99 5305
5843.71 5207
5844.43 5158
5845.15 5074
5845.87 4898
5846.59 4870
5847.31 4697
5848.04 4646
5848.76 4805
5849.48 4628
5850.20 4605
5850.92 4715
5851.64 4274
5852.36 4248
5853.09 4159
5853.81 4211
5854.53 4342
5855.25 4208
5855.97 4003
5856.70 4304
5857.42 4258
5858.14 4086
5858.86 4243
5859.58 4138
5860.31 4122
5861.03 4107
5861.75 4088
5862.47 4037
5863.20 3940
5863.92 3790
5864.64 3820
5865.36 3831
5866.09 3892
5866.81 3629
5867.53 3679
5868.25 3728
5868.98 3724
5869.70 3999
5870.42 3820
5871.15 3734
5871.87 3868
5872.59 3667
5873.31 3735
5874.04 3820
5874.76 3770
5875.48 3684
5876.21 3737
5876.93 3800
5877.65 3751
5878.38 3522
5879.10 3650
5879.82 3756
5880.55 3707
5881.27 3604
5881.99 3598
5882.72 3716
5883.44 3822
5884.17 3718
5884.89 3600
5885.61 3577
5886.34 3472
5887.06 3673
5887.78 3561
5888.51 3571
5889.23 3689
5889.96 3553
5890.68 3458
5891.41 3628
5892.13 3523
5892.85 3433
5893.58 3733
5894.30 3488
5895.03 3514
5895.75 3410
5896.48 3469
5897.20 3623
5897.92 3506
5898.65 3390
5899.37 3455
5900.10 3429
5900.82 3312
5901.55 3223
5902.27 3210
5903.00 3464
5903.72 3530
5904.45 3375
5905.17 3570
5905.90 3584
5906.62 3605
5907.35 3532
5908.07 3369
5908.80 3364
5909.52 3169
5910.25 3280
5910.97 3206
5911.70 3410
5912.43 3188
5913.15 3223
5913.88 3171
5914.60 3241
5915.33 3057
5916.05 3273
5916.78 3233
5917.50 3193
5918.23 3157
5918.96 3201
5919.68 3276
5920.41 3232
5921.13 3144
5921.86 3140
5922.59 3003
5923.31 3033
5924.04 3038
5924.76 3112
5925.49 3112
5926.22 3011
5926.94 3009
5927.67 3014
5928.40 3092
5929.12 3010
5929.85 2980
5930.58 3052
5931.30 3323
5932.03 3216
5932.76 3256
5933.48 3227
5934.21 3263
5934.94 3205
5935.66 3160
5936.39 3054
5937.12 3353
5937.84 3508
5938.57 3309
5939.30 3224
5940.02 3345
5940.75 3331
5941.48 3314
5942.21 3426
5942.93 3469
5943.66 3336
5944.39 3189
5945.12 3319
5945.84 3396
5946.57 3292
5947.30 3339
5948.03 3326
5948.75 3275
5949.48 3241
5950.21 3365
5950.94 3465
5951.67 3383
5952.39 3420
5953.12 3591
5953.85 3583
5954.58 3425
5955.31 3546
5956.03 3471
5956.76 3467
5957.49 3325
5958.22 3331
5958.95 3394
5959.67 3307
5960.40 3397
5961.13 3427
5961.86 3487
5962.59 3671
5963.32 3609
5964.05 3523
5964.77 3465
5965.50 3364
5966.23 3431
5966.96 3722
5967.69 3720
5968.42 3637
5969.15 3602
5969.88 3862
5970.61 4073
5971.33 3975
5972.06 3973
5972.79 3852
5973.52 3592
5974.25 3666
5974.98 3653
5975.71 3677
5976.44 3724
5977.17 3738
5977.90 3568
5978.63 3738
5979.36 3796
5980.09 3834
5980.82 3748
5981.55 3711
5982.28 3864
5983.01 4029
5983.74 3846
5984.46 3914
5985.19 3952
5985.92 3950
5986.65 4051
5987.38 3887
5988.11 4017
5988.85 4111
5989.58 3908
5990.31 3816
5991.04 4003
5991.77 4232
5992.50 4219
5993.23 4171
5993.96 4323
5994.69 4461
5995.42 4178
5996.15 4380
5996.88 4370
5997.61 4141
5998.34 4304
5999.07 4249
5999.80 4207
6000.53 4257
6001.26 4040
6002.00 4195
6002.73 4273
6003.46 3969
6004.19 3967
6004.92 4117
6005.65 4047
6006.38 3918
6007.11 4091
6007.84 4111
6008.58 4340
6009.31 4368
6010.04 4540
6010.77 4819
6011.50 4889
6012.23 5341
6012.96 5783
6013.70 6031
6014.43 6095
6015.16 6340
6015.89 6085
6016.62 6389
6017.36 5967
6018.09 5522
6018.82 5407
6019.55 5028
6020.28 4948
6021.02 4651
6021.75 4291
6022.48 4049
6023.21 3953
6023.94 3929
6024.68 3729
6025.41 3687
6026.14 3632
6026.87 3486
6027.61 3468
6028.34 3341
6029.07 3525
6029.80 3490
6030.54 3462
6031.27 3280
6032.00 3329
6032.73 3475
6033.47 3336
6034.20 3258
6034.93 3406
6035.67 3438
6036.40 3475
6037.13 3507
6037.87 3349
6038.60 3556
6039.33 3652
6040.07 3599
6040.80 3564
6041.53 3420
6042.27 3438
6043.00 3539
6043.73 3378
6044.47 3410
6045.20 3684
6045.93 3860
6046.67 3785
6047.40 3559
6048.13 3561
6048.87 3785
6049.60 3954
6050.34 3841
6051.07 3667
6051.80 3748
6052.54 3885
6053.27 3865
6054.01 3926
6054.74 3748
6055.47 3753
6056.21 3805
6056.94 3653
6057.68 3667
6058.41 3607
6059.15 3580
6059.88 3620
6060.61 3593
6061.35 3639
6062.08 3643
6062.82 3589
6063.55 3662
6064.29 3648
6065.02 3692
6065.76 3743
6066.49 3713
6067.23 3677
6067.96 3593
6068.70 3513
6069.43 3510
6070.17 3585
6070.90 3553
6071.64 3663
6072.37 3416
6073.11 3351
6073.84 3500
6074.58 3316
6075.31 3318
6076.05 3438
6076.78 3279
6077.52 3289
6078.26 3408
6078.99 3360
6079.73 3338
6080.46 3386
6081.20 3235
6081.93 3294
6082.67 3473
6083.41 3291
6084.14 3439
6084.88 3472
6085.61 3314
6086.35 3456
6087.09 3348
6087.82 3248
6088.56 3294
6089.30 3423
6090.03 3444
6090.77 3287
6091.50 3328
6092.24 3278
6092.98 3429
6093.71 3365
6094.45 3310
6095.19 3347
6095.92 3390
6096.66 3224
6097.40 3149
6098.13 3275
6098.87 3433
6099.61 3475
6100.34 3447
6101.08 3349
6101.82 3297
6102.56 3204
6103.29 3358
6104.03 3337
6104.77 3329
6105.50 3256
6106.24 3157
6106.98 3392
6107.72 3392
6108.45 3247
6109.19 3227
6109.93 3239
6110.67 3463
6111.40 3360
6112.14 3195
6112.88 3288
6113.62 3460
6114.35 3381
6115.09 3322
6115.83 3453
6116.57 3290
6117.31 3409
6118.04 3436
6118.78 3501
6119.52 3534
6120.26 3503
6121.00 3541
6121.73 3608
6122.47 3563
6123.21 3587
6123.95 3479
6124.69 3397
6125.43 3386
6126.16 3314
6126.90 3583
6127.64 3619
6128.38 3420
6129.12 3374
6129.86 3614
6130.60 3560
6131.33 3622
6132.07 3655
6132.81 3642
6133.55 3706
6134.29 3786
6135.03 3722
6135.77 3671
6136.51 3860
6137.25 3674
6137.99 3700
6138.73 3643
6139.46 3513
6140.20 3468
6140.94 3671
6141.68 3688
6142.42 3526
6143.16 3397
6143.90 3812
6144.64 3579
6145.38 3581
6146.12 3586
6146.86 3575
6147.60 3644
6148.34 3524
6149.08 3543
6149.82 3657
6150.56 3589
6151.30 3684
6152.04 3816
6152.78 3707
6153.52 3686
6154.26 3812
6155.00 3881
6155.74 4005
6156.48 3846
6157.22 3972
6157.96 3780
6158.70 3800
6159.44 3944
6160.18 3923
6160.92 3908
6161.66 3859
6162.40 3900
6163.15 3937
6163.89 3981
6164.63 4080
6165.37 4298
6166.11 4293
6166.85 4324
6167.59 4624
6168.33 4835
6169.07 4718
6169.81 4913
6170.55 4924
6171.30 4926
6172.04 5000
6172.78 4798
6173.52 4901
6174.26 4771
6175.00 4813
6175.74 4890
6176.49 4641
6177.23 4525
6177.97 4621
6178.71 4506
6179.45 4492
6180.19 4387
6180.94 4469
6181.68 4589
6182.42 4521
6183.16 4601
6183.90 4782
6184.65 4704
6185.39 4761
6186.13 4759
6186.87 4644
6187.61 4761
6188.36 4675
6189.10 4811
6189.84 4950
6190.58 4826
6191.33 4901
6192.07 4965
6192.81 5030
6193.55 5098
6194.30 5150
6195.04 5171
6195.78 5378
6196.52 5390
6197.27 5757
6198.01 5550
6198.75 5631
6199.49 5666
6200.24 5605
6200.98 5569
6201.72 5515
6202.47 5440
6203.21 5462
6203.95 5542
6204.70 5433
6205.44 5722
6206.18 5920
6206.93 6533
6207.67 7355
6208.41 8046
6209.16 9380
6209.90 11060
6210.64 12732
6211.39 14252
6212.13 15915
6212.87 16221
6213.62 16602
6214.36 16176
6215.11 15040
6215.85 13641
6216.59 12101
6217.34 10624
6218.08 9421
6218.83 8105
6219.57 7324
6220.31 6629
6221.06 6195
6221.80 5937
6222.55 5984
6223.29 5861
6224.04 5873
6224.78 5863
6225.52 6107
6226.27 6169
6227.01 6467
6227.76 6945
6228.50 7100
6229.25 6940
6229.99 6545
6230.74 6501
6231.48 6124
6232.23 5765
6232.97 5346
6233.72 5287
6234.46 5066
6235.21 4927
6235.95 4792
6236.70 4579
6237.44 4590
6238.19 4663
6238.93 4672
6239.68 4600
6240.42 4483
6241.17 4638
6241.91 4833
6242.66 4482
6243.40 4686
6244.15 4751
6244.90 4887
6245.64 4896
6246.39 4924
6247.13 4866
6247.88 5065
6248.62 5040
6249.37 5297
6250.12 5374
6250.86 5338
6251.61 5566
6252.35 5814
6253.10 5747
6253.85 5524
6254.59 5467
6255.34 5329
6256.09 5062
6256.83 5133
6257.58 4946
6258.32 4799
6259.07 5012
6259.82 5038
6260.56 4966
6261.31 5038
6262.06 5194
6262.80 5170
6263.55 4939
6264.30 5036
6265.04 5025
6265.79 5137
6266.54 4997
6267.29 4925
6268.03 4774
6268.78 4816
6269.53 4730
6270.27 4751
6271.02 4657
6271.77 4638
6272.52 4608
6273.26 4497
6274.01 4613
6274.76 4702
6275.50 4680
6276.25 4917
6277.00 4919
6277.75 4943
6278.49 5001
6279.24 5225
6279.99 5162
6280.74 5236
6281.49 5059
6282.23 4876
6282.98 4953
6283.73 4890
6284.48 4744
6285.23 4653
6285.97 4547
6286.72 4461
6287.47 4545
6288.22 4547
6288.97 4547
6289.71 4639
6290.46 4710
6291.21 4859
6291.96 4988
6292.71 4987
6293.46 5069
6294.21 4838
6294.95 4811
6295.70 4653
6296.45 4647
6297.20 4673
6297.95 4650
6298.70 4563
6299.45 4284
6300.20 4170
6300.94 4114
6301.69 4174
6302.44 3950
6303.19 4113
6303.94 4032
6304.69 4097
6305.44 4080
6306.19 4139
6306.94 4157
6307.69 4271
6308.44 4252
6309.19 4121
6309.94 4017
6310.69 4185
6311.43 4098
6312.18 4044
6312.93 4138
6313.68 4142
6314.43 4308
6315.18 4298
6315.93 4551
6316.68 4440
6317.43 4528
6318.18 4370
6318.93 4440
6319.68 4265
6320.43 4250
6321.18 4377
6321.93 4211
6322.68 4215
6323.43 3942
6324.18 3853
6324.94 3965
6325.69 3776
6326.44 3664
6327.19 3630
6327.94 3657
6328.69 3634
6329.44 3569
6330.19 3664
6330.94 3538
6331.69 3602
6332.44 3675
6333.19 3678
6333.94 3585
6334.69 3642
6335.45 3616
6336.20 3510
6336.95 3578
6337.70 3407
6338.45 3484
6339.20 3345
6339.95 3380
6340.70 3283
6341.46 3259
6342.21 3311
6342.96 3367
6343.71 3308
6344.46 3282
6345.21 3212
6345.96 3237
6346.72 3404
6347.47 3420
6348.22 3469
6348.97 3529
6349.72 3564
6350.48 3400
6351.23 3572
6351.98 3349
6352.73 3577
6353.48 3609
6354.24 3428
6354.99 3532
6355.74 3475
6356.49 3527
6357.24 3382
6358.00 3389
6358.75 3430
6359.50 3330
6360.25 3386
6361.01 3331
6361.76 3381
6362.51 3226
6363.26 3299
6364.02 3160
6364.77 3156
6365.52 3228
6366.28 3101
6367.03 3040
6367.78 3108
6368.53 3204
6369.29 3281
6370.04 3183
6370.79 3257
6371.55 3255
6372.30 3173
6373.05 3079
6373.81 3134
6374.56 3175
6375.31 3003
6376.07 3179
6376.82 3143
6377.57 3188
6378.33 3146
6379.08 3183
6379.83 3058
6380.59 3088
6381.34 2992
6382.10 3054
6382.85 2966
6383.60 3299
6384.36 3176
6385.11 3179
6385.87 3095
6386.62 2996
6387.37 2998
6388.13 2953
6388.88 3207
6389.64 2964
6390.39 2965
6391.14 2864
6391.90 2948
6392.65 2996
6393.41 2932
6394.16 2920
6394.92 2775
6395.67 2849
6396.43 2819
6397.18 3020
6397.94 3073
6398.69 3067
6399.45 2947
6400.20 2965
6400.96 3138
6401.71 2919
6402.47 2866
6403.22 2742
6403.98 2770
6404.73 2867
6405.49 2889
6406.24 2900
6407.00 2885
6407.75 2931
6408.51 2970
6409.26 2911
6410.02 2873
6410.77 2955
6411.53 2909
6412.28 2966
6413.04 2996
6413.80 2862
6414.55 2791
6415.31 2896
6416.06 2861
6416.82 2801
6417.57 2904
6418.33 2906
6419.09 2897
6419.84 2962
6420.60 2788
6421.35 2763
6422.11 2889
6422.87 2772
6423.62 2728
6424.38 2853
6425.14 2704
6425.89 2808
6426.65 2909
6427.40 2800
6428.16 2869
6428.92 2850
6429.67 2880
6430.43 2841
6431.19 2815
6431.94 2677
6432.70 2757
6433.46 2866
6434.22 2826
6434.97 2815
6435.73 2840
6436.49 2950
6437.24 2962
6438.00 2991
6438.76 2938
6439.51 3027
6440.27 3035
6441.03 3035
6441.79 2845
6442.54 2826
6443.30 2928
6444.06 2828
6444.82 2956
6445.57 2899
6446.33 2821
6447.09 2982
6447.85 3116
6448.60 3021
6449.36 2910
6450.12 2941
6450.88 2865
6451.64 2854
6452.39 2855
6453.15 2842
6453.91 2857
6454.67 2995
6455.43 3074
6456.18 2957
6456.94 2871
6457.70 2898
6458.46 2916
6459.22 2968
6459.98 3026
6460.73 3038
6461.49 2942
6462.25 3043
6463.01 3069
6463.77 3099
6464.53 3134
6465.29 3056
6466.04 3043
6466.80 3095
6467.56 3107
6468.32 3000
6469.08 2916
6469.84 2908
6470.60 3007
6471.36 3020
6472.12 3095
6472.87 3052
6473.63 3065
6474.39 3059
6475.15 3045
6475.91 3120
6476.67 3171
6477.43 2985
6478.19 3142
6478.95 3199
6479.71 2989
6480.47 2959
6481.23 3049
6481.99 3150
6482.75 3123
6483.51 2975
6484.27 3086
6485.03 3279
6485.79 3308
6486.55 3351
6487.31 3412
6488.07 3386
6488.83 3362
6489.59 3342
6490.35 3331
6491.11 3306
6491.87 3342
6492.63 3446
6493.39 3395
6494.15 3485
6494.91 3458
6495.67 3407
6496.43 3625
6497.19 3688
6497.95 3712
6498.71 3650
6499.47 3767
6500.23 3774
6500.99 3748
6501.76 3811
6502.52 3839
6503.28 3837
6504.04 3662
6504.80 3719
6505.56 3740
6506.32 3665
6507.08 3679
6507.84 3612
6508.61 3716
6509.37 3796
6510.13 3890
6510.89 3944
6511.65 3919
6512.41 4031
6513.17 4182
6513.94 4013
6514.70 4086
6515.46 4249
6516.22 3987
6516.98 4071
6517.74 4059
6518.51 3941
6519.27 3886
6520.03 3972
6520.79 3916
6521.55 3988
6522.32 4183
6523.08 4343
6523.84 4390
6524.60 4495
6525.36 4703
6526.13 4945
6526.89 5212
6527.65 5158
6528.41 5380
6529.18 5450
6529.94 5436
6530.70 5557
6531.46 5457
6532.23 5543
6532.99 5382
6533.75 5296
6534.51 5212
6535.28 5147
6536.04 5404
6536.80 5932
6537.57 6269
6538.33 6608
6539.09 6877
6539.85 7339
6540.62 7374
6541.38 6987
6542.14 6752
6542.91 6338
6543.67 5945
6544.43 5596
6545.20 5198
6545.96 4756
6546.72 4682
6547.49 4452
6548.25 4311
6549.02 4193
6549.78 4075
6550.54 3997
6551.31 3982
6552.07 3877
6552.83 3954
6553.60 3955
6554.36 3903
6555.13 4046
6555.89 4004
6556.65 3949
6557.42 4137
6558.18 3989
6558.95 3970
6559.71 4019
6560.47 4040
6561.24 4090
6562.00 4086
6562.77 4255
6563.53 4276
6564.30 4208
6565.06 4344
6565.83 4359
6566.59 4555
6567.36 4629
6568.12 4577
6568.88 4530
6569.65 4603
6570.41 4513
6571.18 4576
6571.94 4408
6572.71 4357
6573.47 4416
6574.24 4227
6575.00 4420
6575.77 4325
6576.53 4261
6577.30 4398
6578.07 4384
6578.83 4596
6579.60 4538
6580.36 4758
6581.13 4474
6581.89 4522
6582.66 4615
6583.42 4769
6584.19 4767
6584.96 4881
6585.72 5227
6586.49 5243
6587.25 5374
6588.02 5412
6588.78 5299
6589.55 5292
6590.32 5186
6591.08 5092
6591.85 4968
6592.61 5073
6593.38 5126
6594.15 5269
6594.91 5515
6595.68 5640
6596.45 5775
6597.21 5679
6597.98 5580
6598.75 5744
6599.51 5579
6600.28 5674
6601.05 5541
6601.81 5483
6602.58 5173
6603.35 5029
6604.11 4772
6604.88 4783
6605.65 4650
6606.41 4780
6607.18 4538
6607.95 4363
6608.71 4362
6609.48 4421
6610.25 4478
6611.02 4159
6611.78 4289
6612.55 4367
6613.32 4325
6614.09 4118
6614.85 4197
6615.62 4285
6616.39 4166
6617.16 4275
6617.92 4309
6618.69 4138
6619.46 4108
6620.23 4114
6620.99 4204
6621.76 4197
6622.53 4219
6623.30 4272
6624.07 4421
6624.83 4456
6625.60 4583
6626.37 4482
6627.14 4431
6627.91 4469
6628.67 4331
6629.44 4394
6630.21 4347
6630.98 4396
6631.75 4189
6632.52 4217
6633.29 4433
6634.05 4681
6634.82 4711
6635.59 4744
6636.36 5054
6637.13 5091
6637.90 5201
6638.67 5349
6639.43 5376
6640.20 5287
6640.97 5109
6641.74 4906
6642.51 4661
6643.28 4374
6644.05 4488
6644.82 4364
6645.59 4051
6646.36 4072
6647.13 4052
6647.90 4107
6648.66 4246
6649.43 3996
6650.20 4032
6650.97 4136
6651.74 4060
6652.51 4212
6653.28 4243
6654.05 4175
6654.82 4142
6655.59 4143
6656.36 3993
6657.13 3932
6657.90 3923
6658.67 3984
6659.44 3922
6660.21 3785
6660.98 3824
6661.75 4015
6662.52 4001
6663.29 3897
6664.06 3973
6664.83 4153
6665.60 4476
6666.37 4699
6667.14 4852
6667.91 5135
6668.69 5387
6669.46 5333
6670.23 5293
6671.00 4960
6671.77 4741
6672.54 4632
6673.31 4521
6674.08 4266
6674.85 3925
6675.62 3974
6676.39 3966
6677.16 3748
6677.94 3697
6678.71 3851
6679.48 3650
6680.25 3712
6681.02 3859
6681.79 3685
6682.56 3606
6683.33 3615
6684.11 3624
6684.88 3867
6685.65 3875
6686.42 3844
6687.19 3907
6687.96 3855
6688.74 3762
6689.51 3613
6690.28 3562
6691.05 3583
6691.82 3607
6692.60 3652
6693.37 3677
6694.14 3681
6694.91 3667
6695.68 3395
6696.46 3308
6697.23 3316
6698.00 3377
6698.77 3409
6699.55 3369
6700.32 3341
6701.09 3306
6701.86 3140
6702.64 3152
6703.41 3439
6704.18 3408
6704.95 3378
6705.73 3409
6706.50 3213
6707.27 3360
6708.04 3357
6708.82 3381
6709.59 3272
6710.36 3222
6711.14 3212
6711.91 3219
6712.68 3212
6713.46 3131
6714.23 3200
6715.00 3070
6715.78 3113
6716.55 3076
6717.32 3156
6718.10 3131
6718.87 3166
6719.64 3195
6720.42 3191
6721.19 3304
6721.96 3172
6722.74 2909
6723.51 3024
6724.28 3025
6725.06 2927
6725.83 3047
6726.61 3002
6727.38 2987
6728.15 3109
6728.93 3017
6729.70 2987
6730.48 2978
6731.25 2890
6732.02 2950
6732.80 2931
6733.57 2965
6734.35 3073
6735.12 3003
6735.90 2944
6736.67 3021
6737.45 2987
6738.22 2828
6738.99 2927
6739.77 2964
6740.54 3123
6741.32 3148
6742.09 2947
6742.87 2970
6743.64 2949
6744.42 2928
6745.19 2902
6745.97 2944
6746.74 3014
6747.52 3048
6748.29 2966
6749.07 2940
6749.84 2922
6750.62 3052
6751.40 3055
6752.17 2922
6752.95 2920
6753.72 2966
6754.50 2978
6755.27 2775
6756.05 2826
6756.82 2773
6757.60 2914
6758.38 2765
6759.15 2754
6759.93 2821
6760.70 2713
6761.48 2619
6762.25 2795
6763.03 2702
6763.81 2737
6764.58 2827
6765.36 2940
6766.14 2926
6766.91 2844
6767.69 2768
6768.46 2857
6769.24 2909
6770.02 2871
6770.79 2846
6771.57 2774
6772.35 2813
6773.12 2874
6773.90 2804
6774.68 2809
6775.45 2859
6776.23 2937
6777.01 2851
6777.78 2893
6778.56 2996
6779.34 2976
6780.11 3167
6780.89 3164
6781.67 3183
6782.45 3032
6783.22 3099
6784.00 3124
6784.78 3122
6785.56 2959
6786.33 2908
6787.11 2858
6787.89 2948
6788.66 3042
6789.44 2899
6790.22 2876
6791.00 2941
6791.78 2868
6792.55 2887
6793.33 2996
6794.11 2851
6794.89 2849
6795.66 2702
6796.44 2667
6797.22 2786
6798.00 2788
6798.78 2830
6799.55 2741
6800.33 2755
6801.11 2812
6801.89 2783
6802.67 2771
6803.45 2645
6804.22 2716
6805.00 2767
6805.78 2700
6806.56 2600
6807.34 2646
6808.12 2669
6808.90 2643
6809.67 2653
6810.45 2606
6811.23 2698
6812.01 2659
6812.79 2722
6813.57 2767
6814.35 2628
6815.13 2647
6815.91 2877
6816.68 2758
6817.46 2812
6818.24 2718
6819.02 2688
6819.80 2943
6820.58 2953
6821.36 2859
6822.14 2832
6822.92 2831
6823.70 2791
6824.48 2868
6825.26 2749
6826.04 2701
6826.82 2803
6827.60 2870
6828.38 2803
6829.16 2738
6829.94 2766
6830.72 2772
6831.50 2819
6832.28 2804
6833.06 2919
6833.84 2835
6834.62 2787
6835.40 2953
6836.18 2835
6836.96 2797
6837.74 2812
6838.52 2759
6839.30 2816
6840.08 2919
6840.86 2940
6841.64 2889
6842.42 2877
6843.20 2755
6843.98 2917
6844.76 2914
6845.54 2815
6846.32 2777
6847.10 2896
6847.89 2960
6848.67 2960
6849.45 2926
6850.23 3002
6851.01 3256
6851.79 3591
6852.57 4218
6853.35 4553
6854.13 4595
6854.92 4833
6855.70 5134
6856.48 5032
6857.26 4644
6858.04 4124
6858.82 4106
6859.60 3718
6860.39 3515
6861.17 3420
6861.95 3104
6862.73 2961
6863.51 3007
6864.29 2864
6865.08 2918
6865.86 3033
6866.64 3116
6867.42 3101
6868.20 3157
6868.99 3320
6869.77 3572
6870.55 3569
6871.33 3680
6872.12 3622
6872.90 3416
6873.68 3312
6874.46 3253
6875.24 3081
6876.03 2995
6876.81 2979
6877.59 2979
6878.38 2874
6879.16 2869
6879.94 3060
6880.72 3187
6881.51 3049
6882.29 3049
6883.07 3062
6883.85 2983
6884.64 3280
6885.42 3349
6886.20 3234
6886.99 3344
6887.77 3246
6888.55 3272
6889.34 3399
6890.12 3507
6890.90 3618
6891.69 3706
6892.47 3671
6893.25 3522
6894.04 3429
6894.82 3319
6895.60 3328
6896.39 3309
6897.17 3377
6897.96 3346
6898.74 3370
6899.52 3442
6900.31 3317
6901.09 3259
6901.88 3354
6902.66 3294
6903.44 3256
6904.23 3206
6905.01 3181
6905.80 3265
6906.58 3253
6907.36 3265
6908.15 3275
6908.93 3281
6909.72 3189
6910.50 3110
6911.29 3176
6912.07 3290
6912.86 3240
6913.64 3251
6914.42 3058
6915.21 3097
6915.99 3060
6916.78 2980
6917.56 3169
6918.35 3198
6919.13 3237
6919.92 3177
6920.70 3101
6921.49 3213
6922.27 3201
6923.06 3239
6923.84 3181
6924.63 3312
6925.42 3286
6926.20 3213
6926.99 3257
6927.77 3344
6928.56 3419
6929.34 3320
6930.13 3419
6930.91 3310
6931.70 3094
6932.48 3177
6933.27 3297
6934.06 3064
6934.84 3027
6935.63 3085
6936.41 3208
6937.20 3100
6937.99 3061
6938.77 3179
6939.56 3069
6940.34 3136
6941.13 3184
6941.92 3249
6942.70 3172
6943.49 3134
6944.28 3204
6945.06 3347
6945.85 3259
6946.64 3337
6947.42 3453
6948.21 3460
6949.00 3629
6949.78 3520
6950.57 3452
6951.36 3599
6952.14 3596
6952.93 3556
6953.72 3539
6954.50 3419
6955.29 3491
6956.08 3647
6956.86 3717
6957.65 3742
6958.44 3731
6959.23 3748
6960.01 3780
6960.80 3888
6961.59 3936
6962.38 3869
6963.16 3797
6963.95 3890
6964.74 3815
6965.53 3790
6966.31 3845
6967.10 3707
6967.89 3670
6968.68 3889
6969.46 4129
6970.25 4009
6971.04 4037
6971.83 4137
6972.62 4033
6973.40 4216
6974.19 4252
6974.98 4134
6975.77 4194
6976.56 4246
6977.34 4229
6978.13 4395
6978.92 4473
6979.71 4396
6980.50 4423
6981.29 4557
6982.08 4620
6982.86 4746
6983.65 4959
6984.44 5212
6985.23 5605
6986.02 6282
6986.81 6734
6987.60 7405
6988.39 8306
6989.17 8887
6989.96 8984
6990.75 8914
6991.54 8735
6992.33 8301
6993.12 7602
6993.91 6980
6994.70 6459
6995.49 5959
6996.28 5587
6997.07 5358
6997.86 5478
6998.64 5442
6999.43 5621
7000.22 6493
7001.01 7147
7001.80 7690
7002.59 8344
7003.38 9190
7004.17 9744
7004.96 9367
7005.75 8899
7006.54 8348
7007.33 7868
7008.12 7069
7008.91 6302
7009.70 5695
7010.49 5193
7011.28 4906
7012.07 4469
7012.86 4028
7013.65 4126
7014.44 4127
7015.23 4228
7016.02 4246
7016.81 4405
7017.61 4413
7018.40 4342
7019.19 4448
7019.98 4466
7020.77 4301
7021.56 4261
7022.35 4165
7023.14 4009
7023.93 3877
7024.72 3841
7025.51 3704
7026.30 3663
7027.10 3976
7027.89 3912
7028.68 3650
7029.47 3891
7030.26 3933
7031.05 4017
7031.84 3867
7032.63 3848
7033.43 3766
7034.22 3522
7035.01 3611
7035.80 3604
7036.59 3637
7037.38 3448
7038.18 3468
7038.97 3680
7039.76 3666
7040.55 3383
7041.34 3571
7042.13 3767
7042.93 3780
7043.72 3664
7044.51 3774
7045.30 3767
7046.09 3748
7046.89 3531
7047.68 3613
7048.47 3562
7049.26 3595
7050.06 3812
7050.85 3568
7051.64 3653
7052.43 3787
7053.23 3740
7054.02 3695
7054.81 3759
7055.60 3710
7056.40 3652
7057.19 3575
7057.98 3522
7058.77 3489
7059.57 3348
7060.36 3228
7061.15 3147
7061.95 3348
7062.74 3267
7063.53 3242
7064.33 3330
7065.12 3232
7065.91 3362
7066.71 3289
7067.50 3156
7068.29 3319
7069.09 3212
7069.88 3158
7070.67 3210
7071.47 3264
7072.26 3251
7073.05 3209
7073.85 3108
7074.64 3080
7075.44 3079
7076.23 3112
7077.02 3050
7077.82 3172
7078.61 3017
7079.41 3017
7080.20 3096
7080.99 3010
7081.79 2990
7082.58 3006
7083.38 2947
7084.17 3055
7084.96 2924
7085.76 3034
7086.55 3020
7087.35 2960
7088.14 2935
7088.94 2943
7089.73 2811
7090.53 2838
7091.32 2831
7092.12 2711
7092.91 2646
7093.71 2644
7094.50 2634
7095.29 2670
7096.09 2680
7096.88 2845
7097.68 2765
7098.48 2755
7099.27 2837
7100.07 2745
7100.86 2692
7101.66 2745
7102.45 2709
7103.25 2680
7104.04 2696
7104.84 2584
7105.63 2533
7106.43 2599
7107.22 2560
7108.02 2527
7108.82 2565
7109.61 2537
7110.41 2536
7111.20 2546
7112.00 2550
7112.79 2605
7113.59 2574
7114.39 2485
7115.18 2621
7115.98 2537
7116.77 2544
7117.57 2637
7118.37 2556
7119.16 2574
7119.96 2470
7120.76 2591
7121.55 2557
7122.35 2623
7123.15 2558
7123.94 2768
7124.74 2792
7125.53 2755
7126.33 2687
7127.13 2689
7127.93 2575
7128.72 2465
7129.52 2628
7130.32 2608
7131.11 2428
7131.91 2484
7132.71 2422
7133.50 2366
7134.30 2541
7135.10 2492
7135.90 2557
7136.69 2468
7137.49 2381
7138.29 2439
7139.08 2445
7139.88 2499
7140.68 2442
7141.48 2470
7142.27 2534
7143.07 2385
7143.87 2391
7144.67 2448
7145.46 2458
7146.26 2419
7147.06 2488
7147.86 2383
7148.66 2431
7149.45 2404
7150.25 2374
7151.05 2500
7151.85 2483
7152.65 2410
7153.44 2424
7154.24 2351
7155.04 2266
7155.84 2290
7156.64 2416
7157.44 2365
7158.23 2452
7159.03 2401
7159.83 2332
7160.63 2415
7161.43 2423
7162.23 2308
7163.03 2366
7163.83 2460
7164.62 2472
7165.42 2376
7166.22 2415
7167.02 2455
7167.82 2483
7168.62 2282
7169.42 2359
7170.22 2417
7171.02 2410
7171.82 2380
7172.61 2452
7173.41 2472
7174.21 2422
7175.01 2408
7175.81 2361
7176.61 2319
7177.41 2257
7178.21 2306
7179.01 2366
7179.81 2252
7180.61 2340
7181.41 2386
7182.21 2366
7183.01 2322
7183.81 2311
7184.61 2277
7185.41 2168
7186.21 2283
7187.01 2247
7187.81 2217
7188.61 2366
7189.41 2348
7190.21 2323
7191.01 2346
7191.81 2243
7192.61 2353
7193.41 2222
7194.21 2256
7195.01 2272
7195.81 2170
7196.61 2194
7197.41 2254
7198.21 2233
7199.01 2168
7199.82 2210
7200.62 2254
7201.42 2195
7202.22 2194
7203.02 2220
7203.82 2374
7204.62 2295
7205.42 2234
7206.22 2224
7207.02 2239
7207.83 2237
7208.63 2316
7209.43 2269
7210.23 2200
7211.03 2292
7211.83 2381
7212.63 2204
7213.44 2167
7214.24 2093
7215.04 2111
7215.84 2184
7216.64 2244
7217.44 2354
7218.25 2260
7219.05 2278
7219.85 2248
7220.65 2130
7221.45 2360
7222.26 2212
7223.06 2277
7223.86 2222
7224.66 2173
7225.46 2296
7226.27 2360
7227.07 2281
7227.87 2367
7228.67 2380
7229.48 2300
7230.28 2335
7231.08 2467
7231.88 2416
7232.69 2417
7233.49 2432
7234.29 2371
7235.09 2483
7235.90 2430
7236.70 2504
7237.50 2491
7238.30 2577
7239.11 2769
7239.91 2806
7240.71 3063
7241.52 2921
7242.32 3041
7243.12 3117
7243.93 3026
7244.73 3061
7245.53 3225
7246.34 3092
7247.14 2947
7247.94 2715
7248.75 2758
7249.55 2596
7250.35 2526
7251.16 2612
7251.96 2428
7252.76 2565
7253.57 2636
7254.37 2636
7255.18 2651
7255.98 2671
7256.78 2757
7257.59 2763
7258.39 2685
7259.20 2775
7260.00 2660
7260.80 2648
7261.61 2534
7262.41 2585
7263.22 2622
7264.02 2651
7264.83 2560
7265.63 2549
7266.43 2691
7267.24 2652
7268.04 2508
7268.85 2678
7269.65 2689
7270.46 2670
7271.26 2708
7272.07 2741
7272.87 2794
7273.68 2867
7274.48 2764
7275.29 2696
7276.09 2825
7276.90 2735
7277.70 2854
7278.51 2753
7279.31 2824
7280.12 2934
7280.92 2877
7281.73 2842
7282.53 2901
7283.34 3060
7284.14 3122
7284.95 3487
7285.76 3629
7286.56 4058
7287.37 4403
7288.17 4492
7288.98 4626
7289.78 4831
7290.59 4689
7291.40 4381
7292.20 4171
7293.01 3978
7293.81 3675
7294.62 3294
7295.43 3192
7296.23 3188
7297.04 3161
7297.84 2973
7298.65 2844
7299.46 2956
7300.26 3011
7301.07 2964
7301.88 2972
7302.68 2989
7303.49 2812
7304.30 2797
7305.10 2940
7305.91 2978
7306.72 2945
7307.52 3058
7308.33 3170
7309.14 2969
7309.94 3046
7310.75 3153
7311.56 3225
7312.36 3242
7313.17 3195
7313.98 3357
7314.79 3530
7315.59 3431
7316.40 3144
7317.21 3270
7318.01 3384
7318.82 3387
7319.63 3196
7320.44 3239
7321.24 3405
7322.05 3610
7322.86 3870
7323.67 4175
7324.47 4492
7325.28 4373
7326.09 4485
7326.90 4258
7327.71 4307
7328.51 4047
7329.32 3697
7330.13 3600
7330.94 3335
7331.75 3232
7332.55 2994
7333.36 2894
7334.17 2885
7334.98 2921
7335.79 2918
7336.60 2924
7337.40 2963
7338.21 2879
7339.02 2829
7339.83 2994
7340.64 3021
7341.45 3090
7342.26 2891
7343.06 2925
7343.87 2766
7344.68 2778
7345.49 2711
7346.30 2801
7347.11 2720
7347.92 2689
7348.73 2739
7349.54 2850
7350.34 2920
7351.15 2727
7351.96 2646
7352.77 2835
7353.58 2793
7354.39 2786
7355.20 2638
7356.01 2762
7356.82 2839
7357.63 2575
7358.44 2691
7359.25 2705
7360.06 2897
7360.87 2792
7361.68 2774
7362.49 2795
7363.30 2826
7364.11 2986
7364.92 2871
7365.73 2975
7366.54 2873
7367.35 2790
7368.16 2944
7368.97 2852
7369.78 2788
7370.59 3046
7371.40 2963
7372.21 3115
7373.02 3037
7373.83 3058
7374.64 2849
7375.45 2755
7376.26 2972
7377.07 2938
7377.88 2940
7378.69 2799
7379.50 2930
7380.31 3117
7381.12 3216
7381.94 3380
7382.75 3572
7383.56 3767
7384.37 3889
7385.18 3817
7385.99 3973
7386.80 3895
7387.61 3866
7388.42 3776
7389.23 3517
7390.05 3341
7390.86 3176
7391.67 3124
7392.48 2873
7393.29 2893
7394.10 2955
7394.92 2846
7395.73 2781
7396.54 3044
7397.35 2933
7398.16 2879
7398.97 3046
7399.79 3249
7400.60 3385
7401.41 3323
7402.22 3514
7403.03 3557
7403.85 3671
7404.66 3849
7405.47 3597
7406.28 3486
7407.09 3511
7407.91 3395
7408.72 3193
7409.53 3091
7410.34 2977
7411.16 2925
7411.97 2923
7412.78 2785
7413.59 2805
7414.41 2825
7415.22 2829
7416.03 2686
7416.84 2584
7417.66 2717
7418.47 2625
7419.28 2629
7420.10 2555
7420.91 2607
7421.72 2713
7422.54 2568
7423.35 2471
7424.16 2532
7424.97 2456
7425.79 2447
7426.60 2508
7427.41 2374
7428.23 2337
7429.04 2253
7429.86 2452
7430.67 2448
7431.48 2391
7432.30 2333
7433.11 2292
7433.92 2475
7434.74 2397
7435.55 2559
7436.36 2350
7437.18 2279
7437.99 2358
7438.81 2277
7439.62 2276
7440.43 2326
7441.25 2313
7442.06 2277
7442.88 2337
7443.69 2303
7444.51 2234
7445.32 2337
7446.13 2343
7446.95 2277
7447.76 2136
7448.58 2260
7449.39 2296
7450.21 2151
7451.02 2264
7451.84 2365
7452.65 2234
7453.47 2170
7454.28 2262
7455.10 2245
7455.91 2227
7456.73 2170
7457.54 2323
7458.36 2209
7459.17 2204
7459.99 2157
7460.80 2229
7461.62 2208
7462.43 2255
7463.25 2205
7464.06 2282
7464.88 2238
7465.69 2264
7466.51 2323
7467.32 2284
7468.14 2292
7468.96 2382
7469.77 2296
7470.59 2379
7471.40 2304
7472.22 2359
7473.03 2389
7473.85 2395
7474.67 2277
7475.48 2197
7476.30 2224
7477.11 2248
7477.93 2346
7478.75 2273
7479.56 2293
7480.38 2255
7481.20 2240
7482.01 2364
7482.83 2295
7483.65 2283
7484.46 2038
7485.28 2126
7486.09 2152
7486.91 2178
7487.73 2151
7488.54 2145
7489.36 2208
7490.18 2175
7491.00 2223
7491.81 2144
7492.63 2109
7493.45 2158
7494.26 2131
7495.08 2097
7495.90 2060
7496.71 2102
7497.53 2090
7498.35 2135
7499.17 2170
7499.98 1890
7500.80 2002
7501.62 1933
7502.44 1948
7503.25 1960
7504.07 2015
7504.89 2053
7505.71 2010
7506.52 2157
7507.34 2109
7508.16 1987
7508.98 1989
7509.80 1893
7510.61 1912
7511.43 1843
7512.25 1970
7513.07 2010
7513.89 2065
7514.70 2090
7515.52 1928
7516.34 1881
7517.16 1995
7517.98 2039
7518.79 2014
7519.61 2020
7520.43 1988
7521.25 1958
7522.07 1966
7522.89 1996
7523.71 2045
7524.52 2028
7525.34 1901
7526.16 1972
7526.98 1964
7527.80 1915
7528.62 2000
7529.44 1947
7530.26 1867
7531.08 1899
7531.89 1875
7532.71 1950
7533.53 1903
7534.35 1912
7535.17 1969
7535.99 1947
7536.81 2025
7537.63 1935
7538.45 1974
7539.27 1956
7540.09 1992
7540.91 2028
7541.73 2031
7542.55 1992
7543.37 1892
7544.19 2042
7545.01 2041
7545.83 1942
7546.65 2026
7547.47 1922
7548.29 1966
7549.11 1966
7549.93 1978
7550.75 1960
7551.57 2043
7552.39 1991
7553.21 1944
7554.03 2001
7554.85 2009
7555.67 1937
7556.49 1899
7557.31 2032
7558.13 2152
7558.95 2135
7559.77 2086
7560.59 2132
7561.41 2118
7562.23 2079
7563.05 2150
7563.87 2130
7564.69 2073
7565.52 1991
7566.34 2014
7567.16 2126
7567.98 2101
7568.80 2146
7569.62 1902
7570.44 1915
7571.26 1923
7572.08 1918
7572.91 1977
7573.73 2065
7574.55 1939
7575.37 1780
7576.19 1852
7577.01 1983
7577.83 1982
7578.66 1890
7579.48 1987
7580.30 1894
7581.12 1902
7581.94 1994
7582.77 1981
7583.59 1967
7584.41 1930
7585.23 1939
7586.05 1986
7586.88 2012
7587.70 1949
7588.52 1985
7589.34 2002
7590.16 1955
7590.99 2003
7591.81 2007
7592.63 2146
7593.45 2090
7594.28 2090
7595.10 2051
7595.92 1896
7596.74 2015
7597.57 2000
7598.39 2036
7599.21 2043
7600.03 1960
7600.86 2014
7601.68 2069
7602.50 2018
7603.33 2033
7604.15 2255
7604.97 2201
7605.80 2307
7606.62 2414
7607.44 2360
7608.26 2396
7609.09 2468
7609.91 2468
7610.73 2441
7611.56 2429
7612.38 2296
7613.21 2155
7614.03 2219
7614.85 2266
7615.68 2220
7616.50 2072
7617.32 2193
7618.15 2242
7618.97 2101
7619.80 2211
7620.62 2194
7621.44 2111
7622.27 2260
7623.09 2152
7623.92 2274
7624.74 2213
7625.56 2260
7626.39 2265
7627.21 2143
7628.04 2099
7628.86 2145
7629.68 2069
7630.51 2036
7631.33 2180
7632.16 2285
7632.98 2208
7633.81 2109
7634.63 2430
7635.46 2395
7636.28 2390
7637.11 2396
7637.93 2231
7638.76 2138
7639.58 2274
7640.41 2176
7641.23 2198
7642.06 2073
7642.88 2098
7643.71 2008
7644.53 1897
7645.36 1903
7646.18 1979
7647.01 1965
7647.83 1988
7648.66 1905
7649.48 1931
7650.31 2112
7651.14 2165
7651.96 2103
7652.79 1986
7653.61 1953
7654.44 1962
7655.26 1923
7656.09 1865
7656.92 2090
7657.74 1941
7658.57 1937
7659.39 1930
7660.22 1945
7661.05 1917
7661.87 1997
7662.70 1997
7663.52 1844
7664.35 1782
7665.18 1889
7666.00 1938
7666.83 1940
7667.66 1886
7668.48 1862
7669.31 1827
7670.14 1870
7670.96 1927
7671.79 1948
7672.62 1919
7673.44 1842
7674.27 1916
7675.10 1842
7675.92 1837
7676.75 1992
7677.58 1896
7678.40 1931
7679.23 1812
7680.06 1805
7680.89 1778
7681.71 1916
7682.54 1966
7683.37 1863
7684.19 1818
7685.02 1867
7685.85 1871
7686.68 1813
7687.50 1881
7688.33 1941
7689.16 1934
7689.99 1931
7690.81 2032
7691.64 1928
7692.47 1887
7693.30 1970
7694.13 1940
7694.95 1796
7695.78 1874
7696.61 1973
7697.44 1888
7698.27 1871
7699.09 1907
7699.92 1917
7700.75 1729
7701.58 1882
7702.41 1947
7703.24 1914
7704.06 1979
7704.89 1945
7705.72 1911
7706.55 1879
7707.38 1836
7708.21 1880
7709.04 1910
7709.86 1922
7710.69 1898
7711.52 1993
7712.35 1893
7713.18 1899
7714.01 1866
7714.84 1839
7715.67 1940
7716.50 1912
7717.32 1878
7718.15 1934
7718.98 1828
7719.81 1888
7720.64 1889
7721.47 1840
7722.30 1903
7723.13 2063
7723.96 1996
7724.79 1929
7725.62 1916
7726.45 1817
7727.28 2007
7728.11 1886
7728.94 1794
7729.77 1824
7730.60 1948
7731.43 1961
7732.26 1941
7733.09 1909
7733.92 1948
7734.75 1915
7735.58 1937
7736.41 1989
7737.24 1977
7738.07 1922
7738.90 1961
7739.73 1855
7740.56 1913
7741.39 1975
7742.22 1971
7743.05 2107
7743.88 2190
7744.71 1940
7745.54 1891
7746.37 1968
7747.20 2090
7748.03 2308
7748.87 2313
7749.70 2438
7750.53 2739
7751.36 2878
7752.19 3060
7753.02 3026
7753.85 2880
7754.68 2790
7755.51 2638
7756.34 2372
7757.18 2317
7758.01 2214
7758.84 1991
7759.67 2015
7760.50 1976
7761.33 2023
7762.16 1969
7763.00 1973
7763.83 1785
7764.66 1837
7765.49 2095
7766.32 2161
7767.16 2164
7767.99 2249
7768.82 1981
7769.65 1936
7770.48 2068
7771.31 2059
7772.15 1888
7772.98 1918
7773.81 1815
7774.64 1805
7775.48 1766
7776.31 1874
7777.14 1860
7777.97 1775
7778.81 1852
7779.64 1868
7780.47 1897
7781.30 1847
7782.14 1845
7782.97 1951
7783.80 1921
7784.63 1937
7785.47 1962
7786.30 2021
7787.13 1964
7787.97 1933
7788.80 1992
7789.63 2021
7790.46 1917
7791.30 1911
7792.13 1940
7792.96 2015
7793.80 1967
7794.63 1869
7795.46 1864
7796.30 1896
7797.13 1885
7797.96 1965
7798.80 1955
7799.63 1815
7800.46 1856
7801.30 1845
7802.13 1952
7802.97 1934
7803.80 1980
7804.63 1973
7805.47 1919
7806.30 1943
7807.13 2051
7807.97 1907
7808.80 1843
7809.64 1815
7810.47 1813
7811.31 1960
7812.14 1901
7812.97 1842
7813.81 1843
7814.64 1986
7815.48 1895
7816.31 1858
7817.15 1936
7817.98 1944
7818.82 1970
7819.65 1931
7820.48 1933
7821.32 1871
7822.15 1934
7822.99 1990
7823.82 1985
7824.66 2001
7825.49 2015
7826.33 1989
7827.16 1885
7828.00 1884
7828.83 1851
7829.67 1905
7830.50 1832
7831.34 1778
7832.17 1762
7833.01 1903
7833.85 1882
7834.68 1902
7835.52 1860
7836.35 1897
7837.19 1979
7838.02 2007
7838.86 1929
7839.69 1943
7840.53 1868
7841.37 1925
7842.20 1829
7843.04 1912
7843.87 2050
7844.71 1922
7845.55 1924
7846.38 2009
7847.22 2044
7848.05 2045
7848.89 1914
7849.73 1937
7850.56 1916
7851.40 1919
7852.24 1893
7853.07 1905
7853.91 1954
7854.74 1945
7855.58 2059
7856.42 2017
7857.25 2074
7858.09 2068
7858.93 2104
7859.76 2373
7860.60 2364
7861.44 2315
7862.28 2316
7863.11 2528
7863.95 2453
7864.79 2519
7865.62 2426
7866.46 2296
7867.30 2253
7868.14 2248
7868.97 2227
7869.81 2177
7870.65 2177
7871.48 2133
7872.32 2148
7873.16 2115
7874.00 2133
7874.83 2140
7875.67 2067
7876.51 1964
7877.35 2062
7878.19 2078
7879.02 2026
7879.86 2048
7880.70 2176
7881.54 2086
7882.37 2089
7883.21 2077
7884.05 1957
7884.89 1997
7885.73 2063
7886.57 1931
7887.40 1830
7888.24 1977
7889.08 2041
7889.92 1857
7890.76 1921
7891.60 2050
7892.43 1949
7893.27 1858
7894.11 1960
7894.95 2049
7895.79 2026
7896.63 1956
7897.47 1982
7898.30 1907
7899.14 1879
7899.98 1906
7900.82 1923
7901.66 1948
7902.50 2025
7903.34 2050
7904.18 2091
7905.02 2111
7905.86 2085
7906.70 2173
7907.54 2216
7908.37 2160
7909.21 2142
7910.05 2130
7910.89 2124
7911.73 2076
7912.57 1978
7913.41 1906
7914.25 1924
7915.09 1942
7915.93 1911
7916.77 1926
7917.61 1941
7918.45 2097
7919.29 2183
7920.13 2125
7920.97 2185
7921.81 2283
7922.65 2132
7923.49 2115
7924.33 1903
7925.17 2014
7926.01 1903
7926.85 1876
7927.69 1899
7928.53 1749
7929.37 1873
7930.21 1937
7931.05 1829
7931.90 1919
7932.74 1887
7933.58 1831
7934.42 1881
7935.26 1789
7936.10 1869
7936.94 1868
7937.78 1748
7938.62 1804
7939.46 1782
7940.30 1807
7941.14 1789
7941.99 1716
7942.83 1838
7943.67 1867
7944.51 1740
7945.35 1892
7946.19 1859
7947.03 1783
7947.88 1733
7948.72 1847
7949.56 1770
7950.40 1750
7951.24 1779
7952.08 1718
7952.93 1789
7953.77 1773
7954.61 1812
7955.45 1665
7956.29 1694
7957.13 1659
7957.98 1717
7958.82 1734
7959.66 1693
7960.50 1729
7961.35 1684
7962.19 1764
7963.03 1768
7963.87 1736
7964.71 1704
7965.56 1776
7966.40 1818
7967.24 1720
7968.08 1709
7968.93 1663
7969.77 1676
7970.61 1609
7971.45 1699
7972.30 1731
7973.14 1698
7973.98 1752
7974.83 1608
7975.67 1719
7976.51 1590
7977.36 1772
7978.20 1784
7979.04 1724
7979.88 1717
7980.73 1778
7981.57 1677
7982.41 1687
7983.26 1672
7984.10 1655
7984.94 1660
7985.79 1658
7986.63 1734
7987.47 1775
7988.32 1644
7989.16 1613
7990.01 1735
7990.85 1703
7991.69 1703
7992.54 1705
7993.38 1712
7994.23 1721
7995.07 1721
7995.91 1796
7996.76 1695
7997.60 1660
7998.45 1657
7999.29 1640
8000.13 1560
8000.98 1692
8001.82 1709
8002.67 1628
8003.51 1576
8004.36 1575
8005.20 1579
8006.04 1707
8006.89 1668
8007.73 1557
8008.58 1622
8009.42 1693
8010.27 1577
8011.11 1649
8011.96 1552
8012.80 1505
8013.65 1604
8014.49 1659
8015.34 1666
8016.18 1589
8017.03 1662
8017.87 1646
8018.72 1585
8019.56 1633
8020.41 1645
8021.25 1529
8022.10 1573
8022.95 1653
8023.79 1703
8024.64 1709
8025.48 1581
8026.33 1693
8027.17 1622
8028.02 1610
8028.86 1750
8029.71 1709
8030.56 1513
8031.40 1563
8032.25 1514
8033.09 1578
8033.94 1681
8034.79 1624
8035.63 1670
8036.48 1668
8037.32 1629
8038.17 1643
8039.02 1634
8039.86 1616
8040.71 1554
8041.56 1592
8042.40 1635
8043.25 1520
8044.10 1585
8044.94 1582
8045.79 1566
8046.64 1531
8047.48 1623
8048.33 1620
8049.18 1555
8050.02 1567
8050.87 1576
8051.72 1606
8052.56 1611
8053.41 1594
8054.26 1646
8055.11 1721
8055.95 1718
8056.80 1597
8057.65 1525
8058.49 1467
8059.34 1589
8060.19 1591
8061.04 1553
8061.88 1571
8062.73 1578
8063.58 1626
8064.43 1574
8065.27 1564
8066.12 1514
8066.97 1536
8067.82 1508
8068.67 1576
8069.51 1569
8070.36 1571
8071.21 1725
8072.06 1632
8072.91 1588
8073.75 1598
8074.60 1538
8075.45 1654
8076.30 1530
8077.15 1619
8078.00 1605
8078.84 1650
8079.69 1583
8080.54 1512
8081.39 1570
8082.24 1520
8083.09 1547
8083.94 1491
8084.78 1529
8085.63 1581
8086.48 1574
8087.33 1593
8088.18 1440
8089.03 1529
8089.88 1637
8090.73 1559
8091.58 1563
8092.42 1666
8093.27 1620
8094.12 1504
8094.97 1573
8095.82 1606
8096.67 1526
8097.52 1601
8098.37 1555
8099.22 1580
8100.07 1577
8100.92 1645
8101.77 1555
8102.62 1620
8103.47 1519
8104.32 1553
8105.17 1521
8106.02 1521
8106.87 1603
8107.72 1543
8108.57 1600
8109.42 1643
8110.27 1566
8111.12 1525
8111.97 1555
8112.82 1576
8113.67 1627
8114.52 1614
8115.37 1707
8116.22 1610
8117.07 1649
8117.92 1593
8118.77 1564
8119.62 1634
8120.47 1597
8121.32 1662
8122.17 1698
8123.02 1739
8123.87 1781
8124.72 1704
8125.57 1676
8126.43 1779
8127.28 1691
8128.13 1752
8128.98 1627
8129.83 1622
8130.68 1666
8131.53 1684
8132.38 1660
8133.23 1622
8134.09 1644
8134.94 1724
8135.79 1679
8136.64 1655
8137.49 1723
8138.34 1716
8139.19 1615
8140.05 1658
8140.90 1682
8141.75 1668
8142.60 1687
8143.45 1674
8144.30 1779
8145.16 1776
8146.01 1883
8146.86 1817
8147.71 1746
8148.56 1800
8149.42 1788
8150.27 1810
8151.12 1899
8151.97 1829
8152.83 1841
8153.68 1834
8154.53 1691
8155.38 1869
8156.24 1766
8157.09 1793
8157.94 1913
8158.79 1932
8159.65 2068
8160.50 1879
8161.35 1980
8162.20 1975
8163.06 1940
8163.91 1928
8164.76 1846
8165.62 1789
8166.47 1617
8167.32 1663
8168.17 1770
8169.03 1746
8169.88 1684
8170.73 1676
8171.59 1667
8172.44 1739
8173.29 1707
8174.15 1773
8175.00 1732
8175.85 1702
8176.71 1705
8177.56 1735
8178.42 1656
8179.27 1667
8180.12 1764
8180.98 1726
8181.83 1704
8182.68 1710
8183.54 1782
8184.39 1702
8185.25 1644
8186.10 1680
8186.95 1697
8187.81 1734
8188.66 1712
8189.52 1737
8190.37 1701
8191.22 1652
8192.08 1502
8192.93 1476
8193.79 1664
8194.64 1662
8195.50 1723
8196.35 1716
8197.21 1613
8198.06 1588
8198.92 1757
8199.77 1638
8200.63 1626
8201.48 1630
8202.33 1728
8203.19 1633
8204.04 1620
8204.90 1556
8205.75 1599
8206.61 1699
8207.47 1691
8208.32 1691
8209.18 1641
8210.03 1731
8210.89 1779
8211.74 1767
8212.60 1754
8213.45 1785
8214.31 1773
8215.16 1752
8216.02 1758
8216.87 1762
8217.73 1670
8218.59 1714
8219.44 1880
8220.30 1864
8221.15 1754
8222.01 1848
8222.87 1689
8223.72 1709
8224.58 1678
8225.43 1690
8226.29 1726
8227.15 1727
8228.00 1652
8228.86 1702
8229.71 1867
8230.57 1908
8231.43 1817
8232.28 1777
8233.14 1759
8234.00 1794
8234.85 1810
8235.71 1717
8236.57 1716
8237.42 1812
8238.28 1684
8239.14 1677
8239.99 1697
8240.85 1644
8241.71 1797
8242.56 1772
8243.42 1727
8244.28 1705
8245.14 1774
8245.99 1760
8246.85 1709
8247.71 1723
8248.56 1652
8249.42 1704
8250.28 1651
8251.14 1645
8251.99 1695
8252.85 1678
8253.71 1677
8254.57 1750
8255.42 1646
8256.28 1753
8257.14 1798
8258.00 1695
8258.86 1797
8259.71 1672
8260.57 1740
8261.43 1712
8262.29 1747
8263.15 1722
8264.00 1675
8264.86 1685
8265.72 1797
8266.58 1756
8267.44 1747
8268.29 1765
8269.15 1701
8270.01 1679
8270.87 1747
8271.73 1690
8272.59 1681
8273.45 1653
8274.30 1652
8275.16 1814
8276.02 1735
8276.88 1795
8277.74 1810
8278.60 1792
8279.46 1636
8280.32 1666
8281.18 1697
8282.03 1799
8282.89 1760
8283.75 1742
8284.61 1704
8285.47 1712
8286.33 1785
8287.19 1720
8288.05 1800
8288.91 1739
8289.77 1727
8290.63 1733
8291.49 1814
8292.35 1813
8293.21 1778
8294.07 1794
8294.93 1944
8295.78 1812
8296.64 1841
8297.50 1880
8298.36 1906
8299.22 2042
8300.08 1851
8300.94 1800
8301.80 1877
8302.66 2030
8303.52 1871
8304.38 1957
8305.25 1986
8306.11 1950
8306.97 2011
8307.83 2030
8308.69 1910
8309.55 2037
8310.41 1949
8311.27 2027
8312.13 1935
8312.99 1995
8313.85 2029
8314.71 2063
8315.57 2038
8316.43 2127
8317.29 2171
8318.15 2231
8319.02 2346
8319.88 2399
8320.74 2378
8321.60 2377
8322.46 2422
8323.32 2305
8324.18 2207
8325.04 2311
8325.90 2320
8326.77 2174
8327.63 2167
8328.49 2108
8329.35 1999
8330.21 1993
8331.07 1930
8331.93 1954
8332.80 2050
8333.66 1927
8334.52 1957
8335.38 1978
8336.24 1893
8337.11 2013
8337.97 2008
8338.83 2005
8339.69 1967
8340.55 1996
8341.42 2018
8342.28 1924
8343.14 1997
8344.00 1960
8344.86 2054
8345.73 2171
8346.59 2273
8347.45 2160
8348.31 2295
8349.18 2326
8350.04 2382
8350.90 2246
8351.76 2124
8352.63 2213
8353.49 2158
8354.35 2176
8355.22 2101
8356.08 2134
8356.94 2114
8357.80 2090
8358.67 2078
8359.53 2076
8360.39 2251
8361.26 2268
8362.12 2159
8362.98 2159
8363.85 2061
8364.71 2095
8365.57 2163
8366.44 2031
8367.30 2107
8368.16 2011
8369.03 1985
8369.89 2054
8370.75 2029
8371.62 2101
8372.48 2046
8373.35 2091
8374.21 2231
8375.07 2246
8375.94 2218
8376.80 2257
8377.67 2210
8378.53 2226
8379.39 2103
8380.26 2125
8381.12 2171
8381.99 2190
8382.85 2151
8383.71 2209
8384.58 2129
8385.44 2113
8386.31 2222
8387.17 2360
8388.04 2345
8388.90 2429
8389.77 2407
8390.63 2406
8391.50 2285
8392.36 2229
8393.22 2269
8394.09 2354
8394.95 2303
8395.82 2308
8396.68 2345
8397.55 2341
8398.41 2280
8399.28 2385
8400.14 2523
8401.01 2493
8401.88 2512
8402.74 2443
8403.61 2472
8404.47 2593
8405.34 2492
8406.20 2388
8407.07 2490
8407.93 2491
8408.80 2371
8409.66 2379
8410.53 2356
8411.40 2388
8412.26 2379
8413.13 2444
8413.99 2398
8414.86 2380
8415.73 2412
8416.59 2541
8417.46 2488
8418.32 2545
8419.19 2456
8420.06 2491
8420.92 2367
8421.79 2422
8422.65 2508
8423.52 2522
8424.39 2554
8425.25 2604
8426.12 2565
8426.99 2581
8427.85 2633
8428.72 2586
8429.59 2667
8430.45 2794
8431.32 2704
8432.19 2740
8433.05 2630
8433.92 2714
8434.79 2798
8435.65 2719
8436.52 2663
8437.39 2787
8438.26 2689
8439.12 2803
8439.99 2900
8440.86 2855
8441.73 2893
8442.59 3041
8443.46 3022
8444.33 3114
8445.19 3173
8446.06 3095
8446.93 3140
8447.80 3119
8448.67 3015
8449.53 3002
8450.40 3083
8451.27 3269
8452.14 3276
8453.00 3262
8453.87 3288
8454.74 3419
8455.61 3453
8456.48 3650
8457.34 3893
8458.21 4416
8459.08 5032
8459.95 5655
8460.82 5882
8461.69 6002
8462.55 6104
8463.42 5772
8464.29 5493
8465.16 5041
8466.03 4760
8466.90 4442
8467.77 4069
8468.63 3992
8469.50 3875
8470.37 3780
8471.24 3928
8472.11 4266
8472.98 4612
8473.85 5007
8474.72 5219
8475.58 5278
8476.45 5173
8477.32 5141
8478.19 4772
8479.06 4350
8479.93 4166
8480.80 3895
8481.67 3546
8482.54 3326
8483.41 3291
8484.28 3158
8485.15 3015
8486.02 2991
8486.89 2848
8487.76 2895
8488.63 2909
8489.50 2851
8490.37 2874
8491.24 2791
8492.11 2748
8492.98 2831
8493.85 2772
8494.72 2820
8495.59 2813
8496.46 2876
8497.33 2888
8498.20 2859
8499.07 2918
8499.94 2935
8500.81 2929
8501.68 2879
8502.55 2699
8503.42 2794
8504.29 2856
8505.16 2868
8506.03 2628
8506.90 2740
8507.77 2688
8508.64 2671
8509.51 2735
8510.38 2774
8511.25 2878
8512.13 2889
8513.00 2940
8513.87 2910
8514.74 2953
8515.61 2891
8516.48 2632
8517.35 2636
8518.22 2743
8519.09 2698
8519.97 2713
8520.84 2781
8521.71 2768
8522.58 2644
8523.45 2635
8524.32 2648
8525.19 2693
8526.07 2644
8526.94 2664
8527.81 2743
8528.68 2694
8529.55 2662
8530.43 2629
8531.30 2697
8532.17 2719
8533.04 2721
8533.91 2753
8534.79 2780
8535.66 2902
8536.53 3002
8537.40 2885
8538.27 2933
8539.15 2897
8540.02 2959
8540.89 2834
8541.76 2851
8542.64 2866
8543.51 2846
8544.38 2726
8545.25 2776
8546.13 2678
8547.00 2717
8547.87 2625
8548.74 2706
8549.62 2797
8550.49 2715
8551.36 2666
8552.24 2760
8553.11 2761
8553.98 2835
8554.86 2990
8555.73 3063
8556.60 3273
8557.48 3374
8558.35 3474
8559.22 3589
8560.10 3489
8560.97 3368
8561.84 3214
8562.72 3075
8563.59 2899
8564.46 2815
8565.34 2829
8566.21 2614
8567.08 2518
8567.96 2471
8568.83 2487
8569.71 2427
8570.58 2357
8571.45 2270
8572.33 2347
8573.20 2363
8574.08 2361
8574.95 2425
8575.82 2425
8576.70 2277
8577.57 2299
8578.45 2267
8579.32 2201
8580.20 2092
8581.07 2142
8581.94 2084
8582.82 2180
8583.69 2120
8584.57 2054
8585.44 2147
8586.32 2152
8587.19 2089
8588.07 2072
8588.94 2123
8589.82 2133
8590.69 2126
8591.57 2108
8592.44 2174
8593.32 2237
8594.19 2187
8595.07 2094
8595.94 2057
8596.82 2159
8597.69 2086
8598.57 2067
8599.44 2076
8600.32 2150
8601.19 2062
8602.07 2052
8602.95 2064
8603.82 2068
8604.70 2034
8605.57 2027
8606.45 2009
8607.32 2019
8608.20 1983
8609.08 1923
8609.95 1942
8610.83 1922
8611.70 1977
8612.58 2002
8613.46 2053
8614.33 1966
8615.21 2031
8616.08 2088
8616.96 2044
8617.84 2068
8618.71 1976
8619.59 1950
8620.47 1844
8621.34 1956
8622.22 2021
8623.10 1953
8623.97 1873
8624.85 1911
8625.73 1932
8626.60 2014
8627.48 2032
8628.36 2012
8629.23 2003
8630.11 1966
8630.99 1857
8631.87 2089
8632.74 2036
8633.62 2008
8634.50 2063
8635.37 1995
8636.25 2107
8637.13 1948
8638.01 2001
8638.88 1912
8639.76 1965
8640.64 1972
8641.52 2015
8642.39 1944
8643.27 1866
8644.15 1906
8645.03 1988
8645.90 2062
8646.78 1977
8647.66 2001
8648.54 2005
8649.42 2113
8650.29 2054
8651.17 2060
8652.05 1952
8652.93 1895
8653.81 1951
8654.68 1962
8655.56 1934
8656.44 1920
8657.32 1974
8658.20 1914
8659.08 1875
8659.95 1859
8660.83 1883
8661.71 1950
8662.59 1944
8663.47 1945
8664.35 1959
8665.23 1879
8666.10 1968
8666.98 1891
8667.86 1965
8668.74 1984
8669.62 1863
8670.50 1830
8671.38 1993
8672.26 1996
8673.14 1865
8674.02 1900
8674.90 1984
8675.77 2034
8676.65 1960
8677.53 2048
8678.41 2063
8679.29 2011
8680.17 1995
8681.05 2008
8681.93 1939
8682.81 1921
8683.69 2016
8684.57 1909
8685.45 1924
8686.33 2039
8687.21 2037
8688.09 1986
8688.97 2008
8689.85 1997
8690.73 1977
8691.61 2104
8692.49 2142
8693.37 2357
8694.25 2508
8695.13 2681
8696.01 2806
8696.89 2875
8697.77 2949
8698.65 2911
8699.53 2746
8700.41 2723
8701.29 2587
8702.17 2465
8703.05 2207
8703.94 2165
8704.82 2093
8705.70 1950
8706.58 1901
8707.46 1911
8708.34 1951
8709.22 1827
8710.10 1879
8710.98 1837
8711.86 1727
8712.75 1796
8713.63 1914
8714.51 1805
8715.39 1783
8716.27 1736
8717.15 1816
8718.03 1746
8718.91 1836
8719.80 1837
8720.68 1871
8721.56 1889
8722.44 1840
8723.32 1898
8724.20 1777
8725.09 1798
8725.97 1892
8726.85 1932
8727.73 1818
8728.61 1945
8729.50 1897
8730.38 1834
8731.26 1914
8732.14 1887
8733.02 1896
8733.91 1932
8734.79 1993
8735.67 1973
8736.55 2018
8737.44 1959
8738.32 1978
8739.20 1805
8740.08 1806
8740.97 1881
8741.85 1800
8742.73 1820
8743.61 1823
8744.50 1937
8745.38 1909
8746.26 1883
8747.15 1884
8748.03 1840
8748.91 1864
8749.79 1939
8750.68 1909
8751.56 1864
8752.44 1849
8753.33 1919
8754.21 1869
8755.09 1802
8755.98 1904
8756.86 1862
8757.74 1831
8758.63 1894
8759.51 2042
8760.39 2127
8761.28 2093
8762.16 2098
8763.05 2193
8763.93 2269
8764.81 2270
8765.70 2175
8766.58 2196
8767.46 2109
8768.35 2004
8769.23 2014
8770.12 2068
8771.00 2023
8771.89 2102
8772.77 2165
8773.65 2075
8774.54 2082
8775.42 2148
8776.31 2180
8777.19 2077
8778.08 2087
8778.96 2181
8779.84 2182
8780.73 2110
8781.61 1984
8782.50 1967
8783.38 2020
8784.27 2007
8785.15 2002
8786.04 1892
8786.92 1895
8787.81 1857
8788.69 1856
8789.58 1897
8790.46 1805
8791.35 1903
8792.23 1890
8793.12 1854
8794.00 1937
8794.89 2091
8795.77 2145
8796.66 2059
8797.55 2052
8798.43 2025
8799.32 2002
8800.20 1942
8801.09 1918
8801.97 1848
8802.86 1857
8803.74 1890
8804.63 1911
8805.52 1806
8806.40 1866
8807.29 1925
8808.17 1958
8809.06 1942
8809.95 1860
8810.83 1902
8811.72 1906
8812.60 1881
8813.49 1882
8814.38 1868
8815.26 1824
8816.15 1821
8817.04 1707
8817.92 1653
8818.81 1722
8819.70 1676
8820.58 1765
8821.47 1711
8822.36 1641
8823.24 1629
8824.13 1686
8825.02 1660
8825.90 1775
8826.79 1789
8827.68 1788
8828.56 1720
8829.45 1720
8830.34 1618
8831.23 1692
8832.11 1773
8833.00 1720
8833.89 1692
8834.77 1750
8835.66 1700
8836.55 1797
8837.44 1691
8838.32 1645
8839.21 1650
8840.10 1671
8840.99 1693
8841.88 1667
8842.76 1671
8843.65 1721
8844.54 1639
8845.43 1606
8846.31 1538
8847.20 1522
8848.09 1547
8848.98 1589
8849.87 1570
8850.75 1572
8851.64 1593
8852.53 1598
8853.42 1526
8854.31 1511
8855.20 1566
8856.08 1469
8856.97 1576
8857.86 1529
8858.75 1547
8859.64 1566
8860.53 1670
8861.42 1556
8862.30 1556
8863.19 1516
8864.08 1461
8864.97 1579
8865.86 1561
8866.75 1473
8867.64 1530
8868.53 1501
8869.42 1478
8870.30 1470
8871.19 1472
8872.08 1480
8872.97 1516
8873.86 1486
8874.75 1374
8875.64 1418
8876.53 1495
8877.42 1507
8878.31 1402
8879.20 1495
8880.09 1454
8880.98 1435
8881.87 1418
8882.76 1448
8883.65 1421
8884.54 1388
8885.43 1514
8886.32 1486
8887.21 1481
8888.10 1421
8888.99 1388
8889.88 1392
8890.77 1340
8891.66 1341
8892.55 1400
8893.44 1311
8894.33 1431
8895.22 1400
8896.11 1436
8897.00 1321
8897.89 1431
8898.78 1500
8899.67 1427
8900.56 1349
8901.45 1375
8902.34 1374
8903.23 1361
8904.12 1281
8905.02 1265
8905.91 1344
8906.80 1379
8907.69 1363
8908.58 1383
8909.47 1310
8910.36 1310
8911.25 1340
8912.14 1328
8913.04 1369
8913.93 1314
8914.82 1376
8915.71 1352
8916.60 1371
8917.49 1286
8918.38 1291
8919.28 1259
8920.17 1264
8921.06 1262
8921.95 1307
8922.84 1283
8923.73 1323
8924.63 1237
8925.52 1212
8926.41 1254
8927.30 1320
8928.19 1292
8929.09 1278
8929.98 1316
8930.87 1319
8931.76 1252
8932.65 1258
8933.55 1324
8934.44 1217
8935.33 1130
8936.22 1214
8937.12 1223
8938.01 1156
8938.90 1201
8939.79 1192
8940.69 1274
8941.58 1223
8942.47 1135
8943.37 1206
8944.26 1255
8945.15 1293
8946.04 1262
8946.94 1250
8947.83 1225
8948.72 1237
8949.62 1255
8950.51 1244
8951.40 1268
8952.30 1196
8953.19 1163
8954.08 1202
8954.98 1270
8955.87 1280
8956.76 1290
8957.66 1238
8958.55 1248
8959.44 1229
8960.34 1171
8961.23 1209
8962.12 1191
8963.02 1160
8963.91 1188
8964.81 1246
8965.70 1220
8966.59 1173
8967.49 1272
8968.38 1352
8969.28 1281
8970.17 1310
8971.06 1302
8971.96 1259
8972.85 1241
8973.75 1198
8974.64 1253
8975.54 1275
8976.43 1231
8977.32 1212
8978.22 1178
8979.11 1226
8980.01 1231
8980.90 1139
8981.80 1155
8982.69 1134
8983.59 1204
8984.48 1245
8985.38 1289
8986.27 1194
8987.17 1228
8988.06 1154
8988.96 1172
8989.85 1066
8990.75 1146
8991.64 1105
8992.54 1174
8993.43 1110
8994.33 1105
8995.22 1178
8996.12 1096
8997.01 1095
8997.91 1088
8998.81 1134
8999.70 1185
9000.60 1116
9001.49 1165
9002.39 1063
9003.28 1108
9004.18 1137
9005.08 1205
9005.97 1226
9006.87 1177
9007.76 1124
9008.66 1161
9009.56 1110
9010.45 1094
9011.35 1192
9012.24 1181
9013.14 1165
9014.04 1113
9014.93 1079
9015.83 1138
9016.73 1120
9017.62 1088
9018.52 1036
9019.42 1016
9020.31 1141
9021.21 1096
9022.11 1099
9023.00 1076
9023.90 1162
9024.80 1121
9025.69 1078
9026.59 1128
9027.49 1177
9028.38 1126
9029.28 1124
9030.18 1172
9031.08 1194
9031.97 1110
9032.87 1123
9033.77 1033
9034.66 1045
9035.56 1121
9036.46 1131
9037.36 1055
9038.25 1086
9039.15 1141
9040.05 1048
9040.95 1126
9041.85 1116
9042.74 1152
9043.64 1110
9044.54 1151
9045.44 1064
9046.33 1167
9047.23 1118
9048.13 1082
9049.03 1063
9049.93 1159
9050.82 1112
9051.72 1035
9052.62 1065
9053.52 1001
9054.42 1133
9055.32 1155
9056.21 1106
9057.11 1146
9058.01 1211
9058.91 1072
9059.81 1128
9060.71 1128
9061.61 1172
9062.50 1101
9063.40 1088
9064.30 1136
9065.20 1075
9066.10 1107
9067.00 1160
9067.90 1114
9068.80 1107
9069.70 1143
9070.60 1082
9071.49 1020
9072.39 1054
9073.29 1110
9074.19 1123
9075.09 1087
9075.99 1097
9076.89 1118
9077.79 1115
9078.69 1126
9079.59 1077
9080.49 1101
9081.39 1119
9082.29 1187
9083.19 1057
9084.09 1100
9084.99 1091
9085.89 1074
9086.79 993
9087.69 1064
9088.59 1039
9089.49 1075
9090.39 1110
9091.29 1024
9092.19 1049
9093.09 1059
9093.99 1133
9094.89 1125
9095.79 1170
9096.69 1154
9097.59 1148
9098.49 1053
9099.39 1134
9100.29 1090
9101.19 1118
9102.09 1080
9102.99 1123
9103.90 1076
9104.80 1000
9105.70 1019
9106.60 1053
9107.50 1098
9108.40 1049
9109.30 1133
9110.20 1039
9111.10 1084
9112.00 1083
9112.91 1072
9113.81 1011
9114.71 1017
9115.61 1108
9116.51 1132
9117.41 1065
9118.31 1076
9119.22 1050
9120.12 1058
9121.02 1081
9121.92 1071
9122.82 1040
9123.72 993
9124.63 1024
9125.53 1016
9126.43 1064
9127.33 1135
9128.23 1056
9129.14 1069
9130.04 1113
9130.94 1088
9131.84 1080
9132.74 1093
9133.65 1186
9134.55 1108
9135.45 1091
9136.35 1040
9137.26 1043
9138.16 1051
9139.06 1111
9139.96 1146
9140.87 1089
9141.77 1061
9142.67 1035
9143.57 1140
9144.48 1069
9145.38 1056
9146.28 1104
9147.19 1077
9148.09 1075
9148.99 1108
9149.90 1034
9150.80 1119
9151.70 1041
9152.60 1093
9153.51 1152
9154.41 1128
9155.31 1055
9156.22 1086
9157.12 1220
9158.02 1060
9158.93 1075
9159.83 1112
9160.74 1051
9161.64 1025
9162.54 1082
9163.45 1084
9164.35 1021
9165.25 1063
9166.16 1051
9167.06 1084
9167.97 1020
9168.87 1009
9169.77 1023
9170.68 1034
9171.58 1058
9172.49 1039
9173.39 1072
9174.30 1105
9175.20 1041
9176.10 1058
9177.01 1048
9177.91 1039
9178.82 1129
9179.72 1042
9180.63 1065
9181.53 1097
9182.44 1025
9183.34 1105
9184.25 1196
9185.15 1135
9186.05 1105
9186.96 1128
9187.86 1042
9188.77 1033
9189.67 1149
9190.58 1087
9191.48 1139
9192.39 1088
9193.30 1119
9194.20 1107
9195.11 1123
9196.01 1071
9196.92 1102
9197.82 1117
9198.73 1176
9199.63 1188
9200.54 1182
9201.44 1092
9202.35 1172
9203.26 1193
9204.16 1339
9205.07 1355
9205.97 1354
9206.88 1304
9207.78 1300
9208.69 1303
9209.60 1134
9210.50 1164
9211.41 1174
9212.32 1159
9213.22 1111
9214.13 1122
9215.03 1184
9215.94 1123
9216.85 1085
9217.75 1097
9218.66 1065
9219.57 1061
9220.47 1145
9221.38 1183
9222.29 1090
9223.19 1097
9224.10 1106
9225.01 1075
9225.91 1089
9226.82 1082
9227.73 1058
9228.63 1100
9229.54 1110
9230.45 1096
9231.36 1068
9232.26 1040
9233.17 1141
9234.08 1151
9234.98 1156
9235.89 1063
9236.80 1093
9237.71 1110
9238.61 1069
9239.52 1042
9240.43 1060
9241.34 1111
9242.24 1160
9243.15 1083
9244.06 1035
9244.97 1093
9245.87 1130
9246.78 1105
9247.69 1102
9248.60 1067
9249.51 997
9250.41 1060
9251.32 1011
9252.23 1048
9253.14 1045
9254.05 1064
9254.96 1150
9255.86 1077
9256.77 1013
9257.68 1058
9258.59 1072
9259.50 1044
9260.41 1058
9261.31 1074
9262.22 1056
9263.13 1007
9264.04 1089
9264.95 1025
9265.86 937
9266.77 980
9267.68 1019
9268.58 1039
9269.49 1044
9270.40 1046
9271.31 1252
9272.22 1132
9273.13 1059
9274.04 1018
9274.95 1080
9275.86 1114
9276.77 1076
9277.68 1093
9278.59 1029
9279.50 1025
9280.40 1028
9281.31 1118
9282.22 1112
9283.13 1130
9284.04 991
9284.95 1061
9285.86 1021
9286.77 1029
9287.68 1029
9288.59 1092
9289.50 1094
9290.41 1133
9291.32 1168
9292.23 1161
9293.14 1102
9294.05 1133
9294.96 1084
9295.87 999
9296.78 1088
9297.69 1035
9298.60 1029
9299.52 1056
9300.43 1101
9301.34 1103
9302.25 1056
9303.16 1148
9304.07 1096
9304.98 1210
9305.89 1151
9306.80 1102
9307.71 1149
9308.62 1095
9309.53 1108
9310.44 1139
9311.36 1095
9312.27 1121
9313.18 1184
9314.09 1164
9315.00 1219
9315.91 1157
9316.82 1330
9317.73 1340
9318.64 1222
9319.56 1223
9320.47 1088
9321.38 1173
9322.29 1154
9323.20 1136
9324.11 1125
9325.03 1101
9325.94 1220
9326.85 1208
9327.76 1154
9328.67 1091
9329.59 1138
9330.50 1079
9331.41 1113
9332.32 1128
9333.23 1066
9334.15 1053
9335.06 1138
9335.97 1119
9336.88 1040
9337.79 1120
9338.71 1123
9339.62 1246
9340.53 1261
9341.44 1179
9342.36 1230
9343.27 1194
9344.18 1272
9345.09 1339
9346.01 1207
9346.92 1217
9347.83 1264
9348.75 1186
9349.66 1174
9350.57 1047
9351.48 1163
9352.40 1216
9353.31 1199
9354.22 1148
9355.14 1199
9356.05 1195
9356.96 1139
9357.88 1067
9358.79 1099
9359.70 1147
9360.62 1190
9361.53 1178
9362.44 1165
9363.36 1077
9364.27 1148
9365.19 1188
9366.10 1078
9367.01 1102
9367.93 1171
9368.84 1210
9369.75 1139
9370.67 1096
9371.58 1078
9372.50 1135
9373.41 1174
9374.32 1231
9375.24 1206
9376.15 1184
9377.07 1179
9377.98 1183
9378.90 1230
9379.81 1221
9380.72 1128
9381.64 1176
9382.55 1174
9383.47 1206
9384.38 1174
9385.30 1222
9386.21 1169
9387.13 1215
9388.04 1214
9388.96 1162
9389.87 1196
9390.79 1243
9391.70 1163
9392.62 1265
9393.53 1258
9394.45 1347
9395.36 1339
9396.28 1328
9397.19 1289
9398.11 1299
9399.02 1323
9399.94 1327
9400.85 1304
9401.77 1253
9402.68 1347
9403.60 1302
9404.52 1263
9405.43 1294
9406.35 1273
9407.26 1320
9408.18 1320
9409.09 1240
9410.01 1181
9410.93 1212
9411.84 1229
9412.76 1234
9413.67 1190
9414.59 1224
9415.51 1334
9416.42 1311
9417.34 1195
9418.26 1246
9419.17 1260
9420.09 1267
9421.00 1213
9421.92 1297
9422.84 1333
9423.75 1307
9424.67 1292
9425.59 1267
9426.50 1214
9427.42 1207
9428.34 1170
9429.25 1306
9430.17 1287
9431.09 1293
9432.00 1289
9432.92 1232
9433.84 1272
9434.76 1252
9435.67 1328
9436.59 1280
9437.51 1381
9438.42 1428
9439.34 1346
9440.26 1405
9441.18 1394
9442.09 1386
9443.01 1517
9443.93 1515
9444.85 1430
9445.76 1483
9446.68 1377
9447.60 1342
9448.52 1314
9449.43 1356
9450.35 1352
9451.27 1400
9452.19 1491
9453.11 1561
9454.02 1555
9454.94 1626
9455.86 1881
9456.78 1891
9457.70 1891
9458.62 1925
9459.53 2000
9460.45 1851
9461.37 1775
9462.29 1765
9463.21 1701
9464.13 1669
9465.04 1664
9465.96 1580
9466.88 1458
9467.80 1407
9468.72 1329
9469.64 1413
9470.56 1468
9471.48 1330
9472.39 1370
9473.31 1478
9474.23 1323
9475.15 1342
9476.07 1356
9476.99 1370
9477.91 1308
9478.83 1425
9479.75 1408
9480.67 1380
9481.59 1334
9482.51 1414
9483.42 1482
9484.34 1456
9485.26 1430
9486.18 1481
9487.10 1483
9488.02 1532
9488.94 1475
9489.86 1481
9490.78 1520
9491.70 1583
9492.62 1510
9493.54 1399
9494.46 1443
9495.38 1404
9496.30 1408
9497.22 1412
9498.14 1419
9499.06 1405
9499.98 1423
9500.90 1384
9501.82 1325
9502.74 1431
9503.66 1402
9504.58 1417
9505.50 1409
9506.43 1335
9507.35 1352
9508.27 1413
9509.19 1410
9510.11 1419
9511.03 1403
9511.95 1438
9512.87 1395
9513.79 1454
9514.71 1455
9515.63 1424
9516.55 1413
9517.48 1379
9518.40 1445
9519.32 1418
9520.24 1432
9521.16 1487
9522.08 1507
9523.00 1516
9523.92 1431
9524.85 1516
9525.77 1453
9526.69 1478
9527.61 1515
9528.53 1524
9529.45 1464
9530.38 1478
9531.30 1505
9532.22 1521
9533.14 1626
9534.06 1658
9534.98 1738
9535.91 1784
9536.83 1854
9537.75 1967
9538.67 1902
9539.60 1910
9540.52 1984
9541.44 1837
9542.36 1731
9543.28 1750
9544.21 1747
9545.13 1715
9546.05 1608
9546.97 1517
9547.90 1506
9548.82 1459
9549.74 1500
9550.66 1414
9551.59 1389
9552.51 1386
9553.43 1361
9554.36 1402
9555.28 1398
9556.20 1382
9557.13 1430
9558.05 1376
9558.97 1413
9559.89 1497
9560.82 1473
9561.74 1497
9562.66 1489
9563.59 1447
9564.51 1411
9565.43 1521
9566.36 1455
9567.28 1494
9568.20 1490
9569.13 1438
9570.05 1422
9570.98 1360
9571.90 1450
9572.82 1421
9573.75 1482
9574.67 1480
9575.60 1458
9576.52 1413
9577.44 1386
9578.37 1359
9579.29 1404
9580.22 1417
9581.14 1386
9582.06 1369
9582.99 1340
9583.91 1306
9584.84 1370
9585.76 1474
9586.69 1406
9587.61 1305
9588.53 1369
9589.46 1393
9590.38 1279
9591.31 1327
9592.23 1326
9593.16 1425
9594.08 1473
9595.01 1405
9595.93 1377
9596.86 1474
9597.78 1431
9598.71 1360
9599.63 1398
9600.56 1487
9601.48 1459
9602.41 1369
9603.33 1433
9604.26 1444
9605.18 1436
9606.11 1407
9607.03 1439
9607.96 1495
9608.89 1529
9609.81 1458
9610.74 1406
9611.66 1406
9612.59 1396
9613.51 1409
9614.44 1471
9615.37 1437
9616.29 1454
9617.22 1440
9618.14 1501
9619.07 1558
9620.00 1493
9620.92 1556
9621.85 1566
9622.77 1685
9623.70 1570
9624.63 1525
9625.55 1621
9626.48 1561
9627.41 1551
9628.33 1591
9629.26 1632
9630.19 1629
9631.11 1606
9632.04 1587
9632.97 1748
9633.89 1673
9634.82 1650
9635.75 1794
9636.67 1850
9637.60 1749
9638.53 1706
9639.45 1808
9640.38 1871
9641.31 1955
9642.23 1976
9643.16 2002
9644.09 1975
9645.02 1959
9645.94 2015
9646.87 1898
9647.80 1983
9648.73 2095
9649.65 2100
9650.58 2187
9651.51 2197
9652.44 2484
9653.36 2572
9654.29 2608
9655.22 2642
9656.15 2593
9657.08 2596
9658.00 2522
9658.93 2398
9659.86 2348
9660.79 2188
9661.72 2071
9662.64 2038
9663.57 1947
9664.50 1968
9665.43 2046
9666.36 2031
9667.28 1972
9668.21 1943
9669.14 1914
9670.07 2023
9671.00 1970
9671.93 2015
9672.86 1989
9673.78 1942
9674.71 1987
9675.64 1905
9676.57 1896
9677.50 1904
9678.43 1881
9679.36 1925
9680.29 1832
9681.21 1960
9682.14 1962
9683.07 2030
9684.00 2093
9684.93 2009
9685.86 1982
9686.79 1983
9687.72 2055
9688.65 2055
9689.58 2082
9690.51 2012
9691.44 2004
9692.37 2076
9693.30 2077
9694.23 2096
9695.16 2016
9696.09 2127
9697.02 2145
9697.94 2061
9698.87 2086
9699.80 2209
9700.73 2134
9701.66 2279
9702.59 2150
9703.52 2155
9704.45 2239
9705.39 2289
9706.32 2272
9707.25 2155
9708.18 2170
9709.11 2019
9710.04 1996
9710.97 1968
9711.90 1936
9712.83 1835
9713.76 1846
9714.69 1810
9715.62 1874
9716.55 1829
9717.48 1754
9718.41 1799
9719.34 1754
9720.27 1774
9721.21 1780
9722.14 1746
9723.07 1798
9724.00 1793
9724.93 1700
9725.86 1720
9726.79 1758
9727.72 1756
9728.65 1665
9729.59 1727
9730.52 1719
9731.45 1791
9732.38 1750
9733.31 1698
9734.24 1633
9735.17 1754
9736.11 1785
9737.04 1788
9737.97 1796
9738.90 1700
9739.83 1668
9740.77 1618
9741.70 1634
9742.63 1726
9743.56 1681
9744.49 1554
9745.43 1616
9746.36 1684
9747.29 1673
9748.22 1601
9749.15 1596
9750.09 1736
9751.02 1679
9751.95 1581
9752.88 1582
9753.82 1609
9754.75 1624
9755.68 1618
9756.61 1639
9757.55 1655
9758.48 1634
9759.41 1674
9760.35 1682
9761.28 1650
9762.21 1569
9763.14 1580
9764.08 1564
9765.01 1693
9765.94 1672
9766.88 1676
9767.81 1741
9768.74 1680
9769.68 1637
9770.61 1565
9771.54 1661
9772.48 1710
9773.41 1723
9774.34 1731
9775.28 1793
9776.21 1658
9777.14 1699
9778.08 1682
9779.01 1712
9779.94 1735
9780.88 1768
9781.81 1861
9782.75 1856
9783.68 1868
9784.61 1804
9785.55 1997
9786.48 2086
9787.42 2023
9788.35 1988
9789.28 1820
9790.22 1905
9791.15 1909
9792.09 1854
9793.02 1731
9793.96 1776
9794.89 1723
9795.83 1667
9796.76 1650
9797.69 1682
9798.63 1584
9799.56 1663
9800.50 1738
9801.43 1814
9802.37 1776
9803.30 1739
9804.24 1769
9805.17 1724
9806.11 1665
9807.04 1687
9807.98 1725
9808.91 1701
9809.85 1648
9810.78 1603
9811.72 1594
9812.65 1631
9813.59 1489
9814.53 1476
9815.46 1465
9816.40 1539
9817.33 1537
9818.27 1441
9819.20 1417
9820.14 1438
9821.07 1460
9822.01 1496
9822.95 1350
9823.88 1413
9824.82 1454
9825.75 1574
9826.69 1483
9827.63 1440
9828.56 1397
9829.50 1434
9830.43 1420
9831.37 1417
9832.31 1410
9833.24 1348
9834.18 1410
9835.12 1372
9836.05 1429
9836.99 1462
9837.93 1411
9838.86 1377
9839.80 1401
9840.73 1327
9841.67 1446
9842.61 1442
9843.55 1398
9844.48 1389
9845.42 1480
9846.36 1363
9847.29 1360
9848.23 1411
9849.17 1431
9850.10 1344
9851.04 1451
9851.98 1453
9852.92 1447
9853.85 1442
9854.79 1371
9855.73 1359
9856.67 1434
9857.60 1483
9858.54 1503
9859.48 1509
9860.42 1428
9861.35 1427
9862.29 1429
9863.23 1498
9864.17 1495
9865.10 1423
9866.04 1417
9866.98 1445
9867.92 1534
9868.86 1540
9869.79 1509
9870.73 1459
9871.67 1460
9872.61 1465
9873.55 1429
9874.48 1472
9875.42 1452
9876.36 1429
9877.30 1479
9878.24 1532
9879.18 1523
9880.12 1597
9881.05 1609
9881.99 1588
9882.93 1515
9883.87 1441
9884.81 1432
9885.75 1428
9886.69 1553
9887.63 1602
9888.56 1501
9889.50 1505
9890.44 1467
9891.38 1562
9892.32 1513
9893.26 1601
9894.20 1522
9895.14 1464
9896.08 1446
9897.02 1468
9897.96 1537
9898.90 1539
9899.84 1581
9900.77 1520
9901.71 1461
9902.65 1478
9903.59 1569
9904.53 1556
9905.47 1534
9906.41 1586
9907.35 1535
9908.29 1529
9909.23 1585
9910.17 1591
9911.11 1664
9912.05 1666
9912.99 1679
9913.93 1597
9914.87 1647
9915.81 1654
9916.75 1668
9917.69 1658
9918.63 1718
9919.57 1789
9920.52 1623
9921.46 1571
9922.40 1563
9923.34 1616
9924.28 1665
9925.22 1598
9926.16 1832
9927.10 2051
9928.04 2201
9928.98 2478
9929.92 2729
9930.86 3044
9931.80 3417
9932.75 3575
9933.69 3574
9934.63 3321
9935.57 3007
9936.51 2982
9937.45 2648
9938.39 2363
9939.33 2209
9940.28 2050
9941.22 1853
9942.16 1860
9943.10 1797
9944.04 1710
9944.98 1685
9945.92 1767
9946.87 1727
9947.81 1702
9948.75 1674
9949.69 1703
9950.63 1638
9951.58 1676
9952.52 1582
9953.46 1557
9954.40 1520
9955.34 1420
9956.29 1490
9957.23 1461
9958.17 1423
9959.11 1526
9960.06 1462
9961.00 1503
9961.94 1538
9962.88 1463
9963.83 1390
9964.77 1481
9965.71 1500
9966.65 1567
9967.60 1559
9968.54 1555
9969.48 1615
9970.42 1604
9971.37 1601
9972.31 1631
9973.25 1514
9974.20 1600
9975.14 1548
9976.08 1597
9977.03 1547
9977.97 1452
9978.91 1457
9979.86 1388
9980.80 1367
9981.74 1411
9982.69 1415
9983.63 1369
9984.57 1365
9985.52 1394
9986.46 1398
9987.40 1355
9988.35 1359
9989.29 1397
9990.23 1349
9991.18 1298
9992.12 1300
9993.07 1328
9994.01 1218
9994.95 1295
9995.90 1354
9996.84 1250
9997.79 1284
9998.73 1330
9999.67 1287
10000.62 1304
10001.56 1310
10002.51 1390
10003.45 1385
10004.40 1379
10005.34 1372
10006.29 1357
10007.23 1375
10008.17 1424
10009.12 1431
10010.06 1414
10011.01 1430
10011.95 1394
10012.90 1400
10013.84 1353
10014.79 1299
10015.73 1375
10016.68 1389
10017.62 1370
10018.57 1327
10019.51 1370
10020.46 1309
10021.40 1316
10022.35 1296
10023.29 1315
10024.24 1333
10025.19 1295
10026.13 1277
10027.08 1275
10028.02 1292
10028.97 1337
10029.91 1275
10030.86 1289
10031.80 1232
10032.75 1255
10033.70 1330
10034.64 1288
10035.59 1192
10036.53 1201
10037.48 1132
10038.43 1226
10039.37 1188
10040.32 1180
10041.26 1191
10042.21 1152
10043.16 1173
10044.10 1194
10045.05 1245
10046.00 1181
10046.94 1214
10047.89 1214
10048.84 1127
10049.78 1158
10050.73 1169
10051.68 1192
10052.62 1154
10053.57 1142
10054.52 1191
10055.46 1112
10056.41 1115
10057.36 1221
10058.30 1060
10059.25 1111
10060.20 1074
10061.15 1146
10062.09 1101
10063.04 1123
10063.99 1192
10064.93 1165
10065.88 1137
10066.83 1138
10067.78 1161
10068.72 1130
10069.67 1172
10070.62 1015
10071.57 1060
10072.51 1068
10073.46 1098
10074.41 1092
10075.36 1124
10076.31 1083
10077.25 1099
10078.20 1080
10079.15 1041
10080.10 1077
10081.05 1064
10081.99 1016
10082.94 1068
10083.89 1087
10084.84 1048
10085.79 1028
10086.74 1094
10087.68 1057
10088.63 1061
10089.58 1086
10090.53 1046
10091.48 1023
10092.43 1148
10093.37 1095
10094.32 1003
10095.27 1099
10096.22 1037
10097.17 1023
10098.12 1064
10099.07 1052
10100.02 1041
10100.97 1079
10101.91 1010
10102.86 1053
10103.81 1052
10104.76 1036
10105.71 1020
10106.66 1041
10107.61 981
10108.56 978
10109.51 996
10110.46 1037
10111.41 1043
10112.36 921
10113.31 923
10114.26 1016
10115.21 1020
10116.16 1043
10117.11 1009
10118.06 1002
10119.01 967
10119.96 996
10120.91 957
10121.86 984
10122.81 962
10123.76 932
10124.71 931
10125.66 1015
10126.61 1023
10127.56 993
10128.51 970
10129.46 1002
10130.41 982
10131.36 954
10132.31 1049
10133.26 920
10134.21 951
10135.16 995
10136.11 946
10137.06 982
10138.01 977
10138.96 971
10139.91 1022
10140.86 960
10141.82 917
10142.77 919
10143.72 877
10144.67 1001
10145.62 998
10146.57 937
10147.52 934
10148.47 884
10149.42 943
10150.38 969
10151.33 932
10152.28 897
10153.23 899
10154.18 876
10155.13 938
10156.09 961
10157.04 923
10157.99 928
10158.94 953
10159.89 842
10160.84 879
10161.80 1001
10162.75 901
10163.70 891
10164.65 907
10165.60 928
10166.56 949
10167.51 961
10168.46 912
10169.41 966
10170.36 985
10171.32 972
10172.27 1003
10173.22 873
10174.17 948
10175.13 974
10176.08 956
10177.03 933
10177.98 994
10178.94 943
10179.89 944
10180.84 935
10181.80 915
10182.75 902
10183.70 940
10184.65 913
10185.61 939
10186.56 946
10187.51 929
10188.47 925
10189.42 902
10190.37 934
10191.33 1005
10192.28 941
10193.23 928
10194.19 949
10195.14 1024
10196.09 938
10197.05 955
10198.00 962
10198.95 957
10199.91 966
10200.86 930
10201.82 958
10202.77 907
10203.72 893
10204.68 866
10205.63 947
10206.58 1001
10207.54 990
10208.49 1028
10209.45 1036
10210.40 1056
10211.36 1023
10212.31 1055
10213.26 1140
10214.22 1078
10215.17 1012
10216.13 1026
10217.08 1050
10218.04 1036
10218.99 936
10219.94 933
10220.90 949
10221.85 943
10222.81 923
10223.76 977
10224.72 925
10225.67 920
10226.63 873
10227.58 914
10228.54 957
10229.49 908
10230.45 868
10231.40 938
10232.36 929
10233.31 949
10234.27 905
10235.22 922
10236.18 953
10237.14 861
10238.09 954
10239.05 983
10240.00 1009
10240.96 942
10241.91 953
10242.87 912
10243.82 991
10244.78 964
10245.74 917
10246.69 941
10247.65 856
10248.60 974
10249.56 981
10250.52 969
10251.47 916
10252.43 859
10253.38 874
10254.34 922
10255.30 966
10256.25 858
10257.21 885
10258.17 918
10259.12 921
10260.08 925
10261.04 949
10261.99 878
10262.95 893
10263.91 948
10264.86 920
10265.82 918
10266.78 924
10267.73 873
10268.69 921
10269.65 990
10270.60 925
10271.56 919
10272.52 875
10273.47 954
10274.43 909
10275.39 861
10276.35 878
10277.30 908
10278.26 856
10279.22 904
10280.18 854
10281.13 863
10282.09 930
10283.05 901
10284.01 864
10284.96 876
10285.92 863
10286.88 889
10287.84 812
10288.79 855
10289.75 869
10290.71 886
10291.67 895
10292.63 917
10293.58 935
10294.54 864
10295.50 877
10296.46 917
10297.42 867
10298.38 938
10299.33 872
10300.29 872
10301.25 905
10302.21 874
10303.17 855
10304.13 886
10305.08 888
10306.04 846
10307.00 899
10307.96 903
10308.92 910
10309.88 854
10310.84 878
10311.80 844
10312.75 902
10313.71 857
10314.67 846
10315.63 845
10316.59 913
10317.55 870
10318.51 820
10319.47 886
10320.43 827
10321.39 820
10322.35 892
10323.31 858
10324.27 854
10325.23 943
10326.18 898
10327.14 904
10328.10 793
10329.06 847
10330.02 795
10330.98 738
10331.94 810
10332.90 917
10333.86 823
10334.82 835
10335.78 868
10336.74 848
10337.70 895
10338.66 888
10339.62 844
10340.58 840
10341.54 847
10342.50 880
10343.46 907
10344.43 876
10345.39 836
10346.35 843
10347.31 873
10348.27 868
10349.23 788
10350.19 767
10351.15 832
10352.11 863
10353.07 879
10354.03 893
10354.99 876
10355.95 850
10356.91 868
10357.88 943
10358.84 862
10359.80 838
10360.76 823
10361.72 839
10362.68 918
10363.64 923
10364.60 919
10365.57 921
10366.53 911
10367.49 875
10368.45 837
10369.41 855
10370.37 859
10371.34 846
10372.30 863
10373.26 777
10374.22 836
10375.18 829
10376.14 880
10377.11 892
10378.07 838
10379.03 869
10379.99 902
10380.95 909
10381.92 894
10382.88 972
10383.84 916
10384.80 813
10385.77 848
10386.73 799
10387.69 839
10388.65 847
10389.62 987
10390.58 905
10391.54 956
10392.50 845
10393.47 858
10394.43 923
10395.39 893
10396.35 885
10397.32 901
10398.28 947
10399.24 903
10400.21 860
10401.17 831
10402.13 943
10403.10 949
10404.06 934
10405.02 903
10405.99 923
10406.95 940
10407.91 912
10408.88 881
10409.84 923
10410.80 945
10411.77 966
10412.73 980
10413.69 977
10414.66 934
10415.62 967
10416.58 991
10417.55 994
10418.51 1045
10419.48 1093
10420.44 1130
10421.40 1167
10422.37 1293
10423.33 1362
10424.30 1381
10425.26 1403
10426.23 1408
10427.19 1393
10428.15 1400
10429.12 1282
10430.08 1225
10431.05 1133
10432.01 1113
10432.98 1050
10433.94 1033
10434.91 1008
10435.87 911
10436.83 991
10437.80 972
10438.76 962
10439.73 964
10440.69 935
10441.66 899
10442.62 926
10443.59 902
10444.55 868
10445.52 817
10446.48 902
10447.45 898
10448.41 801
10449.38 832
10450.35 843
10451.31 864
10452.28 894
10453.24 912
10454.21 901
10455.17 869
10456.14 880
10457.10 899
10458.07 905
10459.04 868
10460.00 881
10460.97 863
10461.93 925
10462.90 932
10463.87 888
10464.83 953
10465.80 929
10466.76 868
10467.73 881
10468.70 848
10469.66 869
10470.63 862
10471.59 845
10472.56 823
10473.53 892
10474.49 897
10475.46 885
10476.43 880
10477.39 860
10478.36 831
10479.33 867
10480.29 863
10481.26 800
10482.23 805
10483.19 870
10484.16 840
10485.13 801
10486.09 845
10487.06 802
10488.03 837
10489.00 806
10489.96 782
10490.93 791
10491.90 814
10492.87 812
10493.83 821
10494.80 823
10495.77 847
10496.73 889
10497.70 866
10498.67 879
10499.64 888
10500.61 861
10501.57 896
10502.54 892
10503.51 864
10504.48 826
10505.44 858
10506.41 828
10507.38 799
10508.35 873
10509.32 916
10510.28 829
10511.25 904
10512.22 843
10513.19 869
10514.16 840
10515.13 828
10516.09 838
10517.06 801
10518.03 865
10519.00 858
10519.97 872
10520.94 849
10521.91 794
10522.87 800
10523.84 843
10524.81 833
10525.78 831
10526.75 835
10527.72 802
10528.69 865
10529.66 842
10530.63 803
10531.59 827
10532.56 820
10533.53 839
10534.50 801
10535.47 841
10536.44 843
10537.41 788
10538.38 752
10539.35 756
10540.32 814
10541.29 820
10542.26 796
10543.23 805
10544.20 827
10545.17 808
10546.14 836
10547.11 783
10548.08 820
10549.05 789
10550.02 794
10550.99 793
10551.96 784
10552.93 762
10553.90 783
10554.87 800
10555.84 797
10556.81 800
10557.78 797
10558.75 762
10559.72 788
10560.69 826
10561.66 849
10562.63 857
10563.60 800
10564.57 825
10565.54 804
10566.51 831
10567.48 780
10568.45 752
10569.42 815
10570.40 835
10571.37 798
10572.34 827
10573.31 822
10574.28 782
10575.25 771
10576.22 730
10577.19 721
10578.16 718
10579.14 747
10580.11 757
10581.08 755
10582.05 825
10583.02 745
10583.99 794
10584.96 811
10585.94 820
10586.91 767
10587.88 761
10588.85 825
10589.82 711
10590.79 705
10591.77 688
10592.74 798
10593.71 817
10594.68 779
10595.65 737
10596.63 753
10597.60 733
10598.57 664
10599.54 686
10600.52 711
10601.49 775
10602.46 738
10603.43 669
10604.41 692
10605.38 711
10606.35 752
10607.32 757
10608.30 752
10609.27 714
10610.24 749
10611.21 795
10612.19 732
10613.16 739
10614.13 771
10615.11 791
10616.08 752
10617.05 719
10618.02 699
10619.00 725
10619.97 806
10620.94 738
10621.92 751
10622.89 741
10623.86 753
10624.84 767
10625.81 762
10626.78 711
10627.76 831
10628.73 757
10629.71 705
10630.68 788
10631.65 730
10632.63 695
10633.60 777
10634.57 788
10635.55 777
10636.52 719
10637.50 709
10638.47 769
10639.44 742
10640.42 815
10641.39 813
10642.37 789
10643.34 818
10644.31 805
10645.29 852
10646.26 814
10647.24 766
10648.21 777
10649.19 835
10650.16 803
10651.14 786
10652.11 772
10653.09 721
10654.06 725
10655.04 717
10656.01 697
10656.98 753
10657.96 686
10658.93 731
10659.91 677
10660.88 646
10661.86 752
10662.84 767
10663.81 678
10664.79 706
10665.76 734
10666.74 698
10667.71 754
10668.69 736
10669.66 789
10670.64 691
10671.61 699
10672.59 702
10673.56 722
10674.54 760
10675.52 713
10676.49 713
10677.47 699
10678.44 700
10679.42 699
10680.40 689
10681.37 634
10682.35 717
10683.32 722
10684.30 676
10685.28 688
10686.25 688
10687.23 670
10688.20 681
10689.18 746
10690.16 771
10691.13 678
10692.11 772
10693.09 726
10694.06 713
10695.04 702
10696.02 675
10696.99 663
10697.97 722
10698.95 797
10699.92 723
10700.90 736
10701.88 733
10702.85 730
10703.83 718
10704.81 699
10705.79 757
10706.76 715
10707.74 665
10708.72 745
10709.70 731
10710.67 730
10711.65 728
10712.63 707
10713.60 656
10714.58 667
10715.56 656
10716.54 662
10717.52 682
10718.49 696
10719.47 713
10720.45 701
10721.43 741
10722.40 695
10723.38 681
10724.36 710
10725.34 677
10726.32 654
10727.29 682
10728.27 697
10729.25 638
10730.23 694
10731.21 686
10732.19 668
10733.16 677
10734.14 696
10735.12 777
10736.10 733
10737.08 691
10738.06 702
10739.03 641
10740.01 704
10740.99 660
10741.97 673
10742.95 764
10743.93 747
10744.91 701
10745.89 647
10746.87 665
10747.84 709
10748.82 810
10749.80 699
10750.78 756
10751.76 738
10752.74 765
10753.72 691
10754.70 733
10755.68 679
10756.66 667
10757.64 682
10758.62 733
10759.60 666
10760.58 718
10761.56 693
10762.54 717
10763.52 709
10764.50 705
10765.48 724
10766.45 724
10767.43 698
10768.41 705
10769.39 706
10770.38 657
10771.36 705
10772.34 734
10773.32 760
10774.30 737
10775.28 688
10776.26 705
10777.24 697
10778.22 757
10779.20 743
10780.18 685
10781.16 695
10782.14 696
10783.12 724
10784.10 725
10785.08 730
10786.06 680
10787.04 647
10788.02 673
10789.00 767
10789.99 665
10790.97 684
10791.95 683
10792.93 701
10793.91 728
10794.89 728
10795.87 701
10796.85 674
10797.84 728
10798.82 763
10799.80 741
10800.78 702
10801.76 701
10802.74 692
10803.72 765
10804.71 742
10805.69 725
10806.67 711
10807.65 709
10808.63 654
10809.61 712
10810.60 749
10811.58 663
10812.56 677
10813.54 694
10814.52 664
10815.51 728
10816.49 688
10817.47 758
10818.45 706
10819.44 730
10820.42 725
10821.40 709
10822.38 681
10823.37 715
10824.35 726
10825.33 720
10826.31 661
10827.30 697
10828.28 737
10829.26 708
10830.24 708
10831.23 712
10832.21 698
10833.19 679
10834.18 717
10835.16 692
10836.14 683
10837.13 739
10838.11 685
10839.09 670
10840.07 662
10841.06 644
10842.04 749
10843.02 712
10844.01 697
10844.99 690
10845.98 657
10846.96 654
10847.94 701
10848.93 754
10849.91 742
10850.89 741
10851.88 688
10852.86 705
10853.84 713
10854.83 750
10855.81 726
10856.80 746
10857.78 749
10858.77 709
10859.75 667
10860.73 670
10861.72 741
10862.70 751
10863.69 696
10864.67 654
10865.66 654
10866.64 725
10867.62 705
10868.61 715
10869.59 686
10870.58 796
10871.56 746
10872.55 710
10873.53 755
10874.52 740
10875.50 799
10876.49 752
10877.47 739
10878.46 789
10879.44 728
10880.43 701
10881.41 720
10882.40 723
10883.38 742
10884.37 722
10885.35 769
10886.34 749
10887.32 721
10888.31 771
10889.29 816
10890.28 749
10891.27 752
10892.25 773
10893.24 821
10894.22 828
10895.21 799
10896.19 771
10897.18 773
10898.17 866
10899.15 858
10900.14 806
10901.12 753
10902.11 706
10903.10 749
10904.08 765
10905.07 790
10906.05 798
10907.04 808
10908.03 808
10909.01 784
10910.00 747
10910.99 813
10911.97 810
10912.96 761
10913.95 736
10914.93 750
10915.92 824
10916.91 761
10917.89 786
10918.88 800
10919.87 736
10920.85 790
10921.84 770
10922.83 807
10923.81 831
10924.80 831
10925.79 842
10926.78 830
10927.76 765
10928.75 829
10929.74 840
10930.73 813
10931.71 860
10932.70 782
10933.69 835
10934.68 836
10935.66 808
10936.65 802
10937.64 843
10938.63 872
10939.61 857
10940.60 841
10941.59 861
10942.58 884
10943.57 860
10944.55 878
10945.54 884
10946.53 814
10947.52 894
10948.51 922
10949.49 833
10950.48 855
10951.47 871
10952.46 875
10953.45 831
10954.44 835
10955.42 866
10956.41 867
10957.40 892
10958.39 879
10959.38 889
10960.37 936
10961.36 939
10962.34 1002
10963.33 984
10964.32 987
10965.31 970
10966.30 956
10967.29 1096
10968.28 1085
10969.27 944
10970.26 942
10971.25 969
10972.24 933
10973.22 894
10974.21 918
10975.20 952
10976.19 931
10977.18 888
10978.17 896
10979.16 942
10980.15 879
10981.14 898
10982.13 892
10983.12 913
10984.11 1004
10985.10 981
10986.09 964
10987.08 963
10988.07 983
10989.06 998
10990.05 912
10991.04 981
10992.03 946
10993.02 910
10994.01 894
10995.00 931
10995.99 979
10996.98 939
10997.97 933
10998.96 927
10999.95 957
11000.94 1060
11001.93 1065
11002.92 1085
11003.92 1109
11004.91 1115
11005.90 1119
11006.89 1096
11007.88 1033
11008.87 1051
11009.86 1064
11010.85 1041
11011.84 989
11012.83 985
11013.82 947
11014.82 1093
11015.81 1053
11016.80 971
11017.79 935
11018.78 924
11019.77 959
11020.76 904
11021.76 884
11022.75 947
11023.74 1000
11024.73 975
11025.72 922
11026.71 909
11027.70 873
11028.70 927
11029.69 872
11030.68 866
11031.67 863
11032.66 877
11033.66 979
11034.65 902
11035.64 867
11036.63 858
11037.62 802
11038.62 840
11039.61 859
11040.60 844
11041.59 896
11042.59 878
11043.58 878
11044.57 897
11045.56 902
11046.56 887
11047.55 846
11048.54 877
11049.53 878
11050.53 831
11051.52 848
11052.51 814
11053.51 866
11054.50 862
11055.49 817
11056.49 889
11057.48 806
11058.47 798
11059.46 805
11060.46 800
11061.45 797
11062.44 844
11063.44 875
11064.43 797
11065.42 834
11066.42 867
11067.41 824
11068.41 807
11069.40 804
11070.39 816
11071.39 776
11072.38 825
11073.37 824
11074.37 819
11075.36 793
11076.36 812
11077.35 798
11078.34 763
11079.34 787
11080.33 801
11081.33 821
11082.32 807
11083.31 768
11084.31 815
11085.30 762
11086.30 824
11087.29 764
11088.29 803
11089.28 855
11090.28 846
11091.27 836
11092.27 834
11093.26 778
11094.25 877
11095.25 859
11096.24 815
11097.24 798
11098.23 774
11099.23 848
11100.22 858
11101.22 822
11102.21 801
11103.21 830
11104.20 840
11105.20 804
11106.20 717
11107.19 823
11108.19 860
11109.18 835
11110.18 814
11111.17 821
11112.17 867
11113.16 866
11114.16 819
11115.15 856
11116.15 842
11117.15 860
11118.14 837
11119.14 860
11120.13 873
11121.13 845
11122.13 854
11123.12 863
11124.12 830
11125.11 818
11126.11 844
11127.11 913
11128.10 897
11129.10 924
11130.10 939
11131.09 992
11132.09 982
11133.09 1033
11134.08 1020
11135.08 950
11136.07 936
11137.07 937
11138.07 953
11139.07 844
11140.06 829
11141.06 934
11142.06 860
11143.05 859
11144.05 932
11145.05 959
11146.04 883
11147.04 874
11148.04 880
11149.04 859
11150.03 880
11151.03 847
11152.03 857
11153.02 875
11154.02 895
11155.02 879
11156.02 890
11157.01 841
11158.01 803
11159.01 773
11160.01 809
11161.01 774
11162.00 820
11163.00 850
11164.00 779
11165.00 779
11165.99 826
11166.99 814
11167.99 778
11168.99 790
11169.99 827
11170.99 789
11171.98 775
11172.98 831
11173.98 781
11174.98 818
11175.98 807
11176.98 786
11177.97 781
11178.97 884
11179.97 772
11180.97 707
11181.97 759
11182.97 757
11183.97 747
11184.96 742
11185.96 771
11186.96 782
11187.96 779
11188.96 779
11189.96 789
11190.96 797
11191.96 831
11192.96 786
11193.96 760
11194.96 776
11195.96 776
11196.95 766
11197.95 781
11198.95 782
11199.95 760
11200.95 743
11201.95 707
11202.95 770
11203.95 723
11204.95 718
11205.95 755
11206.95 786
11207.95 790
11208.95 787
11209.95 784
11210.95 762
11211.95 745
11212.95 758
11213.95 715
11214.95 724
11215.95 731
11216.95 746
11217.95 740
11218.95 779
11219.95 728
11220.95 697
11221.95 736
11222.95 707
11223.95 751
11224.95 707
11225.96 698
11226.96 754
11227.96 759
11228.96 707
11229.96 708
11230.96 728
11231.96 689
11232.96 840
11233.96 814
11234.96 743
11235.96 801
11236.97 745
11237.97 724
11238.97 762
11239.97 734
11240.97 735
11241.97 745
11242.97 715
11243.98 684
11244.98 721
11245.98 731
11246.98 744
11247.98 793
11248.98 795
11249.98 804
11250.99 763
11251.99 733
11252.99 746
11253.99 769
11254.99 789
11256.00 731
11257.00 715
11258.00 761
11259.00 709
11260.00 707
11261.01 673
11262.01 702
11263.01 753
11264.01 746
11265.02 762
11266.02 786
11267.02 764
11268.02 796
11269.03 727
11270.03 777
11271.03 742
11272.03 758
11273.04 763
11274.04 733
11275.04 781
11276.05 729
11277.05 784
11278.05 793
11279.05 715
11280.06 787
11281.06 823
11282.06 814
11283.07 751
11284.07 804
11285.07 797
11286.08 775
11287.08 785
11288.08 801
11289.09 753
11290.09 765
11291.09 732
11292.10 778
11293.10 734
11294.11 756
11295.11 727
11296.11 684
11297.12 707
11298.12 805
11299.13 745
11300.13 716
11301.13 749
11302.14 756
11303.14 812
11304.15 747
11305.15 766
11306.15 760
11307.16 790
11308.16 779
11309.17 689
11310.17 697
11311.18 728
11312.18 780
11313.18 697
11314.19 733
11315.19 828
11316.20 872
11317.20 768
11318.21 781
11319.21 778
11320.22 795
11321.22 815
11322.23 749
11323.23 785
11324.24 794
11325.24 743
11326.25 804
11327.25 741
11328.26 710
11329.26 786
11330.27 821
11331.27 708
11332.28 612
11333.29 687
11334.29 693
11335.30 686
11336.30 752
11337.31 743
11338.31 756
11339.32 751
11340.33 760
11341.33 729
11342.34 761
11343.34 733
11344.35 693
11345.35 729
11346.36 669
11347.37 749
11348.37 739
11349.38 700
11350.39 756
11351.39 725
11352.40 773
11353.40 727
11354.41 710
11355.42 769
11356.42 741
11357.43 746
11358.44 734
11359.44 678
11360.45 729
11361.46 708
11362.46 700
11363.47 754
11364.48 731
11365.48 741
11366.49 825
11367.50 796
11368.50 788
11369.51 705
11370.52 707
11371.53 706
11372.53 696
11373.54 639
11374.55 688
11375.56 716
11376.56 712
11377.57 672
11378.58 745
11379.59 729
11380.59 706
11381.60 722
11382.61 713
11383.62 689
11384.62 722
11385.63 760
11386.64 746
11387.65 765
11388.65 761
11389.66 739
11390.67 751
11391.68 710
11392.69 728
11393.69 760
11394.70 775
11395.71 730
11396.72 674
11397.73 705
11398.74 770
11399.74 795
11400.75 758
11401.76 718
11402.77 733
11403.78 737
11404.79 712
11405.80 694
11406.80 728
11407.81 776
11408.82 773
11409.83 742
11410.84 758
11411.85 718
11412.86 815
11413.87 762
11414.88 765
11415.89 765
11416.89 758
11417.90 789
11418.91 704
11419.92 757
11420.93 769
11421.94 770
11422.95 804
11423.96 748
11424.97 755
11425.98 778
11426.99 712
11428.00 771
11429.01 767
11430.02 693
11431.03 703
11432.04 699
11433.05 756
11434.06 818
11435.07 795
11436.08 771
11437.09 778
11438.10 800
11439.11 767
11440.12 786
11441.13 776
11442.14 702
11443.15 822
11444.16 849
11445.17 764
11446.18 857
11447.19 816
11448.20 833
11449.21 778
11450.22 758
11451.23 828
11452.24 813
11453.25 804
11454.27 779
11455.28 762
11456.29 826
11457.30 854
11458.31 808
11459.32 782
11460.33 842
11461.34 832
11462.35 827
11463.36 781
11464.38 819
11465.39 927
11466.40 893
11467.41 866
11468.42 828
11469.43 850
11470.44 867
11471.46 793
11472.47 879
11473.48 882
11474.49 866
11475.50 929
11476.52 926
11477.53 906
11478.54 873
11479.55 901
11480.56 889
11481.57 860
11482.59 887
11483.60 896
11484.61 881
11485.62 895
11486.64 890
11487.65 872
11488.66 892
11489.67 912
11490.69 930
11491.70 896
11492.71 880
11493.72 925
11494.74 999
11495.75 922
11496.76 914
11497.77 900
11498.79 918
11499.80 948
11500.81 974
11501.83 955
11502.84 1018
11503.85 1010
11504.86 1045
11505.88 940
11506.89 902
11507.90 997
11508.92 1059
11509.93 1053
11510.94 950
11511.96 929
11512.97 988
11513.98 972
11515.00 976
11516.01 1002
11517.02 1019
11518.04 1008
11519.05 1052
11520.07 1031
11521.08 1079
11522.09 997
11523.11 1029
11524.12 1083
11525.13 1073
11526.15 1103
11527.16 1046
11528.18 1085
11529.19 1049
11530.21 1023
11531.22 998
11532.23 1066
11533.25 1158
11534.26 1053
11535.28 1070
11536.29 1127
11537.31 1109
11538.32 1048
11539.34 1093
11540.35 1137
11541.36 1117
11542.38 1119
11543.39 1097
11544.41 1138
11545.42 1120
11546.44 1163
11547.45 1165
11548.47 1121
11549.48 1119
11550.50 1151
11551.51 1212
11552.53 1191
11553.54 1168
11554.56 1209
11555.57 1190
11556.59 1153
11557.61 1185
11558.62 1218
11559.64 1271
11560.65 1257
11561.67 1244
11562.68 1233
11563.70 1211
11564.71 1253
11565.73 1366
11566.75 1314
11567.76 1345
11568.78 1295
11569.79 1330
11570.81 1284
11571.83 1311
11572.84 1371
11573.86 1325
11574.87 1384
11575.89 1428
11576.91 1377
11577.92 1382
11578.94 1388
11579.96 1360
11580.97 1384
11581.99 1484
11583.00 1481
11584.02 1580
11585.04 1569
11586.05 1536
11587.07 1552
11588.09 1562
11589.10 1561
11590.12 1616
11591.14 1625
11592.16 1853
11593.17 1842
11594.19 1758
11595.21 1850
11596.22 1896
11597.24 1844
11598.26 1848
11599.28 1873
11600.29 1978
11601.31 2031
11602.33 2003
11603.34 2060
11604.36 2200
11605.38 2301
11606.40 2369
11607.41 2435
11608.43 2555
11609.45 2676
11610.47 2637
11611.49 2628
11612.50 2686
11613.52 2543
11614.54 2549
11615.56 2562
11616.58 2485
11617.59 2450
11618.61 2354
11619.63 2278
11620.65 2474
11621.67 2539
11622.68 2483
11623.70 2538
11624.72 2527
11625.74 2549
11626.76 2545
11627.78 2762
11628.79 2762
11629.81 2851
11630.83 2967
11631.85 3029
11632.87 3177
11633.89 3401
11634.91 3739
11635.93 4034
11636.94 4516
11637.96 4929
11638.98 4948
11640.00 5063
11641.02 5068
11642.04 4882
11643.06 4657
11644.08 4259
11645.10 4016
11646.12 3860
11647.14 3578
11648.16 3197
11649.17 2916
11650.19 2828
11651.21 2717
11652.23 2642
11653.25 2512
11654.27 2434
11655.29 2445
11656.31 2339
11657.33 2268
11658.35 2273
11659.37 2136
11660.39 2104
11661.41 2088
11662.43 2041
11663.45 2016
11664.47 1988
11665.49 2008
11666.51 1967
11667.53 1842
11668.55 1874
11669.57 1884
11670.59 1900
11671.61 1781
11672.63 1815
11673.65 1801
11674.67 1719
11675.70 1799
11676.72 1850
11677.74 1825
11678.76 1829
11679.78 1781
11680.80 1726
11681.82 1718
11682.84 1751
11683.86 1615
11684.88 1616
11685.90 1604
11686.92 1566
11687.95 1550
11688.97 1552
11689.99 1511
11691.01 1496
11692.03 1489
11693.05 1489
11694.07 1511
11695.10 1514
11696.12 1525
11697.14 1399
11698.16 1531
11699.18 1422
11700.20 1394
11701.22 1489
11702.25 1479
11703.27 1545
11704.29 1529
11705.31 1418
11706.33 1517
11707.36 1504
11708.38 1479
11709.40 1568
11710.42 1490
11711.44 1478
11712.47 1495
11713.49 1627
11714.51 1599
11715.53 1556
11716.56 1565
11717.58 1571
11718.60 1579
11719.62 1537
11720.65 1513
11721.67 1552
11722.69 1549
11723.71 1540
11724.74 1582
11725.76 1538
11726.78 1606
11727.80 1620
11728.83 1579
11729.85 1533
11730.87 1470
11731.90 1604
11732.92 1584
11733.94 1483
11734.97 1474
11735.99 1486
11737.01 1527
11738.04 1512
11739.06 1487
11740.08 1458
11741.11 1429
11742.13 1359
11743.15 1394
11744.18 1382
11745.20 1375
11746.22 1395
11747.25 1339
11748.27 1311
11749.30 1354
11750.32 1304
11751.34 1332
11752.37 1342
11753.39 1343
11754.42 1295
11755.44 1322
11756.46 1285
11757.49 1307
11758.51 1266
11759.54 1292
11760.56 1240
11761.58 1236
11762.61 1213
11763.63 1200
11764.66 1132
11765.68 1184
11766.71 1209
11767.73 1172
11768.76 1155
11769.78 1158
11770.81 1158
11771.83 1180
11772.86 1067
11773.88 1141
11774.91 1118
11775.93 1096
11776.96 1145
11777.98 1097
11779.01 1130
11780.03 1108
11781.06 1050
11782.08 1110
11783.11 1123
11784.13 1100
11785.16 1093
11786.18 1036
11787.21 1074
11788.23 1030
11789.26 1002
11790.28 994
11791.31 1044
11792.34 1032
11793.36 982
11794.39 1028
11795.41 1008
11796.44 1060
11797.47 1019
11798.49 999
11799.52 983
11800.54 1017
11801.57 961
11802.60 968
11803.62 1000
11804.65 970
11805.67 976
11806.70 917
11807.73 942
11808.75 924
11809.78 923
11810.81 952
11811.83 982
11812.86 939
11813.89 979
11814.91 944
11815.94 884
11816.97 820
11817.99 833
11819.02 848
11820.05 866
11821.07 912
11822.10 923
11823.13 838
11824.16 826
11825.18 830
11826.21 789
11827.24 861
11828.26 854
11829.29 836
11830.32 846
11831.35 818
11832.37 807
11833.40 840
11834.43 807
11835.46 835
11836.48 823
11837.51 796
11838.54 826
11839.57 778
11840.59 753
11841.62 840
11842.65 762
11843.68 779
11844.71 821
11845.73 777
11846.76 765
11847.79 807
11848.82 716
11849.85 779
11850.88 785
11851.90 780
11852.93 765
11853.96 720
11854.99 781
11856.02 779
11857.05 724
11858.07 737
11859.10 742
11860.13 707
11861.16 740
11862.19 721
11863.22 717
11864.25 730
11865.28 725
11866.30 709
11867.33 731
11868.36 793
11869.39 721
11870.42 640
11871.45 735
11872.48 685
11873.51 700
11874.54 698
11875.57 697
11876.60 691
11877.63 742
11878.65 681
11879.68 707
11880.71 735
11881.74 731
11882.77 703
11883.80 648
11884.83 644
11885.86 682
11886.89 631
11887.92 652
11888.95 684
11889.98 681
11891.01 743
11892.04 739
11893.07 727
11894.10 668
11895.13 699
11896.16 663
11897.19 647
11898.22 707
11899.25 673
11900.28 630
11901.31 684
11902.34 665
11903.38 646
11904.41 714
11905.44 723
11906.47 634
11907.50 585
11908.53 628
11909.56 678
11910.59 626
11911.62 655
11912.65 624
11913.68 653
11914.71 662
11915.75 628
11916.78 682
11917.81 629
11918.84 634
11919.87 626
11920.90 622
11921.93 614
11922.96 638
11924.00 633
11925.03 594
11926.06 601
11927.09 664
11928.12 647
11929.15 585
11930.18 580
11931.22 582
11932.25 565
11933.28 625
11934.31 579
11935.34 602
11936.38 622
11937.41 616
11938.44 625
11939.47 653
11940.50 673
11941.54 579
11942.57 586
11943.60 661
11944.63 708
11945.67 633
11946.70 645
11947.73 610
11948.76 581
11949.80 623
11950.83 615
11951.86 620
11952.89 580
11953.93 581
11954.96 591
11955.99 518
11957.02 576
11958.06 605
11959.09 549
11960.12 586
11961.16 600
11962.19 600
11963.22 582
11964.26 591
11965.29 552
11966.32 558
11967.36 580
11968.39 550
11969.42 522
11970.46 583
11971.49 606
11972.52 586
11973.56 632
11974.59 632
11975.62 561
11976.66 554
11977.69 578
11978.73 587
11979.76 589
11980.79 570
11981.83 545
11982.86 598
11983.89 563
11984.93 566
11985.96 599
11987.00 536
11988.03 564
11989.07 595
11990.10 597
11991.13 554
11992.17 533
11993.20 563
11994.24 609
11995.27 530
11996.31 551
11997.34 601
11998.38 621
11999.41 539
12000.45 544
12001.48 584
12002.51 544
12003.55 527
12004.58 585
12005.62 584
12006.65 565
12007.69 584
12008.72 559
12009.76 534
12010.80 574
12011.83 595
12012.87 578
12013.90 566
12014.94 559
12015.97 609
12017.01 639
12018.04 550
12019.08 538
12020.11 565
12021.15 590
12022.19 600
12023.22 562
12024.26 545
12025.29 521
12026.33 536
12027.36 540
12028.40 555
12029.44 563
12030.47 609
12031.51 640
12032.54 536
12033.58 557
12034.62 548
12035.65 559
12036.69 576
12037.73 597
12038.76 568
12039.80 572
12040.84 587
12041.87 565
12042.91 560
12043.94 546
12044.98 596
12046.02 602
12047.06 585
12048.09 568
12049.13 547
12050.17 622
12051.20 625
12052.24 612
12053.28 591
12054.31 559
12055.35 563
12056.39 623
12057.43 557
12058.46 525
12059.50 573
12060.54 573
12061.57 560
12062.61 616
12063.65 560
12064.69 521
12065.72 507
12066.76 535
12067.80 600
12068.84 543
12069.88 525
12070.91 548
12071.95 589
12072.99 580
12074.03 600
12075.06 581
12076.10 543
12077.14 566
12078.18 565
12079.22 594
12080.26 540
12081.29 574
12082.33 564
12083.37 538
12084.41 611
12085.45 572
12086.49 571
12087.52 546
12088.56 599
12089.60 573
12090.64 533
12091.68 535
12092.72 593
12093.76 580
12094.79 547
12095.83 596
12096.87 553
12097.91 574
12098.95 631
12099.99 586
12101.03 542
12102.07 573
12103.11 585
12104.15 589
12105.19 620
12106.22 591
12107.26 543
12108.30 526
12109.34 578
12110.38 569
12111.42 639
12112.46 606
12113.50 640
12114.54 616
12115.58 566
12116.62 562
12117.66 605
12118.70 565
12119.74 594
12120.78 528
12121.82 550
12122.86 546
12123.90 554
12124.94 557
12125.98 612
12127.02 539
12128.06 528
12129.10 545
12130.14 553
12131.18 564
12132.22 539
12133.26 556
12134.30 559
12135.34 577
12136.38 554
12137.42 531
12138.47 518
12139.51 578
12140.55 521
12141.59 530
12142.63 527
12143.67 556
12144.71 523
12145.75 578
12146.79 521
12147.83 534
12148.87 547
12149.92 540
12150.96 589
12152.00 587
12153.04 579
12154.08 569
12155.12 508
12156.16 551
12157.21 546
12158.25 519
12159.29 562
12160.33 567
12161.37 535
12162.41 564
12163.46 541
12164.50 575
12165.54 581
12166.58 605
12167.62 546
12168.67 494
12169.71 513
12170.75 528
12171.79 555
12172.83 537
12173.88 499
12174.92 549
12175.96 524
12177.00 542
12178.05 536
12179.09 494
12180.13 521
12181.17 541
12182.22 536
12183.26 505
12184.30 510
12185.34 525
12186.39 538
12187.43 507
12188.47 496
12189.51 513
12190.56 576
12191.60 511
12192.64 542
12193.69 517
12194.73 534
12195.77 542
12196.82 513
12197.86 511
12198.90 526
12199.95 507
12200.99 563
12202.03 548
12203.08 501
12204.12 478
12205.16 526
12206.21 583
12207.25 549
12208.29 525
12209.34 512
12210.38 470
12211.43 504
12212.47 485
12213.51 468
12214.56 524
12215.60 511
12216.65 476
12217.69 511
12218.73 529
12219.78 535
12220.82 559
12221.87 571
12222.91 561
12223.96 593
12225.00 542
12226.04 543
12227.09 520
12228.13 514
12229.18 513
12230.22 556
12231.27 576
12232.31 532
12233.36 494
12234.40 492
12235.45 540
12236.49 541
12237.54 532
12238.58 556
12239.63 485
12240.67 517
12241.72 552
12242.76 555
12243.81 545
12244.85 583
12245.90 553
12246.94 534
12247.99 561
12249.03 561
12250.08 573
12251.12 595
12252.17 579
12253.22 580
12254.26 535
12255.31 537
12256.35 583
12257.40 536
12258.44 518
12259.49 569
12260.54 533
12261.58 534
12262.63 546
12263.67 505
12264.72 500
12265.77 531
12266.81 513
12267.86 507
12268.91 498
12269.95 502
12271.00 520
12272.04 492
12273.09 460
12274.14 496
12275.18 561
12276.23 539
12277.28 528
12278.32 480
12279.37 506
12280.42 502
12281.46 491
12282.51 502
12283.56 468
12284.61 497
12285.65 487
12286.70 467
12287.75 487
12288.79 501
12289.84 478
12290.89 509
12291.94 490
12292.98 491
12294.03 509
12295.08 506
12296.13 520
12297.17 467
12298.22 493
12299.27 498
12300.32 516
12301.36 515
12302.41 495
12303.46 514
12304.51 488
12305.55 488
12306.60 506
12307.65 463
12308.70 507
12309.75 502
12310.79 431
12311.84 470
12312.89 507
12313.94 499
12314.99 434
12316.04 474
12317.08 497
12318.13 499
12319.18 492
12320.23 481
12321.28 479
12322.33 437
12323.37 446
12324.42 479
12325.47 491
12326.52 491
12327.57 454
12328.62 459
12329.67 532
12330.72 503
12331.77 492
12332.81 484
12333.86 482
12334.91 506
12335.96 437
12337.01 478
12338.06 492
12339.11 499
12340.16 462
12341.21 417
12342.26 471
12343.31 536
12344.36 510
12345.41 501
12346.46 481
12347.51 430
12348.56 448
12349.61 445
12350.65 440
12351.70 469
12352.75 490
12353.80 485
12354.85 467
12355.90 461
12356.95 490
12358.00 470
12359.05 454
12360.11 471
12361.16 496
12362.21 503
12363.26 422
12364.31 435
12365.36 470
12366.41 416
12367.46 452
12368.51 506
12369.56 449
12370.61 444
12371.66 477
12372.71 439
12373.76 485
12374.81 430
12375.86 430
12376.91 497
12377.97 448
12379.02 440
12380.07 472
12381.12 452
12382.17 492
12383.22 541
12384.27 453
12385.32 477
12386.37 490
12387.43 502
12388.48 469
12389.53 465
12390.58 471
12391.63 474
12392.68 459
12393.74 470
12394.79 463
12395.84 441
12396.89 461
12397.94 493
12398.99 498
12400.05 485
12401.10 485
12402.15 489
12403.20 435
12404.25 406
12405.31 481
12406.36 472
12407.41 454
12408.46 484
12409.51 404
12410.57 442
12411.62 435
12412.67 444
12413.72 443
12414.78 475
12415.83 497
12416.88 484
12417.93 448
12418.99 468
12420.04 469
12421.09 411
12422.15 474
12423.20 513
12424.25 445
12425.30 466
12426.36 459
12427.41 480
12428.46 465
12429.52 432
12430.57 536
12431.62 451
12432.68 455
12433.73 408
12434.78 467
12435.84 455
12436.89 432
12437.94 473
12439.00 479
12440.05 446
12441.10 431
12442.16 475
12443.21 403
12444.27 456
12445.32 459
12446.37 454
12447.43 452
12448.48 451
12449.54 459
12450.59 413
12451.64 440
12452.70 434
12453.75 455
12454.81 439
12455.86 443
12456.91 471
12457.97 448
12459.02 439
12460.08 436
12461.13 479
12462.19 399
12463.24 403
12464.30 444
12465.35 424
12466.41 474
12467.46 453
12468.52 454
12469.57 452
12470.63 471
12471.68 456
12472.73 449
12473.79 466
12474.85 449
12475.90 458
12476.96 447
12478.01 487
12479.07 478
12480.12 455
12481.18 452
12482.23 472
12483.29 478
12484.34 463
12485.40 495
12486.45 488
12487.51 506
12488.57 498
12489.62 517
12490.68 495
12491.73 580
12492.79 564
12493.84 477
12494.90 512
12495.96 569
12497.01 555
12498.07 577
12499.12 595
12500.18 718
12501.24 669
12502.29 617
12503.35 621
12504.41 606
12505.46 593
12506.52 624
12507.57 636
12508.63 645
12509.69 549
12510.74 515
12511.80 507
12512.86 439
12513.91 469
12514.97 488
12516.03 519
12517.08 503
12518.14 470
12519.20 479
12520.26 544
12521.31 548
12522.37 455
12523.43 463
12524.48 455
12525.54 449
12526.60 463
12527.66 494
12528.71 462
12529.77 480
12530.83 522
12531.89 493
12532.94 467
12534.00 480
12535.06 476
12536.12 444
12537.17 411
12538.23 487
12539.29 451
12540.35 495
12541.41 514
12542.46 495
12543.52 520
12544.58 470
12545.64 430
12546.70 394
12547.75 458
12548.81 437
12549.87 408
12550.93 450
12551.99 438
12553.05 436
12554.10 427
12555.16 433
12556.22 416
12557.28 478
12558.34 487
12559.40 431
12560.46 441
12561.51 461
12562.57 451
12563.63 495
12564.69 468
12565.75 503
12566.81 505
12567.87 468
12568.93 461
12569.99 454
12571.04 518
12572.10 494
12573.16 515
12574.22 482
12575.28 487
12576.34 561
12577.40 595
12578.46 576
12579.52 580
12580.58 584
12581.64 585
12582.70 615
12583.76 605
12584.82 554
12585.88 563
12586.94 518
12588.00 516
12589.06 552
12590.12 471
12591.18 495
12592.24 442
12593.30 480
12594.36 504
12595.42 500
12596.48 519
12597.54 487
12598.60 452
12599.66 490
12600.72 475
12601.78 441
12602.84 475
12603.90 457
12604.96 442
12606.02 474
12607.08 490
12608.14 460
12609.20 424
12610.27 477
12611.33 467
12612.39 459
12613.45 440
12614.51 449
12615.57 461
12616.63 465
12617.69 464
12618.75 466
12619.81 495
12620.88 435
12621.94 481
12623.00 480
12624.06 500
12625.12 455
12626.18 440
12627.24 477
12628.31 457
12629.37 480
12630.43 478
12631.49 438
12632.55 438
12633.61 411
12634.68 424
12635.74 380
12636.80 368
12637.86 416
12638.92 407
12639.99 405
12641.05 448
12642.11 475
12643.17 413
12644.23 412
12645.30 410
12646.36 481
12647.42 441
12648.48 415
12649.55 420
12650.61 388
12651.67 469
12652.73 444
12653.80 452
12654.86 457
12655.92 439
12656.99 421
12658.05 421
12659.11 447
12660.17 496
12661.24 473
12662.30 434
12663.36 470
12664.43 451
12665.49 447
12666.55 454
12667.62 464
12668.68 430
12669.74 417
12670.81 433
12671.87 435
12672.93 453
12674.00 412
12675.06 391
12676.12 380
12677.19 423
12678.25 388
12679.31 384
12680.38 393
12681.44 391
12682.51 383
12683.57 401
12684.63 437
12685.70 446
12686.76 398
12687.83 432
12688.89 430
12689.95 427
12691.02 437
12692.08 387
12693.15 417
12694.21 402
12695.28 413
12696.34 397
12697.40 421
12698.47 428
12699.53 401
12700.60 382
12701.66 377
12702.73 407
12703.79 404
12704.86 369
12705.92 428
12706.99 426
12708.05 441
12709.12 414
12710.18 429
12711.25 387
12712.31 379
12713.38 393
12714.44 413
12715.51 396
12716.57 398
12717.64 385
12718.70 414
12719.77 438
12720.83 426
12721.90 446
12722.97 422
12724.03 367
12725.10 442
12726.16 435
12727.23 416
12728.29 369
12729.36 357
12730.43 378
12731.49 410
12732.56 434
12733.62 408
12734.69 387
12735.76 366
12736.82 355
12737.89 409
12738.95 408
12740.02 422
12741.09 384
12742.15 383
12743.22 409
12744.29 401
12745.35 391
12746.42 371
12747.49 366
12748.55 369
12749.62 384
12750.69 385
12751.75 396
12752.82 380
12753.89 379
12754.95 409
12756.02 413
12757.09 434
12758.15 360
12759.22 372
12760.29 373
12761.36 371
12762.42 396
12763.49 427
12764.56 449
12765.62 438
12766.69 386
12767.76 358
12768.83 401
12769.89 362
12770.96 398
12772.03 369
12773.10 372
12774.17 389
12775.23 437
12776.30 380
12777.37 376
12778.44 371
12779.50 365
12780.57 363
12781.64 357
12782.71 348
12783.78 364
12784.84 378
12785.91 346
12786.98 383
12788.05 354
12789.12 369
12790.19 353
12791.25 345
12792.32 390
12793.39 342
12794.46 355
12795.53 387
12796.60 378
12797.67 355
12798.73 349
12799.80 361
12800.87 378
12801.94 409
12803.01 335
12804.08 409
12805.15 361
12806.22 349
12807.29 346
12808.36 405
12809.42 355
12810.49 358
12811.56 387
12812.63 345
12813.70 378
12814.77 383
12815.84 398
12816.91 325
12817.98 351
12819.05 396
12820.12 376
12821.19 416
12822.26 371
12823.33 354
12824.40 356
12825.47 381
12826.54 376
12827.61 356
12828.68 342
12829.75 365
12830.82 337
12831.89 311
12832.96 348
12834.03 318
12835.10 363
12836.17 347
12837.24 359
12838.31 345
12839.38 345
12840.45 348
12841.52 353
12842.59 333
12843.66 321
12844.73 315
12845.80 331
12846.87 319
12847.95 355
12849.02 381
12850.09 327
12851.16 323
12852.23 344
12853.30 387
12854.37 378
12855.44 348
12856.51 341
12857.58 308
12858.66 330
12859.73 350
12860.80 343
12861.87 364
12862.94 315
12864.01 320
12865.08 342
12866.16 344
12867.23 314
12868.30 289
12869.37 368
12870.44 342
12871.51 337
12872.59 320
12873.66 362
12874.73 374
12875.80 337
12876.87 340
12877.95 378
12879.02 310
12880.09 342
12881.16 346
12882.23 334
12883.31 325
12884.38 383
12885.45 363
12886.52 354
12887.60 352
12888.67 368
12889.74 334
12890.81 356
12891.89 331
12892.96 361
12894.03 358
12895.11 363
12896.18 312
12897.25 334
12898.32 293
12899.40 284
12900.47 294
12901.54 340
12902.62 380
12903.69 321
12904.76 350
12905.84 347
12906.91 350
12907.98 323
12909.06 308
12910.13 337
12911.20 313
12912.28 360
12913.35 374
12914.42 351
12915.50 309
12916.57 344
12917.64 329
12918.72 344
12919.79 341
12920.87 331
12921.94 349
12923.01 320
12924.09 327
12925.16 380
12926.24 344
12927.31 352
12928.38 363
12929.46 299
12930.53 349
12931.61 327
12932.68 366
12933.76 361
12934.83 306
12935.90 321
12936.98 342
12938.05 318
12939.13 327
12940.20 317
12941.28 352
12942.35 343
12943.43 321
12944.50 337
12945.58 302
12946.65 340
12947.73 317
12948.80 386
12949.88 340
12950.95 352
12952.03 343
12953.10 335
12954.18 376
12955.25 340
12956.33 333
12957.40 324
12958.48 334
12959.55 354
12960.63 352
12961.70 316
12962.78 325
12963.86 304
12964.93 290
12966.01 375
12967.08 376
12968.16 337
12969.24 329
12970.31 321
12971.39 371
12972.46 318
12973.54 345
12974.62 350
12975.69 310
12976.77 361
12977.84 327
12978.92 315
12980.00 312
12981.07 328
12982.15 315
12983.23 338
12984.30 330
12985.38 365
12986.46 327
12987.53 315
12988.61 350
12989.69 347
12990.76 332
12991.84 350
12992.92 352
12993.99 340
12995.07 340
12996.15 291
12997.22 318
12998.30 310
12999.38 319
13000.45 373
13001.53 323
13002.61 351
13003.69 347
13004.76 347
13005.84 356
13006.92 374
13008.00 355
13009.07 357
13010.15 337
13011.23 376
13012.31 365
13013.38 381
13014.46 371
13015.54 360
13016.62 360
13017.70 364
13018.77 375
13019.85 361
13020.93 314
13022.01 383
13023.09 338
13024.16 313
13025.24 340
13026.32 353
13027.40 330
13028.48 368
13029.56 342
13030.63 336
13031.71 338
13032.79 365
13033.87 358
13034.95 364
13036.03 379
13037.11 355
13038.18 364
13039.26 373
13040.34 308
13041.42 318
13042.50 339
13043.58 333
13044.66 367
13045.74 365
13046.82 362
13047.89 408
13048.97 343
13050.05 353
13051.13 323
13052.21 334
13053.29 354
13054.37 347
13055.45 361
13056.53 405
13057.61 374
13058.69 364
13059.77 354
13060.85 375
13061.93 353
13063.01 344
13064.09 365
13065.17 320
13066.25 324
13067.33 364
13068.41 369
13069.49 327
13070.57 354
13071.65 324
13072.73 340
13073.81 365
13074.89 367
13075.97 374
13077.05 344
13078.13 352
13079.21 397
13080.29 380
13081.37 328
13082.45 384
13083.53 351
13084.61 292
13085.69 265
13086.77 312
13087.85 331
13088.94 304
13090.02 311
13091.10 340
13092.18 326
13093.26 380
13094.34 365
13095.42 362
13096.50 377
13097.58 326
13098.66 372
13099.75 368
13100.83 303
13101.91 326
13102.99 354
13104.07 349
13105.15 335
13106.23 321
13107.32 310
13108.40 345
13109.48 373
13110.56 332
13111.64 349
13112.72 383
13113.81 384
13114.89 380
13115.97 380
13117.05 386
13118.13 380
13119.22 348
13120.30 347
13121.38 360
13122.46 350
13123.55 312
13124.63 325
13125.71 319
13126.79 369
13127.88 422
13128.96 350
13130.04 350
13131.12 374
13132.21 365
13133.29 380
13134.37 306
13135.45 339
13136.54 376
13137.62 349
13138.70 327
13139.79 366
13140.87 392
13141.95 354
13143.03 301
13144.12 351
13145.20 349
13146.28 359
13147.37 381
13148.45 342
13149.53 315
13150.62 290
13151.70 360
13152.78 328
13153.87 333
13154.95 313
13156.03 326
13157.12 356
13158.20 387
13159.29 302
13160.37 312
13161.45 354
13162.54 383
13163.62 350
13164.71 312
13165.79 309
13166.87 345
13167.96 363
13169.04 351
13170.13 358
13171.21 339
13172.29 342
13173.38 388
13174.46 364
13175.55 363
13176.63 362
13177.72 369
13178.80 375
13179.89 327
13180.97 338
13182.06 350
13183.14 367
13184.22 345
13185.31 316
13186.39 335
13187.48 348
13188.56 360
13189.65 336
13190.73 346
13191.82 306
13192.90 306
13193.99 363
13195.07 336
13196.16 365
13197.25 309
13198.33 337
13199.42 366
13200.50 288
13201.59 316
13202.67 318
13203.76 310
13204.84 341
13205.93 326
13207.02 339
13208.10 335
13209.19 331
13210.27 311
13211.36 328
13212.44 327
13213.53 319
13214.62 335
13215.70 357
13216.79 377
13217.88 342
13218.96 363
13220.05 330
13221.13 352
13222.22 338
13223.31 339
13224.39 370
13225.48 348
13226.57 311
13227.65 309
13228.74 333
13229.83 327
13230.91 322
13232.00 378
13233.09 310
13234.17 301
13235.26 307
13236.35 330
13237.43 340
13238.52 328
13239.61 324
13240.70 348
13241.78 368
13242.87 285
13243.96 305
13245.04 353
13246.13 305
13247.22 330
13248.31 341
13249.39 282
13250.48 301
13251.57 297
13252.66 293
13253.74 309
13254.83 322
13255.92 344
13257.01 307
13258.10 317
13259.18 281
13260.27 324
13261.36 336
13262.45 318
13263.54 359
13264.62 338
13265.71 337
13266.80 354
13267.89 308
13268.98 336
13270.06 307
13271.15 336
13272.24 339
13273.33 338
13274.42 338
13275.51 344
13276.60 359
13277.68 316
13278.77 313
13279.86 326
13280.95 348
13282.04 339
13283.13 350
13284.22 352
13285.31 356
13286.39 324
13287.48 350
13288.57 340
13289.66 349
13290.75 337
13291.84 276
13292.93 346
13294.02 359
13295.11 346
13296.20 363
13297.29 334
13298.38 269
13299.47 291
13300.56 313
13301.65 328
13302.73 303
13303.82 332
13304.91 330
13306.00 331
13307.09 327
13308.18 344
13309.27 344
13310.36 294
13311.45 315
13312.54 351
13313.63 317
13314.72 312
13315.81 331
13316.90 285
13318.00 279
13319.09 314
13320.18 311
13321.27 338
13322.36 337
13323.45 342
13324.54 340
13325.63 337
13326.72 272
13327.81 348
13328.90 310
13329.99 315
13331.08 282
13332.17 298
13333.26 315
13334.35 344
13335.45 423
13336.54 317
13337.63 341
13338.72 290
13339.81 351
13340.90 366
13341.99 340
13343.08 369
13344.18 345
13345.27 323
13346.36 317
13347.45 314
13348.54 350
13349.63 341
13350.72 323
13351.82 307
13352.91 299
13354.00 283
13355.09 313
13356.18 320
13357.28 329
13358.37 310
13359.46 295
13360.55 316
13361.64 287
13362.74 327
13363.83 326
13364.92 318
13366.01 304
13367.10 327
13368.20 334
13369.29 319
13370.38 325
13371.47 369
13372.57 366
13373.66 347
13374.75 330
13375.84 312
13376.94 291
13378.03 294
13379.12 346
13380.22 321
13381.31 268
13382.40 319
13383.49 333
13384.59 304
13385.68 304
13386.77 281
13387.87 329
13388.96 263
13390.05 337
13391.15 325
13392.24 325
13393.33 315
13394.43 348
13395.52 318
13396.61 282
13397.71 303
13398.80 271
13399.90 302
13400.99 326
13402.08 296
13403.18 323
13404.27 310
13405.36 324
13406.46 319
13407.55 322
13408.65 299
13409.74 284
13410.83 290
13411.93 317
13413.02 323
13414.12 312
13415.21 340
13416.31 287
13417.40 288
13418.49 312
13419.59 274
13420.68 286
13421.78 275
13422.87 296
13423.97 296
13425.06 296
13426.16 294
13427.25 256
13428.35 290
13429.44 295
13430.54 309
13431.63 341
13432.73 293
13433.82 260
13434.92 265
13436.01 303
13437.11 305
13438.20 296
13439.30 306
13440.39 285
13441.49 354
13442.58 296
13443.68 326
13444.77 294
13445.87 296
13446.96 323
13448.06 317
13449.16 318
13450.25 338
13451.35 319
13452.44 299
13453.54 272
13454.64 276
13455.73 288
13456.83 290
13457.92 299
13459.02 299
13460.12 296
13461.21 284
13462.31 282
13463.40 313
13464.50 317
13465.60 302
13466.69 288
13467.79 279
13468.89 292
13469.98 260
13471.08 262
13472.18 248
13473.27 233
13474.37 254
13475.47 290
13476.56 285
13477.66 295
13478.76 308
13479.85 306
13480.95 295
13482.05 288
13483.14 328
13484.24 283
13485.34 294
13486.44 291
13487.53 259
13488.63 273
13489.73 301
13490.83 277
13491.92 327
13493.02 311
13494.12 272
13495.21 252
13496.31 291
13497.41 300
13498.51 303
13499.61 300
13500.70 306
13501.80 301
13502.90 313
13504.00 308
13505.10 296
13506.19 294
13507.29 295
13508.39 286
13509.49 278
13510.59 305
13511.68 292
13512.78 302
13513.88 284
13514.98 282
13516.08 306
13517.18 292
13518.27 279
13519.37 279
13520.47 267
13521.57 306
13522.67 334
13523.77 294
13524.87 278
13525.96 300
13527.06 302
13528.16 325
13529.26 321
13530.36 315
13531.46 256
13532.56 292
13533.66 280
13534.76 260
13535.86 293
13536.96 296
13538.05 304
13539.15 289
13540.25 304
13541.35 300
13542.45 291
13543.55 295
13544.65 301
13545.75 289
13546.85 249
13547.95 261
13549.05 262
13550.15 276
13551.25 325
13552.35 245
13553.45 284
13554.55 299
13555.65 282
13556.75 260
13557.85 262
13558.95 290
13560.05 262
13561.15 290
13562.25 285
13563.35 326
13564.45 303
13565.55 278
13566.65 270
13567.75 283
13568.85 280
13569.95 279
13571.05 249
13572.16 282
13573.26 294
13574.36 267
13575.46 271
13576.56 269
13577.66 251
13578.76 281
13579.86 261
13580.96 286
13582.06 296
13583.16 262
13584.27 276
13585.37 290
13586.47 256
13587.57 296
13588.67 313
13589.77 280
13590.87 296
13591.98 287
13593.08 292
13594.18 288
13595.28 289
13596.38 312
13597.48 238
13598.59 286
13599.69 291
13600.79 310
13601.89 275
13602.99 300
13604.10 265
13605.20 262
13606.30 279
13607.40 285
13608.50 298
13609.61 295
13610.71 278
13611.81 283
13612.91 308
13614.02 259
13615.12 245
13616.22 269
13617.32 248
13618.43 240
13619.53 293
13620.63 289
13621.73 254
13622.84 312
13623.94 253
13625.04 304
13626.14 289
13627.25 274
13628.35 271
13629.45 287
13630.56 332
13631.66 281
13632.76 313
13633.87 314
13634.97 300
13636.07 308
13637.18 296
13638.28 272
13639.38 287
13640.49 279
13641.59 293
13642.69 263
13643.80 274
13644.90 295
13646.00 252
13647.11 331
13648.21 301
13649.32 272
13650.42 286
13651.52 315
13652.63 280
13653.73 278
13654.84 298
13655.94 283
13657.04 254
13658.15 262
13659.25 275
13660.36 270
13661.46 261
13662.57 273
13663.67 277
13664.77 285
13665.88 276
13666.98 311
13668.09 277
13669.19 289
13670.30 262
13671.40 284
13672.51 301
13673.61 319
13674.72 281
13675.82 269
13676.93 291
13678.03 322
13679.14 303
13680.24 275
13681.35 281
13682.45 286
13683.56 272
13684.66 287
13685.77 298
13686.87 311
13687.98 312
13689.08 305
13690.19 259
13691.29 273
13692.40 318
13693.51 278
13694.61 267
13695.72 343
13696.82 332
13697.93 321
13699.03 297
13700.14 266
13701.25 261
13702.35 329
13703.46 276
13704.56 312
13705.67 312
13706.78 303
13707.88 312
13708.99 315
13710.10 308
13711.20 316
13712.31 289
13713.41 305
13714.52 286
13715.63 297
13716.73 288
13717.84 262
13718.95 302
13720.05 274
13721.16 263
13722.27 326
13723.37 317
13724.48 317
13725.59 298
13726.70 282
13727.80 262
13728.91 296
13730.02 288
13731.12 303
13732.23 339
13733.34 303
13734.45 286
13735.55 283
13736.66 291
13737.77 305
13738.87 352
13739.98 337
13741.09 363
13742.20 319
13743.31 302
13744.41 287
13745.52 278
13746.63 290
13747.74 327
13748.84 306
13749.95 285
13751.06 259
13752.17 287
13753.28 323
13754.38 341
13755.49 320
13756.60 310
13757.71 390
13758.82 365
13759.93 343
13761.03 292
13762.14 339
13763.25 317
13764.36 347
13765.47 312
13766.58 324
13767.68 341
13768.79 337
13769.90 342
13771.01 362
13772.12 363
13773.23 400
13774.34 364
13775.45 380
13776.56 393
13777.66 388
13778.77 357
13779.88 412
13780.99 390
13782.10 399
13783.21 332
13784.32 352
13785.43 376
13786.54 363
13787.65 332
13788.76 341
13789.87 360
13790.98 344
13792.09 341
13793.20 317
13794.31 350
13795.42 372
13796.52 363
13797.63 353
13798.74 320
13799.85 335
13800.96 324
13802.07 322
13803.18 319
13804.29 328
13805.40 292
13806.51 315
13807.63 305
13808.74 305
13809.85 335
13810.96 332
13812.07 291
13813.18 342
13814.29 348
13815.40 304
13816.51 337
13817.62 308
13818.73 305
13819.84 295
13820.95 324
13822.06 302
13823.17 312
13824.28 326
13825.40 302
13826.51 308
13827.62 295
13828.73 333
13829.84 320
13830.95 344
13832.06 298
13833.17 312
13834.28 311
13835.40 316
13836.51 310
13837.62 292
13838.73 279
13839.84 264
13840.95 291
13842.06 311
13843.18 280
13844.29 318
13845.40 288
13846.51 286
13847.62 260
13848.74 294
13849.85 327
13850.96 287
13852.07 287
13853.18 306
13854.30 323
13855.41 321
13856.52 298
13857.63 289
13858.74 348
13859.86 319
13860.97 292
13862.08 324
13863.19 282
13864.31 330
13865.42 267
13866.53 288
13867.64 275
13868.76 281
13869.87 302
13870.98 347
13872.10 304
13873.21 294
13874.32 319
13875.43 359
13876.55 336
13877.66 290
13878.77 292
13879.89 311
13881.00 324
13882.11 281
13883.23 334
13884.34 309
13885.45 305
13886.57 299
13887.68 298
13888.79 294
13889.91 280
13891.02 319
13892.13 314
13893.25 343
13894.36 311
13895.48 329
13896.59 334
13897.70 307
13898.82 315
13899.93 307
13901.05 330
13902.16 317
13903.27 334
13904.39 297
13905.50 300
13906.62 306
13907.73 291
13908.85 334
13909.96 313
13911.07 293
13912.19 313
13913.30 275
13914.42 287
13915.53 292
13916.65 321
13917.76 304
13918.88 279
13919.99 305
13921.11 283
13922.22 301
13923.34 340
13924.45 278
13925.57 305
13926.68 286
13927.80 318
13928.91 329
13930.03 297
13931.14 331
13932.26 308
13933.37 301
13934.49 292
13935.60 315
13936.72 315
13937.83 317
13938.95 322
13940.06 274
13941.18 274
13942.30 292
13943.41 322
13944.53 309
13945.64 309
13946.76 282
13947.87 323
13948.99 321
13950.11 306
13951.22 266
13952.34 262
13953.45 290
13954.57 270
13955.69 309
13956.80 284
13957.92 238
13959.04 261
13960.15 264
13961.27 274
13962.39 300
13963.50 298
13964.62 269
13965.73 264
13966.85 252
13967.97 278
13969.08 278
13970.20 283
13971.32 269
13972.44 275
13973.55 270
13974.67 237
13975.79 258
13976.90 237
13978.02 266
13979.14 301
13980.25 327
13981.37 312
13982.49 277
13983.61 251
13984.72 264
13985.84 279
13986.96 267
13988.08 270
13989.19 263
13990.31 260
13991.43 279
13992.55 289
13993.66 272
13994.78 285
13995.90 293
13997.02 280
13998.14 285
13999.25 274
14000.37 270
14001.49 312
14002.61 263
14003.73 304
14004.84 308
14005.96 318
14007.08 288
14008.20 255
14009.32 265
14010.44 299
14011.55 263
14012.67 287
14013.79 286
14014.91 292
14016.03 317
14017.15 273
14018.27 307
14019.38 277
14020.50 309
14021.62 284
14022.74 334
14023.86 290
14024.98 324
14026.10 272
14027.22 277
14028.34 252
14029.46 283
14030.57 240
14031.69 276
14032.81 292
14033.93 263
14035.05 275
14036.17 253
14037.29 277
14038.41 258
14039.53 286
14040.65 305
14041.77 301
14042.89 317
14044.01 294
14045.13 329
14046.25 291
14047.37 327
14048.49 306
14049.61 280
14050.73 262
14051.85 284
14052.97 280
14054.09 286
14055.21 303
14056.33 320
14057.45 268
14058.57 301
14059.69 332
14060.81 303
14061.93 303
14063.05 299
14064.17 297
14065.29 292
14066.41 281
14067.53 288
14068.65 323
14069.78 270
14070.90 304
14072.02 297
14073.14 275
14074.26 339
14075.38 310
14076.50 299
14077.62 335
14078.74 325
14079.86 335
14080.99 314
14082.11 314
14083.23 319
14084.35 339
14085.47 318
14086.59 312
14087.71 309
14088.84 342
14089.96 376
14091.08 295
14092.20 345
14093.32 358
14094.44 341
14095.57 315
14096.69 319
14097.81 357
14098.93 363
14100.05 341
14101.18 358
14102.30 340
14103.42 367
14104.54 354
14105.66 378
14106.79 355
14107.91 329
14109.03 366
14110.15 357
14111.28 336
14112.40 312
14113.52 325
14114.64 327
14115.77 287
14116.89 339
14118.01 327
14119.13 307
14120.26 303
14121.38 337
14122.50 342
14123.63 307
14124.75 260
14125.87 297
14126.99 329
14128.12 296
14129.24 293
14130.36 307
14131.49 315
14132.61 304
14133.73 338
14134.86 305
14135.98 283
14137.10 334
14138.23 349
14139.35 269
14140.47 273
14141.60 277
14142.72 283
14143.85 334
14144.97 312
14146.09 321
14147.22 335
14148.34 322
14149.47 275
14150.59 332
14151.71 308
14152.84 272
14153.96 304
14155.09 303
14156.21 292
14157.33 289
14158.46 309
14159.58 320
14160.71 311
14161.83 311
14162.96 306
14164.08 306
14165.21 348
14166.33 295
14167.45 326
14168.58 351
14169.70 325
14170.83 286
14171.95 313
14173.08 286
14174.20 322
14175.33 301
14176.45 312
14177.58 301
14178.70 286
14179.83 284
14180.95 318
14182.08 283
14183.20 322
14184.33 365
14185.46 319
14186.58 335
14187.71 310
14188.83 278
14189.96 315
14191.08 306
14192.21 306
14193.33 280
14194.46 317
14195.59 300
14196.71 310
14197.84 284
14198.96 292
14200.09 268
14201.22 332
14202.34 331
14203.47 289
14204.59 332
14205.72 303
14206.85 324
14207.97 299
14209.10 320
14210.23 275
14211.35 268
14212.48 314
14213.61 313
14214.73 292
14215.86 317
14216.99 318
14218.11 278
14219.24 327
14220.37 304
14221.49 288
14222.62 316
14223.75 330
14224.87 299
14226.00 266
14227.13 328
14228.25 284
14229.38 264
14230.51 273
14231.64 308
14232.76 256
14233.89 278
14235.02 304
14236.14 315
14237.27 339
14238.40 312
14239.53 296
14240.66 290
14241.78 302
14242.91 300
14244.04 306
14245.17 301
14246.29 284
14247.42 288
14248.55 289
14249.68 304
14250.81 275
14251.93 284
14253.06 285
14254.19 261
14255.32 259
14256.45 277
14257.57 284
14258.70 282
14259.83 315
14260.96 294
14262.09 329
14263.22 275
14264.34 318
14265.47 305
14266.60 257
14267.73 271
14268.86 250
14269.99 268
14271.12 282
14272.25 288
14273.37 298
14274.50 278
14275.63 294
14276.76 309
14277.89 332
14279.02 299
14280.15 280
14281.28 258
14282.41 261
14283.54 255
14284.67 282
14285.80 302
14286.92 279
14288.05 284
14289.18 282
14290.31 277
14291.44 242
14292.57 305
14293.70 306
14294.83 250
14295.96 270
14297.09 275
14298.22 291
14299.35 264
14300.48 280
14301.61 237
14302.74 324
14303.87 288
14305.00 260
14306.13 263
14307.26 306
14308.39 259
14309.52 265
14310.65 289
14311.78 259
14312.91 253
14314.04 280
14315.18 280
14316.31 283
14317.44 275
14318.57 259
14319.70 290
14320.83 244
14321.96 273
14323.09 259
14324.22 271
14325.35 274
14326.48 279
14327.61 287
14328.75 290
14329.88 307
14331.01 315
14332.14 261
14333.27 278
14334.40 252
14335.53 250
14336.66 328
14337.80 270
14338.93 266
14340.06 305
14341.19 284
14342.32 281
14343.45 268
14344.59 281
14345.72 265
14346.85 278
14347.98 317
14349.11 309
14350.24 285
14351.38 293
14352.51 268
14353.64 261
14354.77 260
14355.91 301
14357.04 277
14358.17 256
14359.30 263
14360.43 265
14361.57 313
14362.70 328
14363.83 301
14364.96 330
14366.10 284
14367.23 283
14368.36 304
14369.49 292
14370.63 290
14371.76 296
14372.89 298
14374.03 304
14375.16 314
14376.29 263
14377.42 274
14378.56 297
14379.69 267
14380.82 294
14381.96 270
14383.09 300
14384.22 304
14385.36 254
14386.49 281
14387.62 295
14388.76 266
14389.89 293
14391.02 304
14392.16 314
14393.29 293
14394.43 313
14395.56 277
14396.69 274
14397.83 282
14398.96 306
14400.09 339
14401.23 311
14402.36 278
14403.50 251
14404.63 296
14405.76 258
14406.90 243
14408.03 259
14409.17 267
14410.30 256
14411.44 318
14412.57 313
14413.70 305
14414.84 303
14415.97 338
14417.11 296
14418.24 321
14419.38 295
14420.51 278
14421.65 306
14422.78 315
14423.92 286
14425.05 255
14426.19 287
14427.32 323
14428.46 351
14429.59 314
14430.73 295
14431.86 324
14433.00 314
14434.13 320
14435.27 302
14436.40 345
14437.54 301
14438.67 307
14439.81 351
14440.95 337
14442.08 320
14443.22 327
14444.35 325
14445.49 345
14446.62 335
14447.76 344
14448.90 311
14450.03 343
14451.17 327
14452.30 316
14453.44 329
14454.58 327
14455.71 355
14456.85 358
14457.98 349
14459.12 364
14460.26 389
14461.39 412
14462.53 421
14463.67 430
14464.80 408
14465.94 443
14467.07 413
14468.21 419
14469.35 402
14470.48 448
14471.62 450
14472.76 435
14473.90 425
14475.03 440
14476.17 456
14477.31 425
14478.44 468
14479.58 477
14480.72 526
14481.85 529
14482.99 526
14484.13 485
14485.27 518
14486.40 503
14487.54 460
14488.68 480
14489.82 477
14490.95 481
14492.09 498
14493.23 452
14494.37 414
14495.50 416
14496.64 408
14497.78 419
14498.92 384
14500.05 333
14501.19 379
14502.33 384
14503.47 415
14504.61 421
14505.74 380
14506.88 393
14508.02 359
14509.16 351
14510.30 369
14511.44 347
14512.57 354
14513.71 342
14514.85 378
14515.99 342
14517.13 370
14518.27 348
14519.41 313
14520.54 336
14521.68 279
14522.82 317
14523.96 323
14525.10 308
14526.24 300
14527.38 309
14528.52 312
14529.65 299
14530.79 267
14531.93 305
14533.07 299
14534.21 284
14535.35 308
14536.49 287
14537.63 267
14538.77 274
14539.91 287
14541.05 282
14542.19 309
14543.33 283
14544.47 295
14545.61 285
14546.75 291
14547.89 320
14549.02 338
14550.16 329
14551.30 316
14552.44 320
14553.58 294
14554.72 314
14555.86 302
14557.00 292
14558.14 271
14559.29 302
14560.43 311
14561.57 328
14562.71 310
14563.85 318
14564.99 273
14566.13 309
14567.27 278
14568.41 299
14569.55 288
14570.69 296
14571.83 317
14572.97 286
14574.11 262
14575.25 263
14576.39 305
14577.53 272
14578.68 278
14579.82 301
14580.96 303
14582.10 302
14583.24 311
14584.38 286
14585.52 346
14586.66 319
14587.80 320
14588.95 308
14590.09 266
14591.23 323
14592.37 305
14593.51 279
14594.65 256
14595.79 289
14596.94 296
14598.08 277
14599.22 253
14600.36 296
14601.50 275
14602.65 307
14603.79 287
14604.93 292
14606.07 281
14607.21 283
14608.36 297
14609.50 316
14610.64 284
14611.78 311
14612.92 314
14614.07 281
14615.21 307
14616.35 260
14617.49 257
14618.64 291
14619.78 304
14620.92 291
14622.06 295
14623.21 302
14624.35 254
14625.49 265
14626.64 272
14627.78 279
14628.92 300
14630.06 300
14631.21 290
14632.35 273
14633.49 284
14634.64 308
14635.78 263
14636.92 275
14638.07 274
14639.21 277
14640.35 285
14641.50 283
14642.64 305
14643.78 262
14644.93 271
14646.07 295
14647.21 283
14648.36 293
14649.50 267
14650.65 297
14651.79 236
14652.93 278
14654.08 278
14655.22 270
14656.37 230
14657.51 246
14658.65 294
14659.80 302
14660.94 291
14662.09 246
14663.23 259
14664.37 319
14665.52 288
14666.66 267
14667.81 267
14668.95 274
14670.10 294
14671.24 244
14672.39 281
14673.53 276
14674.68 269
14675.82 274
14676.97 286
14678.11 284
14679.25 263
14680.40 319
14681.54 299
14682.69 307
14683.83 228
14684.98 246
14686.13 263
14687.27 254
14688.42 228
14689.56 265
14690.71 322
14691.85 274
14693.00 259
14694.14 269
14695.29 258
14696.43 256
14697.58 255
14698.72 246
14699.87 234
14701.02 227
14702.16 269
14703.31 278
14704.45 246
14705.60 217
14706.75 227
14707.89 272
14709.04 239
14710.18 256
14711.33 239
14712.48 232
14713.62 251
14714.77 266
14715.92 255
14717.06 254
14718.21 292
14719.35 270
14720.50 300
14721.65 218
14722.79 237
14723.94 280
14725.09 241
14726.23 238
14727.38 271
14728.53 289
14729.67 261
14730.82 291
14731.97 254
14733.12 235
14734.26 277
14735.41 227
14736.56 275
14737.70 282
14738.85 282
14740.00 274
14741.15 283
14742.29 270
14743.44 244
14744.59 265
14745.74 304
14746.88 289
14748.03 222
14749.18 268
14750.33 307
14751.47 272
14752.62 289
14753.77 274
14754.92 264
14756.07 282
14757.21 269
14758.36 261
14759.51 287
14760.66 230
14761.81 271
14762.95 268
14764.10 258
14765.25 289
14766.40 235
14767.55 251
14768.70 276
14769.84 283
14770.99 271
14772.14 278
14773.29 251
14774.44 279
14775.59 287
14776.74 256
14777.88 321
14779.03 303
14780.18 293
14781.33 299
14782.48 311
14783.63 346
14784.78 295
14785.93 273
14787.08 290
14788.22 330
14789.37 298
14790.52 314
14791.67 278
14792.82 298
14793.97 296
14795.12 278
14796.27 314
14797.42 353
14798.57 338
14799.72 344
14800.87 354
14802.02 339
14803.17 323
14804.32 341
14805.47 314
14806.62 309
14807.77 319
14808.92 337
14810.07 343
14811.22 317
14812.37 326
14813.52 293
14814.67 319
14815.82 298
14816.97 324
14818.12 344
14819.27 275
14820.42 301
14821.57 263
14822.72 312
14823.87 310
14825.02 315
14826.17 347
14827.32 276
14828.47 265
14829.62 268
14830.78 307
14831.93 304
14833.08 252
14834.23 277
14835.38 274
14836.53 238
14837.68 259
14838.83 234
14839.98 259
14841.13 244
14842.29 229
14843.44 251
14844.59 274
14845.74 299
14846.89 273
14848.04 269
14849.19 264
14850.35 234
14851.50 244
14852.65 239
14853.80 256
14854.95 207
14856.10 240
14857.26 260
14858.41 247
14859.56 235
14860.71 236
14861.86 219
14863.02 246
14864.17 271
14865.32 266
14866.47 274
14867.63 244
14868.78 250
14869.93 300
14871.08 297
14872.23 301
14873.39 298
14874.54 256
14875.69 268
14876.84 261
14878.00 210
14879.15 273
14880.30 241
14881.46 253
14882.61 252
14883.76 236
14884.91 260
14886.07 275
14887.22 284
14888.37 265
14889.53 257
14890.68 234
14891.83 273
14892.99 274
14894.14 226
14895.29 249
14896.45 235
14897.60 256
14898.75 271
14899.91 253
14901.06 242
14902.21 258
14903.37 265
14904.52 214
14905.67 277
14906.83 278
14907.98 264
14909.14 227
14910.29 268
14911.44 264
14912.60 230
14913.75 208
14914.91 216
14916.06 213
14917.21 193
14918.37 268
14919.52 262
14920.68 232
14921.83 243
14922.99 236
14924.14 246
14925.30 256
14926.45 265
14927.60 214
14928.76 268
14929.91 295
14931.07 247
14932.22 261
14933.38 231
14934.53 238
14935.69 260
14936.84 229
14938.00 204
14939.15 233
14940.31 220
14941.46 284
14942.62 251
14943.77 276
14944.93 269
14946.08 240
14947.24 237
14948.39 259
14949.55 232
14950.71 213
14951.86 251
14953.02 245
14954.17 195
14955.33 211
14956.48 248
14957.64 309
14958.80 241
14959.95 231
14961.11 245
14962.26 235
14963.42 231
14964.57 244
14965.73 254
14966.89 244
14968.04 245
14969.20 237
14970.36 238
14971.51 250
14972.67 184
14973.82 247
14974.98 229
14976.14 238
14977.29 237
14978.45 248
14979.61 254
14980.76 253
14981.92 250
14983.08 251
14984.23 238
14985.39 247
14986.55 232
14987.70 227
14988.86 203
14990.02 202
14991.18 223
14992.33 231
14993.49 219
14994.65 239
14995.80 243
14996.96 210
14998.12 198
14999.28 211
15000.43 190
15001.59 229
15002.75 245
15003.91 225
15005.06 246
15006.22 229
15007.38 218
15008.54 227
15009.69 208
15010.85 229
15012.01 209
15013.17 243
15014.33 240
15015.48 246
15016.64 222
15017.80 224
15018.96 217
15020.12 215
15021.27 208
15022.43 204
15023.59 215
15024.75 181
15025.91 210
15027.07 215
15028.23 232
15029.38 247
15030.54 223
15031.70 206
15032.86 214
15034.02 200
15035.18 206
15036.34 242
15037.49 210
15038.65 227
15039.81 223
15040.97 211
15042.13 186
15043.29 193
15044.45 231
15045.61 234
15046.77 205
15047.93 227
15049.09 216
15050.24 218
15051.40 200
15052.56 231
15053.72 224
15054.88 241
15056.04 204
15057.20 206
15058.36 188
15059.52 202
15060.68 200
15061.84 229
15063.00 200
15064.16 207
15065.32 234
15066.48 216
15067.64 188
15068.80 164
15069.96 185
15071.12 195
15072.28 211
15073.44 194
15074.60 232
15075.76 216
15076.92 204
15078.08 195
15079.24 206
15080.40 252
15081.56 243
15082.72 203
15083.89 211
15085.05 197
15086.21 194
15087.37 234
15088.53 198
15089.69 200
15090.85 201
15092.01 200
15093.17 183
15094.33 229
15095.49 227
15096.66 234
15097.82 186
15098.98 208
15100.14 198
15101.30 207
15102.46 174
15103.62 163
15104.78 177
15105.95 204
15107.11 199
15108.27 225
15109.43 194
15110.59 205
15111.75 180
15112.92 170
15114.08 172
15115.24 205
15116.40 201
15117.56 197
15118.73 184
15119.89 191
15121.05 218
15122.21 205
15123.37 182
15124.54 185
15125.70 187
15126.86 199
15128.02 220
15129.19 223
15130.35 203
15131.51 210
15132.67 208
15133.84 213
15135.00 212
15136.16 198
15137.32 213
15138.49 205
15139.65 209
15140.81 229
15141.97 213
15143.14 197
15144.30 213
15145.46 182
15146.63 170
15147.79 162
15148.95 182
15150.12 182
15151.28 174
15152.44 200
15153.61 204
15154.77 218
15155.93 209
15157.10 187
15158.26 173
15159.42 170
15160.59 190
15161.75 209
15162.91 191
15164.08 175
15165.24 176
15166.41 183
15167.57 165
15168.73 165
15169.90 165
15171.06 177
15172.23 190
15173.39 193
15174.55 183
15175.72 181
15176.88 175
15178.05 187
15179.21 174
15180.38 193
15181.54 182
15182.70 178
15183.87 200
15185.03 194
15186.20 190
15187.36 191
15188.53 210
15189.69 199
15190.86 193
15192.02 182
15193.19 171
15194.35 172
15195.52 197
15196.68 166
15197.85 196
15199.01 218
15200.18 177
15201.34 207
15202.51 203
15203.67 181
15204.84 168
15206.00 182
15207.17 169
15208.33 173
15209.50 201
15210.66 157
15211.83 191
15213.00 150
15214.16 167
15215.33 175
15216.49 184
15217.66 162
15218.82 176
15219.99 215
15221.16 185
15222.32 176
15223.49 191
15224.65 221
15225.82 181
15226.99 195
15228.15 161
15229.32 204
15230.49 183
15231.65 182
15232.82 155
15233.98 176
15235.15 161
15236.32 178
15237.48 171
15238.65 179
15239.82 189
15240.98 180
15242.15 190
15243.32 202
15244.48 231
15245.65 203
15246.82 195
15247.98 196
15249.15 213
15250.32 192
15251.49 206
15252.65 218
15253.82 203
15254.99 153
15256.16 161
15257.32 138
15258.49 160
15259.66 185
15260.82 159
15261.99 200
15263.16 193
15264.33 199
15265.49 175
15266.66 186
15267.83 192
15269.00 197
15270.17 208
15271.33 203
15272.50 194
15273.67 166
15274.84 195
15276.01 202
15277.17 222
15278.34 226
15279.51 211
15280.68 194
15281.85 186
15283.01 174
15284.18 173
15285.35 172
15286.52 183
15287.69 183
15288.86 190
15290.03 174
15291.19 188
15292.36 196
15293.53 179
15294.70 187
15295.87 186
15297.04 198
15298.21 177
15299.38 190
15300.54 160
15301.71 152
15302.88 159
15304.05 176
15305.22 169
15306.39 191
15307.56 210
15308.73 200
15309.90 191
15311.07 182
15312.24 205
15313.41 209
15314.58 202
15315.75 184
15316.92 174
15318.09 180
15319.25 169
15320.42 181
15321.59 203
15322.76 195
15323.93 192
15325.10 167
15326.27 169
15327.44 167
15328.61 162
15329.78 178
15330.95 153
15332.12 168
15333.29 195
15334.46 188
15335.64 160
15336.81 169
15337.98 204
15339.15 189
15340.32 183
15341.49 194
15342.66 164
15343.83 152
15345.00 167
15346.17 171
15347.34 183
15348.51 204
15349.68 181
15350.85 164
15352.02 171
15353.20 183
15354.37 157
15355.54 156
15356.71 173
15357.88 181
15359.05 163
15360.22 181
15361.39 197
15362.57 193
15363.74 187
15364.91 172
15366.08 172
15367.25 172
15368.42 183
15369.59 156
15370.77 208
15371.94 201
15373.11 184
15374.28 171
15375.45 169
15376.63 173
15377.80 191
15378.97 176
15380.14 188
15381.31 218
15382.49 155
15383.66 181
15384.83 178
15386.00 175
15387.17 177
15388.35 172
15389.52 183
15390.69 205
15391.86 176
15393.04 214
15394.21 175
15395.38 156
15396.55 198
15397.73 181
15398.90 179
15400.07 157
15401.25 168
15402.42 188
15403.59 195
15404.76 193
15405.94 179
15407.11 194
15408.28 182
15409.46 177
15410.63 177
15411.80 165
15412.98 150
15414.15 173
15415.32 194
15416.50 174
15417.67 192
15418.84 145
15420.02 152
15421.19 172
15422.36 182
15423.54 163
15424.71 141
15425.89 191
15427.06 169
15428.23 173
15429.41 176
15430.58 207
15431.76 195
15432.93 177
15434.10 186
15435.28 215
15436.45 197
15437.63 182
15438.80 182
15439.97 177
15441.15 209
15442.32 182
15443.50 192
15444.67 187
15445.85 177
15447.02 182
15448.20 183
15449.37 205
15450.55 198
15451.72 164
15452.89 184
15454.07 170
15455.24 182
15456.42 175
15457.59 156
15458.77 167
15459.94 165
15461.12 217
15462.30 245
15463.47 230
15464.65 179
15465.82 191
15467.00 190
15468.17 183
15469.35 157
15470.52 175
15471.70 209
15472.87 149
15474.05 178
15475.22 200
15476.40 182
15477.58 185
15478.75 177
15479.93 166
15481.10 189
15482.28 188
15483.46 158
15484.63 200
15485.81 177
15486.98 183
15488.16 188
15489.34 189
15490.51 213
15491.69 208
15492.87 203
15494.04 188
15495.22 177
15496.39 194
15497.57 155
15498.75 165
15499.92 224
15501.10 179
15502.28 173
15503.45 169
15504.63 177
15505.81 223
15506.98 180
15508.16 217
15509.34 238
15510.52 187
15511.69 186
15512.87 175
15514.05 164
15515.22 195
15516.40 200
15517.58 176
15518.76 214
15519.93 204
15521.11 164
15522.29 159
15523.47 180
15524.64 177
15525.82 184
15527.00 172
15528.18 153
15529.35 169
15530.53 150
15531.71 164
15532.89 180
15534.07 187
15535.24 214
15536.42 214
15537.60 174
15538.78 159
15539.96 185
15541.13 196
15542.31 197
15543.49 160
15544.67 183
15545.85 184
15547.03 184
15548.20 203
15549.38 207
15550.56 176
15551.74 188
15552.92 172
15554.10 198
15555.28 183
15556.45 206
15557.63 208
15558.81 170
15559.99 160
15561.17 204
15562.35 215
15563.53 192
15564.71 191
15565.89 195
15567.07 187
15568.24 198
15569.42 169
15570.60 183
15571.78 166
15572.96 173
15574.14 197
15575.32 233
15576.50 216
15577.68 181
15578.86 185
15580.04 184
15581.22 177
15582.40 175
15583.58 209
15584.76 212
15585.94 183
15587.12 169
15588.30 166
15589.48 170
15590.66 184
15591.84 193
15593.02 188
15594.20 201
15595.38 194
15596.56 203
15597.74 201
15598.92 212
15600.10 186
15601.28 171
15602.46 180
15603.64 220
15604.82 214
15606.00 209
15607.18 191
15608.36 223
15609.55 212
15610.73 222
15611.91 202
15613.09 219
15614.27 197
15615.45 188
15616.63 201
15617.81 172
15618.99 166
15620.17 181
15621.36 201
15622.54 198
15623.72 175
15624.90 190
15626.08 212
15627.26 262
15628.44 223
15629.63 192
15630.81 219
15631.99 219
15633.17 198
15634.35 181
15635.53 211
15636.72 230
15637.90 220
15639.08 211
15640.26 203
15641.44 237
15642.63 199
15643.81 257
15644.99 237
15646.17 241
15647.35 228
15648.54 235
15649.72 223
15650.90 262
15652.08 212
15653.27 175
15654.45 212
15655.63 220
15656.81 237
15658.00 209
15659.18 228
15660.36 191
15661.54 254
15662.73 241
15663.91 232
15665.09 195
15666.28 237
15667.46 253
15668.64 204
15669.82 232
15671.01 243
15672.19 232
15673.37 236
15674.56 230
15675.74 273
15676.92 310
15678.11 267
15679.29 236
15680.47 214
15681.66 243
15682.84 283
15684.03 294
15685.21 276
15686.39 220
15687.58 238
15688.76 227
15689.94 223
15691.13 246
15692.31 241
15693.50 248
15694.68 269
15695.86 248
15697.05 247
15698.23 251
15699.42 274
15700.60 341
15701.78 308
15702.97 282
15704.15 287
15705.34 297
15706.52 313
15707.71 308
15708.89 269
15710.08 308
15711.26 317
15712.45 309
15713.63 286
15714.81 326
15716.00 326
15717.18 346
15718.37 327
15719.55 308
15720.74 345
15721.92 333
15723.11 371
15724.29 352
15725.48 361
15726.66 349
15727.85 376
15729.04 385
15730.22 348
15731.41 357
15732.59 374
15733.78 364
15734.96 328
15736.15 282
15737.33 299
15738.52 273
15739.71 326
15740.89 332
15742.08 301
15743.26 315
15744.45 342
15745.63 339
15746.82 328
15748.01 312
15749.19 287
15750.38 288
15751.56 268
15752.75 243
15753.94 281
15755.12 302
15756.31 282
15757.50 246
15758.68 273
15759.87 265
15761.06 249
15762.24 245
15763.43 250
15764.62 261
15765.80 249
15766.99 226
15768.18 234
15769.36 232
15770.55 246
15771.74 219
15772.92 241
15774.11 243
15775.30 270
15776.48 255
15777.67 230
15778.86 239
15780.05 229
15781.23 239
15782.42 246
15783.61 228
15784.80 226
15785.98 268
15787.17 247
15788.36 252
15789.55 260
15790.73 250
15791.92 243
15793.11 206
15794.30 216
15795.48 226
15796.67 236
15797.86 238
15799.05 242
15800.24 233
15801.42 215
15802.61 222
15803.80 264
15804.99 234
15806.18 224
15807.37 201
15808.55 247
15809.74 219
15810.93 217
15812.12 185
15813.31 205
15814.50 230
15815.68 208
15816.87 225
15818.06 181
15819.25 202
15820.44 218
15821.63 243
15822.82 212
15824.01 192
15825.19 219
15826.38 226
15827.57 202
15828.76 251
15829.95 213
15831.14 193
15832.33 205
15833.52 216
15834.71 202
15835.90 228
15837.09 216
15838.28 199
15839.47 218
15840.66 194
15841.84 176
15843.03 169
15844.22 244
15845.41 230
15846.60 230
15847.79 216
15848.98 219
15850.17 224
15851.36 222
15852.55 208
15853.74 188
15854.93 208
15856.12 205
15857.31 237
15858.50 222
15859.69 228
15860.88 199
15862.07 218
15863.26 200
15864.46 214
15865.65 194
15866.84 236
15868.03 225
15869.22 213
15870.41 246
15871.60 235
15872.79 203
15873.98 207
15875.17 202
15876.36 197
15877.55 194
15878.74 203
15879.94 198
15881.13 175
15882.32 239
15883.51 214
15884.70 207
15885.89 212
15887.08 207
15888.27 191
15889.46 192
15890.66 199
15891.85 184
15893.04 201
15894.23 175
15895.42 185
15896.61 203
15897.81 192
15899.00 164
15900.19 183
15901.38 163
15902.57 174
15903.76 193
15904.96 190
15906.15 170
15907.34 171
15908.53 188
15909.72 188
15910.92 175
15912.11 182
15913.30 191
15914.49 177
15915.69 208
15916.88 167
15918.07 209
15919.26 191
15920.46 221
15921.65 191
15922.84 194
15924.03 196
15925.23 169
15926.42 182
15927.61 161
15928.81 192
15930.00 184
15931.19 173
15932.38 220
15933.58 213
15934.77 188
15935.96 186
15937.16 188
15938.35 165
15939.54 159
15940.74 190
15941.93 176
15943.12 185
15944.32 186
15945.51 178
15946.70 228
15947.90 196
15949.09 172
15950.28 168
15951.48 162
15952.67 156
15953.87 186
15955.06 183
15956.25 171
15957.45 184
15958.64 205
15959.84 179
15961.03 156
15962.22 204
15963.42 161
15964.61 197
15965.81 198
15967.00 170
15968.19 191
15969.39 166
15970.58 189
15971.78 195
15972.97 172
15974.17 170
15975.36 197
15976.56 205
15977.75 181
15978.95 149
15980.14 148
15981.34 143
15982.53 164
15983.72 165
15984.92 185
15986.11 177
15987.31 183
15988.50 186
15989.70 192
15990.90 137
15992.09 175
15993.29 186
15994.48 162
15995.68 163
15996.87 172
15998.07 172
15999.26 178
16000.46 173
16001.65 189
16002.85 166
16004.05 168
16005.24 179
16006.44 170
16007.63 146
16008.83 172
16010.02 177
16011.22 148
16012.42 174
16013.61 169
16014.81 155
16016.00 179
16017.20 133
16018.40 159
16019.59 174
16020.79 184
16021.99 166
16023.18 158
16024.38 156
16025.58 189
16026.77 156
16027.97 172
16029.16 165
16030.36 131
16031.56 145
16032.76 155
16033.95 178
16035.15 168
16036.35 168
16037.54 135
16038.74 155
16039.94 156
16041.13 170
16042.33 178
16043.53 163
16044.73 155
16045.92 137
16047.12 147
16048.32 158
16049.51 170
16050.71 166
16051.91 169
16053.11 142
16054.30 158
16055.50 166
16056.70 158
16057.90 133
16059.10 191
16060.29 148
16061.49 155
16062.69 167
16063.89 142
16065.08 153
16066.28 147
16067.48 175
16068.68 197
16069.88 201
16071.07 174
16072.27 194
16073.47 198
16074.67 170
16075.87 141
16077.07 152
16078.26 145
16079.46 161
16080.66 157
16081.86 143
16083.06 160
16084.26 140
16085.46 186
16086.66 155
16087.85 194
16089.05 168
16090.25 155
16091.45 141
16092.65 130
16093.85 179
16095.05 165
16096.25 162
16097.45 182
16098.65 157
16099.84 170
16101.04 145
16102.24 162
16103.44 143
16104.64 136
16105.84 168
16107.04 169
16108.24 143
16109.44 168
16110.64 168
16111.84 176
16113.04 185
16114.24 177
16115.44 168
16116.64 161
16117.84 119
16119.04 149
16120.24 148
16121.44 161
16122.64 179
16123.84 150
16125.04 172
16126.24 146
16127.44 191
16128.64 168
16129.84 166
16131.04 187
16132.24 194
16133.44 172
16134.64 186
16135.84 153
16137.04 191
16138.25 145
16139.45 183
16140.65 151
16141.85 163
16143.05 152
16144.25 135
16145.45 168
16146.65 152
16147.85 177
16149.05 159
16150.25 174
16151.46 149
16152.66 158
16153.86 143
16155.06 136
16156.26 139
16157.46 155
16158.66 173
16159.87 165
16161.07 165
16162.27 162
16163.47 163
16164.67 175
16165.87 190
16167.08 157
16168.28 134
16169.48 165
16170.68 182
16171.88 157
16173.09 198
16174.29 179
16175.49 174
16176.69 160
16177.89 181
16179.10 173
16180.30 144
16181.50 151
16182.70 163
16183.91 180
16185.11 154
16186.31 165
16187.51 147
16188.72 167
16189.92 156
16191.12 182
16192.32 165
16193.53 139
16194.73 152
16195.93 161
16197.13 171
16198.34 152
16199.54 171
16200.74 177
16201.95 151
16203.15 146
16204.35 153
16205.56 156
16206.76 171
16207.96 153
16209.17 164
16210.37 145
16211.57 203
16212.78 172
16213.98 153
16215.18 133
16216.39 145
16217.59 203
16218.79 172
16220.00 174
16221.20 187
16222.41 174
16223.61 175
16224.81 188
16226.02 177
16227.22 173
16228.43 190
16229.63 155
16230.83 130
16232.04 158
16233.24 202
16234.45 218
16235.65 171
16236.86 185
16238.06 189
16239.26 152
16240.47 198
16241.67 202
16242.88 165
16244.08 170
16245.29 154
16246.49 168
16247.70 156
16248.90 156
16250.11 158
16251.31 162
16252.52 175
16253.72 178
16254.93 216
16256.13 220
16257.34 207
16258.54 219
16259.75 175
16260.95 189
16262.16 183
16263.36 204
16264.57 203
16265.77 144
16266.98 183
16268.19 177
16269.39 174
16270.60 185
16271.80 193
16273.01 200
16274.21 179
16275.42 188
16276.63 188
16277.83 193
16279.04 174
16280.24 195
16281.45 175
16282.66 209
16283.86 206
16285.07 198
16286.27 236
16287.48 196
16288.69 209
16289.89 216
16291.10 204
16292.31 167
16293.51 173
16294.72 170
16295.93 205
16297.13 227
16298.34 173
16299.55 199
16300.75 175
16301.96 163
16303.17 194
16304.37 194
16305.58 192
16306.79 195
16307.99 218
16309.20 159
16310.41 177
16311.62 235
16312.82 215
16314.03 188
16315.24 188
16316.44 215
16317.65 187
16318.86 228
16320.07 225
16321.27 202
16322.48 206
16323.69 230
16324.90 213
16326.10 203
16327.31 211
16328.52 199
16329.73 210
16330.94 179
16332.14 171
16333.35 178
16334.56 187
16335.77 221
16336.98 217
16338.18 197
16339.39 163
16340.60 194
16341.81 182
16343.02 192
16344.23 171
16345.43 154
16346.64 185
16347.85 216
16349.06 173
16350.27 155
16351.48 150
16352.69 169
16353.89 182
16355.10 151
16356.31 159
16357.52 180
16358.73 142
16359.94 152
16361.15 142
16362.36 168
16363.57 194
16364.77 212
16365.98 189
16367.19 168
16368.40 166
16369.61 183
16370.82 172
16372.03 140
16373.24 177
16374.45 177
16375.66 151
16376.87 164
16378.08 160
16379.29 176
16380.50 187
16381.71 171
16382.92 167
16384.13 197
16385.34 180
16386.55 189
16387.76 171
16388.97 170
16390.18 178
16391.39 155
16392.60 170
16393.81 177
16395.02 175
16396.23 140
16397.44 146
16398.65 174
16399.86 194
16401.07 179
16402.28 181
16403.49 155
16404.70 172
16405.91 174
16407.12 177
16408.33 163
16409.54 144
16410.76 163
16411.97 158
16413.18 173
16414.39 181
16415.60 202
16416.81 149
16418.02 145
16419.23 132
16420.44 148
16421.66 140
16422.87 155
16424.08 176
16425.29 176
16426.50 156
16427.71 155
16428.92 158
16430.14 156
16431.35 163
16432.56 151
16433.77 165
16434.98 151
16436.19 145
16437.41 163
16438.62 139
16439.83 138
16441.04 145
16442.25 126
16443.47 169
16444.68 160
16445.89 149
16447.10 137
16448.31 168
16449.53 153
16450.74 187
16451.95 134
16453.16 118
16454.38 158
16455.59 145
16456.80 128
16458.01 125
16459.23 158
16460.44 167
16461.65 159
16462.86 138
16464.08 175
16465.29 159
16466.50 139
16467.72 168
16468.93 132
16470.14 162
16471.35 172
16472.57 151
16473.78 122
16474.99 138
16476.21 138
16477.42 142
16478.63 195
16479.85 190
16481.06 130
16482.27 147
16483.49 141
16484.70 135
16485.92 144
16487.13 157
16488.34 163
16489.56 155
16490.77 140
16491.98 129
16493.20 144
16494.41 131
16495.63 140
16496.84 151
16498.05 144
16499.27 159
16500.48 154
16501.70 152
16502.91 159
16504.13 162
16505.34 178
16506.55 145
16507.77 142
16508.98 145
16510.20 150
16511.41 150
16512.63 176
16513.84 140
16515.06 153
16516.27 157
16517.49 139
16518.70 148
16519.92 128
16521.13 131
16522.35 148
16523.56 113
16524.78 139
16525.99 150
16527.21 157
16528.42 161
16529.64 168
16530.85 169
16532.07 145
16533.28 161
16534.50 129
16535.71 136
16536.93 147
16538.14 161
16539.36 172
16540.58 169
16541.79 125
16543.01 112
16544.22 142
16545.44 139
16546.65 124
16547.87 160
16549.09 136
16550.30 141
16551.52 156
16552.73 158
16553.95 156
16555.17 150
16556.38 129
16557.60 129
16558.82 143
16560.03 146
16561.25 164
16562.46 154
16563.68 163
16564.90 119
16566.11 135
16567.33 150
16568.55 120
16569.76 122
16570.98 152
16572.20 128
16573.41 140
16574.63 128
16575.85 120
16577.07 133
16578.28 165
16579.50 144
16580.72 140
16581.93 137
16583.15 143
16584.37 149
16585.59 138
16586.80 144
16588.02 154
16589.24 135
16590.46 144
16591.67 150
16592.89 140
16594.11 130
16595.33 171
16596.54 151
16597.76 154
16598.98 146
16600.20 177
16601.41 151
16602.63 146
16603.85 130
16605.07 150
16606.29 135
16607.50 185
16608.72 156
16609.94 192
16611.16 142
16612.38 144
16613.60 164
16614.81 132
16616.03 164
16617.25 140
16618.47 153
16619.69 176
16620.91 158
16622.13 152
16623.34 158
16624.56 155
16625.78 128
16627.00 115
16628.22 142
16629.44 152
16630.66 159
16631.88 149
16633.10 120
16634.31 165
16635.53 142
16636.75 116
16637.97 117
16639.19 148
16640.41 147
16641.63 162
16642.85 125
16644.07 160
16645.29 173
16646.51 159
16647.73 139
16648.95 134
16650.17 131
16651.39 159
16652.61 143
16653.83 135
16655.05 138
16656.27 120
16657.49 135
16658.71 162
16659.93 171
16661.15 163
16662.37 141
16663.59 165
16664.81 159
16666.03 167
16667.25 132
16668.47 161
16669.69 169
16670.91 140
16672.13 141
16673.35 150
16674.57 137
16675.79 121
16677.01 140
16678.23 140
16679.45 122
16680.67 128
16681.89 155
16683.12 139
16684.34 145
16685.56 161
16686.78 139
16688.00 136
16689.22 122
16690.44 171
16691.66 159
16692.88 141
16694.11 154
16695.33 186
16696.55 142
16697.77 132
16698.99 143
16700.21 157
16701.43 166
16702.66 140
16703.88 118
16705.10 120
16706.32 167
16707.54 132
16708.77 132
16709.99 143
16711.21 125
16712.43 162
16713.65 145
16714.87 155
16716.10 143
16717.32 133
16718.54 128
16719.76 144
16720.99 157
16722.21 149
16723.43 155
16724.65 139
16725.88 140
16727.10 137
16728.32 149
16729.54 150
16730.77 157
16731.99 171
16733.21 134
16734.43 110
16735.66 139
16736.88 163
16738.10 150
16739.33 155
16740.55 174
16741.77 172
16742.99 127
16744.22 139
16745.44 166
16746.66 171
16747.89 164
16749.11 170
16750.33 125
16751.56 142
16752.78 155
16754.00 162
16755.23 152
16756.45 141
16757.68 163
16758.90 126
16760.12 151
16761.35 166
16762.57 158
16763.79 142
16765.02 145
16766.24 130
16767.47 143
16768.69 140
16769.91 131
16771.14 134
16772.36 157
16773.59 167
16774.81 139
16776.04 142
16777.26 156
16778.48 141
16779.71 149
16780.93 134
16782.16 160
16783.38 156
16784.61 134
16785.83 138
16787.06 141
16788.28 125
16789.51 151
16790.73 177
16791.96 148
16793.18 170
16794.41 153
16795.63 136
16796.86 166
16798.08 158
16799.31 136
16800.53 146
16801.76 142
16802.98 164
16804.21 174
16805.43 146
16806.66 149
16807.88 160
16809.11 149
16810.33 129
16811.56 147
16812.79 153
16814.01 154
16815.24 145
16816.46 129
16817.69 149
16818.91 139
16820.14 156
16821.37 203
16822.59 163
16823.82 140
16825.04 118
16826.27 155
16827.50 170
16828.72 139
16829.95 153
16831.18 153
16832.40 132
16833.63 120
16834.86 119
16836.08 159
16837.31 155
16838.53 138
16839.76 139
16840.99 135
16842.21 164
16843.44 156
16844.67 136
16845.90 159
16847.12 126
16848.35 124
16849.58 128
16850.80 135
16852.03 145
16853.26 140
16854.48 114
16855.71 136
16856.94 147
16858.17 139
16859.39 150
16860.62 125
16861.85 126
16863.08 144
16864.30 154
16865.53 140
16866.76 155
16867.99 135
16869.21 134
16870.44 143
16871.67 164
16872.90 143
16874.13 125
16875.35 145
16876.58 140
16877.81 108
16879.04 136
16880.27 127
16881.49 164
16882.72 158
16883.95 161
16885.18 143
16886.41 155
16887.64 165
16888.86 151
16890.09 195
16891.32 145
16892.55 142
16893.78 118
16895.01 121
16896.24 122
16897.46 136
16898.69 135
16899.92 129
16901.15 147
16902.38 154
16903.61 154
16904.84 159
16906.07 153
16907.30 182
16908.53 155
16909.75 140
16910.98 158
16912.21 139
16913.44 162
16914.67 156
16915.90 162
16917.13 149
16918.36 126
16919.59 141
16920.82 120
16922.05 139
16923.28 148
16924.51 169
16925.74 142
16926.97 137
16928.20 144
16929.43 129
16930.66 130
16931.89 161
16933.12 140
16934.35 137
16935.58 121
16936.81 154
16938.04 145
16939.27 150
16940.50 161
16941.73 142
16942.96 130
16944.19 142
16945.42 121
16946.65 170
16947.88 144
16949.11 116
16950.34 116
16951.57 155
16952.80 141
16954.04 140
16955.27 157
16956.50 134
16957.73 146
16958.96 96
16960.19 120
16961.42 137
16962.65 123
16963.88 109
16965.11 120
16966.35 138
16967.58 144
16968.81 149
16970.04 134
16971.27 142
16972.50 149
16973.73 156
16974.97 142
16976.20 122
16977.43 140
16978.66 139
16979.89 144
16981.12 149
16982.36 159
16983.59 146
16984.82 138
16986.05 130
16987.28 125
16988.52 132
16989.75 150
16990.98 131
16992.21 145
16993.45 139
16994.68 154
16995.91 132
16997.14 140
16998.37 135
16999.61 113
17000.84 133
17002.07 144
17003.31 162
17004.54 120
17005.77 131
17007.00 163
17008.24 156
17009.47 130
17010.70 164
17011.93 144
17013.17 174
17014.40 132
17015.63 135
17016.87 126
17018.10 114
17019.33 130
17020.57 129
17021.80 135
17023.03 143
17024.27 129
17025.50 139
17026.73 161
17027.97 130
17029.20 106
17030.43 136
17031.67 148
17032.90 154
17034.14 133
17035.37 143
17036.60 153
17037.84 167
17039.07 154
17040.30 142
17041.54 133
17042.77 149
17044.01 155
17045.24 147
17046.47 134
17047.71 159
17048.94 122
17050.18 138
17051.41 139
17052.65 134
17053.88 155
17055.12 154
17056.35 139
17057.58 129
17058.82 115
17060.05 127
17061.29 129
17062.52 147
17063.76 144
17064.99 124
17066.23 132
17067.46 130
17068.70 155
17069.93 107
17071.17 126
17072.40 155
17073.64 115
17074.87 129
17076.11 109
17077.34 151
17078.58 135
17079.81 146
17081.05 149
17082.29 117
17083.52 147
17084.76 132
17085.99 121
17087.23 125
17088.46 121
17089.70 119
17090.94 131
17092.17 140
17093.41 125
17094.64 137
17095.88 112
17097.12 118
17098.35 109
17099.59 141
17100.82 168
17102.06 123
17103.30 115
17104.53 98
17105.77 118
17107.00 121
17108.24 128
17109.48 130
17110.71 119
17111.95 103
17113.19 99
17114.42 138
17115.66 121
17116.90 128
17118.13 133
17119.37 140
17120.61 142
17121.85 126
17123.08 107
17124.32 110
17125.56 132
17126.79 119
17128.03 112
17129.27 147
17130.50 158
17131.74 116
17132.98 126
17134.22 126
17135.45 151
17136.69 133
17137.93 145
17139.17 123
17140.40 92
17141.64 114
17142.88 117
17144.12 119
17145.36 107
17146.59 123
17147.83 120
17149.07 127
17150.31 104
17151.54 121
17152.78 111
17154.02 123
17155.26 106
17156.50 119
17157.74 124
17158.97 122
17160.21 113
17161.45 129
17162.69 91
17163.93 111
17165.17 105
17166.40 127
17167.64 121
17168.88 116
17170.12 121
17171.36 117
17172.60 128
17173.84 133
17175.08 119
17176.31 120
17177.55 134
17178.79 93
17180.03 113
17181.27 121
17182.51 140
17183.75 125
17184.99 126
17186.23 109
17187.47 107
17188.71 112
17189.94 130
17191.18 115
17192.42 123
17193.66 110
17194.90 105
17196.14 115
17197.38 108
17198.62 122
17199.86 110
17201.10 132
17202.34 121
17203.58 125
17204.82 119
17206.06 116
17207.30 112
17208.54 116
17209.78 112
17211.02 109
17212.26 101
17213.50 119
17214.74 122
17215.98 96
17217.22 100
17218.46 133
17219.70 135
17220.94 142
17222.18 94
17223.43 111
17224.67 99
17225.91 118
17227.15 119
17228.39 100
17229.63 86
17230.87 101
17232.11 113
17233.35 114
17234.59 111
17235.83 117
17237.08 112
17238.32 116
17239.56 113
17240.80 123
17242.04 120
17243.28 143
17244.52 124
17245.76 143
17247.01 116
17248.25 128
17249.49 120
17250.73 128
17251.97 102
17253.21 118
17254.46 141
17255.70 101
17256.94 128
17258.18 92
17259.42 111
17260.66 114
17261.91 110
17263.15 118
17264.39 113
17265.63 110
17266.87 114
17268.12 98
17269.36 119
17270.60 130
17271.84 116
17273.09 105
17274.33 128
17275.57 132
17276.81 100
17278.06 125
17279.30 103
17280.54 115
17281.78 115
17283.03 115
17284.27 128
17285.51 145
17286.76 132
17288.00 116
17289.24 115
17290.48 106
17291.73 135
17292.97 111
17294.21 110
17295.46 108
17296.70 99
17297.94 90
17299.19 96
17300.43 102
17301.67 96
17302.92 127
17304.16 114
17305.40 91
17306.65 100
17307.89 98
17309.14 115
17310.38 122
17311.62 116
17312.87 118
17314.11 116
17315.35 110
17316.60 117
17317.84 130
17319.09 107
17320.33 123
17321.58 119
17322.82 110
17324.06 100
17325.31 123
17326.55 111
17327.80 84
17329.04 94
17330.29 105
17331.53 123
17332.77 129
17334.02 124
17335.26 128
17336.51 122
17337.75 129
17339.00 112
17340.24 130
17341.49 114
17342.73 129
17343.98 120
17345.22 82
17346.47 106
17347.71 130
17348.96 118
17350.20 102
17351.45 77
17352.69 99
17353.94 94
17355.18 107
17356.43 96
17357.68 118
17358.92 109
17360.17 107
17361.41 123
17362.66 118
17363.90 121
17365.15 101
17366.39 107
17367.64 111
17368.89 124
17370.13 96
17371.38 131
17372.62 134
17373.87 121
17375.12 97
17376.36 95
17377.61 111
17378.85 131
17380.10 112
17381.35 103
17382.59 103
17383.84 99
17385.09 99
17386.33 109
17387.58 109
17388.83 124
17390.07 104
17391.32 108
17392.57 104
17393.81 110
17395.06 126
17396.31 110
17397.55 116
17398.80 116
17400.05 127
17401.29 98
17402.54 111
17403.79 106
17405.04 103
17406.28 115
17407.53 123
17408.78 106
17410.02 114
17411.27 128
17412.52 138
17413.77 118
17415.01 94
17416.26 104
17417.51 110
17418.76 102
17420.00 118
17421.25 132
17422.50 98
17423.75 95
17425.00 103
17426.24 107
17427.49 107
17428.74 94
17429.99 130
17431.24 111
17432.48 96
17433.73 113
17434.98 122
17436.23 94
17437.48 130
17438.73 122
17439.97 97
17441.22 115
17442.47 131
17443.72 117
17444.97 125
17446.22 117
17447.47 117
17448.71 108
17449.96 145
17451.21 131
17452.46 106
17453.71 106
17454.96 92
17456.21 109
17457.46 123
17458.71 108
17459.95 103
17461.20 121
17462.45 130
17463.70 110
17464.95 109
17466.20 106
17467.45 106
17468.70 98
17469.95 93
17471.20 122
17472.45 132
17473.70 97
17474.95 108
17476.20 120
17477.45 101
17478.70 116
17479.95 106
17481.20 126
17482.45 103
17483.70 113
17484.95 100
17486.20 105
17487.45 114
17488.70 107
17489.95 110
17491.20 100
17492.45 111
17493.70 121
17494.95 116
17496.20 110
17497.45 111
17498.70 110
17499.95 97
17501.20 107
17502.45 126
17503.70 123
17504.95 103
17506.20 111
17507.46 89
17508.71 113
17509.96 123
17511.21 87
17512.46 109
17513.71 108
17514.96 112
17516.21 120
17517.46 130
17518.71 97
17519.97 106
17521.22 103
17522.47 118
17523.72 120
17524.97 137
17526.22 123
17527.47 104
17528.73 112
17529.98 91
17531.23 127
17532.48 116
17533.73 107
17534.99 105
17536.24 117
17537.49 103
17538.74 90
17539.99 114
17541.25 94
17542.50 108
17543.75 142
17545.00 121
17546.25 142
17547.51 114
17548.76 98
17550.01 114
17551.26 103
17552.52 139
17553.77 103
17555.02 116
17556.27 114
17557.53 112
17558.78 79
17560.03 89
17561.28 90
17562.54 114
17563.79 120
17565.04 130
17566.30 112
17567.55 125
17568.80 103
17570.05 97
17571.31 109
17572.56 104
17573.81 101
17575.07 104
17576.32 108
17577.57 105
17578.83 109
17580.08 110
17581.33 106
17582.59 91
17583.84 113
17585.10 96
17586.35 91
17587.60 119
17588.86 95
17590.11 82
17591.36 112
17592.62 106
17593.87 126
17595.13 145
17596.38 127
17597.63 105
17598.89 98
17600.14 103
17601.40 112
17602.65 126
17603.90 109
17605.16 103
17606.41 106
17607.67 105
17608.92 110
17610.18 111
17611.43 118
17612.69 99
17613.94 97
17615.20 92
17616.45 118
17617.71 118
17618.96 139
17620.21 148
17621.47 126
17622.72 106
17623.98 99
17625.23 133
17626.49 99
17627.75 90
17629.00 107
17630.26 98
17631.51 124
17632.77 143
17634.02 132
17635.28 125
17636.53 121
17637.79 108
17639.04 116
17640.30 95
17641.55 82
17642.81 121
17644.07 150
17645.32 126
17646.58 111
17647.83 106
17649.09 107
17650.35 103
17651.60 116
17652.86 103
17654.11 91
17655.37 118
17656.63 106
17657.88 102
17659.14 109
17660.39 103
17661.65 107
17662.91 121
17664.16 107
17665.42 98
17666.68 95
17667.93 119
17669.19 127
17670.45 141
17671.70 98
17672.96 115
17674.22 103
17675.47 109
17676.73 114
17677.99 135
17679.24 153
17680.50 137
17681.76 104
17683.02 84
17684.27 102
17685.53 82
17686.79 86
17688.05 125
17689.30 94
17690.56 97
17691.82 121
17693.07 111
17694.33 102
17695.59 96
17696.85 96
17698.11 111
17699.36 90
17700.62 94
17701.88 102
17703.14 100
17704.39 86
17705.65 91
17706.91 101
17708.17 102
17709.43 103
17710.68 102
17711.94 103
17713.20 107
17714.46 86
17715.72 91
17716.98 97
17718.23 119
17719.49 106
17720.75 101
17722.01 89
17723.27 138
17724.53 97
17725.79 96
17727.04 100
17728.30 90
17729.56 98
17730.82 112
17732.08 98
17733.34 97
17734.60 90
17735.86 105
17737.12 100
17738.37 149
17739.63 124
17740.89 92
17742.15 93
17743.41 98
17744.67 126
17745.93 109
17747.19 111
17748.45 111
17749.71 92
17750.97 114
17752.23 95
17753.49 97
17754.75 106
17756.01 104
17757.27 102
17758.53 104
17759.79 86
17761.05 96
17762.31 110
17763.57 102
17764.83 74
17766.09 87
17767.35 120
17768.61 118
17769.87 107
17771.13 103
17772.39 118
17773.65 96
17774.91 103
17776.17 100
17777.43 106
17778.69 125
17779.95 117
17781.21 114
17782.47 104
17783.73 81
17784.99 96
17786.25 91
17787.51 104
17788.78 81
17790.04 115
17791.30 88
17792.56 115
17793.82 96
17795.08 108
17796.34 95
17797.60 110
17798.86 97
17800.13 117
17801.39 147
17802.65 114
17803.91 110
17805.17 90
17806.43 107
17807.69 101
17808.96 117
17810.22 107
17811.48 95
17812.74 106
17814.00 103
17815.26 105
17816.53 105
17817.79 124
17819.05 96
17820.31 96
17821.57 94
17822.84 83
17824.10 95
17825.36 86
17826.62 101
17827.89 99
17829.15 108
17830.41 85
17831.67 100
17832.93 122
17834.20 98
17835.46 104
17836.72 113
17837.99 99
17839.25 108
17840.51 106
17841.77 103
17843.04 77
17844.30 88
17845.56 98
17846.82 101
17848.09 86
17849.35 104
17850.61 77
17851.88 87
17853.14 119
17854.40 98
17855.67 121
17856.93 119
17858.19 101
17859.46 114
17860.72 108
17861.98 81
17863.25 86
17864.51 116
17865.77 91
17867.04 85
17868.30 97
17869.57 87
17870.83 91
17872.09 98
17873.36 87
17874.62 84
17875.89 95
17877.15 89
17878.41 110
17879.68 100
17880.94 83
17882.21 98
17883.47 93
17884.73 104
17886.00 93
17887.26 108
17888.53 88
17889.79 110
17891.06 116
17892.32 105
17893.59 105
17894.85 123
17896.12 92
17897.38 91
17898.65 97
17899.91 117
17901.17 123
17902.44 105
17903.70 82
17904.97 102
17906.23 102
17907.50 103
17908.77 113
17910.03 90
17911.30 80
17912.56 103
17913.83 102
17915.09 103
17916.36 96
17917.62 104
17918.89 105
17920.15 93
17921.42 112
17922.68 89
17923.95 96
17925.22 109
17926.48 111
17927.75 122
17929.01 102
17930.28 115
17931.55 101
17932.81 102
17934.08 111
17935.34 103
17936.61 111
17937.88 136
17939.14 110
17940.41 106
17941.68 101
17942.94 93
17944.21 104
17945.47 77
17946.74 89
17948.01 107
17949.27 105
17950.54 131
17951.81 117
17953.07 81
17954.34 108
17955.61 99
17956.87 97
17958.14 106
17959.41 89
17960.68 109
17961.94 90
17963.21 107
17964.48 120
17965.74 89
17967.01 115
17968.28 108
17969.55 98
17970.81 97
17972.08 101
17973.35 94
17974.62 93
17975.88 95
17977.15 117
17978.42 77
17979.69 102
17980.95 101
17982.22 95
17983.49 82
17984.76 99
17986.03 94
17987.29 78
17988.56 114
17989.83 88
17991.10 110
17992.37 91
17993.63 98
17994.90 90
17996.17 109
17997.44 89
17998.71 82
17999.98 109
18001.24 93
18002.51 106
18003.78 109
18005.05 100
18006.32 103
18007.59 92
18008.86 107
18010.12 112
18011.39 97
18012.66 110
18013.93 113
18015.20 91
18016.47 86
18017.74 88
18019.01 85
18020.28 87
18021.54 108
18022.81 102
18024.08 107
18025.35 118
18026.62 129
18027.89 115
18029.16 83
18030.43 115
18031.70 100
18032.97 106
18034.24 77
18035.51 92
18036.78 106
18038.05 93
18039.32 102
18040.59 101
18041.86 100
18043.13 87
18044.40 131
18045.67 137
18046.94 94
18048.21 99
18049.48 82
18050.75 114
18052.02 78
18053.29 92
18054.56 92
18055.83 92
18057.10 106
18058.37 90
18059.64 101
18060.91 104
18062.18 116
18063.45 100
18064.72 83
18065.99 80
18067.26 111
18068.54 115
18069.81 94
18071.08 85
18072.35 78
18073.62 88
18074.89 116
18076.16 109
18077.43 115
18078.70 93
18079.97 98
18081.25 120
18082.52 102
18083.79 75
18085.06 95
18086.33 118
18087.60 99
18088.87 90
18090.15 86
18091.42 99
18092.69 103
18093.96 125
18095.23 105
18096.50 85
18097.78 103
18099.05 115
18100.32 110
18101.59 87
18102.86 106
18104.14 90
18105.41 121
18106.68 106
18107.95 92
18109.23 104
18110.50 115
18111.77 95
18113.04 97
18114.31 111
18115.59 93
18116.86 110
18118.13 93
18119.40 96
18120.68 99
18121.95 97
18123.22 107
18124.50 92
18125.77 98
18127.04 90
18128.31 106
18129.59 98
18130.86 83
18132.13 88
18133.41 102
18134.68 108
18135.95 89
18137.23 94
18138.50 84
18139.77 99
18141.05 105
18142.32 107
18143.59 84
18144.87 101
18146.14 98
18147.41 100
18148.69 126
18149.96 114
18151.23 97
18152.51 92
18153.78 99
18155.06 87
18156.33 103
18157.60 89
18158.88 83
18160.15 89
18161.43 90
18162.70 99
18163.97 105
18165.25 114
18166.52 102
18167.80 93
18169.07 87
18170.35 97
18171.62 112
18172.90 84
18174.17 100
18175.44 100
18176.72 122
18177.99 94
18179.27 74
18180.54 93
18181.82 121
18183.09 105
18184.37 87
18185.64 98
18186.92 117
18188.19 93
18189.47 93
18190.74 127
18192.02 90
18193.29 116
18194.57 112
18195.84 97
18197.12 92
18198.39 111
18199.67 98
18200.95 103
18202.22 103
18203.50 95
18204.77 113
18206.05 87
18207.32 86
18208.60 84
18209.88 113
18211.15 93
18212.43 86
18213.70 99
18214.98 64
18216.26 86
18217.53 75
18218.81 82
18220.08 87
18221.36 100
18222.64 121
18223.91 104
18225.19 96
18226.47 78
18227.74 116
18229.02 103
18230.29 77
18231.57 93
18232.85 101
18234.12 87
18235.40 86
18236.68 81
18237.95 98
18239.23 105
18240.51 89
18241.79 81
18243.06 82
18244.34 61
18245.62 118
18246.89 124
18248.17 94
18249.45 117
18250.73 126
18252.00 116
18253.28 89
18254.56 113
18255.83 89
18257.11 91
18258.39 114
18259.67 91
18260.94 82
18262.22 78
18263.50 95
18264.78 96
18266.06 70
18267.33 90
18268.61 102
18269.89 73
18271.17 78
18272.45 80
18273.72 95
18275.00 115
18276.28 130
18277.56 98
18278.84 93
18280.11 81
18281.39 97
18282.67 108
18283.95 91
18285.23 82
18286.51 103
18287.78 93
18289.06 86
18290.34 98
18291.62 94
18292.90 90
18294.18 77
18295.46 114
18296.74 91
18298.01 98
18299.29 108
18300.57 97
18301.85 84
18303.13 106
18304.41 93
18305.69 82
18306.97 95
18308.25 116
18309.53 107
18310.81 102
18312.09 89
18313.37 99
18314.64 108
18315.92 73
18317.20 85
18318.48 103
18319.76 104
18321.04 86
18322.32 85
18323.60 91
18324.88 95
18326.16 72
18327.44 96
18328.72 99
18330.00 99
18331.28 123
18332.56 103
18333.84 107
18335.12 91
18336.40 94
18337.68 91
18338.96 92
18340.24 96
18341.52 75
18342.80 91
18344.09 120
18345.37 99
18346.65 78
18347.93 102
18349.21 90
18350.49 93
18351.77 94
18353.05 90
18354.33 103
18355.61 93
18356.89 98
18358.17 96
18359.46 82
18360.74 98
18362.02 85
18363.30 77
18364.58 91
18365.86 92
18367.14 89
18368.42 91
18369.71 109
18370.99 82
18372.27 85
18373.55 109
18374.83 85
18376.11 61
18377.39 97
18378.68 99
18379.96 86
18381.24 63
18382.52 102
18383.80 108
18385.09 101
18386.37 109
18387.65 91
18388.93 96
18390.21 110
18391.50 115
18392.78 90
18394.06 109
18395.34 112
18396.63 87
18397.91 84
18399.19 92
18400.47 87
18401.76 91
18403.04 85
18404.32 86
18405.60 99
18406.89 110
18408.17 86
18409.45 93
18410.73 105
18412.02 87
18413.30 98
18414.58 106
18415.87 91
18417.15 78
18418.43 99
18419.72 75
18421.00 90
18422.28 83
18423.57 89
18424.85 82
18426.13 93
18427.42 108
18428.70 93
18429.98 89
18431.27 81
18432.55 78
18433.83 94
18435.12 93
18436.40 81
18437.68 104
18438.97 82
18440.25 91
18441.54 95
18442.82 105
18444.10 95
18445.39 96
18446.67 113
18447.96 87
18449.24 89
18450.53 94
18451.81 96
18453.09 83
18454.38 80
18455.66 77
18456.95 109
18458.23 116
18459.52 101
18460.80 69
18462.09 77
18463.37 91
18464.65 93
18465.94 93
18467.22 84
18468.51 78
18469.79 86
18471.08 104
18472.36 97
18473.65 78
18474.93 82
18476.22 91
18477.50 100
18478.79 91
18480.08 63
18481.36 89
18482.65 80
18483.93 93
18485.22 110
18486.50 119
18487.79 97
18489.07 113
18490.36 94
18491.64 87
18492.93 94
18494.22 83
18495.50 96
18496.79 83
18498.07 80
18499.36 103
18500.65 165
18501.93 107
18503.22 65
18504.50 87
18505.79 76
18507.08 81
18508.36 74
18509.65 91
18510.94 88
18512.22 109
18513.51 89
18514.80 90
18516.08 90
18517.37 89
18518.65 81
18519.94 95
18521.23 101
18522.51 82
18523.80 80
18525.09 87
18526.38 83
18527.66 76
18528.95 87
18530.24 85
18531.52 87
18532.81 87
18534.10 95
18535.39 105
18536.67 79
18537.96 85
18539.25 103
18540.53 99
18541.82 90
18543.11 101
18544.40 122
18545.68 119
18546.97 107
18548.26 101
18549.55 88
18550.84 68
18552.12 107
18553.41 86
18554.70 90
18555.99 87
18557.27 77
18558.56 103
18559.85 81
18561.14 121
18562.43 100
18563.72 102
18565.00 84
18566.29 91
18567.58 112
18568.87 104
18570.16 90
18571.45 105
18572.73 109
18574.02 100
18575.31 81
18576.60 96
18577.89 99
18579.18 74
18580.47 99
18581.75 94
18583.04 86
18584.33 70
18585.62 87
18586.91 107
18588.20 94
18589.49 111
18590.78 111
18592.07 93
18593.36 95
18594.65 91
18595.93 87
18597.22 88
18598.51 115
18599.80 95
18601.09 94
18602.38 96
18603.67 95
18604.96 95
18606.25 107
18607.54 100
18608.83 110
18610.12 109
18611.41 80
18612.70 85
18613.99 82
18615.28 89
18616.57 103
18617.86 112
18619.15 120
18620.44 108
18621.73 95
18623.02 73
18624.31 91
18625.60 100
18626.89 97
18628.18 87
18629.47 94
18630.76 113
18632.05 121
18633.34 93
18634.64 86
18635.93 108
18637.22 94
18638.51 113
18639.80 75
18641.09 81
18642.38 100
18643.67 100
18644.96 115
18646.25 117
18647.54 107
18648.84 137
18650.13 112
18651.42 105
18652.71 104
18654.00 118
18655.29 112
18656.58 103
18657.88 78
18659.17 85
18660.46 87
18661.75 100
18663.04 124
18664.33 100
18665.63 93
18666.92 96
18668.21 77
18669.50 104
18670.79 93
18672.08 85
18673.38 66
18674.67 70
18675.96 76
18677.25 81
18678.55 93
18679.84 88
18681.13 72
18682.42 86
18683.71 118
18685.01 87
18686.30 85
18687.59 97
18688.88 106
18690.18 74
18691.47 93
18692.76 91
18694.06 97
18695.35 76
18696.64 75
18697.93 66
18699.23 95
18700.52 74
18701.81 88
18703.11 95
18704.40 88
18705.69 75
18706.99 88
18708.28 83
18709.57 75
18710.86 80
18712.16 78
18713.45 98
18714.75 107
18716.04 98
18717.33 96
18718.63 97
18719.92 85
18721.21 84
18722.51 88
18723.80 67
18725.09 84
18726.39 78
18727.68 107
18728.98 101
18730.27 74
18731.56 91
18732.86 111
18734.15 85
18735.45 84
18736.74 75
18738.04 93
18739.33 92
18740.62 109
18741.92 84
18743.21 96
18744.51 89
18745.80 91
18747.10 80
18748.39 78
18749.69 82
18750.98 90
18752.27 106
18753.57 106
18754.86 96
18756.16 85
18757.45 86
18758.75 72
18760.04 81
18761.34 91
18762.63 105
18763.93 103
18765.23 81
18766.52 95
18767.82 71
18769.11 98
18770.41 103
18771.70 82
18773.00 81
18774.29 87
18775.59 84
18776.88 93
18778.18 97
18779.48 77
18780.77 95
18782.07 74
18783.36 86
18784.66 78
18785.95 85
18787.25 88
18788.55 86
18789.84 117
18791.14 103
18792.43 103
18793.73 101
18795.03 95
18796.32 78
18797.62 79
18798.92 95
18800.21 96
18801.51 78
18802.81 88
18804.10 75
18805.40 75
18806.70 96
18807.99 80
18809.29 111
18810.59 78
18811.88 81
18813.18 89
18814.48 101
18815.77 106
18817.07 76
18818.37 78
18819.66 88
18820.96 88
18822.26 95
18823.56 88
18824.85 97
18826.15 94
18827.45 107
18828.75 92
18830.04 88
18831.34 91
18832.64 84
18833.94 82
18835.23 79
18836.53 88
18837.83 89
18839.13 88
18840.42 65
18841.72 66
18843.02 85
18844.32 75
18845.62 82
18846.91 72
18848.21 79
18849.51 96
18850.81 84
18852.11 84
18853.40 96
18854.70 98
18856.00 74
18857.30 77
18858.60 77
18859.90 70
18861.20 76
18862.49 81
18863.79 87
18865.09 63
18866.39 67
18867.69 55
18868.99 70
18870.29 74
18871.59 77
18872.88 89
18874.18 73
18875.48 67
18876.78 68
18878.08 97
18879.38 80
18880.68 84
18881.98 100
18883.28 82
18884.58 72
18885.88 80
18887.18 67
18888.47 83
18889.77 72
18891.07 90
18892.37 113
18893.67 79
18894.97 63
18896.27 63
18897.57 72
18898.87 62
18900.17 80
18901.47 104
18902.77 104
18904.07 100
18905.37 80
18906.67 83
18907.97 87
18909.27 87
18910.57 84
18911.87 84
18913.17 84
18914.47 87
18915.77 71
18917.07 65
18918.38 72
18919.68 80
18920.98 73
18922.28 79
18923.58 87
18924.88 82
18926.18 83
18927.48 95
18928.78 104
18930.08 97
18931.38 72
18932.68 87
18933.98 89
18935.29 87
18936.59 75
18937.89 86
18939.19 88
18940.49 76
18941.79 68
18943.09 85
18944.39 81
18945.70 75
18947.00 86
18948.30 63
18949.60 93
18950.90 80
18952.20 77
18953.51 85
18954.81 81
18956.11 82
18957.41 76
18958.71 82
18960.02 96
18961.32 89
18962.62 103
18963.92 103
18965.22 74
18966.53 78
18967.83 88
18969.13 75
18970.43 85
18971.73 80
18973.04 93
18974.34 105
18975.64 91
18976.94 65
18978.25 79
18979.55 96
18980.85 80
18982.16 76
18983.46 91
18984.76 87
18986.06 58
18987.37 89
18988.67 117
18989.97 69
18991.28 98
18992.58 121
18993.88 94
18995.18 94
18996.49 80
18997.79 78
18999.09 68
19000.40 72
19001.70 65
19003.00 81
19004.31 90
19005.61 73
19006.92 74
19008.22 59
19009.52 83
19010.83 87
19012.13 77
19013.43 86
19014.74 95
19016.04 91
19017.35 77
19018.65 87
19019.95 84
19021.26 95
19022.56 79
19023.87 80
19025.17 102
19026.47 78
19027.78 77
19029.08 91
19030.39 70
19031.69 69
19033.00 64
19034.30 64
19035.61 83
19036.91 101
19038.21 87
19039.52 86
19040.82 87
19042.13 115
19043.43 68
19044.74 79
19046.04 93
19047.35 79
19048.65 98
19049.96 89
19051.26 86
19052.57 83
19053.87 88
19055.18 96
19056.48 77
19057.79 61
19059.09 84
19060.40 102
19061.71 76
19063.01 82
19064.32 86
19065.62 86
19066.93 94
19068.23 96
19069.54 63
19070.85 64
19072.15 79
19073.46 89
19074.76 82
19076.07 64
19077.37 77
19078.68 85
19079.99 81
19081.29 78
19082.60 77
19083.91 87
19085.21 85
19086.52 107
19087.82 50
19089.13 68
19090.44 89
19091.74 75
19093.05 74
19094.36 80
19095.66 66
19096.97 82
19098.28 60
19099.58 78
19100.89 71
19102.20 58
19103.50 71
19104.81 83
19106.12 95
19107.42 72
19108.73 67
19110.04 80
19111.35 88
19112.65 85
19113.96 87
19115.27 74
19116.58 81
19117.88 63
19119.19 82
19120.50 89
19121.81 79
19123.11 85
19124.42 47
19125.73 84
19127.04 75
19128.34 70
19129.65 89
19130.96 90
19132.27 77
19133.57 85
19134.88 99
19136.19 67
19137.50 77
19138.81 95
19140.12 72
19141.42 82
19142.73 119
19144.04 104
19145.35 78
19146.66 80
19147.97 82
19149.27 72
19150.58 86
19151.89 100
19153.20 97
19154.51 87
19155.82 91
19157.13 78
19158.43 81
19159.74 78
19161.05 101
19162.36 104
19163.67 73
19164.98 98
19166.29 92
19167.60 97
19168.91 76
19170.22 69
19171.52 75
19172.83 94
19174.14 86
19175.45 62
19176.76 80
19178.07 77
19179.38 85
19180.69 87
19182.00 75
19183.31 81
19184.62 107
19185.93 84
19187.24 86
19188.55 79
19189.86 70
19191.17 100
19192.48 77
19193.79 75
19195.10 70
19196.41 99
19197.72 84
19199.03 81
19200.34 70
19201.65 88
19202.96 110
19204.27 87
19205.58 77
19206.89 77
19208.20 68
19209.51 92
19210.82 97
19212.13 63
19213.44 71
19214.75 65
19216.06 72
19217.38 104
19218.69 78
19220.00 79
19221.31 70
19222.62 90
19223.93 103
19225.24 91
19226.55 82
19227.86 96
19229.17 101
19230.49 71
19231.80 67
19233.11 60
19234.42 83
19235.73 93
19237.04 103
19238.35 87
19239.67 93
19240.98 97
19242.29 91
19243.60 94
19244.91 81
19246.22 84
19247.54 81
19248.85 85
19250.16 81
19251.47 70
19252.78 83
19254.10 108
19255.41 109
19256.72 85
19258.03 87
19259.34 90
19260.66 73
19261.97 86
19263.28 94
19264.59 95
19265.91 71
19267.22 68
19268.53 78
19269.84 70
19271.16 77
19272.47 66
19273.78 83
19275.10 99
19276.41 93
19277.72 74
19279.03 71
19280.35 80
19281.66 70
19282.97 78
19284.29 60
19285.60 91
19286.91 80
19288.23 87
19289.54 75
19290.85 67
19292.17 72
19293.48 91
19294.79 75
19296.11 96
19297.42 69
19298.73 82
19300.05 85
19301.36 71
19302.67 91
19303.99 112
19305.30 88
19306.62 83
19307.93 79
19309.24 82
19310.56 87
19311.87 84
19313.19 71
19314.50 80
19315.81 87
19317.13 73
19318.44 73
19319.76 109
19321.07 84
19322.39 86
19323.70 80
19325.01 49
19326.33 72
19327.64 90
19328.96 82
19330.27 86
19331.59 79
19332.90 91
19334.22 78
19335.53 73
19336.85 70
19338.16 90
19339.48 94
19340.79 78
19342.11 89
19343.42 70
19344.74 81
19346.05 90
19347.37 68
19348.68 79
19350.00 80
19351.31 74
19352.63 71
19353.94 93
19355.26 94
19356.58 98
19357.89 75
19359.21 82
19360.52 83
19361.84 66
19363.15 71
19364.47 90
19365.79 51
19367.10 66
19368.42 85
19369.73 86
19371.05 80
19372.37 84
19373.68 74
19375.00 62
19376.31 64
19377.63 71
19378.95 73
19380.26 104
19381.58 87
19382.90 68
19384.21 79
19385.53 83
19386.85 103
19388.16 82
19389.48 83
19390.80 72
19392.11 93
19393.43 97
19394.75 64
19396.06 77
19397.38 81
19398.70 109
19400.01 96
19401.33 102
19402.65 75
19403.97 95
19405.28 75
19406.60 74
19407.92 76
19409.23 71
19410.55 74
19411.87 77
19413.19 65
19414.50 73
19415.82 81
19417.14 90
19418.46 80
19419.77 76
19421.09 66
19422.41 66
19423.73 84
19425.05 79
19426.36 79
19427.68 74
19429.00 71
19430.32 75
19431.64 89
19432.95 69
19434.27 92
19435.59 77
19436.91 70
19438.23 63
19439.55 68
19440.86 83
19442.18 80
19443.50 89
19444.82 73
19446.14 69
19447.46 72
19448.78 78
19450.09 59
19451.41 78
19452.73 77
19454.05 75
19455.37 89
19456.69 92
19458.01 84
19459.33 72
19460.65 71
19461.97 70
19463.28 75
19464.60 88
19465.92 97
19467.24 66
19468.56 70
19469.88 67
19471.20 67
19472.52 52
19473.84 60
19475.16 59
19476.48 67
19477.80 76
19479.12 60
19480.44 80
19481.76 69
19483.08 70
19484.40 107
19485.72 88
19487.04 86
19488.36 81
19489.68 84
19491.00 56
19492.32 64
19493.64 74
19494.96 77
19496.28 66
19497.60 73
19498.92 56
19500.24 78
19501.56 60
19502.88 67
19504.20 72
19505.52 78
19506.84 70
19508.16 69
19509.49 80
19510.81 84
19512.13 81
19513.45 83
19514.77 67
19516.09 46
19517.41 87
19518.73 89
19520.05 70
19521.37 66
19522.70 87
19524.02 101
19525.34 81
19526.66 59
19527.98 61
19529.30 64
19530.62 79
19531.95 55
19533.27 49
19534.59 56
19535.91 68
19537.23 91
19538.55 66
19539.88 72
19541.20 81
19542.52 72
19543.84 74
19545.16 72
19546.49 67
19547.81 87
19549.13 84
19550.45 72
19551.77 86
19553.10 76
19554.42 65
19555.74 77
19557.06 69
19558.39 77
19559.71 86
19561.03 87
19562.35 75
19563.68 75
19565.00 79
19566.32 65
19567.64 80
19568.97 73
19570.29 58
19571.61 84
19572.94 73
19574.26 76
19575.58 64
19576.90 68
19578.23 68
19579.55 84
19580.87 64
19582.20 76
19583.52 93
19584.84 94
19586.17 67
19587.49 75
19588.81 78
19590.14 85
19591.46 50
19592.78 67
19594.11 68
19595.43 79
19596.76 72
19598.08 78
19599.40 84
19600.73 58
19602.05 72
19603.37 60
19604.70 58
19606.02 81
19607.35 81
19608.67 62
19610.00 47
19611.32 73
19612.64 74
19613.97 75
19615.29 63
19616.62 76
19617.94 71
19619.27 81
19620.59 77
19621.92 78
19623.24 75
19624.56 60
19625.89 64
19627.21 71
19628.54 59
19629.86 68
19631.19 79
19632.51 60
19633.84 82
19635.16 56
19636.49 69
19637.81 76
19639.14 65
19640.46 69
19641.79 86
19643.11 83
19644.44 77
19645.77 92
19647.09 76
19648.42 84
19649.74 67
19651.07 78
19652.39 71
19653.72 64
19655.04 80
19656.37 58
19657.70 73
19659.02 88
19660.35 84
19661.67 75
19663.00 71
19664.33 55
19665.65 62
19666.98 95
19668.30 76
19669.63 87
19670.96 79
19672.28 63
19673.61 62
19674.94 73
19676.26 63
19677.59 65
19678.92 78
19680.24 92
19681.57 75
19682.90 70
19684.22 60
19685.55 82
19686.88 76
19688.20 73
19689.53 56
19690.86 84
19692.18 86
19693.51 94
19694.84 69
19696.16 78
19697.49 84
19698.82 82
19700.15 70
19701.47 60
19702.80 59
19704.13 75
19705.46 79
19706.78 68
19708.11 77
19709.44 82
19710.77 84
19712.09 85
19713.42 61
19714.75 80
19716.08 83
19717.40 82
19718.73 100
19720.06 81
19721.39 84
19722.72 76
19724.04 74
19725.37 67
19726.70 66
19728.03 74
19729.36 88
19730.68 45
19732.01 68
19733.34 64
19734.67 87
19736.00 55
19737.33 74
19738.66 62
19739.98 82
19741.31 74
19742.64 76
19743.97 70
19745.30 94
19746.63 89
19747.96 64
19749.29 61
19750.61 85
19751.94 62
19753.27 53
19754.60 71
19755.93 69
19757.26 63
19758.59 73
19759.92 53
19761.25 69
19762.58 53
19763.91 81
19765.24 86
19766.57 98
19767.89 60
19769.22 70
19770.55 67
19771.88 71
19773.21 62
19774.54 84
19775.87 94
19777.20 90
19778.53 93
19779.86 66
19781.19 62
19782.52 81
19783.85 82
19785.18 79
19786.51 95
19787.84 74
19789.17 65
19790.50 66
19791.83 72
19793.16 73
19794.49 69
19795.83 76
19797.16 62
19798.49 66
19799.82 72
19801.15 83
19802.48 77
19803.81 68
19805.14 75
19806.47 62
19807.80 64
19809.13 48
19810.46 79
19811.79 90
19813.13 89
19814.46 91
19815.79 48
19817.12 71
19818.45 67
19819.78 88
19821.11 61
19822.44 56
19823.78 55
19825.11 53
19826.44 73
19827.77 71
19829.10 68
19830.43 72
19831.77 75
19833.10 106
19834.43 58
19835.76 63
19837.09 85
19838.42 77
19839.76 70
19841.09 81
19842.42 86
19843.75 74
19845.08 72
19846.42 62
19847.75 68
19849.08 66
19850.41 75
19851.75 84
19853.08 75
19854.41 92
19855.74 70
19857.08 88
19858.41 82
19859.74 75
19861.07 63
19862.41 75
19863.74 88
19865.07 72
19866.41 55
19867.74 77
19869.07 76
19870.40 82
19871.74 67
19873.07 81
19874.40 86
19875.74 83
19877.07 76
19878.40 51
19879.74 62
19881.07 64
19882.40 57
19883.74 80
19885.07 70
19886.40 80
19887.74 85
19889.07 60
19890.40 71
19891.74 70
19893.07 57
19894.41 54
19895.74 58
19897.07 64
19898.41 65
19899.74 66
19901.08 82
19902.41 86
19903.74 74
19905.08 75
19906.41 84
19907.75 78
19909.08 67
19910.41 75
19911.75 67
19913.08 73
19914.42 88
19915.75 87
19917.09 80
19918.42 75
19919.76 63
19921.09 57
19922.43 78
19923.76 80
19925.10 71
19926.43 53
19927.77 70
19929.10 77
19930.44 70
19931.77 71
19933.11 96
19934.44 48
19935.78 69
19937.11 83
19938.45 82
19939.78 65
19941.12 71
19942.45 68
19943.79 67
19945.12 78
19946.46 60
19947.79 78
19949.13 56
19950.47 89
19951.80 91
19953.14 72
19954.47 73
19955.81 82
19957.15 84
19958.48 80
19959.82 77
19961.15 71
19962.49 74
19963.83 80
19965.16 79
19966.50 83
19967.83 87
19969.17 84
19970.51 78
19971.84 116
19973.18 70
19974.52 66
19975.85 68
19977.19 70
19978.53 80
19979.86 59
19981.20 71
19982.54 80
19983.87 86
19985.21 83
19986.55 64
19987.88 89
19989.22 91
19990.56 72
19991.89 68
19993.23 93
19994.57 73
19995.91 75
19997.24 77
19998.58 81
19999.92 80
20001.26 69
20002.59 74
20003.93 99
20005.27 70
20006.61 66
20007.94 91
20009.28 77
20010.62 92
20011.96 72
20013.29 80
20014.63 73
20015.97 82
20017.31 68
20018.65 87
20019.98 96
20021.32 63
20022.66 60
20024.00 67
20025.34 84
20026.67 65
20028.01 70
20029.35 71
20030.69 72
20032.03 83
20033.37 78
20034.71 78
20036.04 76
20037.38 72
20038.72 78
20040.06 94
20041.40 69
20042.74 51
20044.08 60
20045.42 91
20046.75 90
20048.09 90
20049.43 103
20050.77 79
20052.11 87
20053.45 88
20054.79 90
20056.13 70
20057.47 101
20058.81 104
20060.15 74
20061.49 80
20062.82 109
20064.16 108
20065.50 73
20066.84 75
20068.18 83
20069.52 104
20070.86 95
20072.20 90
20073.54 71
20074.88 82
20076.22 73
20077.56 80
20078.90 86
20080.24 86
20081.58 63
20082.92 79
20084.26 79
20085.60 61
20086.94 103
20088.28 72
20089.62 79
20090.96 86
20092.30 80
20093.64 72
20094.99 86
20096.33 82
20097.67 83
20099.01 86
20100.35 59
20101.69 103
20103.03 86
20104.37 59
20105.71 70
20107.05 63
20108.39 50
20109.73 82
20111.08 82
20112.42 77
20113.76 72
20115.10 73
20116.44 55
20117.78 56
20119.12 70
20120.46 83
20121.81 64
20123.15 60
20124.49 82
20125.83 76
20127.17 70
20128.51 84
20129.86 73
20131.20 80
20132.54 87
20133.88 64
20135.22 63
20136.56 59
20137.91 72
20139.25 67
