# Supplementary material for: MALDI-TOF MS typing enables the classification of brewing yeasts of the genus Saccharomyces to major beer styles
Source: PLoS One. 2017 Aug 9;12(8):e0181694. doi: 10.1371/journal.pone.0181694 (PMC5549903; doi:10.1371/journal.pone.0181694)
Supplement: S4 File — The directory includes 90 raw files and was zipped to “.zip”; the folder has three strains with 30 spectra per strain; S1 Text explains the raw files with an example and Table 1 represents the yeast strains used within the experiment. (ZIP) [file pone.0181694.s007.zip › 10-12/30259-308-OG-Alt-Alt-YPG-18h-E-E_2015-07-15_1_0_B4_1.dat]

2000.53 1650
2000.95 1383
2001.37 1347
2001.79 1454
2002.21 1544
2002.64 1372
2003.06 1313
2003.48 1403
2003.90 1463
2004.32 1559
2004.75 1336
2005.17 1344
2005.59 1397
2006.01 1315
2006.43 1433
2006.86 1452
2007.28 1498
2007.70 1518
2008.12 1426
2008.55 1377
2008.97 1471
2009.39 1384
2009.81 1419
2010.24 1419
2010.66 1386
2011.08 1436
2011.50 1499
2011.93 1523
2012.35 1473
2012.77 1284
2013.20 1164
2013.62 1221
2014.04 1371
2014.46 1296
2014.89 1449
2015.31 1322
2015.73 1322
2016.16 1528
2016.58 1447
2017.00 1332
2017.43 1230
2017.85 1315
2018.27 1390
2018.70 1429
2019.12 1283
2019.54 1341
2019.97 1382
2020.39 1307
2020.82 1441
2021.24 1369
2021.66 1507
2022.09 1474
2022.51 1375
2022.94 1399
2023.36 1340
2023.78 1312
2024.21 1317
2024.63 1259
2025.06 1261
2025.48 1301
2025.90 1332
2026.33 1189
2026.75 1217
2027.18 1245
2027.60 1188
2028.03 1326
2028.45 1142
2028.88 1141
2029.30 1231
2029.72 1249
2030.15 1299
2030.57 1398
2031.00 1368
2031.42 1287
2031.85 1285
2032.27 1312
2032.70 1331
2033.12 1318
2033.55 1357
2033.97 1315
2034.40 1368
2034.82 1252
2035.25 1239
2035.67 1205
2036.10 1381
2036.52 1337
2036.95 1282
2037.38 1319
2037.80 1353
2038.23 1586
2038.65 1588
2039.08 1540
2039.50 1547
2039.93 1477
2040.36 1562
2040.78 1530
2041.21 1342
2041.63 1192
2042.06 1371
2042.48 1430
2042.91 1304
2043.34 1219
2043.76 1258
2044.19 1306
2044.62 1293
2045.04 1333
2045.47 1210
2045.89 1179
2046.32 1261
2046.75 1422
2047.17 1267
2047.60 1225
2048.03 1197
2048.45 1188
2048.88 1240
2049.31 1250
2049.73 1401
2050.16 1448
2050.59 1308
2051.01 1408
2051.44 1188
2051.87 1313
2052.29 1331
2052.72 1340
2053.15 1137
2053.58 1332
2054.00 1298
2054.43 1282
2054.86 1248
2055.28 1275
2055.71 1250
2056.14 1124
2056.57 1190
2056.99 1060
2057.42 984
2057.85 1141
2058.28 1242
2058.71 1273
2059.13 1167
2059.56 1176
2059.99 1316
2060.42 1472
2060.84 1353
2061.27 1637
2061.70 1329
2062.13 1128
2062.56 1167
2062.98 1326
2063.41 1374
2063.84 1431
2064.27 1580
2064.70 1547
2065.13 1669
2065.55 1472
2065.98 1436
2066.41 1531
2066.84 1536
2067.27 1459
2067.70 1475
2068.13 1346
2068.55 1212
2068.98 1301
2069.41 1288
2069.84 1267
2070.27 1314
2070.70 1352
2071.13 1445
2071.56 1327
2071.99 1202
2072.41 1160
2072.84 1227
2073.27 1457
2073.70 1438
2074.13 1260
2074.56 1335
2074.99 1401
2075.42 1454
2075.85 1361
2076.28 1351
2076.71 1547
2077.14 1508
2077.57 1507
2078.00 1441
2078.43 1393
2078.86 1545
2079.29 1592
2079.72 1615
2080.15 1633
2080.58 1571
2081.01 1499
2081.44 1366
2081.87 1366
2082.30 1335
2082.73 1322
2083.16 1388
2083.59 1267
2084.02 1381
2084.45 1376
2084.88 1530
2085.31 1330
2085.74 1126
2086.17 1278
2086.60 1385
2087.03 1344
2087.46 1300
2087.89 1352
2088.32 1408
2088.75 1255
2089.18 1420
2089.62 1442
2090.05 1370
2090.48 1291
2090.91 1369
2091.34 1321
2091.77 1418
2092.20 1343
2092.63 1220
2093.06 1447
2093.49 1451
2093.93 1154
2094.36 1253
2094.79 1263
2095.22 1337
2095.65 1249
2096.08 1251
2096.52 1316
2096.95 1413
2097.38 1369
2097.81 1385
2098.24 1185
2098.67 1245
2099.11 1270
2099.54 1302
2099.97 1349
2100.40 1303
2100.83 1324
2101.27 1333
2101.70 1270
2102.13 1253
2102.56 1130
2102.99 1273
2103.43 1392
2103.86 1294
2104.29 1248
2104.72 1277
2105.16 1246
2105.59 1248
2106.02 1437
2106.45 1361
2106.89 1236
2107.32 1284
2107.75 1357
2108.19 1180
2108.62 1297
2109.05 1323
2109.48 1315
2109.92 1274
2110.35 1191
2110.78 1239
2111.22 1273
2111.65 1276
2112.08 1210
2112.52 1255
2112.95 1284
2113.38 1187
2113.82 1276
2114.25 1230
2114.68 1182
2115.12 1262
2115.55 1296
2115.98 1358
2116.42 1298
2116.85 1081
2117.28 1125
2117.72 1262
2118.15 1219
2118.59 1211
2119.02 1234
2119.45 1290
2119.89 1255
2120.32 1236
2120.76 1154
2121.19 1252
2121.62 1286
2122.06 1261
2122.49 1291
2122.93 1310
2123.36 1289
2123.80 1298
2124.23 1316
2124.66 1336
2125.10 1255
2125.53 1327
2125.97 1362
2126.40 1242
2126.84 1241
2127.27 1225
2127.71 1143
2128.14 1213
2128.58 1449
2129.01 1409
2129.45 1390
2129.88 1527
2130.32 1616
2130.75 1530
2131.19 1500
2131.62 1487
2132.06 1565
2132.49 1441
2132.93 1446
2133.36 1564
2133.80 1620
2134.23 1487
2134.67 1608
2135.11 1553
2135.54 1493
2135.98 1667
2136.41 1748
2136.85 1626
2137.28 1531
2137.72 1486
2138.16 1583
2138.59 1499
2139.03 1622
2139.46 1590
2139.90 1696
2140.34 1502
2140.77 1383
2141.21 1462
2141.64 1478
2142.08 1428
2142.52 1343
2142.95 1389
2143.39 1357
2143.83 1245
2144.26 1291
2144.70 1373
2145.14 1284
2145.57 1155
2146.01 1272
2146.45 1338
2146.88 1411
2147.32 1511
2147.76 1458
2148.19 1617
2148.63 1636
2149.07 1634
2149.50 1793
2149.94 1569
2150.38 1891
2150.81 1896
2151.25 1732
2151.69 1797
2152.13 1953
2152.56 1798
2153.00 1727
2153.44 1656
2153.88 1387
2154.31 1468
2154.75 1473
2155.19 1430
2155.63 1376
2156.06 1452
2156.50 1455
2156.94 1158
2157.38 1222
2157.82 1346
2158.25 1444
2158.69 1535
2159.13 1535
2159.57 1495
2160.01 1287
2160.44 1449
2160.88 1354
2161.32 1601
2161.76 1443
2162.20 1481
2162.63 1500
2163.07 1495
2163.51 1196
2163.95 1217
2164.39 1403
2164.83 1374
2165.27 1363
2165.70 1381
2166.14 1425
2166.58 1380
2167.02 1524
2167.46 1565
2167.90 1615
2168.34 1539
2168.78 1461
2169.22 1498
2169.65 1437
2170.09 1534
2170.53 1572
2170.97 1499
2171.41 1491
2171.85 1556
2172.29 1680
2172.73 1654
2173.17 1695
2173.61 1608
2174.05 1564
2174.49 1585
2174.93 1758
2175.37 1707
2175.81 1705
2176.25 1773
2176.69 1692
2177.13 1784
2177.57 1775
2178.01 1806
2178.45 1697
2178.89 1622
2179.33 1603
2179.77 1626
2180.21 1547
2180.65 1553
2181.09 1638
2181.53 1494
2181.97 1485
2182.41 1415
2182.85 1369
2183.29 1388
2183.73 1344
2184.17 1349
2184.61 1369
2185.05 1517
2185.49 1398
2185.93 1437
2186.37 1524
2186.81 1439
2187.25 1569
2187.69 1534
2188.14 1712
2188.58 1634
2189.02 1552
2189.46 1674
2189.90 1708
2190.34 1692
2190.78 1643
2191.22 1664
2191.66 1417
2192.11 1580
2192.55 1577
2192.99 1566
2193.43 1546
2193.87 1440
2194.31 1545
2194.76 1493
2195.20 1497
2195.64 1674
2196.08 1566
2196.52 1485
2196.96 1612
2197.41 1433
2197.85 1509
2198.29 1351
2198.73 1451
2199.17 1634
2199.62 1565
2200.06 1471
2200.50 1353
2200.94 1500
2201.38 1377
2201.83 1443
2202.27 1487
2202.71 1446
2203.15 1426
2203.60 1370
2204.04 1474
2204.48 1512
2204.92 1353
2205.37 1492
2205.81 1593
2206.25 1551
2206.70 1504
2207.14 1500
2207.58 1589
2208.02 1637
2208.47 1572
2208.91 1660
2209.35 1679
2209.80 1527
2210.24 1707
2210.68 1773
2211.13 1607
2211.57 1595
2212.01 1626
2212.46 1401
2212.90 1509
2213.34 1535
2213.79 1539
2214.23 1546
2214.67 1564
2215.12 1478
2215.56 1531
2216.00 1505
2216.45 1402
2216.89 1655
2217.34 1428
2217.78 1463
2218.22 1520
2218.67 1527
2219.11 1372
2219.56 1463
2220.00 1645
2220.44 1485
2220.89 1467
2221.33 1407
2221.78 1509
2222.22 1424
2222.67 1478
2223.11 1510
2223.55 1498
2224.00 1594
2224.44 1470
2224.89 1549
2225.33 1619
2225.78 1534
2226.22 1702
2226.67 1705
2227.11 1657
2227.56 1516
2228.00 1601
2228.45 1620
2228.89 1524
2229.34 1571
2229.78 1706
2230.23 1806
2230.67 1780
2231.12 1682
2231.56 1712
2232.01 1719
2232.45 1616
2232.90 1822
2233.35 1553
2233.79 1578
2234.24 1769
2234.68 1720
2235.13 1663
2235.57 1651
2236.02 1668
2236.46 1671
2236.91 1731
2237.36 1586
2237.80 1448
2238.25 1519
2238.69 1537
2239.14 1516
2239.59 1391
2240.03 1333
2240.48 1356
2240.92 1301
2241.37 1487
2241.82 1409
2242.26 1336
2242.71 1360
2243.16 1255
2243.60 1277
2244.05 1357
2244.50 1377
2244.94 1403
2245.39 1475
2245.84 1451
2246.28 1326
2246.73 1342
2247.18 1337
2247.62 1346
2248.07 1416
2248.52 1353
2248.96 1551
2249.41 1585
2249.86 1426
2250.31 1380
2250.75 1421
2251.20 1328
2251.65 1387
2252.10 1357
2252.54 1346
2252.99 1351
2253.44 1338
2253.89 1311
2254.33 1346
2254.78 1477
2255.23 1289
2255.68 1308
2256.12 1286
2256.57 1316
2257.02 1462
2257.47 1281
2257.91 1313
2258.36 1333
2258.81 1266
2259.26 1412
2259.71 1504
2260.16 1439
2260.60 1605
2261.05 1581
2261.50 1451
2261.95 1623
2262.40 1712
2262.84 1558
2263.29 1719
2263.74 1565
2264.19 1663
2264.64 1844
2265.09 1567
2265.54 1598
2265.98 1701
2266.43 1808
2266.88 1855
2267.33 1801
2267.78 1823
2268.23 1690
2268.68 1520
2269.13 1725
2269.58 1671
2270.03 1526
2270.47 1631
2270.92 1674
2271.37 1657
2271.82 1601
2272.27 1751
2272.72 1656
2273.17 1489
2273.62 1583
2274.07 1461
2274.52 1383
2274.97 1593
2275.42 1590
2275.87 1392
2276.32 1379
2276.77 1596
2277.22 1430
2277.67 1525
2278.12 1430
2278.57 1417
2279.02 1610
2279.47 1545
2279.92 1714
2280.37 1385
2280.82 1356
2281.27 1517
2281.72 1623
2282.17 1472
2282.62 1531
2283.07 1582
2283.52 1574
2283.97 1577
2284.42 1502
2284.87 1520
2285.32 1456
2285.77 1589
2286.22 1656
2286.67 1738
2287.13 1833
2287.58 1946
2288.03 2159
2288.48 2227
2288.93 2603
2289.38 2655
2289.83 2681
2290.28 3189
2290.73 3275
2291.18 3260
2291.64 3220
2292.09 3303
2292.54 3349
2292.99 2997
2293.44 2997
2293.89 3006
2294.34 2717
2294.80 2549
2295.25 2369
2295.70 2077
2296.15 2170
2296.60 1871
2297.05 1991
2297.51 1918
2297.96 1697
2298.41 1800
2298.86 1775
2299.31 1557
2299.77 1430
2300.22 1519
2300.67 1393
2301.12 1584
2301.57 1581
2302.03 1543
2302.48 1495
2302.93 1476
2303.38 1506
2303.84 1632
2304.29 1601
2304.74 1584
2305.19 1621
2305.65 1803
2306.10 1660
2306.55 1765
2307.01 1590
2307.46 1473
2307.91 1749
2308.36 1767
2308.82 1850
2309.27 1864
2309.72 2080
2310.18 1898
2310.63 1825
2311.08 1729
2311.54 1831
2311.99 1692
2312.44 1734
2312.90 1682
2313.35 1620
2313.80 1577
2314.26 1759
2314.71 1560
2315.16 1828
2315.62 1635
2316.07 1646
2316.52 1669
2316.98 1599
2317.43 1611
2317.88 1610
2318.34 1599
2318.79 1672
2319.25 1717
2319.70 1913
2320.15 1634
2320.61 1776
2321.06 1750
2321.52 1654
2321.97 1758
2322.43 1639
2322.88 1692
2323.33 1758
2323.79 1797
2324.24 1834
2324.70 1577
2325.15 1452
2325.61 1638
2326.06 1783
2326.52 1695
2326.97 1839
2327.43 1864
2327.88 1788
2328.34 1718
2328.79 1881
2329.25 2036
2329.70 1978
2330.16 1979
2330.61 1878
2331.07 2041
2331.52 2106
2331.98 2105
2332.43 2012
2332.89 2044
2333.34 1778
2333.80 1826
2334.25 1871
2334.71 1903
2335.16 1876
2335.62 1678
2336.08 1794
2336.53 1614
2336.99 1566
2337.44 1696
2337.90 1700
2338.35 1617
2338.81 1678
2339.27 1788
2339.72 1628
2340.18 1579
2340.63 1824
2341.09 1775
2341.55 1717
2342.00 1682
2342.46 1679
2342.91 1710
2343.37 1777
2343.83 1659
2344.28 1566
2344.74 1660
2345.20 1843
2345.65 1867
2346.11 1741
2346.57 1863
2347.02 1945
2347.48 1962
2347.94 1767
2348.39 1691
2348.85 1661
2349.31 1644
2349.76 1713
2350.22 1647
2350.68 1533
2351.14 1644
2351.59 1703
2352.05 1556
2352.51 1664
2352.96 1637
2353.42 1655
2353.88 1680
2354.34 1709
2354.79 1734
2355.25 1666
2355.71 1671
2356.17 1598
2356.62 1536
2357.08 1666
2357.54 1624
2358.00 1454
2358.46 1625
2358.91 1705
2359.37 1690
2359.83 1614
2360.29 1671
2360.74 1573
2361.20 1617
2361.66 1615
2362.12 1579
2362.58 1659
2363.04 1579
2363.49 1703
2363.95 1723
2364.41 1880
2364.87 1727
2365.33 1771
2365.79 1745
2366.24 1724
2366.70 1692
2367.16 1645
2367.62 1674
2368.08 1722
2368.54 1749
2369.00 1732
2369.46 1689
2369.91 1724
2370.37 1570
2370.83 1636
2371.29 1852
2371.75 1705
2372.21 1545
2372.67 1407
2373.13 1456
2373.59 1519
2374.05 1445
2374.51 1704
2374.97 1685
2375.42 1697
2375.88 1653
2376.34 1669
2376.80 1747
2377.26 1724
2377.72 1803
2378.18 1493
2378.64 1531
2379.10 1646
2379.56 1783
2380.02 1708
2380.48 1613
2380.94 1531
2381.40 1552
2381.86 1630
2382.32 1533
2382.78 1695
2383.24 1687
2383.70 1666
2384.16 1552
2384.62 1605
2385.08 1649
2385.54 1668
2386.00 1488
2386.47 1531
2386.93 1558
2387.39 1583
2387.85 1615
2388.31 1732
2388.77 1671
2389.23 1600
2389.69 1599
2390.15 1614
2390.61 1747
2391.07 1602
2391.53 1595
2391.99 1642
2392.46 1495
2392.92 1458
2393.38 1546
2393.84 1483
2394.30 1423
2394.76 1438
2395.22 1599
2395.68 1400
2396.15 1436
2396.61 1353
2397.07 1457
2397.53 1627
2397.99 1553
2398.45 1646
2398.92 1567
2399.38 1609
2399.84 1560
2400.30 1664
2400.76 1548
2401.23 1518
2401.69 1710
2402.15 1616
2402.61 1423
2403.07 1592
2403.54 1549
2404.00 1650
2404.46 1583
2404.92 1447
2405.38 1485
2405.85 1473
2406.31 1574
2406.77 1719
2407.23 1754
2407.70 1558
2408.16 1559
2408.62 1718
2409.08 1566
2409.55 1654
2410.01 1577
2410.47 1518
2410.94 1546
2411.40 1376
2411.86 1476
2412.32 1523
2412.79 1529
2413.25 1676
2413.71 1642
2414.18 1516
2414.64 1704
2415.10 1727
2415.57 1671
2416.03 1779
2416.49 1897
2416.96 2040
2417.42 2104
2417.88 1940
2418.35 2000
2418.81 2095
2419.28 2151
2419.74 2102
2420.20 1784
2420.67 1972
2421.13 1845
2421.59 1811
2422.06 1924
2422.52 1872
2422.99 1798
2423.45 1764
2423.91 1816
2424.38 1629
2424.84 1733
2425.31 1640
2425.77 1587
2426.24 1689
2426.70 1590
2427.16 1519
2427.63 1508
2428.09 1743
2428.56 1598
2429.02 1679
2429.49 1585
2429.95 1587
2430.42 1518
2430.88 1632
2431.35 1598
2431.81 1571
2432.28 1619
2432.74 1619
2433.21 1633
2433.67 1751
2434.14 1756
2434.60 1808
2435.07 1699
2435.53 1725
2436.00 1735
2436.46 2024
2436.93 1989
2437.39 1766
2437.86 1617
2438.32 1657
2438.79 1806
2439.26 2042
2439.72 1955
2440.19 1920
2440.65 1896
2441.12 1948
2441.58 1998
2442.05 1915
2442.52 1979
2442.98 1912
2443.45 1942
2443.91 1839
2444.38 1701
2444.85 1769
2445.31 1800
2445.78 1626
2446.24 1517
2446.71 1463
2447.18 1501
2447.64 1569
2448.11 1517
2448.58 1621
2449.04 1511
2449.51 1484
2449.98 1616
2450.44 1402
2450.91 1422
2451.38 1484
2451.84 1533
2452.31 1422
2452.78 1571
2453.24 1511
2453.71 1539
2454.18 1527
2454.64 1406
2455.11 1555
2455.58 1605
2456.05 1683
2456.51 1766
2456.98 1705
2457.45 1713
2457.92 1637
2458.38 1671
2458.85 1548
2459.32 1558
2459.79 1616
2460.25 1609
2460.72 1597
2461.19 1471
2461.66 1447
2462.12 1470
2462.59 1448
2463.06 1531
2463.53 1602
2464.00 1618
2464.46 1710
2464.93 1478
2465.40 1464
2465.87 1548
2466.34 1641
2466.80 1527
2467.27 1599
2467.74 1812
2468.21 1768
2468.68 1613
2469.15 1484
2469.61 1617
2470.08 1748
2470.55 1634
2471.02 1637
2471.49 1588
2471.96 1535
2472.43 1556
2472.89 1460
2473.36 1669
2473.83 1534
2474.30 1573
2474.77 1498
2475.24 1567
2475.71 1432
2476.18 1459
2476.65 1560
2477.12 1594
2477.59 1450
2478.05 1501
2478.52 1532
2478.99 1623
2479.46 1556
2479.93 1550
2480.40 1679
2480.87 1751
2481.34 1634
2481.81 1830
2482.28 1749
2482.75 1854
2483.22 1527
2483.69 1537
2484.16 1588
2484.63 1632
2485.10 1615
2485.57 1600
2486.04 1542
2486.51 1498
2486.98 1423
2487.45 1563
2487.92 1682
2488.39 1619
2488.86 1562
2489.33 1606
2489.80 1642
2490.27 1610
2490.74 1629
2491.21 1699
2491.68 1838
2492.15 1793
2492.62 1799
2493.10 1811
2493.57 1724
2494.04 1706
2494.51 1638
2494.98 1622
2495.45 1880
2495.92 1826
2496.39 1725
2496.86 1593
2497.33 1589
2497.80 1546
2498.28 1654
2498.75 1487
2499.22 1537
2499.69 1425
2500.16 1568
2500.63 1555
2501.10 1498
2501.58 1580
2502.05 1407
2502.52 1430
2502.99 1447
2503.46 1466
2503.93 1579
2504.41 1684
2504.88 1770
2505.35 1542
2505.82 1613
2506.29 1628
2506.76 1744
2507.24 1824
2507.71 1752
2508.18 1695
2508.65 1863
2509.13 1902
2509.60 2188
2510.07 1974
2510.54 2007
2511.01 1963
2511.49 2141
2511.96 1981
2512.43 2172
2512.90 2007
2513.38 1755
2513.85 1715
2514.32 1573
2514.80 1621
2515.27 1680
2515.74 1695
2516.21 1495
2516.69 1521
2517.16 1570
2517.63 1584
2518.11 1595
2518.58 1837
2519.05 1707
2519.53 1550
2520.00 1653
2520.47 1573
2520.95 1574
2521.42 1606
2521.89 1664
2522.37 1589
2522.84 1546
2523.31 1481
2523.79 1478
2524.26 1557
2524.73 1622
2525.21 1699
2525.68 1462
2526.16 1471
2526.63 1499
2527.10 1529
2527.58 1525
2528.05 1717
2528.52 1637
2529.00 1727
2529.47 1688
2529.95 1626
2530.42 1578
2530.90 1592
2531.37 1587
2531.84 1680
2532.32 1760
2532.79 1716
2533.27 1818
2533.74 1881
2534.22 1692
2534.69 1637
2535.17 1802
2535.64 1703
2536.12 1742
2536.59 1642
2537.07 1714
2537.54 1635
2538.02 1701
2538.49 1877
2538.97 1741
2539.44 1785
2539.92 1750
2540.39 1779
2540.87 1783
2541.34 1587
2541.82 1453
2542.29 1711
2542.77 1573
2543.24 1642
2543.72 1584
2544.19 1602
2544.67 1766
2545.14 1681
2545.62 1820
2546.10 1827
2546.57 1977
2547.05 2031
2547.52 2068
2548.00 2190
2548.47 2209
2548.95 2247
2549.43 2035
2549.90 2013
2550.38 2101
2550.86 2186
2551.33 2063
2551.81 2051
2552.28 2131
2552.76 2160
2553.24 2213
2553.71 2105
2554.19 1820
2554.67 2078
2555.14 2146
2555.62 2067
2556.10 2084
2556.57 2060
2557.05 1970
2557.53 1896
2558.00 1835
2558.48 1927
2558.96 1804
2559.43 1772
2559.91 1806
2560.39 1695
2560.86 1730
2561.34 1631
2561.82 1717
2562.30 1654
2562.77 1408
2563.25 1539
2563.73 1563
2564.21 1714
2564.68 1590
2565.16 1579
2565.64 1538
2566.12 1458
2566.59 1585
2567.07 1542
2567.55 1651
2568.03 1720
2568.50 1611
2568.98 1648
2569.46 1683
2569.94 1702
2570.42 1632
2570.89 1693
2571.37 1498
2571.85 1706
2572.33 1838
2572.81 1578
2573.28 1571
2573.76 1622
2574.24 1600
2574.72 1633
2575.20 1763
2575.68 1639
2576.15 1660
2576.63 1537
2577.11 1538
2577.59 1574
2578.07 1594
2578.55 1772
2579.03 1709
2579.50 1651
2579.98 1544
2580.46 1482
2580.94 1722
2581.42 1439
2581.90 1559
2582.38 1573
2582.86 1481
2583.34 1825
2583.82 1607
2584.30 1513
2584.77 1599
2585.25 1669
2585.73 1627
2586.21 1525
2586.69 1639
2587.17 1607
2587.65 1539
2588.13 1477
2588.61 1551
2589.09 1548
2589.57 1726
2590.05 1691
2590.53 1666
2591.01 1626
2591.49 1465
2591.97 1730
2592.45 1669
2592.93 1520
2593.41 1737
2593.89 1818
2594.37 1710
2594.85 1687
2595.33 1781
2595.81 1639
2596.29 1718
2596.77 1812
2597.25 1721
2597.73 1786
2598.21 1678
2598.69 1720
2599.17 1656
2599.65 1583
2600.14 1572
2600.62 1455
2601.10 1428
2601.58 1535
2602.06 1663
2602.54 1517
2603.02 1502
2603.50 1606
2603.98 1555
2604.46 1609
2604.95 1837
2605.43 1658
2605.91 1784
2606.39 1568
2606.87 1680
2607.35 1604
2607.83 1649
2608.31 1747
2608.80 1730
2609.28 1754
2609.76 1882
2610.24 1895
2610.72 1795
2611.20 1946
2611.69 1772
2612.17 1668
2612.65 1789
2613.13 1797
2613.61 1679
2614.10 1704
2614.58 1578
2615.06 1711
2615.54 1825
2616.02 1801
2616.51 1745
2616.99 1557
2617.47 1677
2617.95 1600
2618.44 1722
2618.92 1665
2619.40 1753
2619.88 1657
2620.37 1683
2620.85 1644
2621.33 1569
2621.81 1714
2622.30 1665
2622.78 1668
2623.26 1615
2623.75 1768
2624.23 1639
2624.71 1693
2625.19 1666
2625.68 1577
2626.16 1679
2626.64 1730
2627.13 1578
2627.61 1677
2628.09 1618
2628.58 1630
2629.06 1616
2629.54 1602
2630.03 1724
2630.51 1737
2630.99 1703
2631.48 1611
2631.96 1606
2632.45 1727
2632.93 1637
2633.41 1888
2633.90 1779
2634.38 1788
2634.86 1801
2635.35 1625
2635.83 1686
2636.32 1755
2636.80 1577
2637.28 1514
2637.77 1738
2638.25 1698
2638.74 1667
2639.22 1735
2639.71 1736
2640.19 1746
2640.68 1853
2641.16 1926
2641.64 1836
2642.13 1864
2642.61 1839
2643.10 1801
2643.58 1861
2644.07 1653
2644.55 1666
2645.04 1633
2645.52 1625
2646.01 1625
2646.49 1692
2646.98 1788
2647.46 1743
2647.95 1683
2648.43 1866
2648.92 1886
2649.40 1796
2649.89 2011
2650.37 1889
2650.86 1779
2651.34 1781
2651.83 1846
2652.32 1626
2652.80 1542
2653.29 1567
2653.77 1822
2654.26 1979
2654.74 1754
2655.23 1768
2655.72 1705
2656.20 1699
2656.69 1792
2657.17 1721
2657.66 1799
2658.15 1702
2658.63 1722
2659.12 1715
2659.60 1632
2660.09 1547
2660.58 1474
2661.06 1569
2661.55 1605
2662.04 1689
2662.52 1643
2663.01 1547
2663.49 1693
2663.98 1752
2664.47 1688
2664.95 1666
2665.44 1643
2665.93 1604
2666.42 1701
2666.90 1633
2667.39 1528
2667.88 1611
2668.36 1584
2668.85 1608
2669.34 1718
2669.82 1680
2670.31 1749
2670.80 1629
2671.29 1776
2671.77 1805
2672.26 1989
2672.75 2027
2673.24 1993
2673.72 2059
2674.21 2217
2674.70 2201
2675.19 2293
2675.67 2260
2676.16 2307
2676.65 2303
2677.14 2229
2677.62 2322
2678.11 2138
2678.60 1936
2679.09 1954
2679.58 2049
2680.06 2092
2680.55 2287
2681.04 2222
2681.53 2140
2682.02 2172
2682.51 2149
2682.99 1955
2683.48 2342
2683.97 2324
2684.46 2091
2684.95 1898
2685.44 2081
2685.92 1940
2686.41 1979
2686.90 1979
2687.39 1760
2687.88 1840
2688.37 1727
2688.86 1661
2689.35 1802
2689.83 1749
2690.32 1760
2690.81 1847
2691.30 1850
2691.79 1749
2692.28 1685
2692.77 1786
2693.26 1884
2693.75 1843
2694.24 1741
2694.73 1713
2695.22 1713
2695.71 1825
2696.20 1776
2696.68 1720
2697.17 1692
2697.66 1758
2698.15 1831
2698.64 1915
2699.13 1954
2699.62 1905
2700.11 1759
2700.60 1861
2701.09 1896
2701.58 1867
2702.07 1851
2702.56 1871
2703.05 2015
2703.54 1904
2704.03 1996
2704.52 1922
2705.01 1881
2705.50 1861
2706.00 1875
2706.49 1761
2706.98 1680
2707.47 1631
2707.96 1737
2708.45 1798
2708.94 1606
2709.43 1570
2709.92 1672
2710.41 1695
2710.90 1609
2711.39 1525
2711.88 1574
2712.37 1679
2712.87 1736
2713.36 1683
2713.85 1609
2714.34 1832
2714.83 1713
2715.32 1693
2715.81 1668
2716.30 1675
2716.80 1671
2717.29 1848
2717.78 1593
2718.27 1638
2718.76 1697
2719.25 1637
2719.75 1739
2720.24 1762
2720.73 1745
2721.22 1926
2721.71 1858
2722.20 1857
2722.70 1927
2723.19 2058
2723.68 1806
2724.17 1834
2724.66 1783
2725.16 1642
2725.65 1660
2726.14 1447
2726.63 1601
2727.13 1611
2727.62 1589
2728.11 1705
2728.60 1905
2729.10 1699
2729.59 1732
2730.08 1780
2730.57 1814
2731.07 1558
2731.56 1561
2732.05 1677
2732.54 1697
2733.04 1780
2733.53 1609
2734.02 1754
2734.52 1682
2735.01 1665
2735.50 1867
2736.00 1899
2736.49 1727
2736.98 1694
2737.47 1727
2737.97 1865
2738.46 1924
2738.95 1886
2739.45 1846
2739.94 1713
2740.44 1845
2740.93 1712
2741.42 1700
2741.92 1778
2742.41 1679
2742.90 1533
2743.40 1554
2743.89 1632
2744.39 1684
2744.88 1564
2745.37 1446
2745.87 1564
2746.36 1415
2746.86 1526
2747.35 1746
2747.84 1508
2748.34 1668
2748.83 1782
2749.33 1526
2749.82 1500
2750.32 1629
2750.81 1701
2751.30 1776
2751.80 1543
2752.29 1553
2752.79 1660
2753.28 1740
2753.78 1669
2754.27 1753
2754.77 1778
2755.26 1668
2755.76 1886
2756.25 1777
2756.75 1775
2757.24 1713
2757.74 1579
2758.23 1724
2758.73 1845
2759.22 1832
2759.72 1654
2760.21 1677
2760.71 1683
2761.20 1842
2761.70 1603
2762.20 1841
2762.69 1757
2763.19 1809
2763.68 1620
2764.18 1822
2764.67 1756
2765.17 1850
2765.67 1654
2766.16 1714
2766.66 1754
2767.15 1663
2767.65 1657
2768.14 1817
2768.64 1783
2769.14 1621
2769.63 1673
2770.13 1748
2770.63 1711
2771.12 1769
2771.62 1631
2772.11 1740
2772.61 1858
2773.11 1632
2773.60 1717
2774.10 1902
2774.60 1905
2775.09 2061
2775.59 1835
2776.09 2105
2776.58 1969
2777.08 2066
2777.58 2241
2778.07 2070
2778.57 1892
2779.07 1926
2779.57 2067
2780.06 1888
2780.56 1861
2781.06 1963
2781.55 1713
2782.05 1837
2782.55 1836
2783.05 1771
2783.54 1977
2784.04 1871
2784.54 1805
2785.04 1781
2785.53 1811
2786.03 1815
2786.53 1845
2787.03 1864
2787.52 1805
2788.02 1762
2788.52 1922
2789.02 1932
2789.52 1931
2790.01 1575
2790.51 1674
2791.01 1608
2791.51 1629
2792.01 1855
2792.50 1797
2793.00 1769
2793.50 1694
2794.00 1825
2794.50 1817
2795.00 1775
2795.50 1844
2795.99 2060
2796.49 2128
2796.99 2158
2797.49 2191
2797.99 2060
2798.49 2120
2798.99 2157
2799.48 2015
2799.98 2095
2800.48 2146
2800.98 2037
2801.48 2060
2801.98 1917
2802.48 1837
2802.98 1792
2803.48 2014
2803.98 1986
2804.48 2004
2804.97 2116
2805.47 2161
2805.97 2274
2806.47 2277
2806.97 2562
2807.47 2775
2807.97 2885
2808.47 2806
2808.97 2815
2809.47 2858
2809.97 2645
2810.47 2442
2810.97 2279
2811.47 2363
2811.97 2091
2812.47 2169
2812.97 1934
2813.47 1882
2813.97 1831
2814.47 1833
2814.97 1973
2815.47 1860
2815.97 1709
2816.47 1614
2816.97 1772
2817.47 1864
2817.97 1934
2818.47 1968
2818.97 2068
2819.47 2030
2819.98 2133
2820.48 2073
2820.98 2014
2821.48 1780
2821.98 1880
2822.48 2043
2822.98 1809
2823.48 1740
2823.98 1750
2824.48 1773
2824.98 1753
2825.49 1809
2825.99 1775
2826.49 1881
2826.99 1903
2827.49 1663
2827.99 1750
2828.49 1819
2828.99 1649
2829.50 1661
2830.00 1678
2830.50 1846
2831.00 1750
2831.50 1820
2832.00 1750
2832.51 1696
2833.01 1600
2833.51 1735
2834.01 1804
2834.51 1826
2835.02 1717
2835.52 1809
2836.02 1908
2836.52 1911
2837.02 1882
2837.53 1853
2838.03 2035
2838.53 1716
2839.03 1623
2839.54 1876
2840.04 2075
2840.54 1922
2841.04 1862
2841.55 1777
2842.05 1819
2842.55 1695
2843.05 1687
2843.56 1988
2844.06 1898
2844.56 1711
2845.07 1839
2845.57 2201
2846.07 2306
2846.57 2118
2847.08 2052
2847.58 2152
2848.08 2069
2848.59 2104
2849.09 2083
2849.59 1980
2850.10 2291
2850.60 2092
2851.10 2092
2851.61 1930
2852.11 1837
2852.61 1758
2853.12 1677
2853.62 1810
2854.12 1742
2854.63 1699
2855.13 1748
2855.64 1771
2856.14 1581
2856.64 1697
2857.15 1916
2857.65 1772
2858.16 1853
2858.66 1915
2859.16 1804
2859.67 1972
2860.17 1853
2860.68 1788
2861.18 1860
2861.69 1806
2862.19 1768
2862.69 1603
2863.20 1756
2863.70 1822
2864.21 1630
2864.71 1634
2865.22 1663
2865.72 1764
2866.23 1620
2866.73 1527
2867.24 1669
2867.74 1757
2868.25 1893
2868.75 1862
2869.26 1819
2869.76 1783
2870.27 1744
2870.77 1726
2871.28 1896
2871.78 1698
2872.29 1630
2872.79 1715
2873.30 1732
2873.80 1741
2874.31 1870
2874.81 1847
2875.32 1963
2875.83 1853
2876.33 1803
2876.84 1957
2877.34 1914
2877.85 1765
2878.35 1671
2878.86 1739
2879.37 1795
2879.87 1701
2880.38 1879
2880.88 1797
2881.39 2046
2881.90 1931
2882.40 2158
2882.91 2220
2883.41 2232
2883.92 2026
2884.43 2117
2884.93 2004
2885.44 2126
2885.95 2185
2886.45 2177
2886.96 2360
2887.47 2310
2887.97 2287
2888.48 2445
2888.99 2618
2889.49 2259
2890.00 2038
2890.51 2039
2891.01 2087
2891.52 2036
2892.03 1996
2892.54 1859
2893.04 1829
2893.55 2017
2894.06 1989
2894.56 2003
2895.07 2051
2895.58 2078
2896.09 2238
2896.59 2081
2897.10 2128
2897.61 2406
2898.12 2256
2898.62 2159
2899.13 2312
2899.64 2409
2900.15 2239
2900.65 2390
2901.16 2305
2901.67 2162
2902.18 2313
2902.69 2405
2903.19 2510
2903.70 2361
2904.21 2245
2904.72 2220
2905.23 2214
2905.73 2334
2906.24 2140
2906.75 2213
2907.26 2152
2907.77 2115
2908.28 1937
2908.79 1940
2909.29 1878
2909.80 1878
2910.31 1883
2910.82 1733
2911.33 1878
2911.84 1930
2912.35 2024
2912.85 1676
2913.36 1911
2913.87 2079
2914.38 1944
2914.89 1800
2915.40 1921
2915.91 1774
2916.42 1835
2916.93 1856
2917.44 1733
2917.95 1690
2918.45 1939
2918.96 1868
2919.47 1889
2919.98 1957
2920.49 2004
2921.00 1816
2921.51 2010
2922.02 1911
2922.53 1799
2923.04 1859
2923.55 2003
2924.06 2229
2924.57 2036
2925.08 2181
2925.59 2396
2926.10 2624
2926.61 2575
2927.12 2305
2927.63 2120
2928.14 2151
2928.65 2214
2929.16 2097
2929.67 1848
2930.18 1860
2930.69 1787
2931.20 1763
2931.71 1841
2932.22 1741
2932.73 1878
2933.25 1960
2933.76 2049
2934.27 2156
2934.78 1877
2935.29 1957
2935.80 1977
2936.31 2057
2936.82 1883
2937.33 1804
2937.84 1832
2938.35 2010
2938.87 1952
2939.38 1893
2939.89 2089
2940.40 2071
2940.91 2108
2941.42 2051
2941.93 2002
2942.44 1947
2942.96 2083
2943.47 2203
2943.98 2207
2944.49 2253
2945.00 2483
2945.51 2567
2946.03 2764
2946.54 2742
2947.05 2895
2947.56 2780
2948.07 2676
2948.59 2633
2949.10 2420
2949.61 2240
2950.12 2230
2950.63 2222
2951.15 2144
2951.66 1986
2952.17 1908
2952.68 2029
2953.19 2070
2953.71 1923
2954.22 1770
2954.73 1758
2955.24 1722
2955.76 1740
2956.27 1698
2956.78 1554
2957.30 1654
2957.81 1788
2958.32 1945
2958.83 1848
2959.35 2018
2959.86 1947
2960.37 1935
2960.89 2175
2961.40 2083
2961.91 2231
2962.43 2122
2962.94 2179
2963.45 2099
2963.96 2069
2964.48 2103
2964.99 2133
2965.51 2000
2966.02 1858
2966.53 1822
2967.05 2061
2967.56 2125
2968.07 1986
2968.59 1919
2969.10 1988
2969.61 1918
2970.13 1984
2970.64 1798
2971.16 1717
2971.67 1879
2972.18 1949
2972.70 1810
2973.21 1766
2973.73 2038
2974.24 1945
2974.75 1878
2975.27 1984
2975.78 1796
2976.30 1836
2976.81 1836
2977.33 1840
2977.84 1802
2978.36 1875
2978.87 2002
2979.38 1832
2979.90 1969
2980.41 1954
2980.93 1921
2981.44 2110
2981.96 2030
2982.47 1957
2982.99 2060
2983.50 2092
2984.02 2135
2984.53 2287
2985.05 2159
2985.56 2262
2986.08 2384
2986.59 2171
2987.11 2263
2987.63 2233
2988.14 1994
2988.66 2110
2989.17 2229
2989.69 2068
2990.20 2214
2990.72 2360
2991.23 2513
2991.75 2330
2992.27 2379
2992.78 2256
2993.30 2306
2993.81 2610
2994.33 2281
2994.84 2299
2995.36 2671
2995.88 2651
2996.39 2711
2996.91 2651
2997.43 2827
2997.94 2924
2998.46 2737
2998.97 2645
2999.49 2535
3000.01 2572
3000.52 2651
3001.04 2895
3001.56 2618
3002.07 2802
3002.59 2878
3003.11 3183
3003.62 3475
3004.14 3346
3004.66 3710
3005.17 3824
3005.69 3774
3006.21 4106
3006.72 4074
3007.24 3564
3007.76 3511
3008.28 3257
3008.79 3141
3009.31 2816
3009.83 2351
3010.34 2295
3010.86 2343
3011.38 2329
3011.90 2075
3012.41 1942
3012.93 2095
3013.45 2054
3013.97 2089
3014.48 2052
3015.00 2241
3015.52 2270
3016.04 2242
3016.56 2321
3017.07 2161
3017.59 2124
3018.11 2055
3018.63 2035
3019.15 2200
3019.66 2371
3020.18 2424
3020.70 2370
3021.22 2201
3021.74 2229
3022.26 2342
3022.77 2210
3023.29 2346
3023.81 2302
3024.33 2236
3024.85 2381
3025.37 2624
3025.88 2345
3026.40 2233
3026.92 2252
3027.44 2236
3027.96 2049
3028.48 1989
3029.00 2174
3029.52 2189
3030.04 2007
3030.55 2161
3031.07 2028
3031.59 2031
3032.11 2089
3032.63 2167
3033.15 2379
3033.67 2234
3034.19 2350
3034.71 2421
3035.23 2263
3035.75 2160
3036.27 2031
3036.79 2083
3037.31 2221
3037.83 2194
3038.35 2181
3038.87 2026
3039.39 1923
3039.91 2126
3040.42 2027
3040.94 2151
3041.46 1995
3041.98 1922
3042.50 2019
3043.03 1845
3043.55 1917
3044.07 1852
3044.59 1924
3045.11 1938
3045.63 2024
3046.15 1945
3046.67 1990
3047.19 2236
3047.71 2004
3048.23 1976
3048.75 1874
3049.27 1986
3049.79 2007
3050.31 2071
3050.83 2097
3051.35 1925
3051.87 2047
3052.39 2022
3052.92 1911
3053.44 1823
3053.96 1881
3054.48 1853
3055.00 1811
3055.52 1904
3056.04 1961
3056.56 2016
3057.09 1842
3057.61 1860
3058.13 1814
3058.65 1912
3059.17 1859
3059.69 1723
3060.21 1914
3060.74 1904
3061.26 1945
3061.78 2015
3062.30 2186
3062.82 1962
3063.34 2228
3063.87 2032
3064.39 2132
3064.91 2054
3065.43 1984
3065.95 2081
3066.48 2054
3067.00 2118
3067.52 1980
3068.04 2025
3068.57 2062
3069.09 2265
3069.61 2108
3070.13 1880
3070.66 2046
3071.18 2100
3071.70 2227
3072.22 2069
3072.75 1900
3073.27 2139
3073.79 1937
3074.31 2106
3074.84 2068
3075.36 2352
3075.88 2190
3076.41 2016
3076.93 2221
3077.45 2418
3077.97 2458
3078.50 2470
3079.02 2522
3079.54 2783
3080.07 2681
3080.59 2846
3081.11 2759
3081.64 2637
3082.16 2824
3082.68 2801
3083.21 2596
3083.73 2570
3084.26 2617
3084.78 2654
3085.30 2770
3085.83 2848
3086.35 2846
3086.87 2582
3087.40 2318
3087.92 2525
3088.45 2743
3088.97 2698
3089.49 2372
3090.02 2534
3090.54 2351
3091.07 2248
3091.59 2430
3092.11 2453
3092.64 2434
3093.16 2385
3093.69 2444
3094.21 2353
3094.74 2481
3095.26 2611
3095.79 2757
3096.31 2795
3096.84 2879
3097.36 3016
3097.89 2874
3098.41 2971
3098.93 3282
3099.46 3309
3099.98 3702
3100.51 4250
3101.03 4664
3101.56 5388
3102.09 6399
3102.61 7042
3103.14 7087
3103.66 7227
3104.19 7613
3104.71 7182
3105.24 6663
3105.76 5916
3106.29 5523
3106.81 4821
3107.34 4217
3107.86 3518
3108.39 3370
3108.92 3145
3109.44 2755
3109.97 3037
3110.49 2931
3111.02 2964
3111.55 2918
3112.07 2700
3112.60 2797
3113.12 2844
3113.65 2509
3114.18 2424
3114.70 2404
3115.23 2375
3115.75 2311
3116.28 2168
3116.81 2273
3117.33 2187
3117.86 1984
3118.39 2173
3118.91 2257
3119.44 2270
3119.97 2186
3120.49 2257
3121.02 2421
3121.55 2590
3122.07 2363
3122.60 2397
3123.13 2431
3123.65 2326
3124.18 2349
3124.71 2236
3125.24 2328
3125.76 2348
3126.29 2253
3126.82 2422
3127.34 2331
3127.87 2294
3128.40 2302
3128.93 2189
3129.45 2076
3129.98 2162
3130.51 2112
3131.04 1910
3131.56 2012
3132.09 2043
3132.62 2024
3133.15 2187
3133.68 2294
3134.20 2100
3134.73 2227
3135.26 2095
3135.79 2020
3136.32 2139
3136.84 2006
3137.37 2026
3137.90 2176
3138.43 2034
3138.96 2157
3139.48 1981
3140.01 2108
3140.54 2057
3141.07 2061
3141.60 2079
3142.13 2170
3142.66 2089
3143.18 2091
3143.71 2115
3144.24 2183
3144.77 2121
3145.30 2134
3145.83 2440
3146.36 2397
3146.89 2503
3147.41 2441
3147.94 2365
3148.47 2454
3149.00 2641
3149.53 2749
3150.06 2508
3150.59 2540
3151.12 2481
3151.65 2394
3152.18 2492
3152.71 2208
3153.24 2174
3153.77 2166
3154.30 2018
3154.82 2029
3155.35 2157
3155.88 2296
3156.41 2298
3156.94 2371
3157.47 2420
3158.00 2322
3158.53 2234
3159.06 2198
3159.59 2339
3160.12 2192
3160.65 2173
3161.18 2192
3161.71 2245
3162.24 2206
3162.77 2227
3163.30 2070
3163.83 2196
3164.37 2064
3164.90 2016
3165.43 2043
3165.96 2096
3166.49 2056
3167.02 1859
3167.55 1976
3168.08 1915
3168.61 2135
3169.14 2201
3169.67 2134
3170.20 2080
3170.73 2015
3171.26 1868
3171.80 1957
3172.33 1924
3172.86 1976
3173.39 1981
3173.92 2069
3174.45 2089
3174.98 2230
3175.51 2272
3176.05 2194
3176.58 2211
3177.11 2090
3177.64 2020
3178.17 2347
3178.70 2198
3179.23 2202
3179.77 1995
3180.30 1993
3180.83 1891
3181.36 2083
3181.89 2126
3182.43 2047
3182.96 1809
3183.49 1927
3184.02 2113
3184.55 2081
3185.09 1994
3185.62 1948
3186.15 1943
3186.68 1950
3187.21 1842
3187.75 1744
3188.28 1835
3188.81 1873
3189.34 2006
3189.88 1896
3190.41 1951
3190.94 1971
3191.47 1942
3192.01 1820
3192.54 1956
3193.07 1887
3193.61 2210
3194.14 2130
3194.67 1983
3195.20 1916
3195.74 1962
3196.27 1989
3196.80 2021
3197.34 2097
3197.87 1980
3198.40 1953
3198.94 1867
3199.47 2011
3200.00 2191
3200.54 2230
3201.07 2149
3201.60 2331
3202.14 2335
3202.67 2277
3203.21 2381
3203.74 2438
3204.27 2272
3204.81 2244
3205.34 2073
3205.87 2356
3206.41 2442
3206.94 2275
3207.48 2358
3208.01 2397
3208.54 2496
3209.08 2707
3209.61 2861
3210.15 3078
3210.68 3078
3211.22 3315
3211.75 3281
3212.28 3338
3212.82 3216
3213.35 3271
3213.89 3180
3214.42 2758
3214.96 2871
3215.49 2685
3216.03 2506
3216.56 2429
3217.10 2433
3217.63 2413
3218.17 2346
3218.70 2368
3219.24 2538
3219.77 2358
3220.31 2397
3220.84 2606
3221.38 2799
3221.91 2607
3222.45 2655
3222.98 2726
3223.52 2700
3224.05 2512
3224.59 2718
3225.12 2716
3225.66 2704
3226.19 2763
3226.73 2723
3227.27 2661
3227.80 2382
3228.34 2206
3228.87 2258
3229.41 2432
3229.94 2257
3230.48 2078
3231.02 2147
3231.55 2210
3232.09 2115
3232.62 2186
3233.16 2165
3233.70 2254
3234.23 2233
3234.77 2298
3235.31 2179
3235.84 2144
3236.38 2424
3236.91 2379
3237.45 2328
3237.99 2560
3238.52 2697
3239.06 2547
3239.60 2528
3240.13 2457
3240.67 2457
3241.21 2454
3241.75 2504
3242.28 2349
3242.82 2527
3243.36 2520
3243.89 2458
3244.43 2611
3244.97 2392
3245.50 2429
3246.04 2383
3246.58 2319
3247.12 2402
3247.65 2416
3248.19 2420
3248.73 2668
3249.27 2577
3249.80 2525
3250.34 2610
3250.88 2499
3251.42 2634
3251.95 2530
3252.49 2790
3253.03 2639
3253.57 2845
3254.11 2736
3254.64 2748
3255.18 2709
3255.72 2954
3256.26 2835
3256.80 2937
3257.33 2808
3257.87 2956
3258.41 3157
3258.95 2889
3259.49 3063
3260.02 3200
3260.56 3396
3261.10 3613
3261.64 3569
3262.18 3630
3262.72 4329
3263.26 4352
3263.79 4575
3264.33 5030
3264.87 5053
3265.41 5180
3265.95 5499
3266.49 5907
3267.03 5851
3267.57 5651
3268.11 5625
3268.64 5391
3269.18 5267
3269.72 4970
3270.26 4578
3270.80 3969
3271.34 3898
3271.88 3346
3272.42 2944
3272.96 2885
3273.50 2947
3274.04 2747
3274.58 2769
3275.12 2840
3275.66 2802
3276.20 2811
3276.74 2987
3277.28 3170
3277.82 3167
3278.36 2941
3278.90 3180
3279.44 3066
3279.98 2895
3280.52 2904
3281.06 2887
3281.60 3141
3282.14 2944
3282.68 2954
3283.22 3048
3283.76 3010
3284.30 3125
3284.84 2937
3285.38 3116
3285.92 2911
3286.46 3160
3287.00 3177
3287.54 3274
3288.08 3139
3288.62 3078
3289.16 3241
3289.70 2892
3290.24 2884
3290.79 2988
3291.33 3139
3291.87 3599
3292.41 3436
3292.95 3584
3293.49 4032
3294.03 4287
3294.57 4190
3295.11 4650
3295.66 4818
3296.20 4929
3296.74 4988
3297.28 4927
3297.82 4488
3298.36 4201
3298.90 4060
3299.45 3740
3299.99 3688
3300.53 3551
3301.07 3334
3301.61 3400
3302.16 3354
3302.70 3029
3303.24 3070
3303.78 3050
3304.32 3031
3304.87 2910
3305.41 2894
3305.95 2867
3306.49 2950
3307.03 2770
3307.58 2824
3308.12 2947
3308.66 2804
3309.20 2809
3309.75 2885
3310.29 2833
3310.83 2718
3311.37 2737
3311.92 2779
3312.46 2715
3313.00 2838
3313.54 2786
3314.09 3096
3314.63 2882
3315.17 3194
3315.72 3229
3316.26 3316
3316.80 3330
3317.35 3399
3317.89 3697
3318.43 3884
3318.97 3807
3319.52 4050
3320.06 3730
3320.60 3938
3321.15 4008
3321.69 4001
3322.23 3792
3322.78 3821
3323.32 3730
3323.87 3895
3324.41 3772
3324.95 3568
3325.50 3712
3326.04 3492
3326.58 3452
3327.13 3509
3327.67 3416
3328.22 3476
3328.76 3401
3329.30 3495
3329.85 3777
3330.39 4065
3330.94 4352
3331.48 5194
3332.03 6029
3332.57 7398
3333.11 9425
3333.66 11148
3334.20 13093
3334.75 14813
3335.29 16505
3335.84 17329
3336.38 18244
3336.93 18769
3337.47 18167
3338.02 17611
3338.56 16738
3339.11 14531
3339.65 12753
3340.20 10781
3340.74 8833
3341.29 6957
3341.83 6087
3342.38 5207
3342.92 4451
3343.47 4169
3344.01 4278
3344.56 3575
3345.10 3575
3345.65 3380
3346.19 3172
3346.74 3209
3347.28 3278
3347.83 3288
3348.38 3366
3348.92 3090
3349.47 3122
3350.01 3367
3350.56 3264
3351.10 3231
3351.65 3194
3352.20 3193
3352.74 3291
3353.29 3112
3353.83 3015
3354.38 3143
3354.93 3035
3355.47 3110
3356.02 3180
3356.56 3103
3357.11 3192
3357.66 2998
3358.20 2784
3358.75 3083
3359.30 2743
3359.84 2766
3360.39 2821
3360.94 2768
3361.48 2562
3362.03 2667
3362.58 2779
3363.12 2809
3363.67 2887
3364.22 2913
3364.76 2974
3365.31 2964
3365.86 2723
3366.41 2817
3366.95 2711
3367.50 2798
3368.05 2773
3368.59 2666
3369.14 2740
3369.69 2941
3370.24 3040
3370.78 3026
3371.33 3131
3371.88 3359
3372.43 3528
3372.97 3802
3373.52 4262
3374.07 4184
3374.62 4171
3375.17 4188
3375.71 4417
3376.26 4193
3376.81 3763
3377.36 3479
3377.91 3377
3378.45 2923
3379.00 2828
3379.55 2749
3380.10 2670
3380.65 2466
3381.19 2622
3381.74 2408
3382.29 2448
3382.84 2466
3383.39 2259
3383.94 2174
3384.49 2486
3385.03 2593
3385.58 2327
3386.13 2450
3386.68 2437
3387.23 2403
3387.78 2245
3388.33 2240
3388.88 2245
3389.42 2101
3389.97 2130
3390.52 2225
3391.07 2184
3391.62 2103
3392.17 2075
3392.72 2250
3393.27 2163
3393.82 2312
3394.37 2294
3394.92 2299
3395.47 2399
3396.02 2285
3396.57 2236
3397.11 2232
3397.66 2171
3398.21 2332
3398.76 2273
3399.31 2367
3399.86 2196
3400.41 2377
3400.96 2243
3401.51 2292
3402.06 2243
3402.61 2013
3403.16 2070
3403.71 2079
3404.26 2136
3404.81 2040
3405.36 2007
3405.91 2060
3406.46 2163
3407.02 2140
3407.57 2120
3408.12 2201
3408.67 2164
3409.22 2317
3409.77 2381
3410.32 2463
3410.87 2444
3411.42 2654
3411.97 2684
3412.52 2617
3413.07 2670
3413.62 2892
3414.17 2597
3414.73 2622
3415.28 2540
3415.83 2421
3416.38 2478
3416.93 2416
3417.48 2393
3418.03 2295
3418.58 2173
3419.14 2342
3419.69 2186
3420.24 2173
3420.79 2348
3421.34 2278
3421.89 2201
3422.44 2323
3423.00 2288
3423.55 2231
3424.10 2491
3424.65 2324
3425.20 2334
3425.76 2227
3426.31 2123
3426.86 2291
3427.41 2179
3427.96 2204
3428.52 2117
3429.07 2099
3429.62 2206
3430.17 2087
3430.72 2051
3431.28 2260
3431.83 2171
3432.38 2249
3432.93 2242
3433.49 2158
3434.04 2083
3434.59 2104
3435.14 2122
3435.70 2064
3436.25 2210
3436.80 2133
3437.36 2065
3437.91 2410
3438.46 2267
3439.01 2348
3439.57 2382
3440.12 2259
3440.67 2258
3441.23 2255
3441.78 2263
3442.33 2365
3442.89 2160
3443.44 1988
3443.99 1999
3444.55 2035
3445.10 2181
3445.65 2195
3446.21 2166
3446.76 2054
3447.31 1982
3447.87 1966
3448.42 2009
3448.98 2023
3449.53 1998
3450.08 2028
3450.64 1902
3451.19 1870
3451.75 1816
3452.30 1773
3452.85 1814
3453.41 1887
3453.96 2010
3454.52 1876
3455.07 1857
3455.62 1914
3456.18 1977
3456.73 1965
3457.29 2157
3457.84 2160
3458.40 2119
3458.95 2126
3459.51 2095
3460.06 2280
3460.62 2311
3461.17 2266
3461.72 2121
3462.28 2407
3462.83 2234
3463.39 2202
3463.94 2239
3464.50 2255
3465.05 2294
3465.61 2152
3466.17 2082
3466.72 2243
3467.28 2249
3467.83 2241
3468.39 2155
3468.94 2101
3469.50 2175
3470.05 2197
3470.61 2305
3471.16 2173
3471.72 2229
3472.27 2308
3472.83 2352
3473.39 2404
3473.94 2249
3474.50 2200
3475.05 2311
3475.61 2403
3476.17 2280
3476.72 2336
3477.28 2372
3477.83 2486
3478.39 2445
3478.95 2548
3479.50 2621
3480.06 2803
3480.61 2597
3481.17 2671
3481.73 2582
3482.28 2579
3482.84 2554
3483.40 2545
3483.95 2448
3484.51 2454
3485.07 2460
3485.62 2607
3486.18 2600
3486.74 2762
3487.29 2977
3487.85 3111
3488.41 3107
3488.97 3251
3489.52 3580
3490.08 4036
3490.64 4561
3491.19 4923
3491.75 5467
3492.31 5239
3492.87 5239
3493.42 5484
3493.98 5289
3494.54 5034
3495.09 4963
3495.65 4626
3496.21 4494
3496.77 4650
3497.33 4621
3497.88 4745
3498.44 5167
3499.00 5543
3499.56 5503
3500.11 5736
3500.67 6020
3501.23 5701
3501.79 5585
3502.35 5627
3502.90 5272
3503.46 5318
3504.02 5599
3504.58 5608
3505.14 5514
3505.70 5478
3506.25 5484
3506.81 5086
3507.37 5266
3507.93 5072
3508.49 4736
3509.05 4500
3509.61 4175
3510.16 3760
3510.72 3601
3511.28 3086
3511.84 2968
3512.40 2972
3512.96 2737
3513.52 2669
3514.08 2629
3514.63 2716
3515.19 2416
3515.75 2480
3516.31 2556
3516.87 2372
3517.43 2355
3517.99 2401
3518.55 2430
3519.11 2450
3519.67 2616
3520.23 2588
3520.79 2440
3521.35 2545
3521.91 2624
3522.47 2636
3523.03 2570
3523.59 2446
3524.15 2442
3524.71 2445
3525.26 2363
3525.82 2498
3526.38 2497
3526.94 2347
3527.50 2286
3528.07 2216
3528.63 2239
3529.19 2236
3529.75 2266
3530.31 2232
3530.87 2189
3531.43 2208
3531.99 2156
3532.55 2148
3533.11 2280
3533.67 2234
3534.23 2391
3534.79 2455
3535.35 2265
3535.91 2377
3536.47 2497
3537.03 2436
3537.59 2451
3538.15 2350
3538.72 2396
3539.28 2417
3539.84 2524
3540.40 2444
3540.96 2352
3541.52 2402
3542.08 2455
3542.64 2527
3543.20 2436
3543.77 2588
3544.33 2783
3544.89 2534
3545.45 2516
3546.01 2427
3546.57 2385
3547.14 2376
3547.70 2113
3548.26 2164
3548.82 2176
3549.38 2139
3549.94 2110
3550.51 2043
3551.07 2138
3551.63 2177
3552.19 2028
3552.75 1853
3553.32 1898
3553.88 1994
3554.44 1958
3555.00 1962
3555.56 1913
3556.13 1896
3556.69 1904
3557.25 1948
3557.81 2113
3558.38 1961
3558.94 2149
3559.50 2078
3560.06 2103
3560.63 2106
3561.19 2105
3561.75 2227
3562.32 1962
3562.88 1950
3563.44 2123
3564.00 2110
3564.57 2052
3565.13 1987
3565.69 2053
3566.26 2028
3566.82 1923
3567.38 1799
3567.95 1912
3568.51 1975
3569.07 1805
3569.64 1828
3570.20 1744
3570.76 1753
3571.33 2024
3571.89 1866
3572.45 1908
3573.02 1972
3573.58 1887
3574.15 1882
3574.71 1906
3575.27 2019
3575.84 2022
3576.40 2155
3576.96 2159
3577.53 2183
3578.09 2073
3578.66 2163
3579.22 2154
3579.79 2091
3580.35 2020
3580.91 1914
3581.48 2029
3582.04 1980
3582.61 1957
3583.17 2018
3583.74 1854
3584.30 1862
3584.87 1821
3585.43 1914
3585.99 2038
3586.56 1916
3587.12 1927
3587.69 1909
3588.25 1795
3588.82 1931
3589.38 2001
3589.95 2043
3590.51 1952
3591.08 2012
3591.64 2027
3592.21 1972
3592.77 2062
3593.34 2115
3593.91 2014
3594.47 1983
3595.04 1936
3595.60 1935
3596.17 1984
3596.73 1983
3597.30 2096
3597.86 2155
3598.43 2101
3599.00 2113
3599.56 2070
3600.13 2098
3600.69 2031
3601.26 2008
3601.82 1910
3602.39 1991
3602.96 1924
3603.52 1962
3604.09 1966
3604.65 1942
3605.22 2044
3605.79 2080
3606.35 2040
3606.92 1962
3607.49 1691
3608.05 1626
3608.62 1729
3609.19 1782
3609.75 1760
3610.32 1786
3610.89 1932
3611.45 1967
3612.02 1793
3612.59 1696
3613.15 1751
3613.72 1664
3614.29 1990
3614.85 2326
3615.42 2471
3615.99 2631
3616.55 2821
3617.12 3121
3617.69 3200
3618.26 3177
3618.82 3285
3619.39 3388
3619.96 3393
3620.53 3059
3621.09 2830
3621.66 2778
3622.23 2494
3622.80 2368
3623.36 2321
3623.93 2050
3624.50 1913
3625.07 1850
3625.63 1864
3626.20 1827
3626.77 1810
3627.34 1751
3627.91 1892
3628.47 1967
3629.04 1989
3629.61 1951
3630.18 1829
3630.75 1804
3631.31 1857
3631.88 1906
3632.45 1853
3633.02 1862
3633.59 1797
3634.16 2004
3634.73 1849
3635.29 1727
3635.86 1802
3636.43 2030
3637.00 2044
3637.57 2045
3638.14 2242
3638.71 2232
3639.28 2167
3639.84 2282
3640.41 2356
3640.98 2482
3641.55 2694
3642.12 2776
3642.69 2860
3643.26 2699
3643.83 2748
3644.40 2682
3644.97 2576
3645.54 2426
3646.11 2226
3646.67 2414
3647.24 2459
3647.81 2336
3648.38 2429
3648.95 2198
3649.52 2136
3650.09 2221
3650.66 2272
3651.23 2212
3651.80 2387
3652.37 2432
3652.94 2310
3653.51 2494
3654.08 2490
3654.65 2523
3655.22 2501
3655.79 2490
3656.36 2561
3656.93 2719
3657.50 2624
3658.07 2657
3658.64 3010
3659.21 2831
3659.78 2729
3660.35 3091
3660.93 3041
3661.50 2702
3662.07 2803
3662.64 2702
3663.21 2651
3663.78 2542
3664.35 2621
3664.92 2772
3665.49 2528
3666.06 2531
3666.63 2693
3667.20 2380
3667.78 2167
3668.35 2213
3668.92 2198
3669.49 2287
3670.06 2103
3670.63 2195
3671.20 2257
3671.77 2330
3672.35 2432
3672.92 2249
3673.49 2270
3674.06 2340
3674.63 2325
3675.20 2485
3675.78 2372
3676.35 2403
3676.92 2445
3677.49 2410
3678.06 2306
3678.64 2447
3679.21 2186
3679.78 2158
3680.35 2018
3680.92 1954
3681.50 2007
3682.07 2056
3682.64 2035
3683.21 2167
3683.79 2066
3684.36 2014
3684.93 2119
3685.50 2137
3686.07 2302
3686.65 2321
3687.22 2388
3687.79 2404
3688.37 2543
3688.94 2629
3689.51 2880
3690.08 2860
3690.66 2643
3691.23 2878
3691.80 2954
3692.38 2758
3692.95 2560
3693.52 2304
3694.10 2213
3694.67 2273
3695.24 2234
3695.81 2244
3696.39 2153
3696.96 1912
3697.54 2179
3698.11 2237
3698.68 2194
3699.26 2248
3699.83 2191
3700.40 2184
3700.98 2160
3701.55 2216
3702.12 2383
3702.70 2258
3703.27 2258
3703.85 2264
3704.42 2300
3704.99 2221
3705.57 2233
3706.14 2097
3706.72 2170
3707.29 2235
3707.86 2140
3708.44 2337
3709.01 2309
3709.59 2301
3710.16 2260
3710.74 2065
3711.31 2149
3711.89 2246
3712.46 1990
3713.03 2037
3713.61 2157
3714.18 2150
3714.76 1907
3715.33 2031
3715.91 2085
3716.48 1894
3717.06 1951
3717.63 1881
3718.21 1931
3718.78 1939
3719.36 1979
3719.93 2031
3720.51 1922
3721.08 1843
3721.66 1830
3722.23 1933
3722.81 1819
3723.39 1665
3723.96 1677
3724.54 1819
3725.11 1830
3725.69 1846
3726.26 1870
3726.84 1783
3727.41 2047
3727.99 2054
3728.57 1958
3729.14 1945
3729.72 2007
3730.29 2203
3730.87 2264
3731.45 2278
3732.02 2468
3732.60 2344
3733.17 2487
3733.75 2609
3734.33 2494
3734.90 2336
3735.48 2254
3736.06 2074
3736.63 2113
3737.21 2134
3737.79 2369
3738.36 2159
3738.94 2031
3739.52 1837
3740.09 1931
3740.67 1972
3741.25 1976
3741.82 1809
3742.40 1624
3742.98 1835
3743.55 1960
3744.13 2053
3744.71 1970
3745.28 2027
3745.86 2059
3746.44 2042
3747.02 1919
3747.59 2077
3748.17 2073
3748.75 2039
3749.33 2086
3749.90 2009
3750.48 1944
3751.06 1923
3751.64 2002
3752.21 1934
3752.79 1864
3753.37 1912
3753.95 1845
3754.52 1751
3755.10 1777
3755.68 1730
3756.26 1661
3756.84 1742
3757.41 1840
3757.99 1741
3758.57 1884
3759.15 1736
3759.73 1810
3760.31 1755
3760.88 1825
3761.46 1864
3762.04 1875
3762.62 1931
3763.20 1936
3763.78 1927
3764.35 2018
3764.93 1995
3765.51 1830
3766.09 1757
3766.67 1850
3767.25 1914
3767.83 1853
3768.41 1911
3768.99 1962
3769.56 1811
3770.14 1762
3770.72 1787
3771.30 1912
3771.88 1866
3772.46 1881
3773.04 1818
3773.62 1741
3774.20 1752
3774.78 1729
3775.36 1821
3775.94 1821
3776.52 1926
3777.10 2043
3777.67 1869
3778.25 1868
3778.83 1840
3779.41 1849
3779.99 1950
3780.57 1831
3781.15 1776
3781.73 1767
3782.31 1939
3782.89 1928
3783.47 1762
3784.05 1755
3784.63 1619
3785.21 1792
3785.79 1693
3786.37 1848
3786.95 1788
3787.54 1921
3788.12 1841
3788.70 1870
3789.28 1703
3789.86 1834
3790.44 1569
3791.02 1639
3791.60 1755
3792.18 1851
3792.76 1876
3793.34 1873
3793.92 1940
3794.50 1855
3795.08 1798
3795.66 1712
3796.25 1795
3796.83 1756
3797.41 1772
3797.99 1699
3798.57 1711
3799.15 1806
3799.73 1767
3800.31 1864
3800.90 1821
3801.48 1921
3802.06 2041
3802.64 2031
3803.22 1969
3803.80 2068
3804.39 2099
3804.97 2129
3805.55 2245
3806.13 1928
3806.71 2079
3807.29 2202
3807.88 2212
3808.46 2107
3809.04 2215
3809.62 2137
3810.20 2310
3810.79 2211
3811.37 2149
3811.95 1958
3812.53 2127
3813.12 2316
3813.70 2164
3814.28 2200
3814.86 2279
3815.45 2175
3816.03 2050
3816.61 2079
3817.19 1971
3817.78 1854
3818.36 1920
3818.94 1938
3819.52 1880
3820.11 1976
3820.69 2104
3821.27 1782
3821.86 1822
3822.44 1808
3823.02 1917
3823.61 2003
3824.19 1727
3824.77 1646
3825.36 1824
3825.94 1936
3826.52 1819
3827.11 1731
3827.69 1672
3828.27 1636
3828.86 1729
3829.44 1826
3830.02 1742
3830.61 1885
3831.19 1866
3831.77 1823
3832.36 1794
3832.94 1726
3833.53 1692
3834.11 1667
3834.69 1942
3835.28 1799
3835.86 1741
3836.45 1793
3837.03 1753
3837.61 1746
3838.20 1702
3838.78 1666
3839.37 1776
3839.95 1884
3840.54 1745
3841.12 1594
3841.70 1688
3842.29 1846
3842.87 1806
3843.46 1614
3844.04 1739
3844.63 1753
3845.21 1666
3845.80 1681
3846.38 1720
3846.97 1767
3847.55 1665
3848.14 1669
3848.72 1800
3849.31 1703
3849.89 1642
3850.48 1775
3851.06 1749
3851.65 1869
3852.23 1952
3852.82 2001
3853.40 1760
3853.99 1714
3854.58 1758
3855.16 1663
3855.75 1781
3856.33 1803
3856.92 1862
3857.50 1968
3858.09 1895
3858.68 2033
3859.26 2250
3859.85 2368
3860.43 2516
3861.02 2430
3861.60 2696
3862.19 2835
3862.78 3037
3863.36 2800
3863.95 2633
3864.54 2674
3865.12 2635
3865.71 2553
3866.29 2491
3866.88 2237
3867.47 2293
3868.05 2172
3868.64 2131
3869.23 1947
3869.81 1882
3870.40 1973
3870.99 2004
3871.57 1927
3872.16 1865
3872.75 1893
3873.33 1922
3873.92 1930
3874.51 1973
3875.10 2022
3875.68 1968
3876.27 1925
3876.86 1920
3877.44 1918
3878.03 1811
3878.62 1791
3879.21 1950
3879.79 1687
3880.38 1833
3880.97 1711
3881.56 1690
3882.14 1663
3882.73 1654
3883.32 1593
3883.91 1628
3884.49 1584
3885.08 1619
3885.67 1669
3886.26 1772
3886.85 1823
3887.43 1787
3888.02 1793
3888.61 1923
3889.20 1962
3889.79 2089
3890.38 2032
3890.96 2166
3891.55 2061
3892.14 2107
3892.73 2172
3893.32 1983
3893.91 2088
3894.49 2115
3895.08 2032
3895.67 2002
3896.26 1852
3896.85 1847
3897.44 1957
3898.03 2049
3898.61 2121
3899.20 2045
3899.79 1941
3900.38 1853
3900.97 1992
3901.56 2039
3902.15 1905
3902.74 1887
3903.33 1783
3903.92 1818
3904.51 1972
3905.09 1875
3905.68 1834
3906.27 1869
3906.86 1935
3907.45 1951
3908.04 1919
3908.63 1943
3909.22 1792
3909.81 1877
3910.40 1700
3910.99 1763
3911.58 1783
3912.17 1779
3912.76 1740
3913.35 1645
3913.94 1709
3914.53 1553
3915.12 1584
3915.71 1674
3916.30 1785
3916.89 1819
3917.48 1727
3918.07 1683
3918.66 1888
3919.25 1840
3919.84 1815
3920.43 1718
3921.02 1839
3921.61 1775
3922.20 1704
3922.80 1671
3923.39 1627
3923.98 1535
3924.57 1641
3925.16 1598
3925.75 1709
3926.34 1612
3926.93 1615
3927.52 1747
3928.11 1763
3928.70 1685
3929.30 1656
3929.89 1601
3930.48 1562
3931.07 1580
3931.66 1604
3932.25 1689
3932.84 1513
3933.44 1545
3934.03 1654
3934.62 1602
3935.21 1637
3935.80 1573
3936.39 1667
3936.98 1583
3937.58 1651
3938.17 1491
3938.76 1530
3939.35 1617
3939.94 1570
3940.54 1654
3941.13 1590
3941.72 1686
3942.31 1783
3942.90 1763
3943.50 1666
3944.09 1728
3944.68 1788
3945.27 1750
3945.87 1697
3946.46 1577
3947.05 1581
3947.64 1619
3948.24 1633
3948.83 1595
3949.42 1762
3950.01 1770
3950.61 1619
3951.20 1715
3951.79 1747
3952.39 1600
3952.98 1673
3953.57 1713
3954.16 1783
3954.76 1709
3955.35 1788
3955.94 1758
3956.54 1884
3957.13 1959
3957.72 1883
3958.32 1786
3958.91 1599
3959.50 1802
3960.10 1767
3960.69 1629
3961.28 1490
3961.88 1694
3962.47 1784
3963.07 1632
3963.66 1632
3964.25 1668
3964.85 1828
3965.44 1836
3966.03 1693
3966.63 1693
3967.22 1857
3967.82 1781
3968.41 1849
3969.00 1936
3969.60 1698
3970.19 1739
3970.79 1708
3971.38 1625
3971.98 1630
3972.57 1626
3973.17 1762
3973.76 1829
3974.35 1935
3974.95 1669
3975.54 1604
3976.14 1672
3976.73 1584
3977.33 1865
3977.92 1898
3978.52 1971
3979.11 1816
3979.71 1750
3980.30 1763
3980.90 1879
3981.49 1912
3982.09 1888
3982.68 1840
3983.28 1787
3983.87 1815
3984.47 1712
3985.06 1818
3985.66 1933
3986.25 1866
3986.85 1763
3987.45 1857
3988.04 1779
3988.64 1885
3989.23 1842
3989.83 1634
3990.42 1762
3991.02 1838
3991.62 1736
3992.21 1754
3992.81 1775
3993.40 1726
3994.00 1764
3994.60 1803
3995.19 1952
3995.79 1964
3996.38 1863
3996.98 1826
3997.58 1809
3998.17 1904
3998.77 1722
3999.37 1740
3999.96 1853
4000.56 1805
4001.15 1714
4001.75 1715
4002.35 1672
4002.94 1817
4003.54 1870
4004.14 1890
4004.73 1941
4005.33 2001
4005.93 1965
4006.53 2087
4007.12 1966
4007.72 1990
4008.32 1973
4008.91 1935
4009.51 1994
4010.11 1930
4010.71 2015
4011.30 2097
4011.90 1929
4012.50 1892
4013.10 1907
4013.69 2039
4014.29 1930
4014.89 2038
4015.49 2024
4016.08 2032
4016.68 2179
4017.28 2297
4017.88 2198
4018.47 2119
4019.07 2248
4019.67 2143
4020.27 2065
4020.87 2056
4021.46 2005
4022.06 1950
4022.66 1902
4023.26 1865
4023.86 1856
4024.45 2078
4025.05 2042
4025.65 1951
4026.25 1995
4026.85 2220
4027.45 2106
4028.05 2094
4028.64 1933
4029.24 2043
4029.84 2019
4030.44 1967
4031.04 2040
4031.64 2126
4032.24 2090
4032.84 2140
4033.43 1923
4034.03 1980
4034.63 2085
4035.23 2035
4035.83 1796
4036.43 1885
4037.03 1738
4037.63 1646
4038.23 1779
4038.83 1769
4039.43 1764
4040.03 1666
4040.63 1531
4041.22 1557
4041.82 1662
4042.42 1790
4043.02 1787
4043.62 1746
4044.22 1745
4044.82 1711
4045.42 1765
4046.02 1642
4046.62 1620
4047.22 1740
4047.82 1657
4048.42 1570
4049.02 1833
4049.62 1793
4050.22 1801
4050.82 1868
4051.42 1836
4052.02 2023
4052.62 1818
4053.22 1868
4053.83 1867
4054.43 1816
4055.03 1954
4055.63 1933
4056.23 1974
4056.83 1721
4057.43 1762
4058.03 1735
4058.63 1707
4059.23 1702
4059.83 1661
4060.43 1657
4061.03 1626
4061.64 1610
4062.24 1564
4062.84 1553
4063.44 1672
4064.04 1656
4064.64 1487
4065.24 1600
4065.84 1480
4066.45 1523
4067.05 1646
4067.65 1590
4068.25 1750
4068.85 1779
4069.45 1625
4070.05 1679
4070.66 1719
4071.26 1596
4071.86 1628
4072.46 1514
4073.06 1531
4073.67 1617
4074.27 1610
4074.87 1528
4075.47 1524
4076.07 1452
4076.68 1444
4077.28 1543
4077.88 1555
4078.48 1715
4079.09 1640
4079.69 1556
4080.29 1522
4080.89 1578
4081.50 1613
4082.10 1608
4082.70 1662
4083.30 1589
4083.91 1683
4084.51 1532
4085.11 1509
4085.71 1539
4086.32 1474
4086.92 1585
4087.52 1624
4088.13 1780
4088.73 1771
4089.33 1578
4089.94 1562
4090.54 1589
4091.14 1633
4091.74 1491
4092.35 1587
4092.95 1602
4093.55 1653
4094.16 1554
4094.76 1659
4095.37 1572
4095.97 1536
4096.57 1669
4097.18 1575
4097.78 1497
4098.38 1576
4098.99 1686
4099.59 1665
4100.20 1540
4100.80 1668
4101.40 1583
4102.01 1566
4102.61 1674
4103.22 1715
4103.82 1481
4104.42 1578
4105.03 1628
4105.63 1597
4106.24 1658
4106.84 1601
4107.45 1585
4108.05 1560
4108.65 1510
4109.26 1584
4109.86 1544
4110.47 1472
4111.07 1415
4111.68 1464
4112.28 1505
4112.89 1506
4113.49 1599
4114.10 1670
4114.70 1640
4115.31 1505
4115.91 1607
4116.52 1659
4117.12 1628
4117.73 1587
4118.33 1517
4118.94 1711
4119.54 1583
4120.15 1553
4120.75 1781
4121.36 1605
4121.97 1462
4122.57 1645
4123.18 1619
4123.78 1634
4124.39 1641
4124.99 1664
4125.60 1638
4126.21 1645
4126.81 1502
4127.42 1665
4128.02 1672
4128.63 1638
4129.24 1610
4129.84 1681
4130.45 1563
4131.05 1532
4131.66 1603
4132.27 1700
4132.87 1611
4133.48 1682
4134.08 1700
4134.69 1578
4135.30 1705
4135.90 1954
4136.51 1885
4137.12 1906
4137.72 1952
4138.33 1803
4138.94 1905
4139.54 1928
4140.15 1803
4140.76 1923
4141.37 1998
4141.97 1897
4142.58 2109
4143.19 2006
4143.79 1891
4144.40 1825
4145.01 1956
4145.61 1760
4146.22 1738
4146.83 1792
4147.44 1693
4148.04 1595
4148.65 1725
4149.26 1615
4149.87 1460
4150.47 1510
4151.08 1552
4151.69 1469
4152.30 1604
4152.91 1618
4153.51 1662
4154.12 1431
4154.73 1568
4155.34 1501
4155.94 1541
4156.55 1525
4157.16 1465
4157.77 1408
4158.38 1518
4158.99 1622
4159.59 1558
4160.20 1514
4160.81 1599
4161.42 1520
4162.03 1641
4162.64 1717
4163.24 1786
4163.85 1696
4164.46 1688
4165.07 1849
4165.68 1822
4166.29 1803
4166.90 1821
4167.51 1777
4168.11 1659
4168.72 1713
4169.33 1713
4169.94 1689
4170.55 1620
4171.16 1617
4171.77 1663
4172.38 1629
4172.99 1653
4173.60 1558
4174.21 1586
4174.81 1700
4175.42 1807
4176.03 1909
4176.64 1838
4177.25 1695
4177.86 1753
4178.47 1793
4179.08 1534
4179.69 1610
4180.30 1724
4180.91 1704
4181.52 1758
4182.13 1639
4182.74 1687
4183.35 1640
4183.96 1703
4184.57 1770
4185.18 1701
4185.79 1560
4186.40 1523
4187.01 1600
4187.62 1555
4188.23 1550
4188.84 1614
4189.45 1751
4190.06 1844
4190.67 1822
4191.29 1804
4191.90 1882
4192.51 1938
4193.12 2110
4193.73 2291
4194.34 2284
4194.95 2319
4195.56 2322
4196.17 2370
4196.78 2233
4197.39 2334
4198.00 2285
4198.62 2095
4199.23 1985
4199.84 1967
4200.45 1924
4201.06 1861
4201.67 1749
4202.28 1856
4202.89 1670
4203.51 1671
4204.12 1623
4204.73 1703
4205.34 1687
4205.95 1790
4206.56 1854
4207.18 1723
4207.79 1732
4208.40 1782
4209.01 1798
4209.62 1578
4210.24 1423
4210.85 1697
4211.46 1723
4212.07 1826
4212.68 1857
4213.30 1892
4213.91 1856
4214.52 1912
4215.13 1902
4215.74 2010
4216.36 2032
4216.97 2043
4217.58 2111
4218.19 2186
4218.81 2297
4219.42 2300
4220.03 2520
4220.65 2559
4221.26 2476
4221.87 2427
4222.48 2850
4223.10 3071
4223.71 2950
4224.32 3044
4224.94 2946
4225.55 3073
4226.16 3117
4226.78 2964
4227.39 3010
4228.00 3091
4228.61 3268
4229.23 3278
4229.84 3192
4230.46 3223
4231.07 3169
4231.68 3246
4232.30 3179
4232.91 3231
4233.52 3274
4234.14 3613
4234.75 4047
4235.36 3891
4235.98 3974
4236.59 4036
4237.21 3637
4237.82 3636
4238.43 3168
4239.05 2857
4239.66 2730
4240.28 2549
4240.89 2450
4241.50 2250
4242.12 2234
4242.73 2187
4243.35 2084
4243.96 2143
4244.58 2235
4245.19 2179
4245.81 2232
4246.42 2123
4247.03 2158
4247.65 2345
4248.26 2415
4248.88 2295
4249.49 2327
4250.11 2220
4250.72 2116
4251.34 2128
4251.95 2138
4252.57 2125
4253.18 2087
4253.80 2114
4254.41 2109
4255.03 2037
4255.64 1996
4256.26 1969
4256.88 1953
4257.49 1913
4258.11 1949
4258.72 1864
4259.34 1835
4259.95 1903
4260.57 1821
4261.18 1793
4261.80 1912
4262.42 1920
4263.03 1811
4263.65 1872
4264.26 1963
4264.88 1891
4265.49 1873
4266.11 1924
4266.73 1841
4267.34 2057
4267.96 1898
4268.58 1920
4269.19 1802
4269.81 1795
4270.42 1726
4271.04 1801
4271.66 1875
4272.27 1758
4272.89 1791
4273.51 1846
4274.12 1975
4274.74 1864
4275.36 1790
4275.97 1754
4276.59 1652
4277.21 1735
4277.82 1868
4278.44 1775
4279.06 1759
4279.67 1675
4280.29 1540
4280.91 1588
4281.53 1745
4282.14 1593
4282.76 1634
4283.38 1676
4283.99 1735
4284.61 1789
4285.23 1706
4285.85 1675
4286.46 1874
4287.08 1714
4287.70 1748
4288.32 1730
4288.93 1670
4289.55 1767
4290.17 1744
4290.79 1677
4291.41 1620
4292.02 1648
4292.64 1685
4293.26 1672
4293.88 1725
4294.50 1607
4295.11 1497
4295.73 1643
4296.35 1684
4296.97 1627
4297.59 1704
4298.21 1692
4298.82 1736
4299.44 1551
4300.06 1681
4300.68 1707
4301.30 1635
4301.92 1693
4302.53 1712
4303.15 1610
4303.77 1607
4304.39 1684
4305.01 1697
4305.63 1716
4306.25 1591
4306.87 1642
4307.49 1674
4308.10 1731
4308.72 1568
4309.34 1703
4309.96 1743
4310.58 1781
4311.20 1779
4311.82 1591
4312.44 1675
4313.06 1559
4313.68 1735
4314.30 1678
4314.92 1696
4315.54 1658
4316.16 1529
4316.78 1529
4317.40 1725
4318.02 1721
4318.64 1747
4319.26 1739
4319.88 1663
4320.50 1715
4321.11 1815
4321.74 1674
4322.36 1799
4322.98 1768
4323.60 1866
4324.22 2082
4324.84 1923
4325.46 1831
4326.08 1897
4326.70 1836
4327.32 1880
4327.94 1952
4328.56 1859
4329.18 1841
4329.80 1904
4330.42 1694
4331.04 1732
4331.66 1705
4332.28 1726
4332.90 1914
4333.52 1804
4334.15 1901
4334.77 1982
4335.39 2115
4336.01 2236
4336.63 2118
4337.25 2275
4337.87 2309
4338.49 2336
4339.11 2353
4339.74 2222
4340.36 2299
4340.98 2169
4341.60 2324
4342.22 2353
4342.84 2394
4343.46 2346
4344.09 2700
4344.71 3066
4345.33 3441
4345.95 3609
4346.57 3760
4347.19 3896
4347.82 4031
4348.44 3831
4349.06 3555
4349.68 3276
4350.30 3133
4350.93 2754
4351.55 2426
4352.17 2067
4352.79 2191
4353.42 2271
4354.04 2035
4354.66 1958
4355.28 1805
4355.91 1914
4356.53 1956
4357.15 1765
4357.77 1977
4358.40 1960
4359.02 2006
4359.64 1842
4360.26 2040
4360.89 1903
4361.51 1871
4362.13 1935
4362.76 1998
4363.38 1944
4364.00 1900
4364.62 1837
4365.25 1870
4365.87 1840
4366.49 1798
4367.12 1934
4367.74 1820
4368.36 1868
4368.99 1900
4369.61 1723
4370.23 1602
4370.86 1686
4371.48 1645
4372.11 1600
4372.73 1642
4373.35 1661
4373.98 1631
4374.60 1680
4375.22 1626
4375.85 1655
4376.47 1628
4377.10 1720
4377.72 1631
4378.34 1716
4378.97 1749
4379.59 1926
4380.22 1918
4380.84 1900
4381.47 1943
4382.09 1889
4382.71 1737
4383.34 1664
4383.96 1553
4384.59 1661
4385.21 1804
4385.84 1700
4386.46 1539
4387.09 1466
4387.71 1510
4388.34 1590
4388.96 1526
4389.59 1457
4390.21 1406
4390.84 1464
4391.46 1626
4392.09 1668
4392.71 1586
4393.34 1655
4393.96 1591
4394.59 1534
4395.21 1667
4395.84 1687
4396.46 1622
4397.09 1619
4397.71 1464
4398.34 1507
4398.96 1752
4399.59 1749
4400.22 1716
4400.84 1682
4401.47 1584
4402.09 1659
4402.72 1652
4403.34 1654
4403.97 1641
4404.60 1619
4405.22 1732
4405.85 1771
4406.47 1832
4407.10 1689
4407.73 1643
4408.35 1651
4408.98 1668
4409.61 1664
4410.23 1782
4410.86 1767
4411.48 1732
4412.11 1645
4412.74 1648
4413.36 1645
4413.99 1664
4414.62 1518
4415.24 1673
4415.87 1686
4416.50 1605
4417.12 1667
4417.75 1597
4418.38 1622
4419.01 1727
4419.63 1562
4420.26 1568
4420.89 1516
4421.51 1559
4422.14 1557
4422.77 1540
4423.40 1577
4424.02 1446
4424.65 1567
4425.28 1472
4425.91 1384
4426.53 1327
4427.16 1336
4427.79 1380
4428.42 1460
4429.04 1344
4429.67 1364
4430.30 1338
4430.93 1503
4431.55 1493
4432.18 1500
4432.81 1565
4433.44 1558
4434.07 1539
4434.69 1491
4435.32 1542
4435.95 1595
4436.58 1399
4437.21 1474
4437.84 1420
4438.46 1417
4439.09 1633
4439.72 1597
4440.35 1441
4440.98 1406
4441.61 1450
4442.24 1471
4442.86 1424
4443.49 1404
4444.12 1489
4444.75 1448
4445.38 1560
4446.01 1488
4446.64 1431
4447.27 1415
4447.90 1504
4448.52 1481
4449.15 1448
4449.78 1496
4450.41 1660
4451.04 1555
4451.67 1500
4452.30 1546
4452.93 1481
4453.56 1468
4454.19 1646
4454.82 1530
4455.45 1570
4456.08 1544
4456.71 1543
4457.34 1631
4457.97 1456
4458.60 1353
4459.23 1446
4459.86 1487
4460.49 1433
4461.12 1428
4461.75 1439
4462.38 1284
4463.01 1346
4463.64 1419
4464.27 1421
4464.90 1426
4465.53 1370
4466.16 1446
4466.79 1424
4467.42 1357
4468.05 1265
4468.68 1396
4469.31 1298
4469.94 1456
4470.57 1486
4471.20 1388
4471.83 1328
4472.46 1386
4473.09 1497
4473.72 1392
4474.35 1274
4474.99 1489
4475.62 1513
4476.25 1391
4476.88 1322
4477.51 1429
4478.14 1435
4478.77 1436
4479.40 1459
4480.03 1419
4480.67 1416
4481.30 1474
4481.93 1490
4482.56 1469
4483.19 1485
4483.82 1531
4484.46 1454
4485.09 1467
4485.72 1655
4486.35 1660
4486.98 1523
4487.61 1608
4488.25 1596
4488.88 1690
4489.51 1664
4490.14 1515
4490.77 1428
4491.41 1516
4492.04 1512
4492.67 1556
4493.30 1511
4493.94 1465
4494.57 1384
4495.20 1424
4495.83 1370
4496.46 1560
4497.10 1507
4497.73 1525
4498.36 1622
4498.99 1588
4499.63 1473
4500.26 1656
4500.89 1777
4501.53 1872
4502.16 1841
4502.79 1780
4503.42 1705
4504.06 1826
4504.69 1828
4505.32 1768
4505.96 1586
4506.59 1622
4507.22 1746
4507.86 1711
4508.49 1636
4509.12 1637
4509.76 1545
4510.39 1535
4511.02 1460
4511.66 1565
4512.29 1666
4512.92 1595
4513.56 1640
4514.19 1496
4514.83 1515
4515.46 1545
4516.09 1423
4516.73 1465
4517.36 1429
4517.99 1465
4518.63 1454
4519.26 1433
4519.90 1427
4520.53 1403
4521.17 1406
4521.80 1461
4522.43 1557
4523.07 1584
4523.70 1581
4524.34 1566
4524.97 1489
4525.61 1499
4526.24 1626
4526.88 1764
4527.51 1806
4528.14 1860
4528.78 1980
4529.41 2184
4530.05 2477
4530.68 2446
4531.32 2742
4531.95 2740
4532.59 2714
4533.22 2780
4533.86 2432
4534.49 2582
4535.13 2570
4535.76 2242
4536.40 1932
4537.04 1820
4537.67 1799
4538.31 1889
4538.94 1846
4539.58 1583
4540.21 1603
4540.85 1614
4541.48 1502
4542.12 1605
4542.76 1612
4543.39 1506
4544.03 1382
4544.66 1493
4545.30 1632
4545.93 1525
4546.57 1553
4547.21 1627
4547.84 1635
4548.48 1676
4549.11 1647
4549.75 1728
4550.39 1782
4551.02 1673
4551.66 1512
4552.30 1596
4552.93 1777
4553.57 1696
4554.21 1675
4554.84 1638
4555.48 1572
4556.12 1671
4556.75 1636
4557.39 1589
4558.03 1458
4558.66 1591
4559.30 1585
4559.94 1481
4560.57 1469
4561.21 1424
4561.85 1554
4562.48 1434
4563.12 1427
4563.76 1508
4564.40 1556
4565.03 1581
4565.67 1608
4566.31 1602
4566.95 1536
4567.58 1589
4568.22 1706
4568.86 1487
4569.50 1575
4570.13 1619
4570.77 1644
4571.41 1590
4572.05 1643
4572.68 1682
4573.32 1540
4573.96 1484
4574.60 1438
4575.24 1448
4575.87 1475
4576.51 1454
4577.15 1482
4577.79 1585
4578.43 1485
4579.06 1456
4579.70 1400
4580.34 1516
4580.98 1557
4581.62 1593
4582.26 1435
4582.90 1468
4583.53 1523
4584.17 1415
4584.81 1428
4585.45 1550
4586.09 1556
4586.73 1574
4587.37 1423
4588.01 1428
4588.64 1638
4589.28 1732
4589.92 1617
4590.56 1843
4591.20 1929
4591.84 1743
4592.48 1747
4593.12 1682
4593.76 1730
4594.40 1653
4595.04 1635
4595.68 1514
4596.31 1696
4596.95 1537
4597.59 1466
4598.23 1430
4598.87 1573
4599.51 1644
4600.15 1594
4600.79 1592
4601.43 1609
4602.07 1669
4602.71 1602
4603.35 1533
4603.99 1647
4604.63 1697
4605.27 1772
4605.91 1904
4606.55 1768
4607.19 1712
4607.83 1787
4608.47 1718
4609.11 1708
4609.75 1624
4610.39 1654
4611.03 1718
4611.68 1563
4612.32 1649
4612.96 1759
4613.60 1679
4614.24 1712
4614.88 1634
4615.52 1663
4616.16 1675
4616.80 1589
4617.44 1540
4618.08 1453
4618.72 1469
4619.36 1604
4620.01 1588
4620.65 1474
4621.29 1530
4621.93 1585
4622.57 1560
4623.21 1447
4623.85 1615
4624.50 1587
4625.14 1450
4625.78 1477
4626.42 1485
4627.06 1508
4627.70 1428
4628.34 1533
4628.99 1471
4629.63 1434
4630.27 1561
4630.91 1484
4631.55 1388
4632.20 1501
4632.84 1562
4633.48 1613
4634.12 1588
4634.76 1780
4635.41 1823
4636.05 1683
4636.69 1937
4637.33 1796
4637.98 1870
4638.62 1879
4639.26 1951
4639.90 1896
4640.55 1753
4641.19 1978
4641.83 1846
4642.47 1833
4643.12 1750
4643.76 1735
4644.40 1651
4645.04 1594
4645.69 1608
4646.33 1594
4646.97 1578
4647.62 1534
4648.26 1545
4648.90 1591
4649.55 1506
4650.19 1483
4650.83 1670
4651.48 1781
4652.12 1774
4652.76 1700
4653.41 1757
4654.05 1706
4654.69 1667
4655.34 1668
4655.98 1580
4656.62 1615
4657.27 1638
4657.91 1475
4658.55 1431
4659.20 1487
4659.84 1608
4660.49 1475
4661.13 1478
4661.77 1379
4662.42 1381
4663.06 1583
4663.71 1479
4664.35 1425
4664.99 1422
4665.64 1351
4666.28 1330
4666.93 1323
4667.57 1316
4668.22 1400
4668.86 1458
4669.51 1466
4670.15 1432
4670.79 1391
4671.44 1433
4672.08 1516
4672.73 1368
4673.37 1424
4674.02 1522
4674.66 1517
4675.31 1482
4675.95 1341
4676.60 1504
4677.24 1589
4677.89 1520
4678.53 1485
4679.18 1415
4679.82 1549
4680.47 1569
4681.12 1617
4681.76 1632
4682.41 1595
4683.05 1532
4683.70 1637
4684.34 1691
4684.99 1551
4685.63 1556
4686.28 1440
4686.93 1413
4687.57 1458
4688.22 1535
4688.86 1511
4689.51 1449
4690.15 1527
4690.80 1475
4691.45 1673
4692.09 1643
4692.74 1549
4693.39 1528
4694.03 1536
4694.68 1503
4695.32 1624
4695.97 1553
4696.62 1480
4697.26 1509
4697.91 1472
4698.56 1617
4699.20 1602
4699.85 1558
4700.50 1730
4701.14 1628
4701.79 1648
4702.44 1637
4703.08 1519
4703.73 1505
4704.38 1575
4705.02 1488
4705.67 1454
4706.32 1576
4706.97 1573
4707.61 1513
4708.26 1502
4708.91 1539
4709.55 1512
4710.20 1502
4710.85 1428
4711.50 1461
4712.14 1616
4712.79 1578
4713.44 1535
4714.09 1606
4714.73 1474
4715.38 1625
4716.03 1656
4716.68 1613
4717.33 1455
4717.97 1492
4718.62 1658
4719.27 1609
4719.92 1665
4720.57 1719
4721.21 1649
4721.86 1655
4722.51 1545
4723.16 1588
4723.81 1698
4724.45 1651
4725.10 1684
4725.75 1608
4726.40 1596
4727.05 1673
4727.70 1733
4728.35 1640
4728.99 1638
4729.64 1714
4730.29 1719
4730.94 1670
4731.59 1541
4732.24 1582
4732.89 1521
4733.54 1412
4734.19 1411
4734.83 1597
4735.48 1631
4736.13 1541
4736.78 1351
4737.43 1475
4738.08 1531
4738.73 1557
4739.38 1580
4740.03 1619
4740.68 1668
4741.33 1716
4741.98 1745
4742.63 1717
4743.28 1697
4743.93 1576
4744.58 1624
4745.23 1791
4745.87 1630
4746.52 1555
4747.17 1680
4747.82 1690
4748.47 1713
4749.12 1683
4749.77 1803
4750.42 1744
4751.08 1782
4751.73 2003
4752.38 1996
4753.03 1917
4753.68 2172
4754.33 1935
4754.98 1800
4755.63 1774
4756.28 1769
4756.93 1745
4757.58 1667
4758.23 1581
4758.88 1639
4759.53 1557
4760.18 1629
4760.83 1591
4761.48 1601
4762.13 1556
4762.79 1596
4763.44 1553
4764.09 1734
4764.74 1819
4765.39 1714
4766.04 1918
4766.69 1922
4767.34 1821
4767.99 2046
4768.65 2127
4769.30 1893
4769.95 1849
4770.60 1895
4771.25 1783
4771.90 1546
4772.56 1617
4773.21 1646
4773.86 1510
4774.51 1474
4775.16 1468
4775.81 1490
4776.47 1506
4777.12 1619
4777.77 1615
4778.42 1577
4779.07 1531
4779.73 1504
4780.38 1666
4781.03 1706
4781.68 1616
4782.34 1568
4782.99 1629
4783.64 1672
4784.29 1572
4784.94 1532
4785.60 1580
4786.25 1515
4786.90 1575
4787.56 1560
4788.21 1539
4788.86 1495
4789.51 1516
4790.17 1617
4790.82 1567
4791.47 1497
4792.13 1494
4792.78 1477
4793.43 1544
4794.08 1560
4794.74 1499
4795.39 1484
4796.04 1426
4796.70 1592
4797.35 1544
4798.00 1378
4798.66 1270
4799.31 1411
4799.96 1448
4800.62 1450
4801.27 1656
4801.93 1604
4802.58 1531
4803.23 1521
4803.89 1475
4804.54 1489
4805.19 1464
4805.85 1449
4806.50 1294
4807.16 1493
4807.81 1664
4808.46 1578
4809.12 1516
4809.77 1500
4810.43 1556
4811.08 1500
4811.73 1529
4812.39 1448
4813.04 1545
4813.70 1585
4814.35 1532
4815.01 1538
4815.66 1565
4816.32 1477
4816.97 1458
4817.63 1539
4818.28 1581
4818.94 1585
4819.59 1627
4820.24 1602
4820.90 1696
4821.55 1819
4822.21 1763
4822.86 1770
4823.52 1875
4824.18 1978
4824.83 2042
4825.49 2125
4826.14 2043
4826.80 1806
4827.45 1913
4828.11 1976
4828.76 1902
4829.42 1852
4830.07 1794
4830.73 1694
4831.38 1787
4832.04 1862
4832.70 1960
4833.35 1962
4834.01 2119
4834.66 2099
4835.32 2179
4835.98 2084
4836.63 2147
4837.29 2178
4837.94 2303
4838.60 2323
4839.26 2322
4839.91 2295
4840.57 1989
4841.22 2161
4841.88 2101
4842.54 2017
4843.19 1975
4843.85 2020
4844.51 1932
4845.16 1887
4845.82 2078
4846.48 1984
4847.13 2098
4847.79 2132
4848.45 2440
4849.10 2318
4849.76 2190
4850.42 2352
4851.07 2297
4851.73 2227
4852.39 2244
4853.05 2184
4853.70 2185
4854.36 2255
4855.02 2309
4855.68 2249
4856.33 2435
4856.99 2227
4857.65 2370
4858.30 2346
4858.96 2457
4859.62 2457
4860.28 2701
4860.94 2480
4861.59 2545
4862.25 2635
4862.91 2397
4863.57 2350
4864.22 2349
4864.88 2342
4865.54 2434
4866.20 2502
4866.86 2357
4867.51 2425
4868.17 2558
4868.83 2462
4869.49 2124
4870.15 2097
4870.81 2139
4871.46 2261
4872.12 2240
4872.78 2180
4873.44 2222
4874.10 2262
4874.76 2179
4875.41 1997
4876.07 2075
4876.73 1868
4877.39 1700
4878.05 1978
4878.71 2029
4879.37 1923
4880.03 1876
4880.69 1964
4881.34 2044
4882.00 1937
4882.66 1728
4883.32 1649
4883.98 1813
4884.64 1779
4885.30 1693
4885.96 1720
4886.62 1809
4887.28 1874
4887.94 1864
4888.60 1827
4889.26 1792
4889.92 2076
4890.58 2023
4891.24 2014
4891.89 2058
4892.55 2074
4893.21 1992
4893.87 1912
4894.53 1852
4895.19 1876
4895.85 1899
4896.51 1907
4897.17 1816
4897.83 1750
4898.49 1675
4899.16 1807
4899.82 1630
4900.48 1766
4901.14 1701
4901.80 1620
4902.46 1804
4903.12 1696
4903.78 1710
4904.44 1781
4905.10 1585
4905.76 1555
4906.42 1609
4907.08 1568
4907.74 1501
4908.40 1720
4909.06 1756
4909.72 1618
4910.39 1631
4911.05 1573
4911.71 1678
4912.37 1594
4913.03 1488
4913.69 1459
4914.35 1468
4915.01 1558
4915.68 1435
4916.34 1463
4917.00 1413
4917.66 1408
4918.32 1492
4918.98 1354
4919.64 1514
4920.31 1459
4920.97 1332
4921.63 1385
4922.29 1371
4922.95 1334
4923.62 1505
4924.28 1480
4924.94 1438
4925.60 1353
4926.26 1343
4926.93 1411
4927.59 1412
4928.25 1428
4928.91 1397
4929.57 1557
4930.24 1418
4930.90 1372
4931.56 1428
4932.22 1594
4932.89 1599
4933.55 1504
4934.21 1489
4934.87 1532
4935.54 1552
4936.20 1444
4936.86 1332
4937.53 1480
4938.19 1342
4938.85 1345
4939.51 1522
4940.18 1381
4940.84 1427
4941.50 1439
4942.17 1365
4942.83 1404
4943.49 1468
4944.16 1385
4944.82 1458
4945.48 1558
4946.15 1375
4946.81 1343
4947.47 1434
4948.14 1358
4948.80 1389
4949.46 1368
4950.13 1326
4950.79 1364
4951.45 1330
4952.12 1384
4952.78 1442
4953.45 1364
4954.11 1362
4954.77 1341
4955.44 1323
4956.10 1315
4956.77 1405
4957.43 1331
4958.09 1335
4958.76 1454
4959.42 1407
4960.09 1335
4960.75 1523
4961.42 1487
4962.08 1465
4962.75 1502
4963.41 1610
4964.07 1636
4964.74 1604
4965.40 1551
4966.07 1477
4966.73 1407
4967.40 1486
4968.06 1346
4968.73 1402
4969.39 1360
4970.06 1458
4970.72 1370
4971.39 1299
4972.05 1381
4972.72 1480
4973.38 1460
4974.05 1393
4974.71 1398
4975.38 1354
4976.05 1354
4976.71 1339
4977.38 1346
4978.04 1452
4978.71 1346
4979.37 1362
4980.04 1311
4980.70 1301
4981.37 1284
4982.04 1332
4982.70 1351
4983.37 1323
4984.03 1407
4984.70 1426
4985.37 1490
4986.03 1469
4986.70 1347
4987.36 1298
4988.03 1387
4988.70 1426
4989.36 1352
4990.03 1364
4990.70 1348
4991.36 1312
4992.03 1463
4992.69 1254
4993.36 1108
4994.03 1276
4994.69 1342
4995.36 1337
4996.03 1362
4996.69 1355
4997.36 1339
4998.03 1328
4998.70 1283
4999.36 1348
5000.03 1268
5000.70 1354
5001.36 1418
5002.03 1355
5002.70 1413
5003.37 1405
5004.03 1410
5004.70 1462
5005.37 1281
5006.03 1321
5006.70 1401
5007.37 1421
5008.04 1351
5008.70 1363
5009.37 1302
5010.04 1440
5010.71 1619
5011.38 1413
5012.04 1316
5012.71 1332
5013.38 1372
5014.05 1488
5014.72 1385
5015.38 1351
5016.05 1349
5016.72 1454
5017.39 1488
5018.06 1407
5018.72 1502
5019.39 1635
5020.06 1687
5020.73 1677
5021.40 1696
5022.07 1827
5022.73 2029
5023.40 2126
5024.07 2002
5024.74 2068
5025.41 2010
5026.08 2088
5026.75 1814
5027.42 1763
5028.08 1718
5028.75 1603
5029.42 1520
5030.09 1491
5030.76 1440
5031.43 1373
5032.10 1292
5032.77 1306
5033.44 1389
5034.11 1342
5034.78 1318
5035.45 1359
5036.11 1362
5036.78 1400
5037.45 1351
5038.12 1312
5038.79 1241
5039.46 1283
5040.13 1305
5040.80 1235
5041.47 1212
5042.14 1244
5042.81 1357
5043.48 1367
5044.15 1338
5044.82 1382
5045.49 1391
5046.16 1330
5046.83 1422
5047.50 1398
5048.17 1392
5048.84 1393
5049.51 1374
5050.18 1297
5050.85 1240
5051.52 1301
5052.19 1327
5052.86 1183
5053.54 1240
5054.21 1175
5054.88 1282
5055.55 1199
5056.22 1235
5056.89 1355
5057.56 1274
5058.23 1241
5058.90 1264
5059.57 1328
5060.24 1384
5060.91 1431
5061.59 1348
5062.26 1150
5062.93 1328
5063.60 1419
5064.27 1535
5064.94 1342
5065.61 1310
5066.28 1313
5066.96 1382
5067.63 1318
5068.30 1294
5068.97 1366
5069.64 1316
5070.31 1384
5070.99 1296
5071.66 1244
5072.33 1383
5073.00 1356
5073.67 1284
5074.35 1295
5075.02 1347
5075.69 1300
5076.36 1289
5077.03 1321
5077.71 1363
5078.38 1434
5079.05 1460
5079.72 1375
5080.39 1315
5081.07 1388
5081.74 1474
5082.41 1389
5083.08 1257
5083.76 1252
5084.43 1286
5085.10 1301
5085.78 1255
5086.45 1429
5087.12 1400
5087.79 1508
5088.47 1425
5089.14 1490
5089.81 1527
5090.49 1678
5091.16 1767
5091.83 1742
5092.51 1690
5093.18 1620
5093.85 1493
5094.52 1445
5095.20 1576
5095.87 1455
5096.54 1346
5097.22 1358
5097.89 1402
5098.57 1266
5099.24 1409
5099.91 1307
5100.59 1353
5101.26 1351
5101.93 1335
5102.61 1341
5103.28 1399
5103.96 1550
5104.63 1502
5105.30 1406
5105.98 1556
5106.65 1432
5107.33 1354
5108.00 1401
5108.67 1533
5109.35 1423
5110.02 1292
5110.70 1228
5111.37 1340
5112.05 1372
5112.72 1338
5113.40 1325
5114.07 1309
5114.74 1231
5115.42 1306
5116.09 1460
5116.77 1467
5117.44 1375
5118.12 1310
5118.79 1489
5119.47 1570
5120.14 1597
5120.82 1573
5121.49 1401
5122.17 1453
5122.84 1514
5123.52 1433
5124.19 1513
5124.87 1417
5125.54 1201
5126.22 1295
5126.90 1398
5127.57 1355
5128.25 1429
5128.92 1388
5129.60 1332
5130.27 1294
5130.95 1259
5131.62 1444
5132.30 1342
5132.98 1447
5133.65 1289
5134.33 1320
5135.00 1287
5135.68 1376
5136.36 1361
5137.03 1389
5137.71 1510
5138.38 1478
5139.06 1530
5139.74 1373
5140.41 1314
5141.09 1519
5141.77 1442
5142.44 1471
5143.12 1395
5143.80 1336
5144.47 1319
5145.15 1194
5145.83 1163
5146.50 1331
5147.18 1191
5147.86 1222
5148.53 1363
5149.21 1270
5149.89 1322
5150.56 1344
5151.24 1320
5151.92 1302
5152.60 1166
5153.27 1127
5153.95 1156
5154.63 1153
5155.30 1207
5155.98 1369
5156.66 1119
5157.34 1227
5158.01 1340
5158.69 1336
5159.37 1368
5160.05 1404
5160.72 1256
5161.40 1147
5162.08 1242
5162.76 1166
5163.44 1146
5164.11 1316
5164.79 1401
5165.47 1358
5166.15 1397
5166.83 1352
5167.50 1439
5168.18 1451
5168.86 1381
5169.54 1276
5170.22 1304
5170.89 1327
5171.57 1322
5172.25 1299
5172.93 1285
5173.61 1351
5174.29 1314
5174.97 1260
5175.64 1288
5176.32 1415
5177.00 1357
5177.68 1306
5178.36 1241
5179.04 1260
5179.72 1315
5180.40 1315
5181.08 1296
5181.75 1420
5182.43 1312
5183.11 1294
5183.79 1243
5184.47 1103
5185.15 1220
5185.83 1189
5186.51 1191
5187.19 1202
5187.87 1313
5188.55 1202
5189.23 1131
5189.91 1052
5190.59 1081
5191.27 1069
5191.95 1139
5192.63 1165
5193.31 1020
5193.98 1179
5194.66 1133
5195.34 1071
5196.02 1063
5196.70 1169
5197.38 1219
5198.07 1141
5198.75 1136
5199.43 1219
5200.11 1332
5200.79 1140
5201.47 1277
5202.15 1228
5202.83 1284
5203.51 1341
5204.19 1443
5204.87 1195
5205.55 1181
5206.23 1250
5206.91 1400
5207.59 1441
5208.27 1486
5208.95 1427
5209.63 1469
5210.31 1556
5211.00 1593
5211.68 1496
5212.36 1515
5213.04 1387
5213.72 1428
5214.40 1313
5215.08 1318
5215.76 1353
5216.45 1230
5217.13 1390
5217.81 1299
5218.49 1252
5219.17 1286
5219.85 1225
5220.53 1302
5221.22 1372
5221.90 1460
5222.58 1402
5223.26 1407
5223.94 1318
5224.62 1436
5225.31 1282
5225.99 1173
5226.67 1251
5227.35 1392
5228.03 1325
5228.72 1278
5229.40 1291
5230.08 1204
5230.76 1238
5231.45 1275
5232.13 1285
5232.81 1218
5233.49 1391
5234.18 1274
5234.86 1339
5235.54 1293
5236.22 1264
5236.91 1358
5237.59 1369
5238.27 1321
5238.95 1357
5239.64 1396
5240.32 1301
5241.00 1316
5241.69 1264
5242.37 1281
5243.05 1306
5243.73 1353
5244.42 1250
5245.10 1438
5245.78 1503
5246.47 1473
5247.15 1434
5247.83 1397
5248.52 1461
5249.20 1570
5249.88 1607
5250.57 1566
5251.25 1461
5251.94 1561
5252.62 1539
5253.30 1548
5253.99 1478
5254.67 1306
5255.35 1353
5256.04 1365
5256.72 1283
5257.41 1275
5258.09 1212
5258.77 1301
5259.46 1247
5260.14 1290
5260.83 1302
5261.51 1344
5262.20 1280
5262.88 1400
5263.56 1413
5264.25 1402
5264.93 1371
5265.62 1433
5266.30 1431
5266.99 1399
5267.67 1263
5268.36 1272
5269.04 1285
5269.73 1340
5270.41 1345
5271.10 1311
5271.78 1341
5272.47 1234
5273.15 1305
5273.84 1306
5274.52 1382
5275.21 1200
5275.89 1176
5276.58 1299
5277.26 1453
5277.95 1484
5278.63 1568
5279.32 1671
5280.00 1545
5280.69 1700
5281.37 1702
5282.06 1788
5282.75 1837
5283.43 1880
5284.12 1723
5284.80 1715
5285.49 1648
5286.17 1662
5286.86 1501
5287.55 1386
5288.23 1380
5288.92 1499
5289.60 1351
5290.29 1363
5290.98 1367
5291.66 1355
5292.35 1382
5293.04 1289
5293.72 1280
5294.41 1433
5295.10 1447
5295.78 1493
5296.47 1373
5297.15 1482
5297.84 1419
5298.53 1355
5299.21 1437
5299.90 1413
5300.59 1502
5301.28 1332
5301.96 1408
5302.65 1413
5303.34 1422
5304.02 1454
5304.71 1478
5305.40 1386
5306.08 1284
5306.77 1372
5307.46 1325
5308.15 1393
5308.83 1412
5309.52 1390
5310.21 1381
5310.90 1411
5311.58 1375
5312.27 1453
5312.96 1478
5313.65 1395
5314.33 1378
5315.02 1357
5315.71 1474
5316.40 1547
5317.09 1284
5317.77 1388
5318.46 1354
5319.15 1603
5319.84 1707
5320.53 1545
5321.21 1619
5321.90 1551
5322.59 1517
5323.28 1521
5323.97 1431
5324.65 1347
5325.34 1367
5326.03 1470
5326.72 1589
5327.41 1427
5328.10 1328
5328.79 1423
5329.47 1431
5330.16 1474
5330.85 1387
5331.54 1360
5332.23 1458
5332.92 1458
5333.61 1323
5334.30 1420
5334.99 1532
5335.67 1429
5336.36 1368
5337.05 1389
5337.74 1493
5338.43 1425
5339.12 1539
5339.81 1342
5340.50 1415
5341.19 1509
5341.88 1363
5342.57 1624
5343.26 1591
5343.95 1557
5344.64 1497
5345.33 1626
5346.02 1754
5346.71 1779
5347.40 1797
5348.09 1933
5348.78 2022
5349.47 2252
5350.16 2324
5350.85 2220
5351.54 2338
5352.23 2504
5352.92 2438
5353.61 2157
5354.30 2010
5354.99 1937
5355.68 1702
5356.37 1684
5357.06 1573
5357.75 1577
5358.44 1472
5359.13 1440
5359.82 1338
5360.51 1343
5361.20 1405
5361.89 1518
5362.58 1431
5363.27 1458
5363.97 1446
5364.66 1393
5365.35 1300
5366.04 1371
5366.73 1413
5367.42 1237
5368.11 1292
5368.80 1252
5369.49 1327
5370.19 1289
5370.88 1319
5371.57 1431
5372.26 1422
5372.95 1321
5373.64 1299
5374.33 1217
5375.03 1281
5375.72 1407
5376.41 1358
5377.10 1372
5377.79 1265
5378.49 1288
5379.18 1289
5379.87 1305
5380.56 1273
5381.25 1274
5381.95 1190
5382.64 1352
5383.33 1237
5384.02 1378
5384.71 1278
5385.41 1253
5386.10 1224
5386.79 1310
5387.48 1396
5388.18 1317
5388.87 1430
5389.56 1434
5390.25 1457
5390.95 1562
5391.64 1413
5392.33 1371
5393.02 1391
5393.72 1387
5394.41 1364
5395.10 1323
5395.80 1302
5396.49 1323
5397.18 1273
5397.88 1208
5398.57 1243
5399.26 1198
5399.95 1307
5400.65 1355
5401.34 1360
5402.03 1297
5402.73 1343
5403.42 1278
5404.12 1403
5404.81 1236
5405.50 1284
5406.20 1330
5406.89 1381
5407.58 1346
5408.28 1277
5408.97 1300
5409.66 1259
5410.36 1405
5411.05 1320
5411.75 1319
5412.44 1334
5413.13 1366
5413.83 1298
5414.52 1215
5415.22 1245
5415.91 1313
5416.61 1250
5417.30 1406
5417.99 1401
5418.69 1271
5419.38 1307
5420.08 1279
5420.77 1378
5421.47 1334
5422.16 1431
5422.86 1412
5423.55 1291
5424.25 1413
5424.94 1457
5425.64 1328
5426.33 1380
5427.03 1433
5427.72 1512
5428.42 1484
5429.11 1370
5429.81 1365
5430.50 1388
5431.20 1368
5431.89 1339
5432.59 1260
5433.28 1351
5433.98 1344
5434.67 1353
5435.37 1538
5436.06 1425
5436.76 1373
5437.46 1498
5438.15 1463
5438.85 1475
5439.54 1493
5440.24 1496
5440.93 1498
5441.63 1586
5442.33 1578
5443.02 1612
5443.72 1717
5444.41 1610
5445.11 1711
5445.81 1871
5446.50 1906
5447.20 2072
5447.90 2096
5448.59 2117
5449.29 1938
5449.98 2097
5450.68 2023
5451.38 1983
5452.07 1973
5452.77 1848
5453.47 1633
5454.16 1588
5454.86 1635
5455.56 1575
5456.25 1559
5456.95 1514
5457.65 1421
5458.35 1580
5459.04 1626
5459.74 1607
5460.44 1494
5461.13 1616
5461.83 1911
5462.53 2034
5463.23 1903
5463.92 1924
5464.62 2048
5465.32 1928
5466.02 1820
5466.71 1800
5467.41 1767
5468.11 1845
5468.81 1610
5469.50 1717
5470.20 1592
5470.90 1538
5471.60 1480
5472.29 1660
5472.99 1727
5473.69 1712
5474.39 1632
5475.09 1685
5475.78 1890
5476.48 1863
5477.18 1875
5477.88 1974
5478.58 2065
5479.28 2055
5479.97 2122
5480.67 2430
5481.37 2468
5482.07 2363
5482.77 2474
5483.47 2243
5484.17 2083
5484.86 2022
5485.56 1936
5486.26 1980
5486.96 1975
5487.66 2000
5488.36 1917
5489.06 1914
5489.76 1924
5490.45 2017
5491.15 1863
5491.85 2072
5492.55 2062
5493.25 1971
5493.95 1950
5494.65 2070
5495.35 2077
5496.05 1960
5496.75 2037
5497.45 2259
5498.15 2307
5498.85 2457
5499.55 2904
5500.25 3249
5500.95 3434
5501.65 3541
5502.35 3370
5503.04 3134
5503.74 3145
5504.44 2889
5505.14 2608
5505.84 2291
5506.54 2094
5507.24 2255
5507.94 2251
5508.65 1978
5509.35 2053
5510.05 1922
5510.75 1948
5511.45 1817
5512.15 1897
5512.85 1747
5513.55 1817
5514.25 1819
5514.95 1923
5515.65 1807
5516.35 1876
5517.05 1853
5517.75 1725
5518.45 1843
5519.15 1881
5519.85 1939
5520.56 1895
5521.26 1908
5521.96 1737
5522.66 1638
5523.36 1699
5524.06 1671
5524.76 1558
5525.46 1594
5526.16 1596
5526.87 1530
5527.57 1432
5528.27 1431
5528.97 1400
5529.67 1363
5530.37 1345
5531.07 1403
5531.78 1464
5532.48 1250
5533.18 1236
5533.88 1254
5534.58 1327
5535.29 1403
5535.99 1361
5536.69 1516
5537.39 1414
5538.09 1451
5538.80 1380
5539.50 1361
5540.20 1376
5540.90 1480
5541.60 1473
5542.31 1483
5543.01 1361
5543.71 1399
5544.41 1367
5545.12 1479
5545.82 1496
5546.52 1505
5547.22 1537
5547.93 1475
5548.63 1539
5549.33 1499
5550.04 1381
5550.74 1390
5551.44 1297
5552.14 1507
5552.85 1354
5553.55 1248
5554.25 1324
5554.96 1337
5555.66 1424
5556.36 1363
5557.07 1275
5557.77 1272
5558.47 1392
5559.18 1355
5559.88 1322
5560.58 1477
5561.29 1441
5561.99 1477
5562.69 1431
5563.40 1360
5564.10 1378
5564.80 1455
5565.51 1458
5566.21 1327
5566.92 1408
5567.62 1431
5568.32 1359
5569.03 1458
5569.73 1373
5570.44 1320
5571.14 1335
5571.84 1259
5572.55 1269
5573.25 1306
5573.96 1362
5574.66 1419
5575.37 1466
5576.07 1466
5576.78 1425
5577.48 1289
5578.18 1346
5578.89 1354
5579.59 1387
5580.30 1389
5581.00 1363
5581.71 1435
5582.41 1311
5583.12 1342
5583.82 1328
5584.53 1332
5585.23 1350
5585.94 1204
5586.64 1177
5587.35 1297
5588.05 1325
5588.76 1289
5589.46 1284
5590.17 1263
5590.88 1232
5591.58 1161
5592.29 1225
5592.99 1381
5593.70 1318
5594.40 1220
5595.11 1210
5595.81 1246
5596.52 1317
5597.23 1362
5597.93 1280
5598.64 1238
5599.34 1143
5600.05 1219
5600.76 1290
5601.46 1272
5602.17 1175
5602.87 1182
5603.58 1198
5604.29 1257
5604.99 1226
5605.70 1185
5606.41 1332
5607.11 1306
5607.82 1137
5608.52 1125
5609.23 1214
5609.94 1312
5610.64 1224
5611.35 1101
5612.06 1218
5612.76 1280
5613.47 1201
5614.18 1182
5614.89 1267
5615.59 1310
5616.30 1260
5617.01 1202
5617.71 1193
5618.42 1196
5619.13 1169
5619.84 1233
5620.54 1296
5621.25 1255
5621.96 1121
5622.66 1210
5623.37 1202
5624.08 1086
5624.79 1218
5625.49 1187
5626.20 1144
5626.91 1148
5627.62 1201
5628.33 1242
5629.03 1260
5629.74 1361
5630.45 1280
5631.16 1340
5631.87 1297
5632.57 1127
5633.28 1146
5633.99 1136
5634.70 1187
5635.41 1235
5636.11 1219
5636.82 1194
5637.53 1257
5638.24 1347
5638.95 1302
5639.66 1212
5640.36 1227
5641.07 1284
5641.78 1377
5642.49 1267
5643.20 1249
5643.91 1194
5644.62 1340
5645.33 1175
5646.03 1300
5646.74 1366
5647.45 1437
5648.16 1292
5648.87 1289
5649.58 1332
5650.29 1336
5651.00 1316
5651.71 1253
5652.42 1239
5653.13 1369
5653.84 1317
5654.54 1271
5655.25 1182
5655.96 1213
5656.67 1274
5657.38 1336
5658.09 1354
5658.80 1340
5659.51 1408
5660.22 1370
5660.93 1349
5661.64 1197
5662.35 1215
5663.06 1357
5663.77 1374
5664.48 1433
5665.19 1285
5665.90 1249
5666.61 1256
5667.32 1375
5668.03 1420
5668.74 1444
5669.45 1618
5670.16 1778
5670.87 1811
5671.58 1783
5672.29 1803
5673.01 1571
5673.72 1686
5674.43 1598
5675.14 1567
5675.85 1475
5676.56 1387
5677.27 1392
5677.98 1269
5678.69 1228
5679.40 1161
5680.11 1333
5680.82 1365
5681.54 1316
5682.25 1412
5682.96 1475
5683.67 1402
5684.38 1328
5685.09 1395
5685.80 1377
5686.51 1351
5687.23 1299
5687.94 1290
5688.65 1287
5689.36 1335
5690.07 1278
5690.78 1401
5691.50 1498
5692.21 1310
5692.92 1352
5693.63 1318
5694.34 1282
5695.06 1221
5695.77 1112
5696.48 1195
5697.19 1211
5697.90 1253
5698.62 1280
5699.33 1253
5700.04 1102
5700.75 1251
5701.46 1307
5702.18 1240
5702.89 1245
5703.60 1169
5704.31 1141
5705.03 1187
5705.74 1153
5706.45 1210
5707.17 1182
5707.88 1239
5708.59 1312
5709.30 1195
5710.02 1291
5710.73 1272
5711.44 1336
5712.16 1240
5712.87 1229
5713.58 1259
5714.30 1246
5715.01 1126
5715.72 1134
5716.43 1050
5717.15 1200
5717.86 1208
5718.58 1132
5719.29 1214
5720.00 1267
5720.72 1193
5721.43 1209
5722.14 1128
5722.86 1255
5723.57 1284
5724.28 1242
5725.00 1342
5725.71 1538
5726.43 1402
5727.14 1393
5727.85 1521
5728.57 1523
5729.28 1478
5730.00 1494
5730.71 1536
5731.42 1514
5732.14 1473
5732.85 1474
5733.57 1474
5734.28 1392
5735.00 1376
5735.71 1460
5736.43 1271
5737.14 1336
5737.85 1302
5738.57 1448
5739.28 1423
5740.00 1415
5740.71 1271
5741.43 1317
5742.14 1211
5742.86 1176
5743.57 1322
5744.29 1226
5745.00 1157
5745.72 1221
5746.43 1325
5747.15 1311
5747.86 1323
5748.58 1398
5749.30 1230
5750.01 1351
5750.73 1389
5751.44 1318
5752.16 1408
5752.87 1513
5753.59 1562
5754.30 1652
5755.02 1634
5755.74 1546
5756.45 1580
5757.17 1506
5757.88 1502
5758.60 1501
5759.31 1456
5760.03 1389
5760.75 1323
5761.46 1345
5762.18 1304
5762.90 1383
5763.61 1369
5764.33 1272
5765.04 1230
5765.76 1295
5766.48 1464
5767.19 1351
5767.91 1258
5768.63 1318
5769.34 1252
5770.06 1358
5770.78 1196
5771.49 1387
5772.21 1444
5772.93 1335
5773.64 1302
5774.36 1389
5775.08 1301
5775.79 1316
5776.51 1443
5777.23 1340
5777.95 1343
5778.66 1395
5779.38 1304
5780.10 1406
5780.81 1471
5781.53 1451
5782.25 1413
5782.97 1374
5783.68 1326
5784.40 1359
5785.12 1363
5785.84 1469
5786.55 1522
5787.27 1515
5787.99 1442
5788.71 1460
5789.43 1656
5790.14 1536
5790.86 1504
5791.58 1521
5792.30 1497
5793.02 1545
5793.73 1723
5794.45 1626
5795.17 1670
5795.89 1752
5796.61 1756
5797.33 1803
5798.04 2103
5798.76 2363
5799.48 2758
5800.20 3078
5800.92 3345
5801.64 3390
5802.36 3074
5803.07 3163
5803.79 2958
5804.51 2601
5805.23 2349
5805.95 2050
5806.67 1868
5807.39 1876
5808.11 1896
5808.82 1805
5809.54 1696
5810.26 1701
5810.98 1716
5811.70 1730
5812.42 1687
5813.14 1608
5813.86 1598
5814.58 1592
5815.30 1610
5816.02 1601
5816.74 1713
5817.46 1798
5818.18 1767
5818.90 1696
5819.62 1601
5820.34 1578
5821.06 1582
5821.78 1490
5822.50 1557
5823.22 1668
5823.94 1511
5824.66 1536
5825.38 1574
5826.10 1619
5826.82 1612
5827.54 1544
5828.26 1515
5828.98 1409
5829.70 1465
5830.42 1444
5831.14 1311
5831.86 1442
5832.58 1444
5833.30 1408
5834.02 1460
5834.74 1391
5835.46 1450
5836.18 1471
5836.90 1488
5837.62 1523
5838.34 1476
5839.07 1457
5839.79 1531
5840.51 1499
5841.23 1434
5841.95 1427
5842.67 1445
5843.39 1388
5844.11 1381
5844.83 1379
5845.56 1371
5846.28 1337
5847.00 1232
5847.72 1212
5848.44 1310
5849.16 1291
5849.88 1351
5850.61 1267
5851.33 1369
5852.05 1352
5852.77 1275
5853.49 1270
5854.22 1262
5854.94 1205
5855.66 1336
5856.38 1309
5857.10 1290
5857.83 1291
5858.55 1370
5859.27 1398
5859.99 1422
5860.71 1300
5861.44 1264
5862.16 1330
5862.88 1321
5863.60 1285
5864.33 1372
5865.05 1311
5865.77 1263
5866.49 1415
5867.22 1357
5867.94 1401
5868.66 1366
5869.38 1356
5870.11 1278
5870.83 1406
5871.55 1350
5872.28 1321
5873.00 1348
5873.72 1346
5874.45 1246
5875.17 1323
5875.89 1330
5876.62 1356
5877.34 1289
5878.06 1199
5878.79 1378
5879.51 1400
5880.23 1443
5880.96 1394
5881.68 1351
5882.40 1222
5883.13 1272
5883.85 1393
5884.57 1314
5885.30 1356
5886.02 1370
5886.75 1361
5887.47 1310
5888.19 1431
5888.92 1391
5889.64 1319
5890.37 1251
5891.09 1229
5891.81 1298
5892.54 1318
5893.26 1382
5893.99 1369
5894.71 1267
5895.44 1188
5896.16 1200
5896.88 1259
5897.61 1317
5898.33 1247
5899.06 1372
5899.78 1215
5900.51 1264
5901.23 1320
5901.96 1358
5902.68 1373
5903.41 1351
5904.13 1333
5904.86 1443
5905.58 1404
5906.31 1360
5907.03 1390
5907.76 1451
5908.48 1341
5909.21 1441
5909.93 1337
5910.66 1393
5911.38 1483
5912.11 1454
5912.83 1495
5913.56 1469
5914.29 1506
5915.01 1417
5915.74 1383
5916.46 1488
5917.19 1486
5917.91 1461
5918.64 1451
5919.37 1464
5920.09 1595
5920.82 1493
5921.54 1535
5922.27 1521
5923.00 1570
5923.72 1547
5924.45 1534
5925.17 1589
5925.90 1593
5926.63 1541
5927.35 1523
5928.08 1499
5928.81 1536
5929.53 1723
5930.26 1607
5930.99 1534
5931.71 1584
5932.44 1641
5933.17 1721
5933.89 1672
5934.62 1673
5935.35 1812
5936.07 1744
5936.80 1864
5937.53 1789
5938.25 1812
5938.98 1917
5939.71 1954
5940.44 1844
5941.16 1807
5941.89 1894
5942.62 2125
5943.35 1943
5944.07 1889
5944.80 1948
5945.53 1994
5946.26 2098
5946.98 2069
5947.71 2032
5948.44 2204
5949.17 2224
5949.89 2336
5950.62 2362
5951.35 2366
5952.08 2490
5952.80 2494
5953.53 2720
5954.26 2732
5954.99 2517
5955.72 2552
5956.45 2511
5957.17 2446
5957.90 2552
5958.63 2524
5959.36 2735
5960.09 2480
5960.82 2416
5961.54 2355
5962.27 2407
5963.00 2616
5963.73 2649
5964.46 2837
5965.19 2878
5965.92 3158
5966.64 3209
5967.37 3297
5968.10 3369
5968.83 3524
5969.56 3368
5970.29 3306
5971.02 3184
5971.75 3145
5972.48 3054
5973.21 2991
5973.93 2861
5974.66 2917
5975.39 2857
5976.12 2862
5976.85 3034
5977.58 2972
5978.31 2982
5979.04 3237
5979.77 3310
5980.50 3196
5981.23 3091
5981.96 3259
5982.69 3472
5983.42 3474
5984.15 3395
5984.88 3379
5985.61 3525
5986.34 3475
5987.07 3446
5987.80 3419
5988.53 3630
5989.26 3423
5989.99 3452
5990.72 3463
5991.45 3521
5992.18 3673
5992.91 3529
5993.64 3771
5994.37 3696
5995.10 3725
5995.83 3887
5996.56 3843
5997.29 3864
5998.02 3713
5998.75 3629
5999.49 3893
6000.22 3938
6000.95 3751
6001.68 3622
6002.41 3850
6003.14 3825
6003.87 3702
6004.60 3439
6005.33 3607
6006.06 3531
6006.80 3649
6007.53 3927
6008.26 4312
6008.99 4569
6009.72 5401
6010.45 6219
6011.18 6858
6011.92 7766
6012.65 8589
6013.38 9197
6014.11 9845
6014.84 9781
6015.57 9836
6016.31 8631
6017.04 8152
6017.77 7636
6018.50 6758
6019.23 5924
6019.97 4766
6020.70 4539
6021.43 3992
6022.16 3647
6022.89 3269
6023.63 3123
6024.36 3081
6025.09 2846
6025.82 2761
6026.56 2820
6027.29 2942
6028.02 2737
6028.75 2710
6029.49 2644
6030.22 2583
6030.95 2527
6031.68 2522
6032.42 2429
6033.15 2612
6033.88 2561
6034.62 2367
6035.35 2520
6036.08 2619
6036.81 2373
6037.55 2589
6038.28 2617
6039.01 2584
6039.75 2671
6040.48 2743
6041.21 2683
6041.95 2596
6042.68 2764
6043.41 2777
6044.15 2840
6044.88 2771
6045.61 2747
6046.35 2908
6047.08 3056
6047.82 3031
6048.55 2945
6049.28 3181
6050.02 3126
6050.75 3283
6051.49 3510
6052.22 3524
6052.95 3390
6053.69 3437
6054.42 3626
6055.16 3618
6055.89 3131
6056.62 3160
6057.36 3071
6058.09 3124
6058.83 2801
6059.56 2811
6060.30 2767
6061.03 2921
6061.77 2928
6062.50 2919
6063.23 2790
6063.97 2780
6064.70 2738
6065.44 2688
6066.17 2584
6066.91 2675
6067.64 2498
6068.38 2571
6069.11 2567
6069.85 2538
6070.58 2432
6071.32 2311
6072.05 2418
6072.79 2389
6073.52 2399
6074.26 2439
6075.00 2488
6075.73 2447
6076.47 2383
6077.20 2132
6077.94 2265
6078.67 2326
6079.41 2299
6080.14 2337
6080.88 2339
6081.62 2279
6082.35 2249
6083.09 2239
6083.82 2184
6084.56 2237
6085.30 2405
6086.03 2196
6086.77 2190
6087.50 2199
6088.24 2157
6088.98 2213
6089.71 2221
6090.45 2326
6091.19 2341
6091.92 2422
6092.66 2434
6093.39 2397
6094.13 2384
6094.87 2245
6095.60 2214
6096.34 2166
6097.08 2074
6097.81 2049
6098.55 2058
6099.29 2033
6100.03 2107
6100.76 2113
6101.50 2132
6102.24 2184
6102.97 2144
6103.71 2129
6104.45 2025
6105.18 1983
6105.92 2011
6106.66 1926
6107.40 1945
6108.13 2108
6108.87 2218
6109.61 2105
6110.35 2162
6111.08 2078
6111.82 2187
6112.56 2108
6113.30 1972
6114.03 2083
6114.77 2167
6115.51 2135
6116.25 2054
6116.99 2159
6117.72 2146
6118.46 2093
6119.20 2081
6119.94 2104
6120.68 2245
6121.41 2031
6122.15 2246
6122.89 2276
6123.63 2348
6124.37 2281
6125.11 2250
6125.84 2288
6126.58 2373
6127.32 2298
6128.06 2208
6128.80 2241
6129.54 2389
6130.28 2420
6131.02 2348
6131.75 2405
6132.49 2340
6133.23 2276
6133.97 2444
6134.71 2635
6135.45 2577
6136.19 2512
6136.93 2435
6137.67 2488
6138.41 2504
6139.14 2669
6139.88 2665
6140.62 2748
6141.36 2566
6142.10 2570
6142.84 2622
6143.58 2483
6144.32 2556
6145.06 2538
6145.80 2493
6146.54 2498
6147.28 2598
6148.02 2530
6148.76 2503
6149.50 2629
6150.24 2622
6150.98 2720
6151.72 2677
6152.46 2754
6153.20 2690
6153.94 2600
6154.68 2729
6155.42 2706
6156.16 2952
6156.90 2744
6157.64 2733
6158.38 2728
6159.12 2798
6159.86 2902
6160.60 2902
6161.34 2994
6162.08 3086
6162.82 3208
6163.57 3246
6164.31 3364
6165.05 3604
6165.79 3853
6166.53 3965
6167.27 4011
6168.01 4105
6168.75 4234
6169.49 4192
6170.23 4176
6170.98 3917
6171.72 3829
6172.46 3762
6173.20 3809
6173.94 3866
6174.68 3741
6175.42 3633
6176.16 3733
6176.91 3647
6177.65 3767
6178.39 3926
6179.13 3824
6179.87 3605
6180.61 3635
6181.36 3859
6182.10 3872
6182.84 3947
6183.58 3823
6184.32 3821
6185.07 4070
6185.81 3955
6186.55 3989
6187.29 4172
6188.03 4129
6188.78 4188
6189.52 4192
6190.26 4466
6191.00 4454
6191.75 4466
6192.49 4594
6193.23 4829
6193.97 5085
6194.72 5171
6195.46 5008
6196.20 5138
6196.94 5193
6197.69 5112
6198.43 5007
6199.17 4922
6199.92 4941
6200.66 4926
6201.40 4882
6202.15 5170
6202.89 5153
6203.63 5500
6204.37 5967
6205.12 6888
6205.86 8328
6206.60 10521
6207.35 13288
6208.09 15917
6208.83 18132
6209.58 19723
6210.32 20530
6211.07 20732
6211.81 20317
6212.55 18497
6213.30 16586
6214.04 14192
6214.78 11857
6215.53 10024
6216.27 8132
6217.02 6644
6217.76 5965
6218.50 5141
6219.25 4561
6219.99 4175
6220.74 4151
6221.48 4168
6222.22 3989
6222.97 4094
6223.71 4143
6224.46 4166
6225.20 4286
6225.95 4167
6226.69 4177
6227.44 3967
6228.18 3632
6228.92 3520
6229.67 3378
6230.41 3071
6231.16 2867
6231.90 2857
6232.65 2894
6233.39 2792
6234.14 2913
6234.88 2791
6235.63 2798
6236.37 2830
6237.12 2804
6237.86 2981
6238.61 2979
6239.35 2924
6240.10 3152
6240.85 2951
6241.59 3088
6242.34 3181
6243.08 3086
6243.83 3229
6244.57 3369
6245.32 3473
6246.06 3698
6246.81 4048
6247.56 4239
6248.30 4500
6249.05 4707
6249.79 4745
6250.54 4709
6251.29 4270
6252.03 3849
6252.78 3770
6253.52 3702
6254.27 3580
6255.02 3257
6255.76 3186
6256.51 3368
6257.26 3253
6258.00 3099
6258.75 3200
6259.49 3072
6260.24 3204
6260.99 3123
6261.73 3131
6262.48 3014
6263.23 3106
6263.97 3121
6264.72 3128
6265.47 2954
6266.21 3082
6266.96 3111
6267.71 3051
6268.46 2975
6269.20 3011
6269.95 2993
6270.70 2901
6271.44 3110
6272.19 3039
6272.94 3051
6273.69 3138
6274.43 2938
6275.18 2846
6275.93 3080
6276.68 3374
6277.42 3284
6278.17 3243
6278.92 3171
6279.67 3128
6280.41 2934
6281.16 2865
6281.91 2854
6282.66 2939
6283.41 2863
6284.15 2719
6284.90 2794
6285.65 2720
6286.40 2585
6287.15 2694
6287.89 2602
6288.64 2608
6289.39 2634
6290.14 2626
6290.89 2588
6291.64 2453
6292.38 2412
6293.13 2328
6293.88 2331
6294.63 2229
6295.38 2305
6296.13 2188
6296.88 2334
6297.62 2304
6298.37 2192
6299.12 2308
6299.87 2249
6300.62 2240
6301.37 2198
6302.12 2284
6302.87 2315
6303.62 2396
6304.37 2279
6305.11 2342
6305.86 2282
6306.61 2317
6307.36 2340
6308.11 2241
6308.86 2292
6309.61 2217
6310.36 2321
6311.11 2381
6311.86 2229
6312.61 2156
6313.36 2294
6314.11 2248
6314.86 2304
6315.61 2266
6316.36 2368
6317.11 2357
6317.86 2360
6318.61 2205
6319.36 2270
6320.11 2260
6320.86 2209
6321.61 2173
6322.36 2163
6323.11 1973
6323.86 1915
6324.61 2046
6325.36 2059
6326.11 1992
6326.86 1961
6327.61 1950
6328.36 2023
6329.11 2001
6329.86 2045
6330.61 2020
6331.37 2152
6332.12 2038
6332.87 1999
6333.62 2051
6334.37 1991
6335.12 2027
6335.87 2086
6336.62 2148
6337.37 1934
6338.12 1933
6338.88 1956
6339.63 1933
6340.38 2026
6341.13 2135
6341.88 2058
6342.63 2043
6343.38 1962
6344.14 1971
6344.89 2026
6345.64 2036
6346.39 2020
6347.14 2120
6347.89 2081
6348.65 2105
6349.40 2032
6350.15 2094
6350.90 2215
6351.65 2135
6352.41 2135
6353.16 2218
6353.91 2250
6354.66 2254
6355.41 2255
6356.17 2487
6356.92 2344
6357.67 2311
6358.42 2223
6359.18 2164
6359.93 2077
6360.68 2174
6361.43 2002
6362.19 1963
6362.94 1826
6363.69 2024
6364.44 2112
6365.20 2001
6365.95 2002
6366.70 1950
6367.46 1917
6368.21 1953
6368.96 1839
6369.71 1981
6370.47 1888
6371.22 1917
6371.97 1942
6372.73 1785
6373.48 1872
6374.23 1784
6374.99 1884
6375.74 1987
6376.49 1990
6377.25 2029
6378.00 1877
6378.75 1872
6379.51 1934
6380.26 1914
6381.02 1907
6381.77 1906
6382.52 1926
6383.28 1868
6384.03 1944
6384.78 1773
6385.54 1800
6386.29 1872
6387.05 1859
6387.80 1999
6388.56 1986
6389.31 1830
6390.06 1918
6390.82 1813
6391.57 1774
6392.33 1862
6393.08 1880
6393.84 1795
6394.59 1813
6395.34 1783
6396.10 1901
6396.85 1900
6397.61 1767
6398.36 1676
6399.12 1685
6399.87 1702
6400.63 1804
6401.38 1756
6402.14 1593
6402.89 1645
6403.65 1623
6404.40 1802
6405.16 1796
6405.91 1743
6406.67 1797
6407.42 1721
6408.18 1788
6408.93 1794
6409.69 1769
6410.45 1845
6411.20 1877
6411.96 1848
6412.71 1806
6413.47 1746
6414.22 1821
6414.98 1880
6415.73 1914
6416.49 1826
6417.25 1919
6418.00 1692
6418.76 1770
6419.51 1811
6420.27 1778
6421.03 1853
6421.78 1825
6422.54 1752
6423.29 1694
6424.05 1841
6424.81 1842
6425.56 1828
6426.32 1743
6427.08 1775
6427.83 1702
6428.59 1799
6429.35 1944
6430.10 1821
6430.86 1919
6431.62 1865
6432.37 1748
6433.13 1813
6433.89 1909
6434.64 1780
6435.40 1862
6436.16 1954
6436.91 1868
6437.67 1857
6438.43 1834
6439.19 1922
6439.94 2024
6440.70 2005
6441.46 1864
6442.21 1971
6442.97 1923
6443.73 2014
6444.49 1896
6445.24 1898
6446.00 1896
6446.76 2086
6447.52 1854
6448.28 1909
6449.03 1926
6449.79 1952
6450.55 2050
6451.31 1943
6452.06 1994
6452.82 1965
6453.58 1933
6454.34 2177
6455.10 2103
6455.85 1961
6456.61 1968
6457.37 2081
6458.13 2030
6458.89 2044
6459.65 2117
6460.40 1986
6461.16 2040
6461.92 2130
6462.68 2108
6463.44 2227
6464.20 2225
6464.96 2196
6465.71 2165
6466.47 2234
6467.23 2203
6467.99 2214
6468.75 2271
6469.51 2323
6470.27 2244
6471.03 2203
6471.79 2201
6472.54 2275
6473.30 2347
6474.06 2381
6474.82 2425
6475.58 2280
6476.34 2345
6477.10 2312
6477.86 2331
6478.62 2457
6479.38 2615
6480.14 2622
6480.90 2457
6481.66 2448
6482.42 2472
6483.18 2466
6483.94 2602
6484.70 2668
6485.46 2863
6486.22 2911
6486.98 2934
6487.74 2860
6488.50 2790
6489.26 2909
6490.02 3030
6490.78 3061
6491.54 3167
6492.30 3187
6493.06 3196
6493.82 3244
6494.58 3366
6495.34 3401
6496.10 3424
6496.86 3423
6497.62 3380
6498.38 3474
6499.14 3579
6499.90 3570
6500.66 3494
6501.42 3377
6502.19 3486
6502.95 3544
6503.71 3384
6504.47 3374
6505.23 3508
6505.99 3788
6506.75 3969
6507.51 3939
6508.27 3888
6509.04 4241
6509.80 4281
6510.56 4209
6511.32 4095
6512.08 4388
6512.84 4206
6513.60 4496
6514.37 4172
6515.13 4275
6515.89 4231
6516.65 4165
6517.41 4397
6518.17 4394
6518.94 4401
6519.70 4593
6520.46 4636
6521.22 4848
6521.98 4738
6522.75 4951
6523.51 5122
6524.27 5347
6525.03 5899
6525.79 6095
6526.56 6551
6527.32 6937
6528.08 7143
6528.84 7269
6529.61 7502
6530.37 7376
6531.13 7104
6531.89 7132
6532.66 7425
6533.42 7877
6534.18 9009
6534.94 10560
6535.71 12302
6536.47 14402
6537.23 15223
6538.00 15833
6538.76 15397
6539.52 14263
6540.29 12709
6541.05 11093
6541.81 9307
6542.57 7895
6543.34 6510
6544.10 5762
6544.86 4978
6545.63 4440
6546.39 4029
6547.16 3814
6547.92 3769
6548.68 3683
6549.45 3578
6550.21 3576
6550.97 3541
6551.74 3511
6552.50 3538
6553.26 3471
6554.03 3412
6554.79 3249
6555.56 3283
6556.32 3283
6557.08 3073
6557.85 3193
6558.61 3246
6559.38 3252
6560.14 3179
6560.91 3280
6561.67 3398
6562.43 3475
6563.20 3614
6563.96 3854
6564.73 3835
6565.49 3889
6566.26 3898
6567.02 3955
6567.79 3865
6568.55 4064
6569.32 3784
6570.08 3885
6570.85 3880
6571.61 3903
6572.38 4000
6573.14 3987
6573.91 4130
6574.67 4467
6575.44 4636
6576.20 4622
6576.97 4723
6577.73 4846
6578.50 4808
6579.26 4828
6580.03 5151
6580.79 4983
6581.56 5050
6582.32 5015
6583.09 4728
6583.86 4596
6584.62 4224
6585.39 4194
6586.15 4156
6586.92 4374
6587.68 4272
6588.45 4138
6589.22 4139
6589.98 4366
6590.75 4428
6591.51 4666
6592.28 5001
6593.05 5452
6593.81 5771
6594.58 6208
6595.35 6458
6596.11 6306
6596.88 6333
6597.64 6020
6598.41 5588
6599.18 5282
6599.94 4887
6600.71 4492
6601.48 4230
6602.24 4068
6603.01 3940
6603.78 3715
6604.54 3516
6605.31 3527
6606.08 3571
6606.85 3456
6607.61 3472
6608.38 3535
6609.15 3288
6609.91 3299
6610.68 3216
6611.45 3284
6612.22 3080
6612.98 3101
6613.75 2930
6614.52 2846
6615.28 3024
6616.05 2905
6616.82 2893
6617.59 3014
6618.36 2919
6619.12 2863
6619.89 3099
6620.66 3116
6621.43 3131
6622.19 2932
6622.96 2834
6623.73 2942
6624.50 2879
6625.27 2939
6626.03 2963
6626.80 2873
6627.57 2857
6628.34 2789
6629.11 2811
6629.88 2811
6630.64 2929
6631.41 2971
6632.18 3066
6632.95 3494
6633.72 3821
6634.49 3784
6635.25 3794
6636.02 3961
6636.79 3919
6637.56 3671
6638.33 3491
6639.10 3248
6639.87 3187
6640.64 2969
6641.41 3006
6642.17 2845
6642.94 2740
6643.71 2835
6644.48 2674
6645.25 2666
6646.02 2753
6646.79 2750
6647.56 2696
6648.33 2694
6649.10 2693
6649.87 2596
6650.64 2654
6651.41 2582
6652.18 2708
6652.95 2652
6653.71 2633
6654.48 2717
6655.25 2693
6656.02 2572
6656.79 2652
6657.56 2483
6658.33 2562
6659.10 2480
6659.87 2385
6660.64 2445
6661.41 2304
6662.18 2307
6662.95 2339
6663.72 2350
6664.50 2441
6665.27 2253
6666.04 2274
6666.81 2350
6667.58 2456
6668.35 2348
6669.12 2431
6669.89 2494
6670.66 2519
6671.43 2542
6672.20 2454
6672.97 2517
6673.74 2475
6674.51 2484
6675.28 2459
6676.06 2465
6676.83 2402
6677.60 2385
6678.37 2393
6679.14 2496
6679.91 2477
6680.68 2339
6681.45 2416
6682.22 2502
6683.00 2594
6683.77 2641
6684.54 2778
6685.31 2981
6686.08 2946
6686.85 2893
6687.63 3064
6688.40 3012
6689.17 2923
6689.94 2616
6690.71 2544
6691.48 2392
6692.26 2371
6693.03 2241
6693.80 2228
6694.57 2216
6695.34 2243
6696.12 2304
6696.89 2210
6697.66 2166
6698.43 2186
6699.21 2246
6699.98 2234
6700.75 2144
6701.52 2232
6702.30 2154
6703.07 2142
6703.84 2139
6704.61 2160
6705.39 2291
6706.16 2117
6706.93 2105
6707.70 2081
6708.48 2185
6709.25 2264
6710.02 2062
6710.80 2067
6711.57 2011
6712.34 2142
6713.12 2100
6713.89 2084
6714.66 1969
6715.44 1914
6716.21 1985
6716.98 2071
6717.76 2073
6718.53 1982
6719.30 2025
6720.08 1953
6720.85 2059
6721.62 2016
6722.40 1935
6723.17 1979
6723.94 2035
6724.72 2074
6725.49 2042
6726.27 2013
6727.04 2045
6727.81 2009
6728.59 1943
6729.36 1908
6730.14 1868
6730.91 1952
6731.68 1949
6732.46 1973
6733.23 1813
6734.01 1906
6734.78 1895
6735.56 1924
6736.33 1972
6737.10 1902
6737.88 2054
6738.65 2106
6739.43 2078
6740.20 1945
6740.98 2024
6741.75 1945
6742.53 1916
6743.30 1977
6744.08 2134
6744.85 1987
6745.63 1993
6746.40 1932
6747.18 1911
6747.95 2137
6748.73 2226
6749.50 2269
6750.28 2297
6751.05 2296
6751.83 2268
6752.60 2520
6753.38 2526
6754.16 2638
6754.93 2573
6755.71 2349
6756.48 2308
6757.26 2222
6758.03 2154
6758.81 2034
6759.59 1927
6760.36 1956
6761.14 1883
6761.91 2009
6762.69 1965
6763.46 1951
6764.24 1839
6765.02 1932
6765.79 1936
6766.57 1870
6767.35 1874
6768.12 1827
6768.90 1968
6769.67 1898
6770.45 1872
6771.23 1926
6772.00 1908
6772.78 1959
6773.56 1931
6774.33 1960
6775.11 1895
6775.89 1878
6776.66 1963
6777.44 1964
6778.22 1977
6778.99 1835
6779.77 1764
6780.55 1838
6781.33 1952
6782.10 1896
6782.88 1826
6783.66 1763
6784.43 1731
6785.21 1785
6785.99 1740
6786.77 1786
6787.54 1848
6788.32 1838
6789.10 1823
6789.88 1799
6790.65 1688
6791.43 1729
6792.21 1656
6792.99 1713
6793.76 1730
6794.54 1708
6795.32 1773
6796.10 1633
6796.88 1751
6797.65 1730
6798.43 1734
6799.21 1751
6799.99 1778
6800.77 1740
6801.55 1818
6802.32 1850
6803.10 1863
6803.88 1801
6804.66 1761
6805.44 1777
6806.22 1745
6806.99 1722
6807.77 1775
6808.55 1629
6809.33 1648
6810.11 1767
6810.89 1766
6811.67 1720
6812.44 1720
6813.22 1685
6814.00 1670
6814.78 1789
6815.56 1793
6816.34 1902
6817.12 1748
6817.90 1817
6818.68 1797
6819.46 1782
6820.24 1666
6821.02 1803
6821.79 1775
6822.57 1708
6823.35 1795
6824.13 1635
6824.91 1698
6825.69 1723
6826.47 1723
6827.25 1821
6828.03 1749
6828.81 1693
6829.59 1738
6830.37 1759
6831.15 1760
6831.93 1770
6832.71 1787
6833.49 1790
6834.27 1756
6835.05 1845
6835.83 1786
6836.61 1676
6837.39 1788
6838.17 1937
6838.95 1791
6839.73 1837
6840.51 1826
6841.29 1754
6842.07 1634
6842.85 1694
6843.64 1743
6844.42 1855
6845.20 1750
6845.98 1809
6846.76 1846
6847.54 2000
6848.32 2320
6849.10 2549
6849.88 2817
6850.66 3345
6851.44 3629
6852.23 3726
6853.01 3724
6853.79 3455
6854.57 3325
6855.35 3046
6856.13 2808
6856.91 2624
6857.69 2448
6858.48 2106
6859.26 2101
6860.04 1985
6860.82 1896
6861.60 1925
6862.38 1866
6863.17 1804
6863.95 1754
6864.73 1866
6865.51 1945
6866.29 1950
6867.07 2027
6867.86 2084
6868.64 2240
6869.42 2151
6870.20 2208
6870.99 2059
6871.77 1840
6872.55 1799
6873.33 1845
6874.11 1902
6874.90 1873
6875.68 1919
6876.46 1904
6877.24 1968
6878.03 1958
6878.81 1980
6879.59 2211
6880.38 2099
6881.16 2080
6881.94 2189
6882.72 2325
6883.51 2326
6884.29 2277
6885.07 2392
6885.86 2541
6886.64 2767
6887.42 2953
6888.20 3318
6888.99 3379
6889.77 3408
6890.55 3236
6891.34 3094
6892.12 2976
6892.90 2705
6893.69 2438
6894.47 2359
6895.26 2318
6896.04 2351
6896.82 2209
6897.61 2202
6898.39 2228
6899.17 2316
6899.96 2326
6900.74 2239
6901.53 2259
6902.31 2408
6903.09 2425
6903.88 2393
6904.66 2415
6905.45 2536
6906.23 2303
6907.01 2324
6907.80 2326
6908.58 2194
6909.37 2108
6910.15 2205
6910.94 2284
6911.72 2235
6912.51 2133
6913.29 2067
6914.07 2096
6914.86 2173
6915.64 2211
6916.43 2200
6917.21 2245
6918.00 2316
6918.78 2281
6919.57 2162
6920.35 2243
6921.14 2274
6921.92 2182
6922.71 2169
6923.49 2385
6924.28 2395
6925.06 2324
6925.85 2276
6926.64 2343
6927.42 2356
6928.21 2316
6928.99 2421
6929.78 2543
6930.56 2495
6931.35 2508
6932.13 2416
6932.92 2493
6933.71 2563
6934.49 2582
6935.28 2683
6936.06 2486
6936.85 2507
6937.63 2473
6938.42 2467
6939.21 2602
6939.99 2742
6940.78 2657
6941.57 2674
6942.35 2996
6943.14 3050
6943.92 3157
6944.71 3070
6945.50 3130
6946.28 3039
6947.07 3219
6947.86 3330
6948.64 3272
6949.43 3335
6950.22 3291
6951.00 3161
6951.79 3166
6952.58 3010
6953.36 3166
6954.15 3277
6954.94 3373
6955.72 3402
6956.51 3344
6957.30 3643
6958.09 3502
6958.87 3570
6959.66 3824
6960.45 3681
6961.24 3590
6962.02 3556
6962.81 3717
6963.60 3435
6964.38 3464
6965.17 3605
6965.96 3710
6966.75 3722
6967.54 3878
6968.32 3879
6969.11 3890
6969.90 4122
6970.69 4218
6971.47 4249
6972.26 4029
6973.05 4106
6973.84 4296
6974.63 4233
6975.41 4102
6976.20 4209
6976.99 4329
6977.78 4290
6978.57 4450
6979.36 4593
6980.14 4712
6980.93 5176
6981.72 5539
6982.51 6196
6983.30 7301
6984.09 8430
6984.88 9748
6985.66 11150
6986.45 12342
6987.24 12773
6988.03 12575
6988.82 11652
6989.61 10741
6990.40 9542
6991.19 8355
6991.98 7199
6992.76 6343
6993.55 5802
6994.34 5521
6995.13 5385
6995.92 5724
6996.71 6054
6997.50 6801
6998.29 8267
6999.08 9417
6999.87 10678
7000.66 11758
7001.45 11859
7002.24 11830
7003.03 11044
7003.82 9728
7004.61 8223
7005.40 7186
7006.19 6155
7006.98 5356
7007.77 4790
7008.56 4328
7009.35 3893
7010.14 3617
7010.93 3607
7011.72 3607
7012.51 3650
7013.30 3417
7014.09 3639
7014.88 3797
7015.67 3638
7016.46 3543
7017.25 3390
7018.04 3190
7018.83 3160
7019.62 2865
7020.41 2976
7021.20 3057
7021.99 3025
7022.78 3109
7023.57 3171
7024.37 3341
7025.16 3353
7025.95 3334
7026.74 3231
7027.53 3409
7028.32 3511
7029.11 3178
7029.90 3217
7030.69 3156
7031.49 2970
7032.28 2825
7033.07 2863
7033.86 2892
7034.65 2944
7035.44 2916
7036.23 2988
7037.03 2980
7037.82 3114
7038.61 3206
7039.40 3190
7040.19 3119
7040.98 3090
7041.78 3103
7042.57 3011
7043.36 2765
7044.15 2778
7044.94 2988
7045.74 2863
7046.53 2869
7047.32 2788
7048.11 2949
7048.91 3110
7049.70 3050
7050.49 3059
7051.28 3220
7052.08 3233
7052.87 3180
7053.66 3173
7054.45 3074
7055.25 2896
7056.04 2748
7056.83 2753
7057.62 2608
7058.42 2587
7059.21 2576
7060.00 2669
7060.80 2622
7061.59 2721
7062.38 2695
7063.17 2740
7063.97 2741
7064.76 2668
7065.55 2679
7066.35 2634
7067.14 2609
7067.93 2600
7068.73 2646
7069.52 2615
7070.31 2587
7071.11 2475
7071.90 2474
7072.69 2568
7073.49 2649
7074.28 2367
7075.08 2330
7075.87 2532
7076.66 2546
7077.46 2357
7078.25 2395
7079.05 2471
7079.84 2376
7080.63 2333
7081.43 2391
7082.22 2296
7083.02 2246
7083.81 2388
7084.60 2297
7085.40 2487
7086.19 2511
7086.99 2660
7087.78 2849
7088.58 2875
7089.37 2918
7090.17 3142
7090.96 2925
7091.76 2686
7092.55 2667
7093.34 2432
7094.14 2259
7094.93 2076
7095.73 2152
7096.52 1925
7097.32 1872
7098.11 1819
7098.91 1845
7099.70 1898
7100.50 1865
7101.29 1774
7102.09 1711
7102.89 1813
7103.68 1717
7104.48 1798
7105.27 1798
7106.07 1808
7106.86 1826
7107.66 1783
7108.45 1636
7109.25 1697
7110.05 1746
7110.84 1729
7111.64 1638
7112.43 1655
7113.23 1718
7114.02 1589
7114.82 1696
7115.62 1748
7116.41 1763
7117.21 1726
7118.00 1776
7118.80 1694
7119.60 1605
7120.39 1588
7121.19 1644
7121.99 1687
7122.78 1647
7123.58 1618
7124.38 1584
7125.17 1649
7125.97 1682
7126.77 1647
7127.56 1666
7128.36 1773
7129.16 1771
7129.95 1687
7130.75 1617
7131.55 1754
7132.34 1649
7133.14 1679
7133.94 1634
7134.73 1621
7135.53 1673
7136.33 1633
7137.13 1606
7137.92 1607
7138.72 1577
7139.52 1562
7140.32 1619
7141.11 1549
7141.91 1716
7142.71 1672
7143.51 1690
7144.30 1619
7145.10 1701
7145.90 1713
7146.70 1695
7147.49 1658
7148.29 1722
7149.09 1526
7149.89 1626
7150.69 1706
7151.48 1653
7152.28 1549
7153.08 1508
7153.88 1568
7154.68 1634
7155.47 1579
7156.27 1621
7157.07 1698
7157.87 1613
7158.67 1600
7159.47 1611
7160.27 1623
7161.06 1646
7161.86 1574
7162.66 1455
7163.46 1490
7164.26 1509
7165.06 1550
7165.86 1510
7166.66 1592
7167.45 1490
7168.25 1454
7169.05 1504
7169.85 1598
7170.65 1604
7171.45 1594
7172.25 1556
7173.05 1490
7173.85 1559
7174.65 1484
7175.45 1566
7176.25 1494
7177.04 1495
7177.84 1473
7178.64 1544
7179.44 1465
7180.24 1530
7181.04 1772
7181.84 1769
7182.64 1768
7183.44 1760
7184.24 1700
7185.04 1747
7185.84 1762
7186.64 1769
7187.44 1549
7188.24 1520
7189.04 1497
7189.84 1469
7190.64 1385
7191.44 1393
7192.24 1384
7193.04 1356
7193.84 1416
7194.64 1365
7195.44 1349
7196.25 1403
7197.05 1345
7197.85 1216
7198.65 1295
7199.45 1348
7200.25 1449
7201.05 1419
7201.85 1316
7202.65 1421
7203.45 1316
7204.25 1270
7205.05 1318
7205.86 1336
7206.66 1338
7207.46 1301
7208.26 1268
7209.06 1298
7209.86 1318
7210.66 1415
7211.46 1315
7212.27 1428
7213.07 1354
7213.87 1366
7214.67 1401
7215.47 1384
7216.27 1259
7217.07 1391
7217.88 1325
7218.68 1385
7219.48 1359
7220.28 1278
7221.08 1361
7221.89 1381
7222.69 1415
7223.49 1376
7224.29 1412
7225.09 1355
7225.90 1419
7226.70 1308
7227.50 1286
7228.30 1386
7229.11 1383
7229.91 1395
7230.71 1397
7231.51 1443
7232.32 1477
7233.12 1351
7233.92 1331
7234.72 1392
7235.53 1404
7236.33 1420
7237.13 1506
7237.93 1493
7238.74 1645
7239.54 1630
7240.34 1691
7241.15 1645
7241.95 1678
7242.75 1689
7243.56 1660
7244.36 1619
7245.16 1526
7245.97 1623
7246.77 1564
7247.57 1549
7248.38 1597
7249.18 1495
7249.98 1583
7250.79 1681
7251.59 1661
7252.39 1449
7253.20 1609
7254.00 1565
7254.81 1530
7255.61 1658
7256.41 1738
7257.22 1699
7258.02 1671
7258.82 1694
7259.63 1713
7260.43 1689
7261.24 1705
7262.04 1754
7262.85 1665
7263.65 1644
7264.45 1743
7265.26 1793
7266.06 1831
7266.87 1816
7267.67 1849
7268.48 1786
7269.28 1937
7270.09 1909
7270.89 1886
7271.70 2046
7272.50 1969
7273.30 2013
7274.11 2029
7274.91 1997
7275.72 1899
7276.52 1980
7277.33 2002
7278.13 2108
7278.94 2106
7279.74 2194
7280.55 2414
7281.36 2644
7282.16 3094
7282.97 3812
7283.77 4218
7284.58 4824
7285.38 5348
7286.19 5253
7286.99 5229
7287.80 4735
7288.60 4415
7289.41 3991
7290.22 3482
7291.02 3051
7291.83 2628
7292.63 2562
7293.44 2370
7294.25 2215
7295.05 2230
7295.86 2228
7296.66 2099
7297.47 2042
7298.28 2083
7299.08 2034
7299.89 2096
7300.70 2035
7301.50 2182
7302.31 2231
7303.11 2246
7303.92 2321
7304.73 2239
7305.53 2279
7306.34 2412
7307.15 2521
7307.95 2654
7308.76 2600
7309.57 2745
7310.37 2978
7311.18 3154
7311.99 3186
7312.80 3103
7313.60 3246
7314.41 2966
7315.22 2963
7316.02 2888
7316.83 2868
7317.64 2969
7318.45 3035
7319.25 3157
7320.06 3687
7320.87 4016
7321.68 4122
7322.48 4411
7323.29 4109
7324.10 3998
7324.91 3684
7325.71 3518
7326.52 3347
7327.33 3032
7328.14 2583
7328.95 2450
7329.75 2339
7330.56 2230
7331.37 2243
7332.18 2092
7332.99 1998
7333.79 2117
7334.60 2052
7335.41 2148
7336.22 2177
7337.03 2165
7337.84 2254
7338.64 2282
7339.45 2219
7340.26 2078
7341.07 2093
7341.88 2182
7342.69 2247
7343.50 2015
7344.30 2089
7345.11 2162
7345.92 2162
7346.73 2091
7347.54 2199
7348.35 2267
7349.16 2112
7349.97 2156
7350.78 2131
7351.58 2118
7352.39 2135
7353.20 2138
7354.01 2043
7354.82 2011
7355.63 2091
7356.44 2070
7357.25 2117
7358.06 2125
7358.87 2146
7359.68 2215
7360.49 2271
7361.30 2221
7362.11 2244
7362.92 2140
7363.73 2191
7364.54 2234
7365.35 2236
7366.16 2297
7366.97 2347
7367.78 2336
7368.59 2305
7369.40 2266
7370.21 2395
7371.02 2229
7371.83 2283
7372.64 2284
7373.45 2203
7374.26 2372
7375.07 2319
7375.88 2346
7376.69 2422
7377.50 2531
7378.31 2621
7379.12 2892
7379.93 3059
7380.74 3485
7381.55 3704
7382.37 3768
7383.18 3848
7383.99 3728
7384.80 3518
7385.61 3261
7386.42 3013
7387.23 2775
7388.04 2751
7388.85 2419
7389.67 2338
7390.48 2142
7391.29 2027
7392.10 2015
7392.91 1931
7393.72 2015
7394.53 2095
7395.35 2107
7396.16 2099
7396.97 2190
7397.78 2332
7398.59 2399
7399.40 2595
7400.22 2831
7401.03 3069
7401.84 3044
7402.65 3075
7403.46 3059
7404.28 2925
7405.09 2745
7405.90 2695
7406.71 2557
7407.52 2513
7408.34 2579
7409.15 2663
7409.96 2399
7410.77 2108
7411.59 2111
7412.40 2093
7413.21 2039
7414.02 1902
7414.84 1785
7415.65 1810
7416.46 1650
7417.27 1651
7418.09 1679
7418.90 1689
7419.71 1672
7420.53 1694
7421.34 1703
7422.15 1635
7422.97 1646
7423.78 1650
7424.59 1585
7425.40 1547
7426.22 1537
7427.03 1654
7427.84 1660
7428.66 1645
7429.47 1636
7430.28 1600
7431.10 1541
7431.91 1552
7432.73 1618
7433.54 1428
7434.35 1484
7435.17 1581
7435.98 1555
7436.79 1464
7437.61 1497
7438.42 1610
7439.24 1607
7440.05 1544
7440.86 1553
7441.68 1564
7442.49 1649
7443.31 1589
7444.12 1448
7444.94 1494
7445.75 1552
7446.56 1494
7447.38 1490
7448.19 1497
7449.01 1458
7449.82 1417
7450.64 1399
7451.45 1423
7452.27 1429
7453.08 1427
7453.90 1435
7454.71 1440
7455.52 1419
7456.34 1472
7457.15 1461
7457.97 1485
7458.78 1369
7459.60 1297
7460.42 1492
7461.23 1510
7462.05 1425
7462.86 1353
7463.68 1410
7464.49 1434
7465.31 1385
7466.12 1482
7466.94 1467
7467.75 1394
7468.57 1408
7469.38 1434
7470.20 1472
7471.02 1481
7471.83 1492
7472.65 1376
7473.46 1257
7474.28 1271
7475.10 1263
7475.91 1275
7476.73 1400
7477.54 1336
7478.36 1359
7479.18 1353
7479.99 1255
7480.81 1315
7481.62 1292
7482.44 1234
7483.26 1306
7484.07 1224
7484.89 1191
7485.71 1244
7486.52 1224
7487.34 1285
7488.16 1272
7488.97 1224
7489.79 1218
7490.61 1216
7491.42 1265
7492.24 1240
7493.06 1259
7493.87 1282
7494.69 1216
7495.51 1255
7496.33 1198
7497.14 1177
7497.96 1204
7498.78 1205
7499.59 1181
7500.41 1235
7501.23 1247
7502.05 1197
7502.86 1246
7503.68 1215
7504.50 1189
7505.32 1173
7506.13 1186
7506.95 1188
7507.77 1247
7508.59 1237
7509.40 1265
7510.22 1266
7511.04 1206
7511.86 1140
7512.68 1194
7513.49 1213
7514.31 1129
7515.13 1190
7515.95 1238
7516.77 1161
7517.59 1177
7518.40 1073
7519.22 1142
7520.04 1195
7520.86 1093
7521.68 1041
7522.50 1009
7523.31 1070
7524.13 1142
7524.95 1104
7525.77 1121
7526.59 1087
7527.41 1004
7528.23 1097
7529.05 1064
7529.86 1063
7530.68 1120
7531.50 1124
7532.32 1157
7533.14 1131
7533.96 1118
7534.78 1068
7535.60 1096
7536.42 1147
7537.24 1194
7538.06 1191
7538.88 1097
7539.70 1117
7540.51 1111
7541.33 1155
7542.15 1181
7542.97 1112
7543.79 1107
7544.61 1138
7545.43 1217
7546.25 1220
7547.07 1160
7547.89 1220
7548.71 1185
7549.53 1191
7550.35 1156
7551.17 1189
7551.99 1112
7552.81 1120
7553.63 1200
7554.45 1166
7555.27 1175
7556.09 1200
7556.91 1209
7557.73 1262
7558.56 1259
7559.38 1270
7560.20 1253
7561.02 1195
7561.84 1225
7562.66 1234
7563.48 1180
7564.30 1165
7565.12 1222
7565.94 1151
7566.76 1103
7567.58 1066
7568.40 1094
7569.23 1137
7570.05 1245
7570.87 1142
7571.69 1197
7572.51 1162
7573.33 1147
7574.15 1148
7574.97 1107
7575.80 1114
7576.62 1200
7577.44 1149
7578.26 1126
7579.08 1140
7579.90 1187
7580.73 1194
7581.55 1184
7582.37 1160
7583.19 1158
7584.01 1225
7584.83 1255
7585.66 1237
7586.48 1212
7587.30 1215
7588.12 1251
7588.95 1304
7589.77 1278
7590.59 1200
7591.41 1228
7592.23 1200
7593.06 1192
7593.88 1260
7594.70 1208
7595.52 1175
7596.35 1217
7597.17 1207
7597.99 1310
7598.81 1143
7599.64 1319
7600.46 1335
7601.28 1272
7602.11 1255
7602.93 1289
7603.75 1392
7604.57 1480
7605.40 1469
7606.22 1488
7607.04 1483
7607.87 1446
7608.69 1419
7609.51 1267
7610.34 1310
7611.16 1384
7611.98 1399
7612.81 1307
7613.63 1280
7614.45 1321
7615.28 1330
7616.10 1365
7616.92 1369
7617.75 1419
7618.57 1412
7619.40 1402
7620.22 1394
7621.04 1435
7621.87 1384
7622.69 1355
7623.52 1236
7624.34 1283
7625.16 1287
7625.99 1348
7626.81 1322
7627.64 1319
7628.46 1276
7629.28 1357
7630.11 1494
7630.93 1540
7631.76 1599
7632.58 1691
7633.41 1695
7634.23 1638
7635.06 1637
7635.88 1490
7636.71 1528
7637.53 1520
7638.36 1287
7639.18 1234
7640.01 1220
7640.83 1198
7641.66 1175
7642.48 1218
7643.31 1126
7644.13 1198
7644.96 1141
7645.78 1153
7646.61 1154
7647.43 1119
7648.26 1117
7649.08 1158
7649.91 1188
7650.73 1139
7651.56 1009
7652.38 992
7653.21 1080
7654.04 996
7654.86 1097
7655.69 1066
7656.51 1106
7657.34 1121
7658.16 1131
7658.99 1108
7659.82 1070
7660.64 975
7661.47 1080
7662.29 979
7663.12 989
7663.95 1052
7664.77 1035
7665.60 988
7666.43 1062
7667.25 1095
7668.08 1006
7668.91 1041
7669.73 1084
7670.56 1095
7671.38 1109
7672.21 1063
7673.04 1068
7673.87 1091
7674.69 1055
7675.52 1077
7676.35 1063
7677.17 1082
7678.00 1073
7678.83 1048
7679.65 1062
7680.48 1029
7681.31 1018
7682.13 991
7682.96 915
7683.79 1021
7684.62 1012
7685.44 1048
7686.27 1000
7687.10 1004
7687.93 995
7688.75 1062
7689.58 1021
7690.41 1070
7691.24 1034
7692.06 1058
7692.89 983
7693.72 1018
7694.55 993
7695.38 982
7696.20 979
7697.03 1011
7697.86 970
7698.69 1020
7699.52 1010
7700.34 1081
7701.17 1048
7702.00 999
7702.83 1045
7703.66 1086
7704.49 1027
7705.31 1029
7706.14 1063
7706.97 1039
7707.80 1098
7708.63 1072
7709.46 1090
7710.29 1122
7711.11 1030
7711.94 938
7712.77 967
7713.60 955
7714.43 984
7715.26 1025
7716.09 1010
7716.92 1056
7717.75 979
7718.58 948
7719.40 1055
7720.23 997
7721.06 984
7721.89 925
7722.72 986
7723.55 992
7724.38 906
7725.21 946
7726.04 939
7726.87 981
7727.70 1038
7728.53 1100
7729.36 987
7730.19 975
7731.02 1006
7731.85 1130
7732.68 1026
7733.51 1015
7734.34 1008
7735.17 971
7736.00 931
7736.83 945
7737.66 974
7738.49 1027
7739.32 1012
7740.15 970
7740.98 988
7741.81 1002
7742.64 1095
7743.47 1046
7744.30 1052
7745.13 1148
7745.96 1213
7746.79 1302
7747.62 1389
7748.45 1435
7749.29 1479
7750.12 1491
7750.95 1492
7751.78 1404
7752.61 1317
7753.44 1201
7754.27 1055
7755.10 1148
7755.93 1136
7756.76 980
7757.60 1054
7758.43 1129
7759.26 1075
7760.09 1052
7760.92 1154
7761.75 1120
7762.58 1095
7763.42 1087
7764.25 1070
7765.08 1096
7765.91 1126
7766.74 1076
7767.57 1047
7768.41 957
7769.24 932
7770.07 1082
7770.90 974
7771.73 1066
7772.57 1096
7773.40 929
7774.23 1029
7775.06 1042
7775.90 1040
7776.73 1010
7777.56 968
7778.39 947
7779.22 891
7780.06 923
7780.89 972
7781.72 1075
7782.55 1143
7783.39 1055
7784.22 955
7785.05 1041
7785.89 1126
7786.72 1095
7787.55 1071
7788.38 1045
7789.22 1039
7790.05 1085
7790.88 1064
7791.72 1031
7792.55 1091
7793.38 1007
7794.22 1035
7795.05 1013
7795.88 991
7796.72 1010
7797.55 1058
7798.38 971
7799.22 1103
7800.05 1092
7800.88 1088
7801.72 1156
7802.55 1202
7803.38 1287
7804.22 1069
7805.05 1058
7805.89 1048
7806.72 1073
7807.55 1138
7808.39 1046
7809.22 1117
7810.06 1107
7810.89 1078
7811.72 1164
7812.56 1159
7813.39 1140
7814.23 1255
7815.06 1416
7815.89 1428
7816.73 1458
7817.56 1498
7818.40 1478
7819.23 1455
7820.07 1536
7820.90 1371
7821.74 1317
7822.57 1325
7823.41 1317
7824.24 1205
7825.08 1219
7825.91 1216
7826.75 1281
7827.58 1374
7828.42 1327
7829.25 1315
7830.09 1309
7830.92 1318
7831.76 1394
7832.59 1352
7833.43 1253
7834.26 1289
7835.10 1346
7835.93 1306
7836.77 1367
7837.60 1327
7838.44 1324
7839.28 1235
7840.11 1267
7840.95 1330
7841.78 1403
7842.62 1300
7843.45 1305
7844.29 1267
7845.13 1298
7845.96 1200
7846.80 1181
7847.63 1267
7848.47 1146
7849.31 1158
7850.14 1072
7850.98 1157
7851.82 1165
7852.65 1171
7853.49 1151
7854.32 1155
7855.16 1080
7856.00 1195
7856.83 1236
7857.67 1236
7858.51 1164
7859.34 1242
7860.18 1220
7861.02 1244
7861.85 1205
7862.69 1176
7863.53 1134
7864.37 1111
7865.20 1130
7866.04 1130
7866.88 1144
7867.71 1166
7868.55 1113
7869.39 1140
7870.23 1109
7871.06 1270
7871.90 1135
7872.74 1121
7873.57 1192
7874.41 1219
7875.25 1217
7876.09 1290
7876.93 1311
7877.76 1370
7878.60 1378
7879.44 1233
7880.28 1239
7881.11 1209
7881.95 1191
7882.79 1195
7883.63 1174
7884.47 1084
7885.30 1135
7886.14 1155
7886.98 1195
7887.82 1159
7888.66 1189
7889.50 1303
7890.33 1255
7891.17 1303
7892.01 1318
7892.85 1325
7893.69 1389
7894.53 1354
7895.36 1291
7896.20 1273
7897.04 1255
7897.88 1251
7898.72 1174
7899.56 1211
7900.40 1307
7901.24 1260
7902.08 1315
7902.91 1278
7903.75 1280
7904.59 1249
7905.43 1270
7906.27 1332
7907.11 1179
7907.95 1118
7908.79 1063
7909.63 1168
7910.47 1150
7911.31 1083
7912.15 1109
7912.99 1176
7913.83 1287
7914.67 1375
7915.50 1435
7916.34 1497
7917.18 1544
7918.02 1647
7918.86 1740
7919.70 1717
7920.54 1622
7921.38 1731
7922.22 1536
7923.06 1482
7923.90 1386
7924.74 1320
7925.58 1282
7926.42 1154
7927.27 1187
7928.11 1076
7928.95 1177
7929.79 1172
7930.63 1135
7931.47 1084
7932.31 1067
7933.15 1086
7933.99 1092
7934.83 1131
7935.67 1012
7936.51 1021
7937.35 968
7938.19 1051
7939.03 1015
7939.88 1088
7940.72 1103
7941.56 1113
7942.40 1114
7943.24 1162
7944.08 1104
7944.92 1171
7945.76 1133
7946.60 1175
7947.45 1251
7948.29 1154
7949.13 1127
7949.97 1032
7950.81 1051
7951.65 1033
7952.50 1153
7953.34 1057
7954.18 1068
7955.02 1045
7955.86 1085
7956.70 1077
7957.55 1057
7958.39 1046
7959.23 1050
7960.07 1101
7960.91 1033
7961.76 1035
7962.60 1066
7963.44 999
7964.28 1000
7965.13 1017
7965.97 1003
7966.81 1088
7967.65 1155
7968.50 1062
7969.34 1028
7970.18 1102
7971.02 1104
7971.87 1094
7972.71 1077
7973.55 1026
7974.39 1030
7975.24 1079
7976.08 1167
7976.92 1106
7977.77 1030
7978.61 1036
7979.45 1011
7980.30 1008
7981.14 919
7981.98 947
7982.83 941
7983.67 1014
7984.51 974
7985.36 989
7986.20 910
7987.04 951
7987.89 1102
7988.73 936
7989.57 975
7990.42 925
7991.26 963
7992.10 935
7992.95 992
7993.79 965
7994.64 1010
7995.48 924
7996.32 915
7997.17 917
7998.01 821
7998.86 814
7999.70 799
8000.54 873
8001.39 888
8002.23 946
8003.08 952
8003.92 973
8004.77 908
8005.61 857
8006.45 861
8007.30 945
8008.14 897
8008.99 881
8009.83 881
8010.68 866
8011.52 864
8012.37 898
8013.21 904
8014.06 899
8014.90 936
8015.75 940
8016.59 926
8017.44 891
8018.28 849
8019.13 875
8019.97 877
8020.82 914
8021.66 895
8022.51 841
8023.35 875
8024.20 863
8025.05 855
8025.89 854
8026.74 903
8027.58 885
8028.43 872
8029.27 927
8030.12 821
8030.96 858
8031.81 846
8032.66 917
8033.50 932
8034.35 954
8035.19 868
8036.04 842
8036.89 893
8037.73 941
8038.58 961
8039.43 962
8040.27 960
8041.12 869
8041.96 805
8042.81 892
8043.66 848
8044.50 855
8045.35 885
8046.20 844
8047.04 803
8047.89 835
8048.74 846
8049.58 914
8050.43 854
8051.28 948
8052.12 961
8052.97 864
8053.82 991
8054.67 886
8055.51 859
8056.36 876
8057.21 860
8058.05 809
8058.90 860
8059.75 854
8060.60 788
8061.44 751
8062.29 814
8063.14 865
8063.99 879
8064.83 882
8065.68 901
8066.53 894
8067.38 907
8068.22 862
8069.07 824
8069.92 886
8070.77 947
8071.62 869
8072.46 880
8073.31 882
8074.16 853
8075.01 830
8075.86 831
8076.71 869
8077.55 840
8078.40 818
8079.25 818
8080.10 803
8080.95 832
8081.80 797
8082.64 801
8083.49 849
8084.34 809
8085.19 877
8086.04 815
8086.89 779
8087.74 899
8088.58 922
8089.43 805
8090.28 892
8091.13 852
8091.98 754
8092.83 806
8093.68 810
8094.53 792
8095.38 789
8096.23 740
8097.08 769
8097.93 838
8098.77 839
8099.62 845
8100.47 788
8101.32 829
8102.17 844
8103.02 869
8103.87 825
8104.72 824
8105.57 857
8106.42 846
8107.27 835
8108.12 817
8108.97 852
8109.82 810
8110.67 840
8111.52 902
8112.37 888
8113.22 803
8114.07 853
8114.92 921
8115.77 926
8116.62 923
8117.47 971
8118.32 868
8119.17 939
8120.02 1046
8120.87 906
8121.72 1019
8122.58 969
8123.43 927
8124.28 916
8125.13 889
8125.98 854
8126.83 825
8127.68 870
8128.53 887
8129.38 848
8130.23 782
8131.08 815
8131.94 802
8132.79 854
8133.64 931
8134.49 812
8135.34 898
8136.19 890
8137.04 889
8137.89 927
8138.75 926
8139.60 850
8140.45 920
8141.30 913
8142.15 901
8143.00 936
8143.86 872
8144.71 926
8145.56 970
8146.41 988
8147.26 976
8148.12 964
8148.97 960
8149.82 949
8150.67 965
8151.52 968
8152.38 1011
8153.23 1001
8154.08 1136
8154.93 1180
8155.78 1146
8156.64 1132
8157.49 1130
8158.34 1138
8159.19 1078
8160.05 1029
8160.90 973
8161.75 978
8162.61 952
8163.46 876
8164.31 825
8165.16 904
8166.02 975
8166.87 974
8167.72 884
8168.58 923
8169.43 921
8170.28 827
8171.14 806
8171.99 926
8172.84 927
8173.70 921
8174.55 864
8175.40 873
8176.26 813
8177.11 931
8177.96 966
8178.82 903
8179.67 806
8180.52 822
8181.38 841
8182.23 851
8183.08 829
8183.94 797
8184.79 770
8185.65 764
8186.50 746
8187.35 742
8188.21 758
8189.06 745
8189.92 788
8190.77 828
8191.63 773
8192.48 784
8193.33 731
8194.19 764
8195.04 779
8195.90 845
8196.75 751
8197.61 802
8198.46 799
8199.32 865
8200.17 835
8201.02 825
8201.88 850
8202.73 855
8203.59 824
8204.44 809
8205.30 866
8206.15 808
8207.01 789
8207.86 814
8208.72 766
8209.57 788
8210.43 838
8211.29 810
8212.14 839
8213.00 786
8213.85 828
8214.71 901
8215.56 852
8216.42 835
8217.27 864
8218.13 885
8218.98 943
8219.84 861
8220.70 811
8221.55 901
8222.41 905
8223.26 981
8224.12 940
8224.98 853
8225.83 920
8226.69 949
8227.54 931
8228.40 925
8229.26 890
8230.11 857
8230.97 851
8231.83 776
8232.68 873
8233.54 895
8234.39 802
8235.25 793
8236.11 841
8236.96 777
8237.82 810
8238.68 895
8239.53 876
8240.39 829
8241.25 825
8242.11 829
8242.96 853
8243.82 877
8244.68 851
8245.53 804
8246.39 791
8247.25 802
8248.10 826
8248.96 791
8249.82 866
8250.68 895
8251.53 858
8252.39 868
8253.25 897
8254.11 883
8254.96 816
8255.82 859
8256.68 866
8257.54 872
8258.39 866
8259.25 830
8260.11 813
8260.97 813
8261.83 843
8262.68 912
8263.54 878
8264.40 856
8265.26 788
8266.12 820
8266.97 849
8267.83 819
8268.69 803
8269.55 765
8270.41 836
8271.27 842
8272.12 821
8272.98 740
8273.84 779
8274.70 823
8275.56 816
8276.42 899
8277.28 869
8278.13 773
8278.99 756
8279.85 847
8280.71 812
8281.57 782
8282.43 849
8283.29 843
8284.15 859
8285.01 848
8285.87 864
8286.72 891
8287.58 924
8288.44 871
8289.30 877
8290.16 853
8291.02 820
8291.88 904
8292.74 938
8293.60 864
8294.46 848
8295.32 820
8296.18 867
8297.04 847
8297.90 848
8298.76 841
8299.62 834
8300.48 948
8301.34 949
8302.20 804
8303.06 833
8303.92 972
8304.78 967
8305.64 959
8306.50 961
8307.36 949
8308.22 920
8309.08 915
8309.94 895
8310.80 851
8311.66 888
8312.52 935
8313.38 890
8314.24 912
8315.10 975
8315.96 871
8316.83 903
8317.69 1005
8318.55 926
8319.41 960
8320.27 887
8321.13 831
8321.99 794
8322.85 942
8323.71 888
8324.57 872
8325.44 850
8326.30 849
8327.16 823
8328.02 833
8328.88 902
8329.74 893
8330.60 831
8331.47 870
8332.33 945
8333.19 932
8334.05 938
8334.91 881
8335.77 906
8336.64 906
8337.50 870
8338.36 910
8339.22 847
8340.08 847
8340.94 985
8341.81 927
8342.67 948
8343.53 935
8344.39 949
8345.26 965
8346.12 990
8346.98 918
8347.84 912
8348.71 925
8349.57 932
8350.43 987
8351.29 968
8352.16 937
8353.02 933
8353.88 886
8354.74 932
8355.61 961
8356.47 937
8357.33 957
8358.19 949
8359.06 950
8359.92 971
8360.78 884
8361.65 1047
8362.51 1017
8363.37 962
8364.24 1039
8365.10 945
8365.96 931
8366.83 919
8367.69 1002
8368.55 998
8369.42 991
8370.28 1042
8371.14 1024
8372.01 1042
8372.87 1126
8373.73 1075
8374.60 1055
8375.46 1020
8376.33 1058
8377.19 1004
8378.05 1028
8378.92 978
8379.78 1082
8380.65 1093
8381.51 1028
8382.37 1087
8383.24 1137
8384.10 1171
8384.97 1150
8385.83 1215
8386.70 1216
8387.56 1133
8388.42 1187
8389.29 1204
8390.15 1180
8391.02 1120
8391.88 1030
8392.75 1081
8393.61 1106
8394.48 1130
8395.34 1108
8396.21 1140
8397.07 1238
8397.94 1181
8398.80 1191
8399.67 1270
8400.53 1247
8401.40 1205
8402.26 1274
8403.13 1310
8403.99 1321
8404.86 1345
8405.72 1364
8406.59 1342
8407.45 1301
8408.32 1294
8409.19 1285
8410.05 1299
8410.92 1448
8411.78 1331
8412.65 1363
8413.51 1299
8414.38 1433
8415.25 1377
8416.11 1354
8416.98 1347
8417.84 1424
8418.71 1455
8419.58 1512
8420.44 1440
8421.31 1502
8422.17 1424
8423.04 1515
8423.91 1462
8424.77 1526
8425.64 1580
8426.51 1528
8427.37 1642
8428.24 1785
8429.11 1794
8429.97 1693
8430.84 1795
8431.71 1820
8432.57 1882
8433.44 1845
8434.31 1832
8435.17 1882
8436.04 1878
8436.91 1837
8437.77 1920
8438.64 2038
8439.51 2015
8440.38 2085
8441.24 2204
8442.11 2271
8442.98 2279
8443.84 2308
8444.71 2344
8445.58 2387
8446.45 2389
8447.31 2464
8448.18 2377
8449.05 2368
8449.92 2418
8450.78 2375
8451.65 2437
8452.52 2571
8453.39 2804
8454.26 3172
8455.12 3631
8455.99 4040
8456.86 4775
8457.73 5057
8458.60 5093
8459.46 4904
8460.33 4610
8461.20 4458
8462.07 4041
8462.94 3664
8463.81 3247
8464.67 3157
8465.54 3084
8466.41 3102
8467.28 3302
8468.15 3971
8469.02 4795
8469.89 5894
8470.75 7071
8471.62 7428
8472.49 7335
8473.36 7027
8474.23 6314
8475.10 5576
8475.97 4834
8476.84 4137
8477.71 3579
8478.57 2927
8479.44 2525
8480.31 2344
8481.18 2066
8482.05 2110
8482.92 1979
8483.79 1882
8484.66 1913
8485.53 1939
8486.40 1885
8487.27 1865
8488.14 1755
8489.01 1860
8489.88 1836
8490.75 1861
8491.62 1880
8492.49 1864
8493.36 1870
8494.23 1797
8495.10 1681
8495.97 1788
8496.84 1881
8497.71 1941
8498.58 1914
8499.45 1883
8500.32 1791
8501.19 1798
8502.06 1732
8502.93 1708
8503.80 1575
8504.67 1662
8505.54 1696
8506.41 1744
8507.28 1806
8508.15 1946
8509.02 2087
8509.89 2141
8510.76 2063
8511.63 2180
8512.51 2005
8513.38 1946
8514.25 1769
8515.12 1759
8515.99 1751
8516.86 1735
8517.73 1659
8518.60 1796
8519.47 1732
8520.35 1619
8521.22 1682
8522.09 1715
8522.96 1742
8523.83 1799
8524.70 1860
8525.57 1778
8526.45 1679
8527.32 1869
8528.19 1801
8529.06 1830
8529.93 1817
8530.80 1762
8531.68 1783
8532.55 1771
8533.42 1875
8534.29 1869
8535.16 1815
8536.04 1885
8536.91 1936
8537.78 1980
8538.65 1971
8539.52 1920
8540.40 1908
8541.27 1791
8542.14 1718
8543.01 1723
8543.89 1756
8544.76 1795
8545.63 1838
8546.50 1852
8547.38 1716
8548.25 1782
8549.12 1800
8549.99 1809
8550.87 1779
8551.74 1819
8552.61 1823
8553.49 1768
8554.36 1815
8555.23 1781
8556.11 1929
8556.98 1899
8557.85 1886
8558.73 1864
8559.60 1737
8560.47 1674
8561.35 1595
8562.22 1547
8563.09 1572
8563.97 1516
8564.84 1453
8565.71 1438
8566.59 1410
8567.46 1400
8568.33 1435
8569.21 1379
8570.08 1346
8570.96 1456
8571.83 1363
8572.70 1340
8573.58 1415
8574.45 1368
8575.33 1345
8576.20 1335
8577.07 1283
8577.95 1303
8578.82 1238
8579.70 1225
8580.57 1241
8581.45 1288
8582.32 1264
8583.19 1305
8584.07 1290
8584.94 1257
8585.82 1213
8586.69 1342
8587.57 1246
8588.44 1309
8589.32 1325
8590.19 1332
8591.07 1426
8591.94 1334
8592.82 1313
8593.69 1326
8594.57 1245
8595.44 1219
8596.32 1256
8597.19 1238
8598.07 1312
8598.94 1299
8599.82 1317
8600.69 1394
8601.57 1265
8602.44 1325
8603.32 1344
8604.20 1373
8605.07 1393
8605.95 1343
8606.82 1349
8607.70 1319
8608.57 1338
8609.45 1322
8610.33 1300
8611.20 1340
8612.08 1341
8612.95 1299
8613.83 1335
8614.71 1311
8615.58 1402
8616.46 1362
8617.33 1428
8618.21 1352
8619.09 1366
8619.96 1324
8620.84 1270
8621.72 1369
8622.59 1310
8623.47 1322
8624.35 1412
8625.22 1489
8626.10 1411
8626.98 1447
8627.85 1367
8628.73 1503
8629.61 1423
8630.48 1500
8631.36 1470
8632.24 1431
8633.11 1466
8633.99 1512
8634.87 1458
8635.74 1493
8636.62 1458
8637.50 1346
8638.38 1484
8639.25 1393
8640.13 1501
8641.01 1463
8641.89 1514
8642.76 1644
8643.64 1689
8644.52 1752
8645.40 1705
8646.27 1673
8647.15 1704
8648.03 1673
8648.91 1644
8649.79 1832
8650.66 1748
8651.54 1714
8652.42 1700
8653.30 1719
8654.18 1823
8655.05 1902
8655.93 1853
8656.81 1699
8657.69 1769
8658.57 1781
8659.45 1787
8660.32 1778
8661.20 1724
8662.08 1779
8662.96 1813
8663.84 1791
8664.72 1887
8665.60 1894
8666.47 1827
8667.35 1809
8668.23 1849
8669.11 1907
8669.99 1950
8670.87 1983
8671.75 2118
8672.63 2398
8673.51 2619
8674.38 2793
8675.26 2888
8676.14 3034
8677.02 3054
8677.90 2863
8678.78 2682
8679.66 2636
8680.54 2429
8681.42 2252
8682.30 2200
8683.18 2098
8684.06 2090
8684.94 2039
8685.82 1971
8686.70 2001
8687.58 2244
8688.46 2255
8689.34 2517
8690.22 3025
8691.10 3678
8691.98 4196
8692.86 4562
8693.74 4856
8694.62 5187
8695.50 5081
8696.38 4851
8697.26 4137
8698.14 3659
8699.02 3247
8699.90 2713
8700.78 2420
8701.66 2080
8702.54 1917
8703.42 1639
8704.30 1638
8705.18 1651
8706.06 1657
8706.94 1578
8707.82 1489
8708.71 1451
8709.59 1433
8710.47 1476
8711.35 1349
8712.23 1405
8713.11 1344
8713.99 1517
8714.87 1377
8715.75 1228
8716.64 1299
8717.52 1312
8718.40 1327
8719.28 1377
8720.16 1319
8721.04 1324
8721.92 1348
8722.81 1324
8723.69 1457
8724.57 1350
8725.45 1364
8726.33 1374
8727.21 1451
8728.10 1429
8728.98 1436
8729.86 1440
8730.74 1585
8731.62 1589
8732.51 1613
8733.39 1522
8734.27 1563
8735.15 1469
8736.03 1319
8736.92 1361
8737.80 1367
8738.68 1311
8739.56 1246
8740.45 1189
8741.33 1242
8742.21 1294
8743.09 1248
8743.98 1232
8744.86 1231
8745.74 1330
8746.63 1375
8747.51 1248
8748.39 1376
8749.27 1441
8750.16 1292
8751.04 1334
8751.92 1298
8752.81 1268
8753.69 1259
8754.57 1232
8755.46 1325
8756.34 1391
8757.22 1418
8758.11 1427
8758.99 1375
8759.87 1411
8760.76 1426
8761.64 1414
8762.52 1405
8763.41 1352
8764.29 1434
8765.17 1358
8766.06 1270
8766.94 1325
8767.83 1388
8768.71 1323
8769.59 1371
8770.48 1398
8771.36 1281
8772.25 1226
8773.13 1234
8774.01 1280
8774.90 1280
8775.78 1265
8776.67 1250
8777.55 1174
8778.44 1180
8779.32 1165
8780.20 1178
8781.09 1191
8781.97 1169
8782.86 1132
8783.74 1187
8784.63 1065
8785.51 1067
8786.40 1167
8787.28 1100
8788.17 1136
8789.05 1176
8789.94 1167
8790.82 1132
8791.71 1215
8792.59 1202
8793.48 1266
8794.36 1267
8795.25 1229
8796.13 1185
8797.02 1233
8797.90 1215
8798.79 1235
8799.67 1071
8800.56 1072
8801.45 1104
8802.33 1190
8803.22 1144
8804.10 1063
8804.99 1134
8805.87 1054
8806.76 1035
8807.65 1042
8808.53 1124
8809.42 1055
8810.30 1028
8811.19 1035
8812.08 1049
8812.96 1028
8813.85 1009
8814.73 1078
8815.62 978
8816.51 1021
8817.39 1012
8818.28 870
8819.17 948
8820.05 1031
8820.94 1000
8821.83 1049
8822.71 994
8823.60 932
8824.49 1027
8825.37 974
8826.26 992
8827.15 953
8828.03 970
8828.92 953
8829.81 955
8830.69 931
8831.58 891
8832.47 915
8833.36 945
8834.24 941
8835.13 947
8836.02 909
8836.90 956
8837.79 929
8838.68 952
8839.57 954
8840.45 1000
8841.34 977
8842.23 951
8843.12 921
8844.01 844
8844.89 886
8845.78 875
8846.67 911
8847.56 951
8848.44 983
8849.33 904
8850.22 818
8851.11 884
8852.00 953
8852.88 866
8853.77 876
8854.66 870
8855.55 797
8856.44 802
8857.33 817
8858.21 873
8859.10 772
8859.99 804
8860.88 842
8861.77 869
8862.66 870
8863.55 867
8864.43 845
8865.32 830
8866.21 887
8867.10 885
8867.99 904
8868.88 868
8869.77 825
8870.66 798
8871.55 775
8872.44 799
8873.32 825
8874.21 784
8875.10 788
8875.99 804
8876.88 748
8877.77 772
8878.66 728
8879.55 708
8880.44 810
8881.33 785
8882.22 709
8883.11 818
8884.00 856
8884.89 763
8885.78 823
8886.67 731
8887.56 749
8888.45 733
8889.34 753
8890.23 754
8891.12 805
8892.01 777
8892.90 753
8893.79 760
8894.68 728
8895.57 776
8896.46 680
8897.35 737
8898.24 834
8899.13 740
8900.02 735
8900.91 761
8901.80 789
8902.69 696
8903.58 673
8904.47 757
8905.36 797
8906.26 743
8907.15 755
8908.04 742
8908.93 706
8909.82 705
8910.71 764
8911.60 756
8912.49 759
8913.38 741
8914.28 735
8915.17 791
8916.06 733
8916.95 791
8917.84 752
8918.73 708
8919.62 738
8920.52 769
8921.41 730
8922.30 760
8923.19 779
8924.08 732
8924.97 750
8925.87 695
8926.76 726
8927.65 769
8928.54 728
8929.43 689
8930.33 738
8931.22 714
8932.11 694
8933.00 745
8933.89 670
8934.79 700
8935.68 697
8936.57 694
8937.46 676
8938.36 699
8939.25 706
8940.14 727
8941.03 714
8941.93 780
8942.82 693
8943.71 705
8944.60 706
8945.50 680
8946.39 686
8947.28 695
8948.18 665
8949.07 731
8949.96 735
8950.85 710
8951.75 718
8952.64 656
8953.53 693
8954.43 711
8955.32 709
8956.21 684
8957.11 689
8958.00 667
8958.89 745
8959.79 741
8960.68 699
8961.57 720
8962.47 686
8963.36 762
8964.26 750
8965.15 668
8966.04 691
8966.94 756
8967.83 698
8968.73 722
8969.62 726
8970.51 714
8971.41 735
8972.30 743
8973.20 670
8974.09 694
8974.98 594
8975.88 675
8976.77 668
8977.67 746
8978.56 709
8979.46 603
8980.35 591
8981.25 631
8982.14 691
8983.03 711
8983.93 634
8984.82 656
8985.72 648
8986.61 645
8987.51 720
8988.40 718
8989.30 760
8990.19 661
8991.09 637
8991.98 609
8992.88 660
8993.77 660
8994.67 688
8995.56 687
8996.46 635
8997.36 673
8998.25 606
8999.15 594
9000.04 666
9000.94 659
9001.83 685
9002.73 699
9003.62 617
9004.52 659
9005.42 639
9006.31 627
9007.21 638
9008.10 648
9009.00 615
9009.90 681
9010.79 639
9011.69 626
9012.58 720
9013.48 691
9014.38 658
9015.27 692
9016.17 619
9017.07 645
9017.96 648
9018.86 619
9019.76 673
9020.65 698
9021.55 676
9022.44 710
9023.34 682
9024.24 664
9025.14 687
9026.03 733
9026.93 735
9027.83 660
9028.72 685
9029.62 731
9030.52 707
9031.41 705
9032.31 712
9033.21 692
9034.11 676
9035.00 702
9035.90 625
9036.80 713
9037.69 702
9038.59 689
9039.49 681
9040.39 662
9041.28 622
9042.18 654
9043.08 660
9043.98 651
9044.88 650
9045.77 754
9046.67 711
9047.57 652
9048.47 648
9049.36 667
9050.26 667
9051.16 611
9052.06 668
9052.96 657
9053.86 686
9054.75 638
9055.65 648
9056.55 679
9057.45 672
9058.35 689
9059.25 693
9060.14 677
9061.04 673
9061.94 680
9062.84 664
9063.74 709
9064.64 647
9065.54 669
9066.44 667
9067.33 622
9068.23 653
9069.13 664
9070.03 644
9070.93 645
9071.83 642
9072.73 603
9073.63 603
9074.53 678
9075.43 633
9076.33 653
9077.22 620
9078.12 660
9079.02 619
9079.92 631
9080.82 610
9081.72 625
9082.62 648
9083.52 597
9084.42 621
9085.32 665
9086.22 661
9087.12 668
9088.02 669
9088.92 635
9089.82 685
9090.72 722
9091.62 662
9092.52 662
9093.42 651
9094.32 656
9095.22 698
9096.12 676
9097.02 686
9097.92 678
9098.82 673
9099.72 624
9100.62 689
9101.52 697
9102.43 666
9103.33 700
9104.23 695
9105.13 648
9106.03 702
9106.93 665
9107.83 695
9108.73 601
9109.63 572
9110.53 611
9111.43 667
9112.33 659
9113.24 681
9114.14 661
9115.04 615
9115.94 703
9116.84 650
9117.74 617
9118.64 605
9119.55 649
9120.45 676
9121.35 588
9122.25 613
9123.15 608
9124.05 607
9124.96 653
9125.86 604
9126.76 575
9127.66 645
9128.56 695
9129.46 690
9130.37 670
9131.27 670
9132.17 619
9133.07 669
9133.97 649
9134.88 724
9135.78 630
9136.68 648
9137.58 666
9138.49 603
9139.39 632
9140.29 610
9141.19 672
9142.10 602
9143.00 632
9143.90 622
9144.80 581
9145.71 659
9146.61 757
9147.51 690
9148.42 651
9149.32 691
9150.22 605
9151.12 649
9152.03 587
9152.93 539
9153.83 598
9154.74 591
9155.64 580
9156.54 662
9157.45 643
9158.35 666
9159.25 613
9160.16 631
9161.06 668
9161.96 672
9162.87 608
9163.77 590
9164.68 619
9165.58 576
9166.48 602
9167.39 623
9168.29 571
9169.19 602
9170.10 615
9171.00 637
9171.91 628
9172.81 667
9173.72 660
9174.62 606
9175.52 625
9176.43 614
9177.33 588
9178.24 630
9179.14 681
9180.05 595
9180.95 666
9181.85 617
9182.76 727
9183.66 690
9184.57 659
9185.47 686
9186.38 681
9187.28 690
9188.19 699
9189.09 652
9190.00 700
9190.90 695
9191.81 675
9192.71 661
9193.62 633
9194.52 697
9195.43 711
9196.33 685
9197.24 692
9198.14 717
9199.05 696
9199.96 776
9200.86 775
9201.77 695
9202.67 701
9203.58 686
9204.48 737
9205.39 713
9206.29 708
9207.20 659
9208.11 657
9209.01 624
9209.92 620
9210.82 644
9211.73 614
9212.64 628
9213.54 606
9214.45 642
9215.35 670
9216.26 716
9217.17 769
9218.07 792
9218.98 799
9219.89 766
9220.79 739
9221.70 786
9222.61 744
9223.51 731
9224.42 674
9225.33 739
9226.23 613
9227.14 669
9228.05 696
9228.95 667
9229.86 650
9230.77 668
9231.67 629
9232.58 599
9233.49 634
9234.40 645
9235.30 716
9236.21 673
9237.12 651
9238.02 630
9238.93 716
9239.84 656
9240.75 627
9241.65 712
9242.56 692
9243.47 678
9244.38 632
9245.28 608
9246.19 653
9247.10 646
9248.01 650
9248.92 634
9249.82 603
9250.73 640
9251.64 627
9252.55 668
9253.46 602
9254.36 538
9255.27 580
9256.18 677
9257.09 650
9258.00 635
9258.90 594
9259.81 616
9260.72 633
9261.63 577
9262.54 649
9263.45 647
9264.36 678
9265.26 647
9266.17 596
9267.08 644
9267.99 569
9268.90 630
9269.81 626
9270.72 699
9271.63 720
9272.54 638
9273.44 614
9274.35 673
9275.26 644
9276.17 554
9277.08 624
9277.99 630
9278.90 658
9279.81 627
9280.72 615
9281.63 599
9282.54 672
9283.45 659
9284.36 592
9285.27 661
9286.18 672
9287.09 679
9288.00 628
9288.91 652
9289.82 664
9290.73 601
9291.64 703
9292.55 704
9293.46 658
9294.37 596
9295.28 626
9296.19 672
9297.10 627
9298.01 634
9298.92 655
9299.83 691
9300.74 642
9301.65 624
9302.56 673
9303.47 653
9304.38 722
9305.29 695
9306.20 653
9307.11 678
9308.02 677
9308.93 683
9309.84 685
9310.75 717
9311.67 756
9312.58 736
9313.49 744
9314.40 711
9315.31 724
9316.22 629
9317.13 647
9318.04 732
9318.95 712
9319.87 642
9320.78 660
9321.69 691
9322.60 626
9323.51 677
9324.42 745
9325.34 697
9326.25 661
9327.16 674
9328.07 684
9328.98 693
9329.89 710
9330.81 681
9331.72 619
9332.63 685
9333.54 693
9334.45 728
9335.37 655
9336.28 627
9337.19 656
9338.10 639
9339.01 668
9339.93 656
9340.84 706
9341.75 698
9342.66 700
9343.58 701
9344.49 673
9345.40 699
9346.31 752
9347.23 682
9348.14 714
9349.05 669
9349.97 716
9350.88 660
9351.79 732
9352.70 686
9353.62 703
9354.53 742
9355.44 692
9356.36 674
9357.27 706
9358.18 713
9359.10 720
9360.01 661
9360.92 628
9361.84 686
9362.75 719
9363.66 692
9364.58 683
9365.49 714
9366.40 668
9367.32 622
9368.23 619
9369.15 666
9370.06 701
9370.97 700
9371.89 681
9372.80 723
9373.71 739
9374.63 738
9375.54 733
9376.46 734
9377.37 669
9378.29 712
9379.20 732
9380.11 725
9381.03 784
9381.94 755
9382.86 739
9383.77 791
9384.69 793
9385.60 765
9386.51 804
9387.43 790
9388.34 805
9389.26 789
9390.17 808
9391.09 804
9392.00 830
9392.92 865
9393.83 847
9394.75 808
9395.66 877
9396.58 823
9397.49 820
9398.41 877
9399.32 797
9400.24 823
9401.15 810
9402.07 835
9402.99 732
9403.90 754
9404.82 769
9405.73 835
9406.65 705
9407.56 696
9408.48 713
9409.39 739
9410.31 723
9411.23 733
9412.14 849
9413.06 876
9413.97 760
9414.89 790
9415.81 831
9416.72 735
9417.64 735
9418.55 778
9419.47 803
9420.39 845
9421.30 881
9422.22 804
9423.14 811
9424.05 742
9424.97 770
9425.89 812
9426.80 734
9427.72 762
9428.64 777
9429.55 769
9430.47 811
9431.39 770
9432.30 752
9433.22 812
9434.14 828
9435.05 862
9435.97 845
9436.89 812
9437.80 782
9438.72 853
9439.64 803
9440.56 834
9441.47 892
9442.39 895
9443.31 893
9444.23 930
9445.14 906
9446.06 928
9446.98 847
9447.90 853
9448.81 867
9449.73 938
9450.65 991
9451.57 1070
9452.48 1083
9453.40 1139
9454.32 1117
9455.24 1133
9456.16 1155
9457.07 1212
9457.99 1084
9458.91 971
9459.83 995
9460.75 998
9461.66 849
9462.58 879
9463.50 878
9464.42 840
9465.34 913
9466.26 793
9467.18 877
9468.09 875
9469.01 759
9469.93 802
9470.85 801
9471.77 836
9472.69 871
9473.61 903
9474.53 854
9475.44 791
9476.36 854
9477.28 883
9478.20 919
9479.12 860
9480.04 907
9480.96 870
9481.88 911
9482.80 915
9483.72 928
9484.64 896
9485.56 894
9486.47 888
9487.39 955
9488.31 966
9489.23 863
9490.15 795
9491.07 860
9491.99 898
9492.91 822
9493.83 890
9494.75 862
9495.67 862
9496.59 882
9497.51 890
9498.43 925
9499.35 824
9500.27 806
9501.19 828
9502.11 890
9503.03 920
9503.95 817
9504.87 811
9505.79 844
9506.71 924
9507.64 898
9508.56 860
9509.48 901
9510.40 994
9511.32 914
9512.24 932
9513.16 873
9514.08 907
9515.00 925
9515.92 881
9516.84 931
9517.76 939
9518.68 993
9519.61 1011
9520.53 987
9521.45 995
9522.37 996
9523.29 927
9524.21 937
9525.13 994
9526.05 1016
9526.98 1035
9527.90 1042
9528.82 1079
9529.74 1099
9530.66 1206
9531.58 1357
9532.51 1403
9533.43 1489
9534.35 1523
9535.27 1472
9536.19 1490
9537.11 1445
9538.04 1357
9538.96 1318
9539.88 1185
9540.80 1158
9541.73 1163
9542.65 1099
9543.57 1017
9544.49 1088
9545.41 1048
9546.34 1159
9547.26 1055
9548.18 1037
9549.10 1044
9550.03 1017
9550.95 936
9551.87 906
9552.79 948
9553.72 974
9554.64 962
9555.56 918
9556.49 988
9557.41 987
9558.33 1076
9559.25 1097
9560.18 1051
9561.10 1023
9562.02 1056
9562.95 1046
9563.87 1025
9564.79 1047
9565.72 1025
9566.64 1007
9567.56 1022
9568.49 993
9569.41 928
9570.33 933
9571.26 915
9572.18 890
9573.11 920
9574.03 923
9574.95 934
9575.88 904
9576.80 1019
9577.72 962
9578.65 967
9579.57 907
9580.50 897
9581.42 867
9582.34 848
9583.27 931
9584.19 873
9585.12 892
9586.04 943
9586.97 878
9587.89 878
9588.81 1026
9589.74 1088
9590.66 982
9591.59 898
9592.51 994
9593.44 994
9594.36 987
9595.29 959
9596.21 997
9597.14 984
9598.06 999
9598.99 1044
9599.91 1028
9600.84 1102
9601.76 1061
9602.69 975
9603.61 939
9604.54 998
9605.46 1064
9606.39 984
9607.31 976
9608.24 961
9609.16 1058
9610.09 1099
9611.01 1118
9611.94 1218
9612.87 1104
9613.79 1085
9614.72 1151
9615.64 1122
9616.57 1048
9617.49 1054
9618.42 1027
9619.35 1072
9620.27 1072
9621.20 1088
9622.12 1095
9623.05 1056
9623.98 1112
9624.90 1128
9625.83 1184
9626.76 1159
9627.68 1250
9628.61 1203
9629.53 1275
9630.46 1313
9631.39 1272
9632.31 1284
9633.24 1271
9634.17 1322
9635.09 1296
9636.02 1350
9636.95 1324
9637.87 1448
9638.80 1418
9639.73 1444
9640.65 1449
9641.58 1425
9642.51 1433
9643.44 1384
9644.36 1439
9645.29 1472
9646.22 1494
9647.14 1538
9648.07 1619
9649.00 1792
9649.93 1954
9650.85 2019
9651.78 1886
9652.71 1845
9653.64 1920
9654.56 1863
9655.49 1808
9656.42 1727
9657.35 1613
9658.27 1603
9659.20 1580
9660.13 1411
9661.06 1442
9661.99 1447
9662.91 1398
9663.84 1461
9664.77 1444
9665.70 1426
9666.63 1446
9667.56 1485
9668.48 1504
9669.41 1464
9670.34 1485
9671.27 1451
9672.20 1425
9673.13 1436
9674.05 1420
9674.98 1421
9675.91 1437
9676.84 1494
9677.77 1555
9678.70 1514
9679.63 1638
9680.56 1594
9681.48 1470
9682.41 1647
9683.34 1648
9684.27 1565
9685.20 1555
9686.13 1613
9687.06 1552
9687.99 1617
9688.92 1612
9689.85 1545
9690.78 1610
9691.71 1672
9692.63 1689
9693.56 1732
9694.49 1581
9695.42 1710
9696.35 1802
9697.28 1796
9698.21 1811
9699.14 1918
9700.07 1970
9701.00 1965
9701.93 2035
9702.86 1932
9703.79 1674
9704.72 1792
9705.65 1848
9706.58 1769
9707.51 1778
9708.44 1631
9709.37 1655
9710.30 1537
9711.23 1574
9712.16 1608
9713.09 1693
9714.02 1734
9714.95 1839
9715.89 1725
9716.82 1729
9717.75 1813
9718.68 1795
9719.61 1717
9720.54 1588
9721.47 1614
9722.40 1628
9723.33 1576
9724.26 1488
9725.19 1548
9726.12 1456
9727.06 1463
9727.99 1449
9728.92 1436
9729.85 1560
9730.78 1517
9731.71 1603
9732.64 1572
9733.57 1487
9734.51 1489
9735.44 1496
9736.37 1574
9737.30 1494
9738.23 1420
9739.16 1437
9740.10 1495
9741.03 1419
9741.96 1319
9742.89 1325
9743.82 1270
9744.75 1308
9745.69 1314
9746.62 1332
9747.55 1313
9748.48 1327
9749.41 1217
9750.35 1241
9751.28 1329
9752.21 1266
9753.14 1214
9754.08 1214
9755.01 1256
9755.94 1314
9756.87 1239
9757.81 1289
9758.74 1253
9759.67 1270
9760.60 1182
9761.54 1233
9762.47 1321
9763.40 1206
9764.34 1207
9765.27 1164
9766.20 1178
9767.13 1169
9768.07 1274
9769.00 1194
9769.93 1181
9770.87 1173
9771.80 1265
9772.73 1262
9773.67 1319
9774.60 1271
9775.53 1220
9776.47 1274
9777.40 1279
9778.33 1361
9779.27 1340
9780.20 1448
9781.14 1536
9782.07 1403
9783.00 1370
9783.94 1395
9784.87 1359
9785.80 1389
9786.74 1395
9787.67 1337
9788.61 1310
9789.54 1181
9790.47 1165
9791.41 1206
9792.34 1165
9793.28 1224
9794.21 1183
9795.15 1138
9796.08 1106
9797.01 1150
9797.95 1152
9798.88 1169
9799.82 1292
9800.75 1268
9801.69 1187
9802.62 1143
9803.56 1145
9804.49 1143
9805.43 1125
9806.36 1024
9807.30 957
9808.23 1079
9809.17 1046
9810.10 1044
9811.04 1046
9811.97 1080
9812.91 1067
9813.84 952
9814.78 1016
9815.71 1045
9816.65 981
9817.58 1031
9818.52 1025
9819.46 999
9820.39 1006
9821.33 954
9822.26 950
9823.20 1006
9824.13 892
9825.07 919
9826.00 884
9826.94 918
9827.88 948
9828.81 970
9829.75 917
9830.68 921
9831.62 853
9832.56 957
9833.49 971
9834.43 973
9835.37 1008
9836.30 881
9837.24 837
9838.17 966
9839.11 921
9840.05 999
9840.98 888
9841.92 891
9842.86 959
9843.79 900
9844.73 963
9845.67 922
9846.60 918
9847.54 879
9848.48 903
9849.42 1009
9850.35 960
9851.29 899
9852.23 921
9853.16 979
9854.10 932
9855.04 880
9855.98 984
9856.91 1002
9857.85 957
9858.79 997
9859.72 929
9860.66 930
9861.60 930
9862.54 965
9863.47 976
9864.41 1005
9865.35 952
9866.29 946
9867.23 897
9868.16 881
9869.10 793
9870.04 848
9870.98 853
9871.92 853
9872.85 819
9873.79 929
9874.73 943
9875.67 933
9876.61 894
9877.54 875
9878.48 908
9879.42 945
9880.36 960
9881.30 879
9882.24 888
9883.18 916
9884.11 919
9885.05 921
9885.99 861
9886.93 858
9887.87 887
9888.81 901
9889.75 923
9890.69 870
9891.62 862
9892.56 871
9893.50 834
9894.44 862
9895.38 846
9896.32 821
9897.26 770
9898.20 781
9899.14 840
9900.08 824
9901.02 812
9901.96 895
9902.90 845
9903.83 852
9904.77 868
9905.71 948
9906.65 894
9907.59 870
9908.53 905
9909.47 813
9910.41 886
9911.35 863
9912.29 912
9913.23 925
9914.17 856
9915.11 817
9916.05 788
9916.99 866
9917.93 833
9918.87 812
9919.81 908
9920.75 855
9921.69 889
9922.64 939
9923.58 921
9924.52 963
9925.46 1117
9926.40 1209
9927.34 1345
9928.28 1417
9929.22 1385
9930.16 1399
9931.10 1273
9932.04 1295
9932.98 1247
9933.92 1222
9934.87 1064
9935.81 936
9936.75 894
9937.69 939
9938.63 878
9939.57 862
9940.51 854
9941.45 829
9942.39 816
9943.34 716
9944.28 762
9945.22 762
9946.16 774
9947.10 836
9948.04 823
9948.99 820
9949.93 805
9950.87 821
9951.81 774
9952.75 821
9953.69 804
9954.64 816
9955.58 783
9956.52 791
9957.46 754
9958.41 795
9959.35 859
9960.29 789
9961.23 837
9962.17 822
9963.12 756
9964.06 750
9965.00 710
9965.94 699
9966.89 736
9967.83 762
9968.77 695
9969.71 772
9970.66 777
9971.60 696
9972.54 674
9973.49 685
9974.43 725
9975.37 691
9976.31 775
9977.26 748
9978.20 718
9979.14 681
9980.09 702
9981.03 780
9981.97 743
9982.92 677
9983.86 723
9984.80 729
9985.75 701
9986.69 761
9987.63 779
9988.58 706
9989.52 759
9990.46 688
9991.41 710
9992.35 751
9993.30 715
9994.24 731
9995.18 690
9996.13 755
9997.07 723
9998.02 654
9998.96 718
9999.90 723
10000.85 811
10001.79 725
10002.74 792
10003.68 755
10004.62 751
10005.57 747
10006.51 697
10007.46 733
10008.40 736
10009.35 765
10010.29 704
10011.24 726
10012.18 760
10013.13 734
10014.07 621
10015.01 635
10015.96 624
10016.90 691
10017.85 675
10018.79 700
10019.74 676
10020.68 716
10021.63 658
10022.58 733
10023.52 715
10024.47 688
10025.41 694
10026.36 737
10027.30 617
10028.25 646
10029.19 685
10030.14 674
10031.08 666
10032.03 616
10032.98 656
10033.92 623
10034.87 648
10035.81 683
10036.76 667
10037.70 674
10038.65 678
10039.60 651
10040.54 699
10041.49 711
10042.43 737
10043.38 687
10044.33 664
10045.27 636
10046.22 600
10047.17 588
10048.11 641
10049.06 697
10050.00 709
10050.95 646
10051.90 649
10052.84 631
10053.79 628
10054.74 702
10055.68 646
10056.63 623
10057.58 619
10058.52 607
10059.47 621
10060.42 736
10061.37 716
10062.31 736
10063.26 675
10064.21 588
10065.15 667
10066.10 626
10067.05 627
10068.00 614
10068.94 600
10069.89 680
10070.84 667
10071.79 614
10072.73 656
10073.68 621
10074.63 646
10075.58 654
10076.52 629
10077.47 698
10078.42 643
10079.37 635
10080.32 648
10081.26 636
10082.21 641
10083.16 692
10084.11 675
10085.06 658
10086.00 626
10086.95 654
10087.90 644
10088.85 622
10089.80 645
10090.75 591
10091.69 625
10092.64 582
10093.59 607
10094.54 619
10095.49 651
10096.44 592
10097.39 614
10098.33 586
10099.28 647
10100.23 600
10101.18 569
10102.13 625
10103.08 612
10104.03 605
10104.98 618
10105.93 621
10106.87 606
10107.82 614
10108.77 622
10109.72 592
10110.67 582
10111.62 621
10112.57 615
10113.52 592
10114.47 622
10115.42 569
10116.37 602
10117.32 612
10118.27 671
10119.22 583
10120.17 597
10121.12 647
10122.07 649
10123.02 622
10123.97 651
10124.92 620
10125.87 614
10126.82 598
10127.77 655
10128.72 571
10129.67 632
10130.62 657
10131.57 627
10132.52 603
10133.47 544
10134.42 642
10135.37 606
10136.32 615
10137.27 674
10138.22 660
10139.17 663
10140.12 603
10141.07 597
10142.02 606
10142.98 629
10143.93 598
10144.88 676
10145.83 668
10146.78 692
10147.73 683
10148.68 601
10149.63 630
10150.58 638
10151.54 688
10152.49 637
10153.44 611
10154.39 650
10155.34 625
10156.29 677
10157.24 636
10158.20 639
10159.15 654
10160.10 631
10161.05 690
10162.00 661
10162.95 660
10163.91 637
10164.86 639
10165.81 634
10166.76 664
10167.71 700
10168.67 749
10169.62 733
10170.57 644
10171.52 670
10172.47 677
10173.43 674
10174.38 617
10175.33 643
10176.28 700
10177.24 693
10178.19 662
10179.14 738
10180.09 724
10181.05 652
10182.00 710
10182.95 737
10183.90 772
10184.86 718
10185.81 714
10186.76 714
10187.72 696
10188.67 747
10189.62 729
10190.58 744
10191.53 765
10192.48 708
10193.43 676
10194.39 715
10195.34 831
10196.29 764
10197.25 757
10198.20 765
10199.16 804
10200.11 778
10201.06 775
10202.02 808
10202.97 768
10203.92 748
10204.88 786
10205.83 805
10206.78 868
10207.74 868
10208.69 799
10209.65 853
10210.60 841
10211.55 838
10212.51 821
10213.46 841
10214.42 866
10215.37 854
10216.33 823
10217.28 771
10218.23 727
10219.19 745
10220.14 766
10221.10 763
10222.05 750
10223.01 721
10223.96 699
10224.92 747
10225.87 684
10226.83 774
10227.78 764
10228.74 778
10229.69 810
10230.65 738
10231.60 807
10232.56 809
10233.51 846
10234.47 892
10235.42 919
10236.38 925
10237.33 954
10238.29 981
10239.24 1023
10240.20 1038
10241.15 941
10242.11 898
10243.06 817
10244.02 824
10244.98 834
10245.93 823
10246.89 719
10247.84 676
10248.80 756
10249.75 706
10250.71 649
10251.67 654
10252.62 641
10253.58 711
10254.53 662
10255.49 694
10256.45 626
10257.40 565
10258.36 660
10259.32 668
10260.27 616
10261.23 688
10262.18 705
10263.14 679
10264.10 657
10265.05 631
10266.01 595
10266.97 623
10267.92 619
10268.88 623
10269.84 646
10270.79 688
10271.75 719
10272.71 652
10273.67 674
10274.62 624
10275.58 655
10276.54 680
10277.49 670
10278.45 662
10279.41 650
10280.37 639
10281.32 630
10282.28 602
10283.24 580
10284.19 589
10285.15 724
10286.11 660
10287.07 613
10288.03 606
10288.98 663
10289.94 619
10290.90 542
10291.86 590
10292.81 619
10293.77 653
10294.73 603
10295.69 619
10296.65 621
10297.60 631
10298.56 668
10299.52 561
10300.48 609
10301.44 650
10302.40 611
10303.35 572
10304.31 634
10305.27 647
10306.23 627
10307.19 605
10308.15 653
10309.10 597
10310.06 530
10311.02 583
10311.98 661
10312.94 591
10313.90 603
10314.86 568
10315.82 581
10316.78 645
10317.73 684
10318.69 625
10319.65 556
10320.61 543
10321.57 610
10322.53 636
10323.49 678
10324.45 621
10325.41 641
10326.37 595
10327.33 649
10328.29 628
10329.25 660
10330.21 606
10331.17 627
10332.13 650
10333.09 682
10334.04 704
10335.00 673
10335.96 668
10336.92 696
10337.88 647
10338.84 637
10339.80 631
10340.76 591
10341.72 619
10342.68 690
10343.65 601
10344.61 560
10345.57 587
10346.53 643
10347.49 604
10348.45 662
10349.41 600
10350.37 564
10351.33 623
10352.29 651
10353.25 617
10354.21 585
10355.17 554
10356.13 594
10357.09 564
10358.05 629
10359.02 560
10359.98 593
10360.94 547
10361.90 521
10362.86 530
10363.82 572
10364.78 597
10365.74 600
10366.70 611
10367.67 581
10368.63 538
10369.59 533
10370.55 601
10371.51 531
10372.47 607
10373.43 593
10374.40 601
10375.36 562
10376.32 555
10377.28 558
10378.24 538
10379.21 572
10380.17 551
10381.13 502
10382.09 475
10383.05 553
10384.02 597
10384.98 525
10385.94 562
10386.90 604
10387.86 570
10388.83 520
10389.79 591
10390.75 550
10391.71 559
10392.68 627
10393.64 542
10394.60 609
10395.56 570
10396.53 619
10397.49 561
10398.45 613
10399.42 565
10400.38 552
10401.34 601
10402.30 596
10403.27 601
10404.23 604
10405.19 595
10406.16 587
10407.12 644
10408.08 663
10409.05 614
10410.01 634
10410.97 657
10411.94 625
10412.90 607
10413.86 611
10414.83 642
10415.79 726
10416.75 756
10417.72 721
10418.68 747
10419.65 818
10420.61 862
10421.57 843
10422.54 793
10423.50 796
10424.46 757
10425.43 738
10426.39 699
10427.36 716
10428.32 716
10429.29 671
10430.25 614
10431.21 621
10432.18 605
10433.14 642
10434.11 556
10435.07 579
10436.04 579
10437.00 535
10437.97 507
10438.93 521
10439.90 527
10440.86 522
10441.82 576
10442.79 553
10443.75 583
10444.72 577
10445.68 553
10446.65 587
10447.61 587
10448.58 595
10449.54 544
10450.51 572
10451.48 592
10452.44 610
10453.41 578
10454.37 551
10455.34 543
10456.30 545
10457.27 538
10458.23 544
10459.20 552
10460.16 534
10461.13 528
10462.10 539
10463.06 610
10464.03 602
10464.99 588
10465.96 595
10466.93 558
10467.89 528
10468.86 583
10469.82 569
10470.79 590
10471.76 602
10472.72 615
10473.69 605
10474.65 536
10475.62 573
10476.59 594
10477.55 629
10478.52 555
10479.49 547
10480.45 510
10481.42 557
10482.39 534
10483.35 547
10484.32 555
10485.29 568
10486.25 540
10487.22 600
10488.19 560
10489.15 624
10490.12 579
10491.09 610
10492.06 555
10493.02 574
10493.99 617
10494.96 580
10495.92 597
10496.89 620
10497.86 567
10498.83 593
10499.79 612
10500.76 563
10501.73 599
10502.70 570
10503.66 555
10504.63 562
10505.60 550
10506.57 595
10507.54 594
10508.50 556
10509.47 567
10510.44 601
10511.41 617
10512.38 566
10513.34 610
10514.31 567
10515.28 593
10516.25 610
10517.22 561
10518.19 549
10519.15 589
10520.12 573
10521.09 610
10522.06 612
10523.03 592
10524.00 639
10524.96 606
10525.93 591
10526.90 561
10527.87 555
10528.84 586
10529.81 632
10530.78 673
10531.75 587
10532.72 602
10533.68 597
10534.65 583
10535.62 599
10536.59 671
10537.56 618
10538.53 517
10539.50 593
10540.47 556
10541.44 584
10542.41 675
10543.38 636
10544.35 621
10545.32 615
10546.29 672
10547.26 652
10548.23 636
10549.20 588
10550.17 657
10551.13 651
10552.10 675
10553.07 671
10554.04 632
10555.01 627
10555.98 611
10556.96 679
10557.93 749
10558.90 785
10559.87 791
10560.84 827
10561.81 881
10562.78 873
10563.75 870
10564.72 885
10565.69 892
10566.66 852
10567.63 752
10568.60 723
10569.57 703
10570.54 694
10571.51 700
10572.48 651
10573.45 634
10574.42 544
10575.40 605
10576.37 691
10577.34 585
10578.31 547
10579.28 635
10580.25 644
10581.22 587
10582.19 603
10583.17 579
10584.14 622
10585.11 651
10586.08 593
10587.05 638
10588.02 585
10588.99 656
10589.97 627
10590.94 630
10591.91 684
10592.88 641
10593.85 676
10594.82 663
10595.80 682
10596.77 633
10597.74 684
10598.71 724
10599.68 715
10600.66 713
10601.63 654
10602.60 661
10603.57 572
10604.55 613
10605.52 597
10606.49 656
10607.46 559
10608.44 625
10609.41 586
10610.38 626
10611.35 596
10612.33 619
10613.30 567
10614.27 565
10615.24 627
10616.22 610
10617.19 595
10618.16 614
10619.14 565
10620.11 580
10621.08 587
10622.05 654
10623.03 660
10624.00 612
10624.97 650
10625.95 646
10626.92 630
10627.89 621
10628.87 630
10629.84 633
10630.81 634
10631.79 643
10632.76 634
10633.74 731
10634.71 681
10635.68 631
10636.66 722
10637.63 741
10638.60 748
10639.58 809
10640.55 809
10641.53 765
10642.50 811
10643.47 836
10644.45 778
10645.42 740
10646.40 719
10647.37 666
10648.35 643
10649.32 647
10650.29 659
10651.27 625
10652.24 594
10653.22 609
10654.19 618
10655.17 614
10656.14 567
10657.12 584
10658.09 628
10659.07 629
10660.04 618
10661.02 578
10661.99 556
10662.97 556
10663.94 603
10664.92 595
10665.89 639
10666.87 628
10667.84 666
10668.82 645
10669.79 612
10670.77 658
10671.74 684
10672.72 648
10673.69 610
10674.67 607
10675.65 593
10676.62 571
10677.60 575
10678.57 660
10679.55 660
10680.52 618
10681.50 594
10682.48 595
10683.45 645
10684.43 669
10685.40 661
10686.38 609
10687.36 614
10688.33 586
10689.31 587
10690.28 566
10691.26 576
10692.24 564
10693.21 548
10694.19 591
10695.17 513
10696.14 520
10697.12 574
10698.10 581
10699.07 573
10700.05 552
10701.03 514
10702.00 496
10702.98 522
10703.96 544
10704.93 530
10705.91 597
10706.89 548
10707.86 577
10708.84 542
10709.82 567
10710.80 551
10711.77 559
10712.75 563
10713.73 530
10714.70 530
10715.68 555
10716.66 589
10717.64 578
10718.61 569
10719.59 556
10720.57 585
10721.55 631
10722.53 612
10723.50 537
10724.48 521
10725.46 555
10726.44 537
10727.41 561
10728.39 627
10729.37 512
10730.35 580
10731.33 561
10732.31 487
10733.28 509
10734.26 565
10735.24 597
10736.22 503
10737.20 505
10738.17 494
10739.15 558
10740.13 609
10741.11 540
10742.09 549
10743.07 535
10744.05 567
10745.03 567
10746.00 540
10746.98 549
10747.96 493
10748.94 546
10749.92 556
10750.90 569
10751.88 504
10752.86 545
10753.84 524
10754.82 530
10755.79 571
10756.77 553
10757.75 516
10758.73 549
10759.71 483
10760.69 508
10761.67 587
10762.65 540
10763.63 539
10764.61 547
10765.59 546
10766.57 480
10767.55 495
10768.53 555
10769.51 562
10770.49 558
10771.47 537
10772.45 513
10773.43 577
10774.41 563
10775.39 530
10776.37 505
10777.35 534
10778.33 513
10779.31 552
10780.29 577
10781.27 567
10782.25 573
10783.23 550
10784.21 548
10785.19 540
10786.17 513
10787.15 514
10788.13 514
10789.12 561
10790.10 606
10791.08 554
10792.06 513
10793.04 548
10794.02 517
10795.00 540
10795.98 521
10796.96 525
10797.94 541
10798.93 570
10799.91 498
10800.89 520
10801.87 538
10802.85 509
10803.83 533
10804.81 557
10805.80 530
10806.78 554
10807.76 586
10808.74 547
10809.72 541
10810.70 542
10811.69 513
10812.67 533
10813.65 502
10814.63 526
10815.61 564
10816.59 560
10817.58 606
10818.56 567
10819.54 575
10820.52 548
10821.51 532
10822.49 593
10823.47 558
10824.45 579
10825.43 510
10826.42 519
10827.40 569
10828.38 600
10829.37 568
10830.35 570
10831.33 590
10832.31 617
10833.30 613
10834.28 582
10835.26 596
10836.24 586
10837.23 664
10838.21 591
10839.19 579
10840.18 511
10841.16 552
10842.14 531
10843.13 514
10844.11 585
10845.09 593
10846.08 611
10847.06 616
10848.04 584
10849.03 604
10850.01 577
10850.99 609
10851.98 635
10852.96 574
10853.94 607
10854.93 633
10855.91 574
10856.90 576
10857.88 624
10858.86 598
10859.85 606
10860.83 627
10861.82 648
10862.80 661
10863.78 672
10864.77 693
10865.75 639
10866.74 603
10867.72 662
10868.71 662
10869.69 662
10870.67 653
10871.66 680
10872.64 646
10873.63 635
10874.61 650
10875.60 683
10876.58 676
10877.57 732
10878.55 688
10879.54 641
10880.52 639
10881.51 688
10882.49 700
10883.48 687
10884.46 707
10885.45 702
10886.43 742
10887.42 754
10888.40 739
10889.39 780
10890.37 761
10891.36 722
10892.34 717
10893.33 770
10894.32 728
10895.30 694
10896.29 715
10897.27 727
10898.26 738
10899.24 781
10900.23 761
10901.22 709
10902.20 710
10903.19 716
10904.17 782
10905.16 729
10906.15 709
10907.13 801
10908.12 795
10909.10 746
10910.09 840
10911.08 751
10912.06 751
10913.05 727
10914.04 836
10915.02 750
10916.01 788
10917.00 831
10917.98 745
10918.97 823
10919.96 794
10920.94 848
10921.93 902
10922.92 854
10923.90 846
10924.89 888
10925.88 841
10926.86 869
10927.85 824
10928.84 800
10929.82 874
10930.81 821
10931.80 834
10932.79 865
10933.77 837
10934.76 845
10935.75 868
10936.74 837
10937.72 887
10938.71 896
10939.70 859
10940.69 937
10941.67 1011
10942.66 940
10943.65 980
10944.64 999
10945.63 1007
10946.61 931
10947.60 975
10948.59 1018
10949.58 1035
10950.57 1099
10951.55 1104
10952.54 1038
10953.53 991
10954.52 1104
10955.51 1086
10956.49 1208
10957.48 1336
10958.47 1308
10959.46 1321
10960.45 1353
10961.44 1408
10962.43 1422
10963.41 1278
10964.40 1219
10965.39 1199
10966.38 1176
10967.37 1232
10968.36 1136
10969.35 1105
10970.34 1132
10971.33 1077
10972.31 1060
10973.30 1072
10974.29 1141
10975.28 1095
10976.27 1025
10977.26 1026
10978.25 1095
10979.24 1072
10980.23 1080
10981.22 1052
10982.21 1121
10983.20 1058
10984.19 1058
10985.18 1122
10986.17 1117
10987.16 1099
10988.15 1094
10989.14 1125
10990.13 1218
10991.12 1210
10992.11 1188
10993.10 1262
10994.09 1196
10995.08 1245
10996.07 1264
10997.06 1399
10998.05 1556
10999.04 1830
11000.03 1892
11001.02 1967
11002.01 2061
11003.00 1921
11003.99 1885
11004.98 1802
11005.97 1643
11006.96 1492
11007.95 1356
11008.94 1297
11009.93 1229
11010.92 1144
11011.91 1072
11012.91 981
11013.90 930
11014.89 992
11015.88 915
11016.87 932
11017.86 909
11018.85 955
11019.84 942
11020.83 895
11021.83 923
11022.82 894
11023.81 890
11024.80 848
11025.79 910
11026.78 878
11027.77 853
11028.77 878
11029.76 862
11030.75 822
11031.74 892
11032.73 852
11033.72 880
11034.72 802
11035.71 850
11036.70 850
11037.69 856
11038.68 922
11039.68 916
11040.67 843
11041.66 892
11042.65 855
11043.65 886
11044.64 886
11045.63 802
11046.62 812
11047.62 765
11048.61 721
11049.60 763
11050.59 755
11051.59 802
11052.58 805
11053.57 767
11054.56 752
11055.56 774
11056.55 815
11057.54 774
11058.54 747
11059.53 721
11060.52 747
11061.51 752
11062.51 744
11063.50 758
11064.49 733
11065.49 720
11066.48 753
11067.47 713
11068.47 787
11069.46 838
11070.45 798
11071.45 709
11072.44 706
11073.44 743
11074.43 764
11075.42 772
11076.42 689
11077.41 754
11078.40 740
11079.40 800
11080.39 793
11081.39 777
11082.38 729
11083.37 677
11084.37 726
11085.36 767
11086.36 721
11087.35 723
11088.35 725
11089.34 742
11090.33 762
11091.33 758
11092.32 706
11093.32 687
11094.31 720
11095.31 683
11096.30 681
11097.30 683
11098.29 692
11099.29 705
11100.28 717
11101.28 770
11102.27 696
11103.27 716
11104.26 675
11105.26 692
11106.25 680
11107.25 714
11108.24 652
11109.24 649
11110.23 612
11111.23 582
11112.22 609
11113.22 632
11114.21 636
11115.21 685
11116.20 718
11117.20 686
11118.20 636
11119.19 651
11120.19 674
11121.18 614
11122.18 668
11123.17 627
11124.17 629
11125.17 645
11126.16 690
11127.16 677
11128.15 657
11129.15 690
11130.15 661
11131.14 657
11132.14 633
11133.14 644
11134.13 572
11135.13 604
11136.13 630
11137.12 651
11138.12 580
11139.11 575
11140.11 610
11141.11 645
11142.10 603
11143.10 636
11144.10 655
11145.10 598
11146.09 629
11147.09 651
11148.09 625
11149.08 643
11150.08 605
11151.08 621
11152.07 628
11153.07 608
11154.07 568
11155.07 584
11156.06 564
11157.06 549
11158.06 559
11159.06 626
11160.05 646
11161.05 620
11162.05 602
11163.05 600
11164.04 578
11165.04 602
11166.04 540
11167.04 542
11168.04 593
11169.03 601
11170.03 610
11171.03 581
11172.03 581
11173.03 592
11174.02 539
11175.02 554
11176.02 646
11177.02 580
11178.02 528
11179.02 572
11180.01 597
11181.01 574
11182.01 574
11183.01 561
11184.01 645
11185.01 599
11186.00 564
11187.00 551
11188.00 531
11189.00 531
11190.00 544
11191.00 575
11192.00 618
11193.00 584
11194.00 560
11195.00 530
11195.99 574
11196.99 575
11197.99 563
11198.99 606
11199.99 624
11200.99 575
11201.99 518
11202.99 561
11203.99 555
11204.99 550
11205.99 598
11206.99 581
11207.99 569
11208.99 585
11209.99 595
11210.99 616
11211.99 551
11212.99 591
11213.99 645
11214.99 572
11215.99 560
11216.99 529
11217.99 601
11218.99 556
11219.99 574
11220.99 567
11221.99 532
11222.99 561
11223.99 548
11224.99 537
11225.99 529
11226.99 584
11227.99 609
11228.99 581
11229.99 592
11230.99 550
11231.99 564
11232.99 538
11233.99 570
11235.00 559
11236.00 545
11237.00 567
11238.00 541
11239.00 564
11240.00 595
11241.00 595
11242.00 626
11243.00 593
11244.01 596
11245.01 589
11246.01 591
11247.01 581
11248.01 565
11249.01 570
11250.01 603
11251.02 619
11252.02 620
11253.02 590
11254.02 591
11255.02 582
11256.02 606
11257.03 551
11258.03 556
11259.03 583
11260.03 587
11261.03 609
11262.04 612
11263.04 604
11264.04 611
11265.04 584
11266.05 633
11267.05 608
11268.05 577
11269.05 641
11270.05 616
11271.06 586
11272.06 585
11273.06 625
11274.07 615
11275.07 628
11276.07 635
11277.07 662
11278.08 606
11279.08 641
11280.08 642
11281.08 660
11282.09 632
11283.09 701
11284.09 647
11285.10 651
11286.10 650
11287.10 600
11288.11 557
11289.11 606
11290.11 575
11291.12 559
11292.12 585
11293.12 591
11294.13 548
11295.13 603
11296.13 637
11297.14 634
11298.14 598
11299.15 633
11300.15 631
11301.15 628
11302.16 625
11303.16 671
11304.16 661
11305.17 633
11306.17 601
11307.18 601
11308.18 563
11309.19 550
11310.19 587
11311.19 624
11312.20 577
11313.20 576
11314.21 590
11315.21 618
11316.22 645
11317.22 636
11318.23 671
11319.23 670
11320.23 644
11321.24 691
11322.24 628
11323.25 619
11324.25 652
11325.26 608
11326.26 592
11327.27 608
11328.27 658
11329.28 615
11330.28 707
11331.29 668
11332.29 616
11333.30 627
11334.30 665
11335.31 655
11336.32 693
11337.32 719
11338.33 747
11339.33 735
11340.34 786
11341.34 831
11342.35 769
11343.35 893
11344.36 809
11345.37 807
11346.37 792
11347.38 732
11348.38 751
11349.39 713
11350.40 648
11351.40 579
11352.41 598
11353.41 646
11354.42 642
11355.43 606
11356.43 626
11357.44 633
11358.45 596
11359.45 547
11360.46 596
11361.46 598
11362.47 592
11363.48 649
11364.48 644
11365.49 630
11366.50 613
11367.51 617
11368.51 604
11369.52 611
11370.53 614
11371.53 608
11372.54 540
11373.55 556
11374.55 638
11375.56 683
11376.57 600
11377.58 606
11378.58 579
11379.59 605
11380.60 621
11381.60 583
11382.61 564
11383.62 567
11384.63 547
11385.63 522
11386.64 523
11387.65 595
11388.66 571
11389.67 509
11390.67 529
11391.68 573
11392.69 565
11393.70 519
11394.71 594
11395.71 524
11396.72 519
11397.73 575
11398.74 567
11399.75 554
11400.75 545
11401.76 587
11402.77 578
11403.78 577
11404.79 566
11405.80 538
11406.80 570
11407.81 608
11408.82 523
11409.83 553
11410.84 595
11411.85 535
11412.86 558
11413.87 585
11414.87 573
11415.88 582
11416.89 547
11417.90 552
11418.91 572
11419.92 572
11420.93 593
11421.94 568
11422.95 583
11423.96 606
11424.97 594
11425.98 569
11426.98 550
11427.99 570
11429.00 559
11430.01 542
11431.02 569
11432.03 529
11433.04 594
11434.05 590
11435.06 567
11436.07 603
11437.08 574
11438.09 554
11439.10 566
11440.11 551
11441.12 547
11442.13 528
11443.14 528
11444.15 554
11445.16 559
11446.17 491
11447.18 549
11448.19 594
11449.20 605
11450.21 583
11451.22 571
11452.23 636
11453.25 590
11454.26 560
11455.27 574
11456.28 557
11457.29 540
11458.30 572
11459.31 586
11460.32 554
11461.33 534
11462.34 551
11463.35 514
11464.36 546
11465.38 596
11466.39 589
11467.40 566
11468.41 576
11469.42 623
11470.43 602
11471.44 599
11472.46 634
11473.47 583
11474.48 603
11475.49 628
11476.50 535
11477.51 568
11478.52 600
11479.54 536
11480.55 554
11481.56 600
11482.57 605
11483.58 553
11484.60 587
11485.61 553
11486.62 588
11487.63 555
11488.64 550
11489.66 562
11490.67 587
11491.68 568
11492.69 611
11493.71 587
11494.72 618
11495.73 637
11496.74 629
11497.76 605
11498.77 581
11499.78 583
11500.79 597
11501.81 551
11502.82 567
11503.83 577
11504.84 550
11505.86 549
11506.87 566
11507.88 558
11508.90 572
11509.91 566
11510.92 562
11511.94 560
11512.95 575
11513.96 615
11514.98 586
11515.99 566
11517.00 600
11518.02 543
11519.03 550
11520.04 626
11521.06 606
11522.07 584
11523.08 546
11524.10 560
11525.11 582
11526.13 619
11527.14 683
11528.15 587
11529.17 597
11530.18 654
11531.20 677
11532.21 657
11533.22 616
11534.24 611
11535.25 610
11536.27 613
11537.28 604
11538.29 590
11539.31 643
11540.32 645
11541.34 612
11542.35 645
11543.37 647
11544.38 647
11545.40 675
11546.41 659
11547.43 678
11548.44 629
11549.46 659
11550.47 612
11551.49 671
11552.50 742
11553.52 707
11554.53 728
11555.55 709
11556.56 661
11557.58 736
11558.59 685
11559.61 709
11560.62 717
11561.64 712
11562.65 746
11563.67 734
11564.68 673
11565.70 735
11566.71 722
11567.73 739
11568.75 782
11569.76 782
11570.78 758
11571.79 792
11572.81 735
11573.83 805
11574.84 807
11575.86 808
11576.87 876
11577.89 848
11578.91 854
11579.92 870
11580.94 854
11581.95 918
11582.97 965
11583.99 1026
11585.00 948
11586.02 936
11587.04 1028
11588.05 1008
11589.07 1051
11590.09 1043
11591.10 1091
11592.12 1168
11593.14 1195
11594.15 1208
11595.17 1299
11596.19 1498
11597.20 1667
11598.22 1684
11599.24 1872
11600.25 2082
11601.27 2202
11602.29 2096
11603.31 2085
11604.32 2112
11605.34 1835
11606.36 1642
11607.38 1385
11608.39 1344
11609.41 1221
11610.43 1078
11611.45 1049
11612.46 958
11613.48 823
11614.50 913
11615.52 876
11616.53 890
11617.55 819
11618.57 853
11619.59 872
11620.61 790
11621.62 712
11622.64 734
11623.66 741
11624.68 727
11625.70 737
11626.71 766
11627.73 716
11628.75 748
11629.77 678
11630.79 749
11631.81 741
11632.82 754
11633.84 738
11634.86 668
11635.88 692
11636.90 677
11637.92 717
11638.94 735
11639.96 745
11640.97 748
11641.99 689
11643.01 708
11644.03 708
11645.05 700
11646.07 688
11647.09 722
11648.11 705
11649.13 677
11650.15 619
11651.17 657
11652.18 675
11653.20 644
11654.22 588
11655.24 612
11656.26 610
11657.28 614
11658.30 615
11659.32 620
11660.34 590
11661.36 582
11662.38 580
11663.40 650
11664.42 658
11665.44 643
11666.46 628
11667.48 663
11668.50 664
11669.52 693
11670.54 706
11671.56 688
11672.58 657
11673.60 709
11674.62 692
11675.64 711
11676.66 749
11677.68 748
11678.70 731
11679.72 728
11680.74 718
11681.77 689
11682.79 724
11683.81 709
11684.83 727
11685.85 711
11686.87 673
11687.89 657
11688.91 659
11689.93 653
11690.95 656
11691.97 625
11693.00 676
11694.02 724
11695.04 636
11696.06 669
11697.08 690
11698.10 645
11699.12 649
11700.14 666
11701.17 655
11702.19 646
11703.21 665
11704.23 619
11705.25 621
11706.27 599
11707.30 578
11708.32 610
11709.34 590
11710.36 596
11711.38 661
11712.41 659
11713.43 650
11714.45 584
11715.47 603
11716.49 584
11717.52 558
11718.54 582
11719.56 583
11720.58 549
11721.61 571
11722.63 559
11723.65 589
11724.67 596
11725.70 570
11726.72 584
11727.74 618
11728.76 585
11729.79 571
11730.81 547
11731.83 573
11732.86 584
11733.88 629
11734.90 549
11735.92 596
11736.95 528
11737.97 536
11738.99 560
11740.02 557
11741.04 531
11742.06 569
11743.09 608
11744.11 527
11745.13 557
11746.16 593
11747.18 606
11748.20 557
11749.23 536
11750.25 586
11751.27 558
11752.30 570
11753.32 538
11754.35 563
11755.37 551
11756.39 566
11757.42 597
11758.44 611
11759.47 565
11760.49 553
11761.51 554
11762.54 546
11763.56 568
11764.59 544
11765.61 555
11766.64 524
11767.66 511
11768.68 507
11769.71 551
11770.73 530
11771.76 539
11772.78 538
11773.81 544
11774.83 557
11775.86 580
11776.88 539
11777.91 522
11778.93 578
11779.96 549
11780.98 523
11782.01 527
11783.03 527
11784.06 552
11785.08 529
11786.11 508
11787.13 485
11788.16 497
11789.18 531
11790.21 539
11791.23 503
11792.26 581
11793.28 550
11794.31 514
11795.34 498
11796.36 552
11797.39 569
11798.41 546
11799.44 548
11800.46 555
11801.49 528
11802.52 508
11803.54 514
11804.57 495
11805.59 552
11806.62 507
11807.65 530
11808.67 512
11809.70 543
11810.73 529
11811.75 496
11812.78 550
11813.80 510
11814.83 591
11815.86 610
11816.88 563
11817.91 520
11818.94 546
11819.96 564
11820.99 546
11822.02 559
11823.04 532
11824.07 540
11825.10 553
11826.13 560
11827.15 533
11828.18 549
11829.21 586
11830.23 557
11831.26 552
11832.29 524
11833.32 581
11834.34 541
11835.37 586
11836.40 547
11837.42 585
11838.45 584
11839.48 547
11840.51 580
11841.54 522
11842.56 554
11843.59 579
11844.62 575
11845.65 568
11846.67 554
11847.70 531
11848.73 537
11849.76 505
11850.79 556
11851.81 561
11852.84 577
11853.87 520
11854.90 568
11855.93 555
11856.95 582
11857.98 537
11859.01 544
11860.04 505
11861.07 577
11862.10 581
11863.13 644
11864.15 598
11865.18 600
11866.21 600
11867.24 578
11868.27 587
11869.30 561
11870.33 606
11871.36 577
11872.38 592
11873.41 595
11874.44 608
11875.47 583
11876.50 568
11877.53 578
11878.56 590
11879.59 584
11880.62 621
11881.65 627
11882.68 607
11883.71 568
11884.74 589
11885.77 626
11886.80 651
11887.82 578
11888.85 606
11889.88 599
11890.91 602
11891.94 592
11892.97 640
11894.00 580
11895.03 644
11896.06 641
11897.09 654
11898.12 604
11899.15 663
11900.18 691
11901.21 730
11902.24 690
11903.27 672
11904.31 708
11905.34 717
11906.37 721
11907.40 745
11908.43 669
11909.46 660
11910.49 699
11911.52 688
11912.55 664
11913.58 609
11914.61 645
11915.64 673
11916.67 645
11917.70 704
11918.73 678
11919.77 655
11920.80 648
11921.83 664
11922.86 672
11923.89 661
11924.92 698
11925.95 755
11926.98 770
11928.02 747
11929.05 769
11930.08 851
11931.11 917
11932.14 946
11933.17 922
11934.21 1024
11935.24 950
11936.27 957
11937.30 873
11938.33 799
11939.36 809
11940.40 780
11941.43 740
11942.46 722
11943.49 641
11944.52 649
11945.56 646
11946.59 638
11947.62 662
11948.65 644
11949.69 610
11950.72 641
11951.75 611
11952.78 589
11953.82 588
11954.85 639
11955.88 585
11956.91 612
11957.95 626
11958.98 598
11960.01 604
11961.04 600
11962.08 589
11963.11 600
11964.14 621
11965.18 616
11966.21 608
11967.24 640
11968.27 599
11969.31 589
11970.34 601
11971.37 690
11972.41 597
11973.44 635
11974.47 610
11975.51 648
11976.54 560
11977.58 577
11978.61 628
11979.64 584
11980.68 604
11981.71 572
11982.74 552
11983.78 607
11984.81 617
11985.85 572
11986.88 596
11987.91 582
11988.95 593
11989.98 617
11991.02 595
11992.05 633
11993.08 591
11994.12 591
11995.15 590
11996.19 601
11997.22 561
11998.26 623
11999.29 598
12000.32 610
12001.36 635
12002.39 637
12003.43 634
12004.46 626
12005.50 628
12006.53 614
12007.57 631
12008.60 641
12009.64 618
12010.67 635
12011.71 674
12012.74 627
12013.78 640
12014.81 687
12015.85 638
12016.88 642
12017.92 601
12018.95 639
12019.99 642
12021.02 697
12022.06 682
12023.10 664
12024.13 655
12025.17 683
12026.20 671
12027.24 614
12028.27 664
12029.31 676
12030.34 661
12031.38 617
12032.42 611
12033.45 640
12034.49 697
12035.52 735
12036.56 670
12037.60 591
12038.63 625
12039.67 625
12040.71 631
12041.74 623
12042.78 588
12043.81 627
12044.85 643
12045.89 644
12046.92 686
12047.96 662
12049.00 644
12050.03 678
12051.07 635
12052.11 614
12053.14 600
12054.18 614
12055.22 589
12056.25 646
12057.29 569
12058.33 631
12059.37 618
12060.40 652
12061.44 641
12062.48 614
12063.51 580
12064.55 571
12065.59 594
12066.63 663
12067.66 654
12068.70 664
12069.74 610
12070.78 624
12071.81 677
12072.85 652
12073.89 681
12074.93 689
12075.97 656
12077.00 634
12078.04 642
12079.08 685
12080.12 715
12081.15 717
12082.19 649
12083.23 634
12084.27 652
12085.31 670
12086.35 680
12087.38 662
12088.42 687
12089.46 729
12090.50 677
12091.54 711
12092.58 721
12093.61 684
12094.65 684
12095.69 664
12096.73 687
12097.77 776
12098.81 756
12099.85 762
12100.89 768
12101.92 752
12102.96 754
12104.00 813
12105.04 807
12106.08 812
12107.12 763
12108.16 778
12109.20 760
12110.24 708
12111.28 693
12112.32 649
12113.36 691
12114.39 638
12115.43 587
12116.47 635
12117.51 546
12118.55 569
12119.59 596
12120.63 570
12121.67 587
12122.71 578
12123.75 606
12124.79 596
12125.83 581
12126.87 573
12127.91 555
12128.95 572
12129.99 588
12131.03 604
12132.07 556
12133.11 559
12134.15 555
12135.19 550
12136.23 544
12137.27 603
12138.31 646
12139.35 584
12140.40 590
12141.44 560
12142.48 586
12143.52 548
12144.56 535
12145.60 547
12146.64 596
12147.68 597
12148.72 547
12149.76 523
12150.80 551
12151.84 599
12152.89 572
12153.93 540
12154.97 522
12156.01 527
12157.05 579
12158.09 545
12159.13 536
12160.17 577
12161.22 561
12162.26 531
12163.30 535
12164.34 520
12165.38 556
12166.42 548
12167.47 542
12168.51 510
12169.55 562
12170.59 613
12171.63 579
12172.67 576
12173.72 585
12174.76 563
12175.80 522
12176.84 545
12177.89 539
12178.93 489
12179.97 530
12181.01 540
12182.05 547
12183.10 563
12184.14 572
12185.18 552
12186.22 528
12187.27 541
12188.31 545
12189.35 590
12190.39 508
12191.44 572
12192.48 526
12193.52 505
12194.57 543
12195.61 539
12196.65 581
12197.69 559
12198.74 598
12199.78 549
12200.82 575
12201.87 502
12202.91 551
12203.95 570
12205.00 602
12206.04 605
12207.08 497
12208.13 530
12209.17 591
12210.21 542
12211.26 568
12212.30 569
12213.35 581
12214.39 554
12215.43 531
12216.48 571
12217.52 568
12218.56 541
12219.61 561
12220.65 551
12221.70 534
12222.74 538
12223.78 556
12224.83 531
12225.87 524
12226.92 514
12227.96 536
12229.01 534
12230.05 572
12231.10 512
12232.14 559
12233.18 530
12234.23 595
12235.27 600
12236.32 592
12237.36 573
12238.41 519
12239.45 518
12240.50 542
12241.54 555
12242.59 501
12243.63 503
12244.68 530
12245.72 506
12246.77 499
12247.81 522
12248.86 512
12249.90 553
12250.95 526
12251.99 466
12253.04 454
12254.08 500
12255.13 470
12256.18 518
12257.22 508
12258.27 516
12259.31 477
12260.36 483
12261.40 504
12262.45 485
12263.50 518
12264.54 495
12265.59 488
12266.63 479
12267.68 486
12268.73 536
12269.77 518
12270.82 504
12271.86 456
12272.91 489
12273.96 469
12275.00 478
12276.05 460
12277.10 489
12278.14 475
12279.19 531
12280.23 478
12281.28 486
12282.33 511
12283.37 511
12284.42 471
12285.47 482
12286.52 474
12287.56 490
12288.61 521
12289.66 513
12290.70 529
12291.75 538
12292.80 513
12293.84 519
12294.89 471
12295.94 436
12296.99 463
12298.03 463
12299.08 469
12300.13 494
12301.18 518
12302.22 553
12303.27 514
12304.32 554
12305.37 493
12306.41 498
12307.46 542
12308.51 487
12309.56 529
12310.60 567
12311.65 468
12312.70 521
12313.75 486
12314.80 486
12315.84 516
12316.89 499
12317.94 509
12318.99 492
12320.04 539
12321.09 501
12322.13 494
12323.18 490
12324.23 482
12325.28 477
12326.33 474
12327.38 518
12328.42 505
12329.47 506
12330.52 439
12331.57 455
12332.62 472
12333.67 497
12334.72 475
12335.77 519
12336.82 509
12337.86 482
12338.91 451
12339.96 492
12341.01 492
12342.06 481
12343.11 469
12344.16 458
12345.21 466
12346.26 459
12347.31 451
12348.36 438
12349.41 500
12350.46 477
12351.51 456
12352.56 499
12353.60 467
12354.65 497
12355.70 484
12356.75 461
12357.80 465
12358.85 437
12359.90 444
12360.95 487
12362.00 498
12363.05 510
12364.10 500
12365.15 529
12366.20 492
12367.25 489
12368.31 520
12369.36 490
12370.41 507
12371.46 481
12372.51 512
12373.56 510
12374.61 509
12375.66 485
12376.71 524
12377.76 461
12378.81 467
12379.86 502
12380.91 471
12381.96 524
12383.01 496
12384.07 522
12385.12 482
12386.17 546
12387.22 498
12388.27 495
12389.32 449
12390.37 475
12391.42 485
12392.47 523
12393.53 484
12394.58 510
12395.63 543
12396.68 540
12397.73 496
12398.78 548
12399.84 434
12400.89 495
12401.94 527
12402.99 533
12404.04 560
12405.09 540
12406.15 495
12407.20 523
12408.25 505
12409.30 559
12410.35 552
12411.41 567
12412.46 554
12413.51 502
12414.56 536
12415.62 479
12416.67 490
12417.72 495
12418.77 521
12419.83 583
12420.88 546
12421.93 557
12422.98 471
12424.04 489
12425.09 538
12426.14 541
12427.19 514
12428.25 511
12429.30 519
12430.35 524
12431.41 523
12432.46 514
12433.51 552
12434.57 513
12435.62 558
12436.67 521
12437.72 531
12438.78 546
12439.83 548
12440.88 557
12441.94 566
12442.99 535
12444.05 527
12445.10 518
12446.15 534
12447.21 569
12448.26 498
12449.31 555
12450.37 532
12451.42 562
12452.48 507
12453.53 525
12454.58 539
12455.64 556
12456.69 541
12457.75 528
12458.80 568
12459.85 513
12460.91 551
12461.96 569
12463.02 556
12464.07 550
12465.13 566
12466.18 566
12467.23 566
12468.29 513
12469.34 564
12470.40 641
12471.45 590
12472.51 600
12473.56 619
12474.62 599
12475.67 541
12476.73 603
12477.78 620
12478.84 626
12479.89 675
12480.95 664
12482.00 663
12483.06 692
12484.11 672
12485.17 659
12486.22 732
12487.28 753
12488.33 723
12489.39 810
12490.45 806
12491.50 893
12492.56 959
12493.61 994
12494.67 1042
12495.72 1097
12496.78 1085
12497.84 1132
12498.89 1142
12499.95 1080
12501.00 1015
12502.06 939
12503.11 923
12504.17 880
12505.23 790
12506.28 746
12507.34 717
12508.40 697
12509.45 757
12510.51 659
12511.56 680
12512.62 663
12513.68 585
12514.73 620
12515.79 618
12516.85 600
12517.90 620
12518.96 604
12520.02 558
12521.07 592
12522.13 572
12523.19 551
12524.24 593
12525.30 604
12526.36 603
12527.42 587
12528.47 597
12529.53 562
12530.59 619
12531.64 601
12532.70 566
12533.76 556
12534.82 609
12535.87 623
12536.93 583
12537.99 612
12539.05 667
12540.10 610
12541.16 586
12542.22 591
12543.28 573
12544.34 557
12545.39 552
12546.45 536
12547.51 577
12548.57 528
12549.62 532
12550.68 564
12551.74 528
12552.80 557
12553.86 561
12554.92 618
12555.97 630
12557.03 605
12558.09 609
12559.15 639
12560.21 615
12561.27 679
12562.32 603
12563.38 597
12564.44 607
12565.50 648
12566.56 628
12567.62 641
12568.68 677
12569.74 711
12570.79 729
12571.85 693
12572.91 798
12573.97 771
12575.03 764
12576.09 774
12577.15 737
12578.21 792
12579.27 751
12580.33 729
12581.39 774
12582.45 758
12583.50 739
12584.56 701
12585.62 676
12586.68 675
12587.74 684
12588.80 718
12589.86 653
12590.92 660
12591.98 696
12593.04 703
12594.10 683
12595.16 684
12596.22 712
12597.28 742
12598.34 615
12599.40 648
12600.46 617
12601.52 608
12602.58 625
12603.64 610
12604.70 608
12605.76 649
12606.82 590
12607.88 627
12608.94 652
12610.01 665
12611.07 638
12612.13 590
12613.19 655
12614.25 665
12615.31 634
12616.37 624
12617.43 615
12618.49 625
12619.55 719
12620.61 671
12621.67 651
12622.74 611
12623.80 650
12624.86 670
12625.92 620
12626.98 603
12628.04 561
12629.10 555
12630.16 596
12631.23 608
12632.29 603
12633.35 614
12634.41 606
12635.47 582
12636.53 579
12637.60 612
12638.66 653
12639.72 614
12640.78 588
12641.84 621
12642.90 592
12643.97 657
12645.03 672
12646.09 641
12647.15 665
12648.22 674
12649.28 670
12650.34 706
12651.40 690
12652.46 680
12653.53 694
12654.59 686
12655.65 707
12656.71 743
12657.78 713
12658.84 717
12659.90 692
12660.96 641
12662.03 699
12663.09 721
12664.15 691
12665.22 667
12666.28 706
12667.34 630
12668.41 620
12669.47 620
12670.53 703
12671.59 662
12672.66 604
12673.72 686
12674.78 686
12675.85 659
12676.91 638
12677.97 673
12679.04 698
12680.10 650
12681.16 725
12682.23 698
12683.29 644
12684.36 671
12685.42 712
12686.48 713
12687.55 740
12688.61 694
12689.67 679
12690.74 681
12691.80 668
12692.87 668
12693.93 747
12695.00 742
12696.06 771
12697.12 706
12698.19 693
12699.25 701
12700.32 701
12701.38 725
12702.45 718
12703.51 696
12704.57 675
12705.64 738
12706.70 717
12707.77 718
12708.83 736
12709.90 720
12710.96 740
12712.03 679
12713.09 692
12714.16 704
12715.22 705
12716.29 680
12717.35 649
12718.42 688
12719.48 638
12720.55 636
12721.61 665
12722.68 668
12723.74 598
12724.81 637
12725.87 690
12726.94 633
12728.01 669
12729.07 641
12730.14 641
12731.20 631
12732.27 594
12733.33 659
12734.40 631
12735.47 578
12736.53 635
12737.60 577
12738.66 598
12739.73 624
12740.80 627
12741.86 647
12742.93 620
12743.99 612
12745.06 651
12746.13 588
12747.19 621
12748.26 638
12749.33 610
12750.39 582
12751.46 607
12752.53 604
12753.59 572
12754.66 608
12755.73 616
12756.79 558
12757.86 568
12758.93 566
12759.99 609
12761.06 584
12762.13 579
12763.19 571
12764.26 581
12765.33 586
12766.39 561
12767.46 516
12768.53 612
12769.60 578
12770.66 562
12771.73 559
12772.80 528
12773.87 590
12774.93 566
12776.00 594
12777.07 567
12778.14 532
12779.20 547
12780.27 526
12781.34 550
12782.41 577
12783.47 512
12784.54 502
12785.61 521
12786.68 547
12787.75 506
12788.81 544
12789.88 509
12790.95 536
12792.02 522
12793.09 556
12794.16 560
12795.22 538
12796.29 552
12797.36 514
12798.43 484
12799.50 472
12800.57 508
12801.64 555
12802.70 537
12803.77 546
12804.84 586
12805.91 533
12806.98 536
12808.05 518
12809.12 469
12810.19 533
12811.25 498
12812.32 488
12813.39 553
12814.46 569
12815.53 517
12816.60 557
12817.67 593
12818.74 535
12819.81 553
12820.88 528
12821.95 521
12823.02 524
12824.09 527
12825.16 521
12826.23 560
12827.30 522
12828.36 495
12829.43 484
12830.50 488
12831.57 600
12832.64 542
12833.71 509
12834.78 512
12835.85 514
12836.92 531
12837.99 520
12839.06 488
12840.13 497
12841.21 512
12842.28 514
12843.35 533
12844.42 496
12845.49 503
12846.56 508
12847.63 503
12848.70 521
12849.77 498
12850.84 492
12851.91 493
12852.98 479
12854.05 551
12855.12 499
12856.19 522
12857.26 504
12858.34 510
12859.41 480
12860.48 480
12861.55 488
12862.62 475
12863.69 510
12864.76 470
12865.83 504
12866.91 448
12867.98 494
12869.05 479
12870.12 435
12871.19 482
12872.26 494
12873.33 495
12874.41 464
12875.48 463
12876.55 497
12877.62 519
12878.69 469
12879.76 459
12880.84 485
12881.91 475
12882.98 484
12884.05 494
12885.12 442
12886.20 446
12887.27 438
12888.34 461
12889.41 503
12890.49 442
12891.56 412
12892.63 481
12893.70 456
12894.78 486
12895.85 479
12896.92 473
12897.99 482
12899.07 472
12900.14 456
12901.21 420
12902.28 460
12903.36 476
12904.43 439
12905.50 456
12906.58 421
12907.65 412
12908.72 466
12909.80 462
12910.87 472
12911.94 477
12913.02 473
12914.09 487
12915.16 475
12916.24 460
12917.31 467
12918.38 464
12919.46 481
12920.53 454
12921.60 451
12922.68 420
12923.75 486
12924.82 476
12925.90 473
12926.97 454
12928.05 456
12929.12 454
12930.19 500
12931.27 491
12932.34 453
12933.42 447
12934.49 508
12935.56 456
12936.64 433
12937.71 469
12938.79 468
12939.86 511
12940.94 465
12942.01 448
12943.08 449
12944.16 476
12945.23 443
12946.31 448
12947.38 454
12948.46 441
12949.53 463
12950.61 452
12951.68 456
12952.76 495
12953.83 496
12954.91 473
12955.98 500
12957.06 463
12958.13 450
12959.21 464
12960.28 484
12961.36 457
12962.43 443
12963.51 428
12964.58 473
12965.66 454
12966.74 475
12967.81 452
12968.89 459
12969.96 495
12971.04 445
12972.11 453
12973.19 467
12974.27 463
12975.34 473
12976.42 519
12977.49 452
12978.57 468
12979.65 495
12980.72 448
12981.80 398
12982.87 474
12983.95 459
12985.03 475
12986.10 524
12987.18 530
12988.26 479
12989.33 452
12990.41 491
12991.48 484
12992.56 479
12993.64 509
12994.71 490
12995.79 493
12996.87 491
12997.94 482
12999.02 500
13000.10 501
13001.18 457
13002.25 471
13003.33 488
13004.41 529
13005.48 446
13006.56 524
13007.64 517
13008.72 475
13009.79 505
13010.87 491
13011.95 457
13013.02 446
13014.10 490
13015.18 474
13016.26 450
13017.33 458
13018.41 473
13019.49 459
13020.57 510
13021.65 473
13022.72 449
13023.80 465
13024.88 466
13025.96 474
13027.04 462
13028.11 503
13029.19 489
13030.27 466
13031.35 463
13032.43 469
13033.50 460
13034.58 466
13035.66 463
13036.74 413
13037.82 481
13038.90 503
13039.98 544
13041.05 541
13042.13 535
13043.21 477
13044.29 471
13045.37 492
13046.45 476
13047.53 474
13048.61 509
13049.68 471
13050.76 447
13051.84 462
13052.92 477
13054.00 448
13055.08 481
13056.16 457
13057.24 467
13058.32 462
13059.40 475
13060.48 458
13061.56 434
13062.64 458
13063.71 453
13064.79 459
13065.87 475
13066.95 466
13068.03 460
13069.11 494
13070.19 477
13071.27 442
13072.35 457
13073.43 442
13074.51 451
13075.59 438
13076.67 469
13077.75 468
13078.83 448
13079.91 474
13080.99 466
13082.07 475
13083.15 483
13084.23 478
13085.31 505
13086.40 454
13087.48 452
13088.56 481
13089.64 450
13090.72 463
13091.80 515
13092.88 457
13093.96 447
13095.04 439
13096.12 433
13097.20 440
13098.28 405
13099.36 463
13100.45 481
13101.53 455
13102.61 474
13103.69 455
13104.77 469
13105.85 466
13106.93 418
13108.01 423
13109.10 482
13110.18 456
13111.26 461
13112.34 439
13113.42 463
13114.50 429
13115.58 448
13116.67 457
13117.75 447
13118.83 473
13119.91 450
13120.99 502
13122.08 441
13123.16 416
13124.24 391
13125.32 436
13126.40 461
13127.49 434
13128.57 464
13129.65 446
13130.73 429
13131.82 462
13132.90 419
13133.98 452
13135.06 474
13136.15 505
13137.23 457
13138.31 428
13139.39 433
13140.48 439
13141.56 432
13142.64 467
13143.72 417
13144.81 432
13145.89 429
13146.97 433
13148.06 458
13149.14 458
13150.22 422
13151.31 421
13152.39 429
13153.47 447
13154.56 430
13155.64 451
13156.72 447
13157.81 432
13158.89 444
13159.97 442
13161.06 412
13162.14 424
13163.22 477
13164.31 445
13165.39 434
13166.47 457
13167.56 441
13168.64 438
13169.73 423
13170.81 470
13171.89 438
13172.98 453
13174.06 439
13175.15 414
13176.23 437
13177.31 418
13178.40 428
13179.48 449
13180.57 442
13181.65 412
13182.74 470
13183.82 426
13184.91 416
13185.99 440
13187.07 429
13188.16 434
13189.24 477
13190.33 515
13191.41 493
13192.50 419
13193.58 464
13194.67 434
13195.75 465
13196.84 459
13197.92 413
13199.01 469
13200.09 465
13201.18 427
13202.26 430
13203.35 412
13204.44 437
13205.52 471
13206.61 428
13207.69 428
13208.78 421
13209.86 444
13210.95 406
13212.03 422
13213.12 466
13214.21 454
13215.29 390
13216.38 417
13217.46 470
13218.55 372
13219.63 430
13220.72 433
13221.81 479
13222.89 452
13223.98 444
13225.07 450
13226.15 416
13227.24 483
13228.32 440
13229.41 440
13230.50 424
13231.58 426
13232.67 480
13233.76 461
13234.84 472
13235.93 458
13237.02 445
13238.10 511
13239.19 469
13240.28 479
13241.36 478
13242.45 449
13243.54 438
13244.62 474
13245.71 433
13246.80 440
13247.89 471
13248.97 433
13250.06 468
13251.15 476
13252.23 427
13253.32 479
13254.41 484
13255.50 490
13256.58 485
13257.67 502
13258.76 508
13259.85 476
13260.94 478
13262.02 451
13263.11 456
13264.20 463
13265.29 446
13266.37 425
13267.46 402
13268.55 466
13269.64 483
13270.73 513
13271.81 464
13272.90 448
13273.99 450
13275.08 461
13276.17 479
13277.26 480
13278.34 494
13279.43 472
13280.52 472
13281.61 462
13282.70 496
13283.79 528
13284.88 404
13285.96 463
13287.05 464
13288.14 454
13289.23 454
13290.32 483
13291.41 467
13292.50 492
13293.59 451
13294.68 529
13295.76 522
13296.85 549
13297.94 524
13299.03 515
13300.12 507
13301.21 495
13302.30 448
13303.39 512
13304.48 500
13305.57 485
13306.66 507
13307.75 484
13308.84 509
13309.93 508
13311.02 508
13312.11 533
13313.20 506
13314.29 510
13315.38 516
13316.47 549
13317.56 529
13318.65 541
13319.74 455
13320.83 496
13321.92 514
13323.01 510
13324.10 540
13325.19 503
13326.28 513
13327.37 512
13328.46 503
13329.55 534
13330.64 588
13331.73 496
13332.82 550
13333.91 601
13335.00 570
13336.09 528
13337.18 499
13338.27 516
13339.37 544
13340.46 506
13341.55 547
13342.64 546
13343.73 506
13344.82 569
13345.91 545
13347.00 500
13348.09 489
13349.19 572
13350.28 543
13351.37 556
13352.46 601
13353.55 562
13354.64 567
13355.73 560
13356.83 569
13357.92 618
13359.01 586
13360.10 556
13361.19 547
13362.28 573
13363.38 535
13364.47 560
13365.56 599
13366.65 621
13367.74 587
13368.84 577
13369.93 615
13371.02 663
13372.11 624
13373.21 634
13374.30 656
13375.39 609
13376.48 631
13377.58 569
13378.67 578
13379.76 552
13380.85 552
13381.95 568
13383.04 544
13384.13 491
13385.22 501
13386.32 458
13387.41 491
13388.50 574
13389.60 499
13390.69 489
13391.78 532
13392.87 501
13393.97 507
13395.06 559
13396.15 548
13397.25 531
13398.34 496
13399.43 532
13400.53 529
13401.62 525
13402.71 511
13403.81 508
13404.90 523
13406.00 547
13407.09 501
13408.18 582
13409.28 494
13410.37 530
13411.46 509
13412.56 508
13413.65 541
13414.75 501
13415.84 542
13416.93 484
13418.03 462
13419.12 471
13420.22 491
13421.31 492
13422.41 503
13423.50 514
13424.59 485
13425.69 508
13426.78 477
13427.88 506
13428.97 535
13430.07 481
13431.16 496
13432.26 528
13433.35 521
13434.45 530
13435.54 483
13436.64 501
13437.73 529
13438.82 566
13439.92 474
13441.02 522
13442.11 530
13443.21 520
13444.30 505
13445.40 527
13446.49 542
13447.59 532
13448.68 548
13449.78 560
13450.87 530
13451.97 563
13453.06 516
13454.16 519
13455.25 539
13456.35 512
13457.45 607
13458.54 559
13459.64 582
13460.73 597
13461.83 533
13462.93 605
13464.02 615
13465.12 568
13466.21 552
13467.31 529
13468.41 521
13469.50 610
13470.60 577
13471.70 582
13472.79 573
13473.89 560
13474.98 600
13476.08 620
13477.18 568
13478.27 560
13479.37 580
13480.47 578
13481.56 647
13482.66 606
13483.76 604
13484.85 587
13485.95 602
13487.05 559
13488.15 568
13489.24 614
13490.34 626
13491.44 602
13492.53 594
13493.63 618
13494.73 636
13495.83 586
13496.92 630
13498.02 655
13499.12 731
13500.22 673
13501.31 671
13502.41 740
13503.51 653
13504.61 711
13505.70 673
13506.80 733
13507.90 705
13509.00 673
13510.09 667
13511.19 697
13512.29 627
13513.39 640
13514.49 628
13515.58 623
13516.68 504
13517.78 573
13518.88 557
13519.98 544
13521.08 555
13522.17 555
13523.27 554
13524.37 580
13525.47 553
13526.57 527
13527.67 576
13528.77 580
13529.86 565
13530.96 527
13532.06 503
13533.16 436
13534.26 475
13535.36 510
13536.46 509
13537.56 508
13538.66 485
13539.75 518
13540.85 482
13541.95 510
13543.05 491
13544.15 537
13545.25 483
13546.35 490
13547.45 558
13548.55 549
13549.65 566
13550.75 511
13551.85 477
13552.95 523
13554.05 550
13555.15 502
13556.25 495
13557.35 451
13558.45 510
13559.55 524
13560.65 521
13561.75 499
13562.85 484
13563.95 466
13565.05 438
13566.15 472
13567.25 517
13568.35 490
13569.45 513
13570.55 514
13571.65 492
13572.75 486
13573.85 497
13574.95 455
13576.05 503
13577.15 472
13578.25 451
13579.35 502
13580.45 527
13581.55 494
13582.65 502
13583.75 475
13584.86 513
13585.96 511
13587.06 501
13588.16 507
13589.26 485
13590.36 564
13591.46 519
13592.56 490
13593.66 466
13594.77 496
13595.87 512
13596.97 532
13598.07 496
13599.17 539
13600.27 502
13601.37 555
13602.48 486
13603.58 449
13604.68 491
13605.78 507
13606.88 498
13607.99 501
13609.09 464
13610.19 489
13611.29 501
13612.39 517
13613.50 460
13614.60 492
13615.70 484
13616.80 522
13617.90 465
13619.01 450
13620.11 494
13621.21 483
13622.31 496
13623.42 439
13624.52 459
13625.62 445
13626.72 413
13627.83 463
13628.93 466
13630.03 488
13631.13 460
13632.24 484
13633.34 461
13634.44 465
13635.55 488
13636.65 511
13637.75 456
13638.86 449
13639.96 472
13641.06 484
13642.17 504
13643.27 504
13644.37 469
13645.48 423
13646.58 446
13647.68 437
13648.79 478
13649.89 461
13650.99 409
13652.10 462
13653.20 477
13654.30 480
13655.41 507
13656.51 446
13657.62 428
13658.72 455
13659.82 434
13660.93 481
13662.03 421
13663.14 443
13664.24 442
13665.34 447
13666.45 477
13667.55 438
13668.66 550
13669.76 532
13670.87 482
13671.97 468
13673.07 432
13674.18 463
13675.28 445
13676.39 446
13677.49 465
13678.60 524
13679.70 507
13680.81 460
13681.91 447
13683.02 433
13684.12 473
13685.23 464
13686.33 482
13687.44 503
13688.54 509
13689.65 466
13690.75 435
13691.86 479
13692.96 486
13694.07 482
13695.17 497
13696.28 451
13697.39 436
13698.49 508
13699.60 520
13700.70 495
13701.81 497
13702.91 461
13704.02 459
13705.13 453
13706.23 485
13707.34 511
13708.44 493
13709.55 492
13710.65 502
13711.76 444
13712.87 520
13713.97 499
13715.08 492
13716.19 488
13717.29 569
13718.40 534
13719.50 546
13720.61 543
13721.72 509
13722.82 522
13723.93 592
13725.04 551
13726.14 554
13727.25 611
13728.36 620
13729.46 527
13730.57 615
13731.68 571
13732.78 590
13733.89 553
13735.00 594
13736.11 532
13737.21 530
13738.32 545
13739.43 585
13740.53 555
13741.64 597
13742.75 543
13743.86 545
13744.96 587
13746.07 574
13747.18 589
13748.29 594
13749.39 539
13750.50 555
13751.61 611
13752.72 591
13753.82 647
13754.93 672
13756.04 694
13757.15 675
13758.26 628
13759.36 674
13760.47 679
13761.58 693
13762.69 673
13763.80 688
13764.91 717
13766.01 700
13767.12 746
13768.23 731
13769.34 778
13770.45 822
13771.56 859
13772.66 906
13773.77 920
13774.88 940
13775.99 887
13777.10 896
13778.21 878
13779.32 884
13780.42 866
13781.53 810
13782.64 786
13783.75 723
13784.86 772
13785.97 715
13787.08 733
13788.19 666
13789.30 644
13790.41 618
13791.52 620
13792.63 678
13793.73 632
13794.84 608
13795.95 600
13797.06 581
13798.17 597
13799.28 601
13800.39 618
13801.50 658
13802.61 553
13803.72 585
13804.83 610
13805.94 565
13807.05 577
13808.16 578
13809.27 596
13810.38 527
13811.49 570
13812.60 587
13813.71 559
13814.82 563
13815.93 572
13817.04 554
13818.15 541
13819.26 529
13820.37 547
13821.48 567
13822.59 547
13823.71 557
13824.82 509
13825.93 527
13827.04 535
13828.15 541
13829.26 539
13830.37 560
13831.48 550
13832.59 558
13833.70 525
13834.81 534
13835.92 537
13837.04 579
13838.15 556
13839.26 547
13840.37 571
13841.48 556
13842.59 559
13843.70 543
13844.81 518
13845.93 538
13847.04 518
13848.15 564
13849.26 551
13850.37 548
13851.48 626
13852.60 602
13853.71 573
13854.82 553
13855.93 560
13857.04 570
13858.16 584
13859.27 618
13860.38 588
13861.49 597
13862.60 571
13863.72 574
13864.83 627
13865.94 598
13867.05 610
13868.17 637
13869.28 580
13870.39 639
13871.50 570
13872.62 576
13873.73 640
13874.84 614
13875.95 596
13877.07 605
13878.18 574
13879.29 548
13880.40 620
13881.52 548
13882.63 548
13883.74 568
13884.86 647
13885.97 590
13887.08 560
13888.20 562
13889.31 561
13890.42 590
13891.54 555
13892.65 532
13893.76 564
13894.88 618
13895.99 637
13897.10 652
13898.22 606
13899.33 568
13900.44 624
13901.56 598
13902.67 543
13903.79 627
13904.90 627
13906.01 589
13907.13 558
13908.24 575
13909.36 553
13910.47 527
13911.58 579
13912.70 535
13913.81 549
13914.93 553
13916.04 576
13917.16 543
13918.27 535
13919.38 516
13920.50 513
13921.61 512
13922.73 545
13923.84 487
13924.96 499
13926.07 547
13927.19 519
13928.30 490
13929.42 493
13930.53 491
13931.65 464
13932.76 537
13933.88 528
13934.99 508
13936.11 491
13937.22 496
13938.34 524
13939.45 472
13940.57 478
13941.68 481
13942.80 494
13943.91 469
13945.03 496
13946.14 547
13947.26 535
13948.38 509
13949.49 473
13950.61 516
13951.72 528
13952.84 492
13953.95 457
13955.07 506
13956.19 468
13957.30 465
13958.42 537
13959.53 502
13960.65 479
13961.77 488
13962.88 524
13964.00 542
13965.11 470
13966.23 509
13967.35 513
13968.46 497
13969.58 481
13970.70 457
13971.81 500
13972.93 516
13974.05 517
13975.16 508
13976.28 499
13977.40 554
13978.51 523
13979.63 485
13980.75 460
13981.86 491
13982.98 493
13984.10 487
13985.22 480
13986.33 469
13987.45 503
13988.57 500
13989.68 570
13990.80 513
13991.92 545
13993.04 515
13994.15 511
13995.27 527
13996.39 485
13997.51 480
13998.62 496
13999.74 533
14000.86 513
14001.98 521
14003.10 491
14004.21 539
14005.33 513
14006.45 499
14007.57 502
14008.68 532
14009.80 531
14010.92 523
14012.04 522
14013.16 521
14014.28 516
14015.39 515
14016.51 573
14017.63 577
14018.75 522
14019.87 551
14020.99 508
14022.10 523
14023.22 497
14024.34 526
14025.46 518
14026.58 592
14027.70 591
14028.82 598
14029.94 563
14031.05 525
14032.17 493
14033.29 490
14034.41 525
14035.53 559
14036.65 523
14037.77 530
14038.89 569
14040.01 536
14041.13 528
14042.25 508
14043.37 512
14044.49 512
14045.60 532
14046.72 537
14047.84 523
14048.96 529
14050.08 496
14051.20 486
14052.32 490
14053.44 540
14054.56 530
14055.68 492
14056.80 493
14057.92 542
14059.04 532
14060.16 555
14061.28 508
14062.40 516
14063.52 498
14064.64 517
14065.76 486
14066.88 483
14068.00 497
14069.12 540
14070.25 519
14071.37 498
14072.49 502
14073.61 488
14074.73 528
14075.85 552
14076.97 510
14078.09 522
14079.21 567
14080.33 529
14081.45 531
14082.57 526
14083.69 569
14084.82 602
14085.94 571
14087.06 548
14088.18 528
14089.30 582
14090.42 601
14091.54 585
14092.66 575
14093.79 587
14094.91 579
14096.03 595
14097.15 635
14098.27 609
14099.39 638
14100.52 689
14101.64 650
14102.76 648
14103.88 617
14105.00 608
14106.12 598
14107.25 628
14108.37 620
14109.49 569
14110.61 584
14111.74 556
14112.86 544
14113.98 526
14115.10 520
14116.22 481
14117.35 466
14118.47 511
14119.59 505
14120.71 505
14121.84 546
14122.96 555
14124.08 482
14125.20 460
14126.33 477
14127.45 439
14128.57 497
14129.70 457
14130.82 435
14131.94 432
14133.06 429
14134.19 469
14135.31 509
14136.43 429
14137.56 477
14138.68 470
14139.80 439
14140.93 445
14142.05 462
14143.17 501
14144.30 462
14145.42 509
14146.54 498
14147.67 463
14148.79 465
14149.91 515
14151.04 468
14152.16 403
14153.29 422
14154.41 410
14155.53 438
14156.66 499
14157.78 477
14158.91 502
14160.03 453
14161.15 442
14162.28 502
14163.40 480
14164.53 481
14165.65 478
14166.78 463
14167.90 473
14169.02 519
14170.15 490
14171.27 474
14172.40 402
14173.52 457
14174.65 448
14175.77 453
14176.90 449
14178.02 420
14179.15 473
14180.27 469
14181.40 488
14182.52 467
14183.65 425
14184.77 458
14185.90 417
14187.02 416
14188.15 413
14189.27 429
14190.40 441
14191.52 397
14192.65 402
14193.77 400
14194.90 409
14196.02 398
14197.15 409
14198.27 399
14199.40 408
14200.53 388
14201.65 384
14202.78 417
14203.90 444
14205.03 381
14206.16 429
14207.28 414
14208.41 433
14209.53 381
14210.66 445
14211.79 458
14212.91 449
14214.04 422
14215.16 403
14216.29 410
14217.42 430
14218.54 405
14219.67 414
14220.80 407
14221.92 463
14223.05 397
14224.18 390
14225.30 378
14226.43 367
14227.56 346
14228.68 372
14229.81 377
14230.94 356
14232.06 403
14233.19 394
14234.32 400
14235.44 466
14236.57 395
14237.70 382
14238.83 385
14239.95 372
14241.08 376
14242.21 383
14243.34 400
14244.46 376
14245.59 409
14246.72 386
14247.85 404
14248.97 364
14250.10 409
14251.23 418
14252.36 365
14253.48 366
14254.61 391
14255.74 404
14256.87 398
14258.00 423
14259.12 399
14260.25 385
14261.38 359
14262.51 378
14263.64 411
14264.76 416
14265.89 395
14267.02 370
14268.15 378
14269.28 419
14270.41 375
14271.53 372
14272.66 439
14273.79 346
14274.92 378
14276.05 343
14277.18 344
14278.31 346
14279.44 353
14280.56 356
14281.69 376
14282.82 352
14283.95 346
14285.08 401
14286.21 365
14287.34 333
14288.47 376
14289.60 365
14290.73 390
14291.86 346
14292.98 392
14294.11 346
14295.24 352
14296.37 383
14297.50 382
14298.63 348
14299.76 361
14300.89 395
14302.02 368
14303.15 343
14304.28 336
14305.41 342
14306.54 371
14307.67 361
14308.80 357
14309.93 365
14311.06 370
14312.19 364
14313.32 398
14314.45 382
14315.58 370
14316.71 386
14317.84 330
14318.97 332
14320.10 319
14321.23 329
14322.36 321
14323.49 376
14324.62 344
14325.76 321
14326.89 355
14328.02 365
14329.15 348
14330.28 337
14331.41 318
14332.54 335
14333.67 328
14334.80 351
14335.93 357
14337.06 353
14338.20 366
14339.33 353
14340.46 359
14341.59 345
14342.72 332
14343.85 334
14344.98 310
14346.12 350
14347.25 362
14348.38 371
14349.51 358
14350.64 373
14351.77 313
14352.90 346
14354.04 365
14355.17 340
14356.30 317
14357.43 307
14358.56 302
14359.70 344
14360.83 342
14361.96 362
14363.09 333
14364.22 310
14365.36 326
14366.49 343
14367.62 387
14368.75 328
14369.89 329
14371.02 353
14372.15 368
14373.28 295
14374.42 318
14375.55 325
14376.68 332
14377.81 352
14378.95 321
14380.08 311
14381.21 358
14382.35 350
14383.48 315
14384.61 349
14385.74 319
14386.88 331
14388.01 324
14389.14 347
14390.28 296
14391.41 331
14392.54 332
14393.68 326
14394.81 323
14395.94 310
14397.08 327
14398.21 323
14399.34 328
14400.48 332
14401.61 328
14402.75 354
14403.88 396
14405.01 357
14406.15 332
14407.28 347
14408.41 349
14409.55 375
14410.68 323
14411.82 323
14412.95 337
14414.08 342
14415.22 315
14416.35 350
14417.49 356
14418.62 363
14419.76 319
14420.89 294
14422.02 342
14423.16 354
14424.29 359
14425.43 339
14426.56 329
14427.70 298
14428.83 337
14429.97 365
14431.10 326
14432.24 305
14433.37 319
14434.51 361
14435.64 372
14436.78 350
14437.91 334
14439.05 345
14440.18 342
14441.32 329
14442.45 312
14443.59 291
14444.72 318
14445.86 329
14446.99 354
14448.13 404
14449.27 384
14450.40 346
14451.54 368
14452.67 357
14453.81 358
14454.94 399
14456.08 399
14457.22 418
14458.35 373
14459.49 388
14460.62 336
14461.76 328
14462.90 364
14464.03 339
14465.17 338
14466.30 348
14467.44 308
14468.58 377
14469.71 393
14470.85 361
14471.99 358
14473.12 375
14474.26 349
14475.40 357
14476.53 399
14477.67 377
14478.81 389
14479.94 383
14481.08 367
14482.22 377
14483.35 396
14484.49 387
14485.63 436
14486.76 379
14487.90 359
14489.04 346
14490.17 418
14491.31 426
14492.45 370
14493.59 359
14494.72 366
14495.86 319
14497.00 338
14498.14 332
14499.27 351
14500.41 347
14501.55 342
14502.69 317
14503.82 297
14504.96 331
14506.10 367
14507.24 336
14508.37 346
14509.51 372
14510.65 334
14511.79 358
14512.93 360
14514.06 339
14515.20 318
14516.34 347
14517.48 331
14518.62 317
14519.76 329
14520.89 309
14522.03 340
14523.17 343
14524.31 342
14525.45 341
14526.59 330
14527.73 322
14528.86 364
14530.00 335
14531.14 352
14532.28 358
14533.42 341
14534.56 332
14535.70 350
14536.84 339
14537.98 346
14539.11 366
14540.25 349
14541.39 326
14542.53 322
14543.67 301
14544.81 336
14545.95 350
14547.09 318
14548.23 313
14549.37 312
14550.51 361
14551.65 372
14552.79 318
14553.93 309
14555.07 282
14556.21 333
14557.35 358
14558.49 334
14559.63 345
14560.77 318
14561.91 327
14563.05 329
14564.19 344
14565.33 375
14566.47 313
14567.61 342
14568.75 351
14569.89 326
14571.03 322
14572.17 361
14573.31 353
14574.45 348
14575.59 395
14576.73 359
14577.87 345
14579.01 370
14580.15 376
14581.29 334
14582.43 377
14583.57 381
14584.71 391
14585.85 384
14587.00 418
14588.14 402
14589.28 392
14590.42 385
14591.56 375
14592.70 410
14593.84 379
14594.98 376
14596.12 369
14597.27 398
14598.41 372
14599.55 367
14600.69 350
14601.83 391
14602.97 365
14604.12 366
14605.26 380
14606.40 372
14607.54 386
14608.68 361
14609.82 401
14610.97 371
14612.11 386
14613.25 354
14614.39 348
14615.53 379
14616.68 400
14617.82 357
14618.96 353
14620.10 343
14621.25 382
14622.39 390
14623.53 387
14624.67 388
14625.81 373
14626.96 374
14628.10 399
14629.24 421
14630.39 428
14631.53 456
14632.67 374
14633.81 415
14634.96 458
14636.10 461
14637.24 468
14638.38 397
14639.53 403
14640.67 413
14641.81 449
14642.96 441
14644.10 423
14645.24 440
14646.39 387
14647.53 360
14648.67 394
14649.82 376
14650.96 387
14652.10 363
14653.25 372
14654.39 377
14655.53 390
14656.68 404
14657.82 413
14658.97 395
14660.11 359
14661.25 383
14662.40 373
14663.54 345
14664.69 374
14665.83 320
14666.97 334
14668.12 339
14669.26 356
14670.41 365
14671.55 326
14672.69 361
14673.84 376
14674.98 348
14676.13 356
14677.27 364
14678.42 377
14679.56 390
14680.71 340
14681.85 383
14683.00 356
14684.14 377
14685.29 327
14686.43 342
14687.57 344
14688.72 348
14689.86 312
14691.01 307
14692.15 357
14693.30 349
14694.45 334
14695.59 353
14696.74 286
14697.88 304
14699.03 333
14700.17 316
14701.32 298
14702.46 284
14703.61 314
14704.75 326
14705.90 293
14707.04 347
14708.19 346
14709.34 334
14710.48 361
14711.63 355
14712.77 344
14713.92 332
14715.07 296
14716.21 342
14717.36 372
14718.50 366
14719.65 345
14720.80 323
14721.94 345
14723.09 348
14724.24 338
14725.38 326
14726.53 355
14727.67 376
14728.82 371
14729.97 331
14731.11 357
14732.26 362
14733.41 344
14734.55 336
14735.70 345
14736.85 364
14737.99 333
14739.14 343
14740.29 349
14741.44 336
14742.58 359
14743.73 398
14744.88 390
14746.02 360
14747.17 357
14748.32 339
14749.47 328
14750.61 321
14751.76 368
14752.91 376
14754.06 355
14755.20 341
14756.35 361
14757.50 359
14758.65 352
14759.79 355
14760.94 356
14762.09 349
14763.24 360
14764.38 388
14765.53 381
14766.68 379
14767.83 350
14768.98 347
14770.13 378
14771.27 410
14772.42 391
14773.57 374
14774.72 371
14775.87 369
14777.01 362
14778.16 368
14779.31 398
14780.46 419
14781.61 400
14782.76 393
14783.91 377
14785.05 445
14786.20 429
14787.35 457
14788.50 471
14789.65 442
14790.80 441
14791.95 426
14793.10 495
14794.25 463
14795.39 465
14796.54 492
14797.69 480
14798.84 453
14799.99 502
14801.14 476
14802.29 425
14803.44 439
14804.59 426
14805.74 438
14806.89 426
14808.04 442
14809.19 398
14810.34 432
14811.49 415
14812.64 374
14813.79 407
14814.94 442
14816.09 423
14817.24 446
14818.39 403
14819.54 398
14820.69 409
14821.84 425
14822.99 377
14824.14 423
14825.29 402
14826.44 393
14827.59 405
14828.74 397
14829.89 356
14831.04 379
14832.19 371
14833.34 407
14834.49 396
14835.64 319
14836.79 338
14837.94 363
14839.09 331
14840.24 332
14841.40 297
14842.55 323
14843.70 333
14844.85 323
14846.00 315
14847.15 332
14848.30 334
14849.45 343
14850.60 350
14851.76 344
14852.91 341
14854.06 304
14855.21 278
14856.36 294
14857.51 297
14858.66 280
14859.82 331
14860.97 312
14862.12 294
14863.27 325
14864.42 334
14865.57 341
14866.73 342
14867.88 330
14869.03 328
14870.18 313
14871.33 269
14872.49 333
14873.64 320
14874.79 336
14875.94 306
14877.10 294
14878.25 338
14879.40 271
14880.55 307
14881.71 303
14882.86 339
14884.01 311
14885.16 327
14886.32 343
14887.47 318
14888.62 333
14889.77 306
14890.93 304
14892.08 305
14893.23 355
14894.39 297
14895.54 281
14896.69 310
14897.84 320
14899.00 329
14900.15 281
14901.30 271
14902.46 337
14903.61 308
14904.76 309
14905.92 293
14907.07 331
14908.22 295
14909.38 301
14910.53 327
14911.69 343
14912.84 304
14913.99 316
14915.15 308
14916.30 304
14917.45 290
14918.61 307
14919.76 303
14920.92 293
14922.07 327
14923.22 304
14924.38 305
14925.53 282
14926.69 300
14927.84 310
14928.99 340
14930.15 320
14931.30 318
14932.46 305
14933.61 312
14934.77 263
14935.92 285
14937.08 305
14938.23 294
14939.39 320
14940.54 305
14941.70 293
14942.85 300
14944.00 275
14945.16 304
14946.31 274
14947.47 298
14948.62 284
14949.78 273
14950.94 267
14952.09 283
14953.25 314
14954.40 266
14955.56 292
14956.71 334
14957.87 285
14959.02 290
14960.18 305
14961.33 268
14962.49 291
14963.64 276
14964.80 275
14965.96 293
14967.11 288
14968.27 253
14969.42 268
14970.58 226
14971.74 277
14972.89 295
14974.05 277
14975.20 301
14976.36 267
14977.52 302
14978.67 282
14979.83 271
14980.98 281
14982.14 272
14983.30 257
14984.45 245
14985.61 266
14986.77 252
14987.92 278
14989.08 263
14990.24 267
14991.39 249
14992.55 279
14993.71 299
14994.86 266
14996.02 296
14997.18 248
14998.33 258
14999.49 267
15000.65 250
15001.81 282
15002.96 238
15004.12 284
15005.28 277
15006.43 253
15007.59 293
15008.75 276
15009.91 257
15011.06 299
15012.22 293
15013.38 312
15014.54 292
15015.69 258
15016.85 221
15018.01 256
15019.17 226
15020.33 266
15021.48 255
15022.64 258
15023.80 253
15024.96 232
15026.12 237
15027.27 287
15028.43 265
15029.59 258
15030.75 224
15031.91 273
15033.07 271
15034.22 236
15035.38 250
15036.54 259
15037.70 282
15038.86 252
15040.02 290
15041.17 266
15042.33 261
15043.49 217
15044.65 286
15045.81 290
15046.97 277
15048.13 260
15049.29 275
15050.45 274
15051.60 260
15052.76 225
15053.92 217
15055.08 240
15056.24 252
15057.40 238
15058.56 254
15059.72 281
15060.88 231
15062.04 269
15063.20 265
15064.36 243
15065.52 255
15066.68 296
15067.84 302
15069.00 280
15070.16 242
15071.32 255
15072.48 336
15073.63 281
15074.79 257
15075.95 283
15077.11 251
15078.27 253
15079.44 281
15080.60 244
15081.76 236
15082.92 267
15084.08 245
15085.24 223
15086.40 258
15087.56 260
15088.72 237
15089.88 250
15091.04 249
15092.20 191
15093.36 245
15094.52 245
15095.68 242
15096.84 234
15098.00 234
15099.16 252
15100.32 224
15101.49 236
15102.65 254
15103.81 235
15104.97 265
15106.13 296
15107.29 236
15108.45 213
15109.61 252
15110.78 284
15111.94 288
15113.10 266
15114.26 260
15115.42 276
15116.58 272
15117.74 253
15118.91 260
15120.07 228
15121.23 259
15122.39 258
15123.55 241
15124.71 243
15125.88 225
15127.04 265
15128.20 255
15129.36 253
15130.52 236
15131.69 246
15132.85 234
15134.01 266
15135.17 259
15136.34 230
15137.50 261
15138.66 258
15139.82 232
15140.99 249
15142.15 237
15143.31 271
15144.47 274
15145.64 260
15146.80 264
15147.96 248
15149.12 242
15150.29 232
15151.45 272
15152.61 266
15153.78 256
15154.94 248
15156.10 261
15157.27 268
15158.43 244
15159.59 284
15160.75 245
15161.92 264
15163.08 272
15164.24 243
15165.41 259
15166.57 274
15167.74 234
15168.90 260
15170.06 278
15171.23 249
15172.39 279
15173.55 236
15174.72 231
15175.88 236
15177.05 279
15178.21 258
15179.37 275
15180.54 237
15181.70 251
15182.87 262
15184.03 270
15185.19 257
15186.36 290
15187.52 272
15188.69 277
15189.85 281
15191.02 247
15192.18 267
15193.34 230
15194.51 251
15195.67 258
15196.84 237
15198.00 268
15199.17 294
15200.33 258
15201.50 251
15202.66 268
15203.83 293
15204.99 297
15206.16 253
15207.32 272
15208.49 244
15209.65 272
15210.82 310
15211.98 239
15213.15 286
15214.31 271
15215.48 296
15216.64 279
15217.81 264
15218.97 318
15220.14 288
15221.31 273
15222.47 284
15223.64 290
15224.80 255
15225.97 266
15227.13 296
15228.30 290
15229.47 287
15230.63 262
15231.80 279
15232.96 295
15234.13 242
15235.30 260
15236.46 280
15237.63 237
15238.79 255
15239.96 274
15241.13 303
15242.29 274
15243.46 269
15244.63 275
15245.79 260
15246.96 248
15248.13 267
15249.29 260
15250.46 239
15251.63 245
15252.79 288
15253.96 303
15255.13 276
15256.29 257
15257.46 249
15258.63 254
15259.80 275
15260.96 296
15262.13 255
15263.30 254
15264.46 248
15265.63 240
15266.80 263
15267.97 286
15269.13 239
15270.30 248
15271.47 273
15272.64 257
15273.80 250
15274.97 278
15276.14 272
15277.31 260
15278.47 245
15279.64 260
15280.81 251
15281.98 243
15283.15 237
15284.31 255
15285.48 247
15286.65 298
15287.82 289
15288.99 262
15290.15 257
15291.32 247
15292.49 286
15293.66 257
15294.83 253
15296.00 236
15297.16 257
15298.33 276
15299.50 311
15300.67 276
15301.84 269
15303.01 245
15304.18 255
15305.35 287
15306.51 237
15307.68 272
15308.85 280
15310.02 254
15311.19 253
15312.36 232
15313.53 222
15314.70 235
15315.87 302
15317.04 289
15318.21 264
15319.37 239
15320.54 234
15321.71 236
15322.88 255
15324.05 274
15325.22 286
15326.39 264
15327.56 258
15328.73 264
15329.90 258
15331.07 257
15332.24 269
15333.41 247
15334.58 264
15335.75 233
15336.92 251
15338.09 263
15339.26 247
15340.43 256
15341.60 250
15342.77 270
15343.94 243
15345.11 254
15346.28 253
15347.45 236
15348.62 235
15349.79 237
15350.96 293
15352.13 297
15353.31 257
15354.48 255
15355.65 273
15356.82 257
15357.99 273
15359.16 262
15360.33 253
15361.50 246
15362.67 262
15363.84 254
15365.01 245
15366.19 252
15367.36 246
15368.53 242
15369.70 232
15370.87 222
15372.04 231
15373.21 270
15374.38 218
15375.56 242
15376.73 245
15377.90 248
15379.07 227
15380.24 260
15381.41 259
15382.59 233
15383.76 238
15384.93 251
15386.10 305
15387.27 272
15388.45 232
15389.62 244
15390.79 240
15391.96 256
15393.13 228
15394.31 259
15395.48 249
15396.65 253
15397.82 262
15399.00 272
15400.17 259
15401.34 283
15402.51 276
15403.69 259
15404.86 236
15406.03 261
15407.20 284
15408.38 262
15409.55 272
15410.72 233
15411.89 241
15413.07 248
15414.24 275
15415.41 249
15416.59 266
15417.76 238
15418.93 258
15420.11 240
15421.28 286
15422.45 223
15423.63 264
15424.80 248
15425.97 240
15427.15 235
15428.32 260
15429.49 275
15430.67 238
15431.84 232
15433.01 242
15434.19 260
15435.36 259
15436.54 271
15437.71 269
15438.88 267
15440.06 268
15441.23 268
15442.41 294
15443.58 261
15444.75 228
15445.93 252
15447.10 266
15448.28 249
15449.45 246
15450.63 239
15451.80 273
15452.97 257
15454.15 224
15455.32 243
15456.50 267
15457.67 266
15458.85 267
15460.02 250
15461.20 245
15462.37 243
15463.55 267
15464.72 251
15465.90 282
15467.07 253
15468.25 283
15469.42 258
15470.60 237
15471.77 242
15472.95 242
15474.12 289
15475.30 262
15476.47 219
15477.65 250
15478.82 286
15480.00 271
15481.17 288
15482.35 251
15483.53 246
15484.70 271
15485.88 267
15487.05 260
15488.23 248
15489.40 219
15490.58 227
15491.76 279
15492.93 265
15494.11 235
15495.28 248
15496.46 241
15497.64 250
15498.81 251
15499.99 285
15501.17 251
15502.34 253
15503.52 239
15504.69 249
15505.87 239
15507.05 273
15508.22 249
15509.40 247
15510.58 254
15511.75 258
15512.93 274
15514.11 255
15515.28 228
15516.46 237
15517.64 271
15518.81 268
15519.99 255
15521.17 238
15522.35 253
15523.52 272
15524.70 246
15525.88 248
15527.05 257
15528.23 255
15529.41 265
15530.59 236
15531.76 257
15532.94 270
15534.12 278
15535.30 267
15536.47 258
15537.65 273
15538.83 284
15540.01 281
15541.19 231
15542.36 243
15543.54 262
15544.72 262
15545.90 258
15547.08 290
15548.25 208
15549.43 255
15550.61 253
15551.79 253
15552.97 257
15554.14 264
15555.32 276
15556.50 255
15557.68 246
15558.86 268
15560.04 284
15561.22 274
15562.39 279
15563.57 266
15564.75 270
15565.93 286
15567.11 283
15568.29 259
15569.47 276
15570.65 287
15571.82 273
15573.00 246
15574.18 294
15575.36 280
15576.54 268
15577.72 278
15578.90 266
15580.08 274
15581.26 256
15582.44 278
15583.62 305
15584.80 312
15585.98 232
15587.16 243
15588.34 329
15589.51 261
15590.69 299
15591.87 302
15593.05 279
15594.23 313
15595.41 268
15596.59 296
15597.77 279
15598.95 304
15600.13 266
15601.31 290
15602.49 301
15603.67 306
15604.85 354
15606.03 301
15607.21 285
15608.40 296
15609.58 312
15610.76 314
15611.94 343
15613.12 301
15614.30 286
15615.48 298
15616.66 329
15617.84 327
15619.02 317
15620.20 327
15621.38 307
15622.56 298
15623.74 297
15624.93 290
15626.11 332
15627.29 312
15628.47 329
15629.65 308
15630.83 311
15632.01 306
15633.19 317
15634.37 303
15635.56 305
15636.74 341
15637.92 304
15639.10 376
15640.28 305
15641.46 323
15642.65 308
15643.83 316
15645.01 344
15646.19 288
15647.37 306
15648.55 330
15649.74 345
15650.92 338
15652.10 342
15653.28 325
15654.46 374
15655.65 371
15656.83 358
15658.01 352
15659.19 353
15660.38 370
15661.56 342
15662.74 350
15663.92 337
15665.11 354
15666.29 392
15667.47 360
15668.65 326
15669.84 343
15671.02 363
15672.20 354
15673.38 358
15674.57 356
15675.75 383
15676.93 304
15678.12 315
15679.30 353
15680.48 352
15681.67 357
15682.85 385
15684.03 335
15685.22 321
15686.40 324
15687.58 314
15688.77 331
15689.95 324
15691.13 314
15692.32 329
15693.50 332
15694.68 316
15695.87 345
15697.05 359
15698.23 340
15699.42 359
15700.60 306
15701.79 304
15702.97 345
15704.15 330
15705.34 342
15706.52 320
15707.71 313
15708.89 337
15710.07 364
15711.26 340
15712.44 323
15713.63 318
15714.81 321
15716.00 336
15717.18 347
15718.37 390
15719.55 360
15720.73 379
15721.92 340
15723.10 339
15724.29 335
15725.47 352
15726.66 341
15727.84 350
15729.03 360
15730.21 340
15731.40 332
15732.58 306
15733.77 360
15734.95 374
15736.14 335
15737.32 368
15738.51 426
15739.69 380
15740.88 362
15742.07 364
15743.25 294
15744.44 328
15745.62 364
15746.81 372
15747.99 350
15749.18 399
15750.36 370
15751.55 314
15752.74 345
15753.92 350
15755.11 401
15756.29 376
15757.48 394
15758.67 391
15759.85 358
15761.04 354
15762.22 356
15763.41 342
15764.60 316
15765.78 347
15766.97 376
15768.16 391
15769.34 345
15770.53 357
15771.72 368
15772.90 363
15774.09 323
15775.28 346
15776.46 349
15777.65 332
15778.84 385
15780.02 320
15781.21 330
15782.40 310
15783.58 345
15784.77 347
15785.96 343
15787.14 364
15788.33 353
15789.52 348
15790.71 275
15791.89 266
15793.08 315
15794.27 320
15795.46 319
15796.64 309
15797.83 303
15799.02 318
15800.21 325
15801.39 307
15802.58 305
15803.77 298
15804.96 299
15806.14 309
15807.33 323
15808.52 299
15809.71 314
15810.90 319
15812.08 323
15813.27 308
15814.46 286
15815.65 307
15816.84 306
15818.03 297
15819.21 304
15820.40 303
15821.59 333
15822.78 324
15823.97 286
15825.16 274
15826.35 294
15827.53 307
15828.72 274
15829.91 292
15831.10 315
15832.29 301
15833.48 284
15834.67 274
15835.86 292
15837.04 296
15838.23 271
15839.42 285
15840.61 259
15841.80 256
15842.99 281
15844.18 299
15845.37 291
15846.56 284
15847.75 252
15848.94 298
15850.13 300
15851.32 278
15852.51 314
15853.70 273
15854.89 293
15856.07 278
15857.26 258
15858.45 285
15859.64 317
15860.83 305
15862.02 260
15863.21 296
15864.40 293
15865.59 280
15866.78 328
15867.97 291
15869.16 274
15870.36 295
15871.55 303
15872.74 285
15873.93 317
15875.12 330
15876.31 300
15877.50 321
15878.69 306
15879.88 259
15881.07 296
15882.26 296
15883.45 295
15884.64 283
15885.83 272
15887.02 263
15888.21 291
15889.41 298
15890.60 294
15891.79 289
15892.98 313
15894.17 316
15895.36 314
15896.55 296
15897.74 303
15898.93 293
15900.13 299
15901.32 303
15902.51 319
15903.70 346
15904.89 323
15906.08 276
15907.28 261
15908.47 283
15909.66 300
15910.85 282
15912.04 296
15913.23 270
15914.43 264
15915.62 297
15916.81 299
15918.00 311
15919.19 299
15920.39 282
15921.58 292
15922.77 322
15923.96 318
15925.16 319
15926.35 301
15927.54 262
15928.73 248
15929.93 289
15931.12 296
15932.31 317
15933.50 320
15934.70 312
15935.89 336
15937.08 284
15938.27 290
15939.47 295
15940.66 295
15941.85 293
15943.05 315
15944.24 276
15945.43 257
15946.63 258
15947.82 276
15949.01 286
15950.21 280
15951.40 267
15952.59 274
15953.79 272
15954.98 290
15956.17 269
15957.37 263
15958.56 242
15959.75 260
15960.95 256
15962.14 248
15963.33 233
15964.53 252
15965.72 232
15966.92 225
15968.11 239
15969.30 234
15970.50 255
15971.69 244
15972.89 226
15974.08 271
15975.27 224
15976.47 248
15977.66 252
15978.86 238
15980.05 260
15981.25 258
15982.44 239
15983.63 227
15984.83 226
15986.02 223
15987.22 243
15988.41 233
15989.61 224
15990.80 253
15992.00 282
15993.19 262
15994.39 225
15995.58 259
15996.78 299
15997.97 290
15999.17 278
16000.36 275
16001.56 276
16002.75 272
16003.95 248
16005.14 252
16006.34 221
16007.53 242
16008.73 268
16009.93 252
16011.12 239
16012.32 248
16013.51 202
16014.71 237
16015.90 247
16017.10 261
16018.30 249
16019.49 212
16020.69 240
16021.88 259
16023.08 259
16024.28 237
16025.47 229
16026.67 238
16027.86 249
16029.06 235
16030.26 243
16031.45 237
16032.65 232
16033.85 247
16035.04 245
16036.24 255
16037.43 244
16038.63 218
16039.83 198
16041.02 230
16042.22 291
16043.42 258
16044.61 243
16045.81 244
16047.01 250
16048.21 246
16049.40 243
16050.60 230
16051.80 213
16052.99 237
16054.19 213
16055.39 253
16056.59 230
16057.78 251
16058.98 275
16060.18 257
16061.37 237
16062.57 231
16063.77 208
16064.97 229
16066.16 220
16067.36 205
16068.56 207
16069.76 217
16070.96 211
16072.15 245
16073.35 256
16074.55 233
16075.75 212
16076.95 259
16078.14 265
16079.34 239
16080.54 220
16081.74 216
16082.94 227
16084.13 204
16085.33 217
16086.53 230
16087.73 226
16088.93 238
16090.13 230
16091.33 211
16092.52 189
16093.72 185
16094.92 242
16096.12 210
16097.32 231
16098.52 222
16099.72 246
16100.92 256
16102.11 256
16103.31 208
16104.51 196
16105.71 227
16106.91 246
16108.11 213
16109.31 214
16110.51 217
16111.71 239
16112.91 249
16114.11 223
16115.31 222
16116.51 214
16117.70 206
16118.90 264
16120.10 252
16121.30 225
16122.50 198
16123.70 216
16124.90 194
16126.10 192
16127.30 206
16128.50 216
16129.70 231
16130.90 214
16132.10 228
16133.30 222
16134.50 265
16135.70 242
16136.90 230
16138.10 247
16139.30 225
16140.50 247
16141.71 225
16142.91 221
16144.11 232
16145.31 201
16146.51 252
16147.71 242
16148.91 244
16150.11 223
16151.31 229
16152.51 194
16153.71 213
16154.91 224
16156.11 222
16157.31 196
16158.52 229
16159.72 232
16160.92 219
16162.12 227
16163.32 228
16164.52 207
16165.72 216
16166.92 202
16168.13 213
16169.33 208
16170.53 218
16171.73 223
16172.93 232
16174.13 209
16175.34 224
16176.54 228
16177.74 240
16178.94 231
16180.14 206
16181.34 241
16182.55 247
16183.75 245
16184.95 227
16186.15 270
16187.35 222
16188.56 195
16189.76 254
16190.96 250
16192.16 204
16193.37 239
16194.57 253
16195.77 236
16196.97 247
16198.18 246
16199.38 229
16200.58 218
16201.78 229
16202.99 232
16204.19 233
16205.39 250
16206.60 259
16207.80 266
16209.00 257
16210.20 206
16211.41 230
16212.61 217
16213.81 265
16215.02 261
16216.22 225
16217.42 218
16218.63 214
16219.83 219
16221.03 232
16222.24 244
16223.44 238
16224.64 252
16225.85 259
16227.05 232
16228.25 218
16229.46 238
16230.66 245
16231.87 256
16233.07 252
16234.27 221
16235.48 238
16236.68 260
16237.89 248
16239.09 211
16240.29 226
16241.50 212
16242.70 231
16243.91 221
16245.11 235
16246.31 243
16247.52 256
16248.72 303
16249.93 267
16251.13 244
16252.34 260
16253.54 267
16254.75 230
16255.95 293
16257.16 259
16258.36 268
16259.57 244
16260.77 255
16261.97 291
16263.18 283
16264.38 260
16265.59 254
16266.80 246
16268.00 228
16269.21 244
16270.41 252
16271.62 256
16272.82 292
16274.03 250
16275.23 281
16276.44 242
16277.64 237
16278.85 250
16280.05 262
16281.26 272
16282.47 248
16283.67 279
16284.88 259
16286.08 263
16287.29 245
16288.49 243
16289.70 276
16290.91 256
16292.11 245
16293.32 269
16294.52 273
16295.73 270
16296.94 321
16298.14 262
16299.35 269
16300.56 280
16301.76 250
16302.97 279
16304.18 272
16305.38 285
16306.59 309
16307.79 282
16309.00 292
16310.21 271
16311.42 294
16312.62 306
16313.83 301
16315.04 263
16316.24 316
16317.45 285
16318.66 297
16319.86 263
16321.07 284
16322.28 280
16323.49 296
16324.69 304
16325.90 237
16327.11 287
16328.31 277
16329.52 247
16330.73 275
16331.94 245
16333.14 250
16334.35 245
16335.56 253
16336.77 262
16337.98 241
16339.18 229
16340.39 221
16341.60 224
16342.81 206
16344.01 236
16345.22 277
16346.43 262
16347.64 249
16348.85 210
16350.05 227
16351.26 213
16352.47 222
16353.68 215
16354.89 219
16356.10 230
16357.30 258
16358.51 243
16359.72 236
16360.93 217
16362.14 232
16363.35 243
16364.56 259
16365.77 242
16366.97 231
16368.18 223
16369.39 246
16370.60 233
16371.81 238
16373.02 234
16374.23 256
16375.44 231
16376.65 252
16377.86 244
16379.06 216
16380.27 207
16381.48 204
16382.69 238
16383.90 244
16385.11 262
16386.32 260
16387.53 237
16388.74 225
16389.95 227
16391.16 219
16392.37 215
16393.58 221
16394.79 208
16396.00 261
16397.21 211
16398.42 221
16399.63 253
16400.84 192
16402.05 190
16403.26 198
16404.47 232
16405.68 232
16406.89 215
16408.10 206
16409.31 186
16410.52 217
16411.73 205
16412.94 209
16414.15 215
16415.36 236
16416.57 205
16417.78 207
16419.00 224
16420.21 232
16421.42 225
16422.63 234
16423.84 232
16425.05 219
16426.26 199
16427.47 194
16428.68 201
16429.89 231
16431.11 239
16432.32 227
16433.53 235
16434.74 182
16435.95 192
16437.16 197
16438.37 222
16439.59 214
16440.80 225
16442.01 204
16443.22 222
16444.43 243
16445.64 228
16446.86 203
16448.07 171
16449.28 247
16450.49 255
16451.70 198
16452.91 218
16454.13 233
16455.34 211
16456.55 215
16457.76 223
16458.98 191
16460.19 170
16461.40 187
16462.61 206
16463.82 177
16465.04 209
16466.25 201
16467.46 237
16468.67 222
16469.89 231
16471.10 222
16472.31 211
16473.53 224
16474.74 201
16475.95 246
16477.16 197
16478.38 225
16479.59 229
16480.80 191
16482.02 194
16483.23 203
16484.44 191
16485.66 189
16486.87 193
16488.08 209
16489.30 188
16490.51 207
16491.72 174
16492.94 211
16494.15 232
16495.36 214
16496.58 214
16497.79 202
16499.00 231
16500.22 207
16501.43 231
16502.65 218
16503.86 201
16505.07 212
16506.29 212
16507.50 217
16508.71 211
16509.93 202
16511.14 223
16512.36 192
16513.57 219
16514.79 235
16516.00 197
16517.21 221
16518.43 193
16519.64 183
16520.86 192
16522.07 184
16523.29 215
16524.50 201
16525.72 187
16526.93 207
16528.15 204
16529.36 195
16530.58 199
16531.79 208
16533.01 206
16534.22 202
16535.44 198
16536.65 207
16537.87 176
16539.08 192
16540.30 202
16541.51 193
16542.73 170
16543.94 170
16545.16 216
16546.37 236
16547.59 214
16548.80 208
16550.02 226
16551.24 238
16552.45 215
16553.67 219
16554.88 206
16556.10 195
16557.31 191
16558.53 205
16559.75 205
16560.96 182
16562.18 179
16563.39 182
16564.61 222
16565.83 223
16567.04 191
16568.26 216
16569.47 227
16570.69 232
16571.91 225
16573.12 205
16574.34 198
16575.56 205
16576.77 204
16577.99 218
16579.21 217
16580.42 185
16581.64 202
16582.86 189
16584.07 201
16585.29 209
16586.51 199
16587.72 225
16588.94 216
16590.16 208
16591.38 200
16592.59 193
16593.81 206
16595.03 205
16596.24 189
16597.46 218
16598.68 216
16599.90 175
16601.11 177
16602.33 177
16603.55 201
16604.77 225
16605.98 210
16607.20 208
16608.42 200
16609.64 210
16610.86 212
16612.07 194
16613.29 197
16614.51 215
16615.73 216
16616.95 198
16618.16 181
16619.38 183
16620.60 196
16621.82 201
16623.04 216
16624.25 195
16625.47 188
16626.69 186
16627.91 220
16629.13 191
16630.35 214
16631.57 167
16632.78 178
16634.00 170
16635.22 221
16636.44 210
16637.66 167
16638.88 241
16640.10 185
16641.32 192
16642.53 196
16643.75 193
16644.97 175
16646.19 199
16647.41 158
16648.63 166
16649.85 176
16651.07 210
16652.29 189
16653.51 212
16654.73 212
16655.95 200
16657.17 211
16658.39 232
16659.61 197
16660.83 175
16662.04 190
16663.26 207
16664.48 200
16665.70 210
16666.92 231
16668.14 205
16669.36 199
16670.58 205
16671.80 184
16673.02 205
16674.24 215
16675.46 180
16676.68 170
16677.91 199
16679.13 234
16680.35 210
16681.57 189
16682.79 202
16684.01 193
16685.23 204
16686.45 190
16687.67 197
16688.89 200
16690.11 202
16691.33 209
16692.55 238
16693.77 207
16694.99 195
16696.21 220
16697.44 219
16698.66 215
16699.88 174
16701.10 204
16702.32 205
16703.54 205
16704.76 188
16705.98 201
16707.21 213
16708.43 204
16709.65 196
16710.87 197
16712.09 225
16713.31 208
16714.53 229
16715.76 196
16716.98 213
16718.20 197
16719.42 185
16720.64 223
16721.87 212
16723.09 195
16724.31 203
16725.53 206
16726.75 192
16727.98 209
16729.20 207
16730.42 183
16731.64 229
16732.86 231
16734.09 194
16735.31 197
16736.53 196
16737.75 194
16738.98 193
16740.20 172
16741.42 192
16742.64 194
16743.87 192
16745.09 203
16746.31 199
16747.54 158
16748.76 177
16749.98 184
16751.20 185
16752.43 195
16753.65 193
16754.87 196
16756.10 222
16757.32 197
16758.54 206
16759.77 179
16760.99 199
16762.21 205
16763.44 195
16764.66 195
16765.88 249
16767.11 222
16768.33 192
16769.55 191
16770.78 179
16772.00 204
16773.23 235
16774.45 180
16775.67 191
16776.90 174
16778.12 182
16779.35 177
16780.57 183
16781.79 177
16783.02 188
16784.24 230
16785.47 212
16786.69 183
16787.91 187
16789.14 196
16790.36 198
16791.59 195
16792.81 187
16794.04 178
16795.26 203
16796.49 208
16797.71 206
16798.94 187
16800.16 186
16801.38 175
16802.61 198
16803.83 203
16805.06 224
16806.28 221
16807.51 217
16808.73 197
16809.96 173
16811.18 196
16812.41 195
16813.64 210
16814.86 212
16816.09 217
16817.31 184
16818.54 189
16819.76 177
16820.99 198
16822.21 212
16823.44 164
16824.66 207
16825.89 198
16827.12 182
16828.34 200
16829.57 203
16830.79 219
16832.02 215
16833.25 208
16834.47 169
16835.70 209
16836.92 189
16838.15 219
16839.38 167
16840.60 182
16841.83 205
16843.06 196
16844.28 214
16845.51 215
16846.73 200
16847.96 204
16849.19 183
16850.41 214
16851.64 228
16852.87 213
16854.09 213
16855.32 228
16856.55 193
16857.77 168
16859.00 180
16860.23 204
16861.46 232
16862.68 217
16863.91 225
16865.14 213
16866.36 199
16867.59 200
16868.82 212
16870.05 196
16871.27 204
16872.50 226
16873.73 214
16874.96 251
16876.18 244
16877.41 203
16878.64 202
16879.87 206
16881.09 228
16882.32 255
16883.55 256
16884.78 227
16886.01 217
16887.23 236
16888.46 212
16889.69 231
16890.92 209
16892.15 243
16893.37 204
16894.60 206
16895.83 210
16897.06 230
16898.29 209
16899.51 190
16900.74 185
16901.97 233
16903.20 221
16904.43 221
16905.66 209
16906.89 207
16908.12 226
16909.34 212
16910.57 228
16911.80 218
16913.03 256
16914.26 182
16915.49 200
16916.72 233
16917.95 197
16919.18 195
16920.40 210
16921.63 237
16922.86 239
16924.09 206
16925.32 216
16926.55 250
16927.78 243
16929.01 191
16930.24 192
16931.47 221
16932.70 230
16933.93 223
16935.16 205
16936.39 184
16937.62 209
16938.85 195
16940.08 207
16941.31 190
16942.54 228
16943.77 206
16945.00 212
16946.23 213
16947.46 202
16948.69 196
16949.92 204
16951.15 225
16952.38 215
16953.61 221
16954.84 201
16956.07 224
16957.30 200
16958.53 182
16959.76 192
16960.99 188
16962.22 210
16963.45 198
16964.68 192
16965.92 177
16967.15 200
16968.38 162
16969.61 187
16970.84 185
16972.07 198
16973.30 178
16974.53 205
16975.76 202
16976.99 188
16978.23 170
16979.46 190
16980.69 207
16981.92 187
16983.15 171
16984.38 159
16985.61 184
16986.85 227
16988.08 196
16989.31 169
16990.54 172
16991.77 189
16993.00 197
16994.24 196
16995.47 214
16996.70 204
16997.93 191
16999.16 189
17000.40 184
17001.63 214
17002.86 198
17004.09 190
17005.32 200
17006.56 207
17007.79 169
17009.02 183
17010.25 185
17011.49 219
17012.72 203
17013.95 209
17015.18 194
17016.42 184
17017.65 191
17018.88 190
17020.12 184
17021.35 183
17022.58 214
17023.81 195
17025.05 190
17026.28 163
17027.51 188
17028.75 179
17029.98 187
17031.21 172
17032.45 181
17033.68 169
17034.91 185
17036.15 195
17037.38 173
17038.61 190
17039.85 210
17041.08 183
17042.31 201
17043.55 192
17044.78 202
17046.01 188
17047.25 168
17048.48 193
17049.72 210
17050.95 205
17052.18 204
17053.42 186
17054.65 198
17055.89 202
17057.12 196
17058.35 205
17059.59 153
17060.82 160
17062.06 171
17063.29 184
17064.53 168
17065.76 165
17066.99 206
17068.23 190
17069.46 188
17070.70 195
17071.93 179
17073.17 184
17074.40 193
17075.64 194
17076.87 178
17078.11 188
17079.34 183
17080.58 181
17081.81 189
17083.05 195
17084.28 184
17085.52 191
17086.75 185
17087.99 164
17089.22 157
17090.46 173
17091.69 185
17092.93 210
17094.16 187
17095.40 156
17096.64 164
17097.87 215
17099.11 207
17100.34 206
17101.58 176
17102.81 162
17104.05 186
17105.29 197
17106.52 168
17107.76 160
17108.99 182
17110.23 177
17111.47 193
17112.70 189
17113.94 202
17115.17 191
17116.41 217
17117.65 173
17118.88 191
17120.12 216
17121.36 196
17122.59 166
17123.83 192
17125.07 192
17126.30 185
17127.54 206
17128.78 194
17130.01 194
17131.25 186
17132.49 173
17133.72 184
17134.96 210
17136.20 228
17137.43 225
17138.67 181
17139.91 201
17141.15 201
17142.38 214
17143.62 193
17144.86 164
17146.10 185
17147.33 197
17148.57 184
17149.81 184
17151.05 197
17152.28 179
17153.52 188
17154.76 190
17156.00 174
17157.23 171
17158.47 185
17159.71 161
17160.95 174
17162.19 170
17163.42 177
17164.66 199
17165.90 213
17167.14 186
17168.38 171
17169.61 185
17170.85 194
17172.09 179
17173.33 176
17174.57 186
17175.81 198
17177.04 198
17178.28 209
17179.52 176
17180.76 191
17182.00 194
17183.24 175
17184.48 170
17185.71 199
17186.95 215
17188.19 172
17189.43 200
17190.67 196
17191.91 172
17193.15 198
17194.39 177
17195.63 165
17196.87 217
17198.11 200
17199.34 181
17200.58 193
17201.82 170
17203.06 157
17204.30 185
17205.54 189
17206.78 175
17208.02 208
17209.26 188
17210.50 201
17211.74 148
17212.98 172
17214.22 194
17215.46 189
17216.70 198
17217.94 182
17219.18 191
17220.42 214
17221.66 209
17222.90 196
17224.14 174
17225.38 162
17226.62 181
17227.86 152
17229.10 161
17230.34 161
17231.58 167
17232.82 172
17234.06 176
17235.30 170
17236.54 186
17237.78 210
17239.03 205
17240.27 173
17241.51 176
17242.75 189
17243.99 179
17245.23 195
17246.47 161
17247.71 203
17248.95 183
17250.19 183
17251.43 170
17252.68 159
17253.92 170
17255.16 177
17256.40 212
17257.64 192
17258.88 202
17260.12 175
17261.37 197
17262.61 170
17263.85 178
17265.09 183
17266.33 184
17267.57 204
17268.82 199
17270.06 190
17271.30 182
17272.54 182
17273.78 204
17275.03 217
17276.27 193
17277.51 175
17278.75 158
17279.99 172
17281.24 201
17282.48 175
17283.72 171
17284.96 179
17286.21 181
17287.45 189
17288.69 145
17289.93 165
17291.18 178
17292.42 207
17293.66 170
17294.90 183
17296.15 209
17297.39 175
17298.63 182
17299.88 204
17301.12 151
17302.36 166
17303.60 197
17304.85 172
17306.09 155
17307.33 173
17308.58 177
17309.82 149
17311.06 165
17312.31 169
17313.55 196
17314.79 211
17316.04 227
17317.28 160
17318.52 152
17319.77 151
17321.01 168
17322.26 191
17323.50 189
17324.74 166
17325.99 181
17327.23 173
17328.48 175
17329.72 165
17330.96 153
17332.21 171
17333.45 183
17334.70 198
17335.94 169
17337.18 174
17338.43 166
17339.67 180
17340.92 219
17342.16 166
17343.41 161
17344.65 197
17345.90 154
17347.14 162
17348.38 187
17349.63 162
17350.87 164
17352.12 170
17353.36 164
17354.61 188
17355.85 204
17357.10 176
17358.34 186
17359.59 177
17360.83 179
17362.08 177
17363.32 165
17364.57 165
17365.81 141
17367.06 180
17368.31 146
17369.55 159
17370.80 147
17372.04 171
17373.29 200
17374.53 185
17375.78 169
17377.02 153
17378.27 156
17379.52 143
17380.76 199
17382.01 191
17383.25 189
17384.50 215
17385.75 166
17386.99 187
17388.24 189
17389.48 183
17390.73 157
17391.98 156
17393.22 171
17394.47 181
17395.71 149
17396.96 150
17398.21 150
17399.45 171
17400.70 160
17401.95 187
17403.19 188
17404.44 165
17405.69 170
17406.93 169
17408.18 152
17409.43 172
17410.67 191
17411.92 189
17413.17 164
17414.42 149
17415.66 178
17416.91 202
17418.16 182
17419.40 172
17420.65 185
17421.90 201
17423.15 191
17424.39 182
17425.64 153
17426.89 166
17428.14 203
17429.38 196
17430.63 197
17431.88 184
17433.13 211
17434.37 171
17435.62 173
17436.87 178
17438.12 143
17439.37 170
17440.61 203
17441.86 186
17443.11 154
17444.36 165
17445.61 170
17446.85 184
17448.10 165
17449.35 177
17450.60 167
17451.85 186
17453.10 173
17454.34 176
17455.59 167
17456.84 177
17458.09 164
17459.34 157
17460.59 178
17461.84 177
17463.09 207
17464.33 172
17465.58 161
17466.83 159
17468.08 174
17469.33 162
17470.58 165
17471.83 161
17473.08 176
17474.33 191
17475.58 203
17476.83 169
17478.07 206
17479.32 155
17480.57 176
17481.82 195
17483.07 163
17484.32 170
17485.57 155
17486.82 149
17488.07 164
17489.32 160
17490.57 180
17491.82 159
17493.07 175
17494.32 191
17495.57 147
17496.82 210
17498.07 188
17499.32 180
17500.57 194
17501.82 182
17503.07 156
17504.32 167
17505.57 213
17506.82 166
17508.07 155
17509.32 191
17510.57 185
17511.82 166
17513.07 192
17514.32 168
17515.58 165
17516.83 152
17518.08 163
17519.33 194
17520.58 163
17521.83 159
17523.08 166
17524.33 186
17525.58 219
17526.83 182
17528.08 197
17529.34 177
17530.59 193
17531.84 166
17533.09 164
17534.34 170
17535.59 180
17536.84 164
17538.09 165
17539.35 162
17540.60 180
17541.85 201
17543.10 186
17544.35 178
17545.60 190
17546.86 173
17548.11 187
17549.36 156
17550.61 185
17551.86 218
17553.12 199
17554.37 179
17555.62 183
17556.87 169
17558.12 152
17559.38 176
17560.63 189
17561.88 203
17563.13 175
17564.39 221
17565.64 157
17566.89 174
17568.14 177
17569.40 156
17570.65 154
17571.90 159
17573.15 180
17574.41 156
17575.66 188
17576.91 169
17578.17 174
17579.42 162
17580.67 164
17581.92 169
17583.18 156
17584.43 181
17585.68 179
17586.94 219
17588.19 173
17589.44 157
17590.70 164
17591.95 195
17593.20 172
17594.46 187
17595.71 187
17596.97 174
17598.22 187
17599.47 180
17600.73 172
17601.98 154
17603.23 159
17604.49 172
17605.74 158
17607.00 168
17608.25 144
17609.50 187
17610.76 192
17612.01 157
17613.27 168
17614.52 131
17615.77 163
17617.03 170
17618.28 182
17619.54 156
17620.79 145
17622.05 169
17623.30 182
17624.56 191
17625.81 184
17627.06 182
17628.32 190
17629.57 198
17630.83 182
17632.08 195
17633.34 198
17634.59 194
17635.85 188
17637.10 200
17638.36 185
17639.61 151
17640.87 169
17642.12 170
17643.38 177
17644.63 175
17645.89 179
17647.15 171
17648.40 174
17649.66 178
17650.91 160
17652.17 183
17653.42 179
17654.68 162
17655.93 163
17657.19 155
17658.45 176
17659.70 166
17660.96 163
17662.21 162
17663.47 182
17664.73 183
17665.98 198
17667.24 197
17668.49 192
17669.75 160
17671.01 178
17672.26 194
17673.52 165
17674.77 151
17676.03 154
17677.29 170
17678.54 189
17679.80 164
17681.06 151
17682.31 190
17683.57 180
17684.83 180
17686.08 179
17687.34 158
17688.60 173
17689.85 189
17691.11 165
17692.37 151
17693.63 179
17694.88 189
17696.14 158
17697.40 180
17698.65 176
17699.91 188
17701.17 179
17702.43 194
17703.68 189
17704.94 178
17706.20 150
17707.46 160
17708.71 148
17709.97 184
17711.23 178
17712.49 185
17713.74 193
17715.00 153
17716.26 155
17717.52 165
17718.78 170
17720.03 144
17721.29 176
17722.55 184
17723.81 185
17725.07 169
17726.32 156
17727.58 156
17728.84 195
17730.10 173
17731.36 156
17732.62 173
17733.87 149
17735.13 177
17736.39 169
17737.65 172
17738.91 148
17740.17 173
17741.43 179
17742.69 167
17743.94 163
17745.20 173
17746.46 160
17747.72 159
17748.98 150
17750.24 166
17751.50 186
17752.76 189
17754.02 158
17755.28 165
17756.53 163
17757.79 168
17759.05 188
17760.31 178
17761.57 185
17762.83 163
17764.09 170
17765.35 159
17766.61 165
17767.87 178
17769.13 160
17770.39 146
17771.65 137
17772.91 143
17774.17 142
17775.43 166
17776.69 162
17777.95 170
17779.21 163
17780.47 169
17781.73 178
17782.99 194
17784.25 161
17785.51 149
17786.77 163
17788.03 197
17789.29 163
17790.55 147
17791.81 170
17793.07 157
17794.33 136
17795.59 171
17796.86 192
17798.12 170
17799.38 177
17800.64 166
17801.90 158
17803.16 153
17804.42 179
17805.68 186
17806.94 168
17808.20 170
17809.47 177
17810.73 180
17811.99 181
17813.25 181
17814.51 179
17815.77 194
17817.03 195
17818.29 180
17819.56 201
17820.82 185
17822.08 180
17823.34 137
17824.60 151
17825.86 158
17827.13 163
17828.39 158
17829.65 160
17830.91 159
17832.17 172
17833.44 173
17834.70 155
17835.96 174
17837.22 167
17838.48 183
17839.75 146
17841.01 156
17842.27 170
17843.53 163
17844.80 175
17846.06 142
17847.32 167
17848.58 166
17849.85 168
17851.11 159
17852.37 151
17853.63 170
17854.90 160
17856.16 141
17857.42 177
17858.69 168
17859.95 173
17861.21 171
17862.47 140
17863.74 157
17865.00 164
17866.26 182
17867.53 184
17868.79 137
17870.05 168
17871.32 136
17872.58 152
17873.84 153
17875.11 151
17876.37 175
17877.63 177
17878.90 145
17880.16 189
17881.43 179
17882.69 153
17883.95 178
17885.22 178
17886.48 167
17887.74 169
17889.01 151
17890.27 193
17891.54 166
17892.80 152
17894.07 151
17895.33 167
17896.59 166
17897.86 152
17899.12 188
17900.39 174
17901.65 168
17902.92 155
17904.18 166
17905.44 159
17906.71 150
17907.97 165
17909.24 180
17910.50 158
17911.77 168
17913.03 163
17914.30 171
17915.56 181
17916.83 150
17918.09 179
17919.36 165
17920.62 139
17921.89 174
17923.15 181
17924.42 162
17925.68 161
17926.95 166
17928.21 165
17929.48 158
17930.75 135
17932.01 160
17933.28 195
17934.54 175
17935.81 179
17937.07 188
17938.34 166
17939.61 188
17940.87 151
17942.14 171
17943.40 175
17944.67 149
17945.93 164
17947.20 154
17948.47 137
17949.73 162
17951.00 179
17952.27 177
17953.53 202
17954.80 189
17956.06 148
17957.33 142
17958.60 178
17959.86 155
17961.13 167
17962.40 164
17963.66 189
17964.93 175
17966.20 134
17967.46 159
17968.73 168
17970.00 160
17971.26 194
17972.53 168
17973.80 165
17975.07 158
17976.33 156
17977.60 149
17978.87 157
17980.13 167
17981.40 150
17982.67 181
17983.94 157
17985.20 173
17986.47 186
17987.74 141
17989.01 144
17990.27 154
17991.54 153
17992.81 152
17994.08 142
17995.34 186
17996.61 187
17997.88 168
17999.15 164
18000.42 180
18001.68 174
18002.95 163
18004.22 184
18005.49 178
18006.76 159
18008.02 171
18009.29 157
18010.56 148
18011.83 139
18013.10 151
18014.37 200
18015.63 133
18016.90 151
18018.17 153
18019.44 142
18020.71 131
18021.98 156
18023.25 143
18024.51 144
18025.78 140
18027.05 159
18028.32 176
18029.59 157
18030.86 170
18032.13 182
18033.40 191
18034.67 168
18035.94 169
18037.20 202
18038.47 178
18039.74 166
18041.01 161
18042.28 174
18043.55 159
18044.82 159
18046.09 173
18047.36 176
18048.63 169
18049.90 179
18051.17 161
18052.44 169
18053.71 154
18054.98 171
18056.25 166
18057.52 158
18058.79 167
18060.06 164
18061.33 174
18062.60 168
18063.87 151
18065.14 158
18066.41 170
18067.68 158
18068.95 206
18070.22 172
18071.49 157
18072.76 175
18074.03 163
18075.30 158
18076.57 152
18077.84 156
18079.11 169
18080.39 160
18081.66 162
18082.93 160
18084.20 117
18085.47 155
18086.74 180
18088.01 167
18089.28 164
18090.55 167
18091.82 151
18093.10 169
18094.37 167
18095.64 143
18096.91 150
18098.18 172
18099.45 168
18100.72 161
18102.00 166
18103.27 162
18104.54 178
18105.81 177
18107.08 171
18108.35 193
18109.63 168
18110.90 180
18112.17 177
18113.44 171
18114.71 163
18115.98 179
18117.26 170
18118.53 185
18119.80 154
18121.07 155
18122.35 166
18123.62 180
18124.89 155
18126.16 180
18127.43 185
18128.71 159
18129.98 138
18131.25 148
18132.52 176
18133.80 186
18135.07 169
18136.34 164
18137.62 172
18138.89 161
18140.16 165
18141.43 166
18142.71 195
18143.98 172
18145.25 186
18146.53 171
18147.80 180
18149.07 167
18150.35 145
18151.62 142
18152.89 169
18154.17 154
18155.44 140
18156.71 179
18157.99 208
18159.26 186
18160.53 183
18161.81 144
18163.08 146
18164.35 162
18165.63 171
18166.90 156
18168.18 159
18169.45 166
18170.72 178
18172.00 158
18173.27 149
18174.55 176
18175.82 176
18177.09 166
18178.37 187
18179.64 164
18180.92 201
18182.19 194
18183.47 194
18184.74 182
18186.01 167
18187.29 147
18188.56 145
18189.84 150
18191.11 151
18192.39 194
18193.66 168
18194.94 183
18196.21 158
18197.49 171
18198.76 179
18200.04 171
18201.31 185
18202.59 132
18203.86 155
18205.14 193
18206.41 168
18207.69 154
18208.96 148
18210.24 188
18211.51 188
18212.79 198
18214.06 171
18215.34 175
18216.62 165
18217.89 159
18219.17 195
18220.44 164
18221.72 161
18222.99 164
18224.27 191
18225.55 162
18226.82 143
18228.10 175
18229.37 171
18230.65 157
18231.93 162
18233.20 150
18234.48 152
18235.75 137
18237.03 150
18238.31 150
18239.58 174
18240.86 198
18242.14 168
18243.41 161
18244.69 191
18245.97 187
18247.24 139
18248.52 140
18249.80 188
18251.07 164
18252.35 148
18253.63 175
18254.90 157
18256.18 143
18257.46 167
18258.73 178
18260.01 163
18261.29 171
18262.57 181
18263.84 157
18265.12 152
18266.40 166
18267.67 171
18268.95 179
18270.23 170
18271.51 184
18272.78 184
18274.06 133
18275.34 156
18276.62 174
18277.89 167
18279.17 159
18280.45 168
18281.73 146
18283.01 163
18284.28 137
18285.56 154
18286.84 157
18288.12 164
18289.40 164
18290.67 160
18291.95 158
18293.23 155
18294.51 127
18295.79 136
18297.07 143
18298.34 183
18299.62 169
18300.90 151
18302.18 177
18303.46 145
18304.74 162
18306.02 170
18307.29 172
18308.57 184
18309.85 155
18311.13 130
18312.41 147
18313.69 173
18314.97 161
18316.25 156
18317.53 189
18318.80 196
18320.08 165
18321.36 143
18322.64 154
18323.92 176
18325.20 169
18326.48 157
18327.76 169
18329.04 177
18330.32 161
18331.60 165
18332.88 159
18334.16 163
18335.44 167
18336.72 154
18338.00 153
18339.28 148
18340.56 157
18341.84 154
18343.12 143
18344.40 161
18345.68 161
18346.96 160
18348.24 188
18349.52 159
18350.80 153
18352.08 164
18353.36 192
18354.64 188
18355.92 143
18357.20 160
18358.48 185
18359.76 173
18361.04 154
18362.32 161
18363.60 164
18364.88 152
18366.16 169
18367.45 159
18368.73 163
18370.01 158
18371.29 164
18372.57 162
18373.85 166
18375.13 171
18376.41 174
18377.69 169
18378.98 172
18380.26 145
18381.54 158
18382.82 195
18384.10 189
18385.38 183
18386.66 147
18387.95 187
18389.23 172
18390.51 173
18391.79 146
18393.07 180
18394.35 163
18395.64 144
18396.92 157
18398.20 201
18399.48 160
18400.76 171
18402.05 167
18403.33 176
18404.61 164
18405.89 142
18407.17 131
18408.46 130
18409.74 160
18411.02 157
18412.30 169
18413.59 192
18414.87 175
18416.15 157
18417.43 149
18418.72 133
18420.00 144
18421.28 137
18422.56 166
18423.85 182
18425.13 151
18426.41 161
18427.70 134
18428.98 154
18430.26 156
18431.54 149
18432.83 173
18434.11 165
18435.39 139
18436.68 189
18437.96 142
18439.24 158
18440.53 162
18441.81 175
18443.09 182
18444.38 157
18445.66 154
18446.95 168
18448.23 167
18449.51 155
18450.80 159
18452.08 150
18453.36 171
18454.65 166
18455.93 191
18457.22 159
18458.50 146
18459.78 157
18461.07 178
18462.35 154
18463.64 141
18464.92 166
18466.21 155
18467.49 150
18468.77 157
18470.06 172
18471.34 164
18472.63 159
18473.91 152
18475.20 161
18476.48 161
18477.77 157
18479.05 174
18480.34 150
18481.62 147
18482.91 169
18484.19 149
18485.47 159
18486.76 150
18488.04 143
18489.33 162
18490.62 149
18491.90 150
18493.19 175
18494.47 173
18495.76 139
18497.04 141
18498.33 145
18499.61 183
18500.90 158
18502.18 170
18503.47 169
18504.75 167
18506.04 158
18507.33 140
18508.61 176
18509.90 170
18511.18 146
18512.47 143
18513.76 145
18515.04 154
18516.33 177
18517.61 148
18518.90 141
18520.19 142
18521.47 149
18522.76 207
18524.04 173
18525.33 143
18526.62 162
18527.90 157
18529.19 164
18530.48 145
18531.76 154
18533.05 171
18534.34 212
18535.62 164
18536.91 153
18538.20 167
18539.48 178
18540.77 194
18542.06 185
18543.34 119
18544.63 168
18545.92 176
18547.21 166
18548.49 178
18549.78 149
18551.07 129
18552.36 151
18553.64 173
18554.93 214
18556.22 185
18557.50 181
18558.79 154
18560.08 158
18561.37 173
18562.66 169
18563.94 135
18565.23 213
18566.52 198
18567.81 171
18569.09 153
18570.38 164
18571.67 185
18572.96 148
18574.25 166
18575.53 150
18576.82 189
18578.11 201
18579.40 149
18580.69 173
18581.98 180
18583.26 175
18584.55 188
18585.84 179
18587.13 193
18588.42 190
18589.71 153
18590.99 149
18592.28 152
18593.57 160
18594.86 223
18596.15 227
18597.44 214
18598.73 189
18600.02 167
18601.31 171
18602.59 171
18603.88 160
18605.17 195
18606.46 176
18607.75 169
18609.04 209
18610.33 194
18611.62 159
18612.91 166
18614.20 159
18615.49 152
18616.78 160
18618.07 178
18619.36 196
18620.65 175
18621.94 176
18623.23 182
18624.52 168
18625.81 177
18627.10 193
18628.39 173
18629.68 177
18630.97 168
18632.26 141
18633.55 152
18634.84 161
18636.13 178
18637.42 202
18638.71 173
18640.00 153
18641.29 169
18642.58 144
18643.87 139
18645.16 140
18646.45 167
18647.74 177
18649.03 175
18650.32 167
18651.61 159
18652.90 168
18654.19 154
18655.48 157
18656.78 179
18658.07 164
18659.36 173
18660.65 167
18661.94 175
18663.23 180
18664.52 173
18665.81 183
18667.10 169
18668.40 163
18669.69 144
18670.98 149
18672.27 168
18673.56 153
18674.85 136
18676.14 158
18677.44 184
18678.73 180
18680.02 152
18681.31 158
18682.60 180
18683.90 180
18685.19 144
18686.48 157
18687.77 179
18689.06 171
18690.36 162
18691.65 138
18692.94 162
18694.23 161
18695.52 163
18696.82 156
18698.11 145
18699.40 171
18700.69 171
18701.99 145
18703.28 165
18704.57 130
18705.86 174
18707.16 179
18708.45 159
18709.74 150
18711.04 152
18712.33 189
18713.62 165
18714.91 165
18716.21 188
18717.50 163
18718.79 164
18720.09 161
18721.38 164
18722.67 169
18723.97 143
18725.26 148
18726.55 177
18727.85 165
18729.14 170
18730.43 159
18731.73 152
18733.02 157
18734.31 144
18735.61 151
18736.90 179
18738.19 176
18739.49 167
18740.78 154
18742.08 163
18743.37 160
18744.66 156
18745.96 143
18747.25 187
18748.55 171
18749.84 127
18751.13 171
18752.43 171
18753.72 162
18755.02 160
18756.31 177
18757.61 163
18758.90 167
18760.20 143
18761.49 153
18762.78 163
18764.08 160
18765.37 147
18766.67 163
18767.96 159
18769.26 150
18770.55 171
18771.85 147
18773.14 138
18774.44 145
18775.73 155
18777.03 153
18778.32 150
18779.62 156
18780.91 163
18782.21 190
18783.50 148
18784.80 144
18786.10 155
18787.39 178
18788.69 144
18789.98 161
18791.28 167
18792.57 202
18793.87 207
18795.16 171
18796.46 135
18797.76 147
18799.05 150
18800.35 165
18801.64 151
18802.94 128
18804.24 148
18805.53 132
18806.83 144
18808.12 168
18809.42 171
18810.72 170
18812.01 149
18813.31 166
18814.61 148
18815.90 169
18817.20 194
18818.50 164
18819.79 150
18821.09 168
18822.39 176
18823.68 129
18824.98 174
18826.28 146
18827.57 177
18828.87 188
18830.17 175
18831.46 165
18832.76 177
18834.06 182
18835.35 154
18836.65 183
18837.95 162
18839.25 147
18840.54 143
18841.84 173
18843.14 184
18844.44 148
18845.73 146
18847.03 163
18848.33 153
18849.63 170
18850.92 142
18852.22 151
18853.52 171
18854.82 160
18856.11 190
18857.41 157
18858.71 149
18860.01 157
18861.31 162
18862.60 186
18863.90 160
18865.20 168
18866.50 129
18867.80 127
18869.10 141
18870.39 184
18871.69 143
18872.99 190
18874.29 158
18875.59 151
18876.89 154
18878.18 148
18879.48 181
18880.78 161
18882.08 153
18883.38 160
18884.68 178
18885.98 179
18887.28 177
18888.57 164
18889.87 144
18891.17 154
18892.47 167
18893.77 159
18895.07 183
18896.37 166
18897.67 165
18898.97 170
18900.27 131
18901.57 160
18902.87 163
18904.17 138
18905.47 138
18906.76 160
18908.06 154
18909.36 160
18910.66 174
18911.96 153
18913.26 163
18914.56 167
18915.86 166
18917.16 177
18918.46 148
18919.76 135
18921.06 158
18922.36 131
18923.66 147
18924.96 145
18926.26 156
18927.56 151
18928.86 160
18930.17 161
18931.47 179
18932.77 198
18934.07 154
18935.37 148
18936.67 170
18937.97 175
18939.27 152
18940.57 162
18941.87 154
18943.17 158
18944.47 131
18945.77 141
18947.07 155
18948.38 130
18949.68 148
18950.98 156
18952.28 155
18953.58 177
18954.88 149
18956.18 166
18957.48 142
18958.79 126
18960.09 170
18961.39 186
18962.69 178
18963.99 143
18965.29 144
18966.59 144
18967.90 166
18969.20 167
18970.50 135
18971.80 131
18973.10 127
18974.41 134
18975.71 166
18977.01 179
18978.31 153
18979.61 158
18980.92 200
18982.22 179
18983.52 140
18984.82 151
18986.12 156
18987.43 171
18988.73 193
18990.03 155
18991.33 162
18992.64 167
18993.94 141
18995.24 169
18996.54 167
18997.85 153
18999.15 182
19000.45 156
19001.76 153
19003.06 168
19004.36 150
19005.66 148
19006.97 182
19008.27 143
19009.57 117
19010.88 138
19012.18 173
19013.48 150
19014.79 148
19016.09 149
19017.39 170
19018.70 180
19020.00 154
19021.30 169
19022.61 131
19023.91 145
19025.22 135
19026.52 156
19027.82 146
19029.13 142
19030.43 195
19031.73 194
19033.04 149
19034.34 147
19035.65 161
19036.95 160
19038.25 144
19039.56 163
19040.86 150
19042.17 154
19043.47 147
19044.78 165
19046.08 162
19047.38 161
19048.69 179
19049.99 139
19051.30 132
19052.60 148
19053.91 133
19055.21 130
19056.52 120
19057.82 161
19059.13 159
19060.43 154
19061.74 135
19063.04 141
19064.35 147
19065.65 161
19066.96 166
19068.26 173
19069.57 194
19070.87 165
19072.18 165
19073.48 161
19074.79 181
19076.09 161
19077.40 132
19078.70 157
19080.01 158
19081.32 151
19082.62 133
19083.93 136
19085.23 154
19086.54 160
19087.84 144
19089.15 167
19090.46 156
19091.76 146
19093.07 134
19094.37 141
19095.68 135
19096.99 136
19098.29 153
19099.60 139
19100.90 135
19102.21 148
19103.52 142
19104.82 163
19106.13 162
19107.44 147
19108.74 152
19110.05 136
19111.36 150
19112.66 173
19113.97 155
19115.28 156
19116.58 171
19117.89 168
19119.20 160
19120.50 156
19121.81 143
19123.12 141
19124.43 176
19125.73 161
19127.04 169
19128.35 129
19129.65 127
19130.96 138
19132.27 159
19133.58 194
19134.88 173
19136.19 143
19137.50 166
19138.81 156
19140.11 165
19141.42 164
19142.73 158
19144.04 138
19145.34 147
19146.65 137
19147.96 135
19149.27 157
19150.58 120
19151.88 156
19153.19 147
19154.50 146
19155.81 183
19157.12 176
19158.42 181
19159.73 149
19161.04 139
19162.35 162
19163.66 168
19164.97 151
19166.28 139
19167.58 139
19168.89 132
19170.20 139
19171.51 152
19172.82 133
19174.13 156
19175.44 145
19176.75 148
19178.05 172
19179.36 186
19180.67 166
19181.98 165
19183.29 138
19184.60 142
19185.91 149
19187.22 148
19188.53 155
19189.84 121
19191.15 147
19192.46 125
19193.76 123
19195.07 121
19196.38 130
19197.69 145
19199.00 132
19200.31 109
19201.62 128
19202.93 137
19204.24 151
19205.55 157
19206.86 156
19208.17 167
19209.48 137
19210.79 142
19212.10 158
19213.41 154
19214.72 126
19216.03 146
19217.34 146
19218.65 143
19219.96 158
19221.27 171
19222.58 151
19223.89 157
19225.20 171
19226.52 148
19227.83 168
19229.14 175
19230.45 167
19231.76 164
19233.07 187
19234.38 154
19235.69 131
19237.00 158
19238.31 156
19239.62 170
19240.93 138
19242.25 146
19243.56 144
19244.87 160
19246.18 176
19247.49 140
19248.80 143
19250.11 161
19251.42 155
19252.74 172
19254.05 133
19255.36 126
19256.67 151
19257.98 148
19259.29 135
19260.61 137
19261.92 144
19263.23 143
19264.54 157
19265.85 178
19267.17 161
19268.48 156
19269.79 156
19271.10 137
19272.41 129
19273.73 172
19275.04 161
19276.35 150
19277.66 149
19278.98 142
19280.29 162
19281.60 144
19282.91 153
19284.23 145
19285.54 148
19286.85 152
19288.16 191
19289.48 181
19290.79 167
19292.10 162
19293.41 144
19294.73 182
19296.04 176
19297.35 168
19298.67 168
19299.98 154
19301.29 161
19302.61 152
19303.92 142
19305.23 172
19306.55 156
19307.86 144
19309.17 145
19310.49 186
19311.80 161
19313.11 147
19314.43 152
19315.74 149
19317.05 177
19318.37 121
19319.68 125
19320.99 147
19322.31 164
19323.62 136
19324.94 136
19326.25 105
19327.56 150
19328.88 141
19330.19 135
19331.51 137
19332.82 163
19334.14 162
19335.45 168
19336.76 156
19338.08 149
19339.39 148
19340.71 161
19342.02 171
19343.34 147
19344.65 154
19345.97 158
19347.28 135
19348.59 158
19349.91 150
19351.22 158
19352.54 167
19353.85 184
19355.17 169
19356.48 139
19357.80 138
19359.11 144
19360.43 152
19361.74 152
19363.06 141
19364.38 147
19365.69 143
19367.01 129
19368.32 143
19369.64 156
19370.95 133
19372.27 135
19373.58 138
19374.90 131
19376.21 145
19377.53 122
19378.85 177
19380.16 183
19381.48 163
19382.79 126
19384.11 157
19385.43 160
19386.74 158
19388.06 169
19389.37 145
19390.69 142
19392.01 109
19393.32 155
19394.64 163
19395.96 147
19397.27 156
19398.59 193
19399.91 154
19401.22 153
19402.54 146
19403.85 156
19405.17 142
19406.49 134
19407.80 151
19409.12 128
19410.44 133
19411.76 164
19413.07 166
19414.39 136
19415.71 165
19417.02 172
19418.34 179
19419.66 127
19420.98 146
19422.29 135
19423.61 169
19424.93 168
19426.24 170
19427.56 160
19428.88 134
19430.20 145
19431.51 139
19432.83 129
19434.15 159
19435.47 158
19436.79 133
19438.10 135
19439.42 124
19440.74 128
19442.06 127
19443.37 140
19444.69 152
19446.01 149
19447.33 144
19448.65 148
19449.97 179
19451.28 170
19452.60 156
19453.92 135
19455.24 129
19456.56 173
19457.88 165
19459.19 145
19460.51 170
19461.83 138
19463.15 149
19464.47 132
19465.79 150
19467.11 142
19468.42 131
19469.74 158
19471.06 160
19472.38 182
19473.70 122
19475.02 146
19476.34 136
19477.66 169
19478.98 144
19480.30 169
19481.62 137
19482.93 133
19484.25 128
19485.57 110
19486.89 134
19488.21 162
19489.53 131
19490.85 147
19492.17 143
19493.49 136
19494.81 161
19496.13 171
19497.45 138
19498.77 169
19500.09 175
19501.41 147
19502.73 146
19504.05 158
19505.37 153
19506.69 156
19508.01 162
19509.33 142
19510.65 132
19511.97 160
19513.29 141
19514.61 139
19515.93 130
19517.25 145
19518.57 157
19519.89 120
19521.21 152
19522.54 143
19523.86 168
19525.18 170
19526.50 142
19527.82 158
19529.14 143
19530.46 163
19531.78 140
19533.10 133
19534.42 152
19535.74 133
19537.07 161
19538.39 135
19539.71 131
19541.03 155
19542.35 163
19543.67 128
19544.99 163
19546.31 131
19547.64 153
19548.96 133
19550.28 147
19551.60 147
19552.92 174
19554.24 158
19555.57 156
19556.89 147
19558.21 135
19559.53 154
19560.85 147
19562.18 148
19563.50 144
19564.82 130
19566.14 131
19567.46 148
19568.79 136
19570.11 162
19571.43 149
19572.75 164
19574.08 167
19575.40 139
19576.72 128
19578.04 163
19579.37 161
19580.69 151
19582.01 128
19583.33 146
19584.66 134
19585.98 144
19587.30 140
19588.63 127
19589.95 135
19591.27 150
19592.59 130
19593.92 137
19595.24 151
19596.56 156
19597.89 163
19599.21 155
19600.53 154
19601.86 134
19603.18 183
19604.50 168
19605.83 134
19607.15 127
19608.47 149
19609.80 166
19611.12 150
19612.45 141
19613.77 150
19615.09 147
19616.42 155
19617.74 147
19619.06 118
19620.39 156
19621.71 153
19623.04 130
19624.36 145
19625.69 161
19627.01 146
19628.33 130
19629.66 135
19630.98 142
19632.31 153
19633.63 129
19634.96 128
19636.28 133
19637.60 165
19638.93 134
19640.25 134
19641.58 140
19642.90 158
19644.23 162
19645.55 149
19646.88 133
19648.20 113
19649.53 123
19650.85 149
19652.18 120
19653.50 118
19654.83 133
19656.15 165
19657.48 138
19658.80 139
19660.13 114
19661.45 155
19662.78 171
19664.11 130
19665.43 157
19666.76 157
19668.08 160
19669.41 134
19670.73 164
19672.06 157
19673.39 148
19674.71 158
19676.04 132
19677.36 146
19678.69 128
19680.01 142
19681.34 140
19682.67 137
19683.99 162
19685.32 142
19686.65 139
19687.97 152
19689.30 165
19690.62 124
19691.95 157
19693.28 163
19694.60 168
19695.93 163
19697.26 190
19698.58 173
19699.91 153
19701.24 140
19702.56 147
19703.89 130
19705.22 146
19706.54 138
19707.87 127
19709.20 162
19710.53 166
19711.85 163
19713.18 149
19714.51 140
19715.83 162
19717.16 156
19718.49 119
19719.82 129
19721.14 137
19722.47 157
19723.80 149
19725.13 161
19726.45 172
19727.78 151
19729.11 145
19730.44 143
19731.76 145
19733.09 149
19734.42 159
19735.75 165
19737.08 162
19738.40 132
19739.73 132
19741.06 135
19742.39 144
19743.72 140
19745.04 151
19746.37 160
19747.70 155
19749.03 168
19750.36 153
19751.69 142
19753.01 140
19754.34 148
19755.67 157
19757.00 138
19758.33 137
19759.66 158
19760.99 159
19762.31 162
19763.64 151
19764.97 142
19766.30 145
19767.63 120
19768.96 153
19770.29 127
19771.62 148
19772.95 147
19774.28 133
19775.60 153
19776.93 146
19778.26 126
19779.59 149
19780.92 151
19782.25 165
19783.58 145
19784.91 129
19786.24 151
19787.57 128
19788.90 129
19790.23 143
19791.56 143
19792.89 138
19794.22 136
19795.55 162
19796.88 137
19798.21 147
19799.54 166
19800.87 151
19802.20 136
19803.53 169
19804.86 123
19806.19 126
19807.52 158
19808.85 203
19810.18 139
19811.51 152
19812.84 142
19814.17 149
19815.50 152
19816.83 142
19818.16 147
19819.49 135
19820.83 134
19822.16 146
19823.49 133
19824.82 144
19826.15 152
19827.48 147
19828.81 169
19830.14 174
19831.47 153
19832.80 168
19834.14 116
19835.47 139
19836.80 153
19838.13 137
19839.46 141
19840.79 132
19842.12 178
19843.46 157
19844.79 121
19846.12 135
19847.45 150
19848.78 153
19850.11 143
19851.45 168
19852.78 170
19854.11 158
19855.44 178
19856.77 166
19858.11 119
19859.44 149
19860.77 135
19862.10 136
19863.43 129
19864.77 138
19866.10 131
19867.43 151
19868.76 124
19870.10 133
19871.43 156
19872.76 151
19874.09 147
19875.43 158
19876.76 136
19878.09 139
19879.42 134
19880.76 119
19882.09 131
19883.42 180
19884.75 150
19886.09 157
19887.42 186
19888.75 134
19890.09 170
19891.42 170
19892.75 142
19894.09 135
19895.42 139
19896.75 134
19898.09 146
19899.42 139
19900.75 154
19902.09 136
19903.42 133
19904.75 137
19906.09 133
19907.42 151
19908.75 149
19910.09 142
19911.42 153
19912.76 155
19914.09 162
19915.42 139
19916.76 141
19918.09 118
19919.43 154
19920.76 155
19922.09 158
19923.43 140
19924.76 121
19926.10 135
19927.43 152
19928.77 139
19930.10 141
19931.43 144
19932.77 156
19934.10 154
19935.44 132
19936.77 145
19938.11 151
19939.44 151
19940.78 149
19942.11 144
19943.45 151
19944.78 159
19946.12 140
19947.45 146
19948.79 158
19950.12 140
19951.46 150
19952.79 156
19954.13 105
19955.46 135
19956.80 158
19958.13 131
19959.47 129
19960.80 124
19962.14 138
19963.48 131
19964.81 121
19966.15 120
19967.48 155
19968.82 167
19970.15 183
19971.49 157
19972.83 138
19974.16 125
19975.50 178
19976.83 163
19978.17 142
19979.51 153
19980.84 142
19982.18 154
19983.51 121
19984.85 126
19986.19 121
19987.52 141
19988.86 124
19990.20 146
19991.53 143
19992.87 152
19994.21 142
19995.54 159
19996.88 153
19998.22 134
19999.55 151
20000.89 182
20002.23 147
20003.56 149
20004.90 134
20006.24 167
20007.57 185
20008.91 140
20010.25 159
20011.59 130
20012.92 135
20014.26 146
20015.60 197
20016.94 165
20018.27 137
20019.61 155
20020.95 168
20022.28 169
20023.62 165
20024.96 172
20026.30 184
20027.64 138
20028.97 146
20030.31 151
20031.65 160
20032.99 160
20034.32 134
20035.66 170
20037.00 151
20038.34 158
20039.68 159
20041.02 131
20042.35 150
20043.69 144
20045.03 147
20046.37 150
20047.71 134
20049.05 138
20050.38 148
20051.72 156
20053.06 173
20054.40 135
20055.74 134
20057.08 145
20058.42 145
20059.75 130
20061.09 159
20062.43 138
20063.77 143
20065.11 184
20066.45 154
20067.79 142
20069.13 143
20070.47 150
20071.81 124
20073.14 152
20074.48 147
20075.82 133
20077.16 143
20078.50 150
20079.84 144
20081.18 139
20082.52 169
20083.86 154
20085.20 147
20086.54 148
20087.88 154
20089.22 152
20090.56 179
20091.90 145
20093.24 151
20094.58 144
20095.92 142
20097.26 146
20098.60 157
20099.94 121
20101.28 141
20102.62 145
20103.96 133
20105.30 146
20106.64 144
20107.98 143
20109.32 132
20110.66 150
20112.00 188
20113.34 146
20114.68 144
20116.02 154
20117.36 141
20118.71 126
20120.05 180
20121.39 161
20122.73 132
20124.07 130
20125.41 157
20126.75 150
20128.09 144
20129.43 144
20130.77 143
20132.12 125
20133.46 121
20134.80 155
20136.14 147
20137.48 135
20138.82 123
20140.16 140
20141.51 152
20142.85 150
20144.19 164
20145.53 149
