# Supplementary material for: MALDI-TOF MS typing enables the classification of brewing yeasts of the genus Saccharomyces to major beer styles
Source: PLoS One. 2017 Aug 9;12(8):e0181694. doi: 10.1371/journal.pone.0181694 (PMC5549903; doi:10.1371/journal.pone.0181694)
Supplement: S4 File — The directory includes 90 raw files and was zipped to “.zip”; the folder has three strains with 30 spectra per strain; S1 Text explains the raw files with an example and Table 1 represents the yeast strains used within the experiment. (ZIP) [file pone.0181694.s007.zip › 10-12/30260-210-OG-Ale-Ale-YPG-18h-E-E_2015-07-30_3_0_A3_1.dat]

2000.00 3880
2000.42 3872
2000.85 3998
2001.27 3974
2001.69 3579
2002.11 3625
2002.53 3899
2002.95 3773
2003.38 3663
2003.80 3661
2004.22 3567
2004.64 3299
2005.07 3406
2005.49 3862
2005.91 3639
2006.33 3463
2006.75 3844
2007.18 3646
2007.60 3807
2008.02 3919
2008.44 3953
2008.87 3789
2009.29 3813
2009.71 3801
2010.13 3836
2010.56 3870
2010.98 3900
2011.40 3671
2011.83 3438
2012.25 3299
2012.67 3316
2013.09 3549
2013.52 3219
2013.94 3116
2014.36 3144
2014.79 2958
2015.21 3244
2015.63 3254
2016.06 3365
2016.48 3304
2016.90 3253
2017.33 3441
2017.75 3472
2018.17 3547
2018.60 3725
2019.02 3478
2019.44 3526
2019.87 3769
2020.29 3693
2020.72 3642
2021.14 3781
2021.56 3631
2021.99 3501
2022.41 3404
2022.83 3323
2023.26 3373
2023.68 3390
2024.11 3531
2024.53 3352
2024.96 3200
2025.38 3333
2025.80 3415
2026.23 3479
2026.65 3458
2027.08 3266
2027.50 3330
2027.93 3285
2028.35 3167
2028.78 3096
2029.20 3066
2029.63 3153
2030.05 3186
2030.47 3328
2030.90 3263
2031.32 3243
2031.75 3234
2032.17 3511
2032.60 3523
2033.02 3435
2033.45 3421
2033.87 3448
2034.30 3596
2034.73 3583
2035.15 3385
2035.58 3488
2036.00 3676
2036.43 3667
2036.85 3463
2037.28 3580
2037.70 3676
2038.13 3606
2038.55 3526
2038.98 3512
2039.41 3416
2039.83 3618
2040.26 3773
2040.68 3500
2041.11 3546
2041.54 3500
2041.96 3614
2042.39 3486
2042.81 3359
2043.24 3637
2043.67 3523
2044.09 3620
2044.52 3429
2044.94 3613
2045.37 3532
2045.80 3412
2046.22 3485
2046.65 3602
2047.08 3629
2047.50 3674
2047.93 3405
2048.36 3569
2048.78 3573
2049.21 3647
2049.64 3613
2050.06 3646
2050.49 3250
2050.92 3156
2051.34 3321
2051.77 3306
2052.20 3380
2052.63 3484
2053.05 3410
2053.48 3402
2053.91 3354
2054.33 3118
2054.76 3312
2055.19 3430
2055.62 3321
2056.04 3272
2056.47 3166
2056.90 3507
2057.33 3494
2057.75 3255
2058.18 3206
2058.61 3224
2059.04 3344
2059.47 3430
2059.89 3391
2060.32 3295
2060.75 3293
2061.18 3394
2061.61 3545
2062.03 3461
2062.46 3325
2062.89 3394
2063.32 3684
2063.75 3890
2064.18 3904
2064.60 4208
2065.03 4257
2065.46 4312
2065.89 4092
2066.32 4331
2066.75 4425
2067.17 4092
2067.60 3890
2068.03 3808
2068.46 3681
2068.89 3386
2069.32 3544
2069.75 3611
2070.18 3353
2070.61 3281
2071.03 3296
2071.46 3283
2071.89 3408
2072.32 3250
2072.75 3258
2073.18 3468
2073.61 3647
2074.04 3609
2074.47 3464
2074.90 3552
2075.33 3681
2075.76 3758
2076.19 3566
2076.62 3343
2077.05 3777
2077.48 3818
2077.90 3929
2078.33 3750
2078.76 3832
2079.19 3643
2079.62 3592
2080.05 3924
2080.48 3857
2080.91 3847
2081.34 3805
2081.77 3846
2082.20 3776
2082.64 3511
2083.07 3440
2083.50 3506
2083.93 3555
2084.36 3509
2084.79 3486
2085.22 3542
2085.65 3526
2086.08 3686
2086.51 3610
2086.94 3423
2087.37 3345
2087.80 3454
2088.23 3563
2088.66 3534
2089.09 3416
2089.52 3619
2089.96 3437
2090.39 3462
2090.82 3428
2091.25 3367
2091.68 3457
2092.11 3494
2092.54 3477
2092.97 3663
2093.41 3402
2093.84 3552
2094.27 3536
2094.70 3454
2095.13 3326
2095.56 3600
2095.99 3342
2096.43 3291
2096.86 3230
2097.29 3217
2097.72 2969
2098.15 3248
2098.59 3295
2099.02 3321
2099.45 3364
2099.88 3260
2100.31 3191
2100.75 3321
2101.18 3233
2101.61 3164
2102.04 3379
2102.47 3370
2102.91 3309
2103.34 3519
2103.77 3405
2104.20 3357
2104.64 3431
2105.07 3554
2105.50 3713
2105.93 3808
2106.37 3575
2106.80 3587
2107.23 3525
2107.66 3453
2108.10 3518
2108.53 3262
2108.96 3060
2109.40 3146
2109.83 3399
2110.26 3431
2110.70 3419
2111.13 3397
2111.56 3558
2112.00 3471
2112.43 3334
2112.86 3241
2113.30 3432
2113.73 3391
2114.16 3235
2114.60 3220
2115.03 2993
2115.46 3033
2115.90 3028
2116.33 3084
2116.76 3052
2117.20 2896
2117.63 3004
2118.07 3198
2118.50 3176
2118.93 3207
2119.37 3133
2119.80 3345
2120.24 3170
2120.67 3052
2121.10 3119
2121.54 3155
2121.97 3365
2122.41 3459
2122.84 3306
2123.28 3421
2123.71 3617
2124.14 3485
2124.58 3280
2125.01 3326
2125.45 3362
2125.88 3296
2126.32 3214
2126.75 3426
2127.19 3444
2127.62 3431
2128.06 3418
2128.49 3391
2128.93 3476
2129.36 3665
2129.80 3432
2130.23 3313
2130.67 3454
2131.10 3638
2131.54 3869
2131.97 3586
2132.41 3468
2132.84 3653
2133.28 3724
2133.72 3759
2134.15 3804
2134.59 3783
2135.02 4049
2135.46 3739
2135.89 3844
2136.33 3917
2136.77 3795
2137.20 3759
2137.64 3860
2138.07 3853
2138.51 3743
2138.94 3734
2139.38 3727
2139.82 3482
2140.25 3166
2140.69 3148
2141.13 3337
2141.56 3438
2142.00 3342
2142.43 3108
2142.87 3124
2143.31 3189
2143.74 2986
2144.18 3043
2144.62 3142
2145.05 3273
2145.49 3126
2145.93 3153
2146.36 3361
2146.80 3546
2147.24 3521
2147.67 3494
2148.11 3382
2148.55 3467
2148.99 3688
2149.42 3771
2149.86 3956
2150.30 3878
2150.73 3966
2151.17 3967
2151.61 4183
2152.05 3748
2152.48 3688
2152.92 3622
2153.36 3479
2153.80 3499
2154.23 3531
2154.67 3777
2155.11 3858
2155.55 3520
2155.98 3528
2156.42 3347
2156.86 3293
2157.30 3465
2157.74 3473
2158.17 3514
2158.61 3421
2159.05 3369
2159.49 3540
2159.93 3306
2160.36 3192
2160.80 3281
2161.24 3133
2161.68 3405
2162.12 3544
2162.56 3164
2162.99 3403
2163.43 3391
2163.87 3202
2164.31 3330
2164.75 3264
2165.19 3300
2165.63 3386
2166.06 3247
2166.50 3078
2166.94 3336
2167.38 3677
2167.82 3526
2168.26 3266
2168.70 3163
2169.14 3552
2169.58 3404
2170.02 3525
2170.46 3572
2170.89 3772
2171.33 3559
2171.77 3564
2172.21 3687
2172.65 3608
2173.09 3903
2173.53 3799
2173.97 3759
2174.41 3977
2174.85 3960
2175.29 3831
2175.73 3852
2176.17 3968
2176.61 3672
2177.05 3730
2177.49 3944
2177.93 4061
2178.37 3996
2178.81 3724
2179.25 3559
2179.69 3658
2180.13 3617
2180.57 3621
2181.01 3444
2181.45 3174
2181.89 3208
2182.33 3243
2182.77 3161
2183.21 3203
2183.65 3181
2184.09 3265
2184.53 3120
2184.97 3336
2185.42 3385
2185.86 3442
2186.30 3481
2186.74 3479
2187.18 3448
2187.62 3577
2188.06 3510
2188.50 3637
2188.94 3641
2189.38 3555
2189.83 3534
2190.27 3715
2190.71 3621
2191.15 3642
2191.59 3811
2192.03 3683
2192.47 3589
2192.91 3464
2193.36 3743
2193.80 3656
2194.24 3900
2194.68 3597
2195.12 3656
2195.56 3706
2196.01 3696
2196.45 3713
2196.89 3700
2197.33 3612
2197.77 3664
2198.22 3591
2198.66 3260
2199.10 3166
2199.54 3403
2199.98 3228
2200.43 3167
2200.87 3194
2201.31 3151
2201.75 3117
2202.20 3137
2202.64 3026
2203.08 3231
2203.52 3344
2203.97 3300
2204.41 3419
2204.85 3407
2205.29 3413
2205.74 3587
2206.18 3353
2206.62 3540
2207.07 3706
2207.51 3769
2207.95 3575
2208.40 3497
2208.84 3399
2209.28 3542
2209.72 3768
2210.17 3750
2210.61 3601
2211.05 3598
2211.50 3676
2211.94 3704
2212.38 3701
2212.83 3502
2213.27 3358
2213.72 3240
2214.16 3286
2214.60 3446
2215.05 3468
2215.49 3249
2215.93 3292
2216.38 3461
2216.82 3385
2217.27 3166
2217.71 3116
2218.15 3193
2218.60 3161
2219.04 3182
2219.49 3209
2219.93 3425
2220.37 3213
2220.82 3165
2221.26 3333
2221.71 3531
2222.15 3629
2222.60 3655
2223.04 3513
2223.49 3520
2223.93 3684
2224.37 3709
2224.82 3785
2225.26 3837
2225.71 3933
2226.15 3986
2226.60 4028
2227.04 4029
2227.49 4146
2227.93 4132
2228.38 3855
2228.82 3711
2229.27 3845
2229.71 3942
2230.16 3815
2230.60 4015
2231.05 4183
2231.50 4093
2231.94 4086
2232.39 4243
2232.83 4053
2233.28 4219
2233.72 4334
2234.17 4190
2234.61 3896
2235.06 3937
2235.51 3884
2235.95 3767
2236.40 3769
2236.84 3565
2237.29 3532
2237.73 3471
2238.18 3360
2238.63 3292
2239.07 3361
2239.52 3154
2239.97 3297
2240.41 3355
2240.86 3165
2241.30 3169
2241.75 3246
2242.20 2923
2242.64 3033
2243.09 2980
2243.54 3017
2243.98 3157
2244.43 3257
2244.88 3349
2245.32 3181
2245.77 2984
2246.22 3109
2246.66 3175
2247.11 3291
2247.56 3218
2248.00 3267
2248.45 3268
2248.90 3416
2249.35 3383
2249.79 3374
2250.24 3248
2250.69 3292
2251.14 3348
2251.58 3236
2252.03 3170
2252.48 3237
2252.92 3283
2253.37 3311
2253.82 3171
2254.27 3112
2254.72 3078
2255.16 3106
2255.61 3084
2256.06 3079
2256.51 3112
2256.95 3031
2257.40 3295
2257.85 3125
2258.30 3129
2258.75 3050
2259.19 3127
2259.64 3197
2260.09 3201
2260.54 3427
2260.99 3582
2261.44 3402
2261.88 3228
2262.33 3408
2262.78 3500
2263.23 3446
2263.68 3472
2264.13 3513
2264.58 3511
2265.02 3480
2265.47 3454
2265.92 3816
2266.37 3711
2266.82 3635
2267.27 3528
2267.72 3616
2268.17 3785
2268.62 3774
2269.06 3674
2269.51 3903
2269.96 4009
2270.41 3793
2270.86 3761
2271.31 3844
2271.76 3787
2272.21 3659
2272.66 3686
2273.11 3685
2273.56 3669
2274.01 3709
2274.46 3556
2274.91 3535
2275.36 3483
2275.81 3412
2276.26 3276
2276.71 3181
2277.16 3288
2277.61 3147
2278.06 3079
2278.51 3142
2278.96 3263
2279.41 3262
2279.86 3267
2280.31 3167
2280.76 3340
2281.21 3296
2281.66 3278
2282.11 3261
2282.56 3081
2283.01 3050
2283.46 3329
2283.91 3267
2284.36 3172
2284.81 3279
2285.26 3186
2285.71 3089
2286.16 3327
2286.61 3394
2287.07 3678
2287.52 3913
2287.97 4023
2288.42 4391
2288.87 4751
2289.32 4777
2289.77 4940
2290.22 5094
2290.67 5367
2291.13 5547
2291.58 5420
2292.03 5570
2292.48 5199
2292.93 5236
2293.38 4994
2293.83 4918
2294.29 4783
2294.74 4295
2295.19 4333
2295.64 4173
2296.09 4219
2296.54 4040
2297.00 4011
2297.45 4106
2297.90 3940
2298.35 3882
2298.80 3958
2299.26 3636
2299.71 3544
2300.16 3397
2300.61 3439
2301.06 3160
2301.52 3189
2301.97 3204
2302.42 3141
2302.87 3306
2303.33 3367
2303.78 3185
2304.23 3155
2304.68 3264
2305.14 3421
2305.59 3415
2306.04 3454
2306.50 3297
2306.95 3726
2307.40 3835
2307.85 3815
2308.31 3964
2308.76 4198
2309.21 4288
2309.67 4207
2310.12 4518
2310.57 4421
2311.03 4316
2311.48 4290
2311.93 4154
2312.39 3971
2312.84 3919
2313.29 4017
2313.75 3745
2314.20 3487
2314.65 3718
2315.11 3667
2315.56 3282
2316.01 3373
2316.47 3295
2316.92 3439
2317.38 3373
2317.83 3466
2318.28 3681
2318.74 3675
2319.19 3518
2319.65 3651
2320.10 3887
2320.55 3622
2321.01 3461
2321.46 3607
2321.92 3543
2322.37 3677
2322.83 3586
2323.28 3593
2323.73 3660
2324.19 3583
2324.64 3755
2325.10 3604
2325.55 3783
2326.01 3964
2326.46 3733
2326.92 3715
2327.37 4003
2327.83 4039
2328.28 4035
2328.74 3810
2329.19 3677
2329.65 3935
2330.10 4240
2330.56 4172
2331.01 4002
2331.47 3862
2331.92 3787
2332.38 3832
2332.83 3670
2333.29 3653
2333.74 3432
2334.20 3371
2334.66 3576
2335.11 3403
2335.57 3721
2336.02 3439
2336.48 3531
2336.93 3691
2337.39 3564
2337.85 3584
2338.30 3535
2338.76 3652
2339.21 3778
2339.67 3691
2340.13 3633
2340.58 3684
2341.04 3491
2341.49 3545
2341.95 3621
2342.41 3501
2342.86 3276
2343.32 3345
2343.78 3460
2344.23 3708
2344.69 3415
2345.15 3407
2345.60 3364
2346.06 3506
2346.52 3464
2346.97 3604
2347.43 3651
2347.89 3643
2348.34 3573
2348.80 3521
2349.26 3526
2349.71 3354
2350.17 3288
2350.63 3184
2351.09 2973
2351.54 3132
2352.00 3424
2352.46 3424
2352.91 3220
2353.37 3376
2353.83 3238
2354.29 3251
2354.74 3203
2355.20 3088
2355.66 3209
2356.12 3188
2356.58 3162
2357.03 3171
2357.49 3261
2357.95 3292
2358.41 3296
2358.86 3544
2359.32 3247
2359.78 3310
2360.24 3652
2360.70 3556
2361.15 3471
2361.61 3310
2362.07 3363
2362.53 3346
2362.99 3342
2363.45 3471
2363.90 3296
2364.36 3212
2364.82 3401
2365.28 3411
2365.74 3535
2366.20 3625
2366.66 3374
2367.11 3462
2367.57 3369
2368.03 3389
2368.49 3515
2368.95 3428
2369.41 3369
2369.87 3157
2370.33 3210
2370.79 3380
2371.24 3263
2371.70 3390
2372.16 3402
2372.62 3281
2373.08 3533
2373.54 3465
2374.00 3672
2374.46 3631
2374.92 3747
2375.38 3603
2375.84 3671
2376.30 3680
2376.76 3726
2377.22 3663
2377.68 3493
2378.14 3532
2378.60 3499
2379.06 3369
2379.52 3430
2379.98 3663
2380.44 3778
2380.90 3475
2381.36 3518
2381.82 3405
2382.28 3568
2382.74 3489
2383.20 3386
2383.66 3124
2384.12 3361
2384.58 3409
2385.04 3308
2385.50 3077
2385.96 3082
2386.42 3245
2386.88 3194
2387.34 3481
2387.80 3387
2388.26 3419
2388.72 3287
2389.19 3426
2389.65 3644
2390.11 3869
2390.57 3560
2391.03 3501
2391.49 3474
2391.95 3327
2392.41 3443
2392.87 3331
2393.33 3296
2393.80 3252
2394.26 3096
2394.72 3068
2395.18 3128
2395.64 3375
2396.10 3405
2396.56 3065
2397.03 3063
2397.49 3152
2397.95 2935
2398.41 3156
2398.87 3144
2399.34 3101
2399.80 2920
2400.26 3009
2400.72 2958
2401.18 3234
2401.65 2982
2402.11 3179
2402.57 3143
2403.03 3166
2403.49 3018
2403.96 2928
2404.42 3049
2404.88 3303
2405.34 3140
2405.81 3176
2406.27 3146
2406.73 3075
2407.19 3061
2407.66 3299
2408.12 3341
2408.58 3203
2409.04 3283
2409.51 3268
2409.97 3355
2410.43 3128
2410.90 3083
2411.36 3260
2411.82 3113
2412.28 2968
2412.75 3088
2413.21 3133
2413.67 3115
2414.14 3176
2414.60 3058
2415.06 3236
2415.53 3436
2415.99 3371
2416.45 3392
2416.92 3430
2417.38 3440
2417.85 3620
2418.31 3480
2418.77 3602
2419.24 3533
2419.70 3519
2420.16 3702
2420.63 3618
2421.09 3473
2421.56 3555
2422.02 3534
2422.48 3635
2422.95 3767
2423.41 3422
2423.88 3511
2424.34 3590
2424.80 3509
2425.27 3666
2425.73 3573
2426.20 3459
2426.66 3378
2427.13 3295
2427.59 3424
2428.06 3397
2428.52 3412
2428.99 3101
2429.45 3056
2429.91 3196
2430.38 3258
2430.84 2982
2431.31 3042
2431.77 3012
2432.24 3302
2432.70 3231
2433.17 3431
2433.63 3341
2434.10 3118
2434.56 3434
2435.03 3480
2435.50 3223
2435.96 3034
2436.43 3272
2436.89 3657
2437.36 3505
2437.82 3550
2438.29 3756
2438.75 3693
2439.22 3712
2439.69 3831
2440.15 3735
2440.62 3938
2441.08 3766
2441.55 4006
2442.01 3902
2442.48 3849
2442.95 3542
2443.41 3513
2443.88 3438
2444.34 3432
2444.81 3389
2445.28 3333
2445.74 3196
2446.21 3164
2446.68 3143
2447.14 3195
2447.61 3150
2448.08 3100
2448.54 3081
2449.01 3233
2449.48 3150
2449.94 3168
2450.41 3100
2450.88 3179
2451.34 3123
2451.81 3357
2452.28 3281
2452.74 3012
2453.21 3102
2453.68 3255
2454.14 3297
2454.61 3030
2455.08 2997
2455.55 3242
2456.01 2977
2456.48 3165
2456.95 3103
2457.42 3194
2457.88 3157
2458.35 3099
2458.82 2907
2459.29 2884
2459.75 3003
2460.22 3000
2460.69 3020
2461.16 2952
2461.62 3274
2462.09 3100
2462.56 3202
2463.03 3273
2463.50 3453
2463.96 3380
2464.43 3144
2464.90 3120
2465.37 3439
2465.84 3642
2466.30 3543
2466.77 3458
2467.24 3244
2467.71 3165
2468.18 3271
2468.65 3238
2469.11 3281
2469.58 3254
2470.05 2905
2470.52 2917
2470.99 2880
2471.46 2921
2471.93 2930
2472.40 2739
2472.86 2860
2473.33 2957
2473.80 2861
2474.27 2778
2474.74 2862
2475.21 2733
2475.68 2771
2476.15 2985
2476.62 2975
2477.09 2865
2477.56 2984
2478.02 2820
2478.49 2904
2478.96 3016
2479.43 3016
2479.90 3014
2480.37 3191
2480.84 3266
2481.31 2881
2481.78 2899
2482.25 2973
2482.72 2957
2483.19 2930
2483.66 2885
2484.13 2911
2484.60 3141
2485.07 3082
2485.54 2977
2486.01 3069
2486.48 3311
2486.95 3339
2487.42 3324
2487.89 3231
2488.36 3187
2488.83 3472
2489.30 3466
2489.77 3261
2490.24 3225
2490.71 3323
2491.18 3423
2491.66 3440
2492.13 3478
2492.60 3434
2493.07 3493
2493.54 3601
2494.01 3644
2494.48 3555
2494.95 3491
2495.42 3507
2495.89 3557
2496.36 3552
2496.84 3387
2497.31 3139
2497.78 3334
2498.25 3373
2498.72 3344
2499.19 3069
2499.66 3016
2500.13 2785
2500.61 2745
2501.08 2887
2501.55 3061
2502.02 2908
2502.49 3101
2502.96 3098
2503.44 2979
2503.91 3193
2504.38 3142
2504.85 3157
2505.32 3190
2505.80 3339
2506.27 3168
2506.74 3111
2507.21 3144
2507.68 3179
2508.16 3170
2508.63 3584
2509.10 3732
2509.57 3646
2510.05 3454
2510.52 3541
2510.99 3719
2511.46 3546
2511.94 3570
2512.41 3683
2512.88 3646
2513.35 3637
2513.83 3567
2514.30 3504
2514.77 3431
2515.24 3333
2515.72 3443
2516.19 3415
2516.66 3409
2517.14 3458
2517.61 3223
2518.08 3326
2518.56 3250
2519.03 3314
2519.50 3085
2519.98 3380
2520.45 3307
2520.92 3070
2521.40 3369
2521.87 3413
2522.34 3346
2522.82 3171
2523.29 3245
2523.76 3354
2524.24 3338
2524.71 3540
2525.19 3851
2525.66 3859
2526.13 3800
2526.61 3940
2527.08 4041
2527.55 3964
2528.03 3944
2528.50 3908
2528.98 3997
2529.45 3813
2529.93 3671
2530.40 3691
2530.87 3346
2531.35 3272
2531.82 3283
2532.30 3483
2532.77 3536
2533.25 3210
2533.72 3491
2534.20 3306
2534.67 3172
2535.15 3298
2535.62 3196
2536.09 3233
2536.57 3069
2537.04 3234
2537.52 3399
2537.99 3417
2538.47 3309
2538.94 3280
2539.42 3307
2539.90 3303
2540.37 3225
2540.85 3375
2541.32 3111
2541.80 3080
2542.27 3095
2542.75 3257
2543.22 3466
2543.70 3570
2544.17 3548
2544.65 3241
2545.13 3301
2545.60 3313
2546.08 3390
2546.55 3505
2547.03 3514
2547.50 3516
2547.98 3681
2548.46 3688
2548.93 3624
2549.41 3620
2549.88 3861
2550.36 3818
2550.84 3848
2551.31 3666
2551.79 3820
2552.27 3669
2552.74 3734
2553.22 3712
2553.70 3762
2554.17 3948
2554.65 3886
2555.12 3906
2555.60 3796
2556.08 3828
2556.55 3735
2557.03 3636
2557.51 3724
2557.99 3637
2558.46 3418
2558.94 3601
2559.42 3452
2559.89 3401
2560.37 3218
2560.85 3308
2561.32 3230
2561.80 3415
2562.28 3323
2562.76 3372
2563.23 3243
2563.71 3505
2564.19 3478
2564.67 3213
2565.14 3290
2565.62 3204
2566.10 3206
2566.58 3264
2567.05 3075
2567.53 3127
2568.01 3166
2568.49 3060
2568.97 2976
2569.44 2896
2569.92 3036
2570.40 3005
2570.88 2957
2571.36 3295
2571.83 2882
2572.31 3029
2572.79 2928
2573.27 3108
2573.75 2882
2574.23 3102
2574.70 3113
2575.18 3165
2575.66 3278
2576.14 2979
2576.62 2965
2577.10 2946
2577.58 2799
2578.05 2893
2578.53 2953
2579.01 3125
2579.49 2992
2579.97 2903
2580.45 3160
2580.93 3071
2581.41 3035
2581.89 3001
2582.37 3040
2582.84 3139
2583.32 3139
2583.80 2884
2584.28 2855
2584.76 3184
2585.24 3167
2585.72 2867
2586.20 2910
2586.68 3129
2587.16 3066
2587.64 2905
2588.12 3054
2588.60 3246
2589.08 3143
2589.56 3151
2590.04 3293
2590.52 3143
2591.00 3023
2591.48 3091
2591.96 3391
2592.44 3161
2592.92 3177
2593.40 3325
2593.88 3116
2594.36 3327
2594.84 3110
2595.32 3190
2595.80 3172
2596.28 3174
2596.76 2957
2597.24 3178
2597.72 3047
2598.20 3013
2598.68 2966
2599.16 2669
2599.64 2870
2600.13 2920
2600.61 2931
2601.09 3008
2601.57 2986
2602.05 2980
2602.53 3039
2603.01 3045
2603.49 2982
2603.97 3105
2604.45 3024
2604.94 3020
2605.42 3000
2605.90 3057
2606.38 2953
2606.86 3174
2607.34 3087
2607.82 3049
2608.31 3052
2608.79 3152
2609.27 3152
2609.75 3108
2610.23 3141
2610.71 3035
2611.20 3057
2611.68 3288
2612.16 3124
2612.64 2917
2613.12 3156
2613.61 3292
2614.09 2804
2614.57 2824
2615.05 3024
2615.53 3107
2616.02 3062
2616.50 3019
2616.98 3070
2617.46 3166
2617.95 3315
2618.43 3322
2618.91 3285
2619.39 3515
2619.88 3227
2620.36 2999
2620.84 3031
2621.32 2858
2621.81 2878
2622.29 2939
2622.77 3027
2623.26 3158
2623.74 3046
2624.22 2880
2624.70 2900
2625.19 2948
2625.67 3218
2626.15 2959
2626.64 3184
2627.12 3046
2627.60 2906
2628.09 2960
2628.57 3044
2629.05 3191
2629.54 3094
2630.02 3254
2630.50 3040
2630.99 3085
2631.47 3393
2631.96 3447
2632.44 3386
2632.92 3137
2633.41 3218
2633.89 3175
2634.38 3148
2634.86 3117
2635.34 3070
2635.83 3082
2636.31 3059
2636.80 2732
2637.28 3037
2637.76 3091
2638.25 3039
2638.73 2948
2639.22 3170
2639.70 3102
2640.19 3150
2640.67 3241
2641.16 3008
2641.64 3118
2642.12 3081
2642.61 3090
2643.09 3162
2643.58 2989
2644.06 2992
2644.55 2883
2645.03 2949
2645.52 2732
2646.00 2857
2646.49 2908
2646.97 2918
2647.46 2822
2647.94 2837
2648.43 3311
2648.91 3081
2649.40 3076
2649.89 2895
2650.37 3086
2650.86 3005
2651.34 3076
2651.83 3066
2652.31 3089
2652.80 3064
2653.28 3093
2653.77 3196
2654.26 3260
2654.74 3183
2655.23 3301
2655.71 3345
2656.20 3152
2656.69 3114
2657.17 3073
2657.66 2988
2658.14 3118
2658.63 3067
2659.12 3000
2659.60 3021
2660.09 3032
2660.58 3010
2661.06 2978
2661.55 2973
2662.03 3027
2662.52 2942
2663.01 3201
2663.49 3048
2663.98 3064
2664.47 3096
2664.95 3205
2665.44 3402
2665.93 3278
2666.42 3101
2666.90 3053
2667.39 3166
2667.88 3123
2668.36 2889
2668.85 3146
2669.34 3174
2669.82 3334
2670.31 3151
2670.80 3007
2671.29 2892
2671.77 3026
2672.26 3207
2672.75 3406
2673.24 3382
2673.72 3544
2674.21 3712
2674.70 3701
2675.19 3687
2675.67 3917
2676.16 3729
2676.65 3646
2677.14 3781
2677.63 3538
2678.11 3591
2678.60 3467
2679.09 3076
2679.58 2985
2680.07 3314
2680.55 3272
2681.04 3196
2681.53 2869
2682.02 3265
2682.51 3555
2683.00 3528
2683.48 3263
2683.97 3332
2684.46 3482
2684.95 3196
2685.44 3106
2685.93 3137
2686.42 3140
2686.90 3297
2687.39 3087
2687.88 3114
2688.37 3125
2688.86 2910
2689.35 3025
2689.84 2981
2690.33 2820
2690.82 2813
2691.31 2877
2691.79 3056
2692.28 3193
2692.77 3042
2693.26 3142
2693.75 3160
2694.24 2707
2694.73 2870
2695.22 2789
2695.71 2816
2696.20 2888
2696.69 2738
2697.18 2704
2697.67 2980
2698.16 2828
2698.65 2972
2699.14 3035
2699.63 3088
2700.12 3113
2700.61 2947
2701.10 3158
2701.59 3104
2702.08 3080
2702.57 3129
2703.06 3131
2703.55 3176
2704.04 3284
2704.53 3503
2705.02 3280
2705.51 3097
2706.00 3099
2706.49 3113
2706.98 2984
2707.47 3056
2707.96 2917
2708.45 3092
2708.95 3125
2709.44 3034
2709.93 3139
2710.42 3064
2710.91 2816
2711.40 2870
2711.89 3167
2712.38 3186
2712.87 3239
2713.36 2960
2713.86 2860
2714.35 2834
2714.84 3037
2715.33 3001
2715.82 2978
2716.31 3043
2716.80 3048
2717.30 2982
2717.79 2786
2718.28 2814
2718.77 2936
2719.26 2859
2719.75 2676
2720.25 2663
2720.74 3011
2721.23 3151
2721.72 2958
2722.21 3185
2722.70 3220
2723.20 3145
2723.69 3311
2724.18 3249
2724.67 3229
2725.17 3275
2725.66 3147
2726.15 2993
2726.64 2969
2727.14 3005
2727.63 3007
2728.12 3137
2728.61 3013
2729.11 3133
2729.60 2979
2730.09 3088
2730.58 3084
2731.08 3129
2731.57 3258
2732.06 3233
2732.55 3328
2733.05 3225
2733.54 3343
2734.03 3243
2734.53 3056
2735.02 3149
2735.51 3296
2736.01 3220
2736.50 3208
2736.99 3135
2737.49 3189
2737.98 3109
2738.47 3082
2738.97 3148
2739.46 3002
2739.95 3028
2740.45 3040
2740.94 2949
2741.43 2973
2741.93 3066
2742.42 3000
2742.92 2849
2743.41 2942
2743.90 2910
2744.40 2752
2744.89 2804
2745.39 2929
2745.88 2854
2746.37 2716
2746.87 2866
2747.36 2956
2747.86 2923
2748.35 2969
2748.85 3088
2749.34 2950
2749.83 2791
2750.33 2970
2750.82 3018
2751.32 2902
2751.81 3058
2752.31 3074
2752.80 2965
2753.30 3056
2753.79 2971
2754.29 3012
2754.78 2977
2755.28 3009
2755.77 3145
2756.27 3098
2756.76 3092
2757.26 3172
2757.75 3048
2758.25 3217
2758.74 3092
2759.24 3288
2759.73 3041
2760.23 3111
2760.72 3197
2761.22 3040
2761.71 3135
2762.21 3137
2762.71 3096
2763.20 2928
2763.70 3106
2764.19 3036
2764.69 2970
2765.18 2842
2765.68 3022
2766.18 2918
2766.67 2948
2767.17 3069
2767.66 3106
2768.16 3080
2768.66 3046
2769.15 2866
2769.65 2930
2770.15 3187
2770.64 2947
2771.14 2831
2771.63 2959
2772.13 3138
2772.63 3092
2773.12 3162
2773.62 3379
2774.12 3315
2774.61 3403
2775.11 3475
2775.61 3605
2776.10 3752
2776.60 4033
2777.10 3995
2777.60 4065
2778.09 3942
2778.59 3710
2779.09 3605
2779.58 3667
2780.08 3579
2780.58 3428
2781.08 3255
2781.57 3057
2782.07 3092
2782.57 3058
2783.06 3075
2783.56 2893
2784.06 2931
2784.56 3248
2785.06 3124
2785.55 3018
2786.05 3286
2786.55 3132
2787.05 2849
2787.54 2774
2788.04 2868
2788.54 2817
2789.04 2880
2789.54 2825
2790.03 2876
2790.53 2740
2791.03 2848
2791.53 2911
2792.03 2893
2792.52 2755
2793.02 2897
2793.52 2916
2794.02 3197
2794.52 3207
2795.02 3365
2795.52 3439
2796.01 3394
2796.51 3449
2797.01 3566
2797.51 3557
2798.01 3649
2798.51 3606
2799.01 3380
2799.51 3271
2800.00 3219
2800.50 3357
2801.00 3146
2801.50 3095
2802.00 2906
2802.50 2865
2803.00 3013
2803.50 3169
2804.00 3239
2804.50 3187
2805.00 3000
2805.50 2940
2806.00 3353
2806.50 3427
2806.99 3289
2807.49 3219
2807.99 3161
2808.49 3273
2808.99 3413
2809.49 3294
2809.99 3199
2810.49 3336
2810.99 3103
2811.49 3393
2811.99 3414
2812.49 3180
2812.99 3244
2813.49 3111
2813.99 2911
2814.49 3172
2814.99 3052
2815.49 3113
2815.99 3219
2816.50 3065
2817.00 2987
2817.50 3066
2818.00 3185
2818.50 3235
2819.00 3228
2819.50 3166
2820.00 2980
2820.50 3059
2821.00 3119
2821.50 3243
2822.00 3008
2822.50 2999
2823.00 3116
2823.51 3020
2824.01 3111
2824.51 3230
2825.01 2992
2825.51 3146
2826.01 2978
2826.51 2982
2827.01 3031
2827.52 2958
2828.02 2936
2828.52 3089
2829.02 2992
2829.52 2809
2830.02 2927
2830.53 2848
2831.03 2685
2831.53 2753
2832.03 2738
2832.53 2808
2833.03 2747
2833.54 2744
2834.04 2761
2834.54 3017
2835.04 2798
2835.54 3032
2836.05 2621
2836.55 2864
2837.05 3078
2837.55 3056
2838.06 3007
2838.56 3025
2839.06 3093
2839.56 3155
2840.07 3229
2840.57 3000
2841.07 2967
2841.57 2807
2842.08 3073
2842.58 2849
2843.08 2929
2843.58 2797
2844.09 2891
2844.59 2929
2845.09 2960
2845.60 3140
2846.10 3132
2846.60 3230
2847.11 3149
2847.61 3242
2848.11 3192
2848.62 3130
2849.12 3040
2849.62 3131
2850.13 3250
2850.63 3139
2851.13 3223
2851.64 3469
2852.14 3134
2852.64 3213
2853.15 3009
2853.65 3039
2854.15 3028
2854.66 2946
2855.16 3088
2855.67 2954
2856.17 2933
2856.67 2848
2857.18 2758
2857.68 2859
2858.19 2954
2858.69 2966
2859.19 2939
2859.70 2895
2860.20 2865
2860.71 2905
2861.21 2792
2861.72 2693
2862.22 2691
2862.73 2795
2863.23 2786
2863.73 2821
2864.24 2682
2864.74 2743
2865.25 2640
2865.75 2533
2866.26 2658
2866.76 2517
2867.27 2594
2867.77 2645
2868.28 2716
2868.78 2550
2869.29 2672
2869.79 2698
2870.30 2929
2870.80 2956
2871.31 2860
2871.81 3182
2872.32 2987
2872.83 2995
2873.33 3119
2873.84 3021
2874.34 3145
2874.85 3106
2875.35 3044
2875.86 3114
2876.36 3071
2876.87 2972
2877.38 2910
2877.88 2887
2878.39 3107
2878.89 3161
2879.40 3068
2879.91 3152
2880.41 3006
2880.92 3090
2881.42 3128
2881.93 3150
2882.44 3009
2882.94 3176
2883.45 3044
2883.96 3085
2884.46 3158
2884.97 3050
2885.48 3169
2885.98 3023
2886.49 3238
2886.99 3191
2887.50 3203
2888.01 3343
2888.52 3270
2889.02 3160
2889.53 3091
2890.04 3103
2890.54 3093
2891.05 3110
2891.56 3068
2892.06 2894
2892.57 3140
2893.08 3173
2893.59 3193
2894.09 3058
2894.60 3233
2895.11 3252
2895.62 3366
2896.12 3302
2896.63 3414
2897.14 3407
2897.65 3467
2898.15 3634
2898.66 3511
2899.17 3558
2899.68 3522
2900.18 4012
2900.69 4020
2901.20 4018
2901.71 4328
2902.22 4234
2902.72 4074
2903.23 4151
2903.74 4333
2904.25 4277
2904.76 3946
2905.26 4126
2905.77 4130
2906.28 3944
2906.79 3821
2907.30 3601
2907.81 3540
2908.32 3289
2908.82 3443
2909.33 3424
2909.84 3022
2910.35 2992
2910.86 2986
2911.37 3135
2911.88 3122
2912.38 3222
2912.89 2970
2913.40 3073
2913.91 3087
2914.42 2974
2914.93 3144
2915.44 3322
2915.95 3608
2916.46 3454
2916.97 3300
2917.48 3263
2917.99 3515
2918.50 3574
2919.00 3300
2919.51 3330
2920.02 3046
2920.53 3102
2921.04 3184
2921.55 3015
2922.06 3050
2922.57 3321
2923.08 3501
2923.59 3455
2924.10 3440
2924.61 3492
2925.12 3342
2925.63 3476
2926.14 3225
2926.65 3433
2927.16 3366
2927.67 3317
2928.18 3344
2928.69 3242
2929.20 3118
2929.71 3159
2930.22 3112
2930.73 3085
2931.25 3139
2931.76 3178
2932.27 3179
2932.78 3263
2933.29 3021
2933.80 3129
2934.31 3197
2934.82 3147
2935.33 3310
2935.84 3172
2936.35 3037
2936.86 3116
2937.38 3098
2937.89 3278
2938.40 3227
2938.91 3276
2939.42 3158
2939.93 3010
2940.44 3105
2940.95 3284
2941.47 3256
2941.98 3043
2942.49 3062
2943.00 3377
2943.51 3309
2944.02 3232
2944.53 3233
2945.05 3381
2945.56 3425
2946.07 3360
2946.58 3246
2947.09 3312
2947.61 3324
2948.12 3274
2948.63 3277
2949.14 3200
2949.65 3129
2950.17 2972
2950.68 2889
2951.19 2896
2951.70 2861
2952.22 2824
2952.73 2801
2953.24 2953
2953.75 2884
2954.27 2810
2954.78 2763
2955.29 2927
2955.80 2873
2956.32 2867
2956.83 2974
2957.34 2868
2957.85 3016
2958.37 2935
2958.88 2857
2959.39 2795
2959.91 2975
2960.42 2955
2960.93 3019
2961.45 3128
2961.96 3144
2962.47 3105
2962.99 3287
2963.50 3258
2964.01 3120
2964.53 2984
2965.04 2874
2965.55 2936
2966.07 2817
2966.58 2964
2967.09 2854
2967.61 2679
2968.12 2817
2968.63 2666
2969.15 2790
2969.66 2905
2970.18 2956
2970.69 2833
2971.20 2914
2971.72 3185
2972.23 3082
2972.75 2985
2973.26 2933
2973.78 3166
2974.29 3024
2974.80 2877
2975.32 3114
2975.83 3058
2976.35 3040
2976.86 3214
2977.38 3264
2977.89 3195
2978.41 3233
2978.92 3033
2979.43 3187
2979.95 2898
2980.46 3077
2980.98 3133
2981.49 3076
2982.01 3205
2982.52 3347
2983.04 3398
2983.55 3447
2984.07 3158
2984.58 3172
2985.10 3529
2985.61 3385
2986.13 3684
2986.65 3482
2987.16 3449
2987.68 3578
2988.19 3460
2988.71 3547
2989.22 3472
2989.74 3450
2990.25 3625
2990.77 3537
2991.29 3351
2991.80 3491
2992.32 3587
2992.83 3372
2993.35 3858
2993.86 3719
2994.38 3799
2994.90 3732
2995.41 3622
2995.93 3648
2996.45 3965
2996.96 4103
2997.48 4074
2997.99 4103
2998.51 4251
2999.03 4358
2999.54 4382
3000.06 4343
3000.58 4329
3001.09 4742
3001.61 5152
3002.13 5415
3002.64 6008
3003.16 6307
3003.68 6833
3004.19 7561
3004.71 7784
3005.23 8351
3005.74 8316
3006.26 8158
3006.78 8057
3007.30 7174
3007.81 6401
3008.33 6378
3008.85 5822
3009.36 5129
3009.88 4726
3010.40 4266
3010.92 3970
3011.43 4064
3011.95 4029
3012.47 3726
3012.99 3696
3013.50 3841
3014.02 3835
3014.54 4023
3015.06 4090
3015.58 4283
3016.09 4023
3016.61 3975
3017.13 3994
3017.65 3902
3018.17 3902
3018.68 4045
3019.20 4270
3019.72 4075
3020.24 4105
3020.76 3993
3021.28 4200
3021.79 4108
3022.31 3989
3022.83 4021
3023.35 3706
3023.87 3648
3024.39 3565
3024.90 3675
3025.42 3610
3025.94 3522
3026.46 3812
3026.98 3585
3027.50 3533
3028.02 3427
3028.54 3545
3029.06 3481
3029.57 3463
3030.09 3485
3030.61 3596
3031.13 3450
3031.65 3468
3032.17 3524
3032.69 3690
3033.21 3861
3033.73 3715
3034.25 3600
3034.77 3633
3035.29 3576
3035.81 3475
3036.33 3631
3036.85 3577
3037.37 3489
3037.89 3511
3038.40 3563
3038.92 3320
3039.44 3494
3039.96 3252
3040.48 3371
3041.00 3171
3041.52 3186
3042.04 3247
3042.56 3133
3043.09 3168
3043.61 3291
3044.13 3182
3044.65 3546
3045.17 3431
3045.69 3550
3046.21 3546
3046.73 3530
3047.25 3493
3047.77 3253
3048.29 3306
3048.81 3404
3049.33 3396
3049.85 3136
3050.37 3089
3050.89 3325
3051.41 3286
3051.94 3332
3052.46 3279
3052.98 3186
3053.50 3045
3054.02 3217
3054.54 3221
3055.06 3184
3055.58 3163
3056.10 3288
3056.63 3212
3057.15 3208
3057.67 3266
3058.19 3223
3058.71 3289
3059.23 3328
3059.76 3253
3060.28 3311
3060.80 3151
3061.32 3117
3061.84 3256
3062.36 3231
3062.89 3336
3063.41 3159
3063.93 3397
3064.45 3428
3064.97 3236
3065.50 3396
3066.02 3173
3066.54 3328
3067.06 3207
3067.58 3315
3068.11 3345
3068.63 3441
3069.15 3413
3069.67 3418
3070.20 3070
3070.72 3458
3071.24 3209
3071.76 3193
3072.29 3203
3072.81 3227
3073.33 3298
3073.86 3312
3074.38 3316
3074.90 3258
3075.42 3359
3075.95 3399
3076.47 3605
3076.99 3788
3077.52 3860
3078.04 3785
3078.56 3789
3079.09 3974
3079.61 4279
3080.13 4359
3080.66 4189
3081.18 4142
3081.70 4597
3082.23 4352
3082.75 4253
3083.27 4323
3083.80 4193
3084.32 4150
3084.85 4313
3085.37 4135
3085.89 4082
3086.42 4145
3086.94 3896
3087.46 3788
3087.99 3928
3088.51 3908
3089.04 3631
3089.56 3659
3090.09 3582
3090.61 3693
3091.13 3787
3091.66 3479
3092.18 3444
3092.71 3466
3093.23 3832
3093.76 3599
3094.28 3917
3094.81 4041
3095.33 4007
3095.85 4126
3096.38 4201
3096.90 4039
3097.43 4211
3097.95 4513
3098.48 4545
3099.00 5057
3099.53 5497
3100.05 6162
3100.58 7253
3101.10 8009
3101.63 8966
3102.15 9716
3102.68 10665
3103.21 11922
3103.73 12891
3104.26 12910
3104.78 11989
3105.31 11273
3105.83 10181
3106.36 9132
3106.88 7644
3107.41 6676
3107.94 6228
3108.46 5451
3108.99 5127
3109.51 5074
3110.04 4742
3110.56 4766
3111.09 4842
3111.62 4784
3112.14 4660
3112.67 4572
3113.19 4363
3113.72 4451
3114.25 4433
3114.77 4378
3115.30 4073
3115.83 4086
3116.35 3965
3116.88 3856
3117.41 3798
3117.93 3507
3118.46 3382
3118.99 3749
3119.51 3909
3120.04 3779
3120.57 3705
3121.09 3892
3121.62 3911
3122.15 4124
3122.67 3802
3123.20 4224
3123.73 4448
3124.25 4153
3124.78 4040
3125.31 3895
3125.84 3664
3126.36 3992
3126.89 3912
3127.42 4010
3127.95 3706
3128.47 3766
3129.00 3682
3129.53 3847
3130.06 3578
3130.58 3597
3131.11 3625
3131.64 3542
3132.17 3451
3132.69 3346
3133.22 3344
3133.75 3235
3134.28 3169
3134.81 3353
3135.33 3489
3135.86 3203
3136.39 3196
3136.92 3267
3137.45 3263
3137.97 3263
3138.50 2940
3139.03 3156
3139.56 3262
3140.09 3317
3140.62 3263
3141.15 3217
3141.67 3151
3142.20 3303
3142.73 3041
3143.26 3196
3143.79 3333
3144.32 3353
3144.85 3313
3145.38 3331
3145.90 3345
3146.43 3474
3146.96 3625
3147.49 3611
3148.02 3676
3148.55 3947
3149.08 3802
3149.61 3893
3150.14 4031
3150.67 3982
3151.20 3800
3151.73 3744
3152.25 3964
3152.78 3877
3153.31 3395
3153.84 3336
3154.37 3340
3154.90 3384
3155.43 3462
3155.96 3421
3156.49 3459
3157.02 3357
3157.55 3633
3158.08 3635
3158.61 3686
3159.14 3408
3159.67 3473
3160.20 3537
3160.73 3469
3161.26 3692
3161.79 3675
3162.32 3563
3162.85 3366
3163.38 3339
3163.91 3319
3164.44 3178
3164.98 3240
3165.51 3226
3166.04 3269
3166.57 3051
3167.10 3009
3167.63 2924
3168.16 3290
3168.69 3115
3169.22 2931
3169.75 3092
3170.28 3039
3170.81 3140
3171.35 3154
3171.88 3156
3172.41 3241
3172.94 3343
3173.47 3215
3174.00 3163
3174.53 3455
3175.06 3379
3175.60 3382
3176.13 3741
3176.66 3593
3177.19 3346
3177.72 3228
3178.25 3459
3178.78 3492
3179.32 3623
3179.85 3399
3180.38 3302
3180.91 3307
3181.44 3254
3181.98 3006
3182.51 3176
3183.04 3172
3183.57 3006
3184.10 3143
3184.64 3092
3185.17 2913
3185.70 3047
3186.23 3224
3186.77 2925
3187.30 2931
3187.83 2979
3188.36 2991
3188.90 2966
3189.43 2936
3189.96 3049
3190.49 3098
3191.03 3041
3191.56 3125
3192.09 3186
3192.62 2977
3193.16 3030
3193.69 3012
3194.22 3106
3194.76 3178
3195.29 3004
3195.82 2925
3196.36 3035
3196.89 2823
3197.42 3130
3197.96 3248
3198.49 3212
3199.02 3184
3199.56 3130
3200.09 3624
3200.62 3402
3201.16 3391
3201.69 3444
3202.22 3400
3202.76 3555
3203.29 3295
3203.82 3511
3204.36 3419
3204.89 3344
3205.43 3217
3205.96 3306
3206.49 3146
3207.03 2952
3207.56 3087
3208.10 3370
3208.63 3288
3209.16 3221
3209.70 3448
3210.23 3609
3210.77 3727
3211.30 3749
3211.84 3782
3212.37 3755
3212.91 3761
3213.44 3565
3213.97 3900
3214.51 3713
3215.04 3720
3215.58 3595
3216.11 3569
3216.65 3489
3217.18 3591
3217.72 3708
3218.25 3529
3218.79 3747
3219.32 3757
3219.86 3587
3220.39 3643
3220.93 3496
3221.46 3697
3222.00 3704
3222.53 3703
3223.07 3491
3223.61 3557
3224.14 3658
3224.68 3688
3225.21 3544
3225.75 3564
3226.28 3644
3226.82 3637
3227.36 3483
3227.89 3363
3228.43 3394
3228.96 3503
3229.50 3317
3230.03 3254
3230.57 3351
3231.11 3393
3231.64 3434
3232.18 3289
3232.71 3283
3233.25 3476
3233.79 3281
3234.32 3189
3234.86 3295
3235.40 3363
3235.93 3120
3236.47 3250
3237.01 3270
3237.54 3480
3238.08 3584
3238.62 3630
3239.15 3709
3239.69 3660
3240.23 3732
3240.76 3818
3241.30 3477
3241.84 3377
3242.37 3413
3242.91 3516
3243.45 3186
3243.99 3104
3244.52 3200
3245.06 3086
3245.60 3254
3246.13 3508
3246.67 3377
3247.21 3305
3247.75 3221
3248.28 3405
3248.82 3409
3249.36 3358
3249.90 3103
3250.43 3366
3250.97 3427
3251.51 3257
3252.05 3294
3252.59 3356
3253.12 3386
3253.66 3733
3254.20 3352
3254.74 3430
3255.28 3470
3255.81 3481
3256.35 3369
3256.89 3400
3257.43 3459
3257.97 3679
3258.50 4028
3259.04 3953
3259.58 4182
3260.12 4367
3260.66 4875
3261.20 4873
3261.74 5028
3262.27 5319
3262.81 5831
3263.35 6024
3263.89 6107
3264.43 6230
3264.97 6518
3265.51 6082
3266.05 6203
3266.58 6624
3267.12 6339
3267.66 6039
3268.20 5826
3268.74 5860
3269.28 5638
3269.82 4896
3270.36 4620
3270.90 4433
3271.44 4068
3271.98 4172
3272.52 3753
3273.06 3861
3273.60 3684
3274.14 3862
3274.67 3688
3275.21 3563
3275.75 3567
3276.29 3769
3276.83 3857
3277.37 3807
3277.91 3473
3278.45 3720
3278.99 3940
3279.53 3881
3280.07 3834
3280.61 3874
3281.15 3864
3281.69 3939
3282.23 3859
3282.78 3891
3283.32 4065
3283.86 4162
3284.40 4098
3284.94 3940
3285.48 3863
3286.02 3976
3286.56 3859
3287.10 3952
3287.64 3943
3288.18 3916
3288.72 3996
3289.26 3961
3289.80 3902
3290.34 3871
3290.89 3914
3291.43 4122
3291.97 4386
3292.51 4346
3293.05 4249
3293.59 4672
3294.13 4910
3294.67 5111
3295.22 5294
3295.76 5316
3296.30 5151
3296.84 5614
3297.38 5511
3297.92 5106
3298.46 5089
3299.01 5216
3299.55 4782
3300.09 4526
3300.63 4471
3301.17 4289
3301.71 3964
3302.26 3948
3302.80 3834
3303.34 3811
3303.88 3859
3304.42 3730
3304.97 3723
3305.51 3406
3306.05 3578
3306.59 3563
3307.14 3491
3307.68 3643
3308.22 3705
3308.76 3681
3309.31 3546
3309.85 3466
3310.39 3332
3310.93 3367
3311.48 3414
3312.02 3520
3312.56 3782
3313.10 3792
3313.65 3895
3314.19 4175
3314.73 4046
3315.28 4023
3315.82 4236
3316.36 4326
3316.91 4141
3317.45 4136
3317.99 4236
3318.54 4172
3319.08 3999
3319.62 3698
3320.17 3563
3320.71 3298
3321.25 3408
3321.80 3463
3322.34 3217
3322.88 3194
3323.43 3262
3323.97 3389
3324.51 3333
3325.06 3195
3325.60 3240
3326.15 3436
3326.69 3133
3327.23 3160
3327.78 3301
3328.32 3210
3328.87 3164
3329.41 3211
3329.95 3175
3330.50 3318
3331.04 3355
3331.59 3397
3332.13 3361
3332.68 3403
3333.22 3528
3333.77 3260
3334.31 3180
3334.85 3264
3335.40 3354
3335.94 3415
3336.49 3293
3337.03 3299
3337.58 3199
3338.12 3465
3338.67 3448
3339.21 3182
3339.76 3185
3340.30 3355
3340.85 3272
3341.39 3356
3341.94 3337
3342.48 3350
3343.03 3003
3343.57 2857
3344.12 2894
3344.66 3016
3345.21 2972
3345.76 2997
3346.30 3001
3346.85 3088
3347.39 3093
3347.94 3051
3348.48 3095
3349.03 3197
3349.58 3044
3350.12 3200
3350.67 3062
3351.21 3040
3351.76 2986
3352.31 3013
3352.85 2989
3353.40 3134
3353.94 3261
3354.49 3046
3355.04 3040
3355.58 3004
3356.13 3079
3356.68 2966
3357.22 2999
3357.77 2824
3358.31 2863
3358.86 2825
3359.41 2823
3359.95 2725
3360.50 2694
3361.05 2597
3361.59 2721
3362.14 2830
3362.69 2868
3363.24 2913
3363.78 2798
3364.33 2602
3364.88 2714
3365.42 2644
3365.97 2696
3366.52 2683
3367.06 2687
3367.61 2677
3368.16 2626
3368.71 2717
3369.25 2671
3369.80 2616
3370.35 2732
3370.90 2512
3371.44 2743
3371.99 2760
3372.54 2769
3373.09 2663
3373.64 2768
3374.18 2670
3374.73 2512
3375.28 2615
3375.83 2563
3376.37 2693
3376.92 2678
3377.47 2808
3378.02 2541
3378.57 2511
3379.12 2733
3379.66 2470
3380.21 2419
3380.76 2638
3381.31 2695
3381.86 2600
3382.41 2521
3382.95 2561
3383.50 2480
3384.05 2431
3384.60 2510
3385.15 2602
3385.70 2722
3386.25 2664
3386.80 2846
3387.34 2635
3387.89 2644
3388.44 2730
3388.99 2864
3389.54 2932
3390.09 2638
3390.64 2424
3391.19 2639
3391.74 2672
3392.29 2702
3392.84 2728
3393.38 2859
3393.93 2665
3394.48 2673
3395.03 2715
3395.58 2534
3396.13 2732
3396.68 2612
3397.23 2649
3397.78 2565
3398.33 2580
3398.88 2608
3399.43 2485
3399.98 2742
3400.53 2585
3401.08 2492
3401.63 2482
3402.18 2623
3402.73 2670
3403.28 2621
3403.83 2535
3404.38 2702
3404.93 2612
3405.48 2462
3406.03 2488
3406.58 2391
3407.13 2530
3407.68 2619
3408.23 2485
3408.79 2456
3409.34 2527
3409.89 2564
3410.44 2424
3410.99 2416
3411.54 2395
3412.09 2581
3412.64 2532
3413.19 2526
3413.74 2854
3414.29 2733
3414.84 2652
3415.40 2599
3415.95 2775
3416.50 2811
3417.05 2515
3417.60 2532
3418.15 2707
3418.70 2599
3419.26 2675
3419.81 2694
3420.36 2805
3420.91 2968
3421.46 2905
3422.01 3001
3422.57 3135
3423.12 3119
3423.67 3247
3424.22 3540
3424.77 3180
3425.32 3337
3425.88 3414
3426.43 3246
3426.98 3196
3427.53 3146
3428.08 3022
3428.64 3066
3429.19 3031
3429.74 2861
3430.29 2766
3430.85 2809
3431.40 2794
3431.95 2834
3432.50 2926
3433.06 2962
3433.61 2818
3434.16 2805
3434.71 2607
3435.27 2746
3435.82 2797
3436.37 2645
3436.93 2718
3437.48 2855
3438.03 2875
3438.58 2638
3439.14 2685
3439.69 2793
3440.24 2751
3440.80 2641
3441.35 2662
3441.90 2699
3442.46 2780
3443.01 2718
3443.56 2594
3444.12 2791
3444.67 3034
3445.22 2857
3445.78 2731
3446.33 2567
3446.89 2594
3447.44 2644
3447.99 2834
3448.55 2830
3449.10 2689
3449.65 2654
3450.21 2601
3450.76 2597
3451.32 2643
3451.87 2653
3452.42 2629
3452.98 2651
3453.53 2684
3454.09 2557
3454.64 2584
3455.20 2785
3455.75 2752
3456.30 2703
3456.86 2595
3457.41 2727
3457.97 2644
3458.52 2666
3459.08 2692
3459.63 2933
3460.19 2772
3460.74 2639
3461.30 2565
3461.85 2651
3462.41 2553
3462.96 2673
3463.52 2760
3464.07 2779
3464.63 2729
3465.18 2661
3465.74 2708
3466.29 2848
3466.85 2685
3467.40 2481
3467.96 2693
3468.51 2852
3469.07 2717
3469.63 2903
3470.18 2652
3470.74 2802
3471.29 2948
3471.85 2833
3472.40 3048
3472.96 3098
3473.52 2803
3474.07 2820
3474.63 2920
3475.18 3045
3475.74 3002
3476.29 3047
3476.85 3009
3477.41 3146
3477.96 3154
3478.52 3118
3479.08 3133
3479.63 3333
3480.19 3380
3480.74 3414
3481.30 3464
3481.86 3322
3482.41 3350
3482.97 3323
3483.53 3344
3484.08 3304
3484.64 3391
3485.20 3544
3485.75 3361
3486.31 3309
3486.87 3477
3487.43 3578
3487.98 3853
3488.54 4096
3489.10 4302
3489.65 4914
3490.21 5265
3490.77 5916
3491.33 6160
3491.88 6319
3492.44 6745
3493.00 6974
3493.55 6757
3494.11 6547
3494.67 6255
3495.23 6465
3495.78 6107
3496.34 5956
3496.90 6185
3497.46 6301
3498.02 6761
3498.57 6742
3499.13 7329
3499.69 7897
3500.25 7458
3500.81 7750
3501.36 7820
3501.92 7639
3502.48 7573
3503.04 7058
3503.60 7241
3504.15 6777
3504.71 6490
3505.27 6700
3505.83 6472
3506.39 6323
3506.95 6399
3507.50 6283
3508.06 6020
3508.62 5678
3509.18 5411
3509.74 5214
3510.30 4886
3510.86 4618
3511.42 4403
3511.97 4164
3512.53 3766
3513.09 3645
3513.65 3764
3514.21 3564
3514.77 3384
3515.33 3566
3515.89 3431
3516.45 3499
3517.01 3605
3517.57 3637
3518.13 3573
3518.69 3758
3519.24 3747
3519.80 3340
3520.36 3541
3520.92 3316
3521.48 3241
3522.04 3472
3522.60 3430
3523.16 3253
3523.72 3241
3524.28 3081
3524.84 3142
3525.40 3157
3525.96 3030
3526.52 3198
3527.08 2920
3527.64 2756
3528.20 2934
3528.76 2902
3529.32 2899
3529.88 2853
3530.44 2862
3531.00 3089
3531.56 3048
3532.13 3163
3532.69 2986
3533.25 2952
3533.81 3113
3534.37 3156
3534.93 3257
3535.49 3196
3536.05 3223
3536.61 3307
3537.17 3580
3537.73 3432
3538.29 3473
3538.85 3315
3539.42 3261
3539.98 3354
3540.54 3197
3541.10 3064
3541.66 3124
3542.22 3208
3542.78 3172
3543.34 3149
3543.91 2908
3544.47 3013
3545.03 3069
3545.59 3014
3546.15 2961
3546.71 2907
3547.28 2973
3547.84 2911
3548.40 3001
3548.96 2835
3549.52 2752
3550.09 2784
3550.65 2855
3551.21 2789
3551.77 2867
3552.33 2997
3552.90 2870
3553.46 2861
3554.02 2850
3554.58 2610
3555.14 2748
3555.71 2719
3556.27 2466
3556.83 2732
3557.39 2744
3557.96 2766
3558.52 2725
3559.08 2769
3559.64 2951
3560.21 2902
3560.77 2848
3561.33 3044
3561.90 2877
3562.46 2871
3563.02 2771
3563.58 2861
3564.15 2970
3564.71 2865
3565.27 2768
3565.84 2703
3566.40 2808
3566.96 2618
3567.53 2738
3568.09 2914
3568.65 2676
3569.22 2842
3569.78 2834
3570.34 2805
3570.91 2784
3571.47 2775
3572.04 2743
3572.60 2859
3573.16 2868
3573.73 2845
3574.29 2791
3574.85 2697
3575.42 2817
3575.98 2850
3576.55 2945
3577.11 2899
3577.67 3056
3578.24 3101
3578.80 2826
3579.37 2846
3579.93 2778
3580.50 2879
3581.06 2877
3581.62 2690
3582.19 2693
3582.75 2649
3583.32 2607
3583.88 2588
3584.45 2646
3585.01 2728
3585.58 2678
3586.14 2692
3586.71 2691
3587.27 2591
3587.84 2662
3588.40 2661
3588.97 2558
3589.53 2492
3590.10 2522
3590.66 2488
3591.23 2578
3591.79 2628
3592.36 2732
3592.92 2692
3593.49 2621
3594.05 2703
3594.62 2670
3595.18 2541
3595.75 2444
3596.32 2534
3596.88 2778
3597.45 2656
3598.01 2522
3598.58 2536
3599.14 2438
3599.71 2710
3600.28 2696
3600.84 2625
3601.41 2468
3601.97 2441
3602.54 2619
3603.11 2589
3603.67 2720
3604.24 2517
3604.80 2569
3605.37 2510
3605.94 2415
3606.50 2541
3607.07 2510
3607.64 2580
3608.20 2432
3608.77 2254
3609.34 2287
3609.90 2419
3610.47 2649
3611.04 2555
3611.60 2362
3612.17 2506
3612.74 2400
3613.30 2557
3613.87 2629
3614.44 2806
3615.00 2682
3615.57 2860
3616.14 3048
3616.71 3585
3617.27 3620
3617.84 3604
3618.41 3643
3618.98 4051
3619.54 3696
3620.11 3548
3620.68 3574
3621.25 3653
3621.81 3432
3622.38 3232
3622.95 3183
3623.52 3066
3624.08 2943
3624.65 2788
3625.22 2767
3625.79 2585
3626.36 2664
3626.92 2438
3627.49 2443
3628.06 2558
3628.63 2421
3629.20 2488
3629.76 2603
3630.33 2751
3630.90 2509
3631.47 2465
3632.04 2678
3632.61 2687
3633.17 2667
3633.74 2763
3634.31 2710
3634.88 2580
3635.45 2604
3636.02 2423
3636.59 2650
3637.15 2564
3637.72 2620
3638.29 3051
3638.86 3071
3639.43 3052
3640.00 3339
3640.57 3259
3641.14 3460
3641.71 3815
3642.28 3929
3642.84 4082
3643.41 3930
3643.98 3547
3644.55 3480
3645.12 3536
3645.69 3233
3646.26 3094
3646.83 2833
3647.40 2912
3647.97 3039
3648.54 3013
3649.11 2990
3649.68 2819
3650.25 2817
3650.82 3031
3651.39 3068
3651.96 3172
3652.53 2835
3653.10 2845
3653.67 2728
3654.24 2971
3654.81 2929
3655.38 2861
3655.95 3008
3656.52 2813
3657.09 2699
3657.66 2669
3658.23 2956
3658.80 3074
3659.37 3087
3659.94 2984
3660.51 3093
3661.08 2997
3661.65 3018
3662.23 2999
3662.80 3005
3663.37 2894
3663.94 2878
3664.51 2914
3665.08 2703
3665.65 2494
3666.22 2743
3666.79 2645
3667.36 2576
3667.94 2519
3668.51 2564
3669.08 2554
3669.65 2475
3670.22 2370
3670.79 2544
3671.36 2475
3671.94 2412
3672.51 2568
3673.08 2673
3673.65 2681
3674.22 2786
3674.79 2828
3675.37 2937
3675.94 2878
3676.51 2682
3677.08 2776
3677.65 2946
3678.22 2890
3678.80 2760
3679.37 2774
3679.94 2825
3680.51 2823
3681.09 2681
3681.66 2608
3682.23 2573
3682.80 2662
3683.37 2480
3683.95 2669
3684.52 2672
3685.09 2786
3685.66 2644
3686.24 2780
3686.81 2585
3687.38 2846
3687.96 2922
3688.53 3118
3689.10 3100
3689.67 3087
3690.25 3207
3690.82 3452
3691.39 3248
3691.97 3308
3692.54 3116
3693.11 3062
3693.69 3031
3694.26 3063
3694.83 2982
3695.41 2892
3695.98 2799
3696.55 2792
3697.13 2805
3697.70 2828
3698.27 2762
3698.85 2921
3699.42 2956
3699.99 2942
3700.57 2975
3701.14 2838
3701.72 2818
3702.29 2643
3702.86 2785
3703.44 2862
3704.01 2706
3704.59 2726
3705.16 2904
3705.73 2795
3706.31 2637
3706.88 2681
3707.46 2606
3708.03 2694
3708.60 2843
3709.18 2957
3709.75 2822
3710.33 2877
3710.90 2699
3711.48 2734
3712.05 2490
3712.63 2445
3713.20 2641
3713.78 2707
3714.35 2536
3714.93 2421
3715.50 2679
3716.08 2466
3716.65 2478
3717.23 2499
3717.80 2723
3718.38 2676
3718.95 2617
3719.53 2706
3720.10 2497
3720.68 2464
3721.25 2526
3721.83 2404
3722.40 2603
3722.98 2517
3723.55 2425
3724.13 2440
3724.71 2373
3725.28 2242
3725.86 2347
3726.43 2279
3727.01 2446
3727.58 2420
3728.16 2621
3728.74 2454
3729.31 2488
3729.89 2720
3730.46 2720
3731.04 2765
3731.62 2760
3732.19 2841
3732.77 2880
3733.34 2948
3733.92 2927
3734.50 2845
3735.07 2822
3735.65 2667
3736.23 2628
3736.80 2637
3737.38 2561
3737.96 2596
3738.53 2527
3739.11 2616
3739.69 2490
3740.26 2650
3740.84 2580
3741.42 2499
3741.99 2332
3742.57 2343
3743.15 2513
3743.73 2650
3744.30 2361
3744.88 2404
3745.46 2484
3746.03 2510
3746.61 2515
3747.19 2351
3747.77 2338
3748.34 2452
3748.92 2496
3749.50 2601
3750.08 2432
3750.65 2452
3751.23 2512
3751.81 2486
3752.39 2494
3752.96 2403
3753.54 2437
3754.12 2465
3754.70 2258
3755.28 2209
3755.85 2210
3756.43 2312
3757.01 2384
3757.59 2263
3758.17 2470
3758.74 2507
3759.32 2647
3759.90 2652
3760.48 2668
3761.06 2625
3761.64 2660
3762.22 2522
3762.79 2436
3763.37 2477
3763.95 2526
3764.53 2361
3765.11 2488
3765.69 2403
3766.27 2431
3766.84 2314
3767.42 2404
3768.00 2402
3768.58 2473
3769.16 2627
3769.74 2540
3770.32 2457
3770.90 2598
3771.48 2679
3772.06 2705
3772.64 2569
3773.22 2561
3773.79 2373
3774.37 2545
3774.95 2707
3775.53 2423
3776.11 2391
3776.69 2447
3777.27 2551
3777.85 2430
3778.43 2536
3779.01 2263
3779.59 2221
3780.17 2356
3780.75 2625
3781.33 2507
3781.91 2427
3782.49 2330
3783.07 2352
3783.65 2438
3784.23 2557
3784.81 2539
3785.39 2481
3785.97 2429
3786.55 2379
3787.13 2453
3787.71 2543
3788.29 2425
3788.87 2182
3789.46 2351
3790.04 2314
3790.62 2300
3791.20 2418
3791.78 2639
3792.36 2654
3792.94 2538
3793.52 2428
3794.10 2505
3794.68 2430
3795.26 2513
3795.84 2746
3796.43 2598
3797.01 2514
3797.59 2616
3798.17 2495
3798.75 2747
3799.33 2734
3799.91 2696
3800.50 2777
3801.08 2684
3801.66 2837
3802.24 2868
3802.82 2788
3803.40 2838
3803.98 2789
3804.57 2876
3805.15 2738
3805.73 2640
3806.31 2580
3806.89 2639
3807.48 2697
3808.06 2818
3808.64 2823
3809.22 2875
3809.80 2951
3810.39 2875
3810.97 2972
3811.55 3015
3812.13 2974
3812.72 3041
3813.30 3155
3813.88 3133
3814.46 3186
3815.05 3184
3815.63 3079
3816.21 3008
3816.79 2708
3817.38 2973
3817.96 2917
3818.54 2804
3819.13 2683
3819.71 2677
3820.29 2569
3820.87 2731
3821.46 2556
3822.04 2476
3822.62 2623
3823.21 2422
3823.79 2474
3824.37 2524
3824.96 2335
3825.54 2443
3826.12 2211
3826.71 2185
3827.29 2297
3827.87 2308
3828.46 2323
3829.04 2324
3829.62 2410
3830.21 2161
3830.79 2394
3831.38 2348
3831.96 2324
3832.54 2351
3833.13 2272
3833.71 2329
3834.30 2496
3834.88 2452
3835.46 2427
3836.05 2347
3836.63 2380
3837.22 2313
3837.80 2364
3838.38 2406
3838.97 2424
3839.55 2352
3840.14 2331
3840.72 2322
3841.31 2437
3841.89 2444
3842.48 2284
3843.06 2229
3843.65 2231
3844.23 2375
3844.82 2453
3845.40 2294
3845.99 2408
3846.57 2434
3847.16 2388
3847.74 2236
3848.33 2254
3848.91 2176
3849.50 2501
3850.08 2392
3850.67 2490
3851.25 2571
3851.84 2533
3852.42 2552
3853.01 2645
3853.59 2670
3854.18 2520
3854.76 2370
3855.35 2317
3855.94 2300
3856.52 2520
3857.11 2681
3857.69 2563
3858.28 2541
3858.87 2789
3859.45 2775
3860.04 2823
3860.62 2734
3861.21 3087
3861.80 2888
3862.38 3129
3862.97 3317
3863.55 3085
3864.14 3241
3864.73 3169
3865.31 2938
3865.90 2967
3866.49 3049
3867.07 2948
3867.66 3154
3868.25 2786
3868.83 2798
3869.42 2899
3870.01 2913
3870.59 2792
3871.18 2921
3871.77 2921
3872.35 2994
3872.94 3230
3873.53 3254
3874.11 3310
3874.70 3475
3875.29 3345
3875.88 3850
3876.46 3914
3877.05 3999
3877.64 3754
3878.22 3882
3878.81 3584
3879.40 3460
3879.99 3418
3880.57 3356
3881.16 3130
3881.75 2897
3882.34 2932
3882.93 2814
3883.51 2817
3884.10 2653
3884.69 2748
3885.28 2710
3885.86 2602
3886.45 2646
3887.04 2815
3887.63 2698
3888.22 2507
3888.81 2597
3889.39 2711
3889.98 2773
3890.57 2805
3891.16 2751
3891.75 2702
3892.34 2674
3892.92 2742
3893.51 2837
3894.10 2745
3894.69 2791
3895.28 2695
3895.87 2822
3896.46 2916
3897.04 2622
3897.63 2734
3898.22 2715
3898.81 2600
3899.40 2529
3899.99 2462
3900.58 2628
3901.17 2537
3901.76 2523
3902.35 2390
3902.93 2530
3903.52 2496
3904.11 2468
3904.70 2325
3905.29 2439
3905.88 2498
3906.47 2492
3907.06 2548
3907.65 2511
3908.24 2519
3908.83 2573
3909.42 2442
3910.01 2377
3910.60 2485
3911.19 2379
3911.78 2286
3912.37 2216
3912.96 2239
3913.55 2288
3914.14 2268
3914.73 2310
3915.32 2246
3915.91 2165
3916.50 2177
3917.09 2242
3917.68 2217
3918.27 2214
3918.86 2325
3919.45 2433
3920.04 2404
3920.63 2289
3921.22 2247
3921.81 2377
3922.40 2318
3923.00 2451
3923.59 2394
3924.18 2313
3924.77 2361
3925.36 2442
3925.95 2323
3926.54 2233
3927.13 2087
3927.72 2118
3928.31 2204
3928.91 2194
3929.50 2261
3930.09 2189
3930.68 2115
3931.27 2103
3931.86 2128
3932.45 2101
3933.05 2119
3933.64 2250
3934.23 2161
3934.82 2035
3935.41 2096
3936.00 2200
3936.60 2135
3937.19 2085
3937.78 2233
3938.37 2114
3938.96 2290
3939.55 2208
3940.15 2319
3940.74 2291
3941.33 2299
3941.92 2355
3942.52 2364
3943.11 2585
3943.70 2566
3944.29 2250
3944.89 2224
3945.48 2246
3946.07 2229
3946.66 2229
3947.26 2301
3947.85 2252
3948.44 2344
3949.03 2364
3949.63 2299
3950.22 2312
3950.81 2248
3951.40 2130
3952.00 2288
3952.59 2394
3953.18 2164
3953.78 2351
3954.37 2430
3954.96 2173
3955.56 2284
3956.15 2339
3956.74 2591
3957.34 2452
3957.93 2418
3958.52 2409
3959.12 2498
3959.71 2436
3960.30 2376
3960.90 2260
3961.49 2281
3962.08 2382
3962.68 2417
3963.27 2300
3963.87 2214
3964.46 2197
3965.05 2329
3965.65 2213
3966.24 2139
3966.84 2254
3967.43 2245
3968.02 2189
3968.62 2212
3969.21 2223
3969.81 2326
3970.40 2221
3971.00 2177
3971.59 2126
3972.18 2038
3972.78 2237
3973.37 2252
3973.97 2176
3974.56 2062
3975.16 2123
3975.75 2202
3976.35 2290
3976.94 2252
3977.54 2075
3978.13 2054
3978.73 2274
3979.32 2183
3979.92 2047
3980.51 2179
3981.11 2129
3981.70 2137
3982.30 2308
3982.89 2213
3983.49 2194
3984.08 2252
3984.68 2243
3985.27 2195
3985.87 2144
3986.46 2233
3987.06 2306
3987.66 2315
3988.25 2297
3988.85 2350
3989.44 2214
3990.04 2244
3990.63 2208
3991.23 2295
3991.83 2376
3992.42 2263
3993.02 2247
3993.61 2518
3994.21 2553
3994.81 2615
3995.40 2573
3996.00 2642
3996.60 2467
3997.19 2489
3997.79 2517
3998.38 2328
3998.98 2320
3999.58 2280
4000.17 2337
4000.77 2295
4001.37 2259
4001.96 2293
4002.56 2425
4003.16 2391
4003.75 2415
4004.35 2343
4004.95 2566
4005.54 2479
4006.14 2328
4006.74 2540
4007.34 2447
4007.93 2450
4008.53 2469
4009.13 2566
4009.72 2448
4010.32 2585
4010.92 2419
4011.52 2427
4012.11 2578
4012.71 2456
4013.31 2270
4013.91 2371
4014.50 2270
4015.10 2408
4015.70 2301
4016.30 2290
4016.90 2269
4017.49 2182
4018.09 2273
4018.69 2251
4019.29 2119
4019.89 2083
4020.48 2293
4021.08 2163
4021.68 2205
4022.28 2369
4022.88 2322
4023.47 2303
4024.07 2271
4024.67 2411
4025.27 2422
4025.87 2366
4026.47 2561
4027.06 2685
4027.66 2739
4028.26 2742
4028.86 2687
4029.46 2675
4030.06 2533
4030.66 2684
4031.26 2534
4031.85 2461
4032.45 2323
4033.05 2230
4033.65 2247
4034.25 2215
4034.85 2182
4035.45 2272
4036.05 2290
4036.65 2404
4037.25 2142
4037.85 1995
4038.45 2033
4039.05 2020
4039.64 2163
4040.24 2370
4040.84 2254
4041.44 2170
4042.04 2095
4042.64 2084
4043.24 2064
4043.84 2011
4044.44 2234
4045.04 2326
4045.64 2202
4046.24 2146
4046.84 2312
4047.44 2321
4048.04 2466
4048.64 2335
4049.24 2405
4049.84 2408
4050.44 2405
4051.04 2395
4051.64 2475
4052.24 2512
4052.84 2454
4053.45 2506
4054.05 2552
4054.65 2342
4055.25 2383
4055.85 2286
4056.45 2273
4057.05 2283
4057.65 2226
4058.25 2205
4058.85 2287
4059.45 2111
4060.05 2177
4060.66 2276
4061.26 2279
4061.86 2108
4062.46 2189
4063.06 2132
4063.66 2154
4064.26 2161
4064.86 2100
4065.47 2087
4066.07 2156
4066.67 2133
4067.27 2162
4067.87 2278
4068.47 2122
4069.07 2073
4069.68 2191
4070.28 2216
4070.88 2115
4071.48 2050
4072.08 2193
4072.69 2273
4073.29 2218
4073.89 2080
4074.49 2168
4075.09 2156
4075.70 2184
4076.30 2146
4076.90 1996
4077.50 2153
4078.11 2163
4078.71 2133
4079.31 2144
4079.91 2083
4080.51 2201
4081.12 2257
4081.72 2193
4082.32 2226
4082.93 2198
4083.53 2224
4084.13 2201
4084.73 2050
4085.34 2053
4085.94 2122
4086.54 2059
4087.15 2040
4087.75 2087
4088.35 2205
4088.95 2049
4089.56 2181
4090.16 2131
4090.76 2010
4091.37 2082
4091.97 2042
4092.57 2120
4093.18 2153
4093.78 2016
4094.39 1978
4094.99 2071
4095.59 2153
4096.20 2039
4096.80 2118
4097.40 2015
4098.01 2104
4098.61 2081
4099.22 1850
4099.82 1961
4100.42 1866
4101.03 2010
4101.63 2001
4102.24 1935
4102.84 2055
4103.44 1973
4104.05 2037
4104.65 2003
4105.26 2121
4105.86 2109
4106.47 1968
4107.07 2120
4107.67 2202
4108.28 2015
4108.88 1981
4109.49 1968
4110.09 2155
4110.70 2296
4111.30 2154
4111.91 2127
4112.51 2149
4113.12 2011
4113.72 1960
4114.33 2041
4114.93 1937
4115.54 2109
4116.14 2064
4116.75 2117
4117.35 2268
4117.96 2194
4118.56 2144
4119.17 2203
4119.77 2180
4120.38 2088
4120.99 2149
4121.59 2031
4122.20 2157
4122.80 2244
4123.41 2369
4124.01 2046
4124.62 2165
4125.23 2246
4125.83 2135
4126.44 2050
4127.04 1946
4127.65 2143
4128.26 2083
4128.86 2016
4129.47 2071
4130.07 2185
4130.68 2144
4131.29 2119
4131.89 1996
4132.50 2205
4133.11 2162
4133.71 2029
4134.32 2113
4134.92 2153
4135.53 2230
4136.14 2130
4136.74 2093
4137.35 2382
4137.96 2243
4138.56 2454
4139.17 2501
4139.78 2564
4140.39 2516
4140.99 2414
4141.60 2548
4142.21 2522
4142.81 2617
4143.42 2556
4144.03 2507
4144.64 2334
4145.24 2331
4145.85 2402
4146.46 2414
4147.06 2411
4147.67 2270
4148.28 2261
4148.89 2179
4149.49 2314
4150.10 2180
4150.71 2197
4151.32 2180
4151.93 2039
4152.53 1879
4153.14 1964
4153.75 2110
4154.36 2025
4154.97 1837
4155.57 2040
4156.18 2122
4156.79 2069
4157.40 2164
4158.01 2191
4158.61 2134
4159.22 2142
4159.83 2097
4160.44 2106
4161.05 2096
4161.66 2131
4162.26 2370
4162.87 2252
4163.48 2352
4164.09 2359
4164.70 2424
4165.31 2405
4165.92 2468
4166.53 2329
4167.13 2484
4167.74 2322
4168.35 2345
4168.96 2300
4169.57 2279
4170.18 2276
4170.79 2327
4171.40 2359
4172.01 2365
4172.62 2466
4173.23 2308
4173.84 2523
4174.44 2400
4175.05 2536
4175.66 2375
4176.27 2431
4176.88 2608
4177.49 2580
4178.10 2484
4178.71 2553
4179.32 2428
4179.93 2454
4180.54 2481
4181.15 2198
4181.76 2314
4182.37 2249
4182.98 2223
4183.59 2267
4184.20 2142
4184.81 2285
4185.42 2371
4186.03 2241
4186.64 2255
4187.25 2376
4187.86 2203
4188.47 2171
4189.08 2235
4189.70 2264
4190.31 2246
4190.92 2360
4191.53 2644
4192.14 2627
4192.75 2587
4193.36 2633
4193.97 2844
4194.58 2928
4195.19 2862
4195.80 3101
4196.41 2970
4197.03 3033
4197.64 2841
4198.25 2816
4198.86 2844
4199.47 2767
4200.08 2625
4200.69 2610
4201.30 2437
4201.92 2300
4202.53 2264
4203.14 2263
4203.75 2339
4204.36 2369
4204.97 2298
4205.58 2296
4206.20 2186
4206.81 2274
4207.42 2345
4208.03 2296
4208.64 2239
4209.26 2216
4209.87 2374
4210.48 2324
4211.09 2143
4211.70 2193
4212.32 2333
4212.93 2309
4213.54 2365
4214.15 2311
4214.77 2276
4215.38 2406
4215.99 2466
4216.60 2407
4217.22 2501
4217.83 2626
4218.44 2561
4219.05 2689
4219.67 2772
4220.28 2636
4220.89 2791
4221.50 2907
4222.12 3043
4222.73 2970
4223.34 2619
4223.96 2677
4224.57 2901
4225.18 3014
4225.80 3263
4226.41 3360
4227.02 3608
4227.64 3840
4228.25 3764
4228.86 3978
4229.48 3986
4230.09 4005
4230.70 3803
4231.32 3691
4231.93 3832
4232.54 3982
4233.16 3749
4233.77 3984
4234.39 3870
4235.00 3942
4235.61 4098
4236.23 4141
4236.84 4138
4237.45 4087
4238.07 3822
4238.68 3521
4239.30 3235
4239.91 3048
4240.53 3021
4241.14 2855
4241.75 2790
4242.37 2577
4242.98 2708
4243.60 2642
4244.21 2650
4244.83 2712
4245.44 2854
4246.06 2773
4246.67 2751
4247.29 3047
4247.90 2965
4248.51 3169
4249.13 3197
4249.74 3111
4250.36 3040
4250.97 3168
4251.59 3072
4252.20 3166
4252.82 3084
4253.44 2923
4254.05 3006
4254.67 2939
4255.28 2877
4255.90 2957
4256.51 2811
4257.13 2694
4257.74 2747
4258.36 2659
4258.97 2572
4259.59 2485
4260.21 2554
4260.82 2392
4261.44 2242
4262.05 2376
4262.67 2447
4263.28 2505
4263.90 2685
4264.52 2665
4265.13 2685
4265.75 2769
4266.36 2436
4266.98 2419
4267.60 2614
4268.21 2595
4268.83 2434
4269.45 2694
4270.06 2586
4270.68 2633
4271.29 2734
4271.91 2788
4272.53 2708
4273.14 2567
4273.76 2589
4274.38 2741
4274.99 2680
4275.61 2716
4276.23 2813
4276.85 2960
4277.46 2694
4278.08 2904
4278.70 2936
4279.31 2905
4279.93 2817
4280.55 2664
4281.16 2474
4281.78 2334
4282.40 2390
4283.02 2352
4283.63 2301
4284.25 2201
4284.87 2260
4285.49 2391
4286.10 2372
4286.72 2285
4287.34 2322
4287.96 2276
4288.57 2334
4289.19 2314
4289.81 2387
4290.43 2363
4291.05 2403
4291.66 2355
4292.28 2288
4292.90 2167
4293.52 2267
4294.14 2265
4294.75 2321
4295.37 2230
4295.99 2176
4296.61 2130
4297.23 2171
4297.85 2190
4298.46 2215
4299.08 2280
4299.70 2256
4300.32 2249
4300.94 2255
4301.56 2268
4302.18 2164
4302.79 2298
4303.41 2360
4304.03 2225
4304.65 2168
4305.27 2291
4305.89 2326
4306.51 2370
4307.13 2342
4307.75 2277
4308.36 2353
4308.98 2222
4309.60 2286
4310.22 2248
4310.84 2210
4311.46 2099
4312.08 2135
4312.70 2177
4313.32 2189
4313.94 2164
4314.56 2174
4315.18 2311
4315.80 2189
4316.42 2186
4317.04 2073
4317.66 2186
4318.28 2223
4318.90 2187
4319.52 2207
4320.14 2318
4320.76 2076
4321.38 2113
4322.00 2120
4322.62 2212
4323.24 2083
4323.86 2062
4324.48 2192
4325.10 2056
4325.72 2123
4326.34 2149
4326.96 2074
4327.58 2068
4328.20 2086
4328.82 2191
4329.44 2052
4330.06 2065
4330.68 2123
4331.30 2036
4331.93 2169
4332.55 2212
4333.17 2249
4333.79 2178
4334.41 2230
4335.03 2194
4335.65 2142
4336.27 2218
4336.89 2250
4337.51 2249
4338.14 2163
4338.76 2266
4339.38 2282
4340.00 2212
4340.62 2388
4341.24 2358
4341.86 2282
4342.49 2532
4343.11 2623
4343.73 2681
4344.35 2619
4344.97 2775
4345.60 3073
4346.22 3118
4346.84 3023
4347.46 3050
4348.08 3334
4348.70 3375
4349.33 3268
4349.95 3051
4350.57 2870
4351.19 2776
4351.82 2611
4352.44 2665
4353.06 2400
4353.68 2254
4354.31 2255
4354.93 2048
4355.55 2245
4356.17 2325
4356.80 2333
4357.42 2278
4358.04 2370
4358.66 2341
4359.29 2277
4359.91 2268
4360.53 2484
4361.16 2338
4361.78 2345
4362.40 2382
4363.02 2203
4363.65 2346
4364.27 2219
4364.89 2326
4365.52 2294
4366.14 2431
4366.76 2406
4367.39 2377
4368.01 2457
4368.63 2263
4369.26 2114
4369.88 2166
4370.50 2420
4371.13 2304
4371.75 2179
4372.38 2272
4373.00 2278
4373.62 2453
4374.25 2429
4374.87 2557
4375.49 2478
4376.12 2532
4376.74 2752
4377.37 2862
4377.99 3097
4378.62 3186
4379.24 3301
4379.86 3367
4380.49 3419
4381.11 3459
4381.74 3340
4382.36 3253
4382.99 3191
4383.61 2770
4384.24 2708
4384.86 2531
4385.48 2795
4386.11 2859
4386.73 2771
4387.36 2767
4387.98 2912
4388.61 2853
4389.23 2930
4389.86 2797
4390.48 2850
4391.11 2690
4391.73 2625
4392.36 2771
4392.98 2697
4393.61 2735
4394.23 2695
4394.86 2606
4395.49 2842
4396.11 2720
4396.74 3029
4397.36 3080
4397.99 2938
4398.61 2705
4399.24 2818
4399.86 2556
4400.49 2557
4401.12 2599
4401.74 2588
4402.37 2459
4402.99 2405
4403.62 2373
4404.25 2420
4404.87 2369
4405.50 2361
4406.12 2335
4406.75 2310
4407.38 2440
4408.00 2359
4408.63 2379
4409.25 2316
4409.88 2282
4410.51 2150
4411.13 2164
4411.76 2355
4412.39 2349
4413.01 2332
4413.64 2202
4414.27 2156
4414.89 2161
4415.52 2147
4416.15 2100
4416.77 2419
4417.40 2219
4418.03 2152
4418.66 2128
4419.28 2162
4419.91 2165
4420.54 2166
4421.16 2116
4421.79 2014
4422.42 2173
4423.05 2010
4423.67 1849
4424.30 1779
4424.93 2006
4425.56 1864
4426.18 1957
4426.81 2097
4427.44 1970
4428.07 2038
4428.69 1958
4429.32 1944
4429.95 1977
4430.58 2053
4431.21 1980
4431.83 1867
4432.46 1931
4433.09 1852
4433.72 1871
4434.35 1986
4434.97 1873
4435.60 1902
4436.23 2086
4436.86 1954
4437.49 1996
4438.12 2030
4438.74 1897
4439.37 2111
4440.00 2169
4440.63 1971
4441.26 1931
4441.89 1973
4442.52 1923
4443.14 1763
4443.77 1902
4444.40 1909
4445.03 1974
4445.66 2080
4446.29 2028
4446.92 1908
4447.55 2093
4448.18 2192
4448.81 2033
4449.44 2097
4450.06 2078
4450.69 2028
4451.32 2043
4451.95 2089
4452.58 1977
4453.21 1996
4453.84 1900
4454.47 1858
4455.10 1813
4455.73 1810
4456.36 1804
4456.99 1912
4457.62 1885
4458.25 1773
4458.88 1902
4459.51 1914
4460.14 2008
4460.77 1818
4461.40 1741
4462.03 1852
4462.66 1636
4463.29 1788
4463.92 1846
4464.55 1742
4465.18 1746
4465.81 1769
4466.44 1703
4467.07 1732
4467.70 1731
4468.33 1824
4468.96 1819
4469.59 1723
4470.22 1721
4470.86 1701
4471.49 1755
4472.12 1663
4472.75 1811
4473.38 1711
4474.01 1696
4474.64 1703
4475.27 1865
4475.90 1717
4476.53 1735
4477.16 1778
4477.80 1582
4478.43 1657
4479.06 1636
4479.69 1738
4480.32 1749
4480.95 1755
4481.58 1781
4482.22 1920
4482.85 1981
4483.48 1929
4484.11 1962
4484.74 1799
4485.37 1881
4486.01 1784
4486.64 1860
4487.27 1822
4487.90 1823
4488.53 1792
4489.17 1744
4489.80 1765
4490.43 1825
4491.06 1829
4491.69 1841
4492.33 1909
4492.96 1767
4493.59 1778
4494.22 1841
4494.86 1728
4495.49 1716
4496.12 1864
4496.75 1800
4497.39 1822
4498.02 1945
4498.65 1933
4499.28 1899
4499.92 1933
4500.55 1897
4501.18 1886
4501.82 1975
4502.45 1966
4503.08 2022
4503.71 2048
4504.35 2144
4504.98 2127
4505.61 2063
4506.25 2028
4506.88 1956
4507.51 1904
4508.15 1896
4508.78 1878
4509.41 1833
4510.05 1824
4510.68 1813
4511.31 1815
4511.95 1784
4512.58 1756
4513.22 1671
4513.85 1969
4514.48 1858
4515.12 1857
4515.75 1925
4516.39 1835
4517.02 1776
4517.65 1858
4518.29 1851
4518.92 1826
4519.56 1726
4520.19 1785
4520.82 1774
4521.46 1758
4522.09 1848
4522.73 1950
4523.36 1897
4524.00 1731
4524.63 1994
4525.27 1908
4525.90 1875
4526.53 2062
4527.17 2044
4527.80 2171
4528.44 2230
4529.07 2411
4529.71 2416
4530.34 2620
4530.98 2783
4531.61 2744
4532.25 2795
4532.88 2931
4533.52 2869
4534.15 2894
4534.79 2929
4535.42 2631
4536.06 2586
4536.69 2317
4537.33 2159
4537.97 2151
4538.60 1984
4539.24 1817
4539.87 1890
4540.51 1951
4541.14 1941
4541.78 1904
4542.42 1910
4543.05 1844
4543.69 1765
4544.32 1884
4544.96 1812
4545.59 1771
4546.23 1729
4546.87 1684
4547.50 1682
4548.14 1741
4548.78 1606
4549.41 1577
4550.05 1610
4550.68 1575
4551.32 1800
4551.96 1797
4552.59 1665
4553.23 1701
4553.87 1590
4554.50 1577
4555.14 1660
4555.78 1597
4556.41 1759
4557.05 1736
4557.69 1669
4558.32 1641
4558.96 1567
4559.60 1713
4560.24 1676
4560.87 1781
4561.51 1914
4562.15 1808
4562.78 1779
4563.42 1746
4564.06 1690
4564.70 1892
4565.33 1802
4565.97 1751
4566.61 1837
4567.25 1749
4567.88 1831
4568.52 1857
4569.16 1840
4569.80 1817
4570.43 1813
4571.07 1754
4571.71 1902
4572.35 1941
4572.98 1898
4573.62 1837
4574.26 1749
4574.90 1782
4575.54 1776
4576.18 1766
4576.81 1748
4577.45 1693
4578.09 1714
4578.73 1740
4579.37 1701
4580.00 1875
4580.64 1815
4581.28 1782
4581.92 1791
4582.56 1872
4583.20 1753
4583.84 1694
4584.47 1696
4585.11 1784
4585.75 1816
4586.39 1801
4587.03 1846
4587.67 1759
4588.31 1736
4588.95 1587
4589.59 1780
4590.23 1805
4590.86 1877
4591.50 1709
4592.14 1893
4592.78 1865
4593.42 1778
4594.06 1869
4594.70 1728
4595.34 1644
4595.98 1743
4596.62 1595
4597.26 1599
4597.90 1549
4598.54 1705
4599.18 1816
4599.82 1951
4600.46 1941
4601.10 1912
4601.74 1906
4602.38 1852
4603.02 1926
4603.66 1957
4604.30 2135
4604.94 2025
4605.58 1970
4606.22 1861
4606.86 1916
4607.50 1866
4608.14 1924
4608.78 1843
4609.42 1911
4610.06 1966
4610.70 1947
4611.34 1954
4611.98 1845
4612.62 1767
4613.26 1721
4613.90 1857
4614.54 1681
4615.19 1671
4615.83 1695
4616.47 1730
4617.11 1703
4617.75 1768
4618.39 1649
4619.03 1767
4619.67 1823
4620.31 1758
4620.96 1593
4621.60 1589
4622.24 1591
4622.88 1615
4623.52 1751
4624.16 1678
4624.80 1669
4625.45 1733
4626.09 1602
4626.73 1691
4627.37 1581
4628.01 1678
4628.65 1673
4629.30 1579
4629.94 1575
4630.58 1879
4631.22 1701
4631.86 1735
4632.51 1778
4633.15 1770
4633.79 1767
4634.43 1702
4635.07 1699
4635.72 1741
4636.36 1776
4637.00 1712
4637.64 1801
4638.29 1782
4638.93 1756
4639.57 1732
4640.21 1650
4640.86 1728
4641.50 1696
4642.14 1737
4642.78 1730
4643.43 1710
4644.07 1795
4644.71 1652
4645.36 1666
4646.00 1676
4646.64 1719
4647.29 1725
4647.93 1735
4648.57 1662
4649.21 1731
4649.86 1822
4650.50 1801
4651.14 1890
4651.79 1725
4652.43 1702
4653.07 1708
4653.72 1990
4654.36 1765
4655.01 1822
4655.65 1840
4656.29 1767
4656.94 1677
4657.58 1668
4658.22 1669
4658.87 1605
4659.51 1697
4660.16 1761
4660.80 1759
4661.44 1804
4662.09 1749
4662.73 1720
4663.38 1830
4664.02 1813
4664.67 1739
4665.31 1692
4665.95 1657
4666.60 1722
4667.24 1757
4667.89 1615
4668.53 1564
4669.18 1671
4669.82 1768
4670.47 1699
4671.11 1787
4671.76 1589
4672.40 1611
4673.04 1679
4673.69 1701
4674.33 1721
4674.98 1711
4675.62 1677
4676.27 1648
4676.92 1682
4677.56 1722
4678.21 1628
4678.85 1522
4679.50 1643
4680.14 1829
4680.79 1858
4681.43 1816
4682.08 1815
4682.72 2086
4683.37 1930
4684.01 1906
4684.66 1955
4685.31 1795
4685.95 1844
4686.60 1794
4687.24 1791
4687.89 1650
4688.54 1607
4689.18 1750
4689.83 1835
4690.47 1757
4691.12 1806
4691.77 1747
4692.41 1715
4693.06 1679
4693.70 1685
4694.35 1708
4695.00 1790
4695.64 1928
4696.29 1781
4696.94 1964
4697.58 2085
4698.23 1912
4698.88 2020
4699.52 1872
4700.17 1909
4700.82 1880
4701.46 1840
4702.11 1877
4702.76 1753
4703.40 1777
4704.05 1867
4704.70 1757
4705.35 1653
4705.99 1767
4706.64 1932
4707.29 1897
4707.93 1898
4708.58 1807
4709.23 1927
4709.88 1925
4710.52 1755
4711.17 1877
4711.82 1783
4712.47 1932
4713.11 1817
4713.76 1830
4714.41 1832
4715.06 1845
4715.70 1882
4716.35 1919
4717.00 1826
4717.65 1734
4718.30 1694
4718.94 1962
4719.59 1890
4720.24 1820
4720.89 2003
4721.54 1969
4722.19 1920
4722.83 2057
4723.48 2046
4724.13 2120
4724.78 2192
4725.43 2309
4726.08 2513
4726.72 2603
4727.37 2946
4728.02 2743
4728.67 2606
4729.32 2537
4729.97 2426
4730.62 2336
4731.27 2126
4731.91 2117
4732.56 2076
4733.21 2150
4733.86 2109
4734.51 2000
4735.16 1827
4735.81 1940
4736.46 2018
4737.11 2030
4737.76 1960
4738.41 1950
4739.06 1983
4739.70 2017
4740.35 1925
4741.00 2044
4741.65 2022
4742.30 1938
4742.95 1879
4743.60 2037
4744.25 2014
4744.90 1922
4745.55 2079
4746.20 2096
4746.85 2110
4747.50 2132
4748.15 2193
4748.80 2117
4749.45 2217
4750.10 2056
4750.75 2231
4751.40 2276
4752.05 2337
4752.70 2097
4753.35 2104
4754.00 2236
4754.65 2217
4755.31 2147
4755.96 2072
4756.61 2016
4757.26 1977
4757.91 1992
4758.56 1953
4759.21 1909
4759.86 1888
4760.51 2010
4761.16 1893
4761.81 1876
4762.46 1728
4763.11 1891
4763.77 1881
4764.42 2128
4765.07 2182
4765.72 2133
4766.37 2178
4767.02 2113
4767.67 2249
4768.33 2127
4768.98 2387
4769.63 2055
4770.28 1979
4770.93 1972
4771.58 1942
4772.23 1818
4772.89 1992
4773.54 1941
4774.19 1797
4774.84 1782
4775.49 1834
4776.15 1869
4776.80 1740
4777.45 1957
4778.10 1980
4778.75 1995
4779.41 1776
4780.06 1809
4780.71 1849
4781.36 1873
4782.02 1807
4782.67 1938
4783.32 1769
4783.97 1762
4784.63 1888
4785.28 1927
4785.93 1944
4786.58 1841
4787.24 2020
4787.89 1934
4788.54 1862
4789.19 1762
4789.85 1676
4790.50 1712
4791.15 1726
4791.81 1774
4792.46 1736
4793.11 1821
4793.77 1838
4794.42 1782
4795.07 1815
4795.72 1771
4796.38 1729
4797.03 1724
4797.69 1689
4798.34 1754
4798.99 1749
4799.65 1789
4800.30 1838
4800.95 1770
4801.61 1794
4802.26 1870
4802.91 1818
4803.57 1796
4804.22 1777
4804.88 1797
4805.53 1816
4806.18 1891
4806.84 1783
4807.49 1829
4808.15 1828
4808.80 1766
4809.45 1817
4810.11 1764
4810.76 1672
4811.42 1663
4812.07 1852
4812.73 1822
4813.38 1915
4814.04 1850
4814.69 1862
4815.34 1976
4816.00 1934
4816.65 2023
4817.31 2007
4817.96 1936
4818.62 1977
4819.27 2004
4819.93 2109
4820.58 2143
4821.24 2221
4821.89 2182
4822.55 2156
4823.20 2251
4823.86 2494
4824.51 2388
4825.17 2625
4825.82 2709
4826.48 2698
4827.14 2700
4827.79 2719
4828.45 2666
4829.10 2440
4829.76 2237
4830.41 2344
4831.07 2394
4831.72 2227
4832.38 2172
4833.04 2155
4833.69 2295
4834.35 2211
4835.00 2223
4835.66 2271
4836.32 2312
4836.97 2222
4837.63 2277
4838.28 2289
4838.94 2347
4839.60 2265
4840.25 2186
4840.91 2509
4841.57 2530
4842.22 2480
4842.88 2340
4843.54 2462
4844.19 2439
4844.85 2445
4845.51 2601
4846.16 2809
4846.82 2986
4847.48 2933
4848.13 3393
4848.79 3514
4849.45 3599
4850.10 3895
4850.76 3964
4851.42 4047
4852.07 4299
4852.73 3843
4853.39 3505
4854.05 3463
4854.70 3388
4855.36 3152
4856.02 2962
4856.68 2684
4857.33 2487
4857.99 2715
4858.65 2478
4859.31 2499
4859.96 2663
4860.62 2560
4861.28 2573
4861.94 2690
4862.59 2760
4863.25 2797
4863.91 2639
4864.57 2705
4865.23 2805
4865.88 2860
4866.54 2772
4867.20 2781
4867.86 2773
4868.52 2534
4869.18 2650
4869.83 2640
4870.49 2597
4871.15 2425
4871.81 2447
4872.47 2246
4873.13 2411
4873.78 2389
4874.44 2288
4875.10 2382
4875.76 2244
4876.42 2262
4877.08 2151
4877.74 2182
4878.40 2234
4879.06 2174
4879.71 2442
4880.37 2209
4881.03 2132
4881.69 2131
4882.35 2191
4883.01 2304
4883.67 2113
4884.33 1984
4884.99 2014
4885.65 2182
4886.31 2265
4886.97 2258
4887.63 2245
4888.29 2316
4888.94 2439
4889.60 2587
4890.26 2607
4890.92 2682
4891.58 2860
4892.24 2918
4892.90 2913
4893.56 2971
4894.22 2787
4894.88 2858
4895.54 2724
4896.20 2722
4896.86 2470
4897.52 2466
4898.18 2630
4898.84 2569
4899.50 2734
4900.17 2913
4900.83 2781
4901.49 2722
4902.15 2959
4902.81 2916
4903.47 2840
4904.13 2744
4904.79 2816
4905.45 2656
4906.11 2392
4906.77 2234
4907.43 2306
4908.09 2356
4908.75 2187
4909.42 2050
4910.08 2228
4910.74 2271
4911.40 2135
4912.06 2064
4912.72 2075
4913.38 1958
4914.04 1861
4914.70 2049
4915.37 2038
4916.03 2154
4916.69 2042
4917.35 1856
4918.01 1925
4918.67 1989
4919.34 1853
4920.00 1864
4920.66 1793
4921.32 1976
4921.98 1732
4922.64 1822
4923.31 1823
4923.97 1774
4924.63 1794
4925.29 2031
4925.95 2112
4926.62 2047
4927.28 2032
4927.94 1992
4928.60 2010
4929.27 1945
4929.93 2084
4930.59 2172
4931.25 2194
4931.92 2148
4932.58 2161
4933.24 2032
4933.90 1917
4934.57 1911
4935.23 1858
4935.89 2042
4936.55 1998
4937.22 1946
4937.88 2083
4938.54 2057
4939.21 2012
4939.87 1946
4940.53 1850
4941.20 1877
4941.86 1917
4942.52 2002
4943.19 2026
4943.85 2052
4944.51 1979
4945.18 1889
4945.84 1924
4946.50 1943
4947.17 1906
4947.83 1859
4948.49 1747
4949.16 1736
4949.82 1907
4950.48 1859
4951.15 1796
4951.81 1871
4952.48 1989
4953.14 1833
4953.80 1755
4954.47 1673
4955.13 1729
4955.80 1780
4956.46 1912
4957.12 1943
4957.79 1928
4958.45 1886
4959.12 1922
4959.78 2098
4960.45 2173
4961.11 2164
4961.78 2137
4962.44 2456
4963.10 2621
4963.77 2781
4964.43 2809
4965.10 2814
4965.76 2904
4966.43 2838
4967.09 2758
4967.76 2616
4968.42 2582
4969.09 2402
4969.75 2383
4970.42 2039
4971.08 2081
4971.75 1981
4972.41 1997
4973.08 2121
4973.74 2122
4974.41 2193
4975.08 2058
4975.74 2204
4976.41 2231
4977.07 2176
4977.74 2224
4978.40 2208
4979.07 2160
4979.73 1986
4980.40 2117
4981.07 2078
4981.73 2016
4982.40 2140
4983.06 2242
4983.73 2044
4984.40 2194
4985.06 2394
4985.73 2560
4986.39 2463
4987.06 2432
4987.73 2664
4988.39 2790
4989.06 2961
4989.73 3199
4990.39 3033
4991.06 3101
4991.73 3081
4992.39 2768
4993.06 2791
4993.73 2780
4994.39 2655
4995.06 2503
4995.73 2396
4996.39 2006
4997.06 1901
4997.73 1936
4998.39 1930
4999.06 1850
4999.73 1670
5000.39 1587
5001.06 1785
5001.73 1732
5002.40 1713
5003.06 1809
5003.73 1626
5004.40 1718
5005.07 1680
5005.73 1686
5006.40 1730
5007.07 1561
5007.74 1641
5008.40 1768
5009.07 1621
5009.74 1722
5010.41 1883
5011.07 1816
5011.74 1485
5012.41 1728
5013.08 1644
5013.75 1652
5014.41 1748
5015.08 1645
5015.75 1644
5016.42 1727
5017.09 1717
5017.75 1783
5018.42 1825
5019.09 1867
5019.76 1809
5020.43 1954
5021.10 1964
5021.77 1871
5022.43 1805
5023.10 1911
5023.77 1987
5024.44 2088
5025.11 1813
5025.78 1844
5026.45 1909
5027.12 1944
5027.78 1842
5028.45 1967
5029.12 1960
5029.79 1980
5030.46 1918
5031.13 1862
5031.80 1852
5032.47 1803
5033.14 1811
5033.81 1782
5034.48 1760
5035.15 1665
5035.82 1704
5036.48 1738
5037.15 1577
5037.82 1606
5038.49 1716
5039.16 1819
5039.83 1699
5040.50 1743
5041.17 1677
5041.84 1628
5042.51 1638
5043.18 1628
5043.85 1638
5044.52 1538
5045.19 1642
5045.86 1669
5046.53 1733
5047.20 1838
5047.87 1748
5048.54 1721
5049.21 1738
5049.88 1783
5050.55 1882
5051.23 1791
5051.90 1904
5052.57 2003
5053.24 1898
5053.91 1782
5054.58 1807
5055.25 1880
5055.92 1817
5056.59 1697
5057.26 1703
5057.93 1741
5058.60 1691
5059.27 1695
5059.95 1634
5060.62 1737
5061.29 1749
5061.96 1660
5062.63 1656
5063.30 1700
5063.97 1604
5064.64 1493
5065.32 1514
5065.99 1529
5066.66 1493
5067.33 1596
5068.00 1620
5068.67 1680
5069.35 1714
5070.02 1609
5070.69 1513
5071.36 1530
5072.03 1510
5072.70 1532
5073.38 1678
5074.05 1583
5074.72 1492
5075.39 1585
5076.07 1468
5076.74 1579
5077.41 1734
5078.08 1606
5078.75 1568
5079.43 1723
5080.10 1725
5080.77 1787
5081.44 1786
5082.12 1977
5082.79 1709
5083.46 1706
5084.13 1749
5084.81 1867
5085.48 1800
5086.15 1755
5086.83 1745
5087.50 1681
5088.17 1742
5088.84 1657
5089.52 1683
5090.19 1700
5090.86 1795
5091.54 1750
5092.21 1823
5092.88 1874
5093.56 1850
5094.23 1883
5094.90 1869
5095.58 1918
5096.25 1849
5096.92 1714
5097.60 1533
5098.27 1650
5098.94 1734
5099.62 1566
5100.29 1558
5100.97 1586
5101.64 1618
5102.31 1659
5102.99 1625
5103.66 1510
5104.34 1636
5105.01 1639
5105.68 1565
5106.36 1652
5107.03 1626
5107.71 1595
5108.38 1696
5109.06 1589
5109.73 1557
5110.40 1556
5111.08 1528
5111.75 1573
5112.43 1544
5113.10 1478
5113.78 1446
5114.45 1390
5115.13 1499
5115.80 1635
5116.48 1576
5117.15 1589
5117.83 1510
5118.50 1520
5119.18 1559
5119.85 1566
5120.53 1578
5121.20 1600
5121.88 1504
5122.55 1435
5123.23 1433
5123.90 1627
5124.58 1590
5125.25 1612
5125.93 1615
5126.60 1592
5127.28 1527
5127.95 1633
5128.63 1448
5129.31 1485
5129.98 1688
5130.66 1657
5131.33 1678
5132.01 1653
5132.69 1705
5133.36 1657
5134.04 1684
5134.71 1639
5135.39 1817
5136.07 1600
5136.74 1636
5137.42 1667
5138.09 1658
5138.77 1645
5139.45 1597
5140.12 1589
5140.80 1571
5141.48 1599
5142.15 1600
5142.83 1616
5143.51 1622
5144.18 1661
5144.86 1451
5145.54 1544
5146.21 1557
5146.89 1551
5147.57 1389
5148.24 1395
5148.92 1547
5149.60 1499
5150.27 1338
5150.95 1569
5151.63 1502
5152.31 1487
5152.98 1405
5153.66 1452
5154.34 1400
5155.01 1374
5155.69 1441
5156.37 1491
5157.05 1520
5157.72 1500
5158.40 1420
5159.08 1441
5159.76 1506
5160.44 1410
5161.11 1423
5161.79 1462
5162.47 1411
5163.15 1426
5163.82 1416
5164.50 1471
5165.18 1515
5165.86 1576
5166.54 1523
5167.21 1460
5167.89 1424
5168.57 1577
5169.25 1480
5169.93 1525
5170.61 1306
5171.28 1353
5171.96 1418
5172.64 1414
5173.32 1456
5174.00 1352
5174.68 1317
5175.36 1469
5176.04 1425
5176.71 1311
5177.39 1371
5178.07 1445
5178.75 1534
5179.43 1506
5180.11 1489
5180.79 1374
5181.47 1463
5182.15 1472
5182.83 1453
5183.50 1363
5184.18 1552
5184.86 1534
5185.54 1455
5186.22 1424
5186.90 1429
5187.58 1303
5188.26 1310
5188.94 1396
5189.62 1351
5190.30 1346
5190.98 1245
5191.66 1331
5192.34 1355
5193.02 1334
5193.70 1337
5194.38 1382
5195.06 1409
5195.74 1393
5196.42 1290
5197.10 1351
5197.78 1417
5198.46 1365
5199.14 1384
5199.82 1377
5200.50 1455
5201.18 1378
5201.86 1508
5202.54 1508
5203.22 1501
5203.90 1389
5204.58 1519
5205.26 1427
5205.94 1356
5206.63 1440
5207.31 1497
5207.99 1520
5208.67 1659
5209.35 1645
5210.03 1675
5210.71 1679
5211.39 1632
5212.07 1724
5212.75 1642
5213.44 1612
5214.12 1568
5214.80 1536
5215.48 1639
5216.16 1453
5216.84 1382
5217.52 1398
5218.20 1406
5218.89 1395
5219.57 1372
5220.25 1492
5220.93 1489
5221.61 1488
5222.29 1417
5222.98 1510
5223.66 1425
5224.34 1360
5225.02 1531
5225.70 1572
5226.39 1373
5227.07 1372
5227.75 1346
5228.43 1436
5229.12 1430
5229.80 1406
5230.48 1500
5231.16 1431
5231.84 1435
5232.53 1490
5233.21 1513
5233.89 1490
5234.57 1492
5235.26 1544
5235.94 1493
5236.62 1479
5237.31 1637
5237.99 1637
5238.67 1460
5239.35 1484
5240.04 1600
5240.72 1694
5241.40 1659
5242.09 1642
5242.77 1398
5243.45 1364
5244.14 1469
5244.82 1422
5245.50 1551
5246.19 1466
5246.87 1386
5247.55 1413
5248.24 1400
5248.92 1400
5249.60 1371
5250.29 1371
5250.97 1497
5251.65 1434
5252.34 1422
5253.02 1372
5253.71 1458
5254.39 1430
5255.07 1377
5255.76 1407
5256.44 1357
5257.12 1332
5257.81 1403
5258.49 1452
5259.18 1421
5259.86 1294
5260.55 1343
5261.23 1407
5261.91 1421
5262.60 1433
5263.28 1446
5263.97 1578
5264.65 1600
5265.34 1469
5266.02 1414
5266.71 1444
5267.39 1443
5268.08 1399
5268.76 1423
5269.45 1541
5270.13 1574
5270.82 1558
5271.50 1510
5272.19 1388
5272.87 1382
5273.56 1382
5274.24 1446
5274.93 1524
5275.61 1565
5276.30 1446
5276.98 1525
5277.67 1485
5278.35 1381
5279.04 1457
5279.72 1430
5280.41 1452
5281.09 1440
5281.78 1436
5282.47 1506
5283.15 1602
5283.84 1509
5284.52 1564
5285.21 1552
5285.90 1548
5286.58 1570
5287.27 1485
5287.95 1450
5288.64 1418
5289.33 1441
5290.01 1426
5290.70 1374
5291.38 1410
5292.07 1341
5292.76 1461
5293.44 1426
5294.13 1421
5294.82 1315
5295.50 1240
5296.19 1346
5296.88 1353
5297.56 1331
5298.25 1401
5298.94 1372
5299.62 1448
5300.31 1485
5301.00 1486
5301.68 1435
5302.37 1402
5303.06 1524
5303.75 1540
5304.43 1533
5305.12 1337
5305.81 1450
5306.49 1470
5307.18 1374
5307.87 1413
5308.56 1378
5309.24 1353
5309.93 1444
5310.62 1525
5311.31 1507
5311.99 1465
5312.68 1423
5313.37 1499
5314.06 1628
5314.74 1425
5315.43 1472
5316.12 1490
5316.81 1355
5317.50 1436
5318.18 1474
5318.87 1596
5319.56 1598
5320.25 1567
5320.94 1571
5321.63 1670
5322.31 1594
5323.00 1634
5323.69 1575
5324.38 1464
5325.07 1439
5325.76 1406
5326.44 1438
5327.13 1454
5327.82 1512
5328.51 1574
5329.20 1531
5329.89 1595
5330.58 1669
5331.27 1627
5331.95 1707
5332.64 1720
5333.33 1560
5334.02 1531
5334.71 1564
5335.40 1555
5336.09 1589
5336.78 1479
5337.47 1507
5338.16 1432
5338.85 1333
5339.54 1411
5340.22 1512
5340.91 1498
5341.60 1502
5342.29 1437
5342.98 1414
5343.67 1454
5344.36 1482
5345.05 1410
5345.74 1456
5346.43 1408
5347.12 1506
5347.81 1577
5348.50 1518
5349.19 1586
5349.88 1559
5350.57 1586
5351.26 1546
5351.95 1608
5352.64 1670
5353.33 1578
5354.02 1606
5354.71 1542
5355.40 1504
5356.09 1590
5356.79 1496
5357.48 1476
5358.17 1537
5358.86 1402
5359.55 1323
5360.24 1477
5360.93 1564
5361.62 1498
5362.31 1558
5363.00 1552
5363.69 1583
5364.38 1551
5365.07 1650
5365.77 1551
5366.46 1529
5367.15 1421
5367.84 1548
5368.53 1513
5369.22 1410
5369.91 1390
5370.60 1463
5371.30 1397
5371.99 1540
5372.68 1541
5373.37 1570
5374.06 1521
5374.75 1471
5375.45 1530
5376.14 1639
5376.83 1550
5377.52 1624
5378.21 1602
5378.91 1538
5379.60 1922
5380.29 1831
5380.98 1765
5381.67 1825
5382.37 1897
5383.06 1675
5383.75 1834
5384.44 1828
5385.13 1767
5385.83 1717
5386.52 1698
5387.21 1664
5387.90 1618
5388.60 1687
5389.29 1581
5389.98 1591
5390.68 1647
5391.37 1563
5392.06 1505
5392.75 1570
5393.45 1545
5394.14 1510
5394.83 1535
5395.53 1469
5396.22 1348
5396.91 1476
5397.60 1461
5398.30 1561
5398.99 1648
5399.68 1437
5400.38 1402
5401.07 1327
5401.76 1380
5402.46 1388
5403.15 1387
5403.85 1386
5404.54 1534
5405.23 1596
5405.93 1384
5406.62 1410
5407.31 1539
5408.01 1526
5408.70 1517
5409.40 1494
5410.09 1473
5410.78 1456
5411.48 1552
5412.17 1540
5412.87 1422
5413.56 1550
5414.25 1489
5414.95 1502
5415.64 1510
5416.34 1489
5417.03 1452
5417.73 1429
5418.42 1417
5419.11 1550
5419.81 1607
5420.50 1490
5421.20 1446
5421.89 1508
5422.59 1504
5423.28 1461
5423.98 1488
5424.67 1440
5425.37 1476
5426.06 1501
5426.76 1491
5427.45 1478
5428.15 1416
5428.84 1468
5429.54 1477
5430.23 1301
5430.93 1350
5431.62 1478
5432.32 1455
5433.01 1453
5433.71 1360
5434.41 1455
5435.10 1523
5435.80 1567
5436.49 1490
5437.19 1657
5437.88 1698
5438.58 1644
5439.28 1483
5439.97 1598
5440.67 1575
5441.36 1583
5442.06 1649
5442.76 1582
5443.45 1644
5444.15 1595
5444.84 1709
5445.54 1643
5446.24 1857
5446.93 1907
5447.63 1902
5448.33 1808
5449.02 1812
5449.72 1762
5450.42 1877
5451.11 1806
5451.81 1715
5452.51 1603
5453.20 1563
5453.90 1669
5454.60 1635
5455.29 1593
5455.99 1541
5456.69 1540
5457.38 1572
5458.08 1565
5458.78 1563
5459.47 1544
5460.17 1431
5460.87 1437
5461.57 1440
5462.26 1480
5462.96 1484
5463.66 1524
5464.36 1487
5465.05 1586
5465.75 1666
5466.45 1507
5467.15 1655
5467.84 1648
5468.54 1545
5469.24 1422
5469.94 1500
5470.63 1582
5471.33 1506
5472.03 1513
5472.73 1544
5473.43 1358
5474.12 1306
5474.82 1481
5475.52 1537
5476.22 1470
5476.92 1620
5477.62 1663
5478.31 1721
5479.01 1609
5479.71 1740
5480.41 1747
5481.11 1519
5481.81 1696
5482.50 1842
5483.20 1769
5483.90 1742
5484.60 1694
5485.30 1717
5486.00 1637
5486.70 1602
5487.40 1732
5488.09 1592
5488.79 1586
5489.49 1593
5490.19 1608
5490.89 1616
5491.59 1505
5492.29 1616
5492.99 1705
5493.69 1682
5494.39 1643
5495.09 1599
5495.79 1657
5496.49 1698
5497.19 1824
5497.88 1763
5498.58 1812
5499.28 1917
5499.98 1747
5500.68 1912
5501.38 2026
5502.08 2071
5502.78 2068
5503.48 2129
5504.18 2004
5504.88 1975
5505.58 1824
5506.28 1847
5506.98 1838
5507.68 1729
5508.38 1714
5509.08 1795
5509.78 1688
5510.48 1686
5511.19 1617
5511.89 1494
5512.59 1504
5513.29 1598
5513.99 1657
5514.69 1550
5515.39 1481
5516.09 1486
5516.79 1551
5517.49 1554
5518.19 1618
5518.89 1771
5519.59 1530
5520.29 1524
5521.00 1496
5521.70 1587
5522.40 1556
5523.10 1480
5523.80 1456
5524.50 1546
5525.20 1522
5525.90 1585
5526.61 1517
5527.31 1400
5528.01 1353
5528.71 1485
5529.41 1437
5530.11 1495
5530.82 1405
5531.52 1333
5532.22 1401
5532.92 1386
5533.62 1405
5534.32 1345
5535.03 1371
5535.73 1402
5536.43 1333
5537.13 1285
5537.83 1449
5538.54 1373
5539.24 1369
5539.94 1446
5540.64 1460
5541.35 1426
5542.05 1419
5542.75 1421
5543.45 1430
5544.16 1486
5544.86 1498
5545.56 1545
5546.26 1406
5546.97 1382
5547.67 1352
5548.37 1348
5549.07 1446
5549.78 1411
5550.48 1340
5551.18 1402
5551.89 1327
5552.59 1406
5553.29 1361
5554.00 1357
5554.70 1451
5555.40 1431
5556.11 1359
5556.81 1340
5557.51 1294
5558.22 1379
5558.92 1302
5559.62 1315
5560.33 1405
5561.03 1392
5561.73 1422
5562.44 1517
5563.14 1437
5563.84 1551
5564.55 1489
5565.25 1426
5565.96 1479
5566.66 1390
5567.36 1440
5568.07 1437
5568.77 1383
5569.48 1341
5570.18 1364
5570.88 1401
5571.59 1534
5572.29 1553
5573.00 1440
5573.70 1492
5574.41 1445
5575.11 1389
5575.81 1421
5576.52 1468
5577.22 1479
5577.93 1572
5578.63 1645
5579.34 1470
5580.04 1409
5580.75 1427
5581.45 1460
5582.16 1370
5582.86 1538
5583.57 1398
5584.27 1266
5584.98 1389
5585.68 1470
5586.39 1411
5587.09 1394
5587.80 1381
5588.50 1459
5589.21 1464
5589.91 1493
5590.62 1313
5591.33 1285
5592.03 1411
5592.74 1383
5593.44 1423
5594.15 1389
5594.85 1358
5595.56 1431
5596.27 1444
5596.97 1468
5597.68 1486
5598.38 1408
5599.09 1371
5599.80 1429
5600.50 1425
5601.21 1454
5601.91 1304
5602.62 1382
5603.33 1520
5604.03 1434
5604.74 1328
5605.45 1257
5606.15 1269
5606.86 1300
5607.56 1323
5608.27 1331
5608.98 1379
5609.68 1351
5610.39 1316
5611.10 1286
5611.80 1260
5612.51 1400
5613.22 1361
5613.93 1430
5614.63 1356
5615.34 1349
5616.05 1431
5616.75 1473
5617.46 1409
5618.17 1412
5618.88 1421
5619.58 1405
5620.29 1305
5621.00 1336
5621.70 1319
5622.41 1305
5623.12 1288
5623.83 1374
5624.53 1475
5625.24 1541
5625.95 1563
5626.66 1499
5627.37 1342
5628.07 1393
5628.78 1299
5629.49 1461
5630.20 1506
5630.91 1391
5631.61 1253
5632.32 1260
5633.03 1429
5633.74 1314
5634.45 1302
5635.15 1316
5635.86 1272
5636.57 1449
5637.28 1478
5637.99 1333
5638.70 1334
5639.40 1394
5640.11 1344
5640.82 1407
5641.53 1506
5642.24 1485
5642.95 1434
5643.66 1378
5644.37 1535
5645.07 1507
5645.78 1448
5646.49 1378
5647.20 1405
5647.91 1413
5648.62 1361
5649.33 1406
5650.04 1265
5650.75 1394
5651.46 1446
5652.17 1406
5652.88 1400
5653.59 1377
5654.29 1481
5655.00 1376
5655.71 1454
5656.42 1678
5657.13 1695
5657.84 1493
5658.55 1552
5659.26 1514
5659.97 1577
5660.68 1631
5661.39 1541
5662.10 1464
5662.81 1572
5663.52 1381
5664.23 1414
5664.94 1368
5665.65 1412
5666.36 1404
5667.07 1358
5667.78 1359
5668.49 1365
5669.20 1421
5669.91 1360
5670.62 1346
5671.34 1313
5672.05 1296
5672.76 1336
5673.47 1347
5674.18 1458
5674.89 1368
5675.60 1345
5676.31 1301
5677.02 1281
5677.73 1295
5678.44 1369
5679.15 1361
5679.87 1320
5680.58 1272
5681.29 1257
5682.00 1333
5682.71 1321
5683.42 1272
5684.13 1354
5684.84 1432
5685.56 1414
5686.27 1331
5686.98 1312
5687.69 1363
5688.40 1454
5689.11 1305
5689.83 1380
5690.54 1405
5691.25 1455
5691.96 1436
5692.67 1241
5693.38 1302
5694.10 1450
5694.81 1276
5695.52 1396
5696.23 1319
5696.94 1287
5697.66 1328
5698.37 1218
5699.08 1178
5699.79 1220
5700.51 1293
5701.22 1247
5701.93 1272
5702.64 1239
5703.36 1307
5704.07 1350
5704.78 1282
5705.49 1347
5706.21 1338
5706.92 1237
5707.63 1263
5708.35 1236
5709.06 1255
5709.77 1250
5710.48 1319
5711.20 1289
5711.91 1340
5712.62 1362
5713.34 1303
5714.05 1359
5714.76 1216
5715.48 1394
5716.19 1296
5716.90 1256
5717.62 1320
5718.33 1252
5719.04 1388
5719.76 1368
5720.47 1304
5721.18 1414
5721.90 1417
5722.61 1386
5723.33 1360
5724.04 1378
5724.75 1553
5725.47 1421
5726.18 1278
5726.90 1374
5727.61 1387
5728.32 1511
5729.04 1533
5729.75 1448
5730.47 1372
5731.18 1459
5731.90 1493
5732.61 1570
5733.32 1464
5734.04 1473
5734.75 1489
5735.47 1412
5736.18 1299
5736.90 1328
5737.61 1324
5738.33 1396
5739.04 1368
5739.76 1405
5740.47 1326
5741.19 1316
5741.90 1389
5742.62 1361
5743.33 1337
5744.05 1389
5744.76 1359
5745.48 1446
5746.19 1371
5746.91 1407
5747.62 1388
5748.34 1362
5749.05 1528
5749.77 1528
5750.48 1393
5751.20 1538
5751.91 1514
5752.63 1415
5753.35 1534
5754.06 1408
5754.78 1403
5755.49 1410
5756.21 1381
5756.93 1406
5757.64 1403
5758.36 1363
5759.07 1412
5759.79 1472
5760.51 1497
5761.22 1528
5761.94 1548
5762.65 1464
5763.37 1552
5764.09 1574
5764.80 1544
5765.52 1662
5766.24 1574
5766.95 1585
5767.67 1587
5768.39 1609
5769.10 1620
5769.82 1521
5770.54 1561
5771.25 1570
5771.97 1503
5772.69 1557
5773.40 1651
5774.12 1680
5774.84 1701
5775.55 1677
5776.27 1666
5776.99 1660
5777.71 1554
5778.42 1614
5779.14 1641
5779.86 1619
5780.57 1551
5781.29 1715
5782.01 1717
5782.73 1770
5783.44 1674
5784.16 1677
5784.88 1705
5785.60 1783
5786.32 1806
5787.03 1842
5787.75 1779
5788.47 1712
5789.19 1684
5789.90 1798
5790.62 1874
5791.34 1862
5792.06 1992
5792.78 1945
5793.50 1863
5794.21 1969
5794.93 2001
5795.65 2059
5796.37 2098
5797.09 2221
5797.81 2230
5798.52 2113
5799.24 2266
5799.96 2375
5800.68 2439
5801.40 2740
5802.12 2837
5802.84 3155
5803.55 3295
5804.27 3388
5804.99 3317
5805.71 3029
5806.43 3078
5807.15 2885
5807.87 2926
5808.59 2897
5809.31 2817
5810.03 2817
5810.74 2801
5811.46 2744
5812.18 2911
5812.90 3106
5813.62 3365
5814.34 3695
5815.06 4047
5815.78 4886
5816.50 5395
5817.22 6250
5817.94 6549
5818.66 7007
5819.38 7282
5820.10 7201
5820.82 6669
5821.54 6068
5822.26 5266
5822.98 4667
5823.70 4312
5824.42 3700
5825.14 3430
5825.86 3330
5826.58 3253
5827.30 3112
5828.02 2937
5828.74 3035
5829.46 3268
5830.18 3276
5830.90 3230
5831.62 3275
5832.34 3345
5833.06 3379
5833.78 3305
5834.50 3284
5835.23 3171
5835.95 2925
5836.67 3075
5837.39 3188
5838.11 2943
5838.83 2939
5839.55 2869
5840.27 2733
5840.99 2731
5841.71 2552
5842.44 2448
5843.16 2201
5843.88 2283
5844.60 2420
5845.32 2214
5846.04 2136
5846.76 2097
5847.49 2187
5848.21 2188
5848.93 2122
5849.65 2122
5850.37 2210
5851.09 2132
5851.82 1996
5852.54 1879
5853.26 1935
5853.98 2157
5854.70 1919
5855.43 1952
5856.15 2171
5856.87 2092
5857.59 1934
5858.31 1999
5859.04 2098
5859.76 2025
5860.48 2049
5861.20 1971
5861.93 1975
5862.65 1881
5863.37 1841
5864.09 1845
5864.82 1795
5865.54 1798
5866.26 1766
5866.98 1647
5867.71 1650
5868.43 1853
5869.15 1849
5869.87 1800
5870.60 1818
5871.32 1861
5872.04 1748
5872.77 1832
5873.49 1848
5874.21 1745
5874.94 1759
5875.66 1823
5876.38 1748
5877.11 1819
5877.83 1819
5878.55 1794
5879.28 1739
5880.00 1737
5880.72 1820
5881.45 1837
5882.17 1790
5882.89 1824
5883.62 1862
5884.34 1805
5885.07 1747
5885.79 1726
5886.51 1742
5887.24 1850
5887.96 1827
5888.69 1876
5889.41 1818
5890.13 1813
5890.86 1809
5891.58 1826
5892.31 1884
5893.03 1838
5893.76 1756
5894.48 1873
5895.20 1697
5895.93 1664
5896.65 1745
5897.38 1808
5898.10 1717
5898.83 1666
5899.55 1735
5900.28 1729
5901.00 1686
5901.73 1872
5902.45 1925
5903.18 1889
5903.90 1873
5904.63 1743
5905.35 1785
5906.08 1723
5906.80 1721
5907.53 1710
5908.25 1608
5908.98 1689
5909.70 1716
5910.43 1713
5911.15 1834
5911.88 1743
5912.60 1670
5913.33 1690
5914.06 1629
5914.78 1628
5915.51 1551
5916.23 1569
5916.96 1668
5917.68 1694
5918.41 1552
5919.14 1537
5919.86 1847
5920.59 1786
5921.31 1670
5922.04 1714
5922.77 1707
5923.49 1716
5924.22 1733
5924.95 1690
5925.67 1743
5926.40 1682
5927.12 1707
5927.85 1814
5928.58 1877
5929.30 1968
5930.03 1824
5930.76 1710
5931.48 1738
5932.21 1711
5932.94 1681
5933.66 1860
5934.39 1952
5935.12 1932
5935.85 1916
5936.57 2033
5937.30 2062
5938.03 2005
5938.75 1901
5939.48 1990
5940.21 2123
5940.94 2070
5941.66 2038
5942.39 1958
5943.12 2061
5943.85 2109
5944.57 2048
5945.30 2033
5946.03 2101
5946.76 2023
5947.48 2072
5948.21 2126
5948.94 2011
5949.67 2157
5950.39 2282
5951.12 2227
5951.85 2334
5952.58 2310
5953.31 2365
5954.03 2498
5954.76 2386
5955.49 2241
5956.22 2387
5956.95 2477
5957.68 2408
5958.40 2456
5959.13 2367
5959.86 2430
5960.59 2483
5961.32 2575
5962.05 2358
5962.77 2585
5963.50 2590
5964.23 2504
5964.96 2615
5965.69 2658
5966.42 2670
5967.15 2764
5967.88 2861
5968.61 2908
5969.33 3033
5970.06 3153
5970.79 3196
5971.52 3140
5972.25 3204
5972.98 3053
5973.71 3041
5974.44 3043
5975.17 2790
5975.90 3002
5976.63 3260
5977.36 3340
5978.09 3238
5978.82 3278
5979.54 3573
5980.27 3562
5981.00 3476
5981.73 3767
5982.46 3830
5983.19 3692
5983.92 3818
5984.65 4100
5985.38 3964
5986.11 3809
5986.84 3963
5987.57 3837
5988.30 3934
5989.03 3922
5989.76 4037
5990.49 4093
5991.23 4220
5991.96 4105
5992.69 4106
5993.42 4160
5994.15 4137
5994.88 4226
5995.61 4252
5996.34 4357
5997.07 4403
5997.80 4504
5998.53 4415
5999.26 4573
5999.99 4414
6000.72 4521
6001.45 4425
6002.19 4368
6002.92 4321
6003.65 4322
6004.38 4362
6005.11 4434
6005.84 4183
6006.57 4413
6007.30 4597
6008.04 4857
6008.77 5284
6009.50 5893
6010.23 6651
6010.96 7663
6011.69 8622
6012.42 9745
6013.16 10649
6013.89 11361
6014.62 11897
6015.35 12028
6016.08 11343
6016.82 11103
6017.55 10314
6018.28 9319
6019.01 8173
6019.74 7219
6020.48 6111
6021.21 5334
6021.94 4785
6022.67 4305
6023.40 3976
6024.14 3665
6024.87 3387
6025.60 3283
6026.33 3137
6027.07 3067
6027.80 2874
6028.53 2971
6029.27 3018
6030.00 2896
6030.73 2811
6031.46 2746
6032.20 2893
6032.93 2774
6033.66 2603
6034.40 2569
6035.13 2654
6035.86 2640
6036.59 2763
6037.33 2676
6038.06 2689
6038.79 2670
6039.53 2720
6040.26 2630
6040.99 2744
6041.73 2844
6042.46 2830
6043.19 2870
6043.93 2762
6044.66 2832
6045.40 2940
6046.13 3175
6046.86 3167
6047.60 3098
6048.33 3025
6049.06 3129
6049.80 3179
6050.53 3333
6051.27 3235
6052.00 3250
6052.73 3327
6053.47 3384
6054.20 3438
6054.94 3475
6055.67 3303
6056.41 3365
6057.14 3224
6057.87 3198
6058.61 3186
6059.34 3196
6060.08 3180
6060.81 3162
6061.55 3232
6062.28 3143
6063.02 3096
6063.75 3082
6064.49 3061
6065.22 2976
6065.96 3019
6066.69 2956
6067.43 2898
6068.16 2895
6068.90 2927
6069.63 2934
6070.37 2780
6071.10 2925
6071.84 2864
6072.57 2752
6073.31 2615
6074.04 2621
6074.78 2676
6075.51 2707
6076.25 2640
6076.98 2674
6077.72 2617
6078.46 2601
6079.19 2545
6079.93 2463
6080.66 2475
6081.40 2590
6082.13 2438
6082.87 2597
6083.61 2555
6084.34 2454
6085.08 2538
6085.81 2555
6086.55 2417
6087.29 2356
6088.02 2374
6088.76 2419
6089.50 2461
6090.23 2562
6090.97 2427
6091.71 2343
6092.44 2402
6093.18 2400
6093.92 2480
6094.65 2496
6095.39 2474
6096.13 2317
6096.86 2261
6097.60 2360
6098.34 2348
6099.07 2280
6099.81 2267
6100.55 2327
6101.28 2236
6102.02 2111
6102.76 2275
6103.49 2211
6104.23 2231
6104.97 2159
6105.71 2169
6106.44 2151
6107.18 2175
6107.92 2182
6108.66 2066
6109.39 2117
6110.13 2013
6110.87 2058
6111.61 2157
6112.34 2193
6113.08 2132
6113.82 2213
6114.56 2313
6115.30 2184
6116.03 2307
6116.77 2414
6117.51 2344
6118.25 2218
6118.99 2251
6119.72 2333
6120.46 2211
6121.20 2151
6121.94 2242
6122.68 2143
6123.42 2288
6124.15 2505
6124.89 2463
6125.63 2464
6126.37 2491
6127.11 2532
6127.85 2416
6128.59 2407
6129.32 2430
6130.06 2292
6130.80 2368
6131.54 2376
6132.28 2447
6133.02 2481
6133.76 2517
6134.50 2654
6135.24 2609
6135.97 2604
6136.71 2592
6137.45 2588
6138.19 2480
6138.93 2541
6139.67 2528
6140.41 2694
6141.15 2669
6141.89 2485
6142.63 2504
6143.37 2628
6144.11 2654
6144.85 2619
6145.59 2586
6146.33 2495
6147.07 2439
6147.81 2537
6148.55 2726
6149.29 2707
6150.03 2597
6150.77 2702
6151.51 2716
6152.25 2688
6152.99 2679
6153.73 2779
6154.47 2734
6155.21 2861
6155.95 3085
6156.69 2989
6157.43 2791
6158.17 2794
6158.91 2948
6159.65 3028
6160.39 2988
6161.13 3011
6161.87 3035
6162.61 3188
6163.35 3237
6164.10 3275
6164.84 3426
6165.58 3645
6166.32 3921
6167.06 3948
6167.80 4209
6168.54 4041
6169.28 4282
6170.02 4373
6170.76 4404
6171.51 4082
6172.25 4279
6172.99 4169
6173.73 3855
6174.47 3823
6175.21 3918
6175.95 3815
6176.70 3774
6177.44 3766
6178.18 3722
6178.92 3939
6179.66 3864
6180.41 3752
6181.15 3595
6181.89 3798
6182.63 3768
6183.37 3819
6184.11 3788
6184.86 3869
6185.60 3961
6186.34 4043
6187.08 3847
6187.83 4052
6188.57 4109
6189.31 4120
6190.05 4180
6190.80 4394
6191.54 4322
6192.28 4603
6193.02 4467
6193.77 4689
6194.51 4940
6195.25 4860
6195.99 4890
6196.74 5087
6197.48 4908
6198.22 5164
6198.97 5145
6199.71 5035
6200.45 5002
6201.19 4840
6201.94 4913
6202.68 5174
6203.42 5480
6204.17 5882
6204.91 6706
6205.65 7900
6206.40 9331
6207.14 11234
6207.88 13555
6208.63 16226
6209.37 18770
6210.11 20571
6210.86 21512
6211.60 21894
6212.35 20859
6213.09 19159
6213.83 17161
6214.58 14888
6215.32 12598
6216.06 10483
6216.81 8904
6217.55 7483
6218.30 6511
6219.04 5715
6219.79 5041
6220.53 4881
6221.27 4584
6222.02 4356
6222.76 4277
6223.51 4401
6224.25 4759
6225.00 4709
6225.74 4695
6226.49 4673
6227.23 4528
6227.97 4513
6228.72 4154
6229.46 3987
6230.21 3696
6230.95 3559
6231.70 3344
6232.44 3206
6233.19 3121
6233.93 3093
6234.68 3143
6235.42 3132
6236.17 3279
6236.91 3227
6237.66 3232
6238.40 3179
6239.15 3271
6239.90 3232
6240.64 3166
6241.39 3222
6242.13 3209
6242.88 3345
6243.62 3422
6244.37 3476
6245.11 3620
6245.86 3798
6246.61 4010
6247.35 4308
6248.10 4565
6248.84 4691
6249.59 4825
6250.34 4750
6251.08 4705
6251.83 4528
6252.57 4497
6253.32 4211
6254.07 4017
6254.81 3875
6255.56 3755
6256.30 3547
6257.05 3424
6257.80 3440
6258.54 3437
6259.29 3393
6260.04 3485
6260.78 3278
6261.53 3403
6262.28 3431
6263.02 3382
6263.77 3301
6264.52 3355
6265.26 3247
6266.01 3154
6266.76 3289
6267.51 3280
6268.25 3261
6269.00 3312
6269.75 3195
6270.49 3183
6271.24 3214
6271.99 3008
6272.74 3171
6273.48 3218
6274.23 3211
6274.98 3113
6275.73 2990
6276.47 3100
6277.22 3094
6277.97 3037
6278.72 2998
6279.46 2995
6280.21 2969
6280.96 3070
6281.71 3071
6282.46 2944
6283.20 2858
6283.95 2961
6284.70 2871
6285.45 2812
6286.20 2903
6286.94 2909
6287.69 2911
6288.44 2998
6289.19 2960
6289.94 3115
6290.69 3062
6291.43 2969
6292.18 3097
6292.93 2884
6293.68 2922
6294.43 2749
6295.18 2581
6295.93 2436
6296.68 2486
6297.42 2453
6298.17 2405
6298.92 2578
6299.67 2474
6300.42 2468
6301.17 2336
6301.92 2431
6302.67 2349
6303.42 2304
6304.17 2399
6304.91 2290
6305.66 2300
6306.41 2364
6307.16 2450
6307.91 2455
6308.66 2424
6309.41 2409
6310.16 2392
6310.91 2385
6311.66 2448
6312.41 2439
6313.16 2441
6313.91 2524
6314.66 2487
6315.41 2714
6316.16 2568
6316.91 2494
6317.66 2487
6318.41 2659
6319.16 2595
6319.91 2485
6320.66 2437
6321.41 2501
6322.16 2403
6322.91 2400
6323.66 2415
6324.41 2279
6325.16 2084
6325.91 2137
6326.66 2183
6327.41 2286
6328.16 2326
6328.91 2235
6329.67 2209
6330.42 2187
6331.17 2307
6331.92 2218
6332.67 2069
6333.42 2093
6334.17 2068
6334.92 2061
6335.67 1999
6336.42 2041
6337.18 2047
6337.93 1985
6338.68 1991
6339.43 2007
6340.18 1955
6340.93 1963
6341.68 1939
6342.44 1999
6343.19 2059
6343.94 1946
6344.69 1843
6345.44 1954
6346.19 1867
6346.95 1985
6347.70 1984
6348.45 1973
6349.20 1986
6349.95 1960
6350.70 2053
6351.46 2198
6352.21 2203
6352.96 2195
6353.71 2274
6354.47 2404
6355.22 2222
6355.97 2229
6356.72 2201
6357.47 2203
6358.23 2156
6358.98 2166
6359.73 2114
6360.48 2031
6361.24 1983
6361.99 2040
6362.74 1974
6363.50 1928
6364.25 1917
6365.00 1857
6365.75 1943
6366.51 1971
6367.26 1946
6368.01 1998
6368.77 2007
6369.52 1981
6370.27 1908
6371.03 1905
6371.78 1851
6372.53 1886
6373.29 1728
6374.04 1701
6374.79 1730
6375.55 1863
6376.30 1748
6377.05 1772
6377.81 1881
6378.56 1844
6379.31 1887
6380.07 1833
6380.82 1882
6381.57 1890
6382.33 1868
6383.08 1733
6383.84 1963
6384.59 1881
6385.34 1834
6386.10 1762
6386.85 1634
6387.61 1709
6388.36 1813
6389.12 1620
6389.87 1593
6390.62 1719
6391.38 1710
6392.13 1737
6392.89 1657
6393.64 1683
6394.40 1748
6395.15 1747
6395.91 1697
6396.66 1794
6397.42 1645
6398.17 1681
6398.92 1729
6399.68 1781
6400.43 1669
6401.19 1624
6401.94 1625
6402.70 1653
6403.45 1700
6404.21 1663
6404.97 1621
6405.72 1616
6406.48 1567
6407.23 1633
6407.99 1632
6408.74 1729
6409.50 1741
6410.25 1616
6411.01 1555
6411.76 1576
6412.52 1657
6413.28 1684
6414.03 1531
6414.79 1562
6415.54 1661
6416.30 1640
6417.05 1609
6417.81 1571
6418.57 1606
6419.32 1604
6420.08 1536
6420.83 1593
6421.59 1603
6422.35 1709
6423.10 1622
6423.86 1610
6424.62 1605
6425.37 1568
6426.13 1628
6426.89 1626
6427.64 1613
6428.40 1575
6429.16 1587
6429.91 1624
6430.67 1683
6431.43 1637
6432.18 1545
6432.94 1625
6433.70 1711
6434.45 1758
6435.21 1661
6435.97 1736
6436.72 1601
6437.48 1620
6438.24 1675
6439.00 1646
6439.75 1564
6440.51 1678
6441.27 1590
6442.02 1632
6442.78 1728
6443.54 1765
6444.30 1650
6445.05 1703
6445.81 1688
6446.57 1668
6447.33 1764
6448.09 1710
6448.84 1685
6449.60 1692
6450.36 1691
6451.12 1626
6451.87 1703
6452.63 1743
6453.39 1662
6454.15 1733
6454.91 1712
6455.67 1641
6456.42 1606
6457.18 1807
6457.94 1743
6458.70 1802
6459.46 1697
6460.22 1677
6460.97 1841
6461.73 1801
6462.49 1813
6463.25 1754
6464.01 1788
6464.77 1710
6465.53 1711
6466.28 1821
6467.04 1875
6467.80 1800
6468.56 1789
6469.32 1975
6470.08 1946
6470.84 1798
6471.60 1858
6472.36 1936
6473.12 1803
6473.88 1897
6474.63 1951
6475.39 1956
6476.15 1902
6476.91 1890
6477.67 2015
6478.43 2067
6479.19 2109
6479.95 2128
6480.71 1946
6481.47 1859
6482.23 2031
6482.99 2132
6483.75 2025
6484.51 2072
6485.27 2158
6486.03 2327
6486.79 2339
6487.55 2164
6488.31 2238
6489.07 2331
6489.83 2397
6490.59 2380
6491.35 2428
6492.11 2422
6492.87 2558
6493.63 2463
6494.39 2586
6495.15 2616
6495.91 2573
6496.67 2651
6497.43 2524
6498.20 2748
6498.96 2821
6499.72 2892
6500.48 2805
6501.24 2787
6502.00 2803
6502.76 2762
6503.52 2840
6504.28 2806
6505.04 2776
6505.80 2783
6506.57 2957
6507.33 2909
6508.09 2854
6508.85 3016
6509.61 3043
6510.37 3041
6511.13 3176
6511.90 3329
6512.66 3158
6513.42 3268
6514.18 3172
6514.94 3103
6515.70 3245
6516.47 3346
6517.23 3317
6517.99 3257
6518.75 3279
6519.51 3441
6520.28 3389
6521.04 3586
6521.80 3731
6522.56 3838
6523.32 3873
6524.09 4139
6524.85 4379
6525.61 4584
6526.37 4733
6527.13 5008
6527.90 5503
6528.66 5766
6529.42 5860
6530.18 5796
6530.95 5702
6531.71 5669
6532.47 5746
6533.24 6029
6534.00 6218
6534.76 6286
6535.52 6681
6536.29 7392
6537.05 8077
6537.81 7918
6538.58 7952
6539.34 7750
6540.10 7325
6540.87 6726
6541.63 5907
6542.39 5252
6543.16 4761
6543.92 4227
6544.68 3789
6545.45 3727
6546.21 3470
6546.97 3371
6547.74 3088
6548.50 2992
6549.26 3005
6550.03 2991
6550.79 3171
6551.55 3242
6552.32 3063
6553.08 3150
6553.85 3107
6554.61 3250
6555.37 3339
6556.14 3125
6556.90 3018
6557.67 3203
6558.43 3167
6559.20 3072
6559.96 3328
6560.72 3206
6561.49 3291
6562.25 3475
6563.02 3597
6563.78 3562
6564.55 3836
6565.31 3696
6566.08 3721
6566.84 3800
6567.61 3618
6568.37 3569
6569.13 3521
6569.90 3633
6570.66 3659
6571.43 3551
6572.19 3530
6572.96 3479
6573.72 3558
6574.49 3538
6575.26 3627
6576.02 3668
6576.79 3753
6577.55 3836
6578.32 3810
6579.08 3758
6579.85 3823
6580.61 3779
6581.38 3779
6582.14 3799
6582.91 3826
6583.68 3714
6584.44 3773
6585.21 3995
6585.97 3819
6586.74 3926
6587.50 4015
6588.27 3736
6589.04 3887
6589.80 3862
6590.57 4052
6591.33 4422
6592.10 4488
6592.87 4639
6593.63 4975
6594.40 5044
6595.17 5200
6595.93 5585
6596.70 5675
6597.47 5637
6598.23 5482
6599.00 5120
6599.77 4685
6600.53 4430
6601.30 4153
6602.07 3951
6602.83 3830
6603.60 3573
6604.37 3492
6605.13 3390
6605.90 3215
6606.67 2993
6607.43 3150
6608.20 3039
6608.97 2993
6609.74 3090
6610.50 2937
6611.27 3080
6612.04 3018
6612.80 2942
6613.57 2911
6614.34 2890
6615.11 2778
6615.87 2714
6616.64 2673
6617.41 2719
6618.18 2760
6618.95 3048
6619.71 2996
6620.48 2886
6621.25 2834
6622.02 2905
6622.78 2965
6623.55 2845
6624.32 2979
6625.09 2939
6625.86 3126
6626.63 3050
6627.39 3075
6628.16 2925
6628.93 2856
6629.70 2836
6630.47 2936
6631.24 3018
6632.00 3199
6632.77 3475
6633.54 3785
6634.31 3986
6635.08 4036
6635.85 4195
6636.62 4138
6637.38 3937
6638.15 4074
6638.92 3832
6639.69 3692
6640.46 3452
6641.23 3154
6642.00 3007
6642.77 2852
6643.54 2759
6644.31 2671
6645.08 2632
6645.84 2505
6646.61 2661
6647.38 2585
6648.15 2610
6648.92 2720
6649.69 2698
6650.46 2730
6651.23 2611
6652.00 2507
6652.77 2462
6653.54 2529
6654.31 2497
6655.08 2453
6655.85 2492
6656.62 2553
6657.39 2397
6658.16 2436
6658.93 2477
6659.70 2499
6660.47 2466
6661.24 2565
6662.01 2566
6662.78 2618
6663.55 2823
6664.32 2997
6665.09 3200
6665.86 3194
6666.63 3428
6667.40 3346
6668.17 3277
6668.94 3161
6669.72 2874
6670.49 2836
6671.26 2769
6672.03 2719
6672.80 2531
6673.57 2407
6674.34 2390
6675.11 2498
6675.88 2325
6676.65 2321
6677.42 2318
6678.20 2357
6678.97 2341
6679.74 2196
6680.51 2153
6681.28 2027
6682.05 2208
6682.82 2285
6683.60 2221
6684.37 2186
6685.14 2228
6685.91 2215
6686.68 2282
6687.45 2378
6688.23 2171
6689.00 2096
6689.77 2132
6690.54 2207
6691.31 2179
6692.08 2062
6692.86 2018
6693.63 2146
6694.40 2057
6695.17 2047
6695.95 1895
6696.72 1847
6697.49 1887
6698.26 1882
6699.03 1964
6699.81 1990
6700.58 2025
6701.35 1918
6702.12 1959
6702.90 2002
6703.67 1930
6704.44 1840
6705.22 1931
6705.99 2022
6706.76 1998
6707.53 1952
6708.31 1947
6709.08 1927
6709.85 1946
6710.63 1884
6711.40 1956
6712.17 1889
6712.94 1923
6713.72 1871
6714.49 1793
6715.26 1839
6716.04 1862
6716.81 1790
6717.58 1736
6718.36 1850
6719.13 1720
6719.91 1683
6720.68 1680
6721.45 1760
6722.23 1761
6723.00 1779
6723.77 1686
6724.55 1606
6725.32 1745
6726.10 1697
6726.87 1681
6727.64 1738
6728.42 1701
6729.19 1726
6729.97 1756
6730.74 1785
6731.51 1743
6732.29 1628
6733.06 1565
6733.84 1561
6734.61 1650
6735.39 1725
6736.16 1634
6736.94 1606
6737.71 1672
6738.49 1770
6739.26 1777
6740.03 1805
6740.81 1713
6741.58 1747
6742.36 1737
6743.13 1819
6743.91 1767
6744.68 1802
6745.46 1716
6746.23 1696
6747.01 1733
6747.78 1709
6748.56 1843
6749.34 1818
6750.11 1842
6750.89 1730
6751.66 1730
6752.44 1811
6753.21 1755
6753.99 1672
6754.76 1798
6755.54 1852
6756.31 1684
6757.09 1583
6757.87 1549
6758.64 1554
6759.42 1468
6760.19 1501
6760.97 1629
6761.75 1613
6762.52 1562
6763.30 1533
6764.07 1614
6764.85 1645
6765.63 1592
6766.40 1639
6767.18 1673
6767.96 1676
6768.73 1604
6769.51 1635
6770.28 1628
6771.06 1651
6771.84 1581
6772.61 1514
6773.39 1649
6774.17 1617
6774.94 1582
6775.72 1594
6776.50 1597
6777.27 1656
6778.05 1818
6778.83 1790
6779.61 1719
6780.38 1815
6781.16 1745
6781.94 1751
6782.71 1745
6783.49 1776
6784.27 1639
6785.05 1719
6785.82 1642
6786.60 1607
6787.38 1630
6788.16 1511
6788.93 1556
6789.71 1580
6790.49 1612
6791.27 1693
6792.04 1524
6792.82 1445
6793.60 1471
6794.38 1520
6795.16 1542
6795.93 1538
6796.71 1494
6797.49 1552
6798.27 1634
6799.05 1514
6799.82 1486
6800.60 1511
6801.38 1573
6802.16 1655
6802.94 1562
6803.72 1489
6804.49 1507
6805.27 1571
6806.05 1529
6806.83 1546
6807.61 1482
6808.39 1464
6809.17 1483
6809.94 1527
6810.72 1548
6811.50 1464
6812.28 1527
6813.06 1523
6813.84 1524
6814.62 1472
6815.40 1587
6816.18 1528
6816.96 1442
6817.73 1596
6818.51 1568
6819.29 1650
6820.07 1642
6820.85 1578
6821.63 1606
6822.41 1646
6823.19 1516
6823.97 1513
6824.75 1631
6825.53 1686
6826.31 1468
6827.09 1542
6827.87 1536
6828.65 1459
6829.43 1530
6830.21 1553
6830.99 1495
6831.77 1503
6832.55 1501
6833.33 1507
6834.11 1668
6834.89 1652
6835.67 1609
6836.45 1565
6837.23 1600
6838.01 1540
6838.79 1468
6839.57 1514
6840.35 1438
6841.13 1468
6841.91 1599
6842.69 1529
6843.47 1473
6844.25 1586
6845.04 1538
6845.82 1570
6846.60 1567
6847.38 1698
6848.16 2095
6848.94 2357
6849.72 2524
6850.50 2779
6851.28 2957
6852.06 3336
6852.85 3434
6853.63 3546
6854.41 3486
6855.19 3146
6855.97 2709
6856.75 2465
6857.53 2497
6858.32 2151
6859.10 2028
6859.88 1804
6860.66 1749
6861.44 1715
6862.22 1727
6863.01 1749
6863.79 1715
6864.57 1755
6865.35 1692
6866.13 1695
6866.92 1775
6867.70 1739
6868.48 1800
6869.26 1892
6870.04 1734
6870.83 1657
6871.61 1660
6872.39 1646
6873.17 1655
6873.96 1625
6874.74 1610
6875.52 1736
6876.30 1749
6877.09 1602
6877.87 1643
6878.65 1672
6879.43 1630
6880.22 1621
6881.00 1739
6881.78 1782
6882.56 1846
6883.35 1703
6884.13 1880
6884.91 1899
6885.70 1936
6886.48 2073
6887.26 2106
6888.05 1897
6888.83 2030
6889.61 2182
6890.40 2129
6891.18 2139
6891.96 2011
6892.75 2008
6893.53 2095
6894.31 1870
6895.10 1917
6895.88 1847
6896.67 1910
6897.45 1911
6898.23 1836
6899.02 1797
6899.80 1803
6900.58 1841
6901.37 1864
6902.15 1807
6902.94 1851
6903.72 1930
6904.50 1906
6905.29 1901
6906.07 1874
6906.86 1844
6907.64 1869
6908.43 1882
6909.21 1908
6910.00 1850
6910.78 1772
6911.56 1759
6912.35 1772
6913.13 1850
6913.92 1845
6914.70 1797
6915.49 1791
6916.27 1762
6917.06 1874
6917.84 1920
6918.63 1834
6919.41 1862
6920.20 1978
6920.98 2067
6921.77 1969
6922.55 1954
6923.34 1948
6924.12 1940
6924.91 2081
6925.69 2031
6926.48 1953
6927.26 1995
6928.05 1935
6928.84 1936
6929.62 1934
6930.41 1944
6931.19 1928
6931.98 1951
6932.76 2009
6933.55 1993
6934.34 1982
6935.12 1972
6935.91 2054
6936.69 1989
6937.48 2001
6938.27 2059
6939.05 2134
6939.84 2037
6940.62 2209
6941.41 2248
6942.20 2131
6942.98 2251
6943.77 2360
6944.56 2317
6945.34 2438
6946.13 2431
6946.92 2429
6947.70 2416
6948.49 2314
6949.28 2503
6950.06 2543
6950.85 2364
6951.64 2394
6952.42 2395
6953.21 2522
6954.00 2506
6954.78 2544
6955.57 2465
6956.36 2392
6957.15 2523
6957.93 2680
6958.72 2738
6959.51 2703
6960.29 2777
6961.08 2811
6961.87 2859
6962.66 2832
6963.44 2662
6964.23 2781
6965.02 2683
6965.81 2816
6966.59 2695
6967.38 2883
6968.17 2931
6968.96 3065
6969.75 3246
6970.53 3162
6971.32 3123
6972.11 3147
6972.90 3177
6973.69 3162
6974.47 3330
6975.26 3403
6976.05 3386
6976.84 3414
6977.63 3320
6978.42 3435
6979.20 3486
6979.99 3720
6980.78 3910
6981.57 4322
6982.36 4772
6983.15 5168
6983.94 5774
6984.72 6862
6985.51 7746
6986.30 8663
6987.09 9220
6987.88 9464
6988.67 8909
6989.46 8684
6990.25 8117
6991.04 7196
6991.82 6318
6992.61 5782
6993.40 5094
6994.19 4976
6994.98 4910
6995.77 4747
6996.56 4979
6997.35 5331
6998.14 6069
6998.93 6942
6999.72 7867
7000.51 8878
7001.30 9427
7002.09 9647
7002.88 9075
7003.67 8461
7004.46 8028
7005.25 7004
7006.04 6148
7006.83 5226
7007.62 4415
7008.41 3904
7009.20 3629
7009.99 3276
7010.78 3064
7011.57 3062
7012.36 2831
7013.15 2896
7013.94 2885
7014.73 2924
7015.52 2916
7016.31 2971
7017.10 2964
7017.89 2831
7018.68 2791
7019.47 2832
7020.26 2757
7021.05 2600
7021.84 2603
7022.64 2512
7023.43 2471
7024.22 2540
7025.01 2678
7025.80 2864
7026.59 2734
7027.38 2656
7028.17 2778
7028.96 2822
7029.75 2620
7030.55 2556
7031.34 2456
7032.13 2571
7032.92 2482
7033.71 2281
7034.50 2345
7035.29 2394
7036.09 2461
7036.88 2577
7037.67 2711
7038.46 2672
7039.25 2569
7040.05 2713
7040.84 2627
7041.63 2509
7042.42 2473
7043.21 2478
7044.01 2437
7044.80 2401
7045.59 2388
7046.38 2272
7047.17 2314
7047.97 2309
7048.76 2239
7049.55 2310
7050.34 2436
7051.14 2406
7051.93 2400
7052.72 2399
7053.51 2370
7054.31 2371
7055.10 2135
7055.89 2260
7056.68 2421
7057.48 2232
7058.27 2161
7059.06 2217
7059.86 2183
7060.65 2115
7061.44 2144
7062.24 2106
7063.03 2137
7063.82 2235
7064.61 2428
7065.41 2208
7066.20 2128
7066.99 2151
7067.79 2182
7068.58 2226
7069.37 2094
7070.17 2188
7070.96 2124
7071.76 2113
7072.55 2082
7073.34 2017
7074.14 2138
7074.93 1961
7075.72 1955
7076.52 2116
7077.31 2041
7078.11 2001
7078.90 2040
7079.69 1875
7080.49 1859
7081.28 1866
7082.08 1903
7082.87 1906
7083.67 2008
7084.46 1951
7085.25 1789
7086.05 1845
7086.84 1946
7087.64 1804
7088.43 1694
7089.23 1770
7090.02 1718
7090.82 1683
7091.61 1727
7092.41 1752
7093.20 1674
7094.00 1710
7094.79 1670
7095.59 1656
7096.38 1670
7097.18 1657
7097.97 1668
7098.77 1635
7099.56 1623
7100.36 1564
7101.15 1600
7101.95 1622
7102.74 1543
7103.54 1570
7104.33 1556
7105.13 1494
7105.92 1545
7106.72 1548
7107.52 1621
7108.31 1652
7109.11 1439
7109.90 1508
7110.70 1481
7111.49 1503
7112.29 1545
7113.09 1468
7113.88 1460
7114.68 1530
7115.47 1532
7116.27 1588
7117.07 1523
7117.86 1506
7118.66 1629
7119.45 1647
7120.25 1526
7121.05 1563
7121.84 1494
7122.64 1434
7123.44 1450
7124.23 1604
7125.03 1546
7125.83 1514
7126.62 1510
7127.42 1486
7128.22 1537
7129.01 1544
7129.81 1544
7130.61 1440
7131.40 1433
7132.20 1404
7133.00 1535
7133.80 1498
7134.59 1451
7135.39 1483
7136.19 1518
7136.98 1542
7137.78 1429
7138.58 1445
7139.38 1419
7140.17 1377
7140.97 1423
7141.77 1483
7142.57 1393
7143.36 1431
7144.16 1570
7144.96 1472
7145.76 1549
7146.56 1556
7147.35 1421
7148.15 1298
7148.95 1415
7149.75 1363
7150.55 1402
7151.34 1529
7152.14 1411
7152.94 1318
7153.74 1411
7154.54 1401
7155.33 1398
7156.13 1463
7156.93 1412
7157.73 1344
7158.53 1414
7159.33 1400
7160.13 1406
7160.92 1343
7161.72 1266
7162.52 1402
7163.32 1344
7164.12 1326
7164.92 1302
7165.72 1296
7166.52 1349
7167.31 1409
7168.11 1351
7168.91 1434
7169.71 1463
7170.51 1437
7171.31 1338
7172.11 1350
7172.91 1414
7173.71 1418
7174.51 1419
7175.31 1404
7176.11 1294
7176.91 1264
7177.71 1291
7178.51 1309
7179.31 1317
7180.10 1207
7180.90 1229
7181.70 1284
7182.50 1325
7183.30 1212
7184.10 1263
7184.90 1210
7185.70 1251
7186.50 1296
7187.30 1331
7188.10 1301
7188.90 1325
7189.70 1366
7190.50 1262
7191.31 1242
7192.11 1281
7192.91 1295
7193.71 1332
7194.51 1426
7195.31 1331
7196.11 1230
7196.91 1273
7197.71 1292
7198.51 1227
7199.31 1283
7200.11 1341
7200.91 1276
7201.71 1367
7202.51 1290
7203.32 1185
7204.12 1322
7204.92 1232
7205.72 1220
7206.52 1248
7207.32 1218
7208.12 1212
7208.92 1278
7209.73 1235
7210.53 1152
7211.33 1273
7212.13 1243
7212.93 1290
7213.73 1317
7214.53 1276
7215.34 1264
7216.14 1290
7216.94 1273
7217.74 1282
7218.54 1257
7219.34 1182
7220.15 1186
7220.95 1287
7221.75 1247
7222.55 1296
7223.35 1386
7224.16 1455
7224.96 1372
7225.76 1320
7226.56 1307
7227.37 1362
7228.17 1440
7228.97 1320
7229.77 1370
7230.58 1257
7231.38 1399
7232.18 1422
7232.98 1455
7233.79 1397
7234.59 1443
7235.39 1416
7236.19 1451
7237.00 1489
7237.80 1633
7238.60 1689
7239.41 1747
7240.21 1845
7241.01 1914
7241.82 1959
7242.62 1849
7243.42 1687
7244.23 1627
7245.03 1588
7245.83 1548
7246.64 1435
7247.44 1383
7248.24 1450
7249.05 1443
7249.85 1476
7250.65 1489
7251.46 1375
7252.26 1469
7253.06 1519
7253.87 1447
7254.67 1432
7255.48 1436
7256.28 1525
7257.08 1613
7257.89 1579
7258.69 1553
7259.50 1546
7260.30 1510
7261.10 1448
7261.91 1465
7262.71 1516
7263.52 1612
7264.32 1493
7265.13 1494
7265.93 1531
7266.73 1658
7267.54 1768
7268.34 1732
7269.15 1689
7269.95 1648
7270.76 1683
7271.56 1689
7272.37 1698
7273.17 1649
7273.98 1520
7274.78 1639
7275.59 1778
7276.39 1796
7277.20 1766
7278.00 1667
7278.81 1820
7279.61 1830
7280.42 1944
7281.22 2063
7282.03 2447
7282.83 2676
7283.64 3043
7284.45 3438
7285.25 3877
7286.06 4123
7286.86 4281
7287.67 4233
7288.47 4180
7289.28 3833
7290.09 3297
7290.89 2908
7291.70 2605
7292.50 2182
7293.31 2001
7294.12 1939
7294.92 1704
7295.73 1637
7296.53 1641
7297.34 1786
7298.15 1793
7298.95 1709
7299.76 1582
7300.57 1491
7301.37 1584
7302.18 1629
7302.98 1572
7303.79 1516
7304.60 1549
7305.40 1559
7306.21 1598
7307.02 1651
7307.82 1619
7308.63 1601
7309.44 1590
7310.25 1548
7311.05 1561
7311.86 1608
7312.67 1703
7313.47 1683
7314.28 1656
7315.09 1686
7315.90 1763
7316.70 1738
7317.51 1729
7318.32 1751
7319.12 1778
7319.93 1912
7320.74 2089
7321.55 2213
7322.35 2262
7323.16 2224
7323.97 2439
7324.78 2461
7325.59 2323
7326.39 2114
7327.20 2091
7328.01 2046
7328.82 1900
7329.62 1770
7330.43 1753
7331.24 1704
7332.05 1684
7332.86 1557
7333.67 1594
7334.47 1554
7335.28 1593
7336.09 1628
7336.90 1554
7337.71 1521
7338.52 1641
7339.32 1590
7340.13 1543
7340.94 1645
7341.75 1539
7342.56 1493
7343.37 1513
7344.18 1456
7344.99 1502
7345.79 1551
7346.60 1466
7347.41 1485
7348.22 1440
7349.03 1464
7349.84 1495
7350.65 1501
7351.46 1458
7352.27 1627
7353.08 1518
7353.89 1549
7354.70 1578
7355.50 1576
7356.31 1628
7357.12 1568
7357.93 1549
7358.74 1489
7359.55 1702
7360.36 1746
7361.17 1592
7361.98 1577
7362.79 1750
7363.60 1593
7364.41 1715
7365.22 1680
7366.03 1685
7366.84 1707
7367.65 1795
7368.46 1752
7369.27 1590
7370.08 1739
7370.89 1652
7371.70 1717
7372.51 1666
7373.32 1609
7374.13 1590
7374.94 1677
7375.75 1712
7376.57 1654
7377.38 1675
7378.19 1831
7379.00 1962
7379.81 2072
7380.62 2271
7381.43 2271
7382.24 2350
7383.05 2367
7383.86 2405
7384.67 2300
7385.48 2221
7386.30 2150
7387.11 2093
7387.92 2029
7388.73 1897
7389.54 1716
7390.35 1699
7391.16 1629
7391.98 1658
7392.79 1621
7393.60 1594
7394.41 1550
7395.22 1566
7396.03 1644
7396.84 1700
7397.66 1835
7398.47 1944
7399.28 1999
7400.09 2122
7400.90 2264
7401.72 2337
7402.53 2466
7403.34 2505
7404.15 2409
7404.96 2193
7405.78 2109
7406.59 1923
7407.40 1772
7408.21 1738
7409.03 1655
7409.84 1578
7410.65 1574
7411.46 1488
7412.28 1422
7413.09 1518
7413.90 1440
7414.71 1423
7415.53 1403
7416.34 1359
7417.15 1369
7417.96 1344
7418.78 1422
7419.59 1487
7420.40 1377
7421.22 1358
7422.03 1372
7422.84 1444
7423.66 1317
7424.47 1358
7425.28 1339
7426.10 1320
7426.91 1365
7427.72 1282
7428.54 1329
7429.35 1341
7430.16 1286
7430.98 1435
7431.79 1361
7432.60 1302
7433.42 1241
7434.23 1322
7435.05 1304
7435.86 1296
7436.67 1240
7437.49 1344
7438.30 1294
7439.11 1367
7439.93 1377
7440.74 1369
7441.56 1398
7442.37 1339
7443.19 1329
7444.00 1318
7444.81 1429
7445.63 1265
7446.44 1277
7447.26 1295
7448.07 1222
7448.89 1270
7449.70 1320
7450.52 1198
7451.33 1288
7452.15 1264
7452.96 1265
7453.78 1251
7454.59 1264
7455.40 1291
7456.22 1248
7457.03 1258
7457.85 1344
7458.66 1279
7459.48 1279
7460.30 1294
7461.11 1273
7461.93 1281
7462.74 1167
7463.56 1232
7464.37 1316
7465.19 1212
7466.00 1302
7466.82 1243
7467.63 1256
7468.45 1374
7469.27 1410
7470.08 1261
7470.90 1161
7471.71 1194
7472.53 1221
7473.34 1189
7474.16 1214
7474.98 1256
7475.79 1153
7476.61 1191
7477.42 1278
7478.24 1253
7479.06 1218
7479.87 1261
7480.69 1167
7481.51 1166
7482.32 1196
7483.14 1280
7483.96 1216
7484.77 1163
7485.59 1130
7486.40 1124
7487.22 1138
7488.04 1165
7488.85 1118
7489.67 1058
7490.49 1199
7491.31 1245
7492.12 1145
7492.94 1184
7493.76 1194
7494.57 1140
7495.39 1172
7496.21 1148
7497.02 1120
7497.84 1137
7498.66 1150
7499.48 1108
7500.29 1111
7501.11 1071
7501.93 1128
7502.75 1157
7503.56 1149
7504.38 1131
7505.20 1121
7506.02 1173
7506.83 1126
7507.65 1184
7508.47 1076
7509.29 1124
7510.11 1112
7510.92 1084
7511.74 1167
7512.56 1101
7513.38 1072
7514.20 1107
7515.01 1118
7515.83 1119
7516.65 1126
7517.47 1086
7518.29 1119
7519.11 1153
7519.92 1120
7520.74 1143
7521.56 1212
7522.38 1100
7523.20 1028
7524.02 1075
7524.84 1014
7525.65 1132
7526.47 1145
7527.29 1185
7528.11 1176
7528.93 1140
7529.75 1109
7530.57 1142
7531.39 1114
7532.21 1177
7533.03 1040
7533.85 1118
7534.66 1107
7535.48 1141
7536.30 1142
7537.12 1206
7537.94 1127
7538.76 1228
7539.58 1140
7540.40 1010
7541.22 1146
7542.04 1168
7542.86 1152
7543.68 1110
7544.50 1096
7545.32 1182
7546.14 1283
7546.96 1206
7547.78 1155
7548.60 1168
7549.42 1203
7550.24 1262
7551.06 1233
7551.88 1162
7552.70 1151
7553.52 1174
7554.34 1166
7555.16 1166
7555.98 1211
7556.80 1131
7557.62 1313
7558.44 1286
7559.26 1230
7560.08 1177
7560.90 1263
7561.72 1261
7562.55 1242
7563.37 1204
7564.19 1179
7565.01 1248
7565.83 1235
7566.65 1210
7567.47 1180
7568.29 1140
7569.11 1185
7569.93 1177
7570.76 1232
7571.58 1202
7572.40 1179
7573.22 1182
7574.04 1217
7574.86 1196
7575.68 1246
7576.51 1205
7577.33 1172
7578.15 1216
7578.97 1195
7579.79 1232
7580.61 1141
7581.44 1077
7582.26 1218
7583.08 1202
7583.90 1192
7584.72 1334
7585.55 1306
7586.37 1243
7587.19 1213
7588.01 1171
7588.83 1210
7589.66 1256
7590.48 1343
7591.30 1306
7592.12 1379
7592.95 1308
7593.77 1296
7594.59 1314
7595.41 1322
7596.24 1274
7597.06 1286
7597.88 1315
7598.70 1279
7599.53 1276
7600.35 1260
7601.17 1307
7601.99 1440
7602.82 1483
7603.64 1484
7604.46 1525
7605.29 1675
7606.11 1786
7606.93 1702
7607.76 1629
7608.58 1583
7609.40 1534
7610.23 1564
7611.05 1518
7611.87 1453
7612.70 1448
7613.52 1356
7614.34 1348
7615.17 1307
7615.99 1357
7616.81 1340
7617.64 1327
7618.46 1260
7619.29 1224
7620.11 1355
7620.93 1292
7621.76 1314
7622.58 1368
7623.41 1351
7624.23 1386
7625.05 1295
7625.88 1355
7626.70 1264
7627.53 1303
7628.35 1339
7629.18 1316
7630.00 1514
7630.82 1581
7631.65 1721
7632.47 1732
7633.30 1726
7634.12 1819
7634.95 1776
7635.77 1698
7636.60 1575
7637.42 1515
7638.25 1419
7639.07 1349
7639.90 1283
7640.72 1267
7641.55 1245
7642.37 1257
7643.20 1254
7644.02 1231
7644.85 1250
7645.67 1270
7646.50 1254
7647.32 1255
7648.15 1185
7648.97 1178
7649.80 1189
7650.63 1187
7651.45 1124
7652.28 1238
7653.10 1207
7653.93 1180
7654.75 1100
7655.58 1056
7656.41 962
7657.23 983
7658.06 1124
7658.88 1119
7659.71 1181
7660.54 1160
7661.36 1110
7662.19 1224
7663.01 1189
7663.84 1216
7664.67 1138
7665.49 1161
7666.32 1139
7667.15 1078
7667.97 1184
7668.80 1263
7669.63 1157
7670.45 1221
7671.28 1143
7672.11 1174
7672.93 1221
7673.76 1164
7674.59 1158
7675.41 1105
7676.24 1097
7677.07 1078
7677.89 1089
7678.72 1060
7679.55 993
7680.37 1057
7681.20 1010
7682.03 1041
7682.86 1102
7683.68 1098
7684.51 1092
7685.34 1084
7686.17 1132
7686.99 1034
7687.82 1032
7688.65 1139
7689.48 1045
7690.30 1000
7691.13 1021
7691.96 1061
7692.79 1023
7693.62 1054
7694.44 1072
7695.27 1071
7696.10 1110
7696.93 1028
7697.76 1049
7698.58 1017
7699.41 1041
7700.24 1113
7701.07 1104
7701.90 1084
7702.72 1045
7703.55 977
7704.38 1074
7705.21 1055
7706.04 1062
7706.87 1167
7707.70 1086
7708.52 1114
7709.35 1153
7710.18 1115
7711.01 1161
7711.84 1070
7712.67 1090
7713.50 1011
7714.33 1076
7715.16 1126
7715.98 1113
7716.81 1069
7717.64 1032
7718.47 1074
7719.30 1048
7720.13 1013
7720.96 1053
7721.79 1076
7722.62 1064
7723.45 990
7724.28 1083
7725.11 1040
7725.94 1107
7726.77 1139
7727.60 1133
7728.43 1128
7729.26 1090
7730.09 1165
7730.92 1100
7731.75 1100
7732.58 1007
7733.41 1143
7734.24 1114
7735.07 1085
7735.90 1090
7736.73 1034
7737.56 1038
7738.39 1080
7739.22 1052
7740.05 1154
7740.88 1154
7741.71 1075
7742.54 1146
7743.37 1195
7744.20 1226
7745.03 1270
7745.86 1468
7746.69 1638
7747.52 1863
7748.35 1960
7749.18 2082
7750.02 2109
7750.85 2055
7751.68 2060
7752.51 1882
7753.34 1660
7754.17 1578
7755.00 1501
7755.83 1423
7756.66 1215
7757.50 1157
7758.33 1108
7759.16 1134
7759.99 1071
7760.82 1032
7761.65 1144
7762.48 1023
7763.32 1031
7764.15 1110
7764.98 1164
7765.81 1133
7766.64 1057
7767.47 1042
7768.31 997
7769.14 1011
7769.97 1083
7770.80 1093
7771.63 1035
7772.47 1046
7773.30 978
7774.13 922
7774.96 1001
7775.80 963
7776.63 1074
7777.46 1076
7778.29 988
7779.12 1121
7779.96 1148
7780.79 1025
7781.62 1068
7782.46 1024
7783.29 1067
7784.12 1184
7784.95 1126
7785.79 1157
7786.62 1112
7787.45 1126
7788.28 1180
7789.12 1196
7789.95 1195
7790.78 1159
7791.62 1133
7792.45 1171
7793.28 1088
7794.12 1049
7794.95 991
7795.78 980
7796.62 957
7797.45 980
7798.28 1016
7799.12 1048
7799.95 999
7800.78 1060
7801.62 1011
7802.45 989
7803.29 972
7804.12 1003
7804.95 1094
7805.79 1102
7806.62 1090
7807.46 1068
7808.29 1129
7809.12 1109
7809.96 1023
7810.79 997
7811.63 1088
7812.46 1086
7813.29 1068
7814.13 1157
7814.96 1171
7815.80 1157
7816.63 1189
7817.47 1233
7818.30 1162
7819.14 1158
7819.97 1081
7820.81 1127
7821.64 1152
7822.47 1223
7823.31 1090
7824.14 1061
7824.98 1103
7825.81 1065
7826.65 1030
7827.48 970
7828.32 1087
7829.15 1064
7829.99 1087
7830.83 1095
7831.66 1059
7832.50 973
7833.33 993
7834.17 1069
7835.00 1058
7835.84 965
7836.67 965
7837.51 969
7838.34 1006
7839.18 1030
7840.02 1017
7840.85 1088
7841.69 1062
7842.52 1028
7843.36 985
7844.19 905
7845.03 1010
7845.87 1009
7846.70 1012
7847.54 1007
7848.38 963
7849.21 1034
7850.05 1019
7850.88 1051
7851.72 1067
7852.56 1058
7853.39 1000
7854.23 1050
7855.07 1120
7855.90 1023
7856.74 1070
7857.58 1135
7858.41 1079
7859.25 1073
7860.09 1118
7860.92 1260
7861.76 1157
7862.60 1182
7863.43 1129
7864.27 1101
7865.11 1144
7865.95 1149
7866.78 1146
7867.62 1054
7868.46 972
7869.29 1045
7870.13 1122
7870.97 1132
7871.81 1187
7872.64 1053
7873.48 1103
7874.32 1095
7875.16 1064
7875.99 1065
7876.83 1147
7877.67 1106
7878.51 1078
7879.34 1028
7880.18 1160
7881.02 1165
7881.86 1134
7882.70 1021
7883.53 1020
7884.37 1124
7885.21 1059
7886.05 1084
7886.89 980
7887.73 986
7888.56 1014
7889.40 1078
7890.24 1047
7891.08 1069
7891.92 1077
7892.76 1031
7893.59 1111
7894.43 1135
7895.27 1109
7896.11 1083
7896.95 1003
7897.79 1034
7898.63 1151
7899.47 1223
7900.31 1180
7901.14 1261
7901.98 1354
7902.82 1352
7903.66 1318
7904.50 1394
7905.34 1383
7906.18 1350
7907.02 1303
7907.86 1349
7908.70 1252
7909.54 1296
7910.38 1257
7911.22 1172
7912.05 1209
7912.89 1216
7913.73 1168
7914.57 1118
7915.41 1145
7916.25 1150
7917.09 1187
7917.93 1289
7918.77 1325
7919.61 1244
7920.45 1284
7921.29 1238
7922.13 1236
7922.97 1251
7923.81 1086
7924.65 1123
7925.49 1088
7926.33 1069
7927.17 1058
7928.02 956
7928.86 971
7929.70 1016
7930.54 1030
7931.38 1013
7932.22 978
7933.06 944
7933.90 959
7934.74 942
7935.58 948
7936.42 1113
7937.26 990
7938.10 920
7938.94 928
7939.79 919
7940.63 905
7941.47 967
7942.31 986
7943.15 995
7943.99 1001
7944.83 1017
7945.67 981
7946.52 937
7947.36 963
7948.20 983
7949.04 986
7949.88 957
7950.72 947
7951.56 930
7952.41 914
7953.25 893
7954.09 959
7954.93 899
7955.77 985
7956.62 976
7957.46 1016
7958.30 1003
7959.14 926
7959.98 980
7960.83 971
7961.67 998
7962.51 1049
7963.35 949
7964.20 903
7965.04 979
7965.88 868
7966.72 866
7967.56 890
7968.41 991
7969.25 993
7970.09 897
7970.94 935
7971.78 884
7972.62 886
7973.46 938
7974.31 939
7975.15 1027
7975.99 956
7976.84 975
7977.68 988
7978.52 1002
7979.36 904
7980.21 926
7981.05 986
7981.89 885
7982.74 959
7983.58 1043
7984.42 1010
7985.27 970
7986.11 909
7986.96 887
7987.80 1041
7988.64 914
7989.49 917
7990.33 919
7991.17 925
7992.02 870
7992.86 891
7993.71 936
7994.55 826
7995.39 823
7996.24 913
7997.08 928
7997.93 882
7998.77 884
7999.61 902
8000.46 952
8001.30 820
8002.15 883
8002.99 882
8003.84 857
8004.68 943
8005.52 890
8006.37 887
8007.21 954
8008.06 917
8008.90 868
8009.75 873
8010.59 847
8011.44 842
8012.28 937
8013.13 973
8013.97 926
8014.82 881
8015.66 885
8016.51 880
8017.35 886
8018.20 887
8019.04 902
8019.89 802
8020.73 813
8021.58 795
8022.42 855
8023.27 973
8024.12 881
8024.96 910
8025.81 859
8026.65 901
8027.50 846
8028.34 846
8029.19 869
8030.03 873
8030.88 918
8031.73 876
8032.57 869
8033.42 871
8034.26 896
8035.11 875
8035.96 910
8036.80 1032
8037.65 965
8038.50 893
8039.34 926
8040.19 891
8041.03 885
8041.88 884
8042.73 864
8043.57 839
8044.42 909
8045.27 924
8046.11 923
8046.96 905
8047.81 861
8048.65 807
8049.50 872
8050.35 907
8051.19 866
8052.04 858
8052.89 888
8053.74 871
8054.58 897
8055.43 877
8056.28 847
8057.12 793
8057.97 918
8058.82 860
8059.67 845
8060.51 878
8061.36 924
8062.21 865
8063.06 859
8063.90 906
8064.75 900
8065.60 868
8066.45 821
8067.29 859
8068.14 959
8068.99 894
8069.84 935
8070.69 877
8071.53 909
8072.38 892
8073.23 872
8074.08 920
8074.93 901
8075.78 813
8076.62 830
8077.47 898
8078.32 858
8079.17 851
8080.02 850
8080.87 860
8081.71 852
8082.56 890
8083.41 816
8084.26 882
8085.11 882
8085.96 890
8086.81 888
8087.66 853
8088.50 864
8089.35 922
8090.20 826
8091.05 805
8091.90 816
8092.75 860
8093.60 873
8094.45 853
8095.30 898
8096.15 878
8097.00 869
8097.84 866
8098.69 911
8099.54 894
8100.39 888
8101.24 883
8102.09 956
8102.94 945
8103.79 824
8104.64 849
8105.49 869
8106.34 947
8107.19 903
8108.04 866
8108.89 848
8109.74 961
8110.59 924
8111.44 894
8112.29 827
8113.14 841
8113.99 865
8114.84 802
8115.69 837
8116.54 881
8117.39 883
8118.24 884
8119.09 939
8119.94 909
8120.80 874
8121.65 953
8122.50 942
8123.35 945
8124.20 920
8125.05 970
8125.90 895
8126.75 926
8127.60 969
8128.45 942
8129.30 948
8130.15 966
8131.01 924
8131.86 867
8132.71 958
8133.56 1040
8134.41 1012
8135.26 1012
8136.11 1081
8136.97 1042
8137.82 953
8138.67 992
8139.52 965
8140.37 973
8141.22 978
8142.07 1055
8142.93 1032
8143.78 1096
8144.63 1109
8145.48 1143
8146.33 1044
8147.19 1067
8148.04 1005
8148.89 1098
8149.74 1058
8150.59 1027
8151.45 1055
8152.30 1055
8153.15 1027
8154.00 1129
8154.86 1185
8155.71 1155
8156.56 1226
8157.41 1300
8158.27 1346
8159.12 1280
8159.97 1183
8160.82 1094
8161.68 1019
8162.53 1138
8163.38 1152
8164.23 992
8165.09 1016
8165.94 1013
8166.79 1011
8167.65 1042
8168.50 1025
8169.35 987
8170.21 994
8171.06 1014
8171.91 952
8172.77 995
8173.62 961
8174.47 1019
8175.33 996
8176.18 984
8177.03 1004
8177.89 1056
8178.74 983
8179.59 856
8180.45 848
8181.30 897
8182.16 938
8183.01 891
8183.86 948
8184.72 866
8185.57 846
8186.43 844
8187.28 931
8188.13 860
8188.99 872
8189.84 910
8190.70 909
8191.55 837
8192.40 880
8193.26 995
8194.11 882
8194.97 941
8195.82 858
8196.68 902
8197.53 924
8198.39 940
8199.24 954
8200.10 890
8200.95 902
8201.81 884
8202.66 861
8203.52 868
8204.37 920
8205.23 925
8206.08 877
8206.94 979
8207.79 1050
8208.65 1032
8209.50 926
8210.36 955
8211.21 964
8212.07 905
8212.92 1030
8213.78 1037
8214.63 1000
8215.49 929
8216.34 976
8217.20 944
8218.06 922
8218.91 903
8219.77 868
8220.62 888
8221.48 901
8222.33 946
8223.19 970
8224.05 997
8224.90 1012
8225.76 974
8226.62 985
8227.47 982
8228.33 958
8229.18 971
8230.04 1047
8230.90 954
8231.75 866
8232.61 849
8233.47 932
8234.32 968
8235.18 910
8236.04 928
8236.89 956
8237.75 911
8238.61 875
8239.46 902
8240.32 860
8241.18 910
8242.03 894
8242.89 931
8243.75 915
8244.60 912
8245.46 906
8246.32 903
8247.18 888
8248.03 850
8248.89 842
8249.75 991
8250.60 1002
8251.46 869
8252.32 852
8253.18 900
8254.03 890
8254.89 944
8255.75 880
8256.61 918
8257.47 859
8258.32 883
8259.18 887
8260.04 866
8260.90 878
8261.75 890
8262.61 836
8263.47 845
8264.33 750
8265.19 786
8266.05 832
8266.90 879
8267.76 866
8268.62 878
8269.48 896
8270.34 862
8271.20 855
8272.05 914
8272.91 938
8273.77 885
8274.63 908
8275.49 847
8276.35 920
8277.21 915
8278.06 910
8278.92 925
8279.78 936
8280.64 953
8281.50 948
8282.36 922
8283.22 959
8284.08 912
8284.94 887
8285.80 905
8286.66 945
8287.51 976
8288.37 936
8289.23 972
8290.09 937
8290.95 870
8291.81 951
8292.67 925
8293.53 945
8294.39 919
8295.25 949
8296.11 916
8296.97 927
8297.83 947
8298.69 905
8299.55 966
8300.41 987
8301.27 969
8302.13 934
8302.99 873
8303.85 1031
8304.71 1032
8305.57 997
8306.43 1001
8307.29 1071
8308.15 946
8309.01 927
8309.87 973
8310.73 948
8311.59 942
8312.45 956
8313.31 982
8314.18 1022
8315.04 1009
8315.90 1032
8316.76 1082
8317.62 1213
8318.48 1168
8319.34 1162
8320.20 1211
8321.06 1077
8321.92 1114
8322.78 1097
8323.65 1022
8324.51 1056
8325.37 1044
8326.23 1015
8327.09 977
8327.95 958
8328.81 936
8329.68 954
8330.54 914
8331.40 1000
8332.26 1042
8333.12 977
8333.98 925
8334.85 942
8335.71 998
8336.57 955
8337.43 926
8338.29 913
8339.15 974
8340.02 975
8340.88 1049
8341.74 938
8342.60 978
8343.47 1002
8344.33 1079
8345.19 1161
8346.05 1159
8346.91 1143
8347.78 1116
8348.64 1100
8349.50 1052
8350.36 1072
8351.23 1046
8352.09 1058
8352.95 1055
8353.82 938
8354.68 939
8355.54 1089
8356.40 1130
8357.27 1077
8358.13 1003
8358.99 1008
8359.86 1043
8360.72 1051
8361.58 1083
8362.44 1036
8363.31 1077
8364.17 1021
8365.03 975
8365.90 991
8366.76 956
8367.62 967
8368.49 929
8369.35 923
8370.22 985
8371.08 1002
8371.94 1043
8372.81 1066
8373.67 1065
8374.53 1029
8375.40 1117
8376.26 1197
8377.13 1144
8377.99 1074
8378.85 1055
8379.72 1115
8380.58 1138
8381.45 1088
8382.31 1152
8383.17 1176
8384.04 1126
8384.90 1189
8385.77 1145
8386.63 1181
8387.50 1177
8388.36 1163
8389.23 1203
8390.09 1202
8390.96 1196
8391.82 1178
8392.68 1221
8393.55 1199
8394.41 1216
8395.28 1182
8396.14 1135
8397.01 1199
8397.87 1121
8398.74 1132
8399.60 1198
8400.47 1169
8401.33 1247
8402.20 1195
8403.07 1093
8403.93 1210
8404.80 1250
8405.66 1181
8406.53 1131
8407.39 1160
8408.26 1212
8409.12 1219
8409.99 1252
8410.85 1262
8411.72 1333
8412.59 1314
8413.45 1311
8414.32 1246
8415.18 1284
8416.05 1297
8416.92 1322
8417.78 1274
8418.65 1277
8419.51 1232
8420.38 1257
8421.25 1288
8422.11 1369
8422.98 1398
8423.85 1390
8424.71 1364
8425.58 1464
8426.44 1509
8427.31 1464
8428.18 1649
8429.04 1580
8429.91 1573
8430.78 1573
8431.64 1543
8432.51 1567
8433.38 1539
8434.25 1506
8435.11 1642
8435.98 1593
8436.85 1589
8437.71 1633
8438.58 1525
8439.45 1556
8440.31 1641
8441.18 1633
8442.05 1731
8442.92 1797
8443.78 1865
8444.65 1897
8445.52 1824
8446.39 1896
8447.25 1844
8448.12 1746
8448.99 1884
8449.86 1971
8450.72 1887
8451.59 1851
8452.46 1938
8453.33 2146
8454.20 2404
8455.06 2817
8455.93 3112
8456.80 3579
8457.67 3779
8458.54 4094
8459.40 4150
8460.27 3884
8461.14 3650
8462.01 3373
8462.88 3087
8463.75 2765
8464.61 2572
8465.48 2345
8466.35 2174
8467.22 2221
8468.09 2411
8468.96 2647
8469.83 2969
8470.70 3270
8471.56 3614
8472.43 3785
8473.30 3885
8474.17 3790
8475.04 3348
8475.91 2974
8476.78 2861
8477.65 2497
8478.52 2181
8479.39 1916
8480.25 1870
8481.12 1824
8481.99 1792
8482.86 1557
8483.73 1569
8484.60 1504
8485.47 1563
8486.34 1503
8487.21 1554
8488.08 1550
8488.95 1548
8489.82 1560
8490.69 1556
8491.56 1462
8492.43 1510
8493.30 1531
8494.17 1511
8495.04 1592
8495.91 1625
8496.78 1619
8497.65 1638
8498.52 1595
8499.39 1655
8500.26 1647
8501.13 1592
8502.00 1529
8502.87 1467
8503.74 1535
8504.61 1433
8505.48 1475
8506.35 1528
8507.22 1563
8508.09 1654
8508.97 1649
8509.84 1730
8510.71 1730
8511.58 1702
8512.45 1703
8513.32 1702
8514.19 1730
8515.06 1591
8515.93 1592
8516.80 1677
8517.68 1610
8518.55 1530
8519.42 1510
8520.29 1484
8521.16 1524
8522.03 1588
8522.90 1626
8523.77 1504
8524.65 1615
8525.52 1510
8526.39 1459
8527.26 1558
8528.13 1619
8529.00 1539
8529.88 1560
8530.75 1597
8531.62 1617
8532.49 1666
8533.36 1641
8534.24 1741
8535.11 1639
8535.98 1594
8536.85 1634
8537.72 1729
8538.60 1699
8539.47 1660
8540.34 1652
8541.21 1624
8542.09 1596
8542.96 1602
8543.83 1663
8544.70 1718
8545.58 1519
8546.45 1551
8547.32 1556
8548.19 1565
8549.07 1669
8549.94 1685
8550.81 1668
8551.69 1712
8552.56 1774
8553.43 1783
8554.31 1854
8555.18 1942
8556.05 2122
8556.92 2040
8557.80 2139
8558.67 1884
8559.54 1793
8560.42 1695
8561.29 1611
8562.16 1513
8563.04 1479
8563.91 1437
8564.79 1336
8565.66 1246
8566.53 1291
8567.41 1344
8568.28 1340
8569.15 1344
8570.03 1371
8570.90 1366
8571.78 1371
8572.65 1252
8573.52 1294
8574.40 1242
8575.27 1249
8576.15 1245
8577.02 1241
8577.89 1194
8578.77 1172
8579.64 1192
8580.52 1279
8581.39 1272
8582.27 1203
8583.14 1183
8584.02 1305
8584.89 1272
8585.77 1250
8586.64 1228
8587.51 1310
8588.39 1228
8589.26 1166
8590.14 1187
8591.01 1223
8591.89 1200
8592.76 1214
8593.64 1295
8594.51 1254
8595.39 1160
8596.26 1203
8597.14 1282
8598.02 1235
8598.89 1299
8599.77 1199
8600.64 1184
8601.52 1234
8602.39 1216
8603.27 1216
8604.14 1176
8605.02 1097
8605.89 1118
8606.77 1189
8607.65 1238
8608.52 1190
8609.40 1201
8610.27 1215
8611.15 1247
8612.03 1171
8612.90 1255
8613.78 1232
8614.65 1241
8615.53 1270
8616.41 1218
8617.28 1148
8618.16 1204
8619.04 1209
8619.91 1154
8620.79 1153
8621.66 1130
8622.54 1152
8623.42 1176
8624.29 1164
8625.17 1249
8626.05 1244
8626.92 1284
8627.80 1281
8628.68 1343
8629.56 1287
8630.43 1156
8631.31 1221
8632.19 1247
8633.06 1270
8633.94 1169
8634.82 1169
8635.69 1153
8636.57 1200
8637.45 1214
8638.33 1151
8639.20 1093
8640.08 1103
8640.96 1125
8641.84 1122
8642.71 1146
8643.59 1247
8644.47 1221
8645.35 1219
8646.22 1153
8647.10 1159
8647.98 1194
8648.86 1232
8649.74 1246
8650.61 1226
8651.49 1250
8652.37 1123
8653.25 1166
8654.13 1191
8655.00 1267
8655.88 1271
8656.76 1229
8657.64 1191
8658.52 1172
8659.40 1186
8660.27 1202
8661.15 1176
8662.03 1148
8662.91 1213
8663.79 1209
8664.67 1239
8665.55 1213
8666.43 1191
8667.30 1178
8668.18 1197
8669.06 1175
8669.94 1257
8670.82 1245
8671.70 1192
8672.58 1215
8673.46 1190
8674.34 1297
8675.22 1340
8676.09 1377
8676.97 1287
8677.85 1342
8678.73 1344
8679.61 1345
8680.49 1271
8681.37 1382
8682.25 1422
8683.13 1318
8684.01 1290
8684.89 1299
8685.77 1287
8686.65 1332
8687.53 1294
8688.41 1411
8689.29 1456
8690.17 1532
8691.05 1722
8691.93 1917
8692.81 1960
8693.69 2141
8694.57 2110
8695.45 2145
8696.33 2174
8697.21 2085
8698.09 1968
8698.97 1847
8699.85 1715
8700.73 1650
8701.61 1578
8702.49 1537
8703.37 1429
8704.26 1412
8705.14 1349
8706.02 1329
8706.90 1294
8707.78 1252
8708.66 1275
8709.54 1402
8710.42 1355
8711.30 1287
8712.18 1365
8713.06 1266
8713.95 1267
8714.83 1233
8715.71 1296
8716.59 1295
8717.47 1284
8718.35 1246
8719.23 1216
8720.12 1267
8721.00 1322
8721.88 1291
8722.76 1296
8723.64 1328
8724.52 1287
8725.41 1287
8726.29 1273
8727.17 1345
8728.05 1411
8728.93 1400
8729.81 1471
8730.70 1507
8731.58 1526
8732.46 1471
8733.34 1535
8734.23 1438
8735.11 1428
8735.99 1454
8736.87 1462
8737.75 1367
8738.64 1319
8739.52 1451
8740.40 1391
8741.28 1461
8742.17 1430
8743.05 1443
8743.93 1451
8744.82 1412
8745.70 1491
8746.58 1475
8747.46 1419
8748.35 1562
8749.23 1553
8750.11 1514
8751.00 1470
8751.88 1504
8752.76 1520
8753.65 1647
8754.53 1610
8755.41 1683
8756.30 1862
8757.18 2026
8758.06 2433
8758.95 2617
8759.83 2823
8760.71 2751
8761.60 2837
8762.48 2607
8763.36 2445
8764.25 2384
8765.13 2208
8766.01 2112
8766.90 1909
8767.78 1705
8768.67 1643
8769.55 1727
8770.43 1694
8771.32 1692
8772.20 1679
8773.09 1716
8773.97 1860
8774.86 1872
8775.74 1875
8776.62 1947
8777.51 1896
8778.39 1840
8779.28 1733
8780.16 1751
8781.05 1776
8781.93 1800
8782.82 1778
8783.70 1749
8784.59 1816
8785.47 1811
8786.36 1797
8787.24 1741
8788.12 1649
8789.01 1699
8789.89 1707
8790.78 1759
8791.67 1862
8792.55 1890
8793.44 1922
8794.32 1982
8795.21 1984
8796.09 1914
8796.98 1825
8797.86 1889
8798.75 1832
8799.63 1716
8800.52 1683
8801.40 1581
8802.29 1511
8803.18 1555
8804.06 1432
8804.95 1332
8805.83 1419
8806.72 1346
8807.60 1345
8808.49 1459
8809.38 1439
8810.26 1387
8811.15 1437
8812.04 1365
8812.92 1427
8813.81 1470
8814.69 1415
8815.58 1307
8816.47 1284
8817.35 1262
8818.24 1240
8819.13 1265
8820.01 1333
8820.90 1245
8821.79 1240
8822.67 1323
8823.56 1354
8824.45 1269
8825.33 1293
8826.22 1336
8827.11 1295
8827.99 1344
8828.88 1315
8829.77 1278
8830.65 1285
8831.54 1238
8832.43 1282
8833.32 1263
8834.20 1254
8835.09 1287
8835.98 1252
8836.87 1248
8837.75 1251
8838.64 1183
8839.53 1276
8840.42 1213
8841.30 1200
8842.19 1128
8843.08 1197
8843.97 1150
8844.85 1207
8845.74 1149
8846.63 1146
8847.52 1194
8848.41 1138
8849.29 1186
8850.18 1280
8851.07 1186
8851.96 1130
8852.85 1172
8853.73 1132
8854.62 1146
8855.51 1133
8856.40 1079
8857.29 1122
8858.18 1107
8859.06 1085
8859.95 1014
8860.84 1053
8861.73 1055
8862.62 988
8863.51 1057
8864.40 1020
8865.29 1084
8866.17 1052
8867.06 1109
8867.95 993
8868.84 1023
8869.73 1020
8870.62 1034
8871.51 1071
8872.40 1094
8873.29 1029
8874.18 1002
8875.07 996
8875.96 989
8876.84 1019
8877.73 985
8878.62 945
8879.51 953
8880.40 939
8881.29 990
8882.18 914
8883.07 877
8883.96 967
8884.85 971
8885.74 927
8886.63 954
8887.52 927
8888.41 967
8889.30 893
8890.19 853
8891.08 901
8891.97 809
8892.86 867
8893.75 891
8894.64 904
8895.53 888
8896.42 915
8897.31 828
8898.20 922
8899.09 833
8899.98 873
8900.88 826
8901.77 835
8902.66 858
8903.55 890
8904.44 869
8905.33 899
8906.22 880
8907.11 933
8908.00 906
8908.89 900
8909.78 914
8910.68 870
8911.57 845
8912.46 793
8913.35 779
8914.24 896
8915.13 852
8916.02 833
8916.91 823
8917.81 870
8918.70 889
8919.59 873
8920.48 817
8921.37 837
8922.26 858
8923.16 858
8924.05 895
8924.94 883
8925.83 861
8926.72 795
8927.61 858
8928.51 782
8929.40 791
8930.29 805
8931.18 801
8932.07 840
8932.97 788
8933.86 890
8934.75 822
8935.64 836
8936.54 873
8937.43 766
8938.32 728
8939.21 755
8940.11 808
8941.00 815
8941.89 787
8942.78 757
8943.68 848
8944.57 811
8945.46 763
8946.36 755
8947.25 879
8948.14 812
8949.03 791
8949.93 760
8950.82 778
8951.71 770
8952.61 759
8953.50 740
8954.39 757
8955.29 738
8956.18 684
8957.07 813
8957.97 771
8958.86 769
8959.75 759
8960.65 703
8961.54 718
8962.44 683
8963.33 738
8964.22 775
8965.12 790
8966.01 746
8966.90 819
8967.80 808
8968.69 835
8969.59 787
8970.48 738
8971.37 748
8972.27 773
8973.16 764
8974.06 705
8974.95 726
8975.85 793
8976.74 722
8977.64 745
8978.53 715
8979.42 663
8980.32 683
8981.21 677
8982.11 696
8983.00 738
8983.90 715
8984.79 707
8985.69 682
8986.58 676
8987.48 672
8988.37 665
8989.27 696
8990.16 714
8991.06 672
8991.95 638
8992.85 610
8993.74 647
8994.64 677
8995.53 624
8996.43 688
8997.32 667
8998.22 625
8999.12 649
9000.01 637
9000.91 614
9001.80 648
9002.70 676
9003.59 672
9004.49 641
9005.39 661
9006.28 663
9007.18 710
9008.07 717
9008.97 711
9009.87 681
9010.76 714
9011.66 669
9012.55 692
9013.45 658
9014.35 667
9015.24 646
9016.14 733
9017.04 670
9017.93 608
9018.83 703
9019.72 732
9020.62 708
9021.52 614
9022.41 635
9023.31 653
9024.21 672
9025.11 709
9026.00 681
9026.90 641
9027.80 635
9028.69 688
9029.59 657
9030.49 615
9031.38 682
9032.28 653
9033.18 638
9034.08 675
9034.97 601
9035.87 602
9036.77 607
9037.67 615
9038.56 572
9039.46 583
9040.36 646
9041.26 657
9042.15 692
9043.05 685
9043.95 636
9044.85 627
9045.74 632
9046.64 613
9047.54 651
9048.44 615
9049.34 683
9050.23 671
9051.13 698
9052.03 634
9052.93 631
9053.83 695
9054.73 622
9055.62 612
9056.52 651
9057.42 664
9058.32 703
9059.22 623
9060.12 652
9061.01 720
9061.91 655
9062.81 694
9063.71 683
9064.61 698
9065.51 657
9066.41 679
9067.31 617
9068.21 641
9069.10 688
9070.00 663
9070.90 676
9071.80 638
9072.70 607
9073.60 626
9074.50 648
9075.40 625
9076.30 602
9077.20 589
9078.10 632
9079.00 620
9079.90 641
9080.80 667
9081.70 728
9082.59 699
9083.49 634
9084.39 656
9085.29 655
9086.19 666
9087.09 667
9087.99 665
9088.89 629
9089.79 664
9090.69 657
9091.59 657
9092.49 629
9093.39 625
9094.29 582
9095.19 618
9096.10 618
9097.00 622
9097.90 618
9098.80 645
9099.70 588
9100.60 607
9101.50 614
9102.40 629
9103.30 624
9104.20 707
9105.10 686
9106.00 673
9106.90 662
9107.80 598
9108.70 634
9109.61 600
9110.51 628
9111.41 672
9112.31 623
9113.21 568
9114.11 602
9115.01 657
9115.91 588
9116.82 600
9117.72 612
9118.62 578
9119.52 587
9120.42 641
9121.32 562
9122.22 581
9123.13 649
9124.03 636
9124.93 609
9125.83 633
9126.73 629
9127.64 624
9128.54 630
9129.44 603
9130.34 617
9131.24 639
9132.15 616
9133.05 638
9133.95 694
9134.85 664
9135.76 608
9136.66 718
9137.56 738
9138.46 680
9139.36 644
9140.27 599
9141.17 579
9142.07 580
9142.98 665
9143.88 669
9144.78 635
9145.68 606
9146.59 578
9147.49 598
9148.39 601
9149.30 662
9150.20 639
9151.10 604
9152.00 661
9152.91 647
9153.81 610
9154.71 592
9155.62 619
9156.52 609
9157.42 597
9158.33 589
9159.23 646
9160.13 633
9161.04 580
9161.94 615
9162.85 664
9163.75 631
9164.65 658
9165.56 624
9166.46 641
9167.36 572
9168.27 636
9169.17 645
9170.08 611
9170.98 624
9171.88 599
9172.79 620
9173.69 685
9174.60 650
9175.50 631
9176.41 644
9177.31 582
9178.21 660
9179.12 620
9180.02 604
9180.93 596
9181.83 621
9182.74 664
9183.64 656
9184.55 587
9185.45 569
9186.36 580
9187.26 599
9188.17 652
9189.07 646
9189.98 606
9190.88 677
9191.79 636
9192.69 658
9193.60 616
9194.50 671
9195.41 598
9196.31 627
9197.22 637
9198.12 666
9199.03 664
9199.93 720
9200.84 800
9201.74 781
9202.65 868
9203.56 814
9204.46 738
9205.37 807
9206.27 720
9207.18 794
9208.09 716
9208.99 663
9209.90 612
9210.80 660
9211.71 635
9212.62 671
9213.52 673
9214.43 679
9215.33 629
9216.24 620
9217.15 664
9218.05 657
9218.96 672
9219.87 654
9220.77 624
9221.68 704
9222.59 634
9223.49 693
9224.40 692
9225.31 660
9226.21 630
9227.12 634
9228.03 628
9228.93 679
9229.84 651
9230.75 635
9231.65 641
9232.56 679
9233.47 660
9234.38 647
9235.28 639
9236.19 695
9237.10 686
9238.00 657
9238.91 652
9239.82 691
9240.73 678
9241.63 640
9242.54 608
9243.45 609
9244.36 582
9245.27 590
9246.17 612
9247.08 612
9247.99 611
9248.90 590
9249.80 609
9250.71 589
9251.62 577
9252.53 550
9253.44 606
9254.34 596
9255.25 567
9256.16 588
9257.07 609
9257.98 627
9258.89 628
9259.79 588
9260.70 580
9261.61 599
9262.52 615
9263.43 630
9264.34 586
9265.25 620
9266.16 607
9267.06 617
9267.97 611
9268.88 645
9269.79 658
9270.70 606
9271.61 600
9272.52 627
9273.43 632
9274.34 578
9275.25 634
9276.15 648
9277.06 608
9277.97 615
9278.88 656
9279.79 600
9280.70 599
9281.61 629
9282.52 637
9283.43 635
9284.34 670
9285.25 706
9286.16 715
9287.07 661
9287.98 668
9288.89 634
9289.80 598
9290.71 725
9291.62 654
9292.53 642
9293.44 600
9294.35 589
9295.26 655
9296.17 701
9297.08 685
9297.99 657
9298.90 687
9299.81 652
9300.72 708
9301.63 651
9302.54 665
9303.45 672
9304.36 647
9305.27 706
9306.18 671
9307.10 644
9308.01 709
9308.92 740
9309.83 714
9310.74 718
9311.65 692
9312.56 666
9313.47 714
9314.38 727
9315.29 763
9316.21 797
9317.12 712
9318.03 708
9318.94 638
9319.85 682
9320.76 674
9321.67 667
9322.58 658
9323.50 695
9324.41 702
9325.32 654
9326.23 678
9327.14 664
9328.05 651
9328.97 662
9329.88 620
9330.79 631
9331.70 689
9332.61 606
9333.53 673
9334.44 657
9335.35 646
9336.26 685
9337.18 672
9338.09 659
9339.00 731
9339.91 684
9340.82 673
9341.74 685
9342.65 738
9343.56 745
9344.47 695
9345.39 725
9346.30 693
9347.21 681
9348.13 729
9349.04 697
9349.95 683
9350.86 675
9351.78 680
9352.69 718
9353.60 699
9354.52 678
9355.43 677
9356.34 662
9357.26 652
9358.17 661
9359.08 664
9360.00 623
9360.91 699
9361.82 622
9362.74 645
9363.65 599
9364.56 665
9365.48 677
9366.39 702
9367.30 657
9368.22 670
9369.13 657
9370.05 686
9370.96 700
9371.87 701
9372.79 656
9373.70 650
9374.62 670
9375.53 660
9376.44 711
9377.36 696
9378.27 752
9379.19 721
9380.10 809
9381.02 754
9381.93 726
9382.84 698
9383.76 726
9384.67 677
9385.59 718
9386.50 734
9387.42 774
9388.33 762
9389.25 735
9390.16 795
9391.08 804
9391.99 848
9392.91 867
9393.82 889
9394.74 791
9395.65 823
9396.57 828
9397.48 817
9398.40 877
9399.31 754
9400.23 808
9401.14 779
9402.06 781
9402.97 772
9403.89 787
9404.80 826
9405.72 790
9406.64 733
9407.55 758
9408.47 760
9409.38 770
9410.30 757
9411.21 784
9412.13 805
9413.05 851
9413.96 859
9414.88 780
9415.79 866
9416.71 798
9417.63 810
9418.54 802
9419.46 860
9420.38 834
9421.29 812
9422.21 860
9423.12 803
9424.04 773
9424.96 797
9425.87 777
9426.79 798
9427.71 801
9428.62 755
9429.54 799
9430.46 799
9431.37 802
9432.29 775
9433.21 801
9434.13 891
9435.04 932
9435.96 915
9436.88 934
9437.79 948
9438.71 994
9439.63 971
9440.55 980
9441.46 895
9442.38 941
9443.30 892
9444.22 891
9445.13 944
9446.05 947
9446.97 901
9447.89 880
9448.80 951
9449.72 994
9450.64 1044
9451.56 1178
9452.47 1302
9453.39 1469
9454.31 1556
9455.23 1596
9456.15 1706
9457.06 1643
9457.98 1526
9458.90 1361
9459.82 1369
9460.74 1180
9461.66 1108
9462.57 1040
9463.49 960
9464.41 896
9465.33 938
9466.25 887
9467.17 887
9468.09 829
9469.00 887
9469.92 874
9470.84 847
9471.76 840
9472.68 791
9473.60 810
9474.52 866
9475.44 812
9476.35 881
9477.27 835
9478.19 877
9479.11 846
9480.03 858
9480.95 841
9481.87 837
9482.79 871
9483.71 914
9484.63 923
9485.55 901
9486.47 927
9487.39 947
9488.31 911
9489.23 926
9490.15 877
9491.07 860
9491.98 872
9492.90 909
9493.82 911
9494.74 884
9495.66 854
9496.58 840
9497.50 853
9498.42 841
9499.34 788
9500.27 855
9501.19 854
9502.11 795
9503.03 826
9503.95 850
9504.87 846
9505.79 835
9506.71 809
9507.63 825
9508.55 822
9509.47 747
9510.39 822
9511.31 857
9512.23 856
9513.15 752
9514.07 868
9514.99 827
9515.92 854
9516.84 868
9517.76 861
9518.68 882
9519.60 947
9520.52 912
9521.44 909
9522.36 980
9523.28 908
9524.21 939
9525.13 930
9526.05 937
9526.97 897
9527.89 935
9528.81 1018
9529.73 947
9530.66 1061
9531.58 1021
9532.50 1088
9533.42 1173
9534.34 1290
9535.27 1199
9536.19 1259
9537.11 1158
9538.03 1172
9538.95 1079
9539.88 1093
9540.80 1006
9541.72 991
9542.64 951
9543.56 950
9544.49 886
9545.41 862
9546.33 891
9547.25 836
9548.18 830
9549.10 906
9550.02 891
9550.94 856
9551.87 903
9552.79 948
9553.71 855
9554.64 867
9555.56 773
9556.48 770
9557.40 745
9558.33 765
9559.25 774
9560.17 801
9561.10 832
9562.02 818
9562.94 809
9563.87 870
9564.79 834
9565.71 828
9566.64 894
9567.56 904
9568.48 830
9569.41 832
9570.33 883
9571.25 908
9572.18 850
9573.10 884
9574.02 785
9574.95 808
9575.87 862
9576.80 867
9577.72 867
9578.64 824
9579.57 874
9580.49 863
9581.42 812
9582.34 858
9583.26 850
9584.19 788
9585.11 854
9586.04 793
9586.96 758
9587.89 776
9588.81 873
9589.74 891
9590.66 832
9591.58 863
9592.51 830
9593.43 873
9594.36 968
9595.28 874
9596.21 879
9597.13 916
9598.06 909
9598.98 865
9599.91 873
9600.83 826
9601.76 870
9602.68 879
9603.61 865
9604.53 933
9605.46 909
9606.38 954
9607.31 965
9608.24 977
9609.16 868
9610.09 914
9611.01 1031
9611.94 1030
9612.86 950
9613.79 970
9614.71 981
9615.64 1024
9616.57 1001
9617.49 924
9618.42 940
9619.34 941
9620.27 1002
9621.20 1038
9622.12 1036
9623.05 1024
9623.97 1057
9624.90 1049
9625.83 980
9626.75 1055
9627.68 1156
9628.61 1074
9629.53 1115
9630.46 1120
9631.39 1091
9632.31 1103
9633.24 1200
9634.17 1231
9635.09 1295
9636.02 1332
9636.95 1249
9637.87 1239
9638.80 1247
9639.73 1279
9640.65 1365
9641.58 1356
9642.51 1293
9643.43 1372
9644.36 1386
9645.29 1374
9646.22 1374
9647.14 1391
9648.07 1443
9649.00 1567
9649.93 1735
9650.85 1825
9651.78 1825
9652.71 1771
9653.64 1833
9654.56 1671
9655.49 1694
9656.42 1657
9657.35 1573
9658.27 1533
9659.20 1439
9660.13 1329
9661.06 1370
9661.99 1274
9662.91 1291
9663.84 1293
9664.77 1235
9665.70 1237
9666.63 1350
9667.56 1325
9668.48 1279
9669.41 1302
9670.34 1300
9671.27 1248
9672.20 1242
9673.13 1307
9674.05 1363
9674.98 1282
9675.91 1438
9676.84 1383
9677.77 1349
9678.70 1408
9679.63 1414
9680.56 1441
9681.48 1479
9682.41 1425
9683.34 1518
9684.27 1529
9685.20 1571
9686.13 1563
9687.06 1622
9687.99 1693
9688.92 1639
9689.85 1666
9690.78 1728
9691.71 1736
9692.64 1757
9693.57 1765
9694.49 1864
9695.42 1866
9696.35 1888
9697.28 1993
9698.21 2284
9699.14 2291
9700.07 2578
9701.00 2742
9701.93 2673
9702.86 2633
9703.79 2510
9704.72 2346
9705.65 2155
9706.58 2007
9707.51 1799
9708.44 1700
9709.37 1639
9710.30 1474
9711.23 1462
9712.16 1345
9713.10 1338
9714.03 1357
9714.96 1309
9715.89 1307
9716.82 1263
9717.75 1262
9718.68 1299
9719.61 1231
9720.54 1219
9721.47 1279
9722.40 1241
9723.33 1205
9724.26 1195
9725.20 1278
9726.13 1264
9727.06 1218
9727.99 1274
9728.92 1258
9729.85 1242
9730.78 1261
9731.71 1296
9732.65 1224
9733.58 1274
9734.51 1286
9735.44 1245
9736.37 1134
9737.30 1233
9738.23 1259
9739.17 1309
9740.10 1326
9741.03 1262
9741.96 1189
9742.89 1229
9743.83 1194
9744.76 1143
9745.69 1109
9746.62 1124
9747.55 1190
9748.49 1170
9749.42 1149
9750.35 1153
9751.28 1158
9752.22 1075
9753.15 1128
9754.08 1143
9755.01 1082
9755.95 1172
9756.88 1226
9757.81 1229
9758.74 1182
9759.68 1153
9760.61 1260
9761.54 1164
9762.47 1226
9763.41 1246
9764.34 1242
9765.27 1275
9766.21 1295
9767.14 1238
9768.07 1205
9769.01 1308
9769.94 1194
9770.87 1244
9771.80 1306
9772.74 1333
9773.67 1312
9774.60 1244
9775.54 1341
9776.47 1356
9777.41 1396
9778.34 1411
9779.27 1379
9780.21 1410
9781.14 1410
9782.07 1502
9783.01 1510
9783.94 1525
9784.88 1642
9785.81 1647
9786.74 1495
9787.68 1480
9788.61 1354
9789.55 1420
9790.48 1374
9791.41 1305
9792.35 1263
9793.28 1312
9794.22 1269
9795.15 1285
9796.09 1283
9797.02 1282
9797.95 1307
9798.89 1325
9799.82 1320
9800.76 1392
9801.69 1358
9802.63 1324
9803.56 1302
9804.50 1302
9805.43 1216
9806.37 1173
9807.30 1131
9808.24 1200
9809.17 1078
9810.11 1055
9811.04 1085
9811.98 1027
9812.91 995
9813.85 1012
9814.78 1000
9815.72 1002
9816.65 1008
9817.59 1059
9818.53 998
9819.46 1005
9820.40 1070
9821.33 970
9822.27 982
9823.20 986
9824.14 915
9825.08 934
9826.01 969
9826.95 1016
9827.88 1029
9828.82 953
9829.76 967
9830.69 972
9831.63 986
9832.56 999
9833.50 1004
9834.44 976
9835.37 985
9836.31 1021
9837.25 1082
9838.18 1015
9839.12 977
9840.06 984
9840.99 971
9841.93 990
9842.86 965
9843.80 1039
9844.74 1052
9845.68 966
9846.61 973
9847.55 982
9848.49 986
9849.42 1000
9850.36 962
9851.30 1007
9852.23 933
9853.17 980
9854.11 993
9855.05 1027
9855.98 1008
9856.92 1007
9857.86 1084
9858.80 1080
9859.73 1019
9860.67 1035
9861.61 958
9862.55 1097
9863.48 1107
9864.42 985
9865.36 937
9866.30 972
9867.23 1034
9868.17 946
9869.11 1026
9870.05 968
9870.99 1010
9871.92 1011
9872.86 1072
9873.80 1045
9874.74 988
9875.68 981
9876.62 961
9877.55 1007
9878.49 1090
9879.43 1043
9880.37 992
9881.31 1037
9882.25 994
9883.18 1049
9884.12 1025
9885.06 974
9886.00 1028
9886.94 993
9887.88 1050
9888.82 1001
9889.76 995
9890.69 989
9891.63 1000
9892.57 1006
9893.51 979
9894.45 1033
9895.39 996
9896.33 995
9897.27 977
9898.21 983
9899.15 1058
9900.09 996
9901.03 975
9901.97 992
9902.91 1035
9903.84 1029
9904.78 1008
9905.72 1010
9906.66 1043
9907.60 1050
9908.54 1100
9909.48 1106
9910.42 1123
9911.36 1095
9912.30 1063
9913.24 1128
9914.18 1102
9915.12 1209
9916.06 1173
9917.00 1118
9917.94 1216
9918.88 1170
9919.82 1046
9920.77 1124
9921.71 1162
9922.65 1241
9923.59 1380
9924.53 1550
9925.47 1843
9926.41 2154
9927.35 2430
9928.29 2660
9929.23 2766
9930.17 2734
9931.11 2656
9932.05 2351
9932.99 2158
9933.94 1966
9934.88 1795
9935.82 1553
9936.76 1311
9937.70 1295
9938.64 1208
9939.58 1187
9940.52 1106
9941.46 1109
9942.41 1075
9943.35 1036
9944.29 1006
9945.23 989
9946.17 1000
9947.11 1015
9948.06 1003
9949.00 1003
9949.94 902
9950.88 990
9951.82 949
9952.76 929
9953.71 890
9954.65 851
9955.59 894
9956.53 912
9957.47 958
9958.42 937
9959.36 868
9960.30 956
9961.24 970
9962.19 960
9963.13 939
9964.07 949
9965.01 889
9965.96 924
9966.90 943
9967.84 986
9968.78 1033
9969.73 934
9970.67 866
9971.61 908
9972.56 1001
9973.50 987
9974.44 885
9975.38 873
9976.33 897
9977.27 870
9978.21 841
9979.16 900
9980.10 865
9981.04 832
9981.99 860
9982.93 783
9983.87 807
9984.82 815
9985.76 848
9986.70 839
9987.65 820
9988.59 783
9989.53 788
9990.48 819
9991.42 812
9992.37 868
9993.31 842
9994.25 859
9995.20 843
9996.14 826
9997.08 836
9998.03 827
9998.97 901
9999.92 896
10000.86 874
10001.81 860
10002.75 858
10003.69 881
10004.64 881
10005.58 917
10006.53 945
10007.47 945
10008.42 888
10009.36 902
10010.31 885
10011.25 816
10012.19 870
10013.14 888
10014.08 887
10015.03 847
10015.97 793
10016.92 822
10017.86 806
10018.81 757
10019.75 838
10020.70 775
10021.64 752
10022.59 793
10023.54 812
10024.48 779
10025.43 748
10026.37 776
10027.32 758
10028.26 790
10029.21 814
10030.15 747
10031.10 760
10032.04 821
10032.99 868
10033.94 811
10034.88 717
10035.83 757
10036.77 797
10037.72 754
10038.67 765
10039.61 711
10040.56 737
10041.50 765
10042.45 722
10043.40 786
10044.34 706
10045.29 759
10046.23 674
10047.18 673
10048.13 720
10049.07 747
10050.02 707
10050.97 738
10051.91 696
10052.86 749
10053.81 694
10054.75 668
10055.70 752
10056.65 698
10057.59 717
10058.54 792
10059.49 753
10060.43 753
10061.38 743
10062.33 723
10063.28 697
10064.22 717
10065.17 729
10066.12 736
10067.07 752
10068.01 678
10068.96 721
10069.91 735
10070.85 673
10071.80 733
10072.75 684
10073.70 707
10074.65 653
10075.59 659
10076.54 692
10077.49 699
10078.44 716
10079.38 697
10080.33 722
10081.28 671
10082.23 639
10083.18 632
10084.12 699
10085.07 688
10086.02 729
10086.97 662
10087.92 685
10088.87 651
10089.81 687
10090.76 637
10091.71 641
10092.66 625
10093.61 631
10094.56 623
10095.51 623
10096.45 624
10097.40 653
10098.35 672
10099.30 679
10100.25 615
10101.20 643
10102.15 657
10103.10 641
10104.05 646
10104.99 613
10105.94 633
10106.89 602
10107.84 629
10108.79 673
10109.74 571
10110.69 606
10111.64 591
10112.59 710
10113.54 637
10114.49 642
10115.44 677
10116.39 587
10117.34 544
10118.29 620
10119.24 654
10120.19 650
10121.14 651
10122.09 637
10123.04 629
10123.99 579
10124.94 609
10125.89 606
10126.84 599
10127.79 551
10128.74 613
10129.69 583
10130.64 537
10131.59 614
10132.54 571
10133.49 623
10134.44 597
10135.39 567
10136.34 554
10137.29 623
10138.24 624
10139.19 628
10140.14 629
10141.09 644
10142.04 602
10143.00 620
10143.95 596
10144.90 591
10145.85 641
10146.80 618
10147.75 591
10148.70 590
10149.65 621
10150.60 572
10151.56 592
10152.51 556
10153.46 587
10154.41 561
10155.36 548
10156.31 563
10157.26 566
10158.22 559
10159.17 544
10160.12 578
10161.07 629
10162.02 573
10162.97 581
10163.93 544
10164.88 590
10165.83 613
10166.78 607
10167.73 619
10168.69 634
10169.64 631
10170.59 593
10171.54 579
10172.49 625
10173.45 624
10174.40 618
10175.35 579
10176.30 567
10177.26 558
10178.21 594
10179.16 540
10180.11 595
10181.07 599
10182.02 600
10182.97 605
10183.93 555
10184.88 595
10185.83 665
10186.78 598
10187.74 601
10188.69 590
10189.64 580
10190.60 590
10191.55 615
10192.50 598
10193.46 596
10194.41 625
10195.36 632
10196.32 595
10197.27 555
10198.22 629
10199.18 606
10200.13 622
10201.08 629
10202.04 599
10202.99 666
10203.94 582
10204.90 633
10205.85 615
10206.81 667
10207.76 690
10208.71 668
10209.67 666
10210.62 687
10211.58 687
10212.53 645
10213.48 732
10214.44 710
10215.39 646
10216.35 625
10217.30 580
10218.26 566
10219.21 535
10220.17 554
10221.12 588
10222.07 582
10223.03 630
10223.98 662
10224.94 598
10225.89 619
10226.85 588
10227.80 592
10228.76 596
10229.71 616
10230.67 621
10231.62 634
10232.58 555
10233.53 610
10234.49 599
10235.44 626
10236.40 709
10237.35 686
10238.31 656
10239.27 642
10240.22 628
10241.18 666
10242.13 603
10243.09 611
10244.04 561
10245.00 585
10245.95 557
10246.91 580
10247.87 545
10248.82 588
10249.78 607
10250.73 604
10251.69 523
10252.65 523
10253.60 533
10254.56 571
10255.51 606
10256.47 555
10257.43 544
10258.38 543
10259.34 558
10260.30 514
10261.25 562
10262.21 537
10263.16 568
10264.12 535
10265.08 555
10266.03 566
10266.99 577
10267.95 535
10268.90 542
10269.86 558
10270.82 591
10271.78 605
10272.73 518
10273.69 575
10274.65 559
10275.60 533
10276.56 559
10277.52 580
10278.48 541
10279.43 568
10280.39 498
10281.35 537
10282.30 523
10283.26 539
10284.22 563
10285.18 545
10286.13 616
10287.09 550
10288.05 519
10289.01 563
10289.97 576
10290.92 555
10291.88 559
10292.84 537
10293.80 555
10294.75 592
10295.71 558
10296.67 603
10297.63 568
10298.59 602
10299.55 565
10300.50 555
10301.46 579
10302.42 619
10303.38 589
10304.34 579
10305.30 533
10306.25 557
10307.21 586
10308.17 577
10309.13 544
10310.09 547
10311.05 458
10312.01 537
10312.97 508
10313.92 524
10314.88 499
10315.84 537
10316.80 549
10317.76 532
10318.72 533
10319.68 528
10320.64 563
10321.60 528
10322.56 505
10323.52 529
10324.47 507
10325.43 498
10326.39 531
10327.35 502
10328.31 510
10329.27 558
10330.23 535
10331.19 544
10332.15 502
10333.11 517
10334.07 508
10335.03 521
10335.99 528
10336.95 515
10337.91 535
10338.87 511
10339.83 513
10340.79 480
10341.75 534
10342.71 546
10343.67 575
10344.63 553
10345.59 535
10346.55 518
10347.51 507
10348.47 513
10349.43 519
10350.40 477
10351.36 519
10352.32 529
10353.28 515
10354.24 530
10355.20 479
10356.16 503
10357.12 499
10358.08 510
10359.04 478
10360.00 484
10360.96 494
10361.93 488
10362.89 426
10363.85 513
10364.81 540
10365.77 534
10366.73 512
10367.69 485
10368.65 527
10369.62 487
10370.58 524
10371.54 566
10372.50 480
10373.46 517
10374.42 483
10375.39 495
10376.35 503
10377.31 530
10378.27 578
10379.23 520
10380.20 510
10381.16 540
10382.12 551
10383.08 493
10384.04 483
10385.01 466
10385.97 549
10386.93 538
10387.89 519
10388.86 546
10389.82 546
10390.78 519
10391.74 525
10392.71 541
10393.67 529
10394.63 548
10395.59 485
10396.56 442
10397.52 460
10398.48 481
10399.44 573
10400.41 556
10401.37 506
10402.33 504
10403.30 545
10404.26 528
10405.22 517
10406.19 489
10407.15 530
10408.11 540
10409.08 579
10410.04 547
10411.00 532
10411.97 521
10412.93 537
10413.89 582
10414.86 592
10415.82 565
10416.78 612
10417.75 665
10418.71 715
10419.67 713
10420.64 713
10421.60 747
10422.57 697
10423.53 742
10424.49 685
10425.46 701
10426.42 597
10427.39 619
10428.35 588
10429.32 536
10430.28 549
10431.24 517
10432.21 548
10433.17 517
10434.14 535
10435.10 510
10436.07 514
10437.03 504
10438.00 511
10438.96 528
10439.93 517
10440.89 532
10441.85 480
10442.82 533
10443.78 560
10444.75 492
10445.71 517
10446.68 538
10447.64 474
10448.61 487
10449.58 493
10450.54 525
10451.51 522
10452.47 506
10453.44 476
10454.40 481
10455.37 556
10456.33 546
10457.30 503
10458.26 524
10459.23 524
10460.20 546
10461.16 531
10462.13 520
10463.09 516
10464.06 494
10465.02 473
10465.99 451
10466.96 443
10467.92 502
10468.89 497
10469.85 509
10470.82 485
10471.79 468
10472.75 467
10473.72 470
10474.69 471
10475.65 453
10476.62 398
10477.59 418
10478.55 448
10479.52 461
10480.48 511
10481.45 527
10482.42 435
10483.38 479
10484.35 462
10485.32 458
10486.29 489
10487.25 433
10488.22 449
10489.19 495
10490.15 498
10491.12 471
10492.09 476
10493.06 447
10494.02 459
10494.99 482
10495.96 510
10496.92 562
10497.89 575
10498.86 551
10499.83 473
10500.79 498
10501.76 453
10502.73 494
10503.70 537
10504.66 544
10505.63 465
10506.60 460
10507.57 500
10508.54 486
10509.50 480
10510.47 452
10511.44 480
10512.41 529
10513.38 500
10514.34 464
10515.31 495
10516.28 483
10517.25 500
10518.22 492
10519.19 497
10520.15 527
10521.12 521
10522.09 489
10523.06 447
10524.03 420
10525.00 479
10525.97 459
10526.94 491
10527.90 478
10528.87 466
10529.84 475
10530.81 493
10531.78 530
10532.75 494
10533.72 516
10534.69 520
10535.66 481
10536.63 452
10537.59 433
10538.56 459
10539.53 481
10540.50 486
10541.47 457
10542.44 458
10543.41 463
10544.38 451
10545.35 451
10546.32 480
10547.29 450
10548.26 508
10549.23 487
10550.20 489
10551.17 493
10552.14 496
10553.11 493
10554.08 484
10555.05 486
10556.02 485
10556.99 514
10557.96 519
10558.93 495
10559.90 498
10560.87 499
10561.84 490
10562.81 529
10563.78 516
10564.75 522
10565.72 532
10566.69 509
10567.66 481
10568.63 492
10569.61 537
10570.58 520
10571.55 469
10572.52 468
10573.49 426
10574.46 469
10575.43 499
10576.40 521
10577.37 506
10578.34 460
10579.32 467
10580.29 445
10581.26 487
10582.23 467
10583.20 488
10584.17 442
10585.14 461
10586.11 481
10587.09 475
10588.06 509
10589.03 506
10590.00 442
10590.97 429
10591.94 452
10592.92 493
10593.89 461
10594.86 483
10595.83 464
10596.80 482
10597.78 454
10598.75 437
10599.72 500
10600.69 445
10601.66 444
10602.64 464
10603.61 509
10604.58 466
10605.55 496
10606.53 498
10607.50 487
10608.47 457
10609.44 460
10610.42 494
10611.39 532
10612.36 505
10613.33 491
10614.31 451
10615.28 490
10616.25 495
10617.23 522
10618.20 496
10619.17 507
10620.15 479
10621.12 483
10622.09 517
10623.06 539
10624.04 483
10625.01 517
10625.98 511
10626.96 551
10627.93 471
10628.90 475
10629.88 462
10630.85 500
10631.83 531
10632.80 487
10633.77 490
10634.75 472
10635.72 481
10636.69 503
10637.67 547
10638.64 520
10639.62 529
10640.59 537
10641.56 603
10642.54 565
10643.51 593
10644.49 560
10645.46 522
10646.43 533
10647.41 508
10648.38 552
10649.36 509
10650.33 492
10651.31 490
10652.28 503
10653.26 482
10654.23 461
10655.20 487
10656.18 447
10657.15 431
10658.13 491
10659.10 412
10660.08 447
10661.05 468
10662.03 500
10663.00 458
10663.98 460
10664.95 494
10665.93 441
10666.90 474
10667.88 475
10668.86 516
10669.83 456
10670.81 463
10671.78 454
10672.76 474
10673.73 481
10674.71 452
10675.68 434
10676.66 371
10677.63 429
10678.61 454
10679.59 456
10680.56 445
10681.54 475
10682.51 548
10683.49 520
10684.47 480
10685.44 451
10686.42 479
10687.39 422
10688.37 430
10689.35 421
10690.32 427
10691.30 459
10692.28 496
10693.25 429
10694.23 406
10695.20 465
10696.18 420
10697.16 476
10698.13 387
10699.11 417
10700.09 437
10701.06 463
10702.04 470
10703.02 446
10704.00 404
10704.97 409
10705.95 431
10706.93 483
10707.90 437
10708.88 478
10709.86 460
10710.83 429
10711.81 454
10712.79 420
10713.77 410
10714.74 423
10715.72 404
10716.70 425
10717.68 453
10718.65 446
10719.63 455
10720.61 437
10721.59 482
10722.57 434
10723.54 418
10724.52 452
10725.50 442
10726.48 409
10727.45 454
10728.43 472
10729.41 463
10730.39 433
10731.37 429
10732.35 485
10733.32 443
10734.30 448
10735.28 465
10736.26 384
10737.24 418
10738.22 474
10739.19 454
10740.17 397
10741.15 459
10742.13 447
10743.11 435
10744.09 389
10745.07 380
10746.04 421
10747.02 485
10748.00 378
10748.98 430
10749.96 448
10750.94 425
10751.92 422
10752.90 460
10753.88 455
10754.86 391
10755.84 447
10756.81 415
10757.79 402
10758.77 433
10759.75 417
10760.73 448
10761.71 434
10762.69 429
10763.67 399
10764.65 386
10765.63 421
10766.61 429
10767.59 428
10768.57 407
10769.55 396
10770.53 434
10771.51 435
10772.49 430
10773.47 408
10774.45 409
10775.43 406
10776.41 415
10777.39 409
10778.37 404
10779.35 445
10780.33 433
10781.31 469
10782.29 471
10783.27 482
10784.25 432
10785.23 392
10786.21 422
10787.20 402
10788.18 394
10789.16 421
10790.14 442
10791.12 443
10792.10 402
10793.08 400
10794.06 470
10795.04 440
10796.02 404
10797.01 389
10797.99 434
10798.97 406
10799.95 415
10800.93 424
10801.91 409
10802.89 438
10803.87 420
10804.86 409
10805.84 407
10806.82 413
10807.80 411
10808.78 420
10809.76 462
10810.75 407
10811.73 413
10812.71 435
10813.69 389
10814.67 400
10815.66 423
10816.64 440
10817.62 430
10818.60 421
10819.58 418
10820.57 411
10821.55 454
10822.53 463
10823.51 412
10824.50 429
10825.48 457
10826.46 401
10827.44 438
10828.43 442
10829.41 461
10830.39 446
10831.37 447
10832.36 467
10833.34 470
10834.32 462
10835.30 459
10836.29 418
10837.27 484
10838.25 460
10839.24 428
10840.22 428
10841.20 443
10842.19 464
10843.17 404
10844.15 450
10845.14 442
10846.12 448
10847.10 466
10848.09 418
10849.07 469
10850.05 456
10851.04 404
10852.02 402
10853.00 409
10853.99 391
10854.97 413
10855.96 417
10856.94 435
10857.92 402
10858.91 384
10859.89 445
10860.88 478
10861.86 474
10862.84 438
10863.83 444
10864.81 417
10865.80 448
10866.78 445
10867.77 472
10868.75 459
10869.73 448
10870.72 484
10871.70 453
10872.69 440
10873.67 441
10874.66 505
10875.64 482
10876.63 466
10877.61 446
10878.60 428
10879.58 469
10880.57 449
10881.55 427
10882.54 440
10883.52 476
10884.51 481
10885.49 453
10886.48 503
10887.46 442
10888.45 485
10889.43 475
10890.42 455
10891.40 490
10892.39 534
10893.37 468
10894.36 490
10895.35 484
10896.33 505
10897.32 503
10898.30 487
10899.29 477
10900.27 467
10901.26 468
10902.25 462
10903.23 477
10904.22 520
10905.20 516
10906.19 520
10907.18 468
10908.16 476
10909.15 491
10910.14 486
10911.12 481
10912.11 460
10913.09 496
10914.08 442
10915.07 482
10916.05 515
10917.04 486
10918.03 502
10919.01 459
10920.00 442
10920.99 500
10921.97 519
10922.96 475
10923.95 446
10924.94 449
10925.92 497
10926.91 517
10927.90 489
10928.88 486
10929.87 504
10930.86 509
10931.85 506
10932.83 507
10933.82 478
10934.81 494
10935.79 521
10936.78 481
10937.77 543
10938.76 511
10939.75 493
10940.73 518
10941.72 550
10942.71 579
10943.70 567
10944.68 576
10945.67 577
10946.66 517
10947.65 543
10948.64 512
10949.62 537
10950.61 572
10951.60 529
10952.59 498
10953.58 533
10954.56 576
10955.55 622
10956.54 583
10957.53 616
10958.52 610
10959.51 619
10960.50 630
10961.48 636
10962.47 650
10963.46 675
10964.45 621
10965.44 598
10966.43 590
10967.42 554
10968.41 542
10969.39 536
10970.38 565
10971.37 579
10972.36 573
10973.35 567
10974.34 475
10975.33 543
10976.32 521
10977.31 537
10978.30 522
10979.29 551
10980.28 522
10981.27 587
10982.26 569
10983.25 538
10984.23 579
10985.22 550
10986.21 581
10987.20 610
10988.19 576
10989.18 505
10990.17 552
10991.16 607
10992.15 602
10993.14 553
10994.13 586
10995.12 552
10996.11 583
10997.10 631
10998.09 661
10999.08 653
11000.08 668
11001.07 707
11002.06 780
11003.05 817
11004.04 718
11005.03 725
11006.02 755
11007.01 670
11008.00 659
11008.99 633
11009.98 601
11010.97 590
11011.96 565
11012.95 591
11013.94 579
11014.94 558
11015.93 528
11016.92 551
11017.91 565
11018.90 550
11019.89 587
11020.88 592
11021.87 578
11022.87 584
11023.86 519
11024.85 548
11025.84 581
11026.83 554
11027.82 540
11028.82 524
11029.81 503
11030.80 544
11031.79 519
11032.78 530
11033.77 476
11034.77 510
11035.76 545
11036.75 529
11037.74 478
11038.73 524
11039.73 531
11040.72 522
11041.71 509
11042.70 479
11043.70 479
11044.69 501
11045.68 535
11046.67 520
11047.67 482
11048.66 495
11049.65 480
11050.64 482
11051.64 504
11052.63 461
11053.62 432
11054.61 463
11055.61 428
11056.60 457
11057.59 518
11058.59 586
11059.58 496
11060.57 461
11061.56 517
11062.56 466
11063.55 458
11064.54 468
11065.54 419
11066.53 434
11067.52 474
11068.52 483
11069.51 466
11070.51 484
11071.50 453
11072.49 434
11073.49 480
11074.48 477
11075.47 490
11076.47 461
11077.46 499
11078.45 523
11079.45 516
11080.44 497
11081.44 515
11082.43 479
11083.43 493
11084.42 471
11085.41 491
11086.41 520
11087.40 482
11088.40 484
11089.39 465
11090.39 458
11091.38 474
11092.37 479
11093.37 518
11094.36 491
11095.36 472
11096.35 490
11097.35 493
11098.34 472
11099.34 470
11100.33 465
11101.33 514
11102.32 474
11103.32 500
11104.31 492
11105.31 488
11106.30 521
11107.30 512
11108.29 455
11109.29 530
11110.28 511
11111.28 509
11112.27 527
11113.27 502
11114.26 533
11115.26 510
11116.26 508
11117.25 519
11118.25 530
11119.24 497
11120.24 520
11121.23 529
11122.23 554
11123.23 571
11124.22 529
11125.22 547
11126.21 614
11127.21 587
11128.21 616
11129.20 620
11130.20 584
11131.20 592
11132.19 623
11133.19 553
11134.18 532
11135.18 548
11136.18 493
11137.17 489
11138.17 468
11139.17 500
11140.16 475
11141.16 512
11142.16 487
11143.15 506
11144.15 547
11145.15 497
11146.14 511
11147.14 514
11148.14 517
11149.14 500
11150.13 503
11151.13 505
11152.13 504
11153.12 487
11154.12 479
11155.12 538
11156.12 521
11157.11 511
11158.11 511
11159.11 513
11160.11 493
11161.10 495
11162.10 444
11163.10 476
11164.10 533
11165.09 502
11166.09 444
11167.09 466
11168.09 479
11169.09 491
11170.08 492
11171.08 481
11172.08 448
11173.08 461
11174.08 511
11175.07 518
11176.07 493
11177.07 481
11178.07 441
11179.07 445
11180.07 483
11181.07 437
11182.06 435
11183.06 424
11184.06 441
11185.06 427
11186.06 460
11187.06 435
11188.06 484
11189.05 468
11190.05 454
11191.05 426
11192.05 397
11193.05 463
11194.05 458
11195.05 449
11196.05 434
11197.05 438
11198.05 448
11199.05 429
11200.05 456
11201.04 463
11202.04 458
11203.04 481
11204.04 446
11205.04 425
11206.04 431
11207.04 483
11208.04 462
11209.04 489
11210.04 463
11211.04 529
11212.04 497
11213.04 451
11214.04 463
11215.04 468
11216.04 468
11217.04 443
11218.04 431
11219.04 436
11220.04 511
11221.04 437
11222.04 400
11223.04 435
11224.04 468
11225.04 443
11226.04 461
11227.04 493
11228.04 510
11229.05 469
11230.05 497
11231.05 447
11232.05 433
11233.05 460
11234.05 472
11235.05 480
11236.05 422
11237.05 409
11238.05 463
11239.05 455
11240.06 423
11241.06 427
11242.06 478
11243.06 480
11244.06 466
11245.06 451
11246.06 492
11247.06 529
11248.07 476
11249.07 461
11250.07 475
11251.07 473
11252.07 486
11253.07 449
11254.08 490
11255.08 424
11256.08 433
11257.08 428
11258.08 457
11259.09 453
11260.09 489
11261.09 493
11262.09 512
11263.09 520
11264.10 488
11265.10 472
11266.10 467
11267.10 490
11268.11 460
11269.11 431
11270.11 439
11271.11 518
11272.12 436
11273.12 460
11274.12 486
11275.12 470
11276.13 466
11277.13 456
11278.13 491
11279.13 476
11280.14 513
11281.14 507
11282.14 513
11283.15 503
11284.15 518
11285.15 509
11286.16 512
11287.16 475
11288.16 444
11289.17 472
11290.17 480
11291.17 474
11292.18 451
11293.18 471
11294.18 442
11295.19 447
11296.19 477
11297.19 426
11298.20 483
11299.20 476
11300.21 420
11301.21 487
11302.21 496
11303.22 457
11304.22 453
11305.23 470
11306.23 511
11307.23 480
11308.24 481
11309.24 491
11310.25 486
11311.25 498
11312.25 533
11313.26 589
11314.26 562
11315.27 543
11316.27 583
11317.28 603
11318.28 567
11319.29 575
11320.29 581
11321.30 537
11322.30 547
11323.31 546
11324.31 482
11325.32 503
11326.32 512
11327.33 495
11328.33 482
11329.34 469
11330.34 452
11331.35 430
11332.35 420
11333.36 397
11334.36 443
11335.37 502
11336.37 489
11337.38 457
11338.38 460
11339.39 448
11340.39 536
11341.40 524
11342.41 502
11343.41 438
11344.42 477
11345.42 481
11346.43 420
11347.44 452
11348.44 459
11349.45 422
11350.45 456
11351.46 446
11352.47 436
11353.47 438
11354.48 424
11355.48 459
11356.49 436
11357.50 461
11358.50 452
11359.51 433
11360.52 444
11361.52 442
11362.53 474
11363.54 473
11364.54 457
11365.55 470
11366.56 407
11367.56 407
11368.57 416
11369.58 423
11370.58 421
11371.59 429
11372.60 435
11373.61 465
11374.61 449
11375.62 420
11376.63 458
11377.63 472
11378.64 448
11379.65 464
11380.66 500
11381.66 417
11382.67 449
11383.68 443
11384.69 480
11385.69 433
11386.70 398
11387.71 486
11388.72 477
11389.72 438
11390.73 453
11391.74 507
11392.75 468
11393.76 485
11394.76 471
11395.77 451
11396.78 496
11397.79 485
11398.80 443
11399.80 403
11400.81 439
11401.82 424
11402.83 433
11403.84 443
11404.85 471
11405.86 469
11406.86 435
11407.87 456
11408.88 484
11409.89 465
11410.90 470
11411.91 483
11412.92 468
11413.92 483
11414.93 447
11415.94 461
11416.95 475
11417.96 483
11418.97 429
11419.98 451
11420.99 457
11422.00 410
11423.01 423
11424.02 453
11425.03 470
11426.03 482
11427.04 454
11428.05 457
11429.06 441
11430.07 478
11431.08 501
11432.09 443
11433.10 450
11434.11 480
11435.12 449
11436.13 453
11437.14 446
11438.15 432
11439.16 446
11440.17 439
11441.18 441
11442.19 445
11443.20 485
11444.21 482
11445.22 487
11446.23 492
11447.24 493
11448.25 504
11449.26 501
11450.27 498
11451.28 454
11452.30 498
11453.31 490
11454.32 497
11455.33 513
11456.34 511
11457.35 513
11458.36 530
11459.37 501
11460.38 475
11461.39 508
11462.40 499
11463.41 491
11464.43 557
11465.44 468
11466.45 504
11467.46 513
11468.47 531
11469.48 554
11470.49 538
11471.50 513
11472.52 530
11473.53 575
11474.54 585
11475.55 512
11476.56 559
11477.57 554
11478.59 604
11479.60 567
11480.61 579
11481.62 546
11482.63 495
11483.65 548
11484.66 596
11485.67 539
11486.68 562
11487.69 518
11488.71 544
11489.72 524
11490.73 554
11491.74 551
11492.75 566
11493.77 514
11494.78 581
11495.79 562
11496.80 607
11497.82 634
11498.83 602
11499.84 573
11500.86 562
11501.87 557
11502.88 539
11503.89 540
11504.91 566
11505.92 566
11506.93 563
11507.95 561
11508.96 563
11509.97 590
11510.98 618
11512.00 640
11513.01 570
11514.02 583
11515.04 614
11516.05 611
11517.06 607
11518.08 590
11519.09 571
11520.11 611
11521.12 624
11522.13 606
11523.15 634
11524.16 619
11525.17 610
11526.19 642
11527.20 642
11528.22 576
11529.23 632
11530.24 610
11531.26 601
11532.27 625
11533.29 598
11534.30 653
11535.31 695
11536.33 643
11537.34 640
11538.36 630
11539.37 634
11540.39 560
11541.40 634
11542.41 661
11543.43 656
11544.44 658
11545.46 682
11546.47 682
11547.49 708
11548.50 643
11549.52 700
11550.53 662
11551.55 678
11552.56 693
11553.58 657
11554.59 690
11555.61 725
11556.62 750
11557.64 762
11558.65 751
11559.67 733
11560.68 823
11561.70 739
11562.72 774
11563.73 773
11564.75 793
11565.76 727
11566.78 786
11567.79 823
11568.81 804
11569.82 821
11570.84 831
11571.86 789
11572.87 882
11573.89 896
11574.90 900
11575.92 873
11576.94 857
11577.95 934
11578.97 921
11579.98 944
11581.00 956
11582.02 1036
11583.03 1054
11584.05 1049
11585.07 963
11586.08 947
11587.10 1019
11588.12 1051
11589.13 1094
11590.15 1092
11591.17 1136
11592.18 1163
11593.20 1212
11594.22 1211
11595.23 1130
11596.25 1218
11597.27 1239
11598.28 1270
11599.30 1327
11600.32 1381
11601.34 1411
11602.35 1563
11603.37 1703
11604.39 1727
11605.40 1746
11606.42 1787
11607.44 1770
11608.46 1759
11609.47 1699
11610.49 1658
11611.51 1540
11612.53 1511
11613.54 1489
11614.56 1496
11615.58 1522
11616.60 1550
11617.62 1560
11618.63 1586
11619.65 1673
11620.67 1608
11621.69 1599
11622.71 1641
11623.72 1712
11624.74 1704
11625.76 1745
11626.78 1808
11627.80 1929
11628.82 2110
11629.83 2316
11630.85 2533
11631.87 2786
11632.89 3127
11633.91 3395
11634.93 3470
11635.94 3767
11636.96 3628
11637.98 3534
11639.00 3317
11640.02 3076
11641.04 2759
11642.06 2376
11643.08 2139
11644.10 1985
11645.11 1761
11646.13 1664
11647.15 1582
11648.17 1465
11649.19 1421
11650.21 1397
11651.23 1359
11652.25 1328
11653.27 1245
11654.29 1254
11655.31 1253
11656.33 1173
11657.35 1183
11658.37 1175
11659.39 1165
11660.41 1212
11661.43 1201
11662.45 1152
11663.47 1172
11664.49 1181
11665.51 1175
11666.53 1185
11667.55 1108
11668.57 1131
11669.59 1152
11670.61 1099
11671.63 1085
11672.65 1158
11673.67 1123
11674.69 1183
11675.71 1072
11676.73 1059
11677.75 1062
11678.77 1008
11679.79 989
11680.81 965
11681.83 961
11682.85 915
11683.87 881
11684.89 967
11685.91 898
11686.93 858
11687.96 860
11688.98 929
11690.00 871
11691.02 858
11692.04 886
11693.06 882
11694.08 898
11695.10 882
11696.13 880
11697.15 931
11698.17 873
11699.19 899
11700.21 903
11701.23 912
11702.25 995
11703.28 959
11704.30 986
11705.32 909
11706.34 904
11707.36 943
11708.38 856
11709.41 991
11710.43 956
11711.45 968
11712.47 997
11713.49 1059
11714.52 954
11715.54 977
11716.56 948
11717.58 1011
11718.61 1029
11719.63 949
11720.65 921
11721.67 916
11722.69 953
11723.72 925
11724.74 915
11725.76 916
11726.78 939
11727.81 932
11728.83 907
11729.85 839
11730.88 872
11731.90 851
11732.92 848
11733.94 920
11734.97 872
11735.99 834
11737.01 937
11738.04 901
11739.06 817
11740.08 806
11741.11 815
11742.13 806
11743.15 813
11744.18 764
11745.20 739
11746.22 818
11747.25 806
11748.27 739
11749.29 763
11750.32 783
11751.34 775
11752.37 753
11753.39 811
11754.41 721
11755.44 719
11756.46 730
11757.49 741
11758.51 725
11759.53 763
11760.56 731
11761.58 683
11762.61 716
11763.63 643
11764.65 688
11765.68 612
11766.70 663
11767.73 653
11768.75 610
11769.78 697
11770.80 693
11771.83 663
11772.85 697
11773.87 683
11774.90 655
11775.92 675
11776.95 693
11777.97 694
11779.00 674
11780.02 655
11781.05 677
11782.07 715
11783.10 707
11784.12 628
11785.15 659
11786.17 642
11787.20 594
11788.23 632
11789.25 673
11790.28 667
11791.30 666
11792.33 658
11793.35 612
11794.38 560
11795.40 583
11796.43 634
11797.46 639
11798.48 592
11799.51 551
11800.53 548
11801.56 565
11802.58 593
11803.61 586
11804.64 588
11805.66 604
11806.69 599
11807.72 595
11808.74 600
11809.77 600
11810.79 613
11811.82 594
11812.85 559
11813.87 559
11814.90 555
11815.93 547
11816.95 573
11817.98 529
11819.01 532
11820.03 493
11821.06 496
11822.09 548
11823.11 582
11824.14 585
11825.17 543
11826.19 510
11827.22 570
11828.25 588
11829.28 582
11830.30 514
11831.33 551
11832.36 561
11833.38 521
11834.41 517
11835.44 512
11836.47 540
11837.49 499
11838.52 485
11839.55 454
11840.58 452
11841.60 459
11842.63 469
11843.66 454
11844.69 488
11845.72 503
11846.74 475
11847.77 503
11848.80 462
11849.83 458
11850.85 506
11851.88 467
11852.91 483
11853.94 443
11854.97 451
11856.00 449
11857.02 454
11858.05 448
11859.08 450
11860.11 430
11861.14 474
11862.17 481
11863.20 504
11864.22 429
11865.25 430
11866.28 452
11867.31 458
11868.34 419
11869.37 430
11870.40 413
11871.43 426
11872.45 443
11873.48 398
11874.51 427
11875.54 426
11876.57 435
11877.60 453
11878.63 452
11879.66 437
11880.69 440
11881.72 461
11882.75 427
11883.78 480
11884.81 438
11885.84 423
11886.86 436
11887.89 395
11888.92 408
11889.95 384
11890.98 412
11892.01 429
11893.04 435
11894.07 441
11895.10 397
11896.13 433
11897.16 384
11898.19 428
11899.22 439
11900.25 459
11901.28 430
11902.31 404
11903.34 440
11904.38 429
11905.41 435
11906.44 417
11907.47 422
11908.50 382
11909.53 423
11910.56 435
11911.59 410
11912.62 429
11913.65 432
11914.68 418
11915.71 428
11916.74 399
11917.77 392
11918.81 401
11919.84 373
11920.87 414
11921.90 409
11922.93 358
11923.96 395
11924.99 405
11926.02 394
11927.06 409
11928.09 414
11929.12 449
11930.15 383
11931.18 398
11932.21 416
11933.24 440
11934.28 405
11935.31 409
11936.34 437
11937.37 458
11938.40 471
11939.43 420
11940.47 426
11941.50 431
11942.53 401
11943.56 375
11944.60 401
11945.63 396
11946.66 362
11947.69 374
11948.72 359
11949.76 372
11950.79 378
11951.82 357
11952.85 367
11953.89 393
11954.92 365
11955.95 397
11956.98 384
11958.02 412
11959.05 384
11960.08 400
11961.12 423
11962.15 379
11963.18 372
11964.21 373
11965.25 347
11966.28 373
11967.31 358
11968.35 367
11969.38 363
11970.41 395
11971.45 376
11972.48 374
11973.51 346
11974.55 394
11975.58 359
11976.61 359
11977.65 370
11978.68 413
11979.71 379
11980.75 390
11981.78 462
11982.82 376
11983.85 394
11984.88 406
11985.92 359
11986.95 316
11987.98 356
11989.02 361
11990.05 361
11991.09 397
11992.12 413
11993.16 399
11994.19 360
11995.22 382
11996.26 370
11997.29 365
11998.33 354
11999.36 365
12000.40 390
12001.43 388
12002.47 399
12003.50 399
12004.53 405
12005.57 395
12006.60 390
12007.64 407
12008.67 403
12009.71 362
12010.74 371
12011.78 392
12012.81 367
12013.85 374
12014.88 369
12015.92 363
12016.95 390
12017.99 394
12019.03 401
12020.06 369
12021.10 414
12022.13 411
12023.17 408
12024.20 437
12025.24 389
12026.27 402
12027.31 374
12028.35 435
12029.38 406
12030.42 338
12031.45 374
12032.49 391
12033.53 411
12034.56 419
12035.60 387
12036.63 367
12037.67 370
12038.71 381
12039.74 434
12040.78 415
12041.81 369
12042.85 394
12043.89 379
12044.92 398
12045.96 401
12047.00 375
12048.03 434
12049.07 402
12050.11 434
12051.14 462
12052.18 394
12053.22 396
12054.25 404
12055.29 410
12056.33 405
12057.36 449
12058.40 426
12059.44 407
12060.48 401
12061.51 403
12062.55 427
12063.59 423
12064.62 401
12065.66 354
12066.70 402
12067.74 365
12068.77 359
12069.81 359
12070.85 378
12071.89 422
12072.93 396
12073.96 407
12075.00 372
12076.04 416
12077.08 426
12078.11 432
12079.15 398
12080.19 429
12081.23 398
12082.27 410
12083.30 424
12084.34 362
12085.38 433
12086.42 415
12087.46 469
12088.50 365
12089.53 401
12090.57 435
12091.61 396
12092.65 399
12093.69 406
12094.73 400
12095.77 376
12096.80 394
12097.84 405
12098.88 398
12099.92 374
12100.96 385
12102.00 389
12103.04 387
12104.08 397
12105.12 416
12106.15 407
12107.19 355
12108.23 369
12109.27 360
12110.31 399
12111.35 395
12112.39 389
12113.43 440
12114.47 383
12115.51 402
12116.55 387
12117.59 391
12118.63 417
12119.67 425
12120.71 362
12121.75 374
12122.79 333
12123.83 366
12124.87 373
12125.91 385
12126.95 436
12127.99 366
12129.03 388
12130.07 343
12131.11 391
12132.15 389
12133.19 332
12134.23 400
12135.27 367
12136.31 422
12137.35 396
12138.39 435
12139.43 368
12140.47 377
12141.51 354
12142.55 384
12143.59 380
12144.63 393
12145.67 433
12146.71 396
12147.75 359
12148.80 387
12149.84 406
12150.88 433
12151.92 404
12152.96 416
12154.00 379
12155.04 394
12156.08 357
12157.12 346
12158.17 368
12159.21 378
12160.25 362
12161.29 357
12162.33 362
12163.37 403
12164.42 388
12165.46 352
12166.50 342
12167.54 374
12168.58 421
12169.62 401
12170.67 358
12171.71 354
12172.75 346
12173.79 371
12174.83 385
12175.88 421
12176.92 392
12177.96 407
12179.00 401
12180.04 351
12181.09 375
12182.13 376
12183.17 400
12184.21 350
12185.26 344
12186.30 351
12187.34 369
12188.38 393
12189.43 395
12190.47 366
12191.51 380
12192.56 396
12193.60 385
12194.64 364
12195.68 334
12196.73 364
12197.77 382
12198.81 369
12199.86 390
12200.90 353
12201.94 340
12202.99 393
12204.03 415
12205.07 390
12206.12 413
12207.16 391
12208.20 389
12209.25 371
12210.29 351
12211.33 405
12212.38 364
12213.42 388
12214.46 416
12215.51 382
12216.55 357
12217.60 393
12218.64 395
12219.68 399
12220.73 405
12221.77 364
12222.82 409
12223.86 428
12224.90 407
12225.95 436
12226.99 390
12228.04 399
12229.08 358
12230.13 390
12231.17 368
12232.22 408
12233.26 402
12234.30 381
12235.35 390
12236.39 383
12237.44 360
12238.48 339
12239.53 361
12240.57 418
12241.62 411
12242.66 432
12243.71 414
12244.75 446
12245.80 455
12246.84 408
12247.89 375
12248.93 390
12249.98 435
12251.02 413
12252.07 430
12253.12 462
12254.16 429
12255.21 434
12256.25 432
12257.30 404
12258.34 418
12259.39 371
12260.43 387
12261.48 354
12262.53 381
12263.57 365
12264.62 402
12265.66 391
12266.71 370
12267.76 372
12268.80 378
12269.85 395
12270.89 368
12271.94 372
12272.99 368
12274.03 378
12275.08 368
12276.13 383
12277.17 412
12278.22 419
12279.26 390
12280.31 347
12281.36 368
12282.40 358
12283.45 367
12284.50 355
12285.55 360
12286.59 352
12287.64 353
12288.69 356
12289.73 327
12290.78 341
12291.83 360
12292.87 366
12293.92 357
12294.97 321
12296.02 333
12297.06 363
12298.11 387
12299.16 349
12300.20 372
12301.25 338
12302.30 337
12303.35 337
12304.40 381
12305.44 385
12306.49 336
12307.54 348
12308.59 349
12309.63 347
12310.68 356
12311.73 356
12312.78 341
12313.83 331
12314.87 357
12315.92 393
12316.97 377
12318.02 323
12319.07 328
12320.11 341
12321.16 341
12322.21 376
12323.26 369
12324.31 368
12325.36 341
12326.40 358
12327.45 326
12328.50 331
12329.55 359
12330.60 353
12331.65 336
12332.70 337
12333.75 335
12334.79 366
12335.84 363
12336.89 359
12337.94 317
12338.99 352
12340.04 343
12341.09 372
12342.14 332
12343.19 359
12344.24 335
12345.29 323
12346.34 310
12347.39 314
12348.43 309
12349.48 310
12350.53 337
12351.58 337
12352.63 333
12353.68 343
12354.73 315
12355.78 363
12356.83 331
12357.88 346
12358.93 318
12359.98 314
12361.03 333
12362.08 297
12363.13 317
12364.18 344
12365.23 336
12366.28 323
12367.33 334
12368.38 373
12369.43 326
12370.48 346
12371.53 317
12372.58 337
12373.64 347
12374.69 330
12375.74 369
12376.79 383
12377.84 370
12378.89 331
12379.94 333
12380.99 327
12382.04 319
12383.09 330
12384.14 314
12385.19 271
12386.25 343
12387.30 368
12388.35 381
12389.40 325
12390.45 334
12391.50 288
12392.55 279
12393.60 297
12394.66 315
12395.71 319
12396.76 319
12397.81 315
12398.86 340
12399.91 328
12400.97 305
12402.02 330
12403.07 368
12404.12 360
12405.17 369
12406.22 334
12407.28 370
12408.33 361
12409.38 373
12410.43 362
12411.49 369
12412.54 353
12413.59 316
12414.64 330
12415.69 380
12416.75 318
12417.80 349
12418.85 394
12419.90 364
12420.96 350
12422.01 327
12423.06 338
12424.11 329
12425.17 392
12426.22 322
12427.27 327
12428.33 306
12429.38 334
12430.43 309
12431.48 338
12432.54 337
12433.59 344
12434.64 348
12435.70 361
12436.75 386
12437.80 358
12438.86 349
12439.91 329
12440.96 375
12442.02 360
12443.07 357
12444.12 323
12445.18 339
12446.23 362
12447.29 351
12448.34 392
12449.39 354
12450.45 351
12451.50 368
12452.55 312
12453.61 361
12454.66 340
12455.72 356
12456.77 337
12457.82 342
12458.88 326
12459.93 351
12460.99 339
12462.04 358
12463.10 321
12464.15 311
12465.20 302
12466.26 333
12467.31 388
12468.37 374
12469.42 370
12470.48 347
12471.53 373
12472.59 376
12473.64 329
12474.70 375
12475.75 381
12476.81 413
12477.86 393
12478.92 388
12479.97 428
12481.03 399
12482.08 432
12483.14 456
12484.19 362
12485.25 425
12486.30 432
12487.36 433
12488.41 450
12489.47 472
12490.52 443
12491.58 529
12492.64 518
12493.69 547
12494.75 534
12495.80 614
12496.86 694
12497.91 673
12498.97 599
12500.03 632
12501.08 589
12502.14 617
12503.19 621
12504.25 530
12505.31 506
12506.36 493
12507.42 512
12508.48 438
12509.53 428
12510.59 396
12511.64 415
12512.70 414
12513.76 430
12514.81 432
12515.87 416
12516.93 394
12517.98 379
12519.04 389
12520.10 404
12521.15 377
12522.21 376
12523.27 405
12524.33 408
12525.38 384
12526.44 405
12527.50 371
12528.55 396
12529.61 424
12530.67 436
12531.72 395
12532.78 400
12533.84 396
12534.90 402
12535.95 386
12537.01 385
12538.07 356
12539.13 372
12540.18 391
12541.24 390
12542.30 362
12543.36 401
12544.42 352
12545.47 368
12546.53 399
12547.59 369
12548.65 361
12549.71 387
12550.76 381
12551.82 388
12552.88 371
12553.94 416
12555.00 400
12556.05 367
12557.11 404
12558.17 384
12559.23 391
12560.29 402
12561.35 394
12562.40 418
12563.46 376
12564.52 462
12565.58 418
12566.64 418
12567.70 426
12568.76 432
12569.82 433
12570.88 494
12571.93 502
12572.99 512
12574.05 501
12575.11 526
12576.17 550
12577.23 557
12578.29 544
12579.35 527
12580.41 507
12581.47 483
12582.53 483
12583.59 444
12584.65 462
12585.70 414
12586.76 488
12587.82 474
12588.88 419
12589.94 402
12591.00 433
12592.06 371
12593.12 441
12594.18 439
12595.24 393
12596.30 424
12597.36 418
12598.42 414
12599.48 353
12600.54 357
12601.60 415
12602.66 407
12603.72 441
12604.78 424
12605.84 383
12606.90 357
12607.97 369
12609.03 410
12610.09 424
12611.15 370
12612.21 360
12613.27 377
12614.33 401
12615.39 405
12616.45 399
12617.51 423
12618.57 448
12619.63 433
12620.69 435
12621.76 430
12622.82 399
12623.88 360
12624.94 365
12626.00 395
12627.06 371
12628.12 396
12629.18 386
12630.25 355
12631.31 357
12632.37 397
12633.43 392
12634.49 413
12635.55 397
12636.62 386
12637.68 375
12638.74 418
12639.80 388
12640.86 349
12641.92 367
12642.99 403
12644.05 374
12645.11 379
12646.17 342
12647.23 361
12648.30 366
12649.36 395
12650.42 362
12651.48 355
12652.55 435
12653.61 428
12654.67 407
12655.73 405
12656.80 411
12657.86 438
12658.92 465
12659.98 487
12661.05 400
12662.11 380
12663.17 404
12664.23 402
12665.30 393
12666.36 425
12667.42 407
12668.49 381
12669.55 418
12670.61 375
12671.68 351
12672.74 368
12673.80 381
12674.87 371
12675.93 368
12676.99 348
12678.06 350
12679.12 352
12680.18 368
12681.25 379
12682.31 401
12683.37 357
12684.44 350
12685.50 373
12686.57 374
12687.63 367
12688.69 351
12689.76 399
12690.82 374
12691.88 362
12692.95 390
12694.01 369
12695.08 379
12696.14 360
12697.21 343
12698.27 322
12699.33 357
12700.40 355
12701.46 334
12702.53 344
12703.59 385
12704.66 395
12705.72 364
12706.79 316
12707.85 350
12708.92 350
12709.98 322
12711.04 305
12712.11 333
12713.17 360
12714.24 344
12715.30 341
12716.37 333
12717.43 325
12718.50 319
12719.56 381
12720.63 347
12721.70 364
12722.76 329
12723.83 311
12724.89 354
12725.96 339
12727.02 338
12728.09 372
12729.15 384
12730.22 421
12731.28 364
12732.35 325
12733.42 338
12734.48 360
12735.55 304
12736.61 330
12737.68 365
12738.75 398
12739.81 356
12740.88 347
12741.94 362
12743.01 358
12744.08 344
12745.14 328
12746.21 297
12747.28 317
12748.34 345
12749.41 348
12750.47 344
12751.54 343
12752.61 294
12753.67 330
12754.74 316
12755.81 315
12756.87 299
12757.94 305
12759.01 306
12760.07 314
12761.14 319
12762.21 339
12763.28 329
12764.34 298
12765.41 313
12766.48 313
12767.54 302
12768.61 328
12769.68 317
12770.75 326
12771.81 289
12772.88 309
12773.95 332
12775.02 352
12776.08 335
12777.15 315
12778.22 297
12779.29 311
12780.35 300
12781.42 299
12782.49 309
12783.56 337
12784.63 296
12785.69 290
12786.76 309
12787.83 327
12788.90 294
12789.97 313
12791.03 286
12792.10 302
12793.17 317
12794.24 312
12795.31 285
12796.38 267
12797.44 277
12798.51 288
12799.58 294
12800.65 277
12801.72 276
12802.79 293
12803.86 279
12804.92 277
12805.99 304
12807.06 333
12808.13 286
12809.20 294
12810.27 292
12811.34 278
12812.41 292
12813.48 304
12814.55 306
12815.61 288
12816.68 266
12817.75 295
12818.82 262
12819.89 283
12820.96 300
12822.03 297
12823.10 284
12824.17 323
12825.24 295
12826.31 317
12827.38 334
12828.45 291
12829.52 324
12830.59 281
12831.66 263
12832.73 257
12833.80 292
12834.87 269
12835.94 270
12837.01 295
12838.08 302
12839.15 316
12840.22 326
12841.29 296
12842.36 289
12843.43 280
12844.50 276
12845.57 294
12846.64 305
12847.71 318
12848.78 296
12849.85 311
12850.92 267
12851.99 257
12853.06 296
12854.14 285
12855.21 274
12856.28 236
12857.35 272
12858.42 286
12859.49 303
12860.56 247
12861.63 258
12862.70 295
12863.77 283
12864.85 307
12865.92 302
12866.99 328
12868.06 315
12869.13 291
12870.20 314
12871.27 290
12872.35 249
12873.42 266
12874.49 283
12875.56 284
12876.63 261
12877.70 264
12878.78 281
12879.85 283
12880.92 291
12881.99 281
12883.06 298
12884.14 340
12885.21 279
12886.28 289
12887.35 310
12888.43 293
12889.50 290
12890.57 269
12891.64 257
12892.71 271
12893.79 270
12894.86 295
12895.93 281
12897.00 220
12898.08 270
12899.15 265
12900.22 261
12901.30 261
12902.37 260
12903.44 249
12904.51 262
12905.59 274
12906.66 244
12907.73 256
12908.81 272
12909.88 279
12910.95 261
12912.03 265
12913.10 267
12914.17 315
12915.25 264
12916.32 255
12917.39 246
12918.47 265
12919.54 311
12920.61 267
12921.69 283
12922.76 274
12923.83 285
12924.91 315
12925.98 295
12927.06 284
12928.13 274
12929.20 309
12930.28 320
12931.35 275
12932.43 285
12933.50 271
12934.57 270
12935.65 258
12936.72 307
12937.80 306
12938.87 284
12939.95 305
12941.02 278
12942.09 244
12943.17 262
12944.24 303
12945.32 277
12946.39 283
12947.47 246
12948.54 237
12949.62 280
12950.69 305
12951.77 280
12952.84 253
12953.92 292
12954.99 327
12956.07 263
12957.14 224
12958.22 242
12959.29 232
12960.37 267
12961.44 288
12962.52 283
12963.59 290
12964.67 284
12965.74 315
12966.82 310
12967.90 270
12968.97 280
12970.05 313
12971.12 331
12972.20 253
12973.27 262
12974.35 294
12975.43 295
12976.50 326
12977.58 280
12978.65 300
12979.73 294
12980.81 285
12981.88 257
12982.96 304
12984.03 298
12985.11 318
12986.19 262
12987.26 289
12988.34 319
12989.42 285
12990.49 305
12991.57 279
12992.65 299
12993.72 297
12994.80 307
12995.88 319
12996.95 282
12998.03 255
12999.11 319
13000.18 314
13001.26 303
13002.34 320
13003.41 299
13004.49 327
13005.57 285
13006.65 290
13007.72 303
13008.80 312
13009.88 317
13010.95 312
13012.03 304
13013.11 316
13014.19 333
13015.26 347
13016.34 358
13017.42 329
13018.50 297
13019.58 306
13020.65 274
13021.73 307
13022.81 334
13023.89 320
13024.96 368
13026.04 323
13027.12 320
13028.20 356
13029.28 388
13030.35 283
13031.43 295
13032.51 347
13033.59 357
13034.67 342
13035.75 318
13036.82 300
13037.90 332
13038.98 351
13040.06 310
13041.14 317
13042.22 326
13043.30 339
13044.37 346
13045.45 315
13046.53 300
13047.61 343
13048.69 385
13049.77 368
13050.85 392
13051.93 358
13053.01 356
13054.09 358
13055.16 334
13056.24 322
13057.32 318
13058.40 345
13059.48 371
13060.56 372
13061.64 320
13062.72 290
13063.80 336
13064.88 314
13065.96 342
13067.04 353
13068.12 330
13069.20 355
13070.28 345
13071.36 319
13072.44 332
13073.52 308
13074.60 323
13075.68 350
13076.76 306
13077.84 311
13078.92 333
13080.00 320
13081.08 334
13082.16 319
13083.24 328
13084.32 320
13085.40 320
13086.48 333
13087.56 314
13088.64 345
13089.72 350
13090.80 328
13091.88 312
13092.96 301
13094.05 313
13095.13 311
13096.21 323
13097.29 340
13098.37 332
13099.45 284
13100.53 364
13101.61 347
13102.69 305
13103.77 321
13104.86 349
13105.94 319
13107.02 304
13108.10 284
13109.18 325
13110.26 339
13111.34 367
13112.43 336
13113.51 299
13114.59 323
13115.67 331
13116.75 343
13117.83 350
13118.92 368
13120.00 346
13121.08 308
13122.16 316
13123.24 318
13124.33 323
13125.41 343
13126.49 371
13127.57 371
13128.65 333
13129.74 352
13130.82 349
13131.90 310
13132.98 315
13134.07 344
13135.15 328
13136.23 318
13137.31 311
13138.40 350
13139.48 319
13140.56 312
13141.64 357
13142.73 280
13143.81 300
13144.89 320
13145.98 305
13147.06 306
13148.14 305
13149.23 344
13150.31 334
13151.39 300
13152.47 317
13153.56 312
13154.64 360
13155.72 335
13156.81 291
13157.89 313
13158.97 309
13160.06 291
13161.14 287
13162.23 311
13163.31 325
13164.39 314
13165.48 283
13166.56 296
13167.64 268
13168.73 292
13169.81 321
13170.90 266
13171.98 291
13173.06 322
13174.15 321
13175.23 313
13176.32 260
13177.40 282
13178.48 330
13179.57 313
13180.65 276
13181.74 311
13182.82 294
13183.91 274
13184.99 317
13186.08 308
13187.16 336
13188.25 319
13189.33 291
13190.42 298
13191.50 314
13192.58 299
13193.67 291
13194.75 285
13195.84 278
13196.92 301
13198.01 299
13199.09 293
13200.18 267
13201.27 289
13202.35 305
13203.44 270
13204.52 291
13205.61 309
13206.69 328
13207.78 291
13208.86 314
13209.95 301
13211.03 318
13212.12 289
13213.21 288
13214.29 281
13215.38 313
13216.46 299
13217.55 298
13218.63 284
13219.72 281
13220.81 322
13221.89 280
13222.98 289
13224.07 314
13225.15 325
13226.24 278
13227.32 271
13228.41 279
13229.50 263
13230.58 277
13231.67 279
13232.76 267
13233.84 297
13234.93 259
13236.02 286
13237.10 288
13238.19 286
13239.28 297
13240.36 281
13241.45 287
13242.54 302
13243.62 272
13244.71 244
13245.80 259
13246.89 269
13247.97 294
13249.06 278
13250.15 313
13251.23 304
13252.32 274
13253.41 287
13254.50 294
13255.58 284
13256.67 279
13257.76 296
13258.85 267
13259.93 269
13261.02 226
13262.11 231
13263.20 293
13264.28 305
13265.37 280
13266.46 264
13267.55 304
13268.64 239
13269.72 257
13270.81 257
13271.90 269
13272.99 277
13274.08 241
13275.17 264
13276.25 288
13277.34 290
13278.43 284
13279.52 305
13280.61 267
13281.70 267
13282.78 291
13283.87 282
13284.96 257
13286.05 255
13287.14 272
13288.23 287
13289.32 248
13290.41 262
13291.49 282
13292.58 281
13293.67 269
13294.76 252
13295.85 251
13296.94 254
13298.03 240
13299.12 268
13300.21 241
13301.30 255
13302.39 310
13303.48 285
13304.57 254
13305.66 231
13306.74 258
13307.83 254
13308.92 240
13310.01 255
13311.10 248
13312.19 281
13313.28 280
13314.37 252
13315.46 249
13316.55 251
13317.64 253
13318.73 257
13319.82 254
13320.91 268
13322.00 255
13323.09 303
13324.18 246
13325.27 237
13326.36 253
13327.45 278
13328.55 261
13329.64 252
13330.73 257
13331.82 270
13332.91 256
13334.00 225
13335.09 222
13336.18 229
13337.27 229
13338.36 258
13339.45 270
13340.54 222
13341.63 216
13342.73 241
13343.82 280
13344.91 236
13346.00 274
13347.09 261
13348.18 262
13349.27 272
13350.36 253
13351.46 246
13352.55 280
13353.64 286
13354.73 246
13355.82 262
13356.91 243
13358.00 273
13359.10 248
13360.19 281
13361.28 258
13362.37 254
13363.46 270
13364.56 287
13365.65 285
13366.74 243
13367.83 269
13368.92 250
13370.02 264
13371.11 248
13372.20 268
13373.29 258
13374.38 243
13375.48 216
13376.57 220
13377.66 232
13378.75 245
13379.85 237
13380.94 269
13382.03 203
13383.13 215
13384.22 264
13385.31 248
13386.40 236
13387.50 244
13388.59 244
13389.68 271
13390.78 237
13391.87 255
13392.96 259
13394.05 233
13395.15 253
13396.24 241
13397.33 237
13398.43 263
13399.52 254
13400.61 242
13401.71 257
13402.80 257
13403.89 248
13404.99 277
13406.08 282
13407.18 255
13408.27 252
13409.36 232
13410.46 247
13411.55 219
13412.64 229
13413.74 217
13414.83 225
13415.93 219
13417.02 240
13418.12 254
13419.21 228
13420.30 224
13421.40 245
13422.49 255
13423.59 268
13424.68 269
13425.78 230
13426.87 246
13427.96 236
13429.06 242
13430.15 228
13431.25 247
13432.34 222
13433.44 222
13434.53 210
13435.63 228
13436.72 227
13437.82 248
13438.91 243
13440.01 259
13441.10 237
13442.20 239
13443.29 248
13444.39 231
13445.48 246
13446.58 249
13447.67 253
13448.77 271
13449.86 231
13450.96 233
13452.06 224
13453.15 240
13454.25 242
13455.34 264
13456.44 230
13457.53 227
13458.63 250
13459.73 244
13460.82 245
13461.92 271
13463.01 256
13464.11 246
13465.20 240
13466.30 233
13467.40 224
13468.49 226
13469.59 215
13470.69 222
13471.78 224
13472.88 215
13473.98 256
13475.07 249
13476.17 242
13477.26 244
13478.36 236
13479.46 227
13480.55 236
13481.65 264
13482.75 225
13483.84 261
13484.94 239
13486.04 279
13487.14 226
13488.23 256
13489.33 268
13490.43 278
13491.52 226
13492.62 235
13493.72 254
13494.82 233
13495.91 247
13497.01 241
13498.11 247
13499.20 246
13500.30 265
13501.40 232
13502.50 249
13503.60 255
13504.69 262
13505.79 254
13506.89 257
13507.99 251
13509.08 212
13510.18 256
13511.28 240
13512.38 225
13513.48 233
13514.57 229
13515.67 248
13516.77 250
13517.87 271
13518.97 228
13520.06 251
13521.16 235
13522.26 219
13523.36 243
13524.46 255
13525.56 250
13526.66 216
13527.75 210
13528.85 247
13529.95 286
13531.05 254
13532.15 210
13533.25 228
13534.35 237
13535.45 243
13536.54 237
13537.64 255
13538.74 257
13539.84 255
13540.94 238
13542.04 215
13543.14 215
13544.24 255
13545.34 250
13546.44 250
13547.54 224
13548.64 208
13549.74 216
13550.83 213
13551.93 239
13553.03 239
13554.13 243
13555.23 272
13556.33 246
13557.43 213
13558.53 261
13559.63 229
13560.73 234
13561.83 261
13562.93 233
13564.03 235
13565.13 232
13566.23 239
13567.33 245
13568.43 211
13569.53 187
13570.63 232
13571.73 265
13572.84 254
13573.94 245
13575.04 244
13576.14 215
13577.24 251
13578.34 244
13579.44 214
13580.54 203
13581.64 207
13582.74 237
13583.84 218
13584.94 254
13586.04 267
13587.14 227
13588.25 247
13589.35 255
13590.45 218
13591.55 233
13592.65 239
13593.75 248
13594.85 240
13595.95 226
13597.06 226
13598.16 219
13599.26 225
13600.36 224
13601.46 246
13602.56 221
13603.67 216
13604.77 254
13605.87 266
13606.97 268
13608.07 226
13609.17 200
13610.28 246
13611.38 242
13612.48 237
13613.58 218
13614.68 215
13615.79 225
13616.89 183
13617.99 205
13619.09 230
13620.20 226
13621.30 211
13622.40 217
13623.50 255
13624.61 226
13625.71 208
13626.81 227
13627.91 242
13629.02 247
13630.12 226
13631.22 233
13632.33 247
13633.43 215
13634.53 208
13635.63 281
13636.74 260
13637.84 213
13638.94 233
13640.05 214
13641.15 268
13642.25 218
13643.36 238
13644.46 253
13645.56 225
13646.67 228
13647.77 245
13648.87 231
13649.98 244
13651.08 267
13652.18 240
13653.29 235
13654.39 225
13655.50 239
13656.60 241
13657.70 232
13658.81 213
13659.91 206
13661.02 191
13662.12 195
13663.22 217
13664.33 224
13665.43 237
13666.54 236
13667.64 258
13668.74 243
13669.85 230
13670.95 243
13672.06 232
13673.16 207
13674.27 240
13675.37 261
13676.48 236
13677.58 232
13678.69 202
13679.79 227
13680.90 244
13682.00 235
13683.10 255
13684.21 214
13685.31 251
13686.42 250
13687.52 238
13688.63 210
13689.74 236
13690.84 208
13691.95 253
13693.05 239
13694.16 253
13695.26 244
13696.37 224
13697.47 230
13698.58 220
13699.68 229
13700.79 245
13701.90 240
13703.00 245
13704.11 227
13705.21 246
13706.32 221
13707.42 218
13708.53 242
13709.64 254
13710.74 280
13711.85 262
13712.95 222
13714.06 216
13715.17 247
13716.27 218
13717.38 247
13718.49 249
13719.59 239
13720.70 259
13721.81 257
13722.91 247
13724.02 241
13725.12 255
13726.23 272
13727.34 276
13728.44 228
13729.55 247
13730.66 244
13731.77 250
13732.87 282
13733.98 271
13735.09 269
13736.19 272
13737.30 246
13738.41 261
13739.51 252
13740.62 227
13741.73 283
13742.84 247
13743.94 250
13745.05 286
13746.16 278
13747.27 244
13748.37 269
13749.48 244
13750.59 259
13751.70 242
13752.80 259
13753.91 235
13755.02 270
13756.13 268
13757.24 288
13758.34 280
13759.45 291
13760.56 312
13761.67 288
13762.78 306
13763.88 313
13764.99 317
13766.10 326
13767.21 322
13768.32 319
13769.43 289
13770.53 294
13771.64 311
13772.75 326
13773.86 323
13774.97 286
13776.08 289
13777.19 295
13778.29 339
13779.40 346
13780.51 309
13781.62 287
13782.73 296
13783.84 280
13784.95 279
13786.06 272
13787.17 269
13788.28 278
13789.38 253
13790.49 264
13791.60 245
13792.71 252
13793.82 252
13794.93 263
13796.04 271
13797.15 288
13798.26 278
13799.37 281
13800.48 262
13801.59 267
13802.70 239
13803.81 232
13804.92 258
13806.03 271
13807.14 271
13808.25 249
13809.36 240
13810.47 248
13811.58 272
13812.69 263
13813.80 275
13814.91 276
13816.02 279
13817.13 242
13818.24 257
13819.35 267
13820.46 229
13821.57 231
13822.68 243
13823.79 263
13824.90 239
13826.01 216
13827.12 233
13828.24 228
13829.35 287
13830.46 283
13831.57 250
13832.68 237
13833.79 252
13834.90 227
13836.01 272
13837.12 272
13838.23 258
13839.35 269
13840.46 268
13841.57 246
13842.68 243
13843.79 234
13844.90 250
13846.01 288
13847.13 261
13848.24 230
13849.35 243
13850.46 271
13851.57 242
13852.68 244
13853.80 231
13854.91 280
13856.02 282
13857.13 264
13858.24 269
13859.36 255
13860.47 241
13861.58 223
13862.69 235
13863.80 252
13864.92 247
13866.03 273
13867.14 270
13868.25 267
13869.37 255
13870.48 272
13871.59 238
13872.70 246
13873.82 243
13874.93 229
13876.04 235
13877.15 230
13878.27 239
13879.38 240
13880.49 219
13881.61 255
13882.72 244
13883.83 253
13884.94 247
13886.06 268
13887.17 267
13888.28 263
13889.40 257
13890.51 267
13891.62 269
13892.74 265
13893.85 277
13894.96 278
13896.08 282
13897.19 281
13898.30 261
13899.42 277
13900.53 246
13901.65 261
13902.76 279
13903.87 269
13904.99 298
13906.10 249
13907.21 258
13908.33 243
13909.44 275
13910.56 246
13911.67 266
13912.79 250
13913.90 245
13915.01 234
13916.13 264
13917.24 236
13918.36 218
13919.47 223
13920.59 236
13921.70 250
13922.81 236
13923.93 270
13925.04 258
13926.16 247
13927.27 271
13928.39 246
13929.50 245
13930.62 253
13931.73 231
13932.85 253
13933.96 232
13935.08 210
13936.19 234
13937.31 236
13938.42 229
13939.54 236
13940.65 282
13941.77 268
13942.88 219
13944.00 219
13945.12 234
13946.23 223
13947.35 243
13948.46 259
13949.58 252
13950.69 247
13951.81 237
13952.93 237
13954.04 203
13955.16 224
13956.27 272
13957.39 245
13958.50 215
13959.62 221
13960.74 266
13961.85 241
13962.97 230
13964.09 248
13965.20 233
13966.32 254
13967.43 277
13968.55 250
13969.67 225
13970.78 226
13971.90 239
13973.02 222
13974.13 242
13975.25 241
13976.37 217
13977.48 236
13978.60 254
13979.72 251
13980.83 218
13981.95 239
13983.07 269
13984.19 260
13985.30 215
13986.42 234
13987.54 226
13988.65 238
13989.77 249
13990.89 244
13992.01 195
13993.12 223
13994.24 256
13995.36 255
13996.48 227
13997.59 233
13998.71 233
13999.83 240
14000.95 263
14002.06 228
14003.18 217
14004.30 251
14005.42 235
14006.54 207
14007.65 241
14008.77 235
14009.89 236
14011.01 248
14012.13 254
14013.24 243
14014.36 233
14015.48 250
14016.60 225
14017.72 224
14018.84 233
14019.95 231
14021.07 254
14022.19 245
14023.31 211
14024.43 256
14025.55 251
14026.67 220
14027.79 215
14028.90 239
14030.02 202
14031.14 196
14032.26 241
14033.38 220
14034.50 212
14035.62 241
14036.74 249
14037.86 243
14038.98 254
14040.09 263
14041.21 218
14042.33 200
14043.45 232
14044.57 247
14045.69 249
14046.81 249
14047.93 216
14049.05 231
14050.17 240
14051.29 235
14052.41 229
14053.53 241
14054.65 251
14055.77 250
14056.89 211
14058.01 219
14059.13 243
14060.25 243
14061.37 240
14062.49 260
14063.61 251
14064.73 277
14065.85 281
14066.97 199
14068.09 227
14069.21 262
14070.33 249
14071.45 238
14072.57 254
14073.69 290
14074.81 274
14075.94 263
14077.06 254
14078.18 253
14079.30 269
14080.42 292
14081.54 265
14082.66 243
14083.78 216
14084.90 277
14086.02 295
14087.14 284
14088.27 252
14089.39 286
14090.51 254
14091.63 280
14092.75 251
14093.87 272
14094.99 247
14096.12 301
14097.24 287
14098.36 299
14099.48 322
14100.60 287
14101.72 263
14102.85 283
14103.97 283
14105.09 275
14106.21 291
14107.33 292
14108.46 261
14109.58 268
14110.70 279
14111.82 262
14112.94 271
14114.07 262
14115.19 253
14116.31 269
14117.43 237
14118.56 245
14119.68 245
14120.80 230
14121.92 237
14123.05 263
14124.17 254
14125.29 258
14126.41 274
14127.54 245
14128.66 261
14129.78 267
14130.90 238
14132.03 249
14133.15 266
14134.27 255
14135.40 252
14136.52 241
14137.64 258
14138.77 262
14139.89 255
14141.01 261
14142.14 261
14143.26 272
14144.38 247
14145.51 242
14146.63 259
14147.75 285
14148.88 281
14150.00 246
14151.12 276
14152.25 255
14153.37 257
14154.50 240
14155.62 251
14156.74 278
14157.87 259
14158.99 273
14160.12 300
14161.24 249
14162.36 241
14163.49 268
14164.61 277
14165.74 287
14166.86 263
14167.99 242
14169.11 241
14170.23 239
14171.36 274
14172.48 229
14173.61 244
14174.73 246
14175.86 248
14176.98 244
14178.11 233
14179.23 235
14180.36 238
14181.48 232
14182.61 268
14183.73 225
14184.86 252
14185.98 233
14187.11 224
14188.23 243
14189.36 222
14190.48 197
14191.61 240
14192.73 251
14193.86 249
14194.98 246
14196.11 228
14197.24 247
14198.36 234
14199.49 239
14200.61 250
14201.74 223
14202.86 227
14203.99 202
14205.12 229
14206.24 212
14207.37 258
14208.49 248
14209.62 261
14210.75 254
14211.87 248
14213.00 214
14214.12 239
14215.25 238
14216.38 262
14217.50 213
14218.63 194
14219.76 203
14220.88 241
14222.01 212
14223.14 233
14224.26 239
14225.39 274
14226.52 247
14227.64 244
14228.77 237
14229.90 202
14231.02 203
14232.15 211
14233.28 243
14234.40 207
14235.53 203
14236.66 228
14237.78 246
14238.91 236
14240.04 251
14241.17 208
14242.29 208
14243.42 218
14244.55 228
14245.68 239
14246.80 237
14247.93 229
14249.06 245
14250.19 224
14251.31 225
14252.44 225
14253.57 212
14254.70 215
14255.83 247
14256.95 223
14258.08 237
14259.21 227
14260.34 191
14261.47 238
14262.59 227
14263.72 211
14264.85 231
14265.98 232
14267.11 225
14268.23 216
14269.36 219
14270.49 226
14271.62 207
14272.75 189
14273.88 235
14275.01 254
14276.13 263
14277.26 238
14278.39 219
14279.52 195
14280.65 215
14281.78 212
14282.91 180
14284.04 213
14285.17 227
14286.29 204
14287.42 225
14288.55 222
14289.68 203
14290.81 226
14291.94 230
14293.07 229
14294.20 209
14295.33 204
14296.46 186
14297.59 196
14298.72 221
14299.85 214
14300.98 208
14302.11 209
14303.24 218
14304.37 217
14305.50 213
14306.63 200
14307.76 214
14308.89 213
14310.02 219
14311.15 256
14312.28 224
14313.41 219
14314.54 205
14315.67 203
14316.80 216
14317.93 250
14319.06 210
14320.19 225
14321.32 213
14322.45 183
14323.58 198
14324.71 188
14325.84 200
14326.97 225
14328.10 213
14329.23 196
14330.36 222
14331.49 229
14332.63 199
14333.76 236
14334.89 255
14336.02 211
14337.15 209
14338.28 213
14339.41 196
14340.54 232
14341.67 199
14342.81 206
14343.94 236
14345.07 200
14346.20 232
14347.33 241
14348.46 241
14349.59 249
14350.73 231
14351.86 189
14352.99 199
14354.12 195
14355.25 255
14356.39 245
14357.52 212
14358.65 194
14359.78 205
14360.91 214
14362.05 220
14363.18 234
14364.31 203
14365.44 214
14366.57 231
14367.71 234
14368.84 209
14369.97 220
14371.10 212
14372.24 215
14373.37 217
14374.50 225
14375.63 205
14376.77 211
14377.90 210
14379.03 219
14380.16 232
14381.30 197
14382.43 222
14383.56 208
14384.70 222
14385.83 219
14386.96 226
14388.10 213
14389.23 225
14390.36 200
14391.49 255
14392.63 252
14393.76 223
14394.89 212
14396.03 230
14397.16 228
14398.30 236
14399.43 232
14400.56 244
14401.70 202
14402.83 232
14403.96 218
14405.10 191
14406.23 192
14407.37 236
14408.50 240
14409.63 248
14410.77 229
14411.90 251
14413.04 263
14414.17 225
14415.30 247
14416.44 237
14417.57 240
14418.71 273
14419.84 255
14420.98 240
14422.11 238
14423.24 236
14424.38 228
14425.51 260
14426.65 236
14427.78 250
14428.92 234
14430.05 247
14431.19 247
14432.32 272
14433.46 265
14434.59 273
14435.73 277
14436.86 255
14438.00 290
14439.13 272
14440.27 286
14441.40 245
14442.54 267
14443.67 276
14444.81 283
14445.94 274
14447.08 247
14448.21 265
14449.35 269
14450.49 329
14451.62 348
14452.76 283
14453.89 311
14455.03 322
14456.16 287
14457.30 286
14458.44 322
14459.57 369
14460.71 309
14461.84 351
14462.98 375
14464.12 348
14465.25 349
14466.39 355
14467.52 336
14468.66 383
14469.80 371
14470.93 381
14472.07 380
14473.21 411
14474.34 354
14475.48 389
14476.62 393
14477.75 412
14478.89 396
14480.03 374
14481.16 365
14482.30 389
14483.44 386
14484.57 330
14485.71 341
14486.85 337
14487.98 363
14489.12 298
14490.26 311
14491.40 275
14492.53 317
14493.67 307
14494.81 287
14495.94 271
14497.08 249
14498.22 279
14499.36 250
14500.49 274
14501.63 240
14502.77 276
14503.91 252
14505.05 242
14506.18 234
14507.32 235
14508.46 250
14509.60 272
14510.73 240
14511.87 277
14513.01 272
14514.15 270
14515.29 227
14516.43 250
14517.56 251
14518.70 244
14519.84 254
14520.98 253
14522.12 264
14523.25 247
14524.39 250
14525.53 242
14526.67 234
14527.81 220
14528.95 209
14530.09 208
14531.23 225
14532.36 233
14533.50 206
14534.64 222
14535.78 220
14536.92 237
14538.06 201
14539.20 224
14540.34 225
14541.48 208
14542.62 200
14543.75 204
14544.89 212
14546.03 243
14547.17 209
14548.31 228
14549.45 216
14550.59 225
14551.73 205
14552.87 240
14554.01 280
14555.15 247
14556.29 242
14557.43 252
14558.57 256
14559.71 240
14560.85 237
14561.99 212
14563.13 248
14564.27 250
14565.41 220
14566.55 209
14567.69 250
14568.83 233
14569.97 221
14571.11 219
14572.25 201
14573.39 228
14574.53 235
14575.67 199
14576.81 200
14577.95 218
14579.09 227
14580.23 230
14581.37 228
14582.52 231
14583.66 210
14584.80 216
14585.94 270
14587.08 215
14588.22 242
14589.36 219
14590.50 257
14591.64 259
14592.78 235
14593.93 194
14595.07 218
14596.21 209
14597.35 214
14598.49 198
14599.63 244
14600.77 232
14601.92 198
14603.06 198
14604.20 219
14605.34 208
14606.48 236
14607.62 261
14608.77 202
14609.91 208
14611.05 207
14612.19 245
14613.33 233
14614.47 213
14615.62 217
14616.76 224
14617.90 247
14619.04 235
14620.19 211
14621.33 212
14622.47 211
14623.61 200
14624.76 222
14625.90 237
14627.04 196
14628.18 216
14629.33 223
14630.47 194
14631.61 237
14632.75 234
14633.90 204
14635.04 235
14636.18 193
14637.32 194
14638.47 194
14639.61 197
14640.75 219
14641.90 240
14643.04 190
14644.18 205
14645.33 224
14646.47 216
14647.61 207
14648.76 206
14649.90 202
14651.04 199
14652.19 214
14653.33 208
14654.47 184
14655.62 192
14656.76 230
14657.90 226
14659.05 222
14660.19 228
14661.34 225
14662.48 217
14663.62 218
14664.77 225
14665.91 233
14667.06 226
14668.20 248
14669.34 215
14670.49 200
14671.63 196
14672.78 196
14673.92 197
14675.07 232
14676.21 179
14677.35 241
14678.50 179
14679.64 168
14680.79 202
14681.93 210
14683.08 218
14684.22 208
14685.37 225
14686.51 221
14687.66 208
14688.80 235
14689.95 217
14691.09 215
14692.24 183
14693.38 226
14694.53 203
14695.67 195
14696.82 185
14697.96 176
14699.11 187
14700.25 223
14701.40 191
14702.54 207
14703.69 182
14704.84 217
14705.98 191
14707.13 195
14708.27 201
14709.42 200
14710.56 203
14711.71 184
14712.86 182
14714.00 192
14715.15 203
14716.29 227
14717.44 216
14718.59 205
14719.73 220
14720.88 206
14722.02 202
14723.17 207
14724.32 185
14725.46 182
14726.61 206
14727.76 193
14728.90 202
14730.05 211
14731.20 218
14732.34 213
14733.49 188
14734.64 176
14735.78 205
14736.93 230
14738.08 184
14739.22 210
14740.37 201
14741.52 189
14742.66 200
14743.81 242
14744.96 210
14746.11 226
14747.25 187
14748.40 180
14749.55 186
14750.69 220
14751.84 208
14752.99 227
14754.14 251
14755.28 221
14756.43 213
14757.58 235
14758.73 237
14759.87 225
14761.02 223
14762.17 260
14763.32 258
14764.47 253
14765.61 253
14766.76 241
14767.91 237
14769.06 240
14770.21 243
14771.35 227
14772.50 239
14773.65 221
14774.80 218
14775.95 255
14777.10 226
14778.24 238
14779.39 229
14780.54 255
14781.69 256
14782.84 260
14783.99 244
14785.14 276
14786.28 250
14787.43 278
14788.58 256
14789.73 289
14790.88 300
14792.03 288
14793.18 280
14794.33 253
14795.48 274
14796.62 263
14797.77 250
14798.92 243
14800.07 271
14801.22 216
14802.37 233
14803.52 235
14804.67 248
14805.82 234
14806.97 237
14808.12 239
14809.27 224
14810.42 223
14811.57 215
14812.72 229
14813.87 218
14815.02 252
14816.17 234
14817.32 213
14818.47 201
14819.62 199
14820.77 222
14821.92 213
14823.07 235
14824.22 233
14825.37 175
14826.52 226
14827.67 215
14828.82 206
14829.97 184
14831.12 191
14832.27 189
14833.42 198
14834.57 206
14835.72 187
14836.87 161
14838.02 172
14839.17 195
14840.33 208
14841.48 216
14842.63 194
14843.78 200
14844.93 162
14846.08 185
14847.23 180
14848.38 182
14849.53 191
14850.68 198
14851.84 193
14852.99 194
14854.14 207
14855.29 209
14856.44 182
14857.59 192
14858.74 214
14859.90 213
14861.05 194
14862.20 200
14863.35 184
14864.50 184
14865.65 193
14866.81 204
14867.96 204
14869.11 209
14870.26 174
14871.41 192
14872.57 185
14873.72 200
14874.87 207
14876.02 196
14877.18 179
14878.33 230
14879.48 183
14880.63 180
14881.79 186
14882.94 159
14884.09 204
14885.24 189
14886.40 184
14887.55 219
14888.70 195
14889.85 213
14891.01 203
14892.16 215
14893.31 203
14894.47 182
14895.62 184
14896.77 204
14897.92 176
14899.08 198
14900.23 211
14901.38 206
14902.54 197
14903.69 189
14904.84 189
14906.00 217
14907.15 183
14908.30 210
14909.46 240
14910.61 210
14911.76 192
14912.92 186
14914.07 212
14915.23 172
14916.38 216
14917.53 180
14918.69 157
14919.84 187
14921.00 184
14922.15 200
14923.30 204
14924.46 197
14925.61 210
14926.77 187
14927.92 204
14929.07 182
14930.23 161
14931.38 172
14932.54 178
14933.69 209
14934.85 196
14936.00 183
14937.16 182
14938.31 185
14939.46 190
14940.62 169
14941.77 177
14942.93 176
14944.08 196
14945.24 165
14946.39 181
14947.55 206
14948.70 196
14949.86 222
14951.01 199
14952.17 201
14953.32 186
14954.48 192
14955.63 177
14956.79 189
14957.95 198
14959.10 186
14960.26 181
14961.41 204
14962.57 202
14963.72 201
14964.88 180
14966.03 212
14967.19 212
14968.35 195
14969.50 180
14970.66 225
14971.81 222
14972.97 236
14974.13 199
14975.28 195
14976.44 182
14977.59 169
14978.75 191
14979.91 188
14981.06 183
14982.22 183
14983.38 183
14984.53 192
14985.69 190
14986.85 197
14988.00 177
14989.16 166
14990.32 150
14991.47 191
14992.63 173
14993.79 193
14994.94 169
14996.10 192
14997.26 191
14998.41 196
14999.57 231
15000.73 154
15001.88 177
15003.04 204
15004.20 185
15005.36 153
15006.51 147
15007.67 180
15008.83 200
15009.99 194
15011.14 210
15012.30 172
15013.46 185
15014.62 183
15015.77 179
15016.93 171
15018.09 166
15019.25 166
15020.40 175
15021.56 176
15022.72 175
15023.88 182
15025.04 202
15026.19 187
15027.35 193
15028.51 189
15029.67 225
15030.83 234
15031.98 173
15033.14 166
15034.30 163
15035.46 193
15036.62 172
15037.78 157
15038.94 180
15040.09 216
15041.25 188
15042.41 168
15043.57 173
15044.73 155
15045.89 171
15047.05 176
15048.21 169
15049.36 180
15050.52 167
15051.68 176
15052.84 173
15054.00 155
15055.16 146
15056.32 153
15057.48 178
15058.64 154
15059.80 175
15060.96 153
15062.12 178
15063.27 173
15064.43 188
15065.59 168
15066.75 164
15067.91 178
15069.07 147
15070.23 147
15071.39 157
15072.55 155
15073.71 195
15074.87 179
15076.03 168
15077.19 165
15078.35 166
15079.51 199
15080.67 177
15081.83 192
15082.99 166
15084.15 148
15085.31 175
15086.47 190
15087.63 153
15088.79 154
15089.96 162
15091.12 160
15092.28 155
15093.44 140
15094.60 161
15095.76 166
15096.92 162
15098.08 166
15099.24 154
15100.40 151
15101.56 170
15102.72 185
15103.88 172
15105.05 181
15106.21 180
15107.37 166
15108.53 164
15109.69 193
15110.85 183
15112.01 148
15113.17 153
15114.34 162
15115.50 159
15116.66 140
15117.82 169
15118.98 153
15120.14 175
15121.31 179
15122.47 173
15123.63 182
15124.79 187
15125.95 170
15127.11 170
15128.28 178
15129.44 150
15130.60 186
15131.76 184
15132.93 158
15134.09 184
15135.25 169
15136.41 174
15137.57 166
15138.74 175
15139.90 171
15141.06 191
15142.22 162
15143.39 175
15144.55 154
15145.71 153
15146.87 159
15148.04 152
15149.20 144
15150.36 157
15151.53 190
15152.69 164
15153.85 170
15155.01 163
15156.18 158
15157.34 166
15158.50 194
15159.67 150
15160.83 162
15161.99 156
15163.16 163
15164.32 143
15165.48 131
15166.65 136
15167.81 142
15168.97 149
15170.14 140
15171.30 167
15172.47 167
15173.63 175
15174.79 143
15175.96 118
15177.12 157
15178.28 157
15179.45 152
15180.61 175
15181.78 151
15182.94 170
15184.10 173
15185.27 183
15186.43 156
15187.60 149
15188.76 138
15189.93 152
15191.09 149
15192.25 173
15193.42 166
15194.58 164
15195.75 167
15196.91 135
15198.08 152
15199.24 147
15200.41 175
15201.57 150
15202.74 159
15203.90 184
15205.07 165
15206.23 156
15207.40 159
15208.56 141
15209.73 150
15210.89 161
15212.06 153
15213.22 161
15214.39 130
15215.55 167
15216.72 165
15217.88 137
15219.05 140
15220.22 150
15221.38 155
15222.55 185
15223.71 157
15224.88 144
15226.04 166
15227.21 134
15228.37 135
15229.54 150
15230.71 117
15231.87 152
15233.04 174
15234.20 190
15235.37 143
15236.54 139
15237.70 160
15238.87 146
15240.04 136
15241.20 134
15242.37 140
15243.53 155
15244.70 153
15245.87 134
15247.03 148
15248.20 142
15249.37 142
15250.53 142
15251.70 156
15252.87 131
15254.03 147
15255.20 154
15256.37 159
15257.54 145
15258.70 139
15259.87 178
15261.04 173
15262.20 178
15263.37 149
15264.54 158
15265.71 151
15266.87 145
15268.04 139
15269.21 174
15270.37 163
15271.54 140
15272.71 155
15273.88 165
15275.05 138
15276.21 153
15277.38 163
15278.55 176
15279.72 136
15280.88 124
15282.05 158
15283.22 164
15284.39 136
15285.56 162
15286.72 163
15287.89 149
15289.06 131
15290.23 174
15291.40 151
15292.56 148
15293.73 151
15294.90 157
15296.07 157
15297.24 163
15298.41 179
15299.58 159
15300.74 166
15301.91 161
15303.08 167
15304.25 188
15305.42 156
15306.59 168
15307.76 160
15308.93 150
15310.09 158
15311.26 159
15312.43 149
15313.60 160
15314.77 161
15315.94 163
15317.11 130
15318.28 154
15319.45 167
15320.62 128
15321.79 146
15322.96 143
15324.13 136
15325.30 150
15326.46 124
15327.63 150
15328.80 136
15329.97 187
15331.14 147
15332.31 168
15333.48 169
15334.65 148
15335.82 159
15336.99 147
15338.16 152
15339.33 176
15340.50 184
15341.67 155
15342.84 132
15344.01 139
15345.18 155
15346.35 197
15347.53 155
15348.70 142
15349.87 124
15351.04 147
15352.21 179
15353.38 141
15354.55 163
15355.72 148
15356.89 169
15358.06 162
15359.23 160
15360.40 132
15361.57 145
15362.74 172
15363.92 143
15365.09 155
15366.26 157
15367.43 166
15368.60 173
15369.77 157
15370.94 143
15372.11 141
15373.29 163
15374.46 182
15375.63 142
15376.80 163
15377.97 172
15379.14 160
15380.31 154
15381.49 133
15382.66 152
15383.83 175
15385.00 170
15386.17 153
15387.35 155
15388.52 142
15389.69 159
15390.86 173
15392.03 139
15393.21 130
15394.38 170
15395.55 179
15396.72 147
15397.89 117
15399.07 140
15400.24 150
15401.41 182
15402.58 173
15403.76 157
15404.93 168
15406.10 149
15407.28 162
15408.45 174
15409.62 138
15410.79 139
15411.97 142
15413.14 134
15414.31 169
15415.49 136
15416.66 140
15417.83 155
15419.00 139
15420.18 171
15421.35 141
15422.52 147
15423.70 172
15424.87 167
15426.04 165
15427.22 153
15428.39 166
15429.56 166
15430.74 142
15431.91 139
15433.09 161
15434.26 162
15435.43 180
15436.61 156
15437.78 146
15438.95 148
15440.13 161
15441.30 167
15442.48 146
15443.65 155
15444.82 143
15446.00 144
15447.17 144
15448.35 145
15449.52 133
15450.70 152
15451.87 183
15453.04 169
15454.22 150
15455.39 136
15456.57 136
15457.74 148
15458.92 157
15460.09 143
15461.27 147
15462.44 139
15463.62 162
15464.79 156
15465.97 133
15467.14 148
15468.32 146
15469.49 149
15470.67 179
15471.84 160
15473.02 149
15474.19 134
15475.37 153
15476.54 151
15477.72 163
15478.89 158
15480.07 158
15481.24 138
15482.42 154
15483.60 149
15484.77 167
15485.95 167
15487.12 172
15488.30 141
15489.47 147
15490.65 155
15491.83 129
15493.00 144
15494.18 111
15495.35 141
15496.53 153
15497.71 136
15498.88 145
15500.06 168
15501.24 126
15502.41 161
15503.59 159
15504.76 140
15505.94 148
15507.12 175
15508.29 170
15509.47 184
15510.65 146
15511.82 171
15513.00 168
15514.18 152
15515.35 176
15516.53 168
15517.71 157
15518.88 136
15520.06 154
15521.24 161
15522.42 160
15523.59 155
15524.77 160
15525.95 143
15527.12 149
15528.30 156
15529.48 163
15530.66 152
15531.83 182
15533.01 131
15534.19 147
15535.37 176
15536.54 156
15537.72 139
15538.90 161
15540.08 151
15541.25 143
15542.43 146
15543.61 178
15544.79 173
15545.97 130
15547.14 143
15548.32 147
15549.50 147
15550.68 163
15551.86 146
15553.04 144
15554.21 118
15555.39 154
15556.57 166
15557.75 138
15558.93 145
15560.11 169
15561.28 162
15562.46 161
15563.64 156
15564.82 149
15566.00 170
15567.18 154
15568.36 169
15569.54 184
15570.71 151
15571.89 134
15573.07 149
15574.25 149
15575.43 143
15576.61 167
15577.79 154
15578.97 177
15580.15 168
15581.33 175
15582.51 181
15583.69 177
15584.86 152
15586.04 168
15587.22 157
15588.40 164
15589.58 160
15590.76 169
15591.94 155
15593.12 128
15594.30 155
15595.48 148
15596.66 133
15597.84 167
15599.02 141
15600.20 153
15601.38 178
15602.56 151
15603.74 182
15604.92 145
15606.10 147
15607.28 158
15608.46 135
15609.64 142
15610.82 132
15612.00 157
15613.18 162
15614.37 167
15615.55 185
15616.73 175
15617.91 164
15619.09 161
15620.27 177
15621.45 178
15622.63 154
15623.81 160
15624.99 151
15626.17 178
15627.35 140
15628.54 135
15629.72 141
15630.90 163
15632.08 161
15633.26 177
15634.44 155
15635.62 150
15636.80 165
15637.99 178
15639.17 173
15640.35 167
15641.53 175
15642.71 180
15643.89 149
15645.08 141
15646.26 149
15647.44 167
15648.62 193
15649.80 167
15650.98 167
15652.17 163
15653.35 156
15654.53 149
15655.71 156
15656.90 173
15658.08 184
15659.26 175
15660.44 159
15661.62 180
15662.81 164
15663.99 163
15665.17 181
15666.35 186
15667.54 161
15668.72 179
15669.90 173
15671.08 212
15672.27 191
15673.45 172
15674.63 182
15675.82 184
15677.00 187
15678.18 195
15679.37 189
15680.55 172
15681.73 177
15682.91 199
15684.10 184
15685.28 183
15686.46 185
15687.65 182
15688.83 200
15690.01 192
15691.20 176
15692.38 158
15693.57 177
15694.75 187
15695.93 190
15697.12 182
15698.30 197
15699.48 210
15700.67 201
15701.85 174
15703.04 199
15704.22 205
15705.40 170
15706.59 196
15707.77 230
15708.96 188
15710.14 199
15711.32 196
15712.51 202
15713.69 197
15714.88 191
15716.06 192
15717.25 243
15718.43 219
15719.61 212
15720.80 203
15721.98 224
15723.17 242
15724.35 203
15725.54 211
15726.72 212
15727.91 187
15729.09 213
15730.28 226
15731.46 192
15732.65 197
15733.83 189
15735.02 196
15736.20 174
15737.39 177
15738.57 165
15739.76 196
15740.94 178
15742.13 167
15743.32 193
15744.50 228
15745.69 214
15746.87 193
15748.06 215
15749.24 200
15750.43 186
15751.61 198
15752.80 204
15753.99 209
15755.17 210
15756.36 186
15757.54 194
15758.73 201
15759.92 165
15761.10 178
15762.29 177
15763.47 182
15764.66 208
15765.85 205
15767.03 208
15768.22 198
15769.41 172
15770.59 197
15771.78 199
15772.97 164
15774.15 170
15775.34 201
15776.53 178
15777.71 177
15778.90 192
15780.09 169
15781.27 166
15782.46 205
15783.65 185
15784.83 195
15786.02 174
15787.21 170
15788.40 196
15789.58 165
15790.77 199
15791.96 189
15793.14 192
15794.33 178
15795.52 159
15796.71 170
15797.89 161
15799.08 181
15800.27 194
15801.46 176
15802.64 172
15803.83 192
15805.02 172
15806.21 148
15807.40 152
15808.58 178
15809.77 185
15810.96 177
15812.15 163
15813.34 178
15814.52 179
15815.71 159
15816.90 157
15818.09 163
15819.28 150
15820.47 158
15821.65 142
15822.84 144
15824.03 151
15825.22 142
15826.41 159
15827.60 187
15828.79 200
15829.97 180
15831.16 174
15832.35 182
15833.54 144
15834.73 159
15835.92 192
15837.11 163
15838.30 182
15839.49 165
15840.67 135
15841.86 173
15843.05 189
15844.24 171
15845.43 176
15846.62 184
15847.81 138
15849.00 155
15850.19 159
15851.38 185
15852.57 187
15853.76 178
15854.95 164
15856.14 181
15857.33 156
15858.52 174
15859.71 173
15860.90 195
15862.09 177
15863.28 203
15864.47 173
15865.66 160
15866.85 186
15868.04 156
15869.23 149
15870.42 182
15871.61 171
15872.80 172
15873.99 151
15875.18 159
15876.37 163
15877.56 167
15878.75 167
15879.94 163
15881.13 147
15882.32 138
15883.51 151
15884.70 160
15885.89 156
15887.08 157
15888.28 147
15889.47 189
15890.66 171
15891.85 166
15893.04 162
15894.23 159
15895.42 149
15896.61 139
15897.80 164
15899.00 139
15900.19 148
15901.38 141
15902.57 158
15903.76 178
15904.95 141
15906.14 170
15907.34 164
15908.53 170
15909.72 162
15910.91 160
15912.10 169
15913.30 163
15914.49 151
15915.68 139
15916.87 143
15918.06 146
15919.26 149
15920.45 152
15921.64 164
15922.83 153
15924.02 153
15925.22 149
15926.41 155
15927.60 152
15928.79 165
15929.99 189
15931.18 150
15932.37 124
15933.56 143
15934.76 144
15935.95 151
15937.14 130
15938.33 195
15939.53 163
15940.72 142
15941.91 176
15943.11 176
15944.30 145
15945.49 138
15946.69 151
15947.88 147
15949.07 197
15950.26 158
15951.46 161
15952.65 152
15953.84 148
15955.04 145
15956.23 162
15957.43 151
15958.62 162
15959.81 148
15961.01 131
15962.20 138
15963.39 165
15964.59 162
15965.78 145
15966.97 150
15968.17 171
15969.36 156
15970.56 152
15971.75 141
15972.94 173
15974.14 153
15975.33 140
15976.53 151
15977.72 177
15978.92 160
15980.11 171
15981.30 144
15982.50 168
15983.69 153
15984.89 179
15986.08 167
15987.28 157
15988.47 134
15989.67 123
15990.86 144
15992.06 172
15993.25 133
15994.45 134
15995.64 153
15996.84 132
15998.03 135
15999.23 123
16000.42 141
16001.62 148
16002.81 161
16004.01 160
16005.20 138
16006.40 158
16007.59 161
16008.79 177
16009.98 162
16011.18 123
16012.38 137
16013.57 147
16014.77 161
16015.96 148
16017.16 163
16018.35 135
16019.55 132
16020.75 131
16021.94 143
16023.14 124
16024.33 135
16025.53 154
16026.73 172
16027.92 158
16029.12 157
16030.31 156
16031.51 147
16032.71 115
16033.90 148
16035.10 168
16036.30 178
16037.49 143
16038.69 158
16039.89 171
16041.08 140
16042.28 142
16043.48 136
16044.67 133
16045.87 166
16047.07 149
16048.26 155
16049.46 160
16050.66 130
16051.85 111
16053.05 150
16054.25 151
16055.45 124
16056.64 154
16057.84 152
16059.04 164
16060.23 154
16061.43 195
16062.63 180
16063.83 166
16065.02 157
16066.22 147
16067.42 157
16068.62 134
16069.82 153
16071.01 174
16072.21 158
16073.41 160
16074.61 151
16075.80 149
16077.00 147
16078.20 158
16079.40 129
16080.60 138
16081.79 141
16082.99 157
16084.19 159
16085.39 166
16086.59 142
16087.79 139
16088.98 153
16090.18 140
16091.38 130
16092.58 184
16093.78 170
16094.98 159
16096.18 144
16097.37 147
16098.57 159
16099.77 137
16100.97 155
16102.17 138
16103.37 149
16104.57 140
16105.77 125
16106.97 129
16108.17 128
16109.36 148
16110.56 180
16111.76 136
16112.96 143
16114.16 130
16115.36 131
16116.56 147
16117.76 146
16118.96 125
16120.16 160
16121.36 147
16122.56 143
16123.76 127
16124.96 144
16126.16 142
16127.36 132
16128.56 143
16129.76 151
16130.96 131
16132.16 144
16133.36 149
16134.56 150
16135.76 132
16136.96 129
16138.16 153
16139.36 144
16140.56 134
16141.76 137
16142.96 136
16144.16 163
16145.36 140
16146.56 149
16147.76 160
16148.96 167
16150.16 152
16151.36 141
16152.57 165
16153.77 155
16154.97 132
16156.17 132
16157.37 155
16158.57 155
16159.77 159
16160.97 159
16162.17 141
16163.37 131
16164.58 158
16165.78 153
16166.98 173
16168.18 126
16169.38 130
16170.58 158
16171.78 154
16172.99 144
16174.19 126
16175.39 150
16176.59 194
16177.79 160
16178.99 150
16180.20 130
16181.40 141
16182.60 155
16183.80 170
16185.00 154
16186.21 149
16187.41 145
16188.61 141
16189.81 146
16191.02 157
16192.22 155
16193.42 150
16194.62 164
16195.82 164
16197.03 165
16198.23 167
16199.43 146
16200.63 149
16201.84 173
16203.04 186
16204.24 145
16205.45 156
16206.65 154
16207.85 165
16209.05 156
16210.26 174
16211.46 174
16212.66 180
16213.87 164
16215.07 162
16216.27 143
16217.48 154
16218.68 172
16219.88 175
16221.09 164
16222.29 180
16223.49 170
16224.70 146
16225.90 191
16227.10 155
16228.31 141
16229.51 151
16230.71 156
16231.92 183
16233.12 167
16234.33 154
16235.53 171
16236.73 146
16237.94 139
16239.14 165
16240.35 144
16241.55 157
16242.75 166
16243.96 149
16245.16 177
16246.37 174
16247.57 163
16248.78 147
16249.98 168
16251.18 178
16252.39 163
16253.59 161
16254.80 144
16256.00 142
16257.21 164
16258.41 170
16259.62 172
16260.82 156
16262.03 177
16263.23 171
16264.44 153
16265.64 179
16266.85 183
16268.05 176
16269.26 172
16270.46 181
16271.67 157
16272.87 180
16274.08 157
16275.28 191
16276.49 161
16277.69 211
16278.90 198
16280.11 200
16281.31 195
16282.52 183
16283.72 191
16284.93 174
16286.13 166
16287.34 187
16288.55 174
16289.75 172
16290.96 166
16292.16 180
16293.37 200
16294.58 161
16295.78 186
16296.99 163
16298.19 202
16299.40 215
16300.61 177
16301.81 225
16303.02 202
16304.23 180
16305.43 197
16306.64 181
16307.85 196
16309.05 180
16310.26 169
16311.47 187
16312.67 202
16313.88 198
16315.09 217
16316.29 214
16317.50 202
16318.71 221
16319.91 196
16321.12 204
16322.33 167
16323.54 205
16324.74 198
16325.95 203
16327.16 190
16328.36 181
16329.57 189
16330.78 198
16331.99 183
16333.19 162
16334.40 181
16335.61 204
16336.82 195
16338.02 174
16339.23 131
16340.44 148
16341.65 161
16342.86 173
16344.06 194
16345.27 167
16346.48 156
16347.69 196
16348.90 141
16350.10 150
16351.31 153
16352.52 173
16353.73 143
16354.94 168
16356.15 162
16357.35 204
16358.56 147
16359.77 162
16360.98 151
16362.19 170
16363.40 169
16364.61 178
16365.81 143
16367.02 137
16368.23 149
16369.44 169
16370.65 145
16371.86 149
16373.07 157
16374.28 117
16375.49 158
16376.69 139
16377.90 189
16379.11 160
16380.32 173
16381.53 172
16382.74 156
16383.95 172
16385.16 163
16386.37 169
16387.58 160
16388.79 141
16390.00 143
16391.21 162
16392.42 151
16393.63 156
16394.84 154
16396.05 151
16397.26 140
16398.47 140
16399.68 158
16400.89 162
16402.10 173
16403.31 132
16404.52 126
16405.73 136
16406.94 145
16408.15 156
16409.36 150
16410.57 146
16411.78 150
16412.99 151
16414.20 153
16415.41 145
16416.62 162
16417.83 148
16419.04 158
16420.25 136
16421.46 119
16422.68 155
16423.89 138
16425.10 172
16426.31 128
16427.52 128
16428.73 141
16429.94 146
16431.15 150
16432.36 149
16433.57 164
16434.79 164
16436.00 144
16437.21 154
16438.42 165
16439.63 151
16440.84 160
16442.05 137
16443.27 184
16444.48 143
16445.69 141
16446.90 131
16448.11 136
16449.33 140
16450.54 154
16451.75 152
16452.96 157
16454.17 138
16455.39 140
16456.60 146
16457.81 131
16459.02 139
16460.23 149
16461.45 152
16462.66 149
16463.87 146
16465.08 136
16466.30 145
16467.51 139
16468.72 161
16469.93 146
16471.15 154
16472.36 147
16473.57 137
16474.78 125
16476.00 136
16477.21 142
16478.42 148
16479.64 136
16480.85 140
16482.06 163
16483.27 147
16484.49 161
16485.70 147
16486.91 165
16488.13 136
16489.34 151
16490.55 138
16491.77 149
16492.98 136
16494.19 133
16495.41 103
16496.62 129
16497.84 110
16499.05 133
16500.26 153
16501.48 127
16502.69 116
16503.90 126
16505.12 145
16506.33 110
16507.55 124
16508.76 150
16509.97 144
16511.19 116
16512.40 111
16513.62 134
16514.83 148
16516.04 124
16517.26 108
16518.47 133
16519.69 147
16520.90 142
16522.12 121
16523.33 122
16524.55 147
16525.76 168
16526.98 170
16528.19 113
16529.40 118
16530.62 118
16531.83 131
16533.05 146
16534.26 115
16535.48 112
16536.69 144
16537.91 165
16539.12 179
16540.34 140
16541.56 110
16542.77 147
16543.99 143
16545.20 154
16546.42 121
16547.63 124
16548.85 128
16550.06 155
16551.28 128
16552.49 113
16553.71 133
16554.93 122
16556.14 113
16557.36 138
16558.57 130
16559.79 133
16561.00 134
16562.22 124
16563.44 122
16564.65 127
16565.87 129
16567.09 147
16568.30 145
16569.52 101
16570.73 99
16571.95 137
16573.17 152
16574.38 126
16575.60 140
16576.82 126
16578.03 124
16579.25 127
16580.47 154
16581.68 176
16582.90 145
16584.12 150
16585.33 143
16586.55 124
16587.77 142
16588.98 135
16590.20 144
16591.42 128
16592.64 135
16593.85 119
16595.07 123
16596.29 141
16597.50 139
16598.72 144
16599.94 152
16601.16 130
16602.37 126
16603.59 122
16604.81 110
16606.03 134
16607.24 132
16608.46 144
16609.68 129
16610.90 152
16612.12 134
16613.33 141
16614.55 128
16615.77 141
16616.99 124
16618.20 115
16619.42 125
16620.64 128
16621.86 138
16623.08 127
16624.30 132
16625.51 138
16626.73 137
16627.95 120
16629.17 96
16630.39 138
16631.61 117
16632.83 152
16634.04 130
16635.26 147
16636.48 149
16637.70 150
16638.92 139
16640.14 123
16641.36 133
16642.58 119
16643.79 138
16645.01 143
16646.23 125
16647.45 120
16648.67 156
16649.89 126
16651.11 131
16652.33 120
16653.55 122
16654.77 138
16655.99 144
16657.21 149
16658.43 152
16659.65 154
16660.86 159
16662.08 141
16663.30 121
16664.52 125
16665.74 144
16666.96 131
16668.18 127
16669.40 106
16670.62 124
16671.84 93
16673.06 134
16674.28 149
16675.50 116
16676.72 130
16677.94 128
16679.16 119
16680.38 147
16681.61 141
16682.83 136
16684.05 136
16685.27 118
16686.49 135
16687.71 127
16688.93 143
16690.15 129
16691.37 129
16692.59 139
16693.81 109
16695.03 130
16696.25 138
16697.47 129
16698.70 122
16699.92 131
16701.14 128
16702.36 116
16703.58 116
16704.80 118
16706.02 132
16707.24 133
16708.47 125
16709.69 145
16710.91 134
16712.13 145
16713.35 115
16714.57 125
16715.79 138
16717.02 130
16718.24 147
16719.46 132
16720.68 124
16721.90 134
16723.12 143
16724.35 135
16725.57 117
16726.79 138
16728.01 126
16729.24 126
16730.46 125
16731.68 134
16732.90 128
16734.12 106
16735.35 133
16736.57 137
16737.79 121
16739.01 124
16740.24 127
16741.46 149
16742.68 142
16743.90 113
16745.13 104
16746.35 126
16747.57 124
16748.80 139
16750.02 132
16751.24 141
16752.46 145
16753.69 137
16754.91 121
16756.13 111
16757.36 114
16758.58 123
16759.80 143
16761.03 106
16762.25 134
16763.47 119
16764.70 135
16765.92 113
16767.14 121
16768.37 122
16769.59 121
16770.81 141
16772.04 126
16773.26 109
16774.49 130
16775.71 122
16776.93 149
16778.16 140
16779.38 139
16780.61 125
16781.83 125
16783.05 141
16784.28 123
16785.50 139
16786.73 140
16787.95 148
16789.17 140
16790.40 121
16791.62 123
16792.85 131
16794.07 131
16795.30 114
16796.52 129
16797.75 126
16798.97 119
16800.20 116
16801.42 147
16802.64 121
16803.87 107
16805.09 107
16806.32 114
16807.54 105
16808.77 134
16809.99 122
16811.22 137
16812.45 145
16813.67 150
16814.90 136
16816.12 146
16817.35 134
16818.57 131
16819.80 133
16821.02 132
16822.25 110
16823.47 132
16824.70 137
16825.92 128
16827.15 165
16828.38 142
16829.60 152
16830.83 141
16832.05 132
16833.28 169
16834.51 157
16835.73 148
16836.96 119
16838.18 131
16839.41 140
16840.64 151
16841.86 137
16843.09 145
16844.32 125
16845.54 151
16846.77 164
16847.99 138
16849.22 129
16850.45 137
16851.67 130
16852.90 119
16854.13 131
16855.35 153
16856.58 137
16857.81 135
16859.03 147
16860.26 140
16861.49 138
16862.72 128
16863.94 137
16865.17 119
16866.40 100
16867.62 131
16868.85 132
16870.08 141
16871.31 128
16872.53 126
16873.76 132
16874.99 134
16876.22 138
16877.44 138
16878.67 142
16879.90 147
16881.13 142
16882.35 128
16883.58 151
16884.81 146
16886.04 134
16887.27 140
16888.49 132
16889.72 120
16890.95 158
16892.18 131
16893.41 127
16894.63 142
16895.86 152
16897.09 154
16898.32 164
16899.55 135
16900.78 118
16902.00 139
16903.23 138
16904.46 137
16905.69 136
16906.92 124
16908.15 133
16909.38 149
16910.60 123
16911.83 127
16913.06 121
16914.29 143
16915.52 148
16916.75 121
16917.98 112
16919.21 119
16920.44 119
16921.67 145
16922.89 123
16924.12 115
16925.35 126
16926.58 124
16927.81 127
16929.04 125
16930.27 137
16931.50 110
16932.73 136
16933.96 137
16935.19 128
16936.42 101
16937.65 122
16938.88 130
16940.11 142
16941.34 134
16942.57 129
16943.80 150
16945.03 139
16946.26 143
16947.49 113
16948.72 130
16949.95 111
16951.18 126
16952.41 152
16953.64 143
16954.87 128
16956.10 139
16957.33 137
16958.56 134
16959.79 102
16961.02 118
16962.25 117
16963.48 141
16964.71 130
16965.94 104
16967.18 113
16968.41 140
16969.64 133
16970.87 142
16972.10 155
16973.33 137
16974.56 139
16975.79 132
16977.02 125
16978.25 116
16979.49 132
16980.72 140
16981.95 138
16983.18 104
16984.41 120
16985.64 139
16986.87 121
16988.11 116
16989.34 128
16990.57 114
16991.80 120
16993.03 119
16994.26 112
16995.50 114
16996.73 135
16997.96 135
16999.19 128
17000.42 141
17001.66 145
17002.89 117
17004.12 126
17005.35 134
17006.59 124
17007.82 134
17009.05 122
17010.28 131
17011.51 151
17012.75 143
17013.98 120
17015.21 118
17016.44 114
17017.68 139
17018.91 120
17020.14 125
17021.38 127
17022.61 121
17023.84 131
17025.07 132
17026.31 120
17027.54 131
17028.77 141
17030.01 134
17031.24 144
17032.47 140
17033.71 106
17034.94 117
17036.17 132
17037.41 132
17038.64 137
17039.87 129
17041.11 141
17042.34 135
17043.57 120
17044.81 122
17046.04 109
17047.27 111
17048.51 118
17049.74 128
17050.98 93
17052.21 81
17053.44 121
17054.68 131
17055.91 112
17057.15 113
17058.38 149
17059.61 133
17060.85 115
17062.08 140
17063.32 123
17064.55 122
17065.79 132
17067.02 140
17068.26 131
17069.49 149
17070.72 143
17071.96 132
17073.19 117
17074.43 118
17075.66 121
17076.90 123
17078.13 121
17079.37 130
17080.60 138
17081.84 143
17083.07 101
17084.31 103
17085.54 122
17086.78 116
17088.01 142
17089.25 142
17090.48 130
17091.72 119
17092.95 119
17094.19 147
17095.43 123
17096.66 130
17097.90 145
17099.13 124
17100.37 111
17101.60 110
17102.84 116
17104.07 126
17105.31 162
17106.55 127
17107.78 126
17109.02 123
17110.25 122
17111.49 122
17112.73 117
17113.96 116
17115.20 108
17116.44 118
17117.67 119
17118.91 132
17120.14 139
17121.38 121
17122.62 141
17123.85 109
17125.09 138
17126.33 107
17127.56 104
17128.80 95
17130.04 119
17131.27 105
17132.51 131
17133.75 118
17134.98 124
17136.22 124
17137.46 132
17138.70 121
17139.93 119
17141.17 114
17142.41 143
17143.64 123
17144.88 121
17146.12 103
17147.36 128
17148.59 137
17149.83 102
17151.07 113
17152.31 112
17153.54 109
17154.78 114
17156.02 116
17157.26 124
17158.49 149
17159.73 123
17160.97 98
17162.21 115
17163.45 123
17164.68 112
17165.92 122
17167.16 134
17168.40 120
17169.64 118
17170.87 123
17172.11 131
17173.35 126
17174.59 124
17175.83 130
17177.07 125
17178.30 140
17179.54 110
17180.78 136
17182.02 114
17183.26 113
17184.50 100
17185.74 112
17186.98 120
17188.21 116
17189.45 115
17190.69 134
17191.93 146
17193.17 118
17194.41 108
17195.65 128
17196.89 126
17198.13 132
17199.37 110
17200.60 104
17201.84 103
17203.08 123
17204.32 130
17205.56 108
17206.80 121
17208.04 116
17209.28 156
17210.52 123
17211.76 105
17213.00 108
17214.24 91
17215.48 112
17216.72 143
17217.96 128
17219.20 99
17220.44 117
17221.68 115
17222.92 124
17224.16 127
17225.40 122
17226.64 126
17227.88 133
17229.12 134
17230.36 133
17231.60 120
17232.84 133
17234.08 128
17235.32 142
17236.56 111
17237.80 119
17239.04 126
17240.29 110
17241.53 106
17242.77 100
17244.01 123
17245.25 115
17246.49 116
17247.73 128
17248.97 128
17250.21 149
17251.45 134
17252.70 97
17253.94 98
17255.18 115
17256.42 105
17257.66 104
17258.90 114
17260.14 128
17261.38 120
17262.63 115
17263.87 120
17265.11 135
17266.35 111
17267.59 99
17268.83 108
17270.08 121
17271.32 125
17272.56 119
17273.80 122
17275.04 138
17276.29 108
17277.53 101
17278.77 140
17280.01 127
17281.25 102
17282.50 106
17283.74 101
17284.98 138
17286.22 115
17287.47 107
17288.71 140
17289.95 130
17291.19 136
17292.44 133
17293.68 118
17294.92 129
17296.16 95
17297.41 121
17298.65 128
17299.89 125
17301.14 123
17302.38 132
17303.62 121
17304.86 124
17306.11 134
17307.35 104
17308.59 149
17309.84 112
17311.08 121
17312.32 122
17313.57 100
17314.81 122
17316.05 84
17317.30 92
17318.54 98
17319.78 121
17321.03 99
17322.27 110
17323.52 88
17324.76 106
17326.00 103
17327.25 136
17328.49 99
17329.74 97
17330.98 115
17332.22 113
17333.47 105
17334.71 102
17335.96 91
17337.20 111
17338.44 127
17339.69 125
17340.93 113
17342.18 101
17343.42 139
17344.67 124
17345.91 117
17347.16 128
17348.40 117
17349.64 108
17350.89 90
17352.13 106
17353.38 101
17354.62 129
17355.87 106
17357.11 121
17358.36 134
17359.60 107
17360.85 114
17362.09 116
17363.34 99
17364.58 97
17365.83 105
17367.07 118
17368.32 124
17369.57 131
17370.81 134
17372.06 111
17373.30 100
17374.55 98
17375.79 117
17377.04 124
17378.28 105
17379.53 110
17380.78 121
17382.02 92
17383.27 100
17384.51 105
17385.76 104
17387.01 115
17388.25 118
17389.50 128
17390.74 122
17391.99 118
17393.24 114
17394.48 101
17395.73 142
17396.97 110
17398.22 122
17399.47 107
17400.71 134
17401.96 108
17403.21 108
17404.45 109
17405.70 114
17406.95 106
17408.19 120
17409.44 115
17410.69 106
17411.93 103
17413.18 126
17414.43 125
17415.68 114
17416.92 94
17418.17 106
17419.42 108
17420.66 80
17421.91 110
17423.16 103
17424.41 85
17425.65 95
17426.90 84
17428.15 100
17429.40 116
17430.64 111
17431.89 102
17433.14 108
17434.39 96
17435.63 92
17436.88 120
17438.13 111
17439.38 118
17440.63 118
17441.87 117
17443.12 104
17444.37 98
17445.62 103
17446.87 99
17448.11 91
17449.36 87
17450.61 120
17451.86 110
17453.11 123
17454.36 112
17455.60 117
17456.85 137
17458.10 129
17459.35 104
17460.60 108
17461.85 96
17463.10 78
17464.35 116
17465.59 101
17466.84 101
17468.09 97
17469.34 120
17470.59 114
17471.84 82
17473.09 98
17474.34 108
17475.59 115
17476.84 116
17478.08 111
17479.33 112
17480.58 102
17481.83 102
17483.08 111
17484.33 98
17485.58 97
17486.83 91
17488.08 88
17489.33 101
17490.58 114
17491.83 113
17493.08 94
17494.33 95
17495.58 113
17496.83 99
17498.08 93
17499.33 101
17500.58 89
17501.83 92
17503.08 104
17504.33 94
17505.58 102
17506.83 118
17508.08 104
17509.33 106
17510.58 117
17511.83 90
17513.08 93
17514.33 98
17515.58 109
17516.83 114
17518.09 101
17519.34 92
17520.59 106
17521.84 108
17523.09 113
17524.34 113
17525.59 114
17526.84 121
17528.09 124
17529.34 123
17530.59 115
17531.85 106
17533.10 98
17534.35 120
17535.60 117
17536.85 116
17538.10 110
17539.35 116
17540.61 108
17541.86 120
17543.11 112
17544.36 126
17545.61 115
17546.86 118
17548.12 117
17549.37 117
17550.62 105
17551.87 110
17553.12 117
17554.38 107
17555.63 111
17556.88 141
17558.13 121
17559.38 110
17560.64 101
17561.89 115
17563.14 100
17564.39 94
17565.65 131
17566.90 111
17568.15 98
17569.40 114
17570.66 106
17571.91 125
17573.16 126
17574.41 112
17575.67 106
17576.92 98
17578.17 94
17579.42 85
17580.68 92
17581.93 112
17583.18 128
17584.44 111
17585.69 122
17586.94 115
17588.20 123
17589.45 119
17590.70 114
17591.96 113
17593.21 101
17594.46 85
17595.72 135
17596.97 109
17598.22 105
17599.48 117
17600.73 96
17601.98 123
17603.24 112
17604.49 122
17605.75 87
17607.00 99
17608.25 133
17609.51 133
17610.76 109
17612.02 96
17613.27 104
17614.52 118
17615.78 102
17617.03 87
17618.29 89
17619.54 99
17620.80 103
17622.05 96
17623.30 98
17624.56 120
17625.81 131
17627.07 117
17628.32 131
17629.58 123
17630.83 111
17632.09 122
17633.34 113
17634.60 108
17635.85 92
17637.11 87
17638.36 83
17639.62 142
17640.87 144
17642.13 123
17643.38 126
17644.64 109
17645.89 110
17647.15 101
17648.40 128
17649.66 119
17650.91 121
17652.17 124
17653.43 94
17654.68 96
17655.94 101
17657.19 100
17658.45 113
17659.70 98
17660.96 107
17662.22 100
17663.47 91
17664.73 84
17665.98 104
17667.24 114
17668.50 122
17669.75 112
17671.01 94
17672.26 95
17673.52 110
17674.78 99
17676.03 88
17677.29 99
17678.55 114
17679.80 98
17681.06 118
17682.32 102
17683.57 105
17684.83 118
17686.09 80
17687.34 96
17688.60 110
17689.86 104
17691.11 109
17692.37 109
17693.63 91
17694.88 110
17696.14 111
17697.40 122
17698.66 96
17699.91 83
17701.17 88
17702.43 108
17703.68 107
17704.94 96
17706.20 126
17707.46 107
17708.71 117
17709.97 126
17711.23 105
17712.49 111
17713.74 125
17715.00 115
17716.26 116
17717.52 99
17718.78 102
17720.03 104
17721.29 107
17722.55 99
17723.81 121
17725.07 88
17726.32 103
17727.58 103
17728.84 98
17730.10 124
17731.36 98
17732.62 105
17733.87 128
17735.13 104
17736.39 110
17737.65 106
17738.91 102
17740.17 115
17741.43 88
17742.68 97
17743.94 99
17745.20 105
17746.46 112
17747.72 113
17748.98 111
17750.24 120
17751.50 100
17752.76 76
17754.01 96
17755.27 96
17756.53 105
17757.79 101
17759.05 116
17760.31 112
17761.57 89
17762.83 130
17764.09 106
17765.35 109
17766.61 100
17767.87 107
17769.13 89
17770.39 123
17771.65 91
17772.91 107
17774.17 102
17775.43 110
17776.69 94
17777.95 80
17779.21 111
17780.47 118
17781.73 101
17782.99 104
17784.25 102
17785.51 103
17786.77 104
17788.03 107
17789.29 112
17790.55 102
17791.81 95
17793.07 128
17794.33 116
17795.59 131
17796.85 109
17798.11 112
17799.37 98
17800.63 93
17801.90 94
17803.16 112
17804.42 117
17805.68 122
17806.94 98
17808.20 101
17809.46 118
17810.72 112
17811.98 88
17813.24 100
17814.51 110
17815.77 97
17817.03 103
17818.29 103
17819.55 96
17820.81 96
17822.07 92
17823.34 89
17824.60 127
17825.86 93
17827.12 84
17828.38 98
17829.65 136
17830.91 134
17832.17 101
17833.43 110
17834.69 110
17835.95 116
17837.22 113
17838.48 107
17839.74 124
17841.00 118
17842.27 114
17843.53 106
17844.79 105
17846.05 95
17847.32 111
17848.58 124
17849.84 78
17851.10 127
17852.37 101
17853.63 132
17854.89 112
17856.15 99
17857.42 94
17858.68 113
17859.94 121
17861.21 116
17862.47 97
17863.73 97
17864.99 115
17866.26 100
17867.52 110
17868.78 99
17870.05 120
17871.31 122
17872.57 124
17873.84 120
17875.10 110
17876.36 102
17877.63 114
17878.89 99
17880.15 96
17881.42 103
17882.68 96
17883.95 94
17885.21 90
17886.47 130
17887.74 126
17889.00 111
17890.27 88
17891.53 125
17892.79 100
17894.06 132
17895.32 112
17896.59 99
17897.85 104
17899.11 121
17900.38 116
17901.64 97
17902.91 108
17904.17 128
17905.44 117
17906.70 112
17907.97 104
17909.23 94
17910.50 107
17911.76 97
17913.02 96
17914.29 95
17915.55 117
17916.82 97
17918.08 104
17919.35 82
17920.61 84
17921.88 103
17923.14 112
17924.41 96
17925.67 103
17926.94 110
17928.21 109
17929.47 104
17930.74 107
17932.00 95
17933.27 101
17934.53 109
17935.80 105
17937.06 105
17938.33 99
17939.60 83
17940.86 97
17942.13 103
17943.39 110
17944.66 123
17945.92 116
17947.19 109
17948.46 111
17949.72 97
17950.99 113
17952.26 114
17953.52 111
17954.79 120
17956.05 104
17957.32 106
17958.59 108
17959.85 98
17961.12 94
17962.39 97
17963.65 101
17964.92 107
17966.19 81
17967.45 71
17968.72 96
17969.99 125
17971.25 86
17972.52 89
17973.79 119
17975.05 119
17976.32 90
17977.59 91
17978.85 101
17980.12 96
17981.39 93
17982.66 100
17983.92 111
17985.19 99
17986.46 119
17987.73 82
17988.99 119
17990.26 102
17991.53 123
17992.80 124
17994.06 111
17995.33 96
17996.60 88
17997.87 91
17999.13 103
18000.40 113
18001.67 127
18002.94 107
18004.21 105
18005.47 91
18006.74 94
18008.01 100
18009.28 100
18010.55 108
18011.82 103
18013.08 94
18014.35 89
18015.62 106
18016.89 100
18018.16 96
18019.43 119
18020.69 112
18021.96 114
18023.23 88
18024.50 99
18025.77 79
18027.04 97
18028.31 85
18029.58 96
18030.85 95
18032.11 120
18033.38 97
18034.65 102
18035.92 107
18037.19 120
18038.46 113
18039.73 94
18041.00 101
18042.27 118
18043.54 80
18044.81 91
18046.08 90
18047.35 100
18048.62 85
18049.88 107
18051.15 120
18052.42 106
18053.69 103
18054.96 104
18056.23 109
18057.50 113
18058.77 107
18060.04 108
18061.31 104
18062.58 117
18063.85 104
18065.12 89
18066.39 115
18067.66 93
18068.93 102
18070.20 105
18071.48 88
18072.75 101
18074.02 100
18075.29 127
18076.56 99
18077.83 100
18079.10 105
18080.37 95
18081.64 92
18082.91 92
18084.18 105
18085.45 102
18086.72 120
18087.99 101
18089.27 108
18090.54 95
18091.81 114
18093.08 90
18094.35 104
18095.62 91
18096.89 113
18098.16 124
18099.43 90
18100.71 96
18101.98 118
18103.25 112
18104.52 110
18105.79 111
18107.06 100
18108.34 109
18109.61 115
18110.88 99
18112.15 110
18113.42 120
18114.69 119
18115.97 98
18117.24 102
18118.51 100
18119.78 109
18121.06 115
18122.33 104
18123.60 108
18124.87 94
18126.14 92
18127.42 98
18128.69 113
18129.96 104
18131.23 98
18132.51 122
18133.78 114
18135.05 100
18136.32 111
18137.60 134
18138.87 143
18140.14 112
18141.42 112
18142.69 108
18143.96 82
18145.23 96
18146.51 104
18147.78 91
18149.05 96
18150.33 110
18151.60 131
18152.87 98
18154.15 107
18155.42 113
18156.69 82
18157.97 100
18159.24 109
18160.51 110
18161.79 96
18163.06 101
18164.33 123
18165.61 112
18166.88 102
18168.16 118
18169.43 116
18170.70 110
18171.98 110
18173.25 108
18174.53 79
18175.80 89
18177.07 76
18178.35 93
18179.62 102
18180.90 92
18182.17 114
18183.44 112
18184.72 110
18185.99 95
18187.27 109
18188.54 83
18189.82 104
18191.09 92
18192.37 113
18193.64 100
18194.92 93
18196.19 106
18197.46 97
18198.74 127
18200.01 107
18201.29 98
18202.56 109
18203.84 114
18205.11 103
18206.39 81
18207.67 81
18208.94 111
18210.22 126
18211.49 122
18212.77 88
18214.04 90
18215.32 96
18216.59 80
18217.87 86
18219.14 92
18220.42 110
18221.70 106
18222.97 112
18224.25 116
18225.52 119
18226.80 109
18228.07 101
18229.35 96
18230.63 135
18231.90 119
18233.18 100
18234.45 120
18235.73 122
18237.01 92
18238.28 101
18239.56 78
18240.84 97
18242.11 96
18243.39 95
18244.66 103
18245.94 97
18247.22 97
18248.49 97
18249.77 106
18251.05 99
18252.32 96
18253.60 94
18254.88 87
18256.16 95
18257.43 98
18258.71 96
18259.99 112
18261.26 88
18262.54 98
18263.82 93
18265.09 105
18266.37 119
18267.65 115
18268.93 114
18270.20 91
18271.48 89
18272.76 88
18274.04 90
18275.31 99
18276.59 98
18277.87 106
18279.15 93
18280.42 110
18281.70 96
18282.98 128
18284.26 93
18285.54 119
18286.81 105
18288.09 105
18289.37 100
18290.65 97
18291.93 112
18293.20 108
18294.48 97
18295.76 118
18297.04 116
18298.32 108
18299.60 112
18300.87 108
18302.15 115
18303.43 98
18304.71 115
18305.99 109
18307.27 106
18308.55 116
18309.82 100
18311.10 98
18312.38 98
18313.66 123
18314.94 109
18316.22 110
18317.50 120
18318.78 96
18320.06 97
18321.34 105
18322.61 102
18323.89 109
18325.17 109
18326.45 104
18327.73 98
18329.01 124
18330.29 107
18331.57 91
18332.85 103
18334.13 90
18335.41 89
18336.69 101
18337.97 109
18339.25 102
18340.53 91
18341.81 107
18343.09 95
18344.37 108
18345.65 102
18346.93 99
18348.21 96
18349.49 115
18350.77 98
18352.05 104
18353.33 91
18354.61 82
18355.89 101
18357.17 97
18358.45 86
18359.73 89
18361.01 106
18362.29 97
18363.57 79
18364.85 89
18366.13 119
18367.42 89
18368.70 105
18369.98 98
18371.26 97
18372.54 111
18373.82 91
18375.10 95
18376.38 81
18377.66 77
18378.94 90
18380.23 107
18381.51 92
18382.79 114
18384.07 101
18385.35 96
18386.63 93
18387.91 99
18389.20 106
18390.48 102
18391.76 105
18393.04 100
18394.32 98
18395.60 89
18396.89 89
18398.17 94
18399.45 110
18400.73 95
18402.01 90
18403.30 110
18404.58 78
18405.86 89
18407.14 101
18408.42 110
18409.71 95
18410.99 92
18412.27 94
18413.55 95
18414.84 94
18416.12 103
18417.40 94
18418.68 102
18419.97 102
18421.25 92
18422.53 85
18423.81 85
18425.10 105
18426.38 114
18427.66 78
18428.95 76
18430.23 106
18431.51 124
18432.79 99
18434.08 105
18435.36 82
18436.64 99
18437.93 99
18439.21 112
18440.49 84
18441.78 103
18443.06 90
18444.34 95
18445.63 98
18446.91 92
18448.19 91
18449.48 99
18450.76 91
18452.05 86
18453.33 74
18454.61 93
18455.90 89
18457.18 98
18458.47 86
18459.75 112
18461.03 101
18462.32 101
18463.60 97
18464.89 85
18466.17 84
18467.45 84
18468.74 81
18470.02 104
18471.31 100
18472.59 99
18473.88 110
18475.16 104
18476.45 104
18477.73 108
18479.01 111
18480.30 95
18481.58 85
18482.87 92
18484.15 92
18485.44 100
18486.72 94
18488.01 104
18489.29 98
18490.58 83
18491.86 80
18493.15 76
18494.43 89
18495.72 96
18497.00 100
18498.29 96
18499.58 97
18500.86 118
18502.15 108
18503.43 98
18504.72 83
18506.00 87
18507.29 82
18508.57 99
18509.86 90
18511.15 74
18512.43 97
18513.72 99
18515.00 106
18516.29 105
18517.58 83
18518.86 107
18520.15 100
18521.43 86
18522.72 85
18524.01 92
18525.29 110
18526.58 108
18527.87 103
18529.15 109
18530.44 100
18531.73 110
18533.01 82
18534.30 85
18535.59 102
18536.87 122
18538.16 91
18539.45 94
18540.73 76
18542.02 88
18543.31 100
18544.59 101
18545.88 81
18547.17 77
18548.45 109
18549.74 97
18551.03 91
18552.32 97
18553.60 107
18554.89 107
18556.18 122
18557.46 101
18558.75 80
18560.04 88
18561.33 109
18562.62 85
18563.90 99
18565.19 90
18566.48 93
18567.77 102
18569.05 91
18570.34 90
18571.63 88
18572.92 129
18574.21 94
18575.49 114
18576.78 87
18578.07 86
18579.36 94
18580.65 108
18581.93 98
18583.22 117
18584.51 83
18585.80 87
18587.09 111
18588.38 109
18589.66 94
18590.95 115
18592.24 102
18593.53 119
18594.82 117
18596.11 104
18597.40 103
18598.69 87
18599.97 113
18601.26 97
18602.55 112
18603.84 80
18605.13 107
18606.42 92
18607.71 97
18609.00 105
18610.29 102
18611.58 109
18612.87 111
18614.16 108
18615.44 96
18616.73 93
18618.02 110
18619.31 119
18620.60 90
18621.89 100
18623.18 106
18624.47 102
18625.76 85
18627.05 98
18628.34 87
18629.63 107
18630.92 106
18632.21 106
18633.50 102
18634.79 123
18636.08 111
18637.37 121
18638.66 94
18639.95 106
18641.24 120
18642.53 129
18643.82 108
18645.11 115
18646.40 106
18647.70 101
18648.99 95
18650.28 103
18651.57 104
18652.86 99
18654.15 97
18655.44 110
18656.73 106
18658.02 123
18659.31 100
18660.60 106
18661.89 115
18663.19 89
18664.48 82
18665.77 90
18667.06 98
18668.35 95
18669.64 94
18670.93 102
18672.22 106
18673.52 127
18674.81 123
18676.10 115
18677.39 96
18678.68 99
18679.97 99
18681.27 84
18682.56 108
18683.85 93
18685.14 104
18686.43 104
18687.72 100
18689.02 74
18690.31 108
18691.60 128
18692.89 109
18694.18 95
18695.48 104
18696.77 74
18698.06 104
18699.35 89
18700.65 93
18701.94 98
18703.23 105
18704.52 119
18705.82 88
18707.11 74
18708.40 87
18709.69 97
18710.99 93
18712.28 79
18713.57 84
18714.87 109
18716.16 92
18717.45 96
18718.74 88
18720.04 96
18721.33 91
18722.62 99
18723.92 100
18725.21 106
18726.50 107
18727.80 91
18729.09 106
18730.38 108
18731.68 107
18732.97 96
18734.26 120
18735.56 75
18736.85 85
18738.15 79
18739.44 86
18740.73 84
18742.03 82
18743.32 106
18744.61 104
18745.91 97
18747.20 85
18748.50 112
18749.79 106
18751.08 101
18752.38 114
18753.67 95
18754.97 112
18756.26 106
18757.56 79
18758.85 86
18760.14 96
18761.44 121
18762.73 91
18764.03 63
18765.32 91
18766.62 98
18767.91 95
18769.21 112
18770.50 98
18771.80 98
18773.09 106
18774.39 112
18775.68 79
18776.98 93
18778.27 73
18779.57 92
18780.86 106
18782.16 101
18783.45 89
18784.75 80
18786.04 100
18787.34 102
18788.63 85
18789.93 105
18791.23 100
18792.52 94
18793.82 81
18795.11 89
18796.41 76
18797.70 104
18799.00 108
18800.29 99
18801.59 97
18802.89 81
18804.18 92
18805.48 77
18806.77 85
18808.07 93
18809.37 87
18810.66 91
18811.96 93
18813.26 89
18814.55 84
18815.85 101
18817.14 100
18818.44 86
18819.74 92
18821.03 88
18822.33 76
18823.63 92
18824.92 90
18826.22 73
18827.52 81
18828.81 95
18830.11 87
18831.41 107
18832.71 89
18834.00 97
18835.30 97
18836.60 111
18837.89 88
18839.19 104
18840.49 86
18841.79 84
18843.08 96
18844.38 85
18845.68 91
18846.98 86
18848.27 82
18849.57 89
18850.87 89
18852.17 64
18853.46 78
18854.76 97
18856.06 95
18857.36 73
18858.65 82
18859.95 98
18861.25 96
18862.55 87
18863.85 101
18865.14 100
18866.44 101
18867.74 93
18869.04 89
18870.34 91
18871.64 91
18872.93 79
18874.23 101
18875.53 78
18876.83 91
18878.13 104
18879.43 76
18880.72 97
18882.02 77
18883.32 71
18884.62 89
18885.92 99
18887.22 106
18888.52 82
18889.82 80
18891.12 92
18892.41 122
18893.71 86
18895.01 112
18896.31 90
18897.61 72
18898.91 84
18900.21 99
18901.51 79
18902.81 78
18904.11 93
18905.41 100
18906.71 95
18908.01 118
18909.31 126
18910.61 101
18911.90 85
18913.20 92
18914.50 100
18915.80 85
18917.10 90
18918.40 95
18919.70 86
18921.00 77
18922.30 93
18923.60 113
18924.90 83
18926.20 83
18927.50 92
18928.80 80
18930.11 89
18931.41 92
18932.71 73
18934.01 102
18935.31 101
18936.61 91
18937.91 104
18939.21 84
18940.51 79
18941.81 96
18943.11 90
18944.41 111
18945.71 96
18947.01 113
18948.31 103
18949.62 86
18950.92 104
18952.22 107
18953.52 94
18954.82 90
18956.12 79
18957.42 89
18958.72 98
18960.03 89
18961.33 90
18962.63 92
18963.93 74
18965.23 77
18966.53 89
18967.83 96
18969.14 83
18970.44 95
18971.74 83
18973.04 83
18974.34 112
18975.64 95
18976.95 84
18978.25 93
18979.55 71
18980.85 72
18982.15 98
18983.46 95
18984.76 95
18986.06 98
18987.36 113
18988.67 81
18989.97 89
18991.27 107
18992.57 103
18993.88 93
18995.18 97
18996.48 97
18997.78 92
18999.09 104
19000.39 109
19001.69 81
19002.99 92
19004.30 96
19005.60 98
19006.90 80
19008.21 73
19009.51 81
19010.81 79
19012.12 91
19013.42 104
19014.72 73
19016.03 99
19017.33 100
19018.63 97
19019.94 76
19021.24 84
19022.54 115
19023.85 98
19025.15 98
19026.45 92
19027.76 83
19029.06 95
19030.36 99
19031.67 92
19032.97 83
19034.28 79
19035.58 88
19036.88 99
19038.19 90
19039.49 84
19040.80 106
19042.10 92
19043.40 90
19044.71 109
19046.01 94
19047.32 92
19048.62 92
19049.93 85
19051.23 64
19052.54 94
19053.84 91
19055.14 94
19056.45 90
19057.75 74
19059.06 97
19060.36 88
19061.67 63
19062.97 74
19064.28 89
19065.58 100
19066.89 95
19068.19 89
19069.50 89
19070.80 108
19072.11 89
19073.41 92
19074.72 106
19076.03 102
19077.33 84
19078.64 102
19079.94 92
19081.25 93
19082.55 110
19083.86 117
19085.16 88
19086.47 97
19087.78 73
19089.08 92
19090.39 83
19091.69 81
19093.00 77
19094.30 77
19095.61 106
19096.92 93
19098.22 94
19099.53 73
19100.84 87
19102.14 79
19103.45 84
19104.75 86
19106.06 99
19107.37 92
19108.67 98
19109.98 103
19111.29 102
19112.59 84
19113.90 83
19115.21 89
19116.51 81
19117.82 78
19119.13 88
19120.43 87
19121.74 97
19123.05 103
19124.35 95
19125.66 101
19126.97 86
19128.28 87
19129.58 65
19130.89 81
19132.20 89
19133.50 97
19134.81 91
19136.12 89
19137.43 88
19138.73 93
19140.04 100
19141.35 84
19142.66 78
19143.96 86
19145.27 85
19146.58 91
19147.89 99
19149.20 98
19150.50 134
19151.81 94
19153.12 99
19154.43 80
19155.74 96
19157.04 94
19158.35 109
19159.66 92
19160.97 105
19162.28 98
19163.59 82
19164.89 88
19166.20 78
19167.51 75
19168.82 81
19170.13 114
19171.44 91
19172.74 106
19174.05 92
19175.36 98
19176.67 112
19177.98 92
19179.29 85
19180.60 112
19181.91 94
19183.22 80
19184.52 81
19185.83 82
19187.14 86
19188.45 94
19189.76 106
19191.07 94
19192.38 114
19193.69 90
19195.00 98
19196.31 87
19197.62 81
19198.93 97
19200.24 75
19201.55 88
19202.86 80
19204.17 91
19205.48 89
19206.79 74
19208.10 92
19209.41 105
19210.72 95
19212.03 100
19213.34 69
19214.65 67
19215.96 87
19217.27 72
19218.58 89
19219.89 94
19221.20 82
19222.51 81
19223.82 97
19225.13 60
19226.44 90
19227.75 70
19229.06 99
19230.37 83
19231.68 89
19232.99 93
19234.30 85
19235.61 67
19236.92 86
19238.23 90
19239.55 86
19240.86 96
19242.17 78
19243.48 92
19244.79 71
19246.10 73
19247.41 72
19248.72 91
19250.04 89
19251.35 69
19252.66 75
19253.97 87
19255.28 76
19256.59 101
19257.90 109
19259.22 88
19260.53 94
19261.84 76
19263.15 83
19264.46 83
19265.77 92
19267.09 97
19268.40 104
19269.71 96
19271.02 95
19272.33 76
19273.65 82
19274.96 76
19276.27 94
19277.58 113
19278.90 107
19280.21 108
19281.52 95
19282.83 89
19284.14 79
19285.46 92
19286.77 80
19288.08 89
19289.40 86
19290.71 83
19292.02 77
19293.33 77
19294.65 99
19295.96 99
19297.27 82
19298.58 95
19299.90 85
19301.21 86
19302.52 98
19303.84 74
19305.15 93
19306.46 86
19307.78 101
19309.09 90
19310.40 83
19311.72 104
19313.03 84
19314.34 81
19315.66 84
19316.97 87
19318.28 78
19319.60 76
19320.91 95
19322.23 84
19323.54 94
19324.85 87
19326.17 88
19327.48 109
19328.80 89
19330.11 84
19331.42 75
19332.74 85
19334.05 89
19335.37 87
19336.68 85
19337.99 103
19339.31 86
19340.62 83
19341.94 80
19343.25 85
19344.57 108
19345.88 106
19347.20 79
19348.51 81
19349.83 90
19351.14 102
19352.45 89
19353.77 101
19355.08 88
19356.40 70
19357.71 75
19359.03 84
19360.34 85
19361.66 88
19362.97 87
19364.29 88
19365.61 99
19366.92 89
19368.24 88
19369.55 62
19370.87 79
19372.18 84
19373.50 110
19374.81 88
19376.13 83
19377.44 111
19378.76 99
19380.08 90
19381.39 89
19382.71 88
19384.02 91
19385.34 85
19386.66 102
19387.97 73
19389.29 72
19390.60 79
19391.92 83
19393.24 77
19394.55 77
19395.87 75
19397.18 88
19398.50 90
19399.82 94
19401.13 87
19402.45 107
19403.77 93
19405.08 100
19406.40 71
19407.72 96
19409.03 82
19410.35 78
19411.67 69
19412.98 78
19414.30 67
19415.62 90
19416.94 103
19418.25 83
19419.57 90
19420.89 81
19422.20 91
19423.52 89
19424.84 92
19426.16 104
19427.47 90
19428.79 79
19430.11 97
19431.43 80
19432.74 76
19434.06 87
19435.38 84
19436.70 73
19438.01 58
19439.33 81
19440.65 79
19441.97 81
19443.28 79
19444.60 94
19445.92 77
19447.24 83
19448.56 79
19449.87 69
19451.19 101
19452.51 83
19453.83 92
19455.15 101
19456.47 85
19457.78 82
19459.10 84
19460.42 83
19461.74 73
19463.06 78
19464.38 80
19465.70 87
19467.01 79
19468.33 76
19469.65 91
19470.97 76
19472.29 90
19473.61 81
19474.93 70
19476.25 85
19477.57 73
19478.88 88
19480.20 70
19481.52 73
19482.84 93
19484.16 86
19485.48 69
19486.80 93
19488.12 72
19489.44 88
19490.76 77
19492.08 76
19493.40 101
19494.72 76
19496.04 102
19497.36 79
19498.68 78
19500.00 91
19501.32 87
19502.64 99
19503.96 75
19505.28 77
19506.60 86
19507.92 78
19509.24 90
19510.56 69
19511.88 78
19513.20 87
19514.52 75
19515.84 76
19517.16 86
19518.48 108
19519.80 74
19521.12 71
19522.44 76
19523.76 75
19525.08 89
19526.40 101
19527.72 85
19529.04 69
19530.36 71
19531.69 77
19533.01 69
19534.33 72
19535.65 77
19536.97 91
19538.29 82
19539.61 72
19540.93 64
19542.25 82
19543.58 108
19544.90 78
19546.22 94
19547.54 82
19548.86 95
19550.18 78
19551.50 68
19552.83 65
19554.15 75
19555.47 97
19556.79 88
19558.11 84
19559.43 96
19560.76 98
19562.08 85
19563.40 82
19564.72 86
19566.04 89
19567.37 87
19568.69 77
19570.01 73
19571.33 79
19572.66 83
19573.98 82
19575.30 74
19576.62 93
19577.95 98
19579.27 68
19580.59 95
19581.91 99
19583.24 70
19584.56 78
19585.88 66
19587.20 81
19588.53 70
19589.85 68
19591.17 63
19592.50 81
19593.82 103
19595.14 95
19596.46 81
19597.79 97
19599.11 82
19600.43 76
19601.76 72
19603.08 82
19604.40 80
19605.73 73
19607.05 110
19608.37 66
19609.70 74
19611.02 70
19612.35 80
19613.67 91
19614.99 86
19616.32 86
19617.64 54
19618.96 77
19620.29 82
19621.61 68
19622.94 68
19624.26 81
19625.58 89
19626.91 79
19628.23 67
19629.56 88
19630.88 86
19632.21 86
19633.53 89
19634.85 67
19636.18 77
19637.50 82
19638.83 96
19640.15 78
19641.48 91
19642.80 89
19644.13 94
19645.45 103
19646.78 70
19648.10 81
19649.43 86
19650.75 97
19652.08 89
19653.40 81
19654.73 94
19656.05 99
19657.38 90
19658.70 96
19660.03 84
19661.35 80
19662.68 74
19664.00 92
19665.33 87
19666.65 95
19667.98 85
19669.30 116
19670.63 94
19671.96 80
19673.28 85
19674.61 80
19675.93 104
19677.26 79
19678.58 67
19679.91 88
19681.24 89
19682.56 96
19683.89 83
19685.21 96
19686.54 79
19687.87 90
19689.19 92
19690.52 88
19691.85 75
19693.17 82
19694.50 87
19695.82 94
19697.15 81
19698.48 79
19699.80 91
19701.13 78
19702.46 94
19703.78 76
19705.11 98
19706.44 91
19707.76 94
19709.09 76
19710.42 81
19711.75 96
19713.07 95
19714.40 95
19715.73 74
19717.05 101
19718.38 68
19719.71 85
19721.04 83
19722.36 89
19723.69 89
19725.02 82
19726.35 105
19727.67 88
19729.00 83
19730.33 115
19731.66 92
19732.98 66
19734.31 80
19735.64 92
19736.97 67
19738.29 90
19739.62 74
19740.95 79
19742.28 85
19743.61 77
19744.93 105
19746.26 81
19747.59 86
19748.92 65
19750.25 81
19751.58 71
19752.90 86
19754.23 83
19755.56 105
19756.89 102
19758.22 81
19759.55 82
19760.88 78
19762.20 71
19763.53 71
19764.86 104
19766.19 94
19767.52 83
19768.85 75
19770.18 77
19771.51 98
19772.84 78
19774.16 86
19775.49 80
19776.82 86
19778.15 71
19779.48 69
19780.81 74
19782.14 82
19783.47 74
19784.80 94
19786.13 99
19787.46 77
19788.79 74
19790.12 69
19791.45 90
19792.78 57
19794.11 89
19795.44 92
19796.77 76
19798.10 73
19799.43 87
19800.76 87
19802.09 77
19803.42 102
19804.75 74
19806.08 53
19807.41 70
19808.74 95
19810.07 70
19811.40 86
19812.73 76
19814.06 92
19815.39 92
19816.72 79
19818.05 87
19819.38 93
19820.71 84
19822.04 89
19823.37 86
19824.70 95
19826.03 79
19827.37 60
19828.70 90
19830.03 89
19831.36 82
19832.69 82
19834.02 96
19835.35 87
19836.68 94
19838.01 72
19839.35 73
19840.68 73
19842.01 90
19843.34 82
19844.67 84
19846.00 73
19847.33 78
19848.67 92
19850.00 83
19851.33 75
19852.66 76
19853.99 59
19855.32 72
19856.66 64
19857.99 69
19859.32 74
19860.65 78
19861.98 75
19863.32 80
19864.65 95
19865.98 82
19867.31 77
19868.65 67
19869.98 71
19871.31 78
19872.64 82
19873.98 73
19875.31 84
19876.64 69
19877.97 75
19879.31 61
19880.64 83
19881.97 80
19883.30 77
19884.64 87
19885.97 63
19887.30 73
19888.64 70
19889.97 73
19891.30 94
19892.63 74
19893.97 74
19895.30 93
19896.63 81
19897.97 80
19899.30 78
19900.63 74
19901.97 78
19903.30 81
19904.63 72
19905.97 79
19907.30 99
19908.64 85
19909.97 89
19911.30 78
19912.64 76
19913.97 99
19915.30 88
19916.64 86
19917.97 70
19919.31 80
19920.64 77
19921.97 90
19923.31 87
19924.64 101
19925.98 68
19927.31 85
19928.65 75
19929.98 75
19931.31 88
19932.65 70
19933.98 76
19935.32 76
19936.65 88
19937.99 85
19939.32 94
19940.66 85
19941.99 65
19943.33 68
19944.66 85
19946.00 83
19947.33 87
19948.67 77
19950.00 83
19951.34 94
19952.67 88
19954.01 79
19955.34 88
19956.68 77
19958.01 91
19959.35 90
19960.68 87
19962.02 90
19963.35 91
19964.69 90
19966.02 78
19967.36 78
19968.70 90
19970.03 91
19971.37 76
19972.70 79
19974.04 74
19975.37 77
19976.71 89
19978.05 73
19979.38 82
19980.72 89
19982.05 85
19983.39 70
19984.73 80
19986.06 74
19987.40 69
19988.74 81
19990.07 76
19991.41 67
19992.74 72
19994.08 84
19995.42 105
19996.75 85
19998.09 73
19999.43 92
20000.76 67
20002.10 93
20003.44 85
20004.77 79
20006.11 76
20007.45 93
20008.79 106
20010.12 80
20011.46 86
20012.80 101
20014.13 89
20015.47 92
20016.81 86
20018.15 79
20019.48 91
20020.82 96
20022.16 83
20023.50 77
20024.83 74
20026.17 77
20027.51 86
20028.85 73
20030.18 70
20031.52 80
20032.86 86
20034.20 78
20035.53 71
20036.87 95
20038.21 89
20039.55 84
20040.89 90
20042.22 70
20043.56 77
20044.90 103
20046.24 101
20047.58 88
20048.92 65
20050.25 92
20051.59 97
20052.93 101
20054.27 80
20055.61 73
20056.95 85
20058.29 90
20059.62 94
20060.96 103
20062.30 85
20063.64 88
20064.98 88
20066.32 93
20067.66 94
20069.00 80
20070.34 77
20071.67 88
20073.01 89
20074.35 78
20075.69 72
20077.03 100
20078.37 79
20079.71 84
20081.05 72
20082.39 98
20083.73 89
20085.07 69
20086.41 89
20087.75 95
20089.09 83
20090.43 86
20091.77 84
20093.11 80
20094.45 90
20095.79 90
20097.13 71
20098.47 106
20099.81 84
20101.15 73
20102.49 95
20103.83 90
20105.17 95
20106.51 76
20107.85 78
20109.19 88
20110.53 90
20111.87 73
20113.21 96
20114.55 88
20115.89 92
20117.23 80
20118.57 99
20119.91 92
20121.25 96
20122.59 84
20123.93 82
20125.28 89
20126.62 73
20127.96 85
20129.30 83
20130.64 66
20131.98 60
20133.32 85
20134.66 97
20136.00 99
