# Supplementary material for: MALDI-TOF MS typing enables the classification of brewing yeasts of the genus Saccharomyces to major beer styles
Source: PLoS One. 2017 Aug 9;12(8):e0181694. doi: 10.1371/journal.pone.0181694 (PMC5549903; doi:10.1371/journal.pone.0181694)
Supplement: S4 File — The directory includes 90 raw files and was zipped to “.zip”; the folder has three strains with 30 spectra per strain; S1 Text explains the raw files with an example and Table 1 represents the yeast strains used within the experiment. (ZIP) [file pone.0181694.s007.zip › 10-12/30261-211-OG-Ale-Ale-YPG-18h-E-E_2015-07-08_3_0_A12_1.dat]

2000.66 8714
2001.08 8847
2001.50 8731
2001.92 8739
2002.34 8556
2002.77 8661
2003.19 8622
2003.61 8371
2004.03 8292
2004.45 8221
2004.88 8223
2005.30 8399
2005.72 8443
2006.14 8477
2006.56 8624
2006.99 8451
2007.41 8419
2007.83 8732
2008.25 8983
2008.67 8424
2009.10 9064
2009.52 9215
2009.94 9117
2010.36 8928
2010.79 8883
2011.21 9031
2011.63 9332
2012.06 8978
2012.48 8460
2012.90 8151
2013.32 8160
2013.75 8155
2014.17 8136
2014.59 7782
2015.02 8170
2015.44 8278
2015.86 7881
2016.28 8059
2016.71 8315
2017.13 8629
2017.55 8593
2017.98 8452
2018.40 8052
2018.82 8533
2019.25 8859
2019.67 8892
2020.09 8734
2020.52 8869
2020.94 9398
2021.37 9165
2021.79 9020
2022.21 8671
2022.64 8571
2023.06 9132
2023.48 9136
2023.91 8669
2024.33 8909
2024.76 8835
2025.18 8773
2025.60 8630
2026.03 8466
2026.45 8208
2026.88 8653
2027.30 8565
2027.73 8561
2028.15 8888
2028.57 8465
2029.00 8361
2029.42 8367
2029.85 8349
2030.27 8378
2030.70 8374
2031.12 8447
2031.55 8029
2031.97 8066
2032.40 8243
2032.82 8342
2033.25 8261
2033.67 8412
2034.10 8530
2034.52 8739
2034.95 8562
2035.37 8287
2035.80 8604
2036.22 8794
2036.65 8779
2037.07 9039
2037.50 8393
2037.92 8464
2038.35 8966
2038.77 9101
2039.20 8949
2039.63 9002
2040.05 8977
2040.48 9313
2040.90 9370
2041.33 9180
2041.75 8935
2042.18 8432
2042.61 8310
2043.03 8242
2043.46 8091
2043.88 7790
2044.31 7914
2044.74 8054
2045.16 8079
2045.59 8193
2046.01 8160
2046.44 7953
2046.87 7887
2047.29 7760
2047.72 7785
2048.15 7679
2048.57 7864
2049.00 8077
2049.43 7799
2049.85 7341
2050.28 7280
2050.71 7736
2051.13 7775
2051.56 7923
2051.99 8043
2052.41 7915
2052.84 7626
2053.27 7710
2053.69 7558
2054.12 7826
2054.55 7620
2054.98 7736
2055.40 7619
2055.83 7502
2056.26 7714
2056.68 7920
2057.11 8167
2057.54 8105
2057.97 7779
2058.39 7826
2058.82 8319
2059.25 8207
2059.68 8099
2060.11 7827
2060.53 7961
2060.96 8010
2061.39 8276
2061.82 8299
2062.24 7953
2062.67 7998
2063.10 8214
2063.53 8219
2063.96 8139
2064.39 8411
2064.81 8276
2065.24 8331
2065.67 8651
2066.10 8974
2066.53 8616
2066.95 8510
2067.38 8552
2067.81 8333
2068.24 8933
2068.67 8501
2069.10 7974
2069.53 7739
2069.96 8112
2070.38 7848
2070.81 7970
2071.24 8165
2071.67 8117
2072.10 7915
2072.53 8388
2072.96 8094
2073.39 8186
2073.82 8292
2074.24 8298
2074.67 8478
2075.10 8603
2075.53 8172
2075.96 8424
2076.39 8580
2076.82 8337
2077.25 8355
2077.68 8667
2078.11 9025
2078.54 9184
2078.97 8930
2079.40 8817
2079.83 8547
2080.26 8798
2080.69 8735
2081.12 8592
2081.55 8693
2081.98 9270
2082.41 8849
2082.84 8152
2083.27 8270
2083.70 8469
2084.13 8229
2084.56 8220
2084.99 8514
2085.42 8441
2085.85 8133
2086.28 8513
2086.71 8927
2087.14 8668
2087.57 8127
2088.00 8300
2088.43 8374
2088.86 8349
2089.29 8080
2089.73 8067
2090.16 8162
2090.59 8168
2091.02 8030
2091.45 7994
2091.88 8269
2092.31 8174
2092.74 8170
2093.17 8148
2093.60 8580
2094.04 8573
2094.47 8509
2094.90 8523
2095.33 8212
2095.76 8337
2096.19 8225
2096.62 8265
2097.06 8193
2097.49 7841
2097.92 7779
2098.35 7679
2098.78 7569
2099.21 7639
2099.65 7903
2100.08 7768
2100.51 7515
2100.94 7915
2101.37 8100
2101.81 7944
2102.24 7994
2102.67 8164
2103.10 8347
2103.53 7878
2103.97 7588
2104.40 7858
2104.83 8217
2105.26 8161
2105.70 7893
2106.13 8147
2106.56 8556
2106.99 8221
2107.43 8123
2107.86 8173
2108.29 8077
2108.72 8411
2109.16 8186
2109.59 7858
2110.02 8132
2110.46 8263
2110.89 7945
2111.32 8126
2111.75 8450
2112.19 7892
2112.62 7964
2113.05 8274
2113.49 8086
2113.92 7848
2114.35 8003
2114.79 8194
2115.22 7898
2115.65 7832
2116.09 7905
2116.52 7738
2116.95 7605
2117.39 7577
2117.82 7531
2118.26 7763
2118.69 7455
2119.12 7396
2119.56 7471
2119.99 7697
2120.42 7648
2120.86 8008
2121.29 7816
2121.73 8023
2122.16 8006
2122.59 7838
2123.03 7906
2123.46 8302
2123.90 8011
2124.33 8192
2124.77 8173
2125.20 7877
2125.64 8375
2126.07 8370
2126.50 8253
2126.94 7992
2127.37 7907
2127.81 8369
2128.24 8412
2128.68 8716
2129.11 8843
2129.55 8690
2129.98 9091
2130.42 9258
2130.85 9338
2131.29 9284
2131.72 9636
2132.16 9782
2132.59 9261
2133.03 9337
2133.46 9171
2133.90 8993
2134.33 9304
2134.77 9181
2135.20 9243
2135.64 9258
2136.08 9181
2136.51 9272
2136.95 8835
2137.38 9305
2137.82 9174
2138.25 9184
2138.69 9456
2139.13 9032
2139.56 8583
2140.00 8503
2140.43 8257
2140.87 8030
2141.31 8180
2141.74 8244
2142.18 8235
2142.61 8037
2143.05 7885
2143.49 7547
2143.92 7720
2144.36 7745
2144.80 7523
2145.23 7521
2145.67 8131
2146.11 8310
2146.54 7841
2146.98 7947
2147.42 8216
2147.85 8398
2148.29 8861
2148.73 9515
2149.16 9560
2149.60 9904
2150.04 10534
2150.47 10454
2150.91 10915
2151.35 11243
2151.79 11229
2152.22 11135
2152.66 10726
2153.10 10086
2153.53 10108
2153.97 9812
2154.41 9703
2154.85 9452
2155.28 8964
2155.72 9127
2156.16 8949
2156.60 8690
2157.03 8531
2157.47 8832
2157.91 8653
2158.35 8247
2158.79 8154
2159.22 8362
2159.66 8372
2160.10 8662
2160.54 8675
2160.98 8127
2161.41 8248
2161.85 8200
2162.29 8078
2162.73 8186
2163.17 8336
2163.60 8157
2164.04 8323
2164.48 8479
2164.92 8228
2165.36 8302
2165.80 8688
2166.24 8318
2166.67 8473
2167.11 8408
2167.55 8342
2167.99 8651
2168.43 8477
2168.87 8538
2169.31 8608
2169.75 8545
2170.19 8652
2170.62 8930
2171.06 8967
2171.50 9004
2171.94 8763
2172.38 8774
2172.82 8948
2173.26 9098
2173.70 9582
2174.14 9802
2174.58 9302
2175.02 9888
2175.46 9933
2175.90 10049
2176.34 10533
2176.78 10399
2177.22 10294
2177.66 9888
2178.10 10235
2178.54 9983
2178.97 9563
2179.41 9421
2179.85 9034
2180.29 8968
2180.74 8760
2181.18 8812
2181.62 8666
2182.06 8476
2182.50 8213
2182.94 8295
2183.38 8626
2183.82 8307
2184.26 8208
2184.70 8195
2185.14 7945
2185.58 7784
2186.02 8187
2186.46 8630
2186.90 8381
2187.34 8871
2187.78 9239
2188.22 9352
2188.66 9651
2189.11 9852
2189.55 10032
2189.99 10218
2190.43 10142
2190.87 10032
2191.31 9806
2191.75 9723
2192.19 9215
2192.63 9966
2193.08 9889
2193.52 9180
2193.96 9251
2194.40 9471
2194.84 9265
2195.28 9585
2195.72 9936
2196.17 10118
2196.61 9708
2197.05 9536
2197.49 9676
2197.93 9518
2198.37 9576
2198.82 9680
2199.26 9245
2199.70 8856
2200.14 8901
2200.58 8842
2201.03 8465
2201.47 8506
2201.91 8795
2202.35 8989
2202.80 8725
2203.24 8982
2203.68 8560
2204.12 8364
2204.57 8715
2205.01 8481
2205.45 8717
2205.89 8781
2206.34 8910
2206.78 8928
2207.22 8864
2207.66 9066
2208.11 8955
2208.55 9429
2208.99 9375
2209.44 9541
2209.88 9414
2210.32 9802
2210.76 9603
2211.21 9288
2211.65 9230
2212.09 9254
2212.54 9243
2212.98 9298
2213.42 9318
2213.87 9260
2214.31 9062
2214.75 9305
2215.20 9247
2215.64 9024
2216.09 8711
2216.53 8870
2216.97 8814
2217.42 8421
2217.86 8302
2218.30 8047
2218.75 8018
2219.19 8034
2219.64 8020
2220.08 8044
2220.52 8458
2220.97 8338
2221.41 8453
2221.86 8443
2222.30 8408
2222.75 8848
2223.19 9178
2223.63 9327
2224.08 9764
2224.52 9820
2224.97 9842
2225.41 9919
2225.86 10400
2226.30 10525
2226.75 10595
2227.19 10315
2227.64 10475
2228.08 10056
2228.53 10368
2228.97 10331
2229.42 10177
2229.86 10067
2230.31 10044
2230.75 9865
2231.20 10190
2231.64 10640
2232.09 10716
2232.53 10517
2232.98 10643
2233.42 11067
2233.87 11338
2234.31 10793
2234.76 10656
2235.20 11051
2235.65 10676
2236.10 10231
2236.54 10338
2236.99 9808
2237.43 9767
2237.88 9640
2238.32 9484
2238.77 9507
2239.22 9288
2239.66 9038
2240.11 9216
2240.55 8781
2241.00 8837
2241.45 8542
2241.89 8351
2242.34 8535
2242.79 8286
2243.23 8162
2243.68 8043
2244.12 8431
2244.57 7921
2245.02 7961
2245.46 8032
2245.91 8292
2246.36 8364
2246.80 8189
2247.25 8072
2247.70 8133
2248.14 8260
2248.59 8295
2249.04 8221
2249.49 8106
2249.93 8344
2250.38 8117
2250.83 8353
2251.27 8141
2251.72 8191
2252.17 8014
2252.62 8353
2253.06 8165
2253.51 8582
2253.96 8582
2254.40 8298
2254.85 8200
2255.30 8259
2255.75 8426
2256.20 8195
2256.64 7742
2257.09 7777
2257.54 7654
2257.99 8061
2258.43 7827
2258.88 7760
2259.33 8083
2259.78 8115
2260.23 8290
2260.67 8349
2261.12 8428
2261.57 8839
2262.02 8726
2262.47 8854
2262.92 8931
2263.36 9180
2263.81 9304
2264.26 9308
2264.71 9203
2265.16 9336
2265.61 9066
2266.05 8958
2266.50 8644
2266.95 8900
2267.40 9181
2267.85 9462
2268.30 9774
2268.75 10202
2269.20 10584
2269.65 10573
2270.09 10691
2270.54 11263
2270.99 11153
2271.44 11027
2271.89 11082
2272.34 11421
2272.79 11272
2273.24 10507
2273.69 10333
2274.14 10263
2274.59 9508
2275.04 9113
2275.49 9031
2275.94 8916
2276.38 8893
2276.83 8704
2277.28 8193
2277.73 8349
2278.18 8258
2278.63 8358
2279.08 8714
2279.53 8497
2279.98 8297
2280.43 8229
2280.88 8581
2281.33 8463
2281.78 8554
2282.23 8470
2282.68 7970
2283.13 7877
2283.59 8071
2284.04 8270
2284.49 8410
2284.94 8266
2285.39 8290
2285.84 7974
2286.29 8542
2286.74 8527
2287.19 8810
2287.64 9171
2288.09 9791
2288.54 10874
2288.99 11358
2289.44 11768
2289.89 12282
2290.35 14216
2290.80 15270
2291.25 15796
2291.70 16188
2292.15 16546
2292.60 16655
2293.05 16132
2293.50 15635
2293.96 14645
2294.41 13605
2294.86 13045
2295.31 12446
2295.76 11776
2296.21 11655
2296.66 11322
2297.12 10630
2297.57 9966
2298.02 9828
2298.47 9613
2298.92 9468
2299.38 9311
2299.83 8874
2300.28 8598
2300.73 8482
2301.18 8483
2301.64 8656
2302.09 8714
2302.54 8802
2302.99 8789
2303.44 8649
2303.90 8589
2304.35 8607
2304.80 8770
2305.25 8594
2305.71 8822
2306.16 8620
2306.61 8521
2307.07 9229
2307.52 9562
2307.97 9945
2308.42 10084
2308.88 10152
2309.33 10631
2309.78 11033
2310.23 11293
2310.69 11553
2311.14 11531
2311.59 11462
2312.05 11375
2312.50 11594
2312.95 11070
2313.41 10512
2313.86 10223
2314.31 10043
2314.77 9648
2315.22 9525
2315.67 8867
2316.13 9086
2316.58 9127
2317.04 8876
2317.49 9027
2317.94 8795
2318.40 8860
2318.85 9213
2319.30 9264
2319.76 9333
2320.21 9314
2320.67 9290
2321.12 9977
2321.57 9618
2322.03 9388
2322.48 9435
2322.94 9466
2323.39 9029
2323.85 9369
2324.30 9140
2324.75 9238
2325.21 9117
2325.66 9234
2326.12 9308
2326.57 9654
2327.03 9651
2327.48 9816
2327.94 9829
2328.39 9654
2328.85 9917
2329.30 10300
2329.76 10013
2330.21 10391
2330.67 10531
2331.12 10339
2331.58 10530
2332.03 10166
2332.49 9974
2332.94 9849
2333.40 9725
2333.85 9505
2334.31 9055
2334.76 8904
2335.22 8644
2335.67 8534
2336.13 8720
2336.58 8630
2337.04 8966
2337.50 8926
2337.95 8899
2338.41 9223
2338.86 9049
2339.32 9078
2339.77 9527
2340.23 9267
2340.69 9401
2341.14 8800
2341.60 8975
2342.05 9426
2342.51 8916
2342.97 8882
2343.42 9257
2343.88 8999
2344.34 9014
2344.79 9367
2345.25 9066
2345.70 9161
2346.16 9290
2346.62 9409
2347.07 9367
2347.53 9409
2347.99 9559
2348.44 9895
2348.90 9757
2349.36 9734
2349.81 9610
2350.27 9426
2350.73 9203
2351.19 9181
2351.64 8793
2352.10 8723
2352.56 9078
2353.01 9101
2353.47 8784
2353.93 8998
2354.39 8454
2354.84 8863
2355.30 9057
2355.76 9219
2356.22 8725
2356.67 8556
2357.13 8863
2357.59 8366
2358.05 8711
2358.50 8649
2358.96 8710
2359.42 9065
2359.88 8872
2360.33 8725
2360.79 9044
2361.25 9060
2361.71 9348
2362.17 9172
2362.62 8646
2363.08 8607
2363.54 8691
2364.00 8843
2364.46 8720
2364.92 8875
2365.37 9113
2365.83 9200
2366.29 9163
2366.75 9450
2367.21 9792
2367.67 9562
2368.12 9119
2368.58 9054
2369.04 9297
2369.50 8998
2369.96 9178
2370.42 9665
2370.88 9273
2371.34 9044
2371.80 9028
2372.25 9061
2372.71 9273
2373.17 9152
2373.63 9161
2374.09 9122
2374.55 9456
2375.01 10191
2375.47 9970
2375.93 9714
2376.39 10096
2376.85 9833
2377.31 10388
2377.77 10324
2378.23 10355
2378.69 9899
2379.15 10145
2379.61 10104
2380.06 9973
2380.52 10219
2380.98 10058
2381.44 9750
2381.90 9749
2382.36 9379
2382.82 9470
2383.28 9195
2383.74 9067
2384.20 9337
2384.67 8737
2385.13 8562
2385.59 8384
2386.05 8882
2386.51 8953
2386.97 8850
2387.43 8951
2387.89 8522
2388.35 8619
2388.81 8311
2389.27 8812
2389.73 8711
2390.19 8926
2390.65 8880
2391.11 9227
2391.57 9426
2392.03 9054
2392.50 8993
2392.96 9131
2393.42 9056
2393.88 8632
2394.34 8291
2394.80 8316
2395.26 8279
2395.72 8447
2396.19 8573
2396.65 8371
2397.11 8230
2397.57 8462
2398.03 8309
2398.49 8489
2398.95 8694
2399.42 8529
2399.88 8719
2400.34 8856
2400.80 8966
2401.26 8911
2401.73 8532
2402.19 8903
2402.65 8708
2403.11 8603
2403.57 8570
2404.04 8558
2404.50 8345
2404.96 8436
2405.42 8714
2405.88 9218
2406.35 9348
2406.81 9751
2407.27 9378
2407.73 9516
2408.20 9213
2408.66 8794
2409.12 8834
2409.58 8081
2410.05 8412
2410.51 8627
2410.97 8412
2411.43 8324
2411.90 8435
2412.36 8668
2412.82 8789
2413.29 8595
2413.75 8629
2414.21 8585
2414.68 8551
2415.14 8879
2415.60 9243
2416.07 9412
2416.53 9552
2416.99 9572
2417.46 9786
2417.92 10478
2418.38 10492
2418.85 10767
2419.31 10761
2419.77 10872
2420.24 10983
2420.70 10691
2421.16 10612
2421.63 11130
2422.09 10517
2422.56 10195
2423.02 9893
2423.48 9985
2423.95 9539
2424.41 9739
2424.88 9697
2425.34 9405
2425.80 9241
2426.27 9129
2426.73 9044
2427.20 9313
2427.66 9136
2428.13 9389
2428.59 9320
2429.05 9160
2429.52 8999
2429.98 8691
2430.45 8817
2430.91 9075
2431.38 8370
2431.84 8159
2432.31 8457
2432.77 9068
2433.24 9274
2433.70 9440
2434.17 9152
2434.63 9027
2435.10 8766
2435.56 9159
2436.03 9423
2436.49 9204
2436.96 9557
2437.42 9576
2437.89 9447
2438.35 9442
2438.82 9381
2439.28 9474
2439.75 9561
2440.22 9697
2440.68 9758
2441.15 9841
2441.61 10033
2442.08 10057
2442.54 10390
2443.01 9812
2443.48 9432
2443.94 9602
2444.41 9896
2444.87 9425
2445.34 9197
2445.81 8799
2446.27 8872
2446.74 8711
2447.20 8297
2447.67 8112
2448.14 8255
2448.60 8454
2449.07 8101
2449.54 8110
2450.00 8223
2450.47 8387
2450.94 8567
2451.40 8569
2451.87 8623
2452.34 8457
2452.80 8577
2453.27 8578
2453.74 8275
2454.20 8283
2454.67 8426
2455.14 8710
2455.60 8618
2456.07 8760
2456.54 8946
2457.01 8040
2457.47 8708
2457.94 8738
2458.41 8718
2458.88 8800
2459.34 8799
2459.81 8245
2460.28 8227
2460.74 8593
2461.21 8353
2461.68 8534
2462.15 8310
2462.62 8293
2463.08 8722
2463.55 8538
2464.02 8451
2464.49 8649
2464.95 8582
2465.42 8838
2465.89 8702
2466.36 8470
2466.83 8835
2467.30 9047
2467.76 9250
2468.23 8539
2468.70 8478
2469.17 9009
2469.64 8589
2470.10 8389
2470.57 8456
2471.04 8398
2471.51 8453
2471.98 8400
2472.45 8124
2472.92 7957
2473.39 7952
2473.85 7611
2474.32 7829
2474.79 8137
2475.26 7963
2475.73 8122
2476.20 8456
2476.67 8057
2477.14 8202
2477.61 7969
2478.07 8199
2478.54 8217
2479.01 7866
2479.48 7976
2479.95 7989
2480.42 8136
2480.89 8054
2481.36 8367
2481.83 8337
2482.30 8106
2482.77 8166
2483.24 8055
2483.71 8006
2484.18 8227
2484.65 8155
2485.12 8268
2485.59 8489
2486.06 8751
2486.53 8499
2487.00 8564
2487.47 9310
2487.94 9273
2488.41 9184
2488.88 9121
2489.35 8881
2489.82 9024
2490.29 8631
2490.76 8905
2491.23 9121
2491.70 9047
2492.17 9110
2492.64 9121
2493.11 9139
2493.58 9240
2494.05 9306
2494.52 9213
2494.99 9018
2495.47 9040
2495.94 9160
2496.41 8969
2496.88 8822
2497.35 9157
2497.82 9109
2498.29 9123
2498.76 8414
2499.23 8334
2499.70 8415
2500.18 8257
2500.65 8273
2501.12 8196
2501.59 8086
2502.06 8014
2502.53 8191
2503.00 7872
2503.48 8346
2503.95 7817
2504.42 8174
2504.89 8362
2505.36 8557
2505.83 8801
2506.31 9112
2506.78 8704
2507.25 9042
2507.72 8998
2508.19 9541
2508.67 9369
2509.14 9588
2509.61 9536
2510.08 9896
2510.56 9666
2511.03 9996
2511.50 10429
2511.97 10700
2512.44 10345
2512.92 10628
2513.39 11122
2513.86 11264
2514.33 11006
2514.81 10645
2515.28 11033
2515.75 10958
2516.23 10187
2516.70 9936
2517.17 9882
2517.64 9873
2518.12 9348
2518.59 8915
2519.06 9120
2519.54 9346
2520.01 9081
2520.48 9057
2520.96 8513
2521.43 8753
2521.90 8750
2522.38 8549
2522.85 8696
2523.32 8438
2523.80 8190
2524.27 8361
2524.74 8466
2525.22 8286
2525.69 8362
2526.16 8209
2526.64 8116
2527.11 8290
2527.59 8163
2528.06 8280
2528.53 8374
2529.01 8388
2529.48 8603
2529.96 8624
2530.43 8583
2530.90 8679
2531.38 8899
2531.85 8916
2532.33 9007
2532.80 8941
2533.28 9242
2533.75 9259
2534.22 9106
2534.70 8992
2535.17 9476
2535.65 9670
2536.12 9037
2536.60 8855
2537.07 8939
2537.55 8923
2538.02 8523
2538.50 8259
2538.97 8595
2539.45 8632
2539.92 8541
2540.40 8874
2540.87 8803
2541.35 8337
2541.82 8249
2542.30 8556
2542.77 8717
2543.25 8662
2543.72 8798
2544.20 9076
2544.67 9370
2545.15 9366
2545.62 9413
2546.10 9870
2546.58 10299
2547.05 10915
2547.53 11623
2548.00 11901
2548.48 12160
2548.95 12143
2549.43 12290
2549.91 12630
2550.38 12335
2550.86 12192
2551.33 12009
2551.81 11761
2552.29 11637
2552.76 11320
2553.24 11640
2553.72 11448
2554.19 11582
2554.67 11937
2555.14 11828
2555.62 11560
2556.10 11552
2556.57 11116
2557.05 10780
2557.53 10750
2558.00 10504
2558.48 10064
2558.96 9221
2559.43 9263
2559.91 8953
2560.39 8920
2560.87 8925
2561.34 9051
2561.82 8907
2562.30 8601
2562.77 8934
2563.25 8963
2563.73 8950
2564.21 8619
2564.68 8463
2565.16 8781
2565.64 9028
2566.11 9067
2566.59 8584
2567.07 8590
2567.55 8413
2568.03 8465
2568.50 8224
2568.98 8110
2569.46 8204
2569.94 8057
2570.41 8015
2570.89 7967
2571.37 8058
2571.85 8032
2572.33 8282
2572.80 8448
2573.28 8602
2573.76 8242
2574.24 8037
2574.72 8255
2575.19 8264
2575.67 8451
2576.15 8205
2576.63 7949
2577.11 8239
2577.59 8033
2578.07 8204
2578.54 8213
2579.02 7973
2579.50 8214
2579.98 8410
2580.46 7753
2580.94 7999
2581.42 7992
2581.90 7716
2582.37 8124
2582.85 8064
2583.33 8397
2583.81 8237
2584.29 8289
2584.77 8279
2585.25 8345
2585.73 8096
2586.21 8381
2586.69 8620
2587.17 8761
2587.65 9116
2588.13 8797
2588.61 9110
2589.08 9010
2589.56 9144
2590.04 8872
2590.52 8651
2591.00 8662
2591.48 9109
2591.96 9044
2592.44 9146
2592.92 8814
2593.40 8812
2593.88 8831
2594.36 8658
2594.84 8802
2595.32 9035
2595.80 8664
2596.28 8397
2596.76 8570
2597.24 8200
2597.72 8306
2598.21 8563
2598.69 8587
2599.17 8447
2599.65 8239
2600.13 8165
2600.61 8299
2601.09 8211
2601.57 8366
2602.05 8214
2602.53 8110
2603.01 8098
2603.49 8293
2603.97 8401
2604.45 8768
2604.94 8899
2605.42 9048
2605.90 9042
2606.38 8850
2606.86 8761
2607.34 9245
2607.82 8874
2608.30 8585
2608.79 8652
2609.27 8893
2609.75 8855
2610.23 8463
2610.71 8250
2611.19 8090
2611.68 8081
2612.16 7860
2612.64 8120
2613.12 8238
2613.60 8078
2614.08 7866
2614.57 7959
2615.05 8202
2615.53 8041
2616.01 7958
2616.49 8422
2616.98 8286
2617.46 8523
2617.94 8729
2618.42 8376
2618.91 8574
2619.39 8669
2619.87 8778
2620.35 8628
2620.84 8483
2621.32 8309
2621.80 8556
2622.28 8501
2622.77 8324
2623.25 8711
2623.73 8677
2624.21 8251
2624.70 8125
2625.18 8177
2625.66 8324
2626.15 8632
2626.63 8367
2627.11 8365
2627.60 8329
2628.08 8225
2628.56 8055
2629.05 8032
2629.53 8535
2630.01 8658
2630.50 8311
2630.98 8470
2631.46 8659
2631.95 8389
2632.43 8155
2632.91 8468
2633.40 8546
2633.88 8636
2634.36 8618
2634.85 8842
2635.33 8542
2635.82 8622
2636.30 8574
2636.78 8250
2637.27 8575
2637.75 8470
2638.24 8461
2638.72 8644
2639.20 8875
2639.69 8694
2640.17 9057
2640.66 9192
2641.14 8893
2641.63 8902
2642.11 9054
2642.60 9162
2643.08 8670
2643.56 8615
2644.05 9011
2644.53 8568
2645.02 9158
2645.50 9095
2645.99 8708
2646.47 8658
2646.96 8586
2647.44 8290
2647.93 8436
2648.41 8405
2648.90 8714
2649.38 8942
2649.87 8987
2650.35 8674
2650.84 8340
2651.32 8165
2651.81 8667
2652.30 8663
2652.78 8524
2653.27 8800
2653.75 8535
2654.24 8281
2654.72 8569
2655.21 8522
2655.69 8229
2656.18 8606
2656.67 8593
2657.15 8608
2657.64 8561
2658.12 8594
2658.61 8335
2659.10 8226
2659.58 8279
2660.07 8300
2660.55 8507
2661.04 8497
2661.53 8686
2662.01 8093
2662.50 8475
2662.99 8810
2663.47 8365
2663.96 8456
2664.44 8600
2664.93 8491
2665.42 8690
2665.90 8630
2666.39 8660
2666.88 8210
2667.36 8164
2667.85 8149
2668.34 8140
2668.83 8235
2669.31 8131
2669.80 8305
2670.29 8307
2670.77 8562
2671.26 8521
2671.75 8053
2672.24 8141
2672.72 8615
2673.21 8979
2673.70 8760
2674.18 9081
2674.67 9642
2675.16 9478
2675.65 9324
2676.13 9715
2676.62 9838
2677.11 10173
2677.60 9888
2678.09 9416
2678.57 9721
2679.06 9638
2679.55 9530
2680.04 9325
2680.53 9055
2681.01 9048
2681.50 9070
2681.99 8879
2682.48 8941
2682.97 9183
2683.45 8909
2683.94 8914
2684.43 8855
2684.92 9150
2685.41 8911
2685.90 8953
2686.38 8916
2686.87 8704
2687.36 8563
2687.85 8370
2688.34 8769
2688.83 8737
2689.32 8533
2689.81 8650
2690.29 8830
2690.78 8452
2691.27 8784
2691.76 8665
2692.25 8933
2692.74 9047
2693.23 8958
2693.72 8616
2694.21 8245
2694.70 8651
2695.19 8438
2695.68 8784
2696.16 8906
2696.65 8911
2697.14 9049
2697.63 8739
2698.12 8771
2698.61 8984
2699.10 8915
2699.59 8783
2700.08 8927
2700.57 9207
2701.06 9397
2701.55 9187
2702.04 9080
2702.53 9155
2703.02 8770
2703.51 9176
2704.00 9543
2704.49 9003
2704.98 8802
2705.47 8961
2705.96 8734
2706.45 8813
2706.94 8514
2707.43 8410
2707.92 8181
2708.41 8101
2708.91 8480
2709.40 8167
2709.89 8139
2710.38 7860
2710.87 8230
2711.36 7964
2711.85 8044
2712.34 8441
2712.83 8487
2713.32 8312
2713.81 8614
2714.30 9012
2714.80 8467
2715.29 8179
2715.78 8454
2716.27 8393
2716.76 8360
2717.25 8089
2717.74 8175
2718.23 8128
2718.73 8318
2719.22 8065
2719.71 8196
2720.20 8320
2720.69 7990
2721.18 8201
2721.68 8361
2722.17 8614
2722.66 8834
2723.15 8706
2723.64 8908
2724.14 8765
2724.63 8980
2725.12 8925
2725.61 8908
2726.10 8670
2726.60 8992
2727.09 8459
2727.58 8321
2728.07 8015
2728.56 7868
2729.06 7813
2729.55 7935
2730.04 8277
2730.53 8381
2731.03 8525
2731.52 8167
2732.01 8482
2732.51 8924
2733.00 8933
2733.49 9068
2733.98 9327
2734.48 9329
2734.97 9528
2735.46 9316
2735.96 9097
2736.45 9556
2736.94 9457
2737.43 9131
2737.93 8678
2738.42 8628
2738.91 8781
2739.41 8456
2739.90 8715
2740.39 8533
2740.89 8368
2741.38 8157
2741.88 8178
2742.37 8467
2742.86 7854
2743.36 7762
2743.85 7943
2744.34 7768
2744.84 7821
2745.33 8013
2745.83 8170
2746.32 7876
2746.81 7889
2747.31 7814
2747.80 7816
2748.30 8095
2748.79 8167
2749.28 8293
2749.78 8439
2750.27 8498
2750.77 8099
2751.26 7974
2751.76 7966
2752.25 8008
2752.74 8216
2753.24 8115
2753.73 8590
2754.23 8503
2754.72 8241
2755.22 8250
2755.71 8695
2756.21 8493
2756.70 8552
2757.20 8480
2757.69 8381
2758.19 8655
2758.68 8899
2759.18 8756
2759.67 8288
2760.17 8026
2760.66 8517
2761.16 8541
2761.65 8768
2762.15 8684
2762.64 8494
2763.14 8616
2763.64 8311
2764.13 8779
2764.63 8933
2765.12 8739
2765.62 8304
2766.11 8689
2766.61 8372
2767.11 8567
2767.60 8750
2768.10 8845
2768.59 8807
2769.09 8459
2769.59 8659
2770.08 8363
2770.58 8745
2771.07 8890
2771.57 9018
2772.07 8565
2772.56 8808
2773.06 8983
2773.56 9109
2774.05 8940
2774.55 8952
2775.04 9273
2775.54 9765
2776.04 10145
2776.53 10334
2777.03 10194
2777.53 10001
2778.03 10036
2778.52 10299
2779.02 9915
2779.52 9926
2780.01 9691
2780.51 9214
2781.01 9281
2781.50 8840
2782.00 8379
2782.50 8601
2783.00 8487
2783.49 8548
2783.99 8486
2784.49 8761
2784.99 8532
2785.48 8493
2785.98 8849
2786.48 8751
2786.98 8407
2787.47 8553
2787.97 8231
2788.47 8039
2788.97 8300
2789.46 8771
2789.96 8406
2790.46 8328
2790.96 8090
2791.46 8102
2791.95 8249
2792.45 8130
2792.95 8357
2793.45 8674
2793.95 8061
2794.44 8301
2794.94 8652
2795.44 8738
2795.94 8954
2796.44 9008
2796.94 9030
2797.44 9075
2797.93 9049
2798.43 9037
2798.93 9375
2799.43 9454
2799.93 9098
2800.43 8943
2800.93 8780
2801.43 8881
2801.92 8932
2802.42 9174
2802.92 9504
2803.42 9356
2803.92 9625
2804.42 9796
2804.92 10031
2805.42 10833
2805.92 11357
2806.42 11509
2806.92 11549
2807.42 11770
2807.91 11860
2808.41 11874
2808.91 11985
2809.41 12263
2809.91 11476
2810.41 11484
2810.91 10985
2811.41 10414
2811.91 9693
2812.41 9579
2812.91 9430
2813.41 9337
2813.91 9062
2814.41 8938
2814.91 9057
2815.41 9105
2815.91 9149
2816.41 9135
2816.91 8990
2817.41 9165
2817.91 9476
2818.41 9146
2818.91 9327
2819.42 9653
2819.92 10212
2820.42 9912
2820.92 10095
2821.42 10538
2821.92 10190
2822.42 9687
2822.92 9645
2823.42 8911
2823.92 8819
2824.42 8813
2824.92 8431
2825.42 8373
2825.93 8533
2826.43 8224
2826.93 8175
2827.43 8118
2827.93 8056
2828.43 7927
2828.93 7760
2829.43 7726
2829.94 8054
2830.44 7647
2830.94 7997
2831.44 7945
2831.94 7774
2832.44 8026
2832.95 8150
2833.45 7918
2833.95 7356
2834.45 7797
2834.95 8004
2835.45 8075
2835.96 8054
2836.46 7938
2836.96 8437
2837.46 8256
2837.97 8452
2838.47 8742
2838.97 8772
2839.47 8762
2839.97 8453
2840.48 8440
2840.98 8466
2841.48 8478
2841.98 8702
2842.49 8648
2842.99 8771
2843.49 8849
2843.99 8701
2844.50 8887
2845.00 9029
2845.50 9340
2846.01 9274
2846.51 9735
2847.01 9679
2847.51 9717
2848.02 9658
2848.52 9741
2849.02 9800
2849.53 9594
2850.03 9358
2850.53 9344
2851.04 8809
2851.54 8980
2852.04 9057
2852.55 8851
2853.05 8968
2853.55 8718
2854.06 8286
2854.56 8282
2855.06 8457
2855.57 8178
2856.07 8046
2856.58 8351
2857.08 8146
2857.58 7993
2858.09 8040
2858.59 7936
2859.10 7951
2859.60 8287
2860.10 8252
2860.61 8249
2861.11 8361
2861.62 8121
2862.12 8086
2862.62 7955
2863.13 7951
2863.63 7890
2864.14 7893
2864.64 8091
2865.15 8166
2865.65 7690
2866.16 7771
2866.66 7785
2867.17 7495
2867.67 7579
2868.18 7761
2868.68 7936
2869.19 8276
2869.69 8612
2870.20 8562
2870.70 8272
2871.21 8077
2871.71 8506
2872.22 8569
2872.72 8884
2873.23 8782
2873.73 8930
2874.24 8717
2874.74 8707
2875.25 8690
2875.75 8347
2876.26 8118
2876.76 8238
2877.27 8272
2877.78 8486
2878.28 8920
2878.79 8650
2879.29 8667
2879.80 8631
2880.30 8753
2880.81 8590
2881.32 8533
2881.82 8595
2882.33 8804
2882.83 8358
2883.34 8244
2883.85 8395
2884.35 8549
2884.86 8513
2885.37 8245
2885.87 8528
2886.38 8979
2886.88 8817
2887.39 8793
2887.90 8875
2888.40 9125
2888.91 8818
2889.42 8962
2889.92 8929
2890.43 8682
2890.94 8696
2891.45 8864
2891.95 8535
2892.46 8839
2892.97 8822
2893.47 8444
2893.98 8478
2894.49 8139
2894.99 8260
2895.50 8484
2896.01 8887
2896.52 9163
2897.02 9199
2897.53 8899
2898.04 9102
2898.55 8993
2899.05 9084
2899.56 9190
2900.07 9191
2900.58 9474
2901.08 9603
2901.59 9862
2902.10 10069
2902.61 10337
2903.12 10933
2903.62 10491
2904.13 10523
2904.64 10647
2905.15 10724
2905.66 10481
2906.16 10713
2906.67 10644
2907.18 10211
2907.69 10247
2908.20 9924
2908.71 10066
2909.21 9390
2909.72 8995
2910.23 8499
2910.74 8400
2911.25 8528
2911.76 8567
2912.26 8474
2912.77 8633
2913.28 8627
2913.79 8740
2914.30 8924
2914.81 8789
2915.32 8761
2915.83 9317
2916.34 8716
2916.85 8936
2917.35 9180
2917.86 9078
2918.37 9079
2918.88 9265
2919.39 9118
2919.90 8987
2920.41 9250
2920.92 9133
2921.43 9263
2921.94 8835
2922.45 9208
2922.96 8953
2923.47 9079
2923.98 9223
2924.49 9294
2925.00 9286
2925.51 9466
2926.02 9243
2926.53 9124
2927.04 9318
2927.55 9172
2928.06 9163
2928.57 8639
2929.08 8532
2929.59 8303
2930.10 8052
2930.61 8384
2931.12 8197
2931.63 7975
2932.14 7930
2932.65 7929
2933.16 8015
2933.67 7949
2934.18 8014
2934.69 8151
2935.20 8294
2935.71 8400
2936.22 8788
2936.73 8394
2937.25 8206
2937.76 8623
2938.27 8758
2938.78 8879
2939.29 8902
2939.80 8356
2940.31 8448
2940.82 8537
2941.33 8469
2941.85 8620
2942.36 8533
2942.87 8535
2943.38 8739
2943.89 9043
2944.40 9029
2944.91 9129
2945.43 9491
2945.94 9649
2946.45 10046
2946.96 10108
2947.47 10347
2947.98 10283
2948.50 9832
2949.01 9876
2949.52 9882
2950.03 9577
2950.54 9198
2951.06 8912
2951.57 9138
2952.08 9038
2952.59 8411
2953.10 8505
2953.62 8330
2954.13 8224
2954.64 8205
2955.15 7870
2955.67 8314
2956.18 8378
2956.69 8135
2957.20 8035
2957.72 7979
2958.23 8067
2958.74 8176
2959.25 7962
2959.77 7906
2960.28 8136
2960.79 7987
2961.31 8217
2961.82 8208
2962.33 8565
2962.85 8685
2963.36 8691
2963.87 8836
2964.39 8523
2964.90 8421
2965.41 8311
2965.93 8176
2966.44 8523
2966.95 8378
2967.47 7824
2967.98 7674
2968.49 7911
2969.01 7806
2969.52 7824
2970.03 7869
2970.55 7881
2971.06 7988
2971.58 7941
2972.09 7944
2972.60 7856
2973.12 7824
2973.63 8064
2974.15 8113
2974.66 8059
2975.17 8029
2975.69 8401
2976.20 8340
2976.72 8184
2977.23 8207
2977.74 8224
2978.26 8150
2978.77 8369
2979.29 8026
2979.80 7905
2980.32 8207
2980.83 8541
2981.35 8166
2981.86 7978
2982.38 8441
2982.89 8650
2983.41 8301
2983.92 8299
2984.44 8599
2984.95 8963
2985.47 9033
2985.98 9062
2986.50 8939
2987.01 8988
2987.53 9358
2988.04 9644
2988.56 9344
2989.07 9482
2989.59 9174
2990.10 9840
2990.62 10236
2991.13 10509
2991.65 11098
2992.17 11007
2992.68 11110
2993.20 11118
2993.71 11278
2994.23 11329
2994.74 11252
2995.26 11377
2995.78 11825
2996.29 12209
2996.81 12319
2997.32 11713
2997.84 12035
2998.36 12278
2998.87 12177
2999.39 11978
2999.91 11987
3000.42 11940
3000.94 11807
3001.45 11431
3001.97 11266
3002.49 11013
3003.00 11401
3003.52 11894
3004.04 11722
3004.55 11712
3005.07 11853
3005.59 11866
3006.10 11966
3006.62 11879
3007.14 11931
3007.66 11513
3008.17 11155
3008.69 10800
3009.21 10707
3009.72 10064
3010.24 9843
3010.76 9303
3011.28 9215
3011.79 8782
3012.31 8711
3012.83 8968
3013.35 9161
3013.86 8898
3014.38 8958
3014.90 8988
3015.42 8949
3015.93 9342
3016.45 9531
3016.97 9511
3017.49 9434
3018.00 10022
3018.52 10133
3019.04 9968
3019.56 10021
3020.08 10337
3020.59 10251
3021.11 9793
3021.63 9816
3022.15 9719
3022.67 9601
3023.19 9350
3023.70 9519
3024.22 9828
3024.74 9903
3025.26 9816
3025.78 9795
3026.30 9552
3026.81 9550
3027.33 9290
3027.85 9259
3028.37 9009
3028.89 9178
3029.41 9046
3029.93 9320
3030.45 9414
3030.97 9507
3031.48 9610
3032.00 9712
3032.52 9575
3033.04 9853
3033.56 10018
3034.08 10065
3034.60 9561
3035.12 9970
3035.64 10280
3036.16 10368
3036.68 10389
3037.20 10399
3037.72 9698
3038.24 10109
3038.76 9709
3039.27 9660
3039.79 9598
3040.31 9486
3040.83 9359
3041.35 9257
3041.87 9386
3042.39 9247
3042.91 8756
3043.43 8645
3043.95 8782
3044.47 8869
3044.99 8799
3045.51 8962
3046.03 9049
3046.56 8855
3047.08 8726
3047.60 8721
3048.12 8682
3048.64 8873
3049.16 8502
3049.68 8465
3050.20 8965
3050.72 9070
3051.24 8648
3051.76 8713
3052.28 8575
3052.80 8396
3053.32 8536
3053.84 8403
3054.37 8562
3054.89 8765
3055.41 8914
3055.93 8684
3056.45 8468
3056.97 8499
3057.49 8553
3058.01 8666
3058.53 8809
3059.06 8833
3059.58 8592
3060.10 8466
3060.62 8581
3061.14 8520
3061.66 8813
3062.19 8992
3062.71 8421
3063.23 8549
3063.75 8716
3064.27 8697
3064.79 8591
3065.32 8912
3065.84 9037
3066.36 9172
3066.88 8954
3067.40 8995
3067.93 8800
3068.45 8751
3068.97 8635
3069.49 8898
3070.02 8743
3070.54 8912
3071.06 8904
3071.58 9072
3072.10 9242
3072.63 8808
3073.15 8499
3073.67 8622
3074.20 8697
3074.72 8762
3075.24 9025
3075.76 9195
3076.29 9594
3076.81 9409
3077.33 9732
3077.86 10002
3078.38 10305
3078.90 10658
3079.42 10990
3079.95 10924
3080.47 11254
3080.99 11300
3081.52 11075
3082.04 11659
3082.56 11062
3083.09 10931
3083.61 10699
3084.13 10542
3084.66 10552
3085.18 10161
3085.71 10478
3086.23 10279
3086.75 10306
3087.28 9970
3087.80 9706
3088.32 9957
3088.85 9577
3089.37 9523
3089.90 9347
3090.42 9480
3090.94 9466
3091.47 9182
3091.99 9036
3092.52 8904
3093.04 9023
3093.57 9421
3094.09 9307
3094.61 9178
3095.14 9590
3095.66 9567
3096.19 9919
3096.71 10119
3097.24 9743
3097.76 10212
3098.29 10494
3098.81 10186
3099.34 9952
3099.86 10115
3100.39 10767
3100.91 10984
3101.44 11929
3101.96 12794
3102.49 13491
3103.01 14596
3103.54 15661
3104.06 16300
3104.59 16635
3105.11 16568
3105.64 16238
3106.16 15436
3106.69 13584
3107.21 12533
3107.74 11558
3108.26 11069
3108.79 10627
3109.32 10175
3109.84 9819
3110.37 9635
3110.89 10092
3111.42 9859
3111.94 9695
3112.47 9703
3113.00 9471
3113.52 9607
3114.05 9597
3114.57 9704
3115.10 9257
3115.63 8993
3116.15 8935
3116.68 8904
3117.21 8667
3117.73 8960
3118.26 8949
3118.78 9046
3119.31 8875
3119.84 8477
3120.36 8824
3120.89 8720
3121.42 9021
3121.94 8752
3122.47 9171
3123.00 8817
3123.52 8892
3124.05 9092
3124.58 8899
3125.11 8798
3125.63 8782
3126.16 9137
3126.69 8942
3127.21 8725
3127.74 8810
3128.27 9012
3128.80 8979
3129.32 9279
3129.85 9014
3130.38 8606
3130.91 8525
3131.43 8636
3131.96 8772
3132.49 8668
3133.02 8484
3133.54 8184
3134.07 8145
3134.60 8246
3135.13 8515
3135.65 8456
3136.18 8318
3136.71 8519
3137.24 8747
3137.77 8489
3138.29 8689
3138.82 8631
3139.35 8334
3139.88 8231
3140.41 8397
3140.94 8845
3141.46 8660
3141.99 8638
3142.52 8221
3143.05 8313
3143.58 8543
3144.11 8499
3144.64 8511
3145.16 8385
3145.69 8898
3146.22 9205
3146.75 9276
3147.28 9904
3147.81 10035
3148.34 10046
3148.87 10330
3149.40 10320
3149.92 10444
3150.45 10424
3150.98 10094
3151.51 9795
3152.04 9695
3152.57 9378
3153.10 9191
3153.63 9338
3154.16 8989
3154.69 9326
3155.22 8695
3155.75 9007
3156.28 9146
3156.81 8913
3157.34 9322
3157.87 9148
3158.40 9270
3158.93 9589
3159.46 10175
3159.99 9913
3160.52 9693
3161.05 10282
3161.58 10382
3162.11 10301
3162.64 10336
3163.17 10066
3163.70 9942
3164.23 9581
3164.76 9448
3165.29 9366
3165.82 8947
3166.35 8557
3166.88 8691
3167.41 8843
3167.94 8878
3168.47 8498
3169.00 8337
3169.53 8327
3170.06 8079
3170.59 8362
3171.12 8530
3171.65 8513
3172.19 8629
3172.72 8316
3173.25 8193
3173.78 8609
3174.31 8385
3174.84 8284
3175.37 8706
3175.90 8948
3176.44 8731
3176.97 8697
3177.50 8816
3178.03 8811
3178.56 9016
3179.09 9263
3179.62 8819
3180.16 8561
3180.69 8796
3181.22 8814
3181.75 8859
3182.28 8240
3182.81 7941
3183.35 8054
3183.88 8468
3184.41 8522
3184.94 8365
3185.47 8336
3186.01 8459
3186.54 8343
3187.07 8022
3187.60 8206
3188.14 8484
3188.67 8453
3189.20 8285
3189.73 8306
3190.26 8578
3190.80 8115
3191.33 8349
3191.86 8392
3192.39 8011
3192.93 8035
3193.46 7874
3193.99 8000
3194.53 8253
3195.06 8243
3195.59 8370
3196.12 8433
3196.66 8680
3197.19 8645
3197.72 8735
3198.26 9054
3198.79 9177
3199.32 9379
3199.86 9501
3200.39 9518
3200.92 9365
3201.46 9499
3201.99 9975
3202.52 10055
3203.06 9829
3203.59 9797
3204.12 10106
3204.66 9771
3205.19 9687
3205.73 9859
3206.26 9438
3206.79 8953
3207.33 8759
3207.86 9019
3208.39 8905
3208.93 9150
3209.46 9133
3210.00 9344
3210.53 9668
3211.07 9623
3211.60 9932
3212.13 9762
3212.67 10033
3213.20 10174
3213.74 10079
3214.27 9972
3214.81 9791
3215.34 9868
3215.88 9526
3216.41 9472
3216.94 9687
3217.48 9961
3218.01 9837
3218.55 10111
3219.08 10194
3219.62 10049
3220.15 10459
3220.69 10478
3221.22 10643
3221.76 10584
3222.29 10516
3222.83 10518
3223.36 10584
3223.90 10820
3224.43 10621
3224.97 10916
3225.51 11119
3226.04 10879
3226.58 10716
3227.11 10845
3227.65 10587
3228.18 9940
3228.72 9782
3229.25 9865
3229.79 9974
3230.33 9353
3230.86 8741
3231.40 8483
3231.93 8742
3232.47 8694
3233.01 8738
3233.54 8546
3234.08 8868
3234.61 8889
3235.15 8548
3235.69 8826
3236.22 8592
3236.76 8983
3237.30 9334
3237.83 9367
3238.37 9756
3238.91 9819
3239.44 9865
3239.98 10085
3240.51 9824
3241.05 9614
3241.59 9652
3242.13 10027
3242.66 9636
3243.20 9796
3243.74 9033
3244.27 8847
3244.81 8907
3245.35 8607
3245.88 8594
3246.42 8443
3246.96 8706
3247.50 8750
3248.03 8678
3248.57 8531
3249.11 8353
3249.64 8698
3250.18 8911
3250.72 8961
3251.26 9056
3251.79 9235
3252.33 9236
3252.87 9056
3253.41 9417
3253.95 8927
3254.48 9164
3255.02 9585
3255.56 9702
3256.10 9837
3256.64 9847
3257.17 9709
3257.71 9716
3258.25 9909
3258.79 10227
3259.33 10386
3259.86 10447
3260.40 10810
3260.94 11144
3261.48 11120
3262.02 11458
3262.56 11984
3263.09 12645
3263.63 13092
3264.17 13658
3264.71 14181
3265.25 14386
3265.79 14761
3266.33 15443
3266.87 15450
3267.40 15798
3267.94 16075
3268.48 16068
3269.02 16040
3269.56 15388
3270.10 14877
3270.64 14513
3271.18 13344
3271.72 12094
3272.26 11254
3272.80 10809
3273.33 10480
3273.87 10130
3274.41 9952
3274.95 9818
3275.49 9905
3276.03 10079
3276.57 10057
3277.11 10196
3277.65 10283
3278.19 9902
3278.73 10316
3279.27 10663
3279.81 10556
3280.35 10497
3280.89 10781
3281.43 11282
3281.97 10720
3282.51 10704
3283.05 10730
3283.59 11133
3284.13 11229
3284.67 11037
3285.21 11432
3285.75 12204
3286.29 12555
3286.83 12673
3287.37 12275
3287.91 12707
3288.45 12758
3289.00 12458
3289.54 11980
3290.08 11470
3290.62 11071
3291.16 11036
3291.70 11033
3292.24 11623
3292.78 11719
3293.32 12047
3293.86 12458
3294.40 12687
3294.95 13323
3295.49 14457
3296.03 15405
3296.57 15423
3297.11 15609
3297.65 15939
3298.19 15304
3298.74 14971
3299.28 13920
3299.82 13330
3300.36 12870
3300.90 12134
3301.44 11610
3301.98 11264
3302.53 10858
3303.07 10252
3303.61 10611
3304.15 10290
3304.69 10166
3305.24 10386
3305.78 10413
3306.32 10106
3306.86 10183
3307.40 9934
3307.95 9493
3308.49 9697
3309.03 9660
3309.57 9515
3310.12 9131
3310.66 8964
3311.20 9753
3311.74 9648
3312.29 8991
3312.83 9486
3313.37 9590
3313.91 9651
3314.46 10084
3315.00 10165
3315.54 10295
3316.09 10367
3316.63 10518
3317.17 10876
3317.71 10731
3318.26 10580
3318.80 10246
3319.34 10142
3319.89 10733
3320.43 10643
3320.97 10901
3321.52 10762
3322.06 11228
3322.60 11634
3323.15 11571
3323.69 11407
3324.23 11399
3324.78 10965
3325.32 11103
3325.86 10929
3326.41 10971
3326.95 10652
3327.50 10360
3328.04 10281
3328.58 9636
3329.13 9493
3329.67 9749
3330.22 9757
3330.76 9941
3331.30 10397
3331.85 11382
3332.39 11658
3332.94 12449
3333.48 13864
3334.03 14845
3334.57 15953
3335.11 17355
3335.66 18265
3336.20 19317
3336.75 20276
3337.29 20263
3337.84 20341
3338.38 20138
3338.93 19423
3339.47 18570
3340.02 16931
3340.56 15575
3341.11 14167
3341.65 13204
3342.20 12104
3342.74 11191
3343.29 10896
3343.83 10410
3344.38 9699
3344.92 9603
3345.47 9310
3346.01 9143
3346.56 9567
3347.10 9432
3347.65 9501
3348.19 9380
3348.74 9272
3349.29 9080
3349.83 9754
3350.38 9956
3350.92 9500
3351.47 9549
3352.01 9558
3352.56 9750
3353.11 9541
3353.65 9321
3354.20 9215
3354.74 9028
3355.29 8773
3355.84 8712
3356.38 8698
3356.93 8521
3357.47 8489
3358.02 8314
3358.57 7982
3359.11 8350
3359.66 8414
3360.21 8329
3360.75 7934
3361.30 8192
3361.85 8532
3362.39 8262
3362.94 8374
3363.49 8468
3364.03 8158
3364.58 8203
3365.13 8499
3365.67 8571
3366.22 8529
3366.77 8721
3367.31 8810
3367.86 8358
3368.41 8386
3368.96 8504
3369.50 8320
3370.05 8222
3370.60 8639
3371.15 9124
3371.69 9462
3372.24 9501
3372.79 9224
3373.34 9461
3373.88 9507
3374.43 9356
3374.98 9277
3375.53 9177
3376.07 9101
3376.62 9175
3377.17 8846
3377.72 8693
3378.27 8547
3378.81 8046
3379.36 8405
3379.91 8198
3380.46 7854
3381.01 7901
3381.55 7626
3382.10 7835
3382.65 7423
3383.20 7381
3383.75 7443
3384.30 7519
3384.84 7371
3385.39 7544
3385.94 7588
3386.49 7482
3387.04 7557
3387.59 7846
3388.14 7939
3388.69 7883
3389.23 7935
3389.78 7797
3390.33 7554
3390.88 7580
3391.43 7669
3391.98 7971
3392.53 7629
3393.08 7633
3393.63 7697
3394.18 7894
3394.72 7606
3395.27 7514
3395.82 7564
3396.37 7372
3396.92 7204
3397.47 7270
3398.02 7560
3398.57 7394
3399.12 7112
3399.67 7262
3400.22 7174
3400.77 6842
3401.32 7379
3401.87 7319
3402.42 7265
3402.97 7249
3403.52 7189
3404.07 7282
3404.62 7229
3405.17 7652
3405.72 7671
3406.27 7628
3406.82 7336
3407.37 7163
3407.92 6959
3408.47 7118
3409.02 7382
3409.57 7392
3410.12 7231
3410.67 7489
3411.22 7319
3411.78 7328
3412.33 7607
3412.88 7815
3413.43 7918
3413.98 7927
3414.53 7896
3415.08 7542
3415.63 7797
3416.18 7543
3416.73 7979
3417.28 7725
3417.84 7629
3418.39 7474
3418.94 7523
3419.49 7754
3420.04 7581
3420.59 8054
3421.14 7595
3421.69 7955
3422.25 7948
3422.80 8214
3423.35 8725
3423.90 8605
3424.45 8392
3425.00 8825
3425.56 8382
3426.11 8554
3426.66 8394
3427.21 8200
3427.76 8388
3428.32 7996
3428.87 7679
3429.42 7782
3429.97 7744
3430.52 7825
3431.08 7717
3431.63 7620
3432.18 7867
3432.73 8029
3433.29 7640
3433.84 7717
3434.39 7759
3434.94 7278
3435.50 7481
3436.05 7679
3436.60 7636
3437.15 7481
3437.71 7566
3438.26 7705
3438.81 7633
3439.37 7683
3439.92 7729
3440.47 7431
3441.02 7679
3441.58 7958
3442.13 7910
3442.68 7815
3443.24 8143
3443.79 7976
3444.34 7552
3444.90 7912
3445.45 7849
3446.00 7975
3446.56 8030
3447.11 7936
3447.66 7609
3448.22 7322
3448.77 7402
3449.33 7517
3449.88 7774
3450.43 7644
3450.99 7517
3451.54 7665
3452.09 7447
3452.65 7262
3453.20 7339
3453.76 7221
3454.31 7176
3454.86 7011
3455.42 6861
3455.97 7261
3456.53 7197
3457.08 7390
3457.64 7484
3458.19 7689
3458.75 7403
3459.30 7521
3459.85 7637
3460.41 7471
3460.96 7482
3461.52 7213
3462.07 7305
3462.63 7491
3463.18 7655
3463.74 7648
3464.29 7617
3464.85 7737
3465.40 7466
3465.96 7550
3466.51 7876
3467.07 7750
3467.62 7926
3468.18 7895
3468.73 7927
3469.29 8021
3469.84 8037
3470.40 8002
3470.95 8283
3471.51 8289
3472.07 8413
3472.62 8495
3473.18 8242
3473.73 8356
3474.29 8188
3474.84 7994
3475.40 7967
3475.96 8356
3476.51 8564
3477.07 8394
3477.62 8599
3478.18 8529
3478.74 8546
3479.29 9037
3479.85 9027
3480.40 9572
3480.96 9368
3481.52 9076
3482.07 9291
3482.63 9456
3483.19 9055
3483.74 9123
3484.30 8854
3484.86 8290
3485.41 8534
3485.97 8626
3486.53 8265
3487.08 8410
3487.64 8624
3488.20 9121
3488.75 9178
3489.31 9235
3489.87 10031
3490.42 10423
3490.98 11096
3491.54 12030
3492.09 12264
3492.65 12738
3493.21 13406
3493.77 13210
3494.32 13204
3494.88 12815
3495.44 12779
3496.00 12409
3496.55 12617
3497.11 12313
3497.67 12072
3498.23 12347
3498.78 12713
3499.34 12601
3499.90 12834
3500.46 13689
3501.01 14581
3501.57 13957
3502.13 13799
3502.69 13992
3503.25 13631
3503.80 14220
3504.36 14118
3504.92 14416
3505.48 15137
3506.04 15247
3506.60 15315
3507.15 15423
3507.71 14989
3508.27 14783
3508.83 13745
3509.39 12865
3509.95 12234
3510.50 11526
3511.06 11066
3511.62 10219
3512.18 9833
3512.74 9713
3513.30 9220
3513.86 8980
3514.42 8635
3514.98 8368
3515.53 8238
3516.09 8134
3516.65 7941
3517.21 8267
3517.77 8452
3518.33 8565
3518.89 8317
3519.45 8373
3520.01 8511
3520.57 8601
3521.13 8783
3521.69 8668
3522.25 8984
3522.81 8949
3523.36 8462
3523.92 8186
3524.48 8379
3525.04 7900
3525.60 7989
3526.16 8325
3526.72 8065
3527.28 7912
3527.84 7782
3528.40 7832
3528.96 7625
3529.52 7607
3530.08 7524
3530.64 7768
3531.20 7730
3531.76 7829
3532.32 7760
3532.89 7875
3533.45 7962
3534.01 7969
3534.57 8234
3535.13 8358
3535.69 8652
3536.25 8695
3536.81 9065
3537.37 9106
3537.93 8790
3538.49 9089
3539.05 8891
3539.61 9119
3540.17 8808
3540.74 8737
3541.30 8688
3541.86 8971
3542.42 8514
3542.98 8393
3543.54 8477
3544.10 8595
3544.66 8274
3545.22 7816
3545.79 8316
3546.35 7953
3546.91 8143
3547.47 8209
3548.03 7983
3548.59 7559
3549.16 7480
3549.72 7771
3550.28 7481
3550.84 7401
3551.40 7594
3551.96 7333
3552.53 7329
3553.09 7463
3553.65 7642
3554.21 7286
3554.77 7236
3555.34 7267
3555.90 7223
3556.46 7491
3557.02 7619
3557.59 7442
3558.15 8091
3558.71 7947
3559.27 7955
3559.84 7878
3560.40 8020
3560.96 7935
3561.52 7943
3562.09 7994
3562.65 8090
3563.21 7932
3563.77 8077
3564.34 7540
3564.90 7535
3565.46 7562
3566.03 7435
3566.59 7871
3567.15 7622
3567.72 7275
3568.28 7363
3568.84 7390
3569.41 7210
3569.97 7241
3570.53 7522
3571.10 7621
3571.66 7470
3572.22 7471
3572.79 7438
3573.35 7565
3573.91 7909
3574.48 7910
3575.04 7792
3575.60 7853
3576.17 7898
3576.73 7952
3577.30 7903
3577.86 8084
3578.42 8117
3578.99 8211
3579.55 8044
3580.12 8217
3580.68 7847
3581.24 7601
3581.81 7570
3582.37 7471
3582.94 7424
3583.50 7237
3584.07 7208
3584.63 7285
3585.20 7259
3585.76 7157
3586.32 7239
3586.89 7075
3587.45 7349
3588.02 6965
3588.58 6972
3589.15 6855
3589.71 6856
3590.28 6857
3590.84 6942
3591.41 7059
3591.97 6761
3592.54 7158
3593.10 7387
3593.67 7561
3594.23 7288
3594.80 7114
3595.36 7757
3595.93 7666
3596.50 7621
3597.06 7819
3597.63 7963
3598.19 7967
3598.76 7842
3599.32 7708
3599.89 8035
3600.45 7989
3601.02 7962
3601.59 7509
3602.15 7791
3602.72 7907
3603.28 7410
3603.85 7885
3604.42 7493
3604.98 7561
3605.55 7576
3606.11 7383
3606.68 7358
3607.25 7454
3607.81 7227
3608.38 6806
3608.95 6693
3609.51 6835
3610.08 6629
3610.65 6748
3611.21 6753
3611.78 7141
3612.35 7500
3612.91 7125
3613.48 7194
3614.05 7384
3614.61 7183
3615.18 7354
3615.75 7293
3616.31 7713
3616.88 8189
3617.45 8540
3618.01 8736
3618.58 9142
3619.15 9656
3619.72 9582
3620.28 9557
3620.85 9706
3621.42 9475
3621.99 9166
3622.55 8472
3623.12 8004
3623.69 7824
3624.26 7653
3624.82 7275
3625.39 7038
3625.96 6910
3626.53 6667
3627.09 6833
3627.66 6682
3628.23 6629
3628.80 6649
3629.37 6792
3629.93 6787
3630.50 6644
3631.07 6872
3631.64 6906
3632.21 6893
3632.77 6798
3633.34 6692
3633.91 6675
3634.48 7161
3635.05 7061
3635.62 6852
3636.19 6920
3636.75 6887
3637.32 6850
3637.89 7123
3638.46 6874
3639.03 7148
3639.60 7258
3640.17 7539
3640.73 7796
3641.30 8331
3641.87 8060
3642.44 8366
3643.01 8227
3643.58 8256
3644.15 8468
3644.72 8290
3645.29 8408
3645.86 8038
3646.43 7768
3647.00 7740
3647.57 7782
3648.13 7546
3648.70 7518
3649.27 7735
3649.84 7627
3650.41 7651
3650.98 7385
3651.55 7473
3652.12 7487
3652.69 7576
3653.26 7502
3653.83 7571
3654.40 7414
3654.97 7440
3655.54 7716
3656.11 7638
3656.68 7864
3657.25 7740
3657.82 7997
3658.39 8283
3658.96 8151
3659.53 8162
3660.10 8182
3660.67 8205
3661.24 8339
3661.82 8157
3662.39 7918
3662.96 8032
3663.53 7630
3664.10 7498
3664.67 7441
3665.24 7314
3665.81 6872
3666.38 7117
3666.95 6979
3667.52 6933
3668.09 7266
3668.67 7018
3669.24 6708
3669.81 6561
3670.38 6985
3670.95 7350
3671.52 7126
3672.09 7083
3672.66 7396
3673.24 7429
3673.81 7827
3674.38 7774
3674.95 7966
3675.52 8426
3676.09 8474
3676.66 8617
3677.24 9090
3677.81 8695
3678.38 8477
3678.95 8190
3679.52 8146
3680.10 7830
3680.67 8075
3681.24 7688
3681.81 7253
3682.38 7124
3682.96 7136
3683.53 7538
3684.10 7430
3684.67 7273
3685.25 7228
3685.82 7033
3686.39 7041
3686.96 7310
3687.54 7258
3688.11 7527
3688.68 7900
3689.25 7882
3689.83 8039
3690.40 8383
3690.97 8193
3691.54 8174
3692.12 8292
3692.69 8337
3693.26 8241
3693.84 8306
3694.41 7816
3694.98 7950
3695.56 7756
3696.13 7439
3696.70 7407
3697.28 7726
3697.85 7563
3698.42 7790
3699.00 8014
3699.57 7842
3700.14 8138
3700.72 7820
3701.29 7811
3701.86 7500
3702.44 7493
3703.01 7236
3703.58 7162
3704.16 7150
3704.73 7313
3705.31 7397
3705.88 7353
3706.45 7450
3707.03 7371
3707.60 7079
3708.18 7429
3708.75 7422
3709.33 7368
3709.90 7398
3710.47 7563
3711.05 7482
3711.62 7604
3712.20 7745
3712.77 7691
3713.35 7404
3713.92 7591
3714.50 7480
3715.07 7521
3715.64 7410
3716.22 7429
3716.79 7515
3717.37 7334
3717.94 7267
3718.52 7470
3719.09 7632
3719.67 7324
3720.24 7619
3720.82 7481
3721.39 7465
3721.97 7276
3722.54 7417
3723.12 6977
3723.70 6791
3724.27 6932
3724.85 6960
3725.42 6947
3726.00 6811
3726.57 6952
3727.15 7189
3727.72 7392
3728.30 7420
3728.88 7287
3729.45 7449
3730.03 7715
3730.60 7501
3731.18 7729
3731.75 7983
3732.33 7792
3732.91 7799
3733.48 7897
3734.06 8169
3734.64 8018
3735.21 7876
3735.79 7672
3736.36 7408
3736.94 7747
3737.52 7429
3738.09 7209
3738.67 7215
3739.25 6921
3739.82 7149
3740.40 6943
3740.98 6892
3741.55 6948
3742.13 6978
3742.71 7024
3743.28 6667
3743.86 6520
3744.44 6745
3745.01 7126
3745.59 6889
3746.17 6852
3746.75 6993
3747.32 7137
3747.90 7440
3748.48 7308
3749.05 7232
3749.63 7414
3750.21 7074
3750.79 7045
3751.36 7341
3751.94 6967
3752.52 6684
3753.10 7000
3753.67 7085
3754.25 7003
3754.83 6687
3755.41 6659
3755.99 7048
3756.56 6969
3757.14 6705
3757.72 7234
3758.30 6777
3758.88 6911
3759.45 7141
3760.03 6876
3760.61 7239
3761.19 7305
3761.77 7344
3762.35 7455
3762.92 7326
3763.50 7613
3764.08 7387
3764.66 7279
3765.24 7397
3765.82 7630
3766.39 7299
3766.97 7263
3767.55 7250
3768.13 6841
3768.71 6716
3769.29 6620
3769.87 6408
3770.45 6520
3771.03 6711
3771.60 7016
3772.18 7000
3772.76 6849
3773.34 6684
3773.92 6632
3774.50 6490
3775.08 6622
3775.66 6747
3776.24 6923
3776.82 6680
3777.40 6525
3777.98 6388
3778.56 6658
3779.14 6558
3779.72 6459
3780.30 6637
3780.88 6258
3781.46 6125
3782.04 6338
3782.61 6546
3783.19 6703
3783.77 6303
3784.35 6123
3784.93 6460
3785.52 6679
3786.10 6659
3786.68 6441
3787.26 6773
3787.84 6745
3788.42 6668
3789.00 6529
3789.58 6304
3790.16 6470
3790.74 6624
3791.32 6621
3791.90 6699
3792.48 6862
3793.06 6860
3793.64 6396
3794.22 6335
3794.80 6497
3795.38 6455
3795.96 6484
3796.55 6590
3797.13 6327
3797.71 6379
3798.29 6557
3798.87 6629
3799.45 6539
3800.03 6716
3800.61 6948
3801.19 6851
3801.78 7149
3802.36 7071
3802.94 7047
3803.52 7120
3804.10 6939
3804.68 7323
3805.27 7429
3805.85 7328
3806.43 7083
3807.01 7608
3807.59 7527
3808.17 7871
3808.76 8050
3809.34 8226
3809.92 8199
3810.50 8394
3811.08 8219
3811.67 8327
3812.25 8455
3812.83 8460
3813.41 8047
3814.00 7700
3814.58 7725
3815.16 7708
3815.74 8318
3816.32 7933
3816.91 7846
3817.49 7573
3818.07 7728
3818.66 7492
3819.24 7586
3819.82 7251
3820.40 6884
3820.99 6723
3821.57 6735
3822.15 6660
3822.73 6572
3823.32 6182
3823.90 6319
3824.48 6374
3825.07 6338
3825.65 6132
3826.23 6015
3826.82 6122
3827.40 6180
3827.98 6301
3828.57 6083
3829.15 6121
3829.73 6285
3830.32 5879
3830.90 5983
3831.48 6285
3832.07 6594
3832.65 6383
3833.24 6208
3833.82 6627
3834.40 6688
3834.99 6467
3835.57 6594
3836.16 6505
3836.74 6656
3837.32 6669
3837.91 6572
3838.49 6505
3839.08 6605
3839.66 6509
3840.24 6511
3840.83 6361
3841.41 6327
3842.00 6385
3842.58 6431
3843.17 6358
3843.75 6412
3844.34 6190
3844.92 6443
3845.51 6415
3846.09 6347
3846.67 6100
3847.26 6238
3847.84 6643
3848.43 6620
3849.01 6056
3849.60 6228
3850.18 6250
3850.77 6107
3851.35 6232
3851.94 6588
3852.53 6453
3853.11 6595
3853.70 6680
3854.28 6749
3854.87 6863
3855.45 6662
3856.04 6352
3856.62 6542
3857.21 6543
3857.79 6653
3858.38 6624
3858.97 6966
3859.55 7072
3860.14 7580
3860.72 7875
3861.31 7614
3861.90 7614
3862.48 7866
3863.07 7868
3863.65 7949
3864.24 7855
3864.83 7751
3865.41 7962
3866.00 7746
3866.58 7838
3867.17 7870
3867.76 7418
3868.34 7423
3868.93 7099
3869.52 7443
3870.10 7024
3870.69 7023
3871.28 6997
3871.86 6955
3872.45 7427
3873.04 7076
3873.62 7049
3874.21 7334
3874.80 7476
3875.38 7270
3875.97 7569
3876.56 7600
3877.15 8048
3877.73 7928
3878.32 8036
3878.91 7656
3879.49 7870
3880.08 7447
3880.67 7206
3881.26 7013
3881.84 6741
3882.43 6748
3883.02 6643
3883.61 6617
3884.19 6524
3884.78 6342
3885.37 6129
3885.96 6387
3886.55 6317
3887.13 6510
3887.72 6300
3888.31 6719
3888.90 6617
3889.49 6527
3890.07 6734
3890.66 6856
3891.25 7027
3891.84 6822
3892.43 6653
3893.01 6943
3893.60 7080
3894.19 6980
3894.78 6905
3895.37 6860
3895.96 7243
3896.55 7197
3897.13 7178
3897.72 7070
3898.31 7109
3898.90 7012
3899.49 6653
3900.08 6918
3900.67 7113
3901.26 6974
3901.84 6802
3902.43 7068
3903.02 6936
3903.61 6765
3904.20 6560
3904.79 6561
3905.38 6746
3905.97 6640
3906.56 6492
3907.15 6362
3907.74 6317
3908.33 6326
3908.92 6343
3909.50 6287
3910.09 6077
3910.68 6190
3911.27 6078
3911.86 5748
3912.45 5692
3913.04 5749
3913.63 5774
3914.22 6165
3914.81 5958
3915.40 5980
3915.99 5907
3916.58 5993
3917.17 6083
3917.76 5833
3918.35 5700
3918.94 6004
3919.53 6059
3920.12 6126
3920.72 6492
3921.31 6247
3921.90 6273
3922.49 6339
3923.08 6330
3923.67 6313
3924.26 6337
3924.85 6129
3925.44 6241
3926.03 6320
3926.62 6299
3927.21 6363
3927.80 6303
3928.39 6378
3928.99 5975
3929.58 5883
3930.17 6411
3930.76 6024
3931.35 6033
3931.94 6117
3932.53 5975
3933.12 5918
3933.72 5899
3934.31 5825
3934.90 5917
3935.49 6148
3936.08 5945
3936.67 5960
3937.26 6164
3937.86 6207
3938.45 5938
3939.04 6028
3939.63 6661
3940.22 6734
3940.82 6741
3941.41 6724
3942.00 6882
3942.59 6886
3943.18 6777
3943.78 6981
3944.37 7171
3944.96 7105
3945.55 6797
3946.14 6922
3946.74 6518
3947.33 6396
3947.92 6076
3948.51 5891
3949.11 6235
3949.70 6542
3950.29 6365
3950.88 6028
3951.48 6320
3952.07 6317
3952.66 6447
3953.26 6346
3953.85 6317
3954.44 6286
3955.03 6408
3955.63 6227
3956.22 6602
3956.81 6470
3957.41 6687
3958.00 6625
3958.59 6724
3959.19 6498
3959.78 6453
3960.37 6349
3960.97 6619
3961.56 6456
3962.15 6233
3962.75 6138
3963.34 6397
3963.93 6397
3964.53 6272
3965.12 6257
3965.72 6560
3966.31 6841
3966.90 6765
3967.50 6628
3968.09 6747
3968.69 6829
3969.28 6575
3969.87 6498
3970.47 6414
3971.06 6359
3971.66 6375
3972.25 6203
3972.85 6189
3973.44 6060
3974.03 6087
3974.63 6077
3975.22 6143
3975.82 6551
3976.41 6271
3977.01 6120
3977.60 6152
3978.20 6589
3978.79 6551
3979.39 6578
3979.98 6238
3980.58 6456
3981.17 6159
3981.77 6339
3982.36 6549
3982.96 6603
3983.55 6426
3984.15 6153
3984.74 6581
3985.34 6939
3985.93 6868
3986.53 6660
3987.12 6603
3987.72 6707
3988.31 6633
3988.91 6589
3989.50 6859
3990.10 6626
3990.70 6477
3991.29 6578
3991.89 6589
3992.48 6693
3993.08 6730
3993.67 6778
3994.27 6886
3994.87 6988
3995.46 7013
3996.06 7344
3996.65 7069
3997.25 7098
3997.85 7251
3998.44 7119
3999.04 7157
3999.64 7050
4000.23 6849
4000.83 7004
4001.43 6971
4002.02 6824
4002.62 6497
4003.21 6373
4003.81 6760
4004.41 6664
4005.00 6969
4005.60 7027
4006.20 7170
4006.80 7388
4007.39 7526
4007.99 7194
4008.59 7380
4009.18 7195
4009.78 7099
4010.38 7305
4010.97 7034
4011.57 6998
4012.17 7240
4012.77 7047
4013.36 6813
4013.96 7083
4014.56 6757
4015.16 6651
4015.75 6700
4016.35 7016
4016.95 6848
4017.55 6575
4018.14 6814
4018.74 6608
4019.34 6686
4019.94 6771
4020.54 6533
4021.13 6877
4021.73 6704
4022.33 6721
4022.93 6783
4023.53 6820
4024.12 7136
4024.72 7795
4025.32 7725
4025.92 7986
4026.52 8673
4027.12 8591
4027.71 9185
4028.31 9396
4028.91 9853
4029.51 10308
4030.11 10200
4030.71 10384
4031.31 10169
4031.90 9856
4032.50 9662
4033.10 8843
4033.70 8406
4034.30 7702
4034.90 7599
4035.50 7399
4036.10 7129
4036.70 6934
4037.29 7026
4037.89 6911
4038.49 6518
4039.09 7050
4039.69 7200
4040.29 7066
4040.89 6852
4041.49 6831
4042.09 6672
4042.69 6857
4043.29 6789
4043.89 6696
4044.49 6434
4045.09 6574
4045.69 6384
4046.29 6667
4046.89 6700
4047.49 6793
4048.09 6731
4048.69 6858
4049.29 6794
4049.89 6741
4050.49 6736
4051.09 6944
4051.69 6900
4052.29 6987
4052.89 7145
4053.49 7169
4054.09 6995
4054.69 6873
4055.29 7011
4055.89 7361
4056.49 6951
4057.09 6745
4057.69 6832
4058.29 6729
4058.89 6509
4059.49 6742
4060.09 6910
4060.70 6660
4061.30 6278
4061.90 6596
4062.50 6735
4063.10 6656
4063.70 6614
4064.30 6628
4064.90 6670
4065.50 6790
4066.11 7047
4066.71 6910
4067.31 6998
4067.91 7070
4068.51 7329
4069.11 7002
4069.71 7111
4070.32 7137
4070.92 6747
4071.52 6629
4072.12 6742
4072.72 6603
4073.32 6289
4073.93 6185
4074.53 6483
4075.13 6360
4075.73 6334
4076.33 6286
4076.94 5969
4077.54 6147
4078.14 6051
4078.74 5973
4079.34 6087
4079.95 6144
4080.55 6219
4081.15 6281
4081.75 6273
4082.36 5985
4082.96 6389
4083.56 6476
4084.16 6737
4084.77 6440
4085.37 6359
4085.97 6433
4086.58 6529
4087.18 6471
4087.78 6300
4088.38 6150
4088.99 6518
4089.59 6554
4090.19 6393
4090.80 6335
4091.40 6254
4092.00 6183
4092.61 5839
4093.21 5906
4093.81 6050
4094.42 6045
4095.02 6177
4095.62 5913
4096.23 6060
4096.83 6234
4097.43 6200
4098.04 6261
4098.64 6071
4099.24 6200
4099.85 6088
4100.45 6184
4101.06 6066
4101.66 6141
4102.26 6126
4102.87 6143
4103.47 6052
4104.08 6239
4104.68 6126
4105.28 5960
4105.89 5879
4106.49 6055
4107.10 6067
4107.70 5956
4108.31 6026
4108.91 6309
4109.51 5903
4110.12 5971
4110.72 5924
4111.33 5689
4111.93 5832
4112.54 5757
4113.14 5862
4113.75 5706
4114.35 5795
4114.96 6205
4115.56 6035
4116.17 6170
4116.77 6177
4117.38 6300
4117.98 5961
4118.59 5926
4119.19 6116
4119.80 6137
4120.40 6075
4121.01 6082
4121.61 6281
4122.22 6130
4122.82 6334
4123.43 6347
4124.04 6416
4124.64 6176
4125.25 6551
4125.85 6558
4126.46 6301
4127.06 6294
4127.67 6315
4128.28 6263
4128.88 6272
4129.49 6120
4130.09 6127
4130.70 6009
4131.31 5993
4131.91 5836
4132.52 6359
4133.12 6378
4133.73 6153
4134.34 6301
4134.94 6859
4135.55 6499
4136.16 6218
4136.76 6497
4137.37 6935
4137.98 7113
4138.58 7196
4139.19 6999
4139.80 7066
4140.40 7203
4141.01 7334
4141.62 7414
4142.22 7500
4142.83 7756
4143.44 7840
4144.04 7695
4144.65 7628
4145.26 7451
4145.86 7496
4146.47 7126
4147.08 7207
4147.69 6713
4148.29 6458
4148.90 6190
4149.51 5983
4150.12 6115
4150.72 6240
4151.33 5990
4151.94 6101
4152.55 5955
4153.15 5909
4153.76 5992
4154.37 5839
4154.98 6222
4155.59 6020
4156.19 5923
4156.80 5936
4157.41 6073
4158.02 6078
4158.63 6061
4159.23 6096
4159.84 5775
4160.45 5933
4161.06 5739
4161.67 6136
4162.28 6014
4162.88 6092
4163.49 6189
4164.10 6382
4164.71 6592
4165.32 6752
4165.93 6702
4166.53 6656
4167.14 6620
4167.75 6832
4168.36 6617
4168.97 6435
4169.58 6137
4170.19 6401
4170.80 6714
4171.41 6412
4172.01 6220
4172.62 6294
4173.23 6377
4173.84 6267
4174.45 6375
4175.06 6743
4175.67 6398
4176.28 6422
4176.89 6581
4177.50 6530
4178.11 6337
4178.72 6504
4179.33 6794
4179.94 6548
4180.55 6625
4181.16 6577
4181.77 6442
4182.38 6399
4182.99 6416
4183.60 6448
4184.21 6241
4184.82 6080
4185.43 6052
4186.04 6325
4186.65 6276
4187.26 5973
4187.87 6098
4188.48 6425
4189.09 6269
4189.70 6040
4190.31 6485
4190.92 6497
4191.53 6523
4192.14 7069
4192.75 7270
4193.36 7454
4193.97 7557
4194.58 7916
4195.19 8038
4195.80 7919
4196.41 8292
4197.03 8328
4197.64 8207
4198.25 8430
4198.86 8183
4199.47 7736
4200.08 7398
4200.69 7275
4201.30 7342
4201.91 6937
4202.53 6587
4203.14 6862
4203.75 6786
4204.36 6767
4204.97 6518
4205.58 6469
4206.19 6012
4206.81 5987
4207.42 6098
4208.03 6017
4208.64 6037
4209.25 6162
4209.86 6134
4210.48 6375
4211.09 6292
4211.70 6291
4212.31 6163
4212.92 6219
4213.54 6150
4214.15 6238
4214.76 6305
4215.37 6539
4215.99 6713
4216.60 7160
4217.21 6811
4217.82 7132
4218.43 7418
4219.05 7692
4219.66 7764
4220.27 7941
4220.89 8022
4221.50 8258
4222.11 8220
4222.72 7919
4223.34 7914
4223.95 7853
4224.56 8125
4225.17 7899
4225.79 8137
4226.40 8142
4227.01 8475
4227.63 8828
4228.24 9137
4228.85 9182
4229.47 9494
4230.08 10049
4230.69 10004
4231.31 9967
4231.92 10125
4232.53 10229
4233.15 10275
4233.76 10403
4234.37 10601
4234.99 11063
4235.60 11210
4236.22 11077
4236.83 11242
4237.44 11360
4238.06 11384
4238.67 10336
4239.28 9614
4239.90 9222
4240.51 8500
4241.13 8342
4241.74 7652
4242.36 7423
4242.97 7339
4243.58 7250
4244.20 7213
4244.81 7308
4245.43 7354
4246.04 7226
4246.66 7409
4247.27 7580
4247.89 7971
4248.50 7720
4249.11 7588
4249.73 7723
4250.34 7817
4250.96 7693
4251.57 7472
4252.19 7405
4252.80 7606
4253.42 7472
4254.03 7608
4254.65 7665
4255.26 7437
4255.88 7388
4256.49 7249
4257.11 7266
4257.72 7290
4258.34 7295
4258.96 7197
4259.57 7173
4260.19 7049
4260.80 6753
4261.42 6685
4262.03 6780
4262.65 6762
4263.26 6928
4263.88 7105
4264.50 6903
4265.11 6859
4265.73 6973
4266.34 7073
4266.96 7073
4267.58 7085
4268.19 7253
4268.81 7286
4269.42 7146
4270.04 7302
4270.66 7401
4271.27 7342
4271.89 6672
4272.51 6524
4273.12 6463
4273.74 6740
4274.36 6398
4274.97 6381
4275.59 6305
4276.20 6492
4276.82 6278
4277.44 6343
4278.06 6442
4278.67 6115
4279.29 6264
4279.91 6102
4280.52 6284
4281.14 6258
4281.76 6222
4282.37 6101
4282.99 6079
4283.61 6046
4284.23 5935
4284.84 5881
4285.46 6035
4286.08 6244
4286.69 6320
4287.31 6182
4287.93 6123
4288.55 6223
4289.16 6031
4289.78 5999
4290.40 5956
4291.02 6006
4291.64 5958
4292.25 5837
4292.87 5822
4293.49 5812
4294.11 5798
4294.73 5837
4295.34 5747
4295.96 5656
4296.58 5856
4297.20 5835
4297.82 5658
4298.43 5766
4299.05 5973
4299.67 5798
4300.29 5860
4300.91 5951
4301.53 5958
4302.14 6382
4302.76 6325
4303.38 6063
4304.00 6172
4304.62 6418
4305.24 6150
4305.86 6317
4306.48 6580
4307.09 6354
4307.71 6167
4308.33 6143
4308.95 5942
4309.57 6183
4310.19 5818
4310.81 5789
4311.43 5575
4312.05 5734
4312.67 5834
4313.29 5716
4313.90 5633
4314.52 5381
4315.14 5594
4315.76 5557
4316.38 5476
4317.00 5461
4317.62 5737
4318.24 5581
4318.86 5396
4319.48 5533
4320.10 5592
4320.72 5561
4321.34 5458
4321.96 5507
4322.58 5670
4323.20 5691
4323.82 5736
4324.44 5734
4325.06 5908
4325.68 5782
4326.30 5732
4326.92 5873
4327.54 5639
4328.16 5606
4328.78 5816
4329.40 5593
4330.02 5387
4330.64 5490
4331.27 5537
4331.89 5505
4332.51 5436
4333.13 5700
4333.75 5449
4334.37 5505
4334.99 5648
4335.61 5370
4336.23 5572
4336.85 5677
4337.47 5798
4338.09 5587
4338.72 5747
4339.34 5855
4339.96 6046
4340.58 5939
4341.20 5934
4341.82 6177
4342.44 5947
4343.07 6102
4343.69 6564
4344.31 6620
4344.93 6927
4345.55 7190
4346.17 7208
4346.79 7373
4347.42 7952
4348.04 8186
4348.66 8015
4349.28 7491
4349.90 7207
4350.53 7113
4351.15 6838
4351.77 6396
4352.39 6361
4353.01 6006
4353.64 5841
4354.26 5647
4354.88 5875
4355.50 5704
4356.13 5789
4356.75 5569
4357.37 5716
4357.99 5614
4358.62 5733
4359.24 5829
4359.86 5950
4360.48 5773
4361.11 5778
4361.73 5791
4362.35 5897
4362.98 5953
4363.60 5878
4364.22 5989
4364.84 5896
4365.47 5719
4366.09 5785
4366.71 5736
4367.34 5793
4367.96 5901
4368.58 5789
4369.21 5677
4369.83 5442
4370.45 5598
4371.08 5573
4371.70 5180
4372.32 5169
4372.95 4980
4373.57 5150
4374.20 5291
4374.82 5562
4375.44 5518
4376.07 5425
4376.69 5258
4377.31 5510
4377.94 5523
4378.56 5610
4379.19 5486
4379.81 5719
4380.43 5690
4381.06 5801
4381.68 5777
4382.31 5790
4382.93 5741
4383.56 5850
4384.18 5632
4384.80 5746
4385.43 5538
4386.05 5581
4386.68 5740
4387.30 5686
4387.93 5474
4388.55 5581
4389.18 5534
4389.80 5348
4390.43 5638
4391.05 5808
4391.68 5574
4392.30 5767
4392.93 5645
4393.55 5828
4394.18 5598
4394.80 5568
4395.43 5760
4396.05 5559
4396.68 5449
4397.30 5763
4397.93 5515
4398.55 5330
4399.18 5629
4399.80 5491
4400.43 5471
4401.06 5565
4401.68 5448
4402.31 5796
4402.93 5343
4403.56 5544
4404.18 5696
4404.81 5635
4405.44 5593
4406.06 5563
4406.69 5473
4407.31 5711
4407.94 5595
4408.57 5517
4409.19 5521
4409.82 5690
4410.45 5250
4411.07 5252
4411.70 5586
4412.32 5579
4412.95 5527
4413.58 5669
4414.20 5605
4414.83 5442
4415.46 5546
4416.08 5473
4416.71 5464
4417.34 5359
4417.96 5442
4418.59 5565
4419.22 5810
4419.84 5822
4420.47 5739
4421.10 5609
4421.73 5409
4422.35 5223
4422.98 5025
4423.61 4964
4424.23 4938
4424.86 4999
4425.49 4877
4426.12 4869
4426.74 4885
4427.37 4925
4428.00 4932
4428.63 4887
4429.25 4748
4429.88 4652
4430.51 4834
4431.14 5057
4431.77 5002
4432.39 5060
4433.02 4890
4433.65 5049
4434.28 5077
4434.90 5254
4435.53 5135
4436.16 5157
4436.79 5344
4437.42 5062
4438.05 5145
4438.67 5175
4439.30 5382
4439.93 5241
4440.56 5162
4441.19 4970
4441.82 5074
4442.44 5165
4443.07 4876
4443.70 5097
4444.33 5027
4444.96 4816
4445.59 5000
4446.22 4954
4446.85 4893
4447.47 4673
4448.10 4877
4448.73 5069
4449.36 5069
4449.99 5004
4450.62 5103
4451.25 5072
4451.88 5221
4452.51 5068
4453.14 5013
4453.77 5169
4454.40 5087
4455.02 5095
4455.65 5190
4456.28 5280
4456.91 5698
4457.54 5018
4458.17 4915
4458.80 5099
4459.43 4950
4460.06 5107
4460.69 4775
4461.32 4817
4461.95 4884
4462.58 4890
4463.21 4832
4463.84 4843
4464.47 4690
4465.10 4675
4465.73 4712
4466.36 4622
4466.99 4769
4467.62 4640
4468.25 4737
4468.88 4733
4469.51 4669
4470.14 4796
4470.78 4886
4471.41 4753
4472.04 4961
4472.67 4718
4473.30 4531
4473.93 4673
4474.56 4729
4475.19 4734
4475.82 4631
4476.45 4480
4477.08 4493
4477.71 4656
4478.35 4822
4478.98 4690
4479.61 4825
4480.24 4980
4480.87 4861
4481.50 4644
4482.13 4757
4482.76 4907
4483.40 5151
4484.03 5020
4484.66 5054
4485.29 4824
4485.92 4916
4486.55 5158
4487.19 4934
4487.82 4884
4488.45 5074
4489.08 5086
4489.71 5101
4490.34 4938
4490.98 4739
4491.61 4868
4492.24 4992
4492.87 4852
4493.50 4791
4494.14 4748
4494.77 4951
4495.40 5380
4496.03 5226
4496.67 4895
4497.30 5015
4497.93 5251
4498.56 5341
4499.20 5312
4499.83 5176
4500.46 5502
4501.09 5727
4501.73 5737
4502.36 6090
4502.99 6037
4503.63 6296
4504.26 6578
4504.89 6358
4505.52 6271
4506.16 6309
4506.79 6248
4507.42 5880
4508.06 5704
4508.69 5828
4509.32 5768
4509.96 5569
4510.59 5180
4511.22 5336
4511.86 5238
4512.49 4889
4513.12 5138
4513.76 5138
4514.39 4873
4515.02 5167
4515.66 5124
4516.29 4971
4516.93 4869
4517.56 4958
4518.19 4903
4518.83 5016
4519.46 4932
4520.10 5058
4520.73 5044
4521.36 5086
4522.00 4882
4522.63 4777
4523.27 4883
4523.90 4874
4524.54 4839
4525.17 4930
4525.80 5102
4526.44 5302
4527.07 5288
4527.71 5363
4528.34 5271
4528.98 5644
4529.61 5777
4530.25 5765
4530.88 6189
4531.52 6442
4532.15 6793
4532.79 6473
4533.42 6644
4534.06 6685
4534.69 6763
4535.33 6642
4535.96 6533
4536.60 6451
4537.23 6021
4537.87 5639
4538.50 5474
4539.14 5537
4539.77 5758
4540.41 5475
4541.04 5173
4541.68 5300
4542.31 5173
4542.95 5025
4543.59 4938
4544.22 4910
4544.86 5039
4545.49 4893
4546.13 5050
4546.77 5070
4547.40 4933
4548.04 5077
4548.67 4759
4549.31 4521
4549.95 4638
4550.58 5098
4551.22 4826
4551.85 4913
4552.49 4995
4553.13 4779
4553.76 4907
4554.40 5030
4555.04 4909
4555.67 4840
4556.31 5032
4556.95 4829
4557.58 4838
4558.22 4705
4558.86 4806
4559.49 4807
4560.13 4698
4560.77 4816
4561.40 4763
4562.04 4674
4562.68 4863
4563.31 5044
4563.95 4820
4564.59 4827
4565.23 4948
4565.86 5088
4566.50 4981
4567.14 5148
4567.77 5128
4568.41 5062
4569.05 5346
4569.69 5071
4570.32 4978
4570.96 5113
4571.60 5101
4572.24 5017
4572.88 5106
4573.51 4950
4574.15 4811
4574.79 4805
4575.43 4863
4576.06 4853
4576.70 4898
4577.34 4726
4577.98 4644
4578.62 4572
4579.26 4737
4579.89 4671
4580.53 4724
4581.17 4785
4581.81 5006
4582.45 5186
4583.09 4997
4583.72 5029
4584.36 4749
4585.00 4972
4585.64 4899
4586.28 4884
4586.92 5010
4587.56 4889
4588.19 4894
4588.83 4933
4589.47 4838
4590.11 4861
4590.75 4944
4591.39 5118
4592.03 4877
4592.67 4835
4593.31 4768
4593.95 4886
4594.58 4880
4595.22 4785
4595.86 4940
4596.50 5055
4597.14 4876
4597.78 4820
4598.42 4657
4599.06 4636
4599.70 4580
4600.34 4693
4600.98 4908
4601.62 5149
4602.26 5149
4602.90 4889
4603.54 5159
4604.18 5379
4604.82 5342
4605.46 5329
4606.10 5201
4606.74 5331
4607.38 5379
4608.02 5300
4608.66 5435
4609.30 5289
4609.94 5215
4610.58 5430
4611.22 5136
4611.86 5173
4612.50 5065
4613.14 5214
4613.78 5238
4614.42 5119
4615.06 5266
4615.70 5142
4616.35 5022
4616.99 5221
4617.63 5169
4618.27 5101
4618.91 5094
4619.55 4893
4620.19 4927
4620.83 4805
4621.47 4698
4622.11 4824
4622.76 4714
4623.40 4741
4624.04 4750
4624.68 4758
4625.32 4721
4625.96 4305
4626.60 4594
4627.25 4694
4627.89 4682
4628.53 4726
4629.17 4533
4629.81 4684
4630.45 4653
4631.10 4615
4631.74 4568
4632.38 4537
4633.02 4848
4633.66 4683
4634.30 4666
4634.95 4780
4635.59 4952
4636.23 4863
4636.87 4791
4637.52 4800
4638.16 4916
4638.80 5068
4639.44 5167
4640.08 4968
4640.73 4817
4641.37 5053
4642.01 5298
4642.66 4922
4643.30 4949
4643.94 5128
4644.58 4855
4645.23 4882
4645.87 4870
4646.51 4687
4647.15 4881
4647.80 4818
4648.44 4917
4649.08 4902
4649.73 4651
4650.37 4767
4651.01 4817
4651.66 4892
4652.30 4727
4652.94 4951
4653.59 4827
4654.23 4718
4654.87 4612
4655.52 4556
4656.16 4660
4656.80 4541
4657.45 4707
4658.09 4784
4658.73 4490
4659.38 4514
4660.02 4663
4660.67 4752
4661.31 4718
4661.95 4807
4662.60 4623
4663.24 4781
4663.89 4902
4664.53 4607
4665.17 4553
4665.82 4317
4666.46 4310
4667.11 4362
4667.75 4410
4668.40 4503
4669.04 4362
4669.68 4336
4670.33 4457
4670.97 4454
4671.62 4471
4672.26 4380
4672.91 4404
4673.55 4371
4674.20 4568
4674.84 4476
4675.49 4553
4676.13 4475
4676.78 4709
4677.42 4715
4678.07 4344
4678.71 4399
4679.36 4807
4680.00 4562
4680.65 4471
4681.29 4827
4681.94 5073
4682.58 4863
4683.23 4578
4683.87 4736
4684.52 4853
4685.16 4828
4685.81 4827
4686.46 4813
4687.10 4589
4687.75 4651
4688.39 4648
4689.04 4552
4689.68 4625
4690.33 4725
4690.98 4681
4691.62 4601
4692.27 4357
4692.91 4522
4693.56 4830
4694.21 4602
4694.85 4542
4695.50 4739
4696.15 4850
4696.79 4884
4697.44 4947
4698.08 5162
4698.73 4996
4699.38 5185
4700.02 5030
4700.67 5203
4701.32 5233
4701.96 5227
4702.61 4960
4703.26 5037
4703.90 4782
4704.55 4514
4705.20 4521
4705.84 4776
4706.49 4781
4707.14 4877
4707.79 4986
4708.43 4740
4709.08 4947
4709.73 5022
4710.37 5257
4711.02 5281
4711.67 4989
4712.32 4747
4712.96 4428
4713.61 4902
4714.26 4820
4714.91 4861
4715.55 4839
4716.20 4957
4716.85 4746
4717.50 4686
4718.15 4914
4718.79 4946
4719.44 4959
4720.09 4782
4720.74 4886
4721.39 4961
4722.03 5013
4722.68 4983
4723.33 5126
4723.98 5028
4724.63 5033
4725.27 5105
4725.92 5679
4726.57 5501
4727.22 5556
4727.87 5821
4728.52 5882
4729.16 5795
4729.81 5649
4730.46 5683
4731.11 5723
4731.76 5578
4732.41 5289
4733.06 5224
4733.71 5057
4734.36 5028
4735.00 4913
4735.65 5086
4736.30 4979
4736.95 5135
4737.60 5070
4738.25 4882
4738.90 5235
4739.55 5478
4740.20 5786
4740.85 5408
4741.50 5272
4742.15 5691
4742.80 5607
4743.44 5551
4744.09 5436
4744.74 5582
4745.39 5570
4746.04 5387
4746.69 5516
4747.34 5264
4747.99 5156
4748.64 5536
4749.29 5783
4749.94 5478
4750.59 5628
4751.24 6303
4751.89 6497
4752.54 6533
4753.19 6591
4753.84 6522
4754.49 6614
4755.14 6575
4755.79 6435
4756.44 6192
4757.10 5939
4757.75 5863
4758.40 5513
4759.05 5240
4759.70 5460
4760.35 5012
4761.00 4923
4761.65 4841
4762.30 4808
4762.95 4980
4763.60 4716
4764.25 4716
4764.90 4824
4765.56 4664
4766.21 4746
4766.86 5010
4767.51 4918
4768.16 4889
4768.81 5234
4769.46 5145
4770.11 4934
4770.77 4844
4771.42 4524
4772.07 4451
4772.72 4632
4773.37 4638
4774.02 4597
4774.67 4554
4775.33 4689
4775.98 4663
4776.63 4441
4777.28 4321
4777.93 4721
4778.59 4684
4779.24 4736
4779.89 4696
4780.54 4454
4781.19 4604
4781.85 4832
4782.50 4939
4783.15 4848
4783.80 4639
4784.46 4705
4785.11 4556
4785.76 4541
4786.41 4564
4787.07 4779
4787.72 4740
4788.37 4656
4789.02 4631
4789.68 4608
4790.33 4668
4790.98 4575
4791.63 4600
4792.29 4771
4792.94 4643
4793.59 4816
4794.25 4699
4794.90 5079
4795.55 4856
4796.21 4439
4796.86 4594
4797.51 4577
4798.17 4493
4798.82 4518
4799.47 4410
4800.13 4260
4800.78 4408
4801.43 4517
4802.09 4518
4802.74 4402
4803.39 4331
4804.05 4360
4804.70 4236
4805.35 4278
4806.01 4274
4806.66 4395
4807.32 4430
4807.97 4492
4808.62 4508
4809.28 4497
4809.93 4416
4810.59 4583
4811.24 4534
4811.89 4396
4812.55 4498
4813.20 4543
4813.86 4526
4814.51 4679
4815.17 4746
4815.82 4891
4816.48 4675
4817.13 4905
4817.78 5103
4818.44 5181
4819.09 5123
4819.75 5249
4820.40 5296
4821.06 5253
4821.71 5575
4822.37 5395
4823.02 5500
4823.68 5653
4824.33 5570
4824.99 5356
4825.64 5395
4826.30 5370
4826.95 5516
4827.61 5415
4828.26 5511
4828.92 5433
4829.58 5309
4830.23 5492
4830.89 5330
4831.54 5327
4832.20 5297
4832.85 5422
4833.51 5376
4834.16 5625
4834.82 5850
4835.48 5731
4836.13 5668
4836.79 5625
4837.44 5590
4838.10 5429
4838.76 5573
4839.41 5531
4840.07 5625
4840.72 5580
4841.38 5339
4842.04 5614
4842.69 5717
4843.35 5339
4844.01 5478
4844.66 5208
4845.32 5264
4845.98 5405
4846.63 5424
4847.29 5678
4847.95 5633
4848.60 5710
4849.26 6005
4849.92 6061
4850.57 5977
4851.23 6363
4851.89 6209
4852.54 6417
4853.20 6421
4853.86 6226
4854.51 6070
4855.17 5897
4855.83 5822
4856.49 5823
4857.14 6291
4857.80 5866
4858.46 5893
4859.12 6035
4859.77 5970
4860.43 6267
4861.09 5789
4861.75 5868
4862.40 6304
4863.06 6070
4863.72 5847
4864.38 5941
4865.03 6204
4865.69 6107
4866.35 6071
4867.01 6256
4867.67 6261
4868.32 6112
4868.98 6291
4869.64 5877
4870.30 5661
4870.96 5874
4871.62 5717
4872.27 5927
4872.93 5751
4873.59 5665
4874.25 5639
4874.91 5792
4875.57 5728
4876.22 5723
4876.88 5507
4877.54 5718
4878.20 5572
4878.86 5595
4879.52 5460
4880.18 5708
4880.84 5402
4881.49 5421
4882.15 5174
4882.81 5033
4883.47 4872
4884.13 5115
4884.79 4968
4885.45 4909
4886.11 5110
4886.77 5219
4887.43 5102
4888.09 5124
4888.75 5065
4889.41 5188
4890.07 5213
4890.72 5346
4891.38 5488
4892.04 5463
4892.70 5519
4893.36 5521
4894.02 5423
4894.68 5332
4895.34 5385
4896.00 5377
4896.66 5068
4897.32 5236
4897.98 5631
4898.64 5420
4899.30 5478
4899.96 5487
4900.62 5389
4901.28 5387
4901.94 5459
4902.60 5374
4903.27 5336
4903.93 5196
4904.59 5174
4905.25 5131
4905.91 5066
4906.57 5119
4907.23 5099
4907.89 5055
4908.55 4986
4909.21 4989
4909.87 4833
4910.53 5093
4911.19 5271
4911.85 4740
4912.52 4780
4913.18 4958
4913.84 4757
4914.50 4783
4915.16 4928
4915.82 4664
4916.48 4781
4917.14 4697
4917.81 4590
4918.47 4569
4919.13 4405
4919.79 4481
4920.45 4372
4921.11 4278
4921.77 4344
4922.44 4426
4923.10 4301
4923.76 4387
4924.42 4408
4925.08 4387
4925.75 4503
4926.41 4470
4927.07 4472
4927.73 4578
4928.39 4564
4929.06 4626
4929.72 4514
4930.38 4491
4931.04 4525
4931.71 4559
4932.37 4766
4933.03 4774
4933.69 4793
4934.36 4892
4935.02 4883
4935.68 4954
4936.34 4855
4937.01 5019
4937.67 5140
4938.33 4658
4938.99 4871
4939.66 4650
4940.32 4664
4940.98 4549
4941.65 4414
4942.31 4585
4942.97 4452
4943.63 4261
4944.30 4198
4944.96 4541
4945.62 4329
4946.29 4317
4946.95 4388
4947.61 4557
4948.28 4317
4948.94 4374
4949.61 4359
4950.27 4378
4950.93 4408
4951.60 4227
4952.26 4227
4952.92 4543
4953.59 4549
4954.25 4059
4954.92 3971
4955.58 4247
4956.24 4257
4956.91 4209
4957.57 4277
4958.24 4242
4958.90 4370
4959.56 4488
4960.23 4629
4960.89 4416
4961.56 4548
4962.22 5137
4962.89 5025
4963.55 5142
4964.21 5195
4964.88 5162
4965.54 5438
4966.21 5373
4966.87 5332
4967.54 5486
4968.20 5252
4968.87 4876
4969.53 4916
4970.20 4682
4970.86 4504
4971.53 4896
4972.19 4835
4972.86 4640
4973.52 4777
4974.19 4781
4974.85 4853
4975.52 4743
4976.18 4718
4976.85 4629
4977.51 4623
4978.18 4740
4978.85 4717
4979.51 4827
4980.18 4692
4980.84 4665
4981.51 4736
4982.17 4586
4982.84 4671
4983.50 4554
4984.17 4768
4984.84 4657
4985.50 4732
4986.17 4785
4986.83 4664
4987.50 5010
4988.17 5220
4988.83 5353
4989.50 5512
4990.17 5549
4990.83 5734
4991.50 5733
4992.16 5578
4992.83 5326
4993.50 5311
4994.16 5143
4994.83 5024
4995.50 4727
4996.16 4733
4996.83 4607
4997.50 4539
4998.16 4616
4998.83 4527
4999.50 4252
5000.16 4341
5000.83 4397
5001.50 4449
5002.17 4265
5002.83 4294
5003.50 4147
5004.17 4359
5004.83 4475
5005.50 4285
5006.17 4116
5006.84 4554
5007.50 4595
5008.17 4237
5008.84 4119
5009.51 4334
5010.17 4160
5010.84 4106
5011.51 4292
5012.18 4276
5012.84 4278
5013.51 4440
5014.18 4376
5014.85 4410
5015.52 4358
5016.18 4460
5016.85 4371
5017.52 4590
5018.19 4615
5018.86 4554
5019.52 4748
5020.19 4885
5020.86 4743
5021.53 4644
5022.20 5077
5022.87 5096
5023.54 4918
5024.20 5165
5024.87 5230
5025.54 5101
5026.21 5159
5026.88 4972
5027.55 4702
5028.22 4682
5028.88 4636
5029.55 4798
5030.22 4539
5030.89 4620
5031.56 4322
5032.23 4479
5032.90 4564
5033.57 4460
5034.24 4448
5034.91 4283
5035.58 4322
5036.25 4327
5036.91 4524
5037.58 4325
5038.25 4163
5038.92 4243
5039.59 4312
5040.26 4208
5040.93 4367
5041.60 4294
5042.27 4528
5042.94 4325
5043.61 4371
5044.28 4490
5044.95 4610
5045.62 4562
5046.29 4691
5046.96 4561
5047.63 4538
5048.30 4782
5048.97 4666
5049.64 4548
5050.31 4697
5050.98 4547
5051.65 4788
5052.32 4660
5052.99 4407
5053.66 4180
5054.33 4287
5055.00 4198
5055.68 4445
5056.35 4580
5057.02 4447
5057.69 4407
5058.36 4357
5059.03 4273
5059.70 4276
5060.37 4392
5061.04 4373
5061.71 4515
5062.38 4359
5063.06 4198
5063.73 4421
5064.40 4536
5065.07 4376
5065.74 4113
5066.41 4200
5067.08 4515
5067.75 4617
5068.43 4488
5069.10 4188
5069.77 4238
5070.44 4065
5071.11 4073
5071.78 4030
5072.46 4398
5073.13 4522
5073.80 4296
5074.47 4067
5075.14 4041
5075.81 3992
5076.49 4125
5077.16 4240
5077.83 4185
5078.50 4320
5079.18 4272
5079.85 4283
5080.52 4402
5081.19 4566
5081.86 4656
5082.54 4621
5083.21 4687
5083.88 4616
5084.55 4669
5085.23 4797
5085.90 4707
5086.57 4829
5087.25 4652
5087.92 4760
5088.59 4813
5089.26 4848
5089.94 5291
5090.61 5527
5091.28 5330
5091.96 5589
5092.63 5953
5093.30 5942
5093.97 5741
5094.65 5497
5095.32 5218
5095.99 5370
5096.67 5208
5097.34 4956
5098.01 4707
5098.69 4671
5099.36 4302
5100.04 4329
5100.71 4119
5101.38 4174
5102.06 4406
5102.73 4579
5103.40 4420
5104.08 4276
5104.75 4469
5105.43 4517
5106.10 4211
5106.77 4300
5107.45 4336
5108.12 4429
5108.80 4458
5109.47 4439
5110.14 4166
5110.82 4279
5111.49 4315
5112.17 4243
5112.84 4161
5113.52 4293
5114.19 4080
5114.87 4203
5115.54 4236
5116.21 4166
5116.89 4282
5117.56 4336
5118.24 4228
5118.91 4034
5119.59 4140
5120.26 4207
5120.94 4271
5121.61 4376
5122.29 4121
5122.96 3997
5123.64 4313
5124.31 4184
5124.99 4287
5125.66 4402
5126.34 4511
5127.01 4254
5127.69 4286
5128.37 4203
5129.04 4505
5129.72 4492
5130.39 4556
5131.07 4369
5131.74 4293
5132.42 4579
5133.09 4737
5133.77 4524
5134.45 4540
5135.12 4523
5135.80 4470
5136.47 4642
5137.15 4650
5137.83 4724
5138.50 4739
5139.18 5070
5139.85 4759
5140.53 5003
5141.21 5162
5141.88 5245
5142.56 5145
5143.24 4932
5143.91 5042
5144.59 4817
5145.27 4496
5145.94 4357
5146.62 4436
5147.30 4296
5147.97 4500
5148.65 4292
5149.33 4239
5150.00 4102
5150.68 4101
5151.36 3987
5152.03 4199
5152.71 4131
5153.39 4060
5154.07 4053
5154.74 4035
5155.42 4226
5156.10 4081
5156.77 4042
5157.45 4105
5158.13 4124
5158.81 4120
5159.48 4207
5160.16 3844
5160.84 3764
5161.52 4079
5162.19 4059
5162.87 3820
5163.55 3949
5164.23 4060
5164.91 4068
5165.58 4223
5166.26 4279
5166.94 4292
5167.62 4241
5168.30 4360
5168.97 4141
5169.65 4065
5170.33 4367
5171.01 4103
5171.69 4148
5172.37 4049
5173.04 4037
5173.72 4031
5174.40 3977
5175.08 3928
5175.76 3747
5176.44 3848
5177.11 4007
5177.79 3948
5178.47 3862
5179.15 3929
5179.83 4004
5180.51 4083
5181.19 4049
5181.87 4116
5182.55 4155
5183.22 4124
5183.90 4067
5184.58 4199
5185.26 3969
5185.94 3872
5186.62 3897
5187.30 3849
5187.98 3982
5188.66 3997
5189.34 3937
5190.02 4026
5190.70 3940
5191.38 3823
5192.06 3843
5192.74 3868
5193.42 3811
5194.10 3718
5194.78 3764
5195.46 3911
5196.14 3787
5196.82 3601
5197.50 3788
5198.18 3787
5198.86 3825
5199.54 3906
5200.22 3686
5200.90 3795
5201.58 3935
5202.26 3912
5202.94 4009
5203.62 3924
5204.30 3916
5204.98 4051
5205.66 4076
5206.34 4234
5207.02 4158
5207.70 4223
5208.38 4192
5209.06 4276
5209.74 4644
5210.42 4599
5211.10 4499
5211.79 4777
5212.47 4580
5213.15 4662
5213.83 4564
5214.51 4430
5215.19 4387
5215.87 4240
5216.55 4215
5217.23 4295
5217.92 4058
5218.60 3969
5219.28 3979
5219.96 3976
5220.64 3996
5221.32 4038
5222.00 3856
5222.69 4074
5223.37 4413
5224.05 4336
5224.73 4204
5225.41 4144
5226.10 4187
5226.78 3964
5227.46 3898
5228.14 3930
5228.82 3895
5229.51 3911
5230.19 4132
5230.87 4002
5231.55 3881
5232.23 3794
5232.92 3858
5233.60 3894
5234.28 4161
5234.96 4149
5235.65 3928
5236.33 4045
5237.01 4352
5237.69 4277
5238.38 4292
5239.06 4329
5239.74 4440
5240.42 4503
5241.11 4497
5241.79 4453
5242.47 4227
5243.16 4369
5243.84 4172
5244.52 4039
5245.21 4233
5245.89 4215
5246.57 4194
5247.26 4085
5247.94 4075
5248.62 4068
5249.31 4296
5249.99 4374
5250.67 4452
5251.36 4422
5252.04 4517
5252.72 4333
5253.41 4223
5254.09 4006
5254.77 3864
5255.46 3850
5256.14 4037
5256.83 3800
5257.51 3797
5258.19 3734
5258.88 3972
5259.56 4027
5260.25 3769
5260.93 4022
5261.61 4094
5262.30 4022
5262.98 4003
5263.67 3995
5264.35 4206
5265.04 4367
5265.72 4255
5266.40 4331
5267.09 4217
5267.77 4298
5268.46 4440
5269.14 4262
5269.83 4156
5270.51 4109
5271.20 3971
5271.88 4014
5272.57 4108
5273.25 4155
5273.94 4036
5274.62 3920
5275.31 4141
5275.99 4172
5276.68 4436
5277.36 4201
5278.05 4308
5278.73 4354
5279.42 4445
5280.10 4584
5280.79 4721
5281.47 4659
5282.16 4700
5282.85 4995
5283.53 5164
5284.22 5083
5284.90 4740
5285.59 4750
5286.27 4722
5286.96 4718
5287.65 4575
5288.33 4205
5289.02 4259
5289.70 4435
5290.39 4265
5291.08 4302
5291.76 4368
5292.45 4324
5293.13 4299
5293.82 4427
5294.51 4106
5295.19 3892
5295.88 4113
5296.57 4296
5297.25 4346
5297.94 4014
5298.63 3929
5299.31 3911
5300.00 4023
5300.69 4295
5301.37 4075
5302.06 4093
5302.75 4040
5303.43 4137
5304.12 4380
5304.81 4289
5305.49 4163
5306.18 4077
5306.87 4088
5307.56 4084
5308.24 3876
5308.93 4168
5309.62 4100
5310.30 4334
5310.99 4093
5311.68 4013
5312.37 4152
5313.05 4264
5313.74 4150
5314.43 4183
5315.12 4211
5315.81 4133
5316.49 3935
5317.18 4080
5317.87 4239
5318.56 3980
5319.24 3956
5319.93 4077
5320.62 4115
5321.31 4127
5322.00 4003
5322.68 4169
5323.37 4123
5324.06 4053
5324.75 4208
5325.44 4138
5326.13 4137
5326.81 3967
5327.50 3988
5328.19 3926
5328.88 3951
5329.57 4089
5330.26 4103
5330.95 4286
5331.63 4252
5332.32 4325
5333.01 4395
5333.70 4496
5334.39 4326
5335.08 4164
5335.77 4168
5336.46 4196
5337.15 4108
5337.84 4029
5338.52 4120
5339.21 4039
5339.90 3970
5340.59 4032
5341.28 4001
5341.97 3899
5342.66 3653
5343.35 3969
5344.04 4019
5344.73 4150
5345.42 3907
5346.11 3961
5346.80 4018
5347.49 4197
5348.18 3975
5348.87 4102
5349.56 4370
5350.25 4280
5350.94 4234
5351.63 4420
5352.32 4204
5353.01 4296
5353.70 4351
5354.39 4243
5355.08 4048
5355.77 4107
5356.46 4011
5357.15 4004
5357.84 4056
5358.53 3964
5359.22 3957
5359.91 3805
5360.60 3953
5361.29 4156
5361.98 4192
5362.67 4277
5363.36 4238
5364.06 4082
5364.75 4197
5365.44 3916
5366.13 3990
5366.82 3967
5367.51 3864
5368.20 3871
5368.89 4049
5369.58 3892
5370.27 3819
5370.97 3688
5371.66 3729
5372.35 3874
5373.04 4010
5373.73 3941
5374.42 3841
5375.11 3867
5375.81 3841
5376.50 3828
5377.19 4004
5377.88 4031
5378.57 4164
5379.26 4187
5379.96 3896
5380.65 3841
5381.34 4078
5382.03 4112
5382.72 4132
5383.42 4232
5384.11 4220
5384.80 4248
5385.49 4119
5386.19 4120
5386.88 4251
5387.57 4208
5388.26 4036
5388.96 4052
5389.65 4001
5390.34 4007
5391.03 4058
5391.73 4089
5392.42 4310
5393.11 4090
5393.80 3877
5394.50 3937
5395.19 3983
5395.88 3968
5396.57 3797
5397.27 3775
5397.96 3841
5398.65 3846
5399.35 3944
5400.04 3715
5400.73 3851
5401.43 3712
5402.12 3599
5402.81 3678
5403.51 3663
5404.20 3729
5404.89 3822
5405.59 3741
5406.28 3718
5406.97 3631
5407.67 3812
5408.36 3820
5409.06 4016
5409.75 4167
5410.44 4138
5411.14 3971
5411.83 3804
5412.52 4064
5413.22 3711
5413.91 3688
5414.61 3894
5415.30 3743
5415.99 3753
5416.69 3891
5417.38 3808
5418.08 3872
5418.77 3998
5419.47 4015
5420.16 3905
5420.86 4069
5421.55 4130
5422.24 3967
5422.94 4006
5423.63 4012
5424.33 4033
5425.02 4009
5425.72 4238
5426.41 4041
5427.11 3849
5427.80 4093
5428.50 4152
5429.19 4056
5429.89 3984
5430.58 3982
5431.28 3882
5431.97 3850
5432.67 3742
5433.36 3718
5434.06 3770
5434.75 3893
5435.45 4067
5436.15 3961
5436.84 3950
5437.54 4194
5438.23 4213
5438.93 4081
5439.62 4078
5440.32 4274
5441.01 3986
5441.71 3881
5442.41 4036
5443.10 4326
5443.80 4241
5444.49 4111
5445.19 4370
5445.89 4347
5446.58 4565
5447.28 4478
5447.98 4669
5448.67 4554
5449.37 4704
5450.06 4877
5450.76 4753
5451.46 4739
5452.15 4790
5452.85 4726
5453.55 4589
5454.24 4357
5454.94 4373
5455.64 4258
5456.33 4103
5457.03 4227
5457.73 4029
5458.42 4151
5459.12 4206
5459.82 4173
5460.51 4175
5461.21 4067
5461.91 4347
5462.61 4663
5463.30 4618
5464.00 4801
5464.70 4742
5465.40 4823
5466.09 4876
5466.79 4600
5467.49 4744
5468.18 4605
5468.88 4631
5469.58 4614
5470.28 4767
5470.98 4337
5471.67 4224
5472.37 4323
5473.07 4444
5473.77 4257
5474.46 4283
5475.16 4071
5475.86 3945
5476.56 4252
5477.26 4158
5477.95 4211
5478.65 4304
5479.35 4498
5480.05 4499
5480.75 4347
5481.45 4563
5482.14 4802
5482.84 4811
5483.54 4569
5484.24 4485
5484.94 4488
5485.64 4514
5486.34 4389
5487.03 4287
5487.73 4372
5488.43 4452
5489.13 4416
5489.83 4600
5490.53 4367
5491.23 4417
5491.93 4613
5492.63 4844
5493.33 4747
5494.02 4552
5494.72 4508
5495.42 4599
5496.12 4762
5496.82 5076
5497.52 4944
5498.22 4911
5498.92 5045
5499.62 5273
5500.32 5317
5501.02 5477
5501.72 5735
5502.42 5645
5503.12 5662
5503.82 5826
5504.52 6118
5505.22 5880
5505.92 5777
5506.62 5876
5507.32 5906
5508.02 5613
5508.72 5749
5509.42 5977
5510.12 5666
5510.82 5298
5511.52 5408
5512.22 5424
5512.92 5203
5513.62 5089
5514.32 4833
5515.02 4914
5515.72 4579
5516.42 4541
5517.12 4584
5517.82 4555
5518.52 4797
5519.22 4574
5519.93 4620
5520.63 4736
5521.33 5101
5522.03 5088
5522.73 4871
5523.43 4854
5524.13 5029
5524.83 4939
5525.53 4766
5526.23 4559
5526.94 4494
5527.64 4312
5528.34 4307
5529.04 4250
5529.74 4342
5530.44 4304
5531.14 4121
5531.85 4114
5532.55 4353
5533.25 4104
5533.95 3782
5534.65 4011
5535.35 4115
5536.06 4016
5536.76 4168
5537.46 4186
5538.16 4296
5538.86 4186
5539.57 4281
5540.27 4084
5540.97 4102
5541.67 4213
5542.37 3955
5543.08 3915
5543.78 3974
5544.48 3810
5545.18 3968
5545.89 4119
5546.59 4114
5547.29 4406
5547.99 4481
5548.70 4207
5549.40 4305
5550.10 4289
5550.81 4335
5551.51 4219
5552.21 3990
5552.91 3981
5553.62 3863
5554.32 3898
5555.02 3860
5555.73 3787
5556.43 3808
5557.13 3892
5557.84 3888
5558.54 3791
5559.24 3604
5559.95 3723
5560.65 3753
5561.35 3710
5562.06 3994
5562.76 3803
5563.46 3669
5564.17 3804
5564.87 3942
5565.57 3995
5566.28 4083
5566.98 3986
5567.69 3881
5568.39 3842
5569.09 3898
5569.80 3728
5570.50 3732
5571.21 3658
5571.91 3631
5572.61 3797
5573.32 3744
5574.02 3914
5574.73 3787
5575.43 3758
5576.14 4008
5576.84 3952
5577.54 3759
5578.25 3956
5578.95 4152
5579.66 3850
5580.36 3815
5581.07 3793
5581.77 3957
5582.48 4020
5583.18 3695
5583.89 3664
5584.59 3663
5585.30 3722
5586.00 3823
5586.71 3583
5587.41 3663
5588.12 3807
5588.82 3606
5589.53 3576
5590.23 3558
5590.94 3532
5591.64 3671
5592.35 3644
5593.05 3661
5593.76 3556
5594.47 3647
5595.17 3630
5595.88 3587
5596.58 3606
5597.29 3631
5597.99 3582
5598.70 3567
5599.41 3477
5600.11 3346
5600.82 3321
5601.52 3548
5602.23 3556
5602.94 3457
5603.64 3689
5604.35 3677
5605.05 3480
5605.76 3397
5606.47 3637
5607.17 3684
5607.88 3528
5608.59 3422
5609.29 3651
5610.00 3618
5610.70 3414
5611.41 3517
5612.12 3554
5612.82 3456
5613.53 3497
5614.24 3605
5614.95 3611
5615.65 3456
5616.36 3358
5617.07 3435
5617.77 3317
5618.48 3395
5619.19 3403
5619.89 3400
5620.60 3356
5621.31 3411
5622.02 3402
5622.72 3429
5623.43 3546
5624.14 3448
5624.85 3384
5625.55 3410
5626.26 3366
5626.97 3364
5627.68 3511
5628.38 3585
5629.09 3467
5629.80 3484
5630.51 3407
5631.21 3435
5631.92 3380
5632.63 3431
5633.34 3345
5634.05 3451
5634.75 3430
5635.46 3396
5636.17 3504
5636.88 3460
5637.59 3534
5638.30 3673
5639.00 3536
5639.71 3568
5640.42 3600
5641.13 3578
5641.84 3824
5642.55 3765
5643.26 3835
5643.96 3882
5644.67 3600
5645.38 3661
5646.09 3750
5646.80 3571
5647.51 3417
5648.22 3452
5648.93 3592
5649.64 3570
5650.34 3640
5651.05 3650
5651.76 3621
5652.47 3733
5653.18 3586
5653.89 3430
5654.60 3616
5655.31 3557
5656.02 3386
5656.73 3488
5657.44 3686
5658.15 3605
5658.86 3851
5659.57 3691
5660.28 3743
5660.99 3916
5661.70 3970
5662.41 3576
5663.12 3586
5663.83 3510
5664.54 3499
5665.25 3545
5665.96 3380
5666.67 3339
5667.38 3453
5668.09 3391
5668.80 3463
5669.51 3433
5670.22 3573
5670.93 3630
5671.64 3599
5672.35 3845
5673.06 3742
5673.77 3460
5674.48 3674
5675.19 3646
5675.90 3629
5676.61 3490
5677.32 3625
5678.03 3306
5678.74 3347
5679.45 3301
5680.17 3613
5680.88 3523
5681.59 3475
5682.30 3432
5683.01 3463
5683.72 3469
5684.43 3531
5685.14 3652
5685.85 3549
5686.57 3705
5687.28 3718
5687.99 3761
5688.70 3492
5689.41 3642
5690.12 3693
5690.84 3558
5691.55 3611
5692.26 3338
5692.97 3504
5693.68 3492
5694.39 3293
5695.11 3455
5695.82 3569
5696.53 3392
5697.24 3369
5697.95 3501
5698.67 3452
5699.38 3373
5700.09 3443
5700.80 3434
5701.51 3376
5702.23 3510
5702.94 3422
5703.65 3487
5704.36 3454
5705.08 3482
5705.79 3260
5706.50 3215
5707.21 3249
5707.93 3382
5708.64 3451
5709.35 3277
5710.07 3422
5710.78 3517
5711.49 3537
5712.20 3465
5712.92 3461
5713.63 3381
5714.34 3401
5715.06 3283
5715.77 3289
5716.48 3249
5717.20 3290
5717.91 3275
5718.62 3385
5719.34 3259
5720.05 3408
5720.76 3476
5721.48 3276
5722.19 3468
5722.90 3527
5723.62 3466
5724.33 3569
5725.05 3718
5725.76 3763
5726.47 3986
5727.19 3924
5727.90 3921
5728.61 4124
5729.33 4109
5730.04 3967
5730.76 4259
5731.47 3929
5732.19 3980
5732.90 3940
5733.61 3975
5734.33 3652
5735.04 3470
5735.76 3627
5736.47 3616
5737.19 3543
5737.90 3371
5738.61 3344
5739.33 3403
5740.04 3404
5740.76 3351
5741.47 3316
5742.19 3413
5742.90 3502
5743.62 3308
5744.33 3363
5745.05 3562
5745.76 3564
5746.48 3615
5747.19 3472
5747.91 3498
5748.62 3643
5749.34 3610
5750.05 3486
5750.77 3640
5751.49 3662
5752.20 3610
5752.92 3426
5753.63 3513
5754.35 3568
5755.06 3690
5755.78 3598
5756.49 3548
5757.21 3648
5757.93 3647
5758.64 3729
5759.36 3594
5760.07 3684
5760.79 3785
5761.51 3816
5762.22 3805
5762.94 3913
5763.65 3849
5764.37 3766
5765.09 3958
5765.80 3908
5766.52 3934
5767.24 3974
5767.95 3853
5768.67 3901
5769.39 3911
5770.10 3969
5770.82 3932
5771.53 3892
5772.25 3950
5772.97 3740
5773.69 3888
5774.40 3897
5775.12 3695
5775.84 3672
5776.55 3603
5777.27 3789
5777.99 3650
5778.70 3892
5779.42 3885
5780.14 3971
5780.86 3963
5781.57 4244
5782.29 4187
5783.01 4091
5783.72 4112
5784.44 4204
5785.16 4162
5785.88 3879
5786.59 3954
5787.31 4233
5788.03 4059
5788.75 3965
5789.47 4001
5790.18 4122
5790.90 4156
5791.62 3918
5792.34 3956
5793.06 4125
5793.77 4140
5794.49 4182
5795.21 4306
5795.93 4357
5796.65 4593
5797.36 4508
5798.08 4508
5798.80 4897
5799.52 4949
5800.24 5334
5800.96 5578
5801.67 6160
5802.39 6467
5803.11 6583
5803.83 7022
5804.55 6761
5805.27 6996
5805.99 6543
5806.71 6199
5807.42 5637
5808.14 5487
5808.86 5375
5809.58 5428
5810.30 5168
5811.02 5144
5811.74 5017
5812.46 5144
5813.18 5133
5813.90 5229
5814.62 5624
5815.34 5659
5816.05 6330
5816.77 6781
5817.49 7449
5818.21 7945
5818.93 8442
5819.65 8627
5820.37 8093
5821.09 7906
5821.81 7542
5822.53 7024
5823.25 6349
5823.97 6210
5824.69 5848
5825.41 5664
5826.13 5463
5826.85 5147
5827.57 5178
5828.29 5336
5829.01 5415
5829.73 5369
5830.45 4982
5831.17 5039
5831.89 5163
5832.61 5090
5833.33 5022
5834.05 5073
5834.78 5103
5835.50 4830
5836.22 4836
5836.94 5127
5837.66 5265
5838.38 4977
5839.10 5043
5839.82 5050
5840.54 4989
5841.26 4727
5841.98 4701
5842.70 4772
5843.43 4705
5844.15 4612
5844.87 4553
5845.59 4319
5846.31 4440
5847.03 4134
5847.75 4307
5848.47 4321
5849.20 4160
5849.92 3924
5850.64 4044
5851.36 3873
5852.08 3954
5852.80 4149
5853.53 4164
5854.25 4127
5854.97 4011
5855.69 4249
5856.41 4313
5857.14 4331
5857.86 4232
5858.58 4185
5859.30 4046
5860.02 4166
5860.75 4160
5861.47 4130
5862.19 4114
5862.91 3971
5863.64 4115
5864.36 4097
5865.08 3980
5865.80 3893
5866.52 3902
5867.25 3992
5867.97 3695
5868.69 3748
5869.42 3870
5870.14 3809
5870.86 3745
5871.58 3828
5872.31 3639
5873.03 3617
5873.75 3837
5874.48 3984
5875.20 3852
5875.92 3685
5876.65 3801
5877.37 3780
5878.09 3710
5878.81 3895
5879.54 3949
5880.26 3811
5880.99 3707
5881.71 3929
5882.43 3790
5883.16 3764
5883.88 3987
5884.60 3758
5885.33 3685
5886.05 3933
5886.77 3855
5887.50 3880
5888.22 3828
5888.95 3738
5889.67 3584
5890.39 3725
5891.12 3870
5891.84 3933
5892.57 3738
5893.29 3756
5894.01 3612
5894.74 3770
5895.46 3696
5896.19 3837
5896.91 3786
5897.64 3564
5898.36 3603
5899.09 3775
5899.81 3758
5900.53 3735
5901.26 3742
5901.98 3823
5902.71 3698
5903.43 3863
5904.16 3775
5904.88 3632
5905.61 3750
5906.33 3829
5907.06 3777
5907.78 3638
5908.51 3934
5909.23 3824
5909.96 3653
5910.68 3666
5911.41 3713
5912.14 3733
5912.86 3619
5913.59 3640
5914.31 3743
5915.04 3849
5915.76 3682
5916.49 3654
5917.21 3666
5917.94 3775
5918.67 3722
5919.39 3746
5920.12 3729
5920.84 3995
5921.57 3851
5922.29 3824
5923.02 3861
5923.75 3783
5924.47 3714
5925.20 3617
5925.93 3698
5926.65 3690
5927.38 3718
5928.10 3875
5928.83 3991
5929.56 3824
5930.28 3737
5931.01 3923
5931.74 4098
5932.46 3901
5933.19 3879
5933.92 4093
5934.64 4031
5935.37 4074
5936.10 3989
5936.82 4248
5937.55 4117
5938.28 4041
5939.00 4162
5939.73 4219
5940.46 4417
5941.19 4182
5941.91 4107
5942.64 4162
5943.37 4323
5944.09 4257
5944.82 4158
5945.55 4333
5946.28 4270
5947.00 4398
5947.73 4263
5948.46 4310
5949.19 4432
5949.92 4599
5950.64 4706
5951.37 4513
5952.10 4541
5952.83 4555
5953.55 4683
5954.28 4504
5955.01 4658
5955.74 4703
5956.47 4518
5957.19 4605
5957.92 4836
5958.65 4698
5959.38 4899
5960.11 4943
5960.84 4910
5961.56 4848
5962.29 4754
5963.02 5103
5963.75 4889
5964.48 5025
5965.21 5119
5965.94 5440
5966.66 5388
5967.39 5500
5968.12 5674
5968.85 5799
5969.58 5814
5970.31 5589
5971.04 5818
5971.77 5913
5972.50 5634
5973.22 5477
5973.95 5615
5974.68 5564
5975.41 5414
5976.14 5483
5976.87 5704
5977.60 5847
5978.33 5715
5979.06 5730
5979.79 5751
5980.52 5880
5981.25 6104
5981.98 6117
5982.71 6149
5983.44 5997
5984.17 6180
5984.90 6168
5985.63 6461
5986.36 6304
5987.09 6468
5987.82 6424
5988.55 6351
5989.28 6493
5990.01 6527
5990.74 6200
5991.47 6275
5992.20 6488
5992.93 6644
5993.66 6767
5994.39 6735
5995.12 6683
5995.85 6667
5996.58 6881
5997.31 7078
5998.04 6913
5998.77 6536
5999.50 6797
6000.23 7222
6000.96 7034
6001.69 6817
6002.42 6480
6003.16 6490
6003.89 6566
6004.62 6370
6005.35 6376
6006.08 6405
6006.81 6333
6007.54 6301
6008.27 6727
6009.00 6989
6009.74 7211
6010.47 8210
6011.20 8906
6011.93 9784
6012.66 10984
6013.39 11883
6014.13 12239
6014.86 13006
6015.59 13332
6016.32 13368
6017.05 12640
6017.78 12024
6018.52 11187
6019.25 9765
6019.98 9064
6020.71 8118
6021.44 7392
6022.18 7044
6022.91 6612
6023.64 6320
6024.37 5972
6025.10 5650
6025.84 5513
6026.57 5376
6027.30 5295
6028.03 5417
6028.77 5383
6029.50 5098
6030.23 5075
6030.96 5076
6031.70 5090
6032.43 5073
6033.16 5037
6033.90 4847
6034.63 4898
6035.36 4920
6036.09 4854
6036.83 4869
6037.56 5024
6038.29 5084
6039.03 5161
6039.76 5157
6040.49 5227
6041.23 4903
6041.96 5065
6042.69 5061
6043.43 5060
6044.16 5024
6044.89 5332
6045.63 5391
6046.36 5292
6047.09 5189
6047.83 5515
6048.56 5509
6049.29 5528
6050.03 5646
6050.76 5766
6051.50 5760
6052.23 5952
6052.96 6185
6053.70 6244
6054.43 6355
6055.17 6364
6055.90 6384
6056.63 6012
6057.37 6009
6058.10 5710
6058.84 5619
6059.57 5717
6060.31 5599
6061.04 5501
6061.77 5382
6062.51 5384
6063.24 5096
6063.98 5298
6064.71 5264
6065.45 5198
6066.18 5154
6066.92 5324
6067.65 5253
6068.39 5002
6069.12 4930
6069.86 4824
6070.59 5012
6071.33 5038
6072.06 5092
6072.80 4862
6073.53 4911
6074.27 4848
6075.00 4799
6075.74 4751
6076.47 4788
6077.21 4779
6077.95 4809
6078.68 4805
6079.42 4801
6080.15 4885
6080.89 4778
6081.62 4927
6082.36 4774
6083.09 4867
6083.83 4941
6084.57 4883
6085.30 4769
6086.04 4685
6086.77 4727
6087.51 4666
6088.25 4696
6088.98 4670
6089.72 4857
6090.46 4848
6091.19 5069
6091.93 5183
6092.66 5032
6093.40 4976
6094.14 4988
6094.87 5194
6095.61 4862
6096.35 4791
6097.08 4712
6097.82 4793
6098.56 4455
6099.29 4455
6100.03 4386
6100.77 4233
6101.50 4283
6102.24 4206
6102.98 4176
6103.72 4160
6104.45 4373
6105.19 4317
6105.93 4449
6106.66 4215
6107.40 4416
6108.14 4289
6108.88 4219
6109.61 4393
6110.35 4142
6111.09 4230
6111.83 4286
6112.56 4308
6113.30 4487
6114.04 4243
6114.78 4449
6115.51 4219
6116.25 4332
6116.99 4486
6117.73 4500
6118.47 4618
6119.20 4405
6119.94 4245
6120.68 4407
6121.42 4600
6122.16 4490
6122.89 4522
6123.63 4508
6124.37 4418
6125.11 4519
6125.85 4756
6126.59 4775
6127.32 4741
6128.06 4550
6128.80 4609
6129.54 4599
6130.28 4566
6131.02 4531
6131.76 4595
6132.49 4409
6133.23 4768
6133.97 4715
6134.71 4735
6135.45 4682
6136.19 4652
6136.93 4679
6137.67 4563
6138.41 4487
6139.15 4594
6139.88 4731
6140.62 4684
6141.36 4913
6142.10 4792
6142.84 4627
6143.58 4773
6144.32 4710
6145.06 4527
6145.80 4761
6146.54 4767
6147.28 4421
6148.02 4494
6148.76 4605
6149.50 4707
6150.24 4782
6150.98 4612
6151.72 4745
6152.46 4825
6153.20 4840
6153.94 4890
6154.68 5039
6155.42 5043
6156.16 4932
6156.90 4956
6157.64 5170
6158.38 5217
6159.12 5157
6159.86 5207
6160.60 5214
6161.34 5058
6162.08 5382
6162.82 5494
6163.56 5647
6164.30 5743
6165.05 5664
6165.79 5932
6166.53 6198
6167.27 6342
6168.01 6386
6168.75 6405
6169.49 6608
6170.23 6838
6170.97 6875
6171.71 6766
6172.46 6754
6173.20 6728
6173.94 6666
6174.68 7098
6175.42 7018
6176.16 6995
6176.90 6913
6177.64 6766
6178.39 6662
6179.13 6613
6179.87 6451
6180.61 6324
6181.35 6313
6182.09 6246
6182.84 6268
6183.58 6326
6184.32 6357
6185.06 6003
6185.80 6084
6186.55 6291
6187.29 6369
6188.03 6401
6188.77 6192
6189.52 6382
6190.26 6606
6191.00 6497
6191.74 6470
6192.48 6609
6193.23 6950
6193.97 7038
6194.71 7053
6195.45 7338
6196.20 7441
6196.94 7434
6197.68 7501
6198.43 7247
6199.17 7248
6199.91 7305
6200.65 7333
6201.40 7622
6202.14 7226
6202.88 7333
6203.63 7678
6204.37 8184
6205.11 8649
6205.86 9518
6206.60 10768
6207.34 12416
6208.09 14443
6208.83 17035
6209.57 19488
6210.32 21201
6211.06 22689
6211.80 23540
6212.55 23201
6213.29 21397
6214.03 19820
6214.78 17850
6215.52 15316
6216.26 13311
6217.01 11561
6217.75 9852
6218.50 8733
6219.24 8188
6219.98 7409
6220.73 6607
6221.47 6528
6222.22 6832
6222.96 6534
6223.71 6436
6224.45 6718
6225.19 6774
6225.94 6700
6226.68 7130
6227.43 6987
6228.17 6741
6228.92 6498
6229.66 6046
6230.41 6129
6231.15 5876
6231.90 5775
6232.64 5710
6233.39 5579
6234.13 5127
6234.87 5454
6235.62 5480
6236.36 5570
6237.11 5569
6237.86 5434
6238.60 5399
6239.35 5624
6240.09 5617
6240.84 5468
6241.58 5471
6242.33 5568
6243.07 5819
6243.82 5935
6244.56 6079
6245.31 6056
6246.05 6357
6246.80 6916
6247.55 7404
6248.29 7617
6249.04 7712
6249.78 7833
6250.53 7998
6251.27 8053
6252.02 7990
6252.77 7778
6253.51 7511
6254.26 7160
6255.01 7026
6255.75 6571
6256.50 6293
6257.24 6113
6257.99 6073
6258.74 6124
6259.48 6012
6260.23 6012
6260.98 6128
6261.72 5970
6262.47 6194
6263.22 6118
6263.96 5925
6264.71 5791
6265.46 5718
6266.20 5935
6266.95 5816
6267.70 5938
6268.44 5811
6269.19 5813
6269.94 5816
6270.68 5841
6271.43 6066
6272.18 5876
6272.93 5681
6273.67 5650
6274.42 5920
6275.17 5900
6275.92 6438
6276.66 6510
6277.41 6591
6278.16 6997
6278.91 7200
6279.65 7154
6280.40 7198
6281.15 6849
6281.90 6857
6282.64 6505
6283.39 6025
6284.14 5927
6284.89 5829
6285.64 5669
6286.38 5562
6287.13 5581
6287.88 5600
6288.63 5691
6289.38 5825
6290.12 5777
6290.87 5830
6291.62 5634
6292.37 5790
6293.12 5626
6293.87 5540
6294.61 4970
6295.36 5083
6296.11 4981
6296.86 4974
6297.61 4934
6298.36 4791
6299.11 4825
6299.86 4900
6300.60 4790
6301.35 4612
6302.10 4781
6302.85 4799
6303.60 4796
6304.35 4965
6305.10 5042
6305.85 5047
6306.60 5031
6307.35 5019
6308.10 5197
6308.85 5049
6309.59 5156
6310.34 5187
6311.09 5097
6311.84 4855
6312.59 4855
6313.34 4783
6314.09 4745
6314.84 4756
6315.59 4635
6316.34 4773
6317.09 4853
6317.84 4739
6318.59 4684
6319.34 4666
6320.09 4512
6320.84 4699
6321.59 4626
6322.34 4494
6323.09 4333
6323.84 4312
6324.59 4208
6325.34 4345
6326.09 4218
6326.84 4300
6327.59 4385
6328.34 4633
6329.09 4461
6329.85 4445
6330.60 4535
6331.35 4366
6332.10 4508
6332.85 4365
6333.60 4235
6334.35 4232
6335.10 4268
6335.85 4288
6336.60 4170
6337.35 4159
6338.10 4344
6338.86 4199
6339.61 4271
6340.36 4185
6341.11 4110
6341.86 4108
6342.61 4251
6343.36 4169
6344.12 4051
6344.87 4246
6345.62 4221
6346.37 4080
6347.12 4128
6347.87 4101
6348.62 4381
6349.38 4266
6350.13 4517
6350.88 4398
6351.63 4336
6352.38 4360
6353.14 4253
6353.89 4234
6354.64 4301
6355.39 4415
6356.14 4234
6356.90 4275
6357.65 4269
6358.40 4153
6359.15 4104
6359.91 3987
6360.66 3967
6361.41 3925
6362.16 3871
6362.92 3916
6363.67 3772
6364.42 3905
6365.17 3937
6365.93 3825
6366.68 3728
6367.43 3906
6368.19 3997
6368.94 3836
6369.69 3933
6370.44 3912
6371.20 3827
6371.95 3961
6372.70 3974
6373.46 3911
6374.21 3752
6374.96 3584
6375.72 3630
6376.47 3900
6377.22 3887
6377.98 3727
6378.73 3709
6379.48 3772
6380.24 3893
6380.99 3950
6381.75 3912
6382.50 3975
6383.25 3949
6384.01 4096
6384.76 4002
6385.51 4073
6386.27 3941
6387.02 3874
6387.78 3787
6388.53 3872
6389.28 3776
6390.04 3775
6390.79 3847
6391.55 3622
6392.30 3628
6393.06 3702
6393.81 3704
6394.56 3575
6395.32 3798
6396.07 3569
6396.83 3577
6397.58 3667
6398.34 3683
6399.09 3655
6399.85 3724
6400.60 3726
6401.36 3686
6402.11 3630
6402.87 3621
6403.62 3510
6404.38 3669
6405.13 3514
6405.89 3802
6406.64 3804
6407.40 3846
6408.15 3690
6408.91 3592
6409.66 3623
6410.42 3701
6411.17 3823
6411.93 3628
6412.68 3689
6413.44 3732
6414.20 3805
6414.95 3864
6415.71 3834
6416.46 4043
6417.22 3881
6417.97 4003
6418.73 3838
6419.49 3676
6420.24 3680
6421.00 3689
6421.75 3529
6422.51 3722
6423.27 3730
6424.02 3724
6424.78 3818
6425.54 3685
6426.29 3719
6427.05 3585
6427.80 3645
6428.56 3566
6429.32 3525
6430.07 3546
6430.83 3797
6431.59 3768
6432.34 3700
6433.10 3953
6433.86 4003
6434.61 3819
6435.37 3881
6436.13 3918
6436.88 4096
6437.64 3741
6438.40 3856
6439.16 3975
6439.91 3898
6440.67 4088
6441.43 4074
6442.18 3988
6442.94 3923
6443.70 3982
6444.46 3897
6445.21 3856
6445.97 3867
6446.73 3816
6447.49 3761
6448.24 3784
6449.00 3680
6449.76 3782
6450.52 3784
6451.28 3952
6452.03 3986
6452.79 3907
6453.55 3826
6454.31 3862
6455.06 3970
6455.82 4071
6456.58 4125
6457.34 4037
6458.10 3917
6458.86 3985
6459.61 4105
6460.37 4067
6461.13 4161
6461.89 4058
6462.65 4220
6463.41 4131
6464.16 4044
6464.92 3982
6465.68 4134
6466.44 4144
6467.20 4144
6467.96 4101
6468.72 4066
6469.48 4089
6470.23 4184
6470.99 4397
6471.75 4594
6472.51 4430
6473.27 4466
6474.03 4426
6474.79 4334
6475.55 4698
6476.31 4622
6477.07 4619
6477.83 4639
6478.59 4881
6479.35 4675
6480.10 4570
6480.86 4597
6481.62 4837
6482.38 4614
6483.14 4705
6483.90 4900
6484.66 5035
6485.42 5109
6486.18 5089
6486.94 5023
6487.70 5184
6488.46 5326
6489.22 5184
6489.98 5232
6490.74 5426
6491.50 5374
6492.26 5345
6493.02 5357
6493.78 5662
6494.54 5710
6495.30 5596
6496.06 5699
6496.82 5755
6497.59 5723
6498.35 6200
6499.11 6008
6499.87 6177
6500.63 6213
6501.39 5940
6502.15 5937
6502.91 6088
6503.67 5974
6504.43 6065
6505.19 6007
6505.95 6119
6506.71 6328
6507.48 6197
6508.24 6323
6509.00 6791
6509.76 7062
6510.52 6764
6511.28 7010
6512.04 6931
6512.80 6834
6513.57 6953
6514.33 6957
6515.09 6942
6515.85 6995
6516.61 7081
6517.37 6912
6518.14 6918
6518.90 7094
6519.66 7040
6520.42 7252
6521.18 7204
6521.95 7270
6522.71 7404
6523.47 7944
6524.23 8107
6524.99 8511
6525.76 8889
6526.52 9295
6527.28 9492
6528.04 9948
6528.80 10202
6529.57 10409
6530.33 10697
6531.09 10587
6531.85 10652
6532.62 10861
6533.38 10977
6534.14 11354
6534.91 12173
6535.67 13744
6536.43 15661
6537.19 17395
6537.96 19544
6538.72 20192
6539.48 20021
6540.25 19187
6541.01 18389
6541.77 16613
6542.53 14614
6543.30 12825
6544.06 11261
6544.82 9683
6545.59 8779
6546.35 7965
6547.11 7479
6547.88 6924
6548.64 6841
6549.41 6866
6550.17 6744
6550.93 6508
6551.70 6419
6552.46 6351
6553.22 6281
6553.99 6263
6554.75 6225
6555.52 6388
6556.28 6567
6557.04 6238
6557.81 6133
6558.57 6128
6559.34 6146
6560.10 6206
6560.86 6208
6561.63 6497
6562.39 6527
6563.16 6564
6563.92 6657
6564.69 7092
6565.45 7210
6566.21 7473
6566.98 7423
6567.74 7574
6568.51 7537
6569.27 7320
6570.04 7236
6570.80 7108
6571.57 7177
6572.33 7198
6573.10 7317
6573.86 7518
6574.63 7601
6575.39 8175
6576.16 8520
6576.92 8297
6577.69 8160
6578.45 8088
6579.22 8353
6579.98 8233
6580.75 7832
6581.51 7803
6582.28 7841
6583.05 8134
6583.81 8167
6584.58 8076
6585.34 8263
6586.11 8012
6586.87 7978
6587.64 7948
6588.41 8126
6589.17 8009
6589.94 7702
6590.70 7699
6591.47 7749
6592.24 8099
6593.00 8389
6593.77 8808
6594.53 9264
6595.30 9611
6596.07 9890
6596.83 10165
6597.60 10146
6598.37 9798
6599.13 9494
6599.90 9084
6600.66 8793
6601.43 8279
6602.20 7745
6602.96 7217
6603.73 6894
6604.50 6683
6605.26 6567
6606.03 6425
6606.80 6213
6607.57 6248
6608.33 6151
6609.10 6178
6609.87 6281
6610.63 6144
6611.40 6266
6612.17 6329
6612.94 6432
6613.70 6299
6614.47 6388
6615.24 5951
6616.00 5921
6616.77 6204
6617.54 6083
6618.31 6068
6619.08 5828
6619.84 5774
6620.61 5975
6621.38 5959
6622.15 5985
6622.91 5903
6623.68 5922
6624.45 6006
6625.22 6093
6625.99 6069
6626.75 5870
6627.52 5926
6628.29 5771
6629.06 5625
6629.83 5595
6630.59 5682
6631.36 5995
6632.13 6020
6632.90 6350
6633.67 6530
6634.44 6834
6635.21 6994
6635.97 7352
6636.74 7370
6637.51 7457
6638.28 7451
6639.05 7126
6639.82 7021
6640.59 6487
6641.36 6067
6642.12 5852
6642.89 5631
6643.66 5680
6644.43 5399
6645.20 5438
6645.97 5318
6646.74 5301
6647.51 5403
6648.28 5277
6649.05 5232
6649.82 5394
6650.59 5536
6651.36 5374
6652.12 5351
6652.89 5376
6653.66 5288
6654.43 5212
6655.20 5327
6655.97 5243
6656.74 5049
6657.51 4920
6658.28 5041
6659.05 4774
6659.82 5004
6660.59 5148
6661.36 5063
6662.13 4980
6662.90 5178
6663.67 5301
6664.44 5479
6665.21 5418
6665.98 5594
6666.75 5633
6667.52 5467
6668.30 5733
6669.07 5647
6669.84 5651
6670.61 5521
6671.38 5104
6672.15 5201
6672.92 5189
6673.69 5301
6674.46 5363
6675.23 5310
6676.00 4957
6676.77 5040
6677.54 5111
6678.32 4650
6679.09 4537
6679.86 4637
6680.63 4772
6681.40 4669
6682.17 4782
6682.94 4627
6683.71 4777
6684.49 4933
6685.26 5077
6686.03 4955
6686.80 5317
6687.57 5298
6688.34 5383
6689.11 5210
6689.89 5336
6690.66 5050
6691.43 5158
6692.20 4892
6692.97 4837
6693.75 4705
6694.52 4498
6695.29 4490
6696.06 4300
6696.83 4223
6697.61 4230
6698.38 4268
6699.15 4266
6699.92 4350
6700.70 4447
6701.47 4414
6702.24 4288
6703.01 4434
6703.79 4610
6704.56 4469
6705.33 4695
6706.10 4549
6706.88 4648
6707.65 4379
6708.42 4305
6709.19 4247
6709.97 4282
6710.74 4113
6711.51 4196
6712.29 4340
6713.06 4510
6713.83 4306
6714.61 4024
6715.38 3925
6716.15 3939
6716.92 4160
6717.70 4263
6718.47 4052
6719.24 3884
6720.02 3849
6720.79 4147
6721.57 3931
6722.34 4008
6723.11 3997
6723.89 4141
6724.66 4061
6725.43 3932
6726.21 4042
6726.98 3967
6727.76 4026
6728.53 3875
6729.30 3879
6730.08 3853
6730.85 3914
6731.63 3950
6732.40 3884
6733.17 3860
6733.95 3808
6734.72 3821
6735.50 4063
6736.27 3847
6737.05 3833
6737.82 3891
6738.59 4051
6739.37 4038
6740.14 4058
6740.92 3939
6741.69 3838
6742.47 3837
6743.24 4035
6744.02 4120
6744.79 4149
6745.57 3974
6746.34 4036
6747.12 3964
6747.89 4166
6748.67 4397
6749.44 4305
6750.22 4304
6750.99 4278
6751.77 4479
6752.54 4376
6753.32 4556
6754.09 4218
6754.87 4408
6755.65 4236
6756.42 3980
6757.20 3948
6757.97 4163
6758.75 3969
6759.52 3852
6760.30 3776
6761.08 4022
6761.85 3949
6762.63 3896
6763.40 3911
6764.18 4073
6764.96 3846
6765.73 3928
6766.51 3865
6767.28 3850
6768.06 3738
6768.84 3881
6769.61 3920
6770.39 3854
6771.17 3936
6771.94 3866
6772.72 3778
6773.50 3740
6774.27 3600
6775.05 3751
6775.82 3864
6776.60 3856
6777.38 3787
6778.16 3860
6778.93 4025
6779.71 3978
6780.49 3986
6781.26 4035
6782.04 4089
6782.82 4020
6783.59 3974
6784.37 3678
6785.15 3635
6785.93 3500
6786.70 3510
6787.48 3570
6788.26 3660
6789.04 3540
6789.81 3563
6790.59 3653
6791.37 3499
6792.15 3461
6792.92 3354
6793.70 3440
6794.48 3496
6795.26 3447
6796.03 3343
6796.81 3360
6797.59 3286
6798.37 3424
6799.15 3423
6799.92 3414
6800.70 3365
6801.48 3451
6802.26 3485
6803.04 3481
6803.81 3704
6804.59 3451
6805.37 3434
6806.15 3536
6806.93 3556
6807.71 3400
6808.49 3591
6809.26 3402
6810.04 3398
6810.82 3448
6811.60 3542
6812.38 3518
6813.16 3412
6813.94 3484
6814.72 3397
6815.49 3291
6816.27 3369
6817.05 3475
6817.83 3663
6818.61 3640
6819.39 3493
6820.17 3577
6820.95 3518
6821.73 3358
6822.51 3351
6823.29 3288
6824.07 3434
6824.85 3543
6825.62 3565
6826.40 3489
6827.18 3458
6827.96 3544
6828.74 3453
6829.52 3418
6830.30 3473
6831.08 3567
6831.86 3387
6832.64 3453
6833.42 3510
6834.20 3302
6834.98 3306
6835.76 3399
6836.54 3495
6837.32 3506
6838.10 3575
6838.88 3571
6839.66 3581
6840.44 3398
6841.22 3484
6842.01 3528
6842.79 3461
6843.57 3482
6844.35 3622
6845.13 3777
6845.91 3598
6846.69 3747
6847.47 3748
6848.25 3868
6849.03 4135
6849.81 4477
6850.59 4933
6851.37 5414
6852.16 5418
6852.94 5620
6853.72 6016
6854.50 6138
6855.28 5850
6856.06 5380
6856.84 5096
6857.62 4709
6858.41 4349
6859.19 4359
6859.97 4299
6860.75 4167
6861.53 4174
6862.31 3925
6863.09 3775
6863.88 3854
6864.66 3740
6865.44 3823
6866.22 3814
6867.00 3804
6867.79 3745
6868.57 3759
6869.35 3978
6870.13 4060
6870.91 4104
6871.70 4159
6872.48 4028
6873.26 3987
6874.04 3970
6874.83 3987
6875.61 3968
6876.39 4066
6877.17 3957
6877.96 4020
6878.74 3994
6879.52 4095
6880.30 3994
6881.09 3861
6881.87 3818
6882.65 3930
6883.43 4002
6884.22 4032
6885.00 4092
6885.78 4094
6886.57 4190
6887.35 4367
6888.13 4476
6888.92 4576
6889.70 4600
6890.48 4847
6891.26 4816
6892.05 4832
6892.83 4609
6893.62 4456
6894.40 4601
6895.18 4289
6895.97 4141
6896.75 4225
6897.53 4358
6898.32 4163
6899.10 4270
6899.88 4173
6900.67 4067
6901.45 3963
6902.24 4157
6903.02 4115
6903.80 3942
6904.59 4166
6905.37 4224
6906.16 4072
6906.94 4105
6907.72 4209
6908.51 4126
6909.29 4316
6910.08 4282
6910.86 4059
6911.65 4133
6912.43 4016
6913.21 4056
6914.00 4110
6914.78 3977
6915.57 4075
6916.35 4005
6917.14 4113
6917.92 4220
6918.71 4252
6919.49 4108
6920.28 4108
6921.06 4212
6921.85 4118
6922.63 4233
6923.42 4204
6924.20 4256
6924.99 4261
6925.77 4194
6926.56 4230
6927.34 4224
6928.13 4180
6928.91 4103
6929.70 4004
6930.49 4041
6931.27 4218
6932.06 4137
6932.84 4053
6933.63 4152
6934.41 4219
6935.20 4223
6935.99 4115
6936.77 4214
6937.56 4254
6938.34 4220
6939.13 4372
6939.92 4378
6940.70 4206
6941.49 4229
6942.27 4283
6943.06 4278
6943.85 4229
6944.63 4376
6945.42 4585
6946.21 4614
6946.99 4612
6947.78 4801
6948.57 5112
6949.35 5046
6950.14 4787
6950.92 4812
6951.71 4745
6952.50 4850
6953.29 4629
6954.07 4767
6954.86 4737
6955.65 4815
6956.43 4911
6957.22 4927
6958.01 5045
6958.79 4750
6959.58 4889
6960.37 5011
6961.16 5172
6961.94 4988
6962.73 5137
6963.52 5204
6964.31 5262
6965.09 5198
6965.88 5304
6966.67 5319
6967.46 5299
6968.24 5326
6969.03 5359
6969.82 5231
6970.61 5343
6971.39 5468
6972.18 5665
6972.97 5590
6973.76 5346
6974.55 5446
6975.33 5541
6976.12 5791
6976.91 5893
6977.70 6006
6978.49 6154
6979.27 6385
6980.06 6372
6980.85 6565
6981.64 6807
6982.43 7251
6983.22 7698
6984.01 8043
6984.79 8907
6985.58 9890
6986.37 10942
6987.16 11795
6987.95 12033
6988.74 12100
6989.53 11946
6990.32 11530
6991.10 10556
6991.89 9577
6992.68 8861
6993.47 8128
6994.26 7423
6995.05 6939
6995.84 6627
6996.63 6566
6997.42 6742
6998.21 7296
6999.00 7749
6999.79 8682
7000.58 9353
7001.36 10214
7002.15 10568
7002.94 10550
7003.73 10410
7004.52 9651
7005.31 8997
7006.10 8171
7006.89 7413
7007.68 6373
7008.47 5818
7009.26 5507
7010.05 5409
7010.84 4858
7011.63 4789
7012.42 4671
7013.21 4580
7014.00 4621
7014.79 4699
7015.58 4778
7016.37 4817
7017.16 4787
7017.96 4743
7018.75 4924
7019.54 4654
7020.33 4631
7021.12 4606
7021.91 4474
7022.70 4642
7023.49 4630
7024.28 4752
7025.07 4933
7025.86 4910
7026.65 4753
7027.44 4868
7028.24 4893
7029.03 4786
7029.82 4714
7030.61 4600
7031.40 4692
7032.19 4404
7032.98 4535
7033.77 4506
7034.57 4367
7035.36 4307
7036.15 4374
7036.94 4365
7037.73 4443
7038.52 4535
7039.32 4575
7040.11 4806
7040.90 4801
7041.69 4698
7042.48 4705
7043.27 4758
7044.07 4818
7044.86 4573
7045.65 4569
7046.44 4545
7047.23 4441
7048.03 4545
7048.82 4699
7049.61 4610
7050.40 4506
7051.20 4595
7051.99 4783
7052.78 4606
7053.57 4743
7054.37 4435
7055.16 4394
7055.95 4396
7056.74 4337
7057.54 4203
7058.33 4209
7059.12 4162
7059.91 4125
7060.71 4094
7061.50 4109
7062.29 4170
7063.09 4099
7063.88 4176
7064.67 4184
7065.47 4067
7066.26 4104
7067.05 4193
7067.85 4128
7068.64 4029
7069.43 4009
7070.23 3970
7071.02 4019
7071.81 4030
7072.61 4025
7073.40 3972
7074.19 3875
7074.99 3898
7075.78 3876
7076.57 3979
7077.37 3784
7078.16 3956
7078.96 3763
7079.75 3754
7080.54 3848
7081.34 3669
7082.13 3718
7082.93 3836
7083.72 3791
7084.51 3591
7085.31 3581
7086.10 3736
7086.90 3673
7087.69 3831
7088.49 3697
7089.28 3519
7090.08 3634
7090.87 3377
7091.66 3452
7092.46 3442
7093.25 3510
7094.05 3543
7094.84 3658
7095.64 3417
7096.43 3334
7097.23 3463
7098.02 3405
7098.82 3288
7099.61 3333
7100.41 3241
7101.20 3283
7102.00 3325
7102.79 3462
7103.59 3345
7104.38 3359
7105.18 3512
7105.98 3458
7106.77 3316
7107.57 3304
7108.36 3280
7109.16 3267
7109.95 3194
7110.75 3220
7111.54 3232
7112.34 3329
7113.14 3223
7113.93 3142
7114.73 3258
7115.52 3308
7116.32 3184
7117.12 3230
7117.91 3404
7118.71 3462
7119.50 3357
7120.30 3351
7121.10 3398
7121.89 3575
7122.69 3604
7123.49 3637
7124.28 3617
7125.08 3414
7125.88 3386
7126.67 3164
7127.47 3087
7128.27 3246
7129.06 3174
7129.86 3148
7130.66 3186
7131.45 3051
7132.25 3019
7133.05 3173
7133.84 3098
7134.64 3158
7135.44 3132
7136.23 3113
7137.03 3228
7137.83 3131
7138.63 3090
7139.42 3148
7140.22 3101
7141.02 3110
7141.82 3175
7142.61 3093
7143.41 3142
7144.21 3209
7145.01 3255
7145.80 3250
7146.60 3139
7147.40 3184
7148.20 3092
7148.99 2933
7149.79 3111
7150.59 3096
7151.39 3030
7152.19 2973
7152.98 3123
7153.78 3103
7154.58 3088
7155.38 3100
7156.18 3117
7156.98 2953
7157.77 2884
7158.57 3088
7159.37 3023
7160.17 3090
7160.97 2926
7161.77 2943
7162.56 2853
7163.36 2886
7164.16 2941
7164.96 2911
7165.76 2946
7166.56 2775
7167.36 2851
7168.16 3000
7168.95 3039
7169.75 2940
7170.55 2976
7171.35 2960
7172.15 2967
7172.95 3052
7173.75 3125
7174.55 3001
7175.35 3070
7176.15 2981
7176.95 3027
7177.75 2912
7178.55 2946
7179.35 3027
7180.14 2893
7180.94 3000
7181.74 2891
7182.54 2984
7183.34 3056
7184.14 3152
7184.94 3154
7185.74 3179
7186.54 3160
7187.34 3051
7188.14 3108
7188.94 3080
7189.74 3049
7190.54 3007
7191.34 2910
7192.14 2713
7192.94 2725
7193.74 2827
7194.54 2989
7195.35 2926
7196.15 2759
7196.95 2854
7197.75 2890
7198.55 2854
7199.35 2853
7200.15 2910
7200.95 2866
7201.75 2941
7202.55 2899
7203.35 2787
7204.15 2703
7204.95 2647
7205.75 2680
7206.56 2795
7207.36 2699
7208.16 2838
7208.96 2699
7209.76 2714
7210.56 2888
7211.36 2851
7212.16 2724
7212.97 2689
7213.77 2752
7214.57 2777
7215.37 2668
7216.17 2813
7216.97 2869
7217.78 2958
7218.58 2922
7219.38 2918
7220.18 2965
7220.98 3025
7221.78 3014
7222.59 3003
7223.39 3016
7224.19 2959
7224.99 2987
7225.79 3010
7226.60 2842
7227.40 2825
7228.20 3075
7229.00 3155
7229.81 2930
7230.61 2964
7231.41 2884
7232.21 2911
7233.02 2916
7233.82 2935
7234.62 2995
7235.42 2828
7236.23 2856
7237.03 2957
7237.83 3176
7238.63 3139
7239.44 3196
7240.24 3439
7241.04 3396
7241.85 3440
7242.65 3311
7243.45 3339
7244.26 3269
7245.06 3207
7245.86 3210
7246.67 3039
7247.47 3127
7248.27 3097
7249.08 3041
7249.88 3000
7250.68 3084
7251.49 3114
7252.29 3143
7253.09 3106
7253.90 2966
7254.70 2913
7255.50 2948
7256.31 3196
7257.11 3258
7257.92 3121
7258.72 3095
7259.52 3079
7260.33 3038
7261.13 3105
7261.94 3228
7262.74 3306
7263.54 3490
7264.35 3324
7265.15 3259
7265.96 3223
7266.76 3418
7267.57 3465
7268.37 3595
7269.18 3315
7269.98 3331
7270.78 3341
7271.59 3473
7272.39 3577
7273.20 3405
7274.00 3416
7274.81 3469
7275.61 3605
7276.42 3665
7277.22 3637
7278.03 3634
7278.83 3746
7279.64 3711
7280.44 4050
7281.25 3919
7282.05 4106
7282.86 4568
7283.66 4880
7284.47 5702
7285.28 6026
7286.08 6650
7286.89 6995
7287.69 7208
7288.50 6730
7289.30 6112
7290.11 6003
7290.91 5476
7291.72 4826
7292.53 4431
7293.33 4159
7294.14 3867
7294.94 3626
7295.75 3780
7296.56 3741
7297.36 3823
7298.17 3764
7298.97 3702
7299.78 3834
7300.59 3778
7301.39 3747
7302.20 3887
7303.01 3782
7303.81 3810
7304.62 3965
7305.43 4081
7306.23 3797
7307.04 3962
7307.85 3934
7308.65 3769
7309.46 3931
7310.27 4213
7311.07 4268
7311.88 4359
7312.69 4389
7313.49 4447
7314.30 4512
7315.11 4392
7315.91 4375
7316.72 4560
7317.53 4558
7318.34 4656
7319.14 4922
7319.95 5189
7320.76 5478
7321.57 5739
7322.37 5960
7323.18 6037
7323.99 6018
7324.80 5927
7325.60 5957
7326.41 5572
7327.22 5334
7328.03 5016
7328.83 4621
7329.64 4260
7330.45 4187
7331.26 3886
7332.07 3806
7332.87 3439
7333.68 3486
7334.49 3592
7335.30 3656
7336.11 3736
7336.92 3573
7337.72 3738
7338.53 3518
7339.34 3672
7340.15 3867
7340.96 3877
7341.77 3642
7342.57 3687
7343.38 3542
7344.19 3653
7345.00 3777
7345.81 3706
7346.62 3505
7347.43 3498
7348.24 3681
7349.05 3579
7349.85 3397
7350.66 3470
7351.47 3484
7352.28 3521
7353.09 3528
7353.90 3418
7354.71 3532
7355.52 3563
7356.33 3589
7357.14 3594
7357.95 3445
7358.76 3484
7359.57 3612
7360.38 3746
7361.18 3718
7361.99 3674
7362.80 3816
7363.61 3927
7364.42 3829
7365.23 3738
7366.04 3809
7366.85 3915
7367.66 3707
7368.47 3796
7369.28 3845
7370.09 3750
7370.90 3730
7371.71 3777
7372.52 3929
7373.33 3761
7374.14 3608
7374.96 3775
7375.77 4020
7376.58 3816
7377.39 3953
7378.20 3950
7379.01 3868
7379.82 4214
7380.63 4394
7381.44 4653
7382.25 4948
7383.06 5149
7383.87 5176
7384.68 5011
7385.49 4979
7386.31 4783
7387.12 4615
7387.93 4391
7388.74 4265
7389.55 4034
7390.36 3592
7391.17 3726
7391.98 3754
7392.79 3769
7393.61 3640
7394.42 3473
7395.23 3439
7396.04 3596
7396.85 3653
7397.66 3872
7398.48 3916
7399.29 4102
7400.10 4181
7400.91 4605
7401.72 4733
7402.53 4785
7403.35 5079
7404.16 4888
7404.97 4777
7405.78 4737
7406.59 4436
7407.41 4113
7408.22 4077
7409.03 3906
7409.84 3726
7410.66 3733
7411.47 3648
7412.28 3684
7413.09 3508
7413.91 3480
7414.72 3301
7415.53 3072
7416.34 3205
7417.16 3321
7417.97 3412
7418.78 3264
7419.60 3252
7420.41 3281
7421.22 3106
7422.03 3168
7422.85 3121
7423.66 3158
7424.47 3128
7425.29 3024
7426.10 3119
7426.91 2928
7427.73 2932
7428.54 2905
7429.35 2985
7430.17 3037
7430.98 3020
7431.79 3071
7432.61 3073
7433.42 2997
7434.23 2825
7435.05 2825
7435.86 2865
7436.67 2890
7437.49 2998
7438.30 2966
7439.12 3037
7439.93 3105
7440.74 3070
7441.56 3183
7442.37 3204
7443.19 3237
7444.00 3001
7444.82 3091
7445.63 3105
7446.44 3193
7447.26 3115
7448.07 3106
7448.89 3023
7449.70 2976
7450.52 2993
7451.33 3045
7452.15 2975
7452.96 2887
7453.77 2885
7454.59 2909
7455.40 2819
7456.22 2802
7457.03 2781
7457.85 2916
7458.66 2932
7459.48 2901
7460.29 2965
7461.11 2785
7461.92 2820
7462.74 2791
7463.55 2725
7464.37 2718
7465.19 2767
7466.00 2832
7466.82 2938
7467.63 2928
7468.45 3052
7469.26 3022
7470.08 2939
7470.89 2894
7471.71 3064
7472.53 2972
7473.34 2960
7474.16 3074
7474.97 2966
7475.79 2900
7476.60 2796
7477.42 2909
7478.24 2828
7479.05 2864
7479.87 2853
7480.69 2623
7481.50 2651
7482.32 2675
7483.13 2681
7483.95 2546
7484.77 2638
7485.58 2709
7486.40 2830
7487.22 2705
7488.03 2750
7488.85 2720
7489.67 2640
7490.48 2685
7491.30 2783
7492.12 2730
7492.93 2658
7493.75 2712
7494.57 2642
7495.38 2655
7496.20 2657
7497.02 2598
7497.84 2636
7498.65 2537
7499.47 2560
7500.29 2347
7501.10 2398
7501.92 2527
7502.74 2709
7503.56 2469
7504.37 2602
7505.19 2612
7506.01 2571
7506.83 2546
7507.64 2513
7508.46 2515
7509.28 2594
7510.10 2611
7510.92 2710
7511.73 2665
7512.55 2471
7513.37 2615
7514.19 2731
7515.01 2781
7515.82 2782
7516.64 2567
7517.46 2391
7518.28 2544
7519.10 2417
7519.91 2510
7520.73 2594
7521.55 2572
7522.37 2566
7523.19 2626
7524.01 2487
7524.83 2616
7525.64 2488
7526.46 2610
7527.28 2603
7528.10 2656
7528.92 2533
7529.74 2584
7530.56 2523
7531.38 2489
7532.20 2482
7533.01 2515
7533.83 2636
7534.65 2631
7535.47 2546
7536.29 2452
7537.11 2524
7537.93 2650
7538.75 2385
7539.57 2476
7540.39 2458
7541.21 2557
7542.03 2582
7542.85 2583
7543.67 2568
7544.49 2710
7545.31 2665
7546.12 2618
7546.94 2646
7547.76 2701
7548.58 2617
7549.40 2731
7550.22 2586
7551.04 2498
7551.86 2587
7552.68 2636
7553.50 2498
7554.33 2618
7555.15 2574
7555.97 2586
7556.79 2682
7557.61 2761
7558.43 2595
7559.25 2734
7560.07 2852
7560.89 2826
7561.71 2752
7562.53 2751
7563.35 2824
7564.17 2741
7564.99 2712
7565.81 2679
7566.63 2540
7567.45 2461
7568.28 2595
7569.10 2513
7569.92 2397
7570.74 2465
7571.56 2593
7572.38 2663
7573.20 2485
7574.02 2545
7574.84 2655
7575.67 2644
7576.49 2588
7577.31 2622
7578.13 2687
7578.95 2711
7579.77 2642
7580.60 2460
7581.42 2588
7582.24 2517
7583.06 2415
7583.88 2467
7584.70 2555
7585.53 2607
7586.35 2710
7587.17 2621
7587.99 2643
7588.81 2818
7589.64 2923
7590.46 2760
7591.28 2800
7592.10 2754
7592.93 2806
7593.75 2770
7594.57 2817
7595.39 2699
7596.21 2636
7597.04 2727
7597.86 2630
7598.68 2657
7599.51 2786
7600.33 2857
7601.15 2734
7601.97 2800
7602.80 2933
7603.62 2944
7604.44 3025
7605.27 3064
7606.09 3197
7606.91 3405
7607.73 3288
7608.56 3137
7609.38 3061
7610.20 3025
7611.03 2863
7611.85 2860
7612.67 2857
7613.50 2818
7614.32 2837
7615.14 2983
7615.97 2733
7616.79 2873
7617.62 2937
7618.44 2878
7619.26 3004
7620.09 2984
7620.91 2858
7621.73 2898
7622.56 2828
7623.38 2824
7624.21 2903
7625.03 2859
7625.85 2878
7626.68 2757
7627.50 2800
7628.33 2955
7629.15 2919
7629.98 3037
7630.80 3143
7631.62 3162
7632.45 3360
7633.27 3518
7634.10 3847
7634.92 3643
7635.75 3549
7636.57 3434
7637.40 3217
7638.22 3054
7639.05 2953
7639.87 2868
7640.70 2854
7641.52 2587
7642.35 2674
7643.17 2619
7644.00 2656
7644.82 2494
7645.65 2402
7646.47 2517
7647.30 2500
7648.12 2629
7648.95 2695
7649.77 2586
7650.60 2649
7651.42 2520
7652.25 2474
7653.07 2500
7653.90 2504
7654.73 2356
7655.55 2451
7656.38 2363
7657.20 2370
7658.03 2296
7658.85 2368
7659.68 2554
7660.51 2619
7661.33 2427
7662.16 2403
7662.98 2509
7663.81 2526
7664.64 2354
7665.46 2398
7666.29 2343
7667.12 2402
7667.94 2438
7668.77 2429
7669.59 2491
7670.42 2488
7671.25 2571
7672.07 2529
7672.90 2517
7673.73 2313
7674.55 2319
7675.38 2442
7676.21 2415
7677.03 2459
7677.86 2469
7678.69 2538
7679.52 2309
7680.34 2424
7681.17 2368
7682.00 2334
7682.82 2437
7683.65 2423
7684.48 2385
7685.31 2362
7686.13 2384
7686.96 2435
7687.79 2359
7688.62 2277
7689.44 2381
7690.27 2482
7691.10 2259
7691.93 2278
7692.75 2262
7693.58 2452
7694.41 2401
7695.24 2376
7696.07 2469
7696.89 2268
7697.72 2286
7698.55 2333
7699.38 2290
7700.21 2398
7701.03 2411
7701.86 2484
7702.69 2300
7703.52 2385
7704.35 2473
7705.17 2512
7706.00 2447
7706.83 2449
7707.66 2431
7708.49 2324
7709.32 2261
7710.15 2330
7710.97 2417
7711.80 2283
7712.63 2332
7713.46 2320
7714.29 2378
7715.12 2374
7715.95 2224
7716.78 2277
7717.61 2444
7718.44 2350
7719.26 2293
7720.09 2315
7720.92 2302
7721.75 2256
7722.58 2362
7723.41 2271
7724.24 2386
7725.07 2222
7725.90 2261
7726.73 2333
7727.56 2293
7728.39 2290
7729.22 2312
7730.05 2294
7730.88 2417
7731.71 2406
7732.54 2413
7733.37 2297
7734.20 2251
7735.03 2261
7735.86 2266
7736.69 2301
7737.52 2274
7738.35 2381
7739.18 2373
7740.01 2284
7740.84 2367
7741.67 2366
7742.50 2429
7743.33 2436
7744.16 2322
7744.99 2556
7745.82 2618
7746.65 2880
7747.48 3016
7748.31 3300
7749.14 3275
7749.97 3507
7750.80 3415
7751.64 3503
7752.47 3345
7753.30 3113
7754.13 2918
7754.96 2829
7755.79 2777
7756.62 2562
7757.45 2430
7758.28 2362
7759.12 2403
7759.95 2406
7760.78 2321
7761.61 2258
7762.44 2331
7763.27 2408
7764.10 2282
7764.94 2431
7765.77 2346
7766.60 2307
7767.43 2318
7768.26 2383
7769.09 2287
7769.93 2361
7770.76 2307
7771.59 2250
7772.42 2223
7773.25 2259
7774.09 2254
7774.92 2247
7775.75 2205
7776.58 2174
7777.41 2346
7778.25 2279
7779.08 2304
7779.91 2352
7780.74 2352
7781.58 2352
7782.41 2274
7783.24 2223
7784.07 2314
7784.91 2293
7785.74 2353
7786.57 2346
7787.41 2434
7788.24 2592
7789.07 2624
7789.90 2512
7790.74 2530
7791.57 2480
7792.40 2427
7793.24 2382
7794.07 2239
7794.90 2389
7795.74 2371
7796.57 2295
7797.40 2312
7798.24 2314
7799.07 2411
7799.90 2246
7800.74 2262
7801.57 2169
7802.40 2206
7803.24 2294
7804.07 2317
7804.90 2391
7805.74 2266
7806.57 2421
7807.41 2276
7808.24 2309
7809.07 2278
7809.91 2262
7810.74 2220
7811.58 2403
7812.41 2293
7813.24 2222
7814.08 2328
7814.91 2525
7815.75 2502
7816.58 2439
7817.42 2514
7818.25 2604
7819.09 2638
7819.92 2653
7820.75 2615
7821.59 2550
7822.42 2575
7823.26 2400
7824.09 2383
7824.93 2488
7825.76 2405
7826.60 2378
7827.43 2431
7828.27 2410
7829.10 2510
7829.94 2399
7830.77 2348
7831.61 2238
7832.44 2244
7833.28 2242
7834.11 2362
7834.95 2409
7835.78 2284
7836.62 2471
7837.46 2284
7838.29 2360
7839.13 2356
7839.96 2353
7840.80 2389
7841.63 2474
7842.47 2449
7843.31 2490
7844.14 2544
7844.98 2531
7845.81 2476
7846.65 2481
7847.48 2426
7848.32 2439
7849.16 2463
7849.99 2401
7850.83 2332
7851.67 2483
7852.50 2531
7853.34 2480
7854.17 2294
7855.01 2424
7855.85 2589
7856.68 2445
7857.52 2505
7858.36 2717
7859.19 2700
7860.03 2639
7860.87 2803
7861.70 2779
7862.54 2770
7863.38 2755
7864.21 2725
7865.05 2564
7865.89 2588
7866.73 2619
7867.56 2490
7868.40 2420
7869.24 2493
7870.07 2420
7870.91 2532
7871.75 2476
7872.59 2451
7873.42 2390
7874.26 2346
7875.10 2555
7875.94 2613
7876.77 2584
7877.61 2639
7878.45 2578
7879.29 2655
7880.12 2703
7880.96 2667
7881.80 2623
7882.64 2547
7883.48 2494
7884.31 2589
7885.15 2679
7885.99 2497
7886.83 2505
7887.67 2549
7888.50 2610
7889.34 2454
7890.18 2540
7891.02 2627
7891.86 2555
7892.70 2613
7893.53 2759
7894.37 2800
7895.21 2820
7896.05 2707
7896.89 2619
7897.73 2728
7898.57 2634
7899.41 2724
7900.24 2922
7901.08 2950
7901.92 2998
7902.76 3167
7903.60 3124
7904.44 3084
7905.28 3290
7906.12 3230
7906.96 3001
7907.80 2928
7908.63 2730
7909.47 2741
7910.31 2786
7911.15 2644
7911.99 2695
7912.83 2717
7913.67 2586
7914.51 2666
7915.35 2825
7916.19 2819
7917.03 2907
7917.87 2969
7918.71 3216
7919.55 3152
7920.39 3124
7921.23 3139
7922.07 3115
7922.91 3033
7923.75 2879
7924.59 2802
7925.43 2602
7926.27 2583
7927.11 2452
7927.95 2444
7928.79 2422
7929.63 2406
7930.47 2453
7931.31 2473
7932.15 2493
7932.99 2521
7933.83 2548
7934.67 2445
7935.52 2444
7936.36 2448
7937.20 2383
7938.04 2343
7938.88 2397
7939.72 2326
7940.56 2356
7941.40 2372
7942.24 2361
7943.08 2298
7943.92 2326
7944.77 2390
7945.61 2571
7946.45 2505
7947.29 2333
7948.13 2338
7948.97 2238
7949.81 2281
7950.66 2354
7951.50 2489
7952.34 2323
7953.18 2311
7954.02 2312
7954.86 2268
7955.71 2406
7956.55 2235
7957.39 2406
7958.23 2436
7959.07 2319
7959.92 2329
7960.76 2324
7961.60 2337
7962.44 2270
7963.28 2362
7964.13 2420
7964.97 2392
7965.81 2354
7966.65 2463
7967.50 2379
7968.34 2423
7969.18 2334
7970.02 2384
7970.87 2487
7971.71 2408
7972.55 2418
7973.39 2359
7974.24 2423
7975.08 2416
7975.92 2496
7976.76 2286
7977.61 2250
7978.45 2420
7979.29 2358
7980.14 2462
7980.98 2505
7981.82 2541
7982.67 2447
7983.51 2560
7984.35 2656
7985.20 2440
7986.04 2371
7986.88 2381
7987.73 2402
7988.57 2401
7989.41 2387
7990.26 2278
7991.10 2259
7991.94 2348
7992.79 2362
7993.63 2351
7994.48 2312
7995.32 2173
7996.16 2170
7997.01 2144
7997.85 2234
7998.70 2246
7999.54 2122
8000.38 2218
8001.23 2205
8002.07 2232
8002.92 2132
8003.76 2173
8004.61 2226
8005.45 2117
8006.29 2189
8007.14 2109
8007.98 2151
8008.83 2130
8009.67 2104
8010.52 2245
8011.36 2350
8012.21 2193
8013.05 2256
8013.90 2278
8014.74 2224
8015.59 2256
8016.43 2270
8017.28 2308
8018.12 2341
8018.97 2155
8019.81 2226
8020.66 2216
8021.50 2252
8022.35 2206
8023.19 2222
8024.04 2235
8024.88 2265
8025.73 2268
8026.57 2088
8027.42 2009
8028.27 2135
8029.11 2065
8029.96 2137
8030.80 2197
8031.65 2144
8032.49 2120
8033.34 2146
8034.19 2163
8035.03 2054
8035.88 2224
8036.72 2197
8037.57 2153
8038.42 2141
8039.26 2204
8040.11 2140
8040.96 1969
8041.80 2163
8042.65 2140
8043.49 2194
8044.34 2027
8045.19 2079
8046.03 2180
8046.88 1977
8047.73 2047
8048.57 2068
8049.42 2094
8050.27 1935
8051.11 2118
8051.96 2079
8052.81 2084
8053.66 2043
8054.50 2030
8055.35 2030
8056.20 2041
8057.04 2129
8057.89 2094
8058.74 2063
8059.59 2072
8060.43 2064
8061.28 2088
8062.13 1991
8062.97 2099
8063.82 2087
8064.67 1991
8065.52 1959
8066.37 2077
8067.21 2002
8068.06 1992
8068.91 2027
8069.76 2043
8070.60 2046
8071.45 2022
8072.30 2073
8073.15 1985
8074.00 1900
8074.84 1928
8075.69 2022
8076.54 2044
8077.39 1959
8078.24 2012
8079.08 2134
8079.93 2028
8080.78 2096
8081.63 2098
8082.48 2062
8083.33 2057
8084.18 2015
8085.02 1982
8085.87 2032
8086.72 1897
8087.57 1922
8088.42 1916
8089.27 1935
8090.12 1956
8090.97 2146
8091.81 2002
8092.66 2026
8093.51 2092
8094.36 2099
8095.21 2104
8096.06 2048
8096.91 2178
8097.76 2017
8098.61 2042
8099.46 2061
8100.31 2042
8101.16 2011
8102.01 2025
8102.86 2110
8103.71 2203
8104.55 2188
8105.40 2055
8106.25 2034
8107.10 1955
8107.95 1972
8108.80 2057
8109.65 2017
8110.50 2052
8111.35 2022
8112.20 2093
8113.05 1995
8113.90 1987
8114.75 1934
8115.60 1959
8116.45 1950
8117.30 2098
8118.16 2016
8119.01 2030
8119.86 1977
8120.71 2047
8121.56 2124
8122.41 2113
8123.26 2065
8124.11 2133
8124.96 2118
8125.81 1991
8126.66 2084
8127.51 2293
8128.36 2225
8129.21 2134
8130.06 2268
8130.92 2160
8131.77 2095
8132.62 2135
8133.47 2106
8134.32 2139
8135.17 2341
8136.02 2308
8136.87 2243
8137.73 2250
8138.58 2230
8139.43 2204
8140.28 2330
8141.13 2419
8141.98 2428
8142.83 2359
8143.69 2432
8144.54 2353
8145.39 2457
8146.24 2404
8147.09 2410
8147.95 2408
8148.80 2507
8149.65 2424
8150.50 2295
8151.35 2344
8152.21 2238
8153.06 2348
8153.91 2416
8154.76 2342
8155.61 2403
8156.47 2402
8157.32 2536
8158.17 2562
8159.02 2518
8159.88 2482
8160.73 2435
8161.58 2642
8162.44 2517
8163.29 2451
8164.14 2295
8164.99 2366
8165.85 2434
8166.70 2269
8167.55 2224
8168.41 2313
8169.26 2351
8170.11 2359
8170.96 2280
8171.82 2339
8172.67 2359
8173.52 2221
8174.38 2153
8175.23 2208
8176.08 2294
8176.94 2257
8177.79 2147
8178.64 2055
8179.50 2210
8180.35 2278
8181.21 2266
8182.06 2201
8182.91 2107
8183.77 2224
8184.62 2094
8185.47 2225
8186.33 2061
8187.18 1950
8188.04 2089
8188.89 2118
8189.74 2015
8190.60 2002
8191.45 1973
8192.31 1928
8193.16 1991
8194.02 2100
8194.87 2096
8195.72 1973
8196.58 2052
8197.43 2102
8198.29 1981
8199.14 1956
8200.00 2048
8200.85 1957
8201.71 2030
8202.56 2030
8203.42 2068
8204.27 2082
8205.13 2047
8205.98 2030
8206.84 2027
8207.69 1967
8208.55 1991
8209.40 1992
8210.26 2048
8211.11 2150
8211.97 2265
8212.82 2025
8213.68 2068
8214.53 2104
8215.39 2045
8216.24 2035
8217.10 1999
8217.96 2032
8218.81 2059
8219.67 1978
8220.52 2061
8221.38 2218
8222.23 2162
8223.09 2119
8223.95 2207
8224.80 2128
8225.66 2172
8226.51 2105
8227.37 2156
8228.23 2102
8229.08 2068
8229.94 2102
8230.79 2160
8231.65 2095
8232.51 2023
8233.36 2069
8234.22 2065
8235.08 2124
8235.93 2024
8236.79 2052
8237.65 2042
8238.50 2073
8239.36 2045
8240.22 1997
8241.07 2014
8241.93 2016
8242.79 1980
8243.64 2064
8244.50 2086
8245.36 2033
8246.21 1999
8247.07 2032
8247.93 2062
8248.79 2009
8249.64 1993
8250.50 2114
8251.36 2008
8252.22 2133
8253.07 2022
8253.93 1998
8254.79 2093
8255.65 2038
8256.50 2053
8257.36 2032
8258.22 2070
8259.08 2056
8259.93 2015
8260.79 2051
8261.65 1980
8262.51 1950
8263.37 1969
8264.22 2024
8265.08 2141
8265.94 1957
8266.80 1946
8267.66 1934
8268.51 1940
8269.37 1994
8270.23 2001
8271.09 2094
8271.95 2035
8272.81 1991
8273.66 1961
8274.52 2083
8275.38 2128
8276.24 2103
8277.10 2038
8277.96 1928
8278.82 2031
8279.67 2043
8280.53 2030
8281.39 2041
8282.25 1987
8283.11 1975
8283.97 2008
8284.83 2108
8285.69 2055
8286.55 2077
8287.41 2055
8288.27 2145
8289.12 2109
8289.98 2177
8290.84 2197
8291.70 2082
8292.56 2054
8293.42 2135
8294.28 1990
8295.14 2084
8296.00 2101
8296.86 2101
8297.72 2068
8298.58 2064
8299.44 2234
8300.30 2101
8301.16 2094
8302.02 2279
8302.88 2285
8303.74 2173
8304.60 2236
8305.46 2142
8306.32 2311
8307.18 2244
8308.04 2250
8308.90 2186
8309.76 2293
8310.62 2174
8311.48 2179
8312.34 2156
8313.20 2158
8314.06 2274
8314.92 2285
8315.78 2241
8316.65 2388
8317.51 2404
8318.37 2438
8319.23 2374
8320.09 2530
8320.95 2524
8321.81 2366
8322.67 2314
8323.53 2329
8324.39 2287
8325.26 2170
8326.12 2254
8326.98 2242
8327.84 2274
8328.70 2143
8329.56 2237
8330.42 2138
8331.28 2142
8332.15 2162
8333.01 2342
8333.87 2274
8334.73 2201
8335.59 2235
8336.45 2239
8337.32 2154
8338.18 2132
8339.04 2175
8339.90 2181
8340.76 2268
8341.63 2256
8342.49 2178
8343.35 2178
8344.21 2208
8345.07 2335
8345.94 2433
8346.80 2450
8347.66 2607
8348.52 2570
8349.39 2294
8350.25 2338
8351.11 2334
8351.97 2212
8352.84 2321
8353.70 2222
8354.56 2290
8355.42 2393
8356.29 2328
8357.15 2445
8358.01 2403
8358.88 2382
8359.74 2344
8360.60 2422
8361.46 2439
8362.33 2468
8363.19 2402
8364.05 2288
8364.92 2397
8365.78 2376
8366.64 2516
8367.51 2402
8368.37 2516
8369.23 2543
8370.10 2458
8370.96 2422
8371.82 2416
8372.69 2494
8373.55 2363
8374.42 2370
8375.28 2496
8376.14 2475
8377.01 2455
8377.87 2488
8378.73 2480
8379.60 2538
8380.46 2509
8381.33 2510
8382.19 2617
8383.06 2618
8383.92 2653
8384.78 2739
8385.65 2741
8386.51 2769
8387.38 2823
8388.24 2755
8389.11 2919
8389.97 2826
8390.83 2828
8391.70 2704
8392.56 2663
8393.43 2687
8394.29 2692
8395.16 2686
8396.02 2799
8396.89 2601
8397.75 2635
8398.62 2714
8399.48 2643
8400.35 2748
8401.21 2829
8402.08 3001
8402.94 2797
8403.81 2932
8404.67 2903
8405.54 2924
8406.40 2955
8407.27 2983
8408.14 2819
8409.00 2839
8409.87 2908
8410.73 2937
8411.60 2871
8412.46 2977
8413.33 2936
8414.19 3035
8415.06 3172
8415.93 3176
8416.79 3150
8417.66 2999
8418.52 3077
8419.39 3204
8420.26 3054
8421.12 3155
8421.99 3260
8422.85 3224
8423.72 3109
8424.59 3307
8425.45 3489
8426.32 3358
8427.19 3421
8428.05 3484
8428.92 3378
8429.79 3603
8430.65 3697
8431.52 3755
8432.39 3851
8433.25 3843
8434.12 3792
8434.99 3699
8435.85 3733
8436.72 3844
8437.59 3969
8438.45 3998
8439.32 4084
8440.19 4102
8441.06 4145
8441.92 4497
8442.79 4555
8443.66 4492
8444.52 4549
8445.39 4820
8446.26 4901
8447.13 4617
8447.99 4637
8448.86 4646
8449.73 4528
8450.60 4695
8451.47 4803
8452.33 4820
8453.20 4892
8454.07 5198
8454.94 5788
8455.80 6325
8456.67 7201
8457.54 7655
8458.41 8428
8459.28 9192
8460.14 9179
8461.01 9151
8461.88 8871
8462.75 8312
8463.62 7459
8464.49 6887
8465.35 6596
8466.22 6218
8467.09 6222
8467.96 6043
8468.83 6521
8469.70 7731
8470.57 8600
8471.43 9496
8472.30 10602
8473.17 11026
8474.04 11044
8474.91 10556
8475.78 10012
8476.65 8877
8477.52 8049
8478.39 6843
8479.25 6088
8480.12 5413
8480.99 5036
8481.86 4705
8482.73 4274
8483.60 4183
8484.47 4008
8485.34 4012
8486.21 4062
8487.08 4002
8487.95 3914
8488.82 3955
8489.69 4039
8490.56 3954
8491.43 4085
8492.30 4005
8493.17 3758
8494.04 3887
8494.91 3971
8495.78 4045
8496.65 4112
8497.52 4050
8498.39 4024
8499.26 3988
8500.13 3971
8501.00 4016
8501.87 3905
8502.74 3723
8503.61 3667
8504.48 3832
8505.35 3621
8506.22 3708
8507.09 3821
8507.96 3991
8508.83 3999
8509.70 4200
8510.57 4401
8511.44 4540
8512.31 4433
8513.19 4524
8514.06 4320
8514.93 4296
8515.80 4195
8516.67 3995
8517.54 3698
8518.41 3865
8519.28 3694
8520.15 3662
8521.03 3555
8521.90 3683
8522.77 3655
8523.64 3513
8524.51 3552
8525.38 3501
8526.25 3582
8527.13 3493
8528.00 3493
8528.87 3674
8529.74 3719
8530.61 3594
8531.48 3697
8532.36 3967
8533.23 3848
8534.10 3835
8534.97 3889
8535.84 3943
8536.72 3907
8537.59 3924
8538.46 4031
8539.33 3956
8540.20 3825
8541.08 3793
8541.95 3662
8542.82 3630
8543.69 3513
8544.57 3678
8545.44 3578
8546.31 3520
8547.18 3627
8548.06 3662
8548.93 3801
8549.80 3653
8550.67 3736
8551.55 3591
8552.42 3534
8553.29 3462
8554.17 3709
8555.04 3710
8555.91 3748
8556.79 3845
8557.66 3821
8558.53 3679
8559.41 3590
8560.28 3583
8561.15 3377
8562.03 3224
8562.90 3280
8563.77 3122
8564.65 3007
8565.52 3015
8566.39 2901
8567.27 2920
8568.14 2797
8569.01 2955
8569.89 2944
8570.76 2890
8571.64 2920
8572.51 3032
8573.38 2877
8574.26 2795
8575.13 2872
8576.01 2665
8576.88 2654
8577.75 2752
8578.63 2643
8579.50 2755
8580.38 2820
8581.25 2619
8582.12 2573
8583.00 2530
8583.87 2525
8584.75 2562
8585.62 2639
8586.50 2647
8587.37 2688
8588.25 2469
8589.12 2569
8590.00 2597
8590.87 2540
8591.75 2578
8592.62 2523
8593.50 2461
8594.37 2433
8595.25 2466
8596.12 2562
8597.00 2704
8597.87 2591
8598.75 2426
8599.62 2617
8600.50 2552
8601.37 2515
8602.25 2540
8603.12 2565
8604.00 2505
8604.87 2510
8605.75 2465
8606.63 2563
8607.50 2443
8608.38 2587
8609.25 2533
8610.13 2431
8611.01 2498
8611.88 2454
8612.76 2536
8613.63 2557
8614.51 2590
8615.39 2578
8616.26 2723
8617.14 2604
8618.01 2569
8618.89 2461
8619.77 2375
8620.64 2485
8621.52 2479
8622.40 2451
8623.27 2544
8624.15 2488
8625.03 2397
8625.90 2456
8626.78 2409
8627.66 2329
8628.53 2465
8629.41 2512
8630.29 2531
8631.16 2473
8632.04 2537
8632.92 2484
8633.79 2393
8634.67 2474
8635.55 2478
8636.42 2460
8637.30 2355
8638.18 2344
8639.06 2440
8639.93 2370
8640.81 2478
8641.69 2561
8642.57 2585
8643.44 2525
8644.32 2513
8645.20 2527
8646.08 2570
8646.95 2592
8647.83 2598
8648.71 2572
8649.59 2554
8650.47 2656
8651.34 2659
8652.22 2631
8653.10 2635
8653.98 2499
8654.86 2588
8655.73 2554
8656.61 2445
8657.49 2555
8658.37 2572
8659.25 2576
8660.13 2502
8661.00 2529
8661.88 2574
8662.76 2565
8663.64 2536
8664.52 2499
8665.40 2505
8666.27 2548
8667.15 2415
8668.03 2479
8668.91 2548
8669.79 2626
8670.67 2658
8671.55 2624
8672.43 2682
8673.31 2759
8674.19 2774
8675.06 2933
8675.94 2820
8676.82 2899
8677.70 2893
8678.58 2755
8679.46 2853
8680.34 2844
8681.22 2840
8682.10 2752
8682.98 2708
8683.86 2631
8684.74 2651
8685.62 2732
8686.50 2688
8687.38 2771
8688.26 2804
8689.14 2916
8690.02 2977
8690.90 3282
8691.78 3475
8692.66 3721
8693.54 3942
8694.42 4373
8695.30 4512
8696.18 4615
8697.06 4499
8697.94 4166
8698.82 4017
8699.70 3844
8700.58 3485
8701.46 3098
8702.34 2869
8703.22 2662
8704.10 2657
8704.98 2563
8705.86 2514
8706.74 2478
8707.62 2406
8708.50 2286
8709.39 2401
8710.27 2390
8711.15 2312
8712.03 2336
8712.91 2203
8713.79 2262
8714.67 2341
8715.55 2244
8716.43 2206
8717.32 2243
8718.20 2349
8719.08 2329
8719.96 2297
8720.84 2326
8721.72 2272
8722.60 2348
8723.49 2392
8724.37 2381
8725.25 2307
8726.13 2363
8727.01 2533
8727.89 2537
8728.78 2527
8729.66 2599
8730.54 2603
8731.42 2656
8732.30 2678
8733.19 2634
8734.07 2726
8734.95 2659
8735.83 2643
8736.71 2641
8737.60 2473
8738.48 2480
8739.36 2430
8740.24 2412
8741.13 2452
8742.01 2368
8742.89 2180
8743.77 2313
8744.66 2339
8745.54 2261
8746.42 2398
8747.31 2347
8748.19 2362
8749.07 2328
8749.95 2300
8750.84 2429
8751.72 2443
8752.60 2426
8753.49 2458
8754.37 2533
8755.25 2555
8756.14 2445
8757.02 2609
8757.90 2746
8758.79 2878
8759.67 3000
8760.55 2935
8761.44 2934
8762.32 2907
8763.20 2953
8764.09 2785
8764.97 2753
8765.85 2774
8766.74 2768
8767.62 2738
8768.51 2719
8769.39 2717
8770.27 2603
8771.16 2777
8772.04 2677
8772.93 2550
8773.81 2685
8774.69 2626
8775.58 2600
8776.46 2613
8777.35 2564
8778.23 2559
8779.12 2499
8780.00 2581
8780.88 2708
8781.77 2856
8782.65 2844
8783.54 2966
8784.42 3138
8785.31 2995
8786.19 3025
8787.08 3037
8787.96 2907
8788.85 2922
8789.73 2692
8790.62 2612
8791.50 2487
8792.39 2397
8793.27 2379
8794.16 2341
8795.04 2311
8795.93 2325
8796.81 2227
8797.70 2267
8798.58 2397
8799.47 2368
8800.35 2372
8801.24 2319
8802.13 2411
8803.01 2501
8803.90 2467
8804.78 2442
8805.67 2220
8806.55 2211
8807.44 2125
8808.33 2188
8809.21 2068
8810.10 2120
8810.98 2052
8811.87 2044
8812.76 2094
8813.64 2082
8814.53 2089
8815.41 2278
8816.30 2188
8817.19 2145
8818.07 2173
8818.96 2151
8819.85 2146
8820.73 2118
8821.62 2131
8822.51 2209
8823.39 2056
8824.28 2047
8825.17 1946
8826.05 2091
8826.94 2123
8827.83 2032
8828.71 2002
8829.60 1947
8830.49 2068
8831.37 1932
8832.26 2109
8833.15 2063
8834.04 1927
8834.92 1948
8835.81 1923
8836.70 1930
8837.58 1956
8838.47 2136
8839.36 2127
8840.25 2033
8841.13 1998
8842.02 1981
8842.91 1999
8843.80 2050
8844.69 1947
8845.57 1965
8846.46 1959
8847.35 1933
8848.24 1897
8849.12 2028
8850.01 1961
8850.90 1879
8851.79 1928
8852.68 1904
8853.56 1947
8854.45 2004
8855.34 1877
8856.23 1899
8857.12 1943
8858.01 1872
8858.89 1927
8859.78 1744
8860.67 1850
8861.56 1904
8862.45 1932
8863.34 1879
8864.23 1845
8865.12 1804
8866.00 1779
8866.89 1968
8867.78 1758
8868.67 1864
8869.56 1846
8870.45 1849
8871.34 1720
8872.23 1774
8873.12 1748
8874.00 1692
8874.89 1724
8875.78 1739
8876.67 1723
8877.56 1747
8878.45 1802
8879.34 1740
8880.23 1724
8881.12 1668
8882.01 1783
8882.90 1689
8883.79 1660
8884.68 1720
8885.57 1699
8886.46 1687
8887.35 1754
8888.24 1841
8889.13 1795
8890.02 1729
8890.91 1698
8891.80 1711
8892.69 1742
8893.58 1615
8894.47 1587
8895.36 1677
8896.25 1710
8897.14 1712
8898.03 1722
8898.92 1646
8899.81 1676
8900.70 1582
8901.59 1635
8902.48 1695
8903.37 1755
8904.26 1680
8905.15 1669
8906.05 1616
8906.94 1731
8907.83 1644
8908.72 1588
8909.61 1677
8910.50 1608
8911.39 1582
8912.28 1613
8913.17 1576
8914.06 1520
8914.96 1516
8915.85 1568
8916.74 1558
8917.63 1542
8918.52 1547
8919.41 1625
8920.30 1427
8921.20 1567
8922.09 1572
8922.98 1615
8923.87 1552
8924.76 1603
8925.65 1647
8926.55 1689
8927.44 1544
8928.33 1532
8929.22 1629
8930.11 1566
8931.01 1605
8931.90 1568
8932.79 1608
8933.68 1574
8934.57 1579
8935.47 1492
8936.36 1552
8937.25 1604
8938.14 1627
8939.04 1625
8939.93 1481
8940.82 1494
8941.71 1564
8942.61 1486
8943.50 1514
8944.39 1511
8945.28 1513
8946.18 1541
8947.07 1491
8947.96 1499
8948.86 1535
8949.75 1589
8950.64 1538
8951.54 1485
8952.43 1496
8953.32 1499
8954.21 1529
8955.11 1592
8956.00 1456
8956.89 1483
8957.79 1508
8958.68 1442
8959.57 1501
8960.47 1559
8961.36 1560
8962.26 1456
8963.15 1408
8964.04 1550
8964.94 1565
8965.83 1541
8966.72 1570
8967.62 1523
8968.51 1609
8969.41 1694
8970.30 1496
8971.19 1519
8972.09 1624
8972.98 1672
8973.88 1578
8974.77 1545
8975.67 1540
8976.56 1574
8977.45 1529
8978.35 1500
8979.24 1511
8980.14 1381
8981.03 1472
8981.93 1417
8982.82 1382
8983.72 1469
8984.61 1487
8985.51 1453
8986.40 1462
8987.29 1454
8988.19 1423
8989.08 1414
8989.98 1367
8990.87 1411
8991.77 1523
8992.66 1505
8993.56 1434
8994.46 1416
8995.35 1426
8996.25 1408
8997.14 1364
8998.04 1431
8998.93 1483
8999.83 1439
9000.72 1414
9001.62 1442
9002.51 1426
9003.41 1443
9004.31 1406
9005.20 1466
9006.10 1368
9006.99 1377
9007.89 1342
9008.78 1414
9009.68 1367
9010.58 1389
9011.47 1362
9012.37 1385
9013.27 1389
9014.16 1362
9015.06 1424
9015.95 1387
9016.85 1448
9017.75 1366
9018.64 1339
9019.54 1398
9020.44 1418
9021.33 1332
9022.23 1352
9023.13 1488
9024.02 1327
9024.92 1334
9025.82 1327
9026.71 1366
9027.61 1467
9028.51 1424
9029.40 1492
9030.30 1455
9031.20 1416
9032.09 1433
9032.99 1407
9033.89 1508
9034.79 1429
9035.68 1417
9036.58 1460
9037.48 1340
9038.38 1343
9039.27 1411
9040.17 1402
9041.07 1306
9041.97 1412
9042.86 1379
9043.76 1420
9044.66 1334
9045.56 1389
9046.45 1362
9047.35 1370
9048.25 1464
9049.15 1410
9050.05 1336
9050.94 1392
9051.84 1429
9052.74 1412
9053.64 1379
9054.54 1399
9055.44 1493
9056.33 1447
9057.23 1380
9058.13 1392
9059.03 1513
9059.93 1355
9060.83 1352
9061.72 1381
9062.62 1367
9063.52 1476
9064.42 1470
9065.32 1422
9066.22 1414
9067.12 1270
9068.02 1343
9068.91 1367
9069.81 1474
9070.71 1414
9071.61 1311
9072.51 1257
9073.41 1331
9074.31 1420
9075.21 1412
9076.11 1324
9077.01 1450
9077.91 1364
9078.81 1473
9079.71 1415
9080.60 1403
9081.50 1382
9082.40 1318
9083.30 1411
9084.20 1379
9085.10 1281
9086.00 1348
9086.90 1428
9087.80 1397
9088.70 1340
9089.60 1363
9090.50 1288
9091.40 1407
9092.30 1435
9093.20 1380
9094.10 1267
9095.00 1324
9095.90 1402
9096.80 1420
9097.70 1430
9098.60 1326
9099.50 1371
9100.41 1441
9101.31 1344
9102.21 1408
9103.11 1395
9104.01 1395
9104.91 1308
9105.81 1275
9106.71 1337
9107.61 1372
9108.51 1385
9109.41 1356
9110.31 1422
9111.21 1342
9112.12 1434
9113.02 1457
9113.92 1331
9114.82 1329
9115.72 1336
9116.62 1303
9117.52 1412
9118.42 1345
9119.33 1389
9120.23 1445
9121.13 1365
9122.03 1395
9122.93 1370
9123.83 1356
9124.74 1445
9125.64 1420
9126.54 1371
9127.44 1305
9128.34 1464
9129.24 1407
9130.15 1306
9131.05 1323
9131.95 1346
9132.85 1405
9133.75 1404
9134.66 1337
9135.56 1335
9136.46 1413
9137.36 1314
9138.27 1286
9139.17 1409
9140.07 1396
9140.97 1403
9141.88 1346
9142.78 1309
9143.68 1286
9144.58 1307
9145.49 1323
9146.39 1377
9147.29 1435
9148.20 1435
9149.10 1408
9150.00 1364
9150.90 1383
9151.81 1412
9152.71 1370
9153.61 1343
9154.52 1348
9155.42 1288
9156.32 1309
9157.23 1333
9158.13 1296
9159.03 1262
9159.94 1346
9160.84 1344
9161.74 1426
9162.65 1406
9163.55 1362
9164.45 1365
9165.36 1276
9166.26 1337
9167.17 1352
9168.07 1361
9168.97 1393
9169.88 1353
9170.78 1374
9171.69 1313
9172.59 1303
9173.49 1292
9174.40 1358
9175.30 1281
9176.21 1275
9177.11 1318
9178.01 1257
9178.92 1385
9179.82 1391
9180.73 1372
9181.63 1346
9182.54 1392
9183.44 1276
9184.35 1307
9185.25 1309
9186.16 1307
9187.06 1327
9187.97 1462
9188.87 1378
9189.78 1330
9190.68 1320
9191.59 1355
9192.49 1401
9193.40 1379
9194.30 1388
9195.21 1310
9196.11 1318
9197.02 1356
9197.92 1438
9198.83 1449
9199.73 1380
9200.64 1436
9201.54 1408
9202.45 1481
9203.35 1498
9204.26 1425
9205.17 1398
9206.07 1406
9206.98 1337
9207.88 1349
9208.79 1387
9209.69 1404
9210.60 1340
9211.51 1330
9212.41 1354
9213.32 1352
9214.22 1366
9215.13 1366
9216.04 1293
9216.94 1260
9217.85 1453
9218.76 1348
9219.66 1438
9220.57 1371
9221.48 1358
9222.38 1357
9223.29 1422
9224.20 1322
9225.10 1398
9226.01 1461
9226.92 1412
9227.82 1327
9228.73 1374
9229.64 1346
9230.54 1355
9231.45 1248
9232.36 1360
9233.26 1384
9234.17 1351
9235.08 1278
9235.99 1328
9236.89 1392
9237.80 1352
9238.71 1407
9239.61 1478
9240.52 1281
9241.43 1341
9242.34 1440
9243.24 1329
9244.15 1384
9245.06 1331
9245.97 1418
9246.88 1343
9247.78 1347
9248.69 1361
9249.60 1310
9250.51 1276
9251.41 1252
9252.32 1337
9253.23 1338
9254.14 1311
9255.05 1339
9255.96 1380
9256.86 1329
9257.77 1259
9258.68 1293
9259.59 1386
9260.50 1484
9261.41 1396
9262.31 1440
9263.22 1311
9264.13 1307
9265.04 1295
9265.95 1293
9266.86 1340
9267.77 1345
9268.67 1300
9269.58 1304
9270.49 1347
9271.40 1400
9272.31 1377
9273.22 1370
9274.13 1350
9275.04 1269
9275.95 1301
9276.86 1275
9277.76 1221
9278.67 1202
9279.58 1308
9280.49 1418
9281.40 1419
9282.31 1423
9283.22 1423
9284.13 1450
9285.04 1354
9285.95 1349
9286.86 1398
9287.77 1338
9288.68 1416
9289.59 1394
9290.50 1348
9291.41 1374
9292.32 1352
9293.23 1310
9294.14 1359
9295.05 1346
9295.96 1402
9296.87 1369
9297.78 1300
9298.69 1370
9299.60 1451
9300.51 1326
9301.42 1310
9302.33 1337
9303.24 1279
9304.15 1360
9305.06 1372
9305.97 1394
9306.88 1410
9307.80 1384
9308.71 1396
9309.62 1469
9310.53 1492
9311.44 1392
9312.35 1488
9313.26 1437
9314.17 1410
9315.08 1432
9315.99 1413
9316.91 1352
9317.82 1417
9318.73 1413
9319.64 1376
9320.55 1525
9321.46 1360
9322.37 1349
9323.28 1350
9324.20 1424
9325.11 1440
9326.02 1397
9326.93 1343
9327.84 1293
9328.75 1364
9329.67 1403
9330.58 1460
9331.49 1377
9332.40 1337
9333.31 1422
9334.23 1376
9335.14 1386
9336.05 1352
9336.96 1393
9337.87 1356
9338.79 1392
9339.70 1494
9340.61 1487
9341.52 1434
9342.44 1504
9343.35 1538
9344.26 1475
9345.17 1368
9346.09 1460
9347.00 1449
9347.91 1392
9348.82 1435
9349.74 1387
9350.65 1405
9351.56 1411
9352.48 1491
9353.39 1528
9354.30 1515
9355.21 1530
9356.13 1500
9357.04 1482
9357.95 1453
9358.87 1428
9359.78 1428
9360.69 1447
9361.61 1380
9362.52 1489
9363.43 1482
9364.35 1695
9365.26 1568
9366.18 1478
9367.09 1494
9368.00 1616
9368.92 1447
9369.83 1506
9370.74 1446
9371.66 1497
9372.57 1571
9373.49 1627
9374.40 1503
9375.31 1454
9376.23 1460
9377.14 1433
9378.06 1457
9378.97 1434
9379.88 1585
9380.80 1578
9381.71 1597
9382.63 1603
9383.54 1581
9384.46 1540
9385.37 1565
9386.29 1532
9387.20 1651
9388.11 1592
9389.03 1557
9389.94 1600
9390.86 1632
9391.77 1611
9392.69 1698
9393.60 1838
9394.52 1808
9395.43 1697
9396.35 1775
9397.26 1866
9398.18 1930
9399.09 1903
9400.01 1816
9400.92 1763
9401.84 1700
9402.76 1676
9403.67 1654
9404.59 1734
9405.50 1731
9406.42 1663
9407.33 1685
9408.25 1646
9409.16 1713
9410.08 1736
9411.00 1766
9411.91 1765
9412.83 1825
9413.74 1814
9414.66 1849
9415.58 1735
9416.49 1823
9417.41 1804
9418.32 1712
9419.24 1752
9420.16 1776
9421.07 1649
9421.99 1718
9422.91 1816
9423.82 1667
9424.74 1643
9425.65 1692
9426.57 1681
9427.49 1739
9428.40 1762
9429.32 1806
9430.24 1845
9431.15 1866
9432.07 1751
9432.99 1695
9433.90 1753
9434.82 1800
9435.74 1876
9436.66 1933
9437.57 2045
9438.49 1996
9439.41 1993
9440.32 2014
9441.24 2027
9442.16 2062
9443.08 1935
9443.99 2009
9444.91 2017
9445.83 1912
9446.75 1908
9447.66 1892
9448.58 1905
9449.50 1990
9450.42 1994
9451.33 2076
9452.25 2264
9453.17 2514
9454.09 2742
9455.01 2822
9455.92 3017
9456.84 3109
9457.76 3004
9458.68 2932
9459.60 2782
9460.51 2577
9461.43 2484
9462.35 2310
9463.27 2183
9464.19 2051
9465.11 1949
9466.02 1877
9466.94 1828
9467.86 1851
9468.78 1832
9469.70 1825
9470.62 1794
9471.54 1798
9472.46 1737
9473.37 1904
9474.29 1910
9475.21 1769
9476.13 1788
9477.05 1856
9477.97 1815
9478.89 1748
9479.81 1932
9480.73 1944
9481.65 2043
9482.56 1963
9483.48 1986
9484.40 2081
9485.32 2081
9486.24 2133
9487.16 2027
9488.08 2143
9489.00 2099
9489.92 2031
9490.84 1988
9491.76 1863
9492.68 1789
9493.60 1762
9494.52 1948
9495.44 1894
9496.36 1861
9497.28 1840
9498.20 1720
9499.12 1776
9500.04 1778
9500.96 1816
9501.88 1698
9502.80 1681
9503.72 1802
9504.64 1742
9505.56 1676
9506.48 1658
9507.40 1729
9508.32 1736
9509.24 1815
9510.16 1776
9511.08 1732
9512.00 1723
9512.93 1745
9513.85 1769
9514.77 1752
9515.69 1739
9516.61 1721
9517.53 1776
9518.45 1850
9519.37 1820
9520.29 1855
9521.21 1809
9522.14 1722
9523.06 1825
9523.98 1794
9524.90 1781
9525.82 1902
9526.74 1813
9527.66 1783
9528.59 1786
9529.51 1832
9530.43 1965
9531.35 1937
9532.27 1937
9533.19 1981
9534.11 2004
9535.04 2242
9535.96 2182
9536.88 2087
9537.80 2071
9538.72 2020
9539.65 1893
9540.57 1916
9541.49 1889
9542.41 1820
9543.34 1872
9544.26 1731
9545.18 1699
9546.10 1690
9547.02 1652
9547.95 1796
9548.87 1751
9549.79 1616
9550.71 1729
9551.64 1683
9552.56 1684
9553.48 1668
9554.41 1619
9555.33 1673
9556.25 1705
9557.17 1725
9558.10 1679
9559.02 1716
9559.94 1693
9560.87 1709
9561.79 1670
9562.71 1743
9563.64 1691
9564.56 1700
9565.48 1673
9566.41 1741
9567.33 1753
9568.25 1707
9569.18 1682
9570.10 1608
9571.02 1581
9571.95 1670
9572.87 1666
9573.79 1716
9574.72 1632
9575.64 1707
9576.56 1689
9577.49 1726
9578.41 1646
9579.34 1621
9580.26 1539
9581.18 1548
9582.11 1624
9583.03 1582
9583.96 1579
9584.88 1675
9585.81 1635
9586.73 1546
9587.65 1534
9588.58 1576
9589.50 1634
9590.43 1637
9591.35 1595
9592.28 1653
9593.20 1740
9594.13 1731
9595.05 1662
9595.98 1675
9596.90 1698
9597.83 1758
9598.75 1727
9599.68 1744
9600.60 1764
9601.53 1782
9602.45 1738
9603.38 1726
9604.30 1843
9605.23 1773
9606.15 1806
9607.08 1781
9608.00 1854
9608.93 1890
9609.85 1851
9610.78 1870
9611.70 1791
9612.63 1850
9613.55 1854
9614.48 1879
9615.41 1907
9616.33 1752
9617.26 1892
9618.18 1823
9619.11 1846
9620.04 1761
9620.96 1861
9621.89 1892
9622.81 1885
9623.74 1881
9624.67 1866
9625.59 1940
9626.52 2013
9627.44 2092
9628.37 2067
9629.30 2070
9630.22 1990
9631.15 2050
9632.08 2062
9633.00 1971
9633.93 2183
9634.86 2155
9635.78 2207
9636.71 2264
9637.64 2201
9638.56 2234
9639.49 2291
9640.42 2372
9641.34 2319
9642.27 2414
9643.20 2318
9644.13 2455
9645.05 2343
9645.98 2291
9646.91 2297
9647.83 2374
9648.76 2511
9649.69 2703
9650.62 2752
9651.54 2827
9652.47 3016
9653.40 3011
9654.33 2860
9655.25 2893
9656.18 2746
9657.11 2593
9658.04 2444
9658.96 2498
9659.89 2341
9660.82 2250
9661.75 2202
9662.68 2332
9663.60 2298
9664.53 2245
9665.46 2225
9666.39 2079
9667.32 2179
9668.25 2188
9669.17 2167
9670.10 2167
9671.03 2104
9671.96 2127
9672.89 2208
9673.82 2193
9674.74 2190
9675.67 2299
9676.60 2344
9677.53 2328
9678.46 2217
9679.39 2415
9680.32 2298
9681.25 2390
9682.17 2412
9683.10 2366
9684.03 2441
9684.96 2353
9685.89 2431
9686.82 2376
9687.75 2416
9688.68 2473
9689.61 2505
9690.54 2583
9691.47 2497
9692.40 2454
9693.33 2563
9694.25 2589
9695.18 2568
9696.11 2527
9697.04 2638
9697.97 2617
9698.90 2819
9699.83 2834
9700.76 2943
9701.69 2973
9702.62 3052
9703.55 3145
9704.48 3104
9705.41 3000
9706.34 2832
9707.27 2600
9708.20 2615
9709.13 2545
9710.06 2547
9710.99 2469
9711.92 2371
9712.85 2478
9713.78 2424
9714.71 2255
9715.65 2380
9716.58 2401
9717.51 2273
9718.44 2349
9719.37 2337
9720.30 2313
9721.23 2377
9722.16 2259
9723.09 2264
9724.02 2231
9724.95 2066
9725.88 2117
9726.82 2126
9727.75 2168
9728.68 2176
9729.61 2097
9730.54 2151
9731.47 2160
9732.40 2126
9733.33 2073
9734.27 2121
9735.20 2051
9736.13 1987
9737.06 2055
9737.99 1978
9738.92 2053
9739.86 2192
9740.79 2112
9741.72 2058
9742.65 2119
9743.58 2038
9744.51 2081
9745.45 2026
9746.38 1944
9747.31 2052
9748.24 2144
9749.17 2009
9750.11 2052
9751.04 2002
9751.97 1968
9752.90 2114
9753.84 2037
9754.77 2011
9755.70 1966
9756.63 1988
9757.57 2095
9758.50 1927
9759.43 1888
9760.36 1997
9761.30 2070
9762.23 2097
9763.16 2146
9764.09 2087
9765.03 2057
9765.96 1990
9766.89 2158
9767.83 2234
9768.76 2082
9769.69 2159
9770.63 2142
9771.56 2006
9772.49 2024
9773.43 2109
9774.36 1994
9775.29 2059
9776.23 2026
9777.16 2100
9778.09 2143
9779.03 2070
9779.96 2141
9780.89 2139
9781.83 2161
9782.76 2181
9783.70 2186
9784.63 2309
9785.56 2332
9786.50 2331
9787.43 2317
9788.37 2234
9789.30 2251
9790.23 2249
9791.17 2211
9792.10 2173
9793.04 2155
9793.97 2055
9794.90 2071
9795.84 1985
9796.77 2013
9797.71 2110
9798.64 2031
9799.58 2182
9800.51 2166
9801.45 2210
9802.38 2242
9803.32 2117
9804.25 2132
9805.19 2176
9806.12 2112
9807.05 2005
9807.99 1837
9808.92 1854
9809.86 1882
9810.80 1865
9811.73 1812
9812.67 1746
9813.60 1731
9814.54 1699
9815.47 1746
9816.41 1706
9817.34 1738
9818.28 1671
9819.21 1774
9820.15 1748
9821.08 1705
9822.02 1661
9822.96 1749
9823.89 1820
9824.83 1663
9825.76 1684
9826.70 1692
9827.63 1566
9828.57 1612
9829.51 1647
9830.44 1703
9831.38 1635
9832.31 1552
9833.25 1694
9834.19 1715
9835.12 1755
9836.06 1635
9837.00 1734
9837.93 1614
9838.87 1651
9839.81 1649
9840.74 1699
9841.68 1690
9842.61 1638
9843.55 1740
9844.49 1729
9845.43 1670
9846.36 1726
9847.30 1730
9848.24 1659
9849.17 1618
9850.11 1723
9851.05 1739
9851.98 1681
9852.92 1718
9853.86 1689
9854.79 1584
9855.73 1662
9856.67 1687
9857.61 1665
9858.54 1703
9859.48 1832
9860.42 1699
9861.36 1622
9862.29 1660
9863.23 1665
9864.17 1759
9865.11 1719
9866.04 1698
9866.98 1661
9867.92 1658
9868.86 1744
9869.80 1693
9870.73 1727
9871.67 1741
9872.61 1633
9873.55 1722
9874.49 1666
9875.42 1655
9876.36 1636
9877.30 1706
9878.24 1778
9879.18 1719
9880.12 1776
9881.05 1704
9881.99 1732
9882.93 1773
9883.87 1829
9884.81 1789
9885.75 1714
9886.69 1694
9887.63 1621
9888.56 1535
9889.50 1589
9890.44 1635
9891.38 1681
9892.32 1725
9893.26 1729
9894.20 1595
9895.14 1604
9896.08 1695
9897.02 1732
9897.95 1632
9898.89 1727
9899.83 1729
9900.77 1651
9901.71 1656
9902.65 1671
9903.59 1741
9904.53 1646
9905.47 1660
9906.41 1777
9907.35 1752
9908.29 1712
9909.23 1659
9910.17 1729
9911.11 1707
9912.05 1812
9912.99 1762
9913.93 1775
9914.87 1810
9915.81 1769
9916.75 1737
9917.69 1705
9918.63 1725
9919.57 1747
9920.51 1854
9921.45 1894
9922.39 1894
9923.33 1945
9924.27 1978
9925.21 2078
9926.15 2419
9927.09 2674
9928.03 3065
9928.97 3216
9929.92 3251
9930.86 3395
9931.80 3297
9932.74 3086
9933.68 2966
9934.62 2670
9935.56 2591
9936.50 2190
9937.44 1955
9938.38 1791
9939.33 1822
9940.27 1795
9941.21 1722
9942.15 1594
9943.09 1649
9944.03 1764
9944.97 1722
9945.92 1709
9946.86 1654
9947.80 1627
9948.74 1728
9949.68 1615
9950.62 1605
9951.57 1575
9952.51 1518
9953.45 1500
9954.39 1494
9955.33 1573
9956.28 1560
9957.22 1583
9958.16 1596
9959.10 1584
9960.04 1583
9960.99 1565
9961.93 1540
9962.87 1592
9963.81 1527
9964.76 1588
9965.70 1665
9966.64 1681
9967.58 1670
9968.53 1642
9969.47 1614
9970.41 1545
9971.35 1547
9972.30 1522
9973.24 1515
9974.18 1458
9975.13 1520
9976.07 1429
9977.01 1557
9977.95 1458
9978.90 1434
9979.84 1372
9980.78 1389
9981.73 1449
9982.67 1474
9983.61 1498
9984.56 1363
9985.50 1341
9986.44 1417
9987.39 1389
9988.33 1544
9989.27 1454
9990.22 1422
9991.16 1409
9992.11 1414
9993.05 1434
9993.99 1429
9994.94 1437
9995.88 1390
9996.82 1378
9997.77 1505
9998.71 1493
9999.66 1432
10000.60 1490
10001.55 1556
10002.49 1478
10003.43 1473
10004.38 1513
10005.32 1536
10006.27 1508
10007.21 1593
10008.16 1533
10009.10 1501
10010.04 1555
10010.99 1452
10011.93 1433
10012.88 1433
10013.82 1465
10014.77 1470
10015.71 1381
10016.66 1475
10017.60 1412
10018.55 1458
10019.49 1396
10020.44 1453
10021.38 1411
10022.33 1462
10023.27 1447
10024.22 1367
10025.16 1359
10026.11 1399
10027.05 1360
10028.00 1291
10028.95 1317
10029.89 1388
10030.84 1333
10031.78 1330
10032.73 1351
10033.67 1310
10034.62 1332
10035.57 1346
10036.51 1401
10037.46 1339
10038.40 1355
10039.35 1302
10040.30 1234
10041.24 1344
10042.19 1348
10043.13 1344
10044.08 1312
10045.03 1427
10045.97 1353
10046.92 1312
10047.86 1330
10048.81 1231
10049.76 1297
10050.70 1314
10051.65 1327
10052.60 1183
10053.54 1208
10054.49 1226
10055.44 1229
10056.38 1227
10057.33 1276
10058.28 1368
10059.22 1303
10060.17 1241
10061.12 1286
10062.07 1247
10063.01 1260
10063.96 1153
10064.91 1141
10065.85 1232
10066.80 1265
10067.75 1271
10068.70 1263
10069.64 1250
10070.59 1236
10071.54 1244
10072.49 1224
10073.43 1265
10074.38 1210
10075.33 1329
10076.28 1308
10077.22 1222
10078.17 1195
10079.12 1142
10080.07 1260
10081.02 1295
10081.96 1194
10082.91 1189
10083.86 1207
10084.81 1192
10085.76 1203
10086.70 1239
10087.65 1088
10088.60 1211
10089.55 1228
10090.50 1241
10091.45 1155
10092.39 1257
10093.34 1226
10094.29 1217
10095.24 1204
10096.19 1148
10097.14 1120
10098.09 1154
10099.03 1261
10099.98 1158
10100.93 1196
10101.88 1175
10102.83 1183
10103.78 1170
10104.73 1171
10105.68 1134
10106.63 1162
10107.58 1101
10108.53 1114
10109.47 1137
10110.42 1112
10111.37 1149
10112.32 1153
10113.27 1146
10114.22 1082
10115.17 1186
10116.12 1185
10117.07 1123
10118.02 1109
10118.97 1101
10119.92 1166
10120.87 1186
10121.82 1184
10122.77 1182
10123.72 1207
10124.67 1193
10125.62 1186
10126.57 1183
10127.52 1230
10128.47 1136
10129.42 1159
10130.37 1090
10131.32 1048
10132.27 1186
10133.22 1077
10134.17 1070
10135.12 1142
10136.07 1097
10137.02 1086
10137.97 1059
10138.92 1070
10139.87 1147
10140.83 1174
10141.78 1102
10142.73 1169
10143.68 1120
10144.63 1094
10145.58 1120
10146.53 1100
10147.48 1090
10148.43 1121
10149.38 1053
10150.34 1150
10151.29 1202
10152.24 1129
10153.19 1104
10154.14 1079
10155.09 1114
10156.04 1099
10156.99 1110
10157.95 1154
10158.90 1166
10159.85 1151
10160.80 1090
10161.75 1188
10162.70 1104
10163.66 1191
10164.61 1160
10165.56 1163
10166.51 1172
10167.46 1152
10168.42 1152
10169.37 1149
10170.32 1143
10171.27 1215
10172.23 1133
10173.18 1230
10174.13 1137
10175.08 1148
10176.03 1123
10176.99 1159
10177.94 1170
10178.89 1203
10179.84 1143
10180.80 1158
10181.75 1139
10182.70 1126
10183.66 1139
10184.61 1214
10185.56 1241
10186.51 1137
10187.47 1097
10188.42 1147
10189.37 1116
10190.33 1047
10191.28 1099
10192.23 1105
10193.19 1054
10194.14 1087
10195.09 1146
10196.05 1129
10197.00 1183
10197.95 1187
10198.91 1223
10199.86 1202
10200.81 1129
10201.77 1161
10202.72 1230
10203.67 1241
10204.63 1193
10205.58 1145
10206.53 1177
10207.49 1225
10208.44 1260
10209.40 1321
10210.35 1406
10211.30 1344
10212.26 1253
10213.21 1277
10214.17 1289
10215.12 1218
10216.08 1173
10217.03 1170
10217.98 1213
10218.94 1216
10219.89 1129
10220.85 1123
10221.80 1184
10222.76 1171
10223.71 1119
10224.67 1060
10225.62 1155
10226.58 1125
10227.53 1148
10228.49 1126
10229.44 1178
10230.40 1115
10231.35 1134
10232.31 1175
10233.26 1063
10234.22 1037
10235.17 1170
10236.13 1106
10237.08 1112
10238.04 1128
10238.99 1130
10239.95 1260
10240.90 1174
10241.86 1221
10242.81 1166
10243.77 1139
10244.72 1090
10245.68 1086
10246.64 1101
10247.59 1144
10248.55 1145
10249.50 1124
10250.46 1135
10251.42 1064
10252.37 1074
10253.33 1084
10254.28 1086
10255.24 1186
10256.20 1109
10257.15 1112
10258.11 1141
10259.06 1011
10260.02 1070
10260.98 1143
10261.93 1122
10262.89 1087
10263.85 1028
10264.80 1044
10265.76 1077
10266.72 1019
10267.67 1085
10268.63 1148
10269.59 1102
10270.54 1082
10271.50 1036
10272.46 1020
10273.41 1103
10274.37 1102
10275.33 1099
10276.29 1118
10277.24 1088
10278.20 1121
10279.16 1081
10280.11 1060
10281.07 1054
10282.03 1102
10282.99 1098
10283.94 1066
10284.90 1088
10285.86 1088
10286.82 1071
10287.77 1059
10288.73 1010
10289.69 984
10290.65 1077
10291.61 1071
10292.56 1131
10293.52 1142
10294.48 1055
10295.44 1128
10296.39 1148
10297.35 1138
10298.31 1155
10299.27 1118
10300.23 1081
10301.19 1088
10302.14 1077
10303.10 1074
10304.06 1055
10305.02 989
10305.98 1042
10306.94 1070
10307.89 1018
10308.85 1045
10309.81 1028
10310.77 1059
10311.73 1127
10312.69 1076
10313.65 1092
10314.61 1025
10315.57 992
10316.52 1038
10317.48 980
10318.44 1081
10319.40 1101
10320.36 1036
10321.32 1067
10322.28 1082
10323.24 1036
10324.20 994
10325.16 995
10326.12 1074
10327.08 1022
10328.04 972
10328.99 1006
10329.95 1021
10330.91 1077
10331.87 1096
10332.83 1167
10333.79 1122
10334.75 1052
10335.71 1083
10336.67 1143
10337.63 1063
10338.59 1121
10339.55 1169
10340.51 1142
10341.47 1147
10342.43 1031
10343.39 1024
10344.35 1067
10345.31 1034
10346.27 971
10347.23 1044
10348.20 1098
10349.16 1039
10350.12 1084
10351.08 1021
10352.04 1018
10353.00 1039
10353.96 1075
10354.92 1006
10355.88 1085
10356.84 1111
10357.80 1025
10358.76 1026
10359.72 994
10360.69 1070
10361.65 1042
10362.61 1049
10363.57 1029
10364.53 978
10365.49 1039
10366.45 1074
10367.41 991
10368.38 970
10369.34 974
10370.30 969
10371.26 1008
10372.22 998
10373.18 1069
10374.14 1074
10375.11 1092
10376.07 1094
10377.03 1116
10377.99 1052
10378.95 1062
10379.92 1007
10380.88 1042
10381.84 1023
10382.80 1038
10383.76 934
10384.73 1001
10385.69 1068
10386.65 1135
10387.61 1028
10388.57 944
10389.54 966
10390.50 1065
10391.46 1052
10392.42 1075
10393.39 1068
10394.35 1064
10395.31 1036
10396.27 985
10397.24 1003
10398.20 1040
10399.16 1081
10400.13 1054
10401.09 1059
10402.05 1092
10403.02 1123
10403.98 1127
10404.94 1085
10405.90 1104
10406.87 1073
10407.83 1029
10408.79 1171
10409.76 1284
10410.72 1191
10411.68 1181
10412.65 1207
10413.61 1178
10414.57 1131
10415.54 1153
10416.50 1214
10417.47 1349
10418.43 1330
10419.39 1403
10420.36 1488
10421.32 1537
10422.28 1630
10423.25 1593
10424.21 1549
10425.18 1412
10426.14 1425
10427.10 1441
10428.07 1301
10429.03 1280
10430.00 1226
10430.96 1208
10431.93 1130
10432.89 1130
10433.85 1111
10434.82 1124
10435.78 1065
10436.75 1107
10437.71 1091
10438.68 1062
10439.64 1111
10440.61 1119
10441.57 1088
10442.54 1052
10443.50 1056
10444.47 976
10445.43 978
10446.40 1042
10447.36 1039
10448.33 1007
10449.29 985
10450.26 1095
10451.22 1046
10452.19 982
10453.15 1048
10454.12 1175
10455.08 1005
10456.05 1108
10457.01 1161
10457.98 1086
10458.95 1167
10459.91 1135
10460.88 1098
10461.84 1077
10462.81 1057
10463.77 1014
10464.74 925
10465.71 996
10466.67 1055
10467.64 987
10468.60 993
10469.57 994
10470.54 964
10471.50 960
10472.47 1007
10473.44 982
10474.40 1027
10475.37 1007
10476.33 1061
10477.30 1069
10478.27 966
10479.23 1053
10480.20 1053
10481.17 1086
10482.13 1049
10483.10 1060
10484.07 1101
10485.03 984
10486.00 1058
10486.97 959
10487.93 1011
10488.90 1064
10489.87 1040
10490.84 1061
10491.80 1079
10492.77 1084
10493.74 1009
10494.70 986
10495.67 1089
10496.64 1083
10497.61 1072
10498.57 1004
10499.54 1017
10500.51 1119
10501.48 1026
10502.44 1034
10503.41 1082
10504.38 1030
10505.35 1094
10506.31 1015
10507.28 1010
10508.25 1054
10509.22 1011
10510.19 1093
10511.15 1026
10512.12 1027
10513.09 1044
10514.06 1043
10515.03 976
10516.00 982
10516.96 1061
10517.93 1032
10518.90 1054
10519.87 1042
10520.84 1066
10521.81 984
10522.77 1008
10523.74 1079
10524.71 980
10525.68 1038
10526.65 1078
10527.62 982
10528.59 956
10529.56 1063
10530.52 1073
10531.49 1083
10532.46 936
10533.43 985
10534.40 1043
10535.37 984
10536.34 999
10537.31 1019
10538.28 1036
10539.25 1021
10540.22 1011
10541.18 1049
10542.15 1066
10543.12 1048
10544.09 1053
10545.06 1033
10546.03 999
10547.00 1074
10547.97 1061
10548.94 1068
10549.91 1023
10550.88 1047
10551.85 1022
10552.82 1043
10553.79 1001
10554.76 1016
10555.73 1071
10556.70 1068
10557.67 1057
10558.64 1179
10559.61 1216
10560.58 1252
10561.55 1149
10562.52 1203
10563.49 1174
10564.46 1207
10565.43 1272
10566.40 1248
10567.38 1241
10568.35 1164
10569.32 1119
10570.29 1127
10571.26 1035
10572.23 1055
10573.20 995
10574.17 977
10575.14 1049
10576.11 1030
10577.08 1018
10578.06 1081
10579.03 1037
10580.00 1038
10580.97 992
10581.94 1002
10582.91 1048
10583.88 994
10584.85 1054
10585.83 1058
10586.80 998
10587.77 992
10588.74 1016
10589.71 1072
10590.68 1062
10591.66 939
10592.63 1032
10593.60 975
10594.57 1072
10595.54 1110
10596.51 1017
10597.49 1027
10598.46 1081
10599.43 1084
10600.40 1112
10601.37 1035
10602.35 1042
10603.32 1030
10604.29 1035
10605.26 1011
10606.24 1032
10607.21 977
10608.18 990
10609.15 974
10610.13 983
10611.10 967
10612.07 956
10613.04 970
10614.02 1036
10614.99 915
10615.96 949
10616.94 944
10617.91 982
10618.88 1067
10619.85 973
10620.83 936
10621.80 1027
10622.77 1055
10623.75 1032
10624.72 1040
10625.69 1033
10626.67 1022
10627.64 1003
10628.61 995
10629.59 1055
10630.56 938
10631.53 999
10632.51 996
10633.48 1019
10634.46 950
10635.43 999
10636.40 957
10637.38 1026
10638.35 1103
10639.32 1042
10640.30 1053
10641.27 1075
10642.25 1007
10643.22 1029
10644.19 1004
10645.17 978
10646.14 943
10647.12 1018
10648.09 1014
10649.07 941
10650.04 901
10651.01 919
10651.99 946
10652.96 990
10653.94 986
10654.91 957
10655.89 984
10656.86 1027
10657.84 970
10658.81 900
10659.79 975
10660.76 953
10661.74 951
10662.71 975
10663.69 996
10664.66 962
10665.64 956
10666.61 907
10667.59 869
10668.56 922
10669.54 897
10670.51 934
10671.49 995
10672.46 975
10673.44 962
10674.42 966
10675.39 976
10676.37 908
10677.34 981
10678.32 983
10679.29 1009
10680.27 935
10681.25 920
10682.22 946
10683.20 921
10684.17 942
10685.15 935
10686.12 928
10687.10 988
10688.08 995
10689.05 977
10690.03 973
10691.01 936
10691.98 930
10692.96 967
10693.94 973
10694.91 921
10695.89 857
10696.86 960
10697.84 901
10698.82 871
10699.79 914
10700.77 938
10701.75 888
10702.72 904
10703.70 892
10704.68 925
10705.66 902
10706.63 842
10707.61 863
10708.59 906
10709.56 901
10710.54 874
10711.52 869
10712.50 964
10713.47 927
10714.45 927
10715.43 938
10716.41 932
10717.38 868
10718.36 943
10719.34 975
10720.32 947
10721.29 900
10722.27 862
10723.25 830
10724.23 923
10725.20 924
10726.18 880
10727.16 895
10728.14 929
10729.12 926
10730.09 949
10731.07 909
10732.05 930
10733.03 879
10734.01 834
10734.99 835
10735.96 895
10736.94 914
10737.92 863
10738.90 894
10739.88 950
10740.86 963
10741.83 969
10742.81 916
10743.79 860
10744.77 892
10745.75 955
10746.73 999
10747.71 902
10748.69 888
10749.67 909
10750.64 905
10751.62 842
10752.60 902
10753.58 924
10754.56 878
10755.54 894
10756.52 898
10757.50 895
10758.48 865
10759.46 876
10760.44 849
10761.42 867
10762.40 864
10763.38 917
10764.35 910
10765.33 877
10766.31 856
10767.29 893
10768.27 927
10769.25 952
10770.23 855
10771.21 831
10772.19 899
10773.17 864
10774.15 887
10775.13 928
10776.11 985
10777.09 973
10778.07 899
10779.05 917
10780.04 918
10781.02 932
10782.00 883
10782.98 967
10783.96 942
10784.94 958
10785.92 893
10786.90 906
10787.88 899
10788.86 924
10789.84 929
10790.82 904
10791.80 900
10792.78 884
10793.77 911
10794.75 897
10795.73 901
10796.71 858
10797.69 869
10798.67 931
10799.65 912
10800.63 881
10801.61 899
10802.60 890
10803.58 840
10804.56 890
10805.54 907
10806.52 863
10807.50 897
10808.49 945
10809.47 883
10810.45 908
10811.43 909
10812.41 900
10813.39 897
10814.38 922
10815.36 926
10816.34 887
10817.32 957
10818.30 910
10819.29 904
10820.27 931
10821.25 943
10822.23 973
10823.22 886
10824.20 925
10825.18 901
10826.16 933
10827.15 940
10828.13 942
10829.11 890
10830.09 919
10831.08 957
10832.06 886
10833.04 863
10834.02 891
10835.01 880
10835.99 886
10836.97 842
10837.96 895
10838.94 885
10839.92 903
10840.90 847
10841.89 883
10842.87 886
10843.85 933
10844.84 906
10845.82 904
10846.80 974
10847.79 922
10848.77 934
10849.76 956
10850.74 855
10851.72 897
10852.71 883
10853.69 845
10854.67 995
10855.66 884
10856.64 931
10857.62 974
10858.61 968
10859.59 981
10860.58 928
10861.56 942
10862.55 999
10863.53 949
10864.51 977
10865.50 1015
10866.48 930
10867.47 956
10868.45 983
10869.44 992
10870.42 961
10871.40 1058
10872.39 1018
10873.37 1065
10874.36 1065
10875.34 1024
10876.33 946
10877.31 923
10878.30 972
10879.28 1033
10880.27 932
10881.25 952
10882.24 960
10883.22 978
10884.21 1022
10885.19 1024
10886.18 1016
10887.16 1001
10888.15 955
10889.13 1028
10890.12 1006
10891.10 1044
10892.09 1151
10893.07 1120
10894.06 989
10895.05 1002
10896.03 993
10897.02 1019
10898.00 1012
10898.99 1096
10899.97 982
10900.96 1005
10901.95 1047
10902.93 1038
10903.92 996
10904.90 1062
10905.89 1166
10906.88 1167
10907.86 1031
10908.85 985
10909.84 1044
10910.82 1095
10911.81 1085
10912.79 1030
10913.78 1073
10914.77 1029
10915.75 999
10916.74 1054
10917.73 1057
10918.71 1046
10919.70 1104
10920.69 1049
10921.67 1008
10922.66 968
10923.65 1005
10924.63 1108
10925.62 1061
10926.61 963
10927.60 1018
10928.58 1082
10929.57 1094
10930.56 1062
10931.54 988
10932.53 1066
10933.52 1051
10934.51 1052
10935.49 1094
10936.48 1192
10937.47 1152
10938.46 1127
10939.44 1070
10940.43 1116
10941.42 1108
10942.41 1134
10943.39 1086
10944.38 1067
10945.37 1143
10946.36 1209
10947.35 1220
10948.33 1201
10949.32 1147
10950.31 1187
10951.30 1202
10952.29 1089
10953.28 1116
10954.26 1223
10955.25 1231
10956.24 1246
10957.23 1204
10958.22 1265
10959.21 1276
10960.19 1301
10961.18 1327
10962.17 1234
10963.16 1277
10964.15 1327
10965.14 1299
10966.13 1288
10967.11 1298
10968.10 1301
10969.09 1249
10970.08 1191
10971.07 1163
10972.06 1196
10973.05 1204
10974.04 1170
10975.03 1187
10976.02 1272
10977.01 1255
10978.00 1172
10978.98 1140
10979.97 1279
10980.96 1350
10981.95 1255
10982.94 1225
10983.93 1212
10984.92 1191
10985.91 1262
10986.90 1270
10987.89 1306
10988.88 1202
10989.87 1182
10990.86 1284
10991.85 1235
10992.84 1329
10993.83 1265
10994.82 1239
10995.81 1331
10996.80 1313
10997.79 1292
10998.78 1391
10999.77 1588
11000.76 1564
11001.75 1500
11002.74 1613
11003.73 1590
11004.72 1631
11005.72 1557
11006.71 1570
11007.70 1557
11008.69 1378
11009.68 1303
11010.67 1216
11011.66 1268
11012.65 1252
11013.64 1133
11014.63 1124
11015.62 1181
11016.61 1111
11017.61 1256
11018.60 1178
11019.59 1153
11020.58 1126
11021.57 1145
11022.56 1241
11023.55 1148
11024.55 1082
11025.54 1125
11026.53 1045
11027.52 1114
11028.51 1147
11029.50 1016
11030.49 1052
11031.49 1072
11032.48 1093
11033.47 1031
11034.46 1017
11035.45 1022
11036.45 1001
11037.44 1076
11038.43 1092
11039.42 1047
11040.41 955
11041.41 1068
11042.40 1108
11043.39 1154
11044.38 1112
11045.38 1140
11046.37 1067
11047.36 1104
11048.35 1062
11049.35 1093
11050.34 1100
11051.33 1089
11052.32 1065
11053.32 1035
11054.31 1038
11055.30 976
11056.30 960
11057.29 969
11058.28 1056
11059.27 992
11060.27 980
11061.26 985
11062.25 987
11063.25 998
11064.24 1009
11065.23 1030
11066.23 1031
11067.22 945
11068.21 995
11069.21 1036
11070.20 1011
11071.19 958
11072.19 963
11073.18 1030
11074.17 1052
11075.17 1014
11076.16 1057
11077.16 1047
11078.15 1007
11079.14 968
11080.14 1000
11081.13 982
11082.13 983
11083.12 1001
11084.11 1005
11085.11 1024
11086.10 919
11087.10 999
11088.09 1044
11089.09 961
11090.08 972
11091.07 1023
11092.07 1074
11093.06 1029
11094.06 992
11095.05 978
11096.05 983
11097.04 985
11098.04 1037
11099.03 992
11100.03 903
11101.02 954
11102.02 916
11103.01 980
11104.01 1009
11105.00 1024
11106.00 972
11106.99 919
11107.99 963
11108.98 946
11109.98 1038
11110.97 1044
11111.97 995
11112.96 1085
11113.96 997
11114.95 1044
11115.95 980
11116.95 910
11117.94 890
11118.94 946
11119.93 983
11120.93 1034
11121.92 963
11122.92 946
11123.92 953
11124.91 996
11125.91 964
11126.90 1063
11127.90 1024
11128.90 1040
11129.89 1087
11130.89 1060
11131.89 997
11132.88 1098
11133.88 1002
11134.87 940
11135.87 986
11136.87 958
11137.86 943
11138.86 986
11139.86 1004
11140.85 963
11141.85 1076
11142.85 1081
11143.84 1021
11144.84 1042
11145.84 1007
11146.84 1008
11147.83 971
11148.83 971
11149.83 964
11150.82 933
11151.82 1033
11152.82 1035
11153.82 1067
11154.81 1010
11155.81 989
11156.81 1032
11157.80 989
11158.80 1008
11159.80 1008
11160.80 907
11161.79 970
11162.79 996
11163.79 941
11164.79 962
11165.79 957
11166.78 885
11167.78 873
11168.78 875
11169.78 960
11170.78 947
11171.77 984
11172.77 950
11173.77 943
11174.77 866
11175.77 985
11176.76 995
11177.76 889
11178.76 913
11179.76 953
11180.76 980
11181.76 951
11182.76 979
11183.75 894
11184.75 928
11185.75 894
11186.75 876
11187.75 940
11188.75 912
11189.75 858
11190.75 917
11191.74 918
11192.74 904
11193.74 903
11194.74 890
11195.74 885
11196.74 913
11197.74 950
11198.74 907
11199.74 944
11200.74 904
11201.74 897
11202.74 819
11203.74 854
11204.74 1003
11205.73 871
11206.73 950
11207.73 963
11208.73 916
11209.73 944
11210.73 940
11211.73 952
11212.73 917
11213.73 916
11214.73 906
11215.73 931
11216.73 949
11217.73 978
11218.73 945
11219.73 928
11220.73 797
11221.73 882
11222.73 946
11223.74 907
11224.74 969
11225.74 955
11226.74 819
11227.74 923
11228.74 938
11229.74 932
11230.74 932
11231.74 888
11232.74 913
11233.74 913
11234.74 895
11235.74 845
11236.74 883
11237.75 945
11238.75 958
11239.75 901
11240.75 895
11241.75 887
11242.75 967
11243.75 1021
11244.75 887
11245.76 917
11246.76 967
11247.76 962
11248.76 949
11249.76 926
11250.76 912
11251.76 964
11252.77 938
11253.77 954
11254.77 936
11255.77 911
11256.77 906
11257.78 940
11258.78 904
11259.78 957
11260.78 919
11261.78 970
11262.79 932
11263.79 989
11264.79 1002
11265.79 947
11266.79 964
11267.80 957
11268.80 984
11269.80 1012
11270.80 1023
11271.81 983
11272.81 1003
11273.81 992
11274.81 985
11275.82 1026
11276.82 1062
11277.82 1046
11278.83 1074
11279.83 1125
11280.83 1228
11281.83 1194
11282.84 1152
11283.84 1057
11284.84 1088
11285.85 1137
11286.85 1149
11287.85 1124
11288.86 1021
11289.86 1052
11290.86 1067
11291.87 993
11292.87 1008
11293.87 965
11294.88 960
11295.88 961
11296.89 905
11297.89 898
11298.89 918
11299.90 944
11300.90 940
11301.90 987
11302.91 1054
11303.91 951
11304.92 1002
11305.92 969
11306.92 1032
11307.93 942
11308.93 1021
11309.94 1009
11310.94 1091
11311.95 1032
11312.95 1074
11313.95 997
11314.96 992
11315.96 1113
11316.97 1024
11317.97 1071
11318.98 1086
11319.98 1064
11320.99 1060
11321.99 998
11323.00 979
11324.00 1044
11325.01 1030
11326.01 1014
11327.02 1020
11328.02 934
11329.03 911
11330.03 921
11331.04 873
11332.04 850
11333.05 889
11334.05 897
11335.06 930
11336.06 925
11337.07 927
11338.07 901
11339.08 889
11340.09 901
11341.09 925
11342.10 855
11343.10 980
11344.11 1044
11345.11 957
11346.12 929
11347.13 893
11348.13 939
11349.14 954
11350.14 951
11351.15 936
11352.16 857
11353.16 854
11354.17 870
11355.17 920
11356.18 915
11357.19 909
11358.19 926
11359.20 955
11360.21 907
11361.21 952
11362.22 1003
11363.23 935
11364.23 964
11365.24 973
11366.25 911
11367.25 906
11368.26 897
11369.27 892
11370.27 932
11371.28 941
11372.29 903
11373.29 958
11374.30 921
11375.31 945
11376.32 929
11377.32 1011
11378.33 942
11379.34 901
11380.35 928
11381.35 916
11382.36 964
11383.37 918
11384.38 917
11385.38 803
11386.39 750
11387.40 837
11388.41 925
11389.41 924
11390.42 936
11391.43 898
11392.44 930
11393.45 921
11394.45 882
11395.46 880
11396.47 944
11397.48 944
11398.49 869
11399.49 921
11400.50 955
11401.51 884
11402.52 895
11403.53 913
11404.54 991
11405.54 925
11406.55 938
11407.56 879
11408.57 812
11409.58 871
11410.59 933
11411.60 928
11412.61 850
11413.61 844
11414.62 944
11415.63 851
11416.64 891
11417.65 907
11418.66 840
11419.67 884
11420.68 914
11421.69 850
11422.70 884
11423.71 957
11424.71 931
11425.72 922
11426.73 905
11427.74 964
11428.75 980
11429.76 930
11430.77 936
11431.78 906
11432.79 937
11433.80 956
11434.81 909
11435.82 888
11436.83 883
11437.84 941
11438.85 945
11439.86 993
11440.87 959
11441.88 942
11442.89 908
11443.90 881
11444.91 861
11445.92 902
11446.93 921
11447.94 898
11448.95 922
11449.96 890
11450.97 956
11451.98 940
11452.99 918
11454.01 977
11455.02 940
11456.03 923
11457.04 933
11458.05 999
11459.06 990
11460.07 912
11461.08 961
11462.09 1009
11463.10 972
11464.11 992
11465.13 882
11466.14 1037
11467.15 988
11468.16 1036
11469.17 925
11470.18 1023
11471.19 955
11472.20 962
11473.22 995
11474.23 1006
11475.24 993
11476.25 981
11477.26 984
11478.27 1000
11479.29 1004
11480.30 908
11481.31 951
11482.32 993
11483.33 1005
11484.35 1057
11485.36 994
11486.37 961
11487.38 1003
11488.39 986
11489.41 1051
11490.42 1037
11491.43 1019
11492.44 928
11493.46 987
11494.47 973
11495.48 932
11496.49 1028
11497.51 1028
11498.52 1034
11499.53 1045
11500.54 1086
11501.56 1116
11502.57 1101
11503.58 1041
11504.59 1013
11505.61 1085
11506.62 1009
11507.63 1068
11508.65 1014
11509.66 973
11510.67 997
11511.69 1074
11512.70 1019
11513.71 1106
11514.73 1156
11515.74 1111
11516.75 1048
11517.77 1033
11518.78 1103
11519.79 1130
11520.81 1070
11521.82 1109
11522.83 1108
11523.85 1138
11524.86 1085
11525.88 1112
11526.89 1128
11527.90 1094
11528.92 1088
11529.93 1098
11530.95 1066
11531.96 1080
11532.97 1157
11533.99 1102
11535.00 1113
11536.02 1211
11537.03 1094
11538.05 1106
11539.06 1157
11540.07 1171
11541.09 1150
11542.10 1191
11543.12 1181
11544.13 1161
11545.15 1130
11546.16 1203
11547.18 1119
11548.19 1215
11549.21 1182
11550.22 1160
11551.24 1192
11552.25 1264
11553.27 1253
11554.28 1332
11555.30 1224
11556.31 1214
11557.33 1277
11558.34 1197
11559.36 1299
11560.37 1365
11561.39 1362
11562.40 1360
11563.42 1289
11564.43 1362
11565.45 1376
11566.47 1217
11567.48 1302
11568.50 1373
11569.51 1411
11570.53 1399
11571.54 1398
11572.56 1344
11573.58 1392
11574.59 1368
11575.61 1431
11576.62 1467
11577.64 1425
11578.66 1398
11579.67 1374
11580.69 1491
11581.70 1410
11582.72 1512
11583.74 1526
11584.75 1605
11585.77 1594
11586.79 1607
11587.80 1667
11588.82 1703
11589.84 1722
11590.85 1728
11591.87 1715
11592.89 1746
11593.90 1782
11594.92 1826
11595.94 1865
11596.95 1796
11597.97 1874
11598.99 1912
11600.01 1962
11601.02 2149
11602.04 2165
11603.06 2340
11604.07 2342
11605.09 2523
11606.11 2617
11607.13 2631
11608.14 2690
11609.16 2694
11610.18 2493
11611.20 2434
11612.21 2389
11613.23 2281
11614.25 2228
11615.27 2166
11616.29 2335
11617.30 2218
11618.32 2145
11619.34 2059
11620.36 2065
11621.38 2118
11622.39 2247
11623.41 2102
11624.43 2156
11625.45 2106
11626.47 2178
11627.48 2249
11628.50 2269
11629.52 2502
11630.54 2484
11631.56 2783
11632.58 2889
11633.59 3023
11634.61 3186
11635.63 3350
11636.65 3566
11637.67 3610
11638.69 3567
11639.71 3587
11640.73 3356
11641.75 3120
11642.76 2819
11643.78 2587
11644.80 2460
11645.82 2265
11646.84 2166
11647.86 2108
11648.88 2003
11649.90 1867
11650.92 1750
11651.94 1835
11652.96 1834
11653.98 1796
11655.00 1615
11656.01 1649
11657.03 1629
11658.05 1584
11659.07 1545
11660.09 1619
11661.11 1611
11662.13 1577
11663.15 1543
11664.17 1636
11665.19 1587
11666.21 1627
11667.23 1605
11668.25 1565
11669.27 1472
11670.29 1549
11671.31 1636
11672.33 1614
11673.35 1611
11674.37 1646
11675.39 1592
11676.42 1584
11677.44 1576
11678.46 1521
11679.48 1513
11680.50 1534
11681.52 1496
11682.54 1525
11683.56 1506
11684.58 1392
11685.60 1434
11686.62 1401
11687.64 1424
11688.66 1500
11689.69 1382
11690.71 1389
11691.73 1467
11692.75 1492
11693.77 1400
11694.79 1342
11695.81 1421
11696.83 1468
11697.85 1518
11698.88 1475
11699.90 1545
11700.92 1440
11701.94 1382
11702.96 1453
11703.98 1436
11705.01 1443
11706.03 1467
11707.05 1407
11708.07 1412
11709.09 1376
11710.12 1436
11711.14 1469
11712.16 1351
11713.18 1390
11714.20 1435
11715.23 1490
11716.25 1443
11717.27 1451
11718.29 1475
11719.31 1501
11720.34 1425
11721.36 1427
11722.38 1348
11723.40 1392
11724.43 1381
11725.45 1472
11726.47 1397
11727.49 1319
11728.52 1301
11729.54 1350
11730.56 1316
11731.59 1405
11732.61 1358
11733.63 1372
11734.65 1279
11735.68 1300
11736.70 1289
11737.72 1375
11738.75 1239
11739.77 1261
11740.79 1295
11741.82 1205
11742.84 1219
11743.86 1245
11744.89 1323
11745.91 1269
11746.93 1232
11747.96 1272
11748.98 1254
11750.01 1348
11751.03 1280
11752.05 1221
11753.08 1286
11754.10 1271
11755.12 1242
11756.15 1167
11757.17 1217
11758.20 1237
11759.22 1222
11760.24 1188
11761.27 1219
11762.29 1213
11763.32 1118
11764.34 1129
11765.37 1077
11766.39 1072
11767.41 1107
11768.44 1114
11769.46 1153
11770.49 1150
11771.51 1096
11772.54 1133
11773.56 1079
11774.59 1119
11775.61 1083
11776.64 1070
11777.66 1125
11778.69 1143
11779.71 1133
11780.74 1138
11781.76 1094
11782.79 1060
11783.81 1056
11784.84 1031
11785.86 1062
11786.89 1076
11787.91 1053
11788.94 1064
11789.96 1089
11790.99 1033
11792.01 1095
11793.04 990
11794.07 1040
11795.09 1049
11796.12 1006
11797.14 1008
11798.17 1021
11799.19 939
11800.22 1041
11801.25 995
11802.27 966
11803.30 981
11804.32 995
11805.35 1040
11806.38 981
11807.40 997
11808.43 1041
11809.45 1038
11810.48 970
11811.51 993
11812.53 1017
11813.56 1061
11814.59 1012
11815.61 1007
11816.64 1011
11817.67 940
11818.69 985
11819.72 983
11820.75 941
11821.77 1007
11822.80 1005
11823.83 1034
11824.85 934
11825.88 951
11826.91 1063
11827.94 991
11828.96 976
11829.99 1028
11831.02 1081
11832.04 1060
11833.07 1049
11834.10 1023
11835.13 1059
11836.15 999
11837.18 1017
11838.21 980
11839.24 964
11840.26 974
11841.29 922
11842.32 955
11843.35 950
11844.37 902
11845.40 883
11846.43 918
11847.46 922
11848.49 941
11849.51 920
11850.54 888
11851.57 883
11852.60 938
11853.63 957
11854.65 905
11855.68 900
11856.71 865
11857.74 862
11858.77 895
11859.80 861
11860.83 899
11861.85 868
11862.88 883
11863.91 850
11864.94 957
11865.97 939
11867.00 911
11868.03 932
11869.05 963
11870.08 879
11871.11 891
11872.14 949
11873.17 973
11874.20 957
11875.23 874
11876.26 822
11877.29 927
11878.32 874
11879.35 870
11880.38 915
11881.40 900
11882.43 883
11883.46 845
11884.49 948
11885.52 940
11886.55 944
11887.58 895
11888.61 896
11889.64 935
11890.67 903
11891.70 879
11892.73 844
11893.76 922
11894.79 911
11895.82 893
11896.85 909
11897.88 877
11898.91 889
11899.94 919
11900.97 942
11902.00 893
11903.03 861
11904.06 988
11905.09 942
11906.12 976
11907.15 908
11908.18 940
11909.22 959
11910.25 889
11911.28 893
11912.31 905
11913.34 932
11914.37 1017
11915.40 995
11916.43 926
11917.46 859
11918.49 907
11919.52 882
11920.55 965
11921.59 939
11922.62 940
11923.65 968
11924.68 894
11925.71 943
11926.74 976
11927.77 1032
11928.81 975
11929.84 947
11930.87 959
11931.90 1012
11932.93 992
11933.96 1037
11935.00 1003
11936.03 1012
11937.06 1005
11938.09 1063
11939.12 1013
11940.15 937
11941.19 920
11942.22 934
11943.25 1011
11944.28 866
11945.31 907
11946.35 887
11947.38 802
11948.41 884
11949.44 911
11950.48 828
11951.51 814
11952.54 923
11953.57 901
11954.61 815
11955.64 834
11956.67 865
11957.70 887
11958.74 858
11959.77 869
11960.80 856
11961.84 909
11962.87 867
11963.90 836
11964.93 981
11965.97 908
11967.00 855
11968.03 891
11969.07 906
11970.10 841
11971.13 864
11972.17 895
11973.20 860
11974.23 871
11975.27 846
11976.30 846
11977.33 860
11978.37 883
11979.40 872
11980.44 846
11981.47 929
11982.50 868
11983.54 848
11984.57 838
11985.60 868
11986.64 848
11987.67 869
11988.71 846
11989.74 866
11990.77 823
11991.81 852
11992.84 853
11993.88 870
11994.91 843
11995.95 845
11996.98 854
11998.02 829
11999.05 774
12000.08 841
12001.12 848
12002.15 885
12003.19 825
12004.22 860
12005.26 856
12006.29 786
12007.33 792
12008.36 821
12009.40 808
12010.43 868
12011.47 887
12012.50 858
12013.54 833
12014.57 867
12015.61 856
12016.64 875
12017.68 871
12018.71 903
12019.75 880
12020.78 892
12021.82 935
12022.86 883
12023.89 863
12024.93 875
12025.96 882
12027.00 853
12028.03 834
12029.07 905
12030.11 918
12031.14 923
12032.18 883
12033.21 925
12034.25 915
12035.29 889
12036.32 900
12037.36 902
12038.39 860
12039.43 882
12040.47 874
12041.50 864
12042.54 907
12043.58 897
12044.61 919
12045.65 883
12046.69 853
12047.72 841
12048.76 845
12049.80 872
12050.83 890
12051.87 936
12052.91 843
12053.94 910
12054.98 914
12056.02 887
12057.05 930
12058.09 934
12059.13 924
12060.16 922
12061.20 990
12062.24 901
12063.28 840
12064.31 840
12065.35 854
12066.39 894
12067.43 950
12068.46 988
12069.50 931
12070.54 888
12071.58 842
12072.61 871
12073.65 932
12074.69 883
12075.73 900
12076.76 899
12077.80 848
12078.84 907
12079.88 892
12080.92 921
12081.95 930
12082.99 852
12084.03 894
12085.07 894
12086.11 852
12087.15 867
12088.18 867
12089.22 882
12090.26 933
12091.30 896
12092.34 940
12093.38 927
12094.42 915
12095.45 890
12096.49 913
12097.53 995
12098.57 948
12099.61 898
12100.65 916
12101.69 994
12102.73 956
12103.76 909
12104.80 992
12105.84 1025
12106.88 946
12107.92 915
12108.96 928
12110.00 963
12111.04 1018
12112.08 944
12113.12 915
12114.16 959
12115.20 963
12116.24 911
12117.28 832
12118.32 879
12119.36 872
12120.40 928
12121.44 908
12122.47 841
12123.51 866
12124.55 836
12125.59 799
12126.63 853
12127.67 858
12128.71 824
12129.76 845
12130.80 860
12131.84 844
12132.88 867
12133.92 876
12134.96 877
12136.00 836
12137.04 820
12138.08 804
12139.12 836
12140.16 832
12141.20 825
12142.24 811
12143.28 830
12144.32 819
12145.36 832
12146.40 861
12147.44 863
12148.49 833
12149.53 920
12150.57 845
12151.61 827
12152.65 836
12153.69 796
12154.73 824
12155.77 795
12156.81 843
12157.86 864
12158.90 862
12159.94 815
12160.98 770
12162.02 812
12163.06 800
12164.10 834
12165.15 852
12166.19 873
12167.23 868
12168.27 793
12169.31 772
12170.36 800
12171.40 793
12172.44 795
12173.48 788
12174.52 782
12175.57 811
12176.61 772
12177.65 802
12178.69 800
12179.73 803
12180.78 837
12181.82 793
12182.86 770
12183.90 788
12184.95 788
12185.99 753
12187.03 830
12188.07 770
12189.12 832
12190.16 935
12191.20 874
12192.25 816
12193.29 796
12194.33 779
12195.37 826
12196.42 822
12197.46 803
12198.50 823
12199.55 789
12200.59 804
12201.63 789
12202.68 813
12203.72 790
12204.76 751
12205.81 789
12206.85 800
12207.89 729
12208.94 752
12209.98 823
12211.02 777
12212.07 776
12213.11 806
12214.16 794
12215.20 777
12216.24 782
12217.29 756
12218.33 830
12219.37 835
12220.42 800
12221.46 734
12222.51 753
12223.55 812
12224.60 811
12225.64 784
12226.68 795
12227.73 791
12228.77 755
12229.82 749
12230.86 779
12231.91 785
12232.95 833
12234.00 754
12235.04 753
12236.08 765
12237.13 776
12238.17 747
12239.22 730
12240.26 837
12241.31 797
12242.35 787
12243.40 769
12244.44 838
12245.49 821
12246.53 847
12247.58 854
12248.62 835
12249.67 812
12250.72 819
12251.76 838
12252.81 832
12253.85 818
12254.90 800
12255.94 817
12256.99 810
12258.03 818
12259.08 765
12260.13 804
12261.17 849
12262.22 747
12263.26 774
12264.31 793
12265.35 794
12266.40 775
12267.45 722
12268.49 725
12269.54 742
12270.59 719
12271.63 734
12272.68 759
12273.72 769
12274.77 787
12275.82 683
12276.86 759
12277.91 732
12278.96 746
12280.00 714
12281.05 735
12282.10 764
12283.14 737
12284.19 711
12285.24 790
12286.28 744
12287.33 670
12288.38 752
12289.42 753
12290.47 727
12291.52 738
12292.57 760
12293.61 678
12294.66 666
12295.71 712
12296.75 745
12297.80 767
12298.85 784
12299.90 732
12300.94 713
12301.99 699
12303.04 699
12304.09 747
12305.13 694
12306.18 769
12307.23 753
12308.28 805
12309.33 775
12310.37 722
12311.42 675
12312.47 692
12313.52 704
12314.57 696
12315.61 677
12316.66 715
12317.71 726
12318.76 731
12319.81 687
12320.85 703
12321.90 710
12322.95 710
12324.00 781
12325.05 735
12326.10 671
12327.15 676
12328.19 696
12329.24 738
12330.29 708
12331.34 704
12332.39 734
12333.44 700
12334.49 703
12335.54 702
12336.59 734
12337.63 736
12338.68 718
12339.73 727
12340.78 720
12341.83 732
12342.88 723
12343.93 736
12344.98 725
12346.03 691
12347.08 673
12348.13 696
12349.18 673
12350.23 755
12351.28 716
12352.33 772
12353.38 747
12354.43 683
12355.48 714
12356.52 771
12357.57 752
12358.62 715
12359.67 647
12360.72 664
12361.77 697
12362.82 715
12363.88 661
12364.93 728
12365.98 760
12367.03 781
12368.08 719
12369.13 732
12370.18 728
12371.23 753
12372.28 676
12373.33 772
12374.38 729
12375.43 718
12376.48 708
12377.53 730
12378.58 711
12379.63 698
12380.68 701
12381.73 670
12382.79 718
12383.84 774
12384.89 737
12385.94 727
12386.99 747
12388.04 724
12389.09 777
12390.14 747
12391.20 755
12392.25 734
12393.30 767
12394.35 798
12395.40 753
12396.45 759
12397.50 721
12398.56 740
12399.61 758
12400.66 718
12401.71 699
12402.76 717
12403.81 712
12404.87 701
12405.92 796
12406.97 769
12408.02 738
12409.07 749
12410.13 772
12411.18 665
12412.23 712
12413.28 724
12414.34 775
12415.39 771
12416.44 743
12417.49 692
12418.55 727
12419.60 753
12420.65 786
12421.70 794
12422.76 776
12423.81 773
12424.86 804
12425.91 723
12426.97 770
12428.02 759
12429.07 731
12430.13 726
12431.18 747
12432.23 801
12433.29 778
12434.34 727
12435.39 728
12436.44 799
12437.50 759
12438.55 761
12439.61 746
12440.66 731
12441.71 816
12442.77 800
12443.82 784
12444.87 783
12445.93 790
12446.98 782
12448.03 775
12449.09 827
12450.14 782
12451.20 800
12452.25 813
12453.30 804
12454.36 769
12455.41 767
12456.47 775
12457.52 842
12458.57 775
12459.63 743
12460.68 778
12461.74 777
12462.79 800
12463.85 746
12464.90 752
12465.95 816
12467.01 751
12468.06 840
12469.12 892
12470.17 845
12471.23 840
12472.28 844
12473.34 822
12474.39 876
12475.45 879
12476.50 820
12477.56 845
12478.61 915
12479.67 915
12480.72 929
12481.78 956
12482.83 860
12483.89 941
12484.94 902
12486.00 944
12487.05 995
12488.11 1052
12489.17 990
12490.22 952
12491.28 981
12492.33 1109
12493.39 1203
12494.44 1245
12495.50 1311
12496.55 1426
12497.61 1484
12498.67 1504
12499.72 1542
12500.78 1446
12501.83 1467
12502.89 1391
12503.95 1424
12505.00 1298
12506.06 1182
12507.12 1169
12508.17 1097
12509.23 980
12510.28 971
12511.34 986
12512.40 988
12513.45 949
12514.51 958
12515.57 894
12516.62 911
12517.68 977
12518.74 886
12519.79 968
12520.85 883
12521.91 910
12522.96 903
12524.02 878
12525.08 903
12526.14 869
12527.19 880
12528.25 935
12529.31 855
12530.36 839
12531.42 883
12532.48 908
12533.54 934
12534.59 851
12535.65 961
12536.71 901
12537.77 975
12538.82 924
12539.88 908
12540.94 845
12542.00 956
12543.05 895
12544.11 955
12545.17 917
12546.23 822
12547.29 902
12548.34 868
12549.40 905
12550.46 860
12551.52 927
12552.58 870
12553.64 942
12554.69 912
12555.75 943
12556.81 917
12557.87 905
12558.93 933
12559.99 922
12561.04 930
12562.10 990
12563.16 1028
12564.22 939
12565.28 939
12566.34 961
12567.40 999
12568.45 980
12569.51 1039
12570.57 1046
12571.63 1086
12572.69 1174
12573.75 1157
12574.81 1223
12575.87 1292
12576.93 1272
12577.99 1315
12579.05 1305
12580.11 1335
12581.16 1355
12582.22 1348
12583.28 1283
12584.34 1181
12585.40 1166
12586.46 1109
12587.52 1115
12588.58 1064
12589.64 1011
12590.70 1036
12591.76 979
12592.82 923
12593.88 946
12594.94 1014
12596.00 988
12597.06 961
12598.12 976
12599.18 905
12600.24 918
12601.30 941
12602.36 905
12603.42 907
12604.48 839
12605.54 866
12606.60 911
12607.66 866
12608.72 875
12609.79 869
12610.85 928
12611.91 908
12612.97 860
12614.03 847
12615.09 890
12616.15 898
12617.21 959
12618.27 963
12619.33 891
12620.39 848
12621.45 856
12622.52 865
12623.58 882
12624.64 830
12625.70 788
12626.76 844
12627.82 863
12628.88 866
12629.95 883
12631.01 868
12632.07 826
12633.13 844
12634.19 888
12635.25 797
12636.31 821
12637.38 867
12638.44 802
12639.50 826
12640.56 869
12641.62 834
12642.69 845
12643.75 828
12644.81 898
12645.87 884
12646.93 868
12648.00 861
12649.06 893
12650.12 825
12651.18 881
12652.25 840
12653.31 887
12654.37 836
12655.43 922
12656.50 921
12657.56 901
12658.62 920
12659.68 911
12660.75 994
12661.81 913
12662.87 939
12663.94 958
12665.00 917
12666.06 880
12667.12 840
12668.19 772
12669.25 818
12670.31 838
12671.38 832
12672.44 840
12673.50 826
12674.57 856
12675.63 824
12676.69 864
12677.76 842
12678.82 838
12679.88 816
12680.95 830
12682.01 790
12683.07 831
12684.14 822
12685.20 846
12686.27 857
12687.33 803
12688.39 787
12689.46 761
12690.52 812
12691.59 834
12692.65 853
12693.71 792
12694.78 803
12695.84 814
12696.91 789
12697.97 796
12699.04 807
12700.10 825
12701.16 786
12702.23 751
12703.29 789
12704.36 813
12705.42 784
12706.49 788
12707.55 815
12708.62 801
12709.68 789
12710.75 813
12711.81 733
12712.88 757
12713.94 785
12715.01 757
12716.07 817
12717.14 771
12718.20 777
12719.27 769
12720.33 758
12721.40 792
12722.46 768
12723.53 759
12724.59 752
12725.66 738
12726.72 839
12727.79 772
12728.86 741
12729.92 726
12730.99 672
12732.05 673
12733.12 749
12734.18 734
12735.25 753
12736.32 704
12737.38 719
12738.45 719
12739.51 746
12740.58 718
12741.65 691
12742.71 724
12743.78 753
12744.85 700
12745.91 653
12746.98 695
12748.04 693
12749.11 714
12750.18 710
12751.24 719
12752.31 702
12753.38 732
12754.44 697
12755.51 647
12756.58 613
12757.64 681
12758.71 637
12759.78 592
12760.85 667
12761.91 640
12762.98 689
12764.05 696
12765.11 650
12766.18 667
12767.25 667
12768.32 723
12769.38 678
12770.45 642
12771.52 691
12772.58 615
12773.65 638
12774.72 719
12775.79 666
12776.86 659
12777.92 652
12778.99 632
12780.06 667
12781.13 705
12782.19 678
12783.26 695
12784.33 662
12785.40 688
12786.47 659
12787.53 690
12788.60 638
12789.67 612
12790.74 665
12791.81 687
12792.87 676
12793.94 687
12795.01 683
12796.08 656
12797.15 620
12798.22 646
12799.29 663
12800.35 645
12801.42 644
12802.49 669
12803.56 623
12804.63 627
12805.70 663
12806.77 649
12807.84 622
12808.90 636
12809.97 599
12811.04 660
12812.11 607
12813.18 647
12814.25 642
12815.32 694
12816.39 639
12817.46 626
12818.53 626
12819.60 661
12820.67 713
12821.74 664
12822.81 647
12823.88 700
12824.94 623
12826.01 667
12827.08 596
12828.15 606
12829.22 617
12830.29 579
12831.36 630
12832.43 645
12833.50 666
12834.57 589
12835.64 582
12836.71 601
12837.78 594
12838.85 657
12839.92 628
12840.99 597
12842.07 588
12843.14 609
12844.21 590
12845.28 608
12846.35 546
12847.42 619
12848.49 581
12849.56 591
12850.63 594
12851.70 637
12852.77 590
12853.84 619
12854.91 654
12855.98 601
12857.06 617
12858.13 624
12859.20 580
12860.27 572
12861.34 536
12862.41 575
12863.48 663
12864.55 627
12865.62 615
12866.70 622
12867.77 664
12868.84 586
12869.91 587
12870.98 600
12872.05 570
12873.13 594
12874.20 600
12875.27 585
12876.34 590
12877.41 602
12878.48 613
12879.56 593
12880.63 626
12881.70 582
12882.77 566
12883.84 607
12884.92 579
12885.99 584
12887.06 588
12888.13 603
12889.21 571
12890.28 548
12891.35 595
12892.42 581
12893.50 552
12894.57 569
12895.64 551
12896.71 619
12897.79 654
12898.86 599
12899.93 584
12901.00 554
12902.08 587
12903.15 553
12904.22 572
12905.30 590
12906.37 565
12907.44 556
12908.52 577
12909.59 641
12910.66 577
12911.73 544
12912.81 603
12913.88 575
12914.96 509
12916.03 576
12917.10 583
12918.18 609
12919.25 573
12920.32 560
12921.40 577
12922.47 541
12923.54 590
12924.62 556
12925.69 570
12926.77 539
12927.84 552
12928.91 600
12929.99 547
12931.06 540
12932.14 550
12933.21 543
12934.28 555
12935.36 610
12936.43 570
12937.51 560
12938.58 602
12939.66 527
12940.73 578
12941.80 643
12942.88 603
12943.95 597
12945.03 569
12946.10 571
12947.18 594
12948.25 571
12949.33 602
12950.40 558
12951.48 520
12952.55 559
12953.63 577
12954.70 569
12955.78 573
12956.85 573
12957.93 555
12959.00 580
12960.08 553
12961.15 567
12962.23 648
12963.30 526
12964.38 594
12965.46 583
12966.53 580
12967.61 593
12968.68 568
12969.76 610
12970.83 611
12971.91 547
12972.99 586
12974.06 544
12975.14 570
12976.21 597
12977.29 568
12978.37 555
12979.44 576
12980.52 586
12981.59 582
12982.67 589
12983.75 605
12984.82 568
12985.90 555
12986.98 591
12988.05 607
12989.13 637
12990.20 576
12991.28 543
12992.36 619
12993.43 592
12994.51 612
12995.59 611
12996.67 574
12997.74 604
12998.82 583
12999.90 608
13000.97 583
13002.05 557
13003.13 588
13004.20 582
13005.28 595
13006.36 600
13007.44 588
13008.51 661
13009.59 629
13010.67 616
13011.75 566
13012.82 630
13013.90 612
13014.98 579
13016.06 567
13017.13 566
13018.21 613
13019.29 614
13020.37 561
13021.44 576
13022.52 603
13023.60 584
13024.68 616
13025.76 614
13026.83 675
13027.91 577
13028.99 589
13030.07 601
13031.15 582
13032.23 557
13033.30 587
13034.38 587
13035.46 664
13036.54 612
13037.62 630
13038.70 654
13039.77 724
13040.85 636
13041.93 630
13043.01 677
13044.09 676
13045.17 704
13046.25 659
13047.33 675
13048.40 619
13049.48 642
13050.56 681
13051.64 647
13052.72 567
13053.80 597
13054.88 649
13055.96 642
13057.04 658
13058.12 635
13059.20 604
13060.28 611
13061.36 608
13062.44 562
13063.51 575
13064.59 679
13065.67 702
13066.75 560
13067.83 595
13068.91 628
13069.99 628
13071.07 602
13072.15 568
13073.23 574
13074.31 605
13075.39 621
13076.47 590
13077.55 601
13078.63 593
13079.71 599
13080.79 602
13081.87 582
13082.96 629
13084.04 579
13085.12 600
13086.20 592
13087.28 560
13088.36 612
13089.44 605
13090.52 608
13091.60 584
13092.68 628
13093.76 598
13094.84 603
13095.92 551
13097.00 570
13098.09 603
13099.17 569
13100.25 578
13101.33 614
13102.41 646
13103.49 573
13104.57 585
13105.65 602
13106.74 615
13107.82 569
13108.90 610
13109.98 547
13111.06 547
13112.14 619
13113.22 642
13114.31 604
13115.39 563
13116.47 588
13117.55 557
13118.63 554
13119.72 520
13120.80 603
13121.88 597
13122.96 598
13124.04 605
13125.13 625
13126.21 555
13127.29 553
13128.37 581
13129.45 564
13130.54 590
13131.62 578
13132.70 566
13133.78 561
13134.87 569
13135.95 515
13137.03 543
13138.11 571
13139.20 587
13140.28 562
13141.36 545
13142.45 579
13143.53 587
13144.61 611
13145.69 593
13146.78 645
13147.86 582
13148.94 509
13150.03 564
13151.11 557
13152.19 605
13153.28 579
13154.36 527
13155.44 590
13156.53 549
13157.61 564
13158.69 580
13159.78 550
13160.86 551
13161.94 549
13163.03 545
13164.11 605
13165.20 565
13166.28 616
13167.36 548
13168.45 576
13169.53 570
13170.62 616
13171.70 596
13172.78 588
13173.87 598
13174.95 584
13176.04 581
13177.12 550
13178.21 553
13179.29 588
13180.37 559
13181.46 554
13182.54 557
13183.63 555
13184.71 571
13185.80 527
13186.88 552
13187.97 533
13189.05 510
13190.14 534
13191.22 577
13192.31 544
13193.39 554
13194.48 555
13195.56 553
13196.65 530
13197.73 583
13198.82 617
13199.90 558
13200.99 513
13202.07 556
13203.16 580
13204.24 529
13205.33 527
13206.41 552
13207.50 595
13208.58 579
13209.67 514
13210.76 488
13211.84 561
13212.93 555
13214.01 569
13215.10 588
13216.19 571
13217.27 616
13218.36 531
13219.44 561
13220.53 568
13221.62 504
13222.70 551
13223.79 538
13224.87 575
13225.96 541
13227.05 494
13228.13 519
13229.22 564
13230.31 595
13231.39 567
13232.48 509
13233.57 547
13234.65 546
13235.74 565
13236.83 514
13237.91 562
13239.00 523
13240.09 574
13241.17 562
13242.26 546
13243.35 529
13244.43 518
13245.52 517
13246.61 568
13247.70 595
13248.78 561
13249.87 588
13250.96 526
13252.05 564
13253.13 574
13254.22 578
13255.31 558
13256.39 516
13257.48 464
13258.57 541
13259.66 583
13260.75 597
13261.83 556
13262.92 577
13264.01 583
13265.10 551
13266.19 523
13267.27 561
13268.36 561
13269.45 557
13270.54 555
13271.63 539
13272.71 555
13273.80 576
13274.89 589
13275.98 546
13277.07 538
13278.16 512
13279.24 532
13280.33 588
13281.42 577
13282.51 540
13283.60 575
13284.69 523
13285.78 627
13286.86 605
13287.95 576
13289.04 619
13290.13 521
13291.22 585
13292.31 625
13293.40 611
13294.49 583
13295.58 645
13296.67 652
13297.76 560
13298.84 535
13299.93 562
13301.02 572
13302.11 569
13303.20 554
13304.29 584
13305.38 557
13306.47 577
13307.56 578
13308.65 504
13309.74 559
13310.83 641
13311.92 623
13313.01 607
13314.10 545
13315.19 542
13316.28 603
13317.37 637
13318.46 590
13319.55 632
13320.64 632
13321.73 599
13322.82 600
13323.91 578
13325.00 546
13326.09 560
13327.18 523
13328.27 582
13329.36 609
13330.45 579
13331.54 605
13332.64 558
13333.73 526
13334.82 608
13335.91 562
13337.00 586
13338.09 638
13339.18 584
13340.27 595
13341.36 577
13342.45 579
13343.54 594
13344.64 604
13345.73 633
13346.82 605
13347.91 610
13349.00 595
13350.09 553
13351.18 560
13352.28 614
13353.37 614
13354.46 567
13355.55 561
13356.64 594
13357.73 526
13358.83 576
13359.92 605
13361.01 654
13362.10 620
13363.19 586
13364.29 602
13365.38 614
13366.47 619
13367.56 653
13368.65 614
13369.75 671
13370.84 681
13371.93 651
13373.02 615
13374.12 574
13375.21 628
13376.30 623
13377.39 603
13378.49 586
13379.58 589
13380.67 590
13381.76 595
13382.86 593
13383.95 609
13385.04 592
13386.13 543
13387.23 584
13388.32 581
13389.41 650
13390.51 603
13391.60 619
13392.69 559
13393.79 534
13394.88 559
13395.97 571
13397.07 673
13398.16 599
13399.25 590
13400.35 513
13401.44 559
13402.53 608
13403.63 589
13404.72 591
13405.81 565
13406.91 596
13408.00 634
13409.10 610
13410.19 621
13411.28 567
13412.38 578
13413.47 587
13414.57 553
13415.66 549
13416.75 579
13417.85 581
13418.94 509
13420.04 582
13421.13 561
13422.22 592
13423.32 556
13424.41 566
13425.51 518
13426.60 562
13427.70 533
13428.79 528
13429.89 583
13430.98 588
13432.08 619
13433.17 610
13434.27 584
13435.36 558
13436.46 551
13437.55 581
13438.65 596
13439.74 560
13440.84 574
13441.93 527
13443.03 582
13444.12 534
13445.22 545
13446.31 562
13447.41 589
13448.50 591
13449.60 560
13450.69 561
13451.79 594
13452.89 616
13453.98 633
13455.08 586
13456.17 555
13457.27 565
13458.36 589
13459.46 608
13460.56 570
13461.65 631
13462.75 613
13463.84 643
13464.94 589
13466.04 620
13467.13 658
13468.23 615
13469.32 616
13470.42 655
13471.52 690
13472.61 620
13473.71 600
13474.81 624
13475.90 581
13477.00 572
13478.10 559
13479.19 585
13480.29 614
13481.39 583
13482.48 588
13483.58 624
13484.68 655
13485.77 612
13486.87 595
13487.97 602
13489.07 602
13490.16 608
13491.26 599
13492.36 624
13493.45 653
13494.55 640
13495.65 647
13496.75 623
13497.84 598
13498.94 613
13500.04 594
13501.14 621
13502.23 642
13503.33 641
13504.43 660
13505.53 717
13506.63 678
13507.72 674
13508.82 662
13509.92 617
13511.02 587
13512.12 595
13513.21 645
13514.31 606
13515.41 607
13516.51 639
13517.61 605
13518.70 612
13519.80 607
13520.90 594
13522.00 614
13523.10 618
13524.20 565
13525.30 605
13526.39 562
13527.49 596
13528.59 614
13529.69 592
13530.79 561
13531.89 523
13532.99 503
13534.09 502
13535.18 533
13536.28 611
13537.38 547
13538.48 581
13539.58 560
13540.68 529
13541.78 565
13542.88 540
13543.98 580
13545.08 551
13546.18 595
13547.28 623
13548.38 559
13549.48 564
13550.57 480
13551.67 559
13552.77 546
13553.87 556
13554.97 560
13556.07 550
13557.17 570
13558.27 558
13559.37 502
13560.47 545
13561.57 529
13562.67 535
13563.77 542
13564.87 585
13565.97 536
13567.07 565
13568.17 593
13569.28 571
13570.38 575
13571.48 528
13572.58 541
13573.68 528
13574.78 586
13575.88 594
13576.98 526
13578.08 540
13579.18 558
13580.28 552
13581.38 589
13582.48 554
13583.58 556
13584.69 582
13585.79 577
13586.89 548
13587.99 547
13589.09 539
13590.19 599
13591.29 544
13592.39 492
13593.49 549
13594.60 558
13595.70 610
13596.80 522
13597.90 540
13599.00 568
13600.10 576
13601.21 567
13602.31 577
13603.41 587
13604.51 529
13605.61 549
13606.71 569
13607.82 570
13608.92 582
13610.02 596
13611.12 562
13612.22 541
13613.33 558
13614.43 528
13615.53 572
13616.63 564
13617.74 555
13618.84 546
13619.94 536
13621.04 544
13622.15 565
13623.25 602
13624.35 609
13625.45 568
13626.56 577
13627.66 572
13628.76 613
13629.86 585
13630.97 540
13632.07 555
13633.17 532
13634.28 553
13635.38 521
13636.48 515
13637.59 513
13638.69 516
13639.79 591
13640.90 581
13642.00 559
13643.10 547
13644.21 562
13645.31 563
13646.41 481
13647.52 529
13648.62 505
13649.72 577
13650.83 605
13651.93 544
13653.03 558
13654.14 593
13655.24 495
13656.35 550
13657.45 497
13658.55 518
13659.66 519
13660.76 522
13661.87 513
13662.97 513
13664.07 536
13665.18 516
13666.28 539
13667.39 540
13668.49 536
13669.60 521
13670.70 524
13671.81 528
13672.91 551
13674.01 559
13675.12 514
13676.22 553
13677.33 576
13678.43 583
13679.54 545
13680.64 542
13681.75 548
13682.85 558
13683.96 570
13685.06 538
13686.17 567
13687.27 552
13688.38 506
13689.48 522
13690.59 495
13691.69 486
13692.80 525
13693.91 543
13695.01 549
13696.12 592
13697.22 595
13698.33 579
13699.43 605
13700.54 563
13701.64 569
13702.75 546
13703.86 509
13704.96 508
13706.07 589
13707.17 543
13708.28 568
13709.39 601
13710.49 608
13711.60 647
13712.70 614
13713.81 649
13714.92 597
13716.02 595
13717.13 584
13718.24 604
13719.34 593
13720.45 542
13721.56 544
13722.66 562
13723.77 631
13724.88 636
13725.98 613
13727.09 612
13728.20 570
13729.30 591
13730.41 639
13731.52 574
13732.62 587
13733.73 620
13734.84 583
13735.94 593
13737.05 605
13738.16 605
13739.27 607
13740.37 565
13741.48 533
13742.59 568
13743.70 528
13744.80 576
13745.91 588
13747.02 669
13748.13 604
13749.23 596
13750.34 597
13751.45 622
13752.56 622
13753.67 625
13754.77 623
13755.88 627
13756.99 550
13758.10 617
13759.21 615
13760.31 623
13761.42 612
13762.53 651
13763.64 673
13764.75 630
13765.85 656
13766.96 647
13768.07 698
13769.18 692
13770.29 674
13771.40 663
13772.51 685
13773.61 659
13774.72 707
13775.83 713
13776.94 749
13778.05 698
13779.16 703
13780.27 708
13781.38 706
13782.48 710
13783.59 637
13784.70 593
13785.81 667
13786.92 636
13788.03 666
13789.14 648
13790.25 608
13791.36 602
13792.47 573
13793.58 600
13794.69 640
13795.80 590
13796.91 605
13798.02 577
13799.13 555
13800.24 547
13801.35 576
13802.45 565
13803.56 554
13804.67 611
13805.78 611
13806.89 562
13808.00 521
13809.11 537
13810.22 609
13811.34 570
13812.45 574
13813.56 569
13814.67 588
13815.78 611
13816.89 603
13818.00 565
13819.11 568
13820.22 607
13821.33 574
13822.44 562
13823.55 511
13824.66 558
13825.77 509
13826.88 521
13827.99 567
13829.10 605
13830.22 577
13831.33 563
13832.44 544
13833.55 588
13834.66 640
13835.77 642
13836.88 594
13837.99 545
13839.10 594
13840.22 561
13841.33 652
13842.44 573
13843.55 547
13844.66 593
13845.77 635
13846.88 570
13848.00 593
13849.11 574
13850.22 585
13851.33 538
13852.44 583
13853.56 634
13854.67 596
13855.78 613
13856.89 559
13858.00 560
13859.12 537
13860.23 563
13861.34 602
13862.45 600
13863.56 603
13864.68 646
13865.79 591
13866.90 580
13868.01 578
13869.13 564
13870.24 623
13871.35 608
13872.46 608
13873.58 639
13874.69 618
13875.80 588
13876.91 567
13878.03 567
13879.14 549
13880.25 586
13881.37 600
13882.48 633
13883.59 563
13884.71 606
13885.82 686
13886.93 652
13888.05 613
13889.16 605
13890.27 610
13891.39 657
13892.50 587
13893.61 615
13894.73 587
13895.84 603
13896.95 640
13898.07 590
13899.18 587
13900.29 603
13901.41 603
13902.52 634
13903.64 622
13904.75 639
13905.86 637
13906.98 647
13908.09 616
13909.21 559
13910.32 563
13911.43 580
13912.55 609
13913.66 573
13914.78 598
13915.89 562
13917.01 571
13918.12 560
13919.24 567
13920.35 528
13921.46 480
13922.58 514
13923.69 575
13924.81 602
13925.92 544
13927.04 543
13928.15 616
13929.27 588
13930.38 590
13931.50 531
13932.61 602
13933.73 558
13934.84 533
13935.96 501
13937.07 508
13938.19 586
13939.30 626
13940.42 581
13941.54 586
13942.65 550
13943.77 525
13944.88 539
13946.00 539
13947.11 553
13948.23 547
13949.34 550
13950.46 555
13951.58 538
13952.69 511
13953.81 552
13954.92 536
13956.04 568
13957.16 553
13958.27 529
13959.39 552
13960.50 505
13961.62 493
13962.74 528
13963.85 597
13964.97 564
13966.09 501
13967.20 602
13968.32 557
13969.44 556
13970.55 523
13971.67 473
13972.79 492
13973.90 536
13975.02 538
13976.14 478
13977.25 548
13978.37 507
13979.49 518
13980.60 547
13981.72 530
13982.84 518
13983.95 555
13985.07 563
13986.19 539
13987.31 519
13988.42 509
13989.54 575
13990.66 545
13991.78 513
13992.89 496
13994.01 525
13995.13 551
13996.25 501
13997.36 503
13998.48 528
13999.60 510
14000.72 518
14001.83 559
14002.95 528
14004.07 525
14005.19 481
14006.31 478
14007.42 509
14008.54 495
14009.66 490
14010.78 528
14011.90 538
14013.02 548
14014.13 463
14015.25 509
14016.37 522
14017.49 497
14018.61 528
14019.73 492
14020.84 568
14021.96 558
14023.08 535
14024.20 482
14025.32 522
14026.44 526
14027.56 551
14028.68 579
14029.80 533
14030.91 520
14032.03 510
14033.15 485
14034.27 536
14035.39 561
14036.51 545
14037.63 523
14038.75 551
14039.87 558
14040.99 494
14042.11 561
14043.23 537
14044.35 509
14045.47 545
14046.58 561
14047.70 526
14048.82 510
14049.94 550
14051.06 565
14052.18 610
14053.30 526
14054.42 546
14055.54 592
14056.66 556
14057.78 512
14058.90 530
14060.02 519
14061.14 560
14062.26 563
14063.38 591
14064.51 557
14065.63 531
14066.75 566
14067.87 572
14068.99 569
14070.11 559
14071.23 540
14072.35 574
14073.47 537
14074.59 554
14075.71 580
14076.83 603
14077.95 592
14079.07 542
14080.19 558
14081.32 612
14082.44 608
14083.56 615
14084.68 624
14085.80 594
14086.92 573
14088.04 618
14089.16 697
14090.29 618
14091.41 583
14092.53 619
14093.65 615
14094.77 627
14095.89 590
14097.01 636
14098.14 561
14099.26 617
14100.38 651
14101.50 682
14102.62 642
14103.75 631
14104.87 675
14105.99 668
14107.11 662
14108.23 645
14109.36 645
14110.48 627
14111.60 639
14112.72 565
14113.84 610
14114.97 632
14116.09 488
14117.21 557
14118.33 582
14119.46 580
14120.58 539
14121.70 581
14122.82 571
14123.95 606
14125.07 540
14126.19 528
14127.32 509
14128.44 503
14129.56 563
14130.68 566
14131.81 576
14132.93 571
14134.05 516
14135.18 520
14136.30 544
14137.42 503
14138.55 572
14139.67 527
14140.79 507
14141.92 516
14143.04 550
14144.16 562
14145.29 491
14146.41 522
14147.54 531
14148.66 555
14149.78 583
14150.91 530
14152.03 541
14153.15 500
14154.28 516
14155.40 557
14156.53 576
14157.65 494
14158.77 534
14159.90 562
14161.02 529
14162.15 607
14163.27 596
14164.40 614
14165.52 563
14166.64 572
14167.77 530
14168.89 562
14170.02 515
14171.14 541
14172.27 550
14173.39 529
14174.52 518
14175.64 569
14176.77 547
14177.89 521
14179.02 522
14180.14 563
14181.27 556
14182.39 513
14183.52 534
14184.64 554
14185.77 572
14186.89 599
14188.02 553
14189.14 544
14190.27 522
14191.39 517
14192.52 547
14193.64 496
14194.77 503
14195.90 538
14197.02 561
14198.15 548
14199.27 561
14200.40 525
14201.52 565
14202.65 534
14203.78 519
14204.90 553
14206.03 511
14207.15 496
14208.28 493
14209.41 525
14210.53 484
14211.66 480
14212.78 547
14213.91 470
14215.04 509
14216.16 514
14217.29 521
14218.42 528
14219.54 515
14220.67 529
14221.80 531
14222.92 506
14224.05 544
14225.18 508
14226.30 548
14227.43 514
14228.56 507
14229.68 506
14230.81 486
14231.94 527
14233.06 549
14234.19 551
14235.32 491
14236.45 459
14237.57 492
14238.70 525
14239.83 499
14240.96 468
14242.08 530
14243.21 480
14244.34 447
14245.47 456
14246.59 513
14247.72 495
14248.85 452
14249.98 448
14251.10 502
14252.23 532
14253.36 500
14254.49 473
14255.62 533
14256.74 528
14257.87 538
14259.00 467
14260.13 467
14261.26 573
14262.38 534
14263.51 487
14264.64 512
14265.77 457
14266.90 428
14268.03 480
14269.15 500
14270.28 492
14271.41 474
14272.54 500
14273.67 488
14274.80 450
14275.93 484
14277.06 513
14278.18 478
14279.31 487
14280.44 521
14281.57 480
14282.70 476
14283.83 480
14284.96 482
14286.09 465
14287.22 490
14288.35 491
14289.48 462
14290.60 509
14291.73 505
14292.86 458
14293.99 492
14295.12 422
14296.25 440
14297.38 542
14298.51 475
14299.64 437
14300.77 498
14301.90 450
14303.03 453
14304.16 457
14305.29 482
14306.42 493
14307.55 478
14308.68 443
14309.81 496
14310.94 470
14312.07 480
14313.20 498
14314.33 464
14315.46 440
14316.59 459
14317.72 484
14318.85 494
14319.98 507
14321.11 482
14322.24 468
14323.38 446
14324.51 455
14325.64 470
14326.77 494
14327.90 478
14329.03 427
14330.16 460
14331.29 465
14332.42 474
14333.55 509
14334.68 491
14335.82 475
14336.95 467
14338.08 454
14339.21 448
14340.34 500
14341.47 485
14342.60 429
14343.73 439
14344.87 472
14346.00 464
14347.13 424
14348.26 449
14349.39 450
14350.52 466
14351.66 472
14352.79 449
14353.92 464
14355.05 457
14356.18 477
14357.32 527
14358.45 477
14359.58 426
14360.71 459
14361.84 448
14362.98 490
14364.11 453
14365.24 449
14366.37 481
14367.51 474
14368.64 456
14369.77 481
14370.90 476
14372.04 465
14373.17 479
14374.30 450
14375.43 438
14376.57 433
14377.70 447
14378.83 536
14379.97 479
14381.10 443
14382.23 479
14383.36 511
14384.50 536
14385.63 495
14386.76 538
14387.90 515
14389.03 465
14390.16 475
14391.30 492
14392.43 483
14393.56 486
14394.70 497
14395.83 469
14396.96 488
14398.10 456
14399.23 475
14400.37 571
14401.50 581
14402.63 464
14403.77 475
14404.90 481
14406.03 507
14407.17 454
14408.30 445
14409.44 466
14410.57 465
14411.70 476
14412.84 465
14413.97 486
14415.11 449
14416.24 466
14417.38 498
14418.51 503
14419.64 548
14420.78 518
14421.91 510
14423.05 491
14424.18 449
14425.32 484
14426.45 522
14427.59 451
14428.72 455
14429.86 525
14430.99 541
14432.13 478
14433.26 509
14434.40 540
14435.53 507
14436.67 503
14437.80 499
14438.94 502
14440.07 509
14441.21 528
14442.34 473
14443.48 482
14444.61 483
14445.75 523
14446.89 533
14448.02 493
14449.16 507
14450.29 585
14451.43 510
14452.56 513
14453.70 498
14454.84 544
14455.97 506
14457.11 536
14458.24 535
14459.38 525
14460.52 561
14461.65 556
14462.79 521
14463.92 563
14465.06 650
14466.20 606
14467.33 556
14468.47 629
14469.61 564
14470.74 578
14471.88 577
14473.02 596
14474.15 601
14475.29 629
14476.43 564
14477.56 611
14478.70 606
14479.84 592
14480.97 609
14482.11 673
14483.25 649
14484.38 619
14485.52 578
14486.66 548
14487.79 564
14488.93 542
14490.07 527
14491.21 523
14492.34 573
14493.48 552
14494.62 508
14495.76 502
14496.89 503
14498.03 553
14499.17 517
14500.31 547
14501.44 508
14502.58 501
14503.72 519
14504.86 583
14506.00 551
14507.13 499
14508.27 499
14509.41 501
14510.55 500
14511.69 458
14512.82 482
14513.96 505
14515.10 560
14516.24 554
14517.38 440
14518.51 477
14519.65 468
14520.79 492
14521.93 516
14523.07 532
14524.21 530
14525.35 474
14526.48 491
14527.62 509
14528.76 504
14529.90 508
14531.04 423
14532.18 472
14533.32 476
14534.46 453
14535.60 469
14536.73 457
14537.87 482
14539.01 497
14540.15 469
14541.29 482
14542.43 473
14543.57 463
14544.71 481
14545.85 509
14546.99 501
14548.13 451
14549.27 453
14550.41 475
14551.55 474
14552.69 455
14553.83 479
14554.97 499
14556.11 514
14557.25 507
14558.39 509
14559.53 537
14560.67 522
14561.81 511
14562.95 483
14564.09 505
14565.23 486
14566.37 540
14567.51 500
14568.65 497
14569.79 473
14570.93 490
14572.07 460
14573.21 480
14574.35 455
14575.49 465
14576.63 525
14577.77 542
14578.91 497
14580.05 478
14581.19 458
14582.33 458
14583.48 521
14584.62 470
14585.76 474
14586.90 485
14588.04 495
14589.18 506
14590.32 546
14591.46 592
14592.60 535
14593.75 555
14594.89 532
14596.03 542
14597.17 510
14598.31 470
14599.45 509
14600.59 504
14601.74 532
14602.88 541
14604.02 524
14605.16 485
14606.30 535
14607.44 509
14608.59 546
14609.73 515
14610.87 585
14612.01 546
14613.15 549
14614.30 554
14615.44 593
14616.58 622
14617.72 580
14618.87 549
14620.01 529
14621.15 571
14622.29 546
14623.44 591
14624.58 564
14625.72 592
14626.86 584
14628.01 539
14629.15 576
14630.29 624
14631.43 623
14632.58 558
14633.72 589
14634.86 598
14636.01 610
14637.15 614
14638.29 605
14639.44 660
14640.58 631
14641.72 647
14642.86 624
14644.01 596
14645.15 617
14646.29 582
14647.44 636
14648.58 599
14649.73 535
14650.87 531
14652.01 572
14653.16 600
14654.30 585
14655.44 558
14656.59 476
14657.73 538
14658.87 496
14660.02 480
14661.16 517
14662.31 513
14663.45 503
14664.59 488
14665.74 490
14666.88 472
14668.03 469
14669.17 478
14670.32 484
14671.46 476
14672.60 524
14673.75 537
14674.89 521
14676.04 510
14677.18 541
14678.33 480
14679.47 495
14680.62 525
14681.76 520
14682.91 437
14684.05 454
14685.20 509
14686.34 493
14687.49 543
14688.63 528
14689.78 506
14690.92 467
14692.07 450
14693.21 434
14694.36 477
14695.50 502
14696.65 531
14697.79 487
14698.94 493
14700.08 495
14701.23 485
14702.38 480
14703.52 470
14704.67 483
14705.81 470
14706.96 481
14708.10 523
14709.25 475
14710.40 440
14711.54 467
14712.69 449
14713.83 452
14714.98 483
14716.13 474
14717.27 474
14718.42 463
14719.56 514
14720.71 514
14721.86 477
14723.00 493
14724.15 495
14725.30 489
14726.44 423
14727.59 448
14728.74 428
14729.88 442
14731.03 474
14732.18 473
14733.32 520
14734.47 454
14735.62 453
14736.76 463
14737.91 481
14739.06 451
14740.20 497
14741.35 495
14742.50 526
14743.65 453
14744.79 496
14745.94 480
14747.09 463
14748.23 511
14749.38 506
14750.53 550
14751.68 488
14752.82 482
14753.97 460
14755.12 488
14756.27 474
14757.42 516
14758.56 486
14759.71 481
14760.86 464
14762.01 437
14763.15 470
14764.30 485
14765.45 495
14766.60 484
14767.75 517
14768.90 513
14770.04 510
14771.19 507
14772.34 466
14773.49 495
14774.64 471
14775.79 478
14776.93 469
14778.08 498
14779.23 508
14780.38 529
14781.53 526
14782.68 549
14783.83 539
14784.97 539
14786.12 525
14787.27 559
14788.42 532
14789.57 584
14790.72 516
14791.87 560
14793.02 596
14794.17 547
14795.32 498
14796.46 525
14797.61 539
14798.76 530
14799.91 498
14801.06 511
14802.21 554
14803.36 505
14804.51 549
14805.66 501
14806.81 496
14807.96 503
14809.11 505
14810.26 445
14811.41 425
14812.56 487
14813.71 476
14814.86 501
14816.01 474
14817.16 466
14818.31 473
14819.46 513
14820.61 517
14821.76 512
14822.91 482
14824.06 461
14825.21 466
14826.36 457
14827.51 450
14828.66 378
14829.81 453
14830.96 457
14832.11 426
14833.26 433
14834.42 438
14835.57 432
14836.72 495
14837.87 433
14839.02 447
14840.17 444
14841.32 483
14842.47 437
14843.62 437
14844.77 412
14845.92 369
14847.08 397
14848.23 400
14849.38 429
14850.53 434
14851.68 427
14852.83 445
14853.98 465
14855.14 426
14856.29 415
14857.44 403
14858.59 446
14859.74 436
14860.89 382
14862.05 379
14863.20 401
14864.35 404
14865.50 412
14866.65 438
14867.81 444
14868.96 415
14870.11 468
14871.26 477
14872.41 442
14873.57 467
14874.72 422
14875.87 396
14877.02 400
14878.18 449
14879.33 452
14880.48 429
14881.63 433
14882.79 385
14883.94 418
14885.09 400
14886.24 414
14887.40 450
14888.55 423
14889.70 424
14890.86 448
14892.01 407
14893.16 404
14894.31 379
14895.47 393
14896.62 405
14897.77 427
14898.93 439
14900.08 440
14901.23 406
14902.39 388
14903.54 407
14904.69 386
14905.85 400
14907.00 400
14908.16 449
14909.31 395
14910.46 402
14911.62 383
14912.77 402
14913.92 423
14915.08 426
14916.23 436
14917.39 397
14918.54 409
14919.69 469
14920.85 461
14922.00 421
14923.16 402
14924.31 427
14925.46 407
14926.62 409
14927.77 435
14928.93 435
14930.08 425
14931.24 414
14932.39 426
14933.55 415
14934.70 408
14935.85 357
14937.01 370
14938.16 431
14939.32 400
14940.47 383
14941.63 415
14942.78 382
14943.94 413
14945.09 434
14946.25 394
14947.40 413
14948.56 377
14949.71 391
14950.87 407
14952.03 426
14953.18 436
14954.34 423
14955.49 400
14956.65 435
14957.80 392
14958.96 370
14960.11 403
14961.27 362
14962.42 403
14963.58 361
14964.74 413
14965.89 396
14967.05 413
14968.20 404
14969.36 370
14970.52 420
14971.67 430
14972.83 383
14973.98 405
14975.14 436
14976.30 386
14977.45 374
14978.61 386
14979.77 396
14980.92 397
14982.08 378
14983.24 386
14984.39 363
14985.55 385
14986.70 408
14987.86 403
14989.02 393
14990.18 402
14991.33 345
14992.49 381
14993.65 380
14994.80 391
14995.96 424
14997.12 414
14998.27 359
14999.43 386
15000.59 384
15001.75 394
15002.90 400
15004.06 358
15005.22 365
15006.37 377
15007.53 329
15008.69 289
15009.85 317
15011.00 363
15012.16 334
15013.32 339
15014.48 372
15015.64 314
15016.79 359
15017.95 363
15019.11 357
15020.27 354
15021.43 363
15022.58 365
15023.74 368
15024.90 387
15026.06 362
15027.22 357
15028.37 327
15029.53 371
15030.69 394
15031.85 323
15033.01 322
15034.17 373
15035.32 354
15036.48 328
15037.64 340
15038.80 400
15039.96 349
15041.12 354
15042.28 342
15043.44 347
15044.59 371
15045.75 366
15046.91 337
15048.07 372
15049.23 366
15050.39 398
15051.55 335
15052.71 365
15053.87 388
15055.03 345
15056.19 381
15057.35 360
15058.50 349
15059.66 384
15060.82 366
15061.98 329
15063.14 356
15064.30 341
15065.46 356
15066.62 355
15067.78 367
15068.94 322
15070.10 293
15071.26 368
15072.42 382
15073.58 349
15074.74 338
15075.90 360
15077.06 330
15078.22 327
15079.38 418
15080.54 365
15081.70 354
15082.86 368
15084.02 372
15085.18 349
15086.34 387
15087.50 340
15088.67 377
15089.83 383
15090.99 342
15092.15 368
15093.31 358
15094.47 369
15095.63 373
15096.79 371
15097.95 329
15099.11 334
15100.27 351
15101.43 364
15102.60 322
15103.76 407
15104.92 352
15106.08 320
15107.24 360
15108.40 365
15109.56 375
15110.72 395
15111.89 382
15113.05 368
15114.21 372
15115.37 363
15116.53 354
15117.69 347
15118.86 354
15120.02 385
15121.18 334
15122.34 339
15123.50 340
15124.67 327
15125.83 390
15126.99 404
15128.15 368
15129.31 357
15130.48 339
15131.64 332
15132.80 354
15133.96 357
15135.13 354
15136.29 368
15137.45 352
15138.61 344
15139.78 351
15140.94 353
15142.10 342
15143.26 315
15144.43 375
15145.59 380
15146.75 375
15147.91 384
15149.08 405
15150.24 326
15151.40 312
15152.57 336
15153.73 338
15154.89 341
15156.06 344
15157.22 339
15158.38 354
15159.55 340
15160.71 301
15161.87 317
15163.04 342
15164.20 376
15165.36 348
15166.53 348
15167.69 321
15168.85 338
15170.02 362
15171.18 347
15172.35 336
15173.51 330
15174.67 327
15175.84 308
15177.00 346
15178.17 322
15179.33 339
15180.49 321
15181.66 324
15182.82 336
15183.99 338
15185.15 360
15186.31 349
15187.48 388
15188.64 377
15189.81 337
15190.97 358
15192.14 296
15193.30 330
15194.47 351
15195.63 360
15196.80 340
15197.96 335
15199.13 288
15200.29 314
15201.46 316
15202.62 322
15203.79 388
15204.95 346
15206.12 323
15207.28 337
15208.45 329
15209.61 350
15210.78 333
15211.94 344
15213.11 320
15214.27 377
15215.44 305
15216.60 327
15217.77 355
15218.93 351
15220.10 378
15221.27 392
15222.43 362
15223.60 322
15224.76 313
15225.93 357
15227.10 364
15228.26 363
15229.43 375
15230.59 361
15231.76 367
15232.93 346
15234.09 322
15235.26 337
15236.42 351
15237.59 323
15238.76 353
15239.92 392
15241.09 358
15242.26 348
15243.42 350
15244.59 355
15245.76 361
15246.92 354
15248.09 311
15249.26 319
15250.42 347
15251.59 380
15252.76 360
15253.92 327
15255.09 323
15256.26 364
15257.43 347
15258.59 330
15259.76 337
15260.93 324
15262.09 352
15263.26 361
15264.43 312
15265.60 352
15266.76 351
15267.93 317
15269.10 371
15270.27 337
15271.43 378
15272.60 329
15273.77 322
15274.94 327
15276.10 364
15277.27 397
15278.44 358
15279.61 374
15280.78 336
15281.94 353
15283.11 350
15284.28 360
15285.45 313
15286.62 342
15287.79 343
15288.95 325
15290.12 330
15291.29 324
15292.46 321
15293.63 300
15294.80 329
15295.96 335
15297.13 346
15298.30 307
15299.47 349
15300.64 320
15301.81 303
15302.98 314
15304.15 326
15305.31 348
15306.48 354
15307.65 345
15308.82 336
15309.99 395
15311.16 359
15312.33 335
15313.50 328
15314.67 342
15315.84 324
15317.01 347
15318.18 356
15319.34 381
15320.51 340
15321.68 359
15322.85 336
15324.02 346
15325.19 352
15326.36 278
15327.53 341
15328.70 346
15329.87 325
15331.04 313
15332.21 331
15333.38 346
15334.55 325
15335.72 291
15336.89 304
15338.06 304
15339.23 333
15340.40 357
15341.57 336
15342.74 307
15343.91 301
15345.08 314
15346.26 347
15347.43 356
15348.60 355
15349.77 327
15350.94 352
15352.11 355
15353.28 329
15354.45 324
15355.62 292
15356.79 293
15357.96 346
15359.13 308
15360.30 283
15361.48 350
15362.65 351
15363.82 368
15364.99 312
15366.16 295
15367.33 311
15368.50 296
15369.67 319
15370.85 321
15372.02 334
15373.19 302
15374.36 289
15375.53 295
15376.70 338
15377.88 297
15379.05 329
15380.22 358
15381.39 324
15382.56 284
15383.73 336
15384.91 322
15386.08 314
15387.25 342
15388.42 306
15389.59 337
15390.77 334
15391.94 298
15393.11 320
15394.28 339
15395.46 308
15396.63 280
15397.80 350
15398.97 336
15400.15 333
15401.32 294
15402.49 310
15403.66 304
15404.84 345
15406.01 325
15407.18 323
15408.36 323
15409.53 343
15410.70 364
15411.87 363
15413.05 325
15414.22 316
15415.39 320
15416.57 371
15417.74 356
15418.91 350
15420.09 322
15421.26 343
15422.43 309
15423.61 329
15424.78 324
15425.95 324
15427.13 313
15428.30 319
15429.47 335
15430.65 299
15431.82 315
15433.00 353
15434.17 355
15435.34 292
15436.52 319
15437.69 340
15438.87 303
15440.04 318
15441.21 325
15442.39 315
15443.56 318
15444.74 302
15445.91 299
15447.09 300
15448.26 302
15449.43 301
15450.61 310
15451.78 329
15452.96 316
15454.13 353
15455.31 320
15456.48 282
15457.66 293
15458.83 312
15460.01 322
15461.18 313
15462.36 302
15463.53 289
15464.71 309
15465.88 278
15467.06 314
15468.23 287
15469.41 330
15470.58 320
15471.76 342
15472.93 314
15474.11 323
15475.28 325
15476.46 333
15477.63 359
15478.81 393
15479.99 333
15481.16 315
15482.34 315
15483.51 307
15484.69 291
15485.86 318
15487.04 322
15488.22 305
15489.39 335
15490.57 376
15491.74 328
15492.92 289
15494.10 322
15495.27 312
15496.45 348
15497.62 309
15498.80 324
15499.98 305
15501.15 316
15502.33 365
15503.51 314
15504.68 296
15505.86 343
15507.04 311
15508.21 328
15509.39 304
15510.57 312
15511.74 334
15512.92 338
15514.10 318
15515.27 325
15516.45 338
15517.63 361
15518.81 317
15519.98 328
15521.16 314
15522.34 347
15523.51 334
15524.69 297
15525.87 294
15527.05 332
15528.22 314
15529.40 323
15530.58 308
15531.76 366
15532.93 384
15534.11 368
15535.29 356
15536.47 343
15537.64 316
15538.82 345
15540.00 352
15541.18 341
15542.36 294
15543.53 292
15544.71 321
15545.89 320
15547.07 320
15548.25 293
15549.43 356
15550.60 343
15551.78 344
15552.96 298
15554.14 272
15555.32 337
15556.50 296
15557.67 313
15558.85 347
15560.03 334
15561.21 342
15562.39 317
15563.57 307
15564.75 318
15565.93 311
15567.10 339
15568.28 344
15569.46 345
15570.64 318
15571.82 311
15573.00 315
15574.18 323
15575.36 336
15576.54 330
15577.72 317
15578.90 302
15580.08 330
15581.26 324
15582.43 355
15583.61 348
15584.79 346
15585.97 337
15587.15 387
15588.33 369
15589.51 332
15590.69 329
15591.87 338
15593.05 304
15594.23 308
15595.41 324
15596.59 385
15597.77 337
15598.95 350
15600.13 342
15601.31 335
15602.49 356
15603.67 356
15604.85 356
15606.03 322
15607.21 337
15608.40 367
15609.58 328
15610.76 356
15611.94 322
15613.12 335
15614.30 343
15615.48 321
15616.66 332
15617.84 375
15619.02 333
15620.20 377
15621.38 372
15622.56 389
15623.75 404
15624.93 405
15626.11 375
15627.29 396
15628.47 356
15629.65 373
15630.83 374
15632.01 423
15633.20 377
15634.38 415
15635.56 342
15636.74 326
15637.92 391
15639.10 371
15640.29 354
15641.47 332
15642.65 329
15643.83 346
15645.01 362
15646.19 376
15647.38 412
15648.56 370
15649.74 351
15650.92 369
15652.10 363
15653.29 399
15654.47 377
15655.65 391
15656.83 368
15658.02 384
15659.20 380
15660.38 371
15661.56 349
15662.75 349
15663.93 362
15665.11 372
15666.29 392
15667.48 420
15668.66 358
15669.84 359
15671.03 393
15672.21 387
15673.39 397
15674.57 410
15675.76 352
15676.94 336
15678.12 403
15679.31 416
15680.49 388
15681.67 367
15682.86 413
15684.04 353
15685.22 373
15686.41 384
15687.59 435
15688.77 423
15689.96 426
15691.14 415
15692.32 407
15693.51 391
15694.69 401
15695.88 426
15697.06 401
15698.24 404
15699.43 412
15700.61 423
15701.80 367
15702.98 438
15704.16 387
15705.35 444
15706.53 450
15707.72 434
15708.90 492
15710.09 480
15711.27 434
15712.45 438
15713.64 463
15714.82 424
15716.01 465
15717.19 477
15718.38 475
15719.56 455
15720.75 464
15721.93 461
15723.12 431
15724.30 437
15725.49 435
15726.67 433
15727.86 479
15729.04 444
15730.23 453
15731.41 443
15732.60 429
15733.78 476
15734.97 478
15736.15 462
15737.34 460
15738.52 438
15739.71 426
15740.89 422
15742.08 425
15743.27 428
15744.45 394
15745.64 416
15746.82 454
15748.01 445
15749.19 417
15750.38 462
15751.57 468
15752.75 421
15753.94 418
15755.12 420
15756.31 441
15757.50 433
15758.68 396
15759.87 470
15761.05 451
15762.24 428
15763.43 443
15764.61 416
15765.80 443
15766.99 416
15768.17 398
15769.36 459
15770.55 449
15771.73 397
15772.92 407
15774.11 448
15775.29 386
15776.48 400
15777.67 396
15778.85 416
15780.04 409
15781.23 373
15782.42 403
15783.60 405
15784.79 401
15785.98 423
15787.16 410
15788.35 378
15789.54 381
15790.73 400
15791.91 388
15793.10 400
15794.29 390
15795.48 394
15796.66 407
15797.85 391
15799.04 432
15800.23 394
15801.41 421
15802.60 422
15803.79 405
15804.98 377
15806.17 385
15807.35 382
15808.54 364
15809.73 382
15810.92 360
15812.11 394
15813.30 329
15814.48 389
15815.67 360
15816.86 388
15818.05 400
15819.24 362
15820.43 400
15821.61 408
15822.80 377
15823.99 347
15825.18 393
15826.37 368
15827.56 338
15828.75 373
15829.94 385
15831.12 329
15832.31 385
15833.50 344
15834.69 405
15835.88 332
15837.07 357
15838.26 355
15839.45 405
15840.64 391
15841.83 366
15843.02 399
15844.21 373
15845.39 349
15846.58 373
15847.77 369
15848.96 367
15850.15 347
15851.34 338
15852.53 400
15853.72 364
15854.91 354
15856.10 369
15857.29 366
15858.48 354
15859.67 355
15860.86 362
15862.05 324
15863.24 315
15864.43 346
15865.62 373
15866.81 379
15868.00 340
15869.19 330
15870.38 350
15871.57 351
15872.76 381
15873.96 362
15875.15 374
15876.34 337
15877.53 355
15878.72 375
15879.91 364
15881.10 352
15882.29 345
15883.48 357
15884.67 347
15885.86 360
15887.05 322
15888.25 379
15889.44 376
15890.63 384
15891.82 360
15893.01 350
15894.20 359
15895.39 342
15896.58 365
15897.78 350
15898.97 338
15900.16 329
15901.35 354
15902.54 398
15903.73 366
15904.92 352
15906.12 379
15907.31 389
15908.50 356
15909.69 330
15910.88 332
15912.08 359
15913.27 355
15914.46 351
15915.65 363
15916.84 348
15918.04 339
15919.23 339
15920.42 340
15921.61 368
15922.81 318
15924.00 329
15925.19 338
15926.38 312
15927.58 337
15928.77 362
15929.96 342
15931.15 378
15932.35 333
15933.54 325
15934.73 328
15935.92 358
15937.12 349
15938.31 340
15939.50 376
15940.70 333
15941.89 389
15943.08 353
15944.28 340
15945.47 335
15946.66 368
15947.86 330
15949.05 353
15950.24 313
15951.44 374
15952.63 315
15953.82 315
15955.02 344
15956.21 358
15957.40 334
15958.60 305
15959.79 301
15960.99 310
15962.18 307
15963.37 285
15964.57 320
15965.76 325
15966.96 349
15968.15 304
15969.34 301
15970.54 321
15971.73 349
15972.93 307
15974.12 323
15975.31 296
15976.51 274
15977.70 319
15978.90 311
15980.09 342
15981.29 336
15982.48 293
15983.68 315
15984.87 332
15986.07 326
15987.26 321
15988.46 281
15989.65 306
15990.85 307
15992.04 370
15993.24 352
15994.43 359
15995.63 311
15996.82 283
15998.02 294
15999.21 307
16000.41 310
16001.60 304
16002.80 315
16003.99 322
16005.19 317
16006.38 296
16007.58 313
16008.77 308
16009.97 314
16011.17 315
16012.36 309
16013.56 333
16014.75 272
16015.95 298
16017.14 299
16018.34 302
16019.54 307
16020.73 313
16021.93 302
16023.13 289
16024.32 272
16025.52 329
16026.71 356
16027.91 335
16029.11 310
16030.30 291
16031.50 333
16032.70 286
16033.89 324
16035.09 278
16036.29 301
16037.48 280
16038.68 290
16039.88 308
16041.07 312
16042.27 320
16043.47 308
16044.66 287
16045.86 272
16047.06 259
16048.25 353
16049.45 334
16050.65 315
16051.85 266
16053.04 308
16054.24 339
16055.44 296
16056.64 278
16057.83 272
16059.03 329
16060.23 296
16061.43 315
16062.62 290
16063.82 322
16065.02 304
16066.22 293
16067.41 320
16068.61 308
16069.81 330
16071.01 341
16072.21 282
16073.40 285
16074.60 300
16075.80 317
16077.00 326
16078.20 268
16079.39 272
16080.59 289
16081.79 285
16082.99 255
16084.19 247
16085.39 245
16086.58 252
16087.78 280
16088.98 288
16090.18 273
16091.38 280
16092.58 304
16093.78 300
16094.98 299
16096.17 293
16097.37 300
16098.57 283
16099.77 290
16100.97 262
16102.17 305
16103.37 287
16104.57 267
16105.77 277
16106.97 305
16108.17 283
16109.36 304
16110.56 290
16111.76 291
16112.96 291
16114.16 306
16115.36 313
16116.56 283
16117.76 274
16118.96 270
16120.16 298
16121.36 288
16122.56 248
16123.76 328
16124.96 277
16126.16 269
16127.36 281
16128.56 301
16129.76 300
16130.96 333
16132.16 289
16133.36 309
16134.56 257
16135.76 287
16136.96 331
16138.16 283
16139.36 251
16140.56 265
16141.76 261
16142.97 280
16144.17 306
16145.37 278
16146.57 314
16147.77 315
16148.97 301
16150.17 293
16151.37 299
16152.57 298
16153.77 328
16154.97 300
16156.18 353
16157.38 299
16158.58 308
16159.78 288
16160.98 319
16162.18 316
16163.38 325
16164.58 308
16165.79 309
16166.99 321
16168.19 290
16169.39 281
16170.59 284
16171.79 333
16173.00 314
16174.20 278
16175.40 288
16176.60 318
16177.80 313
16179.01 313
16180.21 279
16181.41 288
16182.61 297
16183.81 320
16185.02 292
16186.22 291
16187.42 299
16188.62 288
16189.82 324
16191.03 329
16192.23 275
16193.43 278
16194.63 318
16195.84 302
16197.04 344
16198.24 281
16199.45 300
16200.65 308
16201.85 341
16203.05 310
16204.26 267
16205.46 339
16206.66 332
16207.87 337
16209.07 365
16210.27 344
16211.48 332
16212.68 290
16213.88 292
16215.08 303
16216.29 328
16217.49 328
16218.70 293
16219.90 308
16221.10 297
16222.31 278
16223.51 308
16224.71 307
16225.92 287
16227.12 314
16228.32 288
16229.53 330
16230.73 360
16231.94 349
16233.14 383
16234.34 337
16235.55 330
16236.75 338
16237.96 319
16239.16 377
16240.36 331
16241.57 293
16242.77 266
16243.98 330
16245.18 348
16246.39 326
16247.59 307
16248.80 347
16250.00 344
16251.21 398
16252.41 367
16253.61 334
16254.82 301
16256.02 323
16257.23 329
16258.43 350
16259.64 333
16260.84 331
16262.05 335
16263.25 340
16264.46 355
16265.66 351
16266.87 342
16268.08 298
16269.28 347
16270.49 311
16271.69 349
16272.90 335
16274.10 365
16275.31 349
16276.51 368
16277.72 368
16278.92 346
16280.13 359
16281.34 350
16282.54 373
16283.75 365
16284.95 335
16286.16 340
16287.37 360
16288.57 332
16289.78 400
16290.98 334
16292.19 376
16293.40 354
16294.60 330
16295.81 344
16297.02 358
16298.22 323
16299.43 355
16300.63 387
16301.84 417
16303.05 385
16304.25 346
16305.46 363
16306.67 351
16307.87 407
16309.08 364
16310.29 428
16311.50 391
16312.70 439
16313.91 370
16315.12 398
16316.32 389
16317.53 360
16318.74 435
16319.94 454
16321.15 377
16322.36 381
16323.57 397
16324.77 366
16325.98 355
16327.19 330
16328.40 357
16329.60 352
16330.81 413
16332.02 379
16333.23 356
16334.43 325
16335.64 386
16336.85 391
16338.06 384
16339.27 394
16340.47 349
16341.68 356
16342.89 341
16344.10 336
16345.31 328
16346.51 352
16347.72 363
16348.93 353
16350.14 291
16351.35 345
16352.56 316
16353.77 309
16354.97 354
16356.18 360
16357.39 358
16358.60 341
16359.81 363
16361.02 307
16362.23 326
16363.43 321
16364.64 349
16365.85 337
16367.06 311
16368.27 312
16369.48 349
16370.69 297
16371.90 325
16373.11 302
16374.32 303
16375.53 309
16376.73 321
16377.94 346
16379.15 306
16380.36 337
16381.57 316
16382.78 333
16383.99 254
16385.20 351
16386.41 330
16387.62 335
16388.83 279
16390.04 283
16391.25 321
16392.46 294
16393.67 290
16394.88 302
16396.09 332
16397.30 356
16398.51 313
16399.72 313
16400.93 290
16402.14 294
16403.35 323
16404.56 261
16405.77 306
16406.98 294
16408.19 294
16409.40 286
16410.61 275
16411.82 295
16413.04 306
16414.25 306
16415.46 278
16416.67 319
16417.88 325
16419.09 323
16420.30 281
16421.51 272
16422.72 294
16423.93 348
16425.14 311
16426.36 249
16427.57 274
16428.78 289
16429.99 318
16431.20 315
16432.41 283
16433.62 297
16434.83 282
16436.05 260
16437.26 303
16438.47 276
16439.68 298
16440.89 323
16442.10 348
16443.32 284
16444.53 284
16445.74 303
16446.95 299
16448.16 279
16449.38 318
16450.59 304
16451.80 302
16453.01 323
16454.22 274
16455.44 287
16456.65 267
16457.86 244
16459.07 279
16460.29 295
16461.50 262
16462.71 324
16463.92 327
16465.14 319
16466.35 278
16467.56 310
16468.77 296
16469.99 308
16471.20 282
16472.41 314
16473.63 313
16474.84 296
16476.05 304
16477.26 280
16478.48 257
16479.69 258
16480.90 275
16482.12 254
16483.33 271
16484.54 271
16485.76 248
16486.97 297
16488.18 309
16489.40 269
16490.61 292
16491.82 303
16493.04 284
16494.25 284
16495.47 262
16496.68 295
16497.89 258
16499.11 300
16500.32 330
16501.53 303
16502.75 304
16503.96 302
16505.18 293
16506.39 262
16507.61 301
16508.82 269
16510.03 264
16511.25 256
16512.46 280
16513.68 253
16514.89 250
16516.11 226
16517.32 294
16518.53 261
16519.75 250
16520.96 255
16522.18 269
16523.39 310
16524.61 284
16525.82 272
16527.04 292
16528.25 294
16529.47 266
16530.68 299
16531.90 251
16533.11 267
16534.33 286
16535.54 276
16536.76 230
16537.97 253
16539.19 291
16540.40 318
16541.62 279
16542.84 251
16544.05 260
16545.27 297
16546.48 299
16547.70 230
16548.91 256
16550.13 260
16551.35 256
16552.56 221
16553.78 249
16554.99 259
16556.21 242
16557.42 259
16558.64 261
16559.86 251
16561.07 225
16562.29 266
16563.51 237
16564.72 254
16565.94 245
16567.15 246
16568.37 277
16569.59 292
16570.80 266
16572.02 242
16573.24 267
16574.45 263
16575.67 252
16576.89 278
16578.10 270
16579.32 254
16580.54 257
16581.75 281
16582.97 249
16584.19 256
16585.41 282
16586.62 247
16587.84 263
16589.06 286
16590.27 264
16591.49 251
16592.71 257
16593.93 245
16595.14 265
16596.36 236
16597.58 217
16598.80 256
16600.01 283
16601.23 242
16602.45 248
16603.67 235
16604.88 274
16606.10 279
16607.32 238
16608.54 242
16609.76 262
16610.97 254
16612.19 247
16613.41 272
16614.63 254
16615.85 284
16617.06 284
16618.28 297
16619.50 258
16620.72 275
16621.94 280
16623.16 319
16624.37 263
16625.59 233
16626.81 284
16628.03 240
16629.25 251
16630.47 234
16631.69 269
16632.90 313
16634.12 268
16635.34 282
16636.56 271
16637.78 271
16639.00 280
16640.22 287
16641.44 260
16642.66 259
16643.88 219
16645.09 235
16646.31 230
16647.53 259
16648.75 259
16649.97 271
16651.19 253
16652.41 277
16653.63 256
16654.85 235
16656.07 273
16657.29 269
16658.51 241
16659.73 253
16660.95 275
16662.17 243
16663.39 289
16664.61 248
16665.83 237
16667.05 246
16668.27 285
16669.49 280
16670.71 247
16671.93 252
16673.15 255
16674.37 248
16675.59 259
16676.81 254
16678.03 222
16679.25 261
16680.47 253
16681.69 247
16682.91 282
16684.13 244
16685.35 243
16686.58 238
16687.80 272
16689.02 257
16690.24 269
16691.46 245
16692.68 237
16693.90 262
16695.12 273
16696.34 257
16697.56 231
16698.79 269
16700.01 246
16701.23 253
16702.45 262
16703.67 268
16704.89 245
16706.11 267
16707.34 240
16708.56 268
16709.78 234
16711.00 249
16712.22 262
16713.44 257
16714.67 245
16715.89 260
16717.11 269
16718.33 285
16719.55 266
16720.78 279
16722.00 268
16723.22 258
16724.44 220
16725.66 242
16726.89 238
16728.11 262
16729.33 229
16730.55 230
16731.78 253
16733.00 285
16734.22 259
16735.44 231
16736.67 260
16737.89 275
16739.11 251
16740.33 272
16741.56 262
16742.78 276
16744.00 235
16745.22 247
16746.45 237
16747.67 233
16748.89 269
16750.12 252
16751.34 245
16752.56 253
16753.79 237
16755.01 237
16756.23 278
16757.46 253
16758.68 271
16759.90 229
16761.13 235
16762.35 252
16763.57 259
16764.80 276
16766.02 282
16767.24 288
16768.47 275
16769.69 258
16770.92 259
16772.14 253
16773.36 244
16774.59 235
16775.81 255
16777.04 252
16778.26 269
16779.48 286
16780.71 192
16781.93 227
16783.16 244
16784.38 266
16785.61 239
16786.83 245
16788.05 271
16789.28 283
16790.50 244
16791.73 254
16792.95 244
16794.18 262
16795.40 255
16796.63 245
16797.85 228
16799.08 272
16800.30 261
16801.53 267
16802.75 235
16803.98 265
16805.20 248
16806.43 241
16807.65 244
16808.88 234
16810.10 247
16811.33 231
16812.55 273
16813.78 282
16815.00 269
16816.23 282
16817.46 261
16818.68 284
16819.91 242
16821.13 259
16822.36 244
16823.58 274
16824.81 262
16826.04 234
16827.26 245
16828.49 276
16829.71 252
16830.94 239
16832.17 272
16833.39 279
16834.62 291
16835.84 290
16837.07 283
16838.30 287
16839.52 246
16840.75 247
16841.98 260
16843.20 286
16844.43 270
16845.66 252
16846.88 261
16848.11 259
16849.34 247
16850.56 242
16851.79 275
16853.02 280
16854.24 263
16855.47 255
16856.70 242
16857.92 261
16859.15 266
16860.38 255
16861.61 309
16862.83 278
16864.06 253
16865.29 268
16866.52 262
16867.74 296
16868.97 289
16870.20 320
16871.42 292
16872.65 251
16873.88 252
16875.11 274
16876.34 278
16877.56 278
16878.79 271
16880.02 291
16881.25 304
16882.47 281
16883.70 270
16884.93 332
16886.16 276
16887.39 306
16888.62 291
16889.84 225
16891.07 263
16892.30 270
16893.53 326
16894.76 300
16895.98 281
16897.21 327
16898.44 292
16899.67 282
16900.90 311
16902.13 315
16903.36 252
16904.59 295
16905.81 267
16907.04 280
16908.27 292
16909.50 291
16910.73 310
16911.96 270
16913.19 271
16914.42 257
16915.65 267
16916.88 269
16918.10 279
16919.33 253
16920.56 267
16921.79 262
16923.02 261
16924.25 276
16925.48 258
16926.71 244
16927.94 251
16929.17 276
16930.40 253
16931.63 253
16932.86 268
16934.09 289
16935.32 252
16936.55 252
16937.78 254
16939.01 259
16940.24 269
16941.47 267
16942.70 281
16943.93 297
16945.16 246
16946.39 241
16947.62 264
16948.85 261
16950.08 267
16951.31 283
16952.54 256
16953.77 247
16955.00 232
16956.23 276
16957.46 321
16958.69 280
16959.93 280
16961.16 282
16962.39 301
16963.62 238
16964.85 314
16966.08 308
16967.31 245
16968.54 264
16969.77 253
16971.00 276
16972.24 225
16973.47 254
16974.70 254
16975.93 250
16977.16 268
16978.39 260
16979.62 252
16980.85 268
16982.09 269
16983.32 264
16984.55 249
16985.78 239
16987.01 263
16988.24 231
16989.48 252
16990.71 256
16991.94 302
16993.17 271
16994.40 218
16995.64 203
16996.87 250
16998.10 280
16999.33 282
17000.57 268
17001.80 263
17003.03 247
17004.26 245
17005.49 251
17006.73 244
17007.96 247
17009.19 224
17010.42 285
17011.66 277
17012.89 274
17014.12 223
17015.36 294
17016.59 233
17017.82 257
17019.05 250
17020.29 259
17021.52 243
17022.75 257
17023.99 260
17025.22 301
17026.45 251
17027.69 243
17028.92 251
17030.15 222
17031.39 257
17032.62 257
17033.85 264
17035.09 240
17036.32 255
17037.55 263
17038.79 265
17040.02 252
17041.25 280
17042.49 256
17043.72 259
17044.96 267
17046.19 256
17047.42 285
17048.66 273
17049.89 241
17051.13 265
17052.36 268
17053.59 280
17054.83 252
17056.06 237
17057.30 267
17058.53 257
17059.77 250
17061.00 237
17062.23 238
17063.47 262
17064.70 254
17065.94 241
17067.17 219
17068.41 228
17069.64 289
17070.88 270
17072.11 266
17073.35 281
17074.58 248
17075.82 240
17077.05 228
17078.29 260
17079.52 233
17080.76 226
17081.99 243
17083.23 219
17084.46 284
17085.70 264
17086.93 223
17088.17 253
17089.40 256
17090.64 233
17091.88 232
17093.11 243
17094.35 239
17095.58 218
17096.82 268
17098.05 224
17099.29 243
17100.53 249
17101.76 233
17103.00 237
17104.23 247
17105.47 262
17106.71 274
17107.94 240
17109.18 222
17110.41 210
17111.65 245
17112.89 212
17114.12 250
17115.36 238
17116.60 251
17117.83 255
17119.07 242
17120.31 251
17121.54 238
17122.78 247
17124.02 210
17125.25 228
17126.49 244
17127.73 218
17128.96 236
17130.20 244
17131.44 223
17132.67 213
17133.91 240
17135.15 234
17136.39 270
17137.62 227
17138.86 240
17140.10 216
17141.33 234
17142.57 210
17143.81 245
17145.05 220
17146.28 239
17147.52 206
17148.76 237
17150.00 220
17151.24 226
17152.47 260
17153.71 235
17154.95 219
17156.19 241
17157.42 243
17158.66 250
17159.90 268
17161.14 246
17162.38 217
17163.61 213
17164.85 226
17166.09 240
17167.33 238
17168.57 221
17169.81 196
17171.04 202
17172.28 176
17173.52 226
17174.76 214
17176.00 223
17177.24 242
17178.48 249
17179.72 275
17180.95 205
17182.19 233
17183.43 268
17184.67 237
17185.91 214
17187.15 218
17188.39 249
17189.63 232
17190.87 228
17192.10 224
17193.34 197
17194.58 237
17195.82 226
17197.06 220
17198.30 212
17199.54 205
17200.78 226
17202.02 231
17203.26 231
17204.50 233
17205.74 217
17206.98 232
17208.22 248
17209.46 256
17210.70 259
17211.94 207
17213.18 228
17214.42 253
17215.66 265
17216.90 249
17218.14 207
17219.38 215
17220.62 205
17221.86 205
17223.10 234
17224.34 233
17225.58 272
17226.82 227
17228.06 189
17229.30 241
17230.54 217
17231.78 214
17233.02 233
17234.26 212
17235.50 216
17236.75 226
17237.99 197
17239.23 194
17240.47 229
17241.71 227
17242.95 248
17244.19 212
17245.43 199
17246.67 199
17247.92 256
17249.16 268
17250.40 225
17251.64 211
17252.88 244
17254.12 245
17255.36 213
17256.60 224
17257.85 223
17259.09 210
17260.33 271
17261.57 268
17262.81 237
17264.05 198
17265.30 192
17266.54 220
17267.78 245
17269.02 215
17270.26 225
17271.51 244
17272.75 231
17273.99 251
17275.23 225
17276.48 207
17277.72 219
17278.96 242
17280.20 244
17281.44 242
17282.69 197
17283.93 218
17285.17 212
17286.41 189
17287.66 216
17288.90 217
17290.14 212
17291.39 217
17292.63 235
17293.87 213
17295.11 201
17296.36 211
17297.60 227
17298.84 234
17300.09 231
17301.33 227
17302.57 223
17303.82 224
17305.06 230
17306.30 260
17307.55 247
17308.79 212
17310.03 242
17311.28 235
17312.52 214
17313.76 220
17315.01 193
17316.25 210
17317.49 223
17318.74 208
17319.98 186
17321.23 234
17322.47 247
17323.71 234
17324.96 217
17326.20 207
17327.45 227
17328.69 226
17329.93 223
17331.18 264
17332.42 233
17333.67 215
17334.91 222
17336.16 246
17337.40 229
17338.64 197
17339.89 224
17341.13 264
17342.38 225
17343.62 211
17344.87 196
17346.11 208
17347.36 229
17348.60 248
17349.85 211
17351.09 184
17352.34 201
17353.58 211
17354.83 220
17356.07 211
17357.32 193
17358.56 205
17359.81 222
17361.05 232
17362.30 211
17363.54 211
17364.79 216
17366.03 221
17367.28 212
17368.53 218
17369.77 203
17371.02 218
17372.26 225
17373.51 205
17374.75 180
17376.00 248
17377.25 206
17378.49 169
17379.74 213
17380.98 203
17382.23 223
17383.48 212
17384.72 226
17385.97 202
17387.21 225
17388.46 210
17389.71 205
17390.95 205
17392.20 238
17393.45 222
17394.69 220
17395.94 226
17397.19 223
17398.43 188
17399.68 204
17400.93 218
17402.17 200
17403.42 215
17404.67 186
17405.91 238
17407.16 230
17408.41 236
17409.65 212
17410.90 269
17412.15 201
17413.40 211
17414.64 210
17415.89 214
17417.14 204
17418.39 195
17419.63 201
17420.88 200
17422.13 201
17423.38 207
17424.62 221
17425.87 224
17427.12 235
17428.37 171
17429.61 205
17430.86 199
17432.11 217
17433.36 210
17434.60 207
17435.85 213
17437.10 202
17438.35 233
17439.60 193
17440.85 211
17442.09 209
17443.34 218
17444.59 183
17445.84 210
17447.09 204
17448.34 213
17449.58 222
17450.83 194
17452.08 221
17453.33 231
17454.58 228
17455.83 205
17457.08 198
17458.32 221
17459.57 192
17460.82 234
17462.07 234
17463.32 200
17464.57 199
17465.82 231
17467.07 229
17468.32 217
17469.57 208
17470.81 248
17472.06 234
17473.31 218
17474.56 203
17475.81 262
17477.06 231
17478.31 228
17479.56 210
17480.81 235
17482.06 220
17483.31 211
17484.56 255
17485.81 221
17487.06 212
17488.31 207
17489.56 227
17490.81 200
17492.06 195
17493.31 212
17494.56 220
17495.81 217
17497.06 214
17498.31 229
17499.56 232
17500.81 218
17502.06 191
17503.31 222
17504.56 257
17505.81 271
17507.06 203
17508.31 210
17509.56 225
17510.81 197
17512.06 186
17513.32 190
17514.57 191
17515.82 229
17517.07 228
17518.32 224
17519.57 218
17520.82 239
17522.07 183
17523.32 249
17524.57 195
17525.83 215
17527.08 218
17528.33 185
17529.58 189
17530.83 227
17532.08 227
17533.33 227
17534.59 217
17535.84 205
17537.09 201
17538.34 204
17539.59 236
17540.84 219
17542.10 212
17543.35 198
17544.60 203
17545.85 189
17547.10 220
17548.36 199
17549.61 231
17550.86 235
17552.11 226
17553.36 244
17554.62 203
17555.87 222
17557.12 223
17558.37 203
17559.63 218
17560.88 224
17562.13 205
17563.38 215
17564.64 220
17565.89 222
17567.14 274
17568.39 241
17569.65 236
17570.90 228
17572.15 207
17573.41 226
17574.66 195
17575.91 248
17577.16 216
17578.42 205
17579.67 228
17580.92 226
17582.18 232
17583.43 232
17584.68 221
17585.94 247
17587.19 233
17588.44 202
17589.70 193
17590.95 201
17592.20 206
17593.46 210
17594.71 222
17595.97 203
17597.22 193
17598.47 228
17599.73 197
17600.98 221
17602.23 187
17603.49 232
17604.74 205
17606.00 234
17607.25 247
17608.51 191
17609.76 237
17611.01 223
17612.27 202
17613.52 216
17614.78 251
17616.03 233
17617.29 238
17618.54 225
17619.79 240
17621.05 230
17622.30 214
17623.56 185
17624.81 203
17626.07 202
17627.32 191
17628.58 210
17629.83 230
17631.09 267
17632.34 214
17633.60 211
17634.85 214
17636.11 201
17637.36 179
17638.62 217
17639.87 215
17641.13 202
17642.39 198
17643.64 206
17644.90 200
17646.15 187
17647.41 209
17648.66 228
17649.92 235
17651.17 220
17652.43 217
17653.69 169
17654.94 203
17656.20 175
17657.45 213
17658.71 247
17659.97 232
17661.22 174
17662.48 212
17663.73 191
17664.99 235
17666.25 227
17667.50 213
17668.76 199
17670.02 218
17671.27 191
17672.53 196
17673.78 245
17675.04 173
17676.30 196
17677.55 193
17678.81 186
17680.07 204
17681.32 224
17682.58 168
17683.84 196
17685.10 202
17686.35 198
17687.61 183
17688.87 236
17690.12 203
17691.38 173
17692.64 187
17693.89 184
17695.15 217
17696.41 205
17697.67 210
17698.92 200
17700.18 218
17701.44 195
17702.70 202
17703.95 202
17705.21 205
17706.47 209
17707.73 168
17708.98 222
17710.24 215
17711.50 214
17712.76 199
17714.02 209
17715.27 190
17716.53 200
17717.79 179
17719.05 192
17720.31 195
17721.57 196
17722.82 205
17724.08 199
17725.34 221
17726.60 228
17727.86 218
17729.12 214
17730.37 220
17731.63 202
17732.89 196
17734.15 197
17735.41 181
17736.67 204
17737.93 207
17739.18 186
17740.44 212
17741.70 199
17742.96 215
17744.22 193
17745.48 191
17746.74 192
17748.00 213
17749.26 197
17750.52 195
17751.78 187
17753.04 215
17754.29 218
17755.55 204
17756.81 185
17758.07 206
17759.33 202
17760.59 203
17761.85 222
17763.11 178
17764.37 204
17765.63 214
17766.89 162
17768.15 188
17769.41 205
17770.67 232
17771.93 198
17773.19 199
17774.45 201
17775.71 204
17776.97 198
17778.23 214
17779.49 170
17780.75 212
17782.01 209
17783.27 213
17784.53 184
17785.79 188
17787.05 212
17788.31 187
17789.58 207
17790.84 187
17792.10 219
17793.36 219
17794.62 218
17795.88 206
17797.14 210
17798.40 215
17799.66 195
17800.92 210
17802.18 206
17803.45 172
17804.71 184
17805.97 196
17807.23 241
17808.49 213
17809.75 220
17811.01 197
17812.27 189
17813.54 205
17814.80 194
17816.06 200
17817.32 213
17818.58 205
17819.84 222
17821.11 221
17822.37 181
17823.63 206
17824.89 185
17826.15 211
17827.42 204
17828.68 201
17829.94 218
17831.20 223
17832.46 192
17833.73 179
17834.99 225
17836.25 198
17837.51 196
17838.78 200
17840.04 192
17841.30 179
17842.56 186
17843.83 221
17845.09 206
17846.35 217
17847.61 194
17848.88 191
17850.14 218
17851.40 204
17852.66 167
17853.93 185
17855.19 210
17856.45 208
17857.72 182
17858.98 209
17860.24 181
17861.51 208
17862.77 214
17864.03 203
17865.30 197
17866.56 167
17867.82 191
17869.09 176
17870.35 196
17871.61 213
17872.88 197
17874.14 176
17875.40 183
17876.67 189
17877.93 203
17879.20 209
17880.46 189
17881.72 187
17882.99 179
17884.25 171
17885.52 174
17886.78 201
17888.04 202
17889.31 191
17890.57 189
17891.84 194
17893.10 205
17894.36 212
17895.63 206
17896.89 201
17898.16 199
17899.42 183
17900.69 188
17901.95 202
17903.22 183
17904.48 179
17905.75 194
17907.01 170
17908.28 177
17909.54 205
17910.81 193
17912.07 182
17913.34 201
17914.60 194
17915.87 206
17917.13 186
17918.40 202
17919.66 217
17920.93 193
17922.19 174
17923.46 194
17924.72 199
17925.99 199
17927.25 211
17928.52 190
17929.79 211
17931.05 188
17932.32 206
17933.58 175
17934.85 192
17936.11 154
17937.38 176
17938.65 161
17939.91 195
17941.18 207
17942.44 190
17943.71 226
17944.98 183
17946.24 208
17947.51 228
17948.77 209
17950.04 207
17951.31 200
17952.57 181
17953.84 206
17955.11 194
17956.37 192
17957.64 164
17958.91 237
17960.17 204
17961.44 186
17962.71 172
17963.97 185
17965.24 207
17966.51 203
17967.77 192
17969.04 159
17970.31 192
17971.58 195
17972.84 175
17974.11 226
17975.38 215
17976.64 190
17977.91 184
17979.18 208
17980.45 184
17981.71 196
17982.98 193
17984.25 193
17985.52 184
17986.78 176
17988.05 190
17989.32 205
17990.59 202
17991.86 208
17993.12 167
17994.39 184
17995.66 197
17996.93 182
17998.20 158
17999.46 199
18000.73 194
18002.00 203
18003.27 209
18004.54 209
18005.80 179
18007.07 184
18008.34 200
18009.61 235
18010.88 192
18012.15 193
18013.42 213
18014.68 182
18015.95 190
18017.22 181
18018.49 211
18019.76 201
18021.03 181
18022.30 177
18023.57 201
18024.83 181
18026.10 183
18027.37 204
18028.64 204
18029.91 165
18031.18 219
18032.45 190
18033.72 194
18034.99 173
18036.26 202
18037.53 157
18038.80 170
18040.07 203
18041.34 203
18042.60 184
18043.87 159
18045.14 173
18046.41 200
18047.68 205
18048.95 182
18050.22 170
18051.49 179
18052.76 197
18054.03 193
18055.30 202
18056.57 192
18057.84 184
18059.11 176
18060.38 172
18061.65 192
18062.92 190
18064.20 189
18065.47 193
18066.74 199
18068.01 172
18069.28 173
18070.55 168
18071.82 184
18073.09 226
18074.36 186
18075.63 161
18076.90 175
18078.17 189
18079.44 192
18080.71 200
18081.99 225
18083.26 175
18084.53 200
18085.80 215
18087.07 170
18088.34 198
18089.61 177
18090.88 187
18092.15 190
18093.43 179
18094.70 189
18095.97 174
18097.24 220
18098.51 179
18099.78 187
18101.06 187
18102.33 185
18103.60 183
18104.87 197
18106.14 207
18107.41 161
18108.69 203
18109.96 215
18111.23 214
18112.50 204
18113.77 210
18115.05 216
18116.32 182
18117.59 175
18118.86 206
18120.14 245
18121.41 216
18122.68 170
18123.95 197
18125.23 211
18126.50 195
18127.77 177
18129.04 196
18130.32 199
18131.59 208
18132.86 214
18134.13 161
18135.41 188
18136.68 176
18137.95 201
18139.23 200
18140.50 173
18141.77 174
18143.05 216
18144.32 207
18145.59 200
18146.87 182
18148.14 195
18149.41 221
18150.69 183
18151.96 180
18153.23 215
18154.51 228
18155.78 198
18157.05 176
18158.33 176
18159.60 239
18160.88 184
18162.15 201
18163.42 176
18164.70 191
18165.97 193
18167.24 215
18168.52 179
18169.79 183
18171.07 188
18172.34 212
18173.62 194
18174.89 192
18176.16 195
18177.44 189
18178.71 189
18179.99 217
18181.26 189
18182.54 201
18183.81 187
18185.09 191
18186.36 227
18187.63 172
18188.91 163
18190.18 207
18191.46 205
18192.73 186
18194.01 190
18195.28 201
18196.56 189
18197.83 208
18199.11 173
18200.38 226
18201.66 213
18202.94 203
18204.21 187
18205.49 187
18206.76 202
18208.04 212
18209.31 198
18210.59 181
18211.86 197
18213.14 210
18214.41 198
18215.69 163
18216.97 169
18218.24 197
18219.52 202
18220.79 191
18222.07 192
18223.35 206
18224.62 208
18225.90 182
18227.17 187
18228.45 212
18229.73 187
18231.00 204
18232.28 203
18233.56 204
18234.83 216
18236.11 199
18237.38 171
18238.66 180
18239.94 207
18241.21 196
18242.49 195
18243.77 192
18245.04 180
18246.32 195
18247.60 174
18248.87 165
18250.15 168
18251.43 192
18252.71 167
18253.98 197
18255.26 192
18256.54 202
18257.81 199
18259.09 189
18260.37 189
18261.65 153
18262.92 209
18264.20 201
18265.48 181
18266.76 180
18268.03 214
18269.31 188
18270.59 185
18271.87 208
18273.14 146
18274.42 190
18275.70 195
18276.98 180
18278.26 177
18279.53 176
18280.81 178
18282.09 200
18283.37 169
18284.65 171
18285.92 180
18287.20 197
18288.48 190
18289.76 192
18291.04 204
18292.32 229
18293.59 206
18294.87 180
18296.15 187
18297.43 208
18298.71 211
18299.99 207
18301.27 187
18302.54 209
18303.82 186
18305.10 202
18306.38 201
18307.66 183
18308.94 175
18310.22 202
18311.50 202
18312.78 178
18314.06 180
18315.33 201
18316.61 174
18317.89 193
18319.17 193
18320.45 190
18321.73 177
18323.01 186
18324.29 197
18325.57 187
18326.85 200
18328.13 221
18329.41 190
18330.69 186
18331.97 193
18333.25 194
18334.53 184
18335.81 200
18337.09 186
18338.37 177
18339.65 188
18340.93 180
18342.21 202
18343.49 186
18344.77 148
18346.05 199
18347.33 206
18348.61 182
18349.89 190
18351.17 157
18352.45 155
18353.73 189
18355.01 184
18356.29 222
18357.57 212
18358.85 191
18360.14 216
18361.42 191
18362.70 194
18363.98 178
18365.26 172
18366.54 189
18367.82 157
18369.10 168
18370.38 179
18371.66 189
18372.95 196
18374.23 185
18375.51 207
18376.79 203
18378.07 174
18379.35 174
18380.63 212
18381.92 171
18383.20 186
18384.48 190
18385.76 185
18387.04 178
18388.32 167
18389.61 175
18390.89 178
18392.17 200
18393.45 214
18394.73 195
18396.02 170
18397.30 177
18398.58 217
18399.86 178
18401.14 153
18402.43 193
18403.71 207
18404.99 168
18406.27 168
18407.56 204
18408.84 206
18410.12 220
18411.40 203
18412.69 184
18413.97 196
18415.25 193
18416.53 200
18417.82 209
18419.10 226
18420.38 176
18421.67 189
18422.95 198
18424.23 212
18425.51 179
18426.80 180
18428.08 191
18429.36 195
18430.65 210
18431.93 186
18433.21 172
18434.50 179
18435.78 163
18437.06 187
18438.35 213
18439.63 186
18440.92 192
18442.20 191
18443.48 192
18444.77 176
18446.05 199
18447.33 184
18448.62 182
18449.90 168
18451.19 187
18452.47 186
18453.75 210
18455.04 181
18456.32 171
18457.61 208
18458.89 149
18460.17 167
18461.46 162
18462.74 189
18464.03 156
18465.31 157
18466.60 212
18467.88 211
18469.17 204
18470.45 176
18471.74 175
18473.02 175
18474.30 185
18475.59 169
18476.87 196
18478.16 162
18479.44 193
18480.73 186
18482.01 192
18483.30 174
18484.58 190
18485.87 162
18487.16 188
18488.44 162
18489.73 169
18491.01 180
18492.30 179
18493.58 198
18494.87 156
18496.15 164
18497.44 166
18498.72 185
18500.01 209
18501.30 182
18502.58 152
18503.87 169
18505.15 169
18506.44 193
18507.73 180
18509.01 170
18510.30 183
18511.58 191
18512.87 200
18514.16 191
18515.44 188
18516.73 160
18518.01 190
18519.30 187
18520.59 184
18521.87 170
18523.16 177
18524.45 189
18525.73 183
18527.02 171
18528.31 163
18529.59 155
18530.88 191
18532.17 163
18533.45 125
18534.74 147
18536.03 162
18537.31 185
18538.60 151
18539.89 167
18541.18 151
18542.46 214
18543.75 185
18545.04 197
18546.32 183
18547.61 149
18548.90 177
18550.19 185
18551.47 181
18552.76 206
18554.05 189
18555.34 197
18556.62 180
18557.91 181
18559.20 196
18560.49 197
18561.78 213
18563.06 182
18564.35 222
18565.64 221
18566.93 216
18568.22 184
18569.50 146
18570.79 197
18572.08 238
18573.37 187
18574.66 177
18575.94 194
18577.23 186
18578.52 185
18579.81 205
18581.10 195
18582.39 198
18583.68 173
18584.96 193
18586.25 186
18587.54 184
18588.83 185
18590.12 179
18591.41 183
18592.70 229
18593.99 209
18595.27 207
18596.56 202
18597.85 187
18599.14 167
18600.43 183
18601.72 173
18603.01 186
18604.30 168
18605.59 152
18606.88 176
18608.17 227
18609.46 226
18610.75 212
18612.04 195
18613.33 185
18614.62 226
18615.90 178
18617.19 203
18618.48 173
18619.77 198
18621.06 202
18622.35 184
18623.64 203
18624.93 229
18626.22 212
18627.51 197
18628.80 214
18630.09 200
18631.39 201
18632.68 207
18633.97 175
18635.26 178
18636.55 164
18637.84 155
18639.13 219
18640.42 180
18641.71 197
18643.00 164
18644.29 192
18645.58 167
18646.87 191
18648.16 170
18649.45 174
18650.74 188
18652.04 151
18653.33 174
18654.62 208
18655.91 173
18657.20 167
18658.49 179
18659.78 179
18661.07 172
18662.36 189
18663.66 164
18664.95 157
18666.24 194
18667.53 189
18668.82 193
18670.11 191
18671.41 205
18672.70 201
18673.99 188
18675.28 160
18676.57 147
18677.86 193
18679.16 194
18680.45 170
18681.74 177
18683.03 171
18684.32 157
18685.62 192
18686.91 228
18688.20 195
18689.49 188
18690.79 154
18692.08 173
18693.37 172
18694.66 195
18695.96 178
18697.25 178
18698.54 191
18699.83 201
18701.13 170
18702.42 194
18703.71 194
18705.00 216
18706.30 211
18707.59 180
18708.88 214
18710.18 206
18711.47 170
18712.76 157
18714.05 215
18715.35 170
18716.64 181
18717.93 174
18719.23 167
18720.52 158
18721.81 191
18723.11 181
18724.40 192
18725.69 168
18726.99 187
18728.28 178
18729.58 162
18730.87 203
18732.16 192
18733.46 180
18734.75 163
18736.04 168
18737.34 164
18738.63 161
18739.93 193
18741.22 195
18742.51 155
18743.81 172
18745.10 193
18746.40 193
18747.69 185
18748.99 189
18750.28 171
18751.58 168
18752.87 220
18754.16 187
18755.46 179
18756.75 163
18758.05 192
18759.34 195
18760.64 185
18761.93 185
18763.23 206
18764.52 173
18765.82 199
18767.11 165
18768.41 152
18769.70 137
18771.00 179
18772.29 178
18773.59 174
18774.88 179
18776.18 189
18777.47 197
18778.77 173
18780.06 191
18781.36 158
18782.65 195
18783.95 195
18785.25 167
18786.54 169
18787.84 167
18789.13 172
18790.43 167
18791.72 169
18793.02 190
18794.32 210
18795.61 186
18796.91 211
18798.20 188
18799.50 211
18800.80 207
18802.09 176
18803.39 187
18804.69 172
18805.98 169
18807.28 168
18808.57 196
18809.87 177
18811.17 165
18812.46 194
18813.76 219
18815.06 168
18816.35 182
18817.65 226
18818.95 213
18820.24 194
18821.54 182
18822.84 195
18824.13 215
18825.43 196
18826.73 175
18828.03 179
18829.32 145
18830.62 163
18831.92 174
18833.21 180
18834.51 196
18835.81 168
18837.11 174
18838.40 218
18839.70 185
18841.00 181
18842.30 204
18843.59 191
18844.89 166
18846.19 175
18847.49 166
18848.79 197
18850.08 174
18851.38 172
18852.68 174
18853.98 155
18855.27 163
18856.57 160
18857.87 163
18859.17 198
18860.47 200
18861.77 169
18863.06 198
18864.36 172
18865.66 169
18866.96 147
18868.26 150
18869.56 158
18870.85 166
18872.15 201
18873.45 176
18874.75 169
18876.05 175
18877.35 146
18878.65 158
18879.95 182
18881.24 175
18882.54 179
18883.84 175
18885.14 174
18886.44 187
18887.74 198
18889.04 179
18890.34 172
18891.64 215
18892.94 191
18894.24 200
18895.54 183
18896.84 200
18898.13 190
18899.43 187
18900.73 188
18902.03 194
18903.33 211
18904.63 184
18905.93 176
18907.23 162
18908.53 184
18909.83 185
18911.13 155
18912.43 161
18913.73 147
18915.03 153
18916.33 164
18917.63 197
18918.93 181
18920.23 151
18921.53 164
18922.83 154
18924.13 147
18925.43 179
18926.74 162
18928.04 165
18929.34 203
18930.64 181
18931.94 182
18933.24 164
18934.54 173
18935.84 153
18937.14 167
18938.44 179
18939.74 164
18941.04 175
18942.34 163
18943.65 172
18944.95 185
18946.25 184
18947.55 174
18948.85 178
18950.15 146
18951.45 161
18952.75 184
18954.06 206
18955.36 172
18956.66 160
18957.96 215
18959.26 157
18960.56 155
18961.87 138
18963.17 172
18964.47 202
18965.77 172
18967.07 191
18968.37 178
18969.68 165
18970.98 135
18972.28 175
18973.58 196
18974.88 161
18976.19 153
18977.49 196
18978.79 188
18980.09 133
18981.40 130
18982.70 180
18984.00 191
18985.30 174
18986.61 147
18987.91 163
18989.21 165
18990.51 148
18991.82 160
18993.12 178
18994.42 210
18995.73 176
18997.03 199
18998.33 183
18999.63 164
19000.94 150
19002.24 179
19003.54 211
19004.85 190
19006.15 172
19007.45 181
19008.76 177
19010.06 187
19011.36 145
19012.67 159
19013.97 170
19015.27 181
19016.58 161
19017.88 165
19019.18 173
19020.49 158
19021.79 172
19023.10 145
19024.40 171
19025.70 177
19027.01 176
19028.31 168
19029.62 152
19030.92 159
19032.22 173
19033.53 172
19034.83 159
19036.14 169
19037.44 160
19038.75 156
19040.05 150
19041.35 156
19042.66 144
19043.96 165
19045.27 164
19046.57 184
19047.88 177
19049.18 182
19050.49 152
19051.79 171
19053.10 165
19054.40 175
19055.71 146
19057.01 198
19058.32 219
19059.62 199
19060.93 169
19062.23 173
19063.54 153
19064.84 169
19066.15 183
19067.45 180
19068.76 169
19070.06 198
19071.37 170
19072.67 148
19073.98 189
19075.29 175
19076.59 163
19077.90 162
19079.20 136
19080.51 141
19081.81 145
19083.12 165
19084.43 144
19085.73 159
19087.04 162
19088.34 160
19089.65 175
19090.96 161
19092.26 157
19093.57 177
19094.87 166
19096.18 166
19097.49 159
19098.79 146
19100.10 149
19101.41 141
19102.71 142
19104.02 167
19105.33 163
19106.63 141
19107.94 159
19109.25 140
19110.55 158
19111.86 155
19113.17 190
19114.47 182
19115.78 154
19117.09 165
19118.40 160
19119.70 152
19121.01 177
19122.32 148
19123.62 149
19124.93 156
19126.24 172
19127.55 164
19128.85 171
19130.16 175
19131.47 179
19132.78 188
19134.08 172
19135.39 163
19136.70 161
19138.01 164
19139.32 162
19140.62 157
19141.93 144
19143.24 164
19144.55 162
19145.85 164
19147.16 171
19148.47 161
19149.78 158
19151.09 147
19152.40 158
19153.70 166
19155.01 156
19156.32 175
19157.63 173
19158.94 144
19160.25 178
19161.55 129
19162.86 177
19164.17 165
19165.48 138
19166.79 168
19168.10 163
19169.41 164
19170.72 185
19172.02 152
19173.33 143
19174.64 171
19175.95 172
19177.26 166
19178.57 162
19179.88 167
19181.19 173
19182.50 178
19183.81 134
19185.12 151
19186.43 195
19187.74 162
19189.05 158
19190.35 187
19191.66 167
19192.97 171
19194.28 152
19195.59 171
19196.90 157
19198.21 155
19199.52 137
19200.83 138
19202.14 171
19203.45 191
19204.76 164
19206.07 177
19207.38 176
19208.69 147
19210.00 151
19211.31 195
19212.62 198
19213.93 164
19215.24 148
19216.56 191
19217.87 171
19219.18 225
19220.49 196
19221.80 196
19223.11 189
19224.42 161
19225.73 160
19227.04 167
19228.35 145
19229.66 157
19230.97 160
19232.28 166
19233.60 150
19234.91 175
19236.22 160
19237.53 165
19238.84 172
19240.15 155
19241.46 167
19242.77 169
19244.09 135
19245.40 177
19246.71 175
19248.02 143
19249.33 171
19250.64 161
19251.95 171
19253.27 136
19254.58 143
19255.89 160
19257.20 169
19258.51 147
19259.83 130
19261.14 129
19262.45 192
19263.76 213
19265.07 157
19266.39 182
19267.70 159
19269.01 164
19270.32 181
19271.63 161
19272.95 155
19274.26 165
19275.57 137
19276.88 180
19278.20 220
19279.51 157
19280.82 174
19282.14 166
19283.45 173
19284.76 174
19286.07 180
19287.39 149
19288.70 177
19290.01 175
19291.33 154
19292.64 150
19293.95 149
19295.26 142
19296.58 166
19297.89 179
19299.20 153
19300.52 164
19301.83 165
19303.14 170
19304.46 166
19305.77 170
19307.09 192
19308.40 176
19309.71 145
19311.03 176
19312.34 144
19313.65 150
19314.97 170
19316.28 144
19317.60 175
19318.91 156
19320.22 168
19321.54 192
19322.85 145
19324.17 118
19325.48 179
19326.79 162
19328.11 163
19329.42 143
19330.74 140
19332.05 158
19333.37 146
19334.68 155
19335.99 172
19337.31 171
19338.62 175
19339.94 166
19341.25 185
19342.57 176
19343.88 142
19345.20 175
19346.51 190
19347.83 160
19349.14 155
19350.46 152
19351.77 133
19353.09 152
19354.40 162
19355.72 137
19357.03 129
19358.35 148
19359.66 169
19360.98 165
19362.29 176
19363.61 131
19364.93 161
19366.24 164
19367.56 174
19368.87 162
19370.19 166
19371.50 189
19372.82 162
19374.14 148
19375.45 155
19376.77 148
19378.08 134
19379.40 163
19380.72 167
19382.03 191
19383.35 159
19384.66 142
19385.98 152
19387.30 159
19388.61 149
19389.93 168
19391.25 143
19392.56 139
19393.88 177
19395.20 148
19396.51 151
19397.83 188
19399.15 211
19400.46 151
19401.78 176
19403.10 146
19404.41 149
19405.73 160
19407.05 140
19408.36 154
19409.68 154
19411.00 148
19412.31 165
19413.63 147
19414.95 195
19416.27 159
19417.58 165
19418.90 180
19420.22 175
19421.54 154
19422.85 126
19424.17 141
19425.49 169
19426.81 117
19428.12 136
19429.44 165
19430.76 164
19432.08 201
19433.40 177
19434.71 148
19436.03 130
19437.35 153
19438.67 155
19439.99 168
19441.30 141
19442.62 159
19443.94 157
19445.26 151
19446.58 148
19447.89 145
19449.21 156
19450.53 143
19451.85 150
19453.17 160
19454.49 161
19455.81 131
19457.12 149
19458.44 171
19459.76 170
19461.08 143
19462.40 134
19463.72 148
19465.04 136
19466.36 149
19467.68 161
19468.99 148
19470.31 135
19471.63 131
19472.95 138
19474.27 144
19475.59 138
19476.91 171
19478.23 158
19479.55 165
19480.87 138
19482.19 148
19483.51 156
19484.83 154
19486.15 150
19487.47 143
19488.79 168
19490.11 164
19491.43 152
19492.75 180
19494.07 168
19495.39 170
19496.71 161
19498.03 145
19499.35 137
19500.67 151
19501.99 154
19503.31 168
19504.63 171
19505.95 135
19507.27 150
19508.59 131
19509.91 144
19511.23 186
19512.55 155
19513.87 156
19515.19 157
19516.51 122
19517.83 161
19519.15 177
19520.47 164
19521.79 168
19523.12 178
19524.44 141
19525.76 130
19527.08 153
19528.40 159
19529.72 164
19531.04 166
19532.36 146
19533.68 151
19535.01 151
19536.33 154
19537.65 165
19538.97 161
19540.29 164
19541.61 140
19542.93 141
19544.26 146
19545.58 157
19546.90 158
19548.22 193
19549.54 163
19550.87 174
19552.19 170
19553.51 164
19554.83 145
19556.15 160
19557.47 154
19558.80 148
19560.12 130
19561.44 142
19562.76 122
19564.09 118
19565.41 147
19566.73 155
19568.05 150
19569.38 148
19570.70 149
19572.02 161
19573.34 150
19574.67 161
19575.99 145
19577.31 140
19578.63 160
19579.96 147
19581.28 157
19582.60 171
19583.93 155
19585.25 171
19586.57 166
19587.90 168
19589.22 154
19590.54 137
19591.86 156
19593.19 162
19594.51 139
19595.83 146
19597.16 137
19598.48 150
19599.81 143
19601.13 150
19602.45 143
19603.78 159
19605.10 164
19606.42 147
19607.75 142
19609.07 124
19610.40 162
19611.72 143
19613.04 139
19614.37 144
19615.69 139
19617.02 150
19618.34 157
19619.66 141
19620.99 120
19622.31 126
19623.64 182
19624.96 146
19626.29 167
19627.61 141
19628.93 145
19630.26 154
19631.58 117
19632.91 136
19634.23 162
19635.56 163
19636.88 142
19638.21 165
19639.53 131
19640.86 194
19642.18 178
19643.51 139
19644.83 149
19646.16 170
19647.48 173
19648.81 153
19650.13 141
19651.46 151
19652.78 141
19654.11 140
19655.43 170
19656.76 172
19658.08 154
19659.41 141
19660.74 188
19662.06 122
19663.39 150
19664.71 168
19666.04 130
19667.36 187
19668.69 143
19670.02 137
19671.34 147
19672.67 152
19673.99 146
19675.32 157
19676.65 139
19677.97 166
19679.30 169
19680.63 172
19681.95 149
19683.28 152
19684.60 160
19685.93 163
19687.26 177
19688.58 142
19689.91 149
19691.24 146
19692.56 179
19693.89 165
19695.22 165
19696.54 153
19697.87 152
19699.20 144
19700.52 152
19701.85 136
19703.18 158
19704.51 161
19705.83 186
19707.16 161
19708.49 156
19709.81 149
19711.14 150
19712.47 156
19713.80 142
19715.12 125
19716.45 149
19717.78 162
19719.11 160
19720.43 121
19721.76 119
19723.09 151
19724.42 156
19725.74 168
19727.07 144
19728.40 149
19729.73 144
19731.06 144
19732.38 133
19733.71 122
19735.04 143
19736.37 157
19737.70 158
19739.02 131
19740.35 144
19741.68 131
19743.01 164
19744.34 185
19745.67 139
19747.00 120
19748.32 162
19749.65 166
19750.98 167
19752.31 170
19753.64 153
19754.97 164
19756.30 157
19757.62 144
19758.95 149
19760.28 187
19761.61 155
19762.94 145
19764.27 152
19765.60 153
19766.93 162
19768.26 142
19769.59 129
19770.92 115
19772.25 167
19773.57 172
19774.90 142
19776.23 160
19777.56 127
19778.89 150
19780.22 154
19781.55 130
19782.88 131
19784.21 158
19785.54 172
19786.87 170
19788.20 151
19789.53 141
19790.86 157
19792.19 160
19793.52 142
19794.85 115
19796.18 131
19797.51 163
19798.84 154
19800.17 152
19801.50 147
19802.83 141
19804.16 135
19805.49 141
19806.82 137
19808.16 125
19809.49 150
19810.82 142
19812.15 142
19813.48 139
19814.81 149
19816.14 142
19817.47 155
19818.80 135
19820.13 130
19821.46 151
19822.79 135
19824.13 147
19825.46 137
19826.79 134
19828.12 132
19829.45 129
19830.78 137
19832.11 164
19833.44 164
19834.78 118
19836.11 138
19837.44 125
19838.77 120
19840.10 145
19841.43 117
19842.77 154
19844.10 158
19845.43 189
19846.76 154
19848.09 134
19849.42 151
19850.76 153
19852.09 136
19853.42 156
19854.75 145
19856.09 180
19857.42 146
19858.75 146
19860.08 168
19861.41 134
19862.75 130
19864.08 123
19865.41 136
19866.74 130
19868.08 193
19869.41 172
19870.74 151
19872.08 143
19873.41 154
19874.74 148
19876.07 146
19877.41 133
19878.74 137
19880.07 151
19881.41 145
19882.74 135
19884.07 143
19885.40 141
19886.74 139
19888.07 141
19889.40 149
19890.74 156
19892.07 145
19893.40 164
19894.74 163
19896.07 138
19897.41 152
19898.74 151
19900.07 153
19901.41 127
19902.74 164
19904.07 159
19905.41 134
19906.74 138
19908.08 139
19909.41 162
19910.74 156
19912.08 144
19913.41 137
19914.75 132
19916.08 145
19917.41 153
19918.75 168
19920.08 146
19921.42 128
19922.75 147
19924.09 170
19925.42 125
19926.76 142
19928.09 169
19929.42 156
19930.76 158
19932.09 126
19933.43 133
19934.76 142
19936.10 139
19937.43 142
19938.77 154
19940.10 168
19941.44 163
19942.77 124
19944.11 131
19945.44 132
19946.78 115
19948.11 138
19949.45 157
19950.79 144
19952.12 132
19953.46 124
19954.79 134
19956.13 134
19957.46 145
19958.80 159
19960.13 139
19961.47 164
19962.81 141
19964.14 153
19965.48 134
19966.81 128
19968.15 125
19969.49 141
19970.82 157
19972.16 153
19973.49 142
19974.83 150
19976.17 182
19977.50 168
19978.84 124
19980.18 166
19981.51 163
19982.85 150
19984.18 149
19985.52 134
19986.86 138
19988.19 135
19989.53 149
19990.87 133
19992.20 148
19993.54 167
19994.88 163
19996.21 127
19997.55 137
19998.89 154
20000.23 139
20001.56 155
20002.90 166
20004.24 146
20005.57 169
20006.91 160
20008.25 165
20009.59 169
20010.92 167
20012.26 174
20013.60 145
20014.94 143
20016.27 145
20017.61 138
20018.95 122
20020.29 150
20021.62 174
20022.96 146
20024.30 133
20025.64 142
20026.98 135
20028.31 136
20029.65 176
20030.99 145
20032.33 125
20033.67 122
20035.00 158
20036.34 168
20037.68 158
20039.02 163
20040.36 133
20041.70 153
20043.03 167
20044.37 174
20045.71 140
20047.05 177
20048.39 156
20049.73 187
20051.07 137
20052.41 141
20053.74 166
20055.08 164
20056.42 150
20057.76 160
20059.10 142
20060.44 165
20061.78 178
20063.12 135
20064.46 140
20065.80 132
20067.13 138
20068.47 161
20069.81 167
20071.15 135
20072.49 166
20073.83 143
20075.17 127
20076.51 137
20077.85 119
20079.19 165
20080.53 162
20081.87 129
20083.21 161
20084.55 174
20085.89 178
20087.23 148
20088.57 152
20089.91 170
20091.25 198
20092.59 143
20093.93 134
20095.27 179
20096.61 138
20097.95 154
20099.29 153
20100.63 134
20101.97 141
20103.31 139
20104.65 166
20105.99 128
20107.33 152
20108.67 173
20110.02 173
20111.36 153
20112.70 172
20114.04 173
20115.38 173
20116.72 165
20118.06 154
20119.40 141
20120.74 141
20122.08 161
20123.43 134
20124.77 136
20126.11 150
20127.45 149
20128.79 152
20130.13 148
20131.47 165
20132.81 180
20134.16 157
20135.50 169
20136.84 157
20138.18 153
20139.52 186
20140.86 132
20142.21 147
20143.55 142
20144.89 172
