# Supplementary material for: MALDI-TOF MS typing enables the classification of brewing yeasts of the genus Saccharomyces to major beer styles
Source: PLoS One. 2017 Aug 9;12(8):e0181694. doi: 10.1371/journal.pone.0181694 (PMC5549903; doi:10.1371/journal.pone.0181694)
Supplement: S4 File — The directory includes 90 raw files and was zipped to “.zip”; the folder has three strains with 30 spectra per strain; S1 Text explains the raw files with an example and Table 1 represents the yeast strains used within the experiment. (ZIP) [file pone.0181694.s007.zip › 10-12/30260-210-OG-Ale-Ale-YPG-18h-E-E_2015-08-11__0_A1_1.dat]

2000.98 5321
2001.40 4982
2001.82 5072
2002.25 5205
2002.67 5246
2003.09 5036
2003.51 4738
2003.93 4712
2004.35 5220
2004.78 5400
2005.20 5369
2005.62 5189
2006.04 5068
2006.47 5079
2006.89 5269
2007.31 5385
2007.73 5439
2008.16 5229
2008.58 5350
2009.00 5360
2009.42 5260
2009.85 5429
2010.27 5419
2010.69 5465
2011.11 5552
2011.54 5436
2011.96 5387
2012.38 5477
2012.80 5526
2013.23 5317
2013.65 5066
2014.07 4928
2014.50 4862
2014.92 4865
2015.34 4887
2015.77 4939
2016.19 4806
2016.61 4902
2017.04 5001
2017.46 4873
2017.88 4880
2018.31 5068
2018.73 5036
2019.15 4975
2019.58 5180
2020.00 5224
2020.42 5101
2020.85 4990
2021.27 5125
2021.70 5119
2022.12 5285
2022.54 5161
2022.97 5015
2023.39 5142
2023.82 5165
2024.24 5066
2024.66 5112
2025.09 5291
2025.51 5308
2025.94 5075
2026.36 5159
2026.79 5174
2027.21 5375
2027.63 5303
2028.06 4983
2028.48 4657
2028.91 5043
2029.33 4827
2029.76 4720
2030.18 4887
2030.61 5114
2031.03 5053
2031.46 4729
2031.88 4842
2032.31 4947
2032.73 4748
2033.16 4919
2033.58 5022
2034.01 5015
2034.43 5000
2034.86 5144
2035.28 5331
2035.71 5143
2036.13 5306
2036.56 5287
2036.98 5196
2037.41 5117
2037.84 5226
2038.26 5204
2038.69 5233
2039.11 5369
2039.54 5527
2039.96 5053
2040.39 5089
2040.82 5370
2041.24 5047
2041.67 5074
2042.09 5228
2042.52 5041
2042.95 5250
2043.37 5301
2043.80 5002
2044.22 5229
2044.65 5216
2045.08 5142
2045.50 4925
2045.93 4909
2046.36 4823
2046.78 4843
2047.21 5069
2047.64 5108
2048.06 5156
2048.49 5141
2048.92 5299
2049.34 5264
2049.77 5285
2050.20 5212
2050.62 5049
2051.05 4881
2051.48 4956
2051.90 5179
2052.33 5285
2052.76 4958
2053.18 4897
2053.61 4944
2054.04 4816
2054.47 4688
2054.89 4888
2055.32 5024
2055.75 4854
2056.18 4953
2056.60 4867
2057.03 4919
2057.46 4901
2057.89 4929
2058.31 5079
2058.74 4997
2059.17 5012
2059.60 4892
2060.03 4917
2060.45 4892
2060.88 4871
2061.31 5040
2061.74 4950
2062.17 4953
2062.59 4761
2063.02 4920
2063.45 5192
2063.88 5016
2064.31 4970
2064.73 5141
2065.16 5183
2065.59 5160
2066.02 5436
2066.45 5033
2066.88 4962
2067.31 5371
2067.73 5321
2068.16 5086
2068.59 5289
2069.02 5353
2069.45 5205
2069.88 4944
2070.31 4997
2070.74 4967
2071.17 5051
2071.59 4886
2072.02 4857
2072.45 4879
2072.88 4862
2073.31 5065
2073.74 4850
2074.17 4840
2074.60 4979
2075.03 5029
2075.46 5207
2075.89 5026
2076.32 5111
2076.75 5457
2077.18 5403
2077.61 4909
2078.04 5049
2078.47 5186
2078.89 5599
2079.32 5768
2079.75 5485
2080.18 5146
2080.61 5334
2081.04 5543
2081.47 5506
2081.90 5478
2082.34 5624
2082.77 5656
2083.20 5580
2083.63 5295
2084.06 5303
2084.49 4949
2084.92 5083
2085.35 5044
2085.78 4842
2086.21 4775
2086.64 4747
2087.07 4836
2087.50 4863
2087.93 5048
2088.36 5150
2088.79 5053
2089.22 5029
2089.65 4982
2090.09 5064
2090.52 4931
2090.95 5124
2091.38 5203
2091.81 5134
2092.24 4971
2092.67 4869
2093.10 5214
2093.54 5108
2093.97 4730
2094.40 4851
2094.83 4839
2095.26 4972
2095.69 5014
2096.12 4956
2096.56 4902
2096.99 5006
2097.42 5104
2097.85 5172
2098.28 5003
2098.71 4878
2099.15 4798
2099.58 4692
2100.01 4895
2100.44 4822
2100.87 4845
2101.31 4976
2101.74 4799
2102.17 4754
2102.60 5102
2103.04 5008
2103.47 4905
2103.90 5101
2104.33 4877
2104.77 5060
2105.20 4914
2105.63 4927
2106.06 4892
2106.50 4989
2106.93 5161
2107.36 5258
2107.79 5095
2108.23 5297
2108.66 5282
2109.09 5267
2109.53 5273
2109.96 5338
2110.39 5125
2110.82 5143
2111.26 5140
2111.69 4867
2112.12 4973
2112.56 4895
2112.99 4703
2113.42 4605
2113.86 4807
2114.29 4841
2114.72 4819
2115.16 4493
2115.59 4899
2116.03 4608
2116.46 4732
2116.89 4784
2117.33 4816
2117.76 5013
2118.19 4945
2118.63 4875
2119.06 4775
2119.50 4844
2119.93 4924
2120.36 4985
2120.80 4706
2121.23 4846
2121.67 4938
2122.10 4812
2122.54 4769
2122.97 5089
2123.40 5014
2123.84 5124
2124.27 5112
2124.71 5281
2125.14 5143
2125.58 4990
2126.01 5043
2126.45 5062
2126.88 4964
2127.32 5072
2127.75 5124
2128.19 4944
2128.62 4736
2129.06 4938
2129.49 4921
2129.93 4831
2130.36 5009
2130.80 5017
2131.23 4883
2131.67 5121
2132.10 5078
2132.54 4967
2132.97 5149
2133.41 5125
2133.84 5130
2134.28 5185
2134.71 5189
2135.15 5293
2135.59 5113
2136.02 4996
2136.46 5247
2136.89 5393
2137.33 5381
2137.76 5536
2138.20 5182
2138.64 5482
2139.07 5486
2139.51 5330
2139.94 5594
2140.38 5384
2140.82 5185
2141.25 5104
2141.69 5021
2142.13 4938
2142.56 4809
2143.00 4700
2143.43 4633
2143.87 4955
2144.31 4844
2144.74 4908
2145.18 4719
2145.62 4684
2146.05 4961
2146.49 4901
2146.93 4758
2147.36 4734
2147.80 4847
2148.24 4966
2148.68 4807
2149.11 4935
2149.55 5109
2149.99 5271
2150.42 5437
2150.86 5816
2151.30 5681
2151.74 5740
2152.17 5731
2152.61 5636
2153.05 5578
2153.49 5868
2153.92 5583
2154.36 5573
2154.80 5408
2155.24 5452
2155.67 5250
2156.11 5219
2156.55 5209
2156.99 5237
2157.42 5020
2157.86 4856
2158.30 4828
2158.74 4736
2159.18 5053
2159.61 4951
2160.05 4811
2160.49 4863
2160.93 4915
2161.37 4853
2161.81 4907
2162.24 4861
2162.68 5267
2163.12 5081
2163.56 4824
2164.00 5124
2164.44 4888
2164.87 4992
2165.31 4745
2165.75 4840
2166.19 4855
2166.63 4670
2167.07 4856
2167.51 4907
2167.95 4831
2168.39 4851
2168.82 4896
2169.26 4834
2169.70 5027
2170.14 4968
2170.58 4979
2171.02 5202
2171.46 5080
2171.90 5076
2172.34 4784
2172.78 4973
2173.22 5002
2173.66 5159
2174.10 5168
2174.54 4999
2174.98 5270
2175.42 4902
2175.85 5014
2176.29 4984
2176.73 4814
2177.17 4908
2177.61 5339
2178.05 5377
2178.49 5308
2178.93 5265
2179.37 5238
2179.81 5385
2180.25 5355
2180.69 5267
2181.14 5155
2181.58 5192
2182.02 5117
2182.46 5206
2182.90 4841
2183.34 5041
2183.78 4985
2184.22 4805
2184.66 4802
2185.10 4932
2185.54 4839
2185.98 4764
2186.42 4828
2186.86 4907
2187.30 4808
2187.74 4796
2188.19 4958
2188.63 4971
2189.07 4842
2189.51 4901
2189.95 4839
2190.39 4924
2190.83 5190
2191.27 5197
2191.72 5294
2192.16 5341
2192.60 5455
2193.04 5267
2193.48 5401
2193.92 5128
2194.36 4969
2194.81 4651
2195.25 5008
2195.69 5150
2196.13 5058
2196.57 5262
2197.01 5113
2197.46 5046
2197.90 5152
2198.34 5260
2198.78 5219
2199.22 5156
2199.67 5163
2200.11 5089
2200.55 5070
2200.99 5022
2201.44 5230
2201.88 4914
2202.32 4682
2202.76 5008
2203.21 4887
2203.65 4929
2204.09 4982
2204.53 5006
2204.98 5072
2205.42 5120
2205.86 5170
2206.30 5049
2206.75 5088
2207.19 5165
2207.63 5081
2208.08 5162
2208.52 4974
2208.96 5084
2209.41 5226
2209.85 5059
2210.29 5125
2210.73 5287
2211.18 5225
2211.62 5245
2212.06 5186
2212.51 5254
2212.95 5085
2213.40 4981
2213.84 5275
2214.28 5062
2214.73 4799
2215.17 5005
2215.61 5072
2216.06 4881
2216.50 4899
2216.95 5078
2217.39 5170
2217.83 4849
2218.28 4644
2218.72 5007
2219.17 5046
2219.61 4922
2220.05 5024
2220.50 4748
2220.94 4900
2221.39 4816
2221.83 5135
2222.28 5228
2222.72 5177
2223.16 5131
2223.61 5246
2224.05 5045
2224.50 5010
2224.94 5086
2225.39 5185
2225.83 5244
2226.28 5800
2226.72 5741
2227.17 5512
2227.61 5438
2228.06 5783
2228.50 5698
2228.95 5272
2229.39 5317
2229.84 5383
2230.28 5556
2230.73 5413
2231.17 5403
2231.62 5515
2232.06 5667
2232.51 5455
2232.95 5925
2233.40 5751
2233.85 5484
2234.29 5527
2234.74 5806
2235.18 5737
2235.63 5749
2236.07 5620
2236.52 5601
2236.97 5646
2237.41 5536
2237.86 5483
2238.30 5298
2238.75 5433
2239.20 5653
2239.64 5397
2240.09 5045
2240.53 5116
2240.98 4712
2241.43 4939
2241.87 4999
2242.32 4906
2242.77 4911
2243.21 4856
2243.66 4517
2244.11 4695
2244.55 4790
2245.00 4763
2245.45 4758
2245.89 4753
2246.34 4809
2246.79 4864
2247.23 4784
2247.68 4909
2248.13 4865
2248.57 4696
2249.02 4720
2249.47 4672
2249.92 4733
2250.36 4784
2250.81 4698
2251.26 4740
2251.70 4704
2252.15 4833
2252.60 5073
2253.05 4760
2253.49 4920
2253.94 4918
2254.39 4867
2254.84 4756
2255.28 4778
2255.73 4726
2256.18 4524
2256.63 4650
2257.08 4571
2257.52 4505
2257.97 4586
2258.42 4750
2258.87 4787
2259.32 4641
2259.76 4784
2260.21 4691
2260.66 4347
2261.11 4483
2261.56 4427
2262.01 4437
2262.45 4553
2262.90 5069
2263.35 4975
2263.80 4810
2264.25 4918
2264.70 5194
2265.15 5285
2265.59 5172
2266.04 5148
2266.49 5082
2266.94 4904
2267.39 4695
2267.84 4873
2268.29 5014
2268.74 5275
2269.19 5187
2269.63 5166
2270.08 5082
2270.53 5205
2270.98 5361
2271.43 5381
2271.88 5303
2272.33 5393
2272.78 5507
2273.23 5562
2273.68 5739
2274.13 5564
2274.58 5489
2275.03 5370
2275.48 5303
2275.93 5136
2276.38 5162
2276.83 4906
2277.28 4979
2277.73 4932
2278.18 4744
2278.63 4924
2279.08 4823
2279.53 4755
2279.98 4877
2280.43 4709
2280.88 4691
2281.33 4871
2281.78 4725
2282.23 4630
2282.68 4814
2283.13 4975
2283.58 4730
2284.03 4830
2284.48 4826
2284.93 4950
2285.38 4603
2285.83 4721
2286.28 4877
2286.73 4676
2287.19 4850
2287.64 5262
2288.09 5201
2288.54 4898
2288.99 5135
2289.44 5333
2289.89 5574
2290.34 5832
2290.79 6156
2291.25 5986
2291.70 6518
2292.15 7071
2292.60 7185
2293.05 7452
2293.50 7115
2293.95 7370
2294.41 7409
2294.86 6945
2295.31 6994
2295.76 6863
2296.21 6742
2296.66 6769
2297.12 6540
2297.57 6328
2298.02 6256
2298.47 6021
2298.92 5784
2299.38 5603
2299.83 5555
2300.28 5747
2300.73 5282
2301.18 5264
2301.64 5425
2302.09 5145
2302.54 5124
2302.99 5147
2303.45 4948
2303.90 4754
2304.35 4982
2304.80 5227
2305.26 4809
2305.71 4876
2306.16 4765
2306.61 4712
2307.07 4819
2307.52 4911
2307.97 4947
2308.43 4885
2308.88 5046
2309.33 5506
2309.79 5491
2310.24 5709
2310.69 5866
2311.15 5902
2311.60 6164
2312.05 5734
2312.51 5631
2312.96 5873
2313.41 5913
2313.87 5952
2314.32 5782
2314.77 6044
2315.23 5863
2315.68 5890
2316.13 5693
2316.59 5288
2317.04 5404
2317.49 5161
2317.95 4961
2318.40 5059
2318.86 5296
2319.31 5291
2319.76 5159
2320.22 5195
2320.67 5038
2321.13 5131
2321.58 5074
2322.04 4986
2322.49 5061
2322.94 5292
2323.40 5164
2323.85 5085
2324.31 5004
2324.76 4774
2325.22 4964
2325.67 4993
2326.13 4972
2326.58 4976
2327.04 4744
2327.49 4816
2327.95 4721
2328.40 5057
2328.86 4937
2329.31 5097
2329.77 5027
2330.22 5243
2330.68 5262
2331.13 5276
2331.59 5364
2332.04 5283
2332.50 5223
2332.95 5281
2333.41 5143
2333.86 5169
2334.32 5146
2334.77 4998
2335.23 4878
2335.69 5055
2336.14 5115
2336.60 5124
2337.05 5075
2337.51 5028
2337.96 5022
2338.42 5093
2338.88 5151
2339.33 4939
2339.79 5030
2340.24 5137
2340.70 5097
2341.16 5000
2341.61 5109
2342.07 5192
2342.52 4959
2342.98 5187
2343.44 5223
2343.89 5170
2344.35 5386
2344.81 5141
2345.26 5066
2345.72 5103
2346.18 5024
2346.63 5118
2347.09 5032
2347.55 4972
2348.00 5179
2348.46 5225
2348.92 5358
2349.37 5315
2349.83 5333
2350.29 5135
2350.75 4928
2351.20 5012
2351.66 4933
2352.12 5094
2352.57 5050
2353.03 5057
2353.49 5156
2353.95 5116
2354.40 5088
2354.86 4742
2355.32 4742
2355.78 4902
2356.23 4841
2356.69 4906
2357.15 4762
2357.61 4811
2358.07 4928
2358.52 4613
2358.98 4634
2359.44 4596
2359.90 4760
2360.36 4795
2360.81 4821
2361.27 4733
2361.73 4619
2362.19 4882
2362.65 4842
2363.10 4803
2363.56 4753
2364.02 4973
2364.48 4810
2364.94 4967
2365.40 4848
2365.86 4855
2366.31 4949
2366.77 5109
2367.23 5133
2367.69 5142
2368.15 5231
2368.61 5113
2369.07 5007
2369.53 5296
2369.98 5065
2370.44 5185
2370.90 4902
2371.36 4875
2371.82 4997
2372.28 5029
2372.74 5047
2373.20 5017
2373.66 4773
2374.12 4769
2374.58 4589
2375.04 4606
2375.50 5043
2375.95 4897
2376.41 4831
2376.87 4870
2377.33 5117
2377.79 4650
2378.25 4513
2378.71 4914
2379.17 4957
2379.63 4865
2380.09 4725
2380.55 4957
2381.01 4791
2381.47 5083
2381.93 5169
2382.39 4722
2382.85 5050
2383.31 4975
2383.77 4858
2384.23 4911
2384.69 4908
2385.15 4996
2385.62 4818
2386.08 4712
2386.54 4881
2387.00 4967
2387.46 4792
2387.92 4784
2388.38 4778
2388.84 4894
2389.30 4887
2389.76 4705
2390.22 4823
2390.68 4832
2391.14 4931
2391.61 5014
2392.07 4976
2392.53 5062
2392.99 4933
2393.45 5139
2393.91 5091
2394.37 5006
2394.83 4795
2395.30 4828
2395.76 5172
2396.22 4626
2396.68 4475
2397.14 4834
2397.60 4874
2398.07 4754
2398.53 4664
2398.99 4457
2399.45 4845
2399.91 4677
2400.37 4539
2400.84 4588
2401.30 4617
2401.76 4902
2402.22 4776
2402.68 4743
2403.15 4678
2403.61 4752
2404.07 4843
2404.53 4974
2405.00 4936
2405.46 4673
2405.92 4535
2406.38 4443
2406.85 4678
2407.31 4664
2407.77 4785
2408.23 4631
2408.70 4692
2409.16 4928
2409.62 4872
2410.08 4706
2410.55 4704
2411.01 4985
2411.47 4742
2411.94 4836
2412.40 4728
2412.86 4528
2413.33 4826
2413.79 4629
2414.25 4339
2414.72 4396
2415.18 4540
2415.64 4716
2416.11 4804
2416.57 4492
2417.03 4454
2417.50 4834
2417.96 4887
2418.42 4887
2418.89 4793
2419.35 4983
2419.81 4881
2420.28 4924
2420.74 5078
2421.21 4960
2421.67 4848
2422.13 4722
2422.60 4967
2423.06 5053
2423.53 5111
2423.99 5203
2424.45 5162
2424.92 5294
2425.38 5431
2425.85 5461
2426.31 5228
2426.78 4982
2427.24 4926
2427.71 5238
2428.17 5190
2428.63 5473
2429.10 5283
2429.56 5207
2430.03 5194
2430.49 5001
2430.96 5157
2431.42 5085
2431.89 4997
2432.35 4722
2432.82 4740
2433.28 4912
2433.75 4627
2434.21 4422
2434.68 4983
2435.14 5077
2435.61 4935
2436.07 4644
2436.54 4769
2437.01 4603
2437.47 4598
2437.94 4945
2438.40 5026
2438.87 4874
2439.33 4694
2439.80 5070
2440.26 5285
2440.73 5223
2441.20 5406
2441.66 5447
2442.13 5569
2442.59 5840
2443.06 5552
2443.53 5744
2443.99 5641
2444.46 5184
2444.92 5317
2445.39 5386
2445.86 5309
2446.32 4971
2446.79 5028
2447.26 4912
2447.72 4782
2448.19 4827
2448.66 4840
2449.12 4778
2449.59 4762
2450.05 4744
2450.52 4636
2450.99 4560
2451.46 4369
2451.92 4739
2452.39 4837
2452.86 4696
2453.32 4615
2453.79 4797
2454.26 4648
2454.72 4770
2455.19 4751
2455.66 4440
2456.13 4415
2456.59 4498
2457.06 4292
2457.53 4566
2458.00 4671
2458.46 4604
2458.93 4391
2459.40 4502
2459.87 4809
2460.33 4584
2460.80 4521
2461.27 4447
2461.74 4528
2462.20 4634
2462.67 4679
2463.14 4659
2463.61 4633
2464.08 4722
2464.54 4837
2465.01 4795
2465.48 4616
2465.95 4616
2466.42 4650
2466.88 4724
2467.35 4765
2467.82 4759
2468.29 4848
2468.76 4836
2469.23 4754
2469.70 4620
2470.16 4778
2470.63 4632
2471.10 4598
2471.57 4600
2472.04 4609
2472.51 4652
2472.98 4447
2473.44 4336
2473.91 4335
2474.38 4304
2474.85 4125
2475.32 4229
2475.79 4151
2476.26 4300
2476.73 4397
2477.20 4323
2477.67 4339
2478.14 4352
2478.61 4424
2479.08 4348
2479.54 4420
2480.01 4339
2480.48 4461
2480.95 4422
2481.42 4513
2481.89 4498
2482.36 4508
2482.83 4506
2483.30 4686
2483.77 4451
2484.24 4788
2484.71 4639
2485.18 4425
2485.65 4468
2486.12 4564
2486.59 4483
2487.06 4584
2487.53 4617
2488.00 4406
2488.47 4394
2488.94 4861
2489.41 4665
2489.88 4517
2490.35 4684
2490.83 4790
2491.30 4607
2491.77 4644
2492.24 4943
2492.71 4638
2493.18 4662
2493.65 4857
2494.12 5060
2494.59 5178
2495.06 4907
2495.53 5060
2496.00 5188
2496.48 4955
2496.95 4884
2497.42 4951
2497.89 4877
2498.36 4995
2498.83 4679
2499.30 4563
2499.77 4502
2500.25 4589
2500.72 4548
2501.19 4589
2501.66 4607
2502.13 4475
2502.60 4418
2503.07 4433
2503.55 4409
2504.02 4335
2504.49 4533
2504.96 4609
2505.43 4414
2505.91 4362
2506.38 4385
2506.85 4329
2507.32 4304
2507.79 4482
2508.27 4787
2508.74 4680
2509.21 4622
2509.68 4766
2510.16 4683
2510.63 4718
2511.10 4724
2511.57 4712
2512.05 4917
2512.52 4719
2512.99 4755
2513.46 5096
2513.94 5471
2514.41 5139
2514.88 4906
2515.35 5112
2515.83 4951
2516.30 4876
2516.77 5071
2517.25 5223
2517.72 5171
2518.19 5060
2518.67 5064
2519.14 4745
2519.61 4789
2520.09 4750
2520.56 4876
2521.03 4677
2521.51 4934
2521.98 4908
2522.45 4786
2522.93 4743
2523.40 4712
2523.87 4595
2524.35 4679
2524.82 4681
2525.29 4791
2525.77 4706
2526.24 4771
2526.72 4875
2527.19 4821
2527.66 4940
2528.14 4718
2528.61 5009
2529.09 5088
2529.56 5292
2530.03 5491
2530.51 5238
2530.98 5198
2531.46 5269
2531.93 4938
2532.41 4912
2532.88 4709
2533.36 4850
2533.83 4769
2534.31 4673
2534.78 4679
2535.25 4812
2535.73 4960
2536.20 4797
2536.68 4695
2537.15 4784
2537.63 4609
2538.10 4427
2538.58 4622
2539.05 4625
2539.53 4437
2540.00 4343
2540.48 4759
2540.95 4812
2541.43 4754
2541.91 4738
2542.38 4574
2542.86 4457
2543.33 4328
2543.81 4538
2544.28 4593
2544.76 4707
2545.23 4518
2545.71 4558
2546.19 4737
2546.66 4413
2547.14 4894
2547.61 4794
2548.09 4639
2548.56 4769
2549.04 4698
2549.52 4867
2549.99 4878
2550.47 4790
2550.95 4737
2551.42 4859
2551.90 4837
2552.37 4989
2552.85 5242
2553.33 5308
2553.80 5398
2554.28 5226
2554.76 5203
2555.23 5275
2555.71 5376
2556.19 5374
2556.66 5264
2557.14 5163
2557.62 5258
2558.09 5404
2558.57 5642
2559.05 5114
2559.52 5061
2560.00 5092
2560.48 4886
2560.96 4862
2561.43 4985
2561.91 4816
2562.39 4652
2562.86 4668
2563.34 4729
2563.82 4791
2564.30 4865
2564.77 4819
2565.25 4643
2565.73 4637
2566.21 4745
2566.68 4719
2567.16 4806
2567.64 4874
2568.12 4717
2568.60 4698
2569.07 4709
2569.55 4597
2570.03 4516
2570.51 4375
2570.99 4127
2571.46 4180
2571.94 4473
2572.42 4320
2572.90 4241
2573.38 4352
2573.85 4250
2574.33 4215
2574.81 4211
2575.29 4339
2575.77 4213
2576.25 4046
2576.73 4093
2577.20 4154
2577.68 4024
2578.16 4379
2578.64 4651
2579.12 4343
2579.60 4219
2580.08 4278
2580.56 4163
2581.04 4174
2581.51 4256
2581.99 4210
2582.47 4182
2582.95 4552
2583.43 4424
2583.91 4453
2584.39 4321
2584.87 4550
2585.35 4370
2585.83 4188
2586.31 4278
2586.79 4286
2587.27 4484
2587.75 4408
2588.23 4478
2588.71 4615
2589.18 4613
2589.66 4627
2590.14 4510
2590.62 4346
2591.10 4503
2591.58 4733
2592.06 4595
2592.54 4696
2593.02 4606
2593.50 4466
2593.98 4604
2594.47 4645
2594.95 4438
2595.43 4592
2595.91 5001
2596.39 4743
2596.87 4653
2597.35 4776
2597.83 4701
2598.31 4634
2598.79 4606
2599.27 4775
2599.75 4695
2600.23 4483
2600.71 4263
2601.19 4415
2601.67 4386
2602.16 4558
2602.64 4473
2603.12 4449
2603.60 4445
2604.08 4463
2604.56 4257
2605.04 4365
2605.52 4335
2606.00 4333
2606.49 4470
2606.97 4469
2607.45 4308
2607.93 4271
2608.41 4172
2608.89 4347
2609.37 4459
2609.86 4624
2610.34 4496
2610.82 4377
2611.30 4361
2611.78 4402
2612.27 4505
2612.75 4422
2613.23 4347
2613.71 4372
2614.19 4373
2614.68 4316
2615.16 4163
2615.64 4288
2616.12 4374
2616.60 4547
2617.09 4624
2617.57 4255
2618.05 4186
2618.53 4516
2619.02 4414
2619.50 4572
2619.98 4664
2620.46 4458
2620.95 4430
2621.43 4682
2621.91 4501
2622.40 4629
2622.88 4754
2623.36 4474
2623.84 4243
2624.33 4416
2624.81 4482
2625.29 4443
2625.78 4328
2626.26 4727
2626.74 4614
2627.23 4696
2627.71 4543
2628.19 4387
2628.68 4434
2629.16 4618
2629.64 4496
2630.13 4432
2630.61 4631
2631.09 4759
2631.58 4784
2632.06 4446
2632.54 4747
2633.03 4693
2633.51 4909
2634.00 4933
2634.48 4843
2634.96 4652
2635.45 4748
2635.93 4719
2636.42 4510
2636.90 4514
2637.38 4460
2637.87 4559
2638.35 4625
2638.84 4591
2639.32 4408
2639.81 4313
2640.29 4392
2640.78 4301
2641.26 4359
2641.74 4592
2642.23 4362
2642.71 4333
2643.20 4588
2643.68 4502
2644.17 4461
2644.65 4371
2645.14 4347
2645.62 4323
2646.11 4261
2646.59 4357
2647.08 4311
2647.56 4457
2648.05 4354
2648.53 4400
2649.02 4401
2649.50 4526
2649.99 4720
2650.48 4525
2650.96 4478
2651.45 4482
2651.93 4621
2652.42 4538
2652.90 4527
2653.39 4711
2653.87 4448
2654.36 4244
2654.85 4185
2655.33 4245
2655.82 4143
2656.30 4178
2656.79 4137
2657.28 4264
2657.76 4517
2658.25 4287
2658.73 4283
2659.22 4363
2659.71 4534
2660.19 4299
2660.68 4189
2661.17 4272
2661.65 4367
2662.14 4459
2662.62 4286
2663.11 4554
2663.60 4573
2664.08 4652
2664.57 4576
2665.06 4569
2665.55 4771
2666.03 4768
2666.52 4723
2667.01 4573
2667.49 4506
2667.98 4663
2668.47 4776
2668.95 4674
2669.44 4582
2669.93 4434
2670.42 4437
2670.90 4737
2671.39 4549
2671.88 4502
2672.36 4432
2672.85 4430
2673.34 4356
2673.83 4589
2674.31 4947
2674.80 5053
2675.29 4996
2675.78 5120
2676.27 5292
2676.75 5139
2677.24 5157
2677.73 5226
2678.22 5397
2678.71 5444
2679.19 5309
2679.68 5165
2680.17 5169
2680.66 5136
2681.15 5106
2681.63 5111
2682.12 4924
2682.61 4895
2683.10 4677
2683.59 4677
2684.08 4716
2684.56 4921
2685.05 4711
2685.54 4686
2686.03 4553
2686.52 4684
2687.01 4781
2687.50 4613
2687.99 4674
2688.47 4966
2688.96 4892
2689.45 4666
2689.94 4539
2690.43 4699
2690.92 4465
2691.41 4359
2691.90 4487
2692.39 4520
2692.88 4420
2693.37 4297
2693.85 4373
2694.34 4216
2694.83 4395
2695.32 4251
2695.81 4391
2696.30 4229
2696.79 4238
2697.28 4396
2697.77 4249
2698.26 4555
2698.75 4333
2699.24 4293
2699.73 4286
2700.22 4471
2700.71 4660
2701.20 4610
2701.69 4278
2702.18 4478
2702.67 4569
2703.16 4400
2703.65 4509
2704.14 4476
2704.63 4420
2705.12 4587
2705.61 4737
2706.10 4536
2706.59 4810
2707.08 4879
2707.58 4668
2708.07 4718
2708.56 4691
2709.05 4709
2709.54 4516
2710.03 4347
2710.52 4452
2711.01 4398
2711.50 4466
2711.99 4419
2712.48 4354
2712.98 4515
2713.47 4437
2713.96 4289
2714.45 4446
2714.94 4420
2715.43 4425
2715.92 4654
2716.41 4588
2716.91 4379
2717.40 4142
2717.89 4333
2718.38 4399
2718.87 4371
2719.36 4526
2719.86 4539
2720.35 4359
2720.84 4244
2721.33 4252
2721.82 4279
2722.31 4349
2722.81 4217
2723.30 4255
2723.79 4473
2724.28 4520
2724.77 4427
2725.27 4445
2725.76 4623
2726.25 4781
2726.74 4411
2727.24 4377
2727.73 4534
2728.22 4416
2728.71 4270
2729.21 4269
2729.70 4299
2730.19 4410
2730.68 4359
2731.18 4384
2731.67 4266
2732.16 4540
2732.66 4719
2733.15 4698
2733.64 4407
2734.13 4536
2734.63 4736
2735.12 4753
2735.61 4888
2736.11 4840
2736.60 4926
2737.09 4974
2737.59 4852
2738.08 4755
2738.57 4764
2739.07 4765
2739.56 4773
2740.05 4656
2740.55 4350
2741.04 4398
2741.54 4602
2742.03 4395
2742.52 4472
2743.02 4561
2743.51 4379
2744.00 4480
2744.50 4446
2744.99 4486
2745.49 4355
2745.98 4252
2746.47 4482
2746.97 4128
2747.46 4333
2747.96 4405
2748.45 4381
2748.95 4627
2749.44 4409
2749.93 4322
2750.43 4292
2750.92 4243
2751.42 4398
2751.91 4459
2752.41 4625
2752.90 4580
2753.40 4104
2753.89 4129
2754.39 4224
2754.88 4314
2755.38 4142
2755.87 4259
2756.37 4595
2756.86 4309
2757.36 4322
2757.85 4471
2758.35 4584
2758.84 4485
2759.34 4384
2759.83 4468
2760.33 4599
2760.82 4616
2761.32 4468
2761.81 4456
2762.31 4420
2762.81 4510
2763.30 4446
2763.80 4410
2764.29 4350
2764.79 4276
2765.28 4576
2765.78 4636
2766.28 4401
2766.77 4413
2767.27 4332
2767.76 4471
2768.26 4470
2768.76 4268
2769.25 4317
2769.75 4403
2770.25 4436
2770.74 4342
2771.24 4440
2771.73 4451
2772.23 4347
2772.73 4446
2773.22 4375
2773.72 4530
2774.22 4323
2774.71 4494
2775.21 4808
2775.71 4524
2776.20 4522
2776.70 4929
2777.20 5182
2777.69 5080
2778.19 5384
2778.69 5681
2779.19 5622
2779.68 5470
2780.18 5529
2780.68 5359
2781.17 5165
2781.67 5129
2782.17 4997
2782.67 4793
2783.16 4533
2783.66 4776
2784.16 4784
2784.66 4536
2785.15 4511
2785.65 4506
2786.15 4365
2786.65 4519
2787.15 4549
2787.64 4701
2788.14 4451
2788.64 4390
2789.14 4418
2789.63 4387
2790.13 4050
2790.63 4216
2791.13 4126
2791.63 4238
2792.13 4695
2792.62 4361
2793.12 4275
2793.62 4580
2794.12 4562
2794.62 4581
2795.12 4483
2795.61 4384
2796.11 4790
2796.61 4756
2797.11 4822
2797.61 4898
2798.11 5027
2798.61 5196
2799.11 5156
2799.60 5154
2800.10 4928
2800.60 5034
2801.10 4932
2801.60 5140
2802.10 4963
2802.60 5068
2803.10 4692
2803.60 4399
2804.10 4715
2804.60 4674
2805.10 4657
2805.59 4629
2806.09 4653
2806.59 4588
2807.09 4696
2807.59 4542
2808.09 4525
2808.59 4564
2809.09 4464
2809.59 4879
2810.09 5077
2810.59 5087
2811.09 5139
2811.59 5176
2812.09 5057
2812.59 4990
2813.09 4962
2813.59 5003
2814.09 4768
2814.59 4773
2815.09 4871
2815.59 4620
2816.09 4569
2816.59 4521
2817.09 4540
2817.59 4636
2818.09 4403
2818.60 4403
2819.10 4488
2819.60 4232
2820.10 4440
2820.60 4474
2821.10 4506
2821.60 4428
2822.10 4425
2822.60 4433
2823.10 4379
2823.60 4515
2824.10 4282
2824.61 4411
2825.11 4324
2825.61 4312
2826.11 4477
2826.61 4457
2827.11 4305
2827.61 4437
2828.12 4505
2828.62 4399
2829.12 4552
2829.62 4257
2830.12 4190
2830.62 4204
2831.12 4386
2831.63 4384
2832.13 4382
2832.63 4446
2833.13 4380
2833.63 4459
2834.14 4335
2834.64 4209
2835.14 4292
2835.64 4427
2836.14 4272
2836.65 4179
2837.15 4071
2837.65 4183
2838.15 4356
2838.66 4454
2839.16 4558
2839.66 4593
2840.16 4446
2840.67 4672
2841.17 4574
2841.67 4342
2842.17 4297
2842.68 4462
2843.18 4606
2843.68 4655
2844.18 4397
2844.69 4199
2845.19 4435
2845.69 4334
2846.20 4268
2846.70 4399
2847.20 4388
2847.71 4349
2848.21 4398
2848.71 4563
2849.22 4450
2849.72 4448
2850.22 4604
2850.73 4799
2851.23 4913
2851.73 4890
2852.24 4710
2852.74 4747
2853.24 4890
2853.75 4749
2854.25 4656
2854.75 4599
2855.26 4613
2855.76 4390
2856.27 4406
2856.77 4514
2857.27 4452
2857.78 4391
2858.28 4265
2858.79 4316
2859.29 4311
2859.80 4466
2860.30 4345
2860.80 4338
2861.31 4300
2861.81 4206
2862.32 4271
2862.82 4242
2863.33 4073
2863.83 4065
2864.34 4132
2864.84 4101
2865.34 4294
2865.85 4379
2866.35 4302
2866.86 4113
2867.36 4042
2867.87 4083
2868.37 4138
2868.88 3958
2869.38 3934
2869.89 3959
2870.39 4179
2870.90 4266
2871.41 4155
2871.91 4159
2872.42 4181
2872.92 4276
2873.43 4336
2873.93 4421
2874.44 4308
2874.94 4251
2875.45 4291
2875.95 4500
2876.46 4298
2876.97 4402
2877.47 4453
2877.98 4473
2878.48 4330
2878.99 4327
2879.50 4388
2880.00 4421
2880.51 4490
2881.01 4355
2881.52 4364
2882.03 4236
2882.53 4420
2883.04 4464
2883.54 4562
2884.05 4541
2884.56 4597
2885.06 4244
2885.57 4253
2886.08 4688
2886.58 4612
2887.09 4460
2887.60 4632
2888.10 4574
2888.61 4694
2889.12 4609
2889.62 4503
2890.13 4757
2890.64 4782
2891.15 4902
2891.65 4726
2892.16 4608
2892.67 4576
2893.17 4399
2893.68 4317
2894.19 4470
2894.70 4500
2895.20 4657
2895.71 4588
2896.22 4622
2896.73 4671
2897.23 4429
2897.74 4336
2898.25 4571
2898.76 4743
2899.26 4564
2899.77 4736
2900.28 4699
2900.79 4618
2901.29 4744
2901.80 4743
2902.31 4981
2902.82 4992
2903.33 5441
2903.83 5198
2904.34 5096
2904.85 5662
2905.36 5321
2905.87 5366
2906.38 5332
2906.88 5533
2907.39 5555
2907.90 5233
2908.41 5306
2908.92 5294
2909.43 5171
2909.94 4919
2910.44 4753
2910.95 4705
2911.46 4528
2911.97 4496
2912.48 4521
2912.99 4488
2913.50 4775
2914.01 4514
2914.52 4411
2915.02 4712
2915.53 4558
2916.04 4617
2916.55 4736
2917.06 4641
2917.57 4459
2918.08 4549
2918.59 4896
2919.10 4827
2919.61 4724
2920.12 4591
2920.63 4716
2921.14 4570
2921.65 4680
2922.16 4536
2922.67 4628
2923.18 4578
2923.69 4537
2924.20 4584
2924.71 4655
2925.22 4723
2925.73 4864
2926.24 4806
2926.75 5042
2927.26 5260
2927.77 5227
2928.28 5196
2928.79 5263
2929.30 5242
2929.81 4972
2930.32 4848
2930.83 4940
2931.34 5032
2931.85 4790
2932.36 4594
2932.87 4683
2933.38 4415
2933.89 4163
2934.40 4297
2934.91 4316
2935.42 4383
2935.94 4485
2936.45 4459
2936.96 4467
2937.47 4340
2937.98 4573
2938.49 4806
2939.00 4790
2939.51 4710
2940.02 4753
2940.54 4757
2941.05 4810
2941.56 4705
2942.07 4617
2942.58 4729
2943.09 4697
2943.61 4621
2944.12 4467
2944.63 4615
2945.14 4720
2945.65 4921
2946.16 5037
2946.68 4962
2947.19 5024
2947.70 5173
2948.21 5133
2948.72 5277
2949.24 5236
2949.75 5256
2950.26 5304
2950.77 5125
2951.28 4887
2951.80 4647
2952.31 4629
2952.82 4563
2953.33 4522
2953.85 4395
2954.36 4576
2954.87 4470
2955.38 4333
2955.90 4265
2956.41 4324
2956.92 4426
2957.43 4196
2957.95 4191
2958.46 4266
2958.97 4137
2959.49 4137
2960.00 4186
2960.51 4331
2961.03 4381
2961.54 4351
2962.05 4306
2962.57 4258
2963.08 4228
2963.59 4292
2964.11 4574
2964.62 4595
2965.13 4526
2965.65 4424
2966.16 4391
2966.67 4498
2967.19 4460
2967.70 4504
2968.21 4423
2968.73 4482
2969.24 4500
2969.76 4456
2970.27 4124
2970.78 4034
2971.30 4047
2971.81 4120
2972.33 3833
2972.84 4099
2973.35 4049
2973.87 4245
2974.38 4129
2974.90 3957
2975.41 3953
2975.92 4368
2976.44 4268
2976.95 4277
2977.47 4264
2977.98 4185
2978.50 4078
2979.01 4081
2979.53 4212
2980.04 4226
2980.56 4393
2981.07 4208
2981.59 4393
2982.10 4558
2982.62 4181
2983.13 4051
2983.65 4106
2984.16 4080
2984.68 4327
2985.19 4116
2985.71 4261
2986.22 4387
2986.74 4519
2987.25 4473
2987.77 4237
2988.28 4458
2988.80 4420
2989.31 4227
2989.83 4528
2990.35 4643
2990.86 4230
2991.38 4113
2991.89 4356
2992.41 4334
2992.92 4344
2993.44 4210
2993.96 4003
2994.47 4070
2994.99 4063
2995.50 4274
2996.02 4096
2996.54 4074
2997.05 4241
2997.57 4403
2998.09 4472
2998.60 4386
2999.12 4339
2999.64 4512
3000.15 4603
3000.67 4598
3001.18 4853
3001.70 4764
3002.22 4685
3002.73 4650
3003.25 4691
3003.77 4943
3004.29 4774
3004.80 4699
3005.32 4700
3005.84 4758
3006.35 4758
3006.87 4652
3007.39 4750
3007.90 4717
3008.42 4700
3008.94 4625
3009.46 4774
3009.97 4663
3010.49 4432
3011.01 4394
3011.53 4600
3012.04 4746
3012.56 4613
3013.08 4477
3013.60 4549
3014.11 4454
3014.63 4380
3015.15 4270
3015.67 4526
3016.18 4538
3016.70 4581
3017.22 4673
3017.74 4676
3018.26 4437
3018.77 4979
3019.29 4877
3019.81 4754
3020.33 4773
3020.85 4980
3021.37 5060
3021.88 4952
3022.40 4816
3022.92 5013
3023.44 4949
3023.96 4835
3024.48 4760
3025.00 4804
3025.51 4828
3026.03 4595
3026.55 4493
3027.07 4462
3027.59 4474
3028.11 4434
3028.63 4408
3029.15 4638
3029.67 4480
3030.18 4494
3030.70 4697
3031.22 4718
3031.74 4607
3032.26 4792
3032.78 4864
3033.30 4856
3033.82 4743
3034.34 4683
3034.86 4868
3035.38 4671
3035.90 4628
3036.42 4525
3036.94 4828
3037.46 4963
3037.98 4924
3038.50 4774
3039.02 4867
3039.54 4930
3040.06 4798
3040.58 4796
3041.10 4858
3041.62 4524
3042.14 4473
3042.66 4417
3043.18 4315
3043.70 4412
3044.22 4198
3044.74 4447
3045.26 4506
3045.78 4316
3046.30 4546
3046.82 4356
3047.34 4432
3047.86 4677
3048.38 4533
3048.90 4569
3049.42 4521
3049.94 4684
3050.46 4445
3050.98 4497
3051.50 4356
3052.03 4513
3052.55 4641
3053.07 4622
3053.59 4351
3054.11 4287
3054.63 4424
3055.15 4442
3055.67 4425
3056.19 4332
3056.72 4162
3057.24 4227
3057.76 4283
3058.28 4388
3058.80 4328
3059.32 4356
3059.84 4321
3060.37 4553
3060.89 4448
3061.41 4489
3061.93 4254
3062.45 4374
3062.98 4426
3063.50 4259
3064.02 4431
3064.54 4287
3065.06 4125
3065.59 4326
3066.11 4476
3066.63 4300
3067.15 4182
3067.67 4284
3068.20 4190
3068.72 4216
3069.24 4465
3069.76 4483
3070.29 4403
3070.81 4371
3071.33 4384
3071.85 4318
3072.38 4310
3072.90 4758
3073.42 4666
3073.95 4522
3074.47 4452
3074.99 4319
3075.51 4472
3076.04 4513
3076.56 4432
3077.08 4654
3077.61 4363
3078.13 4293
3078.65 4464
3079.18 4683
3079.70 4652
3080.22 4623
3080.75 4814
3081.27 5017
3081.79 4806
3082.32 4924
3082.84 4930
3083.36 5160
3083.89 5147
3084.41 4928
3084.93 5007
3085.46 4974
3085.98 4965
3086.51 4938
3087.03 4815
3087.55 4887
3088.08 4713
3088.60 4553
3089.13 4572
3089.65 4819
3090.17 4778
3090.70 4558
3091.22 4437
3091.75 4489
3092.27 4372
3092.80 4430
3093.32 4710
3093.85 4572
3094.37 4651
3094.89 4272
3095.42 4434
3095.94 4484
3096.47 4724
3096.99 4527
3097.52 4797
3098.04 4993
3098.57 4692
3099.09 4510
3099.62 4627
3100.14 4716
3100.67 4663
3101.19 4882
3101.72 5203
3102.24 5068
3102.77 5319
3103.29 5309
3103.82 5475
3104.34 5820
3104.87 6097
3105.40 6367
3105.92 6480
3106.45 6394
3106.97 6269
3107.50 6189
3108.02 6241
3108.55 5878
3109.08 5625
3109.60 5531
3110.13 5320
3110.65 5380
3111.18 5322
3111.70 4942
3112.23 5237
3112.76 5280
3113.28 5191
3113.81 5324
3114.34 5376
3114.86 5411
3115.39 5216
3115.91 5395
3116.44 5159
3116.97 4824
3117.49 4922
3118.02 4769
3118.55 4755
3119.07 4783
3119.60 4761
3120.13 4717
3120.65 4669
3121.18 4583
3121.71 4364
3122.23 4337
3122.76 4505
3123.29 4389
3123.82 4463
3124.34 4701
3124.87 4699
3125.40 4566
3125.92 4574
3126.45 4459
3126.98 4769
3127.51 4827
3128.03 4698
3128.56 4810
3129.09 4658
3129.62 4746
3130.14 4974
3130.67 5026
3131.20 4799
3131.73 4602
3132.25 4676
3132.78 4691
3133.31 4735
3133.84 4511
3134.37 4497
3134.89 4643
3135.42 4353
3135.95 4432
3136.48 4390
3137.01 4387
3137.53 4126
3138.06 4294
3138.59 4352
3139.12 4205
3139.65 4118
3140.18 4234
3140.70 4231
3141.23 4345
3141.76 4411
3142.29 4282
3142.82 4451
3143.35 4501
3143.88 4173
3144.40 4291
3144.93 4502
3145.46 4489
3145.99 4639
3146.52 4240
3147.05 4432
3147.58 4424
3148.11 4579
3148.64 4554
3149.17 4765
3149.70 4791
3150.22 4574
3150.75 4847
3151.28 4751
3151.81 4615
3152.34 4575
3152.87 4708
3153.40 4712
3153.93 4497
3154.46 4525
3154.99 4545
3155.52 4275
3156.05 4545
3156.58 4338
3157.11 4273
3157.64 4634
3158.17 4685
3158.70 4367
3159.23 4480
3159.76 4535
3160.29 4399
3160.82 4469
3161.35 4567
3161.88 4568
3162.41 4449
3162.94 4555
3163.47 4538
3164.00 4464
3164.53 4273
3165.06 4518
3165.59 4456
3166.12 4488
3166.65 4324
3167.18 4444
3167.72 4421
3168.25 4318
3168.78 4268
3169.31 4205
3169.84 4400
3170.37 4298
3170.90 4184
3171.43 4117
3171.96 4219
3172.49 4312
3173.03 4145
3173.56 4141
3174.09 4081
3174.62 4241
3175.15 4272
3175.68 4638
3176.21 4650
3176.74 4357
3177.28 4467
3177.81 4632
3178.34 4610
3178.87 4705
3179.40 4554
3179.93 4503
3180.47 4559
3181.00 4412
3181.53 4373
3182.06 4408
3182.59 4324
3183.13 4366
3183.66 4251
3184.19 4149
3184.72 4116
3185.25 4248
3185.79 4426
3186.32 4277
3186.85 4023
3187.38 4153
3187.92 4238
3188.45 4016
3188.98 4041
3189.51 4058
3190.05 4197
3190.58 3977
3191.11 4029
3191.64 4162
3192.18 3963
3192.71 4099
3193.24 4303
3193.78 4241
3194.31 4304
3194.84 4153
3195.38 4159
3195.91 4132
3196.44 4168
3196.97 4254
3197.51 4254
3198.04 4246
3198.57 4357
3199.11 4295
3199.64 4424
3200.17 4428
3200.71 4245
3201.24 4366
3201.78 4564
3202.31 4551
3202.84 4743
3203.38 4818
3203.91 4531
3204.44 4551
3204.98 4798
3205.51 4774
3206.05 4814
3206.58 4815
3207.11 4433
3207.65 4442
3208.18 4566
3208.72 4433
3209.25 4389
3209.78 4528
3210.32 4538
3210.85 4490
3211.39 4866
3211.92 4919
3212.46 4885
3212.99 4885
3213.53 5494
3214.06 5126
3214.59 4875
3215.13 5198
3215.66 5330
3216.20 5341
3216.73 5117
3217.27 5060
3217.80 4856
3218.34 4672
3218.87 4633
3219.41 4788
3219.94 4922
3220.48 4996
3221.01 4915
3221.55 4764
3222.08 4829
3222.62 4982
3223.16 4744
3223.69 4706
3224.23 4686
3224.76 4854
3225.30 5097
3225.83 4936
3226.37 4651
3226.90 4680
3227.44 4815
3227.98 4667
3228.51 4492
3229.05 4800
3229.58 4923
3230.12 4984
3230.66 4811
3231.19 4535
3231.73 4303
3232.26 4306
3232.80 4213
3233.34 4313
3233.87 4344
3234.41 4198
3234.95 4205
3235.48 4221
3236.02 4373
3236.55 4186
3237.09 4302
3237.63 4349
3238.16 4399
3238.70 4746
3239.24 4335
3239.77 4579
3240.31 4410
3240.85 4546
3241.38 4540
3241.92 4542
3242.46 4531
3243.00 4668
3243.53 4406
3244.07 4452
3244.61 4290
3245.14 4411
3245.68 4310
3246.22 4214
3246.76 4300
3247.29 4282
3247.83 4073
3248.37 4099
3248.91 4180
3249.44 4049
3249.98 4021
3250.52 4158
3251.06 4060
3251.59 4167
3252.13 4138
3252.67 4140
3253.21 4310
3253.75 4546
3254.28 4375
3254.82 4304
3255.36 4258
3255.90 4060
3256.44 4421
3256.97 4328
3257.51 4270
3258.05 4146
3258.59 4247
3259.13 4450
3259.67 4428
3260.20 4357
3260.74 4505
3261.28 4447
3261.82 4878
3262.36 4768
3262.90 4804
3263.44 4777
3263.97 4639
3264.51 4806
3265.05 4862
3265.59 4847
3266.13 4809
3266.67 4941
3267.21 5067
3267.75 5296
3268.29 5254
3268.83 5214
3269.36 5268
3269.90 5164
3270.44 5169
3270.98 4988
3271.52 4905
3272.06 4918
3272.60 4917
3273.14 4653
3273.68 4359
3274.22 4580
3274.76 4478
3275.30 4435
3275.84 4409
3276.38 4494
3276.92 4225
3277.46 4166
3278.00 4424
3278.54 4507
3279.08 4463
3279.62 4414
3280.16 4389
3280.70 4467
3281.24 4406
3281.78 4759
3282.32 4693
3282.86 4587
3283.40 4598
3283.94 4559
3284.48 4688
3285.02 4893
3285.56 4749
3286.10 4898
3286.64 4777
3287.18 4694
3287.72 4813
3288.26 4959
3288.81 4962
3289.35 4997
3289.89 4941
3290.43 4865
3290.97 4793
3291.51 4691
3292.05 4841
3292.59 4882
3293.13 4812
3293.67 4790
3294.22 4841
3294.76 4729
3295.30 5009
3295.84 5098
3296.38 5185
3296.92 5080
3297.46 5257
3298.01 5321
3298.55 5236
3299.09 4963
3299.63 5167
3300.17 5205
3300.71 4862
3301.26 4998
3301.80 4835
3302.34 4849
3302.88 4652
3303.42 4556
3303.97 4709
3304.51 4798
3305.05 4859
3305.59 4604
3306.13 4370
3306.68 4406
3307.22 4415
3307.76 4363
3308.30 4422
3308.85 4431
3309.39 4562
3309.93 4192
3310.47 4226
3311.02 4249
3311.56 4169
3312.10 4256
3312.64 4214
3313.19 4266
3313.73 4285
3314.27 4472
3314.82 4323
3315.36 4322
3315.90 4446
3316.45 4639
3316.99 4819
3317.53 4636
3318.07 4917
3318.62 4806
3319.16 4465
3319.70 4542
3320.25 4333
3320.79 4291
3321.34 4495
3321.88 4284
3322.42 4449
3322.97 4556
3323.51 4291
3324.05 4246
3324.60 4153
3325.14 4227
3325.68 4363
3326.23 4345
3326.77 4361
3327.32 4403
3327.86 4469
3328.40 4346
3328.95 4409
3329.49 4459
3330.04 4474
3330.58 4488
3331.13 4444
3331.67 4275
3332.21 4335
3332.76 4642
3333.30 4338
3333.85 4060
3334.39 4372
3334.94 4486
3335.48 4348
3336.03 4119
3336.57 4289
3337.12 4166
3337.66 4205
3338.21 4283
3338.75 4247
3339.30 4261
3339.84 4335
3340.39 4165
3340.93 4065
3341.48 4380
3342.02 4477
3342.57 4491
3343.11 4158
3343.66 4338
3344.20 4432
3344.75 4312
3345.29 4229
3345.84 4175
3346.38 4096
3346.93 4129
3347.47 4232
3348.02 4121
3348.57 4136
3349.11 4278
3349.66 4145
3350.20 4229
3350.75 4503
3351.30 4442
3351.84 4157
3352.39 4266
3352.93 4212
3353.48 4163
3354.03 4344
3354.57 4400
3355.12 4467
3355.66 4415
3356.21 4106
3356.76 4350
3357.30 4297
3357.85 4274
3358.40 4269
3358.94 4268
3359.49 4353
3360.04 4403
3360.58 4354
3361.13 4086
3361.68 3916
3362.22 4085
3362.77 3908
3363.32 3789
3363.86 3929
3364.41 3947
3364.96 4021
3365.50 4043
3366.05 4040
3366.60 4016
3367.15 4017
3367.69 4046
3368.24 4063
3368.79 3968
3369.34 3894
3369.88 4064
3370.43 4175
3370.98 4295
3371.53 4291
3372.07 4083
3372.62 3908
3373.17 3914
3373.72 4069
3374.26 4163
3374.81 3972
3375.36 4083
3375.91 4080
3376.46 3957
3377.00 3828
3377.55 3843
3378.10 3865
3378.65 3865
3379.20 3845
3379.74 3684
3380.29 3879
3380.84 3863
3381.39 3745
3381.94 3884
3382.49 3835
3383.04 3919
3383.58 4020
3384.13 3776
3384.68 3558
3385.23 3738
3385.78 3830
3386.33 3616
3386.88 3763
3387.43 3902
3387.97 3847
3388.52 4108
3389.07 4146
3389.62 3973
3390.17 3938
3390.72 3879
3391.27 4256
3391.82 4318
3392.37 4348
3392.92 4103
3393.47 4046
3394.01 4094
3394.56 3864
3395.11 3838
3395.66 3989
3396.21 3997
3396.76 3970
3397.31 3861
3397.86 3874
3398.41 3862
3398.96 3722
3399.51 3784
3400.06 3825
3400.61 3866
3401.16 3729
3401.71 3774
3402.26 3748
3402.81 3880
3403.36 3751
3403.91 3715
3404.46 3872
3405.01 3883
3405.56 3877
3406.11 3774
3406.66 3741
3407.21 3872
3407.76 4007
3408.32 4043
3408.87 3821
3409.42 3747
3409.97 3636
3410.52 3717
3411.07 3835
3411.62 3987
3412.17 3898
3412.72 3798
3413.27 3775
3413.82 3803
3414.37 3791
3414.93 4024
3415.48 3876
3416.03 3884
3416.58 3673
3417.13 3812
3417.68 3812
3418.23 3949
3418.78 3941
3419.34 3906
3419.89 3839
3420.44 4013
3420.99 3966
3421.54 3803
3422.09 3776
3422.65 4012
3423.20 3845
3423.75 3887
3424.30 3734
3424.85 3802
3425.40 3776
3425.96 3813
3426.51 3878
3427.06 3979
3427.61 4010
3428.17 3989
3428.72 4179
3429.27 4012
3429.82 4138
3430.37 4062
3430.93 4179
3431.48 4001
3432.03 3873
3432.58 3817
3433.14 3859
3433.69 3787
3434.24 3938
3434.79 3883
3435.35 3986
3435.90 3977
3436.45 3946
3437.01 3960
3437.56 3917
3438.11 3868
3438.66 3807
3439.22 3824
3439.77 3899
3440.32 3915
3440.88 4084
3441.43 3978
3441.98 4069
3442.54 4082
3443.09 3901
3443.64 4147
3444.20 3996
3444.75 4169
3445.30 3968
3445.86 4018
3446.41 4046
3446.97 4037
3447.52 4059
3448.07 4015
3448.63 3882
3449.18 3904
3449.73 4045
3450.29 4129
3450.84 4048
3451.40 4031
3451.95 3843
3452.50 3978
3453.06 3831
3453.61 3537
3454.17 3817
3454.72 3984
3455.28 3627
3455.83 3867
3456.38 3873
3456.94 3752
3457.49 3915
3458.05 3853
3458.60 3823
3459.16 3818
3459.71 3906
3460.27 4042
3460.82 4089
3461.38 4211
3461.93 4264
3462.49 4052
3463.04 4023
3463.60 4168
3464.15 4347
3464.71 4256
3465.26 4388
3465.82 4401
3466.37 4197
3466.93 4209
3467.48 4350
3468.04 4287
3468.59 4377
3469.15 4351
3469.70 4543
3470.26 4494
3470.82 4600
3471.37 4443
3471.93 4525
3472.48 4487
3473.04 4431
3473.59 4635
3474.15 4715
3474.71 4587
3475.26 4329
3475.82 4476
3476.37 4517
3476.93 4455
3477.49 4286
3478.04 4233
3478.60 4396
3479.16 4614
3479.71 4573
3480.27 4436
3480.82 4474
3481.38 4694
3481.94 4755
3482.49 4864
3483.05 4703
3483.61 4802
3484.16 4693
3484.72 4686
3485.28 4541
3485.83 4876
3486.39 4922
3486.95 4674
3487.50 4899
3488.06 4979
3488.62 4975
3489.18 5098
3489.73 4990
3490.29 5320
3490.85 5907
3491.40 6041
3491.96 6218
3492.52 6382
3493.08 6608
3493.63 6224
3494.19 6357
3494.75 6745
3495.31 6805
3495.86 6556
3496.42 6465
3496.98 6449
3497.54 6536
3498.09 6648
3498.65 6574
3499.21 6645
3499.77 6643
3500.33 6932
3500.88 7190
3501.44 7595
3502.00 8059
3502.56 9056
3503.12 10134
3503.67 10828
3504.23 12166
3504.79 13289
3505.35 15114
3505.91 16709
3506.47 18160
3507.03 19521
3507.58 20669
3508.14 21768
3508.70 22309
3509.26 22505
3509.82 21799
3510.38 20774
3510.94 19658
3511.49 18081
3512.05 16057
3512.61 14038
3513.17 12019
3513.73 10449
3514.29 8955
3514.85 8020
3515.41 7430
3515.97 6791
3516.53 6289
3517.09 6124
3517.64 5956
3518.20 5789
3518.76 5831
3519.32 5735
3519.88 5844
3520.44 5963
3521.00 6234
3521.56 6226
3522.12 6475
3522.68 6586
3523.24 6707
3523.80 6566
3524.36 6569
3524.92 6657
3525.48 6443
3526.04 6666
3526.60 6598
3527.16 6378
3527.72 5967
3528.28 5736
3528.84 5502
3529.40 5632
3529.96 5726
3530.52 5437
3531.08 5214
3531.64 5388
3532.20 5462
3532.76 5472
3533.32 5472
3533.89 5486
3534.45 5583
3535.01 5925
3535.57 5906
3536.13 6037
3536.69 6032
3537.25 6187
3537.81 6411
3538.37 6314
3538.93 6330
3539.49 6123
3540.06 6389
3540.62 6373
3541.18 6148
3541.74 6235
3542.30 6244
3542.86 6276
3543.42 6168
3543.98 6277
3544.55 6303
3545.11 6466
3545.67 6564
3546.23 6412
3546.79 6315
3547.35 6340
3547.92 6258
3548.48 6358
3549.04 6023
3549.60 5953
3550.16 5714
3550.72 5388
3551.29 5440
3551.85 5467
3552.41 5153
3552.97 4881
3553.54 4890
3554.10 4864
3554.66 4874
3555.22 4763
3555.78 4649
3556.35 4828
3556.91 4774
3557.47 4671
3558.03 4518
3558.60 4736
3559.16 4991
3559.72 4740
3560.29 4673
3560.85 4714
3561.41 4837
3561.97 4876
3562.54 4849
3563.10 4866
3563.66 4533
3564.23 4502
3564.79 4586
3565.35 4577
3565.91 4559
3566.48 4533
3567.04 4708
3567.60 4892
3568.17 4630
3568.73 4689
3569.29 4829
3569.86 4709
3570.42 4651
3570.99 4537
3571.55 4783
3572.11 4707
3572.68 4702
3573.24 4612
3573.80 4461
3574.37 4640
3574.93 4745
3575.50 4652
3576.06 4803
3576.62 4933
3577.19 5031
3577.75 5339
3578.32 5250
3578.88 5206
3579.44 5470
3580.01 5632
3580.57 5522
3581.14 5529
3581.70 5576
3582.27 5270
3582.83 5404
3583.40 5540
3583.96 5368
3584.52 4878
3585.09 4893
3585.65 4785
3586.22 4622
3586.78 4608
3587.35 4522
3587.91 4328
3588.48 4303
3589.04 4325
3589.61 4372
3590.17 4246
3590.74 3967
3591.30 4201
3591.87 3993
3592.43 3928
3593.00 3856
3593.56 3987
3594.13 4129
3594.70 4065
3595.26 3807
3595.83 4045
3596.39 4224
3596.96 3949
3597.52 3966
3598.09 4139
3598.65 4090
3599.22 4188
3599.79 4187
3600.35 3959
3600.92 4204
3601.48 4147
3602.05 3915
3602.62 4257
3603.18 4291
3603.75 4217
3604.32 4229
3604.88 4325
3605.45 4278
3606.01 4225
3606.58 4327
3607.15 4303
3607.71 4292
3608.28 4065
3608.85 4119
3609.41 4131
3609.98 4013
3610.55 3987
3611.11 4116
3611.68 4186
3612.25 3963
3612.81 3799
3613.38 3844
3613.95 3997
3614.51 3872
3615.08 3948
3615.65 4247
3616.22 4268
3616.78 4547
3617.35 4823
3617.92 4811
3618.48 5282
3619.05 5516
3619.62 5918
3620.19 6360
3620.75 6627
3621.32 6487
3621.89 6908
3622.46 6800
3623.02 6371
3623.59 6011
3624.16 6012
3624.73 5778
3625.30 5525
3625.86 5042
3626.43 4617
3627.00 4367
3627.57 4250
3628.14 4130
3628.70 4067
3629.27 3814
3629.84 3806
3630.41 3755
3630.98 3643
3631.55 3604
3632.11 3821
3632.68 3956
3633.25 3893
3633.82 3708
3634.39 4027
3634.96 3895
3635.52 3700
3636.09 3730
3636.66 3667
3637.23 3642
3637.80 3633
3638.37 3749
3638.94 3741
3639.51 3699
3640.08 3926
3640.64 3894
3641.21 3910
3641.78 4009
3642.35 3958
3642.92 3910
3643.49 3979
3644.06 4147
3644.63 4323
3645.20 4239
3645.77 4264
3646.34 4132
3646.91 4227
3647.48 4414
3648.05 4191
3648.62 4299
3649.19 4082
3649.76 4188
3650.33 4169
3650.90 4318
3651.47 4119
3652.03 4236
3652.60 4208
3653.17 4134
3653.75 4188
3654.32 4319
3654.89 4299
3655.46 4149
3656.03 4095
3656.60 4054
3657.17 3969
3657.74 3921
3658.31 4116
3658.88 4167
3659.45 4132
3660.02 4148
3660.59 3982
3661.16 4078
3661.73 4226
3662.30 4168
3662.87 4214
3663.44 4070
3664.01 3967
3664.59 3966
3665.16 3744
3665.73 3831
3666.30 3861
3666.87 3704
3667.44 3656
3668.01 3744
3668.58 3772
3669.15 3786
3669.73 3949
3670.30 3959
3670.87 3713
3671.44 3514
3672.01 3557
3672.58 3564
3673.15 3721
3673.73 3921
3674.30 3995
3674.87 4193
3675.44 4247
3676.01 4027
3676.58 4049
3677.16 4228
3677.73 4116
3678.30 4212
3678.87 4368
3679.44 4348
3680.02 4386
3680.59 4284
3681.16 4020
3681.73 3810
3682.31 3730
3682.88 3908
3683.45 3793
3684.02 3750
3684.60 3622
3685.17 3727
3685.74 3762
3686.31 3691
3686.89 3805
3687.46 3795
3688.03 3592
3688.60 3781
3689.18 3892
3689.75 3830
3690.32 3737
3690.90 3683
3691.47 3640
3692.04 3798
3692.61 3890
3693.19 3701
3693.76 3803
3694.33 3864
3694.91 3803
3695.48 3820
3696.05 3730
3696.63 3833
3697.20 3576
3697.77 3671
3698.35 3552
3698.92 3686
3699.50 3590
3700.07 3748
3700.64 3777
3701.22 3817
3701.79 3829
3702.36 3622
3702.94 3537
3703.51 3577
3704.09 3733
3704.66 3785
3705.23 3641
3705.81 3590
3706.38 3813
3706.96 3965
3707.53 3878
3708.11 3918
3708.68 3821
3709.25 3634
3709.83 3746
3710.40 3770
3710.98 3777
3711.55 3638
3712.13 3661
3712.70 3613
3713.28 3759
3713.85 3649
3714.43 3820
3715.00 3776
3715.58 3553
3716.15 3546
3716.73 3593
3717.30 3740
3717.88 3803
3718.45 3584
3719.03 3631
3719.60 3606
3720.18 3742
3720.75 3919
3721.33 3690
3721.90 3640
3722.48 3810
3723.05 3888
3723.63 3857
3724.20 3761
3724.78 3596
3725.36 3625
3725.93 3754
3726.51 3729
3727.08 3489
3727.66 3577
3728.23 3696
3728.81 3683
3729.39 3444
3729.96 3623
3730.54 3714
3731.11 3746
3731.69 3797
3732.27 3640
3732.84 3620
3733.42 3835
3734.00 3924
3734.57 4022
3735.15 4158
3735.72 4145
3736.30 4043
3736.88 4059
3737.45 4047
3738.03 3912
3738.61 3997
3739.18 3829
3739.76 3708
3740.34 3863
3740.92 3972
3741.49 3712
3742.07 3730
3742.65 3519
3743.22 3598
3743.80 3441
3744.38 3675
3744.95 3609
3745.53 3414
3746.11 3362
3746.69 3710
3747.26 3730
3747.84 3636
3748.42 3446
3749.00 3566
3749.57 3538
3750.15 3585
3750.73 3666
3751.31 3533
3751.88 3694
3752.46 3547
3753.04 3679
3753.62 3500
3754.19 3757
3754.77 3594
3755.35 3415
3755.93 3453
3756.51 3602
3757.08 3495
3757.66 3550
3758.24 3613
3758.82 3610
3759.40 3434
3759.98 3373
3760.55 3724
3761.13 3513
3761.71 3509
3762.29 3711
3762.87 3645
3763.45 3788
3764.03 3892
3764.60 3741
3765.18 3808
3765.76 3534
3766.34 3631
3766.92 3927
3767.50 3787
3768.08 3599
3768.66 3553
3769.24 3357
3769.81 3612
3770.39 3482
3770.97 3736
3771.55 3728
3772.13 3584
3772.71 3577
3773.29 3655
3773.87 3626
3774.45 3641
3775.03 3590
3775.61 3735
3776.19 3770
3776.77 3691
3777.35 3625
3777.93 3601
3778.51 3568
3779.09 3436
3779.67 3354
3780.25 3534
3780.83 3592
3781.41 3453
3781.99 3381
3782.57 3491
3783.15 3448
3783.73 3634
3784.31 3428
3784.89 3502
3785.47 3457
3786.05 3441
3786.63 3423
3787.21 3380
3787.79 3362
3788.37 3350
3788.95 3358
3789.53 3520
3790.11 3612
3790.69 3341
3791.27 3547
3791.85 3575
3792.43 3531
3793.01 3536
3793.59 3441
3794.18 3414
3794.76 3430
3795.34 3422
3795.92 3623
3796.50 3755
3797.08 3785
3797.66 3922
3798.24 3741
3798.83 3618
3799.41 3548
3799.99 3627
3800.57 3549
3801.15 3742
3801.73 3666
3802.31 3532
3802.90 3675
3803.48 3666
3804.06 3722
3804.64 3876
3805.22 3852
3805.80 3774
3806.39 4023
3806.97 4164
3807.55 3955
3808.13 3837
3808.71 3811
3809.30 3934
3809.88 4096
3810.46 3890
3811.04 3941
3811.63 4030
3812.21 4247
3812.79 4384
3813.37 4283
3813.95 4207
3814.54 4188
3815.12 4036
3815.70 4086
3816.29 3870
3816.87 3856
3817.45 3876
3818.03 4060
3818.62 4066
3819.20 3967
3819.78 3693
3820.36 3918
3820.95 3764
3821.53 3608
3822.11 3477
3822.70 3506
3823.28 3644
3823.86 3678
3824.45 3710
3825.03 3558
3825.61 3549
3826.20 3392
3826.78 3628
3827.36 3640
3827.95 3467
3828.53 3181
3829.11 3250
3829.70 3590
3830.28 3498
3830.87 3407
3831.45 3447
3832.03 3432
3832.62 3256
3833.20 3413
3833.79 3497
3834.37 3471
3834.95 3336
3835.54 3305
3836.12 3402
3836.71 3422
3837.29 3468
3837.87 3556
3838.46 3419
3839.04 3314
3839.63 3272
3840.21 3418
3840.80 3461
3841.38 3528
3841.97 3605
3842.55 3350
3843.13 3437
3843.72 3503
3844.30 3358
3844.89 3511
3845.47 3341
3846.06 3288
3846.64 3529
3847.23 3570
3847.81 3332
3848.40 3228
3848.98 3323
3849.57 3287
3850.15 3309
3850.74 3334
3851.33 3364
3851.91 3369
3852.50 3656
3853.08 3555
3853.67 3408
3854.25 3430
3854.84 3539
3855.42 3575
3856.01 3670
3856.60 3516
3857.18 3486
3857.77 3373
3858.35 3516
3858.94 3552
3859.52 3678
3860.11 3496
3860.70 3597
3861.28 3880
3861.87 3865
3862.45 4297
3863.04 4327
3863.63 4640
3864.21 4598
3864.80 4477
3865.39 4672
3865.97 4856
3866.56 4689
3867.15 4616
3867.73 4485
3868.32 4367
3868.91 4345
3869.49 4258
3870.08 4086
3870.67 3811
3871.25 3693
3871.84 3489
3872.43 3445
3873.01 3700
3873.60 3488
3874.19 3426
3874.77 3910
3875.36 3779
3875.95 3651
3876.54 3725
3877.12 3714
3877.71 3583
3878.30 3512
3878.89 3839
3879.47 3711
3880.06 3537
3880.65 3669
3881.24 3809
3881.82 3595
3882.41 3452
3883.00 3642
3883.59 3315
3884.17 3463
3884.76 3492
3885.35 3480
3885.94 3588
3886.53 3492
3887.11 3400
3887.70 3276
3888.29 3473
3888.88 3316
3889.47 3237
3890.05 3249
3890.64 3523
3891.23 3388
3891.82 3217
3892.41 3528
3893.00 3690
3893.59 3574
3894.17 3529
3894.76 3205
3895.35 3577
3895.94 3707
3896.53 3789
3897.12 3631
3897.71 3643
3898.30 3536
3898.88 3428
3899.47 3562
3900.06 3597
3900.65 3619
3901.24 3480
3901.83 3412
3902.42 3426
3903.01 3551
3903.60 3661
3904.19 3487
3904.78 3542
3905.37 3434
3905.95 3589
3906.54 3501
3907.13 3523
3907.72 3447
3908.31 3481
3908.90 3502
3909.49 3218
3910.08 3205
3910.67 3267
3911.26 3312
3911.85 3084
3912.44 3101
3913.03 3220
3913.62 3186
3914.21 3120
3914.80 3160
3915.39 3160
3915.98 3157
3916.57 3102
3917.16 2977
3917.75 2886
3918.34 3018
3918.93 3158
3919.52 3073
3920.12 3099
3920.71 2991
3921.30 2978
3921.89 3027
3922.48 3171
3923.07 3199
3923.66 3076
3924.25 3182
3924.84 3184
3925.43 3068
3926.02 3241
3926.61 3155
3927.20 3329
3927.80 3194
3928.39 3208
3928.98 3213
3929.57 3193
3930.16 3337
3930.75 3213
3931.34 3212
3931.94 3125
3932.53 3061
3933.12 2993
3933.71 2955
3934.30 2931
3934.89 2975
3935.48 3003
3936.08 3028
3936.67 3032
3937.26 2978
3937.85 3026
3938.44 3132
3939.04 2991
3939.63 3028
3940.22 3085
3940.81 3000
3941.40 2990
3942.00 3003
3942.59 3024
3943.18 3323
3943.77 3373
3944.37 3335
3944.96 3168
3945.55 3208
3946.14 3223
3946.74 3042
3947.33 3192
3947.92 3210
3948.51 3111
3949.11 3048
3949.70 3204
3950.29 3181
3950.88 3102
3951.48 3214
3952.07 3256
3952.66 3275
3953.26 3383
3953.85 3157
3954.44 3114
3955.04 3032
3955.63 3010
3956.22 3072
3956.82 3040
3957.41 3063
3958.00 3094
3958.60 2971
3959.19 2885
3959.78 2915
3960.38 2984
3960.97 3154
3961.56 3210
3962.16 3455
3962.75 3362
3963.34 3447
3963.94 3257
3964.53 3121
3965.13 3402
3965.72 3078
3966.31 3147
3966.91 3119
3967.50 3031
3968.10 3237
3968.69 3412
3969.28 3237
3969.88 3125
3970.47 3248
3971.07 3345
3971.66 3185
3972.26 3098
3972.85 3079
3973.45 3205
3974.04 3261
3974.63 3068
3975.23 3131
3975.82 3130
3976.42 3139
3977.01 3098
3977.61 3001
3978.20 2998
3978.80 3011
3979.39 2925
3979.99 3070
3980.58 3104
3981.18 3171
3981.77 3137
3982.37 3175
3982.96 3058
3983.56 2998
3984.15 3063
3984.75 3302
3985.35 3380
3985.94 3401
3986.54 3199
3987.13 3170
3987.73 3255
3988.32 3131
3988.92 3140
3989.51 3176
3990.11 3309
3990.71 3098
3991.30 3005
3991.90 3257
3992.49 3121
3993.09 2973
3993.69 3191
3994.28 3192
3994.88 3477
3995.47 3566
3996.07 3425
3996.67 3527
3997.26 3604
3997.86 3752
3998.46 3715
3999.05 3797
3999.65 3756
4000.25 3564
4000.84 3562
4001.44 3624
4002.04 3473
4002.63 3519
4003.23 3628
4003.83 3382
4004.42 3256
4005.02 3346
4005.62 3255
4006.21 3256
4006.81 3317
4007.41 3266
4008.01 3408
4008.60 3349
4009.20 3609
4009.80 3562
4010.39 3290
4010.99 3544
4011.59 3541
4012.19 3573
4012.78 3560
4013.38 3301
4013.98 3372
4014.58 3649
4015.17 3564
4015.77 3354
4016.37 3283
4016.97 3285
4017.57 3338
4018.16 3406
4018.76 3309
4019.36 3313
4019.96 3150
4020.56 3268
4021.15 3270
4021.75 3302
4022.35 3284
4022.95 3269
4023.55 3252
4024.14 3219
4024.74 3375
4025.34 3362
4025.94 3349
4026.54 3510
4027.14 3685
4027.74 3689
4028.33 3675
4028.93 3559
4029.53 3771
4030.13 3697
4030.73 3796
4031.33 3965
4031.93 3991
4032.53 4050
4033.12 3949
4033.72 3766
4034.32 3641
4034.92 3817
4035.52 3738
4036.12 3804
4036.72 3604
4037.32 3434
4037.92 3357
4038.52 3345
4039.12 3281
4039.72 3306
4040.32 3140
4040.92 3287
4041.52 3254
4042.12 3167
4042.71 3263
4043.31 3245
4043.91 3151
4044.51 3145
4045.11 3158
4045.71 3087
4046.31 3257
4046.91 3310
4047.51 3241
4048.11 3233
4048.71 3237
4049.31 3486
4049.91 3537
4050.52 3515
4051.12 3396
4051.72 3599
4052.32 3592
4052.92 3491
4053.52 3378
4054.12 3503
4054.72 3596
4055.32 3567
4055.92 3491
4056.52 3650
4057.12 3522
4057.72 3578
4058.32 3479
4058.92 3282
4059.52 3304
4060.13 3328
4060.73 3318
4061.33 3145
4061.93 3178
4062.53 3033
4063.13 3249
4063.73 3302
4064.33 3198
4064.94 3244
4065.54 2983
4066.14 3033
4066.74 3137
4067.34 3203
4067.94 3375
4068.54 3226
4069.15 3183
4069.75 3077
4070.35 3260
4070.95 3241
4071.55 3050
4072.16 3218
4072.76 3089
4073.36 3224
4073.96 3203
4074.56 3091
4075.17 3110
4075.77 3108
4076.37 3180
4076.97 3138
4077.57 3092
4078.18 3093
4078.78 3098
4079.38 3170
4079.98 3038
4080.59 3124
4081.19 3036
4081.79 2987
4082.39 2951
4083.00 2860
4083.60 3102
4084.20 3014
4084.81 2980
4085.41 3120
4086.01 3155
4086.61 2955
4087.22 2897
4087.82 2860
4088.42 2917
4089.03 3029
4089.63 2941
4090.23 2919
4090.84 2900
4091.44 2924
4092.04 3110
4092.65 3055
4093.25 2845
4093.85 2851
4094.46 2892
4095.06 3016
4095.66 3066
4096.27 2979
4096.87 2974
4097.48 3040
4098.08 3193
4098.68 2993
4099.29 2957
4099.89 2989
4100.49 2779
4101.10 2972
4101.70 2952
4102.31 2904
4102.91 2713
4103.52 3063
4104.12 3158
4104.72 2992
4105.33 3219
4105.93 2943
4106.54 2973
4107.14 2869
4107.75 3104
4108.35 2933
4108.96 2959
4109.56 3082
4110.16 3070
4110.77 3118
4111.37 2941
4111.98 2958
4112.58 2895
4113.19 2985
4113.79 3171
4114.40 3041
4115.00 2999
4115.61 2933
4116.21 2913
4116.82 2955
4117.42 3000
4118.03 2979
4118.64 2959
4119.24 2905
4119.85 2984
4120.45 2972
4121.06 2999
4121.66 2936
4122.27 2950
4122.87 2846
4123.48 2887
4124.09 3034
4124.69 3118
4125.30 3071
4125.90 3139
4126.51 3203
4127.11 2908
4127.72 2950
4128.33 3292
4128.93 3277
4129.54 3217
4130.14 3213
4130.75 3019
4131.36 3022
4131.96 3137
4132.57 3224
4133.18 3215
4133.78 3327
4134.39 3155
4135.00 3121
4135.60 3157
4136.21 3063
4136.82 3144
4137.42 3203
4138.03 3243
4138.64 3311
4139.24 3394
4139.85 3581
4140.46 3417
4141.06 3317
4141.67 3589
4142.28 3717
4142.88 3686
4143.49 3674
4144.10 3628
4144.71 3791
4145.31 3906
4145.92 3759
4146.53 3723
4147.14 3597
4147.74 3527
4148.35 3416
4148.96 3449
4149.57 3405
4150.17 3277
4150.78 3122
4151.39 3180
4152.00 3184
4152.60 2987
4153.21 3008
4153.82 3072
4154.43 2933
4155.04 2875
4155.64 2997
4156.25 3095
4156.86 2983
4157.47 2877
4158.08 2925
4158.69 2866
4159.29 3048
4159.90 3086
4160.51 2919
4161.12 2972
4161.73 2913
4162.34 3078
4162.94 3161
4163.55 3084
4164.16 3152
4164.77 2990
4165.38 3017
4165.99 3055
4166.60 3050
4167.21 3251
4167.81 3304
4168.42 3217
4169.03 3260
4169.64 3163
4170.25 3219
4170.86 3405
4171.47 3311
4172.08 3385
4172.69 3473
4173.30 3503
4173.91 3464
4174.52 3400
4175.13 3400
4175.74 3414
4176.34 3393
4176.95 3305
4177.56 3376
4178.17 3326
4178.78 3289
4179.39 3361
4180.00 3297
4180.61 3305
4181.22 3499
4181.83 3403
4182.44 3338
4183.05 3264
4183.66 3205
4184.27 3196
4184.88 3138
4185.49 3085
4186.10 3198
4186.71 3225
4187.32 3069
4187.93 3018
4188.55 3075
4189.16 3141
4189.77 3271
4190.38 3081
4190.99 3039
4191.60 3021
4192.21 3141
4192.82 3126
4193.43 3191
4194.04 3141
4194.65 3110
4195.26 3038
4195.87 3330
4196.49 3202
4197.10 3344
4197.71 3569
4198.32 3560
4198.93 3405
4199.54 3576
4200.15 3617
4200.76 3582
4201.38 3311
4201.99 3415
4202.60 3398
4203.21 3228
4203.82 3240
4204.43 3136
4205.04 3065
4205.66 3194
4206.27 3146
4206.88 3126
4207.49 3210
4208.10 3088
4208.72 3086
4209.33 3202
4209.94 2969
4210.55 2909
4211.16 3095
4211.78 3127
4212.39 3069
4213.00 3054
4213.61 2993
4214.22 2994
4214.84 3221
4215.45 3132
4216.06 3211
4216.67 3245
4217.29 3125
4217.90 3170
4218.51 3385
4219.13 3402
4219.74 3343
4220.35 3420
4220.96 3255
4221.58 3318
4222.19 3414
4222.80 3450
4223.42 3390
4224.03 3482
4224.64 3416
4225.25 3354
4225.87 3485
4226.48 3442
4227.09 3342
4227.71 3386
4228.32 3361
4228.93 3305
4229.55 3331
4230.16 3341
4230.77 3200
4231.39 3428
4232.00 3372
4232.62 3231
4233.23 3321
4233.84 3280
4234.46 3475
4235.07 3551
4235.68 3777
4236.30 3485
4236.91 3389
4237.53 3399
4238.14 3403
4238.75 3524
4239.37 3470
4239.98 3394
4240.60 3395
4241.21 3210
4241.83 3277
4242.44 3430
4243.05 3190
4243.67 3143
4244.28 3157
4244.90 3056
4245.51 3036
4246.13 2960
4246.74 3024
4247.36 3083
4247.97 3287
4248.59 3273
4249.20 3346
4249.82 3338
4250.43 3491
4251.05 3412
4251.66 3337
4252.28 3429
4252.89 3683
4253.51 3759
4254.12 3602
4254.74 3463
4255.35 3562
4255.97 3587
4256.58 3637
4257.20 3722
4257.81 3635
4258.43 3602
4259.05 3494
4259.66 3381
4260.28 3432
4260.89 3362
4261.51 3283
4262.12 3464
4262.74 3296
4263.36 3319
4263.97 3408
4264.59 3239
4265.20 3319
4265.82 3466
4266.44 3326
4267.05 3383
4267.67 3480
4268.28 3422
4268.90 3435
4269.52 3374
4270.13 3413
4270.75 3364
4271.37 3529
4271.98 3633
4272.60 3359
4273.22 3460
4273.83 3521
4274.45 3390
4275.07 3386
4275.68 3411
4276.30 3436
4276.92 3489
4277.53 3650
4278.15 3612
4278.77 3603
4279.38 3710
4280.00 3582
4280.62 3685
4281.24 3610
4281.85 3345
4282.47 3616
4283.09 3592
4283.70 3518
4284.32 3331
4284.94 3224
4285.56 3251
4286.17 3156
4286.79 3103
4287.41 3021
4288.03 2970
4288.65 2978
4289.26 2981
4289.88 3138
4290.50 3181
4291.12 3043
4291.73 3018
4292.35 3040
4292.97 3150
4293.59 3048
4294.21 3080
4294.83 3114
4295.44 3041
4296.06 3071
4296.68 3057
4297.30 3159
4297.92 3085
4298.54 3034
4299.15 3020
4299.77 3024
4300.39 3099
4301.01 3158
4301.63 3178
4302.25 3069
4302.87 2967
4303.48 3065
4304.10 3224
4304.72 3183
4305.34 3007
4305.96 3047
4306.58 3148
4307.20 2988
4307.82 3012
4308.44 3140
4309.06 3200
4309.67 3175
4310.29 3152
4310.91 3014
4311.53 3065
4312.15 3016
4312.77 2868
4313.39 3000
4314.01 2988
4314.63 2925
4315.25 2944
4315.87 2902
4316.49 2935
4317.11 2985
4317.73 3136
4318.35 3064
4318.97 2880
4319.59 2883
4320.21 2807
4320.83 2909
4321.45 2864
4322.07 2902
4322.69 2982
4323.31 2879
4323.93 2788
4324.55 2693
4325.17 2775
4325.79 2917
4326.41 2870
4327.03 2916
4327.65 2807
4328.27 2975
4328.89 2819
4329.51 2979
4330.13 2844
4330.76 2845
4331.38 2936
4332.00 2977
4332.62 2814
4333.24 3010
4333.86 2879
4334.48 2811
4335.10 2822
4335.72 2760
4336.34 2934
4336.97 2694
4337.59 2834
4338.21 2842
4338.83 3001
4339.45 2932
4340.07 2874
4340.69 2916
4341.31 2954
4341.94 3010
4342.56 2998
4343.18 3045
4343.80 2992
4344.42 3157
4345.04 3087
4345.67 3158
4346.29 3024
4346.91 3113
4347.53 3346
4348.15 3361
4348.78 3294
4349.40 3480
4350.02 3477
4350.64 3231
4351.26 3294
4351.89 3228
4352.51 3145
4353.13 3307
4353.75 3141
4354.38 3158
4355.00 3028
4355.62 2834
4356.24 2987
4356.87 3083
4357.49 3024
4358.11 2988
4358.74 2864
4359.36 2694
4359.98 2785
4360.60 2665
4361.23 2819
4361.85 2859
4362.47 2877
4363.10 2894
4363.72 2898
4364.34 3003
4364.97 2924
4365.59 2853
4366.21 2901
4366.83 2922
4367.46 2884
4368.08 2902
4368.71 2938
4369.33 2857
4369.95 2719
4370.58 2804
4371.20 2828
4371.82 2810
4372.45 2866
4373.07 2849
4373.69 2805
4374.32 2783
4374.94 2654
4375.57 2794
4376.19 2804
4376.81 2935
4377.44 2818
4378.06 2797
4378.69 2952
4379.31 2886
4379.94 2993
4380.56 3059
4381.18 3035
4381.81 2999
4382.43 3076
4383.06 3099
4383.68 3062
4384.31 3108
4384.93 3171
4385.56 3182
4386.18 3087
4386.81 3030
4387.43 2954
4388.05 3030
4388.68 3151
4389.30 3167
4389.93 3192
4390.55 3073
4391.18 2849
4391.81 2990
4392.43 3078
4393.06 2923
4393.68 2887
4394.31 3216
4394.93 2917
4395.56 2977
4396.18 2985
4396.81 3087
4397.43 3047
4398.06 2892
4398.68 2969
4399.31 2840
4399.94 2939
4400.56 2956
4401.19 3074
4401.81 3070
4402.44 2926
4403.06 2780
4403.69 2919
4404.32 3130
4404.94 3043
4405.57 3154
4406.20 3096
4406.82 3138
4407.45 3123
4408.07 3007
4408.70 2914
4409.33 2910
4409.95 3001
4410.58 2934
4411.21 3044
4411.83 2971
4412.46 2905
4413.09 3030
4413.71 2951
4414.34 2991
4414.97 3094
4415.59 3046
4416.22 2906
4416.85 2899
4417.47 2990
4418.10 2849
4418.73 2849
4419.35 2853
4419.98 2935
4420.61 2954
4421.24 2911
4421.86 2790
4422.49 2762
4423.12 2794
4423.75 2728
4424.37 2739
4425.00 2822
4425.63 2703
4426.26 2719
4426.88 2733
4427.51 2838
4428.14 2711
4428.77 2869
4429.39 2808
4430.02 2715
4430.65 2723
4431.28 2736
4431.91 2837
4432.53 2747
4433.16 2631
4433.79 2583
4434.42 2768
4435.05 2767
4435.67 2722
4436.30 2768
4436.93 2828
4437.56 2767
4438.19 2787
4438.82 2766
4439.44 2635
4440.07 2616
4440.70 2561
4441.33 2711
4441.96 2851
4442.59 2849
4443.22 2701
4443.85 2538
4444.47 2700
4445.10 2636
4445.73 2668
4446.36 2689
4446.99 2665
4447.62 2861
4448.25 2668
4448.88 2738
4449.51 2629
4450.14 2810
4450.77 2893
4451.39 2821
4452.02 2781
4452.65 2717
4453.28 2759
4453.91 2876
4454.54 2612
4455.17 2701
4455.80 2672
4456.43 2669
4457.06 2481
4457.69 2449
4458.32 2405
4458.95 2552
4459.58 2503
4460.21 2511
4460.84 2574
4461.47 2533
4462.10 2430
4462.73 2534
4463.36 2501
4463.99 2464
4464.62 2512
4465.25 2374
4465.88 2479
4466.51 2345
4467.14 2456
4467.77 2677
4468.40 2581
4469.03 2520
4469.67 2458
4470.30 2393
4470.93 2408
4471.56 2426
4472.19 2473
4472.82 2484
4473.45 2442
4474.08 2542
4474.71 2568
4475.34 2509
4475.97 2431
4476.61 2457
4477.24 2446
4477.87 2429
4478.50 2589
4479.13 2592
4479.76 2643
4480.39 2496
4481.02 2326
4481.66 2359
4482.29 2523
4482.92 2482
4483.55 2484
4484.18 2469
4484.81 2476
4485.45 2566
4486.08 2616
4486.71 2577
4487.34 2773
4487.97 2700
4488.61 2488
4489.24 2583
4489.87 2673
4490.50 2545
4491.13 2454
4491.77 2481
4492.40 2468
4493.03 2316
4493.66 2449
4494.30 2470
4494.93 2500
4495.56 2730
4496.19 2493
4496.83 2389
4497.46 2437
4498.09 2498
4498.72 2492
4499.36 2540
4499.99 2545
4500.62 2578
4501.25 2639
4501.89 2576
4502.52 2581
4503.15 2719
4503.79 2552
4504.42 2672
4505.05 2549
4505.69 2554
4506.32 2791
4506.95 2744
4507.59 2731
4508.22 2496
4508.85 2786
4509.49 2621
4510.12 2490
4510.75 2461
4511.39 2454
4512.02 2660
4512.65 2484
4513.29 2445
4513.92 2573
4514.56 2460
4515.19 2575
4515.82 2581
4516.46 2493
4517.09 2565
4517.73 2519
4518.36 2605
4518.99 2486
4519.63 2749
4520.26 2653
4520.90 2729
4521.53 2702
4522.16 2548
4522.80 2505
4523.43 2483
4524.07 2539
4524.70 2570
4525.34 2662
4525.97 2635
4526.61 2623
4527.24 2621
4527.88 2627
4528.51 2602
4529.15 2791
4529.78 2830
4530.42 2899
4531.05 3237
4531.69 3404
4532.32 3705
4532.96 3786
4533.59 3899
4534.23 4256
4534.86 4423
4535.50 4458
4536.13 4444
4536.77 4390
4537.40 4165
4538.04 3883
4538.67 3898
4539.31 3784
4539.94 3632
4540.58 3375
4541.22 3165
4541.85 3027
4542.49 2865
4543.12 2744
4543.76 2651
4544.40 2720
4545.03 2731
4545.67 2540
4546.30 2587
4546.94 2653
4547.58 2720
4548.21 2635
4548.85 2432
4549.48 2386
4550.12 2696
4550.76 2726
4551.39 2630
4552.03 2505
4552.67 2500
4553.30 2581
4553.94 2516
4554.58 2412
4555.21 2381
4555.85 2514
4556.49 2490
4557.12 2429
4557.76 2488
4558.40 2450
4559.03 2504
4559.67 2572
4560.31 2467
4560.94 2438
4561.58 2587
4562.22 2610
4562.86 2633
4563.49 2523
4564.13 2555
4564.77 2477
4565.41 2581
4566.04 2679
4566.68 2551
4567.32 2680
4567.96 2755
4568.59 2763
4569.23 2792
4569.87 2864
4570.51 2964
4571.14 2954
4571.78 2942
4572.42 2975
4573.06 2818
4573.70 2819
4574.33 2886
4574.97 2750
4575.61 2743
4576.25 2693
4576.89 2537
4577.52 2629
4578.16 2604
4578.80 2573
4579.44 2625
4580.08 2618
4580.72 2530
4581.35 2500
4581.99 2708
4582.63 2499
4583.27 2540
4583.91 2752
4584.55 2579
4585.19 2611
4585.83 2531
4586.46 2440
4587.10 2484
4587.74 2474
4588.38 2500
4589.02 2566
4589.66 2483
4590.30 2574
4590.94 2608
4591.58 2683
4592.22 2603
4592.85 2564
4593.49 2511
4594.13 2567
4594.77 2567
4595.41 2463
4596.05 2528
4596.69 2448
4597.33 2372
4597.97 2385
4598.61 2376
4599.25 2437
4599.89 2428
4600.53 2542
4601.17 2671
4601.81 2558
4602.45 2480
4603.09 2514
4603.73 2469
4604.37 2680
4605.01 2583
4605.65 2705
4606.29 2804
4606.93 2801
4607.57 2664
4608.21 2875
4608.85 2851
4609.49 2849
4610.13 2821
4610.77 2639
4611.41 2572
4612.05 2594
4612.70 2495
4613.34 2665
4613.98 2628
4614.62 2606
4615.26 2628
4615.90 2556
4616.54 2568
4617.18 2545
4617.82 2296
4618.46 2459
4619.10 2361
4619.75 2440
4620.39 2601
4621.03 2433
4621.67 2403
4622.31 2370
4622.95 2336
4623.59 2380
4624.24 2372
4624.88 2403
4625.52 2337
4626.16 2375
4626.80 2476
4627.44 2424
4628.09 2358
4628.73 2390
4629.37 2311
4630.01 2291
4630.65 2375
4631.29 2415
4631.94 2529
4632.58 2415
4633.22 2415
4633.86 2420
4634.51 2414
4635.15 2350
4635.79 2364
4636.43 2353
4637.07 2401
4637.72 2385
4638.36 2346
4639.00 2330
4639.64 2373
4640.29 2363
4640.93 2285
4641.57 2289
4642.21 2325
4642.86 2298
4643.50 2250
4644.14 2320
4644.79 2428
4645.43 2274
4646.07 2331
4646.72 2178
4647.36 2281
4648.00 2309
4648.64 2365
4649.29 2454
4649.93 2476
4650.57 2501
4651.22 2356
4651.86 2257
4652.50 2423
4653.15 2485
4653.79 2446
4654.44 2518
4655.08 2436
4655.72 2456
4656.37 2485
4657.01 2303
4657.65 2337
4658.30 2455
4658.94 2422
4659.59 2365
4660.23 2351
4660.87 2278
4661.52 2437
4662.16 2329
4662.81 2444
4663.45 2530
4664.09 2436
4664.74 2382
4665.38 2531
4666.03 2447
4666.67 2418
4667.32 2256
4667.96 2299
4668.61 2338
4669.25 2269
4669.89 2317
4670.54 2250
4671.18 2191
4671.83 2063
4672.47 2200
4673.12 2101
4673.76 2248
4674.41 2214
4675.05 2147
4675.70 2232
4676.34 2364
4676.99 2405
4677.63 2405
4678.28 2423
4678.92 2365
4679.57 2170
4680.22 2304
4680.86 2399
4681.51 2400
4682.15 2256
4682.80 2251
4683.44 2379
4684.09 2393
4684.73 2376
4685.38 2342
4686.03 2489
4686.67 2615
4687.32 2616
4687.96 2635
4688.61 2400
4689.25 2367
4689.90 2415
4690.55 2459
4691.19 2284
4691.84 2249
4692.49 2245
4693.13 2273
4693.78 2366
4694.42 2390
4695.07 2251
4695.72 2257
4696.36 2344
4697.01 2302
4697.66 2314
4698.30 2259
4698.95 2431
4699.60 2428
4700.24 2474
4700.89 2540
4701.54 2542
4702.18 2389
4702.83 2218
4703.48 2338
4704.12 2383
4704.77 2344
4705.42 2218
4706.07 2307
4706.71 2392
4707.36 2274
4708.01 2374
4708.66 2392
4709.30 2379
4709.95 2374
4710.60 2364
4711.24 2421
4711.89 2580
4712.54 2527
4713.19 2539
4713.84 2353
4714.48 2305
4715.13 2346
4715.78 2441
4716.43 2399
4717.07 2475
4717.72 2493
4718.37 2373
4719.02 2363
4719.67 2329
4720.31 2485
4720.96 2429
4721.61 2331
4722.26 2307
4722.91 2225
4723.56 2353
4724.20 2359
4724.85 2382
4725.50 2392
4726.15 2364
4726.80 2431
4727.45 2421
4728.10 2583
4728.74 2400
4729.39 2468
4730.04 2494
4730.69 2365
4731.34 2295
4731.99 2437
4732.64 2526
4733.29 2272
4733.94 2335
4734.58 2400
4735.23 2376
4735.88 2402
4736.53 2373
4737.18 2318
4737.83 2215
4738.48 2232
4739.13 2301
4739.78 2228
4740.43 2317
4741.08 2246
4741.73 2341
4742.38 2249
4743.03 2358
4743.68 2410
4744.33 2382
4744.98 2306
4745.63 2249
4746.28 2289
4746.93 2232
4747.58 2353
4748.23 2300
4748.88 2308
4749.53 2483
4750.18 2504
4750.83 2533
4751.48 2602
4752.13 2495
4752.78 2706
4753.43 2662
4754.08 2746
4754.73 2760
4755.38 2722
4756.03 2828
4756.68 2876
4757.33 2765
4757.98 2747
4758.63 2799
4759.28 2680
4759.93 2778
4760.59 2528
4761.24 2308
4761.89 2407
4762.54 2514
4763.19 2505
4763.84 2340
4764.49 2372
4765.14 2360
4765.79 2356
4766.45 2341
4767.10 2301
4767.75 2296
4768.40 2359
4769.05 2249
4769.70 2326
4770.35 2361
4771.01 2143
4771.66 2286
4772.31 2324
4772.96 2262
4773.61 2197
4774.26 2321
4774.92 2390
4775.57 2233
4776.22 2299
4776.87 2416
4777.52 2325
4778.18 2273
4778.83 2273
4779.48 2089
4780.13 2097
4780.79 2177
4781.44 2241
4782.09 2213
4782.74 2185
4783.40 2131
4784.05 2291
4784.70 2291
4785.35 2228
4786.01 2245
4786.66 2441
4787.31 2446
4787.96 2404
4788.62 2259
4789.27 2304
4789.92 2391
4790.58 2304
4791.23 2277
4791.88 2155
4792.53 2297
4793.19 2376
4793.84 2426
4794.49 2270
4795.15 2190
4795.80 2319
4796.45 2365
4797.11 2350
4797.76 2388
4798.41 2268
4799.07 2325
4799.72 2408
4800.37 2226
4801.03 2175
4801.68 2101
4802.34 2416
4802.99 2406
4803.64 2138
4804.30 2202
4804.95 2109
4805.61 2348
4806.26 2257
4806.91 2265
4807.57 2116
4808.22 2270
4808.88 2334
4809.53 2244
4810.18 2274
4810.84 2360
4811.49 2348
4812.15 2393
4812.80 2164
4813.46 2147
4814.11 2198
4814.77 2219
4815.42 2207
4816.07 2272
4816.73 2250
4817.38 2350
4818.04 2259
4818.69 2211
4819.35 2269
4820.00 2338
4820.66 2451
4821.31 2473
4821.97 2472
4822.62 2635
4823.28 2588
4823.93 2512
4824.59 2529
4825.24 2576
4825.90 2554
4826.56 2554
4827.21 2619
4827.87 2602
4828.52 2519
4829.18 2579
4829.83 2669
4830.49 2591
4831.14 2734
4831.80 2696
4832.46 2366
4833.11 2418
4833.77 2412
4834.42 2552
4835.08 2548
4835.74 2487
4836.39 2435
4837.05 2457
4837.70 2630
4838.36 2611
4839.02 2627
4839.67 2512
4840.33 2576
4840.99 2592
4841.64 2541
4842.30 2476
4842.96 2563
4843.61 2574
4844.27 2486
4844.92 2524
4845.58 2288
4846.24 2531
4846.90 2655
4847.55 2635
4848.21 2667
4848.87 2715
4849.52 2648
4850.18 2646
4850.84 2649
4851.49 2777
4852.15 2870
4852.81 2898
4853.47 2814
4854.12 2924
4854.78 3064
4855.44 2801
4856.09 2765
4856.75 2799
4857.41 2708
4858.07 2728
4858.72 2622
4859.38 2608
4860.04 2676
4860.70 2627
4861.36 2737
4862.01 2712
4862.67 2723
4863.33 2783
4863.99 2739
4864.64 2794
4865.30 2860
4865.96 2767
4866.62 2829
4867.28 2884
4867.94 2963
4868.59 2938
4869.25 2861
4869.91 2892
4870.57 2819
4871.23 2888
4871.89 2845
4872.54 2824
4873.20 2783
4873.86 2886
4874.52 2647
4875.18 2684
4875.84 2622
4876.50 2779
4877.16 2634
4877.81 2655
4878.47 2679
4879.13 2732
4879.79 2612
4880.45 2569
4881.11 2621
4881.77 2609
4882.43 2666
4883.09 2549
4883.75 2448
4884.41 2358
4885.06 2258
4885.72 2396
4886.38 2424
4887.04 2557
4887.70 2661
4888.36 2627
4889.02 2550
4889.68 2548
4890.34 2420
4891.00 2618
4891.66 2691
4892.32 2716
4892.98 2578
4893.64 2772
4894.30 2858
4894.96 2750
4895.62 2645
4896.28 2810
4896.94 2905
4897.60 2609
4898.26 2571
4898.92 2798
4899.58 2861
4900.24 2633
4900.90 2711
4901.56 2938
4902.22 2925
4902.88 2786
4903.54 2980
4904.21 3021
4904.87 2972
4905.53 2916
4906.19 2958
4906.85 2924
4907.51 2943
4908.17 2802
4908.83 2685
4909.49 2674
4910.15 2764
4910.81 2676
4911.48 2693
4912.14 2611
4912.80 2739
4913.46 2400
4914.12 2484
4914.78 2394
4915.44 2387
4916.11 2484
4916.77 2445
4917.43 2437
4918.09 2248
4918.75 2460
4919.41 2452
4920.07 2305
4920.74 2390
4921.40 2411
4922.06 2292
4922.72 2219
4923.38 2399
4924.05 2352
4924.71 2288
4925.37 2413
4926.03 2267
4926.69 2274
4927.36 2358
4928.02 2335
4928.68 2427
4929.34 2423
4930.01 2325
4930.67 2352
4931.33 2505
4931.99 2510
4932.66 2416
4933.32 2439
4933.98 2419
4934.64 2275
4935.31 2368
4935.97 2477
4936.63 2353
4937.30 2397
4937.96 2506
4938.62 2331
4939.28 2310
4939.95 2383
4940.61 2271
4941.27 2386
4941.94 2285
4942.60 2385
4943.26 2445
4943.93 2389
4944.59 2551
4945.25 2476
4945.92 2508
4946.58 2536
4947.24 2463
4947.91 2541
4948.57 2392
4949.23 2308
4949.90 2280
4950.56 2346
4951.23 2368
4951.89 2311
4952.55 2256
4953.22 2352
4953.88 2327
4954.55 2294
4955.21 2342
4955.87 2251
4956.54 2249
4957.20 2178
4957.87 2186
4958.53 2327
4959.20 2192
4959.86 2172
4960.52 2270
4961.19 2354
4961.85 2363
4962.52 2368
4963.18 2337
4963.85 2413
4964.51 2356
4965.18 2528
4965.84 2527
4966.51 2469
4967.17 2496
4967.84 2567
4968.50 2597
4969.17 2579
4969.83 2604
4970.50 2637
4971.16 2569
4971.83 2559
4972.49 2401
4973.16 2579
4973.82 2375
4974.49 2579
4975.15 2730
4975.82 2672
4976.48 2560
4977.15 2660
4977.82 2673
4978.48 2613
4979.15 2613
4979.81 2603
4980.48 2499
4981.14 2544
4981.81 2491
4982.48 2474
4983.14 2407
4983.81 2545
4984.47 2556
4985.14 2518
4985.81 2724
4986.47 2689
4987.14 2733
4987.81 2965
4988.47 3249
4989.14 3345
4989.80 3514
4990.47 3823
4991.14 3789
4991.80 4128
4992.47 4464
4993.14 4326
4993.80 4477
4994.47 4339
4995.14 4345
4995.80 4098
4996.47 3895
4997.14 3670
4997.80 3224
4998.47 2964
4999.14 2856
4999.81 2896
5000.47 2672
5001.14 2415
5001.81 2392
5002.47 2383
5003.14 2319
5003.81 2320
5004.48 2244
5005.14 2400
5005.81 2392
5006.48 2242
5007.15 2258
5007.81 2288
5008.48 2313
5009.15 2370
5009.82 2261
5010.49 2193
5011.15 2258
5011.82 2222
5012.49 2272
5013.16 2310
5013.83 2182
5014.49 2319
5015.16 2212
5015.83 2267
5016.50 2446
5017.17 2375
5017.83 2496
5018.50 2279
5019.17 2360
5019.84 2429
5020.51 2443
5021.18 2509
5021.84 2412
5022.51 2475
5023.18 2531
5023.85 2532
5024.52 2587
5025.19 2492
5025.86 2477
5026.53 2592
5027.19 2670
5027.86 2535
5028.53 2689
5029.20 2652
5029.87 2614
5030.54 2616
5031.21 2609
5031.88 2645
5032.55 2728
5033.22 2499
5033.89 2468
5034.56 2607
5035.23 2515
5035.89 2538
5036.56 2500
5037.23 2489
5037.90 2446
5038.57 2512
5039.24 2390
5039.91 2341
5040.58 2289
5041.25 2364
5041.92 2354
5042.59 2275
5043.26 2299
5043.93 2319
5044.60 2277
5045.27 2246
5045.94 2345
5046.61 2196
5047.28 2387
5047.95 2375
5048.62 2185
5049.29 2308
5049.96 2109
5050.63 2284
5051.31 2309
5051.98 2278
5052.65 2407
5053.32 2297
5053.99 2272
5054.66 2355
5055.33 2362
5056.00 2377
5056.67 2478
5057.34 2442
5058.01 2414
5058.68 2402
5059.35 2472
5060.03 2326
5060.70 2345
5061.37 2447
5062.04 2290
5062.71 2147
5063.38 2281
5064.05 2351
5064.72 2239
5065.40 2373
5066.07 2418
5066.74 2369
5067.41 2331
5068.08 2383
5068.75 2354
5069.43 2336
5070.10 2484
5070.77 2197
5071.44 2168
5072.11 2302
5072.79 2169
5073.46 2245
5074.13 2121
5074.80 2114
5075.47 2169
5076.15 2208
5076.82 2155
5077.49 2127
5078.16 2130
5078.83 2215
5079.51 2112
5080.18 2198
5080.85 2268
5081.52 2223
5082.20 2263
5082.87 2235
5083.54 2249
5084.22 2358
5084.89 2284
5085.56 2264
5086.23 2235
5086.91 2240
5087.58 2262
5088.25 2230
5088.93 2303
5089.60 2220
5090.27 2274
5090.94 2130
5091.62 2174
5092.29 2340
5092.96 2370
5093.64 2321
5094.31 2264
5094.98 2152
5095.66 2258
5096.33 2146
5097.00 2199
5097.68 2208
5098.35 2137
5099.03 2180
5099.70 2187
5100.37 2135
5101.05 2120
5101.72 2211
5102.39 2252
5103.07 2187
5103.74 2090
5104.42 2249
5105.09 2232
5105.77 2206
5106.44 2149
5107.11 2123
5107.79 2109
5108.46 2272
5109.14 2314
5109.81 2385
5110.49 2353
5111.16 2208
5111.83 2052
5112.51 2006
5113.18 2085
5113.86 2180
5114.53 2104
5115.21 2131
5115.88 2249
5116.56 2098
5117.23 2001
5117.91 2110
5118.58 2130
5119.26 2087
5119.93 2077
5120.61 2031
5121.28 2002
5121.96 2011
5122.63 2064
5123.31 2072
5123.98 2003
5124.66 2029
5125.33 2207
5126.01 2206
5126.69 2242
5127.36 2121
5128.04 2174
5128.71 2215
5129.39 2130
5130.06 2154
5130.74 2117
5131.42 2035
5132.09 2072
5132.77 2108
5133.44 2076
5134.12 2189
5134.79 2231
5135.47 2111
5136.15 2161
5136.82 2096
5137.50 2069
5138.18 2043
5138.85 2021
5139.53 2180
5140.20 2116
5140.88 2120
5141.56 2124
5142.23 2158
5142.91 2144
5143.59 2056
5144.26 2224
5144.94 2217
5145.62 2090
5146.29 2261
5146.97 2206
5147.65 2040
5148.33 2045
5149.00 2045
5149.68 2083
5150.36 2032
5151.03 1971
5151.71 2045
5152.39 2008
5153.06 2011
5153.74 2070
5154.42 2039
5155.10 2052
5155.77 2144
5156.45 2048
5157.13 1977
5157.81 2022
5158.48 2043
5159.16 1974
5159.84 2008
5160.52 2036
5161.20 2042
5161.87 1994
5162.55 2120
5163.23 2037
5163.91 1814
5164.58 1927
5165.26 1901
5165.94 1942
5166.62 2127
5167.30 2021
5167.98 2109
5168.65 2025
5169.33 2144
5170.01 2033
5170.69 2015
5171.37 1936
5172.05 1959
5172.72 1976
5173.40 1988
5174.08 2078
5174.76 1905
5175.44 1982
5176.12 1965
5176.80 1917
5177.48 1861
5178.15 2010
5178.83 2003
5179.51 1875
5180.19 1903
5180.87 2088
5181.55 1980
5182.23 1936
5182.91 1879
5183.59 1946
5184.27 1998
5184.95 2003
5185.63 1948
5186.30 1951
5186.98 2051
5187.66 2065
5188.34 1925
5189.02 2052
5189.70 1978
5190.38 1908
5191.06 1958
5191.74 1984
5192.42 1861
5193.10 1929
5193.78 1981
5194.46 1979
5195.14 1956
5195.82 1938
5196.50 1867
5197.18 1935
5197.86 1890
5198.54 1890
5199.22 1867
5199.90 2067
5200.58 1981
5201.26 1951
5201.94 1957
5202.62 1856
5203.31 1906
5203.99 2017
5204.67 2258
5205.35 2153
5206.03 2001
5206.71 2022
5207.39 1954
5208.07 2108
5208.75 2168
5209.43 2081
5210.11 2160
5210.79 2190
5211.48 2073
5212.16 2124
5212.84 2169
5213.52 2218
5214.20 2279
5214.88 2151
5215.56 2018
5216.24 2123
5216.93 2022
5217.61 2025
5218.29 2154
5218.97 2075
5219.65 2106
5220.33 2045
5221.02 1938
5221.70 2032
5222.38 1920
5223.06 1920
5223.74 2006
5224.42 1978
5225.11 1944
5225.79 2004
5226.47 2039
5227.15 2036
5227.83 2057
5228.52 1833
5229.20 1956
5229.88 1985
5230.56 1962
5231.25 2013
5231.93 1948
5232.61 1949
5233.29 1905
5233.98 1953
5234.66 2049
5235.34 2095
5236.02 2088
5236.71 2043
5237.39 2079
5238.07 2031
5238.76 2012
5239.44 2079
5240.12 1974
5240.80 1944
5241.49 1922
5242.17 1972
5242.85 1902
5243.54 1904
5244.22 1969
5244.90 2044
5245.59 2194
5246.27 2206
5246.95 2017
5247.64 2034
5248.32 2060
5249.00 2006
5249.69 2119
5250.37 2085
5251.05 1939
5251.74 1942
5252.42 2006
5253.11 1954
5253.79 1977
5254.47 2055
5255.16 2005
5255.84 1921
5256.53 1809
5257.21 1754
5257.89 1899
5258.58 1993
5259.26 1829
5259.95 1928
5260.63 2018
5261.32 1814
5262.00 1866
5262.68 1894
5263.37 1884
5264.05 1947
5264.74 1936
5265.42 1915
5266.11 2031
5266.79 1986
5267.48 2057
5268.16 2043
5268.85 2043
5269.53 2028
5270.22 2032
5270.90 2053
5271.59 1974
5272.27 2084
5272.96 2070
5273.64 2126
5274.33 2031
5275.01 2068
5275.70 2115
5276.38 2106
5277.07 2090
5277.75 1979
5278.44 2117
5279.12 2150
5279.81 1970
5280.49 1949
5281.18 1917
5281.87 1924
5282.55 2106
5283.24 1989
5283.92 2060
5284.61 2064
5285.30 2019
5285.98 1966
5286.67 1958
5287.35 2042
5288.04 2035
5288.73 2088
5289.41 2051
5290.10 1919
5290.78 1928
5291.47 1922
5292.16 1945
5292.84 1944
5293.53 1902
5294.22 1887
5294.90 1950
5295.59 1818
5296.28 1866
5296.96 1939
5297.65 1836
5298.34 1845
5299.02 1834
5299.71 1985
5300.40 1847
5301.08 1970
5301.77 2042
5302.46 2002
5303.14 1961
5303.83 1970
5304.52 2046
5305.21 2105
5305.89 2092
5306.58 2125
5307.27 2056
5307.96 1963
5308.64 1837
5309.33 1977
5310.02 1917
5310.71 2009
5311.39 1931
5312.08 1932
5312.77 1966
5313.46 1979
5314.14 1972
5314.83 2046
5315.52 2055
5316.21 1951
5316.89 2016
5317.58 2044
5318.27 1930
5318.96 2036
5319.65 1920
5320.34 1986
5321.02 2045
5321.71 2032
5322.40 2017
5323.09 1987
5323.78 1969
5324.47 2014
5325.15 1993
5325.84 1794
5326.53 1979
5327.22 2006
5327.91 1935
5328.60 2008
5329.29 2058
5329.97 1938
5330.66 1907
5331.35 2070
5332.04 2110
5332.73 2137
5333.42 2076
5334.11 2128
5334.80 2194
5335.49 2056
5336.18 2124
5336.87 2172
5337.55 2103
5338.24 2108
5338.93 2040
5339.62 2004
5340.31 2064
5341.00 2010
5341.69 2014
5342.38 1982
5343.07 1984
5343.76 2117
5344.45 1956
5345.14 1812
5345.83 2000
5346.52 2078
5347.21 2033
5347.90 2103
5348.59 2107
5349.28 2049
5349.97 2059
5350.66 2105
5351.35 2151
5352.04 2195
5352.73 2292
5353.42 2250
5354.11 2189
5354.80 2188
5355.49 2271
5356.18 2220
5356.87 2228
5357.56 2047
5358.25 1996
5358.94 2080
5359.64 2046
5360.33 1973
5361.02 1989
5361.71 1938
5362.40 1958
5363.09 2035
5363.78 2073
5364.47 2128
5365.16 2089
5365.85 1948
5366.55 2004
5367.24 2068
5367.93 2206
5368.62 2131
5369.31 2148
5370.00 2139
5370.69 2195
5371.38 2228
5372.08 2076
5372.77 2098
5373.46 2131
5374.15 2165
5374.84 2048
5375.53 2090
5376.23 2047
5376.92 2152
5377.61 2292
5378.30 2332
5378.99 2201
5379.69 2212
5380.38 2115
5381.07 2066
5381.76 2179
5382.45 2295
5383.15 2392
5383.84 2497
5384.53 2415
5385.22 2473
5385.92 2484
5386.61 2532
5387.30 2500
5387.99 2360
5388.69 2289
5389.38 2241
5390.07 2271
5390.76 2112
5391.46 2066
5392.15 2052
5392.84 2107
5393.54 1995
5394.23 2109
5394.92 2070
5395.61 2035
5396.31 1915
5397.00 1928
5397.69 2095
5398.39 1970
5399.08 1964
5399.77 2015
5400.47 2032
5401.16 1987
5401.85 2140
5402.55 1998
5403.24 2059
5403.93 2043
5404.63 1957
5405.32 1948
5406.02 1957
5406.71 1957
5407.40 1891
5408.10 2088
5408.79 2022
5409.48 2071
5410.18 2009
5410.87 2032
5411.57 1945
5412.26 2018
5412.95 2085
5413.65 2028
5414.34 2024
5415.04 2035
5415.73 1937
5416.43 1856
5417.12 1944
5417.82 1988
5418.51 2033
5419.20 2074
5419.90 2016
5420.59 2004
5421.29 1919
5421.98 2062
5422.68 2036
5423.37 1950
5424.07 1900
5424.76 1971
5425.46 2009
5426.15 2012
5426.85 2032
5427.54 1951
5428.24 1961
5428.93 1984
5429.63 1916
5430.32 1932
5431.02 1903
5431.71 1951
5432.41 1852
5433.10 1821
5433.80 1904
5434.50 1855
5435.19 1872
5435.89 1928
5436.58 1866
5437.28 1877
5437.97 1890
5438.67 1850
5439.37 1813
5440.06 1853
5440.76 1908
5441.45 1945
5442.15 1983
5442.85 1920
5443.54 1915
5444.24 1975
5444.93 1809
5445.63 1868
5446.33 1877
5447.02 1923
5447.72 1944
5448.42 1976
5449.11 1898
5449.81 2052
5450.51 2023
5451.20 2089
5451.90 2085
5452.60 1875
5453.29 1931
5453.99 1964
5454.69 1940
5455.38 1979
5456.08 1925
5456.78 1844
5457.47 2000
5458.17 1986
5458.87 2000
5459.57 1869
5460.26 1857
5460.96 1965
5461.66 1853
5462.35 1772
5463.05 1784
5463.75 1784
5464.45 1841
5465.14 1873
5465.84 1830
5466.54 1794
5467.24 1857
5467.93 1885
5468.63 1913
5469.33 1893
5470.03 1977
5470.73 1910
5471.42 1955
5472.12 1906
5472.82 1869
5473.52 1833
5474.22 1866
5474.91 1820
5475.61 1757
5476.31 1928
5477.01 1976
5477.71 1993
5478.40 1904
5479.10 1957
5479.80 1914
5480.50 1965
5481.20 1949
5481.90 1886
5482.60 1924
5483.29 1967
5483.99 1921
5484.69 2000
5485.39 1979
5486.09 2020
5486.79 1959
5487.49 1899
5488.19 2194
5488.89 2127
5489.58 1907
5490.28 2046
5490.98 1947
5491.68 1931
5492.38 2012
5493.08 2016
5493.78 1941
5494.48 1924
5495.18 2037
5495.88 2072
5496.58 2072
5497.28 1996
5497.98 2112
5498.68 1949
5499.38 2086
5500.08 2001
5500.78 2002
5501.48 2151
5502.18 2100
5502.88 2093
5503.58 2234
5504.28 2176
5504.98 2292
5505.68 2227
5506.38 2120
5507.08 2133
5507.78 2093
5508.48 2112
5509.18 2006
5509.88 2052
5510.58 2064
5511.28 2117
5511.98 1986
5512.68 1990
5513.38 1895
5514.08 2045
5514.78 2132
5515.48 2046
5516.18 2086
5516.88 2097
5517.58 2135
5518.28 2037
5518.99 2008
5519.69 1986
5520.39 1914
5521.09 1879
5521.79 1977
5522.49 1951
5523.19 1916
5523.89 1934
5524.59 1970
5525.30 1959
5526.00 1897
5526.70 2031
5527.40 1769
5528.10 1836
5528.80 1848
5529.50 2006
5530.21 2047
5530.91 1907
5531.61 1882
5532.31 1776
5533.01 1875
5533.72 1880
5534.42 1892
5535.12 1932
5535.82 1894
5536.52 1891
5537.23 1887
5537.93 1862
5538.63 1812
5539.33 1888
5540.03 1763
5540.74 1818
5541.44 1840
5542.14 1836
5542.84 1836
5543.55 1863
5544.25 1775
5544.95 1845
5545.65 1882
5546.36 1901
5547.06 1920
5547.76 1887
5548.47 1877
5549.17 1829
5549.87 1917
5550.57 1826
5551.28 1786
5551.98 1768
5552.68 1863
5553.39 1883
5554.09 1871
5554.79 1755
5555.50 1744
5556.20 1900
5556.90 1863
5557.61 1767
5558.31 1851
5559.01 1766
5559.72 1791
5560.42 1803
5561.12 1834
5561.83 1939
5562.53 1792
5563.23 1795
5563.94 1889
5564.64 1798
5565.35 1876
5566.05 1851
5566.75 1821
5567.46 1824
5568.16 1899
5568.87 1724
5569.57 1880
5570.27 1789
5570.98 1830
5571.68 1761
5572.39 1760
5573.09 1759
5573.80 1850
5574.50 1758
5575.21 1824
5575.91 1908
5576.61 1867
5577.32 1812
5578.02 1837
5578.73 1942
5579.43 1816
5580.14 1892
5580.84 1999
5581.55 2034
5582.25 1856
5582.96 1857
5583.66 1948
5584.37 1853
5585.07 1955
5585.78 1961
5586.48 1872
5587.19 1740
5587.89 1845
5588.60 1724
5589.30 1735
5590.01 1801
5590.72 1745
5591.42 1817
5592.13 1891
5592.83 1858
5593.54 1771
5594.24 1736
5594.95 1735
5595.66 1768
5596.36 1817
5597.07 1840
5597.77 1771
5598.48 1857
5599.18 1722
5599.89 1729
5600.60 1732
5601.30 1801
5602.01 1754
5602.72 1822
5603.42 1723
5604.13 1597
5604.83 1817
5605.54 1831
5606.25 1924
5606.95 1750
5607.66 1748
5608.37 1823
5609.07 1791
5609.78 1788
5610.49 1700
5611.19 1668
5611.90 1629
5612.61 1778
5613.31 1693
5614.02 1622
5614.73 1699
5615.44 1791
5616.14 1802
5616.85 1751
5617.56 1819
5618.26 1736
5618.97 1702
5619.68 1691
5620.39 1696
5621.09 1820
5621.80 1777
5622.51 1745
5623.22 1655
5623.92 1753
5624.63 1785
5625.34 1831
5626.05 1704
5626.75 1711
5627.46 1664
5628.17 1787
5628.88 1637
5629.59 1696
5630.29 1743
5631.00 1666
5631.71 1591
5632.42 1619
5633.13 1692
5633.83 1771
5634.54 1791
5635.25 1715
5635.96 1714
5636.67 1748
5637.38 1689
5638.08 1714
5638.79 1683
5639.50 1791
5640.21 1833
5640.92 1827
5641.63 1670
5642.34 1840
5643.05 1761
5643.75 1768
5644.46 1795
5645.17 1809
5645.88 1920
5646.59 1879
5647.30 1765
5648.01 1723
5648.72 1764
5649.43 1727
5650.14 1720
5650.85 1653
5651.55 1782
5652.26 1874
5652.97 1778
5653.68 1815
5654.39 1794
5655.10 1923
5655.81 1871
5656.52 1722
5657.23 1795
5657.94 1892
5658.65 1836
5659.36 1826
5660.07 1883
5660.78 1875
5661.49 1813
5662.20 1827
5662.91 1861
5663.62 1758
5664.33 1789
5665.04 1735
5665.75 1817
5666.46 1827
5667.17 1732
5667.88 1723
5668.59 1757
5669.30 1613
5670.01 1731
5670.72 1704
5671.43 1743
5672.14 1692
5672.85 1750
5673.57 1780
5674.28 1671
5674.99 1655
5675.70 1731
5676.41 1677
5677.12 1642
5677.83 1606
5678.54 1618
5679.25 1705
5679.96 1702
5680.68 1672
5681.39 1708
5682.10 1819
5682.81 1818
5683.52 1617
5684.23 1692
5684.94 1630
5685.65 1614
5686.37 1709
5687.08 1615
5687.79 1686
5688.50 1722
5689.21 1749
5689.92 1753
5690.64 1715
5691.35 1573
5692.06 1686
5692.77 1789
5693.48 1646
5694.20 1759
5694.91 1703
5695.62 1623
5696.33 1748
5697.04 1635
5697.76 1638
5698.47 1612
5699.18 1623
5699.89 1658
5700.61 1553
5701.32 1532
5702.03 1588
5702.74 1786
5703.46 1745
5704.17 1812
5704.88 1698
5705.59 1725
5706.31 1708
5707.02 1728
5707.73 1742
5708.45 1688
5709.16 1656
5709.87 1606
5710.58 1612
5711.30 1577
5712.01 1640
5712.72 1628
5713.44 1677
5714.15 1685
5714.86 1678
5715.58 1673
5716.29 1653
5717.00 1638
5717.72 1658
5718.43 1731
5719.14 1749
5719.86 1704
5720.57 1671
5721.28 1561
5722.00 1604
5722.71 1535
5723.43 1546
5724.14 1630
5724.85 1667
5725.57 1840
5726.28 1777
5727.00 1800
5727.71 1660
5728.42 1684
5729.14 1625
5729.85 1698
5730.57 1741
5731.28 1792
5732.00 1814
5732.71 1848
5733.42 1708
5734.14 1619
5734.85 1536
5735.57 1717
5736.28 1773
5737.00 1694
5737.71 1776
5738.43 1715
5739.14 1767
5739.86 1651
5740.57 1679
5741.29 1651
5742.00 1629
5742.72 1618
5743.43 1614
5744.15 1611
5744.86 1659
5745.58 1678
5746.29 1720
5747.01 1764
5747.72 1716
5748.44 1586
5749.15 1619
5749.87 1631
5750.58 1643
5751.30 1587
5752.02 1690
5752.73 1773
5753.45 1766
5754.16 1758
5754.88 1618
5755.59 1682
5756.31 1768
5757.03 1755
5757.74 1731
5758.46 1688
5759.17 1672
5759.89 1663
5760.61 1672
5761.32 1653
5762.04 1546
5762.76 1718
5763.47 1819
5764.19 1901
5764.90 1762
5765.62 1795
5766.34 1736
5767.05 1773
5767.77 1872
5768.49 1795
5769.20 1821
5769.92 1914
5770.64 1893
5771.35 1874
5772.07 1842
5772.79 1915
5773.51 1874
5774.22 1838
5774.94 1835
5775.66 1903
5776.37 1844
5777.09 1982
5777.81 1754
5778.53 1834
5779.24 1888
5779.96 1961
5780.68 1963
5781.39 1949
5782.11 1919
5782.83 1948
5783.55 1941
5784.26 1967
5784.98 2068
5785.70 1969
5786.42 1886
5787.14 1894
5787.85 1932
5788.57 1824
5789.29 1861
5790.01 1952
5790.73 1833
5791.44 1811
5792.16 1899
5792.88 1798
5793.60 1964
5794.32 1997
5795.03 2043
5795.75 2021
5796.47 2109
5797.19 2064
5797.91 2001
5798.63 2081
5799.35 1999
5800.06 2119
5800.78 2262
5801.50 2299
5802.22 2294
5802.94 2249
5803.66 2258
5804.38 2246
5805.10 2361
5805.81 2272
5806.53 2388
5807.25 2327
5807.97 2331
5808.69 2337
5809.41 2344
5810.13 2197
5810.85 2211
5811.57 2147
5812.29 2244
5813.01 2219
5813.73 2189
5814.45 2231
5815.17 2275
5815.88 2466
5816.60 2522
5817.32 2667
5818.04 2808
5818.76 2907
5819.48 2981
5820.20 3291
5820.92 3431
5821.64 3275
5822.36 3327
5823.08 3430
5823.80 3206
5824.52 3140
5825.24 2914
5825.96 2903
5826.68 2831
5827.40 2627
5828.12 2529
5828.84 2540
5829.57 2609
5830.29 2573
5831.01 2526
5831.73 2483
5832.45 2493
5833.17 2538
5833.89 2405
5834.61 2404
5835.33 2453
5836.05 2495
5836.77 2469
5837.49 2375
5838.21 2300
5838.94 2335
5839.66 2405
5840.38 2386
5841.10 2250
5841.82 2294
5842.54 2405
5843.26 2216
5843.98 2246
5844.70 2349
5845.43 2184
5846.15 2106
5846.87 2082
5847.59 2186
5848.31 2049
5849.03 2033
5849.76 2050
5850.48 2018
5851.20 1981
5851.92 2055
5852.64 2034
5853.36 2047
5854.09 1891
5854.81 1888
5855.53 1932
5856.25 1943
5856.97 2170
5857.70 1992
5858.42 1877
5859.14 1876
5859.86 1938
5860.59 1875
5861.31 1882
5862.03 1981
5862.75 2006
5863.48 1860
5864.20 1905
5864.92 1937
5865.64 1779
5866.37 1863
5867.09 1885
5867.81 1960
5868.54 1944
5869.26 1936
5869.98 2032
5870.70 2028
5871.43 1976
5872.15 2014
5872.87 1861
5873.60 1837
5874.32 1895
5875.04 1931
5875.77 1894
5876.49 1868
5877.21 2015
5877.94 1906
5878.66 1941
5879.38 1981
5880.11 1854
5880.83 1960
5881.55 1823
5882.28 1895
5883.00 1945
5883.73 1944
5884.45 1888
5885.17 1912
5885.90 1836
5886.62 1890
5887.34 1808
5888.07 1838
5888.79 1831
5889.52 1853
5890.24 1920
5890.97 1969
5891.69 1991
5892.41 1971
5893.14 1843
5893.86 1883
5894.59 1911
5895.31 1920
5896.04 1959
5896.76 1853
5897.49 1831
5898.21 1872
5898.93 1904
5899.66 1964
5900.38 1921
5901.11 1867
5901.83 1907
5902.56 1894
5903.28 1858
5904.01 1805
5904.73 1887
5905.46 1925
5906.18 1934
5906.91 1786
5907.64 1888
5908.36 1987
5909.09 1850
5909.81 1828
5910.54 1902
5911.26 1883
5911.99 1790
5912.71 1828
5913.44 1838
5914.16 1838
5914.89 1796
5915.62 1722
5916.34 1859
5917.07 1790
5917.79 1784
5918.52 1725
5919.25 1833
5919.97 1705
5920.70 1814
5921.42 1769
5922.15 1820
5922.88 1816
5923.60 1823
5924.33 1772
5925.05 1724
5925.78 1731
5926.51 1740
5927.23 1850
5927.96 1781
5928.69 1683
5929.41 1638
5930.14 1731
5930.87 1760
5931.59 1869
5932.32 1790
5933.05 1833
5933.77 1887
5934.50 1849
5935.23 1789
5935.95 1840
5936.68 1907
5937.41 1838
5938.14 1872
5938.86 1917
5939.59 1821
5940.32 1809
5941.04 1837
5941.77 1845
5942.50 1872
5943.23 1836
5943.95 1939
5944.68 1874
5945.41 1871
5946.14 1816
5946.87 1836
5947.59 1949
5948.32 1948
5949.05 1828
5949.78 1975
5950.50 1875
5951.23 1911
5951.96 2026
5952.69 1942
5953.42 1950
5954.14 2048
5954.87 1921
5955.60 1895
5956.33 1893
5957.06 1958
5957.79 2002
5958.51 1919
5959.24 2003
5959.97 1996
5960.70 2050
5961.43 1957
5962.16 2017
5962.88 1856
5963.61 1859
5964.34 1819
5965.07 1856
5965.80 2003
5966.53 2063
5967.26 2094
5967.99 2163
5968.72 1950
5969.44 1939
5970.17 2003
5970.90 2179
5971.63 2154
5972.36 2146
5973.09 2141
5973.82 2150
5974.55 2145
5975.28 2170
5976.01 2194
5976.74 2080
5977.47 2200
5978.20 2084
5978.93 2028
5979.66 2185
5980.39 2140
5981.12 2104
5981.85 2145
5982.58 1932
5983.31 2140
5984.04 2198
5984.77 2218
5985.50 2035
5986.23 2099
5986.96 2139
5987.69 2168
5988.42 2142
5989.15 2161
5989.88 2124
5990.61 2145
5991.34 2269
5992.07 2171
5992.80 2183
5993.53 2179
5994.26 2190
5994.99 2194
5995.72 2149
5996.45 2252
5997.18 2291
5997.91 2115
5998.64 2207
5999.37 2184
6000.11 2200
6000.84 2283
6001.57 2279
6002.30 2359
6003.03 2143
6003.76 2094
6004.49 2275
6005.22 2145
6005.95 2366
6006.69 2291
6007.42 2148
6008.15 2112
6008.88 2118
6009.61 2191
6010.34 2175
6011.07 2290
6011.81 2309
6012.54 2277
6013.27 2416
6014.00 2471
6014.73 2371
6015.46 2557
6016.20 2612
6016.93 2691
6017.66 2650
6018.39 2346
6019.12 2425
6019.86 2430
6020.59 2330
6021.32 2255
6022.05 2258
6022.79 2151
6023.52 2078
6024.25 2148
6024.98 2148
6025.72 2248
6026.45 2129
6027.18 2008
6027.91 2017
6028.65 2034
6029.38 2128
6030.11 1968
6030.84 1934
6031.58 1978
6032.31 2028
6033.04 1960
6033.78 1894
6034.51 2001
6035.24 1994
6035.98 1989
6036.71 1993
6037.44 2034
6038.17 1895
6038.91 1957
6039.64 1927
6040.37 1890
6041.11 1992
6041.84 2002
6042.58 1969
6043.31 1926
6044.04 2053
6044.78 2074
6045.51 2098
6046.24 1944
6046.98 1959
6047.71 2091
6048.44 2231
6049.18 2101
6049.91 2158
6050.65 2142
6051.38 2131
6052.11 2152
6052.85 2120
6053.58 2133
6054.32 2109
6055.05 2088
6055.79 2195
6056.52 2105
6057.25 2024
6057.99 2083
6058.72 2056
6059.46 2079
6060.19 2066
6060.93 2060
6061.66 2011
6062.40 2093
6063.13 2150
6063.87 2070
6064.60 2054
6065.34 2041
6066.07 2117
6066.81 2142
6067.54 1992
6068.28 1978
6069.01 1984
6069.75 1951
6070.48 1939
6071.22 1901
6071.95 1979
6072.69 1970
6073.42 1958
6074.16 1929
6074.89 1902
6075.63 1933
6076.36 1971
6077.10 2018
6077.84 2064
6078.57 2044
6079.31 1945
6080.04 1790
6080.78 1895
6081.51 1985
6082.25 1910
6082.99 1945
6083.72 2066
6084.46 2000
6085.20 2092
6085.93 1921
6086.67 2076
6087.40 2098
6088.14 2039
6088.88 1994
6089.61 2064
6090.35 1979
6091.09 1881
6091.82 2020
6092.56 1929
6093.30 1960
6094.03 1987
6094.77 1877
6095.51 1907
6096.24 2002
6096.98 2036
6097.72 1933
6098.45 2023
6099.19 2036
6099.93 2041
6100.66 1933
6101.40 1889
6102.14 1902
6102.87 1876
6103.61 1959
6104.35 1912
6105.09 2011
6105.82 1885
6106.56 1920
6107.30 1950
6108.04 2003
6108.77 1895
6109.51 1991
6110.25 2052
6110.99 2011
6111.72 1882
6112.46 1883
6113.20 1952
6113.94 1943
6114.68 1903
6115.41 1910
6116.15 2040
6116.89 1881
6117.63 1924
6118.37 2116
6119.10 2161
6119.84 2083
6120.58 2106
6121.32 2186
6122.06 2051
6122.80 2092
6123.53 2177
6124.27 2168
6125.01 2137
6125.75 2024
6126.49 2026
6127.23 2120
6127.97 2246
6128.70 2179
6129.44 2095
6130.18 2053
6130.92 2183
6131.66 2025
6132.40 2055
6133.14 2011
6133.88 2021
6134.62 2143
6135.35 2197
6136.09 2045
6136.83 2113
6137.57 2113
6138.31 2090
6139.05 2151
6139.79 2102
6140.53 2179
6141.27 2268
6142.01 2129
6142.75 2160
6143.49 2199
6144.23 2300
6144.97 2234
6145.71 2179
6146.45 2082
6147.19 2198
6147.93 2254
6148.67 2296
6149.41 2150
6150.15 2206
6150.89 2252
6151.63 2218
6152.37 2358
6153.11 2334
6153.85 2315
6154.59 2412
6155.33 2375
6156.07 2410
6156.81 2256
6157.55 2355
6158.29 2374
6159.03 2283
6159.77 2241
6160.51 2314
6161.25 2479
6161.99 2460
6162.73 2346
6163.47 2434
6164.22 2472
6164.96 2548
6165.70 2393
6166.44 2538
6167.18 2576
6167.92 2644
6168.66 2801
6169.40 2829
6170.14 2950
6170.89 2954
6171.63 3130
6172.37 3099
6173.11 2962
6173.85 3067
6174.59 3135
6175.33 3009
6176.08 2904
6176.82 2953
6177.56 2882
6178.30 2930
6179.04 2862
6179.78 2961
6180.53 2970
6181.27 2940
6182.01 2856
6182.75 2977
6183.49 2943
6184.24 3035
6184.98 2992
6185.72 3054
6186.46 3153
6187.20 3028
6187.95 2991
6188.69 3131
6189.43 3245
6190.17 3243
6190.92 3266
6191.66 3235
6192.40 3143
6193.14 3289
6193.89 3229
6194.63 3320
6195.37 3178
6196.12 3332
6196.86 3377
6197.60 3419
6198.34 3561
6199.09 3651
6199.83 3584
6200.57 3515
6201.32 3525
6202.06 3673
6202.80 3689
6203.55 3643
6204.29 3430
6205.03 3504
6205.78 3655
6206.52 3989
6207.26 4185
6208.01 4364
6208.75 4778
6209.49 5272
6210.24 5774
6210.98 6076
6211.72 6736
6212.47 7672
6213.21 8118
6213.96 8328
6214.70 8640
6215.44 8618
6216.19 8146
6216.93 7951
6217.68 7148
6218.42 6466
6219.16 5748
6219.91 5198
6220.65 4796
6221.40 4224
6222.14 3910
6222.89 3788
6223.63 3897
6224.37 3893
6225.12 3978
6225.86 3892
6226.61 4102
6227.35 4437
6228.10 4566
6228.84 4511
6229.59 4734
6230.33 4795
6231.08 4727
6231.82 4378
6232.57 4337
6233.31 4211
6234.06 3785
6234.80 3583
6235.55 3668
6236.29 3404
6237.04 3236
6237.78 3119
6238.53 3048
6239.27 3164
6240.02 3096
6240.76 2956
6241.51 3146
6242.26 3171
6243.00 3155
6243.75 3201
6244.49 3090
6245.24 3256
6245.98 3299
6246.73 3276
6247.48 3220
6248.22 3376
6248.97 3272
6249.71 3349
6250.46 3373
6251.21 3456
6251.95 3594
6252.70 3565
6253.44 3523
6254.19 3366
6254.94 3420
6255.68 3298
6256.43 3342
6257.18 3238
6257.92 3228
6258.67 3295
6259.42 3404
6260.16 3343
6260.91 3432
6261.66 3317
6262.40 3350
6263.15 3411
6263.90 3295
6264.64 3169
6265.39 3157
6266.14 3106
6266.88 3042
6267.63 2996
6268.38 2945
6269.13 3027
6269.87 2916
6270.62 3096
6271.37 3055
6272.11 2956
6272.86 2927
6273.61 2883
6274.36 2883
6275.10 2887
6275.85 3018
6276.60 2910
6277.35 2886
6278.10 2864
6278.84 2903
6279.59 2943
6280.34 2942
6281.09 3005
6281.83 2859
6282.58 2713
6283.33 2636
6284.08 2681
6284.83 2818
6285.57 2836
6286.32 2812
6287.07 2725
6287.82 2630
6288.57 2549
6289.32 2647
6290.06 2680
6290.81 2691
6291.56 2684
6292.31 2656
6293.06 2747
6293.81 2802
6294.56 2639
6295.30 2734
6296.05 2807
6296.80 2804
6297.55 2747
6298.30 2612
6299.05 2512
6299.80 2558
6300.55 2483
6301.30 2521
6302.05 2565
6302.79 2604
6303.54 2519
6304.29 2421
6305.04 2375
6305.79 2402
6306.54 2521
6307.29 2579
6308.04 2563
6308.79 2530
6309.54 2459
6310.29 2406
6311.04 2400
6311.79 2471
6312.54 2547
6313.29 2508
6314.04 2752
6314.79 2642
6315.54 2410
6316.29 2489
6317.04 2503
6317.79 2492
6318.54 2521
6319.29 2590
6320.04 2626
6320.79 2481
6321.54 2443
6322.29 2395
6323.04 2303
6323.79 2331
6324.54 2278
6325.29 2348
6326.04 2304
6326.79 2255
6327.54 2200
6328.29 2246
6329.04 2209
6329.79 2085
6330.55 2221
6331.30 2321
6332.05 2149
6332.80 2119
6333.55 2112
6334.30 2195
6335.05 2156
6335.80 2131
6336.55 2148
6337.30 2122
6338.06 2199
6338.81 2087
6339.56 2119
6340.31 2234
6341.06 2094
6341.81 2106
6342.56 2009
6343.32 2068
6344.07 2082
6344.82 2062
6345.57 2081
6346.32 2068
6347.07 2058
6347.83 2035
6348.58 1962
6349.33 1983
6350.08 2100
6350.83 1952
6351.59 2025
6352.34 1882
6353.09 1884
6353.84 1988
6354.60 2154
6355.35 2101
6356.10 2051
6356.85 2119
6357.61 2038
6358.36 2123
6359.11 2089
6359.86 2070
6360.62 2148
6361.37 2078
6362.12 2068
6362.87 1992
6363.63 2131
6364.38 2126
6365.13 2108
6365.88 2138
6366.64 2010
6367.39 2016
6368.14 1971
6368.90 2200
6369.65 2197
6370.40 2188
6371.16 1968
6371.91 2088
6372.66 2123
6373.42 2146
6374.17 2022
6374.92 1958
6375.68 1976
6376.43 2049
6377.18 2000
6377.94 1954
6378.69 1998
6379.45 2025
6380.20 1971
6380.95 1911
6381.71 1975
6382.46 2019
6383.21 2075
6383.97 1972
6384.72 2086
6385.48 2020
6386.23 2093
6386.98 2024
6387.74 2076
6388.49 2046
6389.25 1942
6390.00 1988
6390.76 1906
6391.51 1958
6392.27 2002
6393.02 2015
6393.77 1952
6394.53 1931
6395.28 1991
6396.04 1932
6396.79 1977
6397.55 1958
6398.30 1944
6399.06 1980
6399.81 1941
6400.57 1898
6401.32 1860
6402.08 1960
6402.83 1983
6403.59 1922
6404.34 1998
6405.10 1859
6405.85 1964
6406.61 1904
6407.36 1894
6408.12 1886
6408.88 1840
6409.63 1873
6410.39 2021
6411.14 1819
6411.90 1850
6412.65 1851
6413.41 1816
6414.16 1800
6414.92 1837
6415.68 1884
6416.43 1956
6417.19 1996
6417.94 1990
6418.70 1912
6419.46 1854
6420.21 1869
6420.97 1942
6421.73 1813
6422.48 1741
6423.24 1748
6423.99 1860
6424.75 1765
6425.51 1803
6426.26 1817
6427.02 1909
6427.78 1823
6428.53 1741
6429.29 1862
6430.05 1999
6430.80 1907
6431.56 1902
6432.32 1910
6433.07 1984
6433.83 1959
6434.59 1845
6435.34 1704
6436.10 1772
6436.86 1811
6437.62 1814
6438.37 1923
6439.13 1858
6439.89 1870
6440.65 1944
6441.40 1964
6442.16 1934
6442.92 1994
6443.68 1877
6444.43 1868
6445.19 1908
6445.95 1862
6446.71 1768
6447.46 1839
6448.22 1984
6448.98 1859
6449.74 1862
6450.49 1958
6451.25 1894
6452.01 1930
6452.77 1859
6453.53 1918
6454.29 1848
6455.04 1919
6455.80 1945
6456.56 1949
6457.32 1823
6458.08 1900
6458.84 2063
6459.59 1986
6460.35 2063
6461.11 1953
6461.87 2036
6462.63 1965
6463.39 1860
6464.15 1881
6464.90 1934
6465.66 1880
6466.42 1927
6467.18 1966
6467.94 1901
6468.70 1900
6469.46 2032
6470.22 2116
6470.98 2102
6471.73 2097
6472.49 2115
6473.25 2133
6474.01 2106
6474.77 2074
6475.53 2071
6476.29 2029
6477.05 2066
6477.81 2025
6478.57 2022
6479.33 2025
6480.09 2036
6480.85 2109
6481.61 2111
6482.37 2197
6483.13 2237
6483.89 2081
6484.65 2136
6485.41 2087
6486.17 2178
6486.93 2156
6487.69 2228
6488.45 2115
6489.21 2089
6489.97 2119
6490.73 2184
6491.49 2268
6492.25 2230
6493.01 2223
6493.77 2258
6494.53 2297
6495.29 2427
6496.05 2391
6496.81 2285
6497.57 2304
6498.33 2446
6499.10 2239
6499.86 2341
6500.62 2526
6501.38 2513
6502.14 2496
6502.90 2481
6503.66 2556
6504.42 2585
6505.18 2473
6505.94 2443
6506.71 2474
6507.47 2647
6508.23 2555
6508.99 2550
6509.75 2531
6510.51 2587
6511.27 2448
6512.04 2589
6512.80 2558
6513.56 2627
6514.32 2678
6515.08 2756
6515.84 2790
6516.61 2557
6517.37 2585
6518.13 2559
6518.89 2582
6519.65 2586
6520.42 2608
6521.18 2659
6521.94 2580
6522.70 2515
6523.46 2673
6524.23 2948
6524.99 2868
6525.75 2896
6526.51 2919
6527.28 3229
6528.04 3423
6528.80 3286
6529.56 3371
6530.33 3436
6531.09 3401
6531.85 3248
6532.61 3177
6533.38 3254
6534.14 3233
6534.90 3151
6535.67 3187
6536.43 3360
6537.19 3448
6537.95 3699
6538.72 3771
6539.48 4065
6540.24 4109
6541.01 4422
6541.77 4649
6542.53 4702
6543.30 4582
6544.06 4387
6544.82 4053
6545.59 3867
6546.35 3725
6547.11 3445
6547.88 3035
6548.64 2898
6549.41 2843
6550.17 2697
6550.93 2661
6551.70 2632
6552.46 2630
6553.22 2626
6553.99 2605
6554.75 2670
6555.52 2555
6556.28 2625
6557.05 2762
6557.81 2708
6558.57 2618
6559.34 2750
6560.10 2789
6560.87 2697
6561.63 2769
6562.40 2738
6563.16 2738
6563.92 2752
6564.69 2660
6565.45 2767
6566.22 2937
6566.98 2847
6567.75 2920
6568.51 2927
6569.28 3025
6570.04 2944
6570.81 2963
6571.57 3097
6572.34 3028
6573.10 2845
6573.87 3046
6574.63 3033
6575.40 2924
6576.16 3030
6576.93 3128
6577.69 2915
6578.46 3206
6579.23 3050
6579.99 3083
6580.76 3093
6581.52 3116
6582.29 3088
6583.05 2979
6583.82 3080
6584.59 3187
6585.35 3104
6586.12 3312
6586.88 3187
6587.65 3199
6588.41 3442
6589.18 3363
6589.95 3381
6590.71 3433
6591.48 3291
6592.25 3257
6593.01 3354
6593.78 3535
6594.54 3422
6595.31 3524
6596.08 3355
6596.84 3346
6597.61 3560
6598.38 3556
6599.14 3584
6599.91 3418
6600.68 3488
6601.44 3251
6602.21 3146
6602.98 3117
6603.74 3002
6604.51 2995
6605.28 2869
6606.05 2912
6606.81 3031
6607.58 2914
6608.35 2863
6609.11 2725
6609.88 2738
6610.65 2868
6611.42 2799
6612.18 2784
6612.95 2779
6613.72 2792
6614.49 2721
6615.25 2688
6616.02 2789
6616.79 2709
6617.56 2645
6618.32 2634
6619.09 2686
6619.86 2678
6620.63 2738
6621.40 2713
6622.16 2686
6622.93 2800
6623.70 2823
6624.47 2910
6625.24 2868
6626.00 2933
6626.77 3007
6627.54 3000
6628.31 3046
6629.08 2999
6629.85 3030
6630.61 2991
6631.38 2946
6632.15 2774
6632.92 2797
6633.69 2969
6634.46 3003
6635.23 2877
6635.99 2840
6636.76 3068
6637.53 3179
6638.30 3137
6639.07 3231
6639.84 3334
6640.61 3262
6641.38 3149
6642.15 3069
6642.92 2955
6643.68 3000
6644.45 2990
6645.22 2826
6645.99 2828
6646.76 2805
6647.53 2770
6648.30 2669
6649.07 2681
6649.84 2769
6650.61 2750
6651.38 2753
6652.15 2813
6652.92 2870
6653.69 2847
6654.46 2863
6655.23 2880
6656.00 2982
6656.77 2834
6657.54 2772
6658.31 2737
6659.08 2813
6659.85 2742
6660.62 2559
6661.39 2788
6662.16 2772
6662.93 2738
6663.70 2687
6664.47 2880
6665.24 2887
6666.01 2989
6666.78 2992
6667.55 3094
6668.32 3245
6669.09 3249
6669.86 3339
6670.64 3324
6671.41 3104
6672.18 3242
6672.95 3225
6673.72 3220
6674.49 2962
6675.26 2811
6676.03 2683
6676.80 2781
6677.57 2655
6678.35 2529
6679.12 2524
6679.89 2599
6680.66 2557
6681.43 2583
6682.20 2537
6682.97 2552
6683.75 2506
6684.52 2505
6685.29 2530
6686.06 2595
6686.83 2644
6687.60 2525
6688.38 2616
6689.15 2711
6689.92 2702
6690.69 2676
6691.46 2578
6692.24 2645
6693.01 2628
6693.78 2524
6694.55 2600
6695.32 2447
6696.10 2425
6696.87 2378
6697.64 2337
6698.41 2408
6699.19 2401
6699.96 2335
6700.73 2363
6701.50 2236
6702.28 2339
6703.05 2253
6703.82 2271
6704.59 2307
6705.37 2247
6706.14 2256
6706.91 2348
6707.69 2281
6708.46 2357
6709.23 2428
6710.00 2323
6710.78 2327
6711.55 2304
6712.32 2260
6713.10 2267
6713.87 2243
6714.64 2201
6715.42 2267
6716.19 2281
6716.96 2308
6717.74 2194
6718.51 2149
6719.28 2286
6720.06 2263
6720.83 2193
6721.61 2239
6722.38 2100
6723.15 2158
6723.93 2269
6724.70 2221
6725.47 2198
6726.25 2209
6727.02 2239
6727.80 2317
6728.57 2123
6729.35 2063
6730.12 2153
6730.89 2188
6731.67 2182
6732.44 2167
6733.22 2111
6733.99 2072
6734.77 2077
6735.54 2117
6736.31 2167
6737.09 2065
6737.86 2064
6738.64 2116
6739.41 2133
6740.19 2099
6740.96 2144
6741.74 2122
6742.51 2092
6743.29 2081
6744.06 2069
6744.84 2013
6745.61 2024
6746.39 1997
6747.16 2058
6747.94 2053
6748.71 2125
6749.49 2206
6750.26 2072
6751.04 1981
6751.82 2068
6752.59 1977
6753.37 1964
6754.14 2028
6754.92 2083
6755.69 2053
6756.47 1961
6757.25 1974
6758.02 2030
6758.80 1954
6759.57 1896
6760.35 1976
6761.12 1916
6761.90 2141
6762.68 2014
6763.45 2041
6764.23 1952
6765.01 1888
6765.78 1911
6766.56 1952
6767.33 1910
6768.11 1959
6768.89 1981
6769.66 2028
6770.44 1976
6771.22 1954
6771.99 2064
6772.77 2081
6773.55 1996
6774.32 1933
6775.10 1891
6775.88 1943
6776.65 1897
6777.43 1980
6778.21 1922
6778.99 1974
6779.76 2051
6780.54 2064
6781.32 2041
6782.09 2065
6782.87 2090
6783.65 2012
6784.43 2055
6785.20 1971
6785.98 1985
6786.76 2047
6787.54 1935
6788.31 1980
6789.09 1954
6789.87 1883
6790.65 1896
6791.42 1817
6792.20 1822
6792.98 1940
6793.76 1930
6794.54 1968
6795.31 1848
6796.09 1800
6796.87 1826
6797.65 1891
6798.43 1813
6799.20 1830
6799.98 1943
6800.76 1944
6801.54 1813
6802.32 1724
6803.10 1776
6803.87 1837
6804.65 1928
6805.43 1918
6806.21 1865
6806.99 1874
6807.77 1870
6808.55 1914
6809.32 1842
6810.10 1834
6810.88 1901
6811.66 1861
6812.44 1754
6813.22 1868
6814.00 1869
6814.78 1877
6815.56 1899
6816.34 1808
6817.11 1775
6817.89 1714
6818.67 1779
6819.45 1815
6820.23 1792
6821.01 1787
6821.79 1846
6822.57 1954
6823.35 1884
6824.13 1780
6824.91 1870
6825.69 1857
6826.47 1863
6827.25 1712
6828.03 1772
6828.81 1836
6829.59 1861
6830.37 1754
6831.15 1794
6831.93 1855
6832.71 1804
6833.49 1878
6834.27 1924
6835.05 1791
6835.83 1851
6836.61 1846
6837.39 1709
6838.17 1700
6838.95 1817
6839.73 1876
6840.51 1927
6841.29 1887
6842.07 1798
6842.85 1797
6843.63 1822
6844.42 1952
6845.20 1910
6845.98 1757
6846.76 1827
6847.54 1803
6848.32 1858
6849.10 1777
6849.88 1770
6850.66 1856
6851.44 1830
6852.23 1961
6853.01 2057
6853.79 2098
6854.57 2189
6855.35 2217
6856.13 2192
6856.91 2375
6857.70 2349
6858.48 2303
6859.26 2232
6860.04 2132
6860.82 2127
6861.60 2074
6862.39 1977
6863.17 1960
6863.95 2024
6864.73 2014
6865.51 1856
6866.30 1962
6867.08 1935
6867.86 1965
6868.64 1958
6869.42 1935
6870.21 1865
6870.99 1876
6871.77 2087
6872.55 2073
6873.34 2098
6874.12 2109
6874.90 2021
6875.68 1944
6876.47 1949
6877.25 1959
6878.03 1968
6878.81 1906
6879.60 1872
6880.38 1852
6881.16 1866
6881.95 1911
6882.73 1915
6883.51 1928
6884.29 1939
6885.08 1952
6885.86 1999
6886.64 2088
6887.43 1914
6888.21 1939
6888.99 2002
6889.78 2025
6890.56 2166
6891.34 1959
6892.13 1959
6892.91 1983
6893.69 1977
6894.48 1987
6895.26 1909
6896.05 2008
6896.83 2040
6897.61 2053
6898.40 1953
6899.18 1991
6899.97 2109
6900.75 1999
6901.53 1948
6902.32 1915
6903.10 1965
6903.89 2028
6904.67 1957
6905.45 1909
6906.24 1976
6907.02 1999
6907.81 2068
6908.59 1947
6909.38 1920
6910.16 2060
6910.95 1937
6911.73 1977
6912.51 2036
6913.30 1968
6914.08 2042
6914.87 1899
6915.65 1896
6916.44 2020
6917.22 1928
6918.01 1960
6918.79 2045
6919.58 1984
6920.36 1957
6921.15 2089
6921.93 1980
6922.72 2112
6923.50 1937
6924.29 1874
6925.08 2022
6925.86 2141
6926.65 2081
6927.43 2146
6928.22 2140
6929.00 2157
6929.79 2086
6930.57 2104
6931.36 2072
6932.15 2095
6932.93 2158
6933.72 2078
6934.50 2036
6935.29 1937
6936.08 2027
6936.86 1941
6937.65 2001
6938.43 2036
6939.22 2065
6940.01 2015
6940.79 2078
6941.58 1921
6942.37 2068
6943.15 2044
6943.94 1928
6944.72 2066
6945.51 2035
6946.30 2002
6947.08 2174
6947.87 2146
6948.66 2131
6949.44 2162
6950.23 2240
6951.02 2230
6951.80 2125
6952.59 2389
6953.38 2295
6954.17 2219
6954.95 2328
6955.74 2231
6956.53 2123
6957.31 2164
6958.10 2232
6958.89 2306
6959.68 2151
6960.46 2274
6961.25 2292
6962.04 2345
6962.83 2349
6963.61 2233
6964.40 2332
6965.19 2367
6965.98 2421
6966.76 2345
6967.55 2258
6968.34 2318
6969.13 2309
6969.92 2322
6970.70 2433
6971.49 2529
6972.28 2377
6973.07 2438
6973.86 2480
6974.64 2603
6975.43 2480
6976.22 2516
6977.01 2613
6977.80 2589
6978.59 2664
6979.37 2643
6980.16 2515
6980.95 2618
6981.74 2716
6982.53 2678
6983.32 2890
6984.11 2920
6984.90 2984
6985.68 3280
6986.47 3446
6987.26 3434
6988.05 3630
6988.84 3862
6989.63 4089
6990.42 4259
6991.21 4306
6992.00 4417
6992.79 4259
6993.57 4148
6994.36 3971
6995.15 3632
6995.94 3506
6996.73 3388
6997.52 3214
6998.31 3215
6999.10 3084
6999.89 3117
7000.68 3293
7001.47 3406
7002.26 3607
7003.05 3897
7003.84 4103
7004.63 4320
7005.42 4386
7006.21 4428
7007.00 4386
7007.79 4082
7008.58 3880
7009.37 3707
7010.16 3515
7010.95 3147
7011.74 2757
7012.53 2748
7013.32 2691
7014.11 2597
7014.90 2523
7015.69 2519
7016.48 2582
7017.27 2650
7018.06 2462
7018.85 2494
7019.65 2617
7020.44 2541
7021.23 2639
7022.02 2547
7022.81 2502
7023.60 2396
7024.39 2312
7025.18 2315
7025.97 2319
7026.76 2475
7027.56 2273
7028.35 2320
7029.14 2488
7029.93 2337
7030.72 2282
7031.51 2292
7032.30 2355
7033.09 2280
7033.89 2238
7034.68 2258
7035.47 2318
7036.26 2181
7037.05 2162
7037.84 2237
7038.64 2163
7039.43 2283
7040.22 2154
7041.01 2158
7041.80 2214
7042.60 2262
7043.39 2267
7044.18 2303
7044.97 2267
7045.76 2293
7046.56 2184
7047.35 2222
7048.14 2179
7048.93 2207
7049.73 2168
7050.52 2137
7051.31 2217
7052.10 2190
7052.90 2126
7053.69 2247
7054.48 2234
7055.27 2125
7056.07 2191
7056.86 2100
7057.65 2256
7058.45 2147
7059.24 2144
7060.03 2056
7060.83 2186
7061.62 2195
7062.41 2004
7063.20 1956
7064.00 2102
7064.79 2155
7065.58 2104
7066.38 1929
7067.17 2023
7067.96 1999
7068.76 2039
7069.55 2130
7070.35 1930
7071.14 1877
7071.93 1955
7072.73 1980
7073.52 1913
7074.31 1995
7075.11 2015
7075.90 1937
7076.70 1772
7077.49 1851
7078.28 1980
7079.08 2070
7079.87 1962
7080.67 1914
7081.46 1916
7082.25 1899
7083.05 1923
7083.84 1907
7084.64 1980
7085.43 1891
7086.23 1870
7087.02 1853
7087.82 1836
7088.61 1881
7089.41 1934
7090.20 1845
7090.99 1940
7091.79 1844
7092.58 1814
7093.38 1778
7094.17 1882
7094.97 1768
7095.76 1717
7096.56 1841
7097.35 1840
7098.15 1753
7098.94 1769
7099.74 1735
7100.54 1844
7101.33 1826
7102.13 1749
7102.92 1812
7103.72 1756
7104.51 1773
7105.31 1706
7106.10 1708
7106.90 1804
7107.70 1624
7108.49 1647
7109.29 1626
7110.08 1766
7110.88 1765
7111.67 1734
7112.47 1658
7113.27 1697
7114.06 1724
7114.86 1751
7115.65 1742
7116.45 1709
7117.25 1786
7118.04 1682
7118.84 1647
7119.64 1627
7120.43 1682
7121.23 1738
7122.03 1681
7122.82 1745
7123.62 1689
7124.41 1629
7125.21 1730
7126.01 1740
7126.81 1708
7127.60 1662
7128.40 1658
7129.20 1787
7129.99 1766
7130.79 1697
7131.59 1747
7132.38 1668
7133.18 1775
7133.98 1724
7134.78 1748
7135.57 1740
7136.37 1720
7137.17 1772
7137.96 1658
7138.76 1649
7139.56 1646
7140.36 1627
7141.15 1707
7141.95 1678
7142.75 1685
7143.55 1650
7144.35 1692
7145.14 1617
7145.94 1720
7146.74 1675
7147.54 1612
7148.33 1644
7149.13 1600
7149.93 1692
7150.73 1640
7151.53 1593
7152.33 1723
7153.12 1680
7153.92 1738
7154.72 1633
7155.52 1566
7156.32 1538
7157.12 1643
7157.91 1651
7158.71 1543
7159.51 1526
7160.31 1543
7161.11 1588
7161.91 1623
7162.71 1566
7163.50 1674
7164.30 1705
7165.10 1668
7165.90 1555
7166.70 1569
7167.50 1593
7168.30 1513
7169.10 1492
7169.90 1575
7170.70 1613
7171.50 1516
7172.29 1568
7173.09 1484
7173.89 1538
7174.69 1507
7175.49 1672
7176.29 1628
7177.09 1597
7177.89 1565
7178.69 1599
7179.49 1638
7180.29 1546
7181.09 1563
7181.89 1511
7182.69 1489
7183.49 1501
7184.29 1544
7185.09 1362
7185.89 1458
7186.69 1601
7187.49 1546
7188.29 1571
7189.09 1526
7189.89 1652
7190.69 1572
7191.49 1473
7192.29 1510
7193.09 1489
7193.89 1438
7194.69 1481
7195.49 1473
7196.29 1491
7197.10 1436
7197.90 1417
7198.70 1526
7199.50 1579
7200.30 1476
7201.10 1428
7201.90 1566
7202.70 1571
7203.50 1558
7204.30 1574
7205.11 1516
7205.91 1485
7206.71 1517
7207.51 1473
7208.31 1433
7209.11 1520
7209.91 1541
7210.71 1558
7211.52 1543
7212.32 1417
7213.12 1485
7213.92 1487
7214.72 1492
7215.52 1474
7216.33 1571
7217.13 1497
7217.93 1510
7218.73 1461
7219.53 1433
7220.34 1483
7221.14 1467
7221.94 1503
7222.74 1385
7223.54 1452
7224.35 1451
7225.15 1478
7225.95 1480
7226.75 1465
7227.56 1480
7228.36 1398
7229.16 1482
7229.96 1561
7230.77 1491
7231.57 1384
7232.37 1475
7233.17 1507
7233.98 1470
7234.78 1387
7235.58 1425
7236.38 1512
7237.19 1512
7237.99 1474
7238.79 1447
7239.60 1453
7240.40 1467
7241.20 1484
7242.01 1551
7242.81 1455
7243.61 1581
7244.42 1570
7245.22 1496
7246.02 1570
7246.83 1470
7247.63 1479
7248.43 1539
7249.24 1560
7250.04 1582
7250.84 1553
7251.65 1507
7252.45 1450
7253.26 1387
7254.06 1421
7254.86 1510
7255.67 1529
7256.47 1443
7257.28 1480
7258.08 1521
7258.88 1534
7259.69 1450
7260.49 1565
7261.30 1595
7262.10 1517
7262.90 1504
7263.71 1497
7264.51 1431
7265.32 1434
7266.12 1492
7266.93 1495
7267.73 1502
7268.54 1588
7269.34 1523
7270.15 1523
7270.95 1539
7271.76 1627
7272.56 1680
7273.37 1552
7274.17 1580
7274.98 1487
7275.78 1520
7276.59 1598
7277.39 1615
7278.20 1591
7279.00 1534
7279.81 1478
7280.61 1671
7281.42 1645
7282.22 1640
7283.03 1757
7283.83 1658
7284.64 1798
7285.45 1837
7286.25 1858
7287.06 1944
7287.86 2146
7288.67 2220
7289.47 2149
7290.28 2248
7291.09 2286
7291.89 2254
7292.70 2155
7293.50 2004
7294.31 1947
7295.12 1859
7295.92 1794
7296.73 1707
7297.53 1763
7298.34 1711
7299.15 1675
7299.95 1612
7300.76 1603
7301.57 1598
7302.37 1598
7303.18 1667
7303.99 1627
7304.79 1524
7305.60 1613
7306.41 1681
7307.21 1510
7308.02 1481
7308.83 1535
7309.63 1670
7310.44 1682
7311.25 1625
7312.06 1597
7312.86 1566
7313.67 1507
7314.48 1495
7315.28 1523
7316.09 1616
7316.90 1539
7317.71 1500
7318.51 1606
7319.32 1715
7320.13 1632
7320.94 1584
7321.74 1686
7322.55 1628
7323.36 1643
7324.17 1642
7324.97 1693
7325.78 1729
7326.59 1836
7327.40 1922
7328.21 1844
7329.01 1848
7329.82 1674
7330.63 1729
7331.44 1744
7332.25 1527
7333.06 1707
7333.86 1630
7334.67 1591
7335.48 1651
7336.29 1552
7337.10 1565
7337.91 1564
7338.71 1497
7339.52 1505
7340.33 1576
7341.14 1602
7341.95 1489
7342.76 1464
7343.57 1567
7344.38 1584
7345.18 1481
7345.99 1614
7346.80 1649
7347.61 1602
7348.42 1557
7349.23 1531
7350.04 1490
7350.85 1556
7351.66 1526
7352.47 1551
7353.28 1512
7354.09 1619
7354.89 1592
7355.70 1558
7356.51 1552
7357.32 1641
7358.13 1562
7358.94 1565
7359.75 1428
7360.56 1463
7361.37 1446
7362.18 1489
7362.99 1528
7363.80 1613
7364.61 1597
7365.42 1568
7366.23 1579
7367.04 1535
7367.85 1555
7368.66 1568
7369.47 1537
7370.28 1590
7371.09 1724
7371.90 1583
7372.71 1501
7373.52 1553
7374.33 1642
7375.15 1555
7375.96 1594
7376.77 1666
7377.58 1549
7378.39 1572
7379.20 1545
7380.01 1593
7380.82 1596
7381.63 1456
7382.44 1536
7383.25 1589
7384.06 1643
7384.88 1769
7385.69 1744
7386.50 1767
7387.31 1795
7388.12 1791
7388.93 1718
7389.74 1702
7390.55 1668
7391.37 1563
7392.18 1512
7392.99 1540
7393.80 1560
7394.61 1485
7395.42 1411
7396.24 1444
7397.05 1481
7397.86 1461
7398.67 1504
7399.48 1472
7400.30 1555
7401.11 1551
7401.92 1563
7402.73 1570
7403.54 1663
7404.36 1705
7405.17 1579
7405.98 1582
7406.79 1639
7407.60 1682
7408.42 1560
7409.23 1567
7410.04 1557
7410.85 1520
7411.67 1512
7412.48 1542
7413.29 1436
7414.11 1386
7414.92 1394
7415.73 1438
7416.54 1518
7417.36 1457
7418.17 1395
7418.98 1436
7419.80 1467
7420.61 1396
7421.42 1427
7422.23 1389
7423.05 1334
7423.86 1411
7424.67 1353
7425.49 1431
7426.30 1437
7427.11 1354
7427.93 1406
7428.74 1454
7429.56 1385
7430.37 1401
7431.18 1433
7432.00 1395
7432.81 1408
7433.62 1388
7434.44 1409
7435.25 1278
7436.07 1342
7436.88 1366
7437.69 1413
7438.51 1405
7439.32 1431
7440.14 1481
7440.95 1440
7441.76 1438
7442.58 1462
7443.39 1429
7444.21 1397
7445.02 1406
7445.84 1466
7446.65 1378
7447.46 1354
7448.28 1347
7449.09 1370
7449.91 1380
7450.72 1496
7451.54 1328
7452.35 1403
7453.17 1438
7453.98 1363
7454.80 1409
7455.61 1434
7456.43 1446
7457.24 1441
7458.06 1352
7458.87 1404
7459.69 1434
7460.50 1388
7461.32 1396
7462.13 1352
7462.95 1366
7463.77 1403
7464.58 1380
7465.40 1400
7466.21 1359
7467.03 1362
7467.84 1402
7468.66 1398
7469.47 1405
7470.29 1398
7471.11 1389
7471.92 1382
7472.74 1432
7473.55 1469
7474.37 1398
7475.19 1296
7476.00 1326
7476.82 1310
7477.63 1375
7478.45 1383
7479.27 1361
7480.08 1412
7480.90 1355
7481.72 1358
7482.53 1363
7483.35 1313
7484.17 1287
7484.98 1276
7485.80 1362
7486.62 1416
7487.43 1390
7488.25 1284
7489.07 1317
7489.88 1291
7490.70 1271
7491.52 1370
7492.33 1460
7493.15 1373
7493.97 1398
7494.78 1310
7495.60 1367
7496.42 1318
7497.24 1258
7498.05 1324
7498.87 1277
7499.69 1351
7500.51 1385
7501.32 1315
7502.14 1402
7502.96 1289
7503.78 1389
7504.59 1346
7505.41 1279
7506.23 1321
7507.05 1333
7507.86 1296
7508.68 1362
7509.50 1407
7510.32 1419
7511.14 1321
7511.95 1355
7512.77 1401
7513.59 1362
7514.41 1317
7515.23 1385
7516.05 1344
7516.86 1328
7517.68 1389
7518.50 1423
7519.32 1471
7520.14 1393
7520.96 1353
7521.78 1317
7522.59 1400
7523.41 1381
7524.23 1298
7525.05 1437
7525.87 1334
7526.69 1426
7527.51 1383
7528.33 1337
7529.14 1386
7529.96 1347
7530.78 1383
7531.60 1376
7532.42 1332
7533.24 1360
7534.06 1364
7534.88 1312
7535.70 1332
7536.52 1368
7537.34 1384
7538.16 1402
7538.98 1351
7539.80 1355
7540.62 1307
7541.44 1411
7542.25 1384
7543.07 1366
7543.89 1411
7544.71 1412
7545.53 1372
7546.35 1416
7547.17 1370
7547.99 1368
7548.81 1302
7549.63 1323
7550.45 1303
7551.27 1353
7552.09 1417
7552.92 1364
7553.74 1464
7554.56 1434
7555.38 1472
7556.20 1414
7557.02 1477
7557.84 1483
7558.66 1484
7559.48 1382
7560.30 1415
7561.12 1465
7561.94 1437
7562.76 1420
7563.58 1569
7564.40 1470
7565.23 1464
7566.05 1505
7566.87 1519
7567.69 1494
7568.51 1534
7569.33 1482
7570.15 1434
7570.97 1471
7571.79 1539
7572.62 1433
7573.44 1446
7574.26 1532
7575.08 1544
7575.90 1480
7576.72 1471
7577.55 1479
7578.37 1443
7579.19 1467
7580.01 1560
7580.83 1521
7581.65 1460
7582.48 1426
7583.30 1504
7584.12 1381
7584.94 1425
7585.76 1403
7586.59 1450
7587.41 1589
7588.23 1418
7589.05 1497
7589.88 1509
7590.70 1580
7591.52 1626
7592.34 1632
7593.16 1591
7593.99 1600
7594.81 1526
7595.63 1431
7596.46 1537
7597.28 1507
7598.10 1614
7598.92 1668
7599.75 1541
7600.57 1528
7601.39 1517
7602.22 1435
7603.04 1533
7603.86 1578
7604.68 1634
7605.51 1642
7606.33 1757
7607.15 1761
7607.98 1743
7608.80 1859
7609.62 1833
7610.45 1865
7611.27 1864
7612.09 1850
7612.92 1909
7613.74 1690
7614.57 1659
7615.39 1616
7616.21 1574
7617.04 1561
7617.86 1620
7618.68 1644
7619.51 1726
7620.33 1709
7621.16 1611
7621.98 1572
7622.80 1536
7623.63 1630
7624.45 1670
7625.28 1745
7626.10 1740
7626.93 1629
7627.75 1651
7628.57 1656
7629.40 1713
7630.22 1756
7631.05 1631
7631.87 1574
7632.70 1645
7633.52 1726
7634.35 1735
7635.17 1910
7636.00 1903
7636.82 1821
7637.65 1809
7638.47 1855
7639.30 1745
7640.12 1713
7640.95 1693
7641.77 1640
7642.60 1628
7643.42 1491
7644.25 1514
7645.07 1507
7645.90 1560
7646.72 1489
7647.55 1519
7648.37 1543
7649.20 1464
7650.02 1521
7650.85 1516
7651.68 1489
7652.50 1596
7653.33 1544
7654.15 1519
7654.98 1537
7655.81 1498
7656.63 1436
7657.46 1357
7658.28 1517
7659.11 1435
7659.94 1477
7660.76 1469
7661.59 1439
7662.41 1450
7663.24 1466
7664.07 1455
7664.89 1432
7665.72 1406
7666.55 1413
7667.37 1360
7668.20 1439
7669.03 1351
7669.85 1488
7670.68 1379
7671.51 1435
7672.33 1404
7673.16 1318
7673.99 1543
7674.81 1472
7675.64 1504
7676.47 1435
7677.29 1366
7678.12 1376
7678.95 1507
7679.78 1409
7680.60 1371
7681.43 1366
7682.26 1367
7683.08 1349
7683.91 1329
7684.74 1267
7685.57 1333
7686.39 1287
7687.22 1342
7688.05 1346
7688.88 1307
7689.70 1314
7690.53 1426
7691.36 1380
7692.19 1369
7693.02 1327
7693.84 1369
7694.67 1318
7695.50 1424
7696.33 1466
7697.16 1370
7697.98 1319
7698.81 1336
7699.64 1391
7700.47 1394
7701.30 1350
7702.13 1405
7702.95 1428
7703.78 1311
7704.61 1435
7705.44 1403
7706.27 1362
7707.10 1280
7707.93 1226
7708.75 1379
7709.58 1333
7710.41 1411
7711.24 1481
7712.07 1444
7712.90 1410
7713.73 1405
7714.56 1387
7715.39 1313
7716.22 1326
7717.04 1303
7717.87 1310
7718.70 1243
7719.53 1330
7720.36 1332
7721.19 1369
7722.02 1341
7722.85 1332
7723.68 1331
7724.51 1288
7725.34 1339
7726.17 1300
7727.00 1272
7727.83 1354
7728.66 1400
7729.49 1364
7730.32 1389
7731.15 1334
7731.98 1256
7732.81 1297
7733.64 1284
7734.47 1296
7735.30 1346
7736.13 1316
7736.96 1346
7737.79 1314
7738.62 1258
7739.45 1301
7740.28 1327
7741.11 1364
7741.94 1274
7742.77 1258
7743.60 1307
7744.43 1215
7745.26 1237
7746.09 1263
7746.93 1351
7747.76 1412
7748.59 1414
7749.42 1477
7750.25 1465
7751.08 1498
7751.91 1594
7752.74 1612
7753.57 1604
7754.40 1620
7755.24 1584
7756.07 1696
7756.90 1528
7757.73 1493
7758.56 1422
7759.39 1431
7760.22 1335
7761.06 1293
7761.89 1350
7762.72 1391
7763.55 1384
7764.38 1306
7765.21 1340
7766.05 1394
7766.88 1374
7767.71 1376
7768.54 1306
7769.37 1288
7770.21 1416
7771.04 1402
7771.87 1303
7772.70 1300
7773.53 1275
7774.37 1215
7775.20 1301
7776.03 1262
7776.86 1275
7777.70 1298
7778.53 1333
7779.36 1261
7780.19 1231
7781.03 1281
7781.86 1293
7782.69 1292
7783.52 1218
7784.36 1285
7785.19 1299
7786.02 1323
7786.86 1242
7787.69 1183
7788.52 1275
7789.36 1323
7790.19 1235
7791.02 1263
7791.85 1352
7792.69 1354
7793.52 1276
7794.35 1356
7795.19 1272
7796.02 1322
7796.86 1318
7797.69 1271
7798.52 1289
7799.36 1229
7800.19 1192
7801.02 1261
7801.86 1237
7802.69 1246
7803.52 1249
7804.36 1225
7805.19 1178
7806.03 1196
7806.86 1170
7807.69 1248
7808.53 1197
7809.36 1234
7810.20 1289
7811.03 1239
7811.87 1254
7812.70 1230
7813.53 1234
7814.37 1287
7815.20 1184
7816.04 1236
7816.87 1286
7817.71 1250
7818.54 1316
7819.38 1228
7820.21 1278
7821.05 1264
7821.88 1274
7822.72 1289
7823.55 1265
7824.39 1213
7825.22 1238
7826.06 1230
7826.89 1292
7827.73 1171
7828.56 1182
7829.40 1213
7830.23 1196
7831.07 1197
7831.90 1227
7832.74 1202
7833.57 1273
7834.41 1274
7835.24 1255
7836.08 1218
7836.91 1253
7837.75 1280
7838.59 1195
7839.42 1136
7840.26 1238
7841.09 1222
7841.93 1264
7842.77 1233
7843.60 1176
7844.44 1226
7845.27 1233
7846.11 1267
7846.95 1267
7847.78 1218
7848.62 1092
7849.45 1277
7850.29 1280
7851.13 1242
7851.96 1221
7852.80 1180
7853.64 1205
7854.47 1200
7855.31 1191
7856.15 1145
7856.98 1240
7857.82 1186
7858.66 1170
7859.49 1155
7860.33 1215
7861.17 1310
7862.00 1184
7862.84 1197
7863.68 1262
7864.52 1301
7865.35 1202
7866.19 1268
7867.03 1305
7867.86 1194
7868.70 1299
7869.54 1205
7870.38 1159
7871.21 1150
7872.05 1189
7872.89 1251
7873.73 1077
7874.56 1123
7875.40 1120
7876.24 1180
7877.08 1157
7877.92 1164
7878.75 1181
7879.59 1210
7880.43 1207
7881.27 1173
7882.10 1123
7882.94 1188
7883.78 1210
7884.62 1181
7885.46 1129
7886.30 1268
7887.13 1219
7887.97 1183
7888.81 1229
7889.65 1104
7890.49 1158
7891.33 1230
7892.16 1194
7893.00 1156
7893.84 1219
7894.68 1154
7895.52 1257
7896.36 1208
7897.20 1154
7898.04 1198
7898.88 1155
7899.71 1077
7900.55 1212
7901.39 1190
7902.23 1183
7903.07 1255
7903.91 1287
7904.75 1222
7905.59 1094
7906.43 1257
7907.27 1177
7908.11 1122
7908.95 1231
7909.79 1212
7910.62 1105
7911.46 1137
7912.30 1174
7913.14 1169
7913.98 1124
7914.82 1100
7915.66 1185
7916.50 1180
7917.34 1113
7918.18 1085
7919.02 1115
7919.86 1162
7920.70 1233
7921.54 1233
7922.38 1302
7923.22 1170
7924.06 1201
7924.90 1190
7925.74 1241
7926.58 1234
7927.43 1204
7928.27 1137
7929.11 1090
7929.95 1181
7930.79 1144
7931.63 1089
7932.47 1105
7933.31 1076
7934.15 1105
7934.99 1160
7935.83 1082
7936.67 1138
7937.51 1092
7938.36 1052
7939.20 1056
7940.04 1139
7940.88 1147
7941.72 1113
7942.56 1113
7943.40 1172
7944.24 1084
7945.09 1120
7945.93 1136
7946.77 1138
7947.61 1083
7948.45 1117
7949.29 1110
7950.13 1065
7950.98 1119
7951.82 1115
7952.66 1118
7953.50 1135
7954.34 1148
7955.19 1081
7956.03 1158
7956.87 1163
7957.71 1134
7958.55 1110
7959.40 1189
7960.24 1168
7961.08 1163
7961.92 1147
7962.76 1061
7963.61 1081
7964.45 1088
7965.29 1131
7966.13 1147
7966.98 1108
7967.82 1087
7968.66 1000
7969.50 1107
7970.35 1149
7971.19 1185
7972.03 1154
7972.88 1105
7973.72 1044
7974.56 1032
7975.40 1045
7976.25 1133
7977.09 1230
7977.93 1152
7978.78 1200
7979.62 1190
7980.46 1114
7981.31 1128
7982.15 1121
7982.99 1059
7983.84 1112
7984.68 1146
7985.52 1137
7986.37 1072
7987.21 1070
7988.06 1065
7988.90 1095
7989.74 1084
7990.59 1079
7991.43 1077
7992.27 1064
7993.12 1105
7993.96 1062
7994.81 1056
7995.65 1034
7996.49 1006
7997.34 990
7998.18 1072
7999.03 1063
7999.87 1032
8000.72 982
8001.56 1058
8002.40 975
8003.25 1027
8004.09 1059
8004.94 1133
8005.78 1102
8006.63 1068
8007.47 1029
8008.32 1129
8009.16 1163
8010.01 1112
8010.85 1026
8011.70 916
8012.54 1036
8013.39 1110
8014.23 1120
8015.08 1156
8015.92 1137
8016.77 1085
8017.61 1010
8018.46 1036
8019.30 1026
8020.15 1071
8020.99 1033
8021.84 1011
8022.68 1056
8023.53 1142
8024.38 1122
8025.22 1089
8026.07 1052
8026.91 1050
8027.76 1047
8028.60 1117
8029.45 1063
8030.30 1033
8031.14 1060
8031.99 1032
8032.83 1133
8033.68 1120
8034.53 1018
8035.37 1052
8036.22 1086
8037.06 1033
8037.91 1059
8038.76 1097
8039.60 1197
8040.45 1148
8041.30 1073
8042.14 1096
8042.99 1093
8043.84 1039
8044.68 1133
8045.53 1063
8046.38 1056
8047.22 1045
8048.07 992
8048.92 1011
8049.76 1035
8050.61 995
8051.46 1048
8052.30 1062
8053.15 1082
8054.00 1040
8054.85 1059
8055.69 1093
8056.54 1048
8057.39 1037
8058.24 995
8059.08 1055
8059.93 1033
8060.78 1033
8061.63 1047
8062.47 1052
8063.32 1073
8064.17 1084
8065.02 1008
8065.86 1106
8066.71 1056
8067.56 1028
8068.41 1066
8069.26 1099
8070.10 1099
8070.95 1076
8071.80 1032
8072.65 929
8073.50 1014
8074.34 1065
8075.19 1085
8076.04 1130
8076.89 1081
8077.74 1091
8078.59 1047
8079.43 1097
8080.28 1119
8081.13 1070
8081.98 1069
8082.83 1033
8083.68 1080
8084.53 1088
8085.37 1095
8086.22 1061
8087.07 1101
8087.92 1064
8088.77 1084
8089.62 1020
8090.47 1074
8091.32 1066
8092.17 1094
8093.02 1098
8093.87 1130
8094.71 1035
8095.56 1062
8096.41 1076
8097.26 1046
8098.11 1077
8098.96 1092
8099.81 1135
8100.66 1100
8101.51 1136
8102.36 1065
8103.21 1017
8104.06 1039
8104.91 1065
8105.76 1040
8106.61 1092
8107.46 1136
8108.31 1231
8109.16 1113
8110.01 1037
8110.86 1070
8111.71 1096
8112.56 1028
8113.41 1050
8114.26 1057
8115.11 1069
8115.96 1025
8116.81 1093
8117.66 1051
8118.51 1069
8119.36 1104
8120.21 1069
8121.06 1054
8121.92 1027
8122.77 1049
8123.62 1026
8124.47 935
8125.32 1043
8126.17 1078
8127.02 1087
8127.87 1087
8128.72 991
8129.57 1031
8130.43 1137
8131.28 1081
8132.13 1111
8132.98 1059
8133.83 1092
8134.68 1079
8135.53 1127
8136.38 1138
8137.24 1014
8138.09 1020
8138.94 1072
8139.79 1079
8140.64 1102
8141.49 1031
8142.35 1113
8143.20 1143
8144.05 1159
8144.90 1157
8145.75 1199
8146.61 1158
8147.46 1156
8148.31 1129
8149.16 1165
8150.01 1167
8150.87 1200
8151.72 1149
8152.57 1179
8153.42 1127
8154.28 1173
8155.13 1040
8155.98 1110
8156.83 1050
8157.69 1152
8158.54 1170
8159.39 1189
8160.24 1178
8161.10 1197
8161.95 1182
8162.80 1167
8163.66 1187
8164.51 1174
8165.36 1139
8166.21 1164
8167.07 1175
8167.92 1093
8168.77 1109
8169.63 1154
8170.48 1092
8171.33 1157
8172.19 1135
8173.04 1120
8173.89 1086
8174.75 1052
8175.60 1103
8176.46 1199
8177.31 1084
8178.16 1134
8179.02 1149
8179.87 1099
8180.72 1138
8181.58 1156
8182.43 1123
8183.29 1132
8184.14 1199
8184.99 1153
8185.85 1158
8186.70 1162
8187.56 1204
8188.41 1113
8189.26 1132
8190.12 1074
8190.97 1103
8191.83 1087
8192.68 1092
8193.54 1114
8194.39 1059
8195.25 1105
8196.10 1099
8196.95 1106
8197.81 1097
8198.66 1070
8199.52 1094
8200.37 1092
8201.23 1099
8202.08 1145
8202.94 1129
8203.79 1125
8204.65 1091
8205.50 1071
8206.36 1095
8207.21 1102
8208.07 1082
8208.92 1104
8209.78 1165
8210.64 1054
8211.49 1098
8212.35 1328
8213.20 1315
8214.06 1277
8214.91 1271
8215.77 1206
8216.62 1240
8217.48 1259
8218.34 1237
8219.19 1095
8220.05 1100
8220.90 1174
8221.76 1190
8222.61 1165
8223.47 1122
8224.33 1158
8225.18 1159
8226.04 1221
8226.90 1207
8227.75 1224
8228.61 1212
8229.46 1203
8230.32 1202
8231.18 1215
8232.03 1254
8232.89 1249
8233.75 1167
8234.60 1077
8235.46 1073
8236.32 1111
8237.17 1162
8238.03 1101
8238.89 1083
8239.74 1074
8240.60 1088
8241.46 1108
8242.32 1081
8243.17 1054
8244.03 1108
8244.89 1199
8245.74 1107
8246.60 1189
8247.46 1130
8248.32 1086
8249.17 1133
8250.03 1190
8250.89 1074
8251.75 1136
8252.60 1111
8253.46 1085
8254.32 1105
8255.18 1145
8256.03 1095
8256.89 1135
8257.75 1113
8258.61 1075
8259.47 1139
8260.32 1135
8261.18 1089
8262.04 1043
8262.90 1131
8263.76 1052
8264.61 1146
8265.47 1134
8266.33 1122
8267.19 1098
8268.05 1153
8268.91 1117
8269.76 1149
8270.62 1161
8271.48 1136
8272.34 1097
8273.20 1141
8274.06 1109
8274.92 1180
8275.77 1176
8276.63 1096
8277.49 1112
8278.35 1049
8279.21 1113
8280.07 1182
8280.93 1112
8281.79 1085
8282.65 1117
8283.51 1111
8284.36 1060
8285.22 1103
8286.08 1116
8286.94 1075
8287.80 1147
8288.66 1077
8289.52 1096
8290.38 1143
8291.24 1102
8292.10 1149
8292.96 1151
8293.82 1121
8294.68 1210
8295.54 1195
8296.40 1181
8297.26 1170
8298.12 1242
8298.98 1202
8299.84 1137
8300.70 1160
8301.56 1142
8302.42 1217
8303.28 1239
8304.14 1201
8305.00 1195
8305.86 1195
8306.72 1120
8307.58 1117
8308.44 1160
8309.30 1099
8310.16 1173
8311.02 1225
8311.88 1205
8312.74 1180
8313.60 1176
8314.46 1183
8315.33 1165
8316.19 1175
8317.05 1175
8317.91 1287
8318.77 1273
8319.63 1300
8320.49 1367
8321.35 1351
8322.21 1367
8323.08 1246
8323.94 1383
8324.80 1388
8325.66 1295
8326.52 1262
8327.38 1245
8328.24 1216
8329.10 1185
8329.97 1097
8330.83 1154
8331.69 1176
8332.55 1262
8333.41 1189
8334.28 1071
8335.14 1147
8336.00 1207
8336.86 1223
8337.72 1222
8338.58 1153
8339.45 1209
8340.31 1213
8341.17 1237
8342.03 1206
8342.90 1176
8343.76 1129
8344.62 1127
8345.48 1179
8346.35 1154
8347.21 1174
8348.07 1242
8348.93 1304
8349.80 1300
8350.66 1284
8351.52 1254
8352.38 1300
8353.25 1257
8354.11 1237
8354.97 1221
8355.83 1206
8356.70 1182
8357.56 1239
8358.42 1227
8359.29 1236
8360.15 1239
8361.01 1277
8361.88 1259
8362.74 1170
8363.60 1177
8364.47 1133
8365.33 1104
8366.19 1133
8367.06 1131
8367.92 1146
8368.78 1208
8369.65 1142
8370.51 1154
8371.38 1195
8372.24 1152
8373.10 1233
8373.97 1233
8374.83 1259
8375.69 1202
8376.56 1245
8377.42 1238
8378.29 1222
8379.15 1281
8380.01 1275
8380.88 1287
8381.74 1198
8382.61 1202
8383.47 1294
8384.34 1323
8385.20 1214
8386.07 1218
8386.93 1197
8387.79 1205
8388.66 1272
8389.52 1323
8390.39 1244
8391.25 1236
8392.12 1292
8392.98 1266
8393.85 1273
8394.71 1308
8395.58 1192
8396.44 1248
8397.31 1299
8398.17 1328
8399.04 1234
8399.90 1264
8400.77 1275
8401.63 1294
8402.50 1311
8403.36 1286
8404.23 1317
8405.10 1306
8405.96 1278
8406.83 1363
8407.69 1220
8408.56 1258
8409.42 1357
8410.29 1279
8411.15 1306
8412.02 1368
8412.89 1337
8413.75 1262
8414.62 1255
8415.48 1248
8416.35 1273
8417.22 1200
8418.08 1311
8418.95 1332
8419.82 1380
8420.68 1392
8421.55 1345
8422.41 1406
8423.28 1419
8424.15 1366
8425.01 1370
8425.88 1323
8426.75 1446
8427.61 1429
8428.48 1338
8429.35 1370
8430.21 1412
8431.08 1343
8431.95 1366
8432.81 1294
8433.68 1415
8434.55 1443
8435.41 1424
8436.28 1444
8437.15 1459
8438.02 1419
8438.88 1434
8439.75 1458
8440.62 1454
8441.49 1343
8442.35 1359
8443.22 1442
8444.09 1482
8444.96 1533
8445.82 1511
8446.69 1554
8447.56 1618
8448.43 1554
8449.29 1634
8450.16 1580
8451.03 1714
8451.90 1687
8452.77 1691
8453.63 1621
8454.50 1537
8455.37 1532
8456.24 1545
8457.11 1614
8457.97 1692
8458.84 1837
8459.71 1822
8460.58 2083
8461.45 2192
8462.32 2204
8463.18 2196
8464.05 2196
8464.92 2181
8465.79 2220
8466.66 2076
8467.53 1954
8468.40 1852
8469.26 1890
8470.13 1815
8471.00 1765
8471.87 1670
8472.74 1823
8473.61 1869
8474.48 2016
8475.35 2046
8476.22 2074
8477.09 1992
8477.95 2034
8478.82 1929
8479.69 1987
8480.56 1954
8481.43 1782
8482.30 1745
8483.17 1672
8484.04 1658
8484.91 1631
8485.78 1620
8486.65 1602
8487.52 1579
8488.39 1673
8489.26 1605
8490.13 1559
8491.00 1534
8491.87 1579
8492.74 1569
8493.61 1502
8494.48 1561
8495.35 1632
8496.22 1582
8497.09 1613
8497.96 1572
8498.83 1454
8499.70 1597
8500.57 1665
8501.44 1674
8502.31 1619
8503.18 1550
8504.05 1544
8504.92 1547
8505.79 1553
8506.66 1548
8507.53 1514
8508.41 1493
8509.28 1599
8510.15 1658
8511.02 1642
8511.89 1658
8512.76 1631
8513.63 1563
8514.50 1591
8515.37 1609
8516.24 1684
8517.12 1744
8517.99 1738
8518.86 1649
8519.73 1613
8520.60 1634
8521.47 1655
8522.34 1742
8523.22 1633
8524.09 1678
8524.96 1655
8525.83 1555
8526.70 1606
8527.57 1635
8528.45 1654
8529.32 1651
8530.19 1592
8531.06 1559
8531.93 1632
8532.81 1642
8533.68 1633
8534.55 1737
8535.42 1823
8536.29 1749
8537.17 1643
8538.04 1728
8538.91 1801
8539.78 1707
8540.66 1690
8541.53 1656
8542.40 1699
8543.27 1704
8544.15 1677
8545.02 1699
8545.89 1798
8546.76 1634
8547.64 1586
8548.51 1679
8549.38 1748
8550.26 1703
8551.13 1583
8552.00 1617
8552.87 1716
8553.75 1767
8554.62 1735
8555.49 1824
8556.37 1947
8557.24 2054
8558.11 2145
8558.99 2351
8559.86 2476
8560.73 2599
8561.61 2355
8562.48 2300
8563.36 2102
8564.23 2057
8565.10 1956
8565.98 1913
8566.85 1808
8567.72 1778
8568.60 1729
8569.47 1561
8570.35 1538
8571.22 1539
8572.09 1582
8572.97 1634
8573.84 1623
8574.72 1526
8575.59 1526
8576.46 1462
8577.34 1558
8578.21 1514
8579.09 1473
8579.96 1515
8580.84 1446
8581.71 1436
8582.59 1385
8583.46 1472
8584.34 1452
8585.21 1493
8586.08 1496
8586.96 1510
8587.83 1455
8588.71 1524
8589.58 1513
8590.46 1503
8591.33 1529
8592.21 1502
8593.08 1457
8593.96 1431
8594.83 1377
8595.71 1510
8596.59 1403
8597.46 1414
8598.34 1487
8599.21 1454
8600.09 1500
8600.96 1433
8601.84 1423
8602.71 1400
8603.59 1336
8604.46 1384
8605.34 1477
8606.22 1480
8607.09 1470
8607.97 1436
8608.84 1398
8609.72 1423
8610.60 1319
8611.47 1342
8612.35 1365
8613.22 1389
8614.10 1501
8614.98 1460
8615.85 1404
8616.73 1483
8617.61 1500
8618.48 1408
8619.36 1436
8620.24 1466
8621.11 1499
8621.99 1428
8622.87 1380
8623.74 1462
8624.62 1443
8625.50 1464
8626.37 1436
8627.25 1558
8628.13 1511
8629.00 1448
8629.88 1457
8630.76 1490
8631.63 1503
8632.51 1483
8633.39 1510
8634.27 1459
8635.14 1427
8636.02 1505
8636.90 1466
8637.77 1411
8638.65 1428
8639.53 1503
8640.41 1462
8641.28 1471
8642.16 1442
8643.04 1432
8643.92 1438
8644.80 1454
8645.67 1464
8646.55 1435
8647.43 1392
8648.31 1385
8649.19 1444
8650.06 1393
8650.94 1388
8651.82 1488
8652.70 1448
8653.58 1344
8654.45 1399
8655.33 1377
8656.21 1406
8657.09 1418
8657.97 1342
8658.85 1340
8659.72 1412
8660.60 1399
8661.48 1334
8662.36 1444
8663.24 1404
8664.12 1383
8665.00 1418
8665.88 1425
8666.75 1456
8667.63 1397
8668.51 1355
8669.39 1497
8670.27 1412
8671.15 1446
8672.03 1457
8672.91 1444
8673.79 1444
8674.67 1459
8675.55 1480
8676.42 1457
8677.30 1487
8678.18 1522
8679.06 1512
8679.94 1551
8680.82 1519
8681.70 1476
8682.58 1442
8683.46 1443
8684.34 1464
8685.22 1508
8686.10 1542
8686.98 1492
8687.86 1477
8688.74 1535
8689.62 1493
8690.50 1520
8691.38 1517
8692.26 1606
8693.14 1667
8694.02 1714
8694.90 1694
8695.78 1821
8696.66 1875
8697.54 1966
8698.42 1944
8699.30 1971
8700.18 2132
8701.07 1955
8701.95 1840
8702.83 1749
8703.71 1695
8704.59 1631
8705.47 1545
8706.35 1568
8707.23 1506
8708.11 1449
8708.99 1413
8709.87 1434
8710.75 1576
8711.64 1413
8712.52 1503
8713.40 1484
8714.28 1446
8715.16 1413
8716.04 1350
8716.92 1396
8717.81 1440
8718.69 1402
8719.57 1455
8720.45 1467
8721.33 1470
8722.21 1492
8723.10 1393
8723.98 1466
8724.86 1446
8725.74 1458
8726.62 1553
8727.50 1531
8728.39 1510
8729.27 1430
8730.15 1434
8731.03 1483
8731.91 1477
8732.80 1465
8733.68 1516
8734.56 1505
8735.44 1605
8736.33 1521
8737.21 1508
8738.09 1578
8738.97 1636
8739.86 1577
8740.74 1540
8741.62 1474
8742.50 1518
8743.39 1475
8744.27 1465
8745.15 1541
8746.04 1497
8746.92 1495
8747.80 1551
8748.68 1575
8749.57 1522
8750.45 1521
8751.33 1559
8752.22 1548
8753.10 1546
8753.98 1464
8754.87 1484
8755.75 1500
8756.63 1536
8757.52 1589
8758.40 1624
8759.28 1682
8760.17 1638
8761.05 1667
8761.94 1839
8762.82 1747
8763.70 1816
8764.59 1820
8765.47 1797
8766.36 1750
8767.24 1812
8768.12 1787
8769.01 1788
8769.89 1821
8770.78 1737
8771.66 1701
8772.54 1625
8773.43 1686
8774.31 1715
8775.20 1678
8776.08 1621
8776.97 1757
8777.85 1899
8778.73 2054
8779.62 1989
8780.50 1876
8781.39 1861
8782.27 1730
8783.16 1704
8784.04 1759
8784.93 1757
8785.81 1724
8786.70 1694
8787.58 1605
8788.47 1618
8789.35 1634
8790.24 1602
8791.12 1678
8792.01 1659
8792.89 1760
8793.78 1782
8794.66 1828
8795.55 1894
8796.44 1909
8797.32 1877
8798.21 1860
8799.09 1755
8799.98 1851
8800.86 1724
8801.75 1768
8802.63 1693
8803.52 1717
8804.41 1703
8805.29 1660
8806.18 1652
8807.06 1633
8807.95 1634
8808.84 1661
8809.72 1672
8810.61 1752
8811.49 1766
8812.38 1760
8813.27 1799
8814.15 1762
8815.04 1793
8815.93 1646
8816.81 1705
8817.70 1681
8818.59 1611
8819.47 1620
8820.36 1535
8821.25 1683
8822.13 1652
8823.02 1613
8823.91 1651
8824.79 1625
8825.68 1578
8826.57 1582
8827.45 1627
8828.34 1613
8829.23 1623
8830.12 1644
8831.00 1582
8831.89 1547
8832.78 1584
8833.66 1570
8834.55 1524
8835.44 1544
8836.33 1439
8837.21 1532
8838.10 1469
8838.99 1508
8839.88 1495
8840.76 1490
8841.65 1514
8842.54 1536
8843.43 1498
8844.32 1549
8845.20 1513
8846.09 1498
8846.98 1495
8847.87 1384
8848.76 1448
8849.64 1474
8850.53 1474
8851.42 1383
8852.31 1427
8853.20 1354
8854.09 1361
8854.97 1421
8855.86 1465
8856.75 1472
8857.64 1434
8858.53 1344
8859.42 1347
8860.30 1383
8861.19 1303
8862.08 1317
8862.97 1375
8863.86 1388
8864.75 1324
8865.64 1269
8866.53 1241
8867.42 1257
8868.30 1283
8869.19 1370
8870.08 1266
8870.97 1293
8871.86 1323
8872.75 1361
8873.64 1271
8874.53 1356
8875.42 1339
8876.31 1352
8877.20 1288
8878.09 1293
8878.98 1340
8879.87 1285
8880.76 1303
8881.65 1228
8882.54 1323
8883.43 1311
8884.32 1248
8885.21 1165
8886.10 1249
8886.99 1239
8887.88 1253
8888.77 1202
8889.66 1268
8890.55 1272
8891.44 1165
8892.33 1138
8893.22 1226
8894.11 1206
8895.00 1190
8895.89 1198
8896.78 1148
8897.67 1208
8898.56 1238
8899.45 1195
8900.34 1215
8901.23 1172
8902.12 1134
8903.01 1170
8903.90 1164
8904.79 1183
8905.69 1114
8906.58 1167
8907.47 1100
8908.36 1107
8909.25 1153
8910.14 1177
8911.03 1181
8911.92 1135
8912.82 1182
8913.71 1107
8914.60 1107
8915.49 1182
8916.38 1176
8917.27 1090
8918.16 1092
8919.06 1070
8919.95 1109
8920.84 1138
8921.73 1122
8922.62 1080
8923.51 1059
8924.41 1008
8925.30 1075
8926.19 1028
8927.08 1119
8927.97 1111
8928.87 1024
8929.76 1028
8930.65 1047
8931.54 1016
8932.43 1071
8933.33 1078
8934.22 1017
8935.11 1035
8936.00 1036
8936.90 1030
8937.79 1133
8938.68 1027
8939.57 1033
8940.47 1015
8941.36 1023
8942.25 1047
8943.15 1020
8944.04 988
8944.93 1039
8945.82 1007
8946.72 1076
8947.61 1078
8948.50 1032
8949.40 1006
8950.29 987
8951.18 937
8952.08 988
8952.97 986
8953.86 1000
8954.76 980
8955.65 972
8956.54 1057
8957.44 1071
8958.33 1061
8959.22 1019
8960.12 1007
8961.01 1006
8961.91 919
8962.80 979
8963.69 1001
8964.59 1017
8965.48 1021
8966.37 987
8967.27 949
8968.16 857
8969.06 890
8969.95 959
8970.85 955
8971.74 968
8972.63 1018
8973.53 1101
8974.42 1026
8975.32 986
8976.21 1004
8977.11 983
8978.00 1044
8978.90 947
8979.79 982
8980.68 908
8981.58 861
8982.47 893
8983.37 939
8984.26 935
8985.16 954
8986.05 992
8986.95 910
8987.84 970
8988.74 916
8989.63 860
8990.53 921
8991.42 921
8992.32 934
8993.22 895
8994.11 855
8995.01 853
8995.90 831
8996.80 845
8997.69 919
8998.59 967
8999.48 958
9000.38 910
9001.28 873
9002.17 834
9003.07 861
9003.96 829
9004.86 888
9005.75 839
9006.65 854
9007.55 875
9008.44 872
9009.34 952
9010.23 957
9011.13 946
9012.03 963
9012.92 905
9013.82 906
9014.72 866
9015.61 898
9016.51 893
9017.41 919
9018.30 877
9019.20 900
9020.10 892
9020.99 837
9021.89 849
9022.79 896
9023.68 848
9024.58 928
9025.48 914
9026.37 848
9027.27 896
9028.17 934
9029.06 923
9029.96 907
9030.86 909
9031.76 856
9032.65 875
9033.55 871
9034.45 826
9035.35 849
9036.24 863
9037.14 907
9038.04 913
9038.94 873
9039.83 872
9040.73 894
9041.63 833
9042.53 858
9043.42 904
9044.32 877
9045.22 840
9046.12 872
9047.02 861
9047.91 895
9048.81 826
9049.71 806
9050.61 819
9051.51 835
9052.41 813
9053.30 808
9054.20 803
9055.10 865
9056.00 895
9056.90 943
9057.80 813
9058.69 823
9059.59 858
9060.49 810
9061.39 838
9062.29 813
9063.19 800
9064.09 871
9064.99 962
9065.88 949
9066.78 840
9067.68 898
9068.58 839
9069.48 859
9070.38 830
9071.28 891
9072.18 872
9073.08 902
9073.98 854
9074.88 792
9075.78 790
9076.68 845
9077.58 859
9078.47 843
9079.37 795
9080.27 786
9081.17 839
9082.07 822
9082.97 820
9083.87 816
9084.77 836
9085.67 811
9086.57 871
9087.47 831
9088.37 888
9089.27 936
9090.17 815
9091.07 854
9091.97 789
9092.87 884
9093.77 935
9094.67 837
9095.58 861
9096.48 943
9097.38 832
9098.28 869
9099.18 851
9100.08 844
9100.98 859
9101.88 871
9102.78 810
9103.68 836
9104.58 870
9105.48 782
9106.38 823
9107.28 852
9108.19 829
9109.09 803
9109.99 838
9110.89 864
9111.79 809
9112.69 753
9113.59 887
9114.49 824
9115.40 815
9116.30 796
9117.20 809
9118.10 798
9119.00 858
9119.90 872
9120.81 816
9121.71 851
9122.61 863
9123.51 801
9124.41 836
9125.31 765
9126.22 824
9127.12 876
9128.02 862
9128.92 837
9129.82 798
9130.73 832
9131.63 832
9132.53 832
9133.43 832
9134.34 742
9135.24 800
9136.14 824
9137.04 889
9137.95 839
9138.85 835
9139.75 757
9140.65 820
9141.56 796
9142.46 805
9143.36 856
9144.26 842
9145.17 819
9146.07 760
9146.97 796
9147.88 752
9148.78 775
9149.68 777
9150.59 788
9151.49 799
9152.39 844
9153.29 795
9154.20 797
9155.10 760
9156.01 794
9156.91 773
9157.81 789
9158.72 808
9159.62 816
9160.52 743
9161.43 782
9162.33 822
9163.23 796
9164.14 804
9165.04 843
9165.95 803
9166.85 719
9167.75 780
9168.66 775
9169.56 777
9170.47 829
9171.37 773
9172.27 794
9173.18 789
9174.08 775
9174.99 793
9175.89 805
9176.80 832
9177.70 810
9178.60 878
9179.51 826
9180.41 793
9181.32 823
9182.22 820
9183.13 818
9184.03 784
9184.94 832
9185.84 756
9186.75 764
9187.65 818
9188.56 843
9189.46 825
9190.37 746
9191.27 812
9192.18 806
9193.08 815
9193.99 792
9194.89 822
9195.80 838
9196.71 806
9197.61 799
9198.52 840
9199.42 784
9200.33 752
9201.23 800
9202.14 874
9203.04 857
9203.95 960
9204.86 961
9205.76 987
9206.67 1045
9207.57 1058
9208.48 1091
9209.39 1015
9210.29 976
9211.20 942
9212.10 817
9213.01 809
9213.92 872
9214.82 865
9215.73 932
9216.64 860
9217.54 827
9218.45 851
9219.36 831
9220.26 813
9221.17 846
9222.08 858
9222.98 810
9223.89 830
9224.80 819
9225.70 790
9226.61 809
9227.52 805
9228.42 789
9229.33 808
9230.24 910
9231.14 813
9232.05 844
9232.96 930
9233.87 834
9234.77 829
9235.68 820
9236.59 847
9237.50 810
9238.40 835
9239.31 870
9240.22 814
9241.13 865
9242.03 826
9242.94 825
9243.85 818
9244.76 849
9245.66 897
9246.57 855
9247.48 871
9248.39 833
9249.30 835
9250.20 791
9251.11 813
9252.02 787
9252.93 797
9253.84 808
9254.75 830
9255.65 852
9256.56 760
9257.47 790
9258.38 764
9259.29 815
9260.20 864
9261.10 795
9262.01 831
9262.92 782
9263.83 872
9264.74 873
9265.65 770
9266.56 806
9267.47 822
9268.37 810
9269.28 779
9270.19 840
9271.10 797
9272.01 833
9272.92 754
9273.83 767
9274.74 819
9275.65 811
9276.56 843
9277.47 799
9278.38 780
9279.29 729
9280.20 826
9281.11 773
9282.01 782
9282.92 825
9283.83 751
9284.74 798
9285.65 834
9286.56 787
9287.47 794
9288.38 770
9289.29 891
9290.20 891
9291.11 785
9292.02 794
9292.93 776
9293.84 805
9294.75 844
9295.66 802
9296.57 767
9297.49 788
9298.40 762
9299.31 780
9300.22 810
9301.13 798
9302.04 795
9302.95 836
9303.86 770
9304.77 820
9305.68 804
9306.59 875
9307.50 858
9308.41 796
9309.32 826
9310.24 795
9311.15 802
9312.06 820
9312.97 805
9313.88 886
9314.79 832
9315.70 899
9316.61 833
9317.53 825
9318.44 832
9319.35 858
9320.26 839
9321.17 874
9322.08 870
9322.99 841
9323.91 830
9324.82 863
9325.73 862
9326.64 791
9327.55 780
9328.46 772
9329.38 782
9330.29 795
9331.20 767
9332.11 744
9333.03 760
9333.94 798
9334.85 811
9335.76 797
9336.67 790
9337.59 767
9338.50 744
9339.41 798
9340.32 794
9341.24 746
9342.15 769
9343.06 832
9343.97 782
9344.89 866
9345.80 860
9346.71 812
9347.63 813
9348.54 815
9349.45 816
9350.36 795
9351.28 842
9352.19 833
9353.10 817
9354.02 735
9354.93 845
9355.84 867
9356.76 777
9357.67 780
9358.58 848
9359.50 815
9360.41 850
9361.32 843
9362.24 834
9363.15 835
9364.06 822
9364.98 850
9365.89 856
9366.81 792
9367.72 826
9368.63 803
9369.55 828
9370.46 832
9371.38 794
9372.29 835
9373.20 892
9374.12 852
9375.03 773
9375.95 810
9376.86 802
9377.77 813
9378.69 828
9379.60 840
9380.52 797
9381.43 901
9382.35 849
9383.26 805
9384.18 838
9385.09 865
9386.01 846
9386.92 826
9387.83 859
9388.75 856
9389.66 803
9390.58 779
9391.49 866
9392.41 853
9393.32 857
9394.24 817
9395.16 858
9396.07 805
9396.99 901
9397.90 963
9398.82 868
9399.73 838
9400.65 881
9401.56 849
9402.48 882
9403.39 843
9404.31 845
9405.22 812
9406.14 805
9407.06 903
9407.97 910
9408.89 865
9409.80 904
9410.72 930
9411.64 851
9412.55 895
9413.47 859
9414.38 841
9415.30 842
9416.22 870
9417.13 833
9418.05 858
9418.97 846
9419.88 855
9420.80 882
9421.71 844
9422.63 851
9423.55 834
9424.46 811
9425.38 804
9426.30 862
9427.21 844
9428.13 861
9429.05 890
9429.96 873
9430.88 888
9431.80 857
9432.72 841
9433.63 922
9434.55 903
9435.47 852
9436.38 825
9437.30 786
9438.22 901
9439.14 834
9440.05 838
9440.97 951
9441.89 941
9442.81 912
9443.72 956
9444.64 914
9445.56 917
9446.48 933
9447.39 891
9448.31 907
9449.23 887
9450.15 917
9451.07 895
9451.98 927
9452.90 895
9453.82 901
9454.74 923
9455.66 897
9456.57 1014
9457.49 1070
9458.41 991
9459.33 1015
9460.25 1080
9461.16 1080
9462.08 1047
9463.00 1043
9463.92 1030
9464.84 942
9465.76 968
9466.68 938
9467.59 938
9468.51 942
9469.43 912
9470.35 854
9471.27 814
9472.19 886
9473.11 875
9474.03 849
9474.95 860
9475.87 968
9476.78 910
9477.70 895
9478.62 864
9479.54 861
9480.46 868
9481.38 926
9482.30 877
9483.22 789
9484.14 807
9485.06 809
9485.98 861
9486.90 914
9487.82 903
9488.74 865
9489.66 926
9490.58 885
9491.50 956
9492.42 892
9493.34 916
9494.26 927
9495.18 931
9496.10 910
9497.02 874
9497.94 894
9498.86 892
9499.78 898
9500.70 842
9501.62 846
9502.54 900
9503.46 878
9504.38 860
9505.30 890
9506.22 848
9507.14 878
9508.06 885
9508.98 833
9509.90 852
9510.82 853
9511.75 846
9512.67 908
9513.59 866
9514.51 808
9515.43 849
9516.35 847
9517.27 866
9518.19 892
9519.11 816
9520.03 826
9520.96 850
9521.88 878
9522.80 899
9523.72 898
9524.64 841
9525.56 789
9526.48 838
9527.41 860
9528.33 884
9529.25 889
9530.17 901
9531.09 885
9532.02 867
9532.94 932
9533.86 877
9534.78 921
9535.70 900
9536.63 924
9537.55 976
9538.47 979
9539.39 942
9540.31 981
9541.24 980
9542.16 909
9543.08 964
9544.00 909
9544.93 845
9545.85 875
9546.77 894
9547.69 941
9548.62 904
9549.54 865
9550.46 947
9551.38 897
9552.31 918
9553.23 944
9554.15 829
9555.08 834
9556.00 870
9556.92 884
9557.84 861
9558.77 827
9559.69 925
9560.61 954
9561.54 991
9562.46 902
9563.38 856
9564.31 864
9565.23 882
9566.15 889
9567.08 876
9568.00 867
9568.93 807
9569.85 822
9570.77 840
9571.70 873
9572.62 876
9573.54 916
9574.47 894
9575.39 851
9576.32 823
9577.24 850
9578.16 893
9579.09 876
9580.01 973
9580.94 922
9581.86 877
9582.78 889
9583.71 811
9584.63 799
9585.56 885
9586.48 877
9587.41 901
9588.33 881
9589.26 886
9590.18 899
9591.11 885
9592.03 911
9592.96 930
9593.88 963
9594.80 876
9595.73 863
9596.65 910
9597.58 939
9598.50 946
9599.43 934
9600.35 943
9601.28 906
9602.21 958
9603.13 880
9604.06 936
9604.98 932
9605.91 890
9606.83 936
9607.76 971
9608.68 973
9609.61 1009
9610.53 943
9611.46 980
9612.39 1006
9613.31 927
9614.24 979
9615.16 1014
9616.09 967
9617.02 1018
9617.94 1033
9618.87 968
9619.79 947
9620.72 985
9621.65 943
9622.57 974
9623.50 944
9624.42 1052
9625.35 987
9626.28 1039
9627.20 1051
9628.13 1035
9629.06 1041
9629.98 1097
9630.91 1127
9631.84 1071
9632.76 1078
9633.69 1047
9634.62 1104
9635.54 1020
9636.47 1019
9637.40 1094
9638.32 1174
9639.25 1178
9640.18 1192
9641.11 1207
9642.03 1259
9642.96 1296
9643.89 1273
9644.81 1189
9645.74 1184
9646.67 1243
9647.60 1204
9648.52 1209
9649.45 1298
9650.38 1261
9651.31 1263
9652.23 1290
9653.16 1328
9654.09 1366
9655.02 1351
9655.95 1492
9656.87 1516
9657.80 1459
9658.73 1454
9659.66 1409
9660.58 1378
9661.51 1303
9662.44 1249
9663.37 1256
9664.30 1217
9665.23 1150
9666.15 1241
9667.08 1191
9668.01 1194
9668.94 1198
9669.87 1300
9670.80 1227
9671.73 1242
9672.65 1293
9673.58 1230
9674.51 1176
9675.44 1191
9676.37 1236
9677.30 1244
9678.23 1257
9679.16 1248
9680.08 1233
9681.01 1316
9681.94 1273
9682.87 1200
9683.80 1227
9684.73 1253
9685.66 1269
9686.59 1286
9687.52 1284
9688.45 1295
9689.38 1263
9690.31 1295
9691.24 1320
9692.17 1359
9693.09 1421
9694.02 1387
9694.95 1341
9695.88 1329
9696.81 1315
9697.74 1372
9698.67 1384
9699.60 1461
9700.53 1432
9701.46 1452
9702.39 1472
9703.32 1412
9704.25 1550
9705.18 1554
9706.11 1457
9707.04 1525
9707.97 1549
9708.91 1419
9709.84 1438
9710.77 1393
9711.70 1345
9712.63 1274
9713.56 1358
9714.49 1285
9715.42 1268
9716.35 1271
9717.28 1312
9718.21 1339
9719.14 1258
9720.07 1232
9721.00 1247
9721.93 1129
9722.87 1158
9723.80 1179
9724.73 1212
9725.66 1191
9726.59 1197
9727.52 1179
9728.45 1175
9729.38 1219
9730.32 1188
9731.25 1158
9732.18 1072
9733.11 1171
9734.04 1253
9734.97 1140
9735.91 1192
9736.84 1162
9737.77 1214
9738.70 1147
9739.63 1165
9740.56 1115
9741.50 1101
9742.43 1194
9743.36 1159
9744.29 1137
9745.22 1114
9746.16 1122
9747.09 1158
9748.02 1161
9748.95 1186
9749.89 1239
9750.82 1204
9751.75 1201
9752.68 1125
9753.62 1127
9754.55 1124
9755.48 1036
9756.41 1117
9757.35 1120
9758.28 1116
9759.21 1109
9760.14 1060
9761.08 1107
9762.01 1092
9762.94 1159
9763.88 1112
9764.81 1148
9765.74 1153
9766.68 1044
9767.61 1128
9768.54 1141
9769.48 1139
9770.41 1139
9771.34 1161
9772.28 1112
9773.21 1140
9774.14 1108
9775.08 1090
9776.01 1122
9776.94 1128
9777.88 1126
9778.81 1084
9779.74 1096
9780.68 1113
9781.61 1144
9782.55 1201
9783.48 1185
9784.41 1205
9785.35 1170
9786.28 1210
9787.22 1219
9788.15 1286
9789.08 1240
9790.02 1227
9790.95 1167
9791.89 1196
9792.82 1171
9793.76 1125
9794.69 1187
9795.63 1152
9796.56 1145
9797.49 1040
9798.43 1099
9799.36 1126
9800.30 1152
9801.23 1216
9802.17 1173
9803.10 1145
9804.04 1069
9804.97 1165
9805.91 1171
9806.84 1210
9807.78 1174
9808.71 1172
9809.65 1127
9810.58 1140
9811.52 1085
9812.45 1084
9813.39 1051
9814.33 1068
9815.26 1064
9816.20 1058
9817.13 1094
9818.07 1070
9819.00 1064
9819.94 1146
9820.87 1097
9821.81 1138
9822.75 1069
9823.68 1038
9824.62 1070
9825.55 1080
9826.49 1099
9827.43 1029
9828.36 965
9829.30 992
9830.23 1038
9831.17 1064
9832.11 1083
9833.04 1070
9833.98 1079
9834.92 1076
9835.85 1078
9836.79 1022
9837.73 1017
9838.66 1035
9839.60 1061
9840.54 1040
9841.47 1027
9842.41 975
9843.35 977
9844.28 1021
9845.22 1012
9846.16 1009
9847.09 1003
9848.03 986
9848.97 985
9849.90 1029
9850.84 1026
9851.78 988
9852.72 1008
9853.65 1064
9854.59 1049
9855.53 1012
9856.47 1029
9857.40 1073
9858.34 1041
9859.28 1063
9860.22 1022
9861.15 1088
9862.09 1098
9863.03 1052
9863.97 992
9864.90 1044
9865.84 979
9866.78 1086
9867.72 1041
9868.66 1046
9869.59 1027
9870.53 1037
9871.47 942
9872.41 1019
9873.35 994
9874.29 975
9875.22 1000
9876.16 1009
9877.10 1042
9878.04 994
9878.98 1029
9879.92 1078
9880.85 1093
9881.79 1079
9882.73 1086
9883.67 1115
9884.61 1010
9885.55 1018
9886.49 1069
9887.43 1053
9888.37 1080
9889.30 1068
9890.24 1021
9891.18 1009
9892.12 1048
9893.06 1053
9894.00 951
9894.94 971
9895.88 1052
9896.82 1035
9897.76 1004
9898.70 1000
9899.64 1000
9900.58 991
9901.52 1016
9902.45 995
9903.39 1059
9904.33 993
9905.27 1052
9906.21 1040
9907.15 981
9908.09 985
9909.03 1004
9909.97 1019
9910.91 1048
9911.85 1034
9912.79 978
9913.73 962
9914.67 1038
9915.61 1033
9916.55 1081
9917.49 1086
9918.44 1087
9919.38 1008
9920.32 1065
9921.26 1113
9922.20 1075
9923.14 1050
9924.08 1050
9925.02 1051
9925.96 1055
9926.90 1122
9927.84 1139
9928.78 1202
9929.72 1263
9930.66 1349
9931.61 1582
9932.55 1634
9933.49 1774
9934.43 1704
9935.37 1596
9936.31 1566
9937.25 1459
9938.19 1356
9939.14 1233
9940.08 1227
9941.02 1211
9941.96 1063
9942.90 1084
9943.84 1093
9944.78 1161
9945.73 1153
9946.67 1174
9947.61 1162
9948.55 1214
9949.49 1308
9950.44 1242
9951.38 1131
9952.32 1070
9953.26 1161
9954.20 1151
9955.15 1096
9956.09 1088
9957.03 1011
9957.97 1029
9958.91 990
9959.86 990
9960.80 993
9961.74 1011
9962.68 997
9963.63 986
9964.57 1031
9965.51 985
9966.45 998
9967.40 1000
9968.34 1003
9969.28 1068
9970.23 1026
9971.17 1024
9972.11 1040
9973.05 987
9974.00 978
9974.94 1075
9975.88 1040
9976.83 1036
9977.77 1072
9978.71 1041
9979.66 1119
9980.60 1071
9981.54 987
9982.49 1071
9983.43 1007
9984.37 983
9985.32 1033
9986.26 1034
9987.20 979
9988.15 967
9989.09 947
9990.04 923
9990.98 927
9991.92 878
9992.87 936
9993.81 909
9994.76 912
9995.70 932
9996.64 953
9997.59 956
9998.53 898
9999.48 908
10000.42 867
10001.36 917
10002.31 994
10003.25 919
10004.20 922
10005.14 976
10006.09 947
10007.03 950
10007.98 965
10008.92 953
10009.87 964
10010.81 895
10011.76 913
10012.70 938
10013.64 949
10014.59 975
10015.53 971
10016.48 915
10017.43 917
10018.37 906
10019.32 939
10020.26 936
10021.21 890
10022.15 799
10023.10 848
10024.04 900
10024.99 853
10025.93 884
10026.88 897
10027.82 885
10028.77 928
10029.72 864
10030.66 824
10031.61 846
10032.55 864
10033.50 850
10034.44 852
10035.39 859
10036.34 812
10037.28 836
10038.23 859
10039.17 855
10040.12 854
10041.07 909
10042.01 894
10042.96 840
10043.91 845
10044.85 930
10045.80 847
10046.74 857
10047.69 790
10048.64 852
10049.58 824
10050.53 811
10051.48 850
10052.42 863
10053.37 873
10054.32 887
10055.27 916
10056.21 873
10057.16 885
10058.11 889
10059.05 803
10060.00 822
10060.95 820
10061.89 806
10062.84 865
10063.79 786
10064.74 797
10065.68 816
10066.63 830
10067.58 859
10068.53 834
10069.47 844
10070.42 808
10071.37 851
10072.32 851
10073.26 856
10074.21 816
10075.16 808
10076.11 786
10077.06 766
10078.00 756
10078.95 781
10079.90 750
10080.85 724
10081.80 781
10082.74 798
10083.69 770
10084.64 828
10085.59 840
10086.54 766
10087.49 821
10088.43 839
10089.38 782
10090.33 867
10091.28 864
10092.23 851
10093.18 904
10094.13 807
10095.07 824
10096.02 797
10096.97 760
10097.92 832
10098.87 765
10099.82 748
10100.77 814
10101.72 795
10102.67 775
10103.61 794
10104.56 762
10105.51 796
10106.46 780
10107.41 776
10108.36 817
10109.31 817
10110.26 771
10111.21 765
10112.16 720
10113.11 736
10114.06 755
10115.01 809
10115.96 762
10116.91 749
10117.86 789
10118.81 752
10119.76 751
10120.71 698
10121.66 741
10122.61 804
10123.56 773
10124.51 766
10125.46 724
10126.41 783
10127.36 741
10128.31 703
10129.26 737
10130.21 764
10131.16 727
10132.11 761
10133.06 737
10134.01 771
10134.96 739
10135.91 742
10136.86 694
10137.81 755
10138.76 704
10139.72 754
10140.67 765
10141.62 725
10142.57 693
10143.52 720
10144.47 703
10145.42 728
10146.37 721
10147.32 779
10148.28 794
10149.23 820
10150.18 719
10151.13 720
10152.08 728
10153.03 748
10153.98 723
10154.94 745
10155.89 758
10156.84 740
10157.79 729
10158.74 718
10159.69 723
10160.65 714
10161.60 784
10162.55 792
10163.50 729
10164.45 682
10165.41 727
10166.36 768
10167.31 790
10168.26 761
10169.21 792
10170.17 749
10171.12 748
10172.07 729
10173.02 786
10173.98 754
10174.93 816
10175.88 828
10176.83 807
10177.79 717
10178.74 765
10179.69 801
10180.64 717
10181.60 722
10182.55 758
10183.50 771
10184.46 759
10185.41 709
10186.36 734
10187.32 751
10188.27 748
10189.22 741
10190.18 763
10191.13 736
10192.08 721
10193.03 720
10193.99 721
10194.94 739
10195.90 692
10196.85 724
10197.80 731
10198.76 736
10199.71 710
10200.66 795
10201.62 790
10202.57 764
10203.52 739
10204.48 701
10205.43 746
10206.39 763
10207.34 785
10208.29 816
10209.25 799
10210.20 790
10211.16 794
10212.11 807
10213.07 870
10214.02 883
10214.97 873
10215.93 789
10216.88 854
10217.84 845
10218.79 848
10219.75 837
10220.70 752
10221.66 740
10222.61 769
10223.57 774
10224.52 744
10225.48 746
10226.43 686
10227.39 772
10228.34 799
10229.30 786
10230.25 719
10231.21 761
10232.16 762
10233.12 882
10234.07 798
10235.03 769
10235.98 812
10236.94 707
10237.89 698
10238.85 746
10239.80 768
10240.76 726
10241.72 750
10242.67 734
10243.63 775
10244.58 682
10245.54 700
10246.49 735
10247.45 805
10248.41 767
10249.36 729
10250.32 716
10251.27 697
10252.23 699
10253.19 661
10254.14 683
10255.10 663
10256.06 713
10257.01 702
10257.97 698
10258.92 680
10259.88 643
10260.84 652
10261.79 674
10262.75 664
10263.71 660
10264.66 703
10265.62 699
10266.58 689
10267.53 667
10268.49 687
10269.45 698
10270.41 637
10271.36 629
10272.32 681
10273.28 656
10274.23 651
10275.19 730
10276.15 705
10277.11 696
10278.06 701
10279.02 712
10279.98 688
10280.94 674
10281.89 727
10282.85 706
10283.81 671
10284.77 681
10285.72 649
10286.68 677
10287.64 691
10288.60 746
10289.55 695
10290.51 685
10291.47 643
10292.43 652
10293.39 620
10294.34 676
10295.30 690
10296.26 634
10297.22 688
10298.18 719
10299.14 686
10300.09 688
10301.05 709
10302.01 688
10302.97 661
10303.93 670
10304.89 704
10305.85 701
10306.80 699
10307.76 692
10308.72 664
10309.68 669
10310.64 693
10311.60 712
10312.56 706
10313.52 679
10314.47 637
10315.43 677
10316.39 686
10317.35 730
10318.31 638
10319.27 615
10320.23 650
10321.19 725
10322.15 689
10323.11 654
10324.07 646
10325.03 669
10325.99 678
10326.95 681
10327.91 638
10328.87 696
10329.83 693
10330.79 623
10331.75 684
10332.71 651
10333.67 676
10334.63 681
10335.59 666
10336.55 682
10337.51 619
10338.47 664
10339.43 715
10340.39 638
10341.35 628
10342.31 675
10343.27 619
10344.23 669
10345.19 657
10346.15 599
10347.11 630
10348.07 652
10349.03 631
10349.99 690
10350.95 648
10351.91 630
10352.87 632
10353.83 674
10354.79 648
10355.76 663
10356.72 668
10357.68 706
10358.64 655
10359.60 594
10360.56 620
10361.52 665
10362.48 628
10363.45 646
10364.41 680
10365.37 606
10366.33 645
10367.29 670
10368.25 686
10369.21 640
10370.18 652
10371.14 609
10372.10 631
10373.06 634
10374.02 641
10374.98 645
10375.95 685
10376.91 654
10377.87 665
10378.83 700
10379.79 675
10380.76 570
10381.72 620
10382.68 663
10383.64 651
10384.61 643
10385.57 682
10386.53 717
10387.49 657
10388.46 618
10389.42 630
10390.38 625
10391.34 671
10392.31 634
10393.27 625
10394.23 635
10395.19 718
10396.16 628
10397.12 574
10398.08 657
10399.05 623
10400.01 670
10400.97 675
10401.93 643
10402.90 655
10403.86 631
10404.82 654
10405.79 656
10406.75 691
10407.71 661
10408.68 661
10409.64 735
10410.60 725
10411.57 728
10412.53 681
10413.50 641
10414.46 647
10415.42 695
10416.39 695
10417.35 712
10418.31 694
10419.28 716
10420.24 735
10421.21 705
10422.17 731
10423.13 735
10424.10 812
10425.06 883
10426.03 884
10426.99 872
10427.96 872
10428.92 831
10429.88 839
10430.85 762
10431.81 728
10432.78 713
10433.74 740
10434.71 703
10435.67 680
10436.64 709
10437.60 646
10438.57 704
10439.53 740
10440.50 650
10441.46 700
10442.43 684
10443.39 652
10444.36 647
10445.32 675
10446.29 721
10447.25 617
10448.22 594
10449.18 620
10450.15 635
10451.11 687
10452.08 682
10453.04 632
10454.01 653
10454.97 620
10455.94 670
10456.91 663
10457.87 661
10458.84 667
10459.80 630
10460.77 593
10461.73 667
10462.70 647
10463.67 697
10464.63 728
10465.60 648
10466.56 644
10467.53 625
10468.50 601
10469.46 637
10470.43 599
10471.40 589
10472.36 593
10473.33 626
10474.30 659
10475.26 654
10476.23 606
10477.19 605
10478.16 607
10479.13 621
10480.09 627
10481.06 662
10482.03 653
10483.00 626
10483.96 581
10484.93 579
10485.90 609
10486.86 661
10487.83 685
10488.80 612
10489.76 628
10490.73 580
10491.70 632
10492.67 637
10493.63 621
10494.60 626
10495.57 633
10496.54 613
10497.50 652
10498.47 606
10499.44 609
10500.41 621
10501.37 636
10502.34 615
10503.31 623
10504.28 626
10505.25 609
10506.21 599
10507.18 592
10508.15 630
10509.12 605
10510.09 572
10511.05 653
10512.02 600
10512.99 605
10513.96 635
10514.93 618
10515.90 580
10516.86 604
10517.83 617
10518.80 637
10519.77 610
10520.74 632
10521.71 567
10522.68 583
10523.64 618
10524.61 662
10525.58 612
10526.55 591
10527.52 570
10528.49 588
10529.46 615
10530.43 626
10531.40 576
10532.36 577
10533.33 616
10534.30 560
10535.27 597
10536.24 598
10537.21 627
10538.18 656
10539.15 644
10540.12 562
10541.09 547
10542.06 638
10543.03 653
10544.00 609
10544.97 575
10545.94 601
10546.91 584
10547.88 566
10548.85 548
10549.82 594
10550.79 653
10551.76 608
10552.73 575
10553.70 556
10554.67 528
10555.64 598
10556.61 578
10557.58 584
10558.55 598
10559.52 562
10560.49 544
10561.46 596
10562.43 590
10563.40 561
10564.37 597
10565.34 558
10566.31 573
10567.28 584
10568.25 591
10569.23 606
10570.20 614
10571.17 656
10572.14 666
10573.11 625
10574.08 640
10575.05 599
10576.02 606
10576.99 584
10577.96 572
10578.94 592
10579.91 605
10580.88 582
10581.85 599
10582.82 605
10583.79 606
10584.76 620
10585.74 602
10586.71 595
10587.68 591
10588.65 615
10589.62 618
10590.60 609
10591.57 590
10592.54 601
10593.51 563
10594.48 557
10595.45 583
10596.43 509
10597.40 549
10598.37 566
10599.34 563
10600.32 609
10601.29 614
10602.26 571
10603.23 571
10604.21 591
10605.18 565
10606.15 570
10607.12 562
10608.10 545
10609.07 533
10610.04 561
10611.01 571
10611.99 559
10612.96 562
10613.93 544
10614.91 559
10615.88 560
10616.85 561
10617.82 592
10618.80 593
10619.77 584
10620.74 623
10621.72 567
10622.69 566
10623.66 620
10624.64 616
10625.61 564
10626.58 571
10627.56 595
10628.53 588
10629.51 542
10630.48 527
10631.45 542
10632.43 516
10633.40 603
10634.37 581
10635.35 528
10636.32 526
10637.30 578
10638.27 601
10639.24 621
10640.22 551
10641.19 555
10642.17 556
10643.14 581
10644.11 554
10645.09 607
10646.06 593
10647.04 614
10648.01 546
10648.99 549
10649.96 560
10650.94 612
10651.91 630
10652.89 562
10653.86 525
10654.83 563
10655.81 549
10656.78 548
10657.76 544
10658.73 516
10659.71 589
10660.68 555
10661.66 598
10662.63 598
10663.61 559
10664.59 545
10665.56 545
10666.54 539
10667.51 544
10668.49 527
10669.46 509
10670.44 578
10671.41 578
10672.39 557
10673.36 523
10674.34 550
10675.32 554
10676.29 528
10677.27 528
10678.24 522
10679.22 554
10680.19 565
10681.17 553
10682.15 605
10683.12 566
10684.10 600
10685.08 564
10686.05 523
10687.03 550
10688.00 567
10688.98 561
10689.96 527
10690.93 542
10691.91 575
10692.89 543
10693.86 492
10694.84 534
10695.82 615
10696.79 570
10697.77 532
10698.75 583
10699.72 542
10700.70 509
10701.68 568
10702.65 587
10703.63 574
10704.61 580
10705.59 531
10706.56 550
10707.54 577
10708.52 518
10709.49 491
10710.47 500
10711.45 544
10712.43 533
10713.40 539
10714.38 566
10715.36 555
10716.34 572
10717.31 552
10718.29 516
10719.27 565
10720.25 571
10721.22 533
10722.20 527
10723.18 542
10724.16 574
10725.14 584
10726.11 516
10727.09 526
10728.07 558
10729.05 524
10730.03 553
10731.01 594
10731.98 590
10732.96 571
10733.94 531
10734.92 520
10735.90 480
10736.88 488
10737.85 570
10738.83 556
10739.81 572
10740.79 534
10741.77 545
10742.75 518
10743.73 512
10744.71 525
10745.69 522
10746.66 516
10747.64 485
10748.62 533
10749.60 562
10750.58 507
10751.56 543
10752.54 541
10753.52 532
10754.50 497
10755.48 546
10756.46 559
10757.44 544
10758.42 475
10759.39 558
10760.37 521
10761.35 503
10762.33 543
10763.31 484
10764.29 510
10765.27 520
10766.25 493
10767.23 499
10768.21 516
10769.19 516
10770.17 559
10771.15 550
10772.13 547
10773.11 524
10774.09 524
10775.07 538
10776.05 512
10777.03 508
10778.02 516
10779.00 530
10779.98 525
10780.96 478
10781.94 477
10782.92 500
10783.90 516
10784.88 514
10785.86 562
10786.84 538
10787.82 529
10788.80 503
10789.78 515
10790.76 495
10791.75 535
10792.73 536
10793.71 554
10794.69 542
10795.67 564
10796.65 545
10797.63 566
10798.61 557
10799.60 536
10800.58 515
10801.56 513
10802.54 509
10803.52 523
10804.50 551
10805.49 565
10806.47 549
10807.45 544
10808.43 518
10809.41 552
10810.39 573
10811.38 567
10812.36 555
10813.34 522
10814.32 502
10815.30 519
10816.29 542
10817.27 564
10818.25 552
10819.23 601
10820.22 570
10821.20 545
10822.18 517
10823.16 521
10824.15 595
10825.13 593
10826.11 606
10827.09 552
10828.08 541
10829.06 528
10830.04 517
10831.02 546
10832.01 542
10832.99 558
10833.97 531
10834.96 527
10835.94 514
10836.92 535
10837.91 530
10838.89 555
10839.87 564
10840.85 547
10841.84 529
10842.82 554
10843.81 583
10844.79 537
10845.77 559
10846.76 548
10847.74 552
10848.72 560
10849.71 495
10850.69 505
10851.67 558
10852.66 556
10853.64 483
10854.63 521
10855.61 555
10856.59 590
10857.58 583
10858.56 541
10859.55 585
10860.53 534
10861.51 576
10862.50 563
10863.48 468
10864.47 522
10865.45 522
10866.44 554
10867.42 571
10868.41 559
10869.39 580
10870.37 600
10871.36 583
10872.34 548
10873.33 546
10874.31 574
10875.30 602
10876.28 550
10877.27 548
10878.25 553
10879.24 584
10880.22 600
10881.21 585
10882.19 575
10883.18 561
10884.16 518
10885.15 512
10886.13 569
10887.12 541
10888.11 601
10889.09 600
10890.08 581
10891.06 547
10892.05 524
10893.03 593
10894.02 602
10895.00 582
10895.99 507
10896.98 600
10897.96 583
10898.95 569
10899.93 609
10900.92 619
10901.91 628
10902.89 585
10903.88 551
10904.86 610
10905.85 590
10906.84 563
10907.82 559
10908.81 573
10909.80 566
10910.78 571
10911.77 591
10912.76 607
10913.74 575
10914.73 567
10915.72 621
10916.70 589
10917.69 572
10918.68 613
10919.66 587
10920.65 574
10921.64 602
10922.62 610
10923.61 553
10924.60 575
10925.58 608
10926.57 584
10927.56 614
10928.55 579
10929.53 539
10930.52 569
10931.51 596
10932.50 629
10933.48 599
10934.47 652
10935.46 607
10936.45 610
10937.43 587
10938.42 586
10939.41 615
10940.40 588
10941.38 582
10942.37 559
10943.36 568
10944.35 557
10945.34 615
10946.32 597
10947.31 576
10948.30 578
10949.29 619
10950.28 662
10951.27 572
10952.25 573
10953.24 573
10954.23 617
10955.22 611
10956.21 680
10957.20 692
10958.18 640
10959.17 666
10960.16 698
10961.15 647
10962.14 616
10963.13 620
10964.12 714
10965.11 725
10966.10 696
10967.08 755
10968.07 661
10969.06 651
10970.05 622
10971.04 633
10972.03 652
10973.02 659
10974.01 659
10975.00 671
10975.99 657
10976.98 650
10977.97 675
10978.96 706
10979.95 653
10980.94 653
10981.92 662
10982.91 675
10983.90 665
10984.89 675
10985.88 627
10986.87 662
10987.86 605
10988.85 618
10989.84 655
10990.83 641
10991.82 651
10992.81 721
10993.80 669
10994.79 688
10995.78 678
10996.78 702
10997.77 641
10998.76 651
10999.75 695
11000.74 682
11001.73 670
11002.72 672
11003.71 723
11004.70 741
11005.69 742
11006.68 733
11007.67 717
11008.66 696
11009.65 706
11010.64 704
11011.64 676
11012.63 702
11013.62 716
11014.61 690
11015.60 667
11016.59 595
11017.58 648
11018.57 657
11019.57 641
11020.56 673
11021.55 657
11022.54 652
11023.53 698
11024.52 690
11025.51 641
11026.51 659
11027.50 590
11028.49 665
11029.48 649
11030.47 653
11031.47 653
11032.46 629
11033.45 621
11034.44 606
11035.43 655
11036.43 623
11037.42 639
11038.41 677
11039.40 640
11040.39 658
11041.39 632
11042.38 599
11043.37 628
11044.36 574
11045.36 563
11046.35 557
11047.34 601
11048.34 628
11049.33 618
11050.32 633
11051.31 666
11052.31 586
11053.30 644
11054.29 636
11055.29 608
11056.28 663
11057.27 634
11058.26 645
11059.26 599
11060.25 617
11061.24 583
11062.24 629
11063.23 582
11064.22 600
11065.22 664
11066.21 626
11067.20 643
11068.20 598
11069.19 584
11070.19 564
11071.18 566
11072.17 577
11073.17 600
11074.16 613
11075.15 621
11076.15 621
11077.14 629
11078.14 605
11079.13 592
11080.12 653
11081.12 639
11082.11 606
11083.11 595
11084.10 590
11085.10 622
11086.09 656
11087.08 606
11088.08 558
11089.07 584
11090.07 581
11091.06 622
11092.06 657
11093.05 589
11094.05 642
11095.04 604
11096.04 613
11097.03 578
11098.03 559
11099.02 580
11100.02 600
11101.01 613
11102.01 673
11103.00 608
11104.00 575
11104.99 630
11105.99 621
11106.98 632
11107.98 590
11108.97 620
11109.97 606
11110.96 574
11111.96 655
11112.95 651
11113.95 646
11114.95 635
11115.94 603
11116.94 578
11117.93 638
11118.93 583
11119.93 625
11120.92 648
11121.92 590
11122.91 648
11123.91 646
11124.91 646
11125.90 619
11126.90 701
11127.89 674
11128.89 608
11129.89 614
11130.88 635
11131.88 656
11132.88 724
11133.87 731
11134.87 684
11135.87 714
11136.86 667
11137.86 680
11138.86 658
11139.85 597
11140.85 599
11141.85 624
11142.84 643
11143.84 657
11144.84 662
11145.83 636
11146.83 681
11147.83 654
11148.83 657
11149.82 630
11150.82 637
11151.82 655
11152.82 647
11153.81 639
11154.81 640
11155.81 690
11156.80 649
11157.80 614
11158.80 606
11159.80 576
11160.80 569
11161.79 571
11162.79 582
11163.79 608
11164.79 591
11165.78 633
11166.78 628
11167.78 600
11168.78 571
11169.78 581
11170.78 542
11171.77 573
11172.77 535
11173.77 583
11174.77 560
11175.77 579
11176.77 617
11177.76 598
11178.76 600
11179.76 553
11180.76 644
11181.76 539
11182.76 587
11183.76 596
11184.75 563
11185.75 574
11186.75 526
11187.75 595
11188.75 585
11189.75 595
11190.75 572
11191.75 543
11192.75 560
11193.75 585
11194.75 554
11195.74 574
11196.74 554
11197.74 561
11198.74 601
11199.74 558
11200.74 584
11201.74 562
11202.74 590
11203.74 586
11204.74 528
11205.74 534
11206.74 596
11207.74 584
11208.74 614
11209.74 520
11210.74 543
11211.74 552
11212.74 589
11213.74 577
11214.74 626
11215.74 578
11216.74 561
11217.74 596
11218.74 574
11219.74 560
11220.74 563
11221.74 564
11222.74 534
11223.74 539
11224.74 589
11225.74 581
11226.74 571
11227.75 588
11228.75 595
11229.75 573
11230.75 618
11231.75 607
11232.75 571
11233.75 595
11234.75 586
11235.75 590
11236.75 578
11237.76 572
11238.76 536
11239.76 516
11240.76 530
11241.76 544
11242.76 591
11243.76 582
11244.76 560
11245.77 545
11246.77 517
11247.77 566
11248.77 589
11249.77 601
11250.77 600
11251.78 593
11252.78 586
11253.78 564
11254.78 589
11255.78 576
11256.79 523
11257.79 542
11258.79 546
11259.79 556
11260.79 562
11261.80 594
11262.80 562
11263.80 549
11264.80 601
11265.81 565
11266.81 558
11267.81 603
11268.81 629
11269.82 576
11270.82 580
11271.82 596
11272.82 554
11273.83 563
11274.83 553
11275.83 524
11276.84 555
11277.84 559
11278.84 596
11279.85 578
11280.85 554
11281.85 600
11282.85 607
11283.86 630
11284.86 696
11285.86 706
11286.87 689
11287.87 708
11288.87 636
11289.88 637
11290.88 600
11291.89 704
11292.89 572
11293.89 572
11294.90 593
11295.90 583
11296.90 572
11297.91 537
11298.91 581
11299.92 581
11300.92 580
11301.92 599
11302.93 587
11303.93 604
11304.94 590
11305.94 582
11306.94 588
11307.95 558
11308.95 586
11309.96 557
11310.96 559
11311.97 590
11312.97 572
11313.98 556
11314.98 571
11315.98 548
11316.99 581
11317.99 576
11319.00 570
11320.00 536
11321.01 601
11322.01 592
11323.02 600
11324.02 557
11325.03 558
11326.03 539
11327.04 544
11328.04 520
11329.05 519
11330.05 560
11331.06 579
11332.07 556
11333.07 561
11334.08 556
11335.08 528
11336.09 531
11337.09 537
11338.10 537
11339.10 546
11340.11 548
11341.12 539
11342.12 581
11343.13 522
11344.13 542
11345.14 584
11346.15 567
11347.15 522
11348.16 499
11349.16 503
11350.17 508
11351.18 537
11352.18 610
11353.19 534
11354.20 526
11355.20 559
11356.21 550
11357.21 523
11358.22 505
11359.23 522
11360.23 517
11361.24 519
11362.25 495
11363.25 532
11364.26 561
11365.27 530
11366.28 527
11367.28 553
11368.29 544
11369.30 523
11370.30 556
11371.31 580
11372.32 570
11373.32 519
11374.33 537
11375.34 536
11376.35 567
11377.35 574
11378.36 572
11379.37 557
11380.38 602
11381.38 553
11382.39 611
11383.40 596
11384.41 562
11385.41 536
11386.42 571
11387.43 573
11388.44 497
11389.45 501
11390.45 552
11391.46 561
11392.47 605
11393.48 584
11394.49 605
11395.49 553
11396.50 559
11397.51 550
11398.52 546
11399.53 587
11400.54 518
11401.55 548
11402.55 538
11403.56 541
11404.57 534
11405.58 536
11406.59 533
11407.60 520
11408.61 560
11409.61 556
11410.62 544
11411.63 515
11412.64 551
11413.65 529
11414.66 544
11415.67 584
11416.68 552
11417.69 545
11418.70 526
11419.71 511
11420.71 560
11421.72 586
11422.73 563
11423.74 547
11424.75 545
11425.76 498
11426.77 519
11427.78 531
11428.79 494
11429.80 525
11430.81 546
11431.82 601
11432.83 562
11433.84 571
11434.85 553
11435.86 553
11436.87 539
11437.88 564
11438.89 562
11439.90 510
11440.91 545
11441.92 504
11442.93 538
11443.94 532
11444.95 576
11445.96 551
11446.97 571
11447.98 569
11448.99 506
11450.00 521
11451.01 527
11452.03 556
11453.04 527
11454.05 586
11455.06 570
11456.07 567
11457.08 566
11458.09 543
11459.10 569
11460.11 573
11461.12 578
11462.14 567
11463.15 502
11464.16 537
11465.17 586
11466.18 605
11467.19 573
11468.20 523
11469.21 577
11470.23 604
11471.24 582
11472.25 568
11473.26 550
11474.27 552
11475.28 572
11476.30 566
11477.31 552
11478.32 573
11479.33 612
11480.34 572
11481.36 556
11482.37 567
11483.38 572
11484.39 565
11485.40 557
11486.42 535
11487.43 621
11488.44 599
11489.45 569
11490.47 551
11491.48 597
11492.49 597
11493.50 598
11494.52 618
11495.53 555
11496.54 577
11497.55 602
11498.57 628
11499.58 600
11500.59 588
11501.61 571
11502.62 624
11503.63 590
11504.64 581
11505.66 646
11506.67 629
11507.68 628
11508.70 643
11509.71 642
11510.72 593
11511.74 638
11512.75 627
11513.76 681
11514.78 603
11515.79 595
11516.80 600
11517.82 669
11518.83 625
11519.84 623
11520.86 639
11521.87 660
11522.89 644
11523.90 654
11524.91 585
11525.93 570
11526.94 592
11527.96 624
11528.97 625
11529.98 633
11531.00 669
11532.01 632
11533.03 605
11534.04 640
11535.06 658
11536.07 656
11537.08 631
11538.10 629
11539.11 628
11540.13 600
11541.14 631
11542.16 632
11543.17 613
11544.19 665
11545.20 656
11546.22 642
11547.23 683
11548.25 676
11549.26 663
11550.28 660
11551.29 678
11552.31 665
11553.32 674
11554.34 720
11555.35 714
11556.37 730
11557.38 665
11558.40 713
11559.41 659
11560.43 697
11561.45 673
11562.46 746
11563.48 675
11564.49 722
11565.51 680
11566.52 651
11567.54 711
11568.56 735
11569.57 766
11570.59 723
11571.60 729
11572.62 658
11573.64 686
11574.65 701
11575.67 740
11576.68 746
11577.70 726
11578.72 740
11579.73 753
11580.75 795
11581.77 744
11582.78 736
11583.80 758
11584.82 756
11585.83 775
11586.85 753
11587.87 806
11588.88 806
11589.90 782
11590.92 821
11591.93 866
11592.95 849
11593.97 842
11594.98 850
11596.00 808
11597.02 854
11598.03 795
11599.05 871
11600.07 824
11601.09 882
11602.10 898
11603.12 925
11604.14 936
11605.16 975
11606.17 1012
11607.19 1011
11608.21 1086
11609.23 1040
11610.24 1167
11611.26 1114
11612.28 1072
11613.30 1130
11614.32 1028
11615.33 1000
11616.35 1095
11617.37 1056
11618.39 998
11619.41 976
11620.42 1036
11621.44 1042
11622.46 1019
11623.48 1042
11624.50 1066
11625.51 1126
11626.53 1163
11627.55 1112
11628.57 1081
11629.59 1090
11630.61 1087
11631.63 1147
11632.64 1136
11633.66 1158
11634.68 1269
11635.70 1378
11636.72 1447
11637.74 1575
11638.76 1698
11639.78 1770
11640.80 1786
11641.81 1707
11642.83 1714
11643.85 1628
11644.87 1543
11645.89 1433
11646.91 1284
11647.93 1253
11648.95 1237
11649.97 1120
11650.99 1120
11652.01 1088
11653.03 1073
11654.05 1061
11655.07 1056
11656.09 1065
11657.11 1087
11658.13 1100
11659.15 949
11660.17 1000
11661.19 970
11662.21 954
11663.23 902
11664.25 859
11665.27 862
11666.29 854
11667.31 879
11668.33 864
11669.35 925
11670.37 884
11671.39 817
11672.41 807
11673.43 837
11674.45 813
11675.47 825
11676.49 901
11677.51 893
11678.53 834
11679.55 857
11680.57 847
11681.59 850
11682.61 823
11683.64 789
11684.66 819
11685.68 808
11686.70 824
11687.72 798
11688.74 770
11689.76 748
11690.78 769
11691.80 789
11692.83 811
11693.85 805
11694.87 803
11695.89 788
11696.91 771
11697.93 795
11698.95 790
11699.98 787
11701.00 800
11702.02 744
11703.04 702
11704.06 776
11705.08 771
11706.11 733
11707.13 764
11708.15 771
11709.17 812
11710.19 839
11711.22 830
11712.24 815
11713.26 768
11714.28 746
11715.31 734
11716.33 810
11717.35 807
11718.37 767
11719.40 811
11720.42 853
11721.44 840
11722.46 804
11723.49 798
11724.51 773
11725.53 810
11726.55 800
11727.58 800
11728.60 801
11729.62 816
11730.65 760
11731.67 807
11732.69 758
11733.71 773
11734.74 768
11735.76 785
11736.78 755
11737.81 785
11738.83 797
11739.85 764
11740.88 803
11741.90 789
11742.92 778
11743.95 740
11744.97 742
11746.00 713
11747.02 765
11748.04 723
11749.07 720
11750.09 741
11751.11 735
11752.14 772
11753.16 698
11754.19 687
11755.21 722
11756.23 730
11757.26 718
11758.28 702
11759.31 701
11760.33 691
11761.36 726
11762.38 676
11763.40 726
11764.43 679
11765.45 669
11766.48 650
11767.50 697
11768.53 673
11769.55 635
11770.58 635
11771.60 665
11772.63 622
11773.65 632
11774.68 622
11775.70 624
11776.73 582
11777.75 661
11778.78 632
11779.80 634
11780.83 641
11781.85 581
11782.88 615
11783.90 623
11784.93 591
11785.95 644
11786.98 634
11788.00 602
11789.03 612
11790.05 622
11791.08 628
11792.11 688
11793.13 664
11794.16 646
11795.18 601
11796.21 623
11797.23 618
11798.26 623
11799.29 572
11800.31 613
11801.34 663
11802.36 646
11803.39 653
11804.42 622
11805.44 569
11806.47 599
11807.50 619
11808.52 604
11809.55 593
11810.57 598
11811.60 662
11812.63 585
11813.65 658
11814.68 600
11815.71 596
11816.73 595
11817.76 588
11818.79 578
11819.81 571
11820.84 514
11821.87 563
11822.90 555
11823.92 553
11824.95 594
11825.98 595
11827.00 573
11828.03 523
11829.06 535
11830.09 529
11831.11 549
11832.14 568
11833.17 577
11834.20 597
11835.22 588
11836.25 569
11837.28 551
11838.31 559
11839.33 531
11840.36 504
11841.39 509
11842.42 546
11843.45 501
11844.47 515
11845.50 540
11846.53 564
11847.56 537
11848.59 492
11849.61 551
11850.64 578
11851.67 552
11852.70 552
11853.73 519
11854.75 526
11855.78 523
11856.81 527
11857.84 579
11858.87 545
11859.90 544
11860.93 527
11861.95 537
11862.98 556
11864.01 547
11865.04 515
11866.07 535
11867.10 509
11868.13 534
11869.16 499
11870.19 534
11871.21 544
11872.24 532
11873.27 517
11874.30 514
11875.33 601
11876.36 564
11877.39 486
11878.42 507
11879.45 537
11880.48 549
11881.51 505
11882.54 540
11883.57 501
11884.60 499
11885.63 511
11886.66 526
11887.69 522
11888.72 507
11889.75 538
11890.78 531
11891.81 503
11892.84 502
11893.87 451
11894.90 532
11895.93 581
11896.96 533
11897.99 536
11899.02 502
11900.05 504
11901.08 509
11902.11 488
11903.14 502
11904.17 568
11905.20 525
11906.23 580
11907.26 545
11908.29 495
11909.32 483
11910.35 495
11911.38 484
11912.42 523
11913.45 527
11914.48 534
11915.51 515
11916.54 480
11917.57 505
11918.60 525
11919.63 522
11920.66 498
11921.70 479
11922.73 495
11923.76 536
11924.79 527
11925.82 524
11926.85 502
11927.88 549
11928.92 505
11929.95 523
11930.98 480
11932.01 478
11933.04 527
11934.07 501
11935.11 541
11936.14 465
11937.17 475
11938.20 549
11939.23 538
11940.27 484
11941.30 533
11942.33 498
11943.36 516
11944.40 509
11945.43 538
11946.46 528
11947.49 514
11948.53 523
11949.56 537
11950.59 510
11951.62 482
11952.66 510
11953.69 476
11954.72 428
11955.75 491
11956.79 548
11957.82 491
11958.85 489
11959.88 457
11960.92 469
11961.95 477
11962.98 507
11964.02 455
11965.05 484
11966.08 542
11967.12 506
11968.15 487
11969.18 492
11970.22 495
11971.25 481
11972.28 506
11973.32 505
11974.35 463
11975.38 504
11976.42 534
11977.45 452
11978.49 482
11979.52 473
11980.55 486
11981.59 458
11982.62 416
11983.66 453
11984.69 467
11985.72 453
11986.76 484
11987.79 475
11988.83 480
11989.86 456
11990.89 484
11991.93 455
11992.96 442
11994.00 465
11995.03 522
11996.07 524
11997.10 500
11998.14 505
11999.17 477
12000.20 474
12001.24 470
12002.27 427
12003.31 495
12004.34 478
12005.38 447
12006.41 462
12007.45 455
12008.48 477
12009.52 495
12010.55 501
12011.59 467
12012.62 504
12013.66 493
12014.70 472
12015.73 486
12016.77 514
12017.80 474
12018.84 505
12019.87 474
12020.91 466
12021.94 494
12022.98 509
12024.02 552
12025.05 467
12026.09 498
12027.12 479
12028.16 471
12029.19 482
12030.23 518
12031.27 515
12032.30 456
12033.34 457
12034.37 516
12035.41 471
12036.45 460
12037.48 449
12038.52 461
12039.56 477
12040.59 465
12041.63 479
12042.67 506
12043.70 539
12044.74 544
12045.78 469
12046.81 491
12047.85 496
12048.89 510
12049.92 495
12050.96 508
12052.00 509
12053.03 513
12054.07 509
12055.11 475
12056.14 506
12057.18 470
12058.22 470
12059.26 455
12060.29 478
12061.33 490
12062.37 469
12063.41 495
12064.44 487
12065.48 474
12066.52 448
12067.56 477
12068.59 521
12069.63 515
12070.67 535
12071.71 475
12072.74 523
12073.78 516
12074.82 501
12075.86 515
12076.90 458
12077.93 481
12078.97 492
12080.01 454
12081.05 466
12082.09 492
12083.13 475
12084.16 499
12085.20 526
12086.24 495
12087.28 461
12088.32 466
12089.36 442
12090.39 459
12091.43 457
12092.47 437
12093.51 454
12094.55 467
12095.59 462
12096.63 495
12097.67 446
12098.70 464
12099.74 443
12100.78 441
12101.82 447
12102.86 476
12103.90 445
12104.94 413
12105.98 512
12107.02 451
12108.06 412
12109.10 457
12110.14 480
12111.18 426
12112.22 436
12113.25 447
12114.29 438
12115.33 482
12116.37 452
12117.41 458
12118.45 436
12119.49 434
12120.53 463
12121.57 470
12122.61 455
12123.65 457
12124.69 400
12125.73 462
12126.77 432
12127.81 431
12128.85 416
12129.89 455
12130.93 460
12131.97 445
12133.02 460
12134.06 475
12135.10 489
12136.14 479
12137.18 456
12138.22 431
12139.26 467
12140.30 417
12141.34 466
12142.38 460
12143.42 450
12144.46 449
12145.50 478
12146.54 482
12147.59 492
12148.63 486
12149.67 469
12150.71 445
12151.75 419
12152.79 440
12153.83 428
12154.87 423
12155.92 444
12156.96 451
12158.00 421
12159.04 432
12160.08 450
12161.12 448
12162.17 452
12163.21 405
12164.25 449
12165.29 434
12166.33 407
12167.37 408
12168.42 436
12169.46 429
12170.50 484
12171.54 464
12172.58 454
12173.63 452
12174.67 460
12175.71 424
12176.75 402
12177.80 405
12178.84 421
12179.88 446
12180.92 478
12181.97 432
12183.01 462
12184.05 452
12185.09 431
12186.14 419
12187.18 427
12188.22 414
12189.26 406
12190.31 439
12191.35 456
12192.39 437
12193.44 439
12194.48 430
12195.52 455
12196.57 436
12197.61 414
12198.65 446
12199.70 419
12200.74 452
12201.78 471
12202.83 421
12203.87 428
12204.91 405
12205.96 422
12207.00 410
12208.04 430
12209.09 455
12210.13 417
12211.17 433
12212.22 449
12213.26 413
12214.31 449
12215.35 457
12216.39 401
12217.44 410
12218.48 382
12219.53 447
12220.57 404
12221.61 436
12222.66 421
12223.70 470
12224.75 463
12225.79 442
12226.84 451
12227.88 412
12228.93 429
12229.97 448
12231.01 461
12232.06 405
12233.10 426
12234.15 375
12235.19 383
12236.24 438
12237.28 459
12238.33 405
12239.37 402
12240.42 427
12241.46 445
12242.51 435
12243.55 439
12244.60 454
12245.64 442
12246.69 435
12247.74 428
12248.78 400
12249.83 443
12250.87 477
12251.92 460
12252.96 458
12254.01 470
12255.05 466
12256.10 463
12257.15 437
12258.19 404
12259.24 379
12260.28 387
12261.33 415
12262.37 430
12263.42 363
12264.47 393
12265.51 448
12266.56 462
12267.61 419
12268.65 437
12269.70 444
12270.74 454
12271.79 426
12272.84 427
12273.88 405
12274.93 411
12275.98 443
12277.02 445
12278.07 463
12279.12 413
12280.16 414
12281.21 412
12282.26 451
12283.30 398
12284.35 399
12285.40 444
12286.44 434
12287.49 424
12288.54 402
12289.59 415
12290.63 416
12291.68 433
12292.73 432
12293.77 410
12294.82 400
12295.87 442
12296.92 429
12297.96 403
12299.01 391
12300.06 380
12301.11 398
12302.15 347
12303.20 378
12304.25 405
12305.30 402
12306.35 391
12307.39 391
12308.44 407
12309.49 425
12310.54 382
12311.59 411
12312.63 385
12313.68 403
12314.73 410
12315.78 401
12316.83 402
12317.88 396
12318.92 397
12319.97 401
12321.02 431
12322.07 388
12323.12 400
12324.17 399
12325.21 383
12326.26 408
12327.31 398
12328.36 420
12329.41 437
12330.46 423
12331.51 384
12332.56 405
12333.61 388
12334.65 393
12335.70 393
12336.75 407
12337.80 410
12338.85 370
12339.90 426
12340.95 398
12342.00 409
12343.05 383
12344.10 403
12345.15 387
12346.20 412
12347.25 423
12348.30 404
12349.35 422
12350.40 382
12351.45 403
12352.50 405
12353.55 395
12354.60 411
12355.65 420
12356.70 406
12357.75 399
12358.80 435
12359.85 411
12360.90 399
12361.95 410
12363.00 388
12364.05 355
12365.10 399
12366.15 428
12367.20 417
12368.25 378
12369.30 360
12370.35 385
12371.40 400
12372.45 359
12373.50 356
12374.55 399
12375.60 440
12376.65 467
12377.70 387
12378.76 403
12379.81 394
12380.86 378
12381.91 434
12382.96 417
12384.01 393
12385.06 393
12386.11 380
12387.17 438
12388.22 423
12389.27 362
12390.32 416
12391.37 434
12392.42 400
12393.47 390
12394.53 378
12395.58 368
12396.63 402
12397.68 381
12398.73 393
12399.78 369
12400.84 401
12401.89 481
12402.94 386
12403.99 407
12405.04 381
12406.10 431
12407.15 422
12408.20 411
12409.25 422
12410.31 396
12411.36 428
12412.41 399
12413.46 406
12414.51 419
12415.57 408
12416.62 451
12417.67 407
12418.72 424
12419.78 446
12420.83 411
12421.88 433
12422.94 377
12423.99 360
12425.04 404
12426.09 452
12427.15 395
12428.20 418
12429.25 399
12430.31 403
12431.36 402
12432.41 412
12433.47 405
12434.52 373
12435.57 412
12436.63 395
12437.68 430
12438.73 347
12439.79 409
12440.84 434
12441.89 422
12442.95 409
12444.00 391
12445.06 367
12446.11 416
12447.16 424
12448.22 426
12449.27 413
12450.33 407
12451.38 365
12452.43 365
12453.49 398
12454.54 408
12455.60 424
12456.65 378
12457.70 399
12458.76 394
12459.81 406
12460.87 412
12461.92 458
12462.98 395
12464.03 377
12465.09 353
12466.14 378
12467.19 375
12468.25 376
12469.30 412
12470.36 384
12471.41 407
12472.47 406
12473.52 380
12474.58 358
12475.63 391
12476.69 414
12477.74 397
12478.80 396
12479.85 403
12480.91 398
12481.97 446
12483.02 450
12484.08 443
12485.13 451
12486.19 416
12487.24 425
12488.30 431
12489.35 441
12490.41 438
12491.47 402
12492.52 386
12493.58 419
12494.63 430
12495.69 402
12496.74 431
12497.80 411
12498.86 410
12499.91 461
12500.97 520
12502.03 493
12503.08 486
12504.14 520
12505.19 503
12506.25 457
12507.31 446
12508.36 411
12509.42 430
12510.48 415
12511.53 459
12512.59 376
12513.65 419
12514.70 405
12515.76 411
12516.82 408
12517.87 409
12518.93 383
12519.99 372
12521.04 416
12522.10 407
12523.16 393
12524.22 375
12525.27 404
12526.33 418
12527.39 433
12528.44 405
12529.50 394
12530.56 405
12531.62 390
12532.67 408
12533.73 397
12534.79 366
12535.85 380
12536.90 403
12537.96 398
12539.02 415
12540.08 421
12541.14 409
12542.19 404
12543.25 409
12544.31 392
12545.37 404
12546.43 405
12547.48 430
12548.54 433
12549.60 399
12550.66 376
12551.72 395
12552.77 422
12553.83 369
12554.89 340
12555.95 375
12557.01 394
12558.07 384
12559.13 394
12560.18 399
12561.24 411
12562.30 447
12563.36 398
12564.42 427
12565.48 413
12566.54 410
12567.60 390
12568.65 444
12569.71 388
12570.77 401
12571.83 356
12572.89 362
12573.95 388
12575.01 369
12576.07 431
12577.13 416
12578.19 427
12579.25 391
12580.31 466
12581.37 416
12582.43 464
12583.49 447
12584.55 477
12585.60 448
12586.66 472
12587.72 445
12588.78 404
12589.84 404
12590.90 418
12591.96 423
12593.02 428
12594.08 477
12595.14 412
12596.20 406
12597.26 390
12598.32 400
12599.39 379
12600.45 384
12601.51 404
12602.57 391
12603.63 398
12604.69 396
12605.75 393
12606.81 426
12607.87 387
12608.93 363
12609.99 387
12611.05 348
12612.11 404
12613.17 369
12614.23 388
12615.30 349
12616.36 405
12617.42 399
12618.48 374
12619.54 390
12620.60 398
12621.66 408
12622.72 367
12623.78 360
12624.85 404
12625.91 379
12626.97 352
12628.03 398
12629.09 426
12630.15 384
12631.22 403
12632.28 392
12633.34 407
12634.40 409
12635.46 398
12636.52 417
12637.59 429
12638.65 400
12639.71 395
12640.77 397
12641.83 394
12642.90 379
12643.96 334
12645.02 358
12646.08 391
12647.14 377
12648.21 371
12649.27 340
12650.33 346
12651.39 370
12652.46 354
12653.52 378
12654.58 379
12655.65 393
12656.71 394
12657.77 428
12658.83 397
12659.90 407
12660.96 373
12662.02 367
12663.09 402
12664.15 396
12665.21 388
12666.27 368
12667.34 384
12668.40 399
12669.46 391
12670.53 409
12671.59 464
12672.65 418
12673.72 395
12674.78 372
12675.84 413
12676.91 371
12677.97 339
12679.04 366
12680.10 386
12681.16 352
12682.23 386
12683.29 415
12684.35 408
12685.42 390
12686.48 384
12687.55 360
12688.61 400
12689.67 393
12690.74 368
12691.80 398
12692.87 391
12693.93 359
12695.00 372
12696.06 336
12697.12 346
12698.19 388
12699.25 331
12700.32 338
12701.38 382
12702.45 356
12703.51 352
12704.58 373
12705.64 354
12706.71 383
12707.77 361
12708.84 378
12709.90 387
12710.97 353
12712.03 346
12713.10 359
12714.16 373
12715.23 350
12716.29 361
12717.36 378
12718.42 390
12719.49 386
12720.55 359
12721.62 337
12722.68 339
12723.75 403
12724.81 376
12725.88 401
12726.95 409
12728.01 432
12729.08 404
12730.14 376
12731.21 370
12732.28 342
12733.34 369
12734.41 366
12735.47 341
12736.54 360
12737.61 380
12738.67 379
12739.74 367
12740.80 391
12741.87 381
12742.94 422
12744.00 418
12745.07 362
12746.14 383
12747.20 375
12748.27 318
12749.34 359
12750.40 362
12751.47 349
12752.54 374
12753.60 354
12754.67 365
12755.74 404
12756.80 346
12757.87 386
12758.94 379
12760.00 373
12761.07 352
12762.14 337
12763.21 388
12764.27 392
12765.34 334
12766.41 352
12767.47 337
12768.54 335
12769.61 316
12770.68 347
12771.74 329
12772.81 358
12773.88 343
12774.95 381
12776.02 363
12777.08 329
12778.15 352
12779.22 368
12780.29 377
12781.35 371
12782.42 378
12783.49 351
12784.56 345
12785.63 329
12786.70 366
12787.76 346
12788.83 355
12789.90 334
12790.97 323
12792.04 369
12793.11 371
12794.17 368
12795.24 387
12796.31 393
12797.38 334
12798.45 369
12799.52 364
12800.59 328
12801.65 340
12802.72 340
12803.79 365
12804.86 352
12805.93 326
12807.00 339
12808.07 333
12809.14 324
12810.21 345
12811.28 371
12812.34 365
12813.41 338
12814.48 353
12815.55 330
12816.62 372
12817.69 334
12818.76 354
12819.83 365
12820.90 375
12821.97 362
12823.04 308
12824.11 336
12825.18 379
12826.25 404
12827.32 376
12828.39 328
12829.46 331
12830.53 363
12831.60 359
12832.67 373
12833.74 342
12834.81 342
12835.88 335
12836.95 349
12838.02 375
12839.09 378
12840.16 376
12841.23 314
12842.30 380
12843.37 366
12844.44 353
12845.51 356
12846.58 378
12847.66 338
12848.73 346
12849.80 344
12850.87 343
12851.94 362
12853.01 339
12854.08 356
12855.15 410
12856.22 393
12857.29 365
12858.36 357
12859.44 349
12860.51 332
12861.58 320
12862.65 344
12863.72 344
12864.79 351
12865.86 310
12866.94 332
12868.01 322
12869.08 325
12870.15 352
12871.22 336
12872.29 331
12873.37 360
12874.44 330
12875.51 326
12876.58 307
12877.65 317
12878.73 352
12879.80 343
12880.87 365
12881.94 367
12883.01 366
12884.09 346
12885.16 355
12886.23 341
12887.30 333
12888.38 353
12889.45 319
12890.52 328
12891.59 352
12892.67 347
12893.74 361
12894.81 369
12895.88 315
12896.96 329
12898.03 347
12899.10 352
12900.18 366
12901.25 374
12902.32 307
12903.39 314
12904.47 351
12905.54 358
12906.61 334
12907.69 324
12908.76 317
12909.83 348
12910.91 338
12911.98 278
12913.05 304
12914.13 320
12915.20 346
12916.28 358
12917.35 347
12918.42 354
12919.50 345
12920.57 362
12921.64 348
12922.72 312
12923.79 349
12924.87 341
12925.94 377
12927.01 372
12928.09 355
12929.16 302
12930.24 325
12931.31 379
12932.38 337
12933.46 352
12934.53 305
12935.61 310
12936.68 365
12937.76 320
12938.83 309
12939.91 291
12940.98 323
12942.05 345
12943.13 348
12944.20 368
12945.28 356
12946.35 325
12947.43 335
12948.50 296
12949.58 334
12950.65 345
12951.73 362
12952.80 365
12953.88 334
12954.95 313
12956.03 362
12957.10 340
12958.18 344
12959.26 367
12960.33 343
12961.41 352
12962.48 328
12963.56 321
12964.63 357
12965.71 348
12966.78 358
12967.86 354
12968.94 356
12970.01 338
12971.09 323
12972.16 340
12973.24 336
12974.32 327
12975.39 351
12976.47 354
12977.54 326
12978.62 342
12979.70 359
12980.77 322
12981.85 335
12982.93 338
12984.00 355
12985.08 345
12986.15 356
12987.23 335
12988.31 365
12989.38 358
12990.46 327
12991.54 332
12992.61 341
12993.69 300
12994.77 345
12995.85 326
12996.92 334
12998.00 334
12999.08 382
13000.15 321
13001.23 346
13002.31 361
13003.38 331
13004.46 345
13005.54 336
13006.62 361
13007.69 363
13008.77 368
13009.85 328
13010.93 328
13012.00 336
13013.08 293
13014.16 324
13015.24 355
13016.32 382
13017.39 369
13018.47 368
13019.55 385
13020.63 366
13021.70 335
13022.78 404
13023.86 345
13024.94 370
13026.02 358
13027.10 327
13028.17 323
13029.25 341
13030.33 364
13031.41 338
13032.49 311
13033.57 327
13034.64 313
13035.72 374
13036.80 395
13037.88 415
13038.96 365
13040.04 369
13041.12 354
13042.19 351
13043.27 358
13044.35 369
13045.43 343
13046.51 312
13047.59 335
13048.67 386
13049.75 350
13050.83 360
13051.91 351
13052.99 329
13054.06 352
13055.14 369
13056.22 333
13057.30 307
13058.38 334
13059.46 353
13060.54 377
13061.62 335
13062.70 407
13063.78 368
13064.86 343
13065.94 329
13067.02 376
13068.10 341
13069.18 350
13070.26 352
13071.34 360
13072.42 350
13073.50 344
13074.58 373
13075.66 346
13076.74 326
13077.82 356
13078.90 357
13079.98 351
13081.06 365
13082.14 319
13083.22 355
13084.30 345
13085.38 373
13086.47 341
13087.55 350
13088.63 390
13089.71 362
13090.79 337
13091.87 357
13092.95 345
13094.03 348
13095.11 395
13096.19 373
13097.27 342
13098.36 343
13099.44 336
13100.52 346
13101.60 350
13102.68 324
13103.76 334
13104.84 336
13105.93 309
13107.01 329
13108.09 355
13109.17 352
13110.25 336
13111.33 335
13112.42 367
13113.50 340
13114.58 306
13115.66 321
13116.74 333
13117.82 314
13118.91 368
13119.99 357
13121.07 344
13122.15 336
13123.23 330
13124.32 357
13125.40 348
13126.48 338
13127.56 344
13128.65 353
13129.73 324
13130.81 332
13131.89 365
13132.98 315
13134.06 360
13135.14 353
13136.22 319
13137.31 343
13138.39 341
13139.47 369
13140.56 369
13141.64 363
13142.72 338
13143.81 376
13144.89 381
13145.97 386
13147.05 372
13148.14 351
13149.22 366
13150.30 353
13151.39 343
13152.47 357
13153.55 357
13154.64 328
13155.72 318
13156.81 303
13157.89 345
13158.97 374
13160.06 347
13161.14 346
13162.22 380
13163.31 330
13164.39 311
13165.48 363
13166.56 351
13167.64 347
13168.73 321
13169.81 329
13170.90 336
13171.98 348
13173.06 351
13174.15 340
13175.23 349
13176.32 378
13177.40 368
13178.49 346
13179.57 327
13180.66 361
13181.74 350
13182.82 361
13183.91 344
13184.99 338
13186.08 332
13187.16 276
13188.25 362
13189.33 372
13190.42 347
13191.50 334
13192.59 327
13193.67 332
13194.76 329
13195.84 337
13196.93 381
13198.01 338
13199.10 309
13200.19 336
13201.27 344
13202.36 332
13203.44 371
13204.53 377
13205.61 378
13206.70 337
13207.78 317
13208.87 336
13209.96 307
13211.04 327
13212.13 337
13213.21 350
13214.30 345
13215.38 320
13216.47 324
13217.56 335
13218.64 334
13219.73 340
13220.82 352
13221.90 325
13222.99 352
13224.07 320
13225.16 334
13226.25 353
13227.33 362
13228.42 371
13229.51 325
13230.59 333
13231.68 323
13232.77 304
13233.85 321
13234.94 313
13236.03 323
13237.11 328
13238.20 369
13239.29 361
13240.38 299
13241.46 331
13242.55 360
13243.64 337
13244.72 304
13245.81 321
13246.90 357
13247.99 322
13249.07 301
13250.16 298
13251.25 316
13252.34 342
13253.42 299
13254.51 323
13255.60 360
13256.69 293
13257.77 354
13258.86 337
13259.95 325
13261.04 327
13262.13 311
13263.21 289
13264.30 326
13265.39 323
13266.48 323
13267.57 299
13268.65 338
13269.74 346
13270.83 321
13271.92 314
13273.01 342
13274.10 277
13275.18 332
13276.27 327
13277.36 366
13278.45 336
13279.54 351
13280.63 316
13281.72 318
13282.80 324
13283.89 332
13284.98 312
13286.07 322
13287.16 312
13288.25 297
13289.34 316
13290.43 324
13291.52 360
13292.61 356
13293.69 333
13294.78 330
13295.87 320
13296.96 352
13298.05 332
13299.14 309
13300.23 320
13301.32 335
13302.41 345
13303.50 381
13304.59 355
13305.68 316
13306.77 318
13307.86 340
13308.95 328
13310.04 333
13311.13 330
13312.22 349
13313.31 340
13314.40 348
13315.49 315
13316.58 284
13317.67 321
13318.76 342
13319.85 354
13320.94 326
13322.03 310
13323.12 328
13324.21 297
13325.30 349
13326.39 310
13327.48 297
13328.57 335
13329.66 332
13330.75 327
13331.85 323
13332.94 306
13334.03 298
13335.12 305
13336.21 326
13337.30 328
13338.39 298
13339.48 322
13340.57 295
13341.66 319
13342.76 326
13343.85 318
13344.94 286
13346.03 292
13347.12 328
13348.21 320
13349.30 345
13350.40 346
13351.49 342
13352.58 351
13353.67 354
13354.76 310
13355.85 343
13356.95 310
13358.04 309
13359.13 316
13360.22 330
13361.31 321
13362.41 343
13363.50 324
13364.59 305
13365.68 347
13366.77 303
13367.87 330
13368.96 342
13370.05 322
13371.14 323
13372.24 324
13373.33 326
13374.42 321
13375.51 337
13376.61 361
13377.70 327
13378.79 294
13379.88 312
13380.98 355
13382.07 351
13383.16 325
13384.26 329
13385.35 332
13386.44 360
13387.54 334
13388.63 307
13389.72 282
13390.81 304
13391.91 345
13393.00 280
13394.09 326
13395.19 328
13396.28 295
13397.37 261
13398.47 307
13399.56 329
13400.66 302
13401.75 315
13402.84 278
13403.94 310
13405.03 315
13406.12 299
13407.22 310
13408.31 317
13409.41 322
13410.50 304
13411.59 323
13412.69 300
13413.78 315
13414.88 313
13415.97 289
13417.07 282
13418.16 309
13419.25 342
13420.35 337
13421.44 304
13422.54 279
13423.63 294
13424.73 292
13425.82 291
13426.92 304
13428.01 310
13429.11 265
13430.20 281
13431.29 290
13432.39 300
13433.48 310
13434.58 301
13435.67 365
13436.77 331
13437.86 301
13438.96 288
13440.06 317
13441.15 301
13442.25 269
13443.34 307
13444.44 327
13445.53 271
13446.63 267
13447.72 314
13448.82 290
13449.91 286
13451.01 284
13452.11 330
13453.20 328
13454.30 290
13455.39 334
13456.49 356
13457.59 342
13458.68 298
13459.78 312
13460.87 296
13461.97 287
13463.07 327
13464.16 316
13465.26 313
13466.35 322
13467.45 314
13468.55 291
13469.64 311
13470.74 291
13471.84 310
13472.93 324
13474.03 323
13475.13 275
13476.22 347
13477.32 339
13478.42 311
13479.51 292
13480.61 283
13481.71 312
13482.80 274
13483.90 291
13485.00 296
13486.10 296
13487.19 296
13488.29 314
13489.39 308
13490.48 336
13491.58 276
13492.68 315
13493.78 325
13494.87 292
13495.97 289
13497.07 290
13498.17 271
13499.26 278
13500.36 319
13501.46 335
13502.56 316
13503.65 303
13504.75 279
13505.85 302
13506.95 337
13508.05 285
13509.14 321
13510.24 333
13511.34 298
13512.44 308
13513.54 316
13514.64 331
13515.73 293
13516.83 291
13517.93 286
13519.03 292
13520.13 313
13521.23 282
13522.32 310
13523.42 322
13524.52 305
13525.62 306
13526.72 305
13527.82 300
13528.92 304
13530.02 323
13531.12 295
13532.21 318
13533.31 243
13534.41 280
13535.51 322
13536.61 281
13537.71 305
13538.81 289
13539.91 323
13541.01 294
13542.11 317
13543.21 286
13544.31 293
13545.41 297
13546.50 310
13547.60 340
13548.70 318
13549.80 330
13550.90 298
13552.00 293
13553.10 307
13554.20 284
13555.30 284
13556.40 292
13557.50 323
13558.60 308
13559.70 330
13560.80 267
13561.90 286
13563.00 308
13564.10 271
13565.20 290
13566.30 310
13567.41 303
13568.51 300
13569.61 300
13570.71 323
13571.81 315
13572.91 334
13574.01 299
13575.11 284
13576.21 267
13577.31 275
13578.41 294
13579.51 349
13580.61 269
13581.71 292
13582.82 305
13583.92 314
13585.02 289
13586.12 282
13587.22 285
13588.32 266
13589.42 330
13590.52 317
13591.63 304
13592.73 306
13593.83 324
13594.93 323
13596.03 298
13597.13 302
13598.24 293
13599.34 315
13600.44 286
13601.54 284
13602.64 255
13603.74 296
13604.85 313
13605.95 310
13607.05 296
13608.15 305
13609.25 323
13610.36 302
13611.46 337
13612.56 318
13613.66 319
13614.77 334
13615.87 340
13616.97 294
13618.07 293
13619.18 313
13620.28 334
13621.38 301
13622.48 309
13623.59 296
13624.69 318
13625.79 307
13626.89 355
13628.00 338
13629.10 274
13630.20 277
13631.31 280
13632.41 299
13633.51 287
13634.62 305
13635.72 278
13636.82 297
13637.93 309
13639.03 280
13640.13 306
13641.24 295
13642.34 278
13643.44 299
13644.55 320
13645.65 306
13646.75 286
13647.86 292
13648.96 305
13650.06 322
13651.17 341
13652.27 327
13653.38 304
13654.48 278
13655.58 304
13656.69 285
13657.79 315
13658.90 274
13660.00 314
13661.10 304
13662.21 272
13663.31 271
13664.42 303
13665.52 320
13666.63 323
13667.73 311
13668.84 282
13669.94 290
13671.04 330
13672.15 335
13673.25 326
13674.36 312
13675.46 331
13676.57 315
13677.67 288
13678.78 259
13679.88 282
13680.99 280
13682.09 272
13683.20 277
13684.30 294
13685.41 296
13686.51 289
13687.62 295
13688.72 293
13689.83 262
13690.94 318
13692.04 316
13693.15 312
13694.25 298
13695.36 274
13696.46 279
13697.57 293
13698.67 277
13699.78 299
13700.89 296
13701.99 276
13703.10 268
13704.20 283
13705.31 293
13706.42 300
13707.52 301
13708.63 315
13709.73 285
13710.84 320
13711.95 288
13713.05 272
13714.16 299
13715.27 279
13716.37 314
13717.48 298
13718.59 269
13719.69 295
13720.80 290
13721.91 284
13723.01 251
13724.12 276
13725.23 293
13726.33 292
13727.44 288
13728.55 291
13729.65 301
13730.76 292
13731.87 299
13732.98 316
13734.08 277
13735.19 294
13736.30 298
13737.40 310
13738.51 326
13739.62 295
13740.73 291
13741.83 297
13742.94 308
13744.05 305
13745.16 312
13746.26 299
13747.37 297
13748.48 345
13749.59 357
13750.70 291
13751.80 333
13752.91 299
13754.02 305
13755.13 310
13756.24 270
13757.34 299
13758.45 323
13759.56 332
13760.67 329
13761.78 329
13762.88 311
13763.99 299
13765.10 312
13766.21 287
13767.32 307
13768.43 331
13769.54 294
13770.64 304
13771.75 314
13772.86 339
13773.97 339
13775.08 324
13776.19 318
13777.30 336
13778.41 357
13779.52 329
13780.62 340
13781.73 355
13782.84 336
13783.95 354
13785.06 332
13786.17 335
13787.28 323
13788.39 345
13789.50 328
13790.61 339
13791.72 334
13792.83 307
13793.94 332
13795.05 333
13796.16 278
13797.27 337
13798.38 323
13799.49 309
13800.60 296
13801.71 310
13802.82 325
13803.93 304
13805.04 315
13806.15 308
13807.26 327
13808.37 288
13809.48 346
13810.59 300
13811.70 323
13812.81 299
13813.92 312
13815.03 319
13816.14 312
13817.25 328
13818.36 337
13819.47 338
13820.58 272
13821.69 287
13822.80 319
13823.91 323
13825.02 293
13826.13 271
13827.25 292
13828.36 322
13829.47 283
13830.58 292
13831.69 309
13832.80 314
13833.91 286
13835.02 277
13836.13 292
13837.25 265
13838.36 320
13839.47 323
13840.58 348
13841.69 320
13842.80 320
13843.91 323
13845.03 291
13846.14 290
13847.25 295
13848.36 317
13849.47 334
13850.59 277
13851.70 249
13852.81 282
13853.92 326
13855.03 288
13856.15 283
13857.26 325
13858.37 316
13859.48 271
13860.59 325
13861.71 298
13862.82 287
13863.93 289
13865.04 329
13866.16 292
13867.27 302
13868.38 308
13869.49 329
13870.61 279
13871.72 279
13872.83 301
13873.95 308
13875.06 286
13876.17 269
13877.28 280
13878.40 323
13879.51 286
13880.62 292
13881.74 282
13882.85 321
13883.96 320
13885.08 297
13886.19 291
13887.30 283
13888.42 302
13889.53 319
13890.64 291
13891.76 289
13892.87 289
13893.98 292
13895.10 336
13896.21 390
13897.33 313
13898.44 310
13899.55 316
13900.67 321
13901.78 319
13902.89 300
13904.01 276
13905.12 302
13906.24 313
13907.35 323
13908.47 313
13909.58 298
13910.69 284
13911.81 313
13912.92 303
13914.04 309
13915.15 285
13916.27 270
13917.38 296
13918.50 295
13919.61 278
13920.72 285
13921.84 254
13922.95 281
13924.07 297
13925.18 265
13926.30 276
13927.41 323
13928.53 314
13929.64 282
13930.76 279
13931.87 308
13932.99 303
13934.10 312
13935.22 285
13936.34 289
13937.45 269
13938.57 276
13939.68 292
13940.80 329
13941.91 279
13943.03 308
13944.14 317
13945.26 299
13946.38 325
13947.49 274
13948.61 287
13949.72 292
13950.84 278
13951.95 266
13953.07 286
13954.19 294
13955.30 247
13956.42 268
13957.53 291
13958.65 279
13959.77 279
13960.88 273
13962.00 262
13963.12 269
13964.23 289
13965.35 303
13966.47 295
13967.58 290
13968.70 321
13969.82 276
13970.93 275
13972.05 285
13973.17 272
13974.28 277
13975.40 290
13976.52 305
13977.63 283
13978.75 289
13979.87 309
13980.99 324
13982.10 315
13983.22 293
13984.34 316
13985.45 296
13986.57 261
13987.69 276
13988.81 311
13989.92 265
13991.04 261
13992.16 259
13993.28 272
13994.39 280
13995.51 298
13996.63 279
13997.75 265
13998.87 290
13999.98 292
14001.10 281
14002.22 278
14003.34 284
14004.46 262
14005.57 277
14006.69 301
14007.81 276
14008.93 264
14010.05 264
14011.16 288
14012.28 273
14013.40 313
14014.52 279
14015.64 295
14016.76 305
14017.88 317
14018.99 307
14020.11 290
14021.23 293
14022.35 280
14023.47 274
14024.59 278
14025.71 302
14026.83 299
14027.94 309
14029.06 305
14030.18 276
14031.30 294
14032.42 311
14033.54 312
14034.66 272
14035.78 281
14036.90 309
14038.02 283
14039.14 313
14040.26 260
14041.38 249
14042.50 266
14043.62 293
14044.74 302
14045.86 312
14046.97 282
14048.09 290
14049.21 269
14050.33 294
14051.45 297
14052.57 293
14053.69 322
14054.81 312
14055.93 298
14057.05 294
14058.17 291
14059.30 288
14060.42 299
14061.54 299
14062.66 282
14063.78 301
14064.90 295
14066.02 306
14067.14 276
14068.26 274
14069.38 289
14070.50 301
14071.62 288
14072.74 293
14073.86 308
14074.98 298
14076.10 296
14077.23 297
14078.35 284
14079.47 339
14080.59 276
14081.71 298
14082.83 301
14083.95 343
14085.07 364
14086.19 295
14087.32 307
14088.44 311
14089.56 307
14090.68 282
14091.80 327
14092.92 295
14094.05 335
14095.17 343
14096.29 326
14097.41 312
14098.53 290
14099.65 309
14100.78 308
14101.90 306
14103.02 337
14104.14 348
14105.26 332
14106.39 350
14107.51 303
14108.63 324
14109.75 327
14110.88 310
14112.00 272
14113.12 304
14114.24 306
14115.37 279
14116.49 292
14117.61 284
14118.73 299
14119.86 286
14120.98 312
14122.10 266
14123.22 248
14124.35 265
14125.47 290
14126.59 294
14127.72 297
14128.84 298
14129.96 274
14131.09 260
14132.21 263
14133.33 285
14134.45 274
14135.58 270
14136.70 315
14137.82 309
14138.95 296
14140.07 286
14141.20 312
14142.32 279
14143.44 304
14144.57 301
14145.69 273
14146.81 314
14147.94 279
14149.06 288
14150.19 265
14151.31 280
14152.43 263
14153.56 337
14154.68 284
14155.81 332
14156.93 328
14158.05 282
14159.18 301
14160.30 293
14161.43 273
14162.55 299
14163.68 272
14164.80 289
14165.92 312
14167.05 315
14168.17 307
14169.30 282
14170.42 310
14171.55 333
14172.67 293
14173.80 288
14174.92 283
14176.05 273
14177.17 293
14178.30 286
14179.42 256
14180.55 267
14181.67 287
14182.80 283
14183.92 300
14185.05 281
14186.17 260
14187.30 311
14188.42 321
14189.55 315
14190.67 292
14191.80 263
14192.93 253
14194.05 274
14195.18 306
14196.30 299
14197.43 274
14198.55 281
14199.68 282
14200.81 274
14201.93 286
14203.06 267
14204.18 290
14205.31 297
14206.44 279
14207.56 293
14208.69 297
14209.82 295
14210.94 301
14212.07 286
14213.19 285
14214.32 274
14215.45 263
14216.57 312
14217.70 289
14218.83 302
14219.95 305
14221.08 287
14222.21 265
14223.33 258
14224.46 270
14225.59 266
14226.71 259
14227.84 287
14228.97 261
14230.10 264
14231.22 249
14232.35 258
14233.48 259
14234.60 269
14235.73 274
14236.86 297
14237.99 317
14239.11 291
14240.24 299
14241.37 287
14242.50 296
14243.62 289
14244.75 272
14245.88 264
14247.01 236
14248.13 264
14249.26 260
14250.39 271
14251.52 270
14252.65 279
14253.77 287
14254.90 284
14256.03 338
14257.16 270
14258.29 277
14259.42 274
14260.54 264
14261.67 276
14262.80 248
14263.93 289
14265.06 285
14266.19 291
14267.31 298
14268.44 276
14269.57 250
14270.70 247
14271.83 278
14272.96 288
14274.09 289
14275.22 278
14276.34 279
14277.47 294
14278.60 292
14279.73 252
14280.86 270
14281.99 303
14283.12 309
14284.25 311
14285.38 290
14286.51 292
14287.64 279
14288.76 262
14289.89 283
14291.02 279
14292.15 267
14293.28 270
14294.41 251
14295.54 283
14296.67 279
14297.80 251
14298.93 280
14300.06 271
14301.19 268
14302.32 291
14303.45 302
14304.58 273
14305.71 274
14306.84 270
14307.97 253
14309.10 248
14310.23 249
14311.36 277
14312.49 234
14313.62 238
14314.75 283
14315.88 288
14317.01 297
14318.15 292
14319.28 267
14320.41 280
14321.54 287
14322.67 272
14323.80 276
14324.93 311
14326.06 268
14327.19 239
14328.32 285
14329.45 323
14330.58 276
14331.72 274
14332.85 268
14333.98 260
14335.11 271
14336.24 245
14337.37 283
14338.50 288
14339.63 257
14340.77 248
14341.90 249
14343.03 278
14344.16 281
14345.29 234
14346.42 255
14347.56 252
14348.69 296
14349.82 298
14350.95 267
14352.08 282
14353.21 256
14354.35 279
14355.48 259
14356.61 261
14357.74 262
14358.88 282
14360.01 291
14361.14 253
14362.27 267
14363.40 250
14364.54 262
14365.67 264
14366.80 280
14367.93 274
14369.07 292
14370.20 285
14371.33 259
14372.46 252
14373.60 244
14374.73 279
14375.86 271
14377.00 301
14378.13 276
14379.26 287
14380.39 278
14381.53 255
14382.66 261
14383.79 269
14384.93 288
14386.06 258
14387.19 260
14388.33 237
14389.46 259
14390.59 265
14391.73 282
14392.86 299
14393.99 252
14395.13 251
14396.26 281
14397.40 278
14398.53 256
14399.66 255
14400.80 274
14401.93 257
14403.06 292
14404.20 255
14405.33 262
14406.47 288
14407.60 258
14408.74 275
14409.87 258
14411.00 297
14412.14 257
14413.27 271
14414.41 275
14415.54 272
14416.68 261
14417.81 252
14418.94 243
14420.08 254
14421.21 277
14422.35 309
14423.48 296
14424.62 268
14425.75 284
14426.89 281
14428.02 260
14429.16 270
14430.29 268
14431.43 252
14432.56 245
14433.70 252
14434.83 268
14435.97 254
14437.10 274
14438.24 258
14439.37 307
14440.51 295
14441.64 268
14442.78 269
14443.92 297
14445.05 272
14446.19 273
14447.32 282
14448.46 266
14449.59 272
14450.73 286
14451.87 326
14453.00 290
14454.14 267
14455.27 283
14456.41 281
14457.55 272
14458.68 283
14459.82 275
14460.95 277
14462.09 297
14463.23 298
14464.36 276
14465.50 274
14466.64 249
14467.77 296
14468.91 304
14470.05 250
14471.18 275
14472.32 261
14473.46 278
14474.59 285
14475.73 282
14476.87 271
14478.00 276
14479.14 269
14480.28 331
14481.41 321
14482.55 327
14483.69 296
14484.83 312
14485.96 322
14487.10 303
14488.24 303
14489.37 279
14490.51 320
14491.65 310
14492.79 297
14493.92 294
14495.06 267
14496.20 250
14497.34 293
14498.47 256
14499.61 288
14500.75 236
14501.89 251
14503.03 277
14504.16 270
14505.30 285
14506.44 275
14507.58 294
14508.72 269
14509.85 248
14510.99 276
14512.13 236
14513.27 237
14514.41 230
14515.55 256
14516.68 238
14517.82 272
14518.96 225
14520.10 234
14521.24 253
14522.38 280
14523.51 259
14524.65 269
14525.79 277
14526.93 249
14528.07 240
14529.21 262
14530.35 228
14531.49 260
14532.63 241
14533.76 258
14534.90 238
14536.04 245
14537.18 275
14538.32 257
14539.46 273
14540.60 264
14541.74 278
14542.88 253
14544.02 273
14545.16 269
14546.30 223
14547.44 229
14548.58 278
14549.72 268
14550.86 248
14552.00 245
14553.14 264
14554.28 276
14555.42 270
14556.56 265
14557.70 258
14558.84 283
14559.98 278
14561.12 232
14562.26 251
14563.40 258
14564.54 263
14565.68 248
14566.82 282
14567.96 266
14569.10 247
14570.24 255
14571.38 273
14572.52 255
14573.66 255
14574.80 286
14575.94 263
14577.08 245
14578.22 252
14579.36 259
14580.51 281
14581.65 253
14582.79 248
14583.93 242
14585.07 266
14586.21 269
14587.35 269
14588.49 297
14589.63 254
14590.78 281
14591.92 284
14593.06 263
14594.20 234
14595.34 254
14596.48 256
14597.62 277
14598.77 268
14599.91 270
14601.05 299
14602.19 245
14603.33 247
14604.48 238
14605.62 274
14606.76 259
14607.90 255
14609.04 286
14610.19 273
14611.33 240
14612.47 233
14613.61 244
14614.75 242
14615.90 228
14617.04 242
14618.18 238
14619.32 212
14620.47 256
14621.61 256
14622.75 271
14623.89 263
14625.04 246
14626.18 256
14627.32 251
14628.46 267
14629.61 245
14630.75 246
14631.89 253
14633.04 247
14634.18 260
14635.32 250
14636.47 272
14637.61 242
14638.75 254
14639.89 252
14641.04 252
14642.18 223
14643.32 230
14644.47 227
14645.61 242
14646.76 275
14647.90 255
14649.04 256
14650.19 262
14651.33 274
14652.47 264
14653.62 269
14654.76 240
14655.90 256
14657.05 232
14658.19 269
14659.34 266
14660.48 260
14661.62 263
14662.77 283
14663.91 264
14665.06 243
14666.20 289
14667.35 267
14668.49 241
14669.63 245
14670.78 237
14671.92 236
14673.07 247
14674.21 239
14675.36 231
14676.50 231
14677.65 232
14678.79 252
14679.94 263
14681.08 235
14682.23 237
14683.37 259
14684.52 273
14685.66 255
14686.81 252
14687.95 220
14689.10 250
14690.24 259
14691.39 296
14692.53 277
14693.68 273
14694.82 237
14695.97 243
14697.11 247
14698.26 239
14699.41 247
14700.55 265
14701.70 232
14702.84 246
14703.99 245
14705.13 255
14706.28 258
14707.43 235
14708.57 245
14709.72 260
14710.86 237
14712.01 242
14713.16 228
14714.30 275
14715.45 273
14716.59 263
14717.74 258
14718.89 292
14720.03 264
14721.18 243
14722.33 238
14723.47 251
14724.62 251
14725.77 269
14726.91 267
14728.06 241
14729.21 234
14730.35 208
14731.50 256
14732.65 275
14733.79 248
14734.94 259
14736.09 240
14737.23 255
14738.38 209
14739.53 217
14740.68 268
14741.82 262
14742.97 267
14744.12 280
14745.26 292
14746.41 285
14747.56 242
14748.71 257
14749.85 233
14751.00 244
14752.15 257
14753.30 251
14754.45 203
14755.59 262
14756.74 251
14757.89 282
14759.04 283
14760.18 274
14761.33 261
14762.48 240
14763.63 243
14764.78 248
14765.92 223
14767.07 254
14768.22 244
14769.37 271
14770.52 227
14771.67 253
14772.81 221
14773.96 240
14775.11 258
14776.26 211
14777.41 241
14778.56 269
14779.71 235
14780.86 245
14782.00 240
14783.15 229
14784.30 241
14785.45 277
14786.60 277
14787.75 266
14788.90 245
14790.05 224
14791.20 251
14792.35 272
14793.49 273
14794.64 230
14795.79 226
14796.94 251
14798.09 243
14799.24 240
14800.39 267
14801.54 273
14802.69 260
14803.84 235
14804.99 264
14806.14 263
14807.29 251
14808.44 245
14809.59 258
14810.74 268
14811.89 254
14813.04 250
14814.19 221
14815.34 255
14816.49 220
14817.64 220
14818.79 237
14819.94 252
14821.09 248
14822.24 215
14823.39 277
14824.54 256
14825.69 247
14826.84 268
14827.99 252
14829.14 262
14830.29 260
14831.44 222
14832.60 262
14833.75 256
14834.90 230
14836.05 241
14837.20 260
14838.35 248
14839.50 247
14840.65 269
14841.80 240
14842.95 240
14844.11 253
14845.26 235
14846.41 229
14847.56 242
14848.71 228
14849.86 269
14851.01 227
14852.17 228
14853.32 235
14854.47 244
14855.62 237
14856.77 253
14857.92 231
14859.08 248
14860.23 240
14861.38 230
14862.53 205
14863.68 238
14864.84 236
14865.99 231
14867.14 245
14868.29 220
14869.44 225
14870.60 271
14871.75 257
14872.90 216
14874.05 239
14875.21 250
14876.36 240
14877.51 266
14878.66 263
14879.82 249
14880.97 243
14882.12 232
14883.27 249
14884.43 237
14885.58 235
14886.73 253
14887.89 283
14889.04 218
14890.19 230
14891.34 232
14892.50 229
14893.65 217
14894.80 221
14895.96 212
14897.11 231
14898.26 219
14899.42 248
14900.57 241
14901.72 231
14902.88 229
14904.03 248
14905.18 246
14906.34 250
14907.49 244
14908.65 251
14909.80 225
14910.95 236
14912.11 271
14913.26 280
14914.41 264
14915.57 249
14916.72 229
14917.88 235
14919.03 242
14920.18 238
14921.34 258
14922.49 241
14923.65 208
14924.80 198
14925.96 203
14927.11 202
14928.27 231
14929.42 238
14930.57 189
14931.73 226
14932.88 229
14934.04 239
14935.19 229
14936.35 223
14937.50 241
14938.66 186
14939.81 253
14940.97 216
14942.12 226
14943.28 236
14944.43 257
14945.59 238
14946.74 233
14947.90 255
14949.05 262
14950.21 259
14951.36 227
14952.52 216
14953.68 230
14954.83 227
14955.99 223
14957.14 210
14958.30 234
14959.45 238
14960.61 235
14961.77 205
14962.92 243
14964.08 260
14965.23 233
14966.39 226
14967.54 217
14968.70 233
14969.86 259
14971.01 239
14972.17 218
14973.33 258
14974.48 254
14975.64 278
14976.79 225
14977.95 207
14979.11 212
14980.26 235
14981.42 220
14982.58 241
14983.73 222
14984.89 239
14986.05 278
14987.20 238
14988.36 244
14989.52 220
14990.67 228
14991.83 226
14992.99 246
14994.15 235
14995.30 230
14996.46 221
14997.62 235
14998.77 255
14999.93 238
15001.09 211
15002.25 217
15003.40 228
15004.56 214
15005.72 221
15006.88 246
15008.03 263
15009.19 244
15010.35 248
15011.51 218
15012.66 208
15013.82 235
15014.98 238
15016.14 211
15017.30 221
15018.45 241
15019.61 223
15020.77 248
15021.93 249
15023.09 253
15024.24 235
15025.40 248
15026.56 241
15027.72 255
15028.88 253
15030.04 253
15031.19 232
15032.35 255
15033.51 258
15034.67 248
15035.83 220
15036.99 218
15038.15 210
15039.30 208
15040.46 210
15041.62 237
15042.78 211
15043.94 210
15045.10 202
15046.26 228
15047.42 221
15048.58 224
15049.74 240
15050.90 226
15052.05 218
15053.21 224
15054.37 262
15055.53 258
15056.69 222
15057.85 210
15059.01 233
15060.17 232
15061.33 218
15062.49 218
15063.65 224
15064.81 233
15065.97 221
15067.13 231
15068.29 228
15069.45 244
15070.61 222
15071.77 231
15072.93 228
15074.09 216
15075.25 212
15076.41 221
15077.57 240
15078.73 192
15079.89 223
15081.05 221
15082.21 215
15083.37 244
15084.53 239
15085.69 213
15086.85 217
15088.01 237
15089.18 205
15090.34 265
15091.50 224
15092.66 223
15093.82 195
15094.98 217
15096.14 208
15097.30 209
15098.46 227
15099.62 194
15100.78 202
15101.95 231
15103.11 238
15104.27 217
15105.43 206
15106.59 240
15107.75 227
15108.91 231
15110.08 238
15111.24 245
15112.40 217
15113.56 212
15114.72 222
15115.88 200
15117.05 220
15118.21 219
15119.37 241
15120.53 247
15121.69 224
15122.86 229
15124.02 226
15125.18 221
15126.34 225
15127.50 214
15128.67 251
15129.83 231
15130.99 223
15132.15 223
15133.32 203
15134.48 233
15135.64 216
15136.80 279
15137.97 251
15139.13 200
15140.29 208
15141.45 201
15142.62 220
15143.78 228
15144.94 246
15146.11 225
15147.27 233
15148.43 207
15149.59 233
15150.76 238
15151.92 218
15153.08 230
15154.25 235
15155.41 240
15156.57 217
15157.74 216
15158.90 196
15160.06 251
15161.23 230
15162.39 228
15163.55 230
15164.72 222
15165.88 204
15167.05 256
15168.21 233
15169.37 231
15170.54 228
15171.70 199
15172.86 238
15174.03 207
15175.19 220
15176.36 223
15177.52 213
15178.69 198
15179.85 224
15181.01 209
15182.18 192
15183.34 193
15184.51 233
15185.67 215
15186.84 228
15188.00 203
15189.16 225
15190.33 212
15191.49 232
15192.66 236
15193.82 214
15194.99 226
15196.15 182
15197.32 191
15198.48 242
15199.65 217
15200.81 232
15201.98 233
15203.14 205
15204.31 210
15205.47 226
15206.64 228
15207.80 214
15208.97 236
15210.13 234
15211.30 217
15212.47 195
15213.63 204
15214.80 210
15215.96 218
15217.13 238
15218.29 226
15219.46 252
15220.62 253
15221.79 237
15222.96 225
15224.12 254
15225.29 227
15226.45 236
15227.62 220
15228.79 246
15229.95 234
15231.12 246
15232.29 242
15233.45 216
15234.62 232
15235.78 243
15236.95 234
15238.12 183
15239.28 180
15240.45 205
15241.62 225
15242.78 232
15243.95 200
15245.12 210
15246.28 252
15247.45 202
15248.62 213
15249.78 195
15250.95 221
15252.12 207
15253.28 226
15254.45 205
15255.62 209
15256.79 242
15257.95 237
15259.12 235
15260.29 210
15261.46 197
15262.62 202
15263.79 224
15264.96 234
15266.13 207
15267.29 188
15268.46 206
15269.63 184
15270.80 220
15271.96 234
15273.13 212
15274.30 235
15275.47 265
15276.64 235
15277.80 199
15278.97 237
15280.14 234
15281.31 229
15282.48 212
15283.64 246
15284.81 217
15285.98 232
15287.15 225
15288.32 201
15289.49 220
15290.65 211
15291.82 243
15292.99 208
15294.16 197
15295.33 173
15296.50 200
15297.67 204
15298.83 195
15300.00 211
15301.17 226
15302.34 225
15303.51 242
15304.68 230
15305.85 208
15307.02 228
15308.19 208
15309.36 227
15310.52 242
15311.69 240
15312.86 221
15314.03 243
15315.20 224
15316.37 225
15317.54 230
15318.71 234
15319.88 230
15321.05 221
15322.22 236
15323.39 235
15324.56 208
15325.73 223
15326.90 210
15328.07 200
15329.24 201
15330.41 228
15331.58 204
15332.75 222
15333.92 251
15335.09 219
15336.26 218
15337.43 231
15338.60 246
15339.77 244
15340.94 223
15342.11 218
15343.28 223
15344.45 195
15345.62 193
15346.79 209
15347.96 221
15349.13 207
15350.31 208
15351.48 203
15352.65 209
15353.82 231
15354.99 224
15356.16 211
15357.33 213
15358.50 244
15359.67 229
15360.84 220
15362.02 203
15363.19 220
15364.36 231
15365.53 201
15366.70 201
15367.87 212
15369.04 250
15370.21 247
15371.39 234
15372.56 223
15373.73 238
15374.90 208
15376.07 199
15377.24 202
15378.42 220
15379.59 191
15380.76 224
15381.93 234
15383.10 192
15384.28 218
15385.45 249
15386.62 239
15387.79 224
15388.97 225
15390.14 200
15391.31 223
15392.48 198
15393.65 192
15394.83 215
15396.00 216
15397.17 220
15398.34 210
15399.52 168
15400.69 221
15401.86 242
15403.04 232
15404.21 204
15405.38 215
15406.55 220
15407.73 207
15408.90 222
15410.07 214
15411.25 195
15412.42 220
15413.59 227
15414.77 190
15415.94 200
15417.11 213
15418.29 193
15419.46 182
15420.63 191
15421.81 218
15422.98 205
15424.15 229
15425.33 215
15426.50 246
15427.67 240
15428.85 232
15430.02 241
15431.20 218
15432.37 197
15433.54 210
15434.72 219
15435.89 220
15437.07 231
15438.24 210
15439.41 204
15440.59 202
15441.76 225
15442.94 208
15444.11 220
15445.29 242
15446.46 210
15447.63 204
15448.81 224
15449.98 204
15451.16 192
15452.33 214
15453.51 206
15454.68 204
15455.86 213
15457.03 199
15458.21 199
15459.38 201
15460.56 212
15461.73 227
15462.91 201
15464.08 213
15465.26 210
15466.43 201
15467.61 219
15468.78 230
15469.96 223
15471.13 234
15472.31 194
15473.48 202
15474.66 213
15475.83 257
15477.01 230
15478.19 219
15479.36 228
15480.54 265
15481.71 245
15482.89 216
15484.06 219
15485.24 230
15486.42 205
15487.59 206
15488.77 197
15489.94 223
15491.12 195
15492.30 186
15493.47 203
15494.65 200
15495.83 217
15497.00 202
15498.18 217
15499.36 222
15500.53 233
15501.71 219
15502.88 226
15504.06 226
15505.24 216
15506.41 265
15507.59 194
15508.77 211
15509.95 217
15511.12 192
15512.30 218
15513.48 173
15514.65 208
15515.83 207
15517.01 206
15518.18 219
15519.36 214
15520.54 209
15521.72 222
15522.89 240
15524.07 224
15525.25 189
15526.43 203
15527.60 219
15528.78 197
15529.96 214
15531.14 240
15532.31 197
15533.49 211
15534.67 200
15535.85 230
15537.03 201
15538.20 221
15539.38 241
15540.56 203
15541.74 209
15542.92 213
15544.09 230
15545.27 216
15546.45 224
15547.63 199
15548.81 220
15549.98 221
15551.16 215
15552.34 196
15553.52 206
15554.70 219
15555.88 234
15557.06 238
15558.23 213
15559.41 219
15560.59 206
15561.77 223
15562.95 203
15564.13 194
15565.31 208
15566.49 205
15567.67 194
15568.84 194
15570.02 219
15571.20 208
15572.38 207
15573.56 186
15574.74 215
15575.92 231
15577.10 183
15578.28 187
15579.46 199
15580.64 220
15581.82 211
15583.00 221
15584.18 203
15585.36 214
15586.54 202
15587.72 190
15588.90 194
15590.08 181
15591.26 191
15592.44 222
15593.62 220
15594.80 225
15595.98 224
15597.16 243
15598.34 204
15599.52 206
15600.70 189
15601.88 220
15603.06 239
15604.24 234
15605.42 232
15606.60 196
15607.78 229
15608.96 236
15610.14 231
15611.32 199
15612.50 174
15613.68 190
15614.86 238
15616.05 208
15617.23 214
15618.41 219
15619.59 225
15620.77 204
15621.95 200
15623.13 202
15624.31 245
15625.49 252
15626.68 242
15627.86 243
15629.04 232
15630.22 222
15631.40 229
15632.58 224
15633.76 217
15634.95 257
15636.13 242
15637.31 221
15638.49 196
15639.67 240
15640.85 246
15642.04 259
15643.22 212
15644.40 220
15645.58 221
15646.76 245
15647.95 235
15649.13 223
15650.31 210
15651.49 236
15652.67 233
15653.86 246
15655.04 232
15656.22 225
15657.40 210
15658.59 237
15659.77 247
15660.95 232
15662.13 234
15663.32 249
15664.50 211
15665.68 227
15666.87 220
15668.05 210
15669.23 210
15670.41 221
15671.60 228
15672.78 231
15673.96 225
15675.15 222
15676.33 231
15677.51 219
15678.70 214
15679.88 222
15681.06 223
15682.25 256
15683.43 214
15684.61 230
15685.80 228
15686.98 229
15688.16 246
15689.35 240
15690.53 258
15691.72 224
15692.90 250
15694.08 228
15695.27 227
15696.45 223
15697.63 220
15698.82 211
15700.00 230
15701.19 227
15702.37 238
15703.56 240
15704.74 212
15705.92 210
15707.11 210
15708.29 224
15709.48 235
15710.66 231
15711.85 216
15713.03 251
15714.21 259
15715.40 246
15716.58 255
15717.77 242
15718.95 249
15720.14 236
15721.32 254
15722.51 227
15723.69 251
15724.88 242
15726.06 247
15727.25 221
15728.43 235
15729.62 257
15730.80 232
15731.99 218
15733.17 230
15734.36 229
15735.55 226
15736.73 224
15737.92 238
15739.10 247
15740.29 266
15741.47 211
15742.66 242
15743.84 253
15745.03 251
15746.22 208
15747.40 227
15748.59 213
15749.77 246
15750.96 229
15752.15 238
15753.33 229
15754.52 229
15755.70 214
15756.89 218
15758.08 233
15759.26 214
15760.45 230
15761.64 242
15762.82 258
15764.01 235
15765.20 217
15766.38 239
15767.57 247
15768.76 224
15769.94 196
15771.13 222
15772.32 242
15773.50 257
15774.69 250
15775.88 233
15777.06 231
15778.25 222
15779.44 243
15780.62 236
15781.81 228
15783.00 220
15784.19 251
15785.37 237
15786.56 232
15787.75 208
15788.94 224
15790.12 247
15791.31 253
15792.50 225
15793.69 224
15794.87 258
15796.06 287
15797.25 229
15798.44 211
15799.62 220
15800.81 258
15802.00 233
15803.19 217
15804.38 238
15805.56 244
15806.75 243
15807.94 240
15809.13 207
15810.32 225
15811.50 218
15812.69 263
15813.88 247
15815.07 217
15816.26 206
15817.45 188
15818.64 207
15819.82 207
15821.01 223
15822.20 232
15823.39 212
15824.58 225
15825.77 231
15826.96 246
15828.15 242
15829.33 204
15830.52 197
15831.71 219
15832.90 198
15834.09 197
15835.28 219
15836.47 203
15837.66 199
15838.85 223
15840.04 226
15841.23 223
15842.42 208
15843.61 194
15844.79 220
15845.98 187
15847.17 197
15848.36 207
15849.55 225
15850.74 210
15851.93 185
15853.12 204
15854.31 215
15855.50 215
15856.69 203
15857.88 240
15859.07 219
15860.26 218
15861.45 201
15862.64 214
15863.83 215
15865.02 239
15866.21 201
15867.40 229
15868.60 210
15869.79 221
15870.98 215
15872.17 224
15873.36 205
15874.55 211
15875.74 215
15876.93 221
15878.12 229
15879.31 211
15880.50 211
15881.69 202
15882.88 211
15884.07 222
15885.27 233
15886.46 208
15887.65 211
15888.84 250
15890.03 215
15891.22 225
15892.41 223
15893.60 232
15894.80 246
15895.99 228
15897.18 220
15898.37 229
15899.56 235
15900.75 216
15901.95 215
15903.14 240
15904.33 204
15905.52 220
15906.71 219
15907.90 226
15909.10 216
15910.29 212
15911.48 204
15912.67 198
15913.86 214
15915.06 216
15916.25 218
15917.44 217
15918.63 213
15919.83 218
15921.02 220
15922.21 204
15923.40 190
15924.60 203
15925.79 208
15926.98 212
15928.17 185
15929.37 193
15930.56 173
15931.75 178
15932.94 203
15934.14 202
15935.33 173
15936.52 206
15937.72 228
15938.91 195
15940.10 178
15941.30 197
15942.49 190
15943.68 202
15944.88 183
15946.07 217
15947.26 204
15948.46 194
15949.65 218
15950.84 219
15952.04 208
15953.23 227
15954.42 213
15955.62 224
15956.81 252
15958.01 234
15959.20 209
15960.39 192
15961.59 213
15962.78 173
15963.97 200
15965.17 186
15966.36 197
15967.56 193
15968.75 219
15969.95 209
15971.14 190
15972.33 193
15973.53 220
15974.72 247
15975.92 188
15977.11 218
15978.31 183
15979.50 192
15980.70 213
15981.89 217
15983.09 186
15984.28 201
15985.47 192
15986.67 202
15987.86 224
15989.06 229
15990.25 225
15991.45 226
15992.64 198
15993.84 202
15995.03 190
15996.23 184
15997.43 190
15998.62 212
15999.82 193
16001.01 201
16002.21 176
16003.40 189
16004.60 203
16005.79 186
16006.99 171
16008.18 197
16009.38 213
16010.58 206
16011.77 222
16012.97 223
16014.16 179
16015.36 186
16016.56 223
16017.75 203
16018.95 215
16020.14 187
16021.34 206
16022.54 197
16023.73 193
16024.93 210
16026.13 198
16027.32 216
16028.52 216
16029.71 214
16030.91 226
16032.11 192
16033.30 225
16034.50 188
16035.70 222
16036.89 238
16038.09 235
16039.29 194
16040.49 217
16041.68 222
16042.88 218
16044.08 229
16045.27 222
16046.47 232
16047.67 195
16048.86 207
16050.06 192
16051.26 198
16052.46 194
16053.65 192
16054.85 213
16056.05 193
16057.25 175
16058.44 189
16059.64 182
16060.84 199
16062.04 223
16063.23 214
16064.43 205
16065.63 206
16066.83 223
16068.03 198
16069.22 189
16070.42 182
16071.62 218
16072.82 185
16074.02 207
16075.21 193
16076.41 208
16077.61 217
16078.81 192
16080.01 171
16081.21 178
16082.40 208
16083.60 212
16084.80 185
16086.00 163
16087.20 187
16088.40 184
16089.60 204
16090.79 212
16091.99 203
16093.19 200
16094.39 205
16095.59 184
16096.79 189
16097.99 206
16099.19 202
16100.39 209
16101.59 195
16102.78 179
16103.98 188
16105.18 210
16106.38 213
16107.58 193
16108.78 208
16109.98 205
16111.18 194
16112.38 199
16113.58 182
16114.78 189
16115.98 200
16117.18 207
16118.38 194
16119.58 214
16120.78 210
16121.98 183
16123.18 194
16124.38 205
16125.58 214
16126.78 200
16127.98 187
16129.18 212
16130.38 216
16131.58 231
16132.78 187
16133.98 212
16135.18 216
16136.38 202
16137.58 174
16138.78 177
16139.98 189
16141.18 173
16142.38 200
16143.58 200
16144.79 193
16145.99 177
16147.19 184
16148.39 198
16149.59 182
16150.79 186
16151.99 193
16153.19 205
16154.39 201
16155.59 212
16156.80 223
16158.00 180
16159.20 195
16160.40 177
16161.60 204
16162.80 188
16164.00 188
16165.21 193
16166.41 210
16167.61 213
16168.81 214
16170.01 189
16171.21 190
16172.42 197
16173.62 199
16174.82 177
16176.02 202
16177.22 219
16178.43 172
16179.63 192
16180.83 216
16182.03 195
16183.23 192
16184.44 224
16185.64 190
16186.84 215
16188.04 187
16189.25 185
16190.45 183
16191.65 221
16192.85 205
16194.06 178
16195.26 193
16196.46 186
16197.66 218
16198.87 214
16200.07 194
16201.27 199
16202.48 215
16203.68 193
16204.88 212
16206.09 192
16207.29 193
16208.49 204
16209.69 207
16210.90 180
16212.10 211
16213.30 186
16214.51 197
16215.71 193
16216.91 174
16218.12 195
16219.32 209
16220.53 189
16221.73 203
16222.93 204
16224.14 202
16225.34 171
16226.54 164
16227.75 211
16228.95 199
16230.16 240
16231.36 215
16232.56 177
16233.77 191
16234.97 188
16236.18 175
16237.38 186
16238.59 200
16239.79 195
16240.99 187
16242.20 194
16243.40 183
16244.61 201
16245.81 212
16247.02 205
16248.22 191
16249.43 217
16250.63 200
16251.84 177
16253.04 210
16254.24 194
16255.45 211
16256.65 210
16257.86 189
16259.06 222
16260.27 226
16261.48 214
16262.68 191
16263.89 191
16265.09 210
16266.30 216
16267.50 202
16268.71 197
16269.91 210
16271.12 231
16272.32 197
16273.53 194
16274.73 181
16275.94 194
16277.15 198
16278.35 191
16279.56 209
16280.76 210
16281.97 187
16283.18 181
16284.38 209
16285.59 180
16286.79 179
16288.00 211
16289.21 201
16290.41 187
16291.62 205
16292.82 174
16294.03 175
16295.24 194
16296.44 192
16297.65 214
16298.86 177
16300.06 231
16301.27 233
16302.48 193
16303.68 194
16304.89 230
16306.10 221
16307.30 212
16308.51 192
16309.72 204
16310.92 222
16312.13 192
16313.34 187
16314.55 210
16315.75 207
16316.96 209
16318.17 187
16319.37 206
16320.58 223
16321.79 213
16323.00 196
16324.20 223
16325.41 199
16326.62 211
16327.83 195
16329.03 200
16330.24 202
16331.45 194
16332.66 187
16333.87 194
16335.07 200
16336.28 223
16337.49 201
16338.70 241
16339.90 213
16341.11 218
16342.32 217
16343.53 209
16344.74 205
16345.95 204
16347.15 204
16348.36 172
16349.57 185
16350.78 191
16351.99 196
16353.20 236
16354.40 213
16355.61 211
16356.82 206
16358.03 189
16359.24 205
16360.45 190
16361.66 236
16362.87 228
16364.08 209
16365.28 211
16366.49 190
16367.70 210
16368.91 189
16370.12 212
16371.33 207
16372.54 218
16373.75 209
16374.96 188
16376.17 207
16377.38 215
16378.59 219
16379.80 208
16381.01 215
16382.21 195
16383.42 181
16384.63 222
16385.84 200
16387.05 204
16388.26 197
16389.47 193
16390.68 205
16391.89 242
16393.10 175
16394.31 210
16395.52 197
16396.73 186
16397.94 159
16399.15 203
16400.36 184
16401.57 187
16402.79 178
16404.00 199
16405.21 179
16406.42 185
16407.63 177
16408.84 188
16410.05 169
16411.26 211
16412.47 199
16413.68 172
16414.89 198
16416.10 165
16417.31 184
16418.52 206
16419.74 184
16420.95 202
16422.16 178
16423.37 172
16424.58 192
16425.79 221
16427.00 172
16428.21 180
16429.42 200
16430.64 211
16431.85 192
16433.06 178
16434.27 181
16435.48 189
16436.69 223
16437.91 235
16439.12 177
16440.33 200
16441.54 201
16442.75 182
16443.96 171
16445.18 172
16446.39 191
16447.60 183
16448.81 186
16450.02 165
16451.24 164
16452.45 184
16453.66 219
16454.87 170
16456.09 200
16457.30 174
16458.51 189
16459.72 176
16460.94 201
16462.15 183
16463.36 192
16464.57 192
16465.79 216
16467.00 183
16468.21 172
16469.43 199
16470.64 175
16471.85 167
16473.06 177
16474.28 239
16475.49 215
16476.70 203
16477.92 199
16479.13 172
16480.34 194
16481.56 187
16482.77 182
16483.98 181
16485.20 187
16486.41 170
16487.62 179
16488.84 172
16490.05 190
16491.26 189
16492.48 171
16493.69 169
16494.91 185
16496.12 197
16497.33 191
16498.55 205
16499.76 198
16500.97 193
16502.19 171
16503.40 193
16504.62 194
16505.83 194
16507.05 176
16508.26 203
16509.47 189
16510.69 178
16511.90 179
16513.12 175
16514.33 170
16515.55 193
16516.76 190
16517.98 188
16519.19 194
16520.41 209
16521.62 207
16522.83 201
16524.05 189
16525.26 182
16526.48 214
16527.69 182
16528.91 191
16530.12 214
16531.34 228
16532.55 175
16533.77 200
16534.99 196
16536.20 198
16537.42 213
16538.63 189
16539.85 193
16541.06 181
16542.28 173
16543.49 196
16544.71 194
16545.92 179
16547.14 183
16548.36 199
16549.57 182
16550.79 167
16552.00 192
16553.22 204
16554.44 205
16555.65 199
16556.87 206
16558.08 219
16559.30 190
16560.52 201
16561.73 185
16562.95 213
16564.17 171
16565.38 180
16566.60 171
16567.81 204
16569.03 192
16570.25 195
16571.46 182
16572.68 180
16573.90 194
16575.11 180
16576.33 203
16577.55 176
16578.76 185
16579.98 195
16581.20 203
16582.42 193
16583.63 178
16584.85 190
16586.07 178
16587.28 179
16588.50 172
16589.72 222
16590.94 199
16592.15 187
16593.37 154
16594.59 174
16595.81 194
16597.02 167
16598.24 163
16599.46 162
16600.68 206
16601.89 210
16603.11 181
16604.33 187
16605.55 166
16606.77 170
16607.98 159
16609.20 184
16610.42 170
16611.64 182
16612.86 187
16614.07 155
16615.29 168
16616.51 150
16617.73 156
16618.95 177
16620.17 191
16621.38 162
16622.60 164
16623.82 167
16625.04 191
16626.26 180
16627.48 169
16628.70 152
16629.91 189
16631.13 161
16632.35 194
16633.57 162
16634.79 183
16636.01 179
16637.23 178
16638.45 193
16639.67 182
16640.89 189
16642.10 171
16643.32 158
16644.54 193
16645.76 182
16646.98 171
16648.20 180
16649.42 211
16650.64 186
16651.86 186
16653.08 195
16654.30 177
16655.52 194
16656.74 211
16657.96 191
16659.18 202
16660.40 178
16661.62 188
16662.84 171
16664.06 181
16665.28 190
16666.50 189
16667.72 185
16668.94 175
16670.16 187
16671.38 198
16672.60 194
16673.82 150
16675.04 176
16676.26 172
16677.48 184
16678.70 168
16679.92 159
16681.14 190
16682.36 197
16683.58 203
16684.80 191
16686.03 158
16687.25 179
16688.47 188
16689.69 166
16690.91 161
16692.13 164
16693.35 174
16694.57 209
16695.79 177
16697.02 161
16698.24 180
16699.46 176
16700.68 159
16701.90 165
16703.12 173
16704.34 187
16705.57 180
16706.79 203
16708.01 184
16709.23 184
16710.45 192
16711.67 185
16712.90 177
16714.12 191
16715.34 181
16716.56 191
16717.78 180
16719.01 170
16720.23 161
16721.45 178
16722.67 150
16723.89 170
16725.12 162
16726.34 163
16727.56 186
16728.78 175
16730.01 207
16731.23 189
16732.45 198
16733.67 198
16734.90 176
16736.12 177
16737.34 178
16738.56 168
16739.79 176
16741.01 194
16742.23 176
16743.46 172
16744.68 177
16745.90 175
16747.12 159
16748.35 189
16749.57 179
16750.79 184
16752.02 183
16753.24 174
16754.46 179
16755.69 220
16756.91 178
16758.13 151
16759.36 172
16760.58 169
16761.80 167
16763.03 174
16764.25 191
16765.48 168
16766.70 195
16767.92 194
16769.15 195
16770.37 162
16771.60 181
16772.82 174
16774.04 164
16775.27 177
16776.49 177
16777.72 175
16778.94 182
16780.16 208
16781.39 183
16782.61 189
16783.84 199
16785.06 192
16786.29 219
16787.51 183
16788.74 168
16789.96 189
16791.18 161
16792.41 170
16793.63 183
16794.86 160
16796.08 173
16797.31 178
16798.53 190
16799.76 210
16800.98 191
16802.21 197
16803.43 191
16804.66 163
16805.88 187
16807.11 180
16808.33 160
16809.56 168
16810.79 191
16812.01 166
16813.24 178
16814.46 159
16815.69 180
16816.91 190
16818.14 193
16819.36 188
16820.59 178
16821.82 167
16823.04 187
16824.27 202
16825.49 183
16826.72 191
16827.95 166
16829.17 188
16830.40 168
16831.62 182
16832.85 167
16834.08 178
16835.30 166
16836.53 174
16837.76 163
16838.98 153
16840.21 162
16841.44 178
16842.66 171
16843.89 172
16845.11 181
16846.34 183
16847.57 147
16848.80 158
16850.02 148
16851.25 182
16852.48 169
16853.70 160
16854.93 155
16856.16 185
16857.38 160
16858.61 173
16859.84 163
16861.07 160
16862.29 175
16863.52 202
16864.75 174
16865.97 165
16867.20 174
16868.43 181
16869.66 155
16870.89 167
16872.11 177
16873.34 164
16874.57 147
16875.80 166
16877.02 156
16878.25 163
16879.48 188
16880.71 186
16881.94 206
16883.16 204
16884.39 196
16885.62 214
16886.85 211
16888.08 170
16889.30 171
16890.53 184
16891.76 194
16892.99 192
16894.22 177
16895.45 178
16896.67 168
16897.90 155
16899.13 183
16900.36 192
16901.59 153
16902.82 174
16904.05 232
16905.28 182
16906.50 167
16907.73 170
16908.96 188
16910.19 202
16911.42 180
16912.65 190
16913.88 181
16915.11 187
16916.34 180
16917.57 163
16918.80 182
16920.03 205
16921.26 165
16922.48 181
16923.71 179
16924.94 166
16926.17 168
16927.40 185
16928.63 187
16929.86 205
16931.09 169
16932.32 187
16933.55 193
16934.78 206
16936.01 170
16937.24 179
16938.47 181
16939.70 174
16940.93 158
16942.16 182
16943.39 201
16944.62 181
16945.85 173
16947.08 163
16948.31 172
16949.54 184
16950.78 222
16952.01 178
16953.24 186
16954.47 161
16955.70 167
16956.93 166
16958.16 196
16959.39 184
16960.62 173
16961.85 191
16963.08 167
16964.31 190
16965.54 171
16966.78 166
16968.01 155
16969.24 177
16970.47 171
16971.70 151
16972.93 153
16974.16 159
16975.39 172
16976.63 178
16977.86 170
16979.09 191
16980.32 182
16981.55 162
16982.78 173
16984.02 140
16985.25 176
16986.48 174
16987.71 184
16988.94 153
16990.18 162
16991.41 174
16992.64 187
16993.87 189
16995.10 183
16996.34 157
16997.57 174
16998.80 163
17000.03 171
17001.26 166
17002.50 178
17003.73 182
17004.96 181
17006.19 207
17007.43 171
17008.66 179
17009.89 191
17011.12 192
17012.36 184
17013.59 168
17014.82 165
17016.06 166
17017.29 154
17018.52 150
17019.76 166
17020.99 171
17022.22 162
17023.45 153
17024.69 160
17025.92 183
17027.15 166
17028.39 146
17029.62 141
17030.85 150
17032.09 172
17033.32 173
17034.55 172
17035.79 168
17037.02 168
17038.26 170
17039.49 144
17040.72 179
17041.96 181
17043.19 172
17044.43 200
17045.66 146
17046.89 154
17048.13 180
17049.36 161
17050.60 164
17051.83 170
17053.06 196
17054.30 210
17055.53 167
17056.77 166
17058.00 175
17059.24 166
17060.47 151
17061.70 177
17062.94 165
17064.17 177
17065.41 175
17066.64 162
17067.88 178
17069.11 165
17070.35 167
17071.58 164
17072.82 172
17074.05 177
17075.29 170
17076.52 152
17077.76 151
17078.99 194
17080.23 175
17081.46 156
17082.70 165
17083.93 173
17085.17 166
17086.41 170
17087.64 167
17088.88 169
17090.11 170
17091.35 215
17092.58 198
17093.82 166
17095.05 163
17096.29 187
17097.53 165
17098.76 167
17100.00 173
17101.23 178
17102.47 174
17103.71 184
17104.94 146
17106.18 220
17107.41 202
17108.65 175
17109.89 162
17111.12 146
17112.36 152
17113.60 151
17114.83 175
17116.07 155
17117.31 162
17118.54 170
17119.78 150
17121.02 156
17122.25 161
17123.49 132
17124.73 150
17125.96 179
17127.20 182
17128.44 178
17129.67 164
17130.91 174
17132.15 175
17133.39 166
17134.62 193
17135.86 159
17137.10 167
17138.33 156
17139.57 167
17140.81 165
17142.05 139
17143.28 144
17144.52 188
17145.76 173
17147.00 174
17148.23 167
17149.47 183
17150.71 193
17151.95 162
17153.19 179
17154.42 173
17155.66 167
17156.90 206
17158.14 194
17159.38 177
17160.61 165
17161.85 178
17163.09 194
17164.33 155
17165.57 172
17166.81 147
17168.04 192
17169.28 165
17170.52 187
17171.76 148
17173.00 157
17174.24 167
17175.47 151
17176.71 150
17177.95 176
17179.19 161
17180.43 157
17181.67 165
17182.91 163
17184.15 177
17185.39 183
17186.62 138
17187.86 155
17189.10 163
17190.34 148
17191.58 159
17192.82 153
17194.06 151
17195.30 156
17196.54 173
17197.78 190
17199.02 179
17200.26 164
17201.50 172
17202.74 158
17203.98 144
17205.22 166
17206.46 154
17207.70 173
17208.94 137
17210.18 145
17211.42 211
17212.66 191
17213.90 179
17215.14 161
17216.38 156
17217.62 181
17218.86 164
17220.10 179
17221.34 184
17222.58 169
17223.82 170
17225.06 144
17226.30 176
17227.54 143
17228.78 161
17230.02 171
17231.26 151
17232.50 143
17233.74 173
17234.98 183
17236.22 172
17237.47 134
17238.71 156
17239.95 169
17241.19 164
17242.43 189
17243.67 167
17244.91 166
17246.15 182
17247.39 159
17248.64 152
17249.88 162
17251.12 164
17252.36 162
17253.60 161
17254.84 155
17256.08 148
17257.33 148
17258.57 175
17259.81 174
17261.05 160
17262.29 156
17263.54 150
17264.78 146
17266.02 162
17267.26 159
17268.50 143
17269.75 139
17270.99 162
17272.23 162
17273.47 148
17274.71 179
17275.96 159
17277.20 165
17278.44 163
17279.68 161
17280.93 161
17282.17 167
17283.41 137
17284.65 149
17285.90 158
17287.14 185
17288.38 181
17289.62 152
17290.87 142
17292.11 160
17293.35 184
17294.60 160
17295.84 159
17297.08 139
17298.33 155
17299.57 158
17300.81 160
17302.05 173
17303.30 172
17304.54 163
17305.78 149
17307.03 162
17308.27 172
17309.52 140
17310.76 152
17312.00 163
17313.25 180
17314.49 186
17315.73 154
17316.98 173
17318.22 161
17319.47 159
17320.71 163
17321.95 173
17323.20 173
17324.44 157
17325.69 177
17326.93 185
17328.17 136
17329.42 148
17330.66 150
17331.91 156
17333.15 169
17334.40 166
17335.64 145
17336.88 156
17338.13 160
17339.37 142
17340.62 180
17341.86 171
17343.11 172
17344.35 166
17345.60 178
17346.84 156
17348.09 137
17349.33 176
17350.58 181
17351.82 165
17353.07 158
17354.31 139
17355.56 165
17356.80 157
17358.05 153
17359.29 193
17360.54 167
17361.78 141
17363.03 143
17364.27 144
17365.52 155
17366.77 152
17368.01 158
17369.26 162
17370.50 169
17371.75 137
17372.99 137
17374.24 156
17375.49 166
17376.73 159
17377.98 186
17379.22 158
17380.47 175
17381.72 186
17382.96 154
17384.21 148
17385.45 166
17386.70 172
17387.95 152
17389.19 140
17390.44 143
17391.69 157
17392.93 172
17394.18 141
17395.43 156
17396.67 152
17397.92 158
17399.17 157
17400.41 176
17401.66 190
17402.91 179
17404.15 148
17405.40 145
17406.65 171
17407.89 166
17409.14 155
17410.39 173
17411.64 188
17412.88 164
17414.13 164
17415.38 158
17416.63 156
17417.87 141
17419.12 142
17420.37 170
17421.62 157
17422.86 143
17424.11 148
17425.36 146
17426.61 158
17427.85 132
17429.10 143
17430.35 142
17431.60 159
17432.85 162
17434.09 170
17435.34 148
17436.59 138
17437.84 174
17439.09 158
17440.33 138
17441.58 163
17442.83 165
17444.08 185
17445.33 163
17446.58 162
17447.82 153
17449.07 153
17450.32 161
17451.57 146
17452.82 175
17454.07 154
17455.32 176
17456.57 164
17457.81 170
17459.06 141
17460.31 147
17461.56 155
17462.81 137
17464.06 151
17465.31 147
17466.56 149
17467.81 152
17469.06 178
17470.30 169
17471.55 160
17472.80 155
17474.05 156
17475.30 172
17476.55 152
17477.80 154
17479.05 174
17480.30 175
17481.55 160
17482.80 128
17484.05 143
17485.30 167
17486.55 142
17487.80 127
17489.05 147
17490.30 145
17491.55 137
17492.80 172
17494.05 161
17495.30 159
17496.55 165
17497.80 169
17499.05 186
17500.30 141
17501.55 136
17502.80 150
17504.05 154
17505.30 178
17506.55 163
17507.80 156
17509.06 154
17510.31 149
17511.56 141
17512.81 158
17514.06 134
17515.31 139
17516.56 158
17517.81 164
17519.06 176
17520.31 146
17521.56 159
17522.82 152
17524.07 196
17525.32 168
17526.57 197
17527.82 182
17529.07 168
17530.32 164
17531.58 164
17532.83 152
17534.08 138
17535.33 158
17536.58 164
17537.83 145
17539.09 145
17540.34 176
17541.59 172
17542.84 149
17544.09 164
17545.35 158
17546.60 185
17547.85 150
17549.10 146
17550.35 147
17551.61 208
17552.86 155
17554.11 151
17555.36 166
17556.62 181
17557.87 175
17559.12 168
17560.37 183
17561.63 149
17562.88 145
17564.13 155
17565.38 129
17566.64 136
17567.89 148
17569.14 163
17570.39 157
17571.65 143
17572.90 168
17574.15 182
17575.41 139
17576.66 145
17577.91 164
17579.17 185
17580.42 145
17581.67 129
17582.93 155
17584.18 131
17585.43 181
17586.69 147
17587.94 152
17589.19 155
17590.45 136
17591.70 174
17592.95 167
17594.21 149
17595.46 154
17596.72 176
17597.97 139
17599.22 144
17600.48 135
17601.73 173
17602.99 153
17604.24 175
17605.49 139
17606.75 165
17608.00 143
17609.26 140
17610.51 165
17611.76 133
17613.02 134
17614.27 138
17615.53 135
17616.78 148
17618.04 141
17619.29 142
17620.55 175
17621.80 182
17623.06 173
17624.31 152
17625.57 155
17626.82 169
17628.08 160
17629.33 147
17630.59 154
17631.84 166
17633.10 165
17634.35 174
17635.61 159
17636.86 131
17638.12 119
17639.37 159
17640.63 178
17641.88 181
17643.14 138
17644.39 124
17645.65 126
17646.91 149
17648.16 151
17649.42 157
17650.67 173
17651.93 156
17653.18 138
17654.44 133
17655.70 132
17656.95 131
17658.21 148
17659.46 121
17660.72 166
17661.98 165
17663.23 155
17664.49 166
17665.75 142
17667.00 144
17668.26 144
17669.51 140
17670.77 161
17672.03 156
17673.28 139
17674.54 129
17675.80 144
17677.05 165
17678.31 163
17679.57 155
17680.82 153
17682.08 144
17683.34 133
17684.60 142
17685.85 170
17687.11 170
17688.37 164
17689.62 143
17690.88 166
17692.14 140
17693.40 151
17694.65 151
17695.91 156
17697.17 157
17698.42 164
17699.68 160
17700.94 151
17702.20 130
17703.46 137
17704.71 158
17705.97 141
17707.23 147
17708.49 164
17709.74 154
17711.00 140
17712.26 145
17713.52 155
17714.78 172
17716.03 145
17717.29 143
17718.55 161
17719.81 164
17721.07 156
17722.33 144
17723.58 149
17724.84 155
17726.10 141
17727.36 158
17728.62 161
17729.88 150
17731.13 182
17732.39 155
17733.65 142
17734.91 159
17736.17 138
17737.43 140
17738.69 141
17739.95 140
17741.21 157
17742.46 160
17743.72 134
17744.98 153
17746.24 152
17747.50 156
17748.76 146
17750.02 157
17751.28 156
17752.54 160
17753.80 138
17755.06 159
17756.32 152
17757.58 139
17758.84 145
17760.10 129
17761.36 147
17762.61 145
17763.87 192
17765.13 164
17766.39 159
17767.65 148
17768.91 146
17770.17 154
17771.43 133
17772.69 161
17773.95 149
17775.21 153
17776.48 140
17777.74 149
17779.00 154
17780.26 152
17781.52 149
17782.78 130
17784.04 157
17785.30 131
17786.56 141
17787.82 152
17789.08 160
17790.34 146
17791.60 143
17792.86 146
17794.12 157
17795.38 166
17796.65 137
17797.91 139
17799.17 158
17800.43 148
17801.69 160
17802.95 146
17804.21 129
17805.47 169
17806.73 158
17808.00 155
17809.26 154
17810.52 153
17811.78 144
17813.04 155
17814.30 138
17815.56 161
17816.83 145
17818.09 149
17819.35 150
17820.61 138
17821.87 162
17823.14 138
17824.40 129
17825.66 162
17826.92 127
17828.18 143
17829.45 164
17830.71 165
17831.97 162
17833.23 179
17834.49 123
17835.76 135
17837.02 152
17838.28 167
17839.54 145
17840.81 163
17842.07 138
17843.33 141
17844.59 172
17845.86 133
17847.12 145
17848.38 143
17849.65 156
17850.91 170
17852.17 134
17853.43 151
17854.70 151
17855.96 162
17857.22 142
17858.49 139
17859.75 160
17861.01 144
17862.28 150
17863.54 135
17864.80 117
17866.07 157
17867.33 158
17868.59 137
17869.86 155
17871.12 116
17872.38 156
17873.65 139
17874.91 150
17876.18 132
17877.44 132
17878.70 157
17879.97 136
17881.23 151
17882.50 152
17883.76 148
17885.02 147
17886.29 151
17887.55 111
17888.82 127
17890.08 149
17891.35 155
17892.61 146
17893.87 120
17895.14 130
17896.40 152
17897.67 163
17898.93 147
17900.20 146
17901.46 150
17902.73 139
17903.99 133
17905.26 140
17906.52 122
17907.79 148
17909.05 148
17910.32 151
17911.58 160
17912.85 127
17914.11 162
17915.38 159
17916.64 175
17917.91 139
17919.17 160
17920.44 173
17921.70 151
17922.97 148
17924.23 143
17925.50 132
17926.76 164
17928.03 142
17929.30 135
17930.56 127
17931.83 140
17933.09 156
17934.36 140
17935.62 158
17936.89 132
17938.16 170
17939.42 169
17940.69 131
17941.96 143
17943.22 161
17944.49 147
17945.75 129
17947.02 124
17948.29 149
17949.55 134
17950.82 144
17952.09 130
17953.35 118
17954.62 143
17955.89 131
17957.15 152
17958.42 151
17959.69 125
17960.95 153
17962.22 157
17963.49 146
17964.75 153
17966.02 155
17967.29 129
17968.55 124
17969.82 146
17971.09 144
17972.36 149
17973.62 152
17974.89 153
17976.16 149
17977.42 144
17978.69 162
17979.96 138
17981.23 154
17982.49 162
17983.76 156
17985.03 151
17986.30 158
17987.57 142
17988.83 142
17990.10 139
17991.37 146
17992.64 149
17993.90 156
17995.17 188
17996.44 144
17997.71 149
17998.98 146
18000.25 140
18001.51 142
18002.78 137
18004.05 131
18005.32 138
18006.59 145
18007.86 132
18009.12 133
18010.39 142
18011.66 137
18012.93 136
18014.20 165
18015.47 135
18016.74 137
18018.00 143
18019.27 138
18020.54 139
18021.81 143
18023.08 152
18024.35 144
18025.62 124
18026.89 145
18028.16 141
18029.43 150
18030.69 152
18031.96 128
18033.23 137
18034.50 138
18035.77 177
18037.04 151
18038.31 147
18039.58 147
18040.85 174
18042.12 169
18043.39 138
18044.66 135
18045.93 161
18047.20 151
18048.47 117
18049.74 138
18051.01 118
18052.28 151
18053.55 149
18054.82 127
18056.09 147
18057.36 152
18058.63 137
18059.90 149
18061.17 157
18062.44 137
18063.71 133
18064.98 145
18066.25 165
18067.52 147
18068.79 145
18070.06 156
18071.33 166
18072.61 165
18073.88 148
18075.15 134
18076.42 155
18077.69 142
18078.96 159
18080.23 149
18081.50 162
18082.77 138
18084.04 155
18085.32 153
18086.59 134
18087.86 119
18089.13 126
18090.40 132
18091.67 153
18092.94 143
18094.22 133
18095.49 135
18096.76 137
18098.03 164
18099.30 136
18100.57 145
18101.85 150
18103.12 149
18104.39 139
18105.66 143
18106.93 145
18108.20 156
18109.48 130
18110.75 150
18112.02 182
18113.29 147
18114.57 142
18115.84 129
18117.11 131
18118.38 116
18119.65 149
18120.93 153
18122.20 138
18123.47 118
18124.74 139
18126.02 141
18127.29 116
18128.56 153
18129.84 148
18131.11 132
18132.38 143
18133.65 129
18134.93 144
18136.20 136
18137.47 170
18138.75 157
18140.02 147
18141.29 172
18142.57 145
18143.84 167
18145.11 146
18146.39 147
18147.66 150
18148.93 136
18150.21 137
18151.48 145
18152.75 134
18154.03 122
18155.30 156
18156.57 159
18157.85 147
18159.12 132
18160.40 145
18161.67 149
18162.94 131
18164.22 135
18165.49 155
18166.77 175
18168.04 178
18169.31 145
18170.59 136
18171.86 141
18173.14 138
18174.41 159
18175.68 135
18176.96 122
18178.23 139
18179.51 162
18180.78 128
18182.06 123
18183.33 126
18184.61 134
18185.88 145
18187.16 157
18188.43 138
18189.71 151
18190.98 163
18192.26 149
18193.53 142
18194.81 136
18196.08 158
18197.36 139
18198.63 137
18199.91 113
18201.18 121
18202.46 141
18203.73 155
18205.01 109
18206.28 140
18207.56 154
18208.83 157
18210.11 159
18211.39 149
18212.66 149
18213.94 138
18215.21 143
18216.49 156
18217.76 139
18219.04 139
18220.32 143
18221.59 139
18222.87 123
18224.14 148
18225.42 159
18226.70 142
18227.97 140
18229.25 128
18230.53 123
18231.80 132
18233.08 137
18234.35 142
18235.63 127
18236.91 126
18238.18 138
18239.46 156
18240.74 152
18242.01 132
18243.29 126
18244.57 153
18245.84 152
18247.12 149
18248.40 149
18249.68 141
18250.95 140
18252.23 150
18253.51 142
18254.78 145
18256.06 134
18257.34 111
18258.62 151
18259.89 135
18261.17 143
18262.45 145
18263.72 139
18265.00 133
18266.28 140
18267.56 146
18268.84 137
18270.11 153
18271.39 181
18272.67 145
18273.95 152
18275.22 138
18276.50 165
18277.78 154
18279.06 148
18280.34 146
18281.61 116
18282.89 139
18284.17 136
18285.45 138
18286.73 154
18288.01 140
18289.28 149
18290.56 166
18291.84 155
18293.12 153
18294.40 127
18295.68 168
18296.95 160
18298.23 153
18299.51 168
18300.79 142
18302.07 149
18303.35 135
18304.63 148
18305.91 128
18307.19 130
18308.46 126
18309.74 135
18311.02 142
18312.30 141
18313.58 132
18314.86 136
18316.14 149
18317.42 150
18318.70 145
18319.98 145
18321.26 124
18322.54 121
18323.82 129
18325.10 156
18326.38 139
18327.66 147
18328.94 160
18330.22 139
18331.50 155
18332.77 125
18334.05 138
18335.33 143
18336.61 145
18337.90 178
18339.18 159
18340.46 165
18341.74 152
18343.02 137
18344.30 123
18345.58 121
18346.86 121
18348.14 119
18349.42 127
18350.70 120
18351.98 144
18353.26 120
18354.54 146
18355.82 150
18357.10 157
18358.38 146
18359.66 130
18360.94 148
18362.22 122
18363.51 135
18364.79 131
18366.07 126
18367.35 125
18368.63 125
18369.91 119
18371.19 129
18372.47 163
18373.76 132
18375.04 108
18376.32 128
18377.60 130
18378.88 148
18380.16 130
18381.44 151
18382.73 149
18384.01 128
18385.29 120
18386.57 143
18387.85 138
18389.13 139
18390.42 146
18391.70 141
18392.98 148
18394.26 145
18395.54 155
18396.83 148
18398.11 142
18399.39 142
18400.67 134
18401.96 133
18403.24 161
18404.52 137
18405.80 123
18407.09 124
18408.37 123
18409.65 128
18410.93 138
18412.22 114
18413.50 126
18414.78 157
18416.06 141
18417.35 119
18418.63 112
18419.91 129
18421.20 142
18422.48 138
18423.76 117
18425.05 135
18426.33 136
18427.61 134
18428.89 119
18430.18 122
18431.46 139
18432.74 136
18434.03 156
18435.31 153
18436.60 130
18437.88 150
18439.16 155
18440.45 138
18441.73 114
18443.01 164
18444.30 164
18445.58 142
18446.87 143
18448.15 133
18449.43 137
18450.72 157
18452.00 139
18453.29 145
18454.57 162
18455.85 132
18457.14 156
18458.42 142
18459.71 136
18460.99 129
18462.28 128
18463.56 141
18464.84 119
18466.13 126
18467.41 141
18468.70 131
18469.98 127
18471.27 162
18472.55 120
18473.84 132
18475.12 130
18476.41 129
18477.69 173
18478.98 146
18480.26 140
18481.55 131
18482.83 120
18484.12 138
18485.40 139
18486.69 153
18487.97 132
18489.26 142
18490.54 132
18491.83 144
18493.11 137
18494.40 132
18495.69 147
18496.97 134
18498.26 150
18499.54 115
18500.83 141
18502.11 153
18503.40 132
18504.69 133
18505.97 126
18507.26 126
18508.54 140
18509.83 146
18511.12 138
18512.40 139
18513.69 127
18514.98 113
18516.26 134
18517.55 126
18518.83 142
18520.12 124
18521.41 147
18522.69 155
18523.98 124
18525.27 126
18526.55 130
18527.84 137
18529.13 137
18530.41 143
18531.70 127
18532.99 151
18534.27 133
18535.56 131
18536.85 137
18538.14 132
18539.42 113
18540.71 137
18542.00 135
18543.28 163
18544.57 140
18545.86 143
18547.15 165
18548.43 147
18549.72 155
18551.01 142
18552.30 132
18553.58 139
18554.87 132
18556.16 141
18557.45 133
18558.73 145
18560.02 146
18561.31 132
18562.60 128
18563.89 129
18565.17 114
18566.46 131
18567.75 148
18569.04 131
18570.33 137
18571.62 139
18572.90 133
18574.19 130
18575.48 144
18576.77 142
18578.06 128
18579.35 133
18580.63 143
18581.92 144
18583.21 139
18584.50 137
18585.79 135
18587.08 160
18588.37 118
18589.66 108
18590.94 129
18592.23 137
18593.52 146
18594.81 142
18596.10 145
18597.39 152
18598.68 147
18599.97 111
18601.26 135
18602.55 171
18603.84 139
18605.13 151
18606.41 138
18607.70 132
18608.99 156
18610.28 151
18611.57 135
18612.86 132
18614.15 165
18615.44 132
18616.73 133
18618.02 128
18619.31 132
18620.60 130
18621.89 159
18623.18 142
18624.47 153
18625.76 166
18627.05 161
18628.34 149
18629.63 126
18630.92 131
18632.21 147
18633.50 139
18634.79 144
18636.08 148
18637.37 149
18638.67 149
18639.96 141
18641.25 115
18642.54 107
18643.83 159
18645.12 117
18646.41 136
18647.70 138
18648.99 152
18650.28 160
18651.57 140
18652.86 142
18654.16 140
18655.45 128
18656.74 138
18658.03 145
18659.32 128
18660.61 132
18661.90 132
18663.19 126
18664.49 113
18665.78 143
18667.07 135
18668.36 133
18669.65 139
18670.94 136
18672.24 145
18673.53 137
18674.82 142
18676.11 165
18677.40 155
18678.70 141
18679.99 132
18681.28 135
18682.57 123
18683.86 121
18685.16 123
18686.45 140
18687.74 178
18689.03 173
18690.33 135
18691.62 143
18692.91 147
18694.20 131
18695.50 139
18696.79 124
18698.08 130
18699.37 128
18700.67 132
18701.96 144
18703.25 142
18704.54 139
18705.84 128
18707.13 133
18708.42 136
18709.72 134
18711.01 146
18712.30 138
18713.60 163
18714.89 143
18716.18 142
18717.48 151
18718.77 130
18720.06 132
18721.36 147
18722.65 130
18723.94 123
18725.24 149
18726.53 122
18727.82 153
18729.12 151
18730.41 167
18731.70 123
18733.00 134
18734.29 173
18735.59 173
18736.88 127
18738.17 130
18739.47 152
18740.76 150
18742.06 129
18743.35 115
18744.64 140
18745.94 139
18747.23 152
18748.53 113
18749.82 138
18751.12 131
18752.41 126
18753.71 133
18755.00 124
18756.30 141
18757.59 154
18758.88 161
18760.18 143
18761.47 111
18762.77 139
18764.06 139
18765.36 145
18766.65 131
18767.95 109
18769.24 124
18770.54 126
18771.83 140
18773.13 131
18774.43 139
18775.72 156
18777.02 142
18778.31 148
18779.61 135
18780.90 148
18782.20 121
18783.49 126
18784.79 134
18786.08 118
18787.38 138
18788.68 135
18789.97 137
18791.27 129
18792.56 145
18793.86 146
18795.16 143
18796.45 133
18797.75 139
18799.04 121
18800.34 138
18801.64 138
18802.93 123
18804.23 128
18805.53 132
18806.82 139
18808.12 132
18809.41 124
18810.71 132
18812.01 135
18813.30 147
18814.60 118
18815.90 120
18817.19 153
18818.49 131
18819.79 152
18821.09 133
18822.38 116
18823.68 122
18824.98 138
18826.27 129
18827.57 127
18828.87 124
18830.16 126
18831.46 133
18832.76 128
18834.06 145
18835.35 148
18836.65 152
18837.95 134
18839.25 115
18840.54 156
18841.84 145
18843.14 125
18844.44 155
18845.73 137
18847.03 139
18848.33 157
18849.63 128
18850.93 117
18852.22 108
18853.52 116
18854.82 116
18856.12 125
18857.42 140
18858.71 121
18860.01 132
18861.31 129
18862.61 142
18863.91 145
18865.21 120
18866.50 116
18867.80 149
18869.10 126
18870.40 120
18871.70 150
18873.00 129
18874.30 150
18875.60 133
18876.89 144
18878.19 107
18879.49 116
18880.79 127
18882.09 134
18883.39 138
18884.69 143
18885.99 117
18887.29 134
18888.59 126
18889.88 127
18891.18 146
18892.48 151
18893.78 130
18895.08 119
18896.38 117
18897.68 143
18898.98 151
18900.28 114
18901.58 124
18902.88 123
18904.18 122
18905.48 139
18906.78 145
18908.08 126
18909.38 152
18910.68 131
18911.98 134
18913.28 138
18914.58 128
18915.88 143
18917.18 142
18918.48 136
18919.78 135
18921.08 132
18922.38 148
18923.68 129
18924.98 114
18926.28 128
18927.58 115
18928.88 136
18930.18 126
18931.49 102
18932.79 126
18934.09 125
18935.39 146
18936.69 129
18937.99 132
18939.29 143
18940.59 130
18941.89 151
18943.19 127
18944.49 138
18945.80 132
18947.10 140
18948.40 158
18949.70 143
18951.00 138
18952.30 132
18953.60 132
18954.91 133
18956.21 102
18957.51 144
18958.81 135
18960.11 130
18961.41 144
18962.72 116
18964.02 134
18965.32 130
18966.62 154
18967.92 158
18969.23 145
18970.53 126
18971.83 156
18973.13 148
18974.43 118
18975.74 143
18977.04 141
18978.34 107
18979.64 113
18980.95 103
18982.25 145
18983.55 141
18984.85 126
18986.16 117
18987.46 130
18988.76 127
18990.06 123
18991.37 166
18992.67 127
18993.97 141
18995.28 130
18996.58 140
18997.88 136
18999.18 138
19000.49 147
19001.79 139
19003.09 143
19004.40 138
19005.70 127
19007.00 150
19008.31 135
19009.61 115
19010.91 134
19012.22 141
19013.52 131
19014.82 128
19016.13 129
19017.43 114
19018.74 138
19020.04 137
19021.34 128
19022.65 129
19023.95 132
19025.25 130
19026.56 136
19027.86 105
19029.17 108
19030.47 105
19031.77 122
19033.08 128
19034.38 133
19035.69 134
19036.99 143
19038.30 156
19039.60 141
19040.91 138
19042.21 130
19043.51 137
19044.82 124
19046.12 131
19047.43 122
19048.73 120
19050.04 116
19051.34 146
19052.65 138
19053.95 123
19055.26 127
19056.56 132
19057.87 126
19059.17 131
19060.48 127
19061.78 113
19063.09 120
19064.39 128
19065.70 134
19067.00 125
19068.31 115
19069.62 106
19070.92 108
19072.23 128
19073.53 114
19074.84 135
19076.14 143
19077.45 122
19078.75 118
19080.06 129
19081.37 126
19082.67 128
19083.98 119
19085.28 118
19086.59 106
19087.90 137
19089.20 124
19090.51 135
19091.82 128
19093.12 125
19094.43 150
19095.73 126
19097.04 142
19098.35 136
19099.65 135
19100.96 137
19102.27 124
19103.57 107
19104.88 135
19106.19 139
19107.49 125
19108.80 110
19110.11 115
19111.41 124
19112.72 108
19114.03 100
19115.33 111
19116.64 124
19117.95 145
19119.26 134
19120.56 128
19121.87 138
19123.18 130
19124.49 123
19125.79 117
19127.10 116
19128.41 124
19129.72 125
19131.02 113
19132.33 130
19133.64 126
19134.95 128
19136.25 126
19137.56 116
19138.87 119
19140.18 136
19141.49 131
19142.79 122
19144.10 128
19145.41 127
19146.72 118
19148.03 120
19149.33 135
19150.64 140
19151.95 121
19153.26 122
19154.57 121
19155.88 131
19157.18 132
19158.49 144
19159.80 132
19161.11 139
19162.42 135
19163.73 137
19165.04 117
19166.34 127
19167.65 141
19168.96 120
19170.27 110
19171.58 130
19172.89 127
19174.20 132
19175.51 94
19176.82 90
19178.13 110
19179.43 116
19180.74 125
19182.05 124
19183.36 126
19184.67 131
19185.98 119
19187.29 116
19188.60 137
19189.91 140
19191.22 137
19192.53 99
19193.84 143
19195.15 144
19196.46 120
19197.77 122
19199.08 129
19200.39 137
19201.70 148
19203.01 123
19204.32 126
19205.63 111
19206.94 137
19208.25 131
19209.56 122
19210.87 111
19212.18 142
19213.49 133
19214.80 143
19216.11 136
19217.42 143
19218.73 120
19220.04 109
19221.35 119
19222.66 124
19223.98 132
19225.29 131
19226.60 114
19227.91 107
19229.22 123
19230.53 138
19231.84 124
19233.15 112
19234.46 129
19235.77 116
19237.09 102
19238.40 115
19239.71 131
19241.02 137
19242.33 129
19243.64 127
19244.95 120
19246.27 111
19247.58 124
19248.89 117
19250.20 129
19251.51 136
19252.82 126
19254.14 128
19255.45 115
19256.76 103
19258.07 137
19259.38 132
19260.70 122
19262.01 126
19263.32 134
19264.63 118
19265.94 123
19267.26 111
19268.57 119
19269.88 142
19271.19 112
19272.51 114
19273.82 128
19275.13 101
19276.44 111
19277.76 126
19279.07 135
19280.38 127
19281.69 128
19283.01 103
19284.32 116
19285.63 130
19286.94 122
19288.26 110
19289.57 144
19290.88 132
19292.20 133
19293.51 128
19294.82 133
19296.14 126
19297.45 116
19298.76 130
19300.08 152
19301.39 134
19302.70 134
19304.02 137
19305.33 131
19306.64 137
19307.96 120
19309.27 121
19310.59 116
19311.90 122
19313.21 116
19314.53 126
19315.84 116
19317.15 117
19318.47 134
19319.78 130
19321.10 131
19322.41 138
19323.72 137
19325.04 118
19326.35 108
19327.67 134
19328.98 113
19330.30 133
19331.61 114
19332.93 120
19334.24 137
19335.55 139
19336.87 132
19338.18 116
19339.50 122
19340.81 151
19342.13 124
19343.44 126
19344.76 125
19346.07 137
19347.39 123
19348.70 122
19350.02 112
19351.33 124
19352.65 133
19353.96 127
19355.28 151
19356.59 102
19357.91 130
19359.22 133
19360.54 134
19361.86 151
19363.17 134
19364.49 148
19365.80 118
19367.12 114
19368.43 118
19369.75 132
19371.06 133
19372.38 132
19373.70 130
19375.01 111
19376.33 140
19377.64 114
19378.96 115
19380.28 117
19381.59 114
19382.91 127
19384.23 114
19385.54 128
19386.86 129
19388.17 139
19389.49 121
19390.81 136
19392.12 134
19393.44 116
19394.76 120
19396.07 145
19397.39 146
19398.71 126
19400.02 117
19401.34 142
19402.66 123
19403.97 111
19405.29 125
19406.61 132
19407.93 132
19409.24 118
19410.56 100
19411.88 128
19413.19 130
19414.51 129
19415.83 117
19417.15 106
19418.46 126
19419.78 112
19421.10 127
19422.42 116
19423.73 114
19425.05 89
19426.37 128
19427.69 100
19429.00 131
19430.32 138
19431.64 136
19432.96 120
19434.28 117
19435.59 124
19436.91 121
19438.23 115
19439.55 141
19440.87 115
19442.18 91
19443.50 106
19444.82 124
19446.14 141
19447.46 121
19448.78 121
19450.09 125
19451.41 130
19452.73 117
19454.05 144
19455.37 113
19456.69 119
19458.01 137
19459.33 132
19460.64 118
19461.96 125
19463.28 132
19464.60 153
19465.92 117
19467.24 108
19468.56 117
19469.88 147
19471.20 126
19472.52 125
19473.83 133
19475.15 137
19476.47 123
19477.79 130
19479.11 106
19480.43 113
19481.75 126
19483.07 120
19484.39 119
19485.71 108
19487.03 114
19488.35 130
19489.67 106
19490.99 126
19492.31 101
19493.63 102
19494.95 109
19496.27 112
19497.59 116
19498.91 117
19500.23 136
19501.55 118
19502.87 107
19504.19 127
19505.51 122
19506.83 100
19508.15 134
19509.47 116
19510.79 123
19512.11 117
19513.43 136
19514.75 109
19516.08 119
19517.40 124
19518.72 114
19520.04 115
19521.36 117
19522.68 123
19524.00 122
19525.32 106
19526.64 110
19527.96 128
19529.29 127
19530.61 120
19531.93 108
19533.25 118
19534.57 118
19535.89 117
19537.21 123
19538.53 115
19539.86 109
19541.18 133
19542.50 133
19543.82 128
19545.14 104
19546.46 110
19547.79 121
19549.11 114
19550.43 123
19551.75 101
19553.07 136
19554.40 126
19555.72 111
19557.04 116
19558.36 116
19559.68 131
19561.01 134
19562.33 128
19563.65 122
19564.97 120
19566.30 120
19567.62 116
19568.94 111
19570.26 133
19571.59 126
19572.91 119
19574.23 137
19575.55 125
19576.88 120
19578.20 127
19579.52 117
19580.85 129
19582.17 98
19583.49 102
19584.82 128
19586.14 121
19587.46 119
19588.78 104
19590.11 127
19591.43 121
19592.75 127
19594.08 115
19595.40 125
19596.72 130
19598.05 116
19599.37 134
19600.70 150
19602.02 137
19603.34 121
19604.67 111
19605.99 117
19607.31 115
19608.64 125
19609.96 145
19611.29 139
19612.61 118
19613.93 126
19615.26 105
19616.58 109
19617.91 131
19619.23 152
19620.55 136
19621.88 141
19623.20 141
19624.53 140
19625.85 124
19627.18 112
19628.50 107
19629.83 136
19631.15 122
19632.48 110
19633.80 117
19635.12 129
19636.45 136
19637.77 122
19639.10 114
19640.42 127
19641.75 142
19643.07 130
19644.40 122
19645.72 113
19647.05 114
19648.37 106
19649.70 111
19651.03 111
19652.35 120
19653.68 113
19655.00 113
19656.33 113
19657.65 113
19658.98 104
19660.30 122
19661.63 104
19662.96 108
19664.28 93
19665.61 118
19666.93 132
19668.26 115
19669.58 100
19670.91 101
19672.24 128
19673.56 133
19674.89 108
19676.21 125
19677.54 133
19678.87 125
19680.19 121
19681.52 123
19682.85 104
19684.17 117
19685.50 103
19686.83 113
19688.15 112
19689.48 122
19690.81 111
19692.13 102
19693.46 120
19694.79 116
19696.11 102
19697.44 113
19698.77 109
19700.09 138
19701.42 109
19702.75 114
19704.07 132
19705.40 138
19706.73 120
19708.06 113
19709.38 121
19710.71 105
19712.04 134
19713.37 117
19714.69 101
19716.02 99
19717.35 111
19718.68 131
19720.00 132
19721.33 110
19722.66 129
19723.99 128
19725.31 124
19726.64 122
19727.97 123
19729.30 125
19730.63 125
19731.95 126
19733.28 94
19734.61 117
19735.94 118
19737.27 148
19738.59 115
19739.92 121
19741.25 118
19742.58 102
19743.91 112
19745.24 117
19746.57 138
19747.89 123
19749.22 128
19750.55 125
19751.88 126
19753.21 103
19754.54 109
19755.87 111
19757.20 102
19758.52 111
19759.85 137
19761.18 122
19762.51 127
19763.84 119
19765.17 115
19766.50 113
19767.83 140
19769.16 132
19770.49 127
19771.82 130
19773.15 95
19774.47 124
19775.80 135
19777.13 124
19778.46 112
19779.79 108
19781.12 116
19782.45 113
19783.78 121
19785.11 110
19786.44 139
19787.77 108
19789.10 95
19790.43 111
19791.76 106
19793.09 109
19794.42 110
19795.75 98
19797.08 112
19798.41 115
19799.74 112
19801.07 94
19802.40 116
19803.73 110
19805.07 124
19806.40 112
19807.73 138
19809.06 117
19810.39 118
19811.72 135
19813.05 124
19814.38 120
19815.71 98
19817.04 125
19818.37 114
19819.70 110
19821.03 113
19822.37 121
19823.70 122
19825.03 131
19826.36 116
19827.69 116
19829.02 130
19830.35 143
19831.68 102
19833.02 110
19834.35 112
19835.68 125
19837.01 124
19838.34 110
19839.67 106
19841.01 141
19842.34 152
19843.67 133
19845.00 118
19846.33 125
19847.67 142
19849.00 138
19850.33 119
19851.66 129
19852.99 132
19854.33 146
19855.66 124
19856.99 102
19858.32 103
19859.65 98
19860.99 117
19862.32 120
19863.65 110
19864.98 92
19866.32 117
19867.65 125
19868.98 97
19870.32 117
19871.65 121
19872.98 109
19874.31 116
19875.65 115
19876.98 102
19878.31 142
19879.65 118
19880.98 144
19882.31 119
19883.64 104
19884.98 94
19886.31 89
19887.64 126
19888.98 106
19890.31 105
19891.64 124
19892.98 132
19894.31 121
19895.65 122
19896.98 116
19898.31 114
19899.65 108
19900.98 104
19902.31 104
19903.65 128
19904.98 114
19906.32 121
19907.65 124
19908.98 109
19910.32 124
19911.65 133
19912.99 130
19914.32 109
19915.65 99
19916.99 102
19918.32 120
19919.66 117
19920.99 102
19922.33 111
19923.66 124
19924.99 134
19926.33 106
19927.66 112
19929.00 124
19930.33 137
19931.67 90
19933.00 112
19934.34 120
19935.67 120
19937.01 108
19938.34 110
19939.68 117
19941.01 112
19942.35 126
19943.68 118
19945.02 132
19946.35 120
19947.69 122
19949.02 120
19950.36 126
19951.70 122
19953.03 123
19954.37 117
19955.70 119
19957.04 113
19958.37 102
19959.71 121
19961.04 137
19962.38 117
19963.72 98
19965.05 112
19966.39 138
19967.72 116
19969.06 127
19970.40 133
19971.73 118
19973.07 112
19974.40 119
19975.74 117
19977.08 133
19978.41 144
19979.75 93
19981.09 116
19982.42 104
19983.76 124
19985.10 113
19986.43 131
19987.77 152
19989.11 107
19990.44 124
19991.78 113
19993.12 113
19994.45 117
19995.79 127
19997.13 127
19998.46 124
19999.80 116
20001.14 126
20002.48 117
20003.81 100
20005.15 129
20006.49 123
20007.82 112
20009.16 113
20010.50 107
20011.84 112
20013.17 116
20014.51 115
20015.85 99
20017.19 111
20018.52 113
20019.86 96
20021.20 109
20022.54 127
20023.88 117
20025.21 110
20026.55 99
20027.89 136
20029.23 122
20030.57 127
20031.90 136
20033.24 118
20034.58 123
20035.92 107
20037.26 133
20038.60 115
20039.93 95
20041.27 111
20042.61 128
20043.95 114
20045.29 130
20046.63 111
20047.97 127
20049.30 114
20050.64 125
20051.98 113
20053.32 109
20054.66 120
20056.00 117
20057.34 105
20058.68 118
20060.02 115
20061.35 116
20062.69 122
20064.03 122
20065.37 112
20066.71 106
20068.05 128
20069.39 122
20070.73 124
20072.07 112
20073.41 99
20074.75 116
20076.09 101
20077.43 124
20078.77 117
20080.11 105
20081.45 113
20082.79 112
20084.13 117
20085.47 127
20086.81 121
20088.15 125
20089.49 103
20090.83 114
20092.17 116
20093.51 126
20094.85 115
20096.19 113
20097.53 110
20098.87 132
20100.21 129
20101.55 122
20102.89 126
20104.23 110
20105.57 132
20106.91 126
20108.25 115
20109.59 116
20110.93 133
20112.27 121
20113.62 110
20114.96 115
20116.30 120
20117.64 136
20118.98 139
20120.32 113
20121.66 112
20123.00 109
20124.34 110
20125.69 109
20127.03 94
20128.37 126
20129.71 123
20131.05 127
20132.39 120
20133.73 112
20135.08 122
20136.42 118
20137.76 116
20139.10 114
20140.44 119
