# Supplementary material for: MALDI-TOF MS typing enables the classification of brewing yeasts of the genus Saccharomyces to major beer styles
Source: PLoS One. 2017 Aug 9;12(8):e0181694. doi: 10.1371/journal.pone.0181694 (PMC5549903; doi:10.1371/journal.pone.0181694)
Supplement: S4 File — The directory includes 90 raw files and was zipped to “.zip”; the folder has three strains with 30 spectra per strain; S1 Text explains the raw files with an example and Table 1 represents the yeast strains used within the experiment. (ZIP) [file pone.0181694.s007.zip › 10-12/30261-211-OG-Ale-Ale-YPG-18h-E-E_2015-07-09_3_0_B9_1.dat]

2000.66 14144
2001.08 14178
2001.50 14031
2001.92 13747
2002.34 13925
2002.77 14408
2003.19 13823
2003.61 13589
2004.03 14285
2004.45 14075
2004.88 13786
2005.30 14130
2005.72 13987
2006.14 14230
2006.56 13890
2006.99 13922
2007.41 13712
2007.83 13864
2008.25 14289
2008.67 14117
2009.10 14222
2009.52 14764
2009.94 14548
2010.36 14837
2010.79 14612
2011.21 14613
2011.63 14703
2012.06 14574
2012.48 13987
2012.90 13748
2013.32 13226
2013.75 12933
2014.17 12897
2014.59 13003
2015.02 13113
2015.44 13281
2015.86 13608
2016.28 13912
2016.71 13599
2017.13 13562
2017.55 13904
2017.98 13969
2018.40 14189
2018.82 14200
2019.25 14590
2019.67 14492
2020.09 15098
2020.52 15167
2020.94 15026
2021.37 14623
2021.79 14658
2022.21 14513
2022.64 14504
2023.06 14745
2023.48 14220
2023.91 14093
2024.33 14155
2024.76 14155
2025.18 14360
2025.60 13294
2026.03 13547
2026.45 13523
2026.88 13521
2027.30 13451
2027.73 13518
2028.15 13709
2028.57 13443
2029.00 13260
2029.42 13246
2029.85 12793
2030.27 12728
2030.70 13195
2031.12 12817
2031.55 13465
2031.97 13843
2032.40 13179
2032.82 13829
2033.25 13770
2033.67 13904
2034.10 14225
2034.52 14235
2034.95 14107
2035.37 13622
2035.80 13698
2036.22 14016
2036.65 13552
2037.07 13772
2037.50 14087
2037.92 13807
2038.35 13560
2038.77 13905
2039.20 14358
2039.63 14346
2040.05 13992
2040.48 14318
2040.90 14332
2041.33 14227
2041.75 14002
2042.18 13726
2042.61 13920
2043.03 13930
2043.46 13646
2043.88 13690
2044.31 13610
2044.74 13469
2045.16 13772
2045.59 13437
2046.01 12927
2046.44 13285
2046.87 13535
2047.29 14037
2047.72 13895
2048.15 14058
2048.57 13890
2049.00 13800
2049.43 13653
2049.85 13851
2050.28 13418
2050.71 13063
2051.13 13023
2051.56 13306
2051.99 13117
2052.41 13092
2052.84 13133
2053.27 12794
2053.69 12479
2054.12 12694
2054.55 12565
2054.98 12726
2055.40 13182
2055.83 13131
2056.26 13085
2056.68 13403
2057.11 13010
2057.54 12990
2057.97 13192
2058.39 13266
2058.82 13423
2059.25 13177
2059.68 13280
2060.11 13086
2060.53 13113
2060.96 13389
2061.39 13274
2061.82 12896
2062.24 13656
2062.67 13287
2063.10 13299
2063.53 13877
2063.96 13510
2064.39 13065
2064.81 12720
2065.24 13469
2065.67 13780
2066.10 14507
2066.53 14098
2066.95 14170
2067.38 14508
2067.81 13992
2068.24 13491
2068.67 13281
2069.10 13501
2069.53 13483
2069.96 13347
2070.38 13860
2070.81 13284
2071.24 13342
2071.67 13135
2072.10 13449
2072.53 13301
2072.96 13562
2073.39 13450
2073.82 13286
2074.24 13222
2074.67 13346
2075.10 13567
2075.53 13446
2075.96 13755
2076.39 13892
2076.82 14005
2077.25 14177
2077.68 13937
2078.11 14178
2078.54 14353
2078.97 14255
2079.40 14329
2079.83 14426
2080.26 14801
2080.69 14515
2081.12 14467
2081.55 14362
2081.98 14140
2082.41 13938
2082.84 13978
2083.27 14156
2083.70 13358
2084.13 13575
2084.56 13909
2084.99 13848
2085.42 13581
2085.85 13387
2086.28 13599
2086.71 13225
2087.14 13177
2087.57 13940
2088.00 13481
2088.43 13601
2088.86 13496
2089.29 13280
2089.73 13385
2090.16 13823
2090.59 13927
2091.02 13662
2091.45 13668
2091.88 13603
2092.31 13838
2092.74 13488
2093.17 13710
2093.60 13586
2094.04 13302
2094.47 13318
2094.90 13875
2095.33 13642
2095.76 13733
2096.19 13343
2096.62 13604
2097.06 13255
2097.49 12729
2097.92 12728
2098.35 12814
2098.78 12806
2099.21 12937
2099.65 12961
2100.08 12503
2100.51 12727
2100.94 12735
2101.37 13068
2101.81 12965
2102.24 12886
2102.67 13039
2103.10 13169
2103.53 13139
2103.97 13700
2104.40 13766
2104.83 13526
2105.26 13328
2105.70 13185
2106.13 13671
2106.56 13514
2106.99 13822
2107.43 13474
2107.86 13701
2108.29 13406
2108.72 13546
2109.16 13838
2109.59 14042
2110.02 13615
2110.46 13757
2110.89 13760
2111.32 13538
2111.75 13388
2112.19 13262
2112.62 12744
2113.05 13143
2113.49 13121
2113.92 13211
2114.35 13264
2114.79 12899
2115.22 12889
2115.65 12838
2116.09 12847
2116.52 12947
2116.95 12660
2117.39 12136
2117.82 12695
2118.26 12842
2118.69 12606
2119.12 12025
2119.56 12446
2119.99 12638
2120.42 12798
2120.86 13070
2121.29 13141
2121.73 13102
2122.16 13231
2122.59 13325
2123.03 13351
2123.46 12920
2123.90 13474
2124.33 13464
2124.77 13401
2125.20 13123
2125.64 13316
2126.07 13345
2126.50 13433
2126.94 13268
2127.37 12953
2127.81 13235
2128.24 12861
2128.68 12973
2129.11 12659
2129.55 12633
2129.98 13112
2130.42 13192
2130.85 13574
2131.29 13599
2131.72 13060
2132.16 13146
2132.59 13596
2133.03 13617
2133.46 13766
2133.90 13754
2134.33 13513
2134.77 13901
2135.20 13946
2135.64 13880
2136.08 13738
2136.51 13969
2136.95 14274
2137.38 14219
2137.82 13658
2138.25 13559
2138.69 13268
2139.13 13608
2139.56 14036
2140.00 13852
2140.43 13304
2140.87 13817
2141.31 13611
2141.74 13498
2142.18 13301
2142.61 13144
2143.05 13270
2143.49 13019
2143.92 12762
2144.36 12679
2144.80 12852
2145.23 12823
2145.67 13190
2146.11 13322
2146.54 12873
2146.98 13103
2147.42 13431
2147.85 13236
2148.29 13312
2148.73 13575
2149.16 14153
2149.60 14682
2150.04 15298
2150.47 15664
2150.91 16206
2151.35 16535
2151.79 16312
2152.22 15878
2152.66 16513
2153.10 15747
2153.53 15233
2153.97 14830
2154.41 14221
2154.85 14183
2155.28 14070
2155.72 14186
2156.16 13783
2156.60 13973
2157.03 13910
2157.47 13735
2157.91 13531
2158.35 13617
2158.79 13283
2159.22 13361
2159.66 13330
2160.10 13459
2160.54 12928
2160.98 13091
2161.41 13277
2161.85 12852
2162.29 13102
2162.73 13214
2163.17 13349
2163.60 13401
2164.04 12704
2164.48 12963
2164.92 13459
2165.36 13559
2165.80 13159
2166.24 12679
2166.67 12928
2167.11 13005
2167.55 13410
2167.99 13069
2168.43 13278
2168.87 13527
2169.31 13519
2169.75 13582
2170.19 13528
2170.62 13790
2171.06 14376
2171.50 14222
2171.94 13948
2172.38 14056
2172.82 14253
2173.26 13817
2173.70 14084
2174.14 14114
2174.58 13981
2175.02 14773
2175.46 14694
2175.90 14658
2176.34 15432
2176.78 15686
2177.22 14878
2177.66 14585
2178.10 14696
2178.54 14764
2178.97 14641
2179.41 14559
2179.85 14206
2180.29 14111
2180.74 14251
2181.18 13742
2181.62 13081
2182.06 13024
2182.50 13415
2182.94 13037
2183.38 13170
2183.82 12834
2184.26 12732
2184.70 12639
2185.14 12760
2185.58 12855
2186.02 13165
2186.46 13113
2186.90 13033
2187.34 13231
2187.78 13326
2188.22 13320
2188.66 13954
2189.11 14074
2189.55 14052
2189.99 14494
2190.43 14744
2190.87 14646
2191.31 14871
2191.75 14554
2192.19 14554
2192.63 14809
2193.08 14439
2193.52 14263
2193.96 14201
2194.40 14038
2194.84 14013
2195.28 13981
2195.72 14286
2196.17 14136
2196.61 14403
2197.05 14274
2197.49 14354
2197.93 14525
2198.37 14386
2198.82 14368
2199.26 14356
2199.70 13489
2200.14 13913
2200.58 14048
2201.03 13659
2201.47 13177
2201.91 13161
2202.35 13438
2202.80 12934
2203.24 13274
2203.68 13275
2204.12 13153
2204.57 13571
2205.01 13678
2205.45 13558
2205.89 13566
2206.34 13777
2206.78 14150
2207.22 14323
2207.66 14206
2208.11 14514
2208.55 14225
2208.99 14017
2209.44 13845
2209.88 14211
2210.32 14612
2210.76 14220
2211.21 14291
2211.65 14647
2212.09 14135
2212.54 14075
2212.98 14135
2213.42 13806
2213.87 13662
2214.31 13931
2214.75 13818
2215.20 13322
2215.64 13508
2216.09 13555
2216.53 13414
2216.97 13633
2217.42 13181
2217.86 12971
2218.30 13092
2218.75 12876
2219.19 13141
2219.64 12558
2220.08 13102
2220.52 13058
2220.97 12920
2221.41 13357
2221.86 13550
2222.30 13812
2222.75 14019
2223.19 14199
2223.63 14786
2224.08 15076
2224.52 15799
2224.97 16230
2225.41 16594
2225.86 16654
2226.30 16450
2226.75 16089
2227.19 16590
2227.64 16815
2228.08 16833
2228.53 16584
2228.97 15866
2229.42 16083
2229.86 15646
2230.31 15671
2230.75 15684
2231.20 15496
2231.64 15373
2232.09 15701
2232.53 16062
2232.98 16133
2233.42 15604
2233.87 15729
2234.31 15585
2234.76 15231
2235.20 15113
2235.65 14837
2236.10 15174
2236.54 14672
2236.99 14783
2237.43 14293
2237.88 13846
2238.32 13709
2238.77 13753
2239.22 13979
2239.66 13975
2240.11 13977
2240.55 13786
2241.00 13705
2241.45 13578
2241.89 13425
2242.34 13138
2242.79 12980
2243.23 13306
2243.68 12750
2244.12 12485
2244.57 12941
2245.02 13008
2245.46 13247
2245.91 13267
2246.36 12944
2246.80 13153
2247.25 12993
2247.70 13054
2248.14 12965
2248.59 13088
2249.04 13019
2249.49 13125
2249.93 13387
2250.38 13841
2250.83 13294
2251.27 13467
2251.72 13320
2252.17 13062
2252.62 13163
2253.06 13698
2253.51 13576
2253.96 13296
2254.40 13556
2254.85 13389
2255.30 13080
2255.75 13044
2256.20 12690
2256.64 12756
2257.09 12769
2257.54 12240
2257.99 12489
2258.43 12478
2258.88 12173
2259.33 12306
2259.78 12425
2260.23 12702
2260.67 12943
2261.12 13181
2261.57 13430
2262.02 14014
2262.47 14037
2262.92 14187
2263.36 14226
2263.81 14340
2264.26 14414
2264.71 14559
2265.16 14759
2265.61 14135
2266.05 14401
2266.50 14176
2266.95 14171
2267.40 14389
2267.85 14284
2268.30 14604
2268.75 14502
2269.20 15170
2269.65 15386
2270.09 15823
2270.54 15514
2270.99 16285
2271.44 16373
2271.89 16552
2272.34 16840
2272.79 16702
2273.24 16559
2273.69 15995
2274.14 15850
2274.59 14750
2275.04 14701
2275.49 14196
2275.94 14148
2276.38 13890
2276.83 13763
2277.28 13398
2277.73 13254
2278.18 13174
2278.63 12720
2279.08 12711
2279.53 12459
2279.98 12993
2280.43 12840
2280.88 12527
2281.33 12859
2281.78 12758
2282.23 13359
2282.68 13730
2283.13 13466
2283.59 12969
2284.04 12990
2284.49 13126
2284.94 13046
2285.39 13115
2285.84 13030
2286.29 12786
2286.74 12855
2287.19 13313
2287.64 13533
2288.09 13568
2288.54 14220
2288.99 15025
2289.44 15225
2289.89 16084
2290.35 16746
2290.80 18078
2291.25 19367
2291.70 19856
2292.15 19692
2292.60 20486
2293.05 20001
2293.50 19556
2293.96 19213
2294.41 18483
2294.86 17782
2295.31 17169
2295.76 16355
2296.21 15800
2296.66 14973
2297.12 14674
2297.57 14471
2298.02 13810
2298.47 13562
2298.92 13697
2299.38 13821
2299.83 13508
2300.28 13177
2300.73 13414
2301.18 13479
2301.64 13397
2302.09 13267
2302.54 12985
2302.99 12915
2303.44 12945
2303.90 13210
2304.35 12762
2304.80 12721
2305.25 12759
2305.71 12968
2306.16 13301
2306.61 13031
2307.07 13372
2307.52 13877
2307.97 13700
2308.42 13595
2308.88 14235
2309.33 15016
2309.78 15620
2310.23 15304
2310.69 15684
2311.14 15971
2311.59 16513
2312.05 16485
2312.50 16544
2312.95 16484
2313.41 15721
2313.86 15169
2314.31 14688
2314.77 14437
2315.22 14018
2315.67 13988
2316.13 13293
2316.58 13106
2317.04 13582
2317.49 13358
2317.94 13293
2318.40 13430
2318.85 13687
2319.30 13625
2319.76 13684
2320.21 13970
2320.67 14258
2321.12 13869
2321.57 13993
2322.03 14245
2322.48 14141
2322.94 13590
2323.39 13727
2323.85 13779
2324.30 13479
2324.75 14010
2325.21 13920
2325.66 13426
2326.12 13370
2326.57 13734
2327.03 13966
2327.48 14134
2327.94 14218
2328.39 14918
2328.85 14495
2329.30 14857
2329.76 15213
2330.21 14808
2330.67 15092
2331.12 15094
2331.58 15621
2332.03 15290
2332.49 14913
2332.94 14234
2333.40 13785
2333.85 13829
2334.31 13452
2334.76 13422
2335.22 13344
2335.67 13191
2336.13 13063
2336.58 12860
2337.04 12977
2337.50 13425
2337.95 13608
2338.41 13842
2338.86 14106
2339.32 13831
2339.77 13779
2340.23 14022
2340.69 14053
2341.14 13648
2341.60 13882
2342.05 13981
2342.51 14168
2342.97 13922
2343.42 14028
2343.88 14042
2344.34 13488
2344.79 13928
2345.25 13744
2345.70 13845
2346.16 13680
2346.62 13697
2347.07 13463
2347.53 13871
2347.99 14342
2348.44 14355
2348.90 14374
2349.36 14571
2349.81 13891
2350.27 14259
2350.73 13923
2351.19 14383
2351.64 14521
2352.10 13552
2352.56 13222
2353.01 13256
2353.47 12982
2353.93 13293
2354.39 13409
2354.84 13543
2355.30 13255
2355.76 13070
2356.22 13023
2356.67 12942
2357.13 13304
2357.59 13400
2358.05 13252
2358.50 13380
2358.96 13268
2359.42 13119
2359.88 13398
2360.33 13589
2360.79 13865
2361.25 13739
2361.71 13552
2362.17 13377
2362.62 13460
2363.08 14014
2363.54 13869
2364.00 13328
2364.46 13445
2364.92 13164
2365.37 13822
2365.83 13353
2366.29 13188
2366.75 13772
2367.21 14281
2367.67 14144
2368.12 14210
2368.58 14240
2369.04 14305
2369.50 14130
2369.96 13792
2370.42 13606
2370.88 14105
2371.34 13542
2371.80 13734
2372.25 13760
2372.71 14063
2373.17 14100
2373.63 13657
2374.09 14111
2374.55 14396
2375.01 14519
2375.47 14411
2375.93 14594
2376.39 15311
2376.85 14986
2377.31 14727
2377.77 14349
2378.23 14306
2378.69 14609
2379.15 14265
2379.61 14581
2380.06 14291
2380.52 14465
2380.98 14178
2381.44 13948
2381.90 14176
2382.36 13961
2382.82 13957
2383.28 13528
2383.74 12941
2384.20 13571
2384.67 13216
2385.13 12912
2385.59 12979
2386.05 12906
2386.51 13050
2386.97 13068
2387.43 13011
2387.89 12953
2388.35 12845
2388.81 13011
2389.27 13156
2389.73 12834
2390.19 13242
2390.65 13332
2391.11 12937
2391.57 13512
2392.03 13682
2392.50 13328
2392.96 13792
2393.42 13696
2393.88 13746
2394.34 14131
2394.80 13714
2395.26 13374
2395.72 13180
2396.19 13158
2396.65 13180
2397.11 12610
2397.57 12755
2398.03 12755
2398.49 12605
2398.95 12961
2399.42 13467
2399.88 13650
2400.34 13480
2400.80 13125
2401.26 13096
2401.73 13333
2402.19 13218
2402.65 13168
2403.11 12861
2403.57 12433
2404.04 12529
2404.50 12881
2404.96 12655
2405.42 12433
2405.88 12922
2406.35 13115
2406.81 13176
2407.27 13300
2407.73 13388
2408.20 13473
2408.66 12984
2409.12 12651
2409.58 13041
2410.05 12568
2410.51 12481
2410.97 12279
2411.43 12126
2411.90 12181
2412.36 12289
2412.82 12345
2413.29 12436
2413.75 12757
2414.21 13117
2414.68 13328
2415.14 13397
2415.60 13201
2416.07 13390
2416.53 13631
2416.99 13585
2417.46 13854
2417.92 14696
2418.38 14950
2418.85 15109
2419.31 15061
2419.77 14735
2420.24 14981
2420.70 15016
2421.16 14871
2421.63 15168
2422.09 14600
2422.56 14120
2423.02 13712
2423.48 13740
2423.95 13689
2424.41 13862
2424.88 14129
2425.34 14089
2425.80 13895
2426.27 13881
2426.73 14189
2427.20 14407
2427.66 14385
2428.13 14214
2428.59 14129
2429.05 13998
2429.52 13680
2429.98 14203
2430.45 13989
2430.91 13613
2431.38 13232
2431.84 13385
2432.31 13486
2432.77 13395
2433.24 13219
2433.70 13171
2434.17 12847
2434.63 13143
2435.10 13390
2435.56 12917
2436.03 13247
2436.49 13483
2436.96 13245
2437.42 13383
2437.89 13565
2438.35 13621
2438.82 13951
2439.28 14238
2439.75 14163
2440.22 14327
2440.68 14277
2441.15 14907
2441.61 15114
2442.08 15167
2442.54 15347
2443.01 15629
2443.48 15323
2443.94 14787
2444.41 14515
2444.87 14230
2445.34 14228
2445.81 13281
2446.27 13004
2446.74 13024
2447.20 12903
2447.67 12438
2448.14 12860
2448.60 12675
2449.07 12660
2449.54 12709
2450.00 12647
2450.47 12714
2450.94 12522
2451.40 12599
2451.87 12826
2452.34 12939
2452.80 12542
2453.27 12780
2453.74 12953
2454.20 12906
2454.67 12859
2455.14 13289
2455.60 12947
2456.07 12775
2456.54 12463
2457.01 12859
2457.47 12842
2457.94 12621
2458.41 12813
2458.88 12790
2459.34 12897
2459.81 12814
2460.28 12796
2460.74 12864
2461.21 12429
2461.68 12864
2462.15 12453
2462.62 12097
2463.08 12386
2463.55 12200
2464.02 12627
2464.49 13101
2464.95 13145
2465.42 13025
2465.89 13020
2466.36 13021
2466.83 13123
2467.30 12966
2467.76 12917
2468.23 13064
2468.70 13217
2469.17 13546
2469.64 13358
2470.10 13218
2470.57 12997
2471.04 12531
2471.51 12534
2471.98 12604
2472.45 12610
2472.92 11991
2473.39 12035
2473.85 12129
2474.32 11869
2474.79 11995
2475.26 12013
2475.73 12056
2476.20 11907
2476.67 11793
2477.14 11919
2477.61 12059
2478.07 11948
2478.54 12400
2479.01 12560
2479.48 12476
2479.95 12481
2480.42 12731
2480.89 13189
2481.36 12983
2481.83 12454
2482.30 12214
2482.77 12351
2483.24 12462
2483.71 12477
2484.18 12156
2484.65 12599
2485.12 12573
2485.59 12720
2486.06 13021
2486.53 12977
2487.00 13582
2487.47 13358
2487.94 13822
2488.41 13928
2488.88 13988
2489.35 13940
2489.82 14048
2490.29 13990
2490.76 14096
2491.23 14159
2491.70 14249
2492.17 14437
2492.64 14649
2493.11 14342
2493.58 14388
2494.05 14451
2494.52 14353
2494.99 14603
2495.47 14763
2495.94 14674
2496.41 14738
2496.88 14430
2497.35 14184
2497.82 14208
2498.29 14013
2498.76 13342
2499.23 13116
2499.70 13048
2500.18 13247
2500.65 12651
2501.12 12172
2501.59 11987
2502.06 11908
2502.53 11889
2503.00 12312
2503.48 12251
2503.95 11647
2504.42 11653
2504.89 11875
2505.36 12172
2505.83 12372
2506.31 12820
2506.78 12816
2507.25 12948
2507.72 13513
2508.19 13297
2508.67 13306
2509.14 13199
2509.61 13805
2510.08 14429
2510.56 14828
2511.03 15045
2511.50 14945
2511.97 15051
2512.44 15116
2512.92 15771
2513.39 16106
2513.86 16186
2514.33 15875
2514.81 15842
2515.28 15484
2515.75 15139
2516.23 14949
2516.70 14966
2517.17 14115
2517.64 13895
2518.12 13894
2518.59 13592
2519.06 13563
2519.54 13432
2520.01 13909
2520.48 13718
2520.96 13889
2521.43 13594
2521.90 13347
2522.38 12964
2522.85 13430
2523.32 13435
2523.80 13280
2524.27 13281
2524.74 13189
2525.22 13089
2525.69 12894
2526.16 13203
2526.64 13358
2527.11 13130
2527.59 13071
2528.06 13256
2528.53 13041
2529.01 12983
2529.48 13338
2529.96 12865
2530.43 12979
2530.90 13388
2531.38 13418
2531.85 12869
2532.33 12631
2532.80 12971
2533.28 13144
2533.75 13388
2534.22 13716
2534.70 12991
2535.17 12987
2535.65 12738
2536.12 12806
2536.60 12525
2537.07 12821
2537.55 12731
2538.02 12708
2538.50 12651
2538.97 12628
2539.45 12908
2539.92 13157
2540.40 13197
2540.87 13317
2541.35 12915
2541.82 12783
2542.30 12938
2542.77 12998
2543.25 12865
2543.72 12886
2544.20 13366
2544.67 12863
2545.15 12971
2545.62 12929
2546.10 13228
2546.58 13333
2547.05 13615
2547.53 14080
2548.00 13810
2548.48 14230
2548.95 14571
2549.43 14239
2549.91 14838
2550.38 14758
2550.86 14747
2551.33 14461
2551.81 14404
2552.29 14372
2552.76 14310
2553.24 14420
2553.72 15120
2554.19 15167
2554.67 15073
2555.14 15365
2555.62 15439
2556.10 15391
2556.57 14648
2557.05 14857
2557.53 14873
2558.00 14385
2558.48 14376
2558.96 14081
2559.43 13691
2559.91 13262
2560.39 13273
2560.87 13085
2561.34 12577
2561.82 12731
2562.30 13117
2562.77 13301
2563.25 13070
2563.73 13046
2564.21 13195
2564.68 13305
2565.16 12986
2565.64 13160
2566.11 12948
2566.59 12838
2567.07 12330
2567.55 12348
2568.03 12454
2568.50 12286
2568.98 12138
2569.46 12254
2569.94 12523
2570.41 12371
2570.89 12278
2571.37 12285
2571.85 12097
2572.33 12052
2572.80 12220
2573.28 12189
2573.76 12111
2574.24 11921
2574.72 12305
2575.19 12642
2575.67 12045
2576.15 12070
2576.63 12193
2577.11 11977
2577.59 11628
2578.07 11544
2578.54 11869
2579.02 11608
2579.50 11738
2579.98 11919
2580.46 11948
2580.94 11966
2581.42 11783
2581.90 11786
2582.37 12044
2582.85 12060
2583.33 11992
2583.81 11632
2584.29 11984
2584.77 12063
2585.25 12054
2585.73 12105
2586.21 11942
2586.69 12194
2587.17 12422
2587.65 12416
2588.13 12347
2588.61 12638
2589.08 12779
2589.56 12881
2590.04 12516
2590.52 12631
2591.00 12866
2591.48 12684
2591.96 13085
2592.44 12907
2592.92 12714
2593.40 12776
2593.88 12942
2594.36 12866
2594.84 12886
2595.32 12885
2595.80 12808
2596.28 12504
2596.76 12831
2597.24 13283
2597.72 13060
2598.21 12469
2598.69 12992
2599.17 12685
2599.65 12365
2600.13 12801
2600.61 12314
2601.09 12314
2601.57 12083
2602.05 12211
2602.53 12093
2603.01 12371
2603.49 12067
2603.97 12044
2604.45 12381
2604.94 12584
2605.42 12651
2605.90 12177
2606.38 12329
2606.86 12505
2607.34 12779
2607.82 12709
2608.30 12792
2608.79 12995
2609.27 13194
2609.75 13146
2610.23 12644
2610.71 12793
2611.19 12812
2611.68 12166
2612.16 11990
2612.64 11666
2613.12 11658
2613.60 11896
2614.08 11891
2614.57 11903
2615.05 11670
2615.53 11952
2616.01 12138
2616.49 11916
2616.98 12150
2617.46 12475
2617.94 12384
2618.42 12233
2618.91 12397
2619.39 12514
2619.87 12528
2620.35 12631
2620.84 12878
2621.32 12525
2621.80 12016
2622.28 12330
2622.77 12058
2623.25 11919
2623.73 12191
2624.21 12168
2624.70 11944
2625.18 11967
2625.66 12221
2626.15 12063
2626.63 12291
2627.11 12283
2627.60 12398
2628.08 12624
2628.56 12404
2629.05 12663
2629.53 12899
2630.01 12862
2630.50 13195
2630.98 12948
2631.46 13220
2631.95 13478
2632.43 13403
2632.91 13481
2633.40 13632
2633.88 13339
2634.36 13090
2634.85 13097
2635.33 13255
2635.82 13383
2636.30 13032
2636.78 12793
2637.27 12741
2637.75 12648
2638.24 12590
2638.72 12660
2639.20 12774
2639.69 12638
2640.17 12748
2640.66 12667
2641.14 12410
2641.63 12428
2642.11 12333
2642.60 12223
2643.08 12443
2643.56 12223
2644.05 12455
2644.53 12556
2645.02 12287
2645.50 12609
2645.99 12466
2646.47 12537
2646.96 12638
2647.44 12798
2647.93 12994
2648.41 12105
2648.90 12538
2649.38 12607
2649.87 12767
2650.35 12958
2650.84 12250
2651.32 12385
2651.81 12388
2652.30 12464
2652.78 12776
2653.27 11919
2653.75 12347
2654.24 12440
2654.72 12122
2655.21 12363
2655.69 12429
2656.18 12634
2656.67 12257
2657.15 12089
2657.64 12217
2658.12 12554
2658.61 12256
2659.10 11897
2659.58 11940
2660.07 11593
2660.55 11489
2661.04 11729
2661.53 11701
2662.01 11392
2662.50 11626
2662.99 11760
2663.47 12097
2663.96 12134
2664.44 12258
2664.93 12085
2665.42 12018
2665.90 11995
2666.39 12091
2666.88 11859
2667.36 12002
2667.85 12115
2668.34 11543
2668.83 11867
2669.31 11927
2669.80 11890
2670.29 11732
2670.77 11959
2671.26 12496
2671.75 12520
2672.24 12512
2672.72 12905
2673.21 12822
2673.70 13269
2674.18 14220
2674.67 14913
2675.16 14909
2675.65 15783
2676.13 15957
2676.62 15918
2677.11 16298
2677.60 15785
2678.09 15425
2678.57 14843
2679.06 14816
2679.55 14084
2680.04 13781
2680.53 13308
2681.01 12929
2681.50 13188
2681.99 12968
2682.48 12893
2682.97 12565
2683.45 13314
2683.94 13813
2684.43 13014
2684.92 12912
2685.41 13083
2685.90 13252
2686.38 13163
2686.87 13065
2687.36 13247
2687.85 13006
2688.34 12787
2688.83 12862
2689.32 12920
2689.81 12652
2690.29 12924
2690.78 12730
2691.27 12487
2691.76 12378
2692.25 12600
2692.74 12520
2693.23 12315
2693.72 12519
2694.21 12751
2694.70 12283
2695.19 12329
2695.68 12573
2696.16 12964
2696.65 13148
2697.14 12804
2697.63 12753
2698.12 12820
2698.61 12763
2699.10 12586
2699.59 12864
2700.08 13148
2700.57 12704
2701.06 13015
2701.55 12934
2702.04 12903
2702.53 12824
2703.02 12855
2703.51 13114
2704.00 13015
2704.49 13294
2704.98 13568
2705.47 13137
2705.96 13123
2706.45 13167
2706.94 13379
2707.43 12686
2707.92 12504
2708.41 12285
2708.91 12049
2709.40 11813
2709.89 12204
2710.38 12045
2710.87 12383
2711.36 12554
2711.85 12471
2712.34 12417
2712.83 12862
2713.32 12852
2713.81 12958
2714.30 13285
2714.80 13223
2715.29 13016
2715.78 12945
2716.27 12947
2716.76 12775
2717.25 12307
2717.74 11902
2718.23 11939
2718.73 11867
2719.22 11968
2719.71 11619
2720.20 11717
2720.69 11919
2721.18 12047
2721.68 12532
2722.17 12581
2722.66 12457
2723.15 12868
2723.64 13105
2724.14 13219
2724.63 13601
2725.12 13273
2725.61 13015
2726.10 13115
2726.60 12792
2727.09 12857
2727.58 12555
2728.07 12385
2728.56 12100
2729.06 11765
2729.55 11900
2730.04 11679
2730.53 11891
2731.03 12301
2731.52 12233
2732.01 12337
2732.51 12273
2733.00 12380
2733.49 12762
2733.98 12979
2734.48 13381
2734.97 13005
2735.46 13316
2735.96 13508
2736.45 13533
2736.94 13090
2737.43 13344
2737.93 13230
2738.42 13320
2738.91 13145
2739.41 13099
2739.90 12909
2740.39 12925
2740.89 13134
2741.38 12794
2741.88 12707
2742.37 12344
2742.86 12215
2743.36 11682
2743.85 11837
2744.34 11703
2744.84 11680
2745.33 11625
2745.83 11411
2746.32 11187
2746.81 11407
2747.31 11429
2747.80 11639
2748.30 11525
2748.79 11475
2749.28 11556
2749.78 11651
2750.27 11320
2750.77 11470
2751.26 11764
2751.76 12237
2752.25 12601
2752.74 12188
2753.24 12342
2753.73 12350
2754.23 12292
2754.72 12725
2755.22 12843
2755.71 13109
2756.21 13067
2756.70 13240
2757.20 13009
2757.69 12952
2758.19 12835
2758.68 12839
2759.18 13129
2759.67 12872
2760.17 12474
2760.66 12286
2761.16 12532
2761.65 12338
2762.15 12169
2762.64 12419
2763.14 12429
2763.64 12285
2764.13 12519
2764.63 12633
2765.12 12070
2765.62 12294
2766.11 12235
2766.61 11811
2767.11 11924
2767.60 11612
2768.10 11957
2768.59 12003
2769.09 11698
2769.59 11826
2770.08 11938
2770.58 11915
2771.07 11771
2771.57 11451
2772.07 12070
2772.56 12324
2773.06 12929
2773.56 13321
2774.05 13631
2774.55 13916
2775.04 14428
2775.54 14895
2776.04 15277
2776.53 15775
2777.03 16409
2777.53 16694
2778.03 17170
2778.52 17375
2779.02 17419
2779.52 16548
2780.01 15566
2780.51 15338
2781.01 14185
2781.50 13951
2782.00 13786
2782.50 13277
2783.00 13084
2783.49 12543
2783.99 12355
2784.49 12096
2784.99 12345
2785.48 12448
2785.98 12022
2786.48 12011
2786.98 11859
2787.47 11727
2787.97 11980
2788.47 12071
2788.97 12003
2789.46 11857
2789.96 11709
2790.46 11806
2790.96 11581
2791.46 11617
2791.95 11946
2792.45 11513
2792.95 11586
2793.45 11777
2793.95 12158
2794.44 12098
2794.94 12237
2795.44 12311
2795.94 12649
2796.44 13246
2796.94 13853
2797.44 13989
2797.93 14293
2798.43 14364
2798.93 14357
2799.43 14248
2799.93 14464
2800.43 14413
2800.93 13632
2801.43 12987
2801.92 13465
2802.42 13284
2802.92 12917
2803.42 12802
2803.92 12867
2804.42 12543
2804.92 12611
2805.42 12932
2805.92 12943
2806.42 12918
2806.92 13642
2807.42 14140
2807.91 14750
2808.41 14546
2808.91 15075
2809.41 15236
2809.91 15351
2810.41 15176
2810.91 15191
2811.41 15133
2811.91 14438
2812.41 14002
2812.91 13598
2813.41 13261
2813.91 13231
2814.41 13201
2814.91 12838
2815.41 12787
2815.91 12648
2816.41 13268
2816.91 13158
2817.41 12779
2817.91 12491
2818.41 12616
2818.91 12848
2819.42 13145
2819.92 12991
2820.42 12944
2820.92 12784
2821.42 13087
2821.92 12888
2822.42 12401
2822.92 12432
2823.42 12447
2823.92 11966
2824.42 12015
2824.92 11830
2825.42 11889
2825.93 11973
2826.43 11741
2826.93 11994
2827.43 11909
2827.93 11544
2828.43 11603
2828.93 11668
2829.43 11796
2829.94 11744
2830.44 11699
2830.94 11552
2831.44 11150
2831.94 10845
2832.44 10840
2832.95 11125
2833.45 11466
2833.95 11372
2834.45 11345
2834.95 11575
2835.45 11803
2835.96 12588
2836.46 12296
2836.96 12574
2837.46 12643
2837.97 12911
2838.47 12989
2838.97 13049
2839.47 12841
2839.97 12892
2840.48 12565
2840.98 12699
2841.48 12744
2841.98 12718
2842.49 12528
2842.99 12109
2843.49 12270
2843.99 12141
2844.50 12408
2845.00 12253
2845.50 12425
2846.01 12994
2846.51 13053
2847.01 12847
2847.51 13330
2848.02 13410
2848.52 13340
2849.02 13275
2849.53 13585
2850.03 13699
2850.53 13669
2851.04 13321
2851.54 13317
2852.04 13038
2852.55 13230
2853.05 12605
2853.55 12146
2854.06 12485
2854.56 12038
2855.06 11678
2855.57 12019
2856.07 11935
2856.58 11681
2857.08 12076
2857.58 11980
2858.09 11883
2858.59 11686
2859.10 11651
2859.60 11535
2860.10 11689
2860.61 11560
2861.11 12351
2861.62 12120
2862.12 11927
2862.62 12014
2863.13 12309
2863.63 12220
2864.14 11963
2864.64 11980
2865.15 11325
2865.65 11364
2866.16 11258
2866.66 11284
2867.17 11332
2867.67 11112
2868.18 11402
2868.68 11465
2869.19 11677
2869.69 11896
2870.20 12098
2870.70 11999
2871.21 12198
2871.71 12094
2872.22 12032
2872.72 12333
2873.23 12439
2873.73 12830
2874.24 12556
2874.74 12692
2875.25 13114
2875.75 12705
2876.26 12701
2876.76 12459
2877.27 12363
2877.78 12797
2878.28 12765
2878.79 12870
2879.29 12679
2879.80 12545
2880.30 12626
2880.81 12754
2881.32 12592
2881.82 12377
2882.33 12700
2882.83 12756
2883.34 12764
2883.85 12678
2884.35 12827
2884.86 12702
2885.37 12417
2885.87 12459
2886.38 12173
2886.88 12673
2887.39 12896
2887.90 12996
2888.40 13284
2888.91 12842
2889.42 12675
2889.92 13028
2890.43 12923
2890.94 12602
2891.45 12581
2891.95 12219
2892.46 12584
2892.97 12294
2893.47 12235
2893.98 12160
2894.49 11854
2894.99 12232
2895.50 12402
2896.01 12736
2896.52 12511
2897.02 12362
2897.53 12528
2898.04 12539
2898.55 13089
2899.05 13133
2899.56 13511
2900.07 13384
2900.58 13475
2901.08 13534
2901.59 14017
2902.10 14735
2902.61 14822
2903.12 14939
2903.62 15101
2904.13 15533
2904.64 15341
2905.15 15233
2905.66 14957
2906.16 14451
2906.67 14334
2907.18 14482
2907.69 14223
2908.20 14047
2908.71 13793
2909.21 13867
2909.72 13787
2910.23 13605
2910.74 12875
2911.25 12649
2911.76 12796
2912.26 12525
2912.77 12627
2913.28 12266
2913.79 12678
2914.30 13231
2914.81 13128
2915.32 13153
2915.83 12894
2916.34 13269
2916.85 13114
2917.35 12656
2917.86 12584
2918.37 12657
2918.88 12650
2919.39 13166
2919.90 13004
2920.41 12837
2920.92 12738
2921.43 12901
2921.94 12658
2922.45 12619
2922.96 13200
2923.47 13321
2923.98 13462
2924.49 13574
2925.00 13701
2925.51 14285
2926.02 15040
2926.53 15045
2927.04 15067
2927.55 14758
2928.06 14811
2928.57 14643
2929.08 13743
2929.59 13241
2930.10 12940
2930.61 12793
2931.12 12588
2931.63 12562
2932.14 12396
2932.65 12524
2933.16 12316
2933.67 12219
2934.18 12446
2934.69 12116
2935.20 12201
2935.71 12790
2936.22 12345
2936.73 12332
2937.25 12286
2937.76 12323
2938.27 12708
2938.78 12734
2939.29 12929
2939.80 12967
2940.31 12672
2940.82 12523
2941.33 12769
2941.85 13025
2942.36 13162
2942.87 13056
2943.38 13512
2943.89 13571
2944.40 13665
2944.91 13781
2945.43 13915
2945.94 14253
2946.45 14490
2946.96 14684
2947.47 15155
2947.98 15051
2948.50 14797
2949.01 14978
2949.52 14340
2950.03 13914
2950.54 13735
2951.06 13386
2951.57 13034
2952.08 12870
2952.59 12658
2953.10 11898
2953.62 12059
2954.13 12087
2954.64 12073
2955.15 11828
2955.67 11792
2956.18 11757
2956.69 11646
2957.20 11498
2957.72 11806
2958.23 11914
2958.74 11821
2959.25 11614
2959.77 11656
2960.28 11949
2960.79 11665
2961.31 11903
2961.82 11976
2962.33 12082
2962.85 12171
2963.36 12290
2963.87 12223
2964.39 12103
2964.90 12604
2965.41 12287
2965.93 12066
2966.44 11916
2966.95 12381
2967.47 11927
2967.98 11755
2968.49 11779
2969.01 11300
2969.52 11568
2970.03 11218
2970.55 10885
2971.06 11357
2971.58 11371
2972.09 11513
2972.60 11527
2973.12 11337
2973.63 11301
2974.15 11605
2974.66 11138
2975.17 11303
2975.69 11112
2976.20 11414
2976.72 11628
2977.23 11330
2977.74 11425
2978.26 11503
2978.77 12112
2979.29 12044
2979.80 12170
2980.32 11971
2980.83 11852
2981.35 11690
2981.86 11877
2982.38 12342
2982.89 12073
2983.41 11905
2983.92 12268
2984.44 12488
2984.95 12632
2985.47 12720
2985.98 12818
2986.50 12882
2987.01 12713
2987.53 12620
2988.04 12544
2988.56 12672
2989.07 12687
2989.59 13058
2990.10 12701
2990.62 12523
2991.13 12688
2991.65 12378
2992.17 12087
2992.68 12164
2993.20 12460
2993.71 12430
2994.23 12389
2994.74 12677
2995.26 12886
2995.78 12557
2996.29 13277
2996.81 13605
2997.32 14185
2997.84 13910
2998.36 14249
2998.87 14845
2999.39 15217
2999.91 15379
3000.42 15604
3000.94 15322
3001.45 14915
3001.97 14519
3002.49 14646
3003.00 14101
3003.52 13971
3004.04 13958
3004.55 14037
3005.07 14236
3005.59 14616
3006.10 14587
3006.62 14532
3007.14 14345
3007.66 14002
3008.17 13874
3008.69 13954
3009.21 13803
3009.72 13671
3010.24 13355
3010.76 13179
3011.28 13132
3011.79 12812
3012.31 13180
3012.83 12900
3013.35 12806
3013.86 12715
3014.38 12523
3014.90 12916
3015.42 13134
3015.93 13225
3016.45 13099
3016.97 12992
3017.49 13398
3018.00 13693
3018.52 14235
3019.04 13632
3019.56 13615
3020.08 13773
3020.59 13503
3021.11 13835
3021.63 13528
3022.15 13520
3022.67 13709
3023.19 13149
3023.70 13184
3024.22 13249
3024.74 12946
3025.26 13423
3025.78 13227
3026.30 13227
3026.81 13094
3027.33 12658
3027.85 12864
3028.37 13035
3028.89 12856
3029.41 12755
3029.93 12695
3030.45 13032
3030.97 13207
3031.48 12891
3032.00 12986
3032.52 13277
3033.04 13495
3033.56 13455
3034.08 13631
3034.60 13669
3035.12 13955
3035.64 14032
3036.16 14515
3036.68 14409
3037.20 14444
3037.72 14300
3038.24 14299
3038.76 13963
3039.27 13386
3039.79 13285
3040.31 13097
3040.83 12801
3041.35 12603
3041.87 12726
3042.39 12400
3042.91 12179
3043.43 12228
3043.95 11968
3044.47 11965
3044.99 12007
3045.51 11743
3046.03 11764
3046.56 11686
3047.08 11840
3047.60 12132
3048.12 11960
3048.64 11852
3049.16 12375
3049.68 12255
3050.20 12100
3050.72 11994
3051.24 11989
3051.76 12258
3052.28 12190
3052.80 11849
3053.32 11861
3053.84 11847
3054.37 12263
3054.89 12662
3055.41 12729
3055.93 12413
3056.45 12647
3056.97 12732
3057.49 12492
3058.01 11845
3058.53 11592
3059.06 12109
3059.58 12257
3060.10 11967
3060.62 11620
3061.14 11715
3061.66 11574
3062.19 12209
3062.71 11552
3063.23 11470
3063.75 11806
3064.27 11854
3064.79 11924
3065.32 11906
3065.84 11692
3066.36 12215
3066.88 12166
3067.40 12299
3067.93 12403
3068.45 12538
3068.97 12692
3069.49 12327
3070.02 12367
3070.54 12402
3071.06 12064
3071.58 12347
3072.10 11875
3072.63 12124
3073.15 12312
3073.67 12361
3074.20 12206
3074.72 12301
3075.24 11997
3075.76 12111
3076.29 12447
3076.81 12893
3077.33 12993
3077.86 12906
3078.38 13421
3078.90 13338
3079.42 13800
3079.95 14624
3080.47 15017
3080.99 14938
3081.52 15065
3082.04 15189
3082.56 14708
3083.09 14061
3083.61 14214
3084.13 13966
3084.66 14200
3085.18 14216
3085.71 13718
3086.23 13425
3086.75 13772
3087.28 13546
3087.80 13507
3088.32 13151
3088.85 13341
3089.37 13258
3089.90 12591
3090.42 12783
3090.94 12662
3091.47 12710
3091.99 12464
3092.52 12500
3093.04 12332
3093.57 12188
3094.09 12114
3094.61 12111
3095.14 11917
3095.66 12030
3096.19 12271
3096.71 12216
3097.24 12703
3097.76 12894
3098.29 12531
3098.81 12496
3099.34 12523
3099.86 12542
3100.39 12746
3100.91 12464
3101.44 13242
3101.96 13463
3102.49 13673
3103.01 14176
3103.54 14506
3104.06 15188
3104.59 16065
3105.11 15515
3105.64 15276
3106.16 15743
3106.69 15328
3107.21 15477
3107.74 14341
3108.26 13340
3108.79 12957
3109.32 12494
3109.84 12473
3110.37 12319
3110.89 12209
3111.42 12691
3111.94 12963
3112.47 12746
3113.00 12628
3113.52 12620
3114.05 12620
3114.57 12252
3115.10 12387
3115.63 11916
3116.15 12161
3116.68 11861
3117.21 11816
3117.73 11828
3118.26 12243
3118.78 11919
3119.31 11803
3119.84 11723
3120.36 11568
3120.89 11527
3121.42 11335
3121.94 11547
3122.47 11622
3123.00 11649
3123.52 11800
3124.05 11880
3124.58 12002
3125.11 11810
3125.63 12123
3126.16 12186
3126.69 11976
3127.21 12176
3127.74 12206
3128.27 11999
3128.80 12167
3129.32 12058
3129.85 12050
3130.38 11998
3130.91 12227
3131.43 12024
3131.96 11907
3132.49 12091
3133.02 12080
3133.54 12027
3134.07 11633
3134.60 11626
3135.13 11474
3135.65 11834
3136.18 11819
3136.71 11586
3137.24 11336
3137.77 11479
3138.29 11704
3138.82 12002
3139.35 11830
3139.88 11914
3140.41 11780
3140.94 11688
3141.46 11758
3141.99 11940
3142.52 11823
3143.05 11619
3143.58 11778
3144.11 11936
3144.64 12051
3145.16 12051
3145.69 12341
3146.22 12836
3146.75 12941
3147.28 13721
3147.81 14150
3148.34 13936
3148.87 14424
3149.40 14851
3149.92 14513
3150.45 14295
3150.98 14198
3151.51 14433
3152.04 13808
3152.57 13291
3153.10 13483
3153.63 12698
3154.16 12813
3154.69 12597
3155.22 12220
3155.75 11981
3156.28 12202
3156.81 11801
3157.34 11946
3157.87 12396
3158.40 12258
3158.93 12499
3159.46 12751
3159.99 13048
3160.52 13063
3161.05 13757
3161.58 13270
3162.11 12558
3162.64 12956
3163.17 13407
3163.70 12954
3164.23 13009
3164.76 12523
3165.29 12733
3165.82 12579
3166.35 12460
3166.88 11865
3167.41 11915
3167.94 12317
3168.47 12172
3169.00 12160
3169.53 11815
3170.06 12306
3170.59 12012
3171.12 12030
3171.65 12218
3172.19 11991
3172.72 12004
3173.25 12220
3173.78 12362
3174.31 12180
3174.84 12709
3175.37 13269
3175.90 13036
3176.44 12921
3176.97 12724
3177.50 12697
3178.03 12622
3178.56 12448
3179.09 12373
3179.62 12235
3180.16 12338
3180.69 12529
3181.22 12452
3181.75 12278
3182.28 12291
3182.81 11840
3183.35 12077
3183.88 11817
3184.41 11602
3184.94 11372
3185.47 11400
3186.01 11496
3186.54 11411
3187.07 11595
3187.60 11760
3188.14 11855
3188.67 11821
3189.20 12170
3189.73 11624
3190.26 11913
3190.80 12145
3191.33 11738
3191.86 11532
3192.39 11544
3192.93 11654
3193.46 11630
3193.99 11839
3194.53 11885
3195.06 11919
3195.59 11906
3196.12 11900
3196.66 11962
3197.19 11836
3197.72 12381
3198.26 12158
3198.79 12113
3199.32 12572
3199.86 12744
3200.39 12515
3200.92 12573
3201.46 13232
3201.99 13475
3202.52 13740
3203.06 14172
3203.59 14268
3204.12 14289
3204.66 14387
3205.19 13673
3205.73 13780
3206.26 13531
3206.79 13018
3207.33 12851
3207.86 12423
3208.39 12009
3208.93 12509
3209.46 12466
3210.00 12477
3210.53 12958
3211.07 13161
3211.60 13347
3212.13 13230
3212.67 14232
3213.20 14536
3213.74 14048
3214.27 14237
3214.81 14476
3215.34 14179
3215.88 13564
3216.41 13492
3216.94 13180
3217.48 12872
3218.01 13285
3218.55 13171
3219.08 13414
3219.62 13431
3220.15 13348
3220.69 13389
3221.22 13485
3221.76 13336
3222.29 13551
3222.83 13968
3223.36 13999
3223.90 13931
3224.43 13939
3224.97 14240
3225.51 14349
3226.04 14574
3226.58 14596
3227.11 14885
3227.65 14679
3228.18 14108
3228.72 13396
3229.25 13164
3229.79 12553
3230.33 12309
3230.86 12295
3231.40 12027
3231.93 11935
3232.47 11788
3233.01 11469
3233.54 11335
3234.08 11601
3234.61 11435
3235.15 11696
3235.69 11570
3236.22 11205
3236.76 11569
3237.30 11949
3237.83 12229
3238.37 12130
3238.91 12594
3239.44 12668
3239.98 12489
3240.51 13119
3241.05 12862
3241.59 12512
3242.13 12776
3242.66 12400
3243.20 12514
3243.74 12128
3244.27 11878
3244.81 12060
3245.35 11518
3245.88 11370
3246.42 11271
3246.96 11398
3247.50 11445
3248.03 11419
3248.57 11370
3249.11 11524
3249.64 11846
3250.18 11473
3250.72 11660
3251.26 11633
3251.79 11548
3252.33 11867
3252.87 12338
3253.41 11861
3253.95 11861
3254.48 11820
3255.02 11989
3255.56 12548
3256.10 12118
3256.64 12305
3257.17 12646
3257.71 12576
3258.25 12483
3258.79 12621
3259.33 12543
3259.86 12782
3260.40 13046
3260.94 13271
3261.48 13174
3262.02 13073
3262.56 13140
3263.09 13735
3263.63 13987
3264.17 14136
3264.71 13764
3265.25 14250
3265.79 14901
3266.33 14990
3266.87 14757
3267.40 14765
3267.94 14661
3268.48 14645
3269.02 14632
3269.56 14206
3270.10 13866
3270.64 13894
3271.18 13406
3271.72 12917
3272.26 12713
3272.80 12294
3273.33 12234
3273.87 11728
3274.41 11929
3274.95 11943
3275.49 11826
3276.03 11940
3276.57 11949
3277.11 12334
3277.65 12476
3278.19 12660
3278.73 12735
3279.27 12473
3279.81 12551
3280.35 12696
3280.89 12715
3281.43 12695
3281.97 12586
3282.51 13235
3283.05 13264
3283.59 13477
3284.13 13501
3284.67 13641
3285.21 14215
3285.75 14509
3286.29 14675
3286.83 15143
3287.37 15614
3287.91 15573
3288.45 15859
3289.00 16125
3289.54 15582
3290.08 15370
3290.62 14715
3291.16 14392
3291.70 14370
3292.24 13739
3292.78 14126
3293.32 14671
3293.86 14581
3294.40 14439
3294.95 14841
3295.49 15521
3296.03 15840
3296.57 16644
3297.11 17015
3297.65 16973
3298.19 17078
3298.74 17200
3299.28 16931
3299.82 16164
3300.36 15706
3300.90 15227
3301.44 14396
3301.98 14739
3302.53 14335
3303.07 14092
3303.61 13859
3304.15 13427
3304.69 13348
3305.24 13547
3305.78 12982
3306.32 13034
3306.86 13092
3307.40 12949
3307.95 12960
3308.49 12330
3309.03 12136
3309.57 12274
3310.12 12033
3310.66 12198
3311.20 12485
3311.74 12696
3312.29 12823
3312.83 12751
3313.37 12664
3313.91 12581
3314.46 13002
3315.00 13379
3315.54 13174
3316.09 13132
3316.63 13715
3317.17 13828
3317.71 13695
3318.26 13612
3318.80 13607
3319.34 13058
3319.89 13388
3320.43 13184
3320.97 12848
3321.52 12908
3322.06 12647
3322.60 12859
3323.15 12846
3323.69 13252
3324.23 13327
3324.78 12560
3325.32 12929
3325.86 13069
3326.41 13012
3326.95 12824
3327.50 12952
3328.04 13048
3328.58 12985
3329.13 12484
3329.67 12690
3330.22 12839
3330.76 12225
3331.30 12838
3331.85 13162
3332.39 13261
3332.94 13501
3333.48 13815
3334.03 13931
3334.57 13680
3335.11 13460
3335.66 13678
3336.20 13918
3336.75 13939
3337.29 13535
3337.84 13661
3338.38 14029
3338.93 14116
3339.47 13882
3340.02 13781
3340.56 13369
3341.11 13144
3341.65 13101
3342.20 12967
3342.74 12726
3343.29 12219
3343.83 12257
3344.38 12106
3344.92 12131
3345.47 11910
3346.01 11932
3346.56 12222
3347.10 11592
3347.65 11381
3348.19 11522
3348.74 11698
3349.29 11882
3349.83 12251
3350.38 12026
3350.92 12014
3351.47 12025
3352.01 12263
3352.56 12420
3353.11 11873
3353.65 12120
3354.20 12155
3354.74 11751
3355.29 11697
3355.84 12180
3356.38 11718
3356.93 11740
3357.47 12058
3358.02 11522
3358.57 11633
3359.11 11876
3359.66 11635
3360.21 10843
3360.75 10853
3361.30 10860
3361.85 10845
3362.39 11016
3362.94 10715
3363.49 10609
3364.03 10583
3364.58 10696
3365.13 10988
3365.67 10845
3366.22 10733
3366.77 10729
3367.31 11096
3367.86 10991
3368.41 11011
3368.96 10934
3369.50 11147
3370.05 10838
3370.60 11093
3371.15 11332
3371.69 11208
3372.24 11435
3372.79 11352
3373.34 11260
3373.88 11026
3374.43 10657
3374.98 10649
3375.53 10836
3376.07 10884
3376.62 10982
3377.17 10541
3377.72 10630
3378.27 10464
3378.81 10206
3379.36 10211
3379.91 10170
3380.46 9963
3381.01 10040
3381.55 10156
3382.10 10077
3382.65 10153
3383.20 10108
3383.75 10280
3384.30 10300
3384.84 10343
3385.39 10161
3385.94 9937
3386.49 9992
3387.04 10067
3387.59 10334
3388.14 10544
3388.69 10564
3389.23 10592
3389.78 10786
3390.33 10813
3390.88 10662
3391.43 10930
3391.98 10663
3392.53 10830
3393.08 10689
3393.63 10459
3394.18 10313
3394.72 10792
3395.27 10545
3395.82 10314
3396.37 10206
3396.92 10253
3397.47 10450
3398.02 9963
3398.57 10427
3399.12 10399
3399.67 10250
3400.22 10354
3400.77 9943
3401.32 9995
3401.87 10235
3402.42 10257
3402.97 10359
3403.52 10522
3404.07 10360
3404.62 10255
3405.17 10460
3405.72 10636
3406.27 10505
3406.82 10418
3407.37 10484
3407.92 10214
3408.47 10284
3409.02 10283
3409.57 10257
3410.12 10434
3410.67 9847
3411.22 9869
3411.78 9964
3412.33 9874
3412.88 10313
3413.43 10248
3413.98 10067
3414.53 10122
3415.08 10375
3415.63 10328
3416.18 10379
3416.73 10266
3417.28 10399
3417.84 10154
3418.39 9988
3418.94 9959
3419.49 10062
3420.04 10132
3420.59 10083
3421.14 10240
3421.69 9935
3422.25 10362
3422.80 10575
3423.35 10454
3423.90 10317
3424.45 10492
3425.00 10718
3425.56 10788
3426.11 10899
3426.66 10991
3427.21 10683
3427.76 10683
3428.32 10768
3428.87 10594
3429.42 10465
3429.97 10138
3430.52 10544
3431.08 10672
3431.63 10578
3432.18 10817
3432.73 10812
3433.29 10514
3433.84 10522
3434.39 10390
3434.94 10543
3435.50 10432
3436.05 10308
3436.60 10485
3437.15 10760
3437.71 10606
3438.26 10387
3438.81 10828
3439.37 10715
3439.92 10671
3440.47 10695
3441.02 10695
3441.58 10917
3442.13 10960
3442.68 10673
3443.24 10942
3443.79 10686
3444.34 10386
3444.90 10475
3445.45 10535
3446.00 10590
3446.56 10607
3447.11 10268
3447.66 9914
3448.22 10142
3448.77 10276
3449.33 10200
3449.88 10116
3450.43 10249
3450.99 9795
3451.54 9997
3452.09 9912
3452.65 9772
3453.20 9797
3453.76 9819
3454.31 9911
3454.86 9762
3455.42 9753
3455.97 10046
3456.53 9872
3457.08 9877
3457.64 10257
3458.19 10124
3458.75 10273
3459.30 10234
3459.85 10480
3460.41 10246
3460.96 10315
3461.52 10237
3462.07 10217
3462.63 10125
3463.18 10264
3463.74 10086
3464.29 10071
3464.85 10375
3465.40 10218
3465.96 10264
3466.51 10532
3467.07 10506
3467.62 10250
3468.18 10342
3468.73 10625
3469.29 10836
3469.84 10937
3470.40 10886
3470.95 11017
3471.51 11393
3472.07 11070
3472.62 11411
3473.18 11598
3473.73 11342
3474.29 10977
3474.84 11390
3475.40 10949
3475.96 10875
3476.51 10894
3477.07 10687
3477.62 10759
3478.18 11022
3478.74 11247
3479.29 11495
3479.85 11476
3480.40 11440
3480.96 11941
3481.52 12348
3482.07 12338
3482.63 12089
3483.19 12031
3483.74 11500
3484.30 11299
3484.86 11364
3485.41 11707
3485.97 10851
3486.53 10743
3487.08 10992
3487.64 11170
3488.20 11478
3488.75 11376
3489.31 11288
3489.87 11975
3490.42 12246
3490.98 11955
3491.54 12383
3492.09 12398
3492.65 12965
3493.21 13087
3493.77 13155
3494.32 13360
3494.88 13656
3495.44 13535
3496.00 13468
3496.55 13538
3497.11 13453
3497.67 13426
3498.23 13480
3498.78 13739
3499.34 13867
3499.90 14097
3500.46 14740
3501.01 15388
3501.57 15926
3502.13 16875
3502.69 17593
3503.25 17923
3503.80 19193
3504.36 19792
3504.92 20860
3505.48 22056
3506.04 23499
3506.60 24520
3507.15 24677
3507.71 24120
3508.27 23800
3508.83 23066
3509.39 21478
3509.95 19828
3510.50 18707
3511.06 16949
3511.62 15839
3512.18 14723
3512.74 14013
3513.30 13194
3513.86 12281
3514.42 11738
3514.98 11745
3515.53 11095
3516.09 11212
3516.65 11305
3517.21 11521
3517.77 11122
3518.33 11389
3518.89 11278
3519.45 11502
3520.01 11155
3520.57 11265
3521.13 11634
3521.69 11714
3522.25 11700
3522.81 11868
3523.36 11812
3523.92 11703
3524.48 11747
3525.04 11651
3525.60 11268
3526.16 11582
3526.72 11790
3527.28 11278
3527.84 10949
3528.40 10993
3528.96 11072
3529.52 10891
3530.08 10490
3530.64 10499
3531.20 10318
3531.76 10757
3532.32 10936
3532.89 10898
3533.45 11185
3534.01 11294
3534.57 11324
3535.13 11661
3535.69 12336
3536.25 12473
3536.81 12707
3537.37 12710
3537.93 12810
3538.49 13102
3539.05 13234
3539.61 12966
3540.17 12965
3540.74 13142
3541.30 13135
3541.86 12944
3542.42 12900
3542.98 12814
3543.54 12207
3544.10 12395
3544.66 12569
3545.22 12380
3545.79 12122
3546.35 11850
3546.91 11610
3547.47 11552
3548.03 11536
3548.59 11610
3549.16 11000
3549.72 10845
3550.28 10761
3550.84 10639
3551.40 10742
3551.96 10734
3552.53 10338
3553.09 10227
3553.65 10487
3554.21 10328
3554.77 10433
3555.34 10408
3555.90 10518
3556.46 10819
3557.02 10732
3557.59 10420
3558.15 10754
3558.71 11055
3559.27 11229
3559.84 11342
3560.40 11002
3560.96 11157
3561.52 11099
3562.09 10961
3562.65 11039
3563.21 11073
3563.77 11236
3564.34 10913
3564.90 10711
3565.46 10796
3566.03 10595
3566.59 10521
3567.15 10606
3567.72 10790
3568.28 10678
3568.84 10423
3569.41 10595
3569.97 10510
3570.53 10714
3571.10 10898
3571.66 10722
3572.22 10482
3572.79 11078
3573.35 11035
3573.91 11137
3574.48 10724
3575.04 11053
3575.60 11197
3576.17 11515
3576.73 11214
3577.30 11577
3577.86 11928
3578.42 11529
3578.99 11735
3579.55 12098
3580.12 11884
3580.68 11993
3581.24 11807
3581.81 11521
3582.37 11118
3582.94 10946
3583.50 10888
3584.07 10687
3584.63 10264
3585.20 10302
3585.76 10607
3586.32 10540
3586.89 10529
3587.45 10359
3588.02 10254
3588.58 10084
3589.15 10143
3589.71 10283
3590.28 9738
3590.84 9662
3591.41 9668
3591.97 9798
3592.54 9799
3593.10 10068
3593.67 10084
3594.23 10315
3594.80 10709
3595.36 10491
3595.93 10231
3596.50 10330
3597.06 10463
3597.63 10243
3598.19 10550
3598.76 10835
3599.32 11031
3599.89 11015
3600.45 10890
3601.02 10818
3601.59 10968
3602.15 10999
3602.72 10567
3603.28 10818
3603.85 11052
3604.42 10874
3604.98 10411
3605.55 10489
3606.11 10867
3606.68 10573
3607.25 10310
3607.81 10296
3608.38 10021
3608.95 9929
3609.51 9727
3610.08 9612
3610.65 9804
3611.21 9984
3611.78 9730
3612.35 9638
3612.91 9864
3613.48 10061
3614.05 10123
3614.61 10204
3615.18 10800
3615.75 11704
3616.31 11911
3616.88 12139
3617.45 12907
3618.01 13827
3618.58 14181
3619.15 14992
3619.72 15820
3620.28 16360
3620.85 16083
3621.42 15618
3621.99 15169
3622.55 14743
3623.12 13725
3623.69 12875
3624.26 12237
3624.82 11477
3625.39 10853
3625.96 10341
3626.53 9941
3627.09 9939
3627.66 9706
3628.23 9530
3628.80 9452
3629.37 9879
3629.93 9744
3630.50 9721
3631.07 9815
3631.64 9559
3632.21 9849
3632.77 9624
3633.34 9593
3633.91 9780
3634.48 9687
3635.05 9594
3635.62 9659
3636.19 9664
3636.75 9753
3637.32 9382
3637.89 9632
3638.46 9544
3639.03 9455
3639.60 9615
3640.17 9751
3640.73 9807
3641.30 9961
3641.87 10103
3642.44 10447
3643.01 10847
3643.58 10917
3644.15 10634
3644.72 10890
3645.29 10959
3645.86 10808
3646.43 11045
3647.00 10948
3647.57 10601
3648.13 10835
3648.70 10795
3649.27 10714
3649.84 10798
3650.41 10831
3650.98 10680
3651.55 10886
3652.12 10652
3652.69 10722
3653.26 10634
3653.83 10671
3654.40 10921
3654.97 10652
3655.54 10683
3656.11 10818
3656.68 10715
3657.25 10902
3657.82 11038
3658.39 11130
3658.96 10819
3659.53 11177
3660.10 11234
3660.67 11303
3661.24 11139
3661.82 11556
3662.39 11291
3662.96 11059
3663.53 10482
3664.10 10362
3664.67 10270
3665.24 10380
3665.81 9603
3666.38 9831
3666.95 9906
3667.52 9632
3668.09 9878
3668.67 9636
3669.24 9437
3669.81 9229
3670.38 9497
3670.95 9431
3671.52 9891
3672.09 10001
3672.66 9831
3673.24 10150
3673.81 10100
3674.38 9786
3674.95 10016
3675.52 10440
3676.09 10883
3676.66 11194
3677.24 11175
3677.81 11352
3678.38 11245
3678.95 11341
3679.52 11092
3680.10 10596
3680.67 10630
3681.24 10471
3681.81 10362
3682.38 10009
3682.96 9999
3683.53 9903
3684.10 9747
3684.67 9781
3685.25 10014
3685.82 9532
3686.39 9340
3686.96 9653
3687.54 10022
3688.11 9845
3688.68 9903
3689.25 10162
3689.83 10132
3690.40 10152
3690.97 10244
3691.54 10711
3692.12 10611
3692.69 10558
3693.26 11144
3693.84 11275
3694.41 11242
3694.98 10999
3695.56 10804
3696.13 10715
3696.70 10679
3697.28 10647
3697.85 10609
3698.42 10653
3699.00 10335
3699.57 10159
3700.14 10356
3700.72 10403
3701.29 10260
3701.86 10283
3702.44 10195
3703.01 9847
3703.58 9392
3704.16 9835
3704.73 10212
3705.31 9981
3705.88 9911
3706.45 9953
3707.03 9920
3707.60 9656
3708.18 9740
3708.75 10028
3709.33 10063
3709.90 10202
3710.47 10011
3711.05 10174
3711.62 10381
3712.20 9898
3712.77 9787
3713.35 9843
3713.92 10086
3714.50 10167
3715.07 9908
3715.64 9790
3716.22 9987
3716.79 9966
3717.37 9975
3717.94 9863
3718.52 9988
3719.09 9933
3719.67 10330
3720.24 10395
3720.82 10228
3721.39 10305
3721.97 10546
3722.54 10494
3723.12 10487
3723.70 10102
3724.27 9891
3724.85 9809
3725.42 9548
3726.00 9309
3726.57 9467
3727.15 9320
3727.72 9390
3728.30 9407
3728.88 9446
3729.45 9845
3730.03 10079
3730.60 10548
3731.18 10578
3731.75 10453
3732.33 10299
3732.91 10573
3733.48 11069
3734.06 10917
3734.64 11123
3735.21 11161
3735.79 11501
3736.36 11451
3736.94 11175
3737.52 10725
3738.09 10472
3738.67 10591
3739.25 10280
3739.82 10198
3740.40 10044
3740.98 9980
3741.55 10218
3742.13 10331
3742.71 9913
3743.28 10053
3743.86 10031
3744.44 10076
3745.01 9795
3745.59 9905
3746.17 9706
3746.75 9976
3747.32 10308
3747.90 10157
3748.48 10264
3749.05 10705
3749.63 10647
3750.21 10470
3750.79 10441
3751.36 10529
3751.94 10202
3752.52 9949
3753.10 10207
3753.67 10022
3754.25 9770
3754.83 10192
3755.41 10277
3755.99 9992
3756.56 9933
3757.14 9897
3757.72 10129
3758.30 9958
3758.88 10258
3759.45 10961
3760.03 11129
3760.61 11047
3761.19 11029
3761.77 11183
3762.35 11336
3762.92 11218
3763.50 11193
3764.08 11240
3764.66 11207
3765.24 11085
3765.82 10755
3766.39 10980
3766.97 10519
3767.55 10676
3768.13 10296
3768.71 9965
3769.29 9974
3769.87 9899
3770.45 9821
3771.03 9907
3771.60 9895
3772.18 9779
3772.76 9966
3773.34 10081
3773.92 10300
3774.50 10077
3775.08 9869
3775.66 9819
3776.24 9864
3776.82 9674
3777.40 9404
3777.98 9403
3778.56 9385
3779.14 9350
3779.72 9309
3780.30 9393
3780.88 9279
3781.46 9035
3782.04 9172
3782.61 9080
3783.19 8890
3783.77 9050
3784.35 8784
3784.93 8976
3785.52 9274
3786.10 9001
3786.68 9127
3787.26 9218
3787.84 9353
3788.42 9380
3789.00 9012
3789.58 9040
3790.16 9235
3790.74 9601
3791.32 9459
3791.90 9269
3792.48 9929
3793.06 9695
3793.64 9615
3794.22 9384
3794.80 9535
3795.38 9495
3795.96 9841
3796.55 9737
3797.13 9711
3797.71 9846
3798.29 9651
3798.87 9525
3799.45 9322
3800.03 9401
3800.61 9375
3801.19 9906
3801.78 9653
3802.36 9593
3802.94 9661
3803.52 10288
3804.10 10396
3804.68 10065
3805.27 10291
3805.85 10539
3806.43 10516
3807.01 10492
3807.59 10799
3808.17 11252
3808.76 11683
3809.34 12281
3809.92 12270
3810.50 11992
3811.08 12649
3811.67 12865
3812.25 12580
3812.83 11985
3813.41 11458
3814.00 11343
3814.58 11216
3815.16 11019
3815.74 10975
3816.32 10815
3816.91 10749
3817.49 10628
3818.07 10815
3818.66 10531
3819.24 10300
3819.82 10301
3820.40 9736
3820.99 9599
3821.57 9527
3822.15 9226
3822.73 9159
3823.32 9288
3823.90 9102
3824.48 8981
3825.07 9123
3825.65 9237
3826.23 8777
3826.82 8739
3827.40 8640
3827.98 8859
3828.57 8508
3829.15 8732
3829.73 8682
3830.32 8805
3830.90 8555
3831.48 8574
3832.07 8852
3832.65 8749
3833.24 8965
3833.82 9073
3834.40 9332
3834.99 9458
3835.57 9133
3836.16 9225
3836.74 9087
3837.32 8740
3837.91 9051
3838.49 9109
3839.08 9487
3839.66 9275
3840.24 9042
3840.83 9246
3841.41 9317
3842.00 9100
3842.58 8843
3843.17 8935
3843.75 9142
3844.34 9190
3844.92 8779
3845.51 8995
3846.09 8950
3846.67 9271
3847.26 9302
3847.84 9263
3848.43 9370
3849.01 9589
3849.60 9400
3850.18 9306
3850.77 9597
3851.35 9412
3851.94 9379
3852.53 9244
3853.11 8981
3853.70 9244
3854.28 9039
3854.87 9298
3855.45 8980
3856.04 8934
3856.62 9285
3857.21 9225
3857.79 9141
3858.38 9463
3858.97 9312
3859.55 9972
3860.14 9922
3860.72 10170
3861.31 10764
3861.90 11261
3862.48 11494
3863.07 11491
3863.65 11749
3864.24 12075
3864.83 11832
3865.41 11768
3866.00 11423
3866.58 11061
3867.17 10792
3867.76 10338
3868.34 10635
3868.93 10702
3869.52 10268
3870.10 10016
3870.69 9603
3871.28 9859
3871.86 10148
3872.45 9816
3873.04 9916
3873.62 10180
3874.21 10366
3874.80 10236
3875.38 10784
3875.97 10814
3876.56 10761
3877.15 10801
3877.73 11090
3878.32 10888
3878.91 10858
3879.49 10919
3880.08 10480
3880.67 10563
3881.26 10164
3881.84 9872
3882.43 9874
3883.02 9723
3883.61 9302
3884.19 9267
3884.78 9502
3885.37 9677
3885.96 9540
3886.55 9285
3887.13 9360
3887.72 9224
3888.31 9527
3888.90 9210
3889.49 9405
3890.07 9526
3890.66 9861
3891.25 10495
3891.84 10386
3892.43 10423
3893.01 10567
3893.60 10107
3894.19 10219
3894.78 10597
3895.37 10196
3895.96 10141
3896.55 10291
3897.13 10058
3897.72 9812
3898.31 10156
3898.90 9856
3899.49 10024
3900.08 9738
3900.67 9689
3901.26 9855
3901.84 9850
3902.43 9677
3903.02 9509
3903.61 9784
3904.20 9885
3904.79 9823
3905.38 9820
3905.97 9401
3906.56 9375
3907.15 9004
3907.74 9232
3908.33 9139
3908.92 8952
3909.50 8678
3910.09 8477
3910.68 8777
3911.27 8709
3911.86 8603
3912.45 8445
3913.04 8681
3913.63 8689
3914.22 8220
3914.81 8184
3915.40 8328
3915.99 8523
3916.58 8626
3917.17 8414
3917.76 8453
3918.35 8659
3918.94 8658
3919.53 8589
3920.12 8464
3920.72 8675
3921.31 8765
3921.90 8507
3922.49 8311
3923.08 8518
3923.67 8653
3924.26 8660
3924.85 8690
3925.44 8646
3926.03 8655
3926.62 8806
3927.21 8915
3927.80 8662
3928.39 8749
3928.99 8520
3929.58 8352
3930.17 8155
3930.76 8107
3931.35 7903
3931.94 8296
3932.53 8361
3933.12 8068
3933.72 8317
3934.31 8095
3934.90 8206
3935.49 8443
3936.08 8259
3936.67 8236
3937.26 8443
3937.86 8471
3938.45 8821
3939.04 9006
3939.63 8991
3940.22 9162
3940.82 9170
3941.41 9459
3942.00 9871
3942.59 9807
3943.18 9749
3943.78 9809
3944.37 9526
3944.96 9642
3945.55 9897
3946.14 9589
3946.74 9441
3947.33 9006
3947.92 9122
3948.51 8833
3949.11 8587
3949.70 8710
3950.29 8579
3950.88 8490
3951.48 8652
3952.07 8609
3952.66 8556
3953.26 8440
3953.85 8662
3954.44 8300
3955.03 8488
3955.63 8601
3956.22 8748
3956.81 8621
3957.41 8719
3958.00 8661
3958.59 8919
3959.19 8776
3959.78 9345
3960.37 9179
3960.97 9257
3961.56 9217
3962.15 9332
3962.75 9265
3963.34 9343
3963.93 8999
3964.53 9129
3965.12 9382
3965.72 9405
3966.31 9195
3966.90 9359
3967.50 9443
3968.09 9293
3968.69 9429
3969.28 9318
3969.87 9500
3970.47 9450
3971.06 8910
3971.66 8908
3972.25 8757
3972.85 8676
3973.44 8444
3974.03 8317
3974.63 8380
3975.22 8373
3975.82 8209
3976.41 8543
3977.01 8580
3977.60 8364
3978.20 8599
3978.79 8660
3979.39 8529
3979.98 8966
3980.58 8769
3981.17 9010
3981.77 8875
3982.36 8726
3982.96 8823
3983.55 8971
3984.15 8913
3984.74 8860
3985.34 8986
3985.93 8702
3986.53 8695
3987.12 8429
3987.72 8555
3988.31 8822
3988.91 8953
3989.50 9014
3990.10 8857
3990.70 8917
3991.29 9197
3991.89 9185
3992.48 9439
3993.08 9489
3993.67 9639
3994.27 9707
3994.87 9838
3995.46 10148
3996.06 10631
3996.65 10619
3997.25 10514
3997.85 10384
3998.44 10556
3999.04 10308
3999.64 10496
4000.23 10457
4000.83 10191
4001.43 9727
4002.02 9694
4002.62 9691
4003.21 9682
4003.81 9938
4004.41 9770
4005.00 9533
4005.60 9759
4006.20 10234
4006.80 10630
4007.39 10520
4007.99 10565
4008.59 10847
4009.18 11123
4009.78 10915
4010.38 10667
4010.97 10503
4011.57 10475
4012.17 10104
4012.77 9847
4013.36 9988
4013.96 9647
4014.56 9706
4015.16 9538
4015.75 9547
4016.35 9643
4016.95 9514
4017.55 9077
4018.14 9163
4018.74 9188
4019.34 9285
4019.94 9359
4020.54 9451
4021.13 9212
4021.73 9422
4022.33 9124
4022.93 9376
4023.53 9273
4024.12 9422
4024.72 9744
4025.32 9788
4025.92 10308
4026.52 10420
4027.12 10808
4027.71 11160
4028.31 11913
4028.91 12689
4029.51 12887
4030.11 12675
4030.71 12879
4031.31 13472
4031.90 13095
4032.50 12661
4033.10 12046
4033.70 11466
4034.30 11078
4034.90 10716
4035.50 10331
4036.10 10103
4036.70 9911
4037.29 9662
4037.89 9683
4038.49 9471
4039.09 9264
4039.69 9411
4040.29 9180
4040.89 9535
4041.49 9097
4042.09 8915
4042.69 9228
4043.29 9245
4043.89 9059
4044.49 9125
4045.09 9306
4045.69 9235
4046.29 9074
4046.89 9152
4047.49 9642
4048.09 9689
4048.69 9778
4049.29 9717
4049.89 9763
4050.49 9725
4051.09 9582
4051.69 9605
4052.29 9353
4052.89 9509
4053.49 9496
4054.09 9810
4054.69 9666
4055.29 9677
4055.89 9441
4056.49 9873
4057.09 9511
4057.69 9450
4058.29 9283
4058.89 9192
4059.49 8710
4060.09 8874
4060.70 8934
4061.30 8743
4061.90 8863
4062.50 8914
4063.10 8919
4063.70 8798
4064.30 8703
4064.90 8770
4065.50 9025
4066.11 9153
4066.71 9346
4067.31 9256
4067.91 9119
4068.51 9464
4069.11 9498
4069.71 9497
4070.32 9433
4070.92 9216
4071.52 9470
4072.12 9539
4072.72 9264
4073.32 9153
4073.93 8963
4074.53 8735
4075.13 8812
4075.73 8578
4076.33 8500
4076.94 8506
4077.54 8614
4078.14 8838
4078.74 8494
4079.34 8465
4079.95 8450
4080.55 8254
4081.15 8031
4081.75 8502
4082.36 8685
4082.96 8538
4083.56 8495
4084.16 8389
4084.77 8537
4085.37 8423
4085.97 8530
4086.58 8364
4087.18 8265
4087.78 8170
4088.38 8527
4088.99 8117
4089.59 7937
4090.19 8271
4090.80 8273
4091.40 8417
4092.00 8230
4092.61 8263
4093.21 8434
4093.81 7939
4094.42 8061
4095.02 8412
4095.62 8342
4096.23 7972
4096.83 8198
4097.43 8462
4098.04 8406
4098.64 8505
4099.24 8290
4099.85 8525
4100.45 8332
4101.06 8092
4101.66 8268
4102.26 7995
4102.87 8292
4103.47 8152
4104.08 8150
4104.68 8097
4105.28 8082
4105.89 8007
4106.49 8154
4107.10 8168
4107.70 8546
4108.31 8298
4108.91 8227
4109.51 8233
4110.12 8561
4110.72 8410
4111.33 8345
4111.93 8168
4112.54 8060
4113.14 8290
4113.75 8151
4114.35 7888
4114.96 8002
4115.56 8004
4116.17 8272
4116.77 8371
4117.38 8020
4117.98 8015
4118.59 8401
4119.19 8110
4119.80 8049
4120.40 8455
4121.01 8298
4121.61 8202
4122.22 8333
4122.82 8190
4123.43 8484
4124.04 8691
4124.64 8905
4125.25 8857
4125.85 9028
4126.46 8940
4127.06 9047
4127.67 8793
4128.28 8735
4128.88 8729
4129.49 8797
4130.09 8812
4130.70 8639
4131.31 8336
4131.91 8664
4132.52 8838
4133.12 8741
4133.73 8897
4134.34 8891
4134.94 9248
4135.55 9153
4136.16 8943
4136.76 9128
4137.37 9504
4137.98 9498
4138.58 9623
4139.19 9854
4139.80 9907
4140.40 10188
4141.01 10435
4141.62 10120
4142.22 10196
4142.83 10375
4143.44 10542
4144.04 10751
4144.65 10651
4145.26 10464
4145.86 10334
4146.47 10151
4147.08 9725
4147.69 9373
4148.29 9492
4148.90 9306
4149.51 8923
4150.12 8644
4150.72 8539
4151.33 8562
4151.94 8450
4152.55 8425
4153.15 8277
4153.76 8415
4154.37 8422
4154.98 8441
4155.59 8342
4156.19 8074
4156.80 8420
4157.41 8268
4158.02 8297
4158.63 8353
4159.23 8247
4159.84 8240
4160.45 8259
4161.06 8335
4161.67 8283
4162.28 8253
4162.88 8167
4163.49 8577
4164.10 8613
4164.71 8603
4165.32 9058
4165.93 9085
4166.53 9329
4167.14 9461
4167.75 9327
4168.36 9188
4168.97 9118
4169.58 9185
4170.19 9159
4170.80 9316
4171.41 9242
4172.01 9114
4172.62 9160
4173.23 9065
4173.84 9200
4174.45 9078
4175.06 8908
4175.67 9286
4176.28 9534
4176.89 9536
4177.50 9291
4178.11 9240
4178.72 9654
4179.33 9643
4179.94 9501
4180.55 9387
4181.16 9062
4181.77 9066
4182.38 8993
4182.99 9022
4183.60 9009
4184.21 8487
4184.82 8652
4185.43 8674
4186.04 9001
4186.65 8737
4187.26 8495
4187.87 8441
4188.48 8496
4189.09 8404
4189.70 8197
4190.31 8474
4190.92 8451
4191.53 8483
4192.14 8802
4192.75 8993
4193.36 9423
4193.97 9757
4194.58 10087
4195.19 10194
4195.80 10188
4196.41 10613
4197.03 10939
4197.64 11049
4198.25 10832
4198.86 10840
4199.47 10457
4200.08 10379
4200.69 10150
4201.30 9777
4201.91 9602
4202.53 9447
4203.14 8991
4203.75 8808
4204.36 8770
4204.97 8675
4205.58 8661
4206.19 8718
4206.81 8440
4207.42 8386
4208.03 8268
4208.64 8548
4209.25 8295
4209.86 8433
4210.48 8479
4211.09 8540
4211.70 8543
4212.31 8616
4212.92 8510
4213.54 8513
4214.15 8615
4214.76 8812
4215.37 9017
4215.99 8690
4216.60 8769
4217.21 9014
4217.82 9759
4218.43 9897
4219.05 9743
4219.66 10258
4220.27 10206
4220.89 10644
4221.50 10946
4222.11 10831
4222.72 10998
4223.34 10825
4223.95 10562
4224.56 10427
4225.17 10326
4225.79 10195
4226.40 9918
4227.01 9952
4227.63 9894
4228.24 9780
4228.85 9869
4229.47 10204
4230.08 10281
4230.69 10389
4231.31 10675
4231.92 10943
4232.53 10866
4233.15 10626
4233.76 10773
4234.37 10780
4234.99 10816
4235.60 10503
4236.22 10761
4236.83 10497
4237.44 10357
4238.06 10653
4238.67 10744
4239.28 10147
4239.90 9890
4240.51 9588
4241.13 9320
4241.74 9316
4242.36 9038
4242.97 9089
4243.58 8603
4244.20 8644
4244.81 8858
4245.43 8884
4246.04 8814
4246.66 8943
4247.27 8920
4247.89 9392
4248.50 9190
4249.11 9411
4249.73 9570
4250.34 9405
4250.96 9780
4251.57 9790
4252.19 10028
4252.80 10115
4253.42 9761
4254.03 10177
4254.65 10174
4255.26 9970
4255.88 9882
4256.49 9902
4257.11 9828
4257.72 9566
4258.34 9434
4258.96 9372
4259.57 9346
4260.19 9326
4260.80 9346
4261.42 9280
4262.03 9225
4262.65 8979
4263.26 9284
4263.88 9124
4264.50 9262
4265.11 9189
4265.73 9099
4266.34 9100
4266.96 9214
4267.58 9219
4268.19 9243
4268.81 9287
4269.42 9094
4270.04 9331
4270.66 9572
4271.27 9116
4271.89 9037
4272.51 8906
4273.12 9035
4273.74 8530
4274.36 8740
4274.97 8602
4275.59 8595
4276.20 8763
4276.82 8697
4277.44 8839
4278.06 9096
4278.67 9282
4279.29 9148
4279.91 9128
4280.52 8847
4281.14 8551
4281.76 8486
4282.37 8505
4282.99 8054
4283.61 8081
4284.23 8053
4284.84 7941
4285.46 8435
4286.08 8496
4286.69 8493
4287.31 8240
4287.93 8128
4288.55 8237
4289.16 8308
4289.78 8646
4290.40 8234
4291.02 8264
4291.64 8536
4292.25 8135
4292.87 8099
4293.49 8198
4294.11 7906
4294.73 8138
4295.34 8098
4295.96 8144
4296.58 8104
4297.20 8198
4297.82 8120
4298.43 8156
4299.05 8038
4299.67 8310
4300.29 8369
4300.91 8245
4301.53 8679
4302.14 8744
4302.76 8804
4303.38 8533
4304.00 8494
4304.62 8627
4305.24 8605
4305.86 8404
4306.48 8509
4307.09 8686
4307.71 8364
4308.33 8340
4308.95 8227
4309.57 8331
4310.19 8207
4310.81 8020
4311.43 8223
4312.05 7940
4312.67 7833
4313.29 7660
4313.90 7401
4314.52 7585
4315.14 7725
4315.76 7710
4316.38 7764
4317.00 7916
4317.62 7946
4318.24 7753
4318.86 7721
4319.48 7588
4320.10 7495
4320.72 7756
4321.34 7678
4321.96 7799
4322.58 7914
4323.20 7738
4323.82 7638
4324.44 7681
4325.06 7725
4325.68 7820
4326.30 7816
4326.92 7619
4327.54 7914
4328.16 7687
4328.78 8040
4329.40 7808
4330.02 7697
4330.64 7720
4331.27 7909
4331.89 7798
4332.51 7589
4333.13 7520
4333.75 7335
4334.37 7561
4334.99 7820
4335.61 7862
4336.23 7717
4336.85 7853
4337.47 7609
4338.09 7671
4338.72 7951
4339.34 7570
4339.96 7696
4340.58 7536
4341.20 7740
4341.82 7997
4342.44 7862
4343.07 8108
4343.69 8053
4344.31 7997
4344.93 8114
4345.55 8160
4346.17 8325
4346.79 8402
4347.42 8666
4348.04 8610
4348.66 8827
4349.28 9039
4349.90 8748
4350.53 8346
4351.15 8241
4351.77 8151
4352.39 8026
4353.01 7778
4353.64 7540
4354.26 7573
4354.88 7513
4355.50 7392
4356.13 7504
4356.75 7483
4357.37 7807
4357.99 7748
4358.62 7621
4359.24 7627
4359.86 7776
4360.48 7667
4361.11 7892
4361.73 7720
4362.35 7427
4362.98 7637
4363.60 7680
4364.22 7573
4364.84 7554
4365.47 7743
4366.09 7683
4366.71 7519
4367.34 7326
4367.96 7520
4368.58 7868
4369.21 7671
4369.83 7580
4370.45 7459
4371.08 7714
4371.70 7514
4372.32 7297
4372.95 7733
4373.57 7780
4374.20 7344
4374.82 7604
4375.44 7931
4376.07 8080
4376.69 7794
4377.31 7790
4377.94 8017
4378.56 8130
4379.19 8490
4379.81 8541
4380.43 8487
4381.06 8712
4381.68 9050
4382.31 9234
4382.93 8787
4383.56 8833
4384.18 8806
4384.80 8685
4385.43 8631
4386.05 8516
4386.68 8639
4387.30 8787
4387.93 8807
4388.55 9033
4389.18 9235
4389.80 9227
4390.43 9149
4391.05 9557
4391.68 9945
4392.30 9568
4392.93 10004
4393.55 9372
4394.18 9530
4394.80 9488
4395.43 9464
4396.05 9545
4396.68 9084
4397.30 9067
4397.93 9130
4398.55 9159
4399.18 9154
4399.80 9083
4400.43 9006
4401.06 9110
4401.68 9125
4402.31 9250
4402.93 9518
4403.56 9126
4404.18 9427
4404.81 9353
4405.44 8866
4406.06 8605
4406.69 8663
4407.31 8535
4407.94 8407
4408.57 8404
4409.19 8636
4409.82 8515
4410.45 8476
4411.07 8257
4411.70 8428
4412.32 8292
4412.95 8455
4413.58 8225
4414.20 8385
4414.83 8390
4415.46 8384
4416.08 8366
4416.71 8137
4417.34 8295
4417.96 8196
4418.59 7909
4419.22 8080
4419.84 8072
4420.47 8091
4421.10 7614
4421.73 7587
4422.35 8074
4422.98 8090
4423.61 7642
4424.23 7597
4424.86 7300
4425.49 7218
4426.12 7202
4426.74 6889
4427.37 7104
4428.00 7138
4428.63 7007
4429.25 6852
4429.88 7123
4430.51 7382
4431.14 7132
4431.77 7307
4432.39 7581
4433.02 7183
4433.65 7338
4434.28 7308
4434.90 7371
4435.53 7495
4436.16 7412
4436.79 7794
4437.42 7884
4438.05 7843
4438.67 7518
4439.30 7391
4439.93 7509
4440.56 7574
4441.19 7546
4441.82 7305
4442.44 7480
4443.07 7473
4443.70 7143
4444.33 7215
4444.96 7501
4445.59 7442
4446.22 7504
4446.85 7421
4447.47 7156
4448.10 7254
4448.73 7339
4449.36 7790
4449.99 7632
4450.62 7417
4451.25 7507
4451.88 7538
4452.51 7208
4453.14 7406
4453.77 7205
4454.40 7334
4455.02 7078
4455.65 7113
4456.28 7120
4456.91 6981
4457.54 6897
4458.17 7072
4458.80 7089
4459.43 7152
4460.06 6800
4460.69 6582
4461.32 7018
4461.95 6967
4462.58 6787
4463.21 6525
4463.84 6852
4464.47 6556
4465.10 6920
4465.73 6720
4466.36 6450
4466.99 6713
4467.62 6862
4468.25 6851
4468.88 6658
4469.51 6542
4470.14 6899
4470.78 6938
4471.41 6850
4472.04 6664
4472.67 6564
4473.30 6761
4473.93 6939
4474.56 6904
4475.19 6766
4475.82 6805
4476.45 6781
4477.08 6643
4477.71 6491
4478.35 6716
4478.98 6671
4479.61 6628
4480.24 6542
4480.87 6616
4481.50 6660
4482.13 6788
4482.76 6779
4483.40 6837
4484.03 6762
4484.66 6954
4485.29 6871
4485.92 7213
4486.55 7006
4487.19 7205
4487.82 7070
4488.45 6921
4489.08 6882
4489.71 7080
4490.34 7085
4490.98 7123
4491.61 6934
4492.24 6764
4492.87 6842
4493.50 6972
4494.14 6923
4494.77 6892
4495.40 6826
4496.03 6903
4496.67 6683
4497.30 6675
4497.93 6767
4498.56 7053
4499.20 7079
4499.83 6864
4500.46 6741
4501.09 6901
4501.73 7344
4502.36 7600
4502.99 7570
4503.63 7995
4504.26 8035
4504.89 8017
4505.52 8319
4506.16 8253
4506.79 8097
4507.42 7976
4508.06 7608
4508.69 7351
4509.32 7508
4509.96 7374
4510.59 7093
4511.22 7171
4511.86 7509
4512.49 7455
4513.12 7135
4513.76 7062
4514.39 6867
4515.02 7110
4515.66 7279
4516.29 7215
4516.93 7097
4517.56 7068
4518.19 7177
4518.83 7116
4519.46 7034
4520.10 6927
4520.73 6800
4521.36 6710
4522.00 7060
4522.63 7098
4523.27 6859
4523.90 6906
4524.54 6993
4525.17 6846
4525.80 7132
4526.44 7033
4527.07 6976
4527.71 7218
4528.34 7387
4528.98 7597
4529.61 7780
4530.25 8467
4530.88 8676
4531.52 9348
4532.15 9953
4532.79 10949
4533.42 10827
4534.06 10758
4534.69 10813
4535.33 10810
4535.96 10494
4536.60 9905
4537.23 9494
4537.87 8857
4538.50 8500
4539.14 8348
4539.77 8069
4540.41 7723
4541.04 7432
4541.68 7324
4542.31 7199
4542.95 6944
4543.59 7034
4544.22 7010
4544.86 7272
4545.49 6843
4546.13 6714
4546.77 7130
4547.40 6911
4548.04 6784
4548.67 6914
4549.31 7015
4549.95 6666
4550.58 6556
4551.22 6625
4551.85 6709
4552.49 6562
4553.13 6862
4553.76 6832
4554.40 6589
4555.04 6658
4555.67 6930
4556.31 6882
4556.95 6773
4557.58 6948
4558.22 7026
4558.86 7001
4559.49 6721
4560.13 7002
4560.77 6802
4561.40 6545
4562.04 6561
4562.68 6941
4563.31 6840
4563.95 6474
4564.59 6730
4565.23 6889
4565.86 6972
4566.50 6821
4567.14 6777
4567.77 6774
4568.41 6960
4569.05 7230
4569.69 7033
4570.32 7179
4570.96 7393
4571.60 7375
4572.24 7198
4572.88 7229
4573.51 7034
4574.15 7038
4574.79 6962
4575.43 7042
4576.06 6796
4576.70 6876
4577.34 6666
4577.98 6622
4578.62 6647
4579.26 6587
4579.89 6547
4580.53 6529
4581.17 6794
4581.81 6806
4582.45 6730
4583.09 6615
4583.72 6757
4584.36 6663
4585.00 6722
4585.64 6667
4586.28 6814
4586.92 6884
4587.56 6868
4588.19 6909
4588.83 6706
4589.47 6549
4590.11 6653
4590.75 6532
4591.39 6479
4592.03 6360
4592.67 6478
4593.31 6454
4593.95 6487
4594.58 6192
4595.22 6418
4595.86 6365
4596.50 6195
4597.14 5998
4597.78 6129
4598.42 6126
4599.06 6302
4599.70 6246
4600.34 6364
4600.98 6348
4601.62 6350
4602.26 6278
4602.90 6431
4603.54 6924
4604.18 6808
4604.82 6689
4605.46 6886
4606.10 6815
4606.74 6806
4607.38 6922
4608.02 6922
4608.66 6830
4609.30 6963
4609.94 7047
4610.58 6792
4611.22 6834
4611.86 6922
4612.50 6725
4613.14 7042
4613.78 6550
4614.42 6433
4615.06 6610
4615.70 7144
4616.35 6836
4616.99 6766
4617.63 6831
4618.27 6875
4618.91 6647
4619.55 6587
4620.19 6739
4620.83 6485
4621.47 6288
4622.11 6384
4622.76 6049
4623.40 6110
4624.04 6248
4624.68 6389
4625.32 6170
4625.96 6108
4626.60 5946
4627.25 6246
4627.89 6036
4628.53 6179
4629.17 6242
4629.81 6264
4630.45 5930
4631.10 5877
4631.74 6089
4632.38 5906
4633.02 6151
4633.66 6284
4634.30 6234
4634.95 6119
4635.59 6104
4636.23 5959
4636.87 6001
4637.52 6416
4638.16 6358
4638.80 6185
4639.44 6321
4640.08 6209
4640.73 6418
4641.37 6338
4642.01 6408
4642.66 6286
4643.30 6097
4643.94 6193
4644.58 6112
4645.23 6115
4645.87 6157
4646.51 6395
4647.15 6179
4647.80 6159
4648.44 6313
4649.08 6320
4649.73 6443
4650.37 6470
4651.01 6534
4651.66 6220
4652.30 6168
4652.94 6425
4653.59 6703
4654.23 6707
4654.87 6625
4655.52 6341
4656.16 6568
4656.80 6430
4657.45 6521
4658.09 6417
4658.73 6058
4659.38 6264
4660.02 6153
4660.67 6219
4661.31 6048
4661.95 6227
4662.60 6477
4663.24 6421
4663.89 6197
4664.53 6443
4665.17 6305
4665.82 6092
4666.46 6357
4667.11 6113
4667.75 6211
4668.40 6000
4669.04 5822
4669.68 6083
4670.33 6219
4670.97 5903
4671.62 5971
4672.26 5892
4672.91 5776
4673.55 5670
4674.20 5945
4674.84 5938
4675.49 6010
4676.13 6030
4676.78 5974
4677.42 6039
4678.07 6150
4678.71 6093
4679.36 5845
4680.00 6021
4680.65 6163
4681.29 6284
4681.94 6319
4682.58 6450
4683.23 6371
4683.87 6719
4684.52 6691
4685.16 6600
4685.81 6559
4686.46 6736
4687.10 6581
4687.75 6276
4688.39 6235
4689.04 6157
4689.68 5994
4690.33 6037
4690.98 5837
4691.62 5765
4692.27 6036
4692.91 5952
4693.56 5831
4694.21 6109
4694.85 6166
4695.50 6132
4696.15 6126
4696.79 6190
4697.44 6351
4698.08 6166
4698.73 6237
4699.38 6180
4700.02 6203
4700.67 6146
4701.32 6325
4701.96 6134
4702.61 6157
4703.26 6071
4703.90 5959
4704.55 5815
4705.20 6145
4705.84 5945
4706.49 5857
4707.14 6127
4707.79 6134
4708.43 6193
4709.08 6290
4709.73 6670
4710.37 6568
4711.02 6604
4711.67 6573
4712.32 6585
4712.96 6321
4713.61 6343
4714.26 6512
4714.91 6222
4715.55 6303
4716.20 6214
4716.85 6139
4717.50 5790
4718.15 5796
4718.79 6120
4719.44 6153
4720.09 6143
4720.74 6068
4721.39 6118
4722.03 6148
4722.68 6214
4723.33 6305
4723.98 6411
4724.63 6358
4725.27 6420
4725.92 6222
4726.57 6590
4727.22 6476
4727.87 6561
4728.52 6448
4729.16 6728
4729.81 6729
4730.46 6469
4731.11 6472
4731.76 6069
4732.41 5820
4733.06 5892
4733.71 5847
4734.36 6079
4735.00 6164
4735.65 5967
4736.30 6154
4736.95 6295
4737.60 6261
4738.25 6232
4738.90 6222
4739.55 5992
4740.20 6152
4740.85 6362
4741.50 6148
4742.15 6195
4742.80 6621
4743.44 6592
4744.09 6440
4744.74 6310
4745.39 6353
4746.04 6461
4746.69 6408
4747.34 6561
4747.99 6658
4748.64 6787
4749.29 6997
4749.94 7351
4750.59 6930
4751.24 7222
4751.89 7370
4752.54 7718
4753.19 7382
4753.84 7675
4754.49 8033
4755.14 8201
4755.79 8196
4756.44 7752
4757.10 7348
4757.75 7178
4758.40 7175
4759.05 6867
4759.70 6517
4760.35 6371
4761.00 6000
4761.65 5956
4762.30 6150
4762.95 6000
4763.60 6035
4764.25 5997
4764.90 6178
4765.56 5926
4766.21 6314
4766.86 6381
4767.51 6220
4768.16 6255
4768.81 6212
4769.46 6328
4770.11 6383
4770.77 6344
4771.42 6318
4772.07 5962
4772.72 5939
4773.37 6010
4774.02 6101
4774.67 5870
4775.33 5710
4775.98 5956
4776.63 6004
4777.28 5919
4777.93 5641
4778.59 6114
4779.24 6270
4779.89 5964
4780.54 6167
4781.19 5985
4781.85 6096
4782.50 6136
4783.15 6028
4783.80 6238
4784.46 6041
4785.11 6139
4785.76 6252
4786.41 6020
4787.07 5918
4787.72 6116
4788.37 6124
4789.02 5995
4789.68 6314
4790.33 6135
4790.98 6184
4791.63 6042
4792.29 6019
4792.94 5874
4793.59 5896
4794.25 5852
4794.90 5782
4795.55 5934
4796.21 5988
4796.86 5844
4797.51 5743
4798.17 5794
4798.82 5948
4799.47 5891
4800.13 5730
4800.78 5896
4801.43 5969
4802.09 5959
4802.74 5784
4803.39 5767
4804.05 6009
4804.70 5767
4805.35 5702
4806.01 5885
4806.66 5670
4807.32 5942
4807.97 5860
4808.62 5752
4809.28 5809
4809.93 5844
4810.59 5747
4811.24 5760
4811.89 5606
4812.55 5617
4813.20 5693
4813.86 5853
4814.51 5884
4815.17 5923
4815.82 6052
4816.48 6130
4817.13 6240
4817.78 6283
4818.44 6437
4819.09 6454
4819.75 6744
4820.40 6522
4821.06 6683
4821.71 7108
4822.37 6818
4823.02 6940
4823.68 6983
4824.33 6852
4824.99 7253
4825.64 7294
4826.30 7382
4826.95 7352
4827.61 7294
4828.26 7396
4828.92 7149
4829.58 7258
4830.23 6866
4830.89 6656
4831.54 6676
4832.20 6631
4832.85 6875
4833.51 6798
4834.16 6774
4834.82 6630
4835.48 6788
4836.13 7005
4836.79 6820
4837.44 7032
4838.10 6934
4838.76 6825
4839.41 6881
4840.07 7084
4840.72 6901
4841.38 6545
4842.04 6747
4842.69 6786
4843.35 6857
4844.01 6736
4844.66 6549
4845.32 6501
4845.98 6494
4846.63 6716
4847.29 6700
4847.95 6379
4848.60 6493
4849.26 6430
4849.92 6617
4850.57 6645
4851.23 6824
4851.89 6827
4852.54 6994
4853.20 6783
4853.86 6886
4854.51 6804
4855.17 6560
4855.83 6659
4856.49 6584
4857.14 6518
4857.80 6414
4858.46 6474
4859.12 6427
4859.77 6665
4860.43 6707
4861.09 6689
4861.75 6857
4862.40 6972
4863.06 6802
4863.72 6977
4864.38 7273
4865.03 7198
4865.69 7399
4866.35 7003
4867.01 7222
4867.67 7173
4868.32 7349
4868.98 7208
4869.64 7221
4870.30 7042
4870.96 7026
4871.62 7065
4872.27 6672
4872.93 6769
4873.59 6729
4874.25 6660
4874.91 6414
4875.57 6679
4876.22 6399
4876.88 6686
4877.54 6422
4878.20 6481
4878.86 6424
4879.52 6242
4880.18 6609
4880.84 6388
4881.49 6326
4882.15 6070
4882.81 6219
4883.47 6070
4884.13 6021
4884.79 6085
4885.45 5804
4886.11 6239
4886.77 6277
4887.43 6218
4888.09 6298
4888.75 6174
4889.41 6018
4890.07 6024
4890.72 6380
4891.38 6400
4892.04 6582
4892.70 6829
4893.36 6839
4894.02 6755
4894.68 7086
4895.34 7011
4896.00 7250
4896.66 6941
4897.32 6942
4897.98 6865
4898.64 6859
4899.30 6985
4899.96 6844
4900.62 6783
4901.28 6471
4901.94 6586
4902.60 6776
4903.27 6940
4903.93 6861
4904.59 6998
4905.25 6855
4905.91 6610
4906.57 6590
4907.23 6457
4907.89 6450
4908.55 6248
4909.21 6334
4909.87 6438
4910.53 6296
4911.19 6490
4911.85 6463
4912.52 6317
4913.18 6387
4913.84 6173
4914.50 6147
4915.16 6311
4915.82 5965
4916.48 5905
4917.14 5797
4917.81 5862
4918.47 5677
4919.13 5668
4919.79 5837
4920.45 5968
4921.11 5734
4921.77 5659
4922.44 5548
4923.10 5445
4923.76 5734
4924.42 5652
4925.08 5711
4925.75 5612
4926.41 5591
4927.07 5696
4927.73 5663
4928.39 5618
4929.06 5498
4929.72 5655
4930.38 5541
4931.04 5601
4931.71 5860
4932.37 5689
4933.03 5629
4933.69 5663
4934.36 5892
4935.02 5835
4935.68 5852
4936.34 5936
4937.01 6090
4937.67 6288
4938.33 6192
4938.99 6084
4939.66 5865
4940.32 5624
4940.98 5644
4941.65 5739
4942.31 5671
4942.97 5818
4943.63 5606
4944.30 5770
4944.96 5604
4945.62 5487
4946.29 5370
4946.95 5579
4947.61 5675
4948.28 5798
4948.94 5712
4949.61 5692
4950.27 5565
4950.93 5593
4951.60 5587
4952.26 5740
4952.92 5549
4953.59 5608
4954.25 5527
4954.92 5628
4955.58 5375
4956.24 5586
4956.91 5715
4957.57 5410
4958.24 5461
4958.90 5597
4959.56 5629
4960.23 5685
4960.89 5649
4961.56 5861
4962.22 6140
4962.89 5945
4963.55 6421
4964.21 6479
4964.88 6522
4965.54 6566
4966.21 6430
4966.87 6411
4967.54 6339
4968.20 6284
4968.87 6336
4969.53 6244
4970.20 6193
4970.86 5971
4971.53 6014
4972.19 5914
4972.86 6031
4973.52 6210
4974.19 6281
4974.85 6235
4975.52 6454
4976.18 6173
4976.85 6312
4977.51 6291
4978.18 6220
4978.85 6263
4979.51 6096
4980.18 6058
4980.84 6297
4981.51 6162
4982.17 6201
4982.84 6077
4983.50 6164
4984.17 6307
4984.84 6349
4985.50 6514
4986.17 6789
4986.83 6783
4987.50 7372
4988.17 7641
4988.83 7926
4989.50 8554
4990.17 9049
4990.83 9361
4991.50 10144
4992.16 10414
4992.83 9980
4993.50 9494
4994.16 9374
4994.83 8634
4995.50 7893
4996.16 7611
4996.83 7070
4997.50 6765
4998.16 6296
4998.83 6269
4999.50 6177
5000.16 6041
5000.83 5895
5001.50 5834
5002.17 5607
5002.83 5713
5003.50 5591
5004.17 5457
5004.83 5562
5005.50 5818
5006.17 5616
5006.84 5544
5007.50 5547
5008.17 5482
5008.84 5440
5009.51 5473
5010.17 5605
5010.84 5579
5011.51 5525
5012.18 5802
5012.84 5801
5013.51 5864
5014.18 5574
5014.85 5731
5015.52 5694
5016.18 5842
5016.85 5826
5017.52 5952
5018.19 5939
5018.86 5994
5019.52 5986
5020.19 6175
5020.86 6267
5021.53 6420
5022.20 6357
5022.87 6315
5023.54 6312
5024.20 6464
5024.87 6376
5025.54 6409
5026.21 6518
5026.88 6504
5027.55 6470
5028.22 6599
5028.88 6658
5029.55 6571
5030.22 6452
5030.89 6389
5031.56 6451
5032.23 6300
5032.90 6221
5033.57 6126
5034.24 6073
5034.91 6093
5035.58 5898
5036.25 5702
5036.91 5764
5037.58 5905
5038.25 5667
5038.92 5407
5039.59 5585
5040.26 5810
5040.93 5772
5041.60 5970
5042.27 5854
5042.94 5996
5043.61 6048
5044.28 6274
5044.95 6291
5045.62 6281
5046.29 6190
5046.96 6264
5047.63 6062
5048.30 6276
5048.97 6331
5049.64 6240
5050.31 6036
5050.98 6117
5051.65 5984
5052.32 6008
5052.99 6138
5053.66 5960
5054.33 6034
5055.00 5936
5055.68 5910
5056.35 5959
5057.02 5869
5057.69 5954
5058.36 5765
5059.03 5852
5059.70 5878
5060.37 5834
5061.04 5865
5061.71 5947
5062.38 5994
5063.06 5855
5063.73 5910
5064.40 5952
5065.07 6026
5065.74 5942
5066.41 5995
5067.08 6014
5067.75 5811
5068.43 6151
5069.10 5889
5069.77 5885
5070.44 5773
5071.11 5625
5071.78 5685
5072.46 5673
5073.13 5755
5073.80 5535
5074.47 5569
5075.14 5317
5075.81 5513
5076.49 5603
5077.16 5474
5077.83 5452
5078.50 5587
5079.18 5731
5079.85 5770
5080.52 5877
5081.19 5994
5081.86 6045
5082.54 6193
5083.21 6341
5083.88 6402
5084.55 6271
5085.23 6178
5085.90 6150
5086.57 5876
5087.25 6012
5087.92 6077
5088.59 5925
5089.26 6065
5089.94 6129
5090.61 6034
5091.28 6112
5091.96 6152
5092.63 6262
5093.30 6359
5093.97 6454
5094.65 6213
5095.32 6384
5095.99 6390
5096.67 6059
5097.34 6030
5098.01 5904
5098.69 5858
5099.36 6015
5100.04 5947
5100.71 5866
5101.38 5737
5102.06 5599
5102.73 5750
5103.40 5717
5104.08 5889
5104.75 5559
5105.43 5787
5106.10 5639
5106.77 5634
5107.45 5900
5108.12 5620
5108.80 5724
5109.47 5677
5110.14 5509
5110.82 5388
5111.49 5467
5112.17 5514
5112.84 5589
5113.52 5547
5114.19 5624
5114.87 5679
5115.54 5546
5116.21 5382
5116.89 5336
5117.56 5413
5118.24 5395
5118.91 5318
5119.59 5401
5120.26 5290
5120.94 5277
5121.61 5267
5122.29 5427
5122.96 5426
5123.64 5477
5124.31 5470
5124.99 5680
5125.66 5599
5126.34 5451
5127.01 5618
5127.69 5575
5128.37 5542
5129.04 5420
5129.72 5436
5130.39 5686
5131.07 5602
5131.74 5629
5132.42 5558
5133.09 5584
5133.77 5693
5134.45 5805
5135.12 5651
5135.80 5863
5136.47 5780
5137.15 5845
5137.83 5697
5138.50 5854
5139.18 5986
5139.85 6000
5140.53 6296
5141.21 6347
5141.88 6600
5142.56 6518
5143.24 6582
5143.91 6378
5144.59 6026
5145.27 6161
5145.94 5827
5146.62 5656
5147.30 5516
5147.97 5389
5148.65 5182
5149.33 5289
5150.00 5228
5150.68 5391
5151.36 5195
5152.03 5222
5152.71 5373
5153.39 5533
5154.07 5508
5154.74 5299
5155.42 5238
5156.10 5135
5156.77 5331
5157.45 5045
5158.13 5335
5158.81 5356
5159.48 5203
5160.16 5380
5160.84 5256
5161.52 5196
5162.19 5539
5162.87 5234
5163.55 5229
5164.23 5180
5164.91 5053
5165.58 5080
5166.26 5302
5166.94 5138
5167.62 5209
5168.30 5240
5168.97 5266
5169.65 5464
5170.33 5319
5171.01 5363
5171.69 5327
5172.37 5343
5173.04 5342
5173.72 5323
5174.40 5146
5175.08 5191
5175.76 5270
5176.44 5266
5177.11 5304
5177.79 5384
5178.47 5185
5179.15 5135
5179.83 5385
5180.51 5469
5181.19 5320
5181.87 5272
5182.55 5404
5183.22 5535
5183.90 4980
5184.58 5296
5185.26 5135
5185.94 5292
5186.62 5201
5187.30 5272
5187.98 5217
5188.66 5113
5189.34 5000
5190.02 4998
5190.70 5002
5191.38 4935
5192.06 4958
5192.74 4753
5193.42 4934
5194.10 4911
5194.78 4974
5195.46 5071
5196.14 4912
5196.82 4787
5197.50 4846
5198.18 4872
5198.86 4862
5199.54 5083
5200.22 5031
5200.90 5037
5201.58 5045
5202.26 4908
5202.94 5076
5203.62 5118
5204.30 5197
5204.98 5180
5205.66 5299
5206.34 5345
5207.02 5253
5207.70 5283
5208.38 5083
5209.06 5053
5209.74 5322
5210.42 5558
5211.10 5707
5211.79 5592
5212.47 5695
5213.15 5732
5213.83 5822
5214.51 5589
5215.19 5361
5215.87 5539
5216.55 5541
5217.23 5128
5217.92 5099
5218.60 5137
5219.28 5218
5219.96 5286
5220.64 5234
5221.32 5188
5222.00 5063
5222.69 5114
5223.37 5172
5224.05 5133
5224.73 5034
5225.41 4947
5226.10 5027
5226.78 5073
5227.46 4899
5228.14 5071
5228.82 4986
5229.51 4909
5230.19 5141
5230.87 5163
5231.55 5052
5232.23 5164
5232.92 5127
5233.60 5015
5234.28 5070
5234.96 5085
5235.65 5106
5236.33 5103
5237.01 5423
5237.69 5367
5238.38 5370
5239.06 5348
5239.74 5358
5240.42 5259
5241.11 5195
5241.79 5448
5242.47 5381
5243.16 5367
5243.84 5240
5244.52 4995
5245.21 5135
5245.89 5122
5246.57 5088
5247.26 4866
5247.94 5023
5248.62 4944
5249.31 4890
5249.99 4906
5250.67 4935
5251.36 4691
5252.04 4596
5252.72 4733
5253.41 4979
5254.09 4907
5254.77 4900
5255.46 4809
5256.14 4719
5256.83 5075
5257.51 4889
5258.19 4892
5258.88 4670
5259.56 4772
5260.25 4955
5260.93 5189
5261.61 5063
5262.30 5069
5262.98 4964
5263.67 5028
5264.35 5087
5265.04 5079
5265.72 4990
5266.40 5156
5267.09 5277
5267.77 5038
5268.46 5287
5269.14 5245
5269.83 5177
5270.51 5194
5271.20 5163
5271.88 4899
5272.57 4886
5273.25 5081
5273.94 5236
5274.62 5318
5275.31 5236
5275.99 5115
5276.68 5197
5277.36 4992
5278.05 4869
5278.73 4999
5279.42 5333
5280.10 5292
5280.79 5194
5281.47 5373
5282.16 5456
5282.85 5545
5283.53 5504
5284.22 5628
5284.90 5753
5285.59 5698
5286.27 5440
5286.96 5281
5287.65 5215
5288.33 5049
5289.02 5171
5289.70 5104
5290.39 5247
5291.08 5012
5291.76 4966
5292.45 5076
5293.13 5064
5293.82 5085
5294.51 4999
5295.19 4819
5295.88 4915
5296.57 4778
5297.25 4875
5297.94 5280
5298.63 5023
5299.31 5039
5300.00 4942
5300.69 5159
5301.37 4979
5302.06 5266
5302.75 5373
5303.43 5460
5304.12 5471
5304.81 5514
5305.49 5504
5306.18 5327
5306.87 5357
5307.56 5042
5308.24 4976
5308.93 5013
5309.62 5098
5310.30 4940
5310.99 5090
5311.68 5132
5312.37 5092
5313.05 4804
5313.74 4810
5314.43 4885
5315.12 4886
5315.81 4953
5316.49 4870
5317.18 5014
5317.87 4786
5318.56 4974
5319.24 4918
5319.93 5040
5320.62 5198
5321.31 4857
5322.00 4895
5322.68 4881
5323.37 4818
5324.06 4900
5324.75 4880
5325.44 5003
5326.13 5058
5326.81 4923
5327.50 4870
5328.19 5000
5328.88 5015
5329.57 4924
5330.26 4933
5330.95 5246
5331.63 5282
5332.32 5520
5333.01 5560
5333.70 5586
5334.39 5532
5335.08 5478
5335.77 5727
5336.46 5706
5337.15 5410
5337.84 5378
5338.52 5322
5339.21 5084
5339.90 4994
5340.59 5242
5341.28 5153
5341.97 5083
5342.66 5315
5343.35 5085
5344.04 4988
5344.73 5120
5345.42 5197
5346.11 5267
5346.80 5182
5347.49 5021
5348.18 5205
5348.87 5499
5349.56 5601
5350.25 5750
5350.94 6054
5351.63 6223
5352.32 6218
5353.01 6389
5353.70 6239
5354.39 6025
5355.08 5893
5355.77 5950
5356.46 5720
5357.15 5525
5357.84 5387
5358.53 5324
5359.22 5177
5359.91 5242
5360.60 4944
5361.29 4981
5361.98 5128
5362.67 5290
5363.36 5217
5364.06 5159
5364.75 5385
5365.44 5185
5366.13 5168
5366.82 5008
5367.51 4924
5368.20 5064
5368.89 5143
5369.58 5338
5370.27 5404
5370.97 5165
5371.66 5091
5372.35 5264
5373.04 5298
5373.73 5135
5374.42 5151
5375.11 5245
5375.81 5305
5376.50 5224
5377.19 5447
5377.88 5262
5378.57 5372
5379.26 5510
5379.96 5548
5380.65 5533
5381.34 5944
5382.03 5967
5382.72 6123
5383.42 6254
5384.11 6227
5384.80 6581
5385.49 6317
5386.19 5989
5386.88 5929
5387.57 5592
5388.26 5298
5388.96 5316
5389.65 5320
5390.34 5188
5391.03 5030
5391.73 5168
5392.42 5302
5393.11 5244
5393.80 5059
5394.50 4965
5395.19 4941
5395.88 4969
5396.57 5032
5397.27 4916
5397.96 4947
5398.65 4824
5399.35 4928
5400.04 4872
5400.73 4814
5401.43 4795
5402.12 4850
5402.81 4673
5403.51 4710
5404.20 4732
5404.89 4714
5405.59 4817
5406.28 4899
5406.97 4946
5407.67 5049
5408.36 4974
5409.06 4903
5409.75 4951
5410.44 4872
5411.14 4756
5411.83 4836
5412.52 5078
5413.22 5033
5413.91 4928
5414.61 4965
5415.30 4978
5415.99 4910
5416.69 4715
5417.38 4513
5418.08 4603
5418.77 4702
5419.47 4844
5420.16 4828
5420.86 4805
5421.55 5088
5422.24 4933
5422.94 4901
5423.63 4937
5424.33 4969
5425.02 4838
5425.72 4954
5426.41 4900
5427.11 4955
5427.80 4726
5428.50 4833
5429.19 4979
5429.89 4840
5430.58 4526
5431.28 4438
5431.97 4553
5432.67 4632
5433.36 4666
5434.06 4645
5434.75 4639
5435.45 4515
5436.15 4343
5436.84 4538
5437.54 4791
5438.23 4594
5438.93 4601
5439.62 4648
5440.32 4547
5441.01 4448
5441.71 4473
5442.41 4533
5443.10 4605
5443.80 4593
5444.49 4638
5445.19 4491
5445.89 4598
5446.58 4926
5447.28 4912
5447.98 4770
5448.67 4748
5449.37 4974
5450.06 4879
5450.76 4893
5451.46 5065
5452.15 4894
5452.85 4852
5453.55 4710
5454.24 4721
5454.94 4989
5455.64 4730
5456.33 4665
5457.03 4743
5457.73 4815
5458.42 4818
5459.12 4815
5459.82 4614
5460.51 4515
5461.21 4421
5461.91 4643
5462.61 4465
5463.30 4381
5464.00 4699
5464.70 4659
5465.40 4505
5466.09 4610
5466.79 4738
5467.49 4586
5468.18 4705
5468.88 4731
5469.58 4805
5470.28 4732
5470.98 4695
5471.67 4830
5472.37 4666
5473.07 4513
5473.77 4339
5474.46 4307
5475.16 4251
5475.86 4446
5476.56 4411
5477.26 4422
5477.95 4553
5478.65 4667
5479.35 4752
5480.05 4754
5480.75 4652
5481.45 4600
5482.14 4572
5482.84 4728
5483.54 4765
5484.24 4605
5484.94 4644
5485.64 4760
5486.34 4888
5487.03 4750
5487.73 4610
5488.43 4817
5489.13 4855
5489.83 4724
5490.53 4769
5491.23 4954
5491.93 5041
5492.63 4863
5493.33 4800
5494.02 4728
5494.72 4737
5495.42 4813
5496.12 4808
5496.82 4914
5497.52 4748
5498.22 4772
5498.92 4727
5499.62 4692
5500.32 4833
5501.02 4873
5501.72 5000
5502.42 5067
5503.12 5108
5503.82 5149
5504.52 5318
5505.22 5280
5505.92 5407
5506.62 5351
5507.32 5365
5508.02 5712
5508.72 5783
5509.42 5873
5510.12 6067
5510.82 6044
5511.52 5862
5512.22 5790
5512.92 5548
5513.62 5375
5514.32 5362
5515.02 5261
5515.72 5283
5516.42 4975
5517.12 4936
5517.82 4841
5518.52 4829
5519.22 4936
5519.93 4920
5520.63 5042
5521.33 4854
5522.03 4732
5522.73 4993
5523.43 5121
5524.13 5120
5524.83 5048
5525.53 5142
5526.23 5064
5526.94 4967
5527.64 5083
5528.34 5070
5529.04 4749
5529.74 4848
5530.44 4895
5531.14 4774
5531.85 4733
5532.55 4540
5533.25 4578
5533.95 4637
5534.65 4792
5535.35 4668
5536.06 4656
5536.76 4623
5537.46 4462
5538.16 4636
5538.86 4741
5539.57 4705
5540.27 4595
5540.97 4447
5541.67 4532
5542.37 4613
5543.08 4619
5543.78 4594
5544.48 4766
5545.18 4786
5545.89 4767
5546.59 4821
5547.29 4929
5547.99 4957
5548.70 4818
5549.40 4785
5550.10 4957
5550.81 4939
5551.51 4988
5552.21 4972
5552.91 4795
5553.62 4681
5554.32 4792
5555.02 4746
5555.73 4581
5556.43 4563
5557.13 4607
5557.84 4376
5558.54 4250
5559.24 4335
5559.95 4401
5560.65 4324
5561.35 4378
5562.06 4599
5562.76 4577
5563.46 4571
5564.17 4480
5564.87 4588
5565.57 4757
5566.28 4510
5566.98 4619
5567.69 4579
5568.39 4521
5569.09 4391
5569.80 4478
5570.50 4519
5571.21 4281
5571.91 4397
5572.61 4418
5573.32 4525
5574.02 4560
5574.73 4562
5575.43 4604
5576.14 4549
5576.84 4676
5577.54 4608
5578.25 4795
5578.95 4582
5579.66 4418
5580.36 4381
5581.07 4666
5581.77 4479
5582.48 4695
5583.18 4670
5583.89 4557
5584.59 4474
5585.30 4542
5586.00 4368
5586.71 4352
5587.41 4397
5588.12 4343
5588.82 4191
5589.53 4360
5590.23 4431
5590.94 4444
5591.64 4428
5592.35 4378
5593.05 4240
5593.76 4213
5594.47 4218
5595.17 4288
5595.88 4338
5596.58 4193
5597.29 4231
5597.99 4149
5598.70 4334
5599.41 4239
5600.11 4248
5600.82 4211
5601.52 4074
5602.23 3955
5602.94 4251
5603.64 4330
5604.35 4181
5605.05 4200
5605.76 4222
5606.47 4217
5607.17 4275
5607.88 4166
5608.59 4179
5609.29 4186
5610.00 4173
5610.70 4435
5611.41 4230
5612.12 4232
5612.82 4521
5613.53 4243
5614.24 4242
5614.95 4307
5615.65 4491
5616.36 4410
5617.07 4342
5617.77 4334
5618.48 4202
5619.19 4195
5619.89 4187
5620.60 4058
5621.31 4124
5622.02 4083
5622.72 4240
5623.43 4256
5624.14 4052
5624.85 4134
5625.55 4008
5626.26 4114
5626.97 3877
5627.68 4052
5628.38 4173
5629.09 4065
5629.80 4140
5630.51 3834
5631.21 3947
5631.92 4001
5632.63 4124
5633.34 4173
5634.05 4075
5634.75 4056
5635.46 4013
5636.17 4250
5636.88 4169
5637.59 4048
5638.30 4054
5639.00 4146
5639.71 4192
5640.42 4362
5641.13 4247
5641.84 4258
5642.55 4244
5643.26 4228
5643.96 4537
5644.67 4290
5645.38 4289
5646.09 4211
5646.80 4158
5647.51 4068
5648.22 4073
5648.93 4090
5649.64 4282
5650.34 4192
5651.05 4019
5651.76 4214
5652.47 4136
5653.18 4199
5653.89 4299
5654.60 4299
5655.31 4208
5656.02 4089
5656.73 4109
5657.44 4072
5658.15 4243
5658.86 4348
5659.57 4173
5660.28 4184
5660.99 4289
5661.70 4326
5662.41 4291
5663.12 4187
5663.83 4186
5664.54 4318
5665.25 4399
5665.96 4313
5666.67 4241
5667.38 4056
5668.09 4042
5668.80 4058
5669.51 4120
5670.22 4081
5670.93 4105
5671.64 4024
5672.35 4056
5673.06 4070
5673.77 4142
5674.48 4133
5675.19 4065
5675.90 4046
5676.61 4160
5677.32 4099
5678.03 4105
5678.74 4140
5679.45 4105
5680.17 3917
5680.88 4091
5681.59 4162
5682.30 4220
5683.01 4220
5683.72 4253
5684.43 4165
5685.14 4245
5685.85 4309
5686.57 4219
5687.28 4323
5687.99 4256
5688.70 4133
5689.41 4192
5690.12 4043
5690.84 4169
5691.55 4244
5692.26 4347
5692.97 4275
5693.68 4112
5694.39 3965
5695.11 4008
5695.82 4088
5696.53 4131
5697.24 3984
5697.95 3970
5698.67 4098
5699.38 4260
5700.09 4187
5700.80 4160
5701.51 4047
5702.23 4165
5702.94 4276
5703.65 4104
5704.36 4152
5705.08 4060
5705.79 3916
5706.50 4143
5707.21 4180
5707.93 4021
5708.64 3905
5709.35 4070
5710.07 4070
5710.78 4075
5711.49 3969
5712.20 3976
5712.92 4120
5713.63 3963
5714.34 4071
5715.06 4024
5715.77 3728
5716.48 3913
5717.20 3999
5717.91 4100
5718.62 4118
5719.34 4008
5720.05 4130
5720.76 4135
5721.48 3962
5722.19 3956
5722.90 4192
5723.62 4186
5724.33 3896
5725.05 4105
5725.76 4127
5726.47 4174
5727.19 4310
5727.90 4249
5728.61 4286
5729.33 4430
5730.04 4363
5730.76 4428
5731.47 4483
5732.19 4296
5732.90 4444
5733.61 4465
5734.33 4356
5735.04 4308
5735.76 4330
5736.47 4034
5737.19 4062
5737.90 4231
5738.61 4084
5739.33 4025
5740.04 4043
5740.76 3993
5741.47 3990
5742.19 4021
5742.90 4279
5743.62 4018
5744.33 3867
5745.05 3944
5745.76 4112
5746.48 3983
5747.19 4038
5747.91 3992
5748.62 4110
5749.34 4127
5750.05 4145
5750.77 4083
5751.49 4165
5752.20 4206
5752.92 4236
5753.63 4164
5754.35 4191
5755.06 4231
5755.78 4481
5756.49 4239
5757.21 4395
5757.93 4421
5758.64 4418
5759.36 4472
5760.07 4465
5760.79 4515
5761.51 4390
5762.22 4446
5762.94 4616
5763.65 4728
5764.37 4900
5765.09 4809
5765.80 4983
5766.52 5082
5767.24 5038
5767.95 4971
5768.67 4967
5769.39 5042
5770.10 4799
5770.82 4886
5771.53 4749
5772.25 4561
5772.97 4755
5773.69 4628
5774.40 4509
5775.12 4458
5775.84 4358
5776.55 4365
5777.27 4534
5777.99 4535
5778.70 4630
5779.42 4697
5780.14 4592
5780.86 4785
5781.57 4864
5782.29 4980
5783.01 4959
5783.72 4978
5784.44 5053
5785.16 4883
5785.88 4916
5786.59 4750
5787.31 4855
5788.03 4841
5788.75 4696
5789.47 4737
5790.18 4770
5790.90 4807
5791.62 4759
5792.34 4884
5793.06 4981
5793.77 5103
5794.49 4941
5795.21 4848
5795.93 5186
5796.65 5280
5797.36 5367
5798.08 5553
5798.80 5406
5799.52 5373
5800.24 5659
5800.96 5993
5801.67 6107
5802.39 6500
5803.11 6649
5803.83 6807
5804.55 7018
5805.27 7214
5805.99 6964
5806.71 7137
5807.42 6977
5808.14 6697
5808.86 6314
5809.58 5917
5810.30 5547
5811.02 5583
5811.74 5758
5812.46 5686
5813.18 5912
5813.90 5832
5814.62 5710
5815.34 6012
5816.05 6310
5816.77 6824
5817.49 7031
5818.21 7377
5818.93 8124
5819.65 8531
5820.37 8818
5821.09 8798
5821.81 8630
5822.53 7948
5823.25 7836
5823.97 7565
5824.69 6869
5825.41 6452
5826.13 6229
5826.85 6300
5827.57 6381
5828.29 6359
5829.01 6009
5829.73 5696
5830.45 5992
5831.17 6025
5831.89 6121
5832.61 6120
5833.33 6161
5834.05 6002
5834.78 5969
5835.50 5880
5836.22 5988
5836.94 5727
5837.66 5717
5838.38 5832
5839.10 5610
5839.82 5753
5840.54 5836
5841.26 5690
5841.98 5577
5842.70 5306
5843.43 5080
5844.15 5242
5844.87 5194
5845.59 5077
5846.31 4956
5847.03 4990
5847.75 4954
5848.47 4782
5849.20 4674
5849.92 4739
5850.64 4728
5851.36 4864
5852.08 4698
5852.80 4527
5853.53 4624
5854.25 4369
5854.97 4421
5855.69 4680
5856.41 4600
5857.14 4772
5857.86 4826
5858.58 4701
5859.30 4790
5860.02 4668
5860.75 4550
5861.47 4693
5862.19 4593
5862.91 4535
5863.64 4525
5864.36 4699
5865.08 4660
5865.80 4570
5866.52 4447
5867.25 4502
5867.97 4531
5868.69 4557
5869.42 4540
5870.14 4322
5870.86 4326
5871.58 4518
5872.31 4418
5873.03 4396
5873.75 4461
5874.48 4529
5875.20 4485
5875.92 4539
5876.65 4630
5877.37 4402
5878.09 4454
5878.81 4449
5879.54 4429
5880.26 4383
5880.99 4649
5881.71 4445
5882.43 4526
5883.16 4536
5883.88 4646
5884.60 4457
5885.33 4541
5886.05 4608
5886.77 4496
5887.50 4446
5888.22 4363
5888.95 4251
5889.67 4480
5890.39 4508
5891.12 4497
5891.84 4188
5892.57 4277
5893.29 4441
5894.01 4349
5894.74 4302
5895.46 4229
5896.19 4294
5896.91 4424
5897.64 4154
5898.36 4170
5899.09 4225
5899.81 4122
5900.53 4221
5901.26 4132
5901.98 4092
5902.71 4083
5903.43 4215
5904.16 4273
5904.88 4389
5905.61 4305
5906.33 4349
5907.06 4232
5907.78 4223
5908.51 4159
5909.23 4147
5909.96 4082
5910.68 4058
5911.41 4022
5912.14 4034
5912.86 4154
5913.59 4254
5914.31 4083
5915.04 4076
5915.76 4224
5916.49 4260
5917.21 4032
5917.94 3952
5918.67 4042
5919.39 4253
5920.12 4157
5920.84 4002
5921.57 4009
5922.29 3925
5923.02 3871
5923.75 4007
5924.47 3937
5925.20 3903
5925.93 4031
5926.65 4157
5927.38 4198
5928.10 4118
5928.83 4226
5929.56 4111
5930.28 3985
5931.01 4036
5931.74 4149
5932.46 4045
5933.19 4280
5933.92 4314
5934.64 4202
5935.37 4330
5936.10 4346
5936.82 4582
5937.55 4539
5938.28 4429
5939.00 4590
5939.73 4618
5940.46 4535
5941.19 4582
5941.91 4713
5942.64 4523
5943.37 4522
5944.09 4485
5944.82 4549
5945.55 4373
5946.28 4328
5947.00 4303
5947.73 4437
5948.46 4434
5949.19 4490
5949.92 4377
5950.64 4306
5951.37 4278
5952.10 4475
5952.83 4425
5953.55 4701
5954.28 4535
5955.01 4501
5955.74 4493
5956.47 4646
5957.19 4598
5957.92 4528
5958.65 4578
5959.38 4549
5960.11 4569
5960.84 4493
5961.56 4811
5962.29 4845
5963.02 4665
5963.75 4652
5964.48 4720
5965.21 4724
5965.94 4755
5966.66 4758
5967.39 4878
5968.12 5051
5968.85 4999
5969.58 4890
5970.31 5206
5971.04 5006
5971.77 4962
5972.50 5230
5973.22 5235
5973.95 5058
5974.68 4970
5975.41 5011
5976.14 4995
5976.87 4943
5977.60 4772
5978.33 4866
5979.06 5062
5979.79 5220
5980.52 5128
5981.25 4938
5981.98 5093
5982.71 5114
5983.44 5032
5984.17 5145
5984.90 5303
5985.63 5176
5986.36 5248
5987.09 5383
5987.82 5201
5988.55 5263
5989.28 5229
5990.01 5221
5990.74 5154
5991.47 5153
5992.20 5177
5992.93 5233
5993.66 5522
5994.39 5289
5995.12 5255
5995.85 5260
5996.58 5381
5997.31 5392
5998.04 5329
5998.77 5351
5999.50 5309
6000.23 5401
6000.96 5424
6001.69 5362
6002.42 5260
6003.16 5267
6003.89 5103
6004.62 5211
6005.35 5235
6006.08 5169
6006.81 5199
6007.54 5135
6008.27 5339
6009.00 5362
6009.74 5671
6010.47 5781
6011.20 5891
6011.93 6160
6012.66 6571
6013.39 6837
6014.13 7294
6014.86 7552
6015.59 7680
6016.32 7614
6017.05 7426
6017.78 7314
6018.52 7170
6019.25 6612
6019.98 6380
6020.71 6132
6021.44 5835
6022.18 5530
6022.91 4961
6023.64 4939
6024.37 4905
6025.10 4737
6025.84 4735
6026.57 4877
6027.30 4524
6028.03 4609
6028.77 4622
6029.50 4609
6030.23 4375
6030.96 4357
6031.70 4466
6032.43 4510
6033.16 4450
6033.90 4386
6034.63 4486
6035.36 4361
6036.09 4508
6036.83 4297
6037.56 4451
6038.29 4534
6039.03 4520
6039.76 4482
6040.49 4356
6041.23 4369
6041.96 4337
6042.69 4445
6043.43 4463
6044.16 4434
6044.89 4525
6045.63 4497
6046.36 4470
6047.09 4376
6047.83 4611
6048.56 4562
6049.29 4718
6050.03 4967
6050.76 4820
6051.50 4769
6052.23 4873
6052.96 4779
6053.70 4705
6054.43 4686
6055.17 4788
6055.90 4814
6056.63 4632
6057.37 4576
6058.10 4575
6058.84 4590
6059.57 4600
6060.31 4669
6061.04 4530
6061.77 4425
6062.51 4535
6063.24 4689
6063.98 4388
6064.71 4489
6065.45 4347
6066.18 4454
6066.92 4327
6067.65 4209
6068.39 4242
6069.12 4352
6069.86 4357
6070.59 4279
6071.33 4244
6072.06 4311
6072.80 4236
6073.53 4320
6074.27 4389
6075.00 4197
6075.74 4066
6076.47 4143
6077.21 4034
6077.95 4229
6078.68 4245
6079.42 4154
6080.15 4421
6080.89 4346
6081.62 4468
6082.36 4410
6083.09 4558
6083.83 4459
6084.57 4437
6085.30 4243
6086.04 4253
6086.77 4425
6087.51 4239
6088.25 4242
6088.98 4161
6089.72 4174
6090.46 4193
6091.19 4301
6091.93 4448
6092.66 4371
6093.40 4360
6094.14 4366
6094.87 4389
6095.61 4498
6096.35 4418
6097.08 4255
6097.82 4208
6098.56 4128
6099.29 4077
6100.03 4038
6100.77 4206
6101.50 4048
6102.24 4113
6102.98 4187
6103.72 4024
6104.45 4106
6105.19 3945
6105.93 4041
6106.66 3930
6107.40 3906
6108.14 3920
6108.88 4057
6109.61 3975
6110.35 3974
6111.09 4054
6111.83 3985
6112.56 4033
6113.30 3934
6114.04 4159
6114.78 3987
6115.51 3872
6116.25 4167
6116.99 4289
6117.73 4283
6118.47 4154
6119.20 4094
6119.94 4187
6120.68 4156
6121.42 4203
6122.16 4190
6122.89 4238
6123.63 4234
6124.37 4051
6125.11 4206
6125.85 4121
6126.59 4142
6127.32 4117
6128.06 4134
6128.80 4077
6129.54 4187
6130.28 4321
6131.02 4325
6131.76 4339
6132.49 4467
6133.23 4354
6133.97 4315
6134.71 4422
6135.45 4410
6136.19 4356
6136.93 4331
6137.67 4424
6138.41 4434
6139.15 4173
6139.88 4128
6140.62 4095
6141.36 4239
6142.10 4274
6142.84 4252
6143.58 4350
6144.32 4305
6145.06 4274
6145.80 4131
6146.54 4246
6147.28 4149
6148.02 4259
6148.76 4399
6149.50 4288
6150.24 4396
6150.98 4299
6151.72 4440
6152.46 4269
6153.20 4324
6153.94 4386
6154.68 4229
6155.42 4264
6156.16 4562
6156.90 4559
6157.64 4385
6158.38 4650
6159.12 4782
6159.86 4607
6160.60 4782
6161.34 4634
6162.08 4741
6162.82 4695
6163.56 4487
6164.30 4585
6165.05 4701
6165.79 4673
6166.53 5008
6167.27 4970
6168.01 5157
6168.75 5039
6169.49 5174
6170.23 5175
6170.97 5302
6171.71 5453
6172.46 5590
6173.20 5599
6173.94 5824
6174.68 5906
6175.42 6110
6176.16 6158
6176.90 5956
6177.64 5793
6178.39 5736
6179.13 5616
6179.87 5538
6180.61 5342
6181.35 5206
6182.09 5103
6182.84 4843
6183.58 4633
6184.32 4883
6185.06 4836
6185.80 4913
6186.55 4648
6187.29 4732
6188.03 4851
6188.77 4720
6189.52 4777
6190.26 4750
6191.00 4957
6191.74 4820
6192.48 4780
6193.23 4924
6193.97 4834
6194.71 5143
6195.45 5131
6196.20 4992
6196.94 5025
6197.68 5103
6198.43 5161
6199.17 5058
6199.91 5111
6200.65 5173
6201.40 5296
6202.14 5395
6202.88 5361
6203.63 5317
6204.37 5293
6205.11 5241
6205.86 5645
6206.60 6127
6207.34 6327
6208.09 6865
6208.83 7318
6209.57 8352
6210.32 9276
6211.06 10059
6211.80 10648
6212.55 10968
6213.29 10998
6214.03 10471
6214.78 9700
6215.52 8963
6216.26 8240
6217.01 7634
6217.75 6796
6218.50 6335
6219.24 6037
6219.98 5206
6220.73 5075
6221.47 5089
6222.22 5007
6222.96 4897
6223.71 4987
6224.45 4925
6225.19 5143
6225.94 5160
6226.68 5258
6227.43 5148
6228.17 4969
6228.92 5215
6229.66 5102
6230.41 4938
6231.15 4909
6231.90 4869
6232.64 4752
6233.39 4831
6234.13 4737
6234.87 4603
6235.62 4606
6236.36 4622
6237.11 4667
6237.86 4648
6238.60 4694
6239.35 4584
6240.09 4601
6240.84 4722
6241.58 4471
6242.33 4395
6243.07 4555
6243.82 4645
6244.56 4557
6245.31 4795
6246.05 4853
6246.80 4781
6247.55 4902
6248.29 4948
6249.04 5109
6249.78 5144
6250.53 5282
6251.27 5434
6252.02 5375
6252.77 5305
6253.51 5372
6254.26 5131
6255.01 5116
6255.75 5303
6256.50 5016
6257.24 4966
6257.99 4876
6258.74 4803
6259.48 4932
6260.23 4907
6260.98 4857
6261.72 4897
6262.47 4780
6263.22 4778
6263.96 4903
6264.71 4893
6265.46 4945
6266.20 4885
6266.95 4900
6267.70 4994
6268.44 5024
6269.19 5041
6269.94 4894
6270.68 4967
6271.43 4913
6272.18 4828
6272.93 4931
6273.67 5079
6274.42 5247
6275.17 5282
6275.92 5474
6276.66 5614
6277.41 5846
6278.16 5659
6278.91 5840
6279.65 5734
6280.40 5897
6281.15 5842
6281.90 5807
6282.64 5426
6283.39 5357
6284.14 5140
6284.89 5050
6285.64 4837
6286.38 4717
6287.13 4711
6287.88 4549
6288.63 4616
6289.38 4573
6290.12 4496
6290.87 4403
6291.62 4493
6292.37 4561
6293.12 4398
6293.87 4515
6294.61 4292
6295.36 4309
6296.11 4372
6296.86 4422
6297.61 4445
6298.36 4295
6299.11 4273
6299.86 4269
6300.60 4376
6301.35 4248
6302.10 4327
6302.85 4316
6303.60 4350
6304.35 4482
6305.10 4440
6305.85 4488
6306.60 4240
6307.35 4331
6308.10 4286
6308.85 4526
6309.59 4504
6310.34 4133
6311.09 4327
6311.84 4350
6312.59 4322
6313.34 4377
6314.09 4327
6314.84 4394
6315.59 4249
6316.34 4360
6317.09 4396
6317.84 4535
6318.59 4445
6319.34 4342
6320.09 4317
6320.84 4274
6321.59 4268
6322.34 4171
6323.09 4301
6323.84 4218
6324.59 4105
6325.34 4061
6326.09 4098
6326.84 3983
6327.59 3772
6328.34 3872
6329.09 4018
6329.85 3944
6330.60 3940
6331.35 3939
6332.10 3969
6332.85 3803
6333.60 3873
6334.35 3818
6335.10 3873
6335.85 3787
6336.60 4007
6337.35 3789
6338.10 3801
6338.86 4004
6339.61 3937
6340.36 3732
6341.11 3800
6341.86 3797
6342.61 3803
6343.36 3764
6344.12 3861
6344.87 3900
6345.62 3825
6346.37 3793
6347.12 3654
6347.87 3759
6348.62 3881
6349.38 3846
6350.13 3903
6350.88 3880
6351.63 3899
6352.38 3805
6353.14 3842
6353.89 3687
6354.64 3858
6355.39 3812
6356.14 3844
6356.90 3787
6357.65 3907
6358.40 3994
6359.15 3886
6359.91 3869
6360.66 3691
6361.41 3551
6362.16 3652
6362.92 3653
6363.67 3797
6364.42 3614
6365.17 3458
6365.93 3565
6366.68 3507
6367.43 3777
6368.19 3723
6368.94 3762
6369.69 3666
6370.44 3487
6371.20 3392
6371.95 3425
6372.70 3627
6373.46 3585
6374.21 3631
6374.96 3576
6375.72 3520
6376.47 3633
6377.22 3561
6377.98 3535
6378.73 3698
6379.48 3592
6380.24 3670
6380.99 3710
6381.75 3654
6382.50 3428
6383.25 3599
6384.01 3547
6384.76 3619
6385.51 3695
6386.27 3843
6387.02 3954
6387.78 3707
6388.53 3731
6389.28 3715
6390.04 3592
6390.79 3463
6391.55 3633
6392.30 3783
6393.06 3665
6393.81 3545
6394.56 3566
6395.32 3509
6396.07 3588
6396.83 3620
6397.58 3554
6398.34 3585
6399.09 3434
6399.85 3636
6400.60 3650
6401.36 3560
6402.11 3563
6402.87 3578
6403.62 3604
6404.38 3469
6405.13 3501
6405.89 3606
6406.64 3598
6407.40 3514
6408.15 3590
6408.91 3573
6409.66 3557
6410.42 3662
6411.17 3726
6411.93 3659
6412.68 3586
6413.44 3477
6414.20 3495
6414.95 3614
6415.71 3623
6416.46 3680
6417.22 3577
6417.97 3666
6418.73 3459
6419.49 3538
6420.24 3560
6421.00 3600
6421.75 3717
6422.51 3516
6423.27 3451
6424.02 3618
6424.78 3610
6425.54 3512
6426.29 3597
6427.05 3559
6427.80 3461
6428.56 3493
6429.32 3616
6430.07 3594
6430.83 3462
6431.59 3492
6432.34 3531
6433.10 3555
6433.86 3468
6434.61 3607
6435.37 3514
6436.13 3575
6436.88 3647
6437.64 3651
6438.40 3548
6439.16 3495
6439.91 3641
6440.67 3722
6441.43 3607
6442.18 3550
6442.94 3617
6443.70 3641
6444.46 3608
6445.21 3560
6445.97 3606
6446.73 3618
6447.49 3489
6448.24 3460
6449.00 3321
6449.76 3443
6450.52 3515
6451.28 3591
6452.03 3526
6452.79 3433
6453.55 3516
6454.31 3599
6455.06 3612
6455.82 3501
6456.58 3637
6457.34 3513
6458.10 3450
6458.86 3471
6459.61 3629
6460.37 3687
6461.13 3574
6461.89 3721
6462.65 3555
6463.41 3568
6464.16 3672
6464.92 3531
6465.68 3563
6466.44 3609
6467.20 3621
6467.96 3565
6468.72 3510
6469.48 3602
6470.23 3654
6470.99 3751
6471.75 3724
6472.51 3766
6473.27 3690
6474.03 3791
6474.79 3875
6475.55 3826
6476.31 3691
6477.07 3777
6477.83 3701
6478.59 3668
6479.35 3539
6480.10 3802
6480.86 3813
6481.62 3735
6482.38 3743
6483.14 3787
6483.90 3665
6484.66 3708
6485.42 3881
6486.18 3847
6486.94 3775
6487.70 3996
6488.46 4104
6489.22 4000
6489.98 4038
6490.74 4050
6491.50 4152
6492.26 4281
6493.02 4128
6493.78 3976
6494.54 3960
6495.30 4093
6496.06 3963
6496.82 4011
6497.59 4128
6498.35 4331
6499.11 4323
6499.87 4109
6500.63 3913
6501.39 4085
6502.15 4230
6502.91 4191
6503.67 4226
6504.43 4309
6505.19 4366
6505.95 4117
6506.71 4172
6507.48 4367
6508.24 4196
6509.00 4232
6509.76 4300
6510.52 4257
6511.28 4356
6512.04 4411
6512.80 4207
6513.57 4271
6514.33 4429
6515.09 4365
6515.85 4564
6516.61 4631
6517.37 4536
6518.14 4639
6518.90 4491
6519.66 4540
6520.42 4535
6521.18 4569
6521.95 4740
6522.71 4760
6523.47 4670
6524.23 4964
6524.99 5102
6525.76 5056
6526.52 5247
6527.28 5379
6528.04 5464
6528.80 5495
6529.57 5662
6530.33 5883
6531.09 5834
6531.85 5872
6532.62 5739
6533.38 5762
6534.14 5499
6534.91 5830
6535.67 5939
6536.43 5921
6537.19 6199
6537.96 6889
6538.72 7034
6539.48 7147
6540.25 7235
6541.01 7119
6541.77 6735
6542.53 6460
6543.30 6212
6544.06 5525
6544.82 5422
6545.59 5112
6546.35 4786
6547.11 4622
6547.88 4653
6548.64 4584
6549.41 4472
6550.17 4660
6550.93 4568
6551.70 4544
6552.46 4443
6553.22 4555
6553.99 4573
6554.75 4705
6555.52 4718
6556.28 4591
6557.04 4636
6557.81 4687
6558.57 4593
6559.34 4668
6560.10 4780
6560.86 4656
6561.63 4679
6562.39 4668
6563.16 4771
6563.92 4770
6564.69 4764
6565.45 4899
6566.21 4972
6566.98 5158
6567.74 4999
6568.51 5150
6569.27 5027
6570.04 5073
6570.80 4950
6571.57 4866
6572.33 4976
6573.10 4865
6573.86 4981
6574.63 4993
6575.39 4960
6576.16 5227
6576.92 5497
6577.69 5333
6578.45 5500
6579.22 5754
6579.98 5339
6580.75 5303
6581.51 5635
6582.28 5530
6583.05 5821
6583.81 5917
6584.58 6213
6585.34 6250
6586.11 6288
6586.87 6365
6587.64 6349
6588.41 6188
6589.17 6137
6589.94 6000
6590.70 6191
6591.47 6026
6592.24 5880
6593.00 5945
6593.77 5867
6594.53 5964
6595.30 6184
6596.07 6207
6596.83 6350
6597.60 6351
6598.37 6253
6599.13 6091
6599.90 6164
6600.66 5780
6601.43 5730
6602.20 5535
6602.96 5481
6603.73 5370
6604.50 5355
6605.26 5230
6606.03 5220
6606.80 5232
6607.57 4972
6608.33 4995
6609.10 4912
6609.87 4857
6610.63 4949
6611.40 4836
6612.17 4917
6612.94 5029
6613.70 5010
6614.47 4794
6615.24 4910
6616.00 4992
6616.77 4983
6617.54 4987
6618.31 4983
6619.08 5201
6619.84 5023
6620.61 5121
6621.38 5133
6622.15 5344
6622.91 5413
6623.68 5462
6624.45 5488
6625.22 5573
6625.99 5589
6626.75 5717
6627.52 5606
6628.29 5557
6629.06 5596
6629.83 5647
6630.59 5492
6631.36 5527
6632.13 5335
6632.90 5395
6633.67 5775
6634.44 6103
6635.21 6158
6635.97 6700
6636.74 7127
6637.51 7212
6638.28 7344
6639.05 7120
6639.82 6934
6640.59 6772
6641.36 6480
6642.12 6120
6642.89 5729
6643.66 5631
6644.43 5207
6645.20 5065
6645.97 5039
6646.74 4890
6647.51 5024
6648.28 4988
6649.05 5101
6649.82 5287
6650.59 5293
6651.36 5171
6652.12 5240
6652.89 5153
6653.66 5256
6654.43 5282
6655.20 5163
6655.97 5087
6656.74 5294
6657.51 5023
6658.28 4864
6659.05 4792
6659.82 4725
6660.59 5037
6661.36 5026
6662.13 5144
6662.90 5359
6663.67 5615
6664.44 5871
6665.21 6432
6665.98 6566
6666.75 6613
6667.52 6822
6668.30 7307
6669.07 7075
6669.84 6846
6670.61 6489
6671.38 6329
6672.15 5837
6672.92 5591
6673.69 5305
6674.46 5243
6675.23 5192
6676.00 4903
6676.77 4873
6677.54 4801
6678.32 4804
6679.09 4809
6679.86 4665
6680.63 4542
6681.40 4370
6682.17 4434
6682.94 4445
6683.71 4567
6684.49 4697
6685.26 4610
6686.03 4717
6686.80 4656
6687.57 4858
6688.34 5041
6689.11 5169
6689.89 5198
6690.66 5135
6691.43 4991
6692.20 4793
6692.97 4804
6693.75 4618
6694.52 4367
6695.29 4320
6696.06 4223
6696.83 4155
6697.61 4170
6698.38 4149
6699.15 4174
6699.92 4301
6700.70 4162
6701.47 3939
6702.24 3934
6703.01 4219
6703.79 4401
6704.56 4428
6705.33 4581
6706.10 4515
6706.88 4226
6707.65 4262
6708.42 4353
6709.19 4332
6709.97 4298
6710.74 4172
6711.51 4096
6712.29 4215
6713.06 4289
6713.83 4136
6714.61 4021
6715.38 3962
6716.15 3955
6716.92 3932
6717.70 4081
6718.47 3955
6719.24 3859
6720.02 3753
6720.79 3837
6721.57 3632
6722.34 3777
6723.11 3815
6723.89 3693
6724.66 3838
6725.43 3884
6726.21 3993
6726.98 3877
6727.76 3974
6728.53 3800
6729.30 3779
6730.08 3950
6730.85 3949
6731.63 3917
6732.40 3936
6733.17 3958
6733.95 3906
6734.72 3866
6735.50 3874
6736.27 3999
6737.05 3805
6737.82 3960
6738.59 3942
6739.37 3719
6740.14 3747
6740.92 3787
6741.69 3760
6742.47 3716
6743.24 3856
6744.02 3833
6744.79 3984
6745.57 3987
6746.34 3947
6747.12 3809
6747.89 3822
6748.67 3873
6749.44 3948
6750.22 4085
6750.99 3969
6751.77 4040
6752.54 4015
6753.32 4067
6754.09 3808
6754.87 3795
6755.65 3758
6756.42 3725
6757.20 3636
6757.97 3556
6758.75 3442
6759.52 3522
6760.30 3581
6761.08 3592
6761.85 3650
6762.63 3626
6763.40 3677
6764.18 3586
6764.96 3692
6765.73 3712
6766.51 3684
6767.28 3733
6768.06 3637
6768.84 3691
6769.61 3602
6770.39 3582
6771.17 3615
6771.94 3579
6772.72 3565
6773.50 3673
6774.27 3596
6775.05 3485
6775.82 3595
6776.60 3772
6777.38 3810
6778.16 3796
6778.93 3894
6779.71 3940
6780.49 3902
6781.26 3931
6782.04 3936
6782.82 3881
6783.59 3924
6784.37 3876
6785.15 3711
6785.93 3862
6786.70 3657
6787.48 3596
6788.26 3470
6789.04 3344
6789.81 3378
6790.59 3520
6791.37 3435
6792.15 3399
6792.92 3264
6793.70 3372
6794.48 3387
6795.26 3319
6796.03 3376
6796.81 3403
6797.59 3292
6798.37 3296
6799.15 3095
6799.92 3200
6800.70 3186
6801.48 3254
6802.26 3389
6803.04 3201
6803.81 3256
6804.59 3409
6805.37 3166
6806.15 3351
6806.93 3269
6807.71 3352
6808.49 3194
6809.26 3328
6810.04 3264
6810.82 3195
6811.60 3295
6812.38 3191
6813.16 3296
6813.94 3354
6814.72 3310
6815.49 3215
6816.27 3207
6817.05 3256
6817.83 3334
6818.61 3477
6819.39 3344
6820.17 3336
6820.95 3348
6821.73 3231
6822.51 3197
6823.29 3196
6824.07 3430
6824.85 3377
6825.62 3354
6826.40 3137
6827.18 3045
6827.96 3168
6828.74 3121
6829.52 3188
6830.30 3164
6831.08 3154
6831.86 3039
6832.64 3112
6833.42 3272
6834.20 3194
6834.98 3235
6835.76 3129
6836.54 3263
6837.32 3187
6838.10 3323
6838.88 3337
6839.66 3211
6840.44 3276
6841.22 3175
6842.01 3228
6842.79 3154
6843.57 3077
6844.35 3054
6845.13 3137
6845.91 3233
6846.69 3362
6847.47 3261
6848.25 3336
6849.03 3362
6849.81 3270
6850.59 3485
6851.37 3865
6852.16 3873
6852.94 3891
6853.72 4163
6854.50 4098
6855.28 4157
6856.06 4034
6856.84 3990
6857.62 3978
6858.41 3667
6859.19 3566
6859.97 3458
6860.75 3394
6861.53 3419
6862.31 3328
6863.09 3218
6863.88 3240
6864.66 3180
6865.44 3278
6866.22 3259
6867.00 3239
6867.79 3219
6868.57 3111
6869.35 3180
6870.13 3386
6870.91 3244
6871.70 3437
6872.48 3189
6873.26 3135
6874.04 3302
6874.83 3258
6875.61 3219
6876.39 3210
6877.17 3089
6877.96 3087
6878.74 3260
6879.52 3260
6880.30 3186
6881.09 3382
6881.87 3138
6882.65 3263
6883.43 3285
6884.22 3275
6885.00 3324
6885.78 3460
6886.57 3657
6887.35 3621
6888.13 3562
6888.92 3429
6889.70 3503
6890.48 3606
6891.26 3475
6892.05 3508
6892.83 3447
6893.62 3348
6894.40 3286
6895.18 3434
6895.97 3486
6896.75 3348
6897.53 3323
6898.32 3301
6899.10 3320
6899.88 3375
6900.67 3128
6901.45 3273
6902.24 3323
6903.02 3211
6903.80 3204
6904.59 3244
6905.37 3177
6906.16 3317
6906.94 3325
6907.72 3252
6908.51 3395
6909.29 3227
6910.08 3236
6910.86 3161
6911.65 3267
6912.43 3246
6913.21 3262
6914.00 3105
6914.78 3095
6915.57 3141
6916.35 3201
6917.14 3102
6917.92 3168
6918.71 3211
6919.49 3325
6920.28 3277
6921.06 3254
6921.85 3274
6922.63 3365
6923.42 3407
6924.20 3484
6924.99 3467
6925.77 3429
6926.56 3508
6927.34 3499
6928.13 3503
6928.91 3588
6929.70 3317
6930.49 3323
6931.27 3396
6932.06 3205
6932.84 3107
6933.63 3211
6934.41 3368
6935.20 3242
6935.99 3161
6936.77 3291
6937.56 3217
6938.34 3287
6939.13 3231
6939.92 3079
6940.70 3148
6941.49 3276
6942.27 3279
6943.06 3319
6943.85 3242
6944.63 3322
6945.42 3397
6946.21 3255
6946.99 3396
6947.78 3345
6948.57 3340
6949.35 3452
6950.14 3336
6950.92 3324
6951.71 3468
6952.50 3526
6953.29 3437
6954.07 3312
6954.86 3306
6955.65 3317
6956.43 3370
6957.22 3386
6958.01 3361
6958.79 3452
6959.58 3521
6960.37 3534
6961.16 3477
6961.94 3427
6962.73 3450
6963.52 3371
6964.31 3687
6965.09 3682
6965.88 3532
6966.67 3489
6967.46 3664
6968.24 3675
6969.03 3667
6969.82 3795
6970.61 3885
6971.39 3633
6972.18 3668
6972.97 3801
6973.76 3852
6974.55 3795
6975.33 3928
6976.12 3994
6976.91 3891
6977.70 4085
6978.49 4248
6979.27 4221
6980.06 4324
6980.85 4329
6981.64 4365
6982.43 4361
6983.22 4468
6984.01 4578
6984.79 4885
6985.58 5179
6986.37 5419
6987.16 5729
6987.95 5858
6988.74 6171
6989.53 6177
6990.32 6148
6991.10 5909
6991.89 5422
6992.68 5222
6993.47 4707
6994.26 4417
6995.05 4380
6995.84 4274
6996.63 4212
6997.42 4151
6998.21 4198
6999.00 4257
6999.79 4634
7000.58 4816
7001.36 4913
7002.15 5271
7002.94 5387
7003.73 5381
7004.52 5434
7005.31 5303
7006.10 4927
7006.89 4638
7007.68 4418
7008.47 4266
7009.26 3968
7010.05 3896
7010.84 3790
7011.63 3621
7012.42 3570
7013.21 3564
7014.00 3521
7014.79 3598
7015.58 3557
7016.37 3489
7017.16 3667
7017.96 3752
7018.75 3757
7019.54 3645
7020.33 3491
7021.12 3736
7021.91 3587
7022.70 3422
7023.49 3503
7024.28 3499
7025.07 3480
7025.86 3398
7026.65 3489
7027.44 3454
7028.24 3485
7029.03 3659
7029.82 3558
7030.61 3414
7031.40 3408
7032.19 3382
7032.98 3417
7033.77 3292
7034.57 3204
7035.36 3230
7036.15 3346
7036.94 3480
7037.73 3446
7038.52 3290
7039.32 3417
7040.11 3547
7040.90 3583
7041.69 3569
7042.48 3649
7043.27 3610
7044.07 3544
7044.86 3492
7045.65 3483
7046.44 3442
7047.23 3394
7048.03 3299
7048.82 3361
7049.61 3394
7050.40 3320
7051.20 3449
7051.99 3291
7052.78 3414
7053.57 3422
7054.37 3177
7055.16 3300
7055.95 3323
7056.74 3313
7057.54 3284
7058.33 3329
7059.12 3385
7059.91 3290
7060.71 3186
7061.50 3291
7062.29 3229
7063.09 3132
7063.88 3194
7064.67 3316
7065.47 3331
7066.26 3288
7067.05 3275
7067.85 3232
7068.64 3074
7069.43 3083
7070.23 3134
7071.02 3219
7071.81 3190
7072.61 3170
7073.40 3125
7074.19 3101
7074.99 3081
7075.78 3129
7076.57 3159
7077.37 3103
7078.16 3097
7078.96 3109
7079.75 3102
7080.54 3187
7081.34 3031
7082.13 3215
7082.93 3285
7083.72 3197
7084.51 3229
7085.31 3271
7086.10 3242
7086.90 3274
7087.69 3199
7088.49 3053
7089.28 3093
7090.08 3041
7090.87 3051
7091.66 3018
7092.46 2920
7093.25 2986
7094.05 3000
7094.84 3001
7095.64 2910
7096.43 3095
7097.23 3012
7098.02 2956
7098.82 3073
7099.61 2896
7100.41 3018
7101.20 3007
7102.00 2945
7102.79 2895
7103.59 2876
7104.38 2968
7105.18 3056
7105.98 2819
7106.77 2782
7107.57 2949
7108.36 2983
7109.16 2956
7109.95 2970
7110.75 2899
7111.54 2809
7112.34 2802
7113.14 2929
7113.93 2900
7114.73 2860
7115.52 2673
7116.32 2787
7117.12 2820
7117.91 2905
7118.71 2962
7119.50 2945
7120.30 2923
7121.10 3028
7121.89 2999
7122.69 3057
7123.49 3089
7124.28 3087
7125.08 3153
7125.88 3114
7126.67 2948
7127.47 2992
7128.27 3031
7129.06 2941
7129.86 2773
7130.66 2771
7131.45 2744
7132.25 2728
7133.05 2660
7133.84 2621
7134.64 2624
7135.44 2799
7136.23 2819
7137.03 2691
7137.83 2735
7138.63 2764
7139.42 2618
7140.22 2765
7141.02 2748
7141.82 2697
7142.61 2667
7143.41 2711
7144.21 2774
7145.01 2784
7145.80 2864
7146.60 2860
7147.40 2674
7148.20 2714
7148.99 2776
7149.79 2770
7150.59 2758
7151.39 2649
7152.19 2730
7152.98 2706
7153.78 2637
7154.58 2764
7155.38 2600
7156.18 2602
7156.98 2622
7157.77 2625
7158.57 2662
7159.37 2586
7160.17 2608
7160.97 2615
7161.77 2798
7162.56 2702
7163.36 2746
7164.16 2784
7164.96 2759
7165.76 2796
7166.56 2782
7167.36 2723
7168.16 2776
7168.95 2718
7169.75 2642
7170.55 2684
7171.35 2764
7172.15 2764
7172.95 2801
7173.75 2726
7174.55 2801
7175.35 2717
7176.15 2692
7176.95 2646
7177.75 2619
7178.55 2726
7179.35 2641
7180.14 2655
7180.94 2671
7181.74 2679
7182.54 2777
7183.34 2796
7184.14 2641
7184.94 2698
7185.74 2782
7186.54 2787
7187.34 2706
7188.14 2718
7188.94 2837
7189.74 2843
7190.54 2786
7191.34 2694
7192.14 2588
7192.94 2570
7193.74 2600
7194.54 2620
7195.35 2620
7196.15 2531
7196.95 2489
7197.75 2519
7198.55 2656
7199.35 2572
7200.15 2579
7200.95 2548
7201.75 2603
7202.55 2636
7203.35 2675
7204.15 2782
7204.95 2815
7205.75 2675
7206.56 2682
7207.36 2634
7208.16 2609
7208.96 2567
7209.76 2736
7210.56 2659
7211.36 2514
7212.16 2481
7212.97 2515
7213.77 2565
7214.57 2616
7215.37 2619
7216.17 2642
7216.97 2593
7217.78 2545
7218.58 2570
7219.38 2544
7220.18 2431
7220.98 2498
7221.78 2613
7222.59 2525
7223.39 2501
7224.19 2585
7224.99 2611
7225.79 2653
7226.60 2700
7227.40 2638
7228.20 2691
7229.00 2634
7229.81 2603
7230.61 2648
7231.41 2584
7232.21 2500
7233.02 2578
7233.82 2488
7234.62 2505
7235.42 2495
7236.23 2667
7237.03 2571
7237.83 2520
7238.63 2661
7239.44 2649
7240.24 2696
7241.04 2658
7241.85 2671
7242.65 2676
7243.45 2777
7244.26 2776
7245.06 2652
7245.86 2600
7246.67 2702
7247.47 2851
7248.27 2690
7249.08 2649
7249.88 2681
7250.68 2720
7251.49 2741
7252.29 2672
7253.09 2681
7253.90 2661
7254.70 2752
7255.50 2612
7256.31 2560
7257.11 2551
7257.92 2612
7258.72 2676
7259.52 2670
7260.33 2703
7261.13 2679
7261.94 2805
7262.74 2662
7263.54 2712
7264.35 2708
7265.15 2697
7265.96 2743
7266.76 2700
7267.57 2871
7268.37 2815
7269.18 2822
7269.98 2658
7270.78 2698
7271.59 2602
7272.39 2816
7273.20 2888
7274.00 2821
7274.81 2881
7275.61 2882
7276.42 2957
7277.22 2870
7278.03 2855
7278.83 2864
7279.64 2916
7280.44 2859
7281.25 2898
7282.05 3017
7282.86 3224
7283.66 3436
7284.47 3430
7285.28 3500
7286.08 3789
7286.89 3960
7287.69 4157
7288.50 4143
7289.30 4106
7290.11 3882
7290.91 3785
7291.72 3575
7292.53 3407
7293.33 3271
7294.14 3083
7294.94 3078
7295.75 3014
7296.56 2958
7297.36 2937
7298.17 2928
7298.97 3012
7299.78 3100
7300.59 3102
7301.39 3013
7302.20 3182
7303.01 3167
7303.81 3100
7304.62 3106
7305.43 3087
7306.23 3115
7307.04 3166
7307.85 3184
7308.65 3256
7309.46 3240
7310.27 3110
7311.07 3107
7311.88 3164
7312.69 3131
7313.49 3130
7314.30 3079
7315.11 3033
7315.91 3150
7316.72 3100
7317.53 3227
7318.34 3213
7319.14 3417
7319.95 3593
7320.76 3555
7321.57 3778
7322.37 4081
7323.18 4248
7323.99 4506
7324.80 4465
7325.60 4469
7326.41 4381
7327.22 4003
7328.03 3837
7328.83 3660
7329.64 3548
7330.45 3180
7331.26 3073
7332.07 3071
7332.87 3029
7333.68 3061
7334.49 2874
7335.30 2879
7336.11 2889
7336.92 2931
7337.72 2853
7338.53 3028
7339.34 3007
7340.15 2874
7340.96 2922
7341.77 2879
7342.57 2894
7343.38 2920
7344.19 2883
7345.00 2803
7345.81 2813
7346.62 2713
7347.43 2721
7348.24 2794
7349.05 2721
7349.85 2842
7350.66 3025
7351.47 2734
7352.28 2701
7353.09 2787
7353.90 2893
7354.71 2741
7355.52 2610
7356.33 2771
7357.14 2854
7357.95 2816
7358.76 2789
7359.57 2754
7360.38 2904
7361.18 2851
7361.99 2837
7362.80 2917
7363.61 2998
7364.42 2897
7365.23 2897
7366.04 2821
7366.85 2883
7367.66 2931
7368.47 2792
7369.28 2826
7370.09 2795
7370.90 2724
7371.71 2598
7372.52 2734
7373.33 2644
7374.14 2657
7374.96 2696
7375.77 2764
7376.58 2737
7377.39 2821
7378.20 2972
7379.01 2843
7379.82 2753
7380.63 2879
7381.44 2993
7382.25 3152
7383.06 3200
7383.87 3195
7384.68 3218
7385.49 3131
7386.31 3120
7387.12 3187
7387.93 3017
7388.74 2892
7389.55 2939
7390.36 2964
7391.17 2915
7391.98 2781
7392.79 2746
7393.61 2698
7394.42 2711
7395.23 2640
7396.04 2724
7396.85 2771
7397.66 2746
7398.48 2728
7399.29 2792
7400.10 2839
7400.91 3073
7401.72 3149
7402.53 3084
7403.35 3209
7404.16 3203
7404.97 3267
7405.78 3218
7406.59 3046
7407.41 2956
7408.22 3032
7409.03 2872
7409.84 2670
7410.66 2677
7411.47 2594
7412.28 2641
7413.09 2606
7413.91 2567
7414.72 2536
7415.53 2479
7416.34 2419
7417.16 2629
7417.97 2519
7418.78 2563
7419.60 2766
7420.41 2633
7421.22 2598
7422.03 2614
7422.85 2636
7423.66 2540
7424.47 2500
7425.29 2533
7426.10 2451
7426.91 2597
7427.73 2503
7428.54 2406
7429.35 2283
7430.17 2567
7430.98 2497
7431.79 2492
7432.61 2451
7433.42 2399
7434.23 2422
7435.05 2366
7435.86 2463
7436.67 2517
7437.49 2475
7438.30 2531
7439.12 2521
7439.93 2502
7440.74 2388
7441.56 2509
7442.37 2580
7443.19 2591
7444.00 2465
7444.82 2482
7445.63 2420
7446.44 2491
7447.26 2462
7448.07 2466
7448.89 2389
7449.70 2451
7450.52 2519
7451.33 2383
7452.15 2474
7452.96 2348
7453.77 2491
7454.59 2495
7455.40 2516
7456.22 2437
7457.03 2470
7457.85 2393
7458.66 2359
7459.48 2390
7460.29 2367
7461.11 2371
7461.92 2442
7462.74 2402
7463.55 2377
7464.37 2448
7465.19 2556
7466.00 2578
7466.82 2438
7467.63 2462
7468.45 2455
7469.26 2594
7470.08 2604
7470.89 2619
7471.71 2537
7472.53 2683
7473.34 2610
7474.16 2553
7474.97 2515
7475.79 2361
7476.60 2387
7477.42 2382
7478.24 2332
7479.05 2354
7479.87 2485
7480.69 2464
7481.50 2486
7482.32 2403
7483.13 2352
7483.95 2388
7484.77 2322
7485.58 2349
7486.40 2434
7487.22 2342
7488.03 2364
7488.85 2314
7489.67 2332
7490.48 2347
7491.30 2446
7492.12 2472
7492.93 2456
7493.75 2478
7494.57 2402
7495.38 2429
7496.20 2400
7497.02 2261
7497.84 2289
7498.65 2307
7499.47 2416
7500.29 2341
7501.10 2325
7501.92 2256
7502.74 2453
7503.56 2398
7504.37 2238
7505.19 2324
7506.01 2311
7506.83 2478
7507.64 2421
7508.46 2454
7509.28 2443
7510.10 2346
7510.92 2307
7511.73 2389
7512.55 2271
7513.37 2285
7514.19 2377
7515.01 2285
7515.82 2291
7516.64 2165
7517.46 2341
7518.28 2323
7519.10 2285
7519.91 2311
7520.73 2255
7521.55 2282
7522.37 2180
7523.19 2266
7524.01 2253
7524.83 2208
7525.64 2157
7526.46 2174
7527.28 2363
7528.10 2376
7528.92 2267
7529.74 2152
7530.56 2263
7531.38 2236
7532.20 2311
7533.01 2247
7533.83 2326
7534.65 2352
7535.47 2311
7536.29 2340
7537.11 2401
7537.93 2319
7538.75 2358
7539.57 2353
7540.39 2373
7541.21 2301
7542.03 2454
7542.85 2342
7543.67 2205
7544.49 2277
7545.31 2285
7546.12 2286
7546.94 2323
7547.76 2412
7548.58 2296
7549.40 2237
7550.22 2313
7551.04 2392
7551.86 2290
7552.68 2365
7553.50 2283
7554.33 2405
7555.15 2414
7555.97 2416
7556.79 2309
7557.61 2384
7558.43 2405
7559.25 2449
7560.07 2497
7560.89 2374
7561.71 2516
7562.53 2467
7563.35 2444
7564.17 2525
7564.99 2524
7565.81 2539
7566.63 2426
7567.45 2483
7568.28 2399
7569.10 2345
7569.92 2326
7570.74 2422
7571.56 2314
7572.38 2237
7573.20 2248
7574.02 2312
7574.84 2296
7575.67 2349
7576.49 2280
7577.31 2280
7578.13 2362
7578.95 2321
7579.77 2290
7580.60 2271
7581.42 2224
7582.24 2242
7583.06 2256
7583.88 2261
7584.70 2387
7585.53 2529
7586.35 2415
7587.17 2367
7587.99 2282
7588.81 2553
7589.64 2541
7590.46 2484
7591.28 2505
7592.10 2496
7592.93 2509
7593.75 2551
7594.57 2582
7595.39 2557
7596.21 2494
7597.04 2488
7597.86 2367
7598.68 2403
7599.51 2528
7600.33 2543
7601.15 2451
7601.97 2452
7602.80 2615
7603.62 2669
7604.44 2625
7605.27 2709
7606.09 2622
7606.91 2770
7607.73 2828
7608.56 2833
7609.38 2790
7610.20 2796
7611.03 2779
7611.85 2719
7612.67 2596
7613.50 2530
7614.32 2559
7615.14 2464
7615.97 2535
7616.79 2652
7617.62 2576
7618.44 2545
7619.26 2532
7620.09 2481
7620.91 2552
7621.73 2654
7622.56 2576
7623.38 2445
7624.21 2500
7625.03 2424
7625.85 2382
7626.68 2608
7627.50 2673
7628.33 2607
7629.15 2672
7629.98 2752
7630.80 2775
7631.62 2829
7632.45 2909
7633.27 3051
7634.10 3057
7634.92 3054
7635.75 3183
7636.57 3271
7637.40 3031
7638.22 2878
7639.05 2788
7639.87 2630
7640.70 2434
7641.52 2438
7642.35 2456
7643.17 2443
7644.00 2356
7644.82 2270
7645.65 2350
7646.47 2508
7647.30 2378
7648.12 2317
7648.95 2301
7649.77 2427
7650.60 2331
7651.42 2279
7652.25 2294
7653.07 2241
7653.90 2293
7654.73 2336
7655.55 2415
7656.38 2242
7657.20 2176
7658.03 2328
7658.85 2233
7659.68 2238
7660.51 2257
7661.33 2373
7662.16 2270
7662.98 2265
7663.81 2127
7664.64 2301
7665.46 2263
7666.29 2298
7667.12 2244
7667.94 2251
7668.77 2233
7669.59 2240
7670.42 2263
7671.25 2337
7672.07 2223
7672.90 2242
7673.73 2355
7674.55 2312
7675.38 2312
7676.21 2339
7677.03 2207
7677.86 2163
7678.69 2224
7679.52 2183
7680.34 2186
7681.17 2252
7682.00 2147
7682.82 2181
7683.65 2200
7684.48 2262
7685.31 2252
7686.13 2212
7686.96 2277
7687.79 2268
7688.62 2332
7689.44 2332
7690.27 2347
7691.10 2393
7691.93 2339
7692.75 2348
7693.58 2292
7694.41 2223
7695.24 2223
7696.07 2338
7696.89 2268
7697.72 2237
7698.55 2368
7699.38 2328
7700.21 2360
7701.03 2435
7701.86 2406
7702.69 2300
7703.52 2305
7704.35 2304
7705.17 2396
7706.00 2439
7706.83 2376
7707.66 2385
7708.49 2374
7709.32 2450
7710.15 2451
7710.97 2406
7711.80 2284
7712.63 2317
7713.46 2343
7714.29 2328
7715.12 2396
7715.95 2393
7716.78 2227
7717.61 2348
7718.44 2244
7719.26 2335
7720.09 2273
7720.92 2288
7721.75 2266
7722.58 2276
7723.41 2219
7724.24 2219
7725.07 2253
7725.90 2222
7726.73 2216
7727.56 2308
7728.39 2223
7729.22 2265
7730.05 2227
7730.88 2293
7731.71 2351
7732.54 2334
7733.37 2297
7734.20 2285
7735.03 2311
7735.86 2418
7736.69 2334
7737.52 2303
7738.35 2221
7739.18 2254
7740.01 2115
7740.84 2200
7741.67 2127
7742.50 2291
7743.33 2168
7744.16 2184
7744.99 2362
7745.82 2532
7746.65 2617
7747.48 2620
7748.31 2929
7749.14 3204
7749.97 3595
7750.80 3685
7751.64 3663
7752.47 3599
7753.30 3514
7754.13 3296
7754.96 3026
7755.79 2775
7756.62 2611
7757.45 2643
7758.28 2454
7759.12 2479
7759.95 2382
7760.78 2352
7761.61 2263
7762.44 2319
7763.27 2348
7764.10 2346
7764.94 2382
7765.77 2430
7766.60 2415
7767.43 2429
7768.26 2437
7769.09 2434
7769.93 2295
7770.76 2215
7771.59 2089
7772.42 2012
7773.25 2139
7774.09 2043
7774.92 2043
7775.75 2024
7776.58 2098
7777.41 2089
7778.25 2115
7779.08 2181
7779.91 2197
7780.74 2134
7781.58 2097
7782.41 2108
7783.24 2226
7784.07 2236
7784.91 2117
7785.74 2093
7786.57 2254
7787.41 2309
7788.24 2263
7789.07 2341
7789.90 2271
7790.74 2291
7791.57 2345
7792.40 2363
7793.24 2261
7794.07 2353
7794.90 2273
7795.74 2329
7796.57 2148
7797.40 2069
7798.24 2139
7799.07 2090
7799.90 2140
7800.74 2070
7801.57 2120
7802.40 2138
7803.24 2163
7804.07 2214
7804.90 2101
7805.74 2172
7806.57 2239
7807.41 2167
7808.24 2047
7809.07 2099
7809.91 2229
7810.74 2228
7811.58 2107
7812.41 2100
7813.24 2216
7814.08 2075
7814.91 2097
7815.75 2202
7816.58 2107
7817.42 2194
7818.25 2304
7819.09 2230
7819.92 2151
7820.75 2266
7821.59 2232
7822.42 2285
7823.26 2222
7824.09 2158
7824.93 2146
7825.76 2090
7826.60 2168
7827.43 2231
7828.27 2262
7829.10 2170
7829.94 2152
7830.77 2034
7831.61 2122
7832.44 2134
7833.28 2180
7834.11 2210
7834.95 2160
7835.78 2132
7836.62 2068
7837.46 2061
7838.29 2195
7839.13 2114
7839.96 2038
7840.80 2046
7841.63 2141
7842.47 2092
7843.31 2107
7844.14 2209
7844.98 2153
7845.81 2068
7846.65 1997
7847.48 1999
7848.32 2112
7849.16 2129
7849.99 2026
7850.83 2118
7851.67 2031
7852.50 2049
7853.34 2115
7854.17 2118
7855.01 2095
7855.85 2049
7856.68 1961
7857.52 2110
7858.36 2182
7859.19 2260
7860.03 2132
7860.87 2222
7861.70 2291
7862.54 2271
7863.38 2211
7864.21 2332
7865.05 2214
7865.89 2106
7866.73 2118
7867.56 2177
7868.40 2125
7869.24 2033
7870.07 2011
7870.91 2060
7871.75 2043
7872.59 2047
7873.42 2173
7874.26 2079
7875.10 2069
7875.94 2070
7876.77 2086
7877.61 2091
7878.45 2046
7879.29 1951
7880.12 2125
7880.96 2120
7881.80 1983
7882.64 2017
7883.48 1997
7884.31 2033
7885.15 2150
7885.99 2091
7886.83 2037
7887.67 2041
7888.50 1998
7889.34 2046
7890.18 2082
7891.02 2079
7891.86 2302
7892.70 2190
7893.53 2103
7894.37 2075
7895.21 2156
7896.05 2083
7896.89 2139
7897.73 2042
7898.57 2073
7899.41 2107
7900.24 2231
7901.08 2198
7901.92 2275
7902.76 2297
7903.60 2304
7904.44 2416
7905.28 2363
7906.12 2300
7906.96 2236
7907.80 2382
7908.63 2409
7909.47 2311
7910.31 2257
7911.15 2217
7911.99 2113
7912.83 2224
7913.67 2207
7914.51 2192
7915.35 2286
7916.19 2291
7917.03 2395
7917.87 2414
7918.71 2412
7919.55 2438
7920.39 2490
7921.23 2576
7922.07 2567
7922.91 2410
7923.75 2352
7924.59 2377
7925.43 2269
7926.27 2137
7927.11 2210
7927.95 2156
7928.79 2153
7929.63 1995
7930.47 2046
7931.31 2078
7932.15 2071
7932.99 2071
7933.83 1946
7934.67 1925
7935.52 1906
7936.36 1938
7937.20 1907
7938.04 1939
7938.88 1910
7939.72 1905
7940.56 1921
7941.40 1987
7942.24 2103
7943.08 2064
7943.92 2041
7944.77 1983
7945.61 1966
7946.45 2011
7947.29 1954
7948.13 1986
7948.97 2141
7949.81 2047
7950.66 2021
7951.50 1955
7952.34 1930
7953.18 1980
7954.02 2015
7954.86 1976
7955.71 2072
7956.55 1973
7957.39 1911
7958.23 2011
7959.07 2054
7959.92 2083
7960.76 2053
7961.60 2037
7962.44 1959
7963.28 1958
7964.13 2021
7964.97 1964
7965.81 1971
7966.65 1984
7967.50 1932
7968.34 1882
7969.18 1988
7970.02 1963
7970.87 1960
7971.71 1895
7972.55 2040
7973.39 2014
7974.24 1953
7975.08 1947
7975.92 1916
7976.76 2016
7977.61 1957
7978.45 1952
7979.29 2051
7980.14 2014
7980.98 2109
7981.82 2072
7982.67 1990
7983.51 2040
7984.35 1999
7985.20 1989
7986.04 1925
7986.88 1946
7987.73 2075
7988.57 2060
7989.41 1962
7990.26 2029
7991.10 2044
7991.94 1917
7992.79 2027
7993.63 1999
7994.48 1904
7995.32 2036
7996.16 1958
7997.01 1966
7997.85 1914
7998.70 1897
7999.54 1866
8000.38 1780
8001.23 1767
8002.07 1876
8002.92 1899
8003.76 1851
8004.61 1998
8005.45 1870
8006.29 1979
8007.14 1957
8007.98 1836
8008.83 1830
8009.67 2022
8010.52 1907
8011.36 1860
8012.21 1884
8013.05 1980
8013.90 1989
8014.74 1927
8015.59 1829
8016.43 1859
8017.28 1863
8018.12 1907
8018.97 1872
8019.81 1867
8020.66 1898
8021.50 1861
8022.35 1871
8023.19 2012
8024.04 2025
8024.88 1925
8025.73 1933
8026.57 1982
8027.42 1892
8028.27 1902
8029.11 1882
8029.96 1992
8030.80 1993
8031.65 1952
8032.49 1934
8033.34 1920
8034.19 1928
8035.03 1881
8035.88 1829
8036.72 1947
8037.57 1995
8038.42 2039
8039.26 1932
8040.11 1996
8040.96 1997
8041.80 1874
8042.65 1970
8043.49 1922
8044.34 1828
8045.19 1802
8046.03 1859
8046.88 1887
8047.73 1931
8048.57 1845
8049.42 1868
8050.27 1893
8051.11 1758
8051.96 1894
8052.81 1908
8053.66 1910
8054.50 1770
8055.35 1869
8056.20 1856
8057.04 1893
8057.89 1813
8058.74 1818
8059.59 1830
8060.43 1834
8061.28 1886
8062.13 2008
8062.97 1937
8063.82 1850
8064.67 1835
8065.52 1946
8066.37 1980
8067.21 1868
8068.06 1818
8068.91 1802
8069.76 1923
8070.60 1798
8071.45 1872
8072.30 1894
8073.15 1930
8074.00 1861
8074.84 1811
8075.69 1892
8076.54 1861
8077.39 1811
8078.24 1895
8079.08 1914
8079.93 1887
8080.78 1863
8081.63 1859
8082.48 1953
8083.33 1833
8084.18 1826
8085.02 1855
8085.87 1825
8086.72 1872
8087.57 1743
8088.42 1866
8089.27 1850
8090.12 1866
8090.97 1792
8091.81 1887
8092.66 1877
8093.51 1911
8094.36 1929
8095.21 1916
8096.06 1857
8096.91 1778
8097.76 1868
8098.61 1888
8099.46 1838
8100.31 1904
8101.16 1892
8102.01 1870
8102.86 1853
8103.71 1882
8104.55 1839
8105.40 1812
8106.25 1864
8107.10 1886
8107.95 1851
8108.80 1779
8109.65 1718
8110.50 1846
8111.35 1795
8112.20 1790
8113.05 1726
8113.90 1745
8114.75 1820
8115.60 1832
8116.45 1865
8117.30 1803
8118.16 1924
8119.01 1826
8119.86 1817
8120.71 1819
8121.56 1798
8122.41 1920
8123.26 1868
8124.11 1887
8124.96 1940
8125.81 1968
8126.66 2005
8127.51 2074
8128.36 2003
8129.21 1985
8130.06 2013
8130.92 2011
8131.77 2011
8132.62 2023
8133.47 1986
8134.32 2005
8135.17 1995
8136.02 2063
8136.87 1994
8137.73 2026
8138.58 2012
8139.43 2075
8140.28 2174
8141.13 2197
8141.98 2182
8142.83 2112
8143.69 2255
8144.54 2325
8145.39 2310
8146.24 2333
8147.09 2338
8147.95 2267
8148.80 2231
8149.65 2200
8150.50 2037
8151.35 1998
8152.21 2027
8153.06 2009
8153.91 1916
8154.76 1994
8155.61 2140
8156.47 2130
8157.32 2070
8158.17 2034
8159.02 2099
8159.88 2044
8160.73 2087
8161.58 1997
8162.44 2121
8163.29 2198
8164.14 2008
8164.99 1993
8165.85 1921
8166.70 1930
8167.55 1954
8168.41 1953
8169.26 1854
8170.11 1874
8170.96 1962
8171.82 2054
8172.67 2042
8173.52 2005
8174.38 2081
8175.23 2048
8176.08 1959
8176.94 1957
8177.79 1893
8178.64 1890
8179.50 1984
8180.35 1988
8181.21 1914
8182.06 1984
8182.91 1920
8183.77 1964
8184.62 1986
8185.47 2005
8186.33 2072
8187.18 2032
8188.04 1994
8188.89 1937
8189.74 1973
8190.60 1962
8191.45 1931
8192.31 1833
8193.16 1866
8194.02 1883
8194.87 1902
8195.72 1805
8196.58 1811
8197.43 1972
8198.29 1961
8199.14 1842
8200.00 1889
8200.85 1910
8201.71 1932
8202.56 1945
8203.42 1855
8204.27 1819
8205.13 1872
8205.98 1936
8206.84 1899
8207.69 1919
8208.55 1921
8209.40 1958
8210.26 2042
8211.11 2099
8211.97 2014
8212.82 1945
8213.68 1879
8214.53 1958
8215.39 1930
8216.24 1978
8217.10 1984
8217.96 1940
8218.81 1979
8219.67 1850
8220.52 2008
8221.38 2027
8222.23 1903
8223.09 1996
8223.95 2026
8224.80 2030
8225.66 2024
8226.51 2030
8227.37 2040
8228.23 2038
8229.08 1903
8229.94 1955
8230.79 1996
8231.65 2049
8232.51 2101
8233.36 1986
8234.22 1967
8235.08 1932
8235.93 1882
8236.79 1893
8237.65 1836
8238.50 1886
8239.36 1854
8240.22 1914
8241.07 1927
8241.93 1938
8242.79 1923
8243.64 1849
8244.50 1934
8245.36 1895
8246.21 1966
8247.07 1950
8247.93 1878
8248.79 1843
8249.64 1870
8250.50 1904
8251.36 1792
8252.22 1885
8253.07 1881
8253.93 1887
8254.79 2002
8255.65 1918
8256.50 1889
8257.36 2010
8258.22 1932
8259.08 1890
8259.93 1953
8260.79 1985
8261.65 2047
8262.51 2006
8263.37 1907
8264.22 1981
8265.08 1970
8265.94 1931
8266.80 1850
8267.66 1828
8268.51 1844
8269.37 1900
8270.23 1954
8271.09 2006
8271.95 1925
8272.81 1923
8273.66 1995
8274.52 1974
8275.38 1927
8276.24 1865
8277.10 2017
8277.96 2043
8278.82 1917
8279.67 1826
8280.53 1933
8281.39 1989
8282.25 1950
8283.11 1852
8283.97 1967
8284.83 1981
8285.69 2018
8286.55 1978
8287.41 2091
8288.27 1915
8289.12 1929
8289.98 1997
8290.84 2034
8291.70 1978
8292.56 1972
8293.42 2017
8294.28 1918
8295.14 1954
8296.00 2014
8296.86 1972
8297.72 1965
8298.58 1983
8299.44 2098
8300.30 2169
8301.16 2100
8302.02 2132
8302.88 2145
8303.74 2155
8304.60 2173
8305.46 2297
8306.32 2173
8307.18 2174
8308.04 2244
8308.90 2291
8309.76 2309
8310.62 2340
8311.48 2259
8312.34 2218
8313.20 2096
8314.06 2237
8314.92 2252
8315.78 2466
8316.65 2507
8317.51 2614
8318.37 2641
8319.23 2600
8320.09 2704
8320.95 2701
8321.81 2683
8322.67 2487
8323.53 2316
8324.39 2274
8325.26 2283
8326.12 2193
8326.98 2222
8327.84 2131
8328.70 2030
8329.56 2097
8330.42 2090
8331.28 2009
8332.15 2004
8333.01 1927
8333.87 2120
8334.73 2144
8335.59 2198
8336.45 2021
8337.32 2011
8338.18 2125
8339.04 2169
8339.90 2181
8340.76 2129
8341.63 2090
8342.49 2137
8343.35 2098
8344.21 2221
8345.07 2348
8345.94 2348
8346.80 2300
8347.66 2318
8348.52 2299
8349.39 2333
8350.25 2364
8351.11 2323
8351.97 2320
8352.84 2234
8353.70 2244
8354.56 2279
8355.42 2223
8356.29 2226
8357.15 2297
8358.01 2302
8358.88 2317
8359.74 2316
8360.60 2176
8361.46 2175
8362.33 2153
8363.19 2274
8364.05 2260
8364.92 2072
8365.78 2129
8366.64 2165
8367.51 2086
8368.37 2076
8369.23 2147
8370.10 2113
8370.96 2182
8371.82 2198
8372.69 2113
8373.55 2117
8374.42 2125
8375.28 2220
8376.14 2143
8377.01 2142
8377.87 2120
8378.73 2147
8379.60 2219
8380.46 2132
8381.33 2224
8382.19 2155
8383.06 2136
8383.92 2189
8384.78 2283
8385.65 2219
8386.51 2381
8387.38 2402
8388.24 2347
8389.11 2276
8389.97 2304
8390.83 2292
8391.70 2267
8392.56 2248
8393.43 2228
8394.29 2190
8395.16 2152
8396.02 2133
8396.89 2208
8397.75 2267
8398.62 2314
8399.48 2354
8400.35 2309
8401.21 2328
8402.08 2233
8402.94 2288
8403.81 2162
8404.67 2261
8405.54 2261
8406.40 2329
8407.27 2205
8408.14 2137
8409.00 2226
8409.87 2359
8410.73 2293
8411.60 2258
8412.46 2186
8413.33 2203
8414.19 2278
8415.06 2370
8415.93 2357
8416.79 2323
8417.66 2348
8418.52 2372
8419.39 2350
8420.26 2325
8421.12 2428
8421.99 2423
8422.85 2349
8423.72 2306
8424.59 2344
8425.45 2472
8426.32 2418
8427.19 2511
8428.05 2520
8428.92 2566
8429.79 2519
8430.65 2582
8431.52 2603
8432.39 2615
8433.25 2504
8434.12 2485
8434.99 2542
8435.85 2591
8436.72 2560
8437.59 2703
8438.45 2681
8439.32 2734
8440.19 2787
8441.06 2862
8441.92 2724
8442.79 2887
8443.66 2795
8444.52 2851
8445.39 2925
8446.26 2937
8447.13 2873
8447.99 2838
8448.86 2830
8449.73 3039
8450.60 3024
8451.47 2944
8452.33 2905
8453.20 2982
8454.07 3031
8454.94 3233
8455.80 3417
8456.67 3570
8457.54 3895
8458.41 4185
8459.28 4385
8460.14 4652
8461.01 4647
8461.88 4642
8462.75 4585
8463.62 4470
8464.49 4452
8465.35 4166
8466.22 3774
8467.09 3469
8467.96 3439
8468.83 3528
8469.70 3728
8470.57 3683
8471.43 3784
8472.30 4087
8473.17 4131
8474.04 4306
8474.91 4221
8475.78 4161
8476.65 4154
8477.52 3976
8478.39 3783
8479.25 3609
8480.12 3421
8480.99 3230
8481.86 3120
8482.73 2938
8483.60 2905
8484.47 2875
8485.34 2859
8486.21 2786
8487.08 2608
8487.95 2736
8488.82 2668
8489.69 2703
8490.56 2741
8491.43 2616
8492.30 2672
8493.17 2727
8494.04 2644
8494.91 2689
8495.78 2786
8496.65 2704
8497.52 2678
8498.39 2739
8499.26 2760
8500.13 2793
8501.00 2781
8501.87 2778
8502.74 2666
8503.61 2645
8504.48 2700
8505.35 2573
8506.22 2627
8507.09 2687
8507.96 2744
8508.83 2733
8509.70 2795
8510.57 2950
8511.44 2913
8512.31 2782
8513.19 2749
8514.06 2773
8514.93 2763
8515.80 2807
8516.67 2653
8517.54 2688
8518.41 2673
8519.28 2692
8520.15 2675
8521.03 2569
8521.90 2530
8522.77 2612
8523.64 2580
8524.51 2573
8525.38 2627
8526.25 2538
8527.13 2518
8528.00 2552
8528.87 2644
8529.74 2602
8530.61 2632
8531.48 2618
8532.36 2648
8533.23 2585
8534.10 2579
8534.97 2538
8535.84 2618
8536.72 2780
8537.59 2740
8538.46 2809
8539.33 2786
8540.20 2705
8541.08 2623
8541.95 2685
8542.82 2640
8543.69 2602
8544.57 2533
8545.44 2496
8546.31 2398
8547.18 2496
8548.06 2664
8548.93 2476
8549.80 2558
8550.67 2630
8551.55 2656
8552.42 2626
8553.29 2702
8554.17 2698
8555.04 2841
8555.91 2919
8556.79 3011
8557.66 2975
8558.53 3017
8559.41 3039
8560.28 2914
8561.15 2844
8562.03 2769
8562.90 2612
8563.77 2536
8564.65 2507
8565.52 2521
8566.39 2454
8567.27 2306
8568.14 2309
8569.01 2284
8569.89 2303
8570.76 2335
8571.64 2134
8572.51 2150
8573.38 2237
8574.26 2319
8575.13 2298
8576.01 2226
8576.88 2040
8577.75 2102
8578.63 2160
8579.50 2196
8580.38 2279
8581.25 2114
8582.12 2122
8583.00 2241
8583.87 2151
8584.75 2160
8585.62 2078
8586.50 2153
8587.37 2297
8588.25 2166
8589.12 2109
8590.00 2222
8590.87 2075
8591.75 2219
8592.62 2243
8593.50 2138
8594.37 2141
8595.25 2292
8596.12 2217
8597.00 2146
8597.87 2157
8598.75 2194
8599.62 2241
8600.50 2129
8601.37 2043
8602.25 2187
8603.12 2208
8604.00 2099
8604.87 2036
8605.75 2085
8606.63 2204
8607.50 2163
8608.38 2122
8609.25 2051
8610.13 2126
8611.01 2171
8611.88 2057
8612.76 2037
8613.63 2044
8614.51 2077
8615.39 2112
8616.26 2038
8617.14 2096
8618.01 2021
8618.89 1972
8619.77 2102
8620.64 2084
8621.52 2095
8622.40 2129
8623.27 2005
8624.15 1909
8625.03 2020
8625.90 1959
8626.78 2031
8627.66 2159
8628.53 2165
8629.41 2008
8630.29 2014
8631.16 2067
8632.04 2171
8632.92 2258
8633.79 2131
8634.67 2134
8635.55 2191
8636.42 2113
8637.30 2223
8638.18 2126
8639.06 2050
8639.93 2014
8640.81 2006
8641.69 2150
8642.57 2137
8643.44 2180
8644.32 2257
8645.20 2122
8646.08 2194
8646.95 2216
8647.83 2261
8648.71 2262
8649.59 2161
8650.47 2163
8651.34 2051
8652.22 2090
8653.10 2105
8653.98 1977
8654.86 2078
8655.73 2025
8656.61 2071
8657.49 2051
8658.37 2072
8659.25 2089
8660.13 2126
8661.00 2088
8661.88 2090
8662.76 2000
8663.64 2029
8664.52 2013
8665.40 2085
8666.27 2059
8667.15 2130
8668.03 2085
8668.91 2058
8669.79 2054
8670.67 2108
8671.55 2249
8672.43 2255
8673.31 2165
8674.19 2194
8675.06 2108
8675.94 2140
8676.82 2197
8677.70 2245
8678.58 2249
8679.46 2225
8680.34 2178
8681.22 2262
8682.10 2249
8682.98 2275
8683.86 2251
8684.74 2205
8685.62 2232
8686.50 2122
8687.38 2145
8688.26 2140
8689.14 2180
8690.02 2292
8690.90 2221
8691.78 2218
8692.66 2344
8693.54 2463
8694.42 2515
8695.30 2566
8696.18 2590
8697.06 2650
8697.94 2743
8698.82 2625
8699.70 2463
8700.58 2461
8701.46 2412
8702.34 2429
8703.22 2380
8704.10 2292
8704.98 2226
8705.86 2219
8706.74 2174
8707.62 2260
8708.50 2286
8709.39 2286
8710.27 2320
8711.15 2348
8712.03 2323
8712.91 2304
8713.79 2319
8714.67 2402
8715.55 2398
8716.43 2372
8717.32 2281
8718.20 2471
8719.08 2425
8719.96 2292
8720.84 2358
8721.72 2335
8722.60 2273
8723.49 2463
8724.37 2437
8725.25 2286
8726.13 2408
8727.01 2426
8727.89 2469
8728.78 2516
8729.66 2482
8730.54 2588
8731.42 2531
8732.30 2601
8733.19 2613
8734.07 2624
8734.95 2701
8735.83 2750
8736.71 2805
8737.60 2661
8738.48 2676
8739.36 2589
8740.24 2583
8741.13 2611
8742.01 2529
8742.89 2593
8743.77 2581
8744.66 2693
8745.54 2607
8746.42 2558
8747.31 2639
8748.19 2664
8749.07 2684
8749.95 2675
8750.84 2671
8751.72 2740
8752.60 2761
8753.49 2871
8754.37 2822
8755.25 2815
8756.14 2922
8757.02 3093
8757.90 3177
8758.79 3275
8759.67 3514
8760.55 3669
8761.44 3772
8762.32 3887
8763.20 3847
8764.09 3709
8764.97 3616
8765.85 3632
8766.74 3387
8767.62 3338
8768.51 3362
8769.39 3194
8770.27 3334
8771.16 3328
8772.04 3210
8772.93 3318
8773.81 3388
8774.69 3399
8775.58 3434
8776.46 3411
8777.35 3449
8778.23 3594
8779.12 3579
8780.00 3545
8780.88 3505
8781.77 3702
8782.65 3746
8783.54 3813
8784.42 4047
8785.31 4209
8786.19 4149
8787.08 4120
8787.96 3959
8788.85 3986
8789.73 3679
8790.62 3529
8791.50 3535
8792.39 3372
8793.27 3331
8794.16 3214
8795.04 3201
8795.93 3079
8796.81 3126
8797.70 3133
8798.58 3373
8799.47 3449
8800.35 3528
8801.24 3389
8802.13 3608
8803.01 3716
8803.90 3377
8804.78 3339
8805.67 3087
8806.55 3159
8807.44 3069
8808.33 2932
8809.21 3045
8810.10 2924
8810.98 2802
8811.87 2676
8812.76 2756
8813.64 2780
8814.53 2763
8815.41 2796
8816.30 2886
8817.19 2840
8818.07 2822
8818.96 2824
8819.85 2762
8820.73 2767
8821.62 2738
8822.51 2650
8823.39 2739
8824.28 2644
8825.17 2616
8826.05 2534
8826.94 2537
8827.83 2536
8828.71 2470
8829.60 2515
8830.49 2477
8831.37 2485
8832.26 2484
8833.15 2523
8834.04 2526
8834.92 2533
8835.81 2448
8836.70 2435
8837.58 2452
8838.47 2465
8839.36 2422
8840.25 2384
8841.13 2439
8842.02 2502
8842.91 2443
8843.80 2434
8844.69 2347
8845.57 2283
8846.46 2391
8847.35 2431
8848.24 2466
8849.12 2371
8850.01 2280
8850.90 2348
8851.79 2276
8852.68 2276
8853.56 2243
8854.45 2197
8855.34 2239
8856.23 2239
8857.12 2307
8858.01 2242
8858.89 2191
8859.78 2241
8860.67 2239
8861.56 2218
8862.45 2130
8863.34 2160
8864.23 2175
8865.12 2189
8866.00 2166
8866.89 2220
8867.78 2200
8868.67 2045
8869.56 2133
8870.45 2166
8871.34 2118
8872.23 2057
8873.12 2080
8874.00 2124
8874.89 2003
8875.78 2109
8876.67 2102
8877.56 1990
8878.45 1991
8879.34 1989
8880.23 2025
8881.12 2025
8882.01 2036
8882.90 2034
8883.79 2006
8884.68 1978
8885.57 1931
8886.46 1912
8887.35 1902
8888.24 1876
8889.13 1898
8890.02 1895
8890.91 1881
8891.80 1993
8892.69 1912
8893.58 1883
8894.47 1846
8895.36 1765
8896.25 1719
8897.14 1832
8898.03 1770
8898.92 1835
8899.81 1865
8900.70 1824
8901.59 1819
8902.48 1802
8903.37 1817
8904.26 1787
8905.15 1795
8906.05 1704
8906.94 1775
8907.83 1814
8908.72 1870
8909.61 1777
8910.50 1735
8911.39 1744
8912.28 1760
8913.17 1747
8914.06 1760
8914.96 1792
8915.85 1775
8916.74 1695
8917.63 1692
8918.52 1838
8919.41 1913
8920.30 1691
8921.20 1681
8922.09 1724
8922.98 1785
8923.87 1707
8924.76 1699
8925.65 1682
8926.55 1685
8927.44 1716
8928.33 1684
8929.22 1687
8930.11 1698
8931.01 1652
8931.90 1703
8932.79 1691
8933.68 1621
8934.57 1651
8935.47 1683
8936.36 1649
8937.25 1603
8938.14 1539
8939.04 1612
8939.93 1614
8940.82 1649
8941.71 1750
8942.61 1685
8943.50 1617
8944.39 1632
8945.28 1609
8946.18 1678
8947.07 1609
8947.96 1640
8948.86 1664
8949.75 1528
8950.64 1553
8951.54 1577
8952.43 1668
8953.32 1720
8954.21 1534
8955.11 1554
8956.00 1596
8956.89 1557
8957.79 1521
8958.68 1610
8959.57 1503
8960.47 1627
8961.36 1549
8962.26 1524
8963.15 1539
8964.04 1638
8964.94 1606
8965.83 1560
8966.72 1499
8967.62 1529
8968.51 1534
8969.41 1601
8970.30 1643
8971.19 1624
8972.09 1500
8972.98 1528
8973.88 1586
8974.77 1575
8975.67 1574
8976.56 1464
8977.45 1573
8978.35 1502
8979.24 1474
8980.14 1450
8981.03 1419
8981.93 1480
8982.82 1416
8983.72 1388
8984.61 1467
8985.51 1496
8986.40 1464
8987.29 1468
8988.19 1507
8989.08 1456
8989.98 1452
8990.87 1449
8991.77 1391
8992.66 1384
8993.56 1437
8994.46 1418
8995.35 1427
8996.25 1400
8997.14 1418
8998.04 1482
8998.93 1369
8999.83 1375
9000.72 1371
9001.62 1370
9002.51 1403
9003.41 1287
9004.31 1360
9005.20 1398
9006.10 1392
9006.99 1382
9007.89 1449
9008.78 1309
9009.68 1378
9010.58 1393
9011.47 1311
9012.37 1325
9013.27 1403
9014.16 1324
9015.06 1275
9015.95 1350
9016.85 1447
9017.75 1356
9018.64 1412
9019.54 1332
9020.44 1311
9021.33 1328
9022.23 1388
9023.13 1367
9024.02 1405
9024.92 1433
9025.82 1344
9026.71 1411
9027.61 1436
9028.51 1311
9029.40 1315
9030.30 1399
9031.20 1416
9032.09 1386
9032.99 1305
9033.89 1299
9034.79 1308
9035.68 1331
9036.58 1447
9037.48 1409
9038.38 1352
9039.27 1380
9040.17 1397
9041.07 1352
9041.97 1280
9042.86 1314
9043.76 1343
9044.66 1343
9045.56 1288
9046.45 1284
9047.35 1316
9048.25 1341
9049.15 1306
9050.05 1233
9050.94 1319
9051.84 1315
9052.74 1375
9053.64 1372
9054.54 1292
9055.44 1385
9056.33 1389
9057.23 1304
9058.13 1341
9059.03 1327
9059.93 1318
9060.83 1293
9061.72 1310
9062.62 1303
9063.52 1340
9064.42 1421
9065.32 1390
9066.22 1391
9067.12 1340
9068.02 1286
9068.91 1324
9069.81 1282
9070.71 1222
9071.61 1318
9072.51 1331
9073.41 1323
9074.31 1245
9075.21 1315
9076.11 1331
9077.01 1323
9077.91 1262
9078.81 1239
9079.71 1339
9080.60 1331
9081.50 1299
9082.40 1157
9083.30 1262
9084.20 1359
9085.10 1358
9086.00 1362
9086.90 1309
9087.80 1315
9088.70 1317
9089.60 1259
9090.50 1215
9091.40 1353
9092.30 1309
9093.20 1310
9094.10 1261
9095.00 1238
9095.90 1271
9096.80 1220
9097.70 1326
9098.60 1316
9099.50 1270
9100.41 1289
9101.31 1302
9102.21 1271
9103.11 1241
9104.01 1264
9104.91 1257
9105.81 1199
9106.71 1299
9107.61 1306
9108.51 1241
9109.41 1241
9110.31 1277
9111.21 1250
9112.12 1296
9113.02 1259
9113.92 1235
9114.82 1246
9115.72 1222
9116.62 1248
9117.52 1211
9118.42 1311
9119.33 1311
9120.23 1324
9121.13 1245
9122.03 1196
9122.93 1272
9123.83 1258
9124.74 1324
9125.64 1291
9126.54 1329
9127.44 1372
9128.34 1376
9129.24 1302
9130.15 1214
9131.05 1360
9131.95 1326
9132.85 1333
9133.75 1274
9134.66 1280
9135.56 1323
9136.46 1287
9137.36 1189
9138.27 1183
9139.17 1187
9140.07 1241
9140.97 1244
9141.88 1237
9142.78 1256
9143.68 1280
9144.58 1275
9145.49 1256
9146.39 1314
9147.29 1239
9148.20 1272
9149.10 1273
9150.00 1257
9150.90 1244
9151.81 1265
9152.71 1247
9153.61 1218
9154.52 1225
9155.42 1246
9156.32 1331
9157.23 1313
9158.13 1270
9159.03 1229
9159.94 1198
9160.84 1199
9161.74 1248
9162.65 1231
9163.55 1272
9164.45 1253
9165.36 1259
9166.26 1267
9167.17 1295
9168.07 1293
9168.97 1197
9169.88 1236
9170.78 1229
9171.69 1253
9172.59 1261
9173.49 1277
9174.40 1183
9175.30 1202
9176.21 1246
9177.11 1238
9178.01 1247
9178.92 1239
9179.82 1208
9180.73 1313
9181.63 1238
9182.54 1170
9183.44 1282
9184.35 1344
9185.25 1294
9186.16 1228
9187.06 1302
9187.97 1267
9188.87 1240
9189.78 1284
9190.68 1215
9191.59 1218
9192.49 1275
9193.40 1294
9194.30 1298
9195.21 1282
9196.11 1258
9197.02 1275
9197.92 1267
9198.83 1289
9199.73 1350
9200.64 1308
9201.54 1386
9202.45 1435
9203.35 1480
9204.26 1438
9205.17 1371
9206.07 1386
9206.98 1396
9207.88 1403
9208.79 1349
9209.69 1302
9210.60 1266
9211.51 1285
9212.41 1264
9213.32 1250
9214.22 1257
9215.13 1303
9216.04 1242
9216.94 1280
9217.85 1238
9218.76 1259
9219.66 1164
9220.57 1228
9221.48 1283
9222.38 1203
9223.29 1228
9224.20 1251
9225.10 1256
9226.01 1213
9226.92 1226
9227.82 1150
9228.73 1223
9229.64 1255
9230.54 1174
9231.45 1221
9232.36 1227
9233.26 1229
9234.17 1212
9235.08 1172
9235.99 1242
9236.89 1265
9237.80 1205
9238.71 1184
9239.61 1283
9240.52 1356
9241.43 1256
9242.34 1231
9243.24 1339
9244.15 1299
9245.06 1222
9245.97 1205
9246.88 1181
9247.78 1219
9248.69 1228
9249.60 1221
9250.51 1216
9251.41 1175
9252.32 1156
9253.23 1117
9254.14 1237
9255.05 1280
9255.96 1209
9256.86 1226
9257.77 1221
9258.68 1237
9259.59 1211
9260.50 1134
9261.41 1186
9262.31 1160
9263.22 1210
9264.13 1201
9265.04 1210
9265.95 1190
9266.86 1124
9267.77 1210
9268.67 1193
9269.58 1175
9270.49 1213
9271.40 1235
9272.31 1262
9273.22 1136
9274.13 1146
9275.04 1163
9275.95 1173
9276.86 1141
9277.76 1173
9278.67 1192
9279.58 1158
9280.49 1154
9281.40 1227
9282.31 1172
9283.22 1101
9284.13 1179
9285.04 1183
9285.95 1211
9286.86 1158
9287.77 1190
9288.68 1234
9289.59 1162
9290.50 1128
9291.41 1222
9292.32 1194
9293.23 1256
9294.14 1205
9295.05 1125
9295.96 1138
9296.87 1158
9297.78 1131
9298.69 1135
9299.60 1137
9300.51 1192
9301.42 1184
9302.33 1221
9303.24 1153
9304.15 1161
9305.06 1099
9305.97 1141
9306.88 1237
9307.80 1189
9308.71 1175
9309.62 1168
9310.53 1200
9311.44 1128
9312.35 1192
9313.26 1238
9314.17 1213
9315.08 1232
9315.99 1199
9316.91 1215
9317.82 1212
9318.73 1222
9319.64 1235
9320.55 1232
9321.46 1225
9322.37 1144
9323.28 1243
9324.20 1244
9325.11 1267
9326.02 1218
9326.93 1147
9327.84 1159
9328.75 1167
9329.67 1138
9330.58 1095
9331.49 1096
9332.40 1131
9333.31 1136
9334.23 1166
9335.14 1180
9336.05 1148
9336.96 1126
9337.87 1145
9338.79 1144
9339.70 1141
9340.61 1203
9341.52 1266
9342.44 1219
9343.35 1150
9344.26 1182
9345.17 1151
9346.09 1152
9347.00 1102
9347.91 1102
9348.82 1164
9349.74 1271
9350.65 1182
9351.56 1175
9352.48 1213
9353.39 1089
9354.30 1130
9355.21 1185
9356.13 1191
9357.04 1133
9357.95 1141
9358.87 1122
9359.78 1166
9360.69 1185
9361.61 1135
9362.52 1199
9363.43 1177
9364.35 1170
9365.26 1190
9366.18 1228
9367.09 1143
9368.00 1129
9368.92 1137
9369.83 1162
9370.74 1131
9371.66 1202
9372.57 1211
9373.49 1184
9374.40 1133
9375.31 1069
9376.23 1106
9377.14 1163
9378.06 1159
9378.97 1249
9379.88 1221
9380.80 1196
9381.71 1180
9382.63 1205
9383.54 1182
9384.46 1166
9385.37 1189
9386.29 1255
9387.20 1194
9388.11 1265
9389.03 1243
9389.94 1178
9390.86 1251
9391.77 1270
9392.69 1251
9393.60 1226
9394.52 1292
9395.43 1262
9396.35 1290
9397.26 1213
9398.18 1171
9399.09 1316
9400.01 1246
9400.92 1211
9401.84 1198
9402.76 1189
9403.67 1218
9404.59 1178
9405.50 1236
9406.42 1239
9407.33 1227
9408.25 1187
9409.16 1278
9410.08 1181
9411.00 1221
9411.91 1218
9412.83 1171
9413.74 1236
9414.66 1277
9415.58 1175
9416.49 1156
9417.41 1274
9418.32 1205
9419.24 1187
9420.16 1235
9421.07 1205
9421.99 1179
9422.91 1220
9423.82 1253
9424.74 1259
9425.65 1293
9426.57 1278
9427.49 1283
9428.40 1236
9429.32 1213
9430.24 1193
9431.15 1194
9432.07 1236
9432.99 1267
9433.90 1273
9434.82 1239
9435.74 1254
9436.66 1210
9437.57 1284
9438.49 1261
9439.41 1326
9440.32 1265
9441.24 1247
9442.16 1363
9443.08 1381
9443.99 1331
9444.91 1318
9445.83 1303
9446.75 1266
9447.66 1317
9448.58 1299
9449.50 1249
9450.42 1299
9451.33 1377
9452.25 1342
9453.17 1371
9454.09 1400
9455.01 1388
9455.92 1427
9456.84 1501
9457.76 1579
9458.68 1577
9459.60 1532
9460.51 1443
9461.43 1425
9462.35 1429
9463.27 1299
9464.19 1239
9465.11 1285
9466.02 1226
9466.94 1318
9467.86 1191
9468.78 1158
9469.70 1151
9470.62 1128
9471.54 1208
9472.46 1224
9473.37 1261
9474.29 1220
9475.21 1224
9476.13 1223
9477.05 1199
9477.97 1136
9478.89 1232
9479.81 1200
9480.73 1195
9481.65 1193
9482.56 1228
9483.48 1254
9484.40 1226
9485.32 1272
9486.24 1238
9487.16 1220
9488.08 1207
9489.00 1235
9489.92 1293
9490.84 1299
9491.76 1221
9492.68 1266
9493.60 1252
9494.52 1300
9495.44 1259
9496.36 1220
9497.28 1262
9498.20 1251
9499.12 1236
9500.04 1233
9500.96 1143
9501.88 1172
9502.80 1188
9503.72 1193
9504.64 1228
9505.56 1217
9506.48 1237
9507.40 1372
9508.32 1234
9509.24 1272
9510.16 1251
9511.08 1272
9512.00 1291
9512.93 1198
9513.85 1292
9514.77 1178
9515.69 1242
9516.61 1197
9517.53 1187
9518.45 1257
9519.37 1224
9520.29 1249
9521.21 1292
9522.14 1354
9523.06 1303
9523.98 1221
9524.90 1266
9525.82 1276
9526.74 1263
9527.66 1316
9528.59 1366
9529.51 1272
9530.43 1319
9531.35 1334
9532.27 1388
9533.19 1400
9534.11 1456
9535.04 1439
9535.96 1455
9536.88 1434
9537.80 1509
9538.72 1561
9539.65 1437
9540.57 1341
9541.49 1385
9542.41 1306
9543.34 1309
9544.26 1254
9545.18 1257
9546.10 1204
9547.02 1266
9547.95 1301
9548.87 1276
9549.79 1312
9550.71 1251
9551.64 1193
9552.56 1200
9553.48 1238
9554.41 1207
9555.33 1221
9556.25 1185
9557.17 1244
9558.10 1272
9559.02 1217
9559.94 1167
9560.87 1224
9561.79 1317
9562.71 1273
9563.64 1234
9564.56 1288
9565.48 1182
9566.41 1291
9567.33 1270
9568.25 1308
9569.18 1247
9570.10 1299
9571.02 1336
9571.95 1270
9572.87 1266
9573.79 1237
9574.72 1236
9575.64 1232
9576.56 1324
9577.49 1228
9578.41 1240
9579.34 1297
9580.26 1229
9581.18 1199
9582.11 1298
9583.03 1318
9583.96 1208
9584.88 1223
9585.81 1150
9586.73 1299
9587.65 1230
9588.58 1261
9589.50 1206
9590.43 1304
9591.35 1276
9592.28 1209
9593.20 1194
9594.13 1245
9595.05 1245
9595.98 1328
9596.90 1332
9597.83 1262
9598.75 1232
9599.68 1275
9600.60 1232
9601.53 1308
9602.45 1299
9603.38 1352
9604.30 1347
9605.23 1286
9606.15 1289
9607.08 1212
9608.00 1324
9608.93 1357
9609.85 1290
9610.78 1344
9611.70 1299
9612.63 1284
9613.55 1352
9614.48 1462
9615.41 1408
9616.33 1335
9617.26 1307
9618.18 1354
9619.11 1344
9620.04 1434
9620.96 1515
9621.89 1510
9622.81 1484
9623.74 1510
9624.67 1486
9625.59 1438
9626.52 1508
9627.44 1629
9628.37 1577
9629.30 1495
9630.22 1514
9631.15 1508
9632.08 1651
9633.00 1628
9633.93 1619
9634.86 1665
9635.78 1753
9636.71 1797
9637.64 1860
9638.56 1867
9639.49 1752
9640.42 1863
9641.34 2007
9642.27 1973
9643.20 1984
9644.13 1972
9645.05 2012
9645.98 1964
9646.91 1925
9647.83 1956
9648.76 1987
9649.69 2091
9650.62 2184
9651.54 2217
9652.47 2249
9653.40 2320
9654.33 2377
9655.25 2350
9656.18 2224
9657.11 2143
9658.04 2060
9658.96 1943
9659.89 1941
9660.82 1839
9661.75 1739
9662.68 1738
9663.60 1722
9664.53 1712
9665.46 1653
9666.39 1633
9667.32 1642
9668.25 1677
9669.17 1661
9670.10 1655
9671.03 1607
9671.96 1624
9672.89 1616
9673.82 1640
9674.74 1660
9675.67 1589
9676.60 1603
9677.53 1653
9678.46 1608
9679.39 1663
9680.32 1593
9681.25 1637
9682.17 1595
9683.10 1626
9684.03 1662
9684.96 1727
9685.89 1770
9686.82 1680
9687.75 1671
9688.68 1660
9689.61 1787
9690.54 1632
9691.47 1688
9692.40 1780
9693.33 1873
9694.25 1792
9695.18 1707
9696.11 1775
9697.04 1824
9697.97 1751
9698.90 1746
9699.83 1780
9700.76 1756
9701.69 1855
9702.62 1801
9703.55 1953
9704.48 1832
9705.41 1721
9706.34 1695
9707.27 1660
9708.20 1702
9709.13 1682
9710.06 1706
9710.99 1596
9711.92 1539
9712.85 1512
9713.78 1567
9714.71 1557
9715.65 1537
9716.58 1588
9717.51 1502
9718.44 1467
9719.37 1423
9720.30 1456
9721.23 1481
9722.16 1530
9723.09 1507
9724.02 1438
9724.95 1537
9725.88 1539
9726.82 1458
9727.75 1525
9728.68 1507
9729.61 1490
9730.54 1500
9731.47 1507
9732.40 1530
9733.33 1568
9734.27 1620
9735.20 1554
9736.13 1524
9737.06 1534
9737.99 1486
9738.92 1518
9739.86 1505
9740.79 1543
9741.72 1548
9742.65 1557
9743.58 1553
9744.51 1482
9745.45 1554
9746.38 1542
9747.31 1512
9748.24 1466
9749.17 1460
9750.11 1510
9751.04 1559
9751.97 1531
9752.90 1555
9753.84 1578
9754.77 1487
9755.70 1523
9756.63 1472
9757.57 1518
9758.50 1531
9759.43 1530
9760.36 1587
9761.30 1559
9762.23 1548
9763.16 1563
9764.09 1518
9765.03 1576
9765.96 1596
9766.89 1513
9767.83 1504
9768.76 1585
9769.69 1565
9770.63 1560
9771.56 1502
9772.49 1537
9773.43 1638
9774.36 1552
9775.29 1612
9776.23 1543
9777.16 1522
9778.09 1656
9779.03 1617
9779.96 1547
9780.89 1594
9781.83 1708
9782.76 1707
9783.70 1714
9784.63 1771
9785.56 1779
9786.50 1741
9787.43 1766
9788.37 1867
9789.30 1947
9790.23 1816
9791.17 1776
9792.10 1773
9793.04 1712
9793.97 1604
9794.90 1549
9795.84 1536
9796.77 1630
9797.71 1617
9798.64 1570
9799.58 1495
9800.51 1570
9801.45 1671
9802.38 1666
9803.32 1710
9804.25 1726
9805.19 1707
9806.12 1698
9807.05 1612
9807.99 1590
9808.92 1526
9809.86 1421
9810.80 1476
9811.73 1387
9812.67 1389
9813.60 1370
9814.54 1381
9815.47 1502
9816.41 1446
9817.34 1334
9818.28 1366
9819.21 1410
9820.15 1405
9821.08 1393
9822.02 1275
9822.96 1298
9823.89 1312
9824.83 1341
9825.76 1401
9826.70 1382
9827.63 1400
9828.57 1320
9829.51 1307
9830.44 1317
9831.38 1279
9832.31 1274
9833.25 1272
9834.19 1335
9835.12 1295
9836.06 1339
9837.00 1315
9837.93 1319
9838.87 1344
9839.81 1360
9840.74 1387
9841.68 1320
9842.61 1384
9843.55 1334
9844.49 1367
9845.43 1339
9846.36 1319
9847.30 1297
9848.24 1336
9849.17 1276
9850.11 1260
9851.05 1341
9851.98 1268
9852.92 1310
9853.86 1309
9854.79 1375
9855.73 1405
9856.67 1359
9857.61 1294
9858.54 1276
9859.48 1267
9860.42 1295
9861.36 1293
9862.29 1315
9863.23 1283
9864.17 1286
9865.11 1290
9866.04 1291
9866.98 1289
9867.92 1268
9868.86 1311
9869.80 1292
9870.73 1330
9871.67 1361
9872.61 1244
9873.55 1293
9874.49 1322
9875.42 1388
9876.36 1417
9877.30 1393
9878.24 1327
9879.18 1323
9880.12 1281
9881.05 1388
9881.99 1359
9882.93 1354
9883.87 1320
9884.81 1341
9885.75 1362
9886.69 1327
9887.63 1301
9888.56 1316
9889.50 1253
9890.44 1272
9891.38 1322
9892.32 1307
9893.26 1300
9894.20 1353
9895.14 1277
9896.08 1292
9897.02 1238
9897.95 1202
9898.89 1259
9899.83 1298
9900.77 1283
9901.71 1224
9902.65 1238
9903.59 1305
9904.53 1362
9905.47 1283
9906.41 1289
9907.35 1256
9908.29 1270
9909.23 1250
9910.17 1217
9911.11 1250
9912.05 1361
9912.99 1386
9913.93 1376
9914.87 1391
9915.81 1325
9916.75 1302
9917.69 1310
9918.63 1331
9919.57 1338
9920.51 1317
9921.45 1361
9922.39 1376
9923.33 1426
9924.27 1441
9925.21 1490
9926.15 1581
9927.09 1776
9928.03 1861
9928.97 2063
9929.92 2269
9930.86 2405
9931.80 2342
9932.74 2207
9933.68 2189
9934.62 2043
9935.56 1934
9936.50 1806
9937.44 1613
9938.38 1555
9939.33 1527
9940.27 1495
9941.21 1418
9942.15 1315
9943.09 1279
9944.03 1349
9944.97 1344
9945.92 1312
9946.86 1355
9947.80 1290
9948.74 1300
9949.68 1304
9950.62 1281
9951.57 1206
9952.51 1240
9953.45 1187
9954.39 1167
9955.33 1132
9956.28 1201
9957.22 1202
9958.16 1205
9959.10 1186
9960.04 1286
9960.99 1144
9961.93 1255
9962.87 1253
9963.81 1180
9964.76 1168
9965.70 1165
9966.64 1254
9967.58 1294
9968.53 1218
9969.47 1275
9970.41 1188
9971.35 1147
9972.30 1125
9973.24 1157
9974.18 1238
9975.13 1202
9976.07 1171
9977.01 1154
9977.95 1143
9978.90 1114
9979.84 1168
9980.78 1180
9981.73 1077
9982.67 1107
9983.61 1034
9984.56 1076
9985.50 1063
9986.44 1053
9987.39 1083
9988.33 1120
9989.27 1114
9990.22 1083
9991.16 1061
9992.11 1127
9993.05 1128
9993.99 1078
9994.94 1031
9995.88 1040
9996.82 1029
9997.77 1082
9998.71 1123
9999.66 1183
10000.60 1135
10001.55 1084
10002.49 1107
10003.43 1114
10004.38 1049
10005.32 1034
10006.27 1124
10007.21 1113
10008.16 1119
10009.10 1146
10010.04 1136
10010.99 1190
10011.93 1102
10012.88 1054
10013.82 1083
10014.77 1156
10015.71 1058
10016.66 1100
10017.60 1129
10018.55 1038
10019.49 1051
10020.44 1083
10021.38 1040
10022.33 1045
10023.27 1067
10024.22 1026
10025.16 1018
10026.11 976
10027.05 1047
10028.00 1061
10028.95 1065
10029.89 1012
10030.84 1057
10031.78 1043
10032.73 994
10033.67 964
10034.62 969
10035.57 1039
10036.51 1046
10037.46 1013
10038.40 1032
10039.35 1066
10040.30 1092
10041.24 1066
10042.19 1033
10043.13 1057
10044.08 1001
10045.03 951
10045.97 949
10046.92 982
10047.86 981
10048.81 1020
10049.76 1070
10050.70 1056
10051.65 1056
10052.60 1046
10053.54 968
10054.49 980
10055.44 926
10056.38 919
10057.33 925
10058.28 1024
10059.22 989
10060.17 946
10061.12 971
10062.07 935
10063.01 1009
10063.96 954
10064.91 931
10065.85 986
10066.80 926
10067.75 909
10068.70 929
10069.64 954
10070.59 1008
10071.54 962
10072.49 1028
10073.43 982
10074.38 952
10075.33 970
10076.28 963
10077.22 1000
10078.17 1014
10079.12 988
10080.07 1036
10081.02 1019
10081.96 950
10082.91 934
10083.86 874
10084.81 964
10085.76 990
10086.70 918
10087.65 967
10088.60 919
10089.55 945
10090.50 927
10091.45 921
10092.39 937
10093.34 925
10094.29 925
10095.24 963
10096.19 921
10097.14 944
10098.09 1002
10099.03 952
10099.98 985
10100.93 890
10101.88 907
10102.83 978
10103.78 973
10104.73 857
10105.68 932
10106.63 951
10107.58 941
10108.53 949
10109.47 868
10110.42 907
10111.37 897
10112.32 926
10113.27 864
10114.22 882
10115.17 971
10116.12 951
10117.07 878
10118.02 884
10118.97 850
10119.92 865
10120.87 914
10121.82 926
10122.77 892
10123.72 899
10124.67 899
10125.62 876
10126.57 875
10127.52 907
10128.47 881
10129.42 911
10130.37 882
10131.32 845
10132.27 858
10133.22 828
10134.17 882
10135.12 846
10136.07 819
10137.02 810
10137.97 859
10138.92 898
10139.87 961
10140.83 941
10141.78 950
10142.73 938
10143.68 909
10144.63 920
10145.58 910
10146.53 940
10147.48 892
10148.43 840
10149.38 866
10150.34 864
10151.29 865
10152.24 899
10153.19 920
10154.14 909
10155.09 793
10156.04 876
10156.99 873
10157.95 910
10158.90 888
10159.85 900
10160.80 846
10161.75 869
10162.70 879
10163.66 857
10164.61 896
10165.56 843
10166.51 835
10167.46 896
10168.42 898
10169.37 876
10170.32 887
10171.27 883
10172.23 921
10173.18 887
10174.13 857
10175.08 918
10176.03 911
10176.99 874
10177.94 926
10178.89 932
10179.84 941
10180.80 922
10181.75 948
10182.70 863
10183.66 876
10184.61 873
10185.56 872
10186.51 910
10187.47 899
10188.42 874
10189.37 921
10190.33 938
10191.28 927
10192.23 928
10193.19 830
10194.14 866
10195.09 887
10196.05 887
10197.00 898
10197.95 796
10198.91 876
10199.86 913
10200.81 897
10201.77 909
10202.72 855
10203.67 837
10204.63 844
10205.58 902
10206.53 842
10207.49 850
10208.44 894
10209.40 978
10210.35 899
10211.30 926
10212.26 914
10213.21 921
10214.17 952
10215.12 957
10216.08 965
10217.03 986
10217.98 864
10218.94 878
10219.89 866
10220.85 828
10221.80 918
10222.76 891
10223.71 928
10224.67 965
10225.62 874
10226.58 851
10227.53 813
10228.49 777
10229.44 832
10230.40 788
10231.35 854
10232.31 924
10233.26 882
10234.22 924
10235.17 916
10236.13 927
10237.08 850
10238.04 883
10238.99 846
10239.95 829
10240.90 840
10241.86 838
10242.81 809
10243.77 883
10244.72 912
10245.68 920
10246.64 868
10247.59 882
10248.55 857
10249.50 859
10250.46 832
10251.42 894
10252.37 912
10253.33 821
10254.28 832
10255.24 829
10256.20 896
10257.15 809
10258.11 838
10259.06 838
10260.02 880
10260.98 774
10261.93 833
10262.89 788
10263.85 837
10264.80 858
10265.76 834
10266.72 883
10267.67 876
10268.63 863
10269.59 825
10270.54 788
10271.50 801
10272.46 836
10273.41 854
10274.37 835
10275.33 830
10276.29 822
10277.24 840
10278.20 794
10279.16 820
10280.11 860
10281.07 876
10282.03 804
10282.99 843
10283.94 829
10284.90 781
10285.86 814
10286.82 884
10287.77 841
10288.73 870
10289.69 837
10290.65 837
10291.61 774
10292.56 794
10293.52 832
10294.48 859
10295.44 829
10296.39 795
10297.35 892
10298.31 905
10299.27 859
10300.23 844
10301.19 846
10302.14 872
10303.10 940
10304.06 844
10305.02 794
10305.98 829
10306.94 796
10307.89 850
10308.85 843
10309.81 884
10310.77 857
10311.73 776
10312.69 824
10313.65 800
10314.61 815
10315.57 821
10316.52 848
10317.48 752
10318.44 784
10319.40 780
10320.36 796
10321.32 822
10322.28 797
10323.24 862
10324.20 811
10325.16 828
10326.12 825
10327.08 746
10328.04 799
10328.99 838
10329.95 813
10330.91 795
10331.87 802
10332.83 845
10333.79 882
10334.75 820
10335.71 842
10336.67 809
10337.63 804
10338.59 770
10339.55 793
10340.51 840
10341.47 785
10342.43 724
10343.39 791
10344.35 760
10345.31 812
10346.27 824
10347.23 798
10348.20 798
10349.16 822
10350.12 830
10351.08 803
10352.04 834
10353.00 812
10353.96 842
10354.92 734
10355.88 764
10356.84 768
10357.80 836
10358.76 846
10359.72 748
10360.69 803
10361.65 785
10362.61 809
10363.57 837
10364.53 787
10365.49 765
10366.45 822
10367.41 859
10368.38 862
10369.34 822
10370.30 789
10371.26 807
10372.22 837
10373.18 805
10374.14 798
10375.11 830
10376.07 768
10377.03 856
10377.99 891
10378.95 835
10379.92 818
10380.88 848
10381.84 872
10382.80 830
10383.76 769
10384.73 740
10385.69 767
10386.65 821
10387.61 792
10388.57 873
10389.54 850
10390.50 833
10391.46 868
10392.42 874
10393.39 887
10394.35 827
10395.31 885
10396.27 802
10397.24 922
10398.20 818
10399.16 789
10400.13 855
10401.09 814
10402.05 851
10403.02 843
10403.98 886
10404.94 895
10405.90 875
10406.87 895
10407.83 898
10408.79 865
10409.76 915
10410.72 865
10411.68 865
10412.65 863
10413.61 911
10414.57 904
10415.54 931
10416.50 982
10417.47 992
10418.43 1018
10419.39 1096
10420.36 1174
10421.32 1195
10422.28 1258
10423.25 1358
10424.21 1296
10425.18 1256
10426.14 1188
10427.10 1209
10428.07 1090
10429.03 1079
10430.00 1033
10430.96 992
10431.93 958
10432.89 931
10433.85 949
10434.82 870
10435.78 839
10436.75 839
10437.71 849
10438.68 849
10439.64 811
10440.61 878
10441.57 878
10442.54 813
10443.50 858
10444.47 864
10445.43 924
10446.40 842
10447.36 827
10448.33 782
10449.29 873
10450.26 851
10451.22 805
10452.19 820
10453.15 886
10454.12 906
10455.08 833
10456.05 773
10457.01 816
10457.98 845
10458.95 880
10459.91 908
10460.88 821
10461.84 817
10462.81 825
10463.77 808
10464.74 896
10465.71 810
10466.67 882
10467.64 820
10468.60 782
10469.57 820
10470.54 775
10471.50 809
10472.47 745
10473.44 705
10474.40 734
10475.37 761
10476.33 764
10477.30 799
10478.27 770
10479.23 823
10480.20 830
10481.17 800
10482.13 792
10483.10 766
10484.07 798
10485.03 788
10486.00 782
10486.97 830
10487.93 811
10488.90 727
10489.87 812
10490.84 805
10491.80 774
10492.77 763
10493.74 790
10494.70 813
10495.67 778
10496.64 738
10497.61 753
10498.57 864
10499.54 861
10500.51 865
10501.48 851
10502.44 841
10503.41 861
10504.38 803
10505.35 833
10506.31 829
10507.28 848
10508.25 811
10509.22 835
10510.19 839
10511.15 837
10512.12 795
10513.09 792
10514.06 792
10515.03 756
10516.00 748
10516.96 712
10517.93 704
10518.90 753
10519.87 795
10520.84 778
10521.81 780
10522.77 723
10523.74 735
10524.71 704
10525.68 742
10526.65 740
10527.62 801
10528.59 791
10529.56 768
10530.52 734
10531.49 734
10532.46 826
10533.43 795
10534.40 724
10535.37 748
10536.34 795
10537.31 777
10538.28 791
10539.25 723
10540.22 792
10541.18 745
10542.15 713
10543.12 713
10544.09 736
10545.06 778
10546.03 797
10547.00 749
10547.97 693
10548.94 757
10549.91 718
10550.88 757
10551.85 780
10552.82 705
10553.79 684
10554.76 686
10555.73 775
10556.70 769
10557.67 713
10558.64 693
10559.61 783
10560.58 789
10561.55 816
10562.52 790
10563.49 771
10564.46 785
10565.43 728
10566.40 739
10567.38 765
10568.35 780
10569.32 840
10570.29 786
10571.26 801
10572.23 796
10573.20 785
10574.17 755
10575.14 743
10576.11 784
10577.08 707
10578.06 692
10579.03 754
10580.00 698
10580.97 676
10581.94 657
10582.91 664
10583.88 634
10584.85 641
10585.83 669
10586.80 697
10587.77 700
10588.74 763
10589.71 738
10590.68 733
10591.66 776
10592.63 739
10593.60 712
10594.57 687
10595.54 671
10596.51 720
10597.49 702
10598.46 721
10599.43 719
10600.40 755
10601.37 749
10602.35 673
10603.32 718
10604.29 702
10605.26 744
10606.24 733
10607.21 716
10608.18 720
10609.15 704
10610.13 711
10611.10 674
10612.07 625
10613.04 647
10614.02 678
10614.99 637
10615.96 687
10616.94 698
10617.91 727
10618.88 740
10619.85 700
10620.83 716
10621.80 698
10622.77 690
10623.75 687
10624.72 708
10625.69 702
10626.67 737
10627.64 749
10628.61 744
10629.59 736
10630.56 707
10631.53 685
10632.51 702
10633.48 713
10634.46 721
10635.43 717
10636.40 710
10637.38 654
10638.35 717
10639.32 737
10640.30 662
10641.27 711
10642.25 765
10643.22 711
10644.19 714
10645.17 704
10646.14 791
10647.12 781
10648.09 676
10649.07 687
10650.04 675
10651.01 660
10651.99 722
10652.96 727
10653.94 698
10654.91 686
10655.89 706
10656.86 733
10657.84 725
10658.81 743
10659.79 666
10660.76 608
10661.74 678
10662.71 654
10663.69 664
10664.66 692
10665.64 679
10666.61 653
10667.59 627
10668.56 631
10669.54 701
10670.51 683
10671.49 684
10672.46 618
10673.44 673
10674.42 680
10675.39 623
10676.37 666
10677.34 654
10678.32 656
10679.29 708
10680.27 724
10681.25 662
10682.22 717
10683.20 716
10684.17 641
10685.15 660
10686.12 649
10687.10 622
10688.08 657
10689.05 664
10690.03 648
10691.01 680
10691.98 649
10692.96 653
10693.94 627
10694.91 659
10695.89 635
10696.86 649
10697.84 686
10698.82 689
10699.79 705
10700.77 614
10701.75 599
10702.72 581
10703.70 631
10704.68 642
10705.66 638
10706.63 658
10707.61 654
10708.59 660
10709.56 620
10710.54 688
10711.52 651
10712.50 671
10713.47 680
10714.45 748
10715.43 687
10716.41 638
10717.38 686
10718.36 723
10719.34 729
10720.32 688
10721.29 656
10722.27 703
10723.25 718
10724.23 686
10725.20 606
10726.18 624
10727.16 689
10728.14 633
10729.12 644
10730.09 698
10731.07 753
10732.05 677
10733.03 707
10734.01 650
10734.99 632
10735.96 640
10736.94 663
10737.92 681
10738.90 675
10739.88 649
10740.86 631
10741.83 596
10742.81 591
10743.79 614
10744.77 705
10745.75 611
10746.73 651
10747.71 702
10748.69 747
10749.67 651
10750.64 681
10751.62 669
10752.60 662
10753.58 692
10754.56 643
10755.54 651
10756.52 666
10757.50 733
10758.48 662
10759.46 691
10760.44 654
10761.42 617
10762.40 635
10763.38 726
10764.35 663
10765.33 649
10766.31 636
10767.29 612
10768.27 705
10769.25 647
10770.23 612
10771.21 646
10772.19 657
10773.17 658
10774.15 622
10775.13 603
10776.11 621
10777.09 671
10778.07 685
10779.05 656
10780.04 621
10781.02 683
10782.00 648
10782.98 682
10783.96 645
10784.94 634
10785.92 640
10786.90 651
10787.88 650
10788.86 684
10789.84 681
10790.82 697
10791.80 684
10792.78 656
10793.77 665
10794.75 682
10795.73 651
10796.71 648
10797.69 623
10798.67 619
10799.65 704
10800.63 629
10801.61 625
10802.60 657
10803.58 607
10804.56 638
10805.54 646
10806.52 615
10807.50 617
10808.49 582
10809.47 717
10810.45 656
10811.43 613
10812.41 682
10813.39 685
10814.38 686
10815.36 642
10816.34 653
10817.32 664
10818.30 694
10819.29 665
10820.27 661
10821.25 691
10822.23 773
10823.22 699
10824.20 636
10825.18 695
10826.16 750
10827.15 730
10828.13 686
10829.11 652
10830.09 636
10831.08 656
10832.06 683
10833.04 629
10834.02 639
10835.01 641
10835.99 637
10836.97 659
10837.96 637
10838.94 599
10839.92 627
10840.90 663
10841.89 718
10842.87 664
10843.85 659
10844.84 666
10845.82 639
10846.80 710
10847.79 694
10848.77 671
10849.76 624
10850.74 701
10851.72 670
10852.71 657
10853.69 681
10854.67 722
10855.66 632
10856.64 639
10857.62 684
10858.61 752
10859.59 721
10860.58 688
10861.56 619
10862.55 631
10863.53 662
10864.51 670
10865.50 640
10866.48 633
10867.47 570
10868.45 648
10869.44 636
10870.42 608
10871.40 638
10872.39 652
10873.37 734
10874.36 652
10875.34 664
10876.33 635
10877.31 623
10878.30 716
10879.28 710
10880.27 700
10881.25 682
10882.24 647
10883.22 657
10884.21 647
10885.19 662
10886.18 667
10887.16 632
10888.15 708
10889.13 650
10890.12 666
10891.10 698
10892.09 694
10893.07 709
10894.06 717
10895.05 684
10896.03 659
10897.02 681
10898.00 597
10898.99 584
10899.97 650
10900.96 651
10901.95 650
10902.93 646
10903.92 702
10904.90 672
10905.89 692
10906.88 706
10907.86 678
10908.85 729
10909.84 718
10910.82 683
10911.81 677
10912.79 682
10913.78 677
10914.77 676
10915.75 633
10916.74 650
10917.73 667
10918.71 667
10919.70 689
10920.69 712
10921.67 721
10922.66 639
10923.65 707
10924.63 606
10925.62 657
10926.61 656
10927.60 640
10928.58 711
10929.57 639
10930.56 626
10931.54 694
10932.53 682
10933.52 681
10934.51 642
10935.49 692
10936.48 715
10937.47 701
10938.46 652
10939.44 661
10940.43 699
10941.42 706
10942.41 704
10943.39 708
10944.38 720
10945.37 692
10946.36 736
10947.35 732
10948.33 633
10949.32 694
10950.31 625
10951.30 655
10952.29 668
10953.28 670
10954.26 697
10955.25 706
10956.24 706
10957.23 708
10958.22 681
10959.21 692
10960.19 699
10961.18 702
10962.17 734
10963.16 702
10964.15 685
10965.14 645
10966.13 700
10967.11 681
10968.10 700
10969.09 720
10970.08 752
10971.07 730
10972.06 699
10973.05 663
10974.04 693
10975.03 686
10976.02 692
10977.01 674
10978.00 715
10978.98 727
10979.97 759
10980.96 711
10981.95 675
10982.94 756
10983.93 680
10984.92 681
10985.91 704
10986.90 675
10987.89 704
10988.88 719
10989.87 736
10990.86 697
10991.85 655
10992.84 697
10993.83 741
10994.82 674
10995.81 641
10996.80 674
10997.79 652
10998.78 719
10999.77 725
11000.76 773
11001.75 737
11002.74 702
11003.73 724
11004.72 662
11005.72 647
11006.71 724
11007.70 774
11008.69 769
11009.68 709
11010.67 692
11011.66 669
11012.65 687
11013.64 650
11014.63 643
11015.62 690
11016.61 692
11017.61 685
11018.60 685
11019.59 734
11020.58 745
11021.57 682
11022.56 715
11023.55 765
11024.55 753
11025.54 747
11026.53 638
11027.52 709
11028.51 714
11029.50 725
11030.49 690
11031.49 708
11032.48 677
11033.47 625
11034.46 726
11035.45 729
11036.45 792
11037.44 718
11038.43 726
11039.42 704
11040.41 687
11041.41 701
11042.40 708
11043.39 677
11044.38 709
11045.38 651
11046.37 667
11047.36 674
11048.35 649
11049.35 710
11050.34 649
11051.33 665
11052.32 654
11053.32 630
11054.31 673
11055.30 695
11056.30 669
11057.29 661
11058.28 621
11059.27 667
11060.27 679
11061.26 621
11062.25 611
11063.25 675
11064.24 662
11065.23 663
11066.23 673
11067.22 660
11068.21 629
11069.21 653
11070.20 714
11071.19 672
11072.19 724
11073.18 726
11074.17 701
11075.17 684
11076.16 653
11077.16 601
11078.15 609
11079.14 624
11080.14 647
11081.13 677
11082.13 642
11083.12 704
11084.11 683
11085.11 684
11086.10 700
11087.10 659
11088.09 682
11089.09 689
11090.08 717
11091.07 737
11092.07 733
11093.06 683
11094.06 701
11095.05 681
11096.05 699
11097.04 695
11098.04 670
11099.03 649
11100.03 619
11101.02 630
11102.02 630
11103.01 675
11104.01 705
11105.00 686
11106.00 714
11106.99 675
11107.99 663
11108.98 711
11109.98 710
11110.97 669
11111.97 661
11112.96 685
11113.96 698
11114.95 713
11115.95 679
11116.95 693
11117.94 703
11118.94 712
11119.93 709
11120.93 691
11121.92 754
11122.92 733
11123.92 740
11124.91 726
11125.91 670
11126.90 748
11127.90 786
11128.90 738
11129.89 809
11130.89 767
11131.89 784
11132.88 755
11133.88 752
11134.87 728
11135.87 762
11136.87 774
11137.86 719
11138.86 711
11139.86 693
11140.85 750
11141.85 757
11142.85 665
11143.84 704
11144.84 768
11145.84 713
11146.84 684
11147.83 658
11148.83 742
11149.83 790
11150.82 821
11151.82 814
11152.82 722
11153.82 765
11154.81 738
11155.81 705
11156.81 730
11157.80 665
11158.80 674
11159.80 745
11160.80 729
11161.79 719
11162.79 687
11163.79 686
11164.79 728
11165.79 735
11166.78 736
11167.78 682
11168.78 618
11169.78 670
11170.78 709
11171.77 691
11172.77 714
11173.77 687
11174.77 713
11175.77 709
11176.76 682
11177.76 656
11178.76 663
11179.76 726
11180.76 739
11181.76 682
11182.76 658
11183.75 757
11184.75 724
11185.75 711
11186.75 688
11187.75 683
11188.75 742
11189.75 724
11190.75 725
11191.74 744
11192.74 718
11193.74 702
11194.74 658
11195.74 658
11196.74 671
11197.74 643
11198.74 640
11199.74 656
11200.74 754
11201.74 704
11202.74 633
11203.74 685
11204.74 683
11205.73 710
11206.73 668
11207.73 677
11208.73 645
11209.73 681
11210.73 723
11211.73 671
11212.73 669
11213.73 619
11214.73 656
11215.73 628
11216.73 635
11217.73 639
11218.73 662
11219.73 659
11220.73 706
11221.73 711
11222.73 639
11223.74 564
11224.74 603
11225.74 629
11226.74 629
11227.74 621
11228.74 630
11229.74 657
11230.74 736
11231.74 692
11232.74 680
11233.74 723
11234.74 692
11235.74 678
11236.74 669
11237.75 672
11238.75 673
11239.75 624
11240.75 632
11241.75 675
11242.75 680
11243.75 679
11244.75 705
11245.76 686
11246.76 688
11247.76 645
11248.76 638
11249.76 617
11250.76 623
11251.76 691
11252.77 629
11253.77 730
11254.77 721
11255.77 708
11256.77 669
11257.78 692
11258.78 682
11259.78 715
11260.78 672
11261.78 691
11262.79 730
11263.79 698
11264.79 649
11265.79 653
11266.79 681
11267.80 655
11268.80 694
11269.80 691
11270.80 703
11271.81 688
11272.81 677
11273.81 691
11274.81 709
11275.82 755
11276.82 697
11277.82 718
11278.83 731
11279.83 691
11280.83 753
11281.83 784
11282.84 771
11283.84 756
11284.84 731
11285.85 742
11286.85 692
11287.85 761
11288.86 737
11289.86 720
11290.86 710
11291.87 691
11292.87 621
11293.87 613
11294.88 712
11295.88 666
11296.89 690
11297.89 691
11298.89 694
11299.90 658
11300.90 696
11301.90 677
11302.91 660
11303.91 647
11304.92 642
11305.92 648
11306.92 672
11307.93 664
11308.93 608
11309.94 617
11310.94 626
11311.95 691
11312.95 689
11313.95 718
11314.96 645
11315.96 670
11316.97 655
11317.97 643
11318.98 673
11319.98 659
11320.99 690
11321.99 706
11323.00 657
11324.00 587
11325.01 561
11326.01 627
11327.02 629
11328.02 588
11329.03 610
11330.03 639
11331.04 605
11332.04 583
11333.05 604
11334.05 633
11335.06 647
11336.06 664
11337.07 634
11338.07 655
11339.08 658
11340.09 678
11341.09 654
11342.10 604
11343.10 624
11344.11 614
11345.11 693
11346.12 606
11347.13 635
11348.13 642
11349.14 669
11350.14 670
11351.15 634
11352.16 632
11353.16 623
11354.17 633
11355.17 642
11356.18 641
11357.19 663
11358.19 630
11359.20 597
11360.21 635
11361.21 596
11362.22 662
11363.23 649
11364.23 657
11365.24 701
11366.25 643
11367.25 602
11368.26 628
11369.27 606
11370.27 609
11371.28 626
11372.29 652
11373.29 666
11374.30 656
11375.31 626
11376.32 674
11377.32 649
11378.33 633
11379.34 610
11380.35 612
11381.35 622
11382.36 653
11383.37 643
11384.38 606
11385.38 589
11386.39 693
11387.40 710
11388.41 596
11389.41 615
11390.42 621
11391.43 659
11392.44 671
11393.45 616
11394.45 664
11395.46 645
11396.47 653
11397.48 684
11398.49 620
11399.49 602
11400.50 578
11401.51 602
11402.52 616
11403.53 598
11404.54 610
11405.54 576
11406.55 580
11407.56 584
11408.57 676
11409.58 668
11410.59 637
11411.60 607
11412.61 596
11413.61 608
11414.62 635
11415.63 619
11416.64 597
11417.65 644
11418.66 576
11419.67 578
11420.68 623
11421.69 617
11422.70 612
11423.71 618
11424.71 588
11425.72 648
11426.73 647
11427.74 633
11428.75 734
11429.76 673
11430.77 636
11431.78 612
11432.79 719
11433.80 580
11434.81 571
11435.82 611
11436.83 675
11437.84 669
11438.85 622
11439.86 595
11440.87 626
11441.88 707
11442.89 659
11443.90 697
11444.91 683
11445.92 695
11446.93 707
11447.94 607
11448.95 589
11449.96 681
11450.97 686
11451.98 643
11452.99 601
11454.01 674
11455.02 651
11456.03 680
11457.04 668
11458.05 633
11459.06 667
11460.07 708
11461.08 646
11462.09 662
11463.10 673
11464.11 696
11465.13 686
11466.14 650
11467.15 594
11468.16 641
11469.17 681
11470.18 670
11471.19 700
11472.20 677
11473.22 645
11474.23 745
11475.24 723
11476.25 726
11477.26 741
11478.27 747
11479.29 693
11480.30 756
11481.31 694
11482.32 717
11483.33 720
11484.35 742
11485.36 703
11486.37 716
11487.38 702
11488.39 709
11489.41 708
11490.42 711
11491.43 708
11492.44 715
11493.46 688
11494.47 731
11495.48 720
11496.49 671
11497.51 690
11498.52 726
11499.53 741
11500.54 705
11501.56 693
11502.57 737
11503.58 748
11504.59 725
11505.61 735
11506.62 723
11507.63 723
11508.65 703
11509.66 735
11510.67 778
11511.69 767
11512.70 766
11513.71 737
11514.73 703
11515.74 707
11516.75 750
11517.77 741
11518.78 733
11519.79 751
11520.81 718
11521.82 786
11522.83 741
11523.85 765
11524.86 726
11525.88 721
11526.89 775
11527.90 761
11528.92 743
11529.93 806
11530.95 771
11531.96 759
11532.97 761
11533.99 736
11535.00 795
11536.02 771
11537.03 753
11538.05 790
11539.06 781
11540.07 777
11541.09 790
11542.10 841
11543.12 822
11544.13 760
11545.15 741
11546.16 806
11547.18 811
11548.19 835
11549.21 831
11550.22 836
11551.24 851
11552.25 820
11553.27 809
11554.28 778
11555.30 869
11556.31 858
11557.33 866
11558.34 858
11559.36 891
11560.37 835
11561.39 824
11562.40 851
11563.42 901
11564.43 892
11565.45 949
11566.47 932
11567.48 941
11568.50 894
11569.51 937
11570.53 940
11571.54 882
11572.56 849
11573.58 929
11574.59 977
11575.61 924
11576.62 956
11577.64 952
11578.66 985
11579.67 976
11580.69 954
11581.70 1047
11582.72 1057
11583.74 1005
11584.75 1028
11585.77 1025
11586.79 1034
11587.80 998
11588.82 1136
11589.84 1197
11590.85 1213
11591.87 1240
11592.89 1280
11593.90 1182
11594.92 1154
11595.94 1140
11596.95 1198
11597.97 1300
11598.99 1278
11600.01 1339
11601.02 1354
11602.04 1407
11603.06 1459
11604.07 1565
11605.09 1588
11606.11 1597
11607.13 1687
11608.14 1815
11609.16 1784
11610.18 1775
11611.20 1715
11612.21 1646
11613.23 1524
11614.25 1533
11615.27 1534
11616.29 1517
11617.30 1473
11618.32 1408
11619.34 1413
11620.36 1424
11621.38 1348
11622.39 1399
11623.41 1352
11624.43 1360
11625.45 1450
11626.47 1402
11627.48 1381
11628.50 1425
11629.52 1513
11630.54 1538
11631.56 1610
11632.58 1816
11633.59 1923
11634.61 1931
11635.63 2125
11636.65 2175
11637.67 2245
11638.69 2327
11639.71 2316
11640.73 2212
11641.75 2085
11642.76 1955
11643.78 1900
11644.80 1716
11645.82 1580
11646.84 1446
11647.86 1362
11648.88 1356
11649.90 1343
11650.92 1241
11651.94 1183
11652.96 1252
11653.98 1203
11655.00 1194
11656.01 1203
11657.03 1145
11658.05 1112
11659.07 1069
11660.09 1032
11661.11 1005
11662.13 1037
11663.15 1054
11664.17 1062
11665.19 1006
11666.21 993
11667.23 1032
11668.25 1123
11669.27 1104
11670.29 1086
11671.31 1026
11672.33 1030
11673.35 1063
11674.37 1039
11675.39 1032
11676.42 1060
11677.44 1071
11678.46 1072
11679.48 1068
11680.50 1025
11681.52 1045
11682.54 1087
11683.56 994
11684.58 997
11685.60 988
11686.62 1031
11687.64 1081
11688.66 979
11689.69 1004
11690.71 958
11691.73 972
11692.75 964
11693.77 930
11694.79 965
11695.81 991
11696.83 927
11697.85 930
11698.88 900
11699.90 951
11700.92 937
11701.94 955
11702.96 928
11703.98 946
11705.01 899
11706.03 965
11707.05 976
11708.07 961
11709.09 958
11710.12 1003
11711.14 950
11712.16 978
11713.18 1000
11714.20 1055
11715.23 954
11716.25 1012
11717.27 1005
11718.29 1011
11719.31 948
11720.34 996
11721.36 960
11722.38 897
11723.40 992
11724.43 927
11725.45 963
11726.47 928
11727.49 906
11728.52 934
11729.54 957
11730.56 936
11731.59 884
11732.61 860
11733.63 829
11734.65 912
11735.68 886
11736.70 832
11737.72 863
11738.75 909
11739.77 858
11740.79 845
11741.82 771
11742.84 873
11743.86 780
11744.89 812
11745.91 862
11746.93 814
11747.96 776
11748.98 826
11750.01 862
11751.03 838
11752.05 858
11753.08 858
11754.10 867
11755.12 939
11756.15 848
11757.17 777
11758.20 815
11759.22 806
11760.24 784
11761.27 810
11762.29 799
11763.32 760
11764.34 743
11765.37 771
11766.39 767
11767.41 807
11768.44 802
11769.46 724
11770.49 740
11771.51 762
11772.54 778
11773.56 719
11774.59 678
11775.61 693
11776.64 746
11777.66 719
11778.69 692
11779.71 739
11780.74 735
11781.76 779
11782.79 711
11783.81 688
11784.84 700
11785.86 745
11786.89 686
11787.91 648
11788.94 675
11789.96 713
11790.99 701
11792.01 696
11793.04 729
11794.07 703
11795.09 668
11796.12 666
11797.14 641
11798.17 668
11799.19 651
11800.22 684
11801.25 695
11802.27 728
11803.30 672
11804.32 622
11805.35 704
11806.38 670
11807.40 608
11808.43 675
11809.45 685
11810.48 719
11811.51 656
11812.53 625
11813.56 648
11814.59 634
11815.61 714
11816.64 627
11817.67 630
11818.69 622
11819.72 619
11820.75 682
11821.77 660
11822.80 651
11823.83 615
11824.85 693
11825.88 677
11826.91 692
11827.94 626
11828.96 634
11829.99 591
11831.02 596
11832.04 614
11833.07 611
11834.10 663
11835.13 667
11836.15 609
11837.18 639
11838.21 614
11839.24 593
11840.26 611
11841.29 598
11842.32 606
11843.35 568
11844.37 572
11845.40 606
11846.43 580
11847.46 578
11848.49 628
11849.51 594
11850.54 561
11851.57 595
11852.60 608
11853.63 609
11854.65 577
11855.68 675
11856.71 667
11857.74 603
11858.77 610
11859.80 634
11860.83 582
11861.85 524
11862.88 518
11863.91 540
11864.94 549
11865.97 552
11867.00 572
11868.03 576
11869.05 580
11870.08 571
11871.11 582
11872.14 559
11873.17 600
11874.20 601
11875.23 549
11876.26 550
11877.29 542
11878.32 543
11879.35 560
11880.38 550
11881.40 536
11882.43 533
11883.46 565
11884.49 572
11885.52 567
11886.55 533
11887.58 519
11888.61 545
11889.64 622
11890.67 603
11891.70 508
11892.73 532
11893.76 518
11894.79 548
11895.82 535
11896.85 520
11897.88 501
11898.91 517
11899.94 570
11900.97 614
11902.00 587
11903.03 590
11904.06 545
11905.09 540
11906.12 581
11907.15 545
11908.18 579
11909.22 571
11910.25 544
11911.28 588
11912.31 539
11913.34 508
11914.37 539
11915.40 533
11916.43 516
11917.46 522
11918.49 460
11919.52 483
11920.55 516
11921.59 529
11922.62 517
11923.65 533
11924.68 529
11925.71 544
11926.74 528
11927.77 506
11928.81 509
11929.84 521
11930.87 496
11931.90 534
11932.93 532
11933.96 550
11935.00 533
11936.03 568
11937.06 551
11938.09 574
11939.12 527
11940.15 531
11941.19 530
11942.22 494
11943.25 494
11944.28 530
11945.31 538
11946.35 491
11947.38 487
11948.41 500
11949.44 480
11950.48 515
11951.51 536
11952.54 487
11953.57 507
11954.61 505
11955.64 466
11956.67 510
11957.70 491
11958.74 532
11959.77 526
11960.80 533
11961.84 549
11962.87 570
11963.90 542
11964.93 479
11965.97 462
11967.00 465
11968.03 510
11969.07 517
11970.10 512
11971.13 471
11972.17 504
11973.20 513
11974.23 498
11975.27 457
11976.30 499
11977.33 532
11978.37 515
11979.40 474
11980.44 554
11981.47 481
11982.50 470
11983.54 489
11984.57 461
11985.60 534
11986.64 506
11987.67 545
11988.71 520
11989.74 526
11990.77 526
11991.81 543
11992.84 529
11993.88 537
11994.91 534
11995.95 525
11996.98 502
11998.02 499
11999.05 497
12000.08 515
12001.12 497
12002.15 480
12003.19 515
12004.22 522
12005.26 483
12006.29 503
12007.33 505
12008.36 535
12009.40 460
12010.43 480
12011.47 520
12012.50 472
12013.54 485
12014.57 522
12015.61 468
12016.64 513
12017.68 507
12018.71 468
12019.75 503
12020.78 506
12021.82 518
12022.86 482
12023.89 457
12024.93 474
12025.96 498
12027.00 524
12028.03 510
12029.07 513
12030.11 516
12031.14 516
12032.18 555
12033.21 511
12034.25 491
12035.29 513
12036.32 528
12037.36 478
12038.39 519
12039.43 474
12040.47 466
12041.50 474
12042.54 524
12043.58 510
12044.61 479
12045.65 513
12046.69 502
12047.72 525
12048.76 544
12049.80 505
12050.83 540
12051.87 516
12052.91 504
12053.94 497
12054.98 492
12056.02 492
12057.05 504
12058.09 469
12059.13 489
12060.16 491
12061.20 457
12062.24 508
12063.28 540
12064.31 474
12065.35 490
12066.39 519
12067.43 510
12068.46 467
12069.50 458
12070.54 510
12071.58 482
12072.61 470
12073.65 499
12074.69 516
12075.73 528
12076.76 515
12077.80 514
12078.84 461
12079.88 455
12080.92 475
12081.95 521
12082.99 496
12084.03 459
12085.07 478
12086.11 518
12087.15 492
12088.18 463
12089.22 420
12090.26 473
12091.30 480
12092.34 464
12093.38 484
12094.42 517
12095.45 483
12096.49 467
12097.53 488
12098.57 516
12099.61 449
12100.65 464
12101.69 485
12102.73 516
12103.76 497
12104.80 496
12105.84 506
12106.88 466
12107.92 482
12108.96 512
12110.00 498
12111.04 518
12112.08 484
12113.12 473
12114.16 470
12115.20 523
12116.24 474
12117.28 506
12118.32 448
12119.36 469
12120.40 446
12121.44 466
12122.47 496
12123.51 513
12124.55 502
12125.59 459
12126.63 473
12127.67 462
12128.71 487
12129.76 480
12130.80 488
12131.84 451
12132.88 495
12133.92 495
12134.96 519
12136.00 478
12137.04 490
12138.08 482
12139.12 469
12140.16 488
12141.20 466
12142.24 442
12143.28 450
12144.32 506
12145.36 480
12146.40 500
12147.44 470
12148.49 495
12149.53 504
12150.57 528
12151.61 459
12152.65 462
12153.69 458
12154.73 456
12155.77 449
12156.81 445
12157.86 446
12158.90 439
12159.94 482
12160.98 483
12162.02 422
12163.06 462
12164.10 475
12165.15 493
12166.19 470
12167.23 436
12168.27 467
12169.31 463
12170.36 472
12171.40 457
12172.44 473
12173.48 542
12174.52 499
12175.57 419
12176.61 398
12177.65 468
12178.69 447
12179.73 435
12180.78 445
12181.82 442
12182.86 496
12183.90 458
12184.95 454
12185.99 469
12187.03 435
12188.07 458
12189.12 419
12190.16 453
12191.20 409
12192.25 486
12193.29 472
12194.33 496
12195.37 438
12196.42 452
12197.46 448
12198.50 463
12199.55 433
12200.59 431
12201.63 449
12202.68 462
12203.72 408
12204.76 476
12205.81 433
12206.85 460
12207.89 473
12208.94 446
12209.98 439
12211.02 455
12212.07 433
12213.11 456
12214.16 433
12215.20 433
12216.24 428
12217.29 473
12218.33 455
12219.37 459
12220.42 418
12221.46 446
12222.51 448
12223.55 435
12224.60 413
12225.64 442
12226.68 455
12227.73 460
12228.77 470
12229.82 450
12230.86 443
12231.91 452
12232.95 407
12234.00 458
12235.04 455
12236.08 447
12237.13 443
12238.17 445
12239.22 434
12240.26 428
12241.31 435
12242.35 465
12243.40 457
12244.44 488
12245.49 464
12246.53 459
12247.58 405
12248.62 457
12249.67 477
12250.72 507
12251.76 460
12252.81 463
12253.85 476
12254.90 458
12255.94 449
12256.99 442
12258.03 410
12259.08 464
12260.13 510
12261.17 403
12262.22 453
12263.26 448
12264.31 438
12265.35 420
12266.40 461
12267.45 431
12268.49 466
12269.54 431
12270.59 439
12271.63 477
12272.68 396
12273.72 406
12274.77 437
12275.82 474
12276.86 466
12277.91 462
12278.96 456
12280.00 437
12281.05 415
12282.10 426
12283.14 436
12284.19 434
12285.24 417
12286.28 424
12287.33 410
12288.38 419
12289.42 389
12290.47 413
12291.52 405
12292.57 420
12293.61 450
12294.66 443
12295.71 404
12296.75 369
12297.80 418
12298.85 447
12299.90 395
12300.94 376
12301.99 424
12303.04 438
12304.09 475
12305.13 430
12306.18 339
12307.23 376
12308.28 392
12309.33 382
12310.37 392
12311.42 423
12312.47 440
12313.52 411
12314.57 363
12315.61 414
12316.66 412
12317.71 421
12318.76 410
12319.81 406
12320.85 444
12321.90 388
12322.95 437
12324.00 477
12325.05 433
12326.10 426
12327.15 397
12328.19 401
12329.24 420
12330.29 399
12331.34 412
12332.39 385
12333.44 413
12334.49 384
12335.54 381
12336.59 407
12337.63 397
12338.68 404
12339.73 396
12340.78 427
12341.83 429
12342.88 445
12343.93 420
12344.98 405
12346.03 400
12347.08 431
12348.13 375
12349.18 417
12350.23 386
12351.28 384
12352.33 388
12353.38 445
12354.43 413
12355.48 389
12356.52 413
12357.57 412
12358.62 442
12359.67 434
12360.72 420
12361.77 350
12362.82 371
12363.88 403
12364.93 391
12365.98 388
12367.03 383
12368.08 392
12369.13 390
12370.18 402
12371.23 402
12372.28 351
12373.33 383
12374.38 403
12375.43 424
12376.48 407
12377.53 383
12378.58 417
12379.63 396
12380.68 435
12381.73 442
12382.79 427
12383.84 375
12384.89 385
12385.94 416
12386.99 414
12388.04 403
12389.09 417
12390.14 430
12391.20 365
12392.25 388
12393.30 419
12394.35 426
12395.40 417
12396.45 408
12397.50 404
12398.56 395
12399.61 387
12400.66 346
12401.71 375
12402.76 405
12403.81 401
12404.87 394
12405.92 415
12406.97 418
12408.02 398
12409.07 396
12410.13 435
12411.18 399
12412.23 413
12413.28 379
12414.34 368
12415.39 405
12416.44 388
12417.49 395
12418.55 412
12419.60 392
12420.65 414
12421.70 393
12422.76 365
12423.81 348
12424.86 387
12425.91 405
12426.97 380
12428.02 420
12429.07 394
12430.13 386
12431.18 395
12432.23 371
12433.29 372
12434.34 418
12435.39 373
12436.44 403
12437.50 344
12438.55 387
12439.61 404
12440.66 418
12441.71 393
12442.77 457
12443.82 415
12444.87 371
12445.93 424
12446.98 393
12448.03 404
12449.09 407
12450.14 414
12451.20 371
12452.25 380
12453.30 360
12454.36 391
12455.41 394
12456.47 340
12457.52 370
12458.57 415
12459.63 399
12460.68 374
12461.74 342
12462.79 366
12463.85 359
12464.90 390
12465.95 375
12467.01 383
12468.06 396
12469.12 380
12470.17 419
12471.23 384
12472.28 399
12473.34 433
12474.39 388
12475.45 391
12476.50 372
12477.56 381
12478.61 421
12479.67 375
12480.72 384
12481.78 432
12482.83 389
12483.89 380
12484.94 431
12486.00 434
12487.05 406
12488.11 432
12489.17 384
12490.22 408
12491.28 440
12492.33 424
12493.39 418
12494.44 443
12495.50 472
12496.55 477
12497.61 504
12498.67 485
12499.72 458
12500.78 467
12501.83 496
12502.89 490
12503.95 491
12505.00 447
12506.06 480
12507.12 475
12508.17 448
12509.23 448
12510.28 461
12511.34 408
12512.40 399
12513.45 392
12514.51 420
12515.57 397
12516.62 429
12517.68 410
12518.74 345
12519.79 398
12520.85 434
12521.91 408
12522.96 383
12524.02 378
12525.08 411
12526.14 429
12527.19 359
12528.25 359
12529.31 385
12530.36 384
12531.42 396
12532.48 406
12533.54 338
12534.59 362
12535.65 394
12536.71 392
12537.77 365
12538.82 398
12539.88 382
12540.94 385
12542.00 362
12543.05 416
12544.11 383
12545.17 432
12546.23 430
12547.29 427
12548.34 395
12549.40 405
12550.46 392
12551.52 419
12552.58 384
12553.64 391
12554.69 404
12555.75 439
12556.81 394
12557.87 406
12558.93 350
12559.99 375
12561.04 365
12562.10 352
12563.16 339
12564.22 397
12565.28 399
12566.34 368
12567.40 394
12568.45 381
12569.51 361
12570.57 405
12571.63 410
12572.69 393
12573.75 387
12574.81 406
12575.87 446
12576.93 428
12577.99 421
12579.05 437
12580.11 405
12581.16 398
12582.22 396
12583.28 448
12584.34 422
12585.40 418
12586.46 417
12587.52 397
12588.58 357
12589.64 417
12590.70 471
12591.76 383
12592.82 425
12593.88 360
12594.94 369
12596.00 367
12597.06 382
12598.12 372
12599.18 368
12600.24 364
12601.30 399
12602.36 413
12603.42 431
12604.48 362
12605.54 370
12606.60 359
12607.66 424
12608.72 446
12609.79 373
12610.85 379
12611.91 374
12612.97 377
12614.03 358
12615.09 381
12616.15 361
12617.21 346
12618.27 337
12619.33 369
12620.39 379
12621.45 390
12622.52 416
12623.58 399
12624.64 370
12625.70 365
12626.76 372
12627.82 326
12628.88 383
12629.95 365
12631.01 330
12632.07 342
12633.13 406
12634.19 370
12635.25 327
12636.31 336
12637.38 386
12638.44 339
12639.50 338
12640.56 348
12641.62 334
12642.69 356
12643.75 344
12644.81 344
12645.87 354
12646.93 381
12648.00 403
12649.06 366
12650.12 362
12651.18 375
12652.25 400
12653.31 375
12654.37 374
12655.43 424
12656.50 397
12657.56 362
12658.62 345
12659.68 341
12660.75 342
12661.81 418
12662.87 387
12663.94 358
12665.00 338
12666.06 333
12667.12 331
12668.19 355
12669.25 342
12670.31 347
12671.38 377
12672.44 368
12673.50 390
12674.57 350
12675.63 360
12676.69 372
12677.76 356
12678.82 337
12679.88 346
12680.95 346
12682.01 350
12683.07 406
12684.14 359
12685.20 329
12686.27 323
12687.33 352
12688.39 354
12689.46 336
12690.52 392
12691.59 380
12692.65 338
12693.71 336
12694.78 299
12695.84 348
12696.91 366
12697.97 369
12699.04 377
12700.10 321
12701.16 359
12702.23 314
12703.29 377
12704.36 309
12705.42 320
12706.49 369
12707.55 387
12708.62 356
12709.68 371
12710.75 336
12711.81 364
12712.88 381
12713.94 331
12715.01 328
12716.07 344
12717.14 326
12718.20 355
12719.27 342
12720.33 380
12721.40 336
12722.46 323
12723.53 325
12724.59 366
12725.66 368
12726.72 369
12727.79 371
12728.86 337
12729.92 292
12730.99 324
12732.05 330
12733.12 387
12734.18 333
12735.25 308
12736.32 357
12737.38 406
12738.45 370
12739.51 338
12740.58 324
12741.65 337
12742.71 337
12743.78 313
12744.85 285
12745.91 362
12746.98 360
12748.04 338
12749.11 299
12750.18 328
12751.24 332
12752.31 353
12753.38 306
12754.44 298
12755.51 280
12756.58 333
12757.64 367
12758.71 309
12759.78 303
12760.85 365
12761.91 349
12762.98 364
12764.05 327
12765.11 303
12766.18 330
12767.25 324
12768.32 328
12769.38 284
12770.45 306
12771.52 325
12772.58 322
12773.65 324
12774.72 315
12775.79 296
12776.86 312
12777.92 320
12778.99 336
12780.06 335
12781.13 330
12782.19 326
12783.26 301
12784.33 287
12785.40 299
12786.47 331
12787.53 296
12788.60 366
12789.67 310
12790.74 312
12791.81 321
12792.87 367
12793.94 383
12795.01 345
12796.08 323
12797.15 358
12798.22 313
12799.29 299
12800.35 347
12801.42 341
12802.49 362
12803.56 345
12804.63 360
12805.70 333
12806.77 345
12807.84 359
12808.90 347
12809.97 337
12811.04 331
12812.11 343
12813.18 347
12814.25 343
12815.32 359
12816.39 350
12817.46 366
12818.53 337
12819.60 354
12820.67 336
12821.74 305
12822.81 277
12823.88 294
12824.94 292
12826.01 305
12827.08 315
12828.15 329
12829.22 314
12830.29 343
12831.36 334
12832.43 323
12833.50 344
12834.57 313
12835.64 358
12836.71 310
12837.78 354
12838.85 347
12839.92 309
12840.99 334
12842.07 307
12843.14 319
12844.21 312
12845.28 297
12846.35 291
12847.42 314
12848.49 329
12849.56 310
12850.63 293
12851.70 326
12852.77 317
12853.84 319
12854.91 339
12855.98 284
12857.06 280
12858.13 294
12859.20 303
12860.27 296
12861.34 319
12862.41 269
12863.48 305
12864.55 301
12865.62 322
12866.70 336
12867.77 308
12868.84 310
12869.91 328
12870.98 343
12872.05 362
12873.13 291
12874.20 266
12875.27 288
12876.34 306
12877.41 304
12878.48 298
12879.56 311
12880.63 330
12881.70 316
12882.77 275
12883.84 305
12884.92 295
12885.99 307
12887.06 340
12888.13 315
12889.21 340
12890.28 285
12891.35 268
12892.42 289
12893.50 295
12894.57 337
12895.64 327
12896.71 286
12897.79 306
12898.86 300
12899.93 353
12901.00 314
12902.08 348
12903.15 296
12904.22 318
12905.30 295
12906.37 279
12907.44 302
12908.52 331
12909.59 289
12910.66 296
12911.73 295
12912.81 318
12913.88 295
12914.96 295
12916.03 343
12917.10 363
12918.18 313
12919.25 365
12920.32 360
12921.40 322
12922.47 286
12923.54 263
12924.62 329
12925.69 275
12926.77 285
12927.84 296
12928.91 260
12929.99 325
12931.06 301
12932.14 266
12933.21 266
12934.28 350
12935.36 350
12936.43 292
12937.51 271
12938.58 274
12939.66 311
12940.73 296
12941.80 331
12942.88 338
12943.95 293
12945.03 292
12946.10 307
12947.18 312
12948.25 289
12949.33 291
12950.40 320
12951.48 303
12952.55 285
12953.63 283
12954.70 275
12955.78 303
12956.85 282
12957.93 328
12959.00 329
12960.08 257
12961.15 263
12962.23 291
12963.30 259
12964.38 280
12965.46 284
12966.53 308
12967.61 327
12968.68 292
12969.76 282
12970.83 312
12971.91 271
12972.99 276
12974.06 293
12975.14 289
12976.21 290
12977.29 332
12978.37 322
12979.44 331
12980.52 331
12981.59 277
12982.67 304
12983.75 294
12984.82 325
12985.90 304
12986.98 310
12988.05 293
12989.13 303
12990.20 306
12991.28 309
12992.36 326
12993.43 310
12994.51 305
12995.59 302
12996.67 306
12997.74 287
12998.82 280
12999.90 287
13000.97 268
13002.05 291
13003.13 342
13004.20 338
13005.28 286
13006.36 299
13007.44 277
13008.51 261
13009.59 292
13010.67 305
13011.75 305
13012.82 318
13013.90 316
13014.98 321
13016.06 319
13017.13 365
13018.21 342
13019.29 258
13020.37 286
13021.44 271
13022.52 333
13023.60 334
13024.68 357
13025.76 344
13026.83 353
13027.91 285
13028.99 332
13030.07 320
13031.15 295
13032.23 341
13033.30 308
13034.38 335
13035.46 319
13036.54 308
13037.62 331
13038.70 342
13039.77 340
13040.85 313
13041.93 322
13043.01 313
13044.09 342
13045.17 371
13046.25 310
13047.33 323
13048.40 310
13049.48 354
13050.56 294
13051.64 288
13052.72 297
13053.80 336
13054.88 356
13055.96 279
13057.04 308
13058.12 308
13059.20 323
13060.28 303
13061.36 320
13062.44 292
13063.51 316
13064.59 306
13065.67 314
13066.75 312
13067.83 333
13068.91 337
13069.99 337
13071.07 304
13072.15 296
13073.23 329
13074.31 346
13075.39 333
13076.47 307
13077.55 318
13078.63 319
13079.71 313
13080.79 275
13081.87 302
13082.96 298
13084.04 307
13085.12 325
13086.20 310
13087.28 322
13088.36 348
13089.44 348
13090.52 346
13091.60 317
13092.68 306
13093.76 312
13094.84 299
13095.92 297
13097.00 285
13098.09 314
13099.17 335
13100.25 299
13101.33 344
13102.41 306
13103.49 280
13104.57 320
13105.65 314
13106.74 293
13107.82 307
13108.90 344
13109.98 341
13111.06 300
13112.14 341
13113.22 352
13114.31 338
13115.39 325
13116.47 313
13117.55 326
13118.63 326
13119.72 338
13120.80 292
13121.88 272
13122.96 319
13124.04 305
13125.13 346
13126.21 352
13127.29 299
13128.37 301
13129.45 279
13130.54 267
13131.62 292
13132.70 298
13133.78 299
13134.87 287
13135.95 292
13137.03 284
13138.11 282
13139.20 292
13140.28 272
13141.36 326
13142.45 301
13143.53 322
13144.61 289
13145.69 291
13146.78 302
13147.86 283
13148.94 313
13150.03 286
13151.11 317
13152.19 299
13153.28 302
13154.36 317
13155.44 339
13156.53 303
13157.61 322
13158.69 310
13159.78 296
13160.86 308
13161.94 296
13163.03 301
13164.11 268
13165.20 300
13166.28 318
13167.36 285
13168.45 314
13169.53 263
13170.62 255
13171.70 279
13172.78 315
13173.87 348
13174.95 280
13176.04 307
13177.12 299
13178.21 302
13179.29 324
13180.37 314
13181.46 303
13182.54 288
13183.63 322
13184.71 310
13185.80 306
13186.88 290
13187.97 352
13189.05 322
13190.14 286
13191.22 296
13192.31 304
13193.39 289
13194.48 297
13195.56 295
13196.65 305
13197.73 283
13198.82 293
13199.90 348
13200.99 269
13202.07 269
13203.16 285
13204.24 298
13205.33 309
13206.41 297
13207.50 323
13208.58 307
13209.67 318
13210.76 278
13211.84 303
13212.93 268
13214.01 309
13215.10 327
13216.19 331
13217.27 304
13218.36 295
13219.44 295
13220.53 308
13221.62 280
13222.70 301
13223.79 282
13224.87 322
13225.96 263
13227.05 300
13228.13 309
13229.22 291
13230.31 304
13231.39 287
13232.48 267
13233.57 312
13234.65 317
13235.74 264
13236.83 310
13237.91 300
13239.00 320
13240.09 298
13241.17 302
13242.26 295
13243.35 319
13244.43 289
13245.52 291
13246.61 316
13247.70 327
13248.78 306
13249.87 259
13250.96 272
13252.05 292
13253.13 291
13254.22 307
13255.31 303
13256.39 265
13257.48 265
13258.57 290
13259.66 305
13260.75 295
13261.83 289
13262.92 305
13264.01 298
13265.10 300
13266.19 282
13267.27 299
13268.36 330
13269.45 336
13270.54 344
13271.63 271
13272.71 353
13273.80 334
13274.89 317
13275.98 312
13277.07 311
13278.16 311
13279.24 335
13280.33 277
13281.42 243
13282.51 299
13283.60 306
13284.69 303
13285.78 303
13286.86 281
13287.95 289
13289.04 320
13290.13 312
13291.22 300
13292.31 303
13293.40 293
13294.49 294
13295.58 328
13296.67 282
13297.76 265
13298.84 276
13299.93 271
13301.02 278
13302.11 279
13303.20 302
13304.29 277
13305.38 291
13306.47 266
13307.56 247
13308.65 279
13309.74 293
13310.83 332
13311.92 294
13313.01 289
13314.10 255
13315.19 241
13316.28 271
13317.37 301
13318.46 295
13319.55 261
13320.64 277
13321.73 287
13322.82 287
13323.91 294
13325.00 292
13326.09 253
13327.18 240
13328.27 275
13329.36 301
13330.45 328
13331.54 304
13332.64 261
13333.73 242
13334.82 278
13335.91 272
13337.00 318
13338.09 272
13339.18 295
13340.27 278
13341.36 269
13342.45 266
13343.54 287
13344.64 289
13345.73 285
13346.82 311
13347.91 295
13349.00 308
13350.09 307
13351.18 312
13352.28 300
13353.37 318
13354.46 299
13355.55 278
13356.64 311
13357.73 316
13358.83 296
13359.92 299
13361.01 305
13362.10 281
13363.19 287
13364.29 305
13365.38 248
13366.47 274
13367.56 297
13368.65 303
13369.75 261
13370.84 270
13371.93 292
13373.02 274
13374.12 259
13375.21 326
13376.30 286
13377.39 278
13378.49 261
13379.58 283
13380.67 275
13381.76 278
13382.86 264
13383.95 281
13385.04 287
13386.13 257
13387.23 255
13388.32 298
13389.41 287
13390.51 308
13391.60 313
13392.69 318
13393.79 293
13394.88 267
13395.97 266
13397.07 254
13398.16 310
13399.25 285
13400.35 294
13401.44 261
13402.53 255
13403.63 252
13404.72 250
13405.81 216
13406.91 271
13408.00 284
13409.10 248
13410.19 275
13411.28 288
13412.38 261
13413.47 266
13414.57 284
13415.66 290
13416.75 257
13417.85 298
13418.94 269
13420.04 279
13421.13 267
13422.22 248
13423.32 267
13424.41 284
13425.51 256
13426.60 275
13427.70 277
13428.79 291
13429.89 251
13430.98 282
13432.08 314
13433.17 291
13434.27 276
13435.36 225
13436.46 260
13437.55 246
13438.65 248
13439.74 284
13440.84 279
13441.93 264
13443.03 250
13444.12 285
13445.22 272
13446.31 273
13447.41 268
13448.50 255
13449.60 302
13450.69 318
13451.79 269
13452.89 261
13453.98 288
13455.08 253
13456.17 236
13457.27 257
13458.36 293
13459.46 317
13460.56 285
13461.65 262
13462.75 255
13463.84 295
13464.94 272
13466.04 278
13467.13 291
13468.23 271
13469.32 255
13470.42 279
13471.52 223
13472.61 234
13473.71 242
13474.81 310
13475.90 249
13477.00 273
13478.10 257
13479.19 268
13480.29 277
13481.39 244
13482.48 277
13483.58 278
13484.68 297
13485.77 251
13486.87 215
13487.97 243
13489.07 271
13490.16 271
13491.26 265
13492.36 231
13493.45 242
13494.55 243
13495.65 247
13496.75 260
13497.84 290
13498.94 276
13500.04 259
13501.14 252
13502.23 275
13503.33 294
13504.43 275
13505.53 267
13506.63 263
13507.72 246
13508.82 246
13509.92 261
13511.02 291
13512.12 323
13513.21 317
13514.31 256
13515.41 271
13516.51 199
13517.61 232
13518.70 266
13519.80 240
13520.90 226
13522.00 237
13523.10 245
13524.20 222
13525.30 255
13526.39 256
13527.49 278
13528.59 272
13529.69 298
13530.79 260
13531.89 227
13532.99 253
13534.09 259
13535.18 306
13536.28 227
13537.38 255
13538.48 282
13539.58 290
13540.68 272
13541.78 253
13542.88 272
13543.98 261
13545.08 275
13546.18 290
13547.28 285
13548.38 277
13549.48 263
13550.57 230
13551.67 216
13552.77 259
13553.87 250
13554.97 230
13556.07 223
13557.17 250
13558.27 244
13559.37 262
13560.47 303
13561.57 244
13562.67 265
13563.77 265
13564.87 302
13565.97 253
13567.07 276
13568.17 284
13569.28 278
13570.38 277
13571.48 250
13572.58 268
13573.68 292
13574.78 302
13575.88 290
13576.98 273
13578.08 264
13579.18 252
13580.28 262
13581.38 236
13582.48 271
13583.58 278
13584.69 247
13585.79 238
13586.89 240
13587.99 253
13589.09 277
13590.19 259
13591.29 265
13592.39 271
13593.49 235
13594.60 241
13595.70 220
13596.80 256
13597.90 286
13599.00 261
13600.10 240
13601.21 282
13602.31 321
13603.41 258
13604.51 274
13605.61 261
13606.71 255
13607.82 276
13608.92 299
13610.02 249
13611.12 213
13612.22 258
13613.33 286
13614.43 298
13615.53 281
13616.63 271
13617.74 288
13618.84 226
13619.94 254
13621.04 298
13622.15 266
13623.25 236
13624.35 265
13625.45 222
13626.56 283
13627.66 244
13628.76 229
13629.86 265
13630.97 226
13632.07 265
13633.17 225
13634.28 274
13635.38 298
13636.48 298
13637.59 260
13638.69 283
13639.79 273
13640.90 267
13642.00 291
13643.10 305
13644.21 250
13645.31 219
13646.41 263
13647.52 263
13648.62 275
13649.72 287
13650.83 280
13651.93 267
13653.03 261
13654.14 271
13655.24 276
13656.35 280
13657.45 250
13658.55 260
13659.66 260
13660.76 225
13661.87 260
13662.97 302
13664.07 275
13665.18 270
13666.28 254
13667.39 266
13668.49 238
13669.60 279
13670.70 256
13671.81 276
13672.91 225
13674.01 250
13675.12 223
13676.22 207
13677.33 238
13678.43 255
13679.54 255
13680.64 246
13681.75 238
13682.85 229
13683.96 233
13685.06 284
13686.17 287
13687.27 249
13688.38 225
13689.48 231
13690.59 248
13691.69 267
13692.80 279
13693.91 241
13695.01 229
13696.12 227
13697.22 281
13698.33 262
13699.43 280
13700.54 256
13701.64 269
13702.75 263
13703.86 266
13704.96 237
13706.07 239
13707.17 258
13708.28 264
13709.39 244
13710.49 249
13711.60 262
13712.70 263
13713.81 272
13714.92 271
13716.02 264
13717.13 262
13718.24 269
13719.34 273
13720.45 280
13721.56 269
13722.66 278
13723.77 270
13724.88 252
13725.98 252
13727.09 293
13728.20 276
13729.30 283
13730.41 265
13731.52 250
13732.62 285
13733.73 229
13734.84 258
13735.94 298
13737.05 294
13738.16 242
13739.27 218
13740.37 258
13741.48 280
13742.59 311
13743.70 276
13744.80 209
13745.91 216
13747.02 251
13748.13 220
13749.23 202
13750.34 214
13751.45 238
13752.56 247
13753.67 226
13754.77 275
13755.88 257
13756.99 262
13758.10 292
13759.21 264
13760.31 251
13761.42 243
13762.53 261
13763.64 262
13764.75 290
13765.85 306
13766.96 285
13768.07 277
13769.18 274
13770.29 282
13771.40 264
13772.51 283
13773.61 273
13774.72 269
13775.83 276
13776.94 278
13778.05 294
13779.16 278
13780.27 243
13781.38 254
13782.48 277
13783.59 269
13784.70 275
13785.81 277
13786.92 241
13788.03 266
13789.14 237
13790.25 227
13791.36 271
13792.47 276
13793.58 255
13794.69 246
13795.80 260
13796.91 242
13798.02 252
13799.13 272
13800.24 239
13801.35 272
13802.45 253
13803.56 254
13804.67 251
13805.78 246
13806.89 246
13808.00 254
13809.11 272
13810.22 251
13811.34 261
13812.45 225
13813.56 245
13814.67 270
13815.78 242
13816.89 241
13818.00 277
13819.11 261
13820.22 250
13821.33 272
13822.44 256
13823.55 235
13824.66 277
13825.77 258
13826.88 236
13827.99 240
13829.10 240
13830.22 246
13831.33 231
13832.44 240
13833.55 310
13834.66 278
13835.77 256
13836.88 260
13837.99 274
13839.10 269
13840.22 271
13841.33 267
13842.44 260
13843.55 277
13844.66 258
13845.77 240
13846.88 257
13848.00 262
13849.11 255
13850.22 279
13851.33 270
13852.44 271
13853.56 259
13854.67 275
13855.78 285
13856.89 263
13858.00 247
13859.12 254
13860.23 234
13861.34 277
13862.45 246
13863.56 245
13864.68 238
13865.79 273
13866.90 280
13868.01 260
13869.13 255
13870.24 264
13871.35 245
13872.46 278
13873.58 297
13874.69 240
13875.80 221
13876.91 245
13878.03 235
13879.14 265
13880.25 217
13881.37 251
13882.48 249
13883.59 302
13884.71 304
13885.82 248
13886.93 246
13888.05 257
13889.16 233
13890.27 236
13891.39 265
13892.50 317
13893.61 253
13894.73 243
13895.84 216
13896.95 201
13898.07 219
13899.18 264
13900.29 224
13901.41 261
13902.52 264
13903.64 242
13904.75 255
13905.86 268
13906.98 271
13908.09 294
13909.21 268
13910.32 240
13911.43 248
13912.55 219
13913.66 248
13914.78 239
13915.89 272
13917.01 242
13918.12 229
13919.24 235
13920.35 231
13921.46 206
13922.58 219
13923.69 217
13924.81 256
13925.92 281
13927.04 257
13928.15 270
13929.27 250
13930.38 260
13931.50 207
13932.61 214
13933.73 226
13934.84 240
13935.96 240
13937.07 257
13938.19 262
13939.30 262
13940.42 252
13941.54 253
13942.65 267
13943.77 243
13944.88 260
13946.00 257
13947.11 260
13948.23 225
13949.34 266
13950.46 244
13951.58 229
13952.69 250
13953.81 277
13954.92 262
13956.04 259
13957.16 264
13958.27 270
13959.39 227
13960.50 226
13961.62 244
13962.74 238
13963.85 239
13964.97 231
13966.09 213
13967.20 219
13968.32 242
13969.44 231
13970.55 237
13971.67 226
13972.79 246
13973.90 257
13975.02 238
13976.14 259
13977.25 252
13978.37 269
13979.49 261
13980.60 266
13981.72 225
13982.84 231
13983.95 241
13985.07 245
13986.19 211
13987.31 219
13988.42 203
13989.54 238
13990.66 244
13991.78 260
13992.89 214
13994.01 229
13995.13 244
13996.25 225
13997.36 244
13998.48 268
13999.60 233
14000.72 249
14001.83 242
14002.95 258
14004.07 241
14005.19 246
14006.31 259
14007.42 225
14008.54 262
14009.66 257
14010.78 223
14011.90 245
14013.02 248
14014.13 219
14015.25 270
14016.37 260
14017.49 222
14018.61 244
14019.73 267
14020.84 261
14021.96 222
14023.08 231
14024.20 206
14025.32 230
14026.44 237
14027.56 250
14028.68 237
14029.80 204
14030.91 254
14032.03 252
14033.15 213
14034.27 215
14035.39 271
14036.51 231
14037.63 231
14038.75 224
14039.87 258
14040.99 234
14042.11 250
14043.23 236
14044.35 239
14045.47 255
14046.58 253
14047.70 236
14048.82 253
14049.94 272
14051.06 238
14052.18 235
14053.30 244
14054.42 273
14055.54 263
14056.66 272
14057.78 268
14058.90 270
14060.02 277
14061.14 256
14062.26 317
14063.38 270
14064.51 249
14065.63 231
14066.75 205
14067.87 225
14068.99 225
14070.11 223
14071.23 269
14072.35 259
14073.47 266
14074.59 278
14075.71 260
14076.83 292
14077.95 247
14079.07 255
14080.19 257
14081.32 274
14082.44 326
14083.56 197
14084.68 254
14085.80 267
14086.92 257
14088.04 279
14089.16 219
14090.29 264
14091.41 306
14092.53 253
14093.65 236
14094.77 220
14095.89 259
14097.01 262
14098.14 224
14099.26 263
14100.38 235
14101.50 253
14102.62 308
14103.75 286
14104.87 251
14105.99 266
14107.11 259
14108.23 260
14109.36 254
14110.48 234
14111.60 245
14112.72 272
14113.84 229
14114.97 237
14116.09 253
14117.21 263
14118.33 240
14119.46 230
14120.58 252
14121.70 221
14122.82 263
14123.95 226
14125.07 229
14126.19 253
14127.32 246
14128.44 284
14129.56 263
14130.68 252
14131.81 234
14132.93 226
14134.05 227
14135.18 215
14136.30 248
14137.42 249
14138.55 258
14139.67 204
14140.79 243
14141.92 254
14143.04 242
14144.16 210
14145.29 230
14146.41 232
14147.54 226
14148.66 241
14149.78 246
14150.91 216
14152.03 234
14153.15 208
14154.28 226
14155.40 252
14156.53 278
14157.65 241
14158.77 263
14159.90 244
14161.02 248
14162.15 252
14163.27 220
14164.40 246
14165.52 246
14166.64 232
14167.77 223
14168.89 260
14170.02 223
14171.14 228
14172.27 233
14173.39 248
14174.52 234
14175.64 236
14176.77 261
14177.89 260
14179.02 249
14180.14 223
14181.27 255
14182.39 243
14183.52 259
14184.64 235
14185.77 237
14186.89 236
14188.02 241
14189.14 247
14190.27 221
14191.39 233
14192.52 268
14193.64 267
14194.77 247
14195.90 194
14197.02 222
14198.15 227
14199.27 236
14200.40 238
14201.52 219
14202.65 244
14203.78 245
14204.90 228
14206.03 269
14207.15 267
14208.28 196
14209.41 233
14210.53 246
14211.66 227
14212.78 252
14213.91 280
14215.04 233
14216.16 254
14217.29 233
14218.42 253
14219.54 258
14220.67 213
14221.80 224
14222.92 222
14224.05 239
14225.18 232
14226.30 251
14227.43 227
14228.56 248
14229.68 235
14230.81 228
14231.94 237
14233.06 225
14234.19 210
14235.32 208
14236.45 199
14237.57 222
14238.70 200
14239.83 259
14240.96 228
14242.08 227
14243.21 236
14244.34 203
14245.47 228
14246.59 239
14247.72 238
14248.85 220
14249.98 227
14251.10 223
14252.23 214
14253.36 245
14254.49 261
14255.62 257
14256.74 244
14257.87 241
14259.00 218
14260.13 227
14261.26 222
14262.38 239
14263.51 245
14264.64 237
14265.77 215
14266.90 223
14268.03 201
14269.15 198
14270.28 216
14271.41 236
14272.54 222
14273.67 203
14274.80 214
14275.93 232
14277.06 214
14278.18 212
14279.31 225
14280.44 243
14281.57 231
14282.70 233
14283.83 224
14284.96 215
14286.09 231
14287.22 222
14288.35 230
14289.48 212
14290.60 221
14291.73 219
14292.86 195
14293.99 207
14295.12 200
14296.25 246
14297.38 237
14298.51 232
14299.64 229
14300.77 224
14301.90 216
14303.03 239
14304.16 250
14305.29 260
14306.42 247
14307.55 220
14308.68 218
14309.81 231
14310.94 218
14312.07 207
14313.20 230
14314.33 244
14315.46 268
14316.59 242
14317.72 213
14318.85 224
14319.98 198
14321.11 243
14322.24 231
14323.38 215
14324.51 196
14325.64 229
14326.77 218
14327.90 224
14329.03 238
14330.16 246
14331.29 239
14332.42 210
14333.55 179
14334.68 210
14335.82 216
14336.95 219
14338.08 232
14339.21 231
14340.34 201
14341.47 235
14342.60 207
14343.73 205
14344.87 213
14346.00 236
14347.13 195
14348.26 213
14349.39 216
14350.52 217
14351.66 202
14352.79 216
14353.92 209
14355.05 209
14356.18 231
14357.32 219
14358.45 246
14359.58 231
14360.71 213
14361.84 218
14362.98 245
14364.11 244
14365.24 203
14366.37 246
14367.51 237
14368.64 245
14369.77 246
14370.90 221
14372.04 232
14373.17 232
14374.30 209
14375.43 203
14376.57 240
14377.70 224
14378.83 235
14379.97 234
14381.10 227
14382.23 233
14383.36 256
14384.50 243
14385.63 248
14386.76 238
14387.90 236
14389.03 210
14390.16 216
14391.30 236
14392.43 244
14393.56 212
14394.70 196
14395.83 216
14396.96 231
14398.10 249
14399.23 225
14400.37 245
14401.50 238
14402.63 250
14403.77 210
14404.90 253
14406.03 233
14407.17 242
14408.30 227
14409.44 240
14410.57 215
14411.70 221
14412.84 268
14413.97 248
14415.11 236
14416.24 234
14417.38 218
14418.51 242
14419.64 228
14420.78 218
14421.91 243
14423.05 215
14424.18 199
14425.32 247
14426.45 217
14427.59 218
14428.72 224
14429.86 213
14430.99 218
14432.13 257
14433.26 279
14434.40 256
14435.53 226
14436.67 224
14437.80 194
14438.94 246
14440.07 229
14441.21 221
14442.34 251
14443.48 230
14444.61 218
14445.75 243
14446.89 218
14448.02 228
14449.16 247
14450.29 256
14451.43 263
14452.56 235
14453.70 235
14454.84 233
14455.97 201
14457.11 194
14458.24 252
14459.38 239
14460.52 232
14461.65 215
14462.79 240
14463.92 253
14465.06 244
14466.20 255
14467.33 259
14468.47 231
14469.61 222
14470.74 245
14471.88 244
14473.02 231
14474.15 225
14475.29 256
14476.43 265
14477.56 276
14478.70 248
14479.84 226
14480.97 226
14482.11 241
14483.25 261
14484.38 221
14485.52 254
14486.66 217
14487.79 223
14488.93 233
14490.07 230
14491.21 196
14492.34 200
14493.48 175
14494.62 209
14495.76 242
14496.89 248
14498.03 225
14499.17 228
14500.31 266
14501.44 251
14502.58 213
14503.72 230
14504.86 232
14506.00 240
14507.13 200
14508.27 231
14509.41 215
14510.55 253
14511.69 250
14512.82 225
14513.96 240
14515.10 230
14516.24 224
14517.38 192
14518.51 202
14519.65 232
14520.79 196
14521.93 238
14523.07 232
14524.21 187
14525.35 206
14526.48 232
14527.62 250
14528.76 233
14529.90 215
14531.04 191
14532.18 232
14533.32 214
14534.46 218
14535.60 228
14536.73 188
14537.87 171
14539.01 257
14540.15 236
14541.29 179
14542.43 237
14543.57 209
14544.71 198
14545.85 208
14546.99 213
14548.13 189
14549.27 200
14550.41 225
14551.55 225
14552.69 216
14553.83 241
14554.97 229
14556.11 218
14557.25 253
14558.39 232
14559.53 223
14560.67 243
14561.81 205
14562.95 228
14564.09 243
14565.23 222
14566.37 230
14567.51 203
14568.65 227
14569.79 233
14570.93 218
14572.07 235
14573.21 208
14574.35 222
14575.49 189
14576.63 209
14577.77 227
14578.91 228
14580.05 221
14581.19 212
14582.33 213
14583.48 205
14584.62 230
14585.76 231
14586.90 230
14588.04 243
14589.18 257
14590.32 259
14591.46 240
14592.60 233
14593.75 203
14594.89 212
14596.03 221
14597.17 215
14598.31 194
14599.45 210
14600.59 232
14601.74 198
14602.88 255
14604.02 208
14605.16 199
14606.30 201
14607.44 210
14608.59 237
14609.73 245
14610.87 236
14612.01 222
14613.15 245
14614.30 233
14615.44 222
14616.58 221
14617.72 253
14618.87 232
14620.01 247
14621.15 228
14622.29 195
14623.44 211
14624.58 212
14625.72 204
14626.86 220
14628.01 250
14629.15 253
14630.29 224
14631.43 229
14632.58 208
14633.72 245
14634.86 219
14636.01 230
14637.15 235
14638.29 247
14639.44 258
14640.58 259
14641.72 270
14642.86 242
14644.01 236
14645.15 254
14646.29 271
14647.44 199
14648.58 215
14649.73 249
14650.87 221
14652.01 226
14653.16 212
14654.30 217
14655.44 231
14656.59 201
14657.73 196
14658.87 231
14660.02 225
14661.16 212
14662.31 216
14663.45 224
14664.59 183
14665.74 256
14666.88 219
14668.03 241
14669.17 204
14670.32 183
14671.46 224
14672.60 226
14673.75 213
14674.89 222
14676.04 218
14677.18 234
14678.33 216
14679.47 230
14680.62 204
14681.76 283
14682.91 221
14684.05 210
14685.20 227
14686.34 232
14687.49 210
14688.63 210
14689.78 230
14690.92 224
14692.07 202
14693.21 222
14694.36 228
14695.50 210
14696.65 219
14697.79 210
14698.94 210
14700.08 249
14701.23 197
14702.38 195
14703.52 253
14704.67 256
14705.81 223
14706.96 200
14708.10 194
14709.25 222
14710.40 228
14711.54 231
14712.69 228
14713.83 241
14714.98 278
14716.13 211
14717.27 184
14718.42 199
14719.56 224
14720.71 218
14721.86 252
14723.00 215
14724.15 202
14725.30 228
14726.44 215
14727.59 238
14728.74 261
14729.88 239
14731.03 223
14732.18 219
14733.32 251
14734.47 230
14735.62 236
14736.76 207
14737.91 201
14739.06 202
14740.20 219
14741.35 207
14742.50 192
14743.65 229
14744.79 228
14745.94 195
14747.09 225
14748.23 219
14749.38 209
14750.53 203
14751.68 226
14752.82 207
14753.97 209
14755.12 251
14756.27 257
14757.42 206
14758.56 195
14759.71 213
14760.86 187
14762.01 165
14763.15 220
14764.30 230
14765.45 203
14766.60 184
14767.75 186
14768.90 213
14770.04 238
14771.19 220
14772.34 251
14773.49 241
14774.64 209
14775.79 197
14776.93 202
14778.08 228
14779.23 209
14780.38 209
14781.53 190
14782.68 219
14783.83 209
14784.97 237
14786.12 229
14787.27 205
14788.42 248
14789.57 214
14790.72 223
14791.87 238
14793.02 189
14794.17 202
14795.32 215
14796.46 238
14797.61 311
14798.76 260
14799.91 219
14801.06 221
14802.21 205
14803.36 214
14804.51 251
14805.66 229
14806.81 206
14807.96 210
14809.11 202
14810.26 198
14811.41 217
14812.56 204
14813.71 221
14814.86 191
14816.01 217
14817.16 238
14818.31 201
14819.46 177
14820.61 199
14821.76 218
14822.91 209
14824.06 221
14825.21 190
14826.36 220
14827.51 235
14828.66 188
14829.81 196
14830.96 202
14832.11 204
14833.26 188
14834.42 200
14835.57 221
14836.72 196
14837.87 221
14839.02 192
14840.17 168
14841.32 203
14842.47 222
14843.62 219
14844.77 205
14845.92 208
14847.08 208
14848.23 189
14849.38 192
14850.53 206
14851.68 197
14852.83 189
14853.98 188
14855.14 198
14856.29 211
14857.44 177
14858.59 186
14859.74 190
14860.89 188
14862.05 180
14863.20 176
14864.35 166
14865.50 190
14866.65 175
14867.81 182
14868.96 205
14870.11 226
14871.26 189
14872.41 204
14873.57 201
14874.72 192
14875.87 190
14877.02 179
14878.18 169
14879.33 198
14880.48 199
14881.63 165
14882.79 184
14883.94 180
14885.09 193
14886.24 194
14887.40 198
14888.55 179
14889.70 193
14890.86 187
14892.01 164
14893.16 186
14894.31 211
14895.47 215
14896.62 205
14897.77 177
14898.93 206
14900.08 208
14901.23 216
14902.39 195
14903.54 154
14904.69 180
14905.85 230
14907.00 189
14908.16 191
14909.31 170
14910.46 208
14911.62 193
14912.77 175
14913.92 195
14915.08 189
14916.23 210
14917.39 212
14918.54 205
14919.69 183
14920.85 212
14922.00 193
14923.16 203
14924.31 203
14925.46 214
14926.62 212
14927.77 178
14928.93 183
14930.08 212
14931.24 189
14932.39 188
14933.55 173
14934.70 198
14935.85 204
14937.01 189
14938.16 192
14939.32 165
14940.47 165
14941.63 201
14942.78 199
14943.94 198
14945.09 177
14946.25 212
14947.40 205
14948.56 178
14949.71 183
14950.87 164
14952.03 201
14953.18 204
14954.34 185
14955.49 188
14956.65 213
14957.80 184
14958.96 167
14960.11 190
14961.27 175
14962.42 177
14963.58 191
14964.74 150
14965.89 183
14967.05 188
14968.20 162
14969.36 160
14970.52 181
14971.67 158
14972.83 148
14973.98 177
14975.14 149
14976.30 192
14977.45 161
14978.61 156
14979.77 176
14980.92 164
14982.08 184
14983.24 192
14984.39 142
14985.55 150
14986.70 168
14987.86 171
14989.02 182
14990.18 198
14991.33 171
14992.49 193
14993.65 188
14994.80 176
14995.96 166
14997.12 183
14998.27 208
14999.43 202
15000.59 203
15001.75 207
15002.90 202
15004.06 181
15005.22 161
15006.37 160
15007.53 185
15008.69 174
15009.85 204
15011.00 186
15012.16 226
15013.32 193
15014.48 196
15015.64 184
15016.79 189
15017.95 183
15019.11 182
15020.27 189
15021.43 186
15022.58 199
15023.74 187
15024.90 181
15026.06 188
15027.22 157
15028.37 195
15029.53 173
15030.69 176
15031.85 160
15033.01 152
15034.17 170
15035.32 172
15036.48 175
15037.64 214
15038.80 208
15039.96 191
15041.12 162
15042.28 124
15043.44 144
15044.59 189
15045.75 187
15046.91 170
15048.07 148
15049.23 155
15050.39 175
15051.55 191
15052.71 162
15053.87 182
15055.03 196
15056.19 191
15057.35 178
15058.50 165
15059.66 149
15060.82 177
15061.98 167
15063.14 168
15064.30 144
15065.46 170
15066.62 178
15067.78 178
15068.94 173
15070.10 184
15071.26 169
15072.42 168
15073.58 156
15074.74 135
15075.90 172
15077.06 167
15078.22 177
15079.38 182
15080.54 152
15081.70 161
15082.86 169
15084.02 202
15085.18 146
15086.34 160
15087.50 151
15088.67 174
15089.83 192
15090.99 176
15092.15 180
15093.31 185
15094.47 186
15095.63 151
15096.79 171
15097.95 181
15099.11 159
15100.27 167
15101.43 165
15102.60 166
15103.76 168
15104.92 171
15106.08 180
15107.24 186
15108.40 168
15109.56 187
15110.72 198
15111.89 194
15113.05 163
15114.21 199
15115.37 178
15116.53 157
15117.69 139
15118.86 209
15120.02 170
15121.18 155
15122.34 173
15123.50 208
15124.67 172
15125.83 180
15126.99 184
15128.15 166
15129.31 146
15130.48 172
15131.64 143
15132.80 159
15133.96 175
15135.13 180
15136.29 186
15137.45 185
15138.61 199
15139.78 222
15140.94 185
15142.10 170
15143.26 179
15144.43 166
15145.59 184
15146.75 166
15147.91 180
15149.08 168
15150.24 196
15151.40 210
15152.57 171
15153.73 152
15154.89 173
15156.06 171
15157.22 158
15158.38 159
15159.55 176
15160.71 171
15161.87 189
15163.04 203
15164.20 192
15165.36 205
15166.53 153
15167.69 143
15168.85 176
15170.02 146
15171.18 193
15172.35 182
15173.51 157
15174.67 155
15175.84 141
15177.00 163
15178.17 183
15179.33 170
15180.49 203
15181.66 181
15182.82 171
15183.99 195
15185.15 167
15186.31 136
15187.48 156
15188.64 175
15189.81 147
15190.97 149
15192.14 168
15193.30 188
15194.47 205
15195.63 183
15196.80 133
15197.96 176
15199.13 179
15200.29 166
15201.46 162
15202.62 166
15203.79 164
15204.95 156
15206.12 153
15207.28 163
15208.45 177
15209.61 167
15210.78 172
15211.94 175
15213.11 185
15214.27 161
15215.44 179
15216.60 153
15217.77 170
15218.93 159
15220.10 201
15221.27 162
15222.43 170
15223.60 188
15224.76 192
15225.93 183
15227.10 164
15228.26 132
15229.43 145
15230.59 201
15231.76 153
15232.93 191
15234.09 164
15235.26 179
15236.42 176
15237.59 180
15238.76 173
15239.92 182
15241.09 158
15242.26 179
15243.42 183
15244.59 187
15245.76 184
15246.92 137
15248.09 154
15249.26 161
15250.42 179
15251.59 192
15252.76 175
15253.92 185
15255.09 164
15256.26 148
15257.43 170
15258.59 193
15259.76 166
15260.93 170
15262.09 177
15263.26 167
15264.43 148
15265.60 162
15266.76 156
15267.93 149
15269.10 189
15270.27 168
15271.43 205
15272.60 191
15273.77 140
15274.94 174
15276.10 170
15277.27 171
15278.44 171
15279.61 211
15280.78 151
15281.94 163
15283.11 168
15284.28 146
15285.45 172
15286.62 196
15287.79 176
15288.95 176
15290.12 139
15291.29 139
15292.46 188
15293.63 186
15294.80 194
15295.96 179
15297.13 166
15298.30 152
15299.47 167
15300.64 156
15301.81 163
15302.98 178
15304.15 198
15305.31 172
15306.48 174
15307.65 173
15308.82 172
15309.99 184
15311.16 181
15312.33 161
15313.50 135
15314.67 155
15315.84 156
15317.01 183
15318.18 188
15319.34 168
15320.51 172
15321.68 153
15322.85 181
15324.02 169
15325.19 158
15326.36 145
15327.53 169
15328.70 171
15329.87 189
15331.04 154
15332.21 143
15333.38 157
15334.55 205
15335.72 174
15336.89 152
15338.06 129
15339.23 148
15340.40 167
15341.57 169
15342.74 179
15343.91 181
15345.08 164
15346.26 158
15347.43 152
15348.60 176
15349.77 161
15350.94 163
15352.11 187
15353.28 188
15354.45 168
15355.62 188
15356.79 184
15357.96 163
15359.13 176
15360.30 177
15361.48 185
15362.65 161
15363.82 195
15364.99 146
15366.16 148
15367.33 144
15368.50 140
15369.67 165
15370.85 157
15372.02 146
15373.19 159
15374.36 134
15375.53 132
15376.70 156
15377.88 142
15379.05 166
15380.22 160
15381.39 151
15382.56 169
15383.73 171
15384.91 154
15386.08 160
15387.25 158
15388.42 135
15389.59 152
15390.77 164
15391.94 191
15393.11 150
15394.28 160
15395.46 120
15396.63 132
15397.80 149
15398.97 142
15400.15 138
15401.32 139
15402.49 163
15403.66 175
15404.84 177
15406.01 193
15407.18 157
15408.36 193
15409.53 183
15410.70 168
15411.87 149
15413.05 150
15414.22 166
15415.39 154
15416.57 148
15417.74 177
15418.91 171
15420.09 158
15421.26 153
15422.43 143
15423.61 181
15424.78 167
15425.95 181
15427.13 184
15428.30 157
15429.47 155
15430.65 152
15431.82 143
15433.00 145
15434.17 129
15435.34 173
15436.52 174
15437.69 194
15438.87 169
15440.04 153
15441.21 182
15442.39 184
15443.56 200
15444.74 167
15445.91 153
15447.09 126
15448.26 151
15449.43 149
15450.61 172
15451.78 156
15452.96 172
15454.13 172
15455.31 193
15456.48 171
15457.66 157
15458.83 150
15460.01 147
15461.18 171
15462.36 150
15463.53 164
15464.71 165
15465.88 136
15467.06 152
15468.23 173
15469.41 140
15470.58 176
15471.76 163
15472.93 165
15474.11 159
15475.28 164
15476.46 134
15477.63 148
15478.81 164
15479.99 160
15481.16 148
15482.34 150
15483.51 185
15484.69 145
15485.86 165
15487.04 153
15488.22 155
15489.39 155
15490.57 168
15491.74 145
15492.92 157
15494.10 162
15495.27 163
15496.45 170
15497.62 155
15498.80 162
15499.98 172
15501.15 130
15502.33 142
15503.51 165
15504.68 190
15505.86 156
15507.04 177
15508.21 155
15509.39 154
15510.57 165
15511.74 151
15512.92 154
15514.10 153
15515.27 164
15516.45 165
15517.63 161
15518.81 162
15519.98 144
15521.16 153
15522.34 181
15523.51 185
15524.69 157
15525.87 203
15527.05 184
15528.22 153
15529.40 169
15530.58 178
15531.76 148
15532.93 175
15534.11 181
15535.29 167
15536.47 149
15537.64 120
15538.82 138
15540.00 143
15541.18 159
15542.36 160
15543.53 163
15544.71 140
15545.89 155
15547.07 145
15548.25 166
15549.43 163
15550.60 163
15551.78 150
15552.96 170
15554.14 158
15555.32 130
15556.50 155
15557.67 160
15558.85 160
15560.03 162
15561.21 160
15562.39 153
15563.57 150
15564.75 148
15565.93 140
15567.10 159
15568.28 168
15569.46 172
15570.64 156
15571.82 155
15573.00 170
15574.18 180
15575.36 156
15576.54 147
15577.72 134
15578.90 171
15580.08 129
15581.26 177
15582.43 152
15583.61 136
15584.79 150
15585.97 159
15587.15 159
15588.33 148
15589.51 162
15590.69 182
15591.87 181
15593.05 183
15594.23 182
15595.41 195
15596.59 170
15597.77 142
15598.95 169
15600.13 155
15601.31 197
15602.49 174
15603.67 186
15604.85 170
15606.03 155
15607.21 192
15608.40 137
15609.58 142
15610.76 133
15611.94 147
15613.12 179
15614.30 202
15615.48 152
15616.66 167
15617.84 137
15619.02 171
15620.20 159
15621.38 187
15622.56 148
15623.75 151
15624.93 153
15626.11 166
15627.29 150
15628.47 135
15629.65 137
15630.83 146
15632.01 161
15633.20 174
15634.38 161
15635.56 175
15636.74 156
15637.92 174
15639.10 175
15640.29 174
15641.47 164
15642.65 180
15643.83 144
15645.01 147
15646.19 178
15647.38 163
15648.56 189
15649.74 167
15650.92 154
15652.10 165
15653.29 162
15654.47 176
15655.65 171
15656.83 168
15658.02 158
15659.20 153
15660.38 178
15661.56 168
15662.75 176
15663.93 146
15665.11 149
15666.29 148
15667.48 144
15668.66 157
15669.84 176
15671.03 166
15672.21 138
15673.39 171
15674.57 177
15675.76 171
15676.94 164
15678.12 132
15679.31 157
15680.49 158
15681.67 173
15682.86 163
15684.04 165
15685.22 166
15686.41 191
15687.59 159
15688.77 146
15689.96 164
15691.14 162
15692.32 176
15693.51 195
15694.69 172
15695.88 187
15697.06 208
15698.24 221
15699.43 129
15700.61 161
15701.80 180
15702.98 160
15704.16 190
15705.35 179
15706.53 141
15707.72 168
15708.90 161
15710.09 156
15711.27 184
15712.45 222
15713.64 202
15714.82 180
15716.01 158
15717.19 192
15718.38 184
15719.56 170
15720.75 191
15721.93 202
15723.12 180
15724.30 177
15725.49 166
15726.67 179
15727.86 172
15729.04 192
15730.23 165
15731.41 188
15732.60 180
15733.78 161
15734.97 202
15736.15 168
15737.34 186
15738.52 168
15739.71 183
15740.89 163
15742.08 163
15743.27 176
15744.45 181
15745.64 166
15746.82 160
15748.01 169
15749.19 175
15750.38 166
15751.57 169
15752.75 151
15753.94 139
15755.12 152
15756.31 172
15757.50 187
15758.68 157
15759.87 164
15761.05 197
15762.24 197
15763.43 167
15764.61 167
15765.80 139
15766.99 174
15768.17 146
15769.36 180
15770.55 185
15771.73 200
15772.92 181
15774.11 162
15775.29 164
15776.48 153
15777.67 140
15778.85 180
15780.04 148
15781.23 140
15782.42 152
15783.60 167
15784.79 171
15785.98 168
15787.16 161
15788.35 142
15789.54 164
15790.73 173
15791.91 170
15793.10 203
15794.29 180
15795.48 128
15796.66 165
15797.85 175
15799.04 181
15800.23 161
15801.41 149
15802.60 149
15803.79 147
15804.98 152
15806.17 157
15807.35 170
15808.54 133
15809.73 138
15810.92 147
15812.11 129
15813.30 147
15814.48 153
15815.67 157
15816.86 142
15818.05 145
15819.24 157
15820.43 166
15821.61 184
15822.80 133
15823.99 147
15825.18 144
15826.37 172
15827.56 171
15828.75 174
15829.94 148
15831.12 144
15832.31 137
15833.50 167
15834.69 185
15835.88 188
15837.07 169
15838.26 149
15839.45 180
15840.64 175
15841.83 174
15843.02 210
15844.21 177
15845.39 142
15846.58 144
15847.77 167
15848.96 148
15850.15 146
15851.34 154
15852.53 187
15853.72 169
15854.91 168
15856.10 129
15857.29 140
15858.48 167
15859.67 167
15860.86 159
15862.05 150
15863.24 188
15864.43 173
15865.62 165
15866.81 136
15868.00 123
15869.19 148
15870.38 157
15871.57 149
15872.76 139
15873.96 137
15875.15 146
15876.34 144
15877.53 169
15878.72 151
15879.91 153
15881.10 156
15882.29 166
15883.48 165
15884.67 163
15885.86 177
15887.05 150
15888.25 168
15889.44 139
15890.63 159
15891.82 153
15893.01 150
15894.20 148
15895.39 161
15896.58 143
15897.78 158
15898.97 165
15900.16 135
15901.35 159
15902.54 148
15903.73 135
15904.92 144
15906.12 143
15907.31 150
15908.50 170
15909.69 146
15910.88 145
15912.08 151
15913.27 157
15914.46 138
15915.65 149
15916.84 158
15918.04 183
15919.23 158
15920.42 144
15921.61 147
15922.81 162
15924.00 170
15925.19 152
15926.38 133
15927.58 167
15928.77 184
15929.96 136
15931.15 153
15932.35 178
15933.54 161
15934.73 141
15935.92 166
15937.12 164
15938.31 144
15939.50 150
15940.70 136
15941.89 159
15943.08 168
15944.28 182
15945.47 169
15946.66 152
15947.86 148
15949.05 162
15950.24 134
15951.44 180
15952.63 130
15953.82 131
15955.02 164
15956.21 137
15957.40 152
15958.60 128
15959.79 125
15960.99 158
15962.18 137
15963.37 129
15964.57 122
15965.76 130
15966.96 147
15968.15 156
15969.34 127
15970.54 145
15971.73 150
15972.93 145
15974.12 131
15975.31 148
15976.51 130
15977.70 137
15978.90 153
15980.09 143
15981.29 129
15982.48 173
15983.68 183
15984.87 117
15986.07 146
15987.26 166
15988.46 168
15989.65 152
15990.85 135
15992.04 169
15993.24 156
15994.43 159
15995.63 140
15996.82 166
15998.02 150
15999.21 167
16000.41 141
16001.60 155
16002.80 154
16003.99 136
16005.19 140
16006.38 120
16007.58 148
16008.77 168
16009.97 149
16011.17 129
16012.36 144
16013.56 130
16014.75 145
16015.95 188
16017.14 150
16018.34 135
16019.54 169
16020.73 136
16021.93 131
16023.13 144
16024.32 162
16025.52 168
16026.71 149
16027.91 168
16029.11 128
16030.30 113
16031.50 136
16032.70 112
16033.89 143
16035.09 138
16036.29 137
16037.48 144
16038.68 152
16039.88 138
16041.07 177
16042.27 155
16043.47 137
16044.66 137
16045.86 128
16047.06 148
16048.25 169
16049.45 154
16050.65 140
16051.85 155
16053.04 162
16054.24 137
16055.44 120
16056.64 120
16057.83 150
16059.03 164
16060.23 163
16061.43 144
16062.62 116
16063.82 133
16065.02 139
16066.22 134
16067.41 142
16068.61 147
16069.81 141
16071.01 155
16072.21 147
16073.40 151
16074.60 156
16075.80 155
16077.00 162
16078.20 158
16079.39 149
16080.59 164
16081.79 131
16082.99 127
16084.19 147
16085.39 147
16086.58 147
16087.78 135
16088.98 131
16090.18 146
16091.38 179
16092.58 159
16093.78 144
16094.98 176
16096.17 155
16097.37 142
16098.57 133
16099.77 153
16100.97 143
16102.17 135
16103.37 126
16104.57 137
16105.77 158
16106.97 156
16108.17 126
16109.36 138
16110.56 160
16111.76 150
16112.96 164
16114.16 134
16115.36 136
16116.56 129
16117.76 118
16118.96 141
16120.16 160
16121.36 147
16122.56 158
16123.76 127
16124.96 121
16126.16 144
16127.36 125
16128.56 134
16129.76 144
16130.96 129
16132.16 128
16133.36 141
16134.56 161
16135.76 140
16136.96 162
16138.16 141
16139.36 160
16140.56 145
16141.76 109
16142.97 122
16144.17 144
16145.37 143
16146.57 151
16147.77 105
16148.97 136
16150.17 149
16151.37 157
16152.57 144
16153.77 133
16154.97 144
16156.18 142
16157.38 128
16158.58 139
16159.78 132
16160.98 156
16162.18 160
16163.38 116
16164.58 156
16165.79 148
16166.99 160
16168.19 151
16169.39 134
16170.59 130
16171.79 134
16173.00 129
16174.20 120
16175.40 148
16176.60 145
16177.80 138
16179.01 133
16180.21 127
16181.41 120
16182.61 128
16183.81 171
16185.02 124
16186.22 122
16187.42 121
16188.62 182
16189.82 149
16191.03 137
16192.23 116
16193.43 115
16194.63 118
16195.84 142
16197.04 159
16198.24 120
16199.45 126
16200.65 164
16201.85 157
16203.05 165
16204.26 143
16205.46 164
16206.66 122
16207.87 128
16209.07 143
16210.27 146
16211.48 157
16212.68 153
16213.88 140
16215.08 138
16216.29 139
16217.49 126
16218.70 122
16219.90 173
16221.10 156
16222.31 144
16223.51 133
16224.71 138
16225.92 140
16227.12 145
16228.32 147
16229.53 153
16230.73 133
16231.94 132
16233.14 134
16234.34 151
16235.55 134
16236.75 150
16237.96 164
16239.16 158
16240.36 155
16241.57 142
16242.77 126
16243.98 129
16245.18 123
16246.39 99
16247.59 158
16248.80 163
16250.00 141
16251.21 157
16252.41 147
16253.61 152
16254.82 144
16256.02 153
16257.23 159
16258.43 133
16259.64 136
16260.84 134
16262.05 142
16263.25 111
16264.46 126
16265.66 152
16266.87 165
16268.08 169
16269.28 144
16270.49 150
16271.69 146
16272.90 135
16274.10 127
16275.31 149
16276.51 199
16277.72 148
16278.92 144
16280.13 128
16281.34 152
16282.54 134
16283.75 148
16284.95 149
16286.16 151
16287.37 121
16288.57 125
16289.78 155
16290.98 160
16292.19 147
16293.40 146
16294.60 124
16295.81 144
16297.02 154
16298.22 140
16299.43 150
16300.63 152
16301.84 131
16303.05 124
16304.25 152
16305.46 154
16306.67 138
16307.87 172
16309.08 198
16310.29 168
16311.50 123
16312.70 184
16313.91 180
16315.12 138
16316.32 112
16317.53 113
16318.74 136
16319.94 159
16321.15 186
16322.36 132
16323.57 131
16324.77 163
16325.98 147
16327.19 143
16328.40 152
16329.60 152
16330.81 144
16332.02 161
16333.23 144
16334.43 165
16335.64 129
16336.85 151
16338.06 184
16339.27 166
16340.47 166
16341.68 161
16342.89 136
16344.10 134
16345.31 148
16346.51 121
16347.72 148
16348.93 146
16350.14 138
16351.35 146
16352.56 128
16353.77 124
16354.97 119
16356.18 121
16357.39 122
16358.60 172
16359.81 148
16361.02 136
16362.23 176
16363.43 143
16364.64 132
16365.85 167
16367.06 172
16368.27 163
16369.48 134
16370.69 144
16371.90 138
16373.11 162
16374.32 152
16375.53 154
16376.73 151
16377.94 158
16379.15 141
16380.36 133
16381.57 127
16382.78 157
16383.99 149
16385.20 125
16386.41 128
16387.62 145
16388.83 149
16390.04 141
16391.25 167
16392.46 146
16393.67 144
16394.88 124
16396.09 115
16397.30 140
16398.51 135
16399.72 102
16400.93 135
16402.14 129
16403.35 141
16404.56 148
16405.77 149
16406.98 121
16408.19 138
16409.40 142
16410.61 141
16411.82 137
16413.04 156
16414.25 137
16415.46 148
16416.67 137
16417.88 130
16419.09 131
16420.30 146
16421.51 154
16422.72 169
16423.93 137
16425.14 133
16426.36 153
16427.57 161
16428.78 151
16429.99 122
16431.20 114
16432.41 121
16433.62 146
16434.83 141
16436.05 151
16437.26 139
16438.47 147
16439.68 178
16440.89 147
16442.10 157
16443.32 150
16444.53 144
16445.74 141
16446.95 112
16448.16 123
16449.38 128
16450.59 127
16451.80 132
16453.01 136
16454.22 133
16455.44 143
16456.65 143
16457.86 146
16459.07 129
16460.29 131
16461.50 125
16462.71 147
16463.92 124
16465.14 120
16466.35 149
16467.56 146
16468.77 113
16469.99 141
16471.20 139
16472.41 132
16473.63 142
16474.84 131
16476.05 144
16477.26 132
16478.48 160
16479.69 141
16480.90 134
16482.12 136
16483.33 118
16484.54 124
16485.76 140
16486.97 150
16488.18 123
16489.40 141
16490.61 119
16491.82 133
16493.04 138
16494.25 141
16495.47 138
16496.68 146
16497.89 161
16499.11 127
16500.32 131
16501.53 132
16502.75 143
16503.96 140
16505.18 150
16506.39 117
16507.61 134
16508.82 143
16510.03 131
16511.25 98
16512.46 131
16513.68 145
16514.89 137
16516.11 159
16517.32 134
16518.53 127
16519.75 107
16520.96 144
16522.18 152
16523.39 133
16524.61 136
16525.82 147
16527.04 136
16528.25 118
16529.47 129
16530.68 141
16531.90 130
16533.11 122
16534.33 113
16535.54 160
16536.76 135
16537.97 141
16539.19 129
16540.40 140
16541.62 124
16542.84 134
16544.05 109
16545.27 131
16546.48 124
16547.70 125
16548.91 163
16550.13 121
16551.35 144
16552.56 139
16553.78 90
16554.99 111
16556.21 113
16557.42 135
16558.64 152
16559.86 131
16561.07 140
16562.29 135
16563.51 124
16564.72 119
16565.94 149
16567.15 139
16568.37 132
16569.59 127
16570.80 134
16572.02 113
16573.24 117
16574.45 102
16575.67 151
16576.89 124
16578.10 106
16579.32 112
16580.54 117
16581.75 140
16582.97 132
16584.19 116
16585.41 127
16586.62 135
16587.84 116
16589.06 129
16590.27 132
16591.49 140
16592.71 115
16593.93 126
16595.14 121
16596.36 137
16597.58 133
16598.80 118
16600.01 148
16601.23 106
16602.45 126
16603.67 135
16604.88 125
16606.10 121
16607.32 104
16608.54 142
16609.76 135
16610.97 133
16612.19 122
16613.41 129
16614.63 117
16615.85 132
16617.06 125
16618.28 129
16619.50 132
16620.72 118
16621.94 103
16623.16 118
16624.37 100
16625.59 113
16626.81 136
16628.03 160
16629.25 122
16630.47 122
16631.69 140
16632.90 132
16634.12 111
16635.34 133
16636.56 131
16637.78 146
16639.00 128
16640.22 133
16641.44 139
16642.66 140
16643.88 121
16645.09 109
16646.31 115
16647.53 113
16648.75 116
16649.97 115
16651.19 125
16652.41 126
16653.63 105
16654.85 156
16656.07 138
16657.29 130
16658.51 112
16659.73 118
16660.95 133
16662.17 137
16663.39 124
16664.61 161
16665.83 151
16667.05 132
16668.27 120
16669.49 141
16670.71 130
16671.93 127
16673.15 121
16674.37 114
16675.59 123
16676.81 134
16678.03 124
16679.25 144
16680.47 150
16681.69 144
16682.91 133
16684.13 123
16685.35 120
16686.58 139
16687.80 127
16689.02 132
16690.24 147
16691.46 116
16692.68 120
16693.90 101
16695.12 130
16696.34 94
16697.56 111
16698.79 133
16700.01 134
16701.23 133
16702.45 124
16703.67 148
16704.89 135
16706.11 97
16707.34 113
16708.56 132
16709.78 125
16711.00 149
16712.22 137
16713.44 146
16714.67 127
16715.89 124
16717.11 131
16718.33 137
16719.55 112
16720.78 125
16722.00 130
16723.22 134
16724.44 116
16725.66 119
16726.89 136
16728.11 137
16729.33 151
16730.55 120
16731.78 141
16733.00 137
16734.22 122
16735.44 127
16736.67 124
16737.89 149
16739.11 123
16740.33 104
16741.56 145
16742.78 158
16744.00 134
16745.22 137
16746.45 113
16747.67 149
16748.89 125
16750.12 127
16751.34 124
16752.56 139
16753.79 112
16755.01 118
16756.23 145
16757.46 147
16758.68 158
16759.90 119
16761.13 128
16762.35 138
16763.57 131
16764.80 116
16766.02 132
16767.24 126
16768.47 127
16769.69 139
16770.92 123
16772.14 120
16773.36 130
16774.59 145
16775.81 122
16777.04 113
16778.26 139
16779.48 164
16780.71 154
16781.93 123
16783.16 138
16784.38 118
16785.61 144
16786.83 128
16788.05 114
16789.28 141
16790.50 122
16791.73 117
16792.95 139
16794.18 162
16795.40 145
16796.63 136
16797.85 125
16799.08 140
16800.30 128
16801.53 133
16802.75 161
16803.98 140
16805.20 124
16806.43 134
16807.65 137
16808.88 122
16810.10 118
16811.33 134
16812.55 92
16813.78 119
16815.00 118
16816.23 127
16817.46 129
16818.68 119
16819.91 140
16821.13 143
16822.36 157
16823.58 161
16824.81 132
16826.04 116
16827.26 141
16828.49 136
16829.71 142
16830.94 135
16832.17 116
16833.39 114
16834.62 111
16835.84 121
16837.07 118
16838.30 140
16839.52 133
16840.75 143
16841.98 155
16843.20 143
16844.43 153
16845.66 120
16846.88 119
16848.11 110
16849.34 118
16850.56 146
16851.79 125
16853.02 125
16854.24 118
16855.47 133
16856.70 118
16857.92 126
16859.15 118
16860.38 108
16861.61 113
16862.83 114
16864.06 119
16865.29 123
16866.52 110
16867.74 135
16868.97 143
16870.20 135
16871.42 121
16872.65 119
16873.88 115
16875.11 109
16876.34 119
16877.56 128
16878.79 152
16880.02 147
16881.25 122
16882.47 127
16883.70 134
16884.93 124
16886.16 109
16887.39 113
16888.62 105
16889.84 129
16891.07 138
16892.30 135
16893.53 127
16894.76 122
16895.98 115
16897.21 131
16898.44 101
16899.67 110
16900.90 125
16902.13 131
16903.36 144
16904.59 118
16905.81 97
16907.04 121
16908.27 149
16909.50 123
16910.73 128
16911.96 125
16913.19 126
16914.42 123
16915.65 125
16916.88 149
16918.10 136
16919.33 121
16920.56 111
16921.79 108
16923.02 126
16924.25 118
16925.48 133
16926.71 106
16927.94 112
16929.17 129
16930.40 139
16931.63 100
16932.86 143
16934.09 118
16935.32 122
16936.55 152
16937.78 130
16939.01 120
16940.24 115
16941.47 125
16942.70 117
16943.93 109
16945.16 133
16946.39 136
16947.62 119
16948.85 122
16950.08 91
16951.31 116
16952.54 133
16953.77 132
16955.00 117
16956.23 131
16957.46 149
16958.69 135
16959.93 121
16961.16 113
16962.39 97
16963.62 112
16964.85 138
16966.08 134
16967.31 132
16968.54 127
16969.77 135
16971.00 124
16972.24 138
16973.47 134
16974.70 114
16975.93 114
16977.16 102
16978.39 114
16979.62 108
16980.85 121
16982.09 137
16983.32 122
16984.55 108
16985.78 94
16987.01 124
16988.24 126
16989.48 102
16990.71 129
16991.94 122
16993.17 114
16994.40 110
16995.64 153
16996.87 136
16998.10 116
16999.33 106
17000.57 129
17001.80 120
17003.03 99
17004.26 108
17005.49 130
17006.73 119
17007.96 124
17009.19 116
17010.42 112
17011.66 122
17012.89 108
17014.12 88
17015.36 130
17016.59 133
17017.82 142
17019.05 136
17020.29 112
17021.52 138
17022.75 100
17023.99 124
17025.22 130
17026.45 122
17027.69 133
17028.92 112
17030.15 149
17031.39 116
17032.62 124
17033.85 137
17035.09 101
17036.32 114
17037.55 123
17038.79 124
17040.02 114
17041.25 114
17042.49 126
17043.72 135
17044.96 129
17046.19 143
17047.42 129
17048.66 143
17049.89 134
17051.13 145
17052.36 137
17053.59 125
17054.83 109
17056.06 120
17057.30 128
17058.53 108
17059.77 106
17061.00 99
17062.23 90
17063.47 115
17064.70 122
17065.94 128
17067.17 105
17068.41 128
17069.64 131
17070.88 130
17072.11 125
17073.35 100
17074.58 111
17075.82 116
17077.05 133
17078.29 122
17079.52 110
17080.76 114
17081.99 125
17083.23 111
17084.46 120
17085.70 102
17086.93 118
17088.17 101
17089.40 95
17090.64 96
17091.88 84
17093.11 107
17094.35 104
17095.58 125
17096.82 109
17098.05 101
17099.29 131
17100.53 117
17101.76 83
17103.00 92
17104.23 114
17105.47 100
17106.71 100
17107.94 135
17109.18 136
17110.41 124
17111.65 121
17112.89 137
17114.12 119
17115.36 109
17116.60 94
17117.83 102
17119.07 121
17120.31 94
17121.54 121
17122.78 109
17124.02 119
17125.25 120
17126.49 132
17127.73 136
17128.96 132
17130.20 149
17131.44 127
17132.67 128
17133.91 124
17135.15 134
17136.39 114
17137.62 135
17138.86 130
17140.10 106
17141.33 95
17142.57 103
17143.81 102
17145.05 99
17146.28 126
17147.52 110
17148.76 89
17150.00 132
17151.24 92
17152.47 99
17153.71 121
17154.95 120
17156.19 118
17157.42 88
17158.66 113
17159.90 118
17161.14 127
17162.38 128
17163.61 91
17164.85 118
17166.09 100
17167.33 123
17168.57 141
17169.81 130
17171.04 117
17172.28 103
17173.52 109
17174.76 123
17176.00 126
17177.24 139
17178.48 112
17179.72 124
17180.95 123
17182.19 135
17183.43 106
17184.67 114
17185.91 138
17187.15 149
17188.39 125
17189.63 128
17190.87 93
17192.10 101
17193.34 83
17194.58 117
17195.82 97
17197.06 106
17198.30 115
17199.54 131
17200.78 110
17202.02 118
17203.26 119
17204.50 121
17205.74 113
17206.98 124
17208.22 120
17209.46 133
17210.70 105
17211.94 123
17213.18 115
17214.42 114
17215.66 120
17216.90 111
17218.14 121
17219.38 125
17220.62 113
17221.86 131
17223.10 123
17224.34 117
17225.58 93
17226.82 114
17228.06 128
17229.30 93
17230.54 101
17231.78 116
17233.02 108
17234.26 113
17235.50 110
17236.75 119
17237.99 113
17239.23 107
17240.47 100
17241.71 109
17242.95 130
17244.19 123
17245.43 122
17246.67 124
17247.92 95
17249.16 120
17250.40 136
17251.64 132
17252.88 100
17254.12 115
17255.36 97
17256.60 94
17257.85 112
17259.09 127
17260.33 105
17261.57 127
17262.81 133
17264.05 120
17265.30 125
17266.54 121
17267.78 111
17269.02 95
17270.26 104
17271.51 123
17272.75 124
17273.99 108
17275.23 107
17276.48 104
17277.72 110
17278.96 100
17280.20 99
17281.44 105
17282.69 107
17283.93 104
17285.17 112
17286.41 120
17287.66 110
17288.90 84
17290.14 101
17291.39 126
17292.63 114
17293.87 97
17295.11 151
17296.36 102
17297.60 98
17298.84 108
17300.09 104
17301.33 79
17302.57 100
17303.82 88
17305.06 118
17306.30 120
17307.55 96
17308.79 117
17310.03 110
17311.28 102
17312.52 98
17313.76 100
17315.01 100
17316.25 95
17317.49 112
17318.74 105
17319.98 99
17321.23 120
17322.47 91
17323.71 99
17324.96 98
17326.20 95
17327.45 87
17328.69 113
17329.93 124
17331.18 107
17332.42 118
17333.67 131
17334.91 105
17336.16 117
17337.40 105
17338.64 142
17339.89 113
17341.13 79
17342.38 103
17343.62 107
17344.87 108
17346.11 100
17347.36 147
17348.60 116
17349.85 118
17351.09 116
17352.34 105
17353.58 132
17354.83 125
17356.07 110
17357.32 112
17358.56 95
17359.81 93
17361.05 105
17362.30 100
17363.54 87
17364.79 83
17366.03 95
17367.28 113
17368.53 118
17369.77 108
17371.02 100
17372.26 106
17373.51 124
17374.75 101
17376.00 89
17377.25 112
17378.49 113
17379.74 112
17380.98 88
17382.23 78
17383.48 102
17384.72 132
17385.97 107
17387.21 104
17388.46 93
17389.71 103
17390.95 137
17392.20 121
17393.45 102
17394.69 108
17395.94 100
17397.19 109
17398.43 119
17399.68 102
17400.93 122
17402.17 132
17403.42 101
17404.67 98
17405.91 110
17407.16 104
17408.41 101
17409.65 111
17410.90 110
17412.15 109
17413.40 104
17414.64 100
17415.89 107
17417.14 120
17418.39 114
17419.63 90
17420.88 106
17422.13 122
17423.38 120
17424.62 85
17425.87 128
17427.12 119
17428.37 99
17429.61 100
17430.86 106
17432.11 109
17433.36 111
17434.60 116
17435.85 99
17437.10 115
17438.35 99
17439.60 90
17440.85 122
17442.09 92
17443.34 114
17444.59 103
17445.84 115
17447.09 141
17448.34 127
17449.58 132
17450.83 110
17452.08 106
17453.33 136
17454.58 109
17455.83 131
17457.08 141
17458.32 123
17459.57 119
17460.82 101
17462.07 98
17463.32 98
17464.57 118
17465.82 114
17467.07 101
17468.32 129
17469.57 141
17470.81 97
17472.06 92
17473.31 102
17474.56 117
17475.81 100
17477.06 81
17478.31 115
17479.56 109
17480.81 101
17482.06 131
17483.31 117
17484.56 111
17485.81 134
17487.06 119
17488.31 108
17489.56 95
17490.81 98
17492.06 103
17493.31 86
17494.56 119
17495.81 112
17497.06 111
17498.31 94
17499.56 92
17500.81 98
17502.06 117
17503.31 116
17504.56 107
17505.81 113
17507.06 91
17508.31 96
17509.56 97
17510.81 104
17512.06 90
17513.32 94
17514.57 92
17515.82 102
17517.07 111
17518.32 79
17519.57 123
17520.82 123
17522.07 91
17523.32 122
17524.57 123
17525.83 112
17527.08 127
17528.33 110
17529.58 113
17530.83 105
17532.08 126
17533.33 116
17534.59 117
17535.84 147
17537.09 138
17538.34 113
17539.59 117
17540.84 97
17542.10 83
17543.35 100
17544.60 90
17545.85 82
17547.10 108
17548.36 112
17549.61 117
17550.86 117
17552.11 108
17553.36 100
17554.62 115
17555.87 111
17557.12 92
17558.37 115
17559.63 84
17560.88 103
17562.13 113
17563.38 104
17564.64 115
17565.89 126
17567.14 96
17568.39 92
17569.65 71
17570.90 92
17572.15 94
17573.41 101
17574.66 109
17575.91 82
17577.16 121
17578.42 92
17579.67 99
17580.92 114
17582.18 118
17583.43 134
17584.68 96
17585.94 109
17587.19 99
17588.44 94
17589.70 95
17590.95 101
17592.20 102
17593.46 116
17594.71 115
17595.97 112
17597.22 99
17598.47 103
17599.73 94
17600.98 107
17602.23 116
17603.49 122
17604.74 121
17606.00 109
17607.25 107
17608.51 112
17609.76 93
17611.01 96
17612.27 121
17613.52 94
17614.78 98
17616.03 105
17617.29 95
17618.54 120
17619.79 129
17621.05 153
17622.30 113
17623.56 96
17624.81 100
17626.07 123
17627.32 112
17628.58 83
17629.83 129
17631.09 103
17632.34 101
17633.60 104
17634.85 96
17636.11 102
17637.36 109
17638.62 128
17639.87 111
17641.13 92
17642.39 101
17643.64 115
17644.90 109
17646.15 88
17647.41 94
17648.66 86
17649.92 99
17651.17 99
17652.43 97
17653.69 100
17654.94 106
17656.20 115
17657.45 127
17658.71 98
17659.97 115
17661.22 99
17662.48 103
17663.73 103
17664.99 100
17666.25 105
17667.50 117
17668.76 108
17670.02 122
17671.27 103
17672.53 107
17673.78 95
17675.04 107
17676.30 99
17677.55 99
17678.81 107
17680.07 87
17681.32 104
17682.58 104
17683.84 98
17685.10 88
17686.35 88
17687.61 84
17688.87 103
17690.12 94
17691.38 101
17692.64 93
17693.89 104
17695.15 112
17696.41 133
17697.67 115
17698.92 107
17700.18 138
17701.44 135
17702.70 95
17703.95 99
17705.21 110
17706.47 78
17707.73 72
17708.98 92
17710.24 95
17711.50 91
17712.76 99
17714.02 105
17715.27 95
17716.53 102
17717.79 89
17719.05 67
17720.31 66
17721.57 84
17722.82 97
17724.08 101
17725.34 121
17726.60 140
17727.86 111
17729.12 106
17730.37 112
17731.63 108
17732.89 118
17734.15 83
17735.41 75
17736.67 82
17737.93 99
17739.18 99
17740.44 81
17741.70 91
17742.96 102
17744.22 102
17745.48 93
17746.74 98
17748.00 108
17749.26 117
17750.52 107
17751.78 93
17753.04 78
17754.29 95
17755.55 87
17756.81 106
17758.07 108
17759.33 107
17760.59 92
17761.85 111
17763.11 105
17764.37 76
17765.63 83
17766.89 94
17768.15 86
17769.41 82
17770.67 88
17771.93 116
17773.19 115
17774.45 86
17775.71 78
17776.97 108
17778.23 91
17779.49 75
17780.75 103
17782.01 91
17783.27 81
17784.53 71
17785.79 94
17787.05 84
17788.31 95
17789.58 65
17790.84 80
17792.10 106
17793.36 84
17794.62 86
17795.88 97
17797.14 104
17798.40 109
17799.66 96
17800.92 97
17802.18 91
17803.45 100
17804.71 74
17805.97 81
17807.23 99
17808.49 85
17809.75 101
17811.01 97
17812.27 78
17813.54 91
17814.80 96
17816.06 117
17817.32 79
17818.58 101
17819.84 115
17821.11 100
17822.37 96
17823.63 113
17824.89 104
17826.15 98
17827.42 85
17828.68 97
17829.94 82
17831.20 109
17832.46 94
17833.73 91
17834.99 76
17836.25 81
17837.51 103
17838.78 115
17840.04 84
17841.30 85
17842.56 117
17843.83 133
17845.09 118
17846.35 54
17847.61 77
17848.88 101
17850.14 83
17851.40 93
17852.66 86
17853.93 107
17855.19 105
17856.45 115
17857.72 82
17858.98 122
17860.24 111
17861.51 94
17862.77 80
17864.03 98
17865.30 100
17866.56 91
17867.82 96
17869.09 89
17870.35 100
17871.61 113
17872.88 90
17874.14 99
17875.40 111
17876.67 88
17877.93 79
17879.20 91
17880.46 111
17881.72 119
17882.99 101
17884.25 80
17885.52 82
17886.78 109
17888.04 97
17889.31 101
17890.57 113
17891.84 90
17893.10 94
17894.36 78
17895.63 73
17896.89 77
17898.16 88
17899.42 86
17900.69 90
17901.95 84
17903.22 82
17904.48 102
17905.75 101
17907.01 104
17908.28 98
17909.54 107
17910.81 98
17912.07 104
17913.34 96
17914.60 86
17915.87 101
17917.13 90
17918.40 108
17919.66 114
17920.93 104
17922.19 106
17923.46 115
17924.72 97
17925.99 95
17927.25 94
17928.52 102
17929.79 97
17931.05 89
17932.32 73
17933.58 114
17934.85 131
17936.11 118
17937.38 90
17938.65 80
17939.91 103
17941.18 105
17942.44 110
17943.71 97
17944.98 97
17946.24 88
17947.51 88
17948.77 97
17950.04 85
17951.31 75
17952.57 87
17953.84 97
17955.11 104
17956.37 98
17957.64 95
17958.91 114
17960.17 114
17961.44 92
17962.71 96
17963.97 96
17965.24 84
17966.51 100
17967.77 108
17969.04 106
17970.31 83
17971.58 93
17972.84 91
17974.11 114
17975.38 83
17976.64 85
17977.91 91
17979.18 86
17980.45 90
17981.71 90
17982.98 88
17984.25 89
17985.52 98
17986.78 87
17988.05 101
17989.32 107
17990.59 91
17991.86 99
17993.12 92
17994.39 87
17995.66 92
17996.93 82
17998.20 99
17999.46 82
18000.73 71
18002.00 79
18003.27 91
18004.54 78
18005.80 95
18007.07 98
18008.34 102
18009.61 78
18010.88 63
18012.15 70
18013.42 81
18014.68 110
18015.95 112
18017.22 76
18018.49 119
18019.76 92
18021.03 92
18022.30 90
18023.57 94
18024.83 75
18026.10 108
18027.37 84
18028.64 89
18029.91 86
18031.18 99
18032.45 109
18033.72 89
18034.99 83
18036.26 96
18037.53 88
18038.80 109
18040.07 99
18041.34 88
18042.60 102
18043.87 113
18045.14 79
18046.41 89
18047.68 97
18048.95 92
18050.22 97
18051.49 101
18052.76 115
18054.03 75
18055.30 97
18056.57 95
18057.84 85
18059.11 97
18060.38 99
18061.65 73
18062.92 86
18064.20 97
18065.47 80
18066.74 93
18068.01 86
18069.28 109
18070.55 71
18071.82 87
18073.09 86
18074.36 83
18075.63 93
18076.90 104
18078.17 86
18079.44 85
18080.71 95
18081.99 122
18083.26 125
18084.53 100
18085.80 99
18087.07 118
18088.34 98
18089.61 76
18090.88 67
18092.15 94
18093.43 83
18094.70 73
18095.97 83
18097.24 82
18098.51 98
18099.78 95
18101.06 101
18102.33 78
18103.60 82
18104.87 108
18106.14 97
18107.41 107
18108.69 102
18109.96 107
18111.23 81
18112.50 97
18113.77 95
18115.05 90
18116.32 71
18117.59 84
18118.86 107
18120.14 100
18121.41 121
18122.68 87
18123.95 82
18125.23 116
18126.50 101
18127.77 98
18129.04 71
18130.32 85
18131.59 91
18132.86 76
18134.13 106
18135.41 88
18136.68 81
18137.95 101
18139.23 108
18140.50 90
18141.77 88
18143.05 91
18144.32 92
18145.59 109
18146.87 109
18148.14 90
18149.41 103
18150.69 102
18151.96 94
18153.23 90
18154.51 94
18155.78 62
18157.05 85
18158.33 99
18159.60 91
18160.88 98
18162.15 87
18163.42 88
18164.70 111
18165.97 98
18167.24 102
18168.52 73
18169.79 81
18171.07 102
18172.34 104
18173.62 84
18174.89 110
18176.16 102
18177.44 100
18178.71 85
18179.99 106
18181.26 77
18182.54 83
18183.81 91
18185.09 87
18186.36 83
18187.63 106
18188.91 105
18190.18 96
18191.46 85
18192.73 92
18194.01 80
18195.28 86
18196.56 101
18197.83 101
18199.11 95
18200.38 69
18201.66 84
18202.94 101
18204.21 93
18205.49 93
18206.76 97
18208.04 99
18209.31 93
18210.59 102
18211.86 117
18213.14 86
18214.41 103
18215.69 94
18216.97 79
18218.24 97
18219.52 103
18220.79 104
18222.07 82
18223.35 79
18224.62 74
18225.90 92
18227.17 96
18228.45 99
18229.73 82
18231.00 98
18232.28 108
18233.56 80
18234.83 93
18236.11 76
18237.38 119
18238.66 116
18239.94 110
18241.21 93
18242.49 99
18243.77 94
18245.04 100
18246.32 126
18247.60 87
18248.87 102
18250.15 132
18251.43 87
18252.71 105
18253.98 106
18255.26 81
18256.54 69
18257.81 97
18259.09 111
18260.37 83
18261.65 110
18262.92 106
18264.20 85
18265.48 77
18266.76 73
18268.03 80
18269.31 96
18270.59 85
18271.87 98
18273.14 97
18274.42 103
18275.70 109
18276.98 77
18278.26 81
18279.53 101
18280.81 105
18282.09 100
18283.37 81
18284.65 87
18285.92 86
18287.20 80
18288.48 80
18289.76 97
18291.04 101
18292.32 90
18293.59 99
18294.87 99
18296.15 108
18297.43 107
18298.71 92
18299.99 104
18301.27 75
18302.54 97
18303.82 88
18305.10 80
18306.38 103
18307.66 115
18308.94 102
18310.22 86
18311.50 94
18312.78 95
18314.06 119
18315.33 87
18316.61 96
18317.89 93
18319.17 105
18320.45 98
18321.73 91
18323.01 102
18324.29 86
18325.57 90
18326.85 86
18328.13 78
18329.41 102
18330.69 98
18331.97 88
18333.25 95
18334.53 78
18335.81 98
18337.09 95
18338.37 66
18339.65 87
18340.93 104
18342.21 107
18343.49 100
18344.77 107
18346.05 82
18347.33 91
18348.61 92
18349.89 86
18351.17 99
18352.45 89
18353.73 93
18355.01 71
18356.29 83
18357.57 75
18358.85 94
18360.14 89
18361.42 103
18362.70 125
18363.98 77
18365.26 55
18366.54 86
18367.82 114
18369.10 86
18370.38 82
18371.66 81
18372.95 77
18374.23 85
18375.51 94
18376.79 106
18378.07 111
18379.35 94
18380.63 109
18381.92 76
18383.20 80
18384.48 90
18385.76 109
18387.04 102
18388.32 102
18389.61 97
18390.89 86
18392.17 107
18393.45 110
18394.73 101
18396.02 91
18397.30 85
18398.58 85
18399.86 82
18401.14 104
18402.43 73
18403.71 97
18404.99 95
18406.27 95
18407.56 98
18408.84 83
18410.12 80
18411.40 83
18412.69 92
18413.97 103
18415.25 82
18416.53 78
18417.82 87
18419.10 89
18420.38 87
18421.67 81
18422.95 92
18424.23 105
18425.51 91
18426.80 101
18428.08 97
18429.36 88
18430.65 75
18431.93 78
18433.21 90
18434.50 99
18435.78 92
18437.06 90
18438.35 93
18439.63 77
18440.92 85
18442.20 80
18443.48 99
18444.77 81
18446.05 89
18447.33 81
18448.62 81
18449.90 69
18451.19 84
18452.47 85
18453.75 67
18455.04 78
18456.32 90
18457.61 91
18458.89 84
18460.17 92
18461.46 86
18462.74 69
18464.03 68
18465.31 62
18466.60 89
18467.88 76
18469.17 93
18470.45 84
18471.74 116
18473.02 77
18474.30 93
18475.59 79
18476.87 78
18478.16 73
18479.44 96
18480.73 86
18482.01 106
18483.30 105
18484.58 82
18485.87 102
18487.16 79
18488.44 87
18489.73 83
18491.01 95
18492.30 103
18493.58 102
18494.87 68
18496.15 86
18497.44 83
18498.72 95
18500.01 101
18501.30 93
18502.58 98
18503.87 91
18505.15 87
18506.44 78
18507.73 98
18509.01 75
18510.30 112
18511.58 90
18512.87 86
18514.16 96
18515.44 100
18516.73 88
18518.01 120
18519.30 90
18520.59 90
18521.87 102
18523.16 90
18524.45 99
18525.73 97
18527.02 82
18528.31 87
18529.59 94
18530.88 101
18532.17 83
18533.45 93
18534.74 76
18536.03 77
18537.31 71
18538.60 80
18539.89 83
18541.18 86
18542.46 98
18543.75 98
18545.04 87
18546.32 87
18547.61 97
18548.90 93
18550.19 100
18551.47 80
18552.76 96
18554.05 108
18555.34 87
18556.62 92
18557.91 101
18559.20 71
18560.49 100
18561.78 101
18563.06 85
18564.35 101
18565.64 86
18566.93 84
18568.22 93
18569.50 82
18570.79 86
18572.08 97
18573.37 91
18574.66 77
18575.94 72
18577.23 74
18578.52 82
18579.81 102
18581.10 85
18582.39 116
18583.68 91
18584.96 83
18586.25 108
18587.54 94
18588.83 96
18590.12 84
18591.41 69
18592.70 92
18593.99 71
18595.27 77
18596.56 76
18597.85 77
18599.14 97
18600.43 88
18601.72 114
18603.01 90
18604.30 78
18605.59 85
18606.88 77
18608.17 92
18609.46 77
18610.75 74
18612.04 79
18613.33 81
18614.62 85
18615.90 65
18617.19 81
18618.48 88
18619.77 96
18621.06 100
18622.35 86
18623.64 84
18624.93 107
18626.22 87
18627.51 91
18628.80 87
18630.09 91
18631.39 97
18632.68 111
18633.97 97
18635.26 89
18636.55 87
18637.84 101
18639.13 98
18640.42 87
18641.71 71
18643.00 79
18644.29 80
18645.58 83
18646.87 92
18648.16 83
18649.45 83
18650.74 81
18652.04 76
18653.33 92
18654.62 68
18655.91 80
18657.20 102
18658.49 100
18659.78 108
18661.07 93
18662.36 86
18663.66 82
18664.95 75
18666.24 92
18667.53 88
18668.82 119
18670.11 91
18671.41 77
18672.70 57
18673.99 61
18675.28 85
18676.57 83
18677.86 72
18679.16 91
18680.45 95
18681.74 84
18683.03 75
18684.32 93
18685.62 88
18686.91 86
18688.20 91
18689.49 88
18690.79 77
18692.08 67
18693.37 75
18694.66 88
18695.96 96
18697.25 73
18698.54 91
18699.83 100
18701.13 76
18702.42 68
18703.71 69
18705.00 92
18706.30 76
18707.59 98
18708.88 95
18710.18 72
18711.47 81
18712.76 89
18714.05 87
18715.35 110
18716.64 96
18717.93 93
18719.23 84
18720.52 77
18721.81 69
18723.11 82
18724.40 97
18725.69 85
18726.99 99
18728.28 76
18729.58 87
18730.87 89
18732.16 88
18733.46 85
18734.75 83
18736.04 77
18737.34 92
18738.63 95
18739.93 102
18741.22 91
18742.51 79
18743.81 82
18745.10 86
18746.40 98
18747.69 91
18748.99 83
18750.28 102
18751.58 107
18752.87 93
18754.16 74
18755.46 69
18756.75 88
18758.05 74
18759.34 90
18760.64 83
18761.93 86
18763.23 96
18764.52 130
18765.82 123
18767.11 93
18768.41 82
18769.70 93
18771.00 87
18772.29 76
18773.59 97
18774.88 102
18776.18 110
18777.47 81
18778.77 94
18780.06 84
18781.36 56
18782.65 81
18783.95 75
18785.25 87
18786.54 76
18787.84 63
18789.13 72
18790.43 98
18791.72 85
18793.02 69
18794.32 99
18795.61 77
18796.91 93
18798.20 97
18799.50 81
18800.80 86
18802.09 78
18803.39 75
18804.69 80
18805.98 105
18807.28 103
18808.57 93
18809.87 95
18811.17 70
18812.46 80
18813.76 80
18815.06 83
18816.35 112
18817.65 96
18818.95 96
18820.24 92
18821.54 97
18822.84 98
18824.13 91
18825.43 86
18826.73 79
18828.03 88
18829.32 86
18830.62 65
18831.92 72
18833.21 119
18834.51 89
18835.81 113
18837.11 88
18838.40 90
18839.70 89
18841.00 96
18842.30 108
18843.59 117
18844.89 86
18846.19 90
18847.49 103
18848.79 64
18850.08 82
18851.38 86
18852.68 79
18853.98 87
18855.27 115
18856.57 100
18857.87 79
18859.17 104
18860.47 80
18861.77 92
18863.06 99
18864.36 103
18865.66 94
18866.96 87
18868.26 67
18869.56 90
18870.85 75
18872.15 78
18873.45 84
18874.75 83
18876.05 85
18877.35 78
18878.65 78
18879.95 88
18881.24 73
18882.54 74
18883.84 90
18885.14 73
18886.44 71
18887.74 66
18889.04 80
18890.34 93
18891.64 67
18892.94 85
18894.24 87
18895.54 89
18896.84 80
18898.13 83
18899.43 89
18900.73 83
18902.03 70
18903.33 64
18904.63 81
18905.93 72
18907.23 80
18908.53 85
18909.83 106
18911.13 96
18912.43 89
18913.73 73
18915.03 82
18916.33 82
18917.63 89
18918.93 79
18920.23 76
18921.53 66
18922.83 83
18924.13 64
18925.43 63
18926.74 74
18928.04 76
18929.34 79
18930.64 82
18931.94 81
18933.24 81
18934.54 79
18935.84 71
18937.14 85
18938.44 85
18939.74 69
18941.04 91
18942.34 97
18943.65 104
18944.95 70
18946.25 79
18947.55 72
18948.85 83
18950.15 84
18951.45 71
18952.75 81
18954.06 104
18955.36 126
18956.66 117
18957.96 128
18959.26 78
18960.56 83
18961.87 96
18963.17 71
18964.47 88
18965.77 83
18967.07 89
18968.37 78
18969.68 77
18970.98 75
18972.28 89
18973.58 98
18974.88 110
18976.19 76
18977.49 90
18978.79 109
18980.09 76
18981.40 86
18982.70 74
18984.00 77
18985.30 87
18986.61 97
18987.91 66
18989.21 53
18990.51 89
18991.82 79
18993.12 115
18994.42 99
18995.73 82
18997.03 82
18998.33 85
18999.63 71
19000.94 82
19002.24 76
19003.54 76
19004.85 71
19006.15 60
19007.45 64
19008.76 70
19010.06 80
19011.36 66
19012.67 64
19013.97 91
19015.27 89
19016.58 77
19017.88 78
19019.18 61
19020.49 83
19021.79 76
19023.10 58
19024.40 68
19025.70 69
19027.01 86
19028.31 75
19029.62 79
19030.92 85
19032.22 89
19033.53 84
19034.83 85
19036.14 95
19037.44 93
19038.75 99
19040.05 89
19041.35 83
19042.66 105
19043.96 74
19045.27 67
19046.57 69
19047.88 73
19049.18 96
19050.49 98
19051.79 66
19053.10 67
19054.40 72
19055.71 92
19057.01 71
19058.32 66
19059.62 72
19060.93 94
19062.23 91
19063.54 75
19064.84 68
19066.15 91
19067.45 91
19068.76 67
19070.06 78
19071.37 78
19072.67 92
19073.98 88
19075.29 91
19076.59 64
19077.90 94
19079.20 97
19080.51 131
19081.81 51
19083.12 87
19084.43 86
19085.73 86
19087.04 70
19088.34 65
19089.65 99
19090.96 92
19092.26 83
19093.57 88
19094.87 62
19096.18 76
19097.49 82
19098.79 74
19100.10 78
19101.41 73
19102.71 95
19104.02 93
19105.33 87
19106.63 53
19107.94 83
19109.25 93
19110.55 100
19111.86 90
19113.17 87
19114.47 97
19115.78 81
19117.09 74
19118.40 77
19119.70 86
19121.01 84
19122.32 88
19123.62 67
19124.93 71
19126.24 99
19127.55 72
19128.85 97
19130.16 80
19131.47 81
19132.78 73
19134.08 67
19135.39 68
19136.70 69
19138.01 71
19139.32 66
19140.62 69
19141.93 89
19143.24 82
19144.55 95
19145.85 78
19147.16 83
19148.47 90
19149.78 116
19151.09 91
19152.40 112
19153.70 84
19155.01 84
19156.32 76
19157.63 90
19158.94 75
19160.25 73
19161.55 78
19162.86 63
19164.17 88
19165.48 98
19166.79 69
19168.10 78
19169.41 77
19170.72 78
19172.02 71
19173.33 65
19174.64 91
19175.95 74
19177.26 97
19178.57 85
19179.88 58
19181.19 68
19182.50 59
19183.81 73
19185.12 94
19186.43 86
19187.74 69
19189.05 78
19190.35 70
19191.66 74
19192.97 73
19194.28 82
19195.59 70
19196.90 75
19198.21 65
19199.52 78
19200.83 89
19202.14 92
19203.45 72
19204.76 103
19206.07 62
19207.38 67
19208.69 94
19210.00 83
19211.31 96
19212.62 70
19213.93 68
19215.24 79
19216.56 70
19217.87 97
19219.18 76
19220.49 79
19221.80 87
19223.11 77
19224.42 93
19225.73 101
19227.04 101
19228.35 108
19229.66 88
19230.97 91
19232.28 64
19233.60 72
19234.91 89
19236.22 86
19237.53 66
19238.84 75
19240.15 71
19241.46 67
19242.77 69
19244.09 78
19245.40 74
19246.71 88
19248.02 85
19249.33 78
19250.64 89
19251.95 84
19253.27 90
19254.58 86
19255.89 82
19257.20 89
19258.51 83
19259.83 86
19261.14 68
19262.45 75
19263.76 91
19265.07 89
19266.39 82
19267.70 52
19269.01 65
19270.32 79
19271.63 66
19272.95 70
19274.26 78
19275.57 82
19276.88 61
19278.20 81
19279.51 92
19280.82 81
19282.14 83
19283.45 79
19284.76 88
19286.07 63
19287.39 87
19288.70 91
19290.01 78
19291.33 78
19292.64 78
19293.95 68
19295.26 75
19296.58 65
19297.89 89
19299.20 65
19300.52 63
19301.83 81
19303.14 88
19304.46 82
19305.77 72
19307.09 64
19308.40 78
19309.71 94
19311.03 100
19312.34 72
19313.65 82
19314.97 71
19316.28 79
19317.60 64
19318.91 94
19320.22 104
19321.54 105
19322.85 114
19324.17 90
19325.48 93
19326.79 81
19328.11 83
19329.42 86
19330.74 78
19332.05 88
19333.37 87
19334.68 78
19335.99 76
19337.31 84
19338.62 70
19339.94 85
19341.25 84
19342.57 81
19343.88 81
19345.20 94
19346.51 91
19347.83 97
19349.14 79
19350.46 76
19351.77 67
19353.09 79
19354.40 108
19355.72 77
19357.03 81
19358.35 80
19359.66 83
19360.98 75
19362.29 71
19363.61 68
19364.93 62
19366.24 63
19367.56 82
19368.87 64
19370.19 74
19371.50 98
19372.82 82
19374.14 73
19375.45 58
19376.77 72
19378.08 88
19379.40 75
19380.72 86
19382.03 83
19383.35 66
19384.66 91
19385.98 80
19387.30 71
19388.61 83
19389.93 90
19391.25 93
19392.56 80
19393.88 106
19395.20 88
19396.51 64
19397.83 71
19399.15 75
19400.46 80
19401.78 79
19403.10 76
19404.41 103
19405.73 83
19407.05 76
19408.36 91
19409.68 88
19411.00 79
19412.31 87
19413.63 90
19414.95 70
19416.27 52
19417.58 78
19418.90 69
19420.22 63
19421.54 64
19422.85 84
19424.17 72
19425.49 98
19426.81 63
19428.12 75
19429.44 75
19430.76 107
19432.08 85
19433.40 74
19434.71 82
19436.03 68
19437.35 78
19438.67 59
19439.99 81
19441.30 75
19442.62 67
19443.94 89
19445.26 84
19446.58 86
19447.89 73
19449.21 65
19450.53 95
19451.85 79
19453.17 80
19454.49 65
19455.81 59
19457.12 75
19458.44 72
19459.76 97
19461.08 80
19462.40 78
19463.72 59
19465.04 89
19466.36 99
19467.68 97
19468.99 74
19470.31 105
19471.63 76
19472.95 76
19474.27 72
19475.59 57
19476.91 76
19478.23 76
19479.55 63
19480.87 75
19482.19 85
19483.51 67
19484.83 79
19486.15 64
19487.47 57
19488.79 80
19490.11 62
19491.43 50
19492.75 57
19494.07 77
19495.39 69
19496.71 88
19498.03 84
19499.35 79
19500.67 72
19501.99 73
19503.31 84
19504.63 69
19505.95 89
19507.27 72
19508.59 72
19509.91 81
19511.23 45
19512.55 76
19513.87 74
19515.19 74
19516.51 79
19517.83 73
19519.15 76
19520.47 58
19521.79 77
19523.12 61
19524.44 70
19525.76 87
19527.08 74
19528.40 65
19529.72 59
19531.04 78
19532.36 76
19533.68 84
19535.01 70
19536.33 71
19537.65 68
19538.97 89
19540.29 79
19541.61 83
19542.93 80
19544.26 99
19545.58 98
19546.90 79
19548.22 84
19549.54 82
19550.87 86
19552.19 68
19553.51 74
19554.83 69
19556.15 84
19557.47 85
19558.80 85
19560.12 74
19561.44 80
19562.76 87
19564.09 63
19565.41 80
19566.73 60
19568.05 86
19569.38 69
19570.70 91
19572.02 76
19573.34 59
19574.67 66
19575.99 82
19577.31 70
19578.63 70
19579.96 71
19581.28 69
19582.60 83
19583.93 83
19585.25 70
19586.57 86
19587.90 69
19589.22 79
19590.54 79
19591.86 60
19593.19 70
19594.51 71
19595.83 72
19597.16 59
19598.48 61
19599.81 54
19601.13 64
19602.45 64
19603.78 67
19605.10 84
19606.42 81
19607.75 70
19609.07 74
19610.40 79
19611.72 80
19613.04 55
19614.37 65
19615.69 82
19617.02 89
19618.34 82
19619.66 92
19620.99 78
19622.31 68
19623.64 76
19624.96 59
19626.29 74
19627.61 71
19628.93 75
19630.26 79
19631.58 83
19632.91 67
19634.23 76
19635.56 78
19636.88 70
19638.21 80
19639.53 67
19640.86 74
19642.18 71
19643.51 56
19644.83 75
19646.16 64
19647.48 79
19648.81 77
19650.13 81
19651.46 83
19652.78 81
19654.11 65
19655.43 64
19656.76 95
19658.08 68
19659.41 63
19660.74 70
19662.06 77
19663.39 84
19664.71 70
19666.04 80
19667.36 66
19668.69 80
19670.02 86
19671.34 84
19672.67 79
19673.99 67
19675.32 78
19676.65 57
19677.97 79
19679.30 55
19680.63 76
19681.95 54
19683.28 63
19684.60 66
19685.93 72
19687.26 71
19688.58 84
19689.91 90
19691.24 91
19692.56 62
19693.89 71
19695.22 63
19696.54 79
19697.87 84
19699.20 80
19700.52 81
19701.85 59
19703.18 60
19704.51 75
19705.83 89
19707.16 88
19708.49 62
19709.81 76
19711.14 83
19712.47 75
19713.80 80
19715.12 80
19716.45 68
19717.78 63
19719.11 76
19720.43 56
19721.76 71
19723.09 63
19724.42 80
19725.74 87
19727.07 88
19728.40 83
19729.73 79
19731.06 80
19732.38 70
19733.71 78
19735.04 55
19736.37 69
19737.70 87
19739.02 80
19740.35 77
19741.68 74
19743.01 90
19744.34 88
19745.67 63
19747.00 70
19748.32 74
19749.65 84
19750.98 61
19752.31 63
19753.64 69
19754.97 79
19756.30 91
19757.62 103
19758.95 83
19760.28 63
19761.61 60
19762.94 65
19764.27 91
19765.60 88
19766.93 71
19768.26 55
19769.59 68
19770.92 70
19772.25 65
19773.57 55
19774.90 74
19776.23 67
19777.56 52
19778.89 80
19780.22 92
19781.55 69
19782.88 72
19784.21 80
19785.54 85
19786.87 81
19788.20 71
19789.53 83
19790.86 77
19792.19 86
19793.52 74
19794.85 72
19796.18 68
19797.51 61
19798.84 74
19800.17 50
19801.50 61
19802.83 59
19804.16 57
19805.49 61
19806.82 71
19808.16 67
19809.49 72
19810.82 67
19812.15 61
19813.48 75
19814.81 62
19816.14 99
19817.47 85
19818.80 78
19820.13 74
19821.46 73
19822.79 81
19824.13 72
19825.46 66
19826.79 86
19828.12 71
19829.45 70
19830.78 91
19832.11 83
19833.44 94
19834.78 96
19836.11 71
19837.44 52
19838.77 66
19840.10 93
19841.43 67
19842.77 67
19844.10 79
19845.43 67
19846.76 97
19848.09 70
19849.42 83
19850.76 89
19852.09 75
19853.42 79
19854.75 65
19856.09 74
19857.42 59
19858.75 70
19860.08 67
19861.41 80
19862.75 73
19864.08 71
19865.41 93
19866.74 58
19868.08 83
19869.41 63
19870.74 64
19872.08 65
19873.41 65
19874.74 73
19876.07 79
19877.41 84
19878.74 69
19880.07 67
19881.41 72
19882.74 76
19884.07 84
19885.40 97
19886.74 71
19888.07 61
19889.40 72
19890.74 79
19892.07 81
19893.40 74
19894.74 91
19896.07 66
19897.41 83
19898.74 77
19900.07 77
19901.41 70
19902.74 69
19904.07 74
19905.41 74
19906.74 78
19908.08 75
19909.41 73
19910.74 74
19912.08 63
19913.41 69
19914.75 70
19916.08 72
19917.41 78
19918.75 67
19920.08 79
19921.42 69
19922.75 69
19924.09 71
19925.42 71
19926.76 76
19928.09 84
19929.42 62
19930.76 62
19932.09 64
19933.43 63
19934.76 83
19936.10 50
19937.43 64
19938.77 80
19940.10 70
19941.44 59
19942.77 86
19944.11 66
19945.44 66
19946.78 56
19948.11 63
19949.45 76
19950.79 98
19952.12 63
19953.46 85
19954.79 68
19956.13 78
19957.46 67
19958.80 70
19960.13 80
19961.47 78
19962.81 75
19964.14 76
19965.48 58
19966.81 68
19968.15 75
19969.49 59
19970.82 82
19972.16 79
19973.49 78
19974.83 78
19976.17 58
19977.50 67
19978.84 70
19980.18 83
19981.51 73
19982.85 79
19984.18 69
19985.52 67
19986.86 60
19988.19 98
19989.53 66
19990.87 61
19992.20 84
19993.54 80
19994.88 61
19996.21 69
19997.55 66
19998.89 75
20000.23 91
20001.56 78
20002.90 68
20004.24 69
20005.57 65
20006.91 74
20008.25 67
20009.59 66
20010.92 59
20012.26 76
20013.60 58
20014.94 75
20016.27 61
20017.61 55
20018.95 73
20020.29 102
20021.62 85
20022.96 83
20024.30 80
20025.64 87
20026.98 97
20028.31 63
20029.65 94
20030.99 85
20032.33 73
20033.67 47
20035.00 73
20036.34 54
20037.68 81
20039.02 81
20040.36 81
20041.70 80
20043.03 100
20044.37 95
20045.71 61
20047.05 59
20048.39 59
20049.73 63
20051.07 76
20052.41 70
20053.74 80
20055.08 52
20056.42 70
20057.76 78
20059.10 71
20060.44 89
20061.78 70
20063.12 81
20064.46 74
20065.80 88
20067.13 56
20068.47 72
20069.81 61
20071.15 50
20072.49 59
20073.83 62
20075.17 70
20076.51 49
20077.85 64
20079.19 59
20080.53 71
20081.87 66
20083.21 80
20084.55 70
20085.89 43
20087.23 76
20088.57 85
20089.91 71
20091.25 76
20092.59 78
20093.93 77
20095.27 71
20096.61 84
20097.95 76
20099.29 70
20100.63 72
20101.97 73
20103.31 121
20104.65 88
20105.99 66
20107.33 80
20108.67 69
20110.02 62
20111.36 71
20112.70 63
20114.04 53
20115.38 67
20116.72 60
20118.06 62
20119.40 61
20120.74 84
20122.08 78
20123.43 73
20124.77 66
20126.11 64
20127.45 54
20128.79 54
20130.13 60
20131.47 62
20132.81 69
20134.16 72
20135.50 80
20136.84 74
20138.18 69
20139.52 75
20140.86 68
20142.21 57
20143.55 60
20144.89 67
