# Supplementary material for: MALDI-TOF MS typing enables the classification of brewing yeasts of the genus Saccharomyces to major beer styles
Source: PLoS One. 2017 Aug 9;12(8):e0181694. doi: 10.1371/journal.pone.0181694 (PMC5549903; doi:10.1371/journal.pone.0181694)
Supplement: S4 File — The directory includes 90 raw files and was zipped to “.zip”; the folder has three strains with 30 spectra per strain; S1 Text explains the raw files with an example and Table 1 represents the yeast strains used within the experiment. (ZIP) [file pone.0181694.s007.zip › 10-12/30260-210-OG-Ale-Ale-YPG-18h-E-E_2015-08-12__0_E2_1.dat]

1999.93 8757
2000.35 8771
2000.77 8635
2001.19 8591
2001.61 8576
2002.03 8448
2002.46 8330
2002.88 8687
2003.30 8413
2003.72 8572
2004.14 8357
2004.57 8439
2004.99 8696
2005.41 8524
2005.83 8493
2006.25 8468
2006.68 8755
2007.10 8708
2007.52 8667
2007.94 8500
2008.37 8777
2008.79 9284
2009.21 9222
2009.63 9223
2010.06 9447
2010.48 9245
2010.90 9309
2011.32 9662
2011.75 9505
2012.17 9639
2012.59 9255
2013.02 9264
2013.44 9119
2013.86 9041
2014.29 8538
2014.71 8339
2015.13 8636
2015.55 8590
2015.98 8244
2016.40 8035
2016.82 7788
2017.25 7807
2017.67 8126
2018.10 8154
2018.52 8103
2018.94 8108
2019.37 8309
2019.79 8175
2020.21 8967
2020.64 8729
2021.06 8459
2021.48 8869
2021.91 9056
2022.33 8894
2022.76 8423
2023.18 9056
2023.60 9209
2024.03 8958
2024.45 8905
2024.88 8642
2025.30 8760
2025.73 8818
2026.15 8777
2026.57 8695
2027.00 8438
2027.42 8167
2027.85 8335
2028.27 8237
2028.70 8167
2029.12 7787
2029.55 8296
2029.97 8237
2030.40 7853
2030.82 7986
2031.24 8099
2031.67 7994
2032.09 7949
2032.52 7714
2032.94 7674
2033.37 8301
2033.79 8524
2034.22 8509
2034.65 8392
2035.07 8315
2035.50 8743
2035.92 8728
2036.35 8557
2036.77 8630
2037.20 8671
2037.62 8392
2038.05 8525
2038.47 8811
2038.90 8397
2039.33 8529
2039.75 8770
2040.18 8807
2040.60 9029
2041.03 8962
2041.45 9087
2041.88 9194
2042.31 9344
2042.73 9364
2043.16 8960
2043.58 8903
2044.01 8522
2044.44 8422
2044.86 8417
2045.29 8664
2045.72 8707
2046.14 9008
2046.57 9152
2047.00 8396
2047.42 8452
2047.85 8703
2048.28 8781
2048.70 8974
2049.13 9090
2049.56 8768
2049.98 8981
2050.41 8939
2050.84 8766
2051.26 8584
2051.69 8482
2052.12 8449
2052.54 8369
2052.97 8260
2053.40 8220
2053.83 8218
2054.25 7886
2054.68 7900
2055.11 8249
2055.53 8208
2055.96 7955
2056.39 8176
2056.82 8188
2057.24 8131
2057.67 8314
2058.10 8192
2058.53 8279
2058.96 8579
2059.38 8633
2059.81 8136
2060.24 7949
2060.67 8230
2061.10 8287
2061.52 8457
2061.95 8165
2062.38 8399
2062.81 8355
2063.24 8511
2063.66 8562
2064.09 8687
2064.52 8421
2064.95 8133
2065.38 8341
2065.81 8390
2066.23 8256
2066.66 8715
2067.09 9077
2067.52 9168
2067.95 9403
2068.38 9043
2068.81 8672
2069.23 8522
2069.66 8743
2070.09 8832
2070.52 8729
2070.95 8771
2071.38 8549
2071.81 8447
2072.24 8144
2072.67 8194
2073.10 8350
2073.53 8547
2073.95 8584
2074.38 8471
2074.81 8297
2075.24 8193
2075.67 8060
2076.10 8056
2076.53 8344
2076.96 8497
2077.39 8428
2077.82 8796
2078.25 8511
2078.68 8778
2079.11 8936
2079.54 8799
2079.97 8743
2080.40 8793
2080.83 9002
2081.26 8760
2081.69 8782
2082.12 9099
2082.55 9203
2082.98 9083
2083.41 8836
2083.84 9133
2084.27 9040
2084.70 9080
2085.13 9054
2085.56 8706
2085.99 8221
2086.42 8407
2086.85 8928
2087.29 8493
2087.72 8482
2088.15 8551
2088.58 8329
2089.01 8392
2089.44 8138
2089.87 8051
2090.30 8220
2090.73 8439
2091.16 8484
2091.59 8530
2092.03 8667
2092.46 8543
2092.89 8004
2093.32 8550
2093.75 8246
2094.18 8599
2094.61 8748
2095.05 8743
2095.48 8946
2095.91 8702
2096.34 8782
2096.77 8787
2097.20 8615
2097.63 8292
2098.07 8024
2098.50 8006
2098.93 8009
2099.36 8030
2099.79 8029
2100.23 8126
2100.66 8147
2101.09 8181
2101.52 8065
2101.95 7950
2102.39 7881
2102.82 8354
2103.25 8034
2103.68 8126
2104.12 8227
2104.55 8216
2104.98 8357
2105.41 8094
2105.85 8293
2106.28 8537
2106.71 8367
2107.14 8624
2107.58 8831
2108.01 8638
2108.44 8917
2108.88 8714
2109.31 8606
2109.74 8502
2110.18 8600
2110.61 8332
2111.04 8454
2111.47 8745
2111.91 8833
2112.34 8479
2112.77 8359
2113.21 8147
2113.64 8463
2114.07 8171
2114.51 8144
2114.94 7971
2115.37 7673
2115.81 7793
2116.24 8102
2116.68 8364
2117.11 7925
2117.54 8010
2117.98 7826
2118.41 7895
2118.85 7816
2119.28 7916
2119.71 8193
2120.15 8034
2120.58 7900
2121.02 7949
2121.45 7648
2121.88 7830
2122.32 7730
2122.75 7640
2123.19 7764
2123.62 8116
2124.06 8148
2124.49 7978
2124.92 8085
2125.36 8133
2125.79 7963
2126.23 8046
2126.66 8129
2127.10 8388
2127.53 8578
2127.97 8202
2128.40 8461
2128.84 8101
2129.27 7967
2129.71 7855
2130.14 8031
2130.58 8385
2131.01 8351
2131.45 8062
2131.88 8153
2132.32 8097
2132.75 8531
2133.19 8712
2133.63 8762
2134.06 8314
2134.50 8485
2134.93 8362
2135.37 8902
2135.80 9123
2136.24 8981
2136.67 8710
2137.11 8761
2137.55 8759
2137.98 9055
2138.42 9213
2138.85 9246
2139.29 9090
2139.73 9175
2140.16 9336
2140.60 9808
2141.03 9425
2141.47 9228
2141.91 9080
2142.34 8633
2142.78 8700
2143.22 8490
2143.65 8532
2144.09 7933
2144.53 7943
2144.96 8027
2145.40 8162
2145.84 8098
2146.27 7853
2146.71 7962
2147.15 7722
2147.58 7630
2148.02 7654
2148.46 8073
2148.89 7830
2149.33 8051
2149.77 8078
2150.21 8036
2150.64 8573
2151.08 8634
2151.52 9165
2151.95 9710
2152.39 9611
2152.83 9949
2153.27 9865
2153.70 9674
2154.14 10049
2154.58 10026
2155.02 9945
2155.45 9496
2155.89 9194
2156.33 9439
2156.77 8806
2157.21 8217
2157.64 8184
2158.08 8381
2158.52 8424
2158.96 8281
2159.40 8197
2159.83 8234
2160.27 8626
2160.71 7891
2161.15 8227
2161.59 8599
2162.02 8735
2162.46 8652
2162.90 8326
2163.34 7952
2163.78 8048
2164.22 8019
2164.66 8117
2165.09 7914
2165.53 8352
2165.97 8398
2166.41 8443
2166.85 7955
2167.29 8088
2167.73 7980
2168.17 7945
2168.60 8085
2169.04 8263
2169.48 7671
2169.92 8111
2170.36 8217
2170.80 7996
2171.24 8407
2171.68 8231
2172.12 8409
2172.56 8507
2173.00 8741
2173.44 9265
2173.88 9349
2174.32 8746
2174.76 8494
2175.20 8456
2175.64 8574
2176.07 8757
2176.51 8333
2176.95 8442
2177.39 8897
2177.83 8946
2178.27 8910
2178.71 8728
2179.15 8831
2179.59 8990
2180.03 8962
2180.47 8764
2180.92 8779
2181.36 9157
2181.80 8811
2182.24 8487
2182.68 8279
2183.12 8202
2183.56 8430
2184.00 8550
2184.44 8429
2184.88 8228
2185.32 8569
2185.76 8132
2186.20 7959
2186.64 7704
2187.08 7655
2187.52 8119
2187.97 8450
2188.41 8734
2188.85 8850
2189.29 8462
2189.73 8732
2190.17 8803
2190.61 8852
2191.05 8967
2191.49 9427
2191.94 9379
2192.38 9286
2192.82 9122
2193.26 9095
2193.70 9306
2194.14 9082
2194.58 9254
2195.03 9095
2195.47 8911
2195.91 9032
2196.35 9066
2196.79 9068
2197.24 8875
2197.68 8795
2198.12 8916
2198.56 9258
2199.00 9177
2199.45 8990
2199.89 9102
2200.33 9080
2200.77 8710
2201.21 8369
2201.66 8173
2202.10 8385
2202.54 8446
2202.98 8427
2203.43 8362
2203.87 8122
2204.31 8005
2204.75 8118
2205.20 8204
2205.64 8026
2206.08 8045
2206.53 8069
2206.97 8222
2207.41 8330
2207.85 8050
2208.30 8633
2208.74 8654
2209.18 8588
2209.63 8445
2210.07 8551
2210.51 8610
2210.96 8924
2211.40 8938
2211.84 8620
2212.29 8734
2212.73 8786
2213.17 8935
2213.62 8898
2214.06 8583
2214.50 8731
2214.95 8523
2215.39 8513
2215.84 8490
2216.28 8549
2216.72 8460
2217.17 8428
2217.61 8250
2218.05 8592
2218.50 8171
2218.94 8507
2219.39 8111
2219.83 7957
2220.28 7987
2220.72 7739
2221.16 7881
2221.61 8260
2222.05 8008
2222.50 8352
2222.94 8185
2223.39 8273
2223.83 8281
2224.28 8559
2224.72 8679
2225.16 8816
2225.61 9340
2226.05 9333
2226.50 9590
2226.94 9552
2227.39 9955
2227.83 9609
2228.28 9427
2228.72 9793
2229.17 9592
2229.61 9735
2230.06 9648
2230.50 9596
2230.95 9663
2231.40 9293
2231.84 9488
2232.29 9334
2232.73 9567
2233.18 9740
2233.62 9754
2234.07 9280
2234.51 9497
2234.96 9452
2235.41 9377
2235.85 9307
2236.30 9213
2236.74 9214
2237.19 9329
2237.63 9146
2238.08 9043
2238.53 8670
2238.97 8771
2239.42 8823
2239.86 8804
2240.31 8413
2240.76 8551
2241.20 8597
2241.65 8183
2242.10 8263
2242.54 8197
2242.99 8171
2243.44 7675
2243.88 7628
2244.33 7712
2244.78 8129
2245.22 7879
2245.67 7661
2246.12 7897
2246.56 8095
2247.01 7878
2247.46 8246
2247.90 8154
2248.35 7847
2248.80 7897
2249.24 7791
2249.69 7789
2250.14 8108
2250.59 8194
2251.03 7627
2251.48 7762
2251.93 8049
2252.38 7968
2252.82 7681
2253.27 8168
2253.72 8359
2254.17 8134
2254.61 8155
2255.06 8278
2255.51 8053
2255.96 8099
2256.40 8079
2256.85 8002
2257.30 7958
2257.75 7970
2258.20 8006
2258.64 7962
2259.09 7405
2259.54 7521
2259.99 7737
2260.44 7889
2260.88 7955
2261.33 7674
2261.78 7555
2262.23 7572
2262.68 7821
2263.13 8108
2263.58 8262
2264.02 8566
2264.47 8726
2264.92 8764
2265.37 8821
2265.82 8760
2266.27 8851
2266.72 8787
2267.17 9028
2267.61 8941
2268.06 8950
2268.51 8682
2268.96 8719
2269.41 8774
2269.86 8727
2270.31 8972
2270.76 9370
2271.21 8881
2271.66 8958
2272.11 9636
2272.56 9724
2273.00 9808
2273.45 9948
2273.90 9755
2274.35 9297
2274.80 9070
2275.25 9278
2275.70 9173
2276.15 9148
2276.60 9026
2277.05 8788
2277.50 8750
2277.95 8435
2278.40 8215
2278.85 8352
2279.30 8348
2279.75 8315
2280.20 7733
2280.65 8023
2281.10 8371
2281.55 8157
2282.00 8160
2282.45 8150
2282.90 8015
2283.35 7956
2283.81 8340
2284.26 8464
2284.71 8402
2285.16 8067
2285.61 8201
2286.06 8045
2286.51 8095
2286.96 8143
2287.41 8064
2287.86 8417
2288.31 8402
2288.76 8232
2289.22 8425
2289.67 8909
2290.12 9066
2290.57 9288
2291.02 9907
2291.47 10293
2291.92 10772
2292.37 11261
2292.83 11546
2293.28 11459
2293.73 11690
2294.18 12491
2294.63 12833
2295.08 12457
2295.53 12454
2295.99 12445
2296.44 12714
2296.89 12489
2297.34 11769
2297.79 11564
2298.25 10863
2298.70 10319
2299.15 9988
2299.60 10463
2300.05 9834
2300.51 9591
2300.96 9537
2301.41 9492
2301.86 9510
2302.32 9267
2302.77 9089
2303.22 8719
2303.67 8482
2304.13 8170
2304.58 8063
2305.03 7999
2305.48 8125
2305.94 7993
2306.39 7950
2306.84 8012
2307.29 7650
2307.75 7862
2308.20 7935
2308.65 8132
2309.11 8418
2309.56 8674
2310.01 8893
2310.47 9141
2310.92 9387
2311.37 9900
2311.83 10118
2312.28 10239
2312.73 10686
2313.19 10792
2313.64 10800
2314.09 10688
2314.55 10507
2315.00 10387
2315.45 10468
2315.91 10050
2316.36 9492
2316.81 9122
2317.27 9220
2317.72 9141
2318.18 8649
2318.63 8438
2319.08 8408
2319.54 8411
2319.99 8371
2320.45 8612
2320.90 8644
2321.35 8543
2321.81 8679
2322.26 8885
2322.72 8555
2323.17 8165
2323.63 8309
2324.08 8622
2324.54 8458
2324.99 8626
2325.44 8356
2325.90 8681
2326.35 8396
2326.81 8317
2327.26 8674
2327.72 8768
2328.17 8818
2328.63 8917
2329.08 8661
2329.54 8991
2329.99 9014
2330.45 8931
2330.90 9338
2331.36 9355
2331.81 8969
2332.27 9121
2332.72 8870
2333.18 9041
2333.64 9361
2334.09 9025
2334.55 9148
2335.00 9189
2335.46 8671
2335.91 8720
2336.37 8562
2336.82 8320
2337.28 8663
2337.74 8765
2338.19 8999
2338.65 8740
2339.10 9047
2339.56 9163
2340.02 9079
2340.47 9039
2340.93 8983
2341.38 9065
2341.84 9287
2342.30 9283
2342.75 9416
2343.21 9187
2343.67 8914
2344.12 9208
2344.58 9035
2345.04 8805
2345.49 9110
2345.95 8872
2346.41 8464
2346.86 8554
2347.32 8559
2347.78 8540
2348.23 8651
2348.69 8371
2349.15 8398
2349.60 8493
2350.06 8758
2350.52 8918
2350.97 8858
2351.43 8679
2351.89 8476
2352.35 8340
2352.80 8401
2353.26 8699
2353.72 8315
2354.18 8445
2354.63 8085
2355.09 8297
2355.55 8166
2356.01 8262
2356.46 8699
2356.92 8026
2357.38 8314
2357.84 8155
2358.29 8158
2358.75 8006
2359.21 8165
2359.67 8310
2360.13 8175
2360.58 8210
2361.04 8491
2361.50 8167
2361.96 8040
2362.42 8195
2362.88 8210
2363.33 8229
2363.79 8050
2364.25 8144
2364.71 8360
2365.17 8376
2365.63 8358
2366.08 8526
2366.54 8424
2367.00 8564
2367.46 8297
2367.92 8574
2368.38 8498
2368.84 8774
2369.30 8756
2369.75 8906
2370.21 8875
2370.67 8522
2371.13 8627
2371.59 8362
2372.05 8843
2372.51 9030
2372.97 8918
2373.43 8590
2373.89 8406
2374.35 8518
2374.81 8513
2375.27 8411
2375.72 8225
2376.18 8462
2376.64 8924
2377.10 8666
2377.56 8630
2378.02 9094
2378.48 9163
2378.94 9021
2379.40 8658
2379.86 9013
2380.32 8669
2380.78 8639
2381.24 8911
2381.70 8450
2382.16 8297
2382.62 8625
2383.08 8625
2383.54 8696
2384.00 8787
2384.46 8705
2384.92 8377
2385.39 8009
2385.85 7835
2386.31 7924
2386.77 8061
2387.23 8042
2387.69 8037
2388.15 7825
2388.61 7956
2389.07 7807
2389.53 7921
2389.99 8131
2390.45 8229
2390.91 8083
2391.38 8173
2391.84 8516
2392.30 8352
2392.76 8150
2393.22 8159
2393.68 8379
2394.14 8468
2394.60 8232
2395.06 8617
2395.53 8261
2395.99 7929
2396.45 7524
2396.91 7754
2397.37 8040
2397.83 7815
2398.30 7903
2398.76 8157
2399.22 8006
2399.68 7883
2400.14 7766
2400.61 7587
2401.07 7856
2401.53 7938
2401.99 7964
2402.45 7783
2402.92 7602
2403.38 7763
2403.84 7683
2404.30 7797
2404.76 8073
2405.23 7632
2405.69 7674
2406.15 7796
2406.61 8132
2407.08 7990
2407.54 7372
2408.00 7976
2408.46 7989
2408.93 8075
2409.39 8347
2409.85 8244
2410.32 8235
2410.78 7878
2411.24 7831
2411.70 8168
2412.17 7995
2412.63 7869
2413.09 8185
2413.56 7921
2414.02 7480
2414.48 7871
2414.95 7183
2415.41 7491
2415.87 7970
2416.34 7772
2416.80 7705
2417.26 7918
2417.73 7900
2418.19 7805
2418.65 7701
2419.12 8076
2419.58 8432
2420.05 8515
2420.51 8328
2420.97 8027
2421.44 7987
2421.90 8218
2422.37 8292
2422.83 8518
2423.29 8597
2423.76 8857
2424.22 9188
2424.69 9382
2425.15 9106
2425.62 8909
2426.08 9297
2426.54 9033
2427.01 9237
2427.47 9078
2427.94 9542
2428.40 9086
2428.87 9320
2429.33 9551
2429.80 9100
2430.26 9447
2430.73 9587
2431.19 9068
2431.66 9279
2432.12 8945
2432.59 9240
2433.05 9195
2433.52 8589
2433.98 8533
2434.45 8703
2434.91 8161
2435.38 7922
2435.84 8119
2436.31 8183
2436.77 8169
2437.24 8348
2437.70 8236
2438.17 8409
2438.63 8395
2439.10 8484
2439.57 8509
2440.03 8421
2440.50 8604
2440.96 9181
2441.43 8998
2441.89 9459
2442.36 9426
2442.83 9505
2443.29 9781
2443.76 9429
2444.22 9528
2444.69 9846
2445.16 9914
2445.62 9835
2446.09 9913
2446.56 9307
2447.02 9110
2447.49 8763
2447.96 8521
2448.42 8619
2448.89 8509
2449.35 7977
2449.82 7755
2450.29 8298
2450.75 7961
2451.22 7807
2451.69 8108
2452.16 7785
2452.62 8140
2453.09 7799
2453.56 7874
2454.02 7798
2454.49 7979
2454.96 7796
2455.42 7827
2455.89 7736
2456.36 7647
2456.83 7893
2457.29 7766
2457.76 7312
2458.23 7557
2458.70 7798
2459.16 8013
2459.63 7624
2460.10 7451
2460.57 7548
2461.03 7706
2461.50 7519
2461.97 7739
2462.44 7713
2462.91 7500
2463.37 7808
2463.84 7717
2464.31 7731
2464.78 7806
2465.25 7920
2465.71 7805
2466.18 7897
2466.65 7992
2467.12 7800
2467.59 7840
2468.06 8101
2468.52 8098
2468.99 8138
2469.46 7797
2469.93 8226
2470.40 8163
2470.87 7961
2471.34 8188
2471.80 8030
2472.27 8012
2472.74 7662
2473.21 7580
2473.68 7272
2474.15 7241
2474.62 7266
2475.09 7246
2475.56 7061
2476.02 6937
2476.49 6953
2476.96 6916
2477.43 7258
2477.90 7525
2478.37 7393
2478.84 7519
2479.31 7398
2479.78 7415
2480.25 7559
2480.72 7322
2481.19 7522
2481.66 7475
2482.13 7769
2482.60 7696
2483.07 7579
2483.54 7484
2484.01 7420
2484.48 7565
2484.95 7697
2485.42 7274
2485.89 7318
2486.36 7150
2486.83 7433
2487.30 7527
2487.77 7735
2488.24 7598
2488.71 7541
2489.18 7787
2489.65 7953
2490.12 7792
2490.59 7614
2491.06 7759
2491.53 7909
2492.00 7781
2492.47 8044
2492.94 7957
2493.41 8197
2493.88 8006
2494.36 8213
2494.83 8070
2495.30 7921
2495.77 8073
2496.24 8383
2496.71 8418
2497.18 8633
2497.65 8629
2498.12 8867
2498.60 8404
2499.07 8246
2499.54 8367
2500.01 7964
2500.48 8070
2500.95 7719
2501.42 7564
2501.90 7470
2502.37 7179
2502.84 7140
2503.31 7190
2503.78 7644
2504.25 7439
2504.73 7051
2505.20 7264
2505.67 7326
2506.14 7356
2506.61 7375
2507.09 7701
2507.56 7847
2508.03 7648
2508.50 7656
2508.97 7533
2509.45 7852
2509.92 7883
2510.39 8040
2510.86 7842
2511.34 7933
2511.81 8078
2512.28 7975
2512.75 8259
2513.23 8575
2513.70 8517
2514.17 8634
2514.65 8852
2515.12 8903
2515.59 8871
2516.06 8903
2516.54 8557
2517.01 8665
2517.48 8461
2517.96 8484
2518.43 8313
2518.90 8293
2519.38 7954
2519.85 7600
2520.32 8022
2520.80 8045
2521.27 8269
2521.74 8400
2522.22 7987
2522.69 7956
2523.16 7901
2523.64 7930
2524.11 7728
2524.58 8149
2525.06 8295
2525.53 8574
2526.01 8257
2526.48 8451
2526.95 8447
2527.43 8726
2527.90 8578
2528.38 8326
2528.85 8105
2529.32 8395
2529.80 8083
2530.27 8104
2530.75 7790
2531.22 7910
2531.70 8043
2532.17 7860
2532.64 8102
2533.12 7925
2533.59 7718
2534.07 7662
2534.54 7676
2535.02 7744
2535.49 7933
2535.97 7673
2536.44 7806
2536.92 8009
2537.39 7657
2537.87 7612
2538.34 7932
2538.82 7562
2539.29 7538
2539.77 7749
2540.24 7789
2540.72 7731
2541.19 8122
2541.67 7960
2542.14 8168
2542.62 8035
2543.09 7775
2543.57 7762
2544.04 7754
2544.52 7588
2545.00 7596
2545.47 7667
2545.95 7659
2546.42 7920
2546.90 7577
2547.37 7702
2547.85 7522
2548.33 7610
2548.80 7725
2549.28 7916
2549.75 7693
2550.23 7944
2550.71 8529
2551.18 8498
2551.66 8857
2552.14 8806
2552.61 8449
2553.09 8471
2553.57 8730
2554.04 8773
2554.52 8923
2554.99 8963
2555.47 9327
2555.95 9255
2556.42 9334
2556.90 9189
2557.38 9618
2557.86 9836
2558.33 9414
2558.81 9548
2559.29 9263
2559.76 9088
2560.24 9075
2560.72 8733
2561.19 8724
2561.67 8660
2562.15 8578
2562.63 8270
2563.10 8051
2563.58 7760
2564.06 7921
2564.54 7896
2565.01 7880
2565.49 7584
2565.97 7927
2566.45 7578
2566.92 7464
2567.40 7256
2567.88 7438
2568.36 7318
2568.83 7448
2569.31 7206
2569.79 7004
2570.27 7319
2570.75 7129
2571.22 7369
2571.70 7093
2572.18 7156
2572.66 7053
2573.14 6988
2573.62 7266
2574.09 7415
2574.57 7150
2575.05 7257
2575.53 6980
2576.01 7030
2576.49 7270
2576.97 7575
2577.44 7372
2577.92 7322
2578.40 7240
2578.88 7230
2579.36 7417
2579.84 7128
2580.32 7176
2580.80 7161
2581.27 7085
2581.75 7033
2582.23 7139
2582.71 7002
2583.19 7068
2583.67 7141
2584.15 6968
2584.63 7478
2585.11 7374
2585.59 6974
2586.07 6820
2586.55 6962
2587.03 7201
2587.51 7206
2587.99 7208
2588.47 7114
2588.94 7394
2589.42 7563
2589.90 7197
2590.38 7272
2590.86 7369
2591.34 7350
2591.82 7361
2592.30 7312
2592.78 7526
2593.26 7168
2593.74 7088
2594.22 7536
2594.71 7454
2595.19 7299
2595.67 7338
2596.15 7761
2596.63 8065
2597.11 7907
2597.59 7698
2598.07 7654
2598.55 7751
2599.03 7535
2599.51 7622
2599.99 7547
2600.47 7271
2600.95 7219
2601.43 7275
2601.91 7251
2602.40 7378
2602.88 7394
2603.36 7308
2603.84 7260
2604.32 7289
2604.80 7432
2605.28 7285
2605.76 7310
2606.24 7229
2606.73 7004
2607.21 7022
2607.69 7190
2608.17 7473
2608.65 7168
2609.13 7319
2609.62 7270
2610.10 7422
2610.58 7572
2611.06 7604
2611.54 7770
2612.02 7517
2612.51 7477
2612.99 7585
2613.47 7546
2613.95 7527
2614.43 7604
2614.92 7284
2615.40 7327
2615.88 7686
2616.36 7502
2616.85 7150
2617.33 7435
2617.81 7447
2618.29 7514
2618.78 7199
2619.26 6985
2619.74 7616
2620.22 7761
2620.71 7567
2621.19 7780
2621.67 7452
2622.15 7311
2622.64 7357
2623.12 7375
2623.60 7261
2624.09 7335
2624.57 7165
2625.05 7086
2625.53 7037
2626.02 7024
2626.50 7205
2626.98 7291
2627.47 7279
2627.95 7210
2628.43 6989
2628.92 6897
2629.40 7356
2629.88 7232
2630.37 7103
2630.85 7306
2631.34 7096
2631.82 7140
2632.30 7293
2632.79 7601
2633.27 7322
2633.75 7279
2634.24 7546
2634.72 7452
2635.21 7273
2635.69 7607
2636.17 7349
2636.66 7330
2637.14 7650
2637.63 7486
2638.11 7482
2638.60 7462
2639.08 7537
2639.56 7281
2640.05 7875
2640.53 7855
2641.02 7259
2641.50 7426
2641.99 7664
2642.47 7551
2642.96 7224
2643.44 7407
2643.93 7405
2644.41 7169
2644.90 7398
2645.38 7410
2645.87 7590
2646.35 7438
2646.84 7178
2647.32 6990
2647.81 7312
2648.29 7124
2648.78 7065
2649.26 7355
2649.75 6879
2650.23 7201
2650.72 7309
2651.20 7275
2651.69 7617
2652.17 7453
2652.66 7609
2653.15 7512
2653.63 7249
2654.12 7241
2654.60 7030
2655.09 7047
2655.57 7216
2656.06 7137
2656.55 6949
2657.03 7177
2657.52 7131
2658.00 7065
2658.49 6962
2658.98 7118
2659.46 7316
2659.95 7290
2660.44 7154
2660.92 7346
2661.41 7579
2661.90 7110
2662.38 6996
2662.87 7198
2663.35 7552
2663.84 7335
2664.33 7184
2664.81 7512
2665.30 7635
2665.79 7620
2666.28 7710
2666.76 7805
2667.25 7681
2667.74 7576
2668.22 7441
2668.71 7070
2669.20 7296
2669.68 7455
2670.17 7587
2670.66 7443
2671.15 7233
2671.63 7241
2672.12 7277
2672.61 7341
2673.10 7544
2673.58 7292
2674.07 7592
2674.56 7904
2675.05 7724
2675.53 7699
2676.02 7810
2676.51 7892
2677.00 7951
2677.49 8180
2677.97 8211
2678.46 8349
2678.95 8278
2679.44 8201
2679.93 8563
2680.41 8590
2680.90 8442
2681.39 8068
2681.88 7892
2682.37 7802
2682.85 8070
2683.34 7749
2683.83 7703
2684.32 7997
2684.81 7900
2685.30 7797
2685.79 7929
2686.27 7638
2686.76 7626
2687.25 7821
2687.74 8320
2688.23 8399
2688.72 8362
2689.21 8103
2689.70 8164
2690.19 8208
2690.67 7965
2691.16 7652
2691.65 7342
2692.14 7636
2692.63 7455
2693.12 7278
2693.61 6998
2694.10 7248
2694.59 7003
2695.08 7134
2695.57 7199
2696.06 6856
2696.55 7119
2697.04 6769
2697.53 6858
2698.02 7043
2698.51 6742
2699.00 6687
2699.49 6689
2699.98 7032
2700.47 7226
2700.96 7174
2701.45 7238
2701.94 7116
2702.43 6920
2702.92 6980
2703.41 7384
2703.90 7198
2704.39 7189
2704.88 7364
2705.37 7504
2705.86 7502
2706.35 7654
2706.84 7725
2707.33 7726
2707.82 7482
2708.31 7764
2708.80 7665
2709.29 7518
2709.78 7471
2710.27 7144
2710.77 7273
2711.26 7192
2711.75 7105
2712.24 6962
2712.73 7190
2713.22 7053
2713.71 7111
2714.20 7336
2714.69 7320
2715.19 7270
2715.68 7401
2716.17 7310
2716.66 7099
2717.15 7175
2717.64 7280
2718.13 6996
2718.63 6928
2719.12 6665
2719.61 6804
2720.10 6887
2720.59 7021
2721.08 7053
2721.58 7046
2722.07 7050
2722.56 6933
2723.05 6853
2723.54 7310
2724.04 7343
2724.53 7176
2725.02 7221
2725.51 7452
2726.01 7363
2726.50 7224
2726.99 7473
2727.48 7355
2727.98 7516
2728.47 7721
2728.96 7275
2729.45 7217
2729.95 6911
2730.44 6973
2730.93 7300
2731.42 7267
2731.92 7169
2732.41 7066
2732.90 7234
2733.40 7475
2733.89 7518
2734.38 7239
2734.87 7875
2735.37 7806
2735.86 7700
2736.35 7939
2736.85 7759
2737.34 7575
2737.83 7852
2738.33 7736
2738.82 7673
2739.31 7996
2739.81 7790
2740.30 7552
2740.79 7517
2741.29 7347
2741.78 7277
2742.28 7625
2742.77 7341
2743.26 7227
2743.76 7200
2744.25 7004
2744.75 6927
2745.24 6829
2745.73 6871
2746.23 6819
2746.72 6945
2747.22 6956
2747.71 6967
2748.20 6802
2748.70 6819
2749.19 6941
2749.69 7241
2750.18 7031
2750.68 6952
2751.17 6852
2751.67 6925
2752.16 6950
2752.66 6732
2753.15 7027
2753.64 7257
2754.14 6857
2754.63 7045
2755.13 6642
2755.62 6827
2756.12 7156
2756.61 7488
2757.11 7094
2757.60 7006
2758.10 6986
2758.59 7716
2759.09 7573
2759.59 7347
2760.08 7509
2760.58 7700
2761.07 7569
2761.57 7388
2762.06 7138
2762.56 7144
2763.05 6972
2763.55 7047
2764.05 7194
2764.54 7227
2765.04 6960
2765.53 7018
2766.03 6915
2766.52 7192
2767.02 7403
2767.52 7275
2768.01 7052
2768.51 7099
2769.00 7288
2769.50 7477
2770.00 7053
2770.49 7125
2770.99 7284
2771.49 7150
2771.98 6917
2772.48 6975
2772.98 7147
2773.47 7069
2773.97 7110
2774.47 7149
2774.96 7310
2775.46 7546
2775.96 7448
2776.45 7663
2776.95 7758
2777.45 7773
2777.94 7854
2778.44 7956
2778.94 8303
2779.43 8061
2779.93 8454
2780.43 8618
2780.93 8743
2781.42 8704
2781.92 8517
2782.42 8199
2782.92 8183
2783.41 7835
2783.91 7779
2784.41 7482
2784.91 7366
2785.40 7144
2785.90 7227
2786.40 7003
2786.90 7049
2787.39 7085
2787.89 7257
2788.39 7099
2788.89 7199
2789.39 7324
2789.88 7372
2790.38 7386
2790.88 7258
2791.38 7217
2791.88 7318
2792.37 7319
2792.87 7288
2793.37 7057
2793.87 7180
2794.37 7150
2794.87 6936
2795.37 7163
2795.86 7363
2796.36 7432
2796.86 7344
2797.36 7992
2797.86 8208
2798.36 7966
2798.86 8061
2799.35 8318
2799.85 8681
2800.35 8446
2800.85 8508
2801.35 8692
2801.85 8833
2802.35 8748
2802.85 8273
2803.35 8328
2803.85 8068
2804.35 7986
2804.85 7738
2805.34 7818
2805.84 7593
2806.34 7375
2806.84 7668
2807.34 7827
2807.84 7741
2808.34 7984
2808.84 8059
2809.34 8552
2809.84 8213
2810.34 8271
2810.84 8885
2811.34 8752
2811.84 8950
2812.34 8932
2812.84 8941
2813.34 8735
2813.84 8651
2814.34 8627
2814.84 8587
2815.34 8123
2815.84 7773
2816.34 7551
2816.84 7449
2817.34 7333
2817.84 7444
2818.35 7362
2818.85 7343
2819.35 7394
2819.85 7800
2820.35 7680
2820.85 7473
2821.35 7239
2821.85 7417
2822.35 7090
2822.85 7105
2823.35 6992
2823.85 7046
2824.36 7269
2824.86 7009
2825.36 7261
2825.86 7064
2826.36 6920
2826.86 7013
2827.36 6935
2827.86 7163
2828.37 7164
2828.87 7179
2829.37 6969
2829.87 6838
2830.37 7051
2830.87 7088
2831.38 7222
2831.88 7187
2832.38 6967
2832.88 7178
2833.38 7218
2833.88 7204
2834.39 7004
2834.89 7090
2835.39 6862
2835.89 7123
2836.40 6988
2836.90 7041
2837.40 7033
2837.90 7305
2838.40 7214
2838.91 7131
2839.41 7439
2839.91 7634
2840.41 7574
2840.92 7845
2841.42 7585
2841.92 7951
2842.42 7854
2842.93 7872
2843.43 7695
2843.93 7725
2844.44 7821
2844.94 8018
2845.44 7628
2845.94 7478
2846.45 7315
2846.95 7300
2847.45 7208
2847.96 7503
2848.46 7354
2848.96 7404
2849.47 7533
2849.97 7608
2850.47 7758
2850.98 8027
2851.48 7574
2851.98 7899
2852.49 8001
2852.99 7952
2853.50 7905
2854.00 7958
2854.50 7828
2855.01 7813
2855.51 7941
2856.01 7169
2856.52 7418
2857.02 7513
2857.53 7488
2858.03 7415
2858.53 7259
2859.04 7212
2859.54 7066
2860.05 6834
2860.55 6991
2861.06 6872
2861.56 6779
2862.06 6812
2862.57 6936
2863.07 7054
2863.58 6921
2864.08 6602
2864.59 6977
2865.09 7292
2865.60 7177
2866.10 6655
2866.61 6559
2867.11 6542
2867.62 6825
2868.12 6969
2868.63 6817
2869.13 6621
2869.64 6693
2870.14 6514
2870.65 6697
2871.15 6589
2871.66 6556
2872.16 6662
2872.67 7057
2873.17 6799
2873.68 6997
2874.18 6538
2874.69 6609
2875.20 6834
2875.70 7090
2876.21 7310
2876.71 7199
2877.22 7047
2877.72 7301
2878.23 7543
2878.74 7331
2879.24 7288
2879.75 7736
2880.25 7319
2880.76 7332
2881.27 7171
2881.77 7106
2882.28 7321
2882.79 7561
2883.29 7483
2883.80 7533
2884.30 7328
2884.81 7044
2885.32 7156
2885.82 7330
2886.33 7537
2886.84 7323
2887.34 7608
2887.85 7486
2888.36 7837
2888.86 7677
2889.37 7747
2889.88 7981
2890.38 7856
2890.89 7835
2891.40 7871
2891.91 7579
2892.41 7984
2892.92 7939
2893.43 7597
2893.93 7609
2894.44 7534
2894.95 7653
2895.46 7718
2895.96 7396
2896.47 7488
2896.98 7920
2897.49 7721
2897.99 7740
2898.50 7371
2899.01 7497
2899.52 7714
2900.03 7622
2900.53 8049
2901.04 8030
2901.55 8048
2902.06 7990
2902.56 7866
2903.07 8315
2903.58 8051
2904.09 7906
2904.60 8609
2905.11 8462
2905.61 8747
2906.12 8982
2906.63 8791
2907.14 8936
2907.65 8855
2908.16 8616
2908.66 8900
2909.17 8771
2909.68 8075
2910.19 8307
2910.70 8060
2911.21 8030
2911.72 8057
2912.23 7581
2912.73 7618
2913.24 7536
2913.75 7392
2914.26 7343
2914.77 7250
2915.28 7380
2915.79 7711
2916.30 7362
2916.81 7490
2917.32 7911
2917.83 7689
2918.33 7602
2918.84 7922
2919.35 7830
2919.86 8125
2920.37 8363
2920.88 8325
2921.39 8174
2921.90 8214
2922.41 8145
2922.92 8408
2923.43 7869
2923.94 7940
2924.45 8111
2924.96 8079
2925.47 8001
2925.98 7986
2926.49 8217
2927.00 8392
2927.51 8074
2928.02 8417
2928.53 9024
2929.04 8491
2929.55 8394
2930.06 8503
2930.57 8356
2931.08 8370
2931.59 8388
2932.11 8240
2932.62 8180
2933.13 7760
2933.64 7543
2934.15 7309
2934.66 7121
2935.17 7273
2935.68 7309
2936.19 7001
2936.70 7206
2937.21 7363
2937.72 7478
2938.24 7045
2938.75 7151
2939.26 6986
2939.77 7138
2940.28 7220
2940.79 7872
2941.30 7759
2941.81 7380
2942.33 7287
2942.84 7260
2943.35 7392
2943.86 7290
2944.37 7392
2944.88 7454
2945.40 7504
2945.91 7887
2946.42 8035
2946.93 8443
2947.44 8145
2947.96 8360
2948.47 8306
2948.98 8439
2949.49 8382
2950.00 8626
2950.52 8627
2951.03 8141
2951.54 8106
2952.05 8125
2952.57 8020
2953.08 7769
2953.59 7569
2954.10 6937
2954.62 7196
2955.13 7219
2955.64 6792
2956.15 6901
2956.67 6987
2957.18 7027
2957.69 6948
2958.20 7016
2958.72 6854
2959.23 6584
2959.74 6784
2960.26 6640
2960.77 6748
2961.28 6848
2961.80 6981
2962.31 6536
2962.82 6642
2963.34 6957
2963.85 6866
2964.36 6656
2964.88 7057
2965.39 7073
2965.90 7260
2966.42 7201
2966.93 7202
2967.44 7008
2967.96 6879
2968.47 6926
2968.98 6832
2969.50 6853
2970.01 6816
2970.53 6632
2971.04 6620
2971.55 6635
2972.07 6665
2972.58 6826
2973.10 6678
2973.61 7001
2974.12 6887
2974.64 6735
2975.15 6817
2975.67 7018
2976.18 7057
2976.70 7017
2977.21 6587
2977.73 6486
2978.24 6583
2978.75 6882
2979.27 7046
2979.78 6889
2980.30 6834
2980.81 6714
2981.33 6816
2981.84 6863
2982.36 6663
2982.87 7013
2983.39 7263
2983.90 7212
2984.42 7148
2984.93 7504
2985.45 7302
2985.96 7311
2986.48 7326
2987.00 7530
2987.51 7351
2988.03 7192
2988.54 6931
2989.06 7004
2989.57 7251
2990.09 7207
2990.60 7131
2991.12 7254
2991.64 7144
2992.15 6908
2992.67 6999
2993.18 7054
2993.70 6938
2994.21 7082
2994.73 6987
2995.25 6921
2995.76 7130
2996.28 7550
2996.80 7702
2997.31 7682
2997.83 7520
2998.34 7445
2998.86 7357
2999.38 7835
2999.89 7853
3000.41 7629
3000.93 7796
3001.44 7912
3001.96 8288
3002.48 7959
3002.99 8328
3003.51 8264
3004.03 8153
3004.54 8581
3005.06 8248
3005.58 8348
3006.09 8559
3006.61 8704
3007.13 8829
3007.65 8725
3008.16 8901
3008.68 8955
3009.20 8490
3009.71 8697
3010.23 8838
3010.75 8500
3011.27 8418
3011.78 8315
3012.30 8163
3012.82 7864
3013.34 8259
3013.85 8398
3014.37 8249
3014.89 8128
3015.41 7909
3015.93 7756
3016.44 7877
3016.96 7907
3017.48 7729
3018.00 8081
3018.52 8140
3019.03 8416
3019.55 8493
3020.07 8193
3020.59 8467
3021.11 8511
3021.63 8690
3022.14 8518
3022.66 8368
3023.18 8627
3023.70 8522
3024.22 8488
3024.74 8640
3025.25 8300
3025.77 8193
3026.29 7997
3026.81 7732
3027.33 7677
3027.85 7822
3028.37 7808
3028.89 7416
3029.41 7551
3029.92 7394
3030.44 7393
3030.96 7242
3031.48 7547
3032.00 7305
3032.52 7432
3033.04 7642
3033.56 7929
3034.08 7934
3034.60 7875
3035.12 8177
3035.64 8290
3036.16 8146
3036.68 8276
3037.20 8516
3037.72 8574
3038.24 8399
3038.76 8604
3039.28 8632
3039.80 8828
3040.32 8484
3040.84 8146
3041.36 8138
3041.88 7938
3042.40 8105
3042.92 8163
3043.44 7861
3043.96 7856
3044.48 7726
3045.00 7780
3045.52 7527
3046.04 7696
3046.56 7486
3047.08 7462
3047.60 7645
3048.12 7813
3048.64 7666
3049.16 7876
3049.68 7903
3050.20 7454
3050.72 7590
3051.24 7737
3051.77 7472
3052.29 7561
3052.81 7561
3053.33 7297
3053.85 7414
3054.37 7111
3054.89 7313
3055.41 7529
3055.93 7329
3056.46 7293
3056.98 7217
3057.50 7299
3058.02 7530
3058.54 7380
3059.06 7243
3059.58 7451
3060.11 7424
3060.63 7208
3061.15 7033
3061.67 6985
3062.19 7067
3062.71 7050
3063.24 7192
3063.76 7055
3064.28 7149
3064.80 7111
3065.32 7100
3065.85 6956
3066.37 6958
3066.89 7048
3067.41 7096
3067.94 6983
3068.46 7266
3068.98 7165
3069.50 7365
3070.03 7247
3070.55 7104
3071.07 7254
3071.59 7093
3072.12 7080
3072.64 7155
3073.16 7316
3073.68 7262
3074.21 7105
3074.73 7004
3075.25 7035
3075.78 7194
3076.30 7082
3076.82 7308
3077.34 7260
3077.87 7352
3078.39 7518
3078.91 7426
3079.44 7565
3079.96 7615
3080.48 7666
3081.01 7781
3081.53 8070
3082.05 8450
3082.58 8441
3083.10 8479
3083.63 8458
3084.15 8399
3084.67 8616
3085.20 8568
3085.72 8498
3086.24 8347
3086.77 8062
3087.29 8454
3087.82 8209
3088.34 8221
3088.86 8243
3089.39 8231
3089.91 8070
3090.44 7787
3090.96 7611
3091.49 7576
3092.01 7780
3092.53 7646
3093.06 7604
3093.58 7951
3094.11 7667
3094.63 7379
3095.16 7312
3095.68 7574
3096.21 7774
3096.73 7577
3097.26 7583
3097.78 7590
3098.31 7636
3098.83 7687
3099.36 7606
3099.88 8185
3100.41 7923
3100.93 7922
3101.46 8086
3101.98 8669
3102.51 9115
3103.03 9572
3103.56 9690
3104.08 10254
3104.61 10895
3105.13 11649
3105.66 12496
3106.18 13122
3106.71 13583
3107.24 13853
3107.76 13977
3108.29 13894
3108.81 13181
3109.34 12923
3109.86 12016
3110.39 10788
3110.92 10231
3111.44 9683
3111.97 8871
3112.49 8544
3113.02 8377
3113.55 9139
3114.07 8692
3114.60 8614
3115.12 8704
3115.65 8680
3116.18 8403
3116.70 8485
3117.23 8473
3117.76 8508
3118.28 7949
3118.81 7556
3119.34 7554
3119.86 7699
3120.39 7531
3120.92 7511
3121.44 7440
3121.97 7203
3122.50 7071
3123.02 6985
3123.55 7310
3124.08 7237
3124.61 7157
3125.13 7485
3125.66 7596
3126.19 7610
3126.72 7713
3127.24 8025
3127.77 7823
3128.30 8115
3128.82 8200
3129.35 8059
3129.88 7914
3130.41 8620
3130.93 8311
3131.46 8179
3131.99 8119
3132.52 8045
3133.05 8161
3133.57 8007
3134.10 7629
3134.63 7580
3135.16 7822
3135.69 7418
3136.21 7113
3136.74 7017
3137.27 7115
3137.80 7043
3138.33 7264
3138.85 7182
3139.38 6988
3139.91 6940
3140.44 7127
3140.97 7002
3141.50 7091
3142.03 7018
3142.55 7101
3143.08 7211
3143.61 7014
3144.14 6854
3144.67 7079
3145.20 6908
3145.73 6757
3146.26 6745
3146.79 6907
3147.31 6874
3147.84 6915
3148.37 7307
3148.90 7235
3149.43 7676
3149.96 7688
3150.49 7688
3151.02 7969
3151.55 7862
3152.08 8027
3152.61 8112
3153.14 7898
3153.67 7785
3154.20 8189
3154.73 7966
3155.25 7609
3155.78 7566
3156.31 7557
3156.84 7648
3157.37 7642
3157.90 7288
3158.43 7530
3158.96 7629
3159.49 7723
3160.02 7702
3160.55 7470
3161.08 7553
3161.61 7438
3162.14 7582
3162.68 7475
3163.21 7608
3163.74 7967
3164.27 7808
3164.80 7473
3165.33 7493
3165.86 7284
3166.39 7261
3166.92 6979
3167.45 6774
3167.98 7110
3168.51 7189
3169.04 7267
3169.57 6969
3170.10 7290
3170.64 7259
3171.17 7065
3171.70 6994
3172.23 7175
3172.76 7124
3173.29 7041
3173.82 6981
3174.35 7135
3174.88 6838
3175.42 7289
3175.95 7341
3176.48 7091
3177.01 6969
3177.54 6987
3178.07 7167
3178.61 7633
3179.14 7567
3179.67 7186
3180.20 7169
3180.73 7165
3181.26 7399
3181.80 7683
3182.33 7263
3182.86 7135
3183.39 7194
3183.92 7309
3184.46 7121
3184.99 7186
3185.52 7116
3186.05 6964
3186.59 6998
3187.12 7021
3187.65 7000
3188.18 6865
3188.72 6996
3189.25 6983
3189.78 7054
3190.31 6909
3190.85 6638
3191.38 6635
3191.91 6636
3192.44 6540
3192.98 6578
3193.51 6515
3194.04 6550
3194.58 6726
3195.11 6672
3195.64 6697
3196.17 6732
3196.71 6875
3197.24 6955
3197.77 7019
3198.31 7036
3198.84 7180
3199.37 7099
3199.91 6862
3200.44 6689
3200.98 7029
3201.51 7462
3202.04 7604
3202.58 7587
3203.11 7665
3203.64 7740
3204.18 7646
3204.71 8013
3205.24 7891
3205.78 7949
3206.31 8035
3206.85 8022
3207.38 8099
3207.91 8124
3208.45 7843
3208.98 7764
3209.52 7640
3210.05 7521
3210.59 7647
3211.12 7856
3211.65 7733
3212.19 7735
3212.72 7956
3213.26 7922
3213.79 8353
3214.33 8522
3214.86 8751
3215.40 8542
3215.93 8847
3216.47 9114
3217.00 8971
3217.54 9035
3218.07 8382
3218.61 8267
3219.14 8174
3219.68 7978
3220.21 8141
3220.75 8365
3221.28 7900
3221.82 7677
3222.35 7721
3222.89 7862
3223.42 8067
3223.96 8142
3224.49 8190
3225.03 8168
3225.57 7913
3226.10 7776
3226.64 8045
3227.17 7974
3227.71 8162
3228.24 8493
3228.78 8477
3229.32 8459
3229.85 7986
3230.39 7888
3230.92 7859
3231.46 7816
3232.00 7713
3232.53 7212
3233.07 7449
3233.60 7570
3234.14 7219
3234.68 7314
3235.21 7197
3235.75 7160
3236.29 7190
3236.82 7126
3237.36 7239
3237.90 7255
3238.43 7114
3238.97 7012
3239.51 7065
3240.04 7428
3240.58 7682
3241.12 7374
3241.65 8000
3242.19 8209
3242.73 8034
3243.26 7930
3243.80 7723
3244.34 7574
3244.88 7939
3245.41 7647
3245.95 7952
3246.49 7641
3247.02 7398
3247.56 7114
3248.10 6779
3248.64 6985
3249.17 6892
3249.71 6880
3250.25 6626
3250.79 6743
3251.33 6944
3251.86 7008
3252.40 7172
3252.94 7329
3253.48 6879
3254.01 6949
3254.55 6864
3255.09 6943
3255.63 7060
3256.17 7170
3256.70 7239
3257.24 7406
3257.78 7261
3258.32 7300
3258.86 7115
3259.40 7245
3259.93 7049
3260.47 7193
3261.01 7477
3261.55 7825
3262.09 8171
3262.63 7976
3263.17 7987
3263.70 8348
3264.24 8552
3264.78 8807
3265.32 9251
3265.86 9340
3266.40 9389
3266.94 9586
3267.48 9538
3268.02 9703
3268.56 9520
3269.09 9595
3269.63 9418
3270.17 8850
3270.71 8987
3271.25 8926
3271.79 8616
3272.33 8378
3272.87 8417
3273.41 8370
3273.95 7850
3274.49 7976
3275.03 7827
3275.57 7871
3276.11 7550
3276.65 7483
3277.19 7255
3277.73 7045
3278.27 7188
3278.81 7134
3279.35 7509
3279.89 7518
3280.43 7859
3280.97 8196
3281.51 7575
3282.05 7635
3282.59 7713
3283.13 7846
3283.67 7801
3284.21 7802
3284.75 7965
3285.29 7792
3285.83 7886
3286.37 8299
3286.91 8291
3287.45 8424
3287.99 8390
3288.53 8518
3289.08 8554
3289.62 8613
3290.16 8855
3290.70 8935
3291.24 8524
3291.78 8802
3292.32 9021
3292.86 8669
3293.40 8630
3293.95 8949
3294.49 8850
3295.03 8537
3295.57 8473
3296.11 8634
3296.65 9133
3297.19 9781
3297.73 9594
3298.28 9283
3298.82 9533
3299.36 9646
3299.90 9713
3300.44 9962
3300.99 9995
3301.53 9421
3302.07 9165
3302.61 9249
3303.15 8940
3303.69 8329
3304.24 8475
3304.78 8275
3305.32 8325
3305.86 8158
3306.41 8246
3306.95 8089
3307.49 7700
3308.03 7698
3308.58 7814
3309.12 8100
3309.66 7816
3310.20 7806
3310.75 7847
3311.29 7386
3311.83 7308
3312.37 7469
3312.92 7837
3313.46 7637
3314.00 7299
3314.54 7587
3315.09 7849
3315.63 8194
3316.17 8092
3316.72 8174
3317.26 8317
3317.80 8431
3318.35 8350
3318.89 8590
3319.43 8804
3319.98 8716
3320.52 8927
3321.06 8562
3321.61 8545
3322.15 8392
3322.69 7946
3323.24 7828
3323.78 7881
3324.33 7840
3324.87 7493
3325.41 7710
3325.96 7753
3326.50 7620
3327.04 7571
3327.59 7429
3328.13 7503
3328.68 7179
3329.22 7158
3329.76 7437
3330.31 7377
3330.85 7118
3331.40 7379
3331.94 7468
3332.49 7246
3333.03 7506
3333.58 7857
3334.12 7811
3334.66 7696
3335.21 7550
3335.75 7852
3336.30 7757
3336.84 8138
3337.39 7980
3337.93 8475
3338.48 8599
3339.02 8430
3339.57 8562
3340.11 8479
3340.66 8493
3341.20 8619
3341.75 8617
3342.29 8084
3342.84 8065
3343.38 7998
3343.93 7964
3344.47 7654
3345.02 7638
3345.57 7527
3346.11 7207
3346.66 7260
3347.20 7253
3347.75 6897
3348.29 7164
3348.84 6942
3349.38 7045
3349.93 7098
3350.48 6731
3351.02 6680
3351.57 7182
3352.11 7108
3352.66 7172
3353.21 6844
3353.75 6712
3354.30 7245
3354.84 7284
3355.39 6925
3355.94 7134
3356.48 7159
3357.03 7610
3357.58 7667
3358.12 7460
3358.67 7485
3359.22 7389
3359.76 7321
3360.31 7246
3360.86 7088
3361.40 7208
3361.95 7167
3362.50 6748
3363.04 6709
3363.59 6943
3364.14 6595
3364.68 6369
3365.23 6418
3365.78 6246
3366.33 6231
3366.87 6351
3367.42 6477
3367.97 6298
3368.51 6494
3369.06 6743
3369.61 6451
3370.16 6418
3370.70 6542
3371.25 6590
3371.80 6932
3372.35 6832
3372.90 6795
3373.44 6779
3373.99 6613
3374.54 6756
3375.09 6704
3375.63 6418
3376.18 6583
3376.73 6487
3377.28 6353
3377.83 6191
3378.37 6327
3378.92 6342
3379.47 6194
3380.02 6085
3380.57 6107
3381.12 6088
3381.66 6019
3382.21 5995
3382.76 5942
3383.31 6041
3383.86 6119
3384.41 6381
3384.96 6254
3385.50 6162
3386.05 6336
3386.60 6091
3387.15 6206
3387.70 6381
3388.25 6398
3388.80 6374
3389.35 6326
3389.90 6338
3390.44 6358
3390.99 6396
3391.54 6297
3392.09 6209
3392.64 6482
3393.19 6769
3393.74 6423
3394.29 6173
3394.84 6015
3395.39 6497
3395.94 6464
3396.49 6471
3397.04 6666
3397.59 6285
3398.14 6103
3398.69 6090
3399.24 6097
3399.79 5836
3400.34 5846
3400.89 5818
3401.44 6084
3401.99 5936
3402.54 5906
3403.09 5809
3403.64 5872
3404.19 6011
3404.74 5797
3405.29 5808
3405.84 5798
3406.39 6207
3406.94 6100
3407.49 5989
3408.04 5920
3408.59 5899
3409.14 6018
3409.69 5958
3410.24 5957
3410.79 5801
3411.34 5849
3411.89 5855
3412.45 5836
3413.00 5838
3413.55 5863
3414.10 5656
3414.65 5900
3415.20 6074
3415.75 5788
3416.30 6075
3416.85 6114
3417.41 6179
3417.96 5981
3418.51 6128
3419.06 6112
3419.61 6200
3420.16 6073
3420.71 6092
3421.27 6009
3421.82 6049
3422.37 6221
3422.92 6221
3423.47 6311
3424.02 6403
3424.58 6263
3425.13 5957
3425.68 6272
3426.23 6472
3426.78 6703
3427.34 6539
3427.89 6592
3428.44 6819
3428.99 6723
3429.55 6515
3430.10 6386
3430.65 6517
3431.20 6906
3431.76 6515
3432.31 6377
3432.86 6529
3433.41 6479
3433.97 6392
3434.52 6556
3435.07 6405
3435.62 6295
3436.18 6030
3436.73 6140
3437.28 6085
3437.84 6129
3438.39 6028
3438.94 6167
3439.49 6175
3440.05 6090
3440.60 6118
3441.15 6103
3441.71 6172
3442.26 5999
3442.81 6020
3443.37 6068
3443.92 6075
3444.47 6152
3445.03 6005
3445.58 6005
3446.13 6348
3446.69 6254
3447.24 6079
3447.80 6254
3448.35 6095
3448.90 6407
3449.46 6478
3450.01 6138
3450.57 6113
3451.12 6043
3451.67 5925
3452.23 5763
3452.78 5765
3453.34 6107
3453.89 6186
3454.44 6242
3455.00 5970
3455.55 5799
3456.11 5859
3456.66 5984
3457.22 5662
3457.77 5783
3458.33 5528
3458.88 5899
3459.43 5834
3459.99 5621
3460.54 5767
3461.10 5856
3461.65 6105
3462.21 6355
3462.76 6350
3463.32 6082
3463.87 6130
3464.43 6122
3464.98 6128
3465.54 5954
3466.09 6051
3466.65 6242
3467.21 6134
3467.76 6113
3468.32 6277
3468.87 6043
3469.43 5869
3469.98 6210
3470.54 6014
3471.09 6174
3471.65 6183
3472.20 6215
3472.76 6764
3473.32 6528
3473.87 6648
3474.43 6352
3474.98 6323
3475.54 6645
3476.10 6593
3476.65 6448
3477.21 6416
3477.76 6400
3478.32 6289
3478.88 6261
3479.43 6482
3479.99 6530
3480.55 6549
3481.10 6538
3481.66 6513
3482.22 6467
3482.77 6691
3483.33 6982
3483.89 7113
3484.44 6936
3485.00 7316
3485.56 7382
3486.11 7113
3486.67 6891
3487.23 7051
3487.78 7261
3488.34 7333
3488.90 7318
3489.45 7395
3490.01 7215
3490.57 7076
3491.13 7304
3491.68 7494
3492.24 8138
3492.80 8264
3493.35 8578
3493.91 8720
3494.47 8963
3495.03 9093
3495.58 9143
3496.14 9169
3496.70 9311
3497.26 9501
3497.82 9557
3498.37 9773
3498.93 9979
3499.49 9858
3500.05 9818
3500.61 9990
3501.16 10382
3501.72 10597
3502.28 11016
3502.84 11451
3503.40 12196
3503.95 12481
3504.51 12640
3505.07 12584
3505.63 13322
3506.19 13837
3506.75 14241
3507.30 15111
3507.86 15758
3508.42 16512
3508.98 16789
3509.54 17437
3510.10 17099
3510.66 17016
3511.22 16409
3511.77 15066
3512.33 14452
3512.89 12852
3513.45 11667
3514.01 10843
3514.57 10009
3515.13 9386
3515.69 9144
3516.25 8421
3516.81 7907
3517.37 7755
3517.92 7778
3518.48 7690
3519.04 7444
3519.60 7079
3520.16 6985
3520.72 7163
3521.28 7103
3521.84 7240
3522.40 7261
3522.96 7270
3523.52 6915
3524.08 7160
3524.64 7131
3525.20 7001
3525.76 7036
3526.32 6898
3526.88 6911
3527.44 6753
3528.00 6626
3528.56 6831
3529.12 6646
3529.68 6477
3530.24 6539
3530.80 6696
3531.36 6664
3531.92 6592
3532.48 6507
3533.04 6641
3533.60 6981
3534.17 6764
3534.73 6570
3535.29 6626
3535.85 7034
3536.41 6916
3536.97 7292
3537.53 7126
3538.09 6966
3538.65 7623
3539.21 7680
3539.77 7591
3540.34 7317
3540.90 7551
3541.46 7309
3542.02 7426
3542.58 7543
3543.14 7825
3543.70 7652
3544.26 7703
3544.83 7404
3545.39 7335
3545.95 7314
3546.51 7620
3547.07 7431
3547.63 7046
3548.20 6833
3548.76 6726
3549.32 6871
3549.88 6790
3550.44 6803
3551.01 6940
3551.57 6537
3552.13 6418
3552.69 6265
3553.25 6224
3553.82 5853
3554.38 6206
3554.94 6423
3555.50 6203
3556.07 6306
3556.63 6503
3557.19 6426
3557.75 6260
3558.32 6469
3558.88 6608
3559.44 6333
3560.00 6376
3560.57 6544
3561.13 6629
3561.69 6570
3562.26 6320
3562.82 6365
3563.38 6492
3563.94 6538
3564.51 6760
3565.07 6807
3565.63 6446
3566.20 6611
3566.76 6643
3567.32 6362
3567.89 6255
3568.45 6381
3569.01 6787
3569.58 6586
3570.14 6116
3570.70 6138
3571.27 5977
3571.83 6166
3572.39 5994
3572.96 6445
3573.52 6518
3574.09 6208
3574.65 6240
3575.21 6192
3575.78 6085
3576.34 6220
3576.91 6238
3577.47 6612
3578.03 6829
3578.60 6585
3579.16 6344
3579.73 6647
3580.29 7100
3580.86 6902
3581.42 6880
3581.98 6959
3582.55 6543
3583.11 6657
3583.68 6790
3584.24 6903
3584.81 6907
3585.37 6429
3585.94 6468
3586.50 6320
3587.07 6374
3587.63 5929
3588.20 6025
3588.76 6027
3589.33 5995
3589.89 5819
3590.46 5741
3591.02 5879
3591.59 5844
3592.15 5584
3592.72 5726
3593.28 5842
3593.85 5999
3594.41 5988
3594.98 5809
3595.54 5849
3596.11 5647
3596.68 5719
3597.24 5869
3597.81 6120
3598.37 6031
3598.94 5940
3599.50 5876
3600.07 5934
3600.64 5999
3601.20 6196
3601.77 6029
3602.33 6044
3602.90 6207
3603.47 6147
3604.03 6137
3604.60 6031
3605.16 6222
3605.73 5986
3606.30 5822
3606.86 6040
3607.43 6130
3608.00 6178
3608.56 5885
3609.13 5838
3609.70 5911
3610.26 5691
3610.83 5690
3611.40 5949
3611.96 5857
3612.53 5808
3613.10 5628
3613.66 5736
3614.23 5615
3614.80 5718
3615.36 5642
3615.93 5737
3616.50 5956
3617.07 6466
3617.63 6511
3618.20 6928
3618.77 7286
3619.34 7453
3619.90 7675
3620.47 8422
3621.04 9114
3621.61 9392
3622.17 9943
3622.74 9628
3623.31 9628
3623.88 9636
3624.44 9506
3625.01 9205
3625.58 8904
3626.15 8160
3626.72 7752
3627.28 7525
3627.85 6936
3628.42 6519
3628.99 6164
3629.56 5916
3630.12 5802
3630.69 5815
3631.26 5994
3631.83 5716
3632.40 5590
3632.97 5536
3633.53 5404
3634.10 5647
3634.67 5653
3635.24 5627
3635.81 5707
3636.38 5664
3636.95 5521
3637.52 5389
3638.08 5569
3638.65 5745
3639.22 5767
3639.79 5552
3640.36 5744
3640.93 5850
3641.50 5919
3642.07 5857
3642.64 6037
3643.21 5919
3643.78 6372
3644.34 6527
3644.91 6771
3645.48 6742
3646.05 6891
3646.62 7215
3647.19 7193
3647.76 6997
3648.33 7114
3648.90 6828
3649.47 6505
3650.04 6459
3650.61 6486
3651.18 6554
3651.75 6602
3652.32 6617
3652.89 6750
3653.46 6997
3654.03 6824
3654.60 6541
3655.17 6425
3655.74 6197
3656.31 6681
3656.88 6727
3657.45 6463
3658.02 6206
3658.59 6422
3659.16 6612
3659.73 6509
3660.30 6545
3660.87 6181
3661.45 6328
3662.02 6513
3662.59 6267
3663.16 6273
3663.73 6069
3664.30 5955
3664.87 6197
3665.44 6230
3666.01 6023
3666.58 5863
3667.15 5699
3667.73 5697
3668.30 5959
3668.87 5738
3669.44 5655
3670.01 5716
3670.58 5516
3671.15 5499
3671.73 5718
3672.30 5664
3672.87 5490
3673.44 5647
3674.01 5708
3674.58 5669
3675.16 5615
3675.73 5814
3676.30 6024
3676.87 6150
3677.44 6162
3678.01 6292
3678.59 6574
3679.16 6693
3679.73 6605
3680.30 6638
3680.88 6645
3681.45 6436
3682.02 6622
3682.59 6695
3683.16 6352
3683.74 6460
3684.31 5889
3684.88 5805
3685.45 5996
3686.03 5771
3686.60 5787
3687.17 5687
3687.74 5764
3688.32 5407
3688.89 5572
3689.46 5896
3690.04 5753
3690.61 5761
3691.18 5697
3691.76 5910
3692.33 5996
3692.90 6191
3693.47 6262
3694.05 6549
3694.62 6711
3695.19 6343
3695.77 6345
3696.34 6190
3696.91 6455
3697.49 6386
3698.06 6361
3698.64 5912
3699.21 5687
3699.78 5730
3700.36 5897
3700.93 5858
3701.50 5916
3702.08 6083
3702.65 6005
3703.23 5956
3703.80 6063
3704.37 6023
3704.95 6022
3705.52 6089
3706.10 6036
3706.67 6066
3707.24 5798
3707.82 5750
3708.39 5715
3708.97 5806
3709.54 5622
3710.12 5791
3710.69 5989
3711.27 5879
3711.84 5839
3712.41 5899
3712.99 5855
3713.56 5847
3714.14 5718
3714.71 5679
3715.29 5674
3715.86 5619
3716.44 5536
3717.01 5869
3717.59 5959
3718.16 5719
3718.74 5905
3719.31 5660
3719.89 5937
3720.46 5899
3721.04 5719
3721.61 5860
3722.19 5902
3722.77 5869
3723.34 5649
3723.92 5837
3724.49 5998
3725.07 5983
3725.64 5842
3726.22 5795
3726.79 5598
3727.37 5672
3727.95 5812
3728.52 5574
3729.10 5591
3729.67 5729
3730.25 5899
3730.83 5717
3731.40 5651
3731.98 5476
3732.56 5669
3733.13 6065
3733.71 6262
3734.28 6256
3734.86 6156
3735.44 6176
3736.01 6228
3736.59 6447
3737.17 6578
3737.74 6489
3738.32 6562
3738.90 6484
3739.47 6422
3740.05 6256
3740.63 6537
3741.20 6482
3741.78 6396
3742.36 5938
3742.93 5700
3743.51 5482
3744.09 5552
3744.67 5431
3745.24 5658
3745.82 5807
3746.40 5986
3746.97 5763
3747.55 5601
3748.13 5764
3748.71 5814
3749.28 5820
3749.86 5479
3750.44 5663
3751.02 5752
3751.59 5635
3752.17 5699
3752.75 5804
3753.33 5667
3753.91 5842
3754.48 5625
3755.06 5495
3755.64 5714
3756.22 5589
3756.80 5800
3757.37 5818
3757.95 5539
3758.53 5684
3759.11 5568
3759.69 5637
3760.27 6012
3760.84 5658
3761.42 6123
3762.00 6308
3762.58 5832
3763.16 6012
3763.74 5850
3764.31 5859
3764.89 5817
3765.47 5928
3766.05 6104
3766.63 5971
3767.21 6031
3767.79 6053
3768.37 5998
3768.95 5884
3769.52 5854
3770.10 5735
3770.68 5701
3771.26 5660
3771.84 5610
3772.42 5412
3773.00 5475
3773.58 5621
3774.16 5546
3774.74 5613
3775.32 5646
3775.90 5657
3776.48 5814
3777.06 5702
3777.64 5690
3778.22 5642
3778.80 5799
3779.38 5785
3779.96 5632
3780.54 5521
3781.12 5583
3781.70 5363
3782.28 5250
3782.86 5551
3783.44 5448
3784.02 5395
3784.60 5567
3785.18 5273
3785.76 5207
3786.34 5508
3786.92 5665
3787.50 5618
3788.08 5566
3788.66 5244
3789.24 5596
3789.82 5599
3790.40 5475
3790.98 5733
3791.56 5624
3792.14 5847
3792.72 5781
3793.30 5731
3793.89 5801
3794.47 6104
3795.05 5871
3795.63 6105
3796.21 5877
3796.79 5788
3797.37 5988
3797.95 5794
3798.53 5862
3799.12 5746
3799.70 5671
3800.28 5785
3800.86 5946
3801.44 5846
3802.02 5902
3802.60 5934
3803.19 6257
3803.77 6682
3804.35 6640
3804.93 6747
3805.51 6637
3806.10 6521
3806.68 6766
3807.26 6785
3807.84 6764
3808.42 6772
3809.01 6455
3809.59 6645
3810.17 6606
3810.75 6551
3811.33 6319
3811.92 6882
3812.50 6960
3813.08 6808
3813.66 7304
3814.25 7288
3814.83 7239
3815.41 7126
3815.99 7050
3816.58 7215
3817.16 7165
3817.74 7024
3818.32 7228
3818.91 7371
3819.49 7350
3820.07 7408
3820.66 7172
3821.24 6987
3821.82 6730
3822.41 6884
3822.99 6834
3823.57 6351
3824.16 6074
3824.74 5996
3825.32 5768
3825.91 5686
3826.49 5701
3827.07 5709
3827.66 5562
3828.24 5465
3828.82 5739
3829.41 5457
3829.99 5326
3830.57 5480
3831.16 5260
3831.74 5388
3832.33 5106
3832.91 5326
3833.49 5403
3834.08 5329
3834.66 5408
3835.25 5336
3835.83 5217
3836.41 5348
3837.00 5405
3837.58 5391
3838.17 5403
3838.75 5404
3839.34 5335
3839.92 5398
3840.50 5439
3841.09 5548
3841.67 5324
3842.26 5391
3842.84 5411
3843.43 5457
3844.01 5562
3844.60 5467
3845.18 5461
3845.77 5339
3846.35 5621
3846.94 5483
3847.52 5232
3848.11 5337
3848.69 5572
3849.28 5305
3849.86 5357
3850.45 5239
3851.03 5155
3851.62 5109
3852.20 5102
3852.79 5250
3853.37 5156
3853.96 5061
3854.55 5318
3855.13 5389
3855.72 5429
3856.30 5340
3856.89 5471
3857.47 5779
3858.06 5891
3858.65 5513
3859.23 5550
3859.82 5701
3860.40 5856
3860.99 5921
3861.58 5743
3862.16 6071
3862.75 6189
3863.33 6480
3863.92 6719
3864.51 7176
3865.09 7457
3865.68 7453
3866.27 7920
3866.85 8052
3867.44 7912
3868.03 8141
3868.61 7951
3869.20 7606
3869.79 7551
3870.37 7169
3870.96 7197
3871.55 6934
3872.13 6690
3872.72 6371
3873.31 6631
3873.89 6825
3874.48 6744
3875.07 6439
3875.66 6471
3876.24 6574
3876.83 6812
3877.42 6690
3878.00 7163
3878.59 7603
3879.18 7651
3879.77 7742
3880.35 7884
3880.94 8323
3881.53 7986
3882.12 7441
3882.70 7808
3883.29 7536
3883.88 7108
3884.47 6773
3885.06 6594
3885.64 6392
3886.23 6283
3886.82 6101
3887.41 6074
3888.00 5788
3888.58 5947
3889.17 6010
3889.76 5718
3890.35 5944
3890.94 5999
3891.53 5894
3892.11 5707
3892.70 5676
3893.29 5673
3893.88 5714
3894.47 5936
3895.06 5952
3895.65 6064
3896.23 6165
3896.82 5929
3897.41 6069
3898.00 5965
3898.59 5841
3899.18 5799
3899.77 5846
3900.36 6119
3900.95 5957
3901.53 5984
3902.12 6055
3902.71 5709
3903.30 5511
3903.89 5595
3904.48 5804
3905.07 5768
3905.66 5619
3906.25 5771
3906.84 5896
3907.43 5500
3908.02 5527
3908.61 5741
3909.20 5553
3909.79 5665
3910.38 5578
3910.97 5387
3911.56 5485
3912.15 5591
3912.74 5267
3913.33 5238
3913.92 5137
3914.51 4957
3915.10 5262
3915.69 5031
3916.28 5384
3916.87 5185
3917.46 4992
3918.05 4906
3918.64 5080
3919.23 5135
3919.82 4792
3920.41 4816
3921.00 5033
3921.59 5046
3922.18 5132
3922.77 4836
3923.36 4689
3923.95 4908
3924.55 5129
3925.14 5250
3925.73 5207
3926.32 4881
3926.91 5322
3927.50 5335
3928.09 5408
3928.68 5390
3929.27 5252
3929.87 5026
3930.46 4992
3931.05 4998
3931.64 5057
3932.23 5104
3932.82 4772
3933.41 4810
3934.01 4786
3934.60 4936
3935.19 4888
3935.78 4957
3936.37 5358
3936.96 4843
3937.56 4711
3938.15 4914
3938.74 4918
3939.33 4988
3939.92 5171
3940.52 5031
3941.11 4982
3941.70 4928
3942.29 5005
3942.88 5391
3943.48 5606
3944.07 5340
3944.66 5248
3945.25 5248
3945.85 5157
3946.44 5344
3947.03 5461
3947.62 5437
3948.22 5379
3948.81 5328
3949.40 5189
3949.99 5121
3950.59 5370
3951.18 5055
3951.77 4985
3952.37 4968
3952.96 4963
3953.55 4887
3954.15 4870
3954.74 5272
3955.33 5085
3955.93 5111
3956.52 5190
3957.11 5254
3957.71 4708
3958.30 4815
3958.89 4959
3959.49 5008
3960.08 5218
3960.67 5013
3961.27 5095
3961.86 5198
3962.45 5233
3963.05 5037
3963.64 4985
3964.23 5230
3964.83 5214
3965.42 5083
3966.02 5039
3966.61 5103
3967.20 5285
3967.80 5173
3968.39 5049
3968.99 5243
3969.58 5315
3970.18 5328
3970.77 5225
3971.36 5233
3971.96 5214
3972.55 4914
3973.15 5019
3973.74 5103
3974.34 5017
3974.93 4844
3975.53 4804
3976.12 5046
3976.72 4879
3977.31 4912
3977.91 5061
3978.50 4849
3979.10 5079
3979.69 5199
3980.29 5077
3980.88 5305
3981.48 5170
3982.07 4914
3982.67 5127
3983.26 5040
3983.86 4965
3984.45 5189
3985.05 5344
3985.64 5236
3986.24 5187
3986.83 5327
3987.43 5250
3988.03 5147
3988.62 5230
3989.22 4930
3989.81 5041
3990.41 5252
3991.00 5292
3991.60 5076
3992.20 4967
3992.79 5049
3993.39 5091
3993.98 5136
3994.58 5301
3995.18 5209
3995.77 5161
3996.37 5372
3996.97 5529
3997.56 5651
3998.16 5741
3998.75 5508
3999.35 5590
3999.95 5815
4000.54 5838
4001.14 6012
4001.74 6232
4002.33 6211
4002.93 5853
4003.53 5845
4004.12 5731
4004.72 5801
4005.32 5466
4005.92 5302
4006.51 5362
4007.11 5579
4007.71 5520
4008.30 5368
4008.90 5420
4009.50 5424
4010.10 5646
4010.69 5856
4011.29 6057
4011.89 6013
4012.49 5936
4013.08 5992
4013.68 5964
4014.28 5852
4014.88 5778
4015.47 6001
4016.07 5844
4016.67 5736
4017.27 5529
4017.86 5620
4018.46 5426
4019.06 5366
4019.66 5255
4020.26 5179
4020.85 5111
4021.45 5141
4022.05 5098
4022.65 4986
4023.25 5324
4023.85 5383
4024.44 5253
4025.04 5045
4025.64 4944
4026.24 5124
4026.84 5295
4027.44 5324
4028.03 5326
4028.63 5376
4029.23 5473
4029.83 6113
4030.43 6148
4031.03 6258
4031.63 6636
4032.23 6901
4032.83 6929
4033.42 6531
4034.02 6699
4034.62 6589
4035.22 6538
4035.82 6596
4036.42 6284
4037.02 6321
4037.62 5995
4038.22 5805
4038.82 5507
4039.42 5548
4040.02 5364
4040.62 5211
4041.22 5230
4041.82 5051
4042.41 4968
4043.01 4797
4043.61 4964
4044.21 5002
4044.81 4914
4045.41 4652
4046.01 4976
4046.61 5160
4047.21 5172
4047.81 5103
4048.41 5416
4049.01 5465
4049.61 5448
4050.21 5596
4050.82 5617
4051.42 5603
4052.02 5950
4052.62 6184
4053.22 6043
4053.82 5872
4054.42 5706
4055.02 5767
4055.62 5735
4056.22 5824
4056.82 5845
4057.42 5596
4058.02 5494
4058.62 5437
4059.22 5621
4059.83 5489
4060.43 5432
4061.03 5459
4061.63 5386
4062.23 5343
4062.83 5161
4063.43 4840
4064.03 5086
4064.63 5098
4065.24 5299
4065.84 5119
4066.44 5059
4067.04 4991
4067.64 4975
4068.24 4767
4068.85 5074
4069.45 5095
4070.05 5081
4070.65 5302
4071.25 5004
4071.85 5179
4072.46 4985
4073.06 4713
4073.66 5015
4074.26 5003
4074.86 5093
4075.47 5119
4076.07 5351
4076.67 4941
4077.27 4842
4077.88 4884
4078.48 5182
4079.08 5112
4079.68 4905
4080.29 5071
4080.89 5205
4081.49 5126
4082.09 5233
4082.70 4993
4083.30 4874
4083.90 4820
4084.50 4829
4085.11 4812
4085.71 4830
4086.31 5016
4086.92 4894
4087.52 5026
4088.12 5041
4088.72 5055
4089.33 4983
4089.93 4707
4090.53 4594
4091.14 4625
4091.74 4766
4092.34 4812
4092.95 4716
4093.55 4739
4094.16 4688
4094.76 4586
4095.36 4851
4095.97 4890
4096.57 4664
4097.17 4766
4097.78 4983
4098.38 4753
4098.98 4920
4099.59 4855
4100.19 4880
4100.80 4932
4101.40 4678
4102.00 4745
4102.61 4998
4103.21 4609
4103.82 4619
4104.42 4583
4105.03 4450
4105.63 4600
4106.23 4688
4106.84 4859
4107.44 4749
4108.05 4665
4108.65 4559
4109.26 4702
4109.86 4783
4110.47 4780
4111.07 4758
4111.68 4834
4112.28 4934
4112.89 4769
4113.49 4865
4114.10 4858
4114.70 4748
4115.31 4792
4115.91 4866
4116.52 4768
4117.12 4709
4117.73 4723
4118.33 4821
4118.94 4728
4119.54 5073
4120.15 4654
4120.75 4681
4121.36 4590
4121.97 4659
4122.57 4662
4123.18 4892
4123.78 4762
4124.39 4830
4124.99 4886
4125.60 5014
4126.21 5032
4126.81 5279
4127.42 5108
4128.02 5016
4128.63 5205
4129.24 5320
4129.84 5378
4130.45 5171
4131.05 5214
4131.66 5167
4132.27 4950
4132.87 5015
4133.48 5067
4134.09 4981
4134.69 4960
4135.30 4895
4135.91 4916
4136.51 4846
4137.12 5028
4137.73 5048
4138.33 5065
4138.94 4989
4139.55 5540
4140.15 5498
4140.76 5429
4141.37 5437
4141.97 5474
4142.58 5545
4143.19 5830
4143.80 5915
4144.40 6127
4145.01 6125
4145.62 6166
4146.22 6101
4146.83 6137
4147.44 6267
4148.05 6235
4148.65 6038
4149.26 5868
4149.87 5721
4150.48 5620
4151.09 5514
4151.69 5238
4152.30 5015
4152.91 4981
4153.52 5233
4154.12 5082
4154.73 4714
4155.34 4752
4155.95 4782
4156.56 4862
4157.16 4733
4157.77 4600
4158.38 4720
4158.99 4813
4159.60 4886
4160.21 4882
4160.81 4904
4161.42 4643
4162.03 4740
4162.64 4905
4163.25 4932
4163.86 4824
4164.47 4945
4165.08 4876
4165.68 4836
4166.29 4906
4166.90 4964
4167.51 5216
4168.12 4977
4168.73 5127
4169.34 5356
4169.95 5209
4170.56 5426
4171.16 5373
4171.77 5508
4172.38 5765
4172.99 5619
4173.60 5430
4174.21 5121
4174.82 5306
4175.43 5676
4176.04 5644
4176.65 5573
4177.26 5453
4177.87 5371
4178.48 5399
4179.09 5607
4179.70 5490
4180.31 5088
4180.92 5586
4181.53 5649
4182.14 5338
4182.75 5284
4183.36 5672
4183.97 5612
4184.58 5362
4185.19 5393
4185.80 5287
4186.41 5277
4187.02 5053
4187.63 4804
4188.24 5132
4188.85 5009
4189.46 4971
4190.07 5056
4190.68 4811
4191.29 4847
4191.90 4794
4192.51 5028
4193.13 5198
4193.74 5194
4194.35 5247
4194.96 5322
4195.57 5461
4196.18 5423
4196.79 5499
4197.40 5496
4198.01 6040
4198.62 6140
4199.24 6380
4199.85 6519
4200.46 6695
4201.07 6791
4201.68 6466
4202.29 6426
4202.90 6240
4203.52 5945
4204.13 6042
4204.74 5918
4205.35 5697
4205.96 5446
4206.57 5422
4207.19 5501
4207.80 5272
4208.41 5140
4209.02 5172
4209.63 5033
4210.25 5019
4210.86 4898
4211.47 4946
4212.08 4985
4212.69 4897
4213.31 5023
4213.92 5095
4214.53 5275
4215.14 5199
4215.76 4904
4216.37 4908
4216.98 4967
4217.59 4992
4218.21 5192
4218.82 5289
4219.43 5215
4220.04 5267
4220.66 5253
4221.27 5369
4221.88 5588
4222.50 5557
4223.11 5726
4223.72 5907
4224.33 6208
4224.95 6224
4225.56 6075
4226.17 5874
4226.79 5697
4227.40 5918
4228.01 6115
4228.63 5957
4229.24 6274
4229.85 6675
4230.47 6569
4231.08 6519
4231.69 6784
4232.31 6864
4232.92 7052
4233.54 7249
4234.15 7268
4234.76 7160
4235.38 6963
4235.99 7149
4236.61 7029
4237.22 7014
4237.83 7023
4238.45 7082
4239.06 7051
4239.68 7201
4240.29 6951
4240.90 7006
4241.52 7074
4242.13 6820
4242.75 6706
4243.36 6208
4243.98 6151
4244.59 5836
4245.21 5937
4245.82 5867
4246.43 5693
4247.05 5730
4247.66 5779
4248.28 5536
4248.89 5444
4249.51 5789
4250.12 5814
4250.74 6089
4251.35 6240
4251.97 5993
4252.58 6102
4253.20 6473
4253.81 6415
4254.43 6460
4255.04 6433
4255.66 6282
4256.28 6246
4256.89 6476
4257.51 6176
4258.12 6036
4258.74 6054
4259.35 6204
4259.97 5994
4260.58 5933
4261.20 5985
4261.82 5928
4262.43 6001
4263.05 5828
4263.66 5797
4264.28 5601
4264.90 5707
4265.51 5720
4266.13 5561
4266.74 5524
4267.36 5411
4267.98 5546
4268.59 5662
4269.21 6008
4269.82 6058
4270.44 5961
4271.06 6074
4271.67 6281
4272.29 6217
4272.91 5888
4273.52 5990
4274.14 6052
4274.76 5770
4275.37 5997
4275.99 5924
4276.61 6161
4277.22 6091
4277.84 6056
4278.46 5918
4279.08 6217
4279.69 6334
4280.31 6662
4280.93 6918
4281.54 6718
4282.16 6874
4282.78 6870
4283.40 7051
4284.01 6606
4284.63 6486
4285.25 6019
4285.87 5709
4286.48 5718
4287.10 5818
4287.72 5554
4288.34 5363
4288.95 5190
4289.57 5067
4290.19 4956
4290.81 5127
4291.43 5243
4292.04 5514
4292.66 5584
4293.28 5411
4293.90 5398
4294.52 5332
4295.13 5280
4295.75 5221
4296.37 5348
4296.99 5274
4297.61 5140
4298.23 5249
4298.84 5500
4299.46 5315
4300.08 5134
4300.70 5339
4301.32 5111
4301.94 5165
4302.56 5224
4303.17 5211
4303.79 5219
4304.41 5166
4305.03 5101
4305.65 5023
4306.27 5105
4306.89 5201
4307.51 5450
4308.13 5177
4308.75 4990
4309.36 5363
4309.98 5359
4310.60 5247
4311.22 5207
4311.84 5171
4312.46 5033
4313.08 5094
4313.70 5144
4314.32 4985
4314.94 4871
4315.56 4891
4316.18 4789
4316.80 4972
4317.42 4800
4318.04 4788
4318.66 5020
4319.28 5056
4319.90 5021
4320.52 4986
4321.14 4960
4321.76 4904
4322.38 4807
4323.00 4791
4323.62 4675
4324.24 4654
4324.86 4705
4325.48 4626
4326.10 4473
4326.72 4592
4327.34 4616
4327.96 4664
4328.58 4837
4329.20 4796
4329.82 4730
4330.44 4549
4331.07 4659
4331.69 4586
4332.31 4679
4332.93 4722
4333.55 4672
4334.17 4757
4334.79 4925
4335.41 4751
4336.03 4998
4336.65 4830
4337.28 4918
4337.90 5011
4338.52 4958
4339.14 4984
4339.76 4874
4340.38 4973
4341.00 5176
4341.63 5258
4342.25 4985
4342.87 5092
4343.49 5288
4344.11 5324
4344.73 5116
4345.36 5365
4345.98 5556
4346.60 5390
4347.22 5644
4347.84 5862
4348.47 6022
4349.09 6338
4349.71 6933
4350.33 7042
4350.95 7202
4351.58 7014
4352.20 6971
4352.82 6951
4353.44 6887
4354.07 6438
4354.69 6423
4355.31 6076
4355.93 5652
4356.56 5132
4357.18 5134
4357.80 5195
4358.42 5077
4359.05 5130
4359.67 5258
4360.29 5044
4360.92 4871
4361.54 4918
4362.16 5076
4362.78 5174
4363.41 5051
4364.03 5032
4364.65 4986
4365.28 5081
4365.90 4931
4366.52 4893
4367.15 5052
4367.77 5088
4368.39 4876
4369.02 4927
4369.64 4813
4370.26 4976
4370.89 5098
4371.51 4903
4372.14 5039
4372.76 5235
4373.38 5200
4374.01 5396
4374.63 5314
4375.25 5038
4375.88 4884
4376.50 4916
4377.13 4870
4377.75 4896
4378.37 4884
4379.00 5071
4379.62 4946
4380.25 5380
4380.87 5568
4381.50 5835
4382.12 6190
4382.75 6532
4383.37 6437
4383.99 6767
4384.62 6666
4385.24 6293
4385.87 6368
4386.49 6586
4387.12 6276
4387.74 6401
4388.37 6292
4388.99 5929
4389.62 5831
4390.24 5885
4390.87 6124
4391.49 6206
4392.12 6021
4392.74 5688
4393.37 5877
4393.99 5795
4394.62 5708
4395.24 5556
4395.87 5652
4396.49 5700
4397.12 5602
4397.75 5664
4398.37 5695
4399.00 5737
4399.62 5686
4400.25 5963
4400.87 5921
4401.50 5943
4402.13 5678
4402.75 5705
4403.38 5803
4404.00 5656
4404.63 5602
4405.26 5683
4405.88 5610
4406.51 5674
4407.13 5716
4407.76 5507
4408.39 5377
4409.01 5188
4409.64 5086
4410.27 5240
4410.89 5211
4411.52 5395
4412.15 5148
4412.77 4979
4413.40 5132
4414.03 4772
4414.65 4855
4415.28 4961
4415.91 4806
4416.53 5018
4417.16 5085
4417.79 4944
4418.41 4887
4419.04 4668
4419.67 4652
4420.30 4934
4420.92 4633
4421.55 4958
4422.18 4897
4422.80 4615
4423.43 4627
4424.06 4650
4424.69 4690
4425.31 4632
4425.94 4454
4426.57 4555
4427.20 4547
4427.82 4753
4428.45 4499
4429.08 4208
4429.71 4320
4430.34 4272
4430.96 4318
4431.59 4456
4432.22 4543
4432.85 4182
4433.48 4363
4434.10 4704
4434.73 4457
4435.36 4510
4435.99 4438
4436.62 4291
4437.25 4466
4437.87 4374
4438.50 4429
4439.13 4621
4439.76 4517
4440.39 4370
4441.02 4414
4441.64 4467
4442.27 4468
4442.90 4384
4443.53 4133
4444.16 4414
4444.79 4300
4445.42 4242
4446.05 4162
4446.68 4242
4447.30 4174
4447.93 4156
4448.56 4317
4449.19 4176
4449.82 3954
4450.45 4282
4451.08 4494
4451.71 4425
4452.34 4272
4452.97 4342
4453.60 4378
4454.23 4184
4454.86 4311
4455.49 4427
4456.12 4356
4456.75 4083
4457.38 4119
4458.01 4080
4458.64 4186
4459.27 4087
4459.90 4166
4460.53 3967
4461.16 4280
4461.79 4213
4462.42 4008
4463.05 4036
4463.68 4210
4464.31 4043
4464.94 3877
4465.57 3882
4466.20 4153
4466.83 3914
4467.46 4077
4468.09 3898
4468.72 4059
4469.35 4177
4469.98 4171
4470.61 4197
4471.24 4120
4471.87 4169
4472.50 4026
4473.13 3841
4473.77 3847
4474.40 3988
4475.03 4066
4475.66 3807
4476.29 3919
4476.92 3876
4477.55 3920
4478.18 4182
4478.82 3954
4479.45 3911
4480.08 3827
4480.71 3992
4481.34 3969
4481.97 3934
4482.60 3985
4483.24 3926
4483.87 3912
4484.50 3958
4485.13 3945
4485.76 4029
4486.39 3979
4487.03 3943
4487.66 3981
4488.29 4142
4488.92 4172
4489.55 4086
4490.19 3917
4490.82 3964
4491.45 4015
4492.08 4058
4492.71 3996
4493.35 3904
4493.98 3900
4494.61 3943
4495.24 3878
4495.88 4157
4496.51 4264
4497.14 4027
4497.77 4116
4498.41 3799
4499.04 3781
4499.67 3813
4500.31 4027
4500.94 4161
4501.57 4241
4502.20 4107
4502.84 4126
4503.47 3938
4504.10 4200
4504.74 4330
4505.37 4319
4506.00 4338
4506.64 4586
4507.27 4445
4507.90 4579
4508.54 4638
4509.17 4732
4509.80 4690
4510.44 4728
4511.07 4584
4511.70 4317
4512.34 4197
4512.97 3951
4513.60 3877
4514.24 4155
4514.87 4412
4515.51 4252
4516.14 4068
4516.77 4109
4517.41 4079
4518.04 4047
4518.68 4025
4519.31 4055
4519.94 3875
4520.58 4018
4521.21 4019
4521.85 3962
4522.48 3936
4523.12 3769
4523.75 3989
4524.39 4125
4525.02 4128
4525.65 4134
4526.29 3943
4526.92 4166
4527.56 4035
4528.19 4255
4528.83 4422
4529.46 4179
4530.10 4386
4530.73 4531
4531.37 4702
4532.00 4973
4532.64 5262
4533.27 5539
4533.91 5740
4534.54 6262
4535.18 6887
4535.81 6868
4536.45 7136
4537.09 7458
4537.72 7151
4538.36 7177
4538.99 6937
4539.63 6521
4540.26 6431
4540.90 5914
4541.53 5608
4542.17 5559
4542.81 5041
4543.44 4723
4544.08 4424
4544.71 4318
4545.35 4254
4545.99 4271
4546.62 4129
4547.26 4210
4547.89 4216
4548.53 4077
4549.17 3700
4549.80 3849
4550.44 4129
4551.08 4053
4551.71 4040
4552.35 3900
4552.98 3806
4553.62 3845
4554.26 3848
4554.89 3988
4555.53 4066
4556.17 3872
4556.80 3846
4557.44 4005
4558.08 3714
4558.72 3746
4559.35 3816
4559.99 4039
4560.63 3888
4561.26 3859
4561.90 4034
4562.54 3924
4563.17 4043
4563.81 3955
4564.45 4084
4565.09 4182
4565.72 3994
4566.36 4016
4567.00 4155
4567.64 4128
4568.27 4116
4568.91 4001
4569.55 4059
4570.19 4101
4570.82 4087
4571.46 4135
4572.10 4182
4572.74 4392
4573.38 4298
4574.01 4279
4574.65 4476
4575.29 4405
4575.93 4187
4576.57 4263
4577.20 4232
4577.84 4131
4578.48 3917
4579.12 3749
4579.76 3974
4580.40 3842
4581.04 3920
4581.67 4004
4582.31 4113
4582.95 3964
4583.59 3892
4584.23 3914
4584.87 4090
4585.51 4103
4586.14 4131
4586.78 4311
4587.42 3978
4588.06 3907
4588.70 3909
4589.34 4039
4589.98 4010
4590.62 4177
4591.26 4040
4591.90 3898
4592.54 4043
4593.17 4254
4593.81 4139
4594.45 4143
4595.09 3999
4595.73 3922
4596.37 3735
4597.01 3842
4597.65 3969
4598.29 3843
4598.93 3821
4599.57 3792
4600.21 3829
4600.85 3870
4601.49 3905
4602.13 3840
4602.77 3796
4603.41 3843
4604.05 3822
4604.69 4010
4605.33 4230
4605.97 4132
4606.61 4095
4607.25 4250
4607.89 4233
4608.53 4260
4609.17 4329
4609.81 4312
4610.45 4334
4611.09 4323
4611.73 4217
4612.38 4071
4613.02 4099
4613.66 4116
4614.30 3989
4614.94 4083
4615.58 4048
4616.22 3989
4616.86 3909
4617.50 3872
4618.14 3954
4618.78 3817
4619.43 3938
4620.07 3963
4620.71 3899
4621.35 3873
4621.99 3932
4622.63 3842
4623.27 3881
4623.91 3752
4624.56 3519
4625.20 3552
4625.84 3620
4626.48 3699
4627.12 3579
4627.76 3654
4628.41 3725
4629.05 3695
4629.69 3708
4630.33 3686
4630.97 3813
4631.62 3609
4632.26 3489
4632.90 3637
4633.54 3570
4634.18 3463
4634.83 3510
4635.47 3612
4636.11 3822
4636.75 3779
4637.40 3432
4638.04 3583
4638.68 3684
4639.32 3649
4639.97 3723
4640.61 3483
4641.25 3593
4641.89 3620
4642.54 3505
4643.18 3617
4643.82 3705
4644.46 3624
4645.11 3588
4645.75 3497
4646.39 3507
4647.04 3709
4647.68 3639
4648.32 3469
4648.97 3564
4649.61 3520
4650.25 3588
4650.90 3320
4651.54 3391
4652.18 3670
4652.83 3763
4653.47 3823
4654.11 3820
4654.76 3813
4655.40 3711
4656.04 3672
4656.69 3691
4657.33 3843
4657.98 3897
4658.62 3670
4659.26 3682
4659.91 3723
4660.55 3899
4661.20 3852
4661.84 3818
4662.48 3558
4663.13 3759
4663.77 3717
4664.42 3705
4665.06 3554
4665.71 3522
4666.35 3730
4666.99 3682
4667.64 3701
4668.28 3729
4668.93 3686
4669.57 3520
4670.22 3699
4670.86 3575
4671.51 3626
4672.15 3690
4672.80 3586
4673.44 3547
4674.09 3634
4674.73 3753
4675.38 3732
4676.02 3792
4676.67 3469
4677.31 3667
4677.96 3817
4678.60 3649
4679.25 3699
4679.89 3530
4680.54 3506
4681.18 3601
4681.83 3596
4682.47 3587
4683.12 3678
4683.77 3778
4684.41 3767
4685.06 3977
4685.70 4033
4686.35 3917
4686.99 3785
4687.64 3830
4688.29 3864
4688.93 3941
4689.58 4071
4690.22 4015
4690.87 4064
4691.52 3943
4692.16 4051
4692.81 3769
4693.45 3751
4694.10 3687
4694.75 3771
4695.39 3581
4696.04 3771
4696.69 3787
4697.33 3685
4697.98 3777
4698.63 4045
4699.27 3960
4699.92 3871
4700.57 3780
4701.21 3894
4701.86 3899
4702.51 3638
4703.15 3867
4703.80 4064
4704.45 4078
4705.10 4207
4705.74 4195
4706.39 4214
4707.04 4020
4707.68 3891
4708.33 3919
4708.98 3993
4709.63 3966
4710.27 4079
4710.92 3770
4711.57 3913
4712.22 4005
4712.86 4063
4713.51 3993
4714.16 3864
4714.81 3925
4715.45 4086
4716.10 4083
4716.75 4046
4717.40 3911
4718.05 3870
4718.69 3823
4719.34 3920
4719.99 4043
4720.64 3932
4721.29 4103
4721.94 4062
4722.58 3894
4723.23 3945
4723.88 4013
4724.53 3796
4725.18 3777
4725.83 3856
4726.47 3906
4727.12 4075
4727.77 4084
4728.42 4117
4729.07 4305
4729.72 4281
4730.37 4518
4731.02 4421
4731.66 4277
4732.31 4607
4732.96 4371
4733.61 4254
4734.26 4279
4734.91 4485
4735.56 4190
4736.21 4089
4736.86 4016
4737.51 4017
4738.16 3933
4738.81 4003
4739.45 4058
4740.10 4117
4740.75 3937
4741.40 3797
4742.05 4074
4742.70 4063
4743.35 4144
4744.00 4111
4744.65 3923
4745.30 3904
4745.95 4037
4746.60 4080
4747.25 4004
4747.90 4015
4748.55 4073
4749.20 3951
4749.85 4071
4750.50 4038
4751.15 4085
4751.80 3997
4752.45 4058
4753.10 4350
4753.75 4418
4754.40 4513
4755.05 4525
4755.71 4550
4756.36 4739
4757.01 4786
4757.66 4769
4758.31 4843
4758.96 4728
4759.61 4674
4760.26 4793
4760.91 4825
4761.56 4707
4762.21 4645
4762.86 4232
4763.52 4258
4764.17 4218
4764.82 3907
4765.47 3916
4766.12 4132
4766.77 3925
4767.42 3641
4768.07 3771
4768.73 3979
4769.38 4003
4770.03 3949
4770.68 3924
4771.33 3844
4771.98 3973
4772.64 3847
4773.29 4077
4773.94 3770
4774.59 3860
4775.24 3954
4775.89 3795
4776.55 3797
4777.20 3725
4777.85 3801
4778.50 3675
4779.15 3621
4779.81 3658
4780.46 3700
4781.11 3701
4781.76 3582
4782.42 3578
4783.07 3776
4783.72 3376
4784.37 3470
4785.03 3713
4785.68 3713
4786.33 3489
4786.98 3603
4787.64 3842
4788.29 3728
4788.94 3727
4789.60 3811
4790.25 3586
4790.90 3463
4791.55 3629
4792.21 3743
4792.86 3680
4793.51 3634
4794.17 3548
4794.82 3622
4795.47 3444
4796.13 3362
4796.78 3635
4797.43 3792
4798.09 3712
4798.74 3975
4799.39 3994
4800.05 3558
4800.70 3507
4801.36 3570
4802.01 3717
4802.66 3655
4803.32 3387
4803.97 3510
4804.62 3425
4805.28 3501
4805.93 3384
4806.59 3497
4807.24 3412
4807.89 3568
4808.55 3538
4809.20 3595
4809.86 3643
4810.51 3588
4811.17 3511
4811.82 3624
4812.47 3681
4813.13 3585
4813.78 3646
4814.44 3622
4815.09 3562
4815.75 3652
4816.40 3632
4817.06 3904
4817.71 3753
4818.37 3762
4819.02 3781
4819.68 3754
4820.33 3981
4820.99 3882
4821.64 3887
4822.30 4172
4822.95 4231
4823.61 4197
4824.26 4292
4824.92 4603
4825.57 4450
4826.23 4510
4826.88 4705
4827.54 4562
4828.19 4850
4828.85 4906
4829.51 4855
4830.16 5010
4830.82 4966
4831.47 5074
4832.13 4799
4832.78 4632
4833.44 4617
4834.10 4472
4834.75 4514
4835.41 4379
4836.06 4508
4836.72 4157
4837.38 4250
4838.03 4161
4838.69 4518
4839.34 4516
4840.00 4578
4840.66 4241
4841.31 4337
4841.97 4187
4842.63 4345
4843.28 4261
4843.94 4398
4844.60 4345
4845.25 4496
4845.91 4503
4846.57 4494
4847.22 4523
4847.88 4448
4848.54 4580
4849.19 4525
4849.85 4575
4850.51 4433
4851.17 4656
4851.82 5080
4852.48 5270
4853.14 5202
4853.79 5448
4854.45 5411
4855.11 5382
4855.77 5672
4856.42 5669
4857.08 5443
4857.74 5091
4858.40 5081
4859.05 4803
4859.71 4697
4860.37 4870
4861.03 4973
4861.68 4727
4862.34 4752
4863.00 4736
4863.66 4956
4864.32 4759
4864.97 4821
4865.63 4631
4866.29 4819
4866.95 4885
4867.61 4969
4868.26 4959
4868.92 4994
4869.58 4987
4870.24 5208
4870.90 5123
4871.56 5058
4872.21 4828
4872.87 4700
4873.53 4910
4874.19 4837
4874.85 4880
4875.51 4825
4876.17 4496
4876.83 4617
4877.48 4643
4878.14 4521
4878.80 4446
4879.46 4364
4880.12 4491
4880.78 4488
4881.44 4473
4882.10 4345
4882.76 4180
4883.42 4205
4884.08 4507
4884.73 4448
4885.39 4221
4886.05 4146
4886.71 4141
4887.37 4327
4888.03 4117
4888.69 4224
4889.35 4562
4890.01 4261
4890.67 4739
4891.33 4791
4891.99 4747
4892.65 4816
4893.31 4752
4893.97 5019
4894.63 5072
4895.29 5305
4895.95 5439
4896.61 5451
4897.27 5240
4897.93 5545
4898.59 5557
4899.25 5417
4899.91 5207
4900.57 5379
4901.23 5216
4901.89 5217
4902.55 5194
4903.21 5412
4903.88 5517
4904.54 5537
4905.20 5600
4905.86 5684
4906.52 5841
4907.18 5620
4907.84 5652
4908.50 5557
4909.16 5352
4909.82 5159
4910.48 4964
4911.15 5009
4911.81 4588
4912.47 4928
4913.13 4929
4913.79 4584
4914.45 4802
4915.11 4392
4915.77 4204
4916.44 4185
4917.10 4434
4917.76 4225
4918.42 4223
4919.08 4441
4919.74 4136
4920.41 4054
4921.07 4148
4921.73 4038
4922.39 4013
4923.05 4136
4923.72 4004
4924.38 3953
4925.04 3897
4925.70 4026
4926.36 3976
4927.03 3868
4927.69 4117
4928.35 3954
4929.01 3924
4929.67 4163
4930.34 3950
4931.00 4088
4931.66 4216
4932.32 4170
4932.99 4033
4933.65 4073
4934.31 3916
4934.98 3907
4935.64 3846
4936.30 4118
4936.96 4153
4937.63 3973
4938.29 3926
4938.95 4075
4939.62 3893
4940.28 3891
4940.94 3969
4941.61 3946
4942.27 3971
4942.93 4003
4943.60 3995
4944.26 3909
4944.92 3901
4945.59 3930
4946.25 3929
4946.91 4091
4947.58 3904
4948.24 3911
4948.90 3880
4949.57 4050
4950.23 3993
4950.89 3922
4951.56 3942
4952.22 3843
4952.89 3749
4953.55 3730
4954.21 3825
4954.88 3935
4955.54 3919
4956.21 3863
4956.87 3994
4957.53 3869
4958.20 3858
4958.86 3941
4959.53 3989
4960.19 3935
4960.86 3992
4961.52 4001
4962.19 4120
4962.85 4093
4963.52 4198
4964.18 4215
4964.84 4331
4965.51 4606
4966.17 4673
4966.84 5090
4967.50 5440
4968.17 5654
4968.83 5815
4969.50 5882
4970.16 5967
4970.83 5948
4971.49 5908
4972.16 5345
4972.82 5355
4973.49 5224
4974.16 4973
4974.82 4741
4975.49 4514
4976.15 4400
4976.82 4657
4977.48 4611
4978.15 4497
4978.81 4612
4979.48 4456
4980.15 4611
4980.81 4567
4981.48 4633
4982.14 4520
4982.81 4602
4983.48 4661
4984.14 4578
4984.81 4495
4985.47 4395
4986.14 4481
4986.81 4463
4987.47 4511
4988.14 4679
4988.80 4829
4989.47 4891
4990.14 5119
4990.80 5269
4991.47 5785
4992.14 6316
4992.80 6268
4993.47 6793
4994.14 7166
4994.80 7363
4995.47 7513
4996.14 7546
4996.80 7071
4997.47 6889
4998.14 6322
4998.81 5845
4999.47 5636
5000.14 5021
5000.81 4604
5001.47 4437
5002.14 4172
5002.81 4087
5003.48 4043
5004.14 3828
5004.81 3990
5005.48 3955
5006.15 3899
5006.81 3674
5007.48 3686
5008.15 3811
5008.82 3719
5009.48 3709
5010.15 3673
5010.82 3813
5011.49 3773
5012.16 3681
5012.82 3684
5013.49 3413
5014.16 3648
5014.83 3664
5015.50 3607
5016.16 3441
5016.83 3571
5017.50 3498
5018.17 3607
5018.84 3696
5019.50 3674
5020.17 3600
5020.84 3690
5021.51 3729
5022.18 3690
5022.85 3908
5023.52 4068
5024.19 4192
5024.85 4175
5025.52 3981
5026.19 3994
5026.86 4086
5027.53 4078
5028.20 3974
5028.87 3864
5029.54 3942
5030.21 3958
5030.87 3887
5031.54 3960
5032.21 3986
5032.88 3778
5033.55 3979
5034.22 3931
5034.89 3990
5035.56 4198
5036.23 4078
5036.90 3973
5037.57 4003
5038.24 3914
5038.91 3923
5039.58 3876
5040.25 3717
5040.92 3737
5041.59 3713
5042.26 3775
5042.93 3617
5043.60 3658
5044.27 3406
5044.94 3420
5045.61 3536
5046.28 3611
5046.95 3752
5047.62 3740
5048.29 3760
5048.96 3782
5049.63 3593
5050.30 3709
5050.97 3717
5051.64 3595
5052.31 3875
5052.98 3739
5053.65 3732
5054.32 3590
5054.99 3815
5055.66 3924
5056.34 3880
5057.01 3878
5057.68 3770
5058.35 3803
5059.02 3812
5059.69 3721
5060.36 3767
5061.03 3819
5061.70 3784
5062.38 3765
5063.05 3825
5063.72 3518
5064.39 3537
5065.06 3676
5065.73 3601
5066.40 3615
5067.08 3570
5067.75 3660
5068.42 3717
5069.09 3567
5069.76 3471
5070.43 3344
5071.11 3353
5071.78 3315
5072.45 3262
5073.12 3395
5073.79 3350
5074.47 3316
5075.14 3423
5075.81 3188
5076.48 3231
5077.15 3432
5077.83 3338
5078.50 3354
5079.17 3252
5079.84 3358
5080.52 3420
5081.19 3268
5081.86 3451
5082.53 3339
5083.21 3526
5083.88 3595
5084.55 3560
5085.22 3600
5085.90 3608
5086.57 3510
5087.24 3549
5087.92 3512
5088.59 3602
5089.26 3866
5089.93 3679
5090.61 3648
5091.28 3369
5091.95 3358
5092.63 3531
5093.30 3526
5093.97 3713
5094.65 3487
5095.32 3661
5095.99 3795
5096.67 3700
5097.34 3792
5098.02 3870
5098.69 3545
5099.36 3547
5100.04 3493
5100.71 3748
5101.38 3627
5102.06 3535
5102.73 3568
5103.41 3377
5104.08 3427
5104.75 3238
5105.43 3283
5106.10 3237
5106.78 3209
5107.45 3432
5108.12 3318
5108.80 3395
5109.47 3330
5110.15 3269
5110.82 3245
5111.50 3416
5112.17 3439
5112.85 3543
5113.52 3459
5114.20 3537
5114.87 3342
5115.54 3294
5116.22 3285
5116.89 3215
5117.57 3252
5118.24 3271
5118.92 3234
5119.59 3432
5120.27 3359
5120.94 3148
5121.62 3194
5122.30 3327
5122.97 3189
5123.65 3121
5124.32 3128
5125.00 3270
5125.67 3344
5126.35 3210
5127.02 3301
5127.70 3221
5128.37 3210
5129.05 3217
5129.73 3428
5130.40 3321
5131.08 3504
5131.75 3278
5132.43 3202
5133.10 3341
5133.78 3365
5134.46 3313
5135.13 3080
5135.81 3250
5136.49 3317
5137.16 3096
5137.84 3203
5138.51 3331
5139.19 3284
5139.87 3385
5140.54 3384
5141.22 3522
5141.90 3368
5142.57 3386
5143.25 3555
5143.93 3683
5144.60 3629
5145.28 3622
5145.96 3543
5146.63 3524
5147.31 3489
5147.99 3401
5148.66 3328
5149.34 3301
5150.02 3163
5150.69 3331
5151.37 3362
5152.05 3296
5152.73 3286
5153.40 3386
5154.08 3297
5154.76 3238
5155.44 3190
5156.11 3139
5156.79 3171
5157.47 3261
5158.15 3068
5158.82 3202
5159.50 3159
5160.18 3260
5160.86 3286
5161.53 3329
5162.21 3141
5162.89 3187
5163.57 3174
5164.25 3105
5164.92 3072
5165.60 2996
5166.28 3028
5166.96 3087
5167.64 3203
5168.31 3101
5168.99 3090
5169.67 2998
5170.35 3277
5171.03 3255
5171.71 3048
5172.39 3322
5173.06 3154
5173.74 3154
5174.42 3164
5175.10 3037
5175.78 3051
5176.46 3107
5177.14 3035
5177.82 2959
5178.49 3023
5179.17 2940
5179.85 2817
5180.53 3055
5181.21 3014
5181.89 3049
5182.57 2942
5183.25 3051
5183.93 3165
5184.61 3306
5185.29 3318
5185.97 3082
5186.64 3004
5187.32 3132
5188.00 3195
5188.68 2913
5189.36 3052
5190.04 3018
5190.72 3093
5191.40 3032
5192.08 3031
5192.76 3082
5193.44 2948
5194.12 2972
5194.80 2916
5195.48 2857
5196.16 3111
5196.84 2945
5197.52 2905
5198.20 3023
5198.88 3008
5199.56 2922
5200.24 2890
5200.92 2900
5201.60 2934
5202.28 3052
5202.96 3143
5203.65 3110
5204.33 2893
5205.01 2902
5205.69 3037
5206.37 3061
5207.05 3109
5207.73 3156
5208.41 3037
5209.09 2988
5209.77 3181
5210.45 3429
5211.13 3372
5211.82 3410
5212.50 3397
5213.18 3476
5213.86 3597
5214.54 3685
5215.22 3518
5215.90 3501
5216.58 3602
5217.27 3826
5217.95 3614
5218.63 3528
5219.31 3538
5219.99 3476
5220.67 3360
5221.36 3220
5222.04 3153
5222.72 3135
5223.40 3297
5224.08 3139
5224.77 3116
5225.45 3065
5226.13 3158
5226.81 3306
5227.49 3175
5228.18 3285
5228.86 3078
5229.54 3250
5230.22 3182
5230.91 3028
5231.59 3170
5232.27 3106
5232.95 3270
5233.63 3147
5234.32 3163
5235.00 3205
5235.68 3234
5236.37 3267
5237.05 3285
5237.73 3151
5238.41 3145
5239.10 3182
5239.78 3268
5240.46 3150
5241.15 3417
5241.83 3294
5242.51 3285
5243.20 3491
5243.88 3572
5244.56 3477
5245.24 3473
5245.93 3350
5246.61 3371
5247.29 3436
5247.98 3155
5248.66 3300
5249.35 3320
5250.03 3258
5250.71 3157
5251.40 3116
5252.08 3239
5252.76 3027
5253.45 3127
5254.13 3292
5254.82 3202
5255.50 3196
5256.18 3145
5256.87 3065
5257.55 3050
5258.24 3116
5258.92 3178
5259.60 3033
5260.29 2802
5260.97 2785
5261.66 2840
5262.34 2926
5263.03 2792
5263.71 2824
5264.40 3025
5265.08 3100
5265.76 3000
5266.45 2902
5267.13 2914
5267.82 3016
5268.50 3067
5269.19 3100
5269.87 3106
5270.56 3144
5271.24 3281
5271.93 3140
5272.61 3159
5273.30 3154
5273.98 3258
5274.67 3265
5275.35 3232
5276.04 3230
5276.72 3169
5277.41 3004
5278.10 3173
5278.78 3340
5279.47 3230
5280.15 3192
5280.84 3243
5281.52 3054
5282.21 2961
5282.89 3215
5283.58 3125
5284.27 3131
5284.95 3302
5285.64 3230
5286.32 3164
5287.01 3375
5287.70 3590
5288.38 3434
5289.07 3275
5289.75 3371
5290.44 3239
5291.13 3221
5291.81 3110
5292.50 3271
5293.19 2913
5293.87 2803
5294.56 3004
5295.25 3112
5295.93 3140
5296.62 2916
5297.31 3070
5297.99 3113
5298.68 3060
5299.37 3041
5300.05 3154
5300.74 3072
5301.43 3040
5302.11 3075
5302.80 3153
5303.49 2940
5304.18 3023
5304.86 2982
5305.55 3013
5306.24 3283
5306.92 3267
5307.61 3205
5308.30 3100
5308.99 3187
5309.67 3128
5310.36 3064
5311.05 3187
5311.74 3243
5312.42 3220
5313.11 3104
5313.80 3170
5314.49 3266
5315.18 3144
5315.86 3115
5316.55 3057
5317.24 3017
5317.93 2889
5318.62 2971
5319.30 3004
5319.99 3219
5320.68 3128
5321.37 2997
5322.06 3137
5322.74 3226
5323.43 3089
5324.12 3135
5324.81 3044
5325.50 3239
5326.19 3097
5326.88 3156
5327.56 3108
5328.25 2893
5328.94 3006
5329.63 2925
5330.32 2959
5331.01 3136
5331.70 3069
5332.39 3048
5333.07 3079
5333.76 3102
5334.45 3284
5335.14 3395
5335.83 3544
5336.52 3485
5337.21 3435
5337.90 3761
5338.59 3737
5339.28 3413
5339.97 3382
5340.66 3362
5341.35 3318
5342.04 3281
5342.73 3253
5343.42 3215
5344.10 3251
5344.79 3259
5345.48 3207
5346.17 3316
5346.86 3152
5347.55 3151
5348.24 3087
5348.93 3177
5349.62 3276
5350.31 3216
5351.00 3478
5351.69 3364
5352.39 3532
5353.08 3398
5353.77 3545
5354.46 3452
5355.15 3574
5355.84 3517
5356.53 3674
5357.22 3767
5357.91 3590
5358.60 3382
5359.29 3364
5359.98 3413
5360.67 3338
5361.36 3358
5362.05 3341
5362.74 3397
5363.44 3141
5364.13 3360
5364.82 3223
5365.51 3030
5366.20 3403
5366.89 3498
5367.58 3413
5368.27 3253
5368.96 3361
5369.66 3519
5370.35 3473
5371.04 3458
5371.73 3302
5372.42 3408
5373.11 3169
5373.81 3208
5374.50 3344
5375.19 3189
5375.88 3056
5376.57 3229
5377.26 3316
5377.96 3231
5378.65 3058
5379.34 3258
5380.03 3242
5380.72 3397
5381.42 3461
5382.11 3513
5382.80 3619
5383.49 3572
5384.18 3605
5384.88 3865
5385.57 3901
5386.26 3930
5386.95 3886
5387.65 4045
5388.34 3982
5389.03 4008
5389.72 3872
5390.42 3708
5391.11 3661
5391.80 3451
5392.50 3346
5393.19 3190
5393.88 3241
5394.57 3249
5395.27 3428
5395.96 3399
5396.65 3196
5397.35 3206
5398.04 3185
5398.73 3221
5399.43 3218
5400.12 3250
5400.81 3141
5401.51 3164
5402.20 3157
5402.89 3093
5403.59 3032
5404.28 3016
5404.97 3088
5405.67 2935
5406.36 2964
5407.06 3053
5407.75 3101
5408.44 3018
5409.14 3017
5409.83 3018
5410.53 3024
5411.22 3258
5411.91 3159
5412.61 3129
5413.30 3140
5414.00 3188
5414.69 3202
5415.38 3193
5416.08 3017
5416.77 3241
5417.47 3189
5418.16 2987
5418.86 3156
5419.55 3040
5420.25 2974
5420.94 2998
5421.64 2991
5422.33 2960
5423.03 2919
5423.72 2890
5424.41 3072
5425.11 3138
5425.80 3248
5426.50 3087
5427.19 2959
5427.89 2996
5428.59 3135
5429.28 3036
5429.98 2932
5430.67 2978
5431.37 3014
5432.06 3005
5432.76 3125
5433.45 2994
5434.15 3043
5434.84 2985
5435.54 2965
5436.23 2860
5436.93 3027
5437.63 2956
5438.32 2930
5439.02 2887
5439.71 2993
5440.41 3167
5441.11 3074
5441.80 3065
5442.50 3024
5443.19 2880
5443.89 3039
5444.59 3074
5445.28 3052
5445.98 2981
5446.68 3027
5447.37 3006
5448.07 2930
5448.76 2856
5449.46 3071
5450.16 3121
5450.85 3046
5451.55 3026
5452.25 3107
5452.94 3157
5453.64 2997
5454.34 3124
5455.03 3184
5455.73 3214
5456.43 3208
5457.13 3127
5457.82 3235
5458.52 2784
5459.22 2855
5459.91 2931
5460.61 2849
5461.31 2901
5462.01 2940
5462.70 2989
5463.40 2862
5464.10 2999
5464.80 2948
5465.49 3067
5466.19 3150
5466.89 3024
5467.59 3051
5468.28 3002
5468.98 2841
5469.68 2865
5470.38 3076
5471.07 3113
5471.77 2976
5472.47 3089
5473.17 2924
5473.87 2874
5474.56 2993
5475.26 3077
5475.96 2963
5476.66 3059
5477.36 3028
5478.06 2935
5478.75 2868
5479.45 2924
5480.15 2900
5480.85 2953
5481.55 2822
5482.25 3128
5482.95 3073
5483.64 3052
5484.34 3106
5485.04 2924
5485.74 3145
5486.44 3355
5487.14 3375
5487.84 3550
5488.54 3361
5489.23 3244
5489.93 3154
5490.63 3039
5491.33 3202
5492.03 3258
5492.73 3166
5493.43 3127
5494.13 3138
5494.83 3137
5495.53 3225
5496.23 3169
5496.93 3108
5497.63 3253
5498.33 3151
5499.03 3135
5499.73 3250
5500.43 3175
5501.13 3271
5501.83 3347
5502.53 3372
5503.23 3481
5503.93 3651
5504.63 3632
5505.33 3941
5506.03 3571
5506.73 3581
5507.43 3684
5508.13 3723
5508.83 3465
5509.53 3483
5510.23 3458
5510.93 3377
5511.63 3321
5512.33 3254
5513.03 3416
5513.73 3489
5514.43 3209
5515.13 3169
5515.83 3299
5516.53 3126
5517.23 2954
5517.93 3107
5518.64 3379
5519.34 3121
5520.04 3150
5520.74 3296
5521.44 3216
5522.14 3074
5522.84 3137
5523.54 3158
5524.24 3206
5524.95 3222
5525.65 3230
5526.35 3061
5527.05 3039
5527.75 3134
5528.45 3181
5529.15 3269
5529.86 3411
5530.56 3276
5531.26 3155
5531.96 3000
5532.66 3064
5533.36 3093
5534.07 3025
5534.77 2846
5535.47 3024
5536.17 3011
5536.87 2979
5537.58 2993
5538.28 3033
5538.98 2976
5539.68 3001
5540.39 2949
5541.09 2912
5541.79 2978
5542.49 2966
5543.20 2963
5543.90 2862
5544.60 2976
5545.30 3067
5546.01 2956
5546.71 2852
5547.41 3050
5548.11 3012
5548.82 2851
5549.52 2952
5550.22 3042
5550.93 3150
5551.63 3085
5552.33 3009
5553.03 3122
5553.74 3045
5554.44 2939
5555.14 2961
5555.85 2902
5556.55 3002
5557.25 3108
5557.96 3028
5558.66 2961
5559.36 2819
5560.07 2848
5560.77 2761
5561.48 2932
5562.18 2853
5562.88 2745
5563.59 2804
5564.29 2971
5564.99 3046
5565.70 2977
5566.40 2970
5567.11 3079
5567.81 3132
5568.51 3102
5569.22 3240
5569.92 3173
5570.63 3149
5571.33 3228
5572.04 3144
5572.74 2975
5573.44 3029
5574.15 3032
5574.85 3018
5575.56 2906
5576.26 2934
5576.97 2983
5577.67 2992
5578.38 3037
5579.08 3015
5579.79 2944
5580.49 2964
5581.20 2881
5581.90 3014
5582.61 3036
5583.31 3172
5584.02 3134
5584.72 2934
5585.43 2978
5586.13 2949
5586.84 2859
5587.54 2929
5588.25 2906
5588.95 2871
5589.66 2933
5590.36 2829
5591.07 2795
5591.77 2893
5592.48 2884
5593.19 2763
5593.89 2798
5594.60 2739
5595.30 2853
5596.01 2787
5596.71 3017
5597.42 2863
5598.13 2876
5598.83 2836
5599.54 2903
5600.24 2778
5600.95 2746
5601.66 2770
5602.36 2860
5603.07 2903
5603.78 2850
5604.48 2721
5605.19 2828
5605.89 2814
5606.60 2746
5607.31 2653
5608.01 2498
5608.72 2686
5609.43 2780
5610.13 2777
5610.84 2691
5611.55 2812
5612.25 2825
5612.96 2797
5613.67 2747
5614.38 2646
5615.08 2605
5615.79 2730
5616.50 2760
5617.20 2750
5617.91 2730
5618.62 2728
5619.33 2880
5620.03 2858
5620.74 2678
5621.45 2684
5622.15 2688
5622.86 2785
5623.57 2736
5624.28 2635
5624.99 2546
5625.69 2724
5626.40 2620
5627.11 2609
5627.82 2659
5628.52 2644
5629.23 2714
5629.94 2704
5630.65 2783
5631.36 2585
5632.06 2576
5632.77 2708
5633.48 2702
5634.19 2852
5634.90 2650
5635.61 2703
5636.31 2661
5637.02 2809
5637.73 2739
5638.44 2739
5639.15 2686
5639.86 2509
5640.56 2600
5641.27 2552
5641.98 2646
5642.69 2846
5643.40 2827
5644.11 2938
5644.82 2900
5645.53 2656
5646.24 2707
5646.94 2815
5647.65 2834
5648.36 2766
5649.07 2736
5649.78 2693
5650.49 2754
5651.20 2742
5651.91 2705
5652.62 2716
5653.33 2671
5654.04 2731
5654.75 2764
5655.46 2720
5656.17 2866
5656.88 2822
5657.59 2842
5658.30 2778
5659.01 2709
5659.71 2749
5660.42 2898
5661.13 2753
5661.84 2705
5662.55 2769
5663.26 2731
5663.97 2829
5664.69 2687
5665.40 2827
5666.11 2795
5666.82 2724
5667.53 2575
5668.24 2713
5668.95 2761
5669.66 2673
5670.37 2709
5671.08 2491
5671.79 2560
5672.50 2586
5673.21 2556
5673.92 2631
5674.63 2674
5675.34 2714
5676.05 2705
5676.76 2701
5677.48 2681
5678.19 2609
5678.90 2539
5679.61 2564
5680.32 2563
5681.03 2580
5681.74 2483
5682.45 2536
5683.16 2485
5683.88 2637
5684.59 2538
5685.30 2518
5686.01 2631
5686.72 2579
5687.43 2603
5688.15 2655
5688.86 2602
5689.57 2607
5690.28 2603
5690.99 2712
5691.70 2643
5692.42 2604
5693.13 2604
5693.84 2704
5694.55 2639
5695.26 2602
5695.98 2781
5696.69 2766
5697.40 2740
5698.11 2724
5698.82 2619
5699.54 2633
5700.25 2784
5700.96 2681
5701.67 2625
5702.39 2538
5703.10 2582
5703.81 2468
5704.52 2604
5705.24 2491
5705.95 2476
5706.66 2534
5707.38 2631
5708.09 2656
5708.80 2661
5709.51 2610
5710.23 2654
5710.94 2652
5711.65 2617
5712.37 2622
5713.08 2838
5713.79 2675
5714.51 2618
5715.22 2666
5715.93 2616
5716.65 2570
5717.36 2620
5718.07 2627
5718.79 2613
5719.50 2758
5720.21 2672
5720.93 2773
5721.64 2590
5722.36 2635
5723.07 2671
5723.78 2731
5724.50 2621
5725.21 2587
5725.92 2516
5726.64 2624
5727.35 2660
5728.07 2802
5728.78 2942
5729.50 2941
5730.21 2941
5730.92 2869
5731.64 2948
5732.35 3096
5733.07 2880
5733.78 2980
5734.50 2983
5735.21 3101
5735.93 3083
5736.64 2967
5737.35 3064
5738.07 3171
5738.78 3105
5739.50 2993
5740.21 2722
5740.93 2604
5741.64 2633
5742.36 2770
5743.07 2714
5743.79 2757
5744.50 2668
5745.22 2818
5745.93 2750
5746.65 2633
5747.37 2741
5748.08 2820
5748.80 2794
5749.51 2736
5750.23 2808
5750.94 2792
5751.66 2734
5752.37 2794
5753.09 2927
5753.81 2861
5754.52 2952
5755.24 2975
5755.95 2988
5756.67 2923
5757.38 2878
5758.10 2803
5758.82 2840
5759.53 3140
5760.25 2995
5760.96 2957
5761.68 2967
5762.40 3100
5763.11 3071
5763.83 3096
5764.55 3057
5765.26 3120
5765.98 3133
5766.70 3318
5767.41 3296
5768.13 3508
5768.85 3638
5769.56 3318
5770.28 3379
5771.00 3562
5771.71 3452
5772.43 3680
5773.15 3696
5773.86 3425
5774.58 3406
5775.30 3478
5776.01 3376
5776.73 3364
5777.45 3167
5778.17 3131
5778.88 3231
5779.60 3263
5780.32 3430
5781.04 3424
5781.75 3383
5782.47 3412
5783.19 3578
5783.91 3473
5784.62 3644
5785.34 3589
5786.06 3466
5786.78 3779
5787.49 3608
5788.21 3556
5788.93 3638
5789.65 3557
5790.37 3616
5791.08 3612
5791.80 3686
5792.52 3545
5793.24 3616
5793.96 3529
5794.68 3383
5795.39 3499
5796.11 3486
5796.83 3383
5797.55 3645
5798.27 3793
5798.99 3756
5799.70 3865
5800.42 3965
5801.14 4076
5801.86 4123
5802.58 4086
5803.30 4096
5804.02 4487
5804.74 4768
5805.45 4847
5806.17 5004
5806.89 5161
5807.61 5417
5808.33 5602
5809.05 5533
5809.77 5730
5810.49 5688
5811.21 5655
5811.93 5498
5812.65 5488
5813.37 5246
5814.09 5126
5814.81 5179
5815.52 5140
5816.24 5148
5816.96 5549
5817.68 5462
5818.40 5654
5819.12 5924
5819.84 6811
5820.56 7701
5821.28 8313
5822.00 9438
5822.72 9855
5823.44 10601
5824.16 10819
5824.88 10712
5825.60 10410
5826.32 9821
5827.04 8796
5827.76 8031
5828.48 7401
5829.21 6844
5829.93 6405
5830.65 6148
5831.37 5958
5832.09 6108
5832.81 5969
5833.53 5796
5834.25 5664
5834.97 5702
5835.69 5807
5836.41 5730
5837.13 5867
5837.85 5819
5838.57 5481
5839.30 5390
5840.02 5482
5840.74 5501
5841.46 5424
5842.18 5233
5842.90 5133
5843.62 5041
5844.34 5091
5845.07 4883
5845.79 4592
5846.51 4462
5847.23 4656
5847.95 4533
5848.67 4376
5849.39 4340
5850.12 4157
5850.84 4059
5851.56 3920
5852.28 3855
5853.00 3935
5853.73 3913
5854.45 3877
5855.17 3804
5855.89 3878
5856.61 3792
5857.34 3888
5858.06 3630
5858.78 3755
5859.50 3773
5860.23 3747
5860.95 3755
5861.67 3875
5862.39 3736
5863.11 3636
5863.84 3546
5864.56 3577
5865.28 3428
5866.01 3612
5866.73 3539
5867.45 3480
5868.17 3485
5868.90 3523
5869.62 3366
5870.34 3250
5871.07 3402
5871.79 3416
5872.51 3342
5873.23 3532
5873.96 3276
5874.68 3289
5875.40 3346
5876.13 3221
5876.85 3171
5877.57 3163
5878.30 2998
5879.02 3152
5879.74 3275
5880.47 3233
5881.19 3515
5881.92 3358
5882.64 3358
5883.36 3394
5884.09 3180
5884.81 3368
5885.53 3401
5886.26 3154
5886.98 3259
5887.71 3227
5888.43 3277
5889.15 3314
5889.88 3319
5890.60 3354
5891.33 3210
5892.05 3225
5892.78 3204
5893.50 3311
5894.23 3352
5894.95 3358
5895.67 3314
5896.40 3281
5897.12 3474
5897.85 3441
5898.57 3488
5899.30 3176
5900.02 3035
5900.75 3042
5901.47 3068
5902.20 3137
5902.92 3038
5903.65 3105
5904.37 3072
5905.10 3160
5905.82 3187
5906.55 3208
5907.27 3096
5908.00 3112
5908.72 3228
5909.45 3252
5910.17 3264
5910.90 3263
5911.62 3044
5912.35 3178
5913.08 3126
5913.80 3003
5914.53 3087
5915.25 2997
5915.98 3122
5916.70 3011
5917.43 3025
5918.16 3077
5918.88 2974
5919.61 3101
5920.33 3075
5921.06 3078
5921.79 2909
5922.51 2889
5923.24 2945
5923.97 3015
5924.69 2971
5925.42 2846
5926.14 2903
5926.87 2897
5927.60 2874
5928.32 2872
5929.05 2843
5929.78 2920
5930.50 2926
5931.23 3103
5931.96 3018
5932.68 2811
5933.41 2844
5934.14 2912
5934.86 2955
5935.59 3038
5936.32 2987
5937.05 2976
5937.77 3080
5938.50 3014
5939.23 2993
5939.95 2982
5940.68 3103
5941.41 3256
5942.14 3259
5942.86 3243
5943.59 3189
5944.32 3132
5945.05 3209
5945.77 3148
5946.50 3252
5947.23 3083
5947.96 3024
5948.68 2899
5949.41 3086
5950.14 3101
5950.87 3002
5951.60 3012
5952.32 3064
5953.05 2984
5953.78 2997
5954.51 3045
5955.24 3068
5955.96 3200
5956.69 3209
5957.42 3059
5958.15 3103
5958.88 3151
5959.61 3255
5960.33 3186
5961.06 3411
5961.79 3292
5962.52 3133
5963.25 3245
5963.98 3372
5964.71 3236
5965.44 3235
5966.16 3240
5966.89 3397
5967.62 3441
5968.35 3309
5969.08 3412
5969.81 3420
5970.54 3671
5971.27 3593
5972.00 3642
5972.73 3757
5973.46 3947
5974.18 3844
5974.91 3705
5975.64 3725
5976.37 3560
5977.10 3520
5977.83 3451
5978.56 3556
5979.29 3495
5980.02 3465
5980.75 3446
5981.48 3485
5982.21 3447
5982.94 3494
5983.67 3600
5984.40 3693
5985.13 3562
5985.86 3544
5986.59 3556
5987.32 3599
5988.05 3907
5988.78 3891
5989.51 3694
5990.24 3591
5990.97 3790
5991.70 3741
5992.43 3915
5993.16 3937
5993.89 3857
5994.62 3798
5995.35 3839
5996.09 3939
5996.82 4045
5997.55 3837
5998.28 3937
5999.01 3976
5999.74 4186
6000.47 3898
6001.20 3725
6001.93 3807
6002.66 4069
6003.39 3871
6004.13 3783
6004.86 3858
6005.59 3870
6006.32 3774
6007.05 3718
6007.78 3698
6008.51 3620
6009.25 3583
6009.98 3678
6010.71 3585
6011.44 3744
6012.17 4032
6012.90 4162
6013.64 4261
6014.37 4389
6015.10 4585
6015.83 4956
6016.56 5133
6017.29 5307
6018.03 5703
6018.76 5354
6019.49 5336
6020.22 5231
6020.96 4998
6021.69 4781
6022.42 4641
6023.15 4560
6023.88 4443
6024.62 3970
6025.35 3929
6026.08 3720
6026.81 3568
6027.55 3545
6028.28 3322
6029.01 3328
6029.75 3466
6030.48 3480
6031.21 3210
6031.94 3186
6032.68 3196
6033.41 3341
6034.14 3172
6034.88 3272
6035.61 3248
6036.34 3030
6037.07 3084
6037.81 3089
6038.54 3095
6039.27 3169
6040.01 3285
6040.74 3121
6041.47 3085
6042.21 3147
6042.94 3178
6043.68 3138
6044.41 2972
6045.14 3056
6045.88 3062
6046.61 2924
6047.34 3120
6048.08 3232
6048.81 3191
6049.55 3203
6050.28 3237
6051.01 3401
6051.75 3460
6052.48 3279
6053.22 3365
6053.95 3219
6054.68 3318
6055.42 3334
6056.15 3394
6056.89 3323
6057.62 3267
6058.36 3262
6059.09 3329
6059.83 3342
6060.56 3324
6061.29 3173
6062.03 3131
6062.76 3214
6063.50 3112
6064.23 3156
6064.97 3268
6065.70 3331
6066.44 3155
6067.17 3075
6067.91 3083
6068.64 3129
6069.38 3215
6070.11 3279
6070.85 3218
6071.58 3198
6072.32 3046
6073.06 3090
6073.79 3147
6074.53 3073
6075.26 3128
6076.00 3136
6076.73 3141
6077.47 3107
6078.20 3027
6078.94 3013
6079.68 3126
6080.41 3120
6081.15 3032
6081.88 2964
6082.62 2850
6083.35 2976
6084.09 3116
6084.83 3083
6085.56 3100
6086.30 3224
6087.04 3368
6087.77 3350
6088.51 3167
6089.24 3219
6089.98 3173
6090.72 3135
6091.45 3127
6092.19 3071
6092.93 3183
6093.66 3076
6094.40 3029
6095.14 3080
6095.87 3097
6096.61 3056
6097.35 2956
6098.08 3069
6098.82 3012
6099.56 2991
6100.29 3093
6101.03 3046
6101.77 2976
6102.51 3083
6103.24 2998
6103.98 2978
6104.72 2972
6105.46 2894
6106.19 2887
6106.93 2896
6107.67 2966
6108.41 2985
6109.14 2963
6109.88 3025
6110.62 2785
6111.36 2868
6112.09 2859
6112.83 2757
6113.57 2865
6114.31 2897
6115.04 2863
6115.78 2843
6116.52 2949
6117.26 3019
6118.00 3082
6118.73 3103
6119.47 3009
6120.21 3085
6120.95 3175
6121.69 3127
6122.43 3067
6123.16 3054
6123.90 3140
6124.64 3204
6125.38 3132
6126.12 3277
6126.86 3223
6127.60 3121
6128.33 3205
6129.07 3142
6129.81 3228
6130.55 3209
6131.29 3083
6132.03 3094
6132.77 3066
6133.51 3173
6134.25 3331
6134.98 3139
6135.72 3037
6136.46 3125
6137.20 3025
6137.94 3077
6138.68 3144
6139.42 3111
6140.16 3075
6140.90 3032
6141.64 3068
6142.38 3129
6143.12 3117
6143.86 3203
6144.60 3122
6145.34 3240
6146.08 3402
6146.82 3275
6147.56 3233
6148.30 3057
6149.04 3175
6149.78 3143
6150.52 3155
6151.26 3188
6152.00 3309
6152.74 3353
6153.48 3301
6154.22 3323
6154.96 3474
6155.70 3380
6156.44 3492
6157.18 3572
6157.92 3595
6158.66 3453
6159.40 3462
6160.14 3539
6160.88 3470
6161.62 3419
6162.36 3484
6163.10 3533
6163.85 3664
6164.59 3517
6165.33 3629
6166.07 3569
6166.81 3477
6167.55 3629
6168.29 3768
6169.03 3796
6169.77 3920
6170.51 4170
6171.26 4042
6172.00 4194
6172.74 4321
6173.48 4254
6174.22 4417
6174.96 4508
6175.70 4481
6176.45 4517
6177.19 4336
6177.93 4374
6178.67 4596
6179.41 4386
6180.16 4259
6180.90 4264
6181.64 4225
6182.38 4240
6183.12 4135
6183.87 4255
6184.61 4197
6185.35 4263
6186.09 4224
6186.83 4263
6187.58 4388
6188.32 4218
6189.06 4294
6189.80 4427
6190.55 4463
6191.29 4372
6192.03 4469
6192.77 4416
6193.52 4423
6194.26 4567
6195.00 4740
6195.74 4513
6196.49 4693
6197.23 4830
6197.97 4927
6198.72 5179
6199.46 5314
6200.20 5146
6200.94 5180
6201.69 5196
6202.43 5200
6203.17 5263
6203.92 5205
6204.66 5195
6205.40 5256
6206.15 5457
6206.89 5420
6207.63 5310
6208.38 5442
6209.12 5612
6209.87 6264
6210.61 6887
6211.35 7814
6212.10 9025
6212.84 10615
6213.58 11897
6214.33 13298
6215.07 14664
6215.82 16140
6216.56 16186
6217.30 16569
6218.05 16394
6218.79 14764
6219.54 13075
6220.28 11903
6221.02 10583
6221.77 9008
6222.51 7739
6223.26 6900
6224.00 6358
6224.75 5778
6225.49 5305
6226.24 5324
6226.98 5292
6227.73 5040
6228.47 5250
6229.21 5214
6229.96 5329
6230.70 5618
6231.45 5530
6232.19 5600
6232.94 5462
6233.68 5351
6234.43 5111
6235.17 4648
6235.92 4471
6236.67 4201
6237.41 4137
6238.16 4099
6238.90 4030
6239.65 4015
6240.39 4018
6241.14 3954
6241.88 3918
6242.63 3917
6243.37 3926
6244.12 3973
6244.87 3989
6245.61 4080
6246.36 3984
6247.10 4243
6247.85 4036
6248.59 3909
6249.34 3981
6250.09 4061
6250.83 4148
6251.58 4034
6252.33 4266
6253.07 4341
6253.82 4395
6254.56 4603
6255.31 4632
6256.06 4747
6256.80 4638
6257.55 4593
6258.30 4668
6259.04 4522
6259.79 4376
6260.54 4388
6261.28 4406
6262.03 4089
6262.78 4128
6263.52 4248
6264.27 4051
6265.02 4180
6265.76 4360
6266.51 4299
6267.26 4150
6268.01 4115
6268.75 4072
6269.50 4077
6270.25 3973
6270.99 3978
6271.74 4111
6272.49 4029
6273.24 4070
6273.98 4004
6274.73 4049
6275.48 4008
6276.23 3976
6276.97 3909
6277.72 3902
6278.47 3968
6279.22 3984
6279.96 3932
6280.71 3958
6281.46 4125
6282.21 4222
6282.96 4229
6283.70 4209
6284.45 4308
6285.20 4164
6285.95 4051
6286.70 4048
6287.45 4077
6288.19 3985
6288.94 3880
6289.69 3810
6290.44 3813
6291.19 3702
6291.94 3681
6292.68 3794
6293.43 3791
6294.18 3864
6294.93 3825
6295.68 3900
6296.43 3963
6297.18 3862
6297.93 3844
6298.67 3797
6299.42 3638
6300.17 3691
6300.92 3752
6301.67 3617
6302.42 3582
6303.17 3511
6303.92 3496
6304.67 3455
6305.42 3391
6306.17 3301
6306.92 3314
6307.67 3283
6308.41 3392
6309.16 3495
6309.91 3395
6310.66 3414
6311.41 3402
6312.16 3246
6312.91 3378
6313.66 3476
6314.41 3440
6315.16 3279
6315.91 3265
6316.66 3319
6317.41 3480
6318.16 3433
6318.91 3519
6319.66 3491
6320.41 3597
6321.16 3414
6321.91 3581
6322.66 3511
6323.41 3451
6324.16 3330
6324.92 3292
6325.67 3317
6326.42 3192
6327.17 3063
6327.92 3003
6328.67 3024
6329.42 3049
6330.17 3080
6330.92 3005
6331.67 3060
6332.42 3004
6333.17 3120
6333.92 3065
6334.68 3131
6335.43 3076
6336.18 2846
6336.93 2931
6337.68 2938
6338.43 2959
6339.18 2845
6339.93 2826
6340.69 2714
6341.44 2809
6342.19 2837
6342.94 2873
6343.69 2953
6344.44 2930
6345.20 2912
6345.95 3013
6346.70 2952
6347.45 3007
6348.20 2939
6348.95 3033
6349.71 2801
6350.46 2904
6351.21 2873
6351.96 2911
6352.71 2841
6353.47 2783
6354.22 2905
6354.97 2870
6355.72 2911
6356.48 2853
6357.23 3011
6357.98 3014
6358.73 3072
6359.49 3089
6360.24 3074
6360.99 3072
6361.74 3029
6362.50 3071
6363.25 3000
6364.00 3011
6364.76 2915
6365.51 2950
6366.26 2906
6367.01 2871
6367.77 2897
6368.52 2838
6369.27 2850
6370.03 2778
6370.78 2859
6371.53 2935
6372.29 2838
6373.04 2992
6373.79 2882
6374.55 2870
6375.30 2811
6376.05 2860
6376.81 2924
6377.56 2842
6378.31 2822
6379.07 2890
6379.82 2850
6380.58 2676
6381.33 2700
6382.08 2699
6382.84 2870
6383.59 2877
6384.35 2865
6385.10 2825
6385.85 2908
6386.61 2876
6387.36 2938
6388.12 2876
6388.87 2727
6389.62 2992
6390.38 2989
6391.13 2893
6391.89 2891
6392.64 2862
6393.40 2837
6394.15 2773
6394.91 2724
6395.66 2647
6396.42 2601
6397.17 2647
6397.93 2719
6398.68 2627
6399.44 2739
6400.19 2714
6400.95 2685
6401.70 2664
6402.46 2580
6403.21 2679
6403.97 2800
6404.72 2644
6405.48 2589
6406.23 2657
6406.99 2623
6407.74 2612
6408.50 2580
6409.25 2740
6410.01 2649
6410.76 2663
6411.52 2490
6412.28 2506
6413.03 2553
6413.79 2642
6414.54 2594
6415.30 2670
6416.05 2587
6416.81 2682
6417.57 2605
6418.32 2647
6419.08 2650
6419.83 2600
6420.59 2613
6421.35 2517
6422.10 2575
6422.86 2590
6423.62 2572
6424.37 2508
6425.13 2675
6425.89 2557
6426.64 2535
6427.40 2626
6428.15 2590
6428.91 2609
6429.67 2504
6430.42 2567
6431.18 2697
6431.94 2492
6432.70 2545
6433.45 2644
6434.21 2577
6434.97 2422
6435.72 2720
6436.48 2641
6437.24 2722
6437.99 2722
6438.75 2744
6439.51 2686
6440.27 2628
6441.02 2580
6441.78 2592
6442.54 2757
6443.30 2696
6444.05 2870
6444.81 2790
6445.57 2729
6446.33 2905
6447.08 2669
6447.84 2743
6448.60 2728
6449.36 2805
6450.12 2614
6450.87 2584
6451.63 2655
6452.39 2555
6453.15 2604
6453.91 2664
6454.66 2631
6455.42 2709
6456.18 2681
6456.94 2594
6457.70 2669
6458.46 2772
6459.21 2838
6459.97 2817
6460.73 2865
6461.49 2764
6462.25 2809
6463.01 2892
6463.77 2921
6464.52 2910
6465.28 2888
6466.04 2831
6466.80 2821
6467.56 2849
6468.32 2648
6469.08 2832
6469.84 2862
6470.60 2842
6471.36 2838
6472.11 2807
6472.87 2825
6473.63 2742
6474.39 2976
6475.15 2865
6475.91 2872
6476.67 2986
6477.43 2913
6478.19 2929
6478.95 2867
6479.71 2944
6480.47 3038
6481.23 3014
6481.99 2936
6482.75 2886
6483.51 2965
6484.27 3036
6485.03 2936
6485.79 2954
6486.55 2974
6487.31 2979
6488.07 3113
6488.83 3117
6489.59 3253
6490.35 3059
6491.11 3058
6491.87 3192
6492.63 3341
6493.39 3267
6494.15 3219
6494.91 3138
6495.67 3295
6496.43 3363
6497.19 3262
6497.95 3314
6498.71 3276
6499.48 3281
6500.24 3331
6501.00 3564
6501.76 3487
6502.52 3400
6503.28 3343
6504.04 3435
6504.80 3509
6505.56 3519
6506.32 3630
6507.09 3485
6507.85 3412
6508.61 3524
6509.37 3542
6510.13 3586
6510.89 3565
6511.65 3600
6512.42 3645
6513.18 3678
6513.94 3648
6514.70 3664
6515.46 3715
6516.22 3721
6516.99 3900
6517.75 3964
6518.51 3865
6519.27 3902
6520.03 3955
6520.80 3949
6521.56 3942
6522.32 3731
6523.08 3938
6523.84 3993
6524.61 4048
6525.37 4124
6526.13 4058
6526.89 4442
6527.66 4681
6528.42 4821
6529.18 4877
6529.94 4990
6530.71 5267
6531.47 5515
6532.23 5754
6533.00 5908
6533.76 5673
6534.52 5593
6535.28 5477
6536.05 5333
6536.81 5497
6537.57 5172
6538.34 4985
6539.10 4913
6539.86 5185
6540.63 5427
6541.39 5682
6542.15 6017
6542.92 6185
6543.68 6732
6544.44 6535
6545.21 6521
6545.97 6327
6546.73 5914
6547.50 5359
6548.26 4914
6549.02 4720
6549.79 4557
6550.55 4366
6551.31 4139
6552.08 4134
6552.84 3933
6553.61 3848
6554.37 3784
6555.13 3738
6555.90 3872
6556.66 3805
6557.43 3968
6558.19 3950
6558.96 3941
6559.72 3916
6560.48 3916
6561.25 4129
6562.01 4032
6562.78 3939
6563.54 4124
6564.31 3961
6565.07 3991
6565.84 4124
6566.60 4078
6567.37 4273
6568.13 4312
6568.90 4386
6569.66 4390
6570.43 4341
6571.19 4410
6571.96 4620
6572.72 4512
6573.49 4517
6574.25 4588
6575.02 4502
6575.78 4380
6576.55 4289
6577.31 4487
6578.08 4277
6578.84 4343
6579.61 4348
6580.37 4280
6581.14 4442
6581.91 4515
6582.67 4602
6583.44 4728
6584.20 4668
6584.97 4712
6585.73 4856
6586.50 5039
6587.27 5146
6588.03 5149
6588.80 5282
6589.56 5403
6590.33 5604
6591.10 5908
6591.86 5633
6592.63 5444
6593.39 5374
6594.16 5507
6594.93 5599
6595.69 5636
6596.46 5373
6597.23 5507
6597.99 5771
6598.76 5864
6599.53 5981
6600.29 5856
6601.06 6055
6601.83 6124
6602.59 6100
6603.36 5866
6604.13 5439
6604.89 5454
6605.66 5198
6606.43 4959
6607.20 4926
6607.96 4754
6608.73 4523
6609.50 4511
6610.26 4352
6611.03 4461
6611.80 4393
6612.57 4179
6613.33 4092
6614.10 4106
6614.87 4101
6615.64 4244
6616.40 4303
6617.17 4174
6617.94 4210
6618.71 4143
6619.48 3997
6620.24 4085
6621.01 4202
6621.78 4078
6622.55 3949
6623.32 4103
6624.08 4292
6624.85 4242
6625.62 4351
6626.39 4405
6627.16 4428
6627.92 4455
6628.69 4635
6629.46 4757
6630.23 4497
6631.00 4716
6631.77 4561
6632.54 4664
6633.30 4587
6634.07 4339
6634.84 4526
6635.61 4658
6636.38 4743
6637.15 4676
6637.92 4934
6638.69 5183
6639.45 5365
6640.22 5397
6640.99 5741
6641.76 5857
6642.53 5776
6643.30 5770
6644.07 5726
6644.84 5274
6645.61 4956
6646.38 4914
6647.15 4799
6647.92 4590
6648.69 4369
6649.46 4251
6650.22 4410
6650.99 4255
6651.76 4097
6652.53 3924
6653.30 4034
6654.07 4159
6654.84 4066
6655.61 4128
6656.38 4297
6657.15 4185
6657.92 4235
6658.69 4259
6659.46 4075
6660.23 4185
6661.00 4124
6661.77 4243
6662.54 4043
6663.31 3898
6664.09 4023
6664.86 3998
6665.63 4105
6666.40 4194
6667.17 4159
6667.94 4445
6668.71 4827
6669.48 5141
6670.25 5309
6671.02 5565
6671.79 5954
6672.56 5945
6673.33 5922
6674.10 5681
6674.88 5363
6675.65 4979
6676.42 4748
6677.19 4528
6677.96 4445
6678.73 4322
6679.50 4045
6680.27 4013
6681.05 3849
6681.82 3654
6682.59 3575
6683.36 3691
6684.13 3847
6684.90 3809
6685.67 3775
6686.45 3862
6687.22 3857
6687.99 3834
6688.76 3868
6689.53 3858
6690.31 3948
6691.08 4065
6691.85 3927
6692.62 3899
6693.39 4050
6694.17 3999
6694.94 3882
6695.71 3954
6696.48 3920
6697.25 3774
6698.03 3822
6698.80 3725
6699.57 3592
6700.34 3566
6701.12 3493
6701.89 3455
6702.66 3382
6703.43 3263
6704.21 3198
6704.98 3071
6705.75 3273
6706.53 3343
6707.30 3377
6708.07 3320
6708.84 3456
6709.62 3541
6710.39 3404
6711.16 3523
6711.94 3256
6712.71 3289
6713.48 3368
6714.26 3253
6715.03 3279
6715.80 3167
6716.58 3270
6717.35 3093
6718.12 3000
6718.90 3198
6719.67 3249
6720.45 3154
6721.22 3006
6721.99 3177
6722.77 3022
6723.54 3124
6724.31 3021
6725.09 3114
6725.86 3169
6726.64 3111
6727.41 3185
6728.18 3204
6728.96 3145
6729.73 3053
6730.51 3159
6731.28 3091
6732.06 2944
6732.83 2916
6733.60 2956
6734.38 2905
6735.15 2968
6735.93 3089
6736.70 3044
6737.48 2955
6738.25 3059
6739.03 2915
6739.80 2949
6740.58 2980
6741.35 2962
6742.13 2898
6742.90 2913
6743.68 2874
6744.45 3008
6745.23 2895
6746.00 2940
6746.78 3018
6747.55 2985
6748.33 2961
6749.10 3000
6749.88 3062
6750.65 2913
6751.43 2891
6752.20 2957
6752.98 2889
6753.75 2810
6754.53 2903
6755.31 2881
6756.08 2905
6756.86 2906
6757.63 2795
6758.41 2883
6759.19 2878
6759.96 2841
6760.74 2997
6761.51 2833
6762.29 2840
6763.07 2888
6763.84 2825
6764.62 2809
6765.39 2805
6766.17 2720
6766.95 2736
6767.72 2630
6768.50 2686
6769.28 2742
6770.05 2796
6770.83 2867
6771.61 2866
6772.38 2772
6773.16 2770
6773.94 2892
6774.71 2744
6775.49 2729
6776.27 2561
6777.04 2726
6777.82 2804
6778.60 2862
6779.37 2843
6780.15 2813
6780.93 2670
6781.71 2748
6782.48 2863
6783.26 2785
6784.04 3052
6784.81 3231
6785.59 3158
6786.37 3251
6787.15 3218
6787.92 3135
6788.70 2943
6789.48 2908
6790.26 2903
6791.04 2816
6791.81 2824
6792.59 2736
6793.37 2734
6794.15 2715
6794.92 2632
6795.70 2565
6796.48 2619
6797.26 2547
6798.04 2706
6798.81 2626
6799.59 2507
6800.37 2591
6801.15 2369
6801.93 2570
6802.71 2638
6803.48 2497
6804.26 2482
6805.04 2462
6805.82 2566
6806.60 2598
6807.38 2546
6808.16 2629
6808.94 2784
6809.71 2708
6810.49 2500
6811.27 2395
6812.05 2462
6812.83 2581
6813.61 2605
6814.39 2598
6815.17 2530
6815.95 2561
6816.73 2490
6817.50 2526
6818.28 2482
6819.06 2627
6819.84 2598
6820.62 2498
6821.40 2565
6822.18 2616
6822.96 2457
6823.74 2532
6824.52 2506
6825.30 2459
6826.08 2642
6826.86 2502
6827.64 2571
6828.42 2489
6829.20 2554
6829.98 2446
6830.76 2398
6831.54 2560
6832.32 2434
6833.10 2492
6833.88 2589
6834.66 2605
6835.44 2501
6836.22 2406
6837.00 2602
6837.78 2558
6838.56 2604
6839.34 2572
6840.12 2627
6840.90 2497
6841.68 2537
6842.46 2571
6843.24 2508
6844.03 2550
6844.81 2612
6845.59 2572
6846.37 2581
6847.15 2632
6847.93 2638
6848.71 2529
6849.49 2427
6850.27 2580
6851.05 2500
6851.84 2614
6852.62 2751
6853.40 2840
6854.18 3044
6854.96 3207
6855.74 3443
6856.52 3637
6857.30 4051
6858.09 4134
6858.87 4051
6859.65 4032
6860.43 4090
6861.21 4012
6861.99 3651
6862.78 3449
6863.56 3222
6864.34 3165
6865.12 3011
6865.90 2905
6866.69 2615
6867.47 2520
6868.25 2559
6869.03 2569
6869.82 2689
6870.60 2712
6871.38 2693
6872.16 2686
6872.94 2813
6873.73 2887
6874.51 2839
6875.29 2766
6876.07 2868
6876.86 2734
6877.64 2740
6878.42 2747
6879.21 2788
6879.99 2612
6880.77 2573
6881.55 2522
6882.34 2576
6883.12 2523
6883.90 2661
6884.69 2698
6885.47 2587
6886.25 2720
6887.04 2691
6887.82 2746
6888.60 2782
6889.39 2887
6890.17 2996
6890.95 2946
6891.74 2930
6892.52 2982
6893.30 3180
6894.09 3149
6894.87 3124
6895.65 3009
6896.44 3078
6897.22 3083
6898.01 3010
6898.79 2986
6899.57 2793
6900.36 2951
6901.14 3022
6901.93 2925
6902.71 2923
6903.49 2970
6904.28 2860
6905.06 2965
6905.85 2934
6906.63 2859
6907.42 2844
6908.20 3012
6908.98 2861
6909.77 2913
6910.55 2892
6911.34 2805
6912.12 2812
6912.91 2796
6913.69 2775
6914.48 2713
6915.26 2842
6916.05 2778
6916.83 2793
6917.62 2831
6918.40 2922
6919.19 2832
6919.97 2800
6920.76 2761
6921.54 2864
6922.33 2706
6923.11 2853
6923.90 2925
6924.68 2852
6925.47 3028
6926.25 2993
6927.04 2905
6927.82 2801
6928.61 2866
6929.40 2979
6930.18 2912
6930.97 2914
6931.75 2918
6932.54 2863
6933.32 2898
6934.11 2876
6934.90 2859
6935.68 2777
6936.47 2762
6937.25 2745
6938.04 2786
6938.83 2850
6939.61 2737
6940.40 2697
6941.19 2672
6941.97 2634
6942.76 2724
6943.54 2803
6944.33 2828
6945.12 2788
6945.90 2797
6946.69 2819
6947.48 2819
6948.26 2880
6949.05 2993
6949.84 2926
6950.62 2784
6951.41 3074
6952.20 3103
6952.99 3061
6953.77 3011
6954.56 3082
6955.35 3094
6956.13 3159
6956.92 3098
6957.71 3093
6958.50 3130
6959.28 3166
6960.07 3210
6960.86 3147
6961.64 3128
6962.43 3091
6963.22 3126
6964.01 3443
6964.80 3391
6965.58 3576
6966.37 3397
6967.16 3422
6967.95 3414
6968.73 3528
6969.52 3491
6970.31 3573
6971.10 3495
6971.89 3476
6972.67 3672
6973.46 3640
6974.25 3713
6975.04 3772
6975.83 3879
6976.62 3716
6977.40 3877
6978.19 3957
6978.98 3926
6979.77 3976
6980.56 4045
6981.35 4044
6982.13 4356
6982.92 4406
6983.71 4422
6984.50 4519
6985.29 4783
6986.08 4931
6986.87 5165
6987.66 5260
6988.45 5546
6989.23 5971
6990.02 6220
6990.81 6688
6991.60 7464
6992.39 7766
6993.18 7973
6993.97 8357
6994.76 8088
6995.55 7742
6996.34 7087
6997.13 6417
6997.92 6018
6998.71 5687
6999.50 5190
7000.29 4988
7001.07 5076
7001.86 4870
7002.65 5173
7003.44 5828
7004.23 6228
7005.02 6734
7005.81 7463
7006.60 7951
7007.39 8216
7008.18 8304
7008.97 8034
7009.76 7515
7010.55 6908
7011.34 6423
7012.14 5883
7012.93 5181
7013.72 4635
7014.51 4206
7015.30 4039
7016.09 3990
7016.88 3841
7017.67 3826
7018.46 3685
7019.25 3651
7020.04 3636
7020.83 3643
7021.62 3760
7022.41 3741
7023.20 3732
7024.00 3653
7024.79 3579
7025.58 3653
7026.37 3484
7027.16 3419
7027.95 3374
7028.74 3295
7029.53 3279
7030.32 3334
7031.12 3299
7031.91 3390
7032.70 3324
7033.49 3486
7034.28 3363
7035.07 3421
7035.87 3352
7036.66 3404
7037.45 3409
7038.24 3309
7039.03 3298
7039.82 3179
7040.62 3232
7041.41 3110
7042.20 3158
7042.99 3134
7043.78 3239
7044.58 3387
7045.37 3318
7046.16 3446
7046.95 3436
7047.75 3439
7048.54 3499
7049.33 3488
7050.12 3299
7050.92 3204
7051.71 3236
7052.50 3140
7053.29 3183
7054.09 3337
7054.88 3477
7055.67 3515
7056.46 3396
7057.26 3424
7058.05 3416
7058.84 3548
7059.64 3459
7060.43 3296
7061.22 3417
7062.02 3080
7062.81 2984
7063.60 3083
7064.39 3194
7065.19 3121
7065.98 2996
7066.77 3043
7067.57 3047
7068.36 2940
7069.16 2906
7069.95 3053
7070.74 2980
7071.54 3076
7072.33 3083
7073.12 2884
7073.92 2985
7074.71 3156
7075.51 3095
7076.30 2888
7077.09 2861
7077.89 2862
7078.68 2946
7079.48 2875
7080.27 2886
7081.06 2810
7081.86 2963
7082.65 2893
7083.45 2819
7084.24 2935
7085.04 2950
7085.83 2875
7086.62 2998
7087.42 2929
7088.21 2737
7089.01 2859
7089.80 2882
7090.60 2935
7091.39 2655
7092.19 2601
7092.98 2616
7093.78 2762
7094.57 2693
7095.37 2670
7096.16 2643
7096.96 2756
7097.75 2682
7098.55 2661
7099.34 2656
7100.14 2651
7100.93 2661
7101.73 2576
7102.52 2504
7103.32 2547
7104.11 2596
7104.91 2564
7105.71 2551
7106.50 2558
7107.30 2491
7108.09 2478
7108.89 2590
7109.68 2398
7110.48 2362
7111.28 2387
7112.07 2314
7112.87 2429
7113.66 2331
7114.46 2238
7115.26 2242
7116.05 2336
7116.85 2528
7117.65 2357
7118.44 2398
7119.24 2482
7120.03 2567
7120.83 2449
7121.63 2433
7122.42 2271
7123.22 2330
7124.02 2386
7124.81 2350
7125.61 2420
7126.41 2394
7127.20 2415
7128.00 2522
7128.80 2499
7129.59 2567
7130.39 2653
7131.19 2524
7131.99 2563
7132.78 2518
7133.58 2405
7134.38 2438
7135.17 2327
7135.97 2434
7136.77 2355
7137.57 2357
7138.36 2333
7139.16 2374
7139.96 2297
7140.76 2361
7141.55 2339
7142.35 2429
7143.15 2314
7143.95 2424
7144.74 2332
7145.54 2232
7146.34 2233
7147.14 2215
7147.94 2364
7148.73 2378
7149.53 2367
7150.33 2346
7151.13 2270
7151.93 2296
7152.72 2284
7153.52 2242
7154.32 2060
7155.12 2280
7155.92 2274
7156.72 2284
7157.51 2220
7158.31 2132
7159.11 2167
7159.91 2177
7160.71 2240
7161.51 2229
7162.31 2277
7163.11 2295
7163.90 2254
7164.70 2222
7165.50 2333
7166.30 2331
7167.10 2251
7167.90 2345
7168.70 2299
7169.50 2279
7170.30 2226
7171.10 2110
7171.90 2132
7172.69 2270
7173.49 2293
7174.29 2186
7175.09 2217
7175.89 2292
7176.69 2350
7177.49 2280
7178.29 2246
7179.09 2261
7179.89 2302
7180.69 2269
7181.49 2167
7182.29 2096
7183.09 2070
7183.89 2108
7184.69 2045
7185.49 2047
7186.29 2104
7187.09 2222
7187.89 2234
7188.69 2152
7189.49 2089
7190.29 2076
7191.09 2193
7191.89 2125
7192.69 2018
7193.49 2072
7194.29 2067
7195.09 2031
7195.89 1940
7196.70 2044
7197.50 2071
7198.30 1970
7199.10 1923
7199.90 2050
7200.70 2000
7201.50 2096
7202.30 2074
7203.10 2022
7203.90 2045
7204.70 2001
7205.51 1895
7206.31 2060
7207.11 2086
7207.91 2042
7208.71 2042
7209.51 2165
7210.31 2150
7211.12 1983
7211.92 2025
7212.72 2024
7213.52 1993
7214.32 1908
7215.12 1943
7215.92 1981
7216.73 2033
7217.53 2036
7218.33 2049
7219.13 1995
7219.93 1945
7220.74 2013
7221.54 1968
7222.34 1928
7223.14 1941
7223.94 2116
7224.75 2023
7225.55 2026
7226.35 1989
7227.15 1903
7227.96 2057
7228.76 1989
7229.56 1976
7230.36 2052
7231.17 2013
7231.97 2056
7232.77 2105
7233.57 1993
7234.38 1998
7235.18 2011
7235.98 2127
7236.79 2093
7237.59 2101
7238.39 2145
7239.19 2169
7240.00 2204
7240.80 2158
7241.60 2152
7242.41 2094
7243.21 2327
7244.01 2252
7244.82 2284
7245.62 2280
7246.42 2337
7247.23 2363
7248.03 2531
7248.83 2417
7249.64 2284
7250.44 2298
7251.25 2093
7252.05 2150
7252.85 2187
7253.66 2216
7254.46 2075
7255.27 2119
7256.07 2214
7256.87 2237
7257.68 2188
7258.48 2010
7259.29 2089
7260.09 2165
7260.89 2023
7261.70 2067
7262.50 2063
7263.31 2054
7264.11 2146
7264.92 2124
7265.72 2150
7266.53 2022
7267.33 2028
7268.13 2126
7268.94 2058
7269.74 2067
7270.55 2036
7271.35 2154
7272.16 2210
7272.96 2100
7273.77 2130
7274.57 2244
7275.38 2341
7276.18 2228
7276.99 2237
7277.79 2193
7278.60 2226
7279.40 2194
7280.21 2233
7281.01 2218
7281.82 2290
7282.63 2377
7283.43 2350
7284.24 2288
7285.04 2379
7285.85 2454
7286.65 2472
7287.46 2586
7288.27 2908
7289.07 3078
7289.88 3216
7290.68 3453
7291.49 3672
7292.29 3768
7293.10 3866
7293.91 3866
7294.71 3677
7295.52 3366
7296.33 3188
7297.13 3054
7297.94 2746
7298.74 2648
7299.55 2640
7300.36 2435
7301.16 2330
7301.97 2381
7302.78 2265
7303.58 2274
7304.39 2344
7305.20 2318
7306.00 2252
7306.81 2310
7307.62 2277
7308.42 2278
7309.23 2286
7310.04 2296
7310.84 2153
7311.65 2194
7312.46 2175
7313.27 2171
7314.07 2287
7314.88 2337
7315.69 2310
7316.50 2302
7317.30 2132
7318.11 2317
7318.92 2276
7319.72 2210
7320.53 2140
7321.34 2329
7322.15 2326
7322.96 2347
7323.76 2408
7324.57 2413
7325.38 2517
7326.19 2441
7326.99 2667
7327.80 2741
7328.61 2660
7329.42 2740
7330.23 2639
7331.03 2701
7331.84 2645
7332.65 2525
7333.46 2477
7334.27 2371
7335.08 2351
7335.88 2405
7336.69 2338
7337.50 2296
7338.31 2275
7339.12 2177
7339.93 2100
7340.74 2095
7341.54 2128
7342.35 2141
7343.16 2067
7343.97 2115
7344.78 2135
7345.59 2112
7346.40 2155
7347.21 2168
7348.02 2177
7348.82 2029
7349.63 2113
7350.44 2110
7351.25 2142
7352.06 2162
7352.87 2077
7353.68 2025
7354.49 2016
7355.30 2126
7356.11 2172
7356.92 2142
7357.73 2149
7358.54 2090
7359.35 2145
7360.16 2137
7360.97 2072
7361.78 2254
7362.59 2095
7363.40 2118
7364.21 2181
7365.02 2192
7365.83 2210
7366.64 2199
7367.45 2109
7368.26 2137
7369.07 2259
7369.88 2309
7370.69 2154
7371.50 2203
7372.31 2221
7373.12 2150
7373.93 2215
7374.74 2213
7375.55 2307
7376.36 2247
7377.17 2209
7377.98 2340
7378.79 2272
7379.60 2190
7380.42 2245
7381.23 2407
7382.04 2415
7382.85 2287
7383.66 2249
7384.47 2410
7385.28 2419
7386.09 2459
7386.90 2675
7387.71 2801
7388.53 2780
7389.34 2951
7390.15 2766
7390.96 2662
7391.77 2534
7392.58 2593
7393.39 2538
7394.21 2449
7395.02 2388
7395.83 2303
7396.64 2269
7397.45 2213
7398.27 2234
7399.08 2048
7399.89 2128
7400.70 2213
7401.51 2272
7402.33 2215
7403.14 2252
7403.95 2359
7404.76 2481
7405.57 2500
7406.39 2715
7407.20 2840
7408.01 2981
7408.82 2959
7409.64 3018
7410.45 2684
7411.26 2647
7412.07 2628
7412.89 2372
7413.70 2356
7414.51 2321
7415.32 2193
7416.14 2202
7416.95 2100
7417.76 2188
7418.58 2121
7419.39 2018
7420.20 1989
7421.02 2122
7421.83 2051
7422.64 1998
7423.45 1994
7424.27 2055
7425.08 1950
7425.89 2035
7426.71 1916
7427.52 2044
7428.33 2027
7429.15 1965
7429.96 2026
7430.78 2025
7431.59 2085
7432.40 1968
7433.22 2042
7434.03 1979
7434.84 1993
7435.66 2073
7436.47 1977
7437.29 1973
7438.10 1944
7438.91 1929
7439.73 1853
7440.54 1809
7441.36 1918
7442.17 1913
7442.99 1870
7443.80 1835
7444.61 1905
7445.43 1936
7446.24 1953
7447.06 2075
7447.87 2000
7448.69 1951
7449.50 1961
7450.32 2016
7451.13 2002
7451.95 1852
7452.76 1847
7453.58 1875
7454.39 1917
7455.21 1877
7456.02 1855
7456.84 1888
7457.65 1915
7458.47 2051
7459.28 1927
7460.10 1816
7460.91 1820
7461.73 1978
7462.54 1994
7463.36 1892
7464.17 1890
7464.99 1857
7465.80 1942
7466.62 1833
7467.44 1980
7468.25 1994
7469.07 2109
7469.88 1984
7470.70 2056
7471.51 1958
7472.33 1850
7473.15 1959
7473.96 2024
7474.78 1908
7475.59 1977
7476.41 2058
7477.23 2070
7478.04 1960
7478.86 1957
7479.67 2072
7480.49 2061
7481.31 2102
7482.12 1885
7482.94 1926
7483.76 1926
7484.57 1843
7485.39 1821
7486.21 1863
7487.02 1892
7487.84 1756
7488.66 1948
7489.47 1956
7490.29 1813
7491.11 1836
7491.92 1925
7492.74 1791
7493.56 1882
7494.38 1919
7495.19 1974
7496.01 1943
7496.83 1809
7497.64 1864
7498.46 1851
7499.28 1898
7500.10 1965
7500.91 1958
7501.73 1804
7502.55 1958
7503.37 1897
7504.18 1835
7505.00 1813
7505.82 1855
7506.64 1920
7507.46 1915
7508.27 1935
7509.09 1892
7509.91 1857
7510.73 1876
7511.55 1780
7512.36 1858
7513.18 1941
7514.00 1908
7514.82 1929
7515.64 1703
7516.45 1880
7517.27 1913
7518.09 1901
7518.91 1905
7519.73 1960
7520.55 1895
7521.37 1894
7522.18 1857
7523.00 1901
7523.82 1828
7524.64 1874
7525.46 1877
7526.28 1802
7527.10 1846
7527.92 1880
7528.74 1820
7529.55 1881
7530.37 1777
7531.19 1830
7532.01 1860
7532.83 1874
7533.65 2011
7534.47 1883
7535.29 1858
7536.11 1811
7536.93 1889
7537.75 2078
7538.57 1921
7539.39 1888
7540.21 1944
7541.03 1989
7541.84 1967
7542.66 1869
7543.48 1880
7544.30 1861
7545.12 1958
7545.94 2014
7546.76 2048
7547.58 1970
7548.40 2078
7549.22 2038
7550.04 2070
7550.86 1920
7551.68 2005
7552.51 2049
7553.33 1958
7554.15 1999
7554.97 2114
7555.79 2024
7556.61 2014
7557.43 2122
7558.25 2027
7559.07 2039
7559.89 2107
7560.71 2060
7561.53 2098
7562.35 2143
7563.17 2188
7563.99 2166
7564.81 2178
7565.64 2191
7566.46 2214
7567.28 2242
7568.10 2213
7568.92 2326
7569.74 2299
7570.56 2251
7571.38 2294
7572.21 2145
7573.03 2198
7573.85 2122
7574.67 2184
7575.49 2127
7576.31 2040
7577.13 2024
7577.96 2171
7578.78 2187
7579.60 2173
7580.42 2199
7581.24 2265
7582.07 2212
7582.89 2165
7583.71 2158
7584.53 2266
7585.35 2266
7586.18 2266
7587.00 2139
7587.82 2078
7588.64 2114
7589.46 2188
7590.29 2269
7591.11 2197
7591.93 2254
7592.75 2339
7593.58 2271
7594.40 2416
7595.22 2345
7596.04 2495
7596.87 2476
7597.69 2492
7598.51 2435
7599.34 2450
7600.16 2480
7600.98 2426
7601.80 2494
7602.63 2649
7603.45 2434
7604.27 2381
7605.10 2531
7605.92 2484
7606.74 2394
7607.57 2613
7608.39 2725
7609.21 2860
7610.04 3084
7610.86 3181
7611.68 3393
7612.51 3590
7613.33 3529
7614.15 3392
7614.98 3201
7615.80 3141
7616.62 3076
7617.45 2949
7618.27 2788
7619.10 2703
7619.92 2677
7620.74 2660
7621.57 2716
7622.39 2548
7623.22 2444
7624.04 2493
7624.86 2520
7625.69 2545
7626.51 2434
7627.34 2554
7628.16 2468
7628.99 2576
7629.81 2555
7630.64 2551
7631.46 2706
7632.28 2554
7633.11 2522
7633.93 2558
7634.76 2680
7635.58 2717
7636.41 2843
7637.23 3059
7638.06 3180
7638.88 3418
7639.71 3523
7640.53 3368
7641.36 3289
7642.18 3173
7643.01 3092
7643.83 3021
7644.66 2693
7645.48 2621
7646.31 2535
7647.14 2359
7647.96 2318
7648.79 2209
7649.61 2267
7650.44 2212
7651.26 2191
7652.09 2320
7652.91 2232
7653.74 2189
7654.57 2304
7655.39 2205
7656.22 2169
7657.04 2073
7657.87 1985
7658.70 2065
7659.52 1994
7660.35 2047
7661.17 2117
7662.00 1916
7662.83 1977
7663.65 1980
7664.48 1983
7665.31 2010
7666.13 2023
7666.96 2028
7667.79 2013
7668.61 1897
7669.44 2117
7670.27 2032
7671.09 2050
7671.92 1991
7672.75 1936
7673.57 2022
7674.40 1943
7675.23 2074
7676.05 2102
7676.88 2031
7677.71 1900
7678.53 1943
7679.36 1998
7680.19 1968
7681.02 1941
7681.84 1935
7682.67 1887
7683.50 1949
7684.33 1946
7685.15 1830
7685.98 1914
7686.81 1883
7687.64 1949
7688.46 1972
7689.29 1900
7690.12 1922
7690.95 1942
7691.77 1983
7692.60 1828
7693.43 1882
7694.26 1985
7695.09 1929
7695.91 2014
7696.74 2067
7697.57 2045
7698.40 2015
7699.23 1897
7700.06 1958
7700.88 1976
7701.71 1921
7702.54 1906
7703.37 1903
7704.20 1822
7705.03 1935
7705.85 1885
7706.68 1891
7707.51 1930
7708.34 1939
7709.17 1969
7710.00 1943
7710.83 2076
7711.66 1971
7712.48 2049
7713.31 1964
7714.14 2010
7714.97 2091
7715.80 1968
7716.63 1995
7717.46 1866
7718.29 1899
7719.12 1910
7719.95 1893
7720.78 1962
7721.61 1982
7722.44 1978
7723.27 1867
7724.09 1921
7724.92 1934
7725.75 1852
7726.58 1836
7727.41 1882
7728.24 1840
7729.07 1862
7729.90 1908
7730.73 1878
7731.56 1833
7732.39 1869
7733.22 1856
7734.05 1920
7734.88 1881
7735.71 1803
7736.54 1803
7737.37 1864
7738.20 1899
7739.03 1811
7739.86 1833
7740.70 1839
7741.53 1895
7742.36 1909
7743.19 1822
7744.02 1848
7744.85 1969
7745.68 1898
7746.51 1847
7747.34 1819
7748.17 1929
7749.00 1844
7749.83 1973
7750.66 2099
7751.50 2181
7752.33 2444
7753.16 2525
7753.99 2753
7754.82 3173
7755.65 3150
7756.48 3222
7757.31 3119
7758.15 3008
7758.98 2766
7759.81 2629
7760.64 2399
7761.47 2318
7762.30 2098
7763.13 1995
7763.97 1946
7764.80 1902
7765.63 1830
7766.46 1881
7767.29 1859
7768.13 1842
7768.96 1927
7769.79 2014
7770.62 1957
7771.45 2015
7772.29 2028
7773.12 1887
7773.95 1786
7774.78 1877
7775.62 1829
7776.45 1735
7777.28 1752
7778.11 1867
7778.95 1763
7779.78 1787
7780.61 1720
7781.44 1696
7782.28 1723
7783.11 1808
7783.94 1807
7784.77 1709
7785.61 1712
7786.44 1716
7787.27 1687
7788.11 1644
7788.94 1612
7789.77 1727
7790.61 1827
7791.44 1864
7792.27 1846
7793.10 1755
7793.94 1768
7794.77 1811
7795.60 1840
7796.44 1834
7797.27 1872
7798.11 1871
7798.94 1790
7799.77 1780
7800.61 1699
7801.44 1751
7802.27 1680
7803.11 1677
7803.94 1692
7804.78 1633
7805.61 1684
7806.44 1701
7807.28 1755
7808.11 1778
7808.95 1750
7809.78 1793
7810.61 1803
7811.45 1777
7812.28 1851
7813.12 1696
7813.95 1671
7814.79 1667
7815.62 1754
7816.45 1748
7817.29 1719
7818.12 1817
7818.96 1824
7819.79 1758
7820.63 1768
7821.46 1790
7822.30 1794
7823.13 1787
7823.97 1815
7824.80 1875
7825.64 1885
7826.47 1809
7827.31 1730
7828.14 1766
7828.98 1779
7829.81 1782
7830.65 1775
7831.48 1748
7832.32 1763
7833.15 1702
7833.99 1764
7834.83 1763
7835.66 1647
7836.50 1767
7837.33 1726
7838.17 1757
7839.00 1627
7839.84 1643
7840.68 1676
7841.51 1690
7842.35 1750
7843.18 1572
7844.02 1671
7844.86 1695
7845.69 1709
7846.53 1705
7847.36 1701
7848.20 1710
7849.04 1722
7849.87 1674
7850.71 1687
7851.55 1593
7852.38 1621
7853.22 1729
7854.05 1606
7854.89 1673
7855.73 1704
7856.56 1778
7857.40 1778
7858.24 1748
7859.08 1528
7859.91 1691
7860.75 1756
7861.59 1719
7862.42 1746
7863.26 1755
7864.10 1702
7864.93 1763
7865.77 1832
7866.61 1781
7867.45 1870
7868.28 1862
7869.12 1825
7869.96 1859
7870.80 1867
7871.63 1773
7872.47 1776
7873.31 1672
7874.15 1719
7874.98 1603
7875.82 1626
7876.66 1734
7877.50 1747
7878.33 1687
7879.17 1658
7880.01 1658
7880.85 1691
7881.69 1719
7882.52 1714
7883.36 1686
7884.20 1605
7885.04 1734
7885.88 1628
7886.71 1587
7887.55 1656
7888.39 1721
7889.23 1621
7890.07 1648
7890.91 1682
7891.75 1625
7892.58 1630
7893.42 1567
7894.26 1642
7895.10 1622
7895.94 1745
7896.78 1748
7897.62 1762
7898.46 1719
7899.29 1658
7900.13 1697
7900.97 1604
7901.81 1637
7902.65 1617
7903.49 1618
7904.33 1695
7905.17 1691
7906.01 1619
7906.85 1723
7907.69 1797
7908.53 1732
7909.37 1839
7910.21 1867
7911.04 1825
7911.88 1831
7912.72 1826
7913.56 1817
7914.40 1757
7915.24 1804
7916.08 1805
7916.92 1727
7917.76 1633
7918.60 1682
7919.44 1644
7920.28 1756
7921.12 1780
7921.96 1706
7922.80 1792
7923.64 1754
7924.48 1900
7925.32 1899
7926.16 1885
7927.01 1798
7927.85 1788
7928.69 1805
7929.53 1793
7930.37 1681
7931.21 1557
7932.05 1615
7932.89 1587
7933.73 1546
7934.57 1552
7935.41 1578
7936.25 1500
7937.09 1573
7937.93 1656
7938.78 1579
7939.62 1578
7940.46 1508
7941.30 1537
7942.14 1615
7942.98 1570
7943.82 1542
7944.66 1667
7945.51 1606
7946.35 1525
7947.19 1473
7948.03 1578
7948.87 1486
7949.71 1440
7950.56 1553
7951.40 1563
7952.24 1498
7953.08 1582
7953.92 1579
7954.76 1586
7955.61 1648
7956.45 1566
7957.29 1577
7958.13 1533
7958.97 1528
7959.82 1482
7960.66 1506
7961.50 1547
7962.34 1525
7963.19 1538
7964.03 1559
7964.87 1575
7965.71 1549
7966.56 1512
7967.40 1482
7968.24 1498
7969.08 1433
7969.93 1475
7970.77 1427
7971.61 1434
7972.45 1386
7973.30 1431
7974.14 1491
7974.98 1520
7975.83 1500
7976.67 1512
7977.51 1484
7978.36 1518
7979.20 1504
7980.04 1501
7980.89 1428
7981.73 1486
7982.57 1466
7983.42 1561
7984.26 1561
7985.10 1557
7985.95 1535
7986.79 1452
7987.63 1482
7988.48 1526
7989.32 1591
7990.16 1523
7991.01 1537
7991.85 1436
7992.70 1486
7993.54 1482
7994.38 1531
7995.23 1421
7996.07 1450
7996.92 1450
7997.76 1501
7998.60 1518
7999.45 1454
8000.29 1515
8001.14 1564
8001.98 1538
8002.83 1474
8003.67 1320
8004.52 1433
8005.36 1499
8006.20 1529
8007.05 1392
8007.89 1552
8008.74 1420
8009.58 1452
8010.43 1468
8011.27 1482
8012.12 1422
8012.96 1480
8013.81 1468
8014.65 1495
8015.50 1425
8016.34 1410
8017.19 1522
8018.03 1568
8018.88 1467
8019.72 1552
8020.57 1559
8021.42 1600
8022.26 1644
8023.11 1543
8023.95 1506
8024.80 1527
8025.64 1507
8026.49 1430
8027.33 1549
8028.18 1519
8029.03 1496
8029.87 1494
8030.72 1433
8031.56 1497
8032.41 1410
8033.26 1444
8034.10 1519
8034.95 1476
8035.79 1492
8036.64 1473
8037.49 1459
8038.33 1435
8039.18 1455
8040.03 1457
8040.87 1494
8041.72 1576
8042.57 1496
8043.41 1479
8044.26 1477
8045.11 1613
8045.95 1580
8046.80 1510
8047.65 1534
8048.49 1485
8049.34 1453
8050.19 1422
8051.03 1460
8051.88 1389
8052.73 1398
8053.58 1380
8054.42 1385
8055.27 1512
8056.12 1474
8056.96 1434
8057.81 1470
8058.66 1519
8059.51 1432
8060.35 1397
8061.20 1388
8062.05 1369
8062.90 1374
8063.74 1445
8064.59 1490
8065.44 1361
8066.29 1403
8067.14 1408
8067.98 1412
8068.83 1438
8069.68 1400
8070.53 1373
8071.38 1370
8072.22 1453
8073.07 1379
8073.92 1423
8074.77 1372
8075.62 1392
8076.46 1318
8077.31 1343
8078.16 1394
8079.01 1425
8079.86 1459
8080.71 1369
8081.56 1458
8082.40 1416
8083.25 1356
8084.10 1401
8084.95 1362
8085.80 1422
8086.65 1438
8087.50 1339
8088.35 1295
8089.19 1458
8090.04 1382
8090.89 1405
8091.74 1339
8092.59 1369
8093.44 1412
8094.29 1436
8095.14 1445
8095.99 1505
8096.84 1458
8097.69 1449
8098.54 1428
8099.39 1401
8100.24 1328
8101.09 1398
8101.94 1332
8102.79 1421
8103.63 1404
8104.48 1402
8105.33 1380
8106.18 1402
8107.03 1401
8107.88 1421
8108.73 1371
8109.58 1464
8110.43 1402
8111.28 1381
8112.14 1412
8112.99 1443
8113.84 1492
8114.69 1427
8115.54 1377
8116.39 1338
8117.24 1360
8118.09 1424
8118.94 1354
8119.79 1496
8120.64 1352
8121.49 1336
8122.34 1394
8123.19 1574
8124.04 1493
8124.89 1456
8125.74 1433
8126.60 1481
8127.45 1571
8128.30 1405
8129.15 1478
8130.00 1488
8130.85 1477
8131.70 1468
8132.55 1608
8133.40 1546
8134.26 1524
8135.11 1513
8135.96 1491
8136.81 1557
8137.66 1517
8138.51 1498
8139.37 1479
8140.22 1571
8141.07 1526
8141.92 1528
8142.77 1527
8143.62 1576
8144.48 1569
8145.33 1574
8146.18 1477
8147.03 1585
8147.88 1562
8148.74 1641
8149.59 1697
8150.44 1675
8151.29 1577
8152.15 1650
8153.00 1654
8153.85 1741
8154.70 1629
8155.56 1607
8156.41 1616
8157.26 1618
8158.11 1661
8158.97 1664
8159.82 1713
8160.67 1709
8161.52 1745
8162.38 1673
8163.23 1706
8164.08 1668
8164.94 1629
8165.79 1722
8166.64 1625
8167.49 1658
8168.35 1637
8169.20 1572
8170.05 1577
8170.91 1562
8171.76 1573
8172.61 1547
8173.47 1592
8174.32 1606
8175.17 1582
8176.03 1506
8176.88 1521
8177.74 1538
8178.59 1591
8179.44 1660
8180.30 1565
8181.15 1607
8182.00 1574
8182.86 1561
8183.71 1437
8184.57 1579
8185.42 1451
8186.27 1420
8187.13 1450
8187.98 1330
8188.84 1394
8189.69 1432
8190.55 1369
8191.40 1486
8192.25 1427
8193.11 1510
8193.96 1465
8194.82 1435
8195.67 1348
8196.53 1489
8197.38 1564
8198.24 1436
8199.09 1403
8199.95 1412
8200.80 1497
8201.66 1476
8202.51 1410
8203.37 1355
8204.22 1482
8205.08 1458
8205.93 1470
8206.79 1471
8207.64 1438
8208.50 1439
8209.35 1400
8210.21 1487
8211.06 1533
8211.92 1511
8212.77 1527
8213.63 1565
8214.48 1611
8215.34 1670
8216.20 1613
8217.05 1640
8217.91 1598
8218.76 1619
8219.62 1549
8220.48 1473
8221.33 1600
8222.19 1577
8223.04 1498
8223.90 1593
8224.76 1540
8225.61 1487
8226.47 1520
8227.32 1472
8228.18 1539
8229.04 1561
8229.89 1606
8230.75 1640
8231.61 1672
8232.46 1570
8233.32 1601
8234.18 1590
8235.03 1606
8235.89 1560
8236.75 1513
8237.60 1544
8238.46 1571
8239.32 1521
8240.17 1486
8241.03 1483
8241.89 1476
8242.74 1537
8243.60 1415
8244.46 1499
8245.32 1469
8246.17 1494
8247.03 1500
8247.89 1541
8248.74 1534
8249.60 1575
8250.46 1463
8251.32 1516
8252.17 1471
8253.03 1471
8253.89 1549
8254.75 1533
8255.60 1462
8256.46 1422
8257.32 1450
8258.18 1563
8259.04 1544
8259.89 1519
8260.75 1469
8261.61 1520
8262.47 1442
8263.33 1497
8264.18 1511
8265.04 1535
8265.90 1490
8266.76 1498
8267.62 1527
8268.48 1433
8269.33 1394
8270.19 1509
8271.05 1482
8271.91 1445
8272.77 1546
8273.63 1541
8274.49 1559
8275.34 1477
8276.20 1461
8277.06 1431
8277.92 1489
8278.78 1476
8279.64 1480
8280.50 1432
8281.36 1451
8282.22 1395
8283.08 1410
8283.93 1489
8284.79 1490
8285.65 1487
8286.51 1540
8287.37 1441
8288.23 1411
8289.09 1435
8289.95 1540
8290.81 1572
8291.67 1572
8292.53 1512
8293.39 1576
8294.25 1569
8295.11 1486
8295.97 1495
8296.83 1474
8297.69 1441
8298.55 1508
8299.41 1552
8300.27 1593
8301.13 1585
8301.99 1534
8302.85 1478
8303.71 1465
8304.57 1477
8305.43 1523
8306.29 1578
8307.15 1562
8308.01 1525
8308.87 1585
8309.73 1609
8310.59 1596
8311.45 1584
8312.31 1635
8313.17 1717
8314.03 1553
8314.90 1640
8315.76 1607
8316.62 1690
8317.48 1675
8318.34 1667
8319.20 1599
8320.06 1666
8320.92 1760
8321.78 1809
8322.64 1762
8323.51 1793
8324.37 1808
8325.23 1856
8326.09 1869
8326.95 1862
8327.81 1798
8328.67 1792
8329.54 1792
8330.40 1674
8331.26 1616
8332.12 1681
8332.98 1653
8333.84 1671
8334.71 1519
8335.57 1591
8336.43 1694
8337.29 1601
8338.15 1586
8339.02 1640
8339.88 1605
8340.74 1612
8341.60 1640
8342.46 1594
8343.33 1568
8344.19 1621
8345.05 1619
8345.91 1571
8346.78 1591
8347.64 1591
8348.50 1652
8349.36 1732
8350.23 1707
8351.09 1745
8351.95 1762
8352.81 1727
8353.68 1829
8354.54 1894
8355.40 1874
8356.27 1758
8357.13 1750
8357.99 1691
8358.86 1629
8359.72 1709
8360.58 1761
8361.44 1642
8362.31 1630
8363.17 1607
8364.03 1538
8364.90 1607
8365.76 1669
8366.63 1692
8367.49 1695
8368.35 1708
8369.22 1621
8370.08 1671
8370.94 1656
8371.81 1601
8372.67 1598
8373.53 1640
8374.40 1643
8375.26 1602
8376.13 1604
8376.99 1642
8377.85 1699
8378.72 1664
8379.58 1680
8380.45 1728
8381.31 1758
8382.18 1792
8383.04 1739
8383.90 1714
8384.77 1732
8385.63 1745
8386.50 1693
8387.36 1743
8388.23 1757
8389.09 1786
8389.96 1831
8390.82 1819
8391.69 1816
8392.55 1856
8393.42 1829
8394.28 1961
8395.15 1866
8396.01 1819
8396.88 1864
8397.74 1875
8398.61 1854
8399.47 1858
8400.34 1870
8401.20 1838
8402.07 1815
8402.93 1886
8403.80 1874
8404.66 1890
8405.53 1922
8406.39 1880
8407.26 2036
8408.12 1918
8408.99 1908
8409.86 1973
8410.72 2003
8411.59 1990
8412.45 1921
8413.32 1996
8414.19 1877
8415.05 1876
8415.92 1895
8416.78 1945
8417.65 1991
8418.52 2002
8419.38 1983
8420.25 1945
8421.11 2002
8421.98 2078
8422.85 2077
8423.71 2015
8424.58 2065
8425.45 1913
8426.31 2119
8427.18 2079
8428.05 2055
8428.91 2110
8429.78 2207
8430.65 2139
8431.51 2226
8432.38 2290
8433.25 2293
8434.11 2325
8434.98 2311
8435.85 2317
8436.72 2356
8437.58 2368
8438.45 2374
8439.32 2462
8440.18 2362
8441.05 2336
8441.92 2254
8442.79 2342
8443.65 2392
8444.52 2463
8445.39 2510
8446.26 2562
8447.12 2627
8447.99 2781
8448.86 2749
8449.73 2825
8450.60 2880
8451.46 2842
8452.33 2770
8453.20 2778
8454.07 2679
8454.94 2774
8455.80 2762
8456.67 2785
8457.54 2898
8458.41 2877
8459.28 2973
8460.14 3116
8461.01 3412
8461.88 3843
8462.75 4176
8463.62 4633
8464.49 5020
8465.36 5239
8466.22 5156
8467.09 5141
8467.96 4676
8468.83 4480
8469.70 4257
8470.57 3999
8471.44 3662
8472.31 3484
8473.17 3348
8474.04 3315
8474.91 3381
8475.78 3630
8476.65 3869
8477.52 3914
8478.39 4273
8479.26 4476
8480.13 4427
8481.00 4130
8481.87 4020
8482.74 3779
8483.61 3561
8484.48 3245
8485.34 3069
8486.21 2910
8487.08 2599
8487.95 2614
8488.82 2547
8489.69 2413
8490.56 2390
8491.43 2413
8492.30 2427
8493.17 2495
8494.04 2530
8494.91 2372
8495.78 2414
8496.65 2466
8497.52 2332
8498.39 2360
8499.26 2406
8500.13 2373
8501.01 2279
8501.88 2354
8502.75 2364
8503.62 2301
8504.49 2514
8505.36 2426
8506.23 2387
8507.10 2377
8507.97 2266
8508.84 2271
8509.71 2264
8510.58 2336
8511.45 2399
8512.32 2307
8513.20 2329
8514.07 2337
8514.94 2338
8515.81 2500
8516.68 2492
8517.55 2375
8518.42 2455
8519.29 2510
8520.17 2511
8521.04 2417
8521.91 2482
8522.78 2514
8523.65 2593
8524.52 2598
8525.39 2508
8526.27 2503
8527.14 2509
8528.01 2356
8528.88 2376
8529.75 2400
8530.63 2399
8531.50 2442
8532.37 2465
8533.24 2491
8534.11 2452
8534.99 2487
8535.86 2432
8536.73 2480
8537.60 2610
8538.47 2745
8539.35 2644
8540.22 2668
8541.09 2788
8541.96 2843
8542.84 2806
8543.71 2776
8544.58 2762
8545.46 2787
8546.33 2936
8547.20 2842
8548.07 2779
8548.95 2642
8549.82 2601
8550.69 2661
8551.57 2543
8552.44 2544
8553.31 2575
8554.18 2660
8555.06 2604
8555.93 2731
8556.80 2702
8557.68 2762
8558.55 3076
8559.42 3339
8560.30 3561
8561.17 3825
8562.04 4081
8562.92 4404
8563.79 4355
8564.67 4064
8565.54 3822
8566.41 3643
8567.29 3388
8568.16 3254
8569.03 2906
8569.91 2666
8570.78 2563
8571.66 2409
8572.53 2408
8573.40 2415
8574.28 2469
8575.15 2454
8576.03 2323
8576.90 2323
8577.78 2350
8578.65 2279
8579.52 2341
8580.40 2331
8581.27 2190
8582.15 2201
8583.02 2143
8583.90 2085
8584.77 2074
8585.65 2151
8586.52 2090
8587.40 2144
8588.27 2180
8589.15 2131
8590.02 2181
8590.90 2186
8591.77 2219
8592.65 2178
8593.52 2091
8594.40 2149
8595.27 2147
8596.15 2137
8597.02 2085
8597.90 2039
8598.77 2038
8599.65 2039
8600.52 2099
8601.40 2025
8602.28 2061
8603.15 1993
8604.03 2186
8604.90 2170
8605.78 2155
8606.65 2145
8607.53 2087
8608.41 1960
8609.28 2104
8610.16 2081
8611.03 1924
8611.91 2044
8612.79 2065
8613.66 1943
8614.54 2017
8615.41 2026
8616.29 2060
8617.17 1970
8618.04 1934
8618.92 2043
8619.80 2105
8620.67 2156
8621.55 2216
8622.43 2170
8623.30 2112
8624.18 2111
8625.06 2045
8625.93 2094
8626.81 1996
8627.69 1995
8628.56 2031
8629.44 2029
8630.32 2032
8631.20 2057
8632.07 2151
8632.95 2166
8633.83 2134
8634.70 2114
8635.58 2111
8636.46 2127
8637.34 2128
8638.21 2089
8639.09 2066
8639.97 2186
8640.85 2115
8641.72 2082
8642.60 2113
8643.48 2080
8644.36 2009
8645.23 1999
8646.11 2029
8646.99 2017
8647.87 2079
8648.75 2168
8649.62 2066
8650.50 2101
8651.38 2101
8652.26 2115
8653.14 2007
8654.01 2025
8654.89 2045
8655.77 2046
8656.65 2170
8657.53 2103
8658.41 2204
8659.29 2165
8660.16 2010
8661.04 2064
8661.92 2157
8662.80 2098
8663.68 2039
8664.56 2157
8665.44 2076
8666.31 2049
8667.19 2080
8668.07 2185
8668.95 2188
8669.83 1989
8670.71 2035
8671.59 2114
8672.47 2082
8673.35 2146
8674.23 2124
8675.11 2015
8675.99 2090
8676.86 2060
8677.74 2138
8678.62 2250
8679.50 2212
8680.38 2285
8681.26 2254
8682.14 2279
8683.02 2222
8683.90 2318
8684.78 2308
8685.66 2281
8686.54 2239
8687.42 2226
8688.30 2373
8689.18 2311
8690.06 2303
8690.94 2344
8691.82 2293
8692.70 2235
8693.58 2308
8694.46 2447
8695.34 2535
8696.22 2620
8697.10 2855
8697.98 3115
8698.86 3357
8699.74 3632
8700.62 3782
8701.51 3983
8702.39 4002
8703.27 3952
8704.15 3755
8705.03 3454
8705.91 3287
8706.79 3121
8707.67 2871
8708.55 2625
8709.43 2546
8710.31 2325
8711.20 2335
8712.08 2258
8712.96 2199
8713.84 2218
8714.72 2272
8715.60 2259
8716.48 2175
8717.36 2213
8718.25 2209
8719.13 2234
8720.01 2144
8720.89 2121
8721.77 2164
8722.65 2143
8723.54 2134
8724.42 2183
8725.30 2260
8726.18 2233
8727.06 2202
8727.95 2276
8728.83 2194
8729.71 2214
8730.59 2264
8731.47 2337
8732.36 2260
8733.24 2284
8734.12 2252
8735.00 2282
8735.89 2300
8736.77 2396
8737.65 2471
8738.53 2383
8739.42 2483
8740.30 2520
8741.18 2560
8742.06 2366
8742.95 2279
8743.83 2450
8744.71 2507
8745.59 2448
8746.48 2331
8747.36 2393
8748.24 2353
8749.13 2330
8750.01 2444
8750.89 2514
8751.78 2499
8752.66 2427
8753.54 2475
8754.43 2469
8755.31 2538
8756.19 2549
8757.08 2528
8757.96 2422
8758.84 2482
8759.73 2605
8760.61 2529
8761.49 2692
8762.38 2941
8763.26 3067
8764.15 3347
8765.03 3602
8765.91 3783
8766.80 4016
8767.68 4114
8768.57 3910
8769.45 3928
8770.33 3730
8771.22 3562
8772.10 3292
8772.99 3223
8773.87 3083
8774.75 3070
8775.64 2997
8776.52 2794
8777.41 2909
8778.29 3076
8779.18 3015
8780.06 3151
8780.95 3296
8781.83 3275
8782.72 3346
8783.60 3384
8784.49 3269
8785.37 3204
8786.26 3105
8787.14 3011
8788.03 3000
8788.91 2824
8789.80 2746
8790.68 2712
8791.57 2675
8792.45 2628
8793.34 2719
8794.22 2627
8795.11 2590
8795.99 2669
8796.88 2712
8797.76 2827
8798.65 2938
8799.53 2961
8800.42 2900
8801.31 2901
8802.19 2780
8803.08 2908
8803.96 2788
8804.85 2786
8805.74 2644
8806.62 2577
8807.51 2462
8808.39 2458
8809.28 2444
8810.17 2299
8811.05 2246
8811.94 2346
8812.82 2400
8813.71 2305
8814.60 2331
8815.48 2323
8816.37 2298
8817.26 2423
8818.14 2446
8819.03 2358
8819.92 2315
8820.80 2256
8821.69 2121
8822.58 2034
8823.46 2149
8824.35 2102
8825.24 2149
8826.12 2126
8827.01 2116
8827.90 2129
8828.78 2120
8829.67 2008
8830.56 2062
8831.45 2080
8832.33 2048
8833.22 1944
8834.11 2025
8835.00 2055
8835.88 2141
8836.77 2069
8837.66 2023
8838.55 2022
8839.43 2103
8840.32 2068
8841.21 1934
8842.10 1982
8842.98 1946
8843.87 1933
8844.76 1945
8845.65 1979
8846.54 2073
8847.42 1879
8848.31 1864
8849.20 1958
8850.09 2040
8850.98 1945
8851.86 1931
8852.75 1864
8853.64 1863
8854.53 1915
8855.42 1808
8856.31 1824
8857.19 1930
8858.08 1891
8858.97 1821
8859.86 1908
8860.75 1911
8861.64 1785
8862.53 1808
8863.42 1737
8864.30 1721
8865.19 1711
8866.08 1702
8866.97 1710
8867.86 1707
8868.75 1772
8869.64 1786
8870.53 1644
8871.42 1682
8872.31 1667
8873.20 1662
8874.08 1780
8874.97 1791
8875.86 1684
8876.75 1673
8877.64 1629
8878.53 1587
8879.42 1666
8880.31 1708
8881.20 1638
8882.09 1642
8882.98 1705
8883.87 1750
8884.76 1574
8885.65 1590
8886.54 1597
8887.43 1606
8888.32 1515
8889.21 1573
8890.10 1549
8890.99 1574
8891.88 1508
8892.77 1453
8893.66 1498
8894.55 1472
8895.44 1601
8896.33 1573
8897.22 1555
8898.11 1539
8899.00 1602
8899.90 1515
8900.79 1498
8901.68 1471
8902.57 1487
8903.46 1499
8904.35 1511
8905.24 1467
8906.13 1482
8907.02 1453
8907.91 1428
8908.80 1443
8909.70 1443
8910.59 1445
8911.48 1448
8912.37 1483
8913.26 1434
8914.15 1542
8915.04 1497
8915.93 1446
8916.83 1447
8917.72 1485
8918.61 1414
8919.50 1418
8920.39 1393
8921.28 1385
8922.18 1415
8923.07 1398
8923.96 1384
8924.85 1415
8925.74 1488
8926.64 1462
8927.53 1422
8928.42 1370
8929.31 1434
8930.20 1366
8931.10 1323
8931.99 1384
8932.88 1306
8933.77 1301
8934.67 1455
8935.56 1337
8936.45 1351
8937.34 1323
8938.24 1357
8939.13 1429
8940.02 1308
8940.91 1316
8941.81 1303
8942.70 1357
8943.59 1305
8944.49 1323
8945.38 1305
8946.27 1294
8947.16 1268
8948.06 1342
8948.95 1249
8949.84 1226
8950.74 1216
8951.63 1284
8952.52 1303
8953.42 1278
8954.31 1252
8955.20 1293
8956.10 1262
8956.99 1166
8957.88 1308
8958.78 1317
8959.67 1259
8960.56 1262
8961.46 1205
8962.35 1201
8963.25 1251
8964.14 1282
8965.03 1273
8965.93 1195
8966.82 1217
8967.72 1254
8968.61 1187
8969.50 1197
8970.40 1238
8971.29 1249
8972.19 1193
8973.08 1267
8973.98 1266
8974.87 1253
8975.76 1337
8976.66 1306
8977.55 1265
8978.45 1208
8979.34 1229
8980.24 1270
8981.13 1257
8982.03 1206
8982.92 1226
8983.82 1242
8984.71 1241
8985.61 1204
8986.50 1222
8987.40 1200
8988.29 1158
8989.19 1158
8990.08 1140
8990.98 1161
8991.87 1153
8992.77 1216
8993.66 1199
8994.56 1145
8995.45 1114
8996.35 1242
8997.24 1144
8998.14 1127
8999.04 1158
8999.93 1228
9000.83 1073
9001.72 1099
9002.62 1119
9003.51 1111
9004.41 1103
9005.31 1132
9006.20 1121
9007.10 1077
9007.99 1091
9008.89 1134
9009.79 1084
9010.68 1179
9011.58 1138
9012.48 1091
9013.37 1112
9014.27 1108
9015.16 1045
9016.06 1076
9016.96 1069
9017.85 1072
9018.75 1081
9019.65 1008
9020.54 1013
9021.44 1070
9022.34 1019
9023.23 1103
9024.13 1129
9025.03 1124
9025.93 1164
9026.82 1082
9027.72 1076
9028.62 1082
9029.51 1055
9030.41 1146
9031.31 1053
9032.21 1038
9033.10 1066
9034.00 1081
9034.90 1048
9035.79 1069
9036.69 1001
9037.59 1031
9038.49 1083
9039.38 1015
9040.28 1049
9041.18 1131
9042.08 1167
9042.98 1153
9043.87 1074
9044.77 1139
9045.67 1097
9046.57 1100
9047.47 1056
9048.36 1038
9049.26 1031
9050.16 1131
9051.06 1080
9051.96 1047
9052.85 1078
9053.75 1081
9054.65 1084
9055.55 1046
9056.45 1102
9057.35 1008
9058.25 1070
9059.14 1031
9060.04 1090
9060.94 992
9061.84 1067
9062.74 1067
9063.64 1002
9064.54 1017
9065.44 1074
9066.33 1080
9067.23 1110
9068.13 1137
9069.03 1047
9069.93 1037
9070.83 1053
9071.73 1100
9072.63 1105
9073.53 1037
9074.43 994
9075.33 1049
9076.23 1080
9077.13 1131
9078.03 1120
9078.92 1074
9079.82 1034
9080.72 1069
9081.62 1096
9082.52 1001
9083.42 993
9084.32 1053
9085.22 1044
9086.12 1149
9087.02 1082
9087.92 1047
9088.82 1133
9089.72 1087
9090.62 1094
9091.52 1058
9092.42 1056
9093.32 1089
9094.22 1093
9095.12 1082
9096.03 1067
9096.93 997
9097.83 1042
9098.73 1024
9099.63 985
9100.53 1011
9101.43 1039
9102.33 1061
9103.23 1063
9104.13 1044
9105.03 1015
9105.93 1050
9106.83 1053
9107.74 1069
9108.64 1065
9109.54 1005
9110.44 1028
9111.34 1059
9112.24 1028
9113.14 1021
9114.04 1029
9114.94 996
9115.85 1019
9116.75 1008
9117.65 1019
9118.55 983
9119.45 934
9120.35 1054
9121.26 1099
9122.16 974
9123.06 1002
9123.96 997
9124.86 1093
9125.77 1063
9126.67 1006
9127.57 990
9128.47 1056
9129.37 978
9130.28 997
9131.18 1063
9132.08 1030
9132.98 1034
9133.88 1041
9134.79 966
9135.69 995
9136.59 1022
9137.49 1009
9138.40 1015
9139.30 988
9140.20 992
9141.10 1018
9142.01 1003
9142.91 1027
9143.81 1019
9144.72 1014
9145.62 1054
9146.52 1025
9147.42 1042
9148.33 1015
9149.23 1034
9150.13 1072
9151.04 979
9151.94 1036
9152.84 1065
9153.75 983
9154.65 968
9155.55 995
9156.46 1018
9157.36 965
9158.26 927
9159.17 975
9160.07 992
9160.97 949
9161.88 971
9162.78 974
9163.69 976
9164.59 927
9165.49 978
9166.40 1001
9167.30 1042
9168.21 1015
9169.11 1019
9170.01 973
9170.92 929
9171.82 984
9172.73 1019
9173.63 944
9174.53 910
9175.44 989
9176.34 1025
9177.25 1014
9178.15 1042
9179.06 970
9179.96 982
9180.87 1035
9181.77 1007
9182.68 981
9183.58 982
9184.49 1020
9185.39 1037
9186.30 1033
9187.20 960
9188.11 963
9189.01 985
9189.92 1024
9190.82 1051
9191.73 1058
9192.63 1034
9193.54 1004
9194.44 1031
9195.35 1051
9196.25 1060
9197.16 1023
9198.06 990
9198.97 1022
9199.87 972
9200.78 1030
9201.69 993
9202.59 1014
9203.50 1049
9204.40 977
9205.31 1065
9206.21 1172
9207.12 1216
9208.03 1189
9208.93 1193
9209.84 1298
9210.74 1282
9211.65 1277
9212.56 1264
9213.46 1237
9214.37 1160
9215.28 1136
9216.18 1147
9217.09 1100
9218.00 1083
9218.90 1101
9219.81 1126
9220.72 1060
9221.62 995
9222.53 1033
9223.44 1124
9224.34 1082
9225.25 1042
9226.16 978
9227.06 1057
9227.97 1075
9228.88 1047
9229.78 998
9230.69 1035
9231.60 1120
9232.51 1038
9233.41 994
9234.32 1002
9235.23 1024
9236.13 983
9237.04 1065
9237.95 1040
9238.86 1020
9239.76 1046
9240.67 1060
9241.58 1042
9242.49 1021
9243.39 982
9244.30 1005
9245.21 1011
9246.12 1061
9247.03 992
9247.93 922
9248.84 1041
9249.75 1004
9250.66 1003
9251.57 978
9252.47 965
9253.38 984
9254.29 993
9255.20 942
9256.11 953
9257.02 996
9257.92 996
9258.83 1056
9259.74 984
9260.65 973
9261.56 942
9262.47 940
9263.38 915
9264.28 1002
9265.19 997
9266.10 947
9267.01 956
9267.92 913
9268.83 1000
9269.74 949
9270.65 998
9271.56 980
9272.47 931
9273.37 1004
9274.28 1057
9275.19 947
9276.10 1017
9277.01 955
9277.92 981
9278.83 986
9279.74 992
9280.65 1012
9281.56 980
9282.47 1029
9283.38 1021
9284.29 1013
9285.20 959
9286.11 938
9287.02 971
9287.93 952
9288.84 1016
9289.75 985
9290.66 1020
9291.57 991
9292.48 995
9293.39 1015
9294.30 984
9295.21 1020
9296.12 1034
9297.03 1055
9297.94 956
9298.85 1011
9299.76 1007
9300.67 1021
9301.58 974
9302.49 1007
9303.40 1027
9304.31 1083
9305.23 1019
9306.14 1003
9307.05 1035
9307.96 1015
9308.87 1027
9309.78 988
9310.69 1044
9311.60 1002
9312.51 1048
9313.42 1082
9314.34 1100
9315.25 1075
9316.16 1038
9317.07 1081
9317.98 1061
9318.89 1080
9319.80 1054
9320.72 1060
9321.63 1120
9322.54 1108
9323.45 1085
9324.36 1117
9325.27 992
9326.19 1075
9327.10 1057
9328.01 1072
9328.92 1030
9329.83 1040
9330.74 1104
9331.66 1050
9332.57 1026
9333.48 978
9334.39 977
9335.31 1015
9336.22 1001
9337.13 984
9338.04 1025
9338.96 986
9339.87 1064
9340.78 1037
9341.69 983
9342.61 1014
9343.52 1003
9344.43 1046
9345.34 979
9346.26 1067
9347.17 1034
9348.08 1041
9348.99 1180
9349.91 1136
9350.82 1091
9351.73 1096
9352.65 1116
9353.56 1018
9354.47 1048
9355.39 1046
9356.30 1085
9357.21 1053
9358.13 1057
9359.04 1070
9359.95 1076
9360.87 1091
9361.78 1028
9362.69 1069
9363.61 1059
9364.52 995
9365.43 990
9366.35 1029
9367.26 1012
9368.18 1010
9369.09 1008
9370.00 987
9370.92 1019
9371.83 998
9372.75 1054
9373.66 1112
9374.57 1054
9375.49 1039
9376.40 968
9377.32 993
9378.23 1014
9379.15 1040
9380.06 1024
9380.97 1020
9381.89 1115
9382.80 1100
9383.72 1066
9384.63 1073
9385.55 1033
9386.46 1140
9387.38 1104
9388.29 1067
9389.21 1076
9390.12 1146
9391.04 1053
9391.95 1077
9392.87 1103
9393.78 1085
9394.70 1123
9395.61 1170
9396.53 1163
9397.44 1213
9398.36 1299
9399.27 1255
9400.19 1268
9401.10 1315
9402.02 1311
9402.94 1291
9403.85 1295
9404.77 1330
9405.68 1327
9406.60 1229
9407.51 1169
9408.43 1250
9409.35 1268
9410.26 1219
9411.18 1152
9412.09 1186
9413.01 1187
9413.93 1191
9414.84 1208
9415.76 1241
9416.67 1201
9417.59 1132
9418.51 1185
9419.42 1177
9420.34 1190
9421.26 1232
9422.17 1152
9423.09 1164
9424.01 1175
9424.92 1138
9425.84 1182
9426.76 1224
9427.67 1192
9428.59 1169
9429.51 1173
9430.42 1201
9431.34 1133
9432.26 1110
9433.17 1157
9434.09 1228
9435.01 1177
9435.93 1184
9436.84 1170
9437.76 1127
9438.68 1326
9439.59 1273
9440.51 1158
9441.43 1267
9442.35 1308
9443.26 1319
9444.18 1296
9445.10 1265
9446.02 1207
9446.93 1224
9447.85 1275
9448.77 1271
9449.69 1239
9450.61 1283
9451.52 1264
9452.44 1271
9453.36 1317
9454.28 1269
9455.20 1390
9456.11 1298
9457.03 1370
9457.95 1349
9458.87 1463
9459.79 1627
9460.71 1831
9461.62 1853
9462.54 1851
9463.46 1873
9464.38 1907
9465.30 1802
9466.22 1675
9467.14 1534
9468.05 1470
9468.97 1404
9469.89 1414
9470.81 1333
9471.73 1272
9472.65 1288
9473.57 1217
9474.49 1259
9475.41 1190
9476.32 1176
9477.24 1218
9478.16 1275
9479.08 1268
9480.00 1184
9480.92 1176
9481.84 1230
9482.76 1229
9483.68 1249
9484.60 1255
9485.52 1243
9486.44 1191
9487.36 1256
9488.28 1208
9489.20 1228
9490.12 1183
9491.04 1277
9491.96 1305
9492.88 1336
9493.80 1265
9494.72 1147
9495.64 1206
9496.56 1198
9497.48 1237
9498.40 1249
9499.32 1227
9500.24 1190
9501.16 1198
9502.08 1159
9503.00 1220
9503.92 1248
9504.84 1192
9505.76 1116
9506.68 1105
9507.60 1178
9508.52 1160
9509.44 1176
9510.36 1165
9511.28 1210
9512.21 1118
9513.13 1108
9514.05 1041
9514.97 1127
9515.89 1184
9516.81 1118
9517.73 1091
9518.65 1196
9519.57 1183
9520.50 1082
9521.42 1160
9522.34 1213
9523.26 1103
9524.18 1098
9525.10 1178
9526.02 1186
9526.95 1150
9527.87 1134
9528.79 1245
9529.71 1205
9530.63 1240
9531.55 1167
9532.48 1232
9533.40 1232
9534.32 1221
9535.24 1167
9536.16 1167
9537.09 1312
9538.01 1305
9538.93 1309
9539.85 1308
9540.77 1465
9541.70 1481
9542.62 1537
9543.54 1443
9544.46 1508
9545.39 1411
9546.31 1359
9547.23 1345
9548.15 1286
9549.08 1241
9550.00 1299
9550.92 1268
9551.85 1259
9552.77 1230
9553.69 1166
9554.61 1226
9555.54 1219
9556.46 1213
9557.38 1268
9558.31 1223
9559.23 1279
9560.15 1224
9561.08 1107
9562.00 1190
9562.92 1220
9563.85 1225
9564.77 1235
9565.69 1198
9566.62 1192
9567.54 1191
9568.46 1237
9569.39 1194
9570.31 1235
9571.23 1206
9572.16 1228
9573.08 1221
9574.01 1195
9574.93 1238
9575.85 1214
9576.78 1172
9577.70 1260
9578.63 1273
9579.55 1170
9580.47 1161
9581.40 1170
9582.32 1267
9583.25 1257
9584.17 1200
9585.10 1182
9586.02 1151
9586.94 1185
9587.87 1124
9588.79 1173
9589.72 1152
9590.64 1208
9591.57 1167
9592.49 1195
9593.42 1170
9594.34 1174
9595.27 1255
9596.19 1157
9597.12 1185
9598.04 1251
9598.97 1217
9599.89 1236
9600.82 1238
9601.74 1299
9602.67 1274
9603.59 1203
9604.52 1175
9605.44 1193
9606.37 1190
9607.29 1271
9608.22 1250
9609.15 1297
9610.07 1303
9611.00 1274
9611.92 1278
9612.85 1308
9613.77 1353
9614.70 1328
9615.63 1307
9616.55 1353
9617.48 1375
9618.40 1398
9619.33 1351
9620.26 1315
9621.18 1315
9622.11 1272
9623.03 1340
9623.96 1325
9624.89 1353
9625.81 1401
9626.74 1464
9627.67 1481
9628.59 1381
9629.52 1465
9630.45 1507
9631.37 1444
9632.30 1414
9633.23 1491
9634.15 1561
9635.08 1497
9636.01 1517
9636.93 1523
9637.86 1579
9638.79 1594
9639.71 1636
9640.64 1744
9641.57 1755
9642.50 1796
9643.42 1730
9644.35 1697
9645.28 1812
9646.21 1794
9647.13 1863
9648.06 1966
9648.99 1986
9649.92 1806
9650.84 1912
9651.77 1998
9652.70 2047
9653.63 1995
9654.55 2104
9655.48 2228
9656.41 2314
9657.34 2406
9658.26 2347
9659.19 2433
9660.12 2452
9661.05 2399
9661.98 2338
9662.91 2264
9663.83 2202
9664.76 2110
9665.69 1942
9666.62 1911
9667.55 1847
9668.48 1788
9669.40 1843
9670.33 1856
9671.26 1865
9672.19 1839
9673.12 1846
9674.05 1886
9674.98 1804
9675.90 1846
9676.83 1786
9677.76 1748
9678.69 1773
9679.62 1757
9680.55 1725
9681.48 1751
9682.41 1791
9683.34 1796
9684.27 1792
9685.19 1811
9686.12 1818
9687.05 1811
9687.98 1838
9688.91 1817
9689.84 1824
9690.77 1830
9691.70 1879
9692.63 1903
9693.56 1878
9694.49 1946
9695.42 1941
9696.35 2012
9697.28 2158
9698.21 1999
9699.14 1968
9700.07 2058
9701.00 2097
9701.93 2204
9702.86 2276
9703.79 2360
9704.72 2405
9705.65 2381
9706.58 2400
9707.51 2598
9708.44 2743
9709.37 2699
9710.30 2546
9711.23 2459
9712.16 2327
9713.09 2261
9714.02 2160
9714.95 2099
9715.88 1904
9716.82 1917
9717.75 1879
9718.68 1781
9719.61 1826
9720.54 1829
9721.47 1813
9722.40 1766
9723.33 1821
9724.26 1780
9725.19 1792
9726.13 1820
9727.06 1763
9727.99 1723
9728.92 1673
9729.85 1620
9730.78 1685
9731.71 1676
9732.64 1699
9733.58 1744
9734.51 1787
9735.44 1777
9736.37 1699
9737.30 1819
9738.23 1743
9739.17 1718
9740.10 1689
9741.03 1745
9741.96 1696
9742.89 1728
9743.83 1775
9744.76 1786
9745.69 1780
9746.62 1797
9747.55 1741
9748.49 1699
9749.42 1704
9750.35 1654
9751.28 1684
9752.22 1718
9753.15 1619
9754.08 1640
9755.01 1653
9755.95 1668
9756.88 1742
9757.81 1756
9758.75 1688
9759.68 1658
9760.61 1784
9761.54 1734
9762.48 1759
9763.41 1763
9764.34 1794
9765.28 1731
9766.21 1764
9767.14 1777
9768.08 1800
9769.01 1788
9769.94 1819
9770.88 1886
9771.81 1860
9772.74 1843
9773.68 1785
9774.61 1794
9775.54 1800
9776.48 1724
9777.41 1842
9778.34 1945
9779.28 1862
9780.21 1832
9781.14 1867
9782.08 1808
9783.01 1795
9783.95 1874
9784.88 1841
9785.81 1898
9786.75 1970
9787.68 2103
9788.62 2125
9789.55 2140
9790.49 2131
9791.42 2166
9792.35 2337
9793.29 2435
9794.22 2334
9795.16 2242
9796.09 2249
9797.03 2177
9797.96 2136
9798.90 2027
9799.83 2005
9800.77 2075
9801.70 2023
9802.64 1935
9803.57 1968
9804.51 2102
9805.44 2096
9806.38 2084
9807.31 2215
9808.25 2284
9809.18 2237
9810.12 2147
9811.05 2214
9811.99 2123
9812.92 1953
9813.86 1950
9814.79 1896
9815.73 1859
9816.66 1734
9817.60 1688
9818.54 1636
9819.47 1566
9820.41 1651
9821.34 1677
9822.28 1661
9823.21 1678
9824.15 1679
9825.09 1693
9826.02 1590
9826.96 1583
9827.89 1596
9828.83 1554
9829.77 1531
9830.70 1589
9831.64 1594
9832.57 1547
9833.51 1557
9834.45 1456
9835.38 1423
9836.32 1477
9837.26 1613
9838.19 1633
9839.13 1567
9840.07 1485
9841.00 1501
9841.94 1447
9842.88 1480
9843.81 1423
9844.75 1467
9845.69 1605
9846.62 1537
9847.56 1524
9848.50 1563
9849.44 1612
9850.37 1597
9851.31 1561
9852.25 1468
9853.18 1538
9854.12 1565
9855.06 1552
9856.00 1490
9856.93 1547
9857.87 1520
9858.81 1573
9859.75 1534
9860.68 1511
9861.62 1578
9862.56 1642
9863.50 1583
9864.44 1556
9865.37 1615
9866.31 1630
9867.25 1543
9868.19 1621
9869.13 1637
9870.06 1573
9871.00 1530
9871.94 1502
9872.88 1546
9873.82 1551
9874.75 1530
9875.69 1475
9876.63 1548
9877.57 1541
9878.51 1531
9879.45 1622
9880.39 1656
9881.32 1596
9882.26 1618
9883.20 1698
9884.14 1801
9885.08 1647
9886.02 1771
9886.96 1733
9887.90 1712
9888.83 1718
9889.77 1647
9890.71 1755
9891.65 1770
9892.59 1721
9893.53 1670
9894.47 1628
9895.41 1600
9896.35 1669
9897.29 1593
9898.23 1510
9899.17 1547
9900.11 1554
9901.05 1632
9901.99 1693
9902.92 1611
9903.86 1556
9904.80 1665
9905.74 1650
9906.68 1636
9907.62 1596
9908.56 1648
9909.50 1689
9910.44 1757
9911.38 1669
9912.32 1716
9913.26 1752
9914.20 1810
9915.14 1825
9916.08 1846
9917.02 1893
9917.97 1887
9918.91 1858
9919.85 1815
9920.79 1847
9921.73 1820
9922.67 1846
9923.61 1770
9924.55 1831
9925.49 1828
9926.43 1911
9927.37 1818
9928.31 1909
9929.25 1982
9930.19 2133
9931.13 2205
9932.08 2514
9933.02 2876
9933.96 3370
9934.90 3800
9935.84 4091
9936.78 4361
9937.72 4080
9938.66 4095
9939.61 3704
9940.55 3459
9941.49 3174
9942.43 2819
9943.37 2532
9944.31 2303
9945.26 2092
9946.20 1985
9947.14 1906
9948.08 1866
9949.02 1876
9949.96 1907
9950.91 1868
9951.85 1896
9952.79 1889
9953.73 1811
9954.67 1837
9955.62 1750
9956.56 1767
9957.50 1697
9958.44 1619
9959.39 1615
9960.33 1641
9961.27 1553
9962.21 1542
9963.16 1545
9964.10 1598
9965.04 1602
9965.98 1545
9966.93 1551
9967.87 1473
9968.81 1487
9969.75 1463
9970.70 1514
9971.64 1441
9972.58 1541
9973.53 1483
9974.47 1445
9975.41 1506
9976.36 1497
9977.30 1467
9978.24 1452
9979.18 1429
9980.13 1518
9981.07 1503
9982.01 1469
9982.96 1397
9983.90 1374
9984.85 1419
9985.79 1473
9986.73 1494
9987.68 1356
9988.62 1357
9989.56 1295
9990.51 1301
9991.45 1336
9992.40 1323
9993.34 1344
9994.28 1311
9995.23 1341
9996.17 1258
9997.12 1322
9998.06 1305
9999.00 1276
9999.95 1368
10000.89 1334
10001.84 1276
10002.78 1328
10003.73 1325
10004.67 1315
10005.61 1345
10006.56 1404
10007.50 1383
10008.45 1359
10009.39 1390
10010.34 1383
10011.28 1364
10012.23 1411
10013.17 1384
10014.12 1313
10015.06 1360
10016.01 1294
10016.95 1374
10017.90 1418
10018.84 1380
10019.79 1352
10020.73 1352
10021.68 1476
10022.62 1338
10023.57 1359
10024.51 1371
10025.46 1344
10026.41 1326
10027.35 1285
10028.30 1240
10029.24 1309
10030.19 1316
10031.13 1278
10032.08 1316
10033.03 1341
10033.97 1347
10034.92 1384
10035.86 1335
10036.81 1292
10037.76 1314
10038.70 1245
10039.65 1265
10040.59 1311
10041.54 1293
10042.49 1228
10043.43 1203
10044.38 1232
10045.33 1224
10046.27 1160
10047.22 1145
10048.16 1170
10049.11 1230
10050.06 1258
10051.00 1262
10051.95 1193
10052.90 1114
10053.84 1172
10054.79 1156
10055.74 1159
10056.69 1156
10057.63 1137
10058.58 1154
10059.53 1194
10060.47 1146
10061.42 1206
10062.37 1198
10063.32 1206
10064.26 1173
10065.21 1169
10066.16 1186
10067.10 1151
10068.05 1133
10069.00 1141
10069.95 1108
10070.89 1082
10071.84 1147
10072.79 1108
10073.74 1137
10074.69 1111
10075.63 1063
10076.58 1077
10077.53 1135
10078.48 1210
10079.43 1168
10080.37 1123
10081.32 1067
10082.27 1094
10083.22 1112
10084.17 1110
10085.11 1187
10086.06 1091
10087.01 1078
10087.96 1139
10088.91 1067
10089.86 1077
10090.81 1098
10091.75 1087
10092.70 1044
10093.65 1103
10094.60 986
10095.55 1015
10096.50 1046
10097.45 1076
10098.40 1004
10099.34 1009
10100.29 1008
10101.24 1032
10102.19 1121
10103.14 1014
10104.09 1044
10105.04 1032
10105.99 1084
10106.94 1098
10107.89 1058
10108.84 1055
10109.79 1057
10110.73 1083
10111.68 1036
10112.63 988
10113.58 1030
10114.53 1037
10115.48 986
10116.43 1032
10117.38 1020
10118.33 972
10119.28 963
10120.23 981
10121.18 954
10122.13 984
10123.08 1023
10124.03 1021
10124.98 993
10125.93 1006
10126.88 988
10127.83 1039
10128.78 1062
10129.73 955
10130.68 973
10131.64 956
10132.59 957
10133.54 959
10134.49 932
10135.44 955
10136.39 923
10137.34 919
10138.29 885
10139.24 941
10140.19 923
10141.14 966
10142.09 1006
10143.04 903
10144.00 916
10144.95 921
10145.90 873
10146.85 897
10147.80 920
10148.75 960
10149.70 931
10150.65 961
10151.61 979
10152.56 939
10153.51 947
10154.46 949
10155.41 964
10156.36 923
10157.31 923
10158.27 951
10159.22 875
10160.17 838
10161.12 866
10162.07 875
10163.03 883
10163.98 927
10164.93 948
10165.88 915
10166.83 884
10167.79 909
10168.74 917
10169.69 930
10170.64 891
10171.60 865
10172.55 965
10173.50 1020
10174.45 974
10175.41 925
10176.36 937
10177.31 875
10178.26 924
10179.22 923
10180.17 992
10181.12 939
10182.07 977
10183.03 913
10183.98 947
10184.93 922
10185.89 919
10186.84 933
10187.79 967
10188.75 1013
10189.70 917
10190.65 932
10191.60 961
10192.56 932
10193.51 960
10194.47 940
10195.42 913
10196.37 932
10197.33 951
10198.28 916
10199.23 943
10200.19 934
10201.14 957
10202.09 963
10203.05 944
10204.00 969
10204.96 908
10205.91 905
10206.86 918
10207.82 951
10208.77 909
10209.73 915
10210.68 924
10211.63 966
10212.59 888
10213.54 977
10214.50 1034
10215.45 966
10216.41 1032
10217.36 1092
10218.32 1110
10219.27 1036
10220.22 1043
10221.18 1054
10222.13 1015
10223.09 966
10224.04 899
10225.00 918
10225.95 990
10226.91 889
10227.86 889
10228.82 873
10229.77 894
10230.73 935
10231.68 886
10232.64 900
10233.59 954
10234.55 948
10235.50 914
10236.46 911
10237.42 949
10238.37 987
10239.33 946
10240.28 887
10241.24 918
10242.19 873
10243.15 907
10244.10 947
10245.06 946
10246.02 940
10246.97 925
10247.93 905
10248.88 920
10249.84 890
10250.80 930
10251.75 876
10252.71 883
10253.66 930
10254.62 875
10255.58 835
10256.53 897
10257.49 943
10258.45 939
10259.40 915
10260.36 858
10261.32 871
10262.27 905
10263.23 925
10264.19 873
10265.14 888
10266.10 868
10267.06 914
10268.01 911
10268.97 920
10269.93 885
10270.88 869
10271.84 911
10272.80 867
10273.76 875
10274.71 853
10275.67 858
10276.63 895
10277.58 869
10278.54 847
10279.50 888
10280.46 802
10281.41 816
10282.37 867
10283.33 848
10284.29 863
10285.24 876
10286.20 889
10287.16 818
10288.12 850
10289.08 860
10290.03 807
10290.99 810
10291.95 839
10292.91 799
10293.87 809
10294.82 934
10295.78 901
10296.74 892
10297.70 878
10298.66 883
10299.61 881
10300.57 835
10301.53 886
10302.49 881
10303.45 936
10304.41 915
10305.37 958
10306.32 921
10307.28 907
10308.24 925
10309.20 951
10310.16 881
10311.12 865
10312.08 836
10313.04 820
10314.00 888
10314.95 861
10315.91 841
10316.87 818
10317.83 790
10318.79 826
10319.75 822
10320.71 807
10321.67 806
10322.63 880
10323.59 866
10324.55 842
10325.51 836
10326.47 823
10327.43 859
10328.39 816
10329.35 793
10330.31 820
10331.27 816
10332.23 793
10333.19 821
10334.15 857
10335.11 842
10336.07 816
10337.03 817
10337.99 867
10338.95 874
10339.91 814
10340.87 853
10341.83 827
10342.79 846
10343.75 810
10344.71 797
10345.67 788
10346.63 805
10347.59 838
10348.55 793
10349.51 786
10350.47 813
10351.43 806
10352.39 845
10353.35 812
10354.31 839
10355.28 834
10356.24 904
10357.20 917
10358.16 796
10359.12 791
10360.08 767
10361.04 818
10362.00 817
10362.96 796
10363.93 789
10364.89 834
10365.85 846
10366.81 831
10367.77 813
10368.73 758
10369.69 828
10370.66 808
10371.62 791
10372.58 784
10373.54 795
10374.50 806
10375.47 831
10376.43 768
10377.39 786
10378.35 854
10379.31 892
10380.28 839
10381.24 822
10382.20 872
10383.16 864
10384.12 865
10385.09 826
10386.05 821
10387.01 822
10387.97 804
10388.94 827
10389.90 849
10390.86 817
10391.82 842
10392.79 842
10393.75 824
10394.71 840
10395.68 833
10396.64 807
10397.60 843
10398.56 803
10399.53 784
10400.49 841
10401.45 898
10402.42 897
10403.38 855
10404.34 878
10405.31 894
10406.27 852
10407.23 827
10408.20 885
10409.16 888
10410.12 822
10411.09 840
10412.05 919
10413.01 886
10413.98 906
10414.94 908
10415.90 937
10416.87 918
10417.83 856
10418.80 905
10419.76 950
10420.72 954
10421.69 986
10422.65 986
10423.62 1104
10424.58 1116
10425.54 1107
10426.51 1237
10427.47 1274
10428.44 1283
10429.40 1351
10430.37 1292
10431.33 1331
10432.30 1230
10433.26 1264
10434.22 1111
10435.19 1065
10436.15 1018
10437.12 998
10438.08 929
10439.05 975
10440.01 908
10440.98 951
10441.94 897
10442.91 913
10443.87 919
10444.84 884
10445.80 845
10446.77 800
10447.73 838
10448.70 794
10449.66 832
10450.63 810
10451.59 836
10452.56 825
10453.53 799
10454.49 768
10455.46 887
10456.42 819
10457.39 830
10458.35 808
10459.32 864
10460.29 865
10461.25 833
10462.22 892
10463.18 890
10464.15 828
10465.12 820
10466.08 799
10467.05 841
10468.01 840
10468.98 835
10469.95 851
10470.91 825
10471.88 839
10472.85 800
10473.81 835
10474.78 820
10475.74 757
10476.71 804
10477.68 787
10478.64 730
10479.61 773
10480.58 835
10481.54 797
10482.51 783
10483.48 811
10484.45 760
10485.41 740
10486.38 748
10487.35 807
10488.31 768
10489.28 775
10490.25 790
10491.22 802
10492.18 775
10493.15 786
10494.12 820
10495.08 810
10496.05 851
10497.02 813
10497.99 788
10498.95 812
10499.92 795
10500.89 811
10501.86 841
10502.83 813
10503.79 795
10504.76 803
10505.73 811
10506.70 860
10507.67 851
10508.63 840
10509.60 815
10510.57 785
10511.54 793
10512.51 821
10513.47 833
10514.44 802
10515.41 779
10516.38 827
10517.35 852
10518.32 803
10519.28 792
10520.25 835
10521.22 786
10522.19 744
10523.16 813
10524.13 831
10525.10 771
10526.07 785
10527.03 816
10528.00 795
10528.97 812
10529.94 824
10530.91 782
10531.88 807
10532.85 736
10533.82 712
10534.79 794
10535.76 820
10536.73 794
10537.70 799
10538.67 789
10539.63 783
10540.60 810
10541.57 795
10542.54 761
10543.51 782
10544.48 743
10545.45 796
10546.42 790
10547.39 771
10548.36 778
10549.33 757
10550.30 729
10551.27 732
10552.24 758
10553.21 765
10554.18 747
10555.15 663
10556.12 743
10557.09 749
10558.06 756
10559.03 726
10560.00 757
10560.97 689
10561.95 715
10562.92 782
10563.89 843
10564.86 784
10565.83 746
10566.80 726
10567.77 763
10568.74 751
10569.71 750
10570.68 808
10571.65 786
10572.62 724
10573.59 749
10574.57 798
10575.54 802
10576.51 698
10577.48 780
10578.45 765
10579.42 743
10580.39 723
10581.36 691
10582.34 709
10583.31 695
10584.28 666
10585.25 686
10586.22 687
10587.19 689
10588.17 712
10589.14 685
10590.11 774
10591.08 712
10592.05 766
10593.02 755
10594.00 722
10594.97 747
10595.94 745
10596.91 718
10597.89 707
10598.86 681
10599.83 697
10600.80 733
10601.77 692
10602.75 768
10603.72 737
10604.69 709
10605.66 706
10606.64 714
10607.61 695
10608.58 699
10609.55 754
10610.53 811
10611.50 761
10612.47 691
10613.45 660
10614.42 729
10615.39 715
10616.36 725
10617.34 665
10618.31 727
10619.28 697
10620.26 720
10621.23 760
10622.20 707
10623.18 723
10624.15 696
10625.12 762
10626.10 683
10627.07 697
10628.04 662
10629.02 734
10629.99 734
10630.97 706
10631.94 688
10632.91 740
10633.89 702
10634.86 721
10635.83 684
10636.81 705
10637.78 677
10638.76 709
10639.73 675
10640.70 678
10641.68 696
10642.65 710
10643.63 675
10644.60 720
10645.58 629
10646.55 732
10647.53 765
10648.50 744
10649.47 771
10650.45 810
10651.42 768
10652.40 745
10653.37 726
10654.35 771
10655.32 725
10656.30 772
10657.27 707
10658.25 668
10659.22 711
10660.20 688
10661.17 702
10662.15 648
10663.12 662
10664.10 721
10665.07 684
10666.05 673
10667.02 684
10668.00 684
10668.97 731
10669.95 677
10670.93 662
10671.90 686
10672.88 641
10673.85 689
10674.83 639
10675.80 696
10676.78 675
10677.76 591
10678.73 656
10679.71 717
10680.68 667
10681.66 679
10682.63 664
10683.61 641
10684.59 687
10685.56 674
10686.54 665
10687.52 677
10688.49 674
10689.47 694
10690.44 688
10691.42 683
10692.40 679
10693.37 719
10694.35 690
10695.33 687
10696.30 676
10697.28 646
10698.26 655
10699.23 675
10700.21 680
10701.19 656
10702.17 622
10703.14 638
10704.12 672
10705.10 670
10706.07 667
10707.05 692
10708.03 617
10709.01 642
10709.98 570
10710.96 642
10711.94 696
10712.91 686
10713.89 688
10714.87 694
10715.85 706
10716.83 641
10717.80 635
10718.78 677
10719.76 677
10720.74 656
10721.71 656
10722.69 666
10723.67 700
10724.65 714
10725.63 644
10726.60 621
10727.58 671
10728.56 642
10729.54 698
10730.52 708
10731.49 680
10732.47 656
10733.45 686
10734.43 648
10735.41 677
10736.39 679
10737.37 653
10738.34 679
10739.32 635
10740.30 611
10741.28 608
10742.26 695
10743.24 676
10744.22 579
10745.20 627
10746.17 665
10747.15 648
10748.13 639
10749.11 653
10750.09 687
10751.07 670
10752.05 676
10753.03 666
10754.01 658
10754.99 650
10755.97 621
10756.95 651
10757.93 646
10758.91 637
10759.88 637
10760.86 601
10761.84 625
10762.82 645
10763.80 630
10764.78 636
10765.76 616
10766.74 631
10767.72 646
10768.70 650
10769.68 630
10770.66 626
10771.64 625
10772.62 640
10773.60 652
10774.58 623
10775.56 636
10776.54 613
10777.52 610
10778.51 647
10779.49 666
10780.47 590
10781.45 661
10782.43 674
10783.41 643
10784.39 592
10785.37 611
10786.35 682
10787.33 670
10788.31 643
10789.29 641
10790.27 691
10791.26 688
10792.24 653
10793.22 644
10794.20 631
10795.18 624
10796.16 613
10797.14 619
10798.12 637
10799.10 647
10800.09 633
10801.07 665
10802.05 620
10803.03 628
10804.01 649
10804.99 689
10805.98 658
10806.96 681
10807.94 638
10808.92 617
10809.90 656
10810.89 696
10811.87 622
10812.85 585
10813.83 612
10814.81 679
10815.80 669
10816.78 606
10817.76 638
10818.74 665
10819.72 675
10820.71 710
10821.69 661
10822.67 603
10823.65 605
10824.64 662
10825.62 662
10826.60 613
10827.58 663
10828.57 660
10829.55 654
10830.53 648
10831.52 691
10832.50 686
10833.48 679
10834.46 711
10835.45 649
10836.43 614
10837.41 656
10838.40 657
10839.38 644
10840.36 670
10841.35 596
10842.33 629
10843.31 655
10844.30 699
10845.28 596
10846.26 619
10847.25 632
10848.23 667
10849.21 670
10850.20 601
10851.18 637
10852.17 681
10853.15 626
10854.13 717
10855.12 672
10856.10 715
10857.09 640
10858.07 579
10859.05 628
10860.04 614
10861.02 667
10862.01 649
10862.99 626
10863.97 619
10864.96 675
10865.94 693
10866.93 698
10867.91 670
10868.90 687
10869.88 694
10870.87 724
10871.85 704
10872.84 640
10873.82 628
10874.81 624
10875.79 665
10876.78 643
10877.76 621
10878.75 684
10879.73 746
10880.72 698
10881.70 657
10882.69 627
10883.67 648
10884.66 745
10885.64 688
10886.63 752
10887.61 712
10888.60 719
10889.58 716
10890.57 663
10891.55 699
10892.54 651
10893.53 675
10894.51 720
10895.50 698
10896.48 648
10897.47 654
10898.45 742
10899.44 800
10900.43 752
10901.41 768
10902.40 712
10903.38 724
10904.37 705
10905.36 712
10906.34 703
10907.33 705
10908.32 680
10909.30 681
10910.29 693
10911.28 719
10912.26 713
10913.25 695
10914.24 676
10915.22 699
10916.21 711
10917.20 698
10918.18 739
10919.17 769
10920.16 747
10921.14 703
10922.13 737
10923.12 772
10924.10 714
10925.09 690
10926.08 688
10927.07 747
10928.05 800
10929.04 726
10930.03 702
10931.01 712
10932.00 685
10932.99 690
10933.98 747
10934.96 745
10935.95 712
10936.94 690
10937.93 731
10938.92 766
10939.90 761
10940.89 720
10941.88 737
10942.87 770
10943.85 733
10944.84 756
10945.83 733
10946.82 707
10947.81 767
10948.79 810
10949.78 788
10950.77 790
10951.76 869
10952.75 856
10953.74 846
10954.72 806
10955.71 808
10956.70 770
10957.69 762
10958.68 752
10959.67 748
10960.66 826
10961.65 823
10962.63 856
10963.62 868
10964.61 857
10965.60 873
10966.59 841
10967.58 821
10968.57 894
10969.56 873
10970.55 977
10971.54 932
10972.52 897
10973.51 840
10974.50 925
10975.49 933
10976.48 844
10977.47 718
10978.46 778
10979.45 849
10980.44 812
10981.43 796
10982.42 815
10983.41 765
10984.40 835
10985.39 802
10986.38 828
10987.37 834
10988.36 808
10989.35 765
10990.34 857
10991.33 907
10992.32 854
10993.31 840
10994.30 859
10995.29 862
10996.28 775
10997.27 771
10998.26 846
10999.25 875
11000.24 858
11001.23 843
11002.22 866
11003.21 903
11004.20 859
11005.20 896
11006.19 852
11007.18 937
11008.17 943
11009.16 1000
11010.15 931
11011.14 938
11012.13 957
11013.12 955
11014.11 987
11015.10 958
11016.10 877
11017.09 843
11018.08 779
11019.07 815
11020.06 824
11021.05 836
11022.04 884
11023.04 929
11024.03 861
11025.02 759
11026.01 814
11027.00 849
11027.99 858
11028.99 854
11029.98 868
11030.97 848
11031.96 783
11032.95 837
11033.95 898
11034.94 798
11035.93 773
11036.92 766
11037.91 824
11038.91 799
11039.90 830
11040.89 866
11041.88 823
11042.88 834
11043.87 748
11044.86 815
11045.85 808
11046.85 813
11047.84 801
11048.83 774
11049.82 748
11050.82 760
11051.81 794
11052.80 720
11053.80 652
11054.79 701
11055.78 704
11056.77 747
11057.77 756
11058.76 723
11059.75 717
11060.75 770
11061.74 721
11062.73 713
11063.73 775
11064.72 806
11065.71 766
11066.71 721
11067.70 734
11068.69 778
11069.69 777
11070.68 791
11071.68 800
11072.67 811
11073.66 750
11074.66 746
11075.65 722
11076.65 728
11077.64 719
11078.63 779
11079.63 765
11080.62 739
11081.62 720
11082.61 720
11083.60 704
11084.60 759
11085.59 769
11086.59 735
11087.58 742
11088.58 775
11089.57 774
11090.57 834
11091.56 747
11092.55 775
11093.55 765
11094.54 743
11095.54 754
11096.53 736
11097.53 722
11098.52 764
11099.52 785
11100.51 768
11101.51 711
11102.50 743
11103.50 783
11104.49 773
11105.49 774
11106.48 747
11107.48 781
11108.48 790
11109.47 758
11110.47 751
11111.46 734
11112.46 836
11113.45 764
11114.45 797
11115.44 800
11116.44 812
11117.44 824
11118.43 807
11119.43 830
11120.42 800
11121.42 818
11122.42 825
11123.41 825
11124.41 843
11125.40 875
11126.40 826
11127.40 835
11128.39 833
11129.39 881
11130.38 937
11131.38 906
11132.38 940
11133.37 997
11134.37 979
11135.37 1017
11136.36 1034
11137.36 981
11138.36 996
11139.35 1041
11140.35 985
11141.35 925
11142.34 859
11143.34 928
11144.34 868
11145.34 932
11146.33 858
11147.33 834
11148.33 835
11149.32 817
11150.32 811
11151.32 811
11152.32 852
11153.31 857
11154.31 826
11155.31 852
11156.31 871
11157.30 898
11158.30 833
11159.30 809
11160.30 814
11161.29 769
11162.29 807
11163.29 773
11164.29 691
11165.29 752
11166.28 743
11167.28 723
11168.28 811
11169.28 785
11170.28 749
11171.27 741
11172.27 764
11173.27 773
11174.27 772
11175.27 708
11176.27 790
11177.26 741
11178.26 726
11179.26 753
11180.26 778
11181.26 708
11182.26 705
11183.26 743
11184.26 727
11185.25 705
11186.25 711
11187.25 739
11188.25 732
11189.25 769
11190.25 767
11191.25 752
11192.25 728
11193.25 711
11194.25 724
11195.24 735
11196.24 700
11197.24 715
11198.24 725
11199.24 758
11200.24 643
11201.24 615
11202.24 651
11203.24 661
11204.24 648
11205.24 645
11206.24 686
11207.24 709
11208.24 715
11209.24 719
11210.24 772
11211.24 766
11212.24 701
11213.24 663
11214.24 678
11215.24 655
11216.24 715
11217.24 717
11218.24 744
11219.24 690
11220.24 703
11221.24 692
11222.24 681
11223.24 717
11224.24 700
11225.24 696
11226.24 753
11227.25 734
11228.25 666
11229.25 681
11230.25 653
11231.25 708
11232.25 674
11233.25 697
11234.25 687
11235.25 727
11236.25 710
11237.25 701
11238.26 656
11239.26 727
11240.26 727
11241.26 696
11242.26 687
11243.26 681
11244.26 727
11245.27 698
11246.27 680
11247.27 692
11248.27 764
11249.27 698
11250.27 686
11251.28 705
11252.28 691
11253.28 721
11254.28 703
11255.28 682
11256.29 661
11257.29 741
11258.29 756
11259.29 681
11260.29 722
11261.30 719
11262.30 675
11263.30 686
11264.30 683
11265.31 684
11266.31 757
11267.31 706
11268.31 637
11269.32 717
11270.32 751
11271.32 732
11272.32 690
11273.33 711
11274.33 748
11275.33 695
11276.33 720
11277.34 732
11278.34 721
11279.34 722
11280.35 740
11281.35 680
11282.35 734
11283.36 721
11284.36 736
11285.36 781
11286.37 801
11287.37 759
11288.37 734
11289.38 801
11290.38 762
11291.38 801
11292.39 777
11293.39 782
11294.39 721
11295.40 710
11296.40 689
11297.41 735
11298.41 728
11299.41 684
11300.42 654
11301.42 605
11302.43 698
11303.43 727
11304.43 748
11305.44 680
11306.44 706
11307.45 716
11308.45 706
11309.46 709
11310.46 686
11311.46 676
11312.47 721
11313.47 691
11314.48 647
11315.48 679
11316.49 682
11317.49 731
11318.50 715
11319.50 678
11320.51 625
11321.51 746
11322.52 726
11323.52 674
11324.53 718
11325.53 666
11326.54 697
11327.54 732
11328.55 677
11329.55 671
11330.56 638
11331.56 649
11332.57 675
11333.57 670
11334.58 658
11335.58 659
11336.59 652
11337.60 687
11338.60 596
11339.61 636
11340.61 707
11341.62 687
11342.62 648
11343.63 652
11344.64 703
11345.64 733
11346.65 698
11347.65 675
11348.66 657
11349.67 655
11350.67 649
11351.68 662
11352.69 626
11353.69 628
11354.70 673
11355.71 698
11356.71 651
11357.72 640
11358.72 683
11359.73 722
11360.74 722
11361.74 660
11362.75 697
11363.76 694
11364.76 643
11365.77 639
11366.78 641
11367.79 636
11368.79 654
11369.80 649
11370.81 642
11371.81 622
11372.82 631
11373.83 643
11374.84 658
11375.84 671
11376.85 664
11377.86 690
11378.87 686
11379.87 730
11380.88 670
11381.89 671
11382.90 646
11383.90 684
11384.91 651
11385.92 652
11386.93 637
11387.93 609
11388.94 664
11389.95 657
11390.96 588
11391.97 634
11392.97 665
11393.98 671
11394.99 639
11396.00 625
11397.01 647
11398.02 692
11399.02 722
11400.03 677
11401.04 655
11402.05 653
11403.06 637
11404.07 593
11405.08 656
11406.08 645
11407.09 623
11408.10 647
11409.11 672
11410.12 663
11411.13 667
11412.14 659
11413.15 627
11414.15 675
11415.16 696
11416.17 745
11417.18 740
11418.19 667
11419.20 678
11420.21 664
11421.22 648
11422.23 596
11423.24 591
11424.25 675
11425.26 638
11426.27 648
11427.28 691
11428.29 647
11429.30 712
11430.31 649
11431.32 650
11432.32 724
11433.33 690
11434.34 715
11435.35 726
11436.36 722
11437.37 755
11438.38 749
11439.39 709
11440.41 650
11441.42 699
11442.43 719
11443.44 730
11444.45 738
11445.46 723
11446.47 696
11447.48 748
11448.49 728
11449.50 737
11450.51 706
11451.52 733
11452.53 781
11453.54 724
11454.55 725
11455.56 669
11456.57 671
11457.59 687
11458.60 684
11459.61 694
11460.62 697
11461.63 735
11462.64 734
11463.65 690
11464.66 661
11465.67 749
11466.69 719
11467.70 716
11468.71 736
11469.72 748
11470.73 776
11471.74 711
11472.75 727
11473.77 731
11474.78 797
11475.79 786
11476.80 830
11477.81 751
11478.83 740
11479.84 707
11480.85 748
11481.86 738
11482.87 808
11483.89 832
11484.90 706
11485.91 811
11486.92 770
11487.93 814
11488.95 802
11489.96 832
11490.97 822
11491.98 796
11493.00 738
11494.01 779
11495.02 787
11496.03 774
11497.05 765
11498.06 818
11499.07 789
11500.09 809
11501.10 798
11502.11 806
11503.12 877
11504.14 835
11505.15 831
11506.16 849
11507.18 849
11508.19 843
11509.20 840
11510.22 873
11511.23 887
11512.24 860
11513.26 856
11514.27 800
11515.28 849
11516.30 854
11517.31 838
11518.32 890
11519.34 835
11520.35 872
11521.37 881
11522.38 847
11523.39 857
11524.41 817
11525.42 879
11526.44 845
11527.45 866
11528.46 871
11529.48 868
11530.49 898
11531.51 905
11532.52 885
11533.53 905
11534.55 840
11535.56 916
11536.58 961
11537.59 955
11538.61 880
11539.62 933
11540.64 918
11541.65 881
11542.67 938
11543.68 948
11544.69 942
11545.71 923
11546.72 962
11547.74 904
11548.75 959
11549.77 947
11550.78 940
11551.80 936
11552.81 982
11553.83 1033
11554.85 1007
11555.86 994
11556.88 1023
11557.89 1025
11558.91 1063
11559.92 1065
11560.94 1049
11561.95 1016
11562.97 1043
11563.98 1092
11565.00 1081
11566.02 1058
11567.03 1088
11568.05 1092
11569.06 1037
11570.08 1158
11571.10 1117
11572.11 1084
11573.13 1216
11574.14 1232
11575.16 1171
11576.18 1287
11577.19 1248
11578.21 1211
11579.22 1215
11580.24 1261
11581.26 1278
11582.27 1216
11583.29 1223
11584.31 1270
11585.32 1208
11586.34 1216
11587.36 1328
11588.37 1399
11589.39 1386
11590.41 1357
11591.42 1396
11592.44 1340
11593.46 1421
11594.47 1513
11595.49 1457
11596.51 1476
11597.53 1559
11598.54 1649
11599.56 1619
11600.58 1645
11601.59 1589
11602.61 1620
11603.63 1740
11604.65 1749
11605.66 1729
11606.68 1780
11607.70 1862
11608.72 1951
11609.74 2039
11610.75 2155
11611.77 2240
11612.79 2415
11613.81 2442
11614.82 2412
11615.84 2408
11616.86 2394
11617.88 2363
11618.90 2275
11619.91 2287
11620.93 2172
11621.95 2217
11622.97 2186
11623.99 2178
11625.01 2122
11626.02 2168
11627.04 2360
11628.06 2410
11629.08 2344
11630.10 2356
11631.12 2369
11632.14 2548
11633.15 2429
11634.17 2524
11635.19 2694
11636.21 2720
11637.23 2976
11638.25 3128
11639.27 3371
11640.29 3790
11641.30 4079
11642.32 4292
11643.34 4676
11644.36 4516
11645.38 4690
11646.40 4403
11647.42 4152
11648.44 3895
11649.46 3652
11650.48 3262
11651.50 2960
11652.52 2735
11653.54 2583
11654.56 2428
11655.58 2352
11656.60 2231
11657.62 2231
11658.64 2142
11659.66 2084
11660.68 2010
11661.70 1985
11662.72 1936
11663.74 1950
11664.76 1877
11665.78 1800
11666.80 1793
11667.82 1760
11668.84 1705
11669.86 1666
11670.88 1662
11671.90 1656
11672.92 1604
11673.94 1649
11674.96 1635
11675.98 1645
11677.00 1673
11678.02 1574
11679.04 1583
11680.06 1574
11681.08 1498
11682.10 1520
11683.12 1578
11684.15 1535
11685.17 1469
11686.19 1424
11687.21 1424
11688.23 1353
11689.25 1372
11690.27 1324
11691.29 1233
11692.31 1276
11693.34 1295
11694.36 1267
11695.38 1193
11696.40 1205
11697.42 1280
11698.44 1198
11699.46 1235
11700.49 1245
11701.51 1278
11702.53 1290
11703.55 1265
11704.57 1257
11705.60 1199
11706.62 1212
11707.64 1175
11708.66 1198
11709.68 1251
11710.71 1185
11711.73 1258
11712.75 1260
11713.77 1290
11714.79 1301
11715.82 1264
11716.84 1244
11717.86 1292
11718.88 1323
11719.91 1355
11720.93 1399
11721.95 1324
11722.97 1310
11724.00 1378
11725.02 1343
11726.04 1325
11727.07 1297
11728.09 1315
11729.11 1385
11730.13 1279
11731.16 1319
11732.18 1295
11733.20 1316
11734.23 1330
11735.25 1278
11736.27 1309
11737.30 1289
11738.32 1267
11739.34 1249
11740.37 1288
11741.39 1269
11742.41 1263
11743.44 1305
11744.46 1284
11745.48 1325
11746.51 1274
11747.53 1236
11748.55 1250
11749.58 1131
11750.60 1194
11751.63 1195
11752.65 1198
11753.67 1227
11754.70 1150
11755.72 1243
11756.75 1220
11757.77 1187
11758.79 1134
11759.82 1143
11760.84 1212
11761.87 1211
11762.89 1160
11763.92 1152
11764.94 1111
11765.97 1086
11766.99 1085
11768.01 1111
11769.04 1079
11770.06 1003
11771.09 1004
11772.11 1096
11773.14 1046
11774.16 1005
11775.19 993
11776.21 1036
11777.24 1018
11778.26 1056
11779.29 1017
11780.31 1007
11781.34 1001
11782.36 994
11783.39 1042
11784.41 1002
11785.44 1031
11786.46 1001
11787.49 963
11788.52 970
11789.54 990
11790.57 900
11791.59 930
11792.62 922
11793.64 971
11794.67 947
11795.70 945
11796.72 932
11797.75 943
11798.77 931
11799.80 889
11800.83 957
11801.85 921
11802.88 886
11803.90 930
11804.93 899
11805.96 830
11806.98 874
11808.01 846
11809.04 936
11810.06 903
11811.09 917
11812.11 890
11813.14 952
11814.17 942
11815.19 845
11816.22 843
11817.25 889
11818.27 891
11819.30 880
11820.33 803
11821.36 800
11822.38 806
11823.41 794
11824.44 777
11825.46 775
11826.49 800
11827.52 814
11828.54 742
11829.57 812
11830.60 849
11831.63 792
11832.65 750
11833.68 817
11834.71 794
11835.74 784
11836.76 766
11837.79 743
11838.82 724
11839.85 763
11840.88 728
11841.90 738
11842.93 731
11843.96 776
11844.99 756
11846.01 769
11847.04 739
11848.07 758
11849.10 741
11850.13 775
11851.16 794
11852.18 700
11853.21 746
11854.24 714
11855.27 726
11856.30 690
11857.33 701
11858.35 729
11859.38 750
11860.41 706
11861.44 689
11862.47 724
11863.50 764
11864.53 740
11865.56 690
11866.58 677
11867.61 666
11868.64 703
11869.67 706
11870.70 727
11871.73 718
11872.76 728
11873.79 717
11874.82 670
11875.85 682
11876.88 708
11877.91 713
11878.93 633
11879.96 694
11880.99 711
11882.02 699
11883.05 627
11884.08 704
11885.11 673
11886.14 624
11887.17 647
11888.20 640
11889.23 643
11890.26 656
11891.29 672
11892.32 665
11893.35 627
11894.38 708
11895.41 669
11896.44 643
11897.47 648
11898.50 637
11899.53 707
11900.56 670
11901.59 654
11902.62 663
11903.65 661
11904.69 657
11905.72 669
11906.75 654
11907.78 678
11908.81 700
11909.84 677
11910.87 593
11911.90 616
11912.93 622
11913.96 732
11914.99 681
11916.02 680
11917.06 612
11918.09 633
11919.12 689
11920.15 615
11921.18 649
11922.21 644
11923.24 642
11924.27 681
11925.31 680
11926.34 647
11927.37 643
11928.40 678
11929.43 627
11930.46 618
11931.50 634
11932.53 655
11933.56 635
11934.59 634
11935.62 653
11936.65 692
11937.69 666
11938.72 683
11939.75 688
11940.78 717
11941.81 745
11942.85 670
11943.88 678
11944.91 698
11945.94 703
11946.98 700
11948.01 673
11949.04 617
11950.07 645
11951.11 617
11952.14 603
11953.17 573
11954.20 664
11955.24 640
11956.27 605
11957.30 602
11958.34 605
11959.37 572
11960.40 607
11961.43 576
11962.47 586
11963.50 593
11964.53 629
11965.57 654
11966.60 633
11967.63 600
11968.67 630
11969.70 629
11970.73 592
11971.77 557
11972.80 543
11973.83 567
11974.87 617
11975.90 579
11976.94 517
11977.97 543
11979.00 578
11980.04 545
11981.07 568
11982.10 544
11983.14 535
11984.17 577
11985.21 567
11986.24 564
11987.27 601
11988.31 594
11989.34 561
11990.38 584
11991.41 513
11992.45 505
11993.48 529
11994.51 574
11995.55 511
11996.58 568
11997.62 558
11998.65 607
11999.69 599
12000.72 582
12001.76 563
12002.79 582
12003.83 550
12004.86 534
12005.90 502
12006.93 566
12007.97 567
12009.00 568
12010.04 568
12011.07 538
12012.11 569
12013.14 552
12014.18 543
12015.21 502
12016.25 567
12017.28 580
12018.32 570
12019.35 530
12020.39 564
12021.43 594
12022.46 586
12023.50 590
12024.53 554
12025.57 546
12026.60 585
12027.64 602
12028.68 585
12029.71 572
12030.75 597
12031.78 583
12032.82 545
12033.86 547
12034.89 581
12035.93 573
12036.97 551
12038.00 581
12039.04 606
12040.07 575
12041.11 579
12042.15 529
12043.18 528
12044.22 532
12045.26 560
12046.29 575
12047.33 529
12048.37 541
12049.40 567
12050.44 584
12051.48 546
12052.52 567
12053.55 537
12054.59 552
12055.63 540
12056.66 532
12057.70 532
12058.74 524
12059.78 551
12060.81 534
12061.85 547
12062.89 554
12063.92 578
12064.96 557
12066.00 515
12067.04 491
12068.07 539
12069.11 550
12070.15 510
12071.19 508
12072.23 552
12073.26 527
12074.30 612
12075.34 564
12076.38 532
12077.42 537
12078.45 555
12079.49 545
12080.53 566
12081.57 536
12082.61 566
12083.64 588
12084.68 564
12085.72 534
12086.76 568
12087.80 554
12088.84 569
12089.88 515
12090.91 575
12091.95 562
12092.99 576
12094.03 572
12095.07 575
12096.11 562
12097.15 547
12098.19 523
12099.22 552
12100.26 568
12101.30 569
12102.34 567
12103.38 548
12104.42 541
12105.46 539
12106.50 539
12107.54 506
12108.58 521
12109.62 527
12110.66 520
12111.70 520
12112.74 563
12113.77 506
12114.81 518
12115.85 529
12116.89 513
12117.93 525
12118.97 484
12120.01 540
12121.05 523
12122.09 543
12123.13 516
12124.17 520
12125.21 532
12126.25 527
12127.29 528
12128.33 560
12129.37 552
12130.41 533
12131.45 577
12132.50 529
12133.54 545
12134.58 535
12135.62 590
12136.66 521
12137.70 543
12138.74 542
12139.78 580
12140.82 543
12141.86 519
12142.90 513
12143.94 520
12144.98 531
12146.02 509
12147.07 507
12148.11 491
12149.15 517
12150.19 544
12151.23 525
12152.27 538
12153.31 515
12154.35 583
12155.40 528
12156.44 555
12157.48 536
12158.52 478
12159.56 498
12160.60 506
12161.64 506
12162.69 518
12163.73 513
12164.77 485
12165.81 530
12166.85 530
12167.90 548
12168.94 551
12169.98 519
12171.02 522
12172.06 497
12173.11 528
12174.15 528
12175.19 564
12176.23 511
12177.27 531
12178.32 520
12179.36 522
12180.40 484
12181.44 519
12182.49 508
12183.53 488
12184.57 474
12185.61 483
12186.66 530
12187.70 516
12188.74 481
12189.79 471
12190.83 521
12191.87 492
12192.91 498
12193.96 502
12195.00 485
12196.04 571
12197.09 484
12198.13 499
12199.17 506
12200.22 541
12201.26 530
12202.30 525
12203.35 504
12204.39 462
12205.43 483
12206.48 532
12207.52 477
12208.57 522
12209.61 510
12210.65 516
12211.70 482
12212.74 517
12213.78 535
12214.83 526
12215.87 548
12216.92 551
12217.96 518
12219.00 481
12220.05 493
12221.09 501
12222.14 485
12223.18 498
12224.23 499
12225.27 533
12226.31 539
12227.36 539
12228.40 523
12229.45 543
12230.49 518
12231.54 486
12232.58 508
12233.63 533
12234.67 498
12235.72 512
12236.76 490
12237.81 504
12238.85 515
12239.90 522
12240.94 499
12241.99 515
12243.03 495
12244.08 547
12245.12 511
12246.17 497
12247.21 548
12248.26 506
12249.30 486
12250.35 528
12251.39 555
12252.44 504
12253.49 520
12254.53 496
12255.58 504
12256.62 541
12257.67 577
12258.71 576
12259.76 484
12260.81 498
12261.85 523
12262.90 465
12263.94 497
12264.99 512
12266.04 526
12267.08 477
12268.13 493
12269.17 494
12270.22 456
12271.27 521
12272.31 469
12273.36 451
12274.41 461
12275.45 458
12276.50 465
12277.55 489
12278.59 475
12279.64 468
12280.69 478
12281.73 469
12282.78 492
12283.83 481
12284.87 473
12285.92 443
12286.97 439
12288.01 436
12289.06 509
12290.11 498
12291.16 502
12292.20 508
12293.25 461
12294.30 441
12295.35 434
12296.39 437
12297.44 456
12298.49 471
12299.54 464
12300.58 460
12301.63 483
12302.68 437
12303.73 427
12304.77 437
12305.82 435
12306.87 467
12307.92 479
12308.97 496
12310.01 432
12311.06 421
12312.11 482
12313.16 423
12314.21 475
12315.25 418
12316.30 475
12317.35 456
12318.40 478
12319.45 477
12320.50 449
12321.54 438
12322.59 480
12323.64 454
12324.69 446
12325.74 412
12326.79 453
12327.84 439
12328.89 430
12329.93 406
12330.98 391
12332.03 406
12333.08 474
12334.13 447
12335.18 444
12336.23 457
12337.28 473
12338.33 415
12339.38 412
12340.43 432
12341.47 446
12342.52 430
12343.57 443
12344.62 433
12345.67 429
12346.72 472
12347.77 421
12348.82 409
12349.87 436
12350.92 461
12351.97 451
12353.02 433
12354.07 425
12355.12 447
12356.17 491
12357.22 444
12358.27 435
12359.32 434
12360.37 470
12361.42 477
12362.47 488
12363.52 467
12364.57 444
12365.62 451
12366.67 451
12367.72 457
12368.77 416
12369.82 415
12370.87 444
12371.93 424
12372.98 443
12374.03 432
12375.08 406
12376.13 430
12377.18 422
12378.23 412
12379.28 472
12380.33 463
12381.38 450
12382.43 481
12383.49 498
12384.54 436
12385.59 425
12386.64 445
12387.69 431
12388.74 466
12389.79 414
12390.84 454
12391.90 482
12392.95 465
12394.00 440
12395.05 425
12396.10 475
12397.15 488
12398.21 468
12399.26 448
12400.31 442
12401.36 463
12402.41 454
12403.47 449
12404.52 441
12405.57 434
12406.62 447
12407.67 459
12408.73 456
12409.78 471
12410.83 443
12411.88 445
12412.94 488
12413.99 438
12415.04 424
12416.09 432
12417.15 410
12418.20 444
12419.25 440
12420.30 484
12421.36 489
12422.41 439
12423.46 415
12424.52 421
12425.57 420
12426.62 445
12427.67 429
12428.73 424
12429.78 403
12430.83 404
12431.89 397
12432.94 394
12433.99 358
12435.05 418
12436.10 421
12437.15 375
12438.21 379
12439.26 413
12440.31 414
12441.37 425
12442.42 441
12443.47 424
12444.53 433
12445.58 437
12446.64 438
12447.69 385
12448.74 389
12449.80 382
12450.85 418
12451.91 430
12452.96 414
12454.01 432
12455.07 373
12456.12 469
12457.18 453
12458.23 433
12459.29 421
12460.34 459
12461.39 439
12462.45 419
12463.50 427
12464.56 424
12465.61 430
12466.67 426
12467.72 431
12468.78 428
12469.83 459
12470.89 500
12471.94 441
12473.00 408
12474.05 422
12475.11 464
12476.16 442
12477.22 458
12478.27 445
12479.33 407
12480.38 407
12481.44 451
12482.49 447
12483.55 375
12484.60 431
12485.66 416
12486.71 476
12487.77 437
12488.83 442
12489.88 460
12490.94 474
12491.99 435
12493.05 450
12494.10 465
12495.16 478
12496.22 453
12497.27 449
12498.33 403
12499.38 456
12500.44 532
12501.50 504
12502.55 525
12503.61 513
12504.67 581
12505.72 566
12506.78 593
12507.83 588
12508.89 593
12509.95 557
12511.00 470
12512.06 492
12513.12 502
12514.17 495
12515.23 476
12516.29 473
12517.34 425
12518.40 441
12519.46 438
12520.52 510
12521.57 472
12522.63 414
12523.69 376
12524.74 460
12525.80 464
12526.86 406
12527.92 443
12528.97 434
12530.03 456
12531.09 388
12532.15 406
12533.20 408
12534.26 405
12535.32 440
12536.38 428
12537.43 393
12538.49 395
12539.55 446
12540.61 467
12541.66 437
12542.72 457
12543.78 480
12544.84 424
12545.90 443
12546.95 396
12548.01 407
12549.07 431
12550.13 452
12551.19 420
12552.25 441
12553.30 392
12554.36 413
12555.42 435
12556.48 456
12557.54 457
12558.60 392
12559.65 435
12560.71 382
12561.77 408
12562.83 384
12563.89 452
12564.95 423
12566.01 407
12567.07 405
12568.13 398
12569.18 456
12570.24 468
12571.30 434
12572.36 421
12573.42 438
12574.48 448
12575.54 432
12576.60 445
12577.66 458
12578.72 413
12579.78 438
12580.84 453
12581.90 452
12582.96 451
12584.02 487
12585.07 460
12586.13 470
12587.19 464
12588.25 467
12589.31 470
12590.37 435
12591.43 451
12592.49 463
12593.55 455
12594.61 465
12595.67 480
12596.73 444
12597.79 416
12598.86 428
12599.92 426
12600.98 453
12602.04 387
12603.10 455
12604.16 412
12605.22 415
12606.28 390
12607.34 421
12608.40 412
12609.46 414
12610.52 435
12611.58 407
12612.64 455
12613.70 425
12614.76 402
12615.83 432
12616.89 434
12617.95 469
12619.01 417
12620.07 444
12621.13 420
12622.19 387
12623.25 423
12624.32 416
12625.38 426
12626.44 389
12627.50 393
12628.56 385
12629.62 435
12630.68 428
12631.75 422
12632.81 418
12633.87 436
12634.93 419
12635.99 393
12637.05 371
12638.12 397
12639.18 435
12640.24 397
12641.30 433
12642.36 402
12643.43 385
12644.49 378
12645.55 415
12646.61 410
12647.68 404
12648.74 367
12649.80 357
12650.86 364
12651.93 407
12652.99 394
12654.05 361
12655.11 419
12656.18 435
12657.24 445
12658.30 421
12659.36 409
12660.43 390
12661.49 383
12662.55 390
12663.62 402
12664.68 409
12665.74 438
12666.81 442
12667.87 407
12668.93 394
12670.00 395
12671.06 412
12672.12 426
12673.19 419
12674.25 391
12675.31 387
12676.38 408
12677.44 377
12678.50 376
12679.57 392
12680.63 405
12681.69 391
12682.76 403
12683.82 349
12684.89 349
12685.95 404
12687.01 431
12688.08 391
12689.14 339
12690.21 371
12691.27 426
12692.33 386
12693.40 364
12694.46 397
12695.53 406
12696.59 379
12697.66 407
12698.72 398
12699.79 351
12700.85 397
12701.91 390
12702.98 351
12704.04 367
12705.11 388
12706.17 354
12707.24 379
12708.30 364
12709.37 389
12710.43 370
12711.50 338
12712.56 323
12713.63 352
12714.69 387
12715.76 396
12716.82 387
12717.89 394
12718.95 412
12720.02 462
12721.09 407
12722.15 368
12723.22 375
12724.28 427
12725.35 409
12726.41 404
12727.48 404
12728.54 382
12729.61 360
12730.68 337
12731.74 360
12732.81 389
12733.87 399
12734.94 426
12736.01 393
12737.07 356
12738.14 340
12739.20 407
12740.27 396
12741.34 390
12742.40 402
12743.47 396
12744.54 402
12745.60 382
12746.67 372
12747.74 336
12748.80 322
12749.87 356
12750.94 410
12752.00 363
12753.07 364
12754.14 412
12755.20 402
12756.27 358
12757.34 342
12758.40 346
12759.47 350
12760.54 378
12761.60 353
12762.67 380
12763.74 386
12764.81 370
12765.87 383
12766.94 368
12768.01 364
12769.08 350
12770.14 350
12771.21 345
12772.28 324
12773.35 357
12774.41 368
12775.48 342
12776.55 339
12777.62 392
12778.68 356
12779.75 360
12780.82 360
12781.89 345
12782.96 357
12784.02 312
12785.09 348
12786.16 368
12787.23 387
12788.30 340
12789.37 292
12790.43 358
12791.50 332
12792.57 361
12793.64 344
12794.71 338
12795.78 330
12796.84 349
12797.91 401
12798.98 397
12800.05 376
12801.12 351
12802.19 354
12803.26 343
12804.33 323
12805.40 370
12806.46 352
12807.53 352
12808.60 344
12809.67 373
12810.74 381
12811.81 360
12812.88 377
12813.95 406
12815.02 356
12816.09 356
12817.16 390
12818.23 351
12819.30 374
12820.37 365
12821.44 382
12822.50 324
12823.57 369
12824.64 376
12825.71 372
12826.78 357
12827.85 337
12828.92 355
12829.99 382
12831.06 343
12832.13 341
12833.20 359
12834.27 362
12835.34 371
12836.41 326
12837.49 341
12838.56 362
12839.63 368
12840.70 373
12841.77 370
12842.84 333
12843.91 351
12844.98 338
12846.05 346
12847.12 308
12848.19 333
12849.26 330
12850.33 366
12851.40 382
12852.47 295
12853.55 332
12854.62 296
12855.69 346
12856.76 337
12857.83 338
12858.90 330
12859.97 349
12861.04 364
12862.11 339
12863.19 331
12864.26 358
12865.33 373
12866.40 339
12867.47 335
12868.54 367
12869.62 338
12870.69 359
12871.76 326
12872.83 341
12873.90 333
12874.97 353
12876.05 384
12877.12 358
12878.19 344
12879.26 331
12880.33 355
12881.41 341
12882.48 320
12883.55 328
12884.62 317
12885.70 328
12886.77 348
12887.84 350
12888.91 333
12889.98 367
12891.06 350
12892.13 369
12893.20 371
12894.28 307
12895.35 344
12896.42 364
12897.49 314
12898.57 338
12899.64 344
12900.71 348
12901.79 384
12902.86 350
12903.93 344
12905.00 340
12906.08 334
12907.15 316
12908.22 332
12909.30 338
12910.37 378
12911.44 368
12912.52 329
12913.59 336
12914.66 311
12915.74 345
12916.81 344
12917.89 324
12918.96 304
12920.03 337
12921.11 405
12922.18 355
12923.25 294
12924.33 314
12925.40 374
12926.48 369
12927.55 357
12928.62 335
12929.70 300
12930.77 304
12931.85 345
12932.92 356
12934.00 350
12935.07 365
12936.14 357
12937.22 342
12938.29 317
12939.37 328
12940.44 360
12941.52 357
12942.59 365
12943.67 281
12944.74 304
12945.82 321
12946.89 380
12947.97 372
12949.04 338
12950.12 336
12951.19 387
12952.27 362
12953.34 340
12954.42 349
12955.49 348
12956.57 379
12957.64 358
12958.72 346
12959.79 370
12960.87 306
12961.94 327
12963.02 333
12964.10 288
12965.17 303
12966.25 371
12967.32 359
12968.40 339
12969.47 316
12970.55 331
12971.63 348
12972.70 379
12973.78 363
12974.85 334
12975.93 365
12977.01 388
12978.08 325
12979.16 322
12980.23 326
12981.31 341
12982.39 431
12983.46 331
12984.54 327
12985.62 324
12986.69 374
12987.77 344
12988.85 335
12989.92 302
12991.00 385
12992.08 375
12993.15 391
12994.23 325
12995.31 346
12996.38 380
12997.46 362
12998.54 359
12999.61 358
13000.69 366
13001.77 361
13002.85 418
13003.92 358
13005.00 338
13006.08 341
13007.16 385
13008.23 375
13009.31 324
13010.39 372
13011.47 373
13012.54 388
13013.62 364
13014.70 391
13015.78 368
13016.85 345
13017.93 350
13019.01 391
13020.09 381
13021.17 380
13022.24 382
13023.32 378
13024.40 370
13025.48 372
13026.56 364
13027.63 376
13028.71 366
13029.79 386
13030.87 386
13031.95 405
13033.03 407
13034.10 381
13035.18 370
13036.26 366
13037.34 422
13038.42 374
13039.50 407
13040.58 370
13041.66 390
13042.73 415
13043.81 411
13044.89 420
13045.97 392
13047.05 381
13048.13 403
13049.21 394
13050.29 404
13051.37 391
13052.45 396
13053.53 375
13054.60 345
13055.68 372
13056.76 388
13057.84 372
13058.92 386
13060.00 395
13061.08 374
13062.16 358
13063.24 352
13064.32 378
13065.40 390
13066.48 368
13067.56 381
13068.64 389
13069.72 391
13070.80 368
13071.88 365
13072.96 384
13074.04 374
13075.12 369
13076.20 394
13077.28 362
13078.36 378
13079.44 382
13080.52 378
13081.60 360
13082.68 357
13083.76 384
13084.84 378
13085.93 363
13087.01 385
13088.09 388
13089.17 368
13090.25 388
13091.33 362
13092.41 335
13093.49 341
13094.57 380
13095.65 359
13096.73 365
13097.82 398
13098.90 405
13099.98 424
13101.06 383
13102.14 395
13103.22 401
13104.30 409
13105.38 390
13106.47 377
13107.55 353
13108.63 361
13109.71 407
13110.79 376
13111.87 374
13112.96 368
13114.04 370
13115.12 382
13116.20 389
13117.28 403
13118.37 401
13119.45 383
13120.53 407
13121.61 391
13122.69 386
13123.78 368
13124.86 376
13125.94 411
13127.02 398
13128.11 388
13129.19 392
13130.27 371
13131.35 342
13132.44 417
13133.52 374
13134.60 354
13135.68 326
13136.77 379
13137.85 370
13138.93 379
13140.01 429
13141.10 354
13142.18 373
13143.26 407
13144.35 363
13145.43 385
13146.51 385
13147.60 391
13148.68 374
13149.76 360
13150.85 366
13151.93 365
13153.01 383
13154.10 356
13155.18 343
13156.26 382
13157.35 390
13158.43 363
13159.51 394
13160.60 362
13161.68 378
13162.77 374
13163.85 358
13164.93 336
13166.02 331
13167.10 380
13168.19 393
13169.27 366
13170.35 359
13171.44 383
13172.52 408
13173.61 420
13174.69 401
13175.78 379
13176.86 389
13177.94 365
13179.03 357
13180.11 339
13181.20 359
13182.28 383
13183.37 372
13184.45 346
13185.54 369
13186.62 348
13187.71 362
13188.79 353
13189.88 348
13190.96 340
13192.05 370
13193.13 369
13194.22 359
13195.30 385
13196.39 392
13197.47 352
13198.56 363
13199.64 347
13200.73 364
13201.81 368
13202.90 374
13203.98 341
13205.07 337
13206.16 375
13207.24 379
13208.33 398
13209.41 382
13210.50 372
13211.58 369
13212.67 386
13213.76 345
13214.84 334
13215.93 317
13217.01 346
13218.10 352
13219.19 380
13220.27 372
13221.36 356
13222.45 363
13223.53 371
13224.62 351
13225.70 375
13226.79 398
13227.88 337
13228.96 327
13230.05 354
13231.14 343
13232.22 335
13233.31 380
13234.40 348
13235.48 327
13236.57 367
13237.66 333
13238.74 346
13239.83 369
13240.92 348
13242.01 345
13243.09 357
13244.18 350
13245.27 342
13246.35 329
13247.44 334
13248.53 330
13249.62 312
13250.70 355
13251.79 358
13252.88 305
13253.97 330
13255.05 338
13256.14 317
13257.23 334
13258.32 344
13259.41 376
13260.49 383
13261.58 358
13262.67 345
13263.76 347
13264.85 326
13265.93 354
13267.02 367
13268.11 339
13269.20 364
13270.29 334
13271.37 329
13272.46 342
13273.55 341
13274.64 360
13275.73 351
13276.82 346
13277.91 318
13278.99 347
13280.08 347
13281.17 335
13282.26 341
13283.35 335
13284.44 342
13285.53 317
13286.62 333
13287.70 339
13288.79 280
13289.88 356
13290.97 355
13292.06 311
13293.15 266
13294.24 339
13295.33 342
13296.42 321
13297.51 338
13298.60 382
13299.69 356
13300.78 336
13301.87 346
13302.95 355
13304.04 345
13305.13 337
13306.22 341
13307.31 318
13308.40 338
13309.49 332
13310.58 318
13311.67 340
13312.76 342
13313.85 359
13314.94 368
13316.03 352
13317.12 352
13318.21 316
13319.30 345
13320.39 332
13321.48 352
13322.58 360
13323.67 312
13324.76 319
13325.85 329
13326.94 369
13328.03 345
13329.12 313
13330.21 339
13331.30 335
13332.39 341
13333.48 336
13334.57 323
13335.66 343
13336.75 352
13337.85 346
13338.94 320
13340.03 335
13341.12 341
13342.21 341
13343.30 338
13344.39 320
13345.48 327
13346.58 351
13347.67 340
13348.76 334
13349.85 336
13350.94 322
13352.03 338
13353.12 352
13354.22 352
13355.31 372
13356.40 348
13357.49 349
13358.58 335
13359.68 355
13360.77 329
13361.86 308
13362.95 375
13364.04 367
13365.14 311
13366.23 365
13367.32 328
13368.41 329
13369.51 339
13370.60 304
13371.69 362
13372.78 343
13373.87 344
13374.97 336
13376.06 345
13377.15 344
13378.25 374
13379.34 367
13380.43 356
13381.52 347
13382.62 321
13383.71 336
13384.80 314
13385.90 354
13386.99 299
13388.08 336
13389.17 315
13390.27 307
13391.36 348
13392.45 355
13393.55 345
13394.64 306
13395.73 348
13396.83 350
13397.92 360
13399.02 331
13400.11 294
13401.20 310
13402.30 327
13403.39 332
13404.48 325
13405.58 328
13406.67 289
13407.77 310
13408.86 285
13409.95 287
13411.05 311
13412.14 341
13413.24 329
13414.33 332
13415.42 278
13416.52 293
13417.61 326
13418.71 321
13419.80 301
13420.90 288
13421.99 321
13423.08 299
13424.18 276
13425.27 283
13426.37 294
13427.46 327
13428.56 316
13429.65 317
13430.75 299
13431.84 289
13432.94 332
13434.03 302
13435.13 294
13436.22 285
13437.32 293
13438.41 294
13439.51 288
13440.60 274
13441.70 268
13442.79 282
13443.89 318
13444.98 298
13446.08 309
13447.18 301
13448.27 313
13449.37 299
13450.46 281
13451.56 324
13452.65 268
13453.75 304
13454.85 274
13455.94 307
13457.04 323
13458.13 294
13459.23 274
13460.33 304
13461.42 290
13462.52 297
13463.61 301
13464.71 293
13465.81 323
13466.90 296
13468.00 319
13469.10 264
13470.19 295
13471.29 296
13472.38 293
13473.48 323
13474.58 288
13475.67 292
13476.77 313
13477.87 320
13478.96 307
13480.06 297
13481.16 308
13482.26 317
13483.35 340
13484.45 287
13485.55 310
13486.64 341
13487.74 302
13488.84 274
13489.94 252
13491.03 275
13492.13 315
13493.23 345
13494.32 294
13495.42 298
13496.52 286
13497.62 351
13498.72 297
13499.81 259
13500.91 253
13502.01 290
13503.11 315
13504.20 289
13505.30 292
13506.40 328
13507.50 307
13508.60 314
13509.69 295
13510.79 309
13511.89 312
13512.99 331
13514.09 288
13515.18 322
13516.28 338
13517.38 324
13518.48 340
13519.58 300
13520.68 292
13521.78 312
13522.87 302
13523.97 293
13525.07 284
13526.17 287
13527.27 308
13528.37 331
13529.47 305
13530.57 290
13531.66 289
13532.76 254
13533.86 315
13534.96 286
13536.06 293
13537.16 290
13538.26 251
13539.36 268
13540.46 296
13541.56 287
13542.66 337
13543.76 300
13544.86 261
13545.96 289
13547.05 312
13548.15 281
13549.25 279
13550.35 289
13551.45 329
13552.55 287
13553.65 280
13554.75 292
13555.85 287
13556.95 299
13558.05 288
13559.15 279
13560.25 289
13561.35 284
13562.45 303
13563.55 291
13564.65 290
13565.75 293
13566.85 299
13567.96 297
13569.06 326
13570.16 309
13571.26 318
13572.36 323
13573.46 308
13574.56 329
13575.66 320
13576.76 310
13577.86 297
13578.96 293
13580.06 319
13581.16 286
13582.27 280
13583.37 289
13584.47 274
13585.57 309
13586.67 322
13587.77 317
13588.87 306
13589.97 251
13591.08 275
13592.18 291
13593.28 285
13594.38 265
13595.48 278
13596.58 301
13597.68 287
13598.79 302
13599.89 332
13600.99 287
13602.09 292
13603.19 259
13604.30 324
13605.40 330
13606.50 310
13607.60 339
13608.70 362
13609.81 277
13610.91 281
13612.01 300
13613.11 299
13614.21 285
13615.32 310
13616.42 325
13617.52 321
13618.62 277
13619.73 277
13620.83 289
13621.93 274
13623.03 303
13624.14 278
13625.24 324
13626.34 313
13627.45 324
13628.55 270
13629.65 266
13630.75 279
13631.86 321
13632.96 265
13634.06 260
13635.17 289
13636.27 277
13637.37 247
13638.48 263
13639.58 288
13640.68 288
13641.79 278
13642.89 248
13643.99 299
13645.10 294
13646.20 306
13647.30 261
13648.41 276
13649.51 286
13650.62 294
13651.72 299
13652.82 301
13653.93 281
13655.03 279
13656.14 271
13657.24 268
13658.34 293
13659.45 250
13660.55 254
13661.66 293
13662.76 281
13663.87 265
13664.97 291
13666.07 290
13667.18 304
13668.28 288
13669.39 292
13670.49 307
13671.60 277
13672.70 246
13673.81 289
13674.91 321
13676.02 266
13677.12 247
13678.23 275
13679.33 314
13680.44 264
13681.54 337
13682.65 289
13683.75 320
13684.86 299
13685.96 279
13687.07 275
13688.17 267
13689.28 296
13690.38 316
13691.49 287
13692.59 273
13693.70 306
13694.80 296
13695.91 278
13697.02 303
13698.12 289
13699.23 285
13700.33 334
13701.44 286
13702.55 265
13703.65 305
13704.76 282
13705.86 315
13706.97 342
13708.08 317
13709.18 251
13710.29 284
13711.39 261
13712.50 264
13713.61 230
13714.71 291
13715.82 275
13716.93 284
13718.03 318
13719.14 310
13720.25 310
13721.35 303
13722.46 282
13723.57 294
13724.67 281
13725.78 306
13726.89 290
13727.99 297
13729.10 288
13730.21 245
13731.31 294
13732.42 295
13733.53 294
13734.64 282
13735.74 279
13736.85 273
13737.96 307
13739.07 269
13740.17 302
13741.28 309
13742.39 286
13743.50 321
13744.60 317
13745.71 305
13746.82 301
13747.93 317
13749.03 292
13750.14 304
13751.25 292
13752.36 329
13753.47 334
13754.57 315
13755.68 314
13756.79 339
13757.90 357
13759.01 325
13760.11 336
13761.22 367
13762.33 343
13763.44 320
13764.55 314
13765.66 316
13766.76 341
13767.87 307
13768.98 337
13770.09 353
13771.20 328
13772.31 361
13773.42 342
13774.53 318
13775.63 339
13776.74 342
13777.85 343
13778.96 361
13780.07 339
13781.18 365
13782.29 376
13783.40 374
13784.51 335
13785.62 356
13786.73 342
13787.83 353
13788.94 378
13790.05 355
13791.16 349
13792.27 337
13793.38 347
13794.49 319
13795.60 306
13796.71 315
13797.82 380
13798.93 338
13800.04 302
13801.15 343
13802.26 327
13803.37 310
13804.48 310
13805.59 304
13806.70 341
13807.81 305
13808.92 318
13810.03 299
13811.14 348
13812.25 324
13813.36 339
13814.47 312
13815.58 267
13816.69 325
13817.80 352
13818.91 302
13820.03 305
13821.14 349
13822.25 328
13823.36 301
13824.47 289
13825.58 290
13826.69 262
13827.80 258
13828.91 274
13830.02 307
13831.13 301
13832.25 292
13833.36 276
13834.47 319
13835.58 304
13836.69 292
13837.80 334
13838.91 338
13840.02 300
13841.14 255
13842.25 311
13843.36 289
13844.47 337
13845.58 287
13846.69 288
13847.81 267
13848.92 279
13850.03 271
13851.14 266
13852.25 300
13853.37 276
13854.48 286
13855.59 269
13856.70 275
13857.81 301
13858.93 312
13860.04 290
13861.15 251
13862.26 276
13863.38 271
13864.49 279
13865.60 270
13866.71 284
13867.83 312
13868.94 319
13870.05 296
13871.16 284
13872.28 285
13873.39 328
13874.50 322
13875.61 340
13876.73 258
13877.84 299
13878.95 276
13880.07 305
13881.18 288
13882.29 299
13883.41 312
13884.52 309
13885.63 313
13886.75 235
13887.86 268
13888.97 291
13890.09 289
13891.20 278
13892.31 296
13893.43 289
13894.54 345
13895.65 354
13896.77 301
13897.88 299
13899.00 294
13900.11 308
13901.22 319
13902.34 277
13903.45 245
13904.57 312
13905.68 306
13906.79 348
13907.91 301
13909.02 297
13910.14 289
13911.25 314
13912.37 330
13913.48 321
13914.59 313
13915.71 302
13916.82 304
13917.94 372
13919.05 354
13920.17 298
13921.28 327
13922.40 319
13923.51 344
13924.63 312
13925.74 298
13926.86 265
13927.97 306
13929.09 347
13930.20 335
13931.32 319
13932.43 304
13933.55 323
13934.66 268
13935.78 290
13936.89 260
13938.01 313
13939.12 314
13940.24 292
13941.35 288
13942.47 318
13943.59 310
13944.70 306
13945.82 310
13946.93 309
13948.05 255
13949.16 336
13950.28 321
13951.40 298
13952.51 339
13953.63 326
13954.74 321
13955.86 281
13956.98 282
13958.09 291
13959.21 324
13960.33 286
13961.44 289
13962.56 277
13963.67 292
13964.79 267
13965.91 317
13967.02 298
13968.14 289
13969.26 261
13970.37 297
13971.49 302
13972.61 283
13973.72 287
13974.84 318
13975.96 378
13977.08 310
13978.19 282
13979.31 278
13980.43 266
13981.54 261
13982.66 293
13983.78 278
13984.90 283
13986.01 314
13987.13 309
13988.25 280
13989.37 276
13990.48 313
13991.60 337
13992.72 294
13993.84 282
13994.95 276
13996.07 276
13997.19 321
13998.31 265
13999.42 263
14000.54 303
14001.66 314
14002.78 292
14003.90 255
14005.01 253
14006.13 310
14007.25 322
14008.37 304
14009.49 303
14010.61 300
14011.72 292
14012.84 307
14013.96 274
14015.08 288
14016.20 282
14017.32 317
14018.43 290
14019.55 275
14020.67 310
14021.79 309
14022.91 330
14024.03 320
14025.15 265
14026.27 309
14027.39 301
14028.50 285
14029.62 293
14030.74 287
14031.86 291
14032.98 331
14034.10 302
14035.22 288
14036.34 295
14037.46 298
14038.58 324
14039.70 305
14040.82 328
14041.94 291
14043.06 268
14044.18 316
14045.30 291
14046.41 332
14047.53 328
14048.65 309
14049.77 316
14050.89 291
14052.01 293
14053.13 332
14054.25 329
14055.37 281
14056.49 321
14057.61 336
14058.74 329
14059.86 320
14060.98 301
14062.10 304
14063.22 356
14064.34 329
14065.46 288
14066.58 292
14067.70 295
14068.82 326
14069.94 306
14071.06 328
14072.18 344
14073.30 328
14074.42 309
14075.54 332
14076.66 353
14077.79 350
14078.91 365
14080.03 328
14081.15 338
14082.27 319
14083.39 349
14084.51 356
14085.63 322
14086.76 330
14087.88 365
14089.00 404
14090.12 353
14091.24 332
14092.36 319
14093.48 318
14094.61 365
14095.73 355
14096.85 377
14097.97 358
14099.09 360
14100.22 395
14101.34 392
14102.46 347
14103.58 389
14104.70 402
14105.83 401
14106.95 395
14108.07 371
14109.19 380
14110.31 413
14111.44 445
14112.56 436
14113.68 431
14114.80 438
14115.93 414
14117.05 372
14118.17 405
14119.29 377
14120.42 368
14121.54 353
14122.66 347
14123.79 365
14124.91 324
14126.03 321
14127.15 315
14128.28 328
14129.40 314
14130.52 330
14131.65 333
14132.77 309
14133.89 326
14135.02 350
14136.14 330
14137.26 278
14138.39 331
14139.51 323
14140.63 323
14141.76 329
14142.88 323
14144.00 313
14145.13 310
14146.25 302
14147.38 341
14148.50 309
14149.62 321
14150.75 283
14151.87 346
14152.99 354
14154.12 322
14155.24 319
14156.37 321
14157.49 325
14158.62 291
14159.74 275
14160.86 303
14161.99 320
14163.11 292
14164.24 293
14165.36 338
14166.49 300
14167.61 295
14168.74 333
14169.86 276
14170.99 310
14172.11 350
14173.23 335
14174.36 293
14175.48 329
14176.61 315
14177.73 296
14178.86 309
14179.98 299
14181.11 332
14182.23 294
14183.36 283
14184.49 309
14185.61 313
14186.74 315
14187.86 301
14188.99 317
14190.11 300
14191.24 310
14192.36 314
14193.49 320
14194.61 313
14195.74 282
14196.87 284
14197.99 314
14199.12 274
14200.24 292
14201.37 257
14202.50 319
14203.62 328
14204.75 303
14205.87 318
14207.00 283
14208.13 314
14209.25 319
14210.38 299
14211.50 273
14212.63 307
14213.76 288
14214.88 292
14216.01 301
14217.14 301
14218.26 345
14219.39 306
14220.52 300
14221.64 299
14222.77 311
14223.90 306
14225.02 268
14226.15 301
14227.28 334
14228.41 288
14229.53 266
14230.66 322
14231.79 328
14232.91 331
14234.04 308
14235.17 270
14236.30 273
14237.42 270
14238.55 286
14239.68 267
14240.81 280
14241.93 269
14243.06 315
14244.19 275
14245.32 261
14246.44 280
14247.57 277
14248.70 298
14249.83 295
14250.95 259
14252.08 252
14253.21 253
14254.34 252
14255.47 260
14256.59 293
14257.72 273
14258.85 299
14259.98 283
14261.11 273
14262.24 303
14263.36 291
14264.49 307
14265.62 310
14266.75 271
14267.88 271
14269.01 274
14270.14 302
14271.26 290
14272.39 262
14273.52 272
14274.65 302
14275.78 293
14276.91 291
14278.04 266
14279.17 266
14280.30 270
14281.42 252
14282.55 266
14283.68 276
14284.81 262
14285.94 222
14287.07 252
14288.20 226
14289.33 282
14290.46 289
14291.59 278
14292.72 264
14293.85 226
14294.98 256
14296.11 280
14297.24 256
14298.37 274
14299.50 273
14300.63 294
14301.76 298
14302.89 338
14304.02 278
14305.15 248
14306.28 269
14307.41 288
14308.54 282
14309.67 242
14310.80 276
14311.93 279
14313.06 298
14314.19 253
14315.32 262
14316.45 279
14317.58 311
14318.71 335
14319.84 248
14320.97 258
14322.10 254
14323.23 262
14324.36 253
14325.49 245
14326.63 269
14327.76 282
14328.89 302
14330.02 261
14331.15 246
14332.28 258
14333.41 265
14334.54 261
14335.67 245
14336.81 225
14337.94 258
14339.07 260
14340.20 288
14341.33 270
14342.46 289
14343.59 287
14344.73 273
14345.86 267
14346.99 238
14348.12 281
14349.25 280
14350.38 266
14351.52 282
14352.65 280
14353.78 295
14354.91 276
14356.04 240
14357.18 257
14358.31 280
14359.44 235
14360.57 255
14361.71 262
14362.84 259
14363.97 271
14365.10 262
14366.24 253
14367.37 230
14368.50 267
14369.63 262
14370.77 263
14371.90 248
14373.03 265
14374.16 285
14375.30 248
14376.43 297
14377.56 282
14378.70 279
14379.83 257
14380.96 257
14382.09 243
14383.23 255
14384.36 259
14385.49 286
14386.63 295
14387.76 270
14388.89 239
14390.03 241
14391.16 246
14392.29 260
14393.43 265
14394.56 262
14395.70 250
14396.83 280
14397.96 265
14399.10 238
14400.23 274
14401.36 294
14402.50 258
14403.63 234
14404.77 249
14405.90 283
14407.03 254
14408.17 283
14409.30 258
14410.44 240
14411.57 231
14412.71 279
14413.84 223
14414.97 253
14416.11 259
14417.24 272
14418.38 257
14419.51 272
14420.65 266
14421.78 249
14422.92 266
14424.05 253
14425.19 257
14426.32 243
14427.46 240
14428.59 273
14429.73 290
14430.86 248
14432.00 247
14433.13 263
14434.27 276
14435.40 250
14436.54 297
14437.67 267
14438.81 278
14439.94 303
14441.08 291
14442.21 302
14443.35 283
14444.48 274
14445.62 307
14446.76 311
14447.89 315
14449.03 285
14450.16 235
14451.30 261
14452.43 284
14453.57 289
14454.71 279
14455.84 295
14456.98 285
14458.11 281
14459.25 289
14460.39 272
14461.52 290
14462.66 318
14463.80 283
14464.93 313
14466.07 348
14467.20 312
14468.34 288
14469.48 288
14470.61 289
14471.75 339
14472.89 325
14474.02 308
14475.16 328
14476.30 342
14477.43 339
14478.57 350
14479.71 319
14480.85 331
14481.98 325
14483.12 362
14484.26 344
14485.39 339
14486.53 346
14487.67 357
14488.81 325
14489.94 348
14491.08 355
14492.22 395
14493.36 360
14494.49 350
14495.63 313
14496.77 313
14497.91 342
14499.04 365
14500.18 324
14501.32 284
14502.46 300
14503.59 320
14504.73 322
14505.87 287
14507.01 303
14508.15 321
14509.28 285
14510.42 285
14511.56 258
14512.70 277
14513.84 275
14514.98 292
14516.11 318
14517.25 324
14518.39 277
14519.53 271
14520.67 263
14521.81 263
14522.95 275
14524.08 267
14525.22 284
14526.36 275
14527.50 236
14528.64 233
14529.78 283
14530.92 260
14532.06 286
14533.20 248
14534.33 267
14535.47 290
14536.61 262
14537.75 272
14538.89 270
14540.03 231
14541.17 268
14542.31 284
14543.45 248
14544.59 233
14545.73 246
14546.87 243
14548.01 327
14549.15 312
14550.29 254
14551.43 265
14552.57 265
14553.71 256
14554.85 251
14555.99 247
14557.13 291
14558.27 293
14559.41 234
14560.55 244
14561.69 237
14562.83 231
14563.97 274
14565.11 277
14566.25 256
14567.39 249
14568.53 280
14569.67 292
14570.81 268
14571.95 236
14573.09 256
14574.23 256
14575.37 249
14576.51 258
14577.65 260
14578.79 248
14579.94 291
14581.08 256
14582.22 275
14583.36 258
14584.50 263
14585.64 274
14586.78 229
14587.92 228
14589.06 213
14590.21 260
14591.35 251
14592.49 258
14593.63 240
14594.77 234
14595.91 222
14597.05 230
14598.20 238
14599.34 284
14600.48 248
14601.62 309
14602.76 269
14603.90 247
14605.05 257
14606.19 252
14607.33 263
14608.47 284
14609.61 238
14610.76 252
14611.90 276
14613.04 270
14614.18 225
14615.32 259
14616.47 266
14617.61 255
14618.75 314
14619.89 320
14621.04 241
14622.18 240
14623.32 254
14624.46 244
14625.61 238
14626.75 254
14627.89 236
14629.04 275
14630.18 273
14631.32 243
14632.46 234
14633.61 239
14634.75 254
14635.89 277
14637.04 273
14638.18 260
14639.32 261
14640.47 255
14641.61 249
14642.75 235
14643.90 245
14645.04 297
14646.18 257
14647.33 262
14648.47 270
14649.61 264
14650.76 254
14651.90 244
14653.05 249
14654.19 246
14655.33 211
14656.48 247
14657.62 248
14658.76 222
14659.91 258
14661.05 261
14662.20 261
14663.34 272
14664.49 237
14665.63 250
14666.77 236
14667.92 268
14669.06 260
14670.21 242
14671.35 239
14672.50 225
14673.64 229
14674.79 242
14675.93 233
14677.07 233
14678.22 224
14679.36 254
14680.51 230
14681.65 219
14682.80 249
14683.94 233
14685.09 226
14686.23 259
14687.38 261
14688.52 243
14689.67 254
14690.81 210
14691.96 257
14693.10 269
14694.25 266
14695.40 239
14696.54 252
14697.69 227
14698.83 254
14699.98 246
14701.12 227
14702.27 227
14703.41 222
14704.56 265
14705.71 230
14706.85 262
14708.00 278
14709.14 239
14710.29 231
14711.44 275
14712.58 248
14713.73 252
14714.87 257
14716.02 235
14717.17 246
14718.31 220
14719.46 247
14720.61 232
14721.75 255
14722.90 197
14724.05 242
14725.19 252
14726.34 250
14727.49 228
14728.63 248
14729.78 232
14730.93 242
14732.07 230
14733.22 212
14734.37 222
14735.51 262
14736.66 255
14737.81 228
14738.95 259
14740.10 267
14741.25 253
14742.40 250
14743.54 264
14744.69 203
14745.84 267
14746.99 274
14748.13 234
14749.28 243
14750.43 237
14751.58 257
14752.72 248
14753.87 249
14755.02 262
14756.17 252
14757.31 254
14758.46 255
14759.61 265
14760.76 263
14761.91 239
14763.05 237
14764.20 260
14765.35 273
14766.50 235
14767.65 273
14768.80 238
14769.94 265
14771.09 241
14772.24 249
14773.39 213
14774.54 238
14775.69 285
14776.83 249
14777.98 222
14779.13 221
14780.28 243
14781.43 269
14782.58 252
14783.73 246
14784.88 237
14786.03 268
14787.17 252
14788.32 255
14789.47 278
14790.62 236
14791.77 270
14792.92 260
14794.07 251
14795.22 261
14796.37 291
14797.52 303
14798.67 268
14799.82 268
14800.97 255
14802.12 278
14803.26 297
14804.41 276
14805.56 264
14806.71 300
14807.86 279
14809.01 256
14810.16 243
14811.31 269
14812.46 298
14813.61 307
14814.76 268
14815.91 253
14817.06 262
14818.21 257
14819.36 243
14820.51 227
14821.66 237
14822.82 241
14823.97 222
14825.12 228
14826.27 256
14827.42 237
14828.57 241
14829.72 250
14830.87 217
14832.02 229
14833.17 237
14834.32 256
14835.47 226
14836.62 259
14837.77 239
14838.93 232
14840.08 258
14841.23 225
14842.38 215
14843.53 228
14844.68 225
14845.83 230
14846.98 240
14848.14 202
14849.29 241
14850.44 274
14851.59 247
14852.74 209
14853.89 236
14855.04 248
14856.20 242
14857.35 202
14858.50 218
14859.65 196
14860.80 225
14861.96 233
14863.11 191
14864.26 220
14865.41 216
14866.56 253
14867.72 223
14868.87 229
14870.02 203
14871.17 233
14872.32 221
14873.48 244
14874.63 230
14875.78 231
14876.93 210
14878.09 188
14879.24 202
14880.39 222
14881.54 231
14882.70 195
14883.85 230
14885.00 224
14886.16 225
14887.31 226
14888.46 194
14889.61 209
14890.77 213
14891.92 255
14893.07 229
14894.23 209
14895.38 245
14896.53 253
14897.69 235
14898.84 205
14899.99 221
14901.15 216
14902.30 243
14903.45 219
14904.61 216
14905.76 219
14906.91 231
14908.07 233
14909.22 202
14910.38 240
14911.53 253
14912.68 227
14913.84 235
14914.99 235
14916.15 218
14917.30 226
14918.45 220
14919.61 238
14920.76 221
14921.92 254
14923.07 262
14924.22 228
14925.38 220
14926.53 222
14927.69 240
14928.84 221
14930.00 208
14931.15 210
14932.31 227
14933.46 203
14934.62 228
14935.77 202
14936.93 234
14938.08 207
14939.24 233
14940.39 231
14941.55 183
14942.70 235
14943.86 218
14945.01 240
14946.17 206
14947.32 246
14948.48 238
14949.63 204
14950.79 223
14951.94 209
14953.10 240
14954.25 199
14955.41 229
14956.56 219
14957.72 224
14958.88 225
14960.03 214
14961.19 207
14962.34 222
14963.50 229
14964.65 270
14965.81 296
14966.97 234
14968.12 219
14969.28 213
14970.43 216
14971.59 221
14972.75 206
14973.90 204
14975.06 218
14976.22 215
14977.37 239
14978.53 223
14979.69 217
14980.84 202
14982.00 225
14983.16 194
14984.31 246
14985.47 246
14986.63 233
14987.78 191
14988.94 207
14990.10 230
14991.25 209
14992.41 218
14993.57 197
14994.72 237
14995.88 219
14997.04 236
14998.20 190
14999.35 198
15000.51 205
15001.67 214
15002.82 200
15003.98 202
15005.14 215
15006.30 261
15007.45 245
15008.61 230
15009.77 219
15010.93 224
15012.09 229
15013.24 211
15014.40 205
15015.56 211
15016.72 203
15017.87 185
15019.03 236
15020.19 201
15021.35 197
15022.51 210
15023.67 210
15024.82 226
15025.98 209
15027.14 208
15028.30 200
15029.46 216
15030.62 204
15031.77 216
15032.93 212
15034.09 179
15035.25 215
15036.41 257
15037.57 210
15038.73 201
15039.88 181
15041.04 227
15042.20 208
15043.36 235
15044.52 204
15045.68 201
15046.84 194
15048.00 203
15049.16 202
15050.32 205
15051.47 203
15052.63 202
15053.79 235
15054.95 197
15056.11 190
15057.27 178
15058.43 209
15059.59 210
15060.75 218
15061.91 233
15063.07 202
15064.23 256
15065.39 212
15066.55 197
15067.71 211
15068.87 218
15070.03 205
15071.19 221
15072.35 185
15073.51 190
15074.67 202
15075.83 193
15076.99 191
15078.15 206
15079.31 201
15080.47 177
15081.63 214
15082.79 187
15083.95 214
15085.11 244
15086.27 225
15087.43 194
15088.59 254
15089.76 227
15090.92 193
15092.08 204
15093.24 233
15094.40 217
15095.56 216
15096.72 207
15097.88 198
15099.04 207
15100.20 210
15101.37 193
15102.53 209
15103.69 192
15104.85 184
15106.01 228
15107.17 218
15108.33 184
15109.50 200
15110.66 217
15111.82 201
15112.98 209
15114.14 205
15115.30 205
15116.47 212
15117.63 197
15118.79 213
15119.95 193
15121.11 178
15122.27 213
15123.44 190
15124.60 180
15125.76 196
15126.92 222
15128.09 215
15129.25 214
15130.41 224
15131.57 235
15132.73 232
15133.90 214
15135.06 210
15136.22 213
15137.38 208
15138.55 211
15139.71 204
15140.87 192
15142.04 203
15143.20 200
15144.36 200
15145.52 211
15146.69 182
15147.85 209
15149.01 202
15150.18 209
15151.34 206
15152.50 198
15153.67 203
15154.83 197
15155.99 194
15157.16 190
15158.32 194
15159.48 220
15160.65 206
15161.81 219
15162.97 190
15164.14 181
15165.30 197
15166.46 171
15167.63 177
15168.79 209
15169.95 194
15171.12 177
15172.28 182
15173.45 200
15174.61 211
15175.77 203
15176.94 178
15178.10 184
15179.27 189
15180.43 216
15181.60 207
15182.76 209
15183.92 179
15185.09 219
15186.25 189
15187.42 196
15188.58 181
15189.75 218
15190.91 190
15192.08 199
15193.24 208
15194.41 197
15195.57 206
15196.74 207
15197.90 201
15199.07 171
15200.23 201
15201.40 212
15202.56 213
15203.73 168
15204.89 181
15206.06 192
15207.22 205
15208.39 187
15209.55 182
15210.72 159
15211.88 198
15213.05 189
15214.21 177
15215.38 223
15216.54 191
15217.71 196
15218.88 229
15220.04 206
15221.21 182
15222.37 193
15223.54 189
15224.71 210
15225.87 239
15227.04 206
15228.20 196
15229.37 195
15230.54 200
15231.70 185
15232.87 191
15234.03 197
15235.20 201
15236.37 192
15237.53 183
15238.70 190
15239.87 195
15241.03 174
15242.20 199
15243.37 229
15244.53 203
15245.70 165
15246.87 166
15248.03 199
15249.20 211
15250.37 219
15251.53 210
15252.70 229
15253.87 199
15255.04 188
15256.20 196
15257.37 219
15258.54 183
15259.70 185
15260.87 172
15262.04 182
15263.21 166
15264.37 206
15265.54 192
15266.71 178
15267.88 220
15269.04 231
15270.21 180
15271.38 191
15272.55 181
15273.72 217
15274.88 219
15276.05 172
15277.22 205
15278.39 209
15279.56 216
15280.72 184
15281.89 185
15283.06 204
15284.23 185
15285.40 180
15286.56 175
15287.73 175
15288.90 222
15290.07 215
15291.24 203
15292.41 197
15293.58 174
15294.74 191
15295.91 211
15297.08 180
15298.25 214
15299.42 196
15300.59 176
15301.76 175
15302.93 205
15304.09 222
15305.26 185
15306.43 219
15307.60 211
15308.77 169
15309.94 188
15311.11 185
15312.28 193
15313.45 158
15314.62 186
15315.79 199
15316.96 188
15318.13 180
15319.30 183
15320.46 209
15321.63 190
15322.80 179
15323.97 192
15325.14 191
15326.31 175
15327.48 173
15328.65 185
15329.82 214
15330.99 190
15332.16 190
15333.33 217
15334.50 203
15335.67 190
15336.84 202
15338.01 191
15339.18 181
15340.36 221
15341.53 189
15342.70 191
15343.87 232
15345.04 175
15346.21 174
15347.38 183
15348.55 200
15349.72 186
15350.89 199
15352.06 201
15353.23 180
15354.40 188
15355.57 195
15356.75 207
15357.92 204
15359.09 190
15360.26 203
15361.43 197
15362.60 210
15363.77 202
15364.94 215
15366.11 189
15367.29 188
15368.46 211
15369.63 192
15370.80 225
15371.97 177
15373.14 194
15374.32 187
15375.49 203
15376.66 170
15377.83 176
15379.00 194
15380.17 203
15381.35 219
15382.52 189
15383.69 183
15384.86 203
15386.03 210
15387.21 186
15388.38 179
15389.55 193
15390.72 186
15391.90 204
15393.07 208
15394.24 187
15395.41 182
15396.59 230
15397.76 188
15398.93 187
15400.10 204
15401.28 216
15402.45 191
15403.62 198
15404.79 183
15405.97 184
15407.14 163
15408.31 169
15409.49 195
15410.66 187
15411.83 182
15413.01 198
15414.18 163
15415.35 171
15416.53 167
15417.70 188
15418.87 188
15420.05 192
15421.22 210
15422.39 220
15423.57 215
15424.74 175
15425.91 174
15427.09 182
15428.26 177
15429.43 187
15430.61 195
15431.78 180
15432.96 181
15434.13 187
15435.30 185
15436.48 192
15437.65 169
15438.83 182
15440.00 193
15441.17 194
15442.35 164
15443.52 181
15444.70 183
15445.87 186
15447.05 177
15448.22 188
15449.40 183
15450.57 181
15451.75 182
15452.92 196
15454.09 187
15455.27 171
15456.44 200
15457.62 197
15458.79 218
15459.97 179
15461.14 175
15462.32 188
15463.49 177
15464.67 167
15465.84 186
15467.02 214
15468.19 190
15469.37 199
15470.55 171
15471.72 185
15472.90 202
15474.07 180
15475.25 202
15476.42 189
15477.60 166
15478.77 211
15479.95 188
15481.13 186
15482.30 171
15483.48 192
15484.65 193
15485.83 222
15487.00 205
15488.18 198
15489.36 212
15490.53 216
15491.71 213
15492.89 183
15494.06 197
15495.24 176
15496.41 193
15497.59 173
15498.77 194
15499.94 187
15501.12 176
15502.30 199
15503.47 177
15504.65 204
15505.83 178
15507.00 218
15508.18 172
15509.36 150
15510.53 207
15511.71 195
15512.89 189
15514.06 181
15515.24 190
15516.42 170
15517.60 195
15518.77 192
15519.95 167
15521.13 169
15522.30 188
15523.48 166
15524.66 177
15525.84 177
15527.01 188
15528.19 195
15529.37 196
15530.55 193
15531.73 186
15532.90 173
15534.08 218
15535.26 177
15536.44 185
15537.61 192
15538.79 218
15539.97 217
15541.15 185
15542.33 201
15543.50 171
15544.68 212
15545.86 192
15547.04 173
15548.22 178
15549.40 192
15550.57 205
15551.75 189
15552.93 193
15554.11 191
15555.29 171
15556.47 174
15557.65 193
15558.82 190
15560.00 205
15561.18 214
15562.36 184
15563.54 188
15564.72 178
15565.90 175
15567.08 203
15568.26 197
15569.43 181
15570.61 202
15571.79 202
15572.97 184
15574.15 213
15575.33 197
15576.51 197
15577.69 195
15578.87 191
15580.05 188
15581.23 213
15582.41 193
15583.59 222
15584.77 200
15585.95 174
15587.13 166
15588.31 187
15589.49 210
15590.67 195
15591.85 174
15593.03 186
15594.21 192
15595.39 204
15596.57 181
15597.75 180
15598.93 179
15600.11 194
15601.29 190
15602.47 177
15603.65 191
15604.83 187
15606.01 200
15607.19 180
15608.37 175
15609.55 226
15610.73 209
15611.91 162
15613.09 200
15614.27 203
15615.45 206
15616.64 223
15617.82 191
15619.00 204
15620.18 220
15621.36 228
15622.54 207
15623.72 189
15624.90 208
15626.08 207
15627.27 232
15628.45 188
15629.63 180
15630.81 202
15631.99 206
15633.17 217
15634.35 217
15635.54 194
15636.72 200
15637.90 217
15639.08 206
15640.26 192
15641.45 192
15642.63 187
15643.81 171
15644.99 187
15646.17 168
15647.36 179
15648.54 186
15649.72 202
15650.90 199
15652.08 230
15653.27 212
15654.45 188
15655.63 202
15656.81 211
15658.00 240
15659.18 229
15660.36 228
15661.54 198
15662.73 184
15663.91 196
15665.09 196
15666.27 205
15667.46 225
15668.64 213
15669.82 192
15671.01 204
15672.19 191
15673.37 233
15674.56 204
15675.74 204
15676.92 236
15678.10 218
15679.29 200
15680.47 231
15681.65 202
15682.84 204
15684.02 236
15685.21 206
15686.39 215
15687.57 203
15688.76 210
15689.94 243
15691.12 237
15692.31 218
15693.49 247
15694.67 251
15695.86 214
15697.04 198
15698.23 230
15699.41 238
15700.59 240
15701.78 217
15702.96 234
15704.15 213
15705.33 233
15706.52 289
15707.70 282
15708.88 258
15710.07 248
15711.25 248
15712.44 220
15713.62 256
15714.81 212
15715.99 238
15717.18 250
15718.36 272
15719.55 299
15720.73 244
15721.92 249
15723.10 214
15724.29 252
15725.47 263
15726.66 263
15727.84 263
15729.03 281
15730.21 238
15731.40 279
15732.58 252
15733.77 228
15734.95 241
15736.14 272
15737.32 258
15738.51 272
15739.69 249
15740.88 251
15742.07 217
15743.25 261
15744.44 245
15745.62 244
15746.81 257
15747.99 243
15749.18 230
15750.37 219
15751.55 226
15752.74 225
15753.93 291
15755.11 207
15756.30 249
15757.48 241
15758.67 241
15759.86 239
15761.04 238
15762.23 219
15763.42 225
15764.60 267
15765.79 217
15766.98 212
15768.16 230
15769.35 245
15770.54 254
15771.72 240
15772.91 237
15774.10 264
15775.28 264
15776.47 232
15777.66 222
15778.84 207
15780.03 243
15781.22 225
15782.41 250
15783.59 219
15784.78 221
15785.97 247
15787.15 235
15788.34 215
15789.53 222
15790.72 234
15791.90 228
15793.09 223
15794.28 207
15795.47 228
15796.65 254
15797.84 188
15799.03 191
15800.22 228
15801.41 184
15802.59 240
15803.78 260
15804.97 233
15806.16 225
15807.35 254
15808.53 204
15809.72 224
15810.91 205
15812.10 229
15813.29 221
15814.48 199
15815.66 195
15816.85 204
15818.04 239
15819.23 212
15820.42 190
15821.61 207
15822.80 218
15823.98 192
15825.17 255
15826.36 198
15827.55 223
15828.74 193
15829.93 224
15831.12 219
15832.31 206
15833.50 212
15834.69 210
15835.87 203
15837.06 169
15838.25 185
15839.44 210
15840.63 195
15841.82 193
15843.01 187
15844.20 177
15845.39 194
15846.58 207
15847.77 200
15848.96 227
15850.15 209
15851.34 188
15852.53 243
15853.72 215
15854.91 244
15856.10 192
15857.29 202
15858.48 205
15859.67 199
15860.86 222
15862.05 178
15863.24 175
15864.43 169
15865.62 206
15866.81 194
15868.00 214
15869.19 204
15870.38 195
15871.57 195
15872.76 175
15873.95 181
15875.14 188
15876.33 193
15877.52 178
15878.72 193
15879.91 159
15881.10 195
15882.29 177
15883.48 209
15884.67 211
15885.86 211
15887.05 189
15888.24 186
15889.43 200
15890.63 199
15891.82 181
15893.01 198
15894.20 201
15895.39 169
15896.58 209
15897.77 213
15898.97 215
15900.16 184
15901.35 184
15902.54 192
15903.73 192
15904.92 170
15906.12 188
15907.31 183
15908.50 187
15909.69 184
15910.88 169
15912.08 204
15913.27 181
15914.46 232
15915.65 173
15916.85 184
15918.04 199
15919.23 184
15920.42 184
15921.61 198
15922.81 174
15924.00 194
15925.19 201
15926.38 206
15927.58 202
15928.77 217
15929.96 195
15931.16 198
15932.35 210
15933.54 188
15934.73 190
15935.93 200
15937.12 189
15938.31 173
15939.51 200
15940.70 199
15941.89 181
15943.09 197
15944.28 197
15945.47 208
15946.67 198
15947.86 182
15949.05 164
15950.25 188
15951.44 188
15952.63 176
15953.83 172
15955.02 191
15956.21 193
15957.41 217
15958.60 202
15959.80 174
15960.99 171
15962.18 218
15963.38 189
15964.57 174
15965.77 178
15966.96 170
15968.15 213
15969.35 212
15970.54 174
15971.74 166
15972.93 165
15974.13 179
15975.32 179
15976.51 196
15977.71 216
15978.90 184
15980.10 161
15981.29 164
15982.49 175
15983.68 171
15984.88 178
15986.07 198
15987.27 175
15988.46 167
15989.66 205
15990.85 230
15992.05 171
15993.24 162
15994.44 167
15995.63 172
15996.83 165
15998.02 185
15999.22 187
16000.41 193
16001.61 186
16002.80 177
16004.00 162
16005.20 169
16006.39 188
16007.59 196
16008.78 174
16009.98 184
16011.17 173
16012.37 182
16013.57 180
16014.76 171
16015.96 183
16017.15 189
16018.35 188
16019.55 179
16020.74 145
16021.94 180
16023.13 202
16024.33 204
16025.53 186
16026.72 178
16027.92 229
16029.12 194
16030.31 186
16031.51 202
16032.71 192
16033.90 216
16035.10 216
16036.30 201
16037.49 165
16038.69 181
16039.89 186
16041.08 177
16042.28 130
16043.48 184
16044.67 184
16045.87 160
16047.07 197
16048.27 194
16049.46 189
16050.66 203
16051.86 201
16053.06 183
16054.25 165
16055.45 178
16056.65 155
16057.84 144
16059.04 143
16060.24 152
16061.44 180
16062.64 192
16063.83 167
16065.03 203
16066.23 199
16067.43 189
16068.62 197
16069.82 202
16071.02 179
16072.22 150
16073.42 178
16074.62 162
16075.81 171
16077.01 176
16078.21 191
16079.41 163
16080.61 185
16081.81 165
16083.00 187
16084.20 181
16085.40 188
16086.60 173
16087.80 174
16089.00 186
16090.20 165
16091.39 166
16092.59 153
16093.79 174
16094.99 178
16096.19 185
16097.39 166
16098.59 173
16099.79 190
16100.99 163
16102.19 162
16103.38 170
16104.58 196
16105.78 187
16106.98 184
16108.18 182
16109.38 179
16110.58 178
16111.78 182
16112.98 170
16114.18 151
16115.38 174
16116.58 170
16117.78 157
16118.98 175
16120.18 193
16121.38 188
16122.58 191
16123.78 180
16124.98 180
16126.18 150
16127.38 171
16128.58 158
16129.78 169
16130.98 187
16132.18 188
16133.38 169
16134.58 163
16135.78 179
16136.98 172
16138.18 175
16139.38 198
16140.58 183
16141.78 149
16142.98 176
16144.19 177
16145.39 187
16146.59 184
16147.79 186
16148.99 185
16150.19 162
16151.39 181
16152.59 172
16153.79 172
16154.99 170
16156.20 170
16157.40 162
16158.60 185
16159.80 173
16161.00 166
16162.20 197
16163.40 174
16164.61 173
16165.81 175
16167.01 162
16168.21 182
16169.41 176
16170.61 189
16171.82 194
16173.02 178
16174.22 161
16175.42 141
16176.62 176
16177.82 167
16179.03 153
16180.23 157
16181.43 156
16182.63 173
16183.84 189
16185.04 162
16186.24 164
16187.44 163
16188.65 174
16189.85 186
16191.05 159
16192.25 184
16193.46 147
16194.66 159
16195.86 188
16197.06 176
16198.27 168
16199.47 177
16200.67 177
16201.87 162
16203.08 189
16204.28 182
16205.48 175
16206.69 142
16207.89 158
16209.09 151
16210.30 164
16211.50 160
16212.70 186
16213.91 183
16215.11 176
16216.31 167
16217.52 164
16218.72 188
16219.92 184
16221.13 188
16222.33 172
16223.53 178
16224.74 175
16225.94 178
16227.15 214
16228.35 173
16229.55 187
16230.76 175
16231.96 160
16233.17 165
16234.37 165
16235.57 169
16236.78 165
16237.98 196
16239.19 178
16240.39 184
16241.60 175
16242.80 190
16244.00 170
16245.21 190
16246.41 170
16247.62 169
16248.82 169
16250.03 164
16251.23 224
16252.44 185
16253.64 186
16254.85 187
16256.05 205
16257.26 163
16258.46 185
16259.67 170
16260.87 191
16262.08 172
16263.28 152
16264.49 157
16265.69 192
16266.90 206
16268.10 154
16269.31 156
16270.51 184
16271.72 217
16272.93 197
16274.13 181
16275.34 177
16276.54 184
16277.75 209
16278.95 229
16280.16 181
16281.37 172
16282.57 192
16283.78 211
16284.98 223
16286.19 176
16287.40 183
16288.60 208
16289.81 195
16291.01 156
16292.22 178
16293.43 179
16294.63 177
16295.84 174
16297.05 190
16298.25 195
16299.46 206
16300.67 173
16301.87 171
16303.08 169
16304.29 181
16305.49 204
16306.70 213
16307.91 180
16309.11 154
16310.32 224
16311.53 250
16312.73 246
16313.94 209
16315.15 199
16316.36 225
16317.56 240
16318.77 211
16319.98 203
16321.19 159
16322.39 192
16323.60 226
16324.81 231
16326.02 168
16327.22 162
16328.43 178
16329.64 179
16330.85 173
16332.05 167
16333.26 190
16334.47 230
16335.68 202
16336.88 201
16338.09 201
16339.30 178
16340.51 202
16341.72 187
16342.93 160
16344.13 200
16345.34 219
16346.55 204
16347.76 173
16348.97 182
16350.18 183
16351.38 190
16352.59 165
16353.80 163
16355.01 198
16356.22 209
16357.43 208
16358.64 191
16359.84 183
16361.05 166
16362.26 190
16363.47 181
16364.68 194
16365.89 175
16367.10 187
16368.31 176
16369.52 187
16370.73 178
16371.93 187
16373.14 168
16374.35 174
16375.56 177
16376.77 177
16377.98 181
16379.19 187
16380.40 187
16381.61 152
16382.82 173
16384.03 167
16385.24 165
16386.45 173
16387.66 181
16388.87 169
16390.08 186
16391.29 185
16392.50 176
16393.71 143
16394.92 172
16396.13 165
16397.34 189
16398.55 153
16399.76 154
16400.97 169
16402.18 152
16403.39 169
16404.60 158
16405.81 201
16407.02 148
16408.23 187
16409.44 172
16410.65 171
16411.86 137
16413.08 181
16414.29 185
16415.50 166
16416.71 167
16417.92 171
16419.13 167
16420.34 153
16421.55 176
16422.76 150
16423.97 158
16425.19 169
16426.40 163
16427.61 163
16428.82 197
16430.03 184
16431.24 175
16432.45 193
16433.67 153
16434.88 177
16436.09 167
16437.30 181
16438.51 166
16439.72 164
16440.94 179
16442.15 183
16443.36 169
16444.57 176
16445.78 168
16446.99 178
16448.21 164
16449.42 174
16450.63 181
16451.84 200
16453.06 191
16454.27 164
16455.48 149
16456.69 156
16457.90 183
16459.12 173
16460.33 183
16461.54 151
16462.75 181
16463.97 176
16465.18 168
16466.39 160
16467.61 150
16468.82 189
16470.03 165
16471.24 156
16472.46 180
16473.67 148
16474.88 161
16476.10 176
16477.31 172
16478.52 149
16479.74 152
16480.95 158
16482.16 136
16483.38 143
16484.59 141
16485.80 156
16487.02 178
16488.23 184
16489.44 156
16490.66 205
16491.87 181
16493.08 162
16494.30 176
16495.51 172
16496.73 182
16497.94 167
16499.15 168
16500.37 172
16501.58 155
16502.80 144
16504.01 172
16505.22 171
16506.44 167
16507.65 164
16508.87 179
16510.08 156
16511.30 148
16512.51 152
16513.72 175
16514.94 172
16516.15 166
16517.37 153
16518.58 184
16519.80 191
16521.01 142
16522.23 138
16523.44 168
16524.66 149
16525.87 159
16527.09 157
16528.30 152
16529.52 156
16530.73 173
16531.95 156
16533.16 164
16534.38 173
16535.59 187
16536.81 164
16538.02 154
16539.24 151
16540.45 179
16541.67 167
16542.89 144
16544.10 139
16545.32 167
16546.53 164
16547.75 174
16548.96 168
16550.18 148
16551.40 164
16552.61 154
16553.83 158
16555.04 147
16556.26 154
16557.48 167
16558.69 156
16559.91 156
16561.12 136
16562.34 152
16563.56 166
16564.77 143
16565.99 131
16567.21 162
16568.42 187
16569.64 165
16570.86 175
16572.07 170
16573.29 184
16574.51 158
16575.72 165
16576.94 149
16578.16 167
16579.37 181
16580.59 143
16581.81 178
16583.02 152
16584.24 162
16585.46 218
16586.68 170
16587.89 165
16589.11 163
16590.33 162
16591.54 166
16592.76 136
16593.98 165
16595.20 172
16596.41 193
16597.63 204
16598.85 165
16600.07 185
16601.29 161
16602.50 169
16603.72 128
16604.94 144
16606.16 133
16607.37 194
16608.59 187
16609.81 153
16611.03 153
16612.25 158
16613.46 178
16614.68 155
16615.90 161
16617.12 138
16618.34 169
16619.56 153
16620.77 168
16621.99 158
16623.21 161
16624.43 173
16625.65 155
16626.87 157
16628.09 175
16629.30 153
16630.52 144
16631.74 157
16632.96 168
16634.18 133
16635.40 131
16636.62 182
16637.84 158
16639.06 158
16640.28 137
16641.49 150
16642.71 145
16643.93 147
16645.15 153
16646.37 140
16647.59 136
16648.81 148
16650.03 147
16651.25 125
16652.47 139
16653.69 132
16654.91 159
16656.13 155
16657.35 161
16658.57 171
16659.79 121
16661.01 142
16662.23 135
16663.45 159
16664.67 169
16665.89 163
16667.11 167
16668.33 148
16669.55 159
16670.77 178
16671.99 164
16673.21 130
16674.43 148
16675.65 155
16676.87 168
16678.09 176
16679.31 139
16680.53 146
16681.75 133
16682.97 136
16684.19 156
16685.42 155
16686.64 149
16687.86 165
16689.08 133
16690.30 142
16691.52 159
16692.74 174
16693.96 174
16695.18 161
16696.40 160
16697.63 171
16698.85 201
16700.07 169
16701.29 171
16702.51 147
16703.73 145
16704.95 153
16706.18 147
16707.40 166
16708.62 150
16709.84 174
16711.06 181
16712.28 184
16713.51 150
16714.73 164
16715.95 154
16717.17 160
16718.39 146
16719.62 156
16720.84 147
16722.06 136
16723.28 161
16724.50 168
16725.73 152
16726.95 146
16728.17 176
16729.39 148
16730.62 139
16731.84 151
16733.06 177
16734.28 132
16735.51 140
16736.73 181
16737.95 179
16739.18 160
16740.40 166
16741.62 166
16742.84 160
16744.07 162
16745.29 164
16746.51 159
16747.74 168
16748.96 181
16750.18 139
16751.41 144
16752.63 175
16753.85 201
16755.08 177
16756.30 144
16757.52 148
16758.75 178
16759.97 171
16761.19 181
16762.42 188
16763.64 143
16764.86 152
16766.09 159
16767.31 165
16768.54 171
16769.76 165
16770.98 182
16772.21 156
16773.43 151
16774.66 158
16775.88 191
16777.10 149
16778.33 163
16779.55 138
16780.78 162
16782.00 161
16783.22 159
16784.45 167
16785.67 177
16786.90 167
16788.12 169
16789.35 158
16790.57 149
16791.80 157
16793.02 182
16794.25 187
16795.47 147
16796.70 157
16797.92 164
16799.15 157
16800.37 152
16801.60 156
16802.82 169
16804.05 172
16805.27 162
16806.50 183
16807.72 155
16808.95 162
16810.17 158
16811.40 164
16812.62 151
16813.85 159
16815.07 134
16816.30 161
16817.53 225
16818.75 155
16819.98 165
16821.20 159
16822.43 147
16823.65 167
16824.88 170
16826.11 158
16827.33 136
16828.56 147
16829.78 159
16831.01 164
16832.24 138
16833.46 170
16834.69 169
16835.92 150
16837.14 135
16838.37 166
16839.60 188
16840.82 134
16842.05 169
16843.27 144
16844.50 152
16845.73 167
16846.96 144
16848.18 145
16849.41 143
16850.64 166
16851.86 148
16853.09 159
16854.32 140
16855.54 145
16856.77 164
16858.00 159
16859.22 180
16860.45 140
16861.68 128
16862.91 150
16864.13 171
16865.36 162
16866.59 164
16867.82 160
16869.04 166
16870.27 185
16871.50 168
16872.73 151
16873.95 164
16875.18 179
16876.41 184
16877.64 197
16878.87 137
16880.09 135
16881.32 136
16882.55 141
16883.78 140
16885.01 151
16886.23 144
16887.46 164
16888.69 142
16889.92 167
16891.15 154
16892.38 156
16893.60 160
16894.83 146
16896.06 142
16897.29 152
16898.52 165
16899.75 155
16900.98 155
16902.20 147
16903.43 180
16904.66 176
16905.89 143
16907.12 139
16908.35 148
16909.58 174
16910.81 153
16912.04 161
16913.26 129
16914.49 142
16915.72 157
16916.95 115
16918.18 150
16919.41 149
16920.64 145
16921.87 161
16923.10 138
16924.33 152
16925.56 166
16926.79 152
16928.02 148
16929.25 141
16930.48 141
16931.71 152
16932.94 153
16934.17 146
16935.40 148
16936.63 135
16937.86 158
16939.09 160
16940.32 157
16941.55 135
16942.78 147
16944.01 157
16945.24 163
16946.47 135
16947.70 166
16948.93 182
16950.16 143
16951.39 140
16952.62 150
16953.85 176
16955.08 165
16956.31 133
16957.54 132
16958.77 146
16960.01 174
16961.24 155
16962.47 157
16963.70 150
16964.93 127
16966.16 148
16967.39 172
16968.62 143
16969.85 149
16971.08 156
16972.32 178
16973.55 139
16974.78 141
16976.01 140
16977.24 150
16978.47 126
16979.70 150
16980.94 121
16982.17 160
16983.40 155
16984.63 155
16985.86 158
16987.10 161
16988.33 148
16989.56 149
16990.79 171
16992.02 122
16993.26 146
16994.49 148
16995.72 162
16996.95 171
16998.18 139
16999.42 163
17000.65 135
17001.88 129
17003.11 159
17004.35 137
17005.58 140
17006.81 170
17008.04 152
17009.28 154
17010.51 149
17011.74 153
17012.97 133
17014.21 144
17015.44 156
17016.67 159
17017.91 142
17019.14 160
17020.37 164
17021.60 145
17022.84 138
17024.07 139
17025.30 164
17026.54 171
17027.77 128
17029.00 109
17030.24 139
17031.47 149
17032.70 141
17033.94 121
17035.17 141
17036.41 144
17037.64 146
17038.87 160
17040.11 147
17041.34 162
17042.57 146
17043.81 127
17045.04 135
17046.28 128
17047.51 158
17048.74 147
17049.98 147
17051.21 138
17052.45 139
17053.68 147
17054.92 157
17056.15 149
17057.38 143
17058.62 137
17059.85 116
17061.09 125
17062.32 163
17063.56 143
17064.79 168
17066.03 153
17067.26 153
17068.50 144
17069.73 162
17070.97 150
17072.20 165
17073.44 144
17074.67 159
17075.91 140
17077.14 118
17078.38 128
17079.61 139
17080.85 142
17082.08 156
17083.32 143
17084.55 124
17085.79 147
17087.02 143
17088.26 132
17089.49 148
17090.73 156
17091.97 138
17093.20 127
17094.44 150
17095.67 146
17096.91 147
17098.14 127
17099.38 147
17100.62 130
17101.85 163
17103.09 133
17104.32 124
17105.56 142
17106.80 144
17108.03 110
17109.27 147
17110.51 156
17111.74 188
17112.98 138
17114.21 125
17115.45 119
17116.69 127
17117.92 146
17119.16 140
17120.40 153
17121.63 148
17122.87 143
17124.11 143
17125.34 135
17126.58 121
17127.82 156
17129.06 126
17130.29 190
17131.53 147
17132.77 128
17134.00 175
17135.24 159
17136.48 124
17137.72 127
17138.95 140
17140.19 156
17141.43 152
17142.67 147
17143.90 143
17145.14 125
17146.38 155
17147.62 145
17148.85 150
17150.09 130
17151.33 142
17152.57 137
17153.80 141
17155.04 151
17156.28 129
17157.52 142
17158.76 150
17159.99 140
17161.23 133
17162.47 155
17163.71 150
17164.95 167
17166.19 130
17167.42 142
17168.66 123
17169.90 141
17171.14 152
17172.38 157
17173.62 164
17174.86 135
17176.09 139
17177.33 146
17178.57 158
17179.81 147
17181.05 139
17182.29 144
17183.53 136
17184.77 135
17186.01 141
17187.24 128
17188.48 122
17189.72 158
17190.96 145
17192.20 146
17193.44 157
17194.68 128
17195.92 131
17197.16 137
17198.40 103
17199.64 138
17200.88 139
17202.12 151
17203.36 106
17204.60 145
17205.84 123
17207.08 144
17208.32 166
17209.56 133
17210.80 126
17212.04 148
17213.28 164
17214.52 146
17215.76 131
17217.00 143
17218.24 153
17219.48 128
17220.72 142
17221.96 112
17223.20 163
17224.44 128
17225.68 160
17226.92 148
17228.16 144
17229.40 148
17230.64 155
17231.88 126
17233.12 134
17234.36 128
17235.60 125
17236.85 149
17238.09 153
17239.33 126
17240.57 135
17241.81 148
17243.05 129
17244.29 144
17245.53 112
17246.77 123
17248.02 134
17249.26 138
17250.50 123
17251.74 132
17252.98 142
17254.22 129
17255.46 137
17256.71 132
17257.95 136
17259.19 129
17260.43 158
17261.67 151
17262.91 116
17264.16 130
17265.40 141
17266.64 143
17267.88 160
17269.12 130
17270.37 158
17271.61 138
17272.85 138
17274.09 156
17275.34 136
17276.58 126
17277.82 127
17279.06 155
17280.30 176
17281.55 163
17282.79 139
17284.03 158
17285.27 155
17286.52 130
17287.76 136
17289.00 132
17290.25 145
17291.49 149
17292.73 138
17293.97 154
17295.22 168
17296.46 140
17297.70 149
17298.95 130
17300.19 123
17301.43 125
17302.68 144
17303.92 118
17305.16 132
17306.41 129
17307.65 135
17308.89 147
17310.14 148
17311.38 154
17312.62 152
17313.87 169
17315.11 138
17316.36 168
17317.60 174
17318.84 162
17320.09 166
17321.33 137
17322.58 109
17323.82 144
17325.06 133
17326.31 109
17327.55 123
17328.80 140
17330.04 142
17331.28 134
17332.53 127
17333.77 140
17335.02 149
17336.26 161
17337.51 125
17338.75 117
17340.00 139
17341.24 110
17342.48 140
17343.73 109
17344.97 150
17346.22 133
17347.46 131
17348.71 125
17349.95 110
17351.20 119
17352.44 132
17353.69 120
17354.93 125
17356.18 122
17357.42 136
17358.67 141
17359.92 126
17361.16 133
17362.41 158
17363.65 162
17364.90 145
17366.14 113
17367.39 137
17368.63 130
17369.88 138
17371.13 135
17372.37 141
17373.62 123
17374.86 124
17376.11 151
17377.35 134
17378.60 108
17379.85 137
17381.09 150
17382.34 125
17383.59 134
17384.83 140
17386.08 135
17387.32 126
17388.57 127
17389.82 150
17391.06 146
17392.31 135
17393.56 139
17394.80 146
17396.05 155
17397.30 122
17398.54 132
17399.79 120
17401.04 146
17402.28 140
17403.53 141
17404.78 131
17406.02 136
17407.27 128
17408.52 124
17409.77 125
17411.01 135
17412.26 138
17413.51 126
17414.75 133
17416.00 137
17417.25 110
17418.50 106
17419.74 124
17420.99 143
17422.24 113
17423.49 113
17424.73 148
17425.98 140
17427.23 138
17428.48 116
17429.73 126
17430.97 126
17432.22 128
17433.47 147
17434.72 113
17435.97 126
17437.21 150
17438.46 149
17439.71 136
17440.96 136
17442.21 139
17443.45 145
17444.70 134
17445.95 123
17447.20 141
17448.45 132
17449.70 133
17450.95 132
17452.19 140
17453.44 133
17454.69 145
17455.94 146
17457.19 132
17458.44 118
17459.69 126
17460.94 150
17462.19 125
17463.43 132
17464.68 105
17465.93 134
17467.18 130
17468.43 115
17469.68 132
17470.93 121
17472.18 124
17473.43 128
17474.68 123
17475.93 139
17477.18 141
17478.43 146
17479.68 146
17480.93 137
17482.18 121
17483.43 133
17484.68 134
17485.93 114
17487.17 133
17488.42 130
17489.67 129
17490.92 135
17492.18 130
17493.43 146
17494.68 141
17495.93 128
17497.18 117
17498.43 120
17499.68 124
17500.93 120
17502.18 134
17503.43 144
17504.68 136
17505.93 141
17507.18 141
17508.43 139
17509.68 124
17510.93 125
17512.18 106
17513.43 121
17514.68 120
17515.94 124
17517.19 124
17518.44 125
17519.69 123
17520.94 141
17522.19 146
17523.44 133
17524.69 113
17525.94 111
17527.20 113
17528.45 112
17529.70 132
17530.95 123
17532.20 123
17533.45 117
17534.70 149
17535.96 140
17537.21 115
17538.46 143
17539.71 127
17540.96 133
17542.22 130
17543.47 107
17544.72 112
17545.97 143
17547.22 147
17548.48 129
17549.73 151
17550.98 122
17552.23 105
17553.48 126
17554.74 120
17555.99 150
17557.24 128
17558.49 123
17559.75 154
17561.00 150
17562.25 119
17563.50 122
17564.76 122
17566.01 122
17567.26 127
17568.52 119
17569.77 119
17571.02 127
17572.27 110
17573.53 115
17574.78 136
17576.03 129
17577.29 139
17578.54 154
17579.79 124
17581.05 102
17582.30 125
17583.55 124
17584.81 136
17586.06 119
17587.31 119
17588.57 116
17589.82 144
17591.07 121
17592.33 129
17593.58 107
17594.83 113
17596.09 125
17597.34 125
17598.60 110
17599.85 132
17601.10 117
17602.36 153
17603.61 146
17604.87 140
17606.12 134
17607.37 136
17608.63 139
17609.88 135
17611.14 141
17612.39 116
17613.65 131
17614.90 133
17616.16 126
17617.41 107
17618.66 126
17619.92 134
17621.17 134
17622.43 110
17623.68 125
17624.94 117
17626.19 128
17627.45 133
17628.70 114
17629.96 119
17631.21 119
17632.47 156
17633.72 125
17634.98 128
17636.23 135
17637.49 150
17638.74 143
17640.00 144
17641.26 106
17642.51 110
17643.77 154
17645.02 166
17646.28 120
17647.53 104
17648.79 131
17650.04 123
17651.30 125
17652.56 111
17653.81 149
17655.07 138
17656.32 137
17657.58 127
17658.84 147
17660.09 118
17661.35 125
17662.60 129
17663.86 116
17665.12 104
17666.37 110
17667.63 169
17668.89 125
17670.14 108
17671.40 123
17672.66 135
17673.91 134
17675.17 141
17676.43 123
17677.68 131
17678.94 118
17680.20 149
17681.45 121
17682.71 118
17683.97 136
17685.22 158
17686.48 128
17687.74 130
17688.99 117
17690.25 140
17691.51 154
17692.77 120
17694.02 119
17695.28 132
17696.54 128
17697.80 150
17699.05 158
17700.31 136
17701.57 142
17702.83 145
17704.08 139
17705.34 125
17706.60 116
17707.86 122
17709.11 139
17710.37 108
17711.63 114
17712.89 109
17714.15 130
17715.40 147
17716.66 103
17717.92 141
17719.18 106
17720.44 125
17721.70 117
17722.95 142
17724.21 119
17725.47 126
17726.73 146
17727.99 123
17729.25 145
17730.51 141
17731.76 147
17733.02 122
17734.28 132
17735.54 101
17736.80 106
17738.06 139
17739.32 155
17740.58 125
17741.83 128
17743.09 128
17744.35 141
17745.61 154
17746.87 142
17748.13 122
17749.39 114
17750.65 154
17751.91 127
17753.17 125
17754.43 112
17755.69 147
17756.95 126
17758.21 131
17759.47 136
17760.73 140
17761.98 145
17763.24 136
17764.50 147
17765.76 117
17767.02 125
17768.28 131
17769.54 126
17770.80 117
17772.06 127
17773.32 143
17774.58 115
17775.84 106
17777.11 128
17778.37 98
17779.63 116
17780.89 110
17782.15 127
17783.41 100
17784.67 115
17785.93 138
17787.19 127
17788.45 131
17789.71 130
17790.97 126
17792.23 127
17793.49 127
17794.75 109
17796.01 107
17797.28 136
17798.54 110
17799.80 133
17801.06 131
17802.32 132
17803.58 128
17804.84 113
17806.10 126
17807.37 147
17808.63 118
17809.89 133
17811.15 136
17812.41 138
17813.67 109
17814.93 140
17816.20 134
17817.46 136
17818.72 130
17819.98 118
17821.24 127
17822.50 137
17823.77 124
17825.03 101
17826.29 120
17827.55 127
17828.81 118
17830.08 129
17831.34 124
17832.60 101
17833.86 126
17835.13 120
17836.39 137
17837.65 113
17838.91 115
17840.18 133
17841.44 141
17842.70 111
17843.96 108
17845.23 131
17846.49 122
17847.75 128
17849.01 127
17850.28 123
17851.54 140
17852.80 142
17854.07 151
17855.33 138
17856.59 121
17857.86 157
17859.12 133
17860.38 128
17861.65 119
17862.91 128
17864.17 118
17865.44 112
17866.70 119
17867.96 115
17869.23 132
17870.49 127
17871.75 154
17873.02 134
17874.28 134
17875.54 126
17876.81 115
17878.07 128
17879.34 145
17880.60 94
17881.86 112
17883.13 107
17884.39 115
17885.66 117
17886.92 108
17888.18 101
17889.45 144
17890.71 142
17891.98 97
17893.24 111
17894.51 129
17895.77 117
17897.04 153
17898.30 132
17899.56 131
17900.83 106
17902.09 137
17903.36 127
17904.62 107
17905.89 120
17907.15 133
17908.42 131
17909.68 142
17910.95 105
17912.21 115
17913.48 130
17914.74 121
17916.01 125
17917.27 124
17918.54 103
17919.80 122
17921.07 118
17922.34 104
17923.60 127
17924.87 140
17926.13 132
17927.40 128
17928.66 134
17929.93 103
17931.19 133
17932.46 123
17933.73 122
17934.99 115
17936.26 138
17937.52 118
17938.79 104
17940.06 106
17941.32 103
17942.59 102
17943.85 128
17945.12 139
17946.39 119
17947.65 135
17948.92 118
17950.19 127
17951.45 125
17952.72 144
17953.99 135
17955.25 123
17956.52 110
17957.79 136
17959.05 117
17960.32 130
17961.59 127
17962.85 131
17964.12 117
17965.39 116
17966.65 111
17967.92 110
17969.19 131
17970.45 112
17971.72 122
17972.99 107
17974.26 122
17975.52 118
17976.79 119
17978.06 133
17979.33 105
17980.59 134
17981.86 129
17983.13 124
17984.40 112
17985.66 132
17986.93 116
17988.20 127
17989.47 111
17990.73 121
17992.00 113
17993.27 113
17994.54 118
17995.81 130
17997.07 119
17998.34 116
17999.61 128
18000.88 131
18002.15 101
18003.42 112
18004.68 138
18005.95 139
18007.22 131
18008.49 115
18009.76 129
18011.03 112
18012.30 152
18013.56 144
18014.83 118
18016.10 116
18017.37 118
18018.64 139
18019.91 143
18021.18 96
18022.45 120
18023.71 105
18024.98 130
18026.25 130
18027.52 134
18028.79 120
18030.06 125
18031.33 124
18032.60 144
18033.87 142
18035.14 120
18036.41 123
18037.68 131
18038.95 125
18040.22 104
18041.49 101
18042.76 106
18044.02 139
18045.29 135
18046.56 148
18047.83 145
18049.10 131
18050.37 111
18051.64 118
18052.91 137
18054.18 119
18055.45 116
18056.72 104
18057.99 109
18059.27 123
18060.54 115
18061.81 97
18063.08 116
18064.35 109
18065.62 103
18066.89 134
18068.16 108
18069.43 117
18070.70 126
18071.97 131
18073.24 139
18074.51 131
18075.78 127
18077.05 113
18078.32 117
18079.60 140
18080.87 131
18082.14 118
18083.41 109
18084.68 100
18085.95 117
18087.22 102
18088.49 121
18089.77 121
18091.04 123
18092.31 125
18093.58 103
18094.85 125
18096.12 122
18097.39 102
18098.67 121
18099.94 119
18101.21 135
18102.48 118
18103.75 122
18105.02 129
18106.30 121
18107.57 124
18108.84 116
18110.11 115
18111.38 132
18112.66 120
18113.93 125
18115.20 113
18116.47 120
18117.75 123
18119.02 135
18120.29 137
18121.56 139
18122.84 114
18124.11 130
18125.38 118
18126.65 125
18127.93 107
18129.20 119
18130.47 131
18131.74 124
18133.02 122
18134.29 113
18135.56 98
18136.84 144
18138.11 142
18139.38 123
18140.66 101
18141.93 123
18143.20 138
18144.48 151
18145.75 127
18147.02 155
18148.30 128
18149.57 148
18150.84 127
18152.12 160
18153.39 118
18154.66 105
18155.94 118
18157.21 117
18158.48 136
18159.76 98
18161.03 138
18162.31 131
18163.58 113
18164.85 100
18166.13 140
18167.40 137
18168.68 127
18169.95 116
18171.22 135
18172.50 111
18173.77 115
18175.05 144
18176.32 114
18177.60 122
18178.87 115
18180.15 111
18181.42 116
18182.69 100
18183.97 112
18185.24 144
18186.52 122
18187.79 111
18189.07 131
18190.34 115
18191.62 143
18192.89 111
18194.17 109
18195.44 130
18196.72 131
18197.99 137
18199.27 128
18200.54 113
18201.82 119
18203.09 120
18204.37 112
18205.65 112
18206.92 127
18208.20 129
18209.47 120
18210.75 130
18212.02 116
18213.30 119
18214.57 139
18215.85 119
18217.13 114
18218.40 134
18219.68 132
18220.95 119
18222.23 119
18223.51 136
18224.78 129
18226.06 112
18227.33 112
18228.61 130
18229.89 122
18231.16 122
18232.44 120
18233.72 117
18234.99 140
18236.27 145
18237.55 117
18238.82 124
18240.10 136
18241.38 123
18242.65 141
18243.93 113
18245.21 114
18246.48 127
18247.76 112
18249.04 115
18250.31 125
18251.59 141
18252.87 140
18254.15 130
18255.42 144
18256.70 135
18257.98 115
18259.25 137
18260.53 115
18261.81 106
18263.09 132
18264.36 118
18265.64 125
18266.92 131
18268.20 137
18269.47 139
18270.75 115
18272.03 136
18273.31 135
18274.59 107
18275.86 138
18277.14 126
18278.42 121
18279.70 123
18280.98 150
18282.25 116
18283.53 137
18284.81 124
18286.09 143
18287.37 127
18288.64 138
18289.92 120
18291.20 130
18292.48 122
18293.76 118
18295.04 120
18296.32 123
18297.59 139
18298.87 125
18300.15 141
18301.43 121
18302.71 106
18303.99 116
18305.27 128
18306.55 130
18307.83 132
18309.10 112
18310.38 144
18311.66 118
18312.94 123
18314.22 129
18315.50 137
18316.78 121
18318.06 92
18319.34 129
18320.62 122
18321.90 117
18323.18 112
18324.46 114
18325.74 115
18327.02 109
18328.30 122
18329.58 127
18330.86 128
18332.14 112
18333.41 111
18334.69 131
18335.97 127
18337.25 104
18338.54 132
18339.82 128
18341.10 108
18342.38 111
18343.66 123
18344.94 117
18346.22 146
18347.50 127
18348.78 113
18350.06 114
18351.34 117
18352.62 127
18353.90 107
18355.18 111
18356.46 116
18357.74 125
18359.02 126
18360.30 126
18361.58 126
18362.87 119
18364.15 122
18365.43 123
18366.71 121
18367.99 126
18369.27 148
18370.55 111
18371.83 144
18373.11 155
18374.40 134
18375.68 100
18376.96 138
18378.24 130
18379.52 131
18380.80 121
18382.08 111
18383.37 121
18384.65 131
18385.93 113
18387.21 119
18388.49 141
18389.78 130
18391.06 142
18392.34 92
18393.62 88
18394.90 118
18396.19 113
18397.47 133
18398.75 129
18400.03 117
18401.31 121
18402.60 136
18403.88 141
18405.16 117
18406.44 112
18407.73 127
18409.01 123
18410.29 115
18411.57 118
18412.86 122
18414.14 141
18415.42 132
18416.71 118
18417.99 129
18419.27 121
18420.55 115
18421.84 117
18423.12 114
18424.40 111
18425.69 105
18426.97 119
18428.25 126
18429.54 104
18430.82 116
18432.10 128
18433.39 150
18434.67 106
18435.95 120
18437.24 102
18438.52 140
18439.80 126
18441.09 111
18442.37 133
18443.66 124
18444.94 124
18446.22 110
18447.51 128
18448.79 133
18450.08 124
18451.36 132
18452.64 122
18453.93 103
18455.21 121
18456.50 132
18457.78 135
18459.06 116
18460.35 121
18461.63 126
18462.92 125
18464.20 131
18465.49 113
18466.77 127
18468.06 141
18469.34 133
18470.63 120
18471.91 126
18473.19 122
18474.48 118
18475.76 125
18477.05 114
18478.33 118
18479.62 127
18480.90 123
18482.19 110
18483.47 101
18484.76 116
18486.05 115
18487.33 117
18488.62 100
18489.90 98
18491.19 108
18492.47 134
18493.76 129
18495.04 137
18496.33 125
18497.61 111
18498.90 106
18500.19 116
18501.47 121
18502.76 128
18504.04 98
18505.33 104
18506.62 129
18507.90 114
18509.19 116
18510.47 132
18511.76 124
18513.05 124
18514.33 120
18515.62 126
18516.90 121
18518.19 118
18519.48 115
18520.76 106
18522.05 141
18523.34 141
18524.62 110
18525.91 107
18527.20 113
18528.48 121
18529.77 111
18531.06 112
18532.34 108
18533.63 131
18534.92 118
18536.21 110
18537.49 100
18538.78 124
18540.07 140
18541.35 144
18542.64 124
18543.93 134
18545.22 115
18546.50 129
18547.79 123
18549.08 94
18550.37 97
18551.65 107
18552.94 139
18554.23 116
18555.52 102
18556.80 105
18558.09 117
18559.38 136
18560.67 120
18561.95 111
18563.24 127
18564.53 120
18565.82 137
18567.11 127
18568.39 111
18569.68 137
18570.97 129
18572.26 109
18573.55 119
18574.84 105
18576.12 126
18577.41 126
18578.70 107
18579.99 106
18581.28 114
18582.57 103
18583.86 128
18585.14 108
18586.43 101
18587.72 103
18589.01 115
18590.30 120
18591.59 129
18592.88 123
18594.17 108
18595.46 115
18596.74 131
18598.03 113
18599.32 107
18600.61 134
18601.90 126
18603.19 100
18604.48 111
18605.77 107
18607.06 116
18608.35 107
18609.64 125
18610.93 122
18612.22 117
18613.51 113
18614.80 105
18616.09 130
18617.38 112
18618.67 127
18619.96 132
18621.25 126
18622.54 121
18623.83 142
18625.12 131
18626.41 135
18627.70 118
18628.99 115
18630.28 109
18631.57 115
18632.86 130
18634.15 117
18635.44 132
18636.73 124
18638.02 129
18639.31 135
18640.60 102
18641.89 126
18643.18 147
18644.47 124
18645.76 123
18647.06 130
18648.35 118
18649.64 112
18650.93 141
18652.22 120
18653.51 113
18654.80 100
18656.09 118
18657.38 115
18658.68 127
18659.97 119
18661.26 123
18662.55 111
18663.84 126
18665.13 121
18666.42 102
18667.72 139
18669.01 112
18670.30 102
18671.59 103
18672.88 100
18674.17 111
18675.47 105
18676.76 116
18678.05 116
18679.34 100
18680.63 133
18681.93 128
18683.22 112
18684.51 138
18685.80 119
18687.09 104
18688.39 106
18689.68 130
18690.97 121
18692.26 113
18693.56 111
18694.85 113
18696.14 112
18697.43 98
18698.73 89
18700.02 103
18701.31 105
18702.60 116
18703.90 111
18705.19 112
18706.48 116
18707.78 90
18709.07 135
18710.36 110
18711.66 92
18712.95 111
18714.24 103
18715.54 120
18716.83 119
18718.12 85
18719.42 101
18720.71 129
18722.00 123
18723.30 126
18724.59 98
18725.88 110
18727.18 121
18728.47 116
18729.76 112
18731.06 107
18732.35 114
18733.65 113
18734.94 118
18736.23 102
18737.53 106
18738.82 121
18740.12 119
18741.41 140
18742.70 133
18744.00 109
18745.29 97
18746.59 113
18747.88 106
18749.18 108
18750.47 112
18751.76 95
18753.06 123
18754.35 119
18755.65 111
18756.94 106
18758.24 121
18759.53 106
18760.83 112
18762.12 101
18763.42 102
18764.71 136
18766.01 112
18767.30 98
18768.60 107
18769.89 110
18771.19 96
18772.48 111
18773.78 114
18775.07 112
18776.37 132
18777.66 108
18778.96 103
18780.25 116
18781.55 114
18782.85 87
18784.14 97
18785.44 113
18786.73 127
18788.03 117
18789.32 117
18790.62 104
18791.92 102
18793.21 98
18794.51 112
18795.80 122
18797.10 107
18798.40 105
18799.69 113
18800.99 124
18802.28 103
18803.58 105
18804.88 110
18806.17 117
18807.47 106
18808.77 115
18810.06 107
18811.36 107
18812.66 120
18813.95 77
18815.25 116
18816.55 103
18817.84 92
18819.14 113
18820.44 96
18821.73 113
18823.03 132
18824.33 115
18825.62 98
18826.92 109
18828.22 120
18829.52 110
18830.81 86
18832.11 115
18833.41 127
18834.71 92
18836.00 121
18837.30 104
18838.60 107
18839.90 108
18841.19 127
18842.49 124
18843.79 118
18845.09 112
18846.38 103
18847.68 104
18848.98 99
18850.28 100
18851.58 113
18852.87 112
18854.17 131
18855.47 104
18856.77 112
18858.07 116
18859.36 116
18860.66 117
18861.96 100
18863.26 102
18864.56 107
18865.86 99
18867.15 97
18868.45 89
18869.75 82
18871.05 148
18872.35 125
18873.65 114
18874.95 89
18876.24 108
18877.54 125
18878.84 103
18880.14 96
18881.44 92
18882.74 115
18884.04 98
18885.34 105
18886.64 101
18887.94 105
18889.24 112
18890.53 109
18891.83 120
18893.13 134
18894.43 126
18895.73 91
18897.03 108
18898.33 123
18899.63 116
18900.93 94
18902.23 111
18903.53 117
18904.83 117
18906.13 88
18907.43 108
18908.73 87
18910.03 100
18911.33 100
18912.63 109
18913.93 103
18915.23 128
18916.53 132
18917.83 109
18919.13 110
18920.43 120
18921.73 114
18923.03 100
18924.33 112
18925.63 127
18926.93 124
18928.23 104
18929.53 120
18930.84 105
18932.14 100
18933.44 108
18934.74 105
18936.04 103
18937.34 98
18938.64 134
18939.94 110
18941.24 128
18942.54 107
18943.84 94
18945.15 122
18946.45 117
18947.75 116
18949.05 105
18950.35 122
18951.65 125
18952.95 117
18954.26 110
18955.56 129
18956.86 128
18958.16 119
18959.46 113
18960.76 103
18962.07 110
18963.37 114
18964.67 95
18965.97 124
18967.27 97
18968.57 96
18969.88 93
18971.18 107
18972.48 103
18973.78 97
18975.09 96
18976.39 116
18977.69 106
18978.99 119
18980.29 109
18981.60 122
18982.90 127
18984.20 119
18985.50 109
18986.81 113
18988.11 101
18989.41 93
18990.72 106
18992.02 109
18993.32 107
18994.62 116
18995.93 103
18997.23 106
18998.53 109
18999.84 96
19001.14 104
19002.44 110
19003.75 123
19005.05 129
19006.35 98
19007.66 124
19008.96 110
19010.26 114
19011.57 125
19012.87 108
19014.17 119
19015.48 129
19016.78 118
19018.08 114
19019.39 124
19020.69 120
19021.99 107
19023.30 102
19024.60 105
19025.91 104
19027.21 109
19028.51 104
19029.82 95
19031.12 111
19032.43 106
19033.73 119
19035.04 129
19036.34 101
19037.64 124
19038.95 111
19040.25 117
19041.56 103
19042.86 109
19044.17 112
19045.47 99
19046.78 108
19048.08 119
19049.39 109
19050.69 114
19052.00 123
19053.30 91
19054.61 94
19055.91 118
19057.22 114
19058.52 98
19059.83 100
19061.13 104
19062.44 110
19063.74 104
19065.05 111
19066.35 112
19067.66 104
19068.96 102
19070.27 106
19071.57 116
19072.88 131
19074.18 103
19075.49 107
19076.80 137
19078.10 128
19079.41 126
19080.71 127
19082.02 94
19083.33 110
19084.63 105
19085.94 108
19087.24 113
19088.55 89
19089.86 122
19091.16 108
19092.47 100
19093.77 124
19095.08 109
19096.39 95
19097.69 108
19099.00 94
19100.31 87
19101.61 106
19102.92 120
19104.23 108
19105.53 94
19106.84 104
19108.15 86
19109.45 100
19110.76 104
19112.07 106
19113.37 101
19114.68 125
19115.99 103
19117.30 107
19118.60 111
19119.91 92
19121.22 103
19122.52 112
19123.83 88
19125.14 93
19126.45 113
19127.75 112
19129.06 117
19130.37 90
19131.68 88
19132.98 118
19134.29 105
19135.60 130
19136.91 103
19138.22 109
19139.52 116
19140.83 114
19142.14 111
19143.45 92
19144.76 114
19146.06 127
19147.37 99
19148.68 114
19149.99 82
19151.30 102
19152.60 111
19153.91 115
19155.22 111
19156.53 98
19157.84 116
19159.15 116
19160.46 118
19161.76 101
19163.07 100
19164.38 82
19165.69 100
19167.00 102
19168.31 91
19169.62 101
19170.93 96
19172.23 110
19173.54 97
19174.85 104
19176.16 82
19177.47 90
19178.78 85
19180.09 112
19181.40 98
19182.71 109
19184.02 142
19185.33 109
19186.64 94
19187.95 105
19189.26 90
19190.57 113
19191.87 114
19193.18 109
19194.49 118
19195.80 123
19197.11 108
19198.42 106
19199.73 117
19201.04 103
19202.35 113
19203.66 95
19204.97 99
19206.28 88
19207.59 83
19208.90 108
19210.21 89
19211.53 107
19212.84 97
19214.15 96
19215.46 103
19216.77 133
19218.08 114
19219.39 122
19220.70 115
19222.01 112
19223.32 117
19224.63 114
19225.94 112
19227.25 96
19228.56 113
19229.87 125
19231.19 98
19232.50 86
19233.81 90
19235.12 114
19236.43 99
19237.74 104
19239.05 120
19240.36 117
19241.68 116
19242.99 101
19244.30 103
19245.61 109
19246.92 113
19248.23 130
19249.54 123
19250.86 103
19252.17 98
19253.48 114
19254.79 98
19256.10 93
19257.42 110
19258.73 116
19260.04 119
19261.35 114
19262.66 91
19263.98 111
19265.29 111
19266.60 108
19267.91 106
19269.22 109
19270.54 112
19271.85 110
19273.16 130
19274.47 90
19275.79 113
19277.10 97
19278.41 128
19279.72 96
19281.04 103
19282.35 86
19283.66 105
19284.98 108
19286.29 116
19287.60 103
19288.91 102
19290.23 98
19291.54 105
19292.85 91
19294.17 83
19295.48 132
19296.79 115
19298.11 134
19299.42 76
19300.73 93
19302.05 108
19303.36 101
19304.67 109
19305.99 100
19307.30 95
19308.61 115
19309.93 98
19311.24 104
19312.56 89
19313.87 84
19315.18 106
19316.50 135
19317.81 122
19319.13 86
19320.44 114
19321.75 115
19323.07 102
19324.38 101
19325.70 107
19327.01 115
19328.32 139
19329.64 109
19330.95 102
19332.27 118
19333.58 99
19334.90 129
19336.21 100
19337.53 118
19338.84 93
19340.16 107
19341.47 97
19342.79 123
19344.10 103
19345.42 102
19346.73 105
19348.05 97
19349.36 98
19350.68 96
19351.99 130
19353.31 133
19354.62 103
19355.94 108
19357.25 103
19358.57 89
19359.88 98
19361.20 96
19362.51 99
19363.83 108
19365.14 105
19366.46 92
19367.78 85
19369.09 90
19370.41 98
19371.72 123
19373.04 93
19374.35 83
19375.67 97
19376.99 113
19378.30 114
19379.62 125
19380.93 102
19382.25 107
19383.57 108
19384.88 112
19386.20 102
19387.52 106
19388.83 92
19390.15 99
19391.47 99
19392.78 89
19394.10 103
19395.42 105
19396.73 106
19398.05 102
19399.37 100
19400.68 100
19402.00 111
19403.32 97
19404.63 104
19405.95 91
19407.27 98
19408.58 88
19409.90 112
19411.22 128
19412.54 116
19413.85 118
19415.17 101
19416.49 101
19417.80 77
19419.12 101
19420.44 114
19421.76 114
19423.07 104
19424.39 120
19425.71 113
19427.03 102
19428.35 107
19429.66 108
19430.98 105
19432.30 113
19433.62 108
19434.93 81
19436.25 93
19437.57 74
19438.89 101
19440.21 103
19441.53 92
19442.84 90
19444.16 103
19445.48 99
19446.80 87
19448.12 108
19449.44 113
19450.75 101
19452.07 102
19453.39 118
19454.71 87
19456.03 95
19457.35 85
19458.67 122
19459.98 126
19461.30 103
19462.62 115
19463.94 104
19465.26 87
19466.58 102
19467.90 130
19469.22 121
19470.54 112
19471.86 97
19473.18 104
19474.49 112
19475.81 119
19477.13 88
19478.45 108
19479.77 107
19481.09 101
19482.41 121
19483.73 111
19485.05 110
19486.37 103
19487.69 101
19489.01 121
19490.33 105
19491.65 100
19492.97 118
19494.29 106
19495.61 104
19496.93 89
19498.25 103
19499.57 102
19500.89 112
19502.21 99
19503.53 104
19504.85 119
19506.17 113
19507.49 109
19508.81 108
19510.13 104
19511.45 104
19512.77 106
19514.09 102
19515.42 105
19516.74 118
19518.06 115
19519.38 114
19520.70 104
19522.02 96
19523.34 94
19524.66 120
19525.98 91
19527.30 97
19528.62 109
19529.95 87
19531.27 83
19532.59 101
19533.91 102
19535.23 100
19536.55 98
19537.87 113
19539.20 88
19540.52 109
19541.84 103
19543.16 97
19544.48 111
19545.80 97
19547.13 101
19548.45 110
19549.77 102
19551.09 94
19552.41 107
19553.74 107
19555.06 85
19556.38 84
19557.70 98
19559.02 106
19560.35 103
19561.67 78
19562.99 102
19564.31 106
19565.64 115
19566.96 127
19568.28 131
19569.60 119
19570.93 131
19572.25 114
19573.57 120
19574.89 119
19576.22 85
19577.54 116
19578.86 103
19580.18 100
19581.51 91
19582.83 114
19584.15 117
19585.48 102
19586.80 102
19588.12 84
19589.45 84
19590.77 132
19592.09 95
19593.42 110
19594.74 113
19596.06 109
19597.39 111
19598.71 96
19600.03 104
19601.36 115
19602.68 98
19604.00 113
19605.33 78
19606.65 93
19607.98 101
19609.30 98
19610.62 99
19611.95 108
19613.27 113
19614.60 110
19615.92 92
19617.24 115
19618.57 91
19619.89 92
19621.22 93
19622.54 104
19623.87 93
19625.19 106
19626.51 95
19627.84 106
19629.16 95
19630.49 83
19631.81 80
19633.14 93
19634.46 96
19635.79 107
19637.11 105
19638.44 88
19639.76 98
19641.09 99
19642.41 101
19643.74 93
19645.06 111
19646.39 114
19647.71 115
19649.04 94
19650.36 106
19651.69 124
19653.01 90
19654.34 99
19655.66 92
19656.99 99
19658.32 121
19659.64 110
19660.97 93
19662.29 93
19663.62 107
19664.94 124
19666.27 137
19667.60 102
19668.92 75
19670.25 108
19671.57 118
19672.90 90
19674.23 73
19675.55 102
19676.88 104
19678.20 107
19679.53 103
19680.86 104
19682.18 102
19683.51 132
19684.84 102
19686.16 95
19687.49 107
19688.82 101
19690.14 91
19691.47 69
19692.80 98
19694.12 85
19695.45 103
19696.78 105
19698.10 100
19699.43 110
19700.76 102
19702.08 94
19703.41 85
19704.74 99
19706.07 112
19707.39 93
19708.72 99
19710.05 93
19711.37 95
19712.70 92
19714.03 102
19715.36 114
19716.68 86
19718.01 98
19719.34 110
19720.67 129
19721.99 121
19723.32 87
19724.65 98
19725.98 104
19727.31 98
19728.63 92
19729.96 108
19731.29 103
19732.62 112
19733.95 120
19735.27 90
19736.60 76
19737.93 85
19739.26 110
19740.59 115
19741.92 100
19743.24 107
19744.57 91
19745.90 89
19747.23 99
19748.56 105
19749.89 104
19751.22 99
19752.54 117
19753.87 83
19755.20 107
19756.53 108
19757.86 115
19759.19 101
19760.52 97
19761.85 118
19763.18 105
19764.50 135
19765.83 117
19767.16 93
19768.49 108
19769.82 92
19771.15 84
19772.48 110
19773.81 121
19775.14 90
19776.47 88
19777.80 90
19779.13 111
19780.46 140
19781.79 110
19783.12 69
19784.45 120
19785.78 121
19787.11 103
19788.44 89
19789.77 98
19791.10 97
19792.43 122
19793.76 89
19795.09 91
19796.42 104
19797.75 112
19799.08 103
19800.41 105
19801.74 97
19803.07 89
19804.40 98
19805.73 82
19807.06 93
19808.39 115
19809.72 106
19811.05 87
19812.38 111
19813.71 94
19815.05 95
19816.38 118
19817.71 113
19819.04 96
19820.37 107
19821.70 91
19823.03 99
19824.36 84
19825.69 96
19827.03 99
19828.36 113
19829.69 133
19831.02 109
19832.35 104
19833.68 85
19835.01 91
19836.35 91
19837.68 93
19839.01 118
19840.34 93
19841.67 98
19843.00 82
19844.34 125
19845.67 103
19847.00 106
19848.33 73
19849.66 93
19851.00 85
19852.33 82
19853.66 87
19854.99 105
19856.32 108
19857.66 95
19858.99 85
19860.32 91
19861.65 99
19862.99 92
19864.32 97
19865.65 89
19866.98 92
19868.32 107
19869.65 109
19870.98 84
19872.31 92
19873.65 70
19874.98 118
19876.31 106
19877.65 94
19878.98 96
19880.31 98
19881.65 134
19882.98 97
19884.31 83
19885.64 100
19886.98 104
19888.31 92
19889.64 100
19890.98 91
19892.31 92
19893.64 92
19894.98 117
19896.31 105
19897.65 95
19898.98 102
19900.31 96
19901.65 86
19902.98 94
19904.31 81
19905.65 97
19906.98 112
19908.32 99
19909.65 97
19910.98 93
19912.32 107
19913.65 94
19914.99 103
19916.32 90
19917.66 100
19918.99 115
19920.32 117
19921.66 101
19922.99 101
19924.33 102
19925.66 101
19927.00 82
19928.33 110
19929.67 99
19931.00 99
19932.34 113
19933.67 95
19935.01 113
19936.34 93
19937.68 98
19939.01 99
19940.35 101
19941.68 108
19943.02 94
19944.35 87
19945.69 116
19947.02 109
19948.36 92
19949.69 95
19951.03 88
19952.36 104
19953.70 93
19955.03 94
19956.37 98
19957.71 103
19959.04 95
19960.38 91
19961.71 91
19963.05 125
19964.38 85
19965.72 112
19967.06 92
19968.39 106
19969.73 100
19971.06 113
19972.40 90
19973.74 79
19975.07 118
19976.41 125
19977.75 96
19979.08 106
19980.42 101
19981.75 106
19983.09 95
19984.43 97
19985.76 95
19987.10 125
19988.44 107
19989.77 116
19991.11 103
19992.45 94
19993.78 95
19995.12 105
19996.46 93
19997.80 89
19999.13 102
20000.47 94
20001.81 95
20003.14 82
20004.48 86
20005.82 129
20007.16 112
20008.49 104
20009.83 102
20011.17 92
20012.51 91
20013.84 109
20015.18 95
20016.52 101
20017.86 105
20019.19 91
20020.53 106
20021.87 99
20023.21 86
20024.55 80
20025.88 110
20027.22 100
20028.56 98
20029.90 87
20031.24 113
20032.57 116
20033.91 82
20035.25 93
20036.59 101
20037.93 106
20039.26 122
20040.60 105
20041.94 102
20043.28 106
20044.62 96
20045.96 92
20047.30 88
20048.63 93
20049.97 109
20051.31 119
20052.65 96
20053.99 110
20055.33 106
20056.67 107
20058.01 104
20059.35 107
20060.69 105
20062.02 115
20063.36 108
20064.70 91
20066.04 94
20067.38 112
20068.72 113
20070.06 103
20071.40 88
20072.74 110
20074.08 116
20075.42 103
20076.76 102
20078.10 82
20079.44 92
20080.78 101
20082.12 124
20083.46 106
20084.80 96
20086.14 100
20087.48 120
20088.82 118
20090.16 86
20091.50 90
20092.84 101
20094.18 97
20095.52 107
20096.86 110
20098.20 106
20099.54 107
20100.88 105
20102.22 109
20103.56 90
20104.90 64
20106.24 99
20107.58 100
20108.92 105
20110.26 83
20111.60 97
20112.95 115
20114.29 108
20115.63 99
20116.97 97
20118.31 100
20119.65 111
20120.99 104
20122.33 87
20123.67 96
20125.02 87
20126.36 101
20127.70 90
20129.04 86
20130.38 101
20131.72 103
20133.06 109
20134.41 92
20135.75 93
