# Supplementary material for: MALDI-TOF MS typing enables the classification of brewing yeasts of the genus Saccharomyces to major beer styles
Source: PLoS One. 2017 Aug 9;12(8):e0181694. doi: 10.1371/journal.pone.0181694 (PMC5549903; doi:10.1371/journal.pone.0181694)
Supplement: S4 File — The directory includes 90 raw files and was zipped to “.zip”; the folder has three strains with 30 spectra per strain; S1 Text explains the raw files with an example and Table 1 represents the yeast strains used within the experiment. (ZIP) [file pone.0181694.s007.zip › 10-12/30261-211-OG-Ale-Ale-YPG-18h-E-E_2015-07-14_1_0_E1_1.dat]

2000.53 9526
2000.95 9293
2001.37 9348
2001.79 9252
2002.21 8911
2002.64 8391
2003.06 8491
2003.48 8893
2003.90 9010
2004.32 8870
2004.75 9415
2005.17 9244
2005.59 9514
2006.01 9190
2006.43 9510
2006.86 9612
2007.28 9761
2007.70 10087
2008.12 10023
2008.55 9643
2008.97 10135
2009.39 10390
2009.81 9693
2010.24 9875
2010.66 9646
2011.08 10019
2011.50 9508
2011.93 9429
2012.35 9305
2012.77 8908
2013.20 8819
2013.62 8891
2014.04 8595
2014.46 8428
2014.89 8554
2015.31 8489
2015.73 8595
2016.16 8820
2016.58 9004
2017.00 9369
2017.43 9261
2017.85 9462
2018.27 9644
2018.70 9505
2019.12 9346
2019.54 9607
2019.97 10069
2020.39 9877
2020.82 9979
2021.24 9891
2021.66 9970
2022.09 9380
2022.51 9592
2022.94 9585
2023.36 9363
2023.78 9326
2024.21 9642
2024.63 9576
2025.06 9139
2025.48 9512
2025.90 9425
2026.33 9046
2026.75 9156
2027.18 9359
2027.60 9439
2028.03 9259
2028.45 9035
2028.88 8988
2029.30 9026
2029.72 8941
2030.15 9161
2030.57 9029
2031.00 8837
2031.42 8964
2031.85 9006
2032.27 9163
2032.70 9215
2033.12 9338
2033.55 9369
2033.97 8998
2034.40 9156
2034.82 9625
2035.25 9554
2035.67 9670
2036.10 9401
2036.52 9551
2036.95 9494
2037.38 9710
2037.80 9595
2038.23 9783
2038.65 9725
2039.08 9767
2039.50 10054
2039.93 10061
2040.36 10004
2040.78 10048
2041.21 9577
2041.63 9346
2042.06 9454
2042.48 9757
2042.91 8962
2043.34 8727
2043.76 8833
2044.19 8799
2044.62 8621
2045.04 8771
2045.47 8783
2045.89 8853
2046.32 8860
2046.75 8852
2047.17 8801
2047.60 9150
2048.03 8866
2048.45 8635
2048.88 8926
2049.31 8831
2049.73 8827
2050.16 8958
2050.59 9289
2051.01 8994
2051.44 8533
2051.87 8454
2052.29 8490
2052.72 8439
2053.15 8693
2053.58 8478
2054.00 8604
2054.43 8957
2054.86 8693
2055.28 8709
2055.71 8903
2056.14 8710
2056.57 8641
2056.99 8841
2057.42 9020
2057.85 9036
2058.28 8883
2058.71 8984
2059.13 8851
2059.56 8707
2059.99 8835
2060.42 9094
2060.84 8811
2061.27 9215
2061.70 9023
2062.13 8672
2062.56 8485
2062.98 8461
2063.41 8874
2063.84 8899
2064.27 9249
2064.70 8976
2065.13 9116
2065.55 9087
2065.98 9121
2066.41 9067
2066.84 9210
2067.27 9498
2067.70 9639
2068.13 8831
2068.55 8615
2068.98 9016
2069.41 8847
2069.84 8707
2070.27 8501
2070.70 8736
2071.13 8636
2071.56 8542
2071.99 8434
2072.41 8540
2072.84 8599
2073.27 8896
2073.70 9342
2074.13 9443
2074.56 9023
2074.99 9418
2075.42 9584
2075.85 9412
2076.28 9208
2076.71 9362
2077.14 9024
2077.57 9426
2078.00 9599
2078.43 9701
2078.86 9751
2079.29 9895
2079.72 9826
2080.15 9352
2080.58 9347
2081.01 9569
2081.44 9502
2081.87 9294
2082.30 9477
2082.73 9530
2083.16 9229
2083.59 9127
2084.02 9241
2084.45 9531
2084.88 9163
2085.31 9106
2085.74 9052
2086.17 9111
2086.60 9143
2087.03 9053
2087.46 9089
2087.89 9204
2088.32 9087
2088.75 9265
2089.18 9323
2089.62 9227
2090.05 9475
2090.48 9259
2090.91 8791
2091.34 8912
2091.77 9490
2092.20 9341
2092.63 9070
2093.06 9580
2093.49 9476
2093.93 9313
2094.36 9078
2094.79 9087
2095.22 9037
2095.65 9471
2096.08 9448
2096.52 9186
2096.95 9126
2097.38 9068
2097.81 8653
2098.24 8825
2098.67 8711
2099.11 8595
2099.54 8511
2099.97 8247
2100.40 8612
2100.83 8364
2101.27 8628
2101.70 8735
2102.13 8531
2102.56 8763
2102.99 8833
2103.43 8871
2103.86 8930
2104.29 8967
2104.72 9020
2105.16 9097
2105.59 8727
2106.02 8897
2106.45 9088
2106.89 9251
2107.32 9261
2107.75 9562
2108.19 9371
2108.62 9148
2109.05 8967
2109.48 9186
2109.92 9048
2110.35 8943
2110.78 8987
2111.22 9099
2111.65 9012
2112.08 8795
2112.52 8771
2112.95 8895
2113.38 9049
2113.82 8764
2114.25 9305
2114.68 9059
2115.12 8877
2115.55 8540
2115.98 8080
2116.42 8525
2116.85 8627
2117.28 8656
2117.72 8637
2118.15 8660
2118.59 8655
2119.02 8911
2119.45 8716
2119.89 8655
2120.32 8822
2120.76 9151
2121.19 9239
2121.62 9197
2122.06 9441
2122.49 8855
2122.93 9147
2123.36 9388
2123.80 9126
2124.23 9046
2124.66 9050
2125.10 9076
2125.53 9068
2125.97 8594
2126.40 8620
2126.84 8800
2127.27 8485
2127.71 8569
2128.14 8775
2128.58 9075
2129.01 9131
2129.45 9094
2129.88 9176
2130.32 9600
2130.75 9848
2131.19 9701
2131.62 9798
2132.06 9807
2132.49 9538
2132.93 9827
2133.36 9831
2133.80 9802
2134.23 9782
2134.67 10016
2135.11 10135
2135.54 10503
2135.98 10569
2136.41 10621
2136.85 10839
2137.28 11127
2137.72 10772
2138.16 10585
2138.59 10387
2139.03 9705
2139.46 9914
2139.90 9418
2140.34 9091
2140.77 9196
2141.21 9076
2141.64 8896
2142.08 9014
2142.52 8686
2142.95 8626
2143.39 8627
2143.83 8912
2144.26 8826
2144.70 8648
2145.14 8759
2145.57 8789
2146.01 8876
2146.45 8755
2146.88 9207
2147.32 9228
2147.76 9505
2148.19 10058
2148.63 10475
2149.07 10324
2149.50 11019
2149.94 11301
2150.38 10611
2150.81 10810
2151.25 11352
2151.69 10992
2152.13 11204
2152.56 11170
2153.00 10511
2153.44 9861
2153.88 10156
2154.31 10110
2154.75 9687
2155.19 9717
2155.63 9814
2156.06 9866
2156.50 9472
2156.94 9309
2157.38 8964
2157.82 9367
2158.25 9472
2158.69 9441
2159.13 9129
2159.57 8820
2160.01 9326
2160.44 9018
2160.88 9209
2161.32 9374
2161.76 9228
2162.20 9196
2162.63 9322
2163.07 8753
2163.51 9021
2163.95 9158
2164.39 9149
2164.83 9098
2165.27 9228
2165.70 9085
2166.14 8703
2166.58 8869
2167.02 8964
2167.46 8864
2167.90 8969
2168.34 9107
2168.78 9044
2169.22 9238
2169.65 9107
2170.09 9639
2170.53 9668
2170.97 9613
2171.41 9444
2171.85 9573
2172.29 9518
2172.73 9870
2173.17 9802
2173.61 9954
2174.05 10055
2174.49 10094
2174.93 10056
2175.37 10055
2175.81 10618
2176.25 10722
2176.69 10744
2177.13 10332
2177.57 10282
2178.01 10529
2178.45 10554
2178.89 10614
2179.33 10342
2179.77 10034
2180.21 9877
2180.65 9798
2181.09 9540
2181.53 9460
2181.97 9306
2182.41 9312
2182.85 8971
2183.29 9022
2183.73 8951
2184.17 8929
2184.61 8630
2185.05 8772
2185.49 8913
2185.93 9272
2186.37 8948
2186.81 9115
2187.25 9549
2187.69 9408
2188.14 9605
2188.58 10036
2189.02 10401
2189.46 10546
2189.90 10746
2190.34 10569
2190.78 10817
2191.22 10217
2191.66 10121
2192.11 10179
2192.55 10297
2192.99 9847
2193.43 9891
2193.87 9990
2194.31 10300
2194.76 10278
2195.20 10270
2195.64 10508
2196.08 10887
2196.52 10315
2196.96 10127
2197.41 10254
2197.85 10314
2198.29 10194
2198.73 9687
2199.17 9817
2199.62 9859
2200.06 9470
2200.50 9415
2200.94 9572
2201.38 9383
2201.83 9200
2202.27 9231
2202.71 9398
2203.15 9270
2203.60 9294
2204.04 9779
2204.48 9656
2204.92 9223
2205.37 9404
2205.81 10156
2206.25 10350
2206.70 10288
2207.14 10437
2207.58 10378
2208.02 10474
2208.47 10659
2208.91 10448
2209.35 10234
2209.80 10374
2210.24 10195
2210.68 10139
2211.13 10056
2211.57 9964
2212.01 10187
2212.46 9954
2212.90 9525
2213.34 9973
2213.79 10243
2214.23 10172
2214.67 9812
2215.12 9958
2215.56 9590
2216.00 9402
2216.45 9299
2216.89 9313
2217.34 9534
2217.78 9237
2218.22 9096
2218.67 9152
2219.11 9141
2219.56 9479
2220.00 9742
2220.44 9562
2220.89 9305
2221.33 9696
2221.78 9640
2222.22 9417
2222.67 10369
2223.11 10281
2223.55 10089
2224.00 10495
2224.44 10575
2224.89 10518
2225.33 10767
2225.78 11213
2226.22 11398
2226.67 11430
2227.11 10961
2227.56 11198
2228.00 11211
2228.45 11125
2228.89 11211
2229.34 10987
2229.78 11698
2230.23 11766
2230.67 11554
2231.12 11365
2231.56 11456
2232.01 11620
2232.45 11995
2232.90 11981
2233.35 11841
2233.79 12040
2234.24 12145
2234.68 11822
2235.13 11605
2235.57 12027
2236.02 11526
2236.46 10771
2236.91 10632
2237.36 10743
2237.80 10769
2238.25 10454
2238.69 9992
2239.14 9870
2239.59 10023
2240.03 9765
2240.48 9350
2240.92 9132
2241.37 9270
2241.82 9244
2242.26 9170
2242.71 9019
2243.16 9118
2243.60 8735
2244.05 9096
2244.50 9157
2244.94 8883
2245.39 9274
2245.84 9146
2246.28 8830
2246.73 9022
2247.18 9218
2247.62 9034
2248.07 8727
2248.52 9029
2248.96 9011
2249.41 8926
2249.86 8976
2250.31 9003
2250.75 9106
2251.20 9094
2251.65 9344
2252.10 9494
2252.54 9233
2252.99 9411
2253.44 9437
2253.89 9314
2254.33 9104
2254.78 8811
2255.23 9000
2255.68 8898
2256.12 8425
2256.57 8630
2257.02 8452
2257.47 8732
2257.91 8716
2258.36 8835
2258.81 8821
2259.26 8753
2259.71 8833
2260.16 9754
2260.60 9717
2261.05 9654
2261.50 9954
2261.95 9800
2262.40 10059
2262.84 10334
2263.29 10180
2263.74 10602
2264.19 10282
2264.64 10164
2265.09 10193
2265.54 10108
2265.98 10388
2266.43 10754
2266.88 10829
2267.33 10436
2267.78 10821
2268.23 10772
2268.68 10785
2269.13 11393
2269.58 11747
2270.03 12340
2270.47 12195
2270.92 12223
2271.37 12490
2271.82 12072
2272.27 11670
2272.72 11564
2273.17 11457
2273.62 10886
2274.07 10628
2274.52 10310
2274.97 10122
2275.42 9889
2275.87 10029
2276.32 9596
2276.77 9155
2277.22 9204
2277.67 9253
2278.12 8597
2278.57 9025
2279.02 8838
2279.47 8929
2279.92 9248
2280.37 9111
2280.82 9048
2281.27 9082
2281.72 9270
2282.17 9227
2282.62 9531
2283.07 9219
2283.52 9073
2283.97 9212
2284.42 9355
2284.87 9429
2285.32 9190
2285.77 9631
2286.22 9575
2286.67 10062
2287.13 10077
2287.58 10502
2288.03 11177
2288.48 11782
2288.93 13024
2289.38 14042
2289.83 14905
2290.28 15862
2290.73 16267
2291.18 17000
2291.64 17918
2292.09 17745
2292.54 17478
2292.99 16934
2293.44 16380
2293.89 15330
2294.34 14601
2294.80 13383
2295.25 12993
2295.70 12627
2296.15 11875
2296.60 11377
2297.05 11197
2297.51 10608
2297.96 10952
2298.41 10915
2298.86 10141
2299.31 9997
2299.77 10091
2300.22 9951
2300.67 9708
2301.12 9771
2301.57 9461
2302.03 9460
2302.48 9945
2302.93 9884
2303.38 9582
2303.84 9841
2304.29 9672
2304.74 9373
2305.19 9679
2305.65 9957
2306.10 9941
2306.55 10309
2307.01 10923
2307.46 11242
2307.91 11763
2308.36 11707
2308.82 11875
2309.27 12416
2309.72 12666
2310.18 12718
2310.63 13110
2311.08 12911
2311.54 12943
2311.99 12549
2312.44 11754
2312.90 11399
2313.35 11159
2313.80 10936
2314.26 10819
2314.71 10748
2315.16 10226
2315.62 9769
2316.07 9357
2316.52 9671
2316.98 10127
2317.43 10000
2317.88 9840
2318.34 9939
2318.79 10240
2319.25 10047
2319.70 9946
2320.15 9836
2320.61 10027
2321.06 10169
2321.52 10007
2321.97 10532
2322.43 10529
2322.88 10263
2323.33 10022
2323.79 10007
2324.24 9901
2324.70 10154
2325.15 10247
2325.61 9773
2326.06 10075
2326.52 10096
2326.97 10510
2327.43 11050
2327.88 10868
2328.34 11386
2328.79 11581
2329.25 11488
2329.70 11325
2330.16 11480
2330.61 11623
2331.07 11554
2331.52 11091
2331.98 10971
2332.43 11058
2332.89 10951
2333.34 10720
2333.80 10381
2334.25 10161
2334.71 9616
2335.16 9892
2335.62 10325
2336.08 9862
2336.53 9714
2336.99 9724
2337.44 9820
2337.90 9651
2338.35 9849
2338.81 9644
2339.27 9856
2339.72 10200
2340.18 10314
2340.63 9936
2341.09 10169
2341.55 10056
2342.00 10168
2342.46 9936
2342.91 9622
2343.37 9496
2343.83 9846
2344.28 10156
2344.74 10101
2345.20 10116
2345.65 9969
2346.11 10262
2346.57 10872
2347.02 11216
2347.48 11372
2347.94 10973
2348.39 10601
2348.85 11294
2349.31 10658
2349.76 10408
2350.22 10520
2350.68 10428
2351.14 9942
2351.59 10118
2352.05 9778
2352.51 9801
2352.96 9924
2353.42 9777
2353.88 9540
2354.34 9271
2354.79 9744
2355.25 9608
2355.71 9345
2356.17 9356
2356.62 9691
2357.08 9957
2357.54 9740
2358.00 9414
2358.46 10095
2358.91 10408
2359.37 10182
2359.83 9885
2360.29 10076
2360.74 10353
2361.20 9980
2361.66 10341
2362.12 10321
2362.58 10235
2363.04 10429
2363.49 10177
2363.95 10318
2364.41 10245
2364.87 10431
2365.33 10639
2365.79 10187
2366.24 10248
2366.70 10341
2367.16 10411
2367.62 10307
2368.08 10630
2368.54 10862
2369.00 10295
2369.46 9876
2369.91 10275
2370.37 10205
2370.83 10123
2371.29 9917
2371.75 9891
2372.21 9923
2372.67 9965
2373.13 10263
2373.59 10431
2374.05 10057
2374.51 10210
2374.97 10292
2375.42 10411
2375.88 10607
2376.34 10890
2376.80 10765
2377.26 10298
2377.72 10637
2378.18 11035
2378.64 11192
2379.10 10638
2379.56 10756
2380.02 10701
2380.48 10977
2380.94 10559
2381.40 10711
2381.86 10337
2382.32 10094
2382.78 10048
2383.24 9873
2383.70 10364
2384.16 9881
2384.62 9474
2385.08 9216
2385.54 9780
2386.00 9829
2386.47 10003
2386.93 9565
2387.39 9657
2387.85 10102
2388.31 9592
2388.77 10058
2389.23 9937
2389.69 9790
2390.15 9936
2390.61 10266
2391.07 10037
2391.53 10095
2391.99 9785
2392.46 10026
2392.92 10000
2393.38 9901
2393.84 10111
2394.30 9809
2394.76 9539
2395.22 9368
2395.68 8940
2396.15 9132
2396.61 9595
2397.07 9688
2397.53 9459
2397.99 9177
2398.45 9201
2398.92 9378
2399.38 9628
2399.84 9472
2400.30 9652
2400.76 9611
2401.23 9295
2401.69 9572
2402.15 9489
2402.61 9553
2403.07 9584
2403.54 9489
2404.00 9713
2404.46 9930
2404.92 9870
2405.38 10146
2405.85 10051
2406.31 9836
2406.77 10124
2407.23 10136
2407.70 9869
2408.16 10301
2408.62 9986
2409.08 9714
2409.55 9511
2410.01 9521
2410.47 9432
2410.94 9407
2411.40 9369
2411.86 9116
2412.32 9066
2412.79 9626
2413.25 9870
2413.71 9531
2414.18 9965
2414.64 10262
2415.10 10356
2415.57 10295
2416.03 10581
2416.49 10619
2416.96 11318
2417.42 11731
2417.88 12089
2418.35 12455
2418.81 12390
2419.28 12663
2419.74 12353
2420.20 12211
2420.67 12077
2421.13 11968
2421.59 11842
2422.06 11072
2422.52 11148
2422.99 10772
2423.45 10820
2423.91 10302
2424.38 10350
2424.84 10023
2425.31 10131
2425.77 10349
2426.24 9973
2426.70 9813
2427.16 9869
2427.63 9973
2428.09 10239
2428.56 9772
2429.02 9642
2429.49 9724
2429.95 9697
2430.42 9576
2430.88 9662
2431.35 9497
2431.81 9316
2432.28 9603
2432.74 9618
2433.21 10263
2433.67 10383
2434.14 10350
2434.60 10458
2435.07 10040
2435.53 9986
2436.00 10646
2436.46 10117
2436.93 10162
2437.39 10134
2437.86 10264
2438.32 10581
2438.79 10600
2439.26 10743
2439.72 11063
2440.19 11248
2440.65 11311
2441.12 11209
2441.58 11068
2442.05 11289
2442.52 10921
2442.98 10537
2443.45 10755
2443.91 10766
2444.38 10198
2444.85 10051
2445.31 10129
2445.78 9576
2446.24 9636
2446.71 9511
2447.18 9405
2447.64 9126
2448.11 9108
2448.58 9249
2449.04 9361
2449.51 9500
2449.98 9453
2450.44 9301
2450.91 9645
2451.38 9806
2451.84 9799
2452.31 9702
2452.78 9759
2453.24 9882
2453.71 9645
2454.18 9431
2454.64 9784
2455.11 9673
2455.58 9549
2456.05 9501
2456.51 9710
2456.98 9954
2457.45 9922
2457.92 9666
2458.38 9658
2458.85 9680
2459.32 9678
2459.79 9666
2460.25 9370
2460.72 9456
2461.19 9593
2461.66 9373
2462.12 9412
2462.59 9569
2463.06 9486
2463.53 9211
2464.00 9340
2464.46 9643
2464.93 9767
2465.40 9788
2465.87 9997
2466.34 9907
2466.80 10115
2467.27 9901
2467.74 9536
2468.21 9915
2468.68 10041
2469.15 9928
2469.61 9515
2470.08 9724
2470.55 9415
2471.02 9077
2471.49 9370
2471.96 8893
2472.43 9229
2472.89 9123
2473.36 8610
2473.83 8900
2474.30 9040
2474.77 9058
2475.24 9151
2475.71 9029
2476.18 8696
2476.65 9204
2477.12 8940
2477.59 9156
2478.05 9002
2478.52 9179
2478.99 8816
2479.46 8850
2479.93 9256
2480.40 9671
2480.87 9161
2481.34 9164
2481.81 9319
2482.28 9141
2482.75 9305
2483.22 9363
2483.69 9120
2484.16 9362
2484.63 9667
2485.10 9820
2485.57 9812
2486.04 10047
2486.51 10359
2486.98 10887
2487.45 10807
2487.92 10462
2488.39 10645
2488.86 10975
2489.33 10971
2489.80 10999
2490.27 11220
2490.74 10511
2491.21 10486
2491.68 10700
2492.15 10677
2492.62 10195
2493.10 10398
2493.57 10898
2494.04 11029
2494.51 10724
2494.98 10688
2495.45 11108
2495.92 10957
2496.39 10899
2496.86 10718
2497.33 10420
2497.80 10357
2498.28 10165
2498.75 9722
2499.22 9599
2499.69 9290
2500.16 9184
2500.63 9293
2501.10 9436
2501.58 9522
2502.05 9295
2502.52 8926
2502.99 9192
2503.46 8993
2503.93 9228
2504.41 9290
2504.88 9658
2505.35 9837
2505.82 10058
2506.29 9901
2506.76 10084
2507.24 10331
2507.71 10404
2508.18 10606
2508.65 10719
2509.13 10871
2509.60 11191
2510.07 11160
2510.54 11455
2511.01 11985
2511.49 12214
2511.96 12227
2512.43 12306
2512.90 12181
2513.38 12224
2513.85 12041
2514.32 11691
2514.80 11581
2515.27 11592
2515.74 11264
2516.21 10845
2516.69 10285
2517.16 10574
2517.63 10854
2518.11 10563
2518.58 10549
2519.05 10507
2519.53 10522
2520.00 10326
2520.47 10212
2520.95 9983
2521.42 9971
2521.89 9991
2522.37 9910
2522.84 9741
2523.31 9616
2523.79 9373
2524.26 9212
2524.73 9251
2525.21 9335
2525.68 9035
2526.16 9147
2526.63 9052
2527.10 9246
2527.58 9378
2528.05 9444
2528.52 9520
2529.00 9291
2529.47 9198
2529.95 9563
2530.42 9526
2530.90 9628
2531.37 9833
2531.84 10008
2532.32 9753
2532.79 9912
2533.27 10104
2533.74 10004
2534.22 10241
2534.69 9888
2535.17 9834
2535.64 9936
2536.12 9929
2536.59 9891
2537.07 10191
2537.54 9763
2538.02 9863
2538.49 9824
2538.97 10018
2539.44 9533
2539.92 9674
2540.39 9893
2540.87 9879
2541.34 9891
2541.82 9621
2542.29 9581
2542.77 9910
2543.24 9862
2543.72 9925
2544.19 9703
2544.67 9533
2545.14 10071
2545.62 10190
2546.10 10654
2546.57 11160
2547.05 11337
2547.52 11832
2548.00 11957
2548.47 12019
2548.95 12094
2549.43 11722
2549.90 11997
2550.38 12242
2550.86 11901
2551.33 11319
2551.81 11913
2552.28 11855
2552.76 11934
2553.24 11962
2553.71 12338
2554.19 12363
2554.67 12396
2555.14 12624
2555.62 12347
2556.10 11871
2556.57 11592
2557.05 11404
2557.53 11603
2558.00 11326
2558.48 11077
2558.96 10687
2559.43 10545
2559.91 10292
2560.39 10163
2560.86 10329
2561.34 10504
2561.82 10261
2562.30 10324
2562.77 10630
2563.25 10820
2563.73 10794
2564.21 10333
2564.68 10347
2565.16 10149
2565.64 9819
2566.12 9693
2566.59 9821
2567.07 9764
2567.55 9697
2568.03 9782
2568.50 9650
2568.98 9715
2569.46 9657
2569.94 9213
2570.42 9141
2570.89 9132
2571.37 9358
2571.85 9521
2572.33 9436
2572.81 9358
2573.28 9434
2573.76 9813
2574.24 9438
2574.72 9270
2575.20 9383
2575.68 9170
2576.15 8887
2576.63 9193
2577.11 9180
2577.59 9253
2578.07 9139
2578.55 9331
2579.03 9072
2579.50 9031
2579.98 9807
2580.46 9194
2580.94 9220
2581.42 9227
2581.90 9208
2582.38 9169
2582.86 9155
2583.34 9409
2583.82 9320
2584.30 9135
2584.77 9292
2585.25 9304
2585.73 9444
2586.21 9836
2586.69 9752
2587.17 9894
2587.65 9932
2588.13 9721
2588.61 9368
2589.09 9757
2589.57 10164
2590.05 10076
2590.53 9562
2591.01 9874
2591.49 10134
2591.97 10097
2592.45 9772
2592.93 9988
2593.41 10181
2593.89 9848
2594.37 9938
2594.85 9880
2595.33 9796
2595.81 9526
2596.29 9436
2596.77 9651
2597.25 9555
2597.73 9290
2598.21 9702
2598.69 9938
2599.17 9354
2599.65 9329
2600.14 9094
2600.62 8963
2601.10 9142
2601.58 9273
2602.06 9736
2602.54 9642
2603.02 9884
2603.50 9718
2603.98 9991
2604.46 9893
2604.95 9915
2605.43 9913
2605.91 10177
2606.39 10338
2606.87 10722
2607.35 10556
2607.83 10419
2608.31 10574
2608.80 10125
2609.28 10156
2609.76 9964
2610.24 9712
2610.72 9788
2611.20 9593
2611.69 9536
2612.17 9439
2612.65 9743
2613.13 9426
2613.61 9422
2614.10 9484
2614.58 9298
2615.06 9445
2615.54 9800
2616.02 9960
2616.51 9799
2616.99 9891
2617.47 10051
2617.95 10046
2618.44 10075
2618.92 10011
2619.40 10150
2619.88 10261
2620.37 10575
2620.85 10183
2621.33 10067
2621.81 9829
2622.30 9563
2622.78 9485
2623.26 9422
2623.75 9726
2624.23 9980
2624.71 9335
2625.19 9403
2625.68 9869
2626.16 9820
2626.64 9952
2627.13 9748
2627.61 9780
2628.09 9736
2628.58 9729
2629.06 9897
2629.54 9881
2630.03 10076
2630.51 10080
2630.99 10207
2631.48 10345
2631.96 10410
2632.45 10254
2632.93 10397
2633.41 10052
2633.90 10396
2634.38 10322
2634.86 10410
2635.35 10157
2635.83 9884
2636.32 10069
2636.80 9836
2637.28 9650
2637.77 9527
2638.25 9986
2638.74 10260
2639.22 9922
2639.71 10180
2640.19 10447
2640.68 10338
2641.16 10495
2641.64 10522
2642.13 10144
2642.61 10327
2643.10 10685
2643.58 10852
2644.07 11099
2644.55 10600
2645.04 10526
2645.52 10102
2646.01 10128
2646.49 10225
2646.98 10260
2647.46 10002
2647.95 10028
2648.43 9850
2648.92 9783
2649.40 10370
2649.89 10393
2650.37 9964
2650.86 9738
2651.34 9963
2651.83 10097
2652.32 9886
2652.80 9669
2653.29 10184
2653.77 9647
2654.26 9418
2654.74 9619
2655.23 9789
2655.72 9971
2656.20 10122
2656.69 9811
2657.17 9644
2657.66 9377
2658.15 9895
2658.63 9783
2659.12 9759
2659.60 9570
2660.09 9860
2660.58 9539
2661.06 9454
2661.55 9767
2662.04 9708
2662.52 9835
2663.01 9942
2663.49 10004
2663.98 9891
2664.47 9780
2664.95 9883
2665.44 9896
2665.93 9993
2666.42 9749
2666.90 9288
2667.39 9743
2667.88 9768
2668.36 9427
2668.85 9724
2669.34 9842
2669.82 9921
2670.31 10015
2670.80 9939
2671.29 10029
2671.77 9745
2672.26 10351
2672.75 10808
2673.24 11351
2673.72 11699
2674.21 12316
2674.70 13145
2675.19 13010
2675.67 13118
2676.16 12914
2676.65 13790
2677.14 13724
2677.62 13264
2678.11 12671
2678.60 12228
2679.09 11594
2679.58 11187
2680.06 11071
2680.55 10848
2681.04 10445
2681.53 10574
2682.02 10671
2682.51 10851
2682.99 10762
2683.48 10509
2683.97 10747
2684.46 10552
2684.95 10509
2685.44 10494
2685.92 10238
2686.41 10145
2686.90 9795
2687.39 10217
2687.88 10185
2688.37 9937
2688.86 9996
2689.35 9804
2689.83 9988
2690.32 9765
2690.81 10112
2691.30 9771
2691.79 9698
2692.28 10042
2692.77 9973
2693.26 10117
2693.75 10313
2694.24 10072
2694.73 10199
2695.22 10192
2695.71 9876
2696.20 10113
2696.68 10162
2697.17 9966
2697.66 10126
2698.15 10282
2698.64 10661
2699.13 10829
2699.62 10459
2700.11 10569
2700.60 10576
2701.09 10100
2701.58 10578
2702.07 11101
2702.56 11069
2703.05 10925
2703.54 10866
2704.03 10922
2704.52 11021
2705.01 10738
2705.50 10294
2706.00 10580
2706.49 10351
2706.98 9925
2707.47 9681
2707.96 9652
2708.45 9383
2708.94 9193
2709.43 9523
2709.92 9612
2710.41 9401
2710.90 9435
2711.39 9354
2711.88 9404
2712.37 9565
2712.87 10016
2713.36 9983
2713.85 10077
2714.34 9947
2714.83 9683
2715.32 9454
2715.81 9571
2716.30 9523
2716.80 9811
2717.29 9539
2717.78 9301
2718.27 9184
2718.76 9503
2719.25 9051
2719.75 9206
2720.24 9450
2720.73 9514
2721.22 10063
2721.71 9862
2722.20 9901
2722.70 10033
2723.19 10203
2723.68 10028
2724.17 10415
2724.66 10491
2725.16 10283
2725.65 9895
2726.14 9460
2726.63 9552
2727.13 9185
2727.62 8981
2728.11 9378
2728.60 9400
2729.10 9093
2729.59 8878
2730.08 9095
2730.57 9082
2731.07 9371
2731.56 9489
2732.05 9921
2732.54 9945
2733.04 10258
2733.53 10287
2734.02 10079
2734.52 10318
2735.01 10356
2735.50 10497
2736.00 10519
2736.49 10357
2736.98 9976
2737.47 10089
2737.97 10138
2738.46 10154
2738.95 10030
2739.45 9828
2739.94 9881
2740.44 10123
2740.93 9865
2741.42 9589
2741.92 9451
2742.41 9387
2742.90 9035
2743.40 9241
2743.89 9389
2744.39 9372
2744.88 9614
2745.37 9356
2745.87 8966
2746.36 9151
2746.86 9252
2747.35 9073
2747.84 9042
2748.34 9579
2748.83 9563
2749.33 9233
2749.82 9432
2750.32 9842
2750.81 9678
2751.30 9508
2751.80 9968
2752.29 9933
2752.79 9723
2753.28 9855
2753.78 9851
2754.27 9760
2754.77 9952
2755.26 9844
2755.76 9760
2756.25 9797
2756.75 9541
2757.24 9830
2757.74 10297
2758.23 10089
2758.73 9977
2759.22 10123
2759.72 9714
2760.21 9775
2760.71 9678
2761.20 9891
2761.70 9753
2762.20 9749
2762.69 10026
2763.19 9569
2763.68 9831
2764.18 10030
2764.67 9409
2765.17 9448
2765.67 9622
2766.16 9399
2766.66 9613
2767.15 10107
2767.65 9845
2768.14 9644
2768.64 9639
2769.14 9494
2769.63 9715
2770.13 9368
2770.63 9767
2771.12 9801
2771.62 9553
2772.11 9840
2772.61 10130
2773.11 10374
2773.60 10901
2774.10 11237
2774.60 11160
2775.09 11948
2775.59 12291
2776.09 12262
2776.58 12846
2777.08 12689
2777.58 12966
2778.07 12426
2778.57 12268
2779.07 11746
2779.57 12121
2780.06 11739
2780.56 11158
2781.06 10906
2781.55 10836
2782.05 10557
2782.55 10309
2783.05 10105
2783.54 10243
2784.04 10018
2784.54 9762
2785.04 9929
2785.53 9679
2786.03 9662
2786.53 9968
2787.03 9992
2787.52 9722
2788.02 9653
2788.52 9512
2789.02 9531
2789.52 9579
2790.01 9625
2790.51 9650
2791.01 9776
2791.51 9574
2792.01 9539
2792.50 9863
2793.00 9746
2793.50 9503
2794.00 10051
2794.50 10075
2795.00 9691
2795.50 10047
2795.99 10359
2796.49 10575
2796.99 10794
2797.49 11088
2797.99 10559
2798.49 10409
2798.99 11160
2799.48 11012
2799.98 11081
2800.48 11121
2800.98 10993
2801.48 10576
2801.98 10236
2802.48 9951
2802.98 10449
2803.48 10462
2803.98 10784
2804.48 11023
2804.97 10950
2805.47 11573
2805.97 11694
2806.47 12067
2806.97 12356
2807.47 12363
2807.97 12711
2808.47 12793
2808.97 12730
2809.47 12908
2809.97 13019
2810.47 12271
2810.97 11904
2811.47 11644
2811.97 11247
2812.47 10838
2812.97 10277
2813.47 10413
2813.97 10536
2814.47 10018
2814.97 9991
2815.47 10298
2815.97 10619
2816.47 10193
2816.97 10664
2817.47 10832
2817.97 10712
2818.47 10606
2818.97 10421
2819.47 10884
2819.98 10809
2820.48 10847
2820.98 10732
2821.48 10446
2821.98 10281
2822.48 10004
2822.98 9944
2823.48 9718
2823.98 9598
2824.48 9623
2824.98 9275
2825.49 9399
2825.99 9149
2826.49 9279
2826.99 9525
2827.49 9552
2827.99 9431
2828.49 9456
2828.99 9265
2829.50 9337
2830.00 9308
2830.50 9065
2831.00 9326
2831.50 9092
2832.00 9235
2832.51 9429
2833.01 9041
2833.51 9544
2834.01 9123
2834.51 9316
2835.02 9654
2835.52 9873
2836.02 9854
2836.52 10118
2837.02 10416
2837.53 10133
2838.03 10139
2838.53 10050
2839.03 10075
2839.54 10190
2840.04 10275
2840.54 10078
2841.04 9838
2841.55 9902
2842.05 9804
2842.55 9649
2843.05 10105
2843.56 10413
2844.06 10263
2844.56 10436
2845.07 10613
2845.57 10726
2846.07 10982
2846.57 10913
2847.08 11357
2847.58 11569
2848.08 11572
2848.59 11789
2849.09 11859
2849.59 11523
2850.10 11524
2850.60 11233
2851.10 11169
2851.61 10920
2852.11 10770
2852.61 9961
2853.12 10076
2853.62 10200
2854.12 9908
2854.63 9780
2855.13 9721
2855.64 9693
2856.14 9855
2856.64 9818
2857.15 9711
2857.65 9484
2858.16 9938
2858.66 9590
2859.16 9428
2859.67 9779
2860.17 9460
2860.68 9763
2861.18 9738
2861.69 9794
2862.19 9644
2862.69 9739
2863.20 9591
2863.70 9647
2864.21 9351
2864.71 8788
2865.22 8793
2865.72 8927
2866.23 9006
2866.73 9297
2867.24 9016
2867.74 9279
2868.25 9362
2868.75 9474
2869.26 9767
2869.76 9734
2870.27 9800
2870.77 9900
2871.28 9857
2871.78 9822
2872.29 9961
2872.79 9860
2873.30 10258
2873.80 10301
2874.31 10108
2874.81 10391
2875.32 10389
2875.83 10013
2876.33 9942
2876.84 9986
2877.34 10532
2877.85 10374
2878.35 9759
2878.86 9919
2879.37 10544
2879.87 10168
2880.38 9579
2880.88 9895
2881.39 10110
2881.90 10001
2882.40 10002
2882.91 10098
2883.41 10200
2883.92 10307
2884.43 10122
2884.93 10257
2885.44 10091
2885.95 10180
2886.45 10085
2886.96 10066
2887.47 10270
2887.97 10393
2888.48 10469
2888.99 10434
2889.49 10219
2890.00 10134
2890.51 9700
2891.01 10032
2891.52 9898
2892.03 10010
2892.54 9884
2893.04 10044
2893.55 10297
2894.06 10449
2894.56 9982
2895.07 10406
2895.58 10020
2896.09 10273
2896.59 10383
2897.10 10216
2897.61 10643
2898.12 11016
2898.62 11291
2899.13 11442
2899.64 12021
2900.15 11938
2900.65 12216
2901.16 12658
2901.67 12914
2902.18 13363
2902.69 13590
2903.19 13852
2903.70 13921
2904.21 13923
2904.72 14057
2905.23 13635
2905.73 13101
2906.24 13266
2906.75 12956
2907.26 12909
2907.77 12460
2908.28 12045
2908.79 11535
2909.29 11586
2909.80 10680
2910.31 10530
2910.82 10334
2911.33 10149
2911.84 10368
2912.35 10436
2912.85 10344
2913.36 10187
2913.87 10433
2914.38 10524
2914.89 10330
2915.40 10332
2915.91 10349
2916.42 9780
2916.93 10232
2917.44 10561
2917.95 10430
2918.45 10307
2918.96 10487
2919.47 10469
2919.98 10230
2920.49 10544
2921.00 10535
2921.51 10118
2922.02 10338
2922.53 10314
2923.04 10524
2923.55 10377
2924.06 10644
2924.57 11000
2925.08 10656
2925.59 10710
2926.10 10884
2926.61 10579
2927.12 10144
2927.63 10257
2928.14 10194
2928.65 10231
2929.16 9647
2929.67 9652
2930.18 9596
2930.69 9742
2931.20 9523
2931.71 9369
2932.22 9574
2932.73 9529
2933.25 9636
2933.76 9848
2934.27 10138
2934.78 9925
2935.29 9946
2935.80 10334
2936.31 10341
2936.82 10258
2937.33 10394
2937.84 10227
2938.35 10547
2938.87 10560
2939.38 10582
2939.89 10612
2940.40 10839
2940.91 10614
2941.42 10335
2941.93 10444
2942.44 10919
2942.96 10834
2943.47 11473
2943.98 11388
2944.49 11808
2945.00 11836
2945.51 12063
2946.03 12325
2946.54 12528
2947.05 12974
2947.56 13047
2948.07 12482
2948.59 12457
2949.10 12102
2949.61 11355
2950.12 11057
2950.63 10968
2951.15 10527
2951.66 10276
2952.17 9977
2952.68 9649
2953.19 9978
2953.71 9521
2954.22 9380
2954.73 9537
2955.24 9414
2955.76 9206
2956.27 9568
2956.78 9490
2957.30 9318
2957.81 9348
2958.32 9565
2958.83 9307
2959.35 9223
2959.86 9540
2960.37 9352
2960.89 9185
2961.40 9942
2961.91 10104
2962.43 9904
2962.94 9868
2963.45 9749
2963.96 10001
2964.48 9973
2964.99 9886
2965.51 9723
2966.02 9669
2966.53 9577
2967.05 9660
2967.56 9424
2968.07 9304
2968.59 9080
2969.10 9326
2969.61 9580
2970.13 9497
2970.64 9479
2971.16 9412
2971.67 9327
2972.18 9333
2972.70 9501
2973.21 9574
2973.73 9463
2974.24 9188
2974.75 9400
2975.27 9397
2975.78 9792
2976.30 9434
2976.81 9569
2977.33 9804
2977.84 9582
2978.36 9818
2978.87 9739
2979.38 9823
2979.90 9708
2980.41 9497
2980.93 9648
2981.44 9833
2981.96 9762
2982.47 10015
2982.99 9793
2983.50 9607
2984.02 9771
2984.53 9312
2985.05 9610
2985.56 10136
2986.08 10184
2986.59 10439
2987.11 10477
2987.63 10442
2988.14 10757
2988.66 10464
2989.17 10411
2989.69 10554
2990.20 10628
2990.72 10527
2991.23 10110
2991.75 10343
2992.27 10277
2992.78 10145
2993.30 10371
2993.81 10511
2994.33 10414
2994.84 10869
2995.36 11254
2995.88 11414
2996.39 11703
2996.91 11867
2997.43 11831
2997.94 12163
2998.46 12072
2998.97 12281
2999.49 12004
3000.01 12067
3000.52 11858
3001.04 11543
3001.56 11463
3002.07 11251
3002.59 11070
3003.11 11147
3003.62 11673
3004.14 11798
3004.66 11536
3005.17 11743
3005.69 11344
3006.21 11424
3006.72 11637
3007.24 11347
3007.76 11094
3008.28 10771
3008.79 10251
3009.31 10050
3009.83 10041
3010.34 10007
3010.86 9906
3011.38 9627
3011.90 9457
3012.41 9590
3012.93 9364
3013.45 9580
3013.97 9692
3014.48 9816
3015.00 10495
3015.52 10557
3016.04 10682
3016.56 10772
3017.07 11066
3017.59 11117
3018.11 11739
3018.63 11750
3019.15 11643
3019.66 11573
3020.18 11489
3020.70 11822
3021.22 11404
3021.74 11462
3022.26 11417
3022.77 11096
3023.29 11002
3023.81 11104
3024.33 10891
3024.85 10762
3025.37 10422
3025.88 10470
3026.40 10479
3026.92 10278
3027.44 10052
3027.96 10111
3028.48 10268
3029.00 10231
3029.52 10289
3030.04 10405
3030.55 10262
3031.07 10279
3031.59 10305
3032.11 10221
3032.63 10510
3033.15 10871
3033.67 11260
3034.19 11330
3034.71 11050
3035.23 10900
3035.75 11048
3036.27 10890
3036.79 10906
3037.31 10725
3037.83 11067
3038.35 10752
3038.87 10856
3039.39 10409
3039.91 10385
3040.42 10117
3040.94 10448
3041.46 9942
3041.98 9781
3042.50 9824
3043.03 9821
3043.55 9967
3044.07 9987
3044.59 10140
3045.11 10248
3045.63 10095
3046.15 10141
3046.67 10285
3047.19 10352
3047.71 10199
3048.23 10232
3048.75 10183
3049.27 10398
3049.79 10237
3050.31 10324
3050.83 9974
3051.35 10066
3051.87 10142
3052.39 10010
3052.92 9884
3053.44 9945
3053.96 10109
3054.48 9723
3055.00 9768
3055.52 10174
3056.04 10026
3056.56 10221
3057.09 10051
3057.61 9835
3058.13 9943
3058.65 9880
3059.17 9680
3059.69 9425
3060.21 9637
3060.74 9586
3061.26 9388
3061.78 9584
3062.30 9471
3062.82 9417
3063.34 9553
3063.87 9588
3064.39 9834
3064.91 10191
3065.43 10318
3065.95 10146
3066.48 10356
3067.00 10315
3067.52 10291
3068.04 10290
3068.57 10410
3069.09 10231
3069.61 10391
3070.13 10277
3070.66 10109
3071.18 10109
3071.70 10234
3072.22 10310
3072.75 10157
3073.27 10279
3073.79 10052
3074.31 10010
3074.84 10200
3075.36 10356
3075.88 10248
3076.41 10515
3076.93 10801
3077.45 11252
3077.97 11687
3078.50 11777
3079.02 12181
3079.54 12937
3080.07 13243
3080.59 13840
3081.11 13567
3081.64 12806
3082.16 12764
3082.68 12539
3083.21 12012
3083.73 11690
3084.26 12030
3084.78 12096
3085.30 11727
3085.83 11712
3086.35 11549
3086.87 11555
3087.40 11702
3087.92 11453
3088.45 11361
3088.97 11089
3089.49 11042
3090.02 10694
3090.54 10675
3091.07 10167
3091.59 10211
3092.11 10261
3092.64 10626
3093.16 10077
3093.69 10208
3094.21 10445
3094.74 10387
3095.26 10443
3095.79 10314
3096.31 10612
3096.84 10549
3097.36 11037
3097.89 10741
3098.41 10826
3098.93 11007
3099.46 10708
3099.98 10968
3100.51 11183
3101.03 11684
3101.56 12095
3102.09 12564
3102.61 12963
3103.14 13547
3103.66 14210
3104.19 14083
3104.71 13902
3105.24 14134
3105.76 14000
3106.29 13410
3106.81 12027
3107.34 11565
3107.86 10979
3108.39 10980
3108.92 10854
3109.44 10639
3109.97 10564
3110.49 10312
3111.02 10024
3111.55 10010
3112.07 10074
3112.60 10043
3113.12 9964
3113.65 10320
3114.18 10354
3114.70 10060
3115.23 9846
3115.75 9910
3116.28 9707
3116.81 9606
3117.33 9661
3117.86 9478
3118.39 9498
3118.91 9556
3119.44 9465
3119.97 9462
3120.49 9783
3121.02 9740
3121.55 9940
3122.07 9684
3122.60 9995
3123.13 9474
3123.65 9791
3124.18 9837
3124.71 9974
3125.24 9811
3125.76 9758
3126.29 9911
3126.82 10024
3127.34 9936
3127.87 9897
3128.40 9793
3128.93 9728
3129.45 9866
3129.98 9912
3130.51 9636
3131.04 9798
3131.56 9569
3132.09 9423
3132.62 9594
3133.15 9671
3133.68 9491
3134.20 9536
3134.73 9241
3135.26 8974
3135.79 9278
3136.32 9588
3136.84 9466
3137.37 9612
3137.90 9507
3138.43 9485
3138.96 9709
3139.48 9611
3140.01 9777
3140.54 9540
3141.07 9249
3141.60 9589
3142.13 9692
3142.66 9452
3143.18 9541
3143.71 9925
3144.24 10451
3144.77 10587
3145.30 10628
3145.83 11280
3146.36 11211
3146.89 12062
3147.41 12075
3147.94 12037
3148.47 12269
3149.00 12225
3149.53 12631
3150.06 12065
3150.59 12046
3151.12 11629
3151.65 11519
3152.18 11135
3152.71 10712
3153.24 10699
3153.77 10358
3154.30 10329
3154.82 10387
3155.35 10239
3155.88 9940
3156.41 10153
3156.94 10491
3157.47 10599
3158.00 10502
3158.53 10505
3159.06 10789
3159.59 10719
3160.12 10755
3160.65 10930
3161.18 11139
3161.71 11136
3162.24 11087
3162.77 10680
3163.30 10515
3163.83 11007
3164.37 10943
3164.90 10003
3165.43 9607
3165.96 9997
3166.49 10038
3167.02 9949
3167.55 9764
3168.08 10089
3168.61 10177
3169.14 9788
3169.67 9854
3170.20 9556
3170.73 9629
3171.26 9672
3171.80 9556
3172.33 9442
3172.86 9789
3173.39 9887
3173.92 10062
3174.45 10285
3174.98 10281
3175.51 10625
3176.05 10318
3176.58 10489
3177.11 10773
3177.64 10276
3178.17 10195
3178.70 10414
3179.23 10405
3179.77 10672
3180.30 10454
3180.83 10411
3181.36 10344
3181.89 10566
3182.43 10344
3182.96 10113
3183.49 9781
3184.02 9837
3184.55 10058
3185.09 9610
3185.62 9663
3186.15 9691
3186.68 9982
3187.21 10120
3187.75 10177
3188.28 9465
3188.81 9714
3189.34 10076
3189.88 9938
3190.41 9804
3190.94 9961
3191.47 10025
3192.01 10077
3192.54 9492
3193.07 9493
3193.61 9274
3194.14 9635
3194.67 9636
3195.20 9330
3195.74 9519
3196.27 9844
3196.80 9868
3197.34 10022
3197.87 9908
3198.40 10117
3198.94 10203
3199.47 10660
3200.00 10980
3200.54 11038
3201.07 11349
3201.60 11755
3202.14 11753
3202.67 11736
3203.21 11760
3203.74 11445
3204.27 11210
3204.81 11480
3205.34 11121
3205.87 11128
3206.41 10581
3206.94 10558
3207.48 10655
3208.01 10506
3208.54 10169
3209.08 10464
3209.61 10802
3210.15 11033
3210.68 11155
3211.22 11470
3211.75 11277
3212.28 11255
3212.82 11605
3213.35 11460
3213.89 11043
3214.42 11275
3214.96 11223
3215.49 11012
3216.03 11579
3216.56 11232
3217.10 11406
3217.63 11993
3218.17 12239
3218.70 12007
3219.24 12195
3219.77 12130
3220.31 12251
3220.84 12044
3221.38 12591
3221.91 12439
3222.45 12296
3222.98 12397
3223.52 12733
3224.05 12843
3224.59 12673
3225.12 12972
3225.66 12702
3226.19 12537
3226.73 12291
3227.27 11928
3227.80 11222
3228.34 11403
3228.87 10969
3229.41 10586
3229.94 10110
3230.48 10144
3231.02 10036
3231.55 9849
3232.09 9896
3232.62 9673
3233.16 9452
3233.70 9600
3234.23 9838
3234.77 9717
3235.31 9502
3235.84 10001
3236.38 10262
3236.91 10454
3237.45 10748
3237.99 11001
3238.52 11322
3239.06 11179
3239.60 11211
3240.13 11483
3240.67 11409
3241.21 11265
3241.75 10968
3242.28 10919
3242.82 10872
3243.36 10377
3243.89 10012
3244.43 9858
3244.97 9843
3245.50 9458
3246.04 9380
3246.58 9495
3247.12 9659
3247.65 9660
3248.19 9650
3248.73 9834
3249.27 9795
3249.80 9893
3250.34 9775
3250.88 9971
3251.42 9964
3251.95 9827
3252.49 10101
3253.03 10003
3253.57 10398
3254.11 10656
3254.64 10309
3255.18 10500
3255.72 10829
3256.26 10911
3256.80 10854
3257.33 10930
3257.87 11145
3258.41 11122
3258.95 11191
3259.49 11355
3260.02 11339
3260.56 11184
3261.10 11525
3261.64 11875
3262.18 11989
3262.72 11806
3263.26 11747
3263.79 12121
3264.33 12876
3264.87 12625
3265.41 12543
3265.95 12941
3266.49 12621
3267.03 12071
3267.57 12546
3268.11 13054
3268.64 12999
3269.18 11948
3269.72 11808
3270.26 11924
3270.80 11582
3271.34 11031
3271.88 10652
3272.42 10455
3272.96 10354
3273.50 10030
3274.04 10070
3274.58 10078
3275.12 10155
3275.66 10611
3276.20 10541
3276.74 10550
3277.28 10730
3277.82 10814
3278.36 11100
3278.90 11476
3279.44 11306
3279.98 11251
3280.52 11312
3281.06 11416
3281.60 11149
3282.14 10970
3282.68 11804
3283.22 11725
3283.76 11988
3284.30 11747
3284.84 12189
3285.38 12456
3285.92 12114
3286.46 12216
3287.00 12409
3287.54 12859
3288.08 12700
3288.62 12185
3289.16 12221
3289.70 11803
3290.24 11503
3290.79 11675
3291.33 11384
3291.87 11535
3292.41 11610
3292.95 11665
3293.49 12427
3294.03 12585
3294.57 13140
3295.11 13631
3295.66 13628
3296.20 13707
3296.74 14071
3297.28 14296
3297.82 14143
3298.36 13769
3298.90 13244
3299.45 12941
3299.99 12359
3300.53 12009
3301.07 11783
3301.61 12006
3302.16 11812
3302.70 11413
3303.24 11665
3303.78 11838
3304.32 11611
3304.87 11097
3305.41 11253
3305.95 11302
3306.49 11087
3307.03 10967
3307.58 10662
3308.12 10672
3308.66 10602
3309.20 10351
3309.75 10079
3310.29 10160
3310.83 10340
3311.37 10453
3311.92 10363
3312.46 10265
3313.00 10084
3313.54 10521
3314.09 10928
3314.63 10887
3315.17 11199
3315.72 10954
3316.26 10942
3316.80 10843
3317.35 11166
3317.89 11019
3318.43 10748
3318.97 10918
3319.52 10760
3320.06 10589
3320.60 10921
3321.15 10700
3321.69 10711
3322.23 10886
3322.78 11074
3323.32 11128
3323.87 11277
3324.41 10957
3324.95 11130
3325.50 10981
3326.04 10610
3326.58 10809
3327.13 10769
3327.67 10484
3328.22 10393
3328.76 10088
3329.30 10042
3329.85 9895
3330.39 9982
3330.94 10025
3331.48 10235
3332.03 10180
3332.57 10266
3333.11 10196
3333.66 10401
3334.20 10389
3334.75 10449
3335.29 10289
3335.84 10605
3336.38 11006
3336.93 10923
3337.47 11261
3338.02 11075
3338.56 10998
3339.11 11193
3339.65 11012
3340.20 11028
3340.74 10690
3341.29 10842
3341.83 10575
3342.38 10477
3342.92 10235
3343.47 10090
3344.01 10330
3344.56 10097
3345.10 10066
3345.65 10127
3346.19 10007
3346.74 9780
3347.28 9999
3347.83 10388
3348.38 10388
3348.92 10083
3349.47 9778
3350.01 9452
3350.56 9899
3351.10 9820
3351.65 9614
3352.20 9731
3352.74 9445
3353.29 9491
3353.83 9483
3354.38 9295
3354.93 9405
3355.47 9401
3356.02 9500
3356.56 9398
3357.11 8953
3357.66 9027
3358.20 9143
3358.75 8796
3359.30 8922
3359.84 8954
3360.39 9060
3360.94 9043
3361.48 9064
3362.03 8618
3362.58 8747
3363.12 8427
3363.67 8668
3364.22 9039
3364.76 8920
3365.31 8674
3365.86 9015
3366.41 9090
3366.95 9018
3367.50 9225
3368.05 8866
3368.59 8925
3369.14 9122
3369.69 9281
3370.24 9282
3370.78 9201
3371.33 9400
3371.88 9351
3372.43 9320
3372.97 8898
3373.52 8730
3374.07 9028
3374.62 8865
3375.17 8671
3375.71 8999
3376.26 8617
3376.81 8721
3377.36 8314
3377.91 8401
3378.45 8310
3379.00 8269
3379.55 8341
3380.10 8556
3380.65 8640
3381.19 8789
3381.74 8569
3382.29 8620
3382.84 8435
3383.39 8487
3383.94 8588
3384.49 8436
3385.03 8337
3385.58 8471
3386.13 8727
3386.68 8356
3387.23 8227
3387.78 8397
3388.33 8762
3388.88 8477
3389.42 8980
3389.97 9138
3390.52 9123
3391.07 9004
3391.62 9032
3392.17 8906
3392.72 8943
3393.27 8980
3393.82 8975
3394.37 9150
3394.92 9011
3395.47 8662
3396.02 8930
3396.57 8547
3397.11 8532
3397.66 8691
3398.21 8461
3398.76 8306
3399.31 8449
3399.86 8161
3400.41 8457
3400.96 8386
3401.51 8391
3402.06 8432
3402.61 8479
3403.16 8575
3403.71 8405
3404.26 8268
3404.81 8644
3405.36 8943
3405.91 8542
3406.46 8569
3407.02 8734
3407.57 9091
3408.12 8662
3408.67 8504
3409.22 8238
3409.77 8335
3410.32 8506
3410.87 8485
3411.42 8814
3411.97 8768
3412.52 8452
3413.07 8508
3413.62 8834
3414.17 8545
3414.73 8711
3415.28 8891
3415.83 9082
3416.38 8767
3416.93 8693
3417.48 9031
3418.03 9185
3418.58 9304
3419.14 9079
3419.69 8963
3420.24 9192
3420.79 8963
3421.34 8823
3421.89 8879
3422.44 9185
3423.00 9595
3423.55 9948
3424.10 9790
3424.65 9698
3425.20 9436
3425.76 9509
3426.31 9547
3426.86 9489
3427.41 9236
3427.96 9140
3428.52 8621
3429.07 8576
3429.62 8966
3430.17 8897
3430.72 8837
3431.28 9133
3431.83 9210
3432.38 9128
3432.93 8964
3433.49 9160
3434.04 8952
3434.59 8840
3435.14 8552
3435.70 9051
3436.25 9120
3436.80 8809
3437.36 8406
3437.91 8599
3438.46 8866
3439.01 9354
3439.57 9175
3440.12 9050
3440.67 9515
3441.23 9163
3441.78 9247
3442.33 9164
3442.89 9101
3443.44 9417
3443.99 9145
3444.55 9148
3445.10 9035
3445.65 8802
3446.21 8626
3446.76 8726
3447.31 8641
3447.87 8563
3448.42 8149
3448.98 8522
3449.53 8459
3450.08 8461
3450.64 8724
3451.19 8098
3451.75 8206
3452.30 8556
3452.85 8604
3453.41 8790
3453.96 8385
3454.52 8199
3455.07 8720
3455.62 8341
3456.18 8585
3456.73 8993
3457.29 8857
3457.84 8746
3458.40 9103
3458.95 9178
3459.51 8751
3460.06 9043
3460.62 9056
3461.17 8982
3461.72 8854
3462.28 9065
3462.83 8678
3463.39 9202
3463.94 8907
3464.50 8801
3465.05 9223
3465.61 9366
3466.17 9644
3466.72 9143
3467.28 9234
3467.83 9661
3468.39 9734
3468.94 9773
3469.50 9616
3470.05 9906
3470.61 10134
3471.16 10008
3471.72 9948
3472.27 10250
3472.83 9838
3473.39 9941
3473.94 10244
3474.50 10012
3475.05 9951
3475.61 9438
3476.17 9715
3476.72 9959
3477.28 9668
3477.83 10106
3478.39 10042
3478.95 10420
3479.50 10662
3480.06 10428
3480.61 10667
3481.17 10566
3481.73 10520
3482.28 10381
3482.84 10146
3483.40 10172
3483.95 10222
3484.51 10049
3485.07 9681
3485.62 9575
3486.18 9965
3486.74 9853
3487.29 10076
3487.85 10562
3488.41 10683
3488.97 10879
3489.52 10958
3490.08 11380
3490.64 11626
3491.19 12347
3491.75 12490
3492.31 12651
3492.87 12924
3493.42 13289
3493.98 13169
3494.54 12960
3495.09 12952
3495.65 12881
3496.21 12785
3496.77 12471
3497.33 12570
3497.88 12557
3498.44 13187
3499.00 13354
3499.56 13340
3500.11 13816
3500.67 14527
3501.23 14974
3501.79 14903
3502.35 16416
3502.90 17641
3503.46 18776
3504.02 19593
3504.58 21011
3505.14 22237
3505.70 23704
3506.25 23822
3506.81 23734
3507.37 23075
3507.93 21658
3508.49 20619
3509.05 18967
3509.61 17687
3510.16 15821
3510.72 14849
3511.28 13345
3511.84 12424
3512.40 11592
3512.96 10707
3513.52 10404
3514.08 10175
3514.63 10304
3515.19 9999
3515.75 9855
3516.31 9665
3516.87 9463
3517.43 9708
3517.99 9683
3518.55 9555
3519.11 9684
3519.67 9490
3520.23 9654
3520.79 9720
3521.35 9639
3521.91 9560
3522.47 9442
3523.03 9720
3523.59 9464
3524.15 9873
3524.71 9094
3525.26 9328
3525.82 9524
3526.38 9713
3526.94 9544
3527.50 9393
3528.07 9410
3528.63 9159
3529.19 9065
3529.75 8933
3530.31 9137
3530.87 9211
3531.43 9105
3531.99 9354
3532.55 9803
3533.11 10059
3533.67 10080
3534.23 10195
3534.79 10744
3535.35 10252
3535.91 10387
3536.47 10574
3537.03 10891
3537.59 10887
3538.15 10784
3538.72 10920
3539.28 10918
3539.84 10971
3540.40 10937
3540.96 10568
3541.52 10422
3542.08 10770
3542.64 10357
3543.20 10341
3543.77 10457
3544.33 10485
3544.89 10483
3545.45 10199
3546.01 9845
3546.57 9898
3547.14 9832
3547.70 9520
3548.26 9435
3548.82 9265
3549.38 9232
3549.94 8949
3550.51 8689
3551.07 8760
3551.63 8606
3552.19 8414
3552.75 8608
3553.32 8679
3553.88 8743
3554.44 8804
3555.00 9011
3555.56 9030
3556.13 8746
3556.69 8580
3557.25 8862
3557.81 9368
3558.38 9357
3558.94 9200
3559.50 9294
3560.06 9256
3560.63 9299
3561.19 9288
3561.75 9540
3562.32 9662
3562.88 9505
3563.44 9303
3564.00 9254
3564.57 9317
3565.13 9203
3565.69 9196
3566.26 9329
3566.82 9025
3567.38 8852
3567.95 9018
3568.51 9221
3569.07 9189
3569.64 9026
3570.20 9075
3570.76 8591
3571.33 8781
3571.89 8977
3572.45 9135
3573.02 9364
3573.58 9349
3574.15 9336
3574.71 9454
3575.27 9477
3575.84 9639
3576.40 9978
3576.96 10200
3577.53 10514
3578.09 10467
3578.66 10102
3579.22 10196
3579.79 9969
3580.35 9675
3580.91 9795
3581.48 9616
3582.04 9359
3582.61 9197
3583.17 9405
3583.74 9205
3584.30 8773
3584.87 8789
3585.43 8911
3585.99 8744
3586.56 8610
3587.12 8321
3587.69 8484
3588.25 9299
3588.82 8863
3589.38 8676
3589.95 8620
3590.51 8420
3591.08 8875
3591.64 8700
3592.21 8535
3592.77 8745
3593.34 8728
3593.91 8841
3594.47 8938
3595.04 9092
3595.60 9113
3596.17 9154
3596.73 9236
3597.30 9323
3597.86 9683
3598.43 9450
3599.00 9252
3599.56 9267
3600.13 9430
3600.69 9089
3601.26 9355
3601.82 8916
3602.39 9138
3602.96 9554
3603.52 9296
3604.09 9452
3604.65 9384
3605.22 8932
3605.79 8568
3606.35 9098
3606.92 8572
3607.49 8570
3608.05 8636
3608.62 8685
3609.19 8623
3609.75 8427
3610.32 8181
3610.89 8325
3611.45 8132
3612.02 8530
3612.59 8469
3613.15 8190
3613.72 8366
3614.29 8755
3614.85 9097
3615.42 9253
3615.99 9519
3616.55 9877
3617.12 10942
3617.69 10960
3618.26 11608
3618.82 11890
3619.39 12044
3619.96 12174
3620.53 11211
3621.09 11416
3621.66 10899
3622.23 10308
3622.80 10096
3623.36 9588
3623.93 9219
3624.50 8857
3625.07 8472
3625.63 8349
3626.20 8219
3626.77 8181
3627.34 8148
3627.91 8229
3628.47 7992
3629.04 8056
3629.61 8063
3630.18 8547
3630.75 8271
3631.31 8230
3631.88 8097
3632.45 8315
3633.02 8297
3633.59 8519
3634.16 8411
3634.73 8430
3635.29 8494
3635.86 8451
3636.43 8410
3637.00 8342
3637.57 8435
3638.14 8337
3638.71 8426
3639.28 8484
3639.84 8714
3640.41 8725
3640.98 8962
3641.55 8922
3642.12 8775
3642.69 9245
3643.26 9178
3643.83 9293
3644.40 9207
3644.97 9075
3645.54 9265
3646.11 8955
3646.67 8705
3647.24 8694
3647.81 8694
3648.38 8894
3648.95 8764
3649.52 8685
3650.09 8876
3650.66 8900
3651.23 8713
3651.80 8852
3652.37 8969
3652.94 9052
3653.51 9407
3654.08 9053
3654.65 8639
3655.22 8853
3655.79 9016
3656.36 9201
3656.93 8758
3657.50 8859
3658.07 9095
3658.64 9483
3659.21 9425
3659.78 9548
3660.35 9527
3660.93 10006
3661.50 9777
3662.07 9396
3662.64 9118
3663.21 8700
3663.78 8542
3664.35 8505
3664.92 8461
3665.49 8545
3666.06 8301
3666.63 7980
3667.20 7973
3667.78 8064
3668.35 7940
3668.92 7925
3669.49 8177
3670.06 8323
3670.63 8142
3671.20 8152
3671.77 8277
3672.35 8475
3672.92 8819
3673.49 8971
3674.06 9073
3674.63 9063
3675.20 9695
3675.78 9928
3676.35 9783
3676.92 10111
3677.49 10045
3678.06 9858
3678.64 9185
3679.21 9095
3679.78 8797
3680.35 8326
3680.92 8444
3681.50 8509
3682.07 8528
3682.64 8613
3683.21 8459
3683.79 8178
3684.36 8327
3684.93 7955
3685.50 8214
3686.07 8472
3686.65 8503
3687.22 8844
3687.79 8520
3688.37 8346
3688.94 8858
3689.51 9049
3690.08 9169
3690.66 9248
3691.23 9414
3691.80 9253
3692.38 9076
3692.95 8957
3693.52 8850
3694.10 9092
3694.67 8893
3695.24 9019
3695.81 8775
3696.39 8699
3696.96 8626
3697.54 8805
3698.11 8609
3698.68 8550
3699.26 8543
3699.83 8448
3700.40 8697
3700.98 8784
3701.55 8249
3702.12 8376
3702.70 8512
3703.27 8437
3703.85 8510
3704.42 8284
3704.99 8424
3705.57 8050
3706.14 8199
3706.72 8697
3707.29 8713
3707.86 8624
3708.44 8970
3709.01 8768
3709.59 8715
3710.16 8349
3710.74 8675
3711.31 8592
3711.89 8267
3712.46 8747
3713.03 8783
3713.61 8925
3714.18 8703
3714.76 8690
3715.33 8552
3715.91 8703
3716.48 8505
3717.06 8436
3717.63 8680
3718.21 9471
3718.78 9396
3719.36 9232
3719.93 9024
3720.51 9241
3721.08 9391
3721.66 8998
3722.23 9045
3722.81 9247
3723.39 8922
3723.96 8968
3724.54 8704
3725.11 8164
3725.69 8122
3726.26 8252
3726.84 8456
3727.41 8431
3727.99 8380
3728.57 8631
3729.14 8649
3729.72 8735
3730.29 9081
3730.87 9169
3731.45 9432
3732.02 9307
3732.60 9043
3733.17 9354
3733.75 9583
3734.33 9363
3734.90 9161
3735.48 9184
3736.06 9182
3736.63 9013
3737.21 8975
3737.79 8861
3738.36 8594
3738.94 8519
3739.52 8398
3740.09 8482
3740.67 8522
3741.25 8180
3741.82 8116
3742.40 8013
3742.98 7763
3743.55 7995
3744.13 7914
3744.71 8305
3745.28 8437
3745.86 8214
3746.44 8469
3747.02 8163
3747.59 8515
3748.17 8403
3748.75 8720
3749.33 8562
3749.90 8521
3750.48 8605
3751.06 8644
3751.64 8356
3752.21 8177
3752.79 8338
3753.37 8268
3753.95 8468
3754.52 8069
3755.10 8241
3755.68 7708
3756.26 7850
3756.84 8086
3757.41 8141
3757.99 8033
3758.57 8172
3759.15 8156
3759.73 8349
3760.31 8496
3760.88 8852
3761.46 8577
3762.04 8660
3762.62 8861
3763.20 8625
3763.78 8759
3764.35 8838
3764.93 8947
3765.51 8881
3766.09 8474
3766.67 8590
3767.25 8534
3767.83 8400
3768.41 8015
3768.99 8048
3769.56 8260
3770.14 8196
3770.72 7775
3771.30 7986
3771.88 7957
3772.46 7950
3773.04 7874
3773.62 7998
3774.20 7855
3774.78 7744
3775.36 7999
3775.94 7923
3776.52 7661
3777.10 7517
3777.67 7427
3778.25 7319
3778.83 7256
3779.41 7357
3779.99 7355
3780.57 7648
3781.15 7655
3781.73 7326
3782.31 7278
3782.89 7373
3783.47 7683
3784.05 7616
3784.63 7544
3785.21 7628
3785.79 7521
3786.37 7758
3786.95 7823
3787.54 7690
3788.12 7596
3788.70 7638
3789.28 7672
3789.86 7583
3790.44 7819
3791.02 7866
3791.60 8049
3792.18 7919
3792.76 7725
3793.34 7675
3793.92 7653
3794.50 7649
3795.08 7704
3795.66 7667
3796.25 7629
3796.83 7741
3797.41 7738
3797.99 7799
3798.57 7897
3799.15 7877
3799.73 8022
3800.31 7817
3800.90 7796
3801.48 7939
3802.06 7933
3802.64 8125
3803.22 8152
3803.80 8210
3804.39 8187
3804.97 8354
3805.55 8116
3806.13 8598
3806.71 9212
3807.29 9516
3807.88 9680
3808.46 9723
3809.04 9752
3809.62 9906
3810.20 10517
3810.79 10440
3811.37 10302
3811.95 9674
3812.53 9789
3813.12 9723
3813.70 9256
3814.28 8950
3814.86 8744
3815.45 8611
3816.03 8518
3816.61 8553
3817.19 8641
3817.78 8373
3818.36 8415
3818.94 8333
3819.52 8056
3820.11 7906
3820.69 8024
3821.27 7675
3821.86 7677
3822.44 7404
3823.02 6996
3823.61 7474
3824.19 7421
3824.77 7265
3825.36 7284
3825.94 7260
3826.52 7373
3827.11 6991
3827.69 7017
3828.27 7142
3828.86 7233
3829.44 7322
3830.02 7193
3830.61 7149
3831.19 7363
3831.77 7209
3832.36 7348
3832.94 7456
3833.53 7530
3834.11 7582
3834.69 7580
3835.28 7775
3835.86 7529
3836.45 7695
3837.03 7733
3837.61 7843
3838.20 7703
3838.78 7602
3839.37 7724
3839.95 7747
3840.54 7622
3841.12 7541
3841.70 7589
3842.29 7542
3842.87 7655
3843.46 7562
3844.04 7465
3844.63 7699
3845.21 7362
3845.80 7483
3846.38 7716
3846.97 7905
3847.55 8128
3848.14 7809
3848.72 8012
3849.31 7953
3849.89 7755
3850.48 7944
3851.06 7534
3851.65 7639
3852.23 7983
3852.82 7932
3853.40 7783
3853.99 7836
3854.58 7681
3855.16 7649
3855.75 7376
3856.33 7516
3856.92 7671
3857.50 7758
3858.09 7610
3858.68 7717
3859.26 8000
3859.85 8212
3860.43 8633
3861.02 8633
3861.60 8832
3862.19 8811
3862.78 8921
3863.36 9010
3863.95 8902
3864.54 9197
3865.12 9074
3865.71 8998
3866.29 8743
3866.88 8492
3867.47 8711
3868.05 8436
3868.64 8553
3869.23 8349
3869.81 8285
3870.40 8189
3870.99 7985
3871.57 8063
3872.16 8114
3872.75 8471
3873.33 8441
3873.92 8515
3874.51 8458
3875.10 8717
3875.68 8637
3876.27 8487
3876.86 8289
3877.44 8394
3878.03 8363
3878.62 8517
3879.21 8446
3879.79 8284
3880.38 8305
3880.97 8188
3881.56 8037
3882.14 7753
3882.73 7568
3883.32 7542
3883.91 7056
3884.49 7300
3885.08 7331
3885.67 7264
3886.26 7374
3886.85 7619
3887.43 7670
3888.02 7807
3888.61 7479
3889.20 7669
3889.79 8055
3890.38 8120
3890.96 8444
3891.55 8728
3892.14 8582
3892.73 8588
3893.32 8727
3893.91 8739
3894.49 8483
3895.08 8384
3895.67 8150
3896.26 8127
3896.85 8345
3897.44 8491
3898.03 8207
3898.61 8546
3899.20 8195
3899.79 8175
3900.38 8168
3900.97 8174
3901.56 7702
3902.15 7862
3902.74 7915
3903.33 7916
3903.92 7978
3904.51 7824
3905.09 7750
3905.68 7638
3906.27 7705
3906.86 7405
3907.45 7403
3908.04 7023
3908.63 7209
3909.22 7448
3909.81 7397
3910.40 7309
3910.99 7102
3911.58 7000
3912.17 6935
3912.76 6692
3913.35 6883
3913.94 6813
3914.53 6896
3915.12 6780
3915.71 7116
3916.30 6905
3916.89 7299
3917.48 7064
3918.07 7386
3918.66 7445
3919.25 7300
3919.84 7376
3920.43 7445
3921.02 7620
3921.61 7392
3922.20 7389
3922.80 7457
3923.39 7198
3923.98 7046
3924.57 7404
3925.16 7596
3925.75 7441
3926.34 7279
3926.93 7299
3927.52 7324
3928.11 7024
3928.70 6965
3929.30 6870
3929.89 6992
3930.48 6864
3931.07 6885
3931.66 6985
3932.25 6640
3932.84 6855
3933.44 6896
3934.03 6825
3934.62 6839
3935.21 6782
3935.80 6834
3936.39 7272
3936.98 6897
3937.58 7174
3938.17 7340
3938.76 7150
3939.35 7547
3939.94 7616
3940.54 7657
3941.13 7730
3941.72 8144
3942.31 8405
3942.90 8283
3943.50 8151
3944.09 7944
3944.68 8005
3945.27 7873
3945.87 7719
3946.46 7677
3947.05 7384
3947.64 7178
3948.24 7140
3948.83 7317
3949.42 7073
3950.01 7025
3950.61 6947
3951.20 7156
3951.79 7245
3952.39 7209
3952.98 7312
3953.57 7340
3954.16 7195
3954.76 7491
3955.35 7670
3955.94 7410
3956.54 7399
3957.13 7477
3957.72 7615
3958.32 7584
3958.91 7612
3959.50 7642
3960.10 7613
3960.69 7630
3961.28 7680
3961.88 7841
3962.47 7563
3963.07 7403
3963.66 7299
3964.25 7516
3964.85 7697
3965.44 7704
3966.03 7698
3966.63 7496
3967.22 7578
3967.82 7535
3968.41 7680
3969.00 7726
3969.60 7659
3970.19 7509
3970.79 7130
3971.38 7004
3971.98 7169
3972.57 6966
3973.17 6962
3973.76 7045
3974.35 7181
3974.95 7631
3975.54 7215
3976.14 7048
3976.73 7098
3977.33 7196
3977.92 7413
3978.52 7218
3979.11 7275
3979.71 7540
3980.30 7234
3980.90 7403
3981.49 7820
3982.09 7861
3982.68 7853
3983.28 7563
3983.87 7808
3984.47 8006
3985.06 7892
3985.66 7514
3986.25 7725
3986.85 7433
3987.45 7492
3988.04 7369
3988.64 7499
3989.23 7775
3989.83 7843
3990.42 7350
3991.02 7614
3991.62 7828
3992.21 7827
3992.81 7863
3993.40 8112
3994.00 8226
3994.60 8397
3995.19 8567
3995.79 8762
3996.38 8894
3996.98 8587
3997.58 8536
3998.17 8495
3998.77 8493
3999.37 8265
3999.96 8005
4000.56 8235
4001.15 8085
4001.75 8162
4002.35 8078
4002.94 8007
4003.54 8076
4004.14 7765
4004.73 8144
4005.33 7992
4005.93 8610
4006.53 8498
4007.12 8506
4007.72 8319
4008.32 8596
4008.91 8558
4009.51 8759
4010.11 8872
4010.71 8613
4011.30 8378
4011.90 8218
4012.50 8205
4013.10 8034
4013.69 7968
4014.29 7759
4014.89 7666
4015.49 7909
4016.08 7717
4016.68 7488
4017.28 7747
4017.88 7699
4018.47 7766
4019.07 7777
4019.67 7859
4020.27 8019
4020.87 7736
4021.46 7647
4022.06 7599
4022.66 7750
4023.26 8379
4023.86 8192
4024.45 8369
4025.05 8698
4025.65 8918
4026.25 9111
4026.85 9470
4027.45 9792
4028.05 10187
4028.64 10446
4029.24 10231
4029.84 10700
4030.44 10613
4031.04 10555
4031.64 10167
4032.24 9920
4032.84 9327
4033.43 9263
4034.03 8941
4034.63 8364
4035.23 8376
4035.83 8098
4036.43 8213
4037.03 8144
4037.63 7970
4038.23 8085
4038.83 7975
4039.43 7980
4040.03 8063
4040.63 7983
4041.22 8295
4041.82 8237
4042.42 8073
4043.02 7699
4043.62 7745
4044.22 7897
4044.82 7959
4045.42 8041
4046.02 7901
4046.62 7984
4047.22 7854
4047.82 7971
4048.42 7983
4049.02 7641
4049.62 8090
4050.22 8336
4050.82 8183
4051.42 8418
4052.02 8528
4052.62 8296
4053.22 8638
4053.83 8564
4054.43 8485
4055.03 8505
4055.63 8389
4056.23 8308
4056.83 8000
4057.43 7880
4058.03 7989
4058.63 8064
4059.23 7913
4059.83 8017
4060.43 7561
4061.03 7626
4061.64 7595
4062.24 7526
4062.84 7453
4063.44 7732
4064.04 7866
4064.64 7648
4065.24 7488
4065.84 7458
4066.45 7730
4067.05 7857
4067.65 7877
4068.25 7994
4068.85 7880
4069.45 7776
4070.05 7864
4070.66 7619
4071.26 7712
4071.86 7863
4072.46 7553
4073.06 7630
4073.67 7620
4074.27 7219
4074.87 7172
4075.47 7230
4076.07 7172
4076.68 7159
4077.28 7278
4077.88 7250
4078.48 7389
4079.09 7037
4079.69 7501
4080.29 7270
4080.89 7250
4081.50 7528
4082.10 7549
4082.70 7531
4083.30 7489
4083.91 7740
4084.51 7735
4085.11 7573
4085.71 7423
4086.32 7363
4086.92 7429
4087.52 7318
4088.13 7261
4088.73 7339
4089.33 7125
4089.94 6925
4090.54 6982
4091.14 7192
4091.74 7182
4092.35 6909
4092.95 6938
4093.55 7011
4094.16 7193
4094.76 7265
4095.37 6859
4095.97 6885
4096.57 6805
4097.18 7140
4097.78 6907
4098.38 6845
4098.99 7080
4099.59 7147
4100.20 7048
4100.80 6865
4101.40 7269
4102.01 7115
4102.61 7166
4103.22 6933
4103.82 7244
4104.42 7260
4105.03 6989
4105.63 6860
4106.24 7266
4106.84 7214
4107.45 7023
4108.05 7228
4108.65 7287
4109.26 7039
4109.86 7049
4110.47 7243
4111.07 7325
4111.68 7113
4112.28 7237
4112.89 7201
4113.49 7226
4114.10 7204
4114.70 6880
4115.31 7173
4115.91 7427
4116.52 7258
4117.12 7282
4117.73 7504
4118.33 7522
4118.94 7423
4119.54 7284
4120.15 7233
4120.75 7486
4121.36 7491
4121.97 7627
4122.57 7693
4123.18 7717
4123.78 7988
4124.39 7938
4124.99 7780
4125.60 7850
4126.21 7749
4126.81 7337
4127.42 7580
4128.02 7661
4128.63 7647
4129.24 7513
4129.84 7499
4130.45 7786
4131.05 7501
4131.66 7707
4132.27 7408
4132.87 7548
4133.48 7786
4134.08 7676
4134.69 7864
4135.30 7977
4135.90 8209
4136.51 8095
4137.12 8042
4137.72 8071
4138.33 8514
4138.94 9074
4139.54 8999
4140.15 8827
4140.76 8988
4141.37 9143
4141.97 9448
4142.58 9499
4143.19 9461
4143.79 9697
4144.40 9657
4145.01 9206
4145.61 9098
4146.22 8900
4146.83 8567
4147.44 7861
4148.04 7726
4148.65 7516
4149.26 7208
4149.87 7461
4150.47 7442
4151.08 7373
4151.69 7327
4152.30 7486
4152.91 7487
4153.51 7129
4154.12 7307
4154.73 7302
4155.34 7297
4155.94 7520
4156.55 7469
4157.16 7227
4157.77 7334
4158.38 7282
4158.99 7037
4159.59 7032
4160.20 7307
4160.81 7294
4161.42 7081
4162.03 7101
4162.64 7445
4163.24 7379
4163.85 7572
4164.46 7903
4165.07 8133
4165.68 7970
4166.29 8255
4166.90 8041
4167.51 7718
4168.11 7819
4168.72 7971
4169.33 7729
4169.94 7786
4170.55 7734
4171.16 7757
4171.77 7877
4172.38 7893
4172.99 7767
4173.60 7827
4174.21 8038
4174.81 7974
4175.42 8196
4176.03 8075
4176.64 8306
4177.25 8368
4177.86 8274
4178.47 8130
4179.08 8261
4179.69 8006
4180.30 8125
4180.91 7895
4181.52 7809
4182.13 7722
4182.74 7745
4183.35 7794
4183.96 7827
4184.57 7740
4185.18 7515
4185.79 7340
4186.40 7468
4187.01 7276
4187.62 7033
4188.23 7148
4188.84 7148
4189.45 7150
4190.06 7573
4190.67 7553
4191.29 7910
4191.90 8107
4192.51 8437
4193.12 8852
4193.73 9164
4194.34 9338
4194.95 9702
4195.56 9766
4196.17 9982
4196.78 9843
4197.39 9805
4198.00 9579
4198.62 9330
4199.23 8876
4199.84 8701
4200.45 8494
4201.06 8732
4201.67 8563
4202.28 8160
4202.89 8238
4203.51 8291
4204.12 8206
4204.73 7724
4205.34 7878
4205.95 7706
4206.56 7259
4207.18 7361
4207.79 7641
4208.40 7365
4209.01 7286
4209.62 7331
4210.24 7317
4210.85 7297
4211.46 7471
4212.07 7658
4212.68 7223
4213.30 7618
4213.91 7730
4214.52 7737
4215.13 7906
4215.74 8038
4216.36 8126
4216.97 8623
4217.58 8717
4218.19 9114
4218.81 9087
4219.42 9474
4220.03 9261
4220.65 9850
4221.26 9608
4221.87 9571
4222.48 9642
4223.10 9392
4223.71 9187
4224.32 8740
4224.94 8586
4225.55 8670
4226.16 8726
4226.78 8958
4227.39 8973
4228.00 8851
4228.61 9370
4229.23 9463
4229.84 9801
4230.46 9790
4231.07 9997
4231.68 9904
4232.30 9575
4232.91 9779
4233.52 9918
4234.14 9746
4234.75 10154
4235.36 9885
4235.98 9770
4236.59 9710
4237.21 9808
4237.82 9796
4238.43 9181
4239.05 9026
4239.66 8800
4240.28 8465
4240.89 8308
4241.50 8088
4242.12 8054
4242.73 7853
4243.35 7716
4243.96 7705
4244.58 7768
4245.19 7515
4245.81 8130
4246.42 8292
4247.03 8557
4247.65 8815
4248.26 8758
4248.88 8800
4249.49 8967
4250.11 8792
4250.72 8883
4251.34 8869
4251.95 8969
4252.57 8882
4253.18 8472
4253.80 8019
4254.41 8351
4255.03 8258
4255.64 8313
4256.26 8134
4256.88 8304
4257.49 8064
4258.11 7889
4258.72 7904
4259.34 7986
4259.95 7678
4260.57 7625
4261.18 7616
4261.80 7660
4262.42 7880
4263.03 7408
4263.65 7419
4264.26 7392
4264.88 7497
4265.49 7484
4266.11 7590
4266.73 7662
4267.34 7754
4267.96 7766
4268.58 7704
4269.19 7671
4269.81 7769
4270.42 7565
4271.04 7518
4271.66 7578
4272.27 7481
4272.89 7201
4273.51 7284
4274.12 7244
4274.74 7234
4275.36 7042
4275.97 6954
4276.59 7098
4277.21 7085
4277.82 7355
4278.44 7556
4279.06 7240
4279.67 6810
4280.29 6915
4280.91 6924
4281.53 6629
4282.14 6645
4282.76 6784
4283.38 6691
4283.99 6843
4284.61 6807
4285.23 6767
4285.85 6612
4286.46 6758
4287.08 6817
4287.70 6884
4288.32 6897
4288.93 6860
4289.55 6933
4290.17 6843
4290.79 6996
4291.41 6966
4292.02 6687
4292.64 6538
4293.26 6576
4293.88 6665
4294.50 6769
4295.11 6589
4295.73 6628
4296.35 6429
4296.97 6646
4297.59 6858
4298.21 6829
4298.82 6542
4299.44 6653
4300.06 6838
4300.68 7018
4301.30 7052
4301.92 6914
4302.53 6836
4303.15 7047
4303.77 7410
4304.39 7416
4305.01 7122
4305.63 7237
4306.25 7089
4306.87 7156
4307.49 7025
4308.10 6730
4308.72 6933
4309.34 6857
4309.96 6666
4310.58 6553
4311.20 6475
4311.82 6662
4312.44 6562
4313.06 6414
4313.68 6394
4314.30 6359
4314.92 6295
4315.54 6582
4316.16 6535
4316.78 6552
4317.40 6460
4318.02 6615
4318.64 6533
4319.26 6659
4319.88 6368
4320.50 6415
4321.11 6573
4321.74 6408
4322.36 6238
4322.98 6432
4323.60 6248
4324.22 6384
4324.84 6283
4325.46 6399
4326.08 6406
4326.70 6284
4327.32 6348
4327.94 6601
4328.56 6531
4329.18 6590
4329.80 6362
4330.42 6348
4331.04 6323
4331.66 6275
4332.28 6148
4332.90 6033
4333.52 5723
4334.15 6327
4334.77 6491
4335.39 6151
4336.01 6157
4336.63 6107
4337.25 6201
4337.87 6233
4338.49 6239
4339.11 6300
4339.74 6246
4340.36 6163
4340.98 6261
4341.60 6333
4342.22 6439
4342.84 6969
4343.46 6896
4344.09 7089
4344.71 7166
4345.33 6976
4345.95 7006
4346.57 7067
4347.19 7222
4347.82 7132
4348.44 7063
4349.06 6984
4349.68 7098
4350.30 7098
4350.93 6991
4351.55 6783
4352.17 6495
4352.79 6239
4353.42 6371
4354.04 6719
4354.66 6497
4355.28 6212
4355.91 6277
4356.53 6159
4357.15 6263
4357.77 6293
4358.40 6021
4359.02 6232
4359.64 6359
4360.26 6342
4360.89 6491
4361.51 6391
4362.13 6263
4362.76 6394
4363.38 6512
4364.00 6238
4364.62 6400
4365.25 6098
4365.87 6239
4366.49 6366
4367.12 6101
4367.74 6178
4368.36 6185
4368.99 6137
4369.61 6089
4370.23 6071
4370.86 5831
4371.48 5944
4372.11 5908
4372.73 5925
4373.35 5993
4373.98 5909
4374.60 5559
4375.22 5880
4375.85 5942
4376.47 6127
4377.10 6146
4377.72 6563
4378.34 6464
4378.97 6133
4379.59 6230
4380.22 6337
4380.84 6361
4381.47 6538
4382.09 6418
4382.71 6495
4383.34 6448
4383.96 6340
4384.59 6309
4385.21 6340
4385.84 6522
4386.46 6138
4387.09 6255
4387.71 6496
4388.34 6235
4388.96 6012
4389.59 6335
4390.21 6392
4390.84 6556
4391.46 6207
4392.09 6361
4392.71 6544
4393.34 6684
4393.96 6442
4394.59 6261
4395.21 6130
4395.84 6341
4396.46 6460
4397.09 6432
4397.71 6668
4398.34 6705
4398.96 6660
4399.59 6533
4400.22 6258
4400.84 6331
4401.47 6211
4402.09 6323
4402.72 6380
4403.34 6609
4403.97 6564
4404.60 6536
4405.22 6162
4405.85 6031
4406.47 6122
4407.10 6182
4407.73 6218
4408.35 6215
4408.98 6316
4409.61 6222
4410.23 6112
4410.86 6016
4411.48 5885
4412.11 6076
4412.74 6071
4413.36 6244
4413.99 6381
4414.62 6181
4415.24 6354
4415.87 6442
4416.50 6371
4417.12 6578
4417.75 6684
4418.38 6570
4419.01 6623
4419.63 6680
4420.26 6642
4420.89 6668
4421.51 6440
4422.14 6365
4422.77 6162
4423.40 5837
4424.02 5780
4424.65 6004
4425.28 5619
4425.91 5564
4426.53 5482
4427.16 5398
4427.79 5652
4428.42 5564
4429.04 5507
4429.67 5874
4430.30 5817
4430.93 5790
4431.55 5971
4432.18 6155
4432.81 6077
4433.44 6019
4434.07 6129
4434.69 5837
4435.32 6097
4435.95 6052
4436.58 6098
4437.21 6198
4437.84 6085
4438.46 6115
4439.09 6099
4439.72 6129
4440.35 6180
4440.98 5851
4441.61 5726
4442.24 5767
4442.86 5843
4443.49 5582
4444.12 5337
4444.75 5617
4445.38 5866
4446.01 5859
4446.64 5931
4447.27 6057
4447.90 5977
4448.52 6168
4449.15 6457
4449.78 6723
4450.41 6289
4451.04 6154
4451.67 6320
4452.30 5897
4452.93 5940
4453.56 5970
4454.19 5970
4454.82 5784
4455.45 5824
4456.08 5776
4456.71 5558
4457.34 5796
4457.97 5901
4458.60 6084
4459.23 6009
4459.86 5605
4460.49 5624
4461.12 5785
4461.75 5684
4462.38 5582
4463.01 5583
4463.64 5606
4464.27 5552
4464.90 5646
4465.53 5524
4466.16 5600
4466.79 5694
4467.42 5453
4468.05 5526
4468.68 5373
4469.31 5607
4469.94 5578
4470.57 5502
4471.20 5603
4471.83 5600
4472.46 5880
4473.09 5566
4473.72 5284
4474.35 5708
4474.99 5545
4475.62 5555
4476.25 5524
4476.88 5415
4477.51 5530
4478.14 5552
4478.77 5368
4479.40 5538
4480.03 5471
4480.67 5471
4481.30 5435
4481.93 5770
4482.56 5882
4483.19 5769
4483.82 5911
4484.46 5858
4485.09 5642
4485.72 5894
4486.35 5878
4486.98 5845
4487.61 6036
4488.25 6119
4488.88 5889
4489.51 5872
4490.14 5686
4490.77 5997
4491.41 5963
4492.04 5686
4492.67 5644
4493.30 5579
4493.94 5921
4494.57 5900
4495.20 5872
4495.83 5671
4496.46 5788
4497.10 5603
4497.73 5484
4498.36 5733
4498.99 5894
4499.63 5783
4500.26 6057
4500.89 6248
4501.53 6231
4502.16 6435
4502.79 6525
4503.42 6549
4504.06 6620
4504.69 6961
4505.32 7277
4505.96 7298
4506.59 6760
4507.22 6625
4507.86 6483
4508.49 6339
4509.12 6235
4509.76 6351
4510.39 5948
4511.02 5948
4511.66 5606
4512.29 5678
4512.92 5686
4513.56 5772
4514.19 5791
4514.83 5699
4515.46 5614
4516.09 5672
4516.73 5581
4517.36 5482
4517.99 5429
4518.63 5525
4519.26 5521
4519.90 5642
4520.53 5767
4521.17 5790
4521.80 5732
4522.43 5638
4523.07 5521
4523.70 5669
4524.34 5752
4524.97 5890
4525.61 6207
4526.24 6320
4526.88 6136
4527.51 6194
4528.14 6341
4528.78 6712
4529.41 6692
4530.05 6891
4530.68 7273
4531.32 7382
4531.95 7280
4532.59 7840
4533.22 8091
4533.86 8347
4534.49 7834
4535.13 7522
4535.76 7505
4536.40 7411
4537.04 6985
4537.67 6533
4538.31 6466
4538.94 6441
4539.58 6492
4540.21 6440
4540.85 6206
4541.48 5860
4542.12 5850
4542.76 5751
4543.39 5693
4544.03 5908
4544.66 5812
4545.30 5528
4545.93 5571
4546.57 5566
4547.21 5496
4547.84 5468
4548.48 5624
4549.11 5522
4549.75 5287
4550.39 5659
4551.02 5735
4551.66 5870
4552.30 5812
4552.93 5476
4553.57 5592
4554.21 5839
4554.84 5915
4555.48 5691
4556.12 5650
4556.75 5712
4557.39 5740
4558.03 5703
4558.66 5578
4559.30 5467
4559.94 5612
4560.57 5674
4561.21 5493
4561.85 5548
4562.48 5604
4563.12 5638
4563.76 5681
4564.40 5654
4565.03 5707
4565.67 5726
4566.31 5758
4566.95 5791
4567.58 5758
4568.22 5969
4568.86 5910
4569.50 6016
4570.13 5909
4570.77 5741
4571.41 5671
4572.05 5743
4572.68 5716
4573.32 5751
4573.96 5846
4574.60 5468
4575.24 5509
4575.87 5775
4576.51 5694
4577.15 5516
4577.79 5702
4578.43 5716
4579.06 5515
4579.70 5367
4580.34 5722
4580.98 5524
4581.62 5765
4582.26 5712
4582.90 5398
4583.53 5473
4584.17 5670
4584.81 5826
4585.45 5848
4586.09 5910
4586.73 5746
4587.37 5634
4588.01 5693
4588.64 5650
4589.28 5591
4589.92 5740
4590.56 5659
4591.20 5684
4591.84 5557
4592.48 5408
4593.12 5465
4593.76 5410
4594.40 5572
4595.04 5328
4595.68 5140
4596.31 5302
4596.95 5444
4597.59 5444
4598.23 5389
4598.87 5257
4599.51 5510
4600.15 5631
4600.79 5650
4601.43 5821
4602.07 5758
4602.71 5650
4603.35 5799
4603.99 5992
4604.63 6481
4605.27 6735
4605.91 6488
4606.55 6284
4607.19 6180
4607.83 6025
4608.47 6212
4609.11 6133
4609.75 6068
4610.39 6159
4611.03 6161
4611.68 5883
4612.32 5879
4612.96 5779
4613.60 5958
4614.24 5817
4614.88 6099
4615.52 5873
4616.16 6025
4616.80 5949
4617.44 5926
4618.08 5712
4618.72 5864
4619.36 5787
4620.01 5539
4620.65 5397
4621.29 5271
4621.93 5382
4622.57 5260
4623.21 5322
4623.85 5315
4624.50 5299
4625.14 5322
4625.78 5212
4626.42 5250
4627.06 5405
4627.70 5297
4628.34 5216
4628.99 5229
4629.63 5320
4630.27 5350
4630.91 5294
4631.55 5357
4632.20 5377
4632.84 5309
4633.48 5283
4634.12 5113
4634.76 5066
4635.41 5285
4636.05 5374
4636.69 5348
4637.33 5293
4637.98 5528
4638.62 5550
4639.26 5606
4639.90 5444
4640.55 5616
4641.19 5624
4641.83 5610
4642.47 5633
4643.12 5544
4643.76 5326
4644.40 5464
4645.04 5524
4645.69 5589
4646.33 5593
4646.97 5633
4647.62 5398
4648.26 5091
4648.90 5341
4649.55 5419
4650.19 5286
4650.83 5285
4651.48 5531
4652.12 5492
4652.76 5444
4653.41 5377
4654.05 5518
4654.69 5731
4655.34 5549
4655.98 5321
4656.62 5302
4657.27 5408
4657.91 5504
4658.55 5609
4659.20 5545
4659.84 5608
4660.49 5484
4661.13 5466
4661.77 5651
4662.42 5796
4663.06 5744
4663.71 5768
4664.35 5766
4664.99 5539
4665.64 5555
4666.28 5543
4666.93 5294
4667.57 5221
4668.22 5021
4668.86 4948
4669.51 5215
4670.15 5160
4670.79 5129
4671.44 4844
4672.08 5047
4672.73 4961
4673.37 5058
4674.02 5024
4674.66 4948
4675.31 5188
4675.95 5091
4676.60 5030
4677.24 5093
4677.89 5005
4678.53 5154
4679.18 5211
4679.82 5217
4680.47 5381
4681.12 5432
4681.76 5498
4682.41 5633
4683.05 5717
4683.70 5692
4684.34 5471
4684.99 5534
4685.63 5756
4686.28 5783
4686.93 5611
4687.57 5571
4688.22 5325
4688.86 5486
4689.51 5556
4690.15 5269
4690.80 5154
4691.45 5057
4692.09 5230
4692.74 5262
4693.39 5093
4694.03 5212
4694.68 5168
4695.32 5129
4695.97 5336
4696.62 5216
4697.26 5179
4697.91 5078
4698.56 5248
4699.20 5335
4699.85 5131
4700.50 5245
4701.14 5142
4701.79 5289
4702.44 5165
4703.08 5099
4703.73 5316
4704.38 5299
4705.02 5536
4705.67 5395
4706.32 5151
4706.97 5394
4707.61 5475
4708.26 5418
4708.91 5674
4709.55 5669
4710.20 5592
4710.85 5487
4711.50 5516
4712.14 5660
4712.79 5815
4713.44 5692
4714.09 5514
4714.73 5479
4715.38 5272
4716.03 5314
4716.68 5169
4717.33 5302
4717.97 5055
4718.62 5028
4719.27 5299
4719.92 5274
4720.57 5368
4721.21 5519
4721.86 5256
4722.51 5286
4723.16 5264
4723.81 5308
4724.45 5171
4725.10 5461
4725.75 5522
4726.40 5441
4727.05 5208
4727.70 5639
4728.35 5762
4728.99 5398
4729.64 5406
4730.29 5342
4730.94 5327
4731.59 5327
4732.24 5173
4732.89 5118
4733.54 5130
4734.19 5159
4734.83 4955
4735.48 4970
4736.13 5103
4736.78 5265
4737.43 5413
4738.08 5252
4738.73 5240
4739.38 5253
4740.03 5171
4740.68 5376
4741.33 5598
4741.98 5701
4742.63 5676
4743.28 5757
4743.93 5510
4744.58 5443
4745.23 5489
4745.87 5598
4746.52 5555
4747.17 5595
4747.82 5662
4748.47 5715
4749.12 5746
4749.77 5998
4750.42 6380
4751.08 6539
4751.73 6386
4752.38 6630
4753.03 6765
4753.68 6867
4754.33 6870
4754.98 6614
4755.63 6571
4756.28 6199
4756.93 6103
4757.58 5844
4758.23 6115
4758.88 5626
4759.53 5241
4760.18 5136
4760.83 5127
4761.48 5103
4762.13 5132
4762.79 5107
4763.44 4910
4764.09 4876
4764.74 4879
4765.39 5225
4766.04 5228
4766.69 5162
4767.34 5035
4767.99 5082
4768.65 5287
4769.30 5026
4769.95 4934
4770.60 5174
4771.25 4960
4771.90 4927
4772.56 4763
4773.21 4923
4773.86 4891
4774.51 4901
4775.16 4685
4775.81 4977
4776.47 4930
4777.12 5207
4777.77 5158
4778.42 5065
4779.07 5139
4779.73 4986
4780.38 5041
4781.03 5166
4781.68 5147
4782.34 5077
4782.99 5179
4783.64 5035
4784.29 5287
4784.94 5041
4785.60 5094
4786.25 4959
4786.90 4974
4787.56 4983
4788.21 5100
4788.86 5284
4789.51 5341
4790.17 5058
4790.82 5337
4791.47 5240
4792.13 5104
4792.78 4978
4793.43 5223
4794.08 5205
4794.74 5022
4795.39 5072
4796.04 4896
4796.70 5045
4797.35 5007
4798.00 4926
4798.66 4747
4799.31 4784
4799.96 4933
4800.62 5083
4801.27 4938
4801.93 4613
4802.58 4660
4803.23 4782
4803.89 4815
4804.54 4713
4805.19 4587
4805.85 4368
4806.50 4716
4807.16 4891
4807.81 4728
4808.46 4739
4809.12 4812
4809.77 4735
4810.43 4893
4811.08 4887
4811.73 4793
4812.39 4856
4813.04 4953
4813.70 5054
4814.35 5225
4815.01 4981
4815.66 4899
4816.32 5256
4816.97 5644
4817.63 5424
4818.28 5428
4818.94 5700
4819.59 5582
4820.24 5791
4820.90 6289
4821.55 6303
4822.21 6049
4822.86 6276
4823.52 6309
4824.18 6197
4824.83 6246
4825.49 6558
4826.14 6867
4826.80 6698
4827.45 6692
4828.11 6582
4828.76 6372
4829.42 6358
4830.07 6502
4830.73 6060
4831.38 6051
4832.04 5956
4832.70 5936
4833.35 5967
4834.01 5844
4834.66 6051
4835.32 6184
4835.98 6235
4836.63 6106
4837.29 6150
4837.94 6195
4838.60 6022
4839.26 5928
4839.91 5671
4840.57 5778
4841.22 5658
4841.88 5941
4842.54 5814
4843.19 5873
4843.85 5686
4844.51 5728
4845.16 5645
4845.82 5552
4846.48 5491
4847.13 5789
4847.79 5857
4848.45 5651
4849.10 5873
4849.76 5849
4850.42 6013
4851.07 6025
4851.73 5846
4852.39 5759
4853.05 5776
4853.70 5642
4854.36 5505
4855.02 5424
4855.68 5333
4856.33 5478
4856.99 5403
4857.65 5515
4858.30 5433
4858.96 5674
4859.62 5769
4860.28 5934
4860.94 5789
4861.59 5958
4862.25 5890
4862.91 5854
4863.57 6361
4864.22 6532
4864.88 6522
4865.54 6537
4866.20 6845
4866.86 6449
4867.51 6101
4868.17 6242
4868.83 6253
4869.49 6063
4870.15 6099
4870.81 6051
4871.46 6104
4872.12 5762
4872.78 5682
4873.44 5675
4874.10 5851
4874.76 5843
4875.41 5560
4876.07 5707
4876.73 5532
4877.39 5222
4878.05 5385
4878.71 5621
4879.37 5401
4880.03 5406
4880.69 5342
4881.34 5207
4882.00 5367
4882.66 5341
4883.32 5081
4883.98 5077
4884.64 4916
4885.30 4979
4885.96 5144
4886.62 5281
4887.28 5257
4887.94 5222
4888.60 5233
4889.26 5209
4889.92 5319
4890.58 5321
4891.24 5465
4891.89 5482
4892.55 5504
4893.21 5572
4893.87 5619
4894.53 5663
4895.19 5396
4895.85 5355
4896.51 5529
4897.17 5561
4897.83 5646
4898.49 5668
4899.16 5549
4899.82 5609
4900.48 5607
4901.14 5501
4901.80 5550
4902.46 5831
4903.12 5629
4903.78 5627
4904.44 5447
4905.10 5160
4905.76 5293
4906.42 5432
4907.08 5512
4907.74 5260
4908.40 5366
4909.06 5276
4909.72 5414
4910.39 5131
4911.05 5145
4911.71 5341
4912.37 5323
4913.03 5256
4913.69 5107
4914.35 4919
4915.01 4841
4915.68 4836
4916.34 4659
4917.00 4786
4917.66 4746
4918.32 4876
4918.98 4742
4919.64 4786
4920.31 4834
4920.97 4958
4921.63 4829
4922.29 4751
4922.95 4822
4923.62 4590
4924.28 4613
4924.94 4712
4925.60 4779
4926.26 4896
4926.93 4885
4927.59 4853
4928.25 4741
4928.91 4780
4929.57 4629
4930.24 4737
4930.90 4753
4931.56 4812
4932.22 5038
4932.89 4808
4933.55 5101
4934.21 4957
4934.87 4874
4935.54 5096
4936.20 5026
4936.86 5088
4937.53 5052
4938.19 5246
4938.85 5013
4939.51 4903
4940.18 4903
4940.84 5065
4941.50 4781
4942.17 4801
4942.83 4825
4943.49 4774
4944.16 4670
4944.82 4967
4945.48 4853
4946.15 4889
4946.81 4846
4947.47 4829
4948.14 4844
4948.80 4796
4949.46 4831
4950.13 4474
4950.79 4747
4951.45 4790
4952.12 4854
4952.78 4742
4953.45 4645
4954.11 4599
4954.77 4563
4955.44 4747
4956.10 4797
4956.77 4682
4957.43 4656
4958.09 4755
4958.76 4752
4959.42 5118
4960.09 4919
4960.75 4921
4961.42 5373
4962.08 5101
4962.75 5147
4963.41 5347
4964.07 5529
4964.74 5335
4965.40 5219
4966.07 5412
4966.73 5519
4967.40 5484
4968.06 5404
4968.73 5456
4969.39 5127
4970.06 5256
4970.72 5068
4971.39 5023
4972.05 4882
4972.72 5129
4973.38 4999
4974.05 5052
4974.71 5265
4975.38 5438
4976.05 5468
4976.71 5175
4977.38 5442
4978.04 5279
4978.71 5076
4979.37 5257
4980.04 5334
4980.70 5103
4981.37 5195
4982.04 4979
4982.70 4809
4983.37 4780
4984.03 4901
4984.70 4973
4985.37 5008
4986.03 5267
4986.70 5511
4987.36 5357
4988.03 5665
4988.70 6098
4989.36 6079
4990.03 6194
4990.70 6342
4991.36 6391
4992.03 6547
4992.69 6509
4993.36 6394
4994.03 5886
4994.69 5747
4995.36 5425
4996.03 5254
4996.69 5128
4997.36 5069
4998.03 4970
4998.70 4921
4999.36 4847
5000.03 4853
5000.70 5016
5001.36 4717
5002.03 4758
5002.70 4607
5003.37 4826
5004.03 4706
5004.70 4744
5005.37 4847
5006.03 4741
5006.70 4618
5007.37 4566
5008.04 4665
5008.70 4369
5009.37 4735
5010.04 4777
5010.71 4754
5011.38 4915
5012.04 4622
5012.71 4634
5013.38 4571
5014.05 4475
5014.72 4562
5015.38 4633
5016.05 4710
5016.72 4892
5017.39 4893
5018.06 4889
5018.72 4965
5019.39 5059
5020.06 5240
5020.73 5304
5021.40 5170
5022.07 5418
5022.73 5246
5023.40 5615
5024.07 5760
5024.74 5407
5025.41 5384
5026.08 5448
5026.75 5392
5027.42 5187
5028.08 5103
5028.75 5344
5029.42 5409
5030.09 5138
5030.76 5205
5031.43 4973
5032.10 4850
5032.77 4865
5033.44 5000
5034.11 4854
5034.78 4773
5035.45 4760
5036.11 4834
5036.78 4815
5037.45 4636
5038.12 4544
5038.79 4487
5039.46 4786
5040.13 4861
5040.80 4761
5041.47 4577
5042.14 4854
5042.81 4740
5043.48 4819
5044.15 4913
5044.82 4945
5045.49 5171
5046.16 5129
5046.83 4993
5047.50 4960
5048.17 5378
5048.84 5103
5049.51 4939
5050.18 5192
5050.85 5203
5051.52 5122
5052.19 5054
5052.86 5096
5053.54 5151
5054.21 5115
5054.88 5023
5055.55 4938
5056.22 4932
5056.89 4971
5057.56 4789
5058.23 5067
5058.90 4844
5059.57 4662
5060.24 4676
5060.91 4638
5061.59 4793
5062.26 4808
5062.93 4794
5063.60 4836
5064.27 4905
5064.94 4968
5065.61 4893
5066.28 4627
5066.96 4771
5067.63 4663
5068.30 4708
5068.97 4656
5069.64 4767
5070.31 4604
5070.99 4532
5071.66 4672
5072.33 4700
5073.00 4317
5073.67 4120
5074.35 4389
5075.02 4527
5075.69 4630
5076.36 4670
5077.03 4678
5077.71 4846
5078.38 4804
5079.05 4897
5079.72 4971
5080.39 5031
5081.07 5058
5081.74 5084
5082.41 5375
5083.08 5248
5083.76 5358
5084.43 5346
5085.10 5368
5085.78 5247
5086.45 5147
5087.12 5324
5087.79 5245
5088.47 5129
5089.14 5338
5089.81 5505
5090.49 5638
5091.16 5702
5091.83 5632
5092.51 5908
5093.18 5771
5093.85 5418
5094.52 5724
5095.20 5204
5095.87 5163
5096.54 4984
5097.22 4937
5097.89 4937
5098.57 4992
5099.24 5009
5099.91 4751
5100.59 4660
5101.26 4682
5101.93 4857
5102.61 4654
5103.28 4680
5103.96 4725
5104.63 4677
5105.30 4632
5105.98 4638
5106.65 4846
5107.33 4745
5108.00 4556
5108.67 4703
5109.35 4633
5110.02 4445
5110.70 4515
5111.37 4583
5112.05 4492
5112.72 4750
5113.40 4654
5114.07 4496
5114.74 4556
5115.42 4437
5116.09 4409
5116.77 4544
5117.44 4442
5118.12 4276
5118.79 4306
5119.47 4305
5120.14 4598
5120.82 4829
5121.49 4527
5122.17 4559
5122.84 4632
5123.52 4749
5124.19 4622
5124.87 4607
5125.54 4583
5126.22 4560
5126.90 4691
5127.57 4521
5128.25 4842
5128.92 4954
5129.60 4878
5130.27 4709
5130.95 4942
5131.62 4973
5132.30 4839
5132.98 4791
5133.65 4649
5134.33 5045
5135.00 5052
5135.68 4868
5136.36 4976
5137.03 5122
5137.71 5424
5138.38 5068
5139.06 5267
5139.74 5192
5140.41 5257
5141.09 5385
5141.77 5393
5142.44 5254
5143.12 5262
5143.80 4898
5144.47 4932
5145.15 5056
5145.83 4929
5146.50 4819
5147.18 4752
5147.86 4658
5148.53 4505
5149.21 4373
5149.89 4366
5150.56 4336
5151.24 4403
5151.92 4459
5152.60 4327
5153.27 4433
5153.95 4193
5154.63 4454
5155.30 4524
5155.98 4291
5156.66 4294
5157.34 4375
5158.01 4294
5158.69 4293
5159.37 4360
5160.05 4301
5160.72 4469
5161.40 4376
5162.08 4335
5162.76 4269
5163.44 4379
5164.11 4256
5164.79 4356
5165.47 4518
5166.15 4372
5166.83 4530
5167.50 4524
5168.18 4546
5168.86 4416
5169.54 4568
5170.22 4394
5170.89 4430
5171.57 4691
5172.25 4568
5172.93 4292
5173.61 4225
5174.29 4238
5174.97 4435
5175.64 4265
5176.32 4114
5177.00 4209
5177.68 4121
5178.36 4234
5179.04 4584
5179.72 4526
5180.40 4507
5181.08 4471
5181.75 4669
5182.43 4362
5183.11 4448
5183.79 4412
5184.47 4497
5185.15 4494
5185.83 4529
5186.51 4423
5187.19 4281
5187.87 4376
5188.55 4280
5189.23 4253
5189.91 4148
5190.59 4179
5191.27 4209
5191.95 4313
5192.63 4190
5193.31 4191
5193.98 4303
5194.66 4307
5195.34 4318
5196.02 4096
5196.70 4185
5197.38 4315
5198.07 4375
5198.75 4383
5199.43 4214
5200.11 4224
5200.79 4398
5201.47 4538
5202.15 4573
5202.83 4616
5203.51 4566
5204.19 4503
5204.87 4398
5205.55 4386
5206.23 4691
5206.91 4751
5207.59 4869
5208.27 4574
5208.95 4843
5209.63 4924
5210.31 5146
5211.00 4903
5211.68 5000
5212.36 4826
5213.04 4906
5213.72 4919
5214.40 4668
5215.08 4678
5215.76 4625
5216.45 4464
5217.13 4431
5217.81 4621
5218.49 4500
5219.17 4325
5219.85 4425
5220.53 4660
5221.22 4428
5221.90 4445
5222.58 4562
5223.26 4468
5223.94 4470
5224.62 4319
5225.31 4258
5225.99 4230
5226.67 4507
5227.35 4495
5228.03 4400
5228.72 4239
5229.40 4192
5230.08 4526
5230.76 4809
5231.45 4611
5232.13 4391
5232.81 4329
5233.49 4292
5234.18 4429
5234.86 4295
5235.54 4536
5236.22 4454
5236.91 4709
5237.59 4609
5238.27 4618
5238.95 4904
5239.64 4995
5240.32 4950
5241.00 4761
5241.69 4797
5242.37 4633
5243.05 4591
5243.73 4492
5244.42 4441
5245.10 4524
5245.78 4530
5246.47 4565
5247.15 4169
5247.83 4177
5248.52 4269
5249.20 4372
5249.88 4348
5250.57 4308
5251.25 4088
5251.94 4083
5252.62 4171
5253.30 4394
5253.99 4130
5254.67 3960
5255.35 4132
5256.04 4142
5256.72 3973
5257.41 3851
5258.09 3820
5258.77 4081
5259.46 4237
5260.14 4293
5260.83 4226
5261.51 4252
5262.20 4292
5262.88 4394
5263.56 4383
5264.25 4412
5264.93 4531
5265.62 4609
5266.30 4511
5266.99 4496
5267.67 4524
5268.36 4555
5269.04 4687
5269.73 4610
5270.41 4560
5271.10 4538
5271.78 4416
5272.47 4449
5273.15 4402
5273.84 4514
5274.52 4513
5275.21 4591
5275.89 4584
5276.58 4392
5277.26 4365
5277.95 4316
5278.63 4643
5279.32 4878
5280.00 4960
5280.69 5218
5281.37 5030
5282.06 5368
5282.75 5657
5283.43 5482
5284.12 5319
5284.80 5222
5285.49 5118
5286.17 4843
5286.86 4875
5287.55 4533
5288.23 4530
5288.92 4343
5289.60 4209
5290.29 4222
5290.98 4152
5291.66 4228
5292.35 4166
5293.04 4342
5293.72 4236
5294.41 4461
5295.10 4352
5295.78 4393
5296.47 4373
5297.15 4334
5297.84 4025
5298.53 4101
5299.21 4211
5299.90 4337
5300.59 4450
5301.28 4277
5301.96 4372
5302.65 4315
5303.34 4240
5304.02 4134
5304.71 4201
5305.40 4289
5306.08 4196
5306.77 4070
5307.46 4202
5308.15 4311
5308.83 4268
5309.52 4327
5310.21 4334
5310.90 4305
5311.58 4066
5312.27 4121
5312.96 4290
5313.65 4173
5314.33 4259
5315.02 4469
5315.71 4312
5316.40 4406
5317.09 4193
5317.77 4224
5318.46 4356
5319.15 4304
5319.84 4220
5320.53 4224
5321.21 4246
5321.90 4386
5322.59 4105
5323.28 4090
5323.97 4148
5324.65 4083
5325.34 4317
5326.03 4181
5326.72 4077
5327.41 4018
5328.10 4107
5328.79 4173
5329.47 4192
5330.16 4362
5330.85 4550
5331.54 4380
5332.23 4388
5332.92 4404
5333.61 4386
5334.30 4469
5334.99 4383
5335.67 4269
5336.36 4380
5337.05 4222
5337.74 4268
5338.43 4434
5339.12 4324
5339.81 4301
5340.50 4175
5341.19 3996
5341.88 4253
5342.57 4186
5343.26 4050
5343.95 4312
5344.64 4378
5345.33 4231
5346.02 4186
5346.71 4213
5347.40 4555
5348.09 4678
5348.78 4619
5349.47 4577
5350.16 4845
5350.85 4725
5351.54 4845
5352.23 4851
5352.92 4901
5353.61 4766
5354.30 4657
5354.99 4626
5355.68 4558
5356.37 4451
5357.06 4398
5357.75 4151
5358.44 4233
5359.13 4344
5359.82 4308
5360.51 4397
5361.20 4306
5361.89 4239
5362.58 4035
5363.27 4454
5363.97 4401
5364.66 4292
5365.35 4107
5366.04 4174
5366.73 4208
5367.42 4312
5368.11 4284
5368.80 4395
5369.49 4269
5370.19 4117
5370.88 4065
5371.57 4289
5372.26 4329
5372.95 4314
5373.64 4534
5374.33 4381
5375.03 4398
5375.72 4493
5376.41 4386
5377.10 4403
5377.79 4484
5378.49 4319
5379.18 4520
5379.87 4689
5380.56 4463
5381.25 4594
5381.95 4683
5382.64 4881
5383.33 4761
5384.02 4645
5384.71 4620
5385.41 4552
5386.10 4462
5386.79 4327
5387.48 4301
5388.18 4302
5388.87 4227
5389.56 4232
5390.25 4599
5390.95 4348
5391.64 4627
5392.33 4735
5393.02 4538
5393.72 4368
5394.41 4426
5395.10 4259
5395.80 4292
5396.49 4231
5397.18 4185
5397.88 4120
5398.57 4161
5399.26 3911
5399.95 3988
5400.65 4227
5401.34 3906
5402.03 3982
5402.73 4026
5403.42 3898
5404.12 3789
5404.81 4013
5405.50 4184
5406.20 4287
5406.89 4232
5407.58 4142
5408.28 4092
5408.97 4241
5409.66 4177
5410.36 3972
5411.05 4054
5411.75 4094
5412.44 4108
5413.13 3983
5413.83 4035
5414.52 4105
5415.22 3967
5415.91 3980
5416.61 4091
5417.30 4254
5417.99 4138
5418.69 4129
5419.38 4176
5420.08 4185
5420.77 4245
5421.47 4386
5422.16 4359
5422.86 4221
5423.55 4242
5424.25 4490
5424.94 4428
5425.64 4354
5426.33 4153
5427.03 4187
5427.72 4172
5428.42 4059
5429.11 4230
5429.81 4000
5430.50 3943
5431.20 3954
5431.89 3913
5432.59 3892
5433.28 4182
5433.98 4103
5434.67 3941
5435.37 3901
5436.06 4066
5436.76 4133
5437.46 3828
5438.15 3936
5438.85 3998
5439.54 3912
5440.24 3996
5440.93 4012
5441.63 4075
5442.33 4184
5443.02 4168
5443.72 4173
5444.41 4167
5445.11 4314
5445.81 4248
5446.50 4250
5447.20 4345
5447.90 4504
5448.59 4319
5449.29 4524
5449.98 4783
5450.68 4563
5451.38 4485
5452.07 4545
5452.77 4211
5453.47 4162
5454.16 4072
5454.86 4253
5455.56 4370
5456.25 4101
5456.95 4217
5457.65 4218
5458.35 4075
5459.04 4310
5459.74 4040
5460.44 4034
5461.13 4134
5461.83 4180
5462.53 4233
5463.23 4121
5463.92 4229
5464.62 4258
5465.32 4314
5466.02 4257
5466.71 4427
5467.41 4547
5468.11 4387
5468.81 4264
5469.50 4330
5470.20 4334
5470.90 4231
5471.60 4063
5472.29 4192
5472.99 4168
5473.69 4097
5474.39 4008
5475.09 3961
5475.78 3846
5476.48 4023
5477.18 3906
5477.88 3964
5478.58 4111
5479.28 4197
5479.97 4303
5480.67 4250
5481.37 4306
5482.07 4025
5482.77 4181
5483.47 4377
5484.17 4275
5484.86 4266
5485.56 4494
5486.26 4405
5486.96 4528
5487.66 4374
5488.36 4400
5489.06 4219
5489.76 4247
5490.45 4284
5491.15 4161
5491.85 4129
5492.55 4253
5493.25 4319
5493.95 4294
5494.65 4191
5495.35 4415
5496.05 4329
5496.75 4400
5497.45 4534
5498.15 4349
5498.85 4466
5499.55 4566
5500.25 4549
5500.95 4718
5501.65 5007
5502.35 4972
5503.04 5094
5503.74 5078
5504.44 5264
5505.14 5463
5505.84 5539
5506.54 5708
5507.24 5978
5507.94 5965
5508.65 5869
5509.35 5965
5510.05 5799
5510.75 5883
5511.45 5615
5512.15 5339
5512.85 4982
5513.55 4790
5514.25 4799
5514.95 4558
5515.65 4342
5516.35 4236
5517.05 4373
5517.75 4410
5518.45 4484
5519.15 4437
5519.85 4555
5520.56 4493
5521.26 4399
5521.96 4479
5522.66 4385
5523.36 4421
5524.06 4638
5524.76 4608
5525.46 4422
5526.16 4360
5526.87 4573
5527.57 4743
5528.27 4458
5528.97 4330
5529.67 4327
5530.37 4254
5531.07 4222
5531.78 4114
5532.48 4065
5533.18 4030
5533.88 3900
5534.58 4013
5535.29 4103
5535.99 3948
5536.69 4084
5537.39 4112
5538.09 4101
5538.80 4178
5539.50 4012
5540.20 4061
5540.90 4168
5541.60 4160
5542.31 4181
5543.01 4079
5543.71 4238
5544.41 4116
5545.12 4260
5545.82 4143
5546.52 4365
5547.22 4249
5547.93 4129
5548.63 4445
5549.33 4452
5550.04 4444
5550.74 4346
5551.44 4319
5552.14 4095
5552.85 3932
5553.55 4055
5554.25 4093
5554.96 3915
5555.66 4033
5556.36 3868
5557.07 4019
5557.77 3895
5558.47 3781
5559.18 3908
5559.88 3867
5560.58 3789
5561.29 3824
5561.99 3802
5562.69 3927
5563.40 4002
5564.10 3985
5564.80 3816
5565.51 3878
5566.21 3891
5566.92 3870
5567.62 3799
5568.32 3901
5569.03 3903
5569.73 3780
5570.44 3771
5571.14 3803
5571.84 3706
5572.55 3785
5573.25 3937
5573.96 3713
5574.66 3807
5575.37 3929
5576.07 4052
5576.78 3963
5577.48 3861
5578.18 4039
5578.89 4163
5579.59 4216
5580.30 4022
5581.00 3825
5581.71 3766
5582.41 3939
5583.12 3922
5583.82 3886
5584.53 3913
5585.23 3852
5585.94 3903
5586.64 3708
5587.35 3642
5588.05 3798
5588.76 3985
5589.46 3911
5590.17 3618
5590.88 3705
5591.58 3747
5592.29 3630
5592.99 3674
5593.70 3866
5594.40 3740
5595.11 3555
5595.81 3672
5596.52 3678
5597.23 3712
5597.93 3598
5598.64 3478
5599.34 3758
5600.05 3634
5600.76 3580
5601.46 3522
5602.17 3524
5602.87 3529
5603.58 3608
5604.29 3752
5604.99 3742
5605.70 3649
5606.41 3763
5607.11 3658
5607.82 3609
5608.52 3493
5609.23 3608
5609.94 3586
5610.64 3535
5611.35 3691
5612.06 3596
5612.76 3698
5613.47 3801
5614.18 3731
5614.89 3816
5615.59 3722
5616.30 3603
5617.01 3546
5617.71 3713
5618.42 3755
5619.13 3760
5619.84 3628
5620.54 3669
5621.25 3841
5621.96 3622
5622.66 3447
5623.37 3383
5624.08 3379
5624.79 3449
5625.49 3570
5626.20 3428
5626.91 3469
5627.62 3298
5628.33 3410
5629.03 3540
5629.74 3401
5630.45 3454
5631.16 3398
5631.87 3413
5632.57 3557
5633.28 3448
5633.99 3424
5634.70 3599
5635.41 3658
5636.11 3700
5636.82 3515
5637.53 3568
5638.24 3742
5638.95 3761
5639.66 3668
5640.36 3848
5641.07 3749
5641.78 3697
5642.49 3883
5643.20 3880
5643.91 3643
5644.62 3803
5645.33 3811
5646.03 3798
5646.74 3560
5647.45 3427
5648.16 3611
5648.87 3830
5649.58 3686
5650.29 3561
5651.00 3695
5651.71 3599
5652.42 3610
5653.13 3881
5653.84 3624
5654.54 3728
5655.25 3627
5655.96 3540
5656.67 3670
5657.38 3687
5658.09 3609
5658.80 3856
5659.51 3723
5660.22 3793
5660.93 3805
5661.64 3726
5662.35 3796
5663.06 3556
5663.77 3529
5664.48 3823
5665.19 3615
5665.90 3621
5666.61 3502
5667.32 3453
5668.03 3503
5668.74 3558
5669.45 3541
5670.16 3608
5670.87 3865
5671.58 3457
5672.29 3706
5673.01 3816
5673.72 3548
5674.43 3797
5675.14 3518
5675.85 3546
5676.56 3489
5677.27 3406
5677.98 3595
5678.69 3416
5679.40 3515
5680.11 3483
5680.82 3569
5681.54 3718
5682.25 3590
5682.96 3478
5683.67 3688
5684.38 3629
5685.09 3750
5685.80 3715
5686.51 3721
5687.23 3699
5687.94 3607
5688.65 3687
5689.36 3622
5690.07 3588
5690.78 3630
5691.50 3507
5692.21 3521
5692.92 3585
5693.63 3621
5694.34 3599
5695.06 3578
5695.77 3613
5696.48 3526
5697.19 3484
5697.90 3501
5698.62 3592
5699.33 3635
5700.04 3595
5700.75 3509
5701.46 3414
5702.18 3338
5702.89 3444
5703.60 3440
5704.31 3486
5705.03 3316
5705.74 3382
5706.45 3425
5707.17 3528
5707.88 3415
5708.59 3287
5709.30 3377
5710.02 3228
5710.73 3355
5711.44 3382
5712.16 3383
5712.87 3527
5713.58 3407
5714.30 3385
5715.01 3394
5715.72 3453
5716.43 3519
5717.15 3380
5717.86 3473
5718.58 3518
5719.29 3507
5720.00 3474
5720.72 3464
5721.43 3477
5722.14 3332
5722.86 3592
5723.57 3658
5724.28 3637
5725.00 3555
5725.71 3761
5726.43 3834
5727.14 3757
5727.85 3756
5728.57 3979
5729.28 4102
5730.00 3978
5730.71 3913
5731.42 3760
5732.14 3722
5732.85 3611
5733.57 3636
5734.28 3669
5735.00 3707
5735.71 3487
5736.43 3587
5737.14 3625
5737.85 3699
5738.57 3600
5739.28 3543
5740.00 3537
5740.71 3449
5741.43 3399
5742.14 3396
5742.86 3576
5743.57 3607
5744.29 3533
5745.00 3309
5745.72 3559
5746.43 3641
5747.15 3573
5747.86 3628
5748.58 3667
5749.30 3570
5750.01 3512
5750.73 3588
5751.44 3727
5752.16 3699
5752.87 3678
5753.59 3631
5754.30 3790
5755.02 3699
5755.74 3727
5756.45 3838
5757.17 3804
5757.88 3849
5758.60 3820
5759.31 3788
5760.03 3755
5760.75 3823
5761.46 3788
5762.18 3748
5762.90 3922
5763.61 3934
5764.33 3874
5765.04 3758
5765.76 3891
5766.48 4178
5767.19 4078
5767.91 3960
5768.63 4230
5769.34 4183
5770.06 4103
5770.78 3939
5771.49 3841
5772.21 3858
5772.93 3922
5773.64 3859
5774.36 3787
5775.08 3803
5775.79 3779
5776.51 3955
5777.23 3888
5777.95 3819
5778.66 3839
5779.38 3676
5780.10 3874
5780.81 3952
5781.53 3894
5782.25 3979
5782.97 4103
5783.68 3973
5784.40 4161
5785.12 4033
5785.84 4011
5786.55 3902
5787.27 3851
5787.99 3719
5788.71 3737
5789.43 3903
5790.14 3994
5790.86 3889
5791.58 4003
5792.30 4369
5793.02 4149
5793.73 4150
5794.45 4290
5795.17 4255
5795.89 4228
5796.61 4323
5797.33 4423
5798.04 4621
5798.76 4900
5799.48 4847
5800.20 4694
5800.92 5110
5801.64 5260
5802.36 5491
5803.07 5642
5803.79 5720
5804.51 5786
5805.23 5538
5805.95 5342
5806.67 5364
5807.39 4955
5808.11 4761
5808.82 4692
5809.54 4366
5810.26 4566
5810.98 4717
5811.70 4402
5812.42 4456
5813.14 4709
5813.86 4478
5814.58 4730
5815.30 5075
5816.02 5425
5816.74 5429
5817.46 5807
5818.18 6161
5818.90 6508
5819.62 6679
5820.34 6568
5821.06 6263
5821.78 6068
5822.50 5763
5823.22 5506
5823.94 5293
5824.66 5097
5825.38 4919
5826.10 4941
5826.82 4839
5827.54 4767
5828.26 4593
5828.98 4524
5829.70 4532
5830.42 4432
5831.14 4600
5831.86 4543
5832.58 4506
5833.30 4705
5834.02 4649
5834.74 4559
5835.46 4597
5836.18 4506
5836.90 4588
5837.62 4449
5838.34 4637
5839.07 4525
5839.79 4420
5840.51 4467
5841.23 4482
5841.95 4394
5842.67 4332
5843.39 4259
5844.11 4194
5844.83 4196
5845.56 4093
5846.28 4046
5847.00 3936
5847.72 3926
5848.44 3932
5849.16 4027
5849.88 3900
5850.61 3673
5851.33 3919
5852.05 3957
5852.77 3796
5853.49 3958
5854.22 3894
5854.94 3812
5855.66 3876
5856.38 3910
5857.10 4060
5857.83 4057
5858.55 3882
5859.27 3821
5859.99 4003
5860.71 3957
5861.44 3819
5862.16 3963
5862.88 3817
5863.60 3871
5864.33 3845
5865.05 4142
5865.77 3965
5866.49 3873
5867.22 3878
5867.94 3747
5868.66 3766
5869.38 3678
5870.11 3713
5870.83 3534
5871.55 3414
5872.28 3607
5873.00 3807
5873.72 3795
5874.45 3715
5875.17 3625
5875.89 3639
5876.62 3421
5877.34 3744
5878.06 3778
5878.79 3783
5879.51 3785
5880.23 3769
5880.96 3822
5881.68 3992
5882.40 3979
5883.13 3821
5883.85 3608
5884.57 3857
5885.30 3938
5886.02 3779
5886.75 3727
5887.47 3720
5888.19 3743
5888.92 3740
5889.64 3882
5890.37 3850
5891.09 3880
5891.81 3787
5892.54 3813
5893.26 3818
5893.99 3665
5894.71 3626
5895.44 3710
5896.16 3676
5896.88 3502
5897.61 3542
5898.33 3589
5899.06 3682
5899.78 3734
5900.51 3659
5901.23 3537
5901.96 3847
5902.68 3942
5903.41 3743
5904.13 3631
5904.86 3720
5905.58 3776
5906.31 3708
5907.03 3727
5907.76 3816
5908.48 3749
5909.21 3773
5909.93 3727
5910.66 3883
5911.38 3960
5912.11 3660
5912.83 3697
5913.56 3772
5914.29 3696
5915.01 3701
5915.74 3581
5916.46 3503
5917.19 3755
5917.91 3651
5918.64 3638
5919.37 3624
5920.09 3538
5920.82 3733
5921.54 3773
5922.27 3792
5923.00 3707
5923.72 3516
5924.45 3643
5925.17 3606
5925.90 3534
5926.63 3633
5927.35 3698
5928.08 3696
5928.81 3626
5929.53 3802
5930.26 3823
5930.99 3780
5931.71 3835
5932.44 3931
5933.17 3821
5933.89 3768
5934.62 3997
5935.35 3958
5936.07 4017
5936.80 4248
5937.53 4191
5938.25 4170
5938.98 4305
5939.71 4284
5940.44 4162
5941.16 4205
5941.89 4290
5942.62 4372
5943.35 4023
5944.07 3951
5944.80 4106
5945.53 4125
5946.26 4033
5946.98 4236
5947.71 4152
5948.44 4287
5949.17 4142
5949.89 4172
5950.62 4314
5951.35 4252
5952.08 4239
5952.80 4168
5953.53 4204
5954.26 4186
5954.99 4333
5955.72 4312
5956.45 4290
5957.17 4426
5957.90 4316
5958.63 4390
5959.36 4348
5960.09 4294
5960.82 4455
5961.54 4453
5962.27 4499
5963.00 4297
5963.73 4443
5964.46 4361
5965.19 4616
5965.92 4602
5966.64 4605
5967.37 4834
5968.10 4838
5968.83 4980
5969.56 4954
5970.29 4957
5971.02 5011
5971.75 5035
5972.48 4964
5973.21 4931
5973.93 4809
5974.66 4950
5975.39 5022
5976.12 4922
5976.85 4912
5977.58 4757
5978.31 4787
5979.04 4896
5979.77 4787
5980.50 4817
5981.23 4932
5981.96 5115
5982.69 5100
5983.42 5163
5984.15 5244
5984.88 5185
5985.61 5410
5986.34 5446
5987.07 5313
5987.80 5413
5988.53 5629
5989.26 5441
5989.99 5437
5990.72 5369
5991.45 5457
5992.18 5358
5992.91 5570
5993.64 5537
5994.37 5484
5995.10 5799
5995.83 5603
5996.56 5406
5997.29 5432
5998.02 5450
5998.75 5401
5999.49 5628
6000.22 5675
6000.95 5633
6001.68 5569
6002.41 5445
6003.14 5247
6003.87 5383
6004.60 5275
6005.33 5119
6006.06 5417
6006.80 5298
6007.53 5309
6008.26 5632
6008.99 5614
6009.72 5914
6010.45 6661
6011.18 6975
6011.92 7430
6012.65 7936
6013.38 8211
6014.11 8555
6014.84 8418
6015.57 8384
6016.31 8296
6017.04 8178
6017.77 7461
6018.50 7037
6019.23 6516
6019.97 6075
6020.70 5935
6021.43 5505
6022.16 5179
6022.89 5010
6023.63 4825
6024.36 4742
6025.09 4671
6025.82 4562
6026.56 4534
6027.29 4461
6028.02 4518
6028.75 4569
6029.49 4421
6030.22 4657
6030.95 4416
6031.68 4330
6032.42 4344
6033.15 4301
6033.88 4467
6034.62 4436
6035.35 4336
6036.08 4383
6036.81 4257
6037.55 4443
6038.28 4358
6039.01 4364
6039.75 4305
6040.48 4281
6041.21 4277
6041.95 4299
6042.68 4473
6043.41 4246
6044.15 4389
6044.88 4441
6045.61 4602
6046.35 4765
6047.08 4719
6047.82 4611
6048.55 4627
6049.28 4723
6050.02 4830
6050.75 4879
6051.49 4880
6052.22 5013
6052.95 4824
6053.69 4864
6054.42 4954
6055.16 4743
6055.89 4766
6056.62 4666
6057.36 4676
6058.09 4583
6058.83 4686
6059.56 4591
6060.30 4706
6061.03 4644
6061.77 4532
6062.50 4466
6063.23 4588
6063.97 4685
6064.70 4716
6065.44 4615
6066.17 4604
6066.91 4594
6067.64 4451
6068.38 4242
6069.11 4412
6069.85 4248
6070.58 4347
6071.32 4383
6072.05 4336
6072.79 4403
6073.52 4218
6074.26 4170
6075.00 4266
6075.73 4009
6076.47 4152
6077.20 4177
6077.94 4280
6078.67 4259
6079.41 4284
6080.14 4322
6080.88 4272
6081.62 4382
6082.35 4403
6083.09 4173
6083.82 4193
6084.56 4372
6085.30 4230
6086.03 4090
6086.77 4273
6087.50 4089
6088.24 4195
6088.98 4261
6089.71 4135
6090.45 4357
6091.19 4341
6091.92 4081
6092.66 4113
6093.39 4123
6094.13 4269
6094.87 4353
6095.60 4175
6096.34 4110
6097.08 4188
6097.81 4195
6098.55 4234
6099.29 4145
6100.03 3987
6100.76 3968
6101.50 3965
6102.24 3925
6102.97 3934
6103.71 3981
6104.45 3892
6105.18 3967
6105.92 3991
6106.66 3948
6107.40 3929
6108.13 3971
6108.87 4063
6109.61 3909
6110.35 3998
6111.08 3923
6111.82 3928
6112.56 3794
6113.30 3906
6114.03 4002
6114.77 3973
6115.51 3907
6116.25 3986
6116.99 4198
6117.72 4198
6118.46 4005
6119.20 4065
6119.94 4259
6120.68 4179
6121.41 3868
6122.15 4027
6122.89 4171
6123.63 4148
6124.37 4074
6125.11 4092
6125.84 4417
6126.58 4192
6127.32 4138
6128.06 4199
6128.80 4172
6129.54 4200
6130.28 4321
6131.02 4217
6131.75 4179
6132.49 4302
6133.23 4307
6133.97 4278
6134.71 4362
6135.45 4356
6136.19 4358
6136.93 4281
6137.67 4230
6138.41 4299
6139.14 4281
6139.88 4374
6140.62 4467
6141.36 4525
6142.10 4264
6142.84 4240
6143.58 4285
6144.32 4271
6145.06 4379
6145.80 4364
6146.54 4427
6147.28 4617
6148.02 4476
6148.76 4417
6149.50 4263
6150.24 4373
6150.98 4465
6151.72 4647
6152.46 4651
6153.20 4553
6153.94 4503
6154.68 4620
6155.42 4644
6156.16 4721
6156.90 4683
6157.64 4611
6158.38 4687
6159.12 4580
6159.86 4638
6160.60 4778
6161.34 4806
6162.08 5044
6162.82 4929
6163.57 4883
6164.31 4899
6165.05 5020
6165.79 5328
6166.53 5446
6167.27 5450
6168.01 5476
6168.75 5820
6169.49 5852
6170.23 6034
6170.98 5956
6171.72 6067
6172.46 6055
6173.20 6086
6173.94 6131
6174.68 6195
6175.42 6280
6176.16 6182
6176.91 6135
6177.65 6037
6178.39 5829
6179.13 5629
6179.87 5546
6180.61 5508
6181.36 5349
6182.10 5494
6182.84 5349
6183.58 5408
6184.32 5348
6185.07 5349
6185.81 5176
6186.55 5291
6187.29 5160
6188.03 5298
6188.78 5312
6189.52 5267
6190.26 5273
6191.00 5506
6191.75 5580
6192.49 5624
6193.23 5535
6193.97 5754
6194.72 5990
6195.46 6272
6196.20 6119
6196.94 6045
6197.69 6281
6198.43 6181
6199.17 6233
6199.92 6227
6200.66 6058
6201.40 6249
6202.15 6153
6202.89 6329
6203.63 6290
6204.37 6835
6205.12 7125
6205.86 7719
6206.60 8248
6207.35 9356
6208.09 10773
6208.83 12271
6209.58 13628
6210.32 14959
6211.07 15815
6211.81 15852
6212.55 15753
6213.30 15127
6214.04 13606
6214.78 12005
6215.53 10592
6216.27 9341
6217.02 8085
6217.76 7442
6218.50 6820
6219.25 6203
6219.99 5750
6220.74 5471
6221.48 5315
6222.22 5357
6222.97 5417
6223.71 5471
6224.46 5358
6225.20 5205
6225.95 5112
6226.69 5381
6227.44 5221
6228.18 5021
6228.92 5225
6229.67 4977
6230.41 4942
6231.16 4688
6231.90 4720
6232.65 4532
6233.39 4680
6234.14 4824
6234.88 4857
6235.63 4802
6236.37 4806
6237.12 4902
6237.86 4759
6238.61 4768
6239.35 4672
6240.10 4625
6240.85 4784
6241.59 4853
6242.34 4924
6243.08 4892
6243.83 4821
6244.57 4751
6245.32 5038
6246.06 5224
6246.81 5481
6247.56 5488
6248.30 5880
6249.05 6020
6249.79 5959
6250.54 6027
6251.29 5991
6252.03 6168
6252.78 5892
6253.52 5516
6254.27 5378
6255.02 5259
6255.76 5252
6256.51 5154
6257.26 5210
6258.00 4998
6258.75 5061
6259.49 5206
6260.24 5133
6260.99 4997
6261.73 5015
6262.48 5137
6263.23 5107
6263.97 4988
6264.72 4881
6265.47 5019
6266.21 4977
6266.96 5010
6267.71 5009
6268.46 4964
6269.20 4987
6269.95 4943
6270.70 5008
6271.44 5084
6272.19 5103
6272.94 5147
6273.69 5334
6274.43 5361
6275.18 5350
6275.93 5485
6276.68 5650
6277.42 5690
6278.17 5744
6278.92 5909
6279.67 5873
6280.41 5900
6281.16 5564
6281.91 5394
6282.66 5287
6283.41 5121
6284.15 4920
6284.90 4949
6285.65 4793
6286.40 4832
6287.15 4823
6287.89 4591
6288.64 4825
6289.39 4804
6290.14 4626
6290.89 4569
6291.64 4683
6292.38 4597
6293.13 4701
6293.88 4485
6294.63 4296
6295.38 4433
6296.13 4594
6296.88 4243
6297.62 4247
6298.37 4197
6299.12 4258
6299.87 4228
6300.62 4168
6301.37 4303
6302.12 4365
6302.87 4540
6303.62 4542
6304.37 4365
6305.11 4396
6305.86 4392
6306.61 4670
6307.36 4678
6308.11 4641
6308.86 4618
6309.61 4439
6310.36 4417
6311.11 4447
6311.86 4386
6312.61 4426
6313.36 4235
6314.11 4486
6314.86 4229
6315.61 4338
6316.36 4388
6317.11 4347
6317.86 4404
6318.61 4378
6319.36 4526
6320.11 4460
6320.86 4450
6321.61 4265
6322.36 4119
6323.11 4165
6323.86 4084
6324.61 4200
6325.36 3873
6326.11 3802
6326.86 3826
6327.61 3989
6328.36 4020
6329.11 3982
6329.86 3877
6330.61 4018
6331.37 4044
6332.12 3814
6332.87 3957
6333.62 3895
6334.37 3758
6335.12 3726
6335.87 3803
6336.62 3914
6337.37 4074
6338.12 3827
6338.88 3771
6339.63 3834
6340.38 3798
6341.13 3711
6341.88 3770
6342.63 3811
6343.38 3815
6344.14 3645
6344.89 3793
6345.64 3670
6346.39 3727
6347.14 3844
6347.89 3882
6348.65 3737
6349.40 3789
6350.15 3994
6350.90 3715
6351.65 3781
6352.41 3814
6353.16 3728
6353.91 3816
6354.66 3924
6355.41 3932
6356.17 3864
6356.92 3743
6357.67 3747
6358.42 3741
6359.18 3814
6359.93 3640
6360.68 3528
6361.43 3794
6362.19 3653
6362.94 3474
6363.69 3444
6364.44 3460
6365.20 3389
6365.95 3585
6366.70 3640
6367.46 3648
6368.21 3639
6368.96 3636
6369.71 3452
6370.47 3581
6371.22 3493
6371.97 3511
6372.73 3312
6373.48 3481
6374.23 3478
6374.99 3531
6375.74 3512
6376.49 3433
6377.25 3382
6378.00 3567
6378.75 3469
6379.51 3530
6380.26 3543
6381.02 3670
6381.77 3777
6382.52 3733
6383.28 3687
6384.03 3580
6384.78 3546
6385.54 3593
6386.29 3581
6387.05 3562
6387.80 3508
6388.56 3603
6389.31 3402
6390.06 3534
6390.82 3550
6391.57 3290
6392.33 3188
6393.08 3312
6393.84 3466
6394.59 3449
6395.34 3330
6396.10 3492
6396.85 3602
6397.61 3555
6398.36 3493
6399.12 3442
6399.87 3358
6400.63 3288
6401.38 3372
6402.14 3387
6402.89 3418
6403.65 3302
6404.40 3436
6405.16 3582
6405.91 3436
6406.67 3391
6407.42 3351
6408.18 3601
6408.93 3454
6409.69 3468
6410.45 3460
6411.20 3419
6411.96 3506
6412.71 3365
6413.47 3406
6414.22 3457
6414.98 3346
6415.73 3574
6416.49 3640
6417.25 3440
6418.00 3276
6418.76 3332
6419.51 3399
6420.27 3557
6421.03 3452
6421.78 3587
6422.54 3535
6423.29 3368
6424.05 3541
6424.81 3429
6425.56 3440
6426.32 3620
6427.08 3395
6427.83 3286
6428.59 3441
6429.35 3378
6430.10 3288
6430.86 3333
6431.62 3466
6432.37 3390
6433.13 3523
6433.89 3372
6434.64 3447
6435.40 3543
6436.16 3572
6436.91 3549
6437.67 3672
6438.43 3509
6439.19 3582
6439.94 3601
6440.70 3616
6441.46 3547
6442.21 3479
6442.97 3585
6443.73 3369
6444.49 3597
6445.24 3556
6446.00 3555
6446.76 3549
6447.52 3463
6448.28 3415
6449.03 3432
6449.79 3520
6450.55 3422
6451.31 3442
6452.06 3442
6452.82 3399
6453.58 3421
6454.34 3379
6455.10 3362
6455.85 3372
6456.61 3389
6457.37 3373
6458.13 3545
6458.89 3603
6459.65 3543
6460.40 3571
6461.16 3588
6461.92 3614
6462.68 3734
6463.44 3681
6464.20 3717
6464.96 3676
6465.71 3493
6466.47 3558
6467.23 3751
6467.99 3612
6468.75 3611
6469.51 3664
6470.27 3658
6471.03 3501
6471.79 3704
6472.54 3725
6473.30 3867
6474.06 3727
6474.82 3742
6475.58 3767
6476.34 3780
6477.10 3978
6477.86 3852
6478.62 3666
6479.38 3854
6480.14 3772
6480.90 3712
6481.66 3877
6482.42 3849
6483.18 3795
6483.94 3753
6484.70 3976
6485.46 4100
6486.22 4136
6486.98 4084
6487.74 4325
6488.50 4316
6489.26 4507
6490.02 4312
6490.78 4256
6491.54 4325
6492.30 4418
6493.06 4448
6493.82 4439
6494.58 4478
6495.34 4626
6496.10 4589
6496.86 4577
6497.62 4335
6498.38 4450
6499.14 4339
6499.90 4174
6500.66 4376
6501.42 4438
6502.19 4625
6502.95 4406
6503.71 4368
6504.47 4525
6505.23 4527
6505.99 4561
6506.75 4594
6507.51 4533
6508.27 4767
6509.04 4621
6509.80 5029
6510.56 5079
6511.32 5050
6512.08 5033
6512.84 5084
6513.60 5056
6514.37 5070
6515.13 5123
6515.89 5094
6516.65 4967
6517.41 4973
6518.17 4926
6518.94 4780
6519.70 5015
6520.46 5188
6521.22 5198
6521.98 5221
6522.75 5325
6523.51 5711
6524.27 5964
6525.03 5969
6525.79 6070
6526.56 6358
6527.32 6239
6528.08 6350
6528.84 6583
6529.61 6381
6530.37 6305
6531.13 6267
6531.89 6276
6532.66 6369
6533.42 6482
6534.18 6598
6534.94 7022
6535.71 7823
6536.47 8291
6537.23 8797
6538.00 9299
6538.76 9675
6539.52 9588
6540.29 9215
6541.05 8400
6541.81 8153
6542.57 7292
6543.34 6800
6544.10 6319
6544.86 5920
6545.63 5557
6546.39 5089
6547.16 4984
6547.92 4875
6548.68 4896
6549.45 4896
6550.21 4782
6550.97 4691
6551.74 4701
6552.50 4759
6553.26 4840
6554.03 4814
6554.79 4810
6555.56 4792
6556.32 4755
6557.08 4691
6557.85 4742
6558.61 4550
6559.38 4599
6560.14 4804
6560.91 4918
6561.67 4954
6562.43 4827
6563.20 4780
6563.96 4955
6564.73 5264
6565.49 5268
6566.26 5269
6567.02 5336
6567.79 5293
6568.55 5486
6569.32 5315
6570.08 5292
6570.85 5271
6571.61 5417
6572.38 5519
6573.14 5369
6573.91 5468
6574.67 5655
6575.44 5699
6576.20 5648
6576.97 5715
6577.73 5783
6578.50 5748
6579.26 5840
6580.03 5759
6580.79 5922
6581.56 6001
6582.32 6124
6583.09 6307
6583.86 6519
6584.62 6695
6585.39 6719
6586.15 6890
6586.92 6692
6587.68 6638
6588.45 6473
6589.22 6163
6589.98 6210
6590.75 5989
6591.51 6212
6592.28 6196
6593.05 6107
6593.81 6339
6594.58 6676
6595.35 6620
6596.11 6927
6596.88 6725
6597.64 6634
6598.41 6506
6599.18 6291
6599.94 6179
6600.71 6145
6601.48 5742
6602.24 5565
6603.01 5609
6603.78 5601
6604.54 5323
6605.31 5180
6606.08 5083
6606.85 5068
6607.61 5043
6608.38 4892
6609.15 5092
6609.91 5016
6610.68 5095
6611.45 5071
6612.22 5113
6612.98 5101
6613.75 5052
6614.52 5104
6615.28 4878
6616.05 4971
6616.82 4761
6617.59 4979
6618.36 5000
6619.12 5012
6619.89 5105
6620.66 5084
6621.43 4999
6622.19 5149
6622.96 5285
6623.73 5416
6624.50 5373
6625.27 5273
6626.03 5491
6626.80 5311
6627.57 5156
6628.34 5136
6629.11 5218
6629.88 5112
6630.64 5069
6631.41 5052
6632.18 5268
6632.95 5422
6633.72 5513
6634.49 5966
6635.25 6228
6636.02 6286
6636.79 6278
6637.56 6387
6638.33 6371
6639.10 6099
6639.87 5820
6640.64 5616
6641.41 5314
6642.17 5207
6642.94 5021
6643.71 4980
6644.48 4808
6645.25 4651
6646.02 4599
6646.79 4858
6647.56 4854
6648.33 4991
6649.10 4993
6649.87 5095
6650.64 5099
6651.41 5066
6652.18 5052
6652.95 5037
6653.71 4960
6654.48 4983
6655.25 4760
6656.02 4895
6656.79 4760
6657.56 4679
6658.33 4595
6659.10 4501
6659.87 4497
6660.64 4683
6661.41 4796
6662.18 4824
6662.95 4959
6663.72 4877
6664.50 5015
6665.27 5459
6666.04 5406
6666.81 5472
6667.58 5644
6668.35 5375
6669.12 5433
6669.89 5259
6670.66 5118
6671.43 4951
6672.20 4956
6672.97 4921
6673.74 4686
6674.51 4780
6675.28 4632
6676.06 4656
6676.83 4372
6677.60 4317
6678.37 4417
6679.14 4479
6679.91 4323
6680.68 4374
6681.45 4296
6682.22 4130
6683.00 4149
6683.77 4214
6684.54 4439
6685.31 4499
6686.08 4624
6686.85 4878
6687.63 4829
6688.40 4828
6689.17 4897
6689.94 4740
6690.71 4609
6691.48 4569
6692.26 4345
6693.03 4255
6693.80 4196
6694.57 4315
6695.34 4217
6696.12 3999
6696.89 3984
6697.66 3914
6698.43 3816
6699.21 3950
6699.98 3933
6700.75 4149
6701.52 4054
6702.30 4015
6703.07 4123
6703.84 4087
6704.61 4007
6705.39 3979
6706.16 3994
6706.93 3837
6707.70 3892
6708.48 3976
6709.25 3873
6710.02 3796
6710.80 3770
6711.57 3806
6712.34 3749
6713.12 3844
6713.89 3635
6714.66 3804
6715.44 4057
6716.21 3837
6716.98 3802
6717.76 3827
6718.53 3806
6719.30 3959
6720.08 3667
6720.85 3682
6721.62 3814
6722.40 3700
6723.17 3773
6723.94 3692
6724.72 3486
6725.49 3706
6726.27 3840
6727.04 3673
6727.81 3812
6728.59 3817
6729.36 3714
6730.14 3835
6730.91 3750
6731.68 3733
6732.46 3667
6733.23 3683
6734.01 3706
6734.78 3601
6735.56 3627
6736.33 3762
6737.10 3603
6737.88 3561
6738.65 3659
6739.43 3800
6740.20 3793
6740.98 3604
6741.75 3623
6742.53 3664
6743.30 3660
6744.08 3578
6744.85 3718
6745.63 3822
6746.40 4029
6747.18 3982
6747.95 3837
6748.73 4140
6749.50 3977
6750.28 4107
6751.05 4156
6751.83 4155
6752.60 4038
6753.38 3812
6754.16 3895
6754.93 3767
6755.71 3550
6756.48 3574
6757.26 3511
6758.03 3411
6758.81 3363
6759.59 3386
6760.36 3452
6761.14 3413
6761.91 3647
6762.69 3771
6763.46 3597
6764.24 3516
6765.02 3758
6765.79 3696
6766.57 3653
6767.35 3598
6768.12 3635
6768.90 3569
6769.67 3434
6770.45 3522
6771.23 3380
6772.00 3354
6772.78 3511
6773.56 3532
6774.33 3364
6775.11 3585
6775.89 3515
6776.66 3644
6777.44 3782
6778.22 3866
6778.99 3960
6779.77 3978
6780.55 3979
6781.33 4020
6782.10 4033
6782.88 3832
6783.66 3657
6784.43 3565
6785.21 3566
6785.99 3545
6786.77 3424
6787.54 3281
6788.32 3355
6789.10 3494
6789.88 3262
6790.65 3139
6791.43 3325
6792.21 3235
6792.99 3332
6793.76 3274
6794.54 3195
6795.32 3121
6796.10 3108
6796.88 3133
6797.65 3164
6798.43 3293
6799.21 3246
6799.99 3208
6800.77 3256
6801.55 3173
6802.32 3090
6803.10 3142
6803.88 3241
6804.66 3092
6805.44 3243
6806.22 3174
6806.99 3235
6807.77 3266
6808.55 3129
6809.33 3118
6810.11 3040
6810.89 3112
6811.67 3185
6812.44 3043
6813.22 3090
6814.00 3111
6814.78 3053
6815.56 3093
6816.34 3251
6817.12 3285
6817.90 3491
6818.68 3304
6819.46 3294
6820.24 3227
6821.02 3278
6821.79 3313
6822.57 3244
6823.35 3228
6824.13 3155
6824.91 3228
6825.69 3302
6826.47 3237
6827.25 3213
6828.03 3214
6828.81 3017
6829.59 3298
6830.37 3318
6831.15 3102
6831.93 3105
6832.71 3066
6833.49 3111
6834.27 3085
6835.05 3101
6835.83 3252
6836.61 3184
6837.39 3291
6838.17 3227
6838.95 3172
6839.73 3209
6840.51 3127
6841.29 3014
6842.07 3217
6842.85 3145
6843.64 3188
6844.42 3323
6845.20 3207
6845.98 3207
6846.76 3246
6847.54 3455
6848.32 3474
6849.10 3547
6849.88 3781
6850.66 3985
6851.44 4250
6852.23 4626
6853.01 4781
6853.79 4990
6854.57 4921
6855.35 4812
6856.13 4319
6856.91 4205
6857.69 4010
6858.48 4005
6859.26 3837
6860.04 3751
6860.82 3693
6861.60 3506
6862.38 3457
6863.17 3524
6863.95 3420
6864.73 3368
6865.51 3373
6866.29 3142
6867.07 3176
6867.86 3113
6868.64 3363
6869.42 3309
6870.20 3243
6870.99 3367
6871.77 3224
6872.55 3289
6873.33 3152
6874.11 3135
6874.90 3287
6875.68 3174
6876.46 3153
6877.24 3106
6878.03 3113
6878.81 3090
6879.59 3248
6880.38 3285
6881.16 3161
6881.94 3370
6882.72 3389
6883.51 3341
6884.29 3562
6885.07 3591
6885.86 3600
6886.64 3567
6887.42 3745
6888.20 3842
6888.99 3618
6889.77 3744
6890.55 3790
6891.34 3684
6892.12 3603
6892.90 3555
6893.69 3660
6894.47 3435
6895.26 3455
6896.04 3409
6896.82 3447
6897.61 3460
6898.39 3433
6899.17 3381
6899.96 3394
6900.74 3447
6901.53 3272
6902.31 3265
6903.09 3446
6903.88 3469
6904.66 3395
6905.45 3353
6906.23 3463
6907.01 3200
6907.80 3269
6908.58 3266
6909.37 3374
6910.15 3348
6910.94 3351
6911.72 3295
6912.51 3311
6913.29 3223
6914.07 3223
6914.86 3347
6915.64 3311
6916.43 3348
6917.21 3360
6918.00 3397
6918.78 3530
6919.57 3470
6920.35 3463
6921.14 3563
6921.92 3772
6922.71 3688
6923.49 3506
6924.28 3685
6925.06 3687
6925.85 3771
6926.64 3715
6927.42 3610
6928.21 3518
6928.99 3480
6929.78 3483
6930.56 3551
6931.35 3529
6932.13 3441
6932.92 3241
6933.71 3216
6934.49 3243
6935.28 3277
6936.06 3216
6936.85 3120
6937.63 3263
6938.42 3363
6939.21 3464
6939.99 3328
6940.78 3202
6941.57 3243
6942.35 3351
6943.14 3445
6943.92 3413
6944.71 3451
6945.50 3488
6946.28 3539
6947.07 3583
6947.86 3498
6948.64 3610
6949.43 3458
6950.22 3512
6951.00 3601
6951.79 3669
6952.58 3417
6953.36 3583
6954.15 3665
6954.94 3717
6955.72 3682
6956.51 3598
6957.30 3708
6958.09 3675
6958.87 3727
6959.66 3762
6960.45 3716
6961.24 3738
6962.02 3888
6962.81 3810
6963.60 3836
6964.38 3833
6965.17 3891
6965.96 4026
6966.75 4006
6967.54 3955
6968.32 4012
6969.11 3910
6969.90 3951
6970.69 4147
6971.47 4024
6972.26 4036
6973.05 4129
6973.84 4058
6974.63 4359
6975.41 4208
6976.20 4136
6976.99 4374
6977.78 4460
6978.57 4471
6979.36 4576
6980.14 4596
6980.93 4884
6981.72 4945
6982.51 4851
6983.30 5136
6984.09 5543
6984.88 5709
6985.66 6118
6986.45 6481
6987.24 6712
6988.03 6931
6988.82 7110
6989.61 6855
6990.40 6564
6991.19 6212
6991.98 5838
6992.76 5235
6993.55 4919
6994.34 4739
6995.13 4372
6995.92 4451
6996.71 4574
6997.50 4648
6998.29 4789
6999.08 5235
6999.87 5383
7000.66 5719
7001.45 5938
7002.24 6088
7003.03 5977
7003.82 5915
7004.61 5770
7005.40 5455
7006.19 4883
7006.98 4632
7007.77 4411
7008.56 4113
7009.35 3853
7010.14 3735
7010.93 3603
7011.72 3496
7012.51 3457
7013.30 3439
7014.09 3558
7014.88 3383
7015.67 3379
7016.46 3302
7017.25 3323
7018.04 3620
7018.83 3400
7019.62 3474
7020.41 3441
7021.20 3497
7021.99 3382
7022.78 3613
7023.57 3584
7024.37 3514
7025.16 3662
7025.95 3641
7026.74 3524
7027.53 3546
7028.32 3535
7029.11 3499
7029.90 3385
7030.69 3325
7031.49 3254
7032.28 3374
7033.07 3397
7033.86 3287
7034.65 3381
7035.44 3292
7036.23 3337
7037.03 3442
7037.82 3460
7038.61 3475
7039.40 3504
7040.19 3507
7040.98 3605
7041.78 3633
7042.57 3564
7043.36 3447
7044.15 3469
7044.94 3532
7045.74 3516
7046.53 3492
7047.32 3466
7048.11 3378
7048.91 3214
7049.70 3367
7050.49 3390
7051.28 3306
7052.08 3466
7052.87 3494
7053.66 3525
7054.45 3468
7055.25 3272
7056.04 3283
7056.83 3318
7057.62 3252
7058.42 3153
7059.21 3248
7060.00 3350
7060.80 3273
7061.59 3293
7062.38 3201
7063.17 3275
7063.97 3221
7064.76 3214
7065.55 3155
7066.35 3166
7067.14 3229
7067.93 3201
7068.73 3162
7069.52 3099
7070.31 3158
7071.11 3149
7071.90 3113
7072.69 3200
7073.49 3176
7074.28 3049
7075.08 2953
7075.87 3039
7076.66 3063
7077.46 3045
7078.25 2939
7079.05 3046
7079.84 3223
7080.63 3078
7081.43 3176
7082.22 3228
7083.02 3282
7083.81 3270
7084.60 3184
7085.40 3081
7086.19 3073
7086.99 3005
7087.78 2907
7088.58 2880
7089.37 2925
7090.17 2757
7090.96 2913
7091.76 2996
7092.55 2897
7093.34 2982
7094.14 3010
7094.93 2972
7095.73 2946
7096.52 2941
7097.32 2866
7098.11 2931
7098.91 2799
7099.70 2808
7100.50 2985
7101.29 2806
7102.09 2745
7102.89 2728
7103.68 2810
7104.48 2764
7105.27 2828
7106.07 2638
7106.86 2663
7107.66 2802
7108.45 2875
7109.25 2800
7110.05 2724
7110.84 2752
7111.64 2819
7112.43 2775
7113.23 2648
7114.02 2695
7114.82 2641
7115.62 2668
7116.41 2642
7117.21 2650
7118.00 2638
7118.80 2896
7119.60 2845
7120.39 2926
7121.19 2944
7121.99 2978
7122.78 2852
7123.58 2856
7124.38 2738
7125.17 2744
7125.97 2813
7126.77 2831
7127.56 2640
7128.36 2716
7129.16 2613
7129.95 2653
7130.75 2625
7131.55 2704
7132.34 2726
7133.14 2614
7133.94 2585
7134.73 2609
7135.53 2609
7136.33 2675
7137.13 2722
7137.92 2778
7138.72 2743
7139.52 2631
7140.32 2675
7141.11 2717
7141.91 2728
7142.71 2736
7143.51 2633
7144.30 2620
7145.10 2549
7145.90 2691
7146.70 2764
7147.49 2673
7148.29 2705
7149.09 2823
7149.89 2730
7150.69 2606
7151.48 2641
7152.28 2613
7153.08 2624
7153.88 2598
7154.68 2589
7155.47 2621
7156.27 2580
7157.07 2562
7157.87 2548
7158.67 2546
7159.47 2562
7160.27 2575
7161.06 2552
7161.86 2742
7162.66 2771
7163.46 2657
7164.26 2579
7165.06 2542
7165.86 2649
7166.66 2667
7167.45 2653
7168.25 2791
7169.05 2689
7169.85 2546
7170.65 2565
7171.45 2683
7172.25 2639
7173.05 2667
7173.85 2531
7174.65 2736
7175.45 2782
7176.25 2539
7177.04 2554
7177.84 2720
7178.64 2576
7179.44 2602
7180.24 2502
7181.04 2591
7181.84 2589
7182.64 2716
7183.44 2961
7184.24 2758
7185.04 2825
7185.84 3014
7186.64 2899
7187.44 2813
7188.24 2749
7189.04 2765
7189.84 2701
7190.64 2746
7191.44 2794
7192.24 2582
7193.04 2487
7193.84 2434
7194.64 2400
7195.44 2514
7196.25 2583
7197.05 2472
7197.85 2539
7198.65 2549
7199.45 2473
7200.25 2554
7201.05 2599
7201.85 2564
7202.65 2654
7203.45 2576
7204.25 2580
7205.05 2512
7205.86 2682
7206.66 2439
7207.46 2415
7208.26 2551
7209.06 2585
7209.86 2427
7210.66 2629
7211.46 2578
7212.27 2525
7213.07 2621
7213.87 2601
7214.67 2726
7215.47 2690
7216.27 2549
7217.07 2536
7217.88 2468
7218.68 2542
7219.48 2605
7220.28 2668
7221.08 2579
7221.89 2465
7222.69 2568
7223.49 2641
7224.29 2581
7225.09 2574
7225.90 2631
7226.70 2609
7227.50 2601
7228.30 2513
7229.11 2572
7229.91 2495
7230.71 2518
7231.51 2610
7232.32 2594
7233.12 2627
7233.92 2571
7234.72 2630
7235.53 2552
7236.33 2481
7237.13 2643
7237.93 2697
7238.74 2701
7239.54 2811
7240.34 2866
7241.15 2983
7241.95 2964
7242.75 2985
7243.56 2995
7244.36 2835
7245.16 2954
7245.97 3029
7246.77 2812
7247.57 2867
7248.38 2956
7249.18 2847
7249.98 2738
7250.79 2667
7251.59 2641
7252.39 2702
7253.20 2737
7254.00 2882
7254.81 2702
7255.61 2739
7256.41 2771
7257.22 2801
7258.02 2742
7258.82 2746
7259.63 2790
7260.43 2890
7261.24 2828
7262.04 2941
7262.85 2847
7263.65 2844
7264.45 3080
7265.26 2965
7266.06 2898
7266.87 3066
7267.67 3034
7268.48 3119
7269.28 3034
7270.09 2935
7270.89 2952
7271.70 3054
7272.50 3223
7273.30 3265
7274.11 3225
7274.91 3199
7275.72 3187
7276.52 3117
7277.33 3205
7278.13 3279
7278.94 3393
7279.74 3453
7280.55 3363
7281.36 3633
7282.16 3740
7282.97 4107
7283.77 4389
7284.58 4693
7285.38 5089
7286.19 5435
7286.99 5696
7287.80 5978
7288.60 5282
7289.41 5106
7290.22 4749
7291.02 4490
7291.83 4130
7292.63 3924
7293.44 3758
7294.25 3559
7295.05 3279
7295.86 3373
7296.66 3374
7297.47 3458
7298.28 3447
7299.08 3406
7299.89 3509
7300.70 3438
7301.50 3320
7302.31 3368
7303.11 3449
7303.92 3472
7304.73 3487
7305.53 3548
7306.34 3746
7307.15 3647
7307.95 3532
7308.76 3676
7309.57 3639
7310.37 3614
7311.18 3693
7311.99 3996
7312.80 3907
7313.60 3958
7314.41 3921
7315.22 3842
7316.02 3914
7316.83 4029
7317.64 4023
7318.45 4172
7319.25 4347
7320.06 4621
7320.87 4798
7321.68 5095
7322.48 5314
7323.29 5615
7324.10 5656
7324.91 5504
7325.71 5264
7326.52 4887
7327.33 4558
7328.14 4223
7328.95 4111
7329.75 3828
7330.56 3664
7331.37 3507
7332.18 3412
7332.99 3132
7333.79 3166
7334.60 3246
7335.41 3259
7336.22 3283
7337.03 3111
7337.84 3143
7338.64 3221
7339.45 3227
7340.26 3252
7341.07 3146
7341.88 3089
7342.69 3166
7343.50 3263
7344.30 3080
7345.11 3021
7345.92 3060
7346.73 3140
7347.54 3112
7348.35 3152
7349.16 3335
7349.97 3254
7350.78 3169
7351.58 3195
7352.39 3147
7353.20 3181
7354.01 3107
7354.82 3083
7355.63 3153
7356.44 3146
7357.25 3073
7358.06 3066
7358.87 3177
7359.68 3250
7360.49 3310
7361.30 3377
7362.11 3309
7362.92 3271
7363.73 3151
7364.54 3310
7365.35 3195
7366.16 3289
7366.97 3366
7367.78 3437
7368.59 3260
7369.40 3426
7370.21 3385
7371.02 3230
7371.83 3296
7372.64 3284
7373.45 3195
7374.26 3171
7375.07 3342
7375.88 3389
7376.69 3349
7377.50 3433
7378.31 3514
7379.12 3410
7379.93 3612
7380.74 3926
7381.55 4009
7382.37 3932
7383.18 4035
7383.99 4032
7384.80 4175
7385.61 3952
7386.42 3923
7387.23 3743
7388.04 3615
7388.85 3497
7389.67 3390
7390.48 3262
7391.29 3168
7392.10 3197
7392.91 3138
7393.72 3019
7394.53 2979
7395.35 3125
7396.16 3010
7396.97 3094
7397.78 3265
7398.59 3213
7399.40 3280
7400.22 3485
7401.03 3603
7401.84 3735
7402.65 3768
7403.46 3788
7404.28 3886
7405.09 3784
7405.90 3714
7406.71 3462
7407.52 3368
7408.34 3312
7409.15 3157
7409.96 3111
7410.77 3085
7411.59 3147
7412.40 2811
7413.21 2705
7414.02 2898
7414.84 2821
7415.65 2667
7416.46 2590
7417.27 2766
7418.09 2751
7418.90 2678
7419.71 2744
7420.53 2621
7421.34 2728
7422.15 2771
7422.97 2698
7423.78 2747
7424.59 2667
7425.40 2731
7426.22 2669
7427.03 2713
7427.84 2595
7428.66 2591
7429.47 2558
7430.28 2673
7431.10 2659
7431.91 2655
7432.73 2635
7433.54 2496
7434.35 2542
7435.17 2642
7435.98 2555
7436.79 2621
7437.61 2714
7438.42 2589
7439.24 2626
7440.05 2655
7440.86 2636
7441.68 2606
7442.49 2596
7443.31 2753
7444.12 2633
7444.94 2663
7445.75 2698
7446.56 2571
7447.38 2746
7448.19 2548
7449.01 2556
7449.82 2720
7450.64 2656
7451.45 2482
7452.27 2493
7453.08 2443
7453.90 2468
7454.71 2554
7455.52 2671
7456.34 2647
7457.15 2538
7457.97 2541
7458.78 2559
7459.60 2574
7460.42 2499
7461.23 2484
7462.05 2490
7462.86 2482
7463.68 2560
7464.49 2649
7465.31 2675
7466.12 2745
7466.94 2613
7467.75 2574
7468.57 2669
7469.38 2689
7470.20 2775
7471.02 2867
7471.83 2775
7472.65 2684
7473.46 2677
7474.28 2656
7475.10 2558
7475.91 2483
7476.73 2538
7477.54 2535
7478.36 2535
7479.18 2592
7479.99 2570
7480.81 2436
7481.62 2395
7482.44 2306
7483.26 2361
7484.07 2467
7484.89 2414
7485.71 2412
7486.52 2437
7487.34 2429
7488.16 2388
7488.97 2524
7489.79 2501
7490.61 2434
7491.42 2347
7492.24 2257
7493.06 2274
7493.87 2360
7494.69 2429
7495.51 2237
7496.33 2248
7497.14 2238
7497.96 2257
7498.78 2239
7499.59 2170
7500.41 2145
7501.23 2275
7502.05 2318
7502.86 2347
7503.68 2289
7504.50 2268
7505.32 2469
7506.13 2413
7506.95 2185
7507.77 2252
7508.59 2179
7509.40 2169
7510.22 2356
7511.04 2175
7511.86 2288
7512.68 2336
7513.49 2454
7514.31 2386
7515.13 2366
7515.95 2296
7516.77 2248
7517.59 2332
7518.40 2212
7519.22 2155
7520.04 2308
7520.86 2305
7521.68 2274
7522.50 2317
7523.31 2233
7524.13 2268
7524.95 2255
7525.77 2168
7526.59 2244
7527.41 2297
7528.23 2287
7529.05 2125
7529.86 2247
7530.68 2366
7531.50 2249
7532.32 2193
7533.14 2318
7533.96 2397
7534.78 2309
7535.60 2083
7536.42 2206
7537.24 2400
7538.06 2276
7538.88 2370
7539.70 2341
7540.51 2248
7541.33 2338
7542.15 2370
7542.97 2372
7543.79 2266
7544.61 2261
7545.43 2414
7546.25 2321
7547.07 2292
7547.89 2199
7548.71 2218
7549.53 2329
7550.35 2417
7551.17 2347
7551.99 2256
7552.81 2123
7553.63 2179
7554.45 2313
7555.27 2385
7556.09 2375
7556.91 2380
7557.73 2308
7558.56 2304
7559.38 2308
7560.20 2260
7561.02 2383
7561.84 2382
7562.66 2309
7563.48 2351
7564.30 2346
7565.12 2245
7565.94 2253
7566.76 2257
7567.58 2324
7568.40 2298
7569.23 2260
7570.05 2252
7570.87 2335
7571.69 2191
7572.51 2155
7573.33 2131
7574.15 2118
7574.97 2237
7575.80 2203
7576.62 2271
7577.44 2232
7578.26 2183
7579.08 2380
7579.90 2328
7580.73 2110
7581.55 2146
7582.37 2259
7583.19 2207
7584.01 2088
7584.83 2083
7585.66 2161
7586.48 2252
7587.30 2309
7588.12 2351
7588.95 2406
7589.77 2240
7590.59 2246
7591.41 2395
7592.23 2452
7593.06 2422
7593.88 2322
7594.70 2351
7595.52 2297
7596.35 2264
7597.17 2313
7597.99 2234
7598.81 2259
7599.64 2366
7600.46 2290
7601.28 2200
7602.11 2235
7602.93 2301
7603.75 2360
7604.57 2382
7605.40 2497
7606.22 2596
7607.04 2503
7607.87 2528
7608.69 2480
7609.51 2393
7610.34 2463
7611.16 2220
7611.98 2293
7612.81 2350
7613.63 2406
7614.45 2433
7615.28 2434
7616.10 2416
7616.92 2319
7617.75 2376
7618.57 2350
7619.40 2304
7620.22 2305
7621.04 2432
7621.87 2309
7622.69 2309
7623.52 2350
7624.34 2407
7625.16 2368
7625.99 2355
7626.81 2414
7627.64 2337
7628.46 2431
7629.28 2374
7630.11 2312
7630.93 2620
7631.76 2688
7632.58 2737
7633.41 2751
7634.23 2763
7635.06 2762
7635.88 2837
7636.71 2627
7637.53 2668
7638.36 2497
7639.18 2436
7640.01 2344
7640.83 2297
7641.66 2229
7642.48 2245
7643.31 2198
7644.13 2040
7644.96 2084
7645.78 2269
7646.61 2114
7647.43 2160
7648.26 2078
7649.08 2096
7649.91 2147
7650.73 2015
7651.56 2137
7652.38 2185
7653.21 2121
7654.04 2118
7654.86 2098
7655.69 2108
7656.51 2017
7657.34 2095
7658.16 2060
7658.99 2160
7659.82 2231
7660.64 2099
7661.47 2116
7662.29 2012
7663.12 2066
7663.95 2098
7664.77 2171
7665.60 2114
7666.43 2124
7667.25 2118
7668.08 1990
7668.91 2144
7669.73 2128
7670.56 2154
7671.38 2068
7672.21 2163
7673.04 2224
7673.87 2280
7674.69 2164
7675.52 2187
7676.35 2151
7677.17 2144
7678.00 2129
7678.83 2107
7679.65 2000
7680.48 1917
7681.31 1988
7682.13 2018
7682.96 2060
7683.79 2024
7684.62 2088
7685.44 2096
7686.27 2204
7687.10 2002
7687.93 2015
7688.75 2066
7689.58 2110
7690.41 2119
7691.24 2123
7692.06 2073
7692.89 2021
7693.72 2043
7694.55 2140
7695.38 2066
7696.20 2116
7697.03 2142
7697.86 2093
7698.69 2088
7699.52 2085
7700.34 2069
7701.17 2192
7702.00 2225
7702.83 2176
7703.66 2178
7704.49 2156
7705.31 2107
7706.14 2183
7706.97 2123
7707.80 2153
7708.63 2219
7709.46 2218
7710.29 2138
7711.11 2070
7711.94 2261
7712.77 2249
7713.60 2116
7714.43 2137
7715.26 2009
7716.09 2113
7716.92 2151
7717.75 2102
7718.58 2145
7719.40 2135
7720.23 2014
7721.06 2200
7721.89 2224
7722.72 2108
7723.55 2103
7724.38 2218
7725.21 2319
7726.04 2142
7726.87 2181
7727.70 2182
7728.53 2122
7729.36 2080
7730.19 2116
7731.02 2239
7731.85 2083
7732.68 2042
7733.51 2106
7734.34 2152
7735.17 2104
7736.00 2037
7736.83 2120
7737.66 2088
7738.49 2098
7739.32 2047
7740.15 2108
7740.98 2126
7741.81 2109
7742.64 2079
7743.47 2207
7744.30 2237
7745.13 2267
7745.96 2416
7746.79 2642
7747.62 2854
7748.45 2950
7749.29 3246
7750.12 3350
7750.95 3342
7751.78 3259
7752.61 3185
7753.44 3034
7754.27 2739
7755.10 2567
7755.93 2421
7756.76 2398
7757.60 2255
7758.43 2113
7759.26 2157
7760.09 2042
7760.92 2044
7761.75 1962
7762.58 2042
7763.42 2179
7764.25 2192
7765.08 1929
7765.91 1955
7766.74 2021
7767.57 2010
7768.41 2068
7769.24 2072
7770.07 1986
7770.90 1944
7771.73 1913
7772.57 1972
7773.40 1996
7774.23 2041
7775.06 2005
7775.90 1988
7776.73 1972
7777.56 2164
7778.39 1988
7779.22 1958
7780.06 1974
7780.89 2153
7781.72 2074
7782.55 2117
7783.39 2200
7784.22 2175
7785.05 2174
7785.89 2127
7786.72 2144
7787.55 2166
7788.38 2275
7789.22 2411
7790.05 2237
7790.88 2247
7791.72 2292
7792.55 2195
7793.38 2226
7794.22 2184
7795.05 2211
7795.88 2132
7796.72 2078
7797.55 2082
7798.38 2111
7799.22 2133
7800.05 1990
7800.88 2079
7801.72 2019
7802.55 2106
7803.38 2110
7804.22 2079
7805.05 2008
7805.89 2071
7806.72 2151
7807.55 2160
7808.39 2131
7809.22 1955
7810.06 2021
7810.89 2138
7811.72 2092
7812.56 2023
7813.39 1970
7814.23 2128
7815.06 2175
7815.89 2095
7816.73 2090
7817.56 2050
7818.40 2117
7819.23 2201
7820.07 2109
7820.90 2189
7821.74 2087
7822.57 2159
7823.41 2109
7824.24 2190
7825.08 2216
7825.91 2123
7826.75 2091
7827.58 2122
7828.42 2092
7829.25 2082
7830.09 2041
7830.92 2089
7831.76 2053
7832.59 2053
7833.43 1970
7834.26 1990
7835.10 2018
7835.93 1907
7836.77 1847
7837.60 1888
7838.44 2073
7839.28 2056
7840.11 2073
7840.95 2072
7841.78 2024
7842.62 2063
7843.45 2053
7844.29 2112
7845.13 2180
7845.96 2090
7846.80 2040
7847.63 2037
7848.47 1976
7849.31 1960
7850.14 1936
7850.98 2006
7851.82 2058
7852.65 2050
7853.49 2056
7854.32 2019
7855.16 2069
7856.00 2110
7856.83 2086
7857.67 2059
7858.51 2170
7859.34 2123
7860.18 2089
7861.02 2168
7861.85 2327
7862.69 2381
7863.53 2295
7864.37 2203
7865.20 2103
7866.04 2096
7866.88 2090
7867.71 2070
7868.55 1982
7869.39 2021
7870.23 1988
7871.06 1939
7871.90 1928
7872.74 1982
7873.57 1933
7874.41 1972
7875.25 1986
7876.09 1952
7876.93 2047
7877.76 2038
7878.60 2035
7879.44 2103
7880.28 2024
7881.11 1968
7881.95 2054
7882.79 2079
7883.63 1946
7884.47 1929
7885.30 2078
7886.14 2099
7886.98 2035
7887.82 1974
7888.66 1996
7889.50 2068
7890.33 2134
7891.17 2109
7892.01 2179
7892.85 2034
7893.69 2110
7894.53 2126
7895.36 2122
7896.20 2232
7897.04 2245
7897.88 2299
7898.72 2283
7899.56 2206
7900.40 2187
7901.24 2313
7902.08 2341
7902.91 2432
7903.75 2447
7904.59 2497
7905.43 2532
7906.27 2348
7907.11 2329
7907.95 2524
7908.79 2330
7909.63 2368
7910.47 2320
7911.31 2228
7912.15 2236
7912.99 2273
7913.83 2355
7914.67 2309
7915.50 2437
7916.34 2639
7917.18 2668
7918.02 2785
7918.86 2692
7919.70 2799
7920.54 2767
7921.38 2664
7922.22 2511
7923.06 2428
7923.90 2394
7924.74 2232
7925.58 2297
7926.42 2206
7927.27 2133
7928.11 2111
7928.95 2062
7929.79 2019
7930.63 2024
7931.47 2024
7932.31 2078
7933.15 2096
7933.99 2017
7934.83 2109
7935.67 2039
7936.51 2022
7937.35 2068
7938.19 1968
7939.03 1902
7939.88 1860
7940.72 1965
7941.56 1902
7942.40 1960
7943.24 2005
7944.08 2085
7944.92 2101
7945.76 2006
7946.60 2018
7947.45 1978
7948.29 1940
7949.13 1922
7949.97 2015
7950.81 2007
7951.65 2081
7952.50 2111
7953.34 2015
7954.18 2039
7955.02 1973
7955.86 1915
7956.70 1874
7957.55 1975
7958.39 1987
7959.23 2012
7960.07 1995
7960.91 1979
7961.76 1996
7962.60 1977
7963.44 2035
7964.28 2002
7965.13 2005
7965.97 1926
7966.81 2042
7967.65 2095
7968.50 2015
7969.34 2062
7970.18 1924
7971.02 2011
7971.87 2022
7972.71 1947
7973.55 1940
7974.39 1877
7975.24 1932
7976.08 1942
7976.92 1913
7977.77 1957
7978.61 1948
7979.45 1971
7980.30 1970
7981.14 2010
7981.98 2062
7982.83 2080
7983.67 2044
7984.51 1923
7985.36 1935
7986.20 2015
7987.04 2017
7987.89 2118
7988.73 2076
7989.57 1987
7990.42 1982
7991.26 1960
7992.10 1993
7992.95 1947
7993.79 2049
7994.64 2044
7995.48 2078
7996.32 1996
7997.17 1997
7998.01 2065
7998.86 1929
7999.70 1947
8000.54 2023
8001.39 1950
8002.23 1909
8003.08 1994
8003.92 1843
8004.77 1915
8005.61 1962
8006.45 1899
8007.30 1896
8008.14 1915
8008.99 1947
8009.83 1881
8010.68 1817
8011.52 1786
8012.37 1807
8013.21 1862
8014.06 1840
8014.90 1912
8015.75 1932
8016.59 2046
8017.44 1930
8018.28 1875
8019.13 1809
8019.97 1862
8020.82 1895
8021.66 1838
8022.51 1842
8023.35 1988
8024.20 1882
8025.05 1924
8025.89 1867
8026.74 1844
8027.58 1828
8028.43 1764
8029.27 1775
8030.12 1872
8030.96 1841
8031.81 1881
8032.66 1841
8033.50 1854
8034.35 1843
8035.19 1795
8036.04 1966
8036.89 1873
8037.73 1798
8038.58 1831
8039.43 1882
8040.27 1834
8041.12 1886
8041.96 1945
8042.81 1793
8043.66 1796
8044.50 1776
8045.35 1862
8046.20 1937
8047.04 1887
8047.89 1801
8048.74 1869
8049.58 1868
8050.43 1727
8051.28 1923
8052.12 1879
8052.97 1872
8053.82 1764
8054.67 1750
8055.51 1876
8056.36 1766
8057.21 1764
8058.05 1837
8058.90 1721
8059.75 1750
8060.60 1814
8061.44 1724
8062.29 1739
8063.14 1811
8063.99 1830
8064.83 1798
8065.68 1854
8066.53 1821
8067.38 1728
8068.22 1889
8069.07 1846
8069.92 1751
8070.77 1711
8071.62 1763
8072.46 1854
8073.31 1789
8074.16 1751
8075.01 1708
8075.86 1816
8076.71 1824
8077.55 1753
8078.40 1752
8079.25 1905
8080.10 1783
8080.95 1906
8081.80 1853
8082.64 1838
8083.49 1830
8084.34 1826
8085.19 1808
8086.04 1708
8086.89 1644
8087.74 1702
8088.58 1725
8089.43 1772
8090.28 1742
8091.13 1805
8091.98 1812
8092.83 1801
8093.68 1841
8094.53 1841
8095.38 1857
8096.23 1799
8097.08 1831
8097.93 1864
8098.77 1809
8099.62 1834
8100.47 1826
8101.32 1791
8102.17 1825
8103.02 1786
8103.87 1855
8104.72 1827
8105.57 1821
8106.42 1818
8107.27 1788
8108.12 1785
8108.97 1753
8109.82 1887
8110.67 1884
8111.52 1820
8112.37 1848
8113.22 1763
8114.07 1790
8114.92 1876
8115.77 1828
8116.62 1750
8117.47 1908
8118.32 1901
8119.17 1926
8120.02 1929
8120.87 1849
8121.72 1853
8122.58 1949
8123.43 1838
8124.28 1901
8125.13 1887
8125.98 1930
8126.83 1995
8127.68 2066
8128.53 1933
8129.38 2025
8130.23 1925
8131.08 2011
8131.94 2047
8132.79 2105
8133.64 1977
8134.49 2029
8135.34 1960
8136.19 2116
8137.04 2129
8137.89 2062
8138.75 1952
8139.60 2040
8140.45 2105
8141.30 2211
8142.15 2281
8143.00 2209
8143.86 2271
8144.71 2285
8145.56 2188
8146.41 2191
8147.26 2141
8148.12 2184
8148.97 2095
8149.82 1992
8150.67 1908
8151.52 1969
8152.38 1998
8153.23 1818
8154.08 1919
8154.93 2021
8155.78 2060
8156.64 2095
8157.49 2131
8158.34 2152
8159.19 2169
8160.05 2096
8160.90 1992
8161.75 1984
8162.61 2034
8163.46 1945
8164.31 2001
8165.16 1933
8166.02 1936
8166.87 1950
8167.72 1862
8168.58 1890
8169.43 1875
8170.28 1996
8171.14 2008
8171.99 2018
8172.84 2047
8173.70 2009
8174.55 1955
8175.40 1983
8176.26 2023
8177.11 1969
8177.96 1846
8178.82 1817
8179.67 1954
8180.52 1972
8181.38 1979
8182.23 2009
8183.08 2025
8183.94 1969
8184.79 1946
8185.65 1982
8186.50 1989
8187.35 1891
8188.21 1798
8189.06 1868
8189.92 1973
8190.77 2025
8191.63 1872
8192.48 1887
8193.33 1812
8194.19 1662
8195.04 1794
8195.90 1915
8196.75 1949
8197.61 1829
8198.46 1899
8199.32 1810
8200.17 1845
8201.02 1924
8201.88 1879
8202.73 1955
8203.59 1923
8204.44 1872
8205.30 1897
8206.15 1899
8207.01 1919
8207.86 1908
8208.72 1850
8209.57 1857
8210.43 1868
8211.29 1997
8212.14 2085
8213.00 1955
8213.85 1949
8214.71 1876
8215.56 1815
8216.42 1943
8217.27 1861
8218.13 1884
8218.98 1913
8219.84 2024
8220.70 1995
8221.55 1819
8222.41 1890
8223.26 1939
8224.12 1914
8224.98 1938
8225.83 2009
8226.69 2034
8227.54 2013
8228.40 1981
8229.26 1883
8230.11 1866
8230.97 1842
8231.83 1870
8232.68 1844
8233.54 1816
8234.39 1746
8235.25 1845
8236.11 1893
8236.96 1886
8237.82 1868
8238.68 1783
8239.53 1938
8240.39 1883
8241.25 1984
8242.11 1960
8242.96 1789
8243.82 1937
8244.68 1906
8245.53 1861
8246.39 1928
8247.25 1818
8248.10 1803
8248.96 1818
8249.82 1841
8250.68 1868
8251.53 1879
8252.39 1915
8253.25 1939
8254.11 1971
8254.96 1935
8255.82 1932
8256.68 1912
8257.54 1953
8258.39 1959
8259.25 1835
8260.11 1870
8260.97 1832
8261.83 1899
8262.68 1916
8263.54 1902
8264.40 1902
8265.26 1827
8266.12 1854
8266.97 1901
8267.83 1864
8268.69 1681
8269.55 1798
8270.41 1822
8271.27 1827
8272.12 1837
8272.98 1786
8273.84 1863
8274.70 1924
8275.56 1829
8276.42 1856
8277.28 1882
8278.13 1828
8278.99 1859
8279.85 2000
8280.71 1885
8281.57 1801
8282.43 1914
8283.29 1828
8284.15 1950
8285.01 1933
8285.87 2030
8286.72 2050
8287.58 1868
8288.44 1879
8289.30 1937
8290.16 1866
8291.02 1919
8291.88 1895
8292.74 2015
8293.60 1976
8294.46 1976
8295.32 1918
8296.18 2030
8297.04 2019
8297.90 1966
8298.76 1967
8299.62 2031
8300.48 2022
8301.34 2073
8302.20 2105
8303.06 2123
8303.92 2137
8304.78 2142
8305.64 2137
8306.50 2296
8307.36 2206
8308.22 2104
8309.08 2233
8309.94 2241
8310.80 2271
8311.66 2319
8312.52 2135
8313.38 2183
8314.24 2263
8315.10 2334
8315.96 2333
8316.83 2403
8317.69 2593
8318.55 2497
8319.41 2411
8320.27 2456
8321.13 2343
8321.99 2305
8322.85 2368
8323.71 2269
8324.57 2110
8325.44 2103
8326.30 2078
8327.16 2056
8328.02 2078
8328.88 2031
8329.74 2024
8330.60 2096
8331.47 2105
8332.33 2102
8333.19 2141
8334.05 2158
8334.91 2106
8335.77 1987
8336.64 1961
8337.50 2021
8338.36 2024
8339.22 1978
8340.08 2012
8340.94 2037
8341.81 2061
8342.67 2079
8343.53 2137
8344.39 2146
8345.26 2222
8346.12 2349
8346.98 2216
8347.84 2245
8348.71 2212
8349.57 2212
8350.43 2250
8351.29 2215
8352.16 2155
8353.02 1992
8353.88 2107
8354.74 2019
8355.61 2054
8356.47 2192
8357.33 2182
8358.19 2082
8359.06 2188
8359.92 2164
8360.78 2090
8361.65 2027
8362.51 2024
8363.37 1884
8364.24 2018
8365.10 2098
8365.96 2025
8366.83 2015
8367.69 2031
8368.55 2071
8369.42 2012
8370.28 1956
8371.14 1996
8372.01 2119
8372.87 2178
8373.73 2168
8374.60 2200
8375.46 2131
8376.33 2121
8377.19 2112
8378.05 2176
8378.92 2111
8379.78 2126
8380.65 2232
8381.51 2194
8382.37 2249
8383.24 2230
8384.10 2256
8384.97 2254
8385.83 2327
8386.70 2389
8387.56 2265
8388.42 2295
8389.29 2322
8390.15 2316
8391.02 2217
8391.88 2216
8392.75 2294
8393.61 2233
8394.48 2303
8395.34 2358
8396.21 2228
8397.07 2302
8397.94 2232
8398.80 2310
8399.67 2343
8400.53 2230
8401.40 2176
8402.26 2175
8403.13 2334
8403.99 2455
8404.86 2403
8405.72 2308
8406.59 2338
8407.45 2297
8408.32 2290
8409.19 2258
8410.05 2269
8410.92 2194
8411.78 2382
8412.65 2469
8413.51 2424
8414.38 2377
8415.25 2390
8416.11 2469
8416.98 2501
8417.84 2411
8418.71 2452
8419.58 2563
8420.44 2491
8421.31 2434
8422.17 2377
8423.04 2392
8423.91 2449
8424.77 2541
8425.64 2479
8426.51 2506
8427.37 2598
8428.24 2718
8429.11 2787
8429.97 2741
8430.84 2745
8431.71 2724
8432.57 2762
8433.44 2821
8434.31 2725
8435.17 2756
8436.04 2913
8436.91 2902
8437.77 2789
8438.64 2891
8439.51 3070
8440.38 3153
8441.24 3294
8442.11 3384
8442.98 3283
8443.84 3393
8444.71 3467
8445.58 3461
8446.45 3434
8447.31 3528
8448.18 3490
8449.05 3466
8449.92 3406
8450.78 3330
8451.65 3378
8452.52 3585
8453.39 3856
8454.26 3926
8455.12 4162
8455.99 4478
8456.86 4698
8457.73 5310
8458.60 6005
8459.46 6252
8460.33 6394
8461.20 6457
8462.07 6034
8462.94 5830
8463.81 5680
8464.67 5011
8465.54 4503
8466.41 4319
8467.28 4134
8468.15 4211
8469.02 4198
8469.89 4363
8470.75 4915
8471.62 5208
8472.49 5572
8473.36 5538
8474.23 5470
8475.10 5571
8475.97 4902
8476.84 4639
8477.71 4419
8478.57 4010
8479.44 3563
8480.31 3491
8481.18 3328
8482.05 3233
8482.92 3079
8483.79 2969
8484.66 2879
8485.53 2853
8486.40 2900
8487.27 2835
8488.14 2889
8489.01 2720
8489.88 2660
8490.75 2783
8491.62 2758
8492.49 2717
8493.36 2766
8494.23 2718
8495.10 2840
8495.97 2753
8496.84 2915
8497.71 2838
8498.58 2831
8499.45 2703
8500.32 2814
8501.19 2917
8502.06 2723
8502.93 2677
8503.80 2671
8504.67 2595
8505.54 2620
8506.41 2713
8507.28 2756
8508.15 2857
8509.02 2896
8509.89 2944
8510.76 3054
8511.63 2996
8512.51 2968
8513.38 2955
8514.25 2955
8515.12 2833
8515.99 2805
8516.86 2829
8517.73 2708
8518.60 2664
8519.47 2674
8520.35 2657
8521.22 2679
8522.09 2763
8522.96 2691
8523.83 2649
8524.70 2622
8525.57 2683
8526.45 2695
8527.32 2603
8528.19 2648
8529.06 2766
8529.93 2676
8530.80 2718
8531.68 2700
8532.55 2689
8533.42 2836
8534.29 2769
8535.16 2766
8536.04 2782
8536.91 2717
8537.78 2798
8538.65 2704
8539.52 2725
8540.40 2719
8541.27 2719
8542.14 2697
8543.01 2622
8543.89 2578
8544.76 2546
8545.63 2499
8546.50 2459
8547.38 2588
8548.25 2657
8549.12 2662
8549.99 2655
8550.87 2612
8551.74 2535
8552.61 2498
8553.49 2519
8554.36 2576
8555.23 2680
8556.11 2801
8556.98 2783
8557.85 2873
8558.73 2772
8559.60 2631
8560.47 2730
8561.35 2605
8562.22 2425
8563.09 2401
8563.97 2430
8564.84 2353
8565.71 2284
8566.59 2281
8567.46 2296
8568.33 2237
8569.21 2202
8570.08 2212
8570.96 2191
8571.83 2229
8572.70 2261
8573.58 2180
8574.45 2215
8575.33 2200
8576.20 2216
8577.07 2245
8577.95 2149
8578.82 2095
8579.70 2076
8580.57 2119
8581.45 2097
8582.32 2032
8583.19 2057
8584.07 2083
8584.94 2006
8585.82 2116
8586.69 1980
8587.57 1995
8588.44 2115
8589.32 2130
8590.19 2038
8591.07 2042
8591.94 2030
8592.82 2050
8593.69 1982
8594.57 2023
8595.44 1919
8596.32 1993
8597.19 2002
8598.07 2074
8598.94 2152
8599.82 2160
8600.69 2148
8601.57 2058
8602.44 2098
8603.32 2080
8604.20 2098
8605.07 2041
8605.95 2046
8606.82 2034
8607.70 1962
8608.57 2085
8609.45 2010
8610.33 1922
8611.20 1930
8612.08 2007
8612.95 2063
8613.83 1983
8614.71 1887
8615.58 1913
8616.46 1904
8617.33 1914
8618.21 1892
8619.09 1839
8619.96 1818
8620.84 1894
8621.72 1873
8622.59 1887
8623.47 1922
8624.35 1865
8625.22 1876
8626.10 1854
8626.98 1822
8627.85 1859
8628.73 1949
8629.61 1927
8630.48 2019
8631.36 1952
8632.24 1823
8633.11 1857
8633.99 1843
8634.87 1945
8635.74 1860
8636.62 1927
8637.50 1959
8638.38 1842
8639.25 1920
8640.13 1928
8641.01 1958
8641.89 1933
8642.76 1947
8643.64 1898
8644.52 1994
8645.40 1983
8646.27 1911
8647.15 2016
8648.03 1955
8648.91 1857
8649.79 1940
8650.66 1968
8651.54 1922
8652.42 1897
8653.30 1906
8654.18 1909
8655.05 1924
8655.93 1921
8656.81 1916
8657.69 1858
8658.57 1906
8659.45 1913
8660.32 1836
8661.20 1910
8662.08 1966
8662.96 1939
8663.84 1879
8664.72 2033
8665.60 1894
8666.47 1947
8667.35 1926
8668.23 1882
8669.11 1947
8669.99 2019
8670.87 2006
8671.75 1919
8672.63 1844
8673.51 2027
8674.38 2008
8675.26 2001
8676.14 2056
8677.02 2019
8677.90 1968
8678.78 1937
8679.66 1958
8680.54 2038
8681.42 1965
8682.30 1984
8683.18 1961
8684.06 2023
8684.94 1947
8685.82 1948
8686.70 1873
8687.58 1902
8688.46 1994
8689.34 2098
8690.22 2140
8691.10 2014
8691.98 2219
8692.86 2337
8693.74 2446
8694.62 2578
8695.50 2640
8696.38 2629
8697.26 2520
8698.14 2523
8699.02 2363
8699.90 2350
8700.78 2221
8701.66 1994
8702.54 1938
8703.42 1836
8704.30 1901
8705.18 1830
8706.06 1849
8706.94 1918
8707.82 1838
8708.71 1827
8709.59 1874
8710.47 1823
8711.35 1859
8712.23 1839
8713.11 1878
8713.99 1907
8714.87 1883
8715.75 1928
8716.64 1839
8717.52 1994
8718.40 1949
8719.28 1847
8720.16 1901
8721.04 1902
8721.92 1833
8722.81 1919
8723.69 1931
8724.57 1965
8725.45 1867
8726.33 1853
8727.21 1900
8728.10 1969
8728.98 1962
8729.86 1998
8730.74 2096
8731.62 2116
8732.51 2208
8733.39 2239
8734.27 2251
8735.15 2071
8736.03 2158
8736.92 2124
8737.80 2002
8738.68 2058
8739.56 1995
8740.45 1953
8741.33 1860
8742.21 1986
8743.09 2002
8743.98 1912
8744.86 1996
8745.74 2049
8746.63 1918
8747.51 1926
8748.39 1878
8749.27 1933
8750.16 2079
8751.04 2069
8751.92 2067
8752.81 2047
8753.69 2024
8754.57 2089
8755.46 2118
8756.34 2148
8757.22 2231
8758.11 2283
8758.99 2504
8759.87 2650
8760.76 2561
8761.64 2654
8762.52 2607
8763.41 2537
8764.29 2458
8765.17 2469
8766.06 2303
8766.94 2236
8767.83 2243
8768.71 2285
8769.59 2253
8770.48 2369
8771.36 2295
8772.25 2275
8773.13 2165
8774.01 2105
8774.90 2066
8775.78 2105
8776.67 2101
8777.55 2221
8778.44 2185
8779.32 2094
8780.20 2094
8781.09 2274
8781.97 2423
8782.86 2618
8783.74 2559
8784.63 2818
8785.51 2747
8786.40 2574
8787.28 2454
8788.17 2545
8789.05 2250
8789.94 2135
8790.82 2100
8791.71 2136
8792.59 2098
8793.48 1890
8794.36 1907
8795.25 1940
8796.13 1819
8797.02 1836
8797.90 1923
8798.79 1951
8799.67 2001
8800.56 1846
8801.45 1990
8802.33 1915
8803.22 1974
8804.10 2041
8804.99 1959
8805.87 1853
8806.76 1805
8807.65 1834
8808.53 1851
8809.42 1763
8810.30 1688
8811.19 1763
8812.08 1703
8812.96 1732
8813.85 1840
8814.73 1786
8815.62 1835
8816.51 1791
8817.39 1749
8818.28 1681
8819.17 1797
8820.05 1695
8820.94 1764
8821.83 1787
8822.71 1845
8823.60 1827
8824.49 1751
8825.37 1646
8826.26 1708
8827.15 1730
8828.03 1628
8828.92 1698
8829.81 1751
8830.69 1728
8831.58 1649
8832.47 1715
8833.36 1713
8834.24 1707
8835.13 1746
8836.02 1700
8836.90 1764
8837.79 1764
8838.68 1713
8839.57 1757
8840.45 1697
8841.34 1732
8842.23 1822
8843.12 1800
8844.01 1619
8844.89 1669
8845.78 1607
8846.67 1752
8847.56 1712
8848.44 1674
8849.33 1598
8850.22 1657
8851.11 1624
8852.00 1581
8852.88 1545
8853.77 1646
8854.66 1644
8855.55 1604
8856.44 1655
8857.33 1550
8858.21 1542
8859.10 1577
8859.99 1552
8860.88 1660
8861.77 1598
8862.66 1538
8863.55 1533
8864.43 1647
8865.32 1626
8866.21 1584
8867.10 1513
8867.99 1507
8868.88 1488
8869.77 1556
8870.66 1483
8871.55 1549
8872.44 1583
8873.32 1502
8874.21 1478
8875.10 1515
8875.99 1473
8876.88 1425
8877.77 1494
8878.66 1398
8879.55 1383
8880.44 1398
8881.33 1416
8882.22 1498
8883.11 1504
8884.00 1492
8884.89 1488
8885.78 1387
8886.67 1329
8887.56 1411
8888.45 1379
8889.34 1362
8890.23 1441
8891.12 1402
8892.01 1416
8892.90 1419
8893.79 1506
8894.68 1449
8895.57 1430
8896.46 1429
8897.35 1394
8898.24 1415
8899.13 1397
8900.02 1393
8900.91 1414
8901.80 1450
8902.69 1452
8903.58 1320
8904.47 1429
8905.36 1446
8906.26 1295
8907.15 1363
8908.04 1424
8908.93 1430
8909.82 1306
8910.71 1331
8911.60 1301
8912.49 1441
8913.38 1395
8914.28 1448
8915.17 1484
8916.06 1417
8916.95 1459
8917.84 1397
8918.73 1358
8919.62 1381
8920.52 1416
8921.41 1377
8922.30 1309
8923.19 1326
8924.08 1396
8924.97 1324
8925.87 1314
8926.76 1429
8927.65 1348
8928.54 1319
8929.43 1367
8930.33 1359
8931.22 1342
8932.11 1249
8933.00 1273
8933.89 1333
8934.79 1281
8935.68 1304
8936.57 1324
8937.46 1310
8938.36 1297
8939.25 1269
8940.14 1223
8941.03 1310
8941.93 1360
8942.82 1285
8943.71 1271
8944.60 1337
8945.50 1285
8946.39 1335
8947.28 1275
8948.18 1295
8949.07 1257
8949.96 1307
8950.85 1340
8951.75 1318
8952.64 1402
8953.53 1312
8954.43 1329
8955.32 1290
8956.21 1273
8957.11 1237
8958.00 1267
8958.89 1281
8959.79 1247
8960.68 1316
8961.57 1302
8962.47 1270
8963.36 1337
8964.26 1317
8965.15 1353
8966.04 1350
8966.94 1396
8967.83 1424
8968.73 1406
8969.62 1282
8970.51 1277
8971.41 1302
8972.30 1293
8973.20 1326
8974.09 1252
8974.98 1316
8975.88 1286
8976.77 1193
8977.67 1222
8978.56 1242
8979.46 1253
8980.35 1176
8981.25 1241
8982.14 1216
8983.03 1226
8983.93 1128
8984.82 1105
8985.72 1269
8986.61 1275
8987.51 1239
8988.40 1245
8989.30 1216
8990.19 1253
8991.09 1255
8991.98 1204
8992.88 1200
8993.77 1201
8994.67 1263
8995.56 1269
8996.46 1176
8997.36 1180
8998.25 1195
8999.15 1243
9000.04 1185
9000.94 1222
9001.83 1234
9002.73 1177
9003.62 1204
9004.52 1261
9005.42 1214
9006.31 1235
9007.21 1184
9008.10 1176
9009.00 1178
9009.90 1171
9010.79 1191
9011.69 1241
9012.58 1202
9013.48 1189
9014.38 1194
9015.27 1206
9016.17 1159
9017.07 1141
9017.96 1198
9018.86 1225
9019.76 1143
9020.65 1132
9021.55 1169
9022.44 1290
9023.34 1242
9024.24 1206
9025.14 1220
9026.03 1292
9026.93 1251
9027.83 1170
9028.72 1129
9029.62 1166
9030.52 1224
9031.41 1129
9032.31 1086
9033.21 1187
9034.11 1194
9035.00 1189
9035.90 1244
9036.80 1254
9037.69 1186
9038.59 1210
9039.49 1189
9040.39 1194
9041.28 1145
9042.18 1202
9043.08 1165
9043.98 1222
9044.88 1156
9045.77 1161
9046.67 1128
9047.57 1083
9048.47 1127
9049.36 1206
9050.26 1213
9051.16 1192
9052.06 1290
9052.96 1183
9053.86 1201
9054.75 1129
9055.65 1144
9056.55 1205
9057.45 1106
9058.35 1133
9059.25 1144
9060.14 1235
9061.04 1317
9061.94 1162
9062.84 1171
9063.74 1243
9064.64 1217
9065.54 1170
9066.44 1077
9067.33 1113
9068.23 1130
9069.13 1116
9070.03 1175
9070.93 1178
9071.83 1177
9072.73 1117
9073.63 1128
9074.53 1177
9075.43 1146
9076.33 1151
9077.22 1114
9078.12 1098
9079.02 1100
9079.92 1160
9080.82 1121
9081.72 1117
9082.62 1084
9083.52 1144
9084.42 1098
9085.32 1187
9086.22 1254
9087.12 1196
9088.02 1151
9088.92 1162
9089.82 1176
9090.72 1121
9091.62 1197
9092.52 1187
9093.42 1191
9094.32 1219
9095.22 1180
9096.12 1207
9097.02 1279
9097.92 1201
9098.82 1233
9099.72 1197
9100.62 1171
9101.52 1170
9102.43 1264
9103.33 1233
9104.23 1175
9105.13 1244
9106.03 1140
9106.93 1111
9107.83 1062
9108.73 1190
9109.63 1086
9110.53 1146
9111.43 1175
9112.33 1123
9113.24 1148
9114.14 1196
9115.04 1148
9115.94 1121
9116.84 1048
9117.74 1068
9118.64 1118
9119.55 1145
9120.45 1159
9121.35 1176
9122.25 1214
9123.15 1142
9124.05 1194
9124.96 1174
9125.86 1276
9126.76 1152
9127.66 1155
9128.56 1201
9129.46 1155
9130.37 1188
9131.27 1114
9132.17 1109
9133.07 1108
9133.97 1037
9134.88 1156
9135.78 1109
9136.68 1128
9137.58 1083
9138.49 1040
9139.39 1127
9140.29 1114
9141.19 1112
9142.10 1157
9143.00 1149
9143.90 1141
9144.80 1138
9145.71 1113
9146.61 1084
9147.51 1149
9148.42 1150
9149.32 1116
9150.22 1105
9151.12 1092
9152.03 1100
9152.93 1175
9153.83 1126
9154.74 1144
9155.64 1083
9156.54 1150
9157.45 1207
9158.35 1164
9159.25 1149
9160.16 1174
9161.06 1107
9161.96 1130
9162.87 1100
9163.77 1145
9164.68 1133
9165.58 1102
9166.48 1079
9167.39 1075
9168.29 1079
9169.19 1143
9170.10 1107
9171.00 1095
9171.91 1161
9172.81 1044
9173.72 1159
9174.62 1104
9175.52 1091
9176.43 1150
9177.33 1110
9178.24 1138
9179.14 1113
9180.05 1124
9180.95 1129
9181.85 1081
9182.76 1122
9183.66 1154
9184.57 1087
9185.47 1128
9186.38 1104
9187.28 1125
9188.19 1084
9189.09 1141
9190.00 1162
9190.90 1144
9191.81 1111
9192.71 1152
9193.62 1124
9194.52 1160
9195.43 1195
9196.33 1181
9197.24 1170
9198.14 1192
9199.05 1120
9199.96 1213
9200.86 1256
9201.77 1313
9202.67 1419
9203.58 1436
9204.48 1344
9205.39 1273
9206.29 1226
9207.20 1267
9208.11 1151
9209.01 1162
9209.92 1236
9210.82 1154
9211.73 1157
9212.64 1119
9213.54 1137
9214.45 1039
9215.35 1092
9216.26 1148
9217.17 1047
9218.07 1097
9218.98 1111
9219.89 1118
9220.79 1129
9221.70 1128
9222.61 1124
9223.51 1178
9224.42 1142
9225.33 1066
9226.23 1082
9227.14 1113
9228.05 1123
9228.95 1160
9229.86 1210
9230.77 1153
9231.67 1125
9232.58 1157
9233.49 1096
9234.40 1062
9235.30 1071
9236.21 1087
9237.12 1069
9238.02 1091
9238.93 1093
9239.84 1166
9240.75 1111
9241.65 1102
9242.56 1026
9243.47 1092
9244.38 1170
9245.28 1154
9246.19 1102
9247.10 1090
9248.01 1154
9248.92 1122
9249.82 1051
9250.73 1092
9251.64 1130
9252.55 1121
9253.46 1104
9254.36 1100
9255.27 1082
9256.18 1064
9257.09 1127
9258.00 1128
9258.90 1173
9259.81 1063
9260.72 1138
9261.63 1127
9262.54 1132
9263.45 1064
9264.36 1090
9265.26 1128
9266.17 1083
9267.08 1085
9267.99 1177
9268.90 1146
9269.81 1095
9270.72 1064
9271.63 1081
9272.54 1072
9273.44 1158
9274.35 1153
9275.26 1113
9276.17 1046
9277.08 1142
9277.99 1117
9278.90 1114
9279.81 1118
9280.72 1010
9281.63 1098
9282.54 1129
9283.45 1074
9284.36 1101
9285.27 1102
9286.18 1090
9287.09 1153
9288.00 1154
9288.91 1076
9289.82 1088
9290.73 1114
9291.64 1138
9292.55 1117
9293.46 1146
9294.37 1137
9295.28 1050
9296.19 1009
9297.10 1087
9298.01 1067
9298.92 1114
9299.83 1133
9300.74 1080
9301.65 1038
9302.56 1084
9303.47 1138
9304.38 1155
9305.29 1124
9306.20 1055
9307.11 1111
9308.02 1093
9308.93 1081
9309.84 1138
9310.75 1163
9311.67 1196
9312.58 1200
9313.49 1163
9314.40 1119
9315.31 1092
9316.22 1126
9317.13 1135
9318.04 1094
9318.95 1080
9319.87 1120
9320.78 1168
9321.69 1172
9322.60 1115
9323.51 1093
9324.42 1103
9325.34 1037
9326.25 1079
9327.16 1120
9328.07 1195
9328.98 1138
9329.89 1099
9330.81 1109
9331.72 1178
9332.63 1134
9333.54 1082
9334.45 1078
9335.37 1080
9336.28 1094
9337.19 1169
9338.10 1126
9339.01 1059
9339.93 1137
9340.84 1157
9341.75 1191
9342.66 1120
9343.58 1100
9344.49 1118
9345.40 1095
9346.31 1083
9347.23 1152
9348.14 1114
9349.05 1126
9349.97 1133
9350.88 1119
9351.79 1120
9352.70 1158
9353.62 1133
9354.53 1151
9355.44 1140
9356.36 1173
9357.27 1250
9358.18 1183
9359.10 1129
9360.01 1172
9360.92 1135
9361.84 1145
9362.75 1139
9363.66 1150
9364.58 1179
9365.49 1129
9366.40 1180
9367.32 1153
9368.23 1068
9369.15 1141
9370.06 1149
9370.97 1188
9371.89 1075
9372.80 1126
9373.71 1135
9374.63 1244
9375.54 1199
9376.46 1242
9377.37 1227
9378.29 1143
9379.20 1143
9380.11 1208
9381.03 1175
9381.94 1238
9382.86 1170
9383.77 1241
9384.69 1177
9385.60 1208
9386.51 1186
9387.43 1211
9388.34 1294
9389.26 1277
9390.17 1265
9391.09 1302
9392.00 1384
9392.92 1252
9393.83 1335
9394.75 1298
9395.66 1348
9396.58 1335
9397.49 1328
9398.41 1298
9399.32 1238
9400.24 1221
9401.15 1236
9402.07 1280
9402.99 1289
9403.90 1326
9404.82 1287
9405.73 1231
9406.65 1280
9407.56 1185
9408.48 1320
9409.39 1331
9410.31 1289
9411.23 1278
9412.14 1307
9413.06 1283
9413.97 1239
9414.89 1205
9415.81 1225
9416.72 1188
9417.64 1282
9418.55 1258
9419.47 1184
9420.39 1232
9421.30 1252
9422.22 1228
9423.14 1215
9424.05 1276
9424.97 1286
9425.89 1262
9426.80 1279
9427.72 1314
9428.64 1267
9429.55 1284
9430.47 1240
9431.39 1249
9432.30 1287
9433.22 1335
9434.14 1294
9435.05 1341
9435.97 1331
9436.89 1320
9437.80 1424
9438.72 1394
9439.64 1409
9440.56 1317
9441.47 1358
9442.39 1429
9443.31 1307
9444.23 1241
9445.14 1257
9446.06 1279
9446.98 1232
9447.90 1250
9448.81 1401
9449.73 1419
9450.65 1400
9451.57 1516
9452.48 1399
9453.40 1542
9454.32 1645
9455.24 1686
9456.16 1772
9457.07 1807
9457.99 1746
9458.91 1681
9459.83 1585
9460.75 1567
9461.66 1466
9462.58 1371
9463.50 1213
9464.42 1313
9465.34 1303
9466.26 1360
9467.18 1384
9468.09 1355
9469.01 1284
9469.93 1252
9470.85 1325
9471.77 1289
9472.69 1259
9473.61 1294
9474.53 1247
9475.44 1270
9476.36 1268
9477.28 1213
9478.20 1185
9479.12 1225
9480.04 1307
9480.96 1372
9481.88 1376
9482.80 1295
9483.72 1339
9484.64 1359
9485.56 1358
9486.47 1359
9487.39 1345
9488.31 1337
9489.23 1251
9490.15 1197
9491.07 1258
9491.99 1256
9492.91 1283
9493.83 1244
9494.75 1240
9495.67 1377
9496.59 1296
9497.51 1334
9498.43 1222
9499.35 1281
9500.27 1240
9501.19 1244
9502.11 1255
9503.03 1221
9503.95 1226
9504.87 1302
9505.79 1198
9506.71 1242
9507.64 1293
9508.56 1257
9509.48 1285
9510.40 1304
9511.32 1310
9512.24 1272
9513.16 1261
9514.08 1391
9515.00 1293
9515.92 1330
9516.84 1266
9517.76 1260
9518.68 1282
9519.61 1313
9520.53 1275
9521.45 1260
9522.37 1298
9523.29 1335
9524.21 1357
9525.13 1303
9526.05 1303
9526.98 1294
9527.90 1259
9528.82 1281
9529.74 1266
9530.66 1406
9531.58 1331
9532.51 1384
9533.43 1433
9534.35 1494
9535.27 1465
9536.19 1441
9537.11 1366
9538.04 1496
9538.96 1509
9539.88 1435
9540.80 1392
9541.73 1356
9542.65 1306
9543.57 1329
9544.49 1372
9545.41 1319
9546.34 1305
9547.26 1282
9548.18 1351
9549.10 1323
9550.03 1314
9550.95 1299
9551.87 1292
9552.79 1341
9553.72 1318
9554.64 1298
9555.56 1332
9556.49 1404
9557.41 1395
9558.33 1300
9559.25 1274
9560.18 1378
9561.10 1357
9562.02 1266
9562.95 1287
9563.87 1320
9564.79 1340
9565.72 1283
9566.64 1339
9567.56 1273
9568.49 1266
9569.41 1241
9570.33 1267
9571.26 1311
9572.18 1216
9573.11 1290
9574.03 1337
9574.95 1336
9575.88 1272
9576.80 1275
9577.72 1328
9578.65 1369
9579.57 1248
9580.50 1282
9581.42 1327
9582.34 1321
9583.27 1303
9584.19 1311
9585.12 1360
9586.04 1284
9586.97 1338
9587.89 1340
9588.81 1359
9589.74 1389
9590.66 1350
9591.59 1368
9592.51 1312
9593.44 1362
9594.36 1446
9595.29 1354
9596.21 1378
9597.14 1383
9598.06 1419
9598.99 1420
9599.91 1445
9600.84 1478
9601.76 1452
9602.69 1443
9603.61 1424
9604.54 1388
9605.46 1417
9606.39 1425
9607.31 1496
9608.24 1496
9609.16 1542
9610.09 1423
9611.01 1458
9611.94 1546
9612.87 1529
9613.79 1501
9614.72 1485
9615.64 1567
9616.57 1653
9617.49 1574
9618.42 1669
9619.35 1616
9620.27 1552
9621.20 1545
9622.12 1662
9623.05 1628
9623.98 1641
9624.90 1773
9625.83 1822
9626.76 1755
9627.68 1774
9628.61 1859
9629.53 1702
9630.46 1850
9631.39 1964
9632.31 1989
9633.24 1928
9634.17 2028
9635.09 2102
9636.02 2181
9636.95 2257
9637.87 2217
9638.80 2360
9639.73 2382
9640.65 2352
9641.58 2511
9642.51 2469
9643.44 2373
9644.36 2417
9645.29 2407
9646.22 2369
9647.14 2331
9648.07 2589
9649.00 2666
9649.93 2979
9650.85 3314
9651.78 3401
9652.71 3438
9653.64 3337
9654.56 3335
9655.49 3115
9656.42 2914
9657.35 2669
9658.27 2608
9659.20 2506
9660.13 2291
9661.06 2132
9661.99 2007
9662.91 1968
9663.84 1946
9664.77 1848
9665.70 1950
9666.63 1904
9667.56 1954
9668.48 1912
9669.41 1856
9670.34 1863
9671.27 1879
9672.20 1867
9673.13 1909
9674.05 1843
9674.98 1918
9675.91 1878
9676.84 1860
9677.77 2063
9678.70 1880
9679.63 1917
9680.56 1845
9681.48 1901
9682.41 1922
9683.34 1898
9684.27 1836
9685.20 1888
9686.13 1969
9687.06 1952
9687.99 2002
9688.92 2079
9689.85 2070
9690.78 2119
9691.71 2107
9692.63 2282
9693.56 2190
9694.49 2067
9695.42 2092
9696.35 2093
9697.28 2085
9698.21 1984
9699.14 2045
9700.07 2055
9701.00 2113
9701.93 2120
9702.86 2025
9703.79 2113
9704.72 2070
9705.65 2081
9706.58 1908
9707.51 1767
9708.44 1809
9709.37 1837
9710.30 1760
9711.23 1725
9712.16 1770
9713.09 1717
9714.02 1677
9714.95 1661
9715.89 1663
9716.82 1630
9717.75 1651
9718.68 1712
9719.61 1707
9720.54 1623
9721.47 1650
9722.40 1670
9723.33 1704
9724.26 1639
9725.19 1631
9726.12 1725
9727.06 1590
9727.99 1600
9728.92 1701
9729.85 1694
9730.78 1617
9731.71 1632
9732.64 1535
9733.57 1631
9734.51 1678
9735.44 1650
9736.37 1611
9737.30 1701
9738.23 1628
9739.16 1650
9740.10 1662
9741.03 1712
9741.96 1593
9742.89 1574
9743.82 1637
9744.75 1648
9745.69 1574
9746.62 1653
9747.55 1598
9748.48 1592
9749.41 1560
9750.35 1578
9751.28 1602
9752.21 1608
9753.14 1583
9754.08 1554
9755.01 1607
9755.94 1665
9756.87 1549
9757.81 1562
9758.74 1533
9759.67 1568
9760.60 1592
9761.54 1550
9762.47 1554
9763.40 1525
9764.34 1532
9765.27 1519
9766.20 1617
9767.13 1658
9768.07 1570
9769.00 1584
9769.93 1523
9770.87 1554
9771.80 1658
9772.73 1576
9773.67 1600
9774.60 1614
9775.53 1633
9776.47 1619
9777.40 1575
9778.33 1602
9779.27 1702
9780.20 1747
9781.14 1641
9782.07 1582
9783.00 1728
9783.94 1737
9784.87 1802
9785.80 1793
9786.74 1723
9787.67 1820
9788.61 1715
9789.54 1712
9790.47 1774
9791.41 1700
9792.34 1592
9793.28 1594
9794.21 1602
9795.15 1601
9796.08 1658
9797.01 1613
9797.95 1572
9798.88 1599
9799.82 1628
9800.75 1668
9801.69 1673
9802.62 1624
9803.56 1679
9804.49 1580
9805.43 1496
9806.36 1423
9807.30 1396
9808.23 1425
9809.17 1391
9810.10 1358
9811.04 1342
9811.97 1382
9812.91 1388
9813.84 1323
9814.78 1380
9815.71 1271
9816.65 1386
9817.58 1404
9818.52 1276
9819.46 1247
9820.39 1295
9821.33 1385
9822.26 1346
9823.20 1306
9824.13 1340
9825.07 1397
9826.00 1398
9826.94 1367
9827.88 1470
9828.81 1385
9829.75 1350
9830.68 1303
9831.62 1278
9832.56 1274
9833.49 1291
9834.43 1301
9835.37 1302
9836.30 1357
9837.24 1426
9838.17 1326
9839.11 1332
9840.05 1336
9840.98 1342
9841.92 1328
9842.86 1337
9843.79 1332
9844.73 1324
9845.67 1289
9846.60 1334
9847.54 1288
9848.48 1257
9849.42 1233
9850.35 1340
9851.29 1366
9852.23 1300
9853.16 1288
9854.10 1280
9855.04 1300
9855.98 1322
9856.91 1379
9857.85 1379
9858.79 1309
9859.72 1283
9860.66 1286
9861.60 1289
9862.54 1363
9863.47 1393
9864.41 1344
9865.35 1292
9866.29 1313
9867.23 1322
9868.16 1313
9869.10 1327
9870.04 1306
9870.98 1327
9871.92 1350
9872.85 1367
9873.79 1329
9874.73 1259
9875.67 1354
9876.61 1424
9877.54 1239
9878.48 1365
9879.42 1346
9880.36 1318
9881.30 1343
9882.24 1340
9883.18 1387
9884.11 1371
9885.05 1350
9885.99 1364
9886.93 1374
9887.87 1387
9888.81 1301
9889.75 1347
9890.69 1283
9891.62 1304
9892.56 1279
9893.50 1363
9894.44 1309
9895.38 1303
9896.32 1352
9897.26 1321
9898.20 1352
9899.14 1291
9900.08 1301
9901.02 1408
9901.96 1252
9902.90 1336
9903.83 1311
9904.77 1275
9905.71 1296
9906.65 1284
9907.59 1319
9908.53 1362
9909.47 1358
9910.41 1405
9911.35 1433
9912.29 1343
9913.23 1509
9914.17 1501
9915.11 1422
9916.05 1371
9916.99 1457
9917.93 1408
9918.87 1318
9919.81 1353
9920.75 1445
9921.69 1479
9922.64 1444
9923.58 1457
9924.52 1575
9925.46 1666
9926.40 2038
9927.34 2186
9928.28 2367
9929.22 2719
9930.16 2788
9931.10 2658
9932.04 2692
9932.98 2478
9933.92 2168
9934.87 1940
9935.81 1802
9936.75 1615
9937.69 1524
9938.63 1447
9939.57 1477
9940.51 1401
9941.45 1314
9942.39 1319
9943.34 1314
9944.28 1284
9945.22 1252
9946.16 1295
9947.10 1297
9948.04 1233
9948.99 1188
9949.93 1196
9950.87 1221
9951.81 1240
9952.75 1241
9953.69 1171
9954.64 1134
9955.58 1187
9956.52 1211
9957.46 1199
9958.41 1190
9959.35 1092
9960.29 1259
9961.23 1243
9962.17 1223
9963.12 1230
9964.06 1157
9965.00 1196
9965.94 1243
9966.89 1370
9967.83 1274
9968.77 1295
9969.71 1268
9970.66 1318
9971.60 1336
9972.54 1251
9973.49 1214
9974.43 1175
9975.37 1142
9976.31 1197
9977.26 1117
9978.20 1125
9979.14 1143
9980.09 1156
9981.03 1094
9981.97 1107
9982.92 1085
9983.86 1105
9984.80 1090
9985.75 1020
9986.69 1103
9987.63 1111
9988.58 1188
9989.52 1156
9990.46 1118
9991.41 1144
9992.35 1126
9993.30 1161
9994.24 1156
9995.18 1190
9996.13 1161
9997.07 1207
9998.02 1165
9998.96 1160
9999.90 1145
10000.85 1251
10001.79 1224
10002.74 1175
10003.68 1177
10004.62 1196
10005.57 1217
10006.51 1298
10007.46 1196
10008.40 1186
10009.35 1189
10010.29 1170
10011.24 1256
10012.18 1195
10013.13 1204
10014.07 1161
10015.01 1083
10015.96 1135
10016.90 1177
10017.85 1129
10018.79 1124
10019.74 1133
10020.68 1090
10021.63 1114
10022.58 1039
10023.52 1114
10024.47 1107
10025.41 1081
10026.36 1149
10027.30 1084
10028.25 1059
10029.19 1058
10030.14 1050
10031.08 1068
10032.03 1097
10032.98 1054
10033.92 1100
10034.87 1077
10035.81 1036
10036.76 1044
10037.70 1030
10038.65 1029
10039.60 1050
10040.54 1058
10041.49 1046
10042.43 1086
10043.38 1053
10044.33 1051
10045.27 1057
10046.22 1099
10047.17 1112
10048.11 1048
10049.06 1089
10050.00 1047
10050.95 985
10051.90 921
10052.84 1032
10053.79 1001
10054.74 1034
10055.68 1013
10056.63 1071
10057.58 1027
10058.52 992
10059.47 994
10060.42 1099
10061.37 1031
10062.31 1097
10063.26 1063
10064.21 995
10065.15 955
10066.10 1006
10067.05 987
10068.00 1014
10068.94 986
10069.89 1010
10070.84 1019
10071.79 1006
10072.73 1020
10073.68 948
10074.63 870
10075.58 856
10076.52 928
10077.47 972
10078.42 968
10079.37 973
10080.32 985
10081.26 935
10082.21 918
10083.16 950
10084.11 991
10085.06 961
10086.00 952
10086.95 976
10087.90 922
10088.85 946
10089.80 928
10090.75 1010
10091.69 913
10092.64 922
10093.59 887
10094.54 935
10095.49 972
10096.44 959
10097.39 882
10098.33 913
10099.28 1003
10100.23 910
10101.18 979
10102.13 967
10103.08 894
10104.03 920
10104.98 977
10105.93 940
10106.87 895
10107.82 912
10108.77 940
10109.72 904
10110.67 904
10111.62 869
10112.57 873
10113.52 827
10114.47 930
10115.42 973
10116.37 876
10117.32 899
10118.27 880
10119.22 937
10120.17 981
10121.12 908
10122.07 937
10123.02 934
10123.97 909
10124.92 874
10125.87 902
10126.82 912
10127.77 967
10128.72 991
10129.67 928
10130.62 885
10131.57 914
10132.52 948
10133.47 873
10134.42 853
10135.37 847
10136.32 865
10137.27 860
10138.22 924
10139.17 914
10140.12 888
10141.07 914
10142.02 910
10142.98 942
10143.93 931
10144.88 853
10145.83 882
10146.78 852
10147.73 819
10148.68 899
10149.63 906
10150.58 926
10151.54 971
10152.49 905
10153.44 904
10154.39 915
10155.34 873
10156.29 870
10157.24 921
10158.20 860
10159.15 901
10160.10 919
10161.05 831
10162.00 859
10162.95 861
10163.91 918
10164.86 916
10165.81 848
10166.76 847
10167.71 870
10168.67 885
10169.62 912
10170.57 979
10171.52 919
10172.47 808
10173.43 878
10174.38 951
10175.33 933
10176.28 909
10177.24 898
10178.19 900
10179.14 862
10180.09 857
10181.05 849
10182.00 879
10182.95 862
10183.90 841
10184.86 901
10185.81 907
10186.76 873
10187.72 924
10188.67 914
10189.62 828
10190.58 860
10191.53 866
10192.48 912
10193.43 846
10194.39 870
10195.34 914
10196.29 870
10197.25 814
10198.20 857
10199.16 828
10200.11 891
10201.06 893
10202.02 900
10202.97 873
10203.92 870
10204.88 935
10205.83 909
10206.78 937
10207.74 999
10208.69 1018
10209.65 997
10210.60 957
10211.55 944
10212.51 955
10213.46 954
10214.42 1004
10215.37 931
10216.33 908
10217.28 881
10218.23 934
10219.19 877
10220.14 844
10221.10 909
10222.05 844
10223.01 905
10223.96 855
10224.92 857
10225.87 862
10226.83 826
10227.78 780
10228.74 817
10229.69 899
10230.65 914
10231.60 935
10232.56 825
10233.51 783
10234.47 826
10235.42 873
10236.38 957
10237.33 843
10238.29 823
10239.24 849
10240.20 867
10241.15 911
10242.11 871
10243.06 844
10244.02 892
10244.98 937
10245.93 877
10246.89 891
10247.84 865
10248.80 870
10249.75 854
10250.71 835
10251.67 845
10252.62 869
10253.58 840
10254.53 853
10255.49 821
10256.45 802
10257.40 815
10258.36 838
10259.32 772
10260.27 861
10261.23 816
10262.18 852
10263.14 827
10264.10 831
10265.05 859
10266.01 867
10266.97 834
10267.92 839
10268.88 904
10269.84 877
10270.79 844
10271.75 862
10272.71 806
10273.67 896
10274.62 879
10275.58 841
10276.54 809
10277.49 769
10278.45 879
10279.41 857
10280.37 867
10281.32 794
10282.28 800
10283.24 797
10284.19 839
10285.15 879
10286.11 838
10287.07 830
10288.03 882
10288.98 843
10289.94 853
10290.90 810
10291.86 848
10292.81 827
10293.77 827
10294.73 828
10295.69 814
10296.65 757
10297.60 767
10298.56 802
10299.52 793
10300.48 865
10301.44 865
10302.40 848
10303.35 834
10304.31 788
10305.27 784
10306.23 787
10307.19 820
10308.15 843
10309.10 845
10310.06 830
10311.02 865
10311.98 784
10312.94 859
10313.90 870
10314.86 836
10315.82 899
10316.78 807
10317.73 851
10318.69 902
10319.65 853
10320.61 825
10321.57 748
10322.53 755
10323.49 861
10324.45 801
10325.41 841
10326.37 871
10327.33 819
10328.29 796
10329.25 875
10330.21 923
10331.17 820
10332.13 729
10333.09 859
10334.04 835
10335.00 816
10335.96 787
10336.92 777
10337.88 814
10338.84 792
10339.80 735
10340.76 849
10341.72 832
10342.68 781
10343.65 780
10344.61 803
10345.57 784
10346.53 822
10347.49 775
10348.45 826
10349.41 848
10350.37 834
10351.33 814
10352.29 795
10353.25 788
10354.21 784
10355.17 826
10356.13 789
10357.09 795
10358.05 805
10359.02 870
10359.98 868
10360.94 812
10361.90 856
10362.86 870
10363.82 839
10364.78 807
10365.74 833
10366.70 864
10367.67 846
10368.63 836
10369.59 800
10370.55 807
10371.51 825
10372.47 789
10373.43 777
10374.40 803
10375.36 844
10376.32 839
10377.28 819
10378.24 788
10379.21 859
10380.17 880
10381.13 855
10382.09 867
10383.05 904
10384.02 819
10384.98 862
10385.94 875
10386.90 833
10387.86 793
10388.83 830
10389.79 884
10390.75 866
10391.71 884
10392.68 847
10393.64 753
10394.60 820
10395.56 788
10396.53 773
10397.49 852
10398.45 835
10399.42 876
10400.38 852
10401.34 879
10402.30 914
10403.27 912
10404.23 886
10405.19 889
10406.16 892
10407.12 961
10408.08 960
10409.05 907
10410.01 975
10410.97 952
10411.94 938
10412.90 947
10413.86 976
10414.83 971
10415.79 948
10416.75 1021
10417.72 1089
10418.68 1155
10419.65 1246
10420.61 1379
10421.57 1470
10422.54 1581
10423.50 1517
10424.46 1335
10425.43 1288
10426.39 1203
10427.36 1104
10428.32 1069
10429.29 1029
10430.25 968
10431.21 958
10432.18 954
10433.14 941
10434.11 911
10435.07 879
10436.04 836
10437.00 857
10437.97 922
10438.93 880
10439.90 840
10440.86 835
10441.82 821
10442.79 832
10443.75 917
10444.72 821
10445.68 815
10446.65 840
10447.61 856
10448.58 819
10449.54 778
10450.51 749
10451.48 773
10452.44 835
10453.41 839
10454.37 782
10455.34 766
10456.30 819
10457.27 902
10458.23 951
10459.20 957
10460.16 863
10461.13 907
10462.10 899
10463.06 875
10464.03 800
10464.99 816
10465.96 884
10466.93 844
10467.89 788
10468.86 764
10469.82 759
10470.79 813
10471.76 838
10472.72 777
10473.69 818
10474.65 822
10475.62 787
10476.59 784
10477.55 787
10478.52 801
10479.49 784
10480.45 761
10481.42 786
10482.39 755
10483.35 824
10484.32 841
10485.29 859
10486.25 866
10487.22 856
10488.19 796
10489.15 769
10490.12 863
10491.09 771
10492.06 861
10493.02 875
10493.99 822
10494.96 801
10495.92 835
10496.89 888
10497.86 897
10498.83 887
10499.79 891
10500.76 870
10501.73 882
10502.70 757
10503.66 845
10504.63 868
10505.60 828
10506.57 827
10507.54 832
10508.50 783
10509.47 797
10510.44 754
10511.41 787
10512.38 772
10513.34 798
10514.31 784
10515.28 817
10516.25 791
10517.22 767
10518.19 786
10519.15 865
10520.12 844
10521.09 768
10522.06 788
10523.03 818
10524.00 797
10524.96 843
10525.93 789
10526.90 825
10527.87 809
10528.84 775
10529.81 773
10530.78 775
10531.75 831
10532.72 797
10533.68 754
10534.65 779
10535.62 772
10536.59 730
10537.56 768
10538.53 771
10539.50 788
10540.47 738
10541.44 747
10542.41 793
10543.38 753
10544.35 698
10545.32 698
10546.29 727
10547.26 741
10548.23 745
10549.20 673
10550.17 737
10551.13 765
10552.10 786
10553.07 714
10554.04 697
10555.01 727
10555.98 830
10556.96 828
10557.93 767
10558.90 724
10559.87 760
10560.84 727
10561.81 747
10562.78 727
10563.75 754
10564.72 793
10565.69 788
10566.66 838
10567.63 833
10568.60 807
10569.57 778
10570.54 794
10571.51 807
10572.48 790
10573.45 725
10574.42 772
10575.40 734
10576.37 763
10577.34 759
10578.31 717
10579.28 825
10580.25 789
10581.22 762
10582.19 778
10583.17 790
10584.14 724
10585.11 804
10586.08 726
10587.05 789
10588.02 726
10588.99 731
10589.97 768
10590.94 794
10591.91 744
10592.88 726
10593.85 768
10594.82 693
10595.80 714
10596.77 737
10597.74 756
10598.71 749
10599.68 740
10600.66 728
10601.63 747
10602.60 702
10603.57 729
10604.55 755
10605.52 781
10606.49 709
10607.46 671
10608.44 681
10609.41 740
10610.38 728
10611.35 747
10612.33 664
10613.30 792
10614.27 735
10615.24 660
10616.22 687
10617.19 765
10618.16 744
10619.14 667
10620.11 706
10621.08 780
10622.05 726
10623.03 686
10624.00 722
10624.97 723
10625.95 738
10626.92 721
10627.89 708
10628.87 744
10629.84 718
10630.81 689
10631.79 775
10632.76 740
10633.74 715
10634.71 722
10635.68 746
10636.66 743
10637.63 734
10638.60 732
10639.58 732
10640.55 744
10641.53 781
10642.50 763
10643.47 713
10644.45 749
10645.42 722
10646.40 705
10647.37 748
10648.35 741
10649.32 658
10650.29 716
10651.27 743
10652.24 743
10653.22 701
10654.19 670
10655.17 666
10656.14 682
10657.12 630
10658.09 707
10659.07 663
10660.04 723
10661.02 737
10661.99 652
10662.97 684
10663.94 668
10664.92 709
10665.89 670
10666.87 703
10667.84 656
10668.82 689
10669.79 763
10670.77 734
10671.74 719
10672.72 788
10673.69 803
10674.67 697
10675.65 688
10676.62 652
10677.60 648
10678.57 684
10679.55 660
10680.52 687
10681.50 705
10682.48 743
10683.45 664
10684.43 703
10685.40 698
10686.38 641
10687.36 671
10688.33 653
10689.31 751
10690.28 710
10691.26 620
10692.24 640
10693.21 683
10694.19 682
10695.17 657
10696.14 672
10697.12 675
10698.10 670
10699.07 657
10700.05 634
10701.03 621
10702.00 628
10702.98 686
10703.96 651
10704.93 621
10705.91 653
10706.89 727
10707.86 655
10708.84 678
10709.82 716
10710.80 717
10711.77 706
10712.75 650
10713.73 689
10714.70 749
10715.68 684
10716.66 650
10717.64 689
10718.61 653
10719.59 628
10720.57 610
10721.55 721
10722.53 702
10723.50 714
10724.48 679
10725.46 707
10726.44 721
10727.41 638
10728.39 676
10729.37 674
10730.35 698
10731.33 641
10732.31 639
10733.28 674
10734.26 658
10735.24 613
10736.22 621
10737.20 663
10738.17 663
10739.15 666
10740.13 600
10741.11 656
10742.09 612
10743.07 702
10744.05 626
10745.03 746
10746.00 738
10746.98 722
10747.96 724
10748.94 697
10749.92 640
10750.90 668
10751.88 652
10752.86 661
10753.84 683
10754.82 654
10755.79 707
10756.77 669
10757.75 625
10758.73 613
10759.71 648
10760.69 611
10761.67 636
10762.65 650
10763.63 628
10764.61 603
10765.59 657
10766.57 661
10767.55 661
10768.53 646
10769.51 638
10770.49 651
10771.47 670
10772.45 715
10773.43 647
10774.41 684
10775.39 679
10776.37 650
10777.35 642
10778.33 687
10779.31 609
10780.29 697
10781.27 669
10782.25 711
10783.23 681
10784.21 692
10785.19 625
10786.17 555
10787.15 674
10788.13 714
10789.12 638
10790.10 618
10791.08 607
10792.06 616
10793.04 625
10794.02 696
10795.00 656
10795.98 665
10796.96 679
10797.94 617
10798.93 649
10799.91 619
10800.89 676
10801.87 747
10802.85 696
10803.83 654
10804.81 582
10805.80 650
10806.78 638
10807.76 613
10808.74 629
10809.72 631
10810.70 608
10811.69 683
10812.67 643
10813.65 721
10814.63 644
10815.61 629
10816.59 642
10817.58 655
10818.56 647
10819.54 658
10820.52 690
10821.51 674
10822.49 646
10823.47 605
10824.45 657
10825.43 682
10826.42 682
10827.40 705
10828.38 726
10829.37 721
10830.35 704
10831.33 594
10832.31 637
10833.30 622
10834.28 654
10835.26 716
10836.24 641
10837.23 692
10838.21 680
10839.19 669
10840.18 720
10841.16 696
10842.14 725
10843.13 688
10844.11 710
10845.09 666
10846.08 648
10847.06 679
10848.04 654
10849.03 720
10850.01 743
10850.99 690
10851.98 664
10852.96 677
10853.94 663
10854.93 656
10855.91 690
10856.90 648
10857.88 639
10858.86 664
10859.85 626
10860.83 654
10861.82 688
10862.80 660
10863.78 659
10864.77 581
10865.75 677
10866.74 692
10867.72 618
10868.71 687
10869.69 652
10870.67 681
10871.66 697
10872.64 702
10873.63 688
10874.61 717
10875.60 662
10876.58 655
10877.57 693
10878.55 711
10879.54 655
10880.52 631
10881.51 639
10882.49 681
10883.48 720
10884.46 756
10885.45 765
10886.43 711
10887.42 736
10888.40 694
10889.39 728
10890.37 750
10891.36 708
10892.34 675
10893.33 716
10894.32 725
10895.30 776
10896.29 684
10897.27 690
10898.26 721
10899.24 665
10900.23 701
10901.22 713
10902.20 652
10903.19 705
10904.17 711
10905.16 659
10906.15 694
10907.13 682
10908.12 654
10909.10 706
10910.09 730
10911.08 687
10912.06 671
10913.05 670
10914.04 752
10915.02 705
10916.01 748
10917.00 706
10917.98 751
10918.97 725
10919.96 674
10920.94 685
10921.93 682
10922.92 668
10923.90 661
10924.89 671
10925.88 695
10926.86 697
10927.85 680
10928.84 685
10929.82 656
10930.81 710
10931.80 672
10932.79 645
10933.77 693
10934.76 658
10935.75 663
10936.74 677
10937.72 682
10938.71 744
10939.70 758
10940.69 778
10941.67 721
10942.66 713
10943.65 763
10944.64 709
10945.63 714
10946.61 735
10947.60 733
10948.59 702
10949.58 721
10950.57 730
10951.55 743
10952.54 753
10953.53 717
10954.52 717
10955.51 779
10956.49 674
10957.48 690
10958.47 751
10959.46 766
10960.45 751
10961.44 776
10962.43 780
10963.41 749
10964.40 759
10965.39 837
10966.38 837
10967.37 831
10968.36 774
10969.35 745
10970.34 770
10971.33 727
10972.31 813
10973.30 766
10974.29 686
10975.28 770
10976.27 714
10977.26 744
10978.25 766
10979.24 723
10980.23 765
10981.22 716
10982.21 725
10983.20 720
10984.19 715
10985.18 749
10986.17 752
10987.16 786
10988.15 730
10989.14 701
10990.13 757
10991.12 751
10992.11 704
10993.10 721
10994.09 687
10995.08 739
10996.07 751
10997.06 765
10998.05 711
10999.04 832
11000.03 794
11001.02 855
11002.01 878
11003.00 861
11003.99 823
11004.98 860
11005.97 833
11006.96 837
11007.95 772
11008.94 772
11009.93 853
11010.92 750
11011.91 681
11012.91 728
11013.90 683
11014.89 629
11015.88 709
11016.87 722
11017.86 701
11018.85 711
11019.84 753
11020.83 716
11021.83 687
11022.82 718
11023.81 736
11024.80 681
11025.79 747
11026.78 712
11027.77 734
11028.77 734
11029.76 724
11030.75 651
11031.74 685
11032.73 741
11033.72 710
11034.72 659
11035.71 663
11036.70 714
11037.69 730
11038.68 667
11039.68 643
11040.67 729
11041.66 746
11042.65 719
11043.65 690
11044.64 640
11045.63 673
11046.62 681
11047.62 667
11048.61 705
11049.60 692
11050.59 669
11051.59 664
11052.58 634
11053.57 698
11054.56 677
11055.56 720
11056.55 732
11057.54 660
11058.54 688
11059.53 693
11060.52 745
11061.51 658
11062.51 712
11063.50 658
11064.49 717
11065.49 685
11066.48 653
11067.47 674
11068.47 707
11069.46 702
11070.45 635
11071.45 666
11072.44 704
11073.44 656
11074.43 672
11075.42 759
11076.42 707
11077.41 685
11078.40 712
11079.40 698
11080.39 715
11081.39 705
11082.38 682
11083.37 695
11084.37 655
11085.36 598
11086.36 620
11087.35 622
11088.35 616
11089.34 647
11090.33 661
11091.33 613
11092.32 705
11093.32 648
11094.31 632
11095.31 639
11096.30 669
11097.30 653
11098.29 705
11099.29 686
11100.28 640
11101.28 704
11102.27 662
11103.27 673
11104.26 638
11105.26 683
11106.25 642
11107.25 682
11108.24 744
11109.24 665
11110.23 662
11111.23 658
11112.22 738
11113.22 709
11114.21 696
11115.21 655
11116.20 701
11117.20 732
11118.20 738
11119.19 726
11120.19 712
11121.18 700
11122.18 695
11123.17 724
11124.17 685
11125.17 718
11126.16 724
11127.16 758
11128.15 779
11129.15 723
11130.15 715
11131.14 721
11132.14 726
11133.14 725
11134.13 652
11135.13 741
11136.13 729
11137.12 722
11138.12 733
11139.11 754
11140.11 702
11141.11 691
11142.10 668
11143.10 725
11144.10 755
11145.10 702
11146.09 666
11147.09 690
11148.09 652
11149.08 713
11150.08 681
11151.08 739
11152.07 678
11153.07 743
11154.07 684
11155.07 714
11156.06 768
11157.06 671
11158.06 605
11159.06 642
11160.05 691
11161.05 624
11162.05 639
11163.05 676
11164.04 662
11165.04 673
11166.04 668
11167.04 635
11168.04 658
11169.03 666
11170.03 651
11171.03 638
11172.03 685
11173.03 656
11174.02 615
11175.02 596
11176.02 650
11177.02 693
11178.02 687
11179.02 676
11180.01 646
11181.01 705
11182.01 633
11183.01 647
11184.01 659
11185.01 634
11186.00 661
11187.00 669
11188.00 662
11189.00 670
11190.00 649
11191.00 714
11192.00 629
11193.00 604
11194.00 596
11195.00 653
11195.99 671
11196.99 624
11197.99 668
11198.99 654
11199.99 649
11200.99 645
11201.99 672
11202.99 667
11203.99 722
11204.99 687
11205.99 644
11206.99 721
11207.99 612
11208.99 639
11209.99 679
11210.99 661
11211.99 579
11212.99 622
11213.99 670
11214.99 651
11215.99 646
11216.99 618
11217.99 670
11218.99 619
11219.99 657
11220.99 688
11221.99 683
11222.99 601
11223.99 662
11224.99 636
11225.99 596
11226.99 637
11227.99 634
11228.99 659
11229.99 658
11230.99 662
11231.99 596
11232.99 602
11233.99 653
11235.00 666
11236.00 676
11237.00 649
11238.00 652
11239.00 642
11240.00 656
11241.00 690
11242.00 662
11243.00 731
11244.01 643
11245.01 664
11246.01 670
11247.01 625
11248.01 672
11249.01 679
11250.01 679
11251.02 691
11252.02 656
11253.02 670
11254.02 681
11255.02 686
11256.02 713
11257.03 672
11258.03 651
11259.03 636
11260.03 630
11261.03 667
11262.04 701
11263.04 721
11264.04 696
11265.04 667
11266.05 667
11267.05 681
11268.05 674
11269.05 647
11270.05 658
11271.06 666
11272.06 646
11273.06 695
11274.07 667
11275.07 684
11276.07 719
11277.07 758
11278.08 798
11279.08 761
11280.08 784
11281.08 774
11282.09 748
11283.09 807
11284.09 799
11285.10 823
11286.10 818
11287.10 754
11288.11 740
11289.11 706
11290.11 688
11291.12 667
11292.12 662
11293.12 659
11294.13 687
11295.13 646
11296.13 636
11297.14 709
11298.14 734
11299.15 617
11300.15 639
11301.15 651
11302.16 692
11303.16 638
11304.16 611
11305.17 636
11306.17 715
11307.18 687
11308.18 664
11309.19 600
11310.19 600
11311.19 646
11312.20 611
11313.20 666
11314.21 685
11315.21 710
11316.22 673
11317.22 681
11318.23 698
11319.23 666
11320.23 655
11321.24 659
11322.24 661
11323.25 680
11324.25 631
11325.26 622
11326.26 622
11327.27 594
11328.27 616
11329.28 678
11330.28 677
11331.29 624
11332.29 626
11333.30 671
11334.30 639
11335.31 649
11336.32 736
11337.32 681
11338.33 638
11339.33 624
11340.34 611
11341.34 664
11342.35 655
11343.35 615
11344.36 641
11345.37 619
11346.37 652
11347.38 628
11348.38 631
11349.39 616
11350.40 616
11351.40 646
11352.41 653
11353.41 723
11354.42 676
11355.43 696
11356.43 638
11357.44 662
11358.45 591
11359.45 661
11360.46 665
11361.46 618
11362.47 630
11363.48 638
11364.48 668
11365.49 643
11366.50 691
11367.51 633
11368.51 613
11369.52 672
11370.53 683
11371.53 641
11372.54 675
11373.55 682
11374.55 660
11375.56 632
11376.57 658
11377.58 642
11378.58 651
11379.59 647
11380.60 691
11381.60 659
11382.61 571
11383.62 617
11384.63 608
11385.63 566
11386.64 641
11387.65 687
11388.66 663
11389.67 663
11390.67 598
11391.68 650
11392.69 672
11393.70 631
11394.71 607
11395.71 629
11396.72 676
11397.73 709
11398.74 678
11399.75 617
11400.75 648
11401.76 610
11402.77 624
11403.78 731
11404.79 690
11405.80 623
11406.80 707
11407.81 690
11408.82 661
11409.83 610
11410.84 658
11411.85 679
11412.86 679
11413.87 608
11414.87 617
11415.88 643
11416.89 645
11417.90 660
11418.91 662
11419.92 642
11420.93 671
11421.94 685
11422.95 627
11423.96 584
11424.97 585
11425.98 631
11426.98 626
11427.99 597
11429.00 668
11430.01 639
11431.02 640
11432.03 699
11433.04 667
11434.05 694
11435.06 664
11436.07 674
11437.08 669
11438.09 639
11439.10 663
11440.11 685
11441.12 685
11442.13 658
11443.14 649
11444.15 675
11445.16 654
11446.17 648
11447.18 633
11448.19 640
11449.20 643
11450.21 608
11451.22 635
11452.23 608
11453.25 605
11454.26 620
11455.27 641
11456.28 678
11457.29 638
11458.30 619
11459.31 662
11460.32 609
11461.33 662
11462.34 728
11463.35 665
11464.36 693
11465.38 666
11466.39 611
11467.40 619
11468.41 657
11469.42 685
11470.43 635
11471.44 699
11472.46 703
11473.47 685
11474.48 747
11475.49 732
11476.50 690
11477.51 744
11478.52 782
11479.54 745
11480.55 692
11481.56 661
11482.57 648
11483.58 704
11484.60 694
11485.61 646
11486.62 690
11487.63 731
11488.64 727
11489.66 732
11490.67 725
11491.68 697
11492.69 760
11493.71 785
11494.72 742
11495.73 685
11496.74 714
11497.76 702
11498.77 717
11499.78 772
11500.79 774
11501.81 727
11502.82 738
11503.83 714
11504.84 760
11505.86 704
11506.87 688
11507.88 713
11508.90 690
11509.91 761
11510.92 771
11511.94 730
11512.95 720
11513.96 735
11514.98 681
11515.99 710
11517.00 768
11518.02 746
11519.03 700
11520.04 687
11521.06 728
11522.07 718
11523.08 742
11524.10 744
11525.11 757
11526.13 775
11527.14 800
11528.15 783
11529.17 735
11530.18 724
11531.20 742
11532.21 758
11533.22 738
11534.24 733
11535.25 751
11536.27 695
11537.28 755
11538.29 750
11539.31 832
11540.32 841
11541.34 774
11542.35 784
11543.37 802
11544.38 811
11545.40 748
11546.41 804
11547.43 732
11548.44 848
11549.46 847
11550.47 882
11551.49 823
11552.50 813
11553.52 788
11554.53 840
11555.55 859
11556.56 850
11557.58 860
11558.59 819
11559.61 868
11560.62 890
11561.64 874
11562.65 854
11563.67 809
11564.68 865
11565.70 842
11566.71 886
11567.73 858
11568.75 787
11569.76 818
11570.78 902
11571.79 931
11572.81 931
11573.83 917
11574.84 965
11575.86 871
11576.87 860
11577.89 903
11578.91 948
11579.92 961
11580.94 952
11581.95 992
11582.97 1032
11583.99 990
11585.00 1035
11586.02 1011
11587.04 1037
11588.05 1104
11589.07 1152
11590.09 1089
11591.10 1153
11592.12 1193
11593.14 1151
11594.15 1081
11595.17 1129
11596.19 1177
11597.20 1172
11598.22 1215
11599.24 1235
11600.25 1217
11601.27 1291
11602.29 1317
11603.31 1405
11604.32 1521
11605.34 1566
11606.36 1633
11607.38 1682
11608.39 1695
11609.41 1566
11610.43 1484
11611.45 1451
11612.46 1398
11613.48 1404
11614.50 1286
11615.52 1293
11616.53 1386
11617.55 1343
11618.57 1336
11619.59 1324
11620.61 1320
11621.62 1282
11622.64 1330
11623.66 1314
11624.68 1316
11625.70 1301
11626.71 1350
11627.73 1348
11628.75 1415
11629.77 1340
11630.79 1425
11631.81 1560
11632.82 1711
11633.84 1774
11634.86 1983
11635.88 2106
11636.90 2131
11637.92 2051
11638.94 1960
11639.96 1945
11640.97 1817
11641.99 1726
11643.01 1566
11644.03 1491
11645.05 1385
11646.07 1286
11647.09 1159
11648.11 1172
11649.13 1159
11650.15 1124
11651.17 1106
11652.18 1108
11653.20 1058
11654.22 1076
11655.24 1049
11656.26 985
11657.28 1003
11658.30 1022
11659.32 1054
11660.34 1039
11661.36 1018
11662.38 1064
11663.40 1000
11664.42 937
11665.44 985
11666.46 975
11667.48 971
11668.50 991
11669.52 994
11670.54 991
11671.56 999
11672.58 1023
11673.60 995
11674.62 986
11675.64 1015
11676.66 1000
11677.68 1006
11678.70 997
11679.72 960
11680.74 941
11681.77 1020
11682.79 1024
11683.81 981
11684.83 947
11685.85 943
11686.87 964
11687.89 955
11688.91 941
11689.93 940
11690.95 943
11691.97 977
11693.00 951
11694.02 939
11695.04 915
11696.06 923
11697.08 944
11698.10 934
11699.12 892
11700.14 879
11701.17 924
11702.19 951
11703.21 908
11704.23 882
11705.25 891
11706.27 984
11707.30 950
11708.32 942
11709.34 930
11710.36 916
11711.38 937
11712.41 931
11713.43 954
11714.45 935
11715.47 928
11716.49 896
11717.52 959
11718.54 981
11719.56 902
11720.58 957
11721.61 978
11722.63 997
11723.65 1008
11724.67 955
11725.70 878
11726.72 877
11727.74 874
11728.76 883
11729.79 938
11730.81 945
11731.83 893
11732.86 918
11733.88 826
11734.90 872
11735.92 907
11736.95 855
11737.97 798
11738.99 838
11740.02 899
11741.04 834
11742.06 861
11743.09 840
11744.11 880
11745.13 797
11746.16 849
11747.18 846
11748.20 815
11749.23 781
11750.25 793
11751.27 822
11752.30 851
11753.32 841
11754.35 826
11755.37 841
11756.39 792
11757.42 749
11758.44 758
11759.47 757
11760.49 781
11761.51 741
11762.54 752
11763.56 743
11764.59 801
11765.61 814
11766.64 746
11767.66 712
11768.68 736
11769.71 783
11770.73 791
11771.76 715
11772.78 697
11773.81 715
11774.83 828
11775.86 703
11776.88 701
11777.91 704
11778.93 715
11779.96 749
11780.98 745
11782.01 731
11783.03 655
11784.06 780
11785.08 736
11786.11 729
11787.13 683
11788.16 671
11789.18 670
11790.21 659
11791.23 706
11792.26 686
11793.28 655
11794.31 690
11795.34 697
11796.36 675
11797.39 656
11798.41 726
11799.44 740
11800.46 700
11801.49 677
11802.52 628
11803.54 708
11804.57 679
11805.59 639
11806.62 679
11807.65 674
11808.67 680
11809.70 636
11810.73 668
11811.75 661
11812.78 644
11813.80 660
11814.83 621
11815.86 632
11816.88 664
11817.91 659
11818.94 658
11819.96 639
11820.99 561
11822.02 598
11823.04 684
11824.07 698
11825.10 683
11826.13 636
11827.15 650
11828.18 663
11829.21 678
11830.23 705
11831.26 706
11832.29 684
11833.32 681
11834.34 666
11835.37 630
11836.40 620
11837.42 695
11838.45 685
11839.48 660
11840.51 598
11841.54 594
11842.56 562
11843.59 626
11844.62 629
11845.65 598
11846.67 607
11847.70 659
11848.73 663
11849.76 607
11850.79 587
11851.81 613
11852.84 631
11853.87 607
11854.90 642
11855.93 655
11856.95 645
11857.98 658
11859.01 679
11860.04 652
11861.07 625
11862.10 618
11863.13 629
11864.15 636
11865.18 619
11866.21 623
11867.24 663
11868.27 600
11869.30 565
11870.33 591
11871.36 596
11872.38 577
11873.41 633
11874.44 611
11875.47 587
11876.50 592
11877.53 621
11878.56 595
11879.59 558
11880.62 565
11881.65 555
11882.68 596
11883.71 585
11884.74 578
11885.77 632
11886.80 616
11887.82 602
11888.85 587
11889.88 567
11890.91 583
11891.94 596
11892.97 549
11894.00 539
11895.03 581
11896.06 630
11897.09 562
11898.12 571
11899.15 578
11900.18 576
11901.21 558
11902.24 537
11903.27 552
11904.31 532
11905.34 567
11906.37 618
11907.40 581
11908.43 593
11909.46 540
11910.49 595
11911.52 575
11912.55 558
11913.58 556
11914.61 594
11915.64 531
11916.67 515
11917.70 549
11918.73 565
11919.77 537
11920.80 541
11921.83 550
11922.86 582
11923.89 545
11924.92 548
11925.95 539
11926.98 550
11928.02 541
11929.05 559
11930.08 579
11931.11 604
11932.14 628
11933.17 583
11934.21 591
11935.24 590
11936.27 622
11937.30 612
11938.33 579
11939.36 584
11940.40 515
11941.43 536
11942.46 549
11943.49 549
11944.52 604
11945.56 606
11946.59 587
11947.62 539
11948.65 585
11949.69 545
11950.72 561
11951.75 536
11952.78 541
11953.82 547
11954.85 546
11955.88 585
11956.91 585
11957.95 541
11958.98 532
11960.01 546
11961.04 559
11962.08 545
11963.11 569
11964.14 532
11965.18 540
11966.21 514
11967.24 520
11968.27 505
11969.31 566
11970.34 555
11971.37 518
11972.41 531
11973.44 544
11974.47 518
11975.51 500
11976.54 519
11977.58 563
11978.61 549
11979.64 524
11980.68 531
11981.71 557
11982.74 501
11983.78 561
11984.81 578
11985.85 555
11986.88 527
11987.91 532
11988.95 516
11989.98 575
11991.02 539
11992.05 533
11993.08 563
11994.12 551
11995.15 549
11996.19 511
11997.22 560
11998.26 592
11999.29 569
12000.32 545
12001.36 519
12002.39 551
12003.43 534
12004.46 535
12005.50 542
12006.53 545
12007.57 559
12008.60 589
12009.64 581
12010.67 561
12011.71 546
12012.74 514
12013.78 569
12014.81 599
12015.85 554
12016.88 551
12017.92 576
12018.95 608
12019.99 583
12021.02 598
12022.06 580
12023.10 591
12024.13 539
12025.17 552
12026.20 538
12027.24 546
12028.27 546
12029.31 512
12030.34 536
12031.38 540
12032.42 451
12033.45 492
12034.49 554
12035.52 491
12036.56 536
12037.60 551
12038.63 512
12039.67 563
12040.71 567
12041.74 580
12042.78 525
12043.81 519
12044.85 524
12045.89 539
12046.92 521
12047.96 512
12049.00 555
12050.03 526
12051.07 519
12052.11 499
12053.14 523
12054.18 525
12055.22 527
12056.25 503
12057.29 515
12058.33 543
12059.37 591
12060.40 572
12061.44 522
12062.48 576
12063.51 540
12064.55 495
12065.59 492
12066.63 502
12067.66 504
12068.70 517
12069.74 517
12070.78 539
12071.81 499
12072.85 530
12073.89 582
12074.93 532
12075.97 526
12077.00 525
12078.04 529
12079.08 567
12080.12 539
12081.15 558
12082.19 552
12083.23 551
12084.27 534
12085.31 584
12086.35 547
12087.38 563
12088.42 548
12089.46 540
12090.50 533
12091.54 572
12092.58 610
12093.61 513
12094.65 571
12095.69 590
12096.73 587
12097.77 553
12098.81 546
12099.85 545
12100.89 547
12101.92 501
12102.96 541
12104.00 533
12105.04 562
12106.08 567
12107.12 569
12108.16 594
12109.20 556
12110.24 549
12111.28 598
12112.32 570
12113.36 538
12114.39 550
12115.43 542
12116.47 550
12117.51 547
12118.55 567
12119.59 518
12120.63 546
12121.67 555
12122.71 534
12123.75 572
12124.79 536
12125.83 523
12126.87 552
12127.91 511
12128.95 509
12129.99 527
12131.03 519
12132.07 515
12133.11 533
12134.15 551
12135.19 539
12136.23 534
12137.27 486
12138.31 488
12139.35 537
12140.40 532
12141.44 534
12142.48 506
12143.52 502
12144.56 517
12145.60 512
12146.64 515
12147.68 533
12148.72 495
12149.76 555
12150.80 578
12151.84 486
12152.89 481
12153.93 519
12154.97 568
12156.01 539
12157.05 503
12158.09 502
12159.13 478
12160.17 535
12161.22 504
12162.26 545
12163.30 479
12164.34 473
12165.38 550
12166.42 550
12167.47 591
12168.51 523
12169.55 509
12170.59 473
12171.63 514
12172.67 569
12173.72 509
12174.76 508
12175.80 526
12176.84 533
12177.89 502
12178.93 515
12179.97 508
12181.01 557
12182.05 552
12183.10 485
12184.14 534
12185.18 542
12186.22 515
12187.27 441
12188.31 501
12189.35 496
12190.39 512
12191.44 530
12192.48 479
12193.52 538
12194.57 509
12195.61 505
12196.65 533
12197.69 518
12198.74 526
12199.78 516
12200.82 509
12201.87 539
12202.91 506
12203.95 478
12205.00 462
12206.04 508
12207.08 514
12208.13 555
12209.17 528
12210.21 529
12211.26 533
12212.30 545
12213.35 472
12214.39 527
12215.43 580
12216.48 528
12217.52 513
12218.56 467
12219.61 497
12220.65 464
12221.70 526
12222.74 510
12223.78 501
12224.83 500
12225.87 556
12226.92 535
12227.96 541
12229.01 550
12230.05 552
12231.10 531
12232.14 507
12233.18 537
12234.23 523
12235.27 551
12236.32 546
12237.36 511
12238.41 515
12239.45 515
12240.50 526
12241.54 540
12242.59 545
12243.63 584
12244.68 520
12245.72 558
12246.77 553
12247.81 549
12248.86 496
12249.90 552
12250.95 498
12251.99 522
12253.04 547
12254.08 536
12255.13 517
12256.18 491
12257.22 511
12258.27 513
12259.31 577
12260.36 511
12261.40 507
12262.45 444
12263.50 505
12264.54 525
12265.59 480
12266.63 488
12267.68 531
12268.73 532
12269.77 533
12270.82 520
12271.86 536
12272.91 502
12273.96 477
12275.00 507
12276.05 537
12277.10 505
12278.14 442
12279.19 502
12280.23 496
12281.28 439
12282.33 471
12283.37 471
12284.42 476
12285.47 521
12286.52 546
12287.56 495
12288.61 506
12289.66 450
12290.70 466
12291.75 449
12292.80 512
12293.84 532
12294.89 480
12295.94 461
12296.99 497
12298.03 501
12299.08 507
12300.13 449
12301.18 450
12302.22 440
12303.27 463
12304.32 469
12305.37 493
12306.41 475
12307.46 520
12308.51 515
12309.56 494
12310.60 476
12311.65 482
12312.70 478
12313.75 511
12314.80 478
12315.84 435
12316.89 486
12317.94 425
12318.99 433
12320.04 462
12321.09 486
12322.13 484
12323.18 509
12324.23 485
12325.28 436
12326.33 504
12327.38 532
12328.42 504
12329.47 445
12330.52 420
12331.57 489
12332.62 539
12333.67 537
12334.72 480
12335.77 426
12336.82 466
12337.86 459
12338.91 443
12339.96 447
12341.01 480
12342.06 494
12343.11 528
12344.16 533
12345.21 539
12346.26 547
12347.31 511
12348.36 470
12349.41 523
12350.46 517
12351.51 491
12352.56 459
12353.60 428
12354.65 490
12355.70 455
12356.75 441
12357.80 490
12358.85 530
12359.90 470
12360.95 458
12362.00 502
12363.05 485
12364.10 449
12365.15 497
12366.20 513
12367.25 473
12368.31 539
12369.36 433
12370.41 430
12371.46 432
12372.51 490
12373.56 466
12374.61 494
12375.66 493
12376.71 500
12377.76 497
12378.81 494
12379.86 491
12380.91 499
12381.96 497
12383.01 469
12384.07 472
12385.12 526
12386.17 504
12387.22 485
12388.27 475
12389.32 449
12390.37 435
12391.42 494
12392.47 460
12393.53 492
12394.58 466
12395.63 488
12396.68 434
12397.73 458
12398.78 550
12399.84 463
12400.89 440
12401.94 449
12402.99 473
12404.04 466
12405.09 470
12406.15 477
12407.20 456
12408.25 472
12409.30 479
12410.35 462
12411.41 494
12412.46 485
12413.51 445
12414.56 440
12415.62 464
12416.67 499
12417.72 490
12418.77 486
12419.83 507
12420.88 493
12421.93 483
12422.98 474
12424.04 530
12425.09 508
12426.14 459
12427.19 522
12428.25 526
12429.30 491
12430.35 478
12431.41 443
12432.46 446
12433.51 511
12434.57 498
12435.62 482
12436.67 514
12437.72 480
12438.78 431
12439.83 486
12440.88 519
12441.94 474
12442.99 482
12444.05 521
12445.10 526
12446.15 483
12447.21 530
12448.26 504
12449.31 506
12450.37 509
12451.42 479
12452.48 486
12453.53 489
12454.58 563
12455.64 499
12456.69 497
12457.75 474
12458.80 484
12459.85 490
12460.91 492
12461.96 507
12463.02 551
12464.07 504
12465.13 484
12466.18 536
12467.23 512
12468.29 507
12469.34 532
12470.40 529
12471.45 535
12472.51 503
12473.56 502
12474.62 496
12475.67 523
12476.73 473
12477.78 569
12478.84 603
12479.89 560
12480.95 566
12482.00 550
12483.06 511
12484.11 552
12485.17 548
12486.22 520
12487.28 547
12488.33 570
12489.39 561
12490.45 579
12491.50 563
12492.56 614
12493.61 648
12494.67 680
12495.72 727
12496.78 719
12497.84 753
12498.89 702
12499.95 681
12501.00 786
12502.06 669
12503.11 714
12504.17 678
12505.23 621
12506.28 593
12507.34 551
12508.40 542
12509.45 555
12510.51 523
12511.56 552
12512.62 540
12513.68 528
12514.73 508
12515.79 573
12516.85 526
12517.90 514
12518.96 544
12520.02 516
12521.07 522
12522.13 495
12523.19 495
12524.24 540
12525.30 541
12526.36 498
12527.42 498
12528.47 532
12529.53 551
12530.59 519
12531.64 499
12532.70 500
12533.76 516
12534.82 485
12535.87 553
12536.93 563
12537.99 535
12539.05 530
12540.10 564
12541.16 504
12542.22 540
12543.28 534
12544.34 520
12545.39 560
12546.45 490
12547.51 463
12548.57 510
12549.62 480
12550.68 506
12551.74 534
12552.80 516
12553.86 540
12554.92 527
12555.97 523
12557.03 538
12558.09 562
12559.15 541
12560.21 542
12561.27 590
12562.32 560
12563.38 575
12564.44 576
12565.50 541
12566.56 534
12567.62 523
12568.68 605
12569.74 573
12570.79 553
12571.85 613
12572.91 611
12573.97 653
12575.03 638
12576.09 602
12577.15 669
12578.21 676
12579.27 664
12580.33 698
12581.39 708
12582.45 730
12583.50 686
12584.56 652
12585.62 623
12586.68 580
12587.74 615
12588.80 554
12589.86 551
12590.92 562
12591.98 509
12593.04 563
12594.10 541
12595.16 552
12596.22 540
12597.28 579
12598.34 535
12599.40 542
12600.46 498
12601.52 565
12602.58 511
12603.64 500
12604.70 525
12605.76 567
12606.82 620
12607.88 567
12608.94 512
12610.01 508
12611.07 532
12612.13 512
12613.19 557
12614.25 564
12615.31 556
12616.37 543
12617.43 519
12618.49 496
12619.55 542
12620.61 474
12621.67 451
12622.74 482
12623.80 475
12624.86 470
12625.92 530
12626.98 479
12628.04 493
12629.10 471
12630.16 520
12631.23 490
12632.29 529
12633.35 512
12634.41 453
12635.47 443
12636.53 457
12637.60 524
12638.66 484
12639.72 498
12640.78 546
12641.84 537
12642.90 509
12643.97 456
12645.03 464
12646.09 535
12647.15 522
12648.22 535
12649.28 485
12650.34 506
12651.40 535
12652.46 503
12653.53 519
12654.59 562
12655.65 509
12656.71 491
12657.78 485
12658.84 540
12659.90 558
12660.96 536
12662.03 505
12663.09 507
12664.15 558
12665.22 548
12666.28 468
12667.34 511
12668.41 513
12669.47 468
12670.53 487
12671.59 519
12672.66 437
12673.72 444
12674.78 470
12675.85 425
12676.91 470
12677.97 490
12679.04 481
12680.10 481
12681.16 546
12682.23 512
12683.29 489
12684.36 452
12685.42 491
12686.48 489
12687.55 486
12688.61 464
12689.67 497
12690.74 474
12691.80 484
12692.87 453
12693.93 452
12695.00 461
12696.06 547
12697.12 485
12698.19 482
12699.25 459
12700.32 476
12701.38 486
12702.45 433
12703.51 453
12704.57 477
12705.64 470
12706.70 480
12707.77 454
12708.83 544
12709.90 516
12710.96 498
12712.03 486
12713.09 459
12714.16 486
12715.22 485
12716.29 466
12717.35 457
12718.42 427
12719.48 430
12720.55 433
12721.61 461
12722.68 465
12723.74 489
12724.81 467
12725.87 456
12726.94 468
12728.01 427
12729.07 475
12730.14 490
12731.20 452
12732.27 413
12733.33 424
12734.40 443
12735.47 477
12736.53 471
12737.60 484
12738.66 476
12739.73 454
12740.80 492
12741.86 498
12742.93 426
12743.99 442
12745.06 432
12746.13 462
12747.19 429
12748.26 427
12749.33 509
12750.39 431
12751.46 407
12752.53 419
12753.59 408
12754.66 416
12755.73 422
12756.79 439
12757.86 452
12758.93 420
12759.99 405
12761.06 419
12762.13 386
12763.19 415
12764.26 443
12765.33 451
12766.39 439
12767.46 459
12768.53 422
12769.60 439
12770.66 434
12771.73 417
12772.80 405
12773.87 438
12774.93 451
12776.00 414
12777.07 411
12778.14 472
12779.20 456
12780.27 435
12781.34 436
12782.41 464
12783.47 435
12784.54 450
12785.61 436
12786.68 424
12787.75 420
12788.81 427
12789.88 494
12790.95 471
12792.02 415
12793.09 429
12794.16 410
12795.22 356
12796.29 330
12797.36 395
12798.43 427
12799.50 420
12800.57 424
12801.64 423
12802.70 381
12803.77 449
12804.84 434
12805.91 416
12806.98 426
12808.05 397
12809.12 439
12810.19 436
12811.25 424
12812.32 402
12813.39 410
12814.46 407
12815.53 420
12816.60 433
12817.67 405
12818.74 385
12819.81 384
12820.88 395
12821.95 401
12823.02 388
12824.09 435
12825.16 418
12826.23 415
12827.30 427
12828.36 436
12829.43 461
12830.50 466
12831.57 404
12832.64 371
12833.71 395
12834.78 412
12835.85 422
12836.92 351
12837.99 356
12839.06 386
12840.13 384
12841.21 381
12842.28 390
12843.35 447
12844.42 413
12845.49 367
12846.56 412
12847.63 389
12848.70 410
12849.77 406
12850.84 388
12851.91 383
12852.98 409
12854.05 399
12855.12 388
12856.19 375
12857.26 375
12858.34 338
12859.41 397
12860.48 390
12861.55 370
12862.62 368
12863.69 346
12864.76 362
12865.83 352
12866.91 395
12867.98 397
12869.05 414
12870.12 459
12871.19 405
12872.26 383
12873.33 385
12874.41 392
12875.48 430
12876.55 442
12877.62 360
12878.69 347
12879.76 369
12880.84 371
12881.91 381
12882.98 403
12884.05 392
12885.12 402
12886.20 390
12887.27 389
12888.34 372
12889.41 402
12890.49 386
12891.56 379
12892.63 391
12893.70 334
12894.78 384
12895.85 367
12896.92 393
12897.99 361
12899.07 350
12900.14 338
12901.21 321
12902.28 377
12903.36 386
12904.43 370
12905.50 386
12906.58 353
12907.65 399
12908.72 374
12909.80 410
12910.87 412
12911.94 410
12913.02 422
12914.09 376
12915.16 377
12916.24 339
12917.31 422
12918.38 402
12919.46 378
12920.53 401
12921.60 441
12922.68 402
12923.75 372
12924.82 385
12925.90 367
12926.97 378
12928.05 350
12929.12 339
12930.19 406
12931.27 396
12932.34 392
12933.42 355
12934.49 402
12935.56 425
12936.64 401
12937.71 364
12938.79 352
12939.86 389
12940.94 381
12942.01 423
12943.08 419
12944.16 426
12945.23 389
12946.31 382
12947.38 431
12948.46 376
12949.53 342
12950.61 370
12951.68 375
12952.76 414
12953.83 390
12954.91 382
12955.98 443
12957.06 400
12958.13 361
12959.21 352
12960.28 364
12961.36 419
12962.43 406
12963.51 411
12964.58 398
12965.66 380
12966.74 416
12967.81 411
12968.89 390
12969.96 379
12971.04 383
12972.11 389
12973.19 384
12974.27 354
12975.34 347
12976.42 370
12977.49 392
12978.57 379
12979.65 388
12980.72 382
12981.80 370
12982.87 354
12983.95 361
12985.03 375
12986.10 416
12987.18 420
12988.26 386
12989.33 372
12990.41 374
12991.48 415
12992.56 405
12993.64 429
12994.71 383
12995.79 406
12996.87 386
12997.94 394
12999.02 368
13000.10 401
13001.18 413
13002.25 390
13003.33 408
13004.41 405
13005.48 410
13006.56 385
13007.64 394
13008.72 378
13009.79 390
13010.87 392
13011.95 402
13013.02 398
13014.10 409
13015.18 375
13016.26 379
13017.33 372
13018.41 398
13019.49 393
13020.57 390
13021.65 379
13022.72 384
13023.80 378
13024.88 416
13025.96 398
13027.04 374
13028.11 415
13029.19 409
13030.27 389
13031.35 360
13032.43 442
13033.50 428
13034.58 417
13035.66 396
13036.74 396
13037.82 415
13038.90 437
13039.98 423
13041.05 419
13042.13 432
13043.21 394
13044.29 407
13045.37 401
13046.45 442
13047.53 406
13048.61 374
13049.68 407
13050.76 393
13051.84 434
13052.92 407
13054.00 388
13055.08 426
13056.16 464
13057.24 448
13058.32 446
13059.40 404
13060.48 405
13061.56 375
13062.64 406
13063.71 386
13064.79 387
13065.87 366
13066.95 368
13068.03 383
13069.11 367
13070.19 371
13071.27 387
13072.35 396
13073.43 411
13074.51 386
13075.59 416
13076.67 427
13077.75 419
13078.83 430
13079.91 408
13080.99 381
13082.07 357
13083.15 364
13084.23 379
13085.31 426
13086.40 400
13087.48 379
13088.56 368
13089.64 354
13090.72 404
13091.80 389
13092.88 366
13093.96 410
13095.04 410
13096.12 387
13097.20 365
13098.28 382
13099.36 353
13100.45 390
13101.53 413
13102.61 378
13103.69 402
13104.77 354
13105.85 318
13106.93 373
13108.01 406
13109.10 362
13110.18 345
13111.26 393
13112.34 370
13113.42 415
13114.50 400
13115.58 394
13116.67 374
13117.75 324
13118.83 385
13119.91 345
13120.99 372
13122.08 440
13123.16 378
13124.24 352
13125.32 362
13126.40 419
13127.49 378
13128.57 387
13129.65 408
13130.73 373
13131.82 387
13132.90 374
13133.98 376
13135.06 370
13136.15 374
13137.23 391
13138.31 381
13139.39 371
13140.48 377
13141.56 375
13142.64 376
13143.72 373
13144.81 403
13145.89 397
13146.97 389
13148.06 381
13149.14 401
13150.22 399
13151.31 374
13152.39 374
13153.47 402
13154.56 355
13155.64 364
13156.72 351
13157.81 376
13158.89 369
13159.97 388
13161.06 333
13162.14 376
13163.22 353
13164.31 343
13165.39 345
13166.47 406
13167.56 385
13168.64 382
13169.73 361
13170.81 386
13171.89 347
13172.98 335
13174.06 382
13175.15 393
13176.23 382
13177.31 392
13178.40 448
13179.48 363
13180.57 402
13181.65 392
13182.74 386
13183.82 362
13184.91 347
13185.99 370
13187.07 378
13188.16 344
13189.24 370
13190.33 417
13191.41 394
13192.50 355
13193.58 358
13194.67 328
13195.75 356
13196.84 364
13197.92 357
13199.01 357
13200.09 358
13201.18 380
13202.26 352
13203.35 361
13204.44 382
13205.52 367
13206.61 361
13207.69 392
13208.78 371
13209.86 345
13210.95 346
13212.03 360
13213.12 366
13214.21 403
13215.29 372
13216.38 374
13217.46 384
13218.55 377
13219.63 342
13220.72 360
13221.81 342
13222.89 345
13223.98 326
13225.07 379
13226.15 401
13227.24 381
13228.32 394
13229.41 372
13230.50 352
13231.58 346
13232.67 368
13233.76 327
13234.84 312
13235.93 329
13237.02 338
13238.10 326
13239.19 366
13240.28 396
13241.36 356
13242.45 347
13243.54 355
13244.62 366
13245.71 351
13246.80 354
13247.89 362
13248.97 336
13250.06 317
13251.15 360
13252.23 375
13253.32 402
13254.41 376
13255.50 382
13256.58 317
13257.67 324
13258.76 292
13259.85 380
13260.94 379
13262.02 353
13263.11 352
13264.20 374
13265.29 412
13266.37 340
13267.46 322
13268.55 305
13269.64 360
13270.73 369
13271.81 356
13272.90 328
13273.99 314
13275.08 355
13276.17 343
13277.26 337
13278.34 360
13279.43 371
13280.52 344
13281.61 347
13282.70 364
13283.79 342
13284.88 358
13285.96 374
13287.05 379
13288.14 327
13289.23 331
13290.32 332
13291.41 350
13292.50 376
13293.59 380
13294.68 384
13295.76 363
13296.85 377
13297.94 400
13299.03 389
13300.12 385
13301.21 352
13302.30 322
13303.39 368
13304.48 374
13305.57 385
13306.66 354
13307.75 363
13308.84 366
13309.93 372
13311.02 345
13312.11 324
13313.20 324
13314.29 383
13315.38 380
13316.47 385
13317.56 363
13318.65 368
13319.74 386
13320.83 365
13321.92 401
13323.01 356
13324.10 337
13325.19 358
13326.28 363
13327.37 398
13328.46 360
13329.55 398
13330.64 364
13331.73 379
13332.82 368
13333.91 334
13335.00 354
13336.09 367
13337.18 315
13338.27 349
13339.37 395
13340.46 404
13341.55 399
13342.64 325
13343.73 316
13344.82 380
13345.91 359
13347.00 372
13348.09 313
13349.19 339
13350.28 345
13351.37 399
13352.46 399
13353.55 335
13354.64 388
13355.73 392
13356.83 395
13357.92 362
13359.01 321
13360.10 341
13361.19 386
13362.28 394
13363.38 392
13364.47 329
13365.56 339
13366.65 389
13367.74 371
13368.84 417
13369.93 375
13371.02 384
13372.11 353
13373.21 339
13374.30 345
13375.39 352
13376.48 384
13377.58 362
13378.67 380
13379.76 365
13380.85 351
13381.95 330
13383.04 334
13384.13 367
13385.22 356
13386.32 335
13387.41 332
13388.50 381
13389.60 389
13390.69 341
13391.78 333
13392.87 370
13393.97 356
13395.06 347
13396.15 375
13397.25 397
13398.34 382
13399.43 351
13400.53 319
13401.62 322
13402.71 357
13403.81 353
13404.90 327
13406.00 316
13407.09 355
13408.18 396
13409.28 388
13410.37 372
13411.46 374
13412.56 349
13413.65 336
13414.75 359
13415.84 334
13416.93 352
13418.03 312
13419.12 332
13420.22 310
13421.31 326
13422.41 395
13423.50 341
13424.59 352
13425.69 349
13426.78 374
13427.88 358
13428.97 351
13430.07 361
13431.16 398
13432.26 335
13433.35 343
13434.45 358
13435.54 331
13436.64 336
13437.73 338
13438.82 331
13439.92 349
13441.02 357
13442.11 345
13443.21 348
13444.30 347
13445.40 379
13446.49 377
13447.59 347
13448.68 349
13449.78 319
13450.87 361
13451.97 357
13453.06 368
13454.16 332
13455.25 310
13456.35 393
13457.45 376
13458.54 364
13459.64 343
13460.73 342
13461.83 347
13462.93 372
13464.02 366
13465.12 337
13466.21 350
13467.31 362
13468.41 358
13469.50 338
13470.60 349
13471.70 380
13472.79 344
13473.89 320
13474.98 350
13476.08 315
13477.18 311
13478.27 349
13479.37 337
13480.47 340
13481.56 337
13482.66 314
13483.76 328
13484.85 332
13485.95 352
13487.05 364
13488.15 303
13489.24 317
13490.34 338
13491.44 356
13492.53 384
13493.63 387
13494.73 362
13495.83 323
13496.92 348
13498.02 319
13499.12 309
13500.22 330
13501.31 385
13502.41 372
13503.51 403
13504.61 354
13505.70 377
13506.80 357
13507.90 372
13509.00 343
13510.09 303
13511.19 331
13512.29 376
13513.39 369
13514.49 369
13515.58 331
13516.68 296
13517.78 323
13518.88 369
13519.98 347
13521.08 338
13522.17 316
13523.27 358
13524.37 332
13525.47 344
13526.57 323
13527.67 346
13528.77 363
13529.86 333
13530.96 350
13532.06 361
13533.16 318
13534.26 340
13535.36 371
13536.46 348
13537.56 360
13538.66 363
13539.75 337
13540.85 312
13541.95 371
13543.05 331
13544.15 319
13545.25 341
13546.35 335
13547.45 347
13548.55 352
13549.65 339
13550.75 364
13551.85 358
13552.95 340
13554.05 347
13555.15 359
13556.25 337
13557.35 324
13558.45 327
13559.55 321
13560.65 343
13561.75 367
13562.85 335
13563.95 320
13565.05 332
13566.15 357
13567.25 360
13568.35 347
13569.45 325
13570.55 307
13571.65 306
13572.75 356
13573.85 344
13574.95 330
13576.05 358
13577.15 370
13578.25 377
13579.35 291
13580.45 301
13581.55 313
13582.65 315
13583.75 369
13584.86 290
13585.96 310
13587.06 323
13588.16 364
13589.26 339
13590.36 338
13591.46 346
13592.56 361
13593.66 316
13594.77 347
13595.87 351
13596.97 280
13598.07 347
13599.17 362
13600.27 337
13601.37 312
13602.48 306
13603.58 342
13604.68 355
13605.78 390
13606.88 355
13607.99 360
13609.09 405
13610.19 344
13611.29 346
13612.39 353
13613.50 378
13614.60 356
13615.70 325
13616.80 318
13617.90 316
13619.01 332
13620.11 337
13621.21 337
13622.31 334
13623.42 297
13624.52 360
13625.62 365
13626.72 313
13627.83 333
13628.93 350
13630.03 337
13631.13 332
13632.24 330
13633.34 303
13634.44 328
13635.55 373
13636.65 326
13637.75 299
13638.86 359
13639.96 369
13641.06 366
13642.17 328
13643.27 335
13644.37 312
13645.48 351
13646.58 303
13647.68 354
13648.79 321
13649.89 303
13650.99 312
13652.10 380
13653.20 349
13654.30 369
13655.41 369
13656.51 337
13657.62 330
13658.72 367
13659.82 332
13660.93 313
13662.03 294
13663.14 338
13664.24 339
13665.34 319
13666.45 330
13667.55 369
13668.66 331
13669.76 324
13670.87 298
13671.97 314
13673.07 334
13674.18 348
13675.28 301
13676.39 310
13677.49 375
13678.60 358
13679.70 269
13680.81 330
13681.91 382
13683.02 355
13684.12 333
13685.23 323
13686.33 338
13687.44 363
13688.54 353
13689.65 343
13690.75 337
13691.86 343
13692.96 356
13694.07 370
13695.17 341
13696.28 290
13697.39 304
13698.49 323
13699.60 328
13700.70 324
13701.81 321
13702.91 322
13704.02 337
13705.13 352
13706.23 366
13707.34 332
13708.44 344
13709.55 352
13710.65 362
13711.76 325
13712.87 360
13713.97 382
13715.08 354
13716.19 354
13717.29 374
13718.40 390
13719.50 401
13720.61 340
13721.72 323
13722.82 328
13723.93 334
13725.04 396
13726.14 347
13727.25 334
13728.36 339
13729.46 361
13730.57 363
13731.68 337
13732.78 324
13733.89 334
13735.00 391
13736.11 358
13737.21 335
13738.32 347
13739.43 337
13740.53 336
13741.64 347
13742.75 342
13743.86 327
13744.96 335
13746.07 317
13747.18 362
13748.29 379
13749.39 402
13750.50 337
13751.61 388
13752.72 371
13753.82 359
13754.93 345
13756.04 356
13757.15 359
13758.26 379
13759.36 359
13760.47 332
13761.58 342
13762.69 380
13763.80 346
13764.91 385
13766.01 368
13767.12 354
13768.23 370
13769.34 404
13770.45 387
13771.56 370
13772.66 408
13773.77 359
13774.88 434
13775.99 427
13777.10 376
13778.21 367
13779.32 340
13780.42 377
13781.53 397
13782.64 366
13783.75 405
13784.86 336
13785.97 314
13787.08 348
13788.19 371
13789.30 346
13790.41 338
13791.52 318
13792.63 351
13793.73 379
13794.84 363
13795.95 360
13797.06 381
13798.17 370
13799.28 339
13800.39 366
13801.50 339
13802.61 338
13803.72 351
13804.83 314
13805.94 335
13807.05 371
13808.16 370
13809.27 345
13810.38 338
13811.49 391
13812.60 349
13813.71 297
13814.82 357
13815.93 352
13817.04 329
13818.15 338
13819.26 315
13820.37 355
13821.48 336
13822.59 350
13823.71 331
13824.82 356
13825.93 325
13827.04 336
13828.15 329
13829.26 309
13830.37 336
13831.48 329
13832.59 323
13833.70 319
13834.81 350
13835.92 293
13837.04 310
13838.15 303
13839.26 345
13840.37 322
13841.48 337
13842.59 312
13843.70 301
13844.81 310
13845.93 339
13847.04 327
13848.15 332
13849.26 323
13850.37 366
13851.48 337
13852.60 315
13853.71 317
13854.82 290
13855.93 354
13857.04 344
13858.16 322
13859.27 322
13860.38 371
13861.49 357
13862.60 336
13863.72 371
13864.83 327
13865.94 342
13867.05 336
13868.17 349
13869.28 313
13870.39 263
13871.50 329
13872.62 340
13873.73 326
13874.84 309
13875.95 332
13877.07 342
13878.18 299
13879.29 296
13880.40 329
13881.52 367
13882.63 334
13883.74 330
13884.86 368
13885.97 352
13887.08 366
13888.20 299
13889.31 308
13890.42 279
13891.54 280
13892.65 326
13893.76 310
13894.88 323
13895.99 314
13897.10 334
13898.22 330
13899.33 327
13900.44 310
13901.56 292
13902.67 340
13903.79 348
13904.90 333
13906.01 323
13907.13 329
13908.24 354
13909.36 305
13910.47 376
13911.58 339
13912.70 332
13913.81 322
13914.93 324
13916.04 349
13917.16 312
13918.27 296
13919.38 309
13920.50 337
13921.61 298
13922.73 294
13923.84 299
13924.96 300
13926.07 310
13927.19 290
13928.30 289
13929.42 308
13930.53 304
13931.65 319
13932.76 326
13933.88 347
13934.99 303
13936.11 314
13937.22 407
13938.34 384
13939.45 340
13940.57 313
13941.68 322
13942.80 361
13943.91 369
13945.03 311
13946.14 304
13947.26 335
13948.38 334
13949.49 294
13950.61 283
13951.72 319
13952.84 322
13953.95 316
13955.07 299
13956.19 312
13957.30 349
13958.42 309
13959.53 298
13960.65 324
13961.77 305
13962.88 328
13964.00 305
13965.11 320
13966.23 317
13967.35 331
13968.46 274
13969.58 309
13970.70 319
13971.81 292
13972.93 298
13974.05 341
13975.16 320
13976.28 307
13977.40 336
13978.51 347
13979.63 292
13980.75 331
13981.86 306
13982.98 314
13984.10 305
13985.22 349
13986.33 325
13987.45 343
13988.57 311
13989.68 320
13990.80 311
13991.92 317
13993.04 334
13994.15 320
13995.27 333
13996.39 345
13997.51 326
13998.62 345
13999.74 312
14000.86 341
14001.98 346
14003.10 341
14004.21 320
14005.33 327
14006.45 294
14007.57 323
14008.68 302
14009.80 287
14010.92 311
14012.04 303
14013.16 313
14014.28 348
14015.39 310
14016.51 329
14017.63 305
14018.75 285
14019.87 290
14020.99 306
14022.10 300
14023.22 304
14024.34 330
14025.46 305
14026.58 307
14027.70 318
14028.82 319
14029.94 322
14031.05 284
14032.17 301
14033.29 314
14034.41 319
14035.53 344
14036.65 359
14037.77 338
14038.89 313
14040.01 318
14041.13 285
14042.25 327
14043.37 319
14044.49 323
14045.60 316
14046.72 305
14047.84 337
14048.96 339
14050.08 340
14051.20 343
14052.32 351
14053.44 324
14054.56 339
14055.68 318
14056.80 328
14057.92 333
14059.04 317
14060.16 324
14061.28 344
14062.40 326
14063.52 292
14064.64 334
14065.76 343
14066.88 307
14068.00 377
14069.12 396
14070.25 341
14071.37 316
14072.49 331
14073.61 329
14074.73 321
14075.85 334
14076.97 328
14078.09 311
14079.21 335
14080.33 331
14081.45 324
14082.57 319
14083.69 338
14084.82 353
14085.94 349
14087.06 345
14088.18 349
14089.30 382
14090.42 362
14091.54 334
14092.66 351
14093.79 394
14094.91 381
14096.03 350
14097.15 328
14098.27 314
14099.39 340
14100.52 348
14101.64 324
14102.76 356
14103.88 337
14105.00 367
14106.12 378
14107.25 380
14108.37 337
14109.49 318
14110.61 336
14111.74 303
14112.86 320
14113.98 347
14115.10 383
14116.22 342
14117.35 284
14118.47 243
14119.59 317
14120.71 342
14121.84 345
14122.96 330
14124.08 362
14125.20 346
14126.33 334
14127.45 407
14128.57 367
14129.70 349
14130.82 335
14131.94 303
14133.06 331
14134.19 339
14135.31 318
14136.43 286
14137.56 277
14138.68 303
14139.80 312
14140.93 324
14142.05 355
14143.17 304
14144.30 295
14145.42 366
14146.54 323
14147.67 335
14148.79 321
14149.91 334
14151.04 287
14152.16 311
14153.29 320
14154.41 351
14155.53 333
14156.66 343
14157.78 354
14158.91 314
14160.03 332
14161.15 349
14162.28 313
14163.40 351
14164.53 297
14165.65 304
14166.78 314
14167.90 345
14169.02 368
14170.15 341
14171.27 321
14172.40 326
14173.52 294
14174.65 356
14175.77 328
14176.90 338
14178.02 342
14179.15 319
14180.27 348
14181.40 346
14182.52 297
14183.65 345
14184.77 318
14185.90 351
14187.02 310
14188.15 305
14189.27 355
14190.40 300
14191.52 320
14192.65 331
14193.77 308
14194.90 322
14196.02 313
14197.15 324
14198.27 309
14199.40 334
14200.53 285
14201.65 314
14202.78 328
14203.90 313
14205.03 322
14206.16 329
14207.28 299
14208.41 293
14209.53 293
14210.66 318
14211.79 292
14212.91 303
14214.04 371
14215.16 330
14216.29 322
14217.42 336
14218.54 298
14219.67 322
14220.80 363
14221.92 322
14223.05 313
14224.18 308
14225.30 306
14226.43 318
14227.56 315
14228.68 287
14229.81 302
14230.94 310
14232.06 305
14233.19 301
14234.32 312
14235.44 298
14236.57 323
14237.70 321
14238.83 344
14239.95 326
14241.08 323
14242.21 297
14243.34 342
14244.46 321
14245.59 295
14246.72 314
14247.85 324
14248.97 347
14250.10 367
14251.23 311
14252.36 319
14253.48 268
14254.61 311
14255.74 277
14256.87 291
14258.00 332
14259.12 300
14260.25 291
14261.38 301
14262.51 268
14263.64 279
14264.76 309
14265.89 329
14267.02 317
14268.15 296
14269.28 301
14270.41 307
14271.53 306
14272.66 306
14273.79 308
14274.92 304
14276.05 333
14277.18 299
14278.31 299
14279.44 287
14280.56 336
14281.69 285
14282.82 307
14283.95 293
14285.08 283
14286.21 306
14287.34 290
14288.47 294
14289.60 261
14290.73 340
14291.86 365
14292.98 341
14294.11 317
14295.24 308
14296.37 280
14297.50 250
14298.63 301
14299.76 337
14300.89 277
14302.02 300
14303.15 327
14304.28 319
14305.41 310
14306.54 296
14307.67 316
14308.80 295
14309.93 259
14311.06 304
14312.19 305
14313.32 294
14314.45 299
14315.58 268
14316.71 336
14317.84 324
14318.97 298
14320.10 286
14321.23 327
14322.36 315
14323.49 312
14324.62 316
14325.76 291
14326.89 302
14328.02 294
14329.15 283
14330.28 288
14331.41 314
14332.54 310
14333.67 306
14334.80 306
14335.93 271
14337.06 270
14338.20 317
14339.33 294
14340.46 275
14341.59 288
14342.72 308
14343.85 307
14344.98 302
14346.12 270
14347.25 292
14348.38 260
14349.51 311
14350.64 311
14351.77 254
14352.90 261
14354.04 288
14355.17 316
14356.30 281
14357.43 277
14358.56 323
14359.70 291
14360.83 292
14361.96 297
14363.09 301
14364.22 258
14365.36 283
14366.49 290
14367.62 288
14368.75 257
14369.89 249
14371.02 269
14372.15 294
14373.28 304
14374.42 304
14375.55 295
14376.68 272
14377.81 299
14378.95 307
14380.08 305
14381.21 298
14382.35 269
14383.48 283
14384.61 312
14385.74 281
14386.88 296
14388.01 306
14389.14 311
14390.28 277
14391.41 309
14392.54 326
14393.68 281
14394.81 282
14395.94 317
14397.08 377
14398.21 312
14399.34 309
14400.48 310
14401.61 304
14402.75 261
14403.88 284
14405.01 337
14406.15 279
14407.28 282
14408.41 341
14409.55 332
14410.68 348
14411.82 328
14412.95 299
14414.08 278
14415.22 313
14416.35 266
14417.49 296
14418.62 313
14419.76 317
14420.89 328
14422.02 346
14423.16 320
14424.29 314
14425.43 288
14426.56 323
14427.70 328
14428.83 293
14429.97 333
14431.10 297
14432.24 309
14433.37 305
14434.51 302
14435.64 293
14436.78 305
14437.91 315
14439.05 289
14440.18 328
14441.32 351
14442.45 329
14443.59 284
14444.72 279
14445.86 300
14446.99 338
14448.13 318
14449.27 302
14450.40 275
14451.54 321
14452.67 341
14453.81 307
14454.94 312
14456.08 305
14457.22 342
14458.35 331
14459.49 311
14460.62 305
14461.76 353
14462.90 386
14464.03 346
14465.17 304
14466.30 319
14467.44 336
14468.58 338
14469.71 381
14470.85 322
14471.99 315
14473.12 323
14474.26 359
14475.40 382
14476.53 407
14477.67 354
14478.81 331
14479.94 345
14481.08 361
14482.22 336
14483.35 355
14484.49 379
14485.63 340
14486.76 321
14487.90 349
14489.04 341
14490.17 328
14491.31 311
14492.45 330
14493.59 342
14494.72 340
14495.86 304
14497.00 311
14498.14 322
14499.27 326
14500.41 328
14501.55 307
14502.69 331
14503.82 315
14504.96 327
14506.10 336
14507.24 329
14508.37 362
14509.51 295
14510.65 311
14511.79 377
14512.93 358
14514.06 306
14515.20 327
14516.34 309
14517.48 315
14518.62 284
14519.76 307
14520.89 322
14522.03 284
14523.17 314
14524.31 298
14525.45 273
14526.59 242
14527.73 286
14528.86 296
14530.00 287
14531.14 301
14532.28 282
14533.42 309
14534.56 294
14535.70 274
14536.84 243
14537.98 282
14539.11 299
14540.25 297
14541.39 293
14542.53 273
14543.67 297
14544.81 307
14545.95 289
14547.09 300
14548.23 294
14549.37 333
14550.51 295
14551.65 294
14552.79 298
14553.93 312
14555.07 344
14556.21 329
14557.35 293
14558.49 321
14559.63 310
14560.77 280
14561.91 259
14563.05 305
14564.19 313
14565.33 304
14566.47 293
14567.61 290
14568.75 283
14569.89 302
14571.03 285
14572.17 333
14573.31 314
14574.45 304
14575.59 307
14576.73 291
14577.87 281
14579.01 272
14580.15 327
14581.29 300
14582.43 295
14583.57 329
14584.71 332
14585.85 277
14587.00 303
14588.14 257
14589.28 266
14590.42 295
14591.56 326
14592.70 321
14593.84 268
14594.98 265
14596.12 283
14597.27 337
14598.41 304
14599.55 328
14600.69 330
14601.83 311
14602.97 289
14604.12 323
14605.26 305
14606.40 319
14607.54 326
14608.68 339
14609.82 327
14610.97 297
14612.11 327
14613.25 295
14614.39 311
14615.53 335
14616.68 340
14617.82 299
14618.96 280
14620.10 332
14621.25 315
14622.39 348
14623.53 358
14624.67 350
14625.81 385
14626.96 389
14628.10 366
14629.24 336
14630.39 382
14631.53 320
14632.67 325
14633.81 377
14634.96 390
14636.10 386
14637.24 331
14638.38 356
14639.53 328
14640.67 335
14641.81 349
14642.96 341
14644.10 335
14645.24 358
14646.39 386
14647.53 387
14648.67 369
14649.82 352
14650.96 332
14652.10 323
14653.25 310
14654.39 301
14655.53 310
14656.68 316
14657.82 301
14658.97 276
14660.11 325
14661.25 314
14662.40 319
14663.54 323
14664.69 324
14665.83 350
14666.97 357
14668.12 326
14669.26 312
14670.41 300
14671.55 307
14672.69 334
14673.84 307
14674.98 309
14676.13 291
14677.27 297
14678.42 304
14679.56 290
14680.71 253
14681.85 278
14683.00 307
14684.14 322
14685.29 318
14686.43 301
14687.57 291
14688.72 295
14689.86 329
14691.01 296
14692.15 280
14693.30 285
14694.45 326
14695.59 303
14696.74 267
14697.88 295
14699.03 292
14700.17 276
14701.32 276
14702.46 270
14703.61 300
14704.75 308
14705.90 272
14707.04 331
14708.19 311
14709.34 284
14710.48 330
14711.63 278
14712.77 267
14713.92 309
14715.07 295
14716.21 270
14717.36 257
14718.50 270
14719.65 303
14720.80 332
14721.94 285
14723.09 264
14724.24 287
14725.38 287
14726.53 323
14727.67 294
14728.82 276
14729.97 294
14731.11 295
14732.26 286
14733.41 317
14734.55 273
14735.70 287
14736.85 277
14737.99 313
14739.14 298
14740.29 303
14741.44 302
14742.58 297
14743.73 337
14744.88 322
14746.02 326
14747.17 277
14748.32 308
14749.47 324
14750.61 309
14751.76 302
14752.91 304
14754.06 272
14755.20 318
14756.35 339
14757.50 302
14758.65 309
14759.79 334
14760.94 335
14762.09 348
14763.24 307
14764.38 301
14765.53 302
14766.68 255
14767.83 316
14768.98 293
14770.13 287
14771.27 291
14772.42 297
14773.57 330
14774.72 274
14775.87 318
14777.01 303
14778.16 323
14779.31 360
14780.46 313
14781.61 353
14782.76 335
14783.91 341
14785.05 330
14786.20 303
14787.35 348
14788.50 368
14789.65 339
14790.80 319
14791.95 318
14793.10 364
14794.25 358
14795.39 350
14796.54 356
14797.69 367
14798.84 341
14799.99 335
14801.14 344
14802.29 326
14803.44 345
14804.59 310
14805.74 350
14806.89 314
14808.04 312
14809.19 302
14810.34 304
14811.49 294
14812.64 288
14813.79 304
14814.94 303
14816.09 289
14817.24 325
14818.39 298
14819.54 278
14820.69 299
14821.84 262
14822.99 265
14824.14 286
14825.29 263
14826.44 251
14827.59 279
14828.74 275
14829.89 294
14831.04 322
14832.19 313
14833.34 342
14834.49 336
14835.64 307
14836.79 272
14837.94 275
14839.09 268
14840.24 233
14841.40 247
14842.55 291
14843.70 257
14844.85 322
14846.00 311
14847.15 273
14848.30 259
14849.45 278
14850.60 283
14851.76 323
14852.91 299
14854.06 237
14855.21 269
14856.36 306
14857.51 296
14858.66 297
14859.82 264
14860.97 258
14862.12 269
14863.27 260
14864.42 339
14865.57 266
14866.73 254
14867.88 251
14869.03 260
14870.18 291
14871.33 289
14872.49 280
14873.64 243
14874.79 268
14875.94 256
14877.10 238
14878.25 257
14879.40 278
14880.55 312
14881.71 314
14882.86 266
14884.01 262
14885.16 272
14886.32 284
14887.47 253
14888.62 246
14889.77 259
14890.93 258
14892.08 239
14893.23 260
14894.39 310
14895.54 307
14896.69 272
14897.84 270
14899.00 222
14900.15 245
14901.30 306
14902.46 265
14903.61 292
14904.76 244
14905.92 238
14907.07 296
14908.22 260
14909.38 238
14910.53 230
14911.69 231
14912.84 258
14913.99 275
14915.15 245
14916.30 280
14917.45 236
14918.61 258
14919.76 277
14920.92 277
14922.07 246
14923.22 262
14924.38 251
14925.53 276
14926.69 261
14927.84 282
14928.99 231
14930.15 231
14931.30 224
14932.46 232
14933.61 253
14934.77 256
14935.92 273
14937.08 270
14938.23 290
14939.39 256
14940.54 294
14941.70 280
14942.85 262
14944.00 273
14945.16 240
14946.31 227
14947.47 240
14948.62 263
14949.78 246
14950.94 258
14952.09 268
14953.25 276
14954.40 263
14955.56 267
14956.71 246
14957.87 225
14959.02 241
14960.18 234
14961.33 264
14962.49 238
14963.64 220
14964.80 262
14965.96 278
14967.11 300
14968.27 285
14969.42 257
14970.58 234
14971.74 267
14972.89 246
14974.05 251
14975.20 217
14976.36 241
14977.52 269
14978.67 253
14979.83 263
14980.98 263
14982.14 289
14983.30 260
14984.45 248
14985.61 249
14986.77 260
14987.92 272
14989.08 234
14990.24 285
14991.39 284
14992.55 238
14993.71 217
14994.86 225
14996.02 245
14997.18 280
14998.33 257
14999.49 256
15000.65 295
15001.81 290
15002.96 257
15004.12 243
15005.28 241
15006.43 286
15007.59 255
15008.75 252
15009.91 245
15011.06 251
15012.22 245
15013.38 227
15014.54 229
15015.69 211
15016.85 219
15018.01 228
15019.17 261
15020.33 259
15021.48 259
15022.64 276
15023.80 238
15024.96 272
15026.12 225
15027.27 246
15028.43 259
15029.59 224
15030.75 250
15031.91 256
15033.07 234
15034.22 226
15035.38 226
15036.54 251
15037.70 220
15038.86 219
15040.02 208
15041.17 205
15042.33 232
15043.49 223
15044.65 233
15045.81 225
15046.97 234
15048.13 201
15049.29 209
15050.45 253
15051.60 244
15052.76 245
15053.92 240
15055.08 232
15056.24 248
15057.40 234
15058.56 213
15059.72 238
15060.88 220
15062.04 230
15063.20 218
15064.36 236
15065.52 261
15066.68 201
15067.84 224
15069.00 232
15070.16 252
15071.32 240
15072.48 251
15073.63 279
15074.79 219
15075.95 212
15077.11 242
15078.27 251
15079.44 259
15080.60 235
15081.76 237
15082.92 205
15084.08 221
15085.24 245
15086.40 213
15087.56 232
15088.72 257
15089.88 245
15091.04 244
15092.20 246
15093.36 220
15094.52 238
15095.68 234
15096.84 213
15098.00 241
15099.16 218
15100.32 217
15101.49 214
15102.65 226
15103.81 244
15104.97 236
15106.13 220
15107.29 228
15108.45 216
15109.61 255
15110.78 274
15111.94 236
15113.10 207
15114.26 246
15115.42 230
15116.58 238
15117.74 249
15118.91 250
15120.07 270
15121.23 262
15122.39 259
15123.55 233
15124.71 238
15125.88 240
15127.04 223
15128.20 201
15129.36 214
15130.52 258
15131.69 220
15132.85 202
15134.01 223
15135.17 218
15136.34 249
15137.50 221
15138.66 198
15139.82 224
15140.99 232
15142.15 232
15143.31 272
15144.47 216
15145.64 204
15146.80 227
15147.96 223
15149.12 244
15150.29 279
15151.45 220
15152.61 252
15153.78 241
15154.94 202
15156.10 237
15157.27 232
15158.43 243
15159.59 234
15160.75 227
15161.92 254
15163.08 221
15164.24 229
15165.41 210
15166.57 196
15167.74 210
15168.90 248
15170.06 196
15171.23 198
15172.39 206
15173.55 229
15174.72 240
15175.88 267
15177.05 226
15178.21 205
15179.37 221
15180.54 258
15181.70 269
15182.87 210
15184.03 238
15185.19 222
15186.36 210
15187.52 220
15188.69 198
15189.85 202
15191.02 219
15192.18 231
15193.34 229
15194.51 207
15195.67 234
15196.84 220
15198.00 226
15199.17 244
15200.33 232
15201.50 237
15202.66 244
15203.83 213
15204.99 232
15206.16 237
15207.32 230
15208.49 245
15209.65 236
15210.82 224
15211.98 197
15213.15 172
15214.31 204
15215.48 242
15216.64 224
15217.81 216
15218.97 215
15220.14 240
15221.31 234
15222.47 228
15223.64 237
15224.80 222
15225.97 234
15227.13 224
15228.30 219
15229.47 237
15230.63 232
15231.80 246
15232.96 245
15234.13 220
15235.30 236
15236.46 241
15237.63 227
15238.79 204
15239.96 218
15241.13 234
15242.29 218
15243.46 247
15244.63 232
15245.79 239
15246.96 255
15248.13 245
15249.29 207
15250.46 241
15251.63 241
15252.79 230
15253.96 231
15255.13 256
15256.29 248
15257.46 257
15258.63 248
15259.80 227
15260.96 210
15262.13 229
15263.30 214
15264.46 218
15265.63 217
15266.80 207
15267.97 239
15269.13 236
15270.30 212
15271.47 234
15272.64 217
15273.80 208
15274.97 213
15276.14 212
15277.31 223
15278.47 213
15279.64 202
15280.81 227
15281.98 233
15283.15 232
15284.31 224
15285.48 237
15286.65 242
15287.82 223
15288.99 219
15290.15 222
15291.32 200
15292.49 215
15293.66 200
15294.83 204
15296.00 234
15297.16 223
15298.33 197
15299.50 224
15300.67 239
15301.84 253
15303.01 219
15304.18 245
15305.35 196
15306.51 236
15307.68 241
15308.85 227
15310.02 221
15311.19 225
15312.36 218
15313.53 229
15314.70 271
15315.87 274
15317.04 228
15318.21 211
15319.37 207
15320.54 210
15321.71 198
15322.88 254
15324.05 228
15325.22 199
15326.39 197
15327.56 219
15328.73 251
15329.90 222
15331.07 212
15332.24 222
15333.41 216
15334.58 238
15335.75 227
15336.92 253
15338.09 235
15339.26 186
15340.43 207
15341.60 235
15342.77 221
15343.94 225
15345.11 221
15346.28 201
15347.45 225
15348.62 198
15349.79 222
15350.96 205
15352.13 212
15353.31 204
15354.48 220
15355.65 241
15356.82 197
15357.99 194
15359.16 242
15360.33 239
15361.50 247
15362.67 233
15363.84 215
15365.01 194
15366.19 217
15367.36 205
15368.53 204
15369.70 184
15370.87 213
15372.04 255
15373.21 225
15374.38 201
15375.56 237
15376.73 209
15377.90 220
15379.07 202
15380.24 193
15381.41 237
15382.59 242
15383.76 212
15384.93 200
15386.10 211
15387.27 219
15388.45 194
15389.62 222
15390.79 203
15391.96 196
15393.13 247
15394.31 219
15395.48 208
15396.65 227
15397.82 206
15399.00 208
15400.17 229
15401.34 235
15402.51 242
15403.69 226
15404.86 176
15406.03 196
15407.20 201
15408.38 209
15409.55 182
15410.72 190
15411.89 201
15413.07 196
15414.24 222
15415.41 228
15416.59 242
15417.76 232
15418.93 217
15420.11 220
15421.28 194
15422.45 186
15423.63 184
15424.80 216
15425.97 255
15427.15 235
15428.32 226
15429.49 226
15430.67 245
15431.84 222
15433.01 266
15434.19 244
15435.36 213
15436.54 207
15437.71 198
15438.88 207
15440.06 208
15441.23 200
15442.41 230
15443.58 242
15444.75 253
15445.93 216
15447.10 192
15448.28 221
15449.45 193
15450.63 236
15451.80 216
15452.97 216
15454.15 245
15455.32 245
15456.50 206
15457.67 211
15458.85 227
15460.02 224
15461.20 217
15462.37 223
15463.55 264
15464.72 225
15465.90 236
15467.07 228
15468.25 223
15469.42 233
15470.60 234
15471.77 213
15472.95 225
15474.12 231
15475.30 230
15476.47 232
15477.65 194
15478.82 199
15480.00 193
15481.17 208
15482.35 201
15483.53 249
15484.70 254
15485.88 210
15487.05 205
15488.23 238
15489.40 230
15490.58 256
15491.76 220
15492.93 235
15494.11 209
15495.28 207
15496.46 202
15497.64 215
15498.81 210
15499.99 177
15501.17 191
15502.34 227
15503.52 192
15504.69 211
15505.87 207
15507.05 220
15508.22 241
15509.40 219
15510.58 187
15511.75 204
15512.93 221
15514.11 245
15515.28 220
15516.46 254
15517.64 215
15518.81 195
15519.99 220
15521.17 220
15522.35 229
15523.52 233
15524.70 226
15525.88 179
15527.05 198
15528.23 206
15529.41 233
15530.59 213
15531.76 211
15532.94 207
15534.12 226
15535.30 217
15536.47 181
15537.65 193
15538.83 190
15540.01 218
15541.19 225
15542.36 202
15543.54 195
15544.72 204
15545.90 252
15547.08 225
15548.25 189
15549.43 198
15550.61 198
15551.79 200
15552.97 199
15554.14 210
15555.32 203
15556.50 241
15557.68 212
15558.86 233
15560.04 228
15561.22 259
15562.39 238
15563.57 212
15564.75 207
15565.93 230
15567.11 214
15568.29 221
15569.47 210
15570.65 233
15571.82 209
15573.00 200
15574.18 208
15575.36 206
15576.54 204
15577.72 195
15578.90 239
15580.08 222
15581.26 202
15582.44 193
15583.62 202
15584.80 218
15585.98 228
15587.16 217
15588.34 226
15589.51 184
15590.69 233
15591.87 230
15593.05 232
15594.23 202
15595.41 213
15596.59 222
15597.77 253
15598.95 207
15600.13 178
15601.31 223
15602.49 215
15603.67 232
15604.85 205
15606.03 208
15607.21 198
15608.40 235
15609.58 210
15610.76 216
15611.94 208
15613.12 189
15614.30 200
15615.48 220
15616.66 228
15617.84 227
15619.02 231
15620.20 215
15621.38 228
15622.56 216
15623.74 215
15624.93 236
15626.11 236
15627.29 224
15628.47 181
15629.65 214
15630.83 245
15632.01 217
15633.19 225
15634.37 231
15635.56 240
15636.74 221
15637.92 208
15639.10 231
15640.28 238
15641.46 229
15642.65 226
15643.83 220
15645.01 244
15646.19 232
15647.37 219
15648.55 210
15649.74 214
15650.92 219
15652.10 240
15653.28 230
15654.46 244
15655.65 214
15656.83 231
15658.01 244
15659.19 245
15660.38 199
15661.56 189
15662.74 212
15663.92 234
15665.11 220
15666.29 228
15667.47 214
15668.65 208
15669.84 230
15671.02 230
15672.20 214
15673.38 226
15674.57 279
15675.75 239
15676.93 256
15678.12 266
15679.30 259
15680.48 246
15681.67 228
15682.85 214
15684.03 241
15685.22 275
15686.40 256
15687.58 231
15688.77 238
15689.95 256
15691.13 238
15692.32 236
15693.50 291
15694.68 221
15695.87 230
15697.05 246
15698.23 258
15699.42 210
15700.60 201
15701.79 213
15702.97 250
15704.15 287
15705.34 255
15706.52 231
15707.71 237
15708.89 222
15710.07 262
15711.26 255
15712.44 239
15713.63 221
15714.81 252
15716.00 294
15717.18 281
15718.37 316
15719.55 288
15720.73 298
15721.92 288
15723.10 256
15724.29 268
15725.47 273
15726.66 292
15727.84 282
15729.03 256
15730.21 278
15731.40 268
15732.58 246
15733.77 235
15734.95 239
15736.14 242
15737.32 220
15738.51 247
15739.69 261
15740.88 241
15742.07 293
15743.25 254
15744.44 231
15745.62 218
15746.81 236
15747.99 250
15749.18 212
15750.36 214
15751.55 216
15752.74 239
15753.92 240
15755.11 225
15756.29 227
15757.48 248
15758.67 244
15759.85 249
15761.04 234
15762.22 232
15763.41 219
15764.60 237
15765.78 233
15766.97 221
15768.16 229
15769.34 205
15770.53 212
15771.72 236
15772.90 226
15774.09 266
15775.28 217
15776.46 225
15777.65 207
15778.84 229
15780.02 232
15781.21 226
15782.40 254
15783.58 274
15784.77 296
15785.96 286
15787.14 264
15788.33 264
15789.52 195
15790.71 200
15791.89 217
15793.08 214
15794.27 217
15795.46 253
15796.64 247
15797.83 209
15799.02 269
15800.21 224
15801.39 219
15802.58 236
15803.77 219
15804.96 188
15806.14 221
15807.33 203
15808.52 209
15809.71 195
15810.90 215
15812.08 233
15813.27 190
15814.46 185
15815.65 262
15816.84 219
15818.03 233
15819.21 214
15820.40 225
15821.59 220
15822.78 207
15823.97 224
15825.16 225
15826.35 199
15827.53 188
15828.72 230
15829.91 214
15831.10 215
15832.29 253
15833.48 207
15834.67 230
15835.86 229
15837.04 206
15838.23 189
15839.42 200
15840.61 207
15841.80 241
15842.99 251
15844.18 268
15845.37 243
15846.56 269
15847.75 227
15848.94 217
15850.13 235
15851.32 223
15852.51 212
15853.70 228
15854.89 243
15856.07 222
15857.26 239
15858.45 244
15859.64 223
15860.83 201
15862.02 202
15863.21 213
15864.40 195
15865.59 217
15866.78 202
15867.97 200
15869.16 183
15870.36 194
15871.55 196
15872.74 238
15873.93 194
15875.12 206
15876.31 226
15877.50 202
15878.69 194
15879.88 197
15881.07 200
15882.26 195
15883.45 212
15884.64 207
15885.83 201
15887.02 223
15888.21 219
15889.41 215
15890.60 255
15891.79 199
15892.98 198
15894.17 194
15895.36 201
15896.55 206
15897.74 190
15898.93 201
15900.13 199
15901.32 176
15902.51 211
15903.70 210
15904.89 174
15906.08 222
15907.28 208
15908.47 230
15909.66 224
15910.85 198
15912.04 213
15913.23 205
15914.43 189
15915.62 191
15916.81 209
15918.00 204
15919.19 220
15920.39 221
15921.58 227
15922.77 223
15923.96 207
15925.16 208
15926.35 216
15927.54 206
15928.73 202
15929.93 203
15931.12 222
15932.31 222
15933.50 225
15934.70 181
15935.89 233
15937.08 198
15938.27 235
15939.47 228
15940.66 193
15941.85 169
15943.05 197
15944.24 214
15945.43 182
15946.63 214
15947.82 235
15949.01 208
15950.21 219
15951.40 240
15952.59 218
15953.79 175
15954.98 196
15956.17 220
15957.37 187
15958.56 187
15959.75 208
15960.95 204
15962.14 181
15963.33 192
15964.53 200
15965.72 183
15966.92 225
15968.11 193
15969.30 185
15970.50 201
15971.69 183
15972.89 198
15974.08 209
15975.27 174
15976.47 268
15977.66 219
15978.86 217
15980.05 195
15981.25 215
15982.44 234
15983.63 201
15984.83 217
15986.02 183
15987.22 190
15988.41 237
15989.61 176
15990.80 183
15992.00 187
15993.19 210
15994.39 219
15995.58 188
15996.78 201
15997.97 189
15999.17 187
16000.36 208
16001.56 199
16002.75 208
16003.95 216
16005.14 212
16006.34 209
16007.53 214
16008.73 204
16009.93 184
16011.12 208
16012.32 207
16013.51 176
16014.71 184
16015.90 190
16017.10 191
16018.30 178
16019.49 176
16020.69 205
16021.88 231
16023.08 204
16024.28 187
16025.47 153
16026.67 180
16027.86 215
16029.06 199
16030.26 181
16031.45 178
16032.65 220
16033.85 219
16035.04 176
16036.24 177
16037.43 195
16038.63 207
16039.83 191
16041.02 182
16042.22 199
16043.42 209
16044.61 214
16045.81 213
16047.01 176
16048.21 197
16049.40 206
16050.60 208
16051.80 207
16052.99 176
16054.19 207
16055.39 199
16056.59 160
16057.78 179
16058.98 184
16060.18 181
16061.37 220
16062.57 181
16063.77 170
16064.97 189
16066.16 203
16067.36 210
16068.56 174
16069.76 176
16070.96 186
16072.15 213
16073.35 222
16074.55 188
16075.75 193
16076.95 202
16078.14 204
16079.34 200
16080.54 189
16081.74 198
16082.94 166
16084.13 175
16085.33 180
16086.53 177
16087.73 219
16088.93 218
16090.13 192
16091.33 231
16092.52 184
16093.72 217
16094.92 188
16096.12 192
16097.32 184
16098.52 184
16099.72 194
16100.92 178
16102.11 190
16103.31 179
16104.51 194
16105.71 196
16106.91 200
16108.11 204
16109.31 200
16110.51 210
16111.71 192
16112.91 203
16114.11 178
16115.31 157
16116.51 166
16117.70 186
16118.90 193
16120.10 192
16121.30 166
16122.50 207
16123.70 179
16124.90 175
16126.10 194
16127.30 214
16128.50 195
16129.70 190
16130.90 207
16132.10 201
16133.30 161
16134.50 162
16135.70 194
16136.90 181
16138.10 179
16139.30 175
16140.50 200
16141.71 201
16142.91 199
16144.11 189
16145.31 186
16146.51 219
16147.71 240
16148.91 198
16150.11 196
16151.31 162
16152.51 181
16153.71 173
16154.91 257
16156.11 206
16157.31 205
16158.52 193
16159.72 185
16160.92 166
16162.12 187
16163.32 150
16164.52 170
16165.72 184
16166.92 187
16168.13 161
16169.33 179
16170.53 202
16171.73 161
16172.93 183
16174.13 190
16175.34 204
16176.54 200
16177.74 193
16178.94 172
16180.14 180
16181.34 158
16182.55 176
16183.75 188
16184.95 169
16186.15 181
16187.35 159
16188.56 160
16189.76 193
16190.96 220
16192.16 185
16193.37 207
16194.57 189
16195.77 186
16196.97 188
16198.18 163
16199.38 205
16200.58 176
16201.78 189
16202.99 203
16204.19 171
16205.39 186
16206.60 196
16207.80 215
16209.00 240
16210.20 203
16211.41 204
16212.61 240
16213.81 208
16215.02 194
16216.22 211
16217.42 292
16218.63 203
16219.83 179
16221.03 206
16222.24 212
16223.44 218
16224.64 185
16225.85 195
16227.05 179
16228.25 180
16229.46 237
16230.66 224
16231.87 207
16233.07 193
16234.27 196
16235.48 224
16236.68 208
16237.89 152
16239.09 206
16240.29 236
16241.50 201
16242.70 163
16243.91 202
16245.11 223
16246.31 222
16247.52 190
16248.72 181
16249.93 206
16251.13 236
16252.34 244
16253.54 201
16254.75 213
16255.95 202
16257.16 213
16258.36 188
16259.57 218
16260.77 208
16261.97 207
16263.18 182
16264.38 180
16265.59 216
16266.80 200
16268.00 224
16269.21 200
16270.41 189
16271.62 193
16272.82 206
16274.03 194
16275.23 166
16276.44 201
16277.64 220
16278.85 198
16280.05 195
16281.26 202
16282.47 209
16283.67 223
16284.88 220
16286.08 186
16287.29 183
16288.49 206
16289.70 216
16290.91 207
16292.11 208
16293.32 200
16294.52 211
16295.73 216
16296.94 190
16298.14 223
16299.35 190
16300.56 208
16301.76 198
16302.97 205
16304.18 185
16305.38 209
16306.59 227
16307.79 211
16309.00 181
16310.21 216
16311.42 213
16312.62 227
16313.83 238
16315.04 225
16316.24 192
16317.45 204
16318.66 195
16319.86 190
16321.07 175
16322.28 201
16323.49 196
16324.69 212
16325.90 188
16327.11 193
16328.31 199
16329.52 196
16330.73 201
16331.94 214
16333.14 227
16334.35 196
16335.56 209
16336.77 209
16337.98 200
16339.18 217
16340.39 244
16341.60 217
16342.81 178
16344.01 211
16345.22 182
16346.43 193
16347.64 192
16348.85 188
16350.05 167
16351.26 210
16352.47 190
16353.68 194
16354.89 205
16356.10 192
16357.30 194
16358.51 212
16359.72 223
16360.93 194
16362.14 206
16363.35 202
16364.56 190
16365.77 178
16366.97 177
16368.18 191
16369.39 220
16370.60 213
16371.81 185
16373.02 203
16374.23 191
16375.44 201
16376.65 223
16377.86 186
16379.06 203
16380.27 223
16381.48 187
16382.69 186
16383.90 225
16385.11 193
16386.32 178
16387.53 183
16388.74 183
16389.95 192
16391.16 194
16392.37 199
16393.58 192
16394.79 175
16396.00 192
16397.21 159
16398.42 168
16399.63 215
16400.84 195
16402.05 180
16403.26 194
16404.47 173
16405.68 193
16406.89 214
16408.10 189
16409.31 185
16410.52 166
16411.73 188
16412.94 156
16414.15 164
16415.36 160
16416.57 173
16417.78 188
16419.00 187
16420.21 177
16421.42 186
16422.63 152
16423.84 166
16425.05 184
16426.26 190
16427.47 196
16428.68 172
16429.89 177
16431.11 200
16432.32 186
16433.53 202
16434.74 166
16435.95 184
16437.16 203
16438.37 189
16439.59 188
16440.80 179
16442.01 215
16443.22 184
16444.43 193
16445.64 201
16446.86 186
16448.07 206
16449.28 203
16450.49 185
16451.70 175
16452.91 163
16454.13 176
16455.34 162
16456.55 178
16457.76 161
16458.98 175
16460.19 177
16461.40 134
16462.61 184
16463.82 189
16465.04 234
16466.25 212
16467.46 169
16468.67 169
16469.89 155
16471.10 187
16472.31 175
16473.53 193
16474.74 194
16475.95 197
16477.16 193
16478.38 180
16479.59 175
16480.80 167
16482.02 154
16483.23 188
16484.44 190
16485.66 169
16486.87 176
16488.08 188
16489.30 155
16490.51 164
16491.72 152
16492.94 177
16494.15 187
16495.36 168
16496.58 151
16497.79 171
16499.00 168
16500.22 161
16501.43 162
16502.65 148
16503.86 162
16505.07 174
16506.29 189
16507.50 181
16508.71 137
16509.93 160
16511.14 175
16512.36 180
16513.57 164
16514.79 157
16516.00 188
16517.21 171
16518.43 155
16519.64 167
16520.86 170
16522.07 153
16523.29 165
16524.50 184
16525.72 154
16526.93 162
16528.15 179
16529.36 179
16530.58 160
16531.79 175
16533.01 171
16534.22 171
16535.44 161
16536.65 144
16537.87 163
16539.08 165
16540.30 184
16541.51 205
16542.73 195
16543.94 176
16545.16 179
16546.37 201
16547.59 198
16548.80 170
16550.02 143
16551.24 191
16552.45 166
16553.67 150
16554.88 145
16556.10 135
16557.31 168
16558.53 189
16559.75 153
16560.96 163
16562.18 166
16563.39 172
16564.61 153
16565.83 150
16567.04 151
16568.26 178
16569.47 162
16570.69 156
16571.91 171
16573.12 152
16574.34 184
16575.56 191
16576.77 162
16577.99 160
16579.21 136
16580.42 135
16581.64 145
16582.86 159
16584.07 170
16585.29 160
16586.51 172
16587.72 167
16588.94 201
16590.16 181
16591.38 173
16592.59 149
16593.81 156
16595.03 180
16596.24 169
16597.46 162
16598.68 162
16599.90 151
16601.11 168
16602.33 177
16603.55 190
16604.77 187
16605.98 160
16607.20 192
16608.42 165
16609.64 153
16610.86 162
16612.07 174
16613.29 145
16614.51 156
16615.73 166
16616.95 170
16618.16 164
16619.38 166
16620.60 193
16621.82 177
16623.04 146
16624.25 140
16625.47 157
16626.69 173
16627.91 177
16629.13 189
16630.35 149
16631.57 155
16632.78 165
16634.00 164
16635.22 160
16636.44 175
16637.66 149
16638.88 190
16640.10 190
16641.32 182
16642.53 235
16643.75 181
16644.97 172
16646.19 167
16647.41 150
16648.63 127
16649.85 155
16651.07 152
16652.29 195
16653.51 181
16654.73 148
16655.95 157
16657.17 148
16658.39 174
16659.61 170
16660.83 175
16662.04 167
16663.26 181
16664.48 163
16665.70 151
16666.92 154
16668.14 148
16669.36 156
16670.58 173
16671.80 169
16673.02 171
16674.24 156
16675.46 181
16676.68 167
16677.91 188
16679.13 190
16680.35 188
16681.57 184
16682.79 187
16684.01 169
16685.23 134
16686.45 151
16687.67 162
16688.89 140
16690.11 138
16691.33 159
16692.55 159
16693.77 170
16694.99 164
16696.21 152
16697.44 143
16698.66 155
16699.88 166
16701.10 162
16702.32 183
16703.54 163
16704.76 165
16705.98 131
16707.21 161
16708.43 149
16709.65 166
16710.87 179
16712.09 159
16713.31 156
16714.53 141
16715.76 156
16716.98 176
16718.20 182
16719.42 156
16720.64 172
16721.87 208
16723.09 189
16724.31 183
16725.53 187
16726.75 205
16727.98 182
16729.20 196
16730.42 206
16731.64 157
16732.86 166
16734.09 187
16735.31 171
16736.53 160
16737.75 182
16738.98 204
16740.20 188
16741.42 175
16742.64 199
16743.87 177
16745.09 188
16746.31 162
16747.54 176
16748.76 164
16749.98 170
16751.20 166
16752.43 179
16753.65 189
16754.87 143
16756.10 191
16757.32 171
16758.54 178
16759.77 194
16760.99 178
16762.21 180
16763.44 183
16764.66 156
16765.88 152
16767.11 185
16768.33 152
16769.55 143
16770.78 148
16772.00 152
16773.23 164
16774.45 176
16775.67 189
16776.90 172
16778.12 147
16779.35 153
16780.57 137
16781.79 148
16783.02 169
16784.24 174
16785.47 185
16786.69 157
16787.91 160
16789.14 157
16790.36 134
16791.59 164
16792.81 189
16794.04 173
16795.26 167
16796.49 160
16797.71 179
16798.94 158
16800.16 152
16801.38 152
16802.61 152
16803.83 185
16805.06 181
16806.28 153
16807.51 156
16808.73 148
16809.96 145
16811.18 162
16812.41 165
16813.64 173
16814.86 159
16816.09 152
16817.31 183
16818.54 191
16819.76 167
16820.99 183
16822.21 174
16823.44 180
16824.66 166
16825.89 165
16827.12 171
16828.34 145
16829.57 159
16830.79 176
16832.02 161
16833.25 159
16834.47 176
16835.70 169
16836.92 182
16838.15 163
16839.38 171
16840.60 165
16841.83 179
16843.06 152
16844.28 143
16845.51 166
16846.73 169
16847.96 190
16849.19 173
16850.41 159
16851.64 149
16852.87 143
16854.09 149
16855.32 187
16856.55 174
16857.77 146
16859.00 168
16860.23 162
16861.46 152
16862.68 181
16863.91 185
16865.14 161
16866.36 166
16867.59 149
16868.82 134
16870.05 159
16871.27 159
16872.50 143
16873.73 177
16874.96 180
16876.18 169
16877.41 170
16878.64 176
16879.87 171
16881.09 174
16882.32 159
16883.55 177
16884.78 161
16886.01 173
16887.23 181
16888.46 176
16889.69 149
16890.92 158
16892.15 174
16893.37 151
16894.60 169
16895.83 163
16897.06 143
16898.29 173
16899.51 155
16900.74 175
16901.97 166
16903.20 177
16904.43 176
16905.66 157
16906.89 179
16908.12 200
16909.34 190
16910.57 209
16911.80 184
16913.03 157
16914.26 153
16915.49 158
16916.72 158
16917.95 142
16919.18 176
16920.40 168
16921.63 160
16922.86 178
16924.09 172
16925.32 206
16926.55 155
16927.78 159
16929.01 128
16930.24 132
16931.47 169
16932.70 197
16933.93 188
16935.16 159
16936.39 161
16937.62 165
16938.85 159
16940.08 165
16941.31 157
16942.54 168
16943.77 169
16945.00 162
16946.23 161
16947.46 152
16948.69 177
16949.92 158
16951.15 148
16952.38 139
16953.61 137
16954.84 147
16956.07 149
16957.30 143
16958.53 172
16959.76 137
16960.99 142
16962.22 145
16963.45 140
16964.68 132
16965.92 169
16967.15 181
16968.38 171
16969.61 157
16970.84 189
16972.07 160
16973.30 159
16974.53 141
16975.76 171
16976.99 181
16978.23 151
16979.46 144
16980.69 159
16981.92 181
16983.15 177
16984.38 141
16985.61 156
16986.85 144
16988.08 134
16989.31 160
16990.54 161
16991.77 153
16993.00 169
16994.24 165
16995.47 145
16996.70 171
16997.93 161
16999.16 147
17000.40 176
17001.63 159
17002.86 153
17004.09 149
17005.32 189
17006.56 188
17007.79 164
17009.02 164
17010.25 118
17011.49 146
17012.72 148
17013.95 146
17015.18 146
17016.42 135
17017.65 172
17018.88 142
17020.12 144
17021.35 143
17022.58 144
17023.81 151
17025.05 151
17026.28 149
17027.51 138
17028.75 154
17029.98 168
17031.21 137
17032.45 131
17033.68 147
17034.91 180
17036.15 151
17037.38 146
17038.61 159
17039.85 181
17041.08 171
17042.31 176
17043.55 149
17044.78 158
17046.01 148
17047.25 173
17048.48 191
17049.72 179
17050.95 178
17052.18 188
17053.42 163
17054.65 141
17055.89 134
17057.12 146
17058.35 156
17059.59 151
17060.82 162
17062.06 183
17063.29 125
17064.53 134
17065.76 161
17066.99 158
17068.23 171
17069.46 162
17070.70 173
17071.93 147
17073.17 146
17074.40 141
17075.64 147
17076.87 164
17078.11 149
17079.34 166
17080.58 139
17081.81 147
17083.05 142
17084.28 172
17085.52 187
17086.75 139
17087.99 136
17089.22 176
17090.46 160
17091.69 161
17092.93 143
17094.16 157
17095.40 142
17096.64 145
17097.87 133
17099.11 144
17100.34 152
17101.58 161
17102.81 184
17104.05 162
17105.29 171
17106.52 177
17107.76 169
17108.99 150
17110.23 165
17111.47 174
17112.70 160
17113.94 160
17115.17 143
17116.41 140
17117.65 144
17118.88 148
17120.12 137
17121.36 155
17122.59 147
17123.83 164
17125.07 158
17126.30 138
17127.54 169
17128.78 171
17130.01 131
17131.25 142
17132.49 166
17133.72 157
17134.96 166
17136.20 120
17137.43 135
17138.67 149
17139.91 174
17141.15 164
17142.38 167
17143.62 179
17144.86 189
17146.10 139
17147.33 169
17148.57 144
17149.81 156
17151.05 132
17152.28 133
17153.52 138
17154.76 133
17156.00 140
17157.23 134
17158.47 154
17159.71 193
17160.95 158
17162.19 161
17163.42 148
17164.66 120
17165.90 152
17167.14 126
17168.38 115
17169.61 150
17170.85 171
17172.09 163
17173.33 163
17174.57 133
17175.81 138
17177.04 150
17178.28 148
17179.52 125
17180.76 131
17182.00 144
17183.24 129
17184.48 132
17185.71 127
17186.95 159
17188.19 131
17189.43 139
17190.67 151
17191.91 164
17193.15 143
17194.39 145
17195.63 155
17196.87 137
17198.11 123
17199.34 136
17200.58 163
17201.82 153
17203.06 135
17204.30 154
17205.54 157
17206.78 169
17208.02 186
17209.26 159
17210.50 146
17211.74 171
17212.98 129
17214.22 135
17215.46 147
17216.70 154
17217.94 168
17219.18 143
17220.42 133
17221.66 134
17222.90 150
17224.14 132
17225.38 128
17226.62 129
17227.86 148
17229.10 136
17230.34 117
17231.58 151
17232.82 164
17234.06 157
17235.30 151
17236.54 140
17237.78 132
17239.03 134
17240.27 167
17241.51 143
17242.75 151
17243.99 127
17245.23 140
17246.47 170
17247.71 162
17248.95 138
17250.19 137
17251.43 172
17252.68 143
17253.92 131
17255.16 149
17256.40 168
17257.64 131
17258.88 138
17260.12 163
17261.37 163
17262.61 138
17263.85 125
17265.09 134
17266.33 150
17267.57 151
17268.82 142
17270.06 113
17271.30 143
17272.54 147
17273.78 117
17275.03 162
17276.27 133
17277.51 136
17278.75 148
17279.99 147
17281.24 152
17282.48 131
17283.72 137
17284.96 140
17286.21 132
17287.45 175
17288.69 143
17289.93 129
17291.18 157
17292.42 161
17293.66 113
17294.90 146
17296.15 152
17297.39 161
17298.63 139
17299.88 127
17301.12 118
17302.36 160
17303.60 159
17304.85 139
17306.09 156
17307.33 159
17308.58 157
17309.82 144
17311.06 167
17312.31 158
17313.55 138
17314.79 130
17316.04 156
17317.28 161
17318.52 136
17319.77 139
17321.01 141
17322.26 146
17323.50 146
17324.74 143
17325.99 125
17327.23 136
17328.48 128
17329.72 146
17330.96 155
17332.21 154
17333.45 131
17334.70 152
17335.94 145
17337.18 154
17338.43 175
17339.67 147
17340.92 130
17342.16 133
17343.41 144
17344.65 147
17345.90 145
17347.14 164
17348.38 167
17349.63 124
17350.87 138
17352.12 157
17353.36 157
17354.61 145
17355.85 150
17357.10 136
17358.34 139
17359.59 158
17360.83 158
17362.08 129
17363.32 136
17364.57 139
17365.81 139
17367.06 127
17368.31 130
17369.55 156
17370.80 156
17372.04 131
17373.29 149
17374.53 145
17375.78 139
17377.02 160
17378.27 142
17379.52 143
17380.76 140
17382.01 161
17383.25 146
17384.50 141
17385.75 122
17386.99 118
17388.24 140
17389.48 160
17390.73 181
17391.98 124
17393.22 168
17394.47 136
17395.71 112
17396.96 123
17398.21 120
17399.45 133
17400.70 134
17401.95 137
17403.19 118
17404.44 167
17405.69 153
17406.93 140
17408.18 157
17409.43 135
17410.67 127
17411.92 123
17413.17 108
17414.42 131
17415.66 127
17416.91 138
17418.16 129
17419.40 136
17420.65 138
17421.90 114
17423.15 115
17424.39 138
17425.64 130
17426.89 128
17428.14 109
17429.38 149
17430.63 125
17431.88 133
17433.13 127
17434.37 128
17435.62 132
17436.87 154
17438.12 113
17439.37 120
17440.61 144
17441.86 171
17443.11 160
17444.36 125
17445.61 149
17446.85 155
17448.10 155
17449.35 136
17450.60 128
17451.85 159
17453.10 136
17454.34 150
17455.59 101
17456.84 135
17458.09 144
17459.34 150
17460.59 165
17461.84 150
17463.09 153
17464.33 138
17465.58 137
17466.83 141
17468.08 128
17469.33 115
17470.58 141
17471.83 143
17473.08 120
17474.33 123
17475.58 125
17476.83 144
17478.07 138
17479.32 133
17480.57 112
17481.82 139
17483.07 152
17484.32 144
17485.57 135
17486.82 136
17488.07 153
17489.32 146
17490.57 99
17491.82 128
17493.07 118
17494.32 104
17495.57 129
17496.82 159
17498.07 153
17499.32 149
17500.57 136
17501.82 132
17503.07 145
17504.32 143
17505.57 133
17506.82 149
17508.07 169
17509.32 125
17510.57 130
17511.82 123
17513.07 146
17514.32 115
17515.58 150
17516.83 137
17518.08 151
17519.33 128
17520.58 121
17521.83 119
17523.08 170
17524.33 147
17525.58 197
17526.83 167
17528.08 132
17529.34 141
17530.59 133
17531.84 140
17533.09 111
17534.34 124
17535.59 123
17536.84 152
17538.09 128
17539.35 120
17540.60 137
17541.85 141
17543.10 149
17544.35 136
17545.60 120
17546.86 135
17548.11 120
17549.36 122
17550.61 134
17551.86 130
17553.12 157
17554.37 143
17555.62 134
17556.87 127
17558.12 135
17559.38 136
17560.63 134
17561.88 143
17563.13 146
17564.39 120
17565.64 129
17566.89 125
17568.14 105
17569.40 132
17570.65 148
17571.90 146
17573.15 155
17574.41 148
17575.66 117
17576.91 111
17578.17 128
17579.42 127
17580.67 150
17581.92 154
17583.18 138
17584.43 191
17585.68 138
17586.94 151
17588.19 132
17589.44 135
17590.70 155
17591.95 141
17593.20 105
17594.46 132
17595.71 152
17596.97 150
17598.22 133
17599.47 142
17600.73 144
17601.98 145
17603.23 150
17604.49 140
17605.74 149
17607.00 142
17608.25 154
17609.50 134
17610.76 125
17612.01 121
17613.27 139
17614.52 130
17615.77 133
17617.03 112
17618.28 124
17619.54 160
17620.79 160
17622.05 157
17623.30 140
17624.56 134
17625.81 137
17627.06 142
17628.32 153
17629.57 126
17630.83 138
17632.08 127
17633.34 129
17634.59 113
17635.85 140
17637.10 148
17638.36 141
17639.61 157
17640.87 127
17642.12 148
17643.38 119
17644.63 140
17645.89 171
17647.15 130
17648.40 119
17649.66 161
17650.91 128
17652.17 149
17653.42 152
17654.68 148
17655.93 176
17657.19 132
17658.45 139
17659.70 119
17660.96 147
17662.21 132
17663.47 122
17664.73 140
17665.98 102
17667.24 118
17668.49 151
17669.75 157
17671.01 119
17672.26 131
17673.52 115
17674.77 124
17676.03 121
17677.29 113
17678.54 128
17679.80 147
17681.06 133
17682.31 141
17683.57 137
17684.83 108
17686.08 132
17687.34 144
17688.60 120
17689.85 140
17691.11 145
17692.37 130
17693.63 118
17694.88 117
17696.14 139
17697.40 130
17698.65 134
17699.91 116
17701.17 124
17702.43 114
17703.68 130
17704.94 126
17706.20 132
17707.46 143
17708.71 149
17709.97 160
17711.23 160
17712.49 126
17713.74 148
17715.00 120
17716.26 137
17717.52 125
17718.78 125
17720.03 131
17721.29 143
17722.55 138
17723.81 122
17725.07 127
17726.32 133
17727.58 159
17728.84 130
17730.10 143
17731.36 152
17732.62 150
17733.87 138
17735.13 119
17736.39 135
17737.65 160
17738.91 115
17740.17 152
17741.43 128
17742.69 140
17743.94 135
17745.20 129
17746.46 131
17747.72 121
17748.98 141
17750.24 107
17751.50 122
17752.76 117
17754.02 128
17755.28 139
17756.53 120
17757.79 138
17759.05 140
17760.31 151
17761.57 148
17762.83 127
17764.09 164
17765.35 124
17766.61 141
17767.87 145
17769.13 133
17770.39 109
17771.65 122
17772.91 145
17774.17 146
17775.43 121
17776.69 134
17777.95 137
17779.21 117
17780.47 119
17781.73 141
17782.99 129
17784.25 137
17785.51 120
17786.77 143
17788.03 130
17789.29 175
17790.55 147
17791.81 157
17793.07 113
17794.33 119
17795.59 111
17796.86 114
17798.12 124
17799.38 130
17800.64 114
17801.90 155
17803.16 136
17804.42 124
17805.68 139
17806.94 151
17808.20 155
17809.47 141
17810.73 114
17811.99 125
17813.25 125
17814.51 119
17815.77 122
17817.03 113
17818.29 120
17819.56 108
17820.82 124
17822.08 115
17823.34 127
17824.60 114
17825.86 145
17827.13 131
17828.39 152
17829.65 122
17830.91 96
17832.17 120
17833.44 141
17834.70 126
17835.96 109
17837.22 109
17838.48 124
17839.75 137
17841.01 122
17842.27 129
17843.53 132
17844.80 105
17846.06 135
17847.32 126
17848.58 124
17849.85 139
17851.11 128
17852.37 165
17853.63 117
17854.90 130
17856.16 127
17857.42 159
17858.69 132
17859.95 105
17861.21 147
17862.47 139
17863.74 137
17865.00 97
17866.26 118
17867.53 137
17868.79 128
17870.05 133
17871.32 110
17872.58 113
17873.84 132
17875.11 124
17876.37 134
17877.63 150
17878.90 125
17880.16 134
17881.43 155
17882.69 147
17883.95 129
17885.22 112
17886.48 90
17887.74 142
17889.01 137
17890.27 116
17891.54 118
17892.80 112
17894.07 110
17895.33 131
17896.59 105
17897.86 117
17899.12 133
17900.39 101
17901.65 109
17902.92 108
17904.18 121
17905.44 142
17906.71 139
17907.97 127
17909.24 107
17910.50 108
17911.77 131
17913.03 141
17914.30 104
17915.56 111
17916.83 133
17918.09 111
17919.36 117
17920.62 113
17921.89 137
17923.15 149
17924.42 144
17925.68 128
17926.95 100
17928.21 133
17929.48 119
17930.75 122
17932.01 152
17933.28 121
17934.54 149
17935.81 122
17937.07 124
17938.34 106
17939.61 127
17940.87 145
17942.14 146
17943.40 125
17944.67 140
17945.93 139
17947.20 103
17948.47 122
17949.73 114
17951.00 128
17952.27 131
17953.53 131
17954.80 141
17956.06 144
17957.33 148
17958.60 143
17959.86 144
17961.13 118
17962.40 129
17963.66 124
17964.93 131
17966.20 139
17967.46 137
17968.73 144
17970.00 164
17971.26 164
17972.53 143
17973.80 129
17975.07 143
17976.33 128
17977.60 122
17978.87 148
17980.13 142
17981.40 147
17982.67 134
17983.94 134
17985.20 123
17986.47 114
17987.74 150
17989.01 169
17990.27 135
17991.54 114
17992.81 130
17994.08 113
17995.34 116
17996.61 128
17997.88 104
17999.15 133
18000.42 133
18001.68 111
18002.95 124
18004.22 123
18005.49 117
18006.76 121
18008.02 125
18009.29 131
18010.56 130
18011.83 134
18013.10 162
18014.37 159
18015.63 143
18016.90 133
18018.17 130
18019.44 141
18020.71 139
18021.98 128
18023.25 156
18024.51 124
18025.78 107
18027.05 107
18028.32 107
18029.59 128
18030.86 137
18032.13 126
18033.40 122
18034.67 134
18035.94 124
18037.20 108
18038.47 126
18039.74 125
18041.01 133
18042.28 145
18043.55 137
18044.82 121
18046.09 115
18047.36 118
18048.63 115
18049.90 126
18051.17 150
18052.44 160
18053.71 122
18054.98 137
18056.25 119
18057.52 140
18058.79 133
18060.06 118
18061.33 137
18062.60 130
18063.87 128
18065.14 153
18066.41 152
18067.68 138
18068.95 103
18070.22 122
18071.49 132
18072.76 119
18074.03 119
18075.30 133
18076.57 140
18077.84 120
18079.11 108
18080.39 112
18081.66 110
18082.93 121
18084.20 113
18085.47 115
18086.74 131
18088.01 140
18089.28 128
18090.55 140
18091.82 146
18093.10 111
18094.37 127
18095.64 102
18096.91 134
18098.18 140
18099.45 101
18100.72 111
18102.00 137
18103.27 137
18104.54 122
18105.81 113
18107.08 131
18108.35 129
18109.63 110
18110.90 118
18112.17 118
18113.44 107
18114.71 115
18115.98 115
18117.26 119
18118.53 105
18119.80 115
18121.07 98
18122.35 105
18123.62 119
18124.89 124
18126.16 118
18127.43 129
18128.71 134
18129.98 119
18131.25 153
18132.52 144
18133.80 118
18135.07 116
18136.34 126
18137.62 133
18138.89 126
18140.16 107
18141.43 107
18142.71 106
18143.98 96
18145.25 110
18146.53 141
18147.80 119
18149.07 123
18150.35 116
18151.62 123
18152.89 116
18154.17 121
18155.44 139
18156.71 134
18157.99 103
18159.26 122
18160.53 123
18161.81 120
18163.08 95
18164.35 112
18165.63 137
18166.90 137
18168.18 137
18169.45 138
18170.72 109
18172.00 102
18173.27 91
18174.55 128
18175.82 129
18177.09 123
18178.37 111
18179.64 110
18180.92 111
18182.19 125
18183.47 121
18184.74 128
18186.01 122
18187.29 134
18188.56 117
18189.84 123
18191.11 107
18192.39 128
18193.66 103
18194.94 97
18196.21 115
18197.49 116
18198.76 128
18200.04 145
18201.31 122
18202.59 129
18203.86 103
18205.14 114
18206.41 141
18207.69 128
18208.96 124
18210.24 126
18211.51 110
18212.79 129
18214.06 143
18215.34 119
18216.62 105
18217.89 129
18219.17 116
18220.44 119
18221.72 130
18222.99 107
18224.27 128
18225.55 132
18226.82 118
18228.10 101
18229.37 120
18230.65 125
18231.93 101
18233.20 115
18234.48 121
18235.75 116
18237.03 111
18238.31 81
18239.58 99
18240.86 131
18242.14 112
18243.41 97
18244.69 118
18245.97 127
18247.24 102
18248.52 130
18249.80 110
18251.07 121
18252.35 135
18253.63 124
18254.90 149
18256.18 143
18257.46 131
18258.73 101
18260.01 131
18261.29 136
18262.57 115
18263.84 117
18265.12 132
18266.40 118
18267.67 126
18268.95 147
18270.23 113
18271.51 109
18272.78 116
18274.06 121
18275.34 115
18276.62 116
18277.89 112
18279.17 123
18280.45 145
18281.73 123
18283.01 99
18284.28 131
18285.56 147
18286.84 147
18288.12 112
18289.40 112
18290.67 124
18291.95 101
18293.23 123
18294.51 93
18295.79 94
18297.07 107
18298.34 95
18299.62 119
18300.90 105
18302.18 112
18303.46 121
18304.74 110
18306.02 102
18307.29 76
18308.57 119
18309.85 126
18311.13 111
18312.41 116
18313.69 126
18314.97 120
18316.25 123
18317.53 104
18318.80 115
18320.08 118
18321.36 136
18322.64 133
18323.92 110
18325.20 113
18326.48 98
18327.76 108
18329.04 102
18330.32 114
18331.60 84
18332.88 111
18334.16 123
18335.44 133
18336.72 115
18338.00 112
18339.28 118
18340.56 152
18341.84 119
18343.12 152
18344.40 134
18345.68 130
18346.96 112
18348.24 116
18349.52 108
18350.80 123
18352.08 141
18353.36 117
18354.64 122
18355.92 119
18357.20 115
18358.48 116
18359.76 106
18361.04 115
18362.32 124
18363.60 102
18364.88 125
18366.16 135
18367.45 116
18368.73 106
18370.01 113
18371.29 117
18372.57 105
18373.85 91
18375.13 99
18376.41 132
18377.69 117
18378.98 109
18380.26 115
18381.54 122
18382.82 132
18384.10 109
18385.38 114
18386.66 127
18387.95 142
18389.23 153
18390.51 114
18391.79 133
18393.07 120
18394.35 113
18395.64 132
18396.92 130
18398.20 159
18399.48 113
18400.76 112
18402.05 117
18403.33 107
18404.61 129
18405.89 114
18407.17 107
18408.46 122
18409.74 101
18411.02 93
18412.30 101
18413.59 110
18414.87 94
18416.15 108
18417.43 97
18418.72 124
18420.00 97
18421.28 118
18422.56 123
18423.85 109
18425.13 109
18426.41 135
18427.70 115
18428.98 82
18430.26 109
18431.54 121
18432.83 123
18434.11 117
18435.39 95
18436.68 126
18437.96 142
18439.24 140
18440.53 112
18441.81 117
18443.09 116
18444.38 129
18445.66 126
18446.95 111
18448.23 115
18449.51 105
18450.80 115
18452.08 123
18453.36 141
18454.65 112
18455.93 109
18457.22 115
18458.50 116
18459.78 126
18461.07 120
18462.35 107
18463.64 115
18464.92 123
18466.21 92
18467.49 132
18468.77 128
18470.06 143
18471.34 118
18472.63 106
18473.91 116
18475.20 128
18476.48 112
18477.77 101
18479.05 114
18480.34 98
18481.62 113
18482.91 115
18484.19 113
18485.47 118
18486.76 138
18488.04 134
18489.33 119
18490.62 100
18491.90 102
18493.19 127
18494.47 113
18495.76 108
18497.04 99
18498.33 119
18499.61 121
18500.90 100
18502.18 122
18503.47 126
18504.75 117
18506.04 101
18507.33 127
18508.61 108
18509.90 100
18511.18 110
18512.47 94
18513.76 119
18515.04 127
18516.33 115
18517.61 103
18518.90 133
18520.19 127
18521.47 114
18522.76 116
18524.04 108
18525.33 114
18526.62 122
18527.90 117
18529.19 120
18530.48 110
18531.76 125
18533.05 124
18534.34 105
18535.62 121
18536.91 149
18538.20 145
18539.48 114
18540.77 125
18542.06 88
18543.34 135
18544.63 111
18545.92 116
18547.21 93
18548.49 106
18549.78 120
18551.07 102
18552.36 112
18553.64 127
18554.93 120
18556.22 112
18557.50 144
18558.79 108
18560.08 90
18561.37 102
18562.66 95
18563.94 109
18565.23 102
18566.52 97
18567.81 120
18569.09 112
18570.38 126
18571.67 126
18572.96 102
18574.25 105
18575.53 108
18576.82 132
18578.11 97
18579.40 117
18580.69 123
18581.98 120
18583.26 132
18584.55 127
18585.84 125
18587.13 124
18588.42 141
18589.71 136
18590.99 123
18592.28 118
18593.57 119
18594.86 115
18596.15 88
18597.44 111
18598.73 110
18600.02 153
18601.31 104
18602.59 125
18603.88 135
18605.17 127
18606.46 113
18607.75 106
18609.04 128
18610.33 120
18611.62 125
18612.91 98
18614.20 110
18615.49 129
18616.78 117
18618.07 126
18619.36 110
18620.65 102
18621.94 104
18623.23 121
18624.52 115
18625.81 123
18627.10 92
18628.39 128
18629.68 118
18630.97 96
18632.26 98
18633.55 137
18634.84 126
18636.13 117
18637.42 121
18638.71 108
18640.00 104
18641.29 111
18642.58 124
18643.87 114
18645.16 100
18646.45 111
18647.74 105
18649.03 126
18650.32 119
18651.61 122
18652.90 126
18654.19 97
18655.48 113
18656.78 111
18658.07 120
18659.36 122
18660.65 109
18661.94 115
18663.23 110
18664.52 101
18665.81 112
18667.10 103
18668.40 112
18669.69 120
18670.98 111
18672.27 146
18673.56 121
18674.85 111
18676.14 123
18677.44 134
18678.73 116
18680.02 101
18681.31 124
18682.60 115
18683.90 118
18685.19 107
18686.48 106
18687.77 98
18689.06 110
18690.36 120
18691.65 104
18692.94 102
18694.23 122
18695.52 90
18696.82 119
18698.11 131
18699.40 120
18700.69 106
18701.99 117
18703.28 106
18704.57 104
18705.86 98
18707.16 139
18708.45 117
18709.74 102
18711.04 119
18712.33 90
18713.62 120
18714.91 120
18716.21 121
18717.50 125
18718.79 105
18720.09 111
18721.38 141
18722.67 123
18723.97 138
18725.26 127
18726.55 84
18727.85 121
18729.14 103
18730.43 102
18731.73 98
18733.02 123
18734.31 140
18735.61 120
18736.90 122
18738.19 127
18739.49 115
18740.78 113
18742.08 97
18743.37 103
18744.66 138
18745.96 115
18747.25 121
18748.55 126
18749.84 96
18751.13 104
18752.43 105
18753.72 118
18755.02 87
18756.31 117
18757.61 113
18758.90 105
18760.20 88
18761.49 114
18762.78 113
18764.08 92
18765.37 101
18766.67 100
18767.96 95
18769.26 128
18770.55 109
18771.85 111
18773.14 96
18774.44 100
18775.73 104
18777.03 116
18778.32 105
18779.62 134
18780.91 115
18782.21 113
18783.50 113
18784.80 115
18786.10 105
18787.39 87
18788.69 111
18789.98 123
18791.28 93
18792.57 93
18793.87 99
18795.16 115
18796.46 133
18797.76 114
18799.05 107
18800.35 128
18801.64 88
18802.94 99
18804.24 106
18805.53 99
18806.83 124
18808.12 105
18809.42 98
18810.72 108
18812.01 118
18813.31 132
18814.61 125
18815.90 110
18817.20 97
18818.50 100
18819.79 120
18821.09 130
18822.39 133
18823.68 112
18824.98 114
18826.28 117
18827.57 113
18828.87 111
18830.17 111
18831.46 93
18832.76 97
18834.06 106
18835.35 104
18836.65 96
18837.95 102
18839.25 97
18840.54 103
18841.84 99
18843.14 100
18844.44 79
18845.73 95
18847.03 104
18848.33 126
18849.63 107
18850.92 135
18852.22 203
18853.52 109
18854.82 93
18856.11 82
18857.41 98
18858.71 106
18860.01 101
18861.31 91
18862.60 114
18863.90 108
18865.20 128
18866.50 110
18867.80 147
18869.10 110
18870.39 93
18871.69 120
18872.99 94
18874.29 100
18875.59 124
18876.89 127
18878.18 106
18879.48 102
18880.78 107
18882.08 107
18883.38 95
18884.68 92
18885.98 109
18887.28 110
18888.57 101
18889.87 98
18891.17 105
18892.47 104
18893.77 110
18895.07 125
18896.37 114
18897.67 94
18898.97 120
18900.27 116
18901.57 119
18902.87 145
18904.17 151
18905.47 127
18906.76 134
18908.06 104
18909.36 106
18910.66 116
18911.96 118
18913.26 113
18914.56 124
18915.86 116
18917.16 96
18918.46 121
18919.76 126
18921.06 107
18922.36 112
18923.66 112
18924.96 117
18926.26 117
18927.56 120
18928.86 105
18930.17 114
18931.47 115
18932.77 119
18934.07 107
18935.37 107
18936.67 127
18937.97 111
18939.27 102
18940.57 91
18941.87 104
18943.17 117
18944.47 109
18945.77 105
18947.07 101
18948.38 93
18949.68 115
18950.98 107
18952.28 109
18953.58 123
18954.88 103
18956.18 128
18957.48 120
18958.79 99
18960.09 78
18961.39 96
18962.69 96
18963.99 126
18965.29 124
18966.59 119
18967.90 104
18969.20 100
18970.50 100
18971.80 100
18973.10 119
18974.41 108
18975.71 92
18977.01 85
18978.31 87
18979.61 100
18980.92 99
18982.22 107
18983.52 123
18984.82 110
18986.12 110
18987.43 98
18988.73 91
18990.03 110
18991.33 88
18992.64 93
18993.94 100
18995.24 115
18996.54 104
18997.85 109
18999.15 107
19000.45 104
19001.76 95
19003.06 91
19004.36 106
19005.66 103
19006.97 97
19008.27 97
19009.57 124
19010.88 114
19012.18 89
19013.48 102
19014.79 105
19016.09 105
19017.39 103
19018.70 83
19020.00 82
19021.30 102
19022.61 109
19023.91 113
19025.22 99
19026.52 114
19027.82 157
19029.13 109
19030.43 108
19031.73 110
19033.04 84
19034.34 95
19035.65 100
19036.95 98
19038.25 99
19039.56 104
19040.86 110
19042.17 110
19043.47 113
19044.78 103
19046.08 113
19047.38 123
19048.69 133
19049.99 118
19051.30 127
19052.60 105
19053.91 108
19055.21 99
19056.52 110
19057.82 123
19059.13 91
19060.43 89
19061.74 111
19063.04 109
19064.35 102
19065.65 103
19066.96 89
19068.26 110
19069.57 105
19070.87 110
19072.18 107
19073.48 92
19074.79 117
19076.09 94
19077.40 82
19078.70 97
19080.01 101
19081.32 100
19082.62 115
19083.93 97
19085.23 137
19086.54 112
19087.84 104
19089.15 109
19090.46 87
19091.76 95
19093.07 114
19094.37 96
19095.68 90
19096.99 101
19098.29 108
19099.60 108
19100.90 91
19102.21 87
19103.52 95
19104.82 111
19106.13 103
19107.44 98
19108.74 114
19110.05 115
19111.36 105
19112.66 106
19113.97 92
19115.28 87
19116.58 102
19117.89 103
19119.20 100
19120.50 114
19121.81 104
19123.12 83
19124.43 122
19125.73 115
19127.04 102
19128.35 108
19129.65 112
19130.96 136
19132.27 132
19133.58 119
19134.88 106
19136.19 130
19137.50 130
19138.81 100
19140.11 106
19141.42 97
19142.73 113
19144.04 104
19145.34 92
19146.65 97
19147.96 85
19149.27 75
19150.58 106
19151.88 111
19153.19 95
19154.50 106
19155.81 109
19157.12 88
19158.42 89
19159.73 81
19161.04 109
19162.35 104
19163.66 106
19164.97 106
19166.28 125
19167.58 89
19168.89 89
19170.20 131
19171.51 92
19172.82 106
19174.13 108
19175.44 122
19176.75 106
19178.05 103
19179.36 116
19180.67 109
19181.98 97
19183.29 88
19184.60 99
19185.91 69
19187.22 85
19188.53 110
19189.84 101
19191.15 98
19192.46 102
19193.76 91
19195.07 93
19196.38 101
19197.69 100
19199.00 98
19200.31 97
19201.62 84
19202.93 93
19204.24 94
19205.55 107
19206.86 86
19208.17 112
19209.48 139
19210.79 93
19212.10 106
19213.41 87
19214.72 92
19216.03 128
19217.34 128
19218.65 109
19219.96 79
19221.27 98
19222.58 122
19223.89 121
19225.20 136
19226.52 86
19227.83 83
19229.14 79
19230.45 93
19231.76 90
19233.07 99
19234.38 88
19235.69 96
19237.00 98
19238.31 88
19239.62 99
19240.93 95
19242.25 103
19243.56 106
19244.87 93
19246.18 106
19247.49 122
19248.80 119
19250.11 104
19251.42 105
19252.74 89
19254.05 129
19255.36 127
19256.67 96
19257.98 83
19259.29 102
19260.61 83
19261.92 93
19263.23 92
19264.54 108
19265.85 99
19267.17 125
19268.48 106
19269.79 87
19271.10 93
19272.41 94
19273.73 102
19275.04 104
19276.35 93
19277.66 96
19278.98 112
19280.29 117
19281.60 80
19282.91 82
19284.23 110
19285.54 125
19286.85 99
19288.16 109
19289.48 121
19290.79 114
19292.10 77
19293.41 77
19294.73 96
19296.04 91
19297.35 99
19298.67 100
19299.98 91
19301.29 97
19302.61 109
19303.92 96
19305.23 97
19306.55 106
19307.86 107
19309.17 92
19310.49 100
19311.80 101
19313.11 111
19314.43 95
19315.74 82
19317.05 99
19318.37 87
19319.68 103
19320.99 87
19322.31 85
19323.62 93
19324.94 96
19326.25 91
19327.56 91
19328.88 106
19330.19 123
19331.51 104
19332.82 94
19334.14 88
19335.45 111
19336.76 106
19338.08 95
19339.39 114
19340.71 113
19342.02 125
19343.34 103
19344.65 121
19345.97 96
19347.28 80
19348.59 93
19349.91 105
19351.22 97
19352.54 102
19353.85 109
19355.17 92
19356.48 94
19357.80 94
19359.11 106
19360.43 134
19361.74 130
19363.06 105
19364.38 76
19365.69 103
19367.01 122
19368.32 96
19369.64 128
19370.95 109
19372.27 77
19373.58 76
19374.90 116
19376.21 115
19377.53 104
19378.85 111
19380.16 103
19381.48 87
19382.79 122
19384.11 108
19385.43 93
19386.74 89
19388.06 118
19389.37 93
19390.69 93
19392.01 99
19393.32 105
19394.64 100
19395.96 116
19397.27 129
19398.59 91
19399.91 80
19401.22 85
19402.54 76
19403.85 87
19405.17 84
19406.49 85
19407.80 100
19409.12 88
19410.44 95
19411.76 106
19413.07 103
19414.39 105
19415.71 80
19417.02 92
19418.34 97
19419.66 80
19420.98 94
19422.29 102
19423.61 101
19424.93 91
19426.24 120
19427.56 118
19428.88 125
19430.20 107
19431.51 118
19432.83 94
19434.15 130
19435.47 112
19436.79 85
19438.10 88
19439.42 117
19440.74 111
19442.06 92
19443.37 92
19444.69 80
19446.01 89
19447.33 97
19448.65 111
19449.97 112
19451.28 105
19452.60 98
19453.92 94
19455.24 92
19456.56 89
19457.88 91
19459.19 92
19460.51 119
19461.83 123
19463.15 127
19464.47 110
19465.79 102
19467.11 99
19468.42 98
19469.74 96
19471.06 89
19472.38 105
19473.70 96
19475.02 80
19476.34 88
19477.66 100
19478.98 116
19480.30 113
19481.62 104
19482.93 91
19484.25 99
19485.57 114
19486.89 110
19488.21 114
19489.53 99
19490.85 97
19492.17 96
19493.49 99
19494.81 109
19496.13 71
19497.45 103
19498.77 101
19500.09 89
19501.41 92
19502.73 97
19504.05 85
19505.37 86
19506.69 82
19508.01 113
19509.33 81
19510.65 90
19511.97 95
19513.29 127
19514.61 118
19515.93 103
19517.25 96
19518.57 90
19519.89 93
19521.21 76
19522.54 90
19523.86 89
19525.18 95
19526.50 98
19527.82 109
19529.14 118
19530.46 102
19531.78 98
19533.10 82
19534.42 91
19535.74 98
19537.07 102
19538.39 113
19539.71 118
19541.03 118
19542.35 83
19543.67 87
19544.99 95
19546.31 108
19547.64 81
19548.96 114
19550.28 108
19551.60 106
19552.92 89
19554.24 83
19555.57 109
19556.89 115
19558.21 124
19559.53 102
19560.85 128
19562.18 93
19563.50 101
19564.82 107
19566.14 85
19567.46 99
19568.79 104
19570.11 98
19571.43 92
19572.75 91
19574.08 100
19575.40 97
19576.72 98
19578.04 88
19579.37 77
19580.69 87
19582.01 104
19583.33 84
19584.66 94
19585.98 115
19587.30 99
19588.63 99
19589.95 86
19591.27 99
19592.59 121
19593.92 114
19595.24 100
19596.56 118
19597.89 96
19599.21 85
19600.53 125
19601.86 108
19603.18 88
19604.50 121
19605.83 87
19607.15 107
19608.47 104
19609.80 83
19611.12 105
19612.45 111
19613.77 88
19615.09 90
19616.42 97
19617.74 110
19619.06 110
19620.39 86
19621.71 76
19623.04 102
19624.36 80
19625.69 96
19627.01 90
19628.33 90
19629.66 101
19630.98 79
19632.31 89
19633.63 68
19634.96 97
19636.28 102
19637.60 87
19638.93 90
19640.25 83
19641.58 62
19642.90 80
19644.23 83
19645.55 102
19646.88 83
19648.20 75
19649.53 86
19650.85 80
19652.18 102
19653.50 81
19654.83 86
19656.15 84
19657.48 115
19658.80 107
19660.13 87
19661.45 73
19662.78 79
19664.11 93
19665.43 88
19666.76 78
19668.08 79
19669.41 104
19670.73 93
19672.06 90
19673.39 87
19674.71 81
19676.04 99
19677.36 80
19678.69 67
19680.01 85
19681.34 80
19682.67 100
19683.99 113
19685.32 88
19686.65 90
19687.97 86
19689.30 66
19690.62 89
19691.95 97
19693.28 99
19694.60 91
19695.93 90
19697.26 74
19698.58 88
19699.91 96
19701.24 99
19702.56 81
19703.89 95
19705.22 133
19706.54 92
19707.87 102
19709.20 76
19710.53 99
19711.85 97
19713.18 108
19714.51 98
19715.83 92
19717.16 80
19718.49 72
19719.82 80
19721.14 82
19722.47 95
19723.80 105
19725.13 90
19726.45 102
19727.78 92
19729.11 86
19730.44 81
19731.76 94
19733.09 74
19734.42 103
19735.75 118
19737.08 94
19738.40 101
19739.73 78
19741.06 70
19742.39 84
19743.72 86
19745.04 106
19746.37 91
19747.70 70
19749.03 102
19750.36 89
19751.69 87
19753.01 105
19754.34 82
19755.67 98
19757.00 99
19758.33 82
19759.66 94
19760.99 102
19762.31 105
19763.64 85
19764.97 111
19766.30 102
19767.63 90
19768.96 98
19770.29 104
19771.62 103
19772.95 102
19774.28 100
19775.60 101
19776.93 99
19778.26 90
19779.59 97
19780.92 112
19782.25 95
19783.58 98
19784.91 105
19786.24 99
19787.57 77
19788.90 95
19790.23 90
19791.56 90
19792.89 100
19794.22 98
19795.55 103
19796.88 98
19798.21 72
19799.54 95
19800.87 90
19802.20 94
19803.53 85
19804.86 81
19806.19 77
19807.52 96
19808.85 99
19810.18 104
19811.51 85
19812.84 74
19814.17 78
19815.50 97
19816.83 84
19818.16 82
19819.49 107
19820.83 103
19822.16 88
19823.49 83
19824.82 71
19826.15 93
19827.48 107
19828.81 106
19830.14 80
19831.47 86
19832.80 74
19834.14 81
19835.47 92
19836.80 94
19838.13 94
19839.46 107
19840.79 99
19842.12 92
19843.46 99
19844.79 76
19846.12 101
19847.45 94
19848.78 97
19850.11 107
19851.45 98
19852.78 81
19854.11 70
19855.44 104
19856.77 101
19858.11 113
19859.44 77
19860.77 107
19862.10 90
19863.43 76
19864.77 85
19866.10 91
19867.43 80
19868.76 96
19870.10 101
19871.43 79
19872.76 113
19874.09 102
19875.43 122
19876.76 111
19878.09 89
19879.42 88
19880.76 91
19882.09 89
19883.42 84
19884.75 98
19886.09 100
19887.42 99
19888.75 100
19890.09 83
19891.42 79
19892.75 94
19894.09 89
19895.42 99
19896.75 89
19898.09 74
19899.42 95
19900.75 99
19902.09 72
19903.42 72
19904.75 116
19906.09 105
19907.42 92
19908.75 87
19910.09 96
19911.42 83
19912.76 91
19914.09 108
19915.42 93
19916.76 90
19918.09 90
19919.43 89
19920.76 105
19922.09 81
19923.43 90
19924.76 90
19926.10 75
19927.43 89
19928.77 80
19930.10 83
19931.43 86
19932.77 89
19934.10 89
19935.44 99
19936.77 86
19938.11 97
19939.44 91
19940.78 117
19942.11 99
19943.45 106
19944.78 92
19946.12 93
19947.45 100
19948.79 91
19950.12 75
19951.46 95
19952.79 87
19954.13 92
19955.46 91
19956.80 81
19958.13 61
19959.47 86
19960.80 98
19962.14 107
19963.48 93
19964.81 101
19966.15 92
19967.48 91
19968.82 90
19970.15 89
19971.49 77
19972.83 88
19974.16 105
19975.50 96
19976.83 91
19978.17 96
19979.51 82
19980.84 86
19982.18 80
19983.51 91
19984.85 87
19986.19 91
19987.52 98
19988.86 83
19990.20 63
19991.53 84
19992.87 88
19994.21 104
19995.54 92
19996.88 85
19998.22 82
19999.55 96
20000.89 105
20002.23 97
20003.56 77
20004.90 84
20006.24 93
20007.57 100
20008.91 77
20010.25 70
20011.59 86
20012.92 79
20014.26 100
20015.60 124
20016.94 114
20018.27 95
20019.61 87
20020.95 95
20022.28 84
20023.62 94
20024.96 108
20026.30 101
20027.64 80
20028.97 94
20030.31 83
20031.65 103
20032.99 92
20034.32 86
20035.66 85
20037.00 72
20038.34 90
20039.68 78
20041.02 99
20042.35 96
20043.69 102
20045.03 105
20046.37 87
20047.71 83
20049.05 98
20050.38 66
20051.72 77
20053.06 96
20054.40 96
20055.74 60
20057.08 79
20058.42 99
20059.75 85
20061.09 78
20062.43 87
20063.77 107
20065.11 96
20066.45 81
20067.79 81
20069.13 100
20070.47 88
20071.81 101
20073.14 72
20074.48 87
20075.82 93
20077.16 75
20078.50 88
20079.84 124
20081.18 112
20082.52 110
20083.86 76
20085.20 89
20086.54 100
20087.88 79
20089.22 95
20090.56 79
20091.90 87
20093.24 89
20094.58 104
20095.92 89
20097.26 101
20098.60 101
20099.94 93
20101.28 65
20102.62 69
20103.96 74
20105.30 90
20106.64 86
20107.98 86
20109.32 94
20110.66 91
20112.00 85
20113.34 70
20114.68 63
20116.02 85
20117.36 84
20118.71 71
20120.05 77
20121.39 88
20122.73 98
20124.07 100
20125.41 98
20126.75 85
20128.09 99
20129.43 99
20130.77 93
20132.12 88
20133.46 96
20134.80 103
20136.14 97
20137.48 101
20138.82 98
20140.16 67
20141.51 95
20142.85 100
20144.19 100
20145.53 88
