# Supplementary material for: MALDI-TOF MS typing enables the classification of brewing yeasts of the genus Saccharomyces to major beer styles
Source: PLoS One. 2017 Aug 9;12(8):e0181694. doi: 10.1371/journal.pone.0181694 (PMC5549903; doi:10.1371/journal.pone.0181694)
Supplement: S4 File — The directory includes 90 raw files and was zipped to “.zip”; the folder has three strains with 30 spectra per strain; S1 Text explains the raw files with an example and Table 1 represents the yeast strains used within the experiment. (ZIP) [file pone.0181694.s007.zip › 10-12/30261-211-OG-Ale-Ale-YPG-18h-E-E_2015-07-09_2_0_B8_1.dat]

2000.66 12683
2001.08 12671
2001.50 12435
2001.92 11973
2002.34 11908
2002.77 11926
2003.19 12057
2003.61 12112
2004.03 12038
2004.45 11752
2004.88 11943
2005.30 12161
2005.72 12070
2006.14 12137
2006.56 12227
2006.99 12565
2007.41 12415
2007.83 12388
2008.25 12258
2008.67 12352
2009.10 13129
2009.52 13125
2009.94 12847
2010.36 12913
2010.79 12685
2011.21 12760
2011.63 12619
2012.06 12476
2012.48 12144
2012.90 11469
2013.32 11561
2013.75 11880
2014.17 11577
2014.59 11495
2015.02 11480
2015.44 11424
2015.86 11602
2016.28 11749
2016.71 11718
2017.13 11831
2017.55 11783
2017.98 12249
2018.40 12813
2018.82 13036
2019.25 12980
2019.67 13072
2020.09 12833
2020.52 13429
2020.94 13055
2021.37 13460
2021.79 13438
2022.21 12834
2022.64 13107
2023.06 12877
2023.48 12575
2023.91 12920
2024.33 12524
2024.76 12459
2025.18 12209
2025.60 12231
2026.03 12429
2026.45 12578
2026.88 12069
2027.30 11744
2027.73 11293
2028.15 11993
2028.57 12056
2029.00 12071
2029.42 11891
2029.85 11808
2030.27 12003
2030.70 11442
2031.12 11555
2031.55 11877
2031.97 11859
2032.40 11738
2032.82 12349
2033.25 12142
2033.67 12204
2034.10 12083
2034.52 12057
2034.95 12127
2035.37 11928
2035.80 11674
2036.22 11694
2036.65 12576
2037.07 12037
2037.50 12280
2037.92 12421
2038.35 12407
2038.77 12501
2039.20 12339
2039.63 12427
2040.05 12740
2040.48 12594
2040.90 12703
2041.33 12935
2041.75 12200
2042.18 11847
2042.61 11811
2043.03 12063
2043.46 11992
2043.88 11758
2044.31 11856
2044.74 12168
2045.16 12059
2045.59 11745
2046.01 12518
2046.44 12023
2046.87 12286
2047.29 12301
2047.72 11926
2048.15 12503
2048.57 12426
2049.00 12252
2049.43 12155
2049.85 11968
2050.28 12007
2050.71 11809
2051.13 12084
2051.56 11986
2051.99 11943
2052.41 11635
2052.84 11832
2053.27 11508
2053.69 11238
2054.12 11539
2054.55 11685
2054.98 11855
2055.40 11560
2055.83 11631
2056.26 11354
2056.68 11637
2057.11 11678
2057.54 12074
2057.97 12026
2058.39 11738
2058.82 11661
2059.25 11693
2059.68 12101
2060.11 11672
2060.53 11393
2060.96 11627
2061.39 11690
2061.82 11364
2062.24 11563
2062.67 11406
2063.10 11518
2063.53 12049
2063.96 11717
2064.39 12093
2064.81 12122
2065.24 12135
2065.67 11792
2066.10 11842
2066.53 12601
2066.95 12854
2067.38 12643
2067.81 12108
2068.24 11641
2068.67 11873
2069.10 11936
2069.53 11898
2069.96 11641
2070.38 11763
2070.81 11641
2071.24 11555
2071.67 11840
2072.10 11606
2072.53 11476
2072.96 11654
2073.39 11605
2073.82 11656
2074.24 11992
2074.67 12013
2075.10 12206
2075.53 11902
2075.96 12112
2076.39 12404
2076.82 12249
2077.25 12260
2077.68 12592
2078.11 12855
2078.54 12987
2078.97 12651
2079.40 12694
2079.83 12763
2080.26 12877
2080.69 12495
2081.12 12627
2081.55 12674
2081.98 12460
2082.41 12982
2082.84 12874
2083.27 12672
2083.70 12330
2084.13 11903
2084.56 11929
2084.99 12125
2085.42 12538
2085.85 12244
2086.28 12287
2086.71 12482
2087.14 12251
2087.57 12032
2088.00 12206
2088.43 12152
2088.86 12206
2089.29 12478
2089.73 11931
2090.16 11825
2090.59 12064
2091.02 12551
2091.45 12224
2091.88 12172
2092.31 12133
2092.74 12287
2093.17 12248
2093.60 12285
2094.04 11889
2094.47 12113
2094.90 12081
2095.33 12070
2095.76 12306
2096.19 12340
2096.62 11859
2097.06 11705
2097.49 11170
2097.92 11256
2098.35 11617
2098.78 11272
2099.21 11465
2099.65 11387
2100.08 11572
2100.51 11375
2100.94 11187
2101.37 11280
2101.81 11459
2102.24 11663
2102.67 11439
2103.10 11317
2103.53 11737
2103.97 11964
2104.40 11789
2104.83 11671
2105.26 11660
2105.70 12059
2106.13 12269
2106.56 11848
2106.99 11858
2107.43 12278
2107.86 12282
2108.29 12294
2108.72 12046
2109.16 11919
2109.59 12270
2110.02 11696
2110.46 11982
2110.89 12069
2111.32 11834
2111.75 11868
2112.19 12190
2112.62 12353
2113.05 12030
2113.49 11713
2113.92 12007
2114.35 11609
2114.79 11444
2115.22 11445
2115.65 11506
2116.09 11298
2116.52 11233
2116.95 11070
2117.39 10685
2117.82 10786
2118.26 10787
2118.69 11011
2119.12 10764
2119.56 11008
2119.99 11418
2120.42 11057
2120.86 11081
2121.29 11466
2121.73 11564
2122.16 11519
2122.59 11430
2123.03 11354
2123.46 11889
2123.90 11763
2124.33 12044
2124.77 12055
2125.20 11437
2125.64 11721
2126.07 11356
2126.50 11418
2126.94 11525
2127.37 11540
2127.81 11399
2128.24 11498
2128.68 11713
2129.11 11597
2129.55 11591
2129.98 12026
2130.42 12048
2130.85 12132
2131.29 11923
2131.72 12264
2132.16 12455
2132.59 12446
2133.03 12276
2133.46 12281
2133.90 12397
2134.33 12310
2134.77 12155
2135.20 12374
2135.64 12451
2136.08 12930
2136.51 12337
2136.95 12630
2137.38 12169
2137.82 12048
2138.25 12472
2138.69 12329
2139.13 12585
2139.56 12546
2140.00 12130
2140.43 12175
2140.87 11895
2141.31 11932
2141.74 11839
2142.18 11811
2142.61 11672
2143.05 11306
2143.49 10952
2143.92 11004
2144.36 11285
2144.80 11321
2145.23 11167
2145.67 11077
2146.11 11364
2146.54 11762
2146.98 11776
2147.42 11833
2147.85 12051
2148.29 11885
2148.73 12451
2149.16 13270
2149.60 13859
2150.04 14267
2150.47 14215
2150.91 14586
2151.35 14796
2151.79 14753
2152.22 14846
2152.66 14333
2153.10 14220
2153.53 13751
2153.97 13260
2154.41 13036
2154.85 13093
2155.28 13059
2155.72 12458
2156.16 12642
2156.60 12407
2157.03 12575
2157.47 12275
2157.91 11839
2158.35 11616
2158.79 11768
2159.22 11893
2159.66 11843
2160.10 11959
2160.54 11439
2160.98 11550
2161.41 11820
2161.85 11544
2162.29 11358
2162.73 11351
2163.17 11642
2163.60 11890
2164.04 11537
2164.48 11419
2164.92 11635
2165.36 11956
2165.80 11664
2166.24 11458
2166.67 11633
2167.11 11431
2167.55 11570
2167.99 11880
2168.43 11930
2168.87 12272
2169.31 12505
2169.75 12196
2170.19 11927
2170.62 12280
2171.06 12560
2171.50 12905
2171.94 12362
2172.38 12616
2172.82 12779
2173.26 12658
2173.70 12429
2174.14 12565
2174.58 12985
2175.02 13379
2175.46 13127
2175.90 13476
2176.34 13622
2176.78 13969
2177.22 13969
2177.66 13938
2178.10 13845
2178.54 13465
2178.97 13299
2179.41 12995
2179.85 12774
2180.29 12755
2180.74 12534
2181.18 12267
2181.62 12067
2182.06 12118
2182.50 11719
2182.94 11488
2183.38 11423
2183.82 11465
2184.26 11451
2184.70 10872
2185.14 11678
2185.58 11835
2186.02 11723
2186.46 11886
2186.90 11980
2187.34 11622
2187.78 12035
2188.22 12406
2188.66 12899
2189.11 12488
2189.55 13000
2189.99 13153
2190.43 13038
2190.87 12833
2191.31 12947
2191.75 12875
2192.19 12554
2192.63 12720
2193.08 12657
2193.52 12427
2193.96 12706
2194.40 13161
2194.84 12676
2195.28 12958
2195.72 12920
2196.17 13154
2196.61 13348
2197.05 13649
2197.49 13199
2197.93 12853
2198.37 12530
2198.82 12213
2199.26 11997
2199.70 12130
2200.14 12551
2200.58 12109
2201.03 12028
2201.47 11607
2201.91 11627
2202.35 11834
2202.80 11972
2203.24 12041
2203.68 11913
2204.12 12146
2204.57 12647
2205.01 12836
2205.45 12402
2205.89 12310
2206.34 12506
2206.78 12396
2207.22 12505
2207.66 12819
2208.11 12804
2208.55 12931
2208.99 13225
2209.44 13204
2209.88 13371
2210.32 13009
2210.76 13253
2211.21 12492
2211.65 12853
2212.09 12736
2212.54 12598
2212.98 12433
2213.42 12451
2213.87 12456
2214.31 12536
2214.75 12620
2215.20 12446
2215.64 12240
2216.09 12348
2216.53 12054
2216.97 12095
2217.42 12139
2217.86 12042
2218.30 11985
2218.75 11959
2219.19 11859
2219.64 11739
2220.08 11761
2220.52 11734
2220.97 12288
2221.41 11997
2221.86 12336
2222.30 12833
2222.75 12977
2223.19 13700
2223.63 13826
2224.08 14253
2224.52 14908
2224.97 15190
2225.41 15273
2225.86 15193
2226.30 15360
2226.75 15887
2227.19 15902
2227.64 14968
2228.08 14765
2228.53 14943
2228.97 14793
2229.42 14812
2229.86 14258
2230.31 14542
2230.75 14601
2231.20 14805
2231.64 14772
2232.09 14594
2232.53 14946
2232.98 14669
2233.42 14536
2233.87 14777
2234.31 14641
2234.76 14679
2235.20 14186
2235.65 13634
2236.10 13719
2236.54 13711
2236.99 13253
2237.43 12901
2237.88 12766
2238.32 12567
2238.77 12451
2239.22 12591
2239.66 12367
2240.11 12192
2240.55 11882
2241.00 12108
2241.45 11976
2241.89 11997
2242.34 11784
2242.79 11668
2243.23 11539
2243.68 11344
2244.12 11617
2244.57 11706
2245.02 11434
2245.46 11394
2245.91 11573
2246.36 11760
2246.80 11622
2247.25 11481
2247.70 11715
2248.14 11849
2248.59 11880
2249.04 11680
2249.49 11150
2249.93 11929
2250.38 12250
2250.83 12050
2251.27 11685
2251.72 12392
2252.17 12313
2252.62 11828
2253.06 12141
2253.51 12138
2253.96 11796
2254.40 11866
2254.85 11576
2255.30 11841
2255.75 11514
2256.20 11220
2256.64 11653
2257.09 11485
2257.54 11065
2257.99 11119
2258.43 11208
2258.88 11063
2259.33 11190
2259.78 11426
2260.23 11365
2260.67 11566
2261.12 12104
2261.57 12527
2262.02 12388
2262.47 13010
2262.92 12984
2263.36 13285
2263.81 13651
2264.26 13364
2264.71 13253
2265.16 13357
2265.61 13021
2266.05 13136
2266.50 12786
2266.95 12859
2267.40 13020
2267.85 13148
2268.30 13249
2268.75 13810
2269.20 13933
2269.65 14326
2270.09 14063
2270.54 14768
2270.99 14873
2271.44 15264
2271.89 15208
2272.34 15169
2272.79 15076
2273.24 14577
2273.69 14262
2274.14 13679
2274.59 13403
2275.04 13222
2275.49 13186
2275.94 12224
2276.38 11957
2276.83 11572
2277.28 11327
2277.73 11736
2278.18 11258
2278.63 11432
2279.08 11285
2279.53 10908
2279.98 11213
2280.43 11335
2280.88 11758
2281.33 11726
2281.78 11653
2282.23 11942
2282.68 11747
2283.13 11982
2283.59 11937
2284.04 12103
2284.49 12040
2284.94 11691
2285.39 11565
2285.84 11575
2286.29 11672
2286.74 11542
2287.19 11830
2287.64 12240
2288.09 13065
2288.54 13522
2288.99 14307
2289.44 15214
2289.89 15669
2290.35 16668
2290.80 18206
2291.25 18407
2291.70 19338
2292.15 19432
2292.60 19029
2293.05 19016
2293.50 17751
2293.96 17165
2294.41 16565
2294.86 15990
2295.31 15369
2295.76 14608
2296.21 13965
2296.66 13829
2297.12 13740
2297.57 13089
2298.02 13089
2298.47 12655
2298.92 12299
2299.38 12280
2299.83 12354
2300.28 12030
2300.73 12132
2301.18 12114
2301.64 12138
2302.09 12007
2302.54 11544
2302.99 11510
2303.44 11773
2303.90 11592
2304.35 11903
2304.80 12115
2305.25 11906
2305.71 11888
2306.16 12057
2306.61 11999
2307.07 11894
2307.52 12951
2307.97 12787
2308.42 12976
2308.88 13563
2309.33 13711
2309.78 14443
2310.23 14666
2310.69 14830
2311.14 15032
2311.59 15348
2312.05 15109
2312.50 14778
2312.95 14778
2313.41 14098
2313.86 13185
2314.31 13348
2314.77 13152
2315.22 12285
2315.67 12122
2316.13 12225
2316.58 11836
2317.04 11572
2317.49 12183
2317.94 12282
2318.40 12097
2318.85 11894
2319.30 12278
2319.76 12452
2320.21 12368
2320.67 12439
2321.12 12615
2321.57 13168
2322.03 12700
2322.48 12526
2322.94 12126
2323.39 12039
2323.85 12081
2324.30 12325
2324.75 12279
2325.21 12110
2325.66 12003
2326.12 12195
2326.57 12561
2327.03 12931
2327.48 13034
2327.94 13113
2328.39 13235
2328.85 13578
2329.30 13323
2329.76 13283
2330.21 13695
2330.67 13710
2331.12 13412
2331.58 13200
2332.03 13413
2332.49 13002
2332.94 12678
2333.40 12309
2333.85 11969
2334.31 12170
2334.76 11887
2335.22 11914
2335.67 11318
2336.13 11254
2336.58 11378
2337.04 11893
2337.50 12041
2337.95 12364
2338.41 12315
2338.86 12408
2339.32 12803
2339.77 12786
2340.23 12395
2340.69 13183
2341.14 13181
2341.60 13110
2342.05 12837
2342.51 13127
2342.97 12532
2343.42 12214
2343.88 12396
2344.34 12033
2344.79 12321
2345.25 12386
2345.70 12251
2346.16 12640
2346.62 12707
2347.07 12666
2347.53 13165
2347.99 12725
2348.44 12673
2348.90 12935
2349.36 12797
2349.81 12653
2350.27 12712
2350.73 12347
2351.19 12180
2351.64 12282
2352.10 12267
2352.56 12258
2353.01 12077
2353.47 11826
2353.93 11612
2354.39 12065
2354.84 12176
2355.30 11701
2355.76 11714
2356.22 12292
2356.67 11901
2357.13 11712
2357.59 11906
2358.05 11681
2358.50 12261
2358.96 12165
2359.42 11676
2359.88 12020
2360.33 11983
2360.79 12106
2361.25 12171
2361.71 12059
2362.17 12033
2362.62 12297
2363.08 12573
2363.54 12642
2364.00 12199
2364.46 12257
2364.92 12352
2365.37 12068
2365.83 12399
2366.29 12474
2366.75 12319
2367.21 12572
2367.67 12810
2368.12 12730
2368.58 12766
2369.04 12985
2369.50 12891
2369.96 12584
2370.42 12735
2370.88 12496
2371.34 12390
2371.80 12654
2372.25 12893
2372.71 13091
2373.17 12717
2373.63 12975
2374.09 13015
2374.55 12746
2375.01 13103
2375.47 13743
2375.93 13830
2376.39 13479
2376.85 13706
2377.31 13586
2377.77 13337
2378.23 13491
2378.69 13280
2379.15 13204
2379.61 13057
2380.06 13420
2380.52 13275
2380.98 13097
2381.44 12711
2381.90 12789
2382.36 12544
2382.82 12445
2383.28 12475
2383.74 12445
2384.20 12280
2384.67 12010
2385.13 12057
2385.59 11786
2386.05 11670
2386.51 11507
2386.97 11644
2387.43 11892
2387.89 11685
2388.35 11923
2388.81 12124
2389.27 12122
2389.73 12344
2390.19 12524
2390.65 12603
2391.11 12274
2391.57 12118
2392.03 12538
2392.50 12877
2392.96 12440
2393.42 12332
2393.88 12637
2394.34 12210
2394.80 11688
2395.26 11403
2395.72 10968
2396.19 11408
2396.65 11747
2397.11 11604
2397.57 11406
2398.03 11800
2398.49 11610
2398.95 11892
2399.42 12045
2399.88 11996
2400.34 12297
2400.80 12208
2401.26 12162
2401.73 11660
2402.19 11854
2402.65 11422
2403.11 11587
2403.57 11436
2404.04 11617
2404.50 11808
2404.96 11992
2405.42 11735
2405.88 11482
2406.35 11583
2406.81 11877
2407.27 12058
2407.73 11855
2408.20 11734
2408.66 11764
2409.12 11991
2409.58 11482
2410.05 11543
2410.51 11533
2410.97 11249
2411.43 11198
2411.90 11275
2412.36 11135
2412.82 11231
2413.29 11674
2413.75 11785
2414.21 11913
2414.68 11950
2415.14 12098
2415.60 12383
2416.07 12371
2416.53 13130
2416.99 13137
2417.46 12937
2417.92 13503
2418.38 13839
2418.85 13787
2419.31 13896
2419.77 13771
2420.24 14205
2420.70 13889
2421.16 13032
2421.63 13024
2422.09 12734
2422.56 13031
2423.02 12470
2423.48 12271
2423.95 12505
2424.41 12651
2424.88 12741
2425.34 12749
2425.80 12577
2426.27 12461
2426.73 12816
2427.20 12685
2427.66 12882
2428.13 13101
2428.59 12749
2429.05 13017
2429.52 12719
2429.98 12499
2430.45 12022
2430.91 12270
2431.38 12073
2431.84 11686
2432.31 11760
2432.77 11809
2433.24 11714
2433.70 12237
2434.17 12139
2434.63 12155
2435.10 12395
2435.56 12235
2436.03 12551
2436.49 12317
2436.96 12234
2437.42 12269
2437.89 12085
2438.35 12581
2438.82 13103
2439.28 13131
2439.75 13603
2440.22 13578
2440.68 13477
2441.15 14342
2441.61 14446
2442.08 14265
2442.54 13954
2443.01 14076
2443.48 13542
2443.94 13984
2444.41 13088
2444.87 12626
2445.34 12678
2445.81 12139
2446.27 11820
2446.74 11727
2447.20 11614
2447.67 11409
2448.14 11386
2448.60 11175
2449.07 11514
2449.54 11412
2450.00 11206
2450.47 11455
2450.94 11465
2451.40 11675
2451.87 11258
2452.34 11381
2452.80 12029
2453.27 12031
2453.74 11945
2454.20 11875
2454.67 11935
2455.14 11474
2455.60 11583
2456.07 11771
2456.54 11520
2457.01 11733
2457.47 11538
2457.94 11257
2458.41 11457
2458.88 11344
2459.34 11146
2459.81 11480
2460.28 11411
2460.74 11406
2461.21 11223
2461.68 11382
2462.15 11623
2462.62 11384
2463.08 11342
2463.55 11456
2464.02 11720
2464.49 11574
2464.95 11110
2465.42 11395
2465.89 11780
2466.36 11959
2466.83 12230
2467.30 12191
2467.76 11927
2468.23 12139
2468.70 11724
2469.17 11660
2469.64 11943
2470.10 11936
2470.57 11596
2471.04 11512
2471.51 11164
2471.98 11252
2472.45 10939
2472.92 11161
2473.39 10966
2473.85 10895
2474.32 11191
2474.79 11403
2475.26 11056
2475.73 11071
2476.20 11258
2476.67 10912
2477.14 11219
2477.61 11410
2478.07 11208
2478.54 11350
2479.01 12112
2479.48 11617
2479.95 11741
2480.42 11787
2480.89 11631
2481.36 11768
2481.83 11377
2482.30 11098
2482.77 11448
2483.24 11096
2483.71 11334
2484.18 11366
2484.65 11149
2485.12 11490
2485.59 11831
2486.06 12061
2486.53 12643
2487.00 12529
2487.47 12369
2487.94 12477
2488.41 13186
2488.88 13238
2489.35 13572
2489.82 13437
2490.29 13237
2490.76 13043
2491.23 12996
2491.70 13407
2492.17 13767
2492.64 13504
2493.11 13238
2493.58 13210
2494.05 13382
2494.52 13731
2494.99 13528
2495.47 13324
2495.94 13013
2496.41 12337
2496.88 12765
2497.35 13318
2497.82 13053
2498.29 12539
2498.76 12190
2499.23 12037
2499.70 11836
2500.18 11275
2500.65 11400
2501.12 11095
2501.59 10852
2502.06 10841
2502.53 11113
2503.00 11129
2503.48 10910
2503.95 10880
2504.42 11282
2504.89 11106
2505.36 11055
2505.83 11143
2506.31 11611
2506.78 11605
2507.25 12054
2507.72 12072
2508.19 12358
2508.67 12379
2509.14 12666
2509.61 12747
2510.08 13003
2510.56 13710
2511.03 13865
2511.50 14497
2511.97 14587
2512.44 14501
2512.92 14698
2513.39 15126
2513.86 15297
2514.33 14914
2514.81 14676
2515.28 14478
2515.75 13996
2516.23 13106
2516.70 13136
2517.17 12791
2517.64 12277
2518.12 12313
2518.59 12157
2519.06 12445
2519.54 12739
2520.01 12618
2520.48 12617
2520.96 12207
2521.43 12179
2521.90 12423
2522.38 12364
2522.85 12443
2523.32 11853
2523.80 12006
2524.27 11902
2524.74 11933
2525.22 11263
2525.69 11751
2526.16 12198
2526.64 11566
2527.11 11907
2527.59 12072
2528.06 12155
2528.53 12443
2529.01 12348
2529.48 12433
2529.96 12045
2530.43 11885
2530.90 11854
2531.38 11858
2531.85 11858
2532.33 11983
2532.80 12067
2533.28 11981
2533.75 11878
2534.22 12302
2534.70 12094
2535.17 11637
2535.65 11863
2536.12 11734
2536.60 11656
2537.07 11673
2537.55 11892
2538.02 11615
2538.50 11890
2538.97 12188
2539.45 12000
2539.92 11721
2540.40 11843
2540.87 12424
2541.35 11755
2541.82 12044
2542.30 12117
2542.77 11710
2543.25 11517
2543.72 11553
2544.20 11970
2544.67 11901
2545.15 12073
2545.62 12296
2546.10 12280
2546.58 11958
2547.05 12466
2547.53 12995
2548.00 13768
2548.48 13876
2548.95 14088
2549.43 13860
2549.91 13706
2550.38 13692
2550.86 13455
2551.33 13665
2551.81 13485
2552.29 13774
2552.76 13653
2553.24 13586
2553.72 14061
2554.19 14038
2554.67 13833
2555.14 14014
2555.62 14381
2556.10 14495
2556.57 14149
2557.05 13714
2557.53 13833
2558.00 13154
2558.48 12890
2558.96 12918
2559.43 12897
2559.91 12316
2560.39 12026
2560.87 11843
2561.34 12207
2561.82 12025
2562.30 11860
2562.77 12015
2563.25 12110
2563.73 12449
2564.21 12151
2564.68 12165
2565.16 12141
2565.64 11761
2566.11 11701
2566.59 12039
2567.07 11895
2567.55 11381
2568.03 11056
2568.50 11194
2568.98 11646
2569.46 11177
2569.94 11333
2570.41 11214
2570.89 11232
2571.37 10542
2571.85 11047
2572.33 11577
2572.80 11538
2573.28 11266
2573.76 11183
2574.24 11217
2574.72 11154
2575.19 10877
2575.67 10850
2576.15 10099
2576.63 10310
2577.11 10707
2577.59 10935
2578.07 10750
2578.54 10918
2579.02 10778
2579.50 10671
2579.98 10660
2580.46 11227
2580.94 11100
2581.42 11028
2581.90 11065
2582.37 10707
2582.85 10367
2583.33 10915
2583.81 11077
2584.29 11052
2584.77 10718
2585.25 11174
2585.73 10856
2586.21 11329
2586.69 11160
2587.17 11038
2587.65 11101
2588.13 11612
2588.61 11711
2589.08 11497
2589.56 11820
2590.04 11799
2590.52 11519
2591.00 11575
2591.48 11596
2591.96 11594
2592.44 11672
2592.92 11894
2593.40 11881
2593.88 12051
2594.36 12102
2594.84 12117
2595.32 12015
2595.80 11472
2596.28 11597
2596.76 11866
2597.24 11717
2597.72 11839
2598.21 11555
2598.69 11348
2599.17 11576
2599.65 11460
2600.13 11352
2600.61 11406
2601.09 11217
2601.57 11184
2602.05 11101
2602.53 11316
2603.01 11720
2603.49 11445
2603.97 11450
2604.45 11202
2604.94 11590
2605.42 11822
2605.90 11482
2606.38 11701
2606.86 12020
2607.34 12197
2607.82 12146
2608.30 12059
2608.79 12106
2609.27 11434
2609.75 11538
2610.23 11592
2610.71 11399
2611.19 11470
2611.68 11281
2612.16 11119
2612.64 11155
2613.12 10905
2613.60 10928
2614.08 10794
2614.57 10681
2615.05 10812
2615.53 11005
2616.01 11140
2616.49 10791
2616.98 11064
2617.46 11544
2617.94 11516
2618.42 11596
2618.91 11745
2619.39 11567
2619.87 11412
2620.35 11757
2620.84 11604
2621.32 11318
2621.80 11094
2622.28 11019
2622.77 11267
2623.25 11206
2623.73 11019
2624.21 11269
2624.70 11169
2625.18 11272
2625.66 11213
2626.15 10926
2626.63 10972
2627.11 11247
2627.60 11547
2628.08 11849
2628.56 12036
2629.05 11644
2629.53 11553
2630.01 11782
2630.50 12226
2630.98 12383
2631.46 12274
2631.95 12441
2632.43 12843
2632.91 12833
2633.40 12417
2633.88 12495
2634.36 12342
2634.85 11986
2635.33 12034
2635.82 12317
2636.30 12458
2636.78 12268
2637.27 11765
2637.75 12119
2638.24 12125
2638.72 11670
2639.20 11281
2639.69 11660
2640.17 11716
2640.66 11904
2641.14 11864
2641.63 11747
2642.11 11615
2642.60 11668
2643.08 11379
2643.56 11664
2644.05 11125
2644.53 11071
2645.02 11325
2645.50 11667
2645.99 11374
2646.47 11752
2646.96 11755
2647.44 11912
2647.93 11707
2648.41 11479
2648.90 11642
2649.38 11637
2649.87 11433
2650.35 11153
2650.84 11754
2651.32 11292
2651.81 11397
2652.30 11751
2652.78 11675
2653.27 11150
2653.75 11299
2654.24 11556
2654.72 11296
2655.21 11696
2655.69 11761
2656.18 11480
2656.67 11410
2657.15 11669
2657.64 11713
2658.12 11469
2658.61 11239
2659.10 11294
2659.58 10996
2660.07 10592
2660.55 10823
2661.04 10642
2661.53 10668
2662.01 10750
2662.50 11013
2662.99 10985
2663.47 11475
2663.96 11706
2664.44 11681
2664.93 11570
2665.42 11205
2665.90 11060
2666.39 11115
2666.88 11353
2667.36 11105
2667.85 11046
2668.34 11098
2668.83 10844
2669.31 10727
2669.80 10952
2670.29 11294
2670.77 11360
2671.26 11144
2671.75 11444
2672.24 11448
2672.72 12274
2673.21 12998
2673.70 13789
2674.18 13769
2674.67 14215
2675.16 14940
2675.65 15211
2676.13 15652
2676.62 15857
2677.11 15590
2677.60 15078
2678.09 14532
2678.57 14297
2679.06 13817
2679.55 13170
2680.04 12407
2680.53 12513
2681.01 12498
2681.50 11987
2681.99 11953
2682.48 11788
2682.97 11885
2683.45 11778
2683.94 12315
2684.43 12328
2684.92 12156
2685.41 12422
2685.90 11860
2686.38 12078
2686.87 12502
2687.36 12404
2687.85 12036
2688.34 11651
2688.83 11377
2689.32 11703
2689.81 11773
2690.29 11225
2690.78 11216
2691.27 11383
2691.76 11209
2692.25 11238
2692.74 11344
2693.23 11541
2693.72 11225
2694.21 11597
2694.70 11640
2695.19 11628
2695.68 12042
2696.16 12053
2696.65 11983
2697.14 11910
2697.63 12026
2698.12 12043
2698.61 11906
2699.10 12066
2699.59 11760
2700.08 11730
2700.57 12170
2701.06 12513
2701.55 12130
2702.04 12204
2702.53 12189
2703.02 12292
2703.51 12038
2704.00 12280
2704.49 12176
2704.98 12156
2705.47 11947
2705.96 12051
2706.45 12065
2706.94 11735
2707.43 11900
2707.92 11878
2708.41 11241
2708.91 10967
2709.40 11060
2709.89 11069
2710.38 11378
2710.87 11532
2711.36 11198
2711.85 11351
2712.34 12160
2712.83 11749
2713.32 12051
2713.81 11912
2714.30 12396
2714.80 12006
2715.29 11780
2715.78 11854
2716.27 11590
2716.76 11372
2717.25 11107
2717.74 10800
2718.23 10930
2718.73 11091
2719.22 10795
2719.71 10882
2720.20 10991
2720.69 11230
2721.18 11613
2721.68 11688
2722.17 11409
2722.66 11881
2723.15 12230
2723.64 12162
2724.14 12493
2724.63 12515
2725.12 11928
2725.61 12216
2726.10 11975
2726.60 11775
2727.09 11682
2727.58 11257
2728.07 10903
2728.56 10911
2729.06 10825
2729.55 10682
2730.04 11086
2730.53 11109
2731.03 11105
2731.52 11392
2732.01 11684
2732.51 11552
2733.00 11915
2733.49 12084
2733.98 11912
2734.48 12039
2734.97 12592
2735.46 12569
2735.96 12720
2736.45 12662
2736.94 12330
2737.43 12480
2737.93 12568
2738.42 12533
2738.91 12622
2739.41 12162
2739.90 11932
2740.39 12333
2740.89 12120
2741.38 11935
2741.88 11597
2742.37 11089
2742.86 10901
2743.36 10904
2743.85 10997
2744.34 10470
2744.84 10303
2745.33 10667
2745.83 10335
2746.32 10519
2746.81 10627
2747.31 10688
2747.80 10484
2748.30 10839
2748.79 10874
2749.28 10874
2749.78 10901
2750.27 10946
2750.77 10705
2751.26 10905
2751.76 10978
2752.25 11073
2752.74 11144
2753.24 11513
2753.73 11848
2754.23 11752
2754.72 11999
2755.22 12307
2755.71 12129
2756.21 11901
2756.70 12114
2757.20 12399
2757.69 12312
2758.19 11995
2758.68 11845
2759.18 11956
2759.67 11776
2760.17 11351
2760.66 11186
2761.16 11799
2761.65 11473
2762.15 11472
2762.64 11601
2763.14 11541
2763.64 11509
2764.13 11329
2764.63 11250
2765.12 11033
2765.62 11436
2766.11 11343
2766.61 11135
2767.11 11089
2767.60 11270
2768.10 10853
2768.59 11089
2769.09 11134
2769.59 10880
2770.08 11147
2770.58 11144
2771.07 11286
2771.57 11220
2772.07 11532
2772.56 11619
2773.06 11829
2773.56 12376
2774.05 13082
2774.55 13524
2775.04 14200
2775.54 14388
2776.04 14660
2776.53 15221
2777.03 16125
2777.53 16149
2778.03 16343
2778.52 16283
2779.02 15477
2779.52 14804
2780.01 14798
2780.51 14184
2781.01 13622
2781.50 12915
2782.00 12522
2782.50 12070
2783.00 11469
2783.49 11543
2783.99 11402
2784.49 11635
2784.99 11550
2785.48 11357
2785.98 11496
2786.48 11659
2786.98 11273
2787.47 11143
2787.97 11246
2788.47 11042
2788.97 10990
2789.46 10690
2789.96 10743
2790.46 10878
2790.96 10876
2791.46 11018
2791.95 10840
2792.45 10660
2792.95 10961
2793.45 11059
2793.95 11366
2794.44 11642
2794.94 11956
2795.44 12429
2795.94 12946
2796.44 12540
2796.94 13020
2797.44 13723
2797.93 13845
2798.43 13699
2798.93 13450
2799.43 13364
2799.93 13269
2800.43 12638
2800.93 12390
2801.43 12033
2801.92 12002
2802.42 12416
2802.92 12476
2803.42 12152
2803.92 11896
2804.42 11543
2804.92 12124
2805.42 12043
2805.92 12091
2806.42 12429
2806.92 13220
2807.42 13411
2807.91 13807
2808.41 14172
2808.91 14419
2809.41 14690
2809.91 14825
2810.41 14317
2810.91 14178
2811.41 13831
2811.91 13287
2812.41 13035
2812.91 12843
2813.41 12593
2813.91 12242
2814.41 12634
2814.91 12033
2815.41 11962
2815.91 11845
2816.41 11443
2816.91 11914
2817.41 12153
2817.91 12265
2818.41 11729
2818.91 11824
2819.42 12009
2819.92 12066
2820.42 12143
2820.92 12228
2821.42 11824
2821.92 12035
2822.42 11737
2822.92 11243
2823.42 11154
2823.92 10976
2824.42 11238
2824.92 10873
2825.42 10925
2825.93 11252
2826.43 11093
2826.93 11210
2827.43 11305
2827.93 11210
2828.43 10765
2828.93 10689
2829.43 11174
2829.94 10644
2830.44 10652
2830.94 10642
2831.44 10615
2831.94 10545
2832.44 11144
2832.95 10998
2833.45 10532
2833.95 10891
2834.45 10977
2834.95 11257
2835.45 11249
2835.96 11228
2836.46 11628
2836.96 12229
2837.46 11989
2837.97 11759
2838.47 11955
2838.97 11740
2839.47 11940
2839.97 11622
2840.48 11535
2840.98 11918
2841.48 11712
2841.98 11450
2842.49 11204
2842.99 11843
2843.49 11479
2843.99 11233
2844.50 11674
2845.00 11894
2845.50 11751
2846.01 11554
2846.51 11610
2847.01 11448
2847.51 12375
2848.02 12704
2848.52 12628
2849.02 13000
2849.53 12770
2850.03 12391
2850.53 12494
2851.04 12397
2851.54 12238
2852.04 11957
2852.55 11972
2853.05 12106
2853.55 11826
2854.06 11536
2854.56 11408
2855.06 11097
2855.57 11205
2856.07 11318
2856.58 11281
2857.08 10982
2857.58 11077
2858.09 10870
2858.59 10996
2859.10 10946
2859.60 11081
2860.10 11396
2860.61 11368
2861.11 11317
2861.62 11151
2862.12 11138
2862.62 11674
2863.13 11547
2863.63 11105
2864.14 11078
2864.64 10982
2865.15 10660
2865.65 10694
2866.16 10673
2866.66 10357
2867.17 10348
2867.67 10624
2868.18 10891
2868.68 11185
2869.19 11035
2869.69 11186
2870.20 11165
2870.70 10701
2871.21 11204
2871.71 11805
2872.22 11934
2872.72 11763
2873.23 11959
2873.73 12199
2874.24 12201
2874.74 12056
2875.25 12058
2875.75 12550
2876.26 12151
2876.76 11554
2877.27 11684
2877.78 11675
2878.28 11859
2878.79 11930
2879.29 12208
2879.80 11565
2880.30 11796
2880.81 11783
2881.32 12184
2881.82 11827
2882.33 11743
2882.83 11980
2883.34 11672
2883.85 11927
2884.35 11615
2884.86 11717
2885.37 11419
2885.87 11909
2886.38 11827
2886.88 11678
2887.39 11698
2887.90 11801
2888.40 12403
2888.91 12106
2889.42 12540
2889.92 12051
2890.43 11804
2890.94 12007
2891.45 11603
2891.95 11428
2892.46 11263
2892.97 11290
2893.47 11500
2893.98 10996
2894.49 11289
2894.99 11799
2895.50 11441
2896.01 11659
2896.52 11399
2897.02 11790
2897.53 12150
2898.04 12103
2898.55 12151
2899.05 12341
2899.56 12602
2900.07 12913
2900.58 13515
2901.08 13587
2901.59 13422
2902.10 14164
2902.61 14613
2903.12 14788
2903.62 14875
2904.13 15234
2904.64 14684
2905.15 14605
2905.66 14335
2906.16 14800
2906.67 13970
2907.18 13662
2907.69 13265
2908.20 13327
2908.71 13372
2909.21 12765
2909.72 12791
2910.23 12353
2910.74 12330
2911.25 12186
2911.76 11954
2912.26 12049
2912.77 12006
2913.28 11868
2913.79 11951
2914.30 11970
2914.81 12380
2915.32 12172
2915.83 12037
2916.34 11931
2916.85 11847
2917.35 12336
2917.86 12626
2918.37 12179
2918.88 12043
2919.39 12120
2919.90 12183
2920.41 11846
2920.92 12061
2921.43 11894
2921.94 12048
2922.45 12260
2922.96 12794
2923.47 12736
2923.98 12798
2924.49 12636
2925.00 13174
2925.51 13665
2926.02 13904
2926.53 13985
2927.04 13976
2927.55 13953
2928.06 13611
2928.57 13205
2929.08 12550
2929.59 12231
2930.10 12066
2930.61 11700
2931.12 11616
2931.63 11169
2932.14 11376
2932.65 11257
2933.16 11271
2933.67 11326
2934.18 11472
2934.69 11285
2935.20 11551
2935.71 11660
2936.22 11555
2936.73 11545
2937.25 11314
2937.76 11743
2938.27 11717
2938.78 11807
2939.29 12353
2939.80 12114
2940.31 11944
2940.82 11864
2941.33 11970
2941.85 12042
2942.36 12192
2942.87 12091
2943.38 12513
2943.89 12980
2944.40 13184
2944.91 12937
2945.43 13615
2945.94 13765
2946.45 14052
2946.96 14531
2947.47 14214
2947.98 13933
2948.50 13966
2949.01 13918
2949.52 13235
2950.03 12755
2950.54 12540
2951.06 12025
2951.57 12167
2952.08 11694
2952.59 11403
2953.10 11559
2953.62 11151
2954.13 11033
2954.64 11169
2955.15 10917
2955.67 11048
2956.18 11272
2956.69 11231
2957.20 10958
2957.72 11113
2958.23 10886
2958.74 10637
2959.25 10832
2959.77 11232
2960.28 11364
2960.79 11090
2961.31 11266
2961.82 11218
2962.33 11373
2962.85 11535
2963.36 11259
2963.87 11761
2964.39 11734
2964.90 11057
2965.41 11233
2965.93 11332
2966.44 11093
2966.95 10939
2967.47 10688
2967.98 10918
2968.49 10541
2969.01 10305
2969.52 10266
2970.03 10583
2970.55 10095
2971.06 10503
2971.58 10690
2972.09 10711
2972.60 10708
2973.12 10425
2973.63 10775
2974.15 10690
2974.66 10870
2975.17 10797
2975.69 10527
2976.20 10814
2976.72 10814
2977.23 10906
2977.74 10892
2978.26 11055
2978.77 11302
2979.29 11247
2979.80 10731
2980.32 11142
2980.83 11059
2981.35 11127
2981.86 11504
2982.38 11168
2982.89 11453
2983.41 11360
2983.92 11614
2984.44 11381
2984.95 11206
2985.47 11438
2985.98 11500
2986.50 12041
2987.01 12152
2987.53 12158
2988.04 12137
2988.56 11902
2989.07 11549
2989.59 11686
2990.10 11542
2990.62 11611
2991.13 11410
2991.65 11335
2992.17 11362
2992.68 11280
2993.20 11483
2993.71 11277
2994.23 11312
2994.74 11729
2995.26 11782
2995.78 12329
2996.29 12649
2996.81 13046
2997.32 13344
2997.84 13963
2998.36 14226
2998.87 13906
2999.39 14450
2999.91 14635
3000.42 13974
3000.94 14372
3001.45 13751
3001.97 13097
3002.49 12971
3003.00 12786
3003.52 12926
3004.04 12848
3004.55 12709
3005.07 12904
3005.59 13305
3006.10 13517
3006.62 13683
3007.14 13222
3007.66 12868
3008.17 12591
3008.69 12800
3009.21 12859
3009.72 12728
3010.24 11921
3010.76 11722
3011.28 11568
3011.79 11735
3012.31 11681
3012.83 12027
3013.35 11790
3013.86 12069
3014.38 11979
3014.90 12008
3015.42 11939
3015.93 12525
3016.45 12544
3016.97 12735
3017.49 12514
3018.00 13007
3018.52 13181
3019.04 13140
3019.56 12726
3020.08 12896
3020.59 12936
3021.11 12792
3021.63 13044
3022.15 12740
3022.67 12788
3023.19 12537
3023.70 12454
3024.22 12413
3024.74 11823
3025.26 11816
3025.78 12083
3026.30 11942
3026.81 11632
3027.33 11955
3027.85 12339
3028.37 12031
3028.89 11994
3029.41 12064
3029.93 12317
3030.45 12095
3030.97 11793
3031.48 12171
3032.00 12445
3032.52 12730
3033.04 12575
3033.56 12461
3034.08 12710
3034.60 13105
3035.12 13614
3035.64 13666
3036.16 13606
3036.68 13439
3037.20 13110
3037.72 12931
3038.24 12982
3038.76 12796
3039.27 12399
3039.79 12433
3040.31 12232
3040.83 11950
3041.35 11868
3041.87 11826
3042.39 11334
3042.91 11413
3043.43 11340
3043.95 11062
3044.47 11482
3044.99 11332
3045.51 11351
3046.03 11241
3046.56 11091
3047.08 11264
3047.60 11439
3048.12 11358
3048.64 11078
3049.16 11045
3049.68 11395
3050.20 11077
3050.72 11109
3051.24 11443
3051.76 11547
3052.28 11386
3052.80 11292
3053.32 11322
3053.84 11283
3054.37 11627
3054.89 11519
3055.41 11327
3055.93 11844
3056.45 11509
3056.97 11693
3057.49 11280
3058.01 11343
3058.53 10938
3059.06 11089
3059.58 11084
3060.10 10577
3060.62 10578
3061.14 10712
3061.66 11192
3062.19 11060
3062.71 10741
3063.23 10859
3063.75 11279
3064.27 11060
3064.79 11290
3065.32 11425
3065.84 11238
3066.36 11518
3066.88 11939
3067.40 11682
3067.93 11906
3068.45 11834
3068.97 11579
3069.49 11554
3070.02 11222
3070.54 11651
3071.06 11220
3071.58 11415
3072.10 11138
3072.63 11432
3073.15 11365
3073.67 11472
3074.20 11119
3074.72 11622
3075.24 11632
3075.76 11608
3076.29 11711
3076.81 11640
3077.33 12053
3077.86 12323
3078.38 12889
3078.90 13398
3079.42 13921
3079.95 14277
3080.47 14467
3080.99 14694
3081.52 14332
3082.04 14075
3082.56 14299
3083.09 13762
3083.61 13519
3084.13 13462
3084.66 13676
3085.18 13255
3085.71 12875
3086.23 12930
3086.75 13235
3087.28 13291
3087.80 13002
3088.32 12937
3088.85 12725
3089.37 12682
3089.90 12229
3090.42 12004
3090.94 11665
3091.47 11439
3091.99 11462
3092.52 11530
3093.04 11318
3093.57 10448
3094.09 10805
3094.61 11135
3095.14 11430
3095.66 11511
3096.19 11329
3096.71 12121
3097.24 11656
3097.76 11809
3098.29 11621
3098.81 11917
3099.34 12066
3099.86 11691
3100.39 12196
3100.91 12334
3101.44 12267
3101.96 12790
3102.49 13197
3103.01 13759
3103.54 14475
3104.06 14564
3104.59 14703
3105.11 14628
3105.64 14703
3106.16 14686
3106.69 13955
3107.21 13339
3107.74 12889
3108.26 12273
3108.79 11773
3109.32 11650
3109.84 11468
3110.37 11499
3110.89 11327
3111.42 11987
3111.94 11891
3112.47 12017
3113.00 11956
3113.52 11888
3114.05 11924
3114.57 11402
3115.10 11003
3115.63 11479
3116.15 11483
3116.68 11167
3117.21 10977
3117.73 11050
3118.26 11076
3118.78 11033
3119.31 10780
3119.84 10512
3120.36 10627
3120.89 10939
3121.42 11015
3121.94 10941
3122.47 10815
3123.00 11426
3123.52 11393
3124.05 11298
3124.58 11153
3125.11 11360
3125.63 11000
3126.16 11275
3126.69 11152
3127.21 11361
3127.74 11426
3128.27 11334
3128.80 11133
3129.32 11223
3129.85 11505
3130.38 11313
3130.91 11109
3131.43 11367
3131.96 11402
3132.49 11320
3133.02 11473
3133.54 11155
3134.07 10912
3134.60 10803
3135.13 10842
3135.65 11217
3136.18 11328
3136.71 11145
3137.24 11221
3137.77 10967
3138.29 10906
3138.82 11117
3139.35 11412
3139.88 11017
3140.41 11196
3140.94 11019
3141.46 10581
3141.99 10531
3142.52 10474
3143.05 11083
3143.58 11110
3144.11 11273
3144.64 11236
3145.16 11515
3145.69 11934
3146.22 11974
3146.75 12249
3147.28 12905
3147.81 13323
3148.34 13835
3148.87 14208
3149.40 13846
3149.92 13914
3150.45 13845
3150.98 13474
3151.51 13280
3152.04 12964
3152.57 12420
3153.10 12232
3153.63 12205
3154.16 11744
3154.69 11507
3155.22 10954
3155.75 10913
3156.28 11364
3156.81 11568
3157.34 11720
3157.87 12000
3158.40 11716
3158.93 11857
3159.46 12617
3159.99 12565
3160.52 11966
3161.05 12318
3161.58 12178
3162.11 12386
3162.64 12467
3163.17 12305
3163.70 12309
3164.23 12222
3164.76 11992
3165.29 12099
3165.82 11845
3166.35 11643
3166.88 11174
3167.41 11225
3167.94 11362
3168.47 11274
3169.00 11442
3169.53 11360
3170.06 11133
3170.59 10691
3171.12 10880
3171.65 11072
3172.19 11158
3172.72 10987
3173.25 11639
3173.78 11620
3174.31 11830
3174.84 12415
3175.37 12210
3175.90 12117
3176.44 11980
3176.97 11864
3177.50 11808
3178.03 11821
3178.56 11644
3179.09 11470
3179.62 11262
3180.16 11429
3180.69 11345
3181.22 11724
3181.75 11572
3182.28 11467
3182.81 11293
3183.35 11408
3183.88 11177
3184.41 11142
3184.94 11214
3185.47 11200
3186.01 11019
3186.54 11229
3187.07 11030
3187.60 10835
3188.14 10845
3188.67 11018
3189.20 10855
3189.73 10942
3190.26 10695
3190.80 10884
3191.33 10980
3191.86 10756
3192.39 10805
3192.93 10918
3193.46 10966
3193.99 10877
3194.53 10923
3195.06 10881
3195.59 11100
3196.12 11598
3196.66 11270
3197.19 11119
3197.72 11219
3198.26 11472
3198.79 11891
3199.32 11857
3199.86 12002
3200.39 12119
3200.92 12258
3201.46 12674
3201.99 13038
3202.52 13004
3203.06 13479
3203.59 13296
3204.12 13593
3204.66 13643
3205.19 13212
3205.73 13185
3206.26 12513
3206.79 11957
3207.33 11822
3207.86 11205
3208.39 11731
3208.93 11808
3209.46 11657
3210.00 12039
3210.53 12544
3211.07 12799
3211.60 13381
3212.13 13443
3212.67 13655
3213.20 14174
3213.74 14180
3214.27 13843
3214.81 13667
3215.34 13292
3215.88 12675
3216.41 12440
3216.94 12492
3217.48 12849
3218.01 12454
3218.55 12371
3219.08 12417
3219.62 12623
3220.15 12853
3220.69 13080
3221.22 12642
3221.76 13044
3222.29 13026
3222.83 13095
3223.36 13500
3223.90 13307
3224.43 13453
3224.97 14011
3225.51 13596
3226.04 13458
3226.58 14222
3227.11 13557
3227.65 12696
3228.18 12711
3228.72 12562
3229.25 12037
3229.79 11912
3230.33 11465
3230.86 11049
3231.40 10945
3231.93 10815
3232.47 10849
3233.01 10776
3233.54 10566
3234.08 10885
3234.61 11131
3235.15 11283
3235.69 10816
3236.22 10987
3236.76 11017
3237.30 11158
3237.83 11428
3238.37 11406
3238.91 11906
3239.44 12380
3239.98 11894
3240.51 12031
3241.05 12321
3241.59 11795
3242.13 11882
3242.66 11528
3243.20 11539
3243.74 11173
3244.27 10769
3244.81 10718
3245.35 10614
3245.88 10484
3246.42 10599
3246.96 10394
3247.50 10416
3248.03 10525
3248.57 10298
3249.11 10350
3249.64 10811
3250.18 11251
3250.72 11016
3251.26 10843
3251.79 11217
3252.33 11194
3252.87 10974
3253.41 11042
3253.95 11586
3254.48 11406
3255.02 11339
3255.56 11639
3256.10 11757
3256.64 11554
3257.17 11640
3257.71 11788
3258.25 11755
3258.79 11615
3259.33 12170
3259.86 12130
3260.40 12242
3260.94 12206
3261.48 12502
3262.02 12584
3262.56 12971
3263.09 13052
3263.63 13549
3264.17 13711
3264.71 13567
3265.25 13769
3265.79 14017
3266.33 13849
3266.87 13896
3267.40 13921
3267.94 13742
3268.48 13573
3269.02 13097
3269.56 12974
3270.10 13069
3270.64 12462
3271.18 12110
3271.72 11752
3272.26 11304
3272.80 11342
3273.33 11450
3273.87 11426
3274.41 11163
3274.95 10985
3275.49 11074
3276.03 11578
3276.57 11624
3277.11 11853
3277.65 11859
3278.19 11767
3278.73 11538
3279.27 11888
3279.81 12292
3280.35 12342
3280.89 12434
3281.43 12671
3281.97 12500
3282.51 12864
3283.05 12596
3283.59 12804
3284.13 13312
3284.67 13280
3285.21 13607
3285.75 13834
3286.29 14192
3286.83 14490
3287.37 14725
3287.91 14796
3288.45 14508
3289.00 14272
3289.54 14119
3290.08 14167
3290.62 13955
3291.16 13497
3291.70 13051
3292.24 13071
3292.78 13629
3293.32 13584
3293.86 13735
3294.40 14734
3294.95 15308
3295.49 15701
3296.03 16332
3296.57 16658
3297.11 16714
3297.65 16795
3298.19 17042
3298.74 16780
3299.28 15879
3299.82 14908
3300.36 14635
3300.90 14481
3301.44 13555
3301.98 13464
3302.53 12832
3303.07 13000
3303.61 12904
3304.15 12395
3304.69 12510
3305.24 12765
3305.78 12355
3306.32 12278
3306.86 11818
3307.40 12063
3307.95 11758
3308.49 11371
3309.03 11820
3309.57 11715
3310.12 11601
3310.66 11760
3311.20 11755
3311.74 11282
3312.29 11438
3312.83 11622
3313.37 11853
3313.91 12398
3314.46 12255
3315.00 12117
3315.54 12417
3316.09 12404
3316.63 13052
3317.17 13394
3317.71 13207
3318.26 13006
3318.80 12458
3319.34 12492
3319.89 12309
3320.43 12128
3320.97 11804
3321.52 12048
3322.06 11744
3322.60 11917
3323.15 12183
3323.69 12142
3324.23 12543
3324.78 12579
3325.32 12243
3325.86 12688
3326.41 12323
3326.95 12371
3327.50 12128
3328.04 11884
3328.58 12131
3329.13 11710
3329.67 11631
3330.22 11296
3330.76 11644
3331.30 12161
3331.85 12036
3332.39 12127
3332.94 12329
3333.48 12571
3334.03 12571
3334.57 12487
3335.11 12645
3335.66 12845
3336.20 12645
3336.75 12484
3337.29 12886
3337.84 13052
3338.38 12593
3338.93 12160
3339.47 12210
3340.02 12178
3340.56 12037
3341.11 12146
3341.65 12028
3342.20 11819
3342.74 11770
3343.29 11605
3343.83 11578
3344.38 11619
3344.92 11304
3345.47 10924
3346.01 11025
3346.56 10875
3347.10 10817
3347.65 10904
3348.19 11455
3348.74 11338
3349.29 11110
3349.83 11303
3350.38 11736
3350.92 11755
3351.47 11445
3352.01 11696
3352.56 11406
3353.11 11284
3353.65 10991
3354.20 10680
3354.74 11190
3355.29 11347
3355.84 11076
3356.38 11042
3356.93 11079
3357.47 11024
3358.02 10970
3358.57 10978
3359.11 10475
3359.66 10167
3360.21 10089
3360.75 10188
3361.30 10116
3361.85 9954
3362.39 9856
3362.94 10132
3363.49 10339
3364.03 10332
3364.58 9800
3365.13 10204
3365.67 10486
3366.22 10392
3366.77 10136
3367.31 10282
3367.86 10056
3368.41 10073
3368.96 10035
3369.50 10653
3370.05 10377
3370.60 10374
3371.15 10246
3371.69 10356
3372.24 10694
3372.79 10815
3373.34 10348
3373.88 10296
3374.43 10340
3374.98 10218
3375.53 10028
3376.07 10180
3376.62 10019
3377.17 9604
3377.72 9572
3378.27 9562
3378.81 9437
3379.36 9365
3379.91 9226
3380.46 9328
3381.01 9573
3381.55 9517
3382.10 9598
3382.65 9765
3383.20 9601
3383.75 9718
3384.30 9760
3384.84 9633
3385.39 9534
3385.94 9821
3386.49 9998
3387.04 9714
3387.59 10054
3388.14 9964
3388.69 10210
3389.23 10320
3389.78 10184
3390.33 10060
3390.88 9943
3391.43 10035
3391.98 10384
3392.53 10095
3393.08 10180
3393.63 10373
3394.18 10107
3394.72 10063
3395.27 9915
3395.82 9694
3396.37 9826
3396.92 9680
3397.47 9765
3398.02 9719
3398.57 9514
3399.12 9680
3399.67 9459
3400.22 9373
3400.77 9308
3401.32 9401
3401.87 9356
3402.42 9300
3402.97 9560
3403.52 9444
3404.07 9757
3404.62 9710
3405.17 9375
3405.72 9586
3406.27 9933
3406.82 9774
3407.37 9880
3407.92 9343
3408.47 9336
3409.02 9171
3409.57 9540
3410.12 9465
3410.67 9410
3411.22 9302
3411.78 9500
3412.33 9376
3412.88 9436
3413.43 9511
3413.98 9583
3414.53 9509
3415.08 9481
3415.63 9987
3416.18 9370
3416.73 9636
3417.28 9698
3417.84 9842
3418.39 9605
3418.94 9792
3419.49 9461
3420.04 9255
3420.59 9295
3421.14 9473
3421.69 9599
3422.25 9664
3422.80 10096
3423.35 10152
3423.90 10070
3424.45 10188
3425.00 10226
3425.56 10095
3426.11 10515
3426.66 10367
3427.21 10219
3427.76 10133
3428.32 10122
3428.87 9881
3429.42 9589
3429.97 9617
3430.52 9887
3431.08 9916
3431.63 9970
3432.18 9826
3432.73 10110
3433.29 10148
3433.84 9980
3434.39 9871
3434.94 9849
3435.50 9860
3436.05 9477
3436.60 9855
3437.15 9929
3437.71 9595
3438.26 9827
3438.81 9768
3439.37 9964
3439.92 9720
3440.47 10205
3441.02 10472
3441.58 10386
3442.13 10220
3442.68 10295
3443.24 10310
3443.79 10057
3444.34 9859
3444.90 9786
3445.45 9848
3446.00 9878
3446.56 9682
3447.11 9765
3447.66 9618
3448.22 9496
3448.77 9492
3449.33 9524
3449.88 9567
3450.43 9380
3450.99 9168
3451.54 9279
3452.09 9465
3452.65 9318
3453.20 9162
3453.76 9209
3454.31 9277
3454.86 9185
3455.42 9076
3455.97 9387
3456.53 9279
3457.08 9399
3457.64 9603
3458.19 9872
3458.75 9790
3459.30 9375
3459.85 9177
3460.41 9528
3460.96 9511
3461.52 9557
3462.07 9691
3462.63 9793
3463.18 9843
3463.74 9638
3464.29 9318
3464.85 9472
3465.40 9735
3465.96 9610
3466.51 9854
3467.07 9797
3467.62 9625
3468.18 9788
3468.73 10158
3469.29 10356
3469.84 10448
3470.40 10557
3470.95 10612
3471.51 10293
3472.07 10414
3472.62 10698
3473.18 10916
3473.73 10639
3474.29 10570
3474.84 10366
3475.40 9934
3475.96 10033
3476.51 10180
3477.07 10148
3477.62 10114
3478.18 10503
3478.74 10769
3479.29 10540
3479.85 11127
3480.40 11175
3480.96 10865
3481.52 11001
3482.07 11278
3482.63 11215
3483.19 10976
3483.74 10686
3484.30 10553
3484.86 10272
3485.41 10507
3485.97 10596
3486.53 10527
3487.08 10424
3487.64 10847
3488.20 10895
3488.75 11149
3489.31 11585
3489.87 11786
3490.42 11979
3490.98 11934
3491.54 12202
3492.09 12362
3492.65 12631
3493.21 12922
3493.77 12910
3494.32 13181
3494.88 13272
3495.44 13069
3496.00 13195
3496.55 12916
3497.11 12840
3497.67 12949
3498.23 13268
3498.78 13867
3499.34 13752
3499.90 14450
3500.46 14945
3501.01 15249
3501.57 16267
3502.13 16779
3502.69 17441
3503.25 18770
3503.80 19696
3504.36 21533
3504.92 22747
3505.48 23702
3506.04 24575
3506.60 25913
3507.15 26155
3507.71 25218
3508.27 24163
3508.83 22821
3509.39 20452
3509.95 18663
3510.50 17576
3511.06 15876
3511.62 14379
3512.18 13598
3512.74 12792
3513.30 12376
3513.86 11681
3514.42 11043
3514.98 11171
3515.53 10733
3516.09 10664
3516.65 10527
3517.21 10559
3517.77 10929
3518.33 10928
3518.89 11086
3519.45 10914
3520.01 11208
3520.57 11271
3521.13 11294
3521.69 11094
3522.25 10830
3522.81 11058
3523.36 11045
3523.92 11467
3524.48 11383
3525.04 11171
3525.60 10855
3526.16 10615
3526.72 10557
3527.28 10651
3527.84 10594
3528.40 10157
3528.96 10185
3529.52 10497
3530.08 10097
3530.64 10194
3531.20 10676
3531.76 10331
3532.32 10674
3532.89 10962
3533.45 10976
3534.01 11245
3534.57 11489
3535.13 11365
3535.69 11739
3536.25 12018
3536.81 12346
3537.37 12316
3537.93 12584
3538.49 12918
3539.05 12770
3539.61 12344
3540.17 12298
3540.74 12367
3541.30 12298
3541.86 11871
3542.42 11719
3542.98 11910
3543.54 11976
3544.10 11702
3544.66 11660
3545.22 11846
3545.79 11611
3546.35 11585
3546.91 11297
3547.47 11263
3548.03 10946
3548.59 10565
3549.16 10311
3549.72 10154
3550.28 10092
3550.84 9901
3551.40 10228
3551.96 10467
3552.53 9717
3553.09 9748
3553.65 10403
3554.21 10210
3554.77 10198
3555.34 10110
3555.90 10387
3556.46 10473
3557.02 10512
3557.59 10169
3558.15 9843
3558.71 10130
3559.27 10235
3559.84 10161
3560.40 10695
3560.96 10530
3561.52 10429
3562.09 10175
3562.65 10104
3563.21 10293
3563.77 10657
3564.34 10350
3564.90 10219
3565.46 9859
3566.03 9914
3566.59 10267
3567.15 10243
3567.72 10225
3568.28 10256
3568.84 10160
3569.41 10396
3569.97 10756
3570.53 10270
3571.10 10370
3571.66 10563
3572.22 10614
3572.79 10712
3573.35 10235
3573.91 10385
3574.48 10362
3575.04 10648
3575.60 10858
3576.17 11267
3576.73 10968
3577.30 11367
3577.86 11562
3578.42 11477
3578.99 11752
3579.55 12133
3580.12 11465
3580.68 11639
3581.24 11240
3581.81 10586
3582.37 10355
3582.94 10606
3583.50 10683
3584.07 10144
3584.63 9937
3585.20 10083
3585.76 9994
3586.32 9777
3586.89 9974
3587.45 9756
3588.02 9830
3588.58 9349
3589.15 9715
3589.71 9619
3590.28 9647
3590.84 9691
3591.41 9612
3591.97 9947
3592.54 9369
3593.10 9408
3593.67 10093
3594.23 10070
3594.80 9838
3595.36 9889
3595.93 9876
3596.50 10195
3597.06 9994
3597.63 10165
3598.19 10017
3598.76 9914
3599.32 10197
3599.89 10164
3600.45 9940
3601.02 9849
3601.59 9878
3602.15 9942
3602.72 10299
3603.28 10256
3603.85 10246
3604.42 10131
3604.98 10044
3605.55 9730
3606.11 9784
3606.68 9781
3607.25 9581
3607.81 9531
3608.38 9308
3608.95 9090
3609.51 9278
3610.08 9339
3610.65 8978
3611.21 8854
3611.78 8932
3612.35 9004
3612.91 9113
3613.48 9589
3614.05 9931
3614.61 10086
3615.18 10463
3615.75 10982
3616.31 11559
3616.88 12094
3617.45 13014
3618.01 13657
3618.58 14984
3619.15 16216
3619.72 16005
3620.28 16172
3620.85 15532
3621.42 15090
3621.99 14350
3622.55 12997
3623.12 12361
3623.69 11623
3624.26 10566
3624.82 10118
3625.39 9956
3625.96 9493
3626.53 9445
3627.09 9284
3627.66 9390
3628.23 8712
3628.80 8745
3629.37 9134
3629.93 9023
3630.50 9399
3631.07 9267
3631.64 9007
3632.21 9040
3632.77 9083
3633.34 9260
3633.91 8974
3634.48 8801
3635.05 9029
3635.62 9147
3636.19 9167
3636.75 9049
3637.32 9048
3637.89 9247
3638.46 9542
3639.03 9054
3639.60 9301
3640.17 9513
3640.73 9611
3641.30 9870
3641.87 9862
3642.44 9711
3643.01 10040
3643.58 10677
3644.15 10189
3644.72 10585
3645.29 10351
3645.86 10342
3646.43 10392
3647.00 9869
3647.57 10076
3648.13 10290
3648.70 10073
3649.27 9966
3649.84 10318
3650.41 10295
3650.98 10209
3651.55 10309
3652.12 10505
3652.69 10269
3653.26 10005
3653.83 10042
3654.40 9980
3654.97 9988
3655.54 10174
3656.11 10515
3656.68 10507
3657.25 10539
3657.82 10374
3658.39 10437
3658.96 10323
3659.53 10233
3660.10 10234
3660.67 10154
3661.24 10278
3661.82 10621
3662.39 10406
3662.96 10127
3663.53 10218
3664.10 9682
3664.67 9446
3665.24 9369
3665.81 9271
3666.38 9245
3666.95 8990
3667.52 9094
3668.09 9059
3668.67 8733
3669.24 9143
3669.81 9388
3670.38 9327
3670.95 9361
3671.52 9200
3672.09 9461
3672.66 9487
3673.24 9307
3673.81 9631
3674.38 9860
3674.95 10478
3675.52 10615
3676.09 10668
3676.66 10688
3677.24 11188
3677.81 11269
3678.38 10961
3678.95 10755
3679.52 10459
3680.10 10331
3680.67 9957
3681.24 9354
3681.81 9562
3682.38 9528
3682.96 9440
3683.53 9616
3684.10 9084
3684.67 8934
3685.25 8655
3685.82 8696
3686.39 9293
3686.96 9525
3687.54 9213
3688.11 9068
3688.68 9249
3689.25 9313
3689.83 9648
3690.40 9827
3690.97 9942
3691.54 10275
3692.12 10420
3692.69 10544
3693.26 10241
3693.84 10287
3694.41 10434
3694.98 10381
3695.56 10229
3696.13 10337
3696.70 10470
3697.28 9891
3697.85 9942
3698.42 9826
3699.00 9684
3699.57 9868
3700.14 9856
3700.72 9824
3701.29 9501
3701.86 9345
3702.44 9893
3703.01 9767
3703.58 9736
3704.16 9695
3704.73 9442
3705.31 9542
3705.88 9381
3706.45 9421
3707.03 9579
3707.60 9258
3708.18 9239
3708.75 9745
3709.33 9662
3709.90 9854
3710.47 9681
3711.05 9549
3711.62 9308
3712.20 9507
3712.77 9431
3713.35 9292
3713.92 9630
3714.50 9347
3715.07 9119
3715.64 9199
3716.22 9324
3716.79 9185
3717.37 9280
3717.94 9647
3718.52 9436
3719.09 9572
3719.67 10032
3720.24 9706
3720.82 10112
3721.39 9945
3721.97 9874
3722.54 9898
3723.12 9503
3723.70 9564
3724.27 9295
3724.85 9145
3725.42 9070
3726.00 9016
3726.57 9178
3727.15 8998
3727.72 8801
3728.30 8930
3728.88 9246
3729.45 9917
3730.03 9726
3730.60 9994
3731.18 9977
3731.75 10319
3732.33 10554
3732.91 10747
3733.48 10910
3734.06 10847
3734.64 10737
3735.21 10969
3735.79 10903
3736.36 10591
3736.94 10256
3737.52 10198
3738.09 10140
3738.67 9907
3739.25 9729
3739.82 9867
3740.40 9499
3740.98 9498
3741.55 9321
3742.13 9446
3742.71 9098
3743.28 9222
3743.86 9479
3744.44 9389
3745.01 9485
3745.59 9416
3746.17 9452
3746.75 9513
3747.32 9690
3747.90 9733
3748.48 9704
3749.05 9929
3749.63 9698
3750.21 9725
3750.79 9745
3751.36 9573
3751.94 9427
3752.52 9379
3753.10 9470
3753.67 9393
3754.25 9189
3754.83 9565
3755.41 9389
3755.99 9193
3756.56 9458
3757.14 9527
3757.72 9672
3758.30 9696
3758.88 10100
3759.45 10086
3760.03 10298
3760.61 10700
3761.19 10539
3761.77 10609
3762.35 10430
3762.92 10495
3763.50 10541
3764.08 10403
3764.66 10432
3765.24 10362
3765.82 10515
3766.39 10162
3766.97 9783
3767.55 9591
3768.13 9307
3768.71 9143
3769.29 9092
3769.87 9326
3770.45 9468
3771.03 9307
3771.60 9379
3772.18 9403
3772.76 9573
3773.34 9239
3773.92 9353
3774.50 9050
3775.08 9199
3775.66 9347
3776.24 9401
3776.82 9481
3777.40 9391
3777.98 9104
3778.56 9032
3779.14 9055
3779.72 8976
3780.30 8868
3780.88 8746
3781.46 8638
3782.04 8550
3782.61 8502
3783.19 8316
3783.77 8954
3784.35 8700
3784.93 8555
3785.52 8825
3786.10 8656
3786.68 8838
3787.26 9029
3787.84 8660
3788.42 8819
3789.00 8714
3789.58 8894
3790.16 8960
3790.74 8893
3791.32 9067
3791.90 9286
3792.48 9134
3793.06 9189
3793.64 8956
3794.22 8975
3794.80 8888
3795.38 9002
3795.96 9156
3796.55 9596
3797.13 9515
3797.71 9195
3798.29 8906
3798.87 9168
3799.45 9056
3800.03 9141
3800.61 8847
3801.19 8807
3801.78 9152
3802.36 9404
3802.94 9561
3803.52 9356
3804.10 9652
3804.68 9763
3805.27 9768
3805.85 9905
3806.43 10370
3807.01 10503
3807.59 10379
3808.17 10860
3808.76 11635
3809.34 11577
3809.92 12013
3810.50 12328
3811.08 12704
3811.67 12393
3812.25 12135
3812.83 12164
3813.41 11322
3814.00 10633
3814.58 10578
3815.16 10639
3815.74 10645
3816.32 10461
3816.91 10139
3817.49 9880
3818.07 9887
3818.66 9586
3819.24 9149
3819.82 9192
3820.40 9216
3820.99 9003
3821.57 8670
3822.15 8609
3822.73 8329
3823.32 8492
3823.90 8433
3824.48 8497
3825.07 8222
3825.65 8311
3826.23 8182
3826.82 8253
3827.40 8215
3827.98 8216
3828.57 8242
3829.15 8296
3829.73 8342
3830.32 8224
3830.90 8224
3831.48 8491
3832.07 8389
3832.65 8611
3833.24 8517
3833.82 8798
3834.40 9026
3834.99 8722
3835.57 8924
3836.16 8981
3836.74 8700
3837.32 8750
3837.91 8611
3838.49 8555
3839.08 8591
3839.66 8701
3840.24 8489
3840.83 8481
3841.41 8846
3842.00 8754
3842.58 8356
3843.17 8309
3843.75 8496
3844.34 8773
3844.92 8783
3845.51 8633
3846.09 8674
3846.67 8626
3847.26 8774
3847.84 8614
3848.43 8563
3849.01 8795
3849.60 8912
3850.18 8899
3850.77 8810
3851.35 8610
3851.94 8545
3852.53 8655
3853.11 8579
3853.70 8686
3854.28 8789
3854.87 8840
3855.45 8507
3856.04 8650
3856.62 8724
3857.21 8580
3857.79 9050
3858.38 9243
3858.97 9109
3859.55 9693
3860.14 9811
3860.72 9841
3861.31 10366
3861.90 11040
3862.48 11413
3863.07 11638
3863.65 11930
3864.24 12011
3864.83 11581
3865.41 11431
3866.00 11299
3866.58 10983
3867.17 10338
3867.76 10039
3868.34 9933
3868.93 10132
3869.52 9806
3870.10 9701
3870.69 9438
3871.28 9538
3871.86 9612
3872.45 9586
3873.04 9781
3873.62 9754
3874.21 9617
3874.80 9921
3875.38 10193
3875.97 10266
3876.56 10489
3877.15 10809
3877.73 10491
3878.32 10287
3878.91 9847
3879.49 10042
3880.08 9937
3880.67 10029
3881.26 9778
3881.84 9476
3882.43 9063
3883.02 8790
3883.61 9197
3884.19 8964
3884.78 9022
3885.37 8685
3885.96 8857
3886.55 8434
3887.13 8438
3887.72 8730
3888.31 8994
3888.90 9302
3889.49 9376
3890.07 9249
3890.66 9363
3891.25 9628
3891.84 9725
3892.43 9725
3893.01 9909
3893.60 9882
3894.19 9875
3894.78 10049
3895.37 9840
3895.96 9297
3896.55 9245
3897.13 9406
3897.72 9697
3898.31 9362
3898.90 9391
3899.49 9184
3900.08 8857
3900.67 9328
3901.26 9498
3901.84 9527
3902.43 9497
3903.02 9246
3903.61 9199
3904.20 9266
3904.79 9189
3905.38 8967
3905.97 8935
3906.56 8758
3907.15 8423
3907.74 8513
3908.33 8269
3908.92 8485
3909.50 8362
3910.09 8186
3910.68 8455
3911.27 8254
3911.86 8021
3912.45 8146
3913.04 7765
3913.63 7644
3914.22 7809
3914.81 7588
3915.40 7878
3915.99 7867
3916.58 7835
3917.17 8018
3917.76 8145
3918.35 8076
3918.94 7775
3919.53 7820
3920.12 7889
3920.72 7989
3921.31 7974
3921.90 8075
3922.49 8238
3923.08 8502
3923.67 8604
3924.26 8467
3924.85 8578
3925.44 8344
3926.03 8159
3926.62 8308
3927.21 8071
3927.80 8006
3928.39 8205
3928.99 8063
3929.58 7887
3930.17 7877
3930.76 7825
3931.35 7834
3931.94 7789
3932.53 7999
3933.12 7837
3933.72 7842
3934.31 7682
3934.90 7695
3935.49 8054
3936.08 8076
3936.67 8083
3937.26 7974
3937.86 8281
3938.45 8554
3939.04 8664
3939.63 8464
3940.22 8568
3940.82 8892
3941.41 9447
3942.00 9607
3942.59 9345
3943.18 9158
3943.78 9721
3944.37 9686
3944.96 9297
3945.55 8798
3946.14 8901
3946.74 8576
3947.33 8146
3947.92 8331
3948.51 8289
3949.11 7999
3949.70 7842
3950.29 7848
3950.88 8136
3951.48 8009
3952.07 8040
3952.66 8051
3953.26 7828
3953.85 8282
3954.44 7870
3955.03 8174
3955.63 8201
3956.22 8146
3956.81 8251
3957.41 8532
3958.00 8604
3958.59 8672
3959.19 8649
3959.78 8452
3960.37 8768
3960.97 8747
3961.56 8707
3962.15 8392
3962.75 8718
3963.34 8681
3963.93 8583
3964.53 8561
3965.12 8575
3965.72 8816
3966.31 8863
3966.90 9125
3967.50 8856
3968.09 8944
3968.69 8825
3969.28 9345
3969.87 9056
3970.47 8741
3971.06 8473
3971.66 8320
3972.25 8086
3972.85 8117
3973.44 7779
3974.03 8076
3974.63 7987
3975.22 7904
3975.82 7912
3976.41 8202
3977.01 8108
3977.60 8379
3978.20 8609
3978.79 8313
3979.39 8250
3979.98 8721
3980.58 8590
3981.17 8470
3981.77 8612
3982.36 8823
3982.96 9095
3983.55 8655
3984.15 8659
3984.74 8472
3985.34 8644
3985.93 8611
3986.53 8676
3987.12 8580
3987.72 8315
3988.31 8674
3988.91 8628
3989.50 8339
3990.10 8324
3990.70 8382
3991.29 8595
3991.89 8609
3992.48 8665
3993.08 8957
3993.67 9232
3994.27 9565
3994.87 9590
3995.46 10262
3996.06 10483
3996.65 9912
3997.25 10123
3997.85 10407
3998.44 10214
3999.04 10171
3999.64 9768
4000.23 9406
4000.83 9459
4001.43 9617
4002.02 9325
4002.62 9194
4003.21 9199
4003.81 9476
4004.41 9825
4005.00 10170
4005.60 10013
4006.20 10267
4006.80 10441
4007.39 10337
4007.99 10507
4008.59 10625
4009.18 10595
4009.78 10140
4010.38 10386
4010.97 9941
4011.57 9764
4012.17 9471
4012.77 9002
4013.36 9053
4013.96 9367
4014.56 9292
4015.16 9384
4015.75 9060
4016.35 9083
4016.95 8884
4017.55 9032
4018.14 9371
4018.74 9267
4019.34 9043
4019.94 8789
4020.54 8818
4021.13 8989
4021.73 8808
4022.33 8646
4022.93 9018
4023.53 9403
4024.12 9264
4024.72 9582
4025.32 10040
4025.92 10094
4026.52 10378
4027.12 10892
4027.71 11459
4028.31 11880
4028.91 12298
4029.51 12496
4030.11 13134
4030.71 13372
4031.31 12678
4031.90 12329
4032.50 11724
4033.10 11290
4033.70 10648
4034.30 9728
4034.90 9826
4035.50 9629
4036.10 9295
4036.70 9024
4037.29 8897
4037.89 9324
4038.49 9284
4039.09 8801
4039.69 9084
4040.29 8893
4040.89 8798
4041.49 8941
4042.09 8877
4042.69 8929
4043.29 8793
4043.89 8987
4044.49 8882
4045.09 9017
4045.69 9151
4046.29 9220
4046.89 9466
4047.49 9202
4048.09 9691
4048.69 9587
4049.29 9471
4049.89 9780
4050.49 9678
4051.09 9330
4051.69 9598
4052.29 9446
4052.89 9470
4053.49 9122
4054.09 9189
4054.69 9200
4055.29 9266
4055.89 9425
4056.49 9109
4057.09 9076
4057.69 9053
4058.29 8759
4058.89 8737
4059.49 8766
4060.09 8531
4060.70 8490
4061.30 8511
4061.90 8241
4062.50 8064
4063.10 8314
4063.70 8442
4064.30 8313
4064.90 8808
4065.50 8828
4066.11 8784
4066.71 9131
4067.31 8903
4067.91 8782
4068.51 8958
4069.11 9007
4069.71 9240
4070.32 9005
4070.92 8910
4071.52 8804
4072.12 8680
4072.72 8463
4073.32 8419
4073.93 8255
4074.53 8090
4075.13 8193
4075.73 7959
4076.33 8053
4076.94 8148
4077.54 7787
4078.14 8087
4078.74 8431
4079.34 7999
4079.95 8080
4080.55 7942
4081.15 8198
4081.75 7823
4082.36 7814
4082.96 8182
4083.56 8092
4084.16 7907
4084.77 8168
4085.37 8417
4085.97 8166
4086.58 8134
4087.18 8072
4087.78 7915
4088.38 7838
4088.99 7937
4089.59 7865
4090.19 7809
4090.80 7892
4091.40 7953
4092.00 7986
4092.61 7877
4093.21 7944
4093.81 7974
4094.42 7973
4095.02 7994
4095.62 8069
4096.23 7984
4096.83 7949
4097.43 7788
4098.04 7968
4098.64 7744
4099.24 7646
4099.85 8237
4100.45 7952
4101.06 7908
4101.66 7703
4102.26 7690
4102.87 7780
4103.47 7736
4104.08 7755
4104.68 8070
4105.28 7872
4105.89 7884
4106.49 7885
4107.10 8142
4107.70 8250
4108.31 8093
4108.91 8052
4109.51 8162
4110.12 7800
4110.72 7849
4111.33 7852
4111.93 7844
4112.54 7638
4113.14 7636
4113.75 7737
4114.35 7686
4114.96 7866
4115.56 7751
4116.17 7866
4116.77 8096
4117.38 7793
4117.98 7593
4118.59 7530
4119.19 7591
4119.80 7567
4120.40 7727
4121.01 7990
4121.61 8444
4122.22 8209
4122.82 8181
4123.43 8277
4124.04 8362
4124.64 8373
4125.25 8676
4125.85 8691
4126.46 8373
4127.06 8551
4127.67 8825
4128.28 8476
4128.88 8367
4129.49 8414
4130.09 8293
4130.70 8386
4131.31 8507
4131.91 8444
4132.52 8413
4133.12 8645
4133.73 8563
4134.34 8647
4134.94 8928
4135.55 9098
4136.16 8956
4136.76 8869
4137.37 9494
4137.98 9453
4138.58 9320
4139.19 9615
4139.80 9708
4140.40 10211
4141.01 10133
4141.62 10141
4142.22 10635
4142.83 10386
4143.44 10667
4144.04 10817
4144.65 10900
4145.26 10473
4145.86 10011
4146.47 9957
4147.08 9759
4147.69 9191
4148.29 8617
4148.90 8555
4149.51 8427
4150.12 8120
4150.72 8093
4151.33 8066
4151.94 8106
4152.55 8198
4153.15 8025
4153.76 7924
4154.37 8255
4154.98 8193
4155.59 8121
4156.19 8061
4156.80 7771
4157.41 7844
4158.02 7733
4158.63 7764
4159.23 7660
4159.84 7894
4160.45 7983
4161.06 7768
4161.67 7948
4162.28 8199
4162.88 8097
4163.49 8432
4164.10 8686
4164.71 8717
4165.32 9084
4165.93 8954
4166.53 9103
4167.14 9327
4167.75 9233
4168.36 8856
4168.97 8634
4169.58 8810
4170.19 8901
4170.80 8501
4171.41 8831
4172.01 8944
4172.62 8745
4173.23 8710
4173.84 8703
4174.45 8493
4175.06 8354
4175.67 8841
4176.28 8757
4176.89 8867
4177.50 8726
4178.11 8803
4178.72 9204
4179.33 9061
4179.94 9071
4180.55 9046
4181.16 8931
4181.77 8895
4182.38 8529
4182.99 8479
4183.60 8440
4184.21 8542
4184.82 8565
4185.43 8382
4186.04 8136
4186.65 8317
4187.26 8298
4187.87 8290
4188.48 8167
4189.09 7663
4189.70 7878
4190.31 8014
4190.92 8323
4191.53 8498
4192.14 8545
4192.75 9032
4193.36 9251
4193.97 9616
4194.58 10341
4195.19 10442
4195.80 10797
4196.41 10884
4197.03 10658
4197.64 10738
4198.25 10542
4198.86 10394
4199.47 10193
4200.08 9690
4200.69 9588
4201.30 9497
4201.91 9048
4202.53 8667
4203.14 8992
4203.75 8444
4204.36 8460
4204.97 8310
4205.58 8282
4206.19 8426
4206.81 8459
4207.42 8422
4208.03 8246
4208.64 8229
4209.25 8019
4209.86 8256
4210.48 7999
4211.09 8098
4211.70 8327
4212.31 8326
4212.92 8221
4213.54 8308
4214.15 8205
4214.76 8419
4215.37 8395
4215.99 8929
4216.60 8955
4217.21 8999
4217.82 9457
4218.43 9661
4219.05 10038
4219.66 10109
4220.27 10298
4220.89 10396
4221.50 10490
4222.11 10967
4222.72 11157
4223.34 10533
4223.95 10572
4224.56 10281
4225.17 10112
4225.79 9901
4226.40 9937
4227.01 9677
4227.63 9780
4228.24 9702
4228.85 9648
4229.47 9786
4230.08 9847
4230.69 10305
4231.31 10576
4231.92 10699
4232.53 10679
4233.15 10388
4233.76 10376
4234.37 10339
4234.99 10284
4235.60 10256
4236.22 10523
4236.83 10327
4237.44 10126
4238.06 10213
4238.67 10448
4239.28 9862
4239.90 9630
4240.51 9134
4241.13 9161
4241.74 8807
4242.36 8890
4242.97 8458
4243.58 8474
4244.20 8268
4244.81 8377
4245.43 8470
4246.04 8487
4246.66 8756
4247.27 9054
4247.89 9216
4248.50 9218
4249.11 9560
4249.73 9696
4250.34 9539
4250.96 10128
4251.57 9791
4252.19 9840
4252.80 9616
4253.42 9721
4254.03 9557
4254.65 9763
4255.26 9757
4255.88 9610
4256.49 9184
4257.11 9408
4257.72 9031
4258.34 8972
4258.96 9078
4259.57 9038
4260.19 8968
4260.80 8916
4261.42 8672
4262.03 9020
4262.65 8961
4263.26 8840
4263.88 8737
4264.50 8767
4265.11 8991
4265.73 8900
4266.34 8906
4266.96 8686
4267.58 9007
4268.19 9196
4268.81 9260
4269.42 9073
4270.04 8863
4270.66 8914
4271.27 8944
4271.89 8609
4272.51 8691
4273.12 8375
4273.74 8019
4274.36 8042
4274.97 8060
4275.59 8281
4276.20 8252
4276.82 8653
4277.44 8581
4278.06 8567
4278.67 8762
4279.29 8640
4279.91 8499
4280.52 8070
4281.14 7902
4281.76 8079
4282.37 7922
4282.99 7811
4283.61 7702
4284.23 7733
4284.84 7815
4285.46 7690
4286.08 7754
4286.69 7877
4287.31 7983
4287.93 7922
4288.55 7885
4289.16 7960
4289.78 7602
4290.40 7643
4291.02 7757
4291.64 7615
4292.25 7825
4292.87 7672
4293.49 7725
4294.11 7700
4294.73 7695
4295.34 7674
4295.96 7489
4296.58 7678
4297.20 7495
4297.82 7726
4298.43 7799
4299.05 7786
4299.67 7947
4300.29 8383
4300.91 8164
4301.53 7894
4302.14 7972
4302.76 8329
4303.38 8142
4304.00 8391
4304.62 8605
4305.24 8366
4305.86 8482
4306.48 8431
4307.09 8426
4307.71 8185
4308.33 8062
4308.95 7816
4309.57 7860
4310.19 7821
4310.81 7627
4311.43 7496
4312.05 7547
4312.67 7649
4313.29 7569
4313.90 7494
4314.52 7136
4315.14 7241
4315.76 7308
4316.38 7377
4317.00 7301
4317.62 7217
4318.24 7205
4318.86 7343
4319.48 7623
4320.10 7603
4320.72 7154
4321.34 7415
4321.96 7345
4322.58 7382
4323.20 7095
4323.82 7209
4324.44 7534
4325.06 7477
4325.68 7611
4326.30 7785
4326.92 7669
4327.54 7602
4328.16 7514
4328.78 7503
4329.40 7442
4330.02 7148
4330.64 7372
4331.27 7323
4331.89 7353
4332.51 7353
4333.13 7711
4333.75 7396
4334.37 7107
4334.99 7185
4335.61 7191
4336.23 7005
4336.85 7508
4337.47 7133
4338.09 7070
4338.72 7021
4339.34 7270
4339.96 7238
4340.58 7361
4341.20 7375
4341.82 7220
4342.44 7507
4343.07 7531
4343.69 7610
4344.31 7652
4344.93 7835
4345.55 7907
4346.17 7901
4346.79 8091
4347.42 8314
4348.04 8297
4348.66 8283
4349.28 8630
4349.90 8251
4350.53 7882
4351.15 7837
4351.77 7524
4352.39 7389
4353.01 7347
4353.64 7401
4354.26 7292
4354.88 7227
4355.50 7236
4356.13 6955
4356.75 7302
4357.37 7188
4357.99 7059
4358.62 7320
4359.24 7232
4359.86 7228
4360.48 7345
4361.11 7402
4361.73 7426
4362.35 7300
4362.98 7277
4363.60 7490
4364.22 7441
4364.84 7416
4365.47 7326
4366.09 7652
4366.71 7350
4367.34 7007
4367.96 7115
4368.58 7298
4369.21 6966
4369.83 7072
4370.45 7043
4371.08 7017
4371.70 6974
4372.32 7224
4372.95 7364
4373.57 7040
4374.20 6923
4374.82 7027
4375.44 7207
4376.07 7124
4376.69 7393
4377.31 7548
4377.94 7274
4378.56 7514
4379.19 7790
4379.81 8026
4380.43 7968
4381.06 8264
4381.68 8781
4382.31 8666
4382.93 8282
4383.56 8294
4384.18 8232
4384.80 8463
4385.43 8383
4386.05 8466
4386.68 8841
4387.30 8190
4387.93 8184
4388.55 8445
4389.18 8763
4389.80 8801
4390.43 8700
4391.05 8766
4391.68 8869
4392.30 8862
4392.93 8703
4393.55 9182
4394.18 9233
4394.80 8938
4395.43 8730
4396.05 8655
4396.68 8653
4397.30 8703
4397.93 8543
4398.55 8605
4399.18 8812
4399.80 8787
4400.43 8835
4401.06 8835
4401.68 8978
4402.31 9064
4402.93 8877
4403.56 8802
4404.18 8684
4404.81 8510
4405.44 8319
4406.06 8150
4406.69 8464
4407.31 8246
4407.94 8214
4408.57 8241
4409.19 7817
4409.82 7877
4410.45 7681
4411.07 7955
4411.70 8160
4412.32 8234
4412.95 7962
4413.58 7793
4414.20 7730
4414.83 7860
4415.46 7924
4416.08 7592
4416.71 7835
4417.34 7892
4417.96 8164
4418.59 7754
4419.22 7767
4419.84 7816
4420.47 7686
4421.10 7607
4421.73 7446
4422.35 7344
4422.98 7210
4423.61 7170
4424.23 7160
4424.86 6978
4425.49 6886
4426.12 6630
4426.74 6930
4427.37 6787
4428.00 6749
4428.63 6920
4429.25 6720
4429.88 6758
4430.51 6872
4431.14 7050
4431.77 6655
4432.39 6845
4433.02 7016
4433.65 7069
4434.28 7120
4434.90 7243
4435.53 7324
4436.16 7296
4436.79 7253
4437.42 7448
4438.05 7532
4438.67 7273
4439.30 7105
4439.93 7372
4440.56 7447
4441.19 7290
4441.82 7125
4442.44 6705
4443.07 6784
4443.70 6807
4444.33 6808
4444.96 6592
4445.59 6733
4446.22 7007
4446.85 6751
4447.47 6827
4448.10 6984
4448.73 6934
4449.36 7102
4449.99 7004
4450.62 7183
4451.25 6969
4451.88 6964
4452.51 7010
4453.14 6867
4453.77 6775
4454.40 6655
4455.02 6765
4455.65 6781
4456.28 6584
4456.91 6601
4457.54 6625
4458.17 6881
4458.80 6661
4459.43 6814
4460.06 6543
4460.69 6538
4461.32 6790
4461.95 6348
4462.58 6264
4463.21 6388
4463.84 6266
4464.47 6389
4465.10 6377
4465.73 6377
4466.36 6481
4466.99 6136
4467.62 6231
4468.25 6419
4468.88 6326
4469.51 6366
4470.14 6443
4470.78 6297
4471.41 6364
4472.04 6291
4472.67 6266
4473.30 6412
4473.93 6395
4474.56 6450
4475.19 6522
4475.82 6397
4476.45 6244
4477.08 6185
4477.71 6379
4478.35 6222
4478.98 6239
4479.61 6095
4480.24 6268
4480.87 6501
4481.50 6369
4482.13 6590
4482.76 6543
4483.40 6506
4484.03 6553
4484.66 7031
4485.29 6928
4485.92 6762
4486.55 6761
4487.19 6475
4487.82 6425
4488.45 6634
4489.08 6617
4489.71 6476
4490.34 6515
4490.98 6417
4491.61 6411
4492.24 6499
4492.87 6507
4493.50 6615
4494.14 6417
4494.77 6530
4495.40 6489
4496.03 6475
4496.67 6344
4497.30 6492
4497.93 6472
4498.56 6398
4499.20 6605
4499.83 6424
4500.46 6814
4501.09 7329
4501.73 7304
4502.36 7504
4502.99 7748
4503.63 7559
4504.26 7856
4504.89 8331
4505.52 8222
4506.16 8060
4506.79 8010
4507.42 7584
4508.06 7423
4508.69 7256
4509.32 7149
4509.96 7302
4510.59 7075
4511.22 6882
4511.86 6989
4512.49 7002
4513.12 6990
4513.76 7219
4514.39 6987
4515.02 7069
4515.66 6916
4516.29 6661
4516.93 6734
4517.56 6731
4518.19 6453
4518.83 6553
4519.46 6607
4520.10 6747
4520.73 6581
4521.36 6759
4522.00 6853
4522.63 6618
4523.27 6548
4523.90 6888
4524.54 6909
4525.17 6772
4525.80 6807
4526.44 6622
4527.07 6988
4527.71 7320
4528.34 7258
4528.98 7406
4529.61 7882
4530.25 8396
4530.88 9042
4531.52 9750
4532.15 10269
4532.79 10551
4533.42 11160
4534.06 10963
4534.69 10775
4535.33 10354
4535.96 9567
4536.60 9187
4537.23 8972
4537.87 8157
4538.50 7800
4539.14 7402
4539.77 7514
4540.41 7219
4541.04 6857
4541.68 6672
4542.31 6571
4542.95 6666
4543.59 6796
4544.22 6806
4544.86 6531
4545.49 6565
4546.13 6609
4546.77 6871
4547.40 6776
4548.04 6590
4548.67 6715
4549.31 6222
4549.95 6161
4550.58 6494
4551.22 6576
4551.85 6609
4552.49 6647
4553.13 6394
4553.76 6796
4554.40 6729
4555.04 6693
4555.67 6768
4556.31 7006
4556.95 6612
4557.58 6744
4558.22 6670
4558.86 6815
4559.49 6475
4560.13 6208
4560.77 6736
4561.40 6690
4562.04 6781
4562.68 6649
4563.31 6440
4563.95 6361
4564.59 6369
4565.23 6388
4565.86 6456
4566.50 6610
4567.14 6709
4567.77 6795
4568.41 6818
4569.05 6928
4569.69 7097
4570.32 7125
4570.96 7170
4571.60 7132
4572.24 6926
4572.88 6927
4573.51 6655
4574.15 6773
4574.79 6692
4575.43 6420
4576.06 6334
4576.70 6516
4577.34 6397
4577.98 6200
4578.62 6230
4579.26 6068
4579.89 6153
4580.53 6319
4581.17 6276
4581.81 6274
4582.45 6197
4583.09 6546
4583.72 6545
4584.36 6571
4585.00 6673
4585.64 6519
4586.28 6504
4586.92 6568
4587.56 6422
4588.19 6160
4588.83 6047
4589.47 6372
4590.11 6272
4590.75 6243
4591.39 6218
4592.03 6288
4592.67 6360
4593.31 6446
4593.95 6204
4594.58 6160
4595.22 6084
4595.86 6128
4596.50 6248
4597.14 5937
4597.78 5848
4598.42 5803
4599.06 5912
4599.70 6016
4600.34 6167
4600.98 6187
4601.62 6305
4602.26 6464
4602.90 6128
4603.54 6553
4604.18 6699
4604.82 6604
4605.46 6722
4606.10 6717
4606.74 6621
4607.38 6563
4608.02 6448
4608.66 6669
4609.30 6588
4609.94 6505
4610.58 6638
4611.22 6538
4611.86 6504
4612.50 6677
4613.14 6584
4613.78 6668
4614.42 6535
4615.06 6671
4615.70 6472
4616.35 6648
4616.99 6785
4617.63 6595
4618.27 6437
4618.91 6650
4619.55 6333
4620.19 6082
4620.83 5926
4621.47 6081
4622.11 6026
4622.76 5945
4623.40 6057
4624.04 6071
4624.68 5908
4625.32 5849
4625.96 5965
4626.60 5902
4627.25 5665
4627.89 5989
4628.53 5886
4629.17 5732
4629.81 5902
4630.45 5885
4631.10 5810
4631.74 5754
4632.38 5713
4633.02 5901
4633.66 5840
4634.30 5710
4634.95 5933
4635.59 5904
4636.23 5953
4636.87 5877
4637.52 5975
4638.16 5828
4638.80 5750
4639.44 6075
4640.08 6260
4640.73 6138
4641.37 6180
4642.01 6065
4642.66 6015
4643.30 5914
4643.94 5774
4644.58 5963
4645.23 6088
4645.87 6093
4646.51 5866
4647.15 6007
4647.80 5885
4648.44 6071
4649.08 6235
4649.73 6087
4650.37 6184
4651.01 6261
4651.66 6133
4652.30 6037
4652.94 6147
4653.59 6283
4654.23 6342
4654.87 6300
4655.52 6255
4656.16 6128
4656.80 5915
4657.45 6078
4658.09 5987
4658.73 5937
4659.38 5928
4660.02 5825
4660.67 5852
4661.31 6088
4661.95 6105
4662.60 6196
4663.24 6183
4663.89 5996
4664.53 6106
4665.17 6313
4665.82 6067
4666.46 5893
4667.11 5911
4667.75 6000
4668.40 5698
4669.04 5825
4669.68 5852
4670.33 5715
4670.97 5829
4671.62 5540
4672.26 5521
4672.91 5719
4673.55 5723
4674.20 5542
4674.84 5452
4675.49 5618
4676.13 5657
4676.78 5676
4677.42 5773
4678.07 5709
4678.71 5791
4679.36 5930
4680.00 5900
4680.65 5966
4681.29 6276
4681.94 6318
4682.58 6293
4683.23 6126
4683.87 6420
4684.52 6249
4685.16 6276
4685.81 6475
4686.46 6437
4687.10 6097
4687.75 6132
4688.39 5767
4689.04 5665
4689.68 5758
4690.33 5622
4690.98 5713
4691.62 5746
4692.27 5758
4692.91 5848
4693.56 5544
4694.21 5654
4694.85 5730
4695.50 5913
4696.15 5936
4696.79 5608
4697.44 5705
4698.08 5970
4698.73 5921
4699.38 6043
4700.02 5809
4700.67 5786
4701.32 5857
4701.96 5806
4702.61 5590
4703.26 5652
4703.90 5572
4704.55 5678
4705.20 5367
4705.84 5712
4706.49 6010
4707.14 5992
4707.79 5971
4708.43 6275
4709.08 6243
4709.73 6457
4710.37 6375
4711.02 6350
4711.67 6442
4712.32 6477
4712.96 6249
4713.61 6095
4714.26 6055
4714.91 6021
4715.55 5924
4716.20 5934
4716.85 5703
4717.50 5912
4718.15 5895
4718.79 5784
4719.44 5818
4720.09 5850
4720.74 5763
4721.39 5773
4722.03 5916
4722.68 5985
4723.33 6188
4723.98 6230
4724.63 6265
4725.27 6319
4725.92 6130
4726.57 6535
4727.22 6340
4727.87 6139
4728.52 6201
4729.16 6344
4729.81 6399
4730.46 6120
4731.11 6079
4731.76 5901
4732.41 5948
4733.06 6083
4733.71 6085
4734.36 5755
4735.00 5628
4735.65 5721
4736.30 5753
4736.95 5797
4737.60 5837
4738.25 5852
4738.90 5892
4739.55 6056
4740.20 5937
4740.85 5928
4741.50 6031
4742.15 6150
4742.80 6096
4743.44 5973
4744.09 5982
4744.74 6151
4745.39 6138
4746.04 6389
4746.69 6490
4747.34 6422
4747.99 6490
4748.64 6492
4749.29 6410
4749.94 6739
4750.59 6756
4751.24 7150
4751.89 7371
4752.54 6894
4753.19 7376
4753.84 7769
4754.49 8026
4755.14 7729
4755.79 7350
4756.44 7004
4757.10 6960
4757.75 6554
4758.40 6459
4759.05 6192
4759.70 6163
4760.35 5928
4761.00 5849
4761.65 5831
4762.30 5963
4762.95 5671
4763.60 5864
4764.25 5603
4764.90 5578
4765.56 5750
4766.21 5858
4766.86 6067
4767.51 5954
4768.16 5917
4768.81 5893
4769.46 5831
4770.11 5656
4770.77 5670
4771.42 5790
4772.07 5725
4772.72 5791
4773.37 5481
4774.02 5502
4774.67 5676
4775.33 5613
4775.98 5598
4776.63 5644
4777.28 5726
4777.93 5592
4778.59 5828
4779.24 5840
4779.89 5660
4780.54 5815
4781.19 5766
4781.85 5800
4782.50 5888
4783.15 5824
4783.80 5901
4784.46 5766
4785.11 5636
4785.76 5631
4786.41 5879
4787.07 5845
4787.72 5644
4788.37 5774
4789.02 5707
4789.68 5883
4790.33 5677
4790.98 5801
4791.63 5628
4792.29 5703
4792.94 5802
4793.59 5638
4794.25 5801
4794.90 5619
4795.55 5750
4796.21 5615
4796.86 5672
4797.51 5695
4798.17 5538
4798.82 5476
4799.47 5774
4800.13 5461
4800.78 5633
4801.43 5603
4802.09 5674
4802.74 5568
4803.39 5857
4804.05 5715
4804.70 5519
4805.35 5638
4806.01 5850
4806.66 5536
4807.32 5500
4807.97 5367
4808.62 5391
4809.28 5338
4809.93 5228
4810.59 5584
4811.24 5569
4811.89 5407
4812.55 5406
4813.20 5262
4813.86 5626
4814.51 5629
4815.17 5546
4815.82 5726
4816.48 5840
4817.13 5847
4817.78 5974
4818.44 6100
4819.09 6219
4819.75 6529
4820.40 6433
4821.06 6605
4821.71 6657
4822.37 6916
4823.02 6587
4823.68 6662
4824.33 6801
4824.99 6763
4825.64 7055
4826.30 7123
4826.95 6989
4827.61 6961
4828.26 6952
4828.92 6938
4829.58 6577
4830.23 6374
4830.89 6377
4831.54 6426
4832.20 6311
4832.85 6569
4833.51 6440
4834.16 6636
4834.82 6581
4835.48 6708
4836.13 6701
4836.79 6665
4837.44 6711
4838.10 6671
4838.76 6678
4839.41 6699
4840.07 6575
4840.72 6676
4841.38 6619
4842.04 6225
4842.69 6185
4843.35 5960
4844.01 6110
4844.66 6104
4845.32 6185
4845.98 6448
4846.63 6195
4847.29 6356
4847.95 6373
4848.60 6136
4849.26 6234
4849.92 6060
4850.57 6448
4851.23 6486
4851.89 6261
4852.54 6525
4853.20 6546
4853.86 6261
4854.51 6337
4855.17 6389
4855.83 6360
4856.49 6340
4857.14 6221
4857.80 6286
4858.46 6163
4859.12 6307
4859.77 6580
4860.43 6461
4861.09 6695
4861.75 6714
4862.40 6541
4863.06 6621
4863.72 6923
4864.38 7183
4865.03 7206
4865.69 6955
4866.35 7184
4867.01 7192
4867.67 7025
4868.32 7059
4868.98 6826
4869.64 6690
4870.30 6796
4870.96 6810
4871.62 6656
4872.27 6293
4872.93 6642
4873.59 6784
4874.25 6607
4874.91 6442
4875.57 6357
4876.22 6342
4876.88 6389
4877.54 6330
4878.20 6122
4878.86 6121
4879.52 5933
4880.18 5957
4880.84 5842
4881.49 5937
4882.15 5780
4882.81 5907
4883.47 6059
4884.13 5862
4884.79 5795
4885.45 5860
4886.11 5787
4886.77 5935
4887.43 5839
4888.09 5904
4888.75 6004
4889.41 5988
4890.07 6122
4890.72 6162
4891.38 6420
4892.04 6546
4892.70 6508
4893.36 6464
4894.02 6340
4894.68 6556
4895.34 6723
4896.00 6951
4896.66 6580
4897.32 6504
4897.98 6393
4898.64 6382
4899.30 6695
4899.96 6886
4900.62 6623
4901.28 6793
4901.94 6990
4902.60 6962
4903.27 6705
4903.93 6671
4904.59 6585
4905.25 6550
4905.91 6328
4906.57 6492
4907.23 6654
4907.89 6293
4908.55 6205
4909.21 6092
4909.87 6344
4910.53 6260
4911.19 6186
4911.85 6189
4912.52 6004
4913.18 6346
4913.84 6068
4914.50 5966
4915.16 5774
4915.82 5635
4916.48 5730
4917.14 5517
4917.81 5566
4918.47 5384
4919.13 5257
4919.79 5313
4920.45 5277
4921.11 5406
4921.77 5280
4922.44 5296
4923.10 5099
4923.76 5156
4924.42 5170
4925.08 5206
4925.75 5596
4926.41 5708
4927.07 5584
4927.73 5503
4928.39 5394
4929.06 5527
4929.72 5435
4930.38 5471
4931.04 5394
4931.71 5705
4932.37 5661
4933.03 5567
4933.69 5821
4934.36 5883
4935.02 5837
4935.68 5816
4936.34 5940
4937.01 5647
4937.67 5641
4938.33 5536
4938.99 5551
4939.66 5466
4940.32 5527
4940.98 5442
4941.65 5315
4942.31 5355
4942.97 5604
4943.63 5575
4944.30 5358
4944.96 5447
4945.62 5369
4946.29 5452
4946.95 5585
4947.61 5562
4948.28 5494
4948.94 5300
4949.61 5422
4950.27 5467
4950.93 5325
4951.60 5371
4952.26 5352
4952.92 5377
4953.59 5320
4954.25 5354
4954.92 5257
4955.58 5097
4956.24 5170
4956.91 5134
4957.57 5281
4958.24 5365
4958.90 5282
4959.56 5056
4960.23 5354
4960.89 5373
4961.56 5501
4962.22 5536
4962.89 5788
4963.55 6057
4964.21 5809
4964.88 5985
4965.54 5828
4966.21 6045
4966.87 6245
4967.54 5982
4968.20 5930
4968.87 6070
4969.53 6072
4970.20 5786
4970.86 5523
4971.53 5728
4972.19 5845
4972.86 5833
4973.52 5900
4974.19 6021
4974.85 6121
4975.52 5944
4976.18 6108
4976.85 5821
4977.51 6006
4978.18 6002
4978.85 6218
4979.51 5790
4980.18 5772
4980.84 5951
4981.51 5729
4982.17 5902
4982.84 6086
4983.50 5750
4984.17 5834
4984.84 6167
4985.50 6451
4986.17 6460
4986.83 6952
4987.50 7366
4988.17 7680
4988.83 8281
4989.50 8787
4990.17 9306
4990.83 9724
4991.50 10202
4992.16 10027
4992.83 9566
4993.50 9124
4994.16 8503
4994.83 7770
4995.50 7170
4996.16 6900
4996.83 6170
4997.50 6246
4998.16 6099
4998.83 5941
4999.50 5873
5000.16 5756
5000.83 5537
5001.50 5662
5002.17 5412
5002.83 5455
5003.50 5245
5004.17 5538
5004.83 5369
5005.50 5265
5006.17 5154
5006.84 5166
5007.50 5258
5008.17 5239
5008.84 5210
5009.51 5033
5010.17 5085
5010.84 5259
5011.51 5416
5012.18 5318
5012.84 5477
5013.51 5554
5014.18 5403
5014.85 5316
5015.52 5815
5016.18 5782
5016.85 5648
5017.52 5713
5018.19 5874
5018.86 5854
5019.52 5984
5020.19 5899
5020.86 6249
5021.53 6225
5022.20 6273
5022.87 6262
5023.54 6202
5024.20 6114
5024.87 6367
5025.54 6430
5026.21 6355
5026.88 6237
5027.55 6402
5028.22 6480
5028.88 6389
5029.55 6433
5030.22 6376
5030.89 6337
5031.56 6056
5032.23 5964
5032.90 5912
5033.57 5874
5034.24 5830
5034.91 5711
5035.58 5466
5036.25 5605
5036.91 5599
5037.58 5500
5038.25 5400
5038.92 5390
5039.59 5558
5040.26 5556
5040.93 5522
5041.60 5837
5042.27 5751
5042.94 5623
5043.61 5975
5044.28 5822
5044.95 5742
5045.62 5998
5046.29 5931
5046.96 6127
5047.63 5914
5048.30 5817
5048.97 6201
5049.64 6030
5050.31 5837
5050.98 5791
5051.65 5575
5052.32 5750
5052.99 5970
5053.66 5834
5054.33 5792
5055.00 5571
5055.68 5693
5056.35 5816
5057.02 5725
5057.69 5624
5058.36 5712
5059.03 5654
5059.70 5374
5060.37 5521
5061.04 5759
5061.71 5708
5062.38 5463
5063.06 5625
5063.73 5636
5064.40 5690
5065.07 5722
5065.74 5738
5066.41 5508
5067.08 5483
5067.75 5342
5068.43 5433
5069.10 5321
5069.77 5368
5070.44 5369
5071.11 5427
5071.78 5394
5072.46 5312
5073.13 5401
5073.80 5397
5074.47 5172
5075.14 5169
5075.81 5344
5076.49 5264
5077.16 5333
5077.83 5469
5078.50 5623
5079.18 5897
5079.85 5978
5080.52 6111
5081.19 5941
5081.86 6080
5082.54 6062
5083.21 6255
5083.88 6171
5084.55 6091
5085.23 6093
5085.90 5913
5086.57 5830
5087.25 5644
5087.92 5662
5088.59 5612
5089.26 5873
5089.94 5900
5090.61 5809
5091.28 6126
5091.96 6304
5092.63 6318
5093.30 6341
5093.97 6176
5094.65 6321
5095.32 6226
5095.99 6095
5096.67 5932
5097.34 5900
5098.01 5637
5098.69 5759
5099.36 5801
5100.04 5713
5100.71 5707
5101.38 5588
5102.06 5478
5102.73 5447
5103.40 5383
5104.08 5415
5104.75 5510
5105.43 5460
5106.10 5335
5106.77 5302
5107.45 5404
5108.12 5511
5108.80 5469
5109.47 5442
5110.14 5389
5110.82 5331
5111.49 5198
5112.17 5271
5112.84 5377
5113.52 5227
5114.19 5317
5114.87 5585
5115.54 5559
5116.21 5158
5116.89 4947
5117.56 4928
5118.24 5147
5118.91 5264
5119.59 5232
5120.26 5399
5120.94 5201
5121.61 5158
5122.29 5276
5122.96 5226
5123.64 5251
5124.31 5217
5124.99 5095
5125.66 5090
5126.34 5394
5127.01 5247
5127.69 5260
5128.37 5359
5129.04 5668
5129.72 5460
5130.39 5344
5131.07 5250
5131.74 5376
5132.42 5386
5133.09 5292
5133.77 5465
5134.45 5594
5135.12 5434
5135.80 5340
5136.47 5673
5137.15 5765
5137.83 5660
5138.50 5605
5139.18 6045
5139.85 6172
5140.53 6302
5141.21 6335
5141.88 6438
5142.56 6459
5143.24 6410
5143.91 6104
5144.59 5860
5145.27 5717
5145.94 5577
5146.62 5346
5147.30 5409
5147.97 5127
5148.65 5261
5149.33 5328
5150.00 5072
5150.68 4974
5151.36 4964
5152.03 5175
5152.71 5180
5153.39 4969
5154.07 5016
5154.74 5016
5155.42 5351
5156.10 5353
5156.77 5165
5157.45 5029
5158.13 5074
5158.81 5228
5159.48 4986
5160.16 4944
5160.84 4976
5161.52 4909
5162.19 5227
5162.87 5135
5163.55 5038
5164.23 4928
5164.91 4927
5165.58 4917
5166.26 5030
5166.94 5050
5167.62 5007
5168.30 5149
5168.97 5240
5169.65 5110
5170.33 5129
5171.01 5163
5171.69 4984
5172.37 4893
5173.04 5047
5173.72 4956
5174.40 4997
5175.08 4978
5175.76 4837
5176.44 4942
5177.11 4861
5177.79 4977
5178.47 4988
5179.15 5148
5179.83 5033
5180.51 5083
5181.19 5039
5181.87 5196
5182.55 5138
5183.22 5269
5183.90 5006
5184.58 4916
5185.26 5045
5185.94 4946
5186.62 5021
5187.30 5015
5187.98 4742
5188.66 4878
5189.34 4675
5190.02 4909
5190.70 4992
5191.38 4996
5192.06 4786
5192.74 4840
5193.42 4824
5194.10 4796
5194.78 4657
5195.46 4825
5196.14 4670
5196.82 4663
5197.50 5033
5198.18 4657
5198.86 4628
5199.54 4861
5200.22 4872
5200.90 5042
5201.58 4808
5202.26 4816
5202.94 4826
5203.62 4987
5204.30 4996
5204.98 4985
5205.66 4801
5206.34 5109
5207.02 4989
5207.70 5038
5208.38 5159
5209.06 5295
5209.74 5363
5210.42 5317
5211.10 5574
5211.79 5360
5212.47 5393
5213.15 5418
5213.83 5423
5214.51 5321
5215.19 5322
5215.87 5281
5216.55 5096
5217.23 5107
5217.92 4981
5218.60 4984
5219.28 4854
5219.96 4921
5220.64 5098
5221.32 5075
5222.00 4954
5222.69 5048
5223.37 4950
5224.05 4969
5224.73 4772
5225.41 4820
5226.10 4760
5226.78 4718
5227.46 4902
5228.14 4964
5228.82 4961
5229.51 4911
5230.19 4953
5230.87 4964
5231.55 4966
5232.23 4887
5232.92 4996
5233.60 4811
5234.28 4981
5234.96 5198
5235.65 5209
5236.33 5174
5237.01 5083
5237.69 5354
5238.38 5499
5239.06 5380
5239.74 5420
5240.42 5320
5241.11 5624
5241.79 5386
5242.47 5055
5243.16 5092
5243.84 5141
5244.52 5027
5245.21 4934
5245.89 4883
5246.57 4743
5247.26 4665
5247.94 4607
5248.62 4750
5249.31 4868
5249.99 4730
5250.67 4703
5251.36 4730
5252.04 4801
5252.72 4853
5253.41 4897
5254.09 4852
5254.77 4864
5255.46 4690
5256.14 4482
5256.83 4165
5257.51 4299
5258.19 4663
5258.88 4538
5259.56 4544
5260.25 4854
5260.93 4822
5261.61 4837
5262.30 4811
5262.98 4860
5263.67 5107
5264.35 5023
5265.04 5132
5265.72 5099
5266.40 5097
5267.09 5057
5267.77 4815
5268.46 4918
5269.14 4832
5269.83 5020
5270.51 4997
5271.20 4824
5271.88 4758
5272.57 4857
5273.25 4964
5273.94 4986
5274.62 5002
5275.31 4955
5275.99 4878
5276.68 4757
5277.36 4871
5278.05 4976
5278.73 4986
5279.42 5009
5280.10 5021
5280.79 5098
5281.47 5142
5282.16 5101
5282.85 5252
5283.53 5321
5284.22 5379
5284.90 5251
5285.59 5316
5286.27 5309
5286.96 5163
5287.65 5123
5288.33 5001
5289.02 4983
5289.70 4993
5290.39 4825
5291.08 4835
5291.76 4844
5292.45 4909
5293.13 4965
5293.82 4901
5294.51 4966
5295.19 4928
5295.88 4833
5296.57 4854
5297.25 4883
5297.94 4859
5298.63 4982
5299.31 5026
5300.00 4845
5300.69 5065
5301.37 5070
5302.06 5215
5302.75 5339
5303.43 5260
5304.12 5412
5304.81 5310
5305.49 5105
5306.18 5064
5306.87 4944
5307.56 5014
5308.24 4830
5308.93 4888
5309.62 5046
5310.30 4919
5310.99 4616
5311.68 4740
5312.37 4684
5313.05 4786
5313.74 4791
5314.43 4816
5315.12 4758
5315.81 4616
5316.49 4733
5317.18 4630
5317.87 4630
5318.56 4848
5319.24 4898
5319.93 4862
5320.62 4911
5321.31 4803
5322.00 4782
5322.68 4860
5323.37 4880
5324.06 4962
5324.75 4861
5325.44 4730
5326.13 4751
5326.81 4720
5327.50 4815
5328.19 4978
5328.88 5113
5329.57 5187
5330.26 5071
5330.95 5112
5331.63 5396
5332.32 5417
5333.01 5570
5333.70 5778
5334.39 5751
5335.08 5571
5335.77 5445
5336.46 5219
5337.15 5081
5337.84 4809
5338.52 4783
5339.21 4809
5339.90 4729
5340.59 4983
5341.28 4909
5341.97 4770
5342.66 4755
5343.35 4816
5344.04 4983
5344.73 4999
5345.42 4991
5346.11 4963
5346.80 5133
5347.49 5133
5348.18 5449
5348.87 5690
5349.56 5846
5350.25 6084
5350.94 6269
5351.63 6131
5352.32 6338
5353.01 6362
5353.70 6194
5354.39 6127
5355.08 5803
5355.77 5534
5356.46 5629
5357.15 5501
5357.84 5332
5358.53 5165
5359.22 4944
5359.91 4938
5360.60 5089
5361.29 4886
5361.98 5074
5362.67 4888
5363.36 5096
5364.06 5155
5364.75 4984
5365.44 4918
5366.13 4830
5366.82 4922
5367.51 4918
5368.20 5033
5368.89 5194
5369.58 4976
5370.27 4855
5370.97 4994
5371.66 4943
5372.35 5046
5373.04 4793
5373.73 4984
5374.42 5086
5375.11 5052
5375.81 4905
5376.50 4903
5377.19 5109
5377.88 5305
5378.57 5432
5379.26 5584
5379.96 5699
5380.65 5981
5381.34 6179
5382.03 6153
5382.72 6679
5383.42 6629
5384.11 6192
5384.80 6069
5385.49 6122
5386.19 5800
5386.88 5834
5387.57 5540
5388.26 5489
5388.96 5267
5389.65 5203
5390.34 5128
5391.03 5164
5391.73 5108
5392.42 5137
5393.11 4785
5393.80 5275
5394.50 5308
5395.19 4953
5395.88 4817
5396.57 4882
5397.27 4900
5397.96 4979
5398.65 4729
5399.35 4729
5400.04 4660
5400.73 4643
5401.43 4757
5402.12 4419
5402.81 4408
5403.51 4579
5404.20 4619
5404.89 4645
5405.59 4571
5406.28 4611
5406.97 4857
5407.67 4862
5408.36 4837
5409.06 4930
5409.75 4752
5410.44 5078
5411.14 4833
5411.83 4841
5412.52 4658
5413.22 4576
5413.91 4697
5414.61 4684
5415.30 4737
5415.99 4588
5416.69 4506
5417.38 4508
5418.08 4531
5418.77 4607
5419.47 4642
5420.16 4807
5420.86 4804
5421.55 4731
5422.24 4777
5422.94 4822
5423.63 4793
5424.33 4871
5425.02 4684
5425.72 4693
5426.41 4498
5427.11 4660
5427.80 4599
5428.50 4628
5429.19 4411
5429.89 4558
5430.58 4611
5431.28 4470
5431.97 4245
5432.67 4499
5433.36 4415
5434.06 4212
5434.75 4397
5435.45 4389
5436.15 4554
5436.84 4446
5437.54 4360
5438.23 4475
5438.93 4593
5439.62 4491
5440.32 4423
5441.01 4478
5441.71 4360
5442.41 4666
5443.10 4566
5443.80 4572
5444.49 4597
5445.19 4716
5445.89 4764
5446.58 4687
5447.28 4557
5447.98 4703
5448.67 4799
5449.37 4694
5450.06 4697
5450.76 4688
5451.46 4504
5452.15 4568
5452.85 4689
5453.55 4681
5454.24 4686
5454.94 4559
5455.64 4583
5456.33 4653
5457.03 4716
5457.73 4636
5458.42 4568
5459.12 4538
5459.82 4519
5460.51 4529
5461.21 4518
5461.91 4507
5462.61 4348
5463.30 4426
5464.00 4465
5464.70 4303
5465.40 4383
5466.09 4705
5466.79 4735
5467.49 4702
5468.18 4541
5468.88 4529
5469.58 4506
5470.28 4550
5470.98 4618
5471.67 4526
5472.37 4471
5473.07 4464
5473.77 4458
5474.46 4467
5475.16 4377
5475.86 4399
5476.56 4462
5477.26 4318
5477.95 4425
5478.65 4358
5479.35 4381
5480.05 4446
5480.75 4559
5481.45 4664
5482.14 4508
5482.84 4429
5483.54 4431
5484.24 4438
5484.94 4565
5485.64 4554
5486.34 4823
5487.03 4701
5487.73 4522
5488.43 4425
5489.13 4254
5489.83 4505
5490.53 4691
5491.23 4778
5491.93 4841
5492.63 4783
5493.33 4805
5494.02 4761
5494.72 4759
5495.42 4636
5496.12 4583
5496.82 4791
5497.52 4819
5498.22 4939
5498.92 4555
5499.62 4725
5500.32 4825
5501.02 4982
5501.72 4941
5502.42 4826
5503.12 5016
5503.82 5047
5504.52 5363
5505.22 5467
5505.92 5246
5506.62 5595
5507.32 5555
5508.02 5524
5508.72 5761
5509.42 5945
5510.12 5737
5510.82 5769
5511.52 5638
5512.22 5671
5512.92 5471
5513.62 5263
5514.32 5067
5515.02 5060
5515.72 4954
5516.42 4823
5517.12 4794
5517.82 4806
5518.52 4663
5519.22 4661
5519.93 4780
5520.63 4916
5521.33 4843
5522.03 5019
5522.73 5198
5523.43 5163
5524.13 5071
5524.83 5117
5525.53 4863
5526.23 4835
5526.94 4900
5527.64 4886
5528.34 4841
5529.04 4875
5529.74 4720
5530.44 4714
5531.14 4768
5531.85 4632
5532.55 4388
5533.25 4493
5533.95 4548
5534.65 4588
5535.35 4463
5536.06 4380
5536.76 4616
5537.46 4631
5538.16 4461
5538.86 4483
5539.57 4512
5540.27 4484
5540.97 4518
5541.67 4397
5542.37 4492
5543.08 4478
5543.78 4459
5544.48 4507
5545.18 4658
5545.89 4914
5546.59 4867
5547.29 4860
5547.99 4951
5548.70 4992
5549.40 4969
5550.10 4779
5550.81 4729
5551.51 4999
5552.21 4844
5552.91 4529
5553.62 4436
5554.32 4387
5555.02 4418
5555.73 4348
5556.43 4312
5557.13 4223
5557.84 4296
5558.54 4207
5559.24 4119
5559.95 4205
5560.65 4203
5561.35 4196
5562.06 4278
5562.76 4428
5563.46 4654
5564.17 4462
5564.87 4431
5565.57 4531
5566.28 4282
5566.98 4310
5567.69 4204
5568.39 4288
5569.09 4238
5569.80 4171
5570.50 4238
5571.21 4519
5571.91 4367
5572.61 4124
5573.32 4059
5574.02 4436
5574.73 4488
5575.43 4543
5576.14 4536
5576.84 4459
5577.54 4441
5578.25 4602
5578.95 4503
5579.66 4546
5580.36 4513
5581.07 4428
5581.77 4368
5582.48 4480
5583.18 4291
5583.89 4411
5584.59 4275
5585.30 4290
5586.00 4299
5586.71 4252
5587.41 4147
5588.12 4122
5588.82 4197
5589.53 4163
5590.23 4093
5590.94 4123
5591.64 4262
5592.35 4136
5593.05 4183
5593.76 4330
5594.47 4316
5595.17 4155
5595.88 4029
5596.58 4110
5597.29 4148
5597.99 4051
5598.70 4021
5599.41 4103
5600.11 4294
5600.82 4209
5601.52 3955
5602.23 4064
5602.94 4243
5603.64 4140
5604.35 4001
5605.05 3938
5605.76 4034
5606.47 4288
5607.17 4007
5607.88 3811
5608.59 4000
5609.29 4075
5610.00 3964
5610.70 4012
5611.41 4084
5612.12 4164
5612.82 4190
5613.53 4078
5614.24 4172
5614.95 4251
5615.65 4157
5616.36 4149
5617.07 4165
5617.77 3928
5618.48 3938
5619.19 4265
5619.89 3980
5620.60 3880
5621.31 4017
5622.02 3985
5622.72 3976
5623.43 4052
5624.14 4000
5624.85 3958
5625.55 4025
5626.26 3939
5626.97 3924
5627.68 4048
5628.38 4013
5629.09 4090
5629.80 3947
5630.51 4000
5631.21 3855
5631.92 3982
5632.63 3982
5633.34 3956
5634.05 3921
5634.75 3869
5635.46 4037
5636.17 3989
5636.88 3922
5637.59 3981
5638.30 3976
5639.00 4031
5639.71 4054
5640.42 4109
5641.13 3964
5641.84 3983
5642.55 4259
5643.26 4263
5643.96 4082
5644.67 4199
5645.38 4170
5646.09 4006
5646.80 3986
5647.51 4112
5648.22 4225
5648.93 3927
5649.64 3933
5650.34 3896
5651.05 4074
5651.76 4190
5652.47 4123
5653.18 4072
5653.89 4008
5654.60 3990
5655.31 4028
5656.02 3987
5656.73 3920
5657.44 3897
5658.15 3963
5658.86 4067
5659.57 4089
5660.28 4115
5660.99 4122
5661.70 4100
5662.41 3998
5663.12 4121
5663.83 4106
5664.54 3897
5665.25 3821
5665.96 3927
5666.67 3883
5667.38 3990
5668.09 3912
5668.80 3777
5669.51 3688
5670.22 3901
5670.93 4064
5671.64 3846
5672.35 4037
5673.06 4087
5673.77 3999
5674.48 3928
5675.19 4002
5675.90 4009
5676.61 3808
5677.32 3901
5678.03 3847
5678.74 3860
5679.45 3976
5680.17 3964
5680.88 3926
5681.59 3852
5682.30 3872
5683.01 3852
5683.72 4120
5684.43 4093
5685.14 4249
5685.85 4181
5686.57 4273
5687.28 4205
5687.99 4226
5688.70 4010
5689.41 4147
5690.12 4079
5690.84 4029
5691.55 4052
5692.26 4078
5692.97 3926
5693.68 3991
5694.39 3785
5695.11 3854
5695.82 4049
5696.53 3912
5697.24 3791
5697.95 3829
5698.67 3974
5699.38 3969
5700.09 3847
5700.80 3963
5701.51 3872
5702.23 3949
5702.94 4035
5703.65 4033
5704.36 3842
5705.08 3985
5705.79 4024
5706.50 3860
5707.21 3961
5707.93 3936
5708.64 4095
5709.35 4023
5710.07 3961
5710.78 3836
5711.49 3800
5712.20 3884
5712.92 3771
5713.63 3748
5714.34 3758
5715.06 3821
5715.77 3800
5716.48 3822
5717.20 3972
5717.91 3934
5718.62 3785
5719.34 3843
5720.05 3898
5720.76 3873
5721.48 3905
5722.19 3828
5722.90 3976
5723.62 3997
5724.33 4043
5725.05 4099
5725.76 3911
5726.47 3883
5727.19 3998
5727.90 4124
5728.61 4358
5729.33 4459
5730.04 4353
5730.76 4574
5731.47 4316
5732.19 4333
5732.90 4394
5733.61 4532
5734.33 4286
5735.04 4189
5735.76 4156
5736.47 4182
5737.19 4090
5737.90 3929
5738.61 4150
5739.33 3966
5740.04 3927
5740.76 4081
5741.47 3949
5742.19 3899
5742.90 4086
5743.62 4015
5744.33 4151
5745.05 4080
5745.76 4043
5746.48 4046
5747.19 3959
5747.91 3904
5748.62 4027
5749.34 4044
5750.05 4076
5750.77 4240
5751.49 4061
5752.20 4105
5752.92 4206
5753.63 4110
5754.35 4260
5755.06 4249
5755.78 4081
5756.49 4174
5757.21 4317
5757.93 4215
5758.64 3998
5759.36 4085
5760.07 4308
5760.79 4311
5761.51 4403
5762.22 4376
5762.94 4608
5763.65 4637
5764.37 4769
5765.09 4800
5765.80 4778
5766.52 4767
5767.24 4883
5767.95 4862
5768.67 5074
5769.39 4816
5770.10 4790
5770.82 4602
5771.53 4525
5772.25 4386
5772.97 4453
5773.69 4657
5774.40 4473
5775.12 4522
5775.84 4478
5776.55 4548
5777.27 4603
5777.99 4489
5778.70 4803
5779.42 4907
5780.14 5052
5780.86 4993
5781.57 4810
5782.29 4785
5783.01 4956
5783.72 5023
5784.44 4956
5785.16 4836
5785.88 4725
5786.59 4867
5787.31 4653
5788.03 4487
5788.75 4636
5789.47 4535
5790.18 4612
5790.90 4674
5791.62 4511
5792.34 4618
5793.06 4663
5793.77 4676
5794.49 4758
5795.21 4873
5795.93 4881
5796.65 4967
5797.36 5105
5798.08 5228
5798.80 5559
5799.52 5621
5800.24 5637
5800.96 6104
5801.67 6217
5802.39 6599
5803.11 6951
5803.83 6872
5804.55 7142
5805.27 7081
5805.99 7045
5806.71 6899
5807.42 6647
5808.14 6069
5808.86 5696
5809.58 5555
5810.30 5350
5811.02 5289
5811.74 5426
5812.46 5546
5813.18 5783
5813.90 5647
5814.62 5734
5815.34 6004
5816.05 6632
5816.77 7077
5817.49 7259
5818.21 7377
5818.93 8231
5819.65 8369
5820.37 8475
5821.09 8233
5821.81 7853
5822.53 7866
5823.25 7351
5823.97 6892
5824.69 6718
5825.41 6294
5826.13 6308
5826.85 6081
5827.57 5954
5828.29 5944
5829.01 5903
5829.73 5750
5830.45 5707
5831.17 5589
5831.89 5810
5832.61 5585
5833.33 5644
5834.05 5606
5834.78 5544
5835.50 5594
5836.22 5630
5836.94 5763
5837.66 5850
5838.38 5783
5839.10 5581
5839.82 5422
5840.54 5390
5841.26 5344
5841.98 5055
5842.70 5154
5843.43 5158
5844.15 4969
5844.87 4897
5845.59 4849
5846.31 4658
5847.03 4649
5847.75 4463
5848.47 4494
5849.20 4446
5849.92 4410
5850.64 4365
5851.36 4450
5852.08 4732
5852.80 4598
5853.53 4559
5854.25 4591
5854.97 4512
5855.69 4405
5856.41 4547
5857.14 4477
5857.86 4430
5858.58 4395
5859.30 4440
5860.02 4469
5860.75 4407
5861.47 4144
5862.19 4512
5862.91 4381
5863.64 4403
5864.36 4627
5865.08 4483
5865.80 4232
5866.52 4239
5867.25 4145
5867.97 4301
5868.69 4271
5869.42 4137
5870.14 4145
5870.86 4213
5871.58 4218
5872.31 4326
5873.03 4176
5873.75 4128
5874.48 4244
5875.20 4087
5875.92 4239
5876.65 4241
5877.37 4107
5878.09 4069
5878.81 4312
5879.54 4245
5880.26 4454
5880.99 4173
5881.71 4185
5882.43 4318
5883.16 4309
5883.88 4257
5884.60 4426
5885.33 4376
5886.05 4155
5886.77 4368
5887.50 4368
5888.22 4209
5888.95 4195
5889.67 4225
5890.39 4257
5891.12 4106
5891.84 4205
5892.57 4195
5893.29 4060
5894.01 4033
5894.74 4028
5895.46 3976
5896.19 4034
5896.91 4173
5897.64 4051
5898.36 4174
5899.09 4128
5899.81 4050
5900.53 4057
5901.26 4171
5901.98 4137
5902.71 4160
5903.43 4295
5904.16 4247
5904.88 4225
5905.61 4119
5906.33 4148
5907.06 4199
5907.78 4251
5908.51 4125
5909.23 3983
5909.96 4083
5910.68 3804
5911.41 3803
5912.14 4022
5912.86 4040
5913.59 4132
5914.31 4078
5915.04 4045
5915.76 3915
5916.49 3895
5917.21 3991
5917.94 4017
5918.67 3914
5919.39 4057
5920.12 4075
5920.84 3813
5921.57 3862
5922.29 3834
5923.02 3960
5923.75 3809
5924.47 3843
5925.20 3890
5925.93 3853
5926.65 4057
5927.38 3892
5928.10 3794
5928.83 3953
5929.56 4193
5930.28 4170
5931.01 4036
5931.74 4039
5932.46 4070
5933.19 3994
5933.92 4006
5934.64 4238
5935.37 4326
5936.10 4271
5936.82 4445
5937.55 4253
5938.28 4276
5939.00 4415
5939.73 4485
5940.46 4686
5941.19 4568
5941.91 4443
5942.64 4490
5943.37 4399
5944.09 4309
5944.82 4248
5945.55 4261
5946.28 4361
5947.00 4310
5947.73 4307
5948.46 4143
5949.19 4081
5949.92 4227
5950.64 4304
5951.37 4378
5952.10 4347
5952.83 4243
5953.55 4204
5954.28 4171
5955.01 4251
5955.74 4425
5956.47 4554
5957.19 4356
5957.92 4581
5958.65 4637
5959.38 4645
5960.11 4391
5960.84 4380
5961.56 4387
5962.29 4688
5963.02 4553
5963.75 4517
5964.48 4575
5965.21 4614
5965.94 4795
5966.66 4946
5967.39 4840
5968.12 4956
5968.85 5083
5969.58 4959
5970.31 4850
5971.04 4869
5971.77 5081
5972.50 5017
5973.22 5159
5973.95 4927
5974.68 4976
5975.41 4873
5976.14 4693
5976.87 4695
5977.60 4674
5978.33 4857
5979.06 4921
5979.79 4909
5980.52 4758
5981.25 4817
5981.98 4808
5982.71 5044
5983.44 5020
5984.17 5160
5984.90 5092
5985.63 5148
5986.36 5181
5987.09 5045
5987.82 5187
5988.55 5270
5989.28 5084
5990.01 5304
5990.74 5232
5991.47 5008
5992.20 5343
5992.93 5353
5993.66 5267
5994.39 5339
5995.12 5489
5995.85 5368
5996.58 5444
5997.31 5413
5998.04 5436
5998.77 5398
5999.50 5080
6000.23 5061
6000.96 5190
6001.69 5178
6002.42 5149
6003.16 5243
6003.89 5136
6004.62 5013
6005.35 5117
6006.08 5225
6006.81 5129
6007.54 5299
6008.27 5188
6009.00 5365
6009.74 5453
6010.47 5865
6011.20 6366
6011.93 6716
6012.66 6913
6013.39 7092
6014.13 7436
6014.86 7580
6015.59 7595
6016.32 7391
6017.05 7291
6017.78 6959
6018.52 6638
6019.25 6080
6019.98 5722
6020.71 5538
6021.44 5054
6022.18 4993
6022.91 4694
6023.64 4587
6024.37 4492
6025.10 4528
6025.84 4371
6026.57 4353
6027.30 4652
6028.03 4555
6028.77 4421
6029.50 4380
6030.23 4448
6030.96 4499
6031.70 4260
6032.43 4393
6033.16 4354
6033.90 4372
6034.63 4351
6035.36 4597
6036.09 4425
6036.83 4295
6037.56 4370
6038.29 4293
6039.03 4186
6039.76 4273
6040.49 4304
6041.23 4326
6041.96 4452
6042.69 4206
6043.43 4284
6044.16 4404
6044.89 4593
6045.63 4459
6046.36 4343
6047.09 4353
6047.83 4818
6048.56 4829
6049.29 4729
6050.03 4580
6050.76 4593
6051.50 4733
6052.23 4603
6052.96 4529
6053.70 4634
6054.43 4645
6055.17 4740
6055.90 4576
6056.63 4394
6057.37 4481
6058.10 4398
6058.84 4345
6059.57 4505
6060.31 4540
6061.04 4447
6061.77 4461
6062.51 4436
6063.24 4405
6063.98 4385
6064.71 4427
6065.45 4250
6066.18 4332
6066.92 4369
6067.65 4312
6068.39 4283
6069.12 4222
6069.86 4167
6070.59 4333
6071.33 4167
6072.06 4130
6072.80 3980
6073.53 4170
6074.27 4084
6075.00 4190
6075.74 4127
6076.47 4106
6077.21 4213
6077.95 4140
6078.68 4187
6079.42 4152
6080.15 4215
6080.89 4241
6081.62 4344
6082.36 4545
6083.09 4568
6083.83 4317
6084.57 4258
6085.30 4131
6086.04 4303
6086.77 4185
6087.51 4206
6088.25 4280
6088.98 4221
6089.72 4133
6090.46 4182
6091.19 4206
6091.93 4260
6092.66 4096
6093.40 4246
6094.14 4149
6094.87 4081
6095.61 4208
6096.35 4104
6097.08 4201
6097.82 4134
6098.56 4011
6099.29 4082
6100.03 3993
6100.77 3900
6101.50 4044
6102.24 4179
6102.98 4017
6103.72 3958
6104.45 3735
6105.19 3691
6105.93 3843
6106.66 3830
6107.40 3911
6108.14 3813
6108.88 3800
6109.61 3859
6110.35 3683
6111.09 3717
6111.83 3978
6112.56 4070
6113.30 3928
6114.04 3875
6114.78 3874
6115.51 3948
6116.25 3871
6116.99 3960
6117.73 4013
6118.47 4341
6119.20 4114
6119.94 4116
6120.68 4058
6121.42 3993
6122.16 3989
6122.89 4151
6123.63 4067
6124.37 4051
6125.11 4027
6125.85 4068
6126.59 4060
6127.32 4072
6128.06 4208
6128.80 4232
6129.54 4010
6130.28 4107
6131.02 4099
6131.76 4312
6132.49 4438
6133.23 4240
6133.97 4489
6134.71 4293
6135.45 4222
6136.19 4377
6136.93 4333
6137.67 4280
6138.41 4291
6139.15 4211
6139.88 4129
6140.62 4304
6141.36 4195
6142.10 4114
6142.84 4125
6143.58 4147
6144.32 4155
6145.06 4242
6145.80 4329
6146.54 4353
6147.28 4231
6148.02 4087
6148.76 4125
6149.50 4283
6150.24 4218
6150.98 4388
6151.72 4183
6152.46 4257
6153.20 4326
6153.94 4330
6154.68 4199
6155.42 4189
6156.16 4367
6156.90 4390
6157.64 4517
6158.38 4467
6159.12 4521
6159.86 4348
6160.60 4557
6161.34 4770
6162.08 4497
6162.82 4879
6163.56 4765
6164.30 4834
6165.05 4708
6165.79 4693
6166.53 4823
6167.27 4860
6168.01 5141
6168.75 5155
6169.49 5236
6170.23 5351
6170.97 5283
6171.71 5435
6172.46 5779
6173.20 6049
6173.94 5911
6174.68 5961
6175.42 6134
6176.16 6318
6176.90 6232
6177.64 6086
6178.39 6077
6179.13 5833
6179.87 5306
6180.61 5168
6181.35 5026
6182.09 4980
6182.84 5062
6183.58 4914
6184.32 4644
6185.06 4730
6185.80 4919
6186.55 4848
6187.29 4780
6188.03 4726
6188.77 4664
6189.52 4871
6190.26 4796
6191.00 4701
6191.74 4886
6192.48 4894
6193.23 4798
6193.97 4917
6194.71 5008
6195.45 5286
6196.20 5171
6196.94 5024
6197.68 4967
6198.43 5240
6199.17 5204
6199.91 5257
6200.65 5271
6201.40 5145
6202.14 5369
6202.88 5321
6203.63 5501
6204.37 5300
6205.11 5554
6205.86 5935
6206.60 6263
6207.34 6587
6208.09 7511
6208.83 8690
6209.57 9464
6210.32 10515
6211.06 11130
6211.80 11588
6212.55 11771
6213.29 11302
6214.03 10689
6214.78 9999
6215.52 8890
6216.26 7779
6217.01 7154
6217.75 6573
6218.50 5876
6219.24 5698
6219.98 5598
6220.73 5183
6221.47 5040
6222.22 5050
6222.96 4969
6223.71 5022
6224.45 4999
6225.19 5153
6225.94 5297
6226.68 5410
6227.43 5418
6228.17 5435
6228.92 5289
6229.66 5183
6230.41 5088
6231.15 4960
6231.90 4992
6232.64 4913
6233.39 4755
6234.13 4707
6234.87 4691
6235.62 4734
6236.36 4802
6237.11 4513
6237.86 4516
6238.60 4646
6239.35 4639
6240.09 4529
6240.84 4579
6241.58 4582
6242.33 4538
6243.07 4432
6243.82 4554
6244.56 4773
6245.31 4743
6246.05 4849
6246.80 4956
6247.55 5072
6248.29 5114
6249.04 5216
6249.78 5686
6250.53 5542
6251.27 5485
6252.02 5608
6252.77 5661
6253.51 5513
6254.26 5309
6255.01 5146
6255.75 5250
6256.50 5068
6257.24 4989
6257.99 4894
6258.74 4828
6259.48 5007
6260.23 4884
6260.98 4767
6261.72 4885
6262.47 5074
6263.22 4931
6263.96 4809
6264.71 4876
6265.46 4849
6266.20 5088
6266.95 4920
6267.70 4961
6268.44 5011
6269.19 4973
6269.94 5119
6270.68 5116
6271.43 5182
6272.18 4929
6272.93 5010
6273.67 5093
6274.42 5119
6275.17 5301
6275.92 5538
6276.66 5648
6277.41 5892
6278.16 6004
6278.91 6159
6279.65 6143
6280.40 6057
6281.15 5953
6281.90 5785
6282.64 5745
6283.39 5275
6284.14 5034
6284.89 4913
6285.64 4721
6286.38 4717
6287.13 4528
6287.88 4590
6288.63 4604
6289.38 4484
6290.12 4669
6290.87 4586
6291.62 4511
6292.37 4544
6293.12 4612
6293.87 4621
6294.61 4498
6295.36 4449
6296.11 4467
6296.86 4350
6297.61 4330
6298.36 4339
6299.11 4378
6299.86 4491
6300.60 4339
6301.35 4355
6302.10 4368
6302.85 4396
6303.60 4400
6304.35 4444
6305.10 4434
6305.85 4099
6306.60 4348
6307.35 4362
6308.10 4677
6308.85 4541
6309.59 4351
6310.34 4358
6311.09 4269
6311.84 4269
6312.59 4244
6313.34 4299
6314.09 4315
6314.84 4418
6315.59 4370
6316.34 4373
6317.09 4308
6317.84 4200
6318.59 4358
6319.34 4307
6320.09 4323
6320.84 4429
6321.59 4243
6322.34 4199
6323.09 4164
6323.84 4007
6324.59 4069
6325.34 4095
6326.09 3930
6326.84 3979
6327.59 3915
6328.34 4060
6329.09 3958
6329.85 3782
6330.60 4153
6331.35 4008
6332.10 3794
6332.85 3973
6333.60 3997
6334.35 3800
6335.10 3796
6335.85 3871
6336.60 3880
6337.35 3993
6338.10 3930
6338.86 3699
6339.61 3776
6340.36 3818
6341.11 3970
6341.86 3846
6342.61 3896
6343.36 3724
6344.12 3776
6344.87 3915
6345.62 3708
6346.37 3799
6347.12 3749
6347.87 3757
6348.62 3760
6349.38 3811
6350.13 3780
6350.88 3606
6351.63 3730
6352.38 3818
6353.14 3679
6353.89 3726
6354.64 3851
6355.39 3829
6356.14 3879
6356.90 3566
6357.65 3533
6358.40 3542
6359.15 3564
6359.91 3613
6360.66 3483
6361.41 3518
6362.16 3471
6362.92 3540
6363.67 3552
6364.42 3649
6365.17 3831
6365.93 3687
6366.68 3519
6367.43 3510
6368.19 3568
6368.94 3732
6369.69 3563
6370.44 3573
6371.20 3588
6371.95 3537
6372.70 3450
6373.46 3546
6374.21 3583
6374.96 3460
6375.72 3435
6376.47 3644
6377.22 3552
6377.98 3507
6378.73 3513
6379.48 3400
6380.24 3531
6380.99 3643
6381.75 3547
6382.50 3696
6383.25 3696
6384.01 3861
6384.76 3848
6385.51 3802
6386.27 3802
6387.02 3810
6387.78 3703
6388.53 3533
6389.28 3477
6390.04 3387
6390.79 3660
6391.55 3610
6392.30 3614
6393.06 3580
6393.81 3600
6394.56 3568
6395.32 3536
6396.07 3455
6396.83 3490
6397.58 3570
6398.34 3522
6399.09 3488
6399.85 3513
6400.60 3557
6401.36 3563
6402.11 3460
6402.87 3302
6403.62 3363
6404.38 3520
6405.13 3465
6405.89 3533
6406.64 3470
6407.40 3436
6408.15 3486
6408.91 3599
6409.66 3456
6410.42 3513
6411.17 3451
6411.93 3420
6412.68 3646
6413.44 3704
6414.20 3514
6414.95 3497
6415.71 3660
6416.46 3493
6417.22 3320
6417.97 3490
6418.73 3522
6419.49 3378
6420.24 3440
6421.00 3359
6421.75 3466
6422.51 3590
6423.27 3519
6424.02 3660
6424.78 3595
6425.54 3616
6426.29 3658
6427.05 3591
6427.80 3543
6428.56 3219
6429.32 3380
6430.07 3446
6430.83 3511
6431.59 3573
6432.34 3291
6433.10 3458
6433.86 3552
6434.61 3667
6435.37 3542
6436.13 3749
6436.88 3635
6437.64 3504
6438.40 3524
6439.16 3712
6439.91 3640
6440.67 3583
6441.43 3614
6442.18 3627
6442.94 3520
6443.70 3421
6444.46 3505
6445.21 3440
6445.97 3440
6446.73 3491
6447.49 3347
6448.24 3412
6449.00 3387
6449.76 3338
6450.52 3360
6451.28 3521
6452.03 3487
6452.79 3260
6453.55 3341
6454.31 3265
6455.06 3493
6455.82 3538
6456.58 3550
6457.34 3634
6458.10 3714
6458.86 3715
6459.61 3547
6460.37 3598
6461.13 3489
6461.89 3490
6462.65 3531
6463.41 3563
6464.16 3615
6464.92 3501
6465.68 3344
6466.44 3568
6467.20 3685
6467.96 3471
6468.72 3463
6469.48 3623
6470.23 3467
6470.99 3460
6471.75 3431
6472.51 3464
6473.27 3588
6474.03 3593
6474.79 3468
6475.55 3688
6476.31 3596
6477.07 3616
6477.83 3645
6478.59 3786
6479.35 3664
6480.10 3743
6480.86 3803
6481.62 3752
6482.38 3703
6483.14 3719
6483.90 3554
6484.66 3778
6485.42 3935
6486.18 3779
6486.94 3903
6487.70 3858
6488.46 3887
6489.22 3980
6489.98 4008
6490.74 3882
6491.50 3888
6492.26 3944
6493.02 3827
6493.78 3887
6494.54 3927
6495.30 3984
6496.06 4137
6496.82 4296
6497.59 4212
6498.35 4230
6499.11 4193
6499.87 4117
6500.63 4163
6501.39 4212
6502.15 4107
6502.91 4093
6503.67 4134
6504.43 4352
6505.19 4262
6505.95 4149
6506.71 4127
6507.48 4088
6508.24 4283
6509.00 4387
6509.76 4308
6510.52 4422
6511.28 4475
6512.04 4323
6512.80 4497
6513.57 4515
6514.33 4595
6515.09 4497
6515.85 4320
6516.61 4397
6517.37 4398
6518.14 4369
6518.90 4305
6519.66 4389
6520.42 4428
6521.18 4658
6521.95 4738
6522.71 4624
6523.47 4727
6524.23 4851
6524.99 5072
6525.76 5148
6526.52 5152
6527.28 5332
6528.04 5474
6528.80 5723
6529.57 5867
6530.33 5916
6531.09 5792
6531.85 5884
6532.62 5855
6533.38 5693
6534.14 5735
6534.91 5739
6535.67 6092
6536.43 6296
6537.19 6782
6537.96 6939
6538.72 6954
6539.48 7208
6540.25 7229
6541.01 6949
6541.77 6758
6542.53 6369
6543.30 5867
6544.06 5423
6544.82 5091
6545.59 5035
6546.35 4518
6547.11 4431
6547.88 4498
6548.64 4498
6549.41 4516
6550.17 4361
6550.93 4408
6551.70 4616
6552.46 4382
6553.22 4547
6553.99 4411
6554.75 4462
6555.52 4396
6556.28 4394
6557.04 4540
6557.81 4609
6558.57 4501
6559.34 4386
6560.10 4387
6560.86 4519
6561.63 4794
6562.39 4852
6563.16 4919
6563.92 4782
6564.69 4932
6565.45 4839
6566.21 4915
6566.98 4985
6567.74 4998
6568.51 5063
6569.27 4946
6570.04 5014
6570.80 5083
6571.57 4936
6572.33 4856
6573.10 5008
6573.86 5111
6574.63 5085
6575.39 5200
6576.16 5057
6576.92 5153
6577.69 5256
6578.45 5324
6579.22 5469
6579.98 5423
6580.75 5517
6581.51 5458
6582.28 5498
6583.05 5637
6583.81 6105
6584.58 6222
6585.34 6366
6586.11 6321
6586.87 6323
6587.64 6294
6588.41 6089
6589.17 6125
6589.94 5857
6590.70 5780
6591.47 5639
6592.24 5653
6593.00 5907
6593.77 5866
6594.53 6283
6595.30 6366
6596.07 6284
6596.83 6340
6597.60 6134
6598.37 6020
6599.13 6087
6599.90 5903
6600.66 5959
6601.43 5699
6602.20 5474
6602.96 5125
6603.73 5083
6604.50 5280
6605.26 5084
6606.03 5031
6606.80 4849
6607.57 4793
6608.33 4959
6609.10 4931
6609.87 4837
6610.63 4836
6611.40 4907
6612.17 4983
6612.94 5040
6613.70 4880
6614.47 4807
6615.24 5096
6616.00 5146
6616.77 5144
6617.54 5026
6618.31 5069
6619.08 5041
6619.84 4946
6620.61 5126
6621.38 5295
6622.15 5470
6622.91 5319
6623.68 5503
6624.45 5925
6625.22 5655
6625.99 5779
6626.75 5771
6627.52 5646
6628.29 5404
6629.06 5282
6629.83 5419
6630.59 5508
6631.36 5397
6632.13 5526
6632.90 5512
6633.67 6114
6634.44 6403
6635.21 6762
6635.97 7416
6636.74 7358
6637.51 7245
6638.28 7532
6639.05 7395
6639.82 7084
6640.59 6655
6641.36 6178
6642.12 5823
6642.89 5690
6643.66 5634
6644.43 5268
6645.20 5144
6645.97 5040
6646.74 4943
6647.51 4874
6648.28 4740
6649.05 4843
6649.82 5040
6650.59 5237
6651.36 5162
6652.12 5235
6652.89 5368
6653.66 5483
6654.43 5371
6655.20 5069
6655.97 4990
6656.74 5079
6657.51 4917
6658.28 4792
6659.05 5034
6659.82 4875
6660.59 4919
6661.36 4843
6662.13 5000
6662.90 5329
6663.67 5798
6664.44 6173
6665.21 6853
6665.98 6932
6666.75 7181
6667.52 7407
6668.30 7418
6669.07 7247
6669.84 6748
6670.61 6486
6671.38 6297
6672.15 5740
6672.92 5639
6673.69 5157
6674.46 5196
6675.23 5068
6676.00 4900
6676.77 4863
6677.54 4906
6678.32 4774
6679.09 4689
6679.86 4774
6680.63 4542
6681.40 4493
6682.17 4304
6682.94 4484
6683.71 4524
6684.49 4541
6685.26 4611
6686.03 4812
6686.80 4807
6687.57 4878
6688.34 4992
6689.11 5005
6689.89 4954
6690.66 5083
6691.43 4833
6692.20 4697
6692.97 4501
6693.75 4628
6694.52 4524
6695.29 4254
6696.06 4221
6696.83 4176
6697.61 4263
6698.38 4264
6699.15 4076
6699.92 4222
6700.70 4282
6701.47 4239
6702.24 4409
6703.01 4195
6703.79 4327
6704.56 4338
6705.33 4335
6706.10 4417
6706.88 4388
6707.65 4192
6708.42 4122
6709.19 4242
6709.97 3976
6710.74 4064
6711.51 4049
6712.29 3934
6713.06 3978
6713.83 4143
6714.61 4115
6715.38 3906
6716.15 4046
6716.92 4055
6717.70 3989
6718.47 3867
6719.24 3909
6720.02 3860
6720.79 4056
6721.57 4029
6722.34 4038
6723.11 3905
6723.89 3950
6724.66 3987
6725.43 3923
6726.21 4085
6726.98 3869
6727.76 3956
6728.53 3956
6729.30 3905
6730.08 3895
6730.85 3860
6731.63 3776
6732.40 3804
6733.17 3714
6733.95 3707
6734.72 3727
6735.50 3818
6736.27 3820
6737.05 3941
6737.82 3810
6738.59 3833
6739.37 3824
6740.14 3860
6740.92 3979
6741.69 3834
6742.47 3791
6743.24 3863
6744.02 3742
6744.79 3799
6745.57 3999
6746.34 3948
6747.12 3876
6747.89 3981
6748.67 3898
6749.44 3910
6750.22 4164
6750.99 4124
6751.77 4136
6752.54 4089
6753.32 3899
6754.09 3871
6754.87 3791
6755.65 3822
6756.42 3542
6757.20 3514
6757.97 3418
6758.75 3360
6759.52 3411
6760.30 3502
6761.08 3526
6761.85 3528
6762.63 3473
6763.40 3412
6764.18 3504
6764.96 3607
6765.73 3678
6766.51 3786
6767.28 3591
6768.06 3580
6768.84 3725
6769.61 3774
6770.39 3704
6771.17 3552
6771.94 3468
6772.72 3494
6773.50 3619
6774.27 3602
6775.05 3660
6775.82 3643
6776.60 3654
6777.38 3821
6778.16 3806
6778.93 3945
6779.71 3970
6780.49 3858
6781.26 3996
6782.04 4134
6782.82 4141
6783.59 4088
6784.37 3972
6785.15 3821
6785.93 3582
6786.70 3545
6787.48 3439
6788.26 3589
6789.04 3576
6789.81 3400
6790.59 3459
6791.37 3164
6792.15 3236
6792.92 3396
6793.70 3382
6794.48 3289
6795.26 3229
6796.03 3361
6796.81 3207
6797.59 3301
6798.37 3275
6799.15 3241
6799.92 3251
6800.70 3315
6801.48 3272
6802.26 3377
6803.04 3276
6803.81 3153
6804.59 3143
6805.37 3212
6806.15 3167
6806.93 3114
6807.71 2991
6808.49 3154
6809.26 3113
6810.04 3286
6810.82 3211
6811.60 3307
6812.38 3265
6813.16 3311
6813.94 3188
6814.72 3173
6815.49 3145
6816.27 3255
6817.05 3315
6817.83 3333
6818.61 3305
6819.39 3306
6820.17 3445
6820.95 3284
6821.73 3500
6822.51 3461
6823.29 3293
6824.07 3513
6824.85 3315
6825.62 3230
6826.40 3350
6827.18 3332
6827.96 3296
6828.74 3165
6829.52 3293
6830.30 3324
6831.08 3299
6831.86 3157
6832.64 3142
6833.42 3367
6834.20 3386
6834.98 3219
6835.76 3273
6836.54 3395
6837.32 3217
6838.10 3130
6838.88 3236
6839.66 3297
6840.44 3185
6841.22 3215
6842.01 3174
6842.79 3256
6843.57 3253
6844.35 3273
6845.13 3266
6845.91 3230
6846.69 3020
6847.47 3214
6848.25 3252
6849.03 3368
6849.81 3382
6850.59 3513
6851.37 3797
6852.16 4016
6852.94 4368
6853.72 4334
6854.50 4209
6855.28 4185
6856.06 4145
6856.84 3974
6857.62 3741
6858.41 3655
6859.19 3401
6859.97 3302
6860.75 3426
6861.53 3389
6862.31 3299
6863.09 3195
6863.88 3122
6864.66 3170
6865.44 3292
6866.22 3202
6867.00 3080
6867.79 3168
6868.57 3319
6869.35 3306
6870.13 3245
6870.91 3238
6871.70 3326
6872.48 3371
6873.26 3186
6874.04 3208
6874.83 3084
6875.61 3103
6876.39 3146
6877.17 3051
6877.96 3067
6878.74 3147
6879.52 3159
6880.30 3110
6881.09 3186
6881.87 3241
6882.65 3281
6883.43 3399
6884.22 3333
6885.00 3385
6885.78 3328
6886.57 3362
6887.35 3485
6888.13 3475
6888.92 3437
6889.70 3526
6890.48 3630
6891.26 3552
6892.05 3460
6892.83 3452
6893.62 3503
6894.40 3380
6895.18 3358
6895.97 3252
6896.75 3446
6897.53 3287
6898.32 3367
6899.10 3346
6899.88 3361
6900.67 3249
6901.45 3291
6902.24 3398
6903.02 3286
6903.80 3161
6904.59 3321
6905.37 3221
6906.16 3231
6906.94 3319
6907.72 3213
6908.51 3186
6909.29 3116
6910.08 3077
6910.86 3068
6911.65 3078
6912.43 3185
6913.21 3138
6914.00 3104
6914.78 3151
6915.57 3202
6916.35 3038
6917.14 3062
6917.92 3111
6918.71 3190
6919.49 3208
6920.28 3163
6921.06 3291
6921.85 3268
6922.63 3275
6923.42 3251
6924.20 3377
6924.99 3501
6925.77 3408
6926.56 3319
6927.34 3310
6928.13 3485
6928.91 3405
6929.70 3322
6930.49 3281
6931.27 3317
6932.06 3344
6932.84 3240
6933.63 3092
6934.41 3300
6935.20 3301
6935.99 3161
6936.77 3205
6937.56 3165
6938.34 3062
6939.13 3031
6939.92 3209
6940.70 3173
6941.49 3201
6942.27 3260
6943.06 3274
6943.85 3190
6944.63 3107
6945.42 3225
6946.21 3347
6946.99 3280
6947.78 3369
6948.57 3319
6949.35 3325
6950.14 3506
6950.92 3322
6951.71 3232
6952.50 3468
6953.29 3321
6954.07 3228
6954.86 3140
6955.65 3376
6956.43 3370
6957.22 3280
6958.01 3422
6958.79 3520
6959.58 3511
6960.37 3604
6961.16 3502
6961.94 3339
6962.73 3385
6963.52 3472
6964.31 3515
6965.09 3608
6965.88 3472
6966.67 3575
6967.46 3570
6968.24 3513
6969.03 3645
6969.82 3688
6970.61 3662
6971.39 3860
6972.18 3805
6972.97 3757
6973.76 3766
6974.55 3729
6975.33 3812
6976.12 3814
6976.91 3799
6977.70 3949
6978.49 4166
6979.27 4291
6980.06 4220
6980.85 4267
6981.64 4295
6982.43 4516
6983.22 4527
6984.01 4823
6984.79 4903
6985.58 5078
6986.37 5425
6987.16 5743
6987.95 5914
6988.74 6060
6989.53 5895
6990.32 5936
6991.10 5678
6991.89 5241
6992.68 4955
6993.47 4512
6994.26 4360
6995.05 3844
6995.84 3761
6996.63 3990
6997.42 4049
6998.21 4138
6999.00 4276
6999.79 4691
7000.58 5013
7001.36 5193
7002.15 5295
7002.94 5526
7003.73 5396
7004.52 5276
7005.31 4926
7006.10 4733
7006.89 4486
7007.68 4154
7008.47 4027
7009.26 3934
7010.05 3682
7010.84 3605
7011.63 3528
7012.42 3400
7013.21 3434
7014.00 3391
7014.79 3374
7015.58 3535
7016.37 3419
7017.16 3516
7017.96 3575
7018.75 3590
7019.54 3519
7020.33 3381
7021.12 3416
7021.91 3397
7022.70 3497
7023.49 3379
7024.28 3362
7025.07 3331
7025.86 3544
7026.65 3585
7027.44 3401
7028.24 3452
7029.03 3554
7029.82 3532
7030.61 3467
7031.40 3375
7032.19 3197
7032.98 3241
7033.77 3346
7034.57 3319
7035.36 3238
7036.15 3321
7036.94 3272
7037.73 3230
7038.52 3286
7039.32 3364
7040.11 3283
7040.90 3285
7041.69 3423
7042.48 3583
7043.27 3501
7044.07 3370
7044.86 3356
7045.65 3395
7046.44 3289
7047.23 3384
7048.03 3354
7048.82 3376
7049.61 3404
7050.40 3255
7051.20 3385
7051.99 3368
7052.78 3148
7053.57 3215
7054.37 3404
7055.16 3297
7055.95 3283
7056.74 3307
7057.54 3174
7058.33 3108
7059.12 3118
7059.91 3236
7060.71 3097
7061.50 3175
7062.29 2926
7063.09 2958
7063.88 3176
7064.67 3048
7065.47 3011
7066.26 2910
7067.05 3028
7067.85 3007
7068.64 3214
7069.43 3123
7070.23 3064
7071.02 3096
7071.81 3095
7072.61 3104
7073.40 2987
7074.19 3141
7074.99 3033
7075.78 2995
7076.57 2880
7077.37 3035
7078.16 2926
7078.96 2923
7079.75 3142
7080.54 3068
7081.34 3125
7082.13 3202
7082.93 3071
7083.72 3041
7084.51 3129
7085.31 3198
7086.10 3141
7086.90 3003
7087.69 3041
7088.49 3101
7089.28 3077
7090.08 2890
7090.87 3039
7091.66 2865
7092.46 3129
7093.25 3000
7094.05 3045
7094.84 3039
7095.64 3035
7096.43 2813
7097.23 2946
7098.02 2936
7098.82 2808
7099.61 2879
7100.41 2951
7101.20 2890
7102.00 2816
7102.79 2770
7103.59 2786
7104.38 2759
7105.18 2919
7105.98 2920
7106.77 2923
7107.57 2826
7108.36 2798
7109.16 2790
7109.95 2797
7110.75 2845
7111.54 2858
7112.34 2785
7113.14 2761
7113.93 2758
7114.73 2828
7115.52 2794
7116.32 2840
7117.12 2826
7117.91 2810
7118.71 2714
7119.50 2789
7120.30 2870
7121.10 2866
7121.89 2899
7122.69 2949
7123.49 2866
7124.28 2907
7125.08 3051
7125.88 2976
7126.67 2925
7127.47 2893
7128.27 2865
7129.06 2764
7129.86 2745
7130.66 2801
7131.45 2856
7132.25 2699
7133.05 2748
7133.84 2836
7134.64 2705
7135.44 2739
7136.23 2773
7137.03 2738
7137.83 2722
7138.63 2727
7139.42 2631
7140.22 2665
7141.02 2641
7141.82 2670
7142.61 2612
7143.41 2585
7144.21 2620
7145.01 2675
7145.80 2640
7146.60 2569
7147.40 2693
7148.20 2650
7148.99 2679
7149.79 2740
7150.59 2660
7151.39 2804
7152.19 2683
7152.98 2614
7153.78 2616
7154.58 2762
7155.38 2761
7156.18 2557
7156.98 2668
7157.77 2634
7158.57 2648
7159.37 2617
7160.17 2561
7160.97 2695
7161.77 2719
7162.56 2694
7163.36 2696
7164.16 2705
7164.96 2696
7165.76 2633
7166.56 2766
7167.36 2637
7168.16 2747
7168.95 2832
7169.75 2707
7170.55 2834
7171.35 2875
7172.15 2650
7172.95 2725
7173.75 2729
7174.55 2677
7175.35 2600
7176.15 2473
7176.95 2575
7177.75 2584
7178.55 2691
7179.35 2681
7180.14 2644
7180.94 2676
7181.74 2641
7182.54 2630
7183.34 2569
7184.14 2688
7184.94 2738
7185.74 2719
7186.54 2807
7187.34 2820
7188.14 2712
7188.94 2723
7189.74 2635
7190.54 2657
7191.34 2698
7192.14 2562
7192.94 2485
7193.74 2477
7194.54 2515
7195.35 2586
7196.15 2521
7196.95 2476
7197.75 2594
7198.55 2652
7199.35 2547
7200.15 2555
7200.95 2634
7201.75 2642
7202.55 2651
7203.35 2718
7204.15 2751
7204.95 2733
7205.75 2654
7206.56 2680
7207.36 2599
7208.16 2498
7208.96 2539
7209.76 2510
7210.56 2510
7211.36 2576
7212.16 2615
7212.97 2588
7213.77 2620
7214.57 2483
7215.37 2513
7216.17 2569
7216.97 2556
7217.78 2563
7218.58 2523
7219.38 2509
7220.18 2603
7220.98 2485
7221.78 2547
7222.59 2634
7223.39 2505
7224.19 2540
7224.99 2584
7225.79 2610
7226.60 2605
7227.40 2601
7228.20 2579
7229.00 2616
7229.81 2537
7230.61 2621
7231.41 2461
7232.21 2415
7233.02 2546
7233.82 2595
7234.62 2433
7235.42 2545
7236.23 2468
7237.03 2688
7237.83 2561
7238.63 2554
7239.44 2637
7240.24 2686
7241.04 2714
7241.85 2775
7242.65 2768
7243.45 2681
7244.26 2718
7245.06 2799
7245.86 2683
7246.67 2587
7247.47 2750
7248.27 2740
7249.08 2702
7249.88 2609
7250.68 2577
7251.49 2734
7252.29 2720
7253.09 2613
7253.90 2495
7254.70 2557
7255.50 2595
7256.31 2612
7257.11 2627
7257.92 2544
7258.72 2609
7259.52 2770
7260.33 2741
7261.13 2612
7261.94 2624
7262.74 2638
7263.54 2621
7264.35 2591
7265.15 2598
7265.96 2648
7266.76 2777
7267.57 2748
7268.37 2667
7269.18 2652
7269.98 2835
7270.78 2683
7271.59 2727
7272.39 2799
7273.20 2817
7274.00 2824
7274.81 2784
7275.61 2816
7276.42 2896
7277.22 2874
7278.03 2811
7278.83 2889
7279.64 2882
7280.44 2861
7281.25 3036
7282.05 3149
7282.86 3276
7283.66 3467
7284.47 3616
7285.28 3915
7286.08 4188
7286.89 4218
7287.69 4374
7288.50 4279
7289.30 4047
7290.11 3996
7290.91 3647
7291.72 3598
7292.53 3347
7293.33 3207
7294.14 3012
7294.94 2911
7295.75 2969
7296.56 3002
7297.36 2927
7298.17 2965
7298.97 3013
7299.78 2903
7300.59 2905
7301.39 3074
7302.20 3119
7303.01 3124
7303.81 3177
7304.62 3062
7305.43 3062
7306.23 3020
7307.04 3002
7307.85 3142
7308.65 3133
7309.46 3234
7310.27 3191
7311.07 3153
7311.88 3062
7312.69 3116
7313.49 3015
7314.30 3175
7315.11 3293
7315.91 3281
7316.72 3293
7317.53 3264
7318.34 3386
7319.14 3452
7319.95 3450
7320.76 3953
7321.57 4202
7322.37 4356
7323.18 4604
7323.99 4593
7324.80 4730
7325.60 4603
7326.41 4424
7327.22 4091
7328.03 3964
7328.83 3577
7329.64 3376
7330.45 3213
7331.26 2947
7332.07 2891
7332.87 2887
7333.68 2866
7334.49 3050
7335.30 2942
7336.11 2891
7336.92 3000
7337.72 3138
7338.53 2896
7339.34 2804
7340.15 2934
7340.96 2847
7341.77 2941
7342.57 2765
7343.38 2736
7344.19 2812
7345.00 2732
7345.81 2750
7346.62 2714
7347.43 2715
7348.24 2759
7349.05 2750
7349.85 2778
7350.66 2815
7351.47 2813
7352.28 2665
7353.09 2801
7353.90 2916
7354.71 2736
7355.52 2821
7356.33 2879
7357.14 2792
7357.95 2806
7358.76 2753
7359.57 2807
7360.38 2819
7361.18 2861
7361.99 2723
7362.80 2855
7363.61 2990
7364.42 2911
7365.23 2929
7366.04 2889
7366.85 2916
7367.66 2888
7368.47 2861
7369.28 2808
7370.09 2747
7370.90 2757
7371.71 2636
7372.52 2825
7373.33 2740
7374.14 2831
7374.96 2795
7375.77 2721
7376.58 2814
7377.39 2738
7378.20 2836
7379.01 2968
7379.82 3072
7380.63 3023
7381.44 3010
7382.25 3176
7383.06 3199
7383.87 3293
7384.68 3331
7385.49 3294
7386.31 3075
7387.12 2964
7387.93 2860
7388.74 2799
7389.55 2734
7390.36 2829
7391.17 2618
7391.98 2655
7392.79 2588
7393.61 2645
7394.42 2794
7395.23 2773
7396.04 2651
7396.85 2726
7397.66 2774
7398.48 2774
7399.29 2772
7400.10 3002
7400.91 3028
7401.72 2978
7402.53 3161
7403.35 3180
7404.16 3243
7404.97 3154
7405.78 3124
7406.59 3105
7407.41 2959
7408.22 2927
7409.03 2687
7409.84 2712
7410.66 2746
7411.47 2586
7412.28 2565
7413.09 2494
7413.91 2651
7414.72 2532
7415.53 2535
7416.34 2540
7417.16 2436
7417.97 2487
7418.78 2443
7419.60 2459
7420.41 2492
7421.22 2503
7422.03 2474
7422.85 2527
7423.66 2486
7424.47 2413
7425.29 2443
7426.10 2488
7426.91 2459
7427.73 2316
7428.54 2400
7429.35 2489
7430.17 2480
7430.98 2534
7431.79 2490
7432.61 2411
7433.42 2360
7434.23 2445
7435.05 2476
7435.86 2340
7436.67 2519
7437.49 2461
7438.30 2515
7439.12 2663
7439.93 2535
7440.74 2572
7441.56 2477
7442.37 2644
7443.19 2598
7444.00 2497
7444.82 2455
7445.63 2406
7446.44 2372
7447.26 2360
7448.07 2498
7448.89 2463
7449.70 2498
7450.52 2400
7451.33 2424
7452.15 2496
7452.96 2498
7453.77 2434
7454.59 2514
7455.40 2405
7456.22 2198
7457.03 2352
7457.85 2330
7458.66 2491
7459.48 2387
7460.29 2292
7461.11 2311
7461.92 2386
7462.74 2391
7463.55 2244
7464.37 2381
7465.19 2389
7466.00 2303
7466.82 2433
7467.63 2378
7468.45 2500
7469.26 2613
7470.08 2588
7470.89 2635
7471.71 2668
7472.53 2515
7473.34 2504
7474.16 2433
7474.97 2412
7475.79 2421
7476.60 2294
7477.42 2364
7478.24 2298
7479.05 2406
7479.87 2363
7480.69 2429
7481.50 2527
7482.32 2287
7483.13 2288
7483.95 2339
7484.77 2345
7485.58 2329
7486.40 2306
7487.22 2316
7488.03 2204
7488.85 2317
7489.67 2326
7490.48 2301
7491.30 2287
7492.12 2501
7492.93 2386
7493.75 2260
7494.57 2222
7495.38 2241
7496.20 2224
7497.02 2266
7497.84 2338
7498.65 2192
7499.47 2124
7500.29 2272
7501.10 2381
7501.92 2355
7502.74 2338
7503.56 2223
7504.37 2245
7505.19 2238
7506.01 2211
7506.83 2278
7507.64 2344
7508.46 2305
7509.28 2368
7510.10 2267
7510.92 2230
7511.73 2264
7512.55 2346
7513.37 2377
7514.19 2303
7515.01 2227
7515.82 2266
7516.64 2258
7517.46 2307
7518.28 2142
7519.10 2168
7519.91 2284
7520.73 2188
7521.55 2151
7522.37 2206
7523.19 2316
7524.01 2259
7524.83 2321
7525.64 2261
7526.46 2178
7527.28 2113
7528.10 2137
7528.92 2203
7529.74 2193
7530.56 2227
7531.38 2206
7532.20 2141
7533.01 2211
7533.83 2287
7534.65 2245
7535.47 2197
7536.29 2300
7537.11 2269
7537.93 2311
7538.75 2360
7539.57 2262
7540.39 2371
7541.21 2380
7542.03 2278
7542.85 2323
7543.67 2337
7544.49 2387
7545.31 2240
7546.12 2300
7546.94 2243
7547.76 2216
7548.58 2207
7549.40 2392
7550.22 2315
7551.04 2279
7551.86 2217
7552.68 2458
7553.50 2331
7554.33 2283
7555.15 2319
7555.97 2384
7556.79 2296
7557.61 2272
7558.43 2380
7559.25 2330
7560.07 2394
7560.89 2395
7561.71 2414
7562.53 2360
7563.35 2384
7564.17 2342
7564.99 2326
7565.81 2284
7566.63 2353
7567.45 2347
7568.28 2290
7569.10 2247
7569.92 2196
7570.74 2359
7571.56 2309
7572.38 2302
7573.20 2357
7574.02 2253
7574.84 2340
7575.67 2268
7576.49 2302
7577.31 2321
7578.13 2279
7578.95 2251
7579.77 2297
7580.60 2217
7581.42 2304
7582.24 2307
7583.06 2206
7583.88 2351
7584.70 2356
7585.53 2335
7586.35 2247
7587.17 2368
7587.99 2335
7588.81 2303
7589.64 2335
7590.46 2264
7591.28 2336
7592.10 2404
7592.93 2506
7593.75 2451
7594.57 2395
7595.39 2455
7596.21 2394
7597.04 2293
7597.86 2249
7598.68 2283
7599.51 2399
7600.33 2295
7601.15 2419
7601.97 2447
7602.80 2476
7603.62 2525
7604.44 2417
7605.27 2528
7606.09 2597
7606.91 2597
7607.73 2656
7608.56 2763
7609.38 2538
7610.20 2573
7611.03 2502
7611.85 2449
7612.67 2468
7613.50 2392
7614.32 2394
7615.14 2412
7615.97 2421
7616.79 2406
7617.62 2440
7618.44 2371
7619.26 2360
7620.09 2380
7620.91 2522
7621.73 2438
7622.56 2425
7623.38 2476
7624.21 2393
7625.03 2388
7625.85 2346
7626.68 2349
7627.50 2432
7628.33 2522
7629.15 2454
7629.98 2507
7630.80 2597
7631.62 2780
7632.45 2728
7633.27 2820
7634.10 2959
7634.92 2942
7635.75 2870
7636.57 2702
7637.40 2734
7638.22 2660
7639.05 2547
7639.87 2529
7640.70 2422
7641.52 2226
7642.35 2267
7643.17 2324
7644.00 2284
7644.82 2240
7645.65 2259
7646.47 2274
7647.30 2217
7648.12 2351
7648.95 2444
7649.77 2374
7650.60 2298
7651.42 2251
7652.25 2296
7653.07 2275
7653.90 2286
7654.73 2197
7655.55 2203
7656.38 2192
7657.20 2266
7658.03 2162
7658.85 2137
7659.68 2218
7660.51 2135
7661.33 2189
7662.16 2140
7662.98 2329
7663.81 2277
7664.64 2112
7665.46 2140
7666.29 2246
7667.12 2198
7667.94 2299
7668.77 2205
7669.59 2153
7670.42 2205
7671.25 2249
7672.07 2324
7672.90 2314
7673.73 2254
7674.55 2149
7675.38 2267
7676.21 2229
7677.03 2223
7677.86 2199
7678.69 2169
7679.52 2262
7680.34 2152
7681.17 2171
7682.00 2056
7682.82 2136
7683.65 2253
7684.48 2181
7685.31 2088
7686.13 2145
7686.96 2218
7687.79 2237
7688.62 2161
7689.44 2159
7690.27 2182
7691.10 2191
7691.93 2188
7692.75 2244
7693.58 2383
7694.41 2293
7695.24 2210
7696.07 2243
7696.89 2292
7697.72 2195
7698.55 2114
7699.38 2234
7700.21 2402
7701.03 2332
7701.86 2325
7702.69 2252
7703.52 2305
7704.35 2418
7705.17 2453
7706.00 2452
7706.83 2398
7707.66 2398
7708.49 2375
7709.32 2287
7710.15 2256
7710.97 2259
7711.80 2385
7712.63 2395
7713.46 2246
7714.29 2222
7715.12 2287
7715.95 2280
7716.78 2193
7717.61 2392
7718.44 2314
7719.26 2184
7720.09 2172
7720.92 2085
7721.75 2151
7722.58 2189
7723.41 2161
7724.24 2209
7725.07 2304
7725.90 2363
7726.73 2253
7727.56 2258
7728.39 2166
7729.22 2196
7730.05 2206
7730.88 2275
7731.71 2306
7732.54 2324
7733.37 2331
7734.20 2233
7735.03 2258
7735.86 2253
7736.69 2255
7737.52 2296
7738.35 2238
7739.18 2200
7740.01 2185
7740.84 2180
7741.67 2331
7742.50 2303
7743.33 2296
7744.16 2330
7744.99 2466
7745.82 2339
7746.65 2680
7747.48 2908
7748.31 3175
7749.14 3332
7749.97 3545
7750.80 3627
7751.64 3685
7752.47 3461
7753.30 3294
7754.13 3086
7754.96 2828
7755.79 2733
7756.62 2478
7757.45 2432
7758.28 2384
7759.12 2359
7759.95 2278
7760.78 2163
7761.61 2173
7762.44 2262
7763.27 2272
7764.10 2309
7764.94 2251
7765.77 2277
7766.60 2361
7767.43 2244
7768.26 2268
7769.09 2310
7769.93 2232
7770.76 2180
7771.59 2209
7772.42 2107
7773.25 1915
7774.09 2114
7774.92 2119
7775.75 1978
7776.58 2102
7777.41 2112
7778.25 2120
7779.08 2150
7779.91 2119
7780.74 2172
7781.58 2221
7782.41 2332
7783.24 2240
7784.07 2175
7784.91 2221
7785.74 2182
7786.57 2249
7787.41 2339
7788.24 2317
7789.07 2302
7789.90 2408
7790.74 2384
7791.57 2309
7792.40 2264
7793.24 2258
7794.07 2302
7794.90 2288
7795.74 2206
7796.57 2150
7797.40 2107
7798.24 2122
7799.07 2221
7799.90 2164
7800.74 1943
7801.57 2146
7802.40 2094
7803.24 2154
7804.07 2095
7804.90 2165
7805.74 2311
7806.57 2163
7807.41 2112
7808.24 2104
7809.07 2131
7809.91 2100
7810.74 2097
7811.58 2112
7812.41 2152
7813.24 2108
7814.08 2184
7814.91 2028
7815.75 2158
7816.58 2175
7817.42 2237
7818.25 2259
7819.09 2228
7819.92 2155
7820.75 2099
7821.59 2134
7822.42 2208
7823.26 2123
7824.09 2046
7824.93 2057
7825.76 2176
7826.60 2167
7827.43 2150
7828.27 2240
7829.10 2181
7829.94 2219
7830.77 2239
7831.61 2182
7832.44 2095
7833.28 2171
7834.11 2161
7834.95 2067
7835.78 2003
7836.62 2053
7837.46 2037
7838.29 2053
7839.13 2092
7839.96 2132
7840.80 2039
7841.63 2085
7842.47 2123
7843.31 2036
7844.14 1890
7844.98 1829
7845.81 2038
7846.65 2134
7847.48 2057
7848.32 2030
7849.16 2017
7849.99 2070
7850.83 2090
7851.67 2029
7852.50 2073
7853.34 2020
7854.17 1885
7855.01 2034
7855.85 2116
7856.68 2052
7857.52 2164
7858.36 2135
7859.19 2123
7860.03 2259
7860.87 2060
7861.70 2127
7862.54 2141
7863.38 2249
7864.21 2192
7865.05 2155
7865.89 2096
7866.73 2172
7867.56 2038
7868.40 2029
7869.24 2139
7870.07 2100
7870.91 2202
7871.75 2134
7872.59 2062
7873.42 2088
7874.26 2024
7875.10 1972
7875.94 2028
7876.77 1986
7877.61 2052
7878.45 2070
7879.29 2025
7880.12 2163
7880.96 2165
7881.80 2102
7882.64 2086
7883.48 2014
7884.31 2073
7885.15 2042
7885.99 2001
7886.83 2007
7887.67 2019
7888.50 1971
7889.34 2129
7890.18 2097
7891.02 2166
7891.86 1958
7892.70 1943
7893.53 2007
7894.37 2074
7895.21 2129
7896.05 2247
7896.89 2182
7897.73 2148
7898.57 2139
7899.41 2185
7900.24 2255
7901.08 2275
7901.92 2239
7902.76 2327
7903.60 2361
7904.44 2243
7905.28 2287
7906.12 2425
7906.96 2368
7907.80 2377
7908.63 2317
7909.47 2314
7910.31 2195
7911.15 2129
7911.99 2159
7912.83 2012
7913.67 2140
7914.51 2228
7915.35 2205
7916.19 2275
7917.03 2410
7917.87 2452
7918.71 2581
7919.55 2603
7920.39 2652
7921.23 2668
7922.07 2583
7922.91 2451
7923.75 2358
7924.59 2271
7925.43 2143
7926.27 2132
7927.11 2137
7927.95 2104
7928.79 2043
7929.63 1939
7930.47 2006
7931.31 2044
7932.15 1970
7932.99 2078
7933.83 2046
7934.67 2013
7935.52 1986
7936.36 1992
7937.20 1885
7938.04 2031
7938.88 2090
7939.72 1961
7940.56 1950
7941.40 1995
7942.24 2056
7943.08 1985
7943.92 1993
7944.77 2029
7945.61 1940
7946.45 1884
7947.29 1952
7948.13 1997
7948.97 1947
7949.81 1902
7950.66 1853
7951.50 1888
7952.34 1879
7953.18 1906
7954.02 2050
7954.86 1934
7955.71 1960
7956.55 2025
7957.39 1930
7958.23 1894
7959.07 1935
7959.92 1901
7960.76 1974
7961.60 1974
7962.44 1930
7963.28 1950
7964.13 1977
7964.97 1891
7965.81 1832
7966.65 1848
7967.50 1937
7968.34 1929
7969.18 2000
7970.02 1855
7970.87 1869
7971.71 1930
7972.55 2074
7973.39 1960
7974.24 1916
7975.08 1949
7975.92 1885
7976.76 1940
7977.61 2010
7978.45 1976
7979.29 1986
7980.14 2066
7980.98 2110
7981.82 1975
7982.67 1924
7983.51 1914
7984.35 1970
7985.20 1914
7986.04 1971
7986.88 2045
7987.73 1982
7988.57 1889
7989.41 1996
7990.26 2017
7991.10 1966
7991.94 1917
7992.79 1919
7993.63 2072
7994.48 1945
7995.32 1844
7996.16 1858
7997.01 1912
7997.85 1862
7998.70 1862
7999.54 1799
8000.38 1859
8001.23 1802
8002.07 1831
8002.92 1889
8003.76 1849
8004.61 1824
8005.45 1909
8006.29 1964
8007.14 1924
8007.98 1894
8008.83 1886
8009.67 1929
8010.52 1894
8011.36 1878
8012.21 1926
8013.05 1870
8013.90 1851
8014.74 1862
8015.59 1880
8016.43 1870
8017.28 1976
8018.12 1996
8018.97 1899
8019.81 1876
8020.66 1913
8021.50 1976
8022.35 1904
8023.19 1783
8024.04 1856
8024.88 1892
8025.73 1924
8026.57 1946
8027.42 1864
8028.27 1905
8029.11 2027
8029.96 1879
8030.80 1797
8031.65 1753
8032.49 1900
8033.34 1902
8034.19 1848
8035.03 1850
8035.88 1955
8036.72 1918
8037.57 1971
8038.42 1925
8039.26 1969
8040.11 1981
8040.96 1984
8041.80 2018
8042.65 1962
8043.49 1921
8044.34 1928
8045.19 1933
8046.03 1876
8046.88 1801
8047.73 1867
8048.57 1882
8049.42 1911
8050.27 1965
8051.11 1847
8051.96 1752
8052.81 1835
8053.66 1814
8054.50 1829
8055.35 1802
8056.20 1848
8057.04 1859
8057.89 1749
8058.74 1785
8059.59 1779
8060.43 1795
8061.28 1742
8062.13 1816
8062.97 1883
8063.82 1829
8064.67 1846
8065.52 1864
8066.37 1818
8067.21 1849
8068.06 1819
8068.91 1835
8069.76 1845
8070.60 1902
8071.45 1824
8072.30 1826
8073.15 1903
8074.00 1878
8074.84 1870
8075.69 1784
8076.54 1778
8077.39 1830
8078.24 1872
8079.08 1796
8079.93 1800
8080.78 1843
8081.63 1852
8082.48 1880
8083.33 1719
8084.18 1793
8085.02 1869
8085.87 1911
8086.72 1855
8087.57 1863
8088.42 1937
8089.27 1939
8090.12 1965
8090.97 1906
8091.81 1752
8092.66 1772
8093.51 1836
8094.36 1854
8095.21 1865
8096.06 1851
8096.91 1827
8097.76 1831
8098.61 1736
8099.46 1717
8100.31 1805
8101.16 1824
8102.01 1817
8102.86 1886
8103.71 1777
8104.55 1814
8105.40 1931
8106.25 1817
8107.10 1941
8107.95 1882
8108.80 1890
8109.65 1874
8110.50 1818
8111.35 1824
8112.20 1753
8113.05 1833
8113.90 1853
8114.75 1735
8115.60 1778
8116.45 1890
8117.30 1772
8118.16 1757
8119.01 1886
8119.86 1842
8120.71 1923
8121.56 1916
8122.41 1923
8123.26 1921
8124.11 2012
8124.96 1956
8125.81 1964
8126.66 2117
8127.51 1961
8128.36 1946
8129.21 1885
8130.06 2056
8130.92 2013
8131.77 1963
8132.62 2095
8133.47 2132
8134.32 2059
8135.17 2054
8136.02 2101
8136.87 2025
8137.73 2107
8138.58 2093
8139.43 2017
8140.28 2077
8141.13 2109
8141.98 2232
8142.83 2256
8143.69 2317
8144.54 2316
8145.39 2379
8146.24 2283
8147.09 2246
8147.95 2170
8148.80 2142
8149.65 2088
8150.50 1942
8151.35 1921
8152.21 2010
8153.06 2032
8153.91 2009
8154.76 2057
8155.61 2075
8156.47 2066
8157.32 2009
8158.17 2054
8159.02 2189
8159.88 2091
8160.73 1984
8161.58 2023
8162.44 2098
8163.29 2002
8164.14 1922
8164.99 2052
8165.85 2097
8166.70 1977
8167.55 1977
8168.41 1895
8169.26 1985
8170.11 1953
8170.96 1978
8171.82 1937
8172.67 2049
8173.52 2088
8174.38 2103
8175.23 2058
8176.08 2060
8176.94 2008
8177.79 2013
8178.64 1981
8179.50 2066
8180.35 2050
8181.21 1968
8182.06 2007
8182.91 1920
8183.77 1847
8184.62 1916
8185.47 1852
8186.33 1861
8187.18 1881
8188.04 1897
8188.89 1919
8189.74 1916
8190.60 1858
8191.45 1793
8192.31 1872
8193.16 1994
8194.02 1891
8194.87 1879
8195.72 1801
8196.58 1794
8197.43 1902
8198.29 1874
8199.14 1864
8200.00 1811
8200.85 1925
8201.71 1810
8202.56 1865
8203.42 2001
8204.27 1846
8205.13 1849
8205.98 1837
8206.84 1865
8207.69 1889
8208.55 1943
8209.40 1934
8210.26 1914
8211.11 1865
8211.97 1923
8212.82 1986
8213.68 1951
8214.53 1943
8215.39 2047
8216.24 1904
8217.10 1913
8217.96 1858
8218.81 1878
8219.67 1879
8220.52 1867
8221.38 1945
8222.23 1971
8223.09 1992
8223.95 1990
8224.80 1957
8225.66 1966
8226.51 2007
8227.37 1908
8228.23 1985
8229.08 1909
8229.94 1906
8230.79 1864
8231.65 1945
8232.51 1874
8233.36 1885
8234.22 1900
8235.08 1989
8235.93 1953
8236.79 1877
8237.65 1965
8238.50 1863
8239.36 1886
8240.22 1906
8241.07 1879
8241.93 1977
8242.79 1954
8243.64 1876
8244.50 2023
8245.36 1954
8246.21 1934
8247.07 1869
8247.93 1962
8248.79 1861
8249.64 1823
8250.50 1984
8251.36 1949
8252.22 1923
8253.07 1857
8253.93 1904
8254.79 1923
8255.65 1806
8256.50 1850
8257.36 1948
8258.22 1982
8259.08 1910
8259.93 1890
8260.79 1930
8261.65 1816
8262.51 1850
8263.37 2028
8264.22 1929
8265.08 1920
8265.94 1884
8266.80 1813
8267.66 1928
8268.51 1950
8269.37 1989
8270.23 1949
8271.09 1894
8271.95 1896
8272.81 1856
8273.66 1920
8274.52 1982
8275.38 1970
8276.24 1863
8277.10 1917
8277.96 1958
8278.82 1916
8279.67 1983
8280.53 1975
8281.39 1973
8282.25 2056
8283.11 2050
8283.97 1938
8284.83 1956
8285.69 2009
8286.55 1954
8287.41 1955
8288.27 1941
8289.12 2031
8289.98 2012
8290.84 1947
8291.70 2058
8292.56 2092
8293.42 2066
8294.28 2102
8295.14 2129
8296.00 2051
8296.86 1884
8297.72 1985
8298.58 2003
8299.44 2040
8300.30 2082
8301.16 2120
8302.02 2115
8302.88 2164
8303.74 2129
8304.60 2190
8305.46 2300
8306.32 2201
8307.18 2157
8308.04 2170
8308.90 2308
8309.76 2308
8310.62 2181
8311.48 2161
8312.34 2158
8313.20 2181
8314.06 2204
8314.92 2262
8315.78 2281
8316.65 2428
8317.51 2518
8318.37 2610
8319.23 2612
8320.09 2658
8320.95 2547
8321.81 2610
8322.67 2497
8323.53 2367
8324.39 2390
8325.26 2280
8326.12 2212
8326.98 2162
8327.84 2095
8328.70 2085
8329.56 2099
8330.42 2084
8331.28 2096
8332.15 2139
8333.01 2099
8333.87 2145
8334.73 2038
8335.59 2086
8336.45 2055
8337.32 2159
8338.18 2154
8339.04 2179
8339.90 2127
8340.76 2100
8341.63 2239
8342.49 2246
8343.35 2187
8344.21 2269
8345.07 2392
8345.94 2288
8346.80 2312
8347.66 2303
8348.52 2443
8349.39 2376
8350.25 2320
8351.11 2099
8351.97 2113
8352.84 2090
8353.70 2083
8354.56 2190
8355.42 2198
8356.29 2163
8357.15 2193
8358.01 2305
8358.88 2215
8359.74 2121
8360.60 2045
8361.46 2174
8362.33 2140
8363.19 2185
8364.05 2104
8364.92 2088
8365.78 2016
8366.64 2148
8367.51 2054
8368.37 1953
8369.23 2105
8370.10 2148
8370.96 2132
8371.82 2074
8372.69 2125
8373.55 2228
8374.42 2158
8375.28 2067
8376.14 2195
8377.01 2180
8377.87 2308
8378.73 2225
8379.60 2184
8380.46 2190
8381.33 2194
8382.19 2192
8383.06 2152
8383.92 2147
8384.78 2287
8385.65 2346
8386.51 2270
8387.38 2181
8388.24 2444
8389.11 2272
8389.97 2194
8390.83 2256
8391.70 2246
8392.56 2318
8393.43 2209
8394.29 2255
8395.16 2245
8396.02 2226
8396.89 2201
8397.75 2297
8398.62 2242
8399.48 2212
8400.35 2164
8401.21 2184
8402.08 2219
8402.94 2254
8403.81 2264
8404.67 2178
8405.54 2219
8406.40 2254
8407.27 2248
8408.14 2175
8409.00 2193
8409.87 2278
8410.73 2236
8411.60 2213
8412.46 2318
8413.33 2385
8414.19 2320
8415.06 2255
8415.93 2327
8416.79 2371
8417.66 2365
8418.52 2410
8419.39 2385
8420.26 2347
8421.12 2384
8421.99 2453
8422.85 2424
8423.72 2423
8424.59 2474
8425.45 2402
8426.32 2405
8427.19 2475
8428.05 2470
8428.92 2511
8429.79 2598
8430.65 2632
8431.52 2619
8432.39 2542
8433.25 2559
8434.12 2591
8434.99 2657
8435.85 2605
8436.72 2625
8437.59 2685
8438.45 2719
8439.32 2713
8440.19 2847
8441.06 2911
8441.92 2902
8442.79 2896
8443.66 3064
8444.52 3016
8445.39 3034
8446.26 3126
8447.13 3107
8447.99 3177
8448.86 3116
8449.73 3047
8450.60 2947
8451.47 2958
8452.33 3076
8453.20 3151
8454.07 3232
8454.94 3326
8455.80 3452
8456.67 3978
8457.54 4369
8458.41 4499
8459.28 4696
8460.14 4852
8461.01 5036
8461.88 5049
8462.75 4649
8463.62 4435
8464.49 4472
8465.35 4090
8466.22 3841
8467.09 3719
8467.96 3600
8468.83 3562
8469.70 3704
8470.57 4052
8471.43 4346
8472.30 4563
8473.17 4634
8474.04 4608
8474.91 4573
8475.78 4450
8476.65 4304
8477.52 4141
8478.39 3730
8479.25 3616
8480.12 3372
8480.99 3278
8481.86 3278
8482.73 3162
8483.60 3024
8484.47 3072
8485.34 2790
8486.21 2726
8487.08 2762
8487.95 2755
8488.82 2796
8489.69 2848
8490.56 2789
8491.43 2774
8492.30 2825
8493.17 2831
8494.04 2809
8494.91 2646
8495.78 2774
8496.65 2904
8497.52 2823
8498.39 2710
8499.26 2737
8500.13 2788
8501.00 2769
8501.87 2816
8502.74 2768
8503.61 2687
8504.48 2854
8505.35 2821
8506.22 2763
8507.09 2660
8507.96 2738
8508.83 2892
8509.70 2815
8510.57 2916
8511.44 2819
8512.31 2968
8513.19 2885
8514.06 2798
8514.93 2770
8515.80 2794
8516.67 2776
8517.54 2585
8518.41 2601
8519.28 2619
8520.15 2627
8521.03 2677
8521.90 2758
8522.77 2648
8523.64 2676
8524.51 2672
8525.38 2694
8526.25 2556
8527.13 2504
8528.00 2572
8528.87 2528
8529.74 2600
8530.61 2588
8531.48 2610
8532.36 2725
8533.23 2694
8534.10 2691
8534.97 2693
8535.84 2669
8536.72 2695
8537.59 2715
8538.46 2793
8539.33 2768
8540.20 2733
8541.08 2850
8541.95 2747
8542.82 2818
8543.69 2717
8544.57 2668
8545.44 2698
8546.31 2632
8547.18 2530
8548.06 2490
8548.93 2618
8549.80 2697
8550.67 2665
8551.55 2641
8552.42 2636
8553.29 2667
8554.17 2826
8555.04 2849
8555.91 3000
8556.79 3090
8557.66 3097
8558.53 3283
8559.41 3179
8560.28 2871
8561.15 2720
8562.03 2754
8562.90 2691
8563.77 2504
8564.65 2437
8565.52 2452
8566.39 2418
8567.27 2372
8568.14 2209
8569.01 2299
8569.89 2272
8570.76 2271
8571.64 2334
8572.51 2232
8573.38 2280
8574.26 2379
8575.13 2371
8576.01 2258
8576.88 2220
8577.75 2144
8578.63 2153
8579.50 2204
8580.38 2233
8581.25 2157
8582.12 2229
8583.00 2110
8583.87 2097
8584.75 2137
8585.62 2145
8586.50 2176
8587.37 2119
8588.25 2148
8589.12 2137
8590.00 2227
8590.87 2115
8591.75 2180
8592.62 2270
8593.50 2213
8594.37 2265
8595.25 2234
8596.12 2280
8597.00 2252
8597.87 2206
8598.75 2175
8599.62 2174
8600.50 2241
8601.37 2134
8602.25 2178
8603.12 2187
8604.00 2166
8604.87 2124
8605.75 2149
8606.63 2136
8607.50 2088
8608.38 2048
8609.25 2100
8610.13 2145
8611.01 2105
8611.88 2122
8612.76 2164
8613.63 2161
8614.51 2118
8615.39 2063
8616.26 2009
8617.14 2118
8618.01 2079
8618.89 2054
8619.77 2084
8620.64 2036
8621.52 2075
8622.40 2126
8623.27 1999
8624.15 2104
8625.03 2063
8625.90 2055
8626.78 2087
8627.66 2051
8628.53 2032
8629.41 2175
8630.29 2215
8631.16 2217
8632.04 2095
8632.92 2072
8633.79 2208
8634.67 2167
8635.55 2188
8636.42 2176
8637.30 2067
8638.18 2118
8639.06 2007
8639.93 2042
8640.81 2127
8641.69 2193
8642.57 2104
8643.44 2163
8644.32 2229
8645.20 2270
8646.08 2224
8646.95 2113
8647.83 2158
8648.71 2195
8649.59 2152
8650.47 2247
8651.34 2226
8652.22 2190
8653.10 2111
8653.98 2097
8654.86 2261
8655.73 2153
8656.61 2153
8657.49 2181
8658.37 2140
8659.25 2035
8660.13 2088
8661.00 2084
8661.88 2078
8662.76 2024
8663.64 2123
8664.52 2076
8665.40 2052
8666.27 2192
8667.15 2163
8668.03 2206
8668.91 2224
8669.79 2271
8670.67 2049
8671.55 2107
8672.43 2143
8673.31 2244
8674.19 2179
8675.06 2060
8675.94 2238
8676.82 2222
8677.70 2145
8678.58 2219
8679.46 2155
8680.34 2087
8681.22 2179
8682.10 2124
8682.98 2147
8683.86 2162
8684.74 2268
8685.62 2341
8686.50 2215
8687.38 2131
8688.26 2140
8689.14 2227
8690.02 2256
8690.90 2263
8691.78 2427
8692.66 2441
8693.54 2500
8694.42 2692
8695.30 2658
8696.18 2800
8697.06 2703
8697.94 2726
8698.82 2660
8699.70 2590
8700.58 2593
8701.46 2513
8702.34 2336
8703.22 2281
8704.10 2269
8704.98 2235
8705.86 2159
8706.74 2182
8707.62 2299
8708.50 2218
8709.39 2381
8710.27 2301
8711.15 2214
8712.03 2369
8712.91 2372
8713.79 2382
8714.67 2375
8715.55 2336
8716.43 2305
8717.32 2234
8718.20 2287
8719.08 2225
8719.96 2328
8720.84 2444
8721.72 2426
8722.60 2401
8723.49 2308
8724.37 2399
8725.25 2375
8726.13 2390
8727.01 2432
8727.89 2453
8728.78 2479
8729.66 2581
8730.54 2765
8731.42 2764
8732.30 2714
8733.19 2758
8734.07 2717
8734.95 2683
8735.83 2722
8736.71 2716
8737.60 2693
8738.48 2711
8739.36 2659
8740.24 2690
8741.13 2777
8742.01 2697
8742.89 2705
8743.77 2761
8744.66 2872
8745.54 2791
8746.42 2652
8747.31 2779
8748.19 2795
8749.07 2667
8749.95 2662
8750.84 2700
8751.72 2732
8752.60 2711
8753.49 2666
8754.37 2863
8755.25 2886
8756.14 2945
8757.02 3154
8757.90 3260
8758.79 3386
8759.67 3515
8760.55 3755
8761.44 3868
8762.32 3882
8763.20 3736
8764.09 3598
8764.97 3581
8765.85 3454
8766.74 3289
8767.62 3415
8768.51 3207
8769.39 3251
8770.27 3384
8771.16 3383
8772.04 3314
8772.93 3279
8773.81 3459
8774.69 3452
8775.58 3514
8776.46 3495
8777.35 3607
8778.23 3608
8779.12 3572
8780.00 3561
8780.88 3654
8781.77 3737
8782.65 3828
8783.54 4062
8784.42 4225
8785.31 4264
8786.19 4248
8787.08 4076
8787.96 4146
8788.85 3845
8789.73 3688
8790.62 3581
8791.50 3475
8792.39 3283
8793.27 3229
8794.16 3237
8795.04 3133
8795.93 3105
8796.81 3354
8797.70 3519
8798.58 3438
8799.47 3513
8800.35 3691
8801.24 3594
8802.13 3576
8803.01 3564
8803.90 3548
8804.78 3341
8805.67 3162
8806.55 2939
8807.44 2879
8808.33 2952
8809.21 2880
8810.10 2819
8810.98 2816
8811.87 2871
8812.76 2937
8813.64 3066
8814.53 2983
8815.41 3028
8816.30 3041
8817.19 2937
8818.07 2864
8818.96 2892
8819.85 2757
8820.73 2753
8821.62 2817
8822.51 2795
8823.39 2739
8824.28 2693
8825.17 2654
8826.05 2626
8826.94 2626
8827.83 2593
8828.71 2593
8829.60 2562
8830.49 2536
8831.37 2654
8832.26 2677
8833.15 2689
8834.04 2650
8834.92 2616
8835.81 2665
8836.70 2610
8837.58 2513
8838.47 2498
8839.36 2467
8840.25 2440
8841.13 2437
8842.02 2327
8842.91 2408
8843.80 2376
8844.69 2445
8845.57 2467
8846.46 2517
8847.35 2373
8848.24 2350
8849.12 2438
8850.01 2377
8850.90 2361
8851.79 2331
8852.68 2440
8853.56 2392
8854.45 2377
8855.34 2300
8856.23 2268
8857.12 2276
8858.01 2271
8858.89 2261
8859.78 2260
8860.67 2224
8861.56 2286
8862.45 2288
8863.34 2329
8864.23 2201
8865.12 2124
8866.00 2193
8866.89 2254
8867.78 2255
8868.67 2189
8869.56 2045
8870.45 2036
8871.34 2113
8872.23 2079
8873.12 2085
8874.00 2146
8874.89 2049
8875.78 1912
8876.67 2075
8877.56 2041
8878.45 2058
8879.34 1989
8880.23 2040
8881.12 2074
8882.01 1948
8882.90 1946
8883.79 2042
8884.68 1961
8885.57 2010
8886.46 2045
8887.35 1987
8888.24 1993
8889.13 1989
8890.02 1906
8890.91 1904
8891.80 1865
8892.69 1964
8893.58 1897
8894.47 1945
8895.36 1855
8896.25 1871
8897.14 1908
8898.03 1817
8898.92 1721
8899.81 1727
8900.70 1775
8901.59 1793
8902.48 1857
8903.37 1899
8904.26 1854
8905.15 1806
8906.05 1815
8906.94 1815
8907.83 1801
8908.72 1813
8909.61 1790
8910.50 1819
8911.39 1808
8912.28 1771
8913.17 1769
8914.06 1844
8914.96 1767
8915.85 1811
8916.74 1816
8917.63 1791
8918.52 1803
8919.41 1719
8920.30 1719
8921.20 1711
8922.09 1721
8922.98 1710
8923.87 1700
8924.76 1701
8925.65 1686
8926.55 1691
8927.44 1811
8928.33 1747
8929.22 1640
8930.11 1684
8931.01 1694
8931.90 1754
8932.79 1707
8933.68 1700
8934.57 1747
8935.47 1649
8936.36 1620
8937.25 1664
8938.14 1627
8939.04 1594
8939.93 1642
8940.82 1626
8941.71 1645
8942.61 1614
8943.50 1594
8944.39 1620
8945.28 1623
8946.18 1576
8947.07 1644
8947.96 1641
8948.86 1731
8949.75 1740
8950.64 1658
8951.54 1603
8952.43 1532
8953.32 1608
8954.21 1626
8955.11 1538
8956.00 1603
8956.89 1597
8957.79 1596
8958.68 1751
8959.57 1674
8960.47 1565
8961.36 1607
8962.26 1632
8963.15 1597
8964.04 1678
8964.94 1598
8965.83 1631
8966.72 1660
8967.62 1611
8968.51 1623
8969.41 1540
8970.30 1624
8971.19 1644
8972.09 1606
8972.98 1594
8973.88 1541
8974.77 1586
8975.67 1494
8976.56 1595
8977.45 1508
8978.35 1399
8979.24 1532
8980.14 1472
8981.03 1487
8981.93 1467
8982.82 1520
8983.72 1434
8984.61 1366
8985.51 1485
8986.40 1463
8987.29 1498
8988.19 1473
8989.08 1446
8989.98 1468
8990.87 1535
8991.77 1518
8992.66 1469
8993.56 1402
8994.46 1445
8995.35 1476
8996.25 1475
8997.14 1419
8998.04 1464
8998.93 1383
8999.83 1380
9000.72 1415
9001.62 1352
9002.51 1361
9003.41 1322
9004.31 1373
9005.20 1376
9006.10 1401
9006.99 1477
9007.89 1496
9008.78 1486
9009.68 1454
9010.58 1388
9011.47 1488
9012.37 1408
9013.27 1453
9014.16 1334
9015.06 1375
9015.95 1367
9016.85 1342
9017.75 1324
9018.64 1372
9019.54 1348
9020.44 1344
9021.33 1327
9022.23 1420
9023.13 1408
9024.02 1447
9024.92 1424
9025.82 1496
9026.71 1462
9027.61 1403
9028.51 1336
9029.40 1290
9030.30 1407
9031.20 1437
9032.09 1345
9032.99 1381
9033.89 1417
9034.79 1414
9035.68 1433
9036.58 1442
9037.48 1499
9038.38 1414
9039.27 1370
9040.17 1433
9041.07 1433
9041.97 1359
9042.86 1366
9043.76 1390
9044.66 1413
9045.56 1385
9046.45 1356
9047.35 1418
9048.25 1399
9049.15 1247
9050.05 1296
9050.94 1334
9051.84 1320
9052.74 1373
9053.64 1267
9054.54 1320
9055.44 1355
9056.33 1341
9057.23 1307
9058.13 1397
9059.03 1413
9059.93 1403
9060.83 1270
9061.72 1338
9062.62 1317
9063.52 1277
9064.42 1327
9065.32 1274
9066.22 1327
9067.12 1336
9068.02 1374
9068.91 1380
9069.81 1340
9070.71 1288
9071.61 1383
9072.51 1282
9073.41 1287
9074.31 1241
9075.21 1322
9076.11 1352
9077.01 1374
9077.91 1320
9078.81 1347
9079.71 1322
9080.60 1288
9081.50 1314
9082.40 1349
9083.30 1283
9084.20 1276
9085.10 1344
9086.00 1352
9086.90 1396
9087.80 1341
9088.70 1334
9089.60 1275
9090.50 1258
9091.40 1305
9092.30 1361
9093.20 1251
9094.10 1326
9095.00 1295
9095.90 1328
9096.80 1289
9097.70 1309
9098.60 1334
9099.50 1342
9100.41 1343
9101.31 1324
9102.21 1362
9103.11 1307
9104.01 1232
9104.91 1263
9105.81 1295
9106.71 1277
9107.61 1276
9108.51 1286
9109.41 1358
9110.31 1313
9111.21 1277
9112.12 1227
9113.02 1264
9113.92 1217
9114.82 1249
9115.72 1303
9116.62 1313
9117.52 1315
9118.42 1322
9119.33 1322
9120.23 1309
9121.13 1270
9122.03 1195
9122.93 1297
9123.83 1399
9124.74 1381
9125.64 1312
9126.54 1324
9127.44 1246
9128.34 1322
9129.24 1305
9130.15 1265
9131.05 1246
9131.95 1396
9132.85 1303
9133.75 1311
9134.66 1308
9135.56 1313
9136.46 1306
9137.36 1294
9138.27 1355
9139.17 1362
9140.07 1333
9140.97 1296
9141.88 1310
9142.78 1336
9143.68 1246
9144.58 1241
9145.49 1250
9146.39 1313
9147.29 1352
9148.20 1231
9149.10 1268
9150.00 1246
9150.90 1270
9151.81 1306
9152.71 1263
9153.61 1317
9154.52 1241
9155.42 1212
9156.32 1237
9157.23 1307
9158.13 1263
9159.03 1205
9159.94 1304
9160.84 1280
9161.74 1276
9162.65 1295
9163.55 1328
9164.45 1312
9165.36 1312
9166.26 1257
9167.17 1212
9168.07 1165
9168.97 1235
9169.88 1226
9170.78 1242
9171.69 1159
9172.59 1203
9173.49 1305
9174.40 1268
9175.30 1252
9176.21 1205
9177.11 1192
9178.01 1235
9178.92 1263
9179.82 1266
9180.73 1212
9181.63 1338
9182.54 1354
9183.44 1265
9184.35 1293
9185.25 1289
9186.16 1361
9187.06 1380
9187.97 1341
9188.87 1261
9189.78 1287
9190.68 1218
9191.59 1165
9192.49 1261
9193.40 1191
9194.30 1224
9195.21 1286
9196.11 1330
9197.02 1306
9197.92 1300
9198.83 1293
9199.73 1375
9200.64 1420
9201.54 1349
9202.45 1324
9203.35 1397
9204.26 1504
9205.17 1487
9206.07 1489
9206.98 1440
9207.88 1441
9208.79 1386
9209.69 1388
9210.60 1279
9211.51 1241
9212.41 1236
9213.32 1196
9214.22 1324
9215.13 1320
9216.04 1229
9216.94 1279
9217.85 1274
9218.76 1331
9219.66 1323
9220.57 1319
9221.48 1303
9222.38 1348
9223.29 1258
9224.20 1178
9225.10 1209
9226.01 1136
9226.92 1198
9227.82 1240
9228.73 1214
9229.64 1225
9230.54 1245
9231.45 1196
9232.36 1231
9233.26 1268
9234.17 1196
9235.08 1183
9235.99 1220
9236.89 1222
9237.80 1209
9238.71 1226
9239.61 1226
9240.52 1215
9241.43 1194
9242.34 1200
9243.24 1232
9244.15 1177
9245.06 1253
9245.97 1199
9246.88 1202
9247.78 1201
9248.69 1168
9249.60 1177
9250.51 1188
9251.41 1203
9252.32 1195
9253.23 1127
9254.14 1091
9255.05 1141
9255.96 1202
9256.86 1115
9257.77 1168
9258.68 1242
9259.59 1201
9260.50 1197
9261.41 1279
9262.31 1185
9263.22 1155
9264.13 1173
9265.04 1210
9265.95 1309
9266.86 1269
9267.77 1269
9268.67 1206
9269.58 1149
9270.49 1184
9271.40 1229
9272.31 1245
9273.22 1125
9274.13 1212
9275.04 1188
9275.95 1151
9276.86 1185
9277.76 1217
9278.67 1195
9279.58 1230
9280.49 1237
9281.40 1217
9282.31 1237
9283.22 1128
9284.13 1116
9285.04 1100
9285.95 1169
9286.86 1198
9287.77 1286
9288.68 1247
9289.59 1247
9290.50 1231
9291.41 1139
9292.32 1217
9293.23 1231
9294.14 1189
9295.05 1084
9295.96 1181
9296.87 1131
9297.78 1120
9298.69 1202
9299.60 1184
9300.51 1155
9301.42 1088
9302.33 1191
9303.24 1193
9304.15 1184
9305.06 1203
9305.97 1211
9306.88 1135
9307.80 1247
9308.71 1190
9309.62 1211
9310.53 1105
9311.44 1195
9312.35 1272
9313.26 1210
9314.17 1207
9315.08 1193
9315.99 1252
9316.91 1300
9317.82 1221
9318.73 1183
9319.64 1138
9320.55 1188
9321.46 1216
9322.37 1193
9323.28 1241
9324.20 1195
9325.11 1170
9326.02 1201
9326.93 1140
9327.84 1177
9328.75 1218
9329.67 1191
9330.58 1170
9331.49 1087
9332.40 1067
9333.31 1117
9334.23 1094
9335.14 1117
9336.05 1220
9336.96 1161
9337.87 1211
9338.79 1196
9339.70 1160
9340.61 1144
9341.52 1299
9342.44 1312
9343.35 1268
9344.26 1253
9345.17 1244
9346.09 1142
9347.00 1254
9347.91 1214
9348.82 1274
9349.74 1188
9350.65 1212
9351.56 1211
9352.48 1182
9353.39 1174
9354.30 1189
9355.21 1140
9356.13 1106
9357.04 1134
9357.95 1182
9358.87 1158
9359.78 1227
9360.69 1176
9361.61 1136
9362.52 1198
9363.43 1150
9364.35 1188
9365.26 1180
9366.18 1214
9367.09 1229
9368.00 1225
9368.92 1215
9369.83 1160
9370.74 1092
9371.66 1234
9372.57 1313
9373.49 1224
9374.40 1195
9375.31 1155
9376.23 1179
9377.14 1269
9378.06 1259
9378.97 1139
9379.88 1099
9380.80 1179
9381.71 1228
9382.63 1177
9383.54 1267
9384.46 1240
9385.37 1178
9386.29 1264
9387.20 1275
9388.11 1226
9389.03 1263
9389.94 1208
9390.86 1159
9391.77 1228
9392.69 1355
9393.60 1390
9394.52 1351
9395.43 1361
9396.35 1316
9397.26 1311
9398.18 1271
9399.09 1243
9400.01 1254
9400.92 1264
9401.84 1247
9402.76 1238
9403.67 1288
9404.59 1224
9405.50 1304
9406.42 1251
9407.33 1267
9408.25 1226
9409.16 1212
9410.08 1144
9411.00 1185
9411.91 1244
9412.83 1215
9413.74 1303
9414.66 1269
9415.58 1253
9416.49 1234
9417.41 1201
9418.32 1196
9419.24 1209
9420.16 1166
9421.07 1211
9421.99 1231
9422.91 1329
9423.82 1266
9424.74 1311
9425.65 1306
9426.57 1221
9427.49 1185
9428.40 1231
9429.32 1164
9430.24 1162
9431.15 1258
9432.07 1242
9432.99 1227
9433.90 1203
9434.82 1234
9435.74 1280
9436.66 1252
9437.57 1268
9438.49 1355
9439.41 1315
9440.32 1240
9441.24 1327
9442.16 1301
9443.08 1301
9443.99 1348
9444.91 1329
9445.83 1323
9446.75 1243
9447.66 1319
9448.58 1311
9449.50 1293
9450.42 1353
9451.33 1370
9452.25 1465
9453.17 1417
9454.09 1468
9455.01 1526
9455.92 1588
9456.84 1616
9457.76 1664
9458.68 1604
9459.60 1541
9460.51 1481
9461.43 1334
9462.35 1371
9463.27 1413
9464.19 1262
9465.11 1251
9466.02 1289
9466.94 1258
9467.86 1341
9468.78 1263
9469.70 1256
9470.62 1167
9471.54 1187
9472.46 1269
9473.37 1274
9474.29 1243
9475.21 1286
9476.13 1278
9477.05 1250
9477.97 1198
9478.89 1297
9479.81 1211
9480.73 1154
9481.65 1156
9482.56 1192
9483.48 1318
9484.40 1226
9485.32 1221
9486.24 1346
9487.16 1259
9488.08 1332
9489.00 1318
9489.92 1244
9490.84 1277
9491.76 1262
9492.68 1309
9493.60 1305
9494.52 1314
9495.44 1344
9496.36 1279
9497.28 1268
9498.20 1313
9499.12 1224
9500.04 1257
9500.96 1180
9501.88 1225
9502.80 1179
9503.72 1254
9504.64 1234
9505.56 1199
9506.48 1207
9507.40 1220
9508.32 1235
9509.24 1190
9510.16 1291
9511.08 1201
9512.00 1230
9512.93 1270
9513.85 1277
9514.77 1237
9515.69 1213
9516.61 1241
9517.53 1347
9518.45 1385
9519.37 1343
9520.29 1267
9521.21 1265
9522.14 1238
9523.06 1290
9523.98 1274
9524.90 1219
9525.82 1329
9526.74 1303
9527.66 1313
9528.59 1363
9529.51 1344
9530.43 1337
9531.35 1366
9532.27 1382
9533.19 1375
9534.11 1349
9535.04 1435
9535.96 1511
9536.88 1598
9537.80 1572
9538.72 1487
9539.65 1431
9540.57 1454
9541.49 1458
9542.41 1277
9543.34 1294
9544.26 1285
9545.18 1305
9546.10 1279
9547.02 1233
9547.95 1259
9548.87 1297
9549.79 1268
9550.71 1289
9551.64 1254
9552.56 1235
9553.48 1253
9554.41 1230
9555.33 1225
9556.25 1243
9557.17 1253
9558.10 1170
9559.02 1203
9559.94 1169
9560.87 1228
9561.79 1224
9562.71 1242
9563.64 1241
9564.56 1246
9565.48 1335
9566.41 1230
9567.33 1262
9568.25 1302
9569.18 1265
9570.10 1241
9571.02 1265
9571.95 1244
9572.87 1256
9573.79 1269
9574.72 1302
9575.64 1211
9576.56 1227
9577.49 1201
9578.41 1308
9579.34 1243
9580.26 1350
9581.18 1299
9582.11 1339
9583.03 1345
9583.96 1238
9584.88 1267
9585.81 1170
9586.73 1244
9587.65 1270
9588.58 1281
9589.50 1290
9590.43 1206
9591.35 1294
9592.28 1287
9593.20 1160
9594.13 1260
9595.05 1271
9595.98 1256
9596.90 1322
9597.83 1291
9598.75 1292
9599.68 1319
9600.60 1229
9601.53 1297
9602.45 1289
9603.38 1377
9604.30 1377
9605.23 1371
9606.15 1402
9607.08 1307
9608.00 1332
9608.93 1393
9609.85 1298
9610.78 1292
9611.70 1350
9612.63 1378
9613.55 1393
9614.48 1472
9615.41 1480
9616.33 1430
9617.26 1370
9618.18 1422
9619.11 1436
9620.04 1470
9620.96 1531
9621.89 1464
9622.81 1519
9623.74 1511
9624.67 1542
9625.59 1609
9626.52 1549
9627.44 1495
9628.37 1585
9629.30 1695
9630.22 1732
9631.15 1682
9632.08 1595
9633.00 1687
9633.93 1761
9634.86 1734
9635.78 1850
9636.71 1900
9637.64 1945
9638.56 2028
9639.49 2109
9640.42 2092
9641.34 2131
9642.27 2134
9643.20 2113
9644.13 2141
9645.05 2071
9645.98 1965
9646.91 2008
9647.83 2019
9648.76 2186
9649.69 2320
9650.62 2428
9651.54 2512
9652.47 2583
9653.40 2539
9654.33 2589
9655.25 2413
9656.18 2409
9657.11 2311
9658.04 2128
9658.96 2033
9659.89 1922
9660.82 1903
9661.75 1808
9662.68 1707
9663.60 1607
9664.53 1676
9665.46 1730
9666.39 1745
9667.32 1759
9668.25 1761
9669.17 1765
9670.10 1723
9671.03 1723
9671.96 1726
9672.89 1766
9673.82 1703
9674.74 1721
9675.67 1627
9676.60 1624
9677.53 1634
9678.46 1616
9679.39 1567
9680.32 1678
9681.25 1749
9682.17 1721
9683.10 1804
9684.03 1748
9684.96 1692
9685.89 1794
9686.82 1764
9687.75 1721
9688.68 1847
9689.61 1831
9690.54 1745
9691.47 1762
9692.40 1866
9693.33 1853
9694.25 1823
9695.18 1897
9696.11 1870
9697.04 1813
9697.97 1949
9698.90 2011
9699.83 1978
9700.76 1912
9701.69 1980
9702.62 2014
9703.55 2071
9704.48 1916
9705.41 1812
9706.34 1760
9707.27 1771
9708.20 1751
9709.13 1696
9710.06 1631
9710.99 1706
9711.92 1623
9712.85 1548
9713.78 1560
9714.71 1567
9715.65 1457
9716.58 1424
9717.51 1571
9718.44 1595
9719.37 1560
9720.30 1671
9721.23 1614
9722.16 1595
9723.09 1478
9724.02 1576
9724.95 1587
9725.88 1633
9726.82 1613
9727.75 1578
9728.68 1628
9729.61 1548
9730.54 1639
9731.47 1588
9732.40 1482
9733.33 1604
9734.27 1611
9735.20 1561
9736.13 1593
9737.06 1612
9737.99 1585
9738.92 1545
9739.86 1536
9740.79 1489
9741.72 1459
9742.65 1596
9743.58 1560
9744.51 1619
9745.45 1480
9746.38 1612
9747.31 1588
9748.24 1483
9749.17 1548
9750.11 1536
9751.04 1627
9751.97 1599
9752.90 1631
9753.84 1474
9754.77 1459
9755.70 1580
9756.63 1604
9757.57 1579
9758.50 1611
9759.43 1558
9760.36 1671
9761.30 1588
9762.23 1539
9763.16 1520
9764.09 1613
9765.03 1586
9765.96 1563
9766.89 1609
9767.83 1628
9768.76 1676
9769.69 1589
9770.63 1581
9771.56 1634
9772.49 1588
9773.43 1597
9774.36 1576
9775.29 1537
9776.23 1600
9777.16 1619
9778.09 1561
9779.03 1620
9779.96 1636
9780.89 1647
9781.83 1702
9782.76 1782
9783.70 1872
9784.63 1913
9785.56 1981
9786.50 1884
9787.43 1918
9788.37 1801
9789.30 1850
9790.23 1787
9791.17 1698
9792.10 1679
9793.04 1672
9793.97 1686
9794.90 1622
9795.84 1630
9796.77 1682
9797.71 1652
9798.64 1727
9799.58 1693
9800.51 1720
9801.45 1710
9802.38 1690
9803.32 1676
9804.25 1761
9805.19 1718
9806.12 1517
9807.05 1577
9807.99 1591
9808.92 1505
9809.86 1417
9810.80 1512
9811.73 1487
9812.67 1355
9813.60 1379
9814.54 1383
9815.47 1425
9816.41 1380
9817.34 1348
9818.28 1275
9819.21 1421
9820.15 1358
9821.08 1348
9822.02 1387
9822.96 1393
9823.89 1372
9824.83 1409
9825.76 1365
9826.70 1378
9827.63 1354
9828.57 1395
9829.51 1384
9830.44 1270
9831.38 1296
9832.31 1332
9833.25 1405
9834.19 1324
9835.12 1365
9836.06 1312
9837.00 1316
9837.93 1378
9838.87 1339
9839.81 1296
9840.74 1340
9841.68 1304
9842.61 1358
9843.55 1370
9844.49 1339
9845.43 1373
9846.36 1370
9847.30 1401
9848.24 1412
9849.17 1350
9850.11 1325
9851.05 1346
9851.98 1309
9852.92 1315
9853.86 1304
9854.79 1259
9855.73 1267
9856.67 1356
9857.61 1330
9858.54 1313
9859.48 1299
9860.42 1291
9861.36 1340
9862.29 1330
9863.23 1376
9864.17 1410
9865.11 1408
9866.04 1371
9866.98 1380
9867.92 1299
9868.86 1333
9869.80 1383
9870.73 1421
9871.67 1258
9872.61 1255
9873.55 1385
9874.49 1306
9875.42 1366
9876.36 1382
9877.30 1325
9878.24 1418
9879.18 1422
9880.12 1366
9881.05 1353
9881.99 1398
9882.93 1308
9883.87 1380
9884.81 1459
9885.75 1367
9886.69 1346
9887.63 1359
9888.56 1302
9889.50 1321
9890.44 1328
9891.38 1352
9892.32 1425
9893.26 1326
9894.20 1301
9895.14 1335
9896.08 1324
9897.02 1372
9897.95 1404
9898.89 1416
9899.83 1320
9900.77 1344
9901.71 1341
9902.65 1256
9903.59 1357
9904.53 1377
9905.47 1316
9906.41 1266
9907.35 1382
9908.29 1390
9909.23 1291
9910.17 1315
9911.11 1325
9912.05 1436
9912.99 1439
9913.93 1441
9914.87 1466
9915.81 1447
9916.75 1378
9917.69 1369
9918.63 1373
9919.57 1386
9920.51 1419
9921.45 1444
9922.39 1412
9923.33 1475
9924.27 1617
9925.21 1660
9926.15 1712
9927.09 1851
9928.03 2131
9928.97 2385
9929.92 2488
9930.86 2515
9931.80 2561
9932.74 2323
9933.68 2237
9934.62 2107
9935.56 1854
9936.50 1822
9937.44 1687
9938.38 1601
9939.33 1406
9940.27 1333
9941.21 1436
9942.15 1393
9943.09 1371
9944.03 1399
9944.97 1347
9945.92 1379
9946.86 1413
9947.80 1369
9948.74 1301
9949.68 1290
9950.62 1273
9951.57 1310
9952.51 1251
9953.45 1240
9954.39 1247
9955.33 1263
9956.28 1232
9957.22 1199
9958.16 1284
9959.10 1229
9960.04 1248
9960.99 1236
9961.93 1114
9962.87 1211
9963.81 1265
9964.76 1204
9965.70 1265
9966.64 1238
9967.58 1289
9968.53 1250
9969.47 1201
9970.41 1281
9971.35 1263
9972.30 1178
9973.24 1209
9974.18 1181
9975.13 1193
9976.07 1216
9977.01 1208
9977.95 1140
9978.90 1157
9979.84 1182
9980.78 1117
9981.73 1152
9982.67 1110
9983.61 1146
9984.56 1162
9985.50 1144
9986.44 1088
9987.39 1052
9988.33 1136
9989.27 1141
9990.22 1204
9991.16 1092
9992.11 1170
9993.05 1256
9993.99 1164
9994.94 1094
9995.88 1084
9996.82 1124
9997.77 1174
9998.71 1141
9999.66 1144
10000.60 1144
10001.55 1196
10002.49 1177
10003.43 1115
10004.38 1127
10005.32 1117
10006.27 1113
10007.21 1211
10008.16 1214
10009.10 1136
10010.04 1225
10010.99 1171
10011.93 1144
10012.88 1144
10013.82 1129
10014.77 1180
10015.71 1154
10016.66 1106
10017.60 1089
10018.55 1113
10019.49 1178
10020.44 1122
10021.38 1116
10022.33 1119
10023.27 1124
10024.22 1098
10025.16 1040
10026.11 1033
10027.05 1062
10028.00 1075
10028.95 1113
10029.89 1095
10030.84 1051
10031.78 1053
10032.73 1045
10033.67 1136
10034.62 1130
10035.57 1088
10036.51 1083
10037.46 978
10038.40 1020
10039.35 1013
10040.30 1006
10041.24 1071
10042.19 1011
10043.13 1064
10044.08 1026
10045.03 1021
10045.97 1021
10046.92 1084
10047.86 1038
10048.81 989
10049.76 991
10050.70 1020
10051.65 1035
10052.60 1016
10053.54 1108
10054.49 1038
10055.44 996
10056.38 975
10057.33 1014
10058.28 1013
10059.22 954
10060.17 1002
10061.12 1023
10062.07 1043
10063.01 950
10063.96 956
10064.91 997
10065.85 1028
10066.80 1014
10067.75 983
10068.70 1010
10069.64 997
10070.59 1062
10071.54 994
10072.49 935
10073.43 935
10074.38 1010
10075.33 1026
10076.28 991
10077.22 979
10078.17 1027
10079.12 1047
10080.07 954
10081.02 973
10081.96 945
10082.91 949
10083.86 976
10084.81 983
10085.76 913
10086.70 997
10087.65 989
10088.60 1015
10089.55 1018
10090.50 920
10091.45 941
10092.39 975
10093.34 933
10094.29 923
10095.24 931
10096.19 950
10097.14 974
10098.09 917
10099.03 940
10099.98 918
10100.93 974
10101.88 982
10102.83 1019
10103.78 996
10104.73 986
10105.68 1002
10106.63 973
10107.58 923
10108.53 955
10109.47 896
10110.42 936
10111.37 982
10112.32 885
10113.27 960
10114.22 902
10115.17 927
10116.12 950
10117.07 981
10118.02 856
10118.97 900
10119.92 961
10120.87 950
10121.82 990
10122.77 934
10123.72 892
10124.67 983
10125.62 872
10126.57 880
10127.52 922
10128.47 1015
10129.42 963
10130.37 852
10131.32 882
10132.27 953
10133.22 1019
10134.17 904
10135.12 914
10136.07 978
10137.02 929
10137.97 930
10138.92 960
10139.87 928
10140.83 906
10141.78 946
10142.73 917
10143.68 950
10144.63 956
10145.58 978
10146.53 929
10147.48 867
10148.43 910
10149.38 939
10150.34 911
10151.29 893
10152.24 928
10153.19 913
10154.14 840
10155.09 964
10156.04 951
10156.99 917
10157.95 930
10158.90 920
10159.85 927
10160.80 914
10161.75 902
10162.70 892
10163.66 974
10164.61 927
10165.56 905
10166.51 954
10167.46 969
10168.42 949
10169.37 924
10170.32 884
10171.27 993
10172.23 906
10173.18 965
10174.13 932
10175.08 949
10176.03 927
10176.99 924
10177.94 917
10178.89 925
10179.84 887
10180.80 878
10181.75 916
10182.70 856
10183.66 864
10184.61 965
10185.56 975
10186.51 947
10187.47 867
10188.42 882
10189.37 893
10190.33 915
10191.28 978
10192.23 918
10193.19 878
10194.14 842
10195.09 901
10196.05 868
10197.00 884
10197.95 923
10198.91 927
10199.86 863
10200.81 850
10201.77 870
10202.72 902
10203.67 921
10204.63 940
10205.58 911
10206.53 954
10207.49 873
10208.44 908
10209.40 885
10210.35 940
10211.30 968
10212.26 973
10213.21 963
10214.17 959
10215.12 928
10216.08 943
10217.03 897
10217.98 864
10218.94 903
10219.89 970
10220.85 952
10221.80 946
10222.76 912
10223.71 885
10224.67 907
10225.62 903
10226.58 905
10227.53 874
10228.49 919
10229.44 830
10230.40 891
10231.35 920
10232.31 843
10233.26 882
10234.22 887
10235.17 843
10236.13 942
10237.08 906
10238.04 915
10238.99 871
10239.95 870
10240.90 941
10241.86 864
10242.81 888
10243.77 880
10244.72 928
10245.68 878
10246.64 859
10247.59 903
10248.55 929
10249.50 898
10250.46 984
10251.42 936
10252.37 862
10253.33 816
10254.28 903
10255.24 916
10256.20 891
10257.15 886
10258.11 907
10259.06 916
10260.02 862
10260.98 833
10261.93 907
10262.89 865
10263.85 860
10264.80 859
10265.76 891
10266.72 886
10267.67 862
10268.63 863
10269.59 912
10270.54 874
10271.50 866
10272.46 809
10273.41 874
10274.37 923
10275.33 893
10276.29 908
10277.24 864
10278.20 880
10279.16 907
10280.11 927
10281.07 858
10282.03 874
10282.99 892
10283.94 935
10284.90 863
10285.86 930
10286.82 912
10287.77 869
10288.73 847
10289.69 826
10290.65 889
10291.61 869
10292.56 887
10293.52 937
10294.48 883
10295.44 1002
10296.39 967
10297.35 939
10298.31 896
10299.27 893
10300.23 890
10301.19 827
10302.14 858
10303.10 936
10304.06 893
10305.02 898
10305.98 886
10306.94 839
10307.89 875
10308.85 953
10309.81 914
10310.77 895
10311.73 938
10312.69 851
10313.65 882
10314.61 864
10315.57 830
10316.52 869
10317.48 857
10318.44 867
10319.40 862
10320.36 842
10321.32 834
10322.28 724
10323.24 851
10324.20 813
10325.16 849
10326.12 864
10327.08 875
10328.04 868
10328.99 829
10329.95 867
10330.91 852
10331.87 906
10332.83 914
10333.79 878
10334.75 836
10335.71 844
10336.67 872
10337.63 858
10338.59 845
10339.55 796
10340.51 842
10341.47 849
10342.43 858
10343.39 842
10344.35 833
10345.31 833
10346.27 889
10347.23 903
10348.20 933
10349.16 844
10350.12 781
10351.08 856
10352.04 880
10353.00 850
10353.96 859
10354.92 844
10355.88 845
10356.84 861
10357.80 803
10358.76 827
10359.72 845
10360.69 886
10361.65 882
10362.61 808
10363.57 833
10364.53 844
10365.49 865
10366.45 853
10367.41 833
10368.38 838
10369.34 830
10370.30 836
10371.26 847
10372.22 832
10373.18 810
10374.14 852
10375.11 910
10376.07 909
10377.03 771
10377.99 803
10378.95 846
10379.92 869
10380.88 887
10381.84 848
10382.80 920
10383.76 921
10384.73 816
10385.69 864
10386.65 827
10387.61 770
10388.57 815
10389.54 851
10390.50 858
10391.46 808
10392.42 851
10393.39 913
10394.35 871
10395.31 869
10396.27 883
10397.24 862
10398.20 911
10399.16 914
10400.13 913
10401.09 892
10402.05 863
10403.02 933
10403.98 922
10404.94 966
10405.90 932
10406.87 984
10407.83 899
10408.79 943
10409.76 943
10410.72 915
10411.68 935
10412.65 978
10413.61 983
10414.57 1000
10415.54 1022
10416.50 953
10417.47 986
10418.43 1114
10419.39 1160
10420.36 1227
10421.32 1338
10422.28 1326
10423.25 1388
10424.21 1318
10425.18 1325
10426.14 1306
10427.10 1175
10428.07 1132
10429.03 1036
10430.00 1043
10430.96 987
10431.93 949
10432.89 945
10433.85 959
10434.82 915
10435.78 908
10436.75 865
10437.71 854
10438.68 838
10439.64 851
10440.61 864
10441.57 886
10442.54 919
10443.50 862
10444.47 868
10445.43 866
10446.40 859
10447.36 876
10448.33 841
10449.29 838
10450.26 816
10451.22 872
10452.19 818
10453.15 839
10454.12 865
10455.08 960
10456.05 875
10457.01 870
10457.98 886
10458.95 905
10459.91 869
10460.88 844
10461.84 895
10462.81 989
10463.77 939
10464.74 842
10465.71 914
10466.67 879
10467.64 869
10468.60 885
10469.57 793
10470.54 788
10471.50 848
10472.47 798
10473.44 831
10474.40 833
10475.37 863
10476.33 849
10477.30 774
10478.27 835
10479.23 841
10480.20 794
10481.17 794
10482.13 861
10483.10 829
10484.07 840
10485.03 857
10486.00 830
10486.97 832
10487.93 851
10488.90 822
10489.87 819
10490.84 851
10491.80 863
10492.77 786
10493.74 831
10494.70 816
10495.67 837
10496.64 919
10497.61 857
10498.57 834
10499.54 841
10500.51 829
10501.48 803
10502.44 841
10503.41 798
10504.38 858
10505.35 856
10506.31 838
10507.28 888
10508.25 900
10509.22 849
10510.19 853
10511.15 822
10512.12 770
10513.09 853
10514.06 827
10515.03 890
10516.00 844
10516.96 831
10517.93 859
10518.90 837
10519.87 860
10520.84 824
10521.81 803
10522.77 791
10523.74 788
10524.71 770
10525.68 803
10526.65 761
10527.62 791
10528.59 741
10529.56 803
10530.52 809
10531.49 764
10532.46 766
10533.43 880
10534.40 806
10535.37 799
10536.34 779
10537.31 813
10538.28 779
10539.25 823
10540.22 809
10541.18 798
10542.15 776
10543.12 768
10544.09 759
10545.06 760
10546.03 762
10547.00 739
10547.97 773
10548.94 741
10549.91 780
10550.88 796
10551.85 720
10552.82 694
10553.79 738
10554.76 793
10555.73 715
10556.70 742
10557.67 808
10558.64 757
10559.61 806
10560.58 779
10561.55 799
10562.52 812
10563.49 798
10564.46 736
10565.43 774
10566.40 793
10567.38 761
10568.35 798
10569.32 752
10570.29 739
10571.26 756
10572.23 776
10573.20 805
10574.17 799
10575.14 760
10576.11 701
10577.08 709
10578.06 762
10579.03 724
10580.00 736
10580.97 691
10581.94 759
10582.91 681
10583.88 707
10584.85 732
10585.83 766
10586.80 767
10587.77 756
10588.74 762
10589.71 768
10590.68 700
10591.66 739
10592.63 723
10593.60 737
10594.57 744
10595.54 816
10596.51 789
10597.49 754
10598.46 699
10599.43 790
10600.40 741
10601.37 736
10602.35 769
10603.32 788
10604.29 773
10605.26 748
10606.24 754
10607.21 705
10608.18 697
10609.15 727
10610.13 702
10611.10 677
10612.07 745
10613.04 728
10614.02 701
10614.99 688
10615.96 708
10616.94 708
10617.91 700
10618.88 720
10619.85 719
10620.83 727
10621.80 719
10622.77 726
10623.75 772
10624.72 762
10625.69 750
10626.67 806
10627.64 815
10628.61 744
10629.59 734
10630.56 698
10631.53 655
10632.51 744
10633.48 719
10634.46 745
10635.43 704
10636.40 695
10637.38 757
10638.35 729
10639.32 712
10640.30 746
10641.27 730
10642.25 719
10643.22 746
10644.19 686
10645.17 698
10646.14 746
10647.12 751
10648.09 719
10649.07 721
10650.04 722
10651.01 709
10651.99 753
10652.96 709
10653.94 701
10654.91 702
10655.89 728
10656.86 775
10657.84 788
10658.81 705
10659.79 720
10660.76 689
10661.74 719
10662.71 692
10663.69 683
10664.66 718
10665.64 697
10666.61 678
10667.59 710
10668.56 716
10669.54 728
10670.51 674
10671.49 661
10672.46 692
10673.44 676
10674.42 704
10675.39 638
10676.37 701
10677.34 652
10678.32 677
10679.29 670
10680.27 711
10681.25 709
10682.22 694
10683.20 734
10684.17 747
10685.15 687
10686.12 678
10687.10 717
10688.08 740
10689.05 661
10690.03 672
10691.01 692
10691.98 708
10692.96 722
10693.94 745
10694.91 754
10695.89 732
10696.86 724
10697.84 696
10698.82 706
10699.79 699
10700.77 669
10701.75 709
10702.72 704
10703.70 696
10704.68 703
10705.66 789
10706.63 768
10707.61 717
10708.59 694
10709.56 635
10710.54 685
10711.52 730
10712.50 692
10713.47 736
10714.45 694
10715.43 691
10716.41 706
10717.38 682
10718.36 689
10719.34 687
10720.32 684
10721.29 710
10722.27 732
10723.25 680
10724.23 659
10725.20 742
10726.18 696
10727.16 664
10728.14 718
10729.12 736
10730.09 702
10731.07 695
10732.05 643
10733.03 708
10734.01 686
10734.99 674
10735.96 689
10736.94 711
10737.92 662
10738.90 654
10739.88 707
10740.86 643
10741.83 698
10742.81 681
10743.79 728
10744.77 693
10745.75 706
10746.73 657
10747.71 626
10748.69 627
10749.67 644
10750.64 638
10751.62 675
10752.60 641
10753.58 672
10754.56 665
10755.54 698
10756.52 732
10757.50 659
10758.48 733
10759.46 675
10760.44 642
10761.42 745
10762.40 643
10763.38 636
10764.35 651
10765.33 635
10766.31 605
10767.29 628
10768.27 694
10769.25 677
10770.23 725
10771.21 634
10772.19 649
10773.17 686
10774.15 656
10775.13 651
10776.11 654
10777.09 648
10778.07 656
10779.05 695
10780.04 721
10781.02 695
10782.00 665
10782.98 657
10783.96 674
10784.94 652
10785.92 609
10786.90 660
10787.88 680
10788.86 683
10789.84 620
10790.82 652
10791.80 624
10792.78 682
10793.77 651
10794.75 669
10795.73 685
10796.71 705
10797.69 675
10798.67 642
10799.65 704
10800.63 672
10801.61 655
10802.60 712
10803.58 626
10804.56 635
10805.54 662
10806.52 649
10807.50 687
10808.49 624
10809.47 652
10810.45 648
10811.43 665
10812.41 655
10813.39 672
10814.38 694
10815.36 626
10816.34 701
10817.32 630
10818.30 636
10819.29 676
10820.27 672
10821.25 656
10822.23 711
10823.22 678
10824.20 764
10825.18 759
10826.16 686
10827.15 695
10828.13 713
10829.11 701
10830.09 679
10831.08 680
10832.06 732
10833.04 692
10834.02 627
10835.01 615
10835.99 664
10836.97 691
10837.96 694
10838.94 639
10839.92 596
10840.90 666
10841.89 677
10842.87 734
10843.85 682
10844.84 728
10845.82 671
10846.80 679
10847.79 631
10848.77 679
10849.76 678
10850.74 670
10851.72 750
10852.71 735
10853.69 660
10854.67 701
10855.66 718
10856.64 711
10857.62 710
10858.61 688
10859.59 671
10860.58 700
10861.56 687
10862.55 713
10863.53 719
10864.51 767
10865.50 669
10866.48 701
10867.47 672
10868.45 671
10869.44 688
10870.42 646
10871.40 673
10872.39 675
10873.37 696
10874.36 673
10875.34 693
10876.33 653
10877.31 664
10878.30 679
10879.28 714
10880.27 691
10881.25 661
10882.24 688
10883.22 753
10884.21 730
10885.19 719
10886.18 695
10887.16 681
10888.15 701
10889.13 698
10890.12 702
10891.10 707
10892.09 654
10893.07 680
10894.06 683
10895.05 649
10896.03 643
10897.02 696
10898.00 716
10898.99 686
10899.97 675
10900.96 689
10901.95 666
10902.93 705
10903.92 697
10904.90 662
10905.89 693
10906.88 709
10907.86 719
10908.85 696
10909.84 723
10910.82 736
10911.81 677
10912.79 688
10913.78 691
10914.77 691
10915.75 634
10916.74 681
10917.73 777
10918.71 719
10919.70 708
10920.69 648
10921.67 677
10922.66 717
10923.65 749
10924.63 691
10925.62 671
10926.61 709
10927.60 750
10928.58 669
10929.57 677
10930.56 736
10931.54 668
10932.53 726
10933.52 701
10934.51 633
10935.49 721
10936.48 704
10937.47 701
10938.46 763
10939.44 746
10940.43 694
10941.42 736
10942.41 669
10943.39 679
10944.38 654
10945.37 708
10946.36 705
10947.35 641
10948.33 680
10949.32 730
10950.31 700
10951.30 706
10952.29 725
10953.28 775
10954.26 720
10955.25 677
10956.24 721
10957.23 786
10958.22 735
10959.21 664
10960.19 719
10961.18 741
10962.17 724
10963.16 670
10964.15 696
10965.14 677
10966.13 760
10967.11 765
10968.10 715
10969.09 768
10970.08 728
10971.07 702
10972.06 704
10973.05 735
10974.04 759
10975.03 711
10976.02 740
10977.01 728
10978.00 745
10978.98 802
10979.97 754
10980.96 686
10981.95 683
10982.94 748
10983.93 746
10984.92 728
10985.91 741
10986.90 736
10987.89 711
10988.88 719
10989.87 757
10990.86 699
10991.85 728
10992.84 793
10993.83 732
10994.82 668
10995.81 679
10996.80 693
10997.79 737
10998.78 769
10999.77 774
11000.76 736
11001.75 776
11002.74 774
11003.73 795
11004.72 793
11005.72 830
11006.71 772
11007.70 698
11008.69 707
11009.68 767
11010.67 717
11011.66 687
11012.65 677
11013.64 728
11014.63 686
11015.62 718
11016.61 730
11017.61 725
11018.60 699
11019.59 715
11020.58 690
11021.57 692
11022.56 673
11023.55 768
11024.55 703
11025.54 689
11026.53 710
11027.52 709
11028.51 709
11029.50 713
11030.49 706
11031.49 702
11032.48 736
11033.47 676
11034.46 742
11035.45 673
11036.45 657
11037.44 692
11038.43 683
11039.42 669
11040.41 657
11041.41 684
11042.40 708
11043.39 752
11044.38 744
11045.38 734
11046.37 758
11047.36 766
11048.35 708
11049.35 658
11050.34 669
11051.33 740
11052.32 737
11053.32 708
11054.31 671
11055.30 700
11056.30 689
11057.29 704
11058.28 704
11059.27 698
11060.27 677
11061.26 684
11062.25 725
11063.25 695
11064.24 676
11065.23 682
11066.23 658
11067.22 654
11068.21 650
11069.21 628
11070.20 697
11071.19 704
11072.19 734
11073.18 640
11074.17 663
11075.17 688
11076.16 675
11077.16 663
11078.15 667
11079.14 667
11080.14 706
11081.13 664
11082.13 674
11083.12 672
11084.11 678
11085.11 655
11086.10 630
11087.10 666
11088.09 675
11089.09 689
11090.08 727
11091.07 717
11092.07 675
11093.06 706
11094.06 737
11095.05 704
11096.05 672
11097.04 705
11098.04 725
11099.03 688
11100.03 687
11101.02 679
11102.02 725
11103.01 710
11104.01 688
11105.00 717
11106.00 740
11106.99 732
11107.99 738
11108.98 730
11109.98 712
11110.97 743
11111.97 784
11112.96 745
11113.96 750
11114.95 703
11115.95 767
11116.95 762
11117.94 714
11118.94 819
11119.93 774
11120.93 744
11121.92 728
11122.92 725
11123.92 722
11124.91 765
11125.91 775
11126.90 848
11127.90 788
11128.90 833
11129.89 901
11130.89 885
11131.89 832
11132.88 789
11133.88 859
11134.87 802
11135.87 776
11136.87 738
11137.86 751
11138.86 727
11139.86 748
11140.85 704
11141.85 724
11142.85 737
11143.84 776
11144.84 784
11145.84 776
11146.84 763
11147.83 726
11148.83 759
11149.83 717
11150.82 789
11151.82 775
11152.82 717
11153.82 750
11154.81 720
11155.81 734
11156.81 698
11157.80 725
11158.80 755
11159.80 825
11160.80 756
11161.79 717
11162.79 738
11163.79 713
11164.79 688
11165.79 692
11166.78 680
11167.78 645
11168.78 664
11169.78 658
11170.78 717
11171.77 742
11172.77 745
11173.77 689
11174.77 696
11175.77 719
11176.76 682
11177.76 725
11178.76 686
11179.76 699
11180.76 628
11181.76 701
11182.76 691
11183.75 730
11184.75 711
11185.75 714
11186.75 728
11187.75 702
11188.75 754
11189.75 670
11190.75 647
11191.74 665
11192.74 619
11193.74 689
11194.74 675
11195.74 728
11196.74 689
11197.74 714
11198.74 709
11199.74 605
11200.74 653
11201.74 642
11202.74 609
11203.74 683
11204.74 665
11205.73 647
11206.73 693
11207.73 700
11208.73 660
11209.73 690
11210.73 699
11211.73 687
11212.73 724
11213.73 691
11214.73 721
11215.73 687
11216.73 679
11217.73 644
11218.73 675
11219.73 677
11220.73 693
11221.73 665
11222.73 638
11223.74 648
11224.74 699
11225.74 710
11226.74 656
11227.74 685
11228.74 702
11229.74 668
11230.74 675
11231.74 715
11232.74 693
11233.74 631
11234.74 687
11235.74 718
11236.74 649
11237.75 738
11238.75 766
11239.75 683
11240.75 723
11241.75 731
11242.75 659
11243.75 628
11244.75 697
11245.76 682
11246.76 686
11247.76 695
11248.76 730
11249.76 668
11250.76 694
11251.76 717
11252.77 686
11253.77 719
11254.77 690
11255.77 738
11256.77 682
11257.78 649
11258.78 666
11259.78 653
11260.78 665
11261.78 717
11262.79 649
11263.79 690
11264.79 740
11265.79 744
11266.79 691
11267.80 658
11268.80 697
11269.80 721
11270.80 702
11271.81 663
11272.81 725
11273.81 728
11274.81 780
11275.82 736
11276.82 691
11277.82 707
11278.83 691
11279.83 750
11280.83 783
11281.83 795
11282.84 771
11283.84 826
11284.84 784
11285.85 796
11286.85 795
11287.85 793
11288.86 697
11289.86 702
11290.86 686
11291.87 721
11292.87 668
11293.87 709
11294.88 685
11295.88 626
11296.89 636
11297.89 684
11298.89 636
11299.90 661
11300.90 688
11301.90 670
11302.91 695
11303.91 650
11304.92 682
11305.92 695
11306.92 681
11307.93 651
11308.93 679
11309.94 713
11310.94 643
11311.95 658
11312.95 674
11313.95 658
11314.96 675
11315.96 644
11316.97 669
11317.97 657
11318.98 656
11319.98 651
11320.99 677
11321.99 635
11323.00 648
11324.00 630
11325.01 726
11326.01 731
11327.02 694
11328.02 604
11329.03 662
11330.03 662
11331.04 646
11332.04 641
11333.05 643
11334.05 653
11335.06 589
11336.06 620
11337.07 682
11338.07 670
11339.08 750
11340.09 687
11341.09 634
11342.10 653
11343.10 677
11344.11 705
11345.11 681
11346.12 702
11347.13 671
11348.13 676
11349.14 684
11350.14 698
11351.15 626
11352.16 609
11353.16 651
11354.17 649
11355.17 662
11356.18 642
11357.19 648
11358.19 656
11359.20 687
11360.21 632
11361.21 653
11362.22 679
11363.23 702
11364.23 693
11365.24 661
11366.25 650
11367.25 746
11368.26 722
11369.27 685
11370.27 636
11371.28 608
11372.29 680
11373.29 642
11374.30 684
11375.31 701
11376.32 630
11377.32 660
11378.33 622
11379.34 657
11380.35 661
11381.35 621
11382.36 623
11383.37 694
11384.38 664
11385.38 647
11386.39 648
11387.40 619
11388.41 576
11389.41 586
11390.42 622
11391.43 641
11392.44 654
11393.45 610
11394.45 595
11395.46 637
11396.47 643
11397.48 643
11398.49 611
11399.49 650
11400.50 605
11401.51 654
11402.52 617
11403.53 586
11404.54 605
11405.54 634
11406.55 682
11407.56 718
11408.57 688
11409.58 649
11410.59 670
11411.60 627
11412.61 660
11413.61 622
11414.62 644
11415.63 636
11416.64 657
11417.65 649
11418.66 650
11419.67 684
11420.68 594
11421.69 598
11422.70 628
11423.71 668
11424.71 643
11425.72 637
11426.73 638
11427.74 654
11428.75 638
11429.76 680
11430.77 689
11431.78 739
11432.79 700
11433.80 689
11434.81 685
11435.82 678
11436.83 704
11437.84 694
11438.85 582
11439.86 618
11440.87 655
11441.88 654
11442.89 673
11443.90 742
11444.91 711
11445.92 673
11446.93 653
11447.94 687
11448.95 623
11449.96 694
11450.97 685
11451.98 699
11452.99 634
11454.01 696
11455.02 666
11456.03 699
11457.04 710
11458.05 644
11459.06 704
11460.07 767
11461.08 733
11462.09 665
11463.10 687
11464.11 729
11465.13 723
11466.14 726
11467.15 697
11468.16 662
11469.17 736
11470.18 826
11471.19 740
11472.20 713
11473.22 764
11474.23 729
11475.24 715
11476.25 747
11477.26 770
11478.27 738
11479.29 679
11480.30 674
11481.31 670
11482.32 744
11483.33 671
11484.35 712
11485.36 733
11486.37 729
11487.38 661
11488.39 724
11489.41 690
11490.42 731
11491.43 731
11492.44 715
11493.46 687
11494.47 677
11495.48 764
11496.49 768
11497.51 734
11498.52 777
11499.53 683
11500.54 744
11501.56 773
11502.57 711
11503.58 737
11504.59 746
11505.61 694
11506.62 716
11507.63 805
11508.65 745
11509.66 749
11510.67 752
11511.69 748
11512.70 766
11513.71 816
11514.73 781
11515.74 738
11516.75 729
11517.77 743
11518.78 718
11519.79 752
11520.81 701
11521.82 774
11522.83 800
11523.85 785
11524.86 838
11525.88 863
11526.89 797
11527.90 767
11528.92 830
11529.93 778
11530.95 838
11531.96 795
11532.97 773
11533.99 838
11535.00 825
11536.02 882
11537.03 792
11538.05 834
11539.06 847
11540.07 818
11541.09 877
11542.10 882
11543.12 819
11544.13 833
11545.15 778
11546.16 820
11547.18 801
11548.19 811
11549.21 830
11550.22 817
11551.24 826
11552.25 791
11553.27 854
11554.28 870
11555.30 879
11556.31 885
11557.33 894
11558.34 936
11559.36 869
11560.37 875
11561.39 878
11562.40 874
11563.42 950
11564.43 1015
11565.45 983
11566.47 917
11567.48 889
11568.50 917
11569.51 937
11570.53 919
11571.54 892
11572.56 885
11573.58 972
11574.59 978
11575.61 930
11576.62 948
11577.64 1015
11578.66 1071
11579.67 1024
11580.69 1054
11581.70 1148
11582.72 1053
11583.74 1057
11584.75 1089
11585.77 1085
11586.79 1135
11587.80 1147
11588.82 1060
11589.84 1162
11590.85 1153
11591.87 1213
11592.89 1201
11593.90 1207
11594.92 1185
11595.94 1238
11596.95 1225
11597.97 1279
11598.99 1279
11600.01 1376
11601.02 1451
11602.04 1526
11603.06 1572
11604.07 1647
11605.09 1773
11606.11 1817
11607.13 1739
11608.14 1777
11609.16 1783
11610.18 1795
11611.20 1752
11612.21 1666
11613.23 1519
11614.25 1500
11615.27 1480
11616.29 1511
11617.30 1492
11618.32 1415
11619.34 1427
11620.36 1471
11621.38 1472
11622.39 1420
11623.41 1458
11624.43 1489
11625.45 1513
11626.47 1525
11627.48 1591
11628.50 1693
11629.52 1587
11630.54 1658
11631.56 1672
11632.58 1887
11633.59 2016
11634.61 2205
11635.63 2220
11636.65 2302
11637.67 2278
11638.69 2415
11639.71 2448
11640.73 2226
11641.75 2023
11642.76 1997
11643.78 1874
11644.80 1704
11645.82 1644
11646.84 1483
11647.86 1456
11648.88 1382
11649.90 1347
11650.92 1272
11651.94 1238
11652.96 1233
11653.98 1270
11655.00 1209
11656.01 1169
11657.03 1189
11658.05 1151
11659.07 1097
11660.09 1167
11661.11 1101
11662.13 1134
11663.15 1131
11664.17 1088
11665.19 1082
11666.21 1025
11667.23 1050
11668.25 1029
11669.27 1053
11670.29 1085
11671.31 1146
11672.33 1073
11673.35 1077
11674.37 1019
11675.39 1141
11676.42 1181
11677.44 1116
11678.46 1158
11679.48 1169
11680.50 1138
11681.52 1070
11682.54 1067
11683.56 986
11684.58 1004
11685.60 955
11686.62 953
11687.64 986
11688.66 1027
11689.69 1015
11690.71 1019
11691.73 988
11692.75 1029
11693.77 992
11694.79 1014
11695.81 954
11696.83 978
11697.85 1010
11698.88 981
11699.90 972
11700.92 935
11701.94 981
11702.96 960
11703.98 1061
11705.01 934
11706.03 949
11707.05 969
11708.07 1048
11709.09 1027
11710.12 991
11711.14 970
11712.16 977
11713.18 1027
11714.20 1023
11715.23 1048
11716.25 967
11717.27 1081
11718.29 1036
11719.31 1000
11720.34 976
11721.36 1031
11722.38 983
11723.40 975
11724.43 954
11725.45 987
11726.47 1015
11727.49 1004
11728.52 924
11729.54 970
11730.56 861
11731.59 871
11732.61 872
11733.63 876
11734.65 909
11735.68 872
11736.70 808
11737.72 865
11738.75 907
11739.77 883
11740.79 878
11741.82 867
11742.84 832
11743.86 830
11744.89 832
11745.91 849
11746.93 840
11747.96 887
11748.98 882
11750.01 923
11751.03 839
11752.05 820
11753.08 884
11754.10 849
11755.12 825
11756.15 850
11757.17 810
11758.20 818
11759.22 808
11760.24 783
11761.27 796
11762.29 837
11763.32 765
11764.34 784
11765.37 739
11766.39 740
11767.41 779
11768.44 759
11769.46 731
11770.49 811
11771.51 749
11772.54 773
11773.56 783
11774.59 779
11775.61 707
11776.64 750
11777.66 707
11778.69 714
11779.71 718
11780.74 740
11781.76 766
11782.79 744
11783.81 748
11784.84 711
11785.86 700
11786.89 690
11787.91 723
11788.94 741
11789.96 724
11790.99 721
11792.01 690
11793.04 716
11794.07 737
11795.09 699
11796.12 658
11797.14 679
11798.17 701
11799.19 659
11800.22 697
11801.25 738
11802.27 686
11803.30 696
11804.32 704
11805.35 722
11806.38 710
11807.40 677
11808.43 714
11809.45 754
11810.48 732
11811.51 701
11812.53 696
11813.56 680
11814.59 644
11815.61 647
11816.64 635
11817.67 670
11818.69 670
11819.72 662
11820.75 638
11821.77 660
11822.80 645
11823.83 693
11824.85 728
11825.88 637
11826.91 662
11827.94 674
11828.96 644
11829.99 648
11831.02 687
11832.04 703
11833.07 683
11834.10 704
11835.13 643
11836.15 645
11837.18 632
11838.21 666
11839.24 610
11840.26 607
11841.29 609
11842.32 621
11843.35 640
11844.37 638
11845.40 573
11846.43 592
11847.46 630
11848.49 606
11849.51 596
11850.54 587
11851.57 597
11852.60 644
11853.63 633
11854.65 660
11855.68 654
11856.71 668
11857.74 647
11858.77 643
11859.80 597
11860.83 563
11861.85 577
11862.88 627
11863.91 603
11864.94 566
11865.97 576
11867.00 545
11868.03 579
11869.05 640
11870.08 606
11871.11 594
11872.14 632
11873.17 666
11874.20 577
11875.23 599
11876.26 591
11877.29 594
11878.32 582
11879.35 543
11880.38 586
11881.40 584
11882.43 562
11883.46 598
11884.49 567
11885.52 598
11886.55 600
11887.58 609
11888.61 587
11889.64 624
11890.67 587
11891.70 604
11892.73 640
11893.76 605
11894.79 588
11895.82 541
11896.85 574
11897.88 545
11898.91 555
11899.94 530
11900.97 579
11902.00 565
11903.03 564
11904.06 543
11905.09 554
11906.12 582
11907.15 594
11908.18 568
11909.22 543
11910.25 511
11911.28 519
11912.31 540
11913.34 581
11914.37 596
11915.40 558
11916.43 593
11917.46 522
11918.49 511
11919.52 502
11920.55 562
11921.59 576
11922.62 592
11923.65 530
11924.68 551
11925.71 560
11926.74 585
11927.77 575
11928.81 597
11929.84 520
11930.87 553
11931.90 593
11932.93 595
11933.96 530
11935.00 550
11936.03 541
11937.06 578
11938.09 548
11939.12 598
11940.15 557
11941.19 602
11942.22 629
11943.25 549
11944.28 518
11945.31 485
11946.35 555
11947.38 563
11948.41 539
11949.44 540
11950.48 531
11951.51 518
11952.54 505
11953.57 546
11954.61 561
11955.64 557
11956.67 570
11957.70 518
11958.74 527
11959.77 510
11960.80 561
11961.84 562
11962.87 517
11963.90 491
11964.93 497
11965.97 519
11967.00 543
11968.03 508
11969.07 509
11970.10 568
11971.13 561
11972.17 529
11973.20 597
11974.23 541
11975.27 545
11976.30 533
11977.33 543
11978.37 605
11979.40 527
11980.44 528
11981.47 540
11982.50 510
11983.54 569
11984.57 545
11985.60 546
11986.64 565
11987.67 519
11988.71 529
11989.74 514
11990.77 504
11991.81 496
11992.84 520
11993.88 522
11994.91 479
11995.95 548
11996.98 546
11998.02 498
11999.05 489
12000.08 472
12001.12 551
12002.15 519
12003.19 481
12004.22 490
12005.26 555
12006.29 540
12007.33 531
12008.36 494
12009.40 495
12010.43 532
12011.47 521
12012.50 532
12013.54 543
12014.57 546
12015.61 534
12016.64 588
12017.68 585
12018.71 522
12019.75 546
12020.78 557
12021.82 518
12022.86 525
12023.89 511
12024.93 538
12025.96 568
12027.00 540
12028.03 549
12029.07 520
12030.11 538
12031.14 495
12032.18 559
12033.21 544
12034.25 541
12035.29 564
12036.32 539
12037.36 518
12038.39 554
12039.43 522
12040.47 610
12041.50 605
12042.54 580
12043.58 612
12044.61 517
12045.65 488
12046.69 579
12047.72 563
12048.76 547
12049.80 539
12050.83 576
12051.87 589
12052.91 555
12053.94 534
12054.98 533
12056.02 551
12057.05 520
12058.09 507
12059.13 531
12060.16 524
12061.20 552
12062.24 528
12063.28 481
12064.31 472
12065.35 494
12066.39 577
12067.43 566
12068.46 542
12069.50 505
12070.54 552
12071.58 554
12072.61 506
12073.65 515
12074.69 570
12075.73 520
12076.76 567
12077.80 506
12078.84 513
12079.88 531
12080.92 536
12081.95 501
12082.99 535
12084.03 529
12085.07 524
12086.11 514
12087.15 512
12088.18 534
12089.22 572
12090.26 573
12091.30 561
12092.34 497
12093.38 522
12094.42 571
12095.45 593
12096.49 565
12097.53 520
12098.57 534
12099.61 532
12100.65 578
12101.69 516
12102.73 541
12103.76 527
12104.80 553
12105.84 522
12106.88 563
12107.92 522
12108.96 502
12110.00 552
12111.04 496
12112.08 532
12113.12 552
12114.16 518
12115.20 535
12116.24 534
12117.28 586
12118.32 504
12119.36 556
12120.40 545
12121.44 523
12122.47 515
12123.51 518
12124.55 564
12125.59 498
12126.63 582
12127.67 514
12128.71 486
12129.76 515
12130.80 498
12131.84 488
12132.88 502
12133.92 556
12134.96 522
12136.00 525
12137.04 552
12138.08 538
12139.12 529
12140.16 572
12141.20 539
12142.24 483
12143.28 506
12144.32 530
12145.36 490
12146.40 518
12147.44 488
12148.49 547
12149.53 532
12150.57 506
12151.61 504
12152.65 506
12153.69 415
12154.73 459
12155.77 488
12156.81 475
12157.86 503
12158.90 508
12159.94 532
12160.98 516
12162.02 481
12163.06 536
12164.10 536
12165.15 513
12166.19 512
12167.23 529
12168.27 494
12169.31 489
12170.36 497
12171.40 481
12172.44 465
12173.48 545
12174.52 560
12175.57 482
12176.61 476
12177.65 481
12178.69 469
12179.73 478
12180.78 484
12181.82 465
12182.86 495
12183.90 491
12184.95 460
12185.99 552
12187.03 492
12188.07 528
12189.12 492
12190.16 498
12191.20 465
12192.25 465
12193.29 463
12194.33 464
12195.37 483
12196.42 452
12197.46 468
12198.50 538
12199.55 468
12200.59 433
12201.63 463
12202.68 475
12203.72 481
12204.76 493
12205.81 475
12206.85 512
12207.89 466
12208.94 501
12209.98 491
12211.02 479
12212.07 480
12213.11 537
12214.16 500
12215.20 496
12216.24 506
12217.29 459
12218.33 457
12219.37 496
12220.42 492
12221.46 511
12222.51 500
12223.55 460
12224.60 492
12225.64 471
12226.68 482
12227.73 487
12228.77 441
12229.82 461
12230.86 457
12231.91 519
12232.95 498
12234.00 479
12235.04 547
12236.08 510
12237.13 427
12238.17 458
12239.22 411
12240.26 465
12241.31 481
12242.35 462
12243.40 447
12244.44 477
12245.49 497
12246.53 480
12247.58 479
12248.62 491
12249.67 509
12250.72 495
12251.76 535
12252.81 533
12253.85 472
12254.90 468
12255.94 467
12256.99 493
12258.03 447
12259.08 456
12260.13 437
12261.17 477
12262.22 463
12263.26 483
12264.31 470
12265.35 511
12266.40 456
12267.45 457
12268.49 463
12269.54 498
12270.59 439
12271.63 419
12272.68 448
12273.72 502
12274.77 468
12275.82 462
12276.86 405
12277.91 454
12278.96 428
12280.00 449
12281.05 484
12282.10 455
12283.14 453
12284.19 443
12285.24 436
12286.28 448
12287.33 487
12288.38 483
12289.42 427
12290.47 420
12291.52 435
12292.57 483
12293.61 470
12294.66 448
12295.71 450
12296.75 443
12297.80 415
12298.85 450
12299.90 433
12300.94 459
12301.99 490
12303.04 463
12304.09 480
12305.13 501
12306.18 489
12307.23 426
12308.28 404
12309.33 422
12310.37 431
12311.42 455
12312.47 470
12313.52 427
12314.57 398
12315.61 422
12316.66 446
12317.71 479
12318.76 436
12319.81 470
12320.85 478
12321.90 469
12322.95 460
12324.00 426
12325.05 440
12326.10 481
12327.15 418
12328.19 474
12329.24 430
12330.29 446
12331.34 433
12332.39 425
12333.44 436
12334.49 498
12335.54 479
12336.59 481
12337.63 476
12338.68 461
12339.73 482
12340.78 462
12341.83 440
12342.88 423
12343.93 467
12344.98 423
12346.03 415
12347.08 457
12348.13 463
12349.18 470
12350.23 437
12351.28 401
12352.33 421
12353.38 406
12354.43 432
12355.48 459
12356.52 451
12357.57 446
12358.62 481
12359.67 472
12360.72 471
12361.77 450
12362.82 419
12363.88 430
12364.93 429
12365.98 479
12367.03 467
12368.08 434
12369.13 438
12370.18 425
12371.23 429
12372.28 414
12373.33 388
12374.38 423
12375.43 442
12376.48 398
12377.53 396
12378.58 425
12379.63 410
12380.68 442
12381.73 457
12382.79 447
12383.84 444
12384.89 406
12385.94 399
12386.99 404
12388.04 374
12389.09 398
12390.14 404
12391.20 393
12392.25 462
12393.30 458
12394.35 433
12395.40 432
12396.45 418
12397.50 416
12398.56 414
12399.61 473
12400.66 435
12401.71 475
12402.76 464
12403.81 438
12404.87 449
12405.92 428
12406.97 424
12408.02 463
12409.07 465
12410.13 432
12411.18 378
12412.23 418
12413.28 457
12414.34 485
12415.39 415
12416.44 430
12417.49 435
12418.55 398
12419.60 418
12420.65 458
12421.70 433
12422.76 435
12423.81 449
12424.86 453
12425.91 382
12426.97 386
12428.02 438
12429.07 451
12430.13 463
12431.18 469
12432.23 408
12433.29 422
12434.34 462
12435.39 414
12436.44 404
12437.50 412
12438.55 449
12439.61 476
12440.66 438
12441.71 365
12442.77 397
12443.82 430
12444.87 422
12445.93 411
12446.98 415
12448.03 449
12449.09 388
12450.14 395
12451.20 395
12452.25 385
12453.30 401
12454.36 406
12455.41 440
12456.47 431
12457.52 428
12458.57 386
12459.63 455
12460.68 432
12461.74 407
12462.79 437
12463.85 425
12464.90 409
12465.95 378
12467.01 386
12468.06 398
12469.12 417
12470.17 443
12471.23 463
12472.28 404
12473.34 443
12474.39 430
12475.45 469
12476.50 445
12477.56 475
12478.61 440
12479.67 437
12480.72 437
12481.78 425
12482.83 458
12483.89 454
12484.94 444
12486.00 445
12487.05 439
12488.11 472
12489.17 477
12490.22 482
12491.28 465
12492.33 484
12493.39 501
12494.44 509
12495.50 506
12496.55 519
12497.61 554
12498.67 577
12499.72 572
12500.78 508
12501.83 549
12502.89 564
12503.95 525
12505.00 512
12506.06 506
12507.12 508
12508.17 492
12509.23 477
12510.28 451
12511.34 451
12512.40 433
12513.45 429
12514.51 425
12515.57 443
12516.62 479
12517.68 474
12518.74 475
12519.79 428
12520.85 442
12521.91 436
12522.96 449
12524.02 405
12525.08 425
12526.14 421
12527.19 438
12528.25 426
12529.31 479
12530.36 424
12531.42 462
12532.48 452
12533.54 427
12534.59 426
12535.65 414
12536.71 466
12537.77 424
12538.82 415
12539.88 462
12540.94 408
12542.00 452
12543.05 441
12544.11 423
12545.17 451
12546.23 418
12547.29 432
12548.34 461
12549.40 421
12550.46 436
12551.52 408
12552.58 433
12553.64 382
12554.69 392
12555.75 411
12556.81 446
12557.87 466
12558.93 449
12559.99 424
12561.04 449
12562.10 503
12563.16 423
12564.22 447
12565.28 425
12566.34 441
12567.40 451
12568.45 430
12569.51 461
12570.57 423
12571.63 441
12572.69 471
12573.75 419
12574.81 492
12575.87 498
12576.93 493
12577.99 488
12579.05 484
12580.11 480
12581.16 479
12582.22 481
12583.28 481
12584.34 473
12585.40 514
12586.46 430
12587.52 445
12588.58 441
12589.64 429
12590.70 420
12591.76 445
12592.82 439
12593.88 451
12594.94 404
12596.00 427
12597.06 435
12598.12 415
12599.18 367
12600.24 425
12601.30 414
12602.36 424
12603.42 459
12604.48 467
12605.54 457
12606.60 444
12607.66 369
12608.72 423
12609.79 435
12610.85 451
12611.91 374
12612.97 386
12614.03 421
12615.09 421
12616.15 421
12617.21 429
12618.27 477
12619.33 480
12620.39 423
12621.45 426
12622.52 374
12623.58 393
12624.64 406
12625.70 409
12626.76 386
12627.82 392
12628.88 434
12629.95 446
12631.01 427
12632.07 402
12633.13 408
12634.19 398
12635.25 371
12636.31 359
12637.38 377
12638.44 378
12639.50 376
12640.56 386
12641.62 372
12642.69 407
12643.75 398
12644.81 426
12645.87 420
12646.93 426
12648.00 387
12649.06 427
12650.12 400
12651.18 391
12652.25 385
12653.31 391
12654.37 445
12655.43 427
12656.50 441
12657.56 410
12658.62 441
12659.68 425
12660.75 422
12661.81 407
12662.87 403
12663.94 425
12665.00 473
12666.06 410
12667.12 400
12668.19 397
12669.25 428
12670.31 433
12671.38 425
12672.44 369
12673.50 401
12674.57 413
12675.63 394
12676.69 376
12677.76 348
12678.82 411
12679.88 405
12680.95 383
12682.01 361
12683.07 363
12684.14 415
12685.20 402
12686.27 398
12687.33 406
12688.39 395
12689.46 406
12690.52 411
12691.59 403
12692.65 383
12693.71 433
12694.78 428
12695.84 408
12696.91 396
12697.97 374
12699.04 353
12700.10 360
12701.16 392
12702.23 357
12703.29 367
12704.36 385
12705.42 375
12706.49 327
12707.55 348
12708.62 370
12709.68 352
12710.75 378
12711.81 363
12712.88 430
12713.94 414
12715.01 407
12716.07 410
12717.14 410
12718.20 433
12719.27 401
12720.33 365
12721.40 345
12722.46 371
12723.53 374
12724.59 394
12725.66 358
12726.72 372
12727.79 398
12728.86 363
12729.92 396
12730.99 379
12732.05 353
12733.12 378
12734.18 368
12735.25 338
12736.32 401
12737.38 417
12738.45 410
12739.51 388
12740.58 370
12741.65 369
12742.71 409
12743.78 375
12744.85 351
12745.91 363
12746.98 395
12748.04 359
12749.11 379
12750.18 358
12751.24 384
12752.31 361
12753.38 388
12754.44 364
12755.51 368
12756.58 418
12757.64 392
12758.71 368
12759.78 408
12760.85 368
12761.91 360
12762.98 382
12764.05 396
12765.11 379
12766.18 360
12767.25 351
12768.32 362
12769.38 347
12770.45 333
12771.52 323
12772.58 345
12773.65 351
12774.72 362
12775.79 358
12776.86 403
12777.92 364
12778.99 373
12780.06 403
12781.13 360
12782.19 360
12783.26 411
12784.33 403
12785.40 376
12786.47 390
12787.53 401
12788.60 369
12789.67 313
12790.74 328
12791.81 368
12792.87 345
12793.94 330
12795.01 356
12796.08 386
12797.15 392
12798.22 351
12799.29 362
12800.35 364
12801.42 350
12802.49 368
12803.56 328
12804.63 336
12805.70 389
12806.77 368
12807.84 332
12808.90 341
12809.97 326
12811.04 346
12812.11 370
12813.18 370
12814.25 363
12815.32 364
12816.39 329
12817.46 349
12818.53 361
12819.60 369
12820.67 370
12821.74 397
12822.81 371
12823.88 318
12824.94 303
12826.01 353
12827.08 367
12828.15 351
12829.22 390
12830.29 364
12831.36 357
12832.43 330
12833.50 371
12834.57 379
12835.64 355
12836.71 362
12837.78 373
12838.85 364
12839.92 362
12840.99 375
12842.07 363
12843.14 360
12844.21 352
12845.28 330
12846.35 338
12847.42 337
12848.49 377
12849.56 359
12850.63 385
12851.70 368
12852.77 380
12853.84 373
12854.91 352
12855.98 359
12857.06 332
12858.13 364
12859.20 324
12860.27 365
12861.34 388
12862.41 367
12863.48 327
12864.55 369
12865.62 352
12866.70 358
12867.77 405
12868.84 322
12869.91 362
12870.98 334
12872.05 332
12873.13 345
12874.20 375
12875.27 348
12876.34 343
12877.41 351
12878.48 359
12879.56 371
12880.63 372
12881.70 348
12882.77 378
12883.84 408
12884.92 350
12885.99 351
12887.06 360
12888.13 361
12889.21 361
12890.28 346
12891.35 339
12892.42 374
12893.50 408
12894.57 336
12895.64 329
12896.71 331
12897.79 345
12898.86 349
12899.93 329
12901.00 321
12902.08 384
12903.15 367
12904.22 313
12905.30 367
12906.37 326
12907.44 339
12908.52 345
12909.59 372
12910.66 345
12911.73 347
12912.81 359
12913.88 330
12914.96 370
12916.03 319
12917.10 355
12918.18 325
12919.25 337
12920.32 333
12921.40 321
12922.47 353
12923.54 353
12924.62 352
12925.69 310
12926.77 350
12927.84 368
12928.91 393
12929.99 369
12931.06 340
12932.14 306
12933.21 317
12934.28 330
12935.36 343
12936.43 317
12937.51 311
12938.58 353
12939.66 320
12940.73 382
12941.80 346
12942.88 341
12943.95 317
12945.03 325
12946.10 391
12947.18 366
12948.25 366
12949.33 352
12950.40 335
12951.48 335
12952.55 311
12953.63 350
12954.70 362
12955.78 336
12956.85 333
12957.93 370
12959.00 343
12960.08 342
12961.15 379
12962.23 367
12963.30 350
12964.38 393
12965.46 339
12966.53 330
12967.61 346
12968.68 354
12969.76 365
12970.83 364
12971.91 313
12972.99 309
12974.06 315
12975.14 359
12976.21 355
12977.29 336
12978.37 333
12979.44 309
12980.52 369
12981.59 345
12982.67 326
12983.75 337
12984.82 349
12985.90 350
12986.98 331
12988.05 337
12989.13 325
12990.20 340
12991.28 389
12992.36 357
12993.43 358
12994.51 318
12995.59 300
12996.67 328
12997.74 335
12998.82 389
12999.90 387
13000.97 337
13002.05 366
13003.13 386
13004.20 344
13005.28 310
13006.36 337
13007.44 374
13008.51 354
13009.59 344
13010.67 365
13011.75 360
13012.82 327
13013.90 327
13014.98 363
13016.06 378
13017.13 350
13018.21 380
13019.29 344
13020.37 363
13021.44 314
13022.52 362
13023.60 366
13024.68 357
13025.76 340
13026.83 358
13027.91 376
13028.99 343
13030.07 347
13031.15 363
13032.23 326
13033.30 328
13034.38 351
13035.46 312
13036.54 315
13037.62 347
13038.70 357
13039.77 331
13040.85 337
13041.93 358
13043.01 378
13044.09 363
13045.17 378
13046.25 338
13047.33 349
13048.40 370
13049.48 372
13050.56 316
13051.64 316
13052.72 339
13053.80 339
13054.88 354
13055.96 405
13057.04 321
13058.12 340
13059.20 329
13060.28 339
13061.36 365
13062.44 354
13063.51 344
13064.59 325
13065.67 312
13066.75 352
13067.83 351
13068.91 377
13069.99 405
13071.07 382
13072.15 325
13073.23 373
13074.31 363
13075.39 316
13076.47 296
13077.55 304
13078.63 357
13079.71 374
13080.79 361
13081.87 320
13082.96 386
13084.04 360
13085.12 376
13086.20 366
13087.28 367
13088.36 324
13089.44 314
13090.52 300
13091.60 319
13092.68 332
13093.76 318
13094.84 324
13095.92 325
13097.00 305
13098.09 328
13099.17 405
13100.25 360
13101.33 350
13102.41 359
13103.49 384
13104.57 373
13105.65 392
13106.74 359
13107.82 326
13108.90 360
13109.98 320
13111.06 387
13112.14 389
13113.22 379
13114.31 309
13115.39 292
13116.47 344
13117.55 366
13118.63 373
13119.72 364
13120.80 343
13121.88 362
13122.96 357
13124.04 325
13125.13 329
13126.21 287
13127.29 309
13128.37 349
13129.45 338
13130.54 297
13131.62 300
13132.70 274
13133.78 315
13134.87 326
13135.95 340
13137.03 321
13138.11 351
13139.20 364
13140.28 335
13141.36 372
13142.45 336
13143.53 359
13144.61 364
13145.69 354
13146.78 341
13147.86 366
13148.94 348
13150.03 316
13151.11 317
13152.19 358
13153.28 344
13154.36 375
13155.44 354
13156.53 335
13157.61 341
13158.69 294
13159.78 322
13160.86 355
13161.94 362
13163.03 324
13164.11 336
13165.20 304
13166.28 368
13167.36 336
13168.45 347
13169.53 355
13170.62 325
13171.70 355
13172.78 358
13173.87 318
13174.95 334
13176.04 328
13177.12 333
13178.21 366
13179.29 369
13180.37 340
13181.46 323
13182.54 334
13183.63 344
13184.71 318
13185.80 326
13186.88 331
13187.97 343
13189.05 365
13190.14 349
13191.22 338
13192.31 316
13193.39 347
13194.48 339
13195.56 334
13196.65 357
13197.73 345
13198.82 351
13199.90 322
13200.99 306
13202.07 288
13203.16 343
13204.24 370
13205.33 310
13206.41 289
13207.50 312
13208.58 322
13209.67 297
13210.76 324
13211.84 272
13212.93 340
13214.01 352
13215.10 343
13216.19 295
13217.27 316
13218.36 307
13219.44 324
13220.53 321
13221.62 334
13222.70 343
13223.79 328
13224.87 287
13225.96 286
13227.05 315
13228.13 276
13229.22 346
13230.31 341
13231.39 319
13232.48 314
13233.57 356
13234.65 354
13235.74 367
13236.83 306
13237.91 316
13239.00 340
13240.09 304
13241.17 332
13242.26 303
13243.35 325
13244.43 359
13245.52 328
13246.61 330
13247.70 319
13248.78 318
13249.87 339
13250.96 340
13252.05 323
13253.13 296
13254.22 284
13255.31 313
13256.39 324
13257.48 329
13258.57 366
13259.66 317
13260.75 322
13261.83 307
13262.92 325
13264.01 340
13265.10 306
13266.19 306
13267.27 306
13268.36 282
13269.45 322
13270.54 354
13271.63 314
13272.71 322
13273.80 315
13274.89 337
13275.98 318
13277.07 310
13278.16 291
13279.24 320
13280.33 338
13281.42 286
13282.51 295
13283.60 334
13284.69 349
13285.78 348
13286.86 314
13287.95 314
13289.04 331
13290.13 357
13291.22 313
13292.31 295
13293.40 278
13294.49 318
13295.58 319
13296.67 364
13297.76 319
13298.84 350
13299.93 327
13301.02 290
13302.11 324
13303.20 357
13304.29 331
13305.38 317
13306.47 272
13307.56 299
13308.65 267
13309.74 324
13310.83 290
13311.92 316
13313.01 337
13314.10 297
13315.19 329
13316.28 360
13317.37 305
13318.46 341
13319.55 319
13320.64 334
13321.73 337
13322.82 330
13323.91 297
13325.00 259
13326.09 281
13327.18 273
13328.27 272
13329.36 321
13330.45 319
13331.54 288
13332.64 297
13333.73 306
13334.82 349
13335.91 316
13337.00 296
13338.09 283
13339.18 314
13340.27 301
13341.36 316
13342.45 284
13343.54 306
13344.64 316
13345.73 319
13346.82 330
13347.91 383
13349.00 310
13350.09 298
13351.18 329
13352.28 309
13353.37 299
13354.46 351
13355.55 344
13356.64 320
13357.73 324
13358.83 338
13359.92 333
13361.01 314
13362.10 329
13363.19 333
13364.29 342
13365.38 357
13366.47 317
13367.56 296
13368.65 296
13369.75 314
13370.84 322
13371.93 316
13373.02 339
13374.12 343
13375.21 338
13376.30 324
13377.39 305
13378.49 321
13379.58 290
13380.67 299
13381.76 335
13382.86 294
13383.95 276
13385.04 309
13386.13 332
13387.23 279
13388.32 276
13389.41 308
13390.51 331
13391.60 339
13392.69 312
13393.79 312
13394.88 310
13395.97 295
13397.07 272
13398.16 325
13399.25 308
13400.35 321
13401.44 320
13402.53 312
13403.63 292
13404.72 291
13405.81 312
13406.91 308
13408.00 307
13409.10 275
13410.19 285
13411.28 316
13412.38 298
13413.47 280
13414.57 310
13415.66 326
13416.75 309
13417.85 270
13418.94 279
13420.04 290
13421.13 285
13422.22 316
13423.32 324
13424.41 333
13425.51 292
13426.60 305
13427.70 313
13428.79 304
13429.89 324
13430.98 291
13432.08 271
13433.17 319
13434.27 295
13435.36 287
13436.46 289
13437.55 265
13438.65 294
13439.74 303
13440.84 323
13441.93 317
13443.03 321
13444.12 310
13445.22 305
13446.31 311
13447.41 307
13448.50 294
13449.60 302
13450.69 334
13451.79 292
13452.89 302
13453.98 297
13455.08 326
13456.17 291
13457.27 310
13458.36 303
13459.46 284
13460.56 294
13461.65 304
13462.75 310
13463.84 302
13464.94 320
13466.04 306
13467.13 305
13468.23 304
13469.32 271
13470.42 298
13471.52 328
13472.61 313
13473.71 284
13474.81 298
13475.90 338
13477.00 281
13478.10 328
13479.19 307
13480.29 332
13481.39 336
13482.48 342
13483.58 328
13484.68 327
13485.77 320
13486.87 292
13487.97 242
13489.07 284
13490.16 297
13491.26 325
13492.36 347
13493.45 300
13494.55 308
13495.65 309
13496.75 274
13497.84 297
13498.94 283
13500.04 341
13501.14 337
13502.23 316
13503.33 288
13504.43 273
13505.53 297
13506.63 288
13507.72 311
13508.82 267
13509.92 268
13511.02 287
13512.12 333
13513.21 292
13514.31 273
13515.41 273
13516.51 293
13517.61 336
13518.70 299
13519.80 283
13520.90 274
13522.00 275
13523.10 302
13524.20 327
13525.30 298
13526.39 286
13527.49 260
13528.59 286
13529.69 291
13530.79 298
13531.89 299
13532.99 322
13534.09 299
13535.18 323
13536.28 250
13537.38 283
13538.48 281
13539.58 276
13540.68 277
13541.78 270
13542.88 306
13543.98 327
13545.08 316
13546.18 303
13547.28 270
13548.38 319
13549.48 342
13550.57 309
13551.67 289
13552.77 265
13553.87 317
13554.97 291
13556.07 262
13557.17 289
13558.27 312
13559.37 255
13560.47 263
13561.57 280
13562.67 281
13563.77 297
13564.87 254
13565.97 313
13567.07 246
13568.17 256
13569.28 282
13570.38 289
13571.48 285
13572.58 333
13573.68 309
13574.78 288
13575.88 303
13576.98 305
13578.08 294
13579.18 280
13580.28 280
13581.38 261
13582.48 271
13583.58 295
13584.69 307
13585.79 282
13586.89 285
13587.99 316
13589.09 290
13590.19 287
13591.29 294
13592.39 278
13593.49 290
13594.60 270
13595.70 301
13596.80 298
13597.90 288
13599.00 275
13600.10 266
13601.21 265
13602.31 294
13603.41 307
13604.51 296
13605.61 284
13606.71 297
13607.82 273
13608.92 289
13610.02 282
13611.12 274
13612.22 314
13613.33 296
13614.43 241
13615.53 299
13616.63 320
13617.74 313
13618.84 294
13619.94 277
13621.04 280
13622.15 325
13623.25 295
13624.35 266
13625.45 282
13626.56 284
13627.66 271
13628.76 295
13629.86 295
13630.97 308
13632.07 332
13633.17 306
13634.28 307
13635.38 283
13636.48 284
13637.59 291
13638.69 284
13639.79 301
13640.90 301
13642.00 285
13643.10 321
13644.21 265
13645.31 325
13646.41 278
13647.52 244
13648.62 264
13649.72 269
13650.83 305
13651.93 277
13653.03 293
13654.14 278
13655.24 288
13656.35 245
13657.45 275
13658.55 306
13659.66 286
13660.76 271
13661.87 277
13662.97 311
13664.07 338
13665.18 297
13666.28 297
13667.39 295
13668.49 270
13669.60 283
13670.70 281
13671.81 246
13672.91 247
13674.01 283
13675.12 280
13676.22 255
13677.33 233
13678.43 274
13679.54 265
13680.64 305
13681.75 269
13682.85 278
13683.96 292
13685.06 297
13686.17 271
13687.27 264
13688.38 248
13689.48 299
13690.59 301
13691.69 283
13692.80 277
13693.91 296
13695.01 297
13696.12 319
13697.22 279
13698.33 258
13699.43 333
13700.54 290
13701.64 302
13702.75 324
13703.86 300
13704.96 304
13706.07 281
13707.17 290
13708.28 286
13709.39 307
13710.49 291
13711.60 260
13712.70 263
13713.81 331
13714.92 310
13716.02 331
13717.13 304
13718.24 292
13719.34 291
13720.45 278
13721.56 298
13722.66 287
13723.77 289
13724.88 294
13725.98 258
13727.09 283
13728.20 268
13729.30 300
13730.41 250
13731.52 247
13732.62 280
13733.73 299
13734.84 310
13735.94 266
13737.05 250
13738.16 252
13739.27 269
13740.37 288
13741.48 303
13742.59 323
13743.70 317
13744.80 290
13745.91 292
13747.02 275
13748.13 321
13749.23 299
13750.34 306
13751.45 315
13752.56 282
13753.67 312
13754.77 348
13755.88 333
13756.99 304
13758.10 301
13759.21 307
13760.31 263
13761.42 305
13762.53 297
13763.64 269
13764.75 323
13765.85 322
13766.96 291
13768.07 311
13769.18 338
13770.29 308
13771.40 281
13772.51 298
13773.61 316
13774.72 312
13775.83 326
13776.94 333
13778.05 277
13779.16 309
13780.27 332
13781.38 325
13782.48 288
13783.59 303
13784.70 325
13785.81 290
13786.92 340
13788.03 333
13789.14 316
13790.25 312
13791.36 330
13792.47 302
13793.58 274
13794.69 239
13795.80 271
13796.91 277
13798.02 274
13799.13 242
13800.24 300
13801.35 279
13802.45 274
13803.56 289
13804.67 289
13805.78 359
13806.89 303
13808.00 263
13809.11 276
13810.22 313
13811.34 324
13812.45 318
13813.56 288
13814.67 310
13815.78 309
13816.89 276
13818.00 258
13819.11 267
13820.22 285
13821.33 279
13822.44 255
13823.55 297
13824.66 274
13825.77 273
13826.88 285
13827.99 300
13829.10 288
13830.22 303
13831.33 311
13832.44 283
13833.55 290
13834.66 340
13835.77 305
13836.88 277
13837.99 309
13839.10 301
13840.22 280
13841.33 253
13842.44 299
13843.55 319
13844.66 288
13845.77 288
13846.88 340
13848.00 267
13849.11 273
13850.22 278
13851.33 312
13852.44 274
13853.56 247
13854.67 229
13855.78 260
13856.89 308
13858.00 327
13859.12 335
13860.23 318
13861.34 310
13862.45 290
13863.56 280
13864.68 256
13865.79 272
13866.90 303
13868.01 284
13869.13 284
13870.24 295
13871.35 342
13872.46 289
13873.58 307
13874.69 294
13875.80 298
13876.91 289
13878.03 271
13879.14 290
13880.25 266
13881.37 290
13882.48 254
13883.59 270
13884.71 283
13885.82 283
13886.93 262
13888.05 242
13889.16 264
13890.27 268
13891.39 279
13892.50 290
13893.61 304
13894.73 277
13895.84 301
13896.95 281
13898.07 274
13899.18 281
13900.29 294
13901.41 265
13902.52 272
13903.64 322
13904.75 275
13905.86 304
13906.98 300
13908.09 296
13909.21 297
13910.32 247
13911.43 267
13912.55 269
13913.66 301
13914.78 290
13915.89 271
13917.01 260
13918.12 279
13919.24 287
13920.35 317
13921.46 290
13922.58 320
13923.69 281
13924.81 276
13925.92 309
13927.04 310
13928.15 294
13929.27 294
13930.38 279
13931.50 249
13932.61 256
13933.73 305
13934.84 278
13935.96 300
13937.07 305
13938.19 279
13939.30 284
13940.42 321
13941.54 296
13942.65 302
13943.77 251
13944.88 307
13946.00 268
13947.11 284
13948.23 253
13949.34 269
13950.46 267
13951.58 288
13952.69 258
13953.81 256
13954.92 250
13956.04 257
13957.16 258
13958.27 280
13959.39 295
13960.50 291
13961.62 304
13962.74 288
13963.85 272
13964.97 274
13966.09 292
13967.20 286
13968.32 265
13969.44 291
13970.55 251
13971.67 277
13972.79 249
13973.90 263
13975.02 250
13976.14 246
13977.25 276
13978.37 265
13979.49 254
13980.60 276
13981.72 253
13982.84 289
13983.95 260
13985.07 247
13986.19 255
13987.31 263
13988.42 298
13989.54 275
13990.66 300
13991.78 276
13992.89 248
13994.01 241
13995.13 223
13996.25 247
13997.36 238
13998.48 249
13999.60 230
14000.72 266
14001.83 267
14002.95 276
14004.07 265
14005.19 243
14006.31 217
14007.42 274
14008.54 252
14009.66 265
14010.78 296
14011.90 244
14013.02 289
14014.13 268
14015.25 248
14016.37 255
14017.49 256
14018.61 264
14019.73 288
14020.84 286
14021.96 295
14023.08 232
14024.20 271
14025.32 246
14026.44 242
14027.56 251
14028.68 259
14029.80 264
14030.91 271
14032.03 274
14033.15 290
14034.27 301
14035.39 282
14036.51 288
14037.63 290
14038.75 278
14039.87 271
14040.99 256
14042.11 292
14043.23 248
14044.35 247
14045.47 262
14046.58 280
14047.70 285
14048.82 260
14049.94 270
14051.06 276
14052.18 301
14053.30 243
14054.42 263
14055.54 273
14056.66 239
14057.78 276
14058.90 281
14060.02 280
14061.14 254
14062.26 277
14063.38 240
14064.51 279
14065.63 272
14066.75 262
14067.87 304
14068.99 262
14070.11 252
14071.23 253
14072.35 262
14073.47 287
14074.59 266
14075.71 289
14076.83 272
14077.95 299
14079.07 253
14080.19 268
14081.32 225
14082.44 245
14083.56 274
14084.68 273
14085.80 267
14086.92 276
14088.04 300
14089.16 295
14090.29 244
14091.41 253
14092.53 310
14093.65 276
14094.77 250
14095.89 315
14097.01 312
14098.14 263
14099.26 283
14100.38 299
14101.50 322
14102.62 304
14103.75 341
14104.87 359
14105.99 320
14107.11 301
14108.23 320
14109.36 323
14110.48 306
14111.60 288
14112.72 287
14113.84 318
14114.97 319
14116.09 266
14117.21 299
14118.33 267
14119.46 294
14120.58 259
14121.70 242
14122.82 272
14123.95 297
14125.07 306
14126.19 297
14127.32 256
14128.44 283
14129.56 255
14130.68 271
14131.81 268
14132.93 243
14134.05 244
14135.18 248
14136.30 264
14137.42 305
14138.55 275
14139.67 251
14140.79 292
14141.92 310
14143.04 281
14144.16 272
14145.29 247
14146.41 260
14147.54 247
14148.66 245
14149.78 238
14150.91 263
14152.03 269
14153.15 286
14154.28 284
14155.40 252
14156.53 240
14157.65 225
14158.77 300
14159.90 286
14161.02 245
14162.15 266
14163.27 310
14164.40 286
14165.52 258
14166.64 255
14167.77 261
14168.89 269
14170.02 261
14171.14 249
14172.27 222
14173.39 276
14174.52 270
14175.64 272
14176.77 284
14177.89 262
14179.02 249
14180.14 238
14181.27 241
14182.39 252
14183.52 248
14184.64 258
14185.77 253
14186.89 263
14188.02 289
14189.14 281
14190.27 236
14191.39 222
14192.52 264
14193.64 280
14194.77 215
14195.90 235
14197.02 230
14198.15 259
14199.27 241
14200.40 273
14201.52 235
14202.65 293
14203.78 299
14204.90 257
14206.03 252
14207.15 282
14208.28 279
14209.41 295
14210.53 249
14211.66 240
14212.78 272
14213.91 272
14215.04 293
14216.16 270
14217.29 288
14218.42 287
14219.54 246
14220.67 247
14221.80 258
14222.92 272
14224.05 267
14225.18 228
14226.30 225
14227.43 244
14228.56 263
14229.68 302
14230.81 286
14231.94 270
14233.06 257
14234.19 262
14235.32 260
14236.45 260
14237.57 266
14238.70 242
14239.83 239
14240.96 242
14242.08 265
14243.21 264
14244.34 270
14245.47 227
14246.59 248
14247.72 230
14248.85 300
14249.98 274
14251.10 244
14252.23 239
14253.36 239
14254.49 262
14255.62 277
14256.74 247
14257.87 267
14259.00 249
14260.13 249
14261.26 244
14262.38 243
14263.51 233
14264.64 271
14265.77 259
14266.90 216
14268.03 254
14269.15 271
14270.28 255
14271.41 245
14272.54 240
14273.67 290
14274.80 275
14275.93 280
14277.06 244
14278.18 226
14279.31 229
14280.44 260
14281.57 254
14282.70 254
14283.83 252
14284.96 220
14286.09 259
14287.22 228
14288.35 251
14289.48 251
14290.60 241
14291.73 256
14292.86 257
14293.99 254
14295.12 265
14296.25 265
14297.38 271
14298.51 258
14299.64 233
14300.77 262
14301.90 278
14303.03 266
14304.16 246
14305.29 249
14306.42 236
14307.55 274
14308.68 245
14309.81 229
14310.94 229
14312.07 257
14313.20 235
14314.33 234
14315.46 236
14316.59 273
14317.72 251
14318.85 280
14319.98 273
14321.11 270
14322.24 256
14323.38 268
14324.51 250
14325.64 282
14326.77 240
14327.90 250
14329.03 233
14330.16 243
14331.29 224
14332.42 235
14333.55 284
14334.68 237
14335.82 217
14336.95 225
14338.08 277
14339.21 284
14340.34 271
14341.47 263
14342.60 284
14343.73 252
14344.87 252
14346.00 251
14347.13 274
14348.26 215
14349.39 247
14350.52 244
14351.66 243
14352.79 247
14353.92 231
14355.05 244
14356.18 287
14357.32 293
14358.45 240
14359.58 244
14360.71 268
14361.84 290
14362.98 231
14364.11 208
14365.24 246
14366.37 253
14367.51 231
14368.64 226
14369.77 278
14370.90 262
14372.04 224
14373.17 250
14374.30 233
14375.43 240
14376.57 253
14377.70 242
14378.83 274
14379.97 281
14381.10 221
14382.23 253
14383.36 252
14384.50 237
14385.63 234
14386.76 218
14387.90 234
14389.03 196
14390.16 271
14391.30 227
14392.43 225
14393.56 203
14394.70 248
14395.83 251
14396.96 261
14398.10 249
14399.23 240
14400.37 213
14401.50 237
14402.63 228
14403.77 226
14404.90 252
14406.03 244
14407.17 253
14408.30 266
14409.44 227
14410.57 200
14411.70 263
14412.84 262
14413.97 263
14415.11 257
14416.24 234
14417.38 271
14418.51 277
14419.64 259
14420.78 259
14421.91 261
14423.05 247
14424.18 222
14425.32 276
14426.45 246
14427.59 251
14428.72 220
14429.86 252
14430.99 263
14432.13 218
14433.26 248
14434.40 283
14435.53 255
14436.67 248
14437.80 307
14438.94 284
14440.07 236
14441.21 245
14442.34 248
14443.48 275
14444.61 269
14445.75 255
14446.89 243
14448.02 230
14449.16 215
14450.29 248
14451.43 280
14452.56 241
14453.70 220
14454.84 226
14455.97 266
14457.11 246
14458.24 268
14459.38 253
14460.52 277
14461.65 291
14462.79 244
14463.92 236
14465.06 257
14466.20 294
14467.33 284
14468.47 290
14469.61 274
14470.74 267
14471.88 265
14473.02 254
14474.15 258
14475.29 265
14476.43 259
14477.56 278
14478.70 263
14479.84 282
14480.97 283
14482.11 254
14483.25 298
14484.38 287
14485.52 294
14486.66 286
14487.79 284
14488.93 282
14490.07 274
14491.21 268
14492.34 246
14493.48 242
14494.62 258
14495.76 238
14496.89 266
14498.03 254
14499.17 216
14500.31 248
14501.44 273
14502.58 251
14503.72 220
14504.86 232
14506.00 286
14507.13 246
14508.27 258
14509.41 273
14510.55 257
14511.69 228
14512.82 238
14513.96 245
14515.10 217
14516.24 224
14517.38 261
14518.51 272
14519.65 236
14520.79 217
14521.93 224
14523.07 231
14524.21 226
14525.35 220
14526.48 257
14527.62 247
14528.76 242
14529.90 266
14531.04 236
14532.18 231
14533.32 232
14534.46 248
14535.60 258
14536.73 240
14537.87 234
14539.01 251
14540.15 226
14541.29 239
14542.43 257
14543.57 245
14544.71 250
14545.85 257
14546.99 228
14548.13 224
14549.27 271
14550.41 256
14551.55 252
14552.69 233
14553.83 247
14554.97 245
14556.11 227
14557.25 234
14558.39 240
14559.53 222
14560.67 244
14561.81 265
14562.95 247
14564.09 235
14565.23 244
14566.37 215
14567.51 277
14568.65 267
14569.79 238
14570.93 253
14572.07 244
14573.21 283
14574.35 289
14575.49 302
14576.63 268
14577.77 269
14578.91 226
14580.05 247
14581.19 262
14582.33 236
14583.48 229
14584.62 267
14585.76 257
14586.90 282
14588.04 232
14589.18 270
14590.32 226
14591.46 255
14592.60 254
14593.75 239
14594.89 289
14596.03 268
14597.17 265
14598.31 261
14599.45 254
14600.59 237
14601.74 223
14602.88 229
14604.02 224
14605.16 249
14606.30 226
14607.44 263
14608.59 251
14609.73 212
14610.87 283
14612.01 299
14613.15 264
14614.30 254
14615.44 302
14616.58 263
14617.72 278
14618.87 262
14620.01 260
14621.15 250
14622.29 262
14623.44 278
14624.58 251
14625.72 272
14626.86 263
14628.01 261
14629.15 279
14630.29 270
14631.43 246
14632.58 254
14633.72 265
14634.86 269
14636.01 278
14637.15 287
14638.29 264
14639.44 282
14640.58 238
14641.72 286
14642.86 265
14644.01 275
14645.15 257
14646.29 259
14647.44 252
14648.58 260
14649.73 274
14650.87 272
14652.01 260
14653.16 260
14654.30 268
14655.44 253
14656.59 259
14657.73 252
14658.87 272
14660.02 218
14661.16 229
14662.31 233
14663.45 238
14664.59 236
14665.74 214
14666.88 256
14668.03 250
14669.17 213
14670.32 228
14671.46 223
14672.60 238
14673.75 234
14674.89 231
14676.04 259
14677.18 228
14678.33 215
14679.47 231
14680.62 239
14681.76 242
14682.91 226
14684.05 261
14685.20 249
14686.34 245
14687.49 231
14688.63 225
14689.78 239
14690.92 251
14692.07 271
14693.21 252
14694.36 231
14695.50 247
14696.65 268
14697.79 211
14698.94 229
14700.08 206
14701.23 220
14702.38 215
14703.52 223
14704.67 232
14705.81 215
14706.96 236
14708.10 221
14709.25 253
14710.40 315
14711.54 225
14712.69 259
14713.83 237
14714.98 214
14716.13 206
14717.27 240
14718.42 232
14719.56 207
14720.71 242
14721.86 226
14723.00 217
14724.15 254
14725.30 234
14726.44 226
14727.59 213
14728.74 201
14729.88 216
14731.03 216
14732.18 220
14733.32 234
14734.47 239
14735.62 248
14736.76 200
14737.91 211
14739.06 221
14740.20 228
14741.35 252
14742.50 241
14743.65 226
14744.79 218
14745.94 231
14747.09 231
14748.23 228
14749.38 252
14750.53 283
14751.68 268
14752.82 215
14753.97 244
14755.12 238
14756.27 218
14757.42 236
14758.56 230
14759.71 238
14760.86 229
14762.01 235
14763.15 252
14764.30 231
14765.45 205
14766.60 242
14767.75 228
14768.90 237
14770.04 236
14771.19 207
14772.34 268
14773.49 284
14774.64 239
14775.79 251
14776.93 268
14778.08 225
14779.23 234
14780.38 230
14781.53 258
14782.68 227
14783.83 226
14784.97 239
14786.12 259
14787.27 269
14788.42 243
14789.57 288
14790.72 259
14791.87 264
14793.02 300
14794.17 282
14795.32 240
14796.46 245
14797.61 236
14798.76 222
14799.91 282
14801.06 252
14802.21 265
14803.36 250
14804.51 217
14805.66 230
14806.81 256
14807.96 249
14809.11 233
14810.26 247
14811.41 237
14812.56 259
14813.71 248
14814.86 231
14816.01 265
14817.16 265
14818.31 197
14819.46 216
14820.61 223
14821.76 240
14822.91 205
14824.06 208
14825.21 203
14826.36 230
14827.51 256
14828.66 207
14829.81 207
14830.96 232
14832.11 244
14833.26 211
14834.42 254
14835.57 268
14836.72 233
14837.87 242
14839.02 223
14840.17 246
14841.32 227
14842.47 246
14843.62 260
14844.77 214
14845.92 221
14847.08 223
14848.23 202
14849.38 226
14850.53 209
14851.68 169
14852.83 216
14853.98 205
14855.14 199
14856.29 220
14857.44 227
14858.59 197
14859.74 235
14860.89 222
14862.05 217
14863.20 242
14864.35 246
14865.50 248
14866.65 235
14867.81 245
14868.96 211
14870.11 219
14871.26 204
14872.41 197
14873.57 218
14874.72 219
14875.87 254
14877.02 236
14878.18 247
14879.33 236
14880.48 245
14881.63 266
14882.79 255
14883.94 234
14885.09 223
14886.24 194
14887.40 218
14888.55 206
14889.70 220
14890.86 233
14892.01 189
14893.16 232
14894.31 214
14895.47 197
14896.62 183
14897.77 198
14898.93 223
14900.08 232
14901.23 249
14902.39 211
14903.54 242
14904.69 218
14905.85 242
14907.00 221
14908.16 219
14909.31 247
14910.46 251
14911.62 244
14912.77 199
14913.92 199
14915.08 180
14916.23 213
14917.39 185
14918.54 222
14919.69 210
14920.85 238
14922.00 211
14923.16 201
14924.31 239
14925.46 238
14926.62 204
14927.77 227
14928.93 229
14930.08 181
14931.24 212
14932.39 211
14933.55 198
14934.70 193
14935.85 224
14937.01 230
14938.16 219
14939.32 204
14940.47 227
14941.63 224
14942.78 228
14943.94 223
14945.09 232
14946.25 197
14947.40 204
14948.56 198
14949.71 207
14950.87 251
14952.03 233
14953.18 220
14954.34 194
14955.49 241
14956.65 202
14957.80 199
14958.96 222
14960.11 204
14961.27 211
14962.42 241
14963.58 226
14964.74 207
14965.89 199
14967.05 202
14968.20 216
14969.36 210
14970.52 215
14971.67 188
14972.83 185
14973.98 166
14975.14 192
14976.30 214
14977.45 208
14978.61 241
14979.77 237
14980.92 233
14982.08 228
14983.24 220
14984.39 189
14985.55 186
14986.70 188
14987.86 206
14989.02 192
14990.18 216
14991.33 202
14992.49 186
14993.65 181
14994.80 221
14995.96 198
14997.12 190
14998.27 195
14999.43 203
15000.59 225
15001.75 233
15002.90 217
15004.06 224
15005.22 210
15006.37 222
15007.53 203
15008.69 204
15009.85 224
15011.00 215
15012.16 217
15013.32 201
15014.48 206
15015.64 206
15016.79 194
15017.95 193
15019.11 197
15020.27 194
15021.43 217
15022.58 228
15023.74 217
15024.90 215
15026.06 187
15027.22 194
15028.37 193
15029.53 236
15030.69 235
15031.85 226
15033.01 205
15034.17 192
15035.32 198
15036.48 187
15037.64 201
15038.80 188
15039.96 197
15041.12 204
15042.28 203
15043.44 205
15044.59 182
15045.75 205
15046.91 197
15048.07 200
15049.23 217
15050.39 253
15051.55 241
15052.71 203
15053.87 188
15055.03 197
15056.19 186
15057.35 211
15058.50 196
15059.66 165
15060.82 189
15061.98 205
15063.14 208
15064.30 203
15065.46 191
15066.62 218
15067.78 195
15068.94 197
15070.10 183
15071.26 201
15072.42 199
15073.58 194
15074.74 204
15075.90 217
15077.06 218
15078.22 212
15079.38 213
15080.54 197
15081.70 218
15082.86 201
15084.02 169
15085.18 151
15086.34 197
15087.50 199
15088.67 187
15089.83 193
15090.99 201
15092.15 234
15093.31 219
15094.47 200
15095.63 207
15096.79 192
15097.95 198
15099.11 191
15100.27 185
15101.43 188
15102.60 169
15103.76 179
15104.92 201
15106.08 198
15107.24 206
15108.40 202
15109.56 197
15110.72 176
15111.89 175
15113.05 183
15114.21 199
15115.37 224
15116.53 193
15117.69 174
15118.86 178
15120.02 170
15121.18 180
15122.34 188
15123.50 221
15124.67 256
15125.83 198
15126.99 192
15128.15 198
15129.31 173
15130.48 191
15131.64 184
15132.80 198
15133.96 236
15135.13 209
15136.29 221
15137.45 219
15138.61 192
15139.78 188
15140.94 197
15142.10 202
15143.26 179
15144.43 204
15145.59 247
15146.75 223
15147.91 180
15149.08 209
15150.24 236
15151.40 218
15152.57 215
15153.73 203
15154.89 189
15156.06 220
15157.22 198
15158.38 232
15159.55 192
15160.71 200
15161.87 196
15163.04 164
15164.20 194
15165.36 184
15166.53 193
15167.69 206
15168.85 193
15170.02 207
15171.18 205
15172.35 185
15173.51 177
15174.67 187
15175.84 203
15177.00 190
15178.17 180
15179.33 166
15180.49 189
15181.66 172
15182.82 191
15183.99 193
15185.15 196
15186.31 190
15187.48 229
15188.64 204
15189.81 160
15190.97 203
15192.14 200
15193.30 183
15194.47 233
15195.63 215
15196.80 207
15197.96 215
15199.13 224
15200.29 226
15201.46 174
15202.62 187
15203.79 205
15204.95 201
15206.12 211
15207.28 201
15208.45 218
15209.61 211
15210.78 195
15211.94 196
15213.11 207
15214.27 198
15215.44 194
15216.60 201
15217.77 161
15218.93 196
15220.10 209
15221.27 202
15222.43 196
15223.60 175
15224.76 193
15225.93 186
15227.10 198
15228.26 208
15229.43 199
15230.59 188
15231.76 199
15232.93 199
15234.09 197
15235.26 189
15236.42 202
15237.59 173
15238.76 222
15239.92 207
15241.09 199
15242.26 189
15243.42 200
15244.59 188
15245.76 180
15246.92 205
15248.09 210
15249.26 158
15250.42 200
15251.59 204
15252.76 209
15253.92 189
15255.09 199
15256.26 197
15257.43 180
15258.59 163
15259.76 187
15260.93 162
15262.09 156
15263.26 172
15264.43 189
15265.60 182
15266.76 200
15267.93 183
15269.10 176
15270.27 164
15271.43 191
15272.60 178
15273.77 196
15274.94 172
15276.10 178
15277.27 168
15278.44 173
15279.61 164
15280.78 162
15281.94 164
15283.11 187
15284.28 189
15285.45 199
15286.62 212
15287.79 202
15288.95 181
15290.12 174
15291.29 161
15292.46 197
15293.63 179
15294.80 149
15295.96 190
15297.13 211
15298.30 213
15299.47 172
15300.64 171
15301.81 203
15302.98 176
15304.15 206
15305.31 183
15306.48 174
15307.65 176
15308.82 209
15309.99 155
15311.16 212
15312.33 173
15313.50 189
15314.67 166
15315.84 189
15317.01 191
15318.18 170
15319.34 185
15320.51 203
15321.68 210
15322.85 176
15324.02 190
15325.19 193
15326.36 160
15327.53 166
15328.70 231
15329.87 216
15331.04 152
15332.21 177
15333.38 173
15334.55 163
15335.72 162
15336.89 171
15338.06 183
15339.23 164
15340.40 187
15341.57 212
15342.74 156
15343.91 183
15345.08 163
15346.26 165
15347.43 191
15348.60 195
15349.77 205
15350.94 157
15352.11 188
15353.28 179
15354.45 176
15355.62 223
15356.79 168
15357.96 185
15359.13 213
15360.30 172
15361.48 164
15362.65 173
15363.82 183
15364.99 228
15366.16 217
15367.33 199
15368.50 184
15369.67 167
15370.85 178
15372.02 211
15373.19 226
15374.36 181
15375.53 180
15376.70 183
15377.88 197
15379.05 206
15380.22 185
15381.39 180
15382.56 197
15383.73 180
15384.91 215
15386.08 182
15387.25 204
15388.42 188
15389.59 165
15390.77 161
15391.94 199
15393.11 190
15394.28 204
15395.46 194
15396.63 177
15397.80 185
15398.97 199
15400.15 151
15401.32 201
15402.49 175
15403.66 172
15404.84 170
15406.01 171
15407.18 148
15408.36 174
15409.53 212
15410.70 180
15411.87 163
15413.05 175
15414.22 182
15415.39 180
15416.57 202
15417.74 179
15418.91 179
15420.09 201
15421.26 216
15422.43 165
15423.61 170
15424.78 207
15425.95 196
15427.13 192
15428.30 186
15429.47 158
15430.65 186
15431.82 191
15433.00 157
15434.17 144
15435.34 164
15436.52 188
15437.69 183
15438.87 157
15440.04 158
15441.21 178
15442.39 177
15443.56 178
15444.74 150
15445.91 156
15447.09 165
15448.26 209
15449.43 179
15450.61 153
15451.78 187
15452.96 186
15454.13 172
15455.31 175
15456.48 216
15457.66 220
15458.83 196
15460.01 170
15461.18 193
15462.36 187
15463.53 214
15464.71 194
15465.88 168
15467.06 154
15468.23 170
15469.41 174
15470.58 197
15471.76 203
15472.93 197
15474.11 212
15475.28 203
15476.46 193
15477.63 199
15478.81 178
15479.99 179
15481.16 190
15482.34 152
15483.51 153
15484.69 186
15485.86 187
15487.04 176
15488.22 198
15489.39 191
15490.57 207
15491.74 182
15492.92 189
15494.10 193
15495.27 201
15496.45 198
15497.62 201
15498.80 196
15499.98 190
15501.15 185
15502.33 188
15503.51 172
15504.68 208
15505.86 230
15507.04 163
15508.21 186
15509.39 199
15510.57 197
15511.74 186
15512.92 170
15514.10 211
15515.27 215
15516.45 183
15517.63 192
15518.81 178
15519.98 176
15521.16 174
15522.34 177
15523.51 175
15524.69 156
15525.87 177
15527.05 194
15528.22 187
15529.40 198
15530.58 165
15531.76 179
15532.93 201
15534.11 187
15535.29 185
15536.47 206
15537.64 192
15538.82 212
15540.00 181
15541.18 175
15542.36 194
15543.53 178
15544.71 173
15545.89 147
15547.07 130
15548.25 180
15549.43 204
15550.60 190
15551.78 197
15552.96 211
15554.14 192
15555.32 177
15556.50 173
15557.67 201
15558.85 195
15560.03 148
15561.21 185
15562.39 190
15563.57 174
15564.75 191
15565.93 190
15567.10 192
15568.28 195
15569.46 205
15570.64 174
15571.82 236
15573.00 170
15574.18 188
15575.36 164
15576.54 143
15577.72 174
15578.90 218
15580.08 166
15581.26 188
15582.43 181
15583.61 180
15584.79 165
15585.97 208
15587.15 199
15588.33 190
15589.51 192
15590.69 192
15591.87 193
15593.05 133
15594.23 176
15595.41 192
15596.59 209
15597.77 208
15598.95 193
15600.13 197
15601.31 194
15602.49 199
15603.67 170
15604.85 154
15606.03 154
15607.21 196
15608.40 188
15609.58 177
15610.76 185
15611.94 153
15613.12 198
15614.30 185
15615.48 156
15616.66 203
15617.84 203
15619.02 168
15620.20 167
15621.38 183
15622.56 180
15623.75 188
15624.93 169
15626.11 194
15627.29 193
15628.47 171
15629.65 192
15630.83 210
15632.01 186
15633.20 171
15634.38 182
15635.56 179
15636.74 172
15637.92 209
15639.10 186
15640.29 175
15641.47 175
15642.65 214
15643.83 186
15645.01 189
15646.19 203
15647.38 185
15648.56 157
15649.74 170
15650.92 179
15652.10 173
15653.29 187
15654.47 197
15655.65 173
15656.83 173
15658.02 185
15659.20 202
15660.38 190
15661.56 186
15662.75 196
15663.93 186
15665.11 167
15666.29 157
15667.48 185
15668.66 212
15669.84 198
15671.03 173
15672.21 171
15673.39 201
15674.57 209
15675.76 191
15676.94 178
15678.12 191
15679.31 190
15680.49 191
15681.67 211
15682.86 185
15684.04 204
15685.22 226
15686.41 187
15687.59 191
15688.77 202
15689.96 212
15691.14 210
15692.32 190
15693.51 199
15694.69 192
15695.88 238
15697.06 210
15698.24 192
15699.43 179
15700.61 177
15701.80 180
15702.98 212
15704.16 223
15705.35 179
15706.53 211
15707.72 245
15708.90 195
15710.09 199
15711.27 236
15712.45 211
15713.64 220
15714.82 178
15716.01 197
15717.19 238
15718.38 221
15719.56 203
15720.75 210
15721.93 198
15723.12 241
15724.30 221
15725.49 225
15726.67 193
15727.86 235
15729.04 229
15730.23 216
15731.41 221
15732.60 212
15733.78 194
15734.97 224
15736.15 228
15737.34 182
15738.52 194
15739.71 202
15740.89 204
15742.08 229
15743.27 200
15744.45 178
15745.64 212
15746.82 208
15748.01 212
15749.19 179
15750.38 185
15751.57 160
15752.75 172
15753.94 172
15755.12 180
15756.31 191
15757.50 194
15758.68 217
15759.87 179
15761.05 187
15762.24 172
15763.43 184
15764.61 189
15765.80 182
15766.99 209
15768.17 185
15769.36 184
15770.55 210
15771.73 185
15772.92 192
15774.11 182
15775.29 189
15776.48 170
15777.67 160
15778.85 172
15780.04 186
15781.23 197
15782.42 171
15783.60 202
15784.79 185
15785.98 224
15787.16 203
15788.35 175
15789.54 166
15790.73 162
15791.91 190
15793.10 149
15794.29 175
15795.48 192
15796.66 154
15797.85 190
15799.04 183
15800.23 169
15801.41 191
15802.60 165
15803.79 186
15804.98 168
15806.17 151
15807.35 148
15808.54 167
15809.73 152
15810.92 161
15812.11 197
15813.30 178
15814.48 199
15815.67 157
15816.86 149
15818.05 189
15819.24 186
15820.43 181
15821.61 187
15822.80 194
15823.99 179
15825.18 200
15826.37 192
15827.56 155
15828.75 184
15829.94 193
15831.12 197
15832.31 190
15833.50 175
15834.69 178
15835.88 197
15837.07 185
15838.26 182
15839.45 163
15840.64 155
15841.83 195
15843.02 175
15844.21 168
15845.39 151
15846.58 179
15847.77 183
15848.96 193
15850.15 197
15851.34 152
15852.53 198
15853.72 186
15854.91 146
15856.10 183
15857.29 148
15858.48 166
15859.67 155
15860.86 167
15862.05 170
15863.24 205
15864.43 162
15865.62 169
15866.81 173
15868.00 166
15869.19 178
15870.38 177
15871.57 172
15872.76 142
15873.96 164
15875.15 148
15876.34 177
15877.53 131
15878.72 155
15879.91 155
15881.10 183
15882.29 168
15883.48 167
15884.67 195
15885.86 173
15887.05 180
15888.25 193
15889.44 188
15890.63 173
15891.82 184
15893.01 190
15894.20 183
15895.39 162
15896.58 176
15897.78 168
15898.97 144
15900.16 161
15901.35 163
15902.54 165
15903.73 189
15904.92 170
15906.12 176
15907.31 172
15908.50 177
15909.69 201
15910.88 161
15912.08 154
15913.27 170
15914.46 144
15915.65 146
15916.84 160
15918.04 168
15919.23 176
15920.42 156
15921.61 190
15922.81 179
15924.00 165
15925.19 172
15926.38 199
15927.58 227
15928.77 205
15929.96 153
15931.15 161
15932.35 176
15933.54 191
15934.73 166
15935.92 132
15937.12 151
15938.31 178
15939.50 177
15940.70 145
15941.89 161
15943.08 152
15944.28 174
15945.47 179
15946.66 168
15947.86 164
15949.05 205
15950.24 177
15951.44 198
15952.63 144
15953.82 180
15955.02 195
15956.21 165
15957.40 196
15958.60 158
15959.79 169
15960.99 191
15962.18 168
15963.37 160
15964.57 149
15965.76 140
15966.96 171
15968.15 151
15969.34 179
15970.54 180
15971.73 192
15972.93 190
15974.12 170
15975.31 161
15976.51 140
15977.70 182
15978.90 175
15980.09 159
15981.29 160
15982.48 166
15983.68 168
15984.87 172
15986.07 124
15987.26 135
15988.46 164
15989.65 153
15990.85 162
15992.04 126
15993.24 160
15994.43 163
15995.63 161
15996.82 158
15998.02 145
15999.21 159
16000.41 152
16001.60 180
16002.80 163
16003.99 160
16005.19 175
16006.38 170
16007.58 166
16008.77 167
16009.97 186
16011.17 157
16012.36 149
16013.56 177
16014.75 173
16015.95 149
16017.14 146
16018.34 147
16019.54 162
16020.73 142
16021.93 151
16023.13 152
16024.32 145
16025.52 191
16026.71 173
16027.91 184
16029.11 192
16030.30 164
16031.50 169
16032.70 162
16033.89 152
16035.09 163
16036.29 147
16037.48 133
16038.68 148
16039.88 136
16041.07 138
16042.27 146
16043.47 145
16044.66 169
16045.86 161
16047.06 170
16048.25 190
16049.45 173
16050.65 177
16051.85 159
16053.04 149
16054.24 150
16055.44 145
16056.64 154
16057.83 181
16059.03 187
16060.23 187
16061.43 154
16062.62 164
16063.82 167
16065.02 138
16066.22 131
16067.41 157
16068.61 167
16069.81 184
16071.01 185
16072.21 163
16073.40 134
16074.60 178
16075.80 148
16077.00 174
16078.20 171
16079.39 157
16080.59 187
16081.79 154
16082.99 162
16084.19 138
16085.39 174
16086.58 160
16087.78 155
16088.98 160
16090.18 171
16091.38 161
16092.58 120
16093.78 136
16094.98 178
16096.17 154
16097.37 166
16098.57 185
16099.77 153
16100.97 170
16102.17 160
16103.37 183
16104.57 167
16105.77 167
16106.97 200
16108.17 172
16109.36 162
16110.56 141
16111.76 149
16112.96 158
16114.16 155
16115.36 150
16116.56 149
16117.76 162
16118.96 143
16120.16 150
16121.36 142
16122.56 156
16123.76 165
16124.96 171
16126.16 147
16127.36 139
16128.56 145
16129.76 152
16130.96 159
16132.16 164
16133.36 163
16134.56 145
16135.76 147
16136.96 132
16138.16 145
16139.36 159
16140.56 178
16141.76 127
16142.97 170
16144.17 169
16145.37 168
16146.57 161
16147.77 146
16148.97 148
16150.17 158
16151.37 174
16152.57 167
16153.77 143
16154.97 145
16156.18 149
16157.38 180
16158.58 161
16159.78 152
16160.98 146
16162.18 147
16163.38 137
16164.58 133
16165.79 150
16166.99 161
16168.19 171
16169.39 154
16170.59 141
16171.79 170
16173.00 160
16174.20 176
16175.40 175
16176.60 163
16177.80 133
16179.01 179
16180.21 160
16181.41 156
16182.61 143
16183.81 184
16185.02 153
16186.22 148
16187.42 148
16188.62 150
16189.82 148
16191.03 144
16192.23 148
16193.43 159
16194.63 151
16195.84 148
16197.04 166
16198.24 169
16199.45 158
16200.65 139
16201.85 130
16203.05 154
16204.26 157
16205.46 164
16206.66 169
16207.87 175
16209.07 173
16210.27 150
16211.48 159
16212.68 137
16213.88 136
16215.08 172
16216.29 183
16217.49 172
16218.70 182
16219.90 163
16221.10 166
16222.31 126
16223.51 145
16224.71 157
16225.92 159
16227.12 209
16228.32 143
16229.53 163
16230.73 170
16231.94 175
16233.14 185
16234.34 164
16235.55 178
16236.75 147
16237.96 144
16239.16 163
16240.36 162
16241.57 168
16242.77 166
16243.98 209
16245.18 178
16246.39 189
16247.59 159
16248.80 165
16250.00 184
16251.21 157
16252.41 156
16253.61 150
16254.82 159
16256.02 167
16257.23 189
16258.43 161
16259.64 163
16260.84 180
16262.05 145
16263.25 155
16264.46 135
16265.66 135
16266.87 149
16268.08 177
16269.28 146
16270.49 168
16271.69 175
16272.90 179
16274.10 144
16275.31 174
16276.51 161
16277.72 144
16278.92 146
16280.13 163
16281.34 175
16282.54 180
16283.75 167
16284.95 175
16286.16 166
16287.37 189
16288.57 178
16289.78 155
16290.98 143
16292.19 179
16293.40 159
16294.60 154
16295.81 150
16297.02 155
16298.22 151
16299.43 171
16300.63 164
16301.84 151
16303.05 125
16304.25 146
16305.46 168
16306.67 171
16307.87 137
16309.08 146
16310.29 159
16311.50 176
16312.70 150
16313.91 157
16315.12 217
16316.32 175
16317.53 169
16318.74 151
16319.94 150
16321.15 172
16322.36 151
16323.57 145
16324.77 179
16325.98 168
16327.19 143
16328.40 153
16329.60 191
16330.81 161
16332.02 165
16333.23 157
16334.43 159
16335.64 182
16336.85 154
16338.06 170
16339.27 152
16340.47 135
16341.68 146
16342.89 157
16344.10 154
16345.31 143
16346.51 169
16347.72 161
16348.93 145
16350.14 144
16351.35 159
16352.56 172
16353.77 146
16354.97 151
16356.18 152
16357.39 149
16358.60 128
16359.81 150
16361.02 135
16362.23 129
16363.43 124
16364.64 139
16365.85 136
16367.06 154
16368.27 135
16369.48 156
16370.69 159
16371.90 137
16373.11 147
16374.32 155
16375.53 139
16376.73 165
16377.94 159
16379.15 173
16380.36 149
16381.57 166
16382.78 155
16383.99 143
16385.20 146
16386.41 142
16387.62 119
16388.83 150
16390.04 152
16391.25 136
16392.46 126
16393.67 158
16394.88 189
16396.09 163
16397.30 135
16398.51 122
16399.72 172
16400.93 164
16402.14 179
16403.35 147
16404.56 143
16405.77 145
16406.98 159
16408.19 164
16409.40 161
16410.61 124
16411.82 169
16413.04 154
16414.25 160
16415.46 136
16416.67 163
16417.88 158
16419.09 145
16420.30 149
16421.51 157
16422.72 173
16423.93 176
16425.14 161
16426.36 173
16427.57 109
16428.78 145
16429.99 167
16431.20 157
16432.41 145
16433.62 141
16434.83 154
16436.05 145
16437.26 137
16438.47 133
16439.68 141
16440.89 157
16442.10 134
16443.32 115
16444.53 148
16445.74 163
16446.95 155
16448.16 147
16449.38 149
16450.59 148
16451.80 166
16453.01 164
16454.22 166
16455.44 130
16456.65 160
16457.86 158
16459.07 123
16460.29 151
16461.50 166
16462.71 161
16463.92 155
16465.14 133
16466.35 138
16467.56 132
16468.77 169
16469.99 131
16471.20 161
16472.41 185
16473.63 157
16474.84 132
16476.05 148
16477.26 140
16478.48 141
16479.69 111
16480.90 130
16482.12 120
16483.33 122
16484.54 139
16485.76 170
16486.97 140
16488.18 129
16489.40 149
16490.61 141
16491.82 134
16493.04 154
16494.25 157
16495.47 130
16496.68 146
16497.89 161
16499.11 165
16500.32 154
16501.53 158
16502.75 132
16503.96 122
16505.18 151
16506.39 155
16507.61 159
16508.82 164
16510.03 134
16511.25 164
16512.46 154
16513.68 174
16514.89 133
16516.11 138
16517.32 144
16518.53 153
16519.75 151
16520.96 145
16522.18 129
16523.39 133
16524.61 138
16525.82 132
16527.04 154
16528.25 131
16529.47 149
16530.68 125
16531.90 142
16533.11 153
16534.33 133
16535.54 107
16536.76 146
16537.97 149
16539.19 142
16540.40 128
16541.62 140
16542.84 167
16544.05 140
16545.27 125
16546.48 144
16547.70 130
16548.91 148
16550.13 162
16551.35 130
16552.56 131
16553.78 132
16554.99 136
16556.21 157
16557.42 143
16558.64 117
16559.86 147
16561.07 162
16562.29 140
16563.51 122
16564.72 126
16565.94 123
16567.15 137
16568.37 131
16569.59 154
16570.80 120
16572.02 154
16573.24 143
16574.45 124
16575.67 144
16576.89 139
16578.10 165
16579.32 153
16580.54 145
16581.75 149
16582.97 163
16584.19 172
16585.41 192
16586.62 168
16587.84 154
16589.06 183
16590.27 157
16591.49 162
16592.71 147
16593.93 123
16595.14 136
16596.36 154
16597.58 152
16598.80 124
16600.01 147
16601.23 125
16602.45 132
16603.67 120
16604.88 136
16606.10 166
16607.32 142
16608.54 126
16609.76 130
16610.97 131
16612.19 130
16613.41 119
16614.63 132
16615.85 110
16617.06 155
16618.28 123
16619.50 131
16620.72 158
16621.94 157
16623.16 130
16624.37 125
16625.59 143
16626.81 156
16628.03 125
16629.25 153
16630.47 134
16631.69 131
16632.90 111
16634.12 163
16635.34 141
16636.56 122
16637.78 131
16639.00 129
16640.22 131
16641.44 155
16642.66 130
16643.88 128
16645.09 101
16646.31 102
16647.53 125
16648.75 143
16649.97 193
16651.19 122
16652.41 126
16653.63 139
16654.85 140
16656.07 134
16657.29 160
16658.51 174
16659.73 147
16660.95 135
16662.17 118
16663.39 157
16664.61 159
16665.83 154
16667.05 154
16668.27 129
16669.49 152
16670.71 173
16671.93 147
16673.15 131
16674.37 142
16675.59 155
16676.81 128
16678.03 128
16679.25 118
16680.47 135
16681.69 144
16682.91 101
16684.13 130
16685.35 147
16686.58 145
16687.80 118
16689.02 143
16690.24 150
16691.46 164
16692.68 140
16693.90 148
16695.12 135
16696.34 144
16697.56 167
16698.79 141
16700.01 131
16701.23 133
16702.45 127
16703.67 151
16704.89 151
16706.11 137
16707.34 133
16708.56 136
16709.78 141
16711.00 142
16712.22 144
16713.44 157
16714.67 149
16715.89 178
16717.11 132
16718.33 138
16719.55 137
16720.78 156
16722.00 148
16723.22 147
16724.44 127
16725.66 144
16726.89 129
16728.11 134
16729.33 115
16730.55 129
16731.78 135
16733.00 138
16734.22 126
16735.44 137
16736.67 146
16737.89 142
16739.11 130
16740.33 115
16741.56 168
16742.78 165
16744.00 153
16745.22 149
16746.45 142
16747.67 137
16748.89 137
16750.12 143
16751.34 149
16752.56 128
16753.79 119
16755.01 116
16756.23 136
16757.46 151
16758.68 169
16759.90 158
16761.13 140
16762.35 147
16763.57 158
16764.80 127
16766.02 162
16767.24 176
16768.47 154
16769.69 131
16770.92 139
16772.14 143
16773.36 130
16774.59 161
16775.81 141
16777.04 130
16778.26 127
16779.48 137
16780.71 148
16781.93 137
16783.16 135
16784.38 149
16785.61 131
16786.83 143
16788.05 131
16789.28 163
16790.50 150
16791.73 139
16792.95 149
16794.18 144
16795.40 147
16796.63 130
16797.85 151
16799.08 154
16800.30 150
16801.53 134
16802.75 155
16803.98 180
16805.20 157
16806.43 183
16807.65 166
16808.88 140
16810.10 125
16811.33 105
16812.55 117
16813.78 135
16815.00 153
16816.23 130
16817.46 130
16818.68 144
16819.91 139
16821.13 120
16822.36 145
16823.58 125
16824.81 117
16826.04 134
16827.26 121
16828.49 149
16829.71 154
16830.94 144
16832.17 162
16833.39 144
16834.62 133
16835.84 117
16837.07 142
16838.30 146
16839.52 133
16840.75 137
16841.98 143
16843.20 112
16844.43 146
16845.66 130
16846.88 137
16848.11 139
16849.34 132
16850.56 132
16851.79 132
16853.02 137
16854.24 156
16855.47 179
16856.70 148
16857.92 164
16859.15 164
16860.38 122
16861.61 135
16862.83 123
16864.06 134
16865.29 145
16866.52 145
16867.74 128
16868.97 139
16870.20 163
16871.42 114
16872.65 143
16873.88 130
16875.11 144
16876.34 156
16877.56 143
16878.79 150
16880.02 137
16881.25 156
16882.47 141
16883.70 143
16884.93 127
16886.16 126
16887.39 137
16888.62 142
16889.84 131
16891.07 154
16892.30 141
16893.53 117
16894.76 131
16895.98 130
16897.21 157
16898.44 130
16899.67 136
16900.90 110
16902.13 144
16903.36 151
16904.59 141
16905.81 130
16907.04 138
16908.27 135
16909.50 147
16910.73 138
16911.96 128
16913.19 111
16914.42 170
16915.65 149
16916.88 158
16918.10 145
16919.33 140
16920.56 132
16921.79 114
16923.02 133
16924.25 161
16925.48 143
16926.71 134
16927.94 119
16929.17 124
16930.40 136
16931.63 129
16932.86 138
16934.09 112
16935.32 92
16936.55 149
16937.78 194
16939.01 125
16940.24 126
16941.47 127
16942.70 163
16943.93 151
16945.16 114
16946.39 130
16947.62 159
16948.85 110
16950.08 117
16951.31 125
16952.54 145
16953.77 172
16955.00 126
16956.23 109
16957.46 123
16958.69 121
16959.93 119
16961.16 121
16962.39 104
16963.62 123
16964.85 137
16966.08 160
16967.31 126
16968.54 141
16969.77 141
16971.00 113
16972.24 106
16973.47 117
16974.70 141
16975.93 133
16977.16 130
16978.39 134
16979.62 159
16980.85 121
16982.09 124
16983.32 140
16984.55 111
16985.78 141
16987.01 148
16988.24 148
16989.48 140
16990.71 169
16991.94 164
16993.17 119
16994.40 127
16995.64 126
16996.87 123
16998.10 158
16999.33 145
17000.57 128
17001.80 144
17003.03 137
17004.26 130
17005.49 104
17006.73 108
17007.96 124
17009.19 120
17010.42 149
17011.66 147
17012.89 146
17014.12 141
17015.36 144
17016.59 139
17017.82 145
17019.05 117
17020.29 137
17021.52 144
17022.75 153
17023.99 132
17025.22 131
17026.45 126
17027.69 103
17028.92 117
17030.15 112
17031.39 115
17032.62 126
17033.85 143
17035.09 120
17036.32 116
17037.55 134
17038.79 163
17040.02 167
17041.25 141
17042.49 119
17043.72 144
17044.96 127
17046.19 120
17047.42 128
17048.66 155
17049.89 125
17051.13 123
17052.36 125
17053.59 158
17054.83 159
17056.06 119
17057.30 144
17058.53 142
17059.77 119
17061.00 121
17062.23 142
17063.47 119
17064.70 108
17065.94 129
17067.17 135
17068.41 151
17069.64 120
17070.88 106
17072.11 133
17073.35 124
17074.58 145
17075.82 159
17077.05 136
17078.29 120
17079.52 119
17080.76 129
17081.99 104
17083.23 124
17084.46 141
17085.70 140
17086.93 129
17088.17 122
17089.40 132
17090.64 129
17091.88 122
17093.11 130
17094.35 144
17095.58 114
17096.82 115
17098.05 140
17099.29 134
17100.53 138
17101.76 129
17103.00 153
17104.23 146
17105.47 117
17106.71 135
17107.94 145
17109.18 141
17110.41 117
17111.65 146
17112.89 155
17114.12 151
17115.36 133
17116.60 162
17117.83 142
17119.07 138
17120.31 153
17121.54 134
17122.78 117
17124.02 119
17125.25 106
17126.49 125
17127.73 141
17128.96 140
17130.20 117
17131.44 127
17132.67 116
17133.91 118
17135.15 103
17136.39 127
17137.62 133
17138.86 122
17140.10 135
17141.33 129
17142.57 120
17143.81 148
17145.05 133
17146.28 131
17147.52 116
17148.76 133
17150.00 117
17151.24 132
17152.47 135
17153.71 122
17154.95 118
17156.19 130
17157.42 122
17158.66 146
17159.90 113
17161.14 113
17162.38 103
17163.61 128
17164.85 144
17166.09 118
17167.33 117
17168.57 135
17169.81 137
17171.04 100
17172.28 95
17173.52 105
17174.76 122
17176.00 141
17177.24 107
17178.48 111
17179.72 143
17180.95 153
17182.19 120
17183.43 104
17184.67 100
17185.91 156
17187.15 164
17188.39 116
17189.63 107
17190.87 121
17192.10 123
17193.34 116
17194.58 126
17195.82 153
17197.06 125
17198.30 131
17199.54 127
17200.78 99
17202.02 128
17203.26 134
17204.50 119
17205.74 128
17206.98 135
17208.22 130
17209.46 109
17210.70 147
17211.94 128
17213.18 135
17214.42 115
17215.66 127
17216.90 113
17218.14 94
17219.38 123
17220.62 129
17221.86 120
17223.10 112
17224.34 126
17225.58 109
17226.82 120
17228.06 129
17229.30 151
17230.54 113
17231.78 133
17233.02 103
17234.26 118
17235.50 101
17236.75 131
17237.99 127
17239.23 123
17240.47 117
17241.71 105
17242.95 108
17244.19 110
17245.43 111
17246.67 127
17247.92 139
17249.16 130
17250.40 117
17251.64 125
17252.88 93
17254.12 135
17255.36 124
17256.60 157
17257.85 152
17259.09 99
17260.33 105
17261.57 105
17262.81 118
17264.05 131
17265.30 109
17266.54 107
17267.78 115
17269.02 106
17270.26 124
17271.51 111
17272.75 129
17273.99 119
17275.23 123
17276.48 135
17277.72 118
17278.96 131
17280.20 111
17281.44 104
17282.69 115
17283.93 119
17285.17 118
17286.41 121
17287.66 115
17288.90 130
17290.14 114
17291.39 108
17292.63 146
17293.87 150
17295.11 117
17296.36 129
17297.60 134
17298.84 132
17300.09 117
17301.33 121
17302.57 117
17303.82 142
17305.06 166
17306.30 116
17307.55 126
17308.79 113
17310.03 113
17311.28 121
17312.52 134
17313.76 109
17315.01 130
17316.25 137
17317.49 103
17318.74 114
17319.98 110
17321.23 97
17322.47 100
17323.71 104
17324.96 106
17326.20 101
17327.45 141
17328.69 143
17329.93 108
17331.18 137
17332.42 98
17333.67 146
17334.91 115
17336.16 109
17337.40 110
17338.64 129
17339.89 121
17341.13 131
17342.38 124
17343.62 140
17344.87 114
17346.11 120
17347.36 116
17348.60 128
17349.85 139
17351.09 148
17352.34 115
17353.58 99
17354.83 95
17356.07 88
17357.32 101
17358.56 119
17359.81 106
17361.05 117
17362.30 136
17363.54 141
17364.79 113
17366.03 105
17367.28 103
17368.53 107
17369.77 106
17371.02 124
17372.26 125
17373.51 126
17374.75 85
17376.00 102
17377.25 98
17378.49 118
17379.74 135
17380.98 129
17382.23 119
17383.48 142
17384.72 112
17385.97 121
17387.21 126
17388.46 109
17389.71 107
17390.95 122
17392.20 113
17393.45 107
17394.69 90
17395.94 100
17397.19 124
17398.43 120
17399.68 90
17400.93 108
17402.17 106
17403.42 113
17404.67 137
17405.91 132
17407.16 132
17408.41 111
17409.65 152
17410.90 132
17412.15 114
17413.40 113
17414.64 105
17415.89 120
17417.14 129
17418.39 122
17419.63 97
17420.88 97
17422.13 119
17423.38 137
17424.62 119
17425.87 82
17427.12 88
17428.37 119
17429.61 97
17430.86 97
17432.11 137
17433.36 121
17434.60 147
17435.85 131
17437.10 105
17438.35 103
17439.60 99
17440.85 123
17442.09 139
17443.34 105
17444.59 99
17445.84 112
17447.09 108
17448.34 116
17449.58 123
17450.83 134
17452.08 149
17453.33 112
17454.58 85
17455.83 112
17457.08 91
17458.32 114
17459.57 147
17460.82 121
17462.07 102
17463.32 106
17464.57 104
17465.82 105
17467.07 119
17468.32 125
17469.57 120
17470.81 147
17472.06 135
17473.31 92
17474.56 107
17475.81 125
17477.06 120
17478.31 107
17479.56 101
17480.81 95
17482.06 95
17483.31 102
17484.56 100
17485.81 94
17487.06 105
17488.31 90
17489.56 92
17490.81 97
17492.06 106
17493.31 101
17494.56 117
17495.81 127
17497.06 114
17498.31 129
17499.56 106
17500.81 144
17502.06 117
17503.31 120
17504.56 133
17505.81 108
17507.06 120
17508.31 103
17509.56 121
17510.81 122
17512.06 137
17513.32 134
17514.57 134
17515.82 140
17517.07 120
17518.32 120
17519.57 131
17520.82 124
17522.07 130
17523.32 125
17524.57 106
17525.83 128
17527.08 129
17528.33 111
17529.58 130
17530.83 104
17532.08 104
17533.33 126
17534.59 111
17535.84 148
17537.09 145
17538.34 122
17539.59 148
17540.84 121
17542.10 105
17543.35 100
17544.60 135
17545.85 134
17547.10 119
17548.36 143
17549.61 116
17550.86 107
17552.11 127
17553.36 121
17554.62 113
17555.87 118
17557.12 129
17558.37 115
17559.63 111
17560.88 97
17562.13 115
17563.38 131
17564.64 137
17565.89 166
17567.14 114
17568.39 127
17569.65 138
17570.90 123
17572.15 90
17573.41 128
17574.66 106
17575.91 103
17577.16 127
17578.42 148
17579.67 112
17580.92 121
17582.18 108
17583.43 116
17584.68 136
17585.94 111
17587.19 103
17588.44 120
17589.70 117
17590.95 116
17592.20 101
17593.46 126
17594.71 114
17595.97 129
17597.22 124
17598.47 110
17599.73 121
17600.98 116
17602.23 136
17603.49 106
17604.74 102
17606.00 122
17607.25 128
17608.51 131
17609.76 113
17611.01 108
17612.27 114
17613.52 117
17614.78 119
17616.03 112
17617.29 106
17618.54 119
17619.79 118
17621.05 86
17622.30 128
17623.56 107
17624.81 112
17626.07 137
17627.32 119
17628.58 110
17629.83 117
17631.09 108
17632.34 103
17633.60 84
17634.85 107
17636.11 103
17637.36 113
17638.62 130
17639.87 152
17641.13 115
17642.39 120
17643.64 129
17644.90 134
17646.15 130
17647.41 124
17648.66 119
17649.92 111
17651.17 125
17652.43 125
17653.69 109
17654.94 130
17656.20 128
17657.45 108
17658.71 115
17659.97 140
17661.22 132
17662.48 151
17663.73 112
17664.99 90
17666.25 119
17667.50 120
17668.76 97
17670.02 105
17671.27 139
17672.53 128
17673.78 125
17675.04 125
17676.30 127
17677.55 111
17678.81 96
17680.07 98
17681.32 112
17682.58 112
17683.84 125
17685.10 116
17686.35 94
17687.61 115
17688.87 104
17690.12 109
17691.38 98
17692.64 124
17693.89 101
17695.15 114
17696.41 113
17697.67 106
17698.92 147
17700.18 113
17701.44 93
17702.70 96
17703.95 109
17705.21 113
17706.47 118
17707.73 113
17708.98 143
17710.24 94
17711.50 95
17712.76 105
17714.02 90
17715.27 97
17716.53 81
17717.79 112
17719.05 119
17720.31 134
17721.57 108
17722.82 109
17724.08 108
17725.34 118
17726.60 98
17727.86 107
17729.12 123
17730.37 111
17731.63 116
17732.89 127
17734.15 123
17735.41 117
17736.67 112
17737.93 91
17739.18 100
17740.44 89
17741.70 110
17742.96 124
17744.22 143
17745.48 110
17746.74 131
17748.00 117
17749.26 122
17750.52 122
17751.78 124
17753.04 135
17754.29 91
17755.55 96
17756.81 121
17758.07 92
17759.33 103
17760.59 131
17761.85 148
17763.11 129
17764.37 106
17765.63 106
17766.89 108
17768.15 92
17769.41 97
17770.67 88
17771.93 79
17773.19 95
17774.45 95
17775.71 96
17776.97 82
17778.23 111
17779.49 122
17780.75 126
17782.01 105
17783.27 111
17784.53 103
17785.79 93
17787.05 111
17788.31 106
17789.58 113
17790.84 122
17792.10 137
17793.36 113
17794.62 123
17795.88 130
17797.14 113
17798.40 115
17799.66 120
17800.92 111
17802.18 119
17803.45 133
17804.71 121
17805.97 108
17807.23 111
17808.49 101
17809.75 114
17811.01 106
17812.27 106
17813.54 122
17814.80 149
17816.06 138
17817.32 94
17818.58 93
17819.84 117
17821.11 101
17822.37 103
17823.63 101
17824.89 117
17826.15 118
17827.42 109
17828.68 110
17829.94 82
17831.20 108
17832.46 112
17833.73 118
17834.99 108
17836.25 113
17837.51 107
17838.78 124
17840.04 93
17841.30 72
17842.56 124
17843.83 106
17845.09 90
17846.35 93
17847.61 96
17848.88 101
17850.14 98
17851.40 101
17852.66 105
17853.93 99
17855.19 146
17856.45 86
17857.72 90
17858.98 79
17860.24 110
17861.51 105
17862.77 94
17864.03 108
17865.30 107
17866.56 109
17867.82 116
17869.09 111
17870.35 107
17871.61 97
17872.88 83
17874.14 111
17875.40 114
17876.67 111
17877.93 107
17879.20 95
17880.46 89
17881.72 78
17882.99 95
17884.25 102
17885.52 93
17886.78 104
17888.04 100
17889.31 122
17890.57 106
17891.84 99
17893.10 134
17894.36 108
17895.63 115
17896.89 110
17898.16 106
17899.42 108
17900.69 101
17901.95 112
17903.22 99
17904.48 117
17905.75 89
17907.01 95
17908.28 131
17909.54 123
17910.81 104
17912.07 95
17913.34 93
17914.60 80
17915.87 105
17917.13 103
17918.40 106
17919.66 94
17920.93 99
17922.19 102
17923.46 124
17924.72 96
17925.99 104
17927.25 105
17928.52 113
17929.79 85
17931.05 89
17932.32 97
17933.58 113
17934.85 78
17936.11 104
17937.38 102
17938.65 105
17939.91 125
17941.18 119
17942.44 112
17943.71 101
17944.98 122
17946.24 133
17947.51 124
17948.77 116
17950.04 111
17951.31 134
17952.57 113
17953.84 102
17955.11 115
17956.37 108
17957.64 115
17958.91 120
17960.17 88
17961.44 83
17962.71 94
17963.97 120
17965.24 98
17966.51 81
17967.77 103
17969.04 100
17970.31 107
17971.58 102
17972.84 67
17974.11 83
17975.38 96
17976.64 108
17977.91 94
17979.18 113
17980.45 99
17981.71 101
17982.98 81
17984.25 100
17985.52 99
17986.78 100
17988.05 104
17989.32 131
17990.59 92
17991.86 84
17993.12 107
17994.39 103
17995.66 103
17996.93 100
17998.20 92
17999.46 94
18000.73 119
18002.00 135
18003.27 109
18004.54 135
18005.80 118
18007.07 77
18008.34 94
18009.61 110
18010.88 99
18012.15 102
18013.42 92
18014.68 97
18015.95 123
18017.22 112
18018.49 117
18019.76 97
18021.03 108
18022.30 125
18023.57 137
18024.83 109
18026.10 91
18027.37 115
18028.64 110
18029.91 115
18031.18 131
18032.45 95
18033.72 94
18034.99 119
18036.26 101
18037.53 102
18038.80 96
18040.07 95
18041.34 96
18042.60 120
18043.87 75
18045.14 106
18046.41 97
18047.68 106
18048.95 91
18050.22 107
18051.49 88
18052.76 118
18054.03 106
18055.30 108
18056.57 103
18057.84 89
18059.11 97
18060.38 114
18061.65 116
18062.92 91
18064.20 95
18065.47 116
18066.74 107
18068.01 101
18069.28 95
18070.55 111
18071.82 122
18073.09 109
18074.36 108
18075.63 92
18076.90 93
18078.17 101
18079.44 119
18080.71 109
18081.99 92
18083.26 106
18084.53 114
18085.80 101
18087.07 110
18088.34 121
18089.61 109
18090.88 93
18092.15 109
18093.43 118
18094.70 103
18095.97 79
18097.24 113
18098.51 103
18099.78 113
18101.06 96
18102.33 97
18103.60 100
18104.87 104
18106.14 100
18107.41 124
18108.69 102
18109.96 81
18111.23 112
18112.50 101
18113.77 120
18115.05 100
18116.32 120
18117.59 112
18118.86 88
18120.14 123
18121.41 123
18122.68 107
18123.95 97
18125.23 88
18126.50 91
18127.77 108
18129.04 118
18130.32 91
18131.59 103
18132.86 92
18134.13 98
18135.41 139
18136.68 118
18137.95 100
18139.23 127
18140.50 110
18141.77 100
18143.05 80
18144.32 91
18145.59 113
18146.87 126
18148.14 133
18149.41 100
18150.69 89
18151.96 95
18153.23 129
18154.51 99
18155.78 102
18157.05 115
18158.33 90
18159.60 106
18160.88 100
18162.15 88
18163.42 82
18164.70 101
18165.97 99
18167.24 110
18168.52 123
18169.79 112
18171.07 102
18172.34 86
18173.62 93
18174.89 103
18176.16 87
18177.44 118
18178.71 119
18179.99 123
18181.26 114
18182.54 112
18183.81 114
18185.09 109
18186.36 104
18187.63 105
18188.91 100
18190.18 88
18191.46 81
18192.73 89
18194.01 112
18195.28 112
18196.56 104
18197.83 85
18199.11 86
18200.38 90
18201.66 80
18202.94 99
18204.21 100
18205.49 77
18206.76 88
18208.04 80
18209.31 103
18210.59 98
18211.86 101
18213.14 117
18214.41 79
18215.69 105
18216.97 98
18218.24 113
18219.52 109
18220.79 110
18222.07 96
18223.35 99
18224.62 111
18225.90 100
18227.17 106
18228.45 86
18229.73 107
18231.00 81
18232.28 95
18233.56 104
18234.83 108
18236.11 93
18237.38 102
18238.66 134
18239.94 97
18241.21 95
18242.49 98
18243.77 100
18245.04 94
18246.32 123
18247.60 89
18248.87 102
18250.15 112
18251.43 104
18252.71 117
18253.98 109
18255.26 98
18256.54 95
18257.81 92
18259.09 102
18260.37 95
18261.65 102
18262.92 106
18264.20 119
18265.48 100
18266.76 94
18268.03 99
18269.31 92
18270.59 104
18271.87 108
18273.14 135
18274.42 119
18275.70 113
18276.98 81
18278.26 82
18279.53 84
18280.81 92
18282.09 106
18283.37 99
18284.65 106
18285.92 96
18287.20 74
18288.48 102
18289.76 89
18291.04 121
18292.32 93
18293.59 93
18294.87 93
18296.15 97
18297.43 113
18298.71 92
18299.99 99
18301.27 89
18302.54 100
18303.82 80
18305.10 85
18306.38 99
18307.66 109
18308.94 111
18310.22 96
18311.50 104
18312.78 88
18314.06 108
18315.33 115
18316.61 108
18317.89 116
18319.17 101
18320.45 98
18321.73 103
18323.01 115
18324.29 87
18325.57 98
18326.85 86
18328.13 77
18329.41 91
18330.69 122
18331.97 125
18333.25 110
18334.53 92
18335.81 97
18337.09 110
18338.37 105
18339.65 86
18340.93 74
18342.21 96
18343.49 92
18344.77 109
18346.05 105
18347.33 105
18348.61 93
18349.89 102
18351.17 85
18352.45 108
18353.73 101
18355.01 98
18356.29 107
18357.57 81
18358.85 91
18360.14 96
18361.42 117
18362.70 89
18363.98 85
18365.26 90
18366.54 80
18367.82 99
18369.10 89
18370.38 101
18371.66 105
18372.95 84
18374.23 92
18375.51 82
18376.79 89
18378.07 92
18379.35 107
18380.63 112
18381.92 92
18383.20 69
18384.48 86
18385.76 90
18387.04 68
18388.32 73
18389.61 93
18390.89 94
18392.17 102
18393.45 88
18394.73 106
18396.02 111
18397.30 76
18398.58 111
18399.86 103
18401.14 112
18402.43 88
18403.71 91
18404.99 100
18406.27 115
18407.56 110
18408.84 104
18410.12 94
18411.40 105
18412.69 94
18413.97 111
18415.25 88
18416.53 110
18417.82 100
18419.10 80
18420.38 105
18421.67 89
18422.95 88
18424.23 149
18425.51 86
18426.80 87
18428.08 83
18429.36 94
18430.65 91
18431.93 90
18433.21 85
18434.50 92
18435.78 101
18437.06 110
18438.35 101
18439.63 112
18440.92 99
18442.20 113
18443.48 88
18444.77 99
18446.05 107
18447.33 95
18448.62 86
18449.90 92
18451.19 86
18452.47 109
18453.75 130
18455.04 99
18456.32 88
18457.61 81
18458.89 83
18460.17 87
18461.46 82
18462.74 93
18464.03 79
18465.31 66
18466.60 83
18467.88 96
18469.17 108
18470.45 97
18471.74 91
18473.02 84
18474.30 78
18475.59 105
18476.87 97
18478.16 87
18479.44 86
18480.73 98
18482.01 87
18483.30 97
18484.58 113
18485.87 85
18487.16 71
18488.44 91
18489.73 68
18491.01 69
18492.30 89
18493.58 93
18494.87 96
18496.15 85
18497.44 95
18498.72 94
18500.01 112
18501.30 98
18502.58 81
18503.87 100
18505.15 84
18506.44 106
18507.73 86
18509.01 90
18510.30 88
18511.58 127
18512.87 113
18514.16 80
18515.44 98
18516.73 116
18518.01 94
18519.30 111
18520.59 92
18521.87 92
18523.16 116
18524.45 105
18525.73 91
18527.02 110
18528.31 110
18529.59 89
18530.88 106
18532.17 90
18533.45 79
18534.74 104
18536.03 107
18537.31 103
18538.60 93
18539.89 99
18541.18 97
18542.46 111
18543.75 84
18545.04 103
18546.32 82
18547.61 108
18548.90 87
18550.19 82
18551.47 80
18552.76 77
18554.05 86
18555.34 110
18556.62 100
18557.91 82
18559.20 86
18560.49 116
18561.78 96
18563.06 78
18564.35 84
18565.64 135
18566.93 114
18568.22 74
18569.50 87
18570.79 85
18572.08 101
18573.37 111
18574.66 104
18575.94 98
18577.23 123
18578.52 126
18579.81 107
18581.10 90
18582.39 94
18583.68 104
18584.96 97
18586.25 92
18587.54 84
18588.83 89
18590.12 95
18591.41 106
18592.70 101
18593.99 118
18595.27 110
18596.56 95
18597.85 116
18599.14 101
18600.43 103
18601.72 104
18603.01 95
18604.30 96
18605.59 91
18606.88 110
18608.17 93
18609.46 112
18610.75 95
18612.04 113
18613.33 94
18614.62 99
18615.90 90
18617.19 87
18618.48 91
18619.77 116
18621.06 96
18622.35 92
18623.64 110
18624.93 70
18626.22 98
18627.51 101
18628.80 105
18630.09 99
18631.39 94
18632.68 96
18633.97 93
18635.26 92
18636.55 100
18637.84 103
18639.13 86
18640.42 115
18641.71 97
18643.00 96
18644.29 85
18645.58 89
18646.87 90
18648.16 97
18649.45 97
18650.74 111
18652.04 91
18653.33 112
18654.62 95
18655.91 89
18657.20 100
18658.49 80
18659.78 119
18661.07 101
18662.36 99
18663.66 76
18664.95 98
18666.24 88
18667.53 110
18668.82 121
18670.11 93
18671.41 109
18672.70 100
18673.99 107
18675.28 86
18676.57 95
18677.86 86
18679.16 87
18680.45 91
18681.74 91
18683.03 93
18684.32 80
18685.62 86
18686.91 93
18688.20 95
18689.49 90
18690.79 89
18692.08 95
18693.37 91
18694.66 106
18695.96 101
18697.25 98
18698.54 91
18699.83 89
18701.13 91
18702.42 89
18703.71 89
18705.00 94
18706.30 114
18707.59 96
18708.88 100
18710.18 112
18711.47 78
18712.76 88
18714.05 79
18715.35 87
18716.64 86
18717.93 95
18719.23 102
18720.52 88
18721.81 91
18723.11 94
18724.40 91
18725.69 104
18726.99 90
18728.28 92
18729.58 93
18730.87 93
18732.16 109
18733.46 98
18734.75 107
18736.04 97
18737.34 91
18738.63 90
18739.93 97
18741.22 98
18742.51 79
18743.81 91
18745.10 78
18746.40 84
18747.69 104
18748.99 91
18750.28 92
18751.58 100
18752.87 93
18754.16 89
18755.46 88
18756.75 82
18758.05 88
18759.34 92
18760.64 87
18761.93 84
18763.23 105
18764.52 98
18765.82 87
18767.11 96
18768.41 97
18769.70 76
18771.00 92
18772.29 98
18773.59 102
18774.88 97
18776.18 106
18777.47 84
18778.77 92
18780.06 108
18781.36 88
18782.65 116
18783.95 106
18785.25 95
18786.54 86
18787.84 107
18789.13 88
18790.43 85
18791.72 80
18793.02 90
18794.32 93
18795.61 65
18796.91 64
18798.20 79
18799.50 99
18800.80 88
18802.09 72
18803.39 63
18804.69 82
18805.98 93
18807.28 102
18808.57 89
18809.87 91
18811.17 104
18812.46 104
18813.76 83
18815.06 86
18816.35 89
18817.65 94
18818.95 104
18820.24 93
18821.54 75
18822.84 109
18824.13 112
18825.43 118
18826.73 85
18828.03 83
18829.32 111
18830.62 89
18831.92 94
18833.21 105
18834.51 89
18835.81 98
18837.11 90
18838.40 86
18839.70 83
18841.00 102
18842.30 104
18843.59 95
18844.89 83
18846.19 95
18847.49 62
18848.79 112
18850.08 125
18851.38 110
18852.68 98
18853.98 89
18855.27 112
18856.57 96
18857.87 103
18859.17 98
18860.47 75
18861.77 101
18863.06 100
18864.36 80
18865.66 80
18866.96 93
18868.26 92
18869.56 102
18870.85 78
18872.15 78
18873.45 82
18874.75 102
18876.05 82
18877.35 97
18878.65 67
18879.95 81
18881.24 84
18882.54 86
18883.84 86
18885.14 89
18886.44 97
18887.74 89
18889.04 111
18890.34 91
18891.64 86
18892.94 114
18894.24 84
18895.54 70
18896.84 92
18898.13 105
18899.43 118
18900.73 108
18902.03 86
18903.33 86
18904.63 98
18905.93 98
18907.23 95
18908.53 76
18909.83 81
18911.13 76
18912.43 89
18913.73 74
18915.03 81
18916.33 90
18917.63 103
18918.93 75
18920.23 77
18921.53 91
18922.83 80
18924.13 56
18925.43 73
18926.74 95
18928.04 104
18929.34 94
18930.64 103
18931.94 121
18933.24 80
18934.54 89
18935.84 79
18937.14 86
18938.44 88
18939.74 74
18941.04 101
18942.34 76
18943.65 81
18944.95 88
18946.25 86
18947.55 89
18948.85 99
18950.15 111
18951.45 85
18952.75 100
18954.06 82
18955.36 85
18956.66 65
18957.96 101
18959.26 97
18960.56 92
18961.87 81
18963.17 119
18964.47 101
18965.77 96
18967.07 96
18968.37 91
18969.68 105
18970.98 103
18972.28 90
18973.58 89
18974.88 110
18976.19 87
18977.49 109
18978.79 91
18980.09 85
18981.40 106
18982.70 97
18984.00 81
18985.30 81
18986.61 105
18987.91 86
18989.21 96
18990.51 96
18991.82 118
18993.12 78
18994.42 90
18995.73 92
18997.03 105
18998.33 93
18999.63 82
19000.94 108
19002.24 121
19003.54 72
19004.85 99
19006.15 82
19007.45 97
19008.76 108
19010.06 93
19011.36 94
19012.67 81
19013.97 110
19015.27 78
19016.58 108
19017.88 100
19019.18 87
19020.49 92
19021.79 74
19023.10 86
19024.40 86
19025.70 82
19027.01 81
19028.31 88
19029.62 76
19030.92 71
19032.22 67
19033.53 74
19034.83 83
19036.14 94
19037.44 80
19038.75 89
19040.05 91
19041.35 84
19042.66 88
19043.96 104
19045.27 91
19046.57 74
19047.88 103
19049.18 125
19050.49 102
19051.79 90
19053.10 72
19054.40 89
19055.71 80
19057.01 78
19058.32 77
19059.62 88
19060.93 125
19062.23 101
19063.54 76
19064.84 94
19066.15 82
19067.45 74
19068.76 74
19070.06 86
19071.37 89
19072.67 72
19073.98 76
19075.29 92
19076.59 77
19077.90 79
19079.20 79
19080.51 118
19081.81 86
19083.12 56
19084.43 64
19085.73 96
19087.04 79
19088.34 81
19089.65 84
19090.96 86
19092.26 85
19093.57 101
19094.87 103
19096.18 70
19097.49 75
19098.79 66
19100.10 90
19101.41 100
19102.71 97
19104.02 88
19105.33 90
19106.63 131
19107.94 95
19109.25 87
19110.55 78
19111.86 87
19113.17 92
19114.47 94
19115.78 82
19117.09 91
19118.40 89
19119.70 107
19121.01 87
19122.32 87
19123.62 90
19124.93 87
19126.24 81
19127.55 82
19128.85 84
19130.16 92
19131.47 72
19132.78 53
19134.08 85
19135.39 78
19136.70 73
19138.01 85
19139.32 103
19140.62 75
19141.93 81
19143.24 88
19144.55 85
19145.85 91
19147.16 68
19148.47 83
19149.78 75
19151.09 76
19152.40 80
19153.70 75
19155.01 73
19156.32 69
19157.63 76
19158.94 84
19160.25 82
19161.55 106
19162.86 91
19164.17 82
19165.48 70
19166.79 76
19168.10 81
19169.41 86
19170.72 80
19172.02 80
19173.33 97
19174.64 76
19175.95 111
19177.26 106
19178.57 100
19179.88 76
19181.19 77
19182.50 85
19183.81 95
19185.12 97
19186.43 102
19187.74 88
19189.05 82
19190.35 87
19191.66 101
19192.97 79
19194.28 64
19195.59 79
19196.90 93
19198.21 97
19199.52 80
19200.83 120
19202.14 82
19203.45 85
19204.76 79
19206.07 71
19207.38 99
19208.69 117
19210.00 112
19211.31 79
19212.62 78
19213.93 89
19215.24 96
19216.56 89
19217.87 77
19219.18 77
19220.49 91
19221.80 64
19223.11 64
19224.42 77
19225.73 91
19227.04 82
19228.35 63
19229.66 92
19230.97 75
19232.28 91
19233.60 73
19234.91 91
19236.22 84
19237.53 75
19238.84 78
19240.15 100
19241.46 92
19242.77 72
19244.09 90
19245.40 96
19246.71 99
19248.02 72
19249.33 73
19250.64 102
19251.95 95
19253.27 108
19254.58 94
19255.89 87
19257.20 116
19258.51 111
19259.83 79
19261.14 63
19262.45 84
19263.76 92
19265.07 80
19266.39 76
19267.70 70
19269.01 103
19270.32 79
19271.63 88
19272.95 110
19274.26 94
19275.57 82
19276.88 77
19278.20 75
19279.51 79
19280.82 80
19282.14 86
19283.45 96
19284.76 72
19286.07 73
19287.39 62
19288.70 72
19290.01 85
19291.33 86
19292.64 69
19293.95 84
19295.26 80
19296.58 84
19297.89 85
19299.20 73
19300.52 84
19301.83 97
19303.14 84
19304.46 60
19305.77 71
19307.09 99
19308.40 95
19309.71 59
19311.03 62
19312.34 73
19313.65 59
19314.97 73
19316.28 66
19317.60 73
19318.91 85
19320.22 89
19321.54 99
19322.85 75
19324.17 77
19325.48 80
19326.79 97
19328.11 84
19329.42 80
19330.74 78
19332.05 94
19333.37 82
19334.68 60
19335.99 92
19337.31 85
19338.62 100
19339.94 92
19341.25 75
19342.57 89
19343.88 95
19345.20 88
19346.51 83
19347.83 80
19349.14 71
19350.46 83
19351.77 89
19353.09 102
19354.40 103
19355.72 78
19357.03 79
19358.35 77
19359.66 83
19360.98 83
19362.29 74
19363.61 84
19364.93 76
19366.24 79
19367.56 101
19368.87 83
19370.19 84
19371.50 85
19372.82 73
19374.14 69
19375.45 83
19376.77 96
19378.08 87
19379.40 95
19380.72 80
19382.03 74
19383.35 65
19384.66 74
19385.98 83
19387.30 66
19388.61 108
19389.93 119
19391.25 102
19392.56 85
19393.88 91
19395.20 91
19396.51 78
19397.83 70
19399.15 88
19400.46 69
19401.78 88
19403.10 65
19404.41 90
19405.73 98
19407.05 80
19408.36 75
19409.68 64
19411.00 72
19412.31 74
19413.63 75
19414.95 67
19416.27 71
19417.58 102
19418.90 95
19420.22 80
19421.54 77
19422.85 103
19424.17 85
19425.49 88
19426.81 79
19428.12 64
19429.44 89
19430.76 102
19432.08 83
19433.40 63
19434.71 85
19436.03 60
19437.35 67
19438.67 74
19439.99 91
19441.30 79
19442.62 81
19443.94 66
19445.26 89
19446.58 77
19447.89 80
19449.21 72
19450.53 72
19451.85 77
19453.17 94
19454.49 97
19455.81 96
19457.12 81
19458.44 101
19459.76 73
19461.08 76
19462.40 81
19463.72 87
19465.04 63
19466.36 79
19467.68 75
19468.99 77
19470.31 71
19471.63 63
19472.95 92
19474.27 73
19475.59 67
19476.91 103
19478.23 92
19479.55 71
19480.87 75
19482.19 80
19483.51 83
19484.83 71
19486.15 52
19487.47 61
19488.79 79
19490.11 83
19491.43 88
19492.75 63
19494.07 70
19495.39 72
19496.71 70
19498.03 75
19499.35 74
19500.67 90
19501.99 90
19503.31 83
19504.63 79
19505.95 66
19507.27 75
19508.59 76
19509.91 75
19511.23 96
19512.55 98
19513.87 87
19515.19 71
19516.51 77
19517.83 88
19519.15 68
19520.47 61
19521.79 74
19523.12 70
19524.44 75
19525.76 78
19527.08 78
19528.40 61
19529.72 83
19531.04 103
19532.36 82
19533.68 69
19535.01 69
19536.33 78
19537.65 82
19538.97 89
19540.29 101
19541.61 109
19542.93 78
19544.26 75
19545.58 81
19546.90 86
19548.22 93
19549.54 82
19550.87 87
19552.19 69
19553.51 66
19554.83 94
19556.15 84
19557.47 85
19558.80 97
19560.12 75
19561.44 70
19562.76 59
19564.09 92
19565.41 70
19566.73 83
19568.05 79
19569.38 77
19570.70 83
19572.02 95
19573.34 87
19574.67 95
19575.99 75
19577.31 71
19578.63 89
19579.96 88
19581.28 75
19582.60 104
19583.93 79
19585.25 75
19586.57 80
19587.90 68
19589.22 89
19590.54 80
19591.86 72
19593.19 78
19594.51 79
19595.83 85
19597.16 87
19598.48 80
19599.81 77
19601.13 67
19602.45 75
19603.78 61
19605.10 85
19606.42 80
19607.75 81
19609.07 80
19610.40 76
19611.72 98
19613.04 79
19614.37 90
19615.69 88
19617.02 79
19618.34 84
19619.66 89
19620.99 83
19622.31 72
19623.64 66
19624.96 84
19626.29 60
19627.61 84
19628.93 97
19630.26 74
19631.58 73
19632.91 88
19634.23 76
19635.56 86
19636.88 63
19638.21 79
19639.53 84
19640.86 83
19642.18 87
19643.51 70
19644.83 95
19646.16 85
19647.48 79
19648.81 80
19650.13 71
19651.46 91
19652.78 85
19654.11 96
19655.43 84
19656.76 95
19658.08 83
19659.41 82
19660.74 107
19662.06 83
19663.39 66
19664.71 84
19666.04 60
19667.36 75
19668.69 89
19670.02 73
19671.34 62
19672.67 61
19673.99 79
19675.32 83
19676.65 77
19677.97 75
19679.30 89
19680.63 78
19681.95 61
19683.28 65
19684.60 58
19685.93 76
19687.26 65
19688.58 65
19689.91 75
19691.24 83
19692.56 73
19693.89 63
19695.22 80
19696.54 79
19697.87 84
19699.20 99
19700.52 109
19701.85 79
19703.18 93
19704.51 83
19705.83 81
19707.16 70
19708.49 74
19709.81 84
19711.14 82
19712.47 91
19713.80 72
19715.12 62
19716.45 88
19717.78 74
19719.11 76
19720.43 63
19721.76 69
19723.09 85
19724.42 84
19725.74 86
19727.07 90
19728.40 90
19729.73 83
19731.06 83
19732.38 51
19733.71 82
19735.04 77
19736.37 63
19737.70 81
19739.02 71
19740.35 85
19741.68 94
19743.01 91
19744.34 75
19745.67 67
19747.00 78
19748.32 71
19749.65 55
19750.98 74
19752.31 100
19753.64 77
19754.97 75
19756.30 81
19757.62 95
19758.95 98
19760.28 88
19761.61 62
19762.94 70
19764.27 80
19765.60 81
19766.93 79
19768.26 72
19769.59 64
19770.92 100
19772.25 97
19773.57 58
19774.90 79
19776.23 84
19777.56 117
19778.89 71
19780.22 68
19781.55 69
19782.88 98
19784.21 71
19785.54 87
19786.87 79
19788.20 79
19789.53 80
19790.86 90
19792.19 68
19793.52 65
19794.85 62
19796.18 72
19797.51 91
19798.84 60
19800.17 70
19801.50 91
19802.83 80
19804.16 82
19805.49 69
19806.82 75
19808.16 80
19809.49 59
19810.82 67
19812.15 76
19813.48 89
19814.81 78
19816.14 59
19817.47 59
19818.80 81
19820.13 74
19821.46 91
19822.79 59
19824.13 68
19825.46 66
19826.79 73
19828.12 64
19829.45 76
19830.78 80
19832.11 56
19833.44 68
19834.78 77
19836.11 77
19837.44 80
19838.77 66
19840.10 81
19841.43 87
19842.77 73
19844.10 69
19845.43 75
19846.76 80
19848.09 82
19849.42 50
19850.76 76
19852.09 86
19853.42 68
19854.75 88
19856.09 76
19857.42 62
19858.75 49
19860.08 92
19861.41 102
19862.75 87
19864.08 77
19865.41 76
19866.74 96
19868.08 79
19869.41 70
19870.74 62
19872.08 89
19873.41 80
19874.74 85
19876.07 78
19877.41 69
19878.74 65
19880.07 82
19881.41 70
19882.74 82
19884.07 80
19885.40 83
19886.74 95
19888.07 88
19889.40 91
19890.74 70
19892.07 84
19893.40 76
19894.74 61
19896.07 65
19897.41 87
19898.74 80
19900.07 98
19901.41 88
19902.74 68
19904.07 90
19905.41 90
19906.74 77
19908.08 102
19909.41 106
19910.74 85
19912.08 67
19913.41 83
19914.75 69
19916.08 88
19917.41 69
19918.75 57
19920.08 65
19921.42 67
19922.75 65
19924.09 56
19925.42 81
19926.76 66
19928.09 60
19929.42 88
19930.76 88
19932.09 67
19933.43 94
19934.76 87
19936.10 70
19937.43 63
19938.77 76
19940.10 72
19941.44 71
19942.77 68
19944.11 70
19945.44 94
19946.78 90
19948.11 55
19949.45 69
19950.79 90
19952.12 87
19953.46 93
19954.79 75
19956.13 67
19957.46 59
19958.80 97
19960.13 92
19961.47 55
19962.81 68
19964.14 63
19965.48 79
19966.81 75
19968.15 79
19969.49 84
19970.82 77
19972.16 70
19973.49 88
19974.83 82
19976.17 89
19977.50 91
19978.84 81
19980.18 94
19981.51 76
19982.85 84
19984.18 83
19985.52 56
19986.86 69
19988.19 67
19989.53 59
19990.87 71
19992.20 86
19993.54 89
19994.88 84
19996.21 80
19997.55 79
19998.89 83
20000.23 66
20001.56 104
20002.90 104
20004.24 102
20005.57 72
20006.91 64
20008.25 75
20009.59 86
20010.92 92
20012.26 66
20013.60 72
20014.94 69
20016.27 70
20017.61 73
20018.95 64
20020.29 86
20021.62 96
20022.96 77
20024.30 89
20025.64 59
20026.98 64
20028.31 78
20029.65 90
20030.99 73
20032.33 66
20033.67 72
20035.00 77
20036.34 99
20037.68 101
20039.02 73
20040.36 110
20041.70 77
20043.03 84
20044.37 73
20045.71 77
20047.05 100
20048.39 94
20049.73 74
20051.07 78
20052.41 72
20053.74 74
20055.08 67
20056.42 72
20057.76 93
20059.10 85
20060.44 90
20061.78 89
20063.12 65
20064.46 74
20065.80 87
20067.13 86
20068.47 64
20069.81 65
20071.15 85
20072.49 78
20073.83 61
20075.17 76
20076.51 52
20077.85 77
20079.19 86
20080.53 83
20081.87 61
20083.21 56
20084.55 87
20085.89 87
20087.23 64
20088.57 70
20089.91 90
20091.25 81
20092.59 78
20093.93 63
20095.27 67
20096.61 77
20097.95 67
20099.29 78
20100.63 75
20101.97 72
20103.31 71
20104.65 71
20105.99 72
20107.33 86
20108.67 72
20110.02 65
20111.36 66
20112.70 85
20114.04 89
20115.38 73
20116.72 68
20118.06 61
20119.40 62
20120.74 78
20122.08 92
20123.43 72
20124.77 60
20126.11 70
20127.45 76
20128.79 86
20130.13 64
20131.47 79
20132.81 91
20134.16 66
20135.50 80
20136.84 73
20138.18 70
20139.52 70
20140.86 82
20142.21 73
20143.55 74
20144.89 71
