# Supplementary material for: MALDI-TOF MS typing enables the classification of brewing yeasts of the genus Saccharomyces to major beer styles
Source: PLoS One. 2017 Aug 9;12(8):e0181694. doi: 10.1371/journal.pone.0181694 (PMC5549903; doi:10.1371/journal.pone.0181694)
Supplement: S4 File — The directory includes 90 raw files and was zipped to “.zip”; the folder has three strains with 30 spectra per strain; S1 Text explains the raw files with an example and Table 1 represents the yeast strains used within the experiment. (ZIP) [file pone.0181694.s007.zip › 10-12/30259-308-OG-Alt-Alt-YPG-18h-E-E_2015-07-22_3_0_F9_1.dat]

2000.14 3563
2000.56 3698
2000.98 3722
2001.40 3636
2001.83 3237
2002.25 3477
2002.67 3474
2003.09 3488
2003.51 3444
2003.93 3687
2004.36 3476
2004.78 3459
2005.20 3591
2005.62 3704
2006.05 3684
2006.47 3937
2006.89 3905
2007.31 3746
2007.73 3958
2008.16 3619
2008.58 3671
2009.00 3805
2009.42 3724
2009.85 3933
2010.27 3576
2010.69 3637
2011.12 3535
2011.54 3370
2011.96 3476
2012.38 3654
2012.81 3583
2013.23 3440
2013.65 3512
2014.08 3515
2014.50 3214
2014.92 3068
2015.35 3407
2015.77 3502
2016.19 3408
2016.62 3386
2017.04 3649
2017.46 3830
2017.89 3695
2018.31 3414
2018.73 3621
2019.16 3856
2019.58 3816
2020.00 3787
2020.43 3891
2020.85 3938
2021.27 3696
2021.70 3637
2022.12 3547
2022.55 3295
2022.97 3318
2023.39 3262
2023.82 3301
2024.24 3257
2024.67 3232
2025.09 3174
2025.52 3598
2025.94 3378
2026.36 3330
2026.79 3152
2027.21 3242
2027.64 2976
2028.06 3298
2028.49 3127
2028.91 3174
2029.34 3256
2029.76 3338
2030.19 3523
2030.61 3650
2031.03 3607
2031.46 3641
2031.88 3471
2032.31 3420
2032.73 3354
2033.16 3449
2033.58 3388
2034.01 3479
2034.44 3453
2034.86 3783
2035.29 3810
2035.71 3683
2036.14 3585
2036.56 3400
2036.99 3652
2037.41 3858
2037.84 3947
2038.26 3787
2038.69 3744
2039.12 3804
2039.54 3824
2039.97 3800
2040.39 3988
2040.82 3758
2041.24 3613
2041.67 3518
2042.10 3551
2042.52 3445
2042.95 3571
2043.37 3462
2043.80 3590
2044.23 3423
2044.65 3665
2045.08 3434
2045.51 3278
2045.93 3375
2046.36 3254
2046.79 3367
2047.21 3351
2047.64 3343
2048.07 3309
2048.49 3410
2048.92 3317
2049.35 3225
2049.77 3189
2050.20 3104
2050.63 3140
2051.05 3201
2051.48 3272
2051.91 3371
2052.33 3479
2052.76 3520
2053.19 3577
2053.62 3251
2054.04 3351
2054.47 3302
2054.90 3015
2055.32 2974
2055.75 3254
2056.18 3083
2056.61 3101
2057.03 3215
2057.46 3521
2057.89 3439
2058.32 3321
2058.75 3302
2059.17 3249
2059.60 3324
2060.03 3274
2060.46 3475
2060.88 3156
2061.31 3324
2061.74 3250
2062.17 3218
2062.60 3522
2063.02 3410
2063.45 3372
2063.88 3295
2064.31 3358
2064.74 3424
2065.17 3822
2065.59 3987
2066.02 3725
2066.45 3850
2066.88 3877
2067.31 3702
2067.74 3613
2068.17 3671
2068.60 3530
2069.02 3407
2069.45 3563
2069.88 3689
2070.31 3535
2070.74 3306
2071.17 3485
2071.60 3683
2072.03 3686
2072.46 3772
2072.89 3628
2073.31 3643
2073.74 3389
2074.17 3460
2074.60 3536
2075.03 3830
2075.46 3505
2075.89 3377
2076.32 3824
2076.75 3667
2077.18 3624
2077.61 3943
2078.04 4035
2078.47 4193
2078.90 4350
2079.33 4171
2079.76 4117
2080.19 4143
2080.62 4282
2081.05 4219
2081.48 4236
2081.91 4246
2082.34 4368
2082.77 3890
2083.20 3794
2083.63 3718
2084.06 3722
2084.49 3587
2084.92 3621
2085.35 3464
2085.78 3397
2086.21 3685
2086.64 3411
2087.07 3482
2087.50 3407
2087.94 3542
2088.37 3740
2088.80 3447
2089.23 3395
2089.66 3413
2090.09 3556
2090.52 3498
2090.95 3349
2091.38 3436
2091.81 3544
2092.25 3568
2092.68 3372
2093.11 3525
2093.54 3633
2093.97 3665
2094.40 3518
2094.83 3355
2095.27 3394
2095.70 3416
2096.13 3646
2096.56 3488
2096.99 3343
2097.42 3327
2097.86 3205
2098.29 3109
2098.72 3181
2099.15 3157
2099.58 3197
2100.01 3193
2100.45 3186
2100.88 3153
2101.31 3197
2101.74 3357
2102.18 3257
2102.61 3176
2103.04 3121
2103.47 3332
2103.90 3590
2104.34 3264
2104.77 3016
2105.20 3102
2105.63 3136
2106.07 3106
2106.50 3218
2106.93 3227
2107.37 3286
2107.80 3417
2108.23 3702
2108.66 3543
2109.10 3384
2109.53 3623
2109.96 3463
2110.40 3329
2110.83 3371
2111.26 3514
2111.70 3537
2112.13 3405
2112.56 3097
2113.00 3239
2113.43 3333
2113.86 3349
2114.30 3308
2114.73 3168
2115.16 3343
2115.60 3241
2116.03 3336
2116.46 3418
2116.90 3343
2117.33 3364
2117.77 3265
2118.20 3180
2118.63 3423
2119.07 3325
2119.50 3406
2119.94 3328
2120.37 3437
2120.80 3267
2121.24 3323
2121.67 3288
2122.11 3429
2122.54 3480
2122.97 3271
2123.41 3315
2123.84 3204
2124.28 3282
2124.71 3282
2125.15 3618
2125.58 3392
2126.02 3232
2126.45 3098
2126.89 3266
2127.32 3483
2127.76 3539
2128.19 3619
2128.63 3634
2129.06 3738
2129.50 3611
2129.93 3576
2130.37 3749
2130.80 3658
2131.24 3778
2131.67 4044
2132.11 3673
2132.54 3900
2132.98 3843
2133.41 3752
2133.85 3741
2134.28 3570
2134.72 3844
2135.16 3921
2135.59 3868
2136.03 4225
2136.46 3978
2136.90 4029
2137.33 4534
2137.77 4230
2138.21 3821
2138.64 3994
2139.08 3856
2139.51 3502
2139.95 3477
2140.39 3466
2140.82 3261
2141.26 3413
2141.69 3528
2142.13 3358
2142.57 3239
2143.00 3379
2143.44 3347
2143.88 3213
2144.31 3170
2144.75 3152
2145.19 3537
2145.62 3418
2146.06 3370
2146.50 3050
2146.93 3370
2147.37 3647
2147.81 3716
2148.24 4031
2148.68 4210
2149.12 4405
2149.56 4275
2149.99 4569
2150.43 4499
2150.87 4544
2151.30 4270
2151.74 4314
2152.18 4427
2152.62 4262
2153.05 4216
2153.49 4170
2153.93 4030
2154.37 3748
2154.80 3596
2155.24 3614
2155.68 3649
2156.12 3575
2156.55 3342
2156.99 3322
2157.43 3574
2157.87 3558
2158.31 3703
2158.74 3659
2159.18 3369
2159.62 3552
2160.06 3491
2160.50 3320
2160.93 3409
2161.37 3220
2161.81 3349
2162.25 3462
2162.69 3523
2163.13 3580
2163.57 3311
2164.00 3337
2164.44 3648
2164.88 3389
2165.32 3557
2165.76 3578
2166.20 3745
2166.64 3672
2167.07 3637
2167.51 3824
2167.95 3644
2168.39 3604
2168.83 3812
2169.27 3917
2169.71 3729
2170.15 3632
2170.59 3695
2171.03 3839
2171.47 4008
2171.91 3905
2172.34 4131
2172.78 4116
2173.22 4335
2173.66 3826
2174.10 3830
2174.54 4174
2174.98 4343
2175.42 4343
2175.86 3995
2176.30 4162
2176.74 4476
2177.18 4281
2177.62 4163
2178.06 4072
2178.50 4214
2178.94 4004
2179.38 4090
2179.82 3845
2180.26 3896
2180.70 3969
2181.14 4251
2181.58 4130
2182.02 3945
2182.46 3781
2182.90 3652
2183.34 3575
2183.78 3525
2184.22 3440
2184.67 3635
2185.11 3633
2185.55 3816
2185.99 3686
2186.43 3740
2186.87 3613
2187.31 3919
2187.75 4098
2188.19 4199
2188.63 4118
2189.07 4027
2189.52 4264
2189.96 4130
2190.40 3906
2190.84 4056
2191.28 4032
2191.72 3760
2192.16 4020
2192.60 3939
2193.05 3856
2193.49 3903
2193.93 3821
2194.37 3844
2194.81 3750
2195.25 3785
2195.70 4032
2196.14 4014
2196.58 3857
2197.02 3838
2197.46 3863
2197.91 3940
2198.35 4085
2198.79 4016
2199.23 3940
2199.67 3927
2200.12 3724
2200.56 3660
2201.00 3471
2201.44 3678
2201.89 3567
2202.33 3444
2202.77 3449
2203.21 3338
2203.66 3548
2204.10 3521
2204.54 3462
2204.98 3518
2205.43 3627
2205.87 3995
2206.31 3669
2206.75 3666
2207.20 3812
2207.64 3693
2208.08 4019
2208.53 4120
2208.97 4098
2209.41 4085
2209.86 3886
2210.30 3892
2210.74 4018
2211.19 4060
2211.63 3925
2212.07 3782
2212.52 3769
2212.96 3767
2213.40 3896
2213.85 3915
2214.29 3635
2214.73 3546
2215.18 3635
2215.62 3731
2216.06 3723
2216.51 3344
2216.95 3552
2217.40 3620
2217.84 3495
2218.28 3485
2218.73 3590
2219.17 3529
2219.62 3637
2220.06 3612
2220.51 3801
2220.95 3627
2221.39 3503
2221.84 3789
2222.28 3740
2222.73 3748
2223.17 3746
2223.62 3720
2224.06 3832
2224.51 3988
2224.95 3889
2225.39 4002
2225.84 4200
2226.28 4375
2226.73 4328
2227.17 4236
2227.62 4048
2228.06 4095
2228.51 4121
2228.95 3983
2229.40 4107
2229.84 4145
2230.29 4038
2230.73 3864
2231.18 4044
2231.63 4087
2232.07 4054
2232.52 4026
2232.96 4388
2233.41 4371
2233.85 4285
2234.30 4398
2234.74 4220
2235.19 4139
2235.64 4040
2236.08 4090
2236.53 4198
2236.97 3874
2237.42 3896
2237.87 3927
2238.31 4095
2238.76 3940
2239.20 4003
2239.65 3984
2240.10 4008
2240.54 3970
2240.99 4034
2241.43 3949
2241.88 3836
2242.33 3647
2242.77 3421
2243.22 3725
2243.67 3584
2244.11 3539
2244.56 3605
2245.01 3626
2245.45 3704
2245.90 3408
2246.35 3519
2246.79 3529
2247.24 3691
2247.69 3483
2248.13 3639
2248.58 3687
2249.03 3629
2249.48 3683
2249.92 3685
2250.37 3755
2250.82 3908
2251.27 4030
2251.71 3960
2252.16 3728
2252.61 3749
2253.05 3798
2253.50 3829
2253.95 3687
2254.40 3732
2254.85 3609
2255.29 3330
2255.74 3604
2256.19 3791
2256.64 3450
2257.08 3491
2257.53 3420
2257.98 3539
2258.43 3514
2258.88 3437
2259.32 3548
2259.77 3515
2260.22 3627
2260.67 3763
2261.12 3676
2261.57 3823
2262.01 3873
2262.46 3768
2262.91 3830
2263.36 3953
2263.81 4071
2264.26 4201
2264.71 4137
2265.15 4036
2265.60 4223
2266.05 4021
2266.50 3971
2266.95 4401
2267.40 4771
2267.85 4683
2268.30 4348
2268.75 4470
2269.19 4414
2269.64 4278
2270.09 4291
2270.54 4627
2270.99 4355
2271.44 4508
2271.89 4358
2272.34 4301
2272.79 4256
2273.24 4269
2273.69 4259
2274.14 4066
2274.59 4153
2275.04 3935
2275.49 3880
2275.94 3861
2276.39 3934
2276.84 3703
2277.29 3744
2277.74 3867
2278.19 3917
2278.64 3687
2279.09 3895
2279.54 3928
2279.99 4118
2280.44 4027
2280.89 3969
2281.34 3942
2281.79 3853
2282.24 3779
2282.69 3881
2283.14 3822
2283.59 3862
2284.04 4097
2284.49 4068
2284.94 3810
2285.39 3661
2285.84 3639
2286.29 3902
2286.74 3826
2287.19 4290
2287.65 4758
2288.10 4662
2288.55 4828
2289.00 5145
2289.45 5533
2289.90 5924
2290.35 6266
2290.80 7014
2291.25 7009
2291.71 7059
2292.16 7203
2292.61 6890
2293.06 6895
2293.51 6818
2293.96 6057
2294.41 6021
2294.87 6012
2295.32 5769
2295.77 5164
2296.22 4890
2296.67 4718
2297.12 4438
2297.58 4209
2298.03 4215
2298.48 4147
2298.93 4068
2299.38 3978
2299.84 4037
2300.29 3751
2300.74 3913
2301.19 3910
2301.65 3736
2302.10 3991
2302.55 4062
2303.00 4118
2303.46 3846
2303.91 3825
2304.36 3819
2304.81 3715
2305.27 3884
2305.72 3710
2306.17 3869
2306.62 4022
2307.08 4229
2307.53 4205
2307.98 4453
2308.44 4603
2308.89 4472
2309.34 4487
2309.79 4514
2310.25 4555
2310.70 4667
2311.15 4716
2311.61 4620
2312.06 4680
2312.51 4394
2312.97 4285
2313.42 4115
2313.87 4160
2314.33 3922
2314.78 3678
2315.24 3819
2315.69 3750
2316.14 4093
2316.60 4105
2317.05 3760
2317.50 3945
2317.96 4038
2318.41 4096
2318.87 4068
2319.32 3832
2319.77 3878
2320.23 4310
2320.68 4142
2321.14 4341
2321.59 4466
2322.05 3995
2322.50 4004
2322.95 3914
2323.41 3976
2323.86 4057
2324.32 3986
2324.77 4116
2325.23 4317
2325.68 3991
2326.14 3812
2326.59 4123
2327.05 4115
2327.50 4154
2327.96 4578
2328.41 4454
2328.86 4383
2329.32 4240
2329.78 4654
2330.23 4801
2330.69 4870
2331.14 4752
2331.60 4625
2332.05 4430
2332.51 4416
2332.96 4276
2333.42 4211
2333.87 4094
2334.33 4094
2334.78 3935
2335.24 3914
2335.69 3922
2336.15 3864
2336.61 3985
2337.06 4012
2337.52 3919
2337.97 4085
2338.43 4302
2338.89 4420
2339.34 4395
2339.80 4569
2340.25 4641
2340.71 4576
2341.17 4713
2341.62 4590
2342.08 4572
2342.53 4373
2342.99 4395
2343.45 4181
2343.90 4192
2344.36 4024
2344.82 4181
2345.27 4026
2345.73 4280
2346.19 4460
2346.64 4264
2347.10 4582
2347.56 4657
2348.01 4245
2348.47 3971
2348.93 4045
2349.38 4004
2349.84 4076
2350.30 4258
2350.76 4062
2351.21 4328
2351.67 4064
2352.13 4117
2352.58 3854
2353.04 4054
2353.50 4205
2353.96 3837
2354.41 3938
2354.87 3919
2355.33 4001
2355.79 3866
2356.24 3849
2356.70 3783
2357.16 3647
2357.62 3824
2358.08 3780
2358.53 3742
2358.99 3612
2359.45 3802
2359.91 3999
2360.37 3800
2360.82 3978
2361.28 4116
2361.74 3711
2362.20 3733
2362.66 3704
2363.11 3725
2363.57 3983
2364.03 3993
2364.49 4014
2364.95 4019
2365.41 4057
2365.86 4033
2366.32 4170
2366.78 4100
2367.24 3976
2367.70 4153
2368.16 4188
2368.62 4420
2369.08 4326
2369.54 4221
2369.99 4227
2370.45 4032
2370.91 4045
2371.37 3967
2371.83 3887
2372.29 3781
2372.75 3903
2373.21 3704
2373.67 3781
2374.13 4000
2374.59 4085
2375.05 4053
2375.51 3996
2375.96 3885
2376.42 4097
2376.88 4147
2377.34 3983
2377.80 4145
2378.26 3854
2378.72 3879
2379.18 4089
2379.64 4076
2380.10 3836
2380.56 3733
2381.02 3862
2381.48 3862
2381.94 4070
2382.40 4202
2382.86 4108
2383.32 3968
2383.78 3842
2384.24 3815
2384.70 3832
2385.17 3964
2385.63 3821
2386.09 3645
2386.55 3614
2387.01 3724
2387.47 3604
2387.93 3742
2388.39 3798
2388.85 3566
2389.31 3820
2389.77 3815
2390.23 3825
2390.69 3890
2391.15 3875
2391.62 4094
2392.08 3905
2392.54 3877
2393.00 3912
2393.46 3830
2393.92 3763
2394.38 3719
2394.84 3666
2395.31 3794
2395.77 3808
2396.23 3518
2396.69 3630
2397.15 3827
2397.61 3815
2398.08 3654
2398.54 3775
2399.00 3667
2399.46 3483
2399.92 3372
2400.38 3281
2400.85 3550
2401.31 3571
2401.77 3523
2402.23 3498
2402.69 3538
2403.16 3628
2403.62 3576
2404.08 3667
2404.54 3856
2405.01 3920
2405.47 3693
2405.93 3871
2406.39 4102
2406.86 4144
2407.32 3824
2407.78 3782
2408.24 4034
2408.71 3928
2409.17 3999
2409.63 3607
2410.09 3589
2410.56 3646
2411.02 3458
2411.48 3510
2411.95 3828
2412.41 3786
2412.87 3681
2413.34 3519
2413.80 3673
2414.26 3755
2414.73 3771
2415.19 3919
2415.65 3784
2416.12 4141
2416.58 4351
2417.04 4590
2417.51 4502
2417.97 4447
2418.43 4558
2418.90 4606
2419.36 4755
2419.82 4713
2420.29 4714
2420.75 4565
2421.22 4711
2421.68 4597
2422.14 4495
2422.61 4418
2423.07 4273
2423.54 4010
2424.00 4046
2424.47 3986
2424.93 3834
2425.39 3803
2425.86 3868
2426.32 3475
2426.79 3618
2427.25 4009
2427.72 3827
2428.18 3834
2428.65 4117
2429.11 4103
2429.57 3812
2430.04 3563
2430.50 3494
2430.97 3880
2431.43 3968
2431.90 4162
2432.36 3867
2432.83 3836
2433.29 4101
2433.76 4077
2434.22 4255
2434.69 3929
2435.15 3995
2435.62 3946
2436.09 3924
2436.55 3977
2437.02 4190
2437.48 4372
2437.95 4273
2438.41 4426
2438.88 4632
2439.34 4852
2439.81 5229
2440.28 5193
2440.74 5164
2441.21 5124
2441.67 5113
2442.14 4870
2442.60 4901
2443.07 4618
2443.54 4509
2444.00 4339
2444.47 4115
2444.94 3920
2445.40 3957
2445.87 3995
2446.33 3684
2446.80 3607
2447.27 3815
2447.73 3616
2448.20 3499
2448.67 3485
2449.13 3364
2449.60 3837
2450.07 3683
2450.53 3643
2451.00 3666
2451.47 3789
2451.93 3884
2452.40 3831
2452.87 3698
2453.33 3757
2453.80 3638
2454.27 3812
2454.74 4020
2455.20 3954
2455.67 3876
2456.14 3704
2456.60 3923
2457.07 3833
2457.54 3916
2458.01 3893
2458.47 3764
2458.94 3773
2459.41 3755
2459.88 3759
2460.34 3644
2460.81 3671
2461.28 3442
2461.75 3477
2462.21 3439
2462.68 3432
2463.15 3585
2463.62 3259
2464.09 3609
2464.55 3617
2465.02 3531
2465.49 3724
2465.96 3624
2466.43 3940
2466.90 3905
2467.36 3550
2467.83 3806
2468.30 3792
2468.77 3805
2469.24 3830
2469.71 3772
2470.17 3632
2470.64 3866
2471.11 3867
2471.58 3788
2472.05 3712
2472.52 3511
2472.99 3571
2473.46 3578
2473.93 3573
2474.39 3748
2474.86 3526
2475.33 3673
2475.80 3661
2476.27 3640
2476.74 3722
2477.21 3744
2477.68 3842
2478.15 3891
2478.62 4018
2479.09 4270
2479.56 4305
2480.03 4276
2480.49 4430
2480.96 4161
2481.43 4132
2481.90 4083
2482.37 3629
2482.84 3822
2483.31 3746
2483.78 3670
2484.25 3636
2484.72 3561
2485.19 3573
2485.66 3613
2486.13 3572
2486.60 3751
2487.07 3985
2487.54 3489
2488.01 3398
2488.48 3713
2488.95 3689
2489.43 3624
2489.90 3553
2490.37 3705
2490.84 3855
2491.31 4052
2491.78 3911
2492.25 3820
2492.72 3761
2493.19 3826
2493.66 3940
2494.13 3978
2494.60 4108
2495.07 4246
2495.54 3950
2496.02 4074
2496.49 3836
2496.96 3956
2497.43 4059
2497.90 4140
2498.37 3968
2498.84 4209
2499.31 3887
2499.79 3846
2500.26 3677
2500.73 3537
2501.20 3445
2501.67 3387
2502.14 3253
2502.61 3215
2503.09 3432
2503.56 3495
2504.03 3396
2504.50 3320
2504.97 3594
2505.45 3880
2505.92 3752
2506.39 3906
2506.86 3976
2507.33 4161
2507.81 4135
2508.28 4367
2508.75 4576
2509.22 4757
2509.69 4847
2510.17 4479
2510.64 4372
2511.11 4109
2511.58 4340
2512.06 4483
2512.53 4522
2513.00 4365
2513.47 4375
2513.95 4012
2514.42 4208
2514.89 4279
2515.37 4181
2515.84 3970
2516.31 4143
2516.78 4139
2517.26 4180
2517.73 3941
2518.20 3741
2518.68 4178
2519.15 3961
2519.62 4017
2520.10 3812
2520.57 3938
2521.04 3597
2521.52 3597
2521.99 3543
2522.46 3645
2522.94 4052
2523.41 3804
2523.89 3686
2524.36 3505
2524.83 3367
2525.31 3535
2525.78 3633
2526.25 3662
2526.73 3861
2527.20 3751
2527.68 3652
2528.15 3538
2528.62 3595
2529.10 3646
2529.57 3866
2530.05 3885
2530.52 3871
2531.00 3794
2531.47 3783
2531.94 3714
2532.42 3711
2532.89 4017
2533.37 4135
2533.84 3860
2534.32 3842
2534.79 3657
2535.27 3699
2535.74 3845
2536.22 3793
2536.69 3646
2537.17 3776
2537.64 3557
2538.12 3566
2538.59 3770
2539.07 3504
2539.54 3490
2540.02 3811
2540.49 3935
2540.97 3710
2541.44 3757
2541.92 3576
2542.39 3670
2542.87 3588
2543.34 3797
2543.82 3616
2544.29 3823
2544.77 3933
2545.25 3991
2545.72 4081
2546.20 4356
2546.67 4501
2547.15 4447
2547.62 4542
2548.10 4840
2548.58 4686
2549.05 4897
2549.53 5143
2550.00 4711
2550.48 4659
2550.96 4539
2551.43 4788
2551.91 4644
2552.39 4719
2552.86 4781
2553.34 5181
2553.82 4999
2554.29 5288
2554.77 5316
2555.24 5188
2555.72 5064
2556.20 4896
2556.67 4924
2557.15 4878
2557.63 4611
2558.11 4349
2558.58 4322
2559.06 4248
2559.54 4097
2560.01 3995
2560.49 4040
2560.97 3720
2561.44 3695
2561.92 3708
2562.40 3753
2562.88 3705
2563.35 3683
2563.83 3851
2564.31 3577
2564.79 3650
2565.26 3617
2565.74 3536
2566.22 3570
2566.70 3596
2567.17 3352
2567.65 3189
2568.13 3482
2568.61 3541
2569.09 3517
2569.56 3435
2570.04 3383
2570.52 3517
2571.00 3354
2571.48 3421
2571.95 3491
2572.43 3420
2572.91 3551
2573.39 3663
2573.87 3611
2574.35 3433
2574.82 3227
2575.30 3574
2575.78 3330
2576.26 3241
2576.74 3364
2577.22 3434
2577.70 3292
2578.17 3316
2578.65 3439
2579.13 3333
2579.61 3379
2580.09 3657
2580.57 3736
2581.05 3684
2581.53 3588
2582.01 3622
2582.48 3748
2582.96 3491
2583.44 3377
2583.92 3385
2584.40 3557
2584.88 3368
2585.36 3481
2585.84 3338
2586.32 3462
2586.80 3541
2587.28 3690
2587.76 3723
2588.24 3735
2588.72 3540
2589.20 3596
2589.68 3695
2590.16 3770
2590.64 3769
2591.12 3605
2591.60 3641
2592.08 3723
2592.56 3776
2593.04 3884
2593.52 3795
2594.00 3831
2594.48 3585
2594.96 3768
2595.44 3873
2595.92 3840
2596.40 3894
2596.88 3856
2597.36 3678
2597.84 3704
2598.32 3527
2598.80 3356
2599.28 3520
2599.76 3547
2600.24 3423
2600.72 3392
2601.21 3575
2601.69 3322
2602.17 3160
2602.65 3314
2603.13 3303
2603.61 3429
2604.09 3439
2604.57 3384
2605.05 3347
2605.54 3494
2606.02 3234
2606.50 3749
2606.98 3725
2607.46 3686
2607.94 3726
2608.42 3574
2608.91 3541
2609.39 3858
2609.87 3984
2610.35 4024
2610.83 4057
2611.31 3957
2611.80 3982
2612.28 3803
2612.76 4044
2613.24 3842
2613.72 3637
2614.21 3711
2614.69 3613
2615.17 3526
2615.65 3771
2616.13 3683
2616.62 3541
2617.10 3765
2617.58 3630
2618.06 3627
2618.55 3338
2619.03 3271
2619.51 3716
2619.99 3679
2620.48 3796
2620.96 4002
2621.44 3884
2621.92 3925
2622.41 3936
2622.89 3879
2623.37 3750
2623.86 3985
2624.34 3835
2624.82 3813
2625.31 3569
2625.79 3710
2626.27 3504
2626.75 3766
2627.24 3567
2627.72 3713
2628.20 3494
2628.69 3840
2629.17 3554
2629.66 3343
2630.14 3641
2630.62 3855
2631.11 3612
2631.59 3624
2632.07 3613
2632.56 3716
2633.04 3687
2633.52 3496
2634.01 3610
2634.49 3621
2634.98 3673
2635.46 3609
2635.94 3483
2636.43 3405
2636.91 3387
2637.40 3354
2637.88 3512
2638.37 3343
2638.85 3540
2639.33 3772
2639.82 3693
2640.30 3680
2640.79 3706
2641.27 3963
2641.76 4052
2642.24 3846
2642.73 3777
2643.21 3685
2643.70 3768
2644.18 3602
2644.67 3408
2645.15 3597
2645.64 3623
2646.12 3438
2646.61 3496
2647.09 3718
2647.58 3573
2648.06 3326
2648.55 3481
2649.03 3724
2649.52 3756
2650.00 3469
2650.49 3658
2650.97 3459
2651.46 3433
2651.94 3619
2652.43 3464
2652.92 3460
2653.40 3571
2653.89 3520
2654.37 3240
2654.86 3363
2655.34 3455
2655.83 3330
2656.32 3245
2656.80 3238
2657.29 3392
2657.77 3493
2658.26 3335
2658.75 3313
2659.23 3321
2659.72 3299
2660.21 3392
2660.69 3228
2661.18 3240
2661.66 3435
2662.15 3556
2662.64 3486
2663.12 3474
2663.61 3347
2664.10 3377
2664.58 3558
2665.07 3448
2665.56 3436
2666.04 3620
2666.53 3649
2667.02 3703
2667.50 3593
2667.99 3620
2668.48 3608
2668.97 3652
2669.45 3465
2669.94 3564
2670.43 3459
2670.91 3521
2671.40 3524
2671.89 3674
2672.38 3754
2672.86 3941
2673.35 3762
2673.84 3738
2674.33 3833
2674.81 4087
2675.30 4098
2675.79 4281
2676.28 3794
2676.77 3846
2677.25 4168
2677.74 4097
2678.23 3852
2678.72 3962
2679.21 4027
2679.69 4318
2680.18 4087
2680.67 4017
2681.16 4016
2681.65 4269
2682.13 4381
2682.62 4193
2683.11 4149
2683.60 4423
2684.09 4233
2684.58 4329
2685.07 4369
2685.55 4269
2686.04 4314
2686.53 4115
2687.02 4101
2687.51 3880
2688.00 3929
2688.49 4018
2688.98 3800
2689.46 3696
2689.95 3560
2690.44 3553
2690.93 3305
2691.42 3242
2691.91 3515
2692.40 3541
2692.89 3330
2693.38 3323
2693.87 3433
2694.36 3889
2694.85 3704
2695.34 3449
2695.83 3674
2696.31 3635
2696.80 3672
2697.29 3642
2697.78 3512
2698.27 3828
2698.76 3786
2699.25 3744
2699.74 3545
2700.23 3622
2700.72 3641
2701.21 3788
2701.70 3662
2702.19 3740
2702.68 3867
2703.17 3947
2703.66 4057
2704.15 3756
2704.64 3929
2705.13 3784
2705.63 3767
2706.12 3866
2706.61 3576
2707.10 3763
2707.59 3703
2708.08 3393
2708.57 3351
2709.06 3262
2709.55 3243
2710.04 3400
2710.53 3437
2711.02 3472
2711.51 3452
2712.01 3388
2712.50 3459
2712.99 3626
2713.48 3417
2713.97 3400
2714.46 3177
2714.95 3443
2715.44 3500
2715.93 3399
2716.43 3553
2716.92 3500
2717.41 3382
2717.90 3490
2718.39 3477
2718.88 3364
2719.38 3438
2719.87 3693
2720.36 3775
2720.85 3668
2721.34 3616
2721.83 3744
2722.33 3874
2722.82 3692
2723.31 3836
2723.80 4049
2724.30 4025
2724.79 3874
2725.28 3951
2725.77 3544
2726.26 3523
2726.76 3434
2727.25 3517
2727.74 3226
2728.23 3296
2728.73 3369
2729.22 3216
2729.71 3221
2730.20 3517
2730.70 3676
2731.19 3686
2731.68 3671
2732.18 3738
2732.67 3911
2733.16 3604
2733.65 3764
2734.15 3778
2734.64 3600
2735.13 3513
2735.63 3776
2736.12 3801
2736.61 3583
2737.11 3726
2737.60 3847
2738.09 3779
2738.59 3646
2739.08 3729
2739.57 3798
2740.07 3710
2740.56 3552
2741.05 3365
2741.55 3395
2742.04 3318
2742.54 3400
2743.03 3349
2743.52 3315
2744.02 3311
2744.51 3355
2745.00 3276
2745.50 3230
2745.99 3201
2746.49 3187
2746.98 3180
2747.48 3172
2747.97 3296
2748.46 3238
2748.96 3539
2749.45 3305
2749.95 3320
2750.44 3285
2750.94 3391
2751.43 3437
2751.93 3306
2752.42 3246
2752.91 3255
2753.41 3426
2753.90 3546
2754.40 3365
2754.89 3353
2755.39 3581
2755.88 3641
2756.38 3626
2756.87 3520
2757.37 3423
2757.86 3560
2758.36 3664
2758.85 3743
2759.35 3797
2759.85 3507
2760.34 3594
2760.84 3303
2761.33 3361
2761.83 3700
2762.32 3693
2762.82 3525
2763.31 3548
2763.81 3388
2764.31 3587
2764.80 3505
2765.30 3555
2765.79 3473
2766.29 3553
2766.78 3703
2767.28 3453
2767.78 3656
2768.27 3429
2768.77 3617
2769.27 3763
2769.76 3680
2770.26 3518
2770.75 3286
2771.25 3380
2771.75 3672
2772.24 3761
2772.74 3651
2773.24 3521
2773.73 3795
2774.23 3915
2774.73 3818
2775.22 3740
2775.72 3957
2776.22 3757
2776.71 3914
2777.21 4076
2777.71 3977
2778.20 3925
2778.70 3964
2779.20 3826
2779.70 3496
2780.19 3478
2780.69 3559
2781.19 3801
2781.68 3669
2782.18 3800
2782.68 3550
2783.18 3496
2783.67 3518
2784.17 3803
2784.67 3511
2785.17 3468
2785.66 3741
2786.16 4042
2786.66 3492
2787.16 3337
2787.66 3783
2788.15 3669
2788.65 3423
2789.15 3461
2789.65 3301
2790.14 3402
2790.64 3652
2791.14 3548
2791.64 3491
2792.14 3415
2792.64 3588
2793.13 3593
2793.63 3480
2794.13 3756
2794.63 3555
2795.13 3664
2795.63 3991
2796.12 4229
2796.62 4268
2797.12 4515
2797.62 4723
2798.12 4533
2798.62 4536
2799.12 4634
2799.62 4646
2800.12 4530
2800.61 4122
2801.11 3995
2801.61 4120
2802.11 4284
2802.61 4219
2803.11 4218
2803.61 4185
2804.11 4631
2804.61 4634
2805.11 4832
2805.61 4628
2806.11 4982
2806.61 5234
2807.11 5359
2807.60 5941
2808.10 6413
2808.60 6295
2809.10 6245
2809.60 6141
2810.10 6164
2810.60 5824
2811.10 5542
2811.60 5038
2812.10 4600
2812.60 4228
2813.10 4282
2813.60 4018
2814.10 3783
2814.60 4034
2815.10 4020
2815.60 3983
2816.10 4058
2816.61 3946
2817.11 4107
2817.61 4281
2818.11 4281
2818.61 4204
2819.11 4323
2819.61 4413
2820.11 4676
2820.61 4678
2821.11 4363
2821.61 4593
2822.11 4559
2822.61 4367
2823.11 4199
2823.62 4098
2824.12 4083
2824.62 4097
2825.12 4039
2825.62 4015
2826.12 3938
2826.62 3981
2827.12 3920
2827.63 3981
2828.13 3842
2828.63 3899
2829.13 3673
2829.63 3669
2830.13 3341
2830.63 3242
2831.14 3427
2831.64 3463
2832.14 3316
2832.64 3453
2833.14 3579
2833.65 3460
2834.15 3515
2834.65 3314
2835.15 3651
2835.65 3524
2836.16 3535
2836.66 3651
2837.16 3615
2837.66 3675
2838.16 3537
2838.67 3549
2839.17 3485
2839.67 3447
2840.17 3510
2840.68 3673
2841.18 3834
2841.68 3631
2842.19 3628
2842.69 3669
2843.19 3755
2843.69 3743
2844.20 3859
2844.70 3901
2845.20 3870
2845.71 4140
2846.21 4049
2846.71 4227
2847.21 4231
2847.72 4288
2848.22 4201
2848.72 4140
2849.23 4179
2849.73 4214
2850.23 4055
2850.74 3796
2851.24 3976
2851.74 3898
2852.25 3687
2852.75 3861
2853.26 3678
2853.76 3294
2854.26 3449
2854.77 3442
2855.27 3499
2855.77 3660
2856.28 3640
2856.78 3750
2857.29 3431
2857.79 3620
2858.29 3565
2858.80 3614
2859.30 3624
2859.81 3656
2860.31 3476
2860.82 3443
2861.32 3487
2861.82 3388
2862.33 3317
2862.83 3306
2863.34 3289
2863.84 3180
2864.35 3210
2864.85 3090
2865.36 3270
2865.86 3242
2866.37 3231
2866.87 3415
2867.38 3528
2867.88 3464
2868.39 3365
2868.89 3546
2869.40 3440
2869.90 3499
2870.41 3405
2870.91 3481
2871.42 3571
2871.92 3607
2872.43 3292
2872.93 3458
2873.44 3532
2873.94 3453
2874.45 3546
2874.95 3767
2875.46 3487
2875.97 3354
2876.47 3581
2876.98 3660
2877.48 3640
2877.99 3739
2878.49 3887
2879.00 3593
2879.51 3628
2880.01 3844
2880.52 4108
2881.03 4131
2881.53 4307
2882.04 4043
2882.54 4221
2883.05 4443
2883.56 3972
2884.06 4395
2884.57 4281
2885.08 4550
2885.58 4540
2886.09 4448
2886.60 4534
2887.10 4632
2887.61 4533
2888.12 4517
2888.62 4654
2889.13 4478
2889.64 4314
2890.14 4415
2890.65 4031
2891.16 3949
2891.66 3850
2892.17 3745
2892.68 3803
2893.18 3909
2893.69 3926
2894.20 4134
2894.71 4017
2895.21 4069
2895.72 4112
2896.23 4120
2896.74 3999
2897.24 4056
2897.75 4473
2898.26 4324
2898.77 4188
2899.27 4255
2899.78 4023
2900.29 4204
2900.80 4243
2901.31 4389
2901.81 4415
2902.32 4429
2902.83 4516
2903.34 4584
2903.85 4663
2904.35 4597
2904.86 4694
2905.37 4551
2905.88 4466
2906.39 4465
2906.90 4144
2907.40 4173
2907.91 4083
2908.42 4249
2908.93 4262
2909.44 3954
2909.95 4099
2910.46 3856
2910.96 3821
2911.47 3727
2911.98 3721
2912.49 3705
2913.00 3592
2913.51 3884
2914.02 3740
2914.53 3757
2915.04 3948
2915.54 3744
2916.05 3685
2916.56 3494
2917.07 3671
2917.58 3763
2918.09 3576
2918.60 3618
2919.11 3723
2919.62 3794
2920.13 3786
2920.64 3780
2921.15 3756
2921.66 3919
2922.17 4118
2922.68 4122
2923.19 4257
2923.70 4650
2924.21 4484
2924.72 4535
2925.23 4600
2925.74 4994
2926.25 4960
2926.76 4904
2927.27 4780
2927.78 4720
2928.29 4481
2928.80 4176
2929.31 4277
2929.82 4212
2930.33 3828
2930.84 3591
2931.35 3536
2931.86 3648
2932.37 3435
2932.88 3163
2933.39 3306
2933.90 3570
2934.41 3673
2934.92 3483
2935.44 3765
2935.95 3958
2936.46 3724
2936.97 3781
2937.48 3778
2937.99 3707
2938.50 3504
2939.01 3530
2939.52 3728
2940.04 3752
2940.55 3668
2941.06 3621
2941.57 3773
2942.08 3773
2942.59 3989
2943.10 3950
2943.62 3939
2944.13 4152
2944.64 4341
2945.15 4141
2945.66 4339
2946.17 4605
2946.69 4583
2947.20 4760
2947.71 4748
2948.22 4440
2948.73 4351
2949.25 4377
2949.76 4412
2950.27 3984
2950.78 3674
2951.29 3897
2951.81 3954
2952.32 3758
2952.83 3688
2953.34 3702
2953.86 3578
2954.37 3552
2954.88 3342
2955.39 3601
2955.91 3323
2956.42 3388
2956.93 3564
2957.45 3411
2957.96 3700
2958.47 3630
2958.98 3839
2959.50 3716
2960.01 3822
2960.52 4014
2961.04 3858
2961.55 4022
2962.06 4029
2962.58 3928
2963.09 4107
2963.60 4103
2964.12 4179
2964.63 4110
2965.14 3810
2965.66 3653
2966.17 3485
2966.68 3412
2967.20 3464
2967.71 3486
2968.22 3590
2968.74 3594
2969.25 3398
2969.77 3670
2970.28 3724
2970.79 3361
2971.31 3522
2971.82 3604
2972.34 3512
2972.85 3585
2973.36 3612
2973.88 3680
2974.39 3523
2974.91 3439
2975.42 3361
2975.94 3314
2976.45 3235
2976.96 3299
2977.48 3308
2977.99 3295
2978.51 3604
2979.02 3694
2979.54 3558
2980.05 3841
2980.57 3666
2981.08 3512
2981.60 3595
2982.11 3799
2982.63 3843
2983.14 3800
2983.66 3695
2984.17 3694
2984.69 3546
2985.20 3484
2985.72 3699
2986.23 3920
2986.75 3849
2987.26 3716
2987.78 3879
2988.29 3779
2988.81 3708
2989.32 3650
2989.84 3939
2990.36 4045
2990.87 4038
2991.39 3945
2991.90 4151
2992.42 4198
2992.94 4393
2993.45 4650
2993.97 4562
2994.48 4305
2995.00 4604
2995.51 4533
2996.03 4603
2996.55 4643
2997.06 5063
2997.58 5167
2998.10 5071
2998.61 5060
2999.13 5075
2999.65 5015
3000.16 4780
3000.68 4851
3001.19 4978
3001.71 4755
3002.23 4567
3002.74 4507
3003.26 4438
3003.78 4488
3004.30 4283
3004.81 4121
3005.33 4083
3005.85 4338
3006.36 4513
3006.88 3765
3007.40 3865
3007.91 3860
3008.43 3787
3008.95 3829
3009.47 3878
3009.98 3814
3010.50 3946
3011.02 3931
3011.54 3963
3012.05 3818
3012.57 3799
3013.09 3726
3013.61 3849
3014.12 3872
3014.64 4064
3015.16 4102
3015.68 4065
3016.19 4079
3016.71 3992
3017.23 3922
3017.75 3916
3018.27 4014
3018.78 4189
3019.30 4073
3019.82 4195
3020.34 4115
3020.86 4011
3021.38 4167
3021.89 4120
3022.41 3871
3022.93 4077
3023.45 3869
3023.97 3715
3024.49 3802
3025.01 3916
3025.52 4319
3026.04 3907
3026.56 3721
3027.08 3768
3027.60 3683
3028.12 3727
3028.64 3795
3029.16 3887
3029.67 3825
3030.19 3641
3030.71 3875
3031.23 3735
3031.75 3818
3032.27 4197
3032.79 4175
3033.31 4175
3033.83 4088
3034.35 4411
3034.87 4246
3035.39 4057
3035.91 4194
3036.43 4332
3036.95 4065
3037.47 3955
3037.99 3912
3038.50 3980
3039.02 4007
3039.54 3992
3040.06 3944
3040.58 3891
3041.10 3846
3041.62 3787
3042.14 3704
3042.66 3707
3043.18 3817
3043.70 3535
3044.23 3664
3044.75 3650
3045.27 3666
3045.79 3722
3046.31 3519
3046.83 3569
3047.35 3718
3047.87 3734
3048.39 3643
3048.91 3480
3049.43 3426
3049.95 3735
3050.47 3700
3050.99 3825
3051.51 3636
3052.03 3565
3052.56 3773
3053.08 3543
3053.60 3515
3054.12 3738
3054.64 3698
3055.16 3594
3055.68 3355
3056.20 3414
3056.72 3507
3057.25 3642
3057.77 3583
3058.29 3391
3058.81 3406
3059.33 3455
3059.85 3475
3060.38 3401
3060.90 3556
3061.42 3572
3061.94 3594
3062.46 3715
3062.98 3550
3063.51 3595
3064.03 3805
3064.55 3875
3065.07 3826
3065.59 3795
3066.12 3783
3066.64 3684
3067.16 3789
3067.68 3963
3068.21 3906
3068.73 3613
3069.25 3738
3069.77 3763
3070.30 3685
3070.82 3577
3071.34 3477
3071.86 3536
3072.39 3554
3072.91 3617
3073.43 3515
3073.95 3660
3074.48 3750
3075.00 3922
3075.52 3968
3076.05 4164
3076.57 4258
3077.09 4245
3077.61 4002
3078.14 4360
3078.66 4481
3079.18 4361
3079.71 4328
3080.23 4390
3080.75 4628
3081.28 4385
3081.80 4459
3082.32 4620
3082.85 4468
3083.37 4416
3083.90 4474
3084.42 4518
3084.94 4416
3085.47 4547
3085.99 4463
3086.51 3941
3087.04 4048
3087.56 4165
3088.09 4362
3088.61 4166
3089.13 4363
3089.66 4256
3090.18 4093
3090.71 4370
3091.23 4299
3091.76 4272
3092.28 4226
3092.80 4280
3093.33 4046
3093.85 4219
3094.38 4468
3094.90 4269
3095.43 4415
3095.95 4473
3096.48 4539
3097.00 4509
3097.53 4434
3098.05 4871
3098.58 4878
3099.10 5163
3099.63 5295
3100.15 5532
3100.68 6213
3101.20 6490
3101.73 6945
3102.25 7511
3102.78 8838
3103.30 9385
3103.83 9847
3104.35 9765
3104.88 9479
3105.40 8874
3105.93 8298
3106.45 7227
3106.98 6628
3107.51 5997
3108.03 5791
3108.56 5474
3109.08 5332
3109.61 5601
3110.13 5705
3110.66 5742
3111.19 5919
3111.71 5922
3112.24 5677
3112.76 5568
3113.29 5641
3113.82 5379
3114.34 4979
3114.87 5017
3115.40 4871
3115.92 4737
3116.45 4587
3116.98 4309
3117.50 4303
3118.03 4455
3118.55 4299
3119.08 4222
3119.61 4445
3120.13 4402
3120.66 4556
3121.19 4572
3121.72 4533
3122.24 4231
3122.77 4401
3123.30 4429
3123.82 4441
3124.35 4395
3124.88 4403
3125.40 4267
3125.93 4262
3126.46 4579
3126.99 4432
3127.51 4443
3128.04 4077
3128.57 4124
3129.10 4084
3129.62 4134
3130.15 4147
3130.68 4031
3131.21 3958
3131.73 3845
3132.26 3837
3132.79 3939
3133.32 3797
3133.85 3622
3134.37 3786
3134.90 3616
3135.43 3707
3135.96 3984
3136.49 3785
3137.01 3872
3137.54 4228
3138.07 4343
3138.60 4007
3139.13 3986
3139.65 3952
3140.18 3999
3140.71 3795
3141.24 3882
3141.77 4017
3142.30 3908
3142.83 3777
3143.35 3773
3143.88 4071
3144.41 3954
3144.94 3746
3145.47 3907
3146.00 4405
3146.53 4367
3147.06 4295
3147.59 4174
3148.11 4299
3148.64 4461
3149.17 4312
3149.70 4569
3150.23 4564
3150.76 4315
3151.29 4236
3151.82 4023
3152.35 3924
3152.88 3939
3153.41 3812
3153.94 3995
3154.47 3837
3155.00 3848
3155.53 3869
3156.06 3821
3156.59 4045
3157.12 3996
3157.65 4228
3158.18 4102
3158.71 4233
3159.24 4178
3159.77 4084
3160.30 4342
3160.83 4337
3161.36 4139
3161.89 4318
3162.42 3898
3162.95 3993
3163.48 3923
3164.01 3976
3164.54 3740
3165.07 3749
3165.60 3606
3166.13 3562
3166.66 3576
3167.19 3796
3167.72 3723
3168.25 3853
3168.78 3633
3169.31 3539
3169.85 3497
3170.38 3502
3170.91 3512
3171.44 3525
3171.97 3570
3172.50 3662
3173.03 3746
3173.56 3695
3174.09 3386
3174.63 3691
3175.16 3688
3175.69 3687
3176.22 3635
3176.75 3783
3177.28 4011
3177.81 3923
3178.35 3945
3178.88 3937
3179.41 3814
3179.94 3513
3180.47 3666
3181.00 3739
3181.54 3662
3182.07 3667
3182.60 3883
3183.13 3671
3183.66 3372
3184.20 3460
3184.73 3477
3185.26 3587
3185.79 3321
3186.33 3402
3186.86 3532
3187.39 3547
3187.92 3527
3188.46 3460
3188.99 3700
3189.52 3503
3190.05 3601
3190.59 3714
3191.12 3672
3191.65 3557
3192.18 3560
3192.72 3630
3193.25 3768
3193.78 3690
3194.32 3718
3194.85 3455
3195.38 3735
3195.91 3908
3196.45 3784
3196.98 3376
3197.51 3628
3198.05 3811
3198.58 3843
3199.11 3651
3199.65 3847
3200.18 4076
3200.71 3965
3201.25 3800
3201.78 3840
3202.32 4030
3202.85 4138
3203.38 4228
3203.92 4058
3204.45 3980
3204.98 4086
3205.52 4044
3206.05 4003
3206.59 4017
3207.12 3905
3207.65 4033
3208.19 3781
3208.72 3951
3209.26 4299
3209.79 4568
3210.32 4569
3210.86 4691
3211.39 4820
3211.93 4524
3212.46 4735
3213.00 4682
3213.53 4604
3214.07 4738
3214.60 4580
3215.14 4335
3215.67 4233
3216.20 4670
3216.74 4034
3217.27 3827
3217.81 4009
3218.34 4220
3218.88 4354
3219.41 4296
3219.95 4147
3220.48 4089
3221.02 4247
3221.56 4224
3222.09 4399
3222.63 4637
3223.16 4612
3223.70 4737
3224.23 4923
3224.77 4712
3225.30 4736
3225.84 4751
3226.37 4800
3226.91 4670
3227.45 4838
3227.98 4778
3228.52 4393
3229.05 4018
3229.59 4302
3230.12 3845
3230.66 3960
3231.20 4261
3231.73 4110
3232.27 3946
3232.81 3763
3233.34 3905
3233.88 4045
3234.41 4066
3234.95 3949
3235.49 4034
3236.02 4279
3236.56 4038
3237.10 4340
3237.63 4640
3238.17 4403
3238.71 4495
3239.24 4620
3239.78 4662
3240.32 4453
3240.85 4250
3241.39 4167
3241.93 4365
3242.46 4432
3243.00 4323
3243.54 4424
3244.07 4268
3244.61 4054
3245.15 4097
3245.69 3998
3246.22 3886
3246.76 3940
3247.30 3962
3247.84 4022
3248.37 3976
3248.91 4132
3249.45 4141
3249.99 4409
3250.52 4344
3251.06 4240
3251.60 4181
3252.14 4360
3252.67 4294
3253.21 4269
3253.75 4359
3254.29 4534
3254.83 4296
3255.36 4162
3255.90 4608
3256.44 4611
3256.98 4754
3257.52 4841
3258.05 4706
3258.59 4856
3259.13 5037
3259.67 5117
3260.21 5375
3260.75 5290
3261.29 5407
3261.82 5887
3262.36 6137
3262.90 6791
3263.44 6725
3263.98 6798
3264.52 7219
3265.06 7925
3265.60 8095
3266.13 8823
3266.67 9082
3267.21 9179
3267.75 10130
3268.29 9885
3268.83 9824
3269.37 9370
3269.91 8690
3270.45 7596
3270.99 7332
3271.53 6702
3272.07 5912
3272.60 5229
3273.14 5044
3273.68 5193
3274.22 4896
3274.76 4819
3275.30 4954
3275.84 4726
3276.38 4757
3276.92 4991
3277.46 4960
3278.00 4932
3278.54 4846
3279.08 5023
3279.62 5169
3280.16 4924
3280.70 4877
3281.24 5033
3281.78 5124
3282.32 4862
3282.86 4906
3283.40 5212
3283.94 5405
3284.48 5138
3285.02 5162
3285.56 5204
3286.11 5770
3286.65 5888
3287.19 6017
3287.73 5664
3288.27 5544
3288.81 5487
3289.35 5470
3289.89 5386
3290.43 5570
3290.97 5615
3291.51 5579
3292.05 5816
3292.60 5771
3293.14 5760
3293.68 6215
3294.22 6367
3294.76 6725
3295.30 7099
3295.84 7277
3296.38 7204
3296.93 6873
3297.47 7103
3298.01 6488
3298.55 6573
3299.09 6343
3299.63 5728
3300.18 5450
3300.72 5208
3301.26 5222
3301.80 5064
3302.34 4971
3302.89 4791
3303.43 4988
3303.97 5219
3304.51 5131
3305.05 5017
3305.60 4883
3306.14 5125
3306.68 4940
3307.22 5021
3307.76 5161
3308.31 4897
3308.85 4948
3309.39 4818
3309.93 4897
3310.48 4817
3311.02 4888
3311.56 4881
3312.11 4658
3312.65 4791
3313.19 4797
3313.73 4888
3314.28 5004
3314.82 5120
3315.36 5207
3315.91 5443
3316.45 5437
3316.99 5576
3317.53 5431
3318.08 5297
3318.62 5648
3319.16 5793
3319.71 5736
3320.25 5676
3320.79 6042
3321.34 6307
3321.88 6531
3322.43 6439
3322.97 6614
3323.51 6550
3324.06 6304
3324.60 6288
3325.14 6032
3325.69 5710
3326.23 5912
3326.78 6010
3327.32 5637
3327.86 5454
3328.41 5662
3328.95 5636
3329.50 5434
3330.04 5436
3330.58 6023
3331.13 6645
3331.67 7507
3332.22 8699
3332.76 10374
3333.31 12466
3333.85 14515
3334.39 16835
3334.94 20118
3335.48 21779
3336.03 23026
3336.57 24791
3337.12 24921
3337.66 24288
3338.21 23842
3338.75 22160
3339.30 20001
3339.84 17502
3340.39 14996
3340.93 12735
3341.48 10801
3342.02 9595
3342.57 8355
3343.11 7206
3343.66 6842
3344.20 6232
3344.75 5992
3345.29 5900
3345.84 5525
3346.39 5416
3346.93 5294
3347.48 5798
3348.02 5676
3348.57 6092
3349.11 6335
3349.66 7036
3350.21 7309
3350.75 7320
3351.30 7898
3351.84 8454
3352.39 8798
3352.94 8487
3353.48 8321
3354.03 7941
3354.57 7600
3355.12 7222
3355.67 6644
3356.21 6561
3356.76 5973
3357.31 5811
3357.85 5656
3358.40 5029
3358.94 4995
3359.49 4871
3360.04 4811
3360.58 5021
3361.13 4618
3361.68 4783
3362.22 4978
3362.77 4906
3363.32 4695
3363.87 5035
3364.41 5316
3364.96 4951
3365.51 4885
3366.05 5173
3366.60 5364
3367.15 5210
3367.70 5313
3368.24 5145
3368.79 5179
3369.34 5429
3369.88 5412
3370.43 5156
3370.98 5399
3371.53 5302
3372.07 5603
3372.62 5815
3373.17 6077
3373.72 6099
3374.27 6358
3374.81 6497
3375.36 6386
3375.91 6123
3376.46 6248
3377.01 6008
3377.55 6000
3378.10 5373
3378.65 4971
3379.20 4984
3379.75 4917
3380.29 4835
3380.84 4732
3381.39 4625
3381.94 4804
3382.49 4775
3383.04 4795
3383.58 4616
3384.13 4835
3384.68 4763
3385.23 4566
3385.78 4684
3386.33 4772
3386.88 4403
3387.43 4626
3387.97 4619
3388.52 4269
3389.07 4498
3389.62 4700
3390.17 4325
3390.72 4386
3391.27 4333
3391.82 4310
3392.37 4254
3392.92 4020
3393.47 4034
3394.02 4062
3394.56 3828
3395.11 3840
3395.66 3903
3396.21 3817
3396.76 3793
3397.31 3754
3397.86 3833
3398.41 3733
3398.96 3666
3399.51 3767
3400.06 3662
3400.61 3776
3401.16 3641
3401.71 3678
3402.26 3601
3402.81 3613
3403.36 3651
3403.91 3613
3404.46 3820
3405.01 3717
3405.56 3650
3406.11 3553
3406.66 3502
3407.21 3703
3407.76 3623
3408.32 3789
3408.87 3709
3409.42 3851
3409.97 3977
3410.52 4094
3411.07 4085
3411.62 4001
3412.17 4334
3412.72 4476
3413.27 4375
3413.82 4518
3414.37 4283
3414.93 4084
3415.48 4296
3416.03 4142
3416.58 3972
3417.13 4124
3417.68 3869
3418.23 3973
3418.78 3831
3419.34 3656
3419.89 3606
3420.44 3838
3420.99 3632
3421.54 3773
3422.09 3972
3422.65 4063
3423.20 3775
3423.75 3917
3424.30 4150
3424.85 3967
3425.40 4021
3425.96 4037
3426.51 3992
3427.06 3731
3427.61 3787
3428.16 3653
3428.72 3601
3429.27 3813
3429.82 3726
3430.37 3864
3430.93 3947
3431.48 3857
3432.03 3755
3432.58 3801
3433.14 3835
3433.69 3674
3434.24 3808
3434.79 3735
3435.35 3666
3435.90 3659
3436.45 3595
3437.00 3763
3437.56 3597
3438.11 3686
3438.66 3916
3439.22 3885
3439.77 3943
3440.32 3836
3440.88 3797
3441.43 3785
3441.98 3725
3442.54 3757
3443.09 3704
3443.64 3929
3444.20 3784
3444.75 3719
3445.30 3702
3445.86 3696
3446.41 3604
3446.96 3578
3447.52 3502
3448.07 3353
3448.63 3406
3449.18 3216
3449.73 3386
3450.29 3479
3450.84 3394
3451.39 3405
3451.95 3507
3452.50 3473
3453.06 3484
3453.61 3578
3454.17 3415
3454.72 3322
3455.27 3459
3455.83 3553
3456.38 3612
3456.94 3723
3457.49 3871
3458.05 3679
3458.60 3373
3459.16 3711
3459.71 3819
3460.27 3914
3460.82 3847
3461.37 3643
3461.93 3464
3462.48 3573
3463.04 3479
3463.59 3400
3464.15 3395
3464.70 3532
3465.26 3627
3465.82 3723
3466.37 3490
3466.93 3559
3467.48 3559
3468.04 3584
3468.59 3837
3469.15 3849
3469.70 3733
3470.26 3819
3470.81 3846
3471.37 3887
3471.92 3686
3472.48 3806
3473.04 3840
3473.59 3935
3474.15 4157
3474.70 3967
3475.26 3735
3475.82 3811
3476.37 3948
3476.93 3703
3477.48 3854
3478.04 3981
3478.60 4093
3479.15 4348
3479.71 4138
3480.27 4340
3480.82 4553
3481.38 4507
3481.93 4303
3482.49 4335
3483.05 4354
3483.60 4635
3484.16 4235
3484.72 4290
3485.27 4440
3485.83 4151
3486.39 4190
3486.94 4485
3487.50 4580
3488.06 4580
3488.62 4687
3489.17 5193
3489.73 5575
3490.29 6088
3490.84 6545
3491.40 7100
3491.96 7059
3492.52 7266
3493.07 7636
3493.63 8087
3494.19 7944
3494.75 7613
3495.30 7385
3495.86 6889
3496.42 6995
3496.98 7279
3497.53 7545
3498.09 7686
3498.65 8225
3499.21 8207
3499.76 8694
3500.32 9395
3500.88 9657
3501.44 9440
3502.00 8850
3502.56 8364
3503.11 8370
3503.67 8195
3504.23 7646
3504.79 7696
3505.35 7343
3505.90 7542
3506.46 7406
3507.02 7058
3507.58 7375
3508.14 6746
3508.70 6605
3509.26 6297
3509.81 6122
3510.37 5720
3510.93 5810
3511.49 5551
3512.05 5308
3512.61 4999
3513.17 4906
3513.73 4731
3514.29 4524
3514.84 4447
3515.40 4369
3515.96 4429
3516.52 4199
3517.08 4597
3517.64 4394
3518.20 4349
3518.76 4460
3519.32 4604
3519.88 4482
3520.44 4492
3521.00 4305
3521.56 4497
3522.12 4428
3522.68 4337
3523.24 4300
3523.80 4186
3524.36 4271
3524.92 4319
3525.48 4327
3526.04 4229
3526.60 4335
3527.16 4090
3527.72 3938
3528.28 4201
3528.84 3985
3529.40 3732
3529.96 4048
3530.52 3802
3531.08 3960
3531.64 3934
3532.20 3848
3532.76 3615
3533.32 3726
3533.88 3568
3534.44 3706
3535.00 3960
3535.56 3732
3536.12 3941
3536.68 4109
3537.25 4201
3537.81 4133
3538.37 4069
3538.93 3866
3539.49 4285
3540.05 4166
3540.61 3949
3541.17 4016
3541.73 4348
3542.30 4116
3542.86 4228
3543.42 4337
3543.98 4156
3544.54 4206
3545.10 4257
3545.66 4145
3546.23 4071
3546.79 3920
3547.35 3985
3547.91 3991
3548.47 3757
3549.03 3829
3549.60 3809
3550.16 3541
3550.72 3392
3551.28 3270
3551.84 3343
3552.41 3494
3552.97 3367
3553.53 3454
3554.09 3340
3554.65 3257
3555.22 3473
3555.78 3555
3556.34 3298
3556.90 3204
3557.47 3288
3558.03 3359
3558.59 3490
3559.15 3483
3559.72 3397
3560.28 3445
3560.84 3603
3561.41 3670
3561.97 3470
3562.53 3575
3563.09 3579
3563.66 3407
3564.22 3525
3564.78 3680
3565.35 3542
3565.91 3766
3566.47 3709
3567.04 3538
3567.60 3492
3568.16 3277
3568.73 3310
3569.29 3241
3569.85 3243
3570.42 2923
3570.98 3046
3571.54 3181
3572.11 3175
3572.67 3232
3573.23 3377
3573.80 3290
3574.36 3645
3574.93 3641
3575.49 3645
3576.05 3862
3576.62 3759
3577.18 3676
3577.75 3516
3578.31 3544
3578.87 3458
3579.44 3519
3580.00 3640
3580.57 3732
3581.13 3523
3581.70 3587
3582.26 3339
3582.82 3511
3583.39 3601
3583.95 3597
3584.52 3432
3585.08 3281
3585.65 3418
3586.21 3230
3586.78 3138
3587.34 3337
3587.91 3302
3588.47 3422
3589.04 3772
3589.60 3614
3590.17 3430
3590.73 3393
3591.30 3393
3591.86 3406
3592.43 3293
3592.99 3512
3593.56 3563
3594.12 3473
3594.69 3395
3595.25 3405
3595.82 3473
3596.39 3467
3596.95 3481
3597.52 3300
3598.08 3226
3598.65 3231
3599.21 3316
3599.78 3455
3600.35 3363
3600.91 3344
3601.48 3483
3602.04 3395
3602.61 3320
3603.18 3590
3603.74 3273
3604.31 3065
3604.87 3160
3605.44 3148
3606.01 3407
3606.57 3286
3607.14 3107
3607.71 3216
3608.27 3301
3608.84 3121
3609.41 3206
3609.97 3173
3610.54 3218
3611.11 3057
3611.67 3107
3612.24 3187
3612.81 3079
3613.37 3210
3613.94 3377
3614.51 3538
3615.07 3533
3615.64 3828
3616.21 4374
3616.77 4791
3617.34 4820
3617.91 4905
3618.48 5208
3619.04 5202
3619.61 5352
3620.18 4986
3620.75 4754
3621.31 4735
3621.88 4477
3622.45 4188
3623.02 4076
3623.58 3780
3624.15 3391
3624.72 3242
3625.29 3158
3625.86 3109
3626.42 3114
3626.99 3248
3627.56 3096
3628.13 2967
3628.70 2975
3629.26 2927
3629.83 3147
3630.40 3004
3630.97 3066
3631.54 3064
3632.10 3227
3632.67 3147
3633.24 2967
3633.81 2822
3634.38 2935
3634.95 2921
3635.52 2995
3636.08 3026
3636.65 3256
3637.22 3251
3637.79 3230
3638.36 3304
3638.93 3368
3639.50 3702
3640.07 3837
3640.64 4013
3641.20 4006
3641.77 4226
3642.34 4238
3642.91 4269
3643.48 4330
3644.05 4346
3644.62 4342
3645.19 4169
3645.76 3967
3646.33 3862
3646.90 3927
3647.47 3784
3648.04 3690
3648.61 3479
3649.18 3385
3649.75 3486
3650.32 3548
3650.89 3621
3651.46 3763
3652.03 3824
3652.60 3651
3653.17 3837
3653.74 4019
3654.31 3848
3654.88 3831
3655.45 4219
3656.02 4237
3656.59 4120
3657.16 4307
3657.73 4103
3658.30 3986
3658.87 4001
3659.44 4070
3660.01 4214
3660.58 4250
3661.15 4229
3661.72 4279
3662.29 4085
3662.86 3978
3663.43 4101
3664.00 3940
3664.58 4045
3665.15 3934
3665.72 3711
3666.29 3887
3666.86 4043
3667.43 3942
3668.00 3381
3668.57 3578
3669.14 3641
3669.72 3530
3670.29 3394
3670.86 3561
3671.43 3540
3672.00 3672
3672.57 3718
3673.14 3718
3673.72 3597
3674.29 3734
3674.86 3867
3675.43 3852
3676.00 3934
3676.57 3737
3677.15 3699
3677.72 3825
3678.29 3689
3678.86 3991
3679.43 3735
3680.01 3712
3680.58 3670
3681.15 3422
3681.72 3326
3682.29 3256
3682.87 3215
3683.44 3412
3684.01 3512
3684.58 3511
3685.16 3633
3685.73 3547
3686.30 3581
3686.87 3792
3687.45 3881
3688.02 4195
3688.59 4196
3689.17 4368
3689.74 4257
3690.31 4545
3690.88 4748
3691.46 4784
3692.03 4528
3692.60 4190
3693.18 4243
3693.75 4096
3694.32 3788
3694.90 3908
3695.47 3546
3696.04 3389
3696.62 3841
3697.19 3771
3697.76 3733
3698.34 3567
3698.91 3654
3699.48 3631
3700.06 3576
3700.63 3609
3701.21 3773
3701.78 3437
3702.35 3616
3702.93 3507
3703.50 3479
3704.07 3534
3704.65 3607
3705.22 3641
3705.80 3506
3706.37 3456
3706.95 3337
3707.52 3248
3708.09 3679
3708.67 3612
3709.24 3688
3709.82 3590
3710.39 3670
3710.97 3704
3711.54 3628
3712.11 3649
3712.69 3451
3713.26 3553
3713.84 3374
3714.41 3734
3714.99 3493
3715.56 3458
3716.14 3371
3716.71 3248
3717.29 3327
3717.86 3115
3718.44 3303
3719.01 3295
3719.59 3124
3720.16 3076
3720.74 3044
3721.31 3285
3721.89 3009
3722.47 3052
3723.04 2950
3723.62 2965
3724.19 3000
3724.77 3095
3725.34 2860
3725.92 2941
3726.49 3044
3727.07 3075
3727.65 2965
3728.22 3060
3728.80 3184
3729.37 3276
3729.95 3359
3730.53 3554
3731.10 3549
3731.68 3465
3732.25 3774
3732.83 3780
3733.41 3794
3733.98 3958
3734.56 3668
3735.14 3626
3735.71 3726
3736.29 3501
3736.86 3423
3737.44 3370
3738.02 3262
3738.59 3221
3739.17 3092
3739.75 3133
3740.32 3186
3740.90 3157
3741.48 3187
3742.06 3209
3742.63 3184
3743.21 3236
3743.79 3067
3744.36 3037
3744.94 3062
3745.52 3154
3746.09 3051
3746.67 3054
3747.25 3385
3747.83 3127
3748.40 3250
3748.98 3253
3749.56 3103
3750.14 3111
3750.71 3219
3751.29 3234
3751.87 3096
3752.45 2983
3753.03 2983
3753.60 3033
3754.18 2951
3754.76 2969
3755.34 2681
3755.91 2895
3756.49 2965
3757.07 3011
3757.65 2986
3758.23 2793
3758.81 3087
3759.38 2994
3759.96 2943
3760.54 3019
3761.12 3205
3761.70 3170
3762.28 2932
3762.85 3217
3763.43 3156
3764.01 3295
3764.59 3159
3765.17 2895
3765.75 2811
3766.33 2936
3766.90 3207
3767.48 2854
3768.06 2919
3768.64 2786
3769.22 2824
3769.80 2981
3770.38 2957
3770.96 3002
3771.54 3045
3772.12 2777
3772.70 2883
3773.27 3092
3773.85 2844
3774.43 2846
3775.01 3002
3775.59 2979
3776.17 2936
3776.75 2972
3777.33 2801
3777.91 2954
3778.49 3049
3779.07 3116
3779.65 2989
3780.23 2982
3780.81 3029
3781.39 3069
3781.97 3002
3782.55 2978
3783.13 2823
3783.71 2744
3784.29 3057
3784.87 3034
3785.45 2758
3786.03 2877
3786.61 2860
3787.19 3027
3787.77 2937
3788.35 3240
3788.93 3023
3789.51 2857
3790.09 3009
3790.67 3086
3791.26 2784
3791.84 2981
3792.42 2989
3793.00 3094
3793.58 3050
3794.16 3060
3794.74 2949
3795.32 2962
3795.90 2932
3796.48 2893
3797.07 2965
3797.65 3074
3798.23 2937
3798.81 2900
3799.39 2882
3799.97 2670
3800.55 2796
3801.13 2968
3801.72 3032
3802.30 3408
3802.88 3428
3803.46 3336
3804.04 3414
3804.62 3429
3805.21 3412
3805.79 3276
3806.37 3340
3806.95 3374
3807.53 3437
3808.12 3693
3808.70 3613
3809.28 3657
3809.86 3528
3810.44 3470
3811.03 3712
3811.61 3852
3812.19 3226
3812.77 3663
3813.36 3579
3813.94 3454
3814.52 3661
3815.10 3497
3815.69 3367
3816.27 3289
3816.85 3550
3817.43 3292
3818.02 3296
3818.60 3150
3819.18 3008
3819.76 2917
3820.35 3205
3820.93 3063
3821.51 2935
3822.10 2865
3822.68 3032
3823.26 2954
3823.85 3063
3824.43 3084
3825.01 3251
3825.60 3026
3826.18 2921
3826.76 2969
3827.35 2802
3827.93 2908
3828.51 2794
3829.10 2905
3829.68 2861
3830.26 2736
3830.85 3000
3831.43 3077
3832.02 2830
3832.60 2733
3833.18 2898
3833.77 2881
3834.35 2728
3834.93 2625
3835.52 3017
3836.10 2993
3836.69 2908
3837.27 2933
3837.86 2822
3838.44 2936
3839.02 3014
3839.61 2874
3840.19 2786
3840.78 2601
3841.36 2689
3841.95 2794
3842.53 2833
3843.12 2880
3843.70 2783
3844.29 2749
3844.87 2822
3845.46 2608
3846.04 2779
3846.63 2789
3847.21 2746
3847.80 2838
3848.38 2593
3848.97 2858
3849.55 2825
3850.14 2682
3850.72 2748
3851.31 2740
3851.89 2686
3852.48 2930
3853.06 2867
3853.65 2929
3854.23 2959
3854.82 2887
3855.40 2949
3855.99 3052
3856.58 2741
3857.16 2891
3857.75 3113
3858.33 3231
3858.92 3291
3859.50 3673
3860.09 4035
3860.68 4172
3861.26 4143
3861.85 4191
3862.43 4557
3863.02 4670
3863.61 4654
3864.19 4468
3864.78 4589
3865.37 4273
3865.95 4145
3866.54 3754
3867.13 3682
3867.71 3656
3868.30 3633
3868.89 3415
3869.47 3318
3870.06 3144
3870.65 3116
3871.23 3147
3871.82 3236
3872.41 3315
3872.99 3246
3873.58 3116
3874.17 3165
3874.75 3188
3875.34 3280
3875.93 3320
3876.52 3326
3877.10 3233
3877.69 3109
3878.28 3149
3878.86 3001
3879.45 3034
3880.04 2921
3880.63 3075
3881.21 2924
3881.80 2748
3882.39 2728
3882.98 2806
3883.57 2825
3884.15 2645
3884.74 2767
3885.33 2848
3885.92 2876
3886.50 2920
3887.09 2876
3887.68 2905
3888.27 2985
3888.86 3128
3889.45 3079
3890.03 3168
3890.62 3201
3891.21 3140
3891.80 2988
3892.39 3181
3892.98 3316
3893.56 3292
3894.15 3267
3894.74 3428
3895.33 3176
3895.92 3001
3896.51 3331
3897.10 3127
3897.68 3005
3898.27 2908
3898.86 2955
3899.45 3159
3900.04 3042
3900.63 3103
3901.22 2944
3901.81 3410
3902.40 3388
3902.99 3331
3903.57 3104
3904.16 2942
3904.75 2948
3905.34 3158
3905.93 3215
3906.52 3027
3907.11 3195
3907.70 3350
3908.29 3058
3908.88 2896
3909.47 2976
3910.06 2894
3910.65 2750
3911.24 2648
3911.83 2812
3912.42 2781
3913.01 2835
3913.60 2794
3914.19 2774
3914.78 2920
3915.37 2739
3915.96 2933
3916.55 2950
3917.14 2958
3917.73 2771
3918.32 2905
3918.91 2882
3919.50 2720
3920.09 2833
3920.68 2834
3921.27 2883
3921.86 3056
3922.45 3114
3923.05 2919
3923.64 2960
3924.23 3067
3924.82 2902
3925.41 2579
3926.00 2705
3926.59 2631
3927.18 2765
3927.77 2602
3928.36 2734
3928.95 2579
3929.55 2740
3930.14 2528
3930.73 2653
3931.32 2830
3931.91 2740
3932.50 2586
3933.09 2594
3933.69 2555
3934.28 2621
3934.87 2838
3935.46 3027
3936.05 2928
3936.64 2634
3937.24 2767
3937.83 2645
3938.42 2594
3939.01 2723
3939.60 2850
3940.20 2762
3940.79 2749
3941.38 2763
3941.97 2873
3942.56 2786
3943.16 2918
3943.75 2653
3944.34 2866
3944.93 2804
3945.53 2849
3946.12 2745
3946.71 2625
3947.30 2700
3947.90 2627
3948.49 2527
3949.08 2671
3949.67 2737
3950.27 2348
3950.86 2577
3951.45 2835
3952.05 2837
3952.64 2654
3953.23 2537
3953.82 2657
3954.42 2886
3955.01 2850
3955.60 2991
3956.20 2844
3956.79 2755
3957.38 2694
3957.98 2858
3958.57 2762
3959.16 2684
3959.76 2823
3960.35 2672
3960.94 2659
3961.54 2611
3962.13 2726
3962.73 2641
3963.32 2787
3963.91 2637
3964.51 2639
3965.10 2879
3965.69 2725
3966.29 2698
3966.88 2800
3967.48 2891
3968.07 2890
3968.66 2911
3969.26 2852
3969.85 2808
3970.45 2744
3971.04 2949
3971.64 2847
3972.23 2733
3972.82 2875
3973.42 2858
3974.01 2807
3974.61 2713
3975.20 2752
3975.80 2789
3976.39 2903
3976.99 2832
3977.58 2821
3978.18 2869
3978.77 2954
3979.37 2869
3979.96 2746
3980.56 2856
3981.15 2795
3981.75 2742
3982.34 2826
3982.94 2787
3983.53 3081
3984.13 2904
3984.72 2754
3985.32 3144
3985.91 2965
3986.51 2844
3987.11 2833
3987.70 2763
3988.30 2951
3988.89 2986
3989.49 2742
3990.08 2652
3990.68 2721
3991.28 2797
3991.87 2899
3992.47 3073
3993.06 3142
3993.66 2848
3994.26 2878
3994.85 2975
3995.45 3010
3996.04 2923
3996.64 2915
3997.24 2883
3997.83 2914
3998.43 2963
3999.03 3061
3999.62 2984
4000.22 2788
4000.81 2882
4001.41 2925
4002.01 2974
4002.60 2858
4003.20 2787
4003.80 2852
4004.40 2923
4004.99 3222
4005.59 3176
4006.19 3194
4006.78 3087
4007.38 2985
4007.98 3244
4008.57 3194
4009.17 3135
4009.77 3032
4010.37 3176
4010.96 3231
4011.56 3191
4012.16 3064
4012.76 2873
4013.35 2907
4013.95 3080
4014.55 3354
4015.15 3316
4015.74 3461
4016.34 3205
4016.94 3267
4017.54 3260
4018.13 3484
4018.73 3400
4019.33 3442
4019.93 3446
4020.53 3226
4021.12 3116
4021.72 3241
4022.32 2999
4022.92 3052
4023.52 3101
4024.12 3133
4024.71 3005
4025.31 3303
4025.91 3241
4026.51 3244
4027.11 3211
4027.71 3255
4028.30 3225
4028.90 3440
4029.50 3550
4030.10 3565
4030.70 3527
4031.30 3472
4031.90 3548
4032.50 3455
4033.10 3467
4033.69 3158
4034.29 3215
4034.89 3269
4035.49 3128
4036.09 2849
4036.69 2945
4037.29 2773
4037.89 2669
4038.49 2719
4039.09 3021
4039.69 2915
4040.29 2664
4040.89 2667
4041.49 2775
4042.08 2653
4042.68 2583
4043.28 2618
4043.88 2782
4044.48 2801
4045.08 2851
4045.68 2764
4046.28 2815
4046.88 2640
4047.48 2647
4048.08 2640
4048.68 2816
4049.28 2853
4049.88 2916
4050.48 2961
4051.08 2959
4051.69 2990
4052.29 2793
4052.89 2895
4053.49 3200
4054.09 3090
4054.69 3102
4055.29 3022
4055.89 2920
4056.49 2875
4057.09 2759
4057.69 2817
4058.29 2863
4058.89 2842
4059.49 2753
4060.09 2703
4060.70 2534
4061.30 2603
4061.90 2656
4062.50 2566
4063.10 2518
4063.70 2532
4064.30 2581
4064.90 2668
4065.51 2695
4066.11 2648
4066.71 2659
4067.31 2735
4067.91 2730
4068.51 2643
4069.11 2725
4069.72 2643
4070.32 2550
4070.92 2566
4071.52 2783
4072.12 2668
4072.73 2617
4073.33 2811
4073.93 2625
4074.53 2508
4075.13 2604
4075.74 2688
4076.34 2630
4076.94 2620
4077.54 2579
4078.14 2635
4078.75 2466
4079.35 2689
4079.95 2639
4080.55 2514
4081.16 2580
4081.76 2682
4082.36 2710
4082.96 2664
4083.57 2511
4084.17 2531
4084.77 2625
4085.38 2524
4085.98 2583
4086.58 2628
4087.18 2514
4087.79 2643
4088.39 2686
4088.99 2665
4089.60 2562
4090.20 2499
4090.80 2691
4091.41 2666
4092.01 2778
4092.61 2632
4093.22 2656
4093.82 2696
4094.42 2728
4095.03 2639
4095.63 2682
4096.23 2610
4096.84 2576
4097.44 2715
4098.05 2742
4098.65 2620
4099.25 2545
4099.86 2793
4100.46 2812
4101.06 2574
4101.67 2551
4102.27 2614
4102.88 2550
4103.48 2666
4104.09 2429
4104.69 2595
4105.29 2533
4105.90 2508
4106.50 2530
4107.11 2474
4107.71 2627
4108.32 2564
4108.92 2550
4109.53 2601
4110.13 2602
4110.74 2504
4111.34 2631
4111.94 2627
4112.55 2566
4113.15 2432
4113.76 2522
4114.36 2530
4114.97 2470
4115.57 2568
4116.18 2564
4116.78 2540
4117.39 2505
4118.00 2540
4118.60 2614
4119.21 2639
4119.81 2573
4120.42 2552
4121.02 2542
4121.63 2566
4122.23 2841
4122.84 2724
4123.44 2558
4124.05 2529
4124.66 2496
4125.26 2614
4125.87 2590
4126.47 2434
4127.08 2507
4127.68 2672
4128.29 2612
4128.90 2693
4129.50 2574
4130.11 2488
4130.72 2484
4131.32 2447
4131.93 2453
4132.53 2655
4133.14 2752
4133.75 2717
4134.35 2548
4134.96 2784
4135.57 2837
4136.17 2947
4136.78 2948
4137.39 2846
4137.99 2974
4138.60 2978
4139.21 2937
4139.81 2848
4140.42 3037
4141.03 3065
4141.63 3143
4142.24 3254
4142.85 3131
4143.46 3235
4144.06 3282
4144.67 3233
4145.28 3231
4145.88 3216
4146.49 2927
4147.10 2758
4147.71 2833
4148.31 2767
4148.92 2545
4149.53 2539
4150.14 2494
4150.74 2418
4151.35 2463
4151.96 2586
4152.57 2495
4153.18 2584
4153.78 2642
4154.39 2415
4155.00 2523
4155.61 2544
4156.22 2561
4156.82 2670
4157.43 2575
4158.04 2550
4158.65 2447
4159.26 2539
4159.86 2386
4160.47 2420
4161.08 2551
4161.69 2732
4162.30 2809
4162.91 2693
4163.52 2759
4164.12 2799
4164.73 2642
4165.34 2867
4165.95 2965
4166.56 3051
4167.17 2969
4167.78 2827
4168.39 2972
4168.99 2965
4169.60 2870
4170.21 2870
4170.82 2739
4171.43 2690
4172.04 2744
4172.65 2700
4173.26 2800
4173.87 2791
4174.48 2773
4175.09 2788
4175.70 2831
4176.31 2965
4176.92 2691
4177.53 2794
4178.13 2706
4178.74 2806
4179.35 2736
4179.96 2821
4180.57 2768
4181.18 2731
4181.79 2613
4182.40 2829
4183.01 2563
4183.62 2662
4184.23 2645
4184.84 2720
4185.45 2710
4186.06 2510
4186.67 2620
4187.29 2585
4187.90 2518
4188.51 2610
4189.12 2740
4189.73 2715
4190.34 2705
4190.95 2801
4191.56 2791
4192.17 2728
4192.78 2902
4193.39 3044
4194.00 3297
4194.61 3077
4195.22 3232
4195.83 3507
4196.45 3369
4197.06 3316
4197.67 3264
4198.28 3187
4198.89 3309
4199.50 3006
4200.11 2940
4200.72 3083
4201.33 3055
4201.95 2837
4202.56 2744
4203.17 2774
4203.78 2672
4204.39 2773
4205.00 2744
4205.62 2927
4206.23 2822
4206.84 2705
4207.45 2732
4208.06 2736
4208.67 2929
4209.29 2876
4209.90 2904
4210.51 2999
4211.12 3126
4211.73 2842
4212.35 2746
4212.96 2841
4213.57 2750
4214.18 2934
4214.80 2887
4215.41 2779
4216.02 3045
4216.63 3082
4217.25 2985
4217.86 3055
4218.47 3026
4219.08 3185
4219.70 3431
4220.31 3418
4220.92 3633
4221.53 3715
4222.15 3670
4222.76 4003
4223.37 3905
4223.99 3987
4224.60 4008
4225.21 4143
4225.83 4166
4226.44 4030
4227.05 4152
4227.66 4617
4228.28 4570
4228.89 4591
4229.51 4780
4230.12 4508
4230.73 4553
4231.35 4693
4231.96 4884
4232.57 5118
4233.19 5213
4233.80 5498
4234.41 5758
4235.03 6147
4235.64 6224
4236.26 6204
4236.87 5998
4237.48 5820
4238.10 5265
4238.71 4890
4239.33 4821
4239.94 4339
4240.55 4169
4241.17 4093
4241.78 3908
4242.40 3597
4243.01 3332
4243.63 3730
4244.24 3572
4244.85 3643
4245.47 3542
4246.08 3497
4246.70 3558
4247.31 3588
4247.93 3695
4248.54 3798
4249.16 3693
4249.77 3638
4250.39 3410
4251.00 3241
4251.62 3307
4252.23 3239
4252.85 3321
4253.46 3213
4254.08 3371
4254.69 3216
4255.31 3082
4255.92 3189
4256.54 3410
4257.15 3075
4257.77 3007
4258.39 3369
4259.00 3213
4259.62 3099
4260.23 2986
4260.85 2995
4261.46 3079
4262.08 2840
4262.69 2894
4263.31 3209
4263.93 3300
4264.54 3060
4265.16 2962
4265.77 3009
4266.39 3026
4267.01 2936
4267.62 2981
4268.24 3148
4268.86 3243
4269.47 3168
4270.09 3019
4270.70 2996
4271.32 2843
4271.94 2946
4272.55 2926
4273.17 2851
4273.79 2882
4274.40 2970
4275.02 2955
4275.64 3040
4276.25 3005
4276.87 3202
4277.49 3047
4278.10 2940
4278.72 3154
4279.34 3003
4279.96 2928
4280.57 2849
4281.19 2881
4281.81 3037
4282.42 2883
4283.04 2716
4283.66 2708
4284.28 2803
4284.89 2788
4285.51 2519
4286.13 2677
4286.75 2854
4287.36 2712
4287.98 2730
4288.60 2562
4289.22 2705
4289.83 2706
4290.45 2664
4291.07 2708
4291.69 2682
4292.31 2708
4292.92 2714
4293.54 2607
4294.16 2641
4294.78 2845
4295.40 2692
4296.01 2652
4296.63 2636
4297.25 2630
4297.87 2650
4298.49 2561
4299.11 2608
4299.72 2504
4300.34 2507
4300.96 2402
4301.58 2640
4302.20 2616
4302.82 2746
4303.44 2695
4304.06 2723
4304.67 2774
4305.29 2719
4305.91 2752
4306.53 2681
4307.15 2547
4307.77 2589
4308.39 2530
4309.01 2496
4309.63 2409
4310.25 2663
4310.86 2414
4311.48 2723
4312.10 2675
4312.72 2544
4313.34 2483
4313.96 2580
4314.58 2463
4315.20 2608
4315.82 2646
4316.44 2634
4317.06 2654
4317.68 2624
4318.30 2589
4318.92 2808
4319.54 2681
4320.16 2458
4320.78 2620
4321.40 2574
4322.02 2575
4322.64 2706
4323.26 2830
4323.88 2777
4324.50 2742
4325.12 2858
4325.74 3013
4326.36 2964
4326.98 2792
4327.60 2661
4328.22 2795
4328.84 2809
4329.46 2838
4330.08 2945
4330.71 2901
4331.33 2730
4331.95 2819
4332.57 2953
4333.19 2890
4333.81 2825
4334.43 2919
4335.05 2835
4335.67 2772
4336.29 3154
4336.91 3272
4337.54 3026
4338.16 3234
4338.78 2885
4339.40 3014
4340.02 3113
4340.64 3048
4341.26 3134
4341.89 3105
4342.51 3308
4343.13 3564
4343.75 3695
4344.37 3877
4344.99 4474
4345.62 4917
4346.24 5204
4346.86 5827
4347.48 6117
4348.10 6240
4348.73 6192
4349.35 5912
4349.97 5482
4350.59 4886
4351.21 4180
4351.84 3940
4352.46 3565
4353.08 3300
4353.70 3202
4354.33 3231
4354.95 3132
4355.57 3000
4356.19 2938
4356.82 2946
4357.44 2917
4358.06 2945
4358.68 3037
4359.31 3151
4359.93 3136
4360.55 3043
4361.17 2919
4361.80 3279
4362.42 3241
4363.04 3226
4363.67 3004
4364.29 3026
4364.91 3252
4365.54 3205
4366.16 3290
4366.78 3202
4367.41 3095
4368.03 2931
4368.65 2925
4369.28 2856
4369.90 2789
4370.52 2808
4371.15 2603
4371.77 2547
4372.39 2530
4373.02 2430
4373.64 2604
4374.27 2468
4374.89 2623
4375.51 2661
4376.14 2808
4376.76 2616
4377.39 2710
4378.01 2784
4378.63 2733
4379.26 2650
4379.88 2738
4380.51 2891
4381.13 2742
4381.75 2775
4382.38 2702
4383.00 2597
4383.63 2652
4384.25 2742
4384.88 2617
4385.50 2491
4386.13 2563
4386.75 2624
4387.38 2751
4388.00 2465
4388.63 2422
4389.25 2417
4389.88 2537
4390.50 2468
4391.13 2514
4391.75 2389
4392.38 2395
4393.00 2361
4393.63 2494
4394.25 2426
4394.88 2555
4395.50 2571
4396.13 2434
4396.75 2380
4397.38 2401
4398.00 2424
4398.63 2509
4399.26 2529
4399.88 2592
4400.51 2386
4401.13 2389
4401.76 2407
4402.38 2530
4403.01 2544
4403.64 2589
4404.26 2526
4404.89 2722
4405.51 2590
4406.14 2559
4406.77 2488
4407.39 2382
4408.02 2461
4408.64 2433
4409.27 2447
4409.90 2370
4410.52 2290
4411.15 2364
4411.78 2340
4412.40 2308
4413.03 2442
4413.66 2657
4414.28 2725
4414.91 2537
4415.54 2705
4416.16 2564
4416.79 2544
4417.42 2418
4418.04 2496
4418.67 2463
4419.30 2440
4419.93 2492
4420.55 2367
4421.18 2566
4421.81 2475
4422.43 2475
4423.06 2381
4423.69 2379
4424.32 2392
4424.94 2337
4425.57 2509
4426.20 2411
4426.83 2224
4427.45 2344
4428.08 2208
4428.71 2156
4429.34 2244
4429.96 2265
4430.59 2188
4431.22 2316
4431.85 2255
4432.48 2141
4433.10 2221
4433.73 2191
4434.36 2284
4434.99 2472
4435.62 2344
4436.24 2270
4436.87 2342
4437.50 2397
4438.13 2348
4438.76 2462
4439.39 2313
4440.02 2255
4440.64 2253
4441.27 2297
4441.90 2247
4442.53 2206
4443.16 2252
4443.79 2284
4444.42 2234
4445.04 2252
4445.67 2245
4446.30 2374
4446.93 2463
4447.56 2422
4448.19 2386
4448.82 2417
4449.45 2372
4450.08 2277
4450.71 2259
4451.34 2360
4451.97 2417
4452.59 2540
4453.22 2459
4453.85 2479
4454.48 2402
4455.11 2326
4455.74 2297
4456.37 2396
4457.00 2431
4457.63 2512
4458.26 2462
4458.89 2285
4459.52 2346
4460.15 2271
4460.78 2294
4461.41 2227
4462.04 2173
4462.67 2063
4463.30 2200
4463.93 2208
4464.56 2078
4465.19 2044
4465.82 1985
4466.45 2080
4467.08 2089
4467.71 2161
4468.34 2016
4468.97 2071
4469.61 2090
4470.24 2246
4470.87 2166
4471.50 2191
4472.13 2193
4472.76 2136
4473.39 2026
4474.02 2125
4474.65 2075
4475.28 2048
4475.91 2158
4476.54 2051
4477.18 2006
4477.81 2134
4478.44 2113
4479.07 2132
4479.70 2152
4480.33 2033
4480.96 2227
4481.59 2152
4482.23 2166
4482.86 2317
4483.49 2241
4484.12 2093
4484.75 2390
4485.38 2315
4486.02 2289
4486.65 2394
4487.28 2279
4487.91 2188
4488.54 2236
4489.18 2341
4489.81 2477
4490.44 2428
4491.07 2436
4491.70 2390
4492.34 2203
4492.97 2193
4493.60 2256
4494.23 2238
4494.87 2412
4495.50 2327
4496.13 2263
4496.76 2275
4497.40 2167
4498.03 2384
4498.66 2479
4499.29 2443
4499.93 2356
4500.56 2287
4501.19 2407
4501.82 2454
4502.46 2628
4503.09 2687
4503.72 2832
4504.36 2851
4504.99 2822
4505.62 2677
4506.26 2551
4506.89 2564
4507.52 2639
4508.16 2324
4508.79 2340
4509.42 2523
4510.06 2474
4510.69 2613
4511.32 2353
4511.96 2222
4512.59 2262
4513.22 2275
4513.86 2278
4514.49 2419
4515.13 2451
4515.76 2308
4516.39 2203
4517.03 2205
4517.66 2312
4518.30 2392
4518.93 2226
4519.56 2134
4520.20 2211
4520.83 2212
4521.47 2155
4522.10 2207
4522.73 2324
4523.37 2280
4524.00 2289
4524.64 2459
4525.27 2481
4525.91 2443
4526.54 2549
4527.18 2674
4527.81 2692
4528.45 2776
4529.08 2922
4529.72 2830
4530.35 3311
4530.99 3520
4531.62 3566
4532.26 3999
4532.89 4109
4533.53 3912
4534.16 4031
4534.80 3747
4535.43 3610
4536.07 3444
4536.70 3048
4537.34 2833
4537.97 2779
4538.61 2568
4539.24 2556
4539.88 2485
4540.51 2280
4541.15 2353
4541.79 2501
4542.42 2401
4543.06 2469
4543.69 2374
4544.33 2245
4544.96 2374
4545.60 2430
4546.24 2379
4546.87 2466
4547.51 2265
4548.14 2479
4548.78 2597
4549.42 2604
4550.05 2695
4550.69 2692
4551.33 2726
4551.96 2669
4552.60 2570
4553.24 2537
4553.87 2515
4554.51 2504
4555.15 2547
4555.78 2345
4556.42 2325
4557.06 2349
4557.69 2342
4558.33 2271
4558.97 2206
4559.60 2422
4560.24 2345
4560.88 2290
4561.51 2569
4562.15 2299
4562.79 2414
4563.43 2336
4564.06 2427
4564.70 2292
4565.34 2436
4565.97 2388
4566.61 2394
4567.25 2309
4567.89 2405
4568.52 2327
4569.16 2366
4569.80 2364
4570.44 2374
4571.07 2404
4571.71 2504
4572.35 2282
4572.99 2356
4573.63 2346
4574.26 2283
4574.90 2184
4575.54 2151
4576.18 2080
4576.82 2067
4577.45 2105
4578.09 2213
4578.73 2034
4579.37 2193
4580.01 2225
4580.65 2072
4581.28 2144
4581.92 2178
4582.56 2321
4583.20 2440
4583.84 2346
4584.48 2150
4585.12 2288
4585.76 2296
4586.39 2380
4587.03 2451
4587.67 2287
4588.31 2409
4588.95 2274
4589.59 2377
4590.23 2597
4590.87 2687
4591.51 2575
4592.15 2669
4592.78 2719
4593.42 2786
4594.06 2556
4594.70 2470
4595.34 2470
4595.98 2355
4596.62 2370
4597.26 2241
4597.90 2300
4598.54 2358
4599.18 2318
4599.82 2455
4600.46 2475
4601.10 2606
4601.74 2534
4602.38 2490
4603.02 2508
4603.66 2611
4604.30 2750
4604.94 2671
4605.58 2434
4606.22 2480
4606.86 2654
4607.50 2579
4608.14 2498
4608.78 2598
4609.42 2563
4610.06 2527
4610.70 2568
4611.34 2708
4611.98 2615
4612.62 2412
4613.26 2418
4613.90 2260
4614.55 2293
4615.19 2300
4615.83 2442
4616.47 2417
4617.11 2299
4617.75 2335
4618.39 2413
4619.03 2464
4619.67 2303
4620.31 2284
4620.96 2255
4621.60 2329
4622.24 2281
4622.88 2246
4623.52 2295
4624.16 2289
4624.80 2291
4625.44 2333
4626.09 2202
4626.73 2293
4627.37 2217
4628.01 2197
4628.65 2260
4629.29 2199
4629.94 2253
4630.58 2212
4631.22 2285
4631.86 2276
4632.50 2274
4633.15 2281
4633.79 2361
4634.43 2382
4635.07 2401
4635.72 2359
4636.36 2412
4637.00 2538
4637.64 2628
4638.28 2768
4638.93 2790
4639.57 2625
4640.21 2662
4640.85 2887
4641.50 2723
4642.14 2758
4642.78 2713
4643.43 2489
4644.07 2469
4644.71 2489
4645.35 2531
4646.00 2444
4646.64 2449
4647.28 2420
4647.93 2421
4648.57 2355
4649.21 2291
4649.86 2319
4650.50 2271
4651.14 2394
4651.79 2364
4652.43 2245
4653.07 2363
4653.72 2400
4654.36 2414
4655.00 2464
4655.65 2345
4656.29 2382
4656.93 2174
4657.58 2317
4658.22 2141
4658.87 2059
4659.51 2068
4660.15 2174
4660.80 2270
4661.44 2183
4662.09 2089
4662.73 2101
4663.37 2064
4664.02 2102
4664.66 2191
4665.31 2257
4665.95 2117
4666.59 2217
4667.24 2243
4667.88 2096
4668.53 2256
4669.17 2351
4669.82 2184
4670.46 2175
4671.11 2054
4671.75 2152
4672.40 2053
4673.04 2193
4673.69 2305
4674.33 2324
4674.98 2435
4675.62 2130
4676.27 2325
4676.91 2418
4677.56 2180
4678.20 2380
4678.85 2497
4679.49 2296
4680.14 2154
4680.78 2329
4681.43 2323
4682.07 2246
4682.72 2374
4683.36 2343
4684.01 2361
4684.66 2243
4685.30 2208
4685.95 2236
4686.59 2433
4687.24 2234
4687.88 2161
4688.53 2323
4689.18 2302
4689.82 2117
4690.47 2120
4691.11 2126
4691.76 2292
4692.41 2409
4693.05 2261
4693.70 2328
4694.34 2401
4694.99 2315
4695.64 2342
4696.28 2267
4696.93 2461
4697.58 2423
4698.22 2268
4698.87 2324
4699.52 2693
4700.16 2875
4700.81 2634
4701.46 2400
4702.10 2553
4702.75 2625
4703.40 2433
4704.04 2293
4704.69 2252
4705.34 2490
4705.99 2253
4706.63 2243
4707.28 2356
4707.93 2315
4708.57 2224
4709.22 2321
4709.87 2360
4710.52 2346
4711.16 2249
4711.81 2325
4712.46 2299
4713.11 2233
4713.75 2375
4714.40 2493
4715.05 2520
4715.70 2448
4716.35 2293
4716.99 2207
4717.64 2237
4718.29 2280
4718.94 2342
4719.58 2435
4720.23 2521
4720.88 2541
4721.53 2430
4722.18 2253
4722.83 2547
4723.47 2435
4724.12 2295
4724.77 2481
4725.42 2666
4726.07 2547
4726.72 2483
4727.36 2470
4728.01 2638
4728.66 2682
4729.31 2439
4729.96 2441
4730.61 2476
4731.26 2268
4731.91 2213
4732.55 2196
4733.20 2215
4733.85 2310
4734.50 2128
4735.15 2137
4735.80 2360
4736.45 2278
4737.10 2130
4737.75 2338
4738.40 2380
4739.05 2413
4739.70 2449
4740.35 2513
4740.99 2685
4741.64 2537
4742.29 2488
4742.94 2604
4743.59 2428
4744.24 2452
4744.89 2446
4745.54 2457
4746.19 2480
4746.84 2320
4747.49 2343
4748.14 2523
4748.79 2508
4749.44 2677
4750.09 2521
4750.74 2642
4751.39 2721
4752.04 2750
4752.69 2980
4753.34 2790
4753.99 2828
4754.64 2885
4755.29 2817
4755.95 2541
4756.60 2497
4757.25 2531
4757.90 2403
4758.55 2226
4759.20 2358
4759.85 2475
4760.50 2360
4761.15 2224
4761.80 2363
4762.45 2471
4763.10 2516
4763.75 2394
4764.41 2492
4765.06 2549
4765.71 2636
4766.36 2531
4767.01 2542
4767.66 2566
4768.31 2634
4768.97 2629
4769.62 2527
4770.27 2430
4770.92 2448
4771.57 2475
4772.22 2433
4772.87 2202
4773.53 2219
4774.18 2210
4774.83 2282
4775.48 2280
4776.13 2373
4776.79 2357
4777.44 2298
4778.09 2284
4778.74 2296
4779.39 2437
4780.05 2306
4780.70 2284
4781.35 2426
4782.00 2404
4782.65 2365
4783.31 2387
4783.96 2268
4784.61 2368
4785.26 2351
4785.92 2314
4786.57 2339
4787.22 2302
4787.88 2258
4788.53 2348
4789.18 2355
4789.83 2374
4790.49 2240
4791.14 2288
4791.79 2425
4792.45 2237
4793.10 2247
4793.75 2289
4794.40 2355
4795.06 2388
4795.71 2238
4796.36 2255
4797.02 2131
4797.67 2255
4798.32 2326
4798.98 2319
4799.63 2015
4800.29 2154
4800.94 2360
4801.59 2264
4802.25 2111
4802.90 2330
4803.55 2321
4804.21 2197
4804.86 2160
4805.52 2259
4806.17 2365
4806.82 2321
4807.48 2158
4808.13 2181
4808.79 2244
4809.44 2264
4810.09 2114
4810.75 2352
4811.40 2298
4812.06 2162
4812.71 2269
4813.37 2391
4814.02 2270
4814.67 2194
4815.33 2214
4815.98 2136
4816.64 2226
4817.29 2570
4817.95 2326
4818.60 2354
4819.26 2428
4819.91 2383
4820.57 2455
4821.22 2422
4821.88 2585
4822.53 2463
4823.19 2810
4823.84 2633
4824.50 2551
4825.15 2680
4825.81 2500
4826.46 2632
4827.12 2615
4827.77 2558
4828.43 2627
4829.09 2537
4829.74 2695
4830.40 2549
4831.05 2627
4831.71 2576
4832.36 2580
4833.02 2744
4833.68 2755
4834.33 2484
4834.99 2643
4835.64 2762
4836.30 2941
4836.96 3020
4837.61 3074
4838.27 3114
4838.92 3039
4839.58 3167
4840.24 3108
4840.89 3136
4841.55 3190
4842.21 3023
4842.86 2874
4843.52 2766
4844.17 2679
4844.83 2770
4845.49 2908
4846.14 2991
4846.80 2780
4847.46 2913
4848.11 2985
4848.77 3163
4849.43 3260
4850.09 3190
4850.74 3284
4851.40 3546
4852.06 3637
4852.71 3435
4853.37 3537
4854.03 3491
4854.69 3141
4855.34 3071
4856.00 3006
4856.66 3020
4857.31 2962
4857.97 3104
4858.63 3366
4859.29 3283
4859.94 3301
4860.60 3011
4861.26 3167
4861.92 3233
4862.58 3138
4863.23 3199
4863.89 3388
4864.55 3241
4865.21 3191
4865.87 3330
4866.52 3356
4867.18 3386
4867.84 3387
4868.50 3372
4869.16 3068
4869.81 2960
4870.47 2861
4871.13 2994
4871.79 3013
4872.45 3097
4873.11 3093
4873.77 2975
4874.42 3167
4875.08 2988
4875.74 3082
4876.40 3080
4877.06 3009
4877.72 2812
4878.38 2908
4879.03 3091
4879.69 3078
4880.35 2911
4881.01 2667
4881.67 2763
4882.33 2636
4882.99 2621
4883.65 2741
4884.31 2657
4884.97 2531
4885.63 2751
4886.29 2751
4886.95 2740
4887.60 2723
4888.26 2887
4888.92 2819
4889.58 2841
4890.24 2947
4890.90 2905
4891.56 2980
4892.22 2907
4892.88 2904
4893.54 2853
4894.20 2933
4894.86 2805
4895.52 2702
4896.18 2590
4896.84 2631
4897.50 2753
4898.16 2590
4898.82 2586
4899.48 2782
4900.14 2694
4900.80 2689
4901.46 2636
4902.12 2469
4902.79 2501
4903.45 2453
4904.11 2683
4904.77 2669
4905.43 2587
4906.09 2536
4906.75 2438
4907.41 2445
4908.07 2522
4908.73 2519
4909.39 2334
4910.05 2389
4910.71 2422
4911.38 2599
4912.04 2502
4912.70 2544
4913.36 2595
4914.02 2334
4914.68 2297
4915.34 2260
4916.00 2324
4916.67 2311
4917.33 2436
4917.99 2451
4918.65 2400
4919.31 2236
4919.97 2255
4920.64 2137
4921.30 2209
4921.96 2206
4922.62 2144
4923.28 2307
4923.94 2181
4924.61 2308
4925.27 2243
4925.93 2229
4926.59 2175
4927.26 2389
4927.92 2301
4928.58 2368
4929.24 2289
4929.90 2138
4930.57 2261
4931.23 2341
4931.89 2420
4932.55 2433
4933.22 2221
4933.88 2389
4934.54 2289
4935.20 2190
4935.87 2346
4936.53 2322
4937.19 2274
4937.86 2298
4938.52 2493
4939.18 2393
4939.84 2340
4940.51 2364
4941.17 2430
4941.83 2201
4942.50 2009
4943.16 2146
4943.82 2204
4944.49 2244
4945.15 2233
4945.81 2189
4946.48 2334
4947.14 2271
4947.80 2066
4948.47 2234
4949.13 2153
4949.79 2017
4950.46 2172
4951.12 2307
4951.79 2141
4952.45 2107
4953.11 2145
4953.78 2220
4954.44 2089
4955.11 2130
4955.77 2098
4956.43 2094
4957.10 2019
4957.76 1984
4958.43 2029
4959.09 2043
4959.76 2033
4960.42 2191
4961.08 2269
4961.75 2251
4962.41 2191
4963.08 2331
4963.74 2368
4964.41 2379
4965.07 2379
4965.74 2134
4966.40 2349
4967.07 2270
4967.73 2222
4968.40 2292
4969.06 2410
4969.73 2283
4970.39 2077
4971.06 2126
4971.72 2240
4972.39 2211
4973.05 2196
4973.72 2187
4974.38 2211
4975.05 2185
4975.71 2255
4976.38 2265
4977.04 2184
4977.71 2092
4978.37 2053
4979.04 2195
4979.71 2370
4980.37 2228
4981.04 2198
4981.70 2076
4982.37 2104
4983.04 1951
4983.70 2085
4984.37 2014
4985.03 1969
4985.70 1969
4986.37 1934
4987.03 2162
4987.70 2186
4988.36 2187
4989.03 2086
4989.70 2071
4990.36 1986
4991.03 2069
4991.70 2092
4992.36 1995
4993.03 2017
4993.70 2050
4994.36 2080
4995.03 1995
4995.70 2022
4996.36 2032
4997.03 2154
4997.70 2110
4998.36 2214
4999.03 2092
4999.70 2126
5000.36 2094
5001.03 2243
5001.70 2167
5002.37 1920
5003.03 1989
5003.70 2122
5004.37 2109
5005.03 2262
5005.70 2210
5006.37 2267
5007.04 2028
5007.70 1998
5008.37 1900
5009.04 2149
5009.71 2212
5010.38 2171
5011.04 2267
5011.71 1982
5012.38 2152
5013.05 2052
5013.71 2001
5014.38 2076
5015.05 1970
5015.72 2035
5016.39 2124
5017.06 1983
5017.72 2064
5018.39 2154
5019.06 2274
5019.73 2375
5020.40 2409
5021.07 2469
5021.73 2533
5022.40 2776
5023.07 2944
5023.74 3102
5024.41 3101
5025.08 2977
5025.75 2853
5026.41 2663
5027.08 2661
5027.75 2626
5028.42 2611
5029.09 2499
5029.76 2276
5030.43 2270
5031.10 2161
5031.77 2230
5032.44 2163
5033.10 2089
5033.77 2192
5034.44 2060
5035.11 2087
5035.78 1944
5036.45 1927
5037.12 2060
5037.79 1995
5038.46 1904
5039.13 2088
5039.80 2090
5040.47 2208
5041.14 2162
5041.81 1990
5042.48 1963
5043.15 2237
5043.82 2260
5044.49 2087
5045.16 2130
5045.83 2102
5046.50 2266
5047.17 2150
5047.84 2054
5048.51 2152
5049.18 2163
5049.85 2106
5050.52 2077
5051.19 2098
5051.86 2221
5052.53 2062
5053.20 1976
5053.87 1969
5054.54 1985
5055.21 2005
5055.89 1894
5056.56 2031
5057.23 1927
5057.90 2025
5058.57 2014
5059.24 2031
5059.91 2052
5060.58 2202
5061.25 2191
5061.92 2285
5062.60 2182
5063.27 1999
5063.94 1963
5064.61 2011
5065.28 1945
5065.95 1977
5066.62 2117
5067.30 1973
5067.97 2106
5068.64 2164
5069.31 2030
5069.98 1903
5070.65 1992
5071.33 2017
5072.00 1906
5072.67 1931
5073.34 2034
5074.01 2194
5074.68 1965
5075.36 2027
5076.03 2093
5076.70 2078
5077.37 1923
5078.05 2014
5078.72 1964
5079.39 2051
5080.06 2117
5080.73 2120
5081.41 1991
5082.08 2037
5082.75 2111
5083.42 2125
5084.10 2142
5084.77 2040
5085.44 2152
5086.12 2114
5086.79 1970
5087.46 2022
5088.13 2168
5088.81 2158
5089.48 2181
5090.15 2401
5090.83 2498
5091.50 2411
5092.17 2417
5092.85 2540
5093.52 2591
5094.19 2678
5094.87 2585
5095.54 2371
5096.21 2410
5096.89 2262
5097.56 2221
5098.23 2202
5098.91 2100
5099.58 2219
5100.25 2169
5100.93 2073
5101.60 1990
5102.28 2035
5102.95 2030
5103.62 1889
5104.30 1988
5104.97 2069
5105.65 2147
5106.32 2290
5106.99 2314
5107.67 2310
5108.34 2180
5109.02 2136
5109.69 2053
5110.36 2030
5111.04 2201
5111.71 2038
5112.39 1993
5113.06 2097
5113.74 2030
5114.41 1955
5115.09 2002
5115.76 1991
5116.44 2056
5117.11 2060
5117.79 2139
5118.46 2179
5119.14 2306
5119.81 2340
5120.49 2165
5121.16 2193
5121.84 2160
5122.51 2209
5123.19 2178
5123.86 2242
5124.54 2114
5125.21 2246
5125.89 2286
5126.56 2092
5127.24 2167
5127.91 2193
5128.59 2211
5129.27 2186
5129.94 2171
5130.62 2143
5131.29 2229
5131.97 2088
5132.64 2062
5133.32 2170
5134.00 2364
5134.67 2351
5135.35 2150
5136.02 2016
5136.70 2090
5137.38 2073
5138.05 2086
5138.73 2228
5139.40 2227
5140.08 2095
5140.76 2030
5141.43 2142
5142.11 2220
5142.79 2199
5143.46 2072
5144.14 2078
5144.82 2088
5145.49 2001
5146.17 1992
5146.85 2001
5147.52 1851
5148.20 1973
5148.88 1952
5149.55 2013
5150.23 2151
5150.91 2050
5151.59 1847
5152.26 1740
5152.94 1886
5153.62 1991
5154.29 1937
5154.97 1914
5155.65 1871
5156.33 1995
5157.00 1882
5157.68 1855
5158.36 1867
5159.04 1888
5159.71 1914
5160.39 1974
5161.07 1877
5161.75 1917
5162.42 2045
5163.10 2050
5163.78 2017
5164.46 1962
5165.14 1909
5165.81 1907
5166.49 2098
5167.17 2033
5167.85 1947
5168.53 2014
5169.21 2095
5169.88 1982
5170.56 2084
5171.24 2080
5171.92 1962
5172.60 2058
5173.28 1894
5173.95 1945
5174.63 1947
5175.31 2035
5175.99 1990
5176.67 1946
5177.35 1860
5178.03 1972
5178.71 1949
5179.38 1987
5180.06 2061
5180.74 2048
5181.42 2065
5182.10 2036
5182.78 1799
5183.46 1961
5184.14 1978
5184.82 1815
5185.50 1988
5186.18 1942
5186.86 1817
5187.53 1901
5188.21 1908
5188.89 1854
5189.57 1893
5190.25 1898
5190.93 1859
5191.61 1924
5192.29 1738
5192.97 1694
5193.65 1792
5194.33 1921
5195.01 1851
5195.69 1898
5196.37 1881
5197.05 1828
5197.73 2004
5198.41 1906
5199.09 1866
5199.77 1926
5200.45 1880
5201.13 1935
5201.81 1942
5202.49 1897
5203.17 2072
5203.86 2027
5204.54 1998
5205.22 2225
5205.90 2025
5206.58 2073
5207.26 2094
5207.94 2152
5208.62 2230
5209.30 2316
5209.98 2246
5210.66 2304
5211.34 2242
5212.02 2299
5212.71 2251
5213.39 2083
5214.07 2048
5214.75 2190
5215.43 2155
5216.11 2143
5216.79 2098
5217.47 2105
5218.16 2054
5218.84 1899
5219.52 1887
5220.20 2034
5220.88 2113
5221.56 2015
5222.25 2028
5222.93 2154
5223.61 2187
5224.29 1943
5224.97 1992
5225.66 1893
5226.34 1902
5227.02 2125
5227.70 2001
5228.38 1933
5229.07 1850
5229.75 1917
5230.43 2111
5231.11 2180
5231.79 2088
5232.48 1935
5233.16 1877
5233.84 1931
5234.52 2016
5235.21 2009
5235.89 2158
5236.57 1995
5237.26 2083
5237.94 2183
5238.62 1989
5239.30 2015
5239.99 2173
5240.67 2022
5241.35 1962
5242.04 1950
5242.72 1991
5243.40 2056
5244.08 2121
5244.77 1934
5245.45 1935
5246.13 2143
5246.82 2279
5247.50 2231
5248.18 2361
5248.87 2337
5249.55 2549
5250.24 2645
5250.92 2681
5251.60 2586
5252.29 2551
5252.97 2407
5253.65 2218
5254.34 2131
5255.02 1961
5255.71 1937
5256.39 2019
5257.07 2064
5257.76 1847
5258.44 1847
5259.13 1876
5259.81 1865
5260.49 2007
5261.18 2088
5261.86 2026
5262.55 2083
5263.23 2147
5263.92 2077
5264.60 2026
5265.28 1998
5265.97 1896
5266.65 1962
5267.34 1912
5268.02 2115
5268.71 1953
5269.39 2060
5270.08 2149
5270.76 2265
5271.45 2228
5272.13 2068
5272.82 1921
5273.50 2017
5274.19 2009
5274.87 2034
5275.56 1966
5276.24 2006
5276.93 2118
5277.61 2170
5278.30 1948
5278.98 2112
5279.67 2187
5280.36 2364
5281.04 2477
5281.73 2545
5282.41 2697
5283.10 2695
5283.78 2803
5284.47 2941
5285.16 2537
5285.84 2421
5286.53 2373
5287.21 2267
5287.90 2240
5288.59 2103
5289.27 2057
5289.96 2154
5290.64 2196
5291.33 1942
5292.02 2026
5292.70 2133
5293.39 2068
5294.08 2181
5294.76 2201
5295.45 2092
5296.13 2064
5296.82 2099
5297.51 2240
5298.19 2217
5298.88 2339
5299.57 2254
5300.25 2177
5300.94 2206
5301.63 2017
5302.32 2116
5303.00 1995
5303.69 2040
5304.38 2104
5305.06 2085
5305.75 2147
5306.44 2130
5307.13 2062
5307.81 2032
5308.50 2015
5309.19 2093
5309.87 2219
5310.56 2083
5311.25 2096
5311.94 2024
5312.62 2059
5313.31 2117
5314.00 2124
5314.69 2019
5315.38 2134
5316.06 2152
5316.75 1999
5317.44 2146
5318.13 2093
5318.82 2256
5319.50 2412
5320.19 2294
5320.88 2099
5321.57 2234
5322.26 2462
5322.94 2354
5323.63 2290
5324.32 2099
5325.01 2007
5325.70 1982
5326.39 2046
5327.07 2140
5327.76 2168
5328.45 2113
5329.14 2010
5329.83 2014
5330.52 1977
5331.21 2104
5331.90 2142
5332.58 2075
5333.27 2109
5333.96 2033
5334.65 2225
5335.34 2147
5336.03 2013
5336.72 1983
5337.41 2022
5338.10 2010
5338.79 2210
5339.48 2243
5340.17 2232
5340.86 2286
5341.54 2084
5342.23 2221
5342.92 2345
5343.61 2228
5344.30 2163
5344.99 2267
5345.68 2200
5346.37 2147
5347.06 2472
5347.75 2455
5348.44 2521
5349.13 2568
5349.82 2558
5350.51 2659
5351.20 2706
5351.89 2770
5352.58 2841
5353.27 2684
5353.96 2632
5354.65 2600
5355.34 2423
5356.03 2407
5356.72 2419
5357.42 2302
5358.11 2275
5358.80 2139
5359.49 2222
5360.18 2196
5360.87 2005
5361.56 2050
5362.25 2074
5362.94 2027
5363.63 2104
5364.32 2206
5365.01 2049
5365.70 2112
5366.40 2116
5367.09 2200
5367.78 2113
5368.47 1834
5369.16 1893
5369.85 1971
5370.54 1844
5371.23 1910
5371.93 1971
5372.62 2008
5373.31 1886
5374.00 1914
5374.69 2013
5375.38 1902
5376.08 1743
5376.77 1805
5377.46 1881
5378.15 1855
5378.84 1853
5379.53 1771
5380.23 1802
5380.92 1849
5381.61 1868
5382.30 1911
5383.00 1745
5383.69 1814
5384.38 1867
5385.07 1897
5385.76 1897
5386.46 1764
5387.15 1887
5387.84 1881
5388.53 1935
5389.23 1981
5389.92 2013
5390.61 1886
5391.30 1898
5392.00 1995
5392.69 1958
5393.38 1967
5394.08 1898
5394.77 1956
5395.46 1935
5396.15 1954
5396.85 1916
5397.54 1894
5398.23 1849
5398.93 1819
5399.62 1804
5400.31 1851
5401.01 2020
5401.70 1982
5402.39 1923
5403.09 1822
5403.78 1906
5404.47 1916
5405.17 1804
5405.86 1884
5406.56 2011
5407.25 1941
5407.94 1829
5408.64 2039
5409.33 2030
5410.02 2012
5410.72 2039
5411.41 1991
5412.11 1932
5412.80 1963
5413.49 1909
5414.19 1849
5414.88 1932
5415.58 1923
5416.27 1886
5416.97 1943
5417.66 1883
5418.35 1794
5419.05 1957
5419.74 1975
5420.44 1936
5421.13 2045
5421.83 1953
5422.52 1983
5423.22 1990
5423.91 1929
5424.61 1924
5425.30 1944
5426.00 1952
5426.69 2013
5427.39 2001
5428.08 1926
5428.78 1936
5429.47 2016
5430.17 2102
5430.86 2050
5431.56 2045
5432.25 2082
5432.95 2014
5433.64 1971
5434.34 1881
5435.03 1934
5435.73 1972
5436.43 2010
5437.12 2101
5437.82 2145
5438.51 2030
5439.21 1967
5439.90 2060
5440.60 2292
5441.30 2106
5441.99 2197
5442.69 2185
5443.38 2229
5444.08 2230
5444.78 2356
5445.47 2305
5446.17 2518
5446.86 2600
5447.56 2721
5448.26 2755
5448.95 2756
5449.65 2659
5450.35 2747
5451.04 2550
5451.74 2549
5452.44 2586
5453.13 2644
5453.83 2487
5454.53 2429
5455.22 2375
5455.92 2288
5456.62 2307
5457.31 2221
5458.01 2210
5458.71 2311
5459.40 2478
5460.10 2498
5460.80 2548
5461.50 2597
5462.19 2777
5462.89 2777
5463.59 2902
5464.29 2960
5464.98 2934
5465.68 3194
5466.38 3168
5467.08 3035
5467.77 3250
5468.47 2906
5469.17 2773
5469.87 2644
5470.56 2542
5471.26 2472
5471.96 2584
5472.66 2716
5473.36 2515
5474.05 2376
5474.75 2435
5475.45 2366
5476.15 2487
5476.85 2637
5477.54 2669
5478.24 2556
5478.94 2628
5479.64 2695
5480.34 2824
5481.04 3028
5481.73 3075
5482.43 3098
5483.13 3129
5483.83 2973
5484.53 2871
5485.23 2871
5485.93 2880
5486.62 2872
5487.32 2707
5488.02 2840
5488.72 2805
5489.42 2752
5490.12 2739
5490.82 2722
5491.52 2888
5492.22 2978
5492.92 2785
5493.62 2734
5494.31 2841
5495.01 2846
5495.71 2944
5496.41 2956
5497.11 3035
5497.81 2920
5498.51 3241
5499.21 3702
5499.91 3710
5500.61 4012
5501.31 4309
5502.01 4537
5502.71 4804
5503.41 4443
5504.11 4171
5504.81 4184
5505.51 3750
5506.21 3281
5506.91 3226
5507.61 3241
5508.31 3076
5509.01 3130
5509.71 3109
5510.41 2896
5511.11 2956
5511.81 2890
5512.51 3039
5513.21 2866
5513.91 2749
5514.61 2778
5515.31 2774
5516.01 2883
5516.72 2813
5517.42 2714
5518.12 2835
5518.82 2690
5519.52 2695
5520.22 2688
5520.92 2749
5521.62 2843
5522.32 2849
5523.02 2799
5523.73 2782
5524.43 2636
5525.13 2353
5525.83 2510
5526.53 2434
5527.23 2209
5527.93 2267
5528.63 2379
5529.34 2131
5530.04 2285
5530.74 2194
5531.44 2075
5532.14 2073
5532.84 2251
5533.55 2290
5534.25 2163
5534.95 2215
5535.65 2296
5536.35 2250
5537.06 2374
5537.76 2319
5538.46 2268
5539.16 2266
5539.86 2249
5540.57 2234
5541.27 2203
5541.97 2057
5542.67 2001
5543.38 2146
5544.08 2074
5544.78 1912
5545.48 1991
5546.19 2068
5546.89 2128
5547.59 2106
5548.29 2324
5549.00 2082
5549.70 2146
5550.40 2224
5551.11 2165
5551.81 2048
5552.51 2060
5553.21 1908
5553.92 1862
5554.62 1901
5555.32 1989
5556.03 2065
5556.73 2022
5557.43 1870
5558.14 1917
5558.84 1836
5559.54 1993
5560.25 2055
5560.95 2024
5561.65 2061
5562.36 1974
5563.06 2031
5563.77 2084
5564.47 2002
5565.17 2013
5565.88 1928
5566.58 2038
5567.28 1927
5567.99 1915
5568.69 2015
5569.40 1969
5570.10 1951
5570.80 1910
5571.51 1870
5572.21 1995
5572.92 2130
5573.62 1962
5574.33 2056
5575.03 1914
5575.73 1965
5576.44 2091
5577.14 2151
5577.85 1933
5578.55 1924
5579.26 1896
5579.96 1996
5580.67 1780
5581.37 1840
5582.08 1841
5582.78 1923
5583.49 1893
5584.19 1789
5584.90 1852
5585.60 1809
5586.31 1728
5587.01 1854
5587.72 2068
5588.42 2001
5589.13 1880
5589.83 1820
5590.54 1697
5591.24 1718
5591.95 1800
5592.66 1706
5593.36 1837
5594.07 1799
5594.77 1820
5595.48 1916
5596.18 1935
5596.89 1938
5597.60 1701
5598.30 1809
5599.01 1874
5599.71 1829
5600.42 1841
5601.13 1746
5601.83 1733
5602.54 1689
5603.24 1737
5603.95 1683
5604.66 1712
5605.36 1890
5606.07 1781
5606.78 1751
5607.48 1776
5608.19 1775
5608.89 1693
5609.60 1700
5610.31 1742
5611.01 1749
5611.72 1681
5612.43 1713
5613.14 1848
5613.84 1808
5614.55 1688
5615.26 1709
5615.96 1670
5616.67 1868
5617.38 1776
5618.08 1653
5618.79 1800
5619.50 1827
5620.21 1791
5620.91 1753
5621.62 1784
5622.33 1641
5623.04 1559
5623.74 1674
5624.45 1817
5625.16 1688
5625.87 1723
5626.57 1902
5627.28 1958
5627.99 1823
5628.70 1786
5629.40 1760
5630.11 1933
5630.82 1782
5631.53 1686
5632.24 1742
5632.94 1857
5633.65 1850
5634.36 1884
5635.07 1848
5635.78 1818
5636.49 1771
5637.19 1896
5637.90 1773
5638.61 1917
5639.32 1934
5640.03 1921
5640.74 1924
5641.44 2091
5642.15 2040
5642.86 2099
5643.57 1919
5644.28 1944
5644.99 1776
5645.70 1780
5646.41 1885
5647.12 1737
5647.82 1787
5648.53 1737
5649.24 1673
5649.95 1818
5650.66 1794
5651.37 1742
5652.08 1978
5652.79 2068
5653.50 1919
5654.21 1968
5654.92 1815
5655.63 1768
5656.34 1853
5657.05 1780
5657.76 1810
5658.46 1974
5659.17 1932
5659.88 1947
5660.59 1867
5661.30 1883
5662.01 1870
5662.72 1775
5663.43 2005
5664.14 1844
5664.85 1970
5665.56 1828
5666.27 1885
5666.98 1882
5667.69 1735
5668.40 1840
5669.12 2027
5669.83 2194
5670.54 2314
5671.25 2251
5671.96 2329
5672.67 2395
5673.38 2402
5674.09 2382
5674.80 2434
5675.51 2327
5676.22 2104
5676.93 1898
5677.64 1878
5678.35 2086
5679.06 2060
5679.78 1950
5680.49 1926
5681.20 2000
5681.91 1802
5682.62 1810
5683.33 2041
5684.04 2129
5684.75 2036
5685.47 2048
5686.18 1956
5686.89 1970
5687.60 2030
5688.31 1966
5689.02 1922
5689.73 1906
5690.45 1885
5691.16 1881
5691.87 1909
5692.58 1781
5693.29 1774
5694.01 1866
5694.72 1809
5695.43 1720
5696.14 1753
5696.85 1811
5697.57 1778
5698.28 1857
5698.99 1814
5699.70 1804
5700.41 1605
5701.13 1880
5701.84 1861
5702.55 1806
5703.26 1819
5703.98 1763
5704.69 1866
5705.40 1871
5706.11 1774
5706.83 1803
5707.54 1855
5708.25 1806
5708.97 1794
5709.68 1812
5710.39 1857
5711.10 1759
5711.82 1711
5712.53 1795
5713.24 1812
5713.96 1852
5714.67 1746
5715.38 1751
5716.10 1716
5716.81 1605
5717.52 1773
5718.24 1749
5718.95 1672
5719.66 1657
5720.38 1644
5721.09 1742
5721.80 1740
5722.52 1694
5723.23 1657
5723.95 1708
5724.66 1967
5725.37 2007
5726.09 1914
5726.80 2043
5727.52 2012
5728.23 2169
5728.94 2270
5729.66 2209
5730.37 2094
5731.09 2306
5731.80 2196
5732.51 2107
5733.23 2046
5733.94 1895
5734.66 1910
5735.37 1941
5736.09 1793
5736.80 1983
5737.52 2063
5738.23 1831
5738.95 1808
5739.66 1909
5740.38 1879
5741.09 1730
5741.81 1824
5742.52 1971
5743.24 1811
5743.95 1689
5744.67 1849
5745.38 1888
5746.10 1869
5746.81 1832
5747.53 1872
5748.24 1893
5748.96 1797
5749.67 1760
5750.39 1837
5751.10 1888
5751.82 1966
5752.53 1957
5753.25 2080
5753.97 2233
5754.68 2156
5755.40 2292
5756.11 2334
5756.83 2190
5757.54 2227
5758.26 2171
5758.98 2073
5759.69 1996
5760.41 2019
5761.12 2072
5761.84 2084
5762.56 1818
5763.27 1783
5763.99 1874
5764.71 1871
5765.42 1936
5766.14 2073
5766.85 1945
5767.57 1905
5768.29 1882
5769.00 1984
5769.72 1945
5770.44 1929
5771.15 1875
5771.87 1854
5772.59 1892
5773.30 2131
5774.02 2071
5774.74 1930
5775.46 1932
5776.17 1886
5776.89 1868
5777.61 1963
5778.32 1983
5779.04 2018
5779.76 2079
5780.48 2009
5781.19 2007
5781.91 1956
5782.63 2050
5783.35 2039
5784.06 2018
5784.78 2008
5785.50 1894
5786.22 2025
5786.93 1999
5787.65 1833
5788.37 1912
5789.09 1942
5789.80 1978
5790.52 1946
5791.24 2177
5791.96 2196
5792.68 2101
5793.39 2105
5794.11 2270
5794.83 2246
5795.55 2290
5796.27 2246
5796.99 2440
5797.70 2424
5798.42 2700
5799.14 3005
5799.86 3318
5800.58 3720
5801.30 3918
5802.02 4180
5802.73 4325
5803.45 4030
5804.17 3937
5804.89 3470
5805.61 3334
5806.33 2942
5807.05 2570
5807.77 2503
5808.49 2447
5809.20 2415
5809.92 2411
5810.64 2457
5811.36 2369
5812.08 2337
5812.80 2319
5813.52 2404
5814.24 2362
5814.96 2375
5815.68 2413
5816.40 2544
5817.12 2587
5817.84 2390
5818.56 2330
5819.28 2418
5820.00 2291
5820.72 2471
5821.44 2586
5822.16 2531
5822.88 2400
5823.60 2388
5824.32 2414
5825.04 2250
5825.76 2269
5826.48 2235
5827.20 2221
5827.92 2203
5828.64 2133
5829.36 2175
5830.08 2063
5830.80 2038
5831.52 2099
5832.24 2096
5832.96 2059
5833.68 2110
5834.40 2040
5835.12 2020
5835.84 1900
5836.56 1858
5837.28 1955
5838.00 1920
5838.73 1979
5839.45 1920
5840.17 2067
5840.89 2017
5841.61 1970
5842.33 1913
5843.05 1949
5843.77 2068
5844.49 2040
5845.22 1987
5845.94 1912
5846.66 1690
5847.38 1804
5848.10 1973
5848.82 1898
5849.54 1783
5850.27 1840
5850.99 1881
5851.71 1916
5852.43 1881
5853.15 1920
5853.88 1890
5854.60 1908
5855.32 2012
5856.04 2073
5856.76 1894
5857.49 1880
5858.21 1857
5858.93 1909
5859.65 1932
5860.37 1809
5861.10 1927
5861.82 1842
5862.54 1753
5863.26 1862
5863.99 1674
5864.71 1730
5865.43 1699
5866.15 1689
5866.88 1793
5867.60 1828
5868.32 1988
5869.04 1786
5869.77 1662
5870.49 1653
5871.21 1718
5871.94 1789
5872.66 1823
5873.38 1769
5874.11 1805
5874.83 1780
5875.55 1719
5876.27 1867
5877.00 1707
5877.72 1797
5878.44 1910
5879.17 1745
5879.89 1700
5880.62 1671
5881.34 1647
5882.06 1677
5882.79 1686
5883.51 1644
5884.23 1845
5884.96 1994
5885.68 1883
5886.40 1964
5887.13 1855
5887.85 1875
5888.58 1877
5889.30 1788
5890.02 1660
5890.75 1661
5891.47 1647
5892.20 1715
5892.92 1630
5893.65 1758
5894.37 1825
5895.09 1742
5895.82 1801
5896.54 1726
5897.27 1758
5897.99 1763
5898.72 1611
5899.44 1669
5900.17 1730
5900.89 1740
5901.62 1779
5902.34 1750
5903.07 1856
5903.79 1821
5904.52 1679
5905.24 1775
5905.97 1900
5906.69 1772
5907.42 1671
5908.14 1837
5908.87 1780
5909.59 1822
5910.32 1687
5911.04 1716
5911.77 1757
5912.49 1777
5913.22 1634
5913.94 1799
5914.67 1684
5915.40 1684
5916.12 1806
5916.85 1861
5917.57 1597
5918.30 1695
5919.02 1685
5919.75 1646
5920.48 1790
5921.20 1713
5921.93 1685
5922.65 1638
5923.38 1620
5924.11 1750
5924.83 1686
5925.56 1696
5926.29 1802
5927.01 1824
5927.74 1750
5928.47 1764
5929.19 1792
5929.92 1743
5930.64 1965
5931.37 1856
5932.10 1926
5932.82 1895
5933.55 1796
5934.28 1937
5935.01 1904
5935.73 1835
5936.46 1881
5937.19 1957
5937.91 1897
5938.64 1861
5939.37 1943
5940.09 2021
5940.82 2042
5941.55 1988
5942.28 2022
5943.00 2040
5943.73 2059
5944.46 2056
5945.19 2041
5945.91 1921
5946.64 2069
5947.37 2057
5948.10 2175
5948.82 2127
5949.55 2109
5950.28 2308
5951.01 2128
5951.73 2231
5952.46 2254
5953.19 2194
5953.92 2315
5954.65 2393
5955.38 2320
5956.10 2297
5956.83 2280
5957.56 2234
5958.29 2371
5959.02 2370
5959.74 2233
5960.47 2277
5961.20 2393
5961.93 2589
5962.66 2374
5963.39 2436
5964.12 2514
5964.84 2422
5965.57 2583
5966.30 2791
5967.03 2958
5967.76 3139
5968.49 3319
5969.22 3400
5969.95 3230
5970.68 3004
5971.40 2919
5972.13 2835
5972.86 2788
5973.59 2666
5974.32 2654
5975.05 2575
5975.78 2622
5976.51 2700
5977.24 2839
5977.97 2663
5978.70 2706
5979.43 2561
5980.16 2560
5980.89 2621
5981.62 2630
5982.35 2547
5983.08 2599
5983.81 2667
5984.54 2745
5985.27 2855
5986.00 2800
5986.73 2721
5987.46 2644
5988.19 2611
5988.92 2723
5989.65 2668
5990.38 2677
5991.11 2529
5991.84 2591
5992.57 2580
5993.30 2651
5994.03 2682
5994.76 2579
5995.49 2577
5996.22 2724
5996.95 2698
5997.68 2668
5998.41 2662
5999.14 2721
5999.87 2757
6000.60 2506
6001.34 2484
6002.07 2415
6002.80 2497
6003.53 2630
6004.26 2577
6004.99 2553
6005.72 2510
6006.45 2740
6007.18 2723
6007.92 2734
6008.65 2859
6009.38 2990
6010.11 3172
6010.84 3428
6011.57 3781
6012.30 3907
6013.04 3946
6013.77 3989
6014.50 3828
6015.23 3668
6015.96 3632
6016.69 3471
6017.43 3246
6018.16 2978
6018.89 2920
6019.62 2708
6020.35 2664
6021.09 2605
6021.82 2464
6022.55 2390
6023.28 2436
6024.02 2432
6024.75 2263
6025.48 2311
6026.21 2317
6026.94 2271
6027.68 2486
6028.41 2417
6029.14 2353
6029.88 2304
6030.61 2267
6031.34 2249
6032.07 2465
6032.81 2422
6033.54 2211
6034.27 2190
6035.01 2191
6035.74 2115
6036.47 2190
6037.20 2314
6037.94 2322
6038.67 2238
6039.40 2344
6040.14 2419
6040.87 2339
6041.60 2447
6042.34 2446
6043.07 2525
6043.80 2349
6044.54 2360
6045.27 2445
6046.00 2516
6046.74 2454
6047.47 2469
6048.21 2520
6048.94 2594
6049.67 2515
6050.41 2445
6051.14 2618
6051.88 2592
6052.61 2614
6053.34 2463
6054.08 2633
6054.81 2577
6055.55 2631
6056.28 2461
6057.01 2404
6057.75 2534
6058.48 2396
6059.22 2299
6059.95 2528
6060.69 2504
6061.42 2431
6062.16 2368
6062.89 2562
6063.63 2374
6064.36 2216
6065.09 2287
6065.83 2479
6066.56 2509
6067.30 2399
6068.03 2507
6068.77 2338
6069.50 2190
6070.24 2135
6070.97 2313
6071.71 2443
6072.45 2419
6073.18 2311
6073.92 2339
6074.65 2270
6075.39 2235
6076.12 2230
6076.86 2347
6077.59 2334
6078.33 2242
6079.06 2128
6079.80 2202
6080.54 2175
6081.27 2292
6082.01 2240
6082.74 2266
6083.48 2332
6084.21 2286
6084.95 2284
6085.69 2216
6086.42 2107
6087.16 2288
6087.90 2123
6088.63 2283
6089.37 2235
6090.10 2310
6090.84 2555
6091.58 2442
6092.31 2383
6093.05 2243
6093.79 2245
6094.52 2377
6095.26 2339
6096.00 2315
6096.73 2310
6097.47 2389
6098.21 2308
6098.94 2332
6099.68 2254
6100.42 2230
6101.15 2190
6101.89 1994
6102.63 2261
6103.37 2155
6104.10 2038
6104.84 2208
6105.58 2178
6106.31 2225
6107.05 2294
6107.79 2190
6108.53 2176
6109.26 2123
6110.00 2205
6110.74 2208
6111.48 2250
6112.21 2212
6112.95 2346
6113.69 2389
6114.43 2432
6115.17 2257
6115.90 2251
6116.64 2268
6117.38 2376
6118.12 2335
6118.85 2216
6119.59 2430
6120.33 2573
6121.07 2491
6121.81 2419
6122.55 2255
6123.28 2360
6124.02 2263
6124.76 2368
6125.50 2408
6126.24 2504
6126.98 2289
6127.71 2404
6128.45 2530
6129.19 2521
6129.93 2527
6130.67 2508
6131.41 2469
6132.15 2563
6132.89 2517
6133.63 2414
6134.36 2369
6135.10 2559
6135.84 2532
6136.58 2515
6137.32 2395
6138.06 2479
6138.80 2570
6139.54 2542
6140.28 2548
6141.02 2395
6141.76 2377
6142.50 2383
6143.24 2438
6143.97 2502
6144.71 2496
6145.45 2619
6146.19 2551
6146.93 2722
6147.67 2569
6148.41 2455
6149.15 2596
6149.89 2719
6150.63 2677
6151.37 2737
6152.11 2655
6152.85 2812
6153.59 2781
6154.33 2704
6155.07 2773
6155.81 2692
6156.55 2835
6157.29 2782
6158.03 2752
6158.78 3013
6159.52 3053
6160.26 2834
6161.00 3061
6161.74 2929
6162.48 2979
6163.22 2908
6163.96 3201
6164.70 3448
6165.44 3462
6166.18 3606
6166.92 3688
6167.66 3768
6168.41 3867
6169.15 4022
6169.89 4090
6170.63 3941
6171.37 4031
6172.11 3926
6172.85 3670
6173.59 3736
6174.34 3734
6175.08 3634
6175.82 3597
6176.56 3474
6177.30 3489
6178.04 3596
6178.78 3669
6179.53 3707
6180.27 3620
6181.01 3711
6181.75 3870
6182.49 3983
6183.24 3981
6183.98 3962
6184.72 3986
6185.46 4190
6186.20 4109
6186.95 3966
6187.69 3988
6188.43 4014
6189.17 4151
6189.91 4206
6190.66 4297
6191.40 4406
6192.14 4506
6192.88 4574
6193.63 4943
6194.37 4716
6195.11 4836
6195.85 4691
6196.60 4815
6197.34 4778
6198.08 4867
6198.83 4924
6199.57 4975
6200.31 4982
6201.05 4938
6201.80 5032
6202.54 4890
6203.28 5044
6204.03 5456
6204.77 5717
6205.51 6424
6206.26 7210
6207.00 8493
6207.74 10414
6208.49 12305
6209.23 14376
6209.97 16559
6210.72 17333
6211.46 17700
6212.21 17821
6212.95 16521
6213.69 14948
6214.44 13355
6215.18 11369
6215.92 9821
6216.67 8588
6217.41 7259
6218.16 6424
6218.90 5873
6219.64 5556
6220.39 5122
6221.13 5077
6221.88 5411
6222.62 5369
6223.37 5753
6224.11 6188
6224.85 6519
6225.60 6813
6226.34 7189
6227.09 7249
6227.83 7068
6228.58 6807
6229.32 6367
6230.07 6112
6230.81 5213
6231.56 4812
6232.30 4478
6233.05 4261
6233.79 3912
6234.54 3948
6235.28 3944
6236.03 3779
6236.77 3700
6237.52 3730
6238.26 4051
6239.01 4013
6239.75 4016
6240.50 3973
6241.24 3853
6241.99 4021
6242.73 4114
6243.48 4056
6244.22 4255
6244.97 4281
6245.72 4358
6246.46 4557
6247.21 4645
6247.95 4964
6248.70 4980
6249.45 5269
6250.19 5257
6250.94 5251
6251.68 5055
6252.43 4942
6253.18 4640
6253.92 4328
6254.67 4063
6255.41 3959
6256.16 4040
6256.91 4038
6257.65 3875
6258.40 3891
6259.15 3956
6259.89 3970
6260.64 4021
6261.39 3868
6262.13 3983
6262.88 4057
6263.63 3925
6264.37 4275
6265.12 4115
6265.87 3991
6266.61 3961
6267.36 3940
6268.11 3790
6268.85 3726
6269.60 3743
6270.35 3788
6271.10 3656
6271.84 3710
6272.59 3522
6273.34 3676
6274.08 3771
6274.83 3745
6275.58 4077
6276.33 4041
6277.07 4057
6277.82 4171
6278.57 4144
6279.32 4004
6280.07 4156
6280.81 4091
6281.56 3955
6282.31 3846
6283.06 3878
6283.80 3653
6284.55 3536
6285.30 3706
6286.05 3500
6286.80 3546
6287.54 3571
6288.29 3504
6289.04 3577
6289.79 3540
6290.54 3520
6291.29 3622
6292.03 3583
6292.78 3442
6293.53 3348
6294.28 3421
6295.03 3254
6295.78 3195
6296.53 3138
6297.28 3145
6298.02 3171
6298.77 2992
6299.52 2980
6300.27 3016
6301.02 3034
6301.77 2974
6302.52 3131
6303.27 3099
6304.02 3151
6304.77 3089
6305.51 3079
6306.26 2846
6307.01 2823
6307.76 2982
6308.51 3150
6309.26 3003
6310.01 2972
6310.76 2931
6311.51 2966
6312.26 2966
6313.01 2940
6313.76 2965
6314.51 2945
6315.26 2884
6316.01 2942
6316.76 3031
6317.51 2829
6318.26 2997
6319.01 2992
6319.76 2841
6320.51 2866
6321.26 2742
6322.01 2694
6322.76 2691
6323.51 2670
6324.26 2794
6325.01 2751
6325.76 2635
6326.51 2571
6327.26 2703
6328.01 2571
6328.76 2516
6329.51 2579
6330.26 2527
6331.02 2677
6331.77 2519
6332.52 2517
6333.27 2555
6334.02 2382
6334.77 2554
6335.52 2488
6336.27 2466
6337.02 2516
6337.77 2459
6338.53 2533
6339.28 2594
6340.03 2471
6340.78 2561
6341.53 2555
6342.28 2480
6343.03 2564
6343.78 2581
6344.54 2405
6345.29 2281
6346.04 2487
6346.79 2625
6347.54 2613
6348.29 2515
6349.05 2574
6349.80 2594
6350.55 2482
6351.30 2657
6352.05 2789
6352.81 2693
6353.56 2664
6354.31 2598
6355.06 2555
6355.82 2657
6356.57 2677
6357.32 2545
6358.07 2595
6358.82 2660
6359.58 2411
6360.33 2472
6361.08 2436
6361.83 2451
6362.59 2470
6363.34 2441
6364.09 2485
6364.85 2403
6365.60 2472
6366.35 2377
6367.10 2287
6367.86 2324
6368.61 2301
6369.36 2376
6370.12 2530
6370.87 2554
6371.62 2659
6372.38 2438
6373.13 2328
6373.88 2304
6374.64 2415
6375.39 2288
6376.14 2261
6376.90 2349
6377.65 2300
6378.40 2329
6379.16 2208
6379.91 2187
6380.66 2446
6381.42 2478
6382.17 2487
6382.92 2331
6383.68 2401
6384.43 2325
6385.19 2260
6385.94 2282
6386.69 2333
6387.45 2448
6388.20 2369
6388.96 2272
6389.71 2284
6390.47 2201
6391.22 2102
6391.97 2259
6392.73 2333
6393.48 2345
6394.24 2409
6394.99 2334
6395.75 2234
6396.50 2276
6397.26 2281
6398.01 2216
6398.77 2028
6399.52 2182
6400.28 2205
6401.03 2208
6401.79 2191
6402.54 2168
6403.30 2180
6404.05 2226
6404.81 2286
6405.56 2038
6406.32 2203
6407.07 2273
6407.83 2308
6408.58 2248
6409.34 2229
6410.09 2327
6410.85 2183
6411.60 2317
6412.36 2281
6413.11 2280
6413.87 2203
6414.63 2186
6415.38 2269
6416.14 2249
6416.89 2201
6417.65 2308
6418.41 2357
6419.16 2371
6419.92 2186
6420.67 2147
6421.43 2312
6422.19 2271
6422.94 2131
6423.70 2101
6424.45 2125
6425.21 2184
6425.97 2131
6426.72 2279
6427.48 2233
6428.24 2175
6428.99 2334
6429.75 2224
6430.51 2236
6431.26 2233
6432.02 2192
6432.78 2292
6433.53 2212
6434.29 2216
6435.05 2292
6435.80 2199
6436.56 2298
6437.32 2324
6438.08 2314
6438.83 2296
6439.59 2254
6440.35 2404
6441.10 2377
6441.86 2243
6442.62 2354
6443.38 2279
6444.13 2435
6444.89 2276
6445.65 2358
6446.41 2264
6447.16 2369
6447.92 2233
6448.68 2276
6449.44 2299
6450.19 2337
6450.95 2345
6451.71 2183
6452.47 2262
6453.23 2248
6453.98 2214
6454.74 2227
6455.50 2292
6456.26 2354
6457.02 2348
6457.78 2300
6458.53 2367
6459.29 2417
6460.05 2373
6460.81 2442
6461.57 2300
6462.33 2323
6463.08 2484
6463.84 2547
6464.60 2372
6465.36 2477
6466.12 2473
6466.88 2567
6467.64 2411
6468.40 2380
6469.15 2696
6469.91 2556
6470.67 2484
6471.43 2598
6472.19 2601
6472.95 2608
6473.71 2642
6474.47 2731
6475.23 2701
6475.99 2687
6476.75 2873
6477.51 2818
6478.26 2931
6479.02 2846
6479.78 2793
6480.54 2804
6481.30 2942
6482.06 2882
6482.82 2752
6483.58 2841
6484.34 2909
6485.10 2880
6485.86 2940
6486.62 3092
6487.38 3107
6488.14 2931
6488.90 3172
6489.66 3429
6490.42 3341
6491.18 3477
6491.94 3430
6492.70 3460
6493.46 3784
6494.22 3707
6494.98 3672
6495.74 3791
6496.51 3695
6497.27 3838
6498.03 3800
6498.79 3785
6499.55 3783
6500.31 3721
6501.07 3737
6501.83 3635
6502.59 3769
6503.35 3824
6504.11 3888
6504.87 3948
6505.64 3928
6506.40 4124
6507.16 4173
6507.92 4217
6508.68 4287
6509.44 4632
6510.20 4481
6510.96 4695
6511.73 4806
6512.49 4694
6513.25 4505
6514.01 4616
6514.77 4488
6515.53 4404
6516.29 4503
6517.06 4514
6517.82 4609
6518.58 4666
6519.34 4694
6520.10 4661
6520.87 4706
6521.63 5203
6522.39 5253
6523.15 5212
6523.91 5340
6524.68 5600
6525.44 5712
6526.20 5993
6526.96 5938
6527.73 6263
6528.49 6256
6529.25 6213
6530.01 6353
6530.78 6449
6531.54 6466
6532.30 6669
6533.06 7365
6533.83 8300
6534.59 9363
6535.35 11160
6536.11 13516
6536.88 16032
6537.64 17971
6538.40 19417
6539.17 19254
6539.93 17986
6540.69 16494
6541.46 14724
6542.22 12265
6542.98 10446
6543.74 8667
6544.51 7319
6545.27 6335
6546.04 5640
6546.80 5181
6547.56 4837
6548.33 4478
6549.09 4692
6549.85 4316
6550.62 4292
6551.38 4374
6552.14 4180
6552.91 4144
6553.67 4181
6554.44 3952
6555.20 3838
6555.96 3960
6556.73 3768
6557.49 3543
6558.26 3422
6559.02 3502
6559.78 3683
6560.55 3633
6561.31 3670
6562.08 3820
6562.84 4005
6563.61 4204
6564.37 4344
6565.14 4349
6565.90 4405
6566.66 4585
6567.43 4455
6568.19 4414
6568.96 4315
6569.72 4321
6570.49 4251
6571.25 4155
6572.02 4278
6572.78 4377
6573.55 4704
6574.31 4832
6575.08 5295
6575.84 5331
6576.61 5398
6577.37 5393
6578.14 5606
6578.90 5619
6579.67 5551
6580.44 5542
6581.20 5613
6581.97 5625
6582.73 5325
6583.50 5327
6584.26 5202
6585.03 5032
6585.79 4825
6586.56 4711
6587.33 4718
6588.09 4618
6588.86 4343
6589.62 4332
6590.39 4680
6591.16 4822
6591.92 4937
6592.69 4996
6593.45 5159
6594.22 5604
6594.99 5672
6595.75 5734
6596.52 5676
6597.29 5672
6598.05 5274
6598.82 5013
6599.59 5074
6600.35 4734
6601.12 4492
6601.89 4388
6602.65 4239
6603.42 4119
6604.19 4258
6604.95 4090
6605.72 4058
6606.49 4061
6607.25 4072
6608.02 3984
6608.79 3799
6609.55 3922
6610.32 4055
6611.09 4156
6611.86 3891
6612.62 3933
6613.39 3925
6614.16 3995
6614.93 3974
6615.69 3881
6616.46 3769
6617.23 3647
6618.00 3654
6618.76 3513
6619.53 3515
6620.30 3600
6621.07 3670
6621.83 3706
6622.60 3668
6623.37 3651
6624.14 3555
6624.91 3516
6625.67 3556
6626.44 3370
6627.21 3205
6627.98 3316
6628.75 3312
6629.52 3344
6630.28 3384
6631.05 3364
6631.82 3415
6632.59 3631
6633.36 3883
6634.13 3991
6634.90 4057
6635.66 4204
6636.43 4216
6637.20 4093
6637.97 3880
6638.74 3918
6639.51 3775
6640.28 3637
6641.05 3634
6641.81 3554
6642.58 3306
6643.35 3231
6644.12 3202
6644.89 3118
6645.66 3267
6646.43 3127
6647.20 3132
6647.97 3245
6648.74 3175
6649.51 3391
6650.28 3220
6651.05 3273
6651.82 3232
6652.59 3402
6653.35 3204
6654.12 3374
6654.89 3239
6655.66 3228
6656.43 3170
6657.20 3193
6657.97 3137
6658.74 3043
6659.51 3107
6660.28 2926
6661.05 2877
6661.82 3073
6662.59 2982
6663.36 2873
6664.13 2782
6664.91 2890
6665.68 2745
6666.45 2713
6667.22 2929
6667.99 3004
6668.76 2960
6669.53 2833
6670.30 2997
6671.07 2896
6671.84 2888
6672.61 2878
6673.38 2973
6674.15 3106
6674.92 3022
6675.69 3019
6676.47 3053
6677.24 2856
6678.01 2769
6678.78 2953
6679.55 2870
6680.32 2819
6681.09 2827
6681.86 2868
6682.64 3063
6683.41 3157
6684.18 3114
6684.95 3305
6685.72 3348
6686.49 3345
6687.26 3413
6688.04 3409
6688.81 3475
6689.58 3379
6690.35 3325
6691.12 3184
6691.90 2921
6692.67 2889
6693.44 2990
6694.21 2914
6694.98 2719
6695.76 2603
6696.53 2693
6697.30 2604
6698.07 2707
6698.84 2658
6699.62 2695
6700.39 2630
6701.16 2691
6701.93 2760
6702.71 2728
6703.48 2794
6704.25 2733
6705.02 2770
6705.80 2699
6706.57 2796
6707.34 2638
6708.12 2706
6708.89 2604
6709.66 2732
6710.43 2741
6711.21 2698
6711.98 2551
6712.75 2658
6713.53 2503
6714.30 2394
6715.07 2590
6715.85 2397
6716.62 2360
6717.39 2406
6718.17 2631
6718.94 2477
6719.71 2520
6720.49 2599
6721.26 2324
6722.03 2450
6722.81 2619
6723.58 2602
6724.36 2423
6725.13 2295
6725.90 2374
6726.68 2452
6727.45 2594
6728.23 2542
6729.00 2412
6729.77 2327
6730.55 2174
6731.32 2226
6732.10 2335
6732.87 2321
6733.64 2403
6734.42 2348
6735.19 2406
6735.97 2419
6736.74 2591
6737.52 2438
6738.29 2368
6739.07 2301
6739.84 2417
6740.62 2407
6741.39 2460
6742.16 2374
6742.94 2420
6743.71 2427
6744.49 2476
6745.26 2372
6746.04 2329
6746.81 2407
6747.59 2231
6748.36 2438
6749.14 2582
6749.92 2515
6750.69 2641
6751.47 2538
6752.24 2580
6753.02 2674
6753.79 2840
6754.57 2861
6755.34 2705
6756.12 2530
6756.89 2542
6757.67 2448
6758.45 2304
6759.22 2352
6760.00 2266
6760.77 2384
6761.55 2244
6762.33 2336
6763.10 2230
6763.88 2404
6764.65 2430
6765.43 2394
6766.21 2392
6766.98 2273
6767.76 2266
6768.53 2266
6769.31 2131
6770.09 2178
6770.86 2337
6771.64 2361
6772.42 2292
6773.19 2399
6773.97 2248
6774.75 2251
6775.52 2253
6776.30 2286
6777.08 2276
6777.85 2336
6778.63 2259
6779.41 2371
6780.18 2376
6780.96 2343
6781.74 2344
6782.52 2511
6783.29 2367
6784.07 2295
6784.85 2242
6785.62 2279
6786.40 2284
6787.18 2169
6787.96 2180
6788.73 2212
6789.51 2137
6790.29 2238
6791.07 2206
6791.84 2139
6792.62 2252
6793.40 2186
6794.18 2263
6794.96 2220
6795.73 2067
6796.51 2057
6797.29 2240
6798.07 2063
6798.85 2128
6799.62 2125
6800.40 2233
6801.18 2092
6801.96 2074
6802.74 2230
6803.51 2217
6804.29 2181
6805.07 2302
6805.85 2194
6806.63 2144
6807.41 2129
6808.19 2292
6808.96 2223
6809.74 2225
6810.52 2120
6811.30 2120
6812.08 2282
6812.86 2182
6813.64 2089
6814.42 2182
6815.20 2249
6815.97 2227
6816.75 2177
6817.53 2191
6818.31 2223
6819.09 2209
6819.87 2211
6820.65 2182
6821.43 2164
6822.21 2128
6822.99 2168
6823.77 2155
6824.55 2270
6825.33 2214
6826.11 2176
6826.89 2231
6827.67 2294
6828.44 2251
6829.22 2248
6830.00 2235
6830.78 2313
6831.56 2234
6832.34 2216
6833.12 2274
6833.90 2234
6834.68 2387
6835.46 2354
6836.24 2289
6837.03 2303
6837.81 2325
6838.59 2225
6839.37 2322
6840.15 2252
6840.93 2312
6841.71 2310
6842.49 2274
6843.27 2300
6844.05 2185
6844.83 2151
6845.61 2264
6846.39 2276
6847.17 2340
6847.95 2317
6848.73 2496
6849.52 2843
6850.30 3056
6851.08 3216
6851.86 3397
6852.64 3730
6853.42 3731
6854.20 3692
6854.98 3470
6855.76 3333
6856.55 3179
6857.33 2899
6858.11 2735
6858.89 2723
6859.67 2597
6860.45 2489
6861.23 2504
6862.02 2518
6862.80 2559
6863.58 2506
6864.36 2652
6865.14 2709
6865.93 2779
6866.71 2915
6867.49 3010
6868.27 2953
6869.05 2981
6869.84 2903
6870.62 2893
6871.40 3001
6872.18 2923
6872.96 2792
6873.75 2638
6874.53 2599
6875.31 2463
6876.09 2416
6876.88 2485
6877.66 2538
6878.44 2539
6879.22 2631
6880.01 2641
6880.79 2542
6881.57 2629
6882.36 2690
6883.14 2835
6883.92 2742
6884.70 2962
6885.49 3098
6886.27 3243
6887.05 3428
6887.84 3480
6888.62 3758
6889.40 3836
6890.19 3825
6890.97 3750
6891.75 3773
6892.54 3663
6893.32 3364
6894.10 3169
6894.89 3053
6895.67 2958
6896.45 2801
6897.24 2909
6898.02 2920
6898.81 2835
6899.59 2885
6900.37 2813
6901.16 2904
6901.94 2981
6902.73 2995
6903.51 3002
6904.29 2947
6905.08 2865
6905.86 2834
6906.65 2981
6907.43 2871
6908.21 2887
6909.00 2897
6909.78 2812
6910.57 2777
6911.35 2835
6912.14 2782
6912.92 2689
6913.71 2645
6914.49 2952
6915.27 2793
6916.06 2869
6916.84 2707
6917.63 2745
6918.41 2676
6919.20 2853
6919.98 2852
6920.77 2864
6921.55 2871
6922.34 2881
6923.12 2868
6923.91 2961
6924.69 2859
6925.48 2966
6926.27 2955
6927.05 3055
6927.84 3126
6928.62 3069
6929.41 3020
6930.19 2953
6930.98 2911
6931.76 2932
6932.55 2901
6933.34 3111
6934.12 3246
6934.91 3340
6935.69 3373
6936.48 3368
6937.26 3249
6938.05 3138
6938.84 3311
6939.62 3185
6940.41 3252
6941.20 3190
6941.98 3448
6942.77 3417
6943.55 3443
6944.34 3680
6945.13 3669
6945.91 3848
6946.70 3750
6947.49 3793
6948.27 3937
6949.06 3930
6949.85 3923
6950.63 3822
6951.42 3662
6952.21 3566
6952.99 3618
6953.78 3716
6954.57 3617
6955.35 3860
6956.14 4007
6956.93 3851
6957.72 3932
6958.50 4092
6959.29 3947
6960.08 4003
6960.86 4058
6961.65 4043
6962.44 4174
6963.23 4212
6964.01 4204
6964.80 4174
6965.59 4169
6966.38 4076
6967.16 4154
6967.95 4374
6968.74 4463
6969.53 4339
6970.32 4591
6971.10 4807
6971.89 4792
6972.68 4801
6973.47 4723
6974.26 4889
6975.04 4933
6975.83 4652
6976.62 4706
6977.41 4766
6978.20 4856
6978.98 4900
6979.77 5093
6980.56 5228
6981.35 5531
6982.14 5934
6982.93 6567
6983.72 7466
6984.50 8581
6985.29 9355
6986.08 10562
6986.87 12104
6987.66 12852
6988.45 12554
6989.24 12047
6990.03 11353
6990.81 10485
6991.60 9433
6992.39 8176
6993.18 7282
6993.97 6715
6994.76 6284
6995.55 6361
6996.34 6213
6997.13 6784
6997.92 7585
6998.71 8536
6999.50 9787
7000.29 10906
7001.08 12203
7001.87 12741
7002.65 12812
7003.44 12453
7004.23 11650
7005.02 10364
7005.81 9517
7006.60 8246
7007.39 7248
7008.18 6479
7008.97 5619
7009.76 5141
7010.55 5209
7011.34 4892
7012.13 4796
7012.92 4774
7013.71 5146
7014.50 5243
7015.30 5217
7016.09 5538
7016.88 5324
7017.67 5296
7018.46 5188
7019.25 4997
7020.04 4711
7020.83 4484
7021.62 4228
7022.41 4295
7023.20 4051
7023.99 4055
7024.78 4224
7025.57 4255
7026.37 4266
7027.16 4260
7027.95 4221
7028.74 4310
7029.53 4304
7030.32 4249
7031.11 4052
7031.90 4018
7032.69 3839
7033.49 3714
7034.28 3833
7035.07 3694
7035.86 3584
7036.65 3672
7037.44 4015
7038.24 3821
7039.03 3988
7039.82 4064
7040.61 4061
7041.40 4101
7042.19 4206
7042.99 4225
7043.78 4051
7044.57 4018
7045.36 3856
7046.15 3816
7046.95 3651
7047.74 3592
7048.53 3668
7049.32 3738
7050.12 3787
7050.91 4147
7051.70 4374
7052.49 4407
7053.29 4255
7054.08 4146
7054.87 4156
7055.66 4047
7056.46 3804
7057.25 3807
7058.04 3708
7058.83 3645
7059.63 3690
7060.42 3690
7061.21 3571
7062.01 3555
7062.80 3541
7063.59 3663
7064.39 3601
7065.18 3578
7065.97 3733
7066.77 3631
7067.56 3554
7068.35 3528
7069.15 3398
7069.94 3598
7070.73 3650
7071.53 3385
7072.32 3449
7073.11 3576
7073.91 3539
7074.70 3303
7075.49 3350
7076.29 3303
7077.08 3349
7077.88 3439
7078.67 3233
7079.46 3277
7080.26 3223
7081.05 3290
7081.85 3286
7082.64 3198
7083.43 3130
7084.23 3133
7085.02 3279
7085.82 3330
7086.61 3380
7087.41 3652
7088.20 3599
7089.00 3866
7089.79 4011
7090.58 3808
7091.38 3754
7092.17 3734
7092.97 3618
7093.76 3263
7094.56 3146
7095.35 3160
7096.15 2922
7096.94 2893
7097.74 2809
7098.53 2735
7099.33 2604
7100.12 2537
7100.92 2685
7101.71 2614
7102.51 2568
7103.30 2591
7104.10 2581
7104.89 2559
7105.69 2534
7106.49 2471
7107.28 2488
7108.08 2427
7108.87 2436
7109.67 2247
7110.46 2408
7111.26 2288
7112.06 2326
7112.85 2290
7113.65 2321
7114.44 2323
7115.24 2394
7116.04 2429
7116.83 2463
7117.63 2411
7118.42 2472
7119.22 2572
7120.02 2527
7120.81 2466
7121.61 2357
7122.41 2268
7123.20 2339
7124.00 2392
7124.79 2426
7125.59 2301
7126.39 2141
7127.18 2206
7127.98 2313
7128.78 2294
7129.57 2400
7130.37 2380
7131.17 2323
7131.97 2299
7132.76 2238
7133.56 2317
7134.36 2185
7135.15 2260
7135.95 2371
7136.75 2256
7137.55 2295
7138.34 2276
7139.14 2284
7139.94 2184
7140.73 2287
7141.53 2173
7142.33 2273
7143.13 2271
7143.92 2219
7144.72 2204
7145.52 2373
7146.32 2460
7147.12 2286
7147.91 2308
7148.71 2209
7149.51 2271
7150.31 2165
7151.11 2216
7151.90 2253
7152.70 2236
7153.50 2163
7154.30 2072
7155.10 2105
7155.89 2046
7156.69 2242
7157.49 2188
7158.29 2125
7159.09 2209
7159.89 2131
7160.68 2286
7161.48 2250
7162.28 2121
7163.08 2090
7163.88 2049
7164.68 2108
7165.48 2149
7166.28 2238
7167.07 2004
7167.87 1936
7168.67 1977
7169.47 1983
7170.27 2067
7171.07 2076
7171.87 2107
7172.67 2188
7173.47 2013
7174.27 2089
7175.07 2070
7175.87 2097
7176.67 1942
7177.46 1953
7178.26 1925
7179.06 2066
7179.86 1950
7180.66 1907
7181.46 2163
7182.26 2137
7183.06 2145
7183.86 2147
7184.66 2142
7185.46 2247
7186.26 2314
7187.06 2119
7187.86 2131
7188.66 2077
7189.46 1963
7190.26 1857
7191.06 1878
7191.86 1875
7192.66 1775
7193.46 1838
7194.26 1772
7195.06 1758
7195.86 1719
7196.67 1743
7197.47 1748
7198.27 1911
7199.07 1945
7199.87 1774
7200.67 1845
7201.47 1809
7202.27 1823
7203.07 1815
7203.87 1896
7204.67 1870
7205.47 1734
7206.28 1800
7207.08 1760
7207.88 1828
7208.68 1763
7209.48 1665
7210.28 1785
7211.08 1707
7211.88 1698
7212.69 1738
7213.49 1782
7214.29 1756
7215.09 1706
7215.89 1709
7216.69 1914
7217.50 1796
7218.30 1788
7219.10 1712
7219.90 1764
7220.70 1861
7221.50 1878
7222.31 1742
7223.11 1882
7223.91 1874
7224.71 1813
7225.51 1871
7226.32 1822
7227.12 1876
7227.92 1783
7228.72 1825
7229.53 1816
7230.33 1895
7231.13 1816
7231.93 1768
7232.74 1804
7233.54 1839
7234.34 1776
7235.14 1892
7235.95 1967
7236.75 1894
7237.55 1911
7238.36 1809
7239.16 1888
7239.96 2095
7240.76 2101
7241.57 2110
7242.37 2033
7243.17 1995
7243.98 2020
7244.78 1920
7245.58 1918
7246.39 1946
7247.19 2014
7247.99 1941
7248.80 1994
7249.60 1965
7250.40 1940
7251.21 1939
7252.01 1960
7252.81 1914
7253.62 2003
7254.42 2122
7255.23 2069
7256.03 2033
7256.83 2113
7257.64 2079
7258.44 2165
7259.25 2105
7260.05 2127
7260.85 2164
7261.66 2071
7262.46 1980
7263.27 2146
7264.07 2195
7264.87 2015
7265.68 2125
7266.48 2207
7267.29 2206
7268.09 2189
7268.90 2247
7269.70 2234
7270.51 2385
7271.31 2384
7272.12 2234
7272.92 2194
7273.73 2288
7274.53 2314
7275.34 2222
7276.14 2332
7276.95 2436
7277.75 2471
7278.56 2430
7279.36 2547
7280.17 2543
7280.97 2558
7281.78 2885
7282.58 3191
7283.39 3532
7284.19 4137
7285.00 4731
7285.80 5172
7286.61 5453
7287.41 5614
7288.22 5127
7289.03 4873
7289.83 4543
7290.64 3834
7291.44 3416
7292.25 3210
7293.06 3107
7293.86 2843
7294.67 2724
7295.47 2590
7296.28 2557
7297.09 2335
7297.89 2368
7298.70 2497
7299.50 2533
7300.31 2448
7301.12 2457
7301.92 2424
7302.73 2501
7303.54 2472
7304.34 2561
7305.15 2564
7305.96 2581
7306.76 2407
7307.57 2482
7308.38 2554
7309.18 2605
7309.99 2693
7310.80 2874
7311.60 2917
7312.41 3236
7313.22 3403
7314.02 3153
7314.83 3121
7315.64 2981
7316.45 3101
7317.25 2924
7318.06 2966
7318.87 3178
7319.67 3284
7320.48 3506
7321.29 3915
7322.10 3937
7322.90 4114
7323.71 4208
7324.52 4133
7325.33 3836
7326.14 3686
7326.94 3431
7327.75 3151
7328.56 3001
7329.37 2990
7330.17 2839
7330.98 2573
7331.79 2561
7332.60 2462
7333.41 2444
7334.22 2431
7335.02 2627
7335.83 2610
7336.64 2722
7337.45 2841
7338.26 2808
7339.07 2744
7339.87 2660
7340.68 2726
7341.49 2669
7342.30 2591
7343.11 2616
7343.92 2617
7344.73 2482
7345.53 2391
7346.34 2382
7347.15 2429
7347.96 2364
7348.77 2350
7349.58 2541
7350.39 2420
7351.20 2398
7352.01 2442
7352.82 2426
7353.62 2537
7354.43 2277
7355.24 2308
7356.05 2495
7356.86 2492
7357.67 2363
7358.48 2462
7359.29 2434
7360.10 2484
7360.91 2635
7361.72 2587
7362.53 2563
7363.34 2608
7364.15 2673
7364.96 2648
7365.77 2649
7366.58 2547
7367.39 2560
7368.20 2631
7369.01 2654
7369.82 2596
7370.63 2511
7371.44 2614
7372.25 2581
7373.06 2553
7373.87 2699
7374.68 2688
7375.49 2643
7376.30 2708
7377.11 2831
7377.92 2779
7378.73 2853
7379.54 3089
7380.36 3219
7381.17 3515
7381.98 3705
7382.79 3873
7383.60 3920
7384.41 3930
7385.22 3860
7386.03 3689
7386.84 3444
7387.65 3338
7388.46 3039
7389.28 2814
7390.09 2737
7390.90 2634
7391.71 2533
7392.52 2582
7393.33 2724
7394.14 2546
7394.96 2553
7395.77 2454
7396.58 2631
7397.39 2869
7398.20 2967
7399.01 3177
7399.83 3282
7400.64 3544
7401.45 3585
7402.26 3807
7403.07 3693
7403.89 3352
7404.70 3231
7405.51 3135
7406.32 3039
7407.13 2931
7407.95 2905
7408.76 2918
7409.57 2875
7410.38 2897
7411.20 2904
7412.01 2635
7412.82 2624
7413.63 2605
7414.45 2454
7415.26 2475
7416.07 2382
7416.88 2217
7417.70 2230
7418.51 2364
7419.32 2333
7420.14 2333
7420.95 2276
7421.76 2373
7422.57 2250
7423.39 2101
7424.20 2153
7425.01 2175
7425.83 2155
7426.64 2150
7427.45 2102
7428.27 2103
7429.08 2133
7429.89 2116
7430.71 2173
7431.52 2025
7432.33 2107
7433.15 2159
7433.96 1975
7434.78 1973
7435.59 2134
7436.40 1972
7437.22 1982
7438.03 2041
7438.84 2078
7439.66 2087
7440.47 2147
7441.29 2085
7442.10 2122
7442.91 2058
7443.73 2021
7444.54 2036
7445.36 1950
7446.17 2077
7446.99 1985
7447.80 1913
7448.62 1963
7449.43 2052
7450.24 1936
7451.06 1817
7451.87 1978
7452.69 1855
7453.50 1833
7454.32 1906
7455.13 1961
7455.95 1862
7456.76 1885
7457.58 2038
7458.39 1972
7459.21 1922
7460.02 1921
7460.84 1927
7461.65 1937
7462.47 1940
7463.28 1994
7464.10 1912
7464.91 1924
7465.73 1879
7466.54 1958
7467.36 1936
7468.18 1952
7468.99 1884
7469.81 1849
7470.62 1785
7471.44 1836
7472.25 1751
7473.07 1803
7473.89 1843
7474.70 1885
7475.52 1846
7476.33 1820
7477.15 1843
7477.97 1848
7478.78 1842
7479.60 1773
7480.41 1728
7481.23 1779
7482.05 1705
7482.86 1680
7483.68 1733
7484.50 1688
7485.31 1836
7486.13 1714
7486.95 1813
7487.76 1687
7488.58 1675
7489.40 1627
7490.21 1643
7491.03 1667
7491.85 1599
7492.66 1688
7493.48 1630
7494.30 1619
7495.11 1694
7495.93 1696
7496.75 1707
7497.57 1633
7498.38 1733
7499.20 1646
7500.02 1566
7500.83 1695
7501.65 1668
7502.47 1672
7503.29 1591
7504.10 1585
7504.92 1652
7505.74 1671
7506.56 1677
7507.37 1524
7508.19 1543
7509.01 1589
7509.83 1615
7510.65 1546
7511.46 1697
7512.28 1583
7513.10 1555
7513.92 1618
7514.74 1606
7515.55 1577
7516.37 1527
7517.19 1593
7518.01 1566
7518.83 1545
7519.64 1651
7520.46 1634
7521.28 1630
7522.10 1484
7522.92 1665
7523.74 1641
7524.56 1462
7525.37 1455
7526.19 1534
7527.01 1497
7527.83 1584
7528.65 1575
7529.47 1460
7530.29 1549
7531.11 1483
7531.93 1465
7532.74 1540
7533.56 1551
7534.38 1463
7535.20 1539
7536.02 1514
7536.84 1435
7537.66 1440
7538.48 1598
7539.30 1639
7540.12 1607
7540.94 1591
7541.76 1508
7542.58 1546
7543.40 1656
7544.22 1611
7545.04 1552
7545.86 1544
7546.68 1676
7547.50 1688
7548.32 1679
7549.14 1593
7549.96 1708
7550.78 1612
7551.60 1532
7552.42 1630
7553.24 1551
7554.06 1409
7554.88 1532
7555.70 1634
7556.52 1563
7557.34 1540
7558.16 1646
7558.98 1626
7559.80 1662
7560.62 1695
7561.44 1649
7562.26 1673
7563.08 1550
7563.90 1729
7564.72 1669
7565.54 1578
7566.36 1632
7567.19 1546
7568.01 1627
7568.83 1561
7569.65 1551
7570.47 1542
7571.29 1627
7572.11 1429
7572.93 1535
7573.76 1553
7574.58 1576
7575.40 1530
7576.22 1559
7577.04 1586
7577.86 1579
7578.68 1515
7579.51 1554
7580.33 1548
7581.15 1492
7581.97 1541
7582.79 1522
7583.61 1443
7584.44 1647
7585.26 1634
7586.08 1632
7586.90 1545
7587.72 1596
7588.55 1740
7589.37 1665
7590.19 1766
7591.01 1664
7591.83 1649
7592.66 1770
7593.48 1691
7594.30 1533
7595.12 1660
7595.95 1651
7596.77 1676
7597.59 1566
7598.41 1572
7599.24 1568
7600.06 1696
7600.88 1764
7601.71 1663
7602.53 1703
7603.35 1752
7604.17 1722
7605.00 1810
7605.82 1835
7606.64 1909
7607.47 1900
7608.29 1897
7609.11 1818
7609.94 1795
7610.76 1820
7611.58 1826
7612.41 1822
7613.23 1742
7614.05 1736
7614.88 1758
7615.70 1793
7616.52 1771
7617.35 1827
7618.17 1922
7619.00 1883
7619.82 1939
7620.64 1951
7621.47 1839
7622.29 1906
7623.11 1837
7623.94 1855
7624.76 1883
7625.59 1894
7626.41 1741
7627.24 1775
7628.06 1800
7628.88 1872
7629.71 1848
7630.53 1916
7631.36 1958
7632.18 2011
7633.01 2123
7633.83 2162
7634.66 2061
7635.48 2149
7636.30 2060
7637.13 1982
7637.95 1911
7638.78 1764
7639.60 1752
7640.43 1814
7641.25 1693
7642.08 1665
7642.90 1645
7643.73 1673
7644.55 1585
7645.38 1665
7646.20 1777
7647.03 1681
7647.85 1693
7648.68 1615
7649.51 1730
7650.33 1705
7651.16 1627
7651.98 1649
7652.81 1516
7653.63 1629
7654.46 1647
7655.28 1569
7656.11 1575
7656.94 1562
7657.76 1538
7658.59 1526
7659.41 1487
7660.24 1577
7661.07 1587
7661.89 1562
7662.72 1486
7663.54 1455
7664.37 1452
7665.20 1506
7666.02 1592
7666.85 1462
7667.68 1443
7668.50 1443
7669.33 1486
7670.16 1524
7670.98 1490
7671.81 1521
7672.64 1430
7673.46 1502
7674.29 1512
7675.12 1503
7675.94 1440
7676.77 1446
7677.60 1381
7678.42 1494
7679.25 1453
7680.08 1410
7680.90 1492
7681.73 1450
7682.56 1398
7683.39 1496
7684.21 1502
7685.04 1494
7685.87 1465
7686.69 1426
7687.52 1442
7688.35 1328
7689.18 1494
7690.01 1491
7690.83 1399
7691.66 1509
7692.49 1463
7693.32 1528
7694.14 1476
7694.97 1489
7695.80 1452
7696.63 1541
7697.46 1500
7698.28 1418
7699.11 1524
7699.94 1536
7700.77 1426
7701.60 1366
7702.42 1396
7703.25 1428
7704.08 1426
7704.91 1472
7705.74 1403
7706.57 1376
7707.39 1468
7708.22 1547
7709.05 1557
7709.88 1432
7710.71 1457
7711.54 1390
7712.37 1363
7713.20 1435
7714.02 1401
7714.85 1429
7715.68 1437
7716.51 1483
7717.34 1419
7718.17 1422
7719.00 1444
7719.83 1375
7720.66 1442
7721.49 1411
7722.32 1482
7723.15 1452
7723.97 1426
7724.80 1472
7725.63 1428
7726.46 1426
7727.29 1442
7728.12 1573
7728.95 1459
7729.78 1410
7730.61 1411
7731.44 1425
7732.27 1386
7733.10 1415
7733.93 1462
7734.76 1330
7735.59 1346
7736.42 1420
7737.25 1345
7738.08 1290
7738.91 1387
7739.74 1385
7740.57 1343
7741.40 1428
7742.23 1444
7743.06 1361
7743.89 1423
7744.72 1350
7745.56 1417
7746.39 1560
7747.22 1642
7748.05 1676
7748.88 1683
7749.71 1703
7750.54 1599
7751.37 1584
7752.20 1633
7753.03 1615
7753.86 1500
7754.69 1476
7755.53 1411
7756.36 1309
7757.19 1331
7758.02 1526
7758.85 1438
7759.68 1384
7760.51 1373
7761.35 1453
7762.18 1457
7763.01 1569
7763.84 1546
7764.67 1476
7765.50 1471
7766.33 1555
7767.17 1479
7768.00 1543
7768.83 1440
7769.66 1478
7770.49 1499
7771.33 1425
7772.16 1266
7772.99 1257
7773.82 1365
7774.65 1239
7775.49 1351
7776.32 1377
7777.15 1473
7777.98 1458
7778.82 1390
7779.65 1401
7780.48 1380
7781.31 1396
7782.15 1473
7782.98 1430
7783.81 1468
7784.64 1381
7785.48 1442
7786.31 1479
7787.14 1358
7787.97 1415
7788.81 1475
7789.64 1390
7790.47 1410
7791.31 1438
7792.14 1518
7792.97 1428
7793.81 1361
7794.64 1383
7795.47 1388
7796.31 1416
7797.14 1424
7797.97 1478
7798.81 1396
7799.64 1472
7800.47 1518
7801.31 1558
7802.14 1532
7802.97 1571
7803.81 1495
7804.64 1408
7805.47 1393
7806.31 1477
7807.14 1444
7807.98 1508
7808.81 1541
7809.64 1558
7810.48 1446
7811.31 1481
7812.15 1491
7812.98 1493
7813.82 1605
7814.65 1641
7815.48 1670
7816.32 1620
7817.15 1760
7817.99 1830
7818.82 1732
7819.66 1819
7820.49 1795
7821.33 1662
7822.16 1653
7822.99 1691
7823.83 1694
7824.66 1724
7825.50 1597
7826.33 1702
7827.17 1734
7828.00 1869
7828.84 1858
7829.67 1797
7830.51 1810
7831.34 1708
7832.18 1715
7833.02 1700
7833.85 1781
7834.69 1747
7835.52 1771
7836.36 1937
7837.19 1848
7838.03 1793
7838.86 1842
7839.70 1758
7840.53 1701
7841.37 1712
7842.21 1718
7843.04 1735
7843.88 1654
7844.71 1676
7845.55 1706
7846.39 1722
7847.22 1633
7848.06 1637
7848.89 1648
7849.73 1581
7850.57 1505
7851.40 1516
7852.24 1506
7853.08 1475
7853.91 1535
7854.75 1565
7855.58 1582
7856.42 1533
7857.26 1552
7858.09 1553
7858.93 1637
7859.77 1560
7860.60 1511
7861.44 1547
7862.28 1586
7863.11 1658
7863.95 1782
7864.79 1750
7865.63 1543
7866.46 1479
7867.30 1632
7868.14 1642
7868.97 1563
7869.81 1546
7870.65 1525
7871.49 1490
7872.32 1477
7873.16 1601
7874.00 1652
7874.84 1587
7875.67 1514
7876.51 1536
7877.35 1571
7878.19 1703
7879.02 1758
7879.86 1752
7880.70 1694
7881.54 1636
7882.38 1749
7883.21 1713
7884.05 1674
7884.89 1674
7885.73 1570
7886.57 1625
7887.40 1593
7888.24 1589
7889.08 1547
7889.92 1616
7890.76 1592
7891.59 1709
7892.43 1701
7893.27 1691
7894.11 1803
7894.95 1726
7895.79 1614
7896.63 1798
7897.47 1664
7898.30 1647
7899.14 1711
7899.98 1671
7900.82 1791
7901.66 1867
7902.50 1748
7903.34 1799
7904.18 1973
7905.02 1709
7905.85 1682
7906.69 1621
7907.53 1615
7908.37 1575
7909.21 1569
7910.05 1581
7910.89 1592
7911.73 1532
7912.57 1645
7913.41 1513
7914.25 1532
7915.09 1694
7915.93 1618
7916.77 1629
7917.61 1782
7918.45 1826
7919.29 1866
7920.13 1669
7920.97 1753
7921.81 1785
7922.65 1627
7923.49 1600
7924.33 1542
7925.17 1511
7926.01 1515
7926.85 1367
7927.69 1548
7928.53 1473
7929.37 1416
7930.21 1327
7931.05 1411
7931.89 1428
7932.73 1405
7933.57 1579
7934.41 1411
7935.25 1386
7936.09 1361
7936.93 1378
7937.78 1443
7938.62 1423
7939.46 1431
7940.30 1461
7941.14 1452
7941.98 1467
7942.82 1399
7943.66 1437
7944.50 1547
7945.35 1546
7946.19 1463
7947.03 1378
7947.87 1520
7948.71 1595
7949.55 1414
7950.39 1396
7951.24 1465
7952.08 1518
7952.92 1421
7953.76 1439
7954.60 1458
7955.44 1488
7956.29 1420
7957.13 1474
7957.97 1442
7958.81 1378
7959.65 1460
7960.50 1493
7961.34 1401
7962.18 1511
7963.02 1425
7963.86 1384
7964.71 1535
7965.55 1453
7966.39 1474
7967.23 1439
7968.08 1477
7968.92 1483
7969.76 1512
7970.60 1541
7971.45 1567
7972.29 1477
7973.13 1496
7973.97 1474
7974.82 1343
7975.66 1341
7976.50 1571
7977.35 1409
7978.19 1381
7979.03 1462
7979.87 1471
7980.72 1582
7981.56 1545
7982.40 1418
7983.25 1401
7984.09 1421
7984.93 1416
7985.78 1446
7986.62 1375
7987.46 1365
7988.31 1469
7989.15 1409
7990.00 1299
7990.84 1371
7991.68 1372
7992.53 1333
7993.37 1416
7994.21 1374
7995.06 1295
7995.90 1361
7996.75 1351
7997.59 1321
7998.43 1271
7999.28 1264
8000.12 1326
8000.97 1318
8001.81 1324
8002.65 1265
8003.50 1330
8004.34 1346
8005.19 1298
8006.03 1319
8006.88 1230
8007.72 1291
8008.57 1346
8009.41 1277
8010.26 1233
8011.10 1323
8011.95 1367
8012.79 1304
8013.63 1202
8014.48 1293
8015.32 1242
8016.17 1234
8017.01 1244
8017.86 1129
8018.70 1187
8019.55 1196
8020.40 1214
8021.24 1247
8022.09 1290
8022.93 1248
8023.78 1234
8024.62 1243
8025.47 1243
8026.31 1238
8027.16 1154
8028.00 1253
8028.85 1265
8029.70 1235
8030.54 1228
8031.39 1246
8032.23 1263
8033.08 1240
8033.92 1329
8034.77 1289
8035.62 1199
8036.46 1272
8037.31 1236
8038.16 1270
8039.00 1218
8039.85 1213
8040.69 1168
8041.54 1234
8042.39 1232
8043.23 1206
8044.08 1315
8044.93 1263
8045.77 1208
8046.62 1278
8047.47 1284
8048.31 1144
8049.16 1172
8050.01 1176
8050.85 1158
8051.70 1223
8052.55 1247
8053.39 1263
8054.24 1240
8055.09 1179
8055.94 1151
8056.78 1168
8057.63 1219
8058.48 1216
8059.32 1139
8060.17 1181
8061.02 1134
8061.87 1257
8062.71 1160
8063.56 1137
8064.41 1182
8065.26 1219
8066.10 1263
8066.95 1122
8067.80 1139
8068.65 1164
8069.49 1223
8070.34 1118
8071.19 1128
8072.04 1171
8072.89 1215
8073.73 1304
8074.58 1223
8075.43 1193
8076.28 1137
8077.13 1113
8077.98 1220
8078.82 1198
8079.67 1227
8080.52 1226
8081.37 1133
8082.22 1187
8083.07 1202
8083.91 1227
8084.76 1177
8085.61 1145
8086.46 1133
8087.31 1160
8088.16 1183
8089.01 1186
8089.86 1220
8090.70 1203
8091.55 1130
8092.40 1232
8093.25 1175
8094.10 1195
8094.95 1141
8095.80 1186
8096.65 1198
8097.50 1151
8098.35 1195
8099.20 1265
8100.05 1162
8100.90 1169
8101.74 1185
8102.59 1141
8103.44 1013
8104.29 1103
8105.14 1162
8105.99 1076
8106.84 1113
8107.69 1160
8108.54 1147
8109.39 1077
8110.24 1156
8111.09 1152
8111.94 1123
8112.79 1150
8113.64 1083
8114.49 1022
8115.34 1129
8116.19 1090
8117.04 1142
8117.89 1087
8118.74 1197
8119.59 1280
8120.45 1219
8121.30 1250
8122.15 1249
8123.00 1119
8123.85 1232
8124.70 1265
8125.55 1302
8126.40 1194
8127.25 1257
8128.10 1262
8128.95 1121
8129.80 1154
8130.65 1214
8131.51 1261
8132.36 1268
8133.21 1185
8134.06 1249
8134.91 1205
8135.76 1251
8136.61 1364
8137.46 1220
8138.32 1300
8139.17 1263
8140.02 1173
8140.87 1214
8141.72 1268
8142.57 1313
8143.43 1247
8144.28 1261
8145.13 1277
8145.98 1276
8146.83 1344
8147.68 1313
8148.54 1368
8149.39 1342
8150.24 1339
8151.09 1323
8151.94 1342
8152.80 1333
8153.65 1340
8154.50 1355
8155.35 1345
8156.21 1343
8157.06 1404
8157.91 1450
8158.76 1465
8159.62 1306
8160.47 1351
8161.32 1287
8162.17 1266
8163.03 1209
8163.88 1255
8164.73 1414
8165.59 1350
8166.44 1247
8167.29 1284
8168.14 1341
8169.00 1367
8169.85 1200
8170.70 1376
8171.56 1312
8172.41 1343
8173.26 1304
8174.12 1224
8174.97 1258
8175.82 1194
8176.68 1220
8177.53 1249
8178.38 1374
8179.24 1244
8180.09 1184
8180.94 1286
8181.80 1241
8182.65 1138
8183.51 1160
8184.36 1193
8185.21 1271
8186.07 1153
8186.92 1119
8187.78 1240
8188.63 1270
8189.48 1071
8190.34 1077
8191.19 1167
8192.05 1120
8192.90 1192
8193.75 1246
8194.61 1184
8195.46 1314
8196.32 1267
8197.17 1216
8198.03 1207
8198.88 1198
8199.74 1176
8200.59 1173
8201.45 1136
8202.30 1169
8203.16 1145
8204.01 1166
8204.87 1275
8205.72 1227
8206.57 1220
8207.43 1225
8208.29 1127
8209.14 1220
8210.00 1243
8210.85 1222
8211.71 1178
8212.56 1205
8213.42 1262
8214.27 1198
8215.13 1177
8215.98 1142
8216.84 1221
8217.69 1154
8218.55 1269
8219.41 1271
8220.26 1251
8221.12 1284
8221.97 1290
8222.83 1329
8223.68 1351
8224.54 1370
8225.40 1366
8226.25 1332
8227.11 1362
8227.96 1352
8228.82 1319
8229.68 1307
8230.53 1342
8231.39 1247
8232.25 1212
8233.10 1290
8233.96 1230
8234.82 1145
8235.67 1159
8236.53 1156
8237.38 1203
8238.24 1231
8239.10 1190
8239.95 1229
8240.81 1231
8241.67 1209
8242.53 1182
8243.38 1225
8244.24 1175
8245.10 1228
8245.95 1241
8246.81 1187
8247.67 1139
8248.52 1206
8249.38 1223
8250.24 1248
8251.10 1315
8251.95 1242
8252.81 1220
8253.67 1225
8254.53 1225
8255.38 1319
8256.24 1219
8257.10 1222
8257.96 1281
8258.81 1134
8259.67 1199
8260.53 1285
8261.39 1123
8262.25 1089
8263.10 1137
8263.96 1168
8264.82 1149
8265.68 1158
8266.54 1123
8267.39 1121
8268.25 1161
8269.11 1105
8269.97 1142
8270.83 1146
8271.69 1130
8272.54 1135
8273.40 1185
8274.26 1103
8275.12 1133
8275.98 1154
8276.84 1196
8277.70 1222
8278.55 1091
8279.41 1138
8280.27 1073
8281.13 1142
8281.99 1315
8282.85 1227
8283.71 1185
8284.57 1196
8285.43 1212
8286.29 1150
8287.14 1204
8288.00 1277
8288.86 1184
8289.72 1197
8290.58 1163
8291.44 1149
8292.30 1252
8293.16 1245
8294.02 1204
8294.88 1170
8295.74 1222
8296.60 1313
8297.46 1228
8298.32 1199
8299.18 1240
8300.04 1225
8300.90 1306
8301.76 1277
8302.62 1263
8303.48 1257
8304.34 1234
8305.20 1265
8306.06 1341
8306.92 1339
8307.78 1278
8308.64 1304
8309.50 1234
8310.36 1237
8311.22 1176
8312.08 1222
8312.94 1190
8313.80 1274
8314.66 1254
8315.52 1326
8316.38 1297
8317.24 1281
8318.11 1343
8318.97 1352
8319.83 1382
8320.69 1310
8321.55 1227
8322.41 1210
8323.27 1366
8324.13 1278
8324.99 1261
8325.85 1305
8326.72 1149
8327.58 1081
8328.44 1279
8329.30 1274
8330.16 1309
8331.02 1283
8331.88 1276
8332.75 1272
8333.61 1287
8334.47 1284
8335.33 1335
8336.19 1215
8337.05 1222
8337.92 1286
8338.78 1309
8339.64 1260
8340.50 1233
8341.36 1254
8342.23 1213
8343.09 1301
8343.95 1253
8344.81 1210
8345.67 1268
8346.54 1305
8347.40 1331
8348.26 1253
8349.12 1290
8349.99 1248
8350.85 1306
8351.71 1325
8352.57 1227
8353.44 1287
8354.30 1357
8355.16 1311
8356.03 1272
8356.89 1308
8357.75 1353
8358.61 1357
8359.48 1316
8360.34 1330
8361.20 1327
8362.07 1407
8362.93 1423
8363.79 1347
8364.66 1374
8365.52 1407
8366.38 1421
8367.25 1433
8368.11 1382
8368.97 1351
8369.84 1292
8370.70 1340
8371.56 1388
8372.43 1356
8373.29 1361
8374.15 1314
8375.02 1461
8375.88 1484
8376.74 1369
8377.61 1398
8378.47 1318
8379.34 1402
8380.20 1425
8381.06 1373
8381.93 1315
8382.79 1475
8383.66 1467
8384.52 1400
8385.39 1477
8386.25 1411
8387.11 1450
8387.98 1598
8388.84 1549
8389.71 1615
8390.57 1564
8391.44 1541
8392.30 1488
8393.17 1478
8394.03 1503
8394.90 1536
8395.76 1590
8396.63 1519
8397.49 1561
8398.36 1603
8399.22 1590
8400.09 1568
8400.95 1531
8401.82 1641
8402.68 1475
8403.55 1594
8404.41 1604
8405.28 1742
8406.14 1738
8407.01 1695
8407.87 1626
8408.74 1763
8409.60 1609
8410.47 1653
8411.34 1703
8412.20 1726
8413.07 1755
8413.93 1842
8414.80 1864
8415.66 1968
8416.53 1882
8417.40 1900
8418.26 1853
8419.13 1821
8419.99 1913
8420.86 1896
8421.73 1918
8422.59 1840
8423.46 1940
8424.32 2035
8425.19 2023
8426.06 2053
8426.92 2096
8427.79 2038
8428.66 1982
8429.52 2070
8430.39 2021
8431.26 2055
8432.12 2088
8432.99 2166
8433.86 2125
8434.72 2027
8435.59 2281
8436.46 2159
8437.32 2281
8438.19 2389
8439.06 2372
8439.93 2485
8440.79 2550
8441.66 2531
8442.53 2644
8443.39 2612
8444.26 2728
8445.13 2639
8446.00 2900
8446.86 2704
8447.73 2796
8448.60 2745
8449.47 2740
8450.33 2837
8451.20 2877
8452.07 2912
8452.94 3110
8453.81 3341
8454.67 3654
8455.54 3881
8456.41 4340
8457.28 4772
8458.15 4821
8459.01 5375
8459.88 5743
8460.75 5132
8461.62 4876
8462.49 4484
8463.35 4142
8464.22 4008
8465.09 3665
8465.96 3518
8466.83 3663
8467.70 3970
8468.57 4556
8469.43 5331
8470.30 6314
8471.17 7185
8472.04 7943
8472.91 8462
8473.78 8288
8474.65 7768
8475.52 6931
8476.38 5997
8477.25 5273
8478.12 4467
8478.99 4059
8479.86 3655
8480.73 3272
8481.60 2923
8482.47 2688
8483.34 2726
8484.21 2705
8485.08 2650
8485.95 2504
8486.82 2353
8487.69 2435
8488.55 2331
8489.42 2308
8490.29 2400
8491.16 2298
8492.03 2280
8492.90 2432
8493.77 2266
8494.64 2278
8495.51 2157
8496.38 2384
8497.25 2314
8498.12 2372
8498.99 2380
8499.86 2277
8500.73 2418
8501.60 2245
8502.47 2234
8503.34 2271
8504.22 2333
8505.09 2306
8505.96 2241
8506.83 2349
8507.70 2511
8508.57 2637
8509.44 2588
8510.31 2641
8511.18 2673
8512.05 2694
8512.92 2610
8513.79 2465
8514.66 2486
8515.53 2349
8516.41 2187
8517.28 2219
8518.15 2226
8519.02 2066
8519.89 2066
8520.76 2107
8521.63 2108
8522.50 2065
8523.38 2050
8524.25 2201
8525.12 2224
8525.99 2232
8526.86 2131
8527.73 2125
8528.60 2236
8529.48 2383
8530.35 2337
8531.22 2276
8532.09 2325
8532.96 2412
8533.84 2376
8534.71 2348
8535.58 2396
8536.45 2397
8537.32 2520
8538.20 2483
8539.07 2444
8539.94 2307
8540.81 2242
8541.68 2341
8542.56 2237
8543.43 2293
8544.30 2221
8545.17 2252
8546.05 2370
8546.92 2285
8547.79 2346
8548.67 2405
8549.54 2455
8550.41 2447
8551.28 2324
8552.16 2311
8553.03 2330
8553.90 2278
8554.78 2347
8555.65 2427
8556.52 2219
8557.39 2328
8558.27 2308
8559.14 2232
8560.01 2137
8560.89 2254
8561.76 2141
8562.63 1933
8563.51 1886
8564.38 1939
8565.25 1904
8566.13 1864
8567.00 1952
8567.88 1894
8568.75 1889
8569.62 1743
8570.50 1830
8571.37 1827
8572.24 1836
8573.12 1790
8573.99 1704
8574.87 1809
8575.74 1839
8576.61 1765
8577.49 1711
8578.36 1603
8579.24 1742
8580.11 1676
8580.99 1713
8581.86 1704
8582.73 1732
8583.61 1758
8584.48 1697
8585.36 1741
8586.23 1724
8587.11 1812
8587.98 1718
8588.86 1816
8589.73 1769
8590.61 1759
8591.48 1652
8592.36 1668
8593.23 1639
8594.11 1640
8594.98 1674
8595.86 1705
8596.73 1779
8597.61 1650
8598.48 1588
8599.36 1660
8600.23 1520
8601.11 1609
8601.98 1587
8602.86 1623
8603.73 1648
8604.61 1582
8605.49 1548
8606.36 1652
8607.24 1660
8608.11 1705
8608.99 1644
8609.86 1557
8610.74 1512
8611.62 1613
8612.49 1659
8613.37 1629
8614.24 1736
8615.12 1680
8616.00 1695
8616.87 1753
8617.75 1699
8618.62 1633
8619.50 1616
8620.38 1593
8621.25 1499
8622.13 1613
8623.01 1763
8623.88 1763
8624.76 1689
8625.64 1750
8626.51 1801
8627.39 1753
8628.27 1736
8629.14 1681
8630.02 1680
8630.90 1692
8631.77 1826
8632.65 1714
8633.53 1658
8634.40 1741
8635.28 1810
8636.16 1779
8637.04 1726
8637.91 1818
8638.79 1837
8639.67 1714
8640.55 1724
8641.42 1757
8642.30 1795
8643.18 1815
8644.06 1885
8644.93 1901
8645.81 1927
8646.69 1993
8647.57 1987
8648.44 1813
8649.32 1787
8650.20 1878
8651.08 1960
8651.96 2075
8652.83 2041
8653.71 2032
8654.59 2004
8655.47 2055
8656.35 1989
8657.22 2012
8658.10 2012
8658.98 2107
8659.86 2028
8660.74 1976
8661.62 1981
8662.49 2069
8663.37 2043
8664.25 2152
8665.13 2095
8666.01 2033
8666.89 1996
8667.77 2080
8668.64 2077
8669.52 2107
8670.40 2157
8671.28 2168
8672.16 2220
8673.04 2290
8673.92 2395
8674.80 2605
8675.68 2723
8676.56 2869
8677.44 2728
8678.31 2725
8679.19 2688
8680.07 2616
8680.95 2472
8681.83 2447
8682.71 2556
8683.59 2492
8684.47 2416
8685.35 2367
8686.23 2324
8687.11 2283
8687.99 2354
8688.87 2688
8689.75 2906
8690.63 3182
8691.51 3517
8692.39 4210
8693.27 4647
8694.15 5217
8695.03 5490
8695.91 5606
8696.79 5177
8697.67 4844
8698.55 4401
8699.43 3972
8700.31 3499
8701.19 3045
8702.07 2712
8702.95 2342
8703.83 2250
8704.71 2151
8705.59 2100
8706.48 2040
8707.36 2029
8708.24 1882
8709.12 1924
8710.00 1924
8710.88 1929
8711.76 1745
8712.64 1729
8713.52 1777
8714.40 1730
8715.28 1691
8716.17 1697
8717.05 1632
8717.93 1699
8718.81 1688
8719.69 1609
8720.57 1670
8721.45 1700
8722.34 1735
8723.22 1761
8724.10 1784
8724.98 1849
8725.86 1777
8726.74 1732
8727.63 1705
8728.51 1717
8729.39 1757
8730.27 1871
8731.15 1816
8732.04 1896
8732.92 1890
8733.80 1845
8734.68 1860
8735.56 1845
8736.45 1873
8737.33 1703
8738.21 1644
8739.09 1720
8739.98 1607
8740.86 1554
8741.74 1594
8742.62 1444
8743.51 1541
8744.39 1663
8745.27 1602
8746.15 1546
8747.04 1542
8747.92 1649
8748.80 1615
8749.69 1548
8750.57 1594
8751.45 1555
8752.33 1470
8753.22 1582
8754.10 1664
8754.98 1607
8755.87 1605
8756.75 1636
8757.63 1653
8758.52 1647
8759.40 1716
8760.28 1799
8761.17 1687
8762.05 1681
8762.93 1646
8763.82 1571
8764.70 1588
8765.59 1661
8766.47 1727
8767.35 1744
8768.24 1680
8769.12 1775
8770.00 1800
8770.89 1699
8771.77 1727
8772.66 1731
8773.54 1720
8774.42 1709
8775.31 1631
8776.19 1580
8777.08 1620
8777.96 1536
8778.85 1554
8779.73 1546
8780.62 1551
8781.50 1488
8782.38 1557
8783.27 1501
8784.15 1481
8785.04 1506
8785.92 1452
8786.81 1439
8787.69 1385
8788.58 1412
8789.46 1455
8790.35 1411
8791.23 1512
8792.12 1526
8793.00 1457
8793.89 1469
8794.77 1443
8795.66 1420
8796.54 1364
8797.43 1459
8798.31 1375
8799.20 1434
8800.08 1459
8800.97 1419
8801.86 1466
8802.74 1362
8803.63 1332
8804.51 1351
8805.40 1329
8806.28 1281
8807.17 1373
8808.06 1440
8808.94 1390
8809.83 1470
8810.71 1463
8811.60 1375
8812.49 1476
8813.37 1438
8814.26 1353
8815.14 1279
8816.03 1308
8816.92 1363
8817.80 1301
8818.69 1286
8819.58 1307
8820.46 1346
8821.35 1219
8822.24 1384
8823.12 1419
8824.01 1374
8824.90 1393
8825.78 1329
8826.67 1364
8827.56 1315
8828.44 1334
8829.33 1393
8830.22 1304
8831.10 1252
8831.99 1262
8832.88 1230
8833.77 1205
8834.65 1279
8835.54 1359
8836.43 1286
8837.31 1260
8838.20 1208
8839.09 1215
8839.98 1233
8840.86 1208
8841.75 1257
8842.64 1296
8843.53 1264
8844.41 1201
8845.30 1201
8846.19 1240
8847.08 1266
8847.97 1170
8848.85 1256
8849.74 1136
8850.63 1188
8851.52 1213
8852.41 1251
8853.29 1153
8854.18 1086
8855.07 1171
8855.96 1128
8856.85 1150
8857.74 1143
8858.62 1216
8859.51 1294
8860.40 1156
8861.29 1146
8862.18 1213
8863.07 1191
8863.95 1178
8864.84 1122
8865.73 1175
8866.62 1267
8867.51 1212
8868.40 1120
8869.29 1180
8870.18 1224
8871.07 1219
8871.95 1109
8872.84 1269
8873.73 1179
8874.62 1123
8875.51 1100
8876.40 1096
8877.29 1145
8878.18 1136
8879.07 1113
8879.96 1106
8880.85 1097
8881.74 1074
8882.63 1063
8883.52 1160
8884.41 1164
8885.30 1130
8886.19 1073
8887.08 1082
8887.97 1088
8888.86 1097
8889.75 1146
8890.64 1024
8891.53 1086
8892.42 1170
8893.31 1088
8894.20 1059
8895.09 1003
8895.98 1110
8896.87 1128
8897.76 1067
8898.65 1032
8899.54 968
8900.43 1068
8901.32 1112
8902.21 1060
8903.10 986
8903.99 1019
8904.88 996
8905.77 989
8906.66 1052
8907.55 1051
8908.45 989
8909.34 1036
8910.23 1097
8911.12 1033
8912.01 1052
8912.90 1053
8913.79 1037
8914.68 1026
8915.57 1082
8916.47 1030
8917.36 1069
8918.25 1001
8919.14 1041
8920.03 1002
8920.92 1013
8921.81 1023
8922.71 984
8923.60 981
8924.49 964
8925.38 996
8926.27 1035
8927.16 1018
8928.06 993
8928.95 967
8929.84 932
8930.73 1025
8931.62 1008
8932.52 998
8933.41 989
8934.30 990
8935.19 973
8936.09 1014
8936.98 1075
8937.87 1072
8938.76 1114
8939.65 998
8940.55 969
8941.44 1015
8942.33 904
8943.23 968
8944.12 1071
8945.01 996
8945.90 993
8946.80 974
8947.69 1014
8948.58 923
8949.47 1001
8950.37 941
8951.26 938
8952.15 936
8953.05 974
8953.94 1003
8954.83 981
8955.73 960
8956.62 909
8957.51 953
8958.41 984
8959.30 988
8960.19 972
8961.09 993
8961.98 969
8962.87 979
8963.77 964
8964.66 991
8965.56 1023
8966.45 1047
8967.34 997
8968.24 948
8969.13 964
8970.03 919
8970.92 931
8971.81 958
8972.71 958
8973.60 961
8974.50 966
8975.39 991
8976.28 964
8977.18 1013
8978.07 945
8978.97 918
8979.86 983
8980.76 1024
8981.65 967
8982.55 911
8983.44 879
8984.33 944
8985.23 1000
8986.12 912
8987.02 852
8987.91 925
8988.81 882
8989.70 893
8990.60 923
8991.49 962
8992.39 943
8993.28 875
8994.18 909
8995.07 927
8995.97 948
8996.87 923
8997.76 921
8998.66 983
8999.55 938
9000.45 955
9001.34 965
9002.24 880
9003.13 911
9004.03 918
9004.93 850
9005.82 950
9006.72 954
9007.61 972
9008.51 921
9009.40 893
9010.30 956
9011.20 954
9012.09 956
9012.99 970
9013.88 906
9014.78 951
9015.68 938
9016.57 873
9017.47 932
9018.37 931
9019.26 924
9020.16 888
9021.06 926
9021.95 935
9022.85 874
9023.75 963
9024.64 926
9025.54 931
9026.44 872
9027.33 934
9028.23 907
9029.13 875
9030.02 946
9030.92 904
9031.82 866
9032.71 976
9033.61 962
9034.51 955
9035.41 897
9036.30 874
9037.20 912
9038.10 917
9039.00 924
9039.89 932
9040.79 955
9041.69 942
9042.59 935
9043.48 881
9044.38 925
9045.28 985
9046.18 885
9047.07 926
9047.97 943
9048.87 911
9049.77 880
9050.67 897
9051.56 916
9052.46 916
9053.36 949
9054.26 942
9055.16 916
9056.06 841
9056.95 913
9057.85 980
9058.75 928
9059.65 952
9060.55 917
9061.45 986
9062.34 916
9063.24 897
9064.14 997
9065.04 967
9065.94 926
9066.84 898
9067.74 956
9068.64 935
9069.53 911
9070.43 908
9071.33 1005
9072.23 886
9073.13 879
9074.03 920
9074.93 897
9075.83 942
9076.73 823
9077.63 897
9078.53 897
9079.43 911
9080.33 928
9081.23 930
9082.12 973
9083.02 949
9083.92 974
9084.82 955
9085.72 935
9086.62 903
9087.52 912
9088.42 916
9089.32 918
9090.22 884
9091.12 841
9092.02 943
9092.92 923
9093.82 944
9094.72 905
9095.62 963
9096.52 904
9097.42 904
9098.32 931
9099.22 901
9100.13 888
9101.03 910
9101.93 877
9102.83 889
9103.73 926
9104.63 1021
9105.53 941
9106.43 861
9107.33 942
9108.23 928
9109.13 922
9110.03 852
9110.93 907
9111.84 918
9112.74 880
9113.64 913
9114.54 1006
9115.44 918
9116.34 928
9117.24 852
9118.14 896
9119.05 898
9119.95 850
9120.85 867
9121.75 838
9122.65 898
9123.55 899
9124.45 943
9125.36 915
9126.26 925
9127.16 857
9128.06 865
9128.96 864
9129.87 879
9130.77 856
9131.67 868
9132.57 948
9133.47 878
9134.38 836
9135.28 816
9136.18 823
9137.08 912
9137.98 910
9138.89 909
9139.79 821
9140.69 869
9141.59 860
9142.50 867
9143.40 912
9144.30 871
9145.21 840
9146.11 859
9147.01 937
9147.91 862
9148.82 862
9149.72 872
9150.62 894
9151.53 895
9152.43 1023
9153.33 918
9154.23 939
9155.14 836
9156.04 817
9156.94 930
9157.85 983
9158.75 830
9159.65 867
9160.56 907
9161.46 934
9162.36 957
9163.27 924
9164.17 888
9165.08 1007
9165.98 926
9166.88 900
9167.79 906
9168.69 848
9169.59 945
9170.50 971
9171.40 839
9172.31 877
9173.21 892
9174.11 873
9175.02 870
9175.92 876
9176.83 811
9177.73 796
9178.64 888
9179.54 892
9180.44 892
9181.35 850
9182.25 873
9183.16 817
9184.06 857
9184.97 909
9185.87 900
9186.78 926
9187.68 936
9188.59 928
9189.49 869
9190.40 912
9191.30 920
9192.21 871
9193.11 937
9194.02 923
9194.92 914
9195.83 925
9196.73 920
9197.64 934
9198.54 837
9199.45 832
9200.35 923
9201.26 981
9202.16 990
9203.07 1041
9203.98 990
9204.88 924
9205.79 885
9206.69 875
9207.60 894
9208.50 1002
9209.41 939
9210.32 922
9211.22 834
9212.13 918
9213.03 888
9213.94 896
9214.85 859
9215.75 864
9216.66 972
9217.57 959
9218.47 1005
9219.38 1013
9220.28 934
9221.19 924
9222.10 1059
9223.00 959
9223.91 936
9224.82 971
9225.72 941
9226.63 979
9227.54 959
9228.44 908
9229.35 962
9230.26 909
9231.16 982
9232.07 901
9232.98 870
9233.89 899
9234.79 903
9235.70 907
9236.61 869
9237.51 851
9238.42 881
9239.33 908
9240.24 872
9241.14 895
9242.05 882
9242.96 913
9243.87 827
9244.77 873
9245.68 864
9246.59 864
9247.50 891
9248.40 804
9249.31 906
9250.22 862
9251.13 836
9252.04 838
9252.94 736
9253.85 769
9254.76 764
9255.67 913
9256.58 896
9257.48 819
9258.39 846
9259.30 868
9260.21 822
9261.12 866
9262.03 858
9262.94 839
9263.84 842
9264.75 832
9265.66 971
9266.57 854
9267.48 861
9268.39 897
9269.30 882
9270.20 851
9271.11 857
9272.02 801
9272.93 783
9273.84 809
9274.75 833
9275.66 868
9276.57 828
9277.48 831
9278.39 890
9279.30 908
9280.21 835
9281.11 859
9282.02 878
9282.93 818
9283.84 846
9284.75 851
9285.66 860
9286.57 819
9287.48 809
9288.39 881
9289.30 862
9290.21 888
9291.12 902
9292.03 853
9292.94 799
9293.85 836
9294.76 871
9295.67 891
9296.58 882
9297.49 808
9298.40 914
9299.31 908
9300.22 856
9301.13 896
9302.04 939
9302.95 898
9303.86 891
9304.77 871
9305.69 901
9306.60 888
9307.51 903
9308.42 924
9309.33 898
9310.24 938
9311.15 938
9312.06 969
9312.97 969
9313.88 1025
9314.79 976
9315.70 949
9316.62 916
9317.53 970
9318.44 965
9319.35 973
9320.26 889
9321.17 880
9322.08 953
9322.99 914
9323.91 848
9324.82 788
9325.73 819
9326.64 852
9327.55 861
9328.46 910
9329.38 891
9330.29 893
9331.20 867
9332.11 904
9333.02 963
9333.94 912
9334.85 862
9335.76 919
9336.67 887
9337.58 886
9338.50 915
9339.41 872
9340.32 853
9341.23 850
9342.15 833
9343.06 869
9343.97 885
9344.88 913
9345.80 838
9346.71 913
9347.62 926
9348.53 946
9349.45 929
9350.36 902
9351.27 914
9352.18 935
9353.10 891
9354.01 849
9354.92 863
9355.84 815
9356.75 903
9357.66 823
9358.58 860
9359.49 899
9360.40 875
9361.32 897
9362.23 893
9363.14 884
9364.06 798
9364.97 825
9365.88 904
9366.80 859
9367.71 789
9368.62 904
9369.54 929
9370.45 827
9371.37 798
9372.28 864
9373.19 909
9374.11 929
9375.02 848
9375.94 868
9376.85 887
9377.76 906
9378.68 896
9379.59 898
9380.51 888
9381.42 868
9382.33 874
9383.25 846
9384.16 947
9385.08 845
9385.99 839
9386.91 912
9387.82 957
9388.74 933
9389.65 915
9390.57 940
9391.48 914
9392.40 926
9393.31 984
9394.23 1047
9395.14 1138
9396.06 1053
9396.97 1047
9397.89 1157
9398.80 1057
9399.72 1036
9400.63 1109
9401.55 1042
9402.46 1031
9403.38 1064
9404.29 999
9405.21 949
9406.12 1036
9407.04 852
9407.95 968
9408.87 985
9409.79 994
9410.70 1023
9411.62 977
9412.53 1039
9413.45 1004
9414.36 941
9415.28 961
9416.20 971
9417.11 928
9418.03 905
9418.95 961
9419.86 972
9420.78 983
9421.69 945
9422.61 970
9423.53 925
9424.44 977
9425.36 964
9426.28 1010
9427.19 928
9428.11 972
9429.03 986
9429.94 979
9430.86 943
9431.78 957
9432.69 1016
9433.61 936
9434.53 987
9435.44 989
9436.36 1014
9437.28 1140
9438.19 1067
9439.11 1098
9440.03 1105
9440.95 1036
9441.86 963
9442.78 1019
9443.70 1020
9444.62 1006
9445.53 1032
9446.45 997
9447.37 991
9448.29 1016
9449.20 1036
9450.12 1028
9451.04 1100
9451.96 1092
9452.87 1229
9453.79 1254
9454.71 1302
9455.63 1355
9456.55 1346
9457.46 1240
9458.38 1332
9459.30 1242
9460.22 1241
9461.14 1228
9462.05 1148
9462.97 1120
9463.89 1068
9464.81 1034
9465.73 1001
9466.65 997
9467.56 1058
9468.48 1058
9469.40 1027
9470.32 1074
9471.24 984
9472.16 946
9473.08 1078
9473.99 1010
9474.91 1065
9475.83 1048
9476.75 1016
9477.67 1005
9478.59 1043
9479.51 1107
9480.43 1109
9481.35 1138
9482.27 1115
9483.19 1079
9484.10 1205
9485.02 1143
9485.94 1129
9486.86 1053
9487.78 1076
9488.70 1131
9489.62 1138
9490.54 1152
9491.46 1141
9492.38 1094
9493.30 991
9494.22 1017
9495.14 1067
9496.06 1051
9496.98 1005
9497.90 1011
9498.82 1090
9499.74 1125
9500.66 1095
9501.58 1065
9502.50 1041
9503.42 1041
9504.34 1065
9505.26 1019
9506.18 1012
9507.10 1044
9508.02 1062
9508.94 1058
9509.86 1042
9510.78 1011
9511.70 1051
9512.63 1029
9513.55 999
9514.47 999
9515.39 1067
9516.31 1072
9517.23 1086
9518.15 1057
9519.07 1125
9519.99 1109
9520.91 1077
9521.83 1102
9522.76 1003
9523.68 1018
9524.60 1141
9525.52 1118
9526.44 1161
9527.36 1129
9528.28 1150
9529.21 1147
9530.13 1146
9531.05 1246
9531.97 1246
9532.89 1293
9533.81 1317
9534.74 1360
9535.66 1416
9536.58 1418
9537.50 1389
9538.42 1446
9539.35 1342
9540.27 1349
9541.19 1231
9542.11 1169
9543.03 1147
9543.96 1215
9544.88 1172
9545.80 1220
9546.72 1158
9547.64 1179
9548.57 1144
9549.49 1141
9550.41 1148
9551.33 1153
9552.26 1122
9553.18 1090
9554.10 1144
9555.03 1093
9555.95 1063
9556.87 1086
9557.79 1159
9558.72 1200
9559.64 1121
9560.56 1126
9561.49 1074
9562.41 1141
9563.33 1215
9564.26 1258
9565.18 1143
9566.10 1144
9567.03 1121
9567.95 1197
9568.87 1156
9569.80 1114
9570.72 1100
9571.64 1110
9572.57 1122
9573.49 1087
9574.41 1070
9575.34 1129
9576.26 1194
9577.18 1140
9578.11 1129
9579.03 1179
9579.96 1085
9580.88 1048
9581.80 1019
9582.73 990
9583.65 1107
9584.58 1046
9585.50 1062
9586.43 1123
9587.35 1094
9588.27 1070
9589.20 1054
9590.12 1103
9591.05 1089
9591.97 1056
9592.90 1144
9593.82 1128
9594.75 1106
9595.67 1059
9596.60 1107
9597.52 1074
9598.45 1225
9599.37 1119
9600.29 1053
9601.22 1097
9602.14 1083
9603.07 1113
9604.00 1235
9604.92 1139
9605.85 1119
9606.77 1078
9607.70 1154
9608.62 1235
9609.55 1129
9610.47 1124
9611.40 1124
9612.32 1300
9613.25 1318
9614.17 1234
9615.10 1152
9616.03 1176
9616.95 1176
9617.88 1259
9618.80 1327
9619.73 1268
9620.65 1146
9621.58 1214
9622.51 1234
9623.43 1261
9624.36 1299
9625.29 1281
9626.21 1232
9627.14 1256
9628.06 1307
9628.99 1314
9629.92 1209
9630.84 1238
9631.77 1299
9632.70 1327
9633.62 1361
9634.55 1271
9635.48 1373
9636.40 1400
9637.33 1346
9638.26 1427
9639.18 1487
9640.11 1388
9641.04 1448
9641.96 1474
9642.89 1393
9643.82 1391
9644.74 1540
9645.67 1500
9646.60 1517
9647.53 1591
9648.45 1509
9649.38 1655
9650.31 1718
9651.24 1773
9652.16 1702
9653.09 1618
9654.02 1590
9654.95 1646
9655.87 1656
9656.80 1654
9657.73 1631
9658.66 1544
9659.58 1538
9660.51 1492
9661.44 1552
9662.37 1472
9663.30 1545
9664.22 1507
9665.15 1512
9666.08 1519
9667.01 1520
9667.94 1537
9668.86 1604
9669.79 1596
9670.72 1602
9671.65 1543
9672.58 1541
9673.51 1582
9674.43 1632
9675.36 1674
9676.29 1611
9677.22 1610
9678.15 1622
9679.08 1749
9680.01 1715
9680.94 1705
9681.86 1660
9682.79 1649
9683.72 1700
9684.65 1708
9685.58 1680
9686.51 1703
9687.44 1711
9688.37 1683
9689.30 1744
9690.23 1726
9691.16 1656
9692.08 1810
9693.01 1834
9693.94 1752
9694.87 1852
9695.80 1981
9696.73 1989
9697.66 2024
9698.59 2124
9699.52 2181
9700.45 2293
9701.38 2224
9702.31 2363
9703.24 2267
9704.17 2281
9705.10 2291
9706.03 1994
9706.96 1811
9707.89 1766
9708.82 1733
9709.75 1773
9710.68 1646
9711.61 1809
9712.54 1785
9713.47 1801
9714.40 1784
9715.33 1751
9716.26 1812
9717.19 1853
9718.12 1809
9719.06 1820
9719.99 1780
9720.92 1664
9721.85 1668
9722.78 1498
9723.71 1564
9724.64 1522
9725.57 1614
9726.50 1600
9727.43 1559
9728.36 1645
9729.30 1662
9730.23 1547
9731.16 1679
9732.09 1674
9733.02 1624
9733.95 1634
9734.88 1618
9735.81 1610
9736.75 1614
9737.68 1724
9738.61 1659
9739.54 1600
9740.47 1560
9741.40 1575
9742.34 1590
9743.27 1547
9744.20 1607
9745.13 1612
9746.06 1489
9747.00 1416
9747.93 1457
9748.86 1463
9749.79 1497
9750.72 1509
9751.66 1496
9752.59 1554
9753.52 1528
9754.45 1506
9755.39 1429
9756.32 1445
9757.25 1468
9758.18 1439
9759.12 1473
9760.05 1473
9760.98 1543
9761.91 1439
9762.85 1462
9763.78 1503
9764.71 1505
9765.64 1416
9766.58 1394
9767.51 1425
9768.44 1413
9769.38 1445
9770.31 1431
9771.24 1406
9772.18 1498
9773.11 1499
9774.04 1433
9774.98 1378
9775.91 1441
9776.84 1461
9777.78 1484
9778.71 1538
9779.64 1527
9780.58 1655
9781.51 1710
9782.44 1629
9783.38 1658
9784.31 1566
9785.25 1605
9786.18 1572
9787.11 1552
9788.05 1569
9788.98 1538
9789.92 1485
9790.85 1469
9791.78 1415
9792.72 1395
9793.65 1387
9794.59 1418
9795.52 1406
9796.46 1405
9797.39 1371
9798.32 1454
9799.26 1481
9800.19 1391
9801.13 1420
9802.06 1419
9803.00 1398
9803.93 1361
9804.87 1392
9805.80 1375
9806.74 1331
9807.67 1297
9808.61 1218
9809.54 1259
9810.48 1225
9811.41 1186
9812.35 1255
9813.28 1255
9814.22 1310
9815.15 1275
9816.09 1283
9817.02 1277
9817.96 1282
9818.89 1277
9819.83 1219
9820.76 1289
9821.70 1266
9822.64 1281
9823.57 1220
9824.51 1205
9825.44 1156
9826.38 1238
9827.31 1216
9828.25 1210
9829.19 1183
9830.12 1200
9831.06 1162
9831.99 1147
9832.93 1166
9833.87 1171
9834.80 1181
9835.74 1176
9836.68 1107
9837.61 1232
9838.55 1229
9839.48 1197
9840.42 1192
9841.36 1052
9842.29 1144
9843.23 1177
9844.17 1150
9845.10 1198
9846.04 1310
9846.98 1214
9847.91 1196
9848.85 1219
9849.79 1255
9850.72 1119
9851.66 1164
9852.60 1154
9853.54 1160
9854.47 1281
9855.41 1286
9856.35 1217
9857.28 1102
9858.22 1260
9859.16 1260
9860.10 1233
9861.03 1204
9861.97 1121
9862.91 1093
9863.85 1174
9864.78 1174
9865.72 1248
9866.66 1175
9867.60 1144
9868.54 1138
9869.47 1059
9870.41 1086
9871.35 1057
9872.29 1036
9873.22 1131
9874.16 1133
9875.10 1146
9876.04 1080
9876.98 1108
9877.92 1152
9878.85 1121
9879.79 1104
9880.73 1137
9881.67 1178
9882.61 1187
9883.55 1150
9884.48 1093
9885.42 1135
9886.36 1120
9887.30 1146
9888.24 1115
9889.18 1116
9890.12 1129
9891.06 1144
9891.99 1101
9892.93 1073
9893.87 1106
9894.81 1107
9895.75 1102
9896.69 1106
9897.63 1151
9898.57 1128
9899.51 1131
9900.45 1114
9901.39 1063
9902.33 1077
9903.27 1012
9904.20 1042
9905.14 1109
9906.08 1094
9907.02 1064
9907.96 1066
9908.90 1103
9909.84 1102
9910.78 1070
9911.72 1153
9912.66 1129
9913.60 1073
9914.54 1048
9915.48 1078
9916.42 1128
9917.36 1107
9918.30 1053
9919.24 1066
9920.18 1138
9921.12 1182
9922.06 1118
9923.00 1090
9923.94 1202
9924.88 1233
9925.83 1262
9926.77 1309
9927.71 1495
9928.65 1530
9929.59 1635
9930.53 1599
9931.47 1605
9932.41 1568
9933.35 1473
9934.29 1379
9935.23 1269
9936.17 1261
9937.12 1141
9938.06 1151
9939.00 1117
9939.94 1203
9940.88 1091
9941.82 1078
9942.76 1122
9943.70 1070
9944.65 1120
9945.59 1076
9946.53 1063
9947.47 1105
9948.41 1120
9949.35 1068
9950.29 1064
9951.24 1032
9952.18 1038
9953.12 1142
9954.06 1036
9955.00 1022
9955.95 975
9956.89 1023
9957.83 991
9958.77 1006
9959.71 1023
9960.66 977
9961.60 971
9962.54 1023
9963.48 995
9964.43 943
9965.37 890
9966.31 964
9967.25 1006
9968.20 1013
9969.14 949
9970.08 1014
9971.02 975
9971.97 918
9972.91 898
9973.85 891
9974.79 936
9975.74 958
9976.68 1027
9977.62 978
9978.57 941
9979.51 1012
9980.45 956
9981.40 996
9982.34 934
9983.28 897
9984.23 870
9985.17 906
9986.11 964
9987.06 909
9988.00 900
9988.94 977
9989.89 980
9990.83 954
9991.77 985
9992.72 994
9993.66 916
9994.60 906
9995.55 939
9996.49 961
9997.44 932
9998.38 930
9999.32 937
10000.27 905
10001.21 902
10002.16 873
10003.10 918
10004.04 982
10004.99 1014
10005.93 942
10006.88 990
10007.82 944
10008.77 947
10009.71 918
10010.66 879
10011.60 900
10012.54 918
10013.49 919
10014.43 944
10015.38 935
10016.32 947
10017.27 898
10018.21 873
10019.16 843
10020.10 851
10021.05 859
10021.99 914
10022.94 900
10023.88 942
10024.83 958
10025.77 927
10026.72 937
10027.67 1016
10028.61 970
10029.56 914
10030.50 907
10031.45 854
10032.39 895
10033.34 886
10034.28 863
10035.23 968
10036.18 924
10037.12 876
10038.07 924
10039.01 936
10039.96 932
10040.90 896
10041.85 862
10042.80 846
10043.74 899
10044.69 897
10045.64 887
10046.58 872
10047.53 825
10048.47 860
10049.42 936
10050.37 872
10051.31 863
10052.26 892
10053.21 881
10054.15 943
10055.10 848
10056.05 914
10056.99 842
10057.94 834
10058.89 894
10059.83 898
10060.78 897
10061.73 863
10062.67 914
10063.62 831
10064.57 854
10065.52 829
10066.46 867
10067.41 865
10068.36 855
10069.30 816
10070.25 825
10071.20 792
10072.15 853
10073.09 848
10074.04 836
10074.99 890
10075.94 877
10076.88 877
10077.83 860
10078.78 869
10079.73 865
10080.68 840
10081.62 824
10082.57 818
10083.52 871
10084.47 902
10085.42 874
10086.36 843
10087.31 922
10088.26 869
10089.21 860
10090.16 944
10091.11 808
10092.05 884
10093.00 867
10093.95 862
10094.90 867
10095.85 895
10096.80 890
10097.75 880
10098.69 832
10099.64 844
10100.59 823
10101.54 852
10102.49 829
10103.44 877
10104.39 867
10105.34 861
10106.28 898
10107.23 883
10108.18 838
10109.13 774
10110.08 836
10111.03 926
10111.98 891
10112.93 868
10113.88 836
10114.83 853
10115.78 827
10116.73 776
10117.68 842
10118.63 823
10119.58 784
10120.53 778
10121.48 758
10122.43 794
10123.38 846
10124.33 831
10125.28 854
10126.23 867
10127.18 866
10128.13 848
10129.08 862
10130.03 868
10130.98 852
10131.93 870
10132.88 890
10133.83 896
10134.78 853
10135.73 819
10136.68 865
10137.63 782
10138.58 888
10139.53 862
10140.48 812
10141.43 836
10142.38 901
10143.33 801
10144.28 775
10145.23 796
10146.19 841
10147.14 853
10148.09 862
10149.04 887
10149.99 848
10150.94 882
10151.89 830
10152.84 792
10153.79 787
10154.75 846
10155.70 895
10156.65 869
10157.60 880
10158.55 812
10159.50 827
10160.46 834
10161.41 784
10162.36 848
10163.31 864
10164.26 819
10165.21 800
10166.17 799
10167.12 850
10168.07 818
10169.02 900
10169.97 901
10170.93 892
10171.88 845
10172.83 870
10173.78 940
10174.73 964
10175.69 918
10176.64 938
10177.59 937
10178.54 884
10179.50 877
10180.45 924
10181.40 890
10182.35 902
10183.31 910
10184.26 979
10185.21 998
10186.17 949
10187.12 955
10188.07 953
10189.02 906
10189.98 896
10190.93 943
10191.88 903
10192.84 954
10193.79 914
10194.74 910
10195.70 912
10196.65 902
10197.60 868
10198.56 908
10199.51 997
10200.46 896
10201.42 971
10202.37 1015
10203.32 965
10204.28 1001
10205.23 942
10206.18 964
10207.14 1070
10208.09 980
10209.05 1081
10210.00 1026
10210.95 987
10211.91 1021
10212.86 983
10213.82 1038
10214.77 925
10215.72 959
10216.68 1008
10217.63 984
10218.59 955
10219.54 1003
10220.50 999
10221.45 971
10222.41 905
10223.36 952
10224.31 942
10225.27 927
10226.22 939
10227.18 851
10228.13 890
10229.09 955
10230.04 965
10231.00 951
10231.95 964
10232.91 960
10233.86 983
10234.82 1006
10235.77 1048
10236.73 1052
10237.68 1025
10238.64 1073
10239.59 1112
10240.55 1080
10241.50 1043
10242.46 1127
10243.42 1078
10244.37 995
10245.33 943
10246.28 910
10247.24 935
10248.19 902
10249.15 886
10250.11 929
10251.06 980
10252.02 975
10252.97 909
10253.93 989
10254.89 915
10255.84 946
10256.80 966
10257.75 989
10258.71 940
10259.67 894
10260.62 905
10261.58 849
10262.54 846
10263.49 900
10264.45 846
10265.40 804
10266.36 926
10267.32 882
10268.27 925
10269.23 820
10270.19 849
10271.14 885
10272.10 917
10273.06 830
10274.02 837
10274.97 880
10275.93 955
10276.89 891
10277.84 863
10278.80 870
10279.76 835
10280.71 767
10281.67 784
10282.63 789
10283.59 880
10284.54 842
10285.50 781
10286.46 734
10287.42 850
10288.37 872
10289.33 815
10290.29 827
10291.25 865
10292.21 810
10293.16 750
10294.12 821
10295.08 833
10296.04 812
10296.99 865
10297.95 818
10298.91 795
10299.87 798
10300.83 794
10301.79 887
10302.74 823
10303.70 792
10304.66 748
10305.62 838
10306.58 812
10307.54 835
10308.49 747
10309.45 780
10310.41 776
10311.37 803
10312.33 851
10313.29 838
10314.25 853
10315.21 828
10316.16 807
10317.12 806
10318.08 822
10319.04 843
10320.00 868
10320.96 861
10321.92 816
10322.88 786
10323.84 787
10324.80 785
10325.76 814
10326.71 860
10327.67 861
10328.63 838
10329.59 807
10330.55 816
10331.51 819
10332.47 909
10333.43 875
10334.39 823
10335.35 751
10336.31 844
10337.27 856
10338.23 871
10339.19 855
10340.15 809
10341.11 814
10342.07 846
10343.03 788
10343.99 810
10344.95 844
10345.91 755
10346.87 875
10347.83 855
10348.79 888
10349.75 813
10350.71 828
10351.67 754
10352.63 795
10353.60 821
10354.56 814
10355.52 770
10356.48 811
10357.44 815
10358.40 806
10359.36 763
10360.32 785
10361.28 795
10362.24 810
10363.20 763
10364.17 798
10365.13 814
10366.09 763
10367.05 758
10368.01 762
10368.97 824
10369.93 782
10370.89 756
10371.86 790
10372.82 827
10373.78 794
10374.74 753
10375.70 742
10376.66 760
10377.63 814
10378.59 764
10379.55 747
10380.51 724
10381.47 792
10382.44 759
10383.40 761
10384.36 736
10385.32 784
10386.28 792
10387.25 767
10388.21 796
10389.17 802
10390.13 819
10391.10 801
10392.06 875
10393.02 818
10393.98 774
10394.94 743
10395.91 771
10396.87 771
10397.83 834
10398.80 776
10399.76 773
10400.72 768
10401.68 809
10402.65 796
10403.61 808
10404.57 827
10405.54 802
10406.50 776
10407.46 780
10408.43 830
10409.39 858
10410.35 812
10411.32 828
10412.28 766
10413.24 782
10414.21 830
10415.17 884
10416.13 888
10417.10 890
10418.06 923
10419.02 1040
10419.99 1050
10420.95 1091
10421.91 1101
10422.88 1062
10423.84 1130
10424.81 1024
10425.77 1039
10426.73 988
10427.70 942
10428.66 934
10429.63 883
10430.59 834
10431.56 806
10432.52 788
10433.48 898
10434.45 816
10435.41 789
10436.38 850
10437.34 857
10438.31 813
10439.27 780
10440.24 789
10441.20 785
10442.16 750
10443.13 815
10444.09 746
10445.06 749
10446.02 786
10446.99 766
10447.95 728
10448.92 714
10449.88 733
10450.85 802
10451.81 815
10452.78 747
10453.75 732
10454.71 806
10455.68 744
10456.64 823
10457.61 815
10458.57 772
10459.54 777
10460.50 734
10461.47 665
10462.43 730
10463.40 689
10464.37 724
10465.33 721
10466.30 705
10467.26 747
10468.23 701
10469.20 717
10470.16 755
10471.13 705
10472.09 796
10473.06 787
10474.03 734
10474.99 744
10475.96 745
10476.93 723
10477.89 744
10478.86 785
10479.82 811
10480.79 772
10481.76 724
10482.72 812
10483.69 820
10484.66 743
10485.62 775
10486.59 760
10487.56 745
10488.52 789
10489.49 769
10490.46 732
10491.43 775
10492.39 746
10493.36 695
10494.33 827
10495.29 821
10496.26 822
10497.23 789
10498.20 779
10499.16 795
10500.13 778
10501.10 809
10502.07 729
10503.03 765
10504.00 721
10504.97 834
10505.94 837
10506.90 809
10507.87 758
10508.84 735
10509.81 731
10510.78 724
10511.74 808
10512.71 730
10513.68 764
10514.65 818
10515.62 765
10516.58 761
10517.55 780
10518.52 832
10519.49 789
10520.46 768
10521.43 774
10522.39 693
10523.36 735
10524.33 849
10525.30 812
10526.27 756
10527.24 795
10528.21 808
10529.17 747
10530.14 759
10531.11 800
10532.08 797
10533.05 710
10534.02 740
10534.99 728
10535.96 751
10536.93 781
10537.90 762
10538.86 759
10539.83 741
10540.80 773
10541.77 823
10542.74 813
10543.71 833
10544.68 811
10545.65 814
10546.62 774
10547.59 778
10548.56 816
10549.53 815
10550.50 866
10551.47 838
10552.44 882
10553.41 823
10554.38 797
10555.35 792
10556.32 911
10557.29 839
10558.26 856
10559.23 904
10560.20 915
10561.17 981
10562.14 1167
10563.11 1087
10564.08 1011
10565.05 1043
10566.02 1041
10566.99 1068
10567.96 1025
10568.93 1052
10569.90 966
10570.87 875
10571.84 907
10572.82 806
10573.79 840
10574.76 828
10575.73 807
10576.70 807
10577.67 809
10578.64 857
10579.61 811
10580.58 798
10581.55 842
10582.53 864
10583.50 841
10584.47 847
10585.44 810
10586.41 794
10587.38 740
10588.35 745
10589.33 786
10590.30 841
10591.27 856
10592.24 888
10593.21 849
10594.18 892
10595.16 836
10596.13 833
10597.10 928
10598.07 898
10599.04 819
10600.01 798
10600.99 854
10601.96 891
10602.93 830
10603.90 858
10604.88 766
10605.85 734
10606.82 791
10607.79 805
10608.77 830
10609.74 787
10610.71 748
10611.68 788
10612.66 790
10613.63 830
10614.60 752
10615.57 692
10616.55 731
10617.52 779
10618.49 736
10619.46 782
10620.44 767
10621.41 753
10622.38 807
10623.36 815
10624.33 809
10625.30 871
10626.28 887
10627.25 911
10628.22 916
10629.20 852
10630.17 867
10631.14 862
10632.12 842
10633.09 788
10634.06 761
10635.04 802
10636.01 826
10636.99 841
10637.96 909
10638.93 940
10639.91 956
10640.88 998
10641.85 984
10642.83 987
10643.80 1012
10644.78 958
10645.75 860
10646.72 915
10647.70 909
10648.67 859
10649.65 852
10650.62 856
10651.60 860
10652.57 859
10653.55 820
10654.52 819
10655.49 799
10656.47 797
10657.44 830
10658.42 789
10659.39 786
10660.37 834
10661.34 772
10662.32 779
10663.29 824
10664.27 799
10665.24 760
10666.22 740
10667.19 801
10668.17 732
10669.14 828
10670.12 856
10671.09 817
10672.07 765
10673.04 735
10674.02 768
10675.00 809
10675.97 809
10676.95 763
10677.92 797
10678.90 818
10679.87 825
10680.85 816
10681.82 757
10682.80 836
10683.78 858
10684.75 817
10685.73 755
10686.70 717
10687.68 807
10688.66 761
10689.63 684
10690.61 798
10691.58 810
10692.56 785
10693.54 717
10694.51 744
10695.49 757
10696.47 767
10697.44 750
10698.42 703
10699.40 755
10700.37 784
10701.35 771
10702.33 726
10703.30 764
10704.28 750
10705.26 833
10706.23 769
10707.21 748
10708.19 763
10709.16 715
10710.14 716
10711.12 744
10712.10 804
10713.07 840
10714.05 758
10715.03 731
10716.01 671
10716.98 736
10717.96 669
10718.94 680
10719.91 723
10720.89 709
10721.87 733
10722.85 745
10723.83 749
10724.80 744
10725.78 698
10726.76 703
10727.74 666
10728.71 690
10729.69 706
10730.67 780
10731.65 811
10732.63 726
10733.60 766
10734.58 686
10735.56 646
10736.54 737
10737.52 701
10738.50 714
10739.47 664
10740.45 733
10741.43 743
10742.41 707
10743.39 748
10744.37 712
10745.35 623
10746.32 661
10747.30 684
10748.28 693
10749.26 755
10750.24 714
10751.22 736
10752.20 737
10753.18 687
10754.16 630
10755.14 710
10756.11 718
10757.09 736
10758.07 736
10759.05 683
10760.03 660
10761.01 674
10761.99 673
10762.97 726
10763.95 688
10764.93 683
10765.91 748
10766.89 663
10767.87 662
10768.85 707
10769.83 708
10770.81 745
10771.79 692
10772.77 715
10773.75 684
10774.73 700
10775.71 733
10776.69 714
10777.67 708
10778.65 681
10779.63 758
10780.61 730
10781.59 678
10782.57 714
10783.55 726
10784.53 806
10785.51 693
10786.49 732
10787.47 768
10788.45 736
10789.43 734
10790.41 695
10791.39 733
10792.38 704
10793.36 683
10794.34 734
10795.32 715
10796.30 633
10797.28 700
10798.26 723
10799.24 708
10800.22 712
10801.21 718
10802.19 682
10803.17 712
10804.15 681
10805.13 663
10806.11 706
10807.09 698
10808.07 790
10809.06 741
10810.04 691
10811.02 718
10812.00 715
10812.98 726
10813.97 769
10814.95 759
10815.93 705
10816.91 722
10817.89 758
10818.87 724
10819.86 754
10820.84 727
10821.82 784
10822.80 740
10823.79 721
10824.77 788
10825.75 723
10826.73 754
10827.72 763
10828.70 704
10829.68 701
10830.66 699
10831.65 711
10832.63 714
10833.61 745
10834.59 740
10835.58 762
10836.56 745
10837.54 724
10838.52 687
10839.51 775
10840.49 716
10841.47 753
10842.46 735
10843.44 782
10844.42 762
10845.41 721
10846.39 667
10847.37 687
10848.36 753
10849.34 734
10850.32 801
10851.31 769
10852.29 739
10853.27 739
10854.26 756
10855.24 730
10856.23 733
10857.21 806
10858.19 728
10859.18 795
10860.16 835
10861.14 728
10862.13 775
10863.11 808
10864.10 804
10865.08 822
10866.07 810
10867.05 837
10868.03 781
10869.02 782
10870.00 788
10870.99 828
10871.97 835
10872.96 829
10873.94 801
10874.92 881
10875.91 735
10876.89 728
10877.88 704
10878.86 762
10879.85 801
10880.83 846
10881.82 810
10882.80 825
10883.79 832
10884.77 869
10885.76 830
10886.74 841
10887.73 816
10888.71 810
10889.70 926
10890.68 834
10891.67 842
10892.65 892
10893.64 871
10894.63 829
10895.61 879
10896.60 852
10897.58 842
10898.57 838
10899.55 856
10900.54 839
10901.53 808
10902.51 891
10903.50 886
10904.48 926
10905.47 919
10906.46 858
10907.44 855
10908.43 899
10909.41 922
10910.40 913
10911.39 914
10912.37 848
10913.36 951
10914.34 920
10915.33 888
10916.32 1007
10917.30 955
10918.29 944
10919.28 989
10920.26 951
10921.25 974
10922.24 990
10923.22 953
10924.21 911
10925.20 961
10926.18 1044
10927.17 999
10928.16 1008
10929.15 1013
10930.13 995
10931.12 996
10932.11 1024
10933.09 1056
10934.08 1036
10935.07 1021
10936.06 1038
10937.04 1078
10938.03 1006
10939.02 1025
10940.01 1057
10940.99 1027
10941.98 1061
10942.97 1067
10943.96 1076
10944.94 1034
10945.93 1024
10946.92 1096
10947.91 1197
10948.90 1163
10949.88 1148
10950.87 1175
10951.86 1222
10952.85 1109
10953.84 1155
10954.82 1227
10955.81 1267
10956.80 1299
10957.79 1329
10958.78 1405
10959.77 1393
10960.75 1472
10961.74 1532
10962.73 1454
10963.72 1435
10964.71 1334
10965.70 1331
10966.69 1296
10967.68 1237
10968.66 1260
10969.65 1259
10970.64 1257
10971.63 1279
10972.62 1246
10973.61 1276
10974.60 1190
10975.59 1219
10976.58 1225
10977.57 1250
10978.55 1172
10979.54 1219
10980.53 1233
10981.52 1274
10982.51 1226
10983.50 1297
10984.49 1244
10985.48 1351
10986.47 1271
10987.46 1288
10988.45 1267
10989.44 1213
10990.43 1285
10991.42 1338
10992.41 1396
10993.40 1327
10994.39 1352
10995.38 1443
10996.37 1408
10997.36 1544
10998.35 1674
10999.34 1775
11000.33 1875
11001.32 1988
11002.31 2046
11003.30 1996
11004.29 1940
11005.28 1892
11006.27 1856
11007.26 1763
11008.25 1599
11009.24 1490
11010.24 1449
11011.23 1318
11012.22 1304
11013.21 1302
11014.20 1295
11015.19 1316
11016.18 1276
11017.17 1252
11018.16 1219
11019.15 1281
11020.14 1243
11021.14 1182
11022.13 1164
11023.12 1155
11024.11 1193
11025.10 1146
11026.09 1081
11027.08 1123
11028.08 1030
11029.07 1099
11030.06 1147
11031.05 1149
11032.04 1117
11033.03 1104
11034.03 1174
11035.02 1111
11036.01 1105
11037.00 1073
11037.99 1083
11038.99 1084
11039.98 1102
11040.97 1083
11041.96 1088
11042.95 1051
11043.95 1046
11044.94 1071
11045.93 1044
11046.92 1015
11047.92 1019
11048.91 934
11049.90 912
11050.89 917
11051.89 951
11052.88 918
11053.87 965
11054.86 994
11055.86 930
11056.85 953
11057.84 1018
11058.83 992
11059.83 932
11060.82 963
11061.81 921
11062.81 957
11063.80 950
11064.79 982
11065.79 910
11066.78 909
11067.77 893
11068.77 878
11069.76 879
11070.75 907
11071.75 952
11072.74 919
11073.73 867
11074.73 937
11075.72 935
11076.71 955
11077.71 1011
11078.70 975
11079.70 873
11080.69 966
11081.68 970
11082.68 901
11083.67 982
11084.67 945
11085.66 927
11086.65 910
11087.65 915
11088.64 899
11089.64 875
11090.63 902
11091.63 945
11092.62 888
11093.61 874
11094.61 876
11095.60 898
11096.60 881
11097.59 909
11098.59 916
11099.58 909
11100.58 860
11101.57 953
11102.57 906
11103.56 876
11104.56 912
11105.55 895
11106.55 839
11107.54 810
11108.54 789
11109.53 814
11110.53 892
11111.52 885
11112.52 869
11113.51 843
11114.51 804
11115.50 862
11116.50 871
11117.49 837
11118.49 850
11119.49 876
11120.48 889
11121.48 848
11122.47 841
11123.47 838
11124.46 814
11125.46 838
11126.46 848
11127.45 889
11128.45 871
11129.44 830
11130.44 926
11131.44 950
11132.43 836
11133.43 822
11134.43 844
11135.42 840
11136.42 852
11137.41 799
11138.41 846
11139.41 860
11140.40 829
11141.40 785
11142.40 766
11143.39 751
11144.39 815
11145.39 831
11146.38 885
11147.38 810
11148.38 804
11149.38 792
11150.37 791
11151.37 846
11152.37 806
11153.36 794
11154.36 771
11155.36 798
11156.36 849
11157.35 840
11158.35 834
11159.35 802
11160.34 741
11161.34 777
11162.34 787
11163.34 761
11164.33 715
11165.33 763
11166.33 768
11167.33 812
11168.33 826
11169.32 760
11170.32 732
11171.32 740
11172.32 806
11173.32 897
11174.31 840
11175.31 765
11176.31 819
11177.31 789
11178.31 798
11179.30 783
11180.30 789
11181.30 761
11182.30 778
11183.30 772
11184.30 734
11185.30 809
11186.29 811
11187.29 832
11188.29 772
11189.29 754
11190.29 804
11191.29 759
11192.29 748
11193.29 767
11194.28 807
11195.28 748
11196.28 709
11197.28 780
11198.28 734
11199.28 719
11200.28 761
11201.28 732
11202.28 747
11203.28 699
11204.28 719
11205.28 684
11206.28 799
11207.28 703
11208.28 720
11209.27 783
11210.27 778
11211.27 735
11212.27 778
11213.27 790
11214.27 733
11215.27 780
11216.27 792
11217.27 781
11218.27 713
11219.27 758
11220.27 792
11221.27 786
11222.27 731
11223.27 717
11224.27 737
11225.28 773
11226.28 794
11227.28 801
11228.28 743
11229.28 748
11230.28 735
11231.28 699
11232.28 738
11233.28 754
11234.28 724
11235.28 730
11236.28 806
11237.28 770
11238.28 787
11239.28 692
11240.29 707
11241.29 754
11242.29 744
11243.29 813
11244.29 778
11245.29 702
11246.29 717
11247.29 663
11248.30 745
11249.30 777
11250.30 725
11251.30 814
11252.30 775
11253.30 731
11254.31 714
11255.31 794
11256.31 677
11257.31 695
11258.31 745
11259.31 742
11260.32 707
11261.32 752
11262.32 739
11263.32 724
11264.32 718
11265.33 682
11266.33 780
11267.33 767
11268.33 803
11269.34 719
11270.34 793
11271.34 752
11272.34 728
11273.35 687
11274.35 784
11275.35 883
11276.35 847
11277.36 813
11278.36 787
11279.36 799
11280.36 844
11281.37 828
11282.37 844
11283.37 951
11284.38 917
11285.38 858
11286.38 859
11287.38 816
11288.39 797
11289.39 804
11290.39 761
11291.40 729
11292.40 763
11293.40 805
11294.41 770
11295.41 774
11296.41 731
11297.42 739
11298.42 833
11299.43 806
11300.43 751
11301.43 725
11302.44 764
11303.44 762
11304.44 715
11305.45 761
11306.45 816
11307.46 746
11308.46 773
11309.47 767
11310.47 818
11311.47 748
11312.48 785
11313.48 831
11314.49 781
11315.49 796
11316.50 812
11317.50 784
11318.50 762
11319.51 759
11320.51 809
11321.52 804
11322.52 820
11323.53 757
11324.53 819
11325.54 818
11326.54 824
11327.55 800
11328.55 795
11329.56 815
11330.56 850
11331.57 764
11332.57 795
11333.58 840
11334.58 867
11335.59 813
11336.59 897
11337.60 874
11338.60 905
11339.61 933
11340.61 980
11341.62 946
11342.63 1017
11343.63 1002
11344.64 964
11345.64 910
11346.65 955
11347.65 925
11348.66 876
11349.67 872
11350.67 851
11351.68 841
11352.68 820
11353.69 811
11354.70 781
11355.70 751
11356.71 813
11357.72 760
11358.72 794
11359.73 812
11360.73 798
11361.74 782
11362.75 831
11363.75 798
11364.76 789
11365.77 784
11366.77 792
11367.78 753
11368.79 775
11369.79 829
11370.80 809
11371.81 692
11372.81 752
11373.82 778
11374.83 743
11375.84 778
11376.84 733
11377.85 813
11378.86 749
11379.86 767
11380.87 810
11381.88 749
11382.89 686
11383.89 766
11384.90 697
11385.91 718
11386.92 681
11387.92 735
11388.93 729
11389.94 779
11390.95 707
11391.95 716
11392.96 626
11393.97 712
11394.98 731
11395.99 751
11396.99 716
11398.00 770
11399.01 823
11400.02 768
11401.03 712
11402.03 697
11403.04 670
11404.05 684
11405.06 730
11406.07 690
11407.08 689
11408.09 743
11409.09 699
11410.10 717
11411.11 737
11412.12 760
11413.13 717
11414.14 708
11415.15 727
11416.15 747
11417.16 730
11418.17 715
11419.18 713
11420.19 652
11421.20 779
11422.21 755
11423.22 742
11424.23 733
11425.24 659
11426.25 679
11427.26 677
11428.26 748
11429.27 775
11430.28 722
11431.29 712
11432.30 757
11433.31 772
11434.32 709
11435.33 708
11436.34 657
11437.35 691
11438.36 656
11439.37 655
11440.38 752
11441.39 674
11442.40 712
11443.41 708
11444.42 740
11445.43 744
11446.44 728
11447.45 701
11448.46 679
11449.47 665
11450.48 684
11451.49 679
11452.50 758
11453.51 753
11454.52 715
11455.53 645
11456.55 681
11457.56 700
11458.57 759
11459.58 720
11460.59 688
11461.60 665
11462.61 631
11463.62 740
11464.63 688
11465.64 693
11466.65 678
11467.67 705
11468.68 704
11469.69 687
11470.70 702
11471.71 733
11472.72 753
11473.73 735
11474.74 680
11475.76 700
11476.77 708
11477.78 707
11478.79 712
11479.80 674
11480.81 701
11481.83 718
11482.84 725
11483.85 725
11484.86 728
11485.87 776
11486.89 715
11487.90 716
11488.91 826
11489.92 757
11490.93 683
11491.95 746
11492.96 750
11493.97 696
11494.98 684
11496.00 768
11497.01 767
11498.02 739
11499.03 735
11500.05 755
11501.06 756
11502.07 714
11503.08 727
11504.10 683
11505.11 733
11506.12 721
11507.13 756
11508.15 740
11509.16 706
11510.17 760
11511.19 707
11512.20 708
11513.21 719
11514.23 687
11515.24 773
11516.25 734
11517.27 718
11518.28 681
11519.29 686
11520.31 741
11521.32 708
11522.33 715
11523.35 749
11524.36 744
11525.37 745
11526.39 788
11527.40 693
11528.42 725
11529.43 678
11530.44 676
11531.46 701
11532.47 714
11533.48 793
11534.50 808
11535.51 749
11536.53 711
11537.54 759
11538.56 782
11539.57 748
11540.58 722
11541.60 711
11542.61 735
11543.63 770
11544.64 757
11545.66 779
11546.67 746
11547.69 757
11548.70 765
11549.72 770
11550.73 811
11551.75 831
11552.76 840
11553.78 745
11554.79 789
11555.81 833
11556.82 865
11557.84 795
11558.85 853
11559.87 852
11560.88 868
11561.90 869
11562.91 879
11563.93 799
11564.94 810
11565.96 809
11566.97 906
11567.99 850
11569.00 880
11570.02 845
11571.04 877
11572.05 833
11573.07 886
11574.08 889
11575.10 896
11576.11 928
11577.13 984
11578.15 999
11579.16 993
11580.18 1037
11581.20 976
11582.21 1028
11583.23 1015
11584.24 974
11585.26 1044
11586.28 1075
11587.29 1015
11588.31 1094
11589.33 1057
11590.34 1088
11591.36 1157
11592.38 1178
11593.39 1172
11594.41 1244
11595.43 1381
11596.44 1508
11597.46 1694
11598.48 1720
11599.49 1754
11600.51 1952
11601.53 2008
11602.54 2068
11603.56 2029
11604.58 1976
11605.60 1829
11606.61 1828
11607.63 1602
11608.65 1445
11609.67 1410
11610.68 1393
11611.70 1273
11612.72 1204
11613.74 1088
11614.75 1039
11615.77 1113
11616.79 1075
11617.81 1113
11618.82 1031
11619.84 1044
11620.86 1024
11621.88 974
11622.90 956
11623.91 942
11624.93 963
11625.95 998
11626.97 957
11627.99 952
11629.00 1004
11630.02 977
11631.04 936
11632.06 904
11633.08 922
11634.10 872
11635.11 911
11636.13 916
11637.15 982
11638.17 959
11639.19 957
11640.21 928
11641.23 898
11642.25 884
11643.26 855
11644.28 834
11645.30 812
11646.32 807
11647.34 836
11648.36 813
11649.38 831
11650.40 830
11651.42 810
11652.44 774
11653.46 782
11654.47 751
11655.49 784
11656.51 775
11657.53 787
11658.55 789
11659.57 773
11660.59 791
11661.61 781
11662.63 784
11663.65 759
11664.67 789
11665.69 769
11666.71 776
11667.73 772
11668.75 807
11669.77 766
11670.79 805
11671.81 814
11672.83 813
11673.85 832
11674.87 854
11675.89 851
11676.91 827
11677.93 802
11678.95 792
11679.97 836
11680.99 868
11682.01 818
11683.03 861
11684.06 863
11685.08 838
11686.10 915
11687.12 862
11688.14 856
11689.16 827
11690.18 866
11691.20 841
11692.22 759
11693.24 777
11694.26 785
11695.29 819
11696.31 862
11697.33 791
11698.35 783
11699.37 811
11700.39 805
11701.41 818
11702.43 804
11703.46 752
11704.48 834
11705.50 735
11706.52 829
11707.54 808
11708.56 807
11709.59 781
11710.61 718
11711.63 754
11712.65 732
11713.67 756
11714.70 804
11715.72 790
11716.74 825
11717.76 826
11718.78 757
11719.81 771
11720.83 760
11721.85 755
11722.87 833
11723.90 724
11724.92 701
11725.94 731
11726.96 783
11727.99 795
11729.01 682
11730.03 717
11731.05 741
11732.08 784
11733.10 680
11734.12 776
11735.15 732
11736.17 677
11737.19 663
11738.21 677
11739.24 698
11740.26 693
11741.28 731
11742.31 677
11743.33 655
11744.35 744
11745.38 675
11746.40 678
11747.42 714
11748.45 737
11749.47 677
11750.49 717
11751.52 724
11752.54 751
11753.56 677
11754.59 760
11755.61 736
11756.64 800
11757.66 742
11758.68 748
11759.71 723
11760.73 735
11761.76 730
11762.78 722
11763.80 683
11764.83 690
11765.85 654
11766.88 715
11767.90 690
11768.93 641
11769.95 698
11770.97 703
11772.00 634
11773.02 653
11774.05 627
11775.07 765
11776.10 729
11777.12 702
11778.15 683
11779.17 662
11780.20 653
11781.22 663
11782.25 686
11783.27 670
11784.30 742
11785.32 624
11786.35 621
11787.37 710
11788.40 663
11789.42 606
11790.45 614
11791.47 638
11792.50 643
11793.52 665
11794.55 661
11795.57 680
11796.60 667
11797.63 675
11798.65 678
11799.68 648
11800.70 661
11801.73 698
11802.75 677
11803.78 700
11804.81 722
11805.83 695
11806.86 625
11807.88 603
11808.91 648
11809.94 644
11810.96 658
11811.99 663
11813.02 740
11814.04 690
11815.07 719
11816.09 690
11817.12 662
11818.15 647
11819.17 731
11820.20 734
11821.23 670
11822.25 655
11823.28 711
11824.31 662
11825.33 615
11826.36 707
11827.39 722
11828.42 694
11829.44 747
11830.47 730
11831.50 755
11832.52 699
11833.55 770
11834.58 738
11835.61 719
11836.63 680
11837.66 639
11838.69 644
11839.71 710
11840.74 655
11841.77 674
11842.80 655
11843.83 626
11844.85 721
11845.88 674
11846.91 631
11847.94 692
11848.96 665
11849.99 652
11851.02 745
11852.05 682
11853.08 705
11854.10 681
11855.13 719
11856.16 737
11857.19 722
11858.22 636
11859.24 688
11860.27 727
11861.30 671
11862.33 649
11863.36 672
11864.39 671
11865.42 756
11866.44 711
11867.47 692
11868.50 693
11869.53 695
11870.56 671
11871.59 669
11872.62 693
11873.65 744
11874.67 759
11875.70 810
11876.73 731
11877.76 681
11878.79 715
11879.82 694
11880.85 705
11881.88 678
11882.91 738
11883.94 801
11884.97 764
11886.00 746
11887.03 710
11888.06 760
11889.09 733
11890.11 776
11891.14 769
11892.17 717
11893.20 786
11894.23 799
11895.26 812
11896.29 769
11897.32 760
11898.35 801
11899.38 742
11900.41 801
11901.44 795
11902.47 799
11903.50 807
11904.53 838
11905.56 866
11906.59 886
11907.63 863
11908.66 809
11909.69 837
11910.72 862
11911.75 851
11912.78 835
11913.81 805
11914.84 885
11915.87 810
11916.90 821
11917.93 833
11918.96 811
11919.99 803
11921.02 827
11922.06 850
11923.09 823
11924.12 850
11925.15 907
11926.18 827
11927.21 835
11928.24 900
11929.27 909
11930.31 1006
11931.34 975
11932.37 929
11933.40 1008
11934.43 1038
11935.46 1040
11936.49 1129
11937.53 1050
11938.56 967
11939.59 936
11940.62 1023
11941.65 925
11942.69 904
11943.72 827
11944.75 884
11945.78 780
11946.81 729
11947.85 828
11948.88 789
11949.91 814
11950.94 839
11951.97 848
11953.01 787
11954.04 769
11955.07 738
11956.10 780
11957.14 809
11958.17 758
11959.20 752
11960.24 715
11961.27 803
11962.30 732
11963.33 773
11964.37 821
11965.40 756
11966.43 790
11967.47 780
11968.50 740
11969.53 690
11970.56 687
11971.60 787
11972.63 753
11973.66 693
11974.70 767
11975.73 784
11976.76 769
11977.80 738
11978.83 764
11979.86 698
11980.90 713
11981.93 687
11982.97 719
11984.00 723
11985.03 742
11986.07 745
11987.10 736
11988.13 704
11989.17 712
11990.20 733
11991.24 756
11992.27 710
11993.30 736
11994.34 722
11995.37 703
11996.41 736
11997.44 730
11998.48 774
11999.51 720
12000.54 738
12001.58 746
12002.61 697
12003.65 689
12004.68 700
12005.72 718
12006.75 737
12007.79 797
12008.82 801
12009.86 768
12010.89 753
12011.93 731
12012.96 779
12014.00 688
12015.03 798
12016.07 786
12017.10 768
12018.14 782
12019.17 779
12020.21 788
12021.24 757
12022.28 802
12023.31 751
12024.35 761
12025.38 796
12026.42 803
12027.46 767
12028.49 820
12029.53 801
12030.56 798
12031.60 758
12032.63 765
12033.67 797
12034.71 740
12035.74 774
12036.78 802
12037.81 806
12038.85 778
12039.89 745
12040.92 745
12041.96 731
12042.99 734
12044.03 715
12045.07 792
12046.10 677
12047.14 687
12048.18 766
12049.21 748
12050.25 734
12051.29 723
12052.32 768
12053.36 774
12054.40 722
12055.43 685
12056.47 764
12057.51 773
12058.54 708
12059.58 720
12060.62 782
12061.65 783
12062.69 765
12063.73 697
12064.77 680
12065.80 692
12066.84 750
12067.88 718
12068.92 732
12069.95 727
12070.99 694
12072.03 685
12073.07 695
12074.10 679
12075.14 724
12076.18 743
12077.22 740
12078.25 726
12079.29 727
12080.33 738
12081.37 725
12082.41 737
12083.44 716
12084.48 726
12085.52 702
12086.56 664
12087.60 693
12088.63 701
12089.67 711
12090.71 779
12091.75 746
12092.79 710
12093.83 740
12094.86 691
12095.90 728
12096.94 695
12097.98 744
12099.02 742
12100.06 715
12101.10 712
12102.13 713
12103.17 821
12104.21 778
12105.25 741
12106.29 735
12107.33 860
12108.37 823
12109.41 764
12110.45 733
12111.49 719
12112.53 720
12113.56 695
12114.60 682
12115.64 628
12116.68 671
12117.72 733
12118.76 702
12119.80 713
12120.84 696
12121.88 686
12122.92 669
12123.96 660
12125.00 671
12126.04 634
12127.08 670
12128.12 671
12129.16 678
12130.20 620
12131.24 603
12132.28 649
12133.32 673
12134.36 696
12135.40 687
12136.44 670
12137.48 643
12138.52 591
12139.56 631
12140.60 605
12141.64 618
12142.68 635
12143.72 656
12144.76 680
12145.81 692
12146.85 643
12147.89 649
12148.93 638
12149.97 648
12151.01 640
12152.05 600
12153.09 611
12154.13 642
12155.17 586
12156.21 604
12157.26 609
12158.30 666
12159.34 675
12160.38 615
12161.42 627
12162.46 659
12163.50 585
12164.55 586
12165.59 674
12166.63 642
12167.67 603
12168.71 607
12169.75 634
12170.80 597
12171.84 628
12172.88 619
12173.92 633
12174.96 646
12176.00 655
12177.05 629
12178.09 648
12179.13 638
12180.17 604
12181.22 669
12182.26 676
12183.30 651
12184.34 686
12185.38 635
12186.43 616
12187.47 614
12188.51 604
12189.55 684
12190.60 633
12191.64 671
12192.68 533
12193.72 591
12194.77 601
12195.81 618
12196.85 666
12197.90 620
12198.94 592
12199.98 634
12201.03 636
12202.07 613
12203.11 586
12204.15 594
12205.20 608
12206.24 584
12207.28 654
12208.33 629
12209.37 636
12210.41 613
12211.46 643
12212.50 638
12213.55 671
12214.59 658
12215.63 619
12216.68 622
12217.72 615
12218.76 620
12219.81 652
12220.85 665
12221.90 682
12222.94 657
12223.98 636
12225.03 640
12226.07 691
12227.12 652
12228.16 656
12229.20 610
12230.25 619
12231.29 652
12232.34 665
12233.38 674
12234.43 629
12235.47 670
12236.52 685
12237.56 658
12238.61 632
12239.65 632
12240.69 566
12241.74 563
12242.78 555
12243.83 566
12244.87 648
12245.92 604
12246.96 570
12248.01 555
12249.05 583
12250.10 568
12251.14 594
12252.19 626
12253.24 575
12254.28 575
12255.33 639
12256.37 643
12257.42 677
12258.46 661
12259.51 593
12260.55 619
12261.60 637
12262.64 605
12263.69 648
12264.74 660
12265.78 672
12266.83 567
12267.87 601
12268.92 615
12269.97 584
12271.01 581
12272.06 601
12273.10 688
12274.15 626
12275.20 593
12276.24 575
12277.29 635
12278.34 636
12279.38 550
12280.43 608
12281.47 618
12282.52 579
12283.57 631
12284.61 617
12285.66 658
12286.71 599
12287.75 591
12288.80 579
12289.85 536
12290.90 584
12291.94 620
12292.99 634
12294.04 626
12295.08 582
12296.13 574
12297.18 609
12298.22 601
12299.27 597
12300.32 597
12301.37 584
12302.41 582
12303.46 617
12304.51 579
12305.56 586
12306.60 632
12307.65 617
12308.70 591
12309.75 586
12310.79 658
12311.84 589
12312.89 553
12313.94 560
12314.99 636
12316.03 634
12317.08 570
12318.13 582
12319.18 646
12320.23 589
12321.27 582
12322.32 574
12323.37 602
12324.42 608
12325.47 597
12326.52 536
12327.56 573
12328.61 565
12329.66 625
12330.71 622
12331.76 616
12332.81 630
12333.86 588
12334.91 570
12335.95 586
12337.00 585
12338.05 581
12339.10 533
12340.15 544
12341.20 548
12342.25 587
12343.30 573
12344.35 622
12345.40 572
12346.44 590
12347.49 578
12348.54 554
12349.59 577
12350.64 593
12351.69 579
12352.74 585
12353.79 561
12354.84 569
12355.89 620
12356.94 550
12357.99 561
12359.04 605
12360.09 547
12361.14 587
12362.19 587
12363.24 563
12364.29 598
12365.34 561
12366.39 574
12367.44 595
12368.49 599
12369.54 565
12370.59 595
12371.64 506
12372.69 567
12373.74 589
12374.79 587
12375.84 642
12376.89 592
12377.94 599
12378.99 598
12380.05 628
12381.10 567
12382.15 578
12383.20 599
12384.25 571
12385.30 588
12386.35 543
12387.40 606
12388.45 575
12389.50 579
12390.55 560
12391.61 551
12392.66 571
12393.71 601
12394.76 640
12395.81 635
12396.86 580
12397.91 600
12398.97 624
12400.02 606
12401.07 591
12402.12 622
12403.17 672
12404.22 664
12405.28 611
12406.33 626
12407.38 608
12408.43 635
12409.48 629
12410.53 615
12411.59 668
12412.64 658
12413.69 702
12414.74 613
12415.80 610
12416.85 588
12417.90 567
12418.95 558
12420.00 604
12421.06 653
12422.11 627
12423.16 666
12424.21 621
12425.27 609
12426.32 630
12427.37 571
12428.43 645
12429.48 640
12430.53 643
12431.58 602
12432.64 601
12433.69 637
12434.74 651
12435.80 600
12436.85 652
12437.90 625
12438.96 606
12440.01 635
12441.06 614
12442.12 677
12443.17 644
12444.22 603
12445.28 669
12446.33 626
12447.38 660
12448.44 616
12449.49 617
12450.54 588
12451.60 619
12452.65 680
12453.71 638
12454.76 627
12455.81 573
12456.87 589
12457.92 545
12458.98 625
12460.03 641
12461.08 598
12462.14 617
12463.19 647
12464.25 616
12465.30 617
12466.35 582
12467.41 626
12468.46 587
12469.52 690
12470.57 675
12471.63 626
12472.68 684
12473.74 685
12474.79 685
12475.85 706
12476.90 716
12477.96 687
12479.01 666
12480.07 664
12481.12 690
12482.18 685
12483.23 706
12484.29 706
12485.34 704
12486.40 805
12487.45 722
12488.51 760
12489.56 828
12490.62 901
12491.67 917
12492.73 964
12493.78 901
12494.84 1032
12495.90 1099
12496.95 1168
12498.01 1176
12499.06 1209
12500.12 1077
12501.17 1074
12502.23 1052
12503.29 1001
12504.34 970
12505.40 872
12506.45 923
12507.51 895
12508.57 786
12509.62 852
12510.68 812
12511.73 745
12512.79 710
12513.85 704
12514.90 702
12515.96 775
12517.02 693
12518.07 680
12519.13 701
12520.19 686
12521.24 713
12522.30 665
12523.36 611
12524.41 643
12525.47 630
12526.53 703
12527.58 684
12528.64 641
12529.70 701
12530.76 694
12531.81 636
12532.87 634
12533.93 654
12534.98 698
12536.04 664
12537.10 657
12538.16 708
12539.21 711
12540.27 724
12541.33 634
12542.39 636
12543.44 650
12544.50 700
12545.56 676
12546.62 653
12547.68 612
12548.73 707
12549.79 684
12550.85 672
12551.91 655
12552.96 689
12554.02 650
12555.08 675
12556.14 687
12557.20 662
12558.26 716
12559.31 694
12560.37 673
12561.43 664
12562.49 678
12563.55 660
12564.61 731
12565.66 752
12566.72 724
12567.78 695
12568.84 688
12569.90 707
12570.96 778
12572.02 756
12573.08 802
12574.13 895
12575.19 886
12576.25 833
12577.31 887
12578.37 834
12579.43 835
12580.49 799
12581.55 819
12582.61 809
12583.67 820
12584.73 849
12585.79 790
12586.85 796
12587.91 795
12588.96 781
12590.02 808
12591.08 725
12592.14 726
12593.20 752
12594.26 734
12595.32 695
12596.38 767
12597.44 807
12598.50 715
12599.56 715
12600.62 708
12601.68 722
12602.74 702
12603.80 691
12604.86 694
12605.92 686
12606.98 688
12608.04 683
12609.10 656
12610.17 704
12611.23 659
12612.29 644
12613.35 661
12614.41 659
12615.47 684
12616.53 741
12617.59 693
12618.65 667
12619.71 644
12620.77 656
12621.83 673
12622.89 651
12623.95 661
12625.02 685
12626.08 629
12627.14 681
12628.20 609
12629.26 605
12630.32 595
12631.38 634
12632.44 626
12633.51 631
12634.57 619
12635.63 620
12636.69 646
12637.75 614
12638.81 608
12639.88 611
12640.94 634
12642.00 684
12643.06 698
12644.12 659
12645.18 672
12646.25 624
12647.31 624
12648.37 639
12649.43 614
12650.50 641
12651.56 657
12652.62 700
12653.68 693
12654.74 694
12655.81 727
12656.87 700
12657.93 665
12658.99 723
12660.06 733
12661.12 677
12662.18 675
12663.24 693
12664.31 623
12665.37 653
12666.43 717
12667.50 645
12668.56 668
12669.62 669
12670.68 654
12671.75 657
12672.81 632
12673.87 735
12674.94 631
12676.00 659
12677.06 605
12678.13 656
12679.19 651
12680.25 643
12681.32 681
12682.38 584
12683.44 598
12684.51 670
12685.57 656
12686.63 661
12687.70 598
12688.76 632
12689.83 699
12690.89 659
12691.95 710
12693.02 635
12694.08 677
12695.15 647
12696.21 593
12697.27 564
12698.34 633
12699.40 651
12700.47 646
12701.53 654
12702.60 649
12703.66 640
12704.72 707
12705.79 714
12706.85 727
12707.92 704
12708.98 660
12710.05 630
12711.11 595
12712.18 621
12713.24 637
12714.31 616
12715.37 604
12716.44 610
12717.50 651
12718.57 598
12719.63 582
12720.70 523
12721.76 661
12722.83 647
12723.89 603
12724.96 629
12726.02 629
12727.09 675
12728.15 609
12729.22 592
12730.28 575
12731.35 611
12732.41 677
12733.48 614
12734.55 609
12735.61 605
12736.68 633
12737.74 691
12738.81 696
12739.88 625
12740.94 645
12742.01 585
12743.07 574
12744.14 631
12745.21 633
12746.27 625
12747.34 597
12748.40 578
12749.47 553
12750.54 649
12751.60 636
12752.67 606
12753.74 559
12754.80 612
12755.87 638
12756.94 594
12758.00 542
12759.07 566
12760.14 577
12761.20 553
12762.27 575
12763.34 575
12764.40 581
12765.47 608
12766.54 568
12767.60 574
12768.67 588
12769.74 605
12770.81 574
12771.87 536
12772.94 559
12774.01 588
12775.08 579
12776.14 576
12777.21 567
12778.28 582
12779.35 569
12780.41 583
12781.48 583
12782.55 573
12783.62 573
12784.68 559
12785.75 546
12786.82 537
12787.89 571
12788.96 576
12790.02 563
12791.09 567
12792.16 579
12793.23 561
12794.30 608
12795.36 570
12796.43 579
12797.50 603
12798.57 625
12799.64 614
12800.71 585
12801.77 568
12802.84 603
12803.91 638
12804.98 605
12806.05 562
12807.12 610
12808.19 589
12809.25 589
12810.32 548
12811.39 536
12812.46 552
12813.53 482
12814.60 507
12815.67 553
12816.74 583
12817.81 606
12818.88 571
12819.95 566
12821.01 575
12822.08 558
12823.15 575
12824.22 549
12825.29 598
12826.36 552
12827.43 582
12828.50 569
12829.57 577
12830.64 585
12831.71 547
12832.78 557
12833.85 559
12834.92 537
12835.99 538
12837.06 556
12838.13 558
12839.20 548
12840.27 545
12841.34 551
12842.41 546
12843.48 582
12844.55 533
12845.62 554
12846.69 527
12847.76 555
12848.83 517
12849.90 565
12850.97 527
12852.04 514
12853.11 499
12854.19 536
12855.26 513
12856.33 508
12857.40 488
12858.47 562
12859.54 521
12860.61 531
12861.68 532
12862.75 555
12863.82 510
12864.89 490
12865.97 501
12867.04 513
12868.11 489
12869.18 497
12870.25 513
12871.32 503
12872.39 514
12873.47 545
12874.54 525
12875.61 570
12876.68 519
12877.75 465
12878.82 537
12879.90 535
12880.97 526
12882.04 494
12883.11 493
12884.18 507
12885.25 502
12886.33 527
12887.40 528
12888.47 501
12889.54 513
12890.62 538
12891.69 515
12892.76 496
12893.83 524
12894.90 536
12895.98 518
12897.05 543
12898.12 534
12899.19 512
12900.27 499
12901.34 527
12902.41 571
12903.49 529
12904.56 567
12905.63 528
12906.70 568
12907.78 518
12908.85 525
12909.92 571
12911.00 460
12912.07 499
12913.14 496
12914.22 478
12915.29 526
12916.36 500
12917.44 487
12918.51 444
12919.58 452
12920.66 461
12921.73 511
12922.80 482
12923.88 472
12924.95 503
12926.02 498
12927.10 476
12928.17 531
12929.24 523
12930.32 500
12931.39 474
12932.47 468
12933.54 514
12934.61 510
12935.69 493
12936.76 482
12937.84 507
12938.91 507
12939.99 515
12941.06 533
12942.13 522
12943.21 534
12944.28 546
12945.36 489
12946.43 477
12947.51 456
12948.58 496
12949.66 498
12950.73 462
12951.81 500
12952.88 585
12953.95 494
12955.03 540
12956.10 498
12957.18 482
12958.25 488
12959.33 543
12960.40 584
12961.48 526
12962.56 507
12963.63 538
12964.71 514
12965.78 549
12966.86 526
12967.93 494
12969.01 503
12970.08 468
12971.16 523
12972.23 502
12973.31 441
12974.39 496
12975.46 490
12976.54 482
12977.61 473
12978.69 485
12979.76 540
12980.84 520
12981.92 539
12982.99 524
12984.07 505
12985.14 478
12986.22 519
12987.30 527
12988.37 521
12989.45 506
12990.53 539
12991.60 493
12992.68 465
12993.76 509
12994.83 534
12995.91 508
12996.99 487
12998.06 493
12999.14 471
13000.22 480
13001.29 565
13002.37 574
13003.45 505
13004.52 505
13005.60 512
13006.68 503
13007.75 457
13008.83 461
13009.91 483
13010.99 509
13012.06 543
13013.14 476
13014.22 514
13015.30 554
13016.37 506
13017.45 517
13018.53 522
13019.61 522
13020.68 502
13021.76 527
13022.84 529
13023.92 438
13024.99 476
13026.07 479
13027.15 543
13028.23 522
13029.31 490
13030.38 488
13031.46 543
13032.54 540
13033.62 516
13034.70 539
13035.77 532
13036.85 489
13037.93 456
13039.01 435
13040.09 498
13041.17 512
13042.24 486
13043.32 523
13044.40 514
13045.48 504
13046.56 520
13047.64 460
13048.72 523
13049.80 511
13050.87 583
13051.95 523
13053.03 534
13054.11 478
13055.19 480
13056.27 457
13057.35 547
13058.43 543
13059.51 497
13060.59 521
13061.67 509
13062.74 486
13063.82 515
13064.90 478
13065.98 539
13067.06 514
13068.14 535
13069.22 518
13070.30 487
13071.38 507
13072.46 505
13073.54 469
13074.62 482
13075.70 471
13076.78 486
13077.86 464
13078.94 480
13080.02 478
13081.10 496
13082.18 479
13083.26 521
13084.34 478
13085.42 462
13086.50 474
13087.58 523
13088.66 500
13089.74 514
13090.82 499
13091.90 459
13092.99 514
13094.07 514
13095.15 531
13096.23 525
13097.31 471
13098.39 502
13099.47 526
13100.55 484
13101.63 499
13102.71 493
13103.79 515
13104.88 506
13105.96 485
13107.04 513
13108.12 529
13109.20 542
13110.28 471
13111.36 477
13112.44 447
13113.53 460
13114.61 491
13115.69 505
13116.77 479
13117.85 470
13118.93 459
13120.02 480
13121.10 506
13122.18 509
13123.26 499
13124.34 490
13125.42 502
13126.51 476
13127.59 484
13128.67 507
13129.75 459
13130.84 493
13131.92 463
13133.00 439
13134.08 472
13135.16 429
13136.25 389
13137.33 443
13138.41 483
13139.49 488
13140.58 437
13141.66 478
13142.74 476
13143.82 462
13144.91 480
13145.99 503
13147.07 467
13148.16 473
13149.24 514
13150.32 533
13151.41 472
13152.49 453
13153.57 444
13154.65 436
13155.74 450
13156.82 438
13157.90 463
13158.99 460
13160.07 461
13161.15 452
13162.24 480
13163.32 479
13164.40 516
13165.49 480
13166.57 500
13167.66 479
13168.74 477
13169.82 481
13170.91 477
13171.99 482
13173.08 502
13174.16 504
13175.24 461
13176.33 467
13177.41 482
13178.50 473
13179.58 474
13180.66 482
13181.75 487
13182.83 451
13183.92 430
13185.00 435
13186.09 482
13187.17 477
13188.25 436
13189.34 430
13190.42 412
13191.51 490
13192.59 470
13193.68 442
13194.76 466
13195.85 449
13196.93 441
13198.02 491
13199.10 431
13200.19 491
13201.27 491
13202.36 467
13203.44 475
13204.53 411
13205.61 458
13206.70 471
13207.78 426
13208.87 469
13209.96 436
13211.04 445
13212.13 465
13213.21 531
13214.30 498
13215.38 452
13216.47 412
13217.55 462
13218.64 498
13219.73 518
13220.81 477
13221.90 492
13222.98 465
13224.07 463
13225.16 472
13226.24 457
13227.33 429
13228.41 455
13229.50 461
13230.59 433
13231.67 453
13232.76 479
13233.85 463
13234.93 479
13236.02 485
13237.11 470
13238.19 464
13239.28 400
13240.37 468
13241.45 481
13242.54 484
13243.63 478
13244.71 503
13245.80 525
13246.89 453
13247.97 438
13249.06 475
13250.15 474
13251.24 485
13252.32 462
13253.41 449
13254.50 472
13255.58 431
13256.67 439
13257.76 423
13258.85 485
13259.93 496
13261.02 475
13262.11 471
13263.20 441
13264.28 461
13265.37 499
13266.46 498
13267.55 472
13268.64 480
13269.72 514
13270.81 493
13271.90 482
13272.99 476
13274.08 510
13275.16 495
13276.25 475
13277.34 517
13278.43 432
13279.52 488
13280.61 506
13281.69 515
13282.78 502
13283.87 472
13284.96 525
13286.05 515
13287.14 512
13288.23 460
13289.31 491
13290.40 515
13291.49 465
13292.58 495
13293.67 512
13294.76 505
13295.85 505
13296.94 538
13298.03 467
13299.11 530
13300.20 558
13301.29 538
13302.38 556
13303.47 549
13304.56 535
13305.65 522
13306.74 505
13307.83 560
13308.92 517
13310.01 508
13311.10 521
13312.19 521
13313.28 527
13314.37 548
13315.46 560
13316.55 569
13317.64 460
13318.73 490
13319.82 516
13320.91 539
13322.00 511
13323.09 485
13324.18 472
13325.27 477
13326.36 523
13327.45 518
13328.54 524
13329.63 524
13330.72 545
13331.81 543
13332.90 527
13333.99 529
13335.08 532
13336.17 537
13337.26 509
13338.35 499
13339.44 523
13340.53 506
13341.62 564
13342.72 529
13343.81 528
13344.90 519
13345.99 517
13347.08 540
13348.17 513
13349.26 520
13350.35 543
13351.44 539
13352.54 556
13353.63 525
13354.72 548
13355.81 527
13356.90 493
13357.99 544
13359.08 495
13360.18 496
13361.27 591
13362.36 567
13363.45 551
13364.54 557
13365.63 566
13366.73 528
13367.82 563
13368.91 558
13370.00 533
13371.09 562
13372.19 555
13373.28 551
13374.37 546
13375.46 558
13376.56 542
13377.65 539
13378.74 530
13379.83 529
13380.93 523
13382.02 532
13383.11 513
13384.20 566
13385.30 539
13386.39 530
13387.48 564
13388.57 509
13389.67 535
13390.76 497
13391.85 498
13392.95 481
13394.04 504
13395.13 551
13396.22 505
13397.32 522
13398.41 555
13399.50 552
13400.60 515
13401.69 504
13402.78 509
13403.88 504
13404.97 554
13406.06 456
13407.16 547
13408.25 499
13409.35 469
13410.44 473
13411.53 484
13412.63 492
13413.72 515
13414.81 479
13415.91 467
13417.00 491
13418.10 517
13419.19 499
13420.28 470
13421.38 522
13422.47 466
13423.57 447
13424.66 486
13425.76 530
13426.85 508
13427.94 468
13429.04 458
13430.13 484
13431.23 505
13432.32 444
13433.42 504
13434.51 498
13435.61 493
13436.70 500
13437.80 518
13438.89 530
13439.99 508
13441.08 460
13442.18 513
13443.27 520
13444.37 528
13445.46 492
13446.56 500
13447.65 537
13448.75 555
13449.84 494
13450.94 516
13452.03 513
13453.13 480
13454.22 540
13455.32 563
13456.41 524
13457.51 542
13458.61 511
13459.70 525
13460.80 541
13461.89 480
13462.99 531
13464.08 537
13465.18 524
13466.28 539
13467.37 505
13468.47 517
13469.56 548
13470.66 535
13471.76 517
13472.85 538
13473.95 516
13475.05 591
13476.14 574
13477.24 507
13478.33 562
13479.43 569
13480.53 599
13481.62 525
13482.72 533
13483.82 554
13484.91 549
13486.01 499
13487.11 590
13488.20 596
13489.30 542
13490.40 521
13491.50 578
13492.59 513
13493.69 519
13494.79 562
13495.88 538
13496.98 560
13498.08 547
13499.18 578
13500.27 551
13501.37 532
13502.47 585
13503.57 568
13504.66 564
13505.76 573
13506.86 547
13507.96 585
13509.05 568
13510.15 591
13511.25 547
13512.35 550
13513.44 566
13514.54 582
13515.64 511
13516.74 535
13517.84 569
13518.93 515
13520.03 464
13521.13 489
13522.23 476
13523.33 529
13524.43 496
13525.52 499
13526.62 474
13527.72 525
13528.82 500
13529.92 507
13531.02 529
13532.12 505
13533.21 517
13534.31 529
13535.41 507
13536.51 507
13537.61 495
13538.71 495
13539.81 480
13540.91 492
13542.01 520
13543.10 478
13544.20 501
13545.30 523
13546.40 530
13547.50 457
13548.60 490
13549.70 477
13550.80 520
13551.90 491
13553.00 560
13554.10 528
13555.20 540
13556.30 491
13557.40 490
13558.50 477
13559.60 491
13560.70 533
13561.80 499
13562.90 455
13564.00 451
13565.10 460
13566.20 454
13567.30 531
13568.40 523
13569.50 524
13570.60 483
13571.70 492
13572.80 488
13573.90 473
13575.00 478
13576.10 493
13577.20 543
13578.30 459
13579.40 474
13580.50 452
13581.60 516
13582.70 458
13583.80 443
13584.90 510
13586.00 522
13587.10 519
13588.21 503
13589.31 540
13590.41 472
13591.51 512
13592.61 438
13593.71 503
13594.81 484
13595.91 477
13597.01 523
13598.12 525
13599.22 522
13600.32 533
13601.42 488
13602.52 540
13603.62 526
13604.72 570
13605.83 511
13606.93 482
13608.03 501
13609.13 524
13610.23 518
13611.34 483
13612.44 474
13613.54 487
13614.64 476
13615.74 468
13616.85 467
13617.95 486
13619.05 464
13620.15 500
13621.25 469
13622.36 426
13623.46 477
13624.56 483
13625.66 479
13626.77 429
13627.87 455
13628.97 443
13630.07 487
13631.18 547
13632.28 515
13633.38 482
13634.48 515
13635.59 508
13636.69 523
13637.79 463
13638.90 491
13640.00 498
13641.10 479
13642.21 464
13643.31 433
13644.41 441
13645.52 507
13646.62 505
13647.72 504
13648.83 464
13649.93 475
13651.03 440
13652.14 544
13653.24 510
13654.34 484
13655.45 550
13656.55 540
13657.65 475
13658.76 510
13659.86 479
13660.97 467
13662.07 542
13663.17 456
13664.28 437
13665.38 483
13666.49 529
13667.59 498
13668.69 490
13669.80 454
13670.90 471
13672.01 490
13673.11 528
13674.22 509
13675.32 482
13676.42 506
13677.53 510
13678.63 469
13679.74 461
13680.84 522
13681.95 473
13683.05 463
13684.16 475
13685.26 473
13686.37 462
13687.47 493
13688.58 503
13689.68 503
13690.79 485
13691.89 516
13693.00 510
13694.10 511
13695.21 515
13696.31 498
13697.42 464
13698.52 538
13699.63 596
13700.73 484
13701.84 469
13702.95 518
13704.05 509
13705.16 465
13706.26 502
13707.37 479
13708.47 502
13709.58 486
13710.69 521
13711.79 531
13712.90 510
13714.00 554
13715.11 514
13716.22 591
13717.32 539
13718.43 510
13719.53 553
13720.64 580
13721.75 563
13722.85 542
13723.96 536
13725.07 513
13726.17 570
13727.28 562
13728.39 547
13729.49 528
13730.60 573
13731.71 545
13732.81 555
13733.92 537
13735.03 539
13736.13 536
13737.24 612
13738.35 625
13739.46 570
13740.56 581
13741.67 618
13742.78 630
13743.88 568
13744.99 574
13746.10 635
13747.21 602
13748.31 610
13749.42 560
13750.53 572
13751.64 602
13752.74 579
13753.85 643
13754.96 615
13756.07 616
13757.17 624
13758.28 657
13759.39 619
13760.50 596
13761.61 628
13762.71 646
13763.82 642
13764.93 700
13766.04 745
13767.15 739
13768.25 690
13769.36 825
13770.47 805
13771.58 707
13772.69 835
13773.80 854
13774.90 847
13776.01 820
13777.12 747
13778.23 845
13779.34 859
13780.45 815
13781.56 760
13782.67 713
13783.77 709
13784.88 679
13785.99 657
13787.10 685
13788.21 655
13789.32 654
13790.43 621
13791.54 606
13792.65 599
13793.76 595
13794.86 616
13795.97 627
13797.08 632
13798.19 595
13799.30 638
13800.41 648
13801.52 590
13802.63 610
13803.74 580
13804.85 605
13805.96 636
13807.07 642
13808.18 631
13809.29 583
13810.40 604
13811.51 589
13812.62 627
13813.73 590
13814.84 592
13815.95 619
13817.06 623
13818.17 600
13819.28 526
13820.39 547
13821.50 564
13822.61 598
13823.72 581
13824.83 558
13825.94 536
13827.05 578
13828.16 554
13829.27 536
13830.39 540
13831.50 535
13832.61 596
13833.72 604
13834.83 561
13835.94 570
13837.05 557
13838.16 569
13839.27 567
13840.38 600
13841.50 603
13842.61 601
13843.72 583
13844.83 548
13845.94 559
13847.05 580
13848.16 607
13849.27 600
13850.39 607
13851.50 603
13852.61 614
13853.72 616
13854.83 655
13855.94 614
13857.06 647
13858.17 599
13859.28 647
13860.39 606
13861.50 616
13862.62 616
13863.73 615
13864.84 601
13865.95 623
13867.06 637
13868.18 678
13869.29 668
13870.40 655
13871.51 641
13872.63 613
13873.74 598
13874.85 571
13875.96 586
13877.08 659
13878.19 622
13879.30 622
13880.41 570
13881.53 590
13882.64 595
13883.75 585
13884.87 587
13885.98 621
13887.09 638
13888.20 568
13889.32 616
13890.43 646
13891.54 629
13892.66 664
13893.77 605
13894.88 611
13896.00 627
13897.11 643
13898.22 650
13899.34 660
13900.45 640
13901.56 646
13902.68 639
13903.79 603
13904.91 649
13906.02 627
13907.13 651
13908.25 619
13909.36 564
13910.48 593
13911.59 651
13912.70 559
13913.82 561
13914.93 545
13916.05 558
13917.16 536
13918.27 525
13919.39 571
13920.50 522
13921.62 529
13922.73 569
13923.85 559
13924.96 639
13926.08 607
13927.19 577
13928.30 518
13929.42 595
13930.53 520
13931.65 530
13932.76 546
13933.88 556
13934.99 563
13936.11 547
13937.22 574
13938.34 573
13939.45 536
13940.57 590
13941.68 556
13942.80 586
13943.91 613
13945.03 588
13946.15 540
13947.26 513
13948.38 538
13949.49 522
13950.61 543
13951.72 488
13952.84 488
13953.95 523
13955.07 561
13956.19 513
13957.30 518
13958.42 524
13959.53 590
13960.65 587
13961.77 543
13962.88 531
13964.00 532
13965.11 565
13966.23 551
13967.35 515
13968.46 538
13969.58 570
13970.69 586
13971.81 564
13972.93 598
13974.04 568
13975.16 587
13976.28 548
13977.39 543
13978.51 546
13979.63 556
13980.74 595
13981.86 600
13982.98 575
13984.09 539
13985.21 558
13986.33 618
13987.45 551
13988.56 568
13989.68 569
13990.80 579
13991.91 551
13993.03 619
13994.15 552
13995.27 510
13996.38 574
13997.50 585
13998.62 565
13999.74 602
14000.85 591
14001.97 597
14003.09 584
14004.21 599
14005.32 595
14006.44 567
14007.56 569
14008.68 574
14009.80 574
14010.91 530
14012.03 503
14013.15 572
14014.27 643
14015.39 607
14016.50 594
14017.62 588
14018.74 599
14019.86 642
14020.98 638
14022.10 582
14023.21 605
14024.33 575
14025.45 587
14026.57 629
14027.69 631
14028.81 561
14029.93 621
14031.04 612
14032.16 603
14033.28 598
14034.40 622
14035.52 620
14036.64 547
14037.76 548
14038.88 563
14040.00 518
14041.12 556
14042.23 575
14043.35 541
14044.47 548
14045.59 519
14046.71 501
14047.83 533
14048.95 549
14050.07 545
14051.19 564
14052.31 539
14053.43 551
14054.55 555
14055.67 548
14056.79 520
14057.91 509
14059.03 559
14060.15 591
14061.27 551
14062.39 612
14063.51 571
14064.63 553
14065.75 602
14066.87 609
14067.99 551
14069.11 618
14070.23 587
14071.35 590
14072.47 511
14073.59 563
14074.71 599
14075.83 591
14076.95 572
14078.07 587
14079.19 608
14080.31 571
14081.44 585
14082.56 586
14083.68 584
14084.80 569
14085.92 629
14087.04 600
14088.16 621
14089.28 616
14090.40 629
14091.52 662
14092.65 637
14093.77 629
14094.89 632
14096.01 732
14097.13 692
14098.25 671
14099.37 683
14100.50 725
14101.62 745
14102.74 646
14103.86 669
14104.98 635
14106.10 661
14107.23 712
14108.35 670
14109.47 693
14110.59 708
14111.71 646
14112.84 664
14113.96 629
14115.08 629
14116.20 660
14117.32 606
14118.45 595
14119.57 577
14120.69 519
14121.81 546
14122.94 558
14124.06 581
14125.18 544
14126.30 638
14127.43 620
14128.55 568
14129.67 558
14130.79 574
14131.92 570
14133.04 534
14134.16 581
14135.29 609
14136.41 609
14137.53 567
14138.66 526
14139.78 523
14140.90 507
14142.02 500
14143.15 528
14144.27 593
14145.39 540
14146.52 537
14147.64 560
14148.76 546
14149.89 564
14151.01 553
14152.14 559
14153.26 533
14154.38 543
14155.51 555
14156.63 527
14157.75 519
14158.88 516
14160.00 595
14161.13 529
14162.25 475
14163.37 515
14164.50 554
14165.62 534
14166.75 501
14167.87 547
14168.99 514
14170.12 551
14171.24 535
14172.37 510
14173.49 554
14174.62 517
14175.74 529
14176.87 499
14177.99 513
14179.12 483
14180.24 503
14181.36 504
14182.49 501
14183.61 489
14184.74 458
14185.86 524
14186.99 487
14188.11 472
14189.24 495
14190.36 483
14191.49 443
14192.62 452
14193.74 465
14194.87 525
14195.99 523
14197.12 466
14198.24 530
14199.37 489
14200.49 538
14201.62 547
14202.74 523
14203.87 521
14205.00 540
14206.12 456
14207.25 496
14208.37 497
14209.50 530
14210.62 493
14211.75 495
14212.88 499
14214.00 469
14215.13 492
14216.26 478
14217.38 460
14218.51 435
14219.63 436
14220.76 433
14221.89 431
14223.01 500
14224.14 494
14225.27 485
14226.39 490
14227.52 496
14228.65 472
14229.77 447
14230.90 502
14232.03 482
14233.15 444
14234.28 440
14235.41 428
14236.53 480
14237.66 458
14238.79 456
14239.91 493
14241.04 497
14242.17 479
14243.30 423
14244.42 474
14245.55 424
14246.68 432
14247.81 464
14248.93 509
14250.06 432
14251.19 431
14252.32 447
14253.44 457
14254.57 516
14255.70 459
14256.83 449
14257.95 499
14259.08 488
14260.21 474
14261.34 441
14262.47 451
14263.59 455
14264.72 426
14265.85 419
14266.98 438
14268.11 422
14269.23 439
14270.36 434
14271.49 470
14272.62 437
14273.75 463
14274.88 463
14276.01 492
14277.13 478
14278.26 426
14279.39 391
14280.52 460
14281.65 460
14282.78 433
14283.91 468
14285.04 481
14286.16 436
14287.29 405
14288.42 426
14289.55 416
14290.68 385
14291.81 411
14292.94 460
14294.07 447
14295.20 421
14296.33 385
14297.46 421
14298.59 447
14299.71 437
14300.84 401
14301.97 387
14303.10 416
14304.23 437
14305.36 416
14306.49 407
14307.62 379
14308.75 390
14309.88 419
14311.01 505
14312.14 408
14313.27 402
14314.40 387
14315.53 413
14316.66 433
14317.79 390
14318.92 395
14320.05 410
14321.18 420
14322.31 463
14323.44 418
14324.57 400
14325.70 365
14326.84 395
14327.97 363
14329.10 380
14330.23 437
14331.36 414
14332.49 420
14333.62 439
14334.75 454
14335.88 429
14337.01 427
14338.14 439
14339.27 405
14340.41 395
14341.54 415
14342.67 351
14343.80 381
14344.93 374
14346.06 398
14347.19 404
14348.32 380
14349.46 383
14350.59 441
14351.72 424
14352.85 435
14353.98 435
14355.11 429
14356.25 429
14357.38 388
14358.51 398
14359.64 368
14360.77 408
14361.90 404
14363.04 377
14364.17 413
14365.30 481
14366.43 366
14367.56 339
14368.70 373
14369.83 380
14370.96 416
14372.09 389
14373.23 427
14374.36 381
14375.49 383
14376.62 389
14377.76 384
14378.89 382
14380.02 376
14381.15 426
14382.29 362
14383.42 383
14384.55 386
14385.69 402
14386.82 406
14387.95 400
14389.08 398
14390.22 373
14391.35 355
14392.48 423
14393.62 386
14394.75 402
14395.88 446
14397.02 424
14398.15 444
14399.28 423
14400.42 414
14401.55 419
14402.68 387
14403.82 407
14404.95 422
14406.08 412
14407.22 447
14408.35 422
14409.49 405
14410.62 416
14411.75 414
14412.89 413
14414.02 366
14415.16 404
14416.29 409
14417.42 391
14418.56 406
14419.69 389
14420.83 381
14421.96 433
14423.10 384
14424.23 362
14425.36 402
14426.50 438
14427.63 400
14428.77 418
14429.90 398
14431.04 418
14432.17 391
14433.31 353
14434.44 421
14435.58 421
14436.71 405
14437.85 388
14438.98 443
14440.12 398
14441.25 428
14442.39 404
14443.52 383
14444.66 441
14445.79 452
14446.93 422
14448.06 395
14449.20 412
14450.33 449
14451.47 390
14452.60 421
14453.74 478
14454.87 407
14456.01 391
14457.15 435
14458.28 407
14459.42 416
14460.55 463
14461.69 447
14462.83 449
14463.96 440
14465.10 465
14466.23 482
14467.37 470
14468.51 444
14469.64 434
14470.78 463
14471.91 396
14473.05 399
14474.19 436
14475.32 466
14476.46 414
14477.60 420
14478.73 433
14479.87 450
14481.01 467
14482.14 424
14483.28 430
14484.42 477
14485.55 452
14486.69 434
14487.83 432
14488.96 429
14490.10 424
14491.24 449
14492.37 459
14493.51 448
14494.65 414
14495.79 483
14496.92 447
14498.06 405
14499.20 431
14500.34 430
14501.47 436
14502.61 403
14503.75 356
14504.89 418
14506.02 425
14507.16 424
14508.30 419
14509.44 429
14510.57 438
14511.71 412
14512.85 441
14513.99 421
14515.13 395
14516.26 430
14517.40 369
14518.54 370
14519.68 406
14520.82 385
14521.95 419
14523.09 469
14524.23 427
14525.37 376
14526.51 350
14527.65 430
14528.78 402
14529.92 376
14531.06 374
14532.20 404
14533.34 358
14534.48 425
14535.62 411
14536.76 351
14537.89 421
14539.03 413
14540.17 402
14541.31 380
14542.45 413
14543.59 378
14544.73 379
14545.87 425
14547.01 389
14548.15 425
14549.29 426
14550.42 433
14551.56 387
14552.70 400
14553.84 425
14554.98 409
14556.12 368
14557.26 373
14558.40 432
14559.54 391
14560.68 416
14561.82 375
14562.96 363
14564.10 439
14565.24 434
14566.38 415
14567.52 396
14568.66 411
14569.80 408
14570.94 384
14572.08 392
14573.22 376
14574.36 375
14575.50 405
14576.64 410
14577.78 455
14578.92 419
14580.06 381
14581.20 453
14582.35 424
14583.49 395
14584.63 398
14585.77 419
14586.91 426
14588.05 387
14589.19 409
14590.33 403
14591.47 380
14592.61 381
14593.75 406
14594.89 382
14596.04 401
14597.18 419
14598.32 425
14599.46 421
14600.60 378
14601.74 404
14602.88 449
14604.03 417
14605.17 415
14606.31 429
14607.45 381
14608.59 438
14609.73 394
14610.87 417
14612.02 397
14613.16 405
14614.30 417
14615.44 399
14616.58 411
14617.73 452
14618.87 441
14620.01 421
14621.15 384
14622.29 445
14623.44 454
14624.58 399
14625.72 492
14626.86 448
14628.01 464
14629.15 446
14630.29 454
14631.43 468
14632.58 445
14633.72 440
14634.86 416
14636.00 478
14637.15 465
14638.29 470
14639.43 475
14640.58 484
14641.72 456
14642.86 491
14644.00 453
14645.15 452
14646.29 417
14647.43 449
14648.58 451
14649.72 497
14650.86 476
14652.01 425
14653.15 419
14654.29 430
14655.44 424
14656.58 442
14657.72 454
14658.87 485
14660.01 438
14661.16 392
14662.30 435
14663.44 419
14664.59 394
14665.73 404
14666.87 428
14668.02 422
14669.16 427
14670.31 440
14671.45 433
14672.59 421
14673.74 452
14674.88 450
14676.03 440
14677.17 454
14678.32 406
14679.46 402
14680.60 389
14681.75 392
14682.89 357
14684.04 390
14685.18 413
14686.33 404
14687.47 378
14688.62 375
14689.76 402
14690.91 419
14692.05 389
14693.20 387
14694.34 372
14695.49 359
14696.63 434
14697.78 392
14698.92 406
14700.07 421
14701.21 403
14702.36 437
14703.50 423
14704.65 433
14705.79 422
14706.94 425
14708.09 401
14709.23 415
14710.38 395
14711.52 364
14712.67 386
14713.81 409
14714.96 413
14716.11 418
14717.25 416
14718.40 395
14719.54 372
14720.69 429
14721.84 430
14722.98 383
14724.13 399
14725.27 427
14726.42 447
14727.57 442
14728.71 408
14729.86 418
14731.01 416
14732.15 435
14733.30 436
14734.45 428
14735.59 427
14736.74 434
14737.88 431
14739.03 448
14740.18 438
14741.33 442
14742.47 399
14743.62 437
14744.77 449
14745.91 435
14747.06 428
14748.21 445
14749.35 410
14750.50 440
14751.65 434
14752.80 432
14753.94 414
14755.09 418
14756.24 452
14757.39 439
14758.53 449
14759.68 462
14760.83 461
14761.98 436
14763.12 455
14764.27 457
14765.42 451
14766.57 442
14767.71 459
14768.86 442
14770.01 420
14771.16 436
14772.31 480
14773.45 462
14774.60 448
14775.75 448
14776.90 457
14778.05 469
14779.20 461
14780.34 465
14781.49 502
14782.64 504
14783.79 529
14784.94 485
14786.09 498
14787.24 474
14788.38 511
14789.53 499
14790.68 525
14791.83 498
14792.98 513
14794.13 539
14795.28 563
14796.43 551
14797.57 527
14798.72 559
14799.87 575
14801.02 633
14802.17 611
14803.32 613
14804.47 564
14805.62 534
14806.77 552
14807.92 585
14809.07 542
14810.22 576
14811.37 603
14812.52 539
14813.67 569
14814.82 549
14815.97 533
14817.12 500
14818.26 476
14819.41 546
14820.56 539
14821.71 517
14822.86 479
14824.01 515
14825.16 489
14826.31 459
14827.47 437
14828.62 428
14829.77 433
14830.92 460
14832.07 498
14833.22 473
14834.37 486
14835.52 458
14836.67 440
14837.82 464
14838.97 443
14840.12 425
14841.27 423
14842.42 365
14843.57 394
14844.72 430
14845.87 406
14847.03 443
14848.18 397
14849.33 394
14850.48 410
14851.63 412
14852.78 420
14853.93 413
14855.08 421
14856.23 400
14857.39 374
14858.54 384
14859.69 425
14860.84 369
14861.99 373
14863.14 386
14864.29 402
14865.45 385
14866.60 399
14867.75 411
14868.90 375
14870.05 401
14871.21 392
14872.36 382
14873.51 397
14874.66 400
14875.81 378
14876.97 384
14878.12 364
14879.27 350
14880.42 344
14881.57 361
14882.73 368
14883.88 358
14885.03 336
14886.18 373
14887.34 390
14888.49 397
14889.64 416
14890.79 392
14891.95 378
14893.10 347
14894.25 364
14895.41 385
14896.56 369
14897.71 375
14898.86 383
14900.02 351
14901.17 340
14902.32 366
14903.48 382
14904.63 365
14905.78 376
14906.94 364
14908.09 436
14909.24 389
14910.40 393
14911.55 352
14912.70 413
14913.86 387
14915.01 386
14916.16 360
14917.32 356
14918.47 341
14919.63 354
14920.78 366
14921.93 374
14923.09 398
14924.24 386
14925.39 372
14926.55 378
14927.70 364
14928.86 336
14930.01 330
14931.17 375
14932.32 357
14933.47 372
14934.63 377
14935.78 352
14936.94 355
14938.09 406
14939.25 389
14940.40 379
14941.56 333
14942.71 342
14943.86 334
14945.02 370
14946.17 358
14947.33 382
14948.48 375
14949.64 363
14950.79 367
14951.95 322
14953.10 353
14954.26 407
14955.41 370
14956.57 337
14957.72 340
14958.88 378
14960.04 364
14961.19 335
14962.35 381
14963.50 365
14964.66 379
14965.81 365
14966.97 366
14968.12 373
14969.28 348
14970.44 319
14971.59 370
14972.75 356
14973.90 338
14975.06 376
14976.21 372
14977.37 325
14978.53 332
14979.68 287
14980.84 327
14981.99 337
14983.15 374
14984.31 302
14985.46 264
14986.62 364
14987.78 358
14988.93 380
14990.09 368
14991.25 374
14992.40 329
14993.56 305
14994.72 317
14995.87 342
14997.03 384
14998.19 343
14999.34 382
15000.50 306
15001.66 352
15002.81 355
15003.97 332
15005.13 310
15006.29 310
15007.44 342
15008.60 329
15009.76 333
15010.91 326
15012.07 333
15013.23 339
15014.39 348
15015.54 325
15016.70 340
15017.86 352
15019.02 307
15020.17 354
15021.33 288
15022.49 303
15023.65 320
15024.81 331
15025.96 333
15027.12 344
15028.28 335
15029.44 324
15030.59 316
15031.75 364
15032.91 343
15034.07 324
15035.23 338
15036.39 286
15037.54 320
15038.70 296
15039.86 297
15041.02 334
15042.18 351
15043.34 313
15044.50 320
15045.65 324
15046.81 320
15047.97 318
15049.13 342
15050.29 313
15051.45 300
15052.61 292
15053.77 323
15054.92 266
15056.08 258
15057.24 300
15058.40 290
15059.56 296
15060.72 322
15061.88 334
15063.04 294
15064.20 301
15065.36 338
15066.52 311
15067.68 325
15068.84 290
15070.00 307
15071.16 329
15072.32 290
15073.47 297
15074.63 305
15075.79 338
15076.95 328
15078.11 341
15079.27 261
15080.43 301
15081.59 335
15082.75 318
15083.91 325
15085.07 314
15086.23 321
15087.39 336
15088.56 300
15089.72 299
15090.88 299
15092.04 304
15093.20 333
15094.36 324
15095.52 339
15096.68 348
15097.84 308
15099.00 300
15100.16 279
15101.32 307
15102.48 334
15103.64 313
15104.80 303
15105.97 343
15107.13 333
15108.29 308
15109.45 330
15110.61 290
15111.77 287
15112.93 285
15114.09 315
15115.25 313
15116.42 305
15117.58 299
15118.74 311
15119.90 291
15121.06 282
15122.22 320
15123.39 329
15124.55 316
15125.71 313
15126.87 324
15128.03 328
15129.19 342
15130.36 311
15131.52 311
15132.68 318
15133.84 374
15135.00 325
15136.17 300
15137.33 357
15138.49 325
15139.65 274
15140.82 269
15141.98 294
15143.14 303
15144.30 303
15145.46 326
15146.63 317
15147.79 294
15148.95 281
15150.12 328
15151.28 293
15152.44 289
15153.60 297
15154.77 311
15155.93 296
15157.09 311
15158.26 299
15159.42 296
15160.58 271
15161.74 341
15162.91 356
15164.07 331
15165.23 330
15166.40 300
15167.56 306
15168.72 283
15169.89 280
15171.05 334
15172.21 329
15173.38 316
15174.54 320
15175.71 369
15176.87 316
15178.03 318
15179.20 318
15180.36 321
15181.52 310
15182.69 286
15183.85 314
15185.02 355
15186.18 333
15187.34 316
15188.51 301
15189.67 301
15190.84 285
15192.00 315
15193.17 278
15194.33 288
15195.49 294
15196.66 308
15197.82 323
15198.99 294
15200.15 314
15201.32 326
15202.48 328
15203.65 373
15204.81 339
15205.98 315
15207.14 313
15208.31 317
15209.47 307
15210.64 331
15211.80 336
15212.97 320
15214.13 311
15215.30 323
15216.46 323
15217.63 385
15218.79 338
15219.96 335
15221.12 302
15222.29 301
15223.45 317
15224.62 317
15225.78 335
15226.95 373
15228.12 358
15229.28 292
15230.45 339
15231.61 375
15232.78 381
15233.95 352
15235.11 335
15236.28 340
15237.44 358
15238.61 328
15239.78 332
15240.94 326
15242.11 331
15243.27 320
15244.44 316
15245.61 361
15246.77 334
15247.94 368
15249.11 353
15250.27 314
15251.44 289
15252.61 352
15253.77 351
15254.94 326
15256.11 331
15257.27 327
15258.44 312
15259.61 296
15260.77 303
15261.94 329
15263.11 287
15264.27 327
15265.44 329
15266.61 340
15267.78 278
15268.94 271
15270.11 344
15271.28 329
15272.44 321
15273.61 321
15274.78 328
15275.95 319
15277.11 292
15278.28 329
15279.45 304
15280.62 327
15281.79 320
15282.95 339
15284.12 302
15285.29 329
15286.46 295
15287.62 310
15288.79 348
15289.96 343
15291.13 344
15292.30 286
15293.47 327
15294.63 334
15295.80 348
15296.97 319
15298.14 265
15299.31 284
15300.48 287
15301.64 282
15302.81 322
15303.98 296
15305.15 294
15306.32 335
15307.49 312
15308.66 302
15309.82 345
15310.99 326
15312.16 345
15313.33 319
15314.50 293
15315.67 282
15316.84 331
15318.01 311
15319.18 333
15320.35 285
15321.51 342
15322.68 364
15323.85 356
15325.02 316
15326.19 300
15327.36 334
15328.53 331
15329.70 325
15330.87 346
15332.04 313
15333.21 305
15334.38 311
15335.55 333
15336.72 313
15337.89 321
15339.06 313
15340.23 296
15341.40 268
15342.57 301
15343.74 302
15344.91 303
15346.08 317
15347.25 321
15348.42 299
15349.59 308
15350.76 308
15351.93 316
15353.10 345
15354.27 307
15355.44 312
15356.61 278
15357.78 309
15358.95 327
15360.13 310
15361.30 313
15362.47 312
15363.64 303
15364.81 323
15365.98 328
15367.15 299
15368.32 253
15369.49 272
15370.66 327
15371.84 275
15373.01 293
15374.18 312
15375.35 281
15376.52 311
15377.69 315
15378.86 319
15380.03 309
15381.21 337
15382.38 336
15383.55 330
15384.72 322
15385.89 333
15387.06 324
15388.24 324
15389.41 333
15390.58 312
15391.75 337
15392.92 344
15394.10 331
15395.27 326
15396.44 330
15397.61 297
15398.78 295
15399.96 296
15401.13 284
15402.30 291
15403.47 332
15404.65 343
15405.82 315
15406.99 298
15408.16 298
15409.34 301
15410.51 271
15411.68 273
15412.85 300
15414.03 321
15415.20 283
15416.37 315
15417.55 315
15418.72 311
15419.89 319
15421.06 327
15422.24 315
15423.41 313
15424.58 283
15425.76 286
15426.93 302
15428.10 302
15429.28 327
15430.45 318
15431.62 309
15432.80 277
15433.97 270
15435.15 262
15436.32 259
15437.49 275
15438.67 297
15439.84 271
15441.01 293
15442.19 315
15443.36 270
15444.54 317
15445.71 284
15446.88 309
15448.06 327
15449.23 297
15450.41 302
15451.58 322
15452.75 320
15453.93 294
15455.10 309
15456.28 292
15457.45 302
15458.63 318
15459.80 256
15460.98 293
15462.15 308
15463.32 299
15464.50 269
15465.67 320
15466.85 306
15468.02 297
15469.20 284
15470.37 335
15471.55 321
15472.72 343
15473.90 310
15475.07 275
15476.25 297
15477.42 272
15478.60 298
15479.77 294
15480.95 312
15482.13 314
15483.30 274
15484.48 303
15485.65 263
15486.83 255
15488.00 298
15489.18 290
15490.35 287
15491.53 310
15492.71 284
15493.88 288
15495.06 290
15496.23 281
15497.41 290
15498.59 314
15499.76 336
15500.94 319
15502.11 293
15503.29 289
15504.47 282
15505.64 286
15506.82 301
15508.00 288
15509.17 279
15510.35 294
15511.52 293
15512.70 280
15513.88 276
15515.05 289
15516.23 299
15517.41 317
15518.58 283
15519.76 297
15520.94 262
15522.12 272
15523.29 269
15524.47 302
15525.65 301
15526.82 278
15528.00 299
15529.18 290
15530.35 296
15531.53 301
15532.71 270
15533.89 259
15535.06 300
15536.24 321
15537.42 312
15538.60 298
15539.77 336
15540.95 320
15542.13 322
15543.31 325
15544.48 333
15545.66 299
15546.84 276
15548.02 265
15549.20 311
15550.37 333
15551.55 296
15552.73 304
15553.91 301
15555.09 300
15556.26 305
15557.44 286
15558.62 324
15559.80 267
15560.98 320
15562.16 276
15563.34 251
15564.51 262
15565.69 269
15566.87 253
15568.05 304
15569.23 285
15570.41 318
15571.59 311
15572.76 329
15573.94 313
15575.12 283
15576.30 277
15577.48 297
15578.66 306
15579.84 308
15581.02 343
15582.20 370
15583.38 322
15584.56 315
15585.73 305
15586.91 313
15588.09 299
15589.27 309
15590.45 276
15591.63 288
15592.81 286
15593.99 311
15595.17 302
15596.35 306
15597.53 318
15598.71 343
15599.89 334
15601.07 307
15602.25 313
15603.43 348
15604.61 330
15605.79 351
15606.97 358
15608.15 315
15609.33 333
15610.51 334
15611.69 326
15612.87 324
15614.05 330
15615.23 346
15616.41 325
15617.59 333
15618.77 342
15619.95 303
15621.14 357
15622.32 364
15623.50 350
15624.68 356
15625.86 354
15627.04 378
15628.22 339
15629.40 345
15630.58 322
15631.76 305
15632.94 310
15634.13 328
15635.31 337
15636.49 359
15637.67 349
15638.85 350
15640.03 399
15641.21 350
15642.39 343
15643.58 371
15644.76 383
15645.94 394
15647.12 373
15648.30 382
15649.48 401
15650.67 334
15651.85 389
15653.03 406
15654.21 359
15655.39 365
15656.58 355
15657.76 400
15658.94 353
15660.12 340
15661.30 374
15662.49 398
15663.67 388
15664.85 354
15666.03 387
15667.22 394
15668.40 412
15669.58 420
15670.76 411
15671.95 411
15673.13 366
15674.31 392
15675.49 372
15676.68 384
15677.86 364
15679.04 379
15680.23 351
15681.41 344
15682.59 338
15683.77 360
15684.96 369
15686.14 372
15687.32 381
15688.51 384
15689.69 404
15690.87 404
15692.06 382
15693.24 345
15694.42 352
15695.61 370
15696.79 393
15697.97 368
15699.16 382
15700.34 394
15701.53 375
15702.71 441
15703.89 384
15705.08 351
15706.26 395
15707.44 405
15708.63 384
15709.81 364
15711.00 403
15712.18 367
15713.36 415
15714.55 427
15715.73 393
15716.92 407
15718.10 389
15719.29 345
15720.47 371
15721.66 374
15722.84 374
15724.02 372
15725.21 354
15726.39 351
15727.58 368
15728.76 396
15729.95 358
15731.13 387
15732.32 396
15733.50 397
15734.69 391
15735.87 401
15737.06 429
15738.24 349
15739.43 378
15740.61 395
15741.80 379
15742.98 393
15744.17 368
15745.35 395
15746.54 414
15747.72 415
15748.91 398
15750.10 415
15751.28 423
15752.47 416
15753.65 393
15754.84 357
15756.02 412
15757.21 417
15758.40 433
15759.58 423
15760.77 413
15761.95 392
15763.14 394
15764.33 405
15765.51 413
15766.70 430
15767.88 426
15769.07 394
15770.26 435
15771.44 408
15772.63 419
15773.82 427
15775.00 375
15776.19 364
15777.38 355
15778.56 362
15779.75 403
15780.94 404
15782.12 378
15783.31 400
15784.50 370
15785.68 379
15786.87 367
15788.06 344
15789.24 341
15790.43 354
15791.62 389
15792.81 399
15793.99 431
15795.18 379
15796.37 361
15797.55 374
15798.74 358
15799.93 395
15801.12 347
15802.30 328
15803.49 344
15804.68 326
15805.87 364
15807.05 377
15808.24 374
15809.43 398
15810.62 375
15811.81 343
15812.99 376
15814.18 354
15815.37 333
15816.56 332
15817.75 335
15818.93 357
15820.12 360
15821.31 353
15822.50 336
15823.69 346
15824.88 329
15826.06 314
15827.25 366
15828.44 369
15829.63 326
15830.82 332
15832.01 339
15833.20 347
15834.38 333
15835.57 349
15836.76 313
15837.95 330
15839.14 315
15840.33 306
15841.52 334
15842.71 353
15843.90 329
15845.08 385
15846.27 326
15847.46 331
15848.65 373
15849.84 358
15851.03 344
15852.22 319
15853.41 308
15854.60 337
15855.79 326
15856.98 369
15858.17 333
15859.36 310
15860.55 318
15861.74 310
15862.93 361
15864.12 373
15865.31 355
15866.50 266
15867.69 313
15868.88 344
15870.07 344
15871.26 339
15872.45 326
15873.64 297
15874.83 322
15876.02 339
15877.21 309
15878.40 336
15879.59 333
15880.78 298
15881.97 307
15883.16 324
15884.35 345
15885.54 306
15886.73 299
15887.92 320
15889.11 349
15890.30 320
15891.50 310
15892.69 351
15893.88 355
15895.07 308
15896.26 305
15897.45 341
15898.64 320
15899.83 317
15901.02 374
15902.22 365
15903.41 386
15904.60 341
15905.79 342
15906.98 359
15908.17 306
15909.36 328
15910.56 351
15911.75 353
15912.94 360
15914.13 344
15915.32 344
15916.51 351
15917.71 366
15918.90 327
15920.09 363
15921.28 377
15922.47 371
15923.67 316
15924.86 312
15926.05 369
15927.24 369
15928.43 334
15929.63 323
15930.82 327
15932.01 321
15933.20 368
15934.40 379
15935.59 296
15936.78 350
15937.97 323
15939.17 319
15940.36 332
15941.55 304
15942.75 317
15943.94 297
15945.13 348
15946.32 308
15947.52 325
15948.71 327
15949.90 307
15951.10 293
15952.29 279
15953.48 342
15954.68 329
15955.87 377
15957.06 313
15958.26 279
15959.45 293
15960.64 271
15961.84 299
15963.03 291
15964.22 279
15965.42 298
15966.61 299
15967.80 303
15969.00 315
15970.19 293
15971.39 279
15972.58 303
15973.77 314
15974.97 324
15976.16 281
15977.36 289
15978.55 278
15979.74 259
15980.94 283
15982.13 304
15983.33 277
15984.52 267
15985.72 292
15986.91 277
15988.10 266
15989.30 279
15990.49 290
15991.69 310
15992.88 298
15994.08 294
15995.27 291
15996.47 305
15997.66 319
15998.86 286
16000.05 284
16001.25 303
16002.44 286
16003.64 287
16004.83 275
16006.03 283
16007.22 305
16008.42 290
16009.61 308
16010.81 297
16012.00 280
16013.20 262
16014.40 276
16015.59 296
16016.79 311
16017.98 279
16019.18 269
16020.37 248
16021.57 288
16022.76 297
16023.96 300
16025.16 235
16026.35 278
16027.55 261
16028.74 267
16029.94 283
16031.14 282
16032.33 302
16033.53 270
16034.73 285
16035.92 299
16037.12 286
16038.31 288
16039.51 299
16040.71 294
16041.90 288
16043.10 259
16044.30 289
16045.49 303
16046.69 278
16047.89 268
16049.08 280
16050.28 263
16051.48 275
16052.67 282
16053.87 259
16055.07 286
16056.27 280
16057.46 275
16058.66 251
16059.86 277
16061.05 322
16062.25 284
16063.45 240
16064.65 249
16065.84 268
16067.04 261
16068.24 263
16069.44 261
16070.63 263
16071.83 293
16073.03 285
16074.23 258
16075.42 290
16076.62 274
16077.82 282
16079.02 304
16080.22 269
16081.41 250
16082.61 273
16083.81 273
16085.01 268
16086.21 270
16087.40 268
16088.60 287
16089.80 273
16091.00 288
16092.20 254
16093.40 262
16094.59 273
16095.79 290
16096.99 262
16098.19 257
16099.39 247
16100.59 278
16101.79 266
16102.99 282
16104.18 262
16105.38 224
16106.58 259
16107.78 255
16108.98 288
16110.18 277
16111.38 261
16112.58 243
16113.78 250
16114.98 232
16116.17 272
16117.37 247
16118.57 273
16119.77 274
16120.97 256
16122.17 256
16123.37 233
16124.57 298
16125.77 266
16126.97 287
16128.17 240
16129.37 247
16130.57 264
16131.77 246
16132.97 235
16134.17 275
16135.37 235
16136.57 262
16137.77 283
16138.97 287
16140.17 240
16141.37 283
16142.57 286
16143.77 255
16144.97 266
16146.17 249
16147.37 230
16148.57 255
16149.77 287
16150.97 279
16152.17 311
16153.37 268
16154.58 256
16155.78 232
16156.98 232
16158.18 271
16159.38 259
16160.58 292
16161.78 238
16162.98 274
16164.18 221
16165.38 274
16166.59 262
16167.79 250
16168.99 230
16170.19 244
16171.39 279
16172.59 252
16173.79 246
16174.99 236
16176.20 254
16177.40 276
16178.60 269
16179.80 252
16181.00 234
16182.20 227
16183.41 230
16184.61 235
16185.81 275
16187.01 270
16188.21 264
16189.42 272
16190.62 258
16191.82 273
16193.02 251
16194.22 245
16195.43 261
16196.63 246
16197.83 268
16199.03 265
16200.24 229
16201.44 255
16202.64 259
16203.84 239
16205.05 237
16206.25 256
16207.45 242
16208.65 241
16209.86 207
16211.06 278
16212.26 242
16213.47 276
16214.67 248
16215.87 261
16217.07 239
16218.28 243
16219.48 231
16220.68 256
16221.89 216
16223.09 297
16224.29 297
16225.50 251
16226.70 261
16227.90 245
16229.11 251
16230.31 250
16231.51 251
16232.72 255
16233.92 231
16235.13 289
16236.33 268
16237.53 259
16238.74 251
16239.94 275
16241.15 253
16242.35 228
16243.55 294
16244.76 271
16245.96 278
16247.17 300
16248.37 254
16249.57 241
16250.78 274
16251.98 300
16253.19 300
16254.39 277
16255.60 259
16256.80 282
16258.01 254
16259.21 244
16260.41 298
16261.62 293
16262.82 268
16264.03 267
16265.23 290
16266.44 276
16267.64 278
16268.85 281
16270.05 262
16271.26 285
16272.46 282
16273.67 277
16274.87 262
16276.08 246
16277.28 293
16278.49 316
16279.70 275
16280.90 257
16282.11 271
16283.31 274
16284.52 244
16285.72 252
16286.93 326
16288.13 334
16289.34 303
16290.55 262
16291.75 258
16292.96 282
16294.16 314
16295.37 306
16296.58 296
16297.78 278
16298.99 298
16300.19 281
16301.40 263
16302.61 305
16303.81 277
16305.02 247
16306.22 273
16307.43 329
16308.64 295
16309.84 304
16311.05 334
16312.26 281
16313.46 288
16314.67 288
16315.88 275
16317.08 310
16318.29 320
16319.50 348
16320.70 296
16321.91 294
16323.12 265
16324.33 254
16325.53 303
16326.74 282
16327.95 285
16329.15 279
16330.36 323
16331.57 279
16332.78 302
16333.98 269
16335.19 315
16336.40 302
16337.61 295
16338.81 287
16340.02 315
16341.23 272
16342.44 300
16343.64 284
16344.85 283
16346.06 299
16347.27 278
16348.48 267
16349.68 269
16350.89 250
16352.10 247
16353.31 277
16354.52 280
16355.72 263
16356.93 233
16358.14 257
16359.35 264
16360.56 269
16361.77 240
16362.97 225
16364.18 239
16365.39 288
16366.60 300
16367.81 273
16369.02 280
16370.23 243
16371.43 258
16372.64 253
16373.85 249
16375.06 218
16376.27 224
16377.48 260
16378.69 281
16379.90 251
16381.11 236
16382.32 278
16383.52 272
16384.73 270
16385.94 249
16387.15 248
16388.36 251
16389.57 250
16390.78 245
16391.99 265
16393.20 279
16394.41 276
16395.62 261
16396.83 266
16398.04 288
16399.25 250
16400.46 249
16401.67 264
16402.88 257
16404.09 229
16405.30 259
16406.51 249
16407.72 236
16408.93 273
16410.14 261
16411.35 263
16412.56 218
16413.77 211
16414.98 234
16416.19 243
16417.40 254
16418.61 226
16419.82 239
16421.03 214
16422.24 203
16423.45 244
16424.67 243
16425.88 249
16427.09 259
16428.30 258
16429.51 243
16430.72 250
16431.93 244
16433.14 251
16434.35 269
16435.56 253
16436.78 240
16437.99 265
16439.20 260
16440.41 232
16441.62 262
16442.83 260
16444.04 228
16445.25 246
16446.47 221
16447.68 272
16448.89 258
16450.10 247
16451.31 256
16452.52 264
16453.74 276
16454.95 235
16456.16 274
16457.37 258
16458.58 243
16459.80 241
16461.01 257
16462.22 247
16463.43 275
16464.65 272
16465.86 237
16467.07 265
16468.28 252
16469.49 252
16470.71 241
16471.92 263
16473.13 271
16474.34 258
16475.56 267
16476.77 281
16477.98 242
16479.20 219
16480.41 244
16481.62 241
16482.83 225
16484.05 207
16485.26 230
16486.47 234
16487.69 225
16488.90 242
16490.11 217
16491.33 235
16492.54 262
16493.75 219
16494.97 217
16496.18 233
16497.39 230
16498.61 234
16499.82 222
16501.03 250
16502.25 265
16503.46 199
16504.67 240
16505.89 241
16507.10 232
16508.32 267
16509.53 235
16510.74 249
16511.96 218
16513.17 226
16514.39 237
16515.60 232
16516.81 229
16518.03 233
16519.24 228
16520.46 226
16521.67 250
16522.88 237
16524.10 207
16525.31 234
16526.53 233
16527.74 234
16528.96 222
16530.17 250
16531.39 231
16532.60 228
16533.82 250
16535.03 243
16536.25 260
16537.46 236
16538.68 240
16539.89 245
16541.11 240
16542.32 227
16543.54 226
16544.75 225
16545.97 226
16547.18 234
16548.40 240
16549.61 255
16550.83 236
16552.04 277
16553.26 246
16554.47 226
16555.69 275
16556.91 261
16558.12 245
16559.34 219
16560.55 206
16561.77 220
16562.98 239
16564.20 237
16565.42 245
16566.63 271
16567.85 221
16569.06 233
16570.28 233
16571.50 227
16572.71 231
16573.93 220
16575.15 237
16576.36 242
16577.58 256
16578.79 240
16580.01 231
16581.23 226
16582.44 248
16583.66 228
16584.88 217
16586.09 219
16587.31 217
16588.53 208
16589.74 237
16590.96 220
16592.18 223
16593.40 209
16594.61 233
16595.83 265
16597.05 251
16598.26 224
16599.48 255
16600.70 228
16601.92 223
16603.13 248
16604.35 244
16605.57 231
16606.78 205
16608.00 219
16609.22 247
16610.44 239
16611.66 226
16612.87 235
16614.09 239
16615.31 186
16616.53 218
16617.74 211
16618.96 225
16620.18 282
16621.40 259
16622.62 280
16623.83 211
16625.05 233
16626.27 189
16627.49 218
16628.71 229
16629.93 210
16631.14 204
16632.36 210
16633.58 244
16634.80 233
16636.02 231
16637.24 210
16638.45 219
16639.67 211
16640.89 225
16642.11 258
16643.33 216
16644.55 248
16645.77 242
16646.99 215
16648.21 237
16649.42 213
16650.64 236
16651.86 246
16653.08 236
16654.30 205
16655.52 210
16656.74 253
16657.96 246
16659.18 200
16660.40 207
16661.62 232
16662.84 220
16664.06 237
16665.28 240
16666.50 246
16667.72 219
16668.93 226
16670.15 223
16671.37 220
16672.59 220
16673.81 225
16675.03 233
16676.25 215
16677.47 231
16678.69 220
16679.91 208
16681.13 208
16682.36 221
16683.58 224
16684.80 196
16686.02 235
16687.24 220
16688.46 232
16689.68 195
16690.90 215
16692.12 230
16693.34 230
16694.56 237
16695.78 191
16697.00 189
16698.22 211
16699.44 268
16700.66 240
16701.89 227
16703.11 228
16704.33 221
16705.55 288
16706.77 262
16707.99 238
16709.21 248
16710.43 222
16711.65 223
16712.88 213
16714.10 208
16715.32 206
16716.54 254
16717.76 236
16718.98 250
16720.20 211
16721.43 223
16722.65 251
16723.87 225
16725.09 214
16726.31 220
16727.54 263
16728.76 214
16729.98 203
16731.20 212
16732.42 235
16733.65 214
16734.87 237
16736.09 214
16737.31 217
16738.53 232
16739.76 238
16740.98 214
16742.20 211
16743.42 234
16744.65 231
16745.87 229
16747.09 197
16748.31 216
16749.54 227
16750.76 225
16751.98 210
16753.21 228
16754.43 227
16755.65 227
16756.87 233
16758.10 225
16759.32 266
16760.54 235
16761.77 237
16762.99 227
16764.21 238
16765.44 203
16766.66 219
16767.88 225
16769.11 214
16770.33 218
16771.55 222
16772.78 207
16774.00 220
16775.22 218
16776.45 192
16777.67 224
16778.90 213
16780.12 217
16781.34 238
16782.57 237
16783.79 225
16785.02 194
16786.24 243
16787.46 244
16788.69 237
16789.91 236
16791.14 230
16792.36 228
16793.58 218
16794.81 227
16796.03 214
16797.26 207
16798.48 234
16799.71 224
16800.93 211
16802.16 204
16803.38 238
16804.61 215
16805.83 235
16807.06 222
16808.28 229
16809.50 229
16810.73 243
16811.95 237
16813.18 207
16814.40 236
16815.63 209
16816.86 177
16818.08 218
16819.31 208
16820.53 191
16821.76 183
16822.98 213
16824.21 190
16825.43 230
16826.66 233
16827.88 221
16829.11 206
16830.33 205
16831.56 236
16832.79 241
16834.01 218
16835.24 231
16836.46 239
16837.69 214
16838.92 189
16840.14 210
16841.37 216
16842.59 203
16843.82 193
16845.05 205
16846.27 234
16847.50 183
16848.73 237
16849.95 182
16851.18 233
16852.40 194
16853.63 214
16854.86 204
16856.08 244
16857.31 257
16858.54 225
16859.76 242
16860.99 244
16862.22 234
16863.44 264
16864.67 238
16865.90 219
16867.13 232
16868.35 203
16869.58 227
16870.81 251
16872.03 275
16873.26 272
16874.49 285
16875.72 274
16876.94 251
16878.17 248
16879.40 254
16880.63 297
16881.85 263
16883.08 268
16884.31 255
16885.54 243
16886.76 236
16887.99 254
16889.22 274
16890.45 239
16891.68 291
16892.90 265
16894.13 216
16895.36 232
16896.59 210
16897.82 237
16899.04 223
16900.27 236
16901.50 263
16902.73 252
16903.96 252
16905.18 230
16906.41 240
16907.64 258
16908.87 271
16910.10 217
16911.33 238
16912.56 233
16913.78 221
16915.01 221
16916.24 273
16917.47 296
16918.70 243
16919.93 257
16921.16 223
16922.39 204
16923.62 196
16924.85 214
16926.07 245
16927.30 229
16928.53 222
16929.76 222
16930.99 221
16932.22 214
16933.45 211
16934.68 223
16935.91 241
16937.14 248
16938.37 257
16939.60 250
16940.83 213
16942.06 220
16943.29 203
16944.52 248
16945.75 240
16946.98 221
16948.21 258
16949.44 242
16950.67 245
16951.90 215
16953.13 216
16954.36 202
16955.59 232
16956.82 236
16958.05 207
16959.28 220
16960.51 208
16961.74 224
16962.97 213
16964.20 227
16965.43 205
16966.66 225
16967.89 193
16969.12 181
16970.35 180
16971.58 223
16972.82 221
16974.05 246
16975.28 227
16976.51 211
16977.74 209
16978.97 211
16980.20 230
16981.43 211
16982.66 232
16983.90 230
16985.13 240
16986.36 219
16987.59 180
16988.82 216
16990.05 225
16991.28 225
16992.52 199
16993.75 226
16994.98 237
16996.21 240
16997.44 228
16998.67 202
16999.91 200
17001.14 212
17002.37 239
17003.60 228
17004.83 179
17006.07 217
17007.30 227
17008.53 228
17009.76 223
17010.99 204
17012.23 218
17013.46 217
17014.69 247
17015.92 216
17017.16 223
17018.39 239
17019.62 209
17020.85 239
17022.09 240
17023.32 222
17024.55 182
17025.78 192
17027.02 226
17028.25 255
17029.48 206
17030.72 209
17031.95 208
17033.18 214
17034.42 230
17035.65 203
17036.88 197
17038.11 202
17039.35 211
17040.58 220
17041.81 204
17043.05 190
17044.28 197
17045.52 202
17046.75 196
17047.98 212
17049.22 207
17050.45 222
17051.68 233
17052.92 205
17054.15 203
17055.38 216
17056.62 213
17057.85 221
17059.09 187
17060.32 188
17061.55 192
17062.79 207
17064.02 197
17065.26 201
17066.49 203
17067.73 197
17068.96 202
17070.19 195
17071.43 192
17072.66 211
17073.90 207
17075.13 212
17076.37 234
17077.60 237
17078.84 203
17080.07 214
17081.31 191
17082.54 199
17083.78 186
17085.01 214
17086.25 209
17087.48 205
17088.72 188
17089.95 193
17091.19 189
17092.42 216
17093.66 206
17094.89 166
17096.13 207
17097.36 243
17098.60 223
17099.83 211
17101.07 235
17102.30 189
17103.54 206
17104.78 202
17106.01 212
17107.25 191
17108.48 207
17109.72 216
17110.95 218
17112.19 172
17113.43 198
17114.66 205
17115.90 224
17117.13 243
17118.37 211
17119.61 239
17120.84 186
17122.08 210
17123.32 207
17124.55 235
17125.79 213
17127.02 224
17128.26 236
17129.50 236
17130.73 204
17131.97 196
17133.21 209
17134.44 199
17135.68 197
17136.92 207
17138.15 202
17139.39 174
17140.63 220
17141.87 248
17143.10 200
17144.34 211
17145.58 218
17146.81 211
17148.05 212
17149.29 191
17150.53 226
17151.76 220
17153.00 246
17154.24 195
17155.48 202
17156.71 205
17157.95 241
17159.19 216
17160.43 188
17161.66 220
17162.90 225
17164.14 244
17165.38 182
17166.62 209
17167.85 206
17169.09 223
17170.33 226
17171.57 220
17172.81 219
17174.04 207
17175.28 219
17176.52 211
17177.76 210
17179.00 222
17180.23 227
17181.47 238
17182.71 183
17183.95 190
17185.19 162
17186.43 204
17187.67 219
17188.90 212
17190.14 202
17191.38 209
17192.62 212
17193.86 197
17195.10 212
17196.34 226
17197.58 201
17198.82 190
17200.05 171
17201.29 197
17202.53 204
17203.77 202
17205.01 207
17206.25 200
17207.49 192
17208.73 224
17209.97 223
17211.21 168
17212.45 197
17213.69 188
17214.93 200
17216.17 213
17217.41 204
17218.65 209
17219.89 214
17221.13 207
17222.37 196
17223.61 228
17224.85 216
17226.09 171
17227.33 214
17228.57 232
17229.81 195
17231.05 151
17232.29 171
17233.53 194
17234.77 189
17236.01 191
17237.25 196
17238.49 221
17239.73 234
17240.97 217
17242.21 181
17243.45 188
17244.69 232
17245.93 226
17247.17 203
17248.41 204
17249.66 198
17250.90 241
17252.14 203
17253.38 176
17254.62 186
17255.86 179
17257.10 213
17258.34 207
17259.58 170
17260.83 146
17262.07 193
17263.31 210
17264.55 248
17265.79 202
17267.03 192
17268.27 222
17269.52 229
17270.76 226
17272.00 178
17273.24 206
17274.48 230
17275.72 213
17276.97 198
17278.21 191
17279.45 202
17280.69 222
17281.93 206
17283.18 195
17284.42 178
17285.66 221
17286.90 208
17288.15 198
17289.39 180
17290.63 188
17291.87 166
17293.11 179
17294.36 217
17295.60 180
17296.84 179
17298.08 237
17299.33 207
17300.57 226
17301.81 230
17303.06 229
17304.30 230
17305.54 212
17306.78 208
17308.03 194
17309.27 203
17310.51 195
17311.76 205
17313.00 226
17314.24 221
17315.49 210
17316.73 205
17317.97 187
17319.22 176
17320.46 156
17321.70 176
17322.95 186
17324.19 211
17325.43 181
17326.68 204
17327.92 202
17329.17 172
17330.41 175
17331.65 167
17332.90 151
17334.14 153
17335.38 184
17336.63 191
17337.87 169
17339.12 198
17340.36 193
17341.61 171
17342.85 181
17344.09 216
17345.34 189
17346.58 204
17347.83 222
17349.07 174
17350.32 175
17351.56 217
17352.80 209
17354.05 172
17355.29 172
17356.54 193
17357.78 214
17359.03 215
17360.27 191
17361.52 154
17362.76 162
17364.01 164
17365.25 165
17366.50 202
17367.74 177
17368.99 198
17370.23 196
17371.48 213
17372.72 184
17373.97 192
17375.22 189
17376.46 204
17377.71 207
17378.95 215
17380.20 208
17381.44 172
17382.69 170
17383.93 161
17385.18 194
17386.43 145
17387.67 159
17388.92 194
17390.16 180
17391.41 175
17392.66 169
17393.90 179
17395.15 179
17396.39 183
17397.64 194
17398.89 189
17400.13 178
17401.38 171
17402.63 186
17403.87 188
17405.12 190
17406.37 195
17407.61 194
17408.86 209
17410.11 188
17411.35 183
17412.60 193
17413.85 214
17415.09 201
17416.34 207
17417.59 170
17418.83 195
17420.08 196
17421.33 171
17422.57 159
17423.82 173
17425.07 205
17426.32 192
17427.56 162
17428.81 189
17430.06 182
17431.31 165
17432.55 206
17433.80 190
17435.05 213
17436.30 203
17437.54 190
17438.79 159
17440.04 164
17441.29 155
17442.53 189
17443.78 202
17445.03 184
17446.28 171
17447.53 198
17448.77 170
17450.02 174
17451.27 185
17452.52 197
17453.77 191
17455.01 211
17456.26 195
17457.51 171
17458.76 169
17460.01 176
17461.26 170
17462.51 181
17463.75 189
17465.00 179
17466.25 173
17467.50 203
17468.75 198
17470.00 210
17471.25 198
17472.50 203
17473.74 207
17474.99 178
17476.24 160
17477.49 169
17478.74 176
17479.99 205
17481.24 174
17482.49 196
17483.74 190
17484.99 199
17486.24 172
17487.49 201
17488.74 200
17489.98 207
17491.23 199
17492.48 169
17493.73 193
17494.98 196
17496.23 206
17497.48 188
17498.73 215
17499.98 199
17501.23 208
17502.48 211
17503.73 197
17504.98 169
17506.23 195
17507.48 174
17508.73 153
17509.98 158
17511.23 180
17512.48 208
17513.73 198
17514.98 226
17516.24 156
17517.49 193
17518.74 193
17519.99 199
17521.24 181
17522.49 208
17523.74 189
17524.99 202
17526.24 169
17527.49 194
17528.74 196
17529.99 180
17531.24 222
17532.50 183
17533.75 200
17535.00 161
17536.25 212
17537.50 180
17538.75 166
17540.00 194
17541.25 193
17542.51 193
17543.76 187
17545.01 173
17546.26 189
17547.51 179
17548.76 194
17550.01 187
17551.27 186
17552.52 190
17553.77 200
17555.02 205
17556.27 177
17557.53 217
17558.78 200
17560.03 178
17561.28 224
17562.53 235
17563.79 200
17565.04 198
17566.29 193
17567.54 191
17568.80 181
17570.05 184
17571.30 197
17572.55 202
17573.81 236
17575.06 220
17576.31 209
17577.56 195
17578.82 170
17580.07 172
17581.32 197
17582.57 198
17583.83 185
17585.08 174
17586.33 192
17587.59 175
17588.84 167
17590.09 216
17591.35 188
17592.60 179
17593.85 183
17595.11 187
17596.36 168
17597.61 186
17598.87 225
17600.12 223
17601.37 210
17602.63 188
17603.88 158
17605.13 211
17606.39 222
17607.64 184
17608.89 199
17610.15 198
17611.40 200
17612.66 194
17613.91 213
17615.16 186
17616.42 192
17617.67 180
17618.93 204
17620.18 177
17621.43 175
17622.69 174
17623.94 198
17625.20 202
17626.45 223
17627.71 181
17628.96 192
17630.22 173
17631.47 177
17632.72 173
17633.98 215
17635.23 208
17636.49 176
17637.74 176
17639.00 187
17640.25 175
17641.51 180
17642.76 226
17644.02 197
17645.27 185
17646.53 202
17647.78 211
17649.04 207
17650.29 189
17651.55 213
17652.80 191
17654.06 193
17655.32 174
17656.57 179
17657.83 185
17659.08 186
17660.34 176
17661.59 161
17662.85 201
17664.11 211
17665.36 210
17666.62 188
17667.87 181
17669.13 169
17670.38 165
17671.64 198
17672.90 180
17674.15 208
17675.41 189
17676.67 205
17677.92 195
17679.18 179
17680.43 171
17681.69 178
17682.95 147
17684.20 169
17685.46 212
17686.72 176
17687.97 190
17689.23 184
17690.49 193
17691.74 205
17693.00 210
17694.26 213
17695.51 171
17696.77 189
17698.03 195
17699.28 186
17700.54 210
17701.80 166
17703.06 198
17704.31 190
17705.57 158
17706.83 187
17708.08 196
17709.34 218
17710.60 212
17711.86 196
17713.11 178
17714.37 192
17715.63 201
17716.89 179
17718.14 178
17719.40 153
17720.66 187
17721.92 177
17723.18 183
17724.43 164
17725.69 187
17726.95 230
17728.21 176
17729.47 172
17730.72 168
17731.98 203
17733.24 170
17734.50 186
17735.76 185
17737.02 177
17738.27 166
17739.53 159
17740.79 161
17742.05 171
17743.31 189
17744.57 158
17745.83 177
17747.08 175
17748.34 152
17749.60 152
17750.86 191
17752.12 191
17753.38 166
17754.64 169
17755.90 209
17757.16 205
17758.41 182
17759.67 140
17760.93 172
17762.19 170
17763.45 197
17764.71 168
17765.97 166
17767.23 154
17768.49 198
17769.75 203
17771.01 189
17772.27 169
17773.53 156
17774.79 181
17776.05 214
17777.31 204
17778.57 190
17779.83 181
17781.09 170
17782.35 166
17783.61 177
17784.87 174
17786.13 164
17787.39 181
17788.65 198
17789.91 167
17791.17 193
17792.43 163
17793.69 177
17794.95 166
17796.21 182
17797.47 198
17798.73 179
17799.99 175
17801.25 190
17802.51 153
17803.77 163
17805.03 179
17806.29 192
17807.55 190
17808.82 211
17810.08 184
17811.34 166
17812.60 167
17813.86 148
17815.12 162
17816.38 148
17817.64 164
17818.90 182
17820.17 179
17821.43 196
17822.69 193
17823.95 176
17825.21 211
17826.47 178
17827.73 181
17829.00 196
17830.26 182
17831.52 170
17832.78 169
17834.04 195
17835.31 172
17836.57 143
17837.83 172
17839.09 180
17840.35 176
17841.61 177
17842.88 197
17844.14 213
17845.40 207
17846.66 206
17847.93 154
17849.19 206
17850.45 197
17851.71 195
17852.98 169
17854.24 169
17855.50 174
17856.76 181
17858.03 194
17859.29 153
17860.55 163
17861.81 158
17863.08 184
17864.34 199
17865.60 159
17866.87 174
17868.13 182
17869.39 183
17870.65 172
17871.92 182
17873.18 188
17874.44 198
17875.71 159
17876.97 175
17878.23 164
17879.50 172
17880.76 179
17882.02 182
17883.29 160
17884.55 168
17885.82 185
17887.08 161
17888.34 179
17889.61 170
17890.87 155
17892.13 175
17893.40 155
17894.66 194
17895.93 209
17897.19 146
17898.45 162
17899.72 197
17900.98 178
17902.25 168
17903.51 142
17904.78 173
17906.04 167
17907.30 181
17908.57 164
17909.83 189
17911.10 174
17912.36 157
17913.63 165
17914.89 192
17916.16 208
17917.42 211
17918.69 209
17919.95 186
17921.22 181
17922.48 195
17923.75 191
17925.01 167
17926.28 184
17927.54 190
17928.81 188
17930.07 178
17931.34 184
17932.60 175
17933.87 188
17935.13 194
17936.40 187
17937.66 175
17938.93 166
17940.19 177
17941.46 174
17942.73 208
17943.99 201
17945.26 171
17946.52 168
17947.79 172
17949.05 182
17950.32 169
17951.59 148
17952.85 183
17954.12 169
17955.38 166
17956.65 195
17957.92 193
17959.18 159
17960.45 157
17961.72 171
17962.98 166
17964.25 197
17965.52 182
17966.78 191
17968.05 166
17969.31 165
17970.58 187
17971.85 179
17973.11 169
17974.38 245
17975.65 196
17976.92 207
17978.18 199
17979.45 184
17980.72 180
17981.98 187
17983.25 159
17984.52 168
17985.78 148
17987.05 158
17988.32 179
17989.59 202
17990.85 203
17992.12 168
17993.39 179
17994.66 176
17995.92 175
17997.19 201
17998.46 194
17999.73 187
18000.99 214
18002.26 176
18003.53 161
18004.80 193
18006.07 147
18007.33 176
18008.60 167
18009.87 201
18011.14 194
18012.41 182
18013.67 172
18014.94 191
18016.21 180
18017.48 163
18018.75 161
18020.02 174
18021.28 182
18022.55 156
18023.82 178
18025.09 168
18026.36 169
18027.63 173
18028.90 180
18030.16 189
18031.43 180
18032.70 165
18033.97 162
18035.24 210
18036.51 202
18037.78 192
18039.05 160
18040.32 150
18041.58 179
18042.85 190
18044.12 194
18045.39 157
18046.66 158
18047.93 164
18049.20 165
18050.47 160
18051.74 205
18053.01 194
18054.28 170
18055.55 188
18056.82 154
18058.09 163
18059.36 210
18060.63 203
18061.90 186
18063.17 206
18064.44 199
18065.71 177
18066.98 176
18068.25 170
18069.52 202
18070.79 150
18072.06 151
18073.33 202
18074.60 171
18075.87 170
18077.14 184
18078.41 198
18079.68 181
18080.95 172
18082.22 175
18083.49 184
18084.76 196
18086.03 201
18087.30 201
18088.57 156
18089.85 167
18091.12 174
18092.39 195
18093.66 169
18094.93 160
18096.20 157
18097.47 185
18098.74 201
18100.01 161
18101.29 170
18102.56 205
18103.83 197
18105.10 210
18106.37 190
18107.64 174
18108.91 184
18110.19 177
18111.46 179
18112.73 177
18114.00 199
18115.27 192
18116.54 171
18117.82 146
18119.09 171
18120.36 199
18121.63 209
18122.90 200
18124.18 193
18125.45 175
18126.72 184
18127.99 173
18129.26 179
18130.54 187
18131.81 176
18133.08 191
18134.35 231
18135.63 183
18136.90 173
18138.17 184
18139.44 150
18140.72 168
18141.99 177
18143.26 191
18144.53 179
18145.81 163
18147.08 165
18148.35 187
18149.63 187
18150.90 208
18152.17 202
18153.45 175
18154.72 163
18155.99 159
18157.26 166
18158.54 158
18159.81 177
18161.08 197
18162.36 194
18163.63 195
18164.91 185
18166.18 165
18167.45 192
18168.73 190
18170.00 198
18171.27 211
18172.55 188
18173.82 193
18175.09 171
18176.37 172
18177.64 192
18178.92 173
18180.19 167
18181.46 174
18182.74 199
18184.01 193
18185.29 184
18186.56 166
18187.84 181
18189.11 169
18190.38 173
18191.66 199
18192.93 165
18194.21 183
18195.48 209
18196.76 222
18198.03 167
18199.31 180
18200.58 189
18201.86 175
18203.13 187
18204.41 181
18205.68 202
18206.96 181
18208.23 187
18209.51 174
18210.78 214
18212.06 213
18213.33 177
18214.61 176
18215.88 188
18217.16 188
18218.43 171
18219.71 169
18220.98 178
18222.26 178
18223.53 193
18224.81 152
18226.09 152
18227.36 181
18228.64 160
18229.91 171
18231.19 177
18232.46 192
18233.74 203
18235.02 185
18236.29 177
18237.57 173
18238.84 169
18240.12 163
18241.40 165
18242.67 182
18243.95 169
18245.23 176
18246.50 163
18247.78 180
18249.05 175
18250.33 199
18251.61 170
18252.88 153
18254.16 175
18255.44 172
18256.71 157
18257.99 161
18259.27 138
18260.54 150
18261.82 158
18263.10 165
18264.38 183
18265.65 189
18266.93 185
18268.21 164
18269.48 202
18270.76 157
18272.04 161
18273.32 175
18274.59 191
18275.87 195
18277.15 166
18278.43 172
18279.70 186
18280.98 203
18282.26 202
18283.54 180
18284.81 202
18286.09 200
18287.37 198
18288.65 176
18289.92 189
18291.20 179
18292.48 182
18293.76 156
18295.04 137
18296.31 170
18297.59 199
18298.87 179
18300.15 213
18301.43 179
18302.71 175
18303.98 188
18305.26 177
18306.54 193
18307.82 155
18309.10 171
18310.38 171
18311.66 163
18312.93 155
18314.21 176
18315.49 166
18316.77 183
18318.05 172
18319.33 168
18320.61 183
18321.89 176
18323.17 176
18324.44 151
18325.72 152
18327.00 163
18328.28 178
18329.56 179
18330.84 135
18332.12 168
18333.40 194
18334.68 182
18335.96 198
18337.24 188
18338.52 155
18339.80 188
18341.08 188
18342.36 178
18343.64 174
18344.92 185
18346.20 175
18347.48 164
18348.76 158
18350.04 180
18351.32 154
18352.60 154
18353.88 227
18355.16 174
18356.44 161
18357.72 172
18359.00 169
18360.28 172
18361.56 194
18362.84 202
18364.12 163
18365.40 137
18366.68 186
18367.96 188
18369.24 161
18370.52 151
18371.80 169
18373.08 171
18374.36 172
18375.64 158
18376.93 160
18378.21 197
18379.49 178
18380.77 192
18382.05 174
18383.33 169
18384.61 194
18385.89 194
18387.17 196
18388.46 204
18389.74 205
18391.02 188
18392.30 180
18393.58 196
18394.86 190
18396.15 186
18397.43 195
18398.71 173
18399.99 156
18401.27 168
18402.55 186
18403.84 206
18405.12 186
18406.40 188
18407.68 190
18408.96 160
18410.25 194
18411.53 177
18412.81 181
18414.09 199
18415.37 189
18416.66 170
18417.94 187
18419.22 179
18420.50 186
18421.79 179
18423.07 174
18424.35 192
18425.63 178
18426.92 136
18428.20 172
18429.48 227
18430.77 181
18432.05 193
18433.33 156
18434.61 173
18435.90 195
18437.18 168
18438.46 159
18439.75 179
18441.03 213
18442.31 187
18443.60 215
18444.88 178
18446.16 182
18447.45 172
18448.73 161
18450.01 162
18451.30 172
18452.58 164
18453.86 169
18455.15 207
18456.43 198
18457.71 144
18459.00 190
18460.28 192
18461.57 192
18462.85 169
18464.13 176
18465.42 178
18466.70 179
18467.99 161
18469.27 163
18470.55 176
18471.84 156
18473.12 187
18474.41 167
18475.69 177
18476.98 176
18478.26 179
18479.55 172
18480.83 153
18482.11 158
18483.40 160
18484.68 152
18485.97 156
18487.25 172
18488.54 165
18489.82 193
18491.11 166
18492.39 167
18493.68 200
18494.96 171
18496.25 153
18497.53 178
18498.82 153
18500.10 164
18501.39 168
18502.67 175
18503.96 177
18505.24 190
18506.53 191
18507.82 161
18509.10 178
18510.39 156
18511.67 153
18512.96 150
18514.24 191
18515.53 181
18516.82 182
18518.10 167
18519.39 178
18520.67 191
18521.96 160
18523.25 160
18524.53 161
18525.82 172
18527.10 175
18528.39 182
18529.68 172
18530.96 166
18532.25 190
18533.54 201
18534.82 173
18536.11 180
18537.39 165
18538.68 174
18539.97 188
18541.25 156
18542.54 184
18543.83 176
18545.11 193
18546.40 202
18547.69 206
18548.98 174
18550.26 191
18551.55 179
18552.84 175
18554.12 179
18555.41 174
18556.70 193
18557.99 192
18559.27 162
18560.56 175
18561.85 162
18563.13 187
18564.42 149
18565.71 160
18567.00 185
18568.28 182
18569.57 208
18570.86 203
18572.15 170
18573.44 146
18574.72 178
18576.01 161
18577.30 178
18578.59 208
18579.88 161
18581.16 185
18582.45 156
18583.74 180
18585.03 189
18586.32 181
18587.60 201
18588.89 187
18590.18 176
18591.47 178
18592.76 192
18594.05 180
18595.33 157
18596.62 174
18597.91 195
18599.20 209
18600.49 165
18601.78 166
18603.07 187
18604.36 207
18605.64 212
18606.93 211
18608.22 218
18609.51 148
18610.80 190
18612.09 180
18613.38 188
18614.67 207
18615.96 218
18617.25 197
18618.54 184
18619.83 185
18621.12 182
18622.40 184
18623.69 213
18624.98 196
18626.27 193
18627.56 202
18628.85 211
18630.14 166
18631.43 182
18632.72 173
18634.01 164
18635.30 180
18636.59 186
18637.88 153
18639.17 144
18640.46 173
18641.75 167
18643.04 170
18644.33 182
18645.62 176
18646.91 185
18648.20 165
18649.49 152
18650.78 193
18652.08 197
18653.37 163
18654.66 176
18655.95 170
18657.24 152
18658.53 179
18659.82 179
18661.11 187
18662.40 195
18663.69 177
18664.98 181
18666.27 180
18667.56 193
18668.86 202
18670.15 194
18671.44 189
18672.73 181
18674.02 194
18675.31 182
18676.60 194
18677.90 194
18679.19 173
18680.48 157
18681.77 177
18683.06 185
18684.35 179
18685.64 152
18686.94 170
18688.23 172
18689.52 181
18690.81 165
18692.10 181
18693.40 191
18694.69 184
18695.98 177
18697.27 177
18698.56 176
18699.86 199
18701.15 191
18702.44 140
18703.73 173
18705.03 185
18706.32 175
18707.61 171
18708.90 167
18710.19 161
18711.49 158
18712.78 148
18714.07 165
18715.37 169
18716.66 184
18717.95 167
18719.24 183
18720.54 178
18721.83 174
18723.12 209
18724.42 165
18725.71 167
18727.00 184
18728.30 174
18729.59 178
18730.88 199
18732.17 165
18733.47 169
18734.76 176
18736.05 173
18737.35 187
18738.64 179
18739.94 162
18741.23 197
18742.52 166
18743.82 179
18745.11 159
18746.40 197
18747.70 175
18748.99 172
18750.29 172
18751.58 155
18752.87 176
18754.17 221
18755.46 161
18756.76 172
18758.05 191
18759.34 182
18760.64 185
18761.93 169
18763.23 164
18764.52 163
18765.82 181
18767.11 160
18768.41 187
18769.70 153
18770.99 158
18772.29 175
18773.58 171
18774.88 177
18776.17 161
18777.47 168
18778.76 150
18780.06 155
18781.35 144
18782.65 174
18783.94 172
18785.24 179
18786.53 170
18787.83 177
18789.12 167
18790.42 200
18791.71 203
18793.01 166
18794.31 135
18795.60 170
18796.90 184
18798.19 196
18799.49 160
18800.78 180
18802.08 207
18803.37 195
18804.67 173
18805.97 182
18807.26 165
18808.56 176
18809.85 212
18811.15 182
18812.45 187
18813.74 187
18815.04 184
18816.34 201
18817.63 177
18818.93 172
18820.22 169
18821.52 193
18822.82 179
18824.11 156
18825.41 157
18826.71 181
18828.00 204
18829.30 157
18830.60 174
18831.89 187
18833.19 171
18834.49 165
18835.78 171
18837.08 178
18838.38 168
18839.67 221
18840.97 183
18842.27 182
18843.57 164
18844.86 167
18846.16 164
18847.46 196
18848.75 168
18850.05 180
18851.35 212
18852.65 162
18853.94 164
18855.24 179
18856.54 163
18857.84 165
18859.13 177
18860.43 148
18861.73 156
18863.03 154
18864.33 178
18865.62 177
18866.92 155
18868.22 151
18869.52 183
18870.82 212
18872.11 148
18873.41 155
18874.71 166
18876.01 180
18877.31 159
18878.61 170
18879.90 165
18881.20 162
18882.50 187
18883.80 195
18885.10 174
18886.40 145
18887.70 190
18888.99 194
18890.29 166
18891.59 182
18892.89 183
18894.19 199
18895.49 212
18896.79 177
18898.09 185
18899.39 166
18900.68 192
18901.98 139
18903.28 138
18904.58 158
18905.88 183
18907.18 166
18908.48 189
18909.78 159
18911.08 182
18912.38 163
18913.68 187
18914.98 188
18916.28 170
18917.58 156
18918.88 168
18920.18 164
18921.48 166
18922.78 163
18924.08 174
18925.38 154
18926.68 141
18927.98 143
18929.28 179
18930.58 198
18931.88 184
18933.18 163
18934.48 168
18935.78 156
18937.08 176
18938.38 160
18939.68 147
18940.98 149
18942.28 149
18943.58 159
18944.88 159
18946.18 161
18947.48 169
18948.78 157
18950.08 176
18951.39 155
18952.69 148
18953.99 177
18955.29 174
18956.59 179
18957.89 166
18959.19 184
18960.49 179
18961.79 161
18963.09 161
18964.40 175
18965.70 163
18967.00 172
18968.30 198
18969.60 177
18970.90 193
18972.21 195
18973.51 179
18974.81 161
18976.11 164
18977.41 195
18978.71 189
18980.02 192
18981.32 167
18982.62 179
18983.92 144
18985.22 168
18986.53 153
18987.83 172
18989.13 160
18990.43 144
18991.73 185
18993.04 157
18994.34 154
18995.64 171
18996.94 202
18998.25 184
18999.55 182
19000.85 174
19002.15 203
19003.46 152
19004.76 152
19006.06 162
19007.36 169
19008.67 173
19009.97 171
19011.27 196
19012.58 170
19013.88 162
19015.18 172
19016.49 182
19017.79 142
19019.09 172
19020.40 207
19021.70 189
19023.00 207
19024.31 162
19025.61 157
19026.91 183
19028.22 159
19029.52 161
19030.82 201
19032.13 145
19033.43 176
19034.73 188
19036.04 179
19037.34 167
19038.65 140
19039.95 178
19041.25 200
19042.56 169
19043.86 190
19045.17 195
19046.47 168
19047.77 174
19049.08 140
19050.38 172
19051.69 156
19052.99 158
19054.30 201
19055.60 180
19056.90 176
19058.21 154
19059.51 194
19060.82 195
19062.12 166
19063.43 173
19064.73 180
19066.04 168
19067.34 158
19068.65 134
19069.95 150
19071.26 171
19072.56 172
19073.87 164
19075.17 151
19076.48 148
19077.78 186
19079.09 152
19080.39 157
19081.70 153
19083.00 165
19084.31 165
19085.61 149
19086.92 146
19088.23 173
19089.53 145
19090.84 175
19092.14 136
19093.45 148
19094.75 151
19096.06 138
19097.37 134
19098.67 160
19099.98 167
19101.28 164
19102.59 149
19103.90 130
19105.20 173
19106.51 165
19107.81 184
19109.12 134
19110.43 142
19111.73 148
19113.04 154
19114.35 170
19115.65 167
19116.96 158
19118.27 161
19119.57 175
19120.88 202
19122.19 169
19123.49 158
19124.80 150
19126.11 161
19127.41 137
19128.72 162
19130.03 172
19131.33 154
19132.64 154
19133.95 158
19135.26 141
19136.56 173
19137.87 163
19139.18 127
19140.49 155
19141.79 159
19143.10 150
19144.41 201
19145.71 163
19147.02 160
19148.33 157
19149.64 162
19150.95 156
19152.25 142
19153.56 142
19154.87 157
19156.18 175
19157.48 194
19158.79 163
19160.10 134
19161.41 161
19162.72 155
19164.03 162
19165.33 185
19166.64 170
19167.95 161
19169.26 169
19170.57 173
19171.88 208
19173.18 184
19174.49 197
19175.80 163
19177.11 176
19178.42 154
19179.73 147
19181.04 159
19182.34 169
19183.65 178
19184.96 172
19186.27 171
19187.58 167
19188.89 142
19190.20 155
19191.51 127
19192.82 136
19194.13 154
19195.43 164
19196.74 133
19198.05 161
19199.36 170
19200.67 162
19201.98 161
19203.29 170
19204.60 167
19205.91 158
19207.22 162
19208.53 146
19209.84 148
19211.15 154
19212.46 144
19213.77 179
19215.08 179
19216.39 160
19217.70 175
19219.01 151
19220.32 184
19221.63 207
19222.94 217
19224.25 189
19225.56 175
19226.87 168
19228.18 140
19229.49 165
19230.80 164
19232.11 181
19233.42 164
19234.73 183
19236.04 171
19237.35 145
19238.67 125
19239.98 170
19241.29 177
19242.60 160
19243.91 163
19245.22 152
19246.53 184
19247.84 151
19249.15 168
19250.46 151
19251.77 155
19253.09 159
19254.40 154
19255.71 175
19257.02 162
19258.33 151
19259.64 148
19260.95 174
19262.27 182
19263.58 171
19264.89 155
19266.20 151
19267.51 145
19268.82 135
19270.14 154
19271.45 149
19272.76 142
19274.07 158
19275.38 168
19276.70 175
19278.01 157
19279.32 177
19280.63 162
19281.94 178
19283.26 173
19284.57 142
19285.88 157
19287.19 167
19288.51 160
19289.82 156
19291.13 131
19292.44 174
19293.76 164
19295.07 135
19296.38 170
19297.69 174
19299.01 184
19300.32 169
19301.63 143
19302.95 162
19304.26 177
19305.57 165
19306.88 171
19308.20 144
19309.51 156
19310.82 158
19312.14 151
19313.45 165
19314.76 182
19316.08 191
19317.39 161
19318.70 160
19320.02 166
19321.33 139
19322.64 149
19323.96 136
19325.27 170
19326.59 128
19327.90 151
19329.21 207
19330.53 178
19331.84 164
19333.15 163
19334.47 152
19335.78 172
19337.10 136
19338.41 140
19339.73 157
19341.04 144
19342.35 147
19343.67 134
19344.98 124
19346.30 170
19347.61 168
19348.93 153
19350.24 133
19351.55 135
19352.87 162
19354.18 147
19355.50 122
19356.81 143
19358.13 147
19359.44 148
19360.76 153
19362.07 179
19363.39 145
19364.70 153
19366.02 163
19367.33 202
19368.65 181
19369.96 147
19371.28 145
19372.59 137
19373.91 142
19375.22 143
19376.54 163
19377.86 162
19379.17 166
19380.49 142
19381.80 135
19383.12 159
19384.43 181
19385.75 162
19387.07 157
19388.38 144
19389.70 158
19391.01 160
19392.33 138
19393.65 138
19394.96 183
19396.28 180
19397.59 157
19398.91 171
19400.23 140
19401.54 141
19402.86 159
19404.17 141
19405.49 137
19406.81 144
19408.12 177
19409.44 188
19410.76 176
19412.07 162
19413.39 151
19414.71 167
19416.02 142
19417.34 152
19418.66 188
19419.97 156
19421.29 154
19422.61 171
19423.93 152
19425.24 120
19426.56 160
19427.88 165
19429.19 161
19430.51 146
19431.83 146
19433.15 179
19434.46 168
19435.78 146
19437.10 160
19438.42 130
19439.73 159
19441.05 160
19442.37 154
19443.69 148
19445.00 165
19446.32 168
19447.64 161
19448.96 168
19450.28 142
19451.59 151
19452.91 164
19454.23 175
19455.55 191
19456.87 130
19458.18 151
19459.50 140
19460.82 165
19462.14 158
19463.46 107
19464.78 129
19466.09 148
19467.41 158
19468.73 158
19470.05 163
19471.37 168
19472.69 171
19474.01 148
19475.33 148
19476.64 136
19477.96 135
19479.28 147
19480.60 132
19481.92 147
19483.24 127
19484.56 137
19485.88 158
19487.20 158
19488.52 153
19489.83 171
19491.15 179
19492.47 146
19493.79 165
19495.11 153
19496.43 152
19497.75 157
19499.07 163
19500.39 177
19501.71 136
19503.03 139
19504.35 142
19505.67 172
19506.99 154
19508.31 144
19509.63 151
19510.95 167
19512.27 179
19513.59 177
19514.91 174
19516.23 153
19517.55 167
19518.87 161
19520.19 164
19521.51 152
19522.83 172
19524.15 165
19525.47 180
19526.79 174
19528.11 161
19529.43 144
19530.75 153
19532.08 164
19533.40 150
19534.72 146
19536.04 145
19537.36 166
19538.68 189
19540.00 141
19541.32 148
19542.64 143
19543.96 126
19545.29 124
19546.61 149
19547.93 165
19549.25 154
19550.57 164
19551.89 168
19553.21 160
19554.53 150
19555.86 167
19557.18 172
19558.50 170
19559.82 152
19561.14 157
19562.46 167
19563.79 148
19565.11 142
19566.43 153
19567.75 151
19569.07 161
19570.40 160
19571.72 174
19573.04 130
19574.36 160
19575.68 163
19577.01 124
19578.33 152
19579.65 154
19580.97 141
19582.30 126
19583.62 140
19584.94 148
19586.26 145
19587.59 159
19588.91 141
19590.23 165
19591.55 144
19592.88 144
19594.20 149
19595.52 139
19596.85 167
19598.17 142
19599.49 165
19600.81 157
19602.14 172
19603.46 156
19604.78 138
19606.11 154
19607.43 161
19608.75 111
19610.08 142
19611.40 155
19612.72 175
19614.05 170
19615.37 140
19616.69 170
19618.02 145
19619.34 150
19620.67 153
19621.99 136
19623.31 124
19624.64 131
19625.96 162
19627.29 148
19628.61 146
19629.93 161
19631.26 151
19632.58 180
19633.91 159
19635.23 133
19636.55 137
19637.88 155
19639.20 154
19640.53 174
19641.85 168
19643.18 161
19644.50 119
19645.82 126
19647.15 152
19648.47 157
19649.80 147
19651.12 147
19652.45 155
19653.77 127
19655.10 128
19656.42 129
19657.75 156
19659.07 128
19660.40 142
19661.72 152
19663.05 148
19664.37 180
19665.70 162
19667.02 155
19668.35 153
19669.67 186
19671.00 168
19672.33 143
19673.65 155
19674.98 157
19676.30 153
19677.63 171
19678.95 143
19680.28 150
19681.61 141
19682.93 142
19684.26 151
19685.58 125
19686.91 145
19688.23 156
19689.56 141
19690.89 142
19692.21 130
19693.54 117
19694.87 106
19696.19 121
19697.52 124
19698.84 118
19700.17 157
19701.50 156
19702.82 142
19704.15 191
19705.48 152
19706.80 158
19708.13 147
19709.46 179
19710.78 150
19712.11 98
19713.44 130
19714.76 140
19716.09 124
19717.42 155
19718.75 157
19720.07 158
19721.40 149
19722.73 145
19724.05 117
19725.38 124
19726.71 139
19728.04 138
19729.36 150
19730.69 177
19732.02 165
19733.35 149
19734.67 151
19736.00 150
19737.33 148
19738.66 155
19739.98 137
19741.31 164
19742.64 146
19743.97 137
19745.30 148
19746.62 120
19747.95 155
19749.28 155
19750.61 115
19751.94 130
19753.26 182
19754.59 142
19755.92 148
19757.25 148
19758.58 110
19759.91 153
19761.23 163
19762.56 140
19763.89 141
19765.22 163
19766.55 141
19767.88 150
19769.21 144
19770.53 125
19771.86 180
19773.19 149
19774.52 144
19775.85 133
19777.18 175
19778.51 154
19779.84 169
19781.17 168
19782.50 148
19783.83 163
19785.15 146
19786.48 142
19787.81 150
19789.14 127
19790.47 144
19791.80 139
19793.13 134
19794.46 122
19795.79 129
19797.12 154
19798.45 139
19799.78 159
19801.11 129
19802.44 135
19803.77 152
19805.10 181
19806.43 162
19807.76 173
19809.09 172
19810.42 187
19811.75 167
19813.08 114
19814.41 144
19815.74 152
19817.07 170
19818.40 172
19819.73 164
19821.06 158
19822.39 149
19823.72 154
19825.05 157
19826.38 169
19827.71 154
19829.05 155
19830.38 132
19831.71 137
19833.04 150
19834.37 133
19835.70 150
19837.03 126
19838.36 165
19839.69 144
19841.02 156
19842.36 164
19843.69 146
19845.02 128
19846.35 137
19847.68 154
19849.01 140
19850.34 138
19851.68 163
19853.01 160
19854.34 138
19855.67 106
19857.00 145
19858.33 124
19859.67 132
19861.00 156
19862.33 163
19863.66 146
19864.99 152
19866.32 125
19867.66 140
19868.99 167
19870.32 145
19871.65 131
19872.99 138
19874.32 136
19875.65 153
19876.98 142
19878.32 133
19879.65 144
19880.98 132
19882.31 150
19883.65 157
19884.98 153
19886.31 113
19887.64 160
19888.98 145
19890.31 157
19891.64 117
19892.97 138
19894.31 139
19895.64 131
19896.97 154
19898.31 135
19899.64 146
19900.97 140
19902.31 146
19903.64 139
19904.97 159
19906.31 150
19907.64 148
19908.97 148
19910.31 176
19911.64 161
19912.97 167
19914.31 138
19915.64 143
19916.97 138
19918.31 144
19919.64 156
19920.98 134
19922.31 143
19923.64 135
19924.98 162
19926.31 135
19927.65 151
19928.98 131
19930.31 139
19931.65 127
19932.98 156
19934.32 152
19935.65 171
19936.99 143
19938.32 148
19939.65 171
19940.99 164
19942.32 144
19943.66 133
19944.99 131
19946.33 135
19947.66 149
19949.00 146
19950.33 165
19951.67 126
19953.00 125
19954.34 143
19955.67 157
19957.01 152
19958.34 131
19959.68 149
19961.01 143
19962.35 122
19963.68 152
19965.02 137
19966.35 127
19967.69 162
19969.02 142
19970.36 159
19971.70 132
19973.03 149
19974.37 136
19975.70 148
19977.04 175
19978.37 154
19979.71 159
19981.05 148
19982.38 159
19983.72 146
19985.05 137
19986.39 144
19987.73 160
19989.06 125
19990.40 155
19991.73 156
19993.07 141
19994.41 144
19995.74 139
19997.08 140
19998.42 160
19999.75 152
20001.09 139
20002.43 129
20003.76 166
20005.10 150
20006.44 134
20007.77 183
20009.11 143
20010.45 159
20011.78 139
20013.12 150
20014.46 139
20015.79 139
20017.13 168
20018.47 160
20019.81 147
20021.14 153
20022.48 148
20023.82 156
20025.15 155
20026.49 124
20027.83 164
20029.17 152
20030.50 150
20031.84 108
20033.18 125
20034.52 151
20035.85 154
20037.19 161
20038.53 157
20039.87 138
20041.21 122
20042.54 166
20043.88 149
20045.22 137
20046.56 137
20047.90 163
20049.23 195
20050.57 152
20051.91 179
20053.25 156
20054.59 166
20055.93 165
20057.26 117
20058.60 131
20059.94 121
20061.28 162
20062.62 165
20063.96 168
20065.30 127
20066.63 143
20067.97 178
20069.31 175
20070.65 174
20071.99 167
20073.33 166
20074.67 159
20076.01 140
20077.35 140
20078.68 151
20080.02 188
20081.36 175
20082.70 156
20084.04 141
20085.38 164
20086.72 142
20088.06 154
20089.40 148
20090.74 137
20092.08 149
20093.42 173
20094.76 135
20096.10 119
20097.44 140
20098.78 141
20100.12 161
20101.46 138
20102.80 120
20104.14 130
20105.48 153
20106.82 161
20108.16 150
20109.50 129
20110.84 145
20112.18 164
20113.52 174
20114.86 149
20116.20 121
20117.54 148
20118.88 153
20120.22 152
20121.56 123
20122.90 141
20124.24 152
20125.58 155
20126.92 156
20128.26 163
20129.61 159
20130.95 153
20132.29 159
20133.63 149
20134.97 151
20136.31 133
20137.65 180
20138.99 191
20140.33 172
20141.67 132
20143.02 161
