# Supplementary material for: MALDI-TOF MS typing enables the classification of brewing yeasts of the genus Saccharomyces to major beer styles
Source: PLoS One. 2017 Aug 9;12(8):e0181694. doi: 10.1371/journal.pone.0181694 (PMC5549903; doi:10.1371/journal.pone.0181694)
Supplement: S4 File — The directory includes 90 raw files and was zipped to “.zip”; the folder has three strains with 30 spectra per strain; S1 Text explains the raw files with an example and Table 1 represents the yeast strains used within the experiment. (ZIP) [file pone.0181694.s007.zip › 10-12/30259-308-OG-Alt-Alt-YPG-18h-E-E_2015-07-16_2_0_B5_1.dat]

2000.53 1763
2000.95 1787
2001.37 1955
2001.79 1875
2002.21 1723
2002.64 1722
2003.06 1702
2003.48 1540
2003.90 1615
2004.32 1818
2004.75 1665
2005.17 1716
2005.59 1749
2006.01 1839
2006.43 1666
2006.86 1682
2007.28 1655
2007.70 1778
2008.12 1763
2008.55 1632
2008.97 1713
2009.39 1795
2009.81 1656
2010.24 1731
2010.66 1651
2011.08 1518
2011.50 1619
2011.93 1576
2012.35 1532
2012.77 1575
2013.20 1619
2013.62 1319
2014.04 1557
2014.46 1498
2014.89 1376
2015.31 1618
2015.73 1724
2016.16 1534
2016.58 1635
2017.00 1655
2017.43 1618
2017.85 1722
2018.27 1776
2018.70 1650
2019.12 1550
2019.54 1743
2019.97 1728
2020.39 1635
2020.82 1558
2021.24 1485
2021.66 1533
2022.09 1642
2022.51 1779
2022.94 1581
2023.36 1509
2023.78 1515
2024.21 1506
2024.63 1507
2025.06 1450
2025.48 1559
2025.90 1652
2026.33 1488
2026.75 1500
2027.18 1457
2027.60 1636
2028.03 1624
2028.45 1507
2028.88 1570
2029.30 1640
2029.72 1463
2030.15 1489
2030.57 1419
2031.00 1492
2031.42 1702
2031.85 1577
2032.27 1658
2032.70 1573
2033.12 1656
2033.55 1755
2033.97 1703
2034.40 1728
2034.82 1702
2035.25 1748
2035.67 1645
2036.10 1525
2036.52 1695
2036.95 1711
2037.38 1640
2037.80 1743
2038.23 1653
2038.65 1754
2039.08 1672
2039.50 1751
2039.93 1760
2040.36 1777
2040.78 1814
2041.21 1790
2041.63 1672
2042.06 1600
2042.48 1663
2042.91 1746
2043.34 1809
2043.76 1492
2044.19 1669
2044.62 1810
2045.04 1537
2045.47 1448
2045.89 1644
2046.32 1593
2046.75 1671
2047.17 1613
2047.60 1428
2048.03 1495
2048.45 1677
2048.88 1512
2049.31 1548
2049.73 1564
2050.16 1419
2050.59 1509
2051.01 1661
2051.44 1645
2051.87 1507
2052.29 1434
2052.72 1461
2053.15 1532
2053.58 1481
2054.00 1256
2054.43 1408
2054.86 1361
2055.28 1527
2055.71 1333
2056.14 1300
2056.57 1653
2056.99 1616
2057.42 1654
2057.85 1652
2058.28 1834
2058.71 1862
2059.13 1779
2059.56 1618
2059.99 1414
2060.42 1545
2060.84 1681
2061.27 1492
2061.70 1418
2062.13 1506
2062.56 1566
2062.98 1615
2063.41 1763
2063.84 1790
2064.27 1781
2064.70 1990
2065.13 2053
2065.55 2066
2065.98 2163
2066.41 2068
2066.84 2204
2067.27 2071
2067.70 1871
2068.13 1839
2068.55 1631
2068.98 1570
2069.41 1547
2069.84 1542
2070.27 1612
2070.70 1561
2071.13 1677
2071.56 1783
2071.99 1559
2072.41 1648
2072.84 1583
2073.27 1536
2073.70 1660
2074.13 1663
2074.56 1542
2074.99 1705
2075.42 1767
2075.85 1720
2076.28 1683
2076.71 1774
2077.14 1741
2077.57 1649
2078.00 1645
2078.43 1842
2078.86 1964
2079.29 1753
2079.72 1874
2080.15 2016
2080.58 2090
2081.01 2091
2081.44 1942
2081.87 1726
2082.30 1860
2082.73 2015
2083.16 1873
2083.59 1807
2084.02 1801
2084.45 1704
2084.88 1627
2085.31 1621
2085.74 1525
2086.17 1604
2086.60 1615
2087.03 1628
2087.46 1778
2087.89 1639
2088.32 1693
2088.75 1729
2089.18 1816
2089.62 1844
2090.05 1784
2090.48 1726
2090.91 1700
2091.34 1578
2091.77 1795
2092.20 1716
2092.63 1668
2093.06 1604
2093.49 1670
2093.93 1475
2094.36 1640
2094.79 1723
2095.22 1656
2095.65 1673
2096.08 1619
2096.52 1627
2096.95 1624
2097.38 1652
2097.81 1469
2098.24 1399
2098.67 1330
2099.11 1390
2099.54 1518
2099.97 1631
2100.40 1658
2100.83 1728
2101.27 1483
2101.70 1591
2102.13 1680
2102.56 1538
2102.99 1393
2103.43 1417
2103.86 1441
2104.29 1500
2104.72 1393
2105.16 1407
2105.59 1621
2106.02 1642
2106.45 1544
2106.89 1518
2107.32 1573
2107.75 1598
2108.19 1592
2108.62 1587
2109.05 1771
2109.48 1751
2109.92 1587
2110.35 1536
2110.78 1514
2111.22 1485
2111.65 1629
2112.08 1666
2112.52 1542
2112.95 1499
2113.38 1644
2113.82 1608
2114.25 1599
2114.68 1569
2115.12 1540
2115.55 1544
2115.98 1527
2116.42 1487
2116.85 1439
2117.28 1496
2117.72 1491
2118.15 1481
2118.59 1522
2119.02 1526
2119.45 1421
2119.89 1356
2120.32 1454
2120.76 1583
2121.19 1627
2121.62 1515
2122.06 1575
2122.49 1442
2122.93 1537
2123.36 1501
2123.80 1511
2124.23 1570
2124.66 1409
2125.10 1426
2125.53 1301
2125.97 1342
2126.40 1571
2126.84 1483
2127.27 1392
2127.71 1717
2128.14 1571
2128.58 1703
2129.01 1401
2129.45 1384
2129.88 1615
2130.32 1664
2130.75 1664
2131.19 1540
2131.62 1776
2132.06 1590
2132.49 1548
2132.93 1612
2133.36 1733
2133.80 1691
2134.23 1819
2134.67 1913
2135.11 1830
2135.54 1706
2135.98 1726
2136.41 1940
2136.85 1906
2137.28 1787
2137.72 1799
2138.16 1898
2138.59 1858
2139.03 1711
2139.46 1719
2139.90 1744
2140.34 1731
2140.77 1727
2141.21 1563
2141.64 1774
2142.08 1495
2142.52 1447
2142.95 1599
2143.39 1435
2143.83 1481
2144.26 1474
2144.70 1379
2145.14 1491
2145.57 1631
2146.01 1487
2146.45 1495
2146.88 1581
2147.32 1610
2147.76 1575
2148.19 1653
2148.63 1920
2149.07 1926
2149.50 1946
2149.94 2149
2150.38 2148
2150.81 1999
2151.25 2084
2151.69 2133
2152.13 2062
2152.56 1959
2153.00 1845
2153.44 1876
2153.88 1938
2154.31 1783
2154.75 1931
2155.19 1887
2155.63 1756
2156.06 1668
2156.50 1804
2156.94 1687
2157.38 1688
2157.82 1681
2158.25 1592
2158.69 1590
2159.13 1664
2159.57 1832
2160.01 1738
2160.44 1739
2160.88 1807
2161.32 1713
2161.76 1741
2162.20 1817
2162.63 1610
2163.07 1657
2163.51 1720
2163.95 1630
2164.39 1471
2164.83 1652
2165.27 1530
2165.70 1539
2166.14 1630
2166.58 1812
2167.02 1657
2167.46 1618
2167.90 1583
2168.34 1648
2168.78 1511
2169.22 1657
2169.65 1657
2170.09 1676
2170.53 1992
2170.97 1799
2171.41 1780
2171.85 1892
2172.29 1865
2172.73 1815
2173.17 1970
2173.61 2023
2174.05 2253
2174.49 2079
2174.93 2417
2175.37 2240
2175.81 2316
2176.25 2421
2176.69 2534
2177.13 2264
2177.57 2226
2178.01 2162
2178.45 2282
2178.89 2176
2179.33 2098
2179.77 1919
2180.21 1927
2180.65 1902
2181.09 1853
2181.53 1715
2181.97 1601
2182.41 1755
2182.85 1846
2183.29 1640
2183.73 1748
2184.17 1649
2184.61 1679
2185.05 1599
2185.49 1584
2185.93 1557
2186.37 1552
2186.81 1800
2187.25 1780
2187.69 1811
2188.14 1979
2188.58 1928
2189.02 1924
2189.46 1910
2189.90 1860
2190.34 2025
2190.78 1789
2191.22 1768
2191.66 1802
2192.11 1857
2192.55 1703
2192.99 1667
2193.43 1711
2193.87 1719
2194.31 1632
2194.76 1608
2195.20 1661
2195.64 1817
2196.08 1879
2196.52 1981
2196.96 1965
2197.41 1772
2197.85 1739
2198.29 1793
2198.73 1806
2199.17 1805
2199.62 1693
2200.06 1680
2200.50 1752
2200.94 1675
2201.38 1743
2201.83 1652
2202.27 1601
2202.71 1732
2203.15 1587
2203.60 1766
2204.04 1674
2204.48 1685
2204.92 1578
2205.37 1607
2205.81 1625
2206.25 1480
2206.70 1682
2207.14 1760
2207.58 1707
2208.02 1844
2208.47 1762
2208.91 1793
2209.35 1818
2209.80 1713
2210.24 1671
2210.68 1813
2211.13 1848
2211.57 1885
2212.01 2029
2212.46 1836
2212.90 1778
2213.34 1769
2213.79 1587
2214.23 1712
2214.67 1773
2215.12 1748
2215.56 1603
2216.00 1666
2216.45 1688
2216.89 1413
2217.34 1493
2217.78 1524
2218.22 1633
2218.67 1612
2219.11 1606
2219.56 1490
2220.00 1451
2220.44 1645
2220.89 1577
2221.33 1666
2221.78 1681
2222.22 1777
2222.67 1775
2223.11 1871
2223.55 1764
2224.00 1719
2224.44 1818
2224.89 2049
2225.33 1767
2225.78 1849
2226.22 1955
2226.67 1866
2227.11 1702
2227.56 1819
2228.00 1745
2228.45 1832
2228.89 1835
2229.34 1695
2229.78 1747
2230.23 1767
2230.67 1958
2231.12 1972
2231.56 1955
2232.01 2004
2232.45 2013
2232.90 2027
2233.35 1954
2233.79 1695
2234.24 1955
2234.68 1861
2235.13 1899
2235.57 1813
2236.02 1956
2236.46 1773
2236.91 1830
2237.36 1842
2237.80 1949
2238.25 1886
2238.69 1876
2239.14 2025
2239.59 1959
2240.03 2004
2240.48 1770
2240.92 1907
2241.37 1862
2241.82 1695
2242.26 1619
2242.71 1502
2243.16 1617
2243.60 1656
2244.05 1483
2244.50 1432
2244.94 1436
2245.39 1417
2245.84 1536
2246.28 1528
2246.73 1491
2247.18 1673
2247.62 1741
2248.07 1550
2248.52 1503
2248.96 1590
2249.41 1578
2249.86 1672
2250.31 1693
2250.75 1646
2251.20 1633
2251.65 1533
2252.10 1621
2252.54 1626
2252.99 1437
2253.44 1375
2253.89 1560
2254.33 1557
2254.78 1606
2255.23 1478
2255.68 1521
2256.12 1701
2256.57 1638
2257.02 1645
2257.47 1463
2257.91 1520
2258.36 1655
2258.81 1574
2259.26 1572
2259.71 1594
2260.16 1581
2260.60 1697
2261.05 1819
2261.50 1744
2261.95 1871
2262.40 1984
2262.84 1832
2263.29 1869
2263.74 1796
2264.19 1954
2264.64 2036
2265.09 2021
2265.54 1881
2265.98 1846
2266.43 2012
2266.88 2165
2267.33 2140
2267.78 2023
2268.23 1944
2268.68 1908
2269.13 1915
2269.58 1960
2270.03 1950
2270.47 1921
2270.92 2066
2271.37 2105
2271.82 1998
2272.27 1855
2272.72 1829
2273.17 1777
2273.62 1893
2274.07 1910
2274.52 1925
2274.97 1816
2275.42 1680
2275.87 1788
2276.32 1820
2276.77 1580
2277.22 1637
2277.67 1595
2278.12 1651
2278.57 1589
2279.02 1737
2279.47 1649
2279.92 1645
2280.37 1733
2280.82 1531
2281.27 1877
2281.72 1927
2282.17 1822
2282.62 1891
2283.07 1853
2283.52 1764
2283.97 1757
2284.42 1754
2284.87 1677
2285.32 1613
2285.77 1617
2286.22 1614
2286.67 1659
2287.13 1843
2287.58 1944
2288.03 1857
2288.48 1959
2288.93 2029
2289.38 2127
2289.83 2443
2290.28 2919
2290.73 2944
2291.18 2967
2291.64 3126
2292.09 3079
2292.54 3142
2292.99 3186
2293.44 2952
2293.89 2819
2294.34 2739
2294.80 2717
2295.25 2436
2295.70 2358
2296.15 2259
2296.60 2192
2297.05 2254
2297.51 2100
2297.96 2203
2298.41 1932
2298.86 1759
2299.31 1751
2299.77 1891
2300.22 1741
2300.67 1808
2301.12 1748
2301.57 1650
2302.03 1602
2302.48 1659
2302.93 1535
2303.38 1509
2303.84 1486
2304.29 1502
2304.74 1623
2305.19 1781
2305.65 1821
2306.10 1685
2306.55 1789
2307.01 1645
2307.46 1909
2307.91 2104
2308.36 1958
2308.82 1780
2309.27 2044
2309.72 2165
2310.18 1766
2310.63 1972
2311.08 1923
2311.54 1980
2311.99 1874
2312.44 1961
2312.90 1886
2313.35 1858
2313.80 1829
2314.26 1855
2314.71 1883
2315.16 1800
2315.62 1892
2316.07 1707
2316.52 1892
2316.98 1924
2317.43 1822
2317.88 1928
2318.34 1927
2318.79 1894
2319.25 1816
2319.70 2163
2320.15 1964
2320.61 1665
2321.06 1801
2321.52 1834
2321.97 1908
2322.43 1827
2322.88 1872
2323.33 1745
2323.79 1677
2324.24 1900
2324.70 1985
2325.15 2009
2325.61 1986
2326.06 1891
2326.52 2084
2326.97 2078
2327.43 1995
2327.88 2054
2328.34 2325
2328.79 2280
2329.25 2263
2329.70 2235
2330.16 2238
2330.61 2212
2331.07 2286
2331.52 2083
2331.98 2212
2332.43 2119
2332.89 2032
2333.34 1957
2333.80 1857
2334.25 2061
2334.71 1906
2335.16 1814
2335.62 1747
2336.08 1682
2336.53 1742
2336.99 1790
2337.44 2070
2337.90 2120
2338.35 1980
2338.81 1935
2339.27 1958
2339.72 2071
2340.18 2019
2340.63 2211
2341.09 2097
2341.55 2105
2342.00 2138
2342.46 2014
2342.91 1934
2343.37 2040
2343.83 2157
2344.28 2035
2344.74 1852
2345.20 2169
2345.65 2028
2346.11 2194
2346.57 2051
2347.02 2069
2347.48 1961
2347.94 2036
2348.39 1927
2348.85 1893
2349.31 1865
2349.76 1810
2350.22 1845
2350.68 2012
2351.14 1942
2351.59 1828
2352.05 1705
2352.51 1700
2352.96 1702
2353.42 1772
2353.88 1796
2354.34 1945
2354.79 1807
2355.25 1687
2355.71 1708
2356.17 1743
2356.62 1627
2357.08 1627
2357.54 1696
2358.00 1681
2358.46 1582
2358.91 1604
2359.37 1789
2359.83 1730
2360.29 1801
2360.74 1840
2361.20 1646
2361.66 1699
2362.12 1819
2362.58 2061
2363.04 1890
2363.49 1810
2363.95 1864
2364.41 1820
2364.87 1810
2365.33 1673
2365.79 1845
2366.24 1951
2366.70 2057
2367.16 1925
2367.62 1839
2368.08 1958
2368.54 1837
2369.00 1764
2369.46 1806
2369.91 1875
2370.37 1692
2370.83 1729
2371.29 1799
2371.75 1774
2372.21 1695
2372.67 1770
2373.13 1620
2373.59 1784
2374.05 1936
2374.51 1821
2374.97 1771
2375.42 1738
2375.88 1845
2376.34 1734
2376.80 1774
2377.26 1856
2377.72 1820
2378.18 1840
2378.64 1860
2379.10 1739
2379.56 1720
2380.02 1676
2380.48 1759
2380.94 1922
2381.40 1795
2381.86 1897
2382.32 1961
2382.78 1888
2383.24 1914
2383.70 1813
2384.16 1734
2384.62 1650
2385.08 1687
2385.54 1671
2386.00 1640
2386.47 1703
2386.93 1880
2387.39 1623
2387.85 1641
2388.31 1759
2388.77 1792
2389.23 1729
2389.69 1771
2390.15 1732
2390.61 1689
2391.07 1844
2391.53 1897
2391.99 1698
2392.46 1788
2392.92 1646
2393.38 1703
2393.84 1711
2394.30 1441
2394.76 1663
2395.22 1675
2395.68 1537
2396.15 1578
2396.61 1691
2397.07 1548
2397.53 1591
2397.99 1609
2398.45 1678
2398.92 1734
2399.38 1580
2399.84 1597
2400.30 1673
2400.76 1558
2401.23 1510
2401.69 1399
2402.15 1630
2402.61 1461
2403.07 1664
2403.54 1559
2404.00 1664
2404.46 1620
2404.92 1582
2405.38 1562
2405.85 1498
2406.31 1607
2406.77 1627
2407.23 1796
2407.70 1757
2408.16 1746
2408.62 1917
2409.08 1732
2409.55 1610
2410.01 1579
2410.47 1389
2410.94 1544
2411.40 1543
2411.86 1742
2412.32 1761
2412.79 1557
2413.25 1603
2413.71 1714
2414.18 1560
2414.64 1550
2415.10 1596
2415.57 1748
2416.03 1897
2416.49 2026
2416.96 2025
2417.42 2038
2417.88 2051
2418.35 2150
2418.81 2158
2419.28 1945
2419.74 2160
2420.20 2109
2420.67 2179
2421.13 2046
2421.59 2020
2422.06 1961
2422.52 1980
2422.99 1737
2423.45 1890
2423.91 2124
2424.38 1718
2424.84 2044
2425.31 2049
2425.77 1922
2426.24 1936
2426.70 2015
2427.16 1891
2427.63 1794
2428.09 1677
2428.56 1663
2429.02 1555
2429.49 1634
2429.95 1813
2430.42 1649
2430.88 1634
2431.35 1726
2431.81 1515
2432.28 1648
2432.74 1727
2433.21 1784
2433.67 1703
2434.14 1738
2434.60 1883
2435.07 1924
2435.53 1798
2436.00 1862
2436.46 2015
2436.93 1951
2437.39 1963
2437.86 1846
2438.32 1867
2438.79 1946
2439.26 2082
2439.72 2293
2440.19 2076
2440.65 2240
2441.12 2343
2441.58 2396
2442.05 2426
2442.52 2228
2442.98 2096
2443.45 2017
2443.91 1997
2444.38 1952
2444.85 1915
2445.31 1737
2445.78 1687
2446.24 1580
2446.71 1848
2447.18 1926
2447.64 1677
2448.11 1583
2448.58 1605
2449.04 1529
2449.51 1554
2449.98 1639
2450.44 1753
2450.91 1614
2451.38 1538
2451.84 1509
2452.31 1577
2452.78 1609
2453.24 1780
2453.71 1762
2454.18 1772
2454.64 1751
2455.11 1669
2455.58 1616
2456.05 1638
2456.51 1621
2456.98 1765
2457.45 1652
2457.92 1886
2458.38 1771
2458.85 1643
2459.32 1799
2459.79 1678
2460.25 1511
2460.72 1556
2461.19 1759
2461.66 1603
2462.12 1512
2462.59 1536
2463.06 1425
2463.53 1692
2464.00 1793
2464.46 1760
2464.93 1736
2465.40 1691
2465.87 1697
2466.34 1750
2466.80 1766
2467.27 1740
2467.74 1695
2468.21 1649
2468.68 1752
2469.15 1835
2469.61 1716
2470.08 1705
2470.55 1665
2471.02 1709
2471.49 1601
2471.96 1517
2472.43 1603
2472.89 1531
2473.36 1505
2473.83 1600
2474.30 1586
2474.77 1658
2475.24 1566
2475.71 1523
2476.18 1664
2476.65 1550
2477.12 1693
2477.59 1536
2478.05 1589
2478.52 1873
2478.99 1837
2479.46 1728
2479.93 1815
2480.40 1836
2480.87 1864
2481.34 1693
2481.81 1777
2482.28 1578
2482.75 1736
2483.22 1653
2483.69 1522
2484.16 1531
2484.63 1621
2485.10 1551
2485.57 1600
2486.04 1587
2486.51 1685
2486.98 1515
2487.45 1698
2487.92 1591
2488.39 1639
2488.86 1649
2489.33 1823
2489.80 1679
2490.27 1786
2490.74 1737
2491.21 1676
2491.68 1735
2492.15 1912
2492.62 1822
2493.10 1837
2493.57 1988
2494.04 1891
2494.51 1857
2494.98 1867
2495.45 1989
2495.92 1784
2496.39 1838
2496.86 1872
2497.33 1795
2497.80 1774
2498.28 1671
2498.75 1758
2499.22 1532
2499.69 1551
2500.16 1667
2500.63 1544
2501.10 1666
2501.58 1552
2502.05 1545
2502.52 1444
2502.99 1464
2503.46 1462
2503.93 1384
2504.41 1533
2504.88 1477
2505.35 1763
2505.82 1672
2506.29 1594
2506.76 1647
2507.24 1779
2507.71 1821
2508.18 1808
2508.65 1939
2509.13 1788
2509.60 1898
2510.07 2049
2510.54 2022
2511.01 2076
2511.49 2216
2511.96 2258
2512.43 2074
2512.90 2070
2513.38 1983
2513.85 2063
2514.32 2026
2514.80 1962
2515.27 1939
2515.74 1741
2516.21 1786
2516.69 1969
2517.16 1868
2517.63 1772
2518.11 1712
2518.58 1722
2519.05 1629
2519.53 1729
2520.00 1779
2520.47 1822
2520.95 1708
2521.42 1723
2521.89 1742
2522.37 1661
2522.84 1670
2523.31 1592
2523.79 1596
2524.26 1670
2524.73 1589
2525.21 1594
2525.68 1564
2526.16 1486
2526.63 1465
2527.10 1672
2527.58 1783
2528.05 1809
2528.52 1817
2529.00 1541
2529.47 1750
2529.95 1711
2530.42 1833
2530.90 1656
2531.37 1728
2531.84 1712
2532.32 1695
2532.79 1759
2533.27 1958
2533.74 1797
2534.22 1910
2534.69 1762
2535.17 1768
2535.64 1656
2536.12 1668
2536.59 1634
2537.07 1672
2537.54 1648
2538.02 1648
2538.49 1686
2538.97 1684
2539.44 1655
2539.92 1689
2540.39 1854
2540.87 1832
2541.34 1739
2541.82 1663
2542.29 1593
2542.77 1771
2543.24 1651
2543.72 1818
2544.19 1697
2544.67 1667
2545.14 1817
2545.62 1914
2546.10 1856
2546.57 2029
2547.05 2036
2547.52 2138
2548.00 1975
2548.47 2143
2548.95 2234
2549.43 2195
2549.90 2102
2550.38 2314
2550.86 2271
2551.33 2232
2551.81 2288
2552.28 2223
2552.76 2130
2553.24 2019
2553.71 2103
2554.19 2282
2554.67 2366
2555.14 2375
2555.62 2347
2556.10 2371
2556.57 2301
2557.05 2338
2557.53 2162
2558.00 2209
2558.48 2094
2558.96 2030
2559.43 1998
2559.91 1964
2560.39 1806
2560.86 1775
2561.34 1704
2561.82 1749
2562.30 1608
2562.77 1519
2563.25 1628
2563.73 1564
2564.21 1526
2564.68 1732
2565.16 1595
2565.64 1578
2566.12 1659
2566.59 1444
2567.07 1577
2567.55 1739
2568.03 1709
2568.50 1708
2568.98 1572
2569.46 1556
2569.94 1606
2570.42 1652
2570.89 1545
2571.37 1608
2571.85 1689
2572.33 1712
2572.81 1606
2573.28 1537
2573.76 1585
2574.24 1630
2574.72 1654
2575.20 1623
2575.68 1616
2576.15 1617
2576.63 1721
2577.11 1604
2577.59 1662
2578.07 1763
2578.55 1575
2579.03 1591
2579.50 1573
2579.98 1549
2580.46 1446
2580.94 1471
2581.42 1590
2581.90 1549
2582.38 1555
2582.86 1525
2583.34 1482
2583.82 1644
2584.30 1540
2584.77 1710
2585.25 1671
2585.73 1700
2586.21 1659
2586.69 1713
2587.17 1758
2587.65 1699
2588.13 1606
2588.61 1671
2589.09 1763
2589.57 1829
2590.05 1661
2590.53 1722
2591.01 1711
2591.49 1828
2591.97 1739
2592.45 1777
2592.93 1850
2593.41 2003
2593.89 1795
2594.37 1802
2594.85 1726
2595.33 1736
2595.81 1795
2596.29 1821
2596.77 1739
2597.25 1733
2597.73 1701
2598.21 1801
2598.69 1783
2599.17 1866
2599.65 1555
2600.14 1513
2600.62 1605
2601.10 1595
2601.58 1655
2602.06 1744
2602.54 1702
2603.02 1604
2603.50 1661
2603.98 1555
2604.46 1625
2604.95 1570
2605.43 1619
2605.91 1613
2606.39 1617
2606.87 1651
2607.35 1714
2607.83 1796
2608.31 1705
2608.80 1766
2609.28 1869
2609.76 1768
2610.24 1728
2610.72 1838
2611.20 1817
2611.69 1759
2612.17 1662
2612.65 1728
2613.13 1761
2613.61 1687
2614.10 1695
2614.58 1772
2615.06 1691
2615.54 1590
2616.02 1569
2616.51 1734
2616.99 1574
2617.47 1620
2617.95 1545
2618.44 1594
2618.92 1656
2619.40 1695
2619.88 1786
2620.37 1831
2620.85 1896
2621.33 1791
2621.81 1736
2622.30 1740
2622.78 1619
2623.26 1746
2623.75 1679
2624.23 1668
2624.71 1614
2625.19 1668
2625.68 1671
2626.16 1497
2626.64 1588
2627.13 1580
2627.61 1538
2628.09 1496
2628.58 1696
2629.06 1678
2629.54 1499
2630.03 1522
2630.51 1586
2630.99 1637
2631.48 1546
2631.96 1694
2632.45 1589
2632.93 1835
2633.41 1692
2633.90 1621
2634.38 1831
2634.86 1567
2635.35 1610
2635.83 1647
2636.32 1665
2636.80 1535
2637.28 1526
2637.77 1744
2638.25 1606
2638.74 1650
2639.22 1740
2639.71 1632
2640.19 1637
2640.68 2054
2641.16 1927
2641.64 1691
2642.13 1774
2642.61 1676
2643.10 1830
2643.58 1658
2644.07 1683
2644.55 1712
2645.04 1649
2645.52 1645
2646.01 1642
2646.49 1648
2646.98 1564
2647.46 1549
2647.95 1520
2648.43 1665
2648.92 1716
2649.40 1727
2649.89 1589
2650.37 1791
2650.86 1801
2651.34 1868
2651.83 1856
2652.32 1812
2652.80 1867
2653.29 1751
2653.77 1880
2654.26 1661
2654.74 1651
2655.23 1765
2655.72 1710
2656.20 1699
2656.69 1586
2657.17 1738
2657.66 1764
2658.15 1804
2658.63 1683
2659.12 1568
2659.60 1611
2660.09 1629
2660.58 1574
2661.06 1527
2661.55 1674
2662.04 1607
2662.52 1495
2663.01 1637
2663.49 1608
2663.98 1613
2664.47 1732
2664.95 1692
2665.44 1573
2665.93 1614
2666.42 1611
2666.90 1751
2667.39 1726
2667.88 1656
2668.36 1632
2668.85 1506
2669.34 1614
2669.82 1770
2670.31 1818
2670.80 1922
2671.29 1899
2671.77 1698
2672.26 1880
2672.75 1873
2673.24 1813
2673.72 1940
2674.21 1944
2674.70 2142
2675.19 2102
2675.67 2043
2676.16 2028
2676.65 2194
2677.14 2171
2677.62 2009
2678.11 2066
2678.60 2098
2679.09 2078
2679.58 2265
2680.06 2243
2680.55 2185
2681.04 2148
2681.53 2135
2682.02 1993
2682.51 2005
2682.99 1954
2683.48 2411
2683.97 2154
2684.46 2073
2684.95 2205
2685.44 2091
2685.92 2067
2686.41 2077
2686.90 2025
2687.39 2072
2687.88 1864
2688.37 1817
2688.86 1726
2689.35 1633
2689.83 1720
2690.32 1764
2690.81 1678
2691.30 1692
2691.79 1665
2692.28 1862
2692.77 1622
2693.26 1699
2693.75 1744
2694.24 1854
2694.73 1874
2695.22 1900
2695.71 1735
2696.20 1741
2696.68 1674
2697.17 1716
2697.66 1832
2698.15 1800
2698.64 1818
2699.13 1666
2699.62 1634
2700.11 1717
2700.60 1737
2701.09 1662
2701.58 1872
2702.07 1829
2702.56 1879
2703.05 1773
2703.54 1696
2704.03 2003
2704.52 1857
2705.01 1764
2705.50 1622
2706.00 1720
2706.49 1831
2706.98 1785
2707.47 1831
2707.96 1859
2708.45 1640
2708.94 1606
2709.43 1565
2709.92 1579
2710.41 1507
2710.90 1431
2711.39 1460
2711.88 1533
2712.37 1478
2712.87 1649
2713.36 1603
2713.85 1536
2714.34 1579
2714.83 1514
2715.32 1506
2715.81 1499
2716.30 1515
2716.80 1521
2717.29 1535
2717.78 1600
2718.27 1632
2718.76 1604
2719.25 1642
2719.75 1696
2720.24 1844
2720.73 1680
2721.22 1948
2721.71 1952
2722.20 1849
2722.70 1771
2723.19 1812
2723.68 1828
2724.17 1857
2724.66 1819
2725.16 1833
2725.65 1736
2726.14 1849
2726.63 1789
2727.13 1612
2727.62 1638
2728.11 1536
2728.60 1497
2729.10 1586
2729.59 1493
2730.08 1554
2730.57 1602
2731.07 1603
2731.56 1681
2732.05 1676
2732.54 1680
2733.04 1581
2733.53 1524
2734.02 1653
2734.52 1741
2735.01 1885
2735.50 1776
2736.00 1729
2736.49 1817
2736.98 1801
2737.47 1874
2737.97 1685
2738.46 1903
2738.95 1922
2739.45 1720
2739.94 1657
2740.44 1593
2740.93 1746
2741.42 1670
2741.92 1633
2742.41 1542
2742.90 1599
2743.40 1658
2743.89 1543
2744.39 1532
2744.88 1596
2745.37 1634
2745.87 1714
2746.36 1701
2746.86 1512
2747.35 1600
2747.84 1526
2748.34 1506
2748.83 1761
2749.33 1731
2749.82 1704
2750.32 1572
2750.81 1593
2751.30 1640
2751.80 1714
2752.29 1525
2752.79 1579
2753.28 1492
2753.78 1659
2754.27 1659
2754.77 1541
2755.26 1616
2755.76 1603
2756.25 1545
2756.75 1580
2757.24 1591
2757.74 1552
2758.23 1486
2758.73 1601
2759.22 1646
2759.72 1620
2760.21 1791
2760.71 1724
2761.20 1738
2761.70 1899
2762.20 1720
2762.69 1775
2763.19 1756
2763.68 1526
2764.18 1606
2764.67 1711
2765.17 1618
2765.67 1542
2766.16 1606
2766.66 1602
2767.15 1640
2767.65 1508
2768.14 1612
2768.64 1701
2769.14 1690
2769.63 1797
2770.13 1643
2770.63 1719
2771.12 1852
2771.62 1649
2772.11 1665
2772.61 1731
2773.11 1694
2773.60 1751
2774.10 1955
2774.60 1887
2775.09 1864
2775.59 1921
2776.09 1694
2776.58 1879
2777.08 1906
2777.58 2031
2778.07 2038
2778.57 2124
2779.07 1989
2779.57 2038
2780.06 1875
2780.56 1853
2781.06 2035
2781.55 1944
2782.05 1667
2782.55 1681
2783.05 1893
2783.54 1778
2784.04 1747
2784.54 1666
2785.04 1639
2785.53 1753
2786.03 1715
2786.53 1644
2787.03 1729
2787.52 1723
2788.02 1749
2788.52 1677
2789.02 1733
2789.52 1671
2790.01 1551
2790.51 1635
2791.01 1608
2791.51 1641
2792.01 1665
2792.50 1655
2793.00 1624
2793.50 1605
2794.00 1752
2794.50 1655
2795.00 1811
2795.50 1941
2795.99 1955
2796.49 2067
2796.99 1947
2797.49 2021
2797.99 2240
2798.49 2176
2798.99 2169
2799.48 2023
2799.98 2160
2800.48 2252
2800.98 2093
2801.48 2026
2801.98 1843
2802.48 1857
2802.98 1898
2803.48 1891
2803.98 1891
2804.48 2083
2804.97 1925
2805.47 1905
2805.97 2002
2806.47 2229
2806.97 2597
2807.47 2631
2807.97 2782
2808.47 2933
2808.97 2811
2809.47 2729
2809.97 2766
2810.47 2736
2810.97 2672
2811.47 2629
2811.97 2487
2812.47 2404
2812.97 2139
2813.47 2045
2813.97 1863
2814.47 1906
2814.97 1965
2815.47 2108
2815.97 1878
2816.47 1627
2816.97 1842
2817.47 1859
2817.97 1811
2818.47 1825
2818.97 1895
2819.47 2041
2819.98 2034
2820.48 2220
2820.98 2317
2821.48 2208
2821.98 2070
2822.48 2021
2822.98 1891
2823.48 2023
2823.98 1877
2824.48 1855
2824.98 1776
2825.49 1829
2825.99 1781
2826.49 1714
2826.99 1710
2827.49 1695
2827.99 1737
2828.49 1828
2828.99 1795
2829.50 1704
2830.00 1737
2830.50 1724
2831.00 1744
2831.50 1964
2832.00 1792
2832.51 1678
2833.01 1722
2833.51 1708
2834.01 1650
2834.51 1789
2835.02 1735
2835.52 1580
2836.02 1662
2836.52 1735
2837.02 1722
2837.53 1700
2838.03 1727
2838.53 1818
2839.03 1724
2839.54 1835
2840.04 1939
2840.54 1809
2841.04 1779
2841.55 1760
2842.05 1849
2842.55 1725
2843.05 1801
2843.56 1858
2844.06 1779
2844.56 1762
2845.07 2030
2845.57 1959
2846.07 1970
2846.57 1914
2847.08 2049
2847.58 2143
2848.08 2057
2848.59 2102
2849.09 2175
2849.59 2156
2850.10 2119
2850.60 1955
2851.10 1857
2851.61 1919
2852.11 2008
2852.61 1863
2853.12 1718
2853.62 1837
2854.12 1768
2854.63 1620
2855.13 1630
2855.64 1598
2856.14 1756
2856.64 1634
2857.15 1546
2857.65 1705
2858.16 1750
2858.66 1765
2859.16 1799
2859.67 1893
2860.17 1882
2860.68 1788
2861.18 1776
2861.69 1770
2862.19 1832
2862.69 1797
2863.20 1597
2863.70 1782
2864.21 1624
2864.71 1589
2865.22 1431
2865.72 1487
2866.23 1635
2866.73 1547
2867.24 1640
2867.74 1423
2868.25 1436
2868.75 1669
2869.26 1546
2869.76 1752
2870.27 1695
2870.77 1665
2871.28 1645
2871.78 1672
2872.29 1872
2872.79 1796
2873.30 1920
2873.80 1829
2874.31 1703
2874.81 1764
2875.32 1733
2875.83 1829
2876.33 1661
2876.84 1720
2877.34 1804
2877.85 1879
2878.35 1801
2878.86 1750
2879.37 1738
2879.87 1734
2880.38 1876
2880.88 1787
2881.39 1906
2881.90 2093
2882.40 2141
2882.91 1966
2883.41 2129
2883.92 2289
2884.43 2259
2884.93 2213
2885.44 2280
2885.95 2369
2886.45 2394
2886.96 2460
2887.47 2232
2887.97 2166
2888.48 2213
2888.99 2324
2889.49 2256
2890.00 2044
2890.51 2115
2891.01 2079
2891.52 2036
2892.03 1973
2892.54 1764
2893.04 2020
2893.55 1894
2894.06 2005
2894.56 1968
2895.07 2145
2895.58 2324
2896.09 2120
2896.59 2236
2897.10 2395
2897.61 2454
2898.12 2342
2898.62 2139
2899.13 2035
2899.64 2091
2900.15 2259
2900.65 2181
2901.16 2185
2901.67 2361
2902.18 2204
2902.69 2305
2903.19 2300
2903.70 2219
2904.21 2268
2904.72 2203
2905.23 2072
2905.73 2159
2906.24 2213
2906.75 2171
2907.26 2073
2907.77 1983
2908.28 2042
2908.79 1952
2909.29 1873
2909.80 1957
2910.31 1933
2910.82 1828
2911.33 1806
2911.84 1855
2912.35 1856
2912.85 1861
2913.36 1927
2913.87 1815
2914.38 1689
2914.89 1650
2915.40 1899
2915.91 1880
2916.42 1874
2916.93 1838
2917.44 1840
2917.95 1798
2918.45 1848
2918.96 1889
2919.47 1643
2919.98 1925
2920.49 1814
2921.00 1836
2921.51 1839
2922.02 1938
2922.53 1796
2923.04 2108
2923.55 1968
2924.06 2187
2924.57 2174
2925.08 2252
2925.59 2409
2926.10 2488
2926.61 2395
2927.12 2492
2927.63 2371
2928.14 2222
2928.65 1990
2929.16 2371
2929.67 2100
2930.18 1968
2930.69 1893
2931.20 1827
2931.71 1694
2932.22 1671
2932.73 1743
2933.25 1631
2933.76 1690
2934.27 1604
2934.78 1783
2935.29 1925
2935.80 1937
2936.31 1760
2936.82 1834
2937.33 1952
2937.84 1745
2938.35 1875
2938.87 1729
2939.38 1752
2939.89 1653
2940.40 1720
2940.91 1854
2941.42 1712
2941.93 1849
2942.44 1644
2942.96 1739
2943.47 1991
2943.98 1900
2944.49 1983
2945.00 2373
2945.51 2542
2946.03 2407
2946.54 2632
2947.05 2553
2947.56 2553
2948.07 2624
2948.59 2767
2949.10 2456
2949.61 2194
2950.12 2172
2950.63 2249
2951.15 2134
2951.66 2011
2952.17 2067
2952.68 2004
2953.19 1930
2953.71 1693
2954.22 1826
2954.73 1718
2955.24 1664
2955.76 1709
2956.27 1751
2956.78 1639
2957.30 1587
2957.81 1710
2958.32 1809
2958.83 1757
2959.35 1795
2959.86 1903
2960.37 1731
2960.89 1742
2961.40 1903
2961.91 1833
2962.43 2044
2962.94 2023
2963.45 2106
2963.96 2138
2964.48 1986
2964.99 1880
2965.51 1942
2966.02 1886
2966.53 1941
2967.05 1768
2967.56 1755
2968.07 1748
2968.59 1625
2969.10 1654
2969.61 1630
2970.13 1779
2970.64 1720
2971.16 1733
2971.67 1591
2972.18 1610
2972.70 1708
2973.21 1982
2973.73 1765
2974.24 1809
2974.75 1802
2975.27 1846
2975.78 1712
2976.30 1689
2976.81 1664
2977.33 1769
2977.84 1774
2978.36 1913
2978.87 1879
2979.38 1795
2979.90 1932
2980.41 2028
2980.93 1997
2981.44 1860
2981.96 1781
2982.47 2021
2982.99 1845
2983.50 1944
2984.02 2000
2984.53 1944
2985.05 1991
2985.56 2120
2986.08 2161
2986.59 2201
2987.11 2030
2987.63 2116
2988.14 2153
2988.66 2162
2989.17 2104
2989.69 2179
2990.20 2127
2990.72 2212
2991.23 2208
2991.75 2174
2992.27 2284
2992.78 2234
2993.30 2019
2993.81 2049
2994.33 2196
2994.84 2165
2995.36 2318
2995.88 2548
2996.39 2349
2996.91 2345
2997.43 2594
2997.94 2632
2998.46 2670
2998.97 2889
2999.49 2949
3000.01 2854
3000.52 2935
3001.04 3017
3001.56 2742
3002.07 3123
3002.59 3520
3003.11 3745
3003.62 3513
3004.14 3780
3004.66 4037
3005.17 4300
3005.69 4317
3006.21 4314
3006.72 4428
3007.24 4149
3007.76 3606
3008.28 3393
3008.79 3281
3009.31 2950
3009.83 2613
3010.34 2511
3010.86 2250
3011.38 2423
3011.90 2129
3012.41 2047
3012.93 1981
3013.45 2201
3013.97 2181
3014.48 2020
3015.00 2117
3015.52 2315
3016.04 2253
3016.56 2239
3017.07 2245
3017.59 2152
3018.11 2261
3018.63 2565
3019.15 2535
3019.66 2388
3020.18 2183
3020.70 2182
3021.22 2317
3021.74 2198
3022.26 2055
3022.77 2335
3023.29 2284
3023.81 2187
3024.33 2287
3024.85 2474
3025.37 2354
3025.88 2036
3026.40 2256
3026.92 2257
3027.44 2329
3027.96 2218
3028.48 2155
3029.00 2088
3029.52 2200
3030.04 2110
3030.55 1766
3031.07 1982
3031.59 2113
3032.11 2193
3032.63 2046
3033.15 2010
3033.67 1951
3034.19 1937
3034.71 1903
3035.23 1943
3035.75 2009
3036.27 1943
3036.79 1962
3037.31 2005
3037.83 1968
3038.35 2025
3038.87 2030
3039.39 2121
3039.91 2070
3040.42 1910
3040.94 1886
3041.46 1936
3041.98 1933
3042.50 1920
3043.03 1961
3043.55 1740
3044.07 1713
3044.59 1873
3045.11 1801
3045.63 1898
3046.15 1894
3046.67 1873
3047.19 1775
3047.71 1788
3048.23 1806
3048.75 1732
3049.27 1850
3049.79 2037
3050.31 2143
3050.83 2094
3051.35 1911
3051.87 1894
3052.39 1879
3052.92 1904
3053.44 1774
3053.96 1825
3054.48 1724
3055.00 1822
3055.52 1783
3056.04 1873
3056.56 1884
3057.09 1873
3057.61 1662
3058.13 1731
3058.65 1812
3059.17 1755
3059.69 1832
3060.21 1832
3060.74 1774
3061.26 1789
3061.78 1683
3062.30 1744
3062.82 1712
3063.34 1884
3063.87 1730
3064.39 1754
3064.91 1813
3065.43 1806
3065.95 1940
3066.48 1975
3067.00 1809
3067.52 2047
3068.04 1946
3068.57 1841
3069.09 1983
3069.61 1976
3070.13 1798
3070.66 1860
3071.18 1864
3071.70 1812
3072.22 1840
3072.75 1858
3073.27 1853
3073.79 1738
3074.31 1834
3074.84 1976
3075.36 1897
3075.88 1855
3076.41 1897
3076.93 2051
3077.45 2034
3077.97 2245
3078.50 2227
3079.02 2274
3079.54 2412
3080.07 2393
3080.59 2466
3081.11 2456
3081.64 2528
3082.16 2631
3082.68 2337
3083.21 2729
3083.73 2648
3084.26 2603
3084.78 2577
3085.30 2283
3085.83 2430
3086.35 2374
3086.87 2279
3087.40 2256
3087.92 2428
3088.45 2419
3088.97 2262
3089.49 2329
3090.02 2363
3090.54 2104
3091.07 2181
3091.59 2272
3092.11 2270
3092.64 2236
3093.16 2353
3093.69 2338
3094.21 2235
3094.74 2311
3095.26 2179
3095.79 2272
3096.31 2403
3096.84 2548
3097.36 2522
3097.89 2593
3098.41 2637
3098.93 2695
3099.46 3012
3099.98 3449
3100.51 3713
3101.03 4378
3101.56 5270
3102.09 6441
3102.61 6654
3103.14 7536
3103.66 7892
3104.19 8447
3104.71 8351
3105.24 8094
3105.76 7324
3106.29 6762
3106.81 5891
3107.34 5112
3107.86 4690
3108.39 3745
3108.92 3506
3109.44 3281
3109.97 3229
3110.49 3080
3111.02 3376
3111.55 3444
3112.07 3199
3112.60 3358
3113.12 2930
3113.65 3180
3114.18 2970
3114.70 2775
3115.23 2740
3115.75 2553
3116.28 2456
3116.81 2261
3117.33 2513
3117.86 2445
3118.39 2446
3118.91 2211
3119.44 2436
3119.97 2473
3120.49 2510
3121.02 2384
3121.55 2409
3122.07 2629
3122.60 2620
3123.13 2600
3123.65 2372
3124.18 2323
3124.71 2554
3125.24 2371
3125.76 2187
3126.29 2383
3126.82 2525
3127.34 2309
3127.87 2208
3128.40 2262
3128.93 2080
3129.45 1940
3129.98 2050
3130.51 2242
3131.04 2061
3131.56 1953
3132.09 2078
3132.62 2155
3133.15 2112
3133.68 1997
3134.20 2009
3134.73 1985
3135.26 2117
3135.79 2005
3136.32 2115
3136.84 2062
3137.37 1998
3137.90 2046
3138.43 2047
3138.96 2004
3139.48 2123
3140.01 2246
3140.54 2064
3141.07 2071
3141.60 1964
3142.13 1985
3142.66 1930
3143.18 1815
3143.71 1908
3144.24 1977
3144.77 1978
3145.30 2199
3145.83 2156
3146.36 2190
3146.89 2183
3147.41 2263
3147.94 2368
3148.47 2355
3149.00 2337
3149.53 2315
3150.06 2249
3150.59 2327
3151.12 2145
3151.65 2187
3152.18 2303
3152.71 2262
3153.24 2290
3153.77 2272
3154.30 2024
3154.82 2169
3155.35 1999
3155.88 2092
3156.41 2109
3156.94 2172
3157.47 2323
3158.00 2279
3158.53 2133
3159.06 2245
3159.59 2342
3160.12 2410
3160.65 2403
3161.18 2271
3161.71 2202
3162.24 2042
3162.77 1943
3163.30 2047
3163.83 1919
3164.37 1730
3164.90 1881
3165.43 2014
3165.96 1866
3166.49 1760
3167.02 1880
3167.55 2085
3168.08 1940
3168.61 1780
3169.14 1880
3169.67 1992
3170.20 1856
3170.73 1766
3171.26 1729
3171.80 1672
3172.33 1851
3172.86 1885
3173.39 1708
3173.92 1946
3174.45 1933
3174.98 1939
3175.51 2083
3176.05 1961
3176.58 1921
3177.11 2068
3177.64 2214
3178.17 2139
3178.70 2149
3179.23 2093
3179.77 2191
3180.30 2261
3180.83 2071
3181.36 2019
3181.89 2023
3182.43 2155
3182.96 2046
3183.49 2010
3184.02 1897
3184.55 1750
3185.09 1854
3185.62 1895
3186.15 1963
3186.68 1978
3187.21 1766
3187.75 1807
3188.28 2004
3188.81 1912
3189.34 1918
3189.88 1813
3190.41 1720
3190.94 1745
3191.47 1791
3192.01 1796
3192.54 1885
3193.07 2160
3193.61 1968
3194.14 1826
3194.67 1957
3195.20 2063
3195.74 1894
3196.27 1981
3196.80 1925
3197.34 1867
3197.87 1893
3198.40 1881
3198.94 1842
3199.47 1897
3200.00 1969
3200.54 1789
3201.07 1741
3201.60 1917
3202.14 1894
3202.67 1907
3203.21 2073
3203.74 2024
3204.27 2063
3204.81 2173
3205.34 2075
3205.87 2053
3206.41 2134
3206.94 2163
3207.48 2155
3208.01 2346
3208.54 2280
3209.08 2374
3209.61 2244
3210.15 2391
3210.68 2803
3211.22 2732
3211.75 2557
3212.28 2554
3212.82 2489
3213.35 2636
3213.89 2666
3214.42 2397
3214.96 2257
3215.49 2431
3216.03 2425
3216.56 2324
3217.10 2276
3217.63 2273
3218.17 2368
3218.70 2077
3219.24 2353
3219.77 2419
3220.31 2457
3220.84 2237
3221.38 2126
3221.91 2228
3222.45 2202
3222.98 2287
3223.52 2225
3224.05 2332
3224.59 2378
3225.12 2399
3225.66 2163
3226.19 2362
3226.73 2448
3227.27 2186
3227.80 2158
3228.34 2445
3228.87 2254
3229.41 2239
3229.94 2371
3230.48 2219
3231.02 2364
3231.55 2290
3232.09 2204
3232.62 2228
3233.16 2243
3233.70 2070
3234.23 2207
3234.77 2336
3235.31 2048
3235.84 2020
3236.38 2172
3236.91 2398
3237.45 2450
3237.99 2472
3238.52 2605
3239.06 2590
3239.60 2627
3240.13 2634
3240.67 2348
3241.21 2606
3241.75 2652
3242.28 2645
3242.82 2577
3243.36 2558
3243.89 2600
3244.43 2630
3244.97 2440
3245.50 2225
3246.04 2152
3246.58 2263
3247.12 2464
3247.65 2420
3248.19 2385
3248.73 2174
3249.27 2355
3249.80 2407
3250.34 2520
3250.88 2461
3251.42 2559
3251.95 2486
3252.49 2340
3253.03 2245
3253.57 2529
3254.11 2498
3254.64 2496
3255.18 2623
3255.72 2800
3256.26 2644
3256.80 2649
3257.33 2802
3257.87 2808
3258.41 2847
3258.95 3086
3259.49 3115
3260.02 3357
3260.56 3616
3261.10 3699
3261.64 4240
3262.18 4152
3262.72 4016
3263.26 4955
3263.79 5455
3264.33 5540
3264.87 6079
3265.41 6617
3265.95 7189
3266.49 7792
3267.03 8092
3267.57 8495
3268.11 8938
3268.64 8681
3269.18 8079
3269.72 7545
3270.26 7111
3270.80 6083
3271.34 5008
3271.88 4505
3272.42 3939
3272.96 3688
3273.50 3300
3274.04 3250
3274.58 3107
3275.12 2855
3275.66 2819
3276.20 2691
3276.74 3036
3277.28 2676
3277.82 2684
3278.36 2775
3278.90 2823
3279.44 2832
3279.98 3118
3280.52 2981
3281.06 3126
3281.60 3301
3282.14 2952
3282.68 2906
3283.22 2843
3283.76 2864
3284.30 2848
3284.84 3004
3285.38 3196
3285.92 2870
3286.46 2898
3287.00 3157
3287.54 3087
3288.08 3198
3288.62 3272
3289.16 3264
3289.70 3243
3290.24 3320
3290.79 3155
3291.33 2845
3291.87 3019
3292.41 3131
3292.95 3285
3293.49 3583
3294.03 3843
3294.57 3792
3295.11 4450
3295.66 4827
3296.20 4448
3296.74 4670
3297.28 4777
3297.82 4881
3298.36 4600
3298.90 4465
3299.45 4223
3299.99 4057
3300.53 3707
3301.07 3528
3301.61 3372
3302.16 3113
3302.70 3152
3303.24 2924
3303.78 2769
3304.32 3119
3304.87 3010
3305.41 2846
3305.95 2984
3306.49 3001
3307.03 3167
3307.58 2965
3308.12 2840
3308.66 2847
3309.20 2790
3309.75 2595
3310.29 2739
3310.83 2745
3311.37 2875
3311.92 2818
3312.46 2828
3313.00 2580
3313.54 2584
3314.09 2592
3314.63 2845
3315.17 2717
3315.72 2929
3316.26 2930
3316.80 3098
3317.35 3285
3317.89 3124
3318.43 3369
3318.97 3208
3319.52 3296
3320.06 3491
3320.60 3716
3321.15 3417
3321.69 3120
3322.23 3369
3322.78 3759
3323.32 3465
3323.87 3318
3324.41 3472
3324.95 3431
3325.50 3227
3326.04 3115
3326.58 3310
3327.13 3265
3327.67 2855
3328.22 3015
3328.76 3217
3329.30 3020
3329.85 2984
3330.39 3145
3330.94 3428
3331.48 3944
3332.03 5009
3332.57 6105
3333.11 7219
3333.66 8742
3334.20 10525
3334.75 12754
3335.29 14702
3335.84 16562
3336.38 18135
3336.93 19238
3337.47 19765
3338.02 19416
3338.56 18120
3339.11 16891
3339.65 15342
3340.20 13243
3340.74 11212
3341.29 9279
3341.83 7872
3342.38 6705
3342.92 5530
3343.47 4844
3344.01 4203
3344.56 3800
3345.10 3766
3345.65 3466
3346.19 3205
3346.74 3357
3347.28 3265
3347.83 3215
3348.38 3403
3348.92 3565
3349.47 3606
3350.01 3543
3350.56 3597
3351.10 3754
3351.65 4024
3352.20 3828
3352.74 3821
3353.29 3835
3353.83 3864
3354.38 3691
3354.93 3448
3355.47 3671
3356.02 3372
3356.56 3108
3357.11 3117
3357.66 2983
3358.20 2955
3358.75 2946
3359.30 2900
3359.84 2672
3360.39 2586
3360.94 2662
3361.48 2481
3362.03 2609
3362.58 2598
3363.12 2503
3363.67 2756
3364.22 2504
3364.76 2630
3365.31 2777
3365.86 2773
3366.41 2534
3366.95 2593
3367.50 2555
3368.05 2536
3368.59 2581
3369.14 2589
3369.69 2637
3370.24 2763
3370.78 2687
3371.33 2975
3371.88 2916
3372.43 3010
3372.97 3420
3373.52 3415
3374.07 3721
3374.62 3630
3375.17 3462
3375.71 3724
3376.26 3592
3376.81 3559
3377.36 3501
3377.91 3325
3378.45 3070
3379.00 2993
3379.55 2843
3380.10 2622
3380.65 2602
3381.19 2600
3381.74 2440
3382.29 2380
3382.84 2353
3383.39 2349
3383.94 2485
3384.49 2513
3385.03 2425
3385.58 2295
3386.13 2344
3386.68 2338
3387.23 2544
3387.78 2351
3388.33 2291
3388.88 2201
3389.42 2176
3389.97 2119
3390.52 2068
3391.07 2201
3391.62 2297
3392.17 2196
3392.72 2125
3393.27 2071
3393.82 2114
3394.37 2187
3394.92 2137
3395.47 1813
3396.02 1979
3396.57 2079
3397.11 2044
3397.66 2116
3398.21 1963
3398.76 1948
3399.31 2028
3399.86 2058
3400.41 1938
3400.96 2206
3401.51 2063
3402.06 1975
3402.61 1875
3403.16 1723
3403.71 1827
3404.26 1885
3404.81 2079
3405.36 2102
3405.91 1908
3406.46 2014
3407.02 2114
3407.57 1881
3408.12 2010
3408.67 2040
3409.22 2086
3409.77 2214
3410.32 2133
3410.87 2172
3411.42 2244
3411.97 2434
3412.52 2484
3413.07 2512
3413.62 2432
3414.17 2505
3414.73 2385
3415.28 2401
3415.83 2306
3416.38 2191
3416.93 2302
3417.48 2179
3418.03 2158
3418.58 2071
3419.14 1989
3419.69 2039
3420.24 1842
3420.79 1828
3421.34 1945
3421.89 2030
3422.44 1999
3423.00 2263
3423.55 2315
3424.10 2440
3424.65 2207
3425.20 2185
3425.76 2501
3426.31 2387
3426.86 2343
3427.41 2209
3427.96 2008
3428.52 2061
3429.07 2202
3429.62 2054
3430.17 1953
3430.72 2057
3431.28 2194
3431.83 2032
3432.38 2147
3432.93 2031
3433.49 2071
3434.04 2081
3434.59 2156
3435.14 2147
3435.70 1981
3436.25 1974
3436.80 2225
3437.36 1880
3437.91 1993
3438.46 2103
3439.01 2042
3439.57 1971
3440.12 2049
3440.67 2079
3441.23 2170
3441.78 2261
3442.33 2110
3442.89 2103
3443.44 2190
3443.99 2271
3444.55 2042
3445.10 1995
3445.65 1895
3446.21 1780
3446.76 1892
3447.31 2034
3447.87 1916
3448.42 2110
3448.98 2112
3449.53 1913
3450.08 1957
3450.64 1954
3451.19 1703
3451.75 1740
3452.30 1860
3452.85 1732
3453.41 1724
3453.96 1760
3454.52 1760
3455.07 1680
3455.62 1833
3456.18 1717
3456.73 1712
3457.29 1697
3457.84 1714
3458.40 1787
3458.95 1817
3459.51 1838
3460.06 1847
3460.62 1766
3461.17 1952
3461.72 1949
3462.28 1938
3462.83 1904
3463.39 1952
3463.94 1898
3464.50 2023
3465.05 1909
3465.61 1943
3466.17 1985
3466.72 1868
3467.28 1825
3467.83 2067
3468.39 2124
3468.94 2293
3469.50 2300
3470.05 2210
3470.61 1962
3471.16 2358
3471.72 2260
3472.27 2107
3472.83 2309
3473.39 2153
3473.94 2215
3474.50 2075
3475.05 2102
3475.61 1992
3476.17 2100
3476.72 2136
3477.28 2345
3477.83 2353
3478.39 2318
3478.95 2328
3479.50 2400
3480.06 2473
3480.61 2713
3481.17 2485
3481.73 2707
3482.28 2704
3482.84 2594
3483.40 2641
3483.95 2497
3484.51 2505
3485.07 2518
3485.62 2498
3486.18 2536
3486.74 2595
3487.29 2545
3487.85 2560
3488.41 2951
3488.97 3107
3489.52 3307
3490.08 3562
3490.64 4635
3491.19 5139
3491.75 5101
3492.31 5741
3492.87 6173
3493.42 6111
3493.98 5998
3494.54 5762
3495.09 5684
3495.65 5529
3496.21 5085
3496.77 4982
3497.33 5059
3497.88 5012
3498.44 5636
3499.00 5876
3499.56 6152
3500.11 6787
3500.67 7226
3501.23 6981
3501.79 6978
3502.35 6523
3502.90 6606
3503.46 6423
3504.02 5923
3504.58 5885
3505.14 6130
3505.70 6158
3506.25 6163
3506.81 6112
3507.37 6038
3507.93 5537
3508.49 5627
3509.05 5023
3509.61 4509
3510.16 4396
3510.72 4193
3511.28 3996
3511.84 3526
3512.40 3353
3512.96 3217
3513.52 3000
3514.08 2831
3514.63 2763
3515.19 2703
3515.75 2655
3516.31 2429
3516.87 2596
3517.43 2680
3517.99 2543
3518.55 2510
3519.11 2657
3519.67 2622
3520.23 2573
3520.79 2589
3521.35 2675
3521.91 2436
3522.47 2521
3523.03 2674
3523.59 2791
3524.15 2835
3524.71 2510
3525.26 2430
3525.82 2293
3526.38 2242
3526.94 2135
3527.50 2155
3528.07 2286
3528.63 2303
3529.19 2164
3529.75 2093
3530.31 2213
3530.87 2187
3531.43 1993
3531.99 2012
3532.55 1966
3533.11 2069
3533.67 2060
3534.23 2274
3534.79 2170
3535.35 2030
3535.91 2165
3536.47 2281
3537.03 2171
3537.59 2386
3538.15 2411
3538.72 2451
3539.28 2362
3539.84 2314
3540.40 2419
3540.96 2651
3541.52 2430
3542.08 2421
3542.64 2313
3543.20 2292
3543.77 2497
3544.33 2394
3544.89 2452
3545.45 2657
3546.01 2355
3546.57 2223
3547.14 2407
3547.70 2334
3548.26 2233
3548.82 2209
3549.38 2258
3549.94 1924
3550.51 1729
3551.07 1857
3551.63 1848
3552.19 1716
3552.75 1722
3553.32 1852
3553.88 1650
3554.44 1703
3555.00 1787
3555.56 1814
3556.13 1695
3556.69 1733
3557.25 1666
3557.81 1785
3558.38 1982
3558.94 1911
3559.50 2033
3560.06 1875
3560.63 1897
3561.19 1941
3561.75 1938
3562.32 2061
3562.88 2134
3563.44 2001
3564.00 1994
3564.57 1887
3565.13 1859
3565.69 1991
3566.26 1989
3566.82 1991
3567.38 1875
3567.95 1630
3568.51 1742
3569.07 1924
3569.64 1698
3570.20 1821
3570.76 1758
3571.33 1780
3571.89 1793
3572.45 1740
3573.02 1923
3573.58 1951
3574.15 1861
3574.71 1788
3575.27 1939
3575.84 1861
3576.40 1998
3576.96 2016
3577.53 1995
3578.09 2023
3578.66 2076
3579.22 2009
3579.79 1993
3580.35 1935
3580.91 1957
3581.48 1964
3582.04 2096
3582.61 1903
3583.17 1822
3583.74 1878
3584.30 1822
3584.87 1889
3585.43 1835
3585.99 1757
3586.56 1820
3587.12 1801
3587.69 1837
3588.25 1909
3588.82 1837
3589.38 1866
3589.95 1931
3590.51 1858
3591.08 1783
3591.64 1854
3592.21 1887
3592.77 1902
3593.34 1809
3593.91 1905
3594.47 1871
3595.04 1884
3595.60 1837
3596.17 1724
3596.73 1898
3597.30 1788
3597.86 1888
3598.43 1937
3599.00 1894
3599.56 1839
3600.13 1857
3600.69 1831
3601.26 1953
3601.82 1750
3602.39 1829
3602.96 1876
3603.52 1738
3604.09 1806
3604.65 1748
3605.22 1940
3605.79 1646
3606.35 1686
3606.92 1727
3607.49 1718
3608.05 1818
3608.62 1626
3609.19 1651
3609.75 1763
3610.32 1680
3610.89 1692
3611.45 1736
3612.02 1572
3612.59 1645
3613.15 1621
3613.72 1667
3614.29 1689
3614.85 1869
3615.42 2039
3615.99 2228
3616.55 2590
3617.12 2778
3617.69 2767
3618.26 2898
3618.82 2949
3619.39 3038
3619.96 3013
3620.53 3034
3621.09 2795
3621.66 2798
3622.23 2801
3622.80 2605
3623.36 2244
3623.93 2077
3624.50 1890
3625.07 1842
3625.63 1800
3626.20 1580
3626.77 1648
3627.34 1672
3627.91 1579
3628.47 1538
3629.04 1587
3629.61 1504
3630.18 1457
3630.75 1543
3631.31 1616
3631.88 1566
3632.45 1665
3633.02 1591
3633.59 1559
3634.16 1744
3634.73 1723
3635.29 1581
3635.86 1681
3636.43 1820
3637.00 1849
3637.57 1930
3638.14 1912
3638.71 1964
3639.28 2039
3639.84 2174
3640.41 2290
3640.98 2596
3641.55 2955
3642.12 2987
3642.69 3407
3643.26 3304
3643.83 3031
3644.40 2923
3644.97 2800
3645.54 2701
3646.11 2645
3646.67 2599
3647.24 2300
3647.81 2287
3648.38 2042
3648.95 1981
3649.52 2292
3650.09 2237
3650.66 2161
3651.23 2484
3651.80 2500
3652.37 2317
3652.94 2133
3653.51 2372
3654.08 2357
3654.65 2315
3655.22 2401
3655.79 2213
3656.36 2561
3656.93 2540
3657.50 2537
3658.07 2592
3658.64 2538
3659.21 2460
3659.78 2760
3660.35 2898
3660.93 2739
3661.50 2894
3662.07 2987
3662.64 2776
3663.21 2754
3663.78 2526
3664.35 2641
3664.92 2576
3665.49 2293
3666.06 2414
3666.63 2360
3667.20 2383
3667.78 2554
3668.35 2355
3668.92 2227
3669.49 2355
3670.06 2197
3670.63 2166
3671.20 2155
3671.77 2014
3672.35 2146
3672.92 2248
3673.49 2090
3674.06 1979
3674.63 2128
3675.20 2144
3675.78 2174
3676.35 2176
3676.92 2217
3677.49 2128
3678.06 2190
3678.64 2092
3679.21 2079
3679.78 2083
3680.35 2163
3680.92 2032
3681.50 2006
3682.07 1726
3682.64 1900
3683.21 1917
3683.79 1889
3684.36 2061
3684.93 1796
3685.50 1697
3686.07 1851
3686.65 2044
3687.22 1979
3687.79 2165
3688.37 2290
3688.94 2491
3689.51 2696
3690.08 2842
3690.66 2920
3691.23 2892
3691.80 2874
3692.38 2884
3692.95 2896
3693.52 2558
3694.10 2371
3694.67 2193
3695.24 2233
3695.81 2124
3696.39 1847
3696.96 1916
3697.54 2010
3698.11 2100
3698.68 1854
3699.26 2009
3699.83 2074
3700.40 2110
3700.98 1998
3701.55 2000
3702.12 2055
3702.70 2069
3703.27 2220
3703.85 2032
3704.42 1999
3704.99 2122
3705.57 1962
3706.14 1835
3706.72 1847
3707.29 1896
3707.86 1935
3708.44 2015
3709.01 2140
3709.59 1818
3710.16 1819
3710.74 2026
3711.31 2036
3711.89 1750
3712.46 1832
3713.03 1984
3713.61 1969
3714.18 1884
3714.76 1833
3715.33 1913
3715.91 2024
3716.48 1945
3717.06 1805
3717.63 1803
3718.21 1726
3718.78 1737
3719.36 1903
3719.93 1873
3720.51 1731
3721.08 1645
3721.66 1629
3722.23 1639
3722.81 1552
3723.39 1510
3723.96 1675
3724.54 1684
3725.11 1705
3725.69 1578
3726.26 1695
3726.84 1798
3727.41 1662
3727.99 1532
3728.57 1668
3729.14 1793
3729.72 1892
3730.29 2009
3730.87 1793
3731.45 1846
3732.02 1823
3732.60 1963
3733.17 1892
3733.75 2098
3734.33 2090
3734.90 2214
3735.48 2241
3736.06 2036
3736.63 1940
3737.21 2201
3737.79 1928
3738.36 1815
3738.94 1787
3739.52 1921
3740.09 1735
3740.67 1720
3741.25 1705
3741.82 1633
3742.40 1590
3742.98 1612
3743.55 1559
3744.13 1644
3744.71 1873
3745.28 1741
3745.86 1707
3746.44 1665
3747.02 1886
3747.59 1805
3748.17 1738
3748.75 1563
3749.33 1616
3749.90 1628
3750.48 1696
3751.06 1774
3751.64 1717
3752.21 1635
3752.79 1609
3753.37 1572
3753.95 1611
3754.52 1656
3755.10 1640
3755.68 1574
3756.26 1551
3756.84 1483
3757.41 1572
3757.99 1700
3758.57 1687
3759.15 1559
3759.73 1568
3760.31 1634
3760.88 1549
3761.46 1583
3762.04 1693
3762.62 1663
3763.20 1664
3763.78 1698
3764.35 1629
3764.93 1846
3765.51 1787
3766.09 1673
3766.67 1660
3767.25 1684
3767.83 1597
3768.41 1779
3768.99 1565
3769.56 1623
3770.14 1634
3770.72 1577
3771.30 1578
3771.88 1622
3772.46 1622
3773.04 1676
3773.62 1578
3774.20 1493
3774.78 1545
3775.36 1594
3775.94 1735
3776.52 1524
3777.10 1497
3777.67 1426
3778.25 1643
3778.83 1663
3779.41 1571
3779.99 1613
3780.57 1706
3781.15 1573
3781.73 1557
3782.31 1784
3782.89 1801
3783.47 1779
3784.05 1767
3784.63 1656
3785.21 1664
3785.79 1733
3786.37 1657
3786.95 1769
3787.54 1674
3788.12 1778
3788.70 1653
3789.28 1650
3789.86 1683
3790.44 1659
3791.02 1712
3791.60 1563
3792.18 1560
3792.76 1520
3793.34 1568
3793.92 1388
3794.50 1513
3795.08 1609
3795.66 1543
3796.25 1486
3796.83 1507
3797.41 1621
3797.99 1701
3798.57 1554
3799.15 1465
3799.73 1522
3800.31 1514
3800.90 1582
3801.48 1606
3802.06 1698
3802.64 1813
3803.22 1875
3803.80 2062
3804.39 1985
3804.97 2026
3805.55 1986
3806.13 1902
3806.71 1919
3807.29 2021
3807.88 2001
3808.46 2045
3809.04 1924
3809.62 2014
3810.20 2143
3810.79 2184
3811.37 2200
3811.95 2074
3812.53 2022
3813.12 2170
3813.70 1953
3814.28 2055
3814.86 2190
3815.45 2081
3816.03 2009
3816.61 1902
3817.19 2012
3817.78 2142
3818.36 2075
3818.94 1964
3819.52 2004
3820.11 1788
3820.69 1763
3821.27 1758
3821.86 1676
3822.44 1708
3823.02 1654
3823.61 1703
3824.19 1810
3824.77 1700
3825.36 1701
3825.94 1624
3826.52 1630
3827.11 1699
3827.69 1610
3828.27 1587
3828.86 1737
3829.44 1718
3830.02 1565
3830.61 1543
3831.19 1554
3831.77 1605
3832.36 1682
3832.94 1667
3833.53 1692
3834.11 1612
3834.69 1558
3835.28 1575
3835.86 1553
3836.45 1511
3837.03 1645
3837.61 1521
3838.20 1388
3838.78 1416
3839.37 1534
3839.95 1668
3840.54 1583
3841.12 1615
3841.70 1482
3842.29 1366
3842.87 1443
3843.46 1405
3844.04 1367
3844.63 1482
3845.21 1494
3845.80 1409
3846.38 1451
3846.97 1495
3847.55 1503
3848.14 1614
3848.72 1512
3849.31 1651
3849.89 1532
3850.48 1460
3851.06 1525
3851.65 1370
3852.23 1399
3852.82 1455
3853.40 1519
3853.99 1517
3854.58 1529
3855.16 1448
3855.75 1456
3856.33 1582
3856.92 1690
3857.50 1755
3858.09 1831
3858.68 1666
3859.26 1829
3859.85 1906
3860.43 2039
3861.02 2041
3861.60 2161
3862.19 2223
3862.78 2467
3863.36 2668
3863.95 2538
3864.54 2402
3865.12 2505
3865.71 2467
3866.29 2467
3866.88 2405
3867.47 2288
3868.05 2214
3868.64 2198
3869.23 2034
3869.81 1806
3870.40 1893
3870.99 1969
3871.57 1926
3872.16 1888
3872.75 1719
3873.33 1920
3873.92 2002
3874.51 2008
3875.10 2045
3875.68 2011
3876.27 1865
3876.86 1843
3877.44 1885
3878.03 1894
3878.62 1893
3879.21 1802
3879.79 1649
3880.38 1781
3880.97 1862
3881.56 1583
3882.14 1654
3882.73 1542
3883.32 1515
3883.91 1464
3884.49 1570
3885.08 1517
3885.67 1634
3886.26 1673
3886.85 1496
3887.43 1557
3888.02 1703
3888.61 1748
3889.20 1724
3889.79 1744
3890.38 1845
3890.96 1948
3891.55 1870
3892.14 1783
3892.73 1850
3893.32 1768
3893.91 1790
3894.49 1839
3895.08 1729
3895.67 1669
3896.26 1721
3896.85 1873
3897.44 1850
3898.03 1740
3898.61 1814
3899.20 1803
3899.79 1782
3900.38 1586
3900.97 1599
3901.56 1642
3902.15 1712
3902.74 1671
3903.33 1694
3903.92 1807
3904.51 1811
3905.09 1621
3905.68 1570
3906.27 1815
3906.86 1791
3907.45 1815
3908.04 1697
3908.63 1725
3909.22 1715
3909.81 1818
3910.40 1682
3910.99 1702
3911.58 1632
3912.17 1543
3912.76 1518
3913.35 1455
3913.94 1454
3914.53 1392
3915.12 1471
3915.71 1600
3916.30 1520
3916.89 1522
3917.48 1638
3918.07 1528
3918.66 1525
3919.25 1542
3919.84 1663
3920.43 1699
3921.02 1744
3921.61 1453
3922.20 1522
3922.80 1522
3923.39 1368
3923.98 1394
3924.57 1616
3925.16 1528
3925.75 1540
3926.34 1295
3926.93 1355
3927.52 1528
3928.11 1486
3928.70 1445
3929.30 1565
3929.89 1628
3930.48 1424
3931.07 1486
3931.66 1490
3932.25 1538
3932.84 1497
3933.44 1412
3934.03 1441
3934.62 1445
3935.21 1371
3935.80 1351
3936.39 1398
3936.98 1394
3937.58 1403
3938.17 1496
3938.76 1383
3939.35 1447
3939.94 1524
3940.54 1331
3941.13 1492
3941.72 1482
3942.31 1536
3942.90 1423
3943.50 1370
3944.09 1332
3944.68 1464
3945.27 1547
3945.87 1484
3946.46 1442
3947.05 1401
3947.64 1506
3948.24 1535
3948.83 1446
3949.42 1409
3950.01 1433
3950.61 1491
3951.20 1459
3951.79 1480
3952.39 1350
3952.98 1380
3953.57 1533
3954.16 1637
3954.76 1510
3955.35 1475
3955.94 1541
3956.54 1460
3957.13 1493
3957.72 1652
3958.32 1598
3958.91 1637
3959.50 1589
3960.10 1576
3960.69 1624
3961.28 1582
3961.88 1532
3962.47 1641
3963.07 1624
3963.66 1486
3964.25 1535
3964.85 1440
3965.44 1506
3966.03 1758
3966.63 1715
3967.22 1761
3967.82 1655
3968.41 1583
3969.00 1659
3969.60 1837
3970.19 1617
3970.79 1547
3971.38 1538
3971.98 1434
3972.57 1494
3973.17 1388
3973.76 1306
3974.35 1557
3974.95 1490
3975.54 1535
3976.14 1749
3976.73 1703
3977.33 1556
3977.92 1666
3978.52 1767
3979.11 1558
3979.71 1720
3980.30 1693
3980.90 1698
3981.49 1693
3982.09 1678
3982.68 1610
3983.28 1464
3983.87 1581
3984.47 1508
3985.06 1463
3985.66 1559
3986.25 1616
3986.85 1517
3987.45 1382
3988.04 1528
3988.64 1594
3989.23 1598
3989.83 1622
3990.42 1602
3991.02 1596
3991.62 1669
3992.21 1567
3992.81 1546
3993.40 1746
3994.00 1777
3994.60 1898
3995.19 1662
3995.79 1563
3996.38 1636
3996.98 1718
3997.58 1806
3998.17 1699
3998.77 1625
3999.37 1736
3999.96 1619
4000.56 1566
4001.15 1628
4001.75 1636
4002.35 1829
4002.94 1834
4003.54 1645
4004.14 1637
4004.73 1618
4005.33 1591
4005.93 1634
4006.53 1716
4007.12 1661
4007.72 1796
4008.32 1854
4008.91 1709
4009.51 1709
4010.11 1700
4010.71 1816
4011.30 1637
4011.90 1738
4012.50 1724
4013.10 1527
4013.69 1806
4014.29 1748
4014.89 1752
4015.49 1794
4016.08 1879
4016.68 1931
4017.28 1941
4017.88 2024
4018.47 1924
4019.07 1928
4019.67 1805
4020.27 1925
4020.87 1781
4021.46 1651
4022.06 1646
4022.66 1610
4023.26 1644
4023.86 1632
4024.45 1682
4025.05 1742
4025.65 1530
4026.25 1578
4026.85 1681
4027.45 1679
4028.05 1759
4028.64 1812
4029.24 1664
4029.84 1697
4030.44 1750
4031.04 1793
4031.64 1687
4032.24 1823
4032.84 1917
4033.43 1819
4034.03 1732
4034.63 1644
4035.23 1663
4035.83 1605
4036.43 1590
4037.03 1567
4037.63 1646
4038.23 1594
4038.83 1430
4039.43 1511
4040.03 1418
4040.63 1419
4041.22 1501
4041.82 1284
4042.42 1249
4043.02 1416
4043.62 1366
4044.22 1493
4044.82 1464
4045.42 1458
4046.02 1507
4046.62 1358
4047.22 1362
4047.82 1421
4048.42 1498
4049.02 1663
4049.62 1628
4050.22 1649
4050.82 1407
4051.42 1480
4052.02 1608
4052.62 1558
4053.22 1549
4053.83 1470
4054.43 1495
4055.03 1638
4055.63 1488
4056.23 1425
4056.83 1549
4057.43 1539
4058.03 1380
4058.63 1355
4059.23 1305
4059.83 1556
4060.43 1430
4061.03 1388
4061.64 1431
4062.24 1445
4062.84 1398
4063.44 1441
4064.04 1349
4064.64 1308
4065.24 1369
4065.84 1265
4066.45 1457
4067.05 1317
4067.65 1298
4068.25 1335
4068.85 1334
4069.45 1339
4070.05 1428
4070.66 1369
4071.26 1311
4071.86 1313
4072.46 1333
4073.06 1389
4073.67 1294
4074.27 1405
4074.87 1462
4075.47 1552
4076.07 1454
4076.68 1356
4077.28 1488
4077.88 1422
4078.48 1346
4079.09 1389
4079.69 1477
4080.29 1399
4080.89 1447
4081.50 1415
4082.10 1510
4082.70 1431
4083.30 1438
4083.91 1387
4084.51 1452
4085.11 1285
4085.71 1435
4086.32 1534
4086.92 1397
4087.52 1326
4088.13 1277
4088.73 1307
4089.33 1397
4089.94 1425
4090.54 1351
4091.14 1483
4091.74 1393
4092.35 1338
4092.95 1277
4093.55 1320
4094.16 1469
4094.76 1474
4095.37 1465
4095.97 1443
4096.57 1414
4097.18 1299
4097.78 1412
4098.38 1499
4098.99 1426
4099.59 1434
4100.20 1408
4100.80 1429
4101.40 1350
4102.01 1417
4102.61 1335
4103.22 1327
4103.82 1399
4104.42 1315
4105.03 1321
4105.63 1281
4106.24 1336
4106.84 1431
4107.45 1318
4108.05 1418
4108.65 1365
4109.26 1267
4109.86 1225
4110.47 1295
4111.07 1367
4111.68 1316
4112.28 1261
4112.89 1253
4113.49 1315
4114.10 1337
4114.70 1349
4115.31 1323
4115.91 1292
4116.52 1246
4117.12 1360
4117.73 1421
4118.33 1450
4118.94 1311
4119.54 1335
4120.15 1348
4120.75 1246
4121.36 1411
4121.97 1466
4122.57 1570
4123.18 1473
4123.78 1417
4124.39 1439
4124.99 1268
4125.60 1271
4126.21 1215
4126.81 1283
4127.42 1375
4128.02 1419
4128.63 1287
4129.24 1231
4129.84 1334
4130.45 1412
4131.05 1438
4131.66 1439
4132.27 1431
4132.87 1356
4133.48 1423
4134.08 1494
4134.69 1431
4135.30 1376
4135.90 1419
4136.51 1454
4137.12 1449
4137.72 1540
4138.33 1548
4138.94 1558
4139.54 1696
4140.15 1632
4140.76 1694
4141.37 1729
4141.97 1880
4142.58 1914
4143.19 1813
4143.79 1716
4144.40 1770
4145.01 1764
4145.61 1621
4146.22 1516
4146.83 1417
4147.44 1449
4148.04 1464
4148.65 1407
4149.26 1319
4149.87 1386
4150.47 1308
4151.08 1277
4151.69 1460
4152.30 1412
4152.91 1427
4153.51 1322
4154.12 1423
4154.73 1328
4155.34 1366
4155.94 1550
4156.55 1517
4157.16 1440
4157.77 1372
4158.38 1461
4158.99 1489
4159.59 1399
4160.20 1261
4160.81 1235
4161.42 1438
4162.03 1319
4162.64 1227
4163.24 1363
4163.85 1495
4164.46 1481
4165.07 1621
4165.68 1637
4166.29 1576
4166.90 1693
4167.51 1686
4168.11 1559
4168.72 1707
4169.33 1699
4169.94 1574
4170.55 1490
4171.16 1453
4171.77 1524
4172.38 1541
4172.99 1550
4173.60 1436
4174.21 1439
4174.81 1420
4175.42 1602
4176.03 1571
4176.64 1535
4177.25 1392
4177.86 1592
4178.47 1585
4179.08 1652
4179.69 1552
4180.30 1491
4180.91 1574
4181.52 1539
4182.13 1590
4182.74 1379
4183.35 1507
4183.96 1420
4184.57 1343
4185.18 1369
4185.79 1411
4186.40 1473
4187.01 1440
4187.62 1305
4188.23 1376
4188.84 1406
4189.45 1429
4190.06 1427
4190.67 1346
4191.29 1586
4191.90 1659
4192.51 1683
4193.12 1602
4193.73 1765
4194.34 1687
4194.95 1918
4195.56 1957
4196.17 2013
4196.78 1978
4197.39 1989
4198.00 2058
4198.62 1915
4199.23 1977
4199.84 1810
4200.45 1761
4201.06 1678
4201.67 1621
4202.28 1553
4202.89 1600
4203.51 1536
4204.12 1502
4204.73 1552
4205.34 1417
4205.95 1437
4206.56 1549
4207.18 1399
4207.79 1409
4208.40 1464
4209.01 1351
4209.62 1461
4210.24 1615
4210.85 1518
4211.46 1606
4212.07 1547
4212.68 1628
4213.30 1673
4213.91 1662
4214.52 1685
4215.13 1719
4215.74 1910
4216.36 1821
4216.97 1682
4217.58 1836
4218.19 1763
4218.81 1907
4219.42 1918
4220.03 2078
4220.65 2213
4221.26 2248
4221.87 2233
4222.48 2336
4223.10 2559
4223.71 2695
4224.32 2650
4224.94 2709
4225.55 2479
4226.16 2611
4226.78 2783
4227.39 3052
4228.00 3193
4228.61 3297
4229.23 3517
4229.84 3484
4230.46 3226
4231.07 3159
4231.68 3290
4232.30 3462
4232.91 3648
4233.52 4033
4234.14 4108
4234.75 4152
4235.36 4462
4235.98 4697
4236.59 4697
4237.21 4827
4237.82 4200
4238.43 3919
4239.05 3570
4239.66 3396
4240.28 2864
4240.89 2663
4241.50 2477
4242.12 2410
4242.73 2296
4243.35 2382
4243.96 2190
4244.58 2101
4245.19 2048
4245.81 2046
4246.42 2122
4247.03 2117
4247.65 2079
4248.26 2005
4248.88 1992
4249.49 2097
4250.11 2109
4250.72 2062
4251.34 2105
4251.95 1927
4252.57 1890
4253.18 2033
4253.80 2111
4254.41 1924
4255.03 2023
4255.64 1893
4256.26 1924
4256.88 1771
4257.49 1865
4258.11 1880
4258.72 1783
4259.34 1733
4259.95 1643
4260.57 1667
4261.18 1581
4261.80 1582
4262.42 1700
4263.03 1662
4263.65 1738
4264.26 1875
4264.88 1671
4265.49 1735
4266.11 1730
4266.73 1762
4267.34 1746
4267.96 1665
4268.58 1663
4269.19 1687
4269.81 1616
4270.42 1489
4271.04 1607
4271.66 1669
4272.27 1725
4272.89 1621
4273.51 1537
4274.12 1546
4274.74 1686
4275.36 1670
4275.97 1867
4276.59 1877
4277.21 1807
4277.82 1646
4278.44 1830
4279.06 1647
4279.67 1535
4280.29 1470
4280.91 1445
4281.53 1577
4282.14 1477
4282.76 1408
4283.38 1358
4283.99 1411
4284.61 1354
4285.23 1444
4285.85 1522
4286.46 1564
4287.08 1372
4287.70 1491
4288.32 1560
4288.93 1466
4289.55 1446
4290.17 1381
4290.79 1352
4291.41 1331
4292.02 1416
4292.64 1534
4293.26 1441
4293.88 1439
4294.50 1411
4295.11 1404
4295.73 1304
4296.35 1257
4296.97 1337
4297.59 1426
4298.21 1366
4298.82 1469
4299.44 1378
4300.06 1418
4300.68 1443
4301.30 1421
4301.92 1522
4302.53 1420
4303.15 1567
4303.77 1526
4304.39 1503
4305.01 1443
4305.63 1488
4306.25 1434
4306.87 1376
4307.49 1355
4308.10 1352
4308.72 1458
4309.34 1411
4309.96 1331
4310.58 1345
4311.20 1446
4311.82 1405
4312.44 1326
4313.06 1504
4313.68 1450
4314.30 1519
4314.92 1530
4315.54 1413
4316.16 1446
4316.78 1432
4317.40 1331
4318.02 1365
4318.64 1475
4319.26 1424
4319.88 1547
4320.50 1501
4321.11 1321
4321.74 1583
4322.36 1496
4322.98 1567
4323.60 1643
4324.22 1608
4324.84 1651
4325.46 1523
4326.08 1607
4326.70 1661
4327.32 1491
4327.94 1644
4328.56 1680
4329.18 1586
4329.80 1518
4330.42 1639
4331.04 1777
4331.66 1501
4332.28 1462
4332.90 1472
4333.52 1466
4334.15 1571
4334.77 1852
4335.39 1912
4336.01 1792
4336.63 1731
4337.25 1846
4337.87 1938
4338.49 1923
4339.11 2018
4339.74 1977
4340.36 1949
4340.98 1814
4341.60 1848
4342.22 1937
4342.84 2009
4343.46 2215
4344.09 2170
4344.71 2570
4345.33 3094
4345.95 3145
4346.57 3606
4347.19 3863
4347.82 4234
4348.44 4272
4349.06 4089
4349.68 3681
4350.30 3565
4350.93 3070
4351.55 2975
4352.17 2708
4352.79 2327
4353.42 1922
4354.04 1793
4354.66 1813
4355.28 1720
4355.91 1663
4356.53 1518
4357.15 1759
4357.77 1723
4358.40 1667
4359.02 1745
4359.64 1860
4360.26 1869
4360.89 1839
4361.51 1782
4362.13 1702
4362.76 1748
4363.38 1727
4364.00 1647
4364.62 1641
4365.25 1773
4365.87 1801
4366.49 1779
4367.12 1603
4367.74 1690
4368.36 1748
4368.99 1488
4369.61 1437
4370.23 1491
4370.86 1477
4371.48 1468
4372.11 1477
4372.73 1328
4373.35 1369
4373.98 1498
4374.60 1441
4375.22 1339
4375.85 1287
4376.47 1380
4377.10 1362
4377.72 1426
4378.34 1385
4378.97 1400
4379.59 1397
4380.22 1662
4380.84 1634
4381.47 1433
4382.09 1487
4382.71 1616
4383.34 1525
4383.96 1461
4384.59 1538
4385.21 1630
4385.84 1473
4386.46 1456
4387.09 1435
4387.71 1415
4388.34 1330
4388.96 1408
4389.59 1364
4390.21 1215
4390.84 1313
4391.46 1266
4392.09 1332
4392.71 1298
4393.34 1359
4393.96 1458
4394.59 1433
4395.21 1389
4395.84 1350
4396.46 1494
4397.09 1496
4397.71 1412
4398.34 1450
4398.96 1427
4399.59 1585
4400.22 1404
4400.84 1339
4401.47 1383
4402.09 1412
4402.72 1490
4403.34 1403
4403.97 1489
4404.60 1517
4405.22 1546
4405.85 1431
4406.47 1556
4407.10 1289
4407.73 1294
4408.35 1360
4408.98 1516
4409.61 1533
4410.23 1434
4410.86 1411
4411.48 1434
4412.11 1385
4412.74 1341
4413.36 1328
4413.99 1422
4414.62 1521
4415.24 1392
4415.87 1390
4416.50 1277
4417.12 1282
4417.75 1418
4418.38 1472
4419.01 1502
4419.63 1382
4420.26 1464
4420.89 1505
4421.51 1530
4422.14 1318
4422.77 1334
4423.40 1158
4424.02 1349
4424.65 1286
4425.28 1282
4425.91 1182
4426.53 1269
4427.16 1222
4427.79 1210
4428.42 1080
4429.04 1092
4429.67 1197
4430.30 1311
4430.93 1269
4431.55 1191
4432.18 1336
4432.81 1317
4433.44 1255
4434.07 1268
4434.69 1295
4435.32 1333
4435.95 1291
4436.58 1345
4437.21 1298
4437.84 1400
4438.46 1272
4439.09 1265
4439.72 1269
4440.35 1173
4440.98 1166
4441.61 1332
4442.24 1235
4442.86 1206
4443.49 1282
4444.12 1295
4444.75 1278
4445.38 1244
4446.01 1388
4446.64 1307
4447.27 1185
4447.90 1231
4448.52 1366
4449.15 1412
4449.78 1239
4450.41 1308
4451.04 1313
4451.67 1412
4452.30 1376
4452.93 1373
4453.56 1436
4454.19 1449
4454.82 1396
4455.45 1394
4456.08 1397
4456.71 1338
4457.34 1358
4457.97 1487
4458.60 1446
4459.23 1427
4459.86 1259
4460.49 1389
4461.12 1273
4461.75 1132
4462.38 1070
4463.01 1184
4463.64 1340
4464.27 1218
4464.90 1108
4465.53 1285
4466.16 1188
4466.79 1073
4467.42 1218
4468.05 1299
4468.68 1236
4469.31 1293
4469.94 1271
4470.57 1190
4471.20 1168
4471.83 1122
4472.46 1183
4473.09 1318
4473.72 1183
4474.35 1190
4474.99 1123
4475.62 1174
4476.25 1066
4476.88 1199
4477.51 1263
4478.14 1199
4478.77 1211
4479.40 1128
4480.03 1197
4480.67 1090
4481.30 1064
4481.93 1153
4482.56 1277
4483.19 1383
4483.82 1171
4484.46 1175
4485.09 1240
4485.72 1195
4486.35 1289
4486.98 1284
4487.61 1351
4488.25 1328
4488.88 1272
4489.51 1120
4490.14 1308
4490.77 1322
4491.41 1308
4492.04 1237
4492.67 1302
4493.30 1401
4493.94 1362
4494.57 1278
4495.20 1295
4495.83 1249
4496.46 1286
4497.10 1211
4497.73 1259
4498.36 1331
4498.99 1402
4499.63 1449
4500.26 1395
4500.89 1577
4501.53 1503
4502.16 1522
4502.79 1771
4503.42 1739
4504.06 1754
4504.69 1594
4505.32 1636
4505.96 1703
4506.59 1582
4507.22 1516
4507.86 1361
4508.49 1296
4509.12 1253
4509.76 1363
4510.39 1334
4511.02 1281
4511.66 1199
4512.29 1342
4512.92 1339
4513.56 1361
4514.19 1363
4514.83 1356
4515.46 1173
4516.09 1279
4516.73 1260
4517.36 1236
4517.99 1268
4518.63 1224
4519.26 1228
4519.90 1157
4520.53 1144
4521.17 1164
4521.80 1108
4522.43 1102
4523.07 1128
4523.70 1118
4524.34 1355
4524.97 1352
4525.61 1287
4526.24 1286
4526.88 1243
4527.51 1399
4528.14 1579
4528.78 1668
4529.41 1855
4530.05 2099
4530.68 2129
4531.32 2246
4531.95 2222
4532.59 2272
4533.22 2405
4533.86 2470
4534.49 2324
4535.13 2305
4535.76 2277
4536.40 2019
4537.04 1801
4537.67 1757
4538.31 1591
4538.94 1508
4539.58 1371
4540.21 1316
4540.85 1359
4541.48 1267
4542.12 1305
4542.76 1438
4543.39 1312
4544.03 1339
4544.66 1174
4545.30 1198
4545.93 1194
4546.57 1235
4547.21 1397
4547.84 1494
4548.48 1300
4549.11 1321
4549.75 1465
4550.39 1426
4551.02 1564
4551.66 1522
4552.30 1385
4552.93 1262
4553.57 1363
4554.21 1419
4554.84 1417
4555.48 1334
4556.12 1302
4556.75 1251
4557.39 1578
4558.03 1584
4558.66 1361
4559.30 1313
4559.94 1176
4560.57 1145
4561.21 1140
4561.85 1197
4562.48 1182
4563.12 1239
4563.76 1308
4564.40 1255
4565.03 1135
4565.67 1210
4566.31 1239
4566.95 1401
4567.58 1481
4568.22 1463
4568.86 1385
4569.50 1328
4570.13 1358
4570.77 1397
4571.41 1484
4572.05 1349
4572.68 1243
4573.32 1362
4573.96 1319
4574.60 1245
4575.24 1460
4575.87 1355
4576.51 1267
4577.15 1257
4577.79 1193
4578.43 1287
4579.06 1217
4579.70 1267
4580.34 1227
4580.98 1375
4581.62 1318
4582.26 1327
4582.90 1371
4583.53 1301
4584.17 1320
4584.81 1206
4585.45 1225
4586.09 1319
4586.73 1323
4587.37 1465
4588.01 1491
4588.64 1331
4589.28 1445
4589.92 1485
4590.56 1664
4591.20 1696
4591.84 1906
4592.48 2186
4593.12 2023
4593.76 1981
4594.40 1661
4595.04 1737
4595.68 1635
4596.31 1398
4596.95 1446
4597.59 1345
4598.23 1347
4598.87 1211
4599.51 1249
4600.15 1358
4600.79 1311
4601.43 1427
4602.07 1375
4602.71 1382
4603.35 1482
4603.99 1450
4604.63 1423
4605.27 1430
4605.91 1566
4606.55 1466
4607.19 1513
4607.83 1588
4608.47 1537
4609.11 1537
4609.75 1610
4610.39 1625
4611.03 1519
4611.68 1559
4612.32 1500
4612.96 1342
4613.60 1305
4614.24 1406
4614.88 1372
4615.52 1293
4616.16 1340
4616.80 1328
4617.44 1319
4618.08 1299
4618.72 1307
4619.36 1289
4620.01 1256
4620.65 1382
4621.29 1279
4621.93 1232
4622.57 1306
4623.21 1479
4623.85 1423
4624.50 1273
4625.14 1392
4625.78 1394
4626.42 1337
4627.06 1303
4627.70 1218
4628.34 1424
4628.99 1255
4629.63 1145
4630.27 1238
4630.91 1318
4631.55 1292
4632.20 1228
4632.84 1241
4633.48 1340
4634.12 1487
4634.76 1388
4635.41 1511
4636.05 1521
4636.69 1486
4637.33 1450
4637.98 1476
4638.62 1633
4639.26 1637
4639.90 1664
4640.55 1597
4641.19 1607
4641.83 1533
4642.47 1555
4643.12 1542
4643.76 1508
4644.40 1404
4645.04 1275
4645.69 1410
4646.33 1330
4646.97 1272
4647.62 1374
4648.26 1396
4648.90 1201
4649.55 1292
4650.19 1365
4650.83 1461
4651.48 1481
4652.12 1389
4652.76 1358
4653.41 1350
4654.05 1495
4654.69 1455
4655.34 1391
4655.98 1313
4656.62 1333
4657.27 1351
4657.91 1165
4658.55 1268
4659.20 1312
4659.84 1141
4660.49 1191
4661.13 1323
4661.77 1248
4662.42 1228
4663.06 1292
4663.71 1325
4664.35 1162
4664.99 1021
4665.64 1136
4666.28 1310
4666.93 1235
4667.57 1152
4668.22 1142
4668.86 1260
4669.51 1137
4670.15 1187
4670.79 1303
4671.44 1340
4672.08 1403
4672.73 1320
4673.37 1288
4674.02 1116
4674.66 1119
4675.31 1346
4675.95 1519
4676.60 1412
4677.24 1278
4677.89 1296
4678.53 1280
4679.18 1348
4679.82 1226
4680.47 1223
4681.12 1257
4681.76 1147
4682.41 1153
4683.05 1451
4683.70 1220
4684.34 1228
4684.99 1449
4685.63 1355
4686.28 1417
4686.93 1311
4687.57 1336
4688.22 1426
4688.86 1314
4689.51 1188
4690.15 1153
4690.80 1256
4691.45 1386
4692.09 1188
4692.74 1164
4693.39 1236
4694.03 1254
4694.68 1392
4695.32 1293
4695.97 1304
4696.62 1422
4697.26 1398
4697.91 1361
4698.56 1706
4699.20 1684
4699.85 1673
4700.50 1591
4701.14 1742
4701.79 1630
4702.44 1464
4703.08 1463
4703.73 1497
4704.38 1296
4705.02 1339
4705.67 1269
4706.32 1284
4706.97 1380
4707.61 1362
4708.26 1297
4708.91 1373
4709.55 1417
4710.20 1397
4710.85 1459
4711.50 1504
4712.14 1423
4712.79 1421
4713.44 1342
4714.09 1286
4714.73 1346
4715.38 1318
4716.03 1392
4716.68 1312
4717.33 1403
4717.97 1319
4718.62 1295
4719.27 1384
4719.92 1382
4720.57 1353
4721.21 1440
4721.86 1396
4722.51 1361
4723.16 1487
4723.81 1555
4724.45 1538
4725.10 1388
4725.75 1422
4726.40 1438
4727.05 1635
4727.70 1501
4728.35 1419
4728.99 1364
4729.64 1443
4730.29 1392
4730.94 1521
4731.59 1376
4732.24 1297
4732.89 1274
4733.54 1257
4734.19 1292
4734.83 1318
4735.48 1298
4736.13 1355
4736.78 1267
4737.43 1353
4738.08 1426
4738.73 1328
4739.38 1320
4740.03 1366
4740.68 1575
4741.33 1452
4741.98 1415
4742.63 1497
4743.28 1433
4743.93 1494
4744.58 1419
4745.23 1350
4745.87 1453
4746.52 1488
4747.17 1421
4747.82 1430
4748.47 1506
4749.12 1557
4749.77 1592
4750.42 1360
4751.08 1416
4751.73 1566
4752.38 1687
4753.03 1583
4753.68 1568
4754.33 1796
4754.98 1721
4755.63 1611
4756.28 1444
4756.93 1466
4757.58 1561
4758.23 1375
4758.88 1419
4759.53 1508
4760.18 1404
4760.83 1429
4761.48 1483
4762.13 1395
4762.79 1533
4763.44 1595
4764.09 1606
4764.74 1640
4765.39 1623
4766.04 1684
4766.69 1725
4767.34 1815
4767.99 1788
4768.65 1876
4769.30 1933
4769.95 1664
4770.60 1645
4771.25 1624
4771.90 1484
4772.56 1466
4773.21 1461
4773.86 1516
4774.51 1398
4775.16 1426
4775.81 1365
4776.47 1293
4777.12 1383
4777.77 1418
4778.42 1376
4779.07 1378
4779.73 1450
4780.38 1458
4781.03 1450
4781.68 1385
4782.34 1560
4782.99 1587
4783.64 1479
4784.29 1517
4784.94 1520
4785.60 1581
4786.25 1392
4786.90 1285
4787.56 1264
4788.21 1326
4788.86 1398
4789.51 1327
4790.17 1283
4790.82 1385
4791.47 1531
4792.13 1439
4792.78 1433
4793.43 1341
4794.08 1257
4794.74 1250
4795.39 1170
4796.04 1268
4796.70 1274
4797.35 1247
4798.00 1382
4798.66 1375
4799.31 1280
4799.96 1273
4800.62 1321
4801.27 1268
4801.93 1238
4802.58 1294
4803.23 1253
4803.89 1409
4804.54 1502
4805.19 1407
4805.85 1390
4806.50 1366
4807.16 1397
4807.81 1316
4808.46 1347
4809.12 1341
4809.77 1351
4810.43 1316
4811.08 1283
4811.73 1263
4812.39 1242
4813.04 1298
4813.70 1224
4814.35 1333
4815.01 1432
4815.66 1360
4816.32 1397
4816.97 1459
4817.63 1328
4818.28 1409
4818.94 1446
4819.59 1438
4820.24 1500
4820.90 1393
4821.55 1530
4822.21 1620
4822.86 1580
4823.52 1581
4824.18 1504
4824.83 1649
4825.49 1799
4826.14 1699
4826.80 1692
4827.45 1689
4828.11 1649
4828.76 1597
4829.42 1574
4830.07 1725
4830.73 1663
4831.38 1684
4832.04 1750
4832.70 1604
4833.35 1583
4834.01 1715
4834.66 1917
4835.32 1862
4835.98 1850
4836.63 1897
4837.29 2069
4837.94 2062
4838.60 2120
4839.26 2056
4839.91 1974
4840.57 1953
4841.22 2118
4841.88 2004
4842.54 2053
4843.19 2014
4843.85 2133
4844.51 1949
4845.16 1985
4845.82 2099
4846.48 2166
4847.13 2117
4847.79 2374
4848.45 2592
4849.10 2540
4849.76 2569
4850.42 2779
4851.07 2880
4851.73 2956
4852.39 2938
4853.05 2831
4853.70 2766
4854.36 2650
4855.02 2689
4855.68 2573
4856.33 2490
4856.99 2546
4857.65 2519
4858.30 2677
4858.96 2749
4859.62 2828
4860.28 2945
4860.94 2767
4861.59 2605
4862.25 2809
4862.91 2631
4863.57 2583
4864.22 2721
4864.88 2676
4865.54 2443
4866.20 2528
4866.86 2503
4867.51 2429
4868.17 2640
4868.83 2666
4869.49 2759
4870.15 2614
4870.81 2374
4871.46 2364
4872.12 2325
4872.78 2084
4873.44 2080
4874.10 2051
4874.76 2107
4875.41 2057
4876.07 2077
4876.73 2087
4877.39 2183
4878.05 2147
4878.71 2077
4879.37 2095
4880.03 1997
4880.69 2084
4881.34 1831
4882.00 1894
4882.66 1749
4883.32 1677
4883.98 1791
4884.64 1740
4885.30 1702
4885.96 1513
4886.62 1689
4887.28 1752
4887.94 1745
4888.60 1745
4889.26 1683
4889.92 1843
4890.58 1853
4891.24 1806
4891.89 2118
4892.55 1970
4893.21 1945
4893.87 1884
4894.53 2017
4895.19 1868
4895.85 1963
4896.51 1970
4897.17 1842
4897.83 1758
4898.49 1604
4899.16 1716
4899.82 1903
4900.48 1877
4901.14 1816
4901.80 1971
4902.46 1745
4903.12 1752
4903.78 1774
4904.44 1808
4905.10 1612
4905.76 1667
4906.42 1754
4907.08 1585
4907.74 1641
4908.40 1610
4909.06 1440
4909.72 1542
4910.39 1522
4911.05 1436
4911.71 1389
4912.37 1372
4913.03 1464
4913.69 1462
4914.35 1376
4915.01 1363
4915.68 1353
4916.34 1437
4917.00 1341
4917.66 1386
4918.32 1405
4918.98 1322
4919.64 1357
4920.31 1348
4920.97 1357
4921.63 1373
4922.29 1415
4922.95 1282
4923.62 1399
4924.28 1465
4924.94 1494
4925.60 1472
4926.26 1425
4926.93 1391
4927.59 1340
4928.25 1323
4928.91 1283
4929.57 1431
4930.24 1409
4930.90 1359
4931.56 1555
4932.22 1625
4932.89 1594
4933.55 1562
4934.21 1613
4934.87 1544
4935.54 1377
4936.20 1524
4936.86 1520
4937.53 1408
4938.19 1376
4938.85 1339
4939.51 1450
4940.18 1474
4940.84 1537
4941.50 1424
4942.17 1357
4942.83 1409
4943.49 1359
4944.16 1380
4944.82 1339
4945.48 1390
4946.15 1436
4946.81 1350
4947.47 1269
4948.14 1213
4948.80 1298
4949.46 1384
4950.13 1235
4950.79 1183
4951.45 1187
4952.12 1335
4952.78 1306
4953.45 1299
4954.11 1274
4954.77 1324
4955.44 1199
4956.10 1227
4956.77 1209
4957.43 1316
4958.09 1314
4958.76 1307
4959.42 1110
4960.09 1245
4960.75 1254
4961.42 1312
4962.08 1322
4962.75 1270
4963.41 1327
4964.07 1435
4964.74 1489
4965.40 1429
4966.07 1537
4966.73 1605
4967.40 1607
4968.06 1479
4968.73 1447
4969.39 1352
4970.06 1407
4970.72 1389
4971.39 1214
4972.05 1216
4972.72 1262
4973.38 1256
4974.05 1222
4974.71 1266
4975.38 1291
4976.05 1271
4976.71 1327
4977.38 1167
4978.04 1201
4978.71 1334
4979.37 1202
4980.04 1217
4980.70 1254
4981.37 1180
4982.04 1175
4982.70 1208
4983.37 1140
4984.03 1239
4984.70 1232
4985.37 1282
4986.03 1179
4986.70 1112
4987.36 1161
4988.03 1342
4988.70 1256
4989.36 1326
4990.03 1225
4990.70 1317
4991.36 1224
4992.03 1233
4992.69 1258
4993.36 1186
4994.03 1173
4994.69 1244
4995.36 1251
4996.03 1002
4996.69 1138
4997.36 1064
4998.03 1103
4998.70 1225
4999.36 1234
5000.03 1118
5000.70 1107
5001.36 1086
5002.03 1145
5002.70 1121
5003.37 1181
5004.03 1235
5004.70 1053
5005.37 1050
5006.03 1095
5006.70 1138
5007.37 1083
5008.04 1100
5008.70 1091
5009.37 1147
5010.04 1169
5010.71 1183
5011.38 1141
5012.04 1192
5012.71 1141
5013.38 1245
5014.05 1198
5014.72 1177
5015.38 1122
5016.05 1151
5016.72 1245
5017.39 1140
5018.06 1155
5018.72 1170
5019.39 1132
5020.06 1324
5020.73 1361
5021.40 1674
5022.07 1540
5022.73 1531
5023.40 1456
5024.07 1488
5024.74 1476
5025.41 1620
5026.08 1707
5026.75 1753
5027.42 1448
5028.08 1340
5028.75 1356
5029.42 1270
5030.09 1249
5030.76 1153
5031.43 1188
5032.10 1164
5032.77 1230
5033.44 1117
5034.11 1089
5034.78 1133
5035.45 1212
5036.11 1156
5036.78 1204
5037.45 1158
5038.12 1125
5038.79 1071
5039.46 1164
5040.13 1271
5040.80 1110
5041.47 1045
5042.14 1108
5042.81 1087
5043.48 1114
5044.15 1129
5044.82 1201
5045.49 1255
5046.16 1215
5046.83 1277
5047.50 1228
5048.17 1167
5048.84 1090
5049.51 1134
5050.18 1201
5050.85 1188
5051.52 1118
5052.19 1085
5052.86 1095
5053.54 1128
5054.21 1163
5054.88 1195
5055.55 1094
5056.22 1045
5056.89 999
5057.56 1070
5058.23 1044
5058.90 987
5059.57 1064
5060.24 1034
5060.91 1029
5061.59 1115
5062.26 1179
5062.93 1201
5063.60 1057
5064.27 1144
5064.94 1071
5065.61 1147
5066.28 1136
5066.96 1011
5067.63 1113
5068.30 1103
5068.97 1023
5069.64 925
5070.31 1115
5070.99 1058
5071.66 1014
5072.33 927
5073.00 955
5073.67 1078
5074.35 1243
5075.02 1255
5075.69 1069
5076.36 1164
5077.03 1164
5077.71 1321
5078.38 1188
5079.05 1196
5079.72 1234
5080.39 1365
5081.07 1259
5081.74 1150
5082.41 1213
5083.08 1226
5083.76 1151
5084.43 1179
5085.10 1182
5085.78 1125
5086.45 1080
5087.12 1260
5087.79 1303
5088.47 1210
5089.14 1119
5089.81 1172
5090.49 1246
5091.16 1315
5091.83 1408
5092.51 1318
5093.18 1332
5093.85 1281
5094.52 1414
5095.20 1326
5095.87 1242
5096.54 1164
5097.22 1332
5097.89 1182
5098.57 1175
5099.24 1103
5099.91 1031
5100.59 1149
5101.26 1104
5101.93 1265
5102.61 1123
5103.28 1239
5103.96 1329
5104.63 1196
5105.30 1248
5105.98 1269
5106.65 1409
5107.33 1331
5108.00 1165
5108.67 1318
5109.35 1320
5110.02 1269
5110.70 1266
5111.37 1204
5112.05 1294
5112.72 1241
5113.40 1243
5114.07 1133
5114.74 1235
5115.42 1223
5116.09 1138
5116.77 1156
5117.44 1125
5118.12 1353
5118.79 1449
5119.47 1471
5120.14 1549
5120.82 1410
5121.49 1366
5122.17 1391
5122.84 1581
5123.52 1367
5124.19 1366
5124.87 1393
5125.54 1296
5126.22 1252
5126.90 1216
5127.57 1233
5128.25 1286
5128.92 1360
5129.60 1261
5130.27 1185
5130.95 1191
5131.62 1220
5132.30 1235
5132.98 1210
5133.65 1180
5134.33 1271
5135.00 1336
5135.68 1267
5136.36 1269
5137.03 1223
5137.71 1178
5138.38 1235
5139.06 1189
5139.74 1333
5140.41 1287
5141.09 1222
5141.77 1212
5142.44 1345
5143.12 1229
5143.80 1215
5144.47 1148
5145.15 1099
5145.83 1137
5146.50 1010
5147.18 1122
5147.86 1054
5148.53 1025
5149.21 999
5149.89 997
5150.56 986
5151.24 943
5151.92 1012
5152.60 1042
5153.27 1134
5153.95 1055
5154.63 1085
5155.30 1075
5155.98 1134
5156.66 1141
5157.34 1082
5158.01 1084
5158.69 1070
5159.37 1139
5160.05 1140
5160.72 1090
5161.40 1150
5162.08 1122
5162.76 1042
5163.44 1136
5164.11 1178
5164.79 1029
5165.47 958
5166.15 1138
5166.83 1195
5167.50 1252
5168.18 1323
5168.86 1219
5169.54 1201
5170.22 1088
5170.89 1126
5171.57 1001
5172.25 1000
5172.93 1073
5173.61 1025
5174.29 1035
5174.97 1061
5175.64 1139
5176.32 1159
5177.00 1083
5177.68 1197
5178.36 1170
5179.04 1005
5179.72 1069
5180.40 1077
5181.08 1180
5181.75 1171
5182.43 1121
5183.11 1123
5183.79 1044
5184.47 1068
5185.15 1150
5185.83 1100
5186.51 1108
5187.19 1168
5187.87 1105
5188.55 960
5189.23 1013
5189.91 1143
5190.59 1098
5191.27 1003
5191.95 1074
5192.63 1064
5193.31 1013
5193.98 1048
5194.66 962
5195.34 977
5196.02 970
5196.70 983
5197.38 959
5198.07 1038
5198.75 1112
5199.43 1071
5200.11 986
5200.79 933
5201.47 1069
5202.15 1104
5202.83 1056
5203.51 1196
5204.19 1115
5204.87 1104
5205.55 1076
5206.23 1105
5206.91 1073
5207.59 1040
5208.27 1193
5208.95 1381
5209.63 1346
5210.31 1377
5211.00 1315
5211.68 1256
5212.36 1242
5213.04 1215
5213.72 1359
5214.40 1211
5215.08 1259
5215.76 1220
5216.45 1274
5217.13 1319
5217.81 1331
5218.49 1358
5219.17 1351
5219.85 1268
5220.53 1309
5221.22 1345
5221.90 1215
5222.58 1287
5223.26 1469
5223.94 1460
5224.62 1386
5225.31 1357
5225.99 1246
5226.67 1165
5227.35 1198
5228.03 1217
5228.72 1221
5229.40 1197
5230.08 1179
5230.76 1073
5231.45 1133
5232.13 1124
5232.81 1190
5233.49 1193
5234.18 1329
5234.86 1247
5235.54 1244
5236.22 1240
5236.91 1239
5237.59 1217
5238.27 1287
5238.95 1225
5239.64 1171
5240.32 1176
5241.00 1156
5241.69 1206
5242.37 1197
5243.05 1225
5243.73 1210
5244.42 1276
5245.10 1238
5245.78 1136
5246.47 1113
5247.15 1229
5247.83 1260
5248.52 1279
5249.20 1304
5249.88 1234
5250.57 1238
5251.25 1409
5251.94 1357
5252.62 1314
5253.30 1423
5253.99 1325
5254.67 1228
5255.35 1170
5256.04 1116
5256.72 1132
5257.41 1067
5258.09 1129
5258.77 1193
5259.46 1185
5260.14 1069
5260.83 1086
5261.51 1173
5262.20 1159
5262.88 1292
5263.56 1334
5264.25 1293
5264.93 1239
5265.62 1230
5266.30 1190
5266.99 1329
5267.67 1157
5268.36 1273
5269.04 1203
5269.73 1163
5270.41 1170
5271.10 1064
5271.78 1078
5272.47 1212
5273.15 1094
5273.84 1196
5274.52 1186
5275.21 1096
5275.89 1121
5276.58 1207
5277.26 1222
5277.95 1221
5278.63 1296
5279.32 1287
5280.00 1331
5280.69 1491
5281.37 1477
5282.06 1663
5282.75 1703
5283.43 1805
5284.12 1861
5284.80 1747
5285.49 1668
5286.17 1450
5286.86 1433
5287.55 1313
5288.23 1304
5288.92 1289
5289.60 1265
5290.29 1231
5290.98 1208
5291.66 1228
5292.35 1115
5293.04 1185
5293.72 1238
5294.41 1295
5295.10 1208
5295.78 1215
5296.47 1213
5297.15 1248
5297.84 1351
5298.53 1255
5299.21 1339
5299.90 1262
5300.59 1394
5301.28 1345
5301.96 1214
5302.65 1295
5303.34 1356
5304.02 1341
5304.71 1228
5305.40 1237
5306.08 1271
5306.77 1332
5307.46 1379
5308.15 1268
5308.83 1213
5309.52 1284
5310.21 1331
5310.90 1286
5311.58 1200
5312.27 1311
5312.96 1276
5313.65 1282
5314.33 1241
5315.02 1224
5315.71 1165
5316.40 1140
5317.09 1244
5317.77 1199
5318.46 1180
5319.15 1249
5319.84 1230
5320.53 1460
5321.21 1498
5321.90 1638
5322.59 1421
5323.28 1450
5323.97 1446
5324.65 1298
5325.34 1277
5326.03 1208
5326.72 1137
5327.41 1124
5328.10 1150
5328.79 1126
5329.47 1110
5330.16 1178
5330.85 1208
5331.54 1202
5332.23 1169
5332.92 1145
5333.61 1222
5334.30 1345
5334.99 1322
5335.67 1247
5336.36 1207
5337.05 1230
5337.74 1303
5338.43 1230
5339.12 1183
5339.81 1254
5340.50 1158
5341.19 1285
5341.88 1276
5342.57 1341
5343.26 1306
5343.95 1254
5344.64 1351
5345.33 1315
5346.02 1296
5346.71 1288
5347.40 1337
5348.09 1438
5348.78 1536
5349.47 1722
5350.16 1899
5350.85 1735
5351.54 1864
5352.23 2116
5352.92 2193
5353.61 2030
5354.30 1912
5354.99 1946
5355.68 1582
5356.37 1532
5357.06 1616
5357.75 1474
5358.44 1275
5359.13 1231
5359.82 1080
5360.51 1282
5361.20 1220
5361.89 1206
5362.58 1183
5363.27 1247
5363.97 1256
5364.66 1241
5365.35 1194
5366.04 1132
5366.73 1139
5367.42 1229
5368.11 1224
5368.80 1220
5369.49 1182
5370.19 1100
5370.88 1113
5371.57 1099
5372.26 1073
5372.95 1033
5373.64 1051
5374.33 1116
5375.03 1054
5375.72 991
5376.41 1029
5377.10 1072
5377.79 1009
5378.49 1036
5379.18 1019
5379.87 1059
5380.56 1077
5381.25 1156
5381.95 1028
5382.64 1065
5383.33 1095
5384.02 1072
5384.71 961
5385.41 1078
5386.10 1073
5386.79 1023
5387.48 1085
5388.18 1138
5388.87 1056
5389.56 1163
5390.25 1114
5390.95 1180
5391.64 1294
5392.33 1257
5393.02 1332
5393.72 1221
5394.41 1121
5395.10 1142
5395.80 1234
5396.49 1185
5397.18 1143
5397.88 1129
5398.57 1078
5399.26 1085
5399.95 1057
5400.65 1075
5401.34 1051
5402.03 1032
5402.73 984
5403.42 1054
5404.12 1184
5404.81 1109
5405.50 1184
5406.20 1049
5406.89 1049
5407.58 1035
5408.28 1067
5408.97 1198
5409.66 1081
5410.36 1166
5411.05 1099
5411.75 1125
5412.44 1096
5413.13 1078
5413.83 1126
5414.52 1163
5415.22 1085
5415.91 1009
5416.61 1059
5417.30 1148
5417.99 1077
5418.69 996
5419.38 989
5420.08 1088
5420.77 1115
5421.47 1048
5422.16 1054
5422.86 1061
5423.55 1102
5424.25 1088
5424.94 1122
5425.64 1126
5426.33 1210
5427.03 1103
5427.72 1079
5428.42 1074
5429.11 996
5429.81 1103
5430.50 1151
5431.20 1145
5431.89 1148
5432.59 1185
5433.28 1075
5433.98 1014
5434.67 1126
5435.37 1177
5436.06 1084
5436.76 1267
5437.46 1185
5438.15 1258
5438.85 1225
5439.54 1235
5440.24 1283
5440.93 1234
5441.63 1138
5442.33 1188
5443.02 1170
5443.72 1154
5444.41 1312
5445.11 1536
5445.81 1469
5446.50 1535
5447.20 1566
5447.90 1542
5448.59 1729
5449.29 1840
5449.98 1869
5450.68 1886
5451.38 1700
5452.07 1695
5452.77 1520
5453.47 1568
5454.16 1487
5454.86 1368
5455.56 1456
5456.25 1317
5456.95 1260
5457.65 1194
5458.35 1310
5459.04 1296
5459.74 1273
5460.44 1271
5461.13 1325
5461.83 1376
5462.53 1329
5463.23 1465
5463.92 1573
5464.62 1485
5465.32 1619
5466.02 1413
5466.71 1573
5467.41 1657
5468.11 1452
5468.81 1526
5469.50 1431
5470.20 1465
5470.90 1486
5471.60 1548
5472.29 1492
5472.99 1667
5473.69 1570
5474.39 1600
5475.09 1528
5475.78 1450
5476.48 1451
5477.18 1669
5477.88 1708
5478.58 1674
5479.28 1862
5479.97 2006
5480.67 2239
5481.37 2203
5482.07 2277
5482.77 2426
5483.47 2447
5484.17 2172
5484.86 1946
5485.56 1988
5486.26 1921
5486.96 1791
5487.66 1843
5488.36 1930
5489.06 1792
5489.76 1786
5490.45 1806
5491.15 1911
5491.85 1916
5492.55 1818
5493.25 1806
5493.95 1865
5494.65 1772
5495.35 1964
5496.05 1993
5496.75 1981
5497.45 1866
5498.15 2091
5498.85 2335
5499.55 2782
5500.25 2925
5500.95 3217
5501.65 3508
5502.35 3995
5503.04 4125
5503.74 3559
5504.44 3536
5505.14 3169
5505.84 2550
5506.54 2555
5507.24 2313
5507.94 1952
5508.65 2109
5509.35 1988
5510.05 1778
5510.75 1906
5511.45 1810
5512.15 1907
5512.85 1798
5513.55 1736
5514.25 1778
5514.95 1724
5515.65 1693
5516.35 1744
5517.05 1635
5517.75 1589
5518.45 1694
5519.15 1697
5519.85 1757
5520.56 1701
5521.26 1614
5521.96 1639
5522.66 1698
5523.36 1568
5524.06 1670
5524.76 1508
5525.46 1601
5526.16 1534
5526.87 1366
5527.57 1387
5528.27 1363
5528.97 1307
5529.67 1260
5530.37 1327
5531.07 1220
5531.78 1361
5532.48 1199
5533.18 1187
5533.88 1185
5534.58 1241
5535.29 1190
5535.99 1295
5536.69 1152
5537.39 1153
5538.09 1166
5538.80 1206
5539.50 1258
5540.20 1237
5540.90 1180
5541.60 1235
5542.31 1213
5543.01 1204
5543.71 1181
5544.41 1329
5545.12 1196
5545.82 1241
5546.52 1216
5547.22 1240
5547.93 1417
5548.63 1297
5549.33 1278
5550.04 1155
5550.74 1204
5551.44 1227
5552.14 1169
5552.85 1140
5553.55 1235
5554.25 1225
5554.96 1124
5555.66 1069
5556.36 1154
5557.07 1152
5557.77 1120
5558.47 1184
5559.18 1187
5559.88 1149
5560.58 1097
5561.29 1100
5561.99 1189
5562.69 1198
5563.40 1258
5564.10 1167
5564.80 1135
5565.51 1198
5566.21 1194
5566.92 1176
5567.62 1093
5568.32 1061
5569.03 1148
5569.73 1191
5570.44 1171
5571.14 1152
5571.84 1135
5572.55 1176
5573.25 1234
5573.96 1203
5574.66 1269
5575.37 1134
5576.07 1268
5576.78 1236
5577.48 1239
5578.18 1218
5578.89 1145
5579.59 1171
5580.30 1215
5581.00 1061
5581.71 1210
5582.41 1177
5583.12 1129
5583.82 1053
5584.53 1080
5585.23 1092
5585.94 1200
5586.64 1136
5587.35 1058
5588.05 1005
5588.76 1058
5589.46 1111
5590.17 1087
5590.88 1011
5591.58 1039
5592.29 1092
5592.99 1032
5593.70 990
5594.40 1014
5595.11 1108
5595.81 1114
5596.52 1006
5597.23 1003
5597.93 971
5598.64 950
5599.34 902
5600.05 949
5600.76 1087
5601.46 1080
5602.17 1066
5602.87 1114
5603.58 1101
5604.29 995
5604.99 1131
5605.70 1079
5606.41 1037
5607.11 1095
5607.82 1019
5608.52 957
5609.23 882
5609.94 993
5610.64 1012
5611.35 977
5612.06 1033
5612.76 1059
5613.47 1064
5614.18 1052
5614.89 1075
5615.59 1182
5616.30 1102
5617.01 1054
5617.71 1064
5618.42 1070
5619.13 1005
5619.84 1039
5620.54 1030
5621.25 1031
5621.96 928
5622.66 981
5623.37 1045
5624.08 1096
5624.79 1070
5625.49 1067
5626.20 1006
5626.91 1034
5627.62 1156
5628.33 1193
5629.03 1214
5629.74 1128
5630.45 1064
5631.16 1126
5631.87 1121
5632.57 1058
5633.28 1091
5633.99 1054
5634.70 982
5635.41 1025
5636.11 1097
5636.82 1052
5637.53 1124
5638.24 1069
5638.95 1126
5639.66 1150
5640.36 1376
5641.07 1395
5641.78 1212
5642.49 1156
5643.20 1225
5643.91 1248
5644.62 1204
5645.33 1141
5646.03 1177
5646.74 1158
5647.45 1109
5648.16 1116
5648.87 1198
5649.58 1104
5650.29 1042
5651.00 1038
5651.71 1128
5652.42 1119
5653.13 1092
5653.84 1144
5654.54 1181
5655.25 1132
5655.96 1101
5656.67 1032
5657.38 1152
5658.09 1126
5658.80 996
5659.51 998
5660.22 1146
5660.93 1136
5661.64 1152
5662.35 1157
5663.06 1156
5663.77 1157
5664.48 1257
5665.19 1235
5665.90 1166
5666.61 1118
5667.32 1219
5668.03 1163
5668.74 1145
5669.45 1272
5670.16 1435
5670.87 1571
5671.58 1487
5672.29 1566
5673.01 1630
5673.72 1519
5674.43 1487
5675.14 1412
5675.85 1464
5676.56 1304
5677.27 1247
5677.98 1265
5678.69 1172
5679.40 1176
5680.11 1231
5680.82 1278
5681.54 1192
5682.25 1087
5682.96 1196
5683.67 1346
5684.38 1113
5685.09 1212
5685.80 1230
5686.51 1288
5687.23 1142
5687.94 1277
5688.65 1359
5689.36 1206
5690.07 1039
5690.78 1056
5691.50 1202
5692.21 1183
5692.92 1079
5693.63 1107
5694.34 1224
5695.06 1222
5695.77 1123
5696.48 1000
5697.19 977
5697.90 942
5698.62 1032
5699.33 1021
5700.04 960
5700.75 956
5701.46 1040
5702.18 1064
5702.89 1063
5703.60 997
5704.31 1007
5705.03 933
5705.74 905
5706.45 955
5707.17 1106
5707.88 1168
5708.59 1040
5709.30 1015
5710.02 929
5710.73 916
5711.44 906
5712.16 922
5712.87 940
5713.58 963
5714.30 957
5715.01 853
5715.72 861
5716.43 981
5717.15 1028
5717.86 976
5718.58 963
5719.29 972
5720.00 1012
5720.72 980
5721.43 1057
5722.14 1033
5722.86 971
5723.57 1015
5724.28 1054
5725.00 1143
5725.71 1245
5726.43 1191
5727.14 1331
5727.85 1385
5728.57 1408
5729.28 1348
5730.00 1513
5730.71 1459
5731.42 1578
5732.14 1334
5732.85 1274
5733.57 1292
5734.28 1401
5735.00 1241
5735.71 1191
5736.43 1170
5737.14 1078
5737.85 1134
5738.57 1030
5739.28 1089
5740.00 1105
5740.71 1061
5741.43 1029
5742.14 1029
5742.86 1046
5743.57 958
5744.29 1005
5745.00 1059
5745.72 988
5746.43 997
5747.15 1073
5747.86 1053
5748.58 1120
5749.30 1091
5750.01 1034
5750.73 1147
5751.44 1063
5752.16 1153
5752.87 1216
5753.59 1178
5754.30 1150
5755.02 1276
5755.74 1224
5756.45 1160
5757.17 1299
5757.88 1286
5758.60 1310
5759.31 1402
5760.03 1257
5760.75 1215
5761.46 1123
5762.18 1060
5762.90 1029
5763.61 1126
5764.33 1096
5765.04 998
5765.76 1069
5766.48 1026
5767.19 1102
5767.91 1095
5768.63 1140
5769.34 1101
5770.06 1064
5770.78 1068
5771.49 1163
5772.21 1265
5772.93 1198
5773.64 1156
5774.36 1096
5775.08 1110
5775.79 1114
5776.51 1106
5777.23 1080
5777.95 1086
5778.66 1115
5779.38 1131
5780.10 1179
5780.81 1188
5781.53 1050
5782.25 1120
5782.97 1165
5783.68 1173
5784.40 1096
5785.12 1093
5785.84 1123
5786.55 1193
5787.27 1252
5787.99 1105
5788.71 1192
5789.43 1161
5790.14 1238
5790.86 1258
5791.58 1247
5792.30 1278
5793.02 1232
5793.73 1315
5794.45 1419
5795.17 1488
5795.89 1527
5796.61 1482
5797.33 1658
5798.04 1853
5798.76 1768
5799.48 2178
5800.20 2755
5800.92 3090
5801.64 3229
5802.36 3309
5803.07 3492
5803.79 3348
5804.51 2730
5805.23 2438
5805.95 2343
5806.67 1976
5807.39 1807
5808.11 1890
5808.82 1830
5809.54 1705
5810.26 1548
5810.98 1483
5811.70 1502
5812.42 1473
5813.14 1528
5813.86 1595
5814.58 1516
5815.30 1557
5816.02 1552
5816.74 1588
5817.46 1642
5818.18 1596
5818.90 1690
5819.62 1534
5820.34 1449
5821.06 1430
5821.78 1466
5822.50 1446
5823.22 1406
5823.94 1548
5824.66 1484
5825.38 1481
5826.10 1318
5826.82 1307
5827.54 1300
5828.26 1273
5828.98 1235
5829.70 1158
5830.42 1102
5831.14 1143
5831.86 1184
5832.58 1207
5833.30 1234
5834.02 1174
5834.74 1170
5835.46 1173
5836.18 1212
5836.90 1172
5837.62 1173
5838.34 1192
5839.07 1113
5839.79 1136
5840.51 1180
5841.23 1152
5841.95 1319
5842.67 1171
5843.39 1253
5844.11 1322
5844.83 1136
5845.56 1079
5846.28 1040
5847.00 1030
5847.72 1039
5848.44 1014
5849.16 1058
5849.88 1035
5850.61 1005
5851.33 1054
5852.05 1150
5852.77 1078
5853.49 1104
5854.22 1006
5854.94 1011
5855.66 1088
5856.38 1090
5857.10 1116
5857.83 1103
5858.55 1087
5859.27 1062
5859.99 1041
5860.71 1113
5861.44 1144
5862.16 1111
5862.88 954
5863.60 1067
5864.33 1034
5865.05 1017
5865.77 1028
5866.49 935
5867.22 890
5867.94 952
5868.66 997
5869.38 1122
5870.11 963
5870.83 952
5871.55 1060
5872.28 985
5873.00 1056
5873.72 1015
5874.45 1034
5875.17 989
5875.89 1042
5876.62 1020
5877.34 1046
5878.06 972
5878.79 1074
5879.51 1029
5880.23 1038
5880.96 982
5881.68 1047
5882.40 1129
5883.13 1032
5883.85 1085
5884.57 1091
5885.30 1077
5886.02 1148
5886.75 1112
5887.47 1065
5888.19 1036
5888.92 1079
5889.64 1024
5890.37 937
5891.09 978
5891.81 971
5892.54 877
5893.26 985
5893.99 1047
5894.71 969
5895.44 1026
5896.16 918
5896.88 890
5897.61 959
5898.33 1040
5899.06 1071
5899.78 992
5900.51 1029
5901.23 1102
5901.96 1019
5902.68 948
5903.41 1063
5904.13 1101
5904.86 1034
5905.58 1071
5906.31 1009
5907.03 1027
5907.76 1111
5908.48 1042
5909.21 1049
5909.93 1208
5910.66 983
5911.38 1029
5912.11 1122
5912.83 1215
5913.56 1193
5914.29 1097
5915.01 1054
5915.74 1173
5916.46 1106
5917.19 1131
5917.91 1209
5918.64 1341
5919.37 1149
5920.09 1086
5920.82 1006
5921.54 1078
5922.27 1028
5923.00 1168
5923.72 1079
5924.45 1217
5925.17 1184
5925.90 1134
5926.63 1157
5927.35 1136
5928.08 1077
5928.81 1025
5929.53 1131
5930.26 1140
5930.99 1168
5931.71 1240
5932.44 1262
5933.17 1242
5933.89 1261
5934.62 1351
5935.35 1155
5936.07 1228
5936.80 1230
5937.53 1267
5938.25 1373
5938.98 1351
5939.71 1333
5940.44 1309
5941.16 1368
5941.89 1330
5942.62 1375
5943.35 1428
5944.07 1428
5944.80 1413
5945.53 1488
5946.26 1452
5946.98 1488
5947.71 1618
5948.44 1596
5949.17 1644
5949.89 1651
5950.62 1670
5951.35 1721
5952.08 1712
5952.80 1787
5953.53 1845
5954.26 1775
5954.99 1956
5955.72 1975
5956.45 1982
5957.17 1870
5957.90 1835
5958.63 1810
5959.36 1856
5960.09 1906
5960.82 1789
5961.54 1852
5962.27 1713
5963.00 1931
5963.73 2003
5964.46 2003
5965.19 2094
5965.92 2258
5966.64 2509
5967.37 2669
5968.10 2889
5968.83 2859
5969.56 2926
5970.29 2921
5971.02 2740
5971.75 2689
5972.48 2594
5973.21 2363
5973.93 2302
5974.66 2341
5975.39 2187
5976.12 2192
5976.85 2182
5977.58 2312
5978.31 2512
5979.04 2314
5979.77 2385
5980.50 2555
5981.23 2569
5981.96 2519
5982.69 2471
5983.42 2501
5984.15 2480
5984.88 2653
5985.61 2654
5986.34 2704
5987.07 2912
5987.80 2628
5988.53 2593
5989.26 2584
5989.99 2610
5990.72 2464
5991.45 2556
5992.18 2599
5992.91 2641
5993.64 2552
5994.37 2554
5995.10 2481
5995.83 2734
5996.56 2829
5997.29 2843
5998.02 2814
5998.75 2646
5999.49 2770
6000.22 2959
6000.95 2937
6001.68 2747
6002.41 2782
6003.14 2888
6003.87 2706
6004.60 2755
6005.33 2584
6006.06 2622
6006.80 2715
6007.53 2977
6008.26 3254
6008.99 3401
6009.72 3527
6010.45 4223
6011.18 4689
6011.92 5589
6012.65 6296
6013.38 6800
6014.11 7142
6014.84 7554
6015.57 7487
6016.31 7634
6017.04 7041
6017.77 6444
6018.50 5995
6019.23 5207
6019.97 4575
6020.70 3951
6021.43 3635
6022.16 3355
6022.89 3046
6023.63 2779
6024.36 2489
6025.09 2214
6025.82 2287
6026.56 2232
6027.29 2222
6028.02 1995
6028.75 1970
6029.49 1944
6030.22 2102
6030.95 2061
6031.68 1932
6032.42 1911
6033.15 2018
6033.88 1866
6034.62 1887
6035.35 1996
6036.08 2010
6036.81 1874
6037.55 1966
6038.28 2063
6039.01 1923
6039.75 1823
6040.48 2080
6041.21 2136
6041.95 2150
6042.68 2195
6043.41 2051
6044.15 2208
6044.88 2318
6045.61 2259
6046.35 2299
6047.08 2250
6047.82 2278
6048.55 2205
6049.28 2316
6050.02 2397
6050.75 2501
6051.49 2526
6052.22 2503
6052.95 2668
6053.69 2831
6054.42 2797
6055.16 2941
6055.89 2919
6056.62 2625
6057.36 2659
6058.09 2555
6058.83 2348
6059.56 2196
6060.30 2197
6061.03 2255
6061.77 2084
6062.50 2005
6063.23 2152
6063.97 2187
6064.70 1982
6065.44 2032
6066.17 1985
6066.91 2087
6067.64 1966
6068.38 1993
6069.11 1941
6069.85 2072
6070.58 2090
6071.32 1879
6072.05 1928
6072.79 1842
6073.52 1724
6074.26 1887
6075.00 1791
6075.73 1697
6076.47 1740
6077.20 1749
6077.94 1755
6078.67 1794
6079.41 1721
6080.14 1793
6080.88 1697
6081.62 1764
6082.35 1676
6083.09 1612
6083.82 1725
6084.56 1786
6085.30 1783
6086.03 1826
6086.77 1727
6087.50 1549
6088.24 1629
6088.98 1608
6089.71 1714
6090.45 1761
6091.19 1661
6091.92 1649
6092.66 1661
6093.39 1773
6094.13 1741
6094.87 1664
6095.60 1679
6096.34 1607
6097.08 1627
6097.81 1795
6098.55 1718
6099.29 1638
6100.03 1494
6100.76 1471
6101.50 1410
6102.24 1557
6102.97 1636
6103.71 1622
6104.45 1578
6105.18 1562
6105.92 1486
6106.66 1507
6107.40 1553
6108.13 1398
6108.87 1433
6109.61 1399
6110.35 1579
6111.08 1732
6111.82 1532
6112.56 1540
6113.30 1517
6114.03 1684
6114.77 1590
6115.51 1533
6116.25 1617
6116.99 1546
6117.72 1633
6118.46 1652
6119.20 1652
6119.94 1641
6120.68 1676
6121.41 1720
6122.15 1578
6122.89 1620
6123.63 1689
6124.37 1679
6125.11 1602
6125.84 1631
6126.58 1639
6127.32 1692
6128.06 1712
6128.80 1710
6129.54 1648
6130.28 1647
6131.02 1751
6131.75 1799
6132.49 1820
6133.23 1773
6133.97 1745
6134.71 1651
6135.45 1744
6136.19 1864
6136.93 1811
6137.67 1874
6138.41 1826
6139.14 1782
6139.88 1878
6140.62 1751
6141.36 1806
6142.10 1912
6142.84 1728
6143.58 1757
6144.32 1682
6145.06 1637
6145.80 1756
6146.54 1703
6147.28 1648
6148.02 1672
6148.76 1753
6149.50 1771
6150.24 1758
6150.98 1767
6151.72 1851
6152.46 1890
6153.20 1854
6153.94 1787
6154.68 1806
6155.42 1965
6156.16 1981
6156.90 1953
6157.64 1962
6158.38 1966
6159.12 1978
6159.86 1932
6160.60 1952
6161.34 1958
6162.08 2108
6162.82 2132
6163.57 2151
6164.31 2244
6165.05 2320
6165.79 2458
6166.53 2510
6167.27 2656
6168.01 2684
6168.75 2827
6169.49 2863
6170.23 2985
6170.98 2825
6171.72 2669
6172.46 2573
6173.20 2541
6173.94 2580
6174.68 2432
6175.42 2552
6176.16 2380
6176.91 2490
6177.65 2457
6178.39 2415
6179.13 2354
6179.87 2489
6180.61 2356
6181.36 2379
6182.10 2512
6182.84 2785
6183.58 2795
6184.32 2687
6185.07 2754
6185.81 2866
6186.55 2646
6187.29 2745
6188.03 2783
6188.78 2859
6189.52 2968
6190.26 2824
6191.00 2969
6191.75 3079
6192.49 3307
6193.23 3367
6193.97 3281
6194.72 3377
6195.46 3632
6196.20 3553
6196.94 3337
6197.69 3330
6198.43 3578
6199.17 3672
6199.92 3472
6200.66 3418
6201.40 3272
6202.15 3478
6202.89 3384
6203.63 3638
6204.37 3900
6205.12 4464
6205.86 5167
6206.60 5963
6207.35 7291
6208.09 9393
6208.83 11747
6209.58 13410
6210.32 15302
6211.07 16507
6211.81 16732
6212.55 16210
6213.30 15477
6214.04 13543
6214.78 11997
6215.53 10181
6216.27 8302
6217.02 7029
6217.76 5633
6218.50 4878
6219.25 4473
6219.99 3937
6220.74 3538
6221.48 3447
6222.22 3456
6222.97 3656
6223.71 3798
6224.46 4146
6225.20 4301
6225.95 4268
6226.69 4433
6227.44 4521
6228.18 4262
6228.92 4111
6229.67 3870
6230.41 3428
6231.16 3145
6231.90 2851
6232.65 2757
6233.39 2351
6234.14 2421
6234.88 2247
6235.63 2271
6236.37 2139
6237.12 2266
6237.86 2389
6238.61 2500
6239.35 2362
6240.10 2490
6240.85 2629
6241.59 2593
6242.34 2707
6243.08 2647
6243.83 2621
6244.57 2694
6245.32 2770
6246.06 2930
6246.81 2862
6247.56 3294
6248.30 3594
6249.05 3795
6249.79 3830
6250.54 3878
6251.29 3936
6252.03 3854
6252.78 3758
6253.52 3258
6254.27 3061
6255.02 2958
6255.76 2875
6256.51 2635
6257.26 2591
6258.00 2602
6258.75 2697
6259.49 2705
6260.24 2604
6260.99 2665
6261.73 2602
6262.48 2578
6263.23 2574
6263.97 2520
6264.72 2547
6265.47 2478
6266.21 2503
6266.96 2557
6267.71 2432
6268.46 2508
6269.20 2451
6269.95 2407
6270.70 2396
6271.44 2403
6272.19 2409
6272.94 2509
6273.69 2457
6274.43 2467
6275.18 2583
6275.93 2531
6276.68 2572
6277.42 2594
6278.17 2804
6278.92 2933
6279.67 2761
6280.41 2752
6281.16 2687
6281.91 2422
6282.66 2374
6283.41 2285
6284.15 2158
6284.90 2151
6285.65 2216
6286.40 2185
6287.15 2076
6287.89 2061
6288.64 2290
6289.39 2280
6290.14 2273
6290.89 2165
6291.64 2194
6292.38 2074
6293.13 2226
6293.88 2264
6294.63 2122
6295.38 1910
6296.13 1800
6296.88 1936
6297.62 1932
6298.37 1843
6299.12 1942
6299.87 1899
6300.62 1999
6301.37 1908
6302.12 1835
6302.87 1799
6303.62 1917
6304.37 1817
6305.11 1825
6305.86 1894
6306.61 1894
6307.36 1864
6308.11 1906
6308.86 2007
6309.61 1874
6310.36 1858
6311.11 1925
6311.86 1906
6312.61 1966
6313.36 1897
6314.11 1942
6314.86 1955
6315.61 2031
6316.36 1859
6317.11 1940
6317.86 1804
6318.61 1853
6319.36 1975
6320.11 1973
6320.86 1803
6321.61 1856
6322.36 1741
6323.11 1763
6323.86 1810
6324.61 1799
6325.36 1747
6326.11 1801
6326.86 1779
6327.61 1737
6328.36 1633
6329.11 1721
6329.86 1703
6330.61 1671
6331.37 1815
6332.12 1703
6332.87 1586
6333.62 1524
6334.37 1560
6335.12 1649
6335.87 1697
6336.62 1674
6337.37 1653
6338.12 1692
6338.88 1745
6339.63 1742
6340.38 1658
6341.13 1647
6341.88 1726
6342.63 1636
6343.38 1605
6344.14 1736
6344.89 1732
6345.64 1635
6346.39 1626
6347.14 1669
6347.89 1685
6348.65 1633
6349.40 1668
6350.15 1660
6350.90 1755
6351.65 1820
6352.41 1955
6353.16 1946
6353.91 1991
6354.66 1904
6355.41 2031
6356.17 1838
6356.92 1935
6357.67 1980
6358.42 1853
6359.18 1816
6359.93 1736
6360.68 1797
6361.43 1726
6362.19 1752
6362.94 1760
6363.69 1731
6364.44 1719
6365.20 1649
6365.95 1574
6366.70 1747
6367.46 1697
6368.21 1588
6368.96 1694
6369.71 1622
6370.47 1764
6371.22 1741
6371.97 1635
6372.73 1612
6373.48 1594
6374.23 1609
6374.99 1565
6375.74 1557
6376.49 1569
6377.25 1682
6378.00 1600
6378.75 1596
6379.51 1615
6380.26 1575
6381.02 1582
6381.77 1607
6382.52 1539
6383.28 1604
6384.03 1508
6384.78 1525
6385.54 1518
6386.29 1513
6387.05 1363
6387.80 1547
6388.56 1478
6389.31 1551
6390.06 1547
6390.82 1484
6391.57 1499
6392.33 1620
6393.08 1672
6393.84 1595
6394.59 1451
6395.34 1464
6396.10 1497
6396.85 1453
6397.61 1473
6398.36 1525
6399.12 1475
6399.87 1410
6400.63 1453
6401.38 1426
6402.14 1472
6402.89 1471
6403.65 1293
6404.40 1382
6405.16 1478
6405.91 1542
6406.67 1417
6407.42 1273
6408.18 1468
6408.93 1398
6409.69 1447
6410.45 1535
6411.20 1556
6411.96 1550
6412.71 1553
6413.47 1501
6414.22 1529
6414.98 1465
6415.73 1475
6416.49 1534
6417.25 1488
6418.00 1394
6418.76 1411
6419.51 1439
6420.27 1361
6421.03 1469
6421.78 1523
6422.54 1438
6423.29 1484
6424.05 1491
6424.81 1392
6425.56 1372
6426.32 1370
6427.08 1410
6427.83 1444
6428.59 1439
6429.35 1466
6430.10 1415
6430.86 1376
6431.62 1342
6432.37 1390
6433.13 1380
6433.89 1445
6434.64 1470
6435.40 1417
6436.16 1558
6436.91 1548
6437.67 1429
6438.43 1472
6439.19 1535
6439.94 1453
6440.70 1379
6441.46 1436
6442.21 1523
6442.97 1490
6443.73 1549
6444.49 1526
6445.24 1488
6446.00 1512
6446.76 1385
6447.52 1488
6448.28 1467
6449.03 1484
6449.79 1492
6450.55 1391
6451.31 1472
6452.06 1383
6452.82 1467
6453.58 1486
6454.34 1423
6455.10 1364
6455.85 1526
6456.61 1589
6457.37 1518
6458.13 1628
6458.89 1542
6459.65 1552
6460.40 1487
6461.16 1594
6461.92 1592
6462.68 1511
6463.44 1530
6464.20 1581
6464.96 1484
6465.71 1681
6466.47 1680
6467.23 1604
6467.99 1500
6468.75 1584
6469.51 1678
6470.27 1774
6471.03 1666
6471.79 1724
6472.54 1766
6473.30 1818
6474.06 1672
6474.82 1768
6475.58 1877
6476.34 1767
6477.10 1964
6477.86 1882
6478.62 1874
6479.38 1999
6480.14 1997
6480.90 1859
6481.66 1846
6482.42 1908
6483.18 1928
6483.94 2138
6484.70 2085
6485.46 2153
6486.22 2062
6486.98 2060
6487.74 2065
6488.50 2264
6489.26 2181
6490.02 2217
6490.78 2235
6491.54 2350
6492.30 2393
6493.06 2445
6493.82 2539
6494.58 2687
6495.34 2701
6496.10 2816
6496.86 2833
6497.62 2794
6498.38 2676
6499.14 2991
6499.90 2796
6500.66 2684
6501.42 2782
6502.19 2797
6502.95 2887
6503.71 2862
6504.47 2956
6505.23 2855
6505.99 2851
6506.75 3057
6507.51 3065
6508.27 3089
6509.04 3006
6509.80 3182
6510.56 3331
6511.32 3341
6512.08 3395
6512.84 3453
6513.60 3564
6514.37 3360
6515.13 3372
6515.89 3439
6516.65 3308
6517.41 3543
6518.17 3514
6518.94 3507
6519.70 3726
6520.46 3747
6521.22 3876
6521.98 4026
6522.75 4152
6523.51 4386
6524.27 4601
6525.03 4800
6525.79 5004
6526.56 5036
6527.32 5429
6528.08 5977
6528.84 6026
6529.61 6115
6530.37 6430
6531.13 6548
6531.89 6454
6532.66 6617
6533.42 6959
6534.18 7624
6534.94 8921
6535.71 10854
6536.47 12928
6537.23 15462
6538.00 17334
6538.76 17711
6539.52 17613
6540.29 17103
6541.05 15078
6541.81 13404
6542.57 11423
6543.34 9223
6544.10 7475
6544.86 6366
6545.63 5235
6546.39 4582
6547.16 4070
6547.92 3703
6548.68 3314
6549.45 3195
6550.21 3278
6550.97 3151
6551.74 2976
6552.50 3112
6553.26 3052
6554.03 3061
6554.79 2912
6555.56 2849
6556.32 2736
6557.08 2759
6557.85 2701
6558.61 2634
6559.38 2675
6560.14 2543
6560.91 2472
6561.67 2489
6562.43 2789
6563.20 2907
6563.96 2988
6564.73 3153
6565.49 3280
6566.26 3232
6567.02 3221
6567.79 3219
6568.55 3353
6569.32 3208
6570.08 3189
6570.85 3268
6571.61 3238
6572.38 3170
6573.14 3355
6573.91 3506
6574.67 3700
6575.44 3885
6576.20 4144
6576.97 4065
6577.73 4107
6578.50 4099
6579.26 4164
6580.03 4404
6580.79 4274
6581.56 4317
6582.32 4260
6583.09 4040
6583.86 4129
6584.62 3949
6585.39 3811
6586.15 3617
6586.92 3453
6587.68 3270
6588.45 3426
6589.22 3543
6589.98 3396
6590.75 3712
6591.51 3994
6592.28 3977
6593.05 4181
6593.81 4523
6594.58 4914
6595.35 5174
6596.11 5555
6596.88 5611
6597.64 5545
6598.41 5225
6599.18 4892
6599.94 4662
6600.71 4321
6601.48 3993
6602.24 3720
6603.01 3413
6603.78 3263
6604.54 3268
6605.31 2990
6606.08 2854
6606.85 3076
6607.61 2898
6608.38 2933
6609.15 2939
6609.91 2864
6610.68 2786
6611.45 2954
6612.22 2880
6612.98 2990
6613.75 2888
6614.52 2857
6615.28 2668
6616.05 2726
6616.82 2842
6617.59 2706
6618.36 2626
6619.12 2411
6619.89 2477
6620.66 2462
6621.43 2612
6622.19 2501
6622.96 2537
6623.73 2372
6624.50 2463
6625.27 2620
6626.03 2672
6626.80 2393
6627.57 2345
6628.34 2334
6629.11 2247
6629.88 2276
6630.64 2454
6631.41 2420
6632.18 2530
6632.95 2704
6633.72 2773
6634.49 2901
6635.25 3068
6636.02 3232
6636.79 3161
6637.56 3194
6638.33 3126
6639.10 3074
6639.87 3042
6640.64 2777
6641.41 2679
6642.17 2458
6642.94 2330
6643.71 2362
6644.48 2207
6645.25 2132
6646.02 2156
6646.79 2150
6647.56 2106
6648.33 2068
6649.10 2215
6649.87 2174
6650.64 2129
6651.41 2237
6652.18 2144
6652.95 2354
6653.71 2194
6654.48 2245
6655.25 2211
6656.02 2253
6656.79 2149
6657.56 2185
6658.33 2207
6659.10 2161
6659.87 2107
6660.64 2085
6661.41 1980
6662.18 1999
6662.95 1968
6663.72 2014
6664.50 2003
6665.27 1966
6666.04 2068
6666.81 2069
6667.58 2091
6668.35 2124
6669.12 1991
6669.89 2190
6670.66 2015
6671.43 2054
6672.20 2136
6672.97 2100
6673.74 2243
6674.51 2076
6675.28 2066
6676.06 2091
6676.83 2132
6677.60 2084
6678.37 2104
6679.14 2086
6679.91 2135
6680.68 2046
6681.45 2184
6682.22 2052
6683.00 2215
6683.77 2446
6684.54 2523
6685.31 2674
6686.08 2592
6686.85 2710
6687.63 2778
6688.40 2774
6689.17 2687
6689.94 2589
6690.71 2555
6691.48 2217
6692.26 2218
6693.03 2157
6693.80 2208
6694.57 1993
6695.34 1955
6696.12 1911
6696.89 1928
6697.66 2002
6698.43 1991
6699.21 1766
6699.98 1836
6700.75 1938
6701.52 1883
6702.30 1965
6703.07 1953
6703.84 1970
6704.61 1899
6705.39 1828
6706.16 1926
6706.93 1859
6707.70 1890
6708.48 1813
6709.25 1814
6710.02 1893
6710.80 1822
6711.57 1935
6712.34 1897
6713.12 1756
6713.89 1794
6714.66 1847
6715.44 1757
6716.21 1742
6716.98 1672
6717.76 1721
6718.53 1730
6719.30 1646
6720.08 1678
6720.85 1674
6721.62 1683
6722.40 1647
6723.17 1581
6723.94 1770
6724.72 1712
6725.49 1596
6726.27 1699
6727.04 1708
6727.81 1691
6728.59 1628
6729.36 1575
6730.14 1632
6730.91 1656
6731.68 1633
6732.46 1631
6733.23 1559
6734.01 1629
6734.78 1636
6735.56 1720
6736.33 1633
6737.10 1654
6737.88 1678
6738.65 1745
6739.43 1766
6740.20 1701
6740.98 1682
6741.75 1795
6742.53 1697
6743.30 1639
6744.08 1688
6744.85 1694
6745.63 1729
6746.40 1915
6747.18 1770
6747.95 1744
6748.73 1793
6749.50 1959
6750.28 1930
6751.05 2112
6751.83 2179
6752.60 2254
6753.38 2264
6754.16 2286
6754.93 2158
6755.71 2160
6756.48 2182
6757.26 2155
6758.03 2026
6758.81 1814
6759.59 1863
6760.36 1871
6761.14 1662
6761.91 1715
6762.69 1604
6763.46 1698
6764.24 1577
6765.02 1593
6765.79 1613
6766.57 1592
6767.35 1594
6768.12 1673
6768.90 1623
6769.67 1523
6770.45 1619
6771.23 1761
6772.00 1760
6772.78 1619
6773.56 1686
6774.33 1702
6775.11 1651
6775.89 1552
6776.66 1587
6777.44 1554
6778.22 1665
6778.99 1689
6779.77 1797
6780.55 1758
6781.33 1649
6782.10 1721
6782.88 1701
6783.66 1683
6784.43 1595
6785.21 1647
6785.99 1589
6786.77 1500
6787.54 1475
6788.32 1578
6789.10 1644
6789.88 1562
6790.65 1473
6791.43 1432
6792.21 1413
6792.99 1453
6793.76 1465
6794.54 1506
6795.32 1450
6796.10 1398
6796.88 1483
6797.65 1448
6798.43 1509
6799.21 1474
6799.99 1566
6800.77 1545
6801.55 1507
6802.32 1602
6803.10 1641
6803.88 1602
6804.66 1642
6805.44 1693
6806.22 1712
6806.99 1760
6807.77 1623
6808.55 1629
6809.33 1546
6810.11 1476
6810.89 1454
6811.67 1545
6812.44 1488
6813.22 1565
6814.00 1506
6814.78 1558
6815.56 1508
6816.34 1418
6817.12 1470
6817.90 1619
6818.68 1479
6819.46 1379
6820.24 1524
6821.02 1428
6821.79 1436
6822.57 1408
6823.35 1534
6824.13 1568
6824.91 1471
6825.69 1454
6826.47 1471
6827.25 1425
6828.03 1476
6828.81 1546
6829.59 1585
6830.37 1484
6831.15 1457
6831.93 1460
6832.71 1479
6833.49 1504
6834.27 1578
6835.05 1567
6835.83 1561
6836.61 1548
6837.39 1535
6838.17 1441
6838.95 1438
6839.73 1527
6840.51 1559
6841.29 1693
6842.07 1472
6842.85 1419
6843.64 1467
6844.42 1409
6845.20 1496
6845.98 1562
6846.76 1550
6847.54 1547
6848.32 1722
6849.10 1716
6849.88 1959
6850.66 2258
6851.44 2645
6852.23 2884
6853.01 3024
6853.79 3175
6854.57 3246
6855.35 3150
6856.13 2756
6856.91 2441
6857.69 2171
6858.48 2065
6859.26 1874
6860.04 1628
6860.82 1620
6861.60 1598
6862.38 1534
6863.17 1543
6863.95 1636
6864.73 1643
6865.51 1826
6866.29 1887
6867.07 1891
6867.86 2004
6868.64 1924
6869.42 1977
6870.20 1996
6870.99 1883
6871.77 1731
6872.55 1812
6873.33 1777
6874.11 1689
6874.90 1647
6875.68 1620
6876.46 1663
6877.24 1806
6878.03 1681
6878.81 1682
6879.59 1769
6880.38 1813
6881.16 1926
6881.94 1869
6882.72 1920
6883.51 1999
6884.29 1954
6885.07 2056
6885.86 2189
6886.64 2261
6887.42 2558
6888.20 2884
6888.99 3104
6889.77 3200
6890.55 3245
6891.34 3287
6892.12 3162
6892.90 2887
6893.69 2682
6894.47 2366
6895.26 2202
6896.04 2192
6896.82 2079
6897.61 1894
6898.39 1905
6899.17 2063
6899.96 1998
6900.74 2008
6901.53 2010
6902.31 1978
6903.09 2010
6903.88 2088
6904.66 2087
6905.45 1984
6906.23 2062
6907.01 1942
6907.80 2031
6908.58 1999
6909.37 1966
6910.15 1997
6910.94 1946
6911.72 1830
6912.51 1776
6913.29 1747
6914.07 1770
6914.86 1717
6915.64 1765
6916.43 1849
6917.21 1749
6918.00 1711
6918.78 1784
6919.57 1759
6920.35 1789
6921.14 1851
6921.92 1875
6922.71 1874
6923.49 1755
6924.28 1742
6925.06 1871
6925.85 1984
6926.64 1956
6927.42 1989
6928.21 1900
6928.99 1910
6929.78 1909
6930.56 1903
6931.35 1856
6932.13 2047
6932.92 2022
6933.71 1996
6934.49 2145
6935.28 2153
6936.06 2315
6936.85 2403
6937.63 2203
6938.42 2253
6939.21 2222
6939.99 2105
6940.78 2148
6941.57 2105
6942.35 2301
6943.14 2275
6943.92 2420
6944.71 2378
6945.50 2512
6946.28 2611
6947.07 2650
6947.86 2662
6948.64 2678
6949.43 2717
6950.22 2715
6951.00 2766
6951.79 2644
6952.58 2695
6953.36 2586
6954.15 2589
6954.94 2528
6955.72 2695
6956.51 2660
6957.30 2669
6958.09 2825
6958.87 2884
6959.66 2762
6960.45 2671
6961.24 2886
6962.02 2891
6962.81 2874
6963.60 2931
6964.38 2939
6965.17 2806
6965.96 2752
6966.75 2879
6967.54 2888
6968.32 2803
6969.11 2936
6969.90 3248
6970.69 3133
6971.47 3111
6972.26 3175
6973.05 3315
6973.84 3291
6974.63 3260
6975.41 3223
6976.20 3304
6976.99 3337
6977.78 3378
6978.57 3150
6979.36 3416
6980.14 3678
6980.93 3719
6981.72 3914
6982.51 4236
6983.30 4574
6984.09 5645
6984.88 6822
6985.66 8014
6986.45 9188
6987.24 10270
6988.03 10618
6988.82 10902
6989.61 10315
6990.40 9698
6991.19 8546
6991.98 7453
6992.76 6389
6993.55 5534
6994.34 5135
6995.13 4741
6995.92 4423
6996.71 4688
6997.50 5000
6998.29 5819
6999.08 6719
6999.87 7810
7000.66 9175
7001.45 10242
7002.24 10507
7003.03 10580
7003.82 10198
7004.61 9469
7005.40 8270
7006.19 7215
7006.98 6069
7007.77 5334
7008.56 4628
7009.35 3829
7010.14 3429
7010.93 3305
7011.72 3241
7012.51 3305
7013.30 3290
7014.09 3387
7014.88 3440
7015.67 3452
7016.46 3435
7017.25 3274
7018.04 3367
7018.83 3297
7019.62 2974
7020.41 2717
7021.20 2606
7021.99 2661
7022.78 2614
7023.57 2602
7024.37 2632
7025.16 2562
7025.95 2790
7026.74 2902
7027.53 2868
7028.32 2939
7029.11 2956
7029.90 2942
7030.69 2730
7031.49 2656
7032.28 2564
7033.07 2499
7033.86 2551
7034.65 2492
7035.44 2389
7036.23 2402
7037.03 2398
7037.82 2468
7038.61 2548
7039.40 2555
7040.19 2744
7040.98 2673
7041.78 2571
7042.57 2777
7043.36 2519
7044.15 2568
7044.94 2597
7045.74 2574
7046.53 2436
7047.32 2391
7048.11 2525
7048.91 2503
7049.70 2537
7050.49 2710
7051.28 2797
7052.08 2892
7052.87 2992
7053.66 2865
7054.45 2719
7055.25 2597
7056.04 2466
7056.83 2490
7057.62 2406
7058.42 2300
7059.21 2223
7060.00 2222
7060.80 2326
7061.59 2356
7062.38 2338
7063.17 2281
7063.97 2244
7064.76 2227
7065.55 2262
7066.35 2352
7067.14 2280
7067.93 2218
7068.73 2196
7069.52 2077
7070.31 2105
7071.11 2151
7071.90 2139
7072.69 2139
7073.49 2166
7074.28 2301
7075.08 2133
7075.87 2132
7076.66 2065
7077.46 2092
7078.25 1923
7079.05 1951
7079.84 2051
7080.63 2041
7081.43 1999
7082.22 1926
7083.02 1977
7083.81 1888
7084.60 1838
7085.40 1943
7086.19 2014
7086.99 2103
7087.78 2266
7088.58 2255
7089.37 2385
7090.17 2571
7090.96 2558
7091.76 2471
7092.55 2424
7093.34 2273
7094.14 2121
7094.93 2041
7095.73 1858
7096.52 1842
7097.32 1676
7098.11 1585
7098.91 1680
7099.70 1603
7100.50 1529
7101.29 1569
7102.09 1529
7102.89 1488
7103.68 1527
7104.48 1537
7105.27 1506
7106.07 1464
7106.86 1487
7107.66 1429
7108.45 1478
7109.25 1446
7110.05 1425
7110.84 1483
7111.64 1399
7112.43 1382
7113.23 1427
7114.02 1469
7114.82 1526
7115.62 1556
7116.41 1596
7117.21 1486
7118.00 1470
7118.80 1420
7119.60 1464
7120.39 1517
7121.19 1343
7121.99 1388
7122.78 1522
7123.58 1371
7124.38 1368
7125.17 1330
7125.97 1324
7126.77 1311
7127.56 1356
7128.36 1404
7129.16 1365
7129.95 1465
7130.75 1468
7131.55 1416
7132.34 1420
7133.14 1385
7133.94 1411
7134.73 1441
7135.53 1343
7136.33 1316
7137.13 1346
7137.92 1446
7138.72 1390
7139.52 1413
7140.32 1350
7141.11 1340
7141.91 1372
7142.71 1355
7143.51 1367
7144.30 1304
7145.10 1335
7145.90 1321
7146.70 1366
7147.49 1407
7148.29 1358
7149.09 1333
7149.89 1402
7150.69 1377
7151.48 1351
7152.28 1353
7153.08 1364
7153.88 1265
7154.68 1298
7155.47 1285
7156.27 1322
7157.07 1374
7157.87 1366
7158.67 1373
7159.47 1375
7160.27 1263
7161.06 1296
7161.86 1285
7162.66 1271
7163.46 1232
7164.26 1254
7165.06 1291
7165.86 1171
7166.66 1293
7167.45 1290
7168.25 1304
7169.05 1299
7169.85 1246
7170.65 1269
7171.45 1306
7172.25 1249
7173.05 1276
7173.85 1246
7174.65 1332
7175.45 1325
7176.25 1367
7177.04 1165
7177.84 1202
7178.64 1152
7179.44 1201
7180.24 1127
7181.04 1189
7181.84 1314
7182.64 1283
7183.44 1370
7184.24 1376
7185.04 1387
7185.84 1524
7186.64 1470
7187.44 1370
7188.24 1302
7189.04 1243
7189.84 1119
7190.64 1119
7191.44 1284
7192.24 1200
7193.04 1173
7193.84 1146
7194.64 1137
7195.44 1138
7196.25 1076
7197.05 1141
7197.85 1148
7198.65 1125
7199.45 1100
7200.25 1178
7201.05 1168
7201.85 1227
7202.65 1180
7203.45 1145
7204.25 1147
7205.05 1168
7205.86 1179
7206.66 1170
7207.46 1232
7208.26 1134
7209.06 1033
7209.86 1074
7210.66 1034
7211.46 1126
7212.27 1188
7213.07 1197
7213.87 1092
7214.67 1102
7215.47 1081
7216.27 1072
7217.07 1061
7217.88 1066
7218.68 1059
7219.48 1119
7220.28 1140
7221.08 1088
7221.89 1147
7222.69 1238
7223.49 1145
7224.29 1102
7225.09 1214
7225.90 1184
7226.70 1196
7227.50 1175
7228.30 1139
7229.11 1116
7229.91 1125
7230.71 1147
7231.51 1096
7232.32 1170
7233.12 1142
7233.92 1058
7234.72 1134
7235.53 1186
7236.33 1152
7237.13 1165
7237.93 1313
7238.74 1294
7239.54 1184
7240.34 1293
7241.15 1324
7241.95 1414
7242.75 1409
7243.56 1385
7244.36 1428
7245.16 1383
7245.97 1258
7246.77 1340
7247.57 1321
7248.38 1277
7249.18 1326
7249.98 1290
7250.79 1276
7251.59 1222
7252.39 1187
7253.20 1312
7254.00 1365
7254.81 1260
7255.61 1339
7256.41 1241
7257.22 1251
7258.02 1348
7258.82 1373
7259.63 1324
7260.43 1300
7261.24 1303
7262.04 1409
7262.85 1329
7263.65 1245
7264.45 1366
7265.26 1404
7266.06 1406
7266.87 1376
7267.67 1394
7268.48 1456
7269.28 1515
7270.09 1491
7270.89 1645
7271.70 1562
7272.50 1488
7273.30 1516
7274.11 1499
7274.91 1578
7275.72 1526
7276.52 1583
7277.33 1656
7278.13 1577
7278.94 1576
7279.74 1696
7280.55 1746
7281.36 1899
7282.16 2121
7282.97 2392
7283.77 2925
7284.58 3626
7285.38 4272
7286.19 4613
7286.99 4680
7287.80 4870
7288.60 4540
7289.41 4193
7290.22 3802
7291.02 3079
7291.83 2702
7292.63 2446
7293.44 2181
7294.25 2100
7295.05 1915
7295.86 1907
7296.66 1782
7297.47 1680
7298.28 1661
7299.08 1719
7299.89 1721
7300.70 1642
7301.50 1617
7302.31 1680
7303.11 1682
7303.92 1802
7304.73 1702
7305.53 1671
7306.34 1738
7307.15 1771
7307.95 1799
7308.76 1767
7309.57 1917
7310.37 2126
7311.18 2187
7311.99 2292
7312.80 2338
7313.60 2408
7314.41 2308
7315.22 2337
7316.02 2272
7316.83 2188
7317.64 2217
7318.45 2322
7319.25 2357
7320.06 2572
7320.87 2696
7321.68 2954
7322.48 3163
7323.29 3413
7324.10 3478
7324.91 3208
7325.71 3077
7326.52 2959
7327.33 2764
7328.14 2458
7328.95 2242
7329.75 2062
7330.56 1942
7331.37 1733
7332.18 1659
7332.99 1649
7333.79 1597
7334.60 1479
7335.41 1529
7336.22 1503
7337.03 1612
7337.84 1605
7338.64 1655
7339.45 1702
7340.26 1731
7341.07 1694
7341.88 1689
7342.69 1788
7343.50 1734
7344.30 1551
7345.11 1641
7345.92 1594
7346.73 1530
7347.54 1564
7348.35 1598
7349.16 1665
7349.97 1687
7350.78 1579
7351.58 1619
7352.39 1682
7353.20 1693
7354.01 1555
7354.82 1619
7355.63 1654
7356.44 1625
7357.25 1667
7358.06 1624
7358.87 1542
7359.68 1681
7360.49 1692
7361.30 1701
7362.11 1838
7362.92 1768
7363.73 1765
7364.54 1814
7365.35 1733
7366.16 1749
7366.97 1812
7367.78 1786
7368.59 1617
7369.40 1774
7370.21 1649
7371.02 1700
7371.83 1775
7372.64 1745
7373.45 1737
7374.26 1813
7375.07 1787
7375.88 1851
7376.69 1808
7377.50 1913
7378.31 1842
7379.12 2019
7379.93 2214
7380.74 2464
7381.55 2694
7382.37 2871
7383.18 3046
7383.99 3184
7384.80 3146
7385.61 2930
7386.42 2671
7387.23 2606
7388.04 2273
7388.85 2189
7389.67 2077
7390.48 1945
7391.29 1886
7392.10 1691
7392.91 1684
7393.72 1654
7394.53 1714
7395.35 1641
7396.16 1672
7396.97 1773
7397.78 1863
7398.59 2055
7399.40 2261
7400.22 2469
7401.03 2525
7401.84 2695
7402.65 2831
7403.46 2723
7404.28 2727
7405.09 2461
7405.90 2353
7406.71 2431
7407.52 2235
7408.34 2174
7409.15 2224
7409.96 2073
7410.77 1922
7411.59 1921
7412.40 1934
7413.21 1895
7414.02 1729
7414.84 1597
7415.65 1670
7416.46 1593
7417.27 1470
7418.09 1525
7418.90 1458
7419.71 1398
7420.53 1322
7421.34 1411
7422.15 1417
7422.97 1475
7423.78 1356
7424.59 1373
7425.40 1357
7426.22 1438
7427.03 1354
7427.84 1387
7428.66 1292
7429.47 1357
7430.28 1389
7431.10 1451
7431.91 1325
7432.73 1311
7433.54 1301
7434.35 1262
7435.17 1293
7435.98 1286
7436.79 1234
7437.61 1336
7438.42 1282
7439.24 1300
7440.05 1274
7440.86 1375
7441.68 1412
7442.49 1284
7443.31 1240
7444.12 1294
7444.94 1252
7445.75 1281
7446.56 1174
7447.38 1294
7448.19 1306
7449.01 1164
7449.82 1172
7450.64 1253
7451.45 1192
7452.27 1221
7453.08 1155
7453.90 1133
7454.71 1180
7455.52 1162
7456.34 1323
7457.15 1264
7457.97 1115
7458.78 1191
7459.60 1173
7460.42 1156
7461.23 1238
7462.05 1259
7462.86 1239
7463.68 1172
7464.49 1217
7465.31 1239
7466.12 1060
7466.94 1190
7467.75 1271
7468.57 1177
7469.38 1129
7470.20 1155
7471.02 1132
7471.83 1219
7472.65 1239
7473.46 1182
7474.28 1220
7475.10 1172
7475.91 1109
7476.73 1202
7477.54 1222
7478.36 1175
7479.18 1053
7479.99 1118
7480.81 1098
7481.62 1134
7482.44 1060
7483.26 983
7484.07 1142
7484.89 1171
7485.71 1117
7486.52 1037
7487.34 1032
7488.16 1125
7488.97 1031
7489.79 928
7490.61 922
7491.42 1066
7492.24 1097
7493.06 1017
7493.87 1047
7494.69 1008
7495.51 1049
7496.33 995
7497.14 888
7497.96 952
7498.78 989
7499.59 1057
7500.41 1030
7501.23 942
7502.05 882
7502.86 941
7503.68 996
7504.50 1009
7505.32 1049
7506.13 1005
7506.95 977
7507.77 939
7508.59 945
7509.40 959
7510.22 909
7511.04 939
7511.86 1050
7512.68 976
7513.49 1011
7514.31 996
7515.13 947
7515.95 955
7516.77 959
7517.59 925
7518.40 1009
7519.22 954
7520.04 978
7520.86 924
7521.68 882
7522.50 937
7523.31 941
7524.13 878
7524.95 876
7525.77 906
7526.59 902
7527.41 856
7528.23 920
7529.05 959
7529.86 911
7530.68 959
7531.50 920
7532.32 937
7533.14 1025
7533.96 963
7534.78 949
7535.60 870
7536.42 945
7537.24 966
7538.06 996
7538.88 947
7539.70 869
7540.51 950
7541.33 1011
7542.15 1018
7542.97 981
7543.79 1029
7544.61 997
7545.43 1037
7546.25 998
7547.07 1043
7547.89 1107
7548.71 982
7549.53 994
7550.35 959
7551.17 984
7551.99 1037
7552.81 1056
7553.63 922
7554.45 944
7555.27 1026
7556.09 991
7556.91 945
7557.73 954
7558.56 1007
7559.38 997
7560.20 936
7561.02 984
7561.84 981
7562.66 918
7563.48 981
7564.30 1014
7565.12 990
7565.94 986
7566.76 959
7567.58 918
7568.40 938
7569.23 901
7570.05 992
7570.87 913
7571.69 945
7572.51 995
7573.33 916
7574.15 898
7574.97 951
7575.80 934
7576.62 943
7577.44 867
7578.26 1008
7579.08 1002
7579.90 1015
7580.73 991
7581.55 916
7582.37 1026
7583.19 1008
7584.01 973
7584.83 1033
7585.66 1022
7586.48 1015
7587.30 1065
7588.12 1059
7588.95 1081
7589.77 1132
7590.59 1131
7591.41 1030
7592.23 1090
7593.06 1134
7593.88 1102
7594.70 1060
7595.52 1098
7596.35 1059
7597.17 1018
7597.99 1082
7598.81 997
7599.64 1023
7600.46 1093
7601.28 1054
7602.11 1032
7602.93 1153
7603.75 1125
7604.57 1214
7605.40 1510
7606.22 1448
7607.04 1423
7607.87 1363
7608.69 1460
7609.51 1377
7610.34 1273
7611.16 1282
7611.98 1209
7612.81 1159
7613.63 1147
7614.45 1152
7615.28 1132
7616.10 1137
7616.92 1216
7617.75 1243
7618.57 1236
7619.40 1259
7620.22 1340
7621.04 1378
7621.87 1268
7622.69 1330
7623.52 1275
7624.34 1208
7625.16 1232
7625.99 1183
7626.81 1139
7627.64 1192
7628.46 1217
7629.28 1189
7630.11 1255
7630.93 1389
7631.76 1385
7632.58 1390
7633.41 1542
7634.23 1615
7635.06 1768
7635.88 1502
7636.71 1417
7637.53 1460
7638.36 1310
7639.18 1278
7640.01 1279
7640.83 1201
7641.66 1171
7642.48 1078
7643.31 991
7644.13 933
7644.96 958
7645.78 983
7646.61 1059
7647.43 923
7648.26 952
7649.08 999
7649.91 1036
7650.73 1033
7651.56 982
7652.38 1002
7653.21 1031
7654.04 970
7654.86 947
7655.69 950
7656.51 871
7657.34 874
7658.16 944
7658.99 901
7659.82 875
7660.64 907
7661.47 922
7662.29 848
7663.12 879
7663.95 978
7664.77 913
7665.60 861
7666.43 830
7667.25 894
7668.08 853
7668.91 894
7669.73 980
7670.56 983
7671.38 1019
7672.21 966
7673.04 929
7673.87 968
7674.69 898
7675.52 954
7676.35 910
7677.17 937
7678.00 865
7678.83 844
7679.65 863
7680.48 877
7681.31 888
7682.13 901
7682.96 942
7683.79 850
7684.62 803
7685.44 848
7686.27 738
7687.10 801
7687.93 829
7688.75 905
7689.58 938
7690.41 856
7691.24 843
7692.06 883
7692.89 837
7693.72 819
7694.55 887
7695.38 884
7696.20 894
7697.03 864
7697.86 902
7698.69 886
7699.52 916
7700.34 1000
7701.17 971
7702.00 933
7702.83 902
7703.66 906
7704.49 933
7705.31 892
7706.14 879
7706.97 918
7707.80 910
7708.63 943
7709.46 914
7710.29 1031
7711.11 926
7711.94 867
7712.77 913
7713.60 899
7714.43 872
7715.26 796
7716.09 874
7716.92 803
7717.75 858
7718.58 842
7719.40 795
7720.23 811
7721.06 843
7721.89 920
7722.72 889
7723.55 906
7724.38 922
7725.21 803
7726.04 798
7726.87 867
7727.70 860
7728.53 861
7729.36 941
7730.19 943
7731.02 879
7731.85 859
7732.68 900
7733.51 885
7734.34 949
7735.17 922
7736.00 836
7736.83 928
7737.66 869
7738.49 845
7739.32 867
7740.15 900
7740.98 927
7741.81 850
7742.64 940
7743.47 855
7744.30 890
7745.13 900
7745.96 1024
7746.79 1062
7747.62 1093
7748.45 1175
7749.29 1322
7750.12 1309
7750.95 1288
7751.78 1288
7752.61 1166
7753.44 1119
7754.27 1069
7755.10 1013
7755.93 983
7756.76 926
7757.60 875
7758.43 945
7759.26 939
7760.09 915
7760.92 901
7761.75 940
7762.58 908
7763.42 826
7764.25 896
7765.08 900
7765.91 903
7766.74 821
7767.57 818
7768.41 919
7769.24 937
7770.07 962
7770.90 823
7771.73 790
7772.57 851
7773.40 883
7774.23 882
7775.06 885
7775.90 827
7776.73 890
7777.56 918
7778.39 922
7779.22 875
7780.06 1012
7780.89 951
7781.72 897
7782.55 865
7783.39 809
7784.22 761
7785.05 863
7785.89 799
7786.72 821
7787.55 914
7788.38 876
7789.22 884
7790.05 866
7790.88 865
7791.72 867
7792.55 923
7793.38 931
7794.22 954
7795.05 893
7795.88 887
7796.72 907
7797.55 890
7798.38 911
7799.22 949
7800.05 1073
7800.88 987
7801.72 1054
7802.55 1033
7803.38 966
7804.22 1007
7805.05 1064
7805.89 1121
7806.72 1090
7807.55 1043
7808.39 1021
7809.22 1053
7810.06 1063
7810.89 1100
7811.72 1103
7812.56 1101
7813.39 1173
7814.23 1174
7815.06 1189
7815.89 1320
7816.73 1323
7817.56 1348
7818.40 1426
7819.23 1389
7820.07 1371
7820.90 1359
7821.74 1354
7822.57 1317
7823.41 1104
7824.24 1194
7825.08 1228
7825.91 1278
7826.75 1240
7827.58 1331
7828.42 1382
7829.25 1328
7830.09 1449
7830.92 1421
7831.76 1380
7832.59 1285
7833.43 1379
7834.26 1390
7835.10 1446
7835.93 1403
7836.77 1430
7837.60 1304
7838.44 1365
7839.28 1317
7840.11 1258
7840.95 1333
7841.78 1268
7842.62 1229
7843.45 1183
7844.29 1240
7845.13 1304
7845.96 1181
7846.80 1194
7847.63 1186
7848.47 1122
7849.31 1089
7850.14 1155
7850.98 1130
7851.82 1144
7852.65 1115
7853.49 1093
7854.32 1074
7855.16 1090
7856.00 1075
7856.83 1067
7857.67 1144
7858.51 1067
7859.34 1109
7860.18 1065
7861.02 1040
7861.85 1081
7862.69 1095
7863.53 1028
7864.37 1060
7865.20 1044
7866.04 1052
7866.88 978
7867.71 1053
7868.55 1074
7869.39 1048
7870.23 1054
7871.06 1062
7871.90 1025
7872.74 1096
7873.57 1054
7874.41 1096
7875.25 1075
7876.09 1117
7876.93 1198
7877.76 1188
7878.60 1152
7879.44 1308
7880.28 1346
7881.11 1346
7881.95 1264
7882.79 1201
7883.63 1227
7884.47 1184
7885.30 1182
7886.14 1079
7886.98 1068
7887.82 1157
7888.66 1214
7889.50 1180
7890.33 1166
7891.17 1174
7892.01 1255
7892.85 1261
7893.69 1300
7894.53 1265
7895.36 1218
7896.20 1277
7897.04 1336
7897.88 1301
7898.72 1135
7899.56 1166
7900.40 1207
7901.24 1197
7902.08 1233
7902.91 1204
7903.75 1234
7904.59 1254
7905.43 1236
7906.27 1110
7907.11 1182
7907.95 1104
7908.79 1061
7909.63 1044
7910.47 1061
7911.31 1107
7912.15 1065
7912.99 1135
7913.83 1121
7914.67 1174
7915.50 1190
7916.34 1285
7917.18 1369
7918.02 1517
7918.86 1646
7919.70 1646
7920.54 1710
7921.38 1726
7922.22 1611
7923.06 1483
7923.90 1416
7924.74 1284
7925.58 1215
7926.42 1133
7927.27 1138
7928.11 1210
7928.95 1113
7929.79 1047
7930.63 1103
7931.47 1068
7932.31 1014
7933.15 1057
7933.99 1049
7934.83 1092
7935.67 1088
7936.51 1102
7937.35 998
7938.19 985
7939.03 936
7939.88 989
7940.72 995
7941.56 1018
7942.40 1006
7943.24 1024
7944.08 1049
7944.92 1009
7945.76 926
7946.60 1045
7947.45 1063
7948.29 1034
7949.13 1026
7949.97 1119
7950.81 1042
7951.65 1011
7952.50 1007
7953.34 1057
7954.18 1130
7955.02 1238
7955.86 1125
7956.70 1132
7957.55 1204
7958.39 1147
7959.23 1084
7960.07 1067
7960.91 999
7961.76 969
7962.60 1023
7963.44 996
7964.28 1041
7965.13 1075
7965.97 1035
7966.81 1047
7967.65 1010
7968.50 1002
7969.34 1070
7970.18 1104
7971.02 1030
7971.87 1035
7972.71 1038
7973.55 1036
7974.39 949
7975.24 957
7976.08 870
7976.92 932
7977.77 920
7978.61 885
7979.45 867
7980.30 926
7981.14 982
7981.98 872
7982.83 867
7983.67 886
7984.51 929
7985.36 955
7986.20 862
7987.04 805
7987.89 885
7988.73 827
7989.57 895
7990.42 812
7991.26 791
7992.10 825
7992.95 796
7993.79 828
7994.64 902
7995.48 763
7996.32 845
7997.17 819
7998.01 736
7998.86 743
7999.70 744
8000.54 734
8001.39 725
8002.23 735
8003.08 769
8003.92 824
8004.77 907
8005.61 851
8006.45 771
8007.30 776
8008.14 818
8008.99 822
8009.83 807
8010.68 847
8011.52 761
8012.37 750
8013.21 713
8014.06 748
8014.90 769
8015.75 803
8016.59 880
8017.44 764
8018.28 810
8019.13 813
8019.97 787
8020.82 715
8021.66 752
8022.51 836
8023.35 730
8024.20 824
8025.05 732
8025.89 789
8026.74 723
8027.58 733
8028.43 705
8029.27 786
8030.12 784
8030.96 841
8031.81 851
8032.66 824
8033.50 820
8034.35 773
8035.19 875
8036.04 828
8036.89 879
8037.73 828
8038.58 717
8039.43 791
8040.27 781
8041.12 702
8041.96 745
8042.81 680
8043.66 772
8044.50 773
8045.35 852
8046.20 753
8047.04 734
8047.89 727
8048.74 767
8049.58 765
8050.43 698
8051.28 737
8052.12 767
8052.97 781
8053.82 797
8054.67 762
8055.51 779
8056.36 783
8057.21 785
8058.05 710
8058.90 741
8059.75 772
8060.60 854
8061.44 753
8062.29 797
8063.14 745
8063.99 740
8064.83 731
8065.68 711
8066.53 670
8067.38 684
8068.22 726
8069.07 707
8069.92 789
8070.77 789
8071.62 643
8072.46 691
8073.31 754
8074.16 653
8075.01 678
8075.86 739
8076.71 642
8077.55 720
8078.40 705
8079.25 745
8080.10 716
8080.95 647
8081.80 797
8082.64 799
8083.49 736
8084.34 709
8085.19 774
8086.04 667
8086.89 722
8087.74 759
8088.58 789
8089.43 716
8090.28 710
8091.13 626
8091.98 692
8092.83 697
8093.68 682
8094.53 746
8095.38 719
8096.23 761
8097.08 746
8097.93 762
8098.77 692
8099.62 719
8100.47 724
8101.32 690
8102.17 750
8103.02 731
8103.87 700
8104.72 816
8105.57 720
8106.42 698
8107.27 762
8108.12 759
8108.97 772
8109.82 785
8110.67 801
8111.52 646
8112.37 634
8113.22 712
8114.07 714
8114.92 699
8115.77 732
8116.62 781
8117.47 734
8118.32 764
8119.17 704
8120.02 738
8120.87 796
8121.72 813
8122.58 869
8123.43 785
8124.28 781
8125.13 817
8125.98 833
8126.83 760
8127.68 763
8128.53 736
8129.38 764
8130.23 758
8131.08 712
8131.94 743
8132.79 778
8133.64 789
8134.49 748
8135.34 770
8136.19 763
8137.04 783
8137.89 788
8138.75 778
8139.60 797
8140.45 734
8141.30 864
8142.15 825
8143.00 834
8143.86 776
8144.71 765
8145.56 811
8146.41 903
8147.26 858
8148.12 901
8148.97 861
8149.82 881
8150.67 843
8151.52 861
8152.38 837
8153.23 909
8154.08 877
8154.93 830
8155.78 828
8156.64 1017
8157.49 1056
8158.34 993
8159.19 1053
8160.05 956
8160.90 868
8161.75 992
8162.61 827
8163.46 848
8164.31 828
8165.16 718
8166.02 794
8166.87 719
8167.72 768
8168.58 820
8169.43 768
8170.28 809
8171.14 790
8171.99 850
8172.84 862
8173.70 824
8174.55 764
8175.40 749
8176.26 799
8177.11 752
8177.96 767
8178.82 776
8179.67 781
8180.52 816
8181.38 713
8182.23 708
8183.08 656
8183.94 729
8184.79 760
8185.65 738
8186.50 692
8187.35 807
8188.21 755
8189.06 785
8189.92 743
8190.77 713
8191.63 651
8192.48 712
8193.33 657
8194.19 755
8195.04 678
8195.90 740
8196.75 770
8197.61 748
8198.46 823
8199.32 684
8200.17 699
8201.02 701
8201.88 697
8202.73 711
8203.59 654
8204.44 684
8205.30 780
8206.15 650
8207.01 710
8207.86 729
8208.72 689
8209.57 660
8210.43 699
8211.29 719
8212.14 690
8213.00 706
8213.85 765
8214.71 697
8215.56 689
8216.42 660
8217.27 675
8218.13 708
8218.98 660
8219.84 696
8220.70 798
8221.55 790
8222.41 818
8223.26 801
8224.12 844
8224.98 841
8225.83 817
8226.69 887
8227.54 780
8228.40 858
8229.26 785
8230.11 871
8230.97 839
8231.83 766
8232.68 735
8233.54 706
8234.39 760
8235.25 755
8236.11 729
8236.96 712
8237.82 711
8238.68 760
8239.53 695
8240.39 710
8241.25 711
8242.11 783
8242.96 780
8243.82 755
8244.68 644
8245.53 669
8246.39 684
8247.25 757
8248.10 719
8248.96 712
8249.82 740
8250.68 792
8251.53 784
8252.39 633
8253.25 729
8254.11 708
8254.96 741
8255.82 738
8256.68 745
8257.54 763
8258.39 687
8259.25 642
8260.11 684
8260.97 663
8261.83 703
8262.68 707
8263.54 730
8264.40 670
8265.26 645
8266.12 682
8266.97 730
8267.83 745
8268.69 706
8269.55 739
8270.41 733
8271.27 761
8272.12 788
8272.98 778
8273.84 737
8274.70 736
8275.56 710
8276.42 674
8277.28 749
8278.13 675
8278.99 686
8279.85 691
8280.71 695
8281.57 677
8282.43 750
8283.29 712
8284.15 711
8285.01 638
8285.87 670
8286.72 694
8287.58 738
8288.44 805
8289.30 701
8290.16 726
8291.02 769
8291.88 744
8292.74 726
8293.60 631
8294.46 677
8295.32 735
8296.18 757
8297.04 702
8297.90 723
8298.76 715
8299.62 713
8300.48 735
8301.34 712
8302.20 693
8303.06 761
8303.92 717
8304.78 715
8305.64 757
8306.50 748
8307.36 780
8308.22 728
8309.08 677
8309.94 749
8310.80 780
8311.66 762
8312.52 685
8313.38 739
8314.24 744
8315.10 793
8315.96 775
8316.83 723
8317.69 732
8318.55 785
8319.41 826
8320.27 804
8321.13 793
8321.99 772
8322.85 777
8323.71 764
8324.57 677
8325.44 695
8326.30 705
8327.16 691
8328.02 756
8328.88 773
8329.74 668
8330.60 753
8331.47 799
8332.33 749
8333.19 740
8334.05 792
8334.91 788
8335.77 781
8336.64 765
8337.50 724
8338.36 798
8339.22 812
8340.08 785
8340.94 716
8341.81 730
8342.67 714
8343.53 727
8344.39 749
8345.26 801
8346.12 802
8346.98 822
8347.84 828
8348.71 739
8349.57 765
8350.43 763
8351.29 735
8352.16 789
8353.02 801
8353.88 734
8354.74 795
8355.61 775
8356.47 790
8357.33 826
8358.19 732
8359.06 674
8359.92 801
8360.78 854
8361.65 804
8362.51 748
8363.37 733
8364.24 704
8365.10 713
8365.96 726
8366.83 767
8367.69 859
8368.55 923
8369.42 851
8370.28 819
8371.14 837
8372.01 797
8372.87 810
8373.73 832
8374.60 802
8375.46 789
8376.33 796
8377.19 818
8378.05 790
8378.92 788
8379.78 811
8380.65 858
8381.51 864
8382.37 859
8383.24 817
8384.10 840
8384.97 812
8385.83 804
8386.70 863
8387.56 920
8388.42 913
8389.29 916
8390.15 976
8391.02 915
8391.88 828
8392.75 779
8393.61 906
8394.48 892
8395.34 1009
8396.21 907
8397.07 813
8397.94 999
8398.80 977
8399.67 980
8400.53 1003
8401.40 990
8402.26 968
8403.13 943
8403.99 948
8404.86 905
8405.72 994
8406.59 933
8407.45 957
8408.32 985
8409.19 999
8410.05 913
8410.92 1049
8411.78 1073
8412.65 1022
8413.51 1096
8414.38 1019
8415.25 990
8416.11 1047
8416.98 1147
8417.84 1124
8418.71 1134
8419.58 1146
8420.44 1088
8421.31 1145
8422.17 1134
8423.04 1172
8423.91 1178
8424.77 1213
8425.64 1229
8426.51 1300
8427.37 1300
8428.24 1329
8429.11 1436
8429.97 1382
8430.84 1370
8431.71 1320
8432.57 1341
8433.44 1408
8434.31 1389
8435.17 1384
8436.04 1365
8436.91 1472
8437.77 1554
8438.64 1561
8439.51 1520
8440.38 1675
8441.24 1717
8442.11 1842
8442.98 1770
8443.84 1959
8444.71 1919
8445.58 1888
8446.45 1919
8447.31 1858
8448.18 1923
8449.05 1948
8449.92 1939
8450.78 1887
8451.65 2053
8452.52 2037
8453.39 2215
8454.26 2384
8455.12 2637
8455.99 2939
8456.86 3453
8457.73 3821
8458.60 4248
8459.46 4384
8460.33 4119
8461.20 3935
8462.07 3797
8462.94 3561
8463.81 3120
8464.67 2836
8465.54 2721
8466.41 2566
8467.28 2709
8468.15 2879
8469.02 3461
8469.89 4406
8470.75 5123
8471.62 6050
8472.49 6750
8473.36 6940
8474.23 6641
8475.10 5880
8475.97 5295
8476.84 4441
8477.71 3831
8478.57 3351
8479.44 2836
8480.31 2358
8481.18 2107
8482.05 1868
8482.92 1872
8483.79 1762
8484.66 1653
8485.53 1561
8486.40 1536
8487.27 1513
8488.14 1605
8489.01 1552
8489.88 1455
8490.75 1337
8491.62 1412
8492.49 1513
8493.36 1307
8494.23 1372
8495.10 1388
8495.97 1327
8496.84 1468
8497.71 1484
8498.58 1453
8499.45 1497
8500.32 1464
8501.19 1452
8502.06 1467
8502.93 1454
8503.80 1430
8504.67 1290
8505.54 1416
8506.41 1438
8507.28 1380
8508.15 1499
8509.02 1606
8509.89 1696
8510.76 1705
8511.63 1726
8512.51 1700
8513.38 1590
8514.25 1520
8515.12 1462
8515.99 1387
8516.86 1351
8517.73 1313
8518.60 1275
8519.47 1262
8520.35 1308
8521.22 1189
8522.09 1321
8522.96 1268
8523.83 1233
8524.70 1298
8525.57 1281
8526.45 1259
8527.32 1342
8528.19 1359
8529.06 1390
8529.93 1433
8530.80 1359
8531.68 1428
8532.55 1543
8533.42 1494
8534.29 1419
8535.16 1435
8536.04 1424
8536.91 1486
8537.78 1572
8538.65 1376
8539.52 1469
8540.40 1500
8541.27 1475
8542.14 1492
8543.01 1449
8543.89 1355
8544.76 1362
8545.63 1390
8546.50 1496
8547.38 1412
8548.25 1447
8549.12 1575
8549.99 1485
8550.87 1310
8551.74 1284
8552.61 1422
8553.49 1532
8554.36 1513
8555.23 1408
8556.11 1506
8556.98 1617
8557.85 1569
8558.73 1473
8559.60 1416
8560.47 1315
8561.35 1282
8562.22 1354
8563.09 1218
8563.97 1120
8564.84 1101
8565.71 1079
8566.59 985
8567.46 1031
8568.33 1070
8569.21 1029
8570.08 1117
8570.96 1060
8571.83 1036
8572.70 1117
8573.58 1114
8574.45 1127
8575.33 993
8576.20 999
8577.07 972
8577.95 947
8578.82 990
8579.70 1019
8580.57 899
8581.45 976
8582.32 1003
8583.19 1064
8584.07 1059
8584.94 943
8585.82 1083
8586.69 1038
8587.57 966
8588.44 997
8589.32 944
8590.19 1033
8591.07 1097
8591.94 951
8592.82 914
8593.69 867
8594.57 902
8595.44 915
8596.32 905
8597.19 829
8598.07 926
8598.94 936
8599.82 921
8600.69 956
8601.57 949
8602.44 1063
8603.32 1001
8604.20 931
8605.07 945
8605.95 905
8606.82 964
8607.70 955
8608.57 953
8609.45 961
8610.33 996
8611.20 898
8612.08 966
8612.95 927
8613.83 954
8614.71 962
8615.58 971
8616.46 1033
8617.33 1011
8618.21 963
8619.09 983
8619.96 918
8620.84 975
8621.72 957
8622.59 936
8623.47 996
8624.35 1015
8625.22 973
8626.10 941
8626.98 933
8627.85 919
8628.73 923
8629.61 957
8630.48 1045
8631.36 1075
8632.24 1010
8633.11 937
8633.99 1061
8634.87 1094
8635.74 1079
8636.62 997
8637.50 1020
8638.38 982
8639.25 1012
8640.13 972
8641.01 1040
8641.89 1034
8642.76 1046
8643.64 1030
8644.52 1079
8645.40 1202
8646.27 1178
8647.15 1207
8648.03 1219
8648.91 1237
8649.79 1187
8650.66 1260
8651.54 1278
8652.42 1174
8653.30 1165
8654.18 1114
8655.05 1118
8655.93 1128
8656.81 1191
8657.69 1128
8658.57 1152
8659.45 1138
8660.32 1182
8661.20 1179
8662.08 1220
8662.96 1251
8663.84 1266
8664.72 1237
8665.60 1295
8666.47 1255
8667.35 1281
8668.23 1195
8669.11 1209
8669.99 1253
8670.87 1299
8671.75 1392
8672.63 1488
8673.51 1476
8674.38 1554
8675.26 1802
8676.14 1860
8677.02 1973
8677.90 1994
8678.78 1966
8679.66 1813
8680.54 1756
8681.42 1645
8682.30 1644
8683.18 1665
8684.06 1478
8684.94 1409
8685.82 1367
8686.70 1429
8687.58 1372
8688.46 1396
8689.34 1649
8690.22 1788
8691.10 2044
8691.98 2495
8692.86 3029
8693.74 3436
8694.62 4067
8695.50 4057
8696.38 3862
8697.26 3607
8698.14 3220
8699.02 2940
8699.90 2576
8700.78 2099
8701.66 1856
8702.54 1650
8703.42 1482
8704.30 1331
8705.18 1272
8706.06 1296
8706.94 1217
8707.82 1158
8708.71 1129
8709.59 1121
8710.47 1094
8711.35 1090
8712.23 1067
8713.11 1148
8713.99 1004
8714.87 1042
8715.75 1075
8716.64 1049
8717.52 892
8718.40 921
8719.28 966
8720.16 975
8721.04 1040
8721.92 1006
8722.81 1013
8723.69 1039
8724.57 1058
8725.45 1065
8726.33 1104
8727.21 1006
8728.10 1013
8728.98 963
8729.86 1062
8730.74 1172
8731.62 1160
8732.51 1178
8733.39 1211
8734.27 1227
8735.15 1229
8736.03 1087
8736.92 1087
8737.80 1039
8738.68 935
8739.56 973
8740.45 976
8741.33 937
8742.21 938
8743.09 888
8743.98 937
8744.86 977
8745.74 875
8746.63 922
8747.51 944
8748.39 992
8749.27 882
8750.16 915
8751.04 911
8751.92 878
8752.81 926
8753.69 985
8754.57 982
8755.46 1004
8756.34 996
8757.22 982
8758.11 969
8758.99 1054
8759.87 1079
8760.76 1123
8761.64 1050
8762.52 1015
8763.41 1106
8764.29 1117
8765.17 1049
8766.06 992
8766.94 1001
8767.83 1077
8768.71 1050
8769.59 1015
8770.48 1004
8771.36 928
8772.25 980
8773.13 1040
8774.01 1038
8774.90 922
8775.78 1013
8776.67 950
8777.55 936
8778.44 868
8779.32 924
8780.20 910
8781.09 910
8781.97 859
8782.86 920
8783.74 895
8784.63 933
8785.51 855
8786.40 817
8787.28 856
8788.17 831
8789.05 814
8789.94 934
8790.82 987
8791.71 907
8792.59 881
8793.48 1082
8794.36 1054
8795.25 1043
8796.13 1023
8797.02 1011
8797.90 1030
8798.79 961
8799.67 930
8800.56 922
8801.45 857
8802.33 795
8803.22 831
8804.10 819
8804.99 798
8805.87 821
8806.76 892
8807.65 904
8808.53 904
8809.42 870
8810.30 940
8811.19 859
8812.08 824
8812.96 883
8813.85 816
8814.73 799
8815.62 801
8816.51 781
8817.39 806
8818.28 774
8819.17 751
8820.05 798
8820.94 817
8821.83 779
8822.71 759
8823.60 804
8824.49 821
8825.37 803
8826.26 768
8827.15 844
8828.03 817
8828.92 844
8829.81 744
8830.69 787
8831.58 734
8832.47 728
8833.36 660
8834.24 689
8835.13 747
8836.02 747
8836.90 774
8837.79 771
8838.68 775
8839.57 791
8840.45 773
8841.34 704
8842.23 834
8843.12 774
8844.01 746
8844.89 756
8845.78 701
8846.67 701
8847.56 679
8848.44 702
8849.33 720
8850.22 729
8851.11 670
8852.00 694
8852.88 698
8853.77 716
8854.66 729
8855.55 699
8856.44 697
8857.33 716
8858.21 680
8859.10 755
8859.99 676
8860.88 707
8861.77 629
8862.66 659
8863.55 633
8864.43 715
8865.32 746
8866.21 687
8867.10 704
8867.99 696
8868.88 687
8869.77 733
8870.66 692
8871.55 675
8872.44 660
8873.32 646
8874.21 645
8875.10 652
8875.99 595
8876.88 655
8877.77 602
8878.66 663
8879.55 653
8880.44 694
8881.33 669
8882.22 622
8883.11 649
8884.00 654
8884.89 679
8885.78 609
8886.67 640
8887.56 663
8888.45 662
8889.34 653
8890.23 616
8891.12 623
8892.01 676
8892.90 641
8893.79 659
8894.68 634
8895.57 594
8896.46 623
8897.35 637
8898.24 588
8899.13 623
8900.02 580
8900.91 647
8901.80 594
8902.69 569
8903.58 590
8904.47 642
8905.36 662
8906.26 650
8907.15 568
8908.04 544
8908.93 617
8909.82 651
8910.71 584
8911.60 632
8912.49 625
8913.38 607
8914.28 622
8915.17 550
8916.06 643
8916.95 682
8917.84 604
8918.73 648
8919.62 629
8920.52 530
8921.41 553
8922.30 655
8923.19 594
8924.08 609
8924.97 541
8925.87 619
8926.76 593
8927.65 562
8928.54 532
8929.43 528
8930.33 536
8931.22 526
8932.11 532
8933.00 565
8933.89 565
8934.79 540
8935.68 531
8936.57 488
8937.46 474
8938.36 540
8939.25 616
8940.14 618
8941.03 619
8941.93 563
8942.82 600
8943.71 560
8944.60 581
8945.50 549
8946.39 559
8947.28 579
8948.18 575
8949.07 604
8949.96 599
8950.85 576
8951.75 542
8952.64 524
8953.53 533
8954.43 604
8955.32 593
8956.21 551
8957.11 580
8958.00 512
8958.89 541
8959.79 636
8960.68 576
8961.57 605
8962.47 626
8963.36 520
8964.26 567
8965.15 569
8966.04 558
8966.94 620
8967.83 597
8968.73 558
8969.62 586
8970.51 592
8971.41 560
8972.30 539
8973.20 542
8974.09 562
8974.98 577
8975.88 586
8976.77 559
8977.67 607
8978.56 575
8979.46 565
8980.35 594
8981.25 602
8982.14 582
8983.03 500
8983.93 542
8984.82 551
8985.72 554
8986.61 537
8987.51 553
8988.40 542
8989.30 516
8990.19 566
8991.09 571
8991.98 565
8992.88 567
8993.77 533
8994.67 578
8995.56 565
8996.46 544
8997.36 568
8998.25 512
8999.15 589
9000.04 558
9000.94 498
9001.83 492
9002.73 539
9003.62 564
9004.52 514
9005.42 548
9006.31 592
9007.21 659
9008.10 571
9009.00 578
9009.90 497
9010.79 504
9011.69 579
9012.58 553
9013.48 493
9014.38 512
9015.27 521
9016.17 508
9017.07 507
9017.96 515
9018.86 470
9019.76 506
9020.65 504
9021.55 505
9022.44 496
9023.34 526
9024.24 600
9025.14 541
9026.03 557
9026.93 519
9027.83 467
9028.72 514
9029.62 490
9030.52 527
9031.41 487
9032.31 501
9033.21 479
9034.11 535
9035.00 509
9035.90 506
9036.80 553
9037.69 532
9038.59 544
9039.49 583
9040.39 594
9041.28 509
9042.18 546
9043.08 520
9043.98 506
9044.88 486
9045.77 567
9046.67 550
9047.57 536
9048.47 528
9049.36 491
9050.26 528
9051.16 580
9052.06 591
9052.96 555
9053.86 588
9054.75 571
9055.65 507
9056.55 573
9057.45 555
9058.35 526
9059.25 544
9060.14 501
9061.04 526
9061.94 603
9062.84 537
9063.74 523
9064.64 543
9065.54 626
9066.44 573
9067.33 513
9068.23 564
9069.13 558
9070.03 532
9070.93 551
9071.83 584
9072.73 593
9073.63 568
9074.53 532
9075.43 495
9076.33 531
9077.22 565
9078.12 499
9079.02 539
9079.92 549
9080.82 525
9081.72 481
9082.62 492
9083.52 555
9084.42 547
9085.32 565
9086.22 524
9087.12 566
9088.02 585
9088.92 561
9089.82 468
9090.72 501
9091.62 560
9092.52 545
9093.42 540
9094.32 530
9095.22 553
9096.12 511
9097.02 517
9097.92 502
9098.82 483
9099.72 482
9100.62 468
9101.52 504
9102.43 568
9103.33 541
9104.23 535
9105.13 533
9106.03 502
9106.93 471
9107.83 516
9108.73 604
9109.63 582
9110.53 556
9111.43 527
9112.33 522
9113.24 478
9114.14 499
9115.04 497
9115.94 542
9116.84 495
9117.74 499
9118.64 552
9119.55 489
9120.45 472
9121.35 471
9122.25 505
9123.15 486
9124.05 511
9124.96 485
9125.86 544
9126.76 524
9127.66 533
9128.56 531
9129.46 515
9130.37 511
9131.27 508
9132.17 585
9133.07 510
9133.97 530
9134.88 512
9135.78 460
9136.68 464
9137.58 455
9138.49 435
9139.39 462
9140.29 485
9141.19 456
9142.10 513
9143.00 475
9143.90 553
9144.80 561
9145.71 565
9146.61 560
9147.51 529
9148.42 503
9149.32 497
9150.22 527
9151.12 513
9152.03 494
9152.93 529
9153.83 494
9154.74 471
9155.64 536
9156.54 542
9157.45 493
9158.35 543
9159.25 518
9160.16 553
9161.06 556
9161.96 493
9162.87 474
9163.77 501
9164.68 497
9165.58 493
9166.48 527
9167.39 473
9168.29 475
9169.19 501
9170.10 502
9171.00 442
9171.91 479
9172.81 500
9173.72 504
9174.62 454
9175.52 512
9176.43 461
9177.33 468
9178.24 496
9179.14 496
9180.05 491
9180.95 456
9181.85 534
9182.76 528
9183.66 516
9184.57 499
9185.47 495
9186.38 524
9187.28 570
9188.19 532
9189.09 517
9190.00 477
9190.90 513
9191.81 545
9192.71 524
9193.62 506
9194.52 557
9195.43 562
9196.33 576
9197.24 516
9198.14 509
9199.05 540
9199.96 563
9200.86 591
9201.77 638
9202.67 620
9203.58 680
9204.48 640
9205.39 662
9206.29 594
9207.20 578
9208.11 609
9209.01 524
9209.92 476
9210.82 570
9211.73 570
9212.64 560
9213.54 531
9214.45 533
9215.35 524
9216.26 582
9217.17 612
9218.07 609
9218.98 630
9219.89 646
9220.79 625
9221.70 625
9222.61 695
9223.51 668
9224.42 568
9225.33 508
9226.23 525
9227.14 508
9228.05 581
9228.95 560
9229.86 553
9230.77 521
9231.67 534
9232.58 514
9233.49 499
9234.40 511
9235.30 526
9236.21 534
9237.12 500
9238.02 476
9238.93 515
9239.84 483
9240.75 423
9241.65 462
9242.56 471
9243.47 465
9244.38 430
9245.28 454
9246.19 464
9247.10 498
9248.01 437
9248.92 456
9249.82 489
9250.73 498
9251.64 467
9252.55 475
9253.46 501
9254.36 511
9255.27 470
9256.18 478
9257.09 519
9258.00 478
9258.90 497
9259.81 546
9260.72 537
9261.63 543
9262.54 491
9263.45 507
9264.36 477
9265.26 508
9266.17 501
9267.08 508
9267.99 497
9268.90 499
9269.81 470
9270.72 551
9271.63 551
9272.54 538
9273.44 533
9274.35 497
9275.26 502
9276.17 508
9277.08 477
9277.99 517
9278.90 506
9279.81 527
9280.72 523
9281.63 543
9282.54 557
9283.45 539
9284.36 534
9285.27 530
9286.18 528
9287.09 491
9288.00 524
9288.91 550
9289.82 529
9290.73 549
9291.64 513
9292.55 496
9293.46 483
9294.37 514
9295.28 508
9296.19 496
9297.10 562
9298.01 566
9298.92 519
9299.83 526
9300.74 566
9301.65 613
9302.56 558
9303.47 576
9304.38 576
9305.29 559
9306.20 580
9307.11 561
9308.02 588
9308.93 627
9309.84 684
9310.75 621
9311.67 617
9312.58 616
9313.49 697
9314.40 677
9315.31 572
9316.22 561
9317.13 640
9318.04 587
9318.95 580
9319.87 579
9320.78 583
9321.69 532
9322.60 544
9323.51 585
9324.42 559
9325.34 564
9326.25 622
9327.16 538
9328.07 486
9328.98 477
9329.89 539
9330.81 494
9331.72 557
9332.63 558
9333.54 530
9334.45 497
9335.37 515
9336.28 501
9337.19 520
9338.10 508
9339.01 541
9339.93 561
9340.84 481
9341.75 486
9342.66 512
9343.58 513
9344.49 541
9345.40 524
9346.31 533
9347.23 543
9348.14 539
9349.05 540
9349.97 524
9350.88 537
9351.79 535
9352.70 523
9353.62 541
9354.53 550
9355.44 540
9356.36 510
9357.27 512
9358.18 574
9359.10 526
9360.01 508
9360.92 551
9361.84 521
9362.75 530
9363.66 580
9364.58 568
9365.49 486
9366.40 530
9367.32 588
9368.23 577
9369.15 522
9370.06 521
9370.97 537
9371.89 540
9372.80 592
9373.71 580
9374.63 552
9375.54 531
9376.46 539
9377.37 563
9378.29 593
9379.20 589
9380.11 554
9381.03 551
9381.94 604
9382.86 574
9383.77 516
9384.69 493
9385.60 527
9386.51 528
9387.43 540
9388.34 538
9389.26 600
9390.17 589
9391.09 557
9392.00 609
9392.92 703
9393.83 717
9394.75 669
9395.66 657
9396.58 725
9397.49 693
9398.41 642
9399.32 642
9400.24 625
9401.15 586
9402.07 606
9402.99 619
9403.90 617
9404.82 610
9405.73 609
9406.65 592
9407.56 610
9408.48 556
9409.39 631
9410.31 595
9411.23 598
9412.14 608
9413.06 580
9413.97 599
9414.89 601
9415.81 599
9416.72 588
9417.64 618
9418.55 599
9419.47 631
9420.39 609
9421.30 569
9422.22 577
9423.14 604
9424.05 582
9424.97 562
9425.89 596
9426.80 602
9427.72 619
9428.64 600
9429.55 561
9430.47 619
9431.39 575
9432.30 579
9433.22 616
9434.14 621
9435.05 602
9435.97 600
9436.89 682
9437.80 637
9438.72 678
9439.64 684
9440.56 662
9441.47 635
9442.39 649
9443.31 693
9444.23 619
9445.14 606
9446.06 707
9446.98 695
9447.90 702
9448.81 746
9449.73 623
9450.65 678
9451.57 757
9452.48 764
9453.40 810
9454.32 912
9455.24 946
9456.16 913
9457.07 837
9457.99 832
9458.91 791
9459.83 767
9460.75 796
9461.66 710
9462.58 757
9463.50 728
9464.42 729
9465.34 706
9466.26 641
9467.18 753
9468.09 625
9469.01 568
9469.93 613
9470.85 662
9471.77 635
9472.69 611
9473.61 599
9474.53 629
9475.44 649
9476.36 608
9477.28 609
9478.20 648
9479.12 639
9480.04 661
9480.96 631
9481.88 666
9482.80 649
9483.72 615
9484.64 650
9485.56 693
9486.47 688
9487.39 621
9488.31 632
9489.23 606
9490.15 693
9491.07 615
9491.99 622
9492.91 613
9493.83 638
9494.75 667
9495.67 715
9496.59 688
9497.51 653
9498.43 644
9499.35 621
9500.27 631
9501.19 676
9502.11 610
9503.03 633
9503.95 680
9504.87 658
9505.79 654
9506.71 683
9507.64 686
9508.56 699
9509.48 715
9510.40 663
9511.32 721
9512.24 665
9513.16 678
9514.08 743
9515.00 800
9515.92 808
9516.84 785
9517.76 775
9518.68 739
9519.61 744
9520.53 813
9521.45 823
9522.37 801
9523.29 730
9524.21 756
9525.13 798
9526.05 816
9526.98 803
9527.90 850
9528.82 888
9529.74 927
9530.66 994
9531.58 1041
9532.51 1112
9533.43 1246
9534.35 1279
9535.27 1268
9536.19 1398
9537.11 1360
9538.04 1300
9538.96 1292
9539.88 1180
9540.80 1054
9541.73 994
9542.65 929
9543.57 952
9544.49 959
9545.41 910
9546.34 931
9547.26 843
9548.18 808
9549.10 722
9550.03 759
9550.95 744
9551.87 762
9552.79 763
9553.72 757
9554.64 700
9555.56 767
9556.49 752
9557.41 811
9558.33 800
9559.25 820
9560.18 761
9561.10 822
9562.02 782
9562.95 799
9563.87 839
9564.79 749
9565.72 743
9566.64 762
9567.56 790
9568.49 788
9569.41 725
9570.33 746
9571.26 727
9572.18 727
9573.11 735
9574.03 710
9574.95 771
9575.88 754
9576.80 740
9577.72 741
9578.65 739
9579.57 788
9580.50 656
9581.42 692
9582.34 743
9583.27 730
9584.19 699
9585.12 718
9586.04 764
9586.97 729
9587.89 667
9588.81 690
9589.74 686
9590.66 754
9591.59 761
9592.51 781
9593.44 674
9594.36 735
9595.29 691
9596.21 763
9597.14 746
9598.06 722
9598.99 791
9599.91 775
9600.84 696
9601.76 711
9602.69 813
9603.61 849
9604.54 805
9605.46 802
9606.39 714
9607.31 697
9608.24 796
9609.16 806
9610.09 812
9611.01 867
9611.94 844
9612.87 814
9613.79 792
9614.72 882
9615.64 859
9616.57 827
9617.49 848
9618.42 905
9619.35 921
9620.27 881
9621.20 824
9622.12 827
9623.05 877
9623.98 847
9624.90 866
9625.83 854
9626.76 911
9627.68 934
9628.61 945
9629.53 910
9630.46 944
9631.39 948
9632.31 948
9633.24 962
9634.17 975
9635.09 996
9636.02 1131
9636.95 1047
9637.87 1049
9638.80 1014
9639.73 1049
9640.65 1144
9641.58 1161
9642.51 1177
9643.44 1137
9644.36 1165
9645.29 1154
9646.22 1170
9647.14 1224
9648.07 1207
9649.00 1278
9649.93 1314
9650.85 1407
9651.78 1535
9652.71 1536
9653.64 1564
9654.56 1494
9655.49 1397
9656.42 1426
9657.35 1293
9658.27 1224
9659.20 1264
9660.13 1244
9661.06 1153
9661.99 1208
9662.91 1122
9663.84 1191
9664.77 1183
9665.70 1198
9666.63 1163
9667.56 1270
9668.48 1249
9669.41 1275
9670.34 1275
9671.27 1223
9672.20 1279
9673.13 1280
9674.05 1270
9674.98 1321
9675.91 1277
9676.84 1266
9677.77 1295
9678.70 1353
9679.63 1274
9680.56 1355
9681.48 1374
9682.41 1410
9683.34 1439
9684.27 1481
9685.20 1421
9686.13 1443
9687.06 1466
9687.99 1441
9688.92 1446
9689.85 1547
9690.78 1531
9691.71 1450
9692.63 1501
9693.56 1557
9694.49 1445
9695.42 1579
9696.35 1567
9697.28 1551
9698.21 1732
9699.14 1931
9700.07 2029
9701.00 2087
9701.93 2103
9702.86 2268
9703.79 2199
9704.72 2068
9705.65 1993
9706.58 1892
9707.51 1834
9708.44 1764
9709.37 1558
9710.30 1604
9711.23 1527
9712.16 1614
9713.09 1666
9714.02 1562
9714.95 1555
9715.89 1703
9716.82 1642
9717.75 1704
9718.68 1677
9719.61 1761
9720.54 1673
9721.47 1498
9722.40 1510
9723.33 1463
9724.26 1395
9725.19 1452
9726.12 1289
9727.06 1239
9727.99 1299
9728.92 1408
9729.85 1334
9730.78 1400
9731.71 1397
9732.64 1350
9733.57 1430
9734.51 1372
9735.44 1457
9736.37 1426
9737.30 1436
9738.23 1504
9739.16 1508
9740.10 1360
9741.03 1379
9741.96 1299
9742.89 1226
9743.82 1182
9744.75 1182
9745.69 1205
9746.62 1193
9747.55 1159
9748.48 1149
9749.41 1218
9750.35 1193
9751.28 1128
9752.21 1176
9753.14 1113
9754.08 1079
9755.01 1098
9755.94 1109
9756.87 1070
9757.81 1071
9758.74 1102
9759.67 1045
9760.60 1010
9761.54 944
9762.47 1044
9763.40 1115
9764.34 1149
9765.27 1074
9766.20 1033
9767.13 1151
9768.07 1192
9769.00 1101
9769.93 1055
9770.87 1005
9771.80 1093
9772.73 1086
9773.67 1089
9774.60 1093
9775.53 1156
9776.47 1107
9777.40 1083
9778.33 1163
9779.27 1290
9780.20 1230
9781.14 1295
9782.07 1250
9783.00 1194
9783.94 1286
9784.87 1195
9785.80 1211
9786.74 1227
9787.67 1214
9788.61 1203
9789.54 1124
9790.47 1089
9791.41 1106
9792.34 1085
9793.28 1011
9794.21 1067
9795.15 1065
9796.08 1000
9797.01 1081
9797.95 1039
9798.88 1047
9799.82 1059
9800.75 1094
9801.69 1105
9802.62 1086
9803.56 1083
9804.49 1052
9805.43 1051
9806.36 993
9807.30 982
9808.23 1010
9809.17 967
9810.10 914
9811.04 885
9811.97 932
9812.91 918
9813.84 897
9814.78 855
9815.71 922
9816.65 860
9817.58 851
9818.52 917
9819.46 909
9820.39 862
9821.33 865
9822.26 865
9823.20 830
9824.13 790
9825.07 800
9826.00 872
9826.94 864
9827.88 864
9828.81 857
9829.75 792
9830.68 781
9831.62 786
9832.56 887
9833.49 797
9834.43 754
9835.37 743
9836.30 763
9837.24 825
9838.17 842
9839.11 809
9840.05 863
9840.98 799
9841.92 814
9842.86 779
9843.79 893
9844.73 861
9845.67 791
9846.60 832
9847.54 801
9848.48 784
9849.42 874
9850.35 899
9851.29 796
9852.23 769
9853.16 829
9854.10 792
9855.04 813
9855.98 778
9856.91 817
9857.85 813
9858.79 772
9859.72 859
9860.66 901
9861.60 837
9862.54 892
9863.47 865
9864.41 826
9865.35 840
9866.29 859
9867.23 817
9868.16 777
9869.10 753
9870.04 801
9870.98 836
9871.92 797
9872.85 758
9873.79 729
9874.73 786
9875.67 743
9876.61 709
9877.54 706
9878.48 743
9879.42 782
9880.36 767
9881.30 746
9882.24 809
9883.18 831
9884.11 743
9885.05 748
9885.99 743
9886.93 776
9887.87 787
9888.81 765
9889.75 823
9890.69 855
9891.62 679
9892.56 742
9893.50 838
9894.44 704
9895.38 687
9896.32 684
9897.26 711
9898.20 712
9899.14 702
9900.08 616
9901.02 696
9901.96 741
9902.90 696
9903.83 650
9904.77 674
9905.71 678
9906.65 654
9907.59 690
9908.53 661
9909.47 754
9910.41 708
9911.35 777
9912.29 733
9913.23 764
9914.17 744
9915.11 701
9916.05 726
9916.99 827
9917.93 780
9918.87 742
9919.81 723
9920.75 719
9921.69 679
9922.64 716
9923.58 755
9924.52 853
9925.46 852
9926.40 930
9927.34 987
9928.28 1111
9929.22 1160
9930.16 1214
9931.10 1117
9932.04 1120
9932.98 1151
9933.92 953
9934.87 904
9935.81 885
9936.75 810
9937.69 813
9938.63 787
9939.57 792
9940.51 722
9941.45 669
9942.39 706
9943.34 706
9944.28 760
9945.22 679
9946.16 714
9947.10 744
9948.04 712
9948.99 672
9949.93 633
9950.87 636
9951.81 601
9952.75 604
9953.69 597
9954.64 689
9955.58 630
9956.52 662
9957.46 613
9958.41 636
9959.35 608
9960.29 615
9961.23 704
9962.17 641
9963.12 701
9964.06 601
9965.00 637
9965.94 556
9966.89 619
9967.83 675
9968.77 713
9969.71 689
9970.66 574
9971.60 608
9972.54 599
9973.49 643
9974.43 590
9975.37 573
9976.31 613
9977.26 634
9978.20 587
9979.14 537
9980.09 532
9981.03 601
9981.97 568
9982.92 554
9983.86 606
9984.80 632
9985.75 641
9986.69 566
9987.63 548
9988.58 562
9989.52 580
9990.46 606
9991.41 528
9992.35 530
9993.30 580
9994.24 567
9995.18 568
9996.13 574
9997.07 570
9998.02 548
9998.96 569
9999.90 597
10000.85 556
10001.79 589
10002.74 644
10003.68 567
10004.62 639
10005.57 572
10006.51 572
10007.46 597
10008.40 588
10009.35 599
10010.29 576
10011.24 591
10012.18 596
10013.13 580
10014.07 524
10015.01 601
10015.96 563
10016.90 624
10017.85 586
10018.79 543
10019.74 546
10020.68 572
10021.63 603
10022.58 580
10023.52 560
10024.47 572
10025.41 562
10026.36 538
10027.30 590
10028.25 576
10029.19 564
10030.14 541
10031.08 535
10032.03 590
10032.98 599
10033.92 565
10034.87 555
10035.81 503
10036.76 545
10037.70 479
10038.65 556
10039.60 559
10040.54 544
10041.49 569
10042.43 565
10043.38 560
10044.33 619
10045.27 558
10046.22 507
10047.17 509
10048.11 480
10049.06 549
10050.00 608
10050.95 571
10051.90 579
10052.84 537
10053.79 545
10054.74 527
10055.68 547
10056.63 593
10057.58 541
10058.52 532
10059.47 533
10060.42 533
10061.37 551
10062.31 571
10063.26 623
10064.21 558
10065.15 553
10066.10 523
10067.05 504
10068.00 492
10068.94 525
10069.89 491
10070.84 570
10071.79 589
10072.73 588
10073.68 532
10074.63 489
10075.58 573
10076.52 549
10077.47 592
10078.42 488
10079.37 491
10080.32 551
10081.26 567
10082.21 519
10083.16 524
10084.11 519
10085.06 532
10086.00 515
10086.95 522
10087.90 508
10088.85 551
10089.80 494
10090.75 492
10091.69 508
10092.64 506
10093.59 525
10094.54 586
10095.49 555
10096.44 505
10097.39 557
10098.33 519
10099.28 515
10100.23 499
10101.18 452
10102.13 488
10103.08 510
10104.03 487
10104.98 501
10105.93 509
10106.87 495
10107.82 537
10108.77 473
10109.72 464
10110.67 514
10111.62 493
10112.57 436
10113.52 465
10114.47 464
10115.42 498
10116.37 494
10117.32 536
10118.27 536
10119.22 492
10120.17 517
10121.12 443
10122.07 551
10123.02 532
10123.97 487
10124.92 485
10125.87 507
10126.82 467
10127.77 460
10128.72 439
10129.67 519
10130.62 508
10131.57 479
10132.52 526
10133.47 492
10134.42 481
10135.37 498
10136.32 558
10137.27 556
10138.22 482
10139.17 491
10140.12 484
10141.07 573
10142.02 510
10142.98 500
10143.93 443
10144.88 529
10145.83 566
10146.78 506
10147.73 455
10148.68 480
10149.63 511
10150.58 547
10151.54 562
10152.49 547
10153.44 546
10154.39 533
10155.34 541
10156.29 563
10157.24 562
10158.20 544
10159.15 603
10160.10 620
10161.05 567
10162.00 512
10162.95 556
10163.91 578
10164.86 594
10165.81 605
10166.76 559
10167.71 584
10168.67 572
10169.62 503
10170.57 568
10171.52 606
10172.47 628
10173.43 620
10174.38 586
10175.33 654
10176.28 624
10177.24 677
10178.19 624
10179.14 545
10180.09 593
10181.05 645
10182.00 662
10182.95 624
10183.90 650
10184.86 620
10185.81 648
10186.76 648
10187.72 684
10188.67 649
10189.62 618
10190.58 687
10191.53 631
10192.48 625
10193.43 633
10194.39 658
10195.34 616
10196.29 697
10197.25 663
10198.20 714
10199.16 674
10200.11 618
10201.06 605
10202.02 701
10202.97 711
10203.92 777
10204.88 730
10205.83 760
10206.78 827
10207.74 880
10208.69 808
10209.65 865
10210.60 869
10211.55 826
10212.51 798
10213.46 803
10214.42 791
10215.37 834
10216.33 743
10217.28 704
10218.23 720
10219.19 690
10220.14 727
10221.10 667
10222.05 696
10223.01 697
10223.96 682
10224.92 668
10225.87 649
10226.83 706
10227.78 651
10228.74 710
10229.69 699
10230.65 672
10231.60 651
10232.56 690
10233.51 693
10234.47 738
10235.42 793
10236.38 837
10237.33 857
10238.29 851
10239.24 946
10240.20 850
10241.15 860
10242.11 876
10243.06 820
10244.02 824
10244.98 748
10245.93 686
10246.89 687
10247.84 641
10248.80 607
10249.75 634
10250.71 596
10251.67 593
10252.62 645
10253.58 590
10254.53 571
10255.49 599
10256.45 627
10257.40 613
10258.36 574
10259.32 589
10260.27 597
10261.23 569
10262.18 651
10263.14 563
10264.10 545
10265.05 510
10266.01 509
10266.97 532
10267.92 584
10268.88 579
10269.84 581
10270.79 604
10271.75 608
10272.71 539
10273.67 524
10274.62 574
10275.58 571
10276.54 616
10277.49 579
10278.45 579
10279.41 617
10280.37 595
10281.32 563
10282.28 531
10283.24 548
10284.19 585
10285.15 535
10286.11 516
10287.07 517
10288.03 526
10288.98 598
10289.94 562
10290.90 562
10291.86 583
10292.81 569
10293.77 546
10294.73 521
10295.69 519
10296.65 558
10297.60 577
10298.56 550
10299.52 511
10300.48 490
10301.44 546
10302.40 559
10303.35 481
10304.31 459
10305.27 453
10306.23 507
10307.19 517
10308.15 535
10309.10 533
10310.06 476
10311.02 478
10311.98 484
10312.94 536
10313.90 527
10314.86 529
10315.82 526
10316.78 574
10317.73 507
10318.69 536
10319.65 502
10320.61 464
10321.57 517
10322.53 548
10323.49 508
10324.45 553
10325.41 510
10326.37 527
10327.33 526
10328.29 521
10329.25 567
10330.21 531
10331.17 552
10332.13 606
10333.09 573
10334.04 625
10335.00 580
10335.96 553
10336.92 546
10337.88 553
10338.84 528
10339.80 543
10340.76 539
10341.72 448
10342.68 504
10343.65 472
10344.61 475
10345.57 553
10346.53 472
10347.49 509
10348.45 498
10349.41 487
10350.37 521
10351.33 455
10352.29 485
10353.25 469
10354.21 459
10355.17 466
10356.13 447
10357.09 461
10358.05 465
10359.02 475
10359.98 489
10360.94 482
10361.90 469
10362.86 422
10363.82 454
10364.78 483
10365.74 445
10366.70 483
10367.67 501
10368.63 437
10369.59 413
10370.55 419
10371.51 426
10372.47 441
10373.43 402
10374.40 391
10375.36 452
10376.32 445
10377.28 446
10378.24 414
10379.21 445
10380.17 447
10381.13 500
10382.09 525
10383.05 501
10384.02 483
10384.98 457
10385.94 399
10386.90 463
10387.86 502
10388.83 433
10389.79 482
10390.75 450
10391.71 470
10392.68 460
10393.64 470
10394.60 475
10395.56 429
10396.53 472
10397.49 467
10398.45 532
10399.42 469
10400.38 436
10401.34 489
10402.30 497
10403.27 523
10404.23 449
10405.19 503
10406.16 518
10407.12 516
10408.08 485
10409.05 488
10410.01 527
10410.97 496
10411.94 506
10412.90 519
10413.86 472
10414.83 524
10415.79 548
10416.75 582
10417.72 610
10418.68 643
10419.65 712
10420.61 751
10421.57 774
10422.54 785
10423.50 794
10424.46 766
10425.43 718
10426.39 656
10427.36 645
10428.32 580
10429.29 547
10430.25 519
10431.21 482
10432.18 466
10433.14 488
10434.11 497
10435.07 491
10436.04 481
10437.00 479
10437.97 515
10438.93 471
10439.90 458
10440.86 470
10441.82 436
10442.79 444
10443.75 440
10444.72 418
10445.68 441
10446.65 460
10447.61 460
10448.58 494
10449.54 504
10450.51 473
10451.48 514
10452.44 444
10453.41 445
10454.37 471
10455.34 495
10456.30 478
10457.27 449
10458.23 477
10459.20 483
10460.16 436
10461.13 438
10462.10 431
10463.06 403
10464.03 487
10464.99 444
10465.96 467
10466.93 475
10467.89 410
10468.86 462
10469.82 429
10470.79 454
10471.76 476
10472.72 447
10473.69 423
10474.65 387
10475.62 403
10476.59 395
10477.55 401
10478.52 415
10479.49 492
10480.45 476
10481.42 424
10482.39 428
10483.35 488
10484.32 472
10485.29 471
10486.25 460
10487.22 399
10488.19 454
10489.15 453
10490.12 451
10491.09 433
10492.06 429
10493.02 453
10493.99 470
10494.96 428
10495.92 449
10496.89 479
10497.86 470
10498.83 471
10499.79 471
10500.76 494
10501.73 459
10502.70 489
10503.66 497
10504.63 440
10505.60 488
10506.57 471
10507.54 423
10508.50 475
10509.47 466
10510.44 473
10511.41 502
10512.38 504
10513.34 501
10514.31 457
10515.28 490
10516.25 506
10517.22 471
10518.19 450
10519.15 443
10520.12 501
10521.09 466
10522.06 466
10523.03 502
10524.00 459
10524.96 482
10525.93 446
10526.90 477
10527.87 441
10528.84 473
10529.81 468
10530.78 507
10531.75 503
10532.72 469
10533.68 489
10534.65 444
10535.62 454
10536.59 407
10537.56 479
10538.53 441
10539.50 420
10540.47 440
10541.44 472
10542.41 441
10543.38 456
10544.35 485
10545.32 516
10546.29 494
10547.26 493
10548.23 527
10549.20 484
10550.17 457
10551.13 459
10552.10 470
10553.07 495
10554.04 458
10555.01 499
10555.98 521
10556.96 586
10557.93 533
10558.90 562
10559.87 658
10560.84 692
10561.81 792
10562.78 757
10563.75 865
10564.72 854
10565.69 814
10566.66 790
10567.63 692
10568.60 662
10569.57 616
10570.54 545
10571.51 630
10572.48 572
10573.45 567
10574.42 565
10575.40 552
10576.37 526
10577.34 545
10578.31 487
10579.28 535
10580.25 523
10581.22 486
10582.19 501
10583.17 538
10584.14 474
10585.11 531
10586.08 507
10587.05 491
10588.02 496
10588.99 586
10589.97 566
10590.94 521
10591.91 503
10592.88 560
10593.85 536
10594.82 499
10595.80 555
10596.77 560
10597.74 592
10598.71 574
10599.68 544
10600.66 542
10601.63 535
10602.60 524
10603.57 542
10604.55 514
10605.52 494
10606.49 501
10607.46 550
10608.44 500
10609.41 442
10610.38 417
10611.35 488
10612.33 497
10613.30 470
10614.27 458
10615.24 480
10616.22 480
10617.19 445
10618.16 492
10619.14 470
10620.11 547
10621.08 498
10622.05 487
10623.03 470
10624.00 446
10624.97 462
10625.95 556
10626.92 539
10627.89 477
10628.87 474
10629.84 475
10630.81 493
10631.79 493
10632.76 457
10633.74 484
10634.71 515
10635.68 497
10636.66 553
10637.63 553
10638.60 641
10639.58 585
10640.55 641
10641.53 582
10642.50 647
10643.47 677
10644.45 731
10645.42 699
10646.40 580
10647.37 558
10648.35 559
10649.32 555
10650.29 539
10651.27 489
10652.24 501
10653.22 472
10654.19 520
10655.17 512
10656.14 487
10657.12 495
10658.09 484
10659.07 436
10660.04 485
10661.02 467
10661.99 411
10662.97 436
10663.94 459
10664.92 443
10665.89 473
10666.87 521
10667.84 473
10668.82 499
10669.79 428
10670.77 473
10671.74 498
10672.72 469
10673.69 468
10674.67 416
10675.65 449
10676.62 516
10677.60 451
10678.57 478
10679.55 456
10680.52 474
10681.50 481
10682.48 535
10683.45 499
10684.43 454
10685.40 446
10686.38 482
10687.36 497
10688.33 437
10689.31 458
10690.28 421
10691.26 452
10692.24 465
10693.21 398
10694.19 381
10695.17 432
10696.14 395
10697.12 445
10698.10 440
10699.07 415
10700.05 431
10701.03 421
10702.00 422
10702.98 403
10703.96 437
10704.93 405
10705.91 406
10706.89 405
10707.86 371
10708.84 432
10709.82 446
10710.80 455
10711.77 420
10712.75 440
10713.73 411
10714.70 411
10715.68 425
10716.66 400
10717.64 423
10718.61 439
10719.59 408
10720.57 424
10721.55 441
10722.53 447
10723.50 390
10724.48 425
10725.46 467
10726.44 425
10727.41 423
10728.39 470
10729.37 394
10730.35 387
10731.33 376
10732.31 399
10733.28 418
10734.26 416
10735.24 384
10736.22 415
10737.20 449
10738.17 423
10739.15 440
10740.13 410
10741.11 395
10742.09 388
10743.07 363
10744.05 436
10745.03 441
10746.00 393
10746.98 383
10747.96 386
10748.94 390
10749.92 350
10750.90 391
10751.88 439
10752.86 400
10753.84 438
10754.82 419
10755.79 436
10756.77 397
10757.75 365
10758.73 456
10759.71 437
10760.69 423
10761.67 430
10762.65 404
10763.63 412
10764.61 406
10765.59 436
10766.57 440
10767.55 431
10768.53 422
10769.51 422
10770.49 414
10771.47 422
10772.45 391
10773.43 375
10774.41 392
10775.39 404
10776.37 424
10777.35 408
10778.33 402
10779.31 385
10780.29 445
10781.27 405
10782.25 397
10783.23 425
10784.21 433
10785.19 405
10786.17 437
10787.15 433
10788.13 423
10789.12 399
10790.10 410
10791.08 448
10792.06 449
10793.04 450
10794.02 420
10795.00 387
10795.98 413
10796.96 432
10797.94 378
10798.93 435
10799.91 347
10800.89 336
10801.87 375
10802.85 392
10803.83 432
10804.81 467
10805.80 445
10806.78 440
10807.76 421
10808.74 415
10809.72 429
10810.70 396
10811.69 434
10812.67 431
10813.65 421
10814.63 410
10815.61 439
10816.59 406
10817.58 410
10818.56 431
10819.54 389
10820.52 380
10821.51 421
10822.49 425
10823.47 418
10824.45 419
10825.43 432
10826.42 436
10827.40 442
10828.38 422
10829.37 436
10830.35 441
10831.33 441
10832.31 413
10833.30 420
10834.28 407
10835.26 455
10836.24 417
10837.23 416
10838.21 447
10839.19 378
10840.18 397
10841.16 384
10842.14 432
10843.13 388
10844.11 405
10845.09 443
10846.08 468
10847.06 457
10848.04 376
10849.03 425
10850.01 488
10850.99 445
10851.98 474
10852.96 484
10853.94 422
10854.93 439
10855.91 492
10856.90 471
10857.88 474
10858.86 467
10859.85 439
10860.83 451
10861.82 467
10862.80 412
10863.78 421
10864.77 445
10865.75 444
10866.74 472
10867.72 497
10868.71 459
10869.69 429
10870.67 440
10871.66 437
10872.64 511
10873.63 457
10874.61 505
10875.60 460
10876.58 458
10877.57 491
10878.55 444
10879.54 482
10880.52 469
10881.51 489
10882.49 462
10883.48 526
10884.46 483
10885.45 513
10886.43 537
10887.42 510
10888.40 487
10889.39 477
10890.37 542
10891.36 521
10892.34 541
10893.33 537
10894.32 517
10895.30 495
10896.29 487
10897.27 547
10898.26 527
10899.24 476
10900.23 511
10901.22 502
10902.20 526
10903.19 552
10904.17 570
10905.16 553
10906.15 504
10907.13 554
10908.12 534
10909.10 509
10910.09 487
10911.08 549
10912.06 613
10913.05 556
10914.04 560
10915.02 533
10916.01 560
10917.00 605
10917.98 622
10918.97 652
10919.96 626
10920.94 660
10921.93 654
10922.92 619
10923.90 607
10924.89 615
10925.88 646
10926.86 611
10927.85 604
10928.84 702
10929.82 640
10930.81 637
10931.80 646
10932.79 670
10933.77 694
10934.76 716
10935.75 700
10936.74 636
10937.72 663
10938.71 661
10939.70 684
10940.69 759
10941.67 696
10942.66 740
10943.65 757
10944.64 778
10945.63 772
10946.61 755
10947.60 764
10948.59 730
10949.58 736
10950.57 763
10951.55 705
10952.54 761
10953.53 821
10954.52 804
10955.51 852
10956.49 903
10957.48 952
10958.47 1025
10959.46 1054
10960.45 1061
10961.44 1079
10962.43 1136
10963.41 1152
10964.40 1125
10965.39 1064
10966.38 1084
10967.37 998
10968.36 949
10969.35 965
10970.34 905
10971.33 831
10972.31 857
10973.30 809
10974.29 904
10975.28 850
10976.27 831
10977.26 808
10978.25 867
10979.24 875
10980.23 863
10981.22 839
10982.21 905
10983.20 908
10984.19 835
10985.18 931
10986.17 877
10987.16 855
10988.15 907
10989.14 984
10990.13 939
10991.12 876
10992.11 956
10993.10 901
10994.09 918
10995.08 1022
10996.07 1096
10997.06 1173
10998.05 1236
10999.04 1398
11000.03 1467
11001.02 1649
11002.01 1740
11003.00 1829
11003.99 1722
11004.98 1667
11005.97 1616
11006.96 1514
11007.95 1289
11008.94 1261
11009.93 1066
11010.92 989
11011.91 1024
11012.91 924
11013.90 801
11014.89 779
11015.88 797
11016.87 796
11017.86 780
11018.85 778
11019.84 822
11020.83 833
11021.83 752
11022.82 766
11023.81 729
11024.80 734
11025.79 736
11026.78 689
11027.77 719
11028.77 760
11029.76 785
11030.75 685
11031.74 682
11032.73 719
11033.72 728
11034.72 658
11035.71 704
11036.70 743
11037.69 707
11038.68 728
11039.68 663
11040.67 586
11041.66 605
11042.65 687
11043.65 710
11044.64 703
11045.63 687
11046.62 678
11047.62 662
11048.61 609
11049.60 607
11050.59 573
11051.59 672
11052.58 609
11053.57 614
11054.56 591
11055.56 627
11056.55 578
11057.54 588
11058.54 612
11059.53 586
11060.52 631
11061.51 607
11062.51 602
11063.50 546
11064.49 581
11065.49 587
11066.48 590
11067.47 553
11068.47 614
11069.46 596
11070.45 590
11071.45 593
11072.44 637
11073.44 587
11074.43 605
11075.42 572
11076.42 566
11077.41 613
11078.40 545
11079.40 585
11080.39 600
11081.39 637
11082.38 635
11083.37 561
11084.37 540
11085.36 603
11086.36 580
11087.35 593
11088.35 590
11089.34 595
11090.33 571
11091.33 553
11092.32 583
11093.32 587
11094.31 534
11095.31 561
11096.30 566
11097.30 582
11098.29 504
11099.29 508
11100.28 564
11101.28 572
11102.27 533
11103.27 510
11104.26 548
11105.26 528
11106.25 537
11107.25 525
11108.24 571
11109.24 544
11110.23 510
11111.23 513
11112.22 524
11113.22 544
11114.21 477
11115.21 510
11116.20 521
11117.20 524
11118.20 526
11119.19 563
11120.19 539
11121.18 494
11122.18 533
11123.17 509
11124.17 515
11125.17 596
11126.16 541
11127.16 568
11128.15 558
11129.15 560
11130.15 486
11131.14 531
11132.14 574
11133.14 523
11134.13 497
11135.13 498
11136.13 525
11137.12 528
11138.12 526
11139.11 504
11140.11 513
11141.11 521
11142.10 515
11143.10 552
11144.10 549
11145.10 553
11146.09 496
11147.09 526
11148.09 534
11149.08 515
11150.08 512
11151.08 495
11152.07 569
11153.07 558
11154.07 527
11155.07 517
11156.06 475
11157.06 497
11158.06 515
11159.06 519
11160.05 467
11161.05 464
11162.05 528
11163.05 464
11164.04 429
11165.04 460
11166.04 490
11167.04 516
11168.04 516
11169.03 475
11170.03 467
11171.03 469
11172.03 474
11173.03 487
11174.02 548
11175.02 450
11176.02 424
11177.02 466
11178.02 498
11179.02 486
11180.01 472
11181.01 506
11182.01 461
11183.01 499
11184.01 475
11185.01 476
11186.00 489
11187.00 466
11188.00 460
11189.00 485
11190.00 513
11191.00 482
11192.00 450
11193.00 490
11194.00 461
11195.00 475
11195.99 518
11196.99 532
11197.99 504
11198.99 441
11199.99 480
11200.99 464
11201.99 501
11202.99 481
11203.99 456
11204.99 472
11205.99 451
11206.99 479
11207.99 462
11208.99 519
11209.99 500
11210.99 486
11211.99 487
11212.99 467
11213.99 448
11214.99 449
11215.99 495
11216.99 444
11217.99 439
11218.99 412
11219.99 430
11220.99 433
11221.99 466
11222.99 460
11223.99 442
11224.99 436
11225.99 415
11226.99 410
11227.99 424
11228.99 448
11229.99 424
11230.99 446
11231.99 472
11232.99 432
11233.99 445
11235.00 442
11236.00 431
11237.00 490
11238.00 462
11239.00 488
11240.00 413
11241.00 450
11242.00 421
11243.00 453
11244.01 452
11245.01 425
11246.01 429
11247.01 426
11248.01 452
11249.01 458
11250.01 514
11251.02 480
11252.02 416
11253.02 399
11254.02 430
11255.02 439
11256.02 441
11257.03 417
11258.03 468
11259.03 459
11260.03 483
11261.03 463
11262.04 472
11263.04 474
11264.04 473
11265.04 488
11266.05 497
11267.05 510
11268.05 474
11269.05 497
11270.05 515
11271.06 498
11272.06 513
11273.06 504
11274.07 537
11275.07 487
11276.07 511
11277.07 509
11278.08 549
11279.08 490
11280.08 582
11281.08 621
11282.09 605
11283.09 608
11284.09 606
11285.10 552
11286.10 581
11287.10 573
11288.11 496
11289.11 513
11290.11 509
11291.12 476
11292.12 487
11293.12 511
11294.13 495
11295.13 496
11296.13 480
11297.14 499
11298.14 473
11299.15 448
11300.15 443
11301.15 478
11302.16 489
11303.16 508
11304.16 467
11305.17 490
11306.17 477
11307.18 413
11308.18 433
11309.19 474
11310.19 481
11311.19 497
11312.20 505
11313.20 519
11314.21 498
11315.21 523
11316.22 506
11317.22 508
11318.23 558
11319.23 505
11320.23 490
11321.24 553
11322.24 544
11323.25 520
11324.25 493
11325.26 489
11326.26 502
11327.27 494
11328.27 525
11329.28 508
11330.28 533
11331.29 546
11332.29 508
11333.30 528
11334.30 539
11335.31 510
11336.32 533
11337.32 605
11338.33 580
11339.33 591
11340.34 635
11341.34 622
11342.35 688
11343.35 670
11344.36 664
11345.37 623
11346.37 635
11347.38 636
11348.38 605
11349.39 569
11350.40 529
11351.40 519
11352.41 520
11353.41 524
11354.42 494
11355.43 474
11356.43 527
11357.44 522
11358.45 517
11359.45 441
11360.46 461
11361.46 497
11362.47 497
11363.48 454
11364.48 455
11365.49 457
11366.50 502
11367.51 511
11368.51 490
11369.52 465
11370.53 459
11371.53 458
11372.54 435
11373.55 424
11374.55 449
11375.56 453
11376.57 426
11377.58 454
11378.58 495
11379.59 462
11380.60 413
11381.60 435
11382.61 409
11383.62 470
11384.63 428
11385.63 400
11386.64 460
11387.65 452
11388.66 443
11389.67 469
11390.67 469
11391.68 478
11392.69 426
11393.70 418
11394.71 406
11395.71 458
11396.72 426
11397.73 406
11398.74 447
11399.75 480
11400.75 432
11401.76 430
11402.77 400
11403.78 432
11404.79 433
11405.80 429
11406.80 389
11407.81 397
11408.82 394
11409.83 451
11410.84 422
11411.85 381
11412.86 408
11413.87 438
11414.87 469
11415.88 434
11416.89 436
11417.90 443
11418.91 437
11419.92 463
11420.93 430
11421.94 459
11422.95 428
11423.96 425
11424.97 376
11425.98 381
11426.98 444
11427.99 435
11429.00 410
11430.01 410
11431.02 434
11432.03 480
11433.04 419
11434.05 448
11435.06 432
11436.07 404
11437.08 432
11438.09 388
11439.10 396
11440.11 393
11441.12 440
11442.13 435
11443.14 412
11444.15 373
11445.16 400
11446.17 439
11447.18 447
11448.19 428
11449.20 484
11450.21 438
11451.22 453
11452.23 481
11453.25 430
11454.26 471
11455.27 417
11456.28 427
11457.29 453
11458.30 431
11459.31 385
11460.32 438
11461.33 372
11462.34 403
11463.35 424
11464.36 415
11465.38 383
11466.39 427
11467.40 417
11468.41 459
11469.42 460
11470.43 483
11471.44 426
11472.46 466
11473.47 442
11474.48 399
11475.49 393
11476.50 421
11477.51 417
11478.52 413
11479.54 381
11480.55 411
11481.56 423
11482.57 440
11483.58 429
11484.60 440
11485.61 405
11486.62 441
11487.63 474
11488.64 416
11489.66 451
11490.67 405
11491.68 411
11492.69 445
11493.71 456
11494.72 452
11495.73 426
11496.74 454
11497.76 440
11498.77 443
11499.78 432
11500.79 426
11501.81 449
11502.82 436
11503.83 448
11504.84 423
11505.86 404
11506.87 345
11507.88 362
11508.90 411
11509.91 450
11510.92 465
11511.94 407
11512.95 376
11513.96 481
11514.98 422
11515.99 423
11517.00 462
11518.02 471
11519.03 427
11520.04 429
11521.06 451
11522.07 453
11523.08 432
11524.10 396
11525.11 446
11526.13 425
11527.14 432
11528.15 455
11529.17 445
11530.18 455
11531.20 450
11532.21 411
11533.22 442
11534.24 400
11535.25 434
11536.27 391
11537.28 477
11538.29 461
11539.31 467
11540.32 440
11541.34 439
11542.35 489
11543.37 429
11544.38 417
11545.40 445
11546.41 499
11547.43 435
11548.44 464
11549.46 509
11550.47 509
11551.49 466
11552.50 466
11553.52 480
11554.53 534
11555.55 470
11556.56 491
11557.58 491
11558.59 498
11559.61 511
11560.62 490
11561.64 502
11562.65 516
11563.67 493
11564.68 508
11565.70 461
11566.71 570
11567.73 591
11568.75 599
11569.76 579
11570.78 590
11571.79 563
11572.81 641
11573.83 558
11574.84 550
11575.86 620
11576.87 563
11577.89 578
11578.91 592
11579.92 607
11580.94 623
11581.95 662
11582.97 693
11583.99 759
11585.00 746
11586.02 714
11587.04 694
11588.05 784
11589.07 765
11590.09 753
11591.10 805
11592.12 821
11593.14 841
11594.15 830
11595.17 913
11596.19 973
11597.20 1117
11598.22 1166
11599.24 1378
11600.25 1467
11601.27 1667
11602.29 1687
11603.31 1676
11604.32 1608
11605.34 1579
11606.36 1420
11607.38 1329
11608.39 1237
11609.41 1098
11610.43 1028
11611.45 881
11612.46 805
11613.48 779
11614.50 767
11615.52 744
11616.53 720
11617.55 620
11618.57 649
11619.59 663
11620.61 662
11621.62 650
11622.64 614
11623.66 567
11624.68 610
11625.70 638
11626.71 602
11627.73 590
11628.75 576
11629.77 586
11630.79 630
11631.81 613
11632.82 607
11633.84 558
11634.86 579
11635.88 540
11636.90 512
11637.92 561
11638.94 565
11639.96 503
11640.97 556
11641.99 569
11643.01 560
11644.03 515
11645.05 507
11646.07 533
11647.09 467
11648.11 529
11649.13 514
11650.15 487
11651.17 516
11652.18 465
11653.20 428
11654.22 469
11655.24 411
11656.26 438
11657.28 418
11658.30 452
11659.32 494
11660.34 464
11661.36 479
11662.38 474
11663.40 438
11664.42 478
11665.44 444
11666.46 417
11667.48 459
11668.50 468
11669.52 456
11670.54 491
11671.56 502
11672.58 469
11673.60 434
11674.62 422
11675.64 474
11676.66 469
11677.68 526
11678.70 559
11679.72 552
11680.74 484
11681.77 496
11682.79 495
11683.81 485
11684.83 536
11685.85 519
11686.87 538
11687.89 514
11688.91 523
11689.93 499
11690.95 497
11691.97 533
11693.00 540
11694.02 466
11695.04 467
11696.06 530
11697.08 482
11698.10 522
11699.12 490
11700.14 448
11701.17 491
11702.19 468
11703.21 475
11704.23 463
11705.25 495
11706.27 459
11707.30 424
11708.32 441
11709.34 452
11710.36 430
11711.38 466
11712.41 449
11713.43 457
11714.45 425
11715.47 442
11716.49 461
11717.52 455
11718.54 480
11719.56 434
11720.58 392
11721.61 440
11722.63 408
11723.65 389
11724.67 436
11725.70 434
11726.72 400
11727.74 396
11728.76 378
11729.79 399
11730.81 415
11731.83 408
11732.86 372
11733.88 401
11734.90 395
11735.92 420
11736.95 433
11737.97 403
11738.99 419
11740.02 410
11741.04 422
11742.06 413
11743.09 413
11744.11 446
11745.13 418
11746.16 408
11747.18 420
11748.20 428
11749.23 450
11750.25 431
11751.27 466
11752.30 443
11753.32 439
11754.35 401
11755.37 429
11756.39 443
11757.42 405
11758.44 387
11759.47 378
11760.49 418
11761.51 404
11762.54 418
11763.56 432
11764.59 383
11765.61 371
11766.64 392
11767.66 393
11768.68 404
11769.71 363
11770.73 445
11771.76 394
11772.78 396
11773.81 430
11774.83 438
11775.86 410
11776.88 429
11777.91 405
11778.93 414
11779.96 378
11780.98 419
11782.01 408
11783.03 408
11784.06 382
11785.08 410
11786.11 418
11787.13 390
11788.16 382
11789.18 387
11790.21 409
11791.23 398
11792.26 374
11793.28 433
11794.31 430
11795.34 444
11796.36 416
11797.39 430
11798.41 390
11799.44 384
11800.46 363
11801.49 406
11802.52 428
11803.54 392
11804.57 358
11805.59 370
11806.62 391
11807.65 370
11808.67 373
11809.70 419
11810.73 382
11811.75 385
11812.78 342
11813.80 366
11814.83 375
11815.86 374
11816.88 428
11817.91 374
11818.94 401
11819.96 377
11820.99 405
11822.02 436
11823.04 427
11824.07 399
11825.10 412
11826.13 409
11827.15 402
11828.18 470
11829.21 466
11830.23 405
11831.26 457
11832.29 406
11833.32 435
11834.34 408
11835.37 394
11836.40 452
11837.42 448
11838.45 425
11839.48 407
11840.51 453
11841.54 378
11842.56 393
11843.59 365
11844.62 398
11845.65 413
11846.67 423
11847.70 436
11848.73 388
11849.76 379
11850.79 462
11851.81 443
11852.84 415
11853.87 417
11854.90 441
11855.93 436
11856.95 368
11857.98 417
11859.01 402
11860.04 453
11861.07 416
11862.10 397
11863.13 382
11864.15 392
11865.18 424
11866.21 418
11867.24 405
11868.27 418
11869.30 434
11870.33 437
11871.36 430
11872.38 481
11873.41 476
11874.44 415
11875.47 432
11876.50 436
11877.53 442
11878.56 487
11879.59 454
11880.62 454
11881.65 458
11882.68 445
11883.71 452
11884.74 449
11885.77 449
11886.80 493
11887.82 492
11888.85 501
11889.88 518
11890.91 464
11891.94 472
11892.97 433
11894.00 475
11895.03 443
11896.06 522
11897.09 480
11898.12 483
11899.15 515
11900.18 515
11901.21 565
11902.24 574
11903.27 523
11904.31 565
11905.34 563
11906.37 532
11907.40 586
11908.43 578
11909.46 542
11910.49 518
11911.52 538
11912.55 535
11913.58 530
11914.61 498
11915.64 495
11916.67 510
11917.70 570
11918.73 578
11919.77 561
11920.80 526
11921.83 543
11922.86 555
11923.89 603
11924.92 550
11925.95 530
11926.98 586
11928.02 619
11929.05 668
11930.08 719
11931.11 737
11932.14 794
11933.17 794
11934.21 849
11935.24 840
11936.27 790
11937.30 828
11938.33 827
11939.36 789
11940.40 716
11941.43 671
11942.46 619
11943.49 633
11944.52 540
11945.56 518
11946.59 487
11947.62 523
11948.65 538
11949.69 520
11950.72 455
11951.75 510
11952.78 529
11953.82 504
11954.85 480
11955.88 479
11956.91 466
11957.95 461
11958.98 446
11960.01 510
11961.04 489
11962.08 454
11963.11 454
11964.14 469
11965.18 458
11966.21 442
11967.24 476
11968.27 449
11969.31 506
11970.34 447
11971.37 428
11972.41 452
11973.44 432
11974.47 408
11975.51 422
11976.54 437
11977.58 431
11978.61 464
11979.64 494
11980.68 492
11981.71 424
11982.74 424
11983.78 435
11984.81 517
11985.85 499
11986.88 493
11987.91 445
11988.95 446
11989.98 457
11991.02 432
11992.05 398
11993.08 459
11994.12 481
11995.15 466
11996.19 480
11997.22 407
11998.26 421
11999.29 427
12000.32 452
12001.36 436
12002.39 446
12003.43 470
12004.46 506
12005.50 486
12006.53 483
12007.57 465
12008.60 490
12009.64 467
12010.67 510
12011.71 484
12012.74 484
12013.78 513
12014.81 453
12015.85 503
12016.88 492
12017.92 504
12018.95 518
12019.99 498
12021.02 487
12022.06 488
12023.10 543
12024.13 519
12025.17 490
12026.20 454
12027.24 488
12028.27 527
12029.31 487
12030.34 460
12031.38 499
12032.42 519
12033.45 459
12034.49 477
12035.52 492
12036.56 478
12037.60 504
12038.63 485
12039.67 444
12040.71 478
12041.74 512
12042.78 495
12043.81 482
12044.85 482
12045.89 447
12046.92 455
12047.96 514
12049.00 483
12050.03 470
12051.07 454
12052.11 464
12053.14 494
12054.18 469
12055.22 488
12056.25 492
12057.29 500
12058.33 438
12059.37 427
12060.40 484
12061.44 477
12062.48 482
12063.51 425
12064.55 404
12065.59 474
12066.63 429
12067.66 475
12068.70 474
12069.74 481
12070.78 495
12071.81 461
12072.85 442
12073.89 451
12074.93 452
12075.97 429
12077.00 503
12078.04 487
12079.08 484
12080.12 477
12081.15 429
12082.19 470
12083.23 502
12084.27 514
12085.31 531
12086.35 504
12087.38 546
12088.42 493
12089.46 508
12090.50 507
12091.54 529
12092.58 554
12093.61 491
12094.65 557
12095.69 515
12096.73 506
12097.77 479
12098.81 498
12099.85 528
12100.89 535
12101.92 534
12102.96 572
12104.00 581
12105.04 588
12106.08 557
12107.12 559
12108.16 587
12109.20 562
12110.24 537
12111.28 589
12112.32 525
12113.36 494
12114.39 460
12115.43 456
12116.47 478
12117.51 463
12118.55 467
12119.59 445
12120.63 443
12121.67 436
12122.71 444
12123.75 396
12124.79 422
12125.83 450
12126.87 435
12127.91 443
12128.95 416
12129.99 411
12131.03 406
12132.07 411
12133.11 410
12134.15 414
12135.19 479
12136.23 449
12137.27 428
12138.31 442
12139.35 449
12140.40 434
12141.44 423
12142.48 415
12143.52 387
12144.56 367
12145.60 413
12146.64 439
12147.68 402
12148.72 415
12149.76 395
12150.80 425
12151.84 377
12152.89 400
12153.93 389
12154.97 402
12156.01 393
12157.05 395
12158.09 401
12159.13 383
12160.17 363
12161.22 381
12162.26 376
12163.30 373
12164.34 368
12165.38 407
12166.42 408
12167.47 412
12168.51 366
12169.55 412
12170.59 410
12171.63 397
12172.67 394
12173.72 395
12174.76 382
12175.80 378
12176.84 382
12177.89 427
12178.93 429
12179.97 376
12181.01 404
12182.05 439
12183.10 427
12184.14 411
12185.18 377
12186.22 401
12187.27 378
12188.31 356
12189.35 368
12190.39 418
12191.44 416
12192.48 381
12193.52 389
12194.57 395
12195.61 384
12196.65 381
12197.69 409
12198.74 398
12199.78 362
12200.82 366
12201.87 388
12202.91 355
12203.95 382
12205.00 384
12206.04 386
12207.08 420
12208.13 391
12209.17 389
12210.21 383
12211.26 374
12212.30 401
12213.35 410
12214.39 427
12215.43 382
12216.48 398
12217.52 433
12218.56 429
12219.61 384
12220.65 370
12221.70 451
12222.74 437
12223.78 396
12224.83 472
12225.87 381
12226.92 391
12227.96 430
12229.01 384
12230.05 372
12231.10 393
12232.14 401
12233.18 412
12234.23 414
12235.27 418
12236.32 422
12237.36 441
12238.41 435
12239.45 419
12240.50 378
12241.54 326
12242.59 385
12243.63 389
12244.68 351
12245.72 385
12246.77 395
12247.81 367
12248.86 396
12249.90 379
12250.95 378
12251.99 390
12253.04 389
12254.08 364
12255.13 363
12256.18 369
12257.22 394
12258.27 391
12259.31 345
12260.36 370
12261.40 362
12262.45 370
12263.50 416
12264.54 411
12265.59 360
12266.63 397
12267.68 387
12268.73 344
12269.77 376
12270.82 347
12271.86 366
12272.91 350
12273.96 375
12275.00 421
12276.05 377
12277.10 372
12278.14 315
12279.19 317
12280.23 328
12281.28 333
12282.33 357
12283.37 355
12284.42 373
12285.47 362
12286.52 375
12287.56 367
12288.61 384
12289.66 316
12290.70 345
12291.75 370
12292.80 345
12293.84 346
12294.89 361
12295.94 344
12296.99 378
12298.03 375
12299.08 379
12300.13 343
12301.18 328
12302.22 348
12303.27 308
12304.32 342
12305.37 339
12306.41 356
12307.46 342
12308.51 360
12309.56 368
12310.60 351
12311.65 387
12312.70 379
12313.75 346
12314.80 395
12315.84 391
12316.89 368
12317.94 358
12318.99 330
12320.04 321
12321.09 317
12322.13 340
12323.18 351
12324.23 359
12325.28 371
12326.33 352
12327.38 342
12328.42 324
12329.47 345
12330.52 384
12331.57 351
12332.62 329
12333.67 355
12334.72 353
12335.77 338
12336.82 318
12337.86 352
12338.91 300
12339.96 371
12341.01 334
12342.06 368
12343.11 338
12344.16 354
12345.21 338
12346.26 409
12347.31 322
12348.36 366
12349.41 403
12350.46 336
12351.51 343
12352.56 380
12353.60 319
12354.65 315
12355.70 371
12356.75 347
12357.80 352
12358.85 341
12359.90 358
12360.95 379
12362.00 353
12363.05 356
12364.10 379
12365.15 390
12366.20 364
12367.25 309
12368.31 350
12369.36 337
12370.41 318
12371.46 372
12372.51 387
12373.56 404
12374.61 367
12375.66 344
12376.71 356
12377.76 374
12378.81 329
12379.86 372
12380.91 364
12381.96 363
12383.01 349
12384.07 332
12385.12 383
12386.17 349
12387.22 361
12388.27 365
12389.32 368
12390.37 400
12391.42 368
12392.47 404
12393.53 352
12394.58 351
12395.63 387
12396.68 380
12397.73 403
12398.78 413
12399.84 400
12400.89 347
12401.94 352
12402.99 379
12404.04 379
12405.09 342
12406.15 348
12407.20 314
12408.25 363
12409.30 380
12410.35 391
12411.41 401
12412.46 415
12413.51 386
12414.56 361
12415.62 351
12416.67 398
12417.72 371
12418.77 340
12419.83 352
12420.88 356
12421.93 374
12422.98 342
12424.04 370
12425.09 368
12426.14 328
12427.19 315
12428.25 411
12429.30 363
12430.35 388
12431.41 396
12432.46 362
12433.51 380
12434.57 428
12435.62 445
12436.67 382
12437.72 383
12438.78 370
12439.83 384
12440.88 378
12441.94 371
12442.99 387
12444.05 401
12445.10 353
12446.15 346
12447.21 342
12448.26 408
12449.31 377
12450.37 391
12451.42 411
12452.48 359
12453.53 364
12454.58 376
12455.64 386
12456.69 389
12457.75 354
12458.80 393
12459.85 353
12460.91 354
12461.96 398
12463.02 391
12464.07 404
12465.13 388
12466.18 363
12467.23 365
12468.29 391
12469.34 418
12470.40 397
12471.45 409
12472.51 403
12473.56 412
12474.62 376
12475.67 412
12476.73 404
12477.78 450
12478.84 417
12479.89 439
12480.95 420
12482.00 497
12483.06 479
12484.11 472
12485.17 466
12486.22 532
12487.28 498
12488.33 518
12489.39 529
12490.45 509
12491.50 609
12492.56 639
12493.61 742
12494.67 803
12495.72 878
12496.78 947
12497.84 931
12498.89 929
12499.95 944
12501.00 881
12502.06 870
12503.11 860
12504.17 713
12505.23 664
12506.28 623
12507.34 594
12508.40 576
12509.45 518
12510.51 556
12511.56 551
12512.62 534
12513.68 506
12514.73 521
12515.79 461
12516.85 474
12517.90 462
12518.96 504
12520.02 453
12521.07 440
12522.13 476
12523.19 440
12524.24 477
12525.30 479
12526.36 445
12527.42 459
12528.47 489
12529.53 465
12530.59 425
12531.64 431
12532.70 490
12533.76 435
12534.82 409
12535.87 409
12536.93 408
12537.99 399
12539.05 389
12540.10 417
12541.16 377
12542.22 414
12543.28 443
12544.34 393
12545.39 415
12546.45 419
12547.51 447
12548.57 450
12549.62 471
12550.68 435
12551.74 415
12552.80 441
12553.86 442
12554.92 432
12555.97 453
12557.03 406
12558.09 454
12559.15 408
12560.21 435
12561.27 424
12562.32 451
12563.38 399
12564.44 423
12565.50 464
12566.56 435
12567.62 442
12568.68 474
12569.74 460
12570.79 490
12571.85 499
12572.91 523
12573.97 552
12575.03 616
12576.09 623
12577.15 636
12578.21 594
12579.27 634
12580.33 646
12581.39 589
12582.45 609
12583.50 575
12584.56 574
12585.62 524
12586.68 502
12587.74 531
12588.80 553
12589.86 522
12590.92 524
12591.98 533
12593.04 528
12594.10 484
12595.16 474
12596.22 433
12597.28 491
12598.34 492
12599.40 491
12600.46 491
12601.52 429
12602.58 463
12603.64 449
12604.70 480
12605.76 450
12606.82 452
12607.88 450
12608.94 420
12610.01 453
12611.07 417
12612.13 418
12613.19 384
12614.25 422
12615.31 451
12616.37 445
12617.43 434
12618.49 450
12619.55 406
12620.61 406
12621.67 388
12622.74 478
12623.80 416
12624.86 436
12625.92 418
12626.98 428
12628.04 410
12629.10 414
12630.16 387
12631.23 393
12632.29 406
12633.35 427
12634.41 453
12635.47 456
12636.53 429
12637.60 382
12638.66 444
12639.72 443
12640.78 404
12641.84 420
12642.90 436
12643.97 434
12645.03 385
12646.09 406
12647.15 395
12648.22 425
12649.28 433
12650.34 430
12651.40 455
12652.46 476
12653.53 471
12654.59 476
12655.65 462
12656.71 445
12657.78 539
12658.84 539
12659.90 484
12660.96 485
12662.03 559
12663.09 538
12664.15 489
12665.22 475
12666.28 493
12667.34 483
12668.41 521
12669.47 528
12670.53 506
12671.59 546
12672.66 475
12673.72 537
12674.78 496
12675.85 498
12676.91 493
12677.97 517
12679.04 501
12680.10 451
12681.16 515
12682.23 481
12683.29 445
12684.36 442
12685.42 480
12686.48 455
12687.55 444
12688.61 457
12689.67 470
12690.74 464
12691.80 486
12692.87 532
12693.93 554
12695.00 523
12696.06 491
12697.12 499
12698.19 499
12699.25 506
12700.32 474
12701.38 495
12702.45 510
12703.51 562
12704.57 527
12705.64 506
12706.70 518
12707.77 480
12708.83 488
12709.90 483
12710.96 481
12712.03 490
12713.09 467
12714.16 489
12715.22 500
12716.29 468
12717.35 503
12718.42 480
12719.48 484
12720.55 496
12721.61 500
12722.68 445
12723.74 403
12724.81 403
12725.87 451
12726.94 455
12728.01 414
12729.07 438
12730.14 426
12731.20 452
12732.27 445
12733.33 471
12734.40 455
12735.47 480
12736.53 507
12737.60 460
12738.66 450
12739.73 453
12740.80 496
12741.86 465
12742.93 442
12743.99 481
12745.06 486
12746.13 448
12747.19 472
12748.26 447
12749.33 448
12750.39 437
12751.46 472
12752.53 421
12753.59 398
12754.66 396
12755.73 414
12756.79 421
12757.86 409
12758.93 430
12759.99 369
12761.06 405
12762.13 359
12763.19 396
12764.26 426
12765.33 406
12766.39 403
12767.46 379
12768.53 390
12769.60 400
12770.66 411
12771.73 408
12772.80 402
12773.87 380
12774.93 377
12776.00 380
12777.07 425
12778.14 449
12779.20 372
12780.27 394
12781.34 389
12782.41 374
12783.47 372
12784.54 398
12785.61 423
12786.68 411
12787.75 391
12788.81 385
12789.88 356
12790.95 342
12792.02 358
12793.09 406
12794.16 413
12795.22 375
12796.29 390
12797.36 394
12798.43 400
12799.50 387
12800.57 404
12801.64 399
12802.70 369
12803.77 406
12804.84 413
12805.91 350
12806.98 363
12808.05 427
12809.12 373
12810.19 336
12811.25 416
12812.32 396
12813.39 382
12814.46 384
12815.53 448
12816.60 387
12817.67 385
12818.74 351
12819.81 363
12820.88 407
12821.95 384
12823.02 449
12824.09 394
12825.16 416
12826.23 370
12827.30 334
12828.36 361
12829.43 411
12830.50 372
12831.57 403
12832.64 375
12833.71 367
12834.78 352
12835.85 357
12836.92 360
12837.99 344
12839.06 350
12840.13 365
12841.21 358
12842.28 353
12843.35 369
12844.42 349
12845.49 336
12846.56 348
12847.63 334
12848.70 346
12849.77 326
12850.84 344
12851.91 354
12852.98 369
12854.05 363
12855.12 389
12856.19 365
12857.26 343
12858.34 314
12859.41 321
12860.48 341
12861.55 329
12862.62 360
12863.69 356
12864.76 338
12865.83 374
12866.91 368
12867.98 350
12869.05 412
12870.12 355
12871.19 369
12872.26 333
12873.33 377
12874.41 343
12875.48 311
12876.55 304
12877.62 348
12878.69 321
12879.76 328
12880.84 331
12881.91 338
12882.98 322
12884.05 320
12885.12 337
12886.20 303
12887.27 317
12888.34 326
12889.41 338
12890.49 321
12891.56 325
12892.63 279
12893.70 318
12894.78 340
12895.85 313
12896.92 312
12897.99 388
12899.07 367
12900.14 325
12901.21 364
12902.28 361
12903.36 351
12904.43 309
12905.50 319
12906.58 308
12907.65 330
12908.72 331
12909.80 288
12910.87 270
12911.94 296
12913.02 317
12914.09 310
12915.16 320
12916.24 320
12917.31 286
12918.38 310
12919.46 351
12920.53 312
12921.60 310
12922.68 315
12923.75 343
12924.82 316
12925.90 354
12926.97 324
12928.05 315
12929.12 295
12930.19 298
12931.27 315
12932.34 364
12933.42 380
12934.49 332
12935.56 308
12936.64 322
12937.71 317
12938.79 308
12939.86 352
12940.94 325
12942.01 345
12943.08 325
12944.16 318
12945.23 338
12946.31 338
12947.38 354
12948.46 381
12949.53 334
12950.61 333
12951.68 329
12952.76 335
12953.83 370
12954.91 331
12955.98 320
12957.06 334
12958.13 366
12959.21 327
12960.28 332
12961.36 325
12962.43 352
12963.51 348
12964.58 365
12965.66 326
12966.74 315
12967.81 388
12968.89 350
12969.96 329
12971.04 354
12972.11 373
12973.19 371
12974.27 335
12975.34 341
12976.42 330
12977.49 363
12978.57 341
12979.65 352
12980.72 342
12981.80 343
12982.87 333
12983.95 338
12985.03 311
12986.10 349
12987.18 388
12988.26 381
12989.33 323
12990.41 315
12991.48 317
12992.56 354
12993.64 336
12994.71 393
12995.79 392
12996.87 386
12997.94 361
12999.02 340
13000.10 324
13001.18 328
13002.25 341
13003.33 350
13004.41 329
13005.48 340
13006.56 365
13007.64 310
13008.72 317
13009.79 339
13010.87 347
13011.95 385
13013.02 366
13014.10 332
13015.18 355
13016.26 374
13017.33 322
13018.41 339
13019.49 347
13020.57 360
13021.65 357
13022.72 368
13023.80 351
13024.88 390
13025.96 364
13027.04 348
13028.11 335
13029.19 321
13030.27 341
13031.35 353
13032.43 314
13033.50 331
13034.58 378
13035.66 355
13036.74 374
13037.82 356
13038.90 348
13039.98 330
13041.05 322
13042.13 355
13043.21 400
13044.29 383
13045.37 355
13046.45 321
13047.53 319
13048.61 365
13049.68 356
13050.76 343
13051.84 343
13052.92 363
13054.00 356
13055.08 359
13056.16 358
13057.24 355
13058.32 338
13059.40 339
13060.48 365
13061.56 343
13062.64 315
13063.71 338
13064.79 291
13065.87 305
13066.95 306
13068.03 320
13069.11 348
13070.19 317
13071.27 332
13072.35 322
13073.43 336
13074.51 321
13075.59 365
13076.67 323
13077.75 322
13078.83 307
13079.91 293
13080.99 327
13082.07 348
13083.15 304
13084.23 330
13085.31 360
13086.40 320
13087.48 319
13088.56 356
13089.64 291
13090.72 330
13091.80 314
13092.88 356
13093.96 360
13095.04 338
13096.12 341
13097.20 318
13098.28 365
13099.36 333
13100.45 300
13101.53 356
13102.61 328
13103.69 312
13104.77 297
13105.85 329
13106.93 309
13108.01 301
13109.10 328
13110.18 283
13111.26 313
13112.34 305
13113.42 317
13114.50 319
13115.58 312
13116.67 311
13117.75 331
13118.83 322
13119.91 296
13120.99 327
13122.08 328
13123.16 322
13124.24 352
13125.32 337
13126.40 316
13127.49 333
13128.57 318
13129.65 280
13130.73 291
13131.82 293
13132.90 291
13133.98 292
13135.06 296
13136.15 317
13137.23 318
13138.31 300
13139.39 319
13140.48 321
13141.56 372
13142.64 317
13143.72 335
13144.81 337
13145.89 295
13146.97 263
13148.06 264
13149.14 286
13150.22 307
13151.31 285
13152.39 290
13153.47 289
13154.56 299
13155.64 300
13156.72 316
13157.81 294
13158.89 300
13159.97 302
13161.06 294
13162.14 304
13163.22 318
13164.31 301
13165.39 321
13166.47 306
13167.56 344
13168.64 329
13169.73 308
13170.81 343
13171.89 319
13172.98 321
13174.06 320
13175.15 317
13176.23 306
13177.31 290
13178.40 271
13179.48 312
13180.57 300
13181.65 307
13182.74 310
13183.82 355
13184.91 335
13185.99 325
13187.07 310
13188.16 304
13189.24 327
13190.33 313
13191.41 310
13192.50 288
13193.58 290
13194.67 314
13195.75 318
13196.84 303
13197.92 299
13199.01 326
13200.09 304
13201.18 327
13202.26 304
13203.35 293
13204.44 297
13205.52 314
13206.61 312
13207.69 301
13208.78 323
13209.86 325
13210.95 309
13212.03 323
13213.12 302
13214.21 282
13215.29 306
13216.38 309
13217.46 293
13218.55 345
13219.63 356
13220.72 315
13221.81 341
13222.89 278
13223.98 252
13225.07 302
13226.15 309
13227.24 345
13228.32 298
13229.41 277
13230.50 263
13231.58 299
13232.67 311
13233.76 300
13234.84 314
13235.93 312
13237.02 294
13238.10 244
13239.19 289
13240.28 332
13241.36 310
13242.45 284
13243.54 332
13244.62 335
13245.71 280
13246.80 322
13247.89 295
13248.97 279
13250.06 285
13251.15 317
13252.23 324
13253.32 329
13254.41 344
13255.50 292
13256.58 299
13257.67 343
13258.76 314
13259.85 282
13260.94 317
13262.02 306
13263.11 323
13264.20 322
13265.29 329
13266.37 348
13267.46 329
13268.55 335
13269.64 314
13270.73 374
13271.81 366
13272.90 314
13273.99 298
13275.08 336
13276.17 318
13277.26 317
13278.34 343
13279.43 326
13280.52 377
13281.61 374
13282.70 371
13283.79 351
13284.88 335
13285.96 315
13287.05 365
13288.14 333
13289.23 329
13290.32 375
13291.41 360
13292.50 345
13293.59 317
13294.68 345
13295.76 378
13296.85 406
13297.94 391
13299.03 335
13300.12 389
13301.21 345
13302.30 395
13303.39 391
13304.48 378
13305.57 408
13306.66 313
13307.75 376
13308.84 377
13309.93 385
13311.02 412
13312.11 398
13313.20 408
13314.29 432
13315.38 390
13316.47 371
13317.56 374
13318.65 408
13319.74 357
13320.83 363
13321.92 401
13323.01 374
13324.10 385
13325.19 363
13326.28 362
13327.37 346
13328.46 416
13329.55 414
13330.64 379
13331.73 392
13332.82 401
13333.91 409
13335.00 390
13336.09 392
13337.18 368
13338.27 385
13339.37 380
13340.46 339
13341.55 380
13342.64 347
13343.73 383
13344.82 371
13345.91 408
13347.00 412
13348.09 376
13349.19 401
13350.28 383
13351.37 366
13352.46 403
13353.55 432
13354.64 374
13355.73 405
13356.83 391
13357.92 411
13359.01 385
13360.10 382
13361.19 449
13362.28 428
13363.38 479
13364.47 443
13365.56 479
13366.65 445
13367.74 441
13368.84 504
13369.93 478
13371.02 471
13372.11 486
13373.21 432
13374.30 455
13375.39 428
13376.48 444
13377.58 458
13378.67 413
13379.76 400
13380.85 427
13381.95 375
13383.04 378
13384.13 399
13385.22 410
13386.32 359
13387.41 354
13388.50 335
13389.60 364
13390.69 364
13391.78 333
13392.87 361
13393.97 349
13395.06 340
13396.15 395
13397.25 338
13398.34 376
13399.43 393
13400.53 400
13401.62 363
13402.71 348
13403.81 375
13404.90 355
13406.00 298
13407.09 340
13408.18 404
13409.28 355
13410.37 372
13411.46 352
13412.56 312
13413.65 330
13414.75 338
13415.84 314
13416.93 332
13418.03 323
13419.12 354
13420.22 386
13421.31 357
13422.41 360
13423.50 321
13424.59 312
13425.69 355
13426.78 356
13427.88 361
13428.97 349
13430.07 347
13431.16 321
13432.26 337
13433.35 341
13434.45 339
13435.54 380
13436.64 350
13437.73 348
13438.82 314
13439.92 344
13441.02 345
13442.11 374
13443.21 364
13444.30 353
13445.40 378
13446.49 354
13447.59 372
13448.68 404
13449.78 380
13450.87 354
13451.97 339
13453.06 334
13454.16 344
13455.25 385
13456.35 406
13457.45 373
13458.54 359
13459.64 386
13460.73 379
13461.83 353
13462.93 387
13464.02 420
13465.12 412
13466.21 375
13467.31 387
13468.41 365
13469.50 390
13470.60 400
13471.70 411
13472.79 394
13473.89 372
13474.98 391
13476.08 387
13477.18 406
13478.27 426
13479.37 355
13480.47 379
13481.56 396
13482.66 389
13483.76 392
13484.85 422
13485.95 432
13487.05 439
13488.15 463
13489.24 535
13490.34 461
13491.44 431
13492.53 392
13493.63 417
13494.73 486
13495.83 468
13496.92 454
13498.02 494
13499.12 548
13500.22 506
13501.31 493
13502.41 511
13503.51 497
13504.61 497
13505.70 457
13506.80 462
13507.90 518
13509.00 490
13510.09 479
13511.19 509
13512.29 475
13513.39 460
13514.49 457
13515.58 424
13516.68 446
13517.78 429
13518.88 391
13519.98 413
13521.08 405
13522.17 431
13523.27 403
13524.37 365
13525.47 367
13526.57 389
13527.67 405
13528.77 405
13529.86 355
13530.96 345
13532.06 379
13533.16 393
13534.26 375
13535.36 398
13536.46 391
13537.56 417
13538.66 386
13539.75 351
13540.85 397
13541.95 395
13543.05 399
13544.15 383
13545.25 334
13546.35 331
13547.45 367
13548.55 359
13549.65 355
13550.75 349
13551.85 385
13552.95 379
13554.05 389
13555.15 336
13556.25 339
13557.35 365
13558.45 356
13559.55 358
13560.65 339
13561.75 312
13562.85 341
13563.95 312
13565.05 295
13566.15 335
13567.25 355
13568.35 362
13569.45 347
13570.55 365
13571.65 381
13572.75 382
13573.85 355
13574.95 322
13576.05 383
13577.15 363
13578.25 315
13579.35 366
13580.45 355
13581.55 331
13582.65 382
13583.75 361
13584.86 335
13585.96 336
13587.06 313
13588.16 315
13589.26 296
13590.36 316
13591.46 321
13592.56 330
13593.66 342
13594.77 326
13595.87 305
13596.97 292
13598.07 301
13599.17 349
13600.27 343
13601.37 337
13602.48 306
13603.58 317
13604.68 329
13605.78 372
13606.88 367
13607.99 355
13609.09 359
13610.19 337
13611.29 291
13612.39 339
13613.50 313
13614.60 361
13615.70 362
13616.80 374
13617.90 343
13619.01 360
13620.11 348
13621.21 344
13622.31 365
13623.42 339
13624.52 335
13625.62 336
13626.72 315
13627.83 332
13628.93 317
13630.03 335
13631.13 344
13632.24 302
13633.34 327
13634.44 329
13635.55 360
13636.65 340
13637.75 332
13638.86 321
13639.96 334
13641.06 324
13642.17 342
13643.27 361
13644.37 373
13645.48 313
13646.58 357
13647.68 338
13648.79 313
13649.89 309
13650.99 332
13652.10 335
13653.20 314
13654.30 331
13655.41 375
13656.51 392
13657.62 321
13658.72 322
13659.82 299
13660.93 287
13662.03 325
13663.14 348
13664.24 311
13665.34 356
13666.45 390
13667.55 358
13668.66 400
13669.76 355
13670.87 331
13671.97 332
13673.07 370
13674.18 310
13675.28 335
13676.39 317
13677.49 345
13678.60 353
13679.70 342
13680.81 330
13681.91 325
13683.02 318
13684.12 360
13685.23 369
13686.33 307
13687.44 327
13688.54 339
13689.65 314
13690.75 384
13691.86 333
13692.96 330
13694.07 332
13695.17 323
13696.28 352
13697.39 316
13698.49 338
13699.60 313
13700.70 374
13701.81 421
13702.91 350
13704.02 345
13705.13 380
13706.23 339
13707.34 317
13708.44 349
13709.55 394
13710.65 387
13711.76 381
13712.87 367
13713.97 350
13715.08 357
13716.19 319
13717.29 347
13718.40 343
13719.50 298
13720.61 361
13721.72 374
13722.82 381
13723.93 404
13725.04 400
13726.14 405
13727.25 405
13728.36 431
13729.46 348
13730.57 380
13731.68 405
13732.78 432
13733.89 405
13735.00 413
13736.11 383
13737.21 428
13738.32 438
13739.43 424
13740.53 412
13741.64 427
13742.75 434
13743.86 435
13744.96 464
13746.07 502
13747.18 456
13748.29 419
13749.39 473
13750.50 485
13751.61 450
13752.72 456
13753.82 479
13754.93 515
13756.04 477
13757.15 516
13758.26 513
13759.36 520
13760.47 575
13761.58 555
13762.69 550
13763.80 557
13764.91 602
13766.01 575
13767.12 577
13768.23 596
13769.34 672
13770.45 700
13771.56 675
13772.66 732
13773.77 770
13774.88 731
13775.99 769
13777.10 738
13778.21 815
13779.32 761
13780.42 732
13781.53 636
13782.64 618
13783.75 661
13784.86 578
13785.97 554
13787.08 555
13788.19 583
13789.30 530
13790.41 525
13791.52 507
13792.63 447
13793.73 438
13794.84 460
13795.95 436
13797.06 446
13798.17 458
13799.28 417
13800.39 476
13801.50 444
13802.61 464
13803.72 406
13804.83 417
13805.94 434
13807.05 463
13808.16 462
13809.27 391
13810.38 457
13811.49 461
13812.60 478
13813.71 449
13814.82 464
13815.93 409
13817.04 432
13818.15 436
13819.26 413
13820.37 431
13821.48 417
13822.59 473
13823.71 459
13824.82 422
13825.93 411
13827.04 409
13828.15 382
13829.26 408
13830.37 352
13831.48 385
13832.59 429
13833.70 416
13834.81 414
13835.92 422
13837.04 419
13838.15 416
13839.26 443
13840.37 455
13841.48 368
13842.59 399
13843.70 410
13844.81 404
13845.93 400
13847.04 417
13848.15 403
13849.26 434
13850.37 403
13851.48 416
13852.60 448
13853.71 440
13854.82 427
13855.93 428
13857.04 385
13858.16 446
13859.27 485
13860.38 458
13861.49 468
13862.60 449
13863.72 475
13864.83 491
13865.94 504
13867.05 514
13868.17 531
13869.28 513
13870.39 545
13871.50 528
13872.62 496
13873.73 483
13874.84 468
13875.95 478
13877.07 505
13878.18 471
13879.29 458
13880.40 464
13881.52 477
13882.63 488
13883.74 459
13884.86 449
13885.97 461
13887.08 441
13888.20 410
13889.31 440
13890.42 429
13891.54 451
13892.65 460
13893.76 497
13894.88 485
13895.99 488
13897.10 476
13898.22 516
13899.33 469
13900.44 521
13901.56 496
13902.67 469
13903.79 522
13904.90 478
13906.01 500
13907.13 480
13908.24 461
13909.36 458
13910.47 411
13911.58 439
13912.70 471
13913.81 472
13914.93 398
13916.04 389
13917.16 359
13918.27 407
13919.38 430
13920.50 457
13921.61 421
13922.73 409
13923.84 427
13924.96 428
13926.07 408
13927.19 424
13928.30 380
13929.42 427
13930.53 400
13931.65 355
13932.76 387
13933.88 386
13934.99 392
13936.11 389
13937.22 402
13938.34 398
13939.45 383
13940.57 393
13941.68 404
13942.80 389
13943.91 427
13945.03 449
13946.14 421
13947.26 410
13948.38 377
13949.49 389
13950.61 421
13951.72 345
13952.84 385
13953.95 371
13955.07 378
13956.19 373
13957.30 406
13958.42 388
13959.53 359
13960.65 379
13961.77 375
13962.88 401
13964.00 349
13965.11 353
13966.23 352
13967.35 399
13968.46 379
13969.58 393
13970.70 345
13971.81 368
13972.93 364
13974.05 361
13975.16 330
13976.28 351
13977.40 366
13978.51 364
13979.63 411
13980.75 411
13981.86 379
13982.98 355
13984.10 373
13985.22 399
13986.33 362
13987.45 347
13988.57 394
13989.68 388
13990.80 376
13991.92 350
13993.04 351
13994.15 411
13995.27 441
13996.39 373
13997.51 328
13998.62 369
13999.74 399
14000.86 338
14001.98 364
14003.10 365
14004.21 379
14005.33 353
14006.45 384
14007.57 381
14008.68 393
14009.80 373
14010.92 305
14012.04 328
14013.16 388
14014.28 415
14015.39 393
14016.51 399
14017.63 382
14018.75 359
14019.87 419
14020.99 396
14022.10 383
14023.22 378
14024.34 418
14025.46 398
14026.58 425
14027.70 417
14028.82 431
14029.94 417
14031.05 440
14032.17 392
14033.29 386
14034.41 438
14035.53 418
14036.65 389
14037.77 382
14038.89 420
14040.01 408
14041.13 359
14042.25 392
14043.37 330
14044.49 331
14045.60 380
14046.72 393
14047.84 347
14048.96 382
14050.08 351
14051.20 381
14052.32 396
14053.44 384
14054.56 393
14055.68 371
14056.80 400
14057.92 356
14059.04 446
14060.16 397
14061.28 347
14062.40 373
14063.52 331
14064.64 352
14065.76 384
14066.88 377
14068.00 370
14069.12 347
14070.25 395
14071.37 404
14072.49 371
14073.61 363
14074.73 401
14075.85 423
14076.97 391
14078.09 407
14079.21 383
14080.33 368
14081.45 364
14082.57 416
14083.69 397
14084.82 390
14085.94 404
14087.06 401
14088.18 445
14089.30 445
14090.42 430
14091.54 438
14092.66 438
14093.79 452
14094.91 412
14096.03 457
14097.15 448
14098.27 469
14099.39 516
14100.52 509
14101.64 513
14102.76 468
14103.88 517
14105.00 512
14106.12 464
14107.25 469
14108.37 464
14109.49 400
14110.61 411
14111.74 385
14112.86 405
14113.98 388
14115.10 414
14116.22 398
14117.35 375
14118.47 392
14119.59 399
14120.71 405
14121.84 376
14122.96 421
14124.08 368
14125.20 352
14126.33 422
14127.45 382
14128.57 375
14129.70 351
14130.82 363
14131.94 382
14133.06 384
14134.19 333
14135.31 341
14136.43 365
14137.56 412
14138.68 345
14139.80 328
14140.93 377
14142.05 384
14143.17 339
14144.30 308
14145.42 315
14146.54 324
14147.67 338
14148.79 365
14149.91 327
14151.04 289
14152.16 322
14153.29 319
14154.41 376
14155.53 356
14156.66 304
14157.78 323
14158.91 319
14160.03 316
14161.15 280
14162.28 270
14163.40 313
14164.53 309
14165.65 322
14166.78 328
14167.90 345
14169.02 318
14170.15 355
14171.27 336
14172.40 332
14173.52 331
14174.65 370
14175.77 330
14176.90 336
14178.02 312
14179.15 332
14180.27 317
14181.40 319
14182.52 295
14183.65 296
14184.77 266
14185.90 281
14187.02 285
14188.15 308
14189.27 305
14190.40 288
14191.52 295
14192.65 290
14193.77 291
14194.90 256
14196.02 308
14197.15 309
14198.27 275
14199.40 293
14200.53 315
14201.65 292
14202.78 284
14203.90 281
14205.03 310
14206.16 287
14207.28 293
14208.41 253
14209.53 271
14210.66 297
14211.79 281
14212.91 286
14214.04 305
14215.16 279
14216.29 291
14217.42 304
14218.54 302
14219.67 291
14220.80 266
14221.92 287
14223.05 298
14224.18 296
14225.30 268
14226.43 254
14227.56 266
14228.68 283
14229.81 275
14230.94 305
14232.06 282
14233.19 269
14234.32 267
14235.44 278
14236.57 283
14237.70 269
14238.83 251
14239.95 293
14241.08 309
14242.21 284
14243.34 283
14244.46 320
14245.59 313
14246.72 288
14247.85 271
14248.97 303
14250.10 290
14251.23 303
14252.36 275
14253.48 269
14254.61 278
14255.74 302
14256.87 339
14258.00 292
14259.12 299
14260.25 251
14261.38 261
14262.51 300
14263.64 245
14264.76 274
14265.89 327
14267.02 283
14268.15 286
14269.28 272
14270.41 285
14271.53 254
14272.66 267
14273.79 256
14274.92 262
14276.05 238
14277.18 255
14278.31 256
14279.44 247
14280.56 272
14281.69 258
14282.82 258
14283.95 242
14285.08 239
14286.21 262
14287.34 246
14288.47 274
14289.60 269
14290.73 277
14291.86 272
14292.98 260
14294.11 277
14295.24 267
14296.37 262
14297.50 251
14298.63 247
14299.76 282
14300.89 263
14302.02 314
14303.15 274
14304.28 273
14305.41 274
14306.54 231
14307.67 256
14308.80 249
14309.93 228
14311.06 260
14312.19 265
14313.32 256
14314.45 257
14315.58 278
14316.71 273
14317.84 261
14318.97 248
14320.10 258
14321.23 243
14322.36 214
14323.49 269
14324.62 210
14325.76 237
14326.89 253
14328.02 233
14329.15 244
14330.28 281
14331.41 260
14332.54 249
14333.67 237
14334.80 234
14335.93 236
14337.06 270
14338.20 295
14339.33 247
14340.46 249
14341.59 220
14342.72 267
14343.85 239
14344.98 210
14346.12 238
14347.25 267
14348.38 239
14349.51 218
14350.64 222
14351.77 235
14352.90 229
14354.04 223
14355.17 211
14356.30 210
14357.43 254
14358.56 240
14359.70 204
14360.83 234
14361.96 207
14363.09 223
14364.22 250
14365.36 259
14366.49 264
14367.62 255
14368.75 222
14369.89 213
14371.02 243
14372.15 253
14373.28 256
14374.42 300
14375.55 238
14376.68 212
14377.81 230
14378.95 237
14380.08 228
14381.21 235
14382.35 232
14383.48 282
14384.61 262
14385.74 284
14386.88 247
14388.01 244
14389.14 233
14390.28 220
14391.41 213
14392.54 262
14393.68 256
14394.81 229
14395.94 201
14397.08 234
14398.21 230
14399.34 256
14400.48 250
14401.61 264
14402.75 247
14403.88 245
14405.01 231
14406.15 273
14407.28 249
14408.41 250
14409.55 242
14410.68 239
14411.82 279
14412.95 249
14414.08 219
14415.22 250
14416.35 272
14417.49 231
14418.62 250
14419.76 229
14420.89 267
14422.02 288
14423.16 268
14424.29 264
14425.43 239
14426.56 241
14427.70 237
14428.83 279
14429.97 263
14431.10 239
14432.24 271
14433.37 283
14434.51 269
14435.64 273
14436.78 278
14437.91 279
14439.05 293
14440.18 272
14441.32 263
14442.45 250
14443.59 267
14444.72 286
14445.86 288
14446.99 263
14448.13 258
14449.27 271
14450.40 243
14451.54 276
14452.67 228
14453.81 278
14454.94 272
14456.08 242
14457.22 235
14458.35 249
14459.49 306
14460.62 279
14461.76 255
14462.90 262
14464.03 272
14465.17 313
14466.30 273
14467.44 261
14468.58 282
14469.71 321
14470.85 316
14471.99 303
14473.12 271
14474.26 277
14475.40 277
14476.53 284
14477.67 299
14478.81 275
14479.94 304
14481.08 317
14482.22 276
14483.35 277
14484.49 306
14485.63 349
14486.76 292
14487.90 294
14489.04 338
14490.17 285
14491.31 268
14492.45 261
14493.59 282
14494.72 253
14495.86 233
14497.00 251
14498.14 239
14499.27 234
14500.41 264
14501.55 258
14502.69 253
14503.82 263
14504.96 271
14506.10 283
14507.24 247
14508.37 307
14509.51 255
14510.65 276
14511.79 252
14512.93 233
14514.06 239
14515.20 254
14516.34 237
14517.48 208
14518.62 254
14519.76 233
14520.89 231
14522.03 242
14523.17 246
14524.31 215
14525.45 231
14526.59 234
14527.73 225
14528.86 241
14530.00 246
14531.14 227
14532.28 227
14533.42 216
14534.56 238
14535.70 244
14536.84 238
14537.98 238
14539.11 241
14540.25 227
14541.39 272
14542.53 221
14543.67 228
14544.81 230
14545.95 215
14547.09 238
14548.23 253
14549.37 225
14550.51 258
14551.65 229
14552.79 243
14553.93 271
14555.07 259
14556.21 248
14557.35 212
14558.49 249
14559.63 204
14560.77 245
14561.91 269
14563.05 278
14564.19 241
14565.33 266
14566.47 243
14567.61 214
14568.75 288
14569.89 240
14571.03 253
14572.17 234
14573.31 266
14574.45 239
14575.59 241
14576.73 275
14577.87 253
14579.01 253
14580.15 268
14581.29 235
14582.43 238
14583.57 227
14584.71 235
14585.85 270
14587.00 259
14588.14 295
14589.28 266
14590.42 256
14591.56 276
14592.70 250
14593.84 230
14594.98 241
14596.12 270
14597.27 240
14598.41 240
14599.55 216
14600.69 250
14601.83 246
14602.97 287
14604.12 271
14605.26 248
14606.40 270
14607.54 248
14608.68 249
14609.82 254
14610.97 276
14612.11 289
14613.25 301
14614.39 281
14615.53 263
14616.68 278
14617.82 270
14618.96 266
14620.10 259
14621.25 260
14622.39 267
14623.53 264
14624.67 294
14625.81 262
14626.96 269
14628.10 299
14629.24 277
14630.39 274
14631.53 284
14632.67 314
14633.81 263
14634.96 314
14636.10 294
14637.24 307
14638.38 335
14639.53 284
14640.67 304
14641.81 260
14642.96 267
14644.10 287
14645.24 280
14646.39 313
14647.53 280
14648.67 306
14649.82 261
14650.96 258
14652.10 261
14653.25 250
14654.39 210
14655.53 238
14656.68 240
14657.82 267
14658.97 266
14660.11 273
14661.25 234
14662.40 198
14663.54 220
14664.69 244
14665.83 241
14666.97 250
14668.12 286
14669.26 222
14670.41 216
14671.55 234
14672.69 250
14673.84 270
14674.98 267
14676.13 245
14677.27 239
14678.42 265
14679.56 247
14680.71 197
14681.85 244
14683.00 240
14684.14 228
14685.29 222
14686.43 250
14687.57 223
14688.72 235
14689.86 210
14691.01 248
14692.15 226
14693.30 208
14694.45 236
14695.59 269
14696.74 250
14697.88 217
14699.03 213
14700.17 260
14701.32 227
14702.46 212
14703.61 217
14704.75 247
14705.90 220
14707.04 216
14708.19 203
14709.34 213
14710.48 231
14711.63 270
14712.77 246
14713.92 211
14715.07 226
14716.21 248
14717.36 278
14718.50 241
14719.65 216
14720.80 228
14721.94 256
14723.09 281
14724.24 229
14725.38 243
14726.53 247
14727.67 234
14728.82 260
14729.97 278
14731.11 218
14732.26 234
14733.41 217
14734.55 263
14735.70 240
14736.85 248
14737.99 228
14739.14 253
14740.29 240
14741.44 232
14742.58 254
14743.73 255
14744.88 247
14746.02 239
14747.17 241
14748.32 240
14749.47 240
14750.61 235
14751.76 275
14752.91 274
14754.06 290
14755.20 242
14756.35 254
14757.50 276
14758.65 251
14759.79 280
14760.94 256
14762.09 306
14763.24 271
14764.38 258
14765.53 264
14766.68 256
14767.83 305
14768.98 324
14770.13 308
14771.27 291
14772.42 255
14773.57 279
14774.72 290
14775.87 316
14777.01 329
14778.16 295
14779.31 335
14780.46 326
14781.61 282
14782.76 312
14783.91 354
14785.05 336
14786.20 354
14787.35 353
14788.50 331
14789.65 343
14790.80 361
14791.95 390
14793.10 368
14794.25 380
14795.39 407
14796.54 394
14797.69 347
14798.84 367
14799.99 359
14801.14 344
14802.29 346
14803.44 344
14804.59 385
14805.74 379
14806.89 325
14808.04 310
14809.19 341
14810.34 341
14811.49 329
14812.64 337
14813.79 341
14814.94 374
14816.09 353
14817.24 325
14818.39 332
14819.54 342
14820.69 319
14821.84 305
14822.99 285
14824.14 290
14825.29 305
14826.44 298
14827.59 278
14828.74 298
14829.89 302
14831.04 278
14832.19 273
14833.34 297
14834.49 273
14835.64 251
14836.79 224
14837.94 271
14839.09 238
14840.24 274
14841.40 263
14842.55 235
14843.70 224
14844.85 238
14846.00 265
14847.15 258
14848.30 253
14849.45 213
14850.60 217
14851.76 252
14852.91 246
14854.06 207
14855.21 218
14856.36 235
14857.51 248
14858.66 238
14859.82 201
14860.97 211
14862.12 237
14863.27 193
14864.42 199
14865.57 210
14866.73 226
14867.88 228
14869.03 208
14870.18 211
14871.33 227
14872.49 216
14873.64 239
14874.79 236
14875.94 198
14877.10 221
14878.25 257
14879.40 251
14880.55 251
14881.71 224
14882.86 232
14884.01 228
14885.16 248
14886.32 276
14887.47 229
14888.62 222
14889.77 233
14890.93 215
14892.08 220
14893.23 246
14894.39 226
14895.54 192
14896.69 209
14897.84 241
14899.00 196
14900.15 206
14901.30 225
14902.46 198
14903.61 217
14904.76 225
14905.92 211
14907.07 222
14908.22 181
14909.38 204
14910.53 238
14911.69 211
14912.84 227
14913.99 217
14915.15 211
14916.30 206
14917.45 191
14918.61 223
14919.76 221
14920.92 218
14922.07 233
14923.22 217
14924.38 219
14925.53 220
14926.69 196
14927.84 189
14928.99 201
14930.15 232
14931.30 213
14932.46 179
14933.61 199
14934.77 200
14935.92 182
14937.08 222
14938.23 225
14939.39 205
14940.54 211
14941.70 228
14942.85 193
14944.00 198
14945.16 226
14946.31 201
14947.47 194
14948.62 180
14949.78 156
14950.94 206
14952.09 198
14953.25 214
14954.40 218
14955.56 227
14956.71 192
14957.87 178
14959.02 171
14960.18 201
14961.33 232
14962.49 222
14963.64 193
14964.80 191
14965.96 171
14967.11 187
14968.27 190
14969.42 184
14970.58 216
14971.74 226
14972.89 202
14974.05 194
14975.20 222
14976.36 219
14977.52 208
14978.67 195
14979.83 197
14980.98 194
14982.14 188
14983.30 188
14984.45 172
14985.61 169
14986.77 194
14987.92 185
14989.08 177
14990.24 171
14991.39 168
14992.55 200
14993.71 199
14994.86 200
14996.02 208
14997.18 191
14998.33 198
14999.49 181
15000.65 232
15001.81 188
15002.96 179
15004.12 222
15005.28 177
15006.43 184
15007.59 188
15008.75 183
15009.91 197
15011.06 192
15012.22 186
15013.38 191
15014.54 216
15015.69 200
15016.85 197
15018.01 213
15019.17 169
15020.33 168
15021.48 176
15022.64 172
15023.80 164
15024.96 168
15026.12 179
15027.27 196
15028.43 175
15029.59 161
15030.75 175
15031.91 167
15033.07 144
15034.22 163
15035.38 168
15036.54 148
15037.70 190
15038.86 185
15040.02 173
15041.17 204
15042.33 197
15043.49 181
15044.65 185
15045.81 189
15046.97 160
15048.13 183
15049.29 194
15050.45 211
15051.60 166
15052.76 151
15053.92 174
15055.08 169
15056.24 209
15057.40 178
15058.56 170
15059.72 164
15060.88 162
15062.04 151
15063.20 170
15064.36 202
15065.52 161
15066.68 176
15067.84 173
15069.00 199
15070.16 173
15071.32 181
15072.48 156
15073.63 171
15074.79 163
15075.95 163
15077.11 165
15078.27 183
15079.44 170
15080.60 169
15081.76 185
15082.92 167
15084.08 160
15085.24 138
15086.40 159
15087.56 182
15088.72 161
15089.88 168
15091.04 191
15092.20 195
15093.36 199
15094.52 163
15095.68 195
15096.84 171
15098.00 157
15099.16 188
15100.32 178
15101.49 162
15102.65 166
15103.81 192
15104.97 171
15106.13 169
15107.29 171
15108.45 165
15109.61 175
15110.78 147
15111.94 173
15113.10 177
15114.26 169
15115.42 190
15116.58 146
15117.74 178
15118.91 139
15120.07 139
15121.23 152
15122.39 179
15123.55 161
15124.71 165
15125.88 136
15127.04 145
15128.20 154
15129.36 165
15130.52 157
15131.69 131
15132.85 164
15134.01 159
15135.17 181
15136.34 174
15137.50 167
15138.66 176
15139.82 182
15140.99 196
15142.15 157
15143.31 190
15144.47 166
15145.64 194
15146.80 165
15147.96 156
15149.12 152
15150.29 165
15151.45 168
15152.61 182
15153.78 176
15154.94 183
15156.10 173
15157.27 184
15158.43 162
15159.59 181
15160.75 186
15161.92 186
15163.08 154
15164.24 194
15165.41 189
15166.57 185
15167.74 159
15168.90 142
15170.06 178
15171.23 163
15172.39 196
15173.55 178
15174.72 154
15175.88 178
15177.05 160
15178.21 151
15179.37 168
15180.54 190
15181.70 193
15182.87 179
15184.03 162
15185.19 141
15186.36 167
15187.52 178
15188.69 190
15189.85 168
15191.02 197
15192.18 193
15193.34 192
15194.51 186
15195.67 190
15196.84 161
15198.00 180
15199.17 197
15200.33 176
15201.50 191
15202.66 194
15203.83 177
15204.99 179
15206.16 172
15207.32 171
15208.49 177
15209.65 188
15210.82 185
15211.98 224
15213.15 186
15214.31 228
15215.48 189
15216.64 209
15217.81 196
15218.97 193
15220.14 197
15221.31 212
15222.47 164
15223.64 195
15224.80 220
15225.97 185
15227.13 197
15228.30 189
15229.47 186
15230.63 228
15231.80 216
15232.96 199
15234.13 201
15235.30 203
15236.46 199
15237.63 214
15238.79 202
15239.96 205
15241.13 212
15242.29 220
15243.46 209
15244.63 185
15245.79 225
15246.96 218
15248.13 197
15249.29 207
15250.46 216
15251.63 192
15252.79 156
15253.96 180
15255.13 172
15256.29 181
15257.46 178
15258.63 184
15259.80 189
15260.96 173
15262.13 202
15263.30 181
15264.46 186
15265.63 176
15266.80 203
15267.97 188
15269.13 168
15270.30 195
15271.47 185
15272.64 166
15273.80 181
15274.97 171
15276.14 159
15277.31 143
15278.47 151
15279.64 158
15280.81 193
15281.98 181
15283.15 186
15284.31 171
15285.48 190
15286.65 201
15287.82 181
15288.99 180
15290.15 157
15291.32 194
15292.49 179
15293.66 188
15294.83 176
15296.00 175
15297.16 170
15298.33 153
15299.50 152
15300.67 162
15301.84 200
15303.01 174
15304.18 197
15305.35 178
15306.51 163
15307.68 174
15308.85 172
15310.02 165
15311.19 179
15312.36 216
15313.53 207
15314.70 185
15315.87 208
15317.04 185
15318.21 165
15319.37 207
15320.54 211
15321.71 159
15322.88 167
15324.05 172
15325.22 187
15326.39 169
15327.56 187
15328.73 185
15329.90 185
15331.07 184
15332.24 194
15333.41 167
15334.58 162
15335.75 162
15336.92 193
15338.09 194
15339.26 171
15340.43 164
15341.60 198
15342.77 197
15343.94 188
15345.11 169
15346.28 184
15347.45 156
15348.62 170
15349.79 157
15350.96 178
15352.13 162
15353.31 177
15354.48 176
15355.65 143
15356.82 138
15357.99 159
15359.16 180
15360.33 189
15361.50 171
15362.67 186
15363.84 187
15365.01 169
15366.19 206
15367.36 170
15368.53 176
15369.70 163
15370.87 149
15372.04 168
15373.21 157
15374.38 158
15375.56 181
15376.73 166
15377.90 179
15379.07 195
15380.24 170
15381.41 184
15382.59 194
15383.76 175
15384.93 172
15386.10 206
15387.27 202
15388.45 190
15389.62 188
15390.79 170
15391.96 177
15393.13 182
15394.31 157
15395.48 156
15396.65 189
15397.82 186
15399.00 173
15400.17 162
15401.34 170
15402.51 168
15403.69 172
15404.86 172
15406.03 157
15407.20 184
15408.38 167
15409.55 163
15410.72 156
15411.89 169
15413.07 182
15414.24 168
15415.41 146
15416.59 155
15417.76 187
15418.93 219
15420.11 177
15421.28 189
15422.45 212
15423.63 217
15424.80 179
15425.97 148
15427.15 199
15428.32 167
15429.49 166
15430.67 169
15431.84 162
15433.01 161
15434.19 172
15435.36 162
15436.54 162
15437.71 145
15438.88 171
15440.06 166
15441.23 181
15442.41 167
15443.58 167
15444.75 164
15445.93 170
15447.10 183
15448.28 144
15449.45 189
15450.63 188
15451.80 174
15452.97 156
15454.15 162
15455.32 174
15456.50 150
15457.67 172
15458.85 171
15460.02 173
15461.20 153
15462.37 169
15463.55 169
15464.72 171
15465.90 187
15467.07 182
15468.25 182
15469.42 183
15470.60 181
15471.77 174
15472.95 150
15474.12 175
15475.30 151
15476.47 151
15477.65 177
15478.82 154
15480.00 164
15481.17 176
15482.35 190
15483.53 163
15484.70 167
15485.88 210
15487.05 183
15488.23 154
15489.40 147
15490.58 144
15491.76 164
15492.93 178
15494.11 163
15495.28 161
15496.46 170
15497.64 195
15498.81 164
15499.99 177
15501.17 163
15502.34 150
15503.52 151
15504.69 140
15505.87 131
15507.05 166
15508.22 166
15509.40 160
15510.58 184
15511.75 199
15512.93 169
15514.11 173
15515.28 174
15516.46 165
15517.64 179
15518.81 163
15519.99 188
15521.17 199
15522.35 193
15523.52 163
15524.70 157
15525.88 174
15527.05 170
15528.23 198
15529.41 159
15530.59 177
15531.76 161
15532.94 164
15534.12 172
15535.30 160
15536.47 172
15537.65 176
15538.83 183
15540.01 185
15541.19 198
15542.36 188
15543.54 171
15544.72 185
15545.90 187
15547.08 154
15548.25 156
15549.43 182
15550.61 173
15551.79 130
15552.97 188
15554.14 218
15555.32 196
15556.50 175
15557.68 171
15558.86 204
15560.04 190
15561.22 197
15562.39 167
15563.57 207
15564.75 204
15565.93 202
15567.11 192
15568.29 185
15569.47 180
15570.65 176
15571.82 193
15573.00 180
15574.18 173
15575.36 188
15576.54 202
15577.72 178
15578.90 211
15580.08 186
15581.26 188
15582.44 183
15583.62 180
15584.80 187
15585.98 200
15587.16 214
15588.34 232
15589.51 209
15590.69 216
15591.87 207
15593.05 207
15594.23 203
15595.41 201
15596.59 190
15597.77 198
15598.95 189
15600.13 190
15601.31 216
15602.49 244
15603.67 210
15604.85 206
15606.03 225
15607.21 233
15608.40 227
15609.58 210
15610.76 211
15611.94 241
15613.12 243
15614.30 220
15615.48 228
15616.66 236
15617.84 272
15619.02 214
15620.20 230
15621.38 241
15622.56 255
15623.74 240
15624.93 254
15626.11 236
15627.29 248
15628.47 248
15629.65 254
15630.83 251
15632.01 259
15633.19 269
15634.37 257
15635.56 228
15636.74 233
15637.92 268
15639.10 277
15640.28 263
15641.46 284
15642.65 253
15643.83 250
15645.01 243
15646.19 252
15647.37 280
15648.55 245
15649.74 297
15650.92 293
15652.10 312
15653.28 285
15654.46 311
15655.65 346
15656.83 291
15658.01 270
15659.19 287
15660.38 275
15661.56 276
15662.74 296
15663.92 304
15665.11 323
15666.29 305
15667.47 310
15668.65 289
15669.84 313
15671.02 297
15672.20 272
15673.38 278
15674.57 271
15675.75 263
15676.93 252
15678.12 272
15679.30 263
15680.48 274
15681.67 270
15682.85 268
15684.03 289
15685.22 239
15686.40 227
15687.58 227
15688.77 237
15689.95 249
15691.13 261
15692.32 288
15693.50 253
15694.68 224
15695.87 240
15697.05 267
15698.23 271
15699.42 243
15700.60 257
15701.79 245
15702.97 222
15704.15 222
15705.34 220
15706.52 228
15707.71 214
15708.89 216
15710.07 250
15711.26 235
15712.44 231
15713.63 236
15714.81 235
15716.00 243
15717.18 244
15718.37 277
15719.55 235
15720.73 206
15721.92 240
15723.10 247
15724.29 257
15725.47 265
15726.66 290
15727.84 262
15729.03 247
15730.21 270
15731.40 243
15732.58 249
15733.77 308
15734.95 271
15736.14 272
15737.32 292
15738.51 256
15739.69 259
15740.88 264
15742.07 263
15743.25 287
15744.44 300
15745.62 267
15746.81 271
15747.99 268
15749.18 265
15750.36 272
15751.55 267
15752.74 276
15753.92 274
15755.11 304
15756.29 306
15757.48 277
15758.67 268
15759.85 306
15761.04 320
15762.22 293
15763.41 276
15764.60 256
15765.78 313
15766.97 303
15768.16 279
15769.34 266
15770.53 242
15771.72 249
15772.90 274
15774.09 256
15775.28 254
15776.46 284
15777.65 252
15778.84 268
15780.02 266
15781.21 268
15782.40 288
15783.58 293
15784.77 254
15785.96 230
15787.14 270
15788.33 254
15789.52 255
15790.71 299
15791.89 275
15793.08 235
15794.27 255
15795.46 299
15796.64 282
15797.83 251
15799.02 231
15800.21 216
15801.39 225
15802.58 210
15803.77 214
15804.96 265
15806.14 265
15807.33 239
15808.52 245
15809.71 276
15810.90 235
15812.08 252
15813.27 250
15814.46 192
15815.65 224
15816.84 225
15818.03 233
15819.21 229
15820.40 231
15821.59 272
15822.78 266
15823.97 236
15825.16 221
15826.35 193
15827.53 206
15828.72 208
15829.91 241
15831.10 208
15832.29 224
15833.48 226
15834.67 192
15835.86 197
15837.04 250
15838.23 228
15839.42 254
15840.61 246
15841.80 216
15842.99 216
15844.18 192
15845.37 221
15846.56 218
15847.75 208
15848.94 205
15850.13 195
15851.32 190
15852.51 198
15853.70 203
15854.89 180
15856.07 212
15857.26 196
15858.45 235
15859.64 225
15860.83 217
15862.02 208
15863.21 201
15864.40 230
15865.59 209
15866.78 219
15867.97 216
15869.16 200
15870.36 209
15871.55 205
15872.74 212
15873.93 213
15875.12 200
15876.31 198
15877.50 230
15878.69 208
15879.88 205
15881.07 199
15882.26 204
15883.45 214
15884.64 240
15885.83 270
15887.02 223
15888.21 198
15889.41 217
15890.60 265
15891.79 209
15892.98 223
15894.17 239
15895.36 235
15896.55 243
15897.74 228
15898.93 216
15900.13 253
15901.32 226
15902.51 260
15903.70 219
15904.89 216
15906.08 214
15907.28 217
15908.47 249
15909.66 232
15910.85 264
15912.04 268
15913.23 209
15914.43 245
15915.62 249
15916.81 237
15918.00 249
15919.19 227
15920.39 248
15921.58 241
15922.77 220
15923.96 225
15925.16 229
15926.35 187
15927.54 178
15928.73 174
15929.93 227
15931.12 209
15932.31 199
15933.50 215
15934.70 210
15935.89 202
15937.08 226
15938.27 238
15939.47 213
15940.66 224
15941.85 228
15943.05 211
15944.24 200
15945.43 230
15946.63 199
15947.82 204
15949.01 195
15950.21 190
15951.40 200
15952.59 198
15953.79 169
15954.98 188
15956.17 215
15957.37 186
15958.56 202
15959.75 195
15960.95 204
15962.14 183
15963.33 176
15964.53 175
15965.72 172
15966.92 196
15968.11 175
15969.30 156
15970.50 201
15971.69 176
15972.89 176
15974.08 212
15975.27 195
15976.47 165
15977.66 203
15978.86 186
15980.05 176
15981.25 155
15982.44 170
15983.63 175
15984.83 179
15986.02 167
15987.22 158
15988.41 184
15989.61 203
15990.80 166
15992.00 164
15993.19 190
15994.39 155
15995.58 171
15996.78 175
15997.97 156
15999.17 150
16000.36 150
16001.56 164
16002.75 167
16003.95 136
16005.14 149
16006.34 154
16007.53 161
16008.73 154
16009.93 169
16011.12 162
16012.32 160
16013.51 185
16014.71 159
16015.90 147
16017.10 147
16018.30 169
16019.49 195
16020.69 155
16021.88 160
16023.08 166
16024.28 170
16025.47 182
16026.67 146
16027.86 145
16029.06 138
16030.26 139
16031.45 135
16032.65 147
16033.85 154
16035.04 178
16036.24 173
16037.43 166
16038.63 170
16039.83 171
16041.02 178
16042.22 205
16043.42 141
16044.61 169
16045.81 168
16047.01 160
16048.21 162
16049.40 170
16050.60 156
16051.80 160
16052.99 183
16054.19 174
16055.39 162
16056.59 149
16057.78 166
16058.98 171
16060.18 168
16061.37 198
16062.57 173
16063.77 154
16064.97 169
16066.16 181
16067.36 167
16068.56 158
16069.76 133
16070.96 162
16072.15 163
16073.35 177
16074.55 177
16075.75 181
16076.95 162
16078.14 163
16079.34 170
16080.54 165
16081.74 173
16082.94 213
16084.13 181
16085.33 143
16086.53 142
16087.73 183
16088.93 172
16090.13 172
16091.33 157
16092.52 176
16093.72 139
16094.92 178
16096.12 154
16097.32 145
16098.52 119
16099.72 144
16100.92 144
16102.11 174
16103.31 149
16104.51 161
16105.71 165
16106.91 166
16108.11 152
16109.31 151
16110.51 162
16111.71 180
16112.91 158
16114.11 175
16115.31 155
16116.51 156
16117.70 161
16118.90 157
16120.10 143
16121.30 160
16122.50 151
16123.70 130
16124.90 153
16126.10 147
16127.30 159
16128.50 149
16129.70 153
16130.90 151
16132.10 129
16133.30 137
16134.50 161
16135.70 154
16136.90 151
16138.10 159
16139.30 152
16140.50 130
16141.71 132
16142.91 161
16144.11 149
16145.31 164
16146.51 152
16147.71 144
16148.91 129
16150.11 142
16151.31 153
16152.51 161
16153.71 174
16154.91 170
16156.11 170
16157.31 168
16158.52 162
16159.72 172
16160.92 145
16162.12 135
16163.32 165
16164.52 172
16165.72 166
16166.92 166
16168.13 164
16169.33 146
16170.53 140
16171.73 167
16172.93 161
16174.13 160
16175.34 144
16176.54 137
16177.74 153
16178.94 143
16180.14 121
16181.34 121
16182.55 122
16183.75 144
16184.95 128
16186.15 149
16187.35 137
16188.56 205
16189.76 193
16190.96 145
16192.16 152
16193.37 148
16194.57 163
16195.77 168
16196.97 141
16198.18 177
16199.38 176
16200.58 138
16201.78 151
16202.99 161
16204.19 156
16205.39 147
16206.60 156
16207.80 156
16209.00 137
16210.20 164
16211.41 162
16212.61 156
16213.81 163
16215.02 163
16216.22 155
16217.42 168
16218.63 182
16219.83 183
16221.03 160
16222.24 183
16223.44 183
16224.64 155
16225.85 157
16227.05 165
16228.25 180
16229.46 195
16230.66 141
16231.87 134
16233.07 153
16234.27 149
16235.48 150
16236.68 149
16237.89 151
16239.09 151
16240.29 168
16241.50 156
16242.70 151
16243.91 130
16245.11 150
16246.31 174
16247.52 159
16248.72 163
16249.93 169
16251.13 187
16252.34 187
16253.54 131
16254.75 155
16255.95 189
16257.16 175
16258.36 189
16259.57 187
16260.77 157
16261.97 163
16263.18 186
16264.38 185
16265.59 158
16266.80 150
16268.00 174
16269.21 158
16270.41 153
16271.62 168
16272.82 179
16274.03 191
16275.23 176
16276.44 193
16277.64 205
16278.85 213
16280.05 188
16281.26 202
16282.47 159
16283.67 218
16284.88 196
16286.08 187
16287.29 198
16288.49 160
16289.70 204
16290.91 205
16292.11 184
16293.32 192
16294.52 179
16295.73 165
16296.94 203
16298.14 215
16299.35 175
16300.56 195
16301.76 229
16302.97 231
16304.18 212
16305.38 161
16306.59 190
16307.79 213
16309.00 181
16310.21 179
16311.42 166
16312.62 198
16313.83 202
16315.04 199
16316.24 185
16317.45 165
16318.66 188
16319.86 193
16321.07 212
16322.28 185
16323.49 184
16324.69 178
16325.90 177
16327.11 167
16328.31 190
16329.52 203
16330.73 176
16331.94 198
16333.14 190
16334.35 187
16335.56 175
16336.77 158
16337.98 151
16339.18 190
16340.39 163
16341.60 149
16342.81 143
16344.01 168
16345.22 183
16346.43 194
16347.64 155
16348.85 166
16350.05 166
16351.26 141
16352.47 155
16353.68 144
16354.89 168
16356.10 171
16357.30 178
16358.51 149
16359.72 116
16360.93 166
16362.14 155
16363.35 154
16364.56 135
16365.77 149
16366.97 148
16368.18 175
16369.39 161
16370.60 181
16371.81 173
16373.02 158
16374.23 163
16375.44 142
16376.65 157
16377.86 151
16379.06 145
16380.27 153
16381.48 170
16382.69 167
16383.90 175
16385.11 146
16386.32 165
16387.53 156
16388.74 147
16389.95 162
16391.16 169
16392.37 166
16393.58 176
16394.79 143
16396.00 162
16397.21 181
16398.42 180
16399.63 197
16400.84 155
16402.05 136
16403.26 139
16404.47 134
16405.68 153
16406.89 156
16408.10 153
16409.31 152
16410.52 149
16411.73 110
16412.94 128
16414.15 152
16415.36 162
16416.57 150
16417.78 160
16419.00 185
16420.21 178
16421.42 175
16422.63 157
16423.84 153
16425.05 150
16426.26 138
16427.47 165
16428.68 153
16429.89 128
16431.11 148
16432.32 173
16433.53 145
16434.74 135
16435.95 147
16437.16 154
16438.37 166
16439.59 146
16440.80 146
16442.01 159
16443.22 148
16444.43 169
16445.64 150
16446.86 168
16448.07 151
16449.28 160
16450.49 190
16451.70 174
16452.91 138
16454.13 139
16455.34 134
16456.55 155
16457.76 155
16458.98 181
16460.19 154
16461.40 145
16462.61 134
16463.82 142
16465.04 177
16466.25 145
16467.46 164
16468.67 138
16469.89 131
16471.10 116
16472.31 133
16473.53 147
16474.74 147
16475.95 162
16477.16 147
16478.38 137
16479.59 152
16480.80 121
16482.02 108
16483.23 161
16484.44 139
16485.66 119
16486.87 139
16488.08 122
16489.30 148
16490.51 168
16491.72 147
16492.94 124
16494.15 135
16495.36 150
16496.58 142
16497.79 130
16499.00 109
16500.22 107
16501.43 125
16502.65 121
16503.86 138
16505.07 138
16506.29 135
16507.50 121
16508.71 154
16509.93 148
16511.14 137
16512.36 138
16513.57 129
16514.79 125
16516.00 149
16517.21 144
16518.43 146
16519.64 139
16520.86 139
16522.07 130
16523.29 121
16524.50 130
16525.72 154
16526.93 174
16528.15 145
16529.36 110
16530.58 139
16531.79 137
16533.01 130
16534.22 130
16535.44 130
16536.65 131
16537.87 114
16539.08 136
16540.30 122
16541.51 137
16542.73 143
16543.94 123
16545.16 119
16546.37 136
16547.59 156
16548.80 148
16550.02 158
16551.24 143
16552.45 124
16553.67 138
16554.88 143
16556.10 133
16557.31 129
16558.53 131
16559.75 145
16560.96 155
16562.18 140
16563.39 132
16564.61 160
16565.83 150
16567.04 158
16568.26 127
16569.47 128
16570.69 145
16571.91 124
16573.12 141
16574.34 155
16575.56 153
16576.77 141
16577.99 124
16579.21 140
16580.42 177
16581.64 146
16582.86 133
16584.07 156
16585.29 151
16586.51 112
16587.72 132
16588.94 131
16590.16 136
16591.38 157
16592.59 141
16593.81 152
16595.03 133
16596.24 128
16597.46 138
16598.68 137
16599.90 135
16601.11 127
16602.33 136
16603.55 150
16604.77 145
16605.98 145
16607.20 128
16608.42 163
16609.64 171
16610.86 131
16612.07 143
16613.29 141
16614.51 133
16615.73 136
16616.95 137
16618.16 140
16619.38 133
16620.60 135
16621.82 133
16623.04 116
16624.25 129
16625.47 118
16626.69 132
16627.91 125
16629.13 118
16630.35 119
16631.57 111
16632.78 160
16634.00 144
16635.22 116
16636.44 132
16637.66 150
16638.88 143
16640.10 114
16641.32 115
16642.53 126
16643.75 113
16644.97 132
16646.19 139
16647.41 140
16648.63 116
16649.85 138
16651.07 137
16652.29 128
16653.51 101
16654.73 144
16655.95 138
16657.17 120
16658.39 134
16659.61 114
16660.83 131
16662.04 128
16663.26 143
16664.48 112
16665.70 152
16666.92 133
16668.14 128
16669.36 117
16670.58 111
16671.80 130
16673.02 139
16674.24 131
16675.46 130
16676.68 127
16677.91 117
16679.13 126
16680.35 133
16681.57 141
16682.79 137
16684.01 139
16685.23 126
16686.45 106
16687.67 130
16688.89 132
16690.11 124
16691.33 141
16692.55 146
16693.77 113
16694.99 131
16696.21 125
16697.44 106
16698.66 114
16699.88 115
16701.10 147
16702.32 124
16703.54 134
16704.76 130
16705.98 113
16707.21 109
16708.43 114
16709.65 112
16710.87 115
16712.09 124
16713.31 129
16714.53 124
16715.76 132
16716.98 150
16718.20 147
16719.42 148
16720.64 121
16721.87 139
16723.09 125
16724.31 139
16725.53 151
16726.75 153
16727.98 128
16729.20 155
16730.42 180
16731.64 154
16732.86 129
16734.09 112
16735.31 103
16736.53 130
16737.75 127
16738.98 115
16740.20 109
16741.42 125
16742.64 129
16743.87 102
16745.09 128
16746.31 156
16747.54 141
16748.76 135
16749.98 141
16751.20 118
16752.43 123
16753.65 113
16754.87 116
16756.10 136
16757.32 129
16758.54 125
16759.77 141
16760.99 124
16762.21 106
16763.44 118
16764.66 132
16765.88 122
16767.11 153
16768.33 139
16769.55 153
16770.78 134
16772.00 123
16773.23 117
16774.45 135
16775.67 152
16776.90 139
16778.12 123
16779.35 131
16780.57 104
16781.79 121
16783.02 106
16784.24 110
16785.47 133
16786.69 142
16787.91 109
16789.14 123
16790.36 147
16791.59 148
16792.81 122
16794.04 124
16795.26 146
16796.49 131
16797.71 145
16798.94 128
16800.16 157
16801.38 140
16802.61 138
16803.83 128
16805.06 138
16806.28 137
16807.51 111
16808.73 112
16809.96 131
16811.18 112
16812.41 104
16813.64 134
16814.86 127
16816.09 129
16817.31 117
16818.54 135
16819.76 136
16820.99 153
16822.21 148
16823.44 117
16824.66 128
16825.89 136
16827.12 128
16828.34 143
16829.57 166
16830.79 135
16832.02 132
16833.25 134
16834.47 136
16835.70 148
16836.92 124
16838.15 105
16839.38 100
16840.60 133
16841.83 143
16843.06 136
16844.28 138
16845.51 135
16846.73 135
16847.96 134
16849.19 134
16850.41 142
16851.64 143
16852.87 158
16854.09 136
16855.32 126
16856.55 171
16857.77 157
16859.00 159
16860.23 129
16861.46 175
16862.68 126
16863.91 155
16865.14 149
16866.36 142
16867.59 153
16868.82 122
16870.05 148
16871.27 142
16872.50 141
16873.73 158
16874.96 169
16876.18 175
16877.41 159
16878.64 152
16879.87 153
16881.09 171
16882.32 163
16883.55 159
16884.78 168
16886.01 152
16887.23 170
16888.46 179
16889.69 129
16890.92 153
16892.15 135
16893.37 142
16894.60 168
16895.83 145
16897.06 200
16898.29 165
16899.51 164
16900.74 144
16901.97 178
16903.20 172
16904.43 153
16905.66 126
16906.89 159
16908.12 157
16909.34 146
16910.57 132
16911.80 132
16913.03 139
16914.26 115
16915.49 115
16916.72 130
16917.95 139
16919.18 138
16920.40 134
16921.63 124
16922.86 153
16924.09 140
16925.32 156
16926.55 158
16927.78 154
16929.01 132
16930.24 129
16931.47 138
16932.70 140
16933.93 151
16935.16 142
16936.39 176
16937.62 164
16938.85 160
16940.08 152
16941.31 119
16942.54 130
16943.77 123
16945.00 131
16946.23 130
16947.46 124
16948.69 107
16949.92 130
16951.15 146
16952.38 118
16953.61 135
16954.84 133
16956.07 121
16957.30 147
16958.53 125
16959.76 139
16960.99 125
16962.22 144
16963.45 122
16964.68 110
16965.92 135
16967.15 153
16968.38 135
16969.61 123
16970.84 104
16972.07 126
16973.30 118
16974.53 126
16975.76 140
16976.99 102
16978.23 129
16979.46 133
16980.69 133
16981.92 141
16983.15 137
16984.38 140
16985.61 134
16986.85 150
16988.08 124
16989.31 118
16990.54 149
16991.77 138
16993.00 136
16994.24 105
16995.47 104
16996.70 113
16997.93 151
16999.16 137
17000.40 125
17001.63 121
17002.86 136
17004.09 138
17005.32 133
17006.56 123
17007.79 137
17009.02 141
17010.25 119
17011.49 107
17012.72 116
17013.95 140
17015.18 131
17016.42 128
17017.65 100
17018.88 109
17020.12 113
17021.35 101
17022.58 109
17023.81 126
17025.05 137
17026.28 128
17027.51 99
17028.75 145
17029.98 123
17031.21 113
17032.45 128
17033.68 120
17034.91 134
17036.15 148
17037.38 117
17038.61 102
17039.85 102
17041.08 110
17042.31 116
17043.55 142
17044.78 117
17046.01 129
17047.25 137
17048.48 124
17049.72 118
17050.95 124
17052.18 127
17053.42 122
17054.65 125
17055.89 92
17057.12 104
17058.35 118
17059.59 130
17060.82 106
17062.06 111
17063.29 112
17064.53 106
17065.76 125
17066.99 114
17068.23 105
17069.46 96
17070.70 127
17071.93 137
17073.17 115
17074.40 137
17075.64 147
17076.87 125
17078.11 108
17079.34 106
17080.58 130
17081.81 118
17083.05 124
17084.28 130
17085.52 110
17086.75 125
17087.99 128
17089.22 111
17090.46 112
17091.69 115
17092.93 106
17094.16 114
17095.40 120
17096.64 144
17097.87 118
17099.11 116
17100.34 119
17101.58 117
17102.81 93
17104.05 110
17105.29 117
17106.52 119
17107.76 114
17108.99 137
17110.23 122
17111.47 126
17112.70 110
17113.94 114
17115.17 124
17116.41 125
17117.65 130
17118.88 132
17120.12 112
17121.36 116
17122.59 111
17123.83 118
17125.07 134
17126.30 138
17127.54 117
17128.78 107
17130.01 109
17131.25 123
17132.49 115
17133.72 115
17134.96 114
17136.20 137
17137.43 114
17138.67 111
17139.91 122
17141.15 113
17142.38 108
17143.62 115
17144.86 108
17146.10 102
17147.33 118
17148.57 120
17149.81 129
17151.05 120
17152.28 133
17153.52 119
17154.76 103
17156.00 130
17157.23 145
17158.47 136
17159.71 131
17160.95 108
17162.19 113
17163.42 116
17164.66 125
17165.90 126
17167.14 117
17168.38 124
17169.61 121
17170.85 135
17172.09 136
17173.33 103
17174.57 111
17175.81 112
17177.04 132
17178.28 103
17179.52 127
17180.76 104
17182.00 144
17183.24 126
17184.48 113
17185.71 129
17186.95 123
17188.19 93
17189.43 113
17190.67 113
17191.91 126
17193.15 120
17194.39 125
17195.63 127
17196.87 115
17198.11 123
17199.34 116
17200.58 113
17201.82 126
17203.06 138
17204.30 118
17205.54 115
17206.78 116
17208.02 106
17209.26 130
17210.50 113
17211.74 92
17212.98 110
17214.22 106
17215.46 97
17216.70 100
17217.94 101
17219.18 94
17220.42 109
17221.66 122
17222.90 132
17224.14 128
17225.38 116
17226.62 104
17227.86 98
17229.10 123
17230.34 99
17231.58 105
17232.82 112
17234.06 107
17235.30 121
17236.54 101
17237.78 94
17239.03 125
17240.27 113
17241.51 144
17242.75 131
17243.99 118
17245.23 117
17246.47 101
17247.71 117
17248.95 115
17250.19 137
17251.43 104
17252.68 127
17253.92 99
17255.16 110
17256.40 91
17257.64 129
17258.88 99
17260.12 118
17261.37 126
17262.61 120
17263.85 91
17265.09 110
17266.33 122
17267.57 124
17268.82 109
17270.06 131
17271.30 122
17272.54 110
17273.78 112
17275.03 117
17276.27 92
17277.51 106
17278.75 105
17279.99 111
17281.24 134
17282.48 106
17283.72 88
17284.96 111
17286.21 133
17287.45 105
17288.69 99
17289.93 104
17291.18 104
17292.42 93
17293.66 101
17294.90 85
17296.15 93
17297.39 98
17298.63 114
17299.88 128
17301.12 111
17302.36 97
17303.60 85
17304.85 93
17306.09 104
17307.33 136
17308.58 113
17309.82 98
17311.06 116
17312.31 107
17313.55 132
17314.79 105
17316.04 96
17317.28 107
17318.52 122
17319.77 120
17321.01 105
17322.26 117
17323.50 121
17324.74 127
17325.99 108
17327.23 99
17328.48 101
17329.72 88
17330.96 101
17332.21 95
17333.45 109
17334.70 122
17335.94 122
17337.18 103
17338.43 91
17339.67 100
17340.92 127
17342.16 114
17343.41 114
17344.65 91
17345.90 117
17347.14 100
17348.38 90
17349.63 91
17350.87 87
17352.12 127
17353.36 128
17354.61 100
17355.85 114
17357.10 112
17358.34 131
17359.59 120
17360.83 142
17362.08 106
17363.32 113
17364.57 121
17365.81 98
17367.06 96
17368.31 111
17369.55 109
17370.80 124
17372.04 101
17373.29 105
17374.53 69
17375.78 77
17377.02 91
17378.27 95
17379.52 97
17380.76 107
17382.01 120
17383.25 109
17384.50 100
17385.75 104
17386.99 88
17388.24 131
17389.48 115
17390.73 117
17391.98 120
17393.22 113
17394.47 138
17395.71 108
17396.96 101
17398.21 110
17399.45 106
17400.70 108
17401.95 100
17403.19 127
17404.44 100
17405.69 117
17406.93 107
17408.18 115
17409.43 121
17410.67 109
17411.92 107
17413.17 103
17414.42 127
17415.66 115
17416.91 97
17418.16 96
17419.40 104
17420.65 112
17421.90 108
17423.15 143
17424.39 101
17425.64 109
17426.89 79
17428.14 102
17429.38 114
17430.63 100
17431.88 113
17433.13 112
17434.37 94
17435.62 100
17436.87 104
17438.12 113
17439.37 136
17440.61 98
17441.86 105
17443.11 115
17444.36 134
17445.61 96
17446.85 103
17448.10 117
17449.35 120
17450.60 85
17451.85 95
17453.10 108
17454.34 103
17455.59 133
17456.84 117
17458.09 98
17459.34 107
17460.59 105
17461.84 103
17463.09 110
17464.33 122
17465.58 121
17466.83 134
17468.08 106
17469.33 104
17470.58 99
17471.83 83
17473.08 108
17474.33 102
17475.58 93
17476.83 106
17478.07 107
17479.32 132
17480.57 97
17481.82 103
17483.07 115
17484.32 106
17485.57 93
17486.82 93
17488.07 114
17489.32 106
17490.57 91
17491.82 96
17493.07 98
17494.32 108
17495.57 128
17496.82 127
17498.07 112
17499.32 109
17500.57 119
17501.82 108
17503.07 97
17504.32 100
17505.57 108
17506.82 118
17508.07 99
17509.32 92
17510.57 114
17511.82 98
17513.07 108
17514.32 115
17515.58 119
17516.83 139
17518.08 149
17519.33 137
17520.58 139
17521.83 111
17523.08 144
17524.33 133
17525.58 128
17526.83 138
17528.08 110
17529.34 108
17530.59 111
17531.84 109
17533.09 105
17534.34 127
17535.59 91
17536.84 110
17538.09 122
17539.35 107
17540.60 121
17541.85 88
17543.10 103
17544.35 107
17545.60 105
17546.86 115
17548.11 102
17549.36 105
17550.61 115
17551.86 101
17553.12 109
17554.37 104
17555.62 125
17556.87 112
17558.12 113
17559.38 105
17560.63 111
17561.88 112
17563.13 97
17564.39 90
17565.64 96
17566.89 107
17568.14 149
17569.40 120
17570.65 102
17571.90 117
17573.15 117
17574.41 112
17575.66 132
17576.91 137
17578.17 113
17579.42 106
17580.67 103
17581.92 110
17583.18 115
17584.43 119
17585.68 140
17586.94 145
17588.19 114
17589.44 109
17590.70 108
17591.95 108
17593.20 114
17594.46 116
17595.71 103
17596.97 101
17598.22 90
17599.47 109
17600.73 98
17601.98 108
17603.23 107
17604.49 119
17605.74 97
17607.00 102
17608.25 89
17609.50 98
17610.76 109
17612.01 98
17613.27 120
17614.52 108
17615.77 115
17617.03 105
17618.28 103
17619.54 119
17620.79 113
17622.05 96
17623.30 118
17624.56 107
17625.81 106
17627.06 116
17628.32 121
17629.57 114
17630.83 102
17632.08 113
17633.34 123
17634.59 106
17635.85 117
17637.10 90
17638.36 98
17639.61 102
17640.87 99
17642.12 116
17643.38 101
17644.63 105
17645.89 91
17647.15 81
17648.40 94
17649.66 95
17650.91 99
17652.17 109
17653.42 113
17654.68 95
17655.93 107
17657.19 119
17658.45 113
17659.70 110
17660.96 122
17662.21 92
17663.47 118
17664.73 100
17665.98 103
17667.24 90
17668.49 120
17669.75 105
17671.01 97
17672.26 110
17673.52 104
17674.77 92
17676.03 100
17677.29 119
17678.54 111
17679.80 127
17681.06 120
17682.31 103
17683.57 96
17684.83 113
17686.08 118
17687.34 131
17688.60 146
17689.85 116
17691.11 103
17692.37 107
17693.63 99
17694.88 99
17696.14 107
17697.40 105
17698.65 123
17699.91 121
17701.17 93
17702.43 101
17703.68 127
17704.94 117
17706.20 113
17707.46 101
17708.71 114
17709.97 133
17711.23 107
17712.49 116
17713.74 122
17715.00 93
17716.26 95
17717.52 103
17718.78 94
17720.03 90
17721.29 106
17722.55 127
17723.81 114
17725.07 88
17726.32 92
17727.58 113
17728.84 112
17730.10 103
17731.36 100
17732.62 90
17733.87 104
17735.13 102
17736.39 78
17737.65 101
17738.91 87
17740.17 114
17741.43 92
17742.69 101
17743.94 134
17745.20 122
17746.46 97
17747.72 90
17748.98 93
17750.24 115
17751.50 96
17752.76 91
17754.02 86
17755.28 106
17756.53 126
17757.79 101
17759.05 83
17760.31 94
17761.57 115
17762.83 115
17764.09 103
17765.35 128
17766.61 122
17767.87 115
17769.13 105
17770.39 105
17771.65 113
17772.91 124
17774.17 104
17775.43 104
17776.69 109
17777.95 112
17779.21 103
17780.47 93
17781.73 99
17782.99 90
17784.25 88
17785.51 96
17786.77 95
17788.03 114
17789.29 111
17790.55 87
17791.81 85
17793.07 95
17794.33 111
17795.59 86
17796.86 105
17798.12 111
17799.38 89
17800.64 82
17801.90 108
17803.16 108
17804.42 112
17805.68 107
17806.94 134
17808.20 89
17809.47 125
17810.73 98
17811.99 110
17813.25 85
17814.51 90
17815.77 93
17817.03 103
17818.29 102
17819.56 100
17820.82 112
17822.08 111
17823.34 96
17824.60 96
17825.86 102
17827.13 107
17828.39 113
17829.65 112
17830.91 105
17832.17 113
17833.44 87
17834.70 112
17835.96 96
17837.22 86
17838.48 97
17839.75 89
17841.01 103
17842.27 114
17843.53 97
17844.80 83
17846.06 92
17847.32 98
17848.58 96
17849.85 98
17851.11 103
17852.37 122
17853.63 95
17854.90 100
17856.16 98
17857.42 94
17858.69 102
17859.95 90
17861.21 92
17862.47 89
17863.74 117
17865.00 104
17866.26 117
17867.53 104
17868.79 97
17870.05 100
17871.32 89
17872.58 83
17873.84 82
17875.11 106
17876.37 95
17877.63 104
17878.90 86
17880.16 82
17881.43 104
17882.69 128
17883.95 109
17885.22 102
17886.48 115
17887.74 119
17889.01 121
17890.27 104
17891.54 113
17892.80 82
17894.07 111
17895.33 111
17896.59 103
17897.86 97
17899.12 103
17900.39 99
17901.65 92
17902.92 104
17904.18 100
17905.44 112
17906.71 128
17907.97 111
17909.24 98
17910.50 103
17911.77 93
17913.03 84
17914.30 78
17915.56 101
17916.83 101
17918.09 91
17919.36 108
17920.62 99
17921.89 82
17923.15 84
17924.42 85
17925.68 103
17926.95 98
17928.21 136
17929.48 120
17930.75 116
17932.01 76
17933.28 95
17934.54 92
17935.81 100
17937.07 106
17938.34 107
17939.61 130
17940.87 94
17942.14 76
17943.40 115
17944.67 101
17945.93 111
17947.20 108
17948.47 109
17949.73 116
17951.00 79
17952.27 83
17953.53 88
17954.80 83
17956.06 116
17957.33 86
17958.60 102
17959.86 115
17961.13 125
17962.40 110
17963.66 117
17964.93 111
17966.20 113
17967.46 120
17968.73 112
17970.00 93
17971.26 94
17972.53 107
17973.80 116
17975.07 74
17976.33 81
17977.60 94
17978.87 108
17980.13 80
17981.40 86
17982.67 101
17983.94 112
17985.20 106
17986.47 85
17987.74 121
17989.01 100
17990.27 102
17991.54 94
17992.81 99
17994.08 92
17995.34 111
17996.61 121
17997.88 113
17999.15 125
18000.42 102
18001.68 101
18002.95 102
18004.22 80
18005.49 113
18006.76 105
18008.02 95
18009.29 90
18010.56 123
18011.83 154
18013.10 110
18014.37 102
18015.63 99
18016.90 114
18018.17 104
18019.44 93
18020.71 93
18021.98 100
18023.25 115
18024.51 112
18025.78 138
18027.05 107
18028.32 97
18029.59 80
18030.86 98
18032.13 105
18033.40 103
18034.67 79
18035.94 77
18037.20 109
18038.47 129
18039.74 102
18041.01 104
18042.28 97
18043.55 99
18044.82 107
18046.09 103
18047.36 151
18048.63 116
18049.90 102
18051.17 133
18052.44 103
18053.71 109
18054.98 111
18056.25 111
18057.52 133
18058.79 105
18060.06 113
18061.33 89
18062.60 104
18063.87 118
18065.14 104
18066.41 117
18067.68 118
18068.95 103
18070.22 102
18071.49 106
18072.76 91
18074.03 91
18075.30 106
18076.57 113
18077.84 107
18079.11 86
18080.39 96
18081.66 99
18082.93 104
18084.20 89
18085.47 94
18086.74 94
18088.01 106
18089.28 69
18090.55 88
18091.82 112
18093.10 111
18094.37 103
18095.64 105
18096.91 99
18098.18 93
18099.45 108
18100.72 94
18102.00 122
18103.27 111
18104.54 134
18105.81 119
18107.08 91
18108.35 89
18109.63 106
18110.90 128
18112.17 98
18113.44 80
18114.71 107
18115.98 97
18117.26 112
18118.53 96
18119.80 108
18121.07 101
18122.35 105
18123.62 112
18124.89 128
18126.16 125
18127.43 110
18128.71 113
18129.98 123
18131.25 129
18132.52 118
18133.80 115
18135.07 109
18136.34 91
18137.62 89
18138.89 102
18140.16 111
18141.43 100
18142.71 89
18143.98 102
18145.25 106
18146.53 126
18147.80 134
18149.07 113
18150.35 105
18151.62 108
18152.89 107
18154.17 90
18155.44 94
18156.71 115
18157.99 107
18159.26 97
18160.53 78
18161.81 89
18163.08 105
18164.35 111
18165.63 117
18166.90 116
18168.18 104
18169.45 107
18170.72 99
18172.00 100
18173.27 96
18174.55 123
18175.82 118
18177.09 118
18178.37 126
18179.64 98
18180.92 96
18182.19 117
18183.47 113
18184.74 116
18186.01 103
18187.29 107
18188.56 106
18189.84 96
18191.11 102
18192.39 128
18193.66 105
18194.94 105
18196.21 87
18197.49 98
18198.76 86
18200.04 104
18201.31 103
18202.59 107
18203.86 100
18205.14 101
18206.41 108
18207.69 111
18208.96 107
18210.24 98
18211.51 114
18212.79 130
18214.06 100
18215.34 98
18216.62 103
18217.89 93
18219.17 139
18220.44 113
18221.72 104
18222.99 118
18224.27 133
18225.55 136
18226.82 128
18228.10 100
18229.37 111
18230.65 108
18231.93 84
18233.20 108
18234.48 107
18235.75 109
18237.03 129
18238.31 100
18239.58 107
18240.86 93
18242.14 112
18243.41 106
18244.69 118
18245.97 92
18247.24 101
18248.52 117
18249.80 90
18251.07 80
18252.35 100
18253.63 85
18254.90 122
18256.18 101
18257.46 109
18258.73 121
18260.01 106
18261.29 105
18262.57 102
18263.84 91
18265.12 116
18266.40 112
18267.67 129
18268.95 97
18270.23 118
18271.51 110
18272.78 102
18274.06 107
18275.34 105
18276.62 103
18277.89 105
18279.17 108
18280.45 100
18281.73 111
18283.01 99
18284.28 93
18285.56 104
18286.84 100
18288.12 101
18289.40 97
18290.67 112
18291.95 103
18293.23 86
18294.51 99
18295.79 88
18297.07 105
18298.34 96
18299.62 104
18300.90 101
18302.18 85
18303.46 92
18304.74 110
18306.02 117
18307.29 95
18308.57 110
18309.85 123
18311.13 92
18312.41 92
18313.69 79
18314.97 111
18316.25 111
18317.53 124
18318.80 117
18320.08 111
18321.36 110
18322.64 94
18323.92 92
18325.20 99
18326.48 80
18327.76 102
18329.04 125
18330.32 120
18331.60 120
18332.88 108
18334.16 101
18335.44 114
18336.72 95
18338.00 134
18339.28 121
18340.56 94
18341.84 88
18343.12 80
18344.40 127
18345.68 97
18346.96 109
18348.24 96
18349.52 97
18350.80 79
18352.08 86
18353.36 83
18354.64 94
18355.92 111
18357.20 103
18358.48 104
18359.76 105
18361.04 98
18362.32 83
18363.60 114
18364.88 90
18366.16 93
18367.45 122
18368.73 97
18370.01 104
18371.29 94
18372.57 100
18373.85 119
18375.13 113
18376.41 108
18377.69 98
18378.98 112
18380.26 106
18381.54 96
18382.82 102
18384.10 90
18385.38 112
18386.66 101
18387.95 116
18389.23 104
18390.51 88
18391.79 99
18393.07 88
18394.35 76
18395.64 102
18396.92 79
18398.20 89
18399.48 90
18400.76 101
18402.05 98
18403.33 95
18404.61 96
18405.89 108
18407.17 96
18408.46 107
18409.74 79
18411.02 102
18412.30 100
18413.59 103
18414.87 101
18416.15 103
18417.43 109
18418.72 125
18420.00 121
18421.28 108
18422.56 92
18423.85 95
18425.13 89
18426.41 85
18427.70 96
18428.98 93
18430.26 104
18431.54 95
18432.83 101
18434.11 108
18435.39 131
18436.68 127
18437.96 109
18439.24 106
18440.53 98
18441.81 70
18443.09 69
18444.38 100
18445.66 119
18446.95 88
18448.23 92
18449.51 81
18450.80 101
18452.08 122
18453.36 110
18454.65 120
18455.93 96
18457.22 112
18458.50 105
18459.78 95
18461.07 87
18462.35 93
18463.64 101
18464.92 123
18466.21 98
18467.49 112
18468.77 121
18470.06 108
18471.34 94
18472.63 98
18473.91 120
18475.20 106
18476.48 104
18477.77 106
18479.05 100
18480.34 107
18481.62 105
18482.91 108
18484.19 122
18485.47 117
18486.76 91
18488.04 93
18489.33 109
18490.62 79
18491.90 88
18493.19 99
18494.47 128
18495.76 113
18497.04 99
18498.33 107
18499.61 128
18500.90 111
18502.18 91
18503.47 98
18504.75 108
18506.04 95
18507.33 82
18508.61 95
18509.90 82
18511.18 82
18512.47 98
18513.76 93
18515.04 101
18516.33 106
18517.61 124
18518.90 116
18520.19 108
18521.47 95
18522.76 108
18524.04 124
18525.33 87
18526.62 104
18527.90 119
18529.19 115
18530.48 98
18531.76 111
18533.05 105
18534.34 117
18535.62 106
18536.91 101
18538.20 93
18539.48 111
18540.77 118
18542.06 120
18543.34 108
18544.63 99
18545.92 87
18547.21 78
18548.49 112
18549.78 117
18551.07 112
18552.36 86
18553.64 92
18554.93 110
18556.22 121
18557.50 118
18558.79 135
18560.08 102
18561.37 118
18562.66 119
18563.94 83
18565.23 94
18566.52 95
18567.81 126
18569.09 106
18570.38 99
18571.67 111
18572.96 91
18574.25 108
18575.53 110
18576.82 122
18578.11 126
18579.40 102
18580.69 125
18581.98 101
18583.26 119
18584.55 117
18585.84 107
18587.13 100
18588.42 113
18589.71 137
18590.99 102
18592.28 112
18593.57 100
18594.86 103
18596.15 104
18597.44 105
18598.73 108
18600.02 119
18601.31 119
18602.59 124
18603.88 125
18605.17 125
18606.46 141
18607.75 114
18609.04 109
18610.33 101
18611.62 119
18612.91 128
18614.20 120
18615.49 117
18616.78 107
18618.07 139
18619.36 102
18620.65 123
18621.94 130
18623.23 138
18624.52 151
18625.81 118
18627.10 113
18628.39 128
18629.68 124
18630.97 127
18632.26 87
18633.55 117
18634.84 126
18636.13 126
18637.42 112
18638.71 102
18640.00 115
18641.29 132
18642.58 111
18643.87 98
18645.16 100
18646.45 82
18647.74 141
18649.03 147
18650.32 114
18651.61 115
18652.90 112
18654.19 108
18655.48 120
18656.78 105
18658.07 131
18659.36 119
18660.65 106
18661.94 111
18663.23 106
18664.52 109
18665.81 114
18667.10 92
18668.40 95
18669.69 99
18670.98 113
18672.27 117
18673.56 122
18674.85 78
18676.14 112
18677.44 98
18678.73 99
18680.02 109
18681.31 93
18682.60 101
18683.90 118
18685.19 139
18686.48 126
18687.77 116
18689.06 121
18690.36 113
18691.65 108
18692.94 96
18694.23 134
18695.52 89
18696.82 85
18698.11 94
18699.40 95
18700.69 106
18701.99 106
18703.28 116
18704.57 99
18705.86 104
18707.16 99
18708.45 113
18709.74 96
18711.04 106
18712.33 107
18713.62 103
18714.91 92
18716.21 86
18717.50 106
18718.79 116
18720.09 88
18721.38 113
18722.67 109
18723.97 119
18725.26 97
18726.55 105
18727.85 117
18729.14 79
18730.43 96
18731.73 99
18733.02 98
18734.31 74
18735.61 103
18736.90 113
18738.19 95
18739.49 130
18740.78 100
18742.08 111
18743.37 102
18744.66 105
18745.96 95
18747.25 117
18748.55 118
18749.84 101
18751.13 85
18752.43 95
18753.72 131
18755.02 115
18756.31 113
18757.61 101
18758.90 99
18760.20 128
18761.49 117
18762.78 95
18764.08 109
18765.37 109
18766.67 100
18767.96 141
18769.26 101
18770.55 94
18771.85 91
18773.14 110
18774.44 82
18775.73 103
18777.03 132
18778.32 96
18779.62 107
18780.91 105
18782.21 114
18783.50 112
18784.80 88
18786.10 111
18787.39 104
18788.69 108
18789.98 99
18791.28 89
18792.57 100
18793.87 101
18795.16 96
18796.46 79
18797.76 90
18799.05 119
18800.35 111
18801.64 100
18802.94 119
18804.24 98
18805.53 102
18806.83 117
18808.12 105
18809.42 113
18810.72 95
18812.01 95
18813.31 118
18814.61 101
18815.90 104
18817.20 105
18818.50 115
18819.79 108
18821.09 97
18822.39 91
18823.68 98
18824.98 121
18826.28 113
18827.57 117
18828.87 129
18830.17 118
18831.46 108
18832.76 86
18834.06 85
18835.35 97
18836.65 103
18837.95 89
18839.25 93
18840.54 96
18841.84 118
18843.14 119
18844.44 100
18845.73 126
18847.03 126
18848.33 90
18849.63 90
18850.92 107
18852.22 83
18853.52 117
18854.82 89
18856.11 90
18857.41 84
18858.71 81
18860.01 99
18861.31 97
18862.60 119
18863.90 101
18865.20 92
18866.50 96
18867.80 94
18869.10 126
18870.39 104
18871.69 98
18872.99 86
18874.29 94
18875.59 98
18876.89 108
18878.18 94
18879.48 84
18880.78 103
18882.08 88
18883.38 86
18884.68 96
18885.98 96
18887.28 99
18888.57 113
18889.87 81
18891.17 93
18892.47 114
18893.77 91
18895.07 113
18896.37 109
18897.67 93
18898.97 94
18900.27 83
18901.57 61
18902.87 59
18904.17 102
18905.47 98
18906.76 98
18908.06 99
18909.36 113
18910.66 93
18911.96 83
18913.26 87
18914.56 89
18915.86 79
18917.16 102
18918.46 106
18919.76 76
18921.06 95
18922.36 108
18923.66 105
18924.96 84
18926.26 96
18927.56 109
18928.86 117
18930.17 118
18931.47 90
18932.77 90
18934.07 61
18935.37 79
18936.67 91
18937.97 88
18939.27 100
18940.57 70
18941.87 96
18943.17 95
18944.47 90
18945.77 92
18947.07 97
18948.38 101
18949.68 111
18950.98 121
18952.28 97
18953.58 111
18954.88 87
18956.18 103
18957.48 104
18958.79 97
18960.09 93
18961.39 96
18962.69 121
18963.99 90
18965.29 112
18966.59 103
18967.90 89
18969.20 101
18970.50 108
18971.80 97
18973.10 98
18974.41 97
18975.71 84
18977.01 97
18978.31 76
18979.61 86
18980.92 82
18982.22 62
18983.52 71
18984.82 98
18986.12 105
18987.43 103
18988.73 96
18990.03 85
18991.33 86
18992.64 106
18993.94 108
18995.24 115
18996.54 84
18997.85 123
18999.15 111
19000.45 80
19001.76 104
19003.06 111
19004.36 124
19005.66 77
19006.97 94
19008.27 95
19009.57 96
19010.88 78
19012.18 86
19013.48 104
19014.79 123
19016.09 98
19017.39 93
19018.70 80
19020.00 92
19021.30 102
19022.61 80
19023.91 92
19025.22 94
19026.52 126
19027.82 121
19029.13 117
19030.43 99
19031.73 104
19033.04 111
19034.34 110
19035.65 96
19036.95 85
19038.25 91
19039.56 90
19040.86 106
19042.17 75
19043.47 79
19044.78 90
19046.08 84
19047.38 82
19048.69 85
19049.99 94
19051.30 96
19052.60 99
19053.91 101
19055.21 93
19056.52 108
19057.82 115
19059.13 87
19060.43 111
19061.74 107
19063.04 78
19064.35 107
19065.65 94
19066.96 77
19068.26 100
19069.57 90
19070.87 82
19072.18 96
19073.48 81
19074.79 104
19076.09 96
19077.40 85
19078.70 87
19080.01 86
19081.32 85
19082.62 109
19083.93 117
19085.23 99
19086.54 83
19087.84 103
19089.15 93
19090.46 84
19091.76 84
19093.07 83
19094.37 92
19095.68 118
19096.99 108
19098.29 80
19099.60 91
19100.90 106
19102.21 89
19103.52 97
19104.82 90
19106.13 104
19107.44 102
19108.74 81
19110.05 96
19111.36 100
19112.66 102
19113.97 84
19115.28 99
19116.58 92
19117.89 91
19119.20 84
19120.50 94
19121.81 80
19123.12 88
19124.43 112
19125.73 122
19127.04 90
19128.35 91
19129.65 111
19130.96 81
19132.27 94
19133.58 98
19134.88 90
19136.19 105
19137.50 109
19138.81 101
19140.11 96
19141.42 87
19142.73 101
19144.04 94
19145.34 97
19146.65 63
19147.96 88
19149.27 87
19150.58 94
19151.88 97
19153.19 73
19154.50 101
19155.81 99
19157.12 94
19158.42 94
19159.73 81
19161.04 84
19162.35 85
19163.66 99
19164.97 88
19166.28 82
19167.58 73
19168.89 70
19170.20 86
19171.51 88
19172.82 94
19174.13 122
19175.44 93
19176.75 79
19178.05 84
19179.36 79
19180.67 74
19181.98 92
19183.29 131
19184.60 112
19185.91 102
19187.22 120
19188.53 85
19189.84 76
19191.15 93
19192.46 97
19193.76 105
19195.07 91
19196.38 72
19197.69 81
19199.00 104
19200.31 105
19201.62 72
19202.93 83
19204.24 109
19205.55 94
19206.86 103
19208.17 75
19209.48 86
19210.79 91
19212.10 97
19213.41 117
19214.72 109
19216.03 87
19217.34 72
19218.65 93
19219.96 88
19221.27 102
19222.58 110
19223.89 105
19225.20 90
19226.52 91
19227.83 94
19229.14 81
19230.45 82
19231.76 85
19233.07 86
19234.38 100
19235.69 88
19237.00 91
19238.31 100
19239.62 91
19240.93 101
19242.25 106
19243.56 105
19244.87 96
19246.18 96
19247.49 80
19248.80 112
19250.11 113
19251.42 91
19252.74 97
19254.05 80
19255.36 92
19256.67 70
19257.98 67
19259.29 84
19260.61 104
19261.92 82
19263.23 96
19264.54 96
19265.85 110
19267.17 73
19268.48 114
19269.79 87
19271.10 80
19272.41 89
19273.73 98
19275.04 90
19276.35 69
19277.66 88
19278.98 93
19280.29 85
19281.60 80
19282.91 104
19284.23 70
19285.54 79
19286.85 79
19288.16 76
19289.48 101
19290.79 88
19292.10 111
19293.41 113
19294.73 84
19296.04 110
19297.35 120
19298.67 112
19299.98 98
19301.29 85
19302.61 105
19303.92 92
19305.23 78
19306.55 82
19307.86 78
19309.17 103
19310.49 109
19311.80 83
19313.11 82
19314.43 95
19315.74 76
19317.05 80
19318.37 111
19319.68 107
19320.99 85
19322.31 105
19323.62 75
19324.94 101
19326.25 96
19327.56 86
19328.88 90
19330.19 87
19331.51 103
19332.82 96
19334.14 93
19335.45 88
19336.76 106
19338.08 100
19339.39 125
19340.71 93
19342.02 92
19343.34 86
19344.65 93
19345.97 98
19347.28 103
19348.59 89
19349.91 83
19351.22 90
19352.54 102
19353.85 75
19355.17 77
19356.48 99
19357.80 73
19359.11 86
19360.43 93
19361.74 68
19363.06 73
19364.38 89
19365.69 87
19367.01 101
19368.32 88
19369.64 95
19370.95 80
19372.27 83
19373.58 84
19374.90 81
19376.21 88
19377.53 71
19378.85 88
19380.16 77
19381.48 79
19382.79 114
19384.11 124
19385.43 104
19386.74 87
19388.06 83
19389.37 80
19390.69 112
19392.01 132
19393.32 91
19394.64 104
19395.96 89
19397.27 79
19398.59 89
19399.91 76
19401.22 107
19402.54 70
19403.85 104
19405.17 87
19406.49 82
19407.80 93
19409.12 82
19410.44 88
19411.76 91
19413.07 97
19414.39 74
19415.71 100
19417.02 85
19418.34 84
19419.66 108
19420.98 107
19422.29 104
19423.61 58
19424.93 79
19426.24 82
19427.56 77
19428.88 75
19430.20 68
19431.51 87
19432.83 100
19434.15 88
19435.47 60
19436.79 81
19438.10 88
19439.42 83
19440.74 104
19442.06 99
19443.37 99
19444.69 87
19446.01 102
19447.33 107
19448.65 102
19449.97 84
19451.28 79
19452.60 76
19453.92 97
19455.24 110
19456.56 86
19457.88 81
19459.19 77
19460.51 83
19461.83 99
19463.15 74
19464.47 73
19465.79 76
19467.11 65
19468.42 66
19469.74 73
19471.06 69
19472.38 109
19473.70 103
19475.02 104
19476.34 92
19477.66 63
19478.98 76
19480.30 81
19481.62 103
19482.93 80
19484.25 94
19485.57 107
19486.89 124
19488.21 80
19489.53 83
19490.85 87
19492.17 85
19493.49 93
19494.81 84
19496.13 84
19497.45 84
19498.77 97
19500.09 106
19501.41 85
19502.73 77
19504.05 94
19505.37 86
19506.69 81
19508.01 68
19509.33 78
19510.65 100
19511.97 95
19513.29 77
19514.61 105
19515.93 95
19517.25 118
19518.57 103
19519.89 102
19521.21 85
19522.54 84
19523.86 94
19525.18 85
19526.50 89
19527.82 70
19529.14 83
19530.46 110
19531.78 110
19533.10 72
19534.42 80
19535.74 70
19537.07 81
19538.39 84
19539.71 100
19541.03 110
19542.35 78
19543.67 69
19544.99 92
19546.31 64
19547.64 73
19548.96 82
19550.28 96
19551.60 87
19552.92 83
19554.24 76
19555.57 91
19556.89 91
19558.21 87
19559.53 75
19560.85 83
19562.18 85
19563.50 88
19564.82 92
19566.14 101
19567.46 86
19568.79 75
19570.11 78
19571.43 89
19572.75 113
19574.08 110
19575.40 94
19576.72 86
19578.04 92
19579.37 92
19580.69 74
19582.01 93
19583.33 103
19584.66 105
19585.98 88
19587.30 101
19588.63 96
19589.95 84
19591.27 86
19592.59 83
19593.92 80
19595.24 76
19596.56 104
19597.89 83
19599.21 77
19600.53 72
19601.86 101
19603.18 79
19604.50 70
19605.83 71
19607.15 96
19608.47 88
19609.80 96
19611.12 87
19612.45 97
19613.77 104
19615.09 90
19616.42 116
19617.74 97
19619.06 87
19620.39 90
19621.71 68
19623.04 84
19624.36 74
19625.69 64
19627.01 87
19628.33 89
19629.66 89
19630.98 88
19632.31 77
19633.63 102
19634.96 79
19636.28 88
19637.60 75
19638.93 98
19640.25 85
19641.58 96
19642.90 88
19644.23 72
19645.55 91
19646.88 98
19648.20 101
19649.53 79
19650.85 92
19652.18 84
19653.50 87
19654.83 88
19656.15 84
19657.48 87
19658.80 88
19660.13 87
19661.45 85
19662.78 82
19664.11 69
19665.43 89
19666.76 93
19668.08 65
19669.41 84
19670.73 80
19672.06 97
19673.39 108
19674.71 81
19676.04 91
19677.36 85
19678.69 106
19680.01 83
19681.34 58
19682.67 85
19683.99 91
19685.32 81
19686.65 89
19687.97 74
19689.30 81
19690.62 77
19691.95 71
19693.28 76
19694.60 102
19695.93 96
19697.26 93
19698.58 81
19699.91 102
19701.24 121
19702.56 94
19703.89 112
19705.22 77
19706.54 112
19707.87 95
19709.20 109
19710.53 82
19711.85 65
19713.18 101
19714.51 81
19715.83 77
19717.16 83
19718.49 90
19719.82 81
19721.14 100
19722.47 69
19723.80 81
19725.13 86
19726.45 85
19727.78 84
19729.11 79
19730.44 96
19731.76 82
19733.09 95
19734.42 87
19735.75 78
19737.08 80
19738.40 90
19739.73 72
19741.06 70
19742.39 88
19743.72 97
19745.04 74
19746.37 79
19747.70 83
19749.03 85
19750.36 93
19751.69 82
19753.01 83
19754.34 91
19755.67 109
19757.00 118
19758.33 98
19759.66 105
19760.99 88
19762.31 79
19763.64 83
19764.97 92
19766.30 91
19767.63 88
19768.96 94
19770.29 96
19771.62 95
19772.95 85
19774.28 81
19775.60 93
19776.93 87
19778.26 78
19779.59 97
19780.92 90
19782.25 84
19783.58 94
19784.91 78
19786.24 91
19787.57 93
19788.90 90
19790.23 115
19791.56 83
19792.89 92
19794.22 96
19795.55 77
19796.88 101
19798.21 78
19799.54 81
19800.87 90
19802.20 87
19803.53 97
19804.86 100
19806.19 119
19807.52 76
19808.85 91
19810.18 85
19811.51 80
19812.84 89
19814.17 82
19815.50 91
19816.83 116
19818.16 100
19819.49 72
19820.83 78
19822.16 76
19823.49 86
19824.82 73
19826.15 77
19827.48 89
19828.81 122
19830.14 88
19831.47 86
19832.80 87
19834.14 67
19835.47 81
19836.80 86
19838.13 76
19839.46 81
19840.79 88
19842.12 91
19843.46 76
19844.79 83
19846.12 87
19847.45 69
19848.78 74
19850.11 77
19851.45 87
19852.78 80
19854.11 83
19855.44 86
19856.77 92
19858.11 87
19859.44 68
19860.77 71
19862.10 63
19863.43 106
19864.77 92
19866.10 94
19867.43 86
19868.76 89
19870.10 81
19871.43 84
19872.76 68
19874.09 96
19875.43 112
19876.76 91
19878.09 68
19879.42 84
19880.76 80
19882.09 83
19883.42 99
19884.75 81
19886.09 82
19887.42 92
19888.75 74
19890.09 72
19891.42 61
19892.75 80
19894.09 85
19895.42 83
19896.75 89
19898.09 79
19899.42 74
19900.75 77
19902.09 73
19903.42 70
19904.75 70
19906.09 71
19907.42 73
19908.75 69
19910.09 78
19911.42 74
19912.76 95
19914.09 98
19915.42 95
19916.76 91
19918.09 89
19919.43 95
19920.76 83
19922.09 80
19923.43 88
19924.76 88
19926.10 76
19927.43 96
19928.77 119
19930.10 80
19931.43 66
19932.77 91
19934.10 97
19935.44 92
19936.77 97
19938.11 76
19939.44 59
19940.78 74
19942.11 100
19943.45 107
19944.78 85
19946.12 82
19947.45 77
19948.79 84
19950.12 65
19951.46 88
19952.79 74
19954.13 104
19955.46 89
19956.80 94
19958.13 85
19959.47 92
19960.80 86
19962.14 77
19963.48 87
19964.81 77
19966.15 92
19967.48 85
19968.82 78
19970.15 93
19971.49 75
19972.83 95
19974.16 83
19975.50 76
19976.83 100
19978.17 70
19979.51 81
19980.84 110
19982.18 88
19983.51 55
19984.85 86
19986.19 97
19987.52 71
19988.86 79
19990.20 87
19991.53 90
19992.87 68
19994.21 78
19995.54 68
19996.88 89
19998.22 102
19999.55 85
20000.89 98
20002.23 83
20003.56 89
20004.90 89
20006.24 84
20007.57 86
20008.91 73
20010.25 87
20011.59 68
20012.92 84
20014.26 112
20015.60 104
20016.94 96
20018.27 85
20019.61 76
20020.95 92
20022.28 115
20023.62 83
20024.96 83
20026.30 106
20027.64 84
20028.97 88
20030.31 89
20031.65 96
20032.99 99
20034.32 67
20035.66 79
20037.00 108
20038.34 97
20039.68 102
20041.02 99
20042.35 85
20043.69 98
20045.03 98
20046.37 95
20047.71 88
20049.05 79
20050.38 90
20051.72 99
20053.06 90
20054.40 96
20055.74 65
20057.08 72
20058.42 77
20059.75 69
20061.09 103
20062.43 93
20063.77 101
20065.11 84
20066.45 75
20067.79 87
20069.13 79
20070.47 77
20071.81 90
20073.14 88
20074.48 96
20075.82 86
20077.16 92
20078.50 85
20079.84 64
20081.18 79
20082.52 80
20083.86 98
20085.20 60
20086.54 64
20087.88 89
20089.22 130
20090.56 77
20091.90 75
20093.24 73
20094.58 86
20095.92 102
20097.26 114
20098.60 90
20099.94 78
20101.28 107
20102.62 81
20103.96 69
20105.30 83
20106.64 97
20107.98 100
20109.32 81
20110.66 89
20112.00 91
20113.34 96
20114.68 80
20116.02 69
20117.36 80
20118.71 99
20120.05 98
20121.39 94
20122.73 83
20124.07 68
20125.41 77
20126.75 81
20128.09 66
20129.43 78
20130.77 84
20132.12 82
20133.46 77
20134.80 71
20136.14 87
20137.48 92
20138.82 70
20140.16 91
20141.51 89
20142.85 86
20144.19 46
20145.53 83
