# Supplementary material for: MALDI-TOF MS typing enables the classification of brewing yeasts of the genus Saccharomyces to major beer styles
Source: PLoS One. 2017 Aug 9;12(8):e0181694. doi: 10.1371/journal.pone.0181694 (PMC5549903; doi:10.1371/journal.pone.0181694)
Supplement: S4 File — The directory includes 90 raw files and was zipped to “.zip”; the folder has three strains with 30 spectra per strain; S1 Text explains the raw files with an example and Table 1 represents the yeast strains used within the experiment. (ZIP) [file pone.0181694.s007.zip › 10-12/30259-308-OG-Alt-Alt-YPG-18h-E-E_2015-07-17_2_0_B5_1.dat]

1999.70 2176
2000.13 2099
2000.55 2132
2000.97 2190
2001.39 1994
2001.81 1999
2002.23 2126
2002.66 2084
2003.08 2019
2003.50 2041
2003.92 2023
2004.34 1899
2004.77 1981
2005.19 1956
2005.61 2073
2006.03 2155
2006.46 1819
2006.88 1774
2007.30 1868
2007.72 2068
2008.15 1858
2008.57 1898
2008.99 1995
2009.41 2128
2009.84 1971
2010.26 1932
2010.68 2023
2011.10 1963
2011.53 1755
2011.95 1819
2012.37 1998
2012.80 2020
2013.22 1865
2013.64 1594
2014.07 1779
2014.49 1745
2014.91 1775
2015.33 1736
2015.76 1628
2016.18 1884
2016.60 1874
2017.03 1800
2017.45 1850
2017.88 1944
2018.30 2122
2018.72 2150
2019.15 1976
2019.57 2169
2019.99 2008
2020.42 1919
2020.84 1926
2021.26 1937
2021.69 1921
2022.11 1767
2022.54 1804
2022.96 1870
2023.38 1714
2023.81 1532
2024.23 1582
2024.66 1800
2025.08 1868
2025.51 1774
2025.93 1721
2026.35 1931
2026.78 1828
2027.20 1825
2027.63 1899
2028.05 1713
2028.48 1782
2028.90 1696
2029.33 1709
2029.75 1835
2030.18 1769
2030.60 1671
2031.03 1658
2031.45 1671
2031.88 1784
2032.30 1737
2032.73 1716
2033.15 1754
2033.58 1790
2034.00 2221
2034.43 2105
2034.85 1987
2035.28 2001
2035.70 1708
2036.13 1884
2036.55 2041
2036.98 2068
2037.40 1916
2037.83 1876
2038.26 1917
2038.68 2002
2039.11 2141
2039.53 2128
2039.96 2251
2040.39 2154
2040.81 2167
2041.24 1995
2041.66 1928
2042.09 2071
2042.52 2137
2042.94 2042
2043.37 2055
2043.79 1951
2044.22 1946
2044.65 1875
2045.07 1863
2045.50 1793
2045.93 1844
2046.35 1755
2046.78 1986
2047.21 1835
2047.63 1673
2048.06 1850
2048.49 1975
2048.91 1893
2049.34 1919
2049.77 1771
2050.19 1855
2050.62 1781
2051.05 1558
2051.47 1872
2051.90 1801
2052.33 1774
2052.75 1600
2053.18 1635
2053.61 1646
2054.04 1624
2054.46 1720
2054.89 1745
2055.32 1731
2055.75 1825
2056.17 1822
2056.60 1801
2057.03 1781
2057.46 1848
2057.88 1733
2058.31 1754
2058.74 1765
2059.17 1658
2059.60 1749
2060.02 1619
2060.45 1673
2060.88 1821
2061.31 1809
2061.74 1696
2062.16 1664
2062.59 1724
2063.02 1911
2063.45 1890
2063.88 2188
2064.31 2086
2064.73 1956
2065.16 2136
2065.59 2267
2066.02 2334
2066.45 2474
2066.88 2401
2067.30 2123
2067.73 2042
2068.16 1906
2068.59 2075
2069.02 1890
2069.45 1998
2069.88 2000
2070.31 2100
2070.74 2030
2071.16 1743
2071.59 1955
2072.02 2053
2072.45 1995
2072.88 2060
2073.31 1976
2073.74 1962
2074.17 1893
2074.60 2114
2075.03 2021
2075.46 2092
2075.89 1896
2076.32 1786
2076.75 2065
2077.18 2175
2077.61 2164
2078.04 2058
2078.47 2267
2078.90 2230
2079.33 2247
2079.76 2277
2080.19 2412
2080.62 2585
2081.05 2623
2081.48 2131
2081.91 2113
2082.34 2153
2082.77 2440
2083.20 2072
2083.63 1981
2084.06 1923
2084.49 1926
2084.92 2021
2085.35 1974
2085.78 1954
2086.21 1802
2086.64 1748
2087.07 1902
2087.50 1784
2087.93 1883
2088.36 1696
2088.80 1648
2089.23 1629
2089.66 1939
2090.09 1947
2090.52 2108
2090.95 1903
2091.38 1854
2091.81 1933
2092.24 1801
2092.68 1778
2093.11 1790
2093.54 1833
2093.97 1892
2094.40 1959
2094.83 1906
2095.26 1798
2095.70 1842
2096.13 1841
2096.56 1679
2096.99 1913
2097.42 1872
2097.85 1989
2098.29 2076
2098.72 1938
2099.15 1833
2099.58 1654
2100.01 1843
2100.45 1769
2100.88 1550
2101.31 1679
2101.74 1697
2102.18 1626
2102.61 1771
2103.04 1784
2103.47 1711
2103.90 1718
2104.34 1769
2104.77 1671
2105.20 1810
2105.64 2048
2106.07 2022
2106.50 1885
2106.93 1890
2107.37 1961
2107.80 1815
2108.23 1910
2108.66 1937
2109.10 2006
2109.53 1962
2109.96 1978
2110.40 1972
2110.83 1852
2111.26 2074
2111.70 1719
2112.13 1584
2112.56 1667
2113.00 1785
2113.43 1669
2113.86 1644
2114.30 1633
2114.73 1618
2115.16 1592
2115.60 1645
2116.03 1875
2116.47 1599
2116.90 1626
2117.33 1661
2117.77 1689
2118.20 1731
2118.64 1785
2119.07 1814
2119.50 1559
2119.94 1689
2120.37 1788
2120.81 1586
2121.24 1606
2121.67 1708
2122.11 1813
2122.54 1810
2122.98 1726
2123.41 1716
2123.85 1855
2124.28 1802
2124.72 1567
2125.15 1637
2125.58 1785
2126.02 1662
2126.45 1689
2126.89 1574
2127.32 1602
2127.76 1698
2128.19 1701
2128.63 1874
2129.06 1733
2129.50 1803
2129.93 1983
2130.37 1940
2130.80 1765
2131.24 1938
2131.67 1872
2132.11 1864
2132.55 1989
2132.98 2000
2133.42 2081
2133.85 2268
2134.29 2212
2134.72 2306
2135.16 2137
2135.59 2120
2136.03 2121
2136.47 2118
2136.90 2139
2137.34 2008
2137.77 2021
2138.21 2128
2138.65 2351
2139.08 1986
2139.52 1967
2139.95 1895
2140.39 1956
2140.83 1890
2141.26 1867
2141.70 1888
2142.14 1668
2142.57 1577
2143.01 1639
2143.44 1661
2143.88 1678
2144.32 1800
2144.75 1704
2145.19 1781
2145.63 1715
2146.06 1773
2146.50 1796
2146.94 1753
2147.38 1802
2147.81 1959
2148.25 2164
2148.69 2251
2149.12 2183
2149.56 2146
2150.00 2278
2150.44 2625
2150.87 2678
2151.31 2453
2151.75 2455
2152.18 2458
2152.62 2524
2153.06 2225
2153.50 2250
2153.93 2037
2154.37 2130
2154.81 2265
2155.25 1919
2155.69 1960
2156.12 2098
2156.56 2074
2157.00 1921
2157.44 1849
2157.87 1989
2158.31 2014
2158.75 2029
2159.19 1844
2159.63 1828
2160.07 1995
2160.50 1769
2160.94 1883
2161.38 1955
2161.82 1822
2162.26 1716
2162.70 1824
2163.13 1943
2163.57 1949
2164.01 1793
2164.45 1839
2164.89 1894
2165.33 1827
2165.77 2083
2166.20 1939
2166.64 2021
2167.08 1989
2167.52 1974
2167.96 1804
2168.40 1931
2168.84 1808
2169.28 1945
2169.72 1984
2170.16 2059
2170.60 2102
2171.03 2130
2171.47 2212
2171.91 2112
2172.35 2293
2172.79 2461
2173.23 2317
2173.67 2423
2174.11 2556
2174.55 2613
2174.99 2376
2175.43 2395
2175.87 2409
2176.31 2141
2176.75 2408
2177.19 2325
2177.63 2474
2178.07 2356
2178.51 2186
2178.95 2110
2179.39 2074
2179.83 1974
2180.27 2059
2180.71 2125
2181.15 2123
2181.59 1961
2182.03 1991
2182.47 2003
2182.91 1849
2183.35 1713
2183.79 1753
2184.23 1757
2184.68 1765
2185.12 1651
2185.56 1709
2186.00 1714
2186.44 1830
2186.88 2052
2187.32 1987
2187.76 1912
2188.20 2078
2188.64 2148
2189.08 2177
2189.53 1966
2189.97 2074
2190.41 2177
2190.85 2115
2191.29 2075
2191.73 2037
2192.17 1943
2192.62 1915
2193.06 2107
2193.50 2192
2193.94 2312
2194.38 2196
2194.82 2214
2195.27 2066
2195.71 2092
2196.15 1937
2196.59 2119
2197.03 2177
2197.47 2128
2197.92 2289
2198.36 2108
2198.80 1866
2199.24 2043
2199.69 1903
2200.13 2081
2200.57 2237
2201.01 2151
2201.45 1943
2201.90 1683
2202.34 1764
2202.78 1788
2203.22 1923
2203.67 1743
2204.11 1861
2204.55 2048
2205.00 1830
2205.44 1897
2205.88 1957
2206.32 1895
2206.77 1982
2207.21 2128
2207.65 2079
2208.10 2014
2208.54 1956
2208.98 2078
2209.43 2091
2209.87 2073
2210.31 2135
2210.76 1855
2211.20 2005
2211.64 2078
2212.09 2187
2212.53 2237
2212.97 2054
2213.42 2165
2213.86 2038
2214.30 1878
2214.75 2042
2215.19 1941
2215.63 1901
2216.08 1973
2216.52 1826
2216.97 1695
2217.41 1805
2217.85 1739
2218.30 1659
2218.74 1876
2219.19 1744
2219.63 1805
2220.07 1782
2220.52 1778
2220.96 1842
2221.41 1894
2221.85 1808
2222.30 1985
2222.74 2158
2223.19 2070
2223.63 1958
2224.08 1973
2224.52 1899
2224.96 2278
2225.41 2346
2225.85 2213
2226.30 2079
2226.74 2060
2227.19 2159
2227.63 2440
2228.08 2127
2228.52 2156
2228.97 2142
2229.41 2024
2229.86 2096
2230.31 2020
2230.75 2068
2231.20 2149
2231.64 1876
2232.09 2260
2232.53 2392
2232.98 2084
2233.42 2199
2233.87 2242
2234.31 2254
2234.76 2197
2235.21 2266
2235.65 2019
2236.10 2146
2236.54 2149
2236.99 2141
2237.44 2131
2237.88 2149
2238.33 2151
2238.77 2192
2239.22 2205
2239.67 2104
2240.11 1903
2240.56 1802
2241.01 1829
2241.45 1855
2241.90 1950
2242.34 2107
2242.79 2109
2243.24 1925
2243.68 1758
2244.13 1894
2244.58 1740
2245.02 1661
2245.47 1698
2245.92 1757
2246.36 1517
2246.81 1693
2247.26 1813
2247.71 1721
2248.15 1757
2248.60 1931
2249.05 1954
2249.49 1779
2249.94 1741
2250.39 1886
2250.84 1670
2251.28 1655
2251.73 1925
2252.18 1929
2252.63 1816
2253.07 1671
2253.52 1681
2253.97 1677
2254.42 1593
2254.86 1632
2255.31 1620
2255.76 1766
2256.21 1631
2256.66 1531
2257.10 1603
2257.55 1658
2258.00 1859
2258.45 1815
2258.90 1725
2259.34 1754
2259.79 1675
2260.24 1824
2260.69 1870
2261.14 1893
2261.58 1965
2262.03 1872
2262.48 1971
2262.93 2173
2263.38 2228
2263.83 2145
2264.28 2120
2264.72 2051
2265.17 2181
2265.62 2234
2266.07 2211
2266.52 2245
2266.97 2387
2267.42 2109
2267.87 2146
2268.32 2370
2268.77 2338
2269.21 2251
2269.66 2363
2270.11 2471
2270.56 2325
2271.01 2051
2271.46 2320
2271.91 2170
2272.36 2332
2272.81 2200
2273.26 2150
2273.71 1939
2274.16 2019
2274.61 1965
2275.06 1892
2275.51 1934
2275.96 1824
2276.41 1829
2276.86 2031
2277.31 2055
2277.76 1787
2278.21 1809
2278.66 1758
2279.11 1927
2279.56 1824
2280.01 1897
2280.46 2128
2280.91 1972
2281.36 2048
2281.81 2192
2282.26 2154
2282.71 2050
2283.16 1901
2283.61 2071
2284.06 2000
2284.51 1884
2284.96 2080
2285.41 1885
2285.86 1894
2286.31 2072
2286.77 2017
2287.22 2213
2287.67 2363
2288.12 2609
2288.57 2795
2289.02 2860
2289.47 3038
2289.92 3331
2290.37 3658
2290.83 3930
2291.28 4122
2291.73 3968
2292.18 4028
2292.63 3815
2293.08 3683
2293.53 3335
2293.99 3384
2294.44 3320
2294.89 3258
2295.34 2954
2295.79 2807
2296.24 2591
2296.70 2347
2297.15 2490
2297.60 2388
2298.05 2181
2298.50 2125
2298.96 2034
2299.41 2012
2299.86 1968
2300.31 1899
2300.77 1962
2301.22 1917
2301.67 1981
2302.12 1902
2302.57 1786
2303.03 1992
2303.48 1961
2303.93 1750
2304.38 1848
2304.84 1921
2305.29 1816
2305.74 2007
2306.20 2062
2306.65 1943
2307.10 2083
2307.55 2207
2308.01 2201
2308.46 1962
2308.91 2371
2309.37 2181
2309.82 2090
2310.27 2470
2310.73 2533
2311.18 2359
2311.63 2293
2312.09 2229
2312.54 2041
2312.99 1980
2313.45 1817
2313.90 1943
2314.35 1926
2314.81 1985
2315.26 2023
2315.71 2017
2316.17 1915
2316.62 1948
2317.08 2002
2317.53 2101
2317.98 2017
2318.44 2095
2318.89 1924
2319.35 2008
2319.80 2178
2320.25 1969
2320.71 2056
2321.16 2311
2321.62 2266
2322.07 2037
2322.53 2136
2322.98 2070
2323.44 2098
2323.89 2173
2324.34 2305
2324.80 2186
2325.25 2144
2325.71 2220
2326.16 2111
2326.62 2173
2327.07 2202
2327.53 2397
2327.98 2163
2328.44 2494
2328.89 2432
2329.35 2348
2329.80 2389
2330.26 2462
2330.71 2550
2331.17 2391
2331.62 2380
2332.08 2527
2332.53 2344
2332.99 2274
2333.45 2152
2333.90 1932
2334.36 1991
2334.81 2073
2335.27 1824
2335.72 1982
2336.18 1973
2336.63 2057
2337.09 2210
2337.55 2156
2338.00 2179
2338.46 2188
2338.91 2213
2339.37 2351
2339.83 2261
2340.28 2229
2340.74 2419
2341.19 2417
2341.65 2527
2342.11 2317
2342.56 2168
2343.02 2372
2343.48 2437
2343.93 2199
2344.39 2268
2344.85 2477
2345.30 2381
2345.76 2272
2346.22 2260
2346.67 2508
2347.13 2557
2347.59 2478
2348.04 2590
2348.50 2206
2348.96 2262
2349.41 2214
2349.87 2213
2350.33 2236
2350.79 2064
2351.24 2080
2351.70 1969
2352.16 2036
2352.61 2147
2353.07 2073
2353.53 1976
2353.99 1995
2354.44 2085
2354.90 1984
2355.36 1876
2355.82 1804
2356.28 1903
2356.73 2013
2357.19 1788
2357.65 1891
2358.11 2037
2358.56 1985
2359.02 1916
2359.48 1962
2359.94 1936
2360.40 1975
2360.85 1981
2361.31 1996
2361.77 2056
2362.23 1987
2362.69 2045
2363.15 2147
2363.60 2088
2364.06 2182
2364.52 2101
2364.98 2063
2365.44 2151
2365.90 2099
2366.36 2214
2366.81 2352
2367.27 2337
2367.73 2156
2368.19 2197
2368.65 2240
2369.11 2175
2369.57 2148
2370.03 2101
2370.49 2094
2370.94 2121
2371.40 2220
2371.86 2114
2372.32 2029
2372.78 2047
2373.24 1936
2373.70 2118
2374.16 2092
2374.62 2072
2375.08 2036
2375.54 1991
2376.00 2183
2376.46 2030
2376.92 1954
2377.38 1922
2377.84 1986
2378.30 2047
2378.76 2047
2379.22 1917
2379.68 1862
2380.14 2141
2380.60 2222
2381.06 2133
2381.52 2041
2381.98 2006
2382.44 2102
2382.90 2090
2383.36 1845
2383.82 1941
2384.28 1976
2384.74 1824
2385.20 1961
2385.66 1901
2386.12 1952
2386.58 1993
2387.04 1809
2387.50 1940
2387.96 1666
2388.42 1788
2388.89 2009
2389.35 2019
2389.81 1825
2390.27 1915
2390.73 1898
2391.19 1912
2391.65 1997
2392.11 1970
2392.57 1818
2393.03 1844
2393.50 1975
2393.96 1807
2394.42 1738
2394.88 1801
2395.34 1753
2395.80 1869
2396.26 1962
2396.73 1857
2397.19 1808
2397.65 1847
2398.11 1726
2398.57 1641
2399.04 1589
2399.50 1794
2399.96 1901
2400.42 1912
2400.88 1759
2401.35 2056
2401.81 1802
2402.27 1845
2402.73 1880
2403.19 1945
2403.66 1775
2404.12 1807
2404.58 1929
2405.04 1983
2405.51 1967
2405.97 1805
2406.43 1978
2406.89 1924
2407.36 1902
2407.82 1992
2408.28 1818
2408.74 1875
2409.21 1752
2409.67 1906
2410.13 1888
2410.60 1769
2411.06 1767
2411.52 1734
2411.98 1709
2412.45 1638
2412.91 1774
2413.37 1818
2413.84 1943
2414.30 1923
2414.76 1961
2415.23 2042
2415.69 2257
2416.15 2293
2416.62 2144
2417.08 2244
2417.54 2472
2418.01 2645
2418.47 2632
2418.94 2600
2419.40 2505
2419.86 2647
2420.33 2559
2420.79 2631
2421.26 2665
2421.72 2379
2422.18 2381
2422.65 2366
2423.11 2256
2423.58 2274
2424.04 2170
2424.50 2099
2424.97 2238
2425.43 2240
2425.90 2005
2426.36 1882
2426.83 2008
2427.29 1899
2427.76 1869
2428.22 1877
2428.69 1979
2429.15 2025
2429.61 2081
2430.08 1930
2430.54 1930
2431.01 2003
2431.47 1885
2431.94 1986
2432.40 2055
2432.87 2126
2433.33 2095
2433.80 2098
2434.26 1946
2434.73 1897
2435.20 1821
2435.66 2099
2436.13 2078
2436.59 2007
2437.06 2153
2437.52 2328
2437.99 2558
2438.45 2251
2438.92 2410
2439.38 2644
2439.85 2695
2440.32 3132
2440.78 3235
2441.25 2759
2441.71 2895
2442.18 2900
2442.65 2821
2443.11 2806
2443.58 2565
2444.04 2630
2444.51 2436
2444.98 2195
2445.44 2120
2445.91 2138
2446.38 2013
2446.84 1868
2447.31 1684
2447.78 1852
2448.24 1822
2448.71 1801
2449.18 1705
2449.64 1890
2450.11 1893
2450.58 1825
2451.04 1811
2451.51 2021
2451.98 1983
2452.44 1863
2452.91 1846
2453.38 1750
2453.84 1664
2454.31 1999
2454.78 1870
2455.25 1861
2455.71 1992
2456.18 2117
2456.65 2030
2457.11 2098
2457.58 1843
2458.05 1705
2458.52 1885
2458.98 1866
2459.45 1880
2459.92 1863
2460.39 2007
2460.86 1856
2461.32 1853
2461.79 1782
2462.26 1747
2462.73 1887
2463.19 2017
2463.66 1689
2464.13 1827
2464.60 1914
2465.07 1968
2465.54 1892
2466.00 1879
2466.47 1910
2466.94 1964
2467.41 1898
2467.88 1939
2468.35 1946
2468.81 1868
2469.28 1810
2469.75 1955
2470.22 1846
2470.69 1912
2471.16 1903
2471.63 1788
2472.09 1726
2472.56 1741
2473.03 1806
2473.50 1705
2473.97 1572
2474.44 1646
2474.91 1860
2475.38 1788
2475.85 1650
2476.32 1827
2476.79 1757
2477.25 1964
2477.72 1880
2478.19 2000
2478.66 2033
2479.13 2047
2479.60 1910
2480.07 1889
2480.54 1969
2481.01 1857
2481.48 1984
2481.95 1984
2482.42 1783
2482.89 1905
2483.36 1851
2483.83 1737
2484.30 1757
2484.77 1947
2485.24 1891
2485.71 2054
2486.18 1819
2486.65 1819
2487.12 1775
2487.59 1917
2488.06 1894
2488.53 1979
2489.00 1819
2489.47 1933
2489.94 1957
2490.41 2041
2490.88 1920
2491.35 1908
2491.83 1740
2492.30 1882
2492.77 1967
2493.24 1931
2493.71 2311
2494.18 2215
2494.65 2083
2495.12 2173
2495.59 1989
2496.06 2091
2496.53 2017
2497.01 1938
2497.48 1962
2497.95 1927
2498.42 1994
2498.89 1976
2499.36 1531
2499.83 1684
2500.31 1600
2500.78 1748
2501.25 1769
2501.72 1781
2502.19 1702
2502.66 1818
2503.14 1778
2503.61 1623
2504.08 1555
2504.55 1663
2505.02 1806
2505.49 1767
2505.97 1875
2506.44 1966
2506.91 1958
2507.38 1923
2507.86 2143
2508.33 2320
2508.80 2153
2509.27 2244
2509.74 2487
2510.22 2521
2510.69 2432
2511.16 2268
2511.63 2458
2512.11 2263
2512.58 2453
2513.05 2465
2513.53 2266
2514.00 2307
2514.47 2143
2514.94 2265
2515.42 2294
2515.89 2086
2516.36 2096
2516.84 1987
2517.31 2109
2517.78 1922
2518.26 2077
2518.73 2007
2519.20 2154
2519.68 1969
2520.15 1870
2520.62 1935
2521.10 1786
2521.57 1689
2522.04 1762
2522.52 1818
2522.99 1811
2523.46 1798
2523.94 1774
2524.41 1763
2524.88 1756
2525.36 1795
2525.83 1840
2526.31 1893
2526.78 1826
2527.25 1806
2527.73 1877
2528.20 1915
2528.68 1913
2529.15 1833
2529.62 1753
2530.10 1861
2530.57 1958
2531.05 2138
2531.52 1914
2532.00 2051
2532.47 2045
2532.95 2049
2533.42 2198
2533.90 2024
2534.37 1795
2534.84 1808
2535.32 1888
2535.79 1820
2536.27 1944
2536.74 2145
2537.22 2116
2537.69 1873
2538.17 1905
2538.64 1876
2539.12 1821
2539.59 1979
2540.07 1854
2540.54 1986
2541.02 2048
2541.50 1907
2541.97 2066
2542.45 1889
2542.92 1991
2543.40 2158
2543.87 1989
2544.35 1936
2544.82 2195
2545.30 2136
2545.78 2242
2546.25 2281
2546.73 2421
2547.20 2396
2547.68 2419
2548.16 2396
2548.63 2278
2549.11 2372
2549.58 2487
2550.06 2462
2550.54 2462
2551.01 2544
2551.49 2234
2551.96 2236
2552.44 2390
2552.92 2450
2553.39 2625
2553.87 2723
2554.35 2575
2554.82 2541
2555.30 2679
2555.78 2830
2556.25 2671
2556.73 2654
2557.21 2783
2557.68 2738
2558.16 2967
2558.64 2547
2559.12 2406
2559.59 2199
2560.07 2087
2560.55 2106
2561.02 2076
2561.50 1885
2561.98 2020
2562.46 1925
2562.93 1915
2563.41 1741
2563.89 1672
2564.37 1784
2564.84 1713
2565.32 1810
2565.80 1779
2566.28 1786
2566.75 1846
2567.23 1921
2567.71 1792
2568.19 1865
2568.66 1836
2569.14 1714
2569.62 1634
2570.10 1819
2570.58 1672
2571.06 1630
2571.53 1666
2572.01 1756
2572.49 1927
2572.97 1848
2573.45 1748
2573.92 1863
2574.40 1828
2574.88 1725
2575.36 1821
2575.84 1696
2576.32 1672
2576.80 1668
2577.27 1722
2577.75 1761
2578.23 1716
2578.71 1758
2579.19 1694
2579.67 1791
2580.15 1707
2580.63 1630
2581.11 1741
2581.59 1786
2582.06 1632
2582.54 1739
2583.02 1720
2583.50 1516
2583.98 1669
2584.46 1957
2584.94 1930
2585.42 1908
2585.90 1938
2586.38 1799
2586.86 1993
2587.34 1897
2587.82 1879
2588.30 1959
2588.78 1888
2589.26 1875
2589.74 1902
2590.22 1944
2590.70 1931
2591.18 2120
2591.66 2072
2592.14 1873
2592.62 2044
2593.10 2054
2593.58 1970
2594.06 2021
2594.54 2040
2595.02 2117
2595.50 2119
2595.98 1928
2596.46 2016
2596.94 1931
2597.42 1832
2597.90 1931
2598.38 1948
2598.86 2028
2599.34 1755
2599.82 1831
2600.30 1810
2600.79 1737
2601.27 1853
2601.75 1866
2602.23 1727
2602.71 1895
2603.19 1728
2603.67 1779
2604.15 1874
2604.63 1837
2605.12 1844
2605.60 1795
2606.08 1755
2606.56 1884
2607.04 1948
2607.52 1758
2608.00 1907
2608.49 1851
2608.97 2023
2609.45 2055
2609.93 1975
2610.41 2066
2610.89 2058
2611.38 1981
2611.86 2016
2612.34 1897
2612.82 2029
2613.30 2047
2613.79 2050
2614.27 1801
2614.75 1731
2615.23 1733
2615.72 2011
2616.20 1934
2616.68 1653
2617.16 1893
2617.64 1986
2618.13 1716
2618.61 1845
2619.09 1777
2619.57 1842
2620.06 1926
2620.54 1811
2621.02 1823
2621.51 1802
2621.99 1838
2622.47 1968
2622.95 1941
2623.44 1932
2623.92 1691
2624.40 1858
2624.89 1911
2625.37 2049
2625.85 1778
2626.34 1830
2626.82 1745
2627.30 1643
2627.79 1698
2628.27 1613
2628.75 1759
2629.24 1867
2629.72 1839
2630.20 1623
2630.69 1728
2631.17 1788
2631.65 1952
2632.14 1853
2632.62 1890
2633.11 1873
2633.59 1811
2634.07 1892
2634.56 1888
2635.04 1657
2635.53 1787
2636.01 1645
2636.49 1757
2636.98 1855
2637.46 1758
2637.95 1834
2638.43 1723
2638.92 1698
2639.40 1909
2639.89 1982
2640.37 2163
2640.85 2040
2641.34 1971
2641.82 1897
2642.31 2018
2642.79 1984
2643.28 1778
2643.76 1753
2644.25 1876
2644.73 1921
2645.22 1949
2645.70 1888
2646.19 1760
2646.67 1783
2647.16 1881
2647.64 1918
2648.13 1836
2648.61 1886
2649.10 1720
2649.58 1866
2650.07 1975
2650.56 1789
2651.04 1722
2651.53 1733
2652.01 1855
2652.50 1871
2652.98 1762
2653.47 1709
2653.95 1843
2654.44 1733
2654.93 1804
2655.41 1704
2655.90 1816
2656.38 1830
2656.87 1761
2657.36 1781
2657.84 1720
2658.33 1727
2658.81 1671
2659.30 1578
2659.79 1706
2660.27 1695
2660.76 1775
2661.25 1461
2661.73 1525
2662.22 1538
2662.71 1483
2663.19 1677
2663.68 1791
2664.17 1815
2664.65 1716
2665.14 1684
2665.63 1818
2666.11 1850
2666.60 1895
2667.09 1908
2667.57 1793
2668.06 1763
2668.55 1788
2669.04 1673
2669.52 1722
2670.01 1735
2670.50 1664
2670.99 1915
2671.47 1771
2671.96 1668
2672.45 2044
2672.93 2221
2673.42 2258
2673.91 2255
2674.40 2486
2674.89 2293
2675.37 2359
2675.86 2234
2676.35 2248
2676.84 2295
2677.32 2264
2677.81 2207
2678.30 2317
2678.79 2348
2679.28 2462
2679.76 2358
2680.25 2429
2680.74 2396
2681.23 2336
2681.72 2408
2682.21 2390
2682.69 2380
2683.18 2396
2683.67 2481
2684.16 2439
2684.65 2492
2685.14 2452
2685.63 2579
2686.11 2555
2686.60 2326
2687.09 2294
2687.58 2296
2688.07 2141
2688.56 2086
2689.05 2128
2689.54 2033
2690.03 1917
2690.52 1902
2691.00 1951
2691.49 1883
2691.98 1790
2692.47 1918
2692.96 2021
2693.45 1879
2693.94 1889
2694.43 1800
2694.92 1787
2695.41 1946
2695.90 1790
2696.39 1794
2696.88 1865
2697.37 1883
2697.86 1964
2698.35 2051
2698.84 2052
2699.33 1755
2699.82 1779
2700.31 1996
2700.80 2112
2701.29 2002
2701.78 2089
2702.27 2072
2702.76 1970
2703.25 1940
2703.74 2020
2704.23 2058
2704.72 2090
2705.21 1851
2705.70 1922
2706.19 1976
2706.68 2016
2707.17 1928
2707.66 1955
2708.15 1836
2708.64 1853
2709.13 1690
2709.63 1712
2710.12 1780
2710.61 1917
2711.10 1833
2711.59 1812
2712.08 1769
2712.57 1941
2713.06 1763
2713.55 1866
2714.05 1905
2714.54 1764
2715.03 1728
2715.52 1727
2716.01 1722
2716.50 1723
2716.99 1679
2717.49 1716
2717.98 1849
2718.47 1696
2718.96 1696
2719.45 1798
2719.94 1876
2720.44 1928
2720.93 1901
2721.42 2155
2721.91 2082
2722.40 2062
2722.90 1918
2723.39 1949
2723.88 1989
2724.37 1948
2724.86 1899
2725.36 1767
2725.85 1793
2726.34 1711
2726.83 1798
2727.33 1788
2727.82 1806
2728.31 1609
2728.80 1606
2729.30 1859
2729.79 1837
2730.28 1900
2730.77 1955
2731.27 1868
2731.76 1981
2732.25 1896
2732.75 1752
2733.24 1752
2733.73 1855
2734.23 1975
2734.72 2073
2735.21 2021
2735.70 1935
2736.20 1907
2736.69 1989
2737.18 1903
2737.68 1871
2738.17 1824
2738.66 1780
2739.16 1952
2739.65 1836
2740.15 1706
2740.64 1738
2741.13 1759
2741.63 1802
2742.12 1753
2742.61 1790
2743.11 1638
2743.60 1586
2744.10 1663
2744.59 1678
2745.08 1699
2745.58 1747
2746.07 1672
2746.57 1656
2747.06 1753
2747.56 1681
2748.05 1829
2748.54 1679
2749.04 1808
2749.53 1903
2750.03 1919
2750.52 1929
2751.02 1755
2751.51 1847
2752.01 1678
2752.50 1560
2753.00 1644
2753.49 1733
2753.98 1745
2754.48 1688
2754.97 1576
2755.47 1489
2755.96 1822
2756.46 1977
2756.95 1868
2757.45 1865
2757.95 2075
2758.44 1852
2758.94 1749
2759.43 1756
2759.93 1820
2760.42 1603
2760.92 1798
2761.41 1774
2761.91 1715
2762.40 1761
2762.90 1825
2763.40 1674
2763.89 1663
2764.39 1617
2764.88 1639
2765.38 1673
2765.87 1767
2766.37 1692
2766.87 1755
2767.36 1717
2767.86 1618
2768.36 1643
2768.85 1770
2769.35 1763
2769.84 1624
2770.34 1687
2770.84 1895
2771.33 1954
2771.83 1958
2772.33 2019
2772.82 1839
2773.32 1843
2773.82 1970
2774.31 2143
2774.81 2138
2775.31 2084
2775.80 2195
2776.30 2279
2776.80 2185
2777.29 2041
2777.79 2002
2778.29 2143
2778.78 2049
2779.28 2085
2779.78 2159
2780.28 2127
2780.77 1908
2781.27 1966
2781.77 1904
2782.27 2025
2782.76 1923
2783.26 1939
2783.76 2037
2784.26 2008
2784.75 1933
2785.25 1882
2785.75 2004
2786.25 1938
2786.74 1870
2787.24 1869
2787.74 1697
2788.24 1805
2788.74 1918
2789.23 1924
2789.73 1816
2790.23 1703
2790.73 1761
2791.23 1759
2791.72 1783
2792.22 1649
2792.72 1682
2793.22 1698
2793.72 1934
2794.22 1945
2794.72 1928
2795.21 2127
2795.71 2094
2796.21 2218
2796.71 2369
2797.21 2437
2797.71 2526
2798.21 2529
2798.70 2356
2799.20 2372
2799.70 2391
2800.20 2549
2800.70 2447
2801.20 2363
2801.70 2126
2802.20 2156
2802.70 2175
2803.20 2344
2803.70 2071
2804.20 2241
2804.69 2410
2805.19 2525
2805.69 2752
2806.19 3031
2806.69 3140
2807.19 3266
2807.69 3410
2808.19 3405
2808.69 3498
2809.19 3736
2809.69 3702
2810.19 3622
2810.69 3394
2811.19 3099
2811.69 3140
2812.19 2959
2812.69 2727
2813.19 2647
2813.69 2545
2814.19 2510
2814.69 2270
2815.19 2227
2815.69 2284
2816.19 2281
2816.69 2150
2817.19 2145
2817.69 1919
2818.20 2311
2818.70 2275
2819.20 2420
2819.70 2438
2820.20 2381
2820.70 2436
2821.20 2476
2821.70 2442
2822.20 2420
2822.70 2336
2823.20 2073
2823.70 2183
2824.21 2257
2824.71 2036
2825.21 1880
2825.71 1883
2826.21 1765
2826.71 1797
2827.21 1817
2827.72 1861
2828.22 1957
2828.72 1910
2829.22 1895
2829.72 1985
2830.22 1963
2830.72 1807
2831.23 1761
2831.73 1683
2832.23 1863
2832.73 1783
2833.23 1728
2833.74 1829
2834.24 1956
2834.74 1945
2835.24 1901
2835.74 1808
2836.25 1757
2836.75 1921
2837.25 2047
2837.75 1879
2838.26 1916
2838.76 2027
2839.26 1833
2839.76 1888
2840.27 1984
2840.77 2008
2841.27 1984
2841.77 2042
2842.28 2078
2842.78 2016
2843.28 2121
2843.79 1954
2844.29 1807
2844.79 1820
2845.29 1964
2845.80 1987
2846.30 2087
2846.80 2030
2847.31 2113
2847.81 2237
2848.31 2345
2848.82 2350
2849.32 2435
2849.82 2134
2850.33 2113
2850.83 2049
2851.33 2001
2851.84 1825
2852.34 1850
2852.84 1756
2853.35 1736
2853.85 1753
2854.36 1894
2854.86 1904
2855.36 1827
2855.87 1764
2856.37 1834
2856.88 1958
2857.38 1908
2857.88 1936
2858.39 1963
2858.89 2042
2859.40 1926
2859.90 1922
2860.41 1961
2860.91 1846
2861.41 1824
2861.92 1867
2862.42 1948
2862.93 1790
2863.43 1789
2863.94 1786
2864.44 1797
2864.95 1656
2865.45 1672
2865.96 1893
2866.46 1834
2866.97 1610
2867.47 1569
2867.98 1520
2868.48 1581
2868.99 1664
2869.49 1698
2870.00 1908
2870.50 1909
2871.01 1833
2871.51 1892
2872.02 1785
2872.52 1773
2873.03 1834
2873.53 2072
2874.04 1952
2874.54 2039
2875.05 1950
2875.56 2007
2876.06 1971
2876.57 2126
2877.07 2247
2877.58 2091
2878.09 2038
2878.59 2044
2879.10 2242
2879.60 2135
2880.11 2134
2880.62 2261
2881.12 2454
2881.63 2610
2882.13 2516
2882.64 2599
2883.15 2652
2883.65 2768
2884.16 2493
2884.67 2698
2885.17 2539
2885.68 2597
2886.19 2564
2886.69 2458
2887.20 2625
2887.71 2569
2888.21 2577
2888.72 2391
2889.23 2354
2889.73 2409
2890.24 2323
2890.75 2154
2891.25 2152
2891.76 2022
2892.27 2048
2892.78 2157
2893.28 2335
2893.79 2063
2894.30 2209
2894.81 2113
2895.31 2215
2895.82 2244
2896.33 2402
2896.84 2457
2897.34 2367
2897.85 2410
2898.36 2195
2898.87 2354
2899.37 2487
2899.88 2298
2900.39 2217
2900.90 2404
2901.41 2482
2901.91 2498
2902.42 2423
2902.93 2536
2903.44 2464
2903.95 2351
2904.45 2321
2904.96 2371
2905.47 2406
2905.98 2402
2906.49 2330
2907.00 2497
2907.50 2500
2908.01 2243
2908.52 2192
2909.03 2060
2909.54 1949
2910.05 1985
2910.56 2035
2911.06 1872
2911.57 1899
2912.08 1778
2912.59 1859
2913.10 2069
2913.61 2047
2914.12 1999
2914.63 1957
2915.14 1985
2915.65 2055
2916.16 2102
2916.66 1935
2917.17 1905
2917.68 1924
2918.19 1921
2918.70 1905
2919.21 1949
2919.72 1832
2920.23 1770
2920.74 2114
2921.25 1947
2921.76 1867
2922.27 1899
2922.78 2189
2923.29 2203
2923.80 2408
2924.31 2590
2924.82 2471
2925.33 2680
2925.84 2783
2926.35 2925
2926.86 2794
2927.37 2589
2927.88 2749
2928.39 2614
2928.90 2593
2929.41 2361
2929.92 2244
2930.43 1971
2930.94 1989
2931.45 2001
2931.96 1853
2932.47 1685
2932.99 1769
2933.50 2009
2934.01 2017
2934.52 2017
2935.03 1833
2935.54 1974
2936.05 1984
2936.56 1869
2937.07 1971
2937.58 2062
2938.09 2048
2938.61 1928
2939.12 1997
2939.63 2213
2940.14 1861
2940.65 1949
2941.16 2158
2941.67 2165
2942.19 2114
2942.70 2153
2943.21 2297
2943.72 2371
2944.23 2155
2944.74 2384
2945.26 2526
2945.77 2575
2946.28 2794
2946.79 2710
2947.30 2739
2947.82 2692
2948.33 2749
2948.84 2730
2949.35 2778
2949.86 2655
2950.38 2396
2950.89 2207
2951.40 2181
2951.91 2225
2952.43 2102
2952.94 2045
2953.45 1973
2953.96 2118
2954.48 1982
2954.99 1969
2955.50 1863
2956.01 1738
2956.53 1687
2957.04 1927
2957.55 1864
2958.06 1822
2958.58 1825
2959.09 1953
2959.60 2046
2960.12 2050
2960.63 2048
2961.14 2095
2961.66 2414
2962.17 2328
2962.68 2075
2963.20 2205
2963.71 2306
2964.22 2102
2964.74 1980
2965.25 1940
2965.76 2174
2966.28 1979
2966.79 1908
2967.30 2028
2967.82 1931
2968.33 1926
2968.85 1690
2969.36 1639
2969.87 2002
2970.39 1905
2970.90 1751
2971.42 1962
2971.93 1920
2972.44 1736
2972.96 1761
2973.47 1821
2973.99 1967
2974.50 1884
2975.02 1775
2975.53 1708
2976.04 1847
2976.56 2002
2977.07 1831
2977.59 1914
2978.10 1853
2978.62 1735
2979.13 1883
2979.65 1724
2980.16 2005
2980.68 1863
2981.19 1978
2981.71 1816
2982.22 1900
2982.74 2023
2983.25 1955
2983.77 1948
2984.28 1881
2984.80 2042
2985.31 1944
2985.83 1804
2986.34 2008
2986.86 2116
2987.37 2114
2987.89 2057
2988.40 2144
2988.92 2018
2989.44 2066
2989.95 2013
2990.47 2129
2990.98 2041
2991.50 2168
2992.01 2272
2992.53 2285
2993.05 2356
2993.56 2401
2994.08 2139
2994.59 2337
2995.11 2340
2995.63 2691
2996.14 2548
2996.66 2599
2997.17 2826
2997.69 2724
2998.21 2934
2998.72 2902
2999.24 2699
2999.76 2827
3000.27 2894
3000.79 3035
3001.31 2901
3001.82 2929
3002.34 2986
3002.86 3117
3003.37 3228
3003.89 3126
3004.41 3289
3004.92 3317
3005.44 3365
3005.96 3596
3006.48 3321
3006.99 3236
3007.51 3243
3008.03 2971
3008.54 2797
3009.06 2481
3009.58 2397
3010.10 2222
3010.61 2358
3011.13 2131
3011.65 2165
3012.17 2159
3012.68 1958
3013.20 1854
3013.72 1880
3014.24 1980
3014.75 1984
3015.27 2085
3015.79 2207
3016.31 2178
3016.83 2285
3017.34 2234
3017.86 2261
3018.38 2422
3018.90 2193
3019.42 2271
3019.94 2298
3020.45 2208
3020.97 2342
3021.49 2119
3022.01 2237
3022.53 2296
3023.05 2333
3023.56 2308
3024.08 2261
3024.60 2027
3025.12 2245
3025.64 2235
3026.16 2335
3026.68 2257
3027.20 2037
3027.71 2233
3028.23 2104
3028.75 1972
3029.27 2011
3029.79 2102
3030.31 2194
3030.83 2102
3031.35 2170
3031.87 2137
3032.39 2046
3032.91 2022
3033.43 2132
3033.94 1979
3034.46 2148
3034.98 2278
3035.50 2277
3036.02 2361
3036.54 2131
3037.06 2005
3037.58 1960
3038.10 1949
3038.62 2044
3039.14 2146
3039.66 1958
3040.18 1928
3040.70 2041
3041.22 2025
3041.74 2110
3042.26 1884
3042.78 1875
3043.30 1832
3043.82 2011
3044.34 2041
3044.86 1963
3045.38 1788
3045.90 1993
3046.42 1968
3046.94 1952
3047.47 1942
3047.99 1987
3048.51 1976
3049.03 2084
3049.55 2115
3050.07 2020
3050.59 1833
3051.11 1862
3051.63 1699
3052.15 1773
3052.67 1874
3053.20 1836
3053.72 1871
3054.24 1762
3054.76 1867
3055.28 1896
3055.80 2107
3056.32 2160
3056.84 2061
3057.37 1806
3057.89 1859
3058.41 1823
3058.93 1851
3059.45 1731
3059.97 1850
3060.49 1887
3061.02 1875
3061.54 1750
3062.06 1844
3062.58 1965
3063.10 1902
3063.63 1991
3064.15 2006
3064.67 1854
3065.19 1774
3065.71 1895
3066.24 2006
3066.76 1938
3067.28 2020
3067.80 1754
3068.33 1923
3068.85 2046
3069.37 1957
3069.89 2034
3070.42 1954
3070.94 1980
3071.46 2013
3071.98 1972
3072.51 2078
3073.03 2315
3073.55 2072
3074.08 1999
3074.60 1968
3075.12 2197
3075.64 2128
3076.17 2057
3076.69 2003
3077.21 2111
3077.74 2126
3078.26 2324
3078.78 2246
3079.31 2235
3079.83 2283
3080.35 2271
3080.88 2436
3081.40 2424
3081.92 2653
3082.45 2624
3082.97 2581
3083.49 2471
3084.02 2581
3084.54 2475
3085.07 2175
3085.59 2217
3086.11 2227
3086.64 2329
3087.16 2299
3087.69 2295
3088.21 2100
3088.73 2098
3089.26 2175
3089.78 2377
3090.31 2286
3090.83 2176
3091.35 2279
3091.88 2313
3092.40 2266
3092.93 2157
3093.45 2072
3093.98 2246
3094.50 2200
3095.03 2198
3095.55 2476
3096.08 2743
3096.60 2781
3097.13 2656
3097.65 2543
3098.18 2648
3098.70 2959
3099.23 3293
3099.75 3651
3100.28 3702
3100.80 4209
3101.33 4870
3101.85 5644
3102.38 6346
3102.90 6684
3103.43 7238
3103.95 7335
3104.48 7616
3105.00 7183
3105.53 6930
3106.05 6181
3106.58 5651
3107.11 4799
3107.63 4222
3108.16 3805
3108.68 3478
3109.21 3207
3109.73 3394
3110.26 3452
3110.79 3171
3111.31 3287
3111.84 3385
3112.36 3136
3112.89 3152
3113.42 3114
3113.94 3068
3114.47 2914
3115.00 2753
3115.52 2626
3116.05 2507
3116.58 2381
3117.10 2344
3117.63 2413
3118.16 2254
3118.68 2302
3119.21 2270
3119.74 2272
3120.26 2195
3120.79 2330
3121.32 2583
3121.84 2266
3122.37 2546
3122.90 2399
3123.42 2521
3123.95 2545
3124.48 2273
3125.01 2262
3125.53 2371
3126.06 2148
3126.59 2179
3127.11 2308
3127.64 2365
3128.17 2250
3128.70 2343
3129.22 2191
3129.75 2168
3130.28 2184
3130.81 2094
3131.33 2042
3131.86 2071
3132.39 1978
3132.92 1956
3133.45 2016
3133.97 2021
3134.50 2106
3135.03 2326
3135.56 2250
3136.09 2134
3136.61 2117
3137.14 2130
3137.67 2185
3138.20 2204
3138.73 2225
3139.26 2203
3139.78 2070
3140.31 2042
3140.84 1985
3141.37 1919
3141.90 2008
3142.43 1892
3142.96 1890
3143.48 1947
3144.01 2149
3144.54 2190
3145.07 2097
3145.60 2242
3146.13 2334
3146.66 2367
3147.19 2254
3147.72 2518
3148.25 2520
3148.77 2546
3149.30 2643
3149.83 2470
3150.36 2667
3150.89 2434
3151.42 2224
3151.95 2390
3152.48 2295
3153.01 2187
3153.54 2009
3154.07 2123
3154.60 2275
3155.13 2255
3155.66 2068
3156.19 2337
3156.72 2374
3157.25 2399
3157.78 2495
3158.31 2235
3158.84 2353
3159.37 2407
3159.90 2404
3160.43 2263
3160.96 2133
3161.49 2058
3162.02 2303
3162.55 2171
3163.08 2195
3163.61 2011
3164.14 1988
3164.67 1998
3165.20 2041
3165.73 2071
3166.26 1863
3166.79 1860
3167.32 2013
3167.86 1935
3168.39 2003
3168.92 1905
3169.45 2027
3169.98 1853
3170.51 1840
3171.04 1890
3171.57 1706
3172.10 1807
3172.63 1814
3173.17 1935
3173.70 2051
3174.23 2151
3174.76 2136
3175.29 2255
3175.82 2126
3176.35 2150
3176.89 2157
3177.42 2149
3177.95 2282
3178.48 2408
3179.01 2222
3179.54 2334
3180.08 2152
3180.61 2178
3181.14 2099
3181.67 2015
3182.20 2064
3182.74 2064
3183.27 2092
3183.80 1980
3184.33 2023
3184.86 1960
3185.40 1772
3185.93 1880
3186.46 2178
3186.99 2174
3187.53 2039
3188.06 1918
3188.59 1930
3189.12 1822
3189.66 1808
3190.19 1803
3190.72 1868
3191.25 1856
3191.79 1706
3192.32 1930
3192.85 1924
3193.39 2005
3193.92 1824
3194.45 1807
3194.98 2114
3195.52 1909
3196.05 1906
3196.58 1884
3197.12 1831
3197.65 1931
3198.18 2041
3198.72 2028
3199.25 2051
3199.78 1997
3200.32 2179
3200.85 2179
3201.39 2163
3201.92 2134
3202.45 2104
3202.99 2103
3203.52 2428
3204.05 2442
3204.59 2353
3205.12 2426
3205.66 2205
3206.19 2277
3206.72 2232
3207.26 2202
3207.79 2297
3208.33 2390
3208.86 2447
3209.39 2343
3209.93 2554
3210.46 2596
3211.00 2796
3211.53 3005
3212.07 2970
3212.60 2855
3213.14 2813
3213.67 2839
3214.20 2716
3214.74 2635
3215.27 2533
3215.81 2299
3216.34 2525
3216.88 2532
3217.41 2320
3217.95 2407
3218.48 2452
3219.02 2486
3219.55 2704
3220.09 2493
3220.62 2350
3221.16 2458
3221.70 2484
3222.23 2584
3222.77 2426
3223.30 2524
3223.84 2506
3224.37 2629
3224.91 2563
3225.44 2474
3225.98 2401
3226.51 2616
3227.05 2557
3227.59 2329
3228.12 2370
3228.66 2275
3229.19 2265
3229.73 2237
3230.27 2336
3230.80 2067
3231.34 2040
3231.87 2104
3232.41 2062
3232.95 2094
3233.48 2245
3234.02 2154
3234.56 1978
3235.09 2230
3235.63 2403
3236.16 2521
3236.70 2540
3237.24 2534
3237.77 2536
3238.31 2462
3238.85 2692
3239.38 2722
3239.92 2895
3240.46 2773
3241.00 2602
3241.53 2582
3242.07 2445
3242.61 2334
3243.14 2431
3243.68 2496
3244.22 2235
3244.75 2335
3245.29 2279
3245.83 2213
3246.37 2238
3246.90 2422
3247.44 2672
3247.98 2319
3248.52 2188
3249.05 2236
3249.59 2223
3250.13 2383
3250.67 2097
3251.20 2300
3251.74 2462
3252.28 2364
3252.82 2276
3253.36 2165
3253.89 2264
3254.43 2410
3254.97 2502
3255.51 2368
3256.05 2449
3256.58 2401
3257.12 2547
3257.66 2607
3258.20 2707
3258.74 2701
3259.28 2706
3259.81 3097
3260.35 3321
3260.89 3293
3261.43 3722
3261.97 3860
3262.51 4051
3263.05 4243
3263.59 4487
3264.12 4585
3264.66 4925
3265.20 5733
3265.74 6442
3266.28 6714
3266.82 6843
3267.36 7476
3267.90 7365
3268.44 7467
3268.98 6859
3269.51 6253
3270.05 5788
3270.59 5249
3271.13 4566
3271.67 4291
3272.21 4024
3272.75 3406
3273.29 3222
3273.83 2987
3274.37 2698
3274.91 2642
3275.45 2656
3275.99 2723
3276.53 2715
3277.07 2772
3277.61 2737
3278.15 2747
3278.69 2845
3279.23 2759
3279.77 2826
3280.31 2883
3280.85 2734
3281.39 2889
3281.93 2912
3282.47 2883
3283.01 2639
3283.55 2540
3284.09 2537
3284.63 2717
3285.17 2645
3285.71 2879
3286.25 2948
3286.79 2995
3287.34 3007
3287.88 2986
3288.42 2939
3288.96 3004
3289.50 3065
3290.04 3052
3290.58 2915
3291.12 2778
3291.66 3070
3292.20 3225
3292.74 3304
3293.29 3346
3293.83 3539
3294.37 3644
3294.91 4013
3295.45 4174
3295.99 4389
3296.53 4364
3297.08 4538
3297.62 4175
3298.16 4140
3298.70 3818
3299.24 3673
3299.78 3270
3300.33 3254
3300.87 3116
3301.41 2915
3301.95 3011
3302.49 2813
3303.04 2752
3303.58 2528
3304.12 2640
3304.66 2756
3305.20 2703
3305.75 2469
3306.29 2562
3306.83 2638
3307.37 2782
3307.92 2698
3308.46 2596
3309.00 2692
3309.54 2728
3310.09 2548
3310.63 2562
3311.17 2526
3311.71 2580
3312.26 2672
3312.80 2890
3313.34 2683
3313.89 2580
3314.43 2630
3314.97 2786
3315.51 3033
3316.06 3003
3316.60 2899
3317.14 3091
3317.69 3022
3318.23 2766
3318.77 2931
3319.32 3229
3319.86 3243
3320.40 3046
3320.95 2915
3321.49 3232
3322.03 3380
3322.58 3331
3323.12 3274
3323.67 3172
3324.21 3212
3324.75 2997
3325.30 2961
3325.84 3210
3326.38 3090
3326.93 3036
3327.47 2816
3328.02 2740
3328.56 2921
3329.10 2771
3329.65 2903
3330.19 3068
3330.74 3733
3331.28 4258
3331.83 4843
3332.37 5809
3332.92 7357
3333.46 8371
3334.00 10779
3334.55 12496
3335.09 14266
3335.64 16467
3336.18 17981
3336.73 19027
3337.27 19388
3337.82 19655
3338.36 19008
3338.91 17059
3339.45 15229
3340.00 13362
3340.54 11718
3341.09 10034
3341.63 8769
3342.18 7227
3342.72 6023
3343.27 5325
3343.81 4576
3344.36 4170
3344.90 3731
3345.45 3588
3346.00 3339
3346.54 3302
3347.09 3494
3347.63 3721
3348.18 3688
3348.72 3778
3349.27 3930
3349.82 3969
3350.36 3883
3350.91 4396
3351.45 4282
3352.00 4516
3352.55 4558
3353.09 4436
3353.64 4535
3354.18 4557
3354.73 4485
3355.28 4147
3355.82 3958
3356.37 3767
3356.92 3597
3357.46 3395
3358.01 3335
3358.56 3161
3359.10 2880
3359.65 2759
3360.20 2873
3360.74 2839
3361.29 2662
3361.84 2780
3362.38 2718
3362.93 2967
3363.48 2883
3364.02 2828
3364.57 2900
3365.12 2856
3365.66 2898
3366.21 2946
3366.76 2984
3367.31 2947
3367.85 2861
3368.40 2746
3368.95 2772
3369.50 2895
3370.04 2915
3370.59 2745
3371.14 2819
3371.69 3082
3372.23 3235
3372.78 3144
3373.33 3078
3373.88 3205
3374.42 3369
3374.97 3530
3375.52 3497
3376.07 3093
3376.62 3028
3377.16 3162
3377.71 2856
3378.26 2885
3378.81 2570
3379.36 2599
3379.91 2537
3380.45 2483
3381.00 2526
3381.55 2498
3382.10 2404
3382.65 2685
3383.20 2621
3383.75 2569
3384.29 2699
3384.84 2568
3385.39 2724
3385.94 2602
3386.49 2595
3387.04 2439
3387.59 2389
3388.14 2393
3388.68 2325
3389.23 2369
3389.78 2239
3390.33 2260
3390.88 2290
3391.43 2410
3391.98 2385
3392.53 2206
3393.08 2278
3393.63 2297
3394.18 2225
3394.73 2055
3395.28 2057
3395.83 2006
3396.38 1926
3396.93 1941
3397.48 1778
3398.02 1925
3398.57 2051
3399.12 2018
3399.67 1910
3400.22 1909
3400.77 2070
3401.32 2128
3401.87 2145
3402.42 1896
3402.97 1840
3403.52 2169
3404.08 1912
3404.63 2045
3405.18 2012
3405.73 1974
3406.28 1920
3406.83 1997
3407.38 2035
3407.93 1945
3408.48 1919
3409.03 1961
3409.58 2207
3410.13 2172
3410.68 2093
3411.23 2150
3411.78 2286
3412.33 2216
3412.89 2164
3413.44 2307
3413.99 2249
3414.54 2094
3415.09 2086
3415.64 1992
3416.19 2033
3416.74 2146
3417.29 2279
3417.85 2089
3418.40 2024
3418.95 2205
3419.50 2210
3420.05 2103
3420.60 2012
3421.16 2301
3421.71 2246
3422.26 2050
3422.81 2259
3423.36 2336
3423.91 2214
3424.47 2206
3425.02 2346
3425.57 2633
3426.12 2565
3426.67 2411
3427.23 2261
3427.78 2185
3428.33 2162
3428.88 2188
3429.44 2038
3429.99 2081
3430.54 2012
3431.09 2171
3431.64 2174
3432.20 2039
3432.75 1963
3433.30 2056
3433.86 2017
3434.41 1935
3434.96 2023
3435.51 1855
3436.07 1883
3436.62 1933
3437.17 1765
3437.73 1817
3438.28 1882
3438.83 2061
3439.38 2037
3439.94 2153
3440.49 2209
3441.04 2124
3441.60 2096
3442.15 2088
3442.70 1956
3443.26 1962
3443.81 2052
3444.36 1999
3444.92 2000
3445.47 1948
3446.03 1985
3446.58 2041
3447.13 1821
3447.69 1855
3448.24 1799
3448.79 1811
3449.35 1627
3449.90 1778
3450.46 1774
3451.01 1910
3451.56 1692
3452.12 1812
3452.67 1705
3453.23 1628
3453.78 1593
3454.34 1581
3454.89 1743
3455.44 1765
3456.00 1730
3456.55 2023
3457.11 1957
3457.66 1845
3458.22 1830
3458.77 1756
3459.33 1838
3459.88 2046
3460.44 1933
3460.99 1942
3461.55 2065
3462.10 2124
3462.66 2023
3463.21 1935
3463.77 1929
3464.32 2017
3464.88 2148
3465.43 2077
3465.99 2024
3466.54 1993
3467.10 1944
3467.65 1905
3468.21 2000
3468.76 2162
3469.32 2138
3469.87 2296
3470.43 2221
3470.99 2133
3471.54 2123
3472.10 2211
3472.65 2077
3473.21 1966
3473.76 2042
3474.32 1948
3474.88 2089
3475.43 2059
3475.99 2053
3476.54 2159
3477.10 2053
3477.66 2269
3478.21 2015
3478.77 2109
3479.33 2263
3479.88 2348
3480.44 2205
3480.99 2468
3481.55 2478
3482.11 2507
3482.66 2423
3483.22 2433
3483.78 2527
3484.33 2371
3484.89 2494
3485.45 2458
3486.00 2214
3486.56 2408
3487.12 2425
3487.68 2599
3488.23 2869
3488.79 3210
3489.35 3119
3489.90 3713
3490.46 4148
3491.02 4182
3491.58 4868
3492.13 5015
3492.69 5114
3493.25 5246
3493.81 5022
3494.36 5045
3494.92 5236
3495.48 5231
3496.04 5103
3496.59 4601
3497.15 4817
3497.71 5183
3498.27 5057
3498.82 5520
3499.38 5758
3499.94 6499
3500.50 6889
3501.06 6955
3501.61 7001
3502.17 6795
3502.73 6850
3503.29 6728
3503.85 7024
3504.41 6832
3504.96 7209
3505.52 7092
3506.08 7280
3506.64 7075
3507.20 6901
3507.76 6773
3508.32 6408
3508.87 6179
3509.43 5839
3509.99 5075
3510.55 4446
3511.11 4039
3511.67 3623
3512.23 3410
3512.79 3284
3513.34 2978
3513.90 2883
3514.46 2795
3515.02 2460
3515.58 2393
3516.14 2306
3516.70 2514
3517.26 2431
3517.82 2405
3518.38 2422
3518.94 2484
3519.50 2320
3520.06 2415
3520.62 2660
3521.18 2576
3521.74 2580
3522.30 2584
3522.86 2648
3523.42 2573
3523.97 2362
3524.53 2437
3525.09 2423
3525.65 2495
3526.21 2556
3526.77 2520
3527.34 2340
3527.90 2467
3528.46 2394
3529.02 2171
3529.58 2175
3530.14 1928
3530.70 2202
3531.26 2275
3531.82 2260
3532.38 2265
3532.94 2176
3533.50 2154
3534.06 2194
3534.62 2247
3535.18 2372
3535.74 2448
3536.30 2406
3536.86 2338
3537.43 2435
3537.99 2326
3538.55 2564
3539.11 2569
3539.67 2505
3540.23 2527
3540.79 2556
3541.35 2755
3541.91 2444
3542.48 2636
3543.04 2479
3543.60 2652
3544.16 2923
3544.72 2870
3545.28 2740
3545.84 2347
3546.41 2405
3546.97 2324
3547.53 2253
3548.09 2271
3548.65 2097
3549.22 1987
3549.78 2251
3550.34 2077
3550.90 1861
3551.46 2028
3552.03 1870
3552.59 1926
3553.15 1744
3553.71 1872
3554.27 1854
3554.84 1777
3555.40 1932
3555.96 1648
3556.52 1921
3557.09 1837
3557.65 1728
3558.21 1844
3558.77 1765
3559.34 1856
3559.90 1770
3560.46 1848
3561.03 1877
3561.59 2180
3562.15 2036
3562.71 1939
3563.28 1974
3563.84 2082
3564.40 1928
3564.97 1772
3565.53 1993
3566.09 1977
3566.66 1856
3567.22 1845
3567.78 1957
3568.35 1784
3568.91 1694
3569.47 1653
3570.04 1763
3570.60 1749
3571.16 1701
3571.73 1927
3572.29 1879
3572.85 1687
3573.42 1962
3573.98 1930
3574.55 1886
3575.11 1935
3575.67 1951
3576.24 1988
3576.80 2225
3577.37 2376
3577.93 2146
3578.49 2198
3579.06 2195
3579.62 2097
3580.19 2109
3580.75 2090
3581.32 2113
3581.88 1907
3582.45 1793
3583.01 1935
3583.57 1831
3584.14 1810
3584.70 2125
3585.27 1933
3585.83 1918
3586.40 1842
3586.96 2016
3587.53 1729
3588.09 1699
3588.66 1771
3589.22 1600
3589.79 1718
3590.35 1932
3590.92 1881
3591.48 1935
3592.05 1814
3592.61 1907
3593.18 2026
3593.75 2001
3594.31 2111
3594.88 1878
3595.44 1750
3596.01 1750
3596.57 1615
3597.14 1753
3597.70 1930
3598.27 2012
3598.84 1941
3599.40 1886
3599.97 1822
3600.53 1871
3601.10 1913
3601.67 1801
3602.23 1856
3602.80 1859
3603.36 1952
3603.93 1833
3604.50 1734
3605.06 1778
3605.63 1729
3606.20 1782
3606.76 1893
3607.33 1683
3607.89 1692
3608.46 1615
3609.03 1679
3609.59 1654
3610.16 1647
3610.73 1598
3611.29 1563
3611.86 1682
3612.43 1615
3613.00 1532
3613.56 1749
3614.13 1779
3614.70 2132
3615.26 2121
3615.83 2378
3616.40 2475
3616.97 2538
3617.53 2775
3618.10 3134
3618.67 3263
3619.23 3498
3619.80 3565
3620.37 3344
3620.94 3232
3621.50 3354
3622.07 3101
3622.64 2723
3623.21 2575
3623.78 2339
3624.34 2268
3624.91 2065
3625.48 1783
3626.05 1745
3626.61 1644
3627.18 1666
3627.75 1684
3628.32 1756
3628.89 1562
3629.46 1615
3630.02 1658
3630.59 1509
3631.16 1623
3631.73 1604
3632.30 1608
3632.87 1670
3633.43 1812
3634.00 1741
3634.57 1607
3635.14 1699
3635.71 1854
3636.28 1714
3636.85 1714
3637.41 1904
3637.98 1899
3638.55 1859
3639.12 2121
3639.69 2379
3640.26 2508
3640.83 2769
3641.40 2954
3641.97 2951
3642.54 3259
3643.11 3129
3643.68 2969
3644.24 2860
3644.81 2635
3645.38 2588
3645.95 2460
3646.52 2647
3647.09 2450
3647.66 2307
3648.23 2165
3648.80 2220
3649.37 2202
3649.94 2188
3650.51 2133
3651.08 2297
3651.65 2321
3652.22 2219
3652.79 2053
3653.36 2300
3653.93 2210
3654.50 2270
3655.07 2409
3655.64 2297
3656.21 2328
3656.78 2552
3657.35 2455
3657.92 2559
3658.49 2733
3659.06 2727
3659.63 2630
3660.20 2909
3660.78 2625
3661.35 2765
3661.92 2791
3662.49 2727
3663.06 2730
3663.63 2597
3664.20 2597
3664.77 2229
3665.34 2237
3665.91 2318
3666.48 2504
3667.06 2188
3667.63 2269
3668.20 2165
3668.77 2163
3669.34 2336
3669.91 1958
3670.48 2001
3671.05 1930
3671.63 1886
3672.20 1953
3672.77 1905
3673.34 1914
3673.91 1867
3674.48 1879
3675.06 1994
3675.63 2193
3676.20 2147
3676.77 2304
3677.34 2236
3677.92 2092
3678.49 2215
3679.06 2060
3679.63 1933
3680.20 1941
3680.78 1973
3681.35 1983
3681.92 1862
3682.49 1876
3683.07 1990
3683.64 1920
3684.21 1902
3684.78 1976
3685.36 2023
3685.93 1968
3686.50 2086
3687.07 2239
3687.65 2319
3688.22 2521
3688.79 2705
3689.37 2772
3689.94 2726
3690.51 2864
3691.08 3069
3691.66 2966
3692.23 2881
3692.80 2670
3693.38 2492
3693.95 2381
3694.52 2467
3695.10 2160
3695.67 2078
3696.24 2100
3696.82 2044
3697.39 1926
3697.96 2121
3698.54 2133
3699.11 2168
3699.68 2110
3700.26 2072
3700.83 2060
3701.41 2257
3701.98 2276
3702.55 2103
3703.13 1994
3703.70 1942
3704.28 1857
3704.85 2006
3705.42 1974
3706.00 1852
3706.57 1922
3707.15 1808
3707.72 1934
3708.30 2067
3708.87 1944
3709.44 2018
3710.02 2008
3710.59 2036
3711.17 2210
3711.74 2117
3712.32 2147
3712.89 2025
3713.47 1684
3714.04 1840
3714.62 2053
3715.19 1848
3715.77 1779
3716.34 1716
3716.92 1688
3717.49 1852
3718.07 1736
3718.64 1666
3719.22 1761
3719.79 1826
3720.37 1879
3720.94 1754
3721.52 1776
3722.09 1583
3722.67 1648
3723.24 1488
3723.82 1669
3724.40 1680
3724.97 1714
3725.55 1717
3726.12 1588
3726.70 1685
3727.27 1657
3727.85 1835
3728.43 1786
3729.00 1808
3729.58 1968
3730.15 1810
3730.73 1599
3731.31 1885
3731.88 1891
3732.46 2095
3733.03 2207
3733.61 2109
3734.19 2149
3734.76 2138
3735.34 1973
3735.92 1935
3736.49 2157
3737.07 2085
3737.65 1856
3738.22 1939
3738.80 1868
3739.38 1753
3739.95 1802
3740.53 1767
3741.11 1708
3741.68 1650
3742.26 1713
3742.84 1607
3743.42 1587
3743.99 1652
3744.57 1812
3745.15 1551
3745.72 1618
3746.30 1671
3746.88 1739
3747.46 1734
3748.03 1675
3748.61 1768
3749.19 1876
3749.77 1692
3750.34 1716
3750.92 1791
3751.50 1706
3752.08 1669
3752.65 1614
3753.23 1491
3753.81 1545
3754.39 1520
3754.97 1538
3755.54 1650
3756.12 1598
3756.70 1460
3757.28 1535
3757.86 1424
3758.44 1594
3759.01 1670
3759.59 1409
3760.17 1537
3760.75 1699
3761.33 1585
3761.91 1698
3762.48 1713
3763.06 1681
3763.64 1696
3764.22 1657
3764.80 1781
3765.38 1631
3765.96 1736
3766.53 1610
3767.11 1652
3767.69 1727
3768.27 1594
3768.85 1515
3769.43 1665
3770.01 1644
3770.59 1588
3771.17 1606
3771.75 1736
3772.33 1565
3772.91 1586
3773.48 1625
3774.06 1741
3774.64 1735
3775.22 1482
3775.80 1520
3776.38 1534
3776.96 1639
3777.54 1669
3778.12 1546
3778.70 1773
3779.28 1677
3779.86 1598
3780.44 1615
3781.02 1604
3781.60 1628
3782.18 1737
3782.76 1543
3783.34 1490
3783.92 1626
3784.50 1510
3785.08 1653
3785.66 1680
3786.24 1473
3786.82 1630
3787.40 1695
3787.98 1579
3788.56 1730
3789.15 1608
3789.73 1491
3790.31 1541
3790.89 1606
3791.47 1735
3792.05 1717
3792.63 1636
3793.21 1615
3793.79 1621
3794.37 1495
3794.95 1614
3795.53 1556
3796.12 1542
3796.70 1471
3797.28 1474
3797.86 1452
3798.44 1402
3799.02 1520
3799.60 1518
3800.18 1598
3800.77 1650
3801.35 1986
3801.93 1925
3802.51 1901
3803.09 2062
3803.67 2039
3804.26 1900
3804.84 1985
3805.42 1959
3806.00 1959
3806.58 2147
3807.17 2213
3807.75 2151
3808.33 2096
3808.91 2076
3809.49 2062
3810.08 1983
3810.66 2130
3811.24 2208
3811.82 2243
3812.41 2116
3812.99 2053
3813.57 2156
3814.15 2070
3814.74 2324
3815.32 2157
3815.90 2181
3816.48 2332
3817.07 2142
3817.65 2035
3818.23 2010
3818.81 2116
3819.40 2052
3819.98 1943
3820.56 1756
3821.15 1722
3821.73 1861
3822.31 1816
3822.90 1655
3823.48 1652
3824.06 1776
3824.65 1567
3825.23 1657
3825.81 1586
3826.40 1621
3826.98 1638
3827.56 1683
3828.15 1579
3828.73 1593
3829.31 1691
3829.90 1794
3830.48 1619
3831.06 1490
3831.65 1476
3832.23 1658
3832.82 1712
3833.40 1786
3833.98 1659
3834.57 1587
3835.15 1635
3835.74 1559
3836.32 1683
3836.91 1701
3837.49 1721
3838.07 1585
3838.66 1616
3839.24 1505
3839.83 1436
3840.41 1545
3841.00 1559
3841.58 1493
3842.17 1423
3842.75 1422
3843.34 1430
3843.92 1574
3844.50 1455
3845.09 1440
3845.67 1545
3846.26 1422
3846.84 1463
3847.43 1484
3848.01 1568
3848.60 1519
3849.18 1534
3849.77 1616
3850.36 1423
3850.94 1411
3851.53 1572
3852.11 1450
3852.70 1426
3853.28 1548
3853.87 1592
3854.45 1593
3855.04 1559
3855.62 1573
3856.21 1840
3856.80 1711
3857.38 1554
3857.97 1803
3858.55 1856
3859.14 1928
3859.73 1899
3860.31 2294
3860.90 2479
3861.48 2489
3862.07 2728
3862.66 2762
3863.24 3003
3863.83 2880
3864.42 2850
3865.00 2861
3865.59 2843
3866.17 2878
3866.76 2873
3867.35 2673
3867.93 2408
3868.52 2250
3869.11 2179
3869.69 2149
3870.28 2020
3870.87 1862
3871.45 1731
3872.04 1824
3872.63 1764
3873.22 1972
3873.80 2022
3874.39 1850
3874.98 1772
3875.56 1859
3876.15 1840
3876.74 1824
3877.33 1888
3877.91 1984
3878.50 1937
3879.09 1779
3879.68 1882
3880.26 1945
3880.85 1811
3881.44 1704
3882.03 1564
3882.61 1557
3883.20 1637
3883.79 1717
3884.38 1452
3884.97 1404
3885.55 1478
3886.14 1404
3886.73 1463
3887.32 1402
3887.91 1632
3888.49 1652
3889.08 1729
3889.67 1777
3890.26 1733
3890.85 1691
3891.44 1708
3892.02 1776
3892.61 1797
3893.20 1785
3893.79 1758
3894.38 1769
3894.97 1868
3895.56 1788
3896.14 1794
3896.73 1924
3897.32 1765
3897.91 1826
3898.50 1665
3899.09 1654
3899.68 1725
3900.27 1839
3900.86 1698
3901.44 1629
3902.03 1601
3902.62 1701
3903.21 1703
3903.80 1533
3904.39 1561
3904.98 1573
3905.57 1804
3906.16 1707
3906.75 1883
3907.34 1779
3907.93 1754
3908.52 1769
3909.11 1847
3909.70 1670
3910.29 1577
3910.88 1565
3911.47 1718
3912.06 1540
3912.65 1479
3913.24 1496
3913.83 1620
3914.42 1583
3915.01 1520
3915.60 1471
3916.19 1506
3916.78 1500
3917.37 1467
3917.96 1613
3918.55 1538
3919.14 1395
3919.73 1434
3920.32 1453
3920.91 1546
3921.50 1417
3922.09 1430
3922.68 1423
3923.27 1472
3923.87 1399
3924.46 1317
3925.05 1375
3925.64 1421
3926.23 1353
3926.82 1364
3927.41 1348
3928.00 1630
3928.59 1542
3929.18 1406
3929.78 1449
3930.37 1528
3930.96 1531
3931.55 1459
3932.14 1470
3932.73 1554
3933.32 1291
3933.92 1381
3934.51 1521
3935.10 1482
3935.69 1387
3936.28 1421
3936.87 1466
3937.47 1314
3938.06 1335
3938.65 1375
3939.24 1340
3939.83 1388
3940.43 1491
3941.02 1410
3941.61 1485
3942.20 1505
3942.80 1548
3943.39 1455
3943.98 1510
3944.57 1437
3945.17 1353
3945.76 1448
3946.35 1506
3946.94 1534
3947.54 1437
3948.13 1413
3948.72 1432
3949.31 1423
3949.91 1377
3950.50 1378
3951.09 1452
3951.68 1306
3952.28 1418
3952.87 1362
3953.46 1423
3954.06 1415
3954.65 1336
3955.24 1273
3955.84 1427
3956.43 1535
3957.02 1564
3957.62 1521
3958.21 1388
3958.80 1524
3959.40 1588
3959.99 1487
3960.58 1600
3961.18 1504
3961.77 1426
3962.37 1524
3962.96 1560
3963.55 1551
3964.15 1576
3964.74 1501
3965.33 1544
3965.93 1659
3966.52 1634
3967.12 1410
3967.71 1426
3968.31 1569
3968.90 1389
3969.49 1419
3970.09 1505
3970.68 1473
3971.28 1568
3971.87 1505
3972.47 1356
3973.06 1393
3973.65 1585
3974.25 1557
3974.84 1406
3975.44 1435
3976.03 1602
3976.63 1475
3977.22 1510
3977.82 1573
3978.41 1653
3979.01 1683
3979.60 1661
3980.20 1531
3980.79 1458
3981.39 1512
3981.98 1477
3982.58 1456
3983.17 1407
3983.77 1655
3984.36 1467
3984.96 1537
3985.56 1714
3986.15 1662
3986.75 1520
3987.34 1450
3987.94 1523
3988.53 1529
3989.13 1401
3989.73 1512
3990.32 1721
3990.92 1652
3991.51 1548
3992.11 1491
3992.71 1457
3993.30 1651
3993.90 1659
3994.49 1641
3995.09 1656
3995.69 1706
3996.28 1483
3996.88 1503
3997.47 1728
3998.07 1655
3998.67 1550
3999.26 1484
3999.86 1555
4000.46 1627
4001.05 1518
4001.65 1444
4002.25 1495
4002.84 1615
4003.44 1612
4004.04 1701
4004.63 1517
4005.23 1689
4005.83 1812
4006.43 1719
4007.02 1691
4007.62 1776
4008.22 1965
4008.81 1676
4009.41 1507
4010.01 1471
4010.61 1720
4011.20 1794
4011.80 1682
4012.40 1706
4013.00 1703
4013.59 1611
4014.19 1757
4014.79 1843
4015.39 1835
4015.98 1718
4016.58 1831
4017.18 1882
4017.78 1985
4018.38 2080
4018.97 2101
4019.57 2141
4020.17 1909
4020.77 2014
4021.37 1919
4021.96 1743
4022.56 1512
4023.16 1476
4023.76 1639
4024.36 1757
4024.96 1710
4025.55 1717
4026.15 1682
4026.75 1622
4027.35 1683
4027.95 1791
4028.55 1689
4029.15 1810
4029.74 1836
4030.34 1855
4030.94 1844
4031.54 1771
4032.14 1864
4032.74 1776
4033.34 1769
4033.94 1636
4034.54 1626
4035.14 1517
4035.73 1686
4036.33 1700
4036.93 1441
4037.53 1483
4038.13 1453
4038.73 1482
4039.33 1418
4039.93 1290
4040.53 1329
4041.13 1398
4041.73 1366
4042.33 1372
4042.93 1323
4043.53 1434
4044.13 1436
4044.73 1309
4045.33 1388
4045.93 1396
4046.53 1358
4047.13 1465
4047.73 1490
4048.33 1602
4048.93 1487
4049.53 1332
4050.13 1416
4050.73 1490
4051.33 1490
4051.93 1648
4052.53 1745
4053.13 1535
4053.73 1529
4054.33 1594
4054.93 1646
4055.53 1536
4056.13 1432
4056.74 1497
4057.34 1521
4057.94 1392
4058.54 1423
4059.14 1404
4059.74 1337
4060.34 1324
4060.94 1258
4061.54 1295
4062.14 1379
4062.75 1148
4063.35 1264
4063.95 1226
4064.55 1318
4065.15 1364
4065.75 1262
4066.35 1335
4066.96 1318
4067.56 1372
4068.16 1300
4068.76 1259
4069.36 1341
4069.96 1391
4070.57 1412
4071.17 1441
4071.77 1420
4072.37 1313
4072.97 1216
4073.58 1370
4074.18 1415
4074.78 1311
4075.38 1308
4075.98 1409
4076.59 1435
4077.19 1403
4077.79 1299
4078.39 1386
4079.00 1370
4079.60 1391
4080.20 1458
4080.80 1366
4081.41 1330
4082.01 1446
4082.61 1305
4083.21 1240
4083.82 1322
4084.42 1248
4085.02 1180
4085.63 1321
4086.23 1197
4086.83 1190
4087.43 1265
4088.04 1293
4088.64 1472
4089.24 1261
4089.85 1348
4090.45 1301
4091.05 1288
4091.66 1286
4092.26 1266
4092.86 1259
4093.47 1160
4094.07 1276
4094.67 1388
4095.28 1325
4095.88 1243
4096.49 1381
4097.09 1440
4097.69 1346
4098.30 1316
4098.90 1374
4099.50 1244
4100.11 1221
4100.71 1259
4101.32 1381
4101.92 1360
4102.52 1294
4103.13 1367
4103.73 1330
4104.34 1317
4104.94 1277
4105.55 1280
4106.15 1250
4106.76 1295
4107.36 1194
4107.96 1217
4108.57 1296
4109.17 1251
4109.78 1273
4110.38 1378
4110.99 1291
4111.59 1356
4112.20 1345
4112.80 1327
4113.41 1249
4114.01 1424
4114.62 1360
4115.22 1340
4115.83 1304
4116.43 1312
4117.04 1332
4117.64 1304
4118.25 1319
4118.85 1361
4119.46 1330
4120.06 1328
4120.67 1409
4121.28 1421
4121.88 1355
4122.49 1364
4123.09 1249
4123.70 1383
4124.30 1409
4124.91 1423
4125.52 1331
4126.12 1313
4126.73 1307
4127.33 1291
4127.94 1306
4128.55 1222
4129.15 1335
4129.76 1246
4130.36 1266
4130.97 1161
4131.58 1171
4132.18 1233
4132.79 1263
4133.40 1342
4134.00 1432
4134.61 1399
4135.22 1492
4135.82 1397
4136.43 1511
4137.04 1461
4137.64 1402
4138.25 1505
4138.86 1647
4139.46 1658
4140.07 1697
4140.68 1837
4141.28 1717
4141.89 1975
4142.50 1908
4143.11 1755
4143.71 1760
4144.32 1862
4144.93 1694
4145.53 1699
4146.14 1678
4146.75 1488
4147.36 1550
4147.96 1407
4148.57 1399
4149.18 1519
4149.79 1344
4150.39 1312
4151.00 1416
4151.61 1302
4152.22 1248
4152.83 1187
4153.43 1414
4154.04 1526
4154.65 1442
4155.26 1315
4155.87 1281
4156.47 1323
4157.08 1301
4157.69 1323
4158.30 1299
4158.91 1290
4159.52 1352
4160.12 1261
4160.73 1354
4161.34 1379
4161.95 1242
4162.56 1205
4163.17 1270
4163.77 1466
4164.38 1442
4164.99 1689
4165.60 1646
4166.21 1520
4166.82 1604
4167.43 1624
4168.04 1694
4168.65 1403
4169.25 1356
4169.86 1390
4170.47 1498
4171.08 1370
4171.69 1450
4172.30 1358
4172.91 1430
4173.52 1501
4174.13 1538
4174.74 1419
4175.35 1525
4175.96 1452
4176.57 1294
4177.18 1281
4177.79 1384
4178.40 1608
4179.01 1502
4179.62 1393
4180.23 1340
4180.84 1347
4181.45 1276
4182.06 1373
4182.67 1424
4183.28 1503
4183.89 1335
4184.50 1461
4185.11 1411
4185.72 1463
4186.33 1396
4186.94 1289
4187.55 1235
4188.16 1175
4188.77 1323
4189.38 1476
4189.99 1507
4190.60 1422
4191.21 1450
4191.82 1588
4192.43 1593
4193.04 1669
4193.65 1738
4194.26 1754
4194.88 1805
4195.49 1834
4196.10 1894
4196.71 2135
4197.32 2042
4197.93 1889
4198.54 1752
4199.15 1655
4199.76 1496
4200.38 1512
4200.99 1523
4201.60 1646
4202.21 1499
4202.82 1584
4203.43 1561
4204.05 1554
4204.66 1460
4205.27 1347
4205.88 1376
4206.49 1346
4207.10 1352
4207.72 1549
4208.33 1426
4208.94 1371
4209.55 1266
4210.16 1398
4210.78 1536
4211.39 1521
4212.00 1447
4212.61 1368
4213.22 1613
4213.84 1508
4214.45 1472
4215.06 1453
4215.67 1532
4216.29 1751
4216.90 1777
4217.51 1767
4218.12 1744
4218.74 1947
4219.35 1871
4219.96 1938
4220.58 1964
4221.19 2171
4221.80 2337
4222.41 2421
4223.03 2355
4223.64 2475
4224.25 2555
4224.87 2904
4225.48 2892
4226.09 2690
4226.71 2726
4227.32 2981
4227.93 3160
4228.55 3427
4229.16 3143
4229.77 3258
4230.39 3312
4231.00 3331
4231.61 3290
4232.23 3249
4232.84 3322
4233.45 3585
4234.07 3759
4234.68 4157
4235.30 4594
4235.91 4458
4236.52 4739
4237.14 4646
4237.75 4232
4238.37 3802
4238.98 3587
4239.59 3366
4240.21 2838
4240.82 2576
4241.44 2244
4242.05 2253
4242.67 2002
4243.28 2043
4243.90 2130
4244.51 2052
4245.12 1953
4245.74 1787
4246.35 1806
4246.97 1841
4247.58 1962
4248.20 2030
4248.81 1972
4249.43 2087
4250.04 1996
4250.66 1863
4251.27 1921
4251.89 1922
4252.50 1813
4253.12 1735
4253.73 1853
4254.35 1835
4254.96 1750
4255.58 1685
4256.19 1601
4256.81 1529
4257.43 1716
4258.04 1817
4258.66 1746
4259.27 1620
4259.89 1619
4260.50 1695
4261.12 1597
4261.73 1685
4262.35 1606
4262.97 1374
4263.58 1550
4264.20 1776
4264.81 1479
4265.43 1537
4266.05 1568
4266.66 1628
4267.28 1594
4267.90 1502
4268.51 1519
4269.13 1651
4269.74 1694
4270.36 1631
4270.98 1577
4271.59 1504
4272.21 1501
4272.83 1556
4273.44 1753
4274.06 1535
4274.68 1604
4275.29 1517
4275.91 1667
4276.53 1479
4277.14 1769
4277.76 1778
4278.38 1623
4279.00 1810
4279.61 1824
4280.23 1696
4280.85 1753
4281.46 1664
4282.08 1626
4282.70 1646
4283.32 1520
4283.93 1394
4284.55 1499
4285.17 1444
4285.79 1406
4286.40 1436
4287.02 1342
4287.64 1385
4288.26 1349
4288.87 1350
4289.49 1364
4290.11 1467
4290.73 1540
4291.35 1299
4291.96 1341
4292.58 1156
4293.20 1276
4293.82 1260
4294.44 1413
4295.05 1199
4295.67 1215
4296.29 1287
4296.91 1388
4297.53 1297
4298.15 1222
4298.76 1302
4299.38 1339
4300.00 1275
4300.62 1320
4301.24 1434
4301.86 1219
4302.48 1207
4303.09 1246
4303.71 1275
4304.33 1413
4304.95 1313
4305.57 1296
4306.19 1413
4306.81 1238
4307.43 1189
4308.05 1317
4308.67 1245
4309.28 1405
4309.90 1445
4310.52 1423
4311.14 1299
4311.76 1257
4312.38 1260
4313.00 1401
4313.62 1383
4314.24 1331
4314.86 1350
4315.48 1331
4316.10 1239
4316.72 1245
4317.34 1184
4317.96 1260
4318.58 1275
4319.20 1325
4319.82 1388
4320.44 1507
4321.06 1468
4321.68 1456
4322.30 1381
4322.92 1401
4323.54 1512
4324.16 1403
4324.78 1409
4325.40 1474
4326.02 1496
4326.64 1465
4327.26 1433
4327.88 1396
4328.50 1446
4329.12 1440
4329.74 1623
4330.36 1572
4330.99 1448
4331.61 1511
4332.23 1416
4332.85 1407
4333.47 1421
4334.09 1379
4334.71 1448
4335.33 1448
4335.95 1484
4336.57 1595
4337.20 1494
4337.82 1670
4338.44 1770
4339.06 1649
4339.68 1598
4340.30 1609
4340.92 1642
4341.55 1593
4342.17 1792
4342.79 1953
4343.41 1806
4344.03 1817
4344.65 2046
4345.28 2349
4345.90 2368
4346.52 2778
4347.14 2945
4347.76 2928
4348.39 3264
4349.01 2960
4349.63 2749
4350.25 2769
4350.87 2672
4351.50 2244
4352.12 1876
4352.74 1700
4353.36 1570
4353.99 1567
4354.61 1432
4355.23 1476
4355.85 1454
4356.48 1397
4357.10 1390
4357.72 1347
4358.34 1438
4358.97 1403
4359.59 1403
4360.21 1524
4360.84 1461
4361.46 1450
4362.08 1583
4362.70 1628
4363.33 1449
4363.95 1406
4364.57 1376
4365.20 1452
4365.82 1440
4366.44 1360
4367.07 1441
4367.69 1402
4368.31 1347
4368.94 1467
4369.56 1420
4370.19 1241
4370.81 1213
4371.43 1249
4372.06 1206
4372.68 1217
4373.30 1157
4373.93 1155
4374.55 1187
4375.18 1169
4375.80 1309
4376.42 1233
4377.05 1164
4377.67 1234
4378.30 1238
4378.92 1347
4379.54 1438
4380.17 1381
4380.79 1465
4381.42 1445
4382.04 1438
4382.67 1315
4383.29 1307
4383.92 1274
4384.54 1240
4385.16 1391
4385.79 1321
4386.41 1376
4387.04 1266
4387.66 1277
4388.29 1288
4388.91 1216
4389.54 1222
4390.16 1134
4390.79 1135
4391.41 1156
4392.04 1238
4392.66 1243
4393.29 1290
4393.91 1216
4394.54 1111
4395.17 1255
4395.79 1397
4396.42 1290
4397.04 1239
4397.67 1294
4398.29 1345
4398.92 1250
4399.54 1226
4400.17 1402
4400.80 1269
4401.42 1273
4402.05 1294
4402.67 1234
4403.30 1339
4403.93 1303
4404.55 1185
4405.18 1327
4405.80 1358
4406.43 1259
4407.06 1332
4407.68 1281
4408.31 1358
4408.93 1409
4409.56 1452
4410.19 1293
4410.81 1340
4411.44 1392
4412.07 1264
4412.69 1184
4413.32 1183
4413.95 1168
4414.57 1209
4415.20 1246
4415.83 1320
4416.45 1292
4417.08 1134
4417.71 1221
4418.34 1327
4418.96 1308
4419.59 1254
4420.22 1355
4420.84 1297
4421.47 1351
4422.10 1357
4422.73 1350
4423.35 1228
4423.98 1302
4424.61 1211
4425.24 1181
4425.86 1109
4426.49 1085
4427.12 1116
4427.75 1061
4428.37 1030
4429.00 1084
4429.63 1018
4430.26 989
4430.89 1053
4431.51 1164
4432.14 1165
4432.77 1200
4433.40 1004
4434.03 1097
4434.65 1230
4435.28 1157
4435.91 1180
4436.54 1136
4437.17 1156
4437.80 1116
4438.42 1021
4439.05 1108
4439.68 1166
4440.31 1113
4440.94 1217
4441.57 1152
4442.20 1091
4442.82 1157
4443.45 1082
4444.08 1044
4444.71 1092
4445.34 1256
4445.97 1153
4446.60 1140
4447.23 1215
4447.86 1130
4448.48 1166
4449.11 1149
4449.74 1280
4450.37 1215
4451.00 1202
4451.63 1277
4452.26 1325
4452.89 1395
4453.52 1309
4454.15 1287
4454.78 1223
4455.41 1304
4456.04 1142
4456.67 1216
4457.30 1241
4457.93 1197
4458.56 1205
4459.19 1207
4459.82 1174
4460.45 1170
4461.08 1159
4461.71 1087
4462.34 1154
4462.97 1150
4463.60 1125
4464.23 1032
4464.86 983
4465.49 987
4466.12 1063
4466.75 1097
4467.38 1132
4468.01 1123
4468.64 1039
4469.27 1002
4469.90 1077
4470.53 1126
4471.16 963
4471.80 951
4472.43 1034
4473.06 918
4473.69 925
4474.32 1038
4474.95 1005
4475.58 1026
4476.21 1009
4476.84 991
4477.47 1155
4478.11 1050
4478.74 967
4479.37 1066
4480.00 1071
4480.63 1101
4481.26 1008
4481.89 1072
4482.53 1178
4483.16 1176
4483.79 1207
4484.42 1213
4485.05 1273
4485.68 1321
4486.32 1290
4486.95 1298
4487.58 1261
4488.21 1278
4488.84 1235
4489.48 1050
4490.11 999
4490.74 1130
4491.37 1074
4492.00 1146
4492.64 1121
4493.27 1100
4493.90 1310
4494.53 1154
4495.17 1107
4495.80 1106
4496.43 1216
4497.06 1167
4497.70 1131
4498.33 1072
4498.96 1113
4499.60 1244
4500.23 1191
4500.86 1169
4501.49 1245
4502.13 1326
4502.76 1483
4503.39 1273
4504.03 1346
4504.66 1444
4505.29 1248
4505.93 1253
4506.56 1292
4507.19 1226
4507.83 1213
4508.46 1235
4509.09 1287
4509.73 1250
4510.36 1185
4510.99 1212
4511.63 1278
4512.26 1177
4512.89 1263
4513.53 1243
4514.16 1134
4514.80 1181
4515.43 1164
4516.06 1143
4516.70 1133
4517.33 1145
4517.96 1176
4518.60 1132
4519.23 1102
4519.87 1046
4520.50 1063
4521.14 997
4521.77 1076
4522.40 1125
4523.04 1204
4523.67 1092
4524.31 1095
4524.94 1220
4525.58 1298
4526.21 1328
4526.85 1322
4527.48 1387
4528.12 1337
4528.75 1499
4529.39 1655
4530.02 1726
4530.66 1952
4531.29 2080
4531.93 2350
4532.56 2511
4533.20 2453
4533.83 2543
4534.47 2393
4535.10 2430
4535.74 2458
4536.37 2050
4537.01 1851
4537.64 1695
4538.28 1532
4538.91 1395
4539.55 1316
4540.19 1224
4540.82 1281
4541.46 1238
4542.09 1094
4542.73 1083
4543.36 1072
4544.00 1073
4544.64 1226
4545.27 1282
4545.91 1201
4546.54 1395
4547.18 1486
4547.82 1412
4548.45 1342
4549.09 1470
4549.73 1479
4550.36 1443
4551.00 1470
4551.63 1382
4552.27 1442
4552.91 1317
4553.54 1373
4554.18 1297
4554.82 1218
4555.45 1408
4556.09 1312
4556.73 1243
4557.36 1182
4558.00 1132
4558.64 1100
4559.27 1203
4559.91 1158
4560.55 1233
4561.19 1144
4561.82 1157
4562.46 1132
4563.10 1167
4563.73 1171
4564.37 1214
4565.01 982
4565.65 1053
4566.28 1163
4566.92 1105
4567.56 1164
4568.20 1372
4568.83 1214
4569.47 1270
4570.11 1178
4570.75 1169
4571.39 1219
4572.02 1268
4572.66 1052
4573.30 1109
4573.94 1083
4574.58 1036
4575.21 1113
4575.85 1122
4576.49 1192
4577.13 1303
4577.77 1301
4578.40 1080
4579.04 1133
4579.68 1067
4580.32 1214
4580.96 1277
4581.60 1114
4582.24 1144
4582.87 1183
4583.51 1237
4584.15 1182
4584.79 1203
4585.43 1191
4586.07 1160
4586.71 1134
4587.35 1115
4587.98 1314
4588.62 1299
4589.26 1331
4589.90 1396
4590.54 1224
4591.18 1374
4591.82 1696
4592.46 1552
4593.10 1485
4593.74 1358
4594.38 1335
4595.02 1396
4595.66 1352
4596.29 1281
4596.93 1116
4597.57 1215
4598.21 1173
4598.85 1149
4599.49 1090
4600.13 1247
4600.77 1262
4601.41 1097
4602.05 1208
4602.69 1305
4603.33 1368
4603.97 1349
4604.61 1192
4605.25 1325
4605.89 1340
4606.53 1306
4607.17 1301
4607.81 1388
4608.45 1484
4609.10 1395
4609.74 1358
4610.38 1422
4611.02 1370
4611.66 1349
4612.30 1324
4612.94 1386
4613.58 1262
4614.22 1283
4614.86 1238
4615.50 1245
4616.14 1241
4616.78 1256
4617.42 1283
4618.07 1160
4618.71 1191
4619.35 1226
4619.99 1267
4620.63 1342
4621.27 1094
4621.91 1097
4622.55 1189
4623.20 1233
4623.84 1232
4624.48 1065
4625.12 1177
4625.76 1186
4626.40 1088
4627.05 1080
4627.69 1176
4628.33 1179
4628.97 1081
4629.61 1120
4630.25 1157
4630.90 997
4631.54 1040
4632.18 1054
4632.82 1123
4633.46 1276
4634.11 1322
4634.75 1232
4635.39 1319
4636.03 1227
4636.68 1232
4637.32 1276
4637.96 1349
4638.60 1334
4639.25 1339
4639.89 1304
4640.53 1261
4641.17 1319
4641.82 1296
4642.46 1400
4643.10 1357
4643.75 1211
4644.39 1144
4645.03 1147
4645.67 1147
4646.32 1084
4646.96 1304
4647.60 1424
4648.25 1154
4648.89 1113
4649.53 1222
4650.18 1253
4650.82 1203
4651.46 1193
4652.11 1232
4652.75 1329
4653.39 1296
4654.04 1311
4654.68 1454
4655.32 1338
4655.97 1411
4656.61 1305
4657.26 1173
4657.90 1158
4658.54 1164
4659.19 1105
4659.83 1170
4660.47 1086
4661.12 1091
4661.76 1119
4662.41 1132
4663.05 1186
4663.70 1176
4664.34 1161
4664.98 1199
4665.63 1223
4666.27 1174
4666.92 1079
4667.56 1010
4668.21 1135
4668.85 1044
4669.50 960
4670.14 1079
4670.78 1125
4671.43 1048
4672.07 1055
4672.72 1094
4673.36 1091
4674.01 1192
4674.65 1128
4675.30 1172
4675.94 1228
4676.59 1108
4677.23 1101
4677.88 1040
4678.52 1083
4679.17 1000
4679.82 1133
4680.46 1122
4681.11 1207
4681.75 1128
4682.40 1090
4683.04 1132
4683.69 1101
4684.33 1188
4684.98 1134
4685.63 1140
4686.27 1155
4686.92 1143
4687.56 1104
4688.21 1061
4688.85 1038
4689.50 1126
4690.15 947
4690.79 966
4691.44 926
4692.09 1037
4692.73 1035
4693.38 1121
4694.02 1096
4694.67 1038
4695.32 1132
4695.96 1137
4696.61 1158
4697.26 1227
4697.90 1283
4698.55 1327
4699.20 1510
4699.84 1429
4700.49 1367
4701.14 1246
4701.78 1369
4702.43 1263
4703.08 1389
4703.72 1517
4704.37 1354
4705.02 1085
4705.67 1148
4706.31 1102
4706.96 1129
4707.61 1057
4708.25 1064
4708.90 1182
4709.55 1265
4710.20 1126
4710.84 1067
4711.49 1002
4712.14 1167
4712.79 1075
4713.43 1181
4714.08 1049
4714.73 1052
4715.38 1129
4716.03 1092
4716.67 1028
4717.32 1056
4717.97 1098
4718.62 1106
4719.27 1169
4719.91 1035
4720.56 1161
4721.21 1150
4721.86 1234
4722.51 1245
4723.15 1204
4723.80 1181
4724.45 1183
4725.10 1166
4725.75 1234
4726.40 1257
4727.05 1448
4727.69 1415
4728.34 1312
4728.99 1174
4729.64 1179
4730.29 1262
4730.94 1234
4731.59 1256
4732.24 1283
4732.89 1381
4733.53 1164
4734.18 1145
4734.83 1129
4735.48 1033
4736.13 974
4736.78 1117
4737.43 1128
4738.08 1190
4738.73 1175
4739.38 1161
4740.03 1169
4740.68 1103
4741.33 1188
4741.98 1146
4742.63 1159
4743.28 1138
4743.92 1120
4744.57 1012
4745.22 1174
4745.87 1212
4746.52 1160
4747.17 1216
4747.82 1296
4748.47 1262
4749.12 1235
4749.77 1322
4750.42 1271
4751.08 1375
4751.73 1417
4752.38 1434
4753.03 1588
4753.68 1624
4754.33 1396
4754.98 1395
4755.63 1530
4756.28 1360
4756.93 1210
4757.58 1297
4758.23 1363
4758.88 1184
4759.53 1250
4760.18 1251
4760.83 1187
4761.49 1211
4762.14 1234
4762.79 1272
4763.44 1337
4764.09 1412
4764.74 1469
4765.39 1514
4766.04 1561
4766.69 1672
4767.35 1755
4768.00 1683
4768.65 1637
4769.30 1491
4769.95 1676
4770.60 1561
4771.25 1516
4771.91 1362
4772.56 1301
4773.21 1337
4773.86 1325
4774.51 1327
4775.17 1217
4775.82 1289
4776.47 1196
4777.12 1131
4777.77 1224
4778.43 1263
4779.08 1267
4779.73 1300
4780.38 1301
4781.03 1307
4781.69 1256
4782.34 1562
4782.99 1464
4783.64 1299
4784.30 1312
4784.95 1345
4785.60 1182
4786.25 1162
4786.91 1192
4787.56 1134
4788.21 1178
4788.87 1173
4789.52 1262
4790.17 1174
4790.82 1050
4791.48 1205
4792.13 1207
4792.78 1154
4793.44 1155
4794.09 1144
4794.74 1178
4795.40 1158
4796.05 1181
4796.70 1115
4797.36 1125
4798.01 1104
4798.66 1081
4799.32 1008
4799.97 1203
4800.62 1157
4801.28 1152
4801.93 1143
4802.59 999
4803.24 1082
4803.89 1154
4804.55 1193
4805.20 1229
4805.85 1119
4806.51 1076
4807.16 1064
4807.82 1074
4808.47 1223
4809.13 1161
4809.78 1117
4810.43 1160
4811.09 1238
4811.74 1089
4812.40 1135
4813.05 1045
4813.71 1043
4814.36 1033
4815.02 1080
4815.67 1110
4816.32 1021
4816.98 1222
4817.63 1132
4818.29 1197
4818.94 1272
4819.60 1247
4820.25 1176
4820.91 1290
4821.56 1289
4822.22 1352
4822.87 1317
4823.53 1476
4824.18 1375
4824.84 1594
4825.50 1590
4826.15 1563
4826.81 1527
4827.46 1406
4828.12 1530
4828.77 1393
4829.43 1251
4830.08 1422
4830.74 1367
4831.40 1374
4832.05 1460
4832.71 1424
4833.36 1318
4834.02 1278
4834.67 1349
4835.33 1426
4835.99 1412
4836.64 1451
4837.30 1643
4837.95 1706
4838.61 1603
4839.27 1783
4839.92 1743
4840.58 1690
4841.24 1653
4841.89 1701
4842.55 1672
4843.21 1677
4843.86 1472
4844.52 1468
4845.18 1529
4845.83 1603
4846.49 1526
4847.15 1561
4847.80 1565
4848.46 1813
4849.12 1886
4849.77 1950
4850.43 2039
4851.09 2177
4851.74 2407
4852.40 2341
4853.06 2174
4853.72 2054
4854.37 2057
4855.03 1891
4855.69 1803
4856.35 1793
4857.00 1818
4857.66 2033
4858.32 1952
4858.98 1960
4859.63 1896
4860.29 1820
4860.95 1808
4861.61 1753
4862.26 1870
4862.92 1838
4863.58 1821
4864.24 1724
4864.90 1908
4865.55 1840
4866.21 1907
4866.87 1936
4867.53 1937
4868.19 2027
4868.85 1910
4869.50 2014
4870.16 1999
4870.82 1699
4871.48 1735
4872.14 1719
4872.80 1499
4873.45 1505
4874.11 1444
4874.77 1626
4875.43 1525
4876.09 1630
4876.75 1710
4877.41 1588
4878.07 1601
4878.72 1735
4879.38 1588
4880.04 1474
4880.70 1473
4881.36 1506
4882.02 1456
4882.68 1704
4883.34 1466
4884.00 1346
4884.66 1384
4885.32 1456
4885.98 1338
4886.64 1353
4887.29 1426
4887.95 1576
4888.61 1450
4889.27 1576
4889.93 1480
4890.59 1531
4891.25 1590
4891.91 1638
4892.57 1715
4893.23 1652
4893.89 1642
4894.55 1704
4895.21 1641
4895.87 1507
4896.53 1425
4897.19 1423
4897.85 1454
4898.51 1419
4899.17 1532
4899.83 1600
4900.49 1471
4901.16 1686
4901.82 1445
4902.48 1533
4903.14 1444
4903.80 1448
4904.46 1246
4905.12 1286
4905.78 1384
4906.44 1380
4907.10 1375
4907.76 1417
4908.42 1335
4909.08 1321
4909.74 1337
4910.41 1197
4911.07 1200
4911.73 1275
4912.39 1308
4913.05 1291
4913.71 1171
4914.37 1247
4915.03 1120
4915.70 1166
4916.36 1253
4917.02 1173
4917.68 1052
4918.34 1143
4919.00 1333
4919.67 1311
4920.33 1081
4920.99 1130
4921.65 1036
4922.31 1045
4922.97 1128
4923.64 1131
4924.30 1213
4924.96 1180
4925.62 1167
4926.29 1331
4926.95 1148
4927.61 1064
4928.27 1213
4928.93 1226
4929.60 1250
4930.26 1196
4930.92 1238
4931.58 1334
4932.25 1353
4932.91 1273
4933.57 1284
4934.23 1197
4934.90 1269
4935.56 1248
4936.22 1324
4936.89 1186
4937.55 1259
4938.21 1349
4938.87 1180
4939.54 1209
4940.20 1185
4940.86 1262
4941.53 1231
4942.19 1127
4942.85 1104
4943.52 1150
4944.18 1168
4944.84 1169
4945.51 1069
4946.17 1085
4946.83 1219
4947.50 1137
4948.16 1141
4948.82 1154
4949.49 1101
4950.15 1065
4950.82 989
4951.48 1023
4952.14 1058
4952.81 1120
4953.47 1075
4954.14 1127
4954.80 1088
4955.46 1122
4956.13 1094
4956.79 1068
4957.46 1045
4958.12 1041
4958.79 1076
4959.45 1031
4960.11 1120
4960.78 1257
4961.44 1222
4962.11 1247
4962.77 1191
4963.44 1277
4964.10 1289
4964.77 1237
4965.43 1320
4966.10 1490
4966.76 1322
4967.43 1246
4968.09 1246
4968.76 1284
4969.42 1269
4970.09 1188
4970.75 1205
4971.42 1231
4972.08 1213
4972.75 1209
4973.41 1202
4974.08 1067
4974.74 1082
4975.41 1151
4976.07 1141
4976.74 1163
4977.40 1140
4978.07 1162
4978.74 1111
4979.40 1053
4980.07 1021
4980.73 1114
4981.40 1103
4982.06 1155
4982.73 1226
4983.40 1037
4984.06 1036
4984.73 995
4985.39 1126
4986.06 1131
4986.73 1160
4987.39 1063
4988.06 1069
4988.73 1078
4989.39 1073
4990.06 1042
4990.73 950
4991.39 1062
4992.06 1016
4992.73 969
4993.39 1071
4994.06 1188
4994.73 1080
4995.39 1051
4996.06 1072
4996.73 1029
4997.39 1179
4998.06 1094
4998.73 1043
4999.39 1019
5000.06 997
5000.73 975
5001.39 965
5002.06 969
5002.73 972
5003.40 922
5004.06 986
5004.73 976
5005.40 956
5006.07 954
5006.73 942
5007.40 978
5008.07 969
5008.74 1122
5009.40 1053
5010.07 1030
5010.74 1057
5011.41 1092
5012.08 1115
5012.74 1073
5013.41 1080
5014.08 1041
5014.75 1023
5015.42 1058
5016.08 1040
5016.75 1035
5017.42 984
5018.09 1012
5018.76 1136
5019.43 1160
5020.09 1255
5020.76 1372
5021.43 1507
5022.10 1556
5022.77 1462
5023.44 1530
5024.11 1534
5024.77 1628
5025.44 1534
5026.11 1562
5026.78 1474
5027.45 1492
5028.12 1410
5028.79 1310
5029.46 1159
5030.13 1231
5030.80 1148
5031.46 1164
5032.13 1141
5032.80 959
5033.47 1090
5034.14 1148
5034.81 1033
5035.48 995
5036.15 1023
5036.82 1024
5037.49 1010
5038.16 1062
5038.83 1110
5039.50 1123
5040.17 1068
5040.84 1063
5041.51 940
5042.18 911
5042.85 1090
5043.52 910
5044.19 943
5044.86 1009
5045.53 1001
5046.20 1074
5046.87 1048
5047.54 1003
5048.21 1042
5048.88 1127
5049.55 1077
5050.22 1063
5050.89 914
5051.56 997
5052.23 1065
5052.90 1004
5053.57 977
5054.24 950
5054.91 1039
5055.58 1017
5056.26 1008
5056.93 1018
5057.60 976
5058.27 1024
5058.94 959
5059.61 909
5060.28 884
5060.95 896
5061.62 959
5062.30 974
5062.97 1004
5063.64 938
5064.31 946
5064.98 987
5065.65 992
5066.32 945
5067.00 996
5067.67 983
5068.34 964
5069.01 959
5069.68 822
5070.35 875
5071.03 880
5071.70 1045
5072.37 1088
5073.04 989
5073.71 976
5074.39 905
5075.06 904
5075.73 914
5076.40 957
5077.07 1041
5077.75 977
5078.42 1015
5079.09 1021
5079.76 1027
5080.44 1045
5081.11 1009
5081.78 1124
5082.45 1124
5083.13 1099
5083.80 1072
5084.47 1021
5085.14 1059
5085.82 982
5086.49 1029
5087.16 1179
5087.84 1122
5088.51 1161
5089.18 1070
5089.85 1123
5090.53 1033
5091.20 1151
5091.87 1129
5092.55 1120
5093.22 1202
5093.89 1281
5094.57 1177
5095.24 1195
5095.91 1256
5096.59 1206
5097.26 1118
5097.93 1121
5098.61 1120
5099.28 1061
5099.96 1056
5100.63 1075
5101.30 1060
5101.98 970
5102.65 996
5103.33 1074
5104.00 1047
5104.67 1058
5105.35 1079
5106.02 1156
5106.70 1090
5107.37 1126
5108.04 1005
5108.72 932
5109.39 1068
5110.07 1117
5110.74 1151
5111.42 1122
5112.09 1010
5112.77 989
5113.44 973
5114.11 1047
5114.79 1001
5115.46 923
5116.14 1087
5116.81 1036
5117.49 1089
5118.16 1132
5118.84 1242
5119.51 1186
5120.19 1377
5120.86 1308
5121.54 1214
5122.21 1170
5122.89 1083
5123.56 1242
5124.24 1290
5124.92 1185
5125.59 1075
5126.27 1107
5126.94 1156
5127.62 1172
5128.29 1074
5128.97 1069
5129.64 1112
5130.32 978
5131.00 920
5131.67 1033
5132.35 1055
5133.02 1018
5133.70 1060
5134.38 1021
5135.05 887
5135.73 900
5136.40 1009
5137.08 1117
5137.76 1172
5138.43 1171
5139.11 1128
5139.79 1108
5140.46 1067
5141.14 1053
5141.81 1087
5142.49 1059
5143.17 1125
5143.84 1066
5144.52 1116
5145.20 1031
5145.87 895
5146.55 843
5147.23 952
5147.91 1010
5148.58 1008
5149.26 916
5149.94 925
5150.61 860
5151.29 822
5151.97 884
5152.64 868
5153.32 927
5154.00 1043
5154.68 1019
5155.35 873
5156.03 874
5156.71 865
5157.39 915
5158.06 950
5158.74 868
5159.42 897
5160.10 977
5160.77 951
5161.45 943
5162.13 1026
5162.81 1025
5163.49 983
5164.16 995
5164.84 958
5165.52 909
5166.20 1050
5166.88 1070
5167.55 923
5168.23 965
5168.91 987
5169.59 983
5170.27 983
5170.95 1003
5171.62 994
5172.30 924
5172.98 972
5173.66 1082
5174.34 1003
5175.02 901
5175.70 923
5176.38 913
5177.05 960
5177.73 1009
5178.41 968
5179.09 981
5179.77 1001
5180.45 1033
5181.13 951
5181.81 1000
5182.49 969
5183.17 937
5183.84 828
5184.52 880
5185.20 918
5185.88 942
5186.56 832
5187.24 832
5187.92 842
5188.60 938
5189.28 877
5189.96 912
5190.64 981
5191.32 874
5192.00 838
5192.68 824
5193.36 788
5194.04 816
5194.72 797
5195.40 962
5196.08 877
5196.76 847
5197.44 973
5198.12 874
5198.80 909
5199.48 891
5200.16 868
5200.84 921
5201.52 910
5202.20 957
5202.88 877
5203.56 925
5204.24 980
5204.92 961
5205.60 1043
5206.29 1066
5206.97 980
5207.65 954
5208.33 1063
5209.01 1071
5209.69 1070
5210.37 1085
5211.05 1128
5211.73 1194
5212.41 1185
5213.10 1214
5213.78 1138
5214.46 1065
5215.14 1126
5215.82 1018
5216.50 1079
5217.18 925
5217.86 1093
5218.55 1080
5219.23 1121
5219.91 1043
5220.59 1103
5221.27 1060
5221.95 1012
5222.64 1067
5223.32 1017
5224.00 984
5224.68 1008
5225.36 972
5226.05 1082
5226.73 1030
5227.41 1051
5228.09 981
5228.77 972
5229.46 951
5230.14 970
5230.82 893
5231.50 828
5232.19 893
5232.87 985
5233.55 968
5234.23 848
5234.92 953
5235.60 973
5236.28 956
5236.96 898
5237.65 1094
5238.33 1032
5239.01 987
5239.70 980
5240.38 1007
5241.06 951
5241.75 969
5242.43 997
5243.11 1064
5243.79 1060
5244.48 1035
5245.16 992
5245.84 881
5246.53 984
5247.21 983
5247.89 1049
5248.58 1056
5249.26 1091
5249.95 1063
5250.63 1187
5251.31 1193
5252.00 1131
5252.68 1071
5253.36 1122
5254.05 1020
5254.73 971
5255.42 950
5256.10 888
5256.78 949
5257.47 899
5258.15 862
5258.84 797
5259.52 875
5260.20 922
5260.89 1008
5261.57 872
5262.26 950
5262.94 1132
5263.63 1027
5264.31 950
5265.00 1050
5265.68 1104
5266.37 1078
5267.05 952
5267.73 1025
5268.42 984
5269.10 945
5269.79 941
5270.47 1044
5271.16 932
5271.84 988
5272.53 1030
5273.21 1057
5273.90 946
5274.58 956
5275.27 1129
5275.95 1106
5276.64 1073
5277.33 987
5278.01 1058
5278.70 1156
5279.38 1144
5280.07 1149
5280.75 1281
5281.44 1397
5282.12 1385
5282.81 1391
5283.50 1385
5284.18 1477
5284.87 1389
5285.55 1267
5286.24 1321
5286.93 1260
5287.61 1311
5288.30 1171
5288.98 1214
5289.67 1065
5290.36 978
5291.04 1098
5291.73 1029
5292.42 1076
5293.10 1061
5293.79 1093
5294.47 977
5295.16 898
5295.85 983
5296.53 1041
5297.22 960
5297.91 986
5298.59 1013
5299.28 1156
5299.97 1140
5300.65 1045
5301.34 1002
5302.03 1073
5302.72 986
5303.40 970
5304.09 934
5304.78 1006
5305.46 1006
5306.15 1120
5306.84 1154
5307.53 1044
5308.21 938
5308.90 945
5309.59 930
5310.28 1048
5310.96 1082
5311.65 1075
5312.34 1137
5313.03 1009
5313.71 1034
5314.40 994
5315.09 981
5315.78 1059
5316.47 922
5317.15 1005
5317.84 1088
5318.53 1104
5319.22 1025
5319.91 1159
5320.59 1139
5321.28 1248
5321.97 1270
5322.66 1173
5323.35 1061
5324.04 1140
5324.72 1117
5325.41 1059
5326.10 1153
5326.79 1133
5327.48 1103
5328.17 1088
5328.86 1009
5329.54 972
5330.23 887
5330.92 899
5331.61 916
5332.30 982
5332.99 998
5333.68 1043
5334.37 960
5335.06 950
5335.75 898
5336.43 1068
5337.12 1154
5337.81 1023
5338.50 1116
5339.19 1039
5339.88 917
5340.57 1134
5341.26 1187
5341.95 1180
5342.64 1136
5343.33 1091
5344.02 1164
5344.71 1221
5345.40 1181
5346.09 1087
5346.78 1211
5347.47 1320
5348.16 1425
5348.85 1379
5349.54 1414
5350.23 1715
5350.92 1745
5351.61 1789
5352.30 1986
5352.99 1937
5353.68 1812
5354.37 1754
5355.06 1722
5355.75 1668
5356.44 1515
5357.13 1543
5357.82 1413
5358.51 1270
5359.20 1226
5359.89 1103
5360.58 1107
5361.28 1203
5361.97 1171
5362.66 1065
5363.35 1006
5364.04 1137
5364.73 1064
5365.42 1161
5366.11 1200
5366.80 1112
5367.50 1071
5368.19 1025
5368.88 907
5369.57 1089
5370.26 1029
5370.95 1100
5371.64 1018
5372.33 958
5373.03 1008
5373.72 965
5374.41 843
5375.10 883
5375.79 969
5376.48 850
5377.18 838
5377.87 932
5378.56 855
5379.25 941
5379.94 967
5380.64 983
5381.33 956
5382.02 847
5382.71 823
5383.41 833
5384.10 856
5384.79 906
5385.48 898
5386.17 911
5386.87 901
5387.56 921
5388.25 937
5388.94 986
5389.64 979
5390.33 948
5391.02 1007
5391.72 1008
5392.41 1060
5393.10 1049
5393.79 992
5394.49 984
5395.18 1015
5395.87 994
5396.57 1046
5397.26 963
5397.95 837
5398.65 815
5399.34 896
5400.03 989
5400.73 962
5401.42 905
5402.11 820
5402.81 857
5403.50 889
5404.19 800
5404.89 975
5405.58 1041
5406.27 912
5406.97 978
5407.66 911
5408.36 843
5409.05 942
5409.74 998
5410.44 949
5411.13 981
5411.83 906
5412.52 1011
5413.21 916
5413.91 881
5414.60 847
5415.30 879
5415.99 887
5416.69 801
5417.38 915
5418.07 825
5418.77 939
5419.46 908
5420.16 952
5420.85 958
5421.55 972
5422.24 946
5422.94 876
5423.63 893
5424.33 885
5425.02 939
5425.72 946
5426.41 882
5427.11 898
5427.80 950
5428.50 847
5429.19 917
5429.89 968
5430.58 1012
5431.28 912
5431.97 917
5432.67 888
5433.36 946
5434.06 883
5434.75 1007
5435.45 1060
5436.15 994
5436.84 1062
5437.54 1133
5438.23 1004
5438.93 971
5439.62 1073
5440.32 1052
5441.02 1110
5441.71 994
5442.41 984
5443.10 932
5443.80 1077
5444.50 1072
5445.19 1182
5445.89 1338
5446.59 1294
5447.28 1395
5447.98 1494
5448.68 1546
5449.37 1442
5450.07 1483
5450.76 1377
5451.46 1313
5452.16 1483
5452.85 1437
5453.55 1303
5454.25 1155
5454.94 1279
5455.64 1071
5456.34 1056
5457.04 1090
5457.73 1089
5458.43 1059
5459.13 1043
5459.82 975
5460.52 1078
5461.22 1095
5461.92 1262
5462.61 1331
5463.31 1320
5464.01 1389
5464.71 1281
5465.40 1285
5466.10 1413
5466.80 1339
5467.50 1321
5468.19 1226
5468.89 1226
5469.59 1348
5470.29 1221
5470.98 1182
5471.68 1314
5472.38 1259
5473.08 1196
5473.78 1135
5474.47 1085
5475.17 1188
5475.87 1213
5476.57 1178
5477.27 1289
5477.97 1256
5478.66 1332
5479.36 1345
5480.06 1333
5480.76 1660
5481.46 1614
5482.16 1649
5482.85 1776
5483.55 1667
5484.25 1627
5484.95 1527
5485.65 1520
5486.35 1374
5487.05 1283
5487.75 1163
5488.45 1227
5489.14 1277
5489.84 1204
5490.54 1303
5491.24 1367
5491.94 1333
5492.64 1455
5493.34 1339
5494.04 1384
5494.74 1311
5495.44 1425
5496.14 1510
5496.84 1377
5497.54 1563
5498.24 1744
5498.94 1746
5499.63 2082
5500.33 2305
5501.03 2349
5501.73 2652
5502.43 2676
5503.13 2783
5503.83 2628
5504.53 2453
5505.23 2240
5505.93 2032
5506.63 1920
5507.33 1738
5508.03 1542
5508.73 1552
5509.44 1590
5510.14 1543
5510.84 1510
5511.54 1432
5512.24 1378
5512.94 1324
5513.64 1324
5514.34 1409
5515.04 1377
5515.74 1299
5516.44 1332
5517.14 1379
5517.84 1365
5518.54 1310
5519.24 1298
5519.95 1310
5520.65 1354
5521.35 1295
5522.05 1314
5522.75 1360
5523.45 1335
5524.15 1391
5524.85 1198
5525.55 1242
5526.26 1232
5526.96 1190
5527.66 1111
5528.36 1111
5529.06 1037
5529.76 1061
5530.47 1053
5531.17 1051
5531.87 1102
5532.57 1058
5533.27 908
5533.97 962
5534.68 1119
5535.38 1071
5536.08 1023
5536.78 1023
5537.48 978
5538.19 980
5538.89 1027
5539.59 926
5540.29 1026
5541.00 1003
5541.70 956
5542.40 995
5543.10 1026
5543.81 982
5544.51 1029
5545.21 1044
5545.91 917
5546.62 966
5547.32 1085
5548.02 1042
5548.72 1023
5549.43 981
5550.13 1128
5550.83 1040
5551.54 1073
5552.24 1121
5552.94 1009
5553.64 944
5554.35 973
5555.05 973
5555.75 963
5556.46 951
5557.16 1034
5557.86 898
5558.57 833
5559.27 878
5559.97 895
5560.68 1008
5561.38 879
5562.09 902
5562.79 890
5563.49 871
5564.20 1000
5564.90 1039
5565.60 1089
5566.31 1090
5567.01 1082
5567.72 988
5568.42 1024
5569.12 1080
5569.83 1026
5570.53 974
5571.24 990
5571.94 913
5572.65 951
5573.35 886
5574.05 937
5574.76 985
5575.46 937
5576.17 900
5576.87 1003
5577.58 1053
5578.28 923
5578.99 936
5579.69 1147
5580.40 935
5581.10 1019
5581.81 1025
5582.51 850
5583.22 869
5583.92 825
5584.63 798
5585.33 850
5586.04 816
5586.74 845
5587.45 910
5588.15 791
5588.86 772
5589.56 809
5590.27 947
5590.97 953
5591.68 866
5592.39 919
5593.09 991
5593.80 867
5594.50 766
5595.21 811
5595.91 838
5596.62 879
5597.33 758
5598.03 815
5598.74 798
5599.44 846
5600.15 890
5600.86 880
5601.56 867
5602.27 867
5602.97 904
5603.68 883
5604.39 826
5605.09 817
5605.80 802
5606.51 864
5607.21 957
5607.92 973
5608.63 847
5609.33 799
5610.04 898
5610.75 863
5611.45 751
5612.16 794
5612.87 851
5613.57 928
5614.28 862
5614.99 872
5615.69 810
5616.40 909
5617.11 916
5617.82 942
5618.52 819
5619.23 820
5619.94 862
5620.64 798
5621.35 752
5622.06 832
5622.77 862
5623.47 782
5624.18 717
5624.89 790
5625.60 835
5626.30 873
5627.01 930
5627.72 875
5628.43 825
5629.14 969
5629.84 867
5630.55 863
5631.26 837
5631.97 780
5632.68 818
5633.38 800
5634.09 830
5634.80 880
5635.51 856
5636.22 879
5636.93 866
5637.63 855
5638.34 864
5639.05 872
5639.76 886
5640.47 942
5641.18 1001
5641.89 856
5642.59 849
5643.30 1008
5644.01 955
5644.72 859
5645.43 862
5646.14 815
5646.85 884
5647.56 917
5648.27 863
5648.98 811
5649.68 842
5650.39 821
5651.10 825
5651.81 872
5652.52 921
5653.23 823
5653.94 848
5654.65 919
5655.36 869
5656.07 917
5656.78 851
5657.49 937
5658.20 932
5658.91 884
5659.62 951
5660.33 956
5661.04 909
5661.75 969
5662.46 882
5663.17 881
5663.88 868
5664.59 913
5665.30 927
5666.01 978
5666.72 817
5667.43 924
5668.14 1078
5668.85 993
5669.56 1015
5670.27 1091
5670.98 1372
5671.69 1387
5672.40 1301
5673.11 1353
5673.82 1303
5674.53 1221
5675.24 1132
5675.96 1151
5676.67 1130
5677.38 1127
5678.09 1005
5678.80 959
5679.51 959
5680.22 978
5680.93 971
5681.64 888
5682.36 924
5683.07 978
5683.78 1059
5684.49 1005
5685.20 913
5685.91 924
5686.62 901
5687.34 984
5688.05 1055
5688.76 901
5689.47 834
5690.18 960
5690.89 859
5691.61 1004
5692.32 887
5693.03 875
5693.74 982
5694.45 901
5695.17 872
5695.88 908
5696.59 936
5697.30 946
5698.01 906
5698.73 831
5699.44 863
5700.15 872
5700.86 879
5701.58 846
5702.29 858
5703.00 774
5703.71 736
5704.43 752
5705.14 854
5705.85 974
5706.56 810
5707.28 772
5707.99 860
5708.70 824
5709.42 844
5710.13 833
5710.84 793
5711.55 853
5712.27 851
5712.98 838
5713.69 743
5714.41 764
5715.12 858
5715.83 930
5716.55 790
5717.26 827
5717.97 793
5718.69 820
5719.40 782
5720.11 799
5720.83 809
5721.54 849
5722.26 859
5722.97 858
5723.68 891
5724.40 938
5725.11 852
5725.82 888
5726.54 930
5727.25 1014
5727.97 974
5728.68 959
5729.40 1043
5730.11 1022
5730.82 1073
5731.54 1114
5732.25 1178
5732.97 985
5733.68 922
5734.40 914
5735.11 865
5735.83 891
5736.54 818
5737.25 799
5737.97 890
5738.68 789
5739.40 774
5740.11 788
5740.83 858
5741.54 870
5742.26 824
5742.97 820
5743.69 866
5744.40 1013
5745.12 974
5745.83 860
5746.55 955
5747.26 955
5747.98 872
5748.70 887
5749.41 818
5750.13 901
5750.84 921
5751.56 929
5752.27 1064
5752.99 963
5753.70 1102
5754.42 1167
5755.14 1153
5755.85 1148
5756.57 1124
5757.28 1150
5758.00 1198
5758.72 1154
5759.43 1081
5760.15 1071
5760.86 1041
5761.58 1020
5762.30 961
5763.01 876
5763.73 915
5764.44 1013
5765.16 994
5765.88 988
5766.59 950
5767.31 897
5768.03 847
5768.74 914
5769.46 934
5770.18 911
5770.89 973
5771.61 930
5772.33 889
5773.04 907
5773.76 860
5774.48 864
5775.20 871
5775.91 975
5776.63 947
5777.35 978
5778.06 903
5778.78 957
5779.50 894
5780.22 896
5780.93 797
5781.65 951
5782.37 955
5783.09 1030
5783.80 1015
5784.52 965
5785.24 993
5785.96 1026
5786.67 954
5787.39 864
5788.11 945
5788.83 1051
5789.55 967
5790.26 1039
5790.98 1136
5791.70 1087
5792.42 1125
5793.14 1230
5793.85 1184
5794.57 1061
5795.29 1193
5796.01 1361
5796.73 1327
5797.45 1478
5798.16 1768
5798.88 1997
5799.60 2203
5800.32 2619
5801.04 2968
5801.76 3295
5802.48 3495
5803.19 3660
5803.91 3568
5804.63 3265
5805.35 3012
5806.07 2490
5806.79 2063
5807.51 1820
5808.23 1689
5808.95 1622
5809.67 1567
5810.38 1313
5811.10 1405
5811.82 1571
5812.54 1456
5813.26 1349
5813.98 1357
5814.70 1362
5815.42 1358
5816.14 1376
5816.86 1312
5817.58 1389
5818.30 1436
5819.02 1446
5819.74 1315
5820.46 1279
5821.18 1295
5821.90 1325
5822.62 1301
5823.34 1212
5824.06 1175
5824.78 1211
5825.50 1110
5826.22 1123
5826.94 1102
5827.66 1132
5828.38 1153
5829.10 1086
5829.82 1045
5830.54 1078
5831.26 1072
5831.98 972
5832.70 1042
5833.42 1043
5834.14 1068
5834.86 1058
5835.59 1062
5836.31 1058
5837.03 1014
5837.75 1011
5838.47 1044
5839.19 1042
5839.91 1057
5840.63 997
5841.35 927
5842.07 968
5842.80 966
5843.52 962
5844.24 926
5844.96 874
5845.68 974
5846.40 899
5847.12 889
5847.85 806
5848.57 890
5849.29 883
5850.01 938
5850.73 875
5851.45 962
5852.18 915
5852.90 921
5853.62 808
5854.34 791
5855.06 769
5855.79 861
5856.51 1015
5857.23 929
5857.95 908
5858.67 930
5859.40 873
5860.12 846
5860.84 958
5861.56 823
5862.29 801
5863.01 735
5863.73 759
5864.45 836
5865.18 852
5865.90 869
5866.62 867
5867.34 872
5868.07 812
5868.79 792
5869.51 920
5870.24 895
5870.96 926
5871.68 901
5872.40 911
5873.13 910
5873.85 871
5874.57 844
5875.30 833
5876.02 843
5876.74 985
5877.47 924
5878.19 916
5878.91 940
5879.64 981
5880.36 933
5881.08 878
5881.81 873
5882.53 862
5883.26 907
5883.98 900
5884.70 898
5885.43 879
5886.15 889
5886.88 922
5887.60 886
5888.32 913
5889.05 1004
5889.77 902
5890.50 928
5891.22 917
5891.94 784
5892.67 844
5893.39 760
5894.12 768
5894.84 842
5895.57 861
5896.29 851
5897.01 930
5897.74 826
5898.46 871
5899.19 904
5899.91 915
5900.64 811
5901.36 780
5902.09 833
5902.81 817
5903.54 781
5904.26 920
5904.99 931
5905.71 802
5906.44 793
5907.16 779
5907.89 788
5908.61 953
5909.34 918
5910.06 789
5910.79 781
5911.52 772
5912.24 821
5912.97 824
5913.69 879
5914.42 851
5915.14 898
5915.87 860
5916.60 879
5917.32 813
5918.05 796
5918.77 905
5919.50 855
5920.22 825
5920.95 832
5921.68 865
5922.40 840
5923.13 761
5923.86 843
5924.58 919
5925.31 883
5926.03 895
5926.76 788
5927.49 871
5928.21 908
5928.94 876
5929.67 926
5930.39 921
5931.12 832
5931.85 840
5932.57 836
5933.30 850
5934.03 857
5934.75 934
5935.48 905
5936.21 988
5936.94 1014
5937.66 882
5938.39 884
5939.12 1034
5939.84 1051
5940.57 925
5941.30 997
5942.03 988
5942.75 951
5943.48 1024
5944.21 1062
5944.94 967
5945.66 955
5946.39 1013
5947.12 1059
5947.85 1051
5948.57 1094
5949.30 1222
5950.03 1081
5950.76 1082
5951.48 1063
5952.21 1209
5952.94 1197
5953.67 1316
5954.40 1250
5955.13 1253
5955.85 1204
5956.58 1234
5957.31 1250
5958.04 1258
5958.77 1296
5959.49 1167
5960.22 1240
5960.95 1196
5961.68 1257
5962.41 1174
5963.14 1277
5963.87 1350
5964.60 1419
5965.32 1401
5966.05 1477
5966.78 1674
5967.51 1787
5968.24 1946
5968.97 1986
5969.70 2061
5970.43 1991
5971.16 1898
5971.88 1743
5972.61 1702
5973.34 1654
5974.07 1448
5974.80 1364
5975.53 1486
5976.26 1425
5976.99 1422
5977.72 1381
5978.45 1539
5979.18 1584
5979.91 1625
5980.64 1559
5981.37 1505
5982.10 1576
5982.83 1641
5983.56 1595
5984.29 1499
5985.02 1598
5985.75 1774
5986.48 1602
5987.21 1701
5987.94 1559
5988.67 1686
5989.40 1689
5990.13 1712
5990.86 1551
5991.59 1624
5992.32 1740
5993.05 1566
5993.78 1607
5994.51 1727
5995.24 1621
5995.97 1634
5996.70 1709
5997.43 1710
5998.16 1689
5998.90 1720
5999.63 1659
6000.36 1743
6001.09 1550
6001.82 1652
6002.55 1710
6003.28 1625
6004.01 1639
6004.74 1649
6005.47 1631
6006.21 1649
6006.94 1760
6007.67 1840
6008.40 2078
6009.13 2132
6009.86 2312
6010.59 2761
6011.33 2993
6012.06 3414
6012.79 3818
6013.52 4183
6014.25 4170
6014.98 4431
6015.72 4325
6016.45 4363
6017.18 4100
6017.91 3770
6018.64 3506
6019.38 2985
6020.11 2619
6020.84 2545
6021.57 2299
6022.30 1978
6023.04 1682
6023.77 1659
6024.50 1516
6025.23 1545
6025.97 1474
6026.70 1585
6027.43 1471
6028.16 1495
6028.90 1490
6029.63 1530
6030.36 1456
6031.10 1334
6031.83 1341
6032.56 1345
6033.29 1349
6034.03 1273
6034.76 1397
6035.49 1314
6036.23 1270
6036.96 1383
6037.69 1347
6038.43 1280
6039.16 1232
6039.89 1269
6040.63 1340
6041.36 1344
6042.09 1404
6042.83 1437
6043.56 1413
6044.29 1342
6045.03 1387
6045.76 1422
6046.49 1530
6047.23 1413
6047.96 1451
6048.70 1471
6049.43 1497
6050.16 1432
6050.90 1372
6051.63 1574
6052.37 1611
6053.10 1601
6053.83 1664
6054.57 1675
6055.30 1710
6056.04 1700
6056.77 1713
6057.50 1697
6058.24 1517
6058.97 1620
6059.71 1385
6060.44 1408
6061.18 1337
6061.91 1419
6062.65 1484
6063.38 1416
6064.12 1404
6064.85 1368
6065.59 1272
6066.32 1206
6067.06 1363
6067.79 1343
6068.53 1297
6069.26 1311
6070.00 1250
6070.73 1318
6071.47 1233
6072.20 1128
6072.94 1175
6073.67 1263
6074.41 1198
6075.14 1186
6075.88 1188
6076.61 1095
6077.35 1117
6078.09 1176
6078.82 1171
6079.56 1164
6080.29 1229
6081.03 1204
6081.76 1145
6082.50 1157
6083.24 1216
6083.97 1231
6084.71 1255
6085.44 1342
6086.18 1301
6086.92 1146
6087.65 1223
6088.39 1173
6089.13 1215
6089.86 1252
6090.60 1105
6091.33 1094
6092.07 1179
6092.81 1240
6093.54 1180
6094.28 1206
6095.02 1185
6095.75 1172
6096.49 1172
6097.23 1157
6097.96 1377
6098.70 1299
6099.44 1181
6100.18 1197
6100.91 1121
6101.65 1095
6102.39 1203
6103.12 1234
6103.86 1211
6104.60 1208
6105.34 1189
6106.07 1176
6106.81 1184
6107.55 1099
6108.28 1137
6109.02 1200
6109.76 1101
6110.50 1221
6111.24 1291
6111.97 1214
6112.71 1193
6113.45 1217
6114.19 1123
6114.92 1134
6115.66 1173
6116.40 1219
6117.14 1344
6117.88 1296
6118.61 1241
6119.35 1163
6120.09 1217
6120.83 1085
6121.57 1160
6122.31 1149
6123.04 1151
6123.78 1099
6124.52 1050
6125.26 1101
6126.00 1242
6126.74 1229
6127.47 1244
6128.21 1266
6128.95 1201
6129.69 1212
6130.43 1271
6131.17 1245
6131.91 1262
6132.65 1327
6133.39 1352
6134.12 1289
6134.86 1276
6135.60 1251
6136.34 1217
6137.08 1268
6137.82 1162
6138.56 1175
6139.30 1291
6140.04 1337
6140.78 1299
6141.52 1327
6142.26 1305
6143.00 1293
6143.74 1332
6144.48 1386
6145.21 1317
6145.95 1257
6146.69 1179
6147.43 1223
6148.17 1298
6148.91 1335
6149.65 1347
6150.39 1353
6151.13 1267
6151.87 1281
6152.61 1325
6153.35 1316
6154.09 1229
6154.83 1268
6155.58 1355
6156.32 1270
6157.06 1287
6157.80 1383
6158.54 1375
6159.28 1288
6160.02 1296
6160.76 1498
6161.50 1469
6162.24 1451
6162.98 1412
6163.72 1472
6164.46 1477
6165.20 1659
6165.94 1649
6166.69 1739
6167.43 1849
6168.17 1985
6168.91 2093
6169.65 1990
6170.39 1941
6171.13 2104
6171.87 2099
6172.61 1983
6173.36 1795
6174.10 1814
6174.84 1814
6175.58 1819
6176.32 1695
6177.06 1565
6177.81 1594
6178.55 1653
6179.29 1682
6180.03 1693
6180.77 1796
6181.51 1784
6182.26 1872
6183.00 1891
6183.74 1936
6184.48 1984
6185.22 1930
6185.97 1955
6186.71 1996
6187.45 2019
6188.19 2038
6188.94 1899
6189.68 1990
6190.42 1953
6191.16 1930
6191.91 2192
6192.65 2196
6193.39 2262
6194.13 2408
6194.88 2390
6195.62 2344
6196.36 2408
6197.10 2463
6197.85 2459
6198.59 2290
6199.33 2417
6200.08 2426
6200.82 2356
6201.56 2277
6202.31 2478
6203.05 2570
6203.79 2524
6204.53 2694
6205.28 3192
6206.02 3798
6206.76 4692
6207.51 5838
6208.25 7231
6209.00 8974
6209.74 10408
6210.48 11414
6211.23 12478
6211.97 13228
6212.71 12963
6213.46 12238
6214.20 11003
6214.94 9371
6215.69 8137
6216.43 6813
6217.18 5639
6217.92 4754
6218.67 4157
6219.41 3676
6220.15 3225
6220.90 2930
6221.64 2862
6222.39 2846
6223.13 2749
6223.88 2850
6224.62 3094
6225.36 3196
6226.11 3414
6226.85 3657
6227.60 3501
6228.34 3351
6229.09 3146
6229.83 2907
6230.58 2854
6231.32 2446
6232.07 2408
6232.81 2017
6233.56 2009
6234.30 1952
6235.05 1893
6235.79 1997
6236.54 1918
6237.28 1881
6238.03 1911
6238.77 1894
6239.52 1855
6240.26 1944
6241.01 1983
6241.75 1952
6242.50 1967
6243.25 1905
6243.99 2035
6244.74 2067
6245.48 2082
6246.23 2107
6246.97 2270
6247.72 2410
6248.47 2730
6249.21 2870
6249.96 3143
6250.70 3078
6251.45 3044
6252.20 2883
6252.94 2868
6253.69 2722
6254.43 2603
6255.18 2305
6255.93 2322
6256.67 2142
6257.42 2167
6258.17 2217
6258.91 2264
6259.66 2124
6260.41 2114
6261.15 2254
6261.90 2175
6262.65 2213
6263.39 2082
6264.14 1988
6264.89 1975
6265.63 1895
6266.38 2075
6267.13 2104
6267.87 2067
6268.62 2041
6269.37 1832
6270.12 1844
6270.86 1900
6271.61 1952
6272.36 1790
6273.11 1833
6273.85 1924
6274.60 2044
6275.35 2124
6276.10 2102
6276.84 2171
6277.59 2168
6278.34 2200
6279.09 2248
6279.83 2236
6280.58 2222
6281.33 2263
6282.08 2168
6282.83 2049
6283.57 1907
6284.32 1842
6285.07 1834
6285.82 1813
6286.57 1892
6287.31 1747
6288.06 1772
6288.81 1817
6289.56 1748
6290.31 1834
6291.06 1790
6291.80 1912
6292.55 1792
6293.30 1746
6294.05 1737
6294.80 1671
6295.55 1584
6296.30 1650
6297.04 1571
6297.79 1446
6298.54 1527
6299.29 1624
6300.04 1495
6300.79 1505
6301.54 1420
6302.29 1512
6303.04 1518
6303.79 1437
6304.53 1475
6305.28 1621
6306.03 1620
6306.78 1439
6307.53 1456
6308.28 1525
6309.03 1430
6309.78 1438
6310.53 1502
6311.28 1610
6312.03 1537
6312.78 1621
6313.53 1544
6314.28 1435
6315.03 1434
6315.78 1452
6316.53 1572
6317.28 1611
6318.03 1554
6318.78 1605
6319.53 1737
6320.28 1587
6321.03 1503
6321.78 1452
6322.53 1427
6323.28 1586
6324.03 1450
6324.78 1374
6325.53 1408
6326.28 1419
6327.03 1416
6327.78 1282
6328.53 1338
6329.28 1438
6330.04 1418
6330.79 1405
6331.54 1298
6332.29 1306
6333.04 1309
6333.79 1146
6334.54 1224
6335.29 1181
6336.04 1218
6336.79 1290
6337.55 1272
6338.30 1237
6339.05 1286
6339.80 1368
6340.55 1319
6341.30 1156
6342.05 1195
6342.81 1224
6343.56 1322
6344.31 1339
6345.06 1340
6345.81 1209
6346.56 1357
6347.32 1327
6348.07 1124
6348.82 1196
6349.57 1244
6350.32 1170
6351.07 1376
6351.83 1353
6352.58 1298
6353.33 1358
6354.08 1444
6354.84 1441
6355.59 1484
6356.34 1466
6357.09 1396
6357.84 1369
6358.60 1469
6359.35 1337
6360.10 1289
6360.85 1272
6361.61 1290
6362.36 1354
6363.11 1278
6363.87 1190
6364.62 1339
6365.37 1229
6366.12 1163
6366.88 1220
6367.63 1230
6368.38 1243
6369.14 1252
6369.89 1347
6370.64 1255
6371.40 1199
6372.15 1130
6372.90 1322
6373.66 1341
6374.41 1270
6375.16 1299
6375.92 1396
6376.67 1221
6377.42 1286
6378.18 1126
6378.93 1210
6379.68 1238
6380.44 1212
6381.19 1106
6381.95 1317
6382.70 1316
6383.45 1297
6384.21 1256
6384.96 1181
6385.71 1204
6386.47 1119
6387.22 1189
6387.98 1253
6388.73 1179
6389.49 1129
6390.24 1223
6390.99 1271
6391.75 1263
6392.50 1353
6393.26 1211
6394.01 1336
6394.77 1288
6395.52 1255
6396.28 1246
6397.03 1143
6397.79 1136
6398.54 1214
6399.30 1186
6400.05 1192
6400.81 1058
6401.56 1137
6402.32 1140
6403.07 1163
6403.83 1014
6404.58 1043
6405.34 1066
6406.09 1185
6406.85 1090
6407.60 1114
6408.36 1058
6409.11 1073
6409.87 1144
6410.62 1099
6411.38 1059
6412.13 1199
6412.89 1230
6413.65 1161
6414.40 1046
6415.16 1012
6415.91 1158
6416.67 1102
6417.43 1078
6418.18 1130
6418.94 1144
6419.69 1109
6420.45 941
6421.21 1075
6421.96 984
6422.72 987
6423.47 998
6424.23 1040
6424.99 1090
6425.74 1148
6426.50 1116
6427.26 956
6428.01 989
6428.77 1077
6429.53 1118
6430.28 1195
6431.04 1226
6431.80 1180
6432.55 1017
6433.31 1075
6434.07 1214
6434.82 1068
6435.58 945
6436.34 1026
6437.10 1072
6437.85 1002
6438.61 1026
6439.37 1087
6440.12 1083
6440.88 1042
6441.64 1088
6442.40 1162
6443.15 1101
6443.91 1013
6444.67 1036
6445.43 1012
6446.18 1032
6446.94 1083
6447.70 1092
6448.46 1073
6449.21 1060
6449.97 1076
6450.73 1089
6451.49 1067
6452.25 1012
6453.00 974
6453.76 1000
6454.52 1009
6455.28 1059
6456.04 1118
6456.80 1156
6457.55 1141
6458.31 1074
6459.07 1067
6459.83 1056
6460.59 1087
6461.35 1187
6462.10 1160
6462.86 1105
6463.62 1187
6464.38 1190
6465.14 1095
6465.90 1187
6466.66 1160
6467.42 1186
6468.17 1184
6468.93 1299
6469.69 1332
6470.45 1214
6471.21 1120
6471.97 1121
6472.73 1194
6473.49 1187
6474.25 1138
6475.01 1225
6475.77 1197
6476.53 1274
6477.28 1319
6478.04 1285
6478.80 1293
6479.56 1290
6480.32 1354
6481.08 1209
6481.84 1366
6482.60 1435
6483.36 1374
6484.12 1363
6484.88 1447
6485.64 1558
6486.40 1529
6487.16 1464
6487.92 1524
6488.68 1537
6489.44 1475
6490.20 1470
6490.96 1641
6491.72 1683
6492.48 1580
6493.24 1703
6494.00 1815
6494.76 1843
6495.53 2021
6496.29 1902
6497.05 2012
6497.81 2044
6498.57 1892
6499.33 1986
6500.09 1910
6500.85 1869
6501.61 1835
6502.37 1894
6503.13 1847
6503.89 1942
6504.65 1800
6505.42 1989
6506.18 2081
6506.94 1894
6507.70 1938
6508.46 2100
6509.22 2086
6509.98 2191
6510.74 2266
6511.51 2256
6512.27 2228
6513.03 2208
6513.79 2178
6514.55 2292
6515.31 2220
6516.08 2085
6516.84 2296
6517.60 2178
6518.36 2259
6519.12 2285
6519.89 2366
6520.65 2582
6521.41 2662
6522.17 2626
6522.93 2793
6523.70 2905
6524.46 2965
6525.22 3186
6525.98 3438
6526.74 3459
6527.51 3756
6528.27 4017
6529.03 4135
6529.79 4261
6530.56 4266
6531.32 4263
6532.08 4379
6532.85 4485
6533.61 5063
6534.37 5653
6535.13 6639
6535.90 7960
6536.66 9757
6537.42 11403
6538.19 12495
6538.95 12608
6539.71 12690
6540.47 12199
6541.24 11306
6542.00 9843
6542.76 8360
6543.53 7087
6544.29 5639
6545.05 4638
6545.82 3894
6546.58 3372
6547.35 3097
6548.11 2905
6548.87 2536
6549.64 2357
6550.40 2260
6551.16 2207
6551.93 2189
6552.69 2213
6553.46 2129
6554.22 1990
6554.98 2066
6555.75 1839
6556.51 1940
6557.28 1768
6558.04 1733
6558.80 1860
6559.57 1805
6560.33 1816
6561.10 1945
6561.86 1869
6562.63 2032
6563.39 1917
6564.15 1873
6564.92 1971
6565.68 2058
6566.45 2182
6567.21 2171
6567.98 2187
6568.74 2244
6569.51 2179
6570.27 2163
6571.04 1968
6571.80 2039
6572.57 2069
6573.33 2240
6574.10 2249
6574.86 2232
6575.63 2347
6576.39 2423
6577.16 2580
6577.92 2656
6578.69 2680
6579.45 2705
6580.22 2838
6580.99 2786
6581.75 2727
6582.52 2920
6583.28 2793
6584.05 2932
6584.81 2595
6585.58 2574
6586.35 2466
6587.11 2448
6587.88 2419
6588.64 2257
6589.41 2375
6590.18 2374
6590.94 2432
6591.71 2483
6592.47 2584
6593.24 2991
6594.01 3124
6594.77 3295
6595.54 3443
6596.31 3624
6597.07 3719
6597.84 3646
6598.61 3506
6599.37 3416
6600.14 3213
6600.91 2861
6601.67 2708
6602.44 2637
6603.21 2351
6603.97 2182
6604.74 2135
6605.51 2092
6606.27 2058
6607.04 2151
6607.81 1909
6608.57 1933
6609.34 2002
6610.11 2006
6610.88 2040
6611.64 1923
6612.41 1955
6613.18 1829
6613.95 1825
6614.71 1886
6615.48 1865
6616.25 1763
6617.02 1788
6617.78 1783
6618.55 1735
6619.32 1736
6620.09 1803
6620.85 1765
6621.62 1814
6622.39 1765
6623.16 1823
6623.93 1748
6624.69 1763
6625.46 1758
6626.23 1732
6627.00 1666
6627.77 1622
6628.54 1766
6629.30 1577
6630.07 1479
6630.84 1664
6631.61 1786
6632.38 1813
6633.15 1955
6633.91 1949
6634.68 2072
6635.45 2154
6636.22 2385
6636.99 2272
6637.76 2288
6638.53 2245
6639.30 2132
6640.06 2122
6640.83 1972
6641.60 1863
6642.37 1687
6643.14 1665
6643.91 1602
6644.68 1632
6645.45 1438
6646.22 1584
6646.99 1562
6647.76 1592
6648.53 1521
6649.30 1566
6650.07 1454
6650.83 1530
6651.60 1634
6652.37 1559
6653.14 1645
6653.91 1565
6654.68 1634
6655.45 1579
6656.22 1562
6656.99 1704
6657.76 1591
6658.53 1623
6659.30 1498
6660.07 1305
6660.84 1451
6661.61 1417
6662.38 1484
6663.15 1449
6663.92 1407
6664.70 1387
6665.47 1399
6666.24 1401
6667.01 1376
6667.78 1408
6668.55 1393
6669.32 1425
6670.09 1501
6670.86 1520
6671.63 1551
6672.40 1473
6673.17 1498
6673.94 1502
6674.71 1502
6675.49 1531
6676.26 1544
6677.03 1439
6677.80 1547
6678.57 1483
6679.34 1477
6680.11 1473
6680.88 1464
6681.65 1502
6682.43 1518
6683.20 1553
6683.97 1718
6684.74 1674
6685.51 1910
6686.28 1817
6687.06 1683
6687.83 1770
6688.60 1901
6689.37 1969
6690.14 1817
6690.91 1719
6691.69 1598
6692.46 1647
6693.23 1461
6694.00 1345
6694.77 1384
6695.55 1385
6696.32 1393
6697.09 1410
6697.86 1300
6698.64 1352
6699.41 1355
6700.18 1368
6700.95 1307
6701.73 1243
6702.50 1346
6703.27 1332
6704.04 1372
6704.82 1387
6705.59 1347
6706.36 1428
6707.13 1404
6707.91 1548
6708.68 1409
6709.45 1319
6710.23 1407
6711.00 1429
6711.77 1358
6712.55 1362
6713.32 1265
6714.09 1314
6714.87 1404
6715.64 1378
6716.41 1288
6717.19 1216
6717.96 1248
6718.73 1251
6719.51 1129
6720.28 1149
6721.05 1337
6721.83 1261
6722.60 1205
6723.37 1191
6724.15 1342
6724.92 1225
6725.70 1289
6726.47 1236
6727.24 1155
6728.02 1127
6728.79 1194
6729.57 1150
6730.34 1157
6731.11 1190
6731.89 1091
6732.66 1156
6733.44 1215
6734.21 1157
6734.99 1153
6735.76 1100
6736.54 1121
6737.31 1154
6738.08 1148
6738.86 1212
6739.63 1171
6740.41 1200
6741.18 1264
6741.96 1160
6742.73 1101
6743.51 1158
6744.28 1161
6745.06 1105
6745.83 1265
6746.61 1252
6747.38 1260
6748.16 1237
6748.93 1274
6749.71 1279
6750.48 1321
6751.26 1287
6752.04 1420
6752.81 1486
6753.59 1505
6754.36 1459
6755.14 1441
6755.91 1474
6756.69 1468
6757.46 1422
6758.24 1426
6759.02 1447
6759.79 1181
6760.57 1186
6761.34 1210
6762.12 1214
6762.90 1259
6763.67 1212
6764.45 1280
6765.22 1333
6766.00 1247
6766.78 1245
6767.55 1208
6768.33 1228
6769.11 1151
6769.88 1128
6770.66 1179
6771.44 1212
6772.21 1221
6772.99 1165
6773.77 1110
6774.54 1101
6775.32 1146
6776.10 1115
6776.87 1082
6777.65 1158
6778.43 1248
6779.20 1296
6779.98 1267
6780.76 1124
6781.53 1161
6782.31 1193
6783.09 1172
6783.87 1213
6784.64 1179
6785.42 1111
6786.20 1099
6786.98 1026
6787.75 1172
6788.53 1126
6789.31 1063
6790.09 1129
6790.86 1022
6791.64 1000
6792.42 948
6793.20 1109
6793.97 1026
6794.75 1057
6795.53 1089
6796.31 1017
6797.09 1054
6797.86 1060
6798.64 1089
6799.42 1116
6800.20 1069
6800.98 1046
6801.76 1116
6802.53 1171
6803.31 1086
6804.09 1101
6804.87 1125
6805.65 1100
6806.43 1068
6807.20 1156
6807.98 1216
6808.76 1160
6809.54 1112
6810.32 1117
6811.10 1069
6811.88 939
6812.66 1064
6813.44 1099
6814.21 1054
6814.99 1163
6815.77 1094
6816.55 1055
6817.33 1079
6818.11 1113
6818.89 1027
6819.67 1110
6820.45 1114
6821.23 1141
6822.01 1058
6822.79 1002
6823.57 1020
6824.35 1059
6825.12 1011
6825.90 1139
6826.68 1060
6827.46 1093
6828.24 1115
6829.02 1099
6829.80 1132
6830.58 1139
6831.36 1166
6832.14 1100
6832.92 1035
6833.70 1114
6834.48 1135
6835.26 1107
6836.04 1162
6836.82 1137
6837.60 1154
6838.39 1133
6839.17 1163
6839.95 1182
6840.73 1120
6841.51 1140
6842.29 1221
6843.07 1124
6843.85 1149
6844.63 1195
6845.41 1094
6846.19 1139
6846.97 1230
6847.75 1349
6848.53 1322
6849.32 1407
6850.10 1691
6850.88 1967
6851.66 2233
6852.44 2288
6853.22 2547
6854.00 2409
6854.78 2323
6855.56 2257
6856.35 2104
6857.13 2054
6857.91 1785
6858.69 1600
6859.47 1506
6860.25 1374
6861.04 1267
6861.82 1325
6862.60 1236
6863.38 1214
6864.16 1170
6864.94 1193
6865.73 1273
6866.51 1265
6867.29 1292
6868.07 1269
6868.85 1279
6869.64 1401
6870.42 1461
6871.20 1368
6871.98 1348
6872.77 1240
6873.55 1183
6874.33 1218
6875.11 1159
6875.90 1072
6876.68 1225
6877.46 1177
6878.24 1232
6879.03 1223
6879.81 1260
6880.59 1169
6881.37 1165
6882.16 1248
6882.94 1318
6883.72 1259
6884.51 1397
6885.29 1486
6886.07 1514
6886.86 1673
6887.64 1797
6888.42 1860
6889.21 1953
6889.99 1838
6890.77 2144
6891.56 2043
6892.34 1831
6893.12 1845
6893.91 1711
6894.69 1579
6895.47 1455
6896.26 1488
6897.04 1368
6897.82 1392
6898.61 1408
6899.39 1377
6900.18 1294
6900.96 1390
6901.74 1296
6902.53 1250
6903.31 1430
6904.10 1329
6904.88 1324
6905.66 1374
6906.45 1397
6907.23 1390
6908.02 1404
6908.80 1454
6909.59 1311
6910.37 1312
6911.16 1252
6911.94 1226
6912.72 1249
6913.51 1227
6914.29 1362
6915.08 1175
6915.86 1206
6916.65 1200
6917.43 1186
6918.22 1165
6919.00 1184
6919.79 1155
6920.57 1218
6921.36 1111
6922.14 1257
6922.93 1190
6923.71 1359
6924.50 1277
6925.28 1337
6926.07 1229
6926.86 1142
6927.64 1185
6928.43 1236
6929.21 1177
6930.00 1183
6930.78 1301
6931.57 1392
6932.35 1315
6933.14 1348
6933.93 1381
6934.71 1374
6935.50 1417
6936.28 1246
6937.07 1253
6937.86 1388
6938.64 1417
6939.43 1280
6940.21 1286
6941.00 1326
6941.79 1418
6942.57 1365
6943.36 1475
6944.15 1524
6944.93 1507
6945.72 1420
6946.51 1593
6947.29 1794
6948.08 1727
6948.86 1598
6949.65 1630
6950.44 1610
6951.23 1744
6952.01 1655
6952.80 1598
6953.59 1608
6954.37 1582
6955.16 1551
6955.95 1692
6956.73 1668
6957.52 1770
6958.31 1864
6959.10 1888
6959.88 1900
6960.67 1874
6961.46 1824
6962.25 1826
6963.03 1854
6963.82 1836
6964.61 1813
6965.40 1932
6966.18 1865
6966.97 1827
6967.76 1833
6968.55 1849
6969.33 1992
6970.12 2017
6970.91 2021
6971.70 1991
6972.49 2034
6973.27 2129
6974.06 2181
6974.85 2092
6975.64 2096
6976.43 2177
6977.21 2210
6978.00 2237
6978.79 2236
6979.58 2227
6980.37 2483
6981.16 2604
6981.95 2729
6982.73 3105
6983.52 3374
6984.31 3915
6985.10 4784
6985.89 5623
6986.68 6341
6987.47 7209
6988.26 7302
6989.04 7348
6989.83 7377
6990.62 6767
6991.41 6076
6992.20 5360
6992.99 4627
6993.78 4069
6994.57 3581
6995.36 3451
6996.15 3426
6996.94 3383
6997.73 3616
6998.51 4373
6999.30 4990
7000.09 5949
7000.88 6721
7001.67 7087
7002.46 7503
7003.25 7597
7004.04 7255
7004.83 6672
7005.62 5927
7006.41 5202
7007.20 4426
7007.99 3796
7008.78 3329
7009.57 2917
7010.36 2485
7011.15 2327
7011.94 2372
7012.73 2512
7013.52 2306
7014.31 2219
7015.10 2318
7015.89 2413
7016.69 2378
7017.48 2334
7018.27 2424
7019.06 2454
7019.85 2260
7020.64 2082
7021.43 2046
7022.22 1890
7023.01 1815
7023.80 1841
7024.59 1824
7025.38 1919
7026.17 1801
7026.97 1946
7027.76 1978
7028.55 1977
7029.34 2128
7030.13 1947
7030.92 1859
7031.71 1762
7032.50 1814
7033.30 1729
7034.09 1618
7034.88 1615
7035.67 1663
7036.46 1614
7037.25 1692
7038.05 1749
7038.84 1729
7039.63 1865
7040.42 1852
7041.21 1864
7042.01 1952
7042.80 1918
7043.59 1784
7044.38 1811
7045.17 1756
7045.97 1815
7046.76 1744
7047.55 1656
7048.34 1718
7049.13 1866
7049.93 1962
7050.72 1815
7051.51 1972
7052.30 2141
7053.10 2074
7053.89 1958
7054.68 1866
7055.47 1800
7056.27 1870
7057.06 1735
7057.85 1620
7058.65 1692
7059.44 1582
7060.23 1592
7061.02 1566
7061.82 1543
7062.61 1630
7063.40 1585
7064.20 1772
7064.99 1639
7065.78 1589
7066.58 1526
7067.37 1588
7068.16 1655
7068.96 1655
7069.75 1633
7070.54 1667
7071.34 1613
7072.13 1669
7072.93 1685
7073.72 1605
7074.51 1574
7075.31 1573
7076.10 1585
7076.89 1515
7077.69 1553
7078.48 1520
7079.28 1544
7080.07 1536
7080.86 1434
7081.66 1488
7082.45 1534
7083.25 1482
7084.04 1534
7084.84 1608
7085.63 1654
7086.42 1582
7087.22 1719
7088.01 1872
7088.81 1850
7089.60 1904
7090.40 2102
7091.19 2038
7091.99 2076
7092.78 1940
7093.58 1913
7094.37 1829
7095.17 1708
7095.96 1646
7096.76 1468
7097.55 1340
7098.35 1310
7099.14 1261
7099.94 1201
7100.73 1219
7101.53 1171
7102.32 1266
7103.12 1210
7103.91 1132
7104.71 1182
7105.50 1257
7106.30 1219
7107.10 1094
7107.89 1181
7108.69 1167
7109.48 1119
7110.28 1106
7111.07 1091
7111.87 1057
7112.67 1071
7113.46 1060
7114.26 1057
7115.05 1056
7115.85 992
7116.65 1062
7117.44 1047
7118.24 1019
7119.03 1039
7119.83 1090
7120.63 1052
7121.42 1074
7122.22 1140
7123.02 1113
7123.81 1027
7124.61 1002
7125.41 1018
7126.20 1056
7127.00 1113
7127.80 1174
7128.59 1131
7129.39 1070
7130.19 1086
7130.98 1039
7131.78 1102
7132.58 1226
7133.37 1120
7134.17 1092
7134.97 1171
7135.77 1048
7136.56 1053
7137.36 1149
7138.16 1096
7138.96 1052
7139.75 1140
7140.55 1052
7141.35 1075
7142.15 1078
7142.94 1169
7143.74 1106
7144.54 1149
7145.34 1189
7146.13 1101
7146.93 1151
7147.73 1167
7148.53 1194
7149.33 1060
7150.12 1005
7150.92 1100
7151.72 1031
7152.52 1047
7153.32 1097
7154.11 1080
7154.91 1075
7155.71 1096
7156.51 1071
7157.31 1010
7158.11 1119
7158.90 1127
7159.70 1066
7160.50 1021
7161.30 889
7162.10 976
7162.90 989
7163.70 1001
7164.50 984
7165.29 1051
7166.09 972
7166.89 951
7167.69 1057
7168.49 1027
7169.29 1069
7170.09 1100
7170.89 1072
7171.69 1025
7172.49 983
7173.29 949
7174.08 1012
7174.88 962
7175.68 983
7176.48 975
7177.28 954
7178.08 1031
7178.88 980
7179.68 888
7180.48 959
7181.28 942
7182.08 958
7182.88 1131
7183.68 1088
7184.48 1088
7185.28 1083
7186.08 1134
7186.88 1179
7187.68 1146
7188.48 1094
7189.28 1024
7190.08 1001
7190.88 925
7191.68 954
7192.48 989
7193.28 886
7194.08 836
7194.88 856
7195.68 875
7196.48 932
7197.28 864
7198.09 803
7198.89 794
7199.69 877
7200.49 858
7201.29 898
7202.09 943
7202.89 913
7203.69 867
7204.49 964
7205.29 869
7206.09 893
7206.90 826
7207.70 838
7208.50 875
7209.30 890
7210.10 864
7210.90 895
7211.70 882
7212.51 878
7213.31 906
7214.11 855
7214.91 910
7215.71 924
7216.51 831
7217.32 912
7218.12 940
7218.92 889
7219.72 889
7220.52 888
7221.32 889
7222.13 893
7222.93 843
7223.73 836
7224.53 930
7225.34 974
7226.14 889
7226.94 917
7227.74 877
7228.54 928
7229.35 904
7230.15 890
7230.95 805
7231.75 861
7232.56 873
7233.36 857
7234.16 894
7234.96 882
7235.77 858
7236.57 878
7237.37 984
7238.18 989
7238.98 957
7239.78 1059
7240.59 1009
7241.39 1149
7242.19 1159
7242.99 1068
7243.80 1098
7244.60 968
7245.40 1070
7246.21 1044
7247.01 961
7247.81 919
7248.62 870
7249.42 872
7250.23 899
7251.03 970
7251.83 911
7252.64 965
7253.44 977
7254.24 893
7255.05 921
7255.85 1016
7256.66 974
7257.46 1031
7258.26 1030
7259.07 942
7259.87 923
7260.68 1012
7261.48 997
7262.28 992
7263.09 992
7263.89 1064
7264.70 1120
7265.50 1104
7266.31 1121
7267.11 1169
7267.92 1170
7268.72 1219
7269.52 1110
7270.33 1155
7271.13 1172
7271.94 1169
7272.74 1243
7273.55 1212
7274.35 1286
7275.16 1286
7275.96 1220
7276.77 1266
7277.57 1231
7278.38 1229
7279.18 1357
7279.99 1390
7280.79 1457
7281.60 1620
7282.41 1857
7283.21 2126
7284.02 2618
7284.82 3143
7285.63 3670
7286.43 3963
7287.24 4330
7288.04 4307
7288.85 3836
7289.66 3641
7290.46 3267
7291.27 2831
7292.07 2393
7292.88 2194
7293.68 1962
7294.49 1685
7295.30 1549
7296.10 1499
7296.91 1460
7297.72 1318
7298.52 1263
7299.33 1390
7300.13 1428
7300.94 1426
7301.75 1329
7302.55 1361
7303.36 1377
7304.17 1370
7304.97 1389
7305.78 1388
7306.59 1384
7307.39 1409
7308.20 1360
7309.01 1441
7309.81 1502
7310.62 1601
7311.43 1730
7312.24 1904
7313.04 1879
7313.85 1835
7314.66 1916
7315.46 1825
7316.27 1630
7317.08 1709
7317.89 1729
7318.69 1829
7319.50 1945
7320.31 2088
7321.12 2398
7321.92 2579
7322.73 2609
7323.54 3016
7324.35 3084
7325.15 2884
7325.96 2787
7326.77 2439
7327.58 2315
7328.38 2016
7329.19 1834
7330.00 1610
7330.81 1469
7331.62 1409
7332.43 1379
7333.23 1324
7334.04 1371
7334.85 1365
7335.66 1312
7336.47 1369
7337.27 1284
7338.08 1416
7338.89 1498
7339.70 1422
7340.51 1420
7341.32 1360
7342.13 1417
7342.93 1445
7343.74 1388
7344.55 1313
7345.36 1290
7346.17 1282
7346.98 1341
7347.79 1355
7348.60 1322
7349.41 1191
7350.22 1262
7351.02 1335
7351.83 1284
7352.64 1228
7353.45 1222
7354.26 1221
7355.07 1267
7355.88 1158
7356.69 1183
7357.50 1262
7358.31 1254
7359.12 1202
7359.93 1253
7360.74 1195
7361.55 1255
7362.36 1219
7363.17 1275
7363.98 1357
7364.79 1357
7365.60 1404
7366.41 1339
7367.22 1352
7368.03 1358
7368.84 1395
7369.65 1363
7370.46 1366
7371.27 1365
7372.08 1285
7372.89 1247
7373.70 1362
7374.51 1345
7375.32 1305
7376.13 1335
7376.94 1407
7377.75 1600
7378.56 1602
7379.37 1638
7380.18 1755
7380.99 2028
7381.81 2147
7382.62 2549
7383.43 2715
7384.24 2613
7385.05 2686
7385.86 2549
7386.67 2368
7387.48 2196
7388.29 1974
7389.11 1915
7389.92 1737
7390.73 1588
7391.54 1489
7392.35 1432
7393.16 1395
7393.97 1385
7394.79 1407
7395.60 1447
7396.41 1486
7397.22 1499
7398.03 1526
7398.84 1555
7399.66 1666
7400.47 2012
7401.28 2107
7402.09 2224
7402.90 2288
7403.72 2321
7404.53 2261
7405.34 2059
7406.15 2026
7406.96 1822
7407.78 1880
7408.59 1852
7409.40 1698
7410.21 1678
7411.03 1528
7411.84 1467
7412.65 1583
7413.46 1474
7414.28 1465
7415.09 1336
7415.90 1201
7416.71 1255
7417.53 1236
7418.34 1201
7419.15 1267
7419.97 1174
7420.78 1096
7421.59 1086
7422.41 1200
7423.22 1141
7424.03 1070
7424.84 1037
7425.66 1092
7426.47 1090
7427.28 1041
7428.10 1053
7428.91 1039
7429.72 1134
7430.54 1124
7431.35 1030
7432.17 917
7432.98 980
7433.79 1086
7434.61 998
7435.42 1006
7436.23 1003
7437.05 1059
7437.86 964
7438.68 993
7439.49 957
7440.30 985
7441.12 955
7441.93 1027
7442.75 995
7443.56 927
7444.38 941
7445.19 987
7446.00 951
7446.82 966
7447.63 856
7448.45 964
7449.26 966
7450.08 968
7450.89 980
7451.71 976
7452.52 984
7453.34 911
7454.15 953
7454.97 956
7455.78 913
7456.60 924
7457.41 935
7458.23 878
7459.04 992
7459.86 1043
7460.67 996
7461.49 888
7462.30 904
7463.12 1000
7463.93 967
7464.75 999
7465.56 933
7466.38 905
7467.19 873
7468.01 947
7468.82 1017
7469.64 968
7470.46 914
7471.27 890
7472.09 954
7472.90 946
7473.72 1011
7474.54 971
7475.35 942
7476.17 909
7476.98 883
7477.80 957
7478.62 938
7479.43 914
7480.25 852
7481.06 813
7481.88 781
7482.70 831
7483.51 824
7484.33 803
7485.15 862
7485.96 879
7486.78 907
7487.60 864
7488.41 847
7489.23 782
7490.05 794
7490.86 763
7491.68 795
7492.50 781
7493.31 858
7494.13 842
7494.95 749
7495.77 706
7496.58 715
7497.40 716
7498.22 812
7499.03 871
7499.85 907
7500.67 779
7501.49 854
7502.30 768
7503.12 741
7503.94 753
7504.76 730
7505.57 756
7506.39 715
7507.21 797
7508.03 734
7508.85 769
7509.66 814
7510.48 697
7511.30 849
7512.12 812
7512.94 844
7513.75 817
7514.57 773
7515.39 887
7516.21 771
7517.03 749
7517.84 784
7518.66 747
7519.48 691
7520.30 710
7521.12 727
7521.94 728
7522.76 744
7523.57 732
7524.39 650
7525.21 686
7526.03 649
7526.85 679
7527.67 766
7528.49 781
7529.31 756
7530.12 679
7530.94 684
7531.76 729
7532.58 709
7533.40 767
7534.22 757
7535.04 739
7535.86 759
7536.68 783
7537.50 729
7538.32 721
7539.14 673
7539.96 737
7540.78 735
7541.59 696
7542.41 782
7543.23 730
7544.05 656
7544.87 793
7545.69 798
7546.51 824
7547.33 875
7548.15 800
7548.97 821
7549.79 820
7550.61 735
7551.43 681
7552.25 722
7553.07 745
7553.89 785
7554.71 805
7555.53 728
7556.36 811
7557.18 722
7558.00 784
7558.82 779
7559.64 865
7560.46 868
7561.28 864
7562.10 792
7562.92 834
7563.74 868
7564.56 763
7565.38 779
7566.20 766
7567.02 834
7567.85 760
7568.67 711
7569.49 729
7570.31 743
7571.13 747
7571.95 733
7572.77 785
7573.59 819
7574.42 854
7575.24 811
7576.06 741
7576.88 791
7577.70 794
7578.52 718
7579.34 799
7580.17 751
7580.99 748
7581.81 783
7582.63 694
7583.45 778
7584.28 819
7585.10 870
7585.92 783
7586.74 831
7587.56 888
7588.39 870
7589.21 857
7590.03 926
7590.85 957
7591.67 880
7592.50 847
7593.32 899
7594.14 888
7594.96 854
7595.79 872
7596.61 916
7597.43 849
7598.26 856
7599.08 861
7599.90 865
7600.72 854
7601.55 791
7602.37 916
7603.19 995
7604.02 1084
7604.84 1109
7605.66 1155
7606.48 1265
7607.31 1319
7608.13 1327
7608.95 1354
7609.78 1277
7610.60 1172
7611.42 1129
7612.25 1175
7613.07 1031
7613.89 1029
7614.72 1048
7615.54 1022
7616.37 1002
7617.19 1061
7618.01 992
7618.84 988
7619.66 999
7620.48 1140
7621.31 1308
7622.13 1133
7622.96 1123
7623.78 1050
7624.60 1080
7625.43 1018
7626.25 1051
7627.08 1054
7627.90 1052
7628.73 1066
7629.55 1009
7630.37 1139
7631.20 1232
7632.02 1370
7632.85 1449
7633.67 1533
7634.50 1500
7635.32 1502
7636.15 1561
7636.97 1506
7637.80 1414
7638.62 1267
7639.45 1129
7640.27 1152
7641.10 981
7641.92 911
7642.75 966
7643.57 880
7644.40 804
7645.22 765
7646.05 836
7646.87 865
7647.70 862
7648.52 812
7649.35 877
7650.17 851
7651.00 860
7651.83 852
7652.65 886
7653.48 755
7654.30 706
7655.13 850
7655.95 818
7656.78 716
7657.61 812
7658.43 745
7659.26 712
7660.08 720
7660.91 694
7661.74 702
7662.56 702
7663.39 761
7664.21 794
7665.04 776
7665.87 793
7666.69 763
7667.52 725
7668.35 725
7669.17 664
7670.00 674
7670.83 740
7671.65 738
7672.48 773
7673.31 790
7674.13 726
7674.96 678
7675.79 731
7676.61 676
7677.44 716
7678.27 745
7679.09 667
7679.92 718
7680.75 654
7681.58 698
7682.40 672
7683.23 613
7684.06 713
7684.89 692
7685.71 726
7686.54 752
7687.37 733
7688.19 770
7689.02 740
7689.85 668
7690.68 673
7691.51 675
7692.33 636
7693.16 740
7693.99 691
7694.82 669
7695.64 704
7696.47 656
7697.30 663
7698.13 718
7698.96 715
7699.79 721
7700.61 733
7701.44 716
7702.27 689
7703.10 677
7703.93 753
7704.76 729
7705.58 698
7706.41 752
7707.24 696
7708.07 686
7708.90 679
7709.73 642
7710.56 669
7711.38 697
7712.21 669
7713.04 680
7713.87 618
7714.70 640
7715.53 672
7716.36 654
7717.19 661
7718.02 667
7718.85 655
7719.67 601
7720.50 648
7721.33 630
7722.16 684
7722.99 713
7723.82 692
7724.65 692
7725.48 719
7726.31 716
7727.14 687
7727.97 718
7728.80 639
7729.63 675
7730.46 665
7731.29 765
7732.12 697
7732.95 576
7733.78 660
7734.61 671
7735.44 729
7736.27 655
7737.10 680
7737.93 703
7738.76 704
7739.59 703
7740.42 753
7741.25 722
7742.08 712
7742.91 721
7743.74 765
7744.57 755
7745.40 801
7746.23 755
7747.06 818
7747.90 868
7748.73 919
7749.56 941
7750.39 1019
7751.22 1013
7752.05 876
7752.88 873
7753.71 952
7754.54 925
7755.37 762
7756.21 779
7757.04 721
7757.87 726
7758.70 771
7759.53 647
7760.36 652
7761.19 653
7762.03 656
7762.86 725
7763.69 696
7764.52 673
7765.35 640
7766.18 623
7767.02 730
7767.85 676
7768.68 674
7769.51 785
7770.34 755
7771.18 669
7772.01 672
7772.84 655
7773.67 652
7774.50 665
7775.34 637
7776.17 615
7777.00 642
7777.83 670
7778.67 688
7779.50 659
7780.33 674
7781.16 639
7782.00 645
7782.83 649
7783.66 687
7784.49 644
7785.33 697
7786.16 713
7786.99 681
7787.82 685
7788.66 629
7789.49 667
7790.32 769
7791.16 711
7791.99 613
7792.82 665
7793.66 687
7794.49 663
7795.32 651
7796.16 687
7796.99 670
7797.82 745
7798.66 718
7799.49 734
7800.32 665
7801.16 687
7801.99 660
7802.82 743
7803.66 722
7804.49 767
7805.33 775
7806.16 768
7806.99 778
7807.83 737
7808.66 689
7809.50 696
7810.33 668
7811.16 734
7812.00 742
7812.83 767
7813.67 836
7814.50 845
7815.34 865
7816.17 861
7817.00 867
7817.84 914
7818.67 959
7819.51 996
7820.34 977
7821.18 940
7822.01 1019
7822.85 949
7823.68 910
7824.52 877
7825.35 843
7826.19 808
7827.02 816
7827.86 823
7828.69 859
7829.53 812
7830.36 831
7831.20 783
7832.03 832
7832.87 944
7833.70 984
7834.54 845
7835.37 880
7836.21 983
7837.04 899
7837.88 898
7838.72 876
7839.55 877
7840.39 796
7841.22 884
7842.06 781
7842.89 824
7843.73 775
7844.57 779
7845.40 726
7846.24 777
7847.07 787
7847.91 802
7848.75 778
7849.58 765
7850.42 718
7851.26 797
7852.09 702
7852.93 747
7853.77 644
7854.60 603
7855.44 705
7856.27 707
7857.11 733
7857.95 726
7858.78 777
7859.62 763
7860.46 692
7861.29 692
7862.13 719
7862.97 721
7863.81 734
7864.64 843
7865.48 731
7866.32 668
7867.15 750
7867.99 740
7868.83 702
7869.67 693
7870.50 743
7871.34 711
7872.18 652
7873.02 676
7873.85 731
7874.69 801
7875.53 739
7876.37 766
7877.20 791
7878.04 797
7878.88 862
7879.72 917
7880.55 921
7881.39 851
7882.23 796
7883.07 829
7883.91 720
7884.74 736
7885.58 762
7886.42 695
7887.26 725
7888.10 770
7888.94 706
7889.77 743
7890.61 671
7891.45 757
7892.29 844
7893.13 872
7893.97 825
7894.80 824
7895.64 877
7896.48 838
7897.32 768
7898.16 812
7899.00 794
7899.84 769
7900.68 856
7901.52 861
7902.35 829
7903.19 811
7904.03 824
7904.87 846
7905.71 820
7906.55 802
7907.39 804
7908.23 750
7909.07 799
7909.91 765
7910.75 769
7911.59 739
7912.43 738
7913.27 808
7914.11 846
7914.94 775
7915.78 829
7916.62 933
7917.46 1021
7918.30 1043
7919.14 1136
7919.98 1265
7920.82 1260
7921.66 1156
7922.50 1146
7923.34 1133
7924.18 1027
7925.02 1017
7925.87 890
7926.71 831
7927.55 832
7928.39 754
7929.23 791
7930.07 626
7930.91 695
7931.75 705
7932.59 688
7933.43 667
7934.27 700
7935.11 713
7935.95 658
7936.79 683
7937.63 690
7938.47 726
7939.32 727
7940.16 691
7941.00 608
7941.84 679
7942.68 633
7943.52 689
7944.36 715
7945.20 740
7946.04 683
7946.89 700
7947.73 704
7948.57 759
7949.41 743
7950.25 721
7951.09 740
7951.94 666
7952.78 683
7953.62 618
7954.46 712
7955.30 804
7956.14 723
7956.99 737
7957.83 769
7958.67 783
7959.51 643
7960.35 648
7961.20 654
7962.04 637
7962.88 710
7963.72 691
7964.57 778
7965.41 730
7966.25 664
7967.09 717
7967.94 729
7968.78 851
7969.62 777
7970.46 761
7971.31 714
7972.15 784
7972.99 749
7973.83 703
7974.68 730
7975.52 735
7976.36 621
7977.21 641
7978.05 679
7978.89 761
7979.74 772
7980.58 682
7981.42 710
7982.26 772
7983.11 672
7983.95 680
7984.79 691
7985.64 701
7986.48 691
7987.33 688
7988.17 702
7989.01 645
7989.86 652
7990.70 653
7991.54 641
7992.39 688
7993.23 549
7994.08 665
7994.92 664
7995.76 641
7996.61 566
7997.45 577
7998.30 593
7999.14 759
7999.98 725
8000.83 636
8001.67 538
8002.52 641
8003.36 683
8004.21 654
8005.05 684
8005.89 629
8006.74 653
8007.58 584
8008.43 567
8009.27 677
8010.12 588
8010.96 601
8011.81 604
8012.65 595
8013.50 562
8014.34 608
8015.19 580
8016.03 572
8016.88 550
8017.72 547
8018.57 572
8019.41 601
8020.26 599
8021.10 619
8021.95 535
8022.79 579
8023.64 554
8024.48 568
8025.33 607
8026.18 577
8027.02 586
8027.87 590
8028.71 575
8029.56 569
8030.40 673
8031.25 656
8032.10 622
8032.94 574
8033.79 594
8034.63 599
8035.48 575
8036.33 619
8037.17 606
8038.02 521
8038.86 493
8039.71 595
8040.56 598
8041.40 567
8042.25 528
8043.10 521
8043.94 577
8044.79 598
8045.64 713
8046.48 695
8047.33 635
8048.18 599
8049.02 563
8049.87 653
8050.72 626
8051.56 629
8052.41 616
8053.26 620
8054.10 525
8054.95 532
8055.80 548
8056.65 584
8057.49 571
8058.34 564
8059.19 577
8060.04 583
8060.88 551
8061.73 545
8062.58 639
8063.43 534
8064.27 596
8065.12 589
8065.97 566
8066.82 585
8067.66 544
8068.51 599
8069.36 589
8070.21 646
8071.06 597
8071.90 582
8072.75 542
8073.60 520
8074.45 562
8075.30 589
8076.14 639
8076.99 625
8077.84 516
8078.69 577
8079.54 594
8080.39 591
8081.23 620
8082.08 686
8082.93 588
8083.78 527
8084.63 526
8085.48 560
8086.33 567
8087.17 536
8088.02 561
8088.87 588
8089.72 513
8090.57 625
8091.42 595
8092.27 573
8093.12 567
8093.97 598
8094.82 569
8095.67 598
8096.51 507
8097.36 583
8098.21 629
8099.06 658
8099.91 564
8100.76 509
8101.61 548
8102.46 571
8103.31 555
8104.16 561
8105.01 566
8105.86 579
8106.71 689
8107.56 651
8108.41 531
8109.26 545
8110.11 530
8110.96 554
8111.81 547
8112.66 608
8113.51 562
8114.36 592
8115.21 587
8116.06 565
8116.91 513
8117.76 595
8118.61 619
8119.46 561
8120.31 621
8121.16 652
8122.01 634
8122.86 587
8123.72 652
8124.57 637
8125.42 628
8126.27 607
8127.12 669
8127.97 569
8128.82 579
8129.67 606
8130.52 671
8131.37 597
8132.22 595
8133.08 630
8133.93 606
8134.78 637
8135.63 630
8136.48 619
8137.33 617
8138.18 615
8139.04 587
8139.89 567
8140.74 565
8141.59 631
8142.44 619
8143.29 670
8144.15 776
8145.00 711
8145.85 608
8146.70 604
8147.55 664
8148.41 627
8149.26 659
8150.11 656
8150.96 687
8151.81 708
8152.67 672
8153.52 666
8154.37 701
8155.22 729
8156.08 791
8156.93 742
8157.78 766
8158.63 771
8159.49 743
8160.34 784
8161.19 706
8162.04 639
8162.90 640
8163.75 651
8164.60 693
8165.45 641
8166.31 656
8167.16 603
8168.01 645
8168.87 652
8169.72 665
8170.57 685
8171.43 689
8172.28 664
8173.13 656
8173.99 643
8174.84 663
8175.69 659
8176.55 640
8177.40 659
8178.25 604
8179.11 581
8179.96 533
8180.81 547
8181.67 571
8182.52 487
8183.38 507
8184.23 622
8185.08 655
8185.94 563
8186.79 523
8187.65 600
8188.50 558
8189.35 525
8190.21 559
8191.06 603
8191.92 575
8192.77 659
8193.63 531
8194.48 573
8195.33 529
8196.19 614
8197.04 581
8197.90 493
8198.75 578
8199.61 518
8200.46 565
8201.32 567
8202.17 630
8203.03 580
8203.88 567
8204.74 556
8205.59 515
8206.45 535
8207.30 578
8208.16 610
8209.01 587
8209.87 552
8210.72 534
8211.58 568
8212.43 548
8213.29 560
8214.14 582
8215.00 574
8215.86 631
8216.71 600
8217.57 611
8218.42 533
8219.28 543
8220.13 586
8220.99 625
8221.85 722
8222.70 724
8223.56 632
8224.41 720
8225.27 722
8226.13 643
8226.98 741
8227.84 722
8228.69 670
8229.55 607
8230.41 633
8231.26 658
8232.12 647
8232.98 593
8233.83 643
8234.69 614
8235.54 613
8236.40 570
8237.26 563
8238.11 594
8238.97 577
8239.83 536
8240.69 560
8241.54 569
8242.40 551
8243.26 587
8244.11 529
8244.97 566
8245.83 663
8246.68 587
8247.54 536
8248.40 505
8249.26 494
8250.11 516
8250.97 530
8251.83 566
8252.69 537
8253.54 590
8254.40 611
8255.26 582
8256.12 573
8256.97 577
8257.83 551
8258.69 588
8259.55 555
8260.40 575
8261.26 563
8262.12 561
8262.98 550
8263.84 515
8264.69 499
8265.55 572
8266.41 545
8267.27 511
8268.13 548
8268.99 528
8269.84 516
8270.70 491
8271.56 499
8272.42 542
8273.28 505
8274.14 570
8275.00 537
8275.85 511
8276.71 530
8277.57 571
8278.43 566
8279.29 502
8280.15 511
8281.01 533
8281.87 575
8282.72 555
8283.58 570
8284.44 514
8285.30 541
8286.16 547
8287.02 529
8287.88 629
8288.74 636
8289.60 595
8290.46 557
8291.32 574
8292.18 592
8293.04 591
8293.90 567
8294.76 582
8295.62 484
8296.47 546
8297.33 596
8298.19 576
8299.05 545
8299.91 550
8300.77 568
8301.63 634
8302.49 615
8303.35 578
8304.21 595
8305.07 595
8305.93 549
8306.80 603
8307.66 630
8308.52 559
8309.38 540
8310.24 551
8311.10 557
8311.96 569
8312.82 580
8313.68 542
8314.54 574
8315.40 591
8316.26 559
8317.12 621
8317.98 572
8318.84 562
8319.70 575
8320.57 562
8321.43 546
8322.29 583
8323.15 576
8324.01 551
8324.87 526
8325.73 528
8326.59 532
8327.46 527
8328.32 493
8329.18 507
8330.04 527
8330.90 576
8331.76 561
8332.62 533
8333.49 570
8334.35 572
8335.21 607
8336.07 625
8336.93 543
8337.79 513
8338.66 546
8339.52 564
8340.38 560
8341.24 549
8342.10 598
8342.97 558
8343.83 582
8344.69 580
8345.55 551
8346.42 589
8347.28 548
8348.14 578
8349.00 621
8349.87 579
8350.73 569
8351.59 564
8352.45 588
8353.32 551
8354.18 564
8355.04 602
8355.90 617
8356.77 619
8357.63 596
8358.49 607
8359.36 624
8360.22 537
8361.08 534
8361.95 597
8362.81 665
8363.67 659
8364.53 618
8365.40 588
8366.26 638
8367.12 631
8367.99 612
8368.85 593
8369.72 571
8370.58 593
8371.44 611
8372.31 651
8373.17 592
8374.03 615
8374.90 589
8375.76 615
8376.63 646
8377.49 624
8378.35 592
8379.22 601
8380.08 648
8380.95 668
8381.81 613
8382.67 620
8383.54 626
8384.40 648
8385.27 627
8386.13 698
8387.00 649
8387.86 698
8388.72 726
8389.59 708
8390.45 752
8391.32 777
8392.18 675
8393.05 654
8393.91 708
8394.78 691
8395.64 720
8396.51 643
8397.37 653
8398.24 721
8399.10 728
8399.97 710
8400.83 660
8401.70 689
8402.56 663
8403.43 732
8404.29 731
8405.16 763
8406.02 734
8406.89 732
8407.75 772
8408.62 743
8409.49 746
8410.35 827
8411.22 869
8412.08 821
8412.95 853
8413.81 798
8414.68 779
8415.55 817
8416.41 851
8417.28 906
8418.14 813
8419.01 872
8419.88 881
8420.74 920
8421.61 850
8422.48 852
8423.34 915
8424.21 856
8425.07 884
8425.94 904
8426.81 899
8427.67 976
8428.54 1110
8429.41 1112
8430.27 1039
8431.14 993
8432.01 1068
8432.87 1067
8433.74 980
8434.61 963
8435.47 976
8436.34 1019
8437.21 1089
8438.08 1095
8438.94 1174
8439.81 1186
8440.68 1248
8441.54 1274
8442.41 1272
8443.28 1314
8444.15 1484
8445.01 1475
8445.88 1483
8446.75 1443
8447.62 1395
8448.48 1301
8449.35 1409
8450.22 1433
8451.09 1412
8451.95 1471
8452.82 1692
8453.69 1621
8454.56 1828
8455.43 2265
8456.29 2514
8457.16 2853
8458.03 3055
8458.90 3212
8459.77 3429
8460.63 3402
8461.50 3399
8462.37 3120
8463.24 2996
8464.11 2671
8464.98 2619
8465.84 2451
8466.71 2313
8467.58 2317
8468.45 2454
8469.32 3030
8470.19 3458
8471.06 4495
8471.93 5245
8472.79 5582
8473.66 5771
8474.53 5757
8475.40 5233
8476.27 4603
8477.14 3950
8478.01 3408
8478.88 2854
8479.75 2477
8480.62 2119
8481.48 1869
8482.35 1565
8483.22 1462
8484.09 1499
8484.96 1424
8485.83 1362
8486.70 1327
8487.57 1213
8488.44 1194
8489.31 1195
8490.18 1193
8491.05 1183
8491.92 1153
8492.79 1096
8493.66 1078
8494.53 1095
8495.40 1031
8496.27 1057
8497.14 1100
8498.01 1143
8498.88 1222
8499.75 1200
8500.62 1183
8501.49 1082
8502.36 1133
8503.23 1050
8504.10 1106
8504.97 1135
8505.84 1032
8506.71 992
8507.58 1056
8508.45 1072
8509.33 1135
8510.20 1234
8511.07 1279
8511.94 1204
8512.81 1207
8513.68 1210
8514.55 1175
8515.42 1127
8516.29 1052
8517.16 1000
8518.04 986
8518.91 1004
8519.78 960
8520.65 929
8521.52 990
8522.39 965
8523.26 1019
8524.13 1019
8525.01 961
8525.88 956
8526.75 985
8527.62 986
8528.49 1145
8529.36 1078
8530.24 1017
8531.11 1132
8531.98 1096
8532.85 1083
8533.72 1092
8534.60 1021
8535.47 1059
8536.34 1127
8537.21 1152
8538.08 1136
8538.96 1121
8539.83 1096
8540.70 1099
8541.57 1185
8542.45 1095
8543.32 1085
8544.19 1073
8545.06 1134
8545.94 1108
8546.81 1056
8547.68 1040
8548.55 1056
8549.43 1077
8550.30 1136
8551.17 1171
8552.05 1202
8552.92 1161
8553.79 1139
8554.66 1200
8555.54 1283
8556.41 1325
8557.28 1388
8558.16 1439
8559.03 1277
8559.90 1265
8560.78 1223
8561.65 1081
8562.52 1073
8563.40 1014
8564.27 938
8565.14 893
8566.02 833
8566.89 824
8567.77 892
8568.64 788
8569.51 809
8570.39 819
8571.26 746
8572.13 822
8573.01 832
8573.88 783
8574.76 810
8575.63 889
8576.50 719
8577.38 744
8578.25 801
8579.13 768
8580.00 699
8580.88 710
8581.75 703
8582.63 734
8583.50 766
8584.37 767
8585.25 714
8586.12 672
8587.00 734
8587.87 711
8588.75 747
8589.62 701
8590.50 784
8591.37 783
8592.25 749
8593.12 710
8594.00 682
8594.87 718
8595.75 660
8596.62 706
8597.50 708
8598.37 704
8599.25 687
8600.12 710
8601.00 787
8601.87 783
8602.75 708
8603.63 720
8604.50 773
8605.38 697
8606.25 690
8607.13 658
8608.00 703
8608.88 710
8609.76 748
8610.63 681
8611.51 614
8612.38 697
8613.26 709
8614.14 724
8615.01 737
8615.89 772
8616.76 729
8617.64 761
8618.52 724
8619.39 693
8620.27 699
8621.15 661
8622.02 736
8622.90 627
8623.78 752
8624.65 770
8625.53 749
8626.41 782
8627.28 757
8628.16 740
8629.04 757
8629.91 747
8630.79 737
8631.67 759
8632.54 788
8633.42 784
8634.30 735
8635.17 718
8636.05 773
8636.93 757
8637.81 697
8638.68 778
8639.56 700
8640.44 750
8641.32 759
8642.19 775
8643.07 783
8643.95 829
8644.83 844
8645.70 739
8646.58 829
8647.46 801
8648.34 825
8649.22 834
8650.09 777
8650.97 769
8651.85 717
8652.73 721
8653.61 839
8654.48 814
8655.36 737
8656.24 755
8657.12 742
8658.00 752
8658.87 784
8659.75 768
8660.63 750
8661.51 729
8662.39 792
8663.27 769
8664.15 750
8665.02 735
8665.90 769
8666.78 808
8667.66 835
8668.54 750
8669.42 792
8670.30 772
8671.18 804
8672.06 833
8672.93 912
8673.81 922
8674.69 1007
8675.57 999
8676.45 987
8677.33 1051
8678.21 1064
8679.09 984
8679.97 1045
8680.85 965
8681.73 985
8682.61 922
8683.49 935
8684.37 962
8685.25 937
8686.13 882
8687.01 826
8687.89 821
8688.77 887
8689.65 963
8690.53 1052
8691.41 1315
8692.29 1452
8693.17 1679
8694.05 1899
8694.93 2045
8695.81 2296
8696.69 2222
8697.57 2156
8698.45 1862
8699.33 1734
8700.21 1532
8701.09 1305
8701.97 1198
8702.85 1009
8703.73 975
8704.61 893
8705.49 866
8706.37 796
8707.25 799
8708.13 783
8709.01 711
8709.90 717
8710.78 717
8711.66 752
8712.54 655
8713.42 708
8714.30 664
8715.18 648
8716.06 646
8716.94 704
8717.83 627
8718.71 600
8719.59 649
8720.47 615
8721.35 601
8722.23 635
8723.11 702
8724.00 640
8724.88 647
8725.76 658
8726.64 650
8727.52 653
8728.41 660
8729.29 749
8730.17 773
8731.05 777
8731.93 691
8732.82 711
8733.70 723
8734.58 764
8735.46 681
8736.34 685
8737.23 709
8738.11 692
8738.99 723
8739.87 647
8740.76 618
8741.64 595
8742.52 611
8743.40 637
8744.29 603
8745.17 561
8746.05 579
8746.94 630
8747.82 689
8748.70 646
8749.58 588
8750.47 636
8751.35 631
8752.23 638
8753.12 656
8754.00 694
8754.88 634
8755.77 653
8756.65 748
8757.53 694
8758.42 675
8759.30 674
8760.18 759
8761.07 894
8761.95 816
8762.83 798
8763.72 797
8764.60 743
8765.48 718
8766.37 711
8767.25 752
8768.14 715
8769.02 738
8769.90 738
8770.79 706
8771.67 717
8772.56 701
8773.44 742
8774.32 687
8775.21 688
8776.09 685
8776.98 661
8777.86 642
8778.75 671
8779.63 705
8780.52 701
8781.40 718
8782.28 672
8783.17 640
8784.05 639
8784.94 710
8785.82 580
8786.71 585
8787.59 551
8788.48 577
8789.36 593
8790.25 630
8791.13 635
8792.02 689
8792.90 744
8793.79 768
8794.67 705
8795.56 712
8796.44 711
8797.33 704
8798.22 730
8799.10 692
8799.99 655
8800.87 670
8801.76 601
8802.64 639
8803.53 632
8804.41 555
8805.30 527
8806.19 595
8807.07 611
8807.96 570
8808.84 604
8809.73 626
8810.62 596
8811.50 590
8812.39 636
8813.27 647
8814.16 663
8815.05 589
8815.93 620
8816.82 643
8817.71 559
8818.59 563
8819.48 540
8820.36 538
8821.25 595
8822.14 615
8823.02 591
8823.91 564
8824.80 606
8825.68 548
8826.57 567
8827.46 583
8828.35 571
8829.23 481
8830.12 556
8831.01 547
8831.89 539
8832.78 532
8833.67 516
8834.56 505
8835.44 524
8836.33 515
8837.22 540
8838.10 532
8838.99 561
8839.88 562
8840.77 550
8841.65 571
8842.54 518
8843.43 503
8844.32 552
8845.21 606
8846.09 592
8846.98 559
8847.87 548
8848.76 482
8849.65 548
8850.53 536
8851.42 573
8852.31 593
8853.20 548
8854.09 509
8854.97 517
8855.86 529
8856.75 529
8857.64 458
8858.53 487
8859.42 486
8860.30 533
8861.19 544
8862.08 510
8862.97 548
8863.86 500
8864.75 539
8865.64 579
8866.53 520
8867.41 540
8868.30 497
8869.19 513
8870.08 537
8870.97 531
8871.86 476
8872.75 445
8873.64 526
8874.53 465
8875.42 458
8876.31 465
8877.20 504
8878.08 463
8878.97 521
8879.86 486
8880.75 476
8881.64 554
8882.53 491
8883.42 435
8884.31 442
8885.20 488
8886.09 409
8886.98 460
8887.87 459
8888.76 433
8889.65 442
8890.54 473
8891.43 451
8892.32 421
8893.21 457
8894.10 529
8894.99 480
8895.88 482
8896.77 474
8897.66 426
8898.55 388
8899.44 411
8900.33 411
8901.23 450
8902.12 409
8903.01 406
8903.90 432
8904.79 518
8905.68 543
8906.57 501
8907.46 479
8908.35 498
8909.24 464
8910.13 463
8911.02 434
8911.92 461
8912.81 444
8913.70 449
8914.59 469
8915.48 468
8916.37 432
8917.26 441
8918.15 497
8919.05 400
8919.94 438
8920.83 414
8921.72 427
8922.61 420
8923.50 462
8924.40 378
8925.29 445
8926.18 466
8927.07 485
8927.96 427
8928.86 486
8929.75 461
8930.64 432
8931.53 491
8932.42 417
8933.32 424
8934.21 440
8935.10 480
8935.99 423
8936.89 424
8937.78 437
8938.67 461
8939.56 492
8940.46 436
8941.35 380
8942.24 454
8943.13 422
8944.03 444
8944.92 413
8945.81 448
8946.70 466
8947.60 445
8948.49 403
8949.38 430
8950.28 478
8951.17 456
8952.06 500
8952.96 455
8953.85 428
8954.74 425
8955.64 466
8956.53 384
8957.42 393
8958.32 445
8959.21 457
8960.10 469
8961.00 475
8961.89 486
8962.78 414
8963.68 459
8964.57 428
8965.46 427
8966.36 435
8967.25 488
8968.15 512
8969.04 422
8969.93 441
8970.83 461
8971.72 474
8972.62 449
8973.51 469
8974.41 453
8975.30 456
8976.19 447
8977.09 428
8977.98 460
8978.88 459
8979.77 446
8980.67 484
8981.56 432
8982.46 424
8983.35 434
8984.25 433
8985.14 411
8986.03 424
8986.93 455
8987.82 393
8988.72 454
8989.61 393
8990.51 430
8991.40 382
8992.30 380
8993.19 416
8994.09 432
8994.99 413
8995.88 439
8996.78 455
8997.67 370
8998.57 368
8999.46 395
9000.36 386
9001.25 398
9002.15 437
9003.04 442
9003.94 418
9004.84 420
9005.73 383
9006.63 377
9007.52 433
9008.42 371
9009.32 395
9010.21 405
9011.11 426
9012.00 428
9012.90 367
9013.80 384
9014.69 399
9015.59 368
9016.49 366
9017.38 389
9018.28 354
9019.17 376
9020.07 385
9020.97 383
9021.86 409
9022.76 427
9023.66 415
9024.55 364
9025.45 431
9026.35 363
9027.25 345
9028.14 404
9029.04 402
9029.94 391
9030.83 438
9031.73 333
9032.63 378
9033.52 441
9034.42 407
9035.32 431
9036.22 435
9037.11 448
9038.01 362
9038.91 382
9039.81 395
9040.70 406
9041.60 386
9042.50 392
9043.40 385
9044.29 388
9045.19 392
9046.09 362
9046.99 410
9047.89 451
9048.78 423
9049.68 405
9050.58 413
9051.48 398
9052.38 398
9053.27 406
9054.17 401
9055.07 368
9055.97 348
9056.87 367
9057.77 402
9058.66 361
9059.56 362
9060.46 434
9061.36 496
9062.26 371
9063.16 338
9064.06 394
9064.95 392
9065.85 459
9066.75 364
9067.65 396
9068.55 436
9069.45 374
9070.35 446
9071.25 398
9072.15 447
9073.05 414
9073.94 397
9074.84 371
9075.74 375
9076.64 467
9077.54 432
9078.44 406
9079.34 410
9080.24 371
9081.14 412
9082.04 387
9082.94 418
9083.84 448
9084.74 354
9085.64 341
9086.54 365
9087.44 388
9088.34 409
9089.24 433
9090.14 455
9091.04 401
9091.94 393
9092.84 385
9093.74 382
9094.64 325
9095.54 367
9096.44 356
9097.34 382
9098.24 452
9099.14 390
9100.04 375
9100.94 393
9101.84 395
9102.74 401
9103.64 364
9104.54 383
9105.44 366
9106.35 323
9107.25 405
9108.15 416
9109.05 366
9109.95 359
9110.85 408
9111.75 393
9112.65 360
9113.55 423
9114.46 334
9115.36 343
9116.26 351
9117.16 372
9118.06 348
9118.96 384
9119.86 389
9120.76 377
9121.67 421
9122.57 365
9123.47 364
9124.37 348
9125.27 349
9126.17 357
9127.08 372
9127.98 321
9128.88 311
9129.78 350
9130.68 417
9131.59 364
9132.49 380
9133.39 401
9134.29 387
9135.20 364
9136.10 383
9137.00 342
9137.90 374
9138.80 347
9139.71 417
9140.61 380
9141.51 425
9142.41 392
9143.32 341
9144.22 420
9145.12 384
9146.03 430
9146.93 367
9147.83 356
9148.73 406
9149.64 389
9150.54 377
9151.44 431
9152.35 411
9153.25 362
9154.15 424
9155.06 427
9155.96 368
9156.86 355
9157.77 330
9158.67 317
9159.57 338
9160.48 343
9161.38 373
9162.28 333
9163.19 403
9164.09 337
9164.99 370
9165.90 376
9166.80 361
9167.71 365
9168.61 474
9169.51 406
9170.42 399
9171.32 427
9172.23 400
9173.13 421
9174.03 366
9174.94 387
9175.84 368
9176.75 394
9177.65 381
9178.56 360
9179.46 350
9180.36 413
9181.27 420
9182.17 397
9183.08 414
9183.98 388
9184.89 395
9185.79 379
9186.70 411
9187.60 408
9188.51 386
9189.41 390
9190.32 342
9191.22 376
9192.13 391
9193.03 354
9193.94 359
9194.84 419
9195.75 384
9196.65 408
9197.56 419
9198.46 362
9199.37 381
9200.27 408
9201.18 448
9202.09 482
9202.99 467
9203.90 467
9204.80 464
9205.71 456
9206.61 425
9207.52 425
9208.43 390
9209.33 406
9210.24 409
9211.14 420
9212.05 404
9212.96 406
9213.86 396
9214.77 456
9215.67 457
9216.58 435
9217.49 469
9218.39 460
9219.30 490
9220.21 535
9221.11 415
9222.02 462
9222.93 421
9223.83 439
9224.74 436
9225.65 433
9226.55 405
9227.46 394
9228.37 374
9229.27 390
9230.18 407
9231.09 415
9231.99 425
9232.90 364
9233.81 388
9234.71 377
9235.62 394
9236.53 349
9237.44 367
9238.34 391
9239.25 380
9240.16 350
9241.07 351
9241.97 351
9242.88 354
9243.79 417
9244.70 392
9245.60 373
9246.51 371
9247.42 364
9248.33 336
9249.24 327
9250.14 314
9251.05 360
9251.96 353
9252.87 379
9253.78 396
9254.68 385
9255.59 359
9256.50 413
9257.41 378
9258.32 351
9259.22 377
9260.13 388
9261.04 408
9261.95 436
9262.86 390
9263.77 320
9264.68 365
9265.58 347
9266.49 328
9267.40 328
9268.31 346
9269.22 361
9270.13 326
9271.04 391
9271.95 377
9272.86 357
9273.76 360
9274.67 383
9275.58 370
9276.49 401
9277.40 372
9278.31 351
9279.22 333
9280.13 396
9281.04 381
9281.95 337
9282.86 353
9283.77 390
9284.68 342
9285.59 431
9286.50 462
9287.41 418
9288.32 398
9289.23 382
9290.14 416
9291.05 365
9291.96 377
9292.87 381
9293.78 325
9294.69 339
9295.60 372
9296.51 389
9297.42 366
9298.33 386
9299.24 394
9300.15 394
9301.06 384
9301.97 415
9302.88 409
9303.79 427
9304.70 421
9305.61 390
9306.52 400
9307.43 393
9308.34 431
9309.25 429
9310.16 367
9311.08 395
9311.99 439
9312.90 413
9313.81 392
9314.72 396
9315.63 380
9316.54 340
9317.45 425
9318.36 422
9319.28 405
9320.19 369
9321.10 357
9322.01 369
9322.92 363
9323.83 385
9324.74 346
9325.66 352
9326.57 395
9327.48 357
9328.39 407
9329.30 338
9330.21 323
9331.13 333
9332.04 391
9332.95 423
9333.86 367
9334.77 397
9335.69 377
9336.60 378
9337.51 395
9338.42 370
9339.34 353
9340.25 398
9341.16 426
9342.07 385
9342.98 392
9343.90 420
9344.81 388
9345.72 354
9346.64 384
9347.55 370
9348.46 360
9349.37 348
9350.29 365
9351.20 317
9352.11 383
9353.03 380
9353.94 345
9354.85 364
9355.76 336
9356.68 367
9357.59 404
9358.50 349
9359.42 378
9360.33 402
9361.24 470
9362.16 432
9363.07 377
9363.98 414
9364.90 354
9365.81 349
9366.72 345
9367.64 321
9368.55 354
9369.47 389
9370.38 348
9371.29 338
9372.21 360
9373.12 382
9374.04 393
9374.95 414
9375.86 418
9376.78 388
9377.69 385
9378.61 387
9379.52 420
9380.43 370
9381.35 424
9382.26 382
9383.18 396
9384.09 380
9385.01 398
9385.92 433
9386.84 395
9387.75 394
9388.67 404
9389.58 426
9390.49 440
9391.41 401
9392.32 431
9393.24 420
9394.15 444
9395.07 483
9395.98 455
9396.90 477
9397.81 526
9398.73 497
9399.65 507
9400.56 473
9401.48 479
9402.39 503
9403.31 442
9404.22 435
9405.14 451
9406.05 458
9406.97 428
9407.88 429
9408.80 401
9409.72 433
9410.63 372
9411.55 395
9412.46 428
9413.38 478
9414.30 379
9415.21 379
9416.13 337
9417.04 365
9417.96 369
9418.88 405
9419.79 429
9420.71 412
9421.62 386
9422.54 445
9423.46 425
9424.37 392
9425.29 420
9426.21 433
9427.12 475
9428.04 479
9428.96 435
9429.87 425
9430.79 424
9431.71 474
9432.62 459
9433.54 413
9434.46 437
9435.37 395
9436.29 392
9437.21 483
9438.13 476
9439.04 466
9439.96 502
9440.88 500
9441.79 426
9442.71 460
9443.63 464
9444.55 416
9445.46 443
9446.38 465
9447.30 439
9448.22 458
9449.13 454
9450.05 451
9450.97 504
9451.89 463
9452.81 513
9453.72 503
9454.64 634
9455.56 600
9456.48 638
9457.40 614
9458.31 604
9459.23 581
9460.15 563
9461.07 514
9461.99 523
9462.90 502
9463.82 462
9464.74 433
9465.66 519
9466.58 466
9467.50 440
9468.42 438
9469.33 479
9470.25 448
9471.17 448
9472.09 489
9473.01 454
9473.93 455
9474.85 474
9475.77 505
9476.68 492
9477.60 455
9478.52 486
9479.44 456
9480.36 464
9481.28 404
9482.20 503
9483.12 473
9484.04 492
9484.96 450
9485.88 477
9486.80 466
9487.72 452
9488.64 481
9489.56 484
9490.48 473
9491.39 483
9492.31 477
9493.23 475
9494.15 417
9495.07 497
9495.99 527
9496.91 475
9497.83 435
9498.75 460
9499.67 466
9500.59 415
9501.51 418
9502.43 451
9503.36 465
9504.28 463
9505.20 511
9506.12 471
9507.04 444
9507.96 481
9508.88 490
9509.80 468
9510.72 420
9511.64 400
9512.56 461
9513.48 487
9514.40 453
9515.32 441
9516.24 468
9517.16 563
9518.09 661
9519.01 570
9519.93 539
9520.85 545
9521.77 552
9522.69 561
9523.61 543
9524.53 499
9525.46 469
9526.38 497
9527.30 527
9528.22 520
9529.14 608
9530.06 584
9530.98 600
9531.91 659
9532.83 797
9533.75 860
9534.67 1005
9535.59 1039
9536.52 1036
9537.44 946
9538.36 948
9539.28 907
9540.20 856
9541.13 799
9542.05 768
9542.97 717
9543.89 579
9544.81 612
9545.74 581
9546.66 611
9547.58 588
9548.50 586
9549.43 611
9550.35 549
9551.27 526
9552.19 507
9553.12 515
9554.04 516
9554.96 546
9555.89 553
9556.81 553
9557.73 495
9558.65 469
9559.58 518
9560.50 649
9561.42 600
9562.35 575
9563.27 585
9564.19 540
9565.12 574
9566.04 546
9566.96 632
9567.89 558
9568.81 512
9569.73 537
9570.66 571
9571.58 479
9572.50 495
9573.43 549
9574.35 503
9575.28 471
9576.20 480
9577.12 496
9578.05 504
9578.97 477
9579.89 522
9580.82 527
9581.74 489
9582.67 490
9583.59 470
9584.52 450
9585.44 476
9586.36 483
9587.29 454
9588.21 409
9589.14 489
9590.06 460
9590.99 439
9591.91 394
9592.84 422
9593.76 477
9594.68 500
9595.61 503
9596.53 495
9597.46 475
9598.38 435
9599.31 463
9600.23 514
9601.16 504
9602.08 521
9603.01 517
9603.93 557
9604.86 540
9605.78 477
9606.71 479
9607.64 503
9608.56 521
9609.49 504
9610.41 536
9611.34 527
9612.26 552
9613.19 527
9614.11 499
9615.04 542
9615.97 546
9616.89 546
9617.82 524
9618.74 550
9619.67 542
9620.59 551
9621.52 530
9622.45 528
9623.37 587
9624.30 593
9625.22 608
9626.15 575
9627.08 566
9628.00 620
9628.93 632
9629.86 601
9630.78 614
9631.71 531
9632.64 610
9633.56 642
9634.49 569
9635.42 645
9636.34 655
9637.27 725
9638.20 694
9639.12 679
9640.05 625
9640.98 702
9641.90 702
9642.83 698
9643.76 719
9644.69 779
9645.61 773
9646.54 759
9647.47 776
9648.39 850
9649.32 803
9650.25 833
9651.18 911
9652.10 985
9653.03 956
9653.96 997
9654.89 911
9655.81 928
9656.74 854
9657.67 879
9658.60 842
9659.53 801
9660.45 743
9661.38 751
9662.31 771
9663.24 778
9664.16 778
9665.09 696
9666.02 719
9666.95 750
9667.88 760
9668.81 704
9669.73 790
9670.66 866
9671.59 797
9672.52 786
9673.45 833
9674.38 787
9675.31 840
9676.23 855
9677.16 798
9678.09 802
9679.02 870
9679.95 774
9680.88 842
9681.81 920
9682.74 871
9683.66 908
9684.59 858
9685.52 877
9686.45 862
9687.38 941
9688.31 904
9689.24 915
9690.17 942
9691.10 902
9692.03 873
9692.96 973
9693.89 999
9694.82 988
9695.75 1070
9696.68 1046
9697.60 1080
9698.53 1227
9699.46 1400
9700.39 1332
9701.32 1345
9702.25 1393
9703.18 1398
9704.11 1330
9705.04 1334
9705.97 1241
9706.90 1208
9707.83 1185
9708.76 1127
9709.69 1057
9710.62 983
9711.56 941
9712.49 945
9713.42 934
9714.35 977
9715.28 1021
9716.21 1062
9717.14 1052
9718.07 1054
9719.00 1023
9719.93 918
9720.86 886
9721.79 869
9722.72 900
9723.65 930
9724.58 913
9725.52 953
9726.45 834
9727.38 817
9728.31 836
9729.24 813
9730.17 868
9731.10 794
9732.03 854
9732.97 912
9733.90 926
9734.83 947
9735.76 898
9736.69 862
9737.62 865
9738.55 839
9739.49 795
9740.42 802
9741.35 762
9742.28 789
9743.21 767
9744.15 790
9745.08 761
9746.01 684
9746.94 656
9747.87 725
9748.81 771
9749.74 723
9750.67 782
9751.60 750
9752.53 699
9753.47 668
9754.40 711
9755.33 741
9756.26 711
9757.20 725
9758.13 722
9759.06 651
9759.99 604
9760.93 682
9761.86 786
9762.79 757
9763.73 672
9764.66 702
9765.59 667
9766.52 737
9767.46 648
9768.39 668
9769.32 684
9770.26 700
9771.19 707
9772.12 702
9773.06 655
9773.99 690
9774.92 671
9775.86 669
9776.79 706
9777.72 775
9778.66 774
9779.59 790
9780.52 766
9781.46 834
9782.39 843
9783.33 845
9784.26 852
9785.19 926
9786.13 880
9787.06 954
9787.99 795
9788.93 811
9789.86 787
9790.80 757
9791.73 740
9792.67 754
9793.60 751
9794.53 690
9795.47 718
9796.40 685
9797.34 651
9798.27 728
9799.21 813
9800.14 807
9801.08 712
9802.01 793
9802.94 819
9803.88 746
9804.81 721
9805.75 735
9806.68 698
9807.62 701
9808.55 627
9809.49 588
9810.42 549
9811.36 571
9812.29 602
9813.23 612
9814.16 553
9815.10 629
9816.04 647
9816.97 569
9817.91 593
9818.84 607
9819.78 581
9820.71 536
9821.65 534
9822.58 545
9823.52 587
9824.46 542
9825.39 575
9826.33 536
9827.26 506
9828.20 521
9829.14 586
9830.07 549
9831.01 530
9831.94 568
9832.88 587
9833.82 559
9834.75 575
9835.69 587
9836.62 541
9837.56 561
9838.50 541
9839.43 579
9840.37 538
9841.31 517
9842.24 535
9843.18 565
9844.12 582
9845.05 593
9845.99 517
9846.93 560
9847.86 595
9848.80 602
9849.74 562
9850.67 577
9851.61 536
9852.55 545
9853.49 593
9854.42 560
9855.36 619
9856.30 565
9857.23 600
9858.17 586
9859.11 525
9860.05 561
9860.98 551
9861.92 552
9862.86 624
9863.80 575
9864.73 575
9865.67 514
9866.61 593
9867.55 656
9868.49 594
9869.42 545
9870.36 549
9871.30 556
9872.24 569
9873.18 541
9874.11 516
9875.05 590
9875.99 565
9876.93 575
9877.87 546
9878.81 494
9879.74 570
9880.68 518
9881.62 580
9882.56 529
9883.50 533
9884.44 553
9885.37 543
9886.31 500
9887.25 566
9888.19 558
9889.13 542
9890.07 483
9891.01 535
9891.95 487
9892.89 536
9893.82 520
9894.76 464
9895.70 476
9896.64 435
9897.58 457
9898.52 431
9899.46 478
9900.40 453
9901.34 462
9902.28 503
9903.22 482
9904.16 474
9905.10 433
9906.04 471
9906.98 516
9907.92 505
9908.86 521
9909.80 520
9910.73 509
9911.67 507
9912.61 490
9913.55 578
9914.49 544
9915.43 526
9916.38 507
9917.32 547
9918.26 576
9919.20 548
9920.14 477
9921.08 509
9922.02 535
9922.96 526
9923.90 547
9924.84 537
9925.78 672
9926.72 685
9927.66 742
9928.60 852
9929.54 922
9930.48 968
9931.42 919
9932.36 897
9933.30 862
9934.25 763
9935.19 759
9936.13 668
9937.07 706
9938.01 609
9938.95 599
9939.89 538
9940.83 567
9941.78 496
9942.72 510
9943.66 522
9944.60 530
9945.54 559
9946.48 452
9947.42 504
9948.37 552
9949.31 532
9950.25 435
9951.19 441
9952.13 505
9953.07 467
9954.02 452
9954.96 466
9955.90 450
9956.84 520
9957.78 450
9958.73 453
9959.67 476
9960.61 471
9961.55 518
9962.50 418
9963.44 439
9964.38 428
9965.32 413
9966.27 444
9967.21 471
9968.15 457
9969.09 471
9970.04 420
9970.98 471
9971.92 456
9972.86 393
9973.81 403
9974.75 419
9975.69 409
9976.64 423
9977.58 448
9978.52 440
9979.46 437
9980.41 427
9981.35 378
9982.29 419
9983.24 412
9984.18 415
9985.12 437
9986.07 434
9987.01 420
9987.95 408
9988.90 428
9989.84 379
9990.79 383
9991.73 415
9992.67 408
9993.62 418
9994.56 380
9995.50 433
9996.45 409
9997.39 388
9998.34 381
9999.28 394
10000.22 396
10001.17 379
10002.11 394
10003.06 383
10004.00 384
10004.95 410
10005.89 417
10006.83 374
10007.78 403
10008.72 437
10009.67 381
10010.61 384
10011.56 402
10012.50 396
10013.45 422
10014.39 420
10015.34 429
10016.28 446
10017.23 445
10018.17 395
10019.12 402
10020.06 386
10021.01 367
10021.95 423
10022.90 435
10023.84 423
10024.79 397
10025.73 445
10026.68 410
10027.62 441
10028.57 411
10029.51 416
10030.46 436
10031.40 364
10032.35 415
10033.30 456
10034.24 433
10035.19 382
10036.13 423
10037.08 363
10038.03 374
10038.97 370
10039.92 347
10040.86 384
10041.81 411
10042.76 375
10043.70 375
10044.65 406
10045.59 372
10046.54 398
10047.49 410
10048.43 403
10049.38 367
10050.33 363
10051.27 394
10052.22 381
10053.17 378
10054.11 399
10055.06 372
10056.01 362
10056.95 364
10057.90 373
10058.85 406
10059.79 409
10060.74 422
10061.69 373
10062.63 347
10063.58 336
10064.53 369
10065.48 400
10066.42 381
10067.37 350
10068.32 472
10069.26 376
10070.21 402
10071.16 405
10072.11 407
10073.05 354
10074.00 403
10074.95 380
10075.90 345
10076.84 374
10077.79 420
10078.74 361
10079.69 372
10080.64 362
10081.58 375
10082.53 357
10083.48 392
10084.43 358
10085.38 323
10086.32 374
10087.27 357
10088.22 346
10089.17 369
10090.12 333
10091.07 320
10092.01 367
10092.96 321
10093.91 346
10094.86 385
10095.81 377
10096.76 418
10097.71 351
10098.65 374
10099.60 376
10100.55 385
10101.50 358
10102.45 346
10103.40 336
10104.35 345
10105.30 332
10106.25 344
10107.20 359
10108.14 366
10109.09 414
10110.04 464
10110.99 365
10111.94 329
10112.89 385
10113.84 352
10114.79 375
10115.74 341
10116.69 418
10117.64 377
10118.59 360
10119.54 357
10120.49 393
10121.44 343
10122.39 338
10123.34 338
10124.29 338
10125.24 327
10126.19 329
10127.14 341
10128.09 326
10129.04 319
10129.99 388
10130.94 319
10131.89 338
10132.84 342
10133.79 343
10134.74 368
10135.69 372
10136.64 362
10137.59 311
10138.54 342
10139.49 357
10140.44 326
10141.39 344
10142.34 355
10143.30 383
10144.25 359
10145.20 374
10146.15 324
10147.10 361
10148.05 363
10149.00 349
10149.95 342
10150.90 342
10151.86 368
10152.81 359
10153.76 359
10154.71 355
10155.66 352
10156.61 373
10157.56 366
10158.52 376
10159.47 346
10160.42 346
10161.37 339
10162.32 345
10163.27 409
10164.23 341
10165.18 376
10166.13 356
10167.08 341
10168.03 360
10168.99 360
10169.94 342
10170.89 377
10171.84 410
10172.79 400
10173.75 349
10174.70 364
10175.65 402
10176.60 434
10177.56 355
10178.51 398
10179.46 405
10180.41 393
10181.37 387
10182.32 401
10183.27 370
10184.22 412
10185.18 362
10186.13 366
10187.08 374
10188.04 409
10188.99 430
10189.94 391
10190.89 413
10191.85 412
10192.80 407
10193.75 435
10194.71 482
10195.66 367
10196.61 435
10197.57 423
10198.52 471
10199.47 424
10200.43 442
10201.38 425
10202.34 478
10203.29 417
10204.24 457
10205.20 454
10206.15 473
10207.10 506
10208.06 494
10209.01 514
10209.97 543
10210.92 478
10211.87 515
10212.83 422
10213.78 448
10214.74 538
10215.69 449
10216.64 463
10217.60 477
10218.55 407
10219.51 440
10220.46 448
10221.42 433
10222.37 419
10223.33 405
10224.28 451
10225.24 459
10226.19 513
10227.14 419
10228.10 398
10229.05 426
10230.01 472
10230.96 447
10231.92 399
10232.87 452
10233.83 519
10234.78 579
10235.74 541
10236.70 509
10237.65 574
10238.61 682
10239.56 624
10240.52 645
10241.47 614
10242.43 585
10243.38 647
10244.34 541
10245.29 496
10246.25 491
10247.21 500
10248.16 475
10249.12 484
10250.07 430
10251.03 429
10251.98 442
10252.94 473
10253.90 463
10254.85 464
10255.81 494
10256.76 403
10257.72 411
10258.68 425
10259.63 434
10260.59 438
10261.55 452
10262.50 402
10263.46 409
10264.42 389
10265.37 389
10266.33 407
10267.29 387
10268.24 419
10269.20 353
10270.16 338
10271.11 400
10272.07 411
10273.03 344
10273.98 360
10274.94 387
10275.90 358
10276.85 414
10277.81 360
10278.77 367
10279.73 381
10280.68 386
10281.64 347
10282.60 397
10283.56 354
10284.51 314
10285.47 321
10286.43 349
10287.39 325
10288.34 362
10289.30 352
10290.26 350
10291.22 328
10292.17 331
10293.13 320
10294.09 353
10295.05 323
10296.01 351
10296.96 323
10297.92 315
10298.88 334
10299.84 331
10300.80 335
10301.75 367
10302.71 354
10303.67 336
10304.63 324
10305.59 343
10306.55 331
10307.51 368
10308.46 345
10309.42 362
10310.38 335
10311.34 378
10312.30 359
10313.26 361
10314.22 375
10315.18 353
10316.13 365
10317.09 345
10318.05 335
10319.01 333
10319.97 371
10320.93 376
10321.89 306
10322.85 329
10323.81 375
10324.77 328
10325.73 352
10326.69 403
10327.64 363
10328.60 370
10329.56 359
10330.52 360
10331.48 399
10332.44 378
10333.40 350
10334.36 396
10335.32 436
10336.28 440
10337.24 395
10338.20 337
10339.16 355
10340.12 330
10341.08 352
10342.04 354
10343.00 347
10343.96 335
10344.92 338
10345.88 381
10346.84 328
10347.80 279
10348.76 303
10349.72 298
10350.69 331
10351.65 341
10352.61 343
10353.57 315
10354.53 316
10355.49 370
10356.45 376
10357.41 340
10358.37 360
10359.33 327
10360.29 307
10361.25 345
10362.22 333
10363.18 303
10364.14 357
10365.10 315
10366.06 309
10367.02 317
10367.98 341
10368.94 349
10369.91 372
10370.87 324
10371.83 286
10372.79 331
10373.75 270
10374.71 367
10375.67 367
10376.64 307
10377.60 340
10378.56 310
10379.52 358
10380.48 312
10381.45 374
10382.41 342
10383.37 346
10384.33 321
10385.29 305
10386.26 313
10387.22 321
10388.18 329
10389.14 290
10390.11 305
10391.07 311
10392.03 336
10392.99 349
10393.96 347
10394.92 299
10395.88 332
10396.84 342
10397.81 333
10398.77 341
10399.73 309
10400.69 315
10401.66 350
10402.62 355
10403.58 349
10404.55 351
10405.51 357
10406.47 419
10407.44 406
10408.40 355
10409.36 354
10410.33 331
10411.29 307
10412.25 307
10413.22 320
10414.18 318
10415.14 329
10416.11 352
10417.07 367
10418.03 416
10419.00 475
10419.96 513
10420.93 538
10421.89 517
10422.85 549
10423.82 560
10424.78 534
10425.74 530
10426.71 497
10427.67 448
10428.64 440
10429.60 373
10430.57 383
10431.53 436
10432.49 421
10433.46 377
10434.42 377
10435.39 370
10436.35 362
10437.32 345
10438.28 373
10439.25 342
10440.21 367
10441.18 345
10442.14 298
10443.10 302
10444.07 345
10445.03 380
10446.00 345
10446.96 335
10447.93 247
10448.89 305
10449.86 324
10450.83 310
10451.79 337
10452.76 310
10453.72 304
10454.69 345
10455.65 365
10456.62 364
10457.58 319
10458.55 344
10459.51 320
10460.48 323
10461.45 311
10462.41 326
10463.38 358
10464.34 291
10465.31 315
10466.27 312
10467.24 308
10468.21 307
10469.17 292
10470.14 326
10471.10 352
10472.07 317
10473.04 297
10474.00 324
10474.97 343
10475.94 324
10476.90 295
10477.87 294
10478.83 286
10479.80 296
10480.77 293
10481.73 333
10482.70 328
10483.67 295
10484.63 324
10485.60 371
10486.57 310
10487.54 258
10488.50 321
10489.47 300
10490.44 268
10491.40 275
10492.37 289
10493.34 303
10494.30 316
10495.27 240
10496.24 306
10497.21 355
10498.17 306
10499.14 283
10500.11 256
10501.08 245
10502.04 309
10503.01 313
10503.98 319
10504.95 328
10505.91 296
10506.88 333
10507.85 324
10508.82 339
10509.79 318
10510.75 288
10511.72 310
10512.69 309
10513.66 283
10514.63 304
10515.59 302
10516.56 307
10517.53 289
10518.50 292
10519.47 317
10520.44 286
10521.40 328
10522.37 374
10523.34 339
10524.31 289
10525.28 332
10526.25 303
10527.22 294
10528.18 327
10529.15 328
10530.12 321
10531.09 311
10532.06 296
10533.03 306
10534.00 295
10534.97 336
10535.94 328
10536.91 314
10537.87 278
10538.84 294
10539.81 320
10540.78 293
10541.75 338
10542.72 345
10543.69 338
10544.66 358
10545.63 372
10546.60 357
10547.57 352
10548.54 351
10549.51 330
10550.48 344
10551.45 329
10552.42 350
10553.39 341
10554.36 346
10555.33 303
10556.30 359
10557.27 349
10558.24 398
10559.21 375
10560.18 431
10561.15 450
10562.12 502
10563.09 574
10564.06 554
10565.03 579
10566.00 549
10566.97 557
10567.94 508
10568.91 456
10569.88 423
10570.85 380
10571.82 357
10572.80 394
10573.77 328
10574.74 335
10575.71 364
10576.68 364
10577.65 362
10578.62 326
10579.59 352
10580.56 309
10581.54 329
10582.51 363
10583.48 317
10584.45 364
10585.42 375
10586.39 345
10587.36 351
10588.33 317
10589.31 344
10590.28 369
10591.25 370
10592.22 381
10593.19 426
10594.16 397
10595.14 363
10596.11 373
10597.08 339
10598.05 322
10599.02 371
10600.00 391
10600.97 346
10601.94 305
10602.91 347
10603.89 380
10604.86 347
10605.83 316
10606.80 327
10607.77 272
10608.75 303
10609.72 323
10610.69 335
10611.66 344
10612.64 306
10613.61 313
10614.58 311
10615.56 314
10616.53 342
10617.50 319
10618.47 355
10619.45 316
10620.42 302
10621.39 344
10622.37 379
10623.34 384
10624.31 401
10625.29 326
10626.26 322
10627.23 334
10628.21 320
10629.18 351
10630.15 362
10631.13 316
10632.10 352
10633.07 319
10634.05 345
10635.02 367
10635.99 398
10636.97 367
10637.94 359
10638.92 422
10639.89 471
10640.86 476
10641.84 472
10642.81 458
10643.79 456
10644.76 452
10645.73 476
10646.71 451
10647.68 442
10648.66 375
10649.63 349
10650.61 390
10651.58 371
10652.55 429
10653.53 378
10654.50 317
10655.48 354
10656.45 342
10657.43 364
10658.40 352
10659.38 326
10660.35 348
10661.33 336
10662.30 324
10663.28 318
10664.25 327
10665.23 356
10666.20 303
10667.18 328
10668.15 314
10669.13 367
10670.10 360
10671.08 332
10672.05 354
10673.03 339
10674.00 372
10674.98 341
10675.96 301
10676.93 290
10677.91 296
10678.88 325
10679.86 309
10680.83 322
10681.81 360
10682.79 369
10683.76 358
10684.74 331
10685.71 360
10686.69 356
10687.67 333
10688.64 291
10689.62 304
10690.59 351
10691.57 297
10692.55 355
10693.52 321
10694.50 332
10695.48 334
10696.45 299
10697.43 277
10698.41 304
10699.38 315
10700.36 322
10701.34 312
10702.31 314
10703.29 288
10704.27 283
10705.24 327
10706.22 265
10707.20 266
10708.17 307
10709.15 306
10710.13 297
10711.10 280
10712.08 286
10713.06 296
10714.04 277
10715.01 247
10715.99 229
10716.97 309
10717.95 291
10718.92 300
10719.90 266
10720.88 288
10721.86 337
10722.83 314
10723.81 321
10724.79 293
10725.77 326
10726.75 334
10727.72 315
10728.70 285
10729.68 287
10730.66 271
10731.64 312
10732.61 317
10733.59 294
10734.57 284
10735.55 301
10736.53 301
10737.51 258
10738.48 239
10739.46 305
10740.44 328
10741.42 302
10742.40 270
10743.38 295
10744.35 323
10745.33 312
10746.31 304
10747.29 277
10748.27 257
10749.25 281
10750.23 319
10751.21 242
10752.19 304
10753.17 297
10754.14 308
10755.12 329
10756.10 279
10757.08 303
10758.06 268
10759.04 273
10760.02 212
10761.00 262
10761.98 291
10762.96 263
10763.94 252
10764.92 251
10765.90 292
10766.88 313
10767.86 316
10768.84 291
10769.82 262
10770.80 254
10771.78 227
10772.76 242
10773.74 289
10774.72 279
10775.70 269
10776.68 279
10777.66 248
10778.64 285
10779.62 286
10780.60 239
10781.58 276
10782.56 271
10783.54 287
10784.52 272
10785.50 241
10786.48 291
10787.46 267
10788.44 263
10789.42 271
10790.40 300
10791.38 295
10792.36 250
10793.35 250
10794.33 261
10795.31 285
10796.29 264
10797.27 294
10798.25 250
10799.23 272
10800.21 260
10801.19 270
10802.18 261
10803.16 280
10804.14 292
10805.12 267
10806.10 302
10807.08 300
10808.06 282
10809.05 232
10810.03 255
10811.01 274
10811.99 234
10812.97 289
10813.96 276
10814.94 232
10815.92 222
10816.90 204
10817.88 250
10818.87 271
10819.85 281
10820.83 271
10821.81 288
10822.79 307
10823.78 283
10824.76 286
10825.74 291
10826.72 305
10827.71 314
10828.69 263
10829.67 234
10830.65 314
10831.64 289
10832.62 267
10833.60 268
10834.58 270
10835.57 303
10836.55 276
10837.53 232
10838.52 227
10839.50 259
10840.48 279
10841.47 262
10842.45 225
10843.43 266
10844.41 269
10845.40 307
10846.38 272
10847.36 229
10848.35 255
10849.33 318
10850.32 334
10851.30 287
10852.28 286
10853.27 257
10854.25 262
10855.23 256
10856.22 268
10857.20 254
10858.18 291
10859.17 326
10860.15 284
10861.14 273
10862.12 255
10863.10 261
10864.09 271
10865.07 275
10866.06 305
10867.04 305
10868.03 327
10869.01 319
10869.99 352
10870.98 333
10871.96 289
10872.95 328
10873.93 286
10874.92 301
10875.90 278
10876.89 276
10877.87 298
10878.86 276
10879.84 304
10880.83 270
10881.81 279
10882.80 326
10883.78 326
10884.77 284
10885.75 329
10886.74 331
10887.72 301
10888.71 301
10889.69 307
10890.68 352
10891.66 346
10892.65 381
10893.63 322
10894.62 344
10895.60 379
10896.59 321
10897.58 328
10898.56 328
10899.55 328
10900.53 316
10901.52 323
10902.50 314
10903.49 296
10904.48 326
10905.46 314
10906.45 334
10907.44 331
10908.42 372
10909.41 335
10910.39 352
10911.38 340
10912.37 373
10913.35 322
10914.34 364
10915.33 382
10916.31 423
10917.30 360
10918.29 356
10919.27 319
10920.26 375
10921.25 350
10922.23 369
10923.22 421
10924.21 398
10925.19 344
10926.18 348
10927.17 362
10928.15 374
10929.14 383
10930.13 348
10931.11 383
10932.10 366
10933.09 391
10934.08 387
10935.06 401
10936.05 444
10937.04 448
10938.03 400
10939.01 408
10940.00 440
10940.99 455
10941.98 466
10942.96 441
10943.95 420
10944.94 432
10945.93 413
10946.92 478
10947.90 464
10948.89 457
10949.88 444
10950.87 445
10951.86 454
10952.84 464
10953.83 525
10954.82 514
10955.81 531
10956.80 566
10957.79 533
10958.77 610
10959.76 650
10960.75 689
10961.74 699
10962.73 730
10963.72 721
10964.71 658
10965.69 655
10966.68 619
10967.67 598
10968.66 546
10969.65 560
10970.64 550
10971.63 511
10972.62 500
10973.61 466
10974.59 572
10975.58 516
10976.57 533
10977.56 510
10978.55 470
10979.54 498
10980.53 521
10981.52 600
10982.51 518
10983.50 533
10984.49 589
10985.48 563
10986.47 541
10987.46 581
10988.45 567
10989.44 569
10990.43 541
10991.42 560
10992.41 631
10993.40 573
10994.39 629
10995.38 607
10996.37 676
10997.36 701
10998.35 732
10999.34 857
11000.33 964
11001.32 965
11002.31 1099
11003.30 1195
11004.29 1020
11005.28 1000
11006.27 1061
11007.26 923
11008.25 887
11009.24 752
11010.23 654
11011.22 643
11012.21 633
11013.21 629
11014.20 627
11015.19 593
11016.18 567
11017.17 529
11018.16 486
11019.15 572
11020.14 533
11021.13 483
11022.13 493
11023.12 498
11024.11 460
11025.10 419
11026.09 422
11027.08 441
11028.07 484
11029.07 439
11030.06 476
11031.05 463
11032.04 397
11033.03 393
11034.02 408
11035.02 464
11036.01 447
11037.00 488
11037.99 483
11038.98 421
11039.98 418
11040.97 451
11041.96 440
11042.95 389
11043.94 407
11044.94 393
11045.93 374
11046.92 354
11047.91 398
11048.91 445
11049.90 380
11050.89 355
11051.88 377
11052.88 376
11053.87 325
11054.86 351
11055.86 361
11056.85 396
11057.84 384
11058.83 345
11059.83 376
11060.82 401
11061.81 409
11062.81 400
11063.80 385
11064.79 361
11065.79 346
11066.78 337
11067.77 329
11068.77 335
11069.76 377
11070.75 372
11071.75 377
11072.74 387
11073.73 338
11074.73 375
11075.72 334
11076.71 339
11077.71 351
11078.70 369
11079.70 356
11080.69 362
11081.68 348
11082.68 387
11083.67 400
11084.67 363
11085.66 368
11086.65 345
11087.65 344
11088.64 323
11089.64 364
11090.63 336
11091.63 385
11092.62 337
11093.62 375
11094.61 362
11095.60 352
11096.60 378
11097.59 347
11098.59 321
11099.58 329
11100.58 365
11101.57 331
11102.57 323
11103.56 310
11104.56 309
11105.55 341
11106.55 336
11107.54 348
11108.54 363
11109.53 322
11110.53 394
11111.52 338
11112.52 306
11113.51 320
11114.51 310
11115.51 331
11116.50 360
11117.50 354
11118.49 288
11119.49 349
11120.48 331
11121.48 360
11122.48 335
11123.47 349
11124.47 380
11125.46 348
11126.46 340
11127.45 383
11128.45 359
11129.45 352
11130.44 366
11131.44 392
11132.44 389
11133.43 373
11134.43 364
11135.42 380
11136.42 352
11137.42 338
11138.41 329
11139.41 335
11140.41 343
11141.40 316
11142.40 344
11143.40 358
11144.39 318
11145.39 332
11146.39 343
11147.38 340
11148.38 313
11149.38 342
11150.38 318
11151.37 341
11152.37 356
11153.37 344
11154.36 339
11155.36 315
11156.36 292
11157.36 301
11158.35 329
11159.35 297
11160.35 278
11161.35 329
11162.34 339
11163.34 334
11164.34 352
11165.34 311
11166.33 296
11167.33 306
11168.33 307
11169.33 299
11170.33 353
11171.32 309
11172.32 335
11173.32 329
11174.32 324
11175.32 362
11176.31 326
11177.31 302
11178.31 305
11179.31 270
11180.31 300
11181.31 293
11182.30 319
11183.30 324
11184.30 299
11185.30 276
11186.30 275
11187.30 289
11188.30 309
11189.30 280
11190.29 323
11191.29 319
11192.29 317
11193.29 324
11194.29 297
11195.29 299
11196.29 272
11197.29 289
11198.29 302
11199.29 260
11200.28 294
11201.28 291
11202.28 292
11203.28 277
11204.28 300
11205.28 284
11206.28 296
11207.28 309
11208.28 333
11209.28 315
11210.28 268
11211.28 309
11212.28 285
11213.28 253
11214.28 277
11215.28 277
11216.28 273
11217.28 304
11218.28 273
11219.28 274
11220.28 292
11221.28 279
11222.28 255
11223.28 253
11224.28 257
11225.28 271
11226.28 277
11227.28 280
11228.28 296
11229.28 323
11230.28 316
11231.28 284
11232.29 290
11233.29 294
11234.29 250
11235.29 254
11236.29 273
11237.29 274
11238.29 283
11239.29 302
11240.29 301
11241.29 291
11242.29 279
11243.30 278
11244.30 325
11245.30 336
11246.30 291
11247.30 295
11248.30 291
11249.30 314
11250.31 304
11251.31 288
11252.31 326
11253.31 317
11254.31 275
11255.31 309
11256.32 263
11257.32 265
11258.32 334
11259.32 317
11260.32 299
11261.33 298
11262.33 311
11263.33 323
11264.33 298
11265.33 283
11266.34 289
11267.34 328
11268.34 337
11269.34 334
11270.35 324
11271.35 313
11272.35 338
11273.35 272
11274.36 298
11275.36 331
11276.36 292
11277.36 322
11278.37 312
11279.37 290
11280.37 318
11281.37 347
11282.38 363
11283.38 363
11284.38 325
11285.39 345
11286.39 367
11287.39 331
11288.40 321
11289.40 274
11290.40 338
11291.41 336
11292.41 279
11293.41 313
11294.42 366
11295.42 338
11296.42 343
11297.43 312
11298.43 326
11299.43 340
11300.44 320
11301.44 336
11302.45 287
11303.45 294
11304.45 316
11305.46 288
11306.46 278
11307.47 295
11308.47 260
11309.47 324
11310.48 319
11311.48 307
11312.49 338
11313.49 334
11314.50 295
11315.50 315
11316.50 314
11317.51 276
11318.51 298
11319.52 328
11320.52 309
11321.53 308
11322.53 315
11323.54 385
11324.54 393
11325.55 370
11326.55 315
11327.56 359
11328.56 371
11329.57 308
11330.57 316
11331.58 327
11332.58 345
11333.59 335
11334.59 352
11335.60 335
11336.60 316
11337.61 340
11338.61 400
11339.62 448
11340.63 450
11341.63 437
11342.64 479
11343.64 488
11344.65 501
11345.65 464
11346.66 444
11347.67 443
11348.67 454
11349.68 399
11350.68 379
11351.69 343
11352.70 338
11353.70 310
11354.71 332
11355.71 349
11356.72 339
11357.73 328
11358.73 343
11359.74 314
11360.75 291
11361.75 358
11362.76 303
11363.76 302
11364.77 313
11365.78 273
11366.78 338
11367.79 269
11368.80 247
11369.81 314
11370.81 314
11371.82 311
11372.83 302
11373.83 293
11374.84 302
11375.85 303
11376.85 302
11377.86 321
11378.87 339
11379.88 291
11380.88 268
11381.89 312
11382.90 305
11383.91 304
11384.91 302
11385.92 270
11386.93 294
11387.94 292
11388.94 258
11389.95 284
11390.96 304
11391.97 327
11392.97 261
11393.98 288
11394.99 304
11396.00 276
11397.01 253
11398.01 275
11399.02 270
11400.03 283
11401.04 299
11402.05 255
11403.06 311
11404.06 290
11405.07 268
11406.08 311
11407.09 278
11408.10 254
11409.11 271
11410.12 269
11411.12 242
11412.13 278
11413.14 247
11414.15 271
11415.16 293
11416.17 280
11417.18 277
11418.19 309
11419.19 291
11420.20 321
11421.21 303
11422.22 308
11423.23 291
11424.24 331
11425.25 263
11426.26 298
11427.27 299
11428.28 268
11429.29 299
11430.30 294
11431.31 276
11432.32 281
11433.33 282
11434.34 304
11435.35 272
11436.36 271
11437.36 305
11438.37 301
11439.38 289
11440.39 312
11441.40 268
11442.41 293
11443.42 300
11444.43 278
11445.45 297
11446.46 274
11447.47 249
11448.48 275
11449.49 276
11450.50 273
11451.51 291
11452.52 257
11453.53 291
11454.54 264
11455.55 262
11456.56 278
11457.57 313
11458.58 287
11459.59 312
11460.60 273
11461.61 278
11462.63 258
11463.64 267
11464.65 244
11465.66 280
11466.67 281
11467.68 279
11468.69 315
11469.70 307
11470.71 278
11471.73 302
11472.74 296
11473.75 312
11474.76 282
11475.77 256
11476.78 266
11477.79 259
11478.81 278
11479.82 272
11480.83 262
11481.84 288
11482.85 335
11483.87 264
11484.88 270
11485.89 253
11486.90 284
11487.91 282
11488.93 273
11489.94 299
11490.95 283
11491.96 297
11492.97 289
11493.99 278
11495.00 285
11496.01 297
11497.02 293
11498.04 277
11499.05 244
11500.06 270
11501.07 299
11502.09 258
11503.10 267
11504.11 267
11505.13 300
11506.14 302
11507.15 296
11508.16 285
11509.18 281
11510.19 275
11511.20 323
11512.22 291
11513.23 316
11514.24 312
11515.26 264
11516.27 326
11517.28 336
11518.30 267
11519.31 250
11520.32 262
11521.34 272
11522.35 267
11523.36 307
11524.38 291
11525.39 277
11526.40 297
11527.42 337
11528.43 310
11529.45 339
11530.46 293
11531.47 287
11532.49 287
11533.50 297
11534.52 274
11535.53 284
11536.54 249
11537.56 286
11538.57 274
11539.59 298
11540.60 314
11541.62 302
11542.63 299
11543.65 344
11544.66 352
11545.67 298
11546.69 335
11547.70 346
11548.72 367
11549.73 306
11550.75 308
11551.76 349
11552.78 330
11553.79 334
11554.81 351
11555.82 331
11556.84 357
11557.85 407
11558.87 394
11559.88 380
11560.90 395
11561.91 433
11562.93 355
11563.95 409
11564.96 393
11565.98 382
11566.99 390
11568.01 400
11569.02 445
11570.04 444
11571.05 448
11572.07 426
11573.09 411
11574.10 423
11575.12 445
11576.13 451
11577.15 427
11578.17 452
11579.18 499
11580.20 500
11581.21 506
11582.23 497
11583.25 555
11584.26 572
11585.28 575
11586.30 628
11587.31 617
11588.33 601
11589.35 656
11590.36 700
11591.38 668
11592.40 641
11593.41 693
11594.43 777
11595.45 821
11596.46 935
11597.48 1070
11598.50 1159
11599.51 1378
11600.53 1500
11601.55 1598
11602.56 1586
11603.58 1584
11604.60 1596
11605.62 1502
11606.63 1421
11607.65 1331
11608.67 1124
11609.69 1048
11610.70 840
11611.72 777
11612.74 760
11613.76 734
11614.77 690
11615.79 585
11616.81 579
11617.83 642
11618.84 585
11619.86 573
11620.88 492
11621.90 502
11622.92 478
11623.93 447
11624.95 494
11625.97 496
11626.99 464
11628.01 484
11629.03 543
11630.04 514
11631.06 452
11632.08 444
11633.10 456
11634.12 479
11635.14 437
11636.15 423
11637.17 440
11638.19 414
11639.21 474
11640.23 469
11641.25 417
11642.27 444
11643.29 454
11644.30 379
11645.32 406
11646.34 365
11647.36 341
11648.38 364
11649.40 364
11650.42 392
11651.44 344
11652.46 323
11653.48 322
11654.50 293
11655.52 353
11656.54 341
11657.55 312
11658.57 281
11659.59 332
11660.61 324
11661.63 307
11662.65 285
11663.67 298
11664.69 291
11665.71 316
11666.73 308
11667.75 343
11668.77 322
11669.79 287
11670.81 314
11671.83 352
11672.85 318
11673.87 349
11674.89 350
11675.91 366
11676.93 292
11677.95 339
11678.98 345
11680.00 340
11681.02 346
11682.04 342
11683.06 351
11684.08 335
11685.10 384
11686.12 377
11687.14 341
11688.16 348
11689.18 374
11690.20 346
11691.22 376
11692.25 370
11693.27 380
11694.29 350
11695.31 327
11696.33 320
11697.35 331
11698.37 368
11699.39 314
11700.42 336
11701.44 359
11702.46 304
11703.48 321
11704.50 305
11705.52 319
11706.54 281
11707.57 335
11708.59 350
11709.61 346
11710.63 336
11711.65 280
11712.68 309
11713.70 360
11714.72 299
11715.74 322
11716.76 348
11717.79 287
11718.81 298
11719.83 297
11720.85 288
11721.88 296
11722.90 289
11723.92 292
11724.94 289
11725.97 339
11726.99 285
11728.01 270
11729.03 284
11730.06 291
11731.08 285
11732.10 288
11733.12 301
11734.15 292
11735.17 321
11736.19 267
11737.22 307
11738.24 293
11739.26 300
11740.29 332
11741.31 302
11742.33 311
11743.35 294
11744.38 354
11745.40 350
11746.43 274
11747.45 320
11748.47 306
11749.50 282
11750.52 311
11751.54 264
11752.57 254
11753.59 295
11754.61 276
11755.64 276
11756.66 275
11757.69 299
11758.71 335
11759.73 336
11760.76 282
11761.78 301
11762.81 318
11763.83 302
11764.85 265
11765.88 256
11766.90 249
11767.93 301
11768.95 292
11769.98 268
11771.00 258
11772.02 259
11773.05 291
11774.07 300
11775.10 282
11776.12 294
11777.15 258
11778.17 274
11779.20 242
11780.22 250
11781.25 268
11782.27 267
11783.30 263
11784.32 282
11785.35 289
11786.37 303
11787.40 266
11788.42 308
11789.45 262
11790.47 265
11791.50 284
11792.53 299
11793.55 277
11794.58 279
11795.60 236
11796.63 305
11797.65 289
11798.68 260
11799.70 262
11800.73 235
11801.76 291
11802.78 275
11803.81 262
11804.83 238
11805.86 233
11806.89 278
11807.91 216
11808.94 236
11809.96 268
11810.99 262
11812.02 239
11813.04 244
11814.07 249
11815.10 227
11816.12 232
11817.15 233
11818.18 236
11819.20 270
11820.23 255
11821.26 238
11822.28 261
11823.31 305
11824.34 251
11825.36 257
11826.39 272
11827.42 270
11828.44 252
11829.47 255
11830.50 296
11831.52 261
11832.55 276
11833.58 291
11834.61 321
11835.63 314
11836.66 261
11837.69 271
11838.72 245
11839.74 232
11840.77 241
11841.80 223
11842.83 246
11843.85 253
11844.88 249
11845.91 263
11846.94 244
11847.96 284
11848.99 236
11850.02 232
11851.05 259
11852.08 227
11853.10 232
11854.13 250
11855.16 278
11856.19 285
11857.22 305
11858.25 262
11859.27 251
11860.30 251
11861.33 267
11862.36 266
11863.39 251
11864.42 242
11865.44 296
11866.47 240
11867.50 279
11868.53 252
11869.56 242
11870.59 245
11871.62 266
11872.65 252
11873.68 262
11874.70 286
11875.73 250
11876.76 245
11877.79 265
11878.82 281
11879.85 243
11880.88 234
11881.91 242
11882.94 267
11883.97 265
11885.00 295
11886.03 330
11887.06 295
11888.09 255
11889.11 257
11890.14 278
11891.17 328
11892.20 304
11893.23 332
11894.26 259
11895.29 266
11896.32 272
11897.35 303
11898.38 302
11899.41 324
11900.44 310
11901.47 335
11902.50 345
11903.53 338
11904.56 331
11905.60 337
11906.63 362
11907.66 347
11908.69 320
11909.72 293
11910.75 339
11911.78 342
11912.81 336
11913.84 328
11914.87 299
11915.90 337
11916.93 334
11917.96 338
11918.99 327
11920.02 328
11921.06 321
11922.09 309
11923.12 367
11924.15 338
11925.18 355
11926.21 361
11927.24 315
11928.27 351
11929.31 378
11930.34 420
11931.37 441
11932.40 464
11933.43 379
11934.46 525
11935.49 533
11936.53 483
11937.56 509
11938.59 440
11939.62 349
11940.65 405
11941.69 386
11942.72 414
11943.75 373
11944.78 332
11945.81 366
11946.85 332
11947.88 338
11948.91 347
11949.94 305
11950.97 328
11952.01 314
11953.04 353
11954.07 269
11955.10 297
11956.14 270
11957.17 280
11958.20 322
11959.23 314
11960.27 311
11961.30 260
11962.33 273
11963.37 273
11964.40 253
11965.43 250
11966.46 316
11967.50 327
11968.53 278
11969.56 280
11970.60 314
11971.63 263
11972.66 279
11973.70 243
11974.73 302
11975.76 285
11976.80 309
11977.83 308
11978.86 283
11979.90 295
11980.93 297
11981.96 296
11983.00 300
11984.03 294
11985.07 239
11986.10 276
11987.13 286
11988.17 259
11989.20 248
11990.24 264
11991.27 280
11992.30 289
11993.34 281
11994.37 258
11995.41 305
11996.44 300
11997.48 278
11998.51 273
11999.54 320
12000.58 286
12001.61 277
12002.65 272
12003.68 276
12004.72 264
12005.75 283
12006.79 345
12007.82 292
12008.86 251
12009.89 274
12010.93 306
12011.96 294
12013.00 295
12014.03 347
12015.07 308
12016.10 301
12017.14 300
12018.17 332
12019.21 319
12020.24 341
12021.28 329
12022.31 358
12023.35 369
12024.38 352
12025.42 319
12026.45 288
12027.49 348
12028.53 304
12029.56 298
12030.60 316
12031.63 297
12032.67 283
12033.70 388
12034.74 372
12035.78 302
12036.81 320
12037.85 324
12038.88 316
12039.92 287
12040.96 307
12041.99 316
12043.03 319
12044.07 331
12045.10 331
12046.14 315
12047.18 309
12048.21 316
12049.25 294
12050.28 284
12051.32 292
12052.36 254
12053.39 270
12054.43 283
12055.47 278
12056.51 281
12057.54 289
12058.58 286
12059.62 291
12060.65 331
12061.69 294
12062.73 292
12063.76 324
12064.80 331
12065.84 296
12066.88 281
12067.91 294
12068.95 260
12069.99 254
12071.03 301
12072.06 287
12073.10 301
12074.14 305
12075.18 281
12076.21 284
12077.25 261
12078.29 316
12079.33 329
12080.37 321
12081.40 296
12082.44 254
12083.48 268
12084.52 294
12085.56 265
12086.59 311
12087.63 309
12088.67 306
12089.71 290
12090.75 349
12091.79 302
12092.82 302
12093.86 311
12094.90 305
12095.94 274
12096.98 289
12098.02 312
12099.06 304
12100.09 308
12101.13 291
12102.17 311
12103.21 319
12104.25 329
12105.29 306
12106.33 331
12107.37 333
12108.41 342
12109.45 310
12110.48 317
12111.52 298
12112.56 295
12113.60 270
12114.64 277
12115.68 254
12116.72 265
12117.76 323
12118.80 257
12119.84 327
12120.88 264
12121.92 251
12122.96 251
12124.00 303
12125.04 269
12126.08 260
12127.12 268
12128.16 255
12129.20 273
12130.24 240
12131.28 268
12132.32 279
12133.36 225
12134.40 234
12135.44 283
12136.48 250
12137.52 274
12138.56 248
12139.60 283
12140.64 286
12141.68 248
12142.72 242
12143.76 296
12144.80 243
12145.84 258
12146.88 233
12147.93 257
12148.97 247
12150.01 212
12151.05 225
12152.09 203
12153.13 202
12154.17 209
12155.21 228
12156.25 241
12157.29 220
12158.34 247
12159.38 277
12160.42 250
12161.46 234
12162.50 233
12163.54 258
12164.58 255
12165.63 239
12166.67 227
12167.71 266
12168.75 239
12169.79 225
12170.83 261
12171.88 225
12172.92 237
12173.96 207
12175.00 279
12176.04 237
12177.09 234
12178.13 226
12179.17 244
12180.21 247
12181.25 204
12182.30 241
12183.34 247
12184.38 258
12185.42 266
12186.47 248
12187.51 232
12188.55 232
12189.59 263
12190.64 220
12191.68 242
12192.72 242
12193.77 227
12194.81 220
12195.85 274
12196.89 292
12197.94 257
12198.98 266
12200.02 219
12201.07 247
12202.11 234
12203.15 262
12204.20 258
12205.24 240
12206.28 269
12207.33 261
12208.37 254
12209.41 244
12210.46 254
12211.50 250
12212.54 236
12213.59 252
12214.63 261
12215.67 287
12216.72 258
12217.76 241
12218.81 297
12219.85 311
12220.89 277
12221.94 254
12222.98 227
12224.03 230
12225.07 249
12226.11 207
12227.16 224
12228.20 225
12229.25 264
12230.29 271
12231.33 268
12232.38 301
12233.42 279
12234.47 270
12235.51 246
12236.56 256
12237.60 221
12238.65 261
12239.69 265
12240.74 237
12241.78 243
12242.83 217
12243.87 229
12244.92 230
12245.96 248
12247.01 231
12248.05 230
12249.10 242
12250.14 273
12251.19 201
12252.23 191
12253.28 235
12254.32 257
12255.37 233
12256.41 243
12257.46 260
12258.50 223
12259.55 253
12260.60 287
12261.64 233
12262.69 224
12263.73 234
12264.78 231
12265.82 239
12266.87 231
12267.92 215
12268.96 247
12270.01 249
12271.05 201
12272.10 205
12273.15 232
12274.19 225
12275.24 211
12276.29 264
12277.33 234
12278.38 258
12279.42 234
12280.47 251
12281.52 213
12282.56 249
12283.61 293
12284.66 206
12285.70 208
12286.75 246
12287.80 270
12288.84 231
12289.89 271
12290.94 269
12291.99 239
12293.03 220
12294.08 239
12295.13 193
12296.17 210
12297.22 210
12298.27 230
12299.32 215
12300.36 234
12301.41 237
12302.46 220
12303.51 221
12304.55 214
12305.60 253
12306.65 212
12307.70 216
12308.74 219
12309.79 225
12310.84 226
12311.89 252
12312.93 248
12313.98 294
12315.03 216
12316.08 210
12317.13 227
12318.17 220
12319.22 198
12320.27 246
12321.32 199
12322.37 195
12323.42 210
12324.46 217
12325.51 214
12326.56 241
12327.61 243
12328.66 212
12329.71 208
12330.76 224
12331.80 218
12332.85 190
12333.90 197
12334.95 211
12336.00 218
12337.05 252
12338.10 248
12339.15 215
12340.19 211
12341.24 228
12342.29 200
12343.34 206
12344.39 198
12345.44 202
12346.49 183
12347.54 207
12348.59 205
12349.64 220
12350.69 221
12351.74 217
12352.79 198
12353.84 219
12354.89 237
12355.94 202
12356.99 219
12358.04 250
12359.09 246
12360.14 222
12361.18 229
12362.23 246
12363.28 225
12364.33 215
12365.39 243
12366.44 223
12367.49 192
12368.54 196
12369.59 177
12370.64 198
12371.69 241
12372.74 231
12373.79 238
12374.84 257
12375.89 249
12376.94 266
12377.99 254
12379.04 255
12380.09 222
12381.14 236
12382.19 223
12383.24 232
12384.29 185
12385.35 233
12386.40 257
12387.45 208
12388.50 241
12389.55 229
12390.60 282
12391.65 246
12392.70 250
12393.75 235
12394.81 228
12395.86 203
12396.91 250
12397.96 273
12399.01 215
12400.06 211
12401.12 227
12402.17 262
12403.22 220
12404.27 262
12405.32 237
12406.37 228
12407.43 231
12408.48 191
12409.53 214
12410.58 226
12411.63 241
12412.69 237
12413.74 235
12414.79 216
12415.84 224
12416.90 251
12417.95 293
12419.00 272
12420.05 256
12421.10 255
12422.16 224
12423.21 216
12424.26 219
12425.32 226
12426.37 233
12427.42 237
12428.47 224
12429.53 257
12430.58 266
12431.63 260
12432.68 220
12433.74 221
12434.79 233
12435.84 257
12436.90 260
12437.95 242
12439.00 211
12440.06 256
12441.11 267
12442.16 245
12443.22 246
12444.27 216
12445.32 246
12446.38 238
12447.43 256
12448.48 248
12449.54 242
12450.59 244
12451.65 211
12452.70 242
12453.75 267
12454.81 242
12455.86 312
12456.92 279
12457.97 259
12459.02 256
12460.08 260
12461.13 261
12462.19 265
12463.24 275
12464.29 237
12465.35 218
12466.40 273
12467.46 272
12468.51 273
12469.57 245
12470.62 239
12471.68 251
12472.73 286
12473.79 297
12474.84 258
12475.90 261
12476.95 278
12478.00 254
12479.06 284
12480.11 273
12481.17 355
12482.22 313
12483.28 300
12484.34 304
12485.39 320
12486.45 330
12487.50 360
12488.56 340
12489.61 384
12490.67 411
12491.72 444
12492.78 471
12493.83 536
12494.89 639
12495.94 619
12497.00 632
12498.06 670
12499.11 696
12500.17 626
12501.22 641
12502.28 660
12503.34 602
12504.39 592
12505.45 530
12506.50 437
12507.56 436
12508.62 368
12509.67 337
12510.73 340
12511.79 374
12512.84 395
12513.90 352
12514.95 353
12516.01 344
12517.07 300
12518.12 365
12519.18 355
12520.24 362
12521.29 279
12522.35 301
12523.41 292
12524.46 295
12525.52 324
12526.58 277
12527.64 261
12528.69 318
12529.75 286
12530.81 299
12531.86 271
12532.92 297
12533.98 302
12535.04 295
12536.09 298
12537.15 280
12538.21 259
12539.27 287
12540.32 302
12541.38 298
12542.44 255
12543.50 256
12544.55 280
12545.61 269
12546.67 268
12547.73 272
12548.78 241
12549.84 263
12550.90 250
12551.96 307
12553.02 273
12554.07 238
12555.13 304
12556.19 289
12557.25 268
12558.31 276
12559.37 304
12560.42 265
12561.48 297
12562.54 302
12563.60 266
12564.66 301
12565.72 292
12566.78 281
12567.83 300
12568.89 308
12569.95 289
12571.01 324
12572.07 301
12573.13 342
12574.19 358
12575.25 382
12576.31 392
12577.36 350
12578.42 371
12579.48 419
12580.54 406
12581.60 365
12582.66 405
12583.72 355
12584.78 372
12585.84 348
12586.90 319
12587.96 352
12589.02 335
12590.08 305
12591.14 323
12592.20 354
12593.26 312
12594.32 328
12595.38 308
12596.44 283
12597.50 299
12598.56 300
12599.62 282
12600.68 307
12601.74 274
12602.80 294
12603.86 257
12604.92 300
12605.98 293
12607.04 280
12608.10 290
12609.16 307
12610.22 284
12611.28 288
12612.34 257
12613.40 274
12614.46 303
12615.52 278
12616.58 267
12617.64 226
12618.70 266
12619.76 276
12620.83 259
12621.89 275
12622.95 238
12624.01 311
12625.07 241
12626.13 257
12627.19 297
12628.25 295
12629.31 238
12630.38 221
12631.44 263
12632.50 231
12633.56 262
12634.62 289
12635.68 259
12636.74 234
12637.81 214
12638.87 247
12639.93 278
12640.99 251
12642.05 269
12643.12 267
12644.18 281
12645.24 241
12646.30 246
12647.36 278
12648.43 310
12649.49 296
12650.55 262
12651.61 292
12652.67 299
12653.74 280
12654.80 282
12655.86 312
12656.92 263
12657.99 323
12659.05 306
12660.11 285
12661.17 300
12662.24 247
12663.30 301
12664.36 278
12665.42 292
12666.49 322
12667.55 279
12668.61 294
12669.68 283
12670.74 282
12671.80 271
12672.87 253
12673.93 311
12674.99 312
12676.06 288
12677.12 264
12678.18 279
12679.25 296
12680.31 284
12681.37 267
12682.44 317
12683.50 290
12684.56 279
12685.63 278
12686.69 286
12687.75 300
12688.82 292
12689.88 292
12690.95 296
12692.01 331
12693.07 283
12694.14 278
12695.20 303
12696.27 311
12697.33 302
12698.39 295
12699.46 285
12700.52 291
12701.59 257
12702.65 250
12703.72 271
12704.78 304
12705.84 275
12706.91 281
12707.97 269
12709.04 243
12710.10 300
12711.17 308
12712.23 252
12713.30 303
12714.36 353
12715.43 284
12716.49 286
12717.56 288
12718.62 313
12719.69 267
12720.75 250
12721.82 295
12722.88 308
12723.95 264
12725.01 264
12726.08 256
12727.14 298
12728.21 233
12729.28 271
12730.34 276
12731.41 258
12732.47 281
12733.54 270
12734.60 294
12735.67 289
12736.73 318
12737.80 320
12738.87 328
12739.93 283
12741.00 294
12742.06 244
12743.13 260
12744.20 280
12745.26 239
12746.33 298
12747.40 298
12748.46 281
12749.53 244
12750.59 269
12751.66 235
12752.73 260
12753.79 273
12754.86 289
12755.93 234
12756.99 274
12758.06 276
12759.13 235
12760.19 230
12761.26 258
12762.33 273
12763.39 231
12764.46 250
12765.53 289
12766.60 202
12767.66 227
12768.73 256
12769.80 250
12770.86 236
12771.93 241
12773.00 245
12774.07 235
12775.13 241
12776.20 236
12777.27 257
12778.34 247
12779.40 226
12780.47 228
12781.54 223
12782.61 233
12783.67 251
12784.74 246
12785.81 249
12786.88 255
12787.95 243
12789.01 266
12790.08 259
12791.15 249
12792.22 222
12793.29 236
12794.35 217
12795.42 260
12796.49 224
12797.56 244
12798.63 194
12799.70 245
12800.76 268
12801.83 242
12802.90 214
12803.97 227
12805.04 269
12806.11 271
12807.18 255
12808.25 255
12809.31 259
12810.38 239
12811.45 244
12812.52 268
12813.59 247
12814.66 258
12815.73 249
12816.80 225
12817.87 237
12818.94 236
12820.01 248
12821.07 228
12822.14 212
12823.21 245
12824.28 245
12825.35 241
12826.42 201
12827.49 222
12828.56 240
12829.63 235
12830.70 217
12831.77 213
12832.84 231
12833.91 224
12834.98 238
12836.05 227
12837.12 266
12838.19 245
12839.26 210
12840.33 222
12841.40 233
12842.47 258
12843.54 249
12844.61 224
12845.68 258
12846.75 220
12847.82 241
12848.89 261
12849.96 263
12851.03 247
12852.10 265
12853.18 227
12854.25 223
12855.32 235
12856.39 204
12857.46 230
12858.53 292
12859.60 256
12860.67 225
12861.74 197
12862.81 263
12863.88 250
12864.96 220
12866.03 213
12867.10 194
12868.17 226
12869.24 209
12870.31 245
12871.38 229
12872.46 241
12873.53 217
12874.60 222
12875.67 243
12876.74 228
12877.81 236
12878.88 220
12879.96 205
12881.03 214
12882.10 179
12883.17 206
12884.24 192
12885.32 226
12886.39 255
12887.46 241
12888.53 246
12889.60 175
12890.68 198
12891.75 192
12892.82 208
12893.89 185
12894.97 189
12896.04 206
12897.11 180
12898.18 196
12899.26 194
12900.33 181
12901.40 194
12902.47 197
12903.55 223
12904.62 209
12905.69 206
12906.77 205
12907.84 170
12908.91 189
12909.99 214
12911.06 181
12912.13 166
12913.20 177
12914.28 204
12915.35 217
12916.42 231
12917.50 208
12918.57 191
12919.64 211
12920.72 199
12921.79 188
12922.87 177
12923.94 229
12925.01 227
12926.09 191
12927.16 200
12928.23 202
12929.31 205
12930.38 246
12931.46 214
12932.53 215
12933.60 201
12934.68 219
12935.75 190
12936.83 202
12937.90 191
12938.97 220
12940.05 210
12941.12 226
12942.20 216
12943.27 170
12944.35 199
12945.42 200
12946.50 175
12947.57 219
12948.64 238
12949.72 262
12950.79 252
12951.87 195
12952.94 187
12954.02 224
12955.09 261
12956.17 197
12957.24 215
12958.32 183
12959.39 206
12960.47 208
12961.54 198
12962.62 185
12963.69 163
12964.77 207
12965.85 162
12966.92 173
12968.00 210
12969.07 211
12970.15 231
12971.22 244
12972.30 240
12973.37 235
12974.45 211
12975.53 243
12976.60 194
12977.68 217
12978.75 221
12979.83 207
12980.90 250
12981.98 197
12983.06 198
12984.13 212
12985.21 203
12986.29 188
12987.36 193
12988.44 194
12989.51 217
12990.59 248
12991.67 212
12992.74 210
12993.82 217
12994.90 273
12995.97 233
12997.05 185
12998.13 231
12999.20 221
13000.28 249
13001.36 255
13002.43 219
13003.51 208
13004.59 199
13005.67 210
13006.74 209
13007.82 216
13008.90 183
13009.97 191
13011.05 198
13012.13 250
13013.21 220
13014.28 256
13015.36 247
13016.44 236
13017.52 212
13018.59 259
13019.67 234
13020.75 231
13021.83 190
13022.90 182
13023.98 217
13025.06 248
13026.14 246
13027.22 231
13028.29 226
13029.37 247
13030.45 217
13031.53 195
13032.61 213
13033.68 198
13034.76 215
13035.84 281
13036.92 256
13038.00 220
13039.08 228
13040.15 232
13041.23 254
13042.31 260
13043.39 293
13044.47 252
13045.55 223
13046.63 246
13047.70 222
13048.78 258
13049.86 223
13050.94 222
13052.02 229
13053.10 212
13054.18 249
13055.26 232
13056.34 216
13057.42 208
13058.49 209
13059.57 225
13060.65 207
13061.73 220
13062.81 220
13063.89 228
13064.97 230
13066.05 212
13067.13 204
13068.21 200
13069.29 197
13070.37 216
13071.45 206
13072.53 230
13073.61 218
13074.69 215
13075.77 219
13076.85 231
13077.93 231
13079.01 219
13080.09 196
13081.17 185
13082.25 220
13083.33 197
13084.41 168
13085.49 207
13086.57 219
13087.65 182
13088.73 184
13089.81 170
13090.89 156
13091.97 203
13093.05 210
13094.13 194
13095.21 207
13096.30 203
13097.38 177
13098.46 194
13099.54 199
13100.62 197
13101.70 191
13102.78 186
13103.86 184
13104.94 185
13106.02 210
13107.11 213
13108.19 199
13109.27 211
13110.35 173
13111.43 163
13112.51 154
13113.59 213
13114.68 226
13115.76 179
13116.84 198
13117.92 214
13119.00 235
13120.08 191
13121.17 223
13122.25 193
13123.33 183
13124.41 168
13125.49 182
13126.58 186
13127.66 216
13128.74 204
13129.82 213
13130.90 203
13131.99 215
13133.07 183
13134.15 179
13135.23 199
13136.32 185
13137.40 158
13138.48 173
13139.56 200
13140.65 219
13141.73 225
13142.81 178
13143.89 160
13144.98 184
13146.06 191
13147.14 187
13148.23 204
13149.31 171
13150.39 165
13151.47 202
13152.56 173
13153.64 185
13154.72 232
13155.81 180
13156.89 183
13157.97 152
13159.06 213
13160.14 207
13161.22 169
13162.31 189
13163.39 202
13164.47 199
13165.56 213
13166.64 206
13167.73 192
13168.81 185
13169.89 204
13170.98 206
13172.06 201
13173.14 198
13174.23 202
13175.31 224
13176.40 183
13177.48 175
13178.57 172
13179.65 183
13180.73 200
13181.82 179
13182.90 190
13183.99 211
13185.07 202
13186.16 201
13187.24 211
13188.32 214
13189.41 170
13190.49 170
13191.58 176
13192.66 185
13193.75 196
13194.83 209
13195.92 219
13197.00 202
13198.09 220
13199.17 194
13200.26 193
13201.34 176
13202.43 185
13203.51 177
13204.60 173
13205.68 162
13206.77 178
13207.86 191
13208.94 233
13210.03 205
13211.11 225
13212.20 189
13213.28 189
13214.37 165
13215.45 199
13216.54 186
13217.63 217
13218.71 170
13219.80 167
13220.88 221
13221.97 196
13223.06 172
13224.14 153
13225.23 204
13226.31 170
13227.40 179
13228.49 182
13229.57 181
13230.66 197
13231.74 161
13232.83 174
13233.92 172
13235.00 182
13236.09 177
13237.18 172
13238.26 201
13239.35 162
13240.44 161
13241.52 166
13242.61 152
13243.70 161
13244.78 150
13245.87 164
13246.96 172
13248.05 184
13249.13 196
13250.22 196
13251.31 184
13252.39 173
13253.48 163
13254.57 165
13255.66 215
13256.74 199
13257.83 203
13258.92 169
13260.01 189
13261.09 201
13262.18 216
13263.27 201
13264.36 159
13265.44 181
13266.53 166
13267.62 230
13268.71 200
13269.80 183
13270.88 182
13271.97 196
13273.06 171
13274.15 208
13275.24 263
13276.32 195
13277.41 180
13278.50 237
13279.59 192
13280.68 214
13281.77 213
13282.85 254
13283.94 237
13285.03 207
13286.12 215
13287.21 197
13288.30 192
13289.39 208
13290.48 195
13291.56 253
13292.65 215
13293.74 187
13294.83 216
13295.92 233
13297.01 232
13298.10 204
13299.19 198
13300.28 215
13301.37 215
13302.46 224
13303.54 206
13304.63 218
13305.72 214
13306.81 226
13307.90 204
13308.99 205
13310.08 235
13311.17 183
13312.26 215
13313.35 214
13314.44 212
13315.53 200
13316.62 190
13317.71 193
13318.80 230
13319.89 231
13320.98 188
13322.07 175
13323.16 204
13324.25 199
13325.34 212
13326.43 219
13327.52 234
13328.61 208
13329.70 218
13330.79 229
13331.88 241
13332.97 221
13334.06 229
13335.15 217
13336.24 220
13337.34 240
13338.43 235
13339.52 187
13340.61 159
13341.70 174
13342.79 229
13343.88 204
13344.97 199
13346.06 204
13347.15 218
13348.25 216
13349.34 216
13350.43 217
13351.52 227
13352.61 226
13353.70 229
13354.79 211
13355.88 196
13356.98 237
13358.07 255
13359.16 248
13360.25 195
13361.34 215
13362.43 234
13363.53 262
13364.62 252
13365.71 234
13366.80 208
13367.89 243
13368.99 271
13370.08 251
13371.17 242
13372.26 251
13373.35 202
13374.45 243
13375.54 225
13376.63 235
13377.72 249
13378.82 207
13379.91 212
13381.00 209
13382.09 204
13383.19 220
13384.28 211
13385.37 181
13386.46 184
13387.56 168
13388.65 194
13389.74 207
13390.84 208
13391.93 201
13393.02 185
13394.11 218
13395.21 194
13396.30 223
13397.39 215
13398.49 198
13399.58 193
13400.67 155
13401.77 179
13402.86 185
13403.95 207
13405.05 206
13406.14 205
13407.23 203
13408.33 219
13409.42 181
13410.52 182
13411.61 191
13412.70 181
13413.80 186
13414.89 186
13415.98 198
13417.08 202
13418.17 159
13419.27 192
13420.36 207
13421.45 174
13422.55 189
13423.64 171
13424.74 200
13425.83 194
13426.93 165
13428.02 160
13429.12 154
13430.21 154
13431.30 189
13432.40 165
13433.49 200
13434.59 203
13435.68 182
13436.78 207
13437.87 214
13438.97 218
13440.06 190
13441.16 206
13442.25 179
13443.35 235
13444.44 183
13445.54 200
13446.63 219
13447.73 191
13448.82 178
13449.92 197
13451.01 198
13452.11 218
13453.20 196
13454.30 203
13455.40 213
13456.49 186
13457.59 195
13458.68 195
13459.78 223
13460.87 207
13461.97 214
13463.07 215
13464.16 190
13465.26 200
13466.35 190
13467.45 211
13468.55 220
13469.64 229
13470.74 204
13471.83 222
13472.93 202
13474.03 204
13475.12 184
13476.22 204
13477.32 219
13478.41 223
13479.51 208
13480.61 217
13481.70 214
13482.80 230
13483.90 217
13484.99 261
13486.09 231
13487.19 231
13488.28 204
13489.38 202
13490.48 203
13491.57 187
13492.67 224
13493.77 210
13494.86 210
13495.96 259
13497.06 252
13498.16 253
13499.25 225
13500.35 221
13501.45 223
13502.55 243
13503.64 271
13504.74 264
13505.84 257
13506.94 269
13508.03 250
13509.13 240
13510.23 245
13511.33 274
13512.43 272
13513.52 223
13514.62 217
13515.72 235
13516.82 200
13517.92 211
13519.01 229
13520.11 228
13521.21 203
13522.31 206
13523.41 220
13524.50 211
13525.60 202
13526.70 185
13527.80 223
13528.90 213
13530.00 224
13531.10 198
13532.19 189
13533.29 195
13534.39 206
13535.49 192
13536.59 186
13537.69 240
13538.79 207
13539.89 170
13540.99 202
13542.08 178
13543.18 206
13544.28 194
13545.38 207
13546.48 197
13547.58 225
13548.68 216
13549.78 184
13550.88 206
13551.98 209
13553.08 221
13554.18 202
13555.28 162
13556.38 185
13557.48 190
13558.58 194
13559.68 197
13560.78 173
13561.88 213
13562.98 199
13564.08 190
13565.18 202
13566.28 182
13567.38 206
13568.48 210
13569.58 178
13570.68 225
13571.78 208
13572.88 228
13573.98 205
13575.08 157
13576.18 192
13577.28 212
13578.38 185
13579.48 157
13580.58 171
13581.68 191
13582.78 133
13583.88 163
13584.98 145
13586.08 164
13587.19 177
13588.29 194
13589.39 186
13590.49 214
13591.59 168
13592.69 170
13593.79 174
13594.89 161
13595.99 216
13597.10 199
13598.20 179
13599.30 189
13600.40 232
13601.50 207
13602.60 180
13603.70 162
13604.81 197
13605.91 202
13607.01 176
13608.11 173
13609.21 218
13610.31 172
13611.42 219
13612.52 183
13613.62 192
13614.72 180
13615.82 193
13616.93 199
13618.03 168
13619.13 204
13620.23 175
13621.34 189
13622.44 189
13623.54 179
13624.64 194
13625.75 204
13626.85 196
13627.95 177
13629.05 170
13630.16 143
13631.26 173
13632.36 173
13633.46 187
13634.57 168
13635.67 199
13636.77 196
13637.88 173
13638.98 176
13640.08 178
13641.18 189
13642.29 197
13643.39 167
13644.49 184
13645.60 172
13646.70 192
13647.80 215
13648.91 195
13650.01 181
13651.11 191
13652.22 218
13653.32 191
13654.43 212
13655.53 203
13656.63 190
13657.74 193
13658.84 193
13659.94 149
13661.05 188
13662.15 171
13663.26 189
13664.36 208
13665.46 195
13666.57 176
13667.67 161
13668.78 191
13669.88 181
13670.99 158
13672.09 171
13673.19 188
13674.30 206
13675.40 160
13676.51 169
13677.61 159
13678.72 185
13679.82 180
13680.93 158
13682.03 150
13683.14 166
13684.24 184
13685.35 177
13686.45 175
13687.56 153
13688.66 175
13689.77 148
13690.87 180
13691.98 145
13693.08 144
13694.19 190
13695.29 193
13696.40 169
13697.50 168
13698.61 192
13699.71 169
13700.82 196
13701.92 160
13703.03 168
13704.14 220
13705.24 195
13706.35 178
13707.45 191
13708.56 182
13709.66 168
13710.77 168
13711.88 195
13712.98 188
13714.09 191
13715.19 174
13716.30 206
13717.41 189
13718.51 171
13719.62 182
13720.73 220
13721.83 212
13722.94 229
13724.04 221
13725.15 180
13726.26 193
13727.36 214
13728.47 224
13729.58 176
13730.68 178
13731.79 220
13732.90 268
13734.00 225
13735.11 239
13736.22 249
13737.33 222
13738.43 224
13739.54 243
13740.65 245
13741.75 218
13742.86 198
13743.97 209
13745.08 268
13746.18 229
13747.29 211
13748.40 230
13749.51 241
13750.61 231
13751.72 190
13752.83 227
13753.94 275
13755.04 226
13756.15 224
13757.26 230
13758.37 219
13759.47 251
13760.58 260
13761.69 237
13762.80 216
13763.91 260
13765.01 286
13766.12 277
13767.23 275
13768.34 302
13769.45 339
13770.56 342
13771.66 363
13772.77 354
13773.88 369
13774.99 389
13776.10 382
13777.21 411
13778.32 386
13779.42 347
13780.53 360
13781.64 354
13782.75 355
13783.86 315
13784.97 286
13786.08 258
13787.19 260
13788.30 229
13789.40 278
13790.51 270
13791.62 251
13792.73 235
13793.84 221
13794.95 228
13796.06 247
13797.17 249
13798.28 245
13799.39 244
13800.50 251
13801.61 214
13802.72 236
13803.83 234
13804.94 213
13806.05 248
13807.16 277
13808.27 270
13809.38 229
13810.49 221
13811.60 208
13812.71 221
13813.82 246
13814.93 215
13816.04 191
13817.15 215
13818.26 215
13819.37 207
13820.48 231
13821.59 191
13822.70 234
13823.81 215
13824.92 187
13826.03 225
13827.14 172
13828.25 242
13829.36 210
13830.47 186
13831.58 209
13832.69 213
13833.81 186
13834.92 187
13836.03 197
13837.14 201
13838.25 213
13839.36 203
13840.47 212
13841.58 199
13842.69 226
13843.81 238
13844.92 223
13846.03 209
13847.14 227
13848.25 222
13849.36 227
13850.47 231
13851.59 201
13852.70 256
13853.81 239
13854.92 223
13856.03 211
13857.14 205
13858.26 242
13859.37 282
13860.48 206
13861.59 165
13862.70 196
13863.82 242
13864.93 233
13866.04 226
13867.15 227
13868.26 291
13869.38 243
13870.49 222
13871.60 226
13872.71 237
13873.83 218
13874.94 228
13876.05 234
13877.16 229
13878.28 228
13879.39 206
13880.50 189
13881.62 213
13882.73 194
13883.84 245
13884.95 223
13886.07 247
13887.18 248
13888.29 225
13889.41 185
13890.52 203
13891.63 281
13892.75 273
13893.86 260
13894.97 266
13896.09 290
13897.20 233
13898.31 230
13899.43 263
13900.54 247
13901.65 240
13902.77 222
13903.88 230
13904.99 213
13906.11 231
13907.22 237
13908.34 214
13909.45 200
13910.56 188
13911.68 207
13912.79 230
13913.91 220
13915.02 192
13916.13 209
13917.25 226
13918.36 196
13919.48 187
13920.59 187
13921.71 200
13922.82 178
13923.94 223
13925.05 186
13926.16 223
13927.28 189
13928.39 203
13929.51 222
13930.62 196
13931.74 195
13932.85 212
13933.97 208
13935.08 211
13936.20 199
13937.31 228
13938.43 199
13939.54 206
13940.66 178
13941.77 192
13942.89 166
13944.00 165
13945.12 187
13946.23 167
13947.35 177
13948.47 169
13949.58 195
13950.70 181
13951.81 189
13952.93 192
13954.04 199
13955.16 194
13956.28 220
13957.39 185
13958.51 187
13959.62 218
13960.74 193
13961.85 189
13962.97 172
13964.09 203
13965.20 182
13966.32 188
13967.44 197
13968.55 185
13969.67 175
13970.78 194
13971.90 179
13973.02 165
13974.13 176
13975.25 181
13976.37 188
13977.48 176
13978.60 186
13979.72 182
13980.83 164
13981.95 187
13983.07 204
13984.18 172
13985.30 167
13986.42 210
13987.54 186
13988.65 184
13989.77 183
13990.89 208
13992.00 170
13993.12 198
13994.24 228
13995.36 199
13996.47 195
13997.59 219
13998.71 231
13999.83 230
14000.94 209
14002.06 198
14003.18 192
14004.30 207
14005.41 208
14006.53 179
14007.65 198
14008.77 229
14009.89 237
14011.00 189
14012.12 199
14013.24 220
14014.36 218
14015.48 205
14016.60 208
14017.71 243
14018.83 207
14019.95 220
14021.07 228
14022.19 215
14023.31 214
14024.42 229
14025.54 228
14026.66 240
14027.78 210
14028.90 228
14030.02 242
14031.14 227
14032.25 218
14033.37 228
14034.49 203
14035.61 219
14036.73 216
14037.85 199
14038.97 196
14040.09 210
14041.21 214
14042.33 200
14043.45 189
14044.57 239
14045.68 188
14046.80 200
14047.92 182
14049.04 220
14050.16 206
14051.28 220
14052.40 226
14053.52 182
14054.64 199
14055.76 197
14056.88 209
14058.00 188
14059.12 159
14060.24 195
14061.36 229
14062.48 214
14063.60 165
14064.72 226
14065.84 194
14066.96 167
14068.08 199
14069.20 204
14070.32 198
14071.44 190
14072.56 229
14073.68 198
14074.80 226
14075.92 218
14077.05 210
14078.17 208
14079.29 212
14080.41 206
14081.53 224
14082.65 244
14083.77 224
14084.89 260
14086.01 240
14087.13 220
14088.25 247
14089.38 240
14090.50 249
14091.62 257
14092.74 277
14093.86 235
14094.98 231
14096.10 258
14097.22 275
14098.35 266
14099.47 299
14100.59 286
14101.71 286
14102.83 248
14103.95 262
14105.08 245
14106.20 244
14107.32 229
14108.44 259
14109.56 282
14110.69 236
14111.81 216
14112.93 232
14114.05 264
14115.17 228
14116.30 205
14117.42 186
14118.54 197
14119.66 191
14120.79 195
14121.91 176
14123.03 211
14124.15 206
14125.28 201
14126.40 174
14127.52 180
14128.64 173
14129.77 174
14130.89 204
14132.01 178
14133.13 165
14134.26 221
14135.38 205
14136.50 218
14137.63 177
14138.75 143
14139.87 194
14141.00 179
14142.12 218
14143.24 195
14144.37 211
14145.49 173
14146.61 174
14147.74 204
14148.86 189
14149.98 176
14151.11 182
14152.23 178
14153.35 176
14154.48 199
14155.60 170
14156.72 151
14157.85 172
14158.97 185
14160.10 172
14161.22 171
14162.34 186
14163.47 176
14164.59 170
14165.72 177
14166.84 153
14167.97 223
14169.09 197
14170.21 225
14171.34 197
14172.46 188
14173.59 196
14174.71 209
14175.84 189
14176.96 206
14178.09 171
14179.21 159
14180.34 182
14181.46 189
14182.58 177
14183.71 164
14184.83 220
14185.96 164
14187.08 175
14188.21 147
14189.33 177
14190.46 202
14191.59 176
14192.71 161
14193.84 186
14194.96 201
14196.09 194
14197.21 164
14198.34 178
14199.46 190
14200.59 193
14201.71 170
14202.84 153
14203.97 144
14205.09 180
14206.22 141
14207.34 133
14208.47 154
14209.59 143
14210.72 146
14211.85 183
14212.97 176
14214.10 182
14215.22 179
14216.35 185
14217.48 170
14218.60 164
14219.73 169
14220.86 143
14221.98 148
14223.11 196
14224.24 197
14225.36 167
14226.49 165
14227.62 172
14228.74 176
14229.87 167
14231.00 165
14232.12 165
14233.25 161
14234.38 172
14235.50 162
14236.63 137
14237.76 171
14238.88 159
14240.01 193
14241.14 161
14242.27 201
14243.39 149
14244.52 132
14245.65 156
14246.77 195
14247.90 170
14249.03 170
14250.16 149
14251.28 157
14252.41 150
14253.54 177
14254.67 182
14255.80 183
14256.92 169
14258.05 167
14259.18 149
14260.31 166
14261.43 166
14262.56 158
14263.69 170
14264.82 151
14265.95 139
14267.08 162
14268.20 185
14269.33 162
14270.46 143
14271.59 166
14272.72 160
14273.85 147
14274.97 159
14276.10 157
14277.23 144
14278.36 172
14279.49 184
14280.62 177
14281.75 156
14282.87 168
14284.00 147
14285.13 148
14286.26 163
14287.39 214
14288.52 195
14289.65 146
14290.78 186
14291.91 149
14293.04 159
14294.17 198
14295.29 178
14296.42 136
14297.55 154
14298.68 160
14299.81 174
14300.94 144
14302.07 155
14303.20 181
14304.33 201
14305.46 208
14306.59 163
14307.72 162
14308.85 157
14309.98 156
14311.11 154
14312.24 160
14313.37 149
14314.50 146
14315.63 143
14316.76 124
14317.89 135
14319.02 152
14320.15 155
14321.28 133
14322.41 173
14323.54 171
14324.67 151
14325.80 125
14326.93 122
14328.06 136
14329.20 156
14330.33 144
14331.46 169
14332.59 130
14333.72 148
14334.85 156
14335.98 187
14337.11 174
14338.24 130
14339.37 141
14340.50 137
14341.64 131
14342.77 126
14343.90 142
14345.03 126
14346.16 141
14347.29 122
14348.42 140
14349.55 137
14350.69 100
14351.82 126
14352.95 104
14354.08 123
14355.21 135
14356.34 138
14357.48 153
14358.61 130
14359.74 149
14360.87 137
14362.00 123
14363.14 135
14364.27 137
14365.40 138
14366.53 168
14367.66 134
14368.80 154
14369.93 127
14371.06 128
14372.19 150
14373.33 146
14374.46 125
14375.59 158
14376.72 152
14377.86 142
14378.99 149
14380.12 123
14381.25 152
14382.39 159
14383.52 141
14384.65 144
14385.78 153
14386.92 139
14388.05 161
14389.18 163
14390.32 168
14391.45 145
14392.58 126
14393.72 170
14394.85 155
14395.98 140
14397.12 163
14398.25 119
14399.38 130
14400.52 133
14401.65 136
14402.78 167
14403.92 130
14405.05 165
14406.18 170
14407.32 142
14408.45 128
14409.59 139
14410.72 147
14411.85 192
14412.99 157
14414.12 159
14415.26 149
14416.39 157
14417.52 133
14418.66 146
14419.79 144
14420.93 161
14422.06 163
14423.20 165
14424.33 166
14425.46 127
14426.60 147
14427.73 140
14428.87 155
14430.00 147
14431.14 139
14432.27 131
14433.41 145
14434.54 120
14435.68 150
14436.81 125
14437.95 128
14439.08 169
14440.22 177
14441.35 141
14442.49 127
14443.62 148
14444.76 123
14445.89 161
14447.03 161
14448.16 160
14449.30 145
14450.43 166
14451.57 122
14452.70 171
14453.84 143
14454.98 154
14456.11 152
14457.25 163
14458.38 144
14459.52 171
14460.65 148
14461.79 129
14462.93 159
14464.06 171
14465.20 196
14466.33 178
14467.47 169
14468.61 148
14469.74 138
14470.88 147
14472.02 186
14473.15 155
14474.29 160
14475.42 155
14476.56 132
14477.70 169
14478.83 161
14479.97 150
14481.11 155
14482.24 172
14483.38 191
14484.52 169
14485.65 162
14486.79 177
14487.93 184
14489.07 174
14490.20 133
14491.34 187
14492.48 190
14493.61 115
14494.75 132
14495.89 152
14497.03 155
14498.16 126
14499.30 174
14500.44 162
14501.57 140
14502.71 139
14503.85 160
14504.99 145
14506.13 176
14507.26 158
14508.40 161
14509.54 152
14510.68 146
14511.81 141
14512.95 164
14514.09 136
14515.23 141
14516.37 143
14517.50 143
14518.64 146
14519.78 147
14520.92 135
14522.06 125
14523.20 135
14524.33 158
14525.47 130
14526.61 111
14527.75 112
14528.89 112
14530.03 101
14531.16 99
14532.30 134
14533.44 119
14534.58 148
14535.72 145
14536.86 122
14538.00 137
14539.14 148
14540.28 105
14541.41 111
14542.55 133
14543.69 122
14544.83 129
14545.97 118
14547.11 139
14548.25 136
14549.39 153
14550.53 143
14551.67 141
14552.81 172
14553.95 162
14555.09 171
14556.23 128
14557.37 116
14558.50 134
14559.64 154
14560.78 138
14561.92 136
14563.06 155
14564.20 140
14565.34 130
14566.48 146
14567.62 127
14568.76 135
14569.90 113
14571.04 145
14572.18 133
14573.32 133
14574.47 141
14575.61 131
14576.75 141
14577.89 140
14579.03 133
14580.17 124
14581.31 123
14582.45 126
14583.59 124
14584.73 124
14585.87 143
14587.01 159
14588.15 164
14589.29 113
14590.43 137
14591.58 154
14592.72 153
14593.86 138
14595.00 143
14596.14 160
14597.28 149
14598.42 125
14599.56 139
14600.70 165
14601.85 174
14602.99 132
14604.13 108
14605.27 142
14606.41 135
14607.55 155
14608.70 158
14609.84 133
14610.98 127
14612.12 149
14613.26 152
14614.40 138
14615.55 142
14616.69 148
14617.83 138
14618.97 130
14620.11 161
14621.26 153
14622.40 164
14623.54 152
14624.68 147
14625.83 126
14626.97 171
14628.11 177
14629.25 135
14630.40 171
14631.54 152
14632.68 170
14633.82 181
14634.97 180
14636.11 169
14637.25 158
14638.39 184
14639.54 214
14640.68 171
14641.82 162
14642.97 156
14644.11 185
14645.25 211
14646.40 150
14647.54 170
14648.68 141
14649.83 159
14650.97 181
14652.11 187
14653.26 163
14654.40 152
14655.54 176
14656.69 183
14657.83 135
14658.97 133
14660.12 169
14661.26 167
14662.40 131
14663.55 139
14664.69 135
14665.84 147
14666.98 124
14668.12 134
14669.27 153
14670.41 150
14671.56 133
14672.70 153
14673.84 138
14674.99 166
14676.13 150
14677.28 121
14678.42 155
14679.57 122
14680.71 132
14681.86 133
14683.00 112
14684.14 137
14685.29 150
14686.43 142
14687.58 125
14688.72 108
14689.87 126
14691.01 148
14692.16 143
14693.30 139
14694.45 123
14695.59 145
14696.74 151
14697.88 160
14699.03 135
14700.17 131
14701.32 145
14702.46 134
14703.61 118
14704.75 107
14705.90 149
14707.05 128
14708.19 135
14709.34 137
14710.48 124
14711.63 116
14712.77 140
14713.92 132
14715.07 133
14716.21 150
14717.36 152
14718.50 166
14719.65 145
14720.80 139
14721.94 125
14723.09 133
14724.23 133
14725.38 117
14726.53 144
14727.67 130
14728.82 138
14729.97 131
14731.11 128
14732.26 140
14733.41 138
14734.55 144
14735.70 147
14736.84 126
14737.99 133
14739.14 151
14740.29 123
14741.43 131
14742.58 149
14743.73 164
14744.87 160
14746.02 155
14747.17 160
14748.31 133
14749.46 157
14750.61 140
14751.76 129
14752.90 114
14754.05 108
14755.20 131
14756.35 151
14757.49 172
14758.64 163
14759.79 128
14760.94 156
14762.08 163
14763.23 170
14764.38 163
14765.53 170
14766.67 171
14767.82 154
14768.97 170
14770.12 195
14771.27 170
14772.41 146
14773.56 175
14774.71 162
14775.86 161
14777.01 164
14778.15 207
14779.30 204
14780.45 182
14781.60 173
14782.75 184
14783.90 189
14785.05 200
14786.19 211
14787.34 207
14788.49 203
14789.64 182
14790.79 197
14791.94 214
14793.09 217
14794.24 219
14795.38 220
14796.53 248
14797.68 206
14798.83 230
14799.98 214
14801.13 226
14802.28 199
14803.43 207
14804.58 209
14805.73 222
14806.88 215
14808.03 218
14809.18 215
14810.33 210
14811.47 222
14812.62 173
14813.77 176
14814.92 185
14816.07 180
14817.22 179
14818.37 211
14819.52 144
14820.67 152
14821.82 194
14822.97 207
14824.12 200
14825.27 169
14826.42 164
14827.57 143
14828.72 148
14829.87 144
14831.02 150
14832.17 149
14833.33 159
14834.48 151
14835.63 184
14836.78 176
14837.93 141
14839.08 165
14840.23 130
14841.38 158
14842.53 177
14843.68 152
14844.83 146
14845.98 124
14847.13 167
14848.28 131
14849.44 120
14850.59 133
14851.74 117
14852.89 125
14854.04 126
14855.19 135
14856.34 130
14857.49 157
14858.65 128
14859.80 136
14860.95 140
14862.10 111
14863.25 128
14864.40 133
14865.56 135
14866.71 142
14867.86 125
14869.01 147
14870.16 151
14871.31 145
14872.47 135
14873.62 156
14874.77 125
14875.92 132
14877.07 113
14878.23 119
14879.38 118
14880.53 115
14881.68 152
14882.84 167
14883.99 123
14885.14 111
14886.29 133
14887.45 108
14888.60 111
14889.75 112
14890.90 115
14892.06 120
14893.21 127
14894.36 116
14895.52 105
14896.67 118
14897.82 119
14898.97 118
14900.13 107
14901.28 120
14902.43 144
14903.59 113
14904.74 140
14905.89 133
14907.05 139
14908.20 121
14909.35 132
14910.51 102
14911.66 104
14912.81 126
14913.97 127
14915.12 140
14916.27 152
14917.43 114
14918.58 111
14919.74 139
14920.89 115
14922.04 126
14923.20 119
14924.35 139
14925.50 124
14926.66 125
14927.81 106
14928.97 155
14930.12 130
14931.28 118
14932.43 125
14933.58 98
14934.74 99
14935.89 122
14937.05 113
14938.20 130
14939.36 105
14940.51 143
14941.67 119
14942.82 127
14943.98 148
14945.13 115
14946.28 112
14947.44 120
14948.59 134
14949.75 125
14950.90 126
14952.06 128
14953.21 122
14954.37 141
14955.52 106
14956.68 116
14957.84 121
14958.99 121
14960.15 129
14961.30 126
14962.46 134
14963.61 129
14964.77 125
14965.92 132
14967.08 115
14968.23 133
14969.39 119
14970.55 112
14971.70 130
14972.86 122
14974.01 97
14975.17 126
14976.33 172
14977.48 110
14978.64 125
14979.79 133
14980.95 121
14982.11 135
14983.26 131
14984.42 114
14985.58 126
14986.73 115
14987.89 113
14989.04 130
14990.20 138
14991.36 117
14992.51 121
14993.67 113
14994.83 129
14995.98 147
14997.14 131
14998.30 146
14999.45 107
15000.61 135
15001.77 130
15002.93 111
15004.08 134
15005.24 112
15006.40 118
15007.55 121
15008.71 115
15009.87 100
15011.03 124
15012.18 116
15013.34 139
15014.50 114
15015.66 104
15016.81 109
15017.97 137
15019.13 130
15020.29 113
15021.44 104
15022.60 105
15023.76 104
15024.92 116
15026.08 98
15027.23 94
15028.39 120
15029.55 123
15030.71 129
15031.87 98
15033.02 113
15034.18 93
15035.34 121
15036.50 99
15037.66 134
15038.81 133
15039.97 144
15041.13 129
15042.29 110
15043.45 94
15044.61 116
15045.77 111
15046.93 98
15048.08 89
15049.24 104
15050.40 139
15051.56 94
15052.72 123
15053.88 103
15055.04 88
15056.20 113
15057.36 123
15058.51 129
15059.67 97
15060.83 126
15061.99 126
15063.15 110
15064.31 118
15065.47 109
15066.63 92
15067.79 104
15068.95 116
15070.11 125
15071.27 118
15072.43 107
15073.59 127
15074.75 119
15075.91 112
15077.07 98
15078.23 117
15079.39 119
15080.55 116
15081.71 105
15082.87 135
15084.03 106
15085.19 109
15086.35 105
15087.51 123
15088.67 144
15089.83 83
15090.99 92
15092.15 108
15093.31 98
15094.47 122
15095.63 107
15096.79 85
15097.95 84
15099.11 98
15100.27 109
15101.43 109
15102.60 120
15103.76 92
15104.92 112
15106.08 108
15107.24 101
15108.40 110
15109.56 97
15110.72 127
15111.88 105
15113.05 110
15114.21 140
15115.37 115
15116.53 123
15117.69 100
15118.85 102
15120.01 101
15121.18 104
15122.34 113
15123.50 117
15124.66 98
15125.82 104
15126.98 111
15128.15 101
15129.31 96
15130.47 99
15131.63 95
15132.79 80
15133.96 106
15135.12 109
15136.28 104
15137.44 108
15138.60 95
15139.77 111
15140.93 96
15142.09 95
15143.25 97
15144.42 105
15145.58 103
15146.74 108
15147.90 112
15149.07 103
15150.23 125
15151.39 98
15152.55 116
15153.72 98
15154.88 107
15156.04 101
15157.21 90
15158.37 111
15159.53 106
15160.70 106
15161.86 133
15163.02 102
15164.19 128
15165.35 133
15166.51 111
15167.68 86
15168.84 123
15170.00 115
15171.17 86
15172.33 126
15173.49 129
15174.66 111
15175.82 108
15176.98 144
15178.15 171
15179.31 108
15180.48 135
15181.64 136
15182.80 124
15183.97 88
15185.13 106
15186.30 133
15187.46 117
15188.62 117
15189.79 112
15190.95 106
15192.12 107
15193.28 106
15194.44 94
15195.61 107
15196.77 111
15197.94 106
15199.10 119
15200.27 114
15201.43 130
15202.60 98
15203.76 95
15204.93 111
15206.09 107
15207.26 98
15208.42 106
15209.59 105
15210.75 121
15211.92 108
15213.08 122
15214.25 124
15215.41 125
15216.58 117
15217.74 112
15218.91 110
15220.07 107
15221.24 128
15222.40 132
15223.57 109
15224.73 117
15225.90 109
15227.07 126
15228.23 103
15229.40 155
15230.56 117
15231.73 133
15232.89 107
15234.06 100
15235.23 123
15236.39 112
15237.56 128
15238.73 147
15239.89 130
15241.06 104
15242.22 123
15243.39 117
15244.56 92
15245.72 93
15246.89 110
15248.06 127
15249.22 116
15250.39 113
15251.55 130
15252.72 116
15253.89 125
15255.06 104
15256.22 112
15257.39 95
15258.56 81
15259.72 111
15260.89 89
15262.06 87
15263.22 111
15264.39 117
15265.56 146
15266.72 126
15267.89 125
15269.06 104
15270.23 125
15271.39 109
15272.56 102
15273.73 119
15274.90 102
15276.06 94
15277.23 82
15278.40 91
15279.57 96
15280.73 131
15281.90 100
15283.07 111
15284.24 105
15285.41 88
15286.57 112
15287.74 99
15288.91 104
15290.08 137
15291.25 119
15292.41 115
15293.58 107
15294.75 82
15295.92 105
15297.09 110
15298.26 137
15299.42 98
15300.59 99
15301.76 124
15302.93 113
15304.10 103
15305.27 69
15306.44 94
15307.60 125
15308.77 103
15309.94 103
15311.11 125
15312.28 128
15313.45 126
15314.62 100
15315.79 89
15316.96 90
15318.12 117
15319.29 128
15320.46 100
15321.63 92
15322.80 101
15323.97 91
15325.14 88
15326.31 114
15327.48 124
15328.65 98
15329.82 119
15330.99 91
15332.16 94
15333.33 94
15334.50 115
15335.67 85
15336.84 92
15338.01 110
15339.18 119
15340.35 114
15341.52 119
15342.69 101
15343.86 108
15345.03 100
15346.20 86
15347.37 96
15348.54 73
15349.71 113
15350.88 99
15352.05 105
15353.22 88
15354.39 99
15355.56 101
15356.73 127
15357.90 102
15359.07 105
15360.24 102
15361.41 103
15362.58 99
15363.76 119
15364.93 93
15366.10 97
15367.27 115
15368.44 109
15369.61 125
15370.78 113
15371.95 102
15373.12 103
15374.30 74
15375.47 96
15376.64 107
15377.81 110
15378.98 117
15380.15 105
15381.32 109
15382.50 103
15383.67 98
15384.84 95
15386.01 93
15387.18 116
15388.35 120
15389.53 107
15390.70 105
15391.87 102
15393.04 91
15394.21 90
15395.39 93
15396.56 118
15397.73 100
15398.90 126
15400.08 110
15401.25 100
15402.42 108
15403.59 103
15404.76 80
15405.94 97
15407.11 111
15408.28 87
15409.45 90
15410.63 89
15411.80 98
15412.97 95
15414.15 103
15415.32 120
15416.49 116
15417.66 96
15418.84 88
15420.01 107
15421.18 101
15422.36 87
15423.53 72
15424.70 107
15425.88 102
15427.05 99
15428.22 110
15429.40 107
15430.57 93
15431.74 89
15432.92 71
15434.09 93
15435.26 76
15436.44 128
15437.61 122
15438.79 123
15439.96 107
15441.13 99
15442.31 110
15443.48 126
15444.65 89
15445.83 111
15447.00 85
15448.18 76
15449.35 102
15450.53 119
15451.70 116
15452.87 108
15454.05 98
15455.22 94
15456.40 85
15457.57 107
15458.75 108
15459.92 89
15461.09 110
15462.27 117
15463.44 127
15464.62 118
15465.79 109
15466.97 101
15468.14 113
15469.32 99
15470.49 116
15471.67 123
15472.84 93
15474.02 90
15475.19 107
15476.37 109
15477.54 91
15478.72 91
15479.89 116
15481.07 118
15482.25 114
15483.42 97
15484.60 95
15485.77 90
15486.95 118
15488.12 85
15489.30 91
15490.47 105
15491.65 94
15492.83 78
15494.00 115
15495.18 96
15496.35 82
15497.53 105
15498.71 100
15499.88 107
15501.06 109
15502.23 112
15503.41 102
15504.59 102
15505.76 106
15506.94 102
15508.12 81
15509.29 83
15510.47 93
15511.64 83
15512.82 88
15514.00 106
15515.17 83
15516.35 110
15517.53 96
15518.70 108
15519.88 100
15521.06 99
15522.24 72
15523.41 80
15524.59 94
15525.77 73
15526.94 94
15528.12 94
15529.30 106
15530.48 100
15531.65 118
15532.83 102
15534.01 105
15535.18 80
15536.36 80
15537.54 102
15538.72 94
15539.89 85
15541.07 91
15542.25 63
15543.43 81
15544.61 109
15545.78 95
15546.96 81
15548.14 104
15549.32 106
15550.50 105
15551.67 100
15552.85 91
15554.03 124
15555.21 125
15556.39 101
15557.56 93
15558.74 117
15559.92 134
15561.10 120
15562.28 130
15563.46 123
15564.63 125
15565.81 107
15566.99 135
15568.17 113
15569.35 98
15570.53 73
15571.71 108
15572.89 114
15574.06 116
15575.24 83
15576.42 106
15577.60 105
15578.78 99
15579.96 126
15581.14 99
15582.32 133
15583.50 116
15584.68 96
15585.86 93
15587.04 102
15588.21 102
15589.39 104
15590.57 114
15591.75 122
15592.93 113
15594.11 107
15595.29 114
15596.47 106
15597.65 92
15598.83 97
15600.01 132
15601.19 109
15602.37 85
15603.55 113
15604.73 108
15605.91 100
15607.09 128
15608.27 114
15609.45 95
15610.63 87
15611.81 120
15612.99 122
15614.17 114
15615.35 103
15616.53 126
15617.71 135
15618.90 110
15620.08 116
15621.26 124
15622.44 165
15623.62 130
15624.80 94
15625.98 127
15627.16 130
15628.34 108
15629.52 135
15630.70 137
15631.89 105
15633.07 104
15634.25 123
15635.43 127
15636.61 102
15637.79 134
15638.97 120
15640.15 152
15641.34 118
15642.52 139
15643.70 133
15644.88 129
15646.06 123
15647.24 136
15648.42 146
15649.61 154
15650.79 149
15651.97 138
15653.15 151
15654.33 156
15655.52 143
15656.70 119
15657.88 129
15659.06 141
15660.24 117
15661.43 134
15662.61 151
15663.79 130
15664.97 146
15666.16 135
15667.34 156
15668.52 142
15669.70 131
15670.89 139
15672.07 138
15673.25 151
15674.43 125
15675.62 109
15676.80 130
15677.98 97
15679.17 140
15680.35 146
15681.53 147
15682.71 127
15683.90 131
15685.08 125
15686.26 104
15687.45 153
15688.63 159
15689.81 139
15691.00 98
15692.18 115
15693.36 133
15694.55 135
15695.73 118
15696.91 148
15698.10 133
15699.28 131
15700.46 123
15701.65 137
15702.83 124
15704.02 106
15705.20 114
15706.38 147
15707.57 113
15708.75 147
15709.94 158
15711.12 146
15712.30 129
15713.49 123
15714.67 119
15715.86 116
15717.04 130
15718.23 119
15719.41 125
15720.59 150
15721.78 127
15722.96 162
15724.15 137
15725.33 120
15726.52 136
15727.70 176
15728.89 145
15730.07 122
15731.26 125
15732.44 126
15733.63 127
15734.81 109
15736.00 110
15737.18 135
15738.37 139
15739.55 162
15740.74 147
15741.92 121
15743.11 134
15744.29 131
15745.48 147
15746.66 146
15747.85 157
15749.03 149
15750.22 172
15751.41 158
15752.59 159
15753.78 144
15754.96 135
15756.15 144
15757.33 138
15758.52 122
15759.71 122
15760.89 147
15762.08 157
15763.26 150
15764.45 124
15765.64 122
15766.82 137
15768.01 124
15769.19 137
15770.38 124
15771.57 134
15772.75 158
15773.94 138
15775.13 133
15776.31 123
15777.50 114
15778.69 128
15779.87 117
15781.06 141
15782.25 110
15783.43 115
15784.62 136
15785.81 117
15786.99 133
15788.18 120
15789.37 154
15790.56 128
15791.74 116
15792.93 135
15794.12 118
15795.30 92
15796.49 132
15797.68 151
15798.87 127
15800.05 134
15801.24 143
15802.43 149
15803.62 117
15804.80 100
15805.99 120
15807.18 133
15808.37 113
15809.55 96
15810.74 117
15811.93 136
15813.12 129
15814.31 114
15815.49 121
15816.68 143
15817.87 136
15819.06 107
15820.25 112
15821.44 109
15822.62 137
15823.81 103
15825.00 97
15826.19 109
15827.38 103
15828.57 128
15829.75 115
15830.94 132
15832.13 134
15833.32 133
15834.51 135
15835.70 127
15836.89 138
15838.08 126
15839.26 128
15840.45 140
15841.64 121
15842.83 117
15844.02 99
15845.21 105
15846.40 96
15847.59 96
15848.78 124
15849.97 151
15851.16 149
15852.35 125
15853.53 100
15854.72 137
15855.91 109
15857.10 118
15858.29 101
15859.48 92
15860.67 123
15861.86 100
15863.05 110
15864.24 126
15865.43 132
15866.62 112
15867.81 120
15869.00 111
15870.19 101
15871.38 106
15872.57 125
15873.76 114
15874.95 90
15876.14 111
15877.33 150
15878.52 144
15879.71 127
15880.90 117
15882.10 113
15883.29 122
15884.48 132
15885.67 127
15886.86 119
15888.05 127
15889.24 123
15890.43 101
15891.62 105
15892.81 120
15894.00 119
15895.19 124
15896.39 125
15897.58 130
15898.77 132
15899.96 116
15901.15 125
15902.34 121
15903.53 148
15904.72 115
15905.92 110
15907.11 114
15908.30 111
15909.49 125
15910.68 132
15911.87 134
15913.06 140
15914.26 133
15915.45 108
15916.64 121
15917.83 132
15919.02 131
15920.22 143
15921.41 122
15922.60 132
15923.79 113
15924.98 105
15926.18 122
15927.37 110
15928.56 100
15929.75 110
15930.95 110
15932.14 123
15933.33 105
15934.52 126
15935.72 95
15936.91 127
15938.10 142
15939.29 139
15940.49 119
15941.68 115
15942.87 101
15944.06 111
15945.26 159
15946.45 143
15947.64 100
15948.84 131
15950.03 109
15951.22 100
15952.42 92
15953.61 96
15954.80 92
15956.00 82
15957.19 82
15958.38 115
15959.58 103
15960.77 125
15961.96 132
15963.16 87
15964.35 114
15965.54 99
15966.74 105
15967.93 107
15969.12 95
15970.32 90
15971.51 110
15972.71 103
15973.90 77
15975.09 71
15976.29 84
15977.48 104
15978.68 86
15979.87 103
15981.07 110
15982.26 85
15983.45 97
15984.65 80
15985.84 117
15987.04 100
15988.23 106
15989.43 82
15990.62 92
15991.82 97
15993.01 79
15994.20 98
15995.40 121
15996.59 94
15997.79 114
15998.98 98
16000.18 106
16001.37 98
16002.57 101
16003.76 105
16004.96 89
16006.15 96
16007.35 107
16008.55 106
16009.74 113
16010.94 100
16012.13 87
16013.33 102
16014.52 110
16015.72 85
16016.91 110
16018.11 145
16019.30 116
16020.50 89
16021.70 91
16022.89 94
16024.09 117
16025.28 104
16026.48 96
16027.68 102
16028.87 93
16030.07 96
16031.26 88
16032.46 97
16033.66 136
16034.85 128
16036.05 81
16037.25 123
16038.44 92
16039.64 90
16040.83 85
16042.03 92
16043.23 102
16044.42 98
16045.62 80
16046.82 93
16048.01 80
16049.21 96
16050.41 105
16051.60 75
16052.80 73
16054.00 99
16055.20 107
16056.39 86
16057.59 94
16058.79 79
16059.98 111
16061.18 85
16062.38 120
16063.58 100
16064.77 110
16065.97 97
16067.17 116
16068.37 128
16069.56 109
16070.76 89
16071.96 75
16073.16 81
16074.35 78
16075.55 85
16076.75 100
16077.95 99
16079.15 96
16080.34 96
16081.54 101
16082.74 100
16083.94 113
16085.14 95
16086.33 97
16087.53 86
16088.73 108
16089.93 86
16091.13 82
16092.33 102
16093.52 112
16094.72 98
16095.92 89
16097.12 61
16098.32 110
16099.52 93
16100.72 97
16101.91 90
16103.11 104
16104.31 72
16105.51 89
16106.71 80
16107.91 91
16109.11 109
16110.31 84
16111.51 98
16112.71 82
16113.90 103
16115.10 98
16116.30 113
16117.50 142
16118.70 93
16119.90 81
16121.10 98
16122.30 81
16123.50 100
16124.70 105
16125.90 85
16127.10 91
16128.30 93
16129.50 78
16130.70 87
16131.90 88
16133.10 80
16134.30 68
16135.50 82
16136.70 117
16137.90 104
16139.10 77
16140.30 80
16141.50 87
16142.70 94
16143.90 105
16145.10 75
16146.30 80
16147.50 93
16148.70 105
16149.90 95
16151.10 100
16152.30 75
16153.50 100
16154.70 118
16155.91 84
16157.11 95
16158.31 92
16159.51 97
16160.71 117
16161.91 91
16163.11 90
16164.31 82
16165.51 94
16166.71 92
16167.92 96
16169.12 86
16170.32 110
16171.52 98
16172.72 70
16173.92 92
16175.12 106
16176.33 99
16177.53 110
16178.73 97
16179.93 138
16181.13 122
16182.33 83
16183.54 80
16184.74 89
16185.94 110
16187.14 87
16188.34 89
16189.55 83
16190.75 80
16191.95 86
16193.15 85
16194.35 89
16195.56 80
16196.76 84
16197.96 97
16199.16 106
16200.37 88
16201.57 102
16202.77 101
16203.97 85
16205.18 83
16206.38 127
16207.58 96
16208.78 92
16209.99 78
16211.19 96
16212.39 114
16213.60 98
16214.80 94
16216.00 74
16217.20 74
16218.41 91
16219.61 115
16220.81 117
16222.02 75
16223.22 84
16224.42 98
16225.63 92
16226.83 97
16228.03 90
16229.24 112
16230.44 93
16231.64 118
16232.85 80
16234.05 82
16235.26 83
16236.46 94
16237.66 100
16238.87 84
16240.07 88
16241.28 96
16242.48 105
16243.68 80
16244.89 99
16246.09 94
16247.30 105
16248.50 93
16249.70 97
16250.91 98
16252.11 115
16253.32 106
16254.52 89
16255.73 68
16256.93 71
16258.14 73
16259.34 107
16260.54 108
16261.75 110
16262.95 105
16264.16 94
16265.36 108
16266.57 119
16267.77 111
16268.98 103
16270.18 101
16271.39 101
16272.59 127
16273.80 126
16275.00 75
16276.21 100
16277.41 88
16278.62 128
16279.83 91
16281.03 101
16282.24 99
16283.44 96
16284.65 100
16285.85 113
16287.06 111
16288.26 123
16289.47 116
16290.68 124
16291.88 102
16293.09 109
16294.29 119
16295.50 119
16296.71 138
16297.91 110
16299.12 107
16300.32 125
16301.53 124
16302.74 113
16303.94 131
16305.15 103
16306.36 98
16307.56 104
16308.77 93
16309.97 100
16311.18 133
16312.39 108
16313.59 107
16314.80 137
16316.01 126
16317.21 135
16318.42 126
16319.63 132
16320.84 111
16322.04 101
16323.25 93
16324.46 101
16325.66 101
16326.87 97
16328.08 109
16329.28 117
16330.49 88
16331.70 115
16332.91 109
16334.11 101
16335.32 118
16336.53 79
16337.74 94
16338.94 113
16340.15 105
16341.36 113
16342.57 101
16343.78 74
16344.98 80
16346.19 85
16347.40 102
16348.61 126
16349.81 104
16351.02 107
16352.23 88
16353.44 88
16354.65 87
16355.86 130
16357.06 131
16358.27 104
16359.48 96
16360.69 98
16361.90 87
16363.11 85
16364.31 100
16365.52 106
16366.73 91
16367.94 90
16369.15 73
16370.36 79
16371.57 106
16372.77 90
16373.98 102
16375.19 98
16376.40 91
16377.61 73
16378.82 108
16380.03 101
16381.24 109
16382.45 89
16383.66 109
16384.87 85
16386.08 73
16387.28 95
16388.49 92
16389.70 72
16390.91 85
16392.12 110
16393.33 75
16394.54 113
16395.75 84
16396.96 88
16398.17 80
16399.38 78
16400.59 73
16401.80 108
16403.01 93
16404.22 85
16405.43 87
16406.64 96
16407.85 119
16409.06 90
16410.27 76
16411.48 90
16412.69 117
16413.90 108
16415.11 97
16416.32 81
16417.53 88
16418.74 73
16419.95 66
16421.17 51
16422.38 64
16423.59 67
16424.80 56
16426.01 84
16427.22 86
16428.43 86
16429.64 81
16430.85 109
16432.06 88
16433.27 76
16434.48 90
16435.70 91
16436.91 81
16438.12 97
16439.33 94
16440.54 78
16441.75 84
16442.96 105
16444.18 101
16445.39 103
16446.60 114
16447.81 112
16449.02 98
16450.23 68
16451.45 79
16452.66 99
16453.87 91
16455.08 98
16456.29 94
16457.50 111
16458.72 93
16459.93 82
16461.14 85
16462.35 95
16463.57 82
16464.78 80
16465.99 131
16467.20 85
16468.41 74
16469.63 83
16470.84 99
16472.05 97
16473.26 68
16474.48 77
16475.69 81
16476.90 80
16478.12 96
16479.33 99
16480.54 98
16481.75 100
16482.97 92
16484.18 82
16485.39 90
16486.61 94
16487.82 73
16489.03 91
16490.24 91
16491.46 88
16492.67 80
16493.88 109
16495.10 101
16496.31 69
16497.52 76
16498.74 96
16499.95 95
16501.17 109
16502.38 77
16503.59 78
16504.81 101
16506.02 84
16507.23 89
16508.45 94
16509.66 91
16510.88 63
16512.09 90
16513.30 74
16514.52 99
16515.73 82
16516.95 84
16518.16 89
16519.37 93
16520.59 86
16521.80 98
16523.02 84
16524.23 77
16525.45 99
16526.66 71
16527.88 77
16529.09 76
16530.30 87
16531.52 79
16532.73 77
16533.95 73
16535.16 81
16536.38 66
16537.59 60
16538.81 79
16540.02 91
16541.24 68
16542.45 85
16543.67 85
16544.88 87
16546.10 105
16547.31 75
16548.53 93
16549.75 77
16550.96 75
16552.18 69
16553.39 91
16554.61 79
16555.82 80
16557.04 79
16558.25 76
16559.47 75
16560.69 76
16561.90 79
16563.12 89
16564.33 76
16565.55 69
16566.77 72
16567.98 86
16569.20 78
16570.41 67
16571.63 72
16572.85 84
16574.06 75
16575.28 86
16576.50 78
16577.71 71
16578.93 77
16580.14 79
16581.36 85
16582.58 72
16583.79 60
16585.01 71
16586.23 101
16587.44 82
16588.66 79
16589.88 104
16591.09 99
16592.31 72
16593.53 86
16594.75 76
16595.96 81
16597.18 86
16598.40 73
16599.61 78
16600.83 62
16602.05 76
16603.27 88
16604.48 84
16605.70 83
16606.92 87
16608.14 80
16609.35 70
16610.57 65
16611.79 83
16613.01 84
16614.22 86
16615.44 72
16616.66 93
16617.88 81
16619.10 82
16620.31 85
16621.53 71
16622.75 69
16623.97 79
16625.19 68
16626.40 75
16627.62 66
16628.84 70
16630.06 77
16631.28 92
16632.50 79
16633.71 94
16634.93 82
16636.15 84
16637.37 70
16638.59 90
16639.81 85
16641.03 83
16642.24 72
16643.46 85
16644.68 99
16645.90 80
16647.12 83
16648.34 87
16649.56 85
16650.78 74
16652.00 88
16653.22 96
16654.44 82
16655.65 76
16656.87 74
16658.09 86
16659.31 73
16660.53 68
16661.75 71
16662.97 87
16664.19 78
16665.41 66
16666.63 65
16667.85 72
16669.07 92
16670.29 73
16671.51 94
16672.73 75
16673.95 65
16675.17 90
16676.39 67
16677.61 74
16678.83 67
16680.05 75
16681.27 62
16682.49 80
16683.71 72
16684.93 69
16686.15 70
16687.37 78
16688.59 75
16689.81 85
16691.03 87
16692.25 89
16693.47 83
16694.69 82
16695.92 65
16697.14 91
16698.36 84
16699.58 59
16700.80 97
16702.02 56
16703.24 89
16704.46 94
16705.68 85
16706.90 79
16708.13 82
16709.35 87
16710.57 77
16711.79 86
16713.01 78
16714.23 59
16715.45 73
16716.67 81
16717.90 84
16719.12 67
16720.34 63
16721.56 86
16722.78 82
16724.00 89
16725.23 67
16726.45 85
16727.67 79
16728.89 82
16730.11 77
16731.34 77
16732.56 76
16733.78 90
16735.00 81
16736.23 73
16737.45 90
16738.67 73
16739.89 107
16741.11 100
16742.34 83
16743.56 64
16744.78 57
16746.00 73
16747.23 62
16748.45 72
16749.67 60
16750.90 110
16752.12 73
16753.34 89
16754.56 76
16755.79 91
16757.01 99
16758.23 64
16759.46 55
16760.68 77
16761.90 62
16763.13 79
16764.35 82
16765.57 63
16766.80 65
16768.02 85
16769.24 76
16770.47 85
16771.69 102
16772.91 91
16774.14 77
16775.36 71
16776.58 72
16777.81 83
16779.03 65
16780.25 67
16781.48 68
16782.70 83
16783.93 81
16785.15 72
16786.37 96
16787.60 81
16788.82 89
16790.05 74
16791.27 61
16792.50 56
16793.72 65
16794.94 79
16796.17 73
16797.39 72
16798.62 76
16799.84 79
16801.07 77
16802.29 78
16803.52 50
16804.74 69
16805.97 75
16807.19 67
16808.42 70
16809.64 87
16810.87 83
16812.09 81
16813.32 67
16814.54 124
16815.77 110
16816.99 109
16818.22 87
16819.44 84
16820.67 86
16821.89 89
16823.12 88
16824.34 82
16825.57 79
16826.79 89
16828.02 92
16829.25 96
16830.47 85
16831.70 107
16832.92 84
16834.15 90
16835.37 97
16836.60 87
16837.83 89
16839.05 59
16840.28 89
16841.50 79
16842.73 103
16843.96 91
16845.18 73
16846.41 77
16847.63 81
16848.86 85
16850.09 79
16851.31 76
16852.54 78
16853.77 84
16854.99 103
16856.22 68
16857.45 80
16858.67 86
16859.90 97
16861.13 85
16862.35 89
16863.58 84
16864.81 92
16866.03 80
16867.26 87
16868.49 80
16869.72 100
16870.94 123
16872.17 85
16873.40 72
16874.62 78
16875.85 84
16877.08 75
16878.31 91
16879.53 95
16880.76 85
16881.99 98
16883.22 88
16884.44 76
16885.67 92
16886.90 106
16888.13 87
16889.36 114
16890.58 83
16891.81 84
16893.04 87
16894.27 95
16895.50 104
16896.72 97
16897.95 70
16899.18 73
16900.41 87
16901.64 83
16902.86 82
16904.09 92
16905.32 111
16906.55 69
16907.78 106
16909.01 82
16910.24 87
16911.46 81
16912.69 89
16913.92 88
16915.15 93
16916.38 83
16917.61 85
16918.84 72
16920.07 81
16921.29 83
16922.52 78
16923.75 82
16924.98 85
16926.21 64
16927.44 99
16928.67 95
16929.90 92
16931.13 94
16932.36 67
16933.59 63
16934.82 65
16936.05 92
16937.28 76
16938.51 76
16939.73 79
16940.96 74
16942.19 74
16943.42 93
16944.65 106
16945.88 83
16947.11 64
16948.34 79
16949.57 90
16950.80 79
16952.03 81
16953.26 69
16954.49 85
16955.72 92
16956.95 69
16958.18 70
16959.42 81
16960.65 63
16961.88 74
16963.11 76
16964.34 63
16965.57 75
16966.80 80
16968.03 78
16969.26 79
16970.49 85
16971.72 73
16972.95 81
16974.18 92
16975.41 74
16976.65 60
16977.88 82
16979.11 86
16980.34 71
16981.57 77
16982.80 93
16984.03 63
16985.26 79
16986.49 59
16987.73 64
16988.96 77
16990.19 57
16991.42 65
16992.65 66
16993.88 77
16995.12 90
16996.35 85
16997.58 92
16998.81 84
17000.04 67
17001.27 65
17002.51 78
17003.74 80
17004.97 71
17006.20 75
17007.43 79
17008.67 88
17009.90 95
17011.13 72
17012.36 99
17013.60 79
17014.83 67
17016.06 78
17017.29 86
17018.53 75
17019.76 84
17020.99 75
17022.22 65
17023.46 62
17024.69 74
17025.92 59
17027.15 68
17028.39 74
17029.62 75
17030.85 63
17032.09 69
17033.32 61
17034.55 79
17035.79 71
17037.02 83
17038.25 80
17039.49 84
17040.72 85
17041.95 81
17043.19 78
17044.42 85
17045.65 61
17046.89 83
17048.12 71
17049.35 64
17050.59 59
17051.82 67
17053.05 66
17054.29 84
17055.52 61
17056.76 84
17057.99 86
17059.22 79
17060.46 91
17061.69 82
17062.93 111
17064.16 91
17065.39 59
17066.63 80
17067.86 95
17069.10 58
17070.33 80
17071.57 81
17072.80 75
17074.04 65
17075.27 63
17076.50 73
17077.74 80
17078.97 78
17080.21 78
17081.44 77
17082.68 72
17083.91 70
17085.15 61
17086.38 72
17087.62 86
17088.85 68
17090.09 79
17091.32 71
17092.56 71
17093.79 58
17095.03 76
17096.26 79
17097.50 70
17098.74 84
17099.97 71
17101.21 71
17102.44 73
17103.68 57
17104.91 82
17106.15 88
17107.38 76
17108.62 71
17109.86 84
17111.09 72
17112.33 76
17113.56 106
17114.80 66
17116.04 89
17117.27 91
17118.51 94
17119.74 71
17120.98 70
17122.22 75
17123.45 85
17124.69 70
17125.93 79
17127.16 99
17128.40 77
17129.64 74
17130.87 86
17132.11 62
17133.35 62
17134.58 61
17135.82 78
17137.06 91
17138.29 69
17139.53 57
17140.77 53
17142.00 78
17143.24 76
17144.48 78
17145.72 60
17146.95 85
17148.19 98
17149.43 79
17150.66 75
17151.90 92
17153.14 99
17154.38 72
17155.61 73
17156.85 66
17158.09 76
17159.33 126
17160.56 94
17161.80 45
17163.04 67
17164.28 76
17165.52 82
17166.75 77
17167.99 82
17169.23 76
17170.47 90
17171.71 76
17172.94 70
17174.18 67
17175.42 79
17176.66 84
17177.90 89
17179.13 73
17180.37 48
17181.61 77
17182.85 60
17184.09 62
17185.33 64
17186.57 80
17187.80 78
17189.04 85
17190.28 61
17191.52 69
17192.76 67
17194.00 61
17195.24 70
17196.48 76
17197.72 78
17198.95 87
17200.19 60
17201.43 59
17202.67 72
17203.91 94
17205.15 62
17206.39 64
17207.63 74
17208.87 59
17210.11 73
17211.35 77
17212.59 72
17213.83 87
17215.07 55
17216.31 73
17217.55 71
17218.79 81
17220.03 68
17221.26 88
17222.50 66
17223.74 72
17224.98 76
17226.22 79
17227.46 68
17228.71 82
17229.95 68
17231.19 69
17232.43 78
17233.67 96
17234.91 87
17236.15 61
17237.39 83
17238.63 86
17239.87 72
17241.11 60
17242.35 58
17243.59 68
17244.83 61
17246.07 82
17247.31 71
17248.55 53
17249.79 72
17251.04 76
17252.28 77
17253.52 64
17254.76 56
17256.00 63
17257.24 85
17258.48 58
17259.72 68
17260.96 63
17262.21 58
17263.45 99
17264.69 80
17265.93 71
17267.17 80
17268.41 77
17269.65 80
17270.90 75
17272.14 81
17273.38 62
17274.62 96
17275.86 84
17277.11 68
17278.35 82
17279.59 74
17280.83 71
17282.07 77
17283.32 79
17284.56 69
17285.80 63
17287.04 64
17288.28 59
17289.53 68
17290.77 66
17292.01 61
17293.25 87
17294.50 66
17295.74 56
17296.98 68
17298.22 75
17299.47 78
17300.71 66
17301.95 75
17303.19 65
17304.44 68
17305.68 70
17306.92 67
17308.17 89
17309.41 65
17310.65 67
17311.90 65
17313.14 93
17314.38 64
17315.63 79
17316.87 100
17318.11 83
17319.36 104
17320.60 78
17321.84 60
17323.09 81
17324.33 75
17325.57 59
17326.82 75
17328.06 88
17329.30 81
17330.55 77
17331.79 55
17333.04 55
17334.28 60
17335.52 44
17336.77 47
17338.01 62
17339.26 67
17340.50 64
17341.74 60
17342.99 63
17344.23 56
17345.48 51
17346.72 63
17347.97 49
17349.21 57
17350.46 68
17351.70 70
17352.94 60
17354.19 66
17355.43 79
17356.68 83
17357.92 58
17359.17 52
17360.41 71
17361.66 52
17362.90 78
17364.15 56
17365.39 67
17366.64 83
17367.88 78
17369.13 68
17370.37 58
17371.62 56
17372.86 69
17374.11 78
17375.35 71
17376.60 76
17377.85 65
17379.09 66
17380.34 69
17381.58 94
17382.83 66
17384.07 70
17385.32 69
17386.57 79
17387.81 78
17389.06 67
17390.30 63
17391.55 72
17392.80 77
17394.04 77
17395.29 78
17396.53 81
17397.78 96
17399.03 78
17400.27 70
17401.52 75
17402.77 69
17404.01 73
17405.26 78
17406.50 69
17407.75 55
17409.00 77
17410.24 69
17411.49 59
17412.74 97
17413.99 60
17415.23 64
17416.48 77
17417.73 78
17418.97 82
17420.22 68
17421.47 71
17422.71 67
17423.96 62
17425.21 85
17426.46 64
17427.70 57
17428.95 76
17430.20 77
17431.45 70
17432.69 70
17433.94 77
17435.19 85
17436.44 69
17437.68 66
17438.93 65
17440.18 52
17441.43 59
17442.67 68
17443.92 79
17445.17 88
17446.42 53
17447.67 63
17448.91 71
17450.16 77
17451.41 68
17452.66 79
17453.91 58
17455.15 61
17456.40 81
17457.65 85
17458.90 82
17460.15 64
17461.40 68
17462.65 58
17463.89 71
17465.14 71
17466.39 115
17467.64 64
17468.89 61
17470.14 57
17471.39 58
17472.64 63
17473.88 62
17475.13 68
17476.38 70
17477.63 83
17478.88 67
17480.13 66
17481.38 72
17482.63 69
17483.88 71
17485.13 58
17486.38 56
17487.63 80
17488.88 58
17490.12 48
17491.37 63
17492.62 67
17493.87 65
17495.12 65
17496.37 55
17497.62 64
17498.87 61
17500.12 75
17501.37 90
17502.62 68
17503.87 46
17505.12 85
17506.37 65
17507.62 72
17508.87 51
17510.12 70
17511.37 88
17512.62 68
17513.87 60
17515.12 68
17516.38 58
17517.63 72
17518.88 87
17520.13 60
17521.38 90
17522.63 81
17523.88 70
17525.13 67
17526.38 68
17527.63 74
17528.88 74
17530.13 66
17531.38 62
17532.64 64
17533.89 68
17535.14 77
17536.39 84
17537.64 60
17538.89 73
17540.14 62
17541.39 63
17542.65 74
17543.90 55
17545.15 59
17546.40 68
17547.65 75
17548.90 69
17550.16 58
17551.41 61
17552.66 79
17553.91 79
17555.16 60
17556.41 55
17557.67 53
17558.92 77
17560.17 66
17561.42 60
17562.67 76
17563.93 52
17565.18 65
17566.43 55
17567.68 47
17568.94 79
17570.19 63
17571.44 64
17572.69 63
17573.95 73
17575.20 55
17576.45 57
17577.70 77
17578.96 76
17580.21 77
17581.46 71
17582.71 51
17583.97 57
17585.22 44
17586.47 45
17587.73 55
17588.98 64
17590.23 63
17591.49 72
17592.74 77
17593.99 71
17595.25 77
17596.50 61
17597.75 75
17599.01 83
17600.26 86
17601.51 95
17602.77 73
17604.02 65
17605.27 66
17606.53 69
17607.78 73
17609.03 86
17610.29 101
17611.54 77
17612.80 65
17614.05 73
17615.30 92
17616.56 63
17617.81 68
17619.07 65
17620.32 68
17621.58 57
17622.83 58
17624.08 49
17625.34 80
17626.59 68
17627.85 66
17629.10 80
17630.36 67
17631.61 57
17632.87 63
17634.12 63
17635.37 75
17636.63 75
17637.88 68
17639.14 64
17640.39 65
17641.65 60
17642.90 67
17644.16 76
17645.41 74
17646.67 59
17647.92 50
17649.18 72
17650.44 62
17651.69 67
17652.95 47
17654.20 71
17655.46 52
17656.71 55
17657.97 65
17659.22 75
17660.48 84
17661.73 88
17662.99 55
17664.25 47
17665.50 61
17666.76 66
17668.01 69
17669.27 75
17670.53 59
17671.78 56
17673.04 80
17674.29 73
17675.55 64
17676.81 80
17678.06 66
17679.32 68
17680.57 75
17681.83 51
17683.09 64
17684.34 60
17685.60 61
17686.86 65
17688.11 92
17689.37 58
17690.63 78
17691.88 66
17693.14 69
17694.40 49
17695.65 53
17696.91 61
17698.17 63
17699.43 58
17700.68 50
17701.94 68
17703.20 58
17704.45 71
17705.71 81
17706.97 74
17708.23 72
17709.48 69
17710.74 71
17712.00 48
17713.26 51
17714.51 80
17715.77 77
17717.03 67
17718.29 50
17719.54 68
17720.80 78
17722.06 68
17723.32 76
17724.58 78
17725.83 60
17727.09 68
17728.35 71
17729.61 80
17730.87 76
17732.12 62
17733.38 72
17734.64 75
17735.90 53
17737.16 55
17738.42 85
17739.67 70
17740.93 50
17742.19 77
17743.45 70
17744.71 78
17745.97 64
17747.23 51
17748.48 60
17749.74 44
17751.00 68
17752.26 67
17753.52 71
17754.78 59
17756.04 48
17757.30 63
17758.56 48
17759.81 72
17761.07 46
17762.33 70
17763.59 85
17764.85 66
17766.11 67
17767.37 55
17768.63 59
17769.89 60
17771.15 63
17772.41 66
17773.67 48
17774.93 59
17776.19 78
17777.45 78
17778.71 54
17779.97 90
17781.23 68
17782.49 68
17783.75 75
17785.01 64
17786.27 69
17787.53 60
17788.79 68
17790.05 69
17791.31 74
17792.57 65
17793.83 56
17795.09 65
17796.35 87
17797.61 69
17798.87 89
17800.13 78
17801.39 57
17802.65 52
17803.91 54
17805.17 56
17806.44 65
17807.70 65
17808.96 55
17810.22 52
17811.48 62
17812.74 83
17814.00 72
17815.26 53
17816.52 66
17817.78 81
17819.05 85
17820.31 67
17821.57 52
17822.83 73
17824.09 60
17825.35 58
17826.61 68
17827.88 59
17829.14 77
17830.40 63
17831.66 61
17832.92 75
17834.18 61
17835.45 78
17836.71 62
17837.97 67
17839.23 65
17840.49 60
17841.76 71
17843.02 68
17844.28 51
17845.54 55
17846.81 65
17848.07 76
17849.33 64
17850.59 55
17851.85 71
17853.12 67
17854.38 51
17855.64 61
17856.90 56
17858.17 56
17859.43 61
17860.69 50
17861.96 57
17863.22 58
17864.48 77
17865.74 77
17867.01 85
17868.27 89
17869.53 48
17870.80 56
17872.06 58
17873.32 66
17874.59 57
17875.85 78
17877.11 55
17878.38 56
17879.64 67
17880.90 53
17882.17 61
17883.43 56
17884.69 68
17885.96 66
17887.22 83
17888.48 77
17889.75 61
17891.01 59
17892.28 75
17893.54 64
17894.80 72
17896.07 77
17897.33 70
17898.60 63
17899.86 80
17901.12 63
17902.39 80
17903.65 75
17904.92 50
17906.18 53
17907.45 67
17908.71 60
17909.97 56
17911.24 50
17912.50 85
17913.77 61
17915.03 71
17916.30 68
17917.56 49
17918.83 51
17920.09 65
17921.36 77
17922.62 62
17923.89 59
17925.15 80
17926.42 66
17927.68 55
17928.95 70
17930.21 88
17931.48 69
17932.74 75
17934.01 73
17935.27 49
17936.54 57
17937.81 53
17939.07 60
17940.34 70
17941.60 78
17942.87 81
17944.13 76
17945.40 70
17946.66 58
17947.93 87
17949.20 72
17950.46 69
17951.73 46
17952.99 59
17954.26 86
17955.53 71
17956.79 70
17958.06 42
17959.33 78
17960.59 81
17961.86 63
17963.12 52
17964.39 61
17965.66 74
17966.92 72
17968.19 71
17969.46 41
17970.72 70
17971.99 58
17973.26 81
17974.52 69
17975.79 71
17977.06 67
17978.32 61
17979.59 53
17980.86 73
17982.12 66
17983.39 72
17984.66 70
17985.93 95
17987.19 98
17988.46 68
17989.73 67
17991.00 58
17992.26 71
17993.53 55
17994.80 63
17996.07 65
17997.33 77
17998.60 86
17999.87 70
18001.14 73
18002.40 74
18003.67 70
18004.94 76
18006.21 73
18007.48 78
18008.74 57
18010.01 51
18011.28 73
18012.55 90
18013.82 68
18015.08 66
18016.35 57
18017.62 58
18018.89 59
18020.16 82
18021.43 64
18022.69 89
18023.96 79
18025.23 70
18026.50 71
18027.77 63
18029.04 60
18030.31 71
18031.57 47
18032.84 58
18034.11 54
18035.38 65
18036.65 73
18037.92 47
18039.19 68
18040.46 48
18041.73 59
18043.00 69
18044.27 60
18045.53 72
18046.80 63
18048.07 61
18049.34 66
18050.61 38
18051.88 45
18053.15 61
18054.42 67
18055.69 63
18056.96 52
18058.23 60
18059.50 50
18060.77 56
18062.04 76
18063.31 56
18064.58 62
18065.85 52
18067.12 52
18068.39 58
18069.66 45
18070.93 59
18072.20 58
18073.47 75
18074.74 74
18076.01 71
18077.28 62
18078.55 47
18079.82 73
18081.09 83
18082.36 53
18083.63 43
18084.90 50
18086.18 58
18087.45 78
18088.72 86
18089.99 61
18091.26 82
18092.53 78
18093.80 64
18095.07 65
18096.34 68
18097.61 66
18098.88 71
18100.16 74
18101.43 68
18102.70 58
18103.97 58
18105.24 67
18106.51 55
18107.78 71
18109.06 76
18110.33 94
18111.60 62
18112.87 67
18114.14 67
18115.41 50
18116.69 75
18117.96 64
18119.23 93
18120.50 70
18121.77 80
18123.05 64
18124.32 64
18125.59 65
18126.86 67
18128.13 74
18129.41 67
18130.68 73
18131.95 62
18133.22 58
18134.50 55
18135.77 58
18137.04 56
18138.31 51
18139.59 71
18140.86 71
18142.13 96
18143.40 73
18144.68 74
18145.95 89
18147.22 62
18148.50 68
18149.77 69
18151.04 79
18152.31 70
18153.59 61
18154.86 60
18156.13 66
18157.41 78
18158.68 73
18159.95 88
18161.23 94
18162.50 65
18163.77 59
18165.05 73
18166.32 81
18167.59 82
18168.87 62
18170.14 70
18171.42 66
18172.69 73
18173.96 67
18175.24 73
18176.51 58
18177.78 69
18179.06 74
18180.33 83
18181.61 75
18182.88 48
18184.15 56
18185.43 66
18186.70 69
18187.98 35
18189.25 52
18190.53 54
18191.80 73
18193.08 53
18194.35 61
18195.62 60
18196.90 53
18198.17 62
18199.45 64
18200.72 75
18202.00 71
18203.27 64
18204.55 59
18205.82 74
18207.10 69
18208.37 84
18209.65 77
18210.92 50
18212.20 65
18213.47 63
18214.75 62
18216.02 56
18217.30 65
18218.57 65
18219.85 59
18221.13 66
18222.40 67
18223.68 52
18224.95 78
18226.23 59
18227.50 50
18228.78 55
18230.05 78
18231.33 72
18232.61 75
18233.88 69
18235.16 50
18236.43 74
18237.71 74
18238.99 66
18240.26 83
18241.54 62
18242.81 52
18244.09 57
18245.37 61
18246.64 64
18247.92 67
18249.20 81
18250.47 74
18251.75 69
18253.03 62
18254.30 65
18255.58 54
18256.86 62
18258.13 65
18259.41 70
18260.69 89
18261.96 69
18263.24 70
18264.52 65
18265.79 59
18267.07 80
18268.35 76
18269.63 61
18270.90 52
18272.18 68
18273.46 51
18274.74 60
18276.01 58
18277.29 52
18278.57 61
18279.84 79
18281.12 81
18282.40 67
18283.68 36
18284.96 56
18286.23 69
18287.51 47
18288.79 67
18290.07 61
18291.34 68
18292.62 50
18293.90 56
18295.18 64
18296.46 58
18297.74 74
18299.01 60
18300.29 62
18301.57 54
18302.85 62
18304.13 64
18305.40 86
18306.68 62
18307.96 56
18309.24 54
18310.52 55
18311.80 84
18313.08 59
18314.36 86
18315.63 88
18316.91 79
18318.19 75
18319.47 74
18320.75 78
18322.03 73
18323.31 87
18324.59 59
18325.87 53
18327.14 51
18328.42 56
18329.70 44
18330.98 52
18332.26 39
18333.54 82
18334.82 73
18336.10 66
18337.38 39
18338.66 64
18339.94 58
18341.22 55
18342.50 60
18343.78 64
18345.06 44
18346.34 56
18347.62 51
18348.90 58
18350.18 54
18351.46 71
18352.74 46
18354.02 61
18355.30 58
18356.58 64
18357.86 59
18359.14 43
18360.42 58
18361.70 84
18362.98 59
18364.26 64
18365.54 62
18366.82 78
18368.10 60
18369.38 53
18370.66 62
18371.94 86
18373.23 57
18374.51 78
18375.79 56
18377.07 67
18378.35 64
18379.63 66
18380.91 62
18382.19 69
18383.47 66
18384.75 60
18386.04 60
18387.32 71
18388.60 54
18389.88 74
18391.16 77
18392.44 52
18393.72 65
18395.01 64
18396.29 62
18397.57 58
18398.85 59
18400.13 58
18401.41 63
18402.70 74
18403.98 58
18405.26 68
18406.54 85
18407.82 89
18409.11 48
18410.39 61
18411.67 59
18412.95 78
18414.23 68
18415.52 61
18416.80 53
18418.08 60
18419.36 63
18420.65 71
18421.93 78
18423.21 71
18424.49 51
18425.78 64
18427.06 64
18428.34 60
18429.62 55
18430.91 55
18432.19 68
18433.47 72
18434.76 66
18436.04 68
18437.32 58
18438.61 52
18439.89 62
18441.17 73
18442.45 79
18443.74 68
18445.02 72
18446.30 81
18447.59 73
18448.87 49
18450.15 56
18451.44 56
18452.72 67
18454.01 70
18455.29 58
18456.57 53
18457.86 59
18459.14 68
18460.42 64
18461.71 72
18462.99 46
18464.28 58
18465.56 49
18466.84 56
18468.13 61
18469.41 54
18470.70 70
18471.98 71
18473.27 61
18474.55 43
18475.83 61
18477.12 59
18478.40 64
18479.69 55
18480.97 60
18482.26 53
18483.54 59
18484.83 51
18486.11 57
18487.40 62
18488.68 60
18489.97 61
18491.25 59
18492.54 53
18493.82 51
18495.11 56
18496.39 63
18497.68 54
18498.96 57
18500.25 67
18501.53 61
18502.82 58
18504.10 68
18505.39 64
18506.67 51
18507.96 57
18509.24 51
18510.53 51
18511.81 75
18513.10 66
18514.39 76
18515.67 58
18516.96 51
18518.24 54
18519.53 60
18520.82 77
18522.10 69
18523.39 46
18524.67 51
18525.96 54
18527.25 66
18528.53 64
18529.82 64
18531.10 79
18532.39 57
18533.68 46
18534.96 51
18536.25 68
18537.54 65
18538.82 67
18540.11 59
18541.40 56
18542.68 66
18543.97 62
18545.26 53
18546.54 51
18547.83 55
18549.12 53
18550.40 69
18551.69 61
18552.98 80
18554.27 54
18555.55 61
18556.84 55
18558.13 49
18559.41 60
18560.70 68
18561.99 63
18563.28 54
18564.56 60
18565.85 63
18567.14 77
18568.43 81
18569.71 66
18571.00 51
18572.29 66
18573.58 68
18574.87 77
18576.15 83
18577.44 68
18578.73 65
18580.02 70
18581.31 69
18582.59 53
18583.88 101
18585.17 78
18586.46 86
18587.75 60
18589.03 56
18590.32 71
18591.61 81
18592.90 61
18594.19 59
18595.48 48
18596.77 73
18598.05 66
18599.34 53
18600.63 53
18601.92 51
18603.21 73
18604.50 73
18605.79 67
18607.08 50
18608.36 66
18609.65 67
18610.94 68
18612.23 59
18613.52 83
18614.81 63
18616.10 44
18617.39 49
18618.68 65
18619.97 48
18621.26 48
18622.55 59
18623.84 77
18625.13 73
18626.42 55
18627.71 71
18628.99 62
18630.28 84
18631.57 44
18632.86 64
18634.15 51
18635.44 73
18636.73 54
18638.02 60
18639.31 76
18640.60 80
18641.89 63
18643.18 68
18644.47 55
18645.77 61
18647.06 69
18648.35 72
18649.64 87
18650.93 57
18652.22 71
18653.51 76
18654.80 71
18656.09 48
18657.38 56
18658.67 56
18659.96 61
18661.25 59
18662.54 63
18663.83 63
18665.12 54
18666.42 85
18667.71 67
18669.00 45
18670.29 62
18671.58 65
18672.87 74
18674.16 58
18675.45 58
18676.75 53
18678.04 63
18679.33 69
18680.62 49
18681.91 53
18683.20 46
18684.49 48
18685.79 68
18687.08 50
18688.37 53
18689.66 69
18690.95 68
18692.25 52
18693.54 67
18694.83 59
18696.12 65
18697.41 62
18698.71 60
18700.00 55
18701.29 68
18702.58 70
18703.87 47
18705.17 52
18706.46 66
18707.75 59
18709.04 68
18710.34 57
18711.63 55
18712.92 58
18714.21 80
18715.51 73
18716.80 51
18718.09 66
18719.39 73
18720.68 60
18721.97 51
18723.26 62
18724.56 84
18725.85 85
18727.14 49
18728.44 55
18729.73 54
18731.02 63
18732.32 66
18733.61 61
18734.90 90
18736.20 68
18737.49 52
18738.78 73
18740.08 67
18741.37 57
18742.66 55
18743.96 83
18745.25 72
18746.55 69
18747.84 65
18749.13 72
18750.43 59
18751.72 51
18753.02 67
18754.31 57
18755.60 48
18756.90 51
18758.19 53
18759.49 59
18760.78 74
18762.07 73
18763.37 61
18764.66 63
18765.96 46
18767.25 52
18768.55 61
18769.84 66
18771.14 56
18772.43 56
18773.73 73
18775.02 63
18776.32 45
18777.61 49
18778.91 69
18780.20 83
18781.49 59
18782.79 67
18784.09 48
18785.38 63
18786.68 93
18787.97 63
18789.27 72
18790.56 67
18791.86 48
18793.15 58
18794.45 58
18795.74 53
18797.04 54
18798.33 58
18799.63 58
18800.93 57
18802.22 63
18803.52 49
18804.81 59
18806.11 57
18807.40 51
18808.70 52
18810.00 56
18811.29 71
18812.59 76
18813.88 53
18815.18 56
18816.48 52
18817.77 53
18819.07 61
18820.37 48
18821.66 38
18822.96 54
18824.25 77
18825.55 59
18826.85 61
18828.14 68
18829.44 51
18830.74 60
18832.03 58
18833.33 61
18834.63 41
18835.93 64
18837.22 69
18838.52 66
18839.82 59
18841.11 97
18842.41 65
18843.71 55
18845.00 65
18846.30 52
18847.60 41
18848.90 72
18850.19 60
18851.49 64
18852.79 49
18854.09 65
18855.38 70
18856.68 67
18857.98 53
18859.28 59
18860.57 68
18861.87 54
18863.17 51
18864.47 70
18865.77 73
18867.06 60
18868.36 66
18869.66 56
18870.96 54
18872.26 57
18873.55 60
18874.85 75
18876.15 59
18877.45 59
18878.75 68
18880.05 61
18881.34 72
18882.64 77
18883.94 58
18885.24 59
18886.54 51
18887.84 50
18889.14 45
18890.43 55
18891.73 48
18893.03 59
18894.33 48
18895.63 53
18896.93 59
18898.23 68
18899.53 71
18900.83 57
18902.13 89
18903.42 98
18904.72 60
18906.02 68
18907.32 49
18908.62 55
18909.92 49
18911.22 77
18912.52 57
18913.82 45
18915.12 70
18916.42 68
18917.72 49
18919.02 70
18920.32 63
18921.62 64
18922.92 56
18924.22 55
18925.52 59
18926.82 60
18928.12 54
18929.42 78
18930.72 72
18932.02 65
18933.32 71
18934.62 65
18935.92 78
18937.22 61
18938.52 57
18939.82 56
18941.12 50
18942.42 68
18943.72 71
18945.02 66
18946.32 50
18947.62 66
18948.92 69
18950.23 62
18951.53 62
18952.83 50
18954.13 45
18955.43 61
18956.73 64
18958.03 52
18959.33 39
18960.63 85
18961.94 79
18963.24 43
18964.54 64
18965.84 49
18967.14 61
18968.44 58
18969.74 44
18971.04 51
18972.35 44
18973.65 59
18974.95 47
18976.25 55
18977.55 54
18978.85 61
18980.16 65
18981.46 70
18982.76 61
18984.06 50
18985.36 75
18986.67 76
18987.97 70
18989.27 56
18990.57 63
18991.88 64
18993.18 63
18994.48 68
18995.78 66
18997.08 55
18998.39 59
18999.69 60
19000.99 84
19002.30 55
19003.60 62
19004.90 57
19006.20 53
19007.51 53
19008.81 34
19010.11 40
19011.41 55
19012.72 87
19014.02 50
19015.32 61
19016.63 52
19017.93 64
19019.23 58
19020.54 51
19021.84 61
19023.14 74
19024.45 41
19025.75 51
19027.05 41
19028.36 51
19029.66 62
19030.96 60
19032.27 50
19033.57 61
19034.87 62
19036.18 51
19037.48 53
19038.79 50
19040.09 60
19041.39 41
19042.70 74
19044.00 59
19045.31 52
19046.61 72
19047.91 55
19049.22 52
19050.52 68
19051.83 63
19053.13 38
19054.44 62
19055.74 55
19057.05 58
19058.35 61
19059.65 66
19060.96 53
19062.26 61
19063.57 65
19064.87 63
19066.18 79
19067.48 53
19068.79 58
19070.09 49
19071.40 46
19072.70 50
19074.01 56
19075.31 44
19076.62 47
19077.92 63
19079.23 58
19080.53 50
19081.84 56
19083.14 61
19084.45 44
19085.76 49
19087.06 43
19088.37 55
19089.67 46
19090.98 61
19092.28 57
19093.59 70
19094.89 56
19096.20 65
19097.51 59
19098.81 47
19100.12 67
19101.42 76
19102.73 55
19104.04 53
19105.34 48
19106.65 49
19107.96 57
19109.26 77
19110.57 67
19111.87 60
19113.18 50
19114.49 59
19115.79 52
19117.10 56
19118.41 44
19119.71 50
19121.02 49
19122.33 60
19123.63 61
19124.94 50
19126.25 54
19127.55 44
19128.86 54
19130.17 60
19131.48 34
19132.78 51
19134.09 63
19135.40 63
19136.70 53
19138.01 54
19139.32 62
19140.63 76
19141.93 50
19143.24 63
19144.55 51
19145.86 53
19147.16 57
19148.47 46
19149.78 60
19151.09 58
19152.39 54
19153.70 70
19155.01 51
19156.32 54
19157.63 55
19158.93 70
19160.24 53
19161.55 67
19162.86 47
19164.17 31
19165.47 54
19166.78 53
19168.09 60
19169.40 69
19170.71 53
19172.02 56
19173.32 73
19174.63 61
19175.94 61
19177.25 57
19178.56 70
19179.87 61
19181.18 64
19182.48 55
19183.79 64
19185.10 64
19186.41 77
19187.72 54
19189.03 55
19190.34 72
19191.65 59
19192.96 64
19194.27 67
19195.58 55
19196.88 65
19198.19 64
19199.50 65
19200.81 52
19202.12 62
19203.43 68
19204.74 65
19206.05 68
19207.36 79
19208.67 59
19209.98 72
19211.29 67
19212.60 60
19213.91 66
19215.22 59
19216.53 52
19217.84 57
19219.15 52
19220.46 46
19221.77 62
19223.08 62
19224.39 43
19225.70 49
19227.01 56
19228.32 67
19229.63 49
19230.94 67
19232.25 60
19233.56 71
19234.87 77
19236.18 45
19237.49 60
19238.81 50
19240.12 68
19241.43 75
19242.74 57
19244.05 42
19245.36 60
19246.67 57
19247.98 45
19249.29 58
19250.60 67
19251.91 59
19253.23 61
19254.54 54
19255.85 63
19257.16 79
19258.47 65
19259.78 68
19261.09 63
19262.41 64
19263.72 72
19265.03 63
19266.34 56
19267.65 61
19268.96 48
19270.28 52
19271.59 44
19272.90 44
19274.21 56
19275.52 72
19276.84 60
19278.15 68
19279.46 53
19280.77 67
19282.08 71
19283.40 58
19284.71 61
19286.02 55
19287.33 60
19288.65 64
19289.96 64
19291.27 55
19292.58 65
19293.90 63
19295.21 61
19296.52 49
19297.83 37
19299.15 57
19300.46 58
19301.77 71
19303.09 34
19304.40 70
19305.71 60
19307.02 63
19308.34 54
19309.65 55
19310.96 61
19312.28 54
19313.59 66
19314.90 54
19316.22 37
19317.53 63
19318.84 57
19320.16 46
19321.47 58
19322.78 54
19324.10 49
19325.41 70
19326.73 61
19328.04 52
19329.35 58
19330.67 71
19331.98 54
19333.29 57
19334.61 49
19335.92 70
19337.24 47
19338.55 46
19339.87 60
19341.18 59
19342.49 57
19343.81 52
19345.12 56
19346.44 42
19347.75 55
19349.07 58
19350.38 74
19351.69 57
19353.01 45
19354.32 50
19355.64 64
19356.95 71
19358.27 60
19359.58 64
19360.90 66
19362.21 52
19363.53 35
19364.84 65
19366.16 58
19367.47 54
19368.79 41
19370.10 46
19371.42 50
19372.73 59
19374.05 40
19375.36 50
19376.68 48
19378.00 68
19379.31 71
19380.63 71
19381.94 68
19383.26 52
19384.57 47
19385.89 50
19387.20 63
19388.52 55
19389.84 55
19391.15 47
19392.47 54
19393.78 57
19395.10 71
19396.42 69
19397.73 59
19399.05 47
19400.37 67
19401.68 45
19403.00 59
19404.31 56
19405.63 62
19406.95 58
19408.26 49
19409.58 63
19410.90 47
19412.21 40
19413.53 43
19414.85 76
19416.16 63
19417.48 69
19418.80 63
19420.11 65
19421.43 62
19422.75 67
19424.07 62
19425.38 63
19426.70 51
19428.02 58
19429.33 68
19430.65 71
19431.97 73
19433.29 51
19434.60 71
19435.92 58
19437.24 56
19438.56 58
19439.87 55
19441.19 41
19442.51 54
19443.83 35
19445.14 53
19446.46 69
19447.78 85
19449.10 82
19450.42 54
19451.73 58
19453.05 66
19454.37 64
19455.69 50
19457.01 55
19458.32 50
19459.64 64
19460.96 42
19462.28 38
19463.60 49
19464.92 57
19466.23 62
19467.55 71
19468.87 69
19470.19 50
19471.51 58
19472.83 70
19474.15 55
19475.46 47
19476.78 54
19478.10 52
19479.42 64
19480.74 49
19482.06 51
19483.38 64
19484.70 58
19486.02 61
19487.34 72
19488.65 62
19489.97 65
19491.29 59
19492.61 62
19493.93 51
19495.25 43
19496.57 48
19497.89 49
19499.21 48
19500.53 48
19501.85 48
19503.17 46
19504.49 66
19505.81 53
19507.13 50
19508.45 43
19509.77 51
19511.09 63
19512.41 61
19513.73 41
19515.05 54
19516.37 52
19517.69 46
19519.01 54
19520.33 52
19521.65 46
19522.97 46
19524.29 56
19525.61 45
19526.93 46
19528.25 54
19529.57 50
19530.89 56
19532.21 60
19533.54 57
19534.86 57
19536.18 55
19537.50 50
19538.82 53
19540.14 64
19541.46 65
19542.78 54
19544.10 66
19545.42 41
19546.75 49
19548.07 62
19549.39 42
19550.71 52
19552.03 46
19553.35 46
19554.67 44
19555.99 53
19557.32 58
19558.64 59
19559.96 68
19561.28 57
19562.60 78
19563.92 78
19565.25 55
19566.57 73
19567.89 45
19569.21 62
19570.53 59
19571.86 56
19573.18 65
19574.50 57
19575.82 53
19577.15 39
19578.47 39
19579.79 51
19581.11 65
19582.43 57
19583.76 50
19585.08 50
19586.40 58
19587.72 44
19589.05 50
19590.37 49
19591.69 66
19593.02 52
19594.34 46
19595.66 54
19596.98 46
19598.31 73
19599.63 60
19600.95 42
19602.28 51
19603.60 62
19604.92 71
19606.25 59
19607.57 47
19608.89 42
19610.22 49
19611.54 62
19612.86 39
19614.19 46
19615.51 47
19616.83 51
19618.16 52
19619.48 56
19620.80 42
19622.13 48
19623.45 61
19624.78 60
19626.10 40
19627.42 54
19628.75 105
19630.07 60
19631.40 59
19632.72 63
19634.04 56
19635.37 60
19636.69 59
19638.02 72
19639.34 55
19640.66 68
19641.99 59
19643.31 51
19644.64 50
19645.96 59
19647.29 51
19648.61 48
19649.94 51
19651.26 48
19652.59 45
19653.91 66
19655.24 66
19656.56 53
19657.89 46
19659.21 60
19660.54 51
19661.86 58
19663.19 55
19664.51 57
19665.84 67
19667.16 52
19668.49 57
19669.81 64
19671.14 47
19672.46 53
19673.79 57
19675.11 54
19676.44 43
19677.77 50
19679.09 43
19680.42 71
19681.74 57
19683.07 48
19684.39 45
19685.72 57
19687.05 68
19688.37 43
19689.70 62
19691.02 45
19692.35 50
19693.68 71
19695.00 56
19696.33 50
19697.66 50
19698.98 43
19700.31 50
19701.63 54
19702.96 50
19704.29 41
19705.61 53
19706.94 39
19708.27 59
19709.59 54
19710.92 49
19712.25 57
19713.57 66
19714.90 63
19716.23 58
19717.56 39
19718.88 52
19720.21 60
19721.54 42
19722.86 47
19724.19 40
19725.52 46
19726.85 57
19728.17 66
19729.50 63
19730.83 60
19732.16 49
19733.48 50
19734.81 56
19736.14 56
19737.47 59
19738.79 53
19740.12 60
19741.45 58
19742.78 65
19744.10 58
19745.43 39
19746.76 53
19748.09 73
19749.42 60
19750.74 38
19752.07 48
19753.40 53
19754.73 64
19756.06 30
19757.39 50
19758.71 54
19760.04 61
19761.37 39
19762.70 62
19764.03 54
19765.36 40
19766.69 56
19768.01 73
19769.34 49
19770.67 44
19772.00 38
19773.33 50
19774.66 47
19775.99 56
19777.32 55
19778.65 60
19779.97 55
19781.30 44
19782.63 50
19783.96 56
19785.29 54
19786.62 45
19787.95 52
19789.28 55
19790.61 55
19791.94 55
19793.27 55
19794.60 39
19795.93 50
19797.26 55
19798.59 47
19799.92 50
19801.25 45
19802.58 68
19803.91 72
19805.24 56
19806.57 50
19807.90 60
19809.23 78
19810.56 74
19811.89 59
19813.22 53
19814.55 34
19815.88 67
19817.21 75
19818.54 51
19819.87 52
19821.20 55
19822.53 69
19823.86 41
19825.19 60
19826.52 56
19827.85 50
19829.18 52
19830.51 42
19831.84 43
19833.17 43
19834.51 61
19835.84 61
19837.17 65
19838.50 52
19839.83 49
19841.16 69
19842.49 51
19843.82 42
19845.15 42
19846.49 69
19847.82 60
19849.15 42
19850.48 47
19851.81 57
19853.14 67
19854.47 57
19855.81 39
19857.14 59
19858.47 47
19859.80 50
19861.13 51
19862.47 43
19863.80 55
19865.13 67
19866.46 62
19867.79 54
19869.13 38
19870.46 45
19871.79 57
19873.12 43
19874.45 49
19875.79 49
19877.12 44
19878.45 46
19879.78 47
19881.12 66
19882.45 65
19883.78 69
19885.11 50
19886.45 35
19887.78 78
19889.11 47
19890.44 59
19891.78 44
19893.11 48
19894.44 50
19895.78 59
19897.11 57
19898.44 60
19899.78 73
19901.11 44
19902.44 70
19903.78 47
19905.11 41
19906.44 50
19907.78 71
19909.11 69
19910.44 64
19911.78 60
19913.11 55
19914.44 59
19915.78 48
19917.11 51
19918.44 53
19919.78 53
19921.11 36
19922.45 59
19923.78 48
19925.11 45
19926.45 51
19927.78 65
19929.12 52
19930.45 69
19931.78 51
19933.12 33
19934.45 54
19935.79 51
19937.12 42
19938.46 53
19939.79 58
19941.12 67
19942.46 55
19943.79 58
19945.13 48
19946.46 40
19947.80 51
19949.13 56
19950.47 53
19951.80 48
19953.14 39
19954.47 48
19955.81 48
19957.14 47
19958.48 52
19959.81 68
19961.15 55
19962.48 43
19963.82 56
19965.15 53
19966.49 47
19967.82 65
19969.16 50
19970.50 64
19971.83 55
19973.17 48
19974.50 53
19975.84 62
19977.17 52
19978.51 63
19979.85 53
19981.18 58
19982.52 59
19983.85 62
19985.19 49
19986.52 60
19987.86 47
19989.20 55
19990.53 57
19991.87 42
19993.21 51
19994.54 42
19995.88 47
19997.21 51
19998.55 44
19999.89 40
20001.22 47
20002.56 56
20003.90 52
20005.23 50
20006.57 46
20007.91 56
20009.24 49
20010.58 42
20011.92 42
20013.25 45
20014.59 40
20015.93 50
20017.27 58
20018.60 66
20019.94 59
20021.28 60
20022.61 49
20023.95 39
20025.29 41
20026.63 52
20027.96 55
20029.30 61
20030.64 60
20031.98 62
20033.31 43
20034.65 52
20035.99 38
20037.33 45
20038.66 62
20040.00 46
20041.34 46
20042.68 38
20044.02 50
20045.35 52
20046.69 44
20048.03 57
20049.37 45
20050.71 49
20052.05 75
20053.38 52
20054.72 32
20056.06 51
20057.40 58
20058.74 55
20060.08 55
20061.41 36
20062.75 50
20064.09 36
20065.43 49
20066.77 38
20068.11 45
20069.45 58
20070.79 47
20072.12 28
20073.46 25
20074.80 41
20076.14 47
20077.48 62
20078.82 49
20080.16 53
20081.50 35
20082.84 41
20084.18 41
20085.52 44
20086.85 50
20088.19 48
20089.53 50
20090.87 44
20092.21 53
20093.55 45
20094.89 45
20096.23 35
20097.57 45
20098.91 36
20100.25 48
20101.59 64
20102.93 48
20104.27 46
20105.61 68
20106.95 67
20108.29 38
20109.63 55
20110.97 59
20112.31 61
20113.65 71
20114.99 51
20116.33 38
20117.67 39
20119.01 51
20120.35 51
20121.69 46
20123.04 39
20124.38 36
20125.72 35
20127.06 57
20128.40 62
20129.74 53
20131.08 54
20132.42 47
20133.76 49
20135.10 49
20136.44 44
20137.79 54
20139.13 51
20140.47 51
20141.81 54
20143.15 49
