# Supplementary material for: MALDI-TOF MS typing enables the classification of brewing yeasts of the genus Saccharomyces to major beer styles
Source: PLoS One. 2017 Aug 9;12(8):e0181694. doi: 10.1371/journal.pone.0181694 (PMC5549903; doi:10.1371/journal.pone.0181694)
Supplement: S4 File — The directory includes 90 raw files and was zipped to “.zip”; the folder has three strains with 30 spectra per strain; S1 Text explains the raw files with an example and Table 1 represents the yeast strains used within the experiment. (ZIP) [file pone.0181694.s007.zip › 10-12/30259-308-OG-Alt-Alt-YPG-18h-E-E_2015-07-24__0_A8_1.dat]

2000.14 1540
2000.56 1575
2000.98 1722
2001.40 1841
2001.83 1719
2002.25 1672
2002.67 1566
2003.09 1582
2003.51 1418
2003.93 1377
2004.36 1374
2004.78 1494
2005.20 1472
2005.62 1497
2006.05 1552
2006.47 1593
2006.89 1377
2007.31 1463
2007.73 1519
2008.16 1488
2008.58 1662
2009.00 1597
2009.42 1797
2009.85 1741
2010.27 1691
2010.69 1496
2011.12 1693
2011.54 1661
2011.96 1552
2012.38 1545
2012.81 1658
2013.23 1659
2013.65 1498
2014.08 1499
2014.50 1432
2014.92 1540
2015.35 1616
2015.77 1426
2016.19 1395
2016.62 1517
2017.04 1449
2017.46 1448
2017.89 1558
2018.31 1596
2018.73 1599
2019.16 1646
2019.58 1541
2020.00 1567
2020.43 1641
2020.85 1557
2021.27 1487
2021.70 1510
2022.12 1567
2022.55 1512
2022.97 1391
2023.39 1560
2023.82 1618
2024.24 1651
2024.67 1498
2025.09 1668
2025.52 1665
2025.94 1430
2026.36 1346
2026.79 1444
2027.21 1530
2027.64 1381
2028.06 1336
2028.49 1399
2028.91 1462
2029.34 1584
2029.76 1408
2030.19 1327
2030.61 1412
2031.03 1502
2031.46 1533
2031.88 1417
2032.31 1556
2032.73 1506
2033.16 1480
2033.58 1504
2034.01 1501
2034.44 1475
2034.86 1448
2035.29 1447
2035.71 1486
2036.14 1690
2036.56 1579
2036.99 1536
2037.41 1469
2037.84 1440
2038.26 1442
2038.69 1601
2039.12 1581
2039.54 1551
2039.97 1445
2040.39 1692
2040.82 1551
2041.24 1608
2041.67 1801
2042.10 1740
2042.52 1636
2042.95 1637
2043.37 1612
2043.80 1804
2044.23 1608
2044.65 1481
2045.08 1530
2045.51 1405
2045.93 1484
2046.36 1539
2046.79 1456
2047.21 1404
2047.64 1451
2048.07 1380
2048.49 1404
2048.92 1589
2049.35 1562
2049.77 1449
2050.20 1607
2050.63 1424
2051.05 1501
2051.48 1537
2051.91 1577
2052.33 1646
2052.76 1587
2053.19 1544
2053.62 1859
2054.04 1642
2054.47 1624
2054.90 1714
2055.32 1516
2055.75 1600
2056.18 1562
2056.61 1551
2057.03 1592
2057.46 1610
2057.89 1708
2058.32 1597
2058.75 1605
2059.17 1685
2059.60 1584
2060.03 1620
2060.46 1519
2060.88 1577
2061.31 1566
2061.74 1541
2062.17 1645
2062.60 1685
2063.02 1906
2063.45 2035
2063.88 2046
2064.31 2589
2064.74 2620
2065.17 2519
2065.59 2523
2066.02 2689
2066.45 2608
2066.88 2447
2067.31 2343
2067.74 2334
2068.17 2170
2068.60 2038
2069.02 1883
2069.45 1998
2069.88 1972
2070.31 2066
2070.74 2090
2071.17 1973
2071.60 1976
2072.03 2045
2072.46 2041
2072.89 1954
2073.31 1871
2073.74 1792
2074.17 1759
2074.60 1687
2075.03 1695
2075.46 1659
2075.89 1784
2076.32 1718
2076.75 1782
2077.18 1725
2077.61 1631
2078.04 1395
2078.47 1621
2078.90 1610
2079.33 1704
2079.76 1873
2080.19 1827
2080.62 1758
2081.05 1758
2081.48 1691
2081.91 1782
2082.34 1545
2082.77 1608
2083.20 1618
2083.63 1704
2084.06 1740
2084.49 1478
2084.92 1653
2085.35 1751
2085.78 1716
2086.21 1635
2086.64 1484
2087.07 1521
2087.50 1547
2087.94 1667
2088.37 1544
2088.80 1501
2089.23 1565
2089.66 1697
2090.09 1554
2090.52 1578
2090.95 1567
2091.38 1741
2091.81 1698
2092.25 1614
2092.68 1795
2093.11 1715
2093.54 1568
2093.97 1493
2094.40 1508
2094.83 1615
2095.27 1408
2095.70 1533
2096.13 1576
2096.56 1477
2096.99 1592
2097.42 1583
2097.86 1481
2098.29 1596
2098.72 1663
2099.15 1550
2099.58 1491
2100.01 1481
2100.45 1594
2100.88 1487
2101.31 1585
2101.74 1729
2102.18 1560
2102.61 1552
2103.04 1559
2103.47 1550
2103.90 1410
2104.34 1513
2104.77 1537
2105.20 1461
2105.63 1345
2106.07 1450
2106.50 1536
2106.93 1589
2107.37 1494
2107.80 1504
2108.23 1522
2108.66 1475
2109.10 1438
2109.53 1497
2109.96 1515
2110.40 1524
2110.83 1696
2111.26 1486
2111.70 1456
2112.13 1504
2112.56 1538
2113.00 1495
2113.43 1437
2113.86 1565
2114.30 1596
2114.73 1418
2115.16 1356
2115.60 1455
2116.03 1518
2116.46 1559
2116.90 1449
2117.33 1533
2117.77 1629
2118.20 1555
2118.63 1477
2119.07 1369
2119.50 1296
2119.94 1452
2120.37 1451
2120.80 1432
2121.24 1356
2121.67 1356
2122.11 1628
2122.54 1439
2122.97 1418
2123.41 1465
2123.84 1334
2124.28 1368
2124.71 1421
2125.15 1310
2125.58 1484
2126.02 1486
2126.45 1492
2126.89 1589
2127.32 1412
2127.76 1359
2128.19 1473
2128.63 1406
2129.06 1443
2129.50 1652
2129.93 1579
2130.37 1456
2130.80 1607
2131.24 1685
2131.67 1624
2132.11 1517
2132.54 1559
2132.98 1536
2133.41 1445
2133.85 1420
2134.28 1426
2134.72 1519
2135.16 1511
2135.59 1434
2136.03 1577
2136.46 1551
2136.90 1411
2137.33 1371
2137.77 1438
2138.21 1409
2138.64 1536
2139.08 1554
2139.51 1452
2139.95 1457
2140.39 1516
2140.82 1443
2141.26 1595
2141.69 1589
2142.13 1614
2142.57 1319
2143.00 1469
2143.44 1615
2143.88 1374
2144.31 1255
2144.75 1315
2145.19 1481
2145.62 1296
2146.06 1449
2146.50 1344
2146.93 1373
2147.37 1465
2147.81 1507
2148.24 1519
2148.68 1579
2149.12 1596
2149.56 1521
2149.99 1423
2150.43 1549
2150.87 1649
2151.30 1606
2151.74 1597
2152.18 1761
2152.62 1726
2153.05 1600
2153.49 1648
2153.93 1550
2154.37 1606
2154.80 1549
2155.24 1538
2155.68 1494
2156.12 1472
2156.55 1551
2156.99 1401
2157.43 1401
2157.87 1550
2158.31 1528
2158.74 1543
2159.18 1607
2159.62 1592
2160.06 1489
2160.50 1517
2160.93 1690
2161.37 1587
2161.81 1481
2162.25 1699
2162.69 1641
2163.13 1556
2163.57 1655
2164.00 1545
2164.44 1635
2164.88 1594
2165.32 1435
2165.76 1632
2166.20 1581
2166.64 1619
2167.07 1525
2167.51 1694
2167.95 1869
2168.39 1863
2168.83 2036
2169.27 2081
2169.71 1847
2170.15 1851
2170.59 2014
2171.03 2242
2171.47 2212
2171.91 2086
2172.34 2134
2172.78 2269
2173.22 2328
2173.66 2257
2174.10 1958
2174.54 2101
2174.98 2337
2175.42 2473
2175.86 2100
2176.30 1845
2176.74 1952
2177.18 2012
2177.62 2063
2178.06 2043
2178.50 1880
2178.94 1828
2179.38 1800
2179.82 1670
2180.26 1801
2180.70 1680
2181.14 1581
2181.58 1714
2182.02 1664
2182.46 1769
2182.90 1668
2183.34 1694
2183.78 1648
2184.22 1721
2184.67 1640
2185.11 1709
2185.55 1579
2185.99 1695
2186.43 1686
2186.87 1562
2187.31 1680
2187.75 1752
2188.19 1788
2188.63 1832
2189.07 1571
2189.52 1639
2189.96 1596
2190.40 1665
2190.84 1739
2191.28 1652
2191.72 1753
2192.16 1687
2192.60 1641
2193.05 1783
2193.49 1973
2193.93 1924
2194.37 2117
2194.81 2125
2195.25 1891
2195.70 1887
2196.14 1851
2196.58 1888
2197.02 1738
2197.46 1692
2197.91 1843
2198.35 1841
2198.79 1696
2199.23 1700
2199.67 1626
2200.12 1718
2200.56 1705
2201.00 1676
2201.44 1775
2201.89 1822
2202.33 1595
2202.77 1506
2203.21 1250
2203.66 1630
2204.10 1706
2204.54 1390
2204.98 1505
2205.43 1682
2205.87 1548
2206.31 1508
2206.75 1545
2207.20 1651
2207.64 1756
2208.08 1732
2208.53 1620
2208.97 1643
2209.41 1764
2209.86 1828
2210.30 1570
2210.74 1580
2211.19 1662
2211.63 1621
2212.07 1541
2212.52 1556
2212.96 1624
2213.40 1680
2213.85 1789
2214.29 1728
2214.73 1533
2215.18 1464
2215.62 1586
2216.06 1645
2216.51 1674
2216.95 1627
2217.40 1571
2217.84 1530
2218.28 1485
2218.73 1483
2219.17 1645
2219.62 1556
2220.06 1623
2220.51 1638
2220.95 1649
2221.39 1706
2221.84 1616
2222.28 1746
2222.73 1784
2223.17 1666
2223.62 1673
2224.06 1850
2224.51 1867
2224.95 1754
2225.39 1695
2225.84 1698
2226.28 1624
2226.73 1797
2227.17 1631
2227.62 1627
2228.06 1786
2228.51 1572
2228.95 1629
2229.40 1726
2229.84 1634
2230.29 1576
2230.73 1670
2231.18 1666
2231.63 1469
2232.07 1585
2232.52 1670
2232.96 1626
2233.41 1696
2233.85 1724
2234.30 1767
2234.74 1521
2235.19 1494
2235.64 1615
2236.08 1660
2236.53 1660
2236.97 1586
2237.42 1692
2237.87 1737
2238.31 1564
2238.76 1467
2239.20 1568
2239.65 1371
2240.10 1365
2240.54 1393
2240.99 1372
2241.43 1486
2241.88 1403
2242.33 1397
2242.77 1461
2243.22 1432
2243.67 1482
2244.11 1484
2244.56 1643
2245.01 1493
2245.45 1447
2245.90 1512
2246.35 1598
2246.79 1605
2247.24 1557
2247.69 1596
2248.13 1544
2248.58 1523
2249.03 1506
2249.48 1439
2249.92 1494
2250.37 1532
2250.82 1499
2251.27 1516
2251.71 1741
2252.16 1568
2252.61 1310
2253.05 1322
2253.50 1390
2253.95 1566
2254.40 1611
2254.85 1552
2255.29 1524
2255.74 1506
2256.19 1232
2256.64 1353
2257.08 1557
2257.53 1486
2257.98 1331
2258.43 1439
2258.88 1406
2259.32 1419
2259.77 1542
2260.22 1589
2260.67 1531
2261.12 1383
2261.57 1446
2262.01 1506
2262.46 1522
2262.91 1482
2263.36 1563
2263.81 1671
2264.26 1782
2264.71 1494
2265.15 1566
2265.60 1563
2266.05 1574
2266.50 1668
2266.95 1585
2267.40 1467
2267.85 1477
2268.30 1438
2268.75 1576
2269.19 1677
2269.64 1759
2270.09 1705
2270.54 1608
2270.99 1757
2271.44 1700
2271.89 1483
2272.34 1542
2272.79 1567
2273.24 1749
2273.69 1710
2274.14 1653
2274.59 1483
2275.04 1593
2275.49 1330
2275.94 1451
2276.39 1488
2276.84 1382
2277.29 1456
2277.74 1549
2278.19 1423
2278.64 1355
2279.09 1506
2279.54 1476
2279.99 1509
2280.44 1572
2280.89 1514
2281.34 1545
2281.79 1434
2282.24 1518
2282.69 1631
2283.14 1545
2283.59 1652
2284.04 1623
2284.49 1526
2284.94 1596
2285.39 1625
2285.84 1553
2286.29 1568
2286.74 1671
2287.19 1558
2287.65 1695
2288.10 1983
2288.55 2095
2289.00 2146
2289.45 2187
2289.90 2477
2290.35 2584
2290.80 2638
2291.25 2677
2291.71 2833
2292.16 2855
2292.61 2824
2293.06 2543
2293.51 2456
2293.96 2266
2294.41 2104
2294.87 2035
2295.32 1952
2295.77 1997
2296.22 1669
2296.67 1761
2297.12 1637
2297.58 1595
2298.03 1526
2298.48 1527
2298.93 1621
2299.38 1690
2299.84 1598
2300.29 1511
2300.74 1502
2301.19 1552
2301.65 1747
2302.10 1507
2302.55 1399
2303.00 1517
2303.46 1427
2303.91 1438
2304.36 1477
2304.81 1556
2305.27 1501
2305.72 1597
2306.17 1659
2306.62 1535
2307.08 1529
2307.53 1614
2307.98 1584
2308.44 1735
2308.89 1731
2309.34 1784
2309.79 1849
2310.25 1763
2310.70 1712
2311.15 1874
2311.61 1939
2312.06 1959
2312.51 1757
2312.97 1471
2313.42 1531
2313.87 1697
2314.33 1608
2314.78 1650
2315.24 1732
2315.69 1561
2316.14 1694
2316.60 1846
2317.05 1917
2317.50 1642
2317.96 1654
2318.41 1570
2318.87 1582
2319.32 1910
2319.77 1738
2320.23 1816
2320.68 1642
2321.14 1574
2321.59 1761
2322.05 1928
2322.50 1714
2322.95 2143
2323.41 2095
2323.86 1975
2324.32 1927
2324.77 2127
2325.23 2640
2325.68 2380
2326.14 2556
2326.59 2514
2327.05 2471
2327.50 2523
2327.96 2350
2328.41 2606
2328.86 2641
2329.32 2474
2329.78 2302
2330.23 2357
2330.69 2597
2331.14 2380
2331.60 2450
2332.05 2397
2332.51 2005
2332.96 2186
2333.42 2123
2333.87 2196
2334.33 1910
2334.78 1994
2335.24 2071
2335.69 1998
2336.15 1906
2336.61 1957
2337.06 2011
2337.52 2102
2337.97 1770
2338.43 1595
2338.89 1650
2339.34 1690
2339.80 1708
2340.25 1595
2340.71 1595
2341.17 1498
2341.62 1537
2342.08 1680
2342.53 1452
2342.99 1471
2343.45 1630
2343.90 1527
2344.36 1525
2344.82 1728
2345.27 1703
2345.73 1580
2346.19 1571
2346.64 1614
2347.10 1685
2347.56 1705
2348.01 1732
2348.47 1666
2348.93 1518
2349.38 1484
2349.84 1691
2350.30 1574
2350.76 1669
2351.21 1756
2351.67 1590
2352.13 1487
2352.58 1607
2353.04 1492
2353.50 1481
2353.96 1571
2354.41 1553
2354.87 1505
2355.33 1465
2355.79 1388
2356.24 1468
2356.70 1448
2357.16 1411
2357.62 1375
2358.08 1551
2358.53 1617
2358.99 1411
2359.45 1330
2359.91 1429
2360.37 1621
2360.82 1539
2361.28 1480
2361.74 1530
2362.20 1518
2362.66 1447
2363.11 1541
2363.57 1540
2364.03 1749
2364.49 1665
2364.95 1527
2365.41 1553
2365.86 1501
2366.32 1570
2366.78 1594
2367.24 1464
2367.70 1566
2368.16 1549
2368.62 1667
2369.08 1668
2369.54 1560
2369.99 1724
2370.45 1813
2370.91 1763
2371.37 1717
2371.83 1779
2372.29 1509
2372.75 1462
2373.21 1689
2373.67 1685
2374.13 1685
2374.59 1643
2375.05 1578
2375.51 1615
2375.96 1471
2376.42 1456
2376.88 1715
2377.34 1715
2377.80 1614
2378.26 1630
2378.72 1559
2379.18 1531
2379.64 1602
2380.10 1561
2380.56 1484
2381.02 1348
2381.48 1620
2381.94 1621
2382.40 1522
2382.86 1392
2383.32 1583
2383.78 1507
2384.24 1383
2384.70 1453
2385.17 1407
2385.63 1363
2386.09 1491
2386.55 1483
2387.01 1426
2387.47 1610
2387.93 1586
2388.39 1490
2388.85 1514
2389.31 1318
2389.77 1363
2390.23 1530
2390.69 1631
2391.15 1644
2391.62 1634
2392.08 1538
2392.54 1619
2393.00 1516
2393.46 1618
2393.92 1518
2394.38 1365
2394.84 1367
2395.31 1554
2395.77 1576
2396.23 1380
2396.69 1590
2397.15 1414
2397.61 1566
2398.08 1642
2398.54 1446
2399.00 1442
2399.46 1469
2399.92 1427
2400.38 1369
2400.85 1377
2401.31 1443
2401.77 1503
2402.23 1358
2402.69 1294
2403.16 1505
2403.62 1441
2404.08 1444
2404.54 1386
2405.01 1445
2405.47 1438
2405.93 1445
2406.39 1385
2406.86 1470
2407.32 1584
2407.78 1494
2408.24 1585
2408.71 1434
2409.17 1480
2409.63 1492
2410.09 1414
2410.56 1452
2411.02 1420
2411.48 1415
2411.95 1472
2412.41 1540
2412.87 1510
2413.34 1310
2413.80 1266
2414.26 1456
2414.73 1568
2415.19 1648
2415.65 1853
2416.12 1746
2416.58 1717
2417.04 1777
2417.51 1556
2417.97 1694
2418.43 1635
2418.90 1575
2419.36 1512
2419.82 1656
2420.29 1772
2420.75 1692
2421.22 1621
2421.68 1614
2422.14 1574
2422.61 1671
2423.07 1815
2423.54 1545
2424.00 1470
2424.47 1450
2424.93 1496
2425.39 1468
2425.86 1335
2426.32 1439
2426.79 1532
2427.25 1470
2427.72 1464
2428.18 1477
2428.65 1537
2429.11 1508
2429.57 1451
2430.04 1364
2430.50 1482
2430.97 1512
2431.43 1351
2431.90 1484
2432.36 1449
2432.83 1491
2433.29 1517
2433.76 1753
2434.22 1681
2434.69 1591
2435.15 1514
2435.62 1537
2436.09 1534
2436.55 1518
2437.02 1485
2437.48 1365
2437.95 1415
2438.41 1484
2438.88 1486
2439.34 1528
2439.81 1477
2440.28 1431
2440.74 1534
2441.21 1509
2441.67 1493
2442.14 1492
2442.60 1808
2443.07 1614
2443.54 1435
2444.00 1375
2444.47 1435
2444.94 1665
2445.40 1617
2445.87 1350
2446.33 1455
2446.80 1467
2447.27 1569
2447.73 1434
2448.20 1336
2448.67 1489
2449.13 1440
2449.60 1361
2450.07 1472
2450.53 1420
2451.00 1437
2451.47 1343
2451.93 1481
2452.40 1464
2452.87 1408
2453.33 1345
2453.80 1539
2454.27 1413
2454.74 1385
2455.20 1553
2455.67 1833
2456.14 1776
2456.60 1492
2457.07 1356
2457.54 1464
2458.01 1340
2458.47 1401
2458.94 1415
2459.41 1363
2459.88 1455
2460.34 1564
2460.81 1446
2461.28 1391
2461.75 1534
2462.21 1520
2462.68 1587
2463.15 1564
2463.62 1457
2464.09 1480
2464.55 1646
2465.02 1619
2465.49 1503
2465.96 1369
2466.43 1353
2466.90 1507
2467.36 1332
2467.83 1386
2468.30 1397
2468.77 1656
2469.24 1412
2469.71 1463
2470.17 1501
2470.64 1474
2471.11 1418
2471.58 1389
2472.05 1463
2472.52 1356
2472.99 1403
2473.46 1447
2473.93 1483
2474.39 1370
2474.86 1427
2475.33 1399
2475.80 1445
2476.27 1314
2476.74 1410
2477.21 1489
2477.68 1578
2478.15 1597
2478.62 1510
2479.09 1539
2479.56 1604
2480.03 1509
2480.49 1505
2480.96 1402
2481.43 1418
2481.90 1468
2482.37 1500
2482.84 1497
2483.31 1600
2483.78 1590
2484.25 1426
2484.72 1505
2485.19 1373
2485.66 1462
2486.13 1439
2486.60 1398
2487.07 1534
2487.54 1469
2488.01 1555
2488.48 1496
2488.95 1465
2489.43 1587
2489.90 1538
2490.37 1584
2490.84 1505
2491.31 1599
2491.78 1480
2492.25 1444
2492.72 1353
2493.19 1388
2493.66 1505
2494.13 1568
2494.60 1533
2495.07 1575
2495.54 1609
2496.02 1558
2496.49 1504
2496.96 1405
2497.43 1464
2497.90 1390
2498.37 1447
2498.84 1432
2499.31 1334
2499.79 1374
2500.26 1406
2500.73 1355
2501.20 1332
2501.67 1438
2502.14 1414
2502.61 1382
2503.09 1390
2503.56 1560
2504.03 1406
2504.50 1408
2504.97 1520
2505.45 1371
2505.92 1391
2506.39 1465
2506.86 1524
2507.33 1468
2507.81 1319
2508.28 1389
2508.75 1399
2509.22 1483
2509.69 1576
2510.17 1630
2510.64 1437
2511.11 1481
2511.58 1662
2512.06 1577
2512.53 1553
2513.00 1682
2513.47 1647
2513.95 1414
2514.42 1566
2514.89 1611
2515.37 1576
2515.84 1290
2516.31 1396
2516.78 1416
2517.26 1432
2517.73 1497
2518.20 1485
2518.68 1549
2519.15 1496
2519.62 1512
2520.10 1424
2520.57 1322
2521.04 1426
2521.52 1457
2521.99 1502
2522.46 1486
2522.94 1652
2523.41 1544
2523.89 1567
2524.36 1566
2524.83 1601
2525.31 1686
2525.78 1601
2526.25 1580
2526.73 1734
2527.20 1581
2527.68 1544
2528.15 1546
2528.62 1552
2529.10 1523
2529.57 1679
2530.05 1672
2530.52 1744
2531.00 1696
2531.47 1811
2531.94 1827
2532.42 1716
2532.89 1763
2533.37 1762
2533.84 1707
2534.32 1736
2534.79 1632
2535.27 1627
2535.74 1662
2536.22 1687
2536.69 1542
2537.17 1430
2537.64 1633
2538.12 1655
2538.59 1582
2539.07 1671
2539.54 1678
2540.02 1874
2540.49 1984
2540.97 2141
2541.44 2088
2541.92 2256
2542.39 2297
2542.87 2022
2543.34 1903
2543.82 1892
2544.29 1976
2544.77 1860
2545.25 1818
2545.72 1805
2546.20 1926
2546.67 1927
2547.15 1817
2547.62 1880
2548.10 1816
2548.58 1793
2549.05 1878
2549.53 1931
2550.00 1820
2550.48 1869
2550.96 1917
2551.43 1893
2551.91 1726
2552.39 1872
2552.86 1831
2553.34 1734
2553.82 1665
2554.29 1583
2554.77 1618
2555.24 1756
2555.72 1630
2556.20 1605
2556.67 1538
2557.15 1745
2557.63 1624
2558.11 1594
2558.58 1786
2559.06 1739
2559.54 1561
2560.01 1511
2560.49 1504
2560.97 1497
2561.44 1489
2561.92 1665
2562.40 1515
2562.88 1512
2563.35 1530
2563.83 1593
2564.31 1660
2564.79 1433
2565.26 1437
2565.74 1396
2566.22 1499
2566.70 1309
2567.17 1433
2567.65 1441
2568.13 1463
2568.61 1470
2569.09 1417
2569.56 1522
2570.04 1377
2570.52 1420
2571.00 1495
2571.48 1428
2571.95 1298
2572.43 1500
2572.91 1680
2573.39 1642
2573.87 1438
2574.35 1585
2574.82 1549
2575.30 1515
2575.78 1516
2576.26 1562
2576.74 1390
2577.22 1446
2577.70 1519
2578.17 1435
2578.65 1402
2579.13 1475
2579.61 1514
2580.09 1431
2580.57 1367
2581.05 1394
2581.53 1521
2582.01 1484
2582.48 1489
2582.96 1324
2583.44 1456
2583.92 1335
2584.40 1260
2584.88 1212
2585.36 1384
2585.84 1287
2586.32 1424
2586.80 1444
2587.28 1397
2587.76 1490
2588.24 1347
2588.72 1371
2589.20 1290
2589.68 1300
2590.16 1449
2590.64 1509
2591.12 1624
2591.60 1390
2592.08 1378
2592.56 1396
2593.04 1593
2593.52 1399
2594.00 1258
2594.48 1407
2594.96 1746
2595.44 1540
2595.92 1385
2596.40 1515
2596.88 1380
2597.36 1479
2597.84 1314
2598.32 1401
2598.80 1468
2599.28 1380
2599.76 1468
2600.24 1335
2600.72 1193
2601.21 1270
2601.69 1382
2602.17 1300
2602.65 1413
2603.13 1461
2603.61 1420
2604.09 1441
2604.57 1427
2605.05 1491
2605.54 1364
2606.02 1371
2606.50 1378
2606.98 1511
2607.46 1474
2607.94 1487
2608.42 1437
2608.91 1254
2609.39 1503
2609.87 1271
2610.35 1329
2610.83 1373
2611.31 1585
2611.80 1512
2612.28 1330
2612.76 1431
2613.24 1476
2613.72 1494
2614.21 1251
2614.69 1276
2615.17 1478
2615.65 1352
2616.13 1444
2616.62 1547
2617.10 1529
2617.58 1464
2618.06 1454
2618.55 1474
2619.03 1525
2619.51 1564
2619.99 1635
2620.48 1445
2620.96 1464
2621.44 1354
2621.92 1418
2622.41 1316
2622.89 1393
2623.37 1549
2623.86 1616
2624.34 1473
2624.82 1378
2625.31 1425
2625.79 1396
2626.27 1555
2626.75 1492
2627.24 1405
2627.72 1440
2628.20 1538
2628.69 1633
2629.17 1531
2629.66 1455
2630.14 1517
2630.62 1481
2631.11 1536
2631.59 1510
2632.07 1442
2632.56 1547
2633.04 1533
2633.52 1441
2634.01 1381
2634.49 1572
2634.98 1648
2635.46 1397
2635.94 1492
2636.43 1443
2636.91 1348
2637.40 1375
2637.88 1269
2638.37 1238
2638.85 1362
2639.33 1571
2639.82 1387
2640.30 1361
2640.79 1204
2641.27 1354
2641.76 1375
2642.24 1324
2642.73 1248
2643.21 1339
2643.70 1246
2644.18 1246
2644.67 1291
2645.15 1217
2645.64 1312
2646.12 1340
2646.61 1533
2647.09 1540
2647.58 1434
2648.06 1497
2648.55 1528
2649.03 1471
2649.52 1368
2650.00 1328
2650.49 1296
2650.97 1541
2651.46 1528
2651.94 1540
2652.43 1488
2652.92 1454
2653.40 1468
2653.89 1476
2654.37 1396
2654.86 1322
2655.34 1503
2655.83 1451
2656.32 1435
2656.80 1422
2657.29 1247
2657.77 1369
2658.26 1352
2658.75 1449
2659.23 1511
2659.72 1417
2660.21 1388
2660.69 1561
2661.18 1373
2661.66 1409
2662.15 1378
2662.64 1380
2663.12 1330
2663.61 1497
2664.10 1545
2664.58 1506
2665.07 1354
2665.56 1509
2666.04 1529
2666.53 1527
2667.02 1573
2667.50 1598
2667.99 1501
2668.48 1479
2668.97 1438
2669.45 1446
2669.94 1404
2670.43 1491
2670.91 1544
2671.40 1402
2671.89 1577
2672.38 1651
2672.86 1581
2673.35 1700
2673.84 1916
2674.33 1742
2674.81 1956
2675.30 1894
2675.79 1901
2676.28 1853
2676.77 1977
2677.25 1894
2677.74 1810
2678.23 1768
2678.72 1698
2679.21 1791
2679.69 1681
2680.18 1442
2680.67 1412
2681.16 1436
2681.65 1381
2682.13 1406
2682.62 1505
2683.11 1423
2683.60 1412
2684.09 1462
2684.58 1416
2685.07 1359
2685.55 1417
2686.04 1403
2686.53 1304
2687.02 1461
2687.51 1395
2688.00 1594
2688.49 1500
2688.98 1431
2689.46 1481
2689.95 1420
2690.44 1389
2690.93 1408
2691.42 1549
2691.91 1433
2692.40 1440
2692.89 1256
2693.38 1289
2693.87 1491
2694.36 1332
2694.85 1417
2695.34 1361
2695.83 1408
2696.31 1567
2696.80 1443
2697.29 1350
2697.78 1464
2698.27 1428
2698.76 1426
2699.25 1289
2699.74 1350
2700.23 1306
2700.72 1423
2701.21 1440
2701.70 1528
2702.19 1540
2702.68 1488
2703.17 1386
2703.66 1421
2704.15 1446
2704.64 1444
2705.13 1560
2705.63 1425
2706.12 1270
2706.61 1354
2707.10 1564
2707.59 1390
2708.08 1282
2708.57 1454
2709.06 1353
2709.55 1302
2710.04 1430
2710.53 1333
2711.02 1300
2711.51 1402
2712.01 1272
2712.50 1445
2712.99 1489
2713.48 1422
2713.97 1545
2714.46 1378
2714.95 1332
2715.44 1476
2715.93 1584
2716.43 1516
2716.92 1623
2717.41 1463
2717.90 1257
2718.39 1369
2718.88 1469
2719.38 1546
2719.87 1409
2720.36 1384
2720.85 1488
2721.34 1671
2721.83 1585
2722.33 1634
2722.82 1604
2723.31 1502
2723.80 1572
2724.30 1644
2724.79 1573
2725.28 1471
2725.77 1390
2726.26 1191
2726.76 1324
2727.25 1344
2727.74 1556
2728.23 1535
2728.73 1473
2729.22 1484
2729.71 1595
2730.20 1406
2730.70 1383
2731.19 1420
2731.68 1436
2732.18 1499
2732.67 1559
2733.16 1379
2733.65 1363
2734.15 1424
2734.64 1483
2735.13 1485
2735.63 1495
2736.12 1429
2736.61 1471
2737.11 1462
2737.60 1460
2738.09 1406
2738.59 1560
2739.08 1544
2739.57 1525
2740.07 1425
2740.56 1379
2741.05 1522
2741.55 1710
2742.04 1637
2742.54 1576
2743.03 1569
2743.52 1425
2744.02 1479
2744.51 1389
2745.00 1521
2745.50 1443
2745.99 1409
2746.49 1510
2746.98 1590
2747.48 1507
2747.97 1608
2748.46 1806
2748.96 1668
2749.45 1652
2749.95 1717
2750.44 1867
2750.94 1560
2751.43 1641
2751.93 1693
2752.42 1620
2752.91 1495
2753.41 1537
2753.90 1535
2754.40 1332
2754.89 1398
2755.39 1359
2755.88 1543
2756.38 1520
2756.87 1359
2757.37 1314
2757.86 1615
2758.36 1415
2758.85 1446
2759.35 1458
2759.85 1460
2760.34 1509
2760.84 1669
2761.33 1624
2761.83 1560
2762.32 1401
2762.82 1350
2763.31 1422
2763.81 1525
2764.31 1439
2764.80 1426
2765.30 1419
2765.79 1463
2766.29 1554
2766.78 1402
2767.28 1496
2767.78 1326
2768.27 1359
2768.77 1257
2769.27 1442
2769.76 1616
2770.26 1499
2770.75 1601
2771.25 1569
2771.75 1613
2772.24 1475
2772.74 1509
2773.24 1737
2773.73 1805
2774.23 1765
2774.73 1718
2775.22 1825
2775.72 1785
2776.22 1897
2776.71 2003
2777.21 2103
2777.71 2140
2778.20 1892
2778.70 1750
2779.20 1844
2779.70 1766
2780.19 1670
2780.69 1569
2781.19 1497
2781.68 1536
2782.18 1508
2782.68 1463
2783.18 1418
2783.67 1410
2784.17 1496
2784.67 1424
2785.17 1558
2785.66 1406
2786.16 1407
2786.66 1368
2787.16 1393
2787.66 1316
2788.15 1294
2788.65 1231
2789.15 1261
2789.65 1277
2790.14 1369
2790.64 1277
2791.14 1320
2791.64 1428
2792.14 1339
2792.64 1489
2793.13 1403
2793.63 1457
2794.13 1317
2794.63 1440
2795.13 1430
2795.63 1378
2796.12 1590
2796.62 1583
2797.12 1554
2797.62 1608
2798.12 1653
2798.62 1620
2799.12 1604
2799.62 1508
2800.12 1430
2800.61 1393
2801.11 1481
2801.61 1506
2802.11 1562
2802.61 1416
2803.11 1407
2803.61 1623
2804.11 1576
2804.61 1617
2805.11 1579
2805.61 1622
2806.11 1656
2806.61 1697
2807.11 1712
2807.60 1927
2808.10 1814
2808.60 1898
2809.10 1712
2809.60 1761
2810.10 1845
2810.60 1784
2811.10 1676
2811.60 1629
2812.10 1728
2812.60 1718
2813.10 1677
2813.60 1635
2814.10 1682
2814.60 1652
2815.10 1581
2815.60 1465
2816.10 1574
2816.61 1627
2817.11 1582
2817.61 1581
2818.11 1626
2818.61 1756
2819.11 1661
2819.61 1589
2820.11 1482
2820.61 1690
2821.11 1909
2821.61 1676
2822.11 1398
2822.61 1517
2823.11 1663
2823.62 1534
2824.12 1522
2824.62 1399
2825.12 1566
2825.62 1401
2826.12 1487
2826.62 1356
2827.12 1469
2827.63 1442
2828.13 1501
2828.63 1673
2829.13 1601
2829.63 1557
2830.13 1401
2830.63 1521
2831.14 1365
2831.64 1542
2832.14 1468
2832.64 1374
2833.14 1445
2833.65 1563
2834.15 1721
2834.65 1606
2835.15 1545
2835.65 1560
2836.16 1473
2836.66 1572
2837.16 1522
2837.66 1734
2838.16 1549
2838.67 1679
2839.17 1527
2839.67 1357
2840.17 1350
2840.68 1396
2841.18 1457
2841.68 1401
2842.19 1574
2842.69 1454
2843.19 1409
2843.69 1598
2844.20 1673
2844.70 1699
2845.20 1453
2845.71 1474
2846.21 1546
2846.71 1746
2847.21 1733
2847.72 1614
2848.22 1608
2848.72 1843
2849.23 1756
2849.73 1976
2850.23 1746
2850.74 1687
2851.24 1680
2851.74 1622
2852.25 1397
2852.75 1569
2853.26 1570
2853.76 1476
2854.26 1492
2854.77 1603
2855.27 1500
2855.77 1516
2856.28 1640
2856.78 1598
2857.29 1589
2857.79 1724
2858.29 1669
2858.80 1554
2859.30 1525
2859.81 1601
2860.31 1573
2860.82 1476
2861.32 1380
2861.82 1430
2862.33 1468
2862.83 1504
2863.34 1383
2863.84 1469
2864.35 1558
2864.85 1542
2865.36 1477
2865.86 1383
2866.37 1390
2866.87 1411
2867.38 1496
2867.88 1546
2868.39 1515
2868.89 1472
2869.40 1482
2869.90 1684
2870.41 1648
2870.91 1617
2871.42 1568
2871.92 1560
2872.43 1636
2872.93 1554
2873.44 1548
2873.94 1429
2874.45 1568
2874.95 1520
2875.46 1510
2875.97 1681
2876.47 1595
2876.98 1509
2877.48 1482
2877.99 1530
2878.49 1515
2879.00 1601
2879.51 1511
2880.01 1482
2880.52 1610
2881.03 1584
2881.53 1561
2882.04 1621
2882.54 1570
2883.05 1610
2883.56 1592
2884.06 1604
2884.57 1643
2885.08 1624
2885.58 1726
2886.09 1966
2886.60 1782
2887.10 1607
2887.61 1591
2888.12 1707
2888.62 1684
2889.13 1757
2889.64 1647
2890.14 1644
2890.65 1618
2891.16 1769
2891.66 1823
2892.17 1824
2892.68 2103
2893.18 2256
2893.69 2662
2894.20 2422
2894.71 2663
2895.21 2949
2895.72 3275
2896.23 3299
2896.74 3193
2897.24 3185
2897.75 2933
2898.26 2643
2898.77 2459
2899.27 2140
2899.78 1967
2900.29 2209
2900.80 2080
2901.31 1925
2901.81 1780
2902.32 1740
2902.83 1859
2903.34 1868
2903.85 1828
2904.35 1648
2904.86 1909
2905.37 1784
2905.88 1544
2906.39 1663
2906.90 1729
2907.40 1919
2907.91 1756
2908.42 1715
2908.93 1719
2909.44 1663
2909.95 1760
2910.46 1671
2910.96 1606
2911.47 1665
2911.98 1604
2912.49 1517
2913.00 1397
2913.51 1487
2914.02 1490
2914.53 1410
2915.04 1469
2915.54 1514
2916.05 1475
2916.56 1515
2917.07 1644
2917.58 1589
2918.09 1632
2918.60 1625
2919.11 1645
2919.62 1525
2920.13 1589
2920.64 1456
2921.15 1617
2921.66 1719
2922.17 1647
2922.68 1643
2923.19 1577
2923.70 1492
2924.21 1556
2924.72 1559
2925.23 1653
2925.74 1574
2926.25 1569
2926.76 1484
2927.27 1514
2927.78 1578
2928.29 1650
2928.80 1575
2929.31 1457
2929.82 1419
2930.33 1526
2930.84 1594
2931.35 1338
2931.86 1368
2932.37 1526
2932.88 1450
2933.39 1324
2933.90 1385
2934.41 1670
2934.92 1471
2935.44 1430
2935.95 1551
2936.46 1518
2936.97 1539
2937.48 1534
2937.99 1515
2938.50 1525
2939.01 1533
2939.52 1620
2940.04 1426
2940.55 1511
2941.06 1517
2941.57 1498
2942.08 1532
2942.59 1526
2943.10 1396
2943.62 1497
2944.13 1576
2944.64 1404
2945.15 1538
2945.66 1600
2946.17 1566
2946.69 1629
2947.20 1610
2947.71 1521
2948.22 1710
2948.73 1707
2949.25 1762
2949.76 1524
2950.27 1432
2950.78 1555
2951.29 1801
2951.81 1702
2952.32 1631
2952.83 1548
2953.34 1398
2953.86 1470
2954.37 1589
2954.88 1708
2955.39 1534
2955.91 1495
2956.42 1462
2956.93 1349
2957.45 1439
2957.96 1597
2958.47 1582
2958.98 1509
2959.50 1532
2960.01 1420
2960.52 1449
2961.04 1492
2961.55 1618
2962.06 1670
2962.58 1601
2963.09 1653
2963.60 1509
2964.12 1418
2964.63 1497
2965.14 1597
2965.66 1602
2966.17 1438
2966.68 1447
2967.20 1509
2967.71 1443
2968.22 1390
2968.74 1454
2969.25 1616
2969.77 1553
2970.28 1505
2970.79 1601
2971.31 1630
2971.82 1506
2972.34 1488
2972.85 1522
2973.36 1553
2973.88 1608
2974.39 1548
2974.91 1592
2975.42 1545
2975.94 1600
2976.45 1729
2976.96 1661
2977.48 1474
2977.99 1430
2978.51 1428
2979.02 1466
2979.54 1570
2980.05 1604
2980.57 1588
2981.08 1784
2981.60 1770
2982.11 1892
2982.63 1859
2983.14 1800
2983.66 1729
2984.17 1770
2984.69 1794
2985.20 1760
2985.72 1626
2986.23 1898
2986.75 1814
2987.26 1778
2987.78 1701
2988.29 1725
2988.81 1821
2989.32 1696
2989.84 1612
2990.36 1718
2990.87 1776
2991.39 1748
2991.90 2003
2992.42 1995
2992.94 1903
2993.45 1926
2993.97 1762
2994.48 1924
2995.00 1825
2995.51 1847
2996.03 2078
2996.55 2015
2997.06 2081
2997.58 1902
2998.10 2036
2998.61 2003
2999.13 1938
2999.65 2183
3000.16 2245
3000.68 2130
3001.19 2291
3001.71 2663
3002.23 2767
3002.74 3068
3003.26 3331
3003.78 3489
3004.30 3747
3004.81 3799
3005.33 3994
3005.85 4066
3006.36 4111
3006.88 3994
3007.40 3599
3007.91 3096
3008.43 2835
3008.95 2632
3009.47 2563
3009.98 2071
3010.50 2077
3011.02 2042
3011.54 1970
3012.05 1820
3012.57 1970
3013.09 1969
3013.61 1915
3014.12 1890
3014.64 1910
3015.16 1887
3015.68 1887
3016.19 1886
3016.71 1910
3017.23 1775
3017.75 1946
3018.27 1932
3018.78 1857
3019.30 1959
3019.82 1722
3020.34 1845
3020.86 2099
3021.38 1904
3021.89 1783
3022.41 1677
3022.93 1659
3023.45 1733
3023.97 1936
3024.49 1985
3025.01 1736
3025.52 1582
3026.04 1694
3026.56 1683
3027.08 1601
3027.60 1830
3028.12 1897
3028.64 1816
3029.16 1670
3029.67 1745
3030.19 1666
3030.71 1772
3031.23 1714
3031.75 1496
3032.27 1522
3032.79 1805
3033.31 1748
3033.83 1716
3034.35 1676
3034.87 1680
3035.39 1719
3035.91 1660
3036.43 1896
3036.95 1729
3037.47 1564
3037.99 1761
3038.50 1598
3039.02 1620
3039.54 1729
3040.06 1756
3040.58 1733
3041.10 1789
3041.62 1737
3042.14 1620
3042.66 1769
3043.18 1697
3043.70 1624
3044.23 1671
3044.75 1740
3045.27 1663
3045.79 1631
3046.31 1819
3046.83 1715
3047.35 1692
3047.87 1630
3048.39 1600
3048.91 1591
3049.43 1685
3049.95 1735
3050.47 1763
3050.99 1739
3051.51 1697
3052.03 1751
3052.56 1688
3053.08 1647
3053.60 1475
3054.12 1626
3054.64 1694
3055.16 1805
3055.68 1608
3056.20 1542
3056.72 1474
3057.25 1621
3057.77 1718
3058.29 1893
3058.81 1700
3059.33 1684
3059.85 1597
3060.38 1672
3060.90 1652
3061.42 1928
3061.94 2030
3062.46 1967
3062.98 1711
3063.51 1696
3064.03 1816
3064.55 1853
3065.07 1677
3065.59 1875
3066.12 2030
3066.64 1894
3067.16 1984
3067.68 1960
3068.21 2026
3068.73 2153
3069.25 1975
3069.77 2071
3070.30 2009
3070.82 1914
3071.34 1738
3071.86 1758
3072.39 1896
3072.91 1929
3073.43 1952
3073.95 1992
3074.48 2084
3075.00 1940
3075.52 2080
3076.05 1980
3076.57 1915
3077.09 2034
3077.61 2234
3078.14 2259
3078.66 2178
3079.18 2421
3079.71 2718
3080.23 2766
3080.75 2618
3081.28 2987
3081.80 3009
3082.32 2864
3082.85 2841
3083.37 2625
3083.90 2877
3084.42 2979
3084.94 2697
3085.47 2642
3085.99 2861
3086.51 2926
3087.04 2632
3087.56 2426
3088.09 2446
3088.61 2520
3089.13 2532
3089.66 2525
3090.18 2605
3090.71 2577
3091.23 2544
3091.76 2498
3092.28 2566
3092.80 2468
3093.33 2604
3093.85 2817
3094.38 2889
3094.90 2694
3095.43 2846
3095.95 3029
3096.48 3207
3097.00 2990
3097.53 2993
3098.05 3320
3098.58 3534
3099.10 3917
3099.63 4566
3100.15 5329
3100.68 6302
3101.20 7287
3101.73 8210
3102.25 9266
3102.78 10841
3103.30 11694
3103.83 11925
3104.35 11763
3104.88 11898
3105.40 11132
3105.93 10935
3106.45 9937
3106.98 8364
3107.51 7474
3108.03 6749
3108.56 6370
3109.08 6161
3109.61 5719
3110.13 5855
3110.66 6208
3111.19 6451
3111.71 6934
3112.24 6938
3112.76 6807
3113.29 6674
3113.82 5833
3114.34 5492
3114.87 4934
3115.40 4716
3115.92 4386
3116.45 3622
3116.98 3544
3117.50 3844
3118.03 3780
3118.55 3644
3119.08 3591
3119.61 3549
3120.13 3721
3120.66 3718
3121.19 3369
3121.72 3659
3122.24 3632
3122.77 3498
3123.30 3587
3123.82 3483
3124.35 3350
3124.88 3103
3125.40 3060
3125.93 3254
3126.46 3268
3126.99 3124
3127.51 3211
3128.04 3297
3128.57 3365
3129.10 3360
3129.62 2967
3130.15 2967
3130.68 3049
3131.21 2961
3131.73 2628
3132.26 2521
3132.79 2570
3133.32 2472
3133.85 2310
3134.37 2515
3134.90 2489
3135.43 2482
3135.96 2479
3136.49 2528
3137.01 2524
3137.54 2285
3138.07 2133
3138.60 2376
3139.13 2188
3139.65 2162
3140.18 2209
3140.71 2205
3141.24 2261
3141.77 2212
3142.30 2193
3142.83 2140
3143.35 2177
3143.88 2041
3144.41 2165
3144.94 2137
3145.47 2263
3146.00 2318
3146.53 2288
3147.06 2278
3147.59 2314
3148.11 2401
3148.64 2541
3149.17 2157
3149.70 2212
3150.23 2351
3150.76 2392
3151.29 2337
3151.82 2239
3152.35 2313
3152.88 2296
3153.41 2286
3153.94 2262
3154.47 2326
3155.00 2387
3155.53 2520
3156.06 2445
3156.59 2249
3157.12 2527
3157.65 2462
3158.18 2461
3158.71 2501
3159.24 2497
3159.77 2446
3160.30 2358
3160.83 2352
3161.36 2217
3161.89 2177
3162.42 1981
3162.95 1941
3163.48 1979
3164.01 1955
3164.54 1910
3165.07 1943
3165.60 1949
3166.13 1817
3166.66 2059
3167.19 2043
3167.72 1959
3168.25 1891
3168.78 1877
3169.31 1753
3169.85 1782
3170.38 1851
3170.91 1815
3171.44 1945
3171.97 2044
3172.50 2121
3173.03 2005
3173.56 1987
3174.09 2245
3174.63 2409
3175.16 2350
3175.69 2302
3176.22 2386
3176.75 2167
3177.28 2267
3177.81 1977
3178.35 1885
3178.88 1917
3179.41 1975
3179.94 2006
3180.47 1978
3181.00 1890
3181.54 2067
3182.07 2053
3182.60 1928
3183.13 1908
3183.66 2037
3184.20 1869
3184.73 1804
3185.26 1943
3185.79 1901
3186.33 1945
3186.86 1805
3187.39 1913
3187.92 1876
3188.46 1897
3188.99 2053
3189.52 1962
3190.05 1780
3190.59 2032
3191.12 1905
3191.65 1779
3192.18 1837
3192.72 1899
3193.25 1891
3193.78 1846
3194.32 1829
3194.85 1808
3195.38 1924
3195.91 1982
3196.45 1887
3196.98 1931
3197.51 1877
3198.05 1875
3198.58 2071
3199.11 2003
3199.65 1926
3200.18 1994
3200.71 1862
3201.25 2005
3201.78 1931
3202.32 2133
3202.85 2142
3203.38 1921
3203.92 1905
3204.45 1953
3204.98 1962
3205.52 2137
3206.05 2149
3206.59 2150
3207.12 2255
3207.65 2196
3208.19 2144
3208.72 2333
3209.26 2167
3209.79 2214
3210.32 2313
3210.86 2257
3211.39 2133
3211.93 2207
3212.46 2017
3213.00 2123
3213.53 2147
3214.07 2289
3214.60 2196
3215.14 2096
3215.67 2079
3216.20 2051
3216.74 2046
3217.27 1983
3217.81 2109
3218.34 1903
3218.88 1727
3219.41 2026
3219.95 2038
3220.48 1872
3221.02 1978
3221.56 1993
3222.09 2041
3222.63 2198
3223.16 2051
3223.70 2087
3224.23 2246
3224.77 2314
3225.30 2331
3225.84 2230
3226.37 2065
3226.91 2175
3227.45 2307
3227.98 2291
3228.52 2238
3229.05 2158
3229.59 2379
3230.12 1965
3230.66 1927
3231.20 2183
3231.73 2066
3232.27 2114
3232.81 2018
3233.34 2265
3233.88 2256
3234.41 2186
3234.95 2358
3235.49 2508
3236.02 2452
3236.56 2334
3237.10 2437
3237.63 2429
3238.17 2436
3238.71 2443
3239.24 2392
3239.78 2469
3240.32 2370
3240.85 2605
3241.39 2565
3241.93 2529
3242.46 2468
3243.00 2485
3243.54 2519
3244.07 2589
3244.61 2612
3245.15 2591
3245.69 2659
3246.22 2797
3246.76 2729
3247.30 2800
3247.84 2848
3248.37 2816
3248.91 2796
3249.45 2712
3249.99 2799
3250.52 2924
3251.06 2886
3251.60 2747
3252.14 2971
3252.67 2976
3253.21 2823
3253.75 2807
3254.29 2910
3254.83 3106
3255.36 3004
3255.90 2984
3256.44 3346
3256.98 3400
3257.52 3368
3258.05 3474
3258.59 3774
3259.13 3989
3259.67 4620
3260.21 4858
3260.75 5392
3261.29 5724
3261.82 6140
3262.36 6714
3262.90 6865
3263.44 7026
3263.98 7484
3264.52 7743
3265.06 7850
3265.60 8026
3266.13 8601
3266.67 8639
3267.21 7970
3267.75 7998
3268.29 8440
3268.83 7968
3269.37 7838
3269.91 7027
3270.45 6363
3270.99 5277
3271.53 4691
3272.07 4472
3272.60 4145
3273.14 3965
3273.68 3911
3274.22 3792
3274.76 3326
3275.30 3409
3275.84 3395
3276.38 3367
3276.92 3481
3277.46 3812
3278.00 3799
3278.54 3370
3279.08 3460
3279.62 3603
3280.16 3498
3280.70 3684
3281.24 3522
3281.78 3255
3282.32 3179
3282.86 3352
3283.40 3478
3283.94 3273
3284.48 3341
3285.02 3539
3285.56 3775
3286.11 3703
3286.65 3888
3287.19 3788
3287.73 3885
3288.27 3981
3288.81 4045
3289.35 4140
3289.89 4052
3290.43 4008
3290.97 4329
3291.51 4108
3292.05 4380
3292.60 4756
3293.14 5018
3293.68 5378
3294.22 5689
3294.76 5759
3295.30 6120
3295.84 6379
3296.38 6333
3296.93 6219
3297.47 6482
3298.01 6395
3298.55 5828
3299.09 5300
3299.63 4783
3300.18 4496
3300.72 4109
3301.26 3839
3301.80 3834
3302.34 3847
3302.89 3755
3303.43 3616
3303.97 3543
3304.51 3505
3305.05 3587
3305.60 3693
3306.14 3778
3306.68 3721
3307.22 3553
3307.76 3795
3308.31 3568
3308.85 3480
3309.39 3606
3309.93 3580
3310.48 3582
3311.02 3700
3311.56 3782
3312.11 3612
3312.65 3505
3313.19 3696
3313.73 3673
3314.28 3921
3314.82 4334
3315.36 4168
3315.91 3956
3316.45 4014
3316.99 4358
3317.53 4322
3318.08 4413
3318.62 4550
3319.16 4600
3319.71 4736
3320.25 4570
3320.79 4567
3321.34 4819
3321.88 4513
3322.43 4414
3322.97 4612
3323.51 4773
3324.06 4501
3324.60 4415
3325.14 4533
3325.69 4350
3326.23 4287
3326.78 4012
3327.32 3941
3327.86 4108
3328.41 4072
3328.95 3961
3329.50 4255
3330.04 4613
3330.58 5192
3331.13 5927
3331.67 7402
3332.22 8785
3332.76 10209
3333.31 12627
3333.85 15049
3334.39 17312
3334.94 20153
3335.48 21279
3336.03 22655
3336.57 23179
3337.12 23678
3337.66 24482
3338.21 23830
3338.75 22003
3339.30 20383
3339.84 17964
3340.39 15700
3340.93 13513
3341.48 11458
3342.02 9465
3342.57 7972
3343.11 6932
3343.66 6090
3344.20 5304
3344.75 4961
3345.29 4639
3345.84 4711
3346.39 4798
3346.93 4778
3347.48 4760
3348.02 4922
3348.57 5444
3349.11 6258
3349.66 6773
3350.21 7324
3350.75 8051
3351.30 8340
3351.84 8539
3352.39 8729
3352.94 9034
3353.48 9019
3354.03 8366
3354.57 7821
3355.12 7166
3355.67 6490
3356.21 6051
3356.76 5708
3357.31 5293
3357.85 4475
3358.40 4455
3358.94 3982
3359.49 3727
3360.04 3702
3360.58 3796
3361.13 3937
3361.68 3874
3362.22 3956
3362.77 3632
3363.32 3986
3363.87 3737
3364.41 3892
3364.96 4099
3365.51 3919
3366.05 4158
3366.60 4230
3367.15 4063
3367.70 4116
3368.24 4254
3368.79 4195
3369.34 4418
3369.88 4251
3370.43 4140
3370.98 4357
3371.53 4330
3372.07 4306
3372.62 4436
3373.17 4506
3373.72 4571
3374.27 4985
3374.81 5007
3375.36 5083
3375.91 4975
3376.46 4743
3377.01 4684
3377.55 4280
3378.10 4207
3378.65 4324
3379.20 3800
3379.75 3736
3380.29 3816
3380.84 3801
3381.39 3855
3381.94 4020
3382.49 4089
3383.04 3920
3383.58 3968
3384.13 4122
3384.68 4085
3385.23 4238
3385.78 3989
3386.33 3815
3386.88 3824
3387.43 3746
3387.97 3500
3388.52 3466
3389.07 3376
3389.62 3144
3390.17 3313
3390.72 3316
3391.27 2986
3391.82 3043
3392.37 3222
3392.92 2944
3393.47 2654
3394.02 2831
3394.56 2659
3395.11 2600
3395.66 2528
3396.21 2541
3396.76 2504
3397.31 2586
3397.86 2641
3398.41 2640
3398.96 2358
3399.51 2528
3400.06 2526
3400.61 2443
3401.16 2474
3401.71 2539
3402.26 2386
3402.81 2492
3403.36 2379
3403.91 2366
3404.46 2440
3405.01 2501
3405.56 2463
3406.11 2491
3406.66 2482
3407.21 2554
3407.76 2454
3408.32 2410
3408.87 2525
3409.42 2648
3409.97 2653
3410.52 2796
3411.07 2732
3411.62 2869
3412.17 2965
3412.72 2957
3413.27 2808
3413.82 2906
3414.37 2827
3414.93 2912
3415.48 2704
3416.03 2612
3416.58 2613
3417.13 2577
3417.68 2684
3418.23 2584
3418.78 2310
3419.34 2473
3419.89 2428
3420.44 2474
3420.99 2393
3421.54 2505
3422.09 2601
3422.65 2829
3423.20 2825
3423.75 2675
3424.30 2623
3424.85 2660
3425.40 2785
3425.96 2705
3426.51 2826
3427.06 2586
3427.61 2675
3428.16 2533
3428.72 2532
3429.27 2346
3429.82 2375
3430.37 2456
3430.93 2583
3431.48 2659
3432.03 2651
3432.58 2677
3433.14 2719
3433.69 2731
3434.24 2825
3434.79 2598
3435.35 2573
3435.90 2544
3436.45 2570
3437.00 2486
3437.56 2307
3438.11 2255
3438.66 2637
3439.22 2643
3439.77 2574
3440.32 2428
3440.88 2573
3441.43 2429
3441.98 2539
3442.54 2474
3443.09 2442
3443.64 2372
3444.20 2548
3444.75 2519
3445.30 2464
3445.86 2491
3446.41 2415
3446.96 2331
3447.52 2221
3448.07 2398
3448.63 2143
3449.18 2365
3449.73 2458
3450.29 2446
3450.84 2121
3451.39 2212
3451.95 2245
3452.50 2258
3453.06 2340
3453.61 2392
3454.17 2359
3454.72 2319
3455.27 2258
3455.83 2390
3456.38 2310
3456.94 2195
3457.49 2214
3458.05 2200
3458.60 2173
3459.16 2272
3459.71 2335
3460.27 2273
3460.82 2327
3461.37 2386
3461.93 2357
3462.48 2456
3463.04 2287
3463.59 2527
3464.15 2343
3464.70 2379
3465.26 2455
3465.82 2559
3466.37 2467
3466.93 2642
3467.48 2616
3468.04 2530
3468.59 2584
3469.15 2574
3469.70 2577
3470.26 2731
3470.81 2854
3471.37 2783
3471.92 2836
3472.48 2816
3473.04 2968
3473.59 3102
3474.15 3038
3474.70 2634
3475.26 2842
3475.82 2909
3476.37 2983
3476.93 2829
3477.48 3039
3478.04 3115
3478.60 3082
3479.15 3326
3479.71 3392
3480.27 3469
3480.82 3507
3481.38 3443
3481.93 3467
3482.49 3421
3483.05 3404
3483.60 3338
3484.16 3556
3484.72 3491
3485.27 3493
3485.83 3736
3486.39 3815
3486.94 4029
3487.50 4252
3488.06 4666
3488.62 4980
3489.17 5396
3489.73 5999
3490.29 7001
3490.84 7901
3491.40 8419
3491.96 9468
3492.52 10014
3493.07 10674
3493.63 10426
3494.19 10300
3494.75 10375
3495.30 9796
3495.86 9060
3496.42 8764
3496.98 8718
3497.53 8785
3498.09 9541
3498.65 10222
3499.21 10962
3499.76 11537
3500.32 12116
3500.88 12169
3501.44 12569
3502.00 11874
3502.56 11781
3503.11 11758
3503.67 11197
3504.23 11900
3504.79 12063
3505.35 12051
3505.90 12022
3506.46 11947
3507.02 11847
3507.58 11473
3508.14 10838
3508.70 10476
3509.26 9535
3509.81 8540
3510.37 7471
3510.93 6616
3511.49 5882
3512.05 5359
3512.61 4839
3513.17 4719
3513.73 4356
3514.29 4002
3514.84 3924
3515.40 3605
3515.96 3691
3516.52 3828
3517.08 3613
3517.64 3653
3518.20 3611
3518.76 3719
3519.32 3707
3519.88 3762
3520.44 3956
3521.00 4073
3521.56 4147
3522.12 4053
3522.68 3707
3523.24 3994
3523.80 3971
3524.36 3790
3524.92 3544
3525.48 3182
3526.04 3012
3526.60 3211
3527.16 3149
3527.72 2930
3528.28 2847
3528.84 2747
3529.40 2807
3529.96 2838
3530.52 2883
3531.08 3005
3531.64 2861
3532.20 2652
3532.76 2900
3533.32 3132
3533.88 3070
3534.44 2931
3535.00 2747
3535.56 2755
3536.12 2712
3536.68 2916
3537.25 3010
3537.81 2763
3538.37 2815
3538.93 2787
3539.49 2793
3540.05 2781
3540.61 2800
3541.17 2977
3541.73 2574
3542.30 2635
3542.86 2802
3543.42 2826
3543.98 2911
3544.54 2995
3545.10 2732
3545.66 2625
3546.23 2954
3546.79 2519
3547.35 2554
3547.91 2651
3548.47 2596
3549.03 2508
3549.60 2540
3550.16 2434
3550.72 2429
3551.28 2313
3551.84 2351
3552.41 2412
3552.97 2349
3553.53 2196
3554.09 2171
3554.65 2137
3555.22 2202
3555.78 2207
3556.34 2209
3556.90 2103
3557.47 2112
3558.03 2098
3558.59 2164
3559.15 2300
3559.72 2155
3560.28 2308
3560.84 2369
3561.41 2222
3561.97 2147
3562.53 2056
3563.09 2249
3563.66 2263
3564.22 2341
3564.78 2166
3565.35 2195
3565.91 2193
3566.47 2368
3567.04 2327
3567.60 2103
3568.16 2129
3568.73 2138
3569.29 2156
3569.85 2131
3570.42 2232
3570.98 2100
3571.54 2097
3572.11 2086
3572.67 2101
3573.23 2265
3573.80 2300
3574.36 2392
3574.93 2462
3575.49 2512
3576.05 2631
3576.62 2865
3577.18 2967
3577.75 3003
3578.31 2875
3578.87 2769
3579.44 2839
3580.00 2766
3580.57 2593
3581.13 2734
3581.70 2557
3582.26 2286
3582.82 2397
3583.39 2413
3583.95 2409
3584.52 2412
3585.08 2204
3585.65 2181
3586.21 2257
3586.78 2391
3587.34 2166
3587.91 2319
3588.47 2215
3589.04 2144
3589.60 2101
3590.17 1965
3590.73 1989
3591.30 2148
3591.86 2182
3592.43 1942
3592.99 2020
3593.56 1987
3594.12 2027
3594.69 2030
3595.25 1981
3595.82 1961
3596.39 1928
3596.95 1879
3597.52 2020
3598.08 2005
3598.65 2081
3599.21 1944
3599.78 1903
3600.35 2026
3600.91 1839
3601.48 1810
3602.04 1839
3602.61 1934
3603.18 1872
3603.74 1804
3604.31 1989
3604.87 2132
3605.44 1948
3606.01 1711
3606.57 1638
3607.14 1631
3607.71 1728
3608.27 1784
3608.84 1860
3609.41 1849
3609.97 1747
3610.54 1790
3611.11 1714
3611.67 1713
3612.24 1870
3612.81 1830
3613.37 1897
3613.94 1783
3614.51 1793
3615.07 1931
3615.64 1844
3616.21 1848
3616.77 2061
3617.34 2191
3617.91 2226
3618.48 2423
3619.04 2200
3619.61 2359
3620.18 2568
3620.75 2406
3621.31 2444
3621.88 2208
3622.45 2421
3623.02 2243
3623.58 2182
3624.15 2047
3624.72 1984
3625.29 1858
3625.86 1744
3626.42 1683
3626.99 1726
3627.56 1689
3628.13 1678
3628.70 1771
3629.26 1711
3629.83 1850
3630.40 1737
3630.97 1642
3631.54 1817
3632.10 1783
3632.67 1653
3633.24 1815
3633.81 1854
3634.38 1904
3634.95 1946
3635.52 1818
3636.08 1797
3636.65 1863
3637.22 2125
3637.79 2068
3638.36 2037
3638.93 1999
3639.50 2121
3640.07 2199
3640.64 2327
3641.20 2511
3641.77 2598
3642.34 2712
3642.91 2760
3643.48 2586
3644.05 2611
3644.62 2410
3645.19 2252
3645.76 2221
3646.33 2338
3646.90 2086
3647.47 2124
3648.04 2306
3648.61 2185
3649.18 2375
3649.75 2403
3650.32 2366
3650.89 2317
3651.46 2458
3652.03 2494
3652.60 2372
3653.17 2628
3653.74 2835
3654.31 2970
3654.88 2932
3655.45 2704
3656.02 2527
3656.59 2420
3657.16 2384
3657.73 2517
3658.30 2706
3658.87 2582
3659.44 2757
3660.01 2664
3660.58 2589
3661.15 2561
3661.72 2561
3662.29 2492
3662.86 2690
3663.43 2699
3664.00 2722
3664.58 2949
3665.15 2887
3665.72 3367
3666.29 3272
3666.86 3532
3667.43 3357
3668.00 3360
3668.57 3330
3669.14 2942
3669.72 3041
3670.29 2779
3670.86 2643
3671.43 2958
3672.00 2768
3672.57 2592
3673.14 2551
3673.72 2409
3674.29 2417
3674.86 2565
3675.43 2489
3676.00 2432
3676.57 2424
3677.15 2298
3677.72 2296
3678.29 2444
3678.86 2307
3679.43 2099
3680.01 1935
3680.58 2247
3681.15 2100
3681.72 2025
3682.29 2082
3682.87 2091
3683.44 1986
3684.01 1984
3684.58 2165
3685.16 2212
3685.73 2040
3686.30 1982
3686.87 2042
3687.45 2074
3688.02 2225
3688.59 2400
3689.17 2505
3689.74 2343
3690.31 2464
3690.88 2477
3691.46 2382
3692.03 2552
3692.60 2501
3693.18 2336
3693.75 2299
3694.32 2223
3694.90 2018
3695.47 2098
3696.04 2216
3696.62 2061
3697.19 1954
3697.76 1996
3698.34 2083
3698.91 2212
3699.48 2208
3700.06 2273
3700.63 2340
3701.21 2096
3701.78 2174
3702.35 2289
3702.93 2375
3703.50 2264
3704.07 2358
3704.65 2292
3705.22 2167
3705.80 2183
3706.37 2255
3706.95 2274
3707.52 2145
3708.09 2098
3708.67 2253
3709.24 2152
3709.82 2002
3710.39 1896
3710.97 1969
3711.54 2231
3712.11 2034
3712.69 2060
3713.26 1946
3713.84 1966
3714.41 2047
3714.99 2095
3715.56 1954
3716.14 2028
3716.71 2084
3717.29 1706
3717.86 1750
3718.44 1931
3719.01 2021
3719.59 2000
3720.16 1727
3720.74 1755
3721.31 1987
3721.89 1934
3722.47 1911
3723.04 1824
3723.62 1769
3724.19 1782
3724.77 1862
3725.34 2007
3725.92 1939
3726.49 1725
3727.07 1783
3727.65 1836
3728.22 1917
3728.80 1865
3729.37 1985
3729.95 1952
3730.53 1925
3731.10 1999
3731.68 1884
3732.25 2184
3732.83 2059
3733.41 2010
3733.98 1946
3734.56 2089
3735.14 2107
3735.71 2072
3736.29 1892
3736.86 1972
3737.44 1984
3738.02 1886
3738.59 1813
3739.17 1925
3739.75 2062
3740.32 1814
3740.90 2019
3741.48 1895
3742.06 1967
3742.63 2034
3743.21 1956
3743.79 1855
3744.36 1899
3744.94 1905
3745.52 1998
3746.09 2174
3746.67 2248
3747.25 2196
3747.83 2182
3748.40 2194
3748.98 2474
3749.56 2158
3750.14 1960
3750.71 2229
3751.29 2339
3751.87 2194
3752.45 2136
3753.03 1959
3753.60 2035
3754.18 1887
3754.76 1949
3755.34 1787
3755.91 1848
3756.49 1839
3757.07 1915
3757.65 1925
3758.23 1908
3758.81 1973
3759.38 1829
3759.96 1871
3760.54 1831
3761.12 1961
3761.70 2036
3762.28 1866
3762.85 2018
3763.43 1996
3764.01 1940
3764.59 2114
3765.17 2127
3765.75 2056
3766.33 2098
3766.90 2044
3767.48 1906
3768.06 1903
3768.64 1889
3769.22 1949
3769.80 1794
3770.38 1997
3770.96 1988
3771.54 1912
3772.12 1856
3772.70 2074
3773.27 2106
3773.85 2021
3774.43 1892
3775.01 1845
3775.59 1995
3776.17 1943
3776.75 2000
3777.33 2156
3777.91 2184
3778.49 2335
3779.07 2115
3779.65 2116
3780.23 2290
3780.81 2291
3781.39 2252
3781.97 2166
3782.55 2077
3783.13 2333
3783.71 2208
3784.29 2136
3784.87 2240
3785.45 2144
3786.03 2109
3786.61 2199
3787.19 2095
3787.77 2203
3788.35 2154
3788.93 2345
3789.51 2383
3790.09 2475
3790.67 2250
3791.26 2200
3791.84 2268
3792.42 2446
3793.00 2444
3793.58 2486
3794.16 2581
3794.74 2429
3795.32 2719
3795.90 2562
3796.48 2609
3797.07 2775
3797.65 2726
3798.23 2639
3798.81 2738
3799.39 3072
3799.97 3082
3800.55 3578
3801.13 3701
3801.72 3355
3802.30 4054
3802.88 4150
3803.46 4019
3804.04 4072
3804.62 3945
3805.21 3888
3805.79 3796
3806.37 3905
3806.95 3521
3807.53 3593
3808.12 3539
3808.70 3441
3809.28 3835
3809.86 4048
3810.44 4264
3811.03 4447
3811.61 4096
3812.19 4356
3812.77 4619
3813.36 4408
3813.94 4622
3814.52 4893
3815.10 5038
3815.69 4955
3816.27 5018
3816.85 5355
3817.43 4842
3818.02 4789
3818.60 4556
3819.18 4115
3819.76 3742
3820.35 3561
3820.93 3490
3821.51 3517
3822.10 3318
3822.68 3391
3823.26 3396
3823.85 3767
3824.43 3575
3825.01 3535
3825.60 3493
3826.18 3289
3826.76 3125
3827.35 2944
3827.93 2859
3828.51 2548
3829.10 2588
3829.68 2613
3830.26 2489
3830.85 2281
3831.43 2264
3832.02 2431
3832.60 2241
3833.18 2107
3833.77 2095
3834.35 2181
3834.93 2296
3835.52 2256
3836.10 2248
3836.69 2328
3837.27 2054
3837.86 1989
3838.44 2023
3839.02 2220
3839.61 2072
3840.19 1905
3840.78 1818
3841.36 1816
3841.95 2028
3842.53 1993
3843.12 2003
3843.70 1880
3844.29 1974
3844.87 1775
3845.46 1805
3846.04 1881
3846.63 1905
3847.21 1907
3847.80 1865
3848.38 1875
3848.97 1969
3849.55 1924
3850.14 1863
3850.72 1863
3851.31 1893
3851.89 2003
3852.48 1863
3853.06 1898
3853.65 2007
3854.23 1716
3854.82 1835
3855.40 1765
3855.99 1741
3856.58 1585
3857.16 1697
3857.75 1631
3858.33 1651
3858.92 1839
3859.50 1897
3860.09 1760
3860.68 1791
3861.26 1902
3861.85 1851
3862.43 1926
3863.02 1914
3863.61 1842
3864.19 2058
3864.78 1995
3865.37 1769
3865.95 1699
3866.54 1792
3867.13 1864
3867.71 1816
3868.30 1694
3868.89 1714
3869.47 1644
3870.06 1756
3870.65 1682
3871.23 1865
3871.82 1866
3872.41 1800
3872.99 1819
3873.58 1674
3874.17 1756
3874.75 1631
3875.34 1729
3875.93 1581
3876.52 1584
3877.10 1744
3877.69 1652
3878.28 1615
3878.86 1624
3879.45 1688
3880.04 1810
3880.63 1768
3881.21 1673
3881.80 1654
3882.39 1519
3882.98 1531
3883.57 1586
3884.15 1537
3884.74 1451
3885.33 1520
3885.92 1584
3886.50 1581
3887.09 1629
3887.68 1709
3888.27 1642
3888.86 1740
3889.45 1728
3890.03 1615
3890.62 1710
3891.21 1773
3891.80 1797
3892.39 1833
3892.98 1783
3893.56 1811
3894.15 1782
3894.74 1701
3895.33 1649
3895.92 1726
3896.51 1660
3897.10 1732
3897.68 1637
3898.27 1641
3898.86 1723
3899.45 1777
3900.04 1773
3900.63 1670
3901.22 1660
3901.81 1791
3902.40 1739
3902.99 1755
3903.57 1739
3904.16 1641
3904.75 1462
3905.34 1639
3905.93 1652
3906.52 1662
3907.11 1757
3907.70 1653
3908.29 1495
3908.88 1649
3909.47 1782
3910.06 1905
3910.65 1908
3911.24 1656
3911.83 1797
3912.42 1865
3913.01 1626
3913.60 1635
3914.19 1704
3914.78 1866
3915.37 1792
3915.96 1850
3916.55 1742
3917.14 1681
3917.73 1870
3918.32 2100
3918.91 1993
3919.50 1718
3920.09 1927
3920.68 1921
3921.27 1891
3921.86 1725
3922.45 1763
3923.05 1765
3923.64 1666
3924.23 1623
3924.82 1606
3925.41 1651
3926.00 1736
3926.59 1449
3927.18 1381
3927.77 1513
3928.36 1543
3928.95 1636
3929.55 1645
3930.14 1510
3930.73 1487
3931.32 1405
3931.91 1391
3932.50 1370
3933.09 1450
3933.69 1490
3934.28 1595
3934.87 1538
3935.46 1583
3936.05 1585
3936.64 1558
3937.24 1769
3937.83 1690
3938.42 1483
3939.01 1497
3939.60 1754
3940.20 1637
3940.79 1697
3941.38 1597
3941.97 1498
3942.56 1533
3943.16 1546
3943.75 1806
3944.34 1674
3944.93 1867
3945.53 1704
3946.12 1596
3946.71 1638
3947.30 1610
3947.90 1377
3948.49 1604
3949.08 1614
3949.67 1684
3950.27 1897
3950.86 1801
3951.45 1639
3952.05 1700
3952.64 1696
3953.23 1597
3953.82 1627
3954.42 1713
3955.01 1613
3955.60 1468
3956.20 1515
3956.79 1738
3957.38 1538
3957.98 1685
3958.57 1613
3959.16 1506
3959.76 1659
3960.35 1591
3960.94 1544
3961.54 1745
3962.13 1875
3962.73 1564
3963.32 1836
3963.91 1714
3964.51 1627
3965.10 1725
3965.69 1917
3966.29 1854
3966.88 1803
3967.48 1879
3968.07 1935
3968.66 1732
3969.26 1771
3969.85 1869
3970.45 1833
3971.04 1821
3971.64 1737
3972.23 1667
3972.82 1776
3973.42 1780
3974.01 1839
3974.61 1999
3975.20 2158
3975.80 2072
3976.39 2317
3976.99 2561
3977.58 2433
3978.18 2789
3978.77 2446
3979.37 2181
3979.96 2329
3980.56 2205
3981.15 2329
3981.75 2338
3982.34 2245
3982.94 2085
3983.53 2155
3984.13 2028
3984.72 1969
3985.32 2137
3985.91 2054
3986.51 1853
3987.11 1769
3987.70 1965
3988.30 1957
3988.89 1922
3989.49 1992
3990.08 2021
3990.68 1966
3991.28 1978
3991.87 1887
3992.47 1938
3993.06 1994
3993.66 2025
3994.26 1817
3994.85 1915
3995.45 2063
3996.04 1975
3996.64 1858
3997.24 1690
3997.83 1791
3998.43 1848
3999.03 2102
3999.62 1960
4000.22 2011
4000.81 1951
4001.41 1752
4002.01 1732
4002.60 1841
4003.20 1847
4003.80 1842
4004.40 1616
4004.99 1768
4005.59 1704
4006.19 1701
4006.78 1799
4007.38 1841
4007.98 1651
4008.57 1810
4009.17 1834
4009.77 1696
4010.37 1791
4010.96 1840
4011.56 1885
4012.16 1775
4012.76 1862
4013.35 1854
4013.95 1630
4014.55 1679
4015.15 1624
4015.74 1720
4016.34 1755
4016.94 1791
4017.54 1668
4018.13 1659
4018.73 1782
4019.33 1774
4019.93 1778
4020.53 1730
4021.12 1610
4021.72 1674
4022.32 1794
4022.92 1680
4023.52 1725
4024.12 1760
4024.71 1760
4025.31 1811
4025.91 1947
4026.51 1885
4027.11 1966
4027.71 2105
4028.30 2120
4028.90 2224
4029.50 2209
4030.10 2190
4030.70 2221
4031.30 2327
4031.90 2228
4032.50 2170
4033.10 1973
4033.69 2145
4034.29 2120
4034.89 2039
4035.49 2007
4036.09 1774
4036.69 1799
4037.29 1895
4037.89 1676
4038.49 1728
4039.09 1691
4039.69 1673
4040.29 1425
4040.89 1540
4041.49 1623
4042.08 1644
4042.68 1529
4043.28 1495
4043.88 1570
4044.48 1610
4045.08 1432
4045.68 1398
4046.28 1453
4046.88 1493
4047.48 1596
4048.08 1623
4048.68 1520
4049.28 1409
4049.88 1448
4050.48 1601
4051.08 1482
4051.69 1611
4052.29 1668
4052.89 1609
4053.49 1530
4054.09 1481
4054.69 1634
4055.29 1677
4055.89 1581
4056.49 1596
4057.09 1644
4057.69 1460
4058.29 1464
4058.89 1449
4059.49 1652
4060.09 1566
4060.70 1444
4061.30 1515
4061.90 1524
4062.50 1435
4063.10 1525
4063.70 1498
4064.30 1468
4064.90 1547
4065.51 1505
4066.11 1629
4066.71 1500
4067.31 1333
4067.91 1391
4068.51 1438
4069.11 1506
4069.72 1520
4070.32 1545
4070.92 1490
4071.52 1609
4072.12 1517
4072.73 1429
4073.33 1305
4073.93 1503
4074.53 1618
4075.13 1479
4075.74 1454
4076.34 1565
4076.94 1552
4077.54 1599
4078.14 1523
4078.75 1481
4079.35 1519
4079.95 1567
4080.55 1577
4081.16 1619
4081.76 1415
4082.36 1516
4082.96 1440
4083.57 1473
4084.17 1536
4084.77 1337
4085.38 1468
4085.98 1436
4086.58 1576
4087.18 1495
4087.79 1450
4088.39 1503
4088.99 1421
4089.60 1404
4090.20 1572
4090.80 1492
4091.41 1450
4092.01 1487
4092.61 1320
4093.22 1291
4093.82 1283
4094.42 1500
4095.03 1459
4095.63 1426
4096.23 1381
4096.84 1433
4097.44 1365
4098.05 1504
4098.65 1570
4099.25 1401
4099.86 1338
4100.46 1405
4101.06 1422
4101.67 1411
4102.27 1253
4102.88 1470
4103.48 1538
4104.09 1600
4104.69 1444
4105.29 1351
4105.90 1426
4106.50 1499
4107.11 1402
4107.71 1468
4108.32 1372
4108.92 1279
4109.53 1357
4110.13 1386
4110.74 1346
4111.34 1482
4111.94 1459
4112.55 1400
4113.15 1394
4113.76 1408
4114.36 1297
4114.97 1343
4115.57 1311
4116.18 1324
4116.78 1291
4117.39 1444
4118.00 1417
4118.60 1308
4119.21 1305
4119.81 1331
4120.42 1415
4121.02 1417
4121.63 1398
4122.23 1435
4122.84 1524
4123.44 1436
4124.05 1366
4124.66 1325
4125.26 1308
4125.87 1403
4126.47 1410
4127.08 1338
4127.68 1351
4128.29 1457
4128.90 1460
4129.50 1464
4130.11 1527
4130.72 1242
4131.32 1392
4131.93 1665
4132.53 1555
4133.14 1500
4133.75 1411
4134.35 1472
4134.96 1648
4135.57 1628
4136.17 1542
4136.78 1572
4137.39 1548
4137.99 1424
4138.60 1478
4139.21 1378
4139.81 1515
4140.42 1608
4141.03 1559
4141.63 1767
4142.24 1794
4142.85 1770
4143.46 1931
4144.06 1648
4144.67 1747
4145.28 1998
4145.88 1761
4146.49 1763
4147.10 1616
4147.71 1484
4148.31 1538
4148.92 1551
4149.53 1549
4150.14 1374
4150.74 1357
4151.35 1441
4151.96 1552
4152.57 1464
4153.18 1420
4153.78 1427
4154.39 1449
4155.00 1490
4155.61 1469
4156.22 1571
4156.82 1576
4157.43 1452
4158.04 1368
4158.65 1435
4159.26 1395
4159.86 1520
4160.47 1390
4161.08 1395
4161.69 1466
4162.30 1646
4162.91 1521
4163.52 1501
4164.12 1656
4164.73 1695
4165.34 1760
4165.95 1683
4166.56 1711
4167.17 1778
4167.78 1627
4168.39 1492
4168.99 1436
4169.60 1542
4170.21 1550
4170.82 1583
4171.43 1631
4172.04 1480
4172.65 1509
4173.26 1649
4173.87 1526
4174.48 1656
4175.09 1579
4175.70 1603
4176.31 1456
4176.92 1558
4177.53 1618
4178.13 1646
4178.74 1662
4179.35 1616
4179.96 1483
4180.57 1382
4181.18 1384
4181.79 1430
4182.40 1542
4183.01 1716
4183.62 1621
4184.23 1490
4184.84 1513
4185.45 1526
4186.06 1366
4186.67 1366
4187.29 1393
4187.90 1457
4188.51 1555
4189.12 1377
4189.73 1339
4190.34 1575
4190.95 1533
4191.56 1599
4192.17 1592
4192.78 1712
4193.39 1823
4194.00 1955
4194.61 2046
4195.22 2146
4195.83 2057
4196.45 2083
4197.06 2015
4197.67 1987
4198.28 1923
4198.89 1997
4199.50 1881
4200.11 1860
4200.72 1771
4201.33 1638
4201.95 1734
4202.56 1809
4203.17 1738
4203.78 1585
4204.39 1550
4205.00 1511
4205.62 1491
4206.23 1490
4206.84 1601
4207.45 1520
4208.06 1586
4208.67 1758
4209.29 1682
4209.90 1733
4210.51 1803
4211.12 1684
4211.73 1628
4212.35 1462
4212.96 1698
4213.57 1748
4214.18 1556
4214.80 1595
4215.41 1691
4216.02 1631
4216.63 1546
4217.25 1687
4217.86 1774
4218.47 1673
4219.08 1703
4219.70 1985
4220.31 1978
4220.92 1946
4221.53 1951
4222.15 1825
4222.76 1787
4223.37 1914
4223.99 1931
4224.60 1912
4225.21 2076
4225.83 2152
4226.44 2076
4227.05 2199
4227.66 2279
4228.28 2117
4228.89 2168
4229.51 2365
4230.12 2360
4230.73 2423
4231.35 2520
4231.96 2632
4232.57 2727
4233.19 2882
4233.80 3151
4234.41 3366
4235.03 3509
4235.64 3547
4236.26 3413
4236.87 3256
4237.48 3586
4238.10 3405
4238.71 2948
4239.33 2863
4239.94 2469
4240.55 2201
4241.17 2214
4241.78 2220
4242.40 2111
4243.01 2136
4243.63 2085
4244.24 2092
4244.85 2207
4245.47 2160
4246.08 2033
4246.70 2284
4247.31 2000
4247.93 1915
4248.54 2062
4249.16 1985
4249.77 1989
4250.39 2106
4251.00 2036
4251.62 2072
4252.23 2087
4252.85 1891
4253.46 1867
4254.08 1701
4254.69 1855
4255.31 1793
4255.92 1710
4256.54 1756
4257.15 1774
4257.77 1837
4258.39 1935
4259.00 1830
4259.62 1748
4260.23 1769
4260.85 1815
4261.46 1907
4262.08 1860
4262.69 1657
4263.31 1724
4263.93 1803
4264.54 1667
4265.16 1692
4265.77 1767
4266.39 1739
4267.01 1684
4267.62 1946
4268.24 1808
4268.86 1740
4269.47 1866
4270.09 1823
4270.70 1852
4271.32 1846
4271.94 1901
4272.55 1829
4273.17 1840
4273.79 1943
4274.40 1785
4275.02 1919
4275.64 2148
4276.25 2234
4276.87 2377
4277.49 2267
4278.10 2217
4278.72 2302
4279.34 2246
4279.96 2204
4280.57 2220
4281.19 2101
4281.81 1936
4282.42 1852
4283.04 1865
4283.66 1805
4284.28 1852
4284.89 1769
4285.51 1734
4286.13 1581
4286.75 1700
4287.36 1646
4287.98 1626
4288.60 1785
4289.22 1946
4289.83 1780
4290.45 1695
4291.07 1792
4291.69 1717
4292.31 1546
4292.92 1663
4293.54 1617
4294.16 1593
4294.78 1742
4295.40 1753
4296.01 1855
4296.63 1644
4297.25 1583
4297.87 1651
4298.49 1739
4299.11 1751
4299.72 1753
4300.34 1742
4300.96 1694
4301.58 1713
4302.20 1674
4302.82 1701
4303.44 1656
4304.06 1728
4304.67 1632
4305.29 1599
4305.91 1577
4306.53 1635
4307.15 1619
4307.77 1623
4308.39 1704
4309.01 1613
4309.63 1751
4310.25 1708
4310.86 1801
4311.48 1689
4312.10 1625
4312.72 1845
4313.34 2032
4313.96 1911
4314.58 1763
4315.20 1793
4315.82 1711
4316.44 1786
4317.06 1732
4317.68 1762
4318.30 1641
4318.92 1675
4319.54 1873
4320.16 1874
4320.78 1876
4321.40 1802
4322.02 1802
4322.64 1824
4323.26 1983
4323.88 1944
4324.50 2075
4325.12 2216
4325.74 2051
4326.36 2117
4326.98 2033
4327.60 2101
4328.22 2226
4328.84 2294
4329.46 2187
4330.08 2113
4330.71 2188
4331.33 2162
4331.95 2151
4332.57 2317
4333.19 2264
4333.81 2259
4334.43 2220
4335.05 2274
4335.67 2599
4336.29 2724
4336.91 2761
4337.54 2862
4338.16 2871
4338.78 3227
4339.40 3233
4340.02 3429
4340.64 3531
4341.26 3406
4341.89 3536
4342.51 4019
4343.13 4598
4343.75 5232
4344.37 6081
4344.99 7211
4345.62 8310
4346.24 9358
4346.86 10186
4347.48 11000
4348.10 11059
4348.73 11040
4349.35 9902
4349.97 8837
4350.59 8005
4351.21 6895
4351.84 5639
4352.46 4781
4353.08 3921
4353.70 3360
4354.33 3125
4354.95 2996
4355.57 3065
4356.19 3016
4356.82 2960
4357.44 3088
4358.06 3106
4358.68 3052
4359.31 3070
4359.93 3010
4360.55 2913
4361.17 2896
4361.80 3168
4362.42 2764
4363.04 2802
4363.67 2780
4364.29 2615
4364.91 2565
4365.54 2593
4366.16 2467
4366.78 2376
4367.41 2409
4368.03 2443
4368.65 2461
4369.28 2155
4369.90 2129
4370.52 2137
4371.15 1973
4371.77 1947
4372.39 1990
4373.02 1939
4373.64 1887
4374.27 1914
4374.89 1895
4375.51 1859
4376.14 2036
4376.76 1984
4377.39 1847
4378.01 1906
4378.63 2036
4379.26 2088
4379.88 2290
4380.51 2298
4381.13 2482
4381.75 2566
4382.38 2132
4383.00 1960
4383.63 2079
4384.25 2001
4384.88 2036
4385.50 2163
4386.13 2202
4386.75 1987
4387.38 2078
4388.00 1917
4388.63 1739
4389.25 1809
4389.88 1658
4390.50 1663
4391.13 1917
4391.75 1891
4392.38 1681
4393.00 1657
4393.63 1697
4394.25 1771
4394.88 1736
4395.50 1756
4396.13 1616
4396.75 1629
4397.38 1692
4398.00 1656
4398.63 1615
4399.26 1614
4399.88 1753
4400.51 1903
4401.13 1823
4401.76 1751
4402.38 1766
4403.01 1787
4403.64 1678
4404.26 1615
4404.89 1756
4405.51 1750
4406.14 1672
4406.77 1490
4407.39 1507
4408.02 1646
4408.64 1645
4409.27 1647
4409.90 1634
4410.52 1565
4411.15 1549
4411.78 1600
4412.40 1726
4413.03 1815
4413.66 1543
4414.28 1615
4414.91 1632
4415.54 1644
4416.16 1618
4416.79 1570
4417.42 1720
4418.04 1806
4418.67 1786
4419.30 1598
4419.93 1683
4420.55 1623
4421.18 1694
4421.81 1782
4422.43 1733
4423.06 1782
4423.69 1571
4424.32 1732
4424.94 1858
4425.57 1897
4426.20 1741
4426.83 1640
4427.45 1676
4428.08 1733
4428.71 1692
4429.34 1559
4429.96 1662
4430.59 1578
4431.22 1566
4431.85 1815
4432.48 1620
4433.10 1438
4433.73 1659
4434.36 1747
4434.99 1771
4435.62 1692
4436.24 1655
4436.87 1784
4437.50 2030
4438.13 1855
4438.76 1715
4439.39 1494
4440.02 1483
4440.64 1562
4441.27 1447
4441.90 1468
4442.53 1577
4443.16 1591
4443.79 1621
4444.42 1613
4445.04 1641
4445.67 1568
4446.30 1555
4446.93 1591
4447.56 1546
4448.19 1500
4448.82 1820
4449.45 1558
4450.08 1490
4450.71 1435
4451.34 1420
4451.97 1595
4452.59 1585
4453.22 1671
4453.85 1647
4454.48 1591
4455.11 1801
4455.74 1695
4456.37 1578
4457.00 1879
4457.63 1763
4458.26 1686
4458.89 1729
4459.52 1587
4460.15 1523
4460.78 1513
4461.41 1484
4462.04 1494
4462.67 1392
4463.30 1488
4463.93 1506
4464.56 1468
4465.19 1487
4465.82 1608
4466.45 1439
4467.08 1285
4467.71 1312
4468.34 1296
4468.97 1393
4469.61 1383
4470.24 1395
4470.87 1367
4471.50 1369
4472.13 1529
4472.76 1439
4473.39 1320
4474.02 1393
4474.65 1395
4475.28 1405
4475.91 1375
4476.54 1463
4477.18 1426
4477.81 1477
4478.44 1462
4479.07 1619
4479.70 1642
4480.33 1432
4480.96 1483
4481.59 1664
4482.23 1617
4482.86 1639
4483.49 1562
4484.12 1477
4484.75 1646
4485.38 1631
4486.02 1555
4486.65 1523
4487.28 1533
4487.91 1700
4488.54 1528
4489.18 1625
4489.81 1644
4490.44 1623
4491.07 1608
4491.70 1492
4492.34 1545
4492.97 1514
4493.60 1607
4494.23 1708
4494.87 1560
4495.50 1796
4496.13 1619
4496.76 1453
4497.40 1489
4498.03 1681
4498.66 1677
4499.29 1808
4499.93 2014
4500.56 2201
4501.19 2164
4501.82 2157
4502.46 2125
4503.09 2261
4503.72 2382
4504.36 2184
4504.99 2235
4505.62 2152
4506.26 1957
4506.89 2000
4507.52 1677
4508.16 1623
4508.79 1633
4509.42 1774
4510.06 1884
4510.69 1720
4511.32 1582
4511.96 1653
4512.59 1719
4513.22 1750
4513.86 1729
4514.49 1579
4515.13 1623
4515.76 1632
4516.39 1749
4517.03 1590
4517.66 1582
4518.30 1418
4518.93 1524
4519.56 1526
4520.20 1640
4520.83 1710
4521.47 1496
4522.10 1521
4522.73 1442
4523.37 1355
4524.00 1445
4524.64 1398
4525.27 1579
4525.91 1627
4526.54 1639
4527.18 1637
4527.81 1782
4528.45 1693
4529.08 1574
4529.72 1658
4530.35 1787
4530.99 1953
4531.62 1899
4532.26 1932
4532.89 1798
4533.53 1812
4534.16 1995
4534.80 1902
4535.43 1878
4536.07 1838
4536.70 1934
4537.34 1657
4537.97 1573
4538.61 1517
4539.24 1457
4539.88 1390
4540.51 1415
4541.15 1453
4541.79 1303
4542.42 1473
4543.06 1577
4543.69 1445
4544.33 1429
4544.96 1498
4545.60 1435
4546.24 1477
4546.87 1401
4547.51 1511
4548.14 1502
4548.78 1429
4549.42 1396
4550.05 1494
4550.69 1544
4551.33 1518
4551.96 1504
4552.60 1532
4553.24 1433
4553.87 1469
4554.51 1321
4555.15 1347
4555.78 1415
4556.42 1401
4557.06 1407
4557.69 1416
4558.33 1407
4558.97 1369
4559.60 1450
4560.24 1475
4560.88 1586
4561.51 1607
4562.15 1435
4562.79 1442
4563.43 1431
4564.06 1550
4564.70 1403
4565.34 1326
4565.97 1368
4566.61 1356
4567.25 1602
4567.89 1652
4568.52 1437
4569.16 1363
4569.80 1522
4570.44 1377
4571.07 1409
4571.71 1552
4572.35 1670
4572.99 1485
4573.63 1558
4574.26 1498
4574.90 1466
4575.54 1536
4576.18 1508
4576.82 1576
4577.45 1502
4578.09 1433
4578.73 1613
4579.37 1622
4580.01 1652
4580.65 1635
4581.28 1499
4581.92 1700
4582.56 1693
4583.20 1752
4583.84 1647
4584.48 1581
4585.12 1650
4585.76 1447
4586.39 1531
4587.03 1773
4587.67 1827
4588.31 2107
4588.95 2214
4589.59 2397
4590.23 2357
4590.87 2695
4591.51 2879
4592.15 2761
4592.78 2597
4593.42 2825
4594.06 2904
4594.70 2623
4595.34 2675
4595.98 2261
4596.62 1944
4597.26 1927
4597.90 1934
4598.54 1958
4599.18 1874
4599.82 1886
4600.46 1844
4601.10 1873
4601.74 2060
4602.38 1963
4603.02 1867
4603.66 1947
4604.30 1980
4604.94 1757
4605.58 1903
4606.22 1936
4606.86 2037
4607.50 1974
4608.14 1969
4608.78 1789
4609.42 1693
4610.06 1812
4610.70 1684
4611.34 1708
4611.98 1751
4612.62 1770
4613.26 1706
4613.90 1766
4614.55 1741
4615.19 1699
4615.83 1535
4616.47 1559
4617.11 1719
4617.75 1543
4618.39 1721
4619.03 1714
4619.67 1802
4620.31 1795
4620.96 1804
4621.60 1854
4622.24 1668
4622.88 1775
4623.52 1735
4624.16 1660
4624.80 1621
4625.44 1726
4626.09 1635
4626.73 1668
4627.37 1520
4628.01 1541
4628.65 1560
4629.29 1609
4629.94 1602
4630.58 1750
4631.22 1911
4631.86 1786
4632.50 1942
4633.15 1885
4633.79 1864
4634.43 1941
4635.07 1818
4635.72 1792
4636.36 1818
4637.00 1747
4637.64 1837
4638.28 1921
4638.93 1855
4639.57 1756
4640.21 1888
4640.85 1961
4641.50 1910
4642.14 2005
4642.78 1899
4643.43 1843
4644.07 1766
4644.71 1768
4645.35 1713
4646.00 1615
4646.64 1613
4647.28 1708
4647.93 1689
4648.57 1805
4649.21 1695
4649.86 1569
4650.50 1548
4651.14 1635
4651.79 1548
4652.43 1518
4653.07 1585
4653.72 1586
4654.36 1545
4655.00 1667
4655.65 1661
4656.29 1718
4656.93 1633
4657.58 1722
4658.22 1506
4658.87 1415
4659.51 1422
4660.15 1277
4660.80 1478
4661.44 1622
4662.09 1536
4662.73 1447
4663.37 1474
4664.02 1601
4664.66 1540
4665.31 1609
4665.95 1540
4666.59 1540
4667.24 1597
4667.88 1629
4668.53 1574
4669.17 1597
4669.82 1617
4670.46 1692
4671.11 1611
4671.75 1670
4672.40 1880
4673.04 2187
4673.69 2124
4674.33 2020
4674.98 2145
4675.62 2151
4676.27 2044
4676.91 1992
4677.56 1980
4678.20 1738
4678.85 1696
4679.49 1669
4680.14 1718
4680.78 1884
4681.43 1816
4682.07 1633
4682.72 1688
4683.36 1722
4684.01 1767
4684.66 1875
4685.30 1788
4685.95 1757
4686.59 1792
4687.24 1723
4687.88 1774
4688.53 1885
4689.18 1774
4689.82 1709
4690.47 1734
4691.11 1580
4691.76 1716
4692.41 1898
4693.05 1840
4693.70 1857
4694.34 2049
4694.99 2058
4695.64 2100
4696.28 2168
4696.93 2428
4697.58 2714
4698.22 2756
4698.87 3082
4699.52 3370
4700.16 3753
4700.81 3667
4701.46 3375
4702.10 3386
4702.75 3360
4703.40 2891
4704.04 2452
4704.69 2456
4705.34 2413
4705.99 2474
4706.63 2145
4707.28 2132
4707.93 2245
4708.57 2023
4709.22 1990
4709.87 2111
4710.52 2229
4711.16 2312
4711.81 2329
4712.46 2167
4713.11 1932
4713.75 1949
4714.40 1974
4715.05 1912
4715.70 1869
4716.35 1727
4716.99 1748
4717.64 1757
4718.29 1730
4718.94 1967
4719.58 2047
4720.23 2013
4720.88 1683
4721.53 1888
4722.18 1859
4722.83 1640
4723.47 1613
4724.12 1713
4724.77 1787
4725.42 1847
4726.07 1940
4726.72 1968
4727.36 2114
4728.01 1920
4728.66 1914
4729.31 2047
4729.96 1855
4730.61 2022
4731.26 1912
4731.91 1775
4732.55 1569
4733.20 1719
4733.85 1712
4734.50 1721
4735.15 1698
4735.80 1763
4736.45 1938
4737.10 1725
4737.75 1604
4738.40 1721
4739.05 1673
4739.70 1605
4740.35 1646
4740.99 1811
4741.64 1707
4742.29 1557
4742.94 1678
4743.59 1738
4744.24 1709
4744.89 1642
4745.54 1734
4746.19 1668
4746.84 1633
4747.49 1563
4748.14 1709
4748.79 1746
4749.44 1767
4750.09 1892
4750.74 1860
4751.39 1961
4752.04 1901
4752.69 1905
4753.34 2060
4753.99 1999
4754.64 1969
4755.29 1850
4755.95 1639
4756.60 1551
4757.25 1568
4757.90 1684
4758.55 1667
4759.20 1772
4759.85 1636
4760.50 1463
4761.15 1455
4761.80 1414
4762.45 1506
4763.10 1481
4763.75 1399
4764.41 1486
4765.06 1431
4765.71 1564
4766.36 1483
4767.01 1468
4767.66 1427
4768.31 1563
4768.97 1457
4769.62 1443
4770.27 1556
4770.92 1486
4771.57 1552
4772.22 1492
4772.87 1508
4773.53 1386
4774.18 1443
4774.83 1364
4775.48 1520
4776.13 1523
4776.79 1509
4777.44 1575
4778.09 1452
4778.74 1466
4779.39 1462
4780.05 1432
4780.70 1345
4781.35 1357
4782.00 1380
4782.65 1351
4783.31 1381
4783.96 1420
4784.61 1456
4785.26 1359
4785.92 1391
4786.57 1481
4787.22 1432
4787.88 1499
4788.53 1576
4789.18 1405
4789.83 1406
4790.49 1301
4791.14 1512
4791.79 1461
4792.45 1465
4793.10 1421
4793.75 1436
4794.40 1488
4795.06 1593
4795.71 1548
4796.36 1325
4797.02 1292
4797.67 1322
4798.32 1467
4798.98 1377
4799.63 1402
4800.29 1551
4800.94 1478
4801.59 1466
4802.25 1505
4802.90 1539
4803.55 1513
4804.21 1497
4804.86 1498
4805.52 1475
4806.17 1492
4806.82 1465
4807.48 1361
4808.13 1394
4808.79 1473
4809.44 1603
4810.09 1547
4810.75 1490
4811.40 1350
4812.06 1306
4812.71 1414
4813.37 1504
4814.02 1361
4814.67 1378
4815.33 1580
4815.98 1561
4816.64 1393
4817.29 1517
4817.95 1693
4818.60 1711
4819.26 1666
4819.91 1632
4820.57 1618
4821.22 1669
4821.88 1803
4822.53 1701
4823.19 1725
4823.84 1692
4824.50 1719
4825.15 1848
4825.81 1790
4826.46 1756
4827.12 1785
4827.77 1791
4828.43 2078
4829.09 1962
4829.74 1801
4830.40 1758
4831.05 1729
4831.71 1909
4832.36 1947
4833.02 1791
4833.68 1704
4834.33 1739
4834.99 1868
4835.64 1919
4836.30 1859
4836.96 1849
4837.61 1965
4838.27 2014
4838.92 1856
4839.58 1998
4840.24 1927
4840.89 1755
4841.55 1868
4842.21 1924
4842.86 2005
4843.52 1981
4844.17 2031
4844.83 1897
4845.49 1843
4846.14 2104
4846.80 1937
4847.46 1986
4848.11 2140
4848.77 2192
4849.43 2245
4850.09 2172
4850.74 2132
4851.40 2223
4852.06 2198
4852.71 2143
4853.37 2233
4854.03 2257
4854.69 2502
4855.34 2394
4856.00 2322
4856.66 2306
4857.31 2413
4857.97 2699
4858.63 2702
4859.29 2639
4859.94 2580
4860.60 2471
4861.26 2574
4861.92 2467
4862.58 2398
4863.23 2506
4863.89 2611
4864.55 2453
4865.21 2459
4865.87 2555
4866.52 2786
4867.18 2831
4867.84 2601
4868.50 2545
4869.16 2546
4869.81 2582
4870.47 2587
4871.13 2484
4871.79 2410
4872.45 2391
4873.11 2262
4873.77 2334
4874.42 2460
4875.08 2445
4875.74 2585
4876.40 2618
4877.06 2503
4877.72 2612
4878.38 2534
4879.03 2464
4879.69 2700
4880.35 2775
4881.01 2509
4881.67 2454
4882.33 2516
4882.99 2490
4883.65 2474
4884.31 2414
4884.97 2371
4885.63 2250
4886.29 2293
4886.95 2396
4887.60 2201
4888.26 2361
4888.92 2475
4889.58 2519
4890.24 2931
4890.90 2872
4891.56 2974
4892.22 3082
4892.88 2988
4893.54 2917
4894.20 2971
4894.86 2997
4895.52 2929
4896.18 3117
4896.84 3001
4897.50 2813
4898.16 2871
4898.82 3100
4899.48 3061
4900.14 3184
4900.80 3364
4901.46 3261
4902.12 3136
4902.79 3170
4903.45 3148
4904.11 2572
4904.77 2583
4905.43 2437
4906.09 2328
4906.75 2440
4907.41 2518
4908.07 2325
4908.73 2337
4909.39 2432
4910.05 2470
4910.71 2467
4911.38 2511
4912.04 2425
4912.70 2141
4913.36 1919
4914.02 2083
4914.68 2285
4915.34 2224
4916.00 2212
4916.67 2245
4917.33 2087
4917.99 1948
4918.65 1933
4919.31 1815
4919.97 1914
4920.64 2013
4921.30 1912
4921.96 1917
4922.62 1907
4923.28 1849
4923.94 1760
4924.61 1804
4925.27 1950
4925.93 1878
4926.59 1766
4927.26 1818
4927.92 1621
4928.58 1911
4929.24 1889
4929.90 1743
4930.57 1926
4931.23 1911
4931.89 1847
4932.55 1868
4933.22 1776
4933.88 1820
4934.54 1827
4935.20 1854
4935.87 1843
4936.53 1747
4937.19 1836
4937.86 1832
4938.52 1895
4939.18 1984
4939.84 1698
4940.51 1914
4941.17 1786
4941.83 1666
4942.50 1874
4943.16 1736
4943.82 1781
4944.49 1679
4945.15 1780
4945.81 1688
4946.48 1507
4947.14 1567
4947.80 1523
4948.47 1705
4949.13 1697
4949.79 1730
4950.46 1548
4951.12 1554
4951.79 1564
4952.45 1575
4953.11 1551
4953.78 1536
4954.44 1746
4955.11 1646
4955.77 1655
4956.43 1617
4957.10 1642
4957.76 1628
4958.43 1721
4959.09 1776
4959.76 1874
4960.42 1901
4961.08 1784
4961.75 2084
4962.41 1961
4963.08 1953
4963.74 2136
4964.41 2213
4965.07 2307
4965.74 2332
4966.40 1910
4967.07 1910
4967.73 2048
4968.40 2078
4969.06 1928
4969.73 1834
4970.39 1848
4971.06 1812
4971.72 1893
4972.39 1798
4973.05 1742
4973.72 1756
4974.38 1898
4975.05 1833
4975.71 1862
4976.38 1851
4977.04 1777
4977.71 1793
4978.37 1821
4979.04 1723
4979.71 1690
4980.37 1740
4981.04 1600
4981.70 1612
4982.37 1580
4983.04 1616
4983.70 1632
4984.37 1636
4985.03 1715
4985.70 1625
4986.37 1573
4987.03 1570
4987.70 1559
4988.36 1513
4989.03 1868
4989.70 1584
4990.36 1411
4991.03 1677
4991.70 1643
4992.36 1554
4993.03 1636
4993.70 1525
4994.36 1634
4995.03 1550
4995.70 1421
4996.36 1435
4997.03 1509
4997.70 1383
4998.36 1284
4999.03 1386
4999.70 1392
5000.36 1464
5001.03 1303
5001.70 1436
5002.37 1491
5003.03 1246
5003.70 1444
5004.37 1389
5005.03 1426
5005.70 1474
5006.37 1405
5007.04 1247
5007.70 1482
5008.37 1402
5009.04 1277
5009.71 1344
5010.38 1394
5011.04 1336
5011.71 1416
5012.38 1457
5013.05 1341
5013.71 1380
5014.38 1365
5015.05 1315
5015.72 1238
5016.39 1234
5017.06 1391
5017.72 1378
5018.39 1274
5019.06 1359
5019.73 1431
5020.40 1381
5021.07 1357
5021.73 1447
5022.40 1393
5023.07 1459
5023.74 1448
5024.41 1344
5025.08 1318
5025.75 1452
5026.41 1406
5027.08 1371
5027.75 1433
5028.42 1437
5029.09 1420
5029.76 1467
5030.43 1397
5031.10 1420
5031.77 1395
5032.44 1429
5033.10 1380
5033.77 1325
5034.44 1288
5035.11 1312
5035.78 1275
5036.45 1439
5037.12 1292
5037.79 1314
5038.46 1365
5039.13 1365
5039.80 1380
5040.47 1378
5041.14 1375
5041.81 1464
5042.48 1417
5043.15 1331
5043.82 1473
5044.49 1361
5045.16 1353
5045.83 1390
5046.50 1402
5047.17 1296
5047.84 1424
5048.51 1459
5049.18 1397
5049.85 1405
5050.52 1476
5051.19 1474
5051.86 1428
5052.53 1417
5053.20 1406
5053.87 1522
5054.54 1413
5055.21 1425
5055.89 1378
5056.56 1544
5057.23 1434
5057.90 1326
5058.57 1310
5059.24 1318
5059.91 1274
5060.58 1308
5061.25 1477
5061.92 1325
5062.60 1293
5063.27 1270
5063.94 1352
5064.61 1452
5065.28 1294
5065.95 1327
5066.62 1399
5067.30 1401
5067.97 1412
5068.64 1384
5069.31 1583
5069.98 1432
5070.65 1318
5071.33 1440
5072.00 1434
5072.67 1475
5073.34 1462
5074.01 1462
5074.68 1421
5075.36 1454
5076.03 1473
5076.70 1526
5077.37 1582
5078.05 1584
5078.72 1724
5079.39 1820
5080.06 1837
5080.73 1956
5081.41 1777
5082.08 1628
5082.75 1727
5083.42 1626
5084.10 1408
5084.77 1538
5085.44 1620
5086.12 1575
5086.79 1560
5087.46 1522
5088.13 1558
5088.81 1509
5089.48 1614
5090.15 1631
5090.83 1781
5091.50 1800
5092.17 1755
5092.85 1771
5093.52 1748
5094.19 1690
5094.87 1675
5095.54 1577
5096.21 1563
5096.89 1442
5097.56 1524
5098.23 1373
5098.91 1526
5099.58 1519
5100.25 1620
5100.93 1481
5101.60 1520
5102.28 1689
5102.95 1627
5103.62 1733
5104.30 1662
5104.97 1797
5105.65 1628
5106.32 1580
5106.99 1575
5107.67 1606
5108.34 1633
5109.02 1663
5109.69 1607
5110.36 1524
5111.04 1552
5111.71 1619
5112.39 1492
5113.06 1555
5113.74 1473
5114.41 1516
5115.09 1553
5115.76 1551
5116.44 1620
5117.11 1695
5117.79 1737
5118.46 1868
5119.14 1791
5119.81 1795
5120.49 2035
5121.16 1973
5121.84 1933
5122.51 1909
5123.19 1923
5123.86 1913
5124.54 1832
5125.21 1820
5125.89 1844
5126.56 1743
5127.24 1730
5127.91 1809
5128.59 1820
5129.27 1783
5129.94 1622
5130.62 1724
5131.29 1784
5131.97 1865
5132.64 1815
5133.32 1717
5134.00 1844
5134.67 1788
5135.35 1750
5136.02 1736
5136.70 1894
5137.38 1788
5138.05 1573
5138.73 1558
5139.40 1646
5140.08 1688
5140.76 1721
5141.43 1636
5142.11 1651
5142.79 1685
5143.46 1494
5144.14 1426
5144.82 1618
5145.49 1641
5146.17 1639
5146.85 1565
5147.52 1493
5148.20 1407
5148.88 1495
5149.55 1524
5150.23 1422
5150.91 1480
5151.59 1413
5152.26 1438
5152.94 1465
5153.62 1327
5154.29 1256
5154.97 1438
5155.65 1421
5156.33 1438
5157.00 1428
5157.68 1323
5158.36 1281
5159.04 1325
5159.71 1412
5160.39 1335
5161.07 1281
5161.75 1328
5162.42 1293
5163.10 1324
5163.78 1225
5164.46 1320
5165.14 1248
5165.81 1285
5166.49 1329
5167.17 1223
5167.85 1283
5168.53 1455
5169.21 1421
5169.88 1318
5170.56 1284
5171.24 1416
5171.92 1376
5172.60 1399
5173.28 1344
5173.95 1371
5174.63 1379
5175.31 1284
5175.99 1348
5176.67 1309
5177.35 1390
5178.03 1270
5178.71 1323
5179.38 1279
5180.06 1440
5180.74 1372
5181.42 1302
5182.10 1346
5182.78 1306
5183.46 1365
5184.14 1343
5184.82 1402
5185.50 1290
5186.18 1350
5186.86 1241
5187.53 1361
5188.21 1316
5188.89 1351
5189.57 1221
5190.25 1212
5190.93 1225
5191.61 1269
5192.29 1431
5192.97 1345
5193.65 1257
5194.33 1403
5195.01 1264
5195.69 1291
5196.37 1338
5197.05 1358
5197.73 1308
5198.41 1289
5199.09 1418
5199.77 1328
5200.45 1491
5201.13 1392
5201.81 1306
5202.49 1396
5203.17 1403
5203.86 1285
5204.54 1413
5205.22 1519
5205.90 1519
5206.58 1500
5207.26 1640
5207.94 1552
5208.62 1722
5209.30 1817
5209.98 1791
5210.66 1772
5211.34 1934
5212.02 1712
5212.71 1797
5213.39 1719
5214.07 1682
5214.75 1786
5215.43 1709
5216.11 1748
5216.79 1834
5217.47 1894
5218.16 1919
5218.84 1887
5219.52 1825
5220.20 1949
5220.88 1765
5221.56 1856
5222.25 1891
5222.93 2144
5223.61 2047
5224.29 2181
5224.97 2107
5225.66 1853
5226.34 1871
5227.02 1926
5227.70 1786
5228.38 1583
5229.07 1557
5229.75 1597
5230.43 1588
5231.11 1658
5231.79 1672
5232.48 1704
5233.16 1644
5233.84 1603
5234.52 1683
5235.21 1633
5235.89 1710
5236.57 1647
5237.26 1784
5237.94 1654
5238.62 1776
5239.30 1838
5239.99 1709
5240.67 1559
5241.35 1608
5242.04 1634
5242.72 1592
5243.40 1673
5244.08 1716
5244.77 1552
5245.45 1507
5246.13 1497
5246.82 1563
5247.50 1553
5248.18 1555
5248.87 1493
5249.55 1528
5250.24 1617
5250.92 1804
5251.60 1890
5252.29 1768
5252.97 1571
5253.65 1597
5254.34 1726
5255.02 1841
5255.71 1796
5256.39 1715
5257.07 1554
5257.76 1688
5258.44 1660
5259.13 1657
5259.81 1783
5260.49 1717
5261.18 1718
5261.86 1712
5262.55 1585
5263.23 1698
5263.92 1702
5264.60 1704
5265.28 1771
5265.97 1672
5266.65 1624
5267.34 1718
5268.02 1770
5268.71 1790
5269.39 1714
5270.08 1739
5270.76 1757
5271.45 1603
5272.13 1617
5272.82 1614
5273.50 1559
5274.19 1585
5274.87 1600
5275.56 1448
5276.24 1550
5276.93 1562
5277.61 1619
5278.30 1526
5278.98 1541
5279.67 1545
5280.36 1705
5281.04 1746
5281.73 1879
5282.41 1840
5283.10 1825
5283.78 1677
5284.47 1719
5285.16 1776
5285.84 1625
5286.53 1583
5287.21 1721
5287.90 1525
5288.59 1453
5289.27 1502
5289.96 1512
5290.64 1588
5291.33 1590
5292.02 1500
5292.70 1490
5293.39 1569
5294.08 1478
5294.76 1305
5295.45 1494
5296.13 1674
5296.82 1536
5297.51 1523
5298.19 1682
5298.88 1685
5299.57 1737
5300.25 1699
5300.94 1678
5301.63 1567
5302.32 1684
5303.00 1672
5303.69 1656
5304.38 1659
5305.06 1668
5305.75 1681
5306.44 1639
5307.13 1619
5307.81 1682
5308.50 1682
5309.19 1827
5309.87 1909
5310.56 1751
5311.25 2008
5311.94 2106
5312.62 2195
5313.31 2018
5314.00 1919
5314.69 1949
5315.38 1879
5316.06 1796
5316.75 1771
5317.44 1788
5318.13 1828
5318.82 1908
5319.50 1893
5320.19 1862
5320.88 1940
5321.57 2065
5322.26 2252
5322.94 2084
5323.63 2050
5324.32 2010
5325.01 1984
5325.70 1860
5326.39 1693
5327.07 1627
5327.76 1791
5328.45 1774
5329.14 1617
5329.83 1669
5330.52 1422
5331.21 1465
5331.90 1559
5332.58 1549
5333.27 1589
5333.96 1555
5334.65 1281
5335.34 1453
5336.03 1421
5336.72 1437
5337.41 1415
5338.10 1304
5338.79 1395
5339.48 1484
5340.17 1375
5340.86 1354
5341.54 1378
5342.23 1522
5342.92 1613
5343.61 1625
5344.30 1491
5344.99 1515
5345.68 1643
5346.37 1564
5347.06 1507
5347.75 1576
5348.44 1661
5349.13 1612
5349.82 1517
5350.51 1525
5351.20 1600
5351.89 1496
5352.58 1666
5353.27 1594
5353.96 1673
5354.65 1611
5355.34 1524
5356.03 1550
5356.72 1321
5357.42 1358
5358.11 1432
5358.80 1516
5359.49 1530
5360.18 1367
5360.87 1363
5361.56 1446
5362.25 1380
5362.94 1261
5363.63 1497
5364.32 1437
5365.01 1438
5365.70 1380
5366.40 1367
5367.09 1387
5367.78 1500
5368.47 1567
5369.16 1442
5369.85 1417
5370.54 1302
5371.23 1310
5371.93 1237
5372.62 1297
5373.31 1355
5374.00 1302
5374.69 1251
5375.38 1281
5376.08 1257
5376.77 1295
5377.46 1246
5378.15 1329
5378.84 1291
5379.53 1332
5380.23 1403
5380.92 1228
5381.61 1286
5382.30 1289
5383.00 1310
5383.69 1256
5384.38 1178
5385.07 1311
5385.76 1243
5386.46 1168
5387.15 1233
5387.84 1301
5388.53 1253
5389.23 1355
5389.92 1339
5390.61 1293
5391.30 1257
5392.00 1374
5392.69 1342
5393.38 1257
5394.08 1373
5394.77 1402
5395.46 1269
5396.15 1117
5396.85 1148
5397.54 1226
5398.23 1336
5398.93 1316
5399.62 1351
5400.31 1245
5401.01 1284
5401.70 1194
5402.39 1149
5403.09 1142
5403.78 1348
5404.47 1285
5405.17 1286
5405.86 1270
5406.56 1313
5407.25 1347
5407.94 1319
5408.64 1260
5409.33 1336
5410.02 1259
5410.72 1305
5411.41 1233
5412.11 1300
5412.80 1294
5413.49 1426
5414.19 1374
5414.88 1425
5415.58 1339
5416.27 1338
5416.97 1327
5417.66 1360
5418.35 1462
5419.05 1451
5419.74 1537
5420.44 1299
5421.13 1404
5421.83 1310
5422.52 1349
5423.22 1345
5423.91 1369
5424.61 1423
5425.30 1406
5426.00 1424
5426.69 1417
5427.39 1365
5428.08 1327
5428.78 1391
5429.47 1347
5430.17 1322
5430.86 1435
5431.56 1441
5432.25 1569
5432.95 1503
5433.64 1548
5434.34 1546
5435.03 1571
5435.73 1664
5436.43 1706
5437.12 1620
5437.82 1636
5438.51 1753
5439.21 1617
5439.90 1767
5440.60 1747
5441.30 1635
5441.99 1670
5442.69 1722
5443.38 1795
5444.08 1766
5444.78 1798
5445.47 1781
5446.17 1882
5446.86 1913
5447.56 1817
5448.26 1831
5448.95 1879
5449.65 1851
5450.35 1841
5451.04 1838
5451.74 2015
5452.44 1888
5453.13 1888
5453.83 1947
5454.53 1749
5455.22 1762
5455.92 1614
5456.62 1679
5457.31 1817
5458.01 1769
5458.71 1705
5459.40 1845
5460.10 1887
5460.80 1946
5461.50 1768
5462.19 1824
5462.89 1880
5463.59 1910
5464.29 1941
5464.98 1816
5465.68 2069
5466.38 2057
5467.08 2024
5467.77 1903
5468.47 1943
5469.17 2197
5469.87 2170
5470.56 2212
5471.26 2038
5471.96 2183
5472.66 2230
5473.36 2440
5474.05 2357
5474.75 2479
5475.45 2609
5476.15 2637
5476.85 2741
5477.54 2589
5478.24 2727
5478.94 3174
5479.64 3615
5480.34 3977
5481.04 4102
5481.73 4290
5482.43 4609
5483.13 4500
5483.83 4128
5484.53 3707
5485.23 3745
5485.93 3676
5486.62 3299
5487.32 3532
5488.02 3515
5488.72 3475
5489.42 3620
5490.12 3496
5490.82 3421
5491.52 3480
5492.22 3325
5492.92 3535
5493.62 3341
5494.31 3371
5495.01 3407
5495.71 3761
5496.41 3772
5497.11 3724
5497.81 3831
5498.51 4084
5499.21 4627
5499.91 5386
5500.61 5850
5501.31 6586
5502.01 7332
5502.71 7800
5503.41 7426
5504.11 7089
5504.81 6402
5505.51 5513
5506.21 5274
5506.91 4860
5507.61 4481
5508.31 4066
5509.01 4158
5509.71 4258
5510.41 4217
5511.11 3930
5511.81 3732
5512.51 3479
5513.21 3701
5513.91 3515
5514.61 3327
5515.31 3155
5516.01 3208
5516.72 3219
5517.42 2884
5518.12 2880
5518.82 2970
5519.52 2610
5520.22 2663
5520.92 2535
5521.62 2443
5522.32 2394
5523.02 2540
5523.73 2327
5524.43 2413
5525.13 2262
5525.83 2304
5526.53 2258
5527.23 2111
5527.93 1989
5528.63 1971
5529.34 2023
5530.04 2008
5530.74 1988
5531.44 1862
5532.14 2001
5532.84 1935
5533.55 1752
5534.25 1819
5534.95 1808
5535.65 1740
5536.35 1761
5537.06 1786
5537.76 1849
5538.46 1804
5539.16 1828
5539.86 1843
5540.57 1716
5541.27 1642
5541.97 1677
5542.67 1723
5543.38 1563
5544.08 1647
5544.78 1626
5545.48 1519
5546.19 1508
5546.89 1567
5547.59 1588
5548.29 1653
5549.00 1682
5549.70 1855
5550.40 1805
5551.11 1645
5551.81 1766
5552.51 1631
5553.21 1758
5553.92 1739
5554.62 1646
5555.32 1656
5556.03 1596
5556.73 1620
5557.43 1599
5558.14 1623
5558.84 1693
5559.54 1702
5560.25 1723
5560.95 1824
5561.65 1679
5562.36 1791
5563.06 1986
5563.77 2011
5564.47 2093
5565.17 1951
5565.88 1973
5566.58 1950
5567.28 1933
5567.99 1998
5568.69 1818
5569.40 1714
5570.10 1678
5570.80 1838
5571.51 1856
5572.21 1772
5572.92 1830
5573.62 1810
5574.33 1810
5575.03 1744
5575.73 1683
5576.44 1725
5577.14 1745
5577.85 1733
5578.55 1788
5579.26 1764
5579.96 1671
5580.67 1864
5581.37 1872
5582.08 1689
5582.78 1374
5583.49 1523
5584.19 1654
5584.90 1550
5585.60 1572
5586.31 1545
5587.01 1682
5587.72 1657
5588.42 1749
5589.13 1606
5589.83 1537
5590.54 1520
5591.24 1424
5591.95 1420
5592.66 1612
5593.36 1471
5594.07 1528
5594.77 1461
5595.48 1496
5596.18 1532
5596.89 1443
5597.60 1331
5598.30 1406
5599.01 1480
5599.71 1456
5600.42 1402
5601.13 1385
5601.83 1416
5602.54 1432
5603.24 1376
5603.95 1488
5604.66 1491
5605.36 1513
5606.07 1499
5606.78 1447
5607.48 1364
5608.19 1302
5608.89 1298
5609.60 1407
5610.31 1453
5611.01 1360
5611.72 1372
5612.43 1308
5613.14 1459
5613.84 1463
5614.55 1479
5615.26 1382
5615.96 1282
5616.67 1289
5617.38 1419
5618.08 1422
5618.79 1358
5619.50 1298
5620.21 1265
5620.91 1271
5621.62 1311
5622.33 1445
5623.04 1387
5623.74 1299
5624.45 1395
5625.16 1400
5625.87 1384
5626.57 1429
5627.28 1491
5627.99 1510
5628.70 1555
5629.40 1565
5630.11 1574
5630.82 1534
5631.53 1341
5632.24 1366
5632.94 1591
5633.65 1665
5634.36 1596
5635.07 1715
5635.78 1645
5636.49 1628
5637.19 1657
5637.90 1598
5638.61 1669
5639.32 1720
5640.03 1735
5640.74 1852
5641.44 1919
5642.15 1848
5642.86 2050
5643.57 1786
5644.28 1588
5644.99 1505
5645.70 1589
5646.41 1808
5647.12 1628
5647.82 1501
5648.53 1425
5649.24 1497
5649.95 1527
5650.66 1576
5651.37 1544
5652.08 1494
5652.79 1494
5653.50 1480
5654.21 1551
5654.92 1512
5655.63 1483
5656.34 1461
5657.05 1474
5657.76 1520
5658.46 1518
5659.17 1579
5659.88 1493
5660.59 1639
5661.30 1586
5662.01 1664
5662.72 1628
5663.43 1474
5664.14 1570
5664.85 1500
5665.56 1390
5666.27 1614
5666.98 1541
5667.69 1628
5668.40 1628
5669.12 1601
5669.83 1766
5670.54 1905
5671.25 1925
5671.96 1841
5672.67 1821
5673.38 1781
5674.09 1858
5674.80 1791
5675.51 1625
5676.22 1605
5676.93 1519
5677.64 1562
5678.35 1489
5679.06 1565
5679.78 1575
5680.49 1532
5681.20 1533
5681.91 1529
5682.62 1495
5683.33 1448
5684.04 1627
5684.75 1681
5685.47 1492
5686.18 1431
5686.89 1430
5687.60 1487
5688.31 1529
5689.02 1529
5689.73 1489
5690.45 1346
5691.16 1445
5691.87 1469
5692.58 1476
5693.29 1450
5694.01 1399
5694.72 1460
5695.43 1483
5696.14 1380
5696.85 1332
5697.57 1332
5698.28 1252
5698.99 1337
5699.70 1273
5700.41 1304
5701.13 1446
5701.84 1431
5702.55 1493
5703.26 1305
5703.98 1254
5704.69 1331
5705.40 1423
5706.11 1306
5706.83 1298
5707.54 1381
5708.25 1332
5708.97 1340
5709.68 1483
5710.39 1164
5711.10 1119
5711.82 1199
5712.53 1191
5713.24 1258
5713.96 1101
5714.67 1121
5715.38 1206
5716.10 1212
5716.81 1111
5717.52 1150
5718.24 1184
5718.95 1226
5719.66 1143
5720.38 1170
5721.09 1302
5721.80 1228
5722.52 1314
5723.23 1428
5723.95 1330
5724.66 1257
5725.37 1281
5726.09 1380
5726.80 1326
5727.52 1400
5728.23 1533
5728.94 1451
5729.66 1411
5730.37 1427
5731.09 1589
5731.80 1414
5732.51 1381
5733.23 1320
5733.94 1316
5734.66 1330
5735.37 1344
5736.09 1199
5736.80 1218
5737.52 1200
5738.23 1196
5738.95 1260
5739.66 1109
5740.38 1216
5741.09 1216
5741.81 1165
5742.52 1228
5743.24 1227
5743.95 1275
5744.67 1270
5745.38 1296
5746.10 1219
5746.81 1097
5747.53 1140
5748.24 1247
5748.96 1209
5749.67 1157
5750.39 1101
5751.10 1261
5751.82 1292
5752.53 1181
5753.25 1220
5753.97 1357
5754.68 1362
5755.40 1247
5756.11 1178
5756.83 1255
5757.54 1231
5758.26 1289
5758.98 1254
5759.69 1207
5760.41 1142
5761.12 1218
5761.84 1180
5762.56 1194
5763.27 1170
5763.99 1113
5764.71 1151
5765.42 1188
5766.14 1239
5766.85 1059
5767.57 1071
5768.29 1154
5769.00 1067
5769.72 1163
5770.44 1164
5771.15 1157
5771.87 1150
5772.59 996
5773.30 1036
5774.02 1045
5774.74 1178
5775.46 1124
5776.17 1150
5776.89 1033
5777.61 1077
5778.32 1153
5779.04 1291
5779.76 1149
5780.48 1153
5781.19 1218
5781.91 1256
5782.63 1128
5783.35 1087
5784.06 1110
5784.78 1185
5785.50 1085
5786.22 972
5786.93 1147
5787.65 1184
5788.37 1205
5789.09 1176
5789.80 1085
5790.52 1171
5791.24 1164
5791.96 1087
5792.68 1158
5793.39 1095
5794.11 1161
5794.83 1222
5795.55 1196
5796.27 1305
5796.99 1187
5797.70 1250
5798.42 1313
5799.14 1354
5799.86 1253
5800.58 1281
5801.30 1355
5802.02 1232
5802.73 1360
5803.45 1292
5804.17 1168
5804.89 1254
5805.61 1181
5806.33 1212
5807.05 1124
5807.77 1146
5808.49 1123
5809.20 1133
5809.92 1120
5810.64 1168
5811.36 1175
5812.08 1179
5812.80 1196
5813.52 1162
5814.24 1176
5814.96 1162
5815.68 1217
5816.40 1170
5817.12 1188
5817.84 1182
5818.56 1281
5819.28 1291
5820.00 1202
5820.72 1194
5821.44 1168
5822.16 1194
5822.88 1138
5823.60 1149
5824.32 1213
5825.04 1263
5825.76 1243
5826.48 1235
5827.20 1238
5827.92 1205
5828.64 1179
5829.36 1240
5830.08 1212
5830.80 1266
5831.52 1298
5832.24 1163
5832.96 1131
5833.68 1242
5834.40 1287
5835.12 1129
5835.84 1155
5836.56 1181
5837.28 1251
5838.00 1268
5838.73 1117
5839.45 1084
5840.17 1233
5840.89 1124
5841.61 1043
5842.33 1062
5843.05 1091
5843.77 1147
5844.49 1144
5845.22 1011
5845.94 1143
5846.66 1174
5847.38 1158
5848.10 1130
5848.82 1084
5849.54 1048
5850.27 1200
5850.99 1237
5851.71 1117
5852.43 1167
5853.15 1179
5853.88 1237
5854.60 1201
5855.32 1217
5856.04 1141
5856.76 1112
5857.49 1254
5858.21 1191
5858.93 1088
5859.65 1123
5860.37 1094
5861.10 1190
5861.82 1267
5862.54 1181
5863.26 1077
5863.99 1221
5864.71 1158
5865.43 1176
5866.15 1119
5866.88 1120
5867.60 1302
5868.32 1141
5869.04 1111
5869.77 1068
5870.49 1145
5871.21 1185
5871.94 1218
5872.66 1138
5873.38 1094
5874.11 1256
5874.83 1288
5875.55 1131
5876.27 1123
5877.00 1108
5877.72 1127
5878.44 1208
5879.17 1136
5879.89 1170
5880.62 1247
5881.34 1262
5882.06 1221
5882.79 1273
5883.51 1266
5884.23 1305
5884.96 1346
5885.68 1339
5886.40 1165
5887.13 1159
5887.85 1242
5888.58 1383
5889.30 1402
5890.02 1324
5890.75 1288
5891.47 1203
5892.20 1213
5892.92 1086
5893.65 1169
5894.37 1212
5895.09 1279
5895.82 1280
5896.54 1267
5897.27 1139
5897.99 1245
5898.72 1234
5899.44 1235
5900.17 1214
5900.89 1243
5901.62 1373
5902.34 1318
5903.07 1423
5903.79 1390
5904.52 1318
5905.24 1336
5905.97 1273
5906.69 1385
5907.42 1307
5908.14 1344
5908.87 1301
5909.59 1354
5910.32 1342
5911.04 1494
5911.77 1314
5912.49 1316
5913.22 1443
5913.94 1379
5914.67 1404
5915.40 1408
5916.12 1388
5916.85 1438
5917.57 1384
5918.30 1376
5919.02 1447
5919.75 1493
5920.48 1343
5921.20 1375
5921.93 1323
5922.65 1373
5923.38 1334
5924.11 1456
5924.83 1455
5925.56 1405
5926.29 1457
5927.01 1514
5927.74 1560
5928.47 1458
5929.19 1418
5929.92 1384
5930.64 1512
5931.37 1472
5932.10 1517
5932.82 1527
5933.55 1505
5934.28 1549
5935.01 1634
5935.73 1458
5936.46 1508
5937.19 1622
5937.91 1609
5938.64 1652
5939.37 1728
5940.09 1814
5940.82 1832
5941.55 1851
5942.28 1769
5943.00 1865
5943.73 1833
5944.46 1824
5945.19 1899
5945.91 2021
5946.64 1993
5947.37 2042
5948.10 2059
5948.82 1951
5949.55 2029
5950.28 2226
5951.01 2358
5951.73 2500
5952.46 2695
5953.19 2805
5953.92 2834
5954.65 2835
5955.38 2709
5956.10 2637
5956.83 2601
5957.56 2660
5958.29 2724
5959.02 2641
5959.74 2653
5960.47 2670
5961.20 2838
5961.93 2900
5962.66 2784
5963.39 3078
5964.12 3173
5964.84 3393
5965.57 3525
5966.30 4080
5967.03 4424
5967.76 4723
5968.49 4804
5969.22 4917
5969.95 4691
5970.68 4475
5971.40 4163
5972.13 3753
5972.86 3372
5973.59 3320
5974.32 3339
5975.05 3241
5975.78 3177
5976.51 3447
5977.24 3436
5977.97 3239
5978.70 3321
5979.43 3174
5980.16 3225
5980.89 3275
5981.62 3169
5982.35 3169
5983.08 3176
5983.81 3257
5984.54 3271
5985.27 3216
5986.00 3310
5986.73 3421
5987.46 3370
5988.19 3322
5988.92 3042
5989.65 3178
5990.38 3268
5991.11 3237
5991.84 3363
5992.57 3339
5993.30 3165
5994.03 3097
5994.76 3249
5995.49 3264
5996.22 3284
5996.95 3209
5997.68 3161
5998.41 3138
5999.14 3129
5999.87 3319
6000.60 3310
6001.34 3057
6002.07 3048
6002.80 3072
6003.53 2987
6004.26 3027
6004.99 3050
6005.72 3209
6006.45 3251
6007.18 3118
6007.92 3601
6008.65 3956
6009.38 4679
6010.11 4811
6010.84 5118
6011.57 5954
6012.30 6251
6013.04 6464
6013.77 6774
6014.50 6756
6015.23 6591
6015.96 6090
6016.69 5833
6017.43 5444
6018.16 5142
6018.89 4668
6019.62 4365
6020.35 4050
6021.09 3749
6021.82 3377
6022.55 3063
6023.28 2868
6024.02 2817
6024.75 2830
6025.48 2685
6026.21 2641
6026.94 2853
6027.68 2816
6028.41 2683
6029.14 2736
6029.88 2564
6030.61 2525
6031.34 2491
6032.07 2405
6032.81 2507
6033.54 2431
6034.27 2561
6035.01 2476
6035.74 2511
6036.47 2482
6037.20 2458
6037.94 2433
6038.67 2441
6039.40 2661
6040.14 2749
6040.87 2563
6041.60 2603
6042.34 2686
6043.07 2553
6043.80 2675
6044.54 2616
6045.27 2604
6046.00 2505
6046.74 2784
6047.47 2814
6048.21 2748
6048.94 2680
6049.67 2817
6050.41 2981
6051.14 2956
6051.88 3083
6052.61 3164
6053.34 3253
6054.08 3139
6054.81 3115
6055.55 3086
6056.28 3071
6057.01 3042
6057.75 3160
6058.48 2619
6059.22 2602
6059.95 2644
6060.69 2534
6061.42 2629
6062.16 2654
6062.89 2546
6063.63 2515
6064.36 2636
6065.09 2529
6065.83 2419
6066.56 2393
6067.30 2345
6068.03 2378
6068.77 2464
6069.50 2353
6070.24 2445
6070.97 2425
6071.71 2316
6072.45 2201
6073.18 2281
6073.92 2307
6074.65 2164
6075.39 2180
6076.12 2184
6076.86 2192
6077.59 2207
6078.33 2227
6079.06 2048
6079.80 2149
6080.54 2113
6081.27 2018
6082.01 1971
6082.74 2145
6083.48 2143
6084.21 2169
6084.95 2068
6085.69 2102
6086.42 1998
6087.16 2082
6087.90 2105
6088.63 2092
6089.37 2059
6090.10 2141
6090.84 2168
6091.58 2197
6092.31 2100
6093.05 2229
6093.79 2361
6094.52 2098
6095.26 2340
6096.00 2359
6096.73 2229
6097.47 2163
6098.21 2177
6098.94 2313
6099.68 2176
6100.42 2155
6101.15 2112
6101.89 2056
6102.63 2025
6103.37 2099
6104.10 2162
6104.84 2039
6105.58 2070
6106.31 1981
6107.05 2032
6107.79 2075
6108.53 2027
6109.26 2193
6110.00 2117
6110.74 2184
6111.48 2185
6112.21 2212
6112.95 2228
6113.69 2325
6114.43 2091
6115.17 2189
6115.90 2343
6116.64 2280
6117.38 2217
6118.12 2228
6118.85 2304
6119.59 2205
6120.33 2224
6121.07 2449
6121.81 2375
6122.55 2416
6123.28 2334
6124.02 2408
6124.76 2513
6125.50 2398
6126.24 2320
6126.98 2280
6127.71 2350
6128.45 2434
6129.19 2478
6129.93 2410
6130.67 2443
6131.41 2579
6132.15 2584
6132.89 2442
6133.63 2500
6134.36 2518
6135.10 2552
6135.84 2550
6136.58 2545
6137.32 2419
6138.06 2542
6138.80 2768
6139.54 2717
6140.28 2437
6141.02 2438
6141.76 2699
6142.50 2777
6143.24 2561
6143.97 2516
6144.71 2670
6145.45 2604
6146.19 2577
6146.93 2489
6147.67 2568
6148.41 2568
6149.15 2921
6149.89 2827
6150.63 2771
6151.37 2815
6152.11 2844
6152.85 2841
6153.59 2764
6154.33 2799
6155.07 2822
6155.81 2949
6156.55 2968
6157.29 2883
6158.03 2994
6158.78 2999
6159.52 3126
6160.26 3159
6161.00 3025
6161.74 3271
6162.48 3408
6163.22 3529
6163.96 3531
6164.70 3658
6165.44 4099
6166.18 4160
6166.92 4204
6167.66 4468
6168.41 4699
6169.15 4625
6169.89 4675
6170.63 4436
6171.37 4340
6172.11 4334
6172.85 4124
6173.59 3991
6174.34 4182
6175.08 4034
6175.82 3823
6176.56 3795
6177.30 3882
6178.04 4005
6178.78 3862
6179.53 3991
6180.27 3988
6181.01 4038
6181.75 4262
6182.49 4293
6183.24 4239
6183.98 4492
6184.72 4550
6185.46 4659
6186.20 4397
6186.95 4664
6187.69 4504
6188.43 4571
6189.17 4632
6189.91 4627
6190.66 4765
6191.40 4854
6192.14 5167
6192.88 5416
6193.63 5303
6194.37 5345
6195.11 5526
6195.85 5670
6196.60 5317
6197.34 5385
6198.08 5612
6198.83 5575
6199.57 5497
6200.31 5654
6201.05 5890
6201.80 5591
6202.54 5834
6203.28 6120
6204.03 6308
6204.77 7016
6205.51 7780
6206.26 9088
6207.00 10976
6207.74 13346
6208.49 15655
6209.23 17627
6209.97 19558
6210.72 20642
6211.46 21584
6212.21 21747
6212.95 20902
6213.69 19853
6214.44 17667
6215.18 15627
6215.92 13596
6216.67 11331
6217.41 9746
6218.16 8362
6218.90 7733
6219.64 7238
6220.39 6769
6221.13 6573
6221.88 6775
6222.62 7065
6223.37 7375
6224.11 8539
6224.85 9346
6225.60 10352
6226.34 10950
6227.09 11246
6227.83 10857
6228.58 10389
6229.32 9885
6230.07 8663
6230.81 7913
6231.56 7173
6232.30 6035
6233.05 5544
6233.79 5076
6234.54 4595
6235.28 4611
6236.03 4310
6236.77 4367
6237.52 4349
6238.26 4382
6239.01 4433
6239.75 4675
6240.50 4747
6241.24 4854
6241.99 5007
6242.73 5231
6243.48 5131
6244.22 5084
6244.97 5228
6245.72 5134
6246.46 5065
6247.21 5271
6247.95 5533
6248.70 5599
6249.45 5752
6250.19 5821
6250.94 5761
6251.68 5583
6252.43 5349
6253.18 5216
6253.92 4828
6254.67 5001
6255.41 4691
6256.16 4595
6256.91 4633
6257.65 4745
6258.40 4915
6259.15 4777
6259.89 4627
6260.64 4575
6261.39 4480
6262.13 4629
6262.88 4427
6263.63 4459
6264.37 4416
6265.12 4138
6265.87 3909
6266.61 3871
6267.36 3937
6268.11 3782
6268.85 3747
6269.60 3696
6270.35 3575
6271.10 3648
6271.84 3498
6272.59 3427
6273.34 3621
6274.08 3617
6274.83 3534
6275.58 3568
6276.33 3333
6277.07 3273
6277.82 3270
6278.57 3343
6279.32 3254
6280.07 3234
6280.81 3213
6281.56 3225
6282.31 3103
6283.06 3091
6283.80 3134
6284.55 3088
6285.30 3089
6286.05 3064
6286.80 3016
6287.54 3229
6288.29 3285
6289.04 3320
6289.79 3148
6290.54 3090
6291.29 3170
6292.03 3330
6292.78 3104
6293.53 2914
6294.28 2858
6295.03 2968
6295.78 2958
6296.53 3011
6297.28 2937
6298.02 3050
6298.77 2949
6299.52 2875
6300.27 2741
6301.02 2736
6301.77 2832
6302.52 2689
6303.27 2694
6304.02 2631
6304.77 2621
6305.51 2647
6306.26 2519
6307.01 2526
6307.76 2556
6308.51 2572
6309.26 2643
6310.01 2718
6310.76 2665
6311.51 2713
6312.26 2887
6313.01 2820
6313.76 2895
6314.51 2835
6315.26 2902
6316.01 2743
6316.76 2772
6317.51 2752
6318.26 2720
6319.01 2607
6319.76 2705
6320.51 2587
6321.26 2460
6322.01 2453
6322.76 2419
6323.51 2348
6324.26 2381
6325.01 2221
6325.76 2277
6326.51 2431
6327.26 2276
6328.01 2247
6328.76 2168
6329.51 2210
6330.26 2228
6331.02 2018
6331.77 1927
6332.52 1993
6333.27 2177
6334.02 2165
6334.77 2184
6335.52 2191
6336.27 2029
6337.02 1993
6337.77 2073
6338.53 2021
6339.28 2126
6340.03 2088
6340.78 2026
6341.53 2107
6342.28 2079
6343.03 2004
6343.78 1957
6344.54 2064
6345.29 2105
6346.04 2086
6346.79 2087
6347.54 2048
6348.29 2072
6349.05 2144
6349.80 2237
6350.55 2279
6351.30 2237
6352.05 2288
6352.81 2281
6353.56 2410
6354.31 2427
6355.06 2456
6355.82 2510
6356.57 2452
6357.32 2400
6358.07 2440
6358.82 2521
6359.58 2262
6360.33 2254
6361.08 2225
6361.83 2289
6362.59 2165
6363.34 2372
6364.09 2161
6364.85 2210
6365.60 2342
6366.35 2266
6367.10 2290
6367.86 2208
6368.61 2321
6369.36 2309
6370.12 2226
6370.87 2163
6371.62 2307
6372.38 2172
6373.13 2291
6373.88 2360
6374.64 2230
6375.39 2155
6376.14 2235
6376.90 2151
6377.65 2301
6378.40 2122
6379.16 2168
6379.91 2224
6380.66 2169
6381.42 2174
6382.17 2252
6382.92 2278
6383.68 2229
6384.43 2090
6385.19 2140
6385.94 2071
6386.69 2055
6387.45 2147
6388.20 2112
6388.96 1966
6389.71 1997
6390.47 1988
6391.22 2003
6391.97 2013
6392.73 2002
6393.48 1974
6394.24 1965
6394.99 1982
6395.75 2119
6396.50 2051
6397.26 2058
6398.01 2046
6398.77 2116
6399.52 2167
6400.28 2005
6401.03 1938
6401.79 1854
6402.54 1894
6403.30 1981
6404.05 2000
6404.81 1886
6405.56 1966
6406.32 1881
6407.07 2112
6407.83 2064
6408.58 2025
6409.34 2192
6410.09 2369
6410.85 2399
6411.60 2183
6412.36 2190
6413.11 2319
6413.87 2231
6414.63 2107
6415.38 1986
6416.14 1944
6416.89 1939
6417.65 1950
6418.41 1980
6419.16 1983
6419.92 2053
6420.67 2047
6421.43 2028
6422.19 2018
6422.94 1846
6423.70 1949
6424.45 1905
6425.21 1933
6425.97 1884
6426.72 1824
6427.48 1927
6428.24 1889
6428.99 1793
6429.75 1776
6430.51 1799
6431.26 1879
6432.02 1919
6432.78 1963
6433.53 1784
6434.29 1839
6435.05 1899
6435.80 1931
6436.56 1942
6437.32 1978
6438.08 2073
6438.83 2105
6439.59 2070
6440.35 1982
6441.10 1971
6441.86 1949
6442.62 1970
6443.38 1938
6444.13 1898
6444.89 1968
6445.65 1899
6446.41 1957
6447.16 1989
6447.92 2054
6448.68 1987
6449.44 1913
6450.19 1959
6450.95 2021
6451.71 2048
6452.47 1957
6453.23 2011
6453.98 2018
6454.74 1995
6455.50 2115
6456.26 2292
6457.02 2105
6457.78 2061
6458.53 2237
6459.29 2130
6460.05 2110
6460.81 2082
6461.57 1932
6462.33 2035
6463.08 2114
6463.84 2137
6464.60 2019
6465.36 2235
6466.12 2114
6466.88 2012
6467.64 2102
6468.40 2212
6469.15 2213
6469.91 2227
6470.67 2333
6471.43 2401
6472.19 2188
6472.95 2300
6473.71 2384
6474.47 2437
6475.23 2348
6475.99 2258
6476.75 2393
6477.51 2422
6478.26 2225
6479.02 2328
6479.78 2399
6480.54 2526
6481.30 2581
6482.06 2532
6482.82 2496
6483.58 2517
6484.34 2507
6485.10 2619
6485.86 2609
6486.62 2625
6487.38 2716
6488.14 2981
6488.90 2955
6489.66 3008
6490.42 3013
6491.18 2878
6491.94 3120
6492.70 3131
6493.46 3383
6494.22 3301
6494.98 3368
6495.74 3565
6496.51 3525
6497.27 3649
6498.03 3850
6498.79 3649
6499.55 3457
6500.31 3561
6501.07 3431
6501.83 3403
6502.59 3507
6503.35 3518
6504.11 3465
6504.87 3658
6505.64 3728
6506.40 3902
6507.16 3737
6507.92 3652
6508.68 3683
6509.44 3833
6510.20 3983
6510.96 4099
6511.73 4058
6512.49 4157
6513.25 4127
6514.01 4171
6514.77 4269
6515.53 4112
6516.29 4035
6517.06 3992
6517.82 4271
6518.58 4429
6519.34 4378
6520.10 4401
6520.87 4307
6521.63 4594
6522.39 5008
6523.15 5364
6523.91 5686
6524.68 5902
6525.44 6639
6526.20 7269
6526.96 7785
6527.73 8379
6528.49 8742
6529.25 8850
6530.01 8912
6530.78 9049
6531.54 8848
6532.30 8515
6533.06 8147
6533.83 8203
6534.59 8807
6535.35 9500
6536.11 10580
6536.88 12059
6537.64 13010
6538.40 13194
6539.17 13560
6539.93 12918
6540.69 11750
6541.46 10586
6542.22 9218
6542.98 8007
6543.74 7000
6544.51 5927
6545.27 5177
6546.04 4694
6546.80 4338
6547.56 4031
6548.33 3822
6549.09 3673
6549.85 3706
6550.62 3749
6551.38 3677
6552.14 3730
6552.91 3700
6553.67 3594
6554.44 3659
6555.20 3695
6555.96 3760
6556.73 3598
6557.49 3628
6558.26 3634
6559.02 3830
6559.78 3790
6560.55 3728
6561.31 3990
6562.08 4040
6562.84 3872
6563.61 3987
6564.37 4127
6565.14 4404
6565.90 4319
6566.66 4400
6567.43 4418
6568.19 4204
6568.96 4126
6569.72 3993
6570.49 4110
6571.25 3942
6572.02 4119
6572.78 4172
6573.55 4237
6574.31 4492
6575.08 4479
6575.84 4688
6576.61 4722
6577.37 4836
6578.14 4756
6578.90 4972
6579.67 5065
6580.44 5278
6581.20 5267
6581.97 5329
6582.73 5326
6583.50 5428
6584.26 5259
6585.03 4835
6585.79 4615
6586.56 4530
6587.33 4621
6588.09 4626
6588.86 4989
6589.62 5069
6590.39 4770
6591.16 5120
6591.92 5656
6592.69 6064
6593.45 6588
6594.22 7101
6594.99 7311
6595.75 7510
6596.52 7475
6597.29 7594
6598.05 7190
6598.82 6787
6599.59 6548
6600.35 5884
6601.12 5415
6601.89 4989
6602.65 4574
6603.42 4305
6604.19 4173
6604.95 4105
6605.72 3985
6606.49 4087
6607.25 3956
6608.02 4033
6608.79 3785
6609.55 3667
6610.32 3747
6611.09 3780
6611.86 3679
6612.62 3691
6613.39 3535
6614.16 3663
6614.93 3530
6615.69 3493
6616.46 3250
6617.23 3288
6618.00 3393
6618.76 3337
6619.53 3422
6620.30 3699
6621.07 3388
6621.83 3505
6622.60 3469
6623.37 3502
6624.14 3647
6624.91 3600
6625.67 3655
6626.44 3616
6627.21 3506
6627.98 3376
6628.75 3414
6629.52 3407
6630.28 3310
6631.05 3522
6631.82 3662
6632.59 3805
6633.36 4081
6634.13 4271
6634.90 4363
6635.66 4563
6636.43 4562
6637.20 4662
6637.97 4525
6638.74 4392
6639.51 4183
6640.28 4028
6641.05 3824
6641.81 3696
6642.58 3544
6643.35 3302
6644.12 3351
6644.89 3276
6645.66 3212
6646.43 3177
6647.20 3285
6647.97 3345
6648.74 3228
6649.51 3297
6650.28 3447
6651.05 3574
6651.82 3632
6652.59 3612
6653.35 3354
6654.12 3466
6654.89 3437
6655.66 3378
6656.43 3213
6657.20 3376
6657.97 3349
6658.74 3303
6659.51 3095
6660.28 3060
6661.05 3045
6661.82 3135
6662.59 3021
6663.36 2961
6664.13 2999
6664.91 3018
6665.68 2999
6666.45 3023
6667.22 3127
6667.99 3098
6668.76 3106
6669.53 3185
6670.30 2956
6671.07 2917
6671.84 3009
6672.61 3134
6673.38 3126
6674.15 3101
6674.92 3097
6675.69 3100
6676.47 3160
6677.24 3128
6678.01 3073
6678.78 3035
6679.55 3050
6680.32 3125
6681.09 3103
6681.86 3183
6682.64 3261
6683.41 3331
6684.18 3528
6684.95 3499
6685.72 3781
6686.49 3624
6687.26 3552
6688.04 3599
6688.81 3589
6689.58 3272
6690.35 3259
6691.12 3289
6691.90 3128
6692.67 3135
6693.44 3165
6694.21 2968
6694.98 2934
6695.76 2915
6696.53 3102
6697.30 2883
6698.07 2768
6698.84 2703
6699.62 2670
6700.39 2721
6701.16 2839
6701.93 2841
6702.71 2925
6703.48 2950
6704.25 2926
6705.02 2838
6705.80 2822
6706.57 2689
6707.34 2785
6708.12 2663
6708.89 2778
6709.66 2878
6710.43 2780
6711.21 2675
6711.98 2765
6712.75 2499
6713.53 2778
6714.30 2756
6715.07 2679
6715.85 2607
6716.62 2538
6717.39 2598
6718.17 2532
6718.94 2630
6719.71 2551
6720.49 2654
6721.26 2613
6722.03 2677
6722.81 2656
6723.58 2512
6724.36 2583
6725.13 2694
6725.90 2726
6726.68 2715
6727.45 2694
6728.23 2620
6729.00 2498
6729.77 2727
6730.55 2668
6731.32 2818
6732.10 2695
6732.87 2784
6733.64 2857
6734.42 2750
6735.19 2684
6735.97 2716
6736.74 2882
6737.52 2829
6738.29 2754
6739.07 2718
6739.84 2705
6740.62 2746
6741.39 2772
6742.16 2744
6742.94 2686
6743.71 2863
6744.49 2839
6745.26 2790
6746.04 2952
6746.81 2917
6747.59 2778
6748.36 2863
6749.14 2988
6749.92 3211
6750.69 3488
6751.47 3623
6752.24 3829
6753.02 3705
6753.79 3883
6754.57 3922
6755.34 3810
6756.12 3614
6756.89 3380
6757.67 3232
6758.45 3057
6759.22 2798
6760.00 2697
6760.77 2739
6761.55 2710
6762.33 2681
6763.10 2720
6763.88 2623
6764.65 2752
6765.43 2561
6766.21 2664
6766.98 2593
6767.76 2682
6768.53 2712
6769.31 2694
6770.09 2751
6770.86 2603
6771.64 2584
6772.42 2740
6773.19 2649
6773.97 2562
6774.75 2588
6775.52 2565
6776.30 2686
6777.08 2605
6777.85 2583
6778.63 2582
6779.41 2709
6780.18 2795
6780.96 2650
6781.74 2582
6782.52 2535
6783.29 2520
6784.07 2605
6784.85 2560
6785.62 2591
6786.40 2495
6787.18 2388
6787.96 2286
6788.73 2453
6789.51 2425
6790.29 2584
6791.07 2572
6791.84 2575
6792.62 2499
6793.40 2320
6794.18 2430
6794.96 2451
6795.73 2670
6796.51 2698
6797.29 2572
6798.07 2581
6798.85 2450
6799.62 2388
6800.40 2608
6801.18 2572
6801.96 2572
6802.74 2590
6803.51 2598
6804.29 2689
6805.07 2798
6805.85 2807
6806.63 2932
6807.41 2885
6808.19 2802
6808.96 2804
6809.74 2678
6810.52 2763
6811.30 2703
6812.08 2491
6812.86 2512
6813.64 2580
6814.42 2608
6815.20 2593
6815.97 2581
6816.75 2505
6817.53 2461
6818.31 2625
6819.09 2785
6819.87 2701
6820.65 2548
6821.43 2508
6822.21 2592
6822.99 2604
6823.77 2564
6824.55 2489
6825.33 2530
6826.11 2752
6826.89 2569
6827.67 2612
6828.44 2572
6829.22 2606
6830.00 2827
6830.78 2757
6831.56 2472
6832.34 2522
6833.12 2507
6833.90 2480
6834.68 2376
6835.46 2315
6836.24 2478
6837.03 2414
6837.81 2499
6838.59 2479
6839.37 2373
6840.15 2526
6840.93 2440
6841.71 2435
6842.49 2459
6843.27 2394
6844.05 2410
6844.83 2259
6845.61 2302
6846.39 2341
6847.17 2390
6847.95 2529
6848.73 2678
6849.52 2875
6850.30 3126
6851.08 3382
6851.86 3525
6852.64 3670
6853.42 3634
6854.20 3670
6854.98 3559
6855.76 3343
6856.55 3224
6857.33 3062
6858.11 2889
6858.89 2716
6859.67 2756
6860.45 2940
6861.23 2852
6862.02 2635
6862.80 2604
6863.58 2767
6864.36 2845
6865.14 2790
6865.93 3056
6866.71 3189
6867.49 3416
6868.27 3432
6869.05 3402
6869.84 3572
6870.62 3551
6871.40 3223
6872.18 3209
6872.96 3082
6873.75 3052
6874.53 2935
6875.31 2871
6876.09 2815
6876.88 2809
6877.66 2780
6878.44 3029
6879.22 2957
6880.01 3100
6880.79 3038
6881.57 3263
6882.36 3269
6883.14 3320
6883.92 3430
6884.70 3658
6885.49 3862
6886.27 4238
6887.05 4540
6887.84 5217
6888.62 6025
6889.40 6553
6890.19 6347
6890.97 6592
6891.75 5854
6892.54 5150
6893.32 4660
6894.10 4133
6894.89 3887
6895.67 3883
6896.45 3671
6897.24 3455
6898.02 3407
6898.81 3389
6899.59 3283
6900.37 3280
6901.16 3253
6901.94 3167
6902.73 3221
6903.51 3305
6904.29 3509
6905.08 3296
6905.86 3362
6906.65 3538
6907.43 3408
6908.21 3581
6909.00 3289
6909.78 3128
6910.57 3211
6911.35 3128
6912.14 2975
6912.92 3034
6913.71 3075
6914.49 3039
6915.27 2997
6916.06 2947
6916.84 2892
6917.63 3025
6918.41 2969
6919.20 2848
6919.98 2751
6920.77 2979
6921.55 3005
6922.34 2881
6923.12 2902
6923.91 2924
6924.69 3097
6925.48 3194
6926.27 3133
6927.05 3258
6927.84 3294
6928.62 2989
6929.41 3165
6930.19 3161
6930.98 3301
6931.76 3502
6932.55 3474
6933.34 3528
6934.12 3726
6934.91 3747
6935.69 3868
6936.48 3658
6937.26 3721
6938.05 3649
6938.84 3637
6939.62 3518
6940.41 3807
6941.20 3753
6941.98 3914
6942.77 4066
6943.55 3820
6944.34 4040
6945.13 4146
6945.91 4259
6946.70 4219
6947.49 4199
6948.27 4462
6949.06 4572
6949.85 4678
6950.63 4757
6951.42 4848
6952.21 4692
6952.99 4443
6953.78 4513
6954.57 4541
6955.35 4515
6956.14 4608
6956.93 4674
6957.72 4735
6958.50 4824
6959.29 4926
6960.08 4879
6960.86 4920
6961.65 4896
6962.44 4911
6963.23 4655
6964.01 4617
6964.80 4788
6965.59 4895
6966.38 4804
6967.16 4708
6967.95 4858
6968.74 4992
6969.53 5089
6970.32 5353
6971.10 5303
6971.89 5334
6972.68 5537
6973.47 5366
6974.26 5454
6975.04 5567
6975.83 5612
6976.62 5384
6977.41 5555
6978.20 5669
6978.98 5668
6979.77 6015
6980.56 6238
6981.35 6547
6982.14 7019
6982.93 7832
6983.72 8782
6984.50 10751
6985.29 12315
6986.08 14077
6986.87 15301
6987.66 15949
6988.45 16352
6989.24 15939
6990.03 15080
6990.81 13633
6991.60 12422
6992.39 10882
6993.18 9428
6993.97 8456
6994.76 8092
6995.55 7796
6996.34 7927
6997.13 8495
6997.92 9558
6998.71 10746
6999.50 12254
7000.29 13999
7001.08 15413
7001.87 16527
7002.65 17044
7003.44 17007
7004.23 15932
7005.02 14612
7005.81 13170
7006.60 10948
7007.39 9569
7008.18 8440
7008.97 7778
7009.76 7166
7010.55 6359
7011.34 6444
7012.13 6513
7012.92 6645
7013.71 6703
7014.50 7158
7015.30 7299
7016.09 7643
7016.88 7452
7017.67 7289
7018.46 7097
7019.25 6457
7020.04 6080
7020.83 5671
7021.62 5440
7022.41 5137
7023.20 5105
7023.99 4973
7024.78 4782
7025.57 4910
7026.37 4765
7027.16 4787
7027.95 4944
7028.74 4963
7029.53 4846
7030.32 4610
7031.11 4569
7031.90 4570
7032.69 4246
7033.49 4368
7034.28 4433
7035.07 4395
7035.86 4464
7036.65 4329
7037.44 4485
7038.24 4529
7039.03 4420
7039.82 4519
7040.61 4561
7041.40 4731
7042.19 5005
7042.99 4881
7043.78 4980
7044.57 5094
7045.36 5075
7046.15 5066
7046.95 5046
7047.74 5181
7048.53 5802
7049.32 5889
7050.12 6400
7050.91 6949
7051.70 7418
7052.49 7689
7053.29 7313
7054.08 6961
7054.87 6301
7055.66 5605
7056.46 5207
7057.25 4827
7058.04 4602
7058.83 4626
7059.63 4359
7060.42 4378
7061.21 4169
7062.01 4067
7062.80 4232
7063.59 4134
7064.39 4049
7065.18 4082
7065.97 4135
7066.77 4051
7067.56 3964
7068.35 3844
7069.15 3947
7069.94 3793
7070.73 3684
7071.53 3829
7072.32 3721
7073.11 3572
7073.91 3646
7074.70 3586
7075.49 3473
7076.29 3551
7077.08 3580
7077.88 3446
7078.67 3238
7079.46 3234
7080.26 3255
7081.05 3553
7081.85 3427
7082.64 3409
7083.43 3223
7084.23 3033
7085.02 2930
7085.82 2979
7086.61 2931
7087.41 2998
7088.20 2957
7089.00 2942
7089.79 3009
7090.58 2978
7091.38 2820
7092.17 2838
7092.97 2922
7093.76 2782
7094.56 2764
7095.35 2872
7096.15 2690
7096.94 2764
7097.74 2735
7098.53 2768
7099.33 2651
7100.12 2618
7100.92 2642
7101.71 2792
7102.51 2747
7103.30 2533
7104.10 2588
7104.89 2364
7105.69 2443
7106.49 2525
7107.28 2387
7108.08 2343
7108.87 2397
7109.67 2439
7110.46 2276
7111.26 2362
7112.06 2352
7112.85 2323
7113.65 2314
7114.44 2244
7115.24 2365
7116.04 2320
7116.83 2390
7117.63 2336
7118.42 2408
7119.22 2316
7120.02 2183
7120.81 2328
7121.61 2270
7122.41 2237
7123.20 2224
7124.00 2170
7124.79 2182
7125.59 2284
7126.39 2266
7127.18 2144
7127.98 2122
7128.78 2301
7129.57 2468
7130.37 2474
7131.17 2384
7131.97 2397
7132.76 2475
7133.56 2333
7134.36 2208
7135.15 2296
7135.95 2293
7136.75 2311
7137.55 2279
7138.34 2216
7139.14 2189
7139.94 2169
7140.73 2217
7141.53 2182
7142.33 2227
7143.13 2157
7143.92 2203
7144.72 2330
7145.52 2324
7146.32 2258
7147.12 2242
7147.91 2122
7148.71 2137
7149.51 2084
7150.31 2136
7151.11 2155
7151.90 2135
7152.70 2020
7153.50 1984
7154.30 1984
7155.10 2062
7155.89 2106
7156.69 2081
7157.49 2077
7158.29 2032
7159.09 2114
7159.89 2137
7160.68 2115
7161.48 2024
7162.28 1922
7163.08 1901
7163.88 1840
7164.68 1870
7165.48 1917
7166.28 1734
7167.07 1759
7167.87 1779
7168.67 1843
7169.47 1870
7170.27 1853
7171.07 1961
7171.87 1860
7172.67 1970
7173.47 1976
7174.27 1991
7175.07 1903
7175.87 1812
7176.67 1796
7177.46 1746
7178.26 1698
7179.06 1665
7179.86 1567
7180.66 1642
7181.46 1749
7182.26 1741
7183.06 1703
7183.86 1847
7184.66 1918
7185.46 1840
7186.26 1734
7187.06 1784
7187.86 1817
7188.66 1957
7189.46 1852
7190.26 1769
7191.06 1691
7191.86 1642
7192.66 1487
7193.46 1581
7194.26 1726
7195.06 1693
7195.86 1634
7196.67 1724
7197.47 1530
7198.27 1585
7199.07 1586
7199.87 1632
7200.67 1631
7201.47 1580
7202.27 1615
7203.07 1565
7203.87 1608
7204.67 1503
7205.47 1469
7206.28 1523
7207.08 1499
7207.88 1553
7208.68 1544
7209.48 1440
7210.28 1517
7211.08 1552
7211.88 1528
7212.69 1589
7213.49 1534
7214.29 1552
7215.09 1430
7215.89 1434
7216.69 1507
7217.50 1426
7218.30 1458
7219.10 1509
7219.90 1451
7220.70 1529
7221.50 1451
7222.31 1490
7223.11 1522
7223.91 1558
7224.71 1568
7225.51 1616
7226.32 1623
7227.12 1594
7227.92 1539
7228.72 1585
7229.53 1555
7230.33 1570
7231.13 1631
7231.93 1583
7232.74 1498
7233.54 1486
7234.34 1413
7235.14 1459
7235.95 1532
7236.75 1538
7237.55 1504
7238.36 1443
7239.16 1497
7239.96 1493
7240.76 1467
7241.57 1542
7242.37 1474
7243.17 1531
7243.98 1431
7244.78 1425
7245.58 1536
7246.39 1450
7247.19 1468
7247.99 1547
7248.80 1462
7249.60 1412
7250.40 1461
7251.21 1398
7252.01 1382
7252.81 1450
7253.62 1473
7254.42 1504
7255.23 1444
7256.03 1470
7256.83 1516
7257.64 1416
7258.44 1430
7259.25 1463
7260.05 1505
7260.85 1568
7261.66 1492
7262.46 1407
7263.27 1478
7264.07 1465
7264.87 1530
7265.68 1461
7266.48 1393
7267.29 1506
7268.09 1513
7268.90 1544
7269.70 1502
7270.51 1536
7271.31 1570
7272.12 1567
7272.92 1646
7273.73 1518
7274.53 1655
7275.34 1576
7276.14 1563
7276.95 1499
7277.75 1455
7278.56 1547
7279.36 1562
7280.17 1693
7280.97 1770
7281.78 1773
7282.58 1926
7283.39 2166
7284.19 2539
7285.00 2776
7285.80 2891
7286.61 3099
7287.41 3162
7288.22 2911
7289.03 2744
7289.83 2576
7290.64 2470
7291.44 2146
7292.25 2028
7293.06 1773
7293.86 1733
7294.67 1705
7295.47 1824
7296.28 1710
7297.09 1563
7297.89 1592
7298.70 1627
7299.50 1664
7300.31 1670
7301.12 1672
7301.92 1690
7302.73 1781
7303.54 1672
7304.34 1692
7305.15 1714
7305.96 1780
7306.76 1778
7307.57 1693
7308.38 1691
7309.18 1695
7309.99 1676
7310.80 1853
7311.60 1889
7312.41 2090
7313.22 1952
7314.02 1872
7314.83 1966
7315.64 2055
7316.45 2032
7317.25 2118
7318.06 2293
7318.87 2177
7319.67 2385
7320.48 2646
7321.29 2626
7322.10 2504
7322.90 2398
7323.71 2213
7324.52 2148
7325.33 2095
7326.14 1888
7326.94 1910
7327.75 1971
7328.56 2104
7329.37 1920
7330.17 1937
7330.98 1802
7331.79 1733
7332.60 1892
7333.41 1875
7334.22 1833
7335.02 1881
7335.83 1655
7336.64 1658
7337.45 1674
7338.26 1764
7339.07 1754
7339.87 1711
7340.68 1769
7341.49 1749
7342.30 1767
7343.11 1736
7343.92 1745
7344.73 1674
7345.53 1702
7346.34 1693
7347.15 1526
7347.96 1604
7348.77 1549
7349.58 1625
7350.39 1668
7351.20 1649
7352.01 1682
7352.82 1693
7353.62 1625
7354.43 1626
7355.24 1512
7356.05 1551
7356.86 1686
7357.67 1601
7358.48 1549
7359.29 1471
7360.10 1569
7360.91 1694
7361.72 1682
7362.53 1489
7363.34 1574
7364.15 1669
7364.96 1712
7365.77 1719
7366.58 1651
7367.39 1616
7368.20 1670
7369.01 1714
7369.82 1716
7370.63 1714
7371.44 1723
7372.25 1774
7373.06 1702
7373.87 1744
7374.68 1694
7375.49 1756
7376.30 1670
7377.11 1737
7377.92 1851
7378.73 1974
7379.54 2031
7380.36 2175
7381.17 2290
7381.98 2345
7382.79 2488
7383.60 2639
7384.41 2419
7385.22 2380
7386.03 2284
7386.84 2184
7387.65 2081
7388.46 1885
7389.28 1808
7390.09 1780
7390.90 1844
7391.71 1813
7392.52 1653
7393.33 1703
7394.14 1714
7394.96 1659
7395.77 1691
7396.58 1703
7397.39 1879
7398.20 1896
7399.01 2073
7399.83 2313
7400.64 2382
7401.45 2484
7402.26 2612
7403.07 2528
7403.89 2358
7404.70 2322
7405.51 2228
7406.32 2112
7407.13 1996
7407.95 2009
7408.76 2046
7409.57 2078
7410.38 2011
7411.20 1825
7412.01 1764
7412.82 1642
7413.63 1800
7414.45 1734
7415.26 1671
7416.07 1590
7416.88 1666
7417.70 1550
7418.51 1504
7419.32 1619
7420.14 1609
7420.95 1603
7421.76 1591
7422.57 1551
7423.39 1520
7424.20 1436
7425.01 1520
7425.83 1577
7426.64 1438
7427.45 1511
7428.27 1485
7429.08 1439
7429.89 1358
7430.71 1558
7431.52 1521
7432.33 1352
7433.15 1476
7433.96 1450
7434.78 1331
7435.59 1328
7436.40 1407
7437.22 1515
7438.03 1368
7438.84 1466
7439.66 1440
7440.47 1402
7441.29 1399
7442.10 1389
7442.91 1435
7443.73 1416
7444.54 1456
7445.36 1396
7446.17 1407
7446.99 1521
7447.80 1460
7448.62 1394
7449.43 1434
7450.24 1368
7451.06 1307
7451.87 1366
7452.69 1335
7453.50 1325
7454.32 1369
7455.13 1334
7455.95 1451
7456.76 1499
7457.58 1417
7458.39 1475
7459.21 1468
7460.02 1478
7460.84 1372
7461.65 1378
7462.47 1512
7463.28 1421
7464.10 1465
7464.91 1441
7465.73 1507
7466.54 1527
7467.36 1472
7468.18 1464
7468.99 1462
7469.81 1548
7470.62 1475
7471.44 1437
7472.25 1494
7473.07 1458
7473.89 1507
7474.70 1354
7475.52 1450
7476.33 1497
7477.15 1506
7477.97 1384
7478.78 1358
7479.60 1413
7480.41 1428
7481.23 1346
7482.05 1346
7482.86 1373
7483.68 1425
7484.50 1293
7485.31 1275
7486.13 1263
7486.95 1383
7487.76 1353
7488.58 1253
7489.40 1381
7490.21 1411
7491.03 1335
7491.85 1365
7492.66 1267
7493.48 1231
7494.30 1310
7495.11 1356
7495.93 1342
7496.75 1328
7497.57 1231
7498.38 1290
7499.20 1276
7500.02 1306
7500.83 1276
7501.65 1382
7502.47 1353
7503.29 1298
7504.10 1280
7504.92 1360
7505.74 1402
7506.56 1417
7507.37 1398
7508.19 1370
7509.01 1328
7509.83 1316
7510.65 1419
7511.46 1377
7512.28 1399
7513.10 1350
7513.92 1279
7514.74 1396
7515.55 1364
7516.37 1412
7517.19 1301
7518.01 1340
7518.83 1383
7519.64 1425
7520.46 1363
7521.28 1279
7522.10 1304
7522.92 1393
7523.74 1351
7524.56 1332
7525.37 1381
7526.19 1394
7527.01 1349
7527.83 1266
7528.65 1308
7529.47 1409
7530.29 1393
7531.11 1354
7531.93 1356
7532.74 1294
7533.56 1426
7534.38 1493
7535.20 1467
7536.02 1368
7536.84 1447
7537.66 1466
7538.48 1406
7539.30 1501
7540.12 1561
7540.94 1641
7541.76 1556
7542.58 1579
7543.40 1572
7544.22 1488
7545.04 1549
7545.86 1631
7546.68 1598
7547.50 1592
7548.32 1634
7549.14 1602
7549.96 1550
7550.78 1664
7551.60 1666
7552.42 1597
7553.24 1514
7554.06 1656
7554.88 1694
7555.70 1692
7556.52 1695
7557.34 1805
7558.16 1677
7558.98 1812
7559.80 1790
7560.62 1737
7561.44 1879
7562.26 1912
7563.08 1947
7563.90 1900
7564.72 1869
7565.54 1909
7566.36 1960
7567.19 1910
7568.01 2011
7568.83 1903
7569.65 1933
7570.47 2013
7571.29 1965
7572.11 1969
7572.93 1941
7573.76 2046
7574.58 2033
7575.40 2078
7576.22 2004
7577.04 1923
7577.86 1938
7578.68 1888
7579.51 1931
7580.33 2017
7581.15 2136
7581.97 2132
7582.79 2053
7583.61 2085
7584.44 2122
7585.26 2262
7586.08 2346
7586.90 2399
7587.72 2451
7588.55 2477
7589.37 2685
7590.19 2753
7591.01 2714
7591.83 2638
7592.66 2575
7593.48 2792
7594.30 2591
7595.12 2568
7595.95 2528
7596.77 2525
7597.59 2568
7598.41 2553
7599.24 2730
7600.06 2637
7600.88 2788
7601.71 2878
7602.53 3056
7603.35 3422
7604.17 3671
7605.00 3988
7605.82 4242
7606.64 4688
7607.47 4567
7608.29 4373
7609.11 4313
7609.94 4175
7610.76 3843
7611.58 3664
7612.41 3395
7613.23 3240
7614.05 3211
7614.88 3294
7615.70 3220
7616.52 3184
7617.35 3386
7618.17 3595
7619.00 3762
7619.82 3971
7620.64 4127
7621.47 4230
7622.29 4216
7623.11 4002
7623.94 3817
7624.76 3739
7625.59 3885
7626.41 3432
7627.24 3332
7628.06 3399
7628.88 3614
7629.71 3772
7630.53 4111
7631.36 4613
7632.18 5154
7633.01 5281
7633.83 5651
7634.66 5516
7635.48 5326
7636.30 4930
7637.13 4709
7637.95 4264
7638.78 3641
7639.60 3257
7640.43 2875
7641.25 2725
7642.08 2534
7642.90 2509
7643.73 2362
7644.55 2592
7645.38 2749
7646.20 2788
7647.03 2979
7647.85 3199
7648.68 3053
7649.51 3056
7650.33 3009
7651.16 3207
7651.98 3035
7652.81 2736
7653.63 2532
7654.46 2444
7655.28 2160
7656.11 2020
7656.94 1975
7657.76 1989
7658.59 1921
7659.41 1814
7660.24 1895
7661.07 1798
7661.89 1829
7662.72 1840
7663.54 1807
7664.37 1847
7665.20 1902
7666.02 1901
7666.85 1872
7667.68 1858
7668.50 1814
7669.33 1753
7670.16 1958
7670.98 1933
7671.81 1778
7672.64 1796
7673.46 1855
7674.29 1752
7675.12 1843
7675.94 1847
7676.77 1886
7677.60 1797
7678.42 1696
7679.25 1631
7680.08 1628
7680.90 1601
7681.73 1590
7682.56 1709
7683.39 1689
7684.21 1618
7685.04 1703
7685.87 1782
7686.69 1850
7687.52 1815
7688.35 1783
7689.18 1780
7690.01 1760
7690.83 1698
7691.66 1647
7692.49 1715
7693.32 1689
7694.14 1794
7694.97 1776
7695.80 1691
7696.63 1693
7697.46 1857
7698.28 1898
7699.11 1976
7699.94 2064
7700.77 2082
7701.60 2068
7702.42 2001
7703.25 1972
7704.08 1754
7704.91 1690
7705.74 1634
7706.57 1626
7707.39 1573
7708.22 1631
7709.05 1601
7709.88 1547
7710.71 1534
7711.54 1591
7712.37 1533
7713.20 1583
7714.02 1558
7714.85 1474
7715.68 1471
7716.51 1345
7717.34 1453
7718.17 1446
7719.00 1395
7719.83 1439
7720.66 1381
7721.49 1411
7722.32 1317
7723.15 1263
7723.97 1306
7724.80 1217
7725.63 1302
7726.46 1285
7727.29 1266
7728.12 1252
7728.95 1179
7729.78 1211
7730.61 1256
7731.44 1288
7732.27 1354
7733.10 1363
7733.93 1334
7734.76 1228
7735.59 1213
7736.42 1249
7737.25 1296
7738.08 1307
7738.91 1282
7739.74 1232
7740.57 1227
7741.40 1165
7742.23 1263
7743.06 1272
7743.89 1176
7744.72 1268
7745.56 1350
7746.39 1194
7747.22 1244
7748.05 1273
7748.88 1187
7749.71 1231
7750.54 1302
7751.37 1250
7752.20 1193
7753.03 1304
7753.86 1208
7754.69 1261
7755.53 1240
7756.36 1243
7757.19 1266
7758.02 1251
7758.85 1226
7759.68 1186
7760.51 1164
7761.35 1212
7762.18 1227
7763.01 1220
7763.84 1231
7764.67 1164
7765.50 1214
7766.33 1266
7767.17 1246
7768.00 1188
7768.83 1179
7769.66 1194
7770.49 1235
7771.33 1246
7772.16 1176
7772.99 1130
7773.82 1197
7774.65 1360
7775.49 1360
7776.32 1217
7777.15 1205
7777.98 1224
7778.82 1249
7779.65 1195
7780.48 1191
7781.31 1275
7782.15 1261
7782.98 1257
7783.81 1283
7784.64 1322
7785.48 1272
7786.31 1258
7787.14 1338
7787.97 1354
7788.81 1171
7789.64 1211
7790.47 1173
7791.31 1280
7792.14 1280
7792.97 1196
7793.81 1210
7794.64 1315
7795.47 1296
7796.31 1228
7797.14 1294
7797.97 1301
7798.81 1343
7799.64 1249
7800.47 1294
7801.31 1298
7802.14 1403
7802.97 1339
7803.81 1306
7804.64 1287
7805.47 1348
7806.31 1390
7807.14 1444
7807.98 1470
7808.81 1366
7809.64 1454
7810.48 1433
7811.31 1492
7812.15 1554
7812.98 1577
7813.82 1655
7814.65 1684
7815.48 1690
7816.32 1783
7817.15 1811
7817.99 1682
7818.82 1785
7819.66 1798
7820.49 1804
7821.33 1816
7822.16 1743
7822.99 1772
7823.83 1863
7824.66 1872
7825.50 1811
7826.33 1781
7827.17 1944
7828.00 2086
7828.84 2283
7829.67 2173
7830.51 2214
7831.34 2184
7832.18 2177
7833.02 2123
7833.85 2211
7834.69 2272
7835.52 2214
7836.36 2295
7837.19 2270
7838.03 2144
7838.86 2104
7839.70 2126
7840.53 2077
7841.37 1971
7842.21 1901
7843.04 1928
7843.88 1899
7844.71 1816
7845.55 1825
7846.39 1846
7847.22 1927
7848.06 1722
7848.89 1687
7849.73 1682
7850.57 1792
7851.40 1772
7852.24 1639
7853.08 1644
7853.91 1748
7854.75 1679
7855.58 1752
7856.42 1679
7857.26 1706
7858.09 1664
7858.93 1759
7859.77 1997
7860.60 2069
7861.44 2181
7862.28 1979
7863.11 1911
7863.95 1686
7864.79 1711
7865.63 1751
7866.46 1797
7867.30 1767
7868.14 1810
7868.97 1735
7869.81 1719
7870.65 1802
7871.49 1813
7872.32 1680
7873.16 1688
7874.00 1732
7874.84 1760
7875.67 1865
7876.51 2003
7877.35 2195
7878.19 2249
7879.02 2455
7879.86 2289
7880.70 2300
7881.54 2260
7882.38 2179
7883.21 2083
7884.05 1972
7884.89 1945
7885.73 1981
7886.57 2017
7887.40 2001
7888.24 1922
7889.08 1899
7889.92 1950
7890.76 2038
7891.59 1889
7892.43 1817
7893.27 1974
7894.11 2102
7894.95 2126
7895.79 2103
7896.63 1943
7897.47 1903
7898.30 1853
7899.14 1789
7899.98 1878
7900.82 1892
7901.66 1996
7902.50 1957
7903.34 1953
7904.18 1811
7905.02 1817
7905.85 1835
7906.69 1726
7907.53 1719
7908.37 1495
7909.21 1439
7910.05 1485
7910.89 1523
7911.73 1421
7912.57 1490
7913.41 1401
7914.25 1411
7915.09 1424
7915.93 1501
7916.77 1561
7917.61 1563
7918.45 1558
7919.29 1534
7920.13 1570
7920.97 1660
7921.81 1539
7922.65 1447
7923.49 1576
7924.33 1579
7925.17 1366
7926.01 1323
7926.85 1402
7927.69 1312
7928.53 1227
7929.37 1319
7930.21 1341
7931.05 1311
7931.89 1275
7932.73 1345
7933.57 1400
7934.41 1252
7935.25 1313
7936.09 1284
7936.93 1276
7937.78 1380
7938.62 1343
7939.46 1347
7940.30 1364
7941.14 1365
7941.98 1239
7942.82 1320
7943.66 1473
7944.50 1390
7945.35 1368
7946.19 1378
7947.03 1351
7947.87 1396
7948.71 1561
7949.55 1526
7950.39 1409
7951.24 1456
7952.08 1425
7952.92 1526
7953.76 1571
7954.60 1642
7955.44 1691
7956.29 1719
7957.13 1686
7957.97 1672
7958.81 1652
7959.65 1669
7960.50 1708
7961.34 1689
7962.18 1851
7963.02 1747
7963.86 1699
7964.71 1862
7965.55 1923
7966.39 2049
7967.23 1986
7968.08 2141
7968.92 2320
7969.76 2358
7970.60 2331
7971.45 2162
7972.29 1995
7973.13 2066
7973.97 1873
7974.82 1894
7975.66 1871
7976.50 1754
7977.35 1684
7978.19 1611
7979.03 1482
7979.87 1535
7980.72 1509
7981.56 1498
7982.40 1512
7983.25 1516
7984.09 1531
7984.93 1529
7985.78 1474
7986.62 1440
7987.46 1538
7988.31 1460
7989.15 1296
7990.00 1442
7990.84 1314
7991.68 1271
7992.53 1295
7993.37 1297
7994.21 1291
7995.06 1265
7995.90 1203
7996.75 1276
7997.59 1192
7998.43 1197
7999.28 1092
8000.12 1155
8000.97 1232
8001.81 1144
8002.65 1115
8003.50 1171
8004.34 1073
8005.19 1082
8006.03 1078
8006.88 1181
8007.72 1038
8008.57 1004
8009.41 1153
8010.26 1124
8011.10 1096
8011.95 1031
8012.79 1026
8013.63 1007
8014.48 1054
8015.32 1093
8016.17 1129
8017.01 1090
8017.86 1007
8018.70 917
8019.55 909
8020.40 1008
8021.24 1054
8022.09 1124
8022.93 1060
8023.78 1099
8024.62 1115
8025.47 1164
8026.31 1050
8027.16 1075
8028.00 1080
8028.85 1114
8029.70 1112
8030.54 1133
8031.39 1109
8032.23 1100
8033.08 997
8033.92 1004
8034.77 1052
8035.62 1094
8036.46 1032
8037.31 1046
8038.16 1106
8039.00 1051
8039.85 1004
8040.69 1045
8041.54 1052
8042.39 1039
8043.23 1066
8044.08 1136
8044.93 1099
8045.77 1055
8046.62 1086
8047.47 1106
8048.31 983
8049.16 1047
8050.01 1073
8050.85 1057
8051.70 1049
8052.55 1043
8053.39 955
8054.24 989
8055.09 1003
8055.94 1002
8056.78 955
8057.63 963
8058.48 952
8059.32 999
8060.17 953
8061.02 978
8061.87 1025
8062.71 976
8063.56 987
8064.41 956
8065.26 924
8066.10 984
8066.95 950
8067.80 905
8068.65 910
8069.49 914
8070.34 966
8071.19 949
8072.04 904
8072.89 937
8073.73 917
8074.58 860
8075.43 910
8076.28 869
8077.13 874
8077.98 948
8078.82 863
8079.67 902
8080.52 883
8081.37 917
8082.22 885
8083.07 936
8083.91 950
8084.76 903
8085.61 933
8086.46 1018
8087.31 1008
8088.16 897
8089.01 875
8089.86 938
8090.70 951
8091.55 903
8092.40 916
8093.25 956
8094.10 897
8094.95 908
8095.80 890
8096.65 915
8097.50 851
8098.35 882
8099.20 891
8100.05 944
8100.90 841
8101.74 849
8102.59 960
8103.44 935
8104.29 937
8105.14 921
8105.99 852
8106.84 912
8107.69 901
8108.54 937
8109.39 885
8110.24 884
8111.09 926
8111.94 834
8112.79 888
8113.64 908
8114.49 953
8115.34 938
8116.19 918
8117.04 897
8117.89 923
8118.74 917
8119.59 933
8120.45 947
8121.30 920
8122.15 959
8123.00 933
8123.85 1039
8124.70 1037
8125.55 972
8126.40 1007
8127.25 981
8128.10 957
8128.95 907
8129.80 933
8130.65 964
8131.51 1002
8132.36 979
8133.21 1000
8134.06 1037
8134.91 1084
8135.76 956
8136.61 948
8137.46 1012
8138.32 1035
8139.17 1081
8140.02 944
8140.87 1031
8141.72 1061
8142.57 1084
8143.43 1015
8144.28 1037
8145.13 1004
8145.98 1107
8146.83 1084
8147.68 1045
8148.54 1114
8149.39 1129
8150.24 1132
8151.09 1140
8151.94 1162
8152.80 1230
8153.65 1221
8154.50 1293
8155.35 1385
8156.21 1439
8157.06 1489
8157.91 1422
8158.76 1341
8159.62 1299
8160.47 1308
8161.32 1208
8162.17 1233
8163.03 1164
8163.88 1075
8164.73 1117
8165.59 1263
8166.44 1238
8167.29 1223
8168.14 1025
8169.00 1032
8169.85 1017
8170.70 1016
8171.56 1077
8172.41 1222
8173.26 999
8174.12 1059
8174.97 1045
8175.82 1100
8176.68 1032
8177.53 1019
8178.38 921
8179.24 891
8180.09 937
8180.94 869
8181.80 946
8182.65 923
8183.51 869
8184.36 850
8185.21 816
8186.07 894
8186.92 875
8187.78 875
8188.63 849
8189.48 911
8190.34 852
8191.19 880
8192.05 917
8192.90 855
8193.75 850
8194.61 896
8195.46 857
8196.32 933
8197.17 906
8198.03 847
8198.88 866
8199.74 803
8200.59 850
8201.45 796
8202.30 828
8203.16 826
8204.01 849
8204.87 832
8205.72 852
8206.57 818
8207.43 822
8208.29 871
8209.14 780
8210.00 745
8210.85 826
8211.71 867
8212.56 818
8213.42 786
8214.27 858
8215.13 880
8215.98 884
8216.84 820
8217.69 921
8218.55 838
8219.41 885
8220.26 907
8221.12 744
8221.97 848
8222.83 952
8223.68 983
8224.54 982
8225.40 913
8226.25 936
8227.11 938
8227.96 838
8228.82 877
8229.68 817
8230.53 838
8231.39 805
8232.25 827
8233.10 910
8233.96 859
8234.82 836
8235.67 824
8236.53 850
8237.38 787
8238.24 732
8239.10 743
8239.95 748
8240.81 790
8241.67 756
8242.53 790
8243.38 826
8244.24 771
8245.10 773
8245.95 750
8246.81 779
8247.67 710
8248.52 772
8249.38 788
8250.24 705
8251.10 652
8251.95 765
8252.81 806
8253.67 779
8254.53 785
8255.38 756
8256.24 753
8257.10 780
8257.96 775
8258.81 768
8259.67 782
8260.53 838
8261.39 832
8262.25 807
8263.10 822
8263.96 768
8264.82 758
8265.68 905
8266.54 802
8267.39 741
8268.25 682
8269.11 734
8269.97 760
8270.83 786
8271.69 923
8272.54 714
8273.40 807
8274.26 873
8275.12 844
8275.98 738
8276.84 821
8277.70 850
8278.55 770
8279.41 808
8280.27 754
8281.13 751
8281.99 748
8282.85 707
8283.71 750
8284.57 801
8285.43 796
8286.29 794
8287.14 756
8288.00 791
8288.86 818
8289.72 900
8290.58 902
8291.44 851
8292.30 854
8293.16 870
8294.02 930
8294.88 873
8295.74 900
8296.60 865
8297.46 875
8298.32 848
8299.18 847
8300.04 830
8300.90 811
8301.76 842
8302.62 807
8303.48 900
8304.34 798
8305.20 800
8306.06 853
8306.92 850
8307.78 848
8308.64 794
8309.50 895
8310.36 730
8311.22 830
8312.08 854
8312.94 824
8313.80 705
8314.66 758
8315.52 759
8316.38 781
8317.24 795
8318.11 775
8318.97 802
8319.83 784
8320.69 884
8321.55 807
8322.41 780
8323.27 791
8324.13 813
8324.99 811
8325.85 738
8326.72 809
8327.58 761
8328.44 745
8329.30 780
8330.16 717
8331.02 804
8331.88 776
8332.75 770
8333.61 789
8334.47 824
8335.33 857
8336.19 826
8337.05 765
8337.92 832
8338.78 718
8339.64 707
8340.50 813
8341.36 731
8342.23 759
8343.09 749
8343.95 736
8344.81 803
8345.67 794
8346.54 730
8347.40 726
8348.26 767
8349.12 797
8349.99 784
8350.85 808
8351.71 726
8352.57 824
8353.44 835
8354.30 804
8355.16 771
8356.03 779
8356.89 763
8357.75 744
8358.61 800
8359.48 786
8360.34 779
8361.20 670
8362.07 772
8362.93 767
8363.79 844
8364.66 867
8365.52 825
8366.38 726
8367.25 796
8368.11 863
8368.97 830
8369.84 729
8370.70 808
8371.56 733
8372.43 768
8373.29 754
8374.15 808
8375.02 771
8375.88 721
8376.74 794
8377.61 752
8378.47 834
8379.34 839
8380.20 877
8381.06 793
8381.93 780
8382.79 821
8383.66 805
8384.52 830
8385.39 874
8386.25 903
8387.11 771
8387.98 809
8388.84 861
8389.71 854
8390.57 816
8391.44 820
8392.30 822
8393.17 903
8394.03 920
8394.90 821
8395.76 813
8396.63 911
8397.49 864
8398.36 757
8399.22 891
8400.09 911
8400.95 807
8401.82 847
8402.68 876
8403.55 908
8404.41 912
8405.28 955
8406.14 960
8407.01 920
8407.87 875
8408.74 990
8409.60 1002
8410.47 900
8411.34 930
8412.20 934
8413.07 935
8413.93 1006
8414.80 974
8415.66 1029
8416.53 989
8417.40 900
8418.26 950
8419.13 899
8419.99 1016
8420.86 1076
8421.73 1078
8422.59 1117
8423.46 1154
8424.32 1089
8425.19 1152
8426.06 1142
8426.92 1071
8427.79 1142
8428.66 1081
8429.52 1103
8430.39 1109
8431.26 1151
8432.12 1073
8432.99 1151
8433.86 1162
8434.72 1154
8435.59 1202
8436.46 1226
8437.32 1229
8438.19 1247
8439.06 1229
8439.93 1347
8440.79 1359
8441.66 1497
8442.53 1663
8443.39 1749
8444.26 1792
8445.13 1709
8446.00 1609
8446.86 1665
8447.73 1598
8448.60 1597
8449.47 1711
8450.33 1673
8451.20 1634
8452.07 1625
8452.94 1543
8453.81 1605
8454.67 1824
8455.54 1913
8456.41 2228
8457.28 2351
8458.15 2528
8459.01 2518
8459.88 2490
8460.75 2447
8461.62 2373
8462.49 2174
8463.35 2154
8464.22 1955
8465.09 1911
8465.96 1844
8466.83 1922
8467.70 1998
8468.57 2286
8469.43 2788
8470.30 3031
8471.17 3516
8472.04 3828
8472.91 3982
8473.78 3950
8474.65 3714
8475.52 3366
8476.38 3037
8477.25 2593
8478.12 2302
8478.99 2011
8479.86 1727
8480.73 1518
8481.60 1480
8482.47 1439
8483.34 1422
8484.21 1375
8485.08 1269
8485.95 1396
8486.82 1417
8487.69 1311
8488.55 1370
8489.42 1401
8490.29 1305
8491.16 1354
8492.03 1262
8492.90 1189
8493.77 1239
8494.64 1247
8495.51 1145
8496.38 1154
8497.25 1173
8498.12 1226
8498.99 1200
8499.86 1191
8500.73 1231
8501.60 1192
8502.47 1190
8503.34 1170
8504.22 1105
8505.09 1202
8505.96 1174
8506.83 1217
8507.70 1280
8508.57 1345
8509.44 1274
8510.31 1252
8511.18 1354
8512.05 1320
8512.92 1281
8513.79 1222
8514.66 1257
8515.53 1247
8516.41 1385
8517.28 1306
8518.15 1300
8519.02 1308
8519.89 1266
8520.76 1174
8521.63 1217
8522.50 1226
8523.38 1192
8524.25 1295
8525.12 1217
8525.99 1235
8526.86 1241
8527.73 1204
8528.60 1263
8529.48 1279
8530.35 1285
8531.22 1245
8532.09 1335
8532.96 1263
8533.84 1294
8534.71 1340
8535.58 1316
8536.45 1298
8537.32 1319
8538.20 1382
8539.07 1367
8539.94 1298
8540.81 1382
8541.68 1237
8542.56 1309
8543.43 1375
8544.30 1300
8545.17 1333
8546.05 1289
8546.92 1303
8547.79 1291
8548.67 1308
8549.54 1293
8550.41 1383
8551.28 1263
8552.16 1388
8553.03 1542
8553.90 1682
8554.78 1880
8555.65 1959
8556.52 1952
8557.39 1953
8558.27 1898
8559.14 1867
8560.01 1697
8560.89 1517
8561.76 1441
8562.63 1371
8563.51 1325
8564.38 1279
8565.25 1240
8566.13 1194
8567.00 1170
8567.88 1215
8568.75 1189
8569.62 1195
8570.50 1217
8571.37 1141
8572.24 1214
8573.12 1229
8573.99 1095
8574.87 1190
8575.74 1163
8576.61 1106
8577.49 1158
8578.36 1164
8579.24 1097
8580.11 1096
8580.99 1107
8581.86 1019
8582.73 1161
8583.61 1181
8584.48 1105
8585.36 1124
8586.23 1084
8587.11 1164
8587.98 1102
8588.86 1095
8589.73 1154
8590.61 1176
8591.48 1239
8592.36 1171
8593.23 1186
8594.11 1204
8594.98 1190
8595.86 1212
8596.73 1105
8597.61 1086
8598.48 1151
8599.36 1200
8600.23 1205
8601.11 1144
8601.98 1118
8602.86 1258
8603.73 1109
8604.61 1171
8605.49 1112
8606.36 1156
8607.24 1206
8608.11 1187
8608.99 1211
8609.86 1208
8610.74 1279
8611.62 1304
8612.49 1299
8613.37 1317
8614.24 1244
8615.12 1333
8616.00 1359
8616.87 1304
8617.75 1305
8618.62 1241
8619.50 1330
8620.38 1256
8621.25 1380
8622.13 1375
8623.01 1396
8623.88 1371
8624.76 1451
8625.64 1570
8626.51 1643
8627.39 1570
8628.27 1562
8629.14 1471
8630.02 1516
8630.90 1529
8631.77 1546
8632.65 1604
8633.53 1552
8634.40 1477
8635.28 1538
8636.16 1567
8637.04 1492
8637.91 1547
8638.79 1666
8639.67 1658
8640.55 1594
8641.42 1639
8642.30 1636
8643.18 1580
8644.06 1676
8644.93 1767
8645.81 1801
8646.69 1719
8647.57 1872
8648.44 1940
8649.32 1985
8650.20 2055
8651.08 2193
8651.96 2291
8652.83 2247
8653.71 2253
8654.59 2230
8655.47 2223
8656.35 2125
8657.22 2202
8658.10 2268
8658.98 2272
8659.86 2255
8660.74 2096
8661.62 2137
8662.49 2072
8663.37 2026
8664.25 2147
8665.13 2235
8666.01 2023
8666.89 2109
8667.77 2208
8668.64 2325
8669.52 2390
8670.40 2408
8671.28 2379
8672.16 2609
8673.04 2955
8673.92 3108
8674.80 3277
8675.68 3258
8676.56 3446
8677.44 3385
8678.31 3553
8679.19 3508
8680.07 3424
8680.95 3337
8681.83 3205
8682.71 3048
8683.59 3022
8684.47 2976
8685.35 3005
8686.23 2880
8687.11 3095
8687.99 3255
8688.87 3616
8689.75 4184
8690.63 5102
8691.51 6375
8692.39 7711
8693.27 8821
8694.15 10138
8695.03 10663
8695.91 10570
8696.79 10040
8697.67 9047
8698.55 7759
8699.43 6429
8700.31 5402
8701.19 4380
8702.07 3755
8702.95 3210
8703.83 2894
8704.71 2667
8705.59 2466
8706.48 2260
8707.36 2161
8708.24 2157
8709.12 2060
8710.00 2045
8710.88 1987
8711.76 2078
8712.64 1901
8713.52 1770
8714.40 1714
8715.28 1666
8716.17 1664
8717.05 1625
8717.93 1569
8718.81 1564
8719.69 1670
8720.57 1645
8721.45 1693
8722.34 1685
8723.22 1832
8724.10 1734
8724.98 1743
8725.86 1779
8726.74 1671
8727.63 1704
8728.51 1726
8729.39 1612
8730.27 1709
8731.15 1763
8732.04 1805
8732.92 1823
8733.80 1750
8734.68 1774
8735.56 1760
8736.45 1592
8737.33 1559
8738.21 1592
8739.09 1547
8739.98 1537
8740.86 1432
8741.74 1476
8742.62 1416
8743.51 1492
8744.39 1407
8745.27 1427
8746.15 1445
8747.04 1431
8747.92 1422
8748.80 1452
8749.69 1513
8750.57 1478
8751.45 1479
8752.33 1535
8753.22 1583
8754.10 1536
8754.98 1542
8755.87 1591
8756.75 1826
8757.63 1929
8758.52 1880
8759.40 1875
8760.28 2019
8761.17 2105
8762.05 2146
8762.93 2063
8763.82 2048
8764.70 1987
8765.59 1907
8766.47 1911
8767.35 1803
8768.24 1810
8769.12 1821
8770.00 1758
8770.89 1795
8771.77 1792
8772.66 1710
8773.54 1773
8774.42 1674
8775.31 1655
8776.19 1660
8777.08 1640
8777.96 1470
8778.85 1480
8779.73 1470
8780.62 1327
8781.50 1394
8782.38 1302
8783.27 1313
8784.15 1292
8785.04 1349
8785.92 1361
8786.81 1368
8787.69 1411
8788.58 1437
8789.46 1270
8790.35 1188
8791.23 1289
8792.12 1279
8793.00 1190
8793.89 1219
8794.77 1258
8795.66 1200
8796.54 1137
8797.43 1213
8798.31 1214
8799.20 1199
8800.08 1232
8800.97 1274
8801.86 1198
8802.74 1080
8803.63 1122
8804.51 1188
8805.40 1251
8806.28 1218
8807.17 1228
8808.06 1239
8808.94 1188
8809.83 1193
8810.71 1241
8811.60 1102
8812.49 1055
8813.37 1042
8814.26 1120
8815.14 1110
8816.03 1088
8816.92 1167
8817.80 1058
8818.69 1101
8819.58 1084
8820.46 1115
8821.35 1090
8822.24 1110
8823.12 1163
8824.01 1161
8824.90 1166
8825.78 1172
8826.67 1126
8827.56 1134
8828.44 1134
8829.33 1142
8830.22 1158
8831.10 1134
8831.99 1038
8832.88 1049
8833.77 1063
8834.65 998
8835.54 1074
8836.43 1057
8837.31 1124
8838.20 1097
8839.09 1002
8839.98 995
8840.86 1067
8841.75 1127
8842.64 1086
8843.53 1110
8844.41 1120
8845.30 1041
8846.19 1136
8847.08 1072
8847.97 1128
8848.85 1096
8849.74 1128
8850.63 1078
8851.52 1088
8852.41 972
8853.29 968
8854.18 1003
8855.07 991
8855.96 934
8856.85 929
8857.74 900
8858.62 886
8859.51 1009
8860.40 946
8861.29 916
8862.18 984
8863.07 952
8863.95 943
8864.84 965
8865.73 965
8866.62 919
8867.51 930
8868.40 878
8869.29 898
8870.18 903
8871.07 886
8871.95 975
8872.84 918
8873.73 860
8874.62 870
8875.51 852
8876.40 831
8877.29 907
8878.18 805
8879.07 846
8879.96 811
8880.85 879
8881.74 783
8882.63 854
8883.52 838
8884.41 732
8885.30 770
8886.19 846
8887.08 804
8887.97 757
8888.86 835
8889.75 793
8890.64 800
8891.53 796
8892.42 858
8893.31 819
8894.20 786
8895.09 792
8895.98 772
8896.87 799
8897.76 833
8898.65 837
8899.54 836
8900.43 784
8901.32 762
8902.21 787
8903.10 798
8903.99 763
8904.88 771
8905.77 723
8906.66 818
8907.55 774
8908.45 744
8909.34 795
8910.23 840
8911.12 771
8912.01 812
8912.90 714
8913.79 738
8914.68 776
8915.57 654
8916.47 700
8917.36 778
8918.25 778
8919.14 755
8920.03 731
8920.92 735
8921.81 764
8922.71 727
8923.60 778
8924.49 754
8925.38 787
8926.27 740
8927.16 723
8928.06 653
8928.95 690
8929.84 664
8930.73 738
8931.62 776
8932.52 729
8933.41 671
8934.30 698
8935.19 701
8936.09 692
8936.98 630
8937.87 655
8938.76 676
8939.65 661
8940.55 679
8941.44 679
8942.33 691
8943.23 714
8944.12 665
8945.01 718
8945.90 697
8946.80 764
8947.69 684
8948.58 690
8949.47 679
8950.37 630
8951.26 711
8952.15 646
8953.05 675
8953.94 644
8954.83 660
8955.73 623
8956.62 672
8957.51 619
8958.41 681
8959.30 686
8960.19 690
8961.09 658
8961.98 688
8962.87 703
8963.77 654
8964.66 673
8965.56 655
8966.45 745
8967.34 741
8968.24 726
8969.13 732
8970.03 734
8970.92 783
8971.81 768
8972.71 742
8973.60 722
8974.50 720
8975.39 710
8976.28 697
8977.18 745
8978.07 863
8978.97 784
8979.86 710
8980.76 725
8981.65 719
8982.55 701
8983.44 708
8984.33 736
8985.23 681
8986.12 687
8987.02 682
8987.91 682
8988.81 652
8989.70 699
8990.60 676
8991.49 668
8992.39 661
8993.28 651
8994.18 645
8995.07 678
8995.97 638
8996.87 668
8997.76 699
8998.66 728
8999.55 700
9000.45 651
9001.34 702
9002.24 665
9003.13 658
9004.03 727
9004.93 696
9005.82 644
9006.72 677
9007.61 632
9008.51 619
9009.40 576
9010.30 572
9011.20 598
9012.09 670
9012.99 622
9013.88 605
9014.78 696
9015.68 619
9016.57 725
9017.47 670
9018.37 632
9019.26 686
9020.16 657
9021.06 643
9021.95 670
9022.85 720
9023.75 643
9024.64 662
9025.54 669
9026.44 708
9027.33 667
9028.23 638
9029.13 675
9030.02 697
9030.92 630
9031.82 732
9032.71 727
9033.61 605
9034.51 677
9035.41 782
9036.30 691
9037.20 695
9038.10 666
9039.00 670
9039.89 695
9040.79 619
9041.69 681
9042.59 702
9043.48 657
9044.38 682
9045.28 650
9046.18 736
9047.07 690
9047.97 614
9048.87 663
9049.77 713
9050.67 645
9051.56 691
9052.46 704
9053.36 615
9054.26 569
9055.16 638
9056.06 667
9056.95 644
9057.85 660
9058.75 652
9059.65 639
9060.55 644
9061.45 582
9062.34 658
9063.24 727
9064.14 696
9065.04 709
9065.94 656
9066.84 700
9067.74 728
9068.64 692
9069.53 727
9070.43 630
9071.33 594
9072.23 701
9073.13 661
9074.03 624
9074.93 724
9075.83 703
9076.73 697
9077.63 654
9078.53 707
9079.43 671
9080.33 714
9081.23 736
9082.12 679
9083.02 682
9083.92 696
9084.82 695
9085.72 734
9086.62 754
9087.52 696
9088.42 727
9089.32 715
9090.22 658
9091.12 720
9092.02 710
9092.92 786
9093.82 793
9094.72 714
9095.62 753
9096.52 696
9097.42 662
9098.32 720
9099.22 730
9100.13 701
9101.03 663
9101.93 713
9102.83 693
9103.73 670
9104.63 640
9105.53 629
9106.43 650
9107.33 670
9108.23 698
9109.13 629
9110.03 621
9110.93 662
9111.84 696
9112.74 681
9113.64 642
9114.54 675
9115.44 685
9116.34 644
9117.24 671
9118.14 673
9119.05 586
9119.95 603
9120.85 638
9121.75 627
9122.65 585
9123.55 597
9124.45 646
9125.36 621
9126.26 622
9127.16 613
9128.06 671
9128.96 659
9129.87 606
9130.77 620
9131.67 630
9132.57 646
9133.47 654
9134.38 672
9135.28 628
9136.18 603
9137.08 627
9137.98 601
9138.89 596
9139.79 599
9140.69 555
9141.59 623
9142.50 593
9143.40 591
9144.30 599
9145.21 610
9146.11 625
9147.01 569
9147.91 579
9148.82 594
9149.72 572
9150.62 624
9151.53 655
9152.43 640
9153.33 598
9154.23 590
9155.14 580
9156.04 613
9156.94 572
9157.85 593
9158.75 574
9159.65 594
9160.56 584
9161.46 621
9162.36 604
9163.27 584
9164.17 625
9165.08 616
9165.98 604
9166.88 672
9167.79 651
9168.69 605
9169.59 638
9170.50 598
9171.40 599
9172.31 631
9173.21 576
9174.11 617
9175.02 550
9175.92 650
9176.83 647
9177.73 626
9178.64 635
9179.54 636
9180.44 610
9181.35 574
9182.25 585
9183.16 574
9184.06 636
9184.97 674
9185.87 695
9186.78 556
9187.68 621
9188.59 619
9189.49 604
9190.40 590
9191.30 614
9192.21 696
9193.11 709
9194.02 651
9194.92 641
9195.83 673
9196.73 676
9197.64 677
9198.54 641
9199.45 638
9200.35 601
9201.26 696
9202.16 747
9203.07 724
9203.98 702
9204.88 708
9205.79 689
9206.69 691
9207.60 623
9208.50 641
9209.41 563
9210.32 608
9211.22 625
9212.13 582
9213.03 609
9213.94 560
9214.85 568
9215.75 550
9216.66 575
9217.57 542
9218.47 662
9219.38 692
9220.28 647
9221.19 688
9222.10 628
9223.00 580
9223.91 673
9224.82 630
9225.72 597
9226.63 612
9227.54 600
9228.44 620
9229.35 582
9230.26 564
9231.16 561
9232.07 596
9232.98 641
9233.89 597
9234.79 590
9235.70 544
9236.61 602
9237.51 586
9238.42 601
9239.33 603
9240.24 658
9241.14 618
9242.05 551
9242.96 524
9243.87 573
9244.77 579
9245.68 648
9246.59 625
9247.50 594
9248.40 679
9249.31 603
9250.22 588
9251.13 597
9252.04 569
9252.94 627
9253.85 531
9254.76 547
9255.67 531
9256.58 607
9257.48 594
9258.39 566
9259.30 634
9260.21 588
9261.12 599
9262.03 542
9262.94 557
9263.84 522
9264.75 558
9265.66 653
9266.57 607
9267.48 594
9268.39 592
9269.30 631
9270.20 651
9271.11 609
9272.02 641
9272.93 552
9273.84 551
9274.75 564
9275.66 566
9276.57 614
9277.48 608
9278.39 598
9279.30 586
9280.21 629
9281.11 536
9282.02 521
9282.93 565
9283.84 544
9284.75 610
9285.66 635
9286.57 574
9287.48 629
9288.39 607
9289.30 580
9290.21 596
9291.12 619
9292.03 633
9292.94 643
9293.85 550
9294.76 582
9295.67 583
9296.58 618
9297.49 606
9298.40 626
9299.31 612
9300.22 598
9301.13 646
9302.04 592
9302.95 579
9303.86 612
9304.77 629
9305.69 725
9306.60 721
9307.51 597
9308.42 614
9309.33 682
9310.24 763
9311.15 767
9312.06 658
9312.97 735
9313.88 704
9314.79 663
9315.70 656
9316.62 648
9317.53 651
9318.44 702
9319.35 600
9320.26 622
9321.17 663
9322.08 645
9322.99 608
9323.91 621
9324.82 595
9325.73 607
9326.64 641
9327.55 674
9328.46 584
9329.38 565
9330.29 599
9331.20 598
9332.11 614
9333.02 631
9333.94 645
9334.85 500
9335.76 566
9336.67 522
9337.58 616
9338.50 648
9339.41 687
9340.32 663
9341.23 587
9342.15 573
9343.06 659
9343.97 706
9344.88 682
9345.80 644
9346.71 608
9347.62 605
9348.53 649
9349.45 605
9350.36 608
9351.27 598
9352.18 620
9353.10 660
9354.01 633
9354.92 656
9355.84 599
9356.75 594
9357.66 621
9358.58 617
9359.49 639
9360.40 611
9361.32 579
9362.23 601
9363.14 588
9364.06 600
9364.97 579
9365.88 600
9366.80 627
9367.71 572
9368.62 571
9369.54 608
9370.45 633
9371.37 649
9372.28 588
9373.19 645
9374.11 649
9375.02 583
9375.94 516
9376.85 585
9377.76 587
9378.68 750
9379.59 670
9380.51 673
9381.42 687
9382.33 680
9383.25 629
9384.16 592
9385.08 633
9385.99 654
9386.91 617
9387.82 684
9388.74 671
9389.65 646
9390.57 711
9391.48 694
9392.40 634
9393.31 638
9394.23 696
9395.14 777
9396.06 821
9396.97 773
9397.89 773
9398.80 785
9399.72 799
9400.63 778
9401.55 700
9402.46 714
9403.38 734
9404.29 652
9405.21 607
9406.12 640
9407.04 694
9407.95 717
9408.87 701
9409.79 653
9410.70 659
9411.62 689
9412.53 667
9413.45 703
9414.36 662
9415.28 652
9416.20 676
9417.11 624
9418.03 654
9418.95 629
9419.86 693
9420.78 745
9421.69 643
9422.61 619
9423.53 671
9424.44 619
9425.36 612
9426.28 594
9427.19 653
9428.11 690
9429.03 661
9429.94 601
9430.86 540
9431.78 631
9432.69 644
9433.61 646
9434.53 666
9435.44 599
9436.36 624
9437.28 700
9438.19 697
9439.11 646
9440.03 659
9440.95 666
9441.86 642
9442.78 639
9443.70 685
9444.62 673
9445.53 683
9446.45 648
9447.37 661
9448.29 616
9449.20 670
9450.12 659
9451.04 687
9451.96 784
9452.87 768
9453.79 869
9454.71 866
9455.63 944
9456.55 924
9457.46 838
9458.38 859
9459.30 845
9460.22 848
9461.14 765
9462.05 748
9462.97 728
9463.89 680
9464.81 663
9465.73 687
9466.65 643
9467.56 687
9468.48 651
9469.40 688
9470.32 713
9471.24 661
9472.16 663
9473.08 674
9473.99 665
9474.91 595
9475.83 584
9476.75 655
9477.67 573
9478.59 581
9479.51 603
9480.43 609
9481.35 656
9482.27 610
9483.19 653
9484.10 672
9485.02 676
9485.94 655
9486.86 667
9487.78 660
9488.70 689
9489.62 712
9490.54 668
9491.46 641
9492.38 672
9493.30 601
9494.22 646
9495.14 638
9496.06 604
9496.98 603
9497.90 607
9498.82 614
9499.74 599
9500.66 630
9501.58 665
9502.50 647
9503.42 574
9504.34 549
9505.26 613
9506.18 594
9507.10 649
9508.02 672
9508.94 637
9509.86 680
9510.78 525
9511.70 602
9512.63 603
9513.55 621
9514.47 577
9515.39 590
9516.31 635
9517.23 640
9518.15 661
9519.07 633
9519.99 681
9520.91 706
9521.83 662
9522.76 583
9523.68 628
9524.60 643
9525.52 663
9526.44 661
9527.36 681
9528.28 636
9529.21 606
9530.13 632
9531.05 666
9531.97 660
9532.89 666
9533.81 642
9534.74 693
9535.66 677
9536.58 714
9537.50 711
9538.42 716
9539.35 677
9540.27 678
9541.19 626
9542.11 675
9543.03 659
9543.96 657
9544.88 690
9545.80 739
9546.72 719
9547.64 654
9548.57 685
9549.49 687
9550.41 688
9551.33 678
9552.26 719
9553.18 621
9554.10 643
9555.03 599
9555.95 662
9556.87 665
9557.79 682
9558.72 705
9559.64 678
9560.56 600
9561.49 596
9562.41 730
9563.33 703
9564.26 652
9565.18 680
9566.10 669
9567.03 671
9567.95 677
9568.87 632
9569.80 692
9570.72 725
9571.64 694
9572.57 633
9573.49 689
9574.41 648
9575.34 639
9576.26 656
9577.18 700
9578.11 703
9579.03 643
9579.96 634
9580.88 639
9581.80 673
9582.73 693
9583.65 720
9584.58 704
9585.50 630
9586.43 663
9587.35 662
9588.27 728
9589.20 680
9590.12 637
9591.05 636
9591.97 660
9592.90 705
9593.82 641
9594.75 657
9595.67 673
9596.60 664
9597.52 683
9598.45 706
9599.37 705
9600.29 704
9601.22 713
9602.14 668
9603.07 738
9604.00 693
9604.92 745
9605.85 724
9606.77 744
9607.70 826
9608.62 746
9609.55 782
9610.47 781
9611.40 791
9612.32 851
9613.25 752
9614.17 675
9615.10 761
9616.03 719
9616.95 793
9617.88 783
9618.80 765
9619.73 784
9620.65 821
9621.58 781
9622.51 849
9623.43 778
9624.36 824
9625.29 869
9626.21 769
9627.14 767
9628.06 764
9628.99 772
9629.92 829
9630.84 864
9631.77 842
9632.70 808
9633.62 895
9634.55 879
9635.48 930
9636.40 980
9637.33 958
9638.26 963
9639.18 1068
9640.11 982
9641.04 1003
9641.96 1078
9642.89 1001
9643.82 1051
9644.74 1022
9645.67 969
9646.60 1029
9647.53 1003
9648.45 1016
9649.38 1178
9650.31 1069
9651.24 1025
9652.16 1134
9653.09 1123
9654.02 1136
9654.95 1118
9655.87 1151
9656.80 1075
9657.73 1082
9658.66 1035
9659.58 959
9660.51 1049
9661.44 1070
9662.37 1072
9663.30 1016
9664.22 1029
9665.15 1034
9666.08 1077
9667.01 1100
9667.94 1099
9668.86 1094
9669.79 1125
9670.72 1166
9671.65 1196
9672.58 1144
9673.51 1144
9674.43 1179
9675.36 1123
9676.29 1215
9677.22 1164
9678.15 1065
9679.08 1129
9680.01 1151
9680.94 1150
9681.86 1143
9682.79 1181
9683.72 1233
9684.65 1288
9685.58 1231
9686.51 1218
9687.44 1236
9688.37 1214
9689.30 1189
9690.23 1204
9691.16 1238
9692.08 1235
9693.01 1285
9693.94 1252
9694.87 1241
9695.80 1202
9696.73 1269
9697.66 1248
9698.59 1318
9699.52 1308
9700.45 1428
9701.38 1457
9702.31 1498
9703.24 1414
9704.17 1382
9705.10 1376
9706.03 1392
9706.96 1353
9707.89 1434
9708.82 1342
9709.75 1258
9710.68 1343
9711.61 1399
9712.54 1363
9713.47 1381
9714.40 1460
9715.33 1474
9716.26 1425
9717.19 1474
9718.12 1566
9719.06 1495
9719.99 1473
9720.92 1333
9721.85 1349
9722.78 1444
9723.71 1312
9724.64 1311
9725.57 1290
9726.50 1367
9727.43 1334
9728.36 1333
9729.30 1244
9730.23 1259
9731.16 1311
9732.09 1372
9733.02 1320
9733.95 1475
9734.88 1363
9735.81 1348
9736.75 1268
9737.68 1398
9738.61 1225
9739.54 1220
9740.47 1304
9741.40 1396
9742.34 1268
9743.27 1291
9744.20 1178
9745.13 1274
9746.06 1254
9747.00 1263
9747.93 1315
9748.86 1344
9749.79 1277
9750.72 1306
9751.66 1272
9752.59 1294
9753.52 1250
9754.45 1252
9755.39 1315
9756.32 1264
9757.25 1234
9758.18 1292
9759.12 1339
9760.05 1306
9760.98 1348
9761.91 1311
9762.85 1300
9763.78 1400
9764.71 1385
9765.64 1404
9766.58 1345
9767.51 1376
9768.44 1383
9769.38 1361
9770.31 1411
9771.24 1370
9772.18 1414
9773.11 1476
9774.04 1338
9774.98 1322
9775.91 1393
9776.84 1315
9777.78 1344
9778.71 1417
9779.64 1484
9780.58 1494
9781.51 1576
9782.44 1650
9783.38 1718
9784.31 1762
9785.25 1843
9786.18 1836
9787.11 1922
9788.05 1984
9788.98 1838
9789.92 1624
9790.85 1606
9791.78 1567
9792.72 1524
9793.65 1474
9794.59 1513
9795.52 1569
9796.46 1527
9797.39 1631
9798.32 1816
9799.26 1877
9800.19 1982
9801.13 2055
9802.06 2040
9803.00 1910
9803.93 1769
9804.87 1768
9805.80 1578
9806.74 1490
9807.67 1385
9808.61 1323
9809.54 1342
9810.48 1337
9811.41 1276
9812.35 1315
9813.28 1357
9814.22 1341
9815.15 1357
9816.09 1327
9817.02 1407
9817.96 1329
9818.89 1338
9819.83 1391
9820.76 1257
9821.70 1187
9822.64 1189
9823.57 1171
9824.51 1220
9825.44 1188
9826.38 1065
9827.31 1087
9828.25 1044
9829.19 1144
9830.12 1111
9831.06 1135
9831.99 1146
9832.93 1236
9833.87 1218
9834.80 1152
9835.74 1083
9836.68 1160
9837.61 1165
9838.55 1156
9839.48 1163
9840.42 1114
9841.36 1079
9842.29 1123
9843.23 1092
9844.17 1112
9845.10 1149
9846.04 1162
9846.98 1054
9847.91 1068
9848.85 1119
9849.79 1073
9850.72 1027
9851.66 1037
9852.60 1120
9853.54 1101
9854.47 1105
9855.41 1075
9856.35 1093
9857.28 1159
9858.22 1056
9859.16 1020
9860.10 1145
9861.03 1112
9861.97 1077
9862.91 1084
9863.85 1137
9864.78 1088
9865.72 1012
9866.66 1030
9867.60 1031
9868.54 1028
9869.47 1067
9870.41 1087
9871.35 1125
9872.29 1095
9873.22 1057
9874.16 1068
9875.10 1052
9876.04 1096
9876.98 1023
9877.92 1098
9878.85 1034
9879.79 1004
9880.73 1096
9881.67 1069
9882.61 1059
9883.55 1066
9884.48 1058
9885.42 1051
9886.36 1130
9887.30 1098
9888.24 1066
9889.18 981
9890.12 990
9891.06 1103
9891.99 1016
9892.93 987
9893.87 951
9894.81 1014
9895.75 1056
9896.69 1102
9897.63 1036
9898.57 1009
9899.51 998
9900.45 1039
9901.39 1051
9902.33 1008
9903.27 958
9904.20 989
9905.14 1003
9906.08 1015
9907.02 1004
9907.96 1017
9908.90 1023
9909.84 1037
9910.78 1057
9911.72 1060
9912.66 1026
9913.60 1106
9914.54 1038
9915.48 999
9916.42 1014
9917.36 1002
9918.30 1037
9919.24 1024
9920.18 1020
9921.12 1083
9922.06 976
9923.00 1074
9923.94 1173
9924.88 1240
9925.83 1372
9926.77 1521
9927.71 1636
9928.65 1738
9929.59 1687
9930.53 1667
9931.47 1593
9932.41 1531
9933.35 1531
9934.29 1406
9935.23 1265
9936.17 1221
9937.12 1101
9938.06 1093
9939.00 1062
9939.94 1053
9940.88 1056
9941.82 1049
9942.76 1062
9943.70 1108
9944.65 1100
9945.59 1107
9946.53 1112
9947.47 1039
9948.41 1064
9949.35 1137
9950.29 1092
9951.24 986
9952.18 937
9953.12 927
9954.06 985
9955.00 945
9955.95 944
9956.89 980
9957.83 921
9958.77 939
9959.71 969
9960.66 885
9961.60 947
9962.54 976
9963.48 991
9964.43 904
9965.37 947
9966.31 972
9967.25 929
9968.20 909
9969.14 926
9970.08 922
9971.02 964
9971.97 824
9972.91 864
9973.85 947
9974.79 928
9975.74 987
9976.68 937
9977.62 898
9978.57 883
9979.51 894
9980.45 885
9981.40 826
9982.34 816
9983.28 838
9984.23 826
9985.17 793
9986.11 793
9987.06 723
9988.00 856
9988.94 817
9989.89 822
9990.83 801
9991.77 804
9992.72 780
9993.66 785
9994.60 750
9995.55 770
9996.49 785
9997.44 794
9998.38 745
9999.32 749
10000.27 777
10001.21 849
10002.16 848
10003.10 802
10004.04 816
10004.99 830
10005.93 696
10006.88 756
10007.82 788
10008.77 768
10009.71 744
10010.66 817
10011.60 817
10012.54 837
10013.49 820
10014.43 840
10015.38 808
10016.32 803
10017.27 788
10018.21 776
10019.16 744
10020.10 739
10021.05 721
10021.99 748
10022.94 717
10023.88 742
10024.83 705
10025.77 759
10026.72 809
10027.67 776
10028.61 751
10029.56 696
10030.50 712
10031.45 765
10032.39 794
10033.34 755
10034.28 731
10035.23 696
10036.18 746
10037.12 728
10038.07 684
10039.01 717
10039.96 729
10040.90 686
10041.85 687
10042.80 709
10043.74 731
10044.69 682
10045.64 676
10046.58 654
10047.53 687
10048.47 720
10049.42 746
10050.37 686
10051.31 710
10052.26 699
10053.21 698
10054.15 709
10055.10 717
10056.05 674
10056.99 664
10057.94 719
10058.89 678
10059.83 751
10060.78 773
10061.73 744
10062.67 726
10063.62 751
10064.57 791
10065.52 754
10066.46 709
10067.41 680
10068.36 730
10069.30 684
10070.25 765
10071.20 731
10072.15 663
10073.09 705
10074.04 656
10074.99 727
10075.94 779
10076.88 692
10077.83 688
10078.78 704
10079.73 664
10080.68 722
10081.62 686
10082.57 725
10083.52 653
10084.47 694
10085.42 634
10086.36 699
10087.31 684
10088.26 718
10089.21 658
10090.16 663
10091.11 667
10092.05 726
10093.00 684
10093.95 686
10094.90 620
10095.85 705
10096.80 713
10097.75 680
10098.69 682
10099.64 707
10100.59 724
10101.54 671
10102.49 700
10103.44 689
10104.39 654
10105.34 689
10106.28 690
10107.23 689
10108.18 640
10109.13 681
10110.08 678
10111.03 655
10111.98 720
10112.93 732
10113.88 688
10114.83 608
10115.78 697
10116.73 697
10117.68 707
10118.63 634
10119.58 646
10120.53 712
10121.48 731
10122.43 727
10123.38 701
10124.33 663
10125.28 627
10126.23 612
10127.18 684
10128.13 694
10129.08 661
10130.03 684
10130.98 678
10131.93 680
10132.88 715
10133.83 739
10134.78 735
10135.73 740
10136.68 673
10137.63 660
10138.58 642
10139.53 769
10140.48 750
10141.43 721
10142.38 689
10143.33 633
10144.28 711
10145.23 739
10146.19 603
10147.14 655
10148.09 701
10149.04 684
10149.99 715
10150.94 704
10151.89 714
10152.84 729
10153.79 729
10154.75 690
10155.70 726
10156.65 701
10157.60 706
10158.55 714
10159.50 807
10160.46 707
10161.41 711
10162.36 793
10163.31 797
10164.26 834
10165.21 748
10166.17 743
10167.12 768
10168.07 836
10169.02 848
10169.97 833
10170.93 787
10171.88 832
10172.83 832
10173.78 836
10174.73 825
10175.69 841
10176.64 902
10177.59 891
10178.54 961
10179.50 875
10180.45 872
10181.40 970
10182.35 947
10183.31 968
10184.26 921
10185.21 975
10186.17 1002
10187.12 976
10188.07 983
10189.02 911
10189.98 967
10190.93 1065
10191.88 1044
10192.84 1080
10193.79 1111
10194.74 1111
10195.70 1073
10196.65 1117
10197.60 1137
10198.56 1088
10199.51 1117
10200.46 946
10201.42 985
10202.37 1045
10203.32 1110
10204.28 1092
10205.23 1206
10206.18 1202
10207.14 1284
10208.09 1321
10209.05 1310
10210.00 1233
10210.95 1270
10211.91 1352
10212.86 1273
10213.82 1209
10214.77 1196
10215.72 1154
10216.68 1098
10217.63 1046
10218.59 987
10219.54 997
10220.50 1055
10221.45 1033
10222.41 1041
10223.36 1051
10224.31 978
10225.27 1026
10226.22 1039
10227.18 1065
10228.13 996
10229.09 1041
10230.04 1019
10231.00 953
10231.95 984
10232.91 951
10233.86 998
10234.82 1084
10235.77 1078
10236.73 1062
10237.68 1148
10238.64 1139
10239.59 1122
10240.55 1033
10241.50 1030
10242.46 1021
10243.42 988
10244.37 952
10245.33 974
10246.28 895
10247.24 982
10248.19 892
10249.15 871
10250.11 886
10251.06 934
10252.02 928
10252.97 896
10253.93 847
10254.89 1016
10255.84 949
10256.80 935
10257.75 916
10258.71 846
10259.67 905
10260.62 802
10261.58 843
10262.54 812
10263.49 779
10264.45 785
10265.40 787
10266.36 719
10267.32 761
10268.27 759
10269.23 764
10270.19 753
10271.14 740
10272.10 779
10273.06 739
10274.02 711
10274.97 761
10275.93 747
10276.89 795
10277.84 741
10278.80 737
10279.76 772
10280.71 733
10281.67 737
10282.63 721
10283.59 734
10284.54 698
10285.50 715
10286.46 760
10287.42 719
10288.37 723
10289.33 761
10290.29 750
10291.25 780
10292.21 776
10293.16 779
10294.12 794
10295.08 728
10296.04 733
10296.99 707
10297.95 687
10298.91 668
10299.87 689
10300.83 720
10301.79 686
10302.74 647
10303.70 663
10304.66 720
10305.62 674
10306.58 777
10307.54 720
10308.49 672
10309.45 685
10310.41 626
10311.37 640
10312.33 699
10313.29 733
10314.25 668
10315.21 660
10316.16 617
10317.12 662
10318.08 703
10319.04 705
10320.00 654
10320.96 691
10321.92 660
10322.88 714
10323.84 669
10324.80 608
10325.76 576
10326.71 583
10327.67 613
10328.63 697
10329.59 660
10330.55 642
10331.51 687
10332.47 656
10333.43 681
10334.39 662
10335.35 638
10336.31 621
10337.27 620
10338.23 664
10339.19 693
10340.15 592
10341.11 684
10342.07 610
10343.03 655
10343.99 640
10344.95 611
10345.91 613
10346.87 593
10347.83 637
10348.79 622
10349.75 644
10350.71 601
10351.67 593
10352.63 623
10353.60 645
10354.56 599
10355.52 565
10356.48 613
10357.44 651
10358.40 623
10359.36 625
10360.32 636
10361.28 634
10362.24 610
10363.20 587
10364.17 558
10365.13 618
10366.09 528
10367.05 553
10368.01 613
10368.97 594
10369.93 591
10370.89 636
10371.86 669
10372.82 657
10373.78 619
10374.74 612
10375.70 610
10376.66 577
10377.63 509
10378.59 635
10379.55 612
10380.51 599
10381.47 567
10382.44 576
10383.40 655
10384.36 579
10385.32 636
10386.28 683
10387.25 609
10388.21 538
10389.17 546
10390.13 641
10391.10 628
10392.06 587
10393.02 573
10393.98 588
10394.94 616
10395.91 660
10396.87 608
10397.83 572
10398.80 606
10399.76 622
10400.72 597
10401.68 595
10402.65 625
10403.61 660
10404.57 630
10405.54 605
10406.50 556
10407.46 632
10408.43 606
10409.39 642
10410.35 613
10411.32 654
10412.28 656
10413.24 638
10414.21 639
10415.17 667
10416.13 702
10417.10 728
10418.06 820
10419.02 844
10419.99 869
10420.95 907
10421.91 947
10422.88 901
10423.84 902
10424.81 928
10425.77 805
10426.73 738
10427.70 690
10428.66 704
10429.63 675
10430.59 668
10431.56 593
10432.52 609
10433.48 613
10434.45 567
10435.41 516
10436.38 556
10437.34 584
10438.31 600
10439.27 561
10440.24 567
10441.20 558
10442.16 567
10443.13 550
10444.09 531
10445.06 518
10446.02 510
10446.99 564
10447.95 577
10448.92 538
10449.88 579
10450.85 522
10451.81 565
10452.78 581
10453.75 575
10454.71 553
10455.68 517
10456.64 509
10457.61 543
10458.57 487
10459.54 524
10460.50 565
10461.47 594
10462.43 584
10463.40 520
10464.37 475
10465.33 558
10466.30 585
10467.26 578
10468.23 511
10469.20 503
10470.16 484
10471.13 488
10472.09 511
10473.06 502
10474.03 495
10474.99 517
10475.96 528
10476.93 474
10477.89 436
10478.86 493
10479.82 522
10480.79 512
10481.76 521
10482.72 488
10483.69 483
10484.66 475
10485.62 510
10486.59 492
10487.56 494
10488.52 555
10489.49 556
10490.46 584
10491.43 523
10492.39 529
10493.36 538
10494.33 553
10495.29 550
10496.26 498
10497.23 577
10498.20 572
10499.16 524
10500.13 517
10501.10 561
10502.07 532
10503.03 532
10504.00 535
10504.97 532
10505.94 524
10506.90 495
10507.87 549
10508.84 524
10509.81 508
10510.78 558
10511.74 541
10512.71 520
10513.68 522
10514.65 553
10515.62 571
10516.58 580
10517.55 566
10518.52 500
10519.49 553
10520.46 543
10521.43 526
10522.39 477
10523.36 508
10524.33 594
10525.30 546
10526.27 547
10527.24 571
10528.21 590
10529.17 561
10530.14 551
10531.11 490
10532.08 521
10533.05 506
10534.02 490
10534.99 546
10535.96 500
10536.93 495
10537.90 516
10538.86 519
10539.83 562
10540.80 575
10541.77 564
10542.74 520
10543.71 505
10544.68 587
10545.65 536
10546.62 567
10547.59 563
10548.56 600
10549.53 536
10550.50 475
10551.47 549
10552.44 555
10553.41 544
10554.38 535
10555.35 556
10556.32 544
10557.29 556
10558.26 608
10559.23 655
10560.20 647
10561.17 692
10562.14 731
10563.11 651
10564.08 686
10565.05 670
10566.02 674
10566.99 665
10567.96 680
10568.93 642
10569.90 606
10570.87 567
10571.84 579
10572.82 613
10573.79 578
10574.76 535
10575.73 553
10576.70 563
10577.67 573
10578.64 545
10579.61 514
10580.58 560
10581.55 547
10582.53 529
10583.50 545
10584.47 544
10585.44 541
10586.41 579
10587.38 576
10588.35 515
10589.33 592
10590.30 588
10591.27 589
10592.24 588
10593.21 575
10594.18 618
10595.16 608
10596.13 629
10597.10 583
10598.07 637
10599.04 557
10600.01 553
10600.99 597
10601.96 595
10602.93 611
10603.90 593
10604.88 615
10605.85 588
10606.82 569
10607.79 576
10608.77 561
10609.74 567
10610.71 581
10611.68 579
10612.66 554
10613.63 598
10614.60 609
10615.57 565
10616.55 598
10617.52 540
10618.49 509
10619.46 607
10620.44 589
10621.41 638
10622.38 574
10623.36 567
10624.33 554
10625.30 575
10626.28 600
10627.25 587
10628.22 534
10629.20 543
10630.17 571
10631.14 585
10632.12 631
10633.09 593
10634.06 605
10635.04 630
10636.01 627
10636.99 628
10637.96 690
10638.93 739
10639.91 813
10640.88 803
10641.85 821
10642.83 839
10643.80 868
10644.78 790
10645.75 752
10646.72 651
10647.70 644
10648.67 680
10649.65 574
10650.62 611
10651.60 535
10652.57 592
10653.55 519
10654.52 579
10655.49 589
10656.47 559
10657.44 559
10658.42 582
10659.39 612
10660.37 611
10661.34 615
10662.32 569
10663.29 526
10664.27 530
10665.24 547
10666.22 545
10667.19 551
10668.17 553
10669.14 542
10670.12 530
10671.09 515
10672.07 575
10673.04 523
10674.02 532
10675.00 531
10675.97 540
10676.95 510
10677.92 525
10678.90 520
10679.87 539
10680.85 532
10681.82 544
10682.80 549
10683.78 495
10684.75 550
10685.73 516
10686.70 502
10687.68 536
10688.66 513
10689.63 509
10690.61 451
10691.58 517
10692.56 487
10693.54 532
10694.51 481
10695.49 492
10696.47 466
10697.44 456
10698.42 473
10699.40 457
10700.37 478
10701.35 502
10702.33 487
10703.30 478
10704.28 541
10705.26 536
10706.23 514
10707.21 486
10708.19 536
10709.16 502
10710.14 513
10711.12 526
10712.10 548
10713.07 538
10714.05 564
10715.03 613
10716.01 543
10716.98 500
10717.96 569
10718.94 506
10719.91 556
10720.89 500
10721.87 472
10722.85 506
10723.83 514
10724.80 474
10725.78 467
10726.76 451
10727.74 550
10728.71 523
10729.69 515
10730.67 458
10731.65 461
10732.63 398
10733.60 509
10734.58 499
10735.56 492
10736.54 449
10737.52 483
10738.50 490
10739.47 498
10740.45 480
10741.43 480
10742.41 519
10743.39 512
10744.37 479
10745.35 438
10746.32 439
10747.30 505
10748.28 501
10749.26 565
10750.24 495
10751.22 473
10752.20 493
10753.18 501
10754.16 512
10755.14 531
10756.11 474
10757.09 536
10758.07 501
10759.05 515
10760.03 482
10761.01 499
10761.99 522
10762.97 523
10763.95 488
10764.93 523
10765.91 524
10766.89 503
10767.87 487
10768.85 469
10769.83 424
10770.81 537
10771.79 466
10772.77 493
10773.75 491
10774.73 487
10775.71 518
10776.69 516
10777.67 510
10778.65 503
10779.63 512
10780.61 497
10781.59 505
10782.57 520
10783.55 520
10784.53 521
10785.51 505
10786.49 535
10787.47 487
10788.45 556
10789.43 514
10790.41 518
10791.39 502
10792.38 467
10793.36 493
10794.34 491
10795.32 506
10796.30 555
10797.28 538
10798.26 512
10799.24 527
10800.22 544
10801.21 486
10802.19 541
10803.17 554
10804.15 526
10805.13 508
10806.11 513
10807.09 557
10808.07 510
10809.06 543
10810.04 531
10811.02 548
10812.00 560
10812.98 568
10813.97 601
10814.95 518
10815.93 518
10816.91 560
10817.89 571
10818.87 597
10819.86 551
10820.84 516
10821.82 505
10822.80 488
10823.79 566
10824.77 533
10825.75 518
10826.73 532
10827.72 541
10828.70 521
10829.68 576
10830.66 529
10831.65 502
10832.63 557
10833.61 577
10834.59 535
10835.58 542
10836.56 582
10837.54 599
10838.52 552
10839.51 577
10840.49 574
10841.47 552
10842.46 566
10843.44 551
10844.42 552
10845.41 591
10846.39 566
10847.37 565
10848.36 571
10849.34 574
10850.32 595
10851.31 612
10852.29 586
10853.27 555
10854.26 590
10855.24 641
10856.23 687
10857.21 628
10858.19 592
10859.18 583
10860.16 636
10861.14 548
10862.13 621
10863.11 652
10864.10 614
10865.08 666
10866.07 640
10867.05 630
10868.03 593
10869.02 650
10870.00 654
10870.99 642
10871.97 689
10872.96 693
10873.94 642
10874.92 647
10875.91 753
10876.89 751
10877.88 711
10878.86 698
10879.85 711
10880.83 704
10881.82 701
10882.80 721
10883.79 590
10884.77 681
10885.76 768
10886.74 737
10887.73 749
10888.71 728
10889.70 740
10890.68 751
10891.67 752
10892.65 752
10893.64 769
10894.63 748
10895.61 758
10896.60 775
10897.58 783
10898.57 691
10899.55 731
10900.54 803
10901.53 873
10902.51 855
10903.50 873
10904.48 883
10905.47 853
10906.46 858
10907.44 931
10908.43 946
10909.41 869
10910.40 929
10911.39 947
10912.37 882
10913.36 938
10914.34 945
10915.33 986
10916.32 932
10917.30 897
10918.29 918
10919.28 951
10920.26 990
10921.25 974
10922.24 972
10923.22 910
10924.21 956
10925.20 989
10926.18 1032
10927.17 1079
10928.16 960
10929.15 1003
10930.13 1043
10931.12 1090
10932.11 1143
10933.09 1105
10934.08 1020
10935.07 1055
10936.06 1036
10937.04 1058
10938.03 1170
10939.02 1154
10940.01 1121
10940.99 1191
10941.98 1190
10942.97 1171
10943.96 1263
10944.94 1217
10945.93 1211
10946.92 1215
10947.91 1270
10948.90 1306
10949.88 1277
10950.87 1324
10951.86 1339
10952.85 1238
10953.84 1349
10954.82 1516
10955.81 1632
10956.80 1788
10957.79 1942
10958.78 2011
10959.77 1985
10960.75 2080
10961.74 2168
10962.73 2098
10963.72 2052
10964.71 1838
10965.70 1894
10966.69 1780
10967.68 1696
10968.66 1638
10969.65 1643
10970.64 1575
10971.63 1559
10972.62 1444
10973.61 1494
10974.60 1651
10975.59 1576
10976.58 1596
10977.57 1654
10978.55 1631
10979.54 1578
10980.53 1589
10981.52 1599
10982.51 1597
10983.50 1581
10984.49 1542
10985.48 1578
10986.47 1568
10987.46 1598
10988.45 1647
10989.44 1577
10990.43 1644
10991.42 1669
10992.41 1676
10993.40 1720
10994.39 1823
10995.38 1967
10996.37 2109
10997.36 2327
10998.35 2554
10999.34 2634
11000.33 2751
11001.32 3027
11002.31 3118
11003.30 2944
11004.29 2885
11005.28 2719
11006.27 2524
11007.26 2394
11008.25 2173
11009.24 2116
11010.24 1955
11011.23 1833
11012.22 1900
11013.21 1797
11014.20 1797
11015.19 1779
11016.18 1757
11017.17 1747
11018.16 1741
11019.15 1743
11020.14 1715
11021.14 1638
11022.13 1587
11023.12 1500
11024.11 1420
11025.10 1543
11026.09 1353
11027.08 1354
11028.08 1313
11029.07 1330
11030.06 1298
11031.05 1256
11032.04 1225
11033.03 1195
11034.03 1217
11035.02 1252
11036.01 1184
11037.00 1149
11037.99 1182
11038.99 1185
11039.98 1098
11040.97 1118
11041.96 1148
11042.95 1121
11043.95 1091
11044.94 1061
11045.93 1031
11046.92 1082
11047.92 1080
11048.91 1030
11049.90 987
11050.89 1004
11051.89 979
11052.88 985
11053.87 1012
11054.86 1070
11055.86 955
11056.85 981
11057.84 968
11058.83 948
11059.83 964
11060.82 929
11061.81 924
11062.81 987
11063.80 901
11064.79 942
11065.79 975
11066.78 938
11067.77 920
11068.77 880
11069.76 958
11070.75 913
11071.75 923
11072.74 934
11073.73 882
11074.73 910
11075.72 941
11076.71 937
11077.71 940
11078.70 895
11079.70 871
11080.69 896
11081.68 891
11082.68 983
11083.67 911
11084.67 910
11085.66 938
11086.65 911
11087.65 907
11088.64 926
11089.64 921
11090.63 847
11091.63 887
11092.62 846
11093.61 823
11094.61 851
11095.60 862
11096.60 859
11097.59 895
11098.59 906
11099.58 899
11100.58 877
11101.57 886
11102.57 852
11103.56 867
11104.56 883
11105.55 942
11106.55 868
11107.54 853
11108.54 868
11109.53 860
11110.53 856
11111.52 800
11112.52 831
11113.51 857
11114.51 894
11115.50 876
11116.50 844
11117.49 807
11118.49 826
11119.49 868
11120.48 962
11121.48 896
11122.47 792
11123.47 895
11124.46 934
11125.46 917
11126.46 989
11127.45 1006
11128.45 1044
11129.44 1055
11130.44 980
11131.44 931
11132.43 888
11133.43 928
11134.43 866
11135.42 867
11136.42 831
11137.41 858
11138.41 829
11139.41 872
11140.40 877
11141.40 808
11142.40 880
11143.39 914
11144.39 878
11145.39 883
11146.38 898
11147.38 884
11148.38 842
11149.38 890
11150.37 886
11151.37 839
11152.37 843
11153.36 812
11154.36 788
11155.36 825
11156.36 798
11157.35 825
11158.35 820
11159.35 770
11160.34 768
11161.34 706
11162.34 727
11163.34 740
11164.33 750
11165.33 756
11166.33 736
11167.33 734
11168.33 721
11169.32 714
11170.32 726
11171.32 711
11172.32 725
11173.32 724
11174.31 678
11175.31 666
11176.31 734
11177.31 667
11178.31 689
11179.30 711
11180.30 674
11181.30 710
11182.30 693
11183.30 722
11184.30 749
11185.30 647
11186.29 693
11187.29 653
11188.29 747
11189.29 712
11190.29 742
11191.29 716
11192.29 695
11193.29 744
11194.28 722
11195.28 767
11196.28 771
11197.28 733
11198.28 714
11199.28 715
11200.28 694
11201.28 701
11202.28 655
11203.28 657
11204.28 693
11205.28 661
11206.28 694
11207.28 643
11208.28 655
11209.27 655
11210.27 685
11211.27 717
11212.27 631
11213.27 683
11214.27 693
11215.27 626
11216.27 686
11217.27 664
11218.27 627
11219.27 617
11220.27 699
11221.27 635
11222.27 589
11223.27 659
11224.27 670
11225.28 639
11226.28 614
11227.28 684
11228.28 666
11229.28 611
11230.28 596
11231.28 651
11232.28 600
11233.28 605
11234.28 635
11235.28 596
11236.28 592
11237.28 584
11238.28 627
11239.28 661
11240.29 600
11241.29 627
11242.29 597
11243.29 649
11244.29 596
11245.29 564
11246.29 619
11247.29 593
11248.30 629
11249.30 595
11250.30 622
11251.30 627
11252.30 602
11253.30 589
11254.31 551
11255.31 561
11256.31 616
11257.31 648
11258.31 619
11259.31 639
11260.32 611
11261.32 655
11262.32 652
11263.32 637
11264.32 538
11265.33 592
11266.33 632
11267.33 596
11268.33 622
11269.34 594
11270.34 656
11271.34 613
11272.34 630
11273.35 650
11274.35 647
11275.35 641
11276.35 675
11277.36 674
11278.36 722
11279.36 691
11280.36 710
11281.37 721
11282.37 753
11283.37 722
11284.38 723
11285.38 690
11286.38 665
11287.38 635
11288.39 598
11289.39 664
11290.39 578
11291.40 605
11292.40 622
11293.40 670
11294.41 653
11295.41 608
11296.41 617
11297.42 589
11298.42 578
11299.43 594
11300.43 570
11301.43 573
11302.44 628
11303.44 584
11304.44 579
11305.45 648
11306.45 645
11307.46 602
11308.46 674
11309.47 588
11310.47 667
11311.47 602
11312.48 629
11313.48 621
11314.49 561
11315.49 645
11316.50 609
11317.50 615
11318.50 611
11319.51 641
11320.51 578
11321.52 566
11322.52 594
11323.53 650
11324.53 686
11325.54 678
11326.54 640
11327.55 647
11328.55 555
11329.56 573
11330.56 579
11331.57 670
11332.57 620
11333.58 555
11334.58 570
11335.59 595
11336.59 598
11337.60 662
11338.60 699
11339.61 637
11340.61 660
11341.62 699
11342.63 673
11343.63 740
11344.64 759
11345.64 753
11346.65 745
11347.65 644
11348.66 672
11349.67 669
11350.67 626
11351.68 601
11352.68 653
11353.69 608
11354.70 593
11355.70 585
11356.71 610
11357.72 641
11358.72 621
11359.73 639
11360.73 599
11361.74 596
11362.75 600
11363.75 581
11364.76 608
11365.77 596
11366.77 608
11367.78 620
11368.79 517
11369.79 581
11370.80 588
11371.81 581
11372.81 514
11373.82 530
11374.83 583
11375.84 615
11376.84 548
11377.85 603
11378.86 532
11379.86 568
11380.87 562
11381.88 564
11382.89 556
11383.89 581
11384.90 538
11385.91 500
11386.92 513
11387.92 533
11388.93 499
11389.94 562
11390.95 541
11391.95 544
11392.96 495
11393.97 506
11394.98 488
11395.99 525
11396.99 538
11398.00 552
11399.01 539
11400.02 537
11401.03 477
11402.03 561
11403.04 529
11404.05 565
11405.06 506
11406.07 527
11407.08 483
11408.09 516
11409.09 471
11410.10 523
11411.11 561
11412.12 512
11413.13 481
11414.14 507
11415.15 544
11416.15 541
11417.16 485
11418.17 518
11419.18 527
11420.19 510
11421.20 469
11422.21 520
11423.22 504
11424.23 494
11425.24 512
11426.25 534
11427.26 521
11428.26 531
11429.27 500
11430.28 487
11431.29 524
11432.30 513
11433.31 478
11434.32 478
11435.33 492
11436.34 553
11437.35 551
11438.36 533
11439.37 497
11440.38 444
11441.39 488
11442.40 518
11443.41 548
11444.42 495
11445.43 505
11446.44 474
11447.45 479
11448.46 515
11449.47 485
11450.48 476
11451.49 459
11452.50 428
11453.51 523
11454.52 468
11455.53 460
11456.55 458
11457.56 471
11458.57 497
11459.58 499
11460.59 449
11461.60 472
11462.61 475
11463.62 441
11464.63 435
11465.64 430
11466.65 427
11467.67 519
11468.68 472
11469.69 525
11470.70 457
11471.71 439
11472.72 449
11473.73 468
11474.74 481
11475.76 451
11476.77 500
11477.78 465
11478.79 464
11479.80 499
11480.81 454
11481.83 483
11482.84 445
11483.85 472
11484.86 442
11485.87 412
11486.89 410
11487.90 425
11488.91 448
11489.92 438
11490.93 449
11491.95 448
11492.96 429
11493.97 470
11494.98 459
11496.00 491
11497.01 424
11498.02 443
11499.03 446
11500.05 406
11501.06 453
11502.07 406
11503.08 417
11504.10 390
11505.11 450
11506.12 431
11507.13 436
11508.15 389
11509.16 422
11510.17 438
11511.19 449
11512.20 399
11513.21 409
11514.23 414
11515.24 408
11516.25 452
11517.27 393
11518.28 410
11519.29 433
11520.31 419
11521.32 407
11522.33 405
11523.35 397
11524.36 434
11525.37 453
11526.39 363
11527.40 425
11528.42 394
11529.43 383
11530.44 366
11531.46 388
11532.47 441
11533.48 408
11534.50 422
11535.51 420
11536.53 435
11537.54 449
11538.56 385
11539.57 404
11540.58 411
11541.60 379
11542.61 401
11543.63 368
11544.64 396
11545.66 429
11546.67 366
11547.69 375
11548.70 394
11549.72 445
11550.73 403
11551.75 396
11552.76 440
11553.78 434
11554.79 397
11555.81 424
11556.82 398
11557.84 393
11558.85 400
11559.87 404
11560.88 413
11561.90 378
11562.91 418
11563.93 394
11564.94 375
11565.96 405
11566.97 400
11567.99 443
11569.00 378
11570.02 389
11571.04 388
11572.05 382
11573.07 394
11574.08 411
11575.10 401
11576.11 402
11577.13 414
11578.15 395
11579.16 405
11580.18 414
11581.20 407
11582.21 391
11583.23 413
11584.24 401
11585.26 404
11586.28 437
11587.29 389
11588.31 439
11589.33 444
11590.34 403
11591.36 403
11592.38 413
11593.39 404
11594.41 408
11595.43 423
11596.44 425
11597.46 507
11598.48 484
11599.49 468
11600.51 500
11601.53 501
11602.54 541
11603.56 495
11604.58 481
11605.60 472
11606.61 480
11607.63 505
11608.65 477
11609.67 439
11610.68 377
11611.70 402
11612.72 432
11613.74 394
11614.75 433
11615.77 436
11616.79 385
11617.81 390
11618.82 376
11619.84 429
11620.86 415
11621.88 440
11622.90 423
11623.91 467
11624.93 352
11625.95 377
11626.97 404
11627.99 350
11629.00 407
11630.02 431
11631.04 413
11632.06 412
11633.08 383
11634.10 369
11635.11 349
11636.13 381
11637.15 376
11638.17 371
11639.19 393
11640.21 378
11641.23 386
11642.25 402
11643.26 409
11644.28 360
11645.30 405
11646.32 369
11647.34 372
11648.36 364
11649.38 418
11650.40 412
11651.42 390
11652.44 338
11653.46 342
11654.47 404
11655.49 400
11656.51 370
11657.53 343
11658.55 353
11659.57 365
11660.59 356
11661.61 403
11662.63 415
11663.65 374
11664.67 333
11665.69 341
11666.71 370
11667.73 333
11668.75 358
11669.77 364
11670.79 374
11671.81 371
11672.83 337
11673.85 401
11674.87 373
11675.89 374
11676.91 413
11677.93 386
11678.95 338
11679.97 370
11680.99 368
11682.01 364
11683.03 380
11684.06 401
11685.08 385
11686.10 367
11687.12 393
11688.14 399
11689.16 388
11690.18 351
11691.20 325
11692.22 359
11693.24 363
11694.26 353
11695.29 372
11696.31 350
11697.33 326
11698.35 352
11699.37 335
11700.39 383
11701.41 328
11702.43 399
11703.46 346
11704.48 347
11705.50 372
11706.52 366
11707.54 352
11708.56 407
11709.59 362
11710.61 399
11711.63 392
11712.65 341
11713.67 336
11714.70 362
11715.72 385
11716.74 373
11717.76 340
11718.78 384
11719.81 392
11720.83 392
11721.85 363
11722.87 364
11723.90 393
11724.92 400
11725.94 305
11726.96 381
11727.99 386
11729.01 355
11730.03 350
11731.05 389
11732.08 402
11733.10 410
11734.12 371
11735.15 365
11736.17 362
11737.19 361
11738.21 379
11739.24 463
11740.26 358
11741.28 347
11742.31 397
11743.33 422
11744.35 333
11745.38 371
11746.40 399
11747.42 424
11748.45 388
11749.47 381
11750.49 390
11751.52 385
11752.54 402
11753.56 372
11754.59 390
11755.61 401
11756.64 381
11757.66 409
11758.68 369
11759.71 379
11760.73 381
11761.76 415
11762.78 400
11763.80 413
11764.83 407
11765.85 374
11766.88 407
11767.90 392
11768.93 374
11769.95 403
11770.97 400
11772.00 414
11773.02 414
11774.05 426
11775.07 431
11776.10 378
11777.12 393
11778.15 428
11779.17 397
11780.20 361
11781.22 443
11782.25 417
11783.27 406
11784.30 397
11785.32 403
11786.35 425
11787.37 491
11788.40 430
11789.42 430
11790.45 423
11791.47 418
11792.50 417
11793.52 411
11794.55 494
11795.57 431
11796.60 434
11797.63 458
11798.65 431
11799.68 412
11800.70 442
11801.73 457
11802.75 454
11803.78 472
11804.81 467
11805.83 452
11806.86 397
11807.88 438
11808.91 476
11809.94 500
11810.96 433
11811.99 475
11813.02 406
11814.04 476
11815.07 424
11816.09 405
11817.12 445
11818.15 477
11819.17 458
11820.20 417
11821.23 414
11822.25 476
11823.28 462
11824.31 458
11825.33 450
11826.36 484
11827.39 511
11828.42 510
11829.44 497
11830.47 521
11831.50 499
11832.52 500
11833.55 530
11834.58 579
11835.61 534
11836.63 529
11837.66 491
11838.69 496
11839.71 489
11840.74 462
11841.77 508
11842.80 467
11843.83 499
11844.85 540
11845.88 519
11846.91 515
11847.94 523
11848.96 521
11849.99 516
11851.02 520
11852.05 488
11853.08 510
11854.10 539
11855.13 526
11856.16 495
11857.19 569
11858.22 537
11859.24 520
11860.27 596
11861.30 541
11862.33 608
11863.36 555
11864.39 567
11865.42 579
11866.44 560
11867.47 600
11868.50 592
11869.53 602
11870.56 583
11871.59 568
11872.62 611
11873.65 642
11874.67 572
11875.70 588
11876.73 524
11877.76 603
11878.79 606
11879.82 624
11880.85 620
11881.88 691
11882.91 695
11883.94 698
11884.97 724
11886.00 751
11887.03 675
11888.06 678
11889.09 734
11890.11 732
11891.14 713
11892.17 678
11893.20 766
11894.23 693
11895.26 674
11896.29 671
11897.32 758
11898.35 722
11899.38 816
11900.41 826
11901.44 850
11902.47 904
11903.50 859
11904.53 850
11905.56 849
11906.59 813
11907.63 875
11908.66 841
11909.69 876
11910.72 855
11911.75 884
11912.78 873
11913.81 836
11914.84 836
11915.87 843
11916.90 887
11917.93 904
11918.96 940
11919.99 929
11921.02 856
11922.06 868
11923.09 897
11924.12 842
11925.15 858
11926.18 997
11927.21 999
11928.24 1035
11929.27 1088
11930.31 1152
11931.34 1307
11932.37 1416
11933.40 1408
11934.43 1425
11935.46 1392
11936.49 1365
11937.53 1256
11938.56 1135
11939.59 1129
11940.62 1118
11941.65 1055
11942.69 977
11943.72 959
11944.75 863
11945.78 913
11946.81 861
11947.85 820
11948.88 930
11949.91 932
11950.94 844
11951.97 820
11953.01 849
11954.04 856
11955.07 849
11956.10 798
11957.14 761
11958.17 749
11959.20 722
11960.24 675
11961.27 719
11962.30 675
11963.33 675
11964.37 701
11965.40 745
11966.43 727
11967.47 656
11968.50 663
11969.53 718
11970.56 698
11971.60 673
11972.63 695
11973.66 685
11974.70 724
11975.73 713
11976.76 698
11977.80 674
11978.83 717
11979.86 741
11980.90 690
11981.93 670
11982.97 656
11984.00 686
11985.03 654
11986.07 687
11987.10 710
11988.13 694
11989.17 697
11990.20 667
11991.24 651
11992.27 655
11993.30 633
11994.34 664
11995.37 650
11996.41 668
11997.44 687
11998.48 677
11999.51 662
12000.54 650
12001.58 679
12002.61 741
12003.65 686
12004.68 659
12005.72 715
12006.75 714
12007.79 731
12008.82 734
12009.86 685
12010.89 703
12011.93 785
12012.96 719
12014.00 727
12015.03 745
12016.07 843
12017.10 901
12018.14 843
12019.17 827
12020.21 869
12021.24 879
12022.28 860
12023.31 794
12024.35 799
12025.38 775
12026.42 793
12027.46 773
12028.49 790
12029.53 777
12030.56 776
12031.60 788
12032.63 788
12033.67 793
12034.71 757
12035.74 699
12036.78 726
12037.81 720
12038.85 690
12039.89 705
12040.92 754
12041.96 714
12042.99 703
12044.03 656
12045.07 698
12046.10 695
12047.14 627
12048.18 659
12049.21 668
12050.25 624
12051.29 662
12052.32 633
12053.36 647
12054.40 681
12055.43 672
12056.47 691
12057.51 633
12058.54 648
12059.58 649
12060.62 682
12061.65 641
12062.69 622
12063.73 649
12064.77 657
12065.80 666
12066.84 675
12067.88 678
12068.92 686
12069.95 644
12070.99 639
12072.03 610
12073.07 550
12074.10 683
12075.14 689
12076.18 656
12077.22 659
12078.25 597
12079.29 623
12080.33 661
12081.37 673
12082.41 668
12083.44 614
12084.48 679
12085.52 704
12086.56 607
12087.60 650
12088.63 644
12089.67 617
12090.71 608
12091.75 691
12092.79 656
12093.83 645
12094.86 629
12095.90 637
12096.94 654
12097.98 674
12099.02 655
12100.06 671
12101.10 677
12102.13 679
12103.17 683
12104.21 649
12105.25 670
12106.29 712
12107.33 723
12108.37 679
12109.41 681
12110.45 633
12111.49 597
12112.53 575
12113.56 596
12114.60 581
12115.64 542
12116.68 584
12117.72 629
12118.76 547
12119.80 511
12120.84 530
12121.88 544
12122.92 582
12123.96 528
12125.00 484
12126.04 540
12127.08 543
12128.12 555
12129.16 521
12130.20 512
12131.24 530
12132.28 587
12133.32 539
12134.36 527
12135.40 568
12136.44 552
12137.48 515
12138.52 477
12139.56 478
12140.60 501
12141.64 473
12142.68 487
12143.72 518
12144.76 476
12145.81 483
12146.85 484
12147.89 432
12148.93 445
12149.97 453
12151.01 511
12152.05 504
12153.09 490
12154.13 487
12155.17 474
12156.21 479
12157.26 450
12158.30 503
12159.34 487
12160.38 497
12161.42 476
12162.46 480
12163.50 491
12164.55 483
12165.59 508
12166.63 461
12167.67 453
12168.71 457
12169.75 432
12170.80 468
12171.84 500
12172.88 496
12173.92 483
12174.96 483
12176.00 503
12177.05 487
12178.09 465
12179.13 462
12180.17 482
12181.22 425
12182.26 462
12183.30 484
12184.34 457
12185.38 487
12186.43 440
12187.47 474
12188.51 503
12189.55 527
12190.60 490
12191.64 478
12192.68 433
12193.72 513
12194.77 522
12195.81 436
12196.85 485
12197.90 440
12198.94 472
12199.98 455
12201.03 465
12202.07 489
12203.11 522
12204.15 499
12205.20 481
12206.24 473
12207.28 474
12208.33 470
12209.37 473
12210.41 467
12211.46 443
12212.50 473
12213.55 449
12214.59 450
12215.63 487
12216.68 445
12217.72 469
12218.76 499
12219.81 431
12220.85 473
12221.90 492
12222.94 510
12223.98 522
12225.03 500
12226.07 479
12227.12 488
12228.16 495
12229.20 469
12230.25 498
12231.29 490
12232.34 514
12233.38 515
12234.43 524
12235.47 488
12236.52 471
12237.56 498
12238.61 499
12239.65 510
12240.69 495
12241.74 452
12242.78 472
12243.83 432
12244.87 531
12245.92 455
12246.96 448
12248.01 497
12249.05 468
12250.10 448
12251.14 461
12252.19 440
12253.24 444
12254.28 417
12255.33 442
12256.37 439
12257.42 467
12258.46 488
12259.51 432
12260.55 403
12261.60 424
12262.64 444
12263.69 430
12264.74 462
12265.78 415
12266.83 432
12267.87 466
12268.92 380
12269.97 409
12271.01 440
12272.06 466
12273.10 442
12274.15 423
12275.20 410
12276.24 448
12277.29 460
12278.34 430
12279.38 406
12280.43 405
12281.47 420
12282.52 417
12283.57 427
12284.61 430
12285.66 431
12286.71 458
12287.75 443
12288.80 448
12289.85 387
12290.90 428
12291.94 433
12292.99 391
12294.04 377
12295.08 361
12296.13 420
12297.18 428
12298.22 410
12299.27 426
12300.32 385
12301.37 438
12302.41 436
12303.46 427
12304.51 366
12305.56 449
12306.60 441
12307.65 417
12308.70 445
12309.75 419
12310.79 431
12311.84 443
12312.89 425
12313.94 405
12314.99 412
12316.03 418
12317.08 448
12318.13 441
12319.18 420
12320.23 451
12321.27 457
12322.32 396
12323.37 405
12324.42 395
12325.47 416
12326.52 433
12327.56 379
12328.61 429
12329.66 403
12330.71 388
12331.76 450
12332.81 411
12333.86 413
12334.91 432
12335.95 415
12337.00 412
12338.05 414
12339.10 409
12340.15 389
12341.20 423
12342.25 386
12343.30 429
12344.35 417
12345.40 432
12346.44 464
12347.49 418
12348.54 412
12349.59 405
12350.64 414
12351.69 361
12352.74 371
12353.79 382
12354.84 407
12355.89 410
12356.94 419
12357.99 412
12359.04 426
12360.09 408
12361.14 399
12362.19 383
12363.24 410
12364.29 438
12365.34 413
12366.39 408
12367.44 423
12368.49 443
12369.54 425
12370.59 408
12371.64 413
12372.69 415
12373.74 420
12374.79 435
12375.84 401
12376.89 424
12377.94 424
12378.99 415
12380.05 413
12381.10 426
12382.15 438
12383.20 409
12384.25 474
12385.30 433
12386.35 408
12387.40 431
12388.45 444
12389.50 476
12390.55 493
12391.61 463
12392.66 459
12393.71 459
12394.76 450
12395.81 463
12396.86 411
12397.91 465
12398.97 449
12400.02 448
12401.07 495
12402.12 485
12403.17 450
12404.22 443
12405.28 451
12406.33 459
12407.38 444
12408.43 494
12409.48 527
12410.53 503
12411.59 493
12412.64 460
12413.69 454
12414.74 497
12415.80 454
12416.85 431
12417.90 439
12418.95 421
12420.00 431
12421.06 398
12422.11 442
12423.16 458
12424.21 435
12425.27 465
12426.32 475
12427.37 469
12428.43 449
12429.48 436
12430.53 472
12431.58 452
12432.64 445
12433.69 489
12434.74 438
12435.80 471
12436.85 485
12437.90 512
12438.96 492
12440.01 468
12441.06 482
12442.12 468
12443.17 512
12444.22 476
12445.28 513
12446.33 463
12447.38 475
12448.44 472
12449.49 434
12450.54 472
12451.60 507
12452.65 474
12453.71 464
12454.76 460
12455.81 432
12456.87 444
12457.92 454
12458.98 482
12460.03 497
12461.08 452
12462.14 484
12463.19 474
12464.25 526
12465.30 457
12466.35 449
12467.41 470
12468.46 505
12469.52 458
12470.57 496
12471.63 534
12472.68 529
12473.74 516
12474.79 506
12475.85 506
12476.90 528
12477.96 542
12479.01 567
12480.07 546
12481.12 488
12482.18 494
12483.23 630
12484.29 554
12485.34 556
12486.40 555
12487.45 616
12488.51 625
12489.56 684
12490.62 711
12491.67 762
12492.73 813
12493.78 914
12494.84 909
12495.90 941
12496.95 978
12498.01 1008
12499.06 1033
12500.12 990
12501.17 922
12502.23 829
12503.29 802
12504.34 767
12505.40 647
12506.45 592
12507.51 627
12508.57 635
12509.62 566
12510.68 579
12511.73 523
12512.79 528
12513.85 535
12514.90 508
12515.96 456
12517.02 506
12518.07 509
12519.13 511
12520.19 526
12521.24 497
12522.30 539
12523.36 492
12524.41 536
12525.47 503
12526.53 470
12527.58 530
12528.64 484
12529.70 504
12530.76 457
12531.81 450
12532.87 513
12533.93 487
12534.98 466
12536.04 491
12537.10 480
12538.16 441
12539.21 467
12540.27 472
12541.33 483
12542.39 463
12543.44 449
12544.50 457
12545.56 441
12546.62 454
12547.68 458
12548.73 429
12549.79 420
12550.85 433
12551.91 457
12552.96 410
12554.02 463
12555.08 420
12556.14 418
12557.20 514
12558.26 488
12559.31 478
12560.37 507
12561.43 504
12562.49 490
12563.55 473
12564.61 448
12565.66 489
12566.72 462
12567.78 489
12568.84 479
12569.90 459
12570.96 510
12572.02 557
12573.08 577
12574.13 538
12575.19 549
12576.25 544
12577.31 505
12578.37 581
12579.43 558
12580.49 573
12581.55 573
12582.61 584
12583.67 535
12584.73 508
12585.79 533
12586.85 608
12587.91 549
12588.96 554
12590.02 580
12591.08 605
12592.14 554
12593.20 585
12594.26 581
12595.32 524
12596.38 570
12597.44 538
12598.50 488
12599.56 498
12600.62 468
12601.68 460
12602.74 509
12603.80 483
12604.86 476
12605.92 451
12606.98 476
12608.04 454
12609.10 440
12610.17 498
12611.23 506
12612.29 489
12613.35 489
12614.41 502
12615.47 474
12616.53 512
12617.59 459
12618.65 445
12619.71 474
12620.77 475
12621.83 504
12622.89 467
12623.95 478
12625.02 450
12626.08 414
12627.14 448
12628.20 438
12629.26 372
12630.32 404
12631.38 454
12632.44 426
12633.51 400
12634.57 360
12635.63 454
12636.69 442
12637.75 425
12638.81 378
12639.88 414
12640.94 430
12642.00 399
12643.06 397
12644.12 362
12645.18 419
12646.25 458
12647.31 431
12648.37 398
12649.43 398
12650.50 422
12651.56 463
12652.62 457
12653.68 412
12654.74 453
12655.81 447
12656.87 455
12657.93 434
12658.99 430
12660.06 474
12661.12 437
12662.18 404
12663.24 428
12664.31 404
12665.37 383
12666.43 399
12667.50 379
12668.56 380
12669.62 394
12670.68 427
12671.75 416
12672.81 396
12673.87 385
12674.94 405
12676.00 423
12677.06 427
12678.13 396
12679.19 376
12680.25 384
12681.32 414
12682.38 444
12683.44 435
12684.51 433
12685.57 427
12686.63 408
12687.70 394
12688.76 398
12689.83 387
12690.89 430
12691.95 444
12693.02 409
12694.08 379
12695.15 398
12696.21 398
12697.27 423
12698.34 370
12699.40 392
12700.47 435
12701.53 385
12702.60 395
12703.66 426
12704.72 440
12705.79 438
12706.85 428
12707.92 466
12708.98 455
12710.05 433
12711.11 377
12712.18 430
12713.24 486
12714.31 416
12715.37 447
12716.44 423
12717.50 412
12718.57 399
12719.63 396
12720.70 446
12721.76 395
12722.83 420
12723.89 405
12724.96 439
12726.02 514
12727.09 442
12728.15 425
12729.22 422
12730.28 421
12731.35 469
12732.41 449
12733.48 398
12734.55 419
12735.61 490
12736.68 534
12737.74 461
12738.81 455
12739.88 448
12740.94 457
12742.01 423
12743.07 498
12744.14 527
12745.21 440
12746.27 369
12747.34 420
12748.40 382
12749.47 377
12750.54 414
12751.60 395
12752.67 455
12753.74 421
12754.80 390
12755.87 430
12756.94 368
12758.00 380
12759.07 453
12760.14 394
12761.20 443
12762.27 394
12763.34 388
12764.40 423
12765.47 414
12766.54 462
12767.60 465
12768.67 380
12769.74 395
12770.81 443
12771.87 436
12772.94 393
12774.01 364
12775.08 401
12776.14 422
12777.21 356
12778.28 372
12779.35 375
12780.41 411
12781.48 402
12782.55 403
12783.62 387
12784.68 416
12785.75 391
12786.82 374
12787.89 413
12788.96 381
12790.02 364
12791.09 387
12792.16 405
12793.23 350
12794.30 368
12795.36 375
12796.43 380
12797.50 418
12798.57 392
12799.64 414
12800.71 442
12801.77 436
12802.84 385
12803.91 407
12804.98 405
12806.05 430
12807.12 462
12808.19 413
12809.25 434
12810.32 406
12811.39 408
12812.46 430
12813.53 411
12814.60 427
12815.67 436
12816.74 469
12817.81 429
12818.88 441
12819.95 523
12821.01 488
12822.08 466
12823.15 449
12824.22 427
12825.29 420
12826.36 432
12827.43 455
12828.50 411
12829.57 399
12830.64 432
12831.71 365
12832.78 368
12833.85 420
12834.92 449
12835.99 412
12837.06 409
12838.13 397
12839.20 386
12840.27 396
12841.34 409
12842.41 329
12843.48 338
12844.55 365
12845.62 342
12846.69 384
12847.76 389
12848.83 381
12849.90 354
12850.97 359
12852.04 323
12853.11 363
12854.19 383
12855.26 379
12856.33 381
12857.40 368
12858.47 358
12859.54 328
12860.61 364
12861.68 383
12862.75 403
12863.82 396
12864.89 377
12865.97 365
12867.04 371
12868.11 386
12869.18 377
12870.25 370
12871.32 391
12872.39 330
12873.47 386
12874.54 401
12875.61 368
12876.68 386
12877.75 359
12878.82 388
12879.90 358
12880.97 378
12882.04 369
12883.11 317
12884.18 327
12885.25 380
12886.33 385
12887.40 357
12888.47 326
12889.54 347
12890.62 388
12891.69 362
12892.76 346
12893.83 364
12894.90 326
12895.98 357
12897.05 349
12898.12 338
12899.19 351
12900.27 327
12901.34 342
12902.41 334
12903.49 352
12904.56 341
12905.63 339
12906.70 343
12907.78 336
12908.85 348
12909.92 355
12911.00 355
12912.07 313
12913.14 349
12914.22 338
12915.29 346
12916.36 335
12917.44 327
12918.51 282
12919.58 294
12920.66 305
12921.73 318
12922.80 379
12923.88 383
12924.95 349
12926.02 319
12927.10 333
12928.17 348
12929.24 356
12930.32 352
12931.39 360
12932.47 319
12933.54 335
12934.61 328
12935.69 302
12936.76 288
12937.84 298
12938.91 299
12939.99 345
12941.06 353
12942.13 351
12943.21 330
12944.28 311
12945.36 338
12946.43 313
12947.51 335
12948.58 328
12949.66 291
12950.73 303
12951.81 323
12952.88 340
12953.95 346
12955.03 343
12956.10 335
12957.18 327
12958.25 297
12959.33 302
12960.40 272
12961.48 298
12962.56 310
12963.63 330
12964.71 347
12965.78 311
12966.86 358
12967.93 319
12969.01 343
12970.08 301
12971.16 346
12972.23 297
12973.31 336
12974.39 323
12975.46 312
12976.54 308
12977.61 341
12978.69 318
12979.76 355
12980.84 324
12981.92 300
12982.99 328
12984.07 316
12985.14 318
12986.22 319
12987.30 306
12988.37 296
12989.45 321
12990.53 326
12991.60 314
12992.68 297
12993.76 312
12994.83 321
12995.91 299
12996.99 285
12998.06 345
12999.14 354
13000.22 348
13001.29 350
13002.37 343
13003.45 354
13004.52 305
13005.60 291
13006.68 298
13007.75 287
13008.83 303
13009.91 371
13010.99 329
13012.06 309
13013.14 305
13014.22 284
13015.30 327
13016.37 326
13017.45 332
13018.53 389
13019.61 331
13020.68 312
13021.76 349
13022.84 327
13023.92 354
13024.99 326
13026.07 299
13027.15 311
13028.23 309
13029.31 325
13030.38 308
13031.46 314
13032.54 304
13033.62 299
13034.70 272
13035.77 280
13036.85 296
13037.93 354
13039.01 319
13040.09 295
13041.17 290
13042.24 332
13043.32 338
13044.40 323
13045.48 363
13046.56 370
13047.64 295
13048.72 289
13049.80 296
13050.87 306
13051.95 309
13053.03 306
13054.11 326
13055.19 314
13056.27 300
13057.35 314
13058.43 331
13059.51 322
13060.59 333
13061.67 307
13062.74 350
13063.82 340
13064.90 332
13065.98 331
13067.06 315
13068.14 342
13069.22 292
13070.30 297
13071.38 313
13072.46 318
13073.54 322
13074.62 289
13075.70 299
13076.78 333
13077.86 326
13078.94 295
13080.02 265
13081.10 289
13082.18 282
13083.26 283
13084.34 298
13085.42 324
13086.50 347
13087.58 300
13088.66 285
13089.74 280
13090.82 322
13091.90 297
13092.99 294
13094.07 290
13095.15 310
13096.23 333
13097.31 318
13098.39 324
13099.47 298
13100.55 314
13101.63 304
13102.71 297
13103.79 292
13104.88 318
13105.96 328
13107.04 381
13108.12 353
13109.20 313
13110.28 265
13111.36 271
13112.44 311
13113.53 294
13114.61 300
13115.69 312
13116.77 317
13117.85 307
13118.93 331
13120.02 263
13121.10 280
13122.18 308
13123.26 292
13124.34 278
13125.42 301
13126.51 316
13127.59 337
13128.67 339
13129.75 330
13130.84 307
13131.92 281
13133.00 310
13134.08 266
13135.16 266
13136.25 314
13137.33 293
13138.41 305
13139.49 321
13140.58 285
13141.66 299
13142.74 317
13143.82 312
13144.91 282
13145.99 274
13147.07 296
13148.16 285
13149.24 322
13150.32 310
13151.41 312
13152.49 264
13153.57 258
13154.65 311
13155.74 308
13156.82 320
13157.90 307
13158.99 313
13160.07 291
13161.15 295
13162.24 291
13163.32 334
13164.40 312
13165.49 293
13166.57 298
13167.66 334
13168.74 291
13169.82 282
13170.91 328
13171.99 334
13173.08 338
13174.16 273
13175.24 250
13176.33 282
13177.41 315
13178.50 320
13179.58 323
13180.66 325
13181.75 339
13182.83 344
13183.92 349
13185.00 309
13186.09 301
13187.17 296
13188.25 317
13189.34 256
13190.42 339
13191.51 310
13192.59 348
13193.68 333
13194.76 304
13195.85 294
13196.93 282
13198.02 308
13199.10 290
13200.19 306
13201.27 327
13202.36 304
13203.44 314
13204.53 302
13205.61 303
13206.70 312
13207.78 314
13208.87 358
13209.96 347
13211.04 361
13212.13 310
13213.21 306
13214.30 302
13215.38 345
13216.47 320
13217.55 329
13218.64 312
13219.73 322
13220.81 311
13221.90 330
13222.98 339
13224.07 320
13225.16 330
13226.24 351
13227.33 380
13228.41 365
13229.50 317
13230.59 312
13231.67 348
13232.76 363
13233.85 334
13234.93 338
13236.02 335
13237.11 335
13238.19 358
13239.28 331
13240.37 343
13241.45 316
13242.54 328
13243.63 306
13244.71 343
13245.80 315
13246.89 337
13247.97 302
13249.06 358
13250.15 368
13251.24 350
13252.32 335
13253.41 344
13254.50 326
13255.58 304
13256.67 341
13257.76 358
13258.85 369
13259.93 334
13261.02 345
13262.11 353
13263.20 336
13264.28 374
13265.37 353
13266.46 363
13267.55 349
13268.64 360
13269.72 363
13270.81 396
13271.90 405
13272.99 331
13274.08 376
13275.16 397
13276.25 368
13277.34 341
13278.43 398
13279.52 380
13280.61 427
13281.69 367
13282.78 396
13283.87 379
13284.96 395
13286.05 432
13287.14 369
13288.23 371
13289.31 364
13290.40 382
13291.49 395
13292.58 389
13293.67 390
13294.76 437
13295.85 436
13296.94 397
13298.03 391
13299.11 418
13300.20 416
13301.29 437
13302.38 398
13303.47 389
13304.56 454
13305.65 413
13306.74 369
13307.83 459
13308.92 463
13310.01 442
13311.10 430
13312.19 429
13313.28 455
13314.37 430
13315.46 412
13316.55 383
13317.64 418
13318.73 428
13319.82 478
13320.91 419
13322.00 433
13323.09 422
13324.18 438
13325.27 445
13326.36 447
13327.45 432
13328.54 461
13329.63 422
13330.72 462
13331.81 463
13332.90 466
13333.99 440
13335.08 454
13336.17 451
13337.26 443
13338.35 447
13339.44 425
13340.53 431
13341.62 449
13342.72 457
13343.81 505
13344.90 414
13345.99 455
13347.08 452
13348.17 443
13349.26 485
13350.35 477
13351.44 459
13352.54 506
13353.63 446
13354.72 467
13355.81 453
13356.90 478
13357.99 478
13359.08 485
13360.18 502
13361.27 518
13362.36 567
13363.45 555
13364.54 505
13365.63 564
13366.73 520
13367.82 598
13368.91 595
13370.00 542
13371.09 545
13372.19 468
13373.28 481
13374.37 481
13375.46 502
13376.56 494
13377.65 481
13378.74 522
13379.83 487
13380.93 497
13382.02 447
13383.11 421
13384.20 410
13385.30 490
13386.39 481
13387.48 451
13388.57 479
13389.67 503
13390.76 519
13391.85 433
13392.95 425
13394.04 473
13395.13 440
13396.22 411
13397.32 406
13398.41 412
13399.50 426
13400.60 439
13401.69 398
13402.78 409
13403.88 458
13404.97 439
13406.06 424
13407.16 416
13408.25 452
13409.35 447
13410.44 459
13411.53 445
13412.63 416
13413.72 400
13414.81 437
13415.91 450
13417.00 424
13418.10 426
13419.19 428
13420.28 448
13421.38 447
13422.47 421
13423.57 507
13424.66 472
13425.76 460
13426.85 411
13427.94 452
13429.04 437
13430.13 473
13431.23 432
13432.32 415
13433.42 459
13434.51 410
13435.61 442
13436.70 482
13437.80 432
13438.89 411
13439.99 484
13441.08 472
13442.18 466
13443.27 480
13444.37 502
13445.46 467
13446.56 484
13447.65 504
13448.75 507
13449.84 500
13450.94 468
13452.03 529
13453.13 550
13454.22 530
13455.32 546
13456.41 513
13457.51 537
13458.61 547
13459.70 564
13460.80 590
13461.89 503
13462.99 552
13464.08 543
13465.18 544
13466.28 536
13467.37 558
13468.47 525
13469.56 543
13470.66 538
13471.76 601
13472.85 570
13473.95 562
13475.05 581
13476.14 612
13477.24 554
13478.33 583
13479.43 577
13480.53 629
13481.62 554
13482.72 551
13483.82 553
13484.91 634
13486.01 576
13487.11 537
13488.20 571
13489.30 582
13490.40 593
13491.50 654
13492.59 629
13493.69 578
13494.79 628
13495.88 649
13496.98 668
13498.08 709
13499.18 662
13500.27 712
13501.37 744
13502.47 688
13503.57 682
13504.66 727
13505.76 725
13506.86 699
13507.96 644
13509.05 644
13510.15 671
13511.25 636
13512.35 683
13513.44 630
13514.54 587
13515.64 565
13516.74 563
13517.84 561
13518.93 538
13520.03 555
13521.13 524
13522.23 536
13523.33 495
13524.43 465
13525.52 541
13526.62 508
13527.72 509
13528.82 489
13529.92 521
13531.02 501
13532.12 436
13533.21 467
13534.31 465
13535.41 474
13536.51 491
13537.61 500
13538.71 509
13539.81 445
13540.91 452
13542.01 500
13543.10 469
13544.20 435
13545.30 464
13546.40 463
13547.50 469
13548.60 459
13549.70 449
13550.80 471
13551.90 523
13553.00 503
13554.10 419
13555.20 471
13556.30 433
13557.40 456
13558.50 448
13559.60 439
13560.70 416
13561.80 449
13562.90 447
13564.00 450
13565.10 473
13566.20 428
13567.30 415
13568.40 450
13569.50 423
13570.60 433
13571.70 425
13572.80 435
13573.90 466
13575.00 477
13576.10 431
13577.20 443
13578.30 481
13579.40 467
13580.50 454
13581.60 427
13582.70 431
13583.80 463
13584.90 441
13586.00 462
13587.10 491
13588.21 462
13589.31 452
13590.41 461
13591.51 493
13592.61 515
13593.71 477
13594.81 468
13595.91 493
13597.01 484
13598.12 418
13599.22 401
13600.32 413
13601.42 427
13602.52 501
13603.62 478
13604.72 464
13605.83 489
13606.93 521
13608.03 454
13609.13 515
13610.23 514
13611.34 459
13612.44 457
13613.54 447
13614.64 441
13615.74 482
13616.85 522
13617.95 466
13619.05 479
13620.15 541
13621.25 516
13622.36 452
13623.46 495
13624.56 497
13625.66 510
13626.77 518
13627.87 492
13628.97 484
13630.07 406
13631.18 459
13632.28 491
13633.38 475
13634.48 457
13635.59 456
13636.69 485
13637.79 467
13638.90 452
13640.00 445
13641.10 440
13642.21 475
13643.31 546
13644.41 544
13645.52 483
13646.62 493
13647.72 505
13648.83 431
13649.93 492
13651.03 468
13652.14 476
13653.24 483
13654.34 483
13655.45 469
13656.55 463
13657.65 492
13658.76 500
13659.86 464
13660.97 468
13662.07 474
13663.17 493
13664.28 493
13665.38 421
13666.49 454
13667.59 505
13668.69 495
13669.80 484
13670.90 460
13672.01 478
13673.11 457
13674.22 417
13675.32 450
13676.42 472
13677.53 502
13678.63 474
13679.74 521
13680.84 465
13681.95 492
13683.05 471
13684.16 492
13685.26 468
13686.37 488
13687.47 448
13688.58 513
13689.68 555
13690.79 503
13691.89 530
13693.00 484
13694.10 524
13695.21 541
13696.31 521
13697.42 548
13698.52 505
13699.63 528
13700.73 526
13701.84 466
13702.95 464
13704.05 497
13705.16 480
13706.26 496
13707.37 522
13708.47 525
13709.58 553
13710.69 546
13711.79 531
13712.90 563
13714.00 516
13715.11 526
13716.22 551
13717.32 582
13718.43 562
13719.53 597
13720.64 565
13721.75 558
13722.85 597
13723.96 572
13725.07 581
13726.17 620
13727.28 622
13728.39 664
13729.49 650
13730.60 698
13731.71 695
13732.81 649
13733.92 674
13735.03 729
13736.13 716
13737.24 658
13738.35 620
13739.46 631
13740.56 631
13741.67 607
13742.78 649
13743.88 641
13744.99 680
13746.10 786
13747.21 778
13748.31 697
13749.42 735
13750.53 757
13751.64 778
13752.74 742
13753.85 813
13754.96 812
13756.07 751
13757.17 757
13758.28 800
13759.39 821
13760.50 888
13761.61 839
13762.71 895
13763.82 894
13764.93 985
13766.04 1027
13767.15 1022
13768.25 1095
13769.36 1217
13770.47 1197
13771.58 1208
13772.69 1262
13773.80 1293
13774.90 1346
13776.01 1315
13777.12 1302
13778.23 1246
13779.34 1184
13780.45 1147
13781.56 1141
13782.67 1047
13783.77 971
13784.88 979
13785.99 985
13787.10 873
13788.21 898
13789.32 842
13790.43 850
13791.54 758
13792.65 764
13793.76 753
13794.86 775
13795.97 715
13797.08 705
13798.19 742
13799.30 725
13800.41 725
13801.52 727
13802.63 694
13803.74 737
13804.85 777
13805.96 709
13807.07 641
13808.18 672
13809.29 644
13810.40 705
13811.51 671
13812.62 722
13813.73 639
13814.84 664
13815.95 636
13817.06 731
13818.17 701
13819.28 675
13820.39 642
13821.50 623
13822.61 639
13823.72 660
13824.83 655
13825.94 644
13827.05 610
13828.16 639
13829.27 602
13830.39 618
13831.50 704
13832.61 627
13833.72 607
13834.83 679
13835.94 647
13837.05 594
13838.16 613
13839.27 600
13840.38 607
13841.50 684
13842.61 678
13843.72 637
13844.83 662
13845.94 617
13847.05 647
13848.16 665
13849.27 645
13850.39 698
13851.50 664
13852.61 658
13853.72 689
13854.83 693
13855.94 675
13857.06 692
13858.17 689
13859.28 710
13860.39 771
13861.50 781
13862.62 746
13863.73 838
13864.84 749
13865.95 758
13867.06 747
13868.18 732
13869.29 827
13870.40 819
13871.51 771
13872.63 742
13873.74 689
13874.85 739
13875.96 753
13877.08 771
13878.19 744
13879.30 759
13880.41 735
13881.53 740
13882.64 774
13883.75 775
13884.87 686
13885.98 661
13887.09 703
13888.20 773
13889.32 690
13890.43 693
13891.54 742
13892.66 783
13893.77 773
13894.88 778
13896.00 806
13897.11 825
13898.22 780
13899.34 790
13900.45 831
13901.56 775
13902.68 789
13903.79 777
13904.91 774
13906.02 656
13907.13 712
13908.25 712
13909.36 664
13910.48 711
13911.59 660
13912.70 684
13913.82 713
13914.93 678
13916.05 656
13917.16 682
13918.27 726
13919.39 667
13920.50 666
13921.62 693
13922.73 719
13923.85 713
13924.96 699
13926.08 690
13927.19 701
13928.30 690
13929.42 680
13930.53 655
13931.65 639
13932.76 709
13933.88 755
13934.99 736
13936.11 728
13937.22 700
13938.34 706
13939.45 650
13940.57 684
13941.68 682
13942.80 606
13943.91 677
13945.03 717
13946.15 682
13947.26 647
13948.38 670
13949.49 627
13950.61 606
13951.72 659
13952.84 677
13953.95 625
13955.07 648
13956.19 656
13957.30 617
13958.42 618
13959.53 624
13960.65 634
13961.77 647
13962.88 651
13964.00 616
13965.11 595
13966.23 621
13967.35 695
13968.46 649
13969.58 661
13970.69 684
13971.81 675
13972.93 707
13974.04 677
13975.16 673
13976.28 691
13977.39 669
13978.51 637
13979.63 611
13980.74 670
13981.86 709
13982.98 647
13984.09 662
13985.21 716
13986.33 689
13987.45 662
13988.56 702
13989.68 713
13990.80 657
13991.91 713
13993.03 711
13994.15 735
13995.27 716
13996.38 675
13997.50 743
13998.62 730
13999.74 741
14000.85 741
14001.97 713
14003.09 788
14004.21 820
14005.32 743
14006.44 739
14007.56 777
14008.68 799
14009.80 778
14010.91 767
14012.03 739
14013.15 789
14014.27 771
14015.39 814
14016.50 852
14017.62 857
14018.74 877
14019.86 857
14020.98 835
14022.10 875
14023.21 851
14024.33 837
14025.45 884
14026.57 838
14027.69 844
14028.81 866
14029.93 862
14031.04 846
14032.16 840
14033.28 806
14034.40 818
14035.52 838
14036.64 809
14037.76 719
14038.88 805
14040.00 776
14041.12 750
14042.23 790
14043.35 777
14044.47 763
14045.59 753
14046.71 778
14047.83 748
14048.95 750
14050.07 788
14051.19 773
14052.31 788
14053.43 713
14054.55 743
14055.67 802
14056.79 800
14057.91 821
14059.03 861
14060.15 818
14061.27 811
14062.39 791
14063.51 770
14064.63 798
14065.75 817
14066.87 847
14067.99 837
14069.11 871
14070.23 915
14071.35 926
14072.47 949
14073.59 948
14074.71 975
14075.83 970
14076.95 979
14078.07 984
14079.19 1017
14080.31 1005
14081.44 969
14082.56 1044
14083.68 1069
14084.80 1028
14085.92 1104
14087.04 1100
14088.16 1080
14089.28 1130
14090.40 1195
14091.52 1171
14092.65 1211
14093.77 1276
14094.89 1277
14096.01 1296
14097.13 1332
14098.25 1394
14099.37 1430
14100.50 1356
14101.62 1333
14102.74 1359
14103.86 1255
14104.98 1298
14106.10 1243
14107.23 1112
14108.35 1075
14109.47 1117
14110.59 1080
14111.71 965
14112.84 910
14113.96 875
14115.08 882
14116.20 925
14117.32 878
14118.45 827
14119.57 841
14120.69 838
14121.81 794
14122.94 749
14124.06 757
14125.18 795
14126.30 810
14127.43 744
14128.55 768
14129.67 738
14130.79 788
14131.92 829
14133.04 761
14134.16 754
14135.29 717
14136.41 722
14137.53 712
14138.66 669
14139.78 706
14140.90 745
14142.02 744
14143.15 717
14144.27 698
14145.39 649
14146.52 646
14147.64 692
14148.76 653
14149.89 645
14151.01 671
14152.14 633
14153.26 635
14154.38 599
14155.51 670
14156.63 693
14157.75 632
14158.88 685
14160.00 699
14161.13 641
14162.25 677
14163.37 656
14164.50 680
14165.62 672
14166.75 622
14167.87 598
14168.99 615
14170.12 612
14171.24 584
14172.37 568
14173.49 641
14174.62 637
14175.74 630
14176.87 623
14177.99 673
14179.12 642
14180.24 642
14181.36 639
14182.49 617
14183.61 678
14184.74 621
14185.86 581
14186.99 667
14188.11 595
14189.24 618
14190.36 610
14191.49 628
14192.62 628
14193.74 580
14194.87 574
14195.99 573
14197.12 589
14198.24 621
14199.37 608
14200.49 653
14201.62 616
14202.74 600
14203.87 574
14205.00 591
14206.12 546
14207.25 548
14208.37 570
14209.50 594
14210.62 581
14211.75 592
14212.88 589
14214.00 577
14215.13 562
14216.26 550
14217.38 549
14218.51 558
14219.63 542
14220.76 553
14221.89 559
14223.01 556
14224.14 550
14225.27 580
14226.39 520
14227.52 571
14228.65 570
14229.77 553
14230.90 546
14232.03 545
14233.15 533
14234.28 532
14235.41 552
14236.53 520
14237.66 545
14238.79 570
14239.91 540
14241.04 505
14242.17 504
14243.30 553
14244.42 536
14245.55 528
14246.68 531
14247.81 558
14248.93 561
14250.06 485
14251.19 505
14252.32 477
14253.44 475
14254.57 482
14255.70 490
14256.83 495
14257.95 445
14259.08 492
14260.21 500
14261.34 488
14262.47 453
14263.59 484
14264.72 474
14265.85 492
14266.98 469
14268.11 440
14269.23 440
14270.36 439
14271.49 425
14272.62 482
14273.75 451
14274.88 486
14276.01 456
14277.13 448
14278.26 472
14279.39 432
14280.52 439
14281.65 438
14282.78 419
14283.91 427
14285.04 425
14286.16 444
14287.29 428
14288.42 432
14289.55 418
14290.68 425
14291.81 420
14292.94 450
14294.07 435
14295.20 441
14296.33 428
14297.46 417
14298.59 396
14299.71 415
14300.84 409
14301.97 410
14303.10 426
14304.23 414
14305.36 397
14306.49 408
14307.62 375
14308.75 393
14309.88 386
14311.01 402
14312.14 415
14313.27 400
14314.40 380
14315.53 391
14316.66 400
14317.79 400
14318.92 387
14320.05 330
14321.18 305
14322.31 339
14323.44 389
14324.57 359
14325.70 320
14326.84 362
14327.97 398
14329.10 383
14330.23 384
14331.36 419
14332.49 376
14333.62 368
14334.75 369
14335.88 391
14337.01 393
14338.14 374
14339.27 391
14340.41 392
14341.54 342
14342.67 391
14343.80 344
14344.93 349
14346.06 394
14347.19 370
14348.32 359
14349.46 369
14350.59 373
14351.72 391
14352.85 394
14353.98 390
14355.11 365
14356.25 354
14357.38 369
14358.51 339
14359.64 351
14360.77 377
14361.90 357
14363.04 346
14364.17 363
14365.30 348
14366.43 354
14367.56 335
14368.70 337
14369.83 338
14370.96 354
14372.09 303
14373.23 335
14374.36 348
14375.49 344
14376.62 366
14377.76 335
14378.89 342
14380.02 376
14381.15 381
14382.29 361
14383.42 308
14384.55 321
14385.69 304
14386.82 337
14387.95 348
14389.08 370
14390.22 313
14391.35 316
14392.48 317
14393.62 366
14394.75 347
14395.88 378
14397.02 365
14398.15 371
14399.28 343
14400.42 329
14401.55 315
14402.68 325
14403.82 341
14404.95 348
14406.08 359
14407.22 338
14408.35 342
14409.49 395
14410.62 359
14411.75 340
14412.89 339
14414.02 342
14415.16 346
14416.29 359
14417.42 351
14418.56 305
14419.69 304
14420.83 315
14421.96 348
14423.10 355
14424.23 370
14425.36 364
14426.50 355
14427.63 325
14428.77 336
14429.90 332
14431.04 329
14432.17 336
14433.31 362
14434.44 348
14435.58 319
14436.71 317
14437.85 324
14438.98 358
14440.12 368
14441.25 360
14442.39 356
14443.52 378
14444.66 369
14445.79 319
14446.93 326
14448.06 348
14449.20 361
14450.33 348
14451.47 360
14452.60 353
14453.74 354
14454.87 341
14456.01 341
14457.15 361
14458.28 341
14459.42 344
14460.55 335
14461.69 370
14462.83 355
14463.96 365
14465.10 334
14466.23 315
14467.37 364
14468.51 368
14469.64 360
14470.78 329
14471.91 341
14473.05 375
14474.19 354
14475.32 319
14476.46 335
14477.60 330
14478.73 352
14479.87 346
14481.01 372
14482.14 321
14483.28 323
14484.42 325
14485.55 320
14486.69 320
14487.83 349
14488.96 322
14490.10 343
14491.24 331
14492.37 328
14493.51 338
14494.65 314
14495.79 327
14496.92 342
14498.06 333
14499.20 306
14500.34 313
14501.47 292
14502.61 307
14503.75 310
14504.89 307
14506.02 331
14507.16 341
14508.30 303
14509.44 316
14510.57 312
14511.71 320
14512.85 323
14513.99 319
14515.13 321
14516.26 315
14517.40 377
14518.54 340
14519.68 345
14520.82 318
14521.95 318
14523.09 330
14524.23 336
14525.37 334
14526.51 317
14527.65 325
14528.78 315
14529.92 310
14531.06 317
14532.20 347
14533.34 286
14534.48 309
14535.62 314
14536.76 342
14537.89 273
14539.03 325
14540.17 333
14541.31 351
14542.45 339
14543.59 309
14544.73 346
14545.87 382
14547.01 315
14548.15 320
14549.29 318
14550.42 368
14551.56 354
14552.70 334
14553.84 329
14554.98 311
14556.12 318
14557.26 354
14558.40 403
14559.54 338
14560.68 317
14561.82 344
14562.96 362
14564.10 356
14565.24 334
14566.38 305
14567.52 313
14568.66 359
14569.80 341
14570.94 309
14572.08 317
14573.22 341
14574.36 343
14575.50 334
14576.64 351
14577.78 362
14578.92 354
14580.06 351
14581.20 379
14582.35 355
14583.49 358
14584.63 390
14585.77 370
14586.91 393
14588.05 361
14589.19 361
14590.33 340
14591.47 361
14592.61 389
14593.75 355
14594.89 372
14596.04 406
14597.18 381
14598.32 376
14599.46 354
14600.60 376
14601.74 398
14602.88 367
14604.03 365
14605.17 341
14606.31 391
14607.45 408
14608.59 395
14609.73 411
14610.87 428
14612.02 452
14613.16 417
14614.30 397
14615.44 386
14616.58 402
14617.73 393
14618.87 403
14620.01 372
14621.15 397
14622.29 396
14623.44 399
14624.58 404
14625.72 396
14626.86 400
14628.01 459
14629.15 450
14630.29 444
14631.43 462
14632.58 435
14633.72 464
14634.86 441
14636.00 455
14637.15 421
14638.29 396
14639.43 456
14640.58 404
14641.72 428
14642.86 478
14644.00 460
14645.15 449
14646.29 438
14647.43 392
14648.58 410
14649.72 403
14650.86 392
14652.01 377
14653.15 383
14654.29 353
14655.44 343
14656.58 342
14657.72 332
14658.87 393
14660.01 321
14661.16 368
14662.30 383
14663.44 334
14664.59 340
14665.73 348
14666.87 322
14668.02 319
14669.16 327
14670.31 339
14671.45 332
14672.59 283
14673.74 347
14674.88 318
14676.03 338
14677.17 307
14678.32 306
14679.46 345
14680.60 359
14681.75 303
14682.89 286
14684.04 322
14685.18 296
14686.33 325
14687.47 335
14688.62 278
14689.76 288
14690.91 284
14692.05 310
14693.20 279
14694.34 303
14695.49 296
14696.63 301
14697.78 298
14698.92 325
14700.07 314
14701.21 290
14702.36 328
14703.50 292
14704.65 314
14705.79 296
14706.94 286
14708.09 307
14709.23 284
14710.38 277
14711.52 299
14712.67 298
14713.81 285
14714.96 303
14716.11 289
14717.25 280
14718.40 301
14719.54 305
14720.69 311
14721.84 338
14722.98 319
14724.13 288
14725.27 306
14726.42 308
14727.57 300
14728.71 288
14729.86 264
14731.01 271
14732.15 277
14733.30 271
14734.45 280
14735.59 306
14736.74 259
14737.88 279
14739.03 287
14740.18 252
14741.33 281
14742.47 298
14743.62 278
14744.77 288
14745.91 279
14747.06 281
14748.21 275
14749.35 241
14750.50 270
14751.65 295
14752.80 262
14753.94 302
14755.09 346
14756.24 253
14757.39 263
14758.53 305
14759.68 297
14760.83 275
14761.98 277
14763.12 302
14764.27 296
14765.42 316
14766.57 267
14767.71 304
14768.86 287
14770.01 296
14771.16 285
14772.31 308
14773.45 272
14774.60 309
14775.75 292
14776.90 294
14778.05 314
14779.20 305
14780.34 304
14781.49 289
14782.64 317
14783.79 317
14784.94 285
14786.09 284
14787.24 310
14788.38 306
14789.53 343
14790.68 313
14791.83 318
14792.98 278
14794.13 332
14795.28 329
14796.43 325
14797.57 300
14798.72 284
14799.87 311
14801.02 352
14802.17 321
14803.32 280
14804.47 283
14805.62 272
14806.77 255
14807.92 306
14809.07 306
14810.22 281
14811.37 293
14812.52 275
14813.67 278
14814.82 304
14815.97 323
14817.12 316
14818.26 285
14819.41 263
14820.56 311
14821.71 283
14822.86 267
14824.01 272
14825.16 261
14826.31 262
14827.47 259
14828.62 275
14829.77 277
14830.92 266
14832.07 251
14833.22 247
14834.37 267
14835.52 258
14836.67 242
14837.82 259
14838.97 255
14840.12 232
14841.27 265
14842.42 313
14843.57 285
14844.72 279
14845.87 287
14847.03 264
14848.18 262
14849.33 222
14850.48 248
14851.63 233
14852.78 246
14853.93 238
14855.08 242
14856.23 263
14857.39 216
14858.54 256
14859.69 243
14860.84 256
14861.99 227
14863.14 251
14864.29 244
14865.45 228
14866.60 248
14867.75 246
14868.90 239
14870.05 243
14871.21 256
14872.36 200
14873.51 213
14874.66 241
14875.81 228
14876.97 230
14878.12 196
14879.27 205
14880.42 209
14881.57 244
14882.73 212
14883.88 252
14885.03 252
14886.18 221
14887.34 233
14888.49 256
14889.64 256
14890.79 278
14891.95 277
14893.10 232
14894.25 251
14895.41 241
14896.56 207
14897.71 258
14898.86 240
14900.02 244
14901.17 248
14902.32 259
14903.48 232
14904.63 230
14905.78 202
14906.94 214
14908.09 206
14909.24 219
14910.40 253
14911.55 223
14912.70 206
14913.86 228
14915.01 239
14916.16 203
14917.32 217
14918.47 282
14919.63 255
14920.78 212
14921.93 246
14923.09 244
14924.24 214
14925.39 240
14926.55 260
14927.70 219
14928.86 231
14930.01 226
14931.17 246
14932.32 213
14933.47 216
14934.63 247
14935.78 220
14936.94 235
14938.09 218
14939.25 249
14940.40 256
14941.56 248
14942.71 244
14943.86 223
14945.02 239
14946.17 290
14947.33 249
14948.48 238
14949.64 236
14950.79 255
14951.95 234
14953.10 230
14954.26 227
14955.41 242
14956.57 270
14957.72 253
14958.88 275
14960.04 261
14961.19 230
14962.35 225
14963.50 231
14964.66 237
14965.81 260
14966.97 232
14968.12 247
14969.28 229
14970.44 259
14971.59 233
14972.75 224
14973.90 238
14975.06 195
14976.21 201
14977.37 220
14978.53 202
14979.68 186
14980.84 212
14981.99 242
14983.15 226
14984.31 244
14985.46 205
14986.62 234
14987.78 216
14988.93 241
14990.09 213
14991.25 207
14992.40 216
14993.56 216
14994.72 218
14995.87 232
14997.03 221
14998.19 221
14999.34 264
15000.50 216
15001.66 212
15002.81 232
15003.97 224
15005.13 213
15006.29 199
15007.44 247
15008.60 213
15009.76 192
15010.91 179
15012.07 201
15013.23 189
15014.39 205
15015.54 229
15016.70 212
15017.86 215
15019.02 189
15020.17 220
15021.33 194
15022.49 209
15023.65 184
15024.81 197
15025.96 201
15027.12 206
15028.28 220
15029.44 203
15030.59 232
15031.75 179
15032.91 210
15034.07 218
15035.23 214
15036.39 196
15037.54 187
15038.70 190
15039.86 190
15041.02 184
15042.18 212
15043.34 233
15044.50 194
15045.65 184
15046.81 194
15047.97 218
15049.13 197
15050.29 198
15051.45 195
15052.61 214
15053.77 207
15054.92 219
15056.08 201
15057.24 192
15058.40 194
15059.56 206
15060.72 203
15061.88 195
15063.04 205
15064.20 216
15065.36 211
15066.52 187
15067.68 191
15068.84 197
15070.00 231
15071.16 220
15072.32 212
15073.47 177
15074.63 200
15075.79 199
15076.95 202
15078.11 184
15079.27 215
15080.43 204
15081.59 186
15082.75 200
15083.91 180
15085.07 171
15086.23 181
15087.39 229
15088.56 218
15089.72 222
15090.88 195
15092.04 205
15093.20 210
15094.36 205
15095.52 192
15096.68 207
15097.84 171
15099.00 192
15100.16 221
15101.32 225
15102.48 217
15103.64 225
15104.80 210
15105.97 202
15107.13 230
15108.29 202
15109.45 196
15110.61 246
15111.77 204
15112.93 202
15114.09 211
15115.25 237
15116.42 227
15117.58 197
15118.74 220
15119.90 248
15121.06 221
15122.22 232
15123.39 189
15124.55 198
15125.71 237
15126.87 204
15128.03 181
15129.19 225
15130.36 227
15131.52 215
15132.68 211
15133.84 201
15135.00 178
15136.17 194
15137.33 199
15138.49 190
15139.65 211
15140.82 191
15141.98 203
15143.14 218
15144.30 211
15145.46 210
15146.63 224
15147.79 259
15148.95 223
15150.12 213
15151.28 230
15152.44 215
15153.60 231
15154.77 194
15155.93 196
15157.09 187
15158.26 197
15159.42 249
15160.58 223
15161.74 222
15162.91 208
15164.07 197
15165.23 207
15166.40 227
15167.56 219
15168.72 212
15169.89 221
15171.05 237
15172.21 212
15173.38 228
15174.54 227
15175.71 212
15176.87 185
15178.03 210
15179.20 209
15180.36 244
15181.52 222
15182.69 235
15183.85 219
15185.02 224
15186.18 231
15187.34 229
15188.51 245
15189.67 241
15190.84 239
15192.00 254
15193.17 248
15194.33 229
15195.49 225
15196.66 262
15197.82 268
15198.99 265
15200.15 251
15201.32 286
15202.48 247
15203.65 250
15204.81 254
15205.98 252
15207.14 253
15208.31 290
15209.47 275
15210.64 280
15211.80 253
15212.97 236
15214.13 293
15215.30 293
15216.46 294
15217.63 320
15218.79 309
15219.96 288
15221.12 291
15222.29 287
15223.45 314
15224.62 257
15225.78 299
15226.95 291
15228.12 309
15229.28 353
15230.45 308
15231.61 317
15232.78 311
15233.95 346
15235.11 354
15236.28 336
15237.44 305
15238.61 287
15239.78 348
15240.94 310
15242.11 281
15243.27 326
15244.44 306
15245.61 298
15246.77 299
15247.94 318
15249.11 309
15250.27 323
15251.44 304
15252.61 291
15253.77 275
15254.94 261
15256.11 217
15257.27 242
15258.44 256
15259.61 241
15260.77 254
15261.94 220
15263.11 248
15264.27 282
15265.44 226
15266.61 236
15267.78 231
15268.94 233
15270.11 195
15271.28 224
15272.44 242
15273.61 262
15274.78 249
15275.95 261
15277.11 211
15278.28 229
15279.45 237
15280.62 216
15281.79 252
15282.95 224
15284.12 260
15285.29 259
15286.46 222
15287.62 225
15288.79 244
15289.96 278
15291.13 224
15292.30 251
15293.47 261
15294.63 223
15295.80 206
15296.97 241
15298.14 243
15299.31 215
15300.48 242
15301.64 217
15302.81 186
15303.98 215
15305.15 212
15306.32 221
15307.49 240
15308.66 256
15309.82 255
15310.99 232
15312.16 216
15313.33 233
15314.50 195
15315.67 209
15316.84 221
15318.01 239
15319.18 207
15320.35 198
15321.51 241
15322.68 251
15323.85 257
15325.02 205
15326.19 216
15327.36 217
15328.53 222
15329.70 220
15330.87 211
15332.04 232
15333.21 226
15334.38 240
15335.55 236
15336.72 214
15337.89 218
15339.06 209
15340.23 253
15341.40 236
15342.57 241
15343.74 219
15344.91 248
15346.08 237
15347.25 241
15348.42 227
15349.59 248
15350.76 245
15351.93 209
15353.10 236
15354.27 212
15355.44 232
15356.61 259
15357.78 254
15358.95 266
15360.13 238
15361.30 234
15362.47 242
15363.64 251
15364.81 229
15365.98 230
15367.15 289
15368.32 302
15369.49 233
15370.66 258
15371.84 235
15373.01 226
15374.18 240
15375.35 270
15376.52 269
15377.69 286
15378.86 255
15380.03 250
15381.21 252
15382.38 251
15383.55 273
15384.72 280
15385.89 266
15387.06 248
15388.24 249
15389.41 253
15390.58 284
15391.75 272
15392.92 305
15394.10 288
15395.27 306
15396.44 267
15397.61 296
15398.78 311
15399.96 275
15401.13 278
15402.30 231
15403.47 256
15404.65 260
15405.82 257
15406.99 256
15408.16 240
15409.34 257
15410.51 263
15411.68 249
15412.85 275
15414.03 279
15415.20 234
15416.37 238
15417.55 247
15418.72 260
15419.89 218
15421.06 228
15422.24 288
15423.41 240
15424.58 222
15425.76 235
15426.93 234
15428.10 247
15429.28 238
15430.45 233
15431.62 197
15432.80 219
15433.97 219
15435.15 218
15436.32 239
15437.49 217
15438.67 195
15439.84 224
15441.01 215
15442.19 184
15443.36 207
15444.54 189
15445.71 249
15446.88 255
15448.06 251
15449.23 224
15450.41 205
15451.58 199
15452.75 189
15453.93 189
15455.10 254
15456.28 237
15457.45 219
15458.63 202
15459.80 209
15460.98 222
15462.15 212
15463.32 229
15464.50 210
15465.67 234
15466.85 244
15468.02 232
15469.20 200
15470.37 181
15471.55 184
15472.72 211
15473.90 239
15475.07 250
15476.25 230
15477.42 251
15478.60 238
15479.77 213
15480.95 210
15482.13 246
15483.30 316
15484.48 245
15485.65 206
15486.83 238
15488.00 246
15489.18 212
15490.35 222
15491.53 237
15492.71 226
15493.88 239
15495.06 250
15496.23 271
15497.41 224
15498.59 232
15499.76 213
15500.94 242
15502.11 254
15503.29 233
15504.47 254
15505.64 245
15506.82 233
15508.00 230
15509.17 218
15510.35 226
15511.52 220
15512.70 223
15513.88 271
15515.05 249
15516.23 248
15517.41 227
15518.58 230
15519.76 232
15520.94 253
15522.12 254
15523.29 249
15524.47 255
15525.65 225
15526.82 210
15528.00 225
15529.18 245
15530.35 260
15531.53 259
15532.71 226
15533.89 242
15535.06 225
15536.24 261
15537.42 221
15538.60 249
15539.77 287
15540.95 240
15542.13 244
15543.31 245
15544.48 261
15545.66 252
15546.84 255
15548.02 253
15549.20 267
15550.37 225
15551.55 285
15552.73 250
15553.91 290
15555.09 274
15556.26 265
15557.44 276
15558.62 293
15559.80 278
15560.98 264
15562.16 286
15563.34 301
15564.51 279
15565.69 311
15566.87 266
15568.05 274
15569.23 340
15570.41 304
15571.59 319
15572.76 296
15573.94 327
15575.12 295
15576.30 295
15577.48 276
15578.66 284
15579.84 288
15581.02 329
15582.20 292
15583.38 289
15584.56 291
15585.73 287
15586.91 352
15588.09 306
15589.27 307
15590.45 301
15591.63 303
15592.81 308
15593.99 344
15595.17 346
15596.35 358
15597.53 344
15598.71 333
15599.89 355
15601.07 349
15602.25 333
15603.43 347
15604.61 360
15605.79 385
15606.97 333
15608.15 350
15609.33 381
15610.51 387
15611.69 391
15612.87 337
15614.05 367
15615.23 352
15616.41 362
15617.59 403
15618.77 422
15619.95 393
15621.14 400
15622.32 393
15623.50 380
15624.68 382
15625.86 406
15627.04 383
15628.22 385
15629.40 378
15630.58 408
15631.76 438
15632.94 436
15634.13 430
15635.31 405
15636.49 412
15637.67 430
15638.85 440
15640.03 458
15641.21 430
15642.39 482
15643.58 506
15644.76 461
15645.94 427
15647.12 472
15648.30 422
15649.48 490
15650.67 456
15651.85 451
15653.03 477
15654.21 491
15655.39 485
15656.58 463
15657.76 475
15658.94 544
15660.12 498
15661.30 540
15662.49 494
15663.67 482
15664.85 527
15666.03 578
15667.22 527
15668.40 480
15669.58 523
15670.76 498
15671.95 493
15673.13 458
15674.31 438
15675.49 518
15676.68 506
15677.86 492
15679.04 480
15680.23 467
15681.41 504
15682.59 457
15683.77 443
15684.96 429
15686.14 434
15687.32 488
15688.51 437
15689.69 435
15690.87 450
15692.06 454
15693.24 437
15694.42 486
15695.61 469
15696.79 449
15697.97 445
15699.16 454
15700.34 471
15701.53 416
15702.71 477
15703.89 463
15705.08 452
15706.26 467
15707.44 456
15708.63 461
15709.81 483
15711.00 461
15712.18 511
15713.36 505
15714.55 517
15715.73 504
15716.92 492
15718.10 522
15719.29 538
15720.47 596
15721.66 525
15722.84 525
15724.02 463
15725.21 519
15726.39 511
15727.58 531
15728.76 537
15729.95 495
15731.13 477
15732.32 529
15733.50 582
15734.69 506
15735.87 508
15737.06 482
15738.24 529
15739.43 535
15740.61 545
15741.80 526
15742.98 533
15744.17 530
15745.35 521
15746.54 506
15747.72 470
15748.91 515
15750.10 582
15751.28 534
15752.47 506
15753.65 512
15754.84 486
15756.02 555
15757.21 557
15758.40 556
15759.58 568
15760.77 542
15761.95 500
15763.14 564
15764.33 582
15765.51 559
15766.70 565
15767.88 544
15769.07 502
15770.26 456
15771.44 484
15772.63 527
15773.82 534
15775.00 493
15776.19 523
15777.38 544
15778.56 526
15779.75 470
15780.94 500
15782.12 502
15783.31 479
15784.50 492
15785.68 490
15786.87 464
15788.06 490
15789.24 499
15790.43 514
15791.62 479
15792.81 451
15793.99 455
15795.18 453
15796.37 457
15797.55 442
15798.74 451
15799.93 390
15801.12 420
15802.30 429
15803.49 430
15804.68 384
15805.87 430
15807.05 432
15808.24 403
15809.43 408
15810.62 400
15811.81 395
15812.99 382
15814.18 389
15815.37 357
15816.56 367
15817.75 384
15818.93 392
15820.12 386
15821.31 388
15822.50 384
15823.69 384
15824.88 407
15826.06 370
15827.25 381
15828.44 365
15829.63 387
15830.82 351
15832.01 352
15833.20 388
15834.38 382
15835.57 392
15836.76 408
15837.95 391
15839.14 400
15840.33 357
15841.52 354
15842.71 347
15843.90 374
15845.08 381
15846.27 390
15847.46 368
15848.65 359
15849.84 413
15851.03 370
15852.22 395
15853.41 361
15854.60 401
15855.79 345
15856.98 356
15858.17 359
15859.36 376
15860.55 421
15861.74 408
15862.93 379
15864.12 367
15865.31 354
15866.50 339
15867.69 390
15868.88 417
15870.07 356
15871.26 373
15872.45 399
15873.64 343
15874.83 409
15876.02 362
15877.21 359
15878.40 389
15879.59 393
15880.78 386
15881.97 382
15883.16 371
15884.35 433
15885.54 396
15886.73 403
15887.92 407
15889.11 395
15890.30 402
15891.50 380
15892.69 404
15893.88 451
15895.07 439
15896.26 414
15897.45 441
15898.64 415
15899.83 373
15901.02 447
15902.22 435
15903.41 451
15904.60 438
15905.79 427
15906.98 422
15908.17 395
15909.36 421
15910.56 469
15911.75 439
15912.94 456
15914.13 440
15915.32 449
15916.51 492
15917.71 429
15918.90 411
15920.09 455
15921.28 443
15922.47 446
15923.67 481
15924.86 412
15926.05 432
15927.24 476
15928.43 486
15929.63 463
15930.82 515
15932.01 473
15933.20 526
15934.40 486
15935.59 518
15936.78 496
15937.97 476
15939.17 512
15940.36 475
15941.55 471
15942.75 448
15943.94 445
15945.13 396
15946.32 383
15947.52 451
15948.71 406
15949.90 379
15951.10 363
15952.29 368
15953.48 373
15954.68 383
15955.87 348
15957.06 345
15958.26 386
15959.45 385
15960.64 333
15961.84 328
15963.03 338
15964.22 325
15965.42 331
15966.61 338
15967.80 319
15969.00 341
15970.19 334
15971.39 320
15972.58 301
15973.77 302
15974.97 293
15976.16 293
15977.36 361
15978.55 296
15979.74 292
15980.94 313
15982.13 296
15983.33 312
15984.52 289
15985.72 282
15986.91 276
15988.10 273
15989.30 251
15990.49 288
15991.69 295
15992.88 301
15994.08 334
15995.27 293
15996.47 270
15997.66 283
15998.86 252
16000.05 261
16001.25 260
16002.44 294
16003.64 260
16004.83 258
16006.03 243
16007.22 268
16008.42 225
16009.61 248
16010.81 270
16012.00 250
16013.20 276
16014.40 274
16015.59 262
16016.79 280
16017.98 253
16019.18 275
16020.37 304
16021.57 299
16022.76 258
16023.96 225
16025.16 241
16026.35 272
16027.55 290
16028.74 320
16029.94 267
16031.14 271
16032.33 246
16033.53 259
16034.73 255
16035.92 278
16037.12 241
16038.31 270
16039.51 283
16040.71 268
16041.90 255
16043.10 307
16044.30 251
16045.49 229
16046.69 254
16047.89 292
16049.08 297
16050.28 262
16051.48 273
16052.67 239
16053.87 233
16055.07 265
16056.27 246
16057.46 269
16058.66 276
16059.86 260
16061.05 275
16062.25 246
16063.45 234
16064.65 229
16065.84 247
16067.04 271
16068.24 267
16069.44 244
16070.63 269
16071.83 249
16073.03 270
16074.23 226
16075.42 229
16076.62 249
16077.82 270
16079.02 253
16080.22 238
16081.41 237
16082.61 246
16083.81 251
16085.01 212
16086.21 244
16087.40 263
16088.60 224
16089.80 227
16091.00 228
16092.20 218
16093.40 244
16094.59 246
16095.79 225
16096.99 237
16098.19 201
16099.39 206
16100.59 213
16101.79 223
16102.99 238
16104.18 217
16105.38 235
16106.58 241
16107.78 224
16108.98 206
16110.18 242
16111.38 215
16112.58 213
16113.78 209
16114.98 220
16116.17 244
16117.37 239
16118.57 242
16119.77 225
16120.97 228
16122.17 212
16123.37 227
16124.57 204
16125.77 231
16126.97 242
16128.17 250
16129.37 248
16130.57 217
16131.77 216
16132.97 229
16134.17 229
16135.37 207
16136.57 224
16137.77 210
16138.97 191
16140.17 210
16141.37 213
16142.57 216
16143.77 232
16144.97 233
16146.17 232
16147.37 215
16148.57 185
16149.77 214
16150.97 228
16152.17 211
16153.37 221
16154.58 231
16155.78 205
16156.98 204
16158.18 246
16159.38 231
16160.58 223
16161.78 219
16162.98 233
16164.18 251
16165.38 218
16166.59 203
16167.79 211
16168.99 207
16170.19 198
16171.39 171
16172.59 201
16173.79 228
16174.99 271
16176.20 245
16177.40 212
16178.60 243
16179.80 216
16181.00 242
16182.20 225
16183.41 227
16184.61 190
16185.81 212
16187.01 241
16188.21 212
16189.42 214
16190.62 224
16191.82 212
16193.02 202
16194.22 202
16195.43 201
16196.63 201
16197.83 237
16199.03 244
16200.24 210
16201.44 207
16202.64 255
16203.84 249
16205.05 247
16206.25 244
16207.45 248
16208.65 215
16209.86 233
16211.06 237
16212.26 229
16213.47 223
16214.67 262
16215.87 216
16217.07 239
16218.28 231
16219.48 241
16220.68 270
16221.89 258
16223.09 231
16224.29 206
16225.50 220
16226.70 235
16227.90 225
16229.11 229
16230.31 253
16231.51 248
16232.72 227
16233.92 243
16235.13 228
16236.33 207
16237.53 246
16238.74 215
16239.94 265
16241.15 245
16242.35 229
16243.55 220
16244.76 219
16245.96 264
16247.17 231
16248.37 237
16249.57 277
16250.78 273
16251.98 226
16253.19 238
16254.39 234
16255.60 250
16256.80 265
16258.01 285
16259.21 248
16260.41 260
16261.62 287
16262.82 258
16264.03 267
16265.23 291
16266.44 267
16267.64 246
16268.85 265
16270.05 231
16271.26 236
16272.46 263
16273.67 270
16274.87 243
16276.08 229
16277.28 234
16278.49 274
16279.70 283
16280.90 264
16282.11 249
16283.31 247
16284.52 245
16285.72 250
16286.93 276
16288.13 264
16289.34 263
16290.55 278
16291.75 283
16292.96 263
16294.16 277
16295.37 273
16296.58 302
16297.78 282
16298.99 285
16300.19 306
16301.40 307
16302.61 316
16303.81 304
16305.02 269
16306.22 285
16307.43 329
16308.64 295
16309.84 262
16311.05 246
16312.26 298
16313.46 289
16314.67 297
16315.88 297
16317.08 329
16318.29 279
16319.50 277
16320.70 290
16321.91 279
16323.12 255
16324.33 240
16325.53 259
16326.74 284
16327.95 265
16329.15 238
16330.36 232
16331.57 282
16332.78 249
16333.98 241
16335.19 220
16336.40 256
16337.61 245
16338.81 240
16340.02 207
16341.23 243
16342.44 227
16343.64 233
16344.85 232
16346.06 216
16347.27 224
16348.48 261
16349.68 225
16350.89 230
16352.10 218
16353.31 240
16354.52 232
16355.72 219
16356.93 227
16358.14 202
16359.35 242
16360.56 213
16361.77 203
16362.97 209
16364.18 183
16365.39 188
16366.60 199
16367.81 225
16369.02 189
16370.23 246
16371.43 213
16372.64 217
16373.85 233
16375.06 224
16376.27 236
16377.48 190
16378.69 228
16379.90 219
16381.11 215
16382.32 230
16383.52 192
16384.73 210
16385.94 219
16387.15 202
16388.36 185
16389.57 208
16390.78 195
16391.99 191
16393.20 209
16394.41 198
16395.62 206
16396.83 222
16398.04 211
16399.25 217
16400.46 212
16401.67 189
16402.88 219
16404.09 200
16405.30 189
16406.51 201
16407.72 207
16408.93 206
16410.14 227
16411.35 221
16412.56 202
16413.77 211
16414.98 182
16416.19 211
16417.40 180
16418.61 183
16419.82 220
16421.03 238
16422.24 173
16423.45 165
16424.67 195
16425.88 184
16427.09 222
16428.30 190
16429.51 205
16430.72 240
16431.93 199
16433.14 190
16434.35 228
16435.56 188
16436.78 182
16437.99 205
16439.20 227
16440.41 200
16441.62 199
16442.83 205
16444.04 205
16445.25 217
16446.47 195
16447.68 183
16448.89 190
16450.10 194
16451.31 219
16452.52 191
16453.74 201
16454.95 203
16456.16 187
16457.37 197
16458.58 188
16459.80 191
16461.01 188
16462.22 172
16463.43 153
16464.65 201
16465.86 220
16467.07 198
16468.28 186
16469.49 212
16470.71 168
16471.92 177
16473.13 152
16474.34 187
16475.56 199
16476.77 171
16477.98 171
16479.20 159
16480.41 174
16481.62 190
16482.83 203
16484.05 197
16485.26 185
16486.47 163
16487.69 173
16488.90 210
16490.11 192
16491.33 184
16492.54 152
16493.75 178
16494.97 184
16496.18 182
16497.39 191
16498.61 188
16499.82 154
16501.03 168
16502.25 178
16503.46 189
16504.67 126
16505.89 164
16507.10 176
16508.32 194
16509.53 148
16510.74 157
16511.96 188
16513.17 160
16514.39 163
16515.60 180
16516.81 191
16518.03 174
16519.24 179
16520.46 153
16521.67 181
16522.88 174
16524.10 172
16525.31 186
16526.53 168
16527.74 154
16528.96 139
16530.17 152
16531.39 184
16532.60 187
16533.82 150
16535.03 165
16536.25 128
16537.46 184
16538.68 168
16539.89 174
16541.11 166
16542.32 126
16543.54 147
16544.75 152
16545.97 153
16547.18 160
16548.40 159
16549.61 166
16550.83 164
16552.04 167
16553.26 159
16554.47 155
16555.69 141
16556.91 133
16558.12 195
16559.34 161
16560.55 179
16561.77 148
16562.98 161
16564.20 165
16565.42 172
16566.63 170
16567.85 151
16569.06 172
16570.28 177
16571.50 166
16572.71 191
16573.93 181
16575.15 183
16576.36 207
16577.58 184
16578.79 164
16580.01 168
16581.23 170
16582.44 129
16583.66 170
16584.88 156
16586.09 159
16587.31 182
16588.53 172
16589.74 154
16590.96 197
16592.18 179
16593.40 177
16594.61 156
16595.83 150
16597.05 184
16598.26 147
16599.48 159
16600.70 137
16601.92 159
16603.13 158
16604.35 162
16605.57 172
16606.78 157
16608.00 154
16609.22 152
16610.44 146
16611.66 143
16612.87 168
16614.09 151
16615.31 161
16616.53 158
16617.74 174
16618.96 162
16620.18 172
16621.40 194
16622.62 164
16623.83 157
16625.05 163
16626.27 157
16627.49 163
16628.71 164
16629.93 142
16631.14 153
16632.36 132
16633.58 163
16634.80 166
16636.02 174
16637.24 141
16638.45 164
16639.67 147
16640.89 141
16642.11 142
16643.33 152
16644.55 124
16645.77 134
16646.99 141
16648.21 160
16649.42 144
16650.64 118
16651.86 151
16653.08 149
16654.30 165
16655.52 148
16656.74 135
16657.96 123
16659.18 172
16660.40 144
16661.62 142
16662.84 132
16664.06 139
16665.28 142
16666.50 150
16667.72 148
16668.93 134
16670.15 134
16671.37 121
16672.59 127
16673.81 146
16675.03 145
16676.25 156
16677.47 147
16678.69 152
16679.91 137
16681.13 134
16682.36 156
16683.58 163
16684.80 138
16686.02 143
16687.24 118
16688.46 137
16689.68 133
16690.90 166
16692.12 148
16693.34 176
16694.56 148
16695.78 148
16697.00 150
16698.22 183
16699.44 148
16700.66 148
16701.89 168
16703.11 154
16704.33 165
16705.55 149
16706.77 154
16707.99 167
16709.21 145
16710.43 151
16711.65 155
16712.88 162
16714.10 150
16715.32 148
16716.54 156
16717.76 135
16718.98 140
16720.20 131
16721.43 114
16722.65 146
16723.87 142
16725.09 165
16726.31 147
16727.54 136
16728.76 132
16729.98 148
16731.20 130
16732.42 157
16733.65 138
16734.87 110
16736.09 121
16737.31 117
16738.53 125
16739.76 126
16740.98 110
16742.20 136
16743.42 140
16744.65 145
16745.87 141
16747.09 156
16748.31 144
16749.54 144
16750.76 118
16751.98 137
16753.21 137
16754.43 126
16755.65 118
16756.87 160
16758.10 112
16759.32 151
16760.54 162
16761.77 137
16762.99 140
16764.21 142
16765.44 140
16766.66 160
16767.88 153
16769.11 149
16770.33 138
16771.55 122
16772.78 130
16774.00 137
16775.22 162
16776.45 124
16777.67 158
16778.90 149
16780.12 126
16781.34 141
16782.57 138
16783.79 153
16785.02 135
16786.24 131
16787.46 135
16788.69 138
16789.91 141
16791.14 140
16792.36 154
16793.58 160
16794.81 165
16796.03 149
16797.26 131
16798.48 131
16799.71 142
16800.93 116
16802.16 129
16803.38 130
16804.61 168
16805.83 157
16807.06 136
16808.28 144
16809.50 137
16810.73 122
16811.95 171
16813.18 157
16814.40 139
16815.63 127
16816.86 144
16818.08 150
16819.31 138
16820.53 161
16821.76 145
16822.98 169
16824.21 154
16825.43 155
16826.66 158
16827.88 159
16829.11 147
16830.33 162
16831.56 181
16832.79 149
16834.01 181
16835.24 161
16836.46 168
16837.69 165
16838.92 148
16840.14 194
16841.37 200
16842.59 203
16843.82 180
16845.05 172
16846.27 163
16847.50 142
16848.73 174
16849.95 192
16851.18 163
16852.40 165
16853.63 166
16854.86 155
16856.08 180
16857.31 201
16858.54 205
16859.76 216
16860.99 218
16862.22 192
16863.44 197
16864.67 178
16865.90 210
16867.13 196
16868.35 214
16869.58 202
16870.81 204
16872.03 171
16873.26 206
16874.49 211
16875.72 202
16876.94 198
16878.17 241
16879.40 234
16880.63 239
16881.85 254
16883.08 234
16884.31 238
16885.54 256
16886.76 218
16887.99 248
16889.22 251
16890.45 254
16891.68 218
16892.90 235
16894.13 226
16895.36 214
16896.59 205
16897.82 203
16899.04 203
16900.27 253
16901.50 218
16902.73 192
16903.96 164
16905.18 209
16906.41 196
16907.64 192
16908.87 187
16910.10 158
16911.33 190
16912.56 185
16913.78 165
16915.01 187
16916.24 216
16917.47 191
16918.70 178
16919.93 156
16921.16 166
16922.39 205
16923.62 151
16924.85 146
16926.07 180
16927.30 172
16928.53 179
16929.76 163
16930.99 144
16932.22 184
16933.45 154
16934.68 143
16935.91 159
16937.14 166
16938.37 157
16939.60 170
16940.83 153
16942.06 149
16943.29 147
16944.52 130
16945.75 167
16946.98 144
16948.21 150
16949.44 161
16950.67 163
16951.90 159
16953.13 151
16954.36 139
16955.59 141
16956.82 149
16958.05 154
16959.28 117
16960.51 136
16961.74 155
16962.97 142
16964.20 130
16965.43 126
16966.66 137
16967.89 147
16969.12 145
16970.35 143
16971.58 156
16972.82 146
16974.05 123
16975.28 141
16976.51 154
16977.74 159
16978.97 167
16980.20 151
16981.43 129
16982.66 134
16983.90 170
16985.13 147
16986.36 123
16987.59 140
16988.82 159
16990.05 168
16991.28 142
16992.52 137
16993.75 132
16994.98 129
16996.21 151
16997.44 120
16998.67 126
16999.91 154
17001.14 151
17002.37 155
17003.60 167
17004.83 130
17006.07 146
17007.30 148
17008.53 162
17009.76 131
17010.99 119
17012.23 131
17013.46 134
17014.69 139
17015.92 154
17017.16 144
17018.39 152
17019.62 128
17020.85 119
17022.09 152
17023.32 131
17024.55 148
17025.78 122
17027.02 139
17028.25 152
17029.48 133
17030.72 121
17031.95 121
17033.18 121
17034.42 102
17035.65 118
17036.88 140
17038.11 153
17039.35 113
17040.58 132
17041.81 136
17043.05 139
17044.28 122
17045.52 141
17046.75 114
17047.98 143
17049.22 104
17050.45 135
17051.68 148
17052.92 127
17054.15 110
17055.38 122
17056.62 154
17057.85 125
17059.09 111
17060.32 140
17061.55 162
17062.79 117
17064.02 128
17065.26 143
17066.49 140
17067.73 120
17068.96 142
17070.19 135
17071.43 132
17072.66 129
17073.90 126
17075.13 109
17076.37 116
17077.60 121
17078.84 119
17080.07 111
17081.31 128
17082.54 118
17083.78 128
17085.01 117
17086.25 137
17087.48 104
17088.72 134
17089.95 115
17091.19 126
17092.42 136
17093.66 158
17094.89 135
17096.13 129
17097.36 127
17098.60 137
17099.83 148
17101.07 125
17102.30 124
17103.54 126
17104.78 122
17106.01 140
17107.25 133
17108.48 130
17109.72 133
17110.95 142
17112.19 145
17113.43 146
17114.66 102
17115.90 116
17117.13 112
17118.37 122
17119.61 116
17120.84 127
17122.08 128
17123.32 119
17124.55 105
17125.79 100
17127.02 135
17128.26 121
17129.50 119
17130.73 100
17131.97 141
17133.21 128
17134.44 141
17135.68 120
17136.92 103
17138.15 125
17139.39 140
17140.63 124
17141.87 99
17143.10 107
17144.34 121
17145.58 125
17146.81 106
17148.05 125
17149.29 107
17150.53 104
17151.76 104
17153.00 111
17154.24 100
17155.48 115
17156.71 123
17157.95 127
17159.19 120
17160.43 105
17161.66 120
17162.90 108
17164.14 133
17165.38 96
17166.62 104
17167.85 110
17169.09 107
17170.33 112
17171.57 123
17172.81 124
17174.04 125
17175.28 119
17176.52 117
17177.76 129
17179.00 117
17180.23 130
17181.47 141
17182.71 112
17183.95 112
17185.19 110
17186.43 114
17187.67 103
17188.90 115
17190.14 100
17191.38 126
17192.62 111
17193.86 85
17195.10 111
17196.34 124
17197.58 105
17198.82 127
17200.05 117
17201.29 138
17202.53 98
17203.77 106
17205.01 128
17206.25 117
17207.49 97
17208.73 94
17209.97 132
17211.21 105
17212.45 112
17213.69 92
17214.93 103
17216.17 99
17217.41 84
17218.65 113
17219.89 117
17221.13 108
17222.37 110
17223.61 125
17224.85 108
17226.09 106
17227.33 104
17228.57 116
17229.81 110
17231.05 116
17232.29 107
17233.53 94
17234.77 105
17236.01 96
17237.25 112
17238.49 120
17239.73 109
17240.97 121
17242.21 116
17243.45 127
17244.69 100
17245.93 141
17247.17 129
17248.41 111
17249.66 120
17250.90 95
17252.14 106
17253.38 110
17254.62 90
17255.86 98
17257.10 130
17258.34 117
17259.58 122
17260.83 104
17262.07 117
17263.31 106
17264.55 105
17265.79 125
17267.03 122
17268.27 91
17269.52 99
17270.76 124
17272.00 117
17273.24 108
17274.48 107
17275.72 132
17276.97 111
17278.21 119
17279.45 83
17280.69 115
17281.93 87
17283.18 88
17284.42 95
17285.66 102
17286.90 103
17288.15 102
17289.39 89
17290.63 101
17291.87 110
17293.11 111
17294.36 115
17295.60 124
17296.84 111
17298.08 90
17299.33 100
17300.57 111
17301.81 90
17303.06 103
17304.30 95
17305.54 112
17306.78 96
17308.03 104
17309.27 131
17310.51 95
17311.76 106
17313.00 98
17314.24 122
17315.49 103
17316.73 100
17317.97 110
17319.22 123
17320.46 113
17321.70 102
17322.95 135
17324.19 107
17325.43 120
17326.68 104
17327.92 105
17329.17 111
17330.41 115
17331.65 121
17332.90 92
17334.14 97
17335.38 120
17336.63 106
17337.87 97
17339.12 112
17340.36 113
17341.61 130
17342.85 107
17344.09 107
17345.34 105
17346.58 131
17347.83 128
17349.07 94
17350.32 91
17351.56 115
17352.80 122
17354.05 126
17355.29 113
17356.54 108
17357.78 112
17359.03 101
17360.27 102
17361.52 104
17362.76 120
17364.01 105
17365.25 102
17366.50 97
17367.74 120
17368.99 134
17370.23 145
17371.48 150
17372.72 99
17373.97 117
17375.22 121
17376.46 121
17377.71 122
17378.95 127
17380.20 99
17381.44 107
17382.69 92
17383.93 84
17385.18 97
17386.43 114
17387.67 125
17388.92 114
17390.16 95
17391.41 86
17392.66 104
17393.90 112
17395.15 100
17396.39 107
17397.64 113
17398.89 94
17400.13 115
17401.38 92
17402.63 124
17403.87 138
17405.12 122
17406.37 103
17407.61 104
17408.86 100
17410.11 122
17411.35 105
17412.60 108
17413.85 122
17415.09 102
17416.34 111
17417.59 98
17418.83 100
17420.08 94
17421.33 95
17422.57 106
17423.82 112
17425.07 105
17426.32 124
17427.56 135
17428.81 113
17430.06 125
17431.31 118
17432.55 126
17433.80 127
17435.05 122
17436.30 96
17437.54 119
17438.79 102
17440.04 110
17441.29 132
17442.53 104
17443.78 121
17445.03 121
17446.28 110
17447.53 93
17448.77 107
17450.02 103
17451.27 116
17452.52 100
17453.77 104
17455.01 110
17456.26 111
17457.51 105
17458.76 91
17460.01 105
17461.26 115
17462.51 109
17463.75 106
17465.00 106
17466.25 110
17467.50 102
17468.75 85
17470.00 117
17471.25 112
17472.50 83
17473.74 92
17474.99 95
17476.24 86
17477.49 89
17478.74 116
17479.99 125
17481.24 112
17482.49 119
17483.74 115
17484.99 103
17486.24 102
17487.49 109
17488.74 101
17489.98 142
17491.23 119
17492.48 106
17493.73 136
17494.98 126
17496.23 109
17497.48 115
17498.73 114
17499.98 111
17501.23 132
17502.48 110
17503.73 93
17504.98 105
17506.23 121
17507.48 122
17508.73 115
17509.98 112
17511.23 108
17512.48 121
17513.73 122
17514.98 142
17516.24 123
17517.49 127
17518.74 126
17519.99 109
17521.24 137
17522.49 116
17523.74 102
17524.99 111
17526.24 99
17527.49 119
17528.74 138
17529.99 125
17531.24 125
17532.50 144
17533.75 137
17535.00 142
17536.25 128
17537.50 98
17538.75 132
17540.00 132
17541.25 121
17542.51 113
17543.76 98
17545.01 110
17546.26 108
17547.51 134
17548.76 119
17550.01 104
17551.27 97
17552.52 129
17553.77 116
17555.02 114
17556.27 121
17557.53 124
17558.78 128
17560.03 133
17561.28 136
17562.53 141
17563.79 107
17565.04 136
17566.29 138
17567.54 126
17568.80 119
17570.05 123
17571.30 134
17572.55 116
17573.81 102
17575.06 118
17576.31 102
17577.56 115
17578.82 106
17580.07 97
17581.32 116
17582.57 119
17583.83 124
17585.08 117
17586.33 117
17587.59 116
17588.84 135
17590.09 135
17591.35 135
17592.60 142
17593.85 132
17595.11 108
17596.36 126
17597.61 133
17598.87 123
17600.12 139
17601.37 126
17602.63 133
17603.88 125
17605.13 128
17606.39 149
17607.64 133
17608.89 132
17610.15 132
17611.40 115
17612.66 104
17613.91 109
17615.16 119
17616.42 129
17617.67 105
17618.93 100
17620.18 105
17621.43 107
17622.69 131
17623.94 107
17625.20 116
17626.45 99
17627.71 108
17628.96 104
17630.22 113
17631.47 99
17632.72 126
17633.98 137
17635.23 115
17636.49 116
17637.74 112
17639.00 119
17640.25 99
17641.51 121
17642.76 146
17644.02 121
17645.27 120
17646.53 111
17647.78 124
17649.04 137
17650.29 120
17651.55 115
17652.80 139
17654.06 124
17655.32 118
17656.57 112
17657.83 119
17659.08 122
17660.34 107
17661.59 104
17662.85 111
17664.11 100
17665.36 109
17666.62 102
17667.87 109
17669.13 100
17670.38 122
17671.64 109
17672.90 93
17674.15 107
17675.41 104
17676.67 105
17677.92 98
17679.18 98
17680.43 99
17681.69 88
17682.95 102
17684.20 129
17685.46 98
17686.72 96
17687.97 89
17689.23 102
17690.49 104
17691.74 98
17693.00 92
17694.26 99
17695.51 132
17696.77 159
17698.03 116
17699.28 97
17700.54 94
17701.80 109
17703.06 107
17704.31 86
17705.57 90
17706.83 106
17708.08 102
17709.34 116
17710.60 113
17711.86 113
17713.11 109
17714.37 97
17715.63 96
17716.89 101
17718.14 86
17719.40 103
17720.66 87
17721.92 119
17723.18 104
17724.43 118
17725.69 133
17726.95 112
17728.21 98
17729.47 80
17730.72 97
17731.98 101
17733.24 112
17734.50 91
17735.76 81
17737.02 103
17738.27 91
17739.53 98
17740.79 92
17742.05 108
17743.31 107
17744.57 101
17745.83 101
17747.08 123
17748.34 107
17749.60 108
17750.86 135
17752.12 80
17753.38 99
17754.64 101
17755.90 90
17757.16 98
17758.41 116
17759.67 107
17760.93 119
17762.19 98
17763.45 120
17764.71 94
17765.97 84
17767.23 106
17768.49 103
17769.75 106
17771.01 106
17772.27 98
17773.53 95
17774.79 102
17776.05 90
17777.31 85
17778.57 102
17779.83 94
17781.09 90
17782.35 102
17783.61 87
17784.87 106
17786.13 79
17787.39 94
17788.65 92
17789.91 112
17791.17 83
17792.43 110
17793.69 101
17794.95 106
17796.21 111
17797.47 106
17798.73 80
17799.99 93
17801.25 81
17802.51 93
17803.77 97
17805.03 77
17806.29 107
17807.55 78
17808.82 82
17810.08 107
17811.34 98
17812.60 91
17813.86 96
17815.12 115
17816.38 103
17817.64 89
17818.90 126
17820.17 119
17821.43 86
17822.69 80
17823.95 94
17825.21 80
17826.47 111
17827.73 97
17829.00 120
17830.26 114
17831.52 102
17832.78 83
17834.04 68
17835.31 86
17836.57 113
17837.83 75
17839.09 95
17840.35 96
17841.61 97
17842.88 74
17844.14 84
17845.40 80
17846.66 112
17847.93 109
17849.19 102
17850.45 81
17851.71 92
17852.98 110
17854.24 93
17855.50 87
17856.76 74
17858.03 88
17859.29 114
17860.55 99
17861.81 98
17863.08 95
17864.34 94
17865.60 84
17866.87 90
17868.13 99
17869.39 83
17870.65 116
17871.92 103
17873.18 96
17874.44 100
17875.71 84
17876.97 98
17878.23 97
17879.50 106
17880.76 98
17882.02 96
17883.29 113
17884.55 97
17885.82 125
17887.08 114
17888.34 97
17889.61 94
17890.87 100
17892.13 98
17893.40 80
17894.66 108
17895.93 97
17897.19 105
17898.45 97
17899.72 88
17900.98 77
17902.25 74
17903.51 93
17904.78 76
17906.04 89
17907.30 114
17908.57 107
17909.83 103
17911.10 97
17912.36 100
17913.63 93
17914.89 91
17916.16 90
17917.42 97
17918.69 94
17919.95 96
17921.22 78
17922.48 77
17923.75 93
17925.01 122
17926.28 100
17927.54 85
17928.81 96
17930.07 105
17931.34 94
17932.60 87
17933.87 116
17935.13 100
17936.40 83
17937.66 71
17938.93 83
17940.19 73
17941.46 89
17942.73 80
17943.99 86
17945.26 88
17946.52 74
17947.79 88
17949.05 129
17950.32 99
17951.59 100
17952.85 83
17954.12 92
17955.38 74
17956.65 75
17957.92 93
17959.18 89
17960.45 77
17961.72 85
17962.98 100
17964.25 111
17965.52 97
17966.78 100
17968.05 113
17969.31 92
17970.58 79
17971.85 110
17973.11 101
17974.38 98
17975.65 88
17976.92 90
17978.18 80
17979.45 76
17980.72 111
17981.98 91
17983.25 93
17984.52 93
17985.78 81
17987.05 88
17988.32 128
17989.59 87
17990.85 113
17992.12 83
17993.39 93
17994.66 98
17995.92 95
17997.19 101
17998.46 92
17999.73 87
18000.99 77
18002.26 88
18003.53 85
18004.80 103
18006.07 94
18007.33 84
18008.60 101
18009.87 81
18011.14 99
18012.41 79
18013.67 91
18014.94 84
18016.21 83
18017.48 95
18018.75 87
18020.02 97
18021.28 89
18022.55 77
18023.82 94
18025.09 95
18026.36 100
18027.63 86
18028.90 91
18030.16 96
18031.43 87
18032.70 88
18033.97 90
18035.24 82
18036.51 89
18037.78 111
18039.05 127
18040.32 102
18041.58 89
18042.85 111
18044.12 103
18045.39 87
18046.66 93
18047.93 90
18049.20 111
18050.47 95
18051.74 101
18053.01 89
18054.28 95
18055.55 97
18056.82 94
18058.09 84
18059.36 89
18060.63 106
18061.90 108
18063.17 70
18064.44 87
18065.71 105
18066.98 111
18068.25 91
18069.52 90
18070.79 85
18072.06 101
18073.33 103
18074.60 79
18075.87 93
18077.14 90
18078.41 93
18079.68 84
18080.95 96
18082.22 88
18083.49 99
18084.76 116
18086.03 101
18087.30 99
18088.57 102
18089.85 91
18091.12 119
18092.39 100
18093.66 88
18094.93 81
18096.20 82
18097.47 114
18098.74 117
18100.01 75
18101.29 101
18102.56 100
18103.83 134
18105.10 89
18106.37 82
18107.64 79
18108.91 88
18110.19 88
18111.46 80
18112.73 87
18114.00 77
18115.27 102
18116.54 99
18117.82 82
18119.09 64
18120.36 102
18121.63 105
18122.90 101
18124.18 97
18125.45 100
18126.72 83
18127.99 91
18129.26 94
18130.54 93
18131.81 101
18133.08 110
18134.35 93
18135.63 89
18136.90 78
18138.17 98
18139.44 87
18140.72 107
18141.99 97
18143.26 64
18144.53 100
18145.81 87
18147.08 74
18148.35 88
18149.63 97
18150.90 89
18152.17 90
18153.45 88
18154.72 98
18155.99 71
18157.26 98
18158.54 80
18159.81 86
18161.08 106
18162.36 78
18163.63 97
18164.91 103
18166.18 92
18167.45 102
18168.73 97
18170.00 71
18171.27 89
18172.55 85
18173.82 89
18175.09 111
18176.37 85
18177.64 73
18178.92 96
18180.19 80
18181.46 99
18182.74 104
18184.01 90
18185.29 113
18186.56 106
18187.84 87
18189.11 85
18190.38 73
18191.66 78
18192.93 92
18194.21 82
18195.48 94
18196.76 89
18198.03 79
18199.31 80
18200.58 76
18201.86 85
18203.13 84
18204.41 103
18205.68 92
18206.96 80
18208.23 84
18209.51 93
18210.78 84
18212.06 85
18213.33 75
18214.61 82
18215.88 146
18217.16 112
18218.43 73
18219.71 93
18220.98 89
18222.26 69
18223.53 83
18224.81 79
18226.09 92
18227.36 83
18228.64 98
18229.91 89
18231.19 83
18232.46 77
18233.74 103
18235.02 91
18236.29 93
18237.57 100
18238.84 90
18240.12 92
18241.40 87
18242.67 109
18243.95 87
18245.23 99
18246.50 92
18247.78 80
18249.05 97
18250.33 100
18251.61 107
18252.88 98
18254.16 95
18255.44 91
18256.71 88
18257.99 90
18259.27 89
18260.54 81
18261.82 91
18263.10 93
18264.38 103
18265.65 99
18266.93 98
18268.21 98
18269.48 86
18270.76 91
18272.04 77
18273.32 91
18274.59 95
18275.87 62
18277.15 77
18278.43 92
18279.70 87
18280.98 88
18282.26 107
18283.54 112
18284.81 96
18286.09 97
18287.37 100
18288.65 114
18289.92 114
18291.20 85
18292.48 73
18293.76 80
18295.04 86
18296.31 70
18297.59 81
18298.87 77
18300.15 85
18301.43 107
18302.71 95
18303.98 83
18305.26 84
18306.54 90
18307.82 90
18309.10 85
18310.38 96
18311.66 82
18312.93 88
18314.21 87
18315.49 91
18316.77 90
18318.05 93
18319.33 94
18320.61 96
18321.89 83
18323.17 106
18324.44 120
18325.72 77
18327.00 87
18328.28 98
18329.56 83
18330.84 98
18332.12 92
18333.40 76
18334.68 93
18335.96 100
18337.24 88
18338.52 84
18339.80 96
18341.08 91
18342.36 70
18343.64 94
18344.92 93
18346.20 79
18347.48 94
18348.76 91
18350.04 114
18351.32 91
18352.60 89
18353.88 80
18355.16 72
18356.44 90
18357.72 92
18359.00 82
18360.28 83
18361.56 111
18362.84 100
18364.12 98
18365.40 95
18366.68 78
18367.96 91
18369.24 87
18370.52 95
18371.80 77
18373.08 73
18374.36 79
18375.64 97
18376.93 85
18378.21 88
18379.49 70
18380.77 90
18382.05 104
18383.33 74
18384.61 69
18385.89 76
18387.17 108
18388.46 98
18389.74 93
18391.02 107
18392.30 77
18393.58 94
18394.86 116
18396.15 106
18397.43 102
18398.71 91
18399.99 111
18401.27 91
18402.55 81
18403.84 83
18405.12 91
18406.40 89
18407.68 86
18408.96 74
18410.25 110
18411.53 104
18412.81 91
18414.09 89
18415.37 110
18416.66 85
18417.94 98
18419.22 96
18420.50 77
18421.79 81
18423.07 81
18424.35 76
18425.63 109
18426.92 83
18428.20 79
18429.48 95
18430.77 90
18432.05 85
18433.33 75
18434.61 82
18435.90 81
18437.18 88
18438.46 88
18439.75 70
18441.03 79
18442.31 88
18443.60 90
18444.88 98
18446.16 104
18447.45 139
18448.73 93
18450.01 89
18451.30 93
18452.58 85
18453.86 86
18455.15 88
18456.43 86
18457.71 110
18459.00 102
18460.28 101
18461.57 91
18462.85 96
18464.13 86
18465.42 77
18466.70 89
18467.99 85
18469.27 80
18470.55 67
18471.84 92
18473.12 100
18474.41 100
18475.69 69
18476.98 92
18478.26 109
18479.55 88
18480.83 71
18482.11 98
18483.40 103
18484.68 87
18485.97 83
18487.25 107
18488.54 70
18489.82 84
18491.11 87
18492.39 78
18493.68 91
18494.96 74
18496.25 102
18497.53 99
18498.82 111
18500.10 63
18501.39 107
18502.67 88
18503.96 96
18505.24 94
18506.53 92
18507.82 110
18509.10 86
18510.39 74
18511.67 87
18512.96 101
18514.24 112
18515.53 127
18516.82 93
18518.10 105
18519.39 110
18520.67 84
18521.96 91
18523.25 94
18524.53 79
18525.82 114
18527.10 109
18528.39 77
18529.68 83
18530.96 95
18532.25 106
18533.54 107
18534.82 118
18536.11 108
18537.39 88
18538.68 93
18539.97 93
18541.25 96
18542.54 116
18543.83 123
18545.11 96
18546.40 109
18547.69 109
18548.98 104
18550.26 91
18551.55 86
18552.84 100
18554.12 95
18555.41 83
18556.70 90
18557.99 77
18559.27 94
18560.56 100
18561.85 101
18563.13 100
18564.42 96
18565.71 93
18567.00 92
18568.28 98
18569.57 109
18570.86 74
18572.15 82
18573.44 89
18574.72 91
18576.01 94
18577.30 123
18578.59 131
18579.88 124
18581.16 100
18582.45 87
18583.74 87
18585.03 91
18586.32 97
18587.60 96
18588.89 77
18590.18 87
18591.47 87
18592.76 112
18594.05 105
18595.33 96
18596.62 108
18597.91 86
18599.20 104
18600.49 126
18601.78 100
18603.07 106
18604.36 124
18605.64 103
18606.93 100
18608.22 94
18609.51 107
18610.80 109
18612.09 109
18613.38 88
18614.67 100
18615.96 91
18617.25 85
18618.54 103
18619.83 119
18621.12 103
18622.40 96
18623.69 115
18624.98 80
18626.27 106
18627.56 91
18628.85 103
18630.14 97
18631.43 107
18632.72 73
18634.01 84
18635.30 97
18636.59 74
18637.88 73
18639.17 89
18640.46 81
18641.75 106
18643.04 139
18644.33 90
18645.62 86
18646.91 125
18648.20 125
18649.49 106
18650.78 85
18652.08 99
18653.37 91
18654.66 131
18655.95 97
18657.24 90
18658.53 81
18659.82 98
18661.11 107
18662.40 88
18663.69 110
18664.98 88
18666.27 77
18667.56 83
18668.86 91
18670.15 96
18671.44 102
18672.73 89
18674.02 83
18675.31 79
18676.60 77
18677.90 88
18679.19 100
18680.48 98
18681.77 84
18683.06 95
18684.35 99
18685.64 79
18686.94 101
18688.23 92
18689.52 89
18690.81 115
18692.10 91
18693.40 78
18694.69 91
18695.98 88
18697.27 102
18698.56 76
18699.86 64
18701.15 104
18702.44 85
18703.73 73
18705.03 78
18706.32 91
18707.61 97
18708.90 91
18710.19 84
18711.49 80
18712.78 99
18714.07 60
18715.37 90
18716.66 82
18717.95 93
18719.24 79
18720.54 88
18721.83 73
18723.12 74
18724.42 86
18725.71 108
18727.00 90
18728.30 100
18729.59 92
18730.88 85
18732.17 101
18733.47 84
18734.76 98
18736.05 81
18737.35 78
18738.64 80
18739.94 76
18741.23 87
18742.52 82
18743.82 69
18745.11 100
18746.40 87
18747.70 94
18748.99 99
18750.29 80
18751.58 83
18752.87 97
18754.17 77
18755.46 81
18756.76 94
18758.05 97
18759.34 106
18760.64 85
18761.93 97
18763.23 82
18764.52 103
18765.82 97
18767.11 79
18768.41 75
18769.70 60
18770.99 89
18772.29 82
18773.58 92
18774.88 91
18776.17 91
18777.47 86
18778.76 72
18780.06 91
18781.35 82
18782.65 92
18783.94 84
18785.24 90
18786.53 75
18787.83 80
18789.12 92
18790.42 80
18791.71 108
18793.01 84
18794.31 76
18795.60 67
18796.90 82
18798.19 81
18799.49 89
18800.78 93
18802.08 81
18803.37 93
18804.67 101
18805.97 74
18807.26 75
18808.56 90
18809.85 75
18811.15 72
18812.45 78
18813.74 104
18815.04 95
18816.34 94
18817.63 94
18818.93 77
18820.22 63
18821.52 75
18822.82 97
18824.11 80
18825.41 74
18826.71 84
18828.00 87
18829.30 78
18830.60 64
18831.89 64
18833.19 84
18834.49 83
18835.78 97
18837.08 69
18838.38 72
18839.67 80
18840.97 71
18842.27 79
18843.57 88
18844.86 88
18846.16 147
18847.46 98
18848.75 82
18850.05 82
18851.35 104
18852.65 93
18853.94 81
18855.24 78
18856.54 85
18857.84 97
18859.13 75
18860.43 68
18861.73 75
18863.03 82
18864.33 83
18865.62 102
18866.92 96
18868.22 84
18869.52 85
18870.82 90
18872.11 94
18873.41 103
18874.71 62
18876.01 97
18877.31 94
18878.61 78
18879.90 83
18881.20 73
18882.50 71
18883.80 70
18885.10 66
18886.40 87
18887.70 68
18888.99 104
18890.29 108
18891.59 70
18892.89 77
18894.19 87
18895.49 75
18896.79 70
18898.09 72
18899.39 70
18900.68 82
18901.98 91
18903.28 83
18904.58 100
18905.88 99
18907.18 93
18908.48 119
18909.78 99
18911.08 73
18912.38 83
18913.68 92
18914.98 81
18916.28 68
18917.58 70
18918.88 76
18920.18 85
18921.48 77
18922.78 71
18924.08 84
18925.38 63
18926.68 71
18927.98 77
18929.28 74
18930.58 71
18931.88 86
18933.18 94
18934.48 67
18935.78 73
18937.08 79
18938.38 88
18939.68 78
18940.98 90
18942.28 88
18943.58 84
18944.88 83
18946.18 76
18947.48 84
18948.78 68
18950.08 101
18951.39 86
18952.69 76
18953.99 81
18955.29 81
18956.59 70
18957.89 74
18959.19 76
18960.49 83
18961.79 75
18963.09 72
18964.40 67
18965.70 83
18967.00 76
18968.30 83
18969.60 73
18970.90 84
18972.21 92
18973.51 77
18974.81 95
18976.11 78
18977.41 81
18978.71 79
18980.02 86
18981.32 75
18982.62 79
18983.92 58
18985.22 63
18986.53 99
18987.83 79
18989.13 73
18990.43 95
18991.73 67
18993.04 87
18994.34 67
18995.64 83
18996.94 82
18998.25 74
18999.55 80
19000.85 66
19002.15 83
19003.46 88
19004.76 70
19006.06 85
19007.36 86
19008.67 83
19009.97 72
19011.27 62
19012.58 74
19013.88 68
19015.18 65
19016.49 92
19017.79 80
19019.09 66
19020.40 75
19021.70 50
19023.00 74
19024.31 70
19025.61 82
19026.91 77
19028.22 74
19029.52 75
19030.82 90
19032.13 79
19033.43 79
19034.73 98
19036.04 72
19037.34 74
19038.65 88
19039.95 97
19041.25 97
19042.56 87
19043.86 88
19045.17 55
19046.47 78
19047.77 86
19049.08 100
19050.38 77
19051.69 70
19052.99 91
19054.30 114
19055.60 61
19056.90 85
19058.21 101
19059.51 94
19060.82 81
19062.12 92
19063.43 87
19064.73 100
19066.04 83
19067.34 85
19068.65 84
19069.95 97
19071.26 77
19072.56 73
19073.87 98
19075.17 90
19076.48 67
19077.78 80
19079.09 75
19080.39 100
19081.70 95
19083.00 71
19084.31 87
19085.61 82
19086.92 82
19088.23 93
19089.53 108
19090.84 99
19092.14 70
19093.45 86
19094.75 72
19096.06 85
19097.37 88
19098.67 92
19099.98 84
19101.28 92
19102.59 94
19103.90 89
19105.20 69
19106.51 87
19107.81 81
19109.12 87
19110.43 67
19111.73 88
19113.04 74
19114.35 82
19115.65 88
19116.96 81
19118.27 73
19119.57 86
19120.88 85
19122.19 80
19123.49 89
19124.80 91
19126.11 81
19127.41 79
19128.72 68
19130.03 86
19131.33 70
19132.64 97
19133.95 75
19135.26 65
19136.56 88
19137.87 64
19139.18 70
19140.49 69
19141.79 69
19143.10 97
19144.41 79
19145.71 78
19147.02 91
19148.33 86
19149.64 89
19150.95 91
19152.25 96
19153.56 116
19154.87 74
19156.18 84
19157.48 78
19158.79 77
19160.10 60
19161.41 56
19162.72 73
19164.03 80
19165.33 80
19166.64 83
19167.95 94
19169.26 90
19170.57 90
19171.88 76
19173.18 80
19174.49 95
19175.80 86
19177.11 99
19178.42 69
19179.73 67
19181.04 91
19182.34 85
19183.65 96
19184.96 96
19186.27 75
19187.58 64
19188.89 64
19190.20 78
19191.51 73
19192.82 84
19194.13 68
19195.43 95
19196.74 94
19198.05 74
19199.36 78
19200.67 70
19201.98 110
19203.29 95
19204.60 82
19205.91 66
19207.22 90
19208.53 78
19209.84 77
19211.15 64
19212.46 74
19213.77 95
19215.08 96
19216.39 80
19217.70 66
19219.01 80
19220.32 84
19221.63 79
19222.94 76
19224.25 61
19225.56 82
19226.87 89
19228.18 78
19229.49 79
19230.80 79
19232.11 86
19233.42 82
19234.73 78
19236.04 64
19237.35 76
19238.67 64
19239.98 84
19241.29 103
19242.60 73
19243.91 98
19245.22 107
19246.53 74
19247.84 77
19249.15 76
19250.46 88
19251.77 96
19253.09 89
19254.40 72
19255.71 96
19257.02 94
19258.33 70
19259.64 73
19260.95 74
19262.27 78
19263.58 87
19264.89 90
19266.20 85
19267.51 88
19268.82 84
19270.14 75
19271.45 74
19272.76 92
19274.07 87
19275.38 104
19276.70 70
19278.01 85
19279.32 99
19280.63 77
19281.94 75
19283.26 90
19284.57 73
19285.88 77
19287.19 70
19288.51 68
19289.82 65
19291.13 72
19292.44 69
19293.76 80
19295.07 90
19296.38 81
19297.69 77
19299.01 69
19300.32 77
19301.63 70
19302.95 77
19304.26 71
19305.57 78
19306.88 77
19308.20 87
19309.51 96
19310.82 74
19312.14 85
19313.45 81
19314.76 85
19316.08 99
19317.39 83
19318.70 74
19320.02 69
19321.33 78
19322.64 92
19323.96 73
19325.27 79
19326.59 82
19327.90 79
19329.21 73
19330.53 76
19331.84 62
19333.15 71
19334.47 86
19335.78 97
19337.10 68
19338.41 94
19339.73 63
19341.04 88
19342.35 79
19343.67 58
19344.98 95
19346.30 86
19347.61 69
19348.93 82
19350.24 87
19351.55 85
19352.87 85
19354.18 87
19355.50 67
19356.81 74
19358.13 93
19359.44 96
19360.76 83
19362.07 82
19363.39 87
19364.70 82
19366.02 94
19367.33 82
19368.65 99
19369.96 69
19371.28 77
19372.59 93
19373.91 82
19375.22 70
19376.54 91
19377.86 94
19379.17 81
19380.49 60
19381.80 67
19383.12 77
19384.43 87
19385.75 97
19387.07 74
19388.38 82
19389.70 73
19391.01 82
19392.33 89
19393.65 93
19394.96 77
19396.28 99
19397.59 115
19398.91 60
19400.23 62
19401.54 66
19402.86 74
19404.17 55
19405.49 84
19406.81 76
19408.12 100
19409.44 98
19410.76 78
19412.07 81
19413.39 72
19414.71 77
19416.02 70
19417.34 92
19418.66 82
19419.97 67
19421.29 77
19422.61 72
19423.93 81
19425.24 60
19426.56 70
19427.88 83
19429.19 72
19430.51 57
19431.83 75
19433.15 89
19434.46 94
19435.78 77
19437.10 84
19438.42 89
19439.73 102
19441.05 83
19442.37 89
19443.69 80
19445.00 64
19446.32 71
19447.64 79
19448.96 84
19450.28 76
19451.59 77
19452.91 73
19454.23 66
19455.55 83
19456.87 79
19458.18 65
19459.50 102
19460.82 84
19462.14 59
19463.46 78
19464.78 87
19466.09 72
19467.41 77
19468.73 67
19470.05 61
19471.37 81
19472.69 73
19474.01 77
19475.33 79
19476.64 71
19477.96 73
19479.28 78
19480.60 78
19481.92 86
19483.24 87
19484.56 81
19485.88 82
19487.20 92
19488.52 71
19489.83 71
19491.15 70
19492.47 62
19493.79 77
19495.11 62
19496.43 70
19497.75 66
19499.07 74
19500.39 84
19501.71 77
19503.03 73
19504.35 76
19505.67 88
19506.99 66
19508.31 77
19509.63 73
19510.95 97
19512.27 89
19513.59 87
19514.91 73
19516.23 80
19517.55 61
19518.87 72
19520.19 74
19521.51 84
19522.83 76
19524.15 83
19525.47 68
19526.79 87
19528.11 68
19529.43 72
19530.75 79
19532.08 76
19533.40 67
19534.72 67
19536.04 77
19537.36 78
19538.68 91
19540.00 94
19541.32 88
19542.64 87
19543.96 82
19545.29 77
19546.61 72
19547.93 61
19549.25 62
19550.57 64
19551.89 52
19553.21 71
19554.53 72
19555.86 93
19557.18 84
19558.50 77
19559.82 61
19561.14 62
19562.46 67
19563.79 65
19565.11 59
19566.43 52
19567.75 71
19569.07 77
19570.40 78
19571.72 72
19573.04 89
19574.36 88
19575.68 68
19577.01 64
19578.33 64
19579.65 68
19580.97 79
19582.30 85
19583.62 67
19584.94 70
19586.26 84
19587.59 68
19588.91 59
19590.23 86
19591.55 68
19592.88 113
19594.20 91
19595.52 74
19596.85 74
19598.17 85
19599.49 77
19600.81 81
19602.14 95
19603.46 98
19604.78 78
19606.11 78
19607.43 98
19608.75 87
19610.08 84
19611.40 91
19612.72 90
19614.05 91
19615.37 73
19616.69 70
19618.02 67
19619.34 77
19620.67 63
19621.99 62
19623.31 83
19624.64 90
19625.96 78
19627.29 75
19628.61 76
19629.93 82
19631.26 81
19632.58 105
19633.91 84
19635.23 88
19636.55 88
19637.88 97
19639.20 84
19640.53 76
19641.85 83
19643.18 87
19644.50 67
19645.82 75
19647.15 67
19648.47 88
19649.80 81
19651.12 93
19652.45 84
19653.77 82
19655.10 97
19656.42 98
19657.75 75
19659.07 67
19660.40 58
19661.72 81
19663.05 108
19664.37 84
19665.70 62
19667.02 81
19668.35 89
19669.67 86
19671.00 97
19672.33 74
19673.65 74
19674.98 78
19676.30 68
19677.63 78
19678.95 69
19680.28 96
19681.61 109
19682.93 103
19684.26 72
19685.58 80
19686.91 77
19688.23 79
19689.56 84
19690.89 75
19692.21 81
19693.54 114
19694.87 102
19696.19 83
19697.52 55
19698.84 89
19700.17 83
19701.50 72
19702.82 66
19704.15 68
19705.48 97
19706.80 85
19708.13 108
19709.46 84
19710.78 83
19712.11 83
19713.44 75
19714.76 74
19716.09 74
19717.42 88
19718.75 71
19720.07 61
19721.40 79
19722.73 61
19724.05 77
19725.38 84
19726.71 74
19728.04 72
19729.36 86
19730.69 102
19732.02 66
19733.35 73
19734.67 82
19736.00 97
19737.33 81
19738.66 112
19739.98 72
19741.31 72
19742.64 68
19743.97 82
19745.30 66
19746.62 78
19747.95 81
19749.28 90
19750.61 81
19751.94 81
19753.26 71
19754.59 85
19755.92 63
19757.25 82
19758.58 82
19759.91 76
19761.23 77
19762.56 94
19763.89 94
19765.22 63
19766.55 94
19767.88 79
19769.21 94
19770.53 91
19771.86 98
19773.19 81
19774.52 69
19775.85 74
19777.18 89
19778.51 96
19779.84 106
19781.17 72
19782.50 68
19783.83 70
19785.15 76
19786.48 87
19787.81 60
19789.14 65
19790.47 78
19791.80 57
19793.13 55
19794.46 79
19795.79 94
19797.12 80
19798.45 72
19799.78 71
19801.11 73
19802.44 66
19803.77 65
19805.10 72
19806.43 72
19807.76 90
19809.09 70
19810.42 92
19811.75 69
19813.08 67
19814.41 96
19815.74 81
19817.07 81
19818.40 81
19819.73 70
19821.06 89
19822.39 97
19823.72 99
19825.05 105
19826.38 117
19827.71 89
19829.05 79
19830.38 78
19831.71 65
19833.04 86
19834.37 69
19835.70 87
19837.03 78
19838.36 91
19839.69 90
19841.02 83
19842.36 69
19843.69 75
19845.02 71
19846.35 85
19847.68 81
19849.01 64
19850.34 75
19851.68 90
19853.01 87
19854.34 78
19855.67 66
19857.00 88
19858.33 98
19859.67 92
19861.00 61
19862.33 56
19863.66 84
19864.99 85
19866.32 91
19867.66 56
19868.99 68
19870.32 83
19871.65 69
19872.99 85
19874.32 69
19875.65 88
19876.98 91
19878.32 82
19879.65 62
19880.98 72
19882.31 71
19883.65 69
19884.98 75
19886.31 91
19887.64 65
19888.98 100
19890.31 106
19891.64 59
19892.97 87
19894.31 83
19895.64 88
19896.97 82
19898.31 98
19899.64 83
19900.97 67
19902.31 76
19903.64 89
19904.97 96
19906.31 83
19907.64 79
19908.97 77
19910.31 87
19911.64 91
19912.97 85
19914.31 75
19915.64 88
19916.97 77
19918.31 72
19919.64 72
19920.98 80
19922.31 71
19923.64 74
19924.98 78
19926.31 76
19927.65 75
19928.98 75
19930.31 83
19931.65 91
19932.98 69
19934.32 87
19935.65 101
19936.99 95
19938.32 70
19939.65 78
19940.99 101
19942.32 86
19943.66 97
19944.99 74
19946.33 82
19947.66 82
19949.00 89
19950.33 60
19951.67 78
19953.00 83
19954.34 74
19955.67 87
19957.01 73
19958.34 75
19959.68 77
19961.01 67
19962.35 90
19963.68 92
19965.02 72
19966.35 90
19967.69 98
19969.02 85
19970.36 76
19971.70 72
19973.03 82
19974.37 75
19975.70 67
19977.04 75
19978.37 80
19979.71 86
19981.05 77
19982.38 70
19983.72 84
19985.05 89
19986.39 104
19987.73 94
19989.06 96
19990.40 75
19991.73 60
19993.07 69
19994.41 86
19995.74 100
19997.08 81
19998.42 93
19999.75 87
20001.09 79
20002.43 89
20003.76 74
20005.10 80
20006.44 69
20007.77 73
20009.11 88
20010.45 80
20011.78 90
20013.12 112
20014.46 107
20015.79 80
20017.13 93
20018.47 88
20019.81 86
20021.14 70
20022.48 61
20023.82 85
20025.15 78
20026.49 108
20027.83 84
20029.17 84
20030.50 82
20031.84 76
20033.18 81
20034.52 86
20035.85 84
20037.19 95
20038.53 91
20039.87 87
20041.21 84
20042.54 76
20043.88 85
20045.22 79
20046.56 87
20047.90 82
20049.23 68
20050.57 81
20051.91 79
20053.25 79
20054.59 77
20055.93 76
20057.26 95
20058.60 96
20059.94 95
20061.28 87
20062.62 88
20063.96 84
20065.30 70
20066.63 84
20067.97 90
20069.31 80
20070.65 95
20071.99 90
20073.33 62
20074.67 71
20076.01 95
20077.35 68
20078.68 66
20080.02 58
20081.36 68
20082.70 71
20084.04 83
20085.38 66
20086.72 68
20088.06 93
20089.40 93
20090.74 87
20092.08 89
20093.42 79
20094.76 81
20096.10 98
20097.44 86
20098.78 76
20100.12 84
20101.46 83
20102.80 94
20104.14 66
20105.48 84
20106.82 84
20108.16 70
20109.50 80
20110.84 88
20112.18 66
20113.52 76
20114.86 91
20116.20 80
20117.54 69
20118.88 69
20120.22 64
20121.56 66
20122.90 83
20124.24 79
20125.58 63
20126.92 78
20128.26 89
20129.61 97
20130.95 79
20132.29 90
20133.63 75
20134.97 77
20136.31 86
20137.65 83
20138.99 72
20140.33 77
20141.67 87
20143.02 73
