# Supplementary material for: MALDI-TOF MS typing enables the classification of brewing yeasts of the genus Saccharomyces to major beer styles
Source: PLoS One. 2017 Aug 9;12(8):e0181694. doi: 10.1371/journal.pone.0181694 (PMC5549903; doi:10.1371/journal.pone.0181694)
Supplement: S4 File — The directory includes 90 raw files and was zipped to “.zip”; the folder has three strains with 30 spectra per strain; S1 Text explains the raw files with an example and Table 1 represents the yeast strains used within the experiment. (ZIP) [file pone.0181694.s007.zip › 10-12/30260-210-OG-Ale-Ale-YPG-18h-E-E_2015-08-04_3_0_B3_1.dat]

2000.64 2340
2001.06 2106
2001.49 2130
2001.91 2157
2002.33 2005
2002.75 2019
2003.17 1989
2003.60 1995
2004.02 1952
2004.44 2023
2004.86 1917
2005.28 1968
2005.70 1830
2006.13 1965
2006.55 1928
2006.97 1895
2007.39 2048
2007.82 2231
2008.24 2180
2008.66 2227
2009.08 2040
2009.51 2371
2009.93 2418
2010.35 2317
2010.77 2337
2011.20 2188
2011.62 2355
2012.04 2015
2012.46 1931
2012.89 1965
2013.31 2086
2013.73 1954
2014.15 1765
2014.58 1826
2015.00 1924
2015.42 1874
2015.85 1907
2016.27 1773
2016.69 1992
2017.12 1989
2017.54 1774
2017.96 1788
2018.39 1776
2018.81 2101
2019.23 2156
2019.66 2259
2020.08 2018
2020.50 2071
2020.93 1984
2021.35 2091
2021.78 2052
2022.20 2137
2022.62 2184
2023.05 2221
2023.47 1989
2023.89 2057
2024.32 2047
2024.74 1860
2025.17 1908
2025.59 1921
2026.01 2082
2026.44 1899
2026.86 1920
2027.29 1923
2027.71 1955
2028.14 1894
2028.56 1952
2028.99 1812
2029.41 1932
2029.83 2052
2030.26 1930
2030.68 2007
2031.11 2004
2031.53 1860
2031.96 1833
2032.38 1955
2032.81 1867
2033.23 1760
2033.66 1927
2034.08 2022
2034.51 2024
2034.93 1990
2035.36 1967
2035.78 2155
2036.21 2127
2036.63 2025
2037.06 1954
2037.48 1885
2037.91 1985
2038.33 2073
2038.76 1894
2039.19 1906
2039.61 2119
2040.04 2134
2040.46 2099
2040.89 2256
2041.31 2236
2041.74 2217
2042.17 2287
2042.59 2119
2043.02 2007
2043.44 2131
2043.87 1943
2044.30 2072
2044.72 1980
2045.15 2036
2045.57 1804
2046.00 1753
2046.43 1675
2046.85 1985
2047.28 2035
2047.71 2140
2048.13 2207
2048.56 2219
2048.99 2171
2049.41 2106
2049.84 1996
2050.27 1924
2050.69 1929
2051.12 1948
2051.55 2045
2051.97 1922
2052.40 1979
2052.83 2003
2053.25 1741
2053.68 1888
2054.11 1887
2054.54 1947
2054.96 2126
2055.39 1882
2055.82 1835
2056.24 1823
2056.67 1884
2057.10 1703
2057.53 1879
2057.95 1949
2058.38 2006
2058.81 1968
2059.24 1946
2059.66 1825
2060.09 1982
2060.52 1760
2060.95 1792
2061.38 1906
2061.80 1884
2062.23 1892
2062.66 1998
2063.09 1939
2063.52 2074
2063.94 2136
2064.37 1957
2064.80 1789
2065.23 2040
2065.66 2160
2066.09 2287
2066.51 2066
2066.94 2476
2067.37 2348
2067.80 2067
2068.23 2388
2068.66 2176
2069.08 2035
2069.51 2149
2069.94 2202
2070.37 2008
2070.80 2096
2071.23 1968
2071.66 1810
2072.09 2040
2072.52 1979
2072.94 2003
2073.37 2033
2073.80 1914
2074.23 1852
2074.66 2092
2075.09 2072
2075.52 2012
2075.95 1963
2076.38 2006
2076.81 2150
2077.24 1990
2077.67 2031
2078.10 2063
2078.53 2002
2078.96 1908
2079.39 2071
2079.82 2154
2080.25 1940
2080.68 2102
2081.11 2219
2081.54 2139
2081.97 2254
2082.40 2145
2082.83 2224
2083.26 2087
2083.69 2198
2084.12 2045
2084.55 1969
2084.98 2148
2085.41 2069
2085.84 2027
2086.27 2107
2086.70 1995
2087.13 1856
2087.56 1806
2087.99 1939
2088.42 2379
2088.85 2127
2089.28 1973
2089.71 2186
2090.14 2031
2090.57 2031
2091.01 2100
2091.44 1975
2091.87 2050
2092.30 2153
2092.73 2069
2093.16 2038
2093.59 2012
2094.02 2052
2094.45 1931
2094.89 2111
2095.32 2077
2095.75 2073
2096.18 1889
2096.61 2032
2097.04 1971
2097.47 1973
2097.91 1742
2098.34 1862
2098.77 1996
2099.20 1908
2099.63 1959
2100.07 1876
2100.50 1767
2100.93 1789
2101.36 1795
2101.79 1765
2102.23 1937
2102.66 1924
2103.09 2012
2103.52 2049
2103.95 2056
2104.39 1767
2104.82 1924
2105.25 1810
2105.68 1880
2106.12 1998
2106.55 1928
2106.98 1989
2107.41 2070
2107.85 1972
2108.28 2011
2108.71 1949
2109.14 1898
2109.58 2011
2110.01 1997
2110.44 2010
2110.88 1999
2111.31 1960
2111.74 1933
2112.18 1851
2112.61 1935
2113.04 1900
2113.48 2079
2113.91 1874
2114.34 1745
2114.78 1767
2115.21 1752
2115.64 1884
2116.08 1918
2116.51 1782
2116.94 1869
2117.38 1782
2117.81 1744
2118.24 1875
2118.68 1878
2119.11 1823
2119.55 1874
2119.98 1825
2120.41 1761
2120.85 1865
2121.28 1891
2121.72 1727
2122.15 1678
2122.58 1787
2123.02 1969
2123.45 1926
2123.89 1955
2124.32 1998
2124.75 2145
2125.19 1989
2125.62 1899
2126.06 2001
2126.49 2112
2126.93 2134
2127.36 2116
2127.80 1853
2128.23 1792
2128.67 1912
2129.10 2132
2129.54 2191
2129.97 2179
2130.41 1989
2130.84 1916
2131.28 2306
2131.71 2257
2132.15 2278
2132.58 2394
2133.02 2297
2133.45 2500
2133.89 2431
2134.32 2403
2134.76 2469
2135.19 2476
2135.63 2420
2136.06 2448
2136.50 2580
2136.94 2448
2137.37 2534
2137.81 2423
2138.24 2123
2138.68 2309
2139.12 2388
2139.55 2378
2139.99 2274
2140.42 2185
2140.86 2191
2141.30 2091
2141.73 2194
2142.17 1953
2142.60 1944
2143.04 1868
2143.48 1955
2143.91 1859
2144.35 1842
2144.79 1920
2145.22 1816
2145.66 1955
2146.09 1909
2146.53 1876
2146.97 1996
2147.40 1944
2147.84 1928
2148.28 2156
2148.72 2149
2149.15 2210
2149.59 2296
2150.03 2413
2150.46 2535
2150.90 2709
2151.34 2439
2151.77 2278
2152.21 2362
2152.65 2490
2153.09 2391
2153.52 2281
2153.96 2055
2154.40 2078
2154.84 2187
2155.27 2086
2155.71 1989
2156.15 2171
2156.59 2165
2157.02 2251
2157.46 2175
2157.90 2078
2158.34 2196
2158.78 2186
2159.21 1993
2159.65 2094
2160.09 2031
2160.53 2039
2160.97 1967
2161.40 2102
2161.84 2089
2162.28 1921
2162.72 2124
2163.16 2251
2163.59 2094
2164.03 2103
2164.47 2153
2164.91 2128
2165.35 1944
2165.79 1886
2166.23 1858
2166.66 2058
2167.10 1872
2167.54 1952
2167.98 2109
2168.42 1910
2168.86 1895
2169.30 1879
2169.74 2086
2170.18 2092
2170.61 2181
2171.05 2151
2171.49 1957
2171.93 2372
2172.37 2391
2172.81 2097
2173.25 2469
2173.69 2405
2174.13 2547
2174.57 2208
2175.01 2207
2175.45 2207
2175.89 2599
2176.33 2510
2176.77 2453
2177.21 2631
2177.65 2716
2178.09 2558
2178.53 2359
2178.97 2385
2179.41 2463
2179.85 2214
2180.29 2339
2180.73 2159
2181.17 2313
2181.61 2205
2182.05 2257
2182.49 2036
2182.93 2002
2183.37 2076
2183.81 1997
2184.25 1986
2184.69 2125
2185.13 2201
2185.57 2052
2186.01 2038
2186.45 2137
2186.89 1975
2187.33 2115
2187.77 2135
2188.21 2082
2188.65 2183
2189.10 2304
2189.54 2076
2189.98 2290
2190.42 2338
2190.86 2458
2191.30 2465
2191.74 2261
2192.18 2193
2192.62 2328
2193.07 2265
2193.51 2077
2193.95 2325
2194.39 2461
2194.83 2389
2195.27 2453
2195.71 2264
2196.16 2385
2196.60 2290
2197.04 2388
2197.48 2396
2197.92 2450
2198.37 2087
2198.81 2333
2199.25 2300
2199.69 2248
2200.13 2001
2200.58 2180
2201.02 2366
2201.46 1998
2201.90 1952
2202.34 1968
2202.79 2077
2203.23 2126
2203.67 2098
2204.11 2239
2204.56 2099
2205.00 2064
2205.44 2105
2205.88 2239
2206.33 2271
2206.77 2165
2207.21 2252
2207.65 2201
2208.10 2160
2208.54 2351
2208.98 2416
2209.43 2471
2209.87 2472
2210.31 2182
2210.76 2328
2211.20 2315
2211.64 2210
2212.09 2034
2212.53 2186
2212.97 2298
2213.42 2499
2213.86 2475
2214.30 2238
2214.75 2082
2215.19 2106
2215.63 2042
2216.08 2150
2216.52 2012
2216.96 2025
2217.41 2197
2217.85 2051
2218.30 1999
2218.74 2230
2219.18 2033
2219.63 2221
2220.07 2054
2220.52 2038
2220.96 2161
2221.40 1963
2221.85 1982
2222.29 2178
2222.74 2182
2223.18 2248
2223.63 2310
2224.07 2299
2224.51 2358
2224.96 2255
2225.40 2269
2225.85 2384
2226.29 2466
2226.74 2473
2227.18 2473
2227.63 2302
2228.07 2245
2228.52 2389
2228.96 2347
2229.41 2507
2229.85 2374
2230.30 2354
2230.74 2347
2231.19 2275
2231.63 2526
2232.08 2596
2232.52 2668
2232.97 2551
2233.41 2490
2233.86 2744
2234.30 2690
2234.75 2878
2235.20 2777
2235.64 2809
2236.09 2590
2236.53 2616
2236.98 2451
2237.42 2620
2237.87 2376
2238.32 2197
2238.76 2238
2239.21 2223
2239.65 2056
2240.10 2045
2240.55 2028
2240.99 2007
2241.44 2097
2241.88 2044
2242.33 2003
2242.78 2226
2243.22 1970
2243.67 2050
2244.12 2138
2244.56 1961
2245.01 2021
2245.46 2034
2245.90 1832
2246.35 1986
2246.80 1995
2247.24 1976
2247.69 1935
2248.14 2113
2248.58 2098
2249.03 2026
2249.48 1976
2249.92 2205
2250.37 2070
2250.82 1854
2251.27 1983
2251.71 1918
2252.16 1925
2252.61 1876
2253.05 1895
2253.50 2208
2253.95 1966
2254.40 1962
2254.84 2052
2255.29 1964
2255.74 1881
2256.19 1990
2256.64 1987
2257.08 1945
2257.53 2037
2257.98 2010
2258.43 1929
2258.87 1951
2259.32 1872
2259.77 1865
2260.22 1999
2260.67 1970
2261.11 2092
2261.56 2023
2262.01 2062
2262.46 2199
2262.91 2120
2263.36 2385
2263.80 2376
2264.25 2399
2264.70 2505
2265.15 2522
2265.60 2520
2266.05 2455
2266.50 2291
2266.94 2044
2267.39 2477
2267.84 2337
2268.29 2553
2268.74 2540
2269.19 2527
2269.64 2611
2270.09 2473
2270.54 2517
2270.99 2680
2271.43 2669
2271.88 2723
2272.33 2429
2272.78 2646
2273.23 2609
2273.68 2570
2274.13 2734
2274.58 2535
2275.03 2328
2275.48 2174
2275.93 2230
2276.38 2216
2276.83 2244
2277.28 2124
2277.73 1979
2278.18 2025
2278.63 2193
2279.08 2155
2279.53 2099
2279.98 2118
2280.43 2208
2280.88 2237
2281.33 2146
2281.78 1993
2282.23 2129
2282.68 2390
2283.13 2440
2283.58 2223
2284.03 1973
2284.48 1953
2284.93 2006
2285.38 2034
2285.83 2087
2286.28 2178
2286.73 2373
2287.18 2631
2287.63 2439
2288.08 2456
2288.54 2356
2288.99 2659
2289.44 2848
2289.89 3269
2290.34 3352
2290.79 3664
2291.24 4206
2291.69 4353
2292.14 4488
2292.60 4636
2293.05 4955
2293.50 4609
2293.95 4506
2294.40 4154
2294.85 3910
2295.30 3974
2295.76 3880
2296.21 3572
2296.66 3332
2297.11 3382
2297.56 3082
2298.01 2872
2298.47 2649
2298.92 2889
2299.37 2739
2299.82 2688
2300.27 2804
2300.73 2498
2301.18 2465
2301.63 2516
2302.08 2570
2302.53 2304
2302.99 2106
2303.44 2176
2303.89 2230
2304.34 2277
2304.80 2156
2305.25 2122
2305.70 2302
2306.15 2338
2306.61 2274
2307.06 2199
2307.51 2332
2307.96 2447
2308.42 2645
2308.87 2783
2309.32 2539
2309.78 2651
2310.23 2987
2310.68 3055
2311.14 3028
2311.59 3052
2312.04 2836
2312.49 2950
2312.95 2916
2313.40 2915
2313.85 2808
2314.31 2688
2314.76 2532
2315.22 2620
2315.67 2524
2316.12 2412
2316.58 2311
2317.03 2575
2317.48 2520
2317.94 2425
2318.39 2407
2318.84 2353
2319.30 2521
2319.75 2468
2320.21 2366
2320.66 2329
2321.11 2405
2321.57 2452
2322.02 2484
2322.48 2620
2322.93 2497
2323.39 2365
2323.84 2466
2324.29 2555
2324.75 2719
2325.20 2447
2325.66 2353
2326.11 2400
2326.57 2549
2327.02 2590
2327.48 2582
2327.93 2572
2328.39 2669
2328.84 2860
2329.30 2812
2329.75 2821
2330.21 2834
2330.66 2745
2331.12 2836
2331.57 2737
2332.03 2863
2332.48 2674
2332.94 2528
2333.39 2635
2333.85 2448
2334.30 2469
2334.76 2575
2335.21 2504
2335.67 2439
2336.12 2399
2336.58 2249
2337.03 2377
2337.49 2605
2337.95 2550
2338.40 2451
2338.86 2447
2339.31 2476
2339.77 2609
2340.23 2607
2340.68 2484
2341.14 2328
2341.59 2438
2342.05 2413
2342.51 2410
2342.96 2396
2343.42 2283
2343.87 2228
2344.33 2282
2344.79 2278
2345.24 2322
2345.70 2274
2346.16 2173
2346.61 2373
2347.07 2339
2347.53 2652
2347.98 2329
2348.44 2412
2348.90 2329
2349.35 2345
2349.81 2267
2350.27 2234
2350.72 2301
2351.18 2423
2351.64 2407
2352.10 2476
2352.55 2501
2353.01 2384
2353.47 2250
2353.92 2028
2354.38 2166
2354.84 2250
2355.30 2276
2355.75 2073
2356.21 2090
2356.67 2188
2357.13 2161
2357.58 1952
2358.04 2120
2358.50 1977
2358.96 2148
2359.41 2227
2359.87 2398
2360.33 2285
2360.79 2372
2361.25 2380
2361.70 2403
2362.16 2275
2362.62 2440
2363.08 2355
2363.54 2330
2363.99 2602
2364.45 2612
2364.91 2410
2365.37 2390
2365.83 2357
2366.29 2416
2366.75 2394
2367.20 2488
2367.66 2213
2368.12 2339
2368.58 2477
2369.04 2491
2369.50 2277
2369.96 2458
2370.42 2332
2370.87 2276
2371.33 2483
2371.79 2389
2372.25 2292
2372.71 2097
2373.17 2334
2373.63 2521
2374.09 2553
2374.55 2320
2375.01 2408
2375.47 2646
2375.92 2731
2376.38 2807
2376.84 2538
2377.30 2704
2377.76 2674
2378.22 2584
2378.68 2482
2379.14 2351
2379.60 2262
2380.06 2216
2380.52 2403
2380.98 2379
2381.44 2529
2381.90 2491
2382.36 2496
2382.82 2276
2383.28 2382
2383.74 2487
2384.20 2536
2384.66 2452
2385.12 2470
2385.58 2273
2386.04 2093
2386.50 2160
2386.96 2173
2387.42 2121
2387.88 2082
2388.35 2317
2388.81 2237
2389.27 2135
2389.73 2264
2390.19 2436
2390.65 2272
2391.11 2139
2391.57 2254
2392.03 2316
2392.49 2139
2392.95 2199
2393.42 2303
2393.88 2262
2394.34 2105
2394.80 2119
2395.26 2102
2395.72 2029
2396.18 1984
2396.64 2015
2397.11 2218
2397.57 2203
2398.03 2059
2398.49 2017
2398.95 2366
2399.41 2149
2399.88 2140
2400.34 2141
2400.80 2111
2401.26 2108
2401.72 2193
2402.18 2021
2402.65 2088
2403.11 2266
2403.57 2092
2404.03 1845
2404.49 2072
2404.96 2282
2405.42 2227
2405.88 2215
2406.34 2272
2406.81 2126
2407.27 2126
2407.73 2238
2408.19 2253
2408.66 2274
2409.12 2220
2409.58 1956
2410.04 1919
2410.51 2144
2410.97 2311
2411.43 2288
2411.90 1985
2412.36 1954
2412.82 2170
2413.28 2061
2413.75 2020
2414.21 1978
2414.67 2104
2415.14 2045
2415.60 2160
2416.06 2416
2416.53 2553
2416.99 2403
2417.45 2510
2417.92 2387
2418.38 2633
2418.84 2840
2419.31 2874
2419.77 3060
2420.23 2972
2420.70 2885
2421.16 2971
2421.63 3098
2422.09 3040
2422.55 2925
2423.02 2795
2423.48 2920
2423.95 2897
2424.41 2851
2424.87 2646
2425.34 2693
2425.80 2592
2426.27 2584
2426.73 2660
2427.20 2704
2427.66 2430
2428.12 2488
2428.59 2330
2429.05 2447
2429.52 2347
2429.98 2279
2430.45 2223
2430.91 2265
2431.38 2264
2431.84 2257
2432.31 2354
2432.77 2345
2433.24 2352
2433.70 2460
2434.17 2473
2434.63 2243
2435.10 2438
2435.56 2493
2436.03 2508
2436.49 2354
2436.96 2312
2437.42 2545
2437.89 2479
2438.35 2387
2438.82 2617
2439.28 2713
2439.75 2514
2440.21 2456
2440.68 2479
2441.15 2615
2441.61 2818
2442.08 2737
2442.54 2567
2443.01 2517
2443.48 2662
2443.94 2950
2444.41 2779
2444.87 2502
2445.34 2512
2445.81 2306
2446.27 2382
2446.74 2293
2447.20 2187
2447.67 2157
2448.14 2146
2448.60 1987
2449.07 2107
2449.54 2057
2450.00 2181
2450.47 2168
2450.94 2194
2451.40 2135
2451.87 2121
2452.34 2278
2452.80 2205
2453.27 2117
2453.74 1933
2454.20 2037
2454.67 2184
2455.14 2138
2455.60 2141
2456.07 1993
2456.54 1913
2457.01 2206
2457.47 2206
2457.94 2306
2458.41 2182
2458.87 2221
2459.34 2114
2459.81 2055
2460.28 2123
2460.74 2144
2461.21 2133
2461.68 2188
2462.15 2188
2462.62 2107
2463.08 2039
2463.55 1957
2464.02 2235
2464.49 2277
2464.95 2248
2465.42 2401
2465.89 2181
2466.36 2304
2466.83 2144
2467.29 2134
2467.76 2339
2468.23 2360
2468.70 2233
2469.17 2269
2469.64 2137
2470.10 2123
2470.57 2257
2471.04 2310
2471.51 2078
2471.98 2096
2472.45 2099
2472.92 2017
2473.39 1984
2473.85 2002
2474.32 2051
2474.79 2034
2475.26 2030
2475.73 2039
2476.20 1915
2476.67 1892
2477.14 2046
2477.61 2260
2478.08 2153
2478.54 2066
2479.01 2096
2479.48 2074
2479.95 2191
2480.42 2038
2480.89 2044
2481.36 1860
2481.83 1807
2482.30 1882
2482.77 1933
2483.24 1954
2483.71 2035
2484.18 1727
2484.65 1869
2485.12 1810
2485.59 2042
2486.06 1950
2486.53 1983
2487.00 2093
2487.47 2012
2487.94 2133
2488.41 2163
2488.88 1963
2489.35 1998
2489.82 2211
2490.29 2092
2490.76 2195
2491.23 2303
2491.70 2175
2492.17 2227
2492.64 2423
2493.11 2394
2493.58 2506
2494.05 2377
2494.52 2423
2495.00 2658
2495.47 2570
2495.94 2258
2496.41 2376
2496.88 2351
2497.35 2295
2497.82 2294
2498.29 2487
2498.76 2186
2499.23 2216
2499.71 2215
2500.18 2058
2500.65 1970
2501.12 2055
2501.59 2001
2502.06 2030
2502.53 2085
2503.01 2042
2503.48 2025
2503.95 2070
2504.42 1932
2504.89 2048
2505.36 1949
2505.84 1889
2506.31 2061
2506.78 2125
2507.25 2158
2507.72 2225
2508.20 2211
2508.67 2278
2509.14 2325
2509.61 2249
2510.08 2360
2510.56 2465
2511.03 2572
2511.50 2685
2511.97 2501
2512.45 2545
2512.92 2529
2513.39 2643
2513.86 2771
2514.34 2744
2514.81 2776
2515.28 2567
2515.75 2609
2516.23 2466
2516.70 2498
2517.17 2502
2517.65 2360
2518.12 2422
2518.59 2336
2519.07 2351
2519.54 2245
2520.01 2277
2520.48 2237
2520.96 2274
2521.43 2407
2521.90 2203
2522.38 2206
2522.85 2334
2523.32 2128
2523.80 2271
2524.27 2341
2524.75 2286
2525.22 2284
2525.69 2200
2526.17 2303
2526.64 2268
2527.11 2288
2527.59 2465
2528.06 2496
2528.54 2276
2529.01 2491
2529.48 2268
2529.96 2323
2530.43 2193
2530.91 2158
2531.38 2409
2531.85 2270
2532.33 2283
2532.80 2272
2533.28 2241
2533.75 2259
2534.23 2338
2534.70 2124
2535.18 2416
2535.65 2419
2536.12 2255
2536.60 2248
2537.07 2255
2537.55 2395
2538.02 2197
2538.50 2384
2538.97 2243
2539.45 1994
2539.92 2180
2540.40 2294
2540.87 2264
2541.35 2353
2541.82 2112
2542.30 2347
2542.77 2254
2543.25 2395
2543.73 2432
2544.20 2398
2544.68 2401
2545.15 2426
2545.63 2506
2546.10 2496
2546.58 2600
2547.05 2514
2547.53 2804
2548.01 2868
2548.48 2891
2548.96 3043
2549.43 2988
2549.91 3032
2550.39 3150
2550.86 3085
2551.34 3083
2551.81 3009
2552.29 2988
2552.77 3201
2553.24 3032
2553.72 2857
2554.20 2877
2554.67 2975
2555.15 2857
2555.62 2781
2556.10 2958
2556.58 3013
2557.05 2826
2557.53 2709
2558.01 2663
2558.48 2702
2558.96 2424
2559.44 2664
2559.91 2582
2560.39 2425
2560.87 2491
2561.35 2389
2561.82 2279
2562.30 2299
2562.78 2529
2563.25 2659
2563.73 2521
2564.21 2570
2564.69 2565
2565.16 2446
2565.64 2493
2566.12 2370
2566.60 2360
2567.07 2342
2567.55 2385
2568.03 2291
2568.51 2250
2568.98 2192
2569.46 2090
2569.94 2138
2570.42 2228
2570.90 2154
2571.37 2153
2571.85 2042
2572.33 1878
2572.81 2046
2573.29 2152
2573.76 2175
2574.24 2206
2574.72 2132
2575.20 2142
2575.68 2032
2576.16 2121
2576.63 2184
2577.11 2107
2577.59 2036
2578.07 1976
2578.55 2051
2579.03 2117
2579.51 2075
2579.98 2116
2580.46 2177
2580.94 2203
2581.42 2158
2581.90 2240
2582.38 2278
2582.86 2271
2583.34 2204
2583.82 2259
2584.30 2199
2584.77 2024
2585.25 2105
2585.73 2082
2586.21 2192
2586.69 2007
2587.17 2155
2587.65 2249
2588.13 2256
2588.61 2342
2589.09 2305
2589.57 2432
2590.05 2468
2590.53 2390
2591.01 2414
2591.49 2404
2591.97 2427
2592.45 2367
2592.93 2245
2593.41 2200
2593.89 2213
2594.37 2433
2594.85 2267
2595.33 2432
2595.81 2264
2596.29 2095
2596.77 2064
2597.25 2050
2597.73 2184
2598.21 2074
2598.69 2145
2599.17 1976
2599.65 2208
2600.13 2069
2600.61 2004
2601.09 2062
2601.57 2004
2602.06 2186
2602.54 2214
2603.02 2108
2603.50 2161
2603.98 2100
2604.46 2142
2604.94 2218
2605.42 2214
2605.90 2212
2606.38 2211
2606.87 2330
2607.35 2298
2607.83 2375
2608.31 2379
2608.79 2370
2609.27 2480
2609.75 2360
2610.24 2252
2610.72 2446
2611.20 2433
2611.68 2417
2612.16 2297
2612.64 2173
2613.13 2002
2613.61 2072
2614.09 1992
2614.57 2055
2615.05 2152
2615.54 2041
2616.02 2037
2616.50 2168
2616.98 2132
2617.46 2315
2617.95 2203
2618.43 2318
2618.91 2385
2619.39 2296
2619.88 2232
2620.36 2372
2620.84 2568
2621.32 2293
2621.81 2350
2622.29 2460
2622.77 2231
2623.26 2140
2623.74 2176
2624.22 2240
2624.70 2330
2625.19 2358
2625.67 2252
2626.15 2140
2626.64 2056
2627.12 2045
2627.60 1951
2628.09 2019
2628.57 2023
2629.05 1954
2629.54 2174
2630.02 2265
2630.50 2294
2630.99 2429
2631.47 2453
2631.95 2506
2632.44 2336
2632.92 2341
2633.40 2297
2633.89 2396
2634.37 2316
2634.85 2448
2635.34 2411
2635.82 2419
2636.31 2222
2636.79 2197
2637.27 2107
2637.76 2425
2638.24 2096
2638.73 2134
2639.21 2330
2639.70 2452
2640.18 2235
2640.66 2246
2641.15 2379
2641.63 2284
2642.12 2344
2642.60 2463
2643.09 2513
2643.57 2381
2644.06 2489
2644.54 2294
2645.03 2293
2645.51 2272
2646.00 2219
2646.48 2150
2646.97 2306
2647.45 2269
2647.94 2192
2648.42 2251
2648.91 2137
2649.39 2193
2649.88 2251
2650.36 2204
2650.85 2204
2651.33 2251
2651.82 2396
2652.30 2441
2652.79 2414
2653.27 2330
2653.76 2274
2654.24 2536
2654.73 2265
2655.22 2042
2655.70 2261
2656.19 2288
2656.67 2333
2657.16 2299
2657.65 2213
2658.13 2270
2658.62 2387
2659.10 2356
2659.59 2381
2660.08 2332
2660.56 2355
2661.05 2515
2661.53 2400
2662.02 2245
2662.51 2256
2662.99 2302
2663.48 2325
2663.97 2473
2664.45 2415
2664.94 2470
2665.43 2561
2665.91 2454
2666.40 2322
2666.89 2269
2667.37 2211
2667.86 2347
2668.35 2378
2668.83 2088
2669.32 2319
2669.81 2223
2670.29 2381
2670.78 2061
2671.27 2221
2671.76 2239
2672.24 2082
2672.73 2261
2673.22 2328
2673.71 2429
2674.19 2614
2674.68 2652
2675.17 3056
2675.66 2791
2676.14 2963
2676.63 2981
2677.12 3177
2677.61 3086
2678.09 3292
2678.58 3095
2679.07 3022
2679.56 3064
2680.05 3033
2680.53 2767
2681.02 2760
2681.51 2472
2682.00 2575
2682.49 2400
2682.97 2299
2683.46 2423
2683.95 2680
2684.44 2543
2684.93 2519
2685.42 2385
2685.91 2489
2686.39 2493
2686.88 2336
2687.37 2508
2687.86 2336
2688.35 2186
2688.84 2225
2689.33 2246
2689.81 2404
2690.30 2361
2690.79 2322
2691.28 2126
2691.77 2189
2692.26 2154
2692.75 2300
2693.24 2352
2693.73 2329
2694.22 2176
2694.71 2295
2695.20 2295
2695.68 2327
2696.17 2359
2696.66 2305
2697.15 1985
2697.64 2246
2698.13 2231
2698.62 2353
2699.11 2344
2699.60 2487
2700.09 2389
2700.58 2396
2701.07 2526
2701.56 2413
2702.05 2285
2702.54 2453
2703.03 2478
2703.52 2501
2704.01 2491
2704.50 2526
2704.99 2572
2705.48 2293
2705.97 2229
2706.46 2530
2706.95 2526
2707.44 2385
2707.93 2198
2708.42 2146
2708.92 2068
2709.41 2300
2709.90 2499
2710.39 2146
2710.88 2223
2711.37 2456
2711.86 2170
2712.35 2088
2712.84 2182
2713.33 2211
2713.82 2184
2714.31 2275
2714.81 2462
2715.30 2395
2715.79 2423
2716.28 2381
2716.77 2367
2717.26 2250
2717.75 2165
2718.24 2073
2718.74 2376
2719.23 2136
2719.72 2229
2720.21 2409
2720.70 2293
2721.19 2040
2721.69 2236
2722.18 2322
2722.67 2239
2723.16 2263
2723.65 2301
2724.15 2571
2724.64 2472
2725.13 2479
2725.62 2317
2726.11 2492
2726.61 2426
2727.10 2378
2727.59 2328
2728.08 2269
2728.58 2388
2729.07 2215
2729.56 2257
2730.05 2208
2730.55 2259
2731.04 2385
2731.53 2320
2732.02 2413
2732.52 2361
2733.01 2451
2733.50 2461
2733.99 2410
2734.49 2361
2734.98 2462
2735.47 2632
2735.97 2554
2736.46 2420
2736.95 2431
2737.45 2493
2737.94 2449
2738.43 2295
2738.93 2425
2739.42 2401
2739.91 2376
2740.41 2419
2740.90 2334
2741.39 2325
2741.89 2192
2742.38 2234
2742.87 2218
2743.37 2255
2743.86 2221
2744.36 2283
2744.85 2140
2745.34 2020
2745.84 1998
2746.33 2332
2746.82 2247
2747.32 2135
2747.81 2172
2748.31 2356
2748.80 2366
2749.30 2182
2749.79 2076
2750.28 2204
2750.78 2195
2751.27 2217
2751.77 2333
2752.26 2338
2752.76 2324
2753.25 2117
2753.75 2310
2754.24 2293
2754.74 2243
2755.23 2354
2755.72 2277
2756.22 2301
2756.71 2352
2757.21 2211
2757.70 2222
2758.20 2510
2758.69 2453
2759.19 2456
2759.69 2443
2760.18 2528
2760.68 2407
2761.17 2203
2761.67 2317
2762.16 2196
2762.66 2227
2763.15 2176
2763.65 2357
2764.14 2466
2764.64 2559
2765.14 2405
2765.63 2366
2766.13 2549
2766.62 2318
2767.12 2167
2767.61 2401
2768.11 2416
2768.61 2362
2769.10 2449
2769.60 2445
2770.09 2438
2770.59 2335
2771.09 2434
2771.58 2466
2772.08 2181
2772.58 2214
2773.07 2223
2773.57 2290
2774.06 2292
2774.56 2233
2775.06 2281
2775.55 2719
2776.05 2831
2776.55 2704
2777.04 2866
2777.54 2861
2778.04 3035
2778.54 3124
2779.03 2918
2779.53 2976
2780.03 3032
2780.52 3185
2781.02 2704
2781.52 2356
2782.01 2410
2782.51 2264
2783.01 2292
2783.51 2359
2784.00 2569
2784.50 2369
2785.00 2455
2785.50 2454
2785.99 2479
2786.49 2654
2786.99 2377
2787.49 2134
2787.98 2320
2788.48 2488
2788.98 2434
2789.48 2222
2789.98 2341
2790.47 2416
2790.97 2292
2791.47 2179
2791.97 2513
2792.47 2336
2792.96 2324
2793.46 2138
2793.96 2337
2794.46 2282
2794.96 2103
2795.46 2485
2795.95 2647
2796.45 2577
2796.95 2655
2797.45 2523
2797.95 2622
2798.45 2727
2798.95 2728
2799.44 2432
2799.94 2637
2800.44 2639
2800.94 2564
2801.44 2516
2801.94 2460
2802.44 2381
2802.94 2307
2803.44 2493
2803.93 2536
2804.43 2613
2804.93 2580
2805.43 2726
2805.93 3018
2806.43 3312
2806.93 3146
2807.43 3283
2807.93 3291
2808.43 3230
2808.93 3112
2809.43 3250
2809.93 3339
2810.43 3069
2810.93 2949
2811.43 3015
2811.93 2921
2812.43 2717
2812.93 2622
2813.43 2771
2813.93 2755
2814.43 2535
2814.93 2504
2815.43 2470
2815.93 2440
2816.43 2442
2816.93 2391
2817.43 2401
2817.93 2579
2818.43 2492
2818.93 2537
2819.43 2387
2819.93 2414
2820.43 2474
2820.93 2561
2821.43 2466
2821.93 2648
2822.43 2489
2822.94 2507
2823.44 2591
2823.94 2469
2824.44 2561
2824.94 2480
2825.44 2396
2825.94 2478
2826.44 2392
2826.94 2293
2827.44 2164
2827.95 2154
2828.45 2171
2828.95 2524
2829.45 2385
2829.95 2301
2830.45 2226
2830.95 2428
2831.46 2317
2831.96 2340
2832.46 2166
2832.96 2392
2833.46 2372
2833.97 2219
2834.47 2166
2834.97 2350
2835.47 2295
2835.97 2294
2836.47 2493
2836.98 2475
2837.48 2333
2837.98 2648
2838.48 2412
2838.99 2690
2839.49 2458
2839.99 2428
2840.49 2563
2841.00 2491
2841.50 2455
2842.00 2525
2842.50 2613
2843.01 2565
2843.51 2383
2844.01 2392
2844.51 2266
2845.02 2288
2845.52 2391
2846.02 2446
2846.52 2288
2847.03 2399
2847.53 2845
2848.03 2556
2848.54 2453
2849.04 2497
2849.54 2463
2850.05 2549
2850.55 2448
2851.05 2494
2851.56 2546
2852.06 2510
2852.56 2461
2853.07 2312
2853.57 2382
2854.07 2280
2854.58 2297
2855.08 2541
2855.59 2294
2856.09 2182
2856.59 2409
2857.10 2456
2857.60 2370
2858.10 2444
2858.61 2239
2859.11 2304
2859.62 2296
2860.12 2246
2860.63 2314
2861.13 2184
2861.63 1959
2862.14 2081
2862.64 2273
2863.15 2094
2863.65 2335
2864.16 2232
2864.66 2351
2865.16 2161
2865.67 2097
2866.17 2139
2866.68 2270
2867.18 2089
2867.69 2134
2868.19 2194
2868.70 2163
2869.20 2227
2869.71 2168
2870.21 2203
2870.72 2282
2871.22 2062
2871.73 2181
2872.23 2246
2872.74 2261
2873.24 2335
2873.75 2415
2874.25 2340
2874.76 2225
2875.27 2276
2875.77 2228
2876.28 2216
2876.78 2196
2877.29 2436
2877.79 2425
2878.30 2537
2878.81 2530
2879.31 2473
2879.82 2563
2880.32 2460
2880.83 2359
2881.33 2501
2881.84 2394
2882.35 2415
2882.85 2433
2883.36 2485
2883.87 2378
2884.37 2563
2884.88 2303
2885.38 2370
2885.89 2688
2886.40 2486
2886.90 2357
2887.41 2481
2887.92 2353
2888.42 2469
2888.93 2583
2889.44 2477
2889.94 2546
2890.45 2647
2890.96 2834
2891.46 2607
2891.97 2515
2892.48 2383
2892.98 2283
2893.49 2517
2894.00 2338
2894.51 2645
2895.01 2689
2895.52 2795
2896.03 2754
2896.54 3036
2897.04 2886
2897.55 3029
2898.06 2941
2898.57 3007
2899.07 2943
2899.58 3043
2900.09 3246
2900.60 3290
2901.10 3629
2901.61 3694
2902.12 3853
2902.63 3746
2903.13 4001
2903.64 3965
2904.15 3795
2904.66 4078
2905.17 4009
2905.68 3922
2906.18 3789
2906.69 3549
2907.20 3138
2907.71 3062
2908.22 2989
2908.72 2920
2909.23 2960
2909.74 2828
2910.25 2735
2910.76 2774
2911.27 2489
2911.78 2476
2912.28 2541
2912.79 2434
2913.30 2274
2913.81 2322
2914.32 2491
2914.83 2333
2915.34 2493
2915.85 2382
2916.36 2662
2916.87 2600
2917.37 2497
2917.88 2547
2918.39 2702
2918.90 2874
2919.41 2818
2919.92 2693
2920.43 2723
2920.94 2435
2921.45 2474
2921.96 2505
2922.47 2497
2922.98 2529
2923.49 2659
2924.00 2577
2924.51 2567
2925.02 2523
2925.53 2577
2926.04 2758
2926.55 2693
2927.06 2723
2927.57 2766
2928.08 2827
2928.59 2620
2929.10 2470
2929.61 2513
2930.12 2534
2930.63 2371
2931.14 2165
2931.65 2386
2932.16 2305
2932.67 2374
2933.18 2440
2933.69 2406
2934.20 2400
2934.71 2598
2935.22 2492
2935.73 2500
2936.24 2561
2936.76 2536
2937.27 2530
2937.78 2513
2938.29 2533
2938.80 2437
2939.31 2548
2939.82 2441
2940.33 2539
2940.84 2606
2941.36 2500
2941.87 2434
2942.38 2564
2942.89 2716
2943.40 2569
2943.91 2499
2944.42 2476
2944.94 2502
2945.45 2596
2945.96 2849
2946.47 2628
2946.98 2935
2947.49 2975
2948.01 3036
2948.52 3019
2949.03 2937
2949.54 2841
2950.05 2822
2950.57 2619
2951.08 2426
2951.59 2718
2952.10 2380
2952.61 2311
2953.13 2284
2953.64 2234
2954.15 2370
2954.66 2218
2955.18 2164
2955.69 2229
2956.20 2300
2956.71 2452
2957.23 2350
2957.74 2300
2958.25 2229
2958.76 2253
2959.28 2225
2959.79 2426
2960.30 2572
2960.82 2631
2961.33 2479
2961.84 2360
2962.36 2222
2962.87 2222
2963.38 2450
2963.89 2665
2964.41 2496
2964.92 2346
2965.43 2289
2965.95 2378
2966.46 2320
2966.97 2324
2967.49 2282
2968.00 2542
2968.52 2378
2969.03 2424
2969.54 2214
2970.06 2081
2970.57 2209
2971.08 2213
2971.60 2167
2972.11 2452
2972.63 2332
2973.14 2203
2973.65 2304
2974.17 2266
2974.68 2227
2975.20 2317
2975.71 2321
2976.23 2508
2976.74 2521
2977.25 2423
2977.77 2403
2978.28 2662
2978.80 2413
2979.31 2347
2979.83 2539
2980.34 2689
2980.86 2382
2981.37 2234
2981.89 2150
2982.40 2514
2982.91 2325
2983.43 2278
2983.94 2381
2984.46 2330
2984.97 2305
2985.49 2354
2986.00 2500
2986.52 2652
2987.04 2596
2987.55 2729
2988.07 2612
2988.58 2586
2989.10 2845
2989.61 2972
2990.13 2895
2990.64 2679
2991.16 3030
2991.67 2891
2992.19 2801
2992.71 3264
2993.22 3184
2993.74 3153
2994.25 3259
2994.77 3359
2995.28 3338
2995.80 3499
2996.32 3479
2996.83 3322
2997.35 3187
2997.87 3494
2998.38 3207
2998.90 3179
2999.41 3405
2999.93 3402
3000.45 3501
3000.96 3345
3001.48 3433
3002.00 3222
3002.51 3607
3003.03 3905
3003.55 4171
3004.06 4231
3004.58 4889
3005.10 4896
3005.61 4898
3006.13 5213
3006.65 5307
3007.16 5424
3007.68 5250
3008.20 5280
3008.71 4886
3009.23 4686
3009.75 4563
3010.27 4063
3010.78 3706
3011.30 3391
3011.82 3486
3012.34 3360
3012.85 3068
3013.37 2993
3013.89 3096
3014.41 3052
3014.92 3003
3015.44 3160
3015.96 3031
3016.48 2964
3016.99 3017
3017.51 3115
3018.03 3144
3018.55 3371
3019.07 3212
3019.58 3134
3020.10 3276
3020.62 3417
3021.14 3315
3021.66 2944
3022.17 3077
3022.69 2948
3023.21 2851
3023.73 2893
3024.25 2748
3024.77 2917
3025.28 2827
3025.80 2761
3026.32 2697
3026.84 2728
3027.36 2467
3027.88 2568
3028.40 2626
3028.92 2937
3029.43 2842
3029.95 2697
3030.47 2748
3030.99 2980
3031.51 2754
3032.03 2816
3032.55 2875
3033.07 3073
3033.59 2974
3034.11 3081
3034.63 2949
3035.15 3126
3035.66 3159
3036.18 3118
3036.70 3109
3037.22 3056
3037.74 3002
3038.26 3015
3038.78 3063
3039.30 2938
3039.82 2830
3040.34 2596
3040.86 2774
3041.38 2820
3041.90 2639
3042.42 2644
3042.94 2650
3043.46 2624
3043.98 2729
3044.50 2687
3045.02 2812
3045.54 2652
3046.06 2804
3046.58 2959
3047.10 2716
3047.62 2820
3048.14 2873
3048.66 2791
3049.18 2698
3049.71 2714
3050.23 2688
3050.75 2430
3051.27 2530
3051.79 2550
3052.31 2546
3052.83 2456
3053.35 2518
3053.87 2585
3054.39 2375
3054.91 2454
3055.43 2539
3055.96 2600
3056.48 2560
3057.00 2532
3057.52 2594
3058.04 2634
3058.56 2443
3059.08 2531
3059.61 2435
3060.13 2424
3060.65 2595
3061.17 2386
3061.69 2494
3062.21 2697
3062.73 2677
3063.26 2782
3063.78 2643
3064.30 2685
3064.82 2685
3065.34 2705
3065.87 2654
3066.39 2536
3066.91 2636
3067.43 2838
3067.95 2499
3068.48 2544
3069.00 2535
3069.52 2441
3070.04 2547
3070.57 2777
3071.09 2532
3071.61 2496
3072.13 2512
3072.66 2671
3073.18 2814
3073.70 2682
3074.22 2735
3074.75 2620
3075.27 2603
3075.79 2750
3076.32 2731
3076.84 2824
3077.36 2908
3077.88 3092
3078.41 2961
3078.93 3112
3079.45 3209
3079.98 3287
3080.50 3123
3081.02 3215
3081.55 3343
3082.07 3263
3082.59 3329
3083.12 3297
3083.64 3455
3084.16 3567
3084.69 3321
3085.21 3167
3085.73 3171
3086.26 3412
3086.78 3361
3087.31 3226
3087.83 3201
3088.35 3030
3088.88 3211
3089.40 3282
3089.93 3111
3090.45 3021
3090.97 3034
3091.50 3018
3092.02 3095
3092.55 2929
3093.07 2839
3093.60 3093
3094.12 2902
3094.64 2822
3095.17 3026
3095.69 3021
3096.22 2762
3096.74 3054
3097.27 3067
3097.79 3197
3098.32 3454
3098.84 3529
3099.37 3676
3099.89 3814
3100.42 4073
3100.94 4459
3101.47 5008
3101.99 5799
3102.52 6801
3103.04 7027
3103.57 6962
3104.09 7290
3104.62 8153
3105.14 8339
3105.67 8208
3106.19 7770
3106.72 7431
3107.24 6908
3107.77 5904
3108.29 5634
3108.82 4670
3109.35 4256
3109.87 3991
3110.40 3836
3110.92 3910
3111.45 3766
3111.98 3319
3112.50 3294
3113.03 3300
3113.55 3409
3114.08 3174
3114.61 3511
3115.13 3449
3115.66 3261
3116.18 3085
3116.71 3032
3117.24 3134
3117.76 2884
3118.29 2879
3118.82 2991
3119.34 2742
3119.87 2595
3120.40 2893
3120.92 2912
3121.45 2969
3121.98 2506
3122.50 2906
3123.03 2956
3123.56 2841
3124.08 2599
3124.61 2722
3125.14 2798
3125.66 2891
3126.19 2807
3126.72 3089
3127.25 3144
3127.77 3063
3128.30 3079
3128.83 2934
3129.36 2805
3129.88 2875
3130.41 2821
3130.94 3109
3131.46 2894
3131.99 2554
3132.52 2768
3133.05 2535
3133.58 2608
3134.10 2618
3134.63 2704
3135.16 2706
3135.69 2545
3136.21 2552
3136.74 2561
3137.27 2587
3137.80 2681
3138.33 2576
3138.86 2516
3139.38 2610
3139.91 2445
3140.44 2477
3140.97 2398
3141.50 2498
3142.03 2567
3142.55 2491
3143.08 2560
3143.61 2511
3144.14 2403
3144.67 2371
3145.20 2464
3145.73 2829
3146.25 2620
3146.78 2730
3147.31 2658
3147.84 2754
3148.37 2590
3148.90 2942
3149.43 3323
3149.96 3099
3150.49 3000
3151.02 3107
3151.54 2998
3152.07 2911
3152.60 2734
3153.13 2987
3153.66 2905
3154.19 2875
3154.72 2699
3155.25 2738
3155.78 2814
3156.31 2951
3156.84 2772
3157.37 2688
3157.90 2593
3158.43 2645
3158.96 2785
3159.49 2734
3160.02 2691
3160.55 2626
3161.08 2718
3161.61 2573
3162.14 2679
3162.67 2783
3163.20 2544
3163.73 2650
3164.26 2700
3164.79 2643
3165.32 2584
3165.85 2636
3166.38 2565
3166.91 2481
3167.44 2457
3167.97 2454
3168.50 2524
3169.03 2340
3169.57 2384
3170.10 2490
3170.63 2502
3171.16 2484
3171.69 2436
3172.22 2357
3172.75 2326
3173.28 2421
3173.81 2350
3174.34 2368
3174.88 2588
3175.41 2575
3175.94 2575
3176.47 2545
3177.00 2684
3177.53 2563
3178.06 2760
3178.60 2717
3179.13 2654
3179.66 2480
3180.19 2380
3180.72 2504
3181.25 2338
3181.79 2494
3182.32 2371
3182.85 2602
3183.38 2580
3183.91 2446
3184.44 2652
3184.98 2480
3185.51 2433
3186.04 2517
3186.57 2320
3187.11 2249
3187.64 2353
3188.17 2148
3188.70 2317
3189.24 2617
3189.77 2483
3190.30 2585
3190.83 2336
3191.37 2172
3191.90 2255
3192.43 2244
3192.96 2235
3193.50 2382
3194.03 2289
3194.56 2353
3195.09 2401
3195.63 2311
3196.16 2444
3196.69 2551
3197.23 2450
3197.76 2431
3198.29 2368
3198.83 2456
3199.36 2618
3199.89 2623
3200.43 2733
3200.96 2847
3201.49 2751
3202.03 2643
3202.56 2817
3203.09 2827
3203.63 2907
3204.16 2983
3204.69 2924
3205.23 2803
3205.76 2961
3206.30 2842
3206.83 2705
3207.36 2621
3207.90 2666
3208.43 2783
3208.97 2756
3209.50 2575
3210.03 2683
3210.57 2863
3211.10 2901
3211.64 2853
3212.17 3121
3212.70 3174
3213.24 3092
3213.77 3144
3214.31 3120
3214.84 3043
3215.38 2848
3215.91 2896
3216.45 2773
3216.98 2851
3217.52 2931
3218.05 2993
3218.59 2916
3219.12 2930
3219.66 3092
3220.19 3122
3220.73 3111
3221.26 3162
3221.80 3220
3222.33 3411
3222.87 3416
3223.40 3344
3223.94 3076
3224.47 3200
3225.01 3092
3225.54 3275
3226.08 3184
3226.61 2990
3227.15 2955
3227.69 3178
3228.22 3058
3228.76 2891
3229.29 3028
3229.83 2709
3230.36 2764
3230.90 2780
3231.44 2624
3231.97 2751
3232.51 2680
3233.04 2667
3233.58 2562
3234.12 2706
3234.65 2782
3235.19 2584
3235.72 2464
3236.26 2589
3236.80 2755
3237.33 2788
3237.87 2862
3238.41 2685
3238.94 2886
3239.48 3053
3240.02 3205
3240.55 3037
3241.09 2971
3241.63 3121
3242.16 2895
3242.70 3107
3243.24 3030
3243.77 2818
3244.31 2702
3244.85 2788
3245.39 2893
3245.92 2874
3246.46 2711
3247.00 2580
3247.53 2832
3248.07 2794
3248.61 2596
3249.15 2823
3249.68 2737
3250.22 2936
3250.76 2800
3251.30 2695
3251.83 2891
3252.37 2815
3252.91 2896
3253.45 2988
3253.98 2777
3254.52 2748
3255.06 2849
3255.60 2911
3256.14 3097
3256.67 2989
3257.21 3156
3257.75 3260
3258.29 3114
3258.83 3378
3259.37 3454
3259.90 3484
3260.44 3712
3260.98 4125
3261.52 4278
3262.06 4520
3262.60 4809
3263.13 4799
3263.67 4827
3264.21 5246
3264.75 5617
3265.29 5854
3265.83 5723
3266.37 5734
3266.91 6081
3267.44 6286
3267.98 5953
3268.52 6196
3269.06 6071
3269.60 5876
3270.14 5972
3270.68 5294
3271.22 5118
3271.76 4688
3272.30 4232
3272.84 3938
3273.38 3735
3273.91 3564
3274.45 3215
3274.99 3270
3275.53 3529
3276.07 3233
3276.61 3137
3277.15 3015
3277.69 2973
3278.23 3351
3278.77 3439
3279.31 3554
3279.85 3533
3280.39 3273
3280.93 3273
3281.47 3490
3282.01 3578
3282.55 3575
3283.09 3413
3283.63 3496
3284.17 3399
3284.71 3361
3285.25 3540
3285.79 3568
3286.33 3482
3286.87 3409
3287.42 3460
3287.96 3545
3288.50 3587
3289.04 3569
3289.58 3589
3290.12 3629
3290.66 3328
3291.20 3363
3291.74 3429
3292.28 3447
3292.82 3488
3293.36 3723
3293.91 4054
3294.45 4084
3294.99 4209
3295.53 4607
3296.07 4964
3296.61 5086
3297.15 5417
3297.69 5350
3298.24 5288
3298.78 5305
3299.32 4690
3299.86 4773
3300.40 4641
3300.94 4207
3301.49 3897
3302.03 3680
3302.57 3588
3303.11 3375
3303.65 3415
3304.19 3283
3304.74 3572
3305.28 3257
3305.82 3239
3306.36 3119
3306.90 3328
3307.45 3305
3307.99 3126
3308.53 3109
3309.07 3105
3309.62 3069
3310.16 2864
3310.70 2824
3311.24 3073
3311.79 3326
3312.33 2983
3312.87 2955
3313.41 3148
3313.96 3319
3314.50 3350
3315.04 2936
3315.59 3212
3316.13 3299
3316.67 3560
3317.21 3687
3317.76 3547
3318.30 3512
3318.84 3451
3319.39 3540
3319.93 3245
3320.47 3414
3321.02 3033
3321.56 2930
3322.10 2942
3322.65 2995
3323.19 3071
3323.73 2964
3324.28 2825
3324.82 2913
3325.36 2800
3325.91 2789
3326.45 2848
3327.00 2674
3327.54 2942
3328.08 2892
3328.63 2765
3329.17 2859
3329.72 2736
3330.26 2426
3330.80 2642
3331.35 2826
3331.89 2978
3332.44 2904
3332.98 3198
3333.53 3270
3334.07 3534
3334.61 3754
3335.16 3853
3335.70 3873
3336.25 3870
3336.79 4089
3337.34 4376
3337.88 4340
3338.43 4086
3338.97 3971
3339.52 4129
3340.06 3837
3340.61 3858
3341.15 3528
3341.70 3239
3342.24 3083
3342.79 3153
3343.33 3014
3343.88 2953
3344.42 2970
3344.97 3046
3345.51 2788
3346.06 2630
3346.60 2686
3347.15 2760
3347.69 2700
3348.24 2636
3348.78 2779
3349.33 2854
3349.88 2762
3350.42 2712
3350.97 2697
3351.51 2921
3352.06 2754
3352.61 2574
3353.15 2765
3353.70 2805
3354.24 2625
3354.79 2612
3355.34 2760
3355.88 2607
3356.43 2762
3356.97 2873
3357.52 2792
3358.07 2491
3358.61 2433
3359.16 2378
3359.71 2405
3360.25 2407
3360.80 2482
3361.35 2237
3361.89 2354
3362.44 2522
3362.99 2393
3363.53 2316
3364.08 2474
3364.63 2192
3365.17 2325
3365.72 2463
3366.27 2493
3366.81 2373
3367.36 2355
3367.91 2327
3368.46 2183
3369.00 2213
3369.55 2139
3370.10 2334
3370.64 2469
3371.19 2441
3371.74 2466
3372.29 2582
3372.83 2365
3373.38 2416
3373.93 2476
3374.48 2438
3375.03 2418
3375.57 2537
3376.12 2411
3376.67 2344
3377.22 2335
3377.76 2387
3378.31 2242
3378.86 2291
3379.41 2210
3379.96 2373
3380.50 2254
3381.05 2195
3381.60 2115
3382.15 2077
3382.70 2117
3383.25 1962
3383.79 1962
3384.34 2011
3384.89 2192
3385.44 2066
3385.99 2250
3386.54 2265
3387.09 2537
3387.64 2359
3388.18 2300
3388.73 2293
3389.28 2258
3389.83 2431
3390.38 2299
3390.93 2343
3391.48 2258
3392.03 2338
3392.58 2424
3393.13 2255
3393.67 2279
3394.22 2242
3394.77 2281
3395.32 2248
3395.87 2346
3396.42 2165
3396.97 2345
3397.52 2168
3398.07 2030
3398.62 2060
3399.17 2347
3399.72 2225
3400.27 2206
3400.82 2060
3401.37 2083
3401.92 2068
3402.47 2159
3403.02 2158
3403.57 2158
3404.12 2187
3404.67 2251
3405.22 2194
3405.77 1954
3406.32 2056
3406.87 2108
3407.42 1899
3407.97 2007
3408.52 2029
3409.07 2219
3409.62 2057
3410.17 2266
3410.72 2121
3411.27 2280
3411.82 2001
3412.38 2088
3412.93 2183
3413.48 2241
3414.03 2395
3414.58 2193
3415.13 2258
3415.68 2412
3416.23 2300
3416.78 2236
3417.33 2266
3417.89 2341
3418.44 2359
3418.99 2332
3419.54 2169
3420.09 2282
3420.64 2392
3421.19 2312
3421.74 2464
3422.30 2634
3422.85 2522
3423.40 2627
3423.95 2741
3424.50 2605
3425.05 2814
3425.61 2513
3426.16 2733
3426.71 2648
3427.26 2509
3427.81 2697
3428.37 2609
3428.92 2496
3429.47 2381
3430.02 2284
3430.58 2313
3431.13 2159
3431.68 2080
3432.23 2233
3432.78 2310
3433.34 2312
3433.89 2386
3434.44 2230
3434.99 2396
3435.55 2488
3436.10 2403
3436.65 2478
3437.21 2222
3437.76 2077
3438.31 2262
3438.86 2268
3439.42 2485
3439.97 2334
3440.52 2370
3441.08 2362
3441.63 2342
3442.18 2397
3442.74 2498
3443.29 2465
3443.84 2341
3444.40 2316
3444.95 2249
3445.50 2287
3446.06 2388
3446.61 2301
3447.16 2177
3447.72 2336
3448.27 2218
3448.82 2331
3449.38 2238
3449.93 2382
3450.48 2148
3451.04 2270
3451.59 2312
3452.15 2131
3452.70 2185
3453.25 2283
3453.81 2235
3454.36 2089
3454.92 2113
3455.47 2054
3456.03 2221
3456.58 2187
3457.13 2204
3457.69 2119
3458.24 2335
3458.80 2366
3459.35 2313
3459.91 2170
3460.46 2275
3461.02 2299
3461.57 2337
3462.13 2248
3462.68 2218
3463.24 2298
3463.79 2220
3464.34 2205
3464.90 2118
3465.46 2327
3466.01 2227
3466.57 2290
3467.12 2251
3467.68 2337
3468.23 2425
3468.79 2581
3469.34 2562
3469.90 2271
3470.45 2509
3471.01 2407
3471.56 2326
3472.12 2491
3472.67 2627
3473.23 2504
3473.79 2417
3474.34 2351
3474.90 2504
3475.45 2528
3476.01 2581
3476.56 2433
3477.12 2466
3477.68 2627
3478.23 2818
3478.79 2617
3479.35 2653
3479.90 2772
3480.46 2769
3481.01 2764
3481.57 3038
3482.13 3159
3482.68 3245
3483.24 3092
3483.80 2918
3484.35 2953
3484.91 2910
3485.47 2983
3486.02 3099
3486.58 3102
3487.14 2889
3487.69 2777
3488.25 2974
3488.81 3263
3489.36 3582
3489.92 3838
3490.48 4003
3491.03 4191
3491.59 4377
3492.15 4619
3492.71 4914
3493.26 5149
3493.82 5349
3494.38 5467
3494.94 5180
3495.49 5080
3496.05 5137
3496.61 5052
3497.17 5203
3497.72 5045
3498.28 5266
3498.84 5320
3499.40 5621
3499.95 5998
3500.51 6011
3501.07 6361
3501.63 6289
3502.19 6498
3502.74 6948
3503.30 6485
3503.86 6816
3504.42 6643
3504.98 6994
3505.53 6983
3506.09 7184
3506.65 7258
3507.21 7205
3507.77 6915
3508.33 6982
3508.88 6632
3509.44 6029
3510.00 5400
3510.56 5184
3511.12 4647
3511.68 4333
3512.24 3815
3512.80 3709
3513.35 3544
3513.91 3488
3514.47 3427
3515.03 3061
3515.59 2877
3516.15 2936
3516.71 3095
3517.27 2765
3517.83 2803
3518.39 2859
3518.95 2883
3519.50 2856
3520.06 2737
3520.62 2821
3521.18 2713
3521.74 2643
3522.30 2577
3522.86 2679
3523.42 2779
3523.98 2806
3524.54 2834
3525.10 2741
3525.66 2728
3526.22 2744
3526.78 2708
3527.34 2503
3527.90 2665
3528.46 2585
3529.02 2487
3529.58 2433
3530.14 2392
3530.70 2469
3531.26 2612
3531.82 2679
3532.38 2680
3532.94 2628
3533.50 2748
3534.06 2744
3534.62 2618
3535.18 2872
3535.75 2778
3536.31 3078
3536.87 3084
3537.43 2853
3537.99 2967
3538.55 2974
3539.11 3154
3539.67 3061
3540.23 3035
3540.79 3019
3541.35 2999
3541.92 3005
3542.48 2991
3543.04 2757
3543.60 2823
3544.16 2782
3544.72 2477
3545.28 2571
3545.84 2652
3546.41 2551
3546.97 2642
3547.53 2446
3548.09 2338
3548.65 2428
3549.21 2381
3549.78 2261
3550.34 2451
3550.90 2362
3551.46 2354
3552.02 2276
3552.59 2372
3553.15 2328
3553.71 2325
3554.27 2416
3554.83 2343
3555.40 2437
3555.96 2516
3556.52 2376
3557.08 2339
3557.65 2352
3558.21 2466
3558.77 2501
3559.33 2501
3559.90 2399
3560.46 2676
3561.02 2596
3561.58 2452
3562.15 2639
3562.71 2566
3563.27 2284
3563.83 2279
3564.40 2309
3564.96 2512
3565.52 2566
3566.09 2450
3566.65 2561
3567.21 2593
3567.78 2263
3568.34 2201
3568.90 2325
3569.47 2253
3570.03 2360
3570.59 2282
3571.16 2349
3571.72 2440
3572.28 2376
3572.85 2416
3573.41 2468
3573.97 2395
3574.54 2258
3575.10 2470
3575.66 2500
3576.23 2428
3576.79 2525
3577.36 2490
3577.92 2480
3578.48 2399
3579.05 2451
3579.61 2609
3580.18 2630
3580.74 2716
3581.31 2423
3581.87 2379
3582.43 2203
3583.00 2165
3583.56 2340
3584.13 2219
3584.69 2295
3585.26 2195
3585.82 2215
3586.39 2363
3586.95 2291
3587.52 2226
3588.08 2196
3588.64 2262
3589.21 2260
3589.77 2285
3590.34 2209
3590.90 2164
3591.47 2192
3592.03 2171
3592.60 2178
3593.17 2213
3593.73 2298
3594.30 2064
3594.86 1932
3595.43 2055
3595.99 2212
3596.56 2127
3597.12 2111
3597.69 2164
3598.25 2123
3598.82 2241
3599.39 2240
3599.95 2306
3600.52 2446
3601.08 2081
3601.65 2108
3602.21 1977
3602.78 2153
3603.35 2216
3603.91 2198
3604.48 2062
3605.04 1980
3605.61 2066
3606.18 2069
3606.74 2113
3607.31 2149
3607.88 1990
3608.44 2092
3609.01 2108
3609.57 1927
3610.14 2016
3610.71 2056
3611.27 2060
3611.84 2038
3612.41 2160
3612.97 2132
3613.54 1921
3614.11 2004
3614.68 2107
3615.24 2299
3615.81 2321
3616.38 2675
3616.94 2572
3617.51 2613
3618.08 2821
3618.64 3057
3619.21 3085
3619.78 3259
3620.35 3385
3620.91 3425
3621.48 3310
3622.05 3159
3622.62 2801
3623.18 2893
3623.75 2875
3624.32 2446
3624.89 2507
3625.45 2243
3626.02 2098
3626.59 2179
3627.16 1994
3627.73 1955
3628.29 1989
3628.86 1927
3629.43 2100
3630.00 1918
3630.57 2155
3631.13 2306
3631.70 2073
3632.27 2039
3632.84 1990
3633.41 2057
3633.98 2084
3634.54 2090
3635.11 2056
3635.68 2341
3636.25 2395
3636.82 2305
3637.39 2239
3637.96 2230
3638.52 2269
3639.09 2476
3639.66 2427
3640.23 2597
3640.80 2675
3641.37 2625
3641.94 2858
3642.51 3000
3643.08 3018
3643.65 3382
3644.21 3228
3644.78 3219
3645.35 3010
3645.92 2914
3646.49 2844
3647.06 2686
3647.63 2741
3648.20 2685
3648.77 2592
3649.34 2651
3649.91 2620
3650.48 2480
3651.05 2545
3651.62 2638
3652.19 2528
3652.76 2525
3653.33 2498
3653.90 2426
3654.47 2462
3655.04 2500
3655.61 2468
3656.18 2588
3656.75 2683
3657.32 2557
3657.89 2608
3658.46 2653
3659.03 2515
3659.60 2578
3660.17 2371
3660.74 2442
3661.31 2556
3661.88 2636
3662.45 2741
3663.02 2777
3663.59 2488
3664.16 2689
3664.74 2515
3665.31 2564
3665.88 2580
3666.45 2537
3667.02 2548
3667.59 2502
3668.16 2580
3668.73 2631
3669.30 2511
3669.87 2437
3670.45 2328
3671.02 2325
3671.59 2299
3672.16 2177
3672.73 2215
3673.30 2223
3673.87 2270
3674.45 2157
3675.02 2287
3675.59 2499
3676.16 2497
3676.73 2479
3677.30 2504
3677.88 2553
3678.45 2616
3679.02 2530
3679.59 2584
3680.16 2403
3680.74 2270
3681.31 2355
3681.88 2233
3682.45 2141
3683.02 2177
3683.60 2176
3684.17 2159
3684.74 2181
3685.31 2239
3685.89 2328
3686.46 2271
3687.03 2364
3687.60 2330
3688.18 2451
3688.75 2666
3689.32 2613
3689.89 2653
3690.47 2854
3691.04 2802
3691.61 2790
3692.19 2713
3692.76 3009
3693.33 3025
3693.91 2849
3694.48 2550
3695.05 2650
3695.62 2549
3696.20 2684
3696.77 2483
3697.34 2406
3697.92 2457
3698.49 2546
3699.06 2472
3699.64 2484
3700.21 2539
3700.79 2347
3701.36 2409
3701.93 2580
3702.51 2491
3703.08 2325
3703.65 2352
3704.23 2384
3704.80 2452
3705.38 2490
3705.95 2264
3706.52 2189
3707.10 2297
3707.67 2359
3708.25 2459
3708.82 2260
3709.39 2313
3709.97 2401
3710.54 2334
3711.12 2327
3711.69 2308
3712.27 2258
3712.84 2345
3713.42 2354
3713.99 2229
3714.57 2170
3715.14 2122
3715.71 2163
3716.29 1982
3716.86 2092
3717.44 2132
3718.01 2130
3718.59 2077
3719.16 1932
3719.74 2117
3720.31 2049
3720.89 2113
3721.47 2244
3722.04 2148
3722.62 2162
3723.19 2136
3723.77 2056
3724.34 2163
3724.92 2246
3725.49 2015
3726.07 2094
3726.64 1989
3727.22 2038
3727.80 2161
3728.37 2118
3728.95 2114
3729.52 2257
3730.10 2324
3730.67 2247
3731.25 2260
3731.83 2503
3732.40 2565
3732.98 2500
3733.55 2616
3734.13 2557
3734.71 2604
3735.28 2615
3735.86 2419
3736.44 2522
3737.01 2494
3737.59 2236
3738.17 2197
3738.74 2301
3739.32 2305
3739.90 2172
3740.47 2283
3741.05 2328
3741.63 2262
3742.20 2146
3742.78 2142
3743.36 2124
3743.93 2177
3744.51 2155
3745.09 2213
3745.66 2098
3746.24 2049
3746.82 2214
3747.40 2108
3747.97 2070
3748.55 2135
3749.13 2180
3749.70 2237
3750.28 2136
3750.86 2178
3751.44 2119
3752.02 2095
3752.59 2009
3753.17 2035
3753.75 2070
3754.33 1931
3754.90 1911
3755.48 1940
3756.06 1994
3756.64 1984
3757.22 2059
3757.79 2067
3758.37 2025
3758.95 2108
3759.53 1907
3760.11 1904
3760.68 2052
3761.26 2074
3761.84 2192
3762.42 2138
3763.00 2246
3763.58 2163
3764.15 2075
3764.73 2168
3765.31 2181
3765.89 2054
3766.47 1999
3767.05 2136
3767.63 2108
3768.21 2037
3768.78 2123
3769.36 2117
3769.94 2049
3770.52 2280
3771.10 2336
3771.68 2215
3772.26 1975
3772.84 1886
3773.42 1914
3774.00 1993
3774.58 2129
3775.15 2106
3775.73 1993
3776.31 1781
3776.89 2093
3777.47 1937
3778.05 1908
3778.63 1927
3779.21 1916
3779.79 1980
3780.37 1959
3780.95 2045
3781.53 1924
3782.11 2023
3782.69 2144
3783.27 2014
3783.85 1995
3784.43 2022
3785.01 1810
3785.59 1827
3786.17 1991
3786.75 1947
3787.33 1999
3787.91 2058
3788.49 1900
3789.07 2023
3789.65 1985
3790.23 2116
3790.81 2119
3791.39 2087
3791.98 2017
3792.56 2085
3793.14 1978
3793.72 2058
3794.30 2034
3794.88 1935
3795.46 1921
3796.04 1894
3796.62 1947
3797.20 1960
3797.78 1979
3798.37 2022
3798.95 2081
3799.53 1938
3800.11 2073
3800.69 2290
3801.27 2004
3801.85 2165
3802.43 2373
3803.02 2384
3803.60 2405
3804.18 2248
3804.76 2244
3805.34 2324
3805.92 2266
3806.51 2415
3807.09 2383
3807.67 2402
3808.25 2463
3808.83 2426
3809.42 2540
3810.00 2715
3810.58 2626
3811.16 2635
3811.74 2484
3812.33 2664
3812.91 2521
3813.49 2581
3814.07 2568
3814.66 2576
3815.24 2470
3815.82 2453
3816.40 2417
3816.99 2233
3817.57 2503
3818.15 2463
3818.73 2360
3819.32 2188
3819.90 2227
3820.48 2264
3821.06 2080
3821.65 2052
3822.23 1976
3822.81 1850
3823.40 1830
3823.98 2007
3824.56 2144
3825.15 1991
3825.73 1985
3826.31 1936
3826.90 1771
3827.48 1910
3828.06 1991
3828.65 1788
3829.23 1936
3829.81 2070
3830.40 1973
3830.98 1919
3831.56 2032
3832.15 1921
3832.73 1702
3833.32 1872
3833.90 1973
3834.48 1945
3835.07 1859
3835.65 1927
3836.23 2083
3836.82 2122
3837.40 1945
3837.99 2004
3838.57 2010
3839.16 2050
3839.74 1995
3840.32 1933
3840.91 1846
3841.49 1892
3842.08 1864
3842.66 1922
3843.25 1890
3843.83 2001
3844.42 1922
3845.00 1940
3845.59 1984
3846.17 1768
3846.76 1859
3847.34 1961
3847.92 1897
3848.51 1878
3849.09 1863
3849.68 1930
3850.27 1972
3850.85 2010
3851.44 2085
3852.02 2026
3852.61 2073
3853.19 1987
3853.78 1983
3854.36 2150
3854.95 2367
3855.53 2227
3856.12 1956
3856.70 2013
3857.29 2093
3857.88 2079
3858.46 2146
3859.05 2316
3859.63 2426
3860.22 2320
3860.80 2383
3861.39 2660
3861.98 2500
3862.56 2487
3863.15 2698
3863.73 2616
3864.32 2533
3864.91 2582
3865.49 2464
3866.08 2460
3866.67 2367
3867.25 2208
3867.84 2334
3868.43 2463
3869.01 2509
3869.60 2485
3870.19 2328
3870.77 2330
3871.36 2272
3871.95 2279
3872.53 2365
3873.12 2354
3873.71 2345
3874.29 2451
3874.88 2603
3875.47 2462
3876.05 2749
3876.64 2679
3877.23 2652
3877.82 2795
3878.40 2846
3878.99 2913
3879.58 2768
3880.16 2418
3880.75 2514
3881.34 2574
3881.93 2447
3882.51 2399
3883.10 2193
3883.69 2063
3884.28 2233
3884.87 2221
3885.45 2028
3886.04 1991
3886.63 2087
3887.22 2318
3887.80 2291
3888.39 2199
3888.98 2139
3889.57 1970
3890.16 1939
3890.74 1973
3891.33 2144
3891.92 2115
3892.51 2270
3893.10 2183
3893.69 2081
3894.27 2187
3894.86 2202
3895.45 2253
3896.04 2269
3896.63 2132
3897.22 2147
3897.81 2257
3898.40 2213
3898.98 2272
3899.57 1849
3900.16 1884
3900.75 2026
3901.34 1988
3901.93 1954
3902.52 2057
3903.11 1988
3903.70 2017
3904.29 2070
3904.87 1873
3905.46 1817
3906.05 1937
3906.64 2147
3907.23 2019
3907.82 1943
3908.41 2011
3909.00 2101
3909.59 1940
3910.18 1837
3910.77 1985
3911.36 1841
3911.95 1833
3912.54 1875
3913.13 1798
3913.72 1954
3914.31 1921
3914.90 1829
3915.49 1781
3916.08 1747
3916.67 1768
3917.26 1794
3917.85 1790
3918.44 1848
3919.03 1879
3919.62 1898
3920.21 1934
3920.80 1805
3921.39 2037
3921.98 2009
3922.57 1948
3923.16 2053
3923.75 1902
3924.34 1944
3924.94 1993
3925.53 1971
3926.12 1999
3926.71 2143
3927.30 1927
3927.89 1973
3928.48 1885
3929.07 1884
3929.66 1830
3930.25 1752
3930.85 1824
3931.44 1956
3932.03 1937
3932.62 1801
3933.21 1801
3933.80 1849
3934.39 1874
3934.99 1945
3935.58 1761
3936.17 1845
3936.76 1783
3937.35 1869
3937.94 1901
3938.54 1708
3939.13 1806
3939.72 1919
3940.31 2116
3940.90 1962
3941.49 2014
3942.09 1961
3942.68 1996
3943.27 2040
3943.86 2069
3944.46 2020
3945.05 2138
3945.64 2024
3946.23 1959
3946.82 1916
3947.42 1985
3948.01 1965
3948.60 1943
3949.20 1853
3949.79 1880
3950.38 1895
3950.97 2115
3951.57 1974
3952.16 2125
3952.75 1941
3953.34 1934
3953.94 1926
3954.53 2012
3955.12 2078
3955.72 1879
3956.31 1996
3956.90 2034
3957.50 1845
3958.09 1986
3958.68 2111
3959.28 2136
3959.87 2061
3960.46 2091
3961.06 2268
3961.65 2150
3962.24 1945
3962.84 1806
3963.43 1922
3964.02 2212
3964.62 2100
3965.21 2125
3965.81 1922
3966.40 1765
3966.99 1891
3967.59 2118
3968.18 2046
3968.78 1983
3969.37 1822
3969.96 1722
3970.56 1993
3971.15 1908
3971.75 1953
3972.34 2017
3972.94 1897
3973.53 1916
3974.12 1872
3974.72 1853
3975.31 1968
3975.91 2060
3976.50 1963
3977.10 2177
3977.69 2227
3978.29 2016
3978.88 2162
3979.48 2135
3980.07 2060
3980.67 2065
3981.26 1953
3981.86 1928
3982.45 1974
3983.05 1954
3983.64 2034
3984.24 1964
3984.83 1833
3985.43 2057
3986.02 2127
3986.62 2089
3987.21 1906
3987.81 1956
3988.40 2140
3989.00 2164
3989.60 2191
3990.19 2099
3990.79 2149
3991.38 2159
3991.98 2057
3992.57 2104
3993.17 2059
3993.77 2035
3994.36 2250
3994.96 2255
3995.55 2245
3996.15 2245
3996.75 2486
3997.34 2535
3997.94 2328
3998.54 2276
3999.13 2332
3999.73 2324
4000.32 2217
4000.92 2055
4001.52 2097
4002.11 2123
4002.71 2103
4003.31 1962
4003.90 2071
4004.50 2029
4005.10 2035
4005.69 2118
4006.29 2166
4006.89 2317
4007.49 2243
4008.08 2169
4008.68 2395
4009.28 2149
4009.87 2196
4010.47 2283
4011.07 2163
4011.67 2204
4012.26 2395
4012.86 2265
4013.46 2159
4014.05 2168
4014.65 1939
4015.25 2023
4015.85 2077
4016.44 2060
4017.04 2039
4017.64 2172
4018.24 2013
4018.84 2211
4019.43 2224
4020.03 1999
4020.63 2162
4021.23 2159
4021.83 2044
4022.42 2007
4023.02 2023
4023.62 1997
4024.22 2117
4024.82 2254
4025.41 2084
4026.01 2392
4026.61 2378
4027.21 2344
4027.81 2716
4028.41 2678
4029.01 2787
4029.60 2784
4030.20 2724
4030.80 2968
4031.40 2751
4032.00 2778
4032.60 2818
4033.20 2716
4033.80 2502
4034.39 2450
4034.99 2356
4035.59 2333
4036.19 2306
4036.79 2058
4037.39 2154
4037.99 2119
4038.59 1945
4039.19 2018
4039.79 2005
4040.39 1936
4040.99 2160
4041.59 2047
4042.18 2013
4042.78 2012
4043.38 1969
4043.98 1982
4044.58 1903
4045.18 1901
4045.78 2082
4046.38 2148
4046.98 2264
4047.58 2283
4048.18 2204
4048.78 2223
4049.38 2231
4049.98 2264
4050.58 2210
4051.18 2257
4051.78 2220
4052.38 2279
4052.98 2449
4053.58 2420
4054.19 2464
4054.79 2492
4055.39 2512
4055.99 2470
4056.59 2411
4057.19 2326
4057.79 2264
4058.39 2150
4058.99 2320
4059.59 1987
4060.19 2085
4060.79 2209
4061.39 2156
4061.99 2024
4062.60 1982
4063.20 2025
4063.80 2002
4064.40 1995
4065.00 1866
4065.60 2112
4066.20 2050
4066.80 2024
4067.41 1980
4068.01 1972
4068.61 1981
4069.21 1953
4069.81 2130
4070.41 1981
4071.02 2044
4071.62 2052
4072.22 1935
4072.82 1774
4073.42 1815
4074.02 1825
4074.63 1833
4075.23 1934
4075.83 1989
4076.43 1942
4077.03 1871
4077.64 1928
4078.24 2043
4078.84 2062
4079.44 2078
4080.05 2095
4080.65 2012
4081.25 2109
4081.85 2109
4082.46 1995
4083.06 2002
4083.66 2066
4084.26 2036
4084.87 2061
4085.47 1984
4086.07 2003
4086.67 1978
4087.28 1969
4087.88 1865
4088.48 2006
4089.09 1965
4089.69 1937
4090.29 1930
4090.90 1839
4091.50 1863
4092.10 1880
4092.71 1779
4093.31 1963
4093.91 1956
4094.52 1898
4095.12 1993
4095.72 1807
4096.33 1831
4096.93 1909
4097.53 1870
4098.14 1965
4098.74 1922
4099.34 1620
4099.95 1886
4100.55 1682
4101.16 1723
4101.76 1842
4102.36 1656
4102.97 1652
4103.57 1716
4104.18 1866
4104.78 1913
4105.38 1799
4105.99 1748
4106.59 1664
4107.20 1878
4107.80 1835
4108.41 1720
4109.01 1924
4109.62 1941
4110.22 1768
4110.82 1846
4111.43 1956
4112.03 1838
4112.64 1770
4113.24 1847
4113.85 1787
4114.45 1731
4115.06 1838
4115.66 1946
4116.27 1944
4116.87 1858
4117.48 1654
4118.08 1799
4118.69 1989
4119.29 1914
4119.90 1830
4120.50 1809
4121.11 1853
4121.72 1926
4122.32 1915
4122.93 2109
4123.53 2034
4124.14 2059
4124.74 2155
4125.35 2058
4125.95 2141
4126.56 1869
4127.17 2018
4127.77 2111
4128.38 1862
4128.98 1935
4129.59 2078
4130.20 2066
4130.80 1921
4131.41 1882
4132.01 1747
4132.62 1888
4133.23 2089
4133.83 1951
4134.44 1877
4135.05 1936
4135.65 2105
4136.26 2105
4136.87 1958
4137.47 2006
4138.08 2085
4138.69 2177
4139.29 2158
4139.90 2160
4140.51 2147
4141.11 2158
4141.72 2049
4142.33 2138
4142.93 2234
4143.54 2459
4144.15 2260
4144.75 2212
4145.36 2200
4145.97 2177
4146.58 2019
4147.18 2072
4147.79 2202
4148.40 2046
4149.01 1891
4149.61 2006
4150.22 1906
4150.83 1777
4151.44 1764
4152.04 1807
4152.65 1926
4153.26 1792
4153.87 1799
4154.47 1951
4155.08 1939
4155.69 1887
4156.30 1741
4156.91 1829
4157.51 2043
4158.12 2052
4158.73 1901
4159.34 1900
4159.95 1906
4160.56 1695
4161.16 1765
4161.77 1925
4162.38 1952
4162.99 1979
4163.60 1955
4164.21 1923
4164.81 1990
4165.42 2109
4166.03 2137
4166.64 2149
4167.25 2194
4167.86 2212
4168.47 2050
4169.08 2052
4169.69 2121
4170.29 2200
4170.90 2178
4171.51 2120
4172.12 2023
4172.73 2102
4173.34 2109
4173.95 2242
4174.56 2220
4175.17 2076
4175.78 2066
4176.39 2226
4177.00 2208
4177.61 2221
4178.22 2319
4178.82 2267
4179.43 2246
4180.04 2310
4180.65 2301
4181.26 2168
4181.87 2104
4182.48 2175
4183.09 2072
4183.70 1950
4184.31 2130
4184.92 2000
4185.53 1938
4186.14 1876
4186.75 1900
4187.36 1873
4187.97 2007
4188.58 1915
4189.19 1958
4189.81 1935
4190.42 2062
4191.03 2164
4191.64 2283
4192.25 2297
4192.86 2470
4193.47 2489
4194.08 2627
4194.69 2743
4195.30 2714
4195.91 2857
4196.52 2848
4197.13 2778
4197.74 3007
4198.36 2870
4198.97 2919
4199.58 2735
4200.19 2687
4200.80 2430
4201.41 2348
4202.02 2189
4202.63 2215
4203.25 2266
4203.86 2216
4204.47 2095
4205.08 2117
4205.69 2025
4206.30 2109
4206.92 2171
4207.53 2084
4208.14 2094
4208.75 2076
4209.36 2065
4209.97 2187
4210.59 2113
4211.20 2143
4211.81 2046
4212.42 2028
4213.03 2054
4213.65 1984
4214.26 2024
4214.87 2160
4215.48 2239
4216.10 2280
4216.71 2238
4217.32 2304
4217.93 2447
4218.55 2549
4219.16 2507
4219.77 2535
4220.38 2575
4221.00 2519
4221.61 2683
4222.22 2675
4222.83 2561
4223.45 2702
4224.06 2827
4224.67 2871
4225.29 2901
4225.90 3099
4226.51 3103
4227.13 3816
4227.74 3611
4228.35 3796
4228.96 3927
4229.58 3852
4230.19 3981
4230.80 3837
4231.42 4064
4232.03 4066
4232.65 3955
4233.26 3915
4233.87 4019
4234.49 4173
4235.10 4337
4235.71 4245
4236.33 4458
4236.94 4292
4237.56 4256
4238.17 4128
4238.78 3912
4239.40 3751
4240.01 3426
4240.63 3266
4241.24 2879
4241.85 2848
4242.47 2834
4243.08 2751
4243.70 2530
4244.31 2687
4244.93 2715
4245.54 2767
4246.15 2733
4246.77 2581
4247.38 2924
4248.00 3007
4248.61 3125
4249.23 2946
4249.84 3130
4250.46 3058
4251.07 3124
4251.69 3107
4252.30 3090
4252.92 2927
4253.53 3086
4254.15 2913
4254.76 2774
4255.38 2814
4255.99 2858
4256.61 2795
4257.22 2625
4257.84 2580
4258.45 2375
4259.07 2521
4259.69 2435
4260.30 2344
4260.92 2276
4261.53 2306
4262.15 2539
4262.76 2656
4263.38 2497
4263.99 2445
4264.61 2416
4265.23 2466
4265.84 2627
4266.46 2782
4267.07 2834
4267.69 2548
4268.31 2612
4268.92 2754
4269.54 2763
4270.16 2611
4270.77 2432
4271.39 2384
4272.00 2490
4272.62 2297
4273.24 2302
4273.85 2119
4274.47 2339
4275.09 2406
4275.70 2254
4276.32 2327
4276.94 2264
4277.55 2506
4278.17 2426
4278.79 2392
4279.40 2288
4280.02 2154
4280.64 2241
4281.26 2031
4281.87 2064
4282.49 2148
4283.11 2129
4283.72 2142
4284.34 2038
4284.96 2144
4285.58 2128
4286.19 1977
4286.81 1947
4287.43 2012
4288.05 2132
4288.66 1941
4289.28 1951
4289.90 1978
4290.52 1893
4291.13 2029
4291.75 1949
4292.37 2146
4292.99 2090
4293.61 1892
4294.22 1950
4294.84 1971
4295.46 2066
4296.08 2040
4296.70 1999
4297.31 1953
4297.93 1983
4298.55 1964
4299.17 1921
4299.79 1961
4300.41 1846
4301.03 1865
4301.64 2019
4302.26 2052
4302.88 1957
4303.50 1904
4304.12 1907
4304.74 1882
4305.36 1899
4305.97 1852
4306.59 2133
4307.21 2078
4307.83 1828
4308.45 1866
4309.07 1881
4309.69 1851
4310.31 1891
4310.93 1800
4311.55 1847
4312.17 1851
4312.78 1789
4313.40 1836
4314.02 1913
4314.64 1974
4315.26 2009
4315.88 1936
4316.50 1988
4317.12 1984
4317.74 1957
4318.36 1920
4318.98 1912
4319.60 1929
4320.22 1885
4320.84 1912
4321.46 2084
4322.08 1956
4322.70 1760
4323.32 1917
4323.94 1837
4324.56 1746
4325.18 2008
4325.80 1922
4326.42 1897
4327.04 1850
4327.66 1850
4328.28 2002
4328.90 2006
4329.52 1830
4330.14 1906
4330.76 2013
4331.39 2006
4332.01 1934
4332.63 1958
4333.25 2010
4333.87 2084
4334.49 2017
4335.11 1987
4335.73 1975
4336.35 2166
4336.97 2193
4337.59 2098
4338.22 2122
4338.84 2175
4339.46 2199
4340.08 2214
4340.70 2246
4341.32 2394
4341.94 2445
4342.57 2381
4343.19 2593
4343.81 2866
4344.43 3089
4345.05 3071
4345.67 3556
4346.29 3660
4346.92 3746
4347.54 3978
4348.16 4057
4348.78 3956
4349.40 3830
4350.03 3686
4350.65 3586
4351.27 3446
4351.89 3027
4352.51 3024
4353.14 2637
4353.76 2442
4354.38 2348
4355.00 2391
4355.63 2279
4356.25 2302
4356.87 2276
4357.49 2103
4358.12 2197
4358.74 2203
4359.36 2204
4359.98 2381
4360.61 2297
4361.23 2209
4361.85 2159
4362.48 2082
4363.10 2098
4363.72 2057
4364.34 2195
4364.97 2165
4365.59 2123
4366.21 2106
4366.84 2070
4367.46 2133
4368.08 2056
4368.71 2151
4369.33 2038
4369.95 2004
4370.58 1892
4371.20 2025
4371.82 1968
4372.45 1799
4373.07 1929
4373.70 1869
4374.32 1927
4374.94 1973
4375.57 2087
4376.19 2016
4376.81 2087
4377.44 2127
4378.06 2013
4378.69 2101
4379.31 2327
4379.94 2469
4380.56 2312
4381.18 2282
4381.81 2272
4382.43 2205
4383.06 2162
4383.68 2018
4384.31 2404
4384.93 2219
4385.55 2137
4386.18 2162
4386.80 2119
4387.43 2127
4388.05 1985
4388.68 2051
4389.30 2009
4389.93 2074
4390.55 2125
4391.18 2062
4391.80 1852
4392.43 1906
4393.05 1864
4393.68 1868
4394.30 1908
4394.93 1913
4395.55 1954
4396.18 2036
4396.80 1851
4397.43 1889
4398.05 1932
4398.68 2070
4399.31 1852
4399.93 1955
4400.56 2000
4401.18 1911
4401.81 1817
4402.43 1939
4403.06 2065
4403.69 2018
4404.31 1994
4404.94 1841
4405.56 1818
4406.19 1833
4406.82 1826
4407.44 1818
4408.07 1846
4408.69 1925
4409.32 2009
4409.95 1935
4410.57 1816
4411.20 1688
4411.83 1845
4412.45 1793
4413.08 1793
4413.71 1638
4414.33 1876
4414.96 1633
4415.59 1663
4416.21 1701
4416.84 1828
4417.47 1845
4418.09 1892
4418.72 1893
4419.35 1704
4419.97 1736
4420.60 1759
4421.23 1753
4421.85 1632
4422.48 1662
4423.11 1491
4423.74 1510
4424.36 1669
4424.99 1759
4425.62 1714
4426.25 1678
4426.87 1474
4427.50 1512
4428.13 1520
4428.76 1553
4429.38 1661
4430.01 1589
4430.64 1634
4431.27 1535
4431.89 1565
4432.52 1726
4433.15 1652
4433.78 1771
4434.41 1672
4435.03 1744
4435.66 1700
4436.29 1652
4436.92 1571
4437.55 1464
4438.18 1651
4438.80 1681
4439.43 1676
4440.06 1848
4440.69 1869
4441.32 1814
4441.95 1707
4442.57 1710
4443.20 1721
4443.83 1674
4444.46 1659
4445.09 1676
4445.72 1705
4446.35 1678
4446.98 1726
4447.61 1767
4448.23 1824
4448.86 1725
4449.49 1831
4450.12 1832
4450.75 1863
4451.38 1748
4452.01 1674
4452.64 1765
4453.27 1760
4453.90 1845
4454.53 1723
4455.16 1643
4455.79 1849
4456.42 1718
4457.05 1736
4457.67 1712
4458.30 1815
4458.93 1680
4459.56 1674
4460.19 1605
4460.82 1531
4461.45 1575
4462.08 1862
4462.71 1789
4463.34 1783
4463.97 1664
4464.60 1682
4465.23 1773
4465.86 1758
4466.49 1553
4467.13 1585
4467.76 1639
4468.39 1592
4469.02 1382
4469.65 1572
4470.28 1602
4470.91 1647
4471.54 1815
4472.17 1581
4472.80 1606
4473.43 1534
4474.06 1472
4474.69 1652
4475.32 1584
4475.95 1505
4476.59 1555
4477.22 1710
4477.85 1593
4478.48 1596
4479.11 1626
4479.74 1603
4480.37 1440
4481.00 1587
4481.64 1673
4482.27 1702
4482.90 1520
4483.53 1551
4484.16 1665
4484.79 1774
4485.42 1635
4486.06 1576
4486.69 1638
4487.32 1672
4487.95 1703
4488.58 1662
4489.22 1663
4489.85 1549
4490.48 1741
4491.11 1742
4491.74 1853
4492.38 1744
4493.01 1702
4493.64 1638
4494.27 1678
4494.90 1625
4495.54 1710
4496.17 1766
4496.80 1666
4497.43 1843
4498.07 1676
4498.70 1882
4499.33 1839
4499.96 1842
4500.60 1969
4501.23 1912
4501.86 2107
4502.50 2007
4503.13 2070
4503.76 2067
4504.39 1911
4505.03 2040
4505.66 2191
4506.29 2026
4506.93 1868
4507.56 1824
4508.19 1862
4508.83 1819
4509.46 1667
4510.09 1847
4510.73 1815
4511.36 1793
4511.99 1756
4512.63 1844
4513.26 1771
4513.89 1662
4514.53 1565
4515.16 1697
4515.80 1715
4516.43 1699
4517.06 1742
4517.70 1843
4518.33 1641
4518.97 1560
4519.60 1480
4520.23 1558
4520.87 1716
4521.50 1672
4522.14 1628
4522.77 1583
4523.40 1631
4524.04 1597
4524.67 1813
4525.31 1701
4525.94 1653
4526.58 1643
4527.21 1734
4527.85 1912
4528.48 1849
4529.12 1982
4529.75 2113
4530.38 2207
4531.02 2234
4531.65 2254
4532.29 2483
4532.92 2718
4533.56 2691
4534.19 2634
4534.83 2554
4535.46 2495
4536.10 2292
4536.74 2136
4537.37 2127
4538.01 2144
4538.64 2221
4539.28 1978
4539.91 1929
4540.55 1943
4541.18 1919
4541.82 1825
4542.45 1820
4543.09 1762
4543.73 1775
4544.36 1587
4545.00 1759
4545.63 1814
4546.27 1801
4546.91 1710
4547.54 1565
4548.18 1633
4548.81 1641
4549.45 1480
4550.09 1470
4550.72 1635
4551.36 1505
4551.99 1453
4552.63 1494
4553.27 1597
4553.90 1592
4554.54 1518
4555.18 1555
4555.81 1611
4556.45 1632
4557.09 1627
4557.72 1585
4558.36 1558
4559.00 1665
4559.63 1606
4560.27 1530
4560.91 1565
4561.54 1427
4562.18 1419
4562.82 1524
4563.46 1781
4564.09 1525
4564.73 1690
4565.37 1566
4566.00 1522
4566.64 1646
4567.28 1542
4567.92 1519
4568.55 1508
4569.19 1706
4569.83 1613
4570.47 1684
4571.10 1735
4571.74 1648
4572.38 1642
4573.02 1626
4573.66 1859
4574.29 1822
4574.93 1741
4575.57 1676
4576.21 1544
4576.85 1605
4577.48 1601
4578.12 1625
4578.76 1698
4579.40 1642
4580.04 1588
4580.67 1654
4581.31 1682
4581.95 1791
4582.59 1725
4583.23 1733
4583.87 1783
4584.51 1687
4585.14 1734
4585.78 1665
4586.42 1658
4587.06 1664
4587.70 1734
4588.34 1819
4588.98 1846
4589.62 1859
4590.26 1957
4590.89 2042
4591.53 1913
4592.17 1951
4592.81 1906
4593.45 1876
4594.09 1920
4594.73 1938
4595.37 1875
4596.01 1854
4596.65 1940
4597.29 1722
4597.93 1696
4598.57 1715
4599.21 1778
4599.85 1845
4600.49 1812
4601.12 1755
4601.76 1911
4602.40 1986
4603.04 2062
4603.68 2129
4604.32 2118
4604.96 2173
4605.60 2103
4606.24 2081
4606.88 2149
4607.52 2119
4608.17 2041
4608.81 1897
4609.45 1963
4610.09 1986
4610.73 1960
4611.37 1923
4612.01 1919
4612.65 1764
4613.29 1716
4613.93 1836
4614.57 1765
4615.21 1665
4615.85 1763
4616.49 1840
4617.13 1741
4617.77 1794
4618.41 1760
4619.06 1650
4619.70 1658
4620.34 1767
4620.98 1824
4621.62 1564
4622.26 1481
4622.90 1544
4623.54 1616
4624.19 1652
4624.83 1604
4625.47 1583
4626.11 1588
4626.75 1589
4627.39 1586
4628.03 1654
4628.68 1552
4629.32 1569
4629.96 1558
4630.60 1576
4631.24 1647
4631.89 1620
4632.53 1605
4633.17 1614
4633.81 1727
4634.45 1693
4635.10 1715
4635.74 1834
4636.38 1690
4637.02 1706
4637.66 1722
4638.31 1721
4638.95 1686
4639.59 1687
4640.23 1692
4640.88 1750
4641.52 1820
4642.16 1911
4642.80 1703
4643.45 1703
4644.09 1782
4644.73 1759
4645.38 1748
4646.02 1820
4646.66 1773
4647.30 1642
4647.95 1587
4648.59 1543
4649.23 1540
4649.88 1536
4650.52 1430
4651.16 1542
4651.81 1631
4652.45 1681
4653.09 1520
4653.74 1589
4654.38 1708
4655.02 1680
4655.67 1620
4656.31 1687
4656.95 1571
4657.60 1620
4658.24 1633
4658.89 1690
4659.53 1607
4660.17 1635
4660.82 1528
4661.46 1623
4662.10 1632
4662.75 1750
4663.39 1638
4664.04 1678
4664.68 1659
4665.33 1687
4665.97 1706
4666.61 1584
4667.26 1572
4667.90 1549
4668.55 1589
4669.19 1547
4669.84 1618
4670.48 1485
4671.12 1411
4671.77 1356
4672.41 1552
4673.06 1514
4673.70 1442
4674.35 1463
4674.99 1535
4675.64 1491
4676.28 1559
4676.93 1566
4677.57 1686
4678.22 1612
4678.86 1584
4679.51 1610
4680.15 1554
4680.80 1562
4681.44 1538
4682.09 1533
4682.74 1483
4683.38 1702
4684.03 1835
4684.67 1794
4685.32 1683
4685.96 1684
4686.61 1807
4687.25 1773
4687.90 1824
4688.55 1610
4689.19 1603
4689.84 1593
4690.48 1538
4691.13 1519
4691.78 1583
4692.42 1538
4693.07 1524
4693.71 1565
4694.36 1615
4695.01 1629
4695.65 1681
4696.30 1779
4696.95 1881
4697.59 1879
4698.24 1834
4698.89 2066
4699.53 1973
4700.18 1903
4700.83 1912
4701.47 1913
4702.12 1912
4702.77 2024
4703.41 2001
4704.06 1779
4704.71 1705
4705.35 1637
4706.00 1670
4706.65 1663
4707.29 1758
4707.94 1806
4708.59 1869
4709.24 1821
4709.88 1781
4710.53 1806
4711.18 1883
4711.83 1966
4712.47 1849
4713.12 1761
4713.77 1781
4714.42 1696
4715.06 1615
4715.71 1771
4716.36 1682
4717.01 1715
4717.65 1733
4718.30 1680
4718.95 1749
4719.60 1639
4720.25 1652
4720.89 1706
4721.54 1772
4722.19 1778
4722.84 1663
4723.49 1649
4724.13 1689
4724.78 1840
4725.43 1866
4726.08 2094
4726.73 2122
4727.38 2207
4728.03 2163
4728.67 2243
4729.32 2198
4729.97 2208
4730.62 2223
4731.27 1930
4731.92 2026
4732.57 1824
4733.22 1728
4733.86 1713
4734.51 1746
4735.16 1715
4735.81 1654
4736.46 1622
4737.11 1621
4737.76 1737
4738.41 1710
4739.06 1607
4739.71 1675
4740.36 1706
4741.01 1789
4741.65 1747
4742.30 1696
4742.95 1844
4743.60 1926
4744.25 1826
4744.90 1789
4745.55 1935
4746.20 1837
4746.85 1724
4747.50 1870
4748.15 1741
4748.80 1838
4749.45 1783
4750.10 2015
4750.75 1963
4751.40 1900
4752.05 2103
4752.70 2206
4753.35 2151
4754.00 2105
4754.65 2046
4755.30 2261
4755.95 2165
4756.61 2107
4757.26 1952
4757.91 2011
4758.56 2044
4759.21 1793
4759.86 1726
4760.51 1762
4761.16 1708
4761.81 1606
4762.46 1600
4763.11 1708
4763.76 1708
4764.41 1731
4765.07 1645
4765.72 1638
4766.37 1673
4767.02 1759
4767.67 1738
4768.32 1681
4768.97 1775
4769.62 1661
4770.28 1631
4770.93 1691
4771.58 1693
4772.23 1671
4772.88 1539
4773.53 1574
4774.19 1583
4774.84 1511
4775.49 1556
4776.14 1508
4776.79 1463
4777.44 1494
4778.10 1645
4778.75 1688
4779.40 1721
4780.05 1701
4780.70 1713
4781.36 1625
4782.01 1720
4782.66 1749
4783.31 1683
4783.97 1421
4784.62 1586
4785.27 1640
4785.92 1631
4786.58 1635
4787.23 1579
4787.88 1454
4788.53 1537
4789.19 1603
4789.84 1550
4790.49 1662
4791.15 1625
4791.80 1687
4792.45 1421
4793.10 1539
4793.76 1479
4794.41 1539
4795.06 1673
4795.72 1579
4796.37 1664
4797.02 1614
4797.68 1613
4798.33 1573
4798.98 1550
4799.64 1518
4800.29 1539
4800.94 1593
4801.60 1489
4802.25 1605
4802.90 1578
4803.56 1549
4804.21 1519
4804.87 1519
4805.52 1603
4806.17 1683
4806.83 1601
4807.48 1656
4808.14 1589
4808.79 1714
4809.44 1567
4810.10 1652
4810.75 1707
4811.41 1588
4812.06 1571
4812.71 1590
4813.37 1563
4814.02 1786
4814.68 1777
4815.33 1651
4815.99 1657
4816.64 1729
4817.30 1836
4817.95 1899
4818.61 1837
4819.26 2004
4819.92 1909
4820.57 2005
4821.23 1936
4821.88 2009
4822.53 2074
4823.19 2076
4823.85 2161
4824.50 2214
4825.16 2203
4825.81 2178
4826.47 2280
4827.12 2464
4827.78 2447
4828.43 2483
4829.09 2339
4829.74 2094
4830.40 1943
4831.05 2056
4831.71 2023
4832.37 2079
4833.02 1976
4833.68 2054
4834.33 2193
4834.99 2107
4835.64 2188
4836.30 2119
4836.96 2329
4837.61 2371
4838.27 2214
4838.92 2445
4839.58 2442
4840.24 2278
4840.89 2418
4841.55 2370
4842.21 2255
4842.86 2339
4843.52 2313
4844.18 2396
4844.83 2313
4845.49 2268
4846.14 2432
4846.80 2352
4847.46 2496
4848.11 2624
4848.77 2769
4849.43 3062
4850.09 3224
4850.74 3263
4851.40 3445
4852.06 3457
4852.71 3375
4853.37 3431
4854.03 3223
4854.68 3308
4855.34 3120
4856.00 3084
4856.66 3115
4857.31 3067
4857.97 2845
4858.63 2734
4859.29 2901
4859.94 2986
4860.60 2901
4861.26 2958
4861.92 2936
4862.57 2872
4863.23 2654
4863.89 2824
4864.55 2824
4865.21 2741
4865.86 2836
4866.52 2939
4867.18 2840
4867.84 2646
4868.50 2766
4869.15 2672
4869.81 2526
4870.47 2564
4871.13 2586
4871.79 2487
4872.45 2287
4873.10 2392
4873.76 2429
4874.42 2312
4875.08 2152
4875.74 2308
4876.40 2279
4877.06 2297
4877.71 2178
4878.37 2055
4879.03 2230
4879.69 2230
4880.35 2165
4881.01 1862
4881.67 1982
4882.33 2108
4882.99 1972
4883.65 1994
4884.30 1961
4884.96 2021
4885.62 1811
4886.28 1785
4886.94 1790
4887.60 2009
4888.26 2006
4888.92 2004
4889.58 2157
4890.24 2166
4890.90 2265
4891.56 2385
4892.22 2392
4892.88 2505
4893.54 2390
4894.20 2318
4894.86 2407
4895.52 2405
4896.18 2303
4896.84 2127
4897.50 2127
4898.16 2182
4898.82 2367
4899.48 2360
4900.14 2399
4900.80 2257
4901.46 2263
4902.12 2351
4902.78 2363
4903.44 2464
4904.10 2368
4904.76 2278
4905.42 2341
4906.08 2277
4906.74 2111
4907.40 1986
4908.06 1787
4908.73 1893
4909.39 1956
4910.05 1916
4910.71 1860
4911.37 1999
4912.03 1908
4912.69 1827
4913.35 1754
4914.01 1811
4914.68 1767
4915.34 1728
4916.00 1724
4916.66 1746
4917.32 1516
4917.98 1585
4918.64 1716
4919.31 1687
4919.97 1663
4920.63 1640
4921.29 1554
4921.95 1667
4922.61 1566
4923.28 1707
4923.94 1712
4924.60 1683
4925.26 1740
4925.92 1621
4926.59 1616
4927.25 1642
4927.91 1624
4928.57 1701
4929.23 1747
4929.90 1629
4930.56 1662
4931.22 1698
4931.88 1682
4932.55 1691
4933.21 1777
4933.87 1722
4934.53 1868
4935.20 1643
4935.86 1773
4936.52 1713
4937.18 1674
4937.85 1767
4938.51 1744
4939.17 1762
4939.84 1768
4940.50 1653
4941.16 1653
4941.82 1613
4942.49 1669
4943.15 1690
4943.81 1717
4944.48 1704
4945.14 1697
4945.80 1586
4946.47 1628
4947.13 1592
4947.79 1507
4948.46 1637
4949.12 1734
4949.79 1639
4950.45 1551
4951.11 1584
4951.78 1449
4952.44 1551
4953.10 1539
4953.77 1422
4954.43 1471
4955.10 1497
4955.76 1511
4956.42 1460
4957.09 1527
4957.75 1516
4958.42 1561
4959.08 1698
4959.74 1675
4960.41 1702
4961.07 1799
4961.74 1770
4962.40 1803
4963.07 1931
4963.73 2121
4964.40 2314
4965.06 2206
4965.73 2222
4966.39 2230
4967.05 2116
4967.72 2195
4968.38 1955
4969.05 1881
4969.71 1901
4970.38 1934
4971.04 2006
4971.71 1826
4972.37 1770
4973.04 1758
4973.70 1674
4974.37 1828
4975.04 1891
4975.70 1937
4976.37 1878
4977.03 1778
4977.70 1726
4978.36 1725
4979.03 1808
4979.69 1713
4980.36 1775
4981.03 1798
4981.69 1722
4982.36 1786
4983.02 1704
4983.69 1707
4984.35 1716
4985.02 1818
4985.69 1904
4986.35 1859
4987.02 2114
4987.68 2163
4988.35 2308
4989.02 2283
4989.68 2312
4990.35 2341
4991.02 2438
4991.68 2540
4992.35 2478
4993.02 2527
4993.68 2290
4994.35 2204
4995.02 2043
4995.68 1995
4996.35 1782
4997.02 1691
4997.68 1686
4998.35 1536
4999.02 1649
4999.68 1624
5000.35 1518
5001.02 1516
5001.68 1504
5002.35 1547
5003.02 1429
5003.69 1393
5004.35 1513
5005.02 1516
5005.69 1492
5006.35 1611
5007.02 1643
5007.69 1525
5008.36 1448
5009.02 1470
5009.69 1377
5010.36 1591
5011.03 1564
5011.70 1449
5012.36 1399
5013.03 1425
5013.70 1502
5014.37 1625
5015.04 1512
5015.70 1535
5016.37 1677
5017.04 1585
5017.71 1538
5018.38 1558
5019.04 1561
5019.71 1635
5020.38 1692
5021.05 1735
5021.72 1740
5022.39 1805
5023.05 1871
5023.72 1863
5024.39 1692
5025.06 1742
5025.73 1842
5026.40 1762
5027.07 1676
5027.74 1780
5028.40 1668
5029.07 1815
5029.74 1689
5030.41 1620
5031.08 1665
5031.75 1762
5032.42 1592
5033.09 1552
5033.76 1628
5034.43 1656
5035.10 1464
5035.76 1558
5036.43 1657
5037.10 1478
5037.77 1558
5038.44 1521
5039.11 1630
5039.78 1515
5040.45 1464
5041.12 1548
5041.79 1484
5042.46 1452
5043.13 1404
5043.80 1670
5044.47 1730
5045.14 1664
5045.81 1625
5046.48 1621
5047.15 1705
5047.82 1717
5048.49 1676
5049.16 1590
5049.83 1627
5050.50 1631
5051.17 1565
5051.84 1624
5052.51 1741
5053.18 1713
5053.85 1688
5054.52 1681
5055.20 1575
5055.87 1660
5056.54 1695
5057.21 1684
5057.88 1536
5058.55 1514
5059.22 1594
5059.89 1644
5060.56 1626
5061.23 1574
5061.90 1379
5062.58 1528
5063.25 1555
5063.92 1414
5064.59 1424
5065.26 1449
5065.93 1519
5066.60 1438
5067.27 1488
5067.95 1562
5068.62 1552
5069.29 1398
5069.96 1492
5070.63 1480
5071.30 1472
5071.98 1511
5072.65 1608
5073.32 1473
5073.99 1543
5074.66 1437
5075.34 1406
5076.01 1419
5076.68 1495
5077.35 1408
5078.02 1349
5078.70 1389
5079.37 1601
5080.04 1667
5080.71 1586
5081.39 1677
5082.06 1649
5082.73 1602
5083.40 1704
5084.08 1624
5084.75 1666
5085.42 1626
5086.09 1586
5086.77 1649
5087.44 1718
5088.11 1708
5088.79 1639
5089.46 1768
5090.13 1842
5090.80 1799
5091.48 1734
5092.15 1776
5092.82 1867
5093.50 1934
5094.17 1935
5094.84 1881
5095.52 1786
5096.19 1570
5096.86 1726
5097.54 1704
5098.21 1664
5098.88 1693
5099.56 1522
5100.23 1524
5100.90 1537
5101.58 1468
5102.25 1484
5102.93 1583
5103.60 1700
5104.27 1667
5104.95 1586
5105.62 1591
5106.30 1505
5106.97 1596
5107.64 1594
5108.32 1437
5108.99 1592
5109.67 1608
5110.34 1523
5111.02 1548
5111.69 1449
5112.36 1407
5113.04 1519
5113.71 1410
5114.39 1391
5115.06 1512
5115.74 1508
5116.41 1373
5117.09 1385
5117.76 1497
5118.44 1503
5119.11 1506
5119.79 1590
5120.46 1640
5121.14 1623
5121.81 1570
5122.49 1542
5123.16 1586
5123.84 1567
5124.51 1541
5125.19 1567
5125.86 1545
5126.54 1605
5127.21 1542
5127.89 1494
5128.56 1664
5129.24 1548
5129.92 1458
5130.59 1597
5131.27 1570
5131.94 1599
5132.62 1546
5133.29 1673
5133.97 1498
5134.65 1562
5135.32 1646
5136.00 1649
5136.67 1655
5137.35 1620
5138.03 1554
5138.70 1807
5139.38 1845
5140.05 1587
5140.73 1666
5141.41 1788
5142.08 1744
5142.76 1815
5143.44 1475
5144.11 1502
5144.79 1537
5145.47 1546
5146.14 1503
5146.82 1615
5147.50 1518
5148.17 1325
5148.85 1476
5149.53 1589
5150.20 1498
5150.88 1434
5151.56 1383
5152.24 1356
5152.91 1266
5153.59 1317
5154.27 1361
5154.94 1436
5155.62 1449
5156.30 1472
5156.98 1427
5157.65 1405
5158.33 1476
5159.01 1422
5159.69 1431
5160.36 1512
5161.04 1460
5161.72 1491
5162.40 1317
5163.07 1343
5163.75 1394
5164.43 1448
5165.11 1280
5165.79 1282
5166.46 1474
5167.14 1336
5167.82 1353
5168.50 1285
5169.18 1304
5169.86 1402
5170.53 1414
5171.21 1261
5171.89 1330
5172.57 1347
5173.25 1363
5173.93 1334
5174.60 1248
5175.28 1207
5175.96 1354
5176.64 1375
5177.32 1260
5178.00 1223
5178.68 1369
5179.36 1289
5180.03 1364
5180.71 1405
5181.39 1373
5182.07 1338
5182.75 1229
5183.43 1284
5184.11 1352
5184.79 1293
5185.47 1290
5186.15 1251
5186.83 1496
5187.51 1371
5188.18 1305
5188.86 1405
5189.54 1428
5190.22 1479
5190.90 1336
5191.58 1299
5192.26 1397
5192.94 1386
5193.62 1374
5194.30 1264
5194.98 1381
5195.66 1271
5196.34 1303
5197.02 1316
5197.70 1331
5198.38 1221
5199.06 1238
5199.74 1326
5200.42 1285
5201.10 1340
5201.78 1295
5202.46 1359
5203.14 1420
5203.82 1343
5204.50 1300
5205.19 1369
5205.87 1383
5206.55 1443
5207.23 1551
5207.91 1608
5208.59 1654
5209.27 1606
5209.95 1761
5210.63 1805
5211.31 1593
5211.99 1541
5212.67 1535
5213.36 1525
5214.04 1560
5214.72 1534
5215.40 1402
5216.08 1308
5216.76 1412
5217.44 1421
5218.12 1510
5218.81 1369
5219.49 1349
5220.17 1322
5220.85 1325
5221.53 1383
5222.21 1332
5222.90 1265
5223.58 1435
5224.26 1524
5224.94 1419
5225.62 1304
5226.30 1304
5226.99 1305
5227.67 1225
5228.35 1308
5229.03 1314
5229.71 1300
5230.40 1341
5231.08 1379
5231.76 1315
5232.44 1363
5233.13 1354
5233.81 1334
5234.49 1310
5235.17 1303
5235.86 1377
5236.54 1455
5237.22 1336
5237.90 1449
5238.59 1504
5239.27 1643
5239.95 1501
5240.64 1477
5241.32 1580
5242.00 1576
5242.68 1489
5243.37 1498
5244.05 1580
5244.73 1432
5245.42 1382
5246.10 1344
5246.78 1394
5247.47 1403
5248.15 1447
5248.83 1520
5249.52 1492
5250.20 1443
5250.88 1603
5251.57 1451
5252.25 1516
5252.93 1577
5253.62 1510
5254.30 1393
5254.99 1343
5255.67 1402
5256.35 1316
5257.04 1329
5257.72 1337
5258.41 1443
5259.09 1431
5259.77 1362
5260.46 1353
5261.14 1346
5261.83 1406
5262.51 1360
5263.20 1273
5263.88 1283
5264.56 1486
5265.25 1648
5265.93 1598
5266.62 1559
5267.30 1582
5267.99 1630
5268.67 1456
5269.36 1404
5270.04 1398
5270.73 1493
5271.41 1414
5272.10 1446
5272.78 1467
5273.47 1400
5274.15 1382
5274.84 1338
5275.52 1375
5276.21 1415
5276.89 1408
5277.58 1452
5278.26 1372
5278.95 1459
5279.63 1590
5280.32 1534
5281.00 1663
5281.69 1769
5282.38 1739
5283.06 1732
5283.75 1719
5284.43 1821
5285.12 1767
5285.80 1798
5286.49 1622
5287.18 1604
5287.86 1529
5288.55 1487
5289.23 1508
5289.92 1455
5290.61 1463
5291.29 1502
5291.98 1463
5292.66 1407
5293.35 1375
5294.04 1409
5294.72 1432
5295.41 1396
5296.10 1336
5296.78 1366
5297.47 1376
5298.16 1500
5298.84 1324
5299.53 1435
5300.22 1380
5300.90 1398
5301.59 1478
5302.28 1398
5302.96 1337
5303.65 1459
5304.34 1476
5305.03 1427
5305.71 1421
5306.40 1453
5307.09 1477
5307.77 1445
5308.46 1325
5309.15 1291
5309.84 1295
5310.52 1356
5311.21 1327
5311.90 1429
5312.59 1413
5313.27 1389
5313.96 1336
5314.65 1519
5315.34 1397
5316.02 1357
5316.71 1382
5317.40 1442
5318.09 1464
5318.78 1445
5319.46 1370
5320.15 1426
5320.84 1528
5321.53 1465
5322.22 1534
5322.90 1487
5323.59 1460
5324.28 1408
5324.97 1534
5325.66 1493
5326.35 1343
5327.04 1306
5327.72 1328
5328.41 1557
5329.10 1539
5329.79 1423
5330.48 1520
5331.17 1556
5331.86 1414
5332.54 1564
5333.23 1726
5333.92 1561
5334.61 1592
5335.30 1561
5335.99 1567
5336.68 1590
5337.37 1561
5338.06 1370
5338.75 1328
5339.44 1496
5340.12 1413
5340.81 1428
5341.50 1457
5342.19 1398
5342.88 1446
5343.57 1342
5344.26 1315
5344.95 1310
5345.64 1405
5346.33 1439
5347.02 1419
5347.71 1410
5348.40 1444
5349.09 1500
5349.78 1528
5350.47 1602
5351.16 1548
5351.85 1427
5352.54 1550
5353.23 1559
5353.92 1515
5354.61 1522
5355.30 1474
5355.99 1385
5356.68 1436
5357.37 1394
5358.06 1392
5358.75 1477
5359.44 1400
5360.14 1396
5360.83 1454
5361.52 1399
5362.21 1412
5362.90 1509
5363.59 1399
5364.28 1592
5364.97 1427
5365.66 1420
5366.35 1428
5367.04 1486
5367.74 1368
5368.43 1405
5369.12 1355
5369.81 1354
5370.50 1287
5371.19 1378
5371.88 1387
5372.57 1341
5373.27 1268
5373.96 1312
5374.65 1485
5375.34 1480
5376.03 1569
5376.72 1589
5377.42 1618
5378.11 1546
5378.80 1471
5379.49 1631
5380.18 1591
5380.88 1635
5381.57 1617
5382.26 1685
5382.95 1686
5383.64 1760
5384.34 1743
5385.03 1669
5385.72 1639
5386.41 1612
5387.11 1572
5387.80 1563
5388.49 1440
5389.18 1411
5389.88 1445
5390.57 1401
5391.26 1471
5391.95 1383
5392.65 1422
5393.34 1498
5394.03 1451
5394.72 1494
5395.42 1391
5396.11 1332
5396.80 1232
5397.50 1284
5398.19 1268
5398.88 1317
5399.58 1289
5400.27 1382
5400.96 1375
5401.66 1340
5402.35 1395
5403.04 1359
5403.74 1264
5404.43 1334
5405.12 1343
5405.82 1444
5406.51 1442
5407.20 1316
5407.90 1341
5408.59 1356
5409.28 1531
5409.98 1385
5410.67 1335
5411.37 1396
5412.06 1390
5412.75 1353
5413.45 1309
5414.14 1332
5414.84 1376
5415.53 1301
5416.23 1344
5416.92 1459
5417.61 1510
5418.31 1399
5419.00 1356
5419.70 1407
5420.39 1446
5421.09 1329
5421.78 1500
5422.48 1495
5423.17 1494
5423.87 1706
5424.56 1578
5425.25 1401
5425.95 1344
5426.64 1306
5427.34 1324
5428.03 1352
5428.73 1348
5429.42 1399
5430.12 1360
5430.82 1329
5431.51 1243
5432.21 1314
5432.90 1319
5433.60 1383
5434.29 1481
5434.99 1408
5435.68 1447
5436.38 1518
5437.07 1649
5437.77 1635
5438.47 1498
5439.16 1456
5439.86 1573
5440.55 1551
5441.25 1591
5441.94 1546
5442.64 1518
5443.34 1595
5444.03 1675
5444.73 1530
5445.42 1772
5446.12 1754
5446.82 1732
5447.51 1804
5448.21 1853
5448.91 1949
5449.60 1942
5450.30 2019
5450.99 1908
5451.69 1870
5452.39 1816
5453.08 1788
5453.78 1807
5454.48 1714
5455.17 1573
5455.87 1553
5456.57 1587
5457.27 1545
5457.96 1569
5458.66 1566
5459.36 1594
5460.05 1646
5460.75 1595
5461.45 1681
5462.14 1580
5462.84 1652
5463.54 1717
5464.24 1802
5464.93 2038
5465.63 1926
5466.33 1801
5467.03 1720
5467.72 1763
5468.42 1859
5469.12 1841
5469.82 1853
5470.51 1934
5471.21 1833
5471.91 1706
5472.61 1695
5473.31 1675
5474.00 1920
5474.70 1904
5475.40 1701
5476.10 1679
5476.80 1784
5477.49 1897
5478.19 2002
5478.89 2167
5479.59 2199
5480.29 2218
5480.99 2406
5481.68 2389
5482.38 2331
5483.08 2574
5483.78 2479
5484.48 2322
5485.18 2216
5485.88 2053
5486.57 2209
5487.27 2134
5487.97 1966
5488.67 2062
5489.37 2100
5490.07 2177
5490.77 2155
5491.47 2130
5492.17 2113
5492.87 2270
5493.56 2195
5494.26 2068
5494.96 2127
5495.66 2243
5496.36 2212
5497.06 2140
5497.76 2201
5498.46 2410
5499.16 2513
5499.86 2616
5500.56 2881
5501.26 3113
5501.96 3360
5502.66 3457
5503.36 3545
5504.06 3460
5504.76 3086
5505.46 2866
5506.16 2662
5506.86 2461
5507.56 2148
5508.26 2151
5508.96 2180
5509.66 2137
5510.36 2059
5511.06 2125
5511.76 2034
5512.46 1975
5513.16 2050
5513.86 1919
5514.56 1880
5515.26 1868
5515.96 1970
5516.66 2005
5517.36 1848
5518.07 1830
5518.77 1908
5519.47 1787
5520.17 1790
5520.87 1792
5521.57 1778
5522.27 1659
5522.97 1687
5523.67 1618
5524.37 1642
5525.08 1841
5525.78 1677
5526.48 1815
5527.18 1730
5527.88 1563
5528.58 1707
5529.28 1552
5529.99 1516
5530.69 1453
5531.39 1529
5532.09 1513
5532.79 1474
5533.49 1499
5534.20 1488
5534.90 1431
5535.60 1544
5536.30 1489
5537.00 1471
5537.70 1475
5538.41 1426
5539.11 1406
5539.81 1407
5540.51 1497
5541.22 1367
5541.92 1393
5542.62 1548
5543.32 1562
5544.02 1452
5544.73 1475
5545.43 1426
5546.13 1475
5546.84 1474
5547.54 1522
5548.24 1439
5548.94 1520
5549.65 1593
5550.35 1476
5551.05 1365
5551.75 1406
5552.46 1485
5553.16 1506
5553.86 1451
5554.57 1371
5555.27 1434
5555.97 1359
5556.68 1359
5557.38 1460
5558.08 1459
5558.79 1343
5559.49 1442
5560.19 1422
5560.90 1366
5561.60 1404
5562.30 1340
5563.01 1327
5563.71 1352
5564.41 1449
5565.12 1423
5565.82 1445
5566.53 1480
5567.23 1275
5567.93 1488
5568.64 1476
5569.34 1505
5570.05 1376
5570.75 1388
5571.45 1368
5572.16 1413
5572.86 1409
5573.57 1366
5574.27 1389
5574.98 1307
5575.68 1418
5576.38 1480
5577.09 1455
5577.79 1468
5578.50 1563
5579.20 1438
5579.91 1405
5580.61 1501
5581.32 1325
5582.02 1395
5582.73 1359
5583.43 1395
5584.14 1343
5584.84 1236
5585.55 1203
5586.25 1334
5586.96 1390
5587.66 1270
5588.37 1243
5589.07 1314
5589.78 1334
5590.48 1329
5591.19 1287
5591.89 1450
5592.60 1323
5593.31 1280
5594.01 1332
5594.72 1262
5595.42 1247
5596.13 1281
5596.83 1438
5597.54 1307
5598.25 1341
5598.95 1277
5599.66 1286
5600.36 1255
5601.07 1272
5601.78 1236
5602.48 1173
5603.19 1280
5603.89 1330
5604.60 1275
5605.31 1282
5606.01 1339
5606.72 1275
5607.43 1208
5608.13 1247
5608.84 1215
5609.54 1201
5610.25 1217
5610.96 1256
5611.66 1341
5612.37 1327
5613.08 1279
5613.79 1292
5614.49 1315
5615.20 1331
5615.91 1252
5616.61 1189
5617.32 1325
5618.03 1317
5618.73 1267
5619.44 1283
5620.15 1282
5620.86 1320
5621.56 1295
5622.27 1231
5622.98 1215
5623.69 1206
5624.39 1234
5625.10 1215
5625.81 1304
5626.52 1296
5627.22 1272
5627.93 1323
5628.64 1427
5629.35 1399
5630.05 1279
5630.76 1254
5631.47 1240
5632.18 1275
5632.89 1283
5633.59 1329
5634.30 1350
5635.01 1284
5635.72 1284
5636.43 1319
5637.14 1343
5637.84 1160
5638.55 1294
5639.26 1421
5639.97 1401
5640.68 1418
5641.39 1550
5642.10 1449
5642.80 1297
5643.51 1280
5644.22 1430
5644.93 1265
5645.64 1274
5646.35 1340
5647.06 1294
5647.77 1298
5648.47 1379
5649.18 1213
5649.89 1306
5650.60 1419
5651.31 1307
5652.02 1255
5652.73 1349
5653.44 1416
5654.15 1360
5654.86 1280
5655.57 1307
5656.28 1326
5656.99 1332
5657.70 1313
5658.41 1425
5659.12 1588
5659.83 1652
5660.54 1522
5661.24 1500
5661.95 1576
5662.66 1493
5663.37 1402
5664.08 1410
5664.79 1360
5665.50 1316
5666.21 1313
5666.93 1247
5667.64 1261
5668.35 1206
5669.06 1161
5669.77 1222
5670.48 1274
5671.19 1378
5671.90 1342
5672.61 1227
5673.32 1335
5674.03 1295
5674.74 1424
5675.45 1301
5676.16 1310
5676.87 1275
5677.58 1255
5678.29 1202
5679.01 1315
5679.72 1252
5680.43 1247
5681.14 1335
5681.85 1250
5682.56 1258
5683.27 1307
5683.98 1292
5684.69 1376
5685.41 1235
5686.12 1318
5686.83 1543
5687.54 1377
5688.25 1358
5688.96 1413
5689.67 1472
5690.39 1366
5691.10 1371
5691.81 1282
5692.52 1295
5693.23 1265
5693.95 1389
5694.66 1359
5695.37 1336
5696.08 1321
5696.79 1342
5697.51 1263
5698.22 1141
5698.93 1171
5699.64 1244
5700.35 1258
5701.07 1242
5701.78 1339
5702.49 1307
5703.20 1352
5703.92 1355
5704.63 1230
5705.34 1146
5706.05 1178
5706.77 1179
5707.48 1181
5708.19 1227
5708.90 1280
5709.62 1171
5710.33 1191
5711.04 1260
5711.76 1251
5712.47 1256
5713.18 1295
5713.90 1320
5714.61 1189
5715.32 1183
5716.04 1316
5716.75 1310
5717.46 1271
5718.18 1195
5718.89 1119
5719.60 1252
5720.32 1206
5721.03 1317
5721.74 1301
5722.46 1183
5723.17 1254
5723.88 1308
5724.60 1379
5725.31 1371
5726.03 1361
5726.74 1370
5727.45 1497
5728.17 1515
5728.88 1533
5729.60 1701
5730.31 1788
5731.02 1763
5731.74 1550
5732.45 1466
5733.17 1629
5733.88 1570
5734.60 1512
5735.31 1329
5736.02 1320
5736.74 1466
5737.45 1413
5738.17 1295
5738.88 1315
5739.60 1283
5740.31 1314
5741.03 1222
5741.74 1183
5742.46 1313
5743.17 1334
5743.89 1310
5744.60 1312
5745.32 1336
5746.03 1265
5746.75 1251
5747.46 1270
5748.18 1206
5748.89 1255
5749.61 1246
5750.32 1365
5751.04 1362
5751.76 1280
5752.47 1359
5753.19 1490
5753.90 1352
5754.62 1447
5755.33 1497
5756.05 1434
5756.77 1491
5757.48 1444
5758.20 1460
5758.91 1342
5759.63 1257
5760.34 1387
5761.06 1444
5761.78 1524
5762.49 1454
5763.21 1481
5763.93 1499
5764.64 1496
5765.36 1583
5766.07 1521
5766.79 1523
5767.51 1661
5768.22 1528
5768.94 1478
5769.66 1487
5770.37 1467
5771.09 1456
5771.81 1415
5772.52 1430
5773.24 1424
5773.96 1584
5774.67 1637
5775.39 1570
5776.11 1427
5776.83 1461
5777.54 1503
5778.26 1515
5778.98 1544
5779.69 1578
5780.41 1638
5781.13 1677
5781.85 1594
5782.56 1509
5783.28 1508
5784.00 1549
5784.72 1604
5785.43 1633
5786.15 1610
5786.87 1620
5787.59 1629
5788.30 1598
5789.02 1674
5789.74 1711
5790.46 1705
5791.18 1686
5791.89 1718
5792.61 1690
5793.33 1717
5794.05 1622
5794.77 1707
5795.48 1878
5796.20 1860
5796.92 1782
5797.64 1772
5798.36 1847
5799.08 1920
5799.80 1986
5800.51 2203
5801.23 2178
5801.95 2187
5802.67 2558
5803.39 2440
5804.11 2824
5804.83 2884
5805.54 2700
5806.26 2451
5806.98 2425
5807.70 2378
5808.42 2324
5809.14 2202
5809.86 2237
5810.58 2189
5811.30 2327
5812.02 2288
5812.74 2322
5813.45 2378
5814.17 2837
5814.89 2885
5815.61 3300
5816.33 3625
5817.05 4123
5817.77 4408
5818.49 5079
5819.21 5392
5819.93 5350
5820.65 5465
5821.37 4802
5822.09 4403
5822.81 3808
5823.53 3456
5824.25 3032
5824.97 2846
5825.69 2771
5826.41 2836
5827.13 2700
5827.85 2639
5828.57 2573
5829.29 2427
5830.01 2411
5830.73 2525
5831.45 2425
5832.17 2496
5832.89 2565
5833.61 2497
5834.33 2546
5835.06 2505
5835.78 2515
5836.50 2472
5837.22 2451
5837.94 2294
5838.66 2204
5839.38 2102
5840.10 2114
5840.82 2293
5841.54 2056
5842.26 2037
5842.99 2036
5843.71 1987
5844.43 1887
5845.15 1969
5845.87 1853
5846.59 1786
5847.31 1710
5848.04 1775
5848.76 1840
5849.48 1753
5850.20 1807
5850.92 1829
5851.64 1827
5852.36 1800
5853.09 1756
5853.81 1758
5854.53 1772
5855.25 1704
5855.97 1765
5856.70 1730
5857.42 1792
5858.14 1587
5858.86 1656
5859.58 1696
5860.31 1744
5861.03 1733
5861.75 1734
5862.47 1583
5863.20 1582
5863.92 1610
5864.64 1600
5865.36 1601
5866.09 1586
5866.81 1572
5867.53 1515
5868.25 1504
5868.98 1618
5869.70 1571
5870.42 1465
5871.15 1509
5871.87 1564
5872.59 1566
5873.31 1576
5874.04 1740
5874.76 1626
5875.48 1678
5876.21 1630
5876.93 1542
5877.65 1537
5878.38 1706
5879.10 1657
5879.82 1540
5880.55 1560
5881.27 1458
5881.99 1559
5882.72 1574
5883.44 1576
5884.17 1586
5884.89 1654
5885.61 1620
5886.34 1635
5887.06 1672
5887.78 1666
5888.51 1621
5889.23 1686
5889.96 1609
5890.68 1636
5891.41 1618
5892.13 1573
5892.85 1513
5893.58 1654
5894.30 1607
5895.03 1559
5895.75 1535
5896.48 1545
5897.20 1548
5897.92 1431
5898.65 1470
5899.37 1536
5900.10 1583
5900.82 1568
5901.55 1526
5902.27 1693
5903.00 1515
5903.72 1452
5904.45 1623
5905.17 1573
5905.90 1608
5906.62 1585
5907.35 1558
5908.07 1696
5908.80 1606
5909.52 1685
5910.25 1548
5910.97 1644
5911.70 1588
5912.43 1608
5913.15 1552
5913.88 1637
5914.60 1593
5915.33 1648
5916.05 1585
5916.78 1640
5917.50 1679
5918.23 1684
5918.96 1569
5919.68 1577
5920.41 1703
5921.13 1535
5921.86 1607
5922.59 1653
5923.31 1527
5924.04 1715
5924.76 1605
5925.49 1600
5926.22 1714
5926.94 1579
5927.67 1748
5928.40 1819
5929.12 1755
5929.85 1891
5930.58 1653
5931.30 1592
5932.03 1666
5932.76 1755
5933.48 1885
5934.21 1808
5934.94 1757
5935.66 1874
5936.39 1924
5937.12 1977
5937.84 1848
5938.57 1972
5939.30 1980
5940.02 2026
5940.75 2067
5941.48 2065
5942.21 2110
5942.93 1905
5943.66 1957
5944.39 2003
5945.12 2047
5945.84 2051
5946.57 2107
5947.30 2051
5948.03 2117
5948.75 2297
5949.48 2286
5950.21 2342
5950.94 2331
5951.67 2427
5952.39 2552
5953.12 2566
5953.85 2634
5954.58 2714
5955.31 2823
5956.03 2909
5956.76 2742
5957.49 2537
5958.22 2632
5958.95 2629
5959.67 2630
5960.40 2670
5961.13 2552
5961.86 2775
5962.59 2625
5963.32 2731
5964.05 2858
5964.77 2959
5965.50 3060
5966.23 3165
5966.96 3450
5967.69 3680
5968.42 3719
5969.15 3641
5969.88 3657
5970.61 3560
5971.33 3542
5972.06 3637
5972.79 3430
5973.52 3461
5974.25 3273
5974.98 3200
5975.71 3189
5976.44 3208
5977.17 3243
5977.90 3280
5978.63 3250
5979.36 3435
5980.09 3450
5980.82 3474
5981.55 3495
5982.28 3371
5983.01 3667
5983.74 3787
5984.46 3754
5985.19 3830
5985.92 3794
5986.65 4026
5987.38 3879
5988.11 3849
5988.85 3890
5989.58 3800
5990.31 3661
5991.04 3750
5991.77 3912
5992.50 3944
5993.23 3855
5993.96 3870
5994.69 3980
5995.42 4058
5996.15 4140
5996.88 4063
5997.61 4212
5998.34 4245
5999.07 4394
5999.80 4092
6000.53 4215
6001.26 4259
6002.00 4331
6002.73 4369
6003.46 4290
6004.19 4205
6004.92 4081
6005.65 4011
6006.38 3985
6007.11 3988
6007.84 4219
6008.58 4207
6009.31 4612
6010.04 5226
6010.77 5986
6011.50 6612
6012.23 7460
6012.96 8562
6013.70 9327
6014.43 10316
6015.16 10751
6015.89 11123
6016.62 10958
6017.36 10157
6018.09 9582
6018.82 8500
6019.55 7712
6020.28 6991
6021.02 5920
6021.75 4973
6022.48 4568
6023.21 4115
6023.94 3608
6024.68 3211
6025.41 3117
6026.14 3115
6026.87 3133
6027.61 3142
6028.34 3164
6029.07 2941
6029.80 2840
6030.54 2753
6031.27 2776
6032.00 2754
6032.73 2758
6033.47 2620
6034.20 2578
6034.93 2611
6035.67 2533
6036.40 2627
6037.13 2670
6037.87 2575
6038.60 2626
6039.33 2782
6040.07 2763
6040.80 2640
6041.53 2643
6042.27 2872
6043.00 2981
6043.73 3026
6044.47 2959
6045.20 3000
6045.93 3008
6046.67 2967
6047.40 3077
6048.13 3017
6048.87 3162
6049.60 3204
6050.34 3295
6051.07 3320
6051.80 3646
6052.54 3788
6053.27 3820
6054.01 3811
6054.74 3784
6055.47 4043
6056.21 3706
6056.94 3620
6057.68 3394
6058.41 3439
6059.15 3343
6059.88 3148
6060.61 3126
6061.35 2960
6062.08 3149
6062.82 3089
6063.55 3042
6064.29 2932
6065.02 2928
6065.76 3049
6066.49 2945
6067.23 3023
6067.96 3111
6068.70 2925
6069.43 2779
6070.17 2773
6070.90 2726
6071.64 2638
6072.37 2685
6073.11 2663
6073.84 2574
6074.58 2598
6075.31 2565
6076.05 2604
6076.78 2566
6077.52 2523
6078.26 2489
6078.99 2448
6079.73 2386
6080.46 2388
6081.20 2370
6081.93 2432
6082.67 2414
6083.41 2467
6084.14 2494
6084.88 2318
6085.61 2320
6086.35 2434
6087.09 2319
6087.82 2232
6088.56 2378
6089.30 2305
6090.03 2231
6090.77 2212
6091.50 2302
6092.24 2333
6092.98 2302
6093.71 2208
6094.45 2266
6095.19 2397
6095.92 2242
6096.66 2212
6097.40 2203
6098.13 2248
6098.87 2276
6099.61 1989
6100.34 1979
6101.08 2041
6101.82 2091
6102.56 2125
6103.29 2172
6104.03 2177
6104.77 1939
6105.50 2003
6106.24 1985
6106.98 1971
6107.72 1962
6108.45 2034
6109.19 2101
6109.93 2158
6110.67 2182
6111.40 2141
6112.14 2074
6112.88 2093
6113.62 2118
6114.35 2146
6115.09 2166
6115.83 2109
6116.57 2080
6117.31 2208
6118.04 2239
6118.78 2175
6119.52 2368
6120.26 2118
6121.00 2148
6121.73 2128
6122.47 2220
6123.21 2153
6123.95 2202
6124.69 2378
6125.43 2396
6126.16 2355
6126.90 2474
6127.64 2488
6128.38 2439
6129.12 2426
6129.86 2337
6130.60 2382
6131.33 2379
6132.07 2216
6132.81 2263
6133.55 2430
6134.29 2464
6135.03 2352
6135.77 2437
6136.51 2332
6137.25 2337
6137.99 2448
6138.73 2468
6139.46 2424
6140.20 2431
6140.94 2507
6141.68 2332
6142.42 2357
6143.16 2459
6143.90 2502
6144.64 2410
6145.38 2429
6146.12 2538
6146.86 2514
6147.60 2621
6148.34 2569
6149.08 2536
6149.82 2520
6150.56 2556
6151.30 2599
6152.04 2620
6152.78 2529
6153.52 2644
6154.26 2721
6155.00 2897
6155.74 2848
6156.48 2857
6157.22 2906
6157.96 2695
6158.70 2820
6159.44 2818
6160.18 3039
6160.92 3020
6161.66 2786
6162.40 2998
6163.15 3148
6163.89 3239
6164.63 3294
6165.37 3453
6166.11 3506
6166.85 3725
6167.59 3967
6168.33 3958
6169.07 4161
6169.81 4137
6170.55 4109
6171.30 4313
6172.04 4122
6172.78 4114
6173.52 3852
6174.26 3881
6175.00 3901
6175.74 3910
6176.49 3818
6177.23 3651
6177.97 3749
6178.71 3884
6179.45 3578
6180.19 3489
6180.94 3680
6181.68 3768
6182.42 3769
6183.16 3910
6183.90 3923
6184.65 3744
6185.39 3993
6186.13 4145
6186.87 4106
6187.61 4139
6188.36 3987
6189.10 4121
6189.84 4275
6190.58 4385
6191.33 4409
6192.07 4563
6192.81 4639
6193.55 4646
6194.30 4755
6195.04 4991
6195.78 5197
6196.52 5125
6197.27 5128
6198.01 5013
6198.75 4942
6199.49 4947
6200.24 5094
6200.98 5008
6201.72 5219
6202.47 5073
6203.21 5128
6203.95 5171
6204.70 5824
6205.44 6889
6206.18 7867
6206.93 9368
6207.67 10921
6208.41 13045
6209.16 15709
6209.90 17616
6210.64 19579
6211.39 20872
6212.13 20841
6212.87 20204
6213.62 18696
6214.36 17288
6215.11 15137
6215.85 12881
6216.59 10565
6217.34 8885
6218.08 7437
6218.83 6257
6219.57 5505
6220.31 5043
6221.06 4811
6221.80 4737
6222.55 4562
6223.29 4492
6224.04 4531
6224.78 4552
6225.52 4654
6226.27 4741
6227.01 4577
6227.76 4432
6228.50 4527
6229.25 4406
6229.99 3944
6230.74 3861
6231.48 3701
6232.23 3253
6232.97 3079
6233.72 3091
6234.46 2916
6235.21 2831
6235.95 2981
6236.70 2847
6237.44 2855
6238.19 2918
6238.93 3021
6239.68 3011
6240.42 3026
6241.17 3128
6241.91 3247
6242.66 3140
6243.40 3172
6244.15 3328
6244.90 3314
6245.64 3372
6246.39 3494
6247.13 3795
6247.88 4111
6248.62 4248
6249.37 4299
6250.12 4454
6250.86 4482
6251.61 4370
6252.35 4311
6253.10 4243
6253.85 4059
6254.59 3767
6255.34 3767
6256.09 3728
6256.83 3723
6257.58 3549
6258.32 3698
6259.07 3511
6259.82 3461
6260.56 3445
6261.31 3380
6262.06 3490
6262.80 3404
6263.55 3383
6264.30 3439
6265.04 3594
6265.79 3509
6266.54 3298
6267.29 3340
6268.03 3217
6268.78 3313
6269.53 3175
6270.27 3240
6271.02 3263
6271.77 3028
6272.52 2955
6273.26 3050
6274.01 3145
6274.76 3146
6275.50 3118
6276.25 3305
6277.00 3216
6277.75 3334
6278.49 3368
6279.24 3478
6279.99 3190
6280.74 3216
6281.49 3188
6282.23 3292
6282.98 2992
6283.73 2935
6284.48 2912
6285.23 2704
6285.97 2708
6286.72 2840
6287.47 2935
6288.22 3128
6288.97 3126
6289.71 3118
6290.46 3249
6291.21 3089
6291.96 3048
6292.71 2914
6293.46 2898
6294.21 2761
6294.95 2630
6295.70 2550
6296.45 2580
6297.20 2385
6297.95 2291
6298.70 2255
6299.45 2268
6300.20 2186
6300.94 2192
6301.69 2347
6302.44 2274
6303.19 2288
6303.94 2404
6304.69 2417
6305.44 2279
6306.19 2383
6306.94 2389
6307.69 2394
6308.44 2316
6309.19 2466
6309.94 2464
6310.69 2410
6311.43 2435
6312.18 2517
6312.93 2460
6313.68 2393
6314.43 2340
6315.18 2399
6315.93 2361
6316.68 2286
6317.43 2319
6318.18 2413
6318.93 2335
6319.68 2408
6320.43 2379
6321.18 2275
6321.93 2391
6322.68 2246
6323.43 2172
6324.18 2151
6324.94 2255
6325.69 2149
6326.44 2148
6327.19 2070
6327.94 2144
6328.69 2302
6329.44 2247
6330.19 2295
6330.94 2377
6331.69 2131
6332.44 1983
6333.19 2048
6333.94 2115
6334.69 2060
6335.45 2077
6336.20 2056
6336.95 2112
6337.70 2059
6338.45 1989
6339.20 1955
6339.95 1957
6340.70 1916
6341.46 1951
6342.21 2058
6342.96 2070
6343.71 1916
6344.46 1908
6345.21 1916
6345.96 2146
6346.72 2040
6347.47 2058
6348.22 1948
6348.97 1975
6349.72 2135
6350.48 2086
6351.23 2131
6351.98 2017
6352.73 2067
6353.48 2121
6354.24 2162
6354.99 2304
6355.74 2327
6356.49 2235
6357.24 2319
6358.00 2125
6358.75 2101
6359.50 2038
6360.25 1944
6361.01 2052
6361.76 1977
6362.51 1923
6363.26 1937
6364.02 2037
6364.77 1954
6365.52 1959
6366.28 2010
6367.03 1967
6367.78 1973
6368.53 1877
6369.29 1978
6370.04 1860
6370.79 1753
6371.55 1774
6372.30 1836
6373.05 1908
6373.81 1945
6374.56 1854
6375.31 1763
6376.07 1787
6376.82 1803
6377.57 1830
6378.33 1811
6379.08 1903
6379.83 1806
6380.59 1866
6381.34 1800
6382.10 1883
6382.85 1844
6383.60 1884
6384.36 1979
6385.11 1890
6385.87 1888
6386.62 1800
6387.37 1772
6388.13 1774
6388.88 1739
6389.64 1723
6390.39 1814
6391.14 1710
6391.90 1682
6392.65 1766
6393.41 1689
6394.16 1627
6394.92 1709
6395.67 1692
6396.43 1753
6397.18 1634
6397.94 1781
6398.69 1825
6399.45 1777
6400.20 1759
6400.96 1785
6401.71 1639
6402.47 1600
6403.22 1648
6403.98 1725
6404.73 1598
6405.49 1666
6406.24 1658
6407.00 1701
6407.75 1608
6408.51 1498
6409.26 1697
6410.02 1674
6410.77 1800
6411.53 1772
6412.28 1749
6413.04 1662
6413.80 1705
6414.55 1716
6415.31 1660
6416.06 1708
6416.82 1780
6417.57 1668
6418.33 1721
6419.09 1689
6419.84 1706
6420.60 1763
6421.35 1697
6422.11 1595
6422.87 1544
6423.62 1591
6424.38 1727
6425.14 1825
6425.89 1713
6426.65 1736
6427.40 1689
6428.16 1670
6428.92 1746
6429.67 1712
6430.43 1691
6431.19 1586
6431.94 1705
6432.70 1806
6433.46 1828
6434.22 1827
6434.97 1739
6435.73 1809
6436.49 1820
6437.24 1794
6438.00 1883
6438.76 1828
6439.51 1870
6440.27 1720
6441.03 1996
6441.79 1954
6442.54 1829
6443.30 1889
6444.06 1827
6444.82 1792
6445.57 1744
6446.33 1756
6447.09 1882
6447.85 1915
6448.60 1855
6449.36 1798
6450.12 1811
6450.88 1760
6451.64 1729
6452.39 1892
6453.15 1992
6453.91 1913
6454.67 1874
6455.43 1951
6456.18 1893
6456.94 1961
6457.70 1906
6458.46 1941
6459.22 2048
6459.98 2035
6460.73 2001
6461.49 1970
6462.25 1959
6463.01 2008
6463.77 2071
6464.53 2040
6465.29 2045
6466.04 2037
6466.80 2129
6467.56 2080
6468.32 2062
6469.08 2088
6469.84 2184
6470.60 2236
6471.36 2194
6472.12 2132
6472.87 2233
6473.63 2222
6474.39 2155
6475.15 2267
6475.91 2348
6476.67 2242
6477.43 2318
6478.19 2389
6478.95 2425
6479.71 2357
6480.47 2305
6481.23 2566
6481.99 2444
6482.75 2474
6483.51 2435
6484.27 2460
6485.03 2556
6485.79 2661
6486.55 2658
6487.31 2719
6488.07 2553
6488.83 2698
6489.59 2771
6490.35 2725
6491.11 2892
6491.87 3030
6492.63 2998
6493.39 3155
6494.15 3146
6494.91 3422
6495.67 3333
6496.43 3526
6497.19 3393
6497.95 3191
6498.71 3415
6499.47 3418
6500.23 3441
6500.99 3456
6501.76 3319
6502.52 3550
6503.28 3575
6504.04 3415
6504.80 3508
6505.56 3687
6506.32 3768
6507.08 3762
6507.84 3842
6508.61 3886
6509.37 3903
6510.13 3828
6510.89 3977
6511.65 4213
6512.41 4311
6513.17 4355
6513.94 4221
6514.70 4289
6515.46 4123
6516.22 4121
6516.98 4354
6517.74 4405
6518.51 4146
6519.27 4311
6520.03 4451
6520.79 4451
6521.55 4560
6522.32 4761
6523.08 5106
6523.84 5240
6524.60 5317
6525.36 5843
6526.13 6257
6526.89 6649
6527.65 6966
6528.41 7413
6529.18 7658
6529.94 7961
6530.70 8070
6531.46 7811
6532.23 7813
6532.99 8028
6533.75 7883
6534.51 8267
6535.28 8859
6536.04 9855
6536.80 11388
6537.57 12259
6538.33 12775
6539.09 13278
6539.85 13007
6540.62 12240
6541.38 11142
6542.14 9566
6542.91 8407
6543.67 7254
6544.43 6263
6545.20 5558
6545.96 4954
6546.72 4584
6547.49 4526
6548.25 4126
6549.02 4047
6549.78 3882
6550.54 3816
6551.31 3916
6552.07 3968
6552.83 3800
6553.60 3684
6554.36 3895
6555.13 3666
6555.89 3609
6556.65 3542
6557.42 3493
6558.18 3545
6558.95 3550
6559.71 3424
6560.47 3594
6561.24 3643
6562.00 3695
6562.77 3939
6563.53 4137
6564.30 4191
6565.06 4386
6565.83 4634
6566.59 4570
6567.36 4756
6568.12 4703
6568.88 4611
6569.65 4398
6570.41 4215
6571.18 4170
6571.94 4073
6572.71 4253
6573.47 4262
6574.24 4247
6575.00 4450
6575.77 4551
6576.53 4501
6577.30 4514
6578.07 4483
6578.83 4599
6579.60 4610
6580.36 4744
6581.13 4708
6581.89 4700
6582.66 4826
6583.42 4924
6584.19 4920
6584.96 5009
6585.72 5169
6586.49 5033
6587.25 5020
6588.02 4937
6588.78 4982
6589.55 4856
6590.32 4806
6591.08 4935
6591.85 5367
6592.61 5508
6593.38 5915
6594.15 6481
6594.91 7048
6595.68 7556
6596.45 7825
6597.21 7583
6597.98 7620
6598.75 7341
6599.51 6907
6600.28 6332
6601.05 5942
6601.81 5548
6602.58 5086
6603.35 4741
6604.11 4480
6604.88 4230
6605.65 3872
6606.41 3797
6607.18 3575
6607.95 3605
6608.71 3583
6609.48 3628
6610.25 3422
6611.02 3441
6611.78 3600
6612.55 3539
6613.32 3451
6614.09 3428
6614.85 3316
6615.62 3278
6616.39 3211
6617.16 3192
6617.92 3079
6618.69 3029
6619.46 3055
6620.23 3355
6620.99 3348
6621.76 3355
6622.53 3260
6623.30 3404
6624.07 3326
6624.83 3229
6625.60 3326
6626.37 3393
6627.14 3370
6627.91 3214
6628.67 3235
6629.44 3143
6630.21 3230
6630.98 3349
6631.75 3422
6632.52 3493
6633.29 3651
6634.05 3814
6634.82 4012
6635.59 4429
6636.36 4652
6637.13 4355
6637.90 4262
6638.67 4209
6639.43 4145
6640.20 3715
6640.97 3530
6641.74 3408
6642.51 3300
6643.28 3094
6644.05 3214
6644.82 3143
6645.59 3021
6646.36 2980
6647.13 2951
6647.90 2833
6648.66 2813
6649.43 3032
6650.20 2965
6650.97 2984
6651.74 2983
6652.51 2960
6653.28 2931
6654.05 3074
6654.82 3025
6655.59 3032
6656.36 2966
6657.13 2906
6657.90 3066
6658.67 2870
6659.44 2920
6660.21 2810
6660.98 2779
6661.75 2872
6662.52 2810
6663.29 3111
6664.06 3131
6664.83 3277
6665.60 3330
6666.37 3517
6667.14 3609
6667.91 3771
6668.69 3709
6669.46 3385
6670.23 3277
6671.00 3352
6671.77 3235
6672.54 3128
6673.31 2873
6674.08 2772
6674.85 2695
6675.62 2592
6676.39 2685
6677.16 2685
6677.94 2798
6678.71 2720
6679.48 2575
6680.25 2622
6681.02 2821
6681.79 2836
6682.56 2842
6683.33 2818
6684.11 2988
6684.88 3021
6685.65 3100
6686.42 2962
6687.19 3138
6687.96 2977
6688.74 3161
6689.51 2966
6690.28 2828
6691.05 2749
6691.82 2912
6692.60 2753
6693.37 2528
6694.14 2435
6694.91 2440
6695.68 2529
6696.46 2344
6697.23 2362
6698.00 2406
6698.77 2301
6699.55 2286
6700.32 2421
6701.09 2342
6701.86 2349
6702.64 2220
6703.41 2514
6704.18 2357
6704.95 2396
6705.73 2462
6706.50 2442
6707.27 2266
6708.04 2308
6708.82 2316
6709.59 2224
6710.36 2153
6711.14 2149
6711.91 2123
6712.68 2211
6713.46 2232
6714.23 2174
6715.00 2157
6715.78 2114
6716.55 2269
6717.32 2335
6718.10 2164
6718.87 2001
6719.64 2088
6720.42 2099
6721.19 1987
6721.96 1973
6722.74 1960
6723.51 2000
6724.28 2022
6725.06 1960
6725.83 2036
6726.61 1886
6727.38 2054
6728.15 2077
6728.93 2017
6729.70 2127
6730.48 2076
6731.25 2071
6732.02 2140
6732.80 2202
6733.57 2120
6734.35 2132
6735.12 2268
6735.90 2333
6736.67 2230
6737.45 2268
6738.22 2248
6738.99 2163
6739.77 2180
6740.54 2049
6741.32 2143
6742.09 2207
6742.87 2252
6743.64 2369
6744.42 2202
6745.19 2225
6745.97 2333
6746.74 2401
6747.52 2316
6748.29 2221
6749.07 2378
6749.84 2583
6750.62 2425
6751.40 2488
6752.17 2499
6752.95 2626
6753.72 2772
6754.50 2662
6755.27 2746
6756.05 2775
6756.82 2674
6757.60 2573
6758.38 2409
6759.15 2299
6759.93 2170
6760.70 2225
6761.48 2226
6762.25 2171
6763.03 2166
6763.81 2061
6764.58 1999
6765.36 2076
6766.14 2045
6766.91 2152
6767.69 2067
6768.46 2045
6769.24 2033
6770.02 2009
6770.79 1946
6771.57 2020
6772.35 2058
6773.12 1978
6773.90 1955
6774.68 2062
6775.45 1989
6776.23 1932
6777.01 1924
6777.78 2035
6778.56 2115
6779.34 2223
6780.11 2186
6780.89 2059
6781.67 2113
6782.45 2045
6783.22 2075
6784.00 1967
6784.78 1851
6785.56 1885
6786.33 1973
6787.11 1847
6787.89 1847
6788.66 1851
6789.44 1970
6790.22 1880
6791.00 1635
6791.78 1649
6792.55 1728
6793.33 1692
6794.11 1697
6794.89 1713
6795.66 1797
6796.44 1730
6797.22 1704
6798.00 1769
6798.78 1754
6799.55 1777
6800.33 1651
6801.11 1769
6801.89 1791
6802.67 1867
6803.45 1730
6804.22 1786
6805.00 1776
6805.78 1850
6806.56 1885
6807.34 1804
6808.12 1807
6808.90 1830
6809.67 1848
6810.45 1831
6811.23 1796
6812.01 1688
6812.79 1734
6813.57 1797
6814.35 1813
6815.13 1841
6815.91 1728
6816.68 1703
6817.46 1662
6818.24 1790
6819.02 1790
6819.80 1781
6820.58 1782
6821.36 1890
6822.14 1841
6822.92 1816
6823.70 1857
6824.48 1799
6825.26 1724
6826.04 1644
6826.82 1601
6827.60 1726
6828.38 1826
6829.16 1721
6829.94 1754
6830.72 1806
6831.50 1702
6832.28 1744
6833.06 1766
6833.84 1728
6834.62 1650
6835.40 1742
6836.18 1759
6836.96 1703
6837.74 1812
6838.52 1739
6839.30 1830
6840.08 1652
6840.86 1739
6841.64 1678
6842.42 1712
6843.20 1705
6843.98 1792
6844.76 1758
6845.54 1765
6846.32 1735
6847.10 1885
6847.89 1983
6848.67 2104
6849.45 2458
6850.23 2410
6851.01 2665
6851.79 2981
6852.57 3260
6853.35 3487
6854.13 3619
6854.92 3312
6855.70 2967
6856.48 2804
6857.26 2708
6858.04 2548
6858.82 2515
6859.60 2286
6860.39 2147
6861.17 2113
6861.95 1859
6862.73 1826
6863.51 1832
6864.29 1753
6865.08 1806
6865.86 1884
6866.64 1956
6867.42 1991
6868.20 2099
6868.99 2112
6869.77 2115
6870.55 1993
6871.33 1911
6872.12 1963
6872.90 1945
6873.68 1897
6874.46 1921
6875.24 1755
6876.03 1795
6876.81 1972
6877.59 1881
6878.38 1965
6879.16 2063
6879.94 2164
6880.72 2131
6881.51 2007
6882.29 2181
6883.07 2256
6883.85 2353
6884.64 2299
6885.42 2243
6886.20 2470
6886.99 2740
6887.77 2941
6888.55 3155
6889.34 3297
6890.12 3430
6890.90 3318
6891.69 3084
6892.47 2901
6893.25 2765
6894.04 2635
6894.82 2549
6895.60 2469
6896.39 2387
6897.17 2371
6897.96 2419
6898.74 2267
6899.52 2328
6900.31 2294
6901.09 2259
6901.88 2412
6902.66 2474
6903.44 2296
6904.23 2412
6905.01 2348
6905.80 2300
6906.58 2298
6907.36 2307
6908.15 2303
6908.93 2263
6909.72 2346
6910.50 2205
6911.29 2058
6912.07 2238
6912.86 2237
6913.64 2171
6914.42 2153
6915.21 2157
6915.99 2116
6916.78 2029
6917.56 2038
6918.35 2041
6919.13 1978
6919.92 2071
6920.70 2084
6921.49 2085
6922.27 2217
6923.06 2113
6923.84 2278
6924.63 2177
6925.42 2228
6926.20 2287
6926.99 2297
6927.77 2052
6928.56 2272
6929.34 2291
6930.13 2194
6930.91 2280
6931.70 2299
6932.48 2242
6933.27 2341
6934.06 2391
6934.84 2158
6935.63 2310
6936.41 2388
6937.20 2338
6937.99 2307
6938.77 2341
6939.56 2208
6940.34 2320
6941.13 2477
6941.92 2621
6942.70 2548
6943.49 2566
6944.28 2517
6945.06 2586
6945.85 2587
6946.64 2609
6947.42 2632
6948.21 2981
6949.00 3208
6949.78 3034
6950.57 3106
6951.36 3062
6952.14 3038
6952.93 2899
6953.72 2924
6954.50 3080
6955.29 2976
6956.08 2850
6956.86 2986
6957.65 2999
6958.44 3156
6959.23 3172
6960.01 3039
6960.80 3161
6961.59 3142
6962.38 3169
6963.16 3068
6963.95 3200
6964.74 3256
6965.53 3076
6966.31 3013
6967.10 3151
6967.89 3200
6968.68 3176
6969.46 3245
6970.25 3411
6971.04 3469
6971.83 3467
6972.62 3596
6973.40 3610
6974.19 3482
6974.98 3414
6975.77 3521
6976.56 3643
6977.34 3702
6978.13 3644
6978.92 3834
6979.71 3894
6980.50 4034
6981.29 4501
6982.08 4689
6982.86 5102
6983.65 5399
6984.44 6339
6985.23 6935
6986.02 7952
6986.81 8839
6987.60 9303
6988.39 9435
6989.17 9428
6989.96 8980
6990.75 8445
6991.54 7705
6992.33 6854
6993.12 6082
6993.91 5225
6994.70 4932
6995.49 4832
6996.28 4916
6997.07 5327
6997.86 5692
6998.64 6340
6999.43 7248
7000.22 8335
7001.01 9102
7001.80 9448
7002.59 9786
7003.38 9793
7004.17 9235
7004.96 8112
7005.75 7255
7006.54 6350
7007.33 5391
7008.12 4924
7008.91 4359
7009.70 3897
7010.49 3354
7011.28 3112
7012.07 3101
7012.86 3055
7013.65 3051
7014.44 3081
7015.23 3095
7016.02 3021
7016.81 2996
7017.61 3022
7018.40 3038
7019.19 2870
7019.98 2918
7020.77 2886
7021.56 2657
7022.35 2652
7023.14 2642
7023.93 2803
7024.72 2608
7025.51 2689
7026.30 2722
7027.10 2750
7027.89 2793
7028.68 2923
7029.47 3028
7030.26 2954
7031.05 2796
7031.84 2726
7032.63 2695
7033.43 2728
7034.22 2572
7035.01 2504
7035.80 2460
7036.59 2439
7037.38 2622
7038.18 2657
7038.97 2608
7039.76 2691
7040.55 2586
7041.34 2645
7042.13 2713
7042.93 2884
7043.72 2820
7044.51 2959
7045.30 2810
7046.09 2639
7046.89 2605
7047.68 2691
7048.47 2756
7049.26 2866
7050.06 3062
7050.85 3209
7051.64 3237
7052.43 3358
7053.23 3397
7054.02 3375
7054.81 3018
7055.60 2812
7056.40 2704
7057.19 2737
7057.98 2611
7058.77 2505
7059.57 2507
7060.36 2529
7061.15 2502
7061.95 2517
7062.74 2453
7063.53 2463
7064.33 2437
7065.12 2471
7065.91 2430
7066.71 2384
7067.50 2491
7068.29 2513
7069.09 2430
7069.88 2478
7070.67 2271
7071.47 2294
7072.26 2464
7073.05 2354
7073.85 2164
7074.64 2228
7075.44 2347
7076.23 2186
7077.02 2193
7077.82 2154
7078.61 2076
7079.41 2116
7080.20 2181
7080.99 2140
7081.79 2113
7082.58 2080
7083.38 2003
7084.17 2114
7084.96 2050
7085.76 1969
7086.55 1944
7087.35 1995
7088.14 1896
7088.94 1995
7089.73 1854
7090.53 1748
7091.32 1775
7092.12 1850
7092.91 1785
7093.71 1801
7094.50 1844
7095.29 1839
7096.09 1847
7096.88 1643
7097.68 1737
7098.48 1851
7099.27 1826
7100.07 1731
7100.86 1803
7101.66 1744
7102.45 1741
7103.25 1689
7104.04 1640
7104.84 1614
7105.63 1687
7106.43 1755
7107.22 1669
7108.02 1670
7108.82 1603
7109.61 1600
7110.41 1570
7111.20 1592
7112.00 1563
7112.79 1546
7113.59 1606
7114.39 1701
7115.18 1638
7115.98 1569
7116.77 1648
7117.57 1779
7118.37 1713
7119.16 1677
7119.96 1714
7120.76 1684
7121.55 1621
7122.35 1595
7123.15 1741
7123.94 1705
7124.74 1680
7125.53 1672
7126.33 1740
7127.13 1730
7127.93 1619
7128.72 1504
7129.52 1526
7130.32 1609
7131.11 1596
7131.91 1580
7132.71 1644
7133.50 1584
7134.30 1476
7135.10 1524
7135.90 1563
7136.69 1548
7137.49 1550
7138.29 1537
7139.08 1533
7139.88 1520
7140.68 1503
7141.48 1585
7142.27 1472
7143.07 1502
7143.87 1438
7144.67 1539
7145.46 1606
7146.26 1460
7147.06 1579
7147.86 1529
7148.66 1294
7149.45 1495
7150.25 1478
7151.05 1486
7151.85 1435
7152.65 1398
7153.44 1446
7154.24 1422
7155.04 1404
7155.84 1469
7156.64 1487
7157.44 1454
7158.23 1407
7159.03 1498
7159.83 1461
7160.63 1433
7161.43 1398
7162.23 1446
7163.03 1341
7163.83 1430
7164.62 1493
7165.42 1369
7166.22 1362
7167.02 1311
7167.82 1303
7168.62 1363
7169.42 1388
7170.22 1455
7171.02 1337
7171.82 1482
7172.61 1528
7173.41 1352
7174.21 1388
7175.01 1500
7175.81 1425
7176.61 1426
7177.41 1425
7178.21 1393
7179.01 1317
7179.81 1311
7180.61 1366
7181.41 1375
7182.21 1415
7183.01 1403
7183.81 1389
7184.61 1384
7185.41 1446
7186.21 1432
7187.01 1488
7187.81 1365
7188.61 1334
7189.41 1377
7190.21 1312
7191.01 1423
7191.81 1374
7192.61 1363
7193.41 1334
7194.21 1346
7195.01 1392
7195.81 1430
7196.61 1335
7197.41 1312
7198.21 1373
7199.01 1307
7199.82 1298
7200.62 1284
7201.42 1318
7202.22 1294
7203.02 1273
7203.82 1277
7204.62 1299
7205.42 1367
7206.22 1371
7207.02 1353
7207.83 1282
7208.63 1337
7209.43 1269
7210.23 1287
7211.03 1218
7211.83 1306
7212.63 1450
7213.44 1347
7214.24 1366
7215.04 1261
7215.84 1245
7216.64 1274
7217.44 1329
7218.25 1403
7219.05 1302
7219.85 1374
7220.65 1424
7221.45 1480
7222.26 1412
7223.06 1378
7223.86 1411
7224.66 1474
7225.46 1438
7226.27 1378
7227.07 1435
7227.87 1494
7228.67 1524
7229.48 1393
7230.28 1343
7231.08 1490
7231.88 1554
7232.69 1472
7233.49 1406
7234.29 1436
7235.09 1386
7235.90 1510
7236.70 1637
7237.50 1650
7238.30 1715
7239.11 1858
7239.91 1873
7240.71 1916
7241.52 2054
7242.32 2051
7243.12 1914
7243.93 1885
7244.73 1788
7245.53 1723
7246.34 1807
7247.14 1688
7247.94 1589
7248.75 1499
7249.55 1531
7250.35 1693
7251.16 1548
7251.96 1552
7252.76 1538
7253.57 1579
7254.37 1602
7255.18 1684
7255.98 1710
7256.78 1633
7257.59 1601
7258.39 1589
7259.20 1614
7260.00 1637
7260.80 1592
7261.61 1680
7262.41 1673
7263.22 1612
7264.02 1601
7264.83 1658
7265.63 1747
7266.43 1730
7267.24 1777
7268.04 1775
7268.85 1870
7269.65 1907
7270.46 1804
7271.26 1927
7272.07 1862
7272.87 1791
7273.68 1828
7274.48 1824
7275.29 1811
7276.09 1910
7276.90 1880
7277.70 1823
7278.51 1916
7279.31 1982
7280.12 2050
7280.92 2193
7281.73 2291
7282.53 2536
7283.34 2934
7284.14 3417
7284.95 3951
7285.76 4280
7286.56 4690
7287.37 4852
7288.17 4793
7288.98 4509
7289.78 4110
7290.59 3583
7291.40 3070
7292.20 2896
7293.01 2436
7293.81 2281
7294.62 2231
7295.43 2045
7296.23 2038
7297.04 1935
7297.84 1923
7298.65 1938
7299.46 1892
7300.26 1802
7301.07 1834
7301.88 1922
7302.68 1968
7303.49 1884
7304.30 1773
7305.10 1765
7305.91 1783
7306.72 1802
7307.52 1877
7308.33 1783
7309.14 1967
7309.94 1959
7310.75 2131
7311.56 2249
7312.36 2161
7313.17 2290
7313.98 2265
7314.79 2337
7315.59 2206
7316.40 2211
7317.21 2248
7318.01 2268
7318.82 2192
7319.63 2256
7320.44 2572
7321.24 2696
7322.05 2651
7322.86 2755
7323.67 2937
7324.47 2789
7325.28 2719
7326.09 2681
7326.90 2602
7327.71 2295
7328.51 2011
7329.32 2015
7330.13 2023
7330.94 2037
7331.75 1923
7332.55 1856
7333.36 1796
7334.17 1869
7334.98 1838
7335.79 1818
7336.60 1942
7337.40 1869
7338.21 1816
7339.02 1749
7339.83 1855
7340.64 1895
7341.45 1912
7342.26 1740
7343.06 1809
7343.87 1838
7344.68 1700
7345.49 1726
7346.30 1702
7347.11 1763
7347.92 1799
7348.73 1803
7349.54 1822
7350.34 1821
7351.15 1761
7351.96 1800
7352.77 1872
7353.58 1768
7354.39 1754
7355.20 1742
7356.01 1779
7356.82 1719
7357.63 1770
7358.44 1955
7359.25 1849
7360.06 1852
7360.87 1893
7361.68 1803
7362.49 1756
7363.30 1825
7364.11 1886
7364.92 1907
7365.73 1986
7366.54 1953
7367.35 1884
7368.16 1955
7368.97 1916
7369.78 1908
7370.59 1894
7371.40 1905
7372.21 1871
7373.02 1942
7373.83 1899
7374.64 1901
7375.45 1985
7376.26 1894
7377.07 1943
7377.88 2013
7378.69 2224
7379.50 2297
7380.31 2320
7381.12 2530
7381.94 2592
7382.75 2816
7383.56 3018
7384.37 3183
7385.18 3151
7385.99 2967
7386.80 2773
7387.61 2450
7388.42 2197
7389.23 2157
7390.05 2042
7390.86 2004
7391.67 1993
7392.48 1881
7393.29 1697
7394.10 1810
7394.92 1909
7395.73 1896
7396.54 1900
7397.35 1906
7398.16 1931
7398.97 2150
7399.79 2451
7400.60 2650
7401.41 2675
7402.22 2764
7403.03 2966
7403.85 2985
7404.66 2791
7405.47 2668
7406.28 2552
7407.09 2329
7407.91 2169
7408.72 2036
7409.53 1857
7410.34 1847
7411.16 1809
7411.97 1752
7412.78 1774
7413.59 1629
7414.41 1657
7415.22 1671
7416.03 1674
7416.84 1576
7417.66 1561
7418.47 1555
7419.28 1561
7420.10 1588
7420.91 1621
7421.72 1483
7422.54 1431
7423.35 1577
7424.16 1433
7424.97 1406
7425.79 1373
7426.60 1348
7427.41 1554
7428.23 1363
7429.04 1321
7429.86 1427
7430.67 1390
7431.48 1432
7432.30 1403
7433.11 1263
7433.92 1306
7434.74 1252
7435.55 1331
7436.36 1367
7437.18 1310
7437.99 1254
7438.81 1420
7439.62 1511
7440.43 1403
7441.25 1328
7442.06 1365
7442.88 1449
7443.69 1432
7444.51 1450
7445.32 1330
7446.13 1404
7446.95 1426
7447.76 1249
7448.58 1234
7449.39 1252
7450.21 1326
7451.02 1412
7451.84 1313
7452.65 1232
7453.47 1321
7454.28 1331
7455.10 1284
7455.91 1306
7456.73 1349
7457.54 1321
7458.36 1358
7459.17 1417
7459.99 1346
7460.80 1327
7461.62 1335
7462.43 1283
7463.25 1328
7464.06 1281
7464.88 1265
7465.69 1353
7466.51 1348
7467.32 1277
7468.14 1350
7468.96 1361
7469.77 1386
7470.59 1458
7471.40 1374
7472.22 1378
7473.03 1296
7473.85 1386
7474.67 1309
7475.48 1193
7476.30 1184
7477.11 1124
7477.93 1260
7478.75 1282
7479.56 1207
7480.38 1221
7481.20 1270
7482.01 1307
7482.83 1194
7483.65 1285
7484.46 1303
7485.28 1263
7486.09 1173
7486.91 1256
7487.73 1289
7488.54 1202
7489.36 1236
7490.18 1225
7491.00 1164
7491.81 1170
7492.63 1112
7493.45 1195
7494.26 1257
7495.08 1211
7495.90 1171
7496.71 1288
7497.53 1211
7498.35 1133
7499.17 1121
7499.98 1240
7500.80 1295
7501.62 1158
7502.44 1204
7503.25 1222
7504.07 1198
7504.89 1252
7505.71 1166
7506.52 1077
7507.34 1117
7508.16 1037
7508.98 1044
7509.80 1080
7510.61 1099
7511.43 1031
7512.25 1131
7513.07 1070
7513.89 1088
7514.70 1132
7515.52 1064
7516.34 1096
7517.16 1029
7517.98 1048
7518.79 1114
7519.61 1120
7520.43 1155
7521.25 1265
7522.07 1217
7522.89 1088
7523.71 1094
7524.52 1101
7525.34 1088
7526.16 1112
7526.98 1143
7527.80 1097
7528.62 1110
7529.44 1089
7530.26 1141
7531.08 1088
7531.89 1007
7532.71 1055
7533.53 1039
7534.35 1071
7535.17 1131
7535.99 1120
7536.81 998
7537.63 1112
7538.45 1107
7539.27 1042
7540.09 1112
7540.91 1104
7541.73 1104
7542.55 1066
7543.37 1146
7544.19 1264
7545.01 1140
7545.83 1147
7546.65 1174
7547.47 1190
7548.29 1186
7549.11 1205
7549.93 1160
7550.75 1187
7551.57 1105
7552.39 1173
7553.21 1202
7554.03 1173
7554.85 1143
7555.67 1136
7556.49 1260
7557.31 1212
7558.13 1144
7558.95 1101
7559.77 1177
7560.59 1223
7561.41 1208
7562.23 1286
7563.05 1263
7563.87 1290
7564.69 1253
7565.52 1168
7566.34 1152
7567.16 1172
7567.98 1166
7568.80 1129
7569.62 1086
7570.44 1141
7571.26 1235
7572.08 1073
7572.91 1113
7573.73 1126
7574.55 1191
7575.37 1147
7576.19 1130
7577.01 1167
7577.83 1169
7578.66 1063
7579.48 1035
7580.30 1133
7581.12 1181
7581.94 1184
7582.77 1213
7583.59 1193
7584.41 1177
7585.23 1230
7586.05 1234
7586.88 1149
7587.70 1141
7588.52 1171
7589.34 1262
7590.16 1394
7590.99 1356
7591.81 1310
7592.63 1245
7593.45 1276
7594.28 1328
7595.10 1280
7595.92 1248
7596.74 1197
7597.57 1210
7598.39 1241
7599.21 1202
7600.03 1306
7600.86 1348
7601.68 1317
7602.50 1358
7603.33 1408
7604.15 1466
7604.97 1612
7605.80 1620
7606.62 1715
7607.44 1760
7608.26 1592
7609.09 1575
7609.91 1503
7610.73 1446
7611.56 1382
7612.38 1358
7613.21 1282
7614.03 1336
7614.85 1335
7615.68 1301
7616.50 1346
7617.32 1513
7618.15 1430
7618.97 1484
7619.80 1490
7620.62 1405
7621.44 1370
7622.27 1411
7623.09 1417
7623.92 1378
7624.74 1338
7625.56 1407
7626.39 1516
7627.21 1375
7628.04 1334
7628.86 1328
7629.68 1425
7630.51 1492
7631.33 1586
7632.16 1520
7632.98 1622
7633.81 1636
7634.63 1607
7635.46 1698
7636.28 1640
7637.11 1490
7637.93 1450
7638.76 1466
7639.58 1310
7640.41 1325
7641.23 1184
7642.06 1248
7642.88 1224
7643.71 1179
7644.53 1227
7645.36 1205
7646.18 1214
7647.01 1107
7647.83 1084
7648.66 1017
7649.48 1032
7650.31 1138
7651.14 1182
7651.96 1190
7652.79 1102
7653.61 1132
7654.44 1111
7655.26 1008
7656.09 1107
7656.92 1124
7657.74 1063
7658.57 1026
7659.39 1108
7660.22 1153
7661.05 1053
7661.87 1058
7662.70 1054
7663.52 1116
7664.35 1144
7665.18 1110
7666.00 1135
7666.83 1095
7667.66 972
7668.48 1087
7669.31 1097
7670.14 1080
7670.96 1173
7671.79 1022
7672.62 1058
7673.44 1094
7674.27 1102
7675.10 1073
7675.92 1056
7676.75 997
7677.58 1052
7678.40 1151
7679.23 1041
7680.06 1040
7680.89 1049
7681.71 1071
7682.54 983
7683.37 1042
7684.19 1073
7685.02 979
7685.85 1035
7686.68 1093
7687.50 1059
7688.33 1129
7689.16 1055
7689.99 1032
7690.81 1130
7691.64 1060
7692.47 1003
7693.30 1077
7694.13 1084
7694.95 1021
7695.78 1012
7696.61 992
7697.44 1074
7698.27 986
7699.09 1049
7699.92 1116
7700.75 1087
7701.58 1107
7702.41 1095
7703.24 1059
7704.06 1052
7704.89 1091
7705.72 1112
7706.55 1120
7707.38 1134
7708.21 1096
7709.04 1071
7709.86 1135
7710.69 1076
7711.52 1002
7712.35 1006
7713.18 1011
7714.01 1007
7714.84 1052
7715.67 1085
7716.50 1054
7717.32 1141
7718.15 1127
7718.98 1217
7719.81 1131
7720.64 1021
7721.47 1151
7722.30 1166
7723.13 1046
7723.96 1035
7724.79 1128
7725.62 1084
7726.45 1119
7727.28 1096
7728.11 1080
7728.94 1076
7729.77 1016
7730.60 1044
7731.43 1077
7732.26 1119
7733.09 1146
7733.92 1143
7734.75 1082
7735.58 1095
7736.41 1075
7737.24 1050
7738.07 1140
7738.90 1104
7739.73 1116
7740.56 1100
7741.39 1016
7742.22 1065
7743.05 1143
7743.88 1208
7744.71 1196
7745.54 1303
7746.37 1393
7747.20 1540
7748.03 1655
7748.87 1904
7749.70 2007
7750.53 2042
7751.36 1955
7752.19 1835
7753.02 1817
7753.85 1693
7754.68 1559
7755.51 1453
7756.34 1210
7757.18 1089
7758.01 1104
7758.84 1040
7759.67 1156
7760.50 1077
7761.33 987
7762.16 1061
7763.00 1115
7763.83 1056
7764.66 1145
7765.49 1132
7766.32 1111
7767.16 1076
7767.99 1065
7768.82 1023
7769.65 1025
7770.48 981
7771.31 1043
7772.15 1034
7772.98 943
7773.81 923
7774.64 1078
7775.48 1072
7776.31 1016
7777.14 1089
7777.97 1057
7778.81 1047
7779.64 1028
7780.47 1012
7781.30 1029
7782.14 1098
7782.97 1083
7783.80 1059
7784.63 1068
7785.47 1139
7786.30 1078
7787.13 1078
7787.97 1150
7788.80 1126
7789.63 1076
7790.46 1095
7791.30 1089
7792.13 1077
7792.96 987
7793.80 1099
7794.63 1152
7795.46 1121
7796.30 1145
7797.13 1051
7797.96 1151
7798.80 1164
7799.63 1086
7800.46 1070
7801.30 1163
7802.13 1105
7802.97 1088
7803.80 1076
7804.63 1027
7805.47 1157
7806.30 1089
7807.13 1092
7807.97 1202
7808.80 1133
7809.64 1073
7810.47 1103
7811.31 1150
7812.14 1195
7812.97 1145
7813.81 1176
7814.64 1226
7815.48 1189
7816.31 1262
7817.15 1253
7817.98 1293
7818.82 1218
7819.65 1262
7820.48 1264
7821.32 1364
7822.15 1336
7822.99 1186
7823.82 1308
7824.66 1305
7825.49 1212
7826.33 1219
7827.16 1261
7828.00 1250
7828.83 1381
7829.67 1334
7830.50 1230
7831.34 1172
7832.17 1158
7833.01 1206
7833.85 1191
7834.68 1215
7835.52 1214
7836.35 1188
7837.19 1215
7838.02 1235
7838.86 1213
7839.69 1251
7840.53 1304
7841.37 1373
7842.20 1255
7843.04 1193
7843.87 1140
7844.71 1182
7845.55 1196
7846.38 1197
7847.22 1200
7848.05 1195
7848.89 1282
7849.73 1133
7850.56 1101
7851.40 1212
7852.24 1181
7853.07 1085
7853.91 1063
7854.74 1170
7855.58 1165
7856.42 1183
7857.25 1150
7858.09 1269
7858.93 1315
7859.76 1382
7860.60 1404
7861.44 1495
7862.28 1499
7863.11 1501
7863.95 1355
7864.79 1317
7865.62 1302
7866.46 1287
7867.30 1288
7868.14 1388
7868.97 1313
7869.81 1210
7870.65 1221
7871.48 1146
7872.32 1224
7873.16 1232
7874.00 1249
7874.83 1342
7875.67 1372
7876.51 1338
7877.35 1486
7878.19 1395
7879.02 1468
7879.86 1466
7880.70 1517
7881.54 1445
7882.37 1431
7883.21 1356
7884.05 1205
7884.89 1229
7885.73 1226
7886.57 1349
7887.40 1328
7888.24 1330
7889.08 1192
7889.92 1257
7890.76 1354
7891.60 1358
7892.43 1436
7893.27 1310
7894.11 1408
7894.95 1379
7895.79 1479
7896.63 1333
7897.47 1263
7898.30 1166
7899.14 1359
7899.98 1377
7900.82 1468
7901.66 1521
7902.50 1473
7903.34 1443
7904.18 1514
7905.02 1559
7905.86 1525
7906.70 1571
7907.54 1576
7908.37 1558
7909.21 1452
7910.05 1331
7910.89 1305
7911.73 1321
7912.57 1355
7913.41 1269
7914.25 1357
7915.09 1389
7915.93 1394
7916.77 1404
7917.61 1463
7918.45 1424
7919.29 1455
7920.13 1591
7920.97 1585
7921.81 1485
7922.65 1442
7923.49 1462
7924.33 1442
7925.17 1363
7926.01 1316
7926.85 1203
7927.69 1105
7928.53 1170
7929.37 1169
7930.21 1171
7931.05 1076
7931.90 1053
7932.74 1121
7933.58 1113
7934.42 1159
7935.26 1124
7936.10 1098
7936.94 1123
7937.78 1071
7938.62 1062
7939.46 1082
7940.30 1116
7941.14 1105
7941.99 1084
7942.83 1096
7943.67 1125
7944.51 1095
7945.35 1058
7946.19 1082
7947.03 1117
7947.88 1055
7948.72 1026
7949.56 1070
7950.40 1097
7951.24 1177
7952.08 1167
7952.93 1032
7953.77 1008
7954.61 1066
7955.45 1189
7956.29 1183
7957.13 1103
7957.98 1200
7958.82 1220
7959.66 1212
7960.50 1139
7961.35 1152
7962.19 1068
7963.03 1158
7963.87 1160
7964.71 1135
7965.56 1234
7966.40 1149
7967.24 1131
7968.08 1157
7968.93 1133
7969.77 1148
7970.61 1222
7971.45 1179
7972.30 1049
7973.14 1166
7973.98 1106
7974.83 1068
7975.67 1060
7976.51 1104
7977.36 1054
7978.20 1151
7979.04 1137
7979.88 1153
7980.73 1103
7981.57 1082
7982.41 1142
7983.26 1083
7984.10 1048
7984.94 1082
7985.79 1058
7986.63 1126
7987.47 1039
7988.32 1064
7989.16 1026
7990.01 1007
7990.85 1073
7991.69 1117
7992.54 1054
7993.38 1012
7994.23 991
7995.07 983
7995.91 1030
7996.76 1015
7997.60 950
7998.45 907
7999.29 925
8000.13 984
8000.98 993
8001.82 878
8002.67 946
8003.51 895
8004.36 941
8005.20 942
8006.04 988
8006.89 1011
8007.73 963
8008.58 990
8009.42 914
8010.27 929
8011.11 967
8011.96 1011
8012.80 916
8013.65 885
8014.49 928
8015.34 955
8016.18 962
8017.03 904
8017.87 935
8018.72 952
8019.56 946
8020.41 932
8021.25 890
8022.10 919
8022.95 953
8023.79 994
8024.64 956
8025.48 904
8026.33 906
8027.17 953
8028.02 976
8028.86 951
8029.71 927
8030.56 979
8031.40 990
8032.25 963
8033.09 1011
8033.94 994
8034.79 996
8035.63 944
8036.48 960
8037.32 990
8038.17 993
8039.02 908
8039.86 918
8040.71 981
8041.56 980
8042.40 900
8043.25 938
8044.10 962
8044.94 866
8045.79 943
8046.64 1032
8047.48 912
8048.33 918
8049.18 970
8050.02 909
8050.87 962
8051.72 1036
8052.56 917
8053.41 933
8054.26 922
8055.11 880
8055.95 921
8056.80 850
8057.65 910
8058.49 897
8059.34 856
8060.19 859
8061.04 908
8061.88 924
8062.73 862
8063.58 884
8064.43 932
8065.27 922
8066.12 884
8066.97 943
8067.82 883
8068.67 931
8069.51 915
8070.36 862
8071.21 820
8072.06 826
8072.91 876
8073.75 932
8074.60 906
8075.45 822
8076.30 914
8077.15 874
8078.00 840
8078.84 920
8079.69 855
8080.54 844
8081.39 817
8082.24 797
8083.09 878
8083.94 852
8084.78 837
8085.63 918
8086.48 887
8087.33 824
8088.18 882
8089.03 893
8089.88 863
8090.73 931
8091.58 951
8092.42 878
8093.27 915
8094.12 933
8094.97 895
8095.82 943
8096.67 903
8097.52 875
8098.37 860
8099.22 901
8100.07 871
8100.92 896
8101.77 930
8102.62 926
8103.47 901
8104.32 890
8105.17 854
8106.02 873
8106.87 881
8107.72 1014
8108.57 919
8109.42 920
8110.27 930
8111.12 948
8111.97 867
8112.82 889
8113.67 844
8114.52 915
8115.37 841
8116.22 857
8117.07 938
8117.92 946
8118.77 968
8119.62 902
8120.47 984
8121.32 977
8122.17 943
8123.02 1015
8123.87 960
8124.72 1009
8125.57 1088
8126.43 964
8127.28 873
8128.13 961
8128.98 933
8129.83 981
8130.68 989
8131.53 1013
8132.38 980
8133.23 1072
8134.09 1014
8134.94 1010
8135.79 1043
8136.64 984
8137.49 1043
8138.34 1045
8139.19 1018
8140.05 1054
8140.90 1105
8141.75 1040
8142.60 1119
8143.45 1158
8144.30 1136
8145.16 1042
8146.01 965
8146.86 1054
8147.71 1130
8148.56 1112
8149.42 1044
8150.27 1087
8151.12 1134
8151.97 1128
8152.83 1220
8153.68 1274
8154.53 1250
8155.38 1280
8156.24 1247
8157.09 1354
8157.94 1425
8158.79 1511
8159.65 1378
8160.50 1250
8161.35 1238
8162.20 1206
8163.06 1158
8163.91 1072
8164.76 989
8165.62 978
8166.47 1011
8167.32 1052
8168.17 1026
8169.03 1046
8169.88 1095
8170.73 1046
8171.59 1021
8172.44 947
8173.29 1079
8174.15 1049
8175.00 1091
8175.85 936
8176.71 1006
8177.56 1016
8178.42 945
8179.27 872
8180.12 892
8180.98 941
8181.83 961
8182.68 903
8183.54 981
8184.39 995
8185.25 926
8186.10 928
8186.95 949
8187.81 907
8188.66 950
8189.52 870
8190.37 905
8191.22 929
8192.08 872
8192.93 880
8193.79 910
8194.64 931
8195.50 888
8196.35 902
8197.21 948
8198.06 872
8198.92 994
8199.77 859
8200.63 1017
8201.48 958
8202.33 966
8203.19 960
8204.04 935
8204.90 957
8205.75 876
8206.61 941
8207.47 907
8208.32 980
8209.18 923
8210.03 982
8210.89 1018
8211.74 970
8212.60 963
8213.45 946
8214.31 1020
8215.16 1051
8216.02 966
8216.87 940
8217.73 932
8218.59 919
8219.44 899
8220.30 1009
8221.15 970
8222.01 946
8222.87 947
8223.72 947
8224.58 1065
8225.43 1010
8226.29 1014
8227.15 982
8228.00 879
8228.86 955
8229.71 1028
8230.57 1022
8231.43 979
8232.28 941
8233.14 966
8234.00 958
8234.85 962
8235.71 943
8236.57 960
8237.42 971
8238.28 946
8239.14 933
8239.99 978
8240.85 875
8241.71 878
8242.56 944
8243.42 946
8244.28 910
8245.14 967
8245.99 890
8246.85 900
8247.71 836
8248.56 862
8249.42 945
8250.28 923
8251.14 925
8251.99 957
8252.85 985
8253.71 944
8254.57 931
8255.42 872
8256.28 906
8257.14 918
8258.00 923
8258.86 936
8259.71 919
8260.57 880
8261.43 823
8262.29 839
8263.15 873
8264.00 910
8264.86 888
8265.72 872
8266.58 904
8267.44 889
8268.29 933
8269.15 945
8270.01 871
8270.87 816
8271.73 902
8272.59 911
8273.45 869
8274.30 897
8275.16 934
8276.02 895
8276.88 936
8277.74 943
8278.60 943
8279.46 913
8280.32 943
8281.18 920
8282.03 957
8282.89 976
8283.75 900
8284.61 951
8285.47 974
8286.33 938
8287.19 957
8288.05 968
8288.91 913
8289.77 988
8290.63 1018
8291.49 1023
8292.35 971
8293.21 1009
8294.07 947
8294.93 963
8295.78 884
8296.64 1003
8297.50 1012
8298.36 1022
8299.22 966
8300.08 1013
8300.94 933
8301.80 972
8302.66 974
8303.52 997
8304.38 1042
8305.25 981
8306.11 1018
8306.97 1050
8307.83 1080
8308.69 1134
8309.55 1042
8310.41 1054
8311.27 1083
8312.13 997
8312.99 983
8313.85 1027
8314.71 1037
8315.57 1182
8316.43 1180
8317.29 1168
8318.15 1155
8319.02 1217
8319.88 1310
8320.74 1242
8321.60 1249
8322.46 1165
8323.32 1160
8324.18 1084
8325.04 1101
8325.90 1068
8326.77 978
8327.63 975
8328.49 992
8329.35 950
8330.21 1010
8331.07 1018
8331.93 977
8332.80 946
8333.66 1004
8334.52 1094
8335.38 1014
8336.24 1051
8337.11 1042
8337.97 1105
8338.83 1069
8339.69 1012
8340.55 1079
8341.42 1049
8342.28 1085
8343.14 1131
8344.00 1082
8344.86 1231
8345.73 1210
8346.59 1216
8347.45 1162
8348.31 1178
8349.18 1173
8350.04 1128
8350.90 1118
8351.76 1044
8352.63 1139
8353.49 1072
8354.35 1049
8355.22 1164
8356.08 1227
8356.94 1097
8357.80 1135
8358.67 1077
8359.53 1118
8360.39 1097
8361.26 1092
8362.12 1106
8362.98 1212
8363.85 1180
8364.71 1114
8365.57 1117
8366.44 1121
8367.30 1143
8368.16 1153
8369.03 1172
8369.89 1183
8370.75 1179
8371.62 1237
8372.48 1187
8373.35 1180
8374.21 1208
8375.07 1266
8375.94 1278
8376.80 1225
8377.67 1220
8378.53 1210
8379.39 1180
8380.26 1293
8381.12 1346
8381.99 1338
8382.85 1308
8383.71 1379
8384.58 1288
8385.44 1325
8386.31 1292
8387.17 1380
8388.04 1313
8388.90 1348
8389.77 1401
8390.63 1461
8391.50 1439
8392.36 1356
8393.22 1320
8394.09 1339
8394.95 1343
8395.82 1476
8396.68 1427
8397.55 1348
8398.41 1405
8399.28 1459
8400.14 1364
8401.01 1441
8401.88 1437
8402.74 1502
8403.61 1511
8404.47 1446
8405.34 1447
8406.20 1530
8407.07 1441
8407.93 1557
8408.80 1562
8409.66 1609
8410.53 1480
8411.40 1545
8412.26 1653
8413.13 1576
8413.99 1578
8414.86 1623
8415.73 1662
8416.59 1650
8417.46 1647
8418.32 1648
8419.19 1715
8420.06 1761
8420.92 1681
8421.79 1760
8422.65 1733
8423.52 1712
8424.39 1860
8425.25 1930
8426.12 1871
8426.99 2001
8427.85 2121
8428.72 2073
8429.59 2095
8430.45 1982
8431.32 1945
8432.19 1930
8433.05 2052
8433.92 2022
8434.79 2043
8435.65 2201
8436.52 2212
8437.39 2210
8438.26 2239
8439.12 2396
8439.99 2323
8440.86 2345
8441.73 2420
8442.59 2447
8443.46 2599
8444.33 2610
8445.19 2683
8446.06 2676
8446.93 2579
8447.80 2559
8448.67 2735
8449.53 2802
8450.40 2689
8451.27 2739
8452.14 2711
8453.00 3042
8453.87 3290
8454.74 3625
8455.61 4369
8456.48 5108
8457.34 5862
8458.21 6429
8459.08 6815
8459.95 6879
8460.82 6539
8461.69 6044
8462.55 5533
8463.42 4770
8464.29 4387
8465.16 3729
8466.03 3513
8466.90 3476
8467.77 3429
8468.63 3674
8469.50 4023
8470.37 4574
8471.24 5505
8472.11 5692
8472.98 6279
8473.85 6270
8474.72 5694
8475.58 5381
8476.45 4971
8477.32 4323
8478.19 3575
8479.06 3067
8479.93 2744
8480.80 2412
8481.67 2212
8482.54 2130
8483.41 2020
8484.28 2021
8485.15 2012
8486.02 2135
8486.89 2039
8487.76 2092
8488.63 2042
8489.50 1946
8490.37 1885
8491.24 2001
8492.11 1873
8492.98 1903
8493.85 1891
8494.72 1892
8495.59 1965
8496.46 1994
8497.33 1920
8498.20 1929
8499.07 1887
8499.94 1983
8500.81 1897
8501.68 1891
8502.55 1881
8503.42 1908
8504.29 1896
8505.16 1835
8506.03 1824
8506.90 1784
8507.77 1822
8508.64 1867
8509.51 1936
8510.38 1966
8511.25 1946
8512.13 1983
8513.00 2071
8513.87 2034
8514.74 1983
8515.61 1968
8516.48 1983
8517.35 1919
8518.22 1925
8519.09 1862
8519.97 1875
8520.84 1876
8521.71 1894
8522.58 1843
8523.45 1735
8524.32 1850
8525.19 1788
8526.07 1848
8526.94 1895
8527.81 1980
8528.68 1821
8529.55 1852
8530.43 1927
8531.30 1991
8532.17 1874
8533.04 1932
8533.91 2032
8534.79 2026
8535.66 2048
8536.53 2038
8537.40 2136
8538.27 2008
8539.15 2021
8540.02 1913
8540.89 1921
8541.76 1969
8542.64 1992
8543.51 1937
8544.38 1942
8545.25 1946
8546.13 1873
8547.00 1873
8547.87 1846
8548.74 1913
8549.62 1970
8550.49 1890
8551.36 1958
8552.24 1956
8553.11 1998
8553.98 2097
8554.86 2129
8555.73 2189
8556.60 2155
8557.48 2104
8558.35 2044
8559.22 2078
8560.10 2028
8560.97 1959
8561.84 1848
8562.72 1682
8563.59 1640
8564.46 1579
8565.34 1587
8566.21 1486
8567.08 1549
8567.96 1567
8568.83 1426
8569.71 1478
8570.58 1474
8571.45 1532
8572.33 1479
8573.20 1384
8574.08 1486
8574.95 1480
8575.82 1407
8576.70 1383
8577.57 1399
8578.45 1321
8579.32 1402
8580.20 1322
8581.07 1329
8581.94 1341
8582.82 1305
8583.69 1298
8584.57 1298
8585.44 1387
8586.32 1475
8587.19 1447
8588.07 1324
8588.94 1332
8589.82 1394
8590.69 1305
8591.57 1296
8592.44 1426
8593.32 1406
8594.19 1308
8595.07 1243
8595.94 1218
8596.82 1301
8597.69 1319
8598.57 1301
8599.44 1265
8600.32 1240
8601.19 1305
8602.07 1307
8602.95 1306
8603.82 1248
8604.70 1313
8605.57 1316
8606.45 1290
8607.32 1289
8608.20 1291
8609.08 1329
8609.95 1278
8610.83 1262
8611.70 1364
8612.58 1306
8613.46 1297
8614.33 1268
8615.21 1317
8616.08 1237
8616.96 1410
8617.84 1372
8618.71 1306
8619.59 1371
8620.47 1342
8621.34 1235
8622.22 1262
8623.10 1302
8623.97 1275
8624.85 1214
8625.73 1271
8626.60 1296
8627.48 1325
8628.36 1362
8629.23 1337
8630.11 1370
8630.99 1396
8631.87 1431
8632.74 1458
8633.62 1383
8634.50 1348
8635.37 1346
8636.25 1363
8637.13 1375
8638.01 1323
8638.88 1328
8639.76 1376
8640.64 1357
8641.52 1375
8642.39 1370
8643.27 1442
8644.15 1490
8645.03 1491
8645.90 1513
8646.78 1538
8647.66 1539
8648.54 1574
8649.42 1651
8650.29 1493
8651.17 1476
8652.05 1536
8652.93 1599
8653.81 1491
8654.68 1503
8655.56 1568
8656.44 1559
8657.32 1551
8658.20 1507
8659.08 1510
8659.95 1491
8660.83 1480
8661.71 1461
8662.59 1552
8663.47 1466
8664.35 1541
8665.23 1474
8666.10 1530
8666.98 1505
8667.86 1535
8668.74 1588
8669.62 1639
8670.50 1606
8671.38 1574
8672.26 1721
8673.14 1787
8674.02 1885
8674.90 1907
8675.77 1928
8676.65 2033
8677.53 2034
8678.41 2131
8679.29 2148
8680.17 2061
8681.05 1965
8681.93 2042
8682.81 1917
8683.69 1933
8684.57 1853
8685.45 1894
8686.33 1773
8687.21 1915
8688.09 1848
8688.97 2109
8689.85 2332
8690.73 2341
8691.61 2884
8692.49 3303
8693.37 3772
8694.25 4272
8695.13 4481
8696.01 4457
8696.89 4364
8697.77 3936
8698.65 3599
8699.53 3189
8700.41 2896
8701.29 2569
8702.17 2144
8703.05 1939
8703.94 1876
8704.82 1799
8705.70 1642
8706.58 1538
8707.46 1585
8708.34 1527
8709.22 1479
8710.10 1521
8710.98 1481
8711.86 1505
8712.75 1507
8713.63 1469
8714.51 1416
8715.39 1379
8716.27 1321
8717.15 1276
8718.03 1404
8718.91 1425
8719.80 1413
8720.68 1378
8721.56 1389
8722.44 1422
8723.32 1420
8724.20 1455
8725.09 1426
8725.97 1431
8726.85 1545
8727.73 1449
8728.61 1352
8729.50 1431
8730.38 1467
8731.26 1557
8732.14 1561
8733.02 1478
8733.91 1532
8734.79 1501
8735.67 1375
8736.55 1502
8737.44 1421
8738.32 1365
8739.20 1289
8740.08 1350
8740.97 1365
8741.85 1327
8742.73 1367
8743.61 1406
8744.50 1359
8745.38 1470
8746.26 1457
8747.15 1449
8748.03 1448
8748.91 1417
8749.79 1463
8750.68 1461
8751.56 1342
8752.44 1436
8753.33 1405
8754.21 1388
8755.09 1379
8755.98 1578
8756.86 1731
8757.74 1822
8758.63 1951
8759.51 1947
8760.39 2059
8761.28 2107
8762.16 2101
8763.05 2072
8763.93 2095
8764.81 1958
8765.70 1857
8766.58 1839
8767.46 1633
8768.35 1616
8769.23 1549
8770.12 1701
8771.00 1566
8771.89 1553
8772.77 1623
8773.65 1682
8774.54 1476
8775.42 1605
8776.31 1687
8777.19 1607
8778.08 1601
8778.96 1621
8779.84 1551
8780.73 1528
8781.61 1589
8782.50 1500
8783.38 1447
8784.27 1440
8785.15 1511
8786.04 1448
8786.92 1485
8787.81 1400
8788.69 1324
8789.58 1365
8790.46 1429
8791.35 1444
8792.23 1466
8793.12 1533
8794.00 1547
8794.89 1520
8795.77 1503
8796.66 1422
8797.55 1483
8798.43 1534
8799.32 1492
8800.20 1342
8801.09 1244
8801.97 1286
8802.86 1254
8803.74 1293
8804.63 1288
8805.52 1310
8806.40 1296
8807.29 1279
8808.17 1251
8809.06 1287
8809.95 1309
8810.83 1232
8811.72 1164
8812.60 1293
8813.49 1186
8814.38 1116
8815.26 1220
8816.15 1096
8817.04 1160
8817.92 1113
8818.81 1113
8819.70 1130
8820.58 1029
8821.47 1020
8822.36 1063
8823.24 1046
8824.13 1115
8825.02 1153
8825.90 1153
8826.79 1184
8827.68 1130
8828.56 1153
8829.45 1021
8830.34 1053
8831.23 1052
8832.11 1108
8833.00 1069
8833.89 1039
8834.77 1123
8835.66 1177
8836.55 1106
8837.44 1060
8838.32 1076
8839.21 1091
8840.10 1018
8840.99 1001
8841.88 1032
8842.76 1100
8843.65 1085
8844.54 1048
8845.43 1036
8846.31 997
8847.20 1084
8848.09 1092
8848.98 1006
8849.87 997
8850.75 966
8851.64 982
8852.53 991
8853.42 954
8854.31 949
8855.20 994
8856.08 1019
8856.97 1056
8857.86 977
8858.75 928
8859.64 902
8860.53 982
8861.42 967
8862.30 973
8863.19 897
8864.08 950
8864.97 978
8865.86 940
8866.75 931
8867.64 938
8868.53 921
8869.42 933
8870.30 992
8871.19 911
8872.08 894
8872.97 925
8873.86 889
8874.75 925
8875.64 856
8876.53 929
8877.42 906
8878.31 934
8879.20 905
8880.09 899
8880.98 834
8881.87 873
8882.76 854
8883.65 839
8884.54 797
8885.43 895
8886.32 892
8887.21 840
8888.10 827
8888.99 810
8889.88 894
8890.77 802
8891.66 843
8892.55 804
8893.44 867
8894.33 874
8895.22 738
8896.11 807
8897.00 845
8897.89 778
8898.78 823
8899.67 782
8900.56 771
8901.45 786
8902.34 782
8903.23 785
8904.12 808
8905.02 746
8905.91 733
8906.80 894
8907.69 835
8908.58 824
8909.47 775
8910.36 828
8911.25 894
8912.14 764
8913.04 737
8913.93 815
8914.82 839
8915.71 785
8916.60 809
8917.49 781
8918.38 826
8919.28 781
8920.17 755
8921.06 777
8921.95 824
8922.84 850
8923.73 898
8924.63 855
8925.52 866
8926.41 791
8927.30 816
8928.19 817
8929.09 964
8929.98 782
8930.87 686
8931.76 812
8932.65 748
8933.55 699
8934.44 733
8935.33 767
8936.22 757
8937.12 785
8938.01 757
8938.90 759
8939.79 747
8940.69 768
8941.58 747
8942.47 729
8943.37 697
8944.26 736
8945.15 725
8946.04 745
8946.94 723
8947.83 713
8948.72 714
8949.62 704
8950.51 719
8951.40 701
8952.30 751
8953.19 742
8954.08 698
8954.98 716
8955.87 705
8956.76 706
8957.66 716
8958.55 747
8959.44 644
8960.34 747
8961.23 817
8962.12 754
8963.02 717
8963.91 757
8964.81 705
8965.70 788
8966.59 782
8967.49 773
8968.38 830
8969.28 806
8970.17 696
8971.06 729
8971.96 728
8972.85 771
8973.75 668
8974.64 775
8975.54 739
8976.43 673
8977.32 672
8978.22 689
8979.11 691
8980.01 708
8980.90 650
8981.80 739
8982.69 690
8983.59 718
8984.48 659
8985.38 710
8986.27 694
8987.17 696
8988.06 710
8988.96 728
8989.85 725
8990.75 659
8991.64 609
8992.54 661
8993.43 720
8994.33 711
8995.22 719
8996.12 653
8997.01 681
8997.91 686
8998.81 720
8999.70 750
9000.60 673
9001.49 692
9002.39 700
9003.28 717
9004.18 657
9005.08 733
9005.97 695
9006.87 605
9007.76 665
9008.66 681
9009.56 664
9010.45 675
9011.35 651
9012.24 655
9013.14 649
9014.04 632
9014.93 633
9015.83 650
9016.73 661
9017.62 647
9018.52 717
9019.42 696
9020.31 718
9021.21 731
9022.11 715
9023.00 714
9023.90 784
9024.80 663
9025.69 671
9026.59 667
9027.49 632
9028.38 666
9029.28 648
9030.18 637
9031.08 608
9031.97 702
9032.87 687
9033.77 622
9034.66 629
9035.56 727
9036.46 662
9037.36 620
9038.25 664
9039.15 674
9040.05 698
9040.95 696
9041.85 676
9042.74 641
9043.64 601
9044.54 637
9045.44 643
9046.33 659
9047.23 673
9048.13 617
9049.03 621
9049.93 671
9050.82 643
9051.72 651
9052.62 627
9053.52 655
9054.42 629
9055.32 679
9056.21 669
9057.11 654
9058.01 610
9058.91 621
9059.81 707
9060.71 688
9061.61 640
9062.50 666
9063.40 723
9064.30 732
9065.20 693
9066.10 661
9067.00 705
9067.90 695
9068.80 673
9069.70 678
9070.60 745
9071.49 693
9072.39 698
9073.29 644
9074.19 704
9075.09 667
9075.99 667
9076.89 641
9077.79 724
9078.69 676
9079.59 600
9080.49 643
9081.39 730
9082.29 721
9083.19 666
9084.09 641
9084.99 704
9085.89 701
9086.79 653
9087.69 661
9088.59 737
9089.49 676
9090.39 720
9091.29 694
9092.19 710
9093.09 681
9093.99 782
9094.89 704
9095.79 652
9096.69 681
9097.59 658
9098.49 665
9099.39 664
9100.29 710
9101.19 678
9102.09 631
9102.99 699
9103.90 669
9104.80 683
9105.70 684
9106.60 619
9107.50 670
9108.40 727
9109.30 629
9110.20 562
9111.10 670
9112.00 667
9112.91 641
9113.81 606
9114.71 659
9115.61 740
9116.51 657
9117.41 645
9118.31 630
9119.22 659
9120.12 697
9121.02 672
9121.92 636
9122.82 644
9123.72 679
9124.63 644
9125.53 664
9126.43 627
9127.33 665
9128.23 699
9129.14 662
9130.04 668
9130.94 633
9131.84 680
9132.74 697
9133.65 660
9134.55 680
9135.45 636
9136.35 686
9137.26 710
9138.16 751
9139.06 727
9139.96 655
9140.87 667
9141.77 750
9142.67 715
9143.57 715
9144.48 640
9145.38 620
9146.28 639
9147.19 624
9148.09 622
9148.99 714
9149.90 687
9150.80 694
9151.70 654
9152.60 647
9153.51 673
9154.41 706
9155.31 726
9156.22 704
9157.12 670
9158.02 663
9158.93 633
9159.83 650
9160.74 605
9161.64 654
9162.54 629
9163.45 679
9164.35 718
9165.25 672
9166.16 624
9167.06 639
9167.97 622
9168.87 645
9169.77 646
9170.68 614
9171.58 602
9172.49 714
9173.39 662
9174.30 682
9175.20 714
9176.10 644
9177.01 677
9177.91 677
9178.82 696
9179.72 733
9180.63 684
9181.53 669
9182.44 674
9183.34 647
9184.25 597
9185.15 619
9186.05 631
9186.96 618
9187.86 610
9188.77 618
9189.67 596
9190.58 642
9191.48 667
9192.39 649
9193.30 702
9194.20 698
9195.11 743
9196.01 718
9196.92 705
9197.82 669
9198.73 725
9199.63 725
9200.54 771
9201.44 747
9202.35 768
9203.26 769
9204.16 762
9205.07 782
9205.97 775
9206.88 752
9207.78 727
9208.69 665
9209.60 665
9210.50 686
9211.41 648
9212.32 658
9213.22 664
9214.13 717
9215.03 705
9215.94 744
9216.85 678
9217.75 720
9218.66 794
9219.57 766
9220.47 720
9221.38 751
9222.29 710
9223.19 755
9224.10 681
9225.01 696
9225.91 661
9226.82 673
9227.73 675
9228.63 723
9229.54 722
9230.45 681
9231.36 701
9232.26 751
9233.17 643
9234.08 662
9234.98 709
9235.89 642
9236.80 635
9237.71 672
9238.61 624
9239.52 670
9240.43 675
9241.34 662
9242.24 702
9243.15 708
9244.06 694
9244.97 638
9245.87 686
9246.78 634
9247.69 703
9248.60 618
9249.51 653
9250.41 709
9251.32 580
9252.23 610
9253.14 593
9254.05 685
9254.96 709
9255.86 633
9256.77 598
9257.68 631
9258.59 626
9259.50 638
9260.41 624
9261.31 631
9262.22 680
9263.13 703
9264.04 753
9264.95 701
9265.86 597
9266.77 640
9267.68 634
9268.58 672
9269.49 612
9270.40 630
9271.31 614
9272.22 660
9273.13 664
9274.04 669
9274.95 667
9275.86 623
9276.77 674
9277.68 616
9278.59 654
9279.50 686
9280.40 642
9281.31 619
9282.22 660
9283.13 691
9284.04 677
9284.95 674
9285.86 681
9286.77 688
9287.68 655
9288.59 667
9289.50 668
9290.41 718
9291.32 699
9292.23 727
9293.14 695
9294.05 664
9294.96 711
9295.87 725
9296.78 743
9297.69 756
9298.60 685
9299.52 743
9300.43 755
9301.34 756
9302.25 782
9303.16 756
9304.07 703
9304.98 663
9305.89 666
9306.80 675
9307.71 721
9308.62 777
9309.53 783
9310.44 861
9311.36 836
9312.27 825
9313.18 801
9314.09 776
9315.00 788
9315.91 798
9316.82 829
9317.73 769
9318.64 789
9319.56 750
9320.47 763
9321.38 735
9322.29 723
9323.20 751
9324.11 716
9325.03 798
9325.94 725
9326.85 750
9327.76 704
9328.67 687
9329.59 740
9330.50 713
9331.41 783
9332.32 803
9333.23 860
9334.15 748
9335.06 731
9335.97 708
9336.88 719
9337.79 702
9338.71 723
9339.62 745
9340.53 768
9341.44 739
9342.36 750
9343.27 774
9344.18 775
9345.09 819
9346.01 800
9346.92 801
9347.83 748
9348.75 728
9349.66 750
9350.57 724
9351.48 766
9352.40 781
9353.31 799
9354.22 749
9355.14 712
9356.05 786
9356.96 740
9357.88 767
9358.79 742
9359.70 795
9360.62 721
9361.53 794
9362.44 775
9363.36 732
9364.27 741
9365.19 655
9366.10 653
9367.01 816
9367.93 716
9368.84 689
9369.75 686
9370.67 692
9371.58 746
9372.50 717
9373.41 768
9374.32 802
9375.24 814
9376.15 839
9377.07 778
9377.98 677
9378.90 691
9379.81 757
9380.72 767
9381.64 727
9382.55 746
9383.47 773
9384.38 727
9385.30 799
9386.21 745
9387.13 794
9388.04 776
9388.96 845
9389.87 847
9390.79 845
9391.70 956
9392.62 980
9393.53 1025
9394.45 962
9395.36 929
9396.28 914
9397.19 928
9398.11 975
9399.02 897
9399.94 1000
9400.85 990
9401.77 889
9402.68 921
9403.60 906
9404.52 881
9405.43 827
9406.35 863
9407.26 911
9408.18 851
9409.09 842
9410.01 836
9410.93 847
9411.84 902
9412.76 848
9413.67 890
9414.59 838
9415.51 858
9416.42 816
9417.34 852
9418.26 789
9419.17 889
9420.09 852
9421.00 857
9421.92 812
9422.84 872
9423.75 910
9424.67 858
9425.59 862
9426.50 843
9427.42 895
9428.34 899
9429.25 874
9430.17 898
9431.09 797
9432.00 892
9432.92 920
9433.84 927
9434.76 926
9435.67 885
9436.59 884
9437.51 966
9438.42 999
9439.34 1003
9440.26 974
9441.18 991
9442.09 947
9443.01 937
9443.93 953
9444.85 984
9445.76 1001
9446.68 958
9447.60 922
9448.52 944
9449.43 1019
9450.35 1026
9451.27 1094
9452.19 1212
9453.11 1306
9454.02 1530
9454.94 1718
9455.86 1782
9456.78 1759
9457.70 1704
9458.62 1562
9459.53 1440
9460.45 1393
9461.37 1309
9462.29 1146
9463.21 1052
9464.13 1016
9465.04 1024
9465.96 985
9466.88 931
9467.80 906
9468.72 944
9469.64 901
9470.56 829
9471.48 960
9472.39 959
9473.31 948
9474.23 924
9475.15 905
9476.07 917
9476.99 874
9477.91 835
9478.83 887
9479.75 951
9480.67 902
9481.59 979
9482.51 997
9483.42 1000
9484.34 1020
9485.26 1056
9486.18 1115
9487.10 1031
9488.02 1036
9488.94 906
9489.86 928
9490.78 1014
9491.70 951
9492.62 935
9493.54 922
9494.46 900
9495.38 903
9496.30 850
9497.22 881
9498.14 907
9499.06 843
9499.98 882
9500.90 885
9501.82 779
9502.74 875
9503.66 847
9504.58 837
9505.50 894
9506.43 900
9507.35 870
9508.27 952
9509.19 948
9510.11 840
9511.03 875
9511.95 931
9512.87 950
9513.79 832
9514.71 869
9515.63 882
9516.55 890
9517.48 924
9518.40 834
9519.32 876
9520.24 904
9521.16 999
9522.08 987
9523.00 1045
9523.92 967
9524.85 1016
9525.77 961
9526.69 858
9527.61 936
9528.53 975
9529.45 943
9530.38 954
9531.30 1033
9532.22 1071
9533.14 1033
9534.06 1100
9534.98 1098
9535.91 1238
9536.83 1213
9537.75 1143
9538.67 1134
9539.60 1120
9540.52 963
9541.44 927
9542.36 1020
9543.28 943
9544.21 914
9545.13 946
9546.05 854
9546.97 937
9547.90 896
9548.82 880
9549.74 916
9550.66 940
9551.59 956
9552.51 917
9553.43 919
9554.36 893
9555.28 846
9556.20 908
9557.13 912
9558.05 868
9558.97 854
9559.89 897
9560.82 918
9561.74 920
9562.66 908
9563.59 964
9564.51 963
9565.43 939
9566.36 913
9567.28 948
9568.20 890
9569.13 942
9570.05 934
9570.98 898
9571.90 857
9572.82 884
9573.75 890
9574.67 973
9575.60 995
9576.52 893
9577.44 858
9578.37 833
9579.29 839
9580.22 895
9581.14 915
9582.06 901
9582.99 884
9583.91 872
9584.84 980
9585.76 894
9586.69 878
9587.61 939
9588.53 931
9589.46 949
9590.38 870
9591.31 880
9592.23 962
9593.16 942
9594.08 966
9595.01 953
9595.93 891
9596.86 954
9597.78 1015
9598.71 993
9599.63 973
9600.56 891
9601.48 919
9602.41 1003
9603.33 993
9604.26 999
9605.18 1071
9606.11 1020
9607.03 1041
9607.96 959
9608.89 1060
9609.81 1043
9610.74 1010
9611.66 1031
9612.59 1051
9613.51 1081
9614.44 1112
9615.37 1028
9616.29 1098
9617.22 1157
9618.14 1035
9619.07 1061
9620.00 1089
9620.92 1027
9621.85 1107
9622.77 1147
9623.70 1116
9624.63 1199
9625.55 1124
9626.48 1152
9627.41 1137
9628.33 1170
9629.26 1211
9630.19 1242
9631.11 1379
9632.04 1286
9632.97 1331
9633.89 1404
9634.82 1412
9635.75 1476
9636.67 1503
9637.60 1543
9638.53 1571
9639.45 1471
9640.38 1471
9641.31 1564
9642.23 1550
9643.16 1553
9644.09 1498
9645.02 1605
9645.94 1560
9646.87 1618
9647.80 1711
9648.73 1803
9649.65 1890
9650.58 1894
9651.51 1942
9652.44 2086
9653.36 2167
9654.29 2046
9655.22 1976
9656.15 1835
9657.08 1832
9658.00 1865
9658.93 1800
9659.86 1707
9660.79 1702
9661.72 1715
9662.64 1678
9663.57 1689
9664.50 1542
9665.43 1638
9666.36 1659
9667.28 1557
9668.21 1553
9669.14 1596
9670.07 1649
9671.00 1548
9671.93 1640
9672.86 1642
9673.78 1674
9674.71 1626
9675.64 1657
9676.57 1651
9677.50 1638
9678.43 1595
9679.36 1667
9680.29 1694
9681.21 1743
9682.14 1717
9683.07 1780
9684.00 1818
9684.93 1877
9685.86 1873
9686.79 1833
9687.72 1939
9688.65 1897
9689.58 1985
9690.51 1967
9691.44 1990
9692.37 2051
9693.30 1979
9694.23 2061
9695.16 2039
9696.09 2024
9697.02 2195
9697.94 2345
9698.87 2382
9699.80 2549
9700.73 2701
9701.66 2855
9702.59 2824
9703.52 2859
9704.45 2795
9705.39 2571
9706.32 2443
9707.25 2153
9708.18 2070
9709.11 2014
9710.04 1832
9710.97 1751
9711.90 1808
9712.83 1671
9713.76 1797
9714.69 1916
9715.62 1922
9716.55 1836
9717.48 1716
9718.41 1782
9719.34 1819
9720.27 1784
9721.21 1628
9722.14 1669
9723.07 1635
9724.00 1499
9724.93 1480
9725.86 1522
9726.79 1409
9727.72 1465
9728.65 1490
9729.59 1478
9730.52 1421
9731.45 1445
9732.38 1465
9733.31 1562
9734.24 1455
9735.17 1438
9736.11 1442
9737.04 1402
9737.97 1423
9738.90 1426
9739.83 1413
9740.77 1296
9741.70 1347
9742.63 1342
9743.56 1309
9744.49 1396
9745.43 1398
9746.36 1322
9747.29 1303
9748.22 1275
9749.15 1310
9750.09 1305
9751.02 1253
9751.95 1311
9752.88 1346
9753.82 1362
9754.75 1269
9755.68 1269
9756.61 1244
9757.55 1201
9758.48 1199
9759.41 1306
9760.35 1335
9761.28 1313
9762.21 1285
9763.14 1300
9764.08 1333
9765.01 1314
9765.94 1304
9766.88 1249
9767.81 1327
9768.74 1344
9769.68 1338
9770.61 1382
9771.54 1322
9772.48 1356
9773.41 1305
9774.34 1266
9775.28 1325
9776.21 1416
9777.14 1336
9778.08 1382
9779.01 1540
9779.94 1514
9780.88 1535
9781.81 1605
9782.75 1517
9783.68 1535
9784.61 1629
9785.55 1629
9786.48 1528
9787.42 1615
9788.35 1583
9789.28 1504
9790.22 1480
9791.15 1429
9792.09 1410
9793.02 1336
9793.96 1371
9794.89 1346
9795.83 1293
9796.76 1292
9797.69 1299
9798.63 1419
9799.56 1393
9800.50 1399
9801.43 1424
9802.37 1473
9803.30 1485
9804.24 1326
9805.17 1327
9806.11 1348
9807.04 1251
9807.98 1198
9808.91 1166
9809.85 1117
9810.78 1095
9811.72 1141
9812.65 1062
9813.59 1020
9814.53 1046
9815.46 1051
9816.40 1073
9817.33 1034
9818.27 994
9819.20 1041
9820.14 980
9821.07 1034
9822.01 1025
9822.95 1061
9823.88 1075
9824.82 999
9825.75 1009
9826.69 1040
9827.63 983
9828.56 1017
9829.50 962
9830.43 914
9831.37 935
9832.31 1015
9833.24 1002
9834.18 1000
9835.12 1034
9836.05 988
9836.99 1005
9837.93 1062
9838.86 1050
9839.80 947
9840.73 956
9841.67 975
9842.61 1098
9843.55 1098
9844.48 1028
9845.42 994
9846.36 1068
9847.29 1044
9848.23 1044
9849.17 1008
9850.10 1064
9851.04 1047
9851.98 1048
9852.92 1002
9853.85 1063
9854.79 1023
9855.73 1096
9856.67 1009
9857.60 997
9858.54 1012
9859.48 1017
9860.42 1061
9861.35 975
9862.29 919
9863.23 981
9864.17 976
9865.10 1013
9866.04 1040
9866.98 947
9867.92 972
9868.86 1002
9869.79 1099
9870.73 1016
9871.67 1075
9872.61 1024
9873.55 959
9874.48 1004
9875.42 1052
9876.36 1036
9877.30 1040
9878.24 1036
9879.18 1010
9880.12 1006
9881.05 1006
9881.99 1043
9882.93 1090
9883.87 1031
9884.81 1109
9885.75 1075
9886.69 1091
9887.63 1106
9888.56 1049
9889.50 1029
9890.44 1071
9891.38 1026
9892.32 1077
9893.26 1068
9894.20 919
9895.14 1020
9896.08 1043
9897.02 1048
9897.96 948
9898.90 994
9899.84 1015
9900.77 974
9901.71 979
9902.65 966
9903.59 1027
9904.53 1050
9905.47 1043
9906.41 1007
9907.35 1078
9908.29 1047
9909.23 1049
9910.17 1055
9911.11 1093
9912.05 1082
9912.99 1108
9913.93 1114
9914.87 1140
9915.81 1066
9916.75 1094
9917.69 1149
9918.63 1142
9919.57 1122
9920.52 1109
9921.46 1103
9922.40 1198
9923.34 1210
9924.28 1373
9925.22 1521
9926.16 1730
9927.10 2066
9928.04 2365
9928.98 2503
9929.92 2551
9930.86 2600
9931.80 2627
9932.75 2458
9933.69 2126
9934.63 1829
9935.57 1591
9936.51 1405
9937.45 1322
9938.39 1273
9939.33 1200
9940.28 1168
9941.22 1062
9942.16 1056
9943.10 1074
9944.04 1001
9944.98 1040
9945.92 1063
9946.87 1082
9947.81 1058
9948.75 994
9949.69 970
9950.63 988
9951.58 924
9952.52 968
9953.46 959
9954.40 953
9955.34 991
9956.29 1096
9957.23 1006
9958.17 979
9959.11 1019
9960.06 1012
9961.00 1023
9961.94 967
9962.88 936
9963.83 966
9964.77 979
9965.71 936
9966.65 982
9967.60 914
9968.54 977
9969.48 978
9970.42 1000
9971.37 929
9972.31 937
9973.25 933
9974.20 931
9975.14 899
9976.08 916
9977.03 982
9977.97 913
9978.91 932
9979.86 920
9980.80 944
9981.74 898
9982.69 869
9983.63 847
9984.57 835
9985.52 861
9986.46 846
9987.40 834
9988.35 827
9989.29 830
9990.23 858
9991.18 908
9992.12 908
9993.07 936
9994.01 858
9994.95 832
9995.90 886
9996.84 867
9997.79 836
9998.73 938
9999.67 825
10000.62 882
10001.56 955
10002.51 928
10003.45 916
10004.40 794
10005.34 841
10006.29 890
10007.23 933
10008.17 984
10009.12 883
10010.06 922
10011.01 902
10011.95 868
10012.90 858
10013.84 864
10014.79 891
10015.73 914
10016.68 869
10017.62 872
10018.57 867
10019.51 834
10020.46 923
10021.40 840
10022.35 872
10023.29 813
10024.24 804
10025.19 893
10026.13 830
10027.08 842
10028.02 899
10028.97 894
10029.91 787
10030.86 832
10031.80 865
10032.75 790
10033.70 758
10034.64 735
10035.59 814
10036.53 760
10037.48 709
10038.43 764
10039.37 809
10040.32 720
10041.26 750
10042.21 755
10043.16 755
10044.10 768
10045.05 760
10046.00 718
10046.94 760
10047.89 748
10048.84 723
10049.78 673
10050.73 698
10051.68 744
10052.62 768
10053.57 748
10054.52 732
10055.46 728
10056.41 705
10057.36 728
10058.30 726
10059.25 756
10060.20 768
10061.15 785
10062.09 718
10063.04 698
10063.99 704
10064.93 755
10065.88 764
10066.83 737
10067.78 680
10068.72 720
10069.67 683
10070.62 689
10071.57 685
10072.51 713
10073.46 740
10074.41 664
10075.36 734
10076.31 707
10077.25 733
10078.20 734
10079.15 759
10080.10 655
10081.05 659
10081.99 634
10082.94 635
10083.89 677
10084.84 661
10085.79 661
10086.74 697
10087.68 649
10088.63 624
10089.58 652
10090.53 728
10091.48 673
10092.43 685
10093.37 677
10094.32 653
10095.27 678
10096.22 670
10097.17 704
10098.12 672
10099.07 638
10100.02 620
10100.97 606
10101.91 683
10102.86 749
10103.81 725
10104.76 674
10105.71 649
10106.66 658
10107.61 631
10108.56 678
10109.51 719
10110.46 643
10111.41 722
10112.36 712
10113.31 675
10114.26 642
10115.21 693
10116.16 684
10117.11 621
10118.06 636
10119.01 690
10119.96 613
10120.91 679
10121.86 684
10122.81 665
10123.76 640
10124.71 642
10125.66 634
10126.61 641
10127.56 647
10128.51 636
10129.46 607
10130.41 604
10131.36 620
10132.31 652
10133.26 630
10134.21 581
10135.16 596
10136.11 654
10137.06 639
10138.01 651
10138.96 617
10139.91 616
10140.86 600
10141.82 660
10142.77 665
10143.72 673
10144.67 630
10145.62 627
10146.57 661
10147.52 655
10148.47 648
10149.42 664
10150.38 600
10151.33 600
10152.28 673
10153.23 641
10154.18 630
10155.13 697
10156.09 656
10157.04 711
10157.99 629
10158.94 664
10159.89 646
10160.84 610
10161.80 688
10162.75 687
10163.70 630
10164.65 619
10165.60 680
10166.56 618
10167.51 683
10168.46 708
10169.41 669
10170.36 687
10171.32 676
10172.27 698
10173.22 749
10174.17 769
10175.13 680
10176.08 649
10177.03 670
10177.98 722
10178.94 763
10179.89 733
10180.84 692
10181.80 681
10182.75 685
10183.70 698
10184.65 694
10185.61 737
10186.56 686
10187.51 707
10188.47 702
10189.42 727
10190.37 695
10191.33 678
10192.28 717
10193.23 754
10194.19 713
10195.14 704
10196.09 683
10197.05 704
10198.00 742
10198.95 688
10199.91 701
10200.86 761
10201.82 732
10202.77 688
10203.72 633
10204.68 679
10205.63 780
10206.58 811
10207.54 836
10208.49 832
10209.45 913
10210.40 907
10211.36 886
10212.31 888
10213.26 845
10214.22 782
10215.17 822
10216.13 809
10217.08 743
10218.04 832
10218.99 740
10219.94 702
10220.90 729
10221.85 747
10222.81 717
10223.76 775
10224.72 791
10225.67 728
10226.63 779
10227.58 700
10228.54 713
10229.49 699
10230.45 734
10231.40 705
10232.36 698
10233.31 659
10234.27 704
10235.22 735
10236.18 826
10237.14 745
10238.09 772
10239.05 786
10240.00 795
10240.96 784
10241.91 753
10242.87 783
10243.82 736
10244.78 787
10245.74 766
10246.69 733
10247.65 730
10248.60 707
10249.56 736
10250.52 759
10251.47 603
10252.43 607
10253.38 667
10254.34 706
10255.30 722
10256.25 620
10257.21 711
10258.17 668
10259.12 705
10260.08 653
10261.04 695
10261.99 706
10262.95 636
10263.91 686
10264.86 652
10265.82 569
10266.78 654
10267.73 638
10268.69 677
10269.65 672
10270.60 694
10271.56 685
10272.52 644
10273.47 676
10274.43 669
10275.39 620
10276.35 629
10277.30 587
10278.26 616
10279.22 596
10280.18 600
10281.13 578
10282.09 666
10283.05 681
10284.01 647
10284.96 595
10285.92 597
10286.88 602
10287.84 658
10288.79 645
10289.75 619
10290.71 588
10291.67 588
10292.63 568
10293.58 619
10294.54 612
10295.50 622
10296.46 611
10297.42 601
10298.38 641
10299.33 645
10300.29 625
10301.25 622
10302.21 589
10303.17 601
10304.13 629
10305.08 659
10306.04 632
10307.00 596
10307.96 618
10308.92 561
10309.88 587
10310.84 604
10311.80 627
10312.75 597
10313.71 584
10314.67 559
10315.63 580
10316.59 615
10317.55 589
10318.51 561
10319.47 559
10320.43 546
10321.39 605
10322.35 608
10323.31 599
10324.27 637
10325.23 607
10326.18 622
10327.14 573
10328.10 596
10329.06 564
10330.02 591
10330.98 637
10331.94 609
10332.90 556
10333.86 657
10334.82 663
10335.78 588
10336.74 536
10337.70 614
10338.66 584
10339.62 577
10340.58 593
10341.54 542
10342.50 592
10343.46 580
10344.43 549
10345.39 560
10346.35 562
10347.31 549
10348.27 550
10349.23 604
10350.19 629
10351.15 616
10352.11 590
10353.07 575
10354.03 650
10354.99 593
10355.95 579
10356.91 583
10357.88 593
10358.84 559
10359.80 544
10360.76 546
10361.72 527
10362.68 564
10363.64 566
10364.60 571
10365.57 540
10366.53 546
10367.49 574
10368.45 573
10369.41 571
10370.37 572
10371.34 630
10372.30 546
10373.26 540
10374.22 555
10375.18 546
10376.14 550
10377.11 557
10378.07 553
10379.03 615
10379.99 573
10380.95 555
10381.92 588
10382.88 551
10383.84 603
10384.80 637
10385.77 625
10386.73 623
10387.69 593
10388.65 571
10389.62 557
10390.58 586
10391.54 634
10392.50 587
10393.47 559
10394.43 576
10395.39 602
10396.35 536
10397.32 512
10398.28 501
10399.24 560
10400.21 572
10401.17 580
10402.13 583
10403.10 564
10404.06 547
10405.02 517
10405.99 520
10406.95 551
10407.91 578
10408.88 564
10409.84 580
10410.80 591
10411.77 566
10412.73 593
10413.69 590
10414.66 550
10415.62 613
10416.58 646
10417.55 655
10418.51 710
10419.48 784
10420.44 852
10421.40 844
10422.37 889
10423.33 858
10424.30 767
10425.26 730
10426.23 668
10427.19 677
10428.15 683
10429.12 617
10430.08 661
10431.05 616
10432.01 607
10432.98 614
10433.94 577
10434.91 599
10435.87 556
10436.83 566
10437.80 581
10438.76 539
10439.73 549
10440.69 568
10441.66 510
10442.62 512
10443.59 577
10444.55 589
10445.52 529
10446.48 525
10447.45 538
10448.41 518
10449.38 543
10450.35 560
10451.31 527
10452.28 499
10453.24 554
10454.21 505
10455.17 487
10456.14 524
10457.10 556
10458.07 526
10459.04 586
10460.00 557
10460.97 549
10461.93 537
10462.90 542
10463.87 558
10464.83 554
10465.80 562
10466.76 566
10467.73 542
10468.70 525
10469.66 495
10470.63 506
10471.59 520
10472.56 506
10473.53 535
10474.49 546
10475.46 503
10476.43 522
10477.39 492
10478.36 513
10479.33 595
10480.29 556
10481.26 514
10482.23 534
10483.19 543
10484.16 593
10485.13 506
10486.09 475
10487.06 496
10488.03 524
10489.00 499
10489.96 487
10490.93 519
10491.90 524
10492.87 529
10493.83 496
10494.80 544
10495.77 599
10496.73 593
10497.70 534
10498.67 552
10499.64 560
10500.61 572
10501.57 551
10502.54 604
10503.51 554
10504.48 547
10505.44 566
10506.41 553
10507.38 492
10508.35 528
10509.32 548
10510.28 521
10511.25 586
10512.22 567
10513.19 482
10514.16 534
10515.13 530
10516.09 589
10517.06 551
10518.03 527
10519.00 560
10519.97 565
10520.94 594
10521.91 588
10522.87 543
10523.84 543
10524.81 546
10525.78 530
10526.75 516
10527.72 467
10528.69 486
10529.66 510
10530.63 546
10531.59 528
10532.56 565
10533.53 550
10534.50 551
10535.47 510
10536.44 532
10537.41 494
10538.38 502
10539.35 501
10540.32 498
10541.29 523
10542.26 521
10543.23 507
10544.20 567
10545.17 465
10546.14 547
10547.11 560
10548.08 585
10549.05 556
10550.02 548
10550.99 567
10551.96 540
10552.93 515
10553.90 594
10554.87 564
10555.84 555
10556.81 591
10557.78 620
10558.75 638
10559.72 620
10560.69 651
10561.66 645
10562.63 707
10563.60 771
10564.57 740
10565.54 708
10566.51 688
10567.48 704
10568.45 696
10569.42 675
10570.40 629
10571.37 640
10572.34 584
10573.31 533
10574.28 602
10575.25 599
10576.22 585
10577.19 564
10578.16 563
10579.14 547
10580.11 592
10581.08 568
10582.05 556
10583.02 517
10583.99 527
10584.96 545
10585.94 589
10586.91 580
10587.88 576
10588.85 544
10589.82 564
10590.79 542
10591.77 502
10592.74 500
10593.71 524
10594.68 564
10595.65 510
10596.63 511
10597.60 549
10598.57 504
10599.54 529
10600.52 508
10601.49 527
10602.46 500
10603.43 526
10604.41 563
10605.38 571
10606.35 552
10607.32 552
10608.30 553
10609.27 493
10610.24 523
10611.21 584
10612.19 545
10613.16 561
10614.13 558
10615.11 508
10616.08 492
10617.05 528
10618.02 515
10619.00 548
10619.97 566
10620.94 554
10621.92 539
10622.89 600
10623.86 594
10624.84 628
10625.81 550
10626.78 574
10627.76 570
10628.73 580
10629.71 603
10630.68 537
10631.65 568
10632.63 496
10633.60 571
10634.57 624
10635.55 615
10636.52 623
10637.50 567
10638.47 591
10639.44 670
10640.42 612
10641.39 686
10642.37 621
10643.34 640
10644.31 677
10645.29 596
10646.26 584
10647.24 632
10648.21 617
10649.19 524
10650.16 539
10651.14 526
10652.11 589
10653.09 531
10654.06 507
10655.04 590
10656.01 603
10656.98 536
10657.96 554
10658.93 528
10659.91 506
10660.88 503
10661.86 519
10662.84 577
10663.81 577
10664.79 601
10665.76 602
10666.74 512
10667.71 521
10668.69 600
10669.66 531
10670.64 542
10671.61 504
10672.59 508
10673.56 488
10674.54 565
10675.52 575
10676.49 579
10677.47 509
10678.44 581
10679.42 531
10680.40 541
10681.37 533
10682.35 527
10683.32 554
10684.30 643
10685.28 610
10686.25 533
10687.23 570
10688.20 568
10689.18 509
10690.16 562
10691.13 518
10692.11 504
10693.09 449
10694.06 489
10695.04 490
10696.02 515
10696.99 489
10697.97 554
10698.95 516
10699.92 470
10700.90 477
10701.88 460
10702.85 529
10703.83 468
10704.81 471
10705.79 411
10706.76 462
10707.74 495
10708.72 515
10709.70 470
10710.67 505
10711.65 503
10712.63 469
10713.60 433
10714.58 450
10715.56 495
10716.54 508
10717.52 478
10718.49 477
10719.47 514
10720.45 508
10721.43 492
10722.40 556
10723.38 525
10724.36 523
10725.34 512
10726.32 523
10727.29 490
10728.27 483
10729.25 467
10730.23 440
10731.21 448
10732.19 528
10733.16 473
10734.14 447
10735.12 461
10736.10 427
10737.08 475
10738.06 453
10739.03 423
10740.01 464
10740.99 485
10741.97 456
10742.95 473
10743.93 473
10744.91 479
10745.89 488
10746.87 496
10747.84 410
10748.82 542
10749.80 518
10750.78 496
10751.76 461
10752.74 498
10753.72 529
10754.70 502
10755.68 471
10756.66 506
10757.64 441
10758.62 475
10759.60 513
10760.58 476
10761.56 458
10762.54 480
10763.52 499
10764.50 520
10765.48 453
10766.45 476
10767.43 479
10768.41 485
10769.39 532
10770.38 448
10771.36 436
10772.34 523
10773.32 512
10774.30 530
10775.28 523
10776.26 522
10777.24 500
10778.22 540
10779.20 559
10780.18 534
10781.16 550
10782.14 534
10783.12 510
10784.10 462
10785.08 494
10786.06 485
10787.04 553
10788.02 499
10789.00 483
10789.99 527
10790.97 536
10791.95 519
10792.93 554
10793.91 525
10794.89 479
10795.87 496
10796.85 468
10797.84 489
10798.82 457
10799.80 479
10800.78 453
10801.76 454
10802.74 492
10803.72 490
10804.71 470
10805.69 521
10806.67 503
10807.65 501
10808.63 556
10809.61 534
10810.60 522
10811.58 526
10812.56 521
10813.54 543
10814.52 573
10815.51 584
10816.49 497
10817.47 482
10818.45 519
10819.44 564
10820.42 510
10821.40 508
10822.38 524
10823.37 558
10824.35 530
10825.33 520
10826.31 520
10827.30 581
10828.28 582
10829.26 565
10830.24 519
10831.23 563
10832.21 497
10833.19 569
10834.18 555
10835.16 542
10836.14 541
10837.13 542
10838.11 518
10839.09 522
10840.07 554
10841.06 491
10842.04 568
10843.02 565
10844.01 512
10844.99 540
10845.98 527
10846.96 531
10847.94 539
10848.93 561
10849.91 527
10850.89 512
10851.88 516
10852.86 509
10853.84 534
10854.83 549
10855.81 559
10856.80 540
10857.78 538
10858.77 533
10859.75 544
10860.73 575
10861.72 579
10862.70 628
10863.69 610
10864.67 548
10865.66 583
10866.64 559
10867.62 596
10868.61 670
10869.59 570
10870.58 587
10871.56 565
10872.55 587
10873.53 611
10874.52 563
10875.50 539
10876.49 554
10877.47 594
10878.46 582
10879.44 566
10880.43 617
10881.41 684
10882.40 676
10883.38 623
10884.37 632
10885.35 659
10886.34 661
10887.32 666
10888.31 664
10889.29 698
10890.28 678
10891.27 607
10892.25 631
10893.24 692
10894.22 685
10895.21 684
10896.19 702
10897.18 726
10898.17 723
10899.15 639
10900.14 699
10901.12 644
10902.11 642
10903.10 680
10904.08 695
10905.07 665
10906.05 730
10907.04 634
10908.03 724
10909.01 769
10910.00 796
10910.99 782
10911.97 729
10912.96 721
10913.95 714
10914.93 776
10915.92 796
10916.91 724
10917.89 813
10918.88 775
10919.87 777
10920.85 796
10921.84 811
10922.83 741
10923.81 775
10924.80 766
10925.79 786
10926.78 732
10927.76 755
10928.75 761
10929.74 766
10930.73 767
10931.71 793
10932.70 809
10933.69 805
10934.68 894
10935.66 832
10936.65 788
10937.64 823
10938.63 814
10939.61 837
10940.60 802
10941.59 840
10942.58 845
10943.57 799
10944.55 864
10945.54 776
10946.53 902
10947.52 922
10948.51 902
10949.49 883
10950.48 933
10951.47 924
10952.46 881
10953.45 869
10954.44 963
10955.42 1052
10956.41 1088
10957.40 1109
10958.39 1160
10959.38 1182
10960.37 1274
10961.36 1376
10962.34 1310
10963.33 1361
10964.32 1329
10965.31 1246
10966.30 1111
10967.29 1159
10968.28 1090
10969.27 1115
10970.26 1014
10971.25 1003
10972.24 1021
10973.22 975
10974.21 946
10975.20 983
10976.19 1026
10977.18 951
10978.17 1029
10979.16 992
10980.15 1064
10981.14 965
10982.13 985
10983.12 984
10984.11 999
10985.10 1014
10986.09 1039
10987.08 973
10988.07 984
10989.06 1059
10990.05 1077
10991.04 1025
10992.03 958
10993.02 1075
10994.01 1100
10995.00 1084
10995.99 1127
10996.98 1180
10997.97 1224
10998.96 1335
10999.95 1435
11000.94 1504
11001.93 1679
11002.92 1718
11003.92 1739
11004.91 1624
11005.90 1578
11006.89 1428
11007.88 1397
11008.87 1294
11009.86 1218
11010.85 1034
11011.84 1032
11012.83 976
11013.82 983
11014.82 937
11015.81 934
11016.80 896
11017.79 873
11018.78 925
11019.77 870
11020.76 907
11021.76 914
11022.75 874
11023.74 861
11024.73 845
11025.72 865
11026.71 856
11027.70 846
11028.70 881
11029.69 876
11030.68 868
11031.67 864
11032.66 898
11033.66 840
11034.65 755
11035.64 789
11036.63 762
11037.62 768
11038.62 821
11039.61 830
11040.60 799
11041.59 846
11042.59 742
11043.58 787
11044.57 838
11045.56 778
11046.56 764
11047.55 743
11048.54 725
11049.53 699
11050.53 755
11051.52 709
11052.51 772
11053.51 786
11054.50 658
11055.49 620
11056.49 712
11057.48 668
11058.47 653
11059.46 602
11060.46 662
11061.45 691
11062.44 697
11063.44 662
11064.43 695
11065.42 727
11066.42 754
11067.41 724
11068.41 729
11069.40 768
11070.39 671
11071.39 641
11072.38 703
11073.37 705
11074.37 642
11075.36 695
11076.36 701
11077.35 677
11078.34 619
11079.34 675
11080.33 695
11081.33 700
11082.32 726
11083.31 706
11084.31 677
11085.30 705
11086.30 721
11087.29 664
11088.29 668
11089.28 661
11090.28 646
11091.27 633
11092.27 647
11093.26 681
11094.25 699
11095.25 624
11096.24 695
11097.24 699
11098.23 672
11099.23 691
11100.22 670
11101.22 628
11102.21 679
11103.21 686
11104.20 657
11105.20 671
11106.20 738
11107.19 656
11108.19 705
11109.18 709
11110.18 665
11111.17 593
11112.17 670
11113.16 633
11114.16 613
11115.15 603
11116.15 667
11117.15 651
11118.14 669
11119.14 731
11120.13 687
11121.13 690
11122.13 618
11123.12 649
11124.12 673
11125.11 656
11126.11 653
11127.11 686
11128.10 703
11129.10 696
11130.10 681
11131.09 748
11132.09 705
11133.09 693
11134.08 705
11135.08 657
11136.07 642
11137.07 677
11138.07 650
11139.07 645
11140.06 641
11141.06 609
11142.06 648
11143.05 613
11144.05 619
11145.05 612
11146.04 633
11147.04 566
11148.04 579
11149.04 623
11150.03 634
11151.03 641
11152.03 652
11153.02 639
11154.02 585
11155.02 585
11156.02 574
11157.01 575
11158.01 550
11159.01 575
11160.01 542
11161.01 586
11162.00 543
11163.00 599
11164.00 549
11165.00 559
11165.99 655
11166.99 570
11167.99 524
11168.99 595
11169.99 572
11170.99 571
11171.98 551
11172.98 556
11173.98 595
11174.98 554
11175.98 534
11176.98 516
11177.97 574
11178.97 597
11179.97 520
11180.97 524
11181.97 497
11182.97 503
11183.97 530
11184.96 559
11185.96 565
11186.96 573
11187.96 576
11188.96 578
11189.96 511
11190.96 554
11191.96 548
11192.96 528
11193.96 547
11194.96 626
11195.96 571
11196.95 554
11197.95 664
11198.95 571
11199.95 578
11200.95 586
11201.95 522
11202.95 545
11203.95 592
11204.95 555
11205.95 560
11206.95 569
11207.95 554
11208.95 573
11209.95 550
11210.95 574
11211.95 551
11212.95 646
11213.95 624
11214.95 619
11215.95 554
11216.95 564
11217.95 549
11218.95 560
11219.95 592
11220.95 543
11221.95 582
11222.95 544
11223.95 557
11224.95 542
11225.96 520
11226.96 531
11227.96 551
11228.96 574
11229.96 544
11230.96 559
11231.96 559
11232.96 561
11233.96 540
11234.96 559
11235.96 506
11236.97 516
11237.97 486
11238.97 550
11239.97 522
11240.97 556
11241.97 541
11242.97 504
11243.98 587
11244.98 546
11245.98 514
11246.98 518
11247.98 517
11248.98 509
11249.98 539
11250.99 506
11251.99 510
11252.99 580
11253.99 550
11254.99 583
11256.00 552
11257.00 505
11258.00 584
11259.00 540
11260.00 545
11261.01 546
11262.01 561
11263.01 544
11264.01 546
11265.02 549
11266.02 518
11267.02 570
11268.02 536
11269.03 578
11270.03 616
11271.03 529
11272.03 592
11273.04 525
11274.04 557
11275.04 614
11276.05 627
11277.05 617
11278.05 667
11279.05 670
11280.06 644
11281.06 584
11282.06 622
11283.07 592
11284.07 633
11285.07 647
11286.08 668
11287.08 630
11288.08 602
11289.09 608
11290.09 546
11291.09 507
11292.10 542
11293.10 597
11294.11 599
11295.11 540
11296.11 510
11297.12 555
11298.12 584
11299.13 540
11300.13 502
11301.13 507
11302.14 500
11303.14 541
11304.15 537
11305.15 567
11306.15 612
11307.16 599
11308.16 589
11309.17 583
11310.17 566
11311.18 588
11312.18 655
11313.18 618
11314.19 616
11315.19 636
11316.20 673
11317.20 703
11318.21 633
11319.21 656
11320.22 672
11321.22 648
11322.23 641
11323.23 638
11324.24 594
11325.24 558
11326.25 513
11327.25 527
11328.26 559
11329.26 526
11330.27 508
11331.27 486
11332.28 523
11333.29 501
11334.29 459
11335.30 498
11336.30 504
11337.31 531
11338.31 519
11339.32 513
11340.33 466
11341.33 546
11342.34 511
11343.34 492
11344.35 502
11345.35 502
11346.36 495
11347.37 588
11348.37 523
11349.38 510
11350.39 493
11351.39 448
11352.40 531
11353.40 518
11354.41 547
11355.42 516
11356.42 521
11357.43 501
11358.44 514
11359.44 472
11360.45 501
11361.46 517
11362.46 525
11363.47 531
11364.48 503
11365.48 537
11366.49 569
11367.50 554
11368.50 515
11369.51 520
11370.52 490
11371.53 468
11372.53 463
11373.54 486
11374.55 512
11375.56 490
11376.56 504
11377.57 542
11378.58 508
11379.59 512
11380.59 490
11381.60 440
11382.61 484
11383.62 538
11384.62 539
11385.63 493
11386.64 516
11387.65 554
11388.65 525
11389.66 492
11390.67 524
11391.68 535
11392.69 522
11393.69 554
11394.70 554
11395.71 517
11396.72 488
11397.73 485
11398.74 508
11399.74 472
11400.75 500
11401.76 501
11402.77 493
11403.78 466
11404.79 533
11405.80 538
11406.80 505
11407.81 554
11408.82 474
11409.83 484
11410.84 520
11411.85 513
11412.86 511
11413.87 526
11414.88 570
11415.89 492
11416.89 505
11417.90 496
11418.91 504
11419.92 506
11420.93 559
11421.94 512
11422.95 511
11423.96 533
11424.97 545
11425.98 541
11426.99 528
11428.00 538
11429.01 506
11430.02 513
11431.03 495
11432.04 503
11433.05 510
11434.06 569
11435.07 561
11436.08 565
11437.09 531
11438.10 553
11439.11 621
11440.12 559
11441.13 571
11442.14 548
11443.15 489
11444.16 527
11445.17 576
11446.18 520
11447.19 474
11448.20 523
11449.21 560
11450.22 522
11451.23 549
11452.24 533
11453.25 515
11454.27 496
11455.28 584
11456.29 578
11457.30 571
11458.31 606
11459.32 572
11460.33 562
11461.34 527
11462.35 557
11463.36 559
11464.38 581
11465.39 590
11466.40 617
11467.41 606
11468.42 575
11469.43 586
11470.44 629
11471.46 601
11472.47 680
11473.48 616
11474.49 601
11475.50 637
11476.52 584
11477.53 570
11478.54 637
11479.55 553
11480.56 570
11481.57 524
11482.59 573
11483.60 596
11484.61 601
11485.62 593
11486.64 588
11487.65 597
11488.66 672
11489.67 604
11490.69 596
11491.70 616
11492.71 656
11493.72 591
11494.74 596
11495.75 621
11496.76 637
11497.77 619
11498.79 736
11499.80 685
11500.81 671
11501.83 671
11502.84 660
11503.85 631
11504.86 593
11505.88 602
11506.89 655
11507.90 671
11508.92 666
11509.93 604
11510.94 645
11511.96 620
11512.97 693
11513.98 687
11515.00 636
11516.01 662
11517.02 663
11518.04 678
11519.05 702
11520.07 622
11521.08 671
11522.09 691
11523.11 703
11524.12 700
11525.13 714
11526.15 701
11527.16 694
11528.18 727
11529.19 745
11530.21 692
11531.22 720
11532.23 667
11533.25 661
11534.26 706
11535.28 741
11536.29 702
11537.31 690
11538.32 660
11539.34 653
11540.35 673
11541.36 722
11542.38 703
11543.39 676
11544.41 710
11545.42 678
11546.44 716
11547.45 733
11548.47 754
11549.48 713
11550.50 738
11551.51 778
11552.53 747
11553.54 747
11554.56 772
11555.57 767
11556.59 797
11557.61 745
11558.62 722
11559.64 727
11560.65 756
11561.67 780
11562.68 800
11563.70 817
11564.71 812
11565.73 807
11566.75 860
11567.76 823
11568.78 853
11569.79 834
11570.81 818
11571.83 783
11572.84 868
11573.86 884
11574.87 898
11575.89 968
11576.91 948
11577.92 933
11578.94 854
11579.96 929
11580.97 979
11581.99 1016
11583.00 1002
11584.02 990
11585.04 1023
11586.05 988
11587.07 1094
11588.09 1047
11589.10 1046
11590.12 1035
11591.14 1067
11592.16 1113
11593.17 1160
11594.19 1142
11595.21 1169
11596.22 1149
11597.24 1177
11598.26 1225
11599.28 1254
11600.29 1337
11601.31 1435
11602.33 1487
11603.34 1531
11604.36 1634
11605.38 1737
11606.40 1774
11607.41 1711
11608.43 1722
11609.45 1725
11610.47 1768
11611.49 1711
11612.50 1643
11613.52 1612
11614.54 1532
11615.56 1591
11616.58 1597
11617.59 1627
11618.61 1601
11619.63 1651
11620.65 1691
11621.67 1639
11622.68 1623
11623.70 1679
11624.72 1717
11625.74 1735
11626.76 1768
11627.78 1777
11628.79 1987
11629.81 2131
11630.83 2227
11631.85 2358
11632.87 2748
11633.89 3053
11634.91 3370
11635.93 3608
11636.94 3729
11637.96 3660
11638.98 3425
11640.00 3136
11641.02 2925
11642.04 2673
11643.06 2409
11644.08 2104
11645.10 1897
11646.12 1776
11647.14 1618
11648.16 1545
11649.17 1516
11650.19 1382
11651.21 1394
11652.23 1298
11653.25 1284
11654.27 1399
11655.29 1240
11656.31 1215
11657.33 1211
11658.35 1183
11659.37 1131
11660.39 1192
11661.41 1095
11662.43 1127
11663.45 1130
11664.47 1163
11665.49 1078
11666.51 1083
11667.53 1108
11668.55 1067
11669.57 1052
11670.59 1066
11671.61 975
11672.63 931
11673.65 1006
11674.67 1000
11675.70 1024
11676.72 1056
11677.74 981
11678.76 937
11679.78 958
11680.80 930
11681.82 960
11682.84 905
11683.86 921
11684.88 879
11685.90 921
11686.92 839
11687.95 868
11688.97 883
11689.99 912
11691.01 905
11692.03 885
11693.05 862
11694.07 880
11695.10 865
11696.12 869
11697.14 830
11698.16 809
11699.18 919
11700.20 930
11701.22 895
11702.25 898
11703.27 936
11704.29 932
11705.31 932
11706.33 859
11707.36 932
11708.38 888
11709.40 900
11710.42 967
11711.44 949
11712.47 922
11713.49 932
11714.51 983
11715.53 1011
11716.56 976
11717.58 975
11718.60 966
11719.62 1017
11720.65 1099
11721.67 1010
11722.69 972
11723.71 937
11724.74 1043
11725.76 941
11726.78 966
11727.80 910
11728.83 887
11729.85 980
11730.87 939
11731.90 869
11732.92 869
11733.94 862
11734.97 921
11735.99 848
11737.01 870
11738.04 929
11739.06 913
11740.08 891
11741.11 866
11742.13 901
11743.15 842
11744.18 839
11745.20 902
11746.22 882
11747.25 809
11748.27 852
11749.30 835
11750.32 895
11751.34 780
11752.37 826
11753.39 862
11754.42 808
11755.44 822
11756.46 868
11757.49 855
11758.51 799
11759.54 865
11760.56 801
11761.58 781
11762.61 754
11763.63 742
11764.66 722
11765.68 701
11766.71 763
11767.73 691
11768.76 743
11769.78 778
11770.81 772
11771.83 710
11772.86 751
11773.88 806
11774.91 704
11775.93 715
11776.96 682
11777.98 649
11779.01 648
11780.03 673
11781.06 683
11782.08 714
11783.11 710
11784.13 714
11785.16 670
11786.18 617
11787.21 657
11788.23 693
11789.26 688
11790.28 743
11791.31 655
11792.34 665
11793.36 604
11794.39 654
11795.41 689
11796.44 637
11797.47 663
11798.49 655
11799.52 640
11800.54 567
11801.57 618
11802.60 635
11803.62 584
11804.65 588
11805.67 568
11806.70 613
11807.73 582
11808.75 602
11809.78 640
11810.81 624
11811.83 660
11812.86 636
11813.89 602
11814.91 687
11815.94 601
11816.97 635
11817.99 591
11819.02 548
11820.05 588
11821.07 579
11822.10 582
11823.13 613
11824.16 607
11825.18 589
11826.21 611
11827.24 607
11828.26 590
11829.29 571
11830.32 600
11831.35 631
11832.37 599
11833.40 625
11834.43 645
11835.46 610
11836.48 581
11837.51 594
11838.54 591
11839.57 633
11840.59 598
11841.62 632
11842.65 594
11843.68 594
11844.71 583
11845.73 575
11846.76 514
11847.79 538
11848.82 545
11849.85 583
11850.88 605
11851.90 580
11852.93 571
11853.96 616
11854.99 615
11856.02 538
11857.05 585
11858.07 601
11859.10 580
11860.13 580
11861.16 624
11862.19 572
11863.22 590
11864.25 661
11865.28 593
11866.30 562
11867.33 586
11868.36 607
11869.39 585
11870.42 655
11871.45 585
11872.48 597
11873.51 592
11874.54 585
11875.57 516
11876.60 609
11877.63 614
11878.65 600
11879.68 627
11880.71 654
11881.74 635
11882.77 603
11883.80 609
11884.83 634
11885.86 592
11886.89 583
11887.92 628
11888.95 640
11889.98 634
11891.01 608
11892.04 607
11893.07 649
11894.10 621
11895.13 686
11896.16 682
11897.19 664
11898.22 688
11899.25 662
11900.28 692
11901.31 742
11902.34 715
11903.38 742
11904.41 763
11905.44 747
11906.47 766
11907.50 799
11908.53 807
11909.56 697
11910.59 685
11911.62 718
11912.65 676
11913.68 704
11914.71 714
11915.75 702
11916.78 690
11917.81 701
11918.84 752
11919.87 683
11920.90 704
11921.93 709
11922.96 700
11924.00 723
11925.03 662
11926.06 684
11927.09 745
11928.12 718
11929.15 736
11930.18 787
11931.22 774
11932.25 843
11933.28 896
11934.31 923
11935.34 1007
11936.38 978
11937.41 1001
11938.44 943
11939.47 900
11940.50 858
11941.54 812
11942.57 841
11943.60 705
11944.63 736
11945.67 716
11946.70 737
11947.73 638
11948.76 624
11949.80 607
11950.83 630
11951.86 654
11952.89 600
11953.93 607
11954.96 540
11955.99 605
11957.02 639
11958.06 622
11959.09 630
11960.12 592
11961.16 571
11962.19 592
11963.22 558
11964.26 578
11965.29 622
11966.32 596
11967.36 599
11968.39 590
11969.42 597
11970.46 635
11971.49 589
11972.52 642
11973.56 574
11974.59 545
11975.62 549
11976.66 598
11977.69 657
11978.73 602
11979.76 572
11980.79 558
11981.83 579
11982.86 576
11983.89 563
11984.93 600
11985.96 589
11987.00 557
11988.03 571
11989.07 634
11990.10 617
11991.13 591
11992.17 574
11993.20 541
11994.24 525
11995.27 561
11996.31 560
11997.34 616
11998.38 600
11999.41 558
12000.45 611
12001.48 606
12002.51 586
12003.55 567
12004.58 547
12005.62 612
12006.65 590
12007.69 526
12008.72 554
12009.76 583
12010.80 619
12011.83 560
12012.87 570
12013.90 582
12014.94 572
12015.97 574
12017.01 577
12018.04 633
12019.08 584
12020.11 591
12021.15 628
12022.19 643
12023.22 627
12024.26 629
12025.29 618
12026.33 665
12027.36 602
12028.40 594
12029.44 619
12030.47 636
12031.51 643
12032.54 605
12033.58 620
12034.62 616
12035.65 651
12036.69 621
12037.73 599
12038.76 578
12039.80 656
12040.84 686
12041.87 627
12042.91 632
12043.94 671
12044.98 658
12046.02 693
12047.06 696
12048.09 661
12049.13 614
12050.17 609
12051.20 657
12052.24 687
12053.28 654
12054.31 613
12055.35 665
12056.39 660
12057.43 722
12058.46 648
12059.50 650
12060.54 651
12061.57 624
12062.61 648
12063.65 649
12064.69 675
12065.72 686
12066.76 676
12067.80 610
12068.84 650
12069.88 644
12070.91 670
12071.95 671
12072.99 685
12074.03 684
12075.06 699
12076.10 631
12077.14 634
12078.18 624
12079.22 691
12080.26 698
12081.29 711
12082.33 666
12083.37 717
12084.41 632
12085.45 655
12086.49 660
12087.52 651
12088.56 676
12089.60 699
12090.64 707
12091.68 743
12092.72 706
12093.76 722
12094.79 773
12095.83 717
12096.87 721
12097.91 739
12098.95 727
12099.99 758
12101.03 778
12102.07 796
12103.11 843
12104.15 899
12105.19 852
12106.22 899
12107.26 903
12108.30 851
12109.34 817
12110.38 872
12111.42 778
12112.46 785
12113.50 773
12114.54 765
12115.58 683
12116.62 688
12117.66 678
12118.70 672
12119.74 617
12120.78 614
12121.82 663
12122.86 634
12123.90 586
12124.94 598
12125.98 637
12127.02 637
12128.06 620
12129.10 597
12130.14 576
12131.18 574
12132.22 554
12133.26 588
12134.30 617
12135.34 569
12136.38 580
12137.42 556
12138.47 596
12139.51 596
12140.55 574
12141.59 623
12142.63 612
12143.67 554
12144.71 552
12145.75 583
12146.79 556
12147.83 560
12148.87 534
12149.92 520
12150.96 560
12152.00 556
12153.04 560
12154.08 541
12155.12 557
12156.16 567
12157.21 555
12158.25 558
12159.29 587
12160.33 566
12161.37 510
12162.41 529
12163.46 517
12164.50 515
12165.54 501
12166.58 487
12167.62 508
12168.67 521
12169.71 521
12170.75 568
12171.79 574
12172.83 547
12173.88 547
12174.92 566
12175.96 535
12177.00 511
12178.05 527
12179.09 558
12180.13 509
12181.17 522
12182.22 511
12183.26 538
12184.30 501
12185.34 528
12186.39 545
12187.43 583
12188.47 573
12189.51 549
12190.56 559
12191.60 519
12192.64 562
12193.69 556
12194.73 605
12195.77 559
12196.82 521
12197.86 527
12198.90 529
12199.95 494
12200.99 584
12202.03 588
12203.08 531
12204.12 546
12205.16 594
12206.21 567
12207.25 575
12208.29 557
12209.34 578
12210.38 532
12211.43 499
12212.47 542
12213.51 545
12214.56 529
12215.60 560
12216.65 523
12217.69 524
12218.73 549
12219.78 538
12220.82 544
12221.87 531
12222.91 523
12223.96 565
12225.00 578
12226.04 589
12227.09 576
12228.13 537
12229.18 506
12230.22 526
12231.27 551
12232.31 557
12233.36 582
12234.40 544
12235.45 546
12236.49 516
12237.54 521
12238.58 532
12239.63 551
12240.67 553
12241.72 519
12242.76 571
12243.81 571
12244.85 592
12245.90 537
12246.94 574
12247.99 595
12249.03 602
12250.08 594
12251.12 553
12252.17 515
12253.22 551
12254.26 542
12255.31 561
12256.35 509
12257.40 536
12258.44 520
12259.49 498
12260.54 532
12261.58 505
12262.63 485
12263.67 509
12264.72 545
12265.77 490
12266.81 463
12267.86 490
12268.91 521
12269.95 443
12271.00 457
12272.04 456
12273.09 487
12274.14 534
12275.18 504
12276.23 510
12277.28 476
12278.32 490
12279.37 517
12280.42 535
12281.46 492
12282.51 532
12283.56 525
12284.61 512
12285.65 454
12286.70 489
12287.75 447
12288.79 444
12289.84 477
12290.89 450
12291.94 430
12292.98 485
12294.03 488
12295.08 480
12296.13 478
12297.17 455
12298.22 472
12299.27 462
12300.32 485
12301.36 476
12302.41 459
12303.46 484
12304.51 521
12305.55 493
12306.60 483
12307.65 460
12308.70 479
12309.75 474
12310.79 541
12311.84 471
12312.89 459
12313.94 511
12314.99 473
12316.04 462
12317.08 466
12318.13 496
12319.18 452
12320.23 463
12321.28 460
12322.33 509
12323.37 488
12324.42 473
12325.47 489
12326.52 448
12327.57 455
12328.62 467
12329.67 490
12330.72 466
12331.77 428
12332.81 457
12333.86 447
12334.91 460
12335.96 490
12337.01 427
12338.06 472
12339.11 460
12340.16 470
12341.21 446
12342.26 417
12343.31 497
12344.36 462
12345.41 475
12346.46 509
12347.51 485
12348.56 469
12349.61 457
12350.65 524
12351.70 436
12352.75 468
12353.80 462
12354.85 465
12355.90 474
12356.95 461
12358.00 479
12359.05 467
12360.11 471
12361.16 493
12362.21 465
12363.26 428
12364.31 446
12365.36 496
12366.41 487
12367.46 486
12368.51 499
12369.56 518
12370.61 512
12371.66 433
12372.71 464
12373.76 489
12374.81 485
12375.86 519
12376.91 455
12377.97 481
12379.02 471
12380.07 469
12381.12 489
12382.17 462
12383.22 471
12384.27 469
12385.32 489
12386.37 488
12387.43 479
12388.48 476
12389.53 539
12390.58 478
12391.63 455
12392.68 486
12393.74 511
12394.79 491
12395.84 458
12396.89 463
12397.94 475
12398.99 486
12400.05 513
12401.10 515
12402.15 498
12403.20 490
12404.25 437
12405.31 439
12406.36 457
12407.41 498
12408.46 473
12409.51 470
12410.57 546
12411.62 486
12412.67 462
12413.72 434
12414.78 476
12415.83 448
12416.88 442
12417.93 478
12418.99 481
12420.04 466
12421.09 483
12422.15 468
12423.20 477
12424.25 477
12425.30 488
12426.36 431
12427.41 501
12428.46 503
12429.52 488
12430.57 522
12431.62 502
12432.68 514
12433.73 465
12434.78 493
12435.84 526
12436.89 555
12437.94 529
12439.00 517
12440.05 526
12441.10 456
12442.16 483
12443.21 497
12444.27 517
12445.32 528
12446.37 492
12447.43 505
12448.48 549
12449.54 535
12450.59 517
12451.64 526
12452.70 537
12453.75 544
12454.81 519
12455.86 507
12456.91 559
12457.97 503
12459.02 502
12460.08 491
12461.13 520
12462.19 538
12463.24 552
12464.30 553
12465.35 527
12466.41 544
12467.46 535
12468.52 551
12469.57 575
12470.63 565
12471.68 527
12472.73 517
12473.79 593
12474.85 611
12475.90 579
12476.96 572
12478.01 519
12479.07 618
12480.12 595
12481.18 633
12482.23 581
12483.29 611
12484.34 655
12485.40 628
12486.45 665
12487.51 581
12488.57 653
12489.62 792
12490.68 731
12491.73 783
12492.79 812
12493.84 837
12494.90 955
12495.96 1074
12497.01 1094
12498.07 1142
12499.12 1158
12500.18 1235
12501.24 1096
12502.29 1054
12503.35 1025
12504.41 999
12505.46 877
12506.52 777
12507.57 816
12508.63 772
12509.69 713
12510.74 696
12511.80 669
12512.86 642
12513.91 655
12514.97 644
12516.03 602
12517.08 596
12518.14 618
12519.20 646
12520.26 576
12521.31 598
12522.37 618
12523.43 582
12524.48 581
12525.54 580
12526.60 556
12527.66 552
12528.71 565
12529.77 587
12530.83 517
12531.89 608
12532.94 620
12534.00 584
12535.06 584
12536.12 604
12537.17 596
12538.23 626
12539.29 654
12540.35 568
12541.41 613
12542.46 608
12543.52 606
12544.58 563
12545.64 577
12546.70 613
12547.75 632
12548.81 614
12549.87 582
12550.93 562
12551.99 574
12553.05 568
12554.10 612
12555.16 607
12556.22 597
12557.28 599
12558.34 603
12559.40 567
12560.46 590
12561.51 658
12562.57 649
12563.63 648
12564.69 636
12565.75 666
12566.81 677
12567.87 664
12568.93 641
12569.99 676
12571.04 728
12572.10 847
12573.16 826
12574.22 833
12575.28 834
12576.34 881
12577.40 950
12578.46 968
12579.52 990
12580.58 947
12581.64 981
12582.70 882
12583.76 843
12584.82 786
12585.88 751
12586.94 717
12588.00 706
12589.06 709
12590.12 731
12591.18 674
12592.24 692
12593.30 684
12594.36 640
12595.42 673
12596.48 660
12597.54 628
12598.60 602
12599.66 582
12600.72 582
12601.78 623
12602.84 578
12603.90 631
12604.96 680
12606.02 665
12607.08 641
12608.14 661
12609.20 642
12610.27 603
12611.33 596
12612.39 599
12613.45 619
12614.51 566
12615.57 602
12616.63 567
12617.69 590
12618.75 618
12619.81 615
12620.88 609
12621.94 620
12623.00 586
12624.06 622
12625.12 616
12626.18 584
12627.24 583
12628.31 629
12629.37 559
12630.43 566
12631.49 581
12632.55 544
12633.61 576
12634.68 568
12635.74 603
12636.80 528
12637.86 529
12638.92 513
12639.99 595
12641.05 553
12642.11 549
12643.17 551
12644.23 585
12645.30 562
12646.36 562
12647.42 621
12648.48 597
12649.55 601
12650.61 598
12651.67 654
12652.73 632
12653.80 591
12654.86 571
12655.92 610
12656.99 705
12658.05 656
12659.11 641
12660.17 674
12661.24 736
12662.30 671
12663.36 662
12664.43 669
12665.49 640
12666.55 652
12667.62 608
12668.68 581
12669.74 614
12670.81 570
12671.87 585
12672.93 622
12674.00 619
12675.06 588
12676.12 622
12677.19 572
12678.25 529
12679.31 524
12680.38 518
12681.44 608
12682.51 608
12683.57 526
12684.63 523
12685.70 473
12686.76 478
12687.83 525
12688.89 510
12689.95 548
12691.02 588
12692.08 582
12693.15 509
12694.21 504
12695.28 531
12696.34 538
12697.40 536
12698.47 560
12699.53 574
12700.60 578
12701.66 581
12702.73 579
12703.79 573
12704.86 558
12705.92 535
12706.99 559
12708.05 594
12709.12 626
12710.18 618
12711.25 565
12712.31 545
12713.38 609
12714.44 521
12715.51 585
12716.57 582
12717.64 574
12718.70 568
12719.77 575
12720.83 528
12721.90 547
12722.97 552
12724.03 537
12725.10 535
12726.16 491
12727.23 489
12728.29 469
12729.36 518
12730.43 548
12731.49 570
12732.56 524
12733.62 524
12734.69 500
12735.76 539
12736.82 489
12737.89 508
12738.95 542
12740.02 558
12741.09 560
12742.15 493
12743.22 509
12744.29 551
12745.35 506
12746.42 530
12747.49 559
12748.55 494
12749.62 492
12750.69 432
12751.75 556
12752.82 533
12753.89 490
12754.95 456
12756.02 448
12757.09 492
12758.15 483
12759.22 478
12760.29 430
12761.36 472
12762.42 450
12763.49 466
12764.56 466
12765.62 446
12766.69 416
12767.76 482
12768.83 469
12769.89 465
12770.96 484
12772.03 498
12773.10 458
12774.17 443
12775.23 437
12776.30 438
12777.37 477
12778.44 431
12779.50 401
12780.57 402
12781.64 475
12782.71 432
12783.78 440
12784.84 450
12785.91 449
12786.98 433
12788.05 420
12789.12 409
12790.19 438
12791.25 416
12792.32 449
12793.39 441
12794.46 484
12795.53 457
12796.60 439
12797.67 439
12798.73 416
12799.80 386
12800.87 450
12801.94 444
12803.01 428
12804.08 426
12805.15 435
12806.22 406
12807.29 420
12808.36 437
12809.42 433
12810.49 480
12811.56 527
12812.63 447
12813.70 408
12814.77 390
12815.84 439
12816.91 419
12817.98 419
12819.05 402
12820.12 381
12821.19 394
12822.26 450
12823.33 443
12824.40 387
12825.47 408
12826.54 400
12827.61 432
12828.68 413
12829.75 405
12830.82 416
12831.89 434
12832.96 400
12834.03 419
12835.10 405
12836.17 419
12837.24 482
12838.31 448
12839.38 407
12840.45 450
12841.52 431
12842.59 438
12843.66 433
12844.73 412
12845.80 407
12846.87 405
12847.95 404
12849.02 425
12850.09 430
12851.16 410
12852.23 451
12853.30 445
12854.37 404
12855.44 408
12856.51 380
12857.58 440
12858.66 404
12859.73 403
12860.80 418
12861.87 414
12862.94 408
12864.01 374
12865.08 414
12866.16 403
12867.23 409
12868.30 409
12869.37 398
12870.44 407
12871.51 384
12872.59 393
12873.66 384
12874.73 400
12875.80 411
12876.87 411
12877.95 451
12879.02 428
12880.09 412
12881.16 379
12882.23 330
12883.31 363
12884.38 438
12885.45 405
12886.52 395
12887.60 373
12888.67 381
12889.74 378
12890.81 389
12891.89 412
12892.96 339
12894.03 361
12895.11 330
12896.18 388
12897.25 363
12898.32 368
12899.40 384
12900.47 374
12901.54 411
12902.62 411
12903.69 367
12904.76 387
12905.84 371
12906.91 399
12907.98 415
12909.06 378
12910.13 398
12911.20 430
12912.28 377
12913.35 352
12914.42 388
12915.50 321
12916.57 383
12917.64 396
12918.72 396
12919.79 365
12920.87 383
12921.94 342
12923.01 372
12924.09 340
12925.16 341
12926.24 362
12927.31 390
12928.38 392
12929.46 356
12930.53 407
12931.61 381
12932.68 388
12933.76 427
12934.83 364
12935.90 375
12936.98 347
12938.05 391
12939.13 400
12940.20 344
12941.28 377
12942.35 369
12943.43 371
12944.50 356
12945.58 411
12946.65 452
12947.73 366
12948.80 347
12949.88 371
12950.95 398
12952.03 351
12953.10 360
12954.18 391
12955.25 382
12956.33 366
12957.40 356
12958.48 367
12959.55 415
12960.63 435
12961.70 431
12962.78 361
12963.86 380
12964.93 426
12966.01 443
12967.08 364
12968.16 413
12969.24 379
12970.31 417
12971.39 374
12972.46 385
12973.54 422
12974.62 353
12975.69 378
12976.77 397
12977.84 416
12978.92 355
12980.00 336
12981.07 367
12982.15 385
12983.23 386
12984.30 392
12985.38 420
12986.46 439
12987.53 410
12988.61 372
12989.69 430
12990.76 442
12991.84 381
12992.92 378
12993.99 431
12995.07 424
12996.15 381
12997.22 411
12998.30 415
12999.38 418
13000.45 420
13001.53 401
13002.61 416
13003.69 386
13004.76 409
13005.84 431
13006.92 435
13008.00 459
13009.07 446
13010.15 415
13011.23 506
13012.31 514
13013.38 458
13014.46 408
13015.54 413
13016.62 403
13017.70 419
13018.77 434
13019.85 483
13020.93 421
13022.01 450
13023.09 421
13024.16 496
13025.24 474
13026.32 460
13027.40 445
13028.48 488
13029.56 447
13030.63 424
13031.71 472
13032.79 465
13033.87 514
13034.95 537
13036.03 497
13037.11 495
13038.18 485
13039.26 475
13040.34 451
13041.42 476
13042.50 486
13043.58 471
13044.66 456
13045.74 459
13046.82 469
13047.89 495
13048.97 490
13050.05 483
13051.13 465
13052.21 470
13053.29 479
13054.37 471
13055.45 502
13056.53 489
13057.61 503
13058.69 491
13059.77 460
13060.85 467
13061.93 437
13063.01 387
13064.09 446
13065.17 404
13066.25 458
13067.33 456
13068.41 406
13069.49 444
13070.57 436
13071.65 411
13072.73 463
13073.81 451
13074.89 416
13075.97 429
13077.05 424
13078.13 470
13079.21 479
13080.29 412
13081.37 426
13082.45 474
13083.53 477
13084.61 439
13085.69 432
13086.77 437
13087.85 393
13088.94 415
13090.02 450
13091.10 440
13092.18 448
13093.26 410
13094.34 398
13095.42 399
13096.50 404
13097.58 478
13098.66 487
13099.75 476
13100.83 480
13101.91 447
13102.99 472
13104.07 422
13105.15 431
13106.23 466
13107.32 452
13108.40 416
13109.48 425
13110.56 457
13111.64 469
13112.72 439
13113.81 428
13114.89 498
13115.97 500
13117.05 485
13118.13 436
13119.22 426
13120.30 437
13121.38 430
13122.46 439
13123.55 486
13124.63 437
13125.71 435
13126.79 419
13127.88 452
13128.96 481
13130.04 437
13131.12 435
13132.21 508
13133.29 469
13134.37 505
13135.45 452
13136.54 421
13137.62 478
13138.70 435
13139.79 464
13140.87 458
13141.95 461
13143.03 439
13144.12 425
13145.20 429
13146.28 424
13147.37 432
13148.45 471
13149.53 451
13150.62 460
13151.70 419
13152.78 408
13153.87 428
13154.95 439
13156.03 457
13157.12 416
13158.20 431
13159.29 414
13160.37 431
13161.45 418
13162.54 388
13163.62 417
13164.71 449
13165.79 457
13166.87 466
13167.96 475
13169.04 438
13170.13 435
13171.21 423
13172.29 425
13173.38 384
13174.46 464
13175.55 446
13176.63 428
13177.72 426
13178.80 428
13179.89 457
13180.97 462
13182.06 469
13183.14 437
13184.22 439
13185.31 407
13186.39 418
13187.48 398
13188.56 393
13189.65 407
13190.73 423
13191.82 410
13192.90 471
13193.99 446
13195.07 467
13196.16 474
13197.25 465
13198.33 458
13199.42 427
13200.50 471
13201.59 438
13202.67 429
13203.76 441
13204.84 453
13205.93 447
13207.02 444
13208.10 491
13209.19 430
13210.27 411
13211.36 460
13212.44 459
13213.53 427
13214.62 405
13215.70 461
13216.79 426
13217.88 457
13218.96 415
13220.05 408
13221.13 453
13222.22 439
13223.31 417
13224.39 448
13225.48 416
13226.57 432
13227.65 431
13228.74 409
13229.83 398
13230.91 417
13232.00 459
13233.09 411
13234.17 406
13235.26 440
13236.35 460
13237.43 429
13238.52 391
13239.61 424
13240.70 401
13241.78 404
13242.87 405
13243.96 413
13245.04 419
13246.13 381
13247.22 418
13248.31 420
13249.39 435
13250.48 372
13251.57 390
13252.66 385
13253.74 414
13254.83 411
13255.92 427
13257.01 481
13258.10 447
13259.18 407
13260.27 430
13261.36 441
13262.45 451
13263.54 449
13264.62 449
13265.71 400
13266.80 431
13267.89 448
13268.98 432
13270.06 397
13271.15 432
13272.24 472
13273.33 412
13274.42 478
13275.51 398
13276.60 460
13277.68 439
13278.77 435
13279.86 455
13280.95 413
13282.04 455
13283.13 480
13284.22 494
13285.31 451
13286.39 437
13287.48 429
13288.57 486
13289.66 437
13290.75 474
13291.84 472
13292.93 428
13294.02 474
13295.11 487
13296.20 461
13297.29 459
13298.38 450
13299.47 501
13300.56 482
13301.65 497
13302.73 476
13303.82 473
13304.91 541
13306.00 432
13307.09 454
13308.18 472
13309.27 513
13310.36 514
13311.45 497
13312.54 470
13313.63 520
13314.72 504
13315.81 521
13316.90 579
13318.00 523
13319.09 493
13320.18 448
13321.27 507
13322.36 472
13323.45 527
13324.54 507
13325.63 459
13326.72 515
13327.81 507
13328.90 510
13329.99 481
13331.08 468
13332.17 489
13333.26 507
13334.35 531
13335.45 487
13336.54 479
13337.63 483
13338.72 502
13339.81 530
13340.90 552
13341.99 506
13343.08 483
13344.18 500
13345.27 508
13346.36 499
13347.45 507
13348.54 509
13349.63 504
13350.72 520
13351.82 506
13352.91 512
13354.00 527
13355.09 533
13356.18 586
13357.28 535
13358.37 537
13359.46 565
13360.55 620
13361.64 563
13362.74 544
13363.83 517
13364.92 625
13366.01 528
13367.10 542
13368.20 597
13369.29 586
13370.38 610
13371.47 603
13372.57 620
13373.66 670
13374.75 634
13375.84 579
13376.94 543
13378.03 571
13379.12 541
13380.22 536
13381.31 540
13382.40 510
13383.49 507
13384.59 527
13385.68 485
13386.77 490
13387.87 459
13388.96 438
13390.05 454
13391.15 479
13392.24 523
13393.33 487
13394.43 437
13395.52 504
13396.61 446
13397.71 442
13398.80 448
13399.90 413
13400.99 505
13402.08 457
13403.18 433
13404.27 435
13405.36 405
13406.46 420
13407.55 448
13408.65 427
13409.74 495
13410.83 477
13411.93 482
13413.02 499
13414.12 466
13415.21 425
13416.31 429
13417.40 462
13418.49 449
13419.59 451
13420.68 483
13421.78 457
13422.87 450
13423.97 453
13425.06 460
13426.16 472
13427.25 473
13428.35 475
13429.44 464
13430.54 453
13431.63 478
13432.73 442
13433.82 436
13434.92 459
13436.01 488
13437.11 489
13438.20 419
13439.30 455
13440.39 512
13441.49 517
13442.58 489
13443.68 504
13444.77 520
13445.87 500
13446.96 475
13448.06 522
13449.16 515
13450.25 505
13451.35 470
13452.44 501
13453.54 485
13454.64 512
13455.73 492
13456.83 505
13457.92 522
13459.02 519
13460.12 529
13461.21 525
13462.31 576
13463.40 506
13464.50 495
13465.60 530
13466.69 556
13467.79 474
13468.89 482
13469.98 508
13471.08 549
13472.18 542
13473.27 526
13474.37 503
13475.47 545
13476.56 505
13477.66 532
13478.76 576
13479.85 527
13480.95 516
13482.05 502
13483.14 529
13484.24 530
13485.34 540
13486.44 528
13487.53 567
13488.63 562
13489.73 562
13490.83 541
13491.92 560
13493.02 527
13494.12 590
13495.21 557
13496.31 612
13497.41 604
13498.51 613
13499.61 589
13500.70 585
13501.80 645
13502.90 642
13504.00 614
13505.10 640
13506.19 659
13507.29 654
13508.39 705
13509.49 650
13510.59 646
13511.68 655
13512.78 633
13513.88 619
13514.98 596
13516.08 633
13517.18 616
13518.27 524
13519.37 525
13520.47 479
13521.57 526
13522.67 508
13523.77 529
13524.87 497
13525.96 511
13527.06 491
13528.16 440
13529.26 474
13530.36 514
13531.46 435
13532.56 467
13533.66 520
13534.76 483
13535.86 452
13536.96 430
13538.05 495
13539.15 418
13540.25 426
13541.35 418
13542.45 445
13543.55 486
13544.65 457
13545.75 453
13546.85 483
13547.95 518
13549.05 491
13550.15 416
13551.25 413
13552.35 435
13553.45 464
13554.55 479
13555.65 423
13556.75 442
13557.85 414
13558.95 393
13560.05 316
13561.15 431
13562.25 472
13563.35 458
13564.45 420
13565.55 444
13566.65 453
13567.75 440
13568.85 414
13569.95 405
13571.05 414
13572.16 425
13573.26 405
13574.36 441
13575.46 416
13576.56 468
13577.66 473
13578.76 457
13579.86 427
13580.96 431
13582.06 460
13583.16 391
13584.27 383
13585.37 422
13586.47 435
13587.57 426
13588.67 436
13589.77 452
13590.87 463
13591.98 490
13593.08 435
13594.18 436
13595.28 438
13596.38 444
13597.48 446
13598.59 483
13599.69 480
13600.79 468
13601.89 512
13602.99 518
13604.10 434
13605.20 431
13606.30 405
13607.40 489
13608.50 460
13609.61 466
13610.71 460
13611.81 457
13612.91 455
13614.02 489
13615.12 485
13616.22 439
13617.32 457
13618.43 456
13619.53 444
13620.63 375
13621.73 425
13622.84 446
13623.94 419
13625.04 466
13626.14 448
13627.25 473
13628.35 461
13629.45 437
13630.56 472
13631.66 453
13632.76 460
13633.87 443
13634.97 445
13636.07 452
13637.18 466
13638.28 403
13639.38 412
13640.49 436
13641.59 459
13642.69 435
13643.80 417
13644.90 455
13646.00 439
13647.11 398
13648.21 404
13649.32 389
13650.42 452
13651.52 422
13652.63 444
13653.73 432
13654.84 436
13655.94 480
13657.04 413
13658.15 447
13659.25 421
13660.36 402
13661.46 408
13662.57 399
13663.67 390
13664.77 407
13665.88 413
13666.98 436
13668.09 385
13669.19 379
13670.30 416
13671.40 392
13672.51 418
13673.61 409
13674.72 429
13675.82 431
13676.93 406
13678.03 445
13679.14 412
13680.24 401
13681.35 414
13682.45 470
13683.56 426
13684.66 453
13685.77 459
13686.87 483
13687.98 463
13689.08 398
13690.19 427
13691.29 430
13692.40 458
13693.51 438
13694.61 405
13695.72 416
13696.82 424
13697.93 428
13699.03 440
13700.14 407
13701.25 427
13702.35 465
13703.46 454
13704.56 425
13705.67 415
13706.78 457
13707.88 460
13708.99 455
13710.10 436
13711.20 438
13712.31 446
13713.41 466
13714.52 438
13715.63 481
13716.73 519
13717.84 496
13718.95 500
13720.05 477
13721.16 512
13722.27 505
13723.37 449
13724.48 442
13725.59 476
13726.70 495
13727.80 523
13728.91 460
13730.02 472
13731.12 482
13732.23 526
13733.34 539
13734.45 561
13735.55 560
13736.66 531
13737.77 574
13738.87 556
13739.98 568
13741.09 546
13742.20 519
13743.31 507
13744.41 536
13745.52 516
13746.63 566
13747.74 580
13748.84 543
13749.95 516
13751.06 546
13752.17 550
13753.28 552
13754.38 528
13755.49 528
13756.60 613
13757.71 585
13758.82 586
13759.93 674
13761.03 587
13762.14 594
13763.25 669
13764.36 657
13765.47 635
13766.58 640
13767.68 702
13768.79 646
13769.90 685
13771.01 724
13772.12 783
13773.23 784
13774.34 806
13775.45 847
13776.56 864
13777.66 909
13778.77 860
13779.88 877
13780.99 806
13782.10 762
13783.21 780
13784.32 747
13785.43 697
13786.54 692
13787.65 616
13788.76 590
13789.87 576
13790.98 584
13792.09 563
13793.20 587
13794.31 578
13795.42 558
13796.52 529
13797.63 572
13798.74 547
13799.85 485
13800.96 525
13802.07 498
13803.18 512
13804.29 486
13805.40 490
13806.51 490
13807.63 502
13808.74 550
13809.85 548
13810.96 507
13812.07 508
13813.18 527
13814.29 511
13815.40 512
13816.51 488
13817.62 441
13818.73 502
13819.84 488
13820.95 518
13822.06 530
13823.17 502
13824.28 488
13825.40 484
13826.51 476
13827.62 432
13828.73 446
13829.84 522
13830.95 433
13832.06 436
13833.17 444
13834.28 452
13835.40 468
13836.51 468
13837.62 488
13838.73 476
13839.84 456
13840.95 456
13842.06 474
13843.18 471
13844.29 485
13845.40 493
13846.51 503
13847.62 483
13848.74 509
13849.85 451
13850.96 463
13852.07 471
13853.18 464
13854.30 455
13855.41 486
13856.52 472
13857.63 487
13858.74 504
13859.86 564
13860.97 544
13862.08 486
13863.19 470
13864.31 529
13865.42 507
13866.53 521
13867.64 525
13868.76 508
13869.87 535
13870.98 494
13872.10 494
13873.21 504
13874.32 480
13875.43 508
13876.55 511
13877.66 559
13878.77 538
13879.89 534
13881.00 444
13882.11 461
13883.23 479
13884.34 514
13885.45 487
13886.57 576
13887.68 497
13888.79 495
13889.91 446
13891.02 497
13892.13 509
13893.25 556
13894.36 535
13895.48 553
13896.59 532
13897.70 542
13898.82 526
13899.93 554
13901.05 623
13902.16 530
13903.27 524
13904.39 515
13905.50 560
13906.62 562
13907.73 533
13908.85 518
13909.96 502
13911.07 511
13912.19 514
13913.30 501
13914.42 518
13915.53 505
13916.65 492
13917.76 470
13918.88 451
13919.99 483
13921.11 463
13922.22 497
13923.34 463
13924.45 496
13925.57 473
13926.68 446
13927.80 543
13928.91 494
13930.03 485
13931.14 452
13932.26 497
13933.37 516
13934.49 454
13935.60 401
13936.72 435
13937.83 435
13938.95 485
13940.06 431
13941.18 461
13942.30 404
13943.41 412
13944.53 445
13945.64 411
13946.76 428
13947.87 416
13948.99 486
13950.11 381
13951.22 415
13952.34 470
13953.45 437
13954.57 441
13955.69 409
13956.80 402
13957.92 434
13959.04 434
13960.15 456
13961.27 423
13962.39 417
13963.50 423
13964.62 405
13965.73 390
13966.85 424
13967.97 407
13969.08 440
13970.20 470
13971.32 418
13972.44 425
13973.55 407
13974.67 406
13975.79 434
13976.90 431
13978.02 422
13979.14 421
13980.25 441
13981.37 431
13982.49 426
13983.61 413
13984.72 385
13985.84 403
13986.96 427
13988.08 429
13989.19 399
13990.31 412
13991.43 458
13992.55 447
13993.66 419
13994.78 444
13995.90 465
13997.02 445
13998.14 443
13999.25 422
14000.37 427
14001.49 436
14002.61 443
14003.73 431
14004.84 425
14005.96 463
14007.08 468
14008.20 468
14009.32 441
14010.44 428
14011.55 411
14012.67 461
14013.79 450
14014.91 437
14016.03 428
14017.15 392
14018.27 425
14019.38 411
14020.50 422
14021.62 387
14022.74 476
14023.86 421
14024.98 446
14026.10 450
14027.22 431
14028.34 460
14029.46 450
14030.57 438
14031.69 409
14032.81 379
14033.93 379
14035.05 413
14036.17 389
14037.29 403
14038.41 418
14039.53 418
14040.65 428
14041.77 410
14042.89 369
14044.01 455
14045.13 422
14046.25 387
14047.37 450
14048.49 425
14049.61 398
14050.73 460
14051.85 456
14052.97 390
14054.09 462
14055.21 439
14056.33 430
14057.45 461
14058.57 407
14059.69 472
14060.81 444
14061.93 411
14063.05 456
14064.17 470
14065.29 507
14066.41 461
14067.53 482
14068.65 426
14069.78 441
14070.90 461
14072.02 488
14073.14 477
14074.26 478
14075.38 450
14076.50 513
14077.62 548
14078.74 548
14079.86 546
14080.99 497
14082.11 513
14083.23 526
14084.35 525
14085.47 513
14086.59 548
14087.71 542
14088.84 563
14089.96 572
14091.08 547
14092.20 537
14093.32 602
14094.44 597
14095.57 571
14096.69 583
14097.81 608
14098.93 630
14100.05 617
14101.18 628
14102.30 631
14103.42 658
14104.54 654
14105.66 596
14106.79 613
14107.91 656
14109.03 703
14110.15 657
14111.28 562
14112.40 583
14113.52 584
14114.64 513
14115.77 567
14116.89 541
14118.01 516
14119.13 493
14120.26 475
14121.38 456
14122.50 473
14123.63 484
14124.75 485
14125.87 460
14126.99 465
14128.12 452
14129.24 450
14130.36 483
14131.49 484
14132.61 457
14133.73 456
14134.86 466
14135.98 466
14137.10 461
14138.23 427
14139.35 431
14140.47 394
14141.60 427
14142.72 423
14143.85 413
14144.97 442
14146.09 467
14147.22 425
14148.34 432
14149.47 419
14150.59 444
14151.71 440
14152.84 431
14153.96 470
14155.09 430
14156.21 411
14157.33 388
14158.46 412
14159.58 461
14160.71 412
14161.83 419
14162.96 449
14164.08 432
14165.21 450
14166.33 452
14167.45 409
14168.58 429
14169.70 435
14170.83 436
14171.95 433
14173.08 460
14174.20 460
14175.33 502
14176.45 500
14177.58 462
14178.70 413
14179.83 419
14180.95 433
14182.08 416
14183.20 403
14184.33 439
14185.46 398
14186.58 369
14187.71 364
14188.83 409
14189.96 410
14191.08 422
14192.21 397
14193.33 393
14194.46 409
14195.59 418
14196.71 413
14197.84 373
14198.96 373
14200.09 404
14201.22 432
14202.34 386
14203.47 370
14204.59 399
14205.72 386
14206.85 440
14207.97 424
14209.10 418
14210.23 415
14211.35 420
14212.48 357
14213.61 352
14214.73 343
14215.86 342
14216.99 426
14218.11 402
14219.24 342
14220.37 385
14221.49 351
14222.62 362
14223.75 390
14224.87 395
14226.00 386
14227.13 395
14228.25 328
14229.38 374
14230.51 424
14231.64 345
14232.76 393
14233.89 374
14235.02 395
14236.14 336
14237.27 352
14238.40 375
14239.53 336
14240.66 351
14241.78 384
14242.91 355
14244.04 335
14245.17 340
14246.29 359
14247.42 358
14248.55 336
14249.68 358
14250.81 361
14251.93 362
14253.06 328
14254.19 351
14255.32 353
14256.45 324
14257.57 351
14258.70 377
14259.83 401
14260.96 379
14262.09 361
14263.22 362
14264.34 384
14265.47 368
14266.60 366
14267.73 377
14268.86 342
14269.99 331
14271.12 354
14272.25 363
14273.37 360
14274.50 328
14275.63 360
14276.76 348
14277.89 334
14279.02 364
14280.15 368
14281.28 379
14282.41 359
14283.54 393
14284.67 372
14285.80 349
14286.92 325
14288.05 380
14289.18 383
14290.31 383
14291.44 354
14292.57 338
14293.70 341
14294.83 322
14295.96 359
14297.09 355
14298.22 316
14299.35 315
14300.48 303
14301.61 324
14302.74 339
14303.87 344
14305.00 371
14306.13 360
14307.26 296
14308.39 341
14309.52 387
14310.65 342
14311.78 325
14312.91 307
14314.04 317
14315.18 341
14316.31 344
14317.44 300
14318.57 335
14319.70 336
14320.83 329
14321.96 347
14323.09 320
14324.22 325
14325.35 317
14326.48 329
14327.61 359
14328.75 302
14329.88 312
14331.01 304
14332.14 350
14333.27 334
14334.40 336
14335.53 324
14336.66 318
14337.80 340
14338.93 362
14340.06 362
14341.19 326
14342.32 331
14343.45 331
14344.59 315
14345.72 324
14346.85 341
14347.98 345
14349.11 330
14350.24 396
14351.38 344
14352.51 333
14353.64 366
14354.77 343
14355.91 335
14357.04 365
14358.17 335
14359.30 319
14360.43 352
14361.57 358
14362.70 359
14363.83 320
14364.96 300
14366.10 317
14367.23 318
14368.36 299
14369.49 334
14370.63 298
14371.76 324
14372.89 311
14374.03 368
14375.16 326
14376.29 324
14377.42 308
14378.56 314
14379.69 343
14380.82 329
14381.96 347
14383.09 312
14384.22 336
14385.36 339
14386.49 333
14387.62 352
14388.76 326
14389.89 339
14391.02 382
14392.16 341
14393.29 367
14394.43 348
14395.56 348
14396.69 315
14397.83 339
14398.96 351
14400.09 355
14401.23 375
14402.36 380
14403.50 406
14404.63 351
14405.76 308
14406.90 323
14408.03 336
14409.17 356
14410.30 359
14411.44 349
14412.57 367
14413.70 355
14414.84 334
14415.97 335
14417.11 392
14418.24 380
14419.38 395
14420.51 393
14421.65 378
14422.78 400
14423.92 354
14425.05 397
14426.19 380
14427.32 353
14428.46 323
14429.59 355
14430.73 406
14431.86 375
14433.00 390
14434.13 412
14435.27 430
14436.40 419
14437.54 404
14438.67 354
14439.81 346
14440.95 376
14442.08 419
14443.22 418
14444.35 390
14445.49 403
14446.62 428
14447.76 412
14448.90 419
14450.03 408
14451.17 414
14452.30 413
14453.44 409
14454.58 431
14455.71 454
14456.85 442
14457.98 455
14459.12 429
14460.26 455
14461.39 476
14462.53 478
14463.67 464
14464.80 485
14465.94 516
14467.07 522
14468.21 465
14469.35 510
14470.48 507
14471.62 542
14472.76 533
14473.90 538
14475.03 574
14476.17 498
14477.31 552
14478.44 558
14479.58 572
14480.72 547
14481.85 508
14482.99 524
14484.13 573
14485.27 560
14486.40 561
14487.54 546
14488.68 551
14489.82 561
14490.95 484
14492.09 476
14493.23 460
14494.37 464
14495.50 444
14496.64 406
14497.78 386
14498.92 434
14500.05 401
14501.19 403
14502.33 433
14503.47 439
14504.61 418
14505.74 382
14506.88 421
14508.02 437
14509.16 393
14510.30 396
14511.44 366
14512.57 361
14513.71 380
14514.85 381
14515.99 403
14517.13 354
14518.27 356
14519.41 337
14520.54 367
14521.68 327
14522.82 371
14523.96 409
14525.10 364
14526.24 343
14527.38 336
14528.52 335
14529.65 367
14530.79 381
14531.93 370
14533.07 334
14534.21 354
14535.35 320
14536.49 331
14537.63 356
14538.77 353
14539.91 347
14541.05 329
14542.19 353
14543.33 330
14544.47 378
14545.61 367
14546.75 362
14547.89 359
14549.02 338
14550.16 330
14551.30 356
14552.44 376
14553.58 359
14554.72 303
14555.86 376
14557.00 360
14558.14 352
14559.29 354
14560.43 364
14561.57 338
14562.71 333
14563.85 374
14564.99 356
14566.13 339
14567.27 337
14568.41 344
14569.55 336
14570.69 366
14571.83 395
14572.97 397
14574.11 348
14575.25 373
14576.39 348
14577.53 363
14578.68 412
14579.82 357
14580.96 396
14582.10 378
14583.24 343
14584.38 341
14585.52 341
14586.66 360
14587.80 369
14588.95 363
14590.09 364
14591.23 378
14592.37 360
14593.51 343
14594.65 381
14595.79 386
14596.94 400
14598.08 372
14599.22 372
14600.36 354
14601.50 342
14602.65 346
14603.79 334
14604.93 353
14606.07 317
14607.21 335
14608.36 353
14609.50 354
14610.64 372
14611.78 374
14612.92 357
14614.07 326
14615.21 367
14616.35 388
14617.49 359
14618.64 391
14619.78 352
14620.92 386
14622.06 349
14623.21 406
14624.35 405
14625.49 392
14626.64 399
14627.78 409
14628.92 391
14630.06 379
14631.21 366
14632.35 362
14633.49 461
14634.64 467
14635.78 488
14636.92 469
14638.07 440
14639.21 449
14640.35 439
14641.50 444
14642.64 457
14643.78 412
14644.93 422
14646.07 442
14647.21 414
14648.36 399
14649.50 383
14650.65 392
14651.79 391
14652.93 397
14654.08 359
14655.22 347
14656.37 361
14657.51 360
14658.65 365
14659.80 347
14660.94 378
14662.09 381
14663.23 380
14664.37 386
14665.52 332
14666.66 362
14667.81 384
14668.95 369
14670.10 361
14671.24 355
14672.39 372
14673.53 347
14674.68 333
14675.82 316
14676.97 348
14678.11 381
14679.25 372
14680.40 346
14681.54 331
14682.69 321
14683.83 316
14684.98 298
14686.13 333
14687.27 331
14688.42 388
14689.56 339
14690.71 332
14691.85 337
14693.00 331
14694.14 299
14695.29 300
14696.43 273
14697.58 289
14698.72 281
14699.87 319
14701.02 344
14702.16 345
14703.31 287
14704.45 308
14705.60 319
14706.75 307
14707.89 315
14709.04 343
14710.18 353
14711.33 321
14712.48 317
14713.62 339
14714.77 282
14715.92 300
14717.06 291
14718.21 296
14719.35 298
14720.50 331
14721.65 304
14722.79 318
14723.94 305
14725.09 339
14726.23 338
14727.38 299
14728.53 316
14729.67 300
14730.82 304
14731.97 332
14733.12 319
14734.26 324
14735.41 343
14736.56 358
14737.70 338
14738.85 308
14740.00 305
14741.15 333
14742.29 331
14743.44 336
14744.59 287
14745.74 338
14746.88 333
14748.03 295
14749.18 316
14750.33 323
14751.47 372
14752.62 364
14753.77 296
14754.92 338
14756.07 325
14757.21 323
14758.36 320
14759.51 305
14760.66 298
14761.81 345
14762.95 303
14764.10 319
14765.25 293
14766.40 301
14767.55 312
14768.70 326
14769.84 338
14770.99 294
14772.14 317
14773.29 392
14774.44 368
14775.59 328
14776.74 303
14777.88 313
14779.03 313
14780.18 359
14781.33 334
14782.48 365
14783.63 373
14784.78 301
14785.93 368
14787.08 360
14788.22 377
14789.37 355
14790.52 352
14791.67 375
14792.82 342
14793.97 342
14795.12 426
14796.27 447
14797.42 409
14798.57 355
14799.72 396
14800.87 420
14802.02 390
14803.17 389
14804.32 378
14805.47 397
14806.62 400
14807.77 357
14808.92 368
14810.07 332
14811.22 333
14812.37 365
14813.52 294
14814.67 334
14815.82 274
14816.97 319
14818.12 329
14819.27 308
14820.42 318
14821.57 356
14822.72 324
14823.87 314
14825.02 280
14826.17 260
14827.32 294
14828.47 261
14829.62 302
14830.78 325
14831.93 282
14833.08 322
14834.23 294
14835.38 306
14836.53 299
14837.68 295
14838.83 350
14839.98 315
14841.13 259
14842.29 269
14843.44 282
14844.59 255
14845.74 245
14846.89 251
14848.04 277
14849.19 277
14850.35 271
14851.50 289
14852.65 261
14853.80 294
14854.95 254
14856.10 249
14857.26 312
14858.41 317
14859.56 302
14860.71 290
14861.86 268
14863.02 256
14864.17 258
14865.32 276
14866.47 290
14867.63 297
14868.78 249
14869.93 270
14871.08 269
14872.23 284
14873.39 284
14874.54 262
14875.69 280
14876.84 292
14878.00 280
14879.15 239
14880.30 261
14881.46 246
14882.61 310
14883.76 318
14884.91 299
14886.07 255
14887.22 277
14888.37 260
14889.53 263
14890.68 265
14891.83 301
14892.99 262
14894.14 273
14895.29 243
14896.45 283
14897.60 257
14898.75 219
14899.91 230
14901.06 239
14902.21 259
14903.37 286
14904.52 318
14905.67 273
14906.83 262
14907.98 247
14909.14 281
14910.29 306
14911.44 281
14912.60 266
14913.75 303
14914.91 269
14916.06 262
14917.21 255
14918.37 260
14919.52 270
14920.68 283
14921.83 280
14922.99 244
14924.14 244
14925.30 269
14926.45 270
14927.60 272
14928.76 262
14929.91 269
14931.07 285
14932.22 279
14933.38 289
14934.53 278
14935.69 266
14936.84 256
14938.00 273
14939.15 271
14940.31 245
14941.46 265
14942.62 264
14943.77 260
14944.93 287
14946.08 269
14947.24 257
14948.39 282
14949.55 290
14950.71 306
14951.86 293
14953.02 252
14954.17 303
14955.33 252
14956.48 284
14957.64 284
14958.80 282
14959.95 241
14961.11 264
14962.26 253
14963.42 246
14964.57 250
14965.73 246
14966.89 264
14968.04 264
14969.20 246
14970.36 271
14971.51 270
14972.67 269
14973.82 282
14974.98 261
14976.14 258
14977.29 270
14978.45 260
14979.61 234
14980.76 243
14981.92 263
14983.08 284
14984.23 281
14985.39 230
14986.55 235
14987.70 278
14988.86 295
14990.02 281
14991.18 267
14992.33 271
14993.49 246
14994.65 260
14995.80 243
14996.96 205
14998.12 227
14999.28 269
15000.43 248
15001.59 271
15002.75 281
15003.91 227
15005.06 240
15006.22 258
15007.38 222
15008.54 219
15009.69 244
15010.85 242
15012.01 281
15013.17 236
15014.33 217
15015.48 244
15016.64 240
15017.80 245
15018.96 255
15020.12 267
15021.27 246
15022.43 252
15023.59 250
15024.75 225
15025.91 245
15027.07 244
15028.23 262
15029.38 245
15030.54 227
15031.70 206
15032.86 241
15034.02 234
15035.18 224
15036.34 256
15037.49 259
15038.65 254
15039.81 233
15040.97 230
15042.13 215
15043.29 222
15044.45 213
15045.61 243
15046.77 268
15047.93 264
15049.09 224
15050.24 241
15051.40 235
15052.56 228
15053.72 266
15054.88 231
15056.04 243
15057.20 250
15058.36 228
15059.52 250
15060.68 245
15061.84 223
15063.00 237
15064.16 256
15065.32 279
15066.48 275
15067.64 237
15068.80 258
15069.96 277
15071.12 253
15072.28 248
15073.44 257
15074.60 220
15075.76 265
15076.92 271
15078.08 230
15079.24 235
15080.40 260
15081.56 228
15082.72 236
15083.89 213
15085.05 221
15086.21 232
15087.37 237
15088.53 237
15089.69 224
15090.85 198
15092.01 224
15093.17 251
15094.33 219
15095.49 209
15096.66 246
15097.82 235
15098.98 196
15100.14 241
15101.30 215
15102.46 252
15103.62 205
15104.78 217
15105.95 243
15107.11 237
15108.27 216
15109.43 210
15110.59 243
15111.75 239
15112.92 221
15114.08 242
15115.24 226
15116.40 236
15117.56 245
15118.73 220
15119.89 270
15121.05 216
15122.21 218
15123.37 234
15124.54 267
15125.70 210
15126.86 250
15128.02 251
15129.19 264
15130.35 229
15131.51 238
15132.67 219
15133.84 194
15135.00 234
15136.16 238
15137.32 204
15138.49 218
15139.65 233
15140.81 254
15141.97 254
15143.14 255
15144.30 260
15145.46 240
15146.63 231
15147.79 235
15148.95 248
15150.12 218
15151.28 205
15152.44 211
15153.61 212
15154.77 204
15155.93 211
15157.10 202
15158.26 226
15159.42 229
15160.59 193
15161.75 208
15162.91 223
15164.08 194
15165.24 231
15166.41 215
15167.57 249
15168.73 245
15169.90 218
15171.06 230
15172.23 242
15173.39 198
15174.55 241
15175.72 265
15176.88 250
15178.05 230
15179.21 263
15180.38 224
15181.54 234
15182.70 242
15183.87 228
15185.03 225
15186.20 232
15187.36 244
15188.53 218
15189.69 241
15190.86 223
15192.02 217
15193.19 223
15194.35 258
15195.52 247
15196.68 223
15197.85 252
15199.01 228
15200.18 243
15201.34 261
15202.51 251
15203.67 238
15204.84 238
15206.00 247
15207.17 259
15208.33 242
15209.50 251
15210.66 281
15211.83 258
15213.00 197
15214.16 208
15215.33 214
15216.49 269
15217.66 255
15218.82 232
15219.99 238
15221.16 204
15222.32 214
15223.49 215
15224.65 236
15225.82 257
15226.99 240
15228.15 230
15229.32 249
15230.49 236
15231.65 221
15232.82 231
15233.98 276
15235.15 223
15236.32 221
15237.48 239
15238.65 260
15239.82 221
15240.98 234
15242.15 258
15243.32 240
15244.48 234
15245.65 243
15246.82 247
15247.98 215
15249.15 227
15250.32 219
15251.49 227
15252.65 272
15253.82 237
15254.99 240
15256.16 237
15257.32 240
15258.49 223
15259.66 232
15260.82 228
15261.99 246
15263.16 236
15264.33 231
15265.49 241
15266.66 255
15267.83 253
15269.00 231
15270.17 276
15271.33 242
15272.50 231
15273.67 263
15274.84 200
15276.01 227
15277.17 247
15278.34 216
15279.51 222
15280.68 212
15281.85 210
15283.01 205
15284.18 212
15285.35 183
15286.52 221
15287.69 266
15288.86 252
15290.03 176
15291.19 222
15292.36 239
15293.53 211
15294.70 244
15295.87 226
15297.04 237
15298.21 256
15299.38 248
15300.54 224
15301.71 209
15302.88 204
15304.05 200
15305.22 221
15306.39 200
15307.56 247
15308.73 225
15309.90 256
15311.07 211
15312.24 214
15313.41 218
15314.58 253
15315.75 224
15316.92 248
15318.09 248
15319.25 240
15320.42 217
15321.59 216
15322.76 228
15323.93 241
15325.10 211
15326.27 234
15327.44 244
15328.61 211
15329.78 213
15330.95 212
15332.12 227
15333.29 201
15334.46 211
15335.64 250
15336.81 265
15337.98 251
15339.15 235
15340.32 224
15341.49 248
15342.66 222
15343.83 223
15345.00 225
15346.17 230
15347.34 240
15348.51 228
15349.68 230
15350.85 192
15352.02 254
15353.20 194
15354.37 209
15355.54 228
15356.71 198
15357.88 225
15359.05 191
15360.22 210
15361.39 224
15362.57 228
15363.74 217
15364.91 207
15366.08 214
15367.25 244
15368.42 226
15369.59 222
15370.77 234
15371.94 256
15373.11 266
15374.28 233
15375.45 200
15376.63 223
15377.80 214
15378.97 220
15380.14 228
15381.31 243
15382.49 261
15383.66 194
15384.83 234
15386.00 222
15387.17 242
15388.35 201
15389.52 211
15390.69 216
15391.86 184
15393.04 217
15394.21 227
15395.38 231
15396.55 245
15397.73 220
15398.90 211
15400.07 228
15401.25 197
15402.42 249
15403.59 247
15404.76 247
15405.94 215
15407.11 210
15408.28 237
15409.46 224
15410.63 209
15411.80 252
15412.98 257
15414.15 258
15415.32 208
15416.50 201
15417.67 225
15418.84 207
15420.02 241
15421.19 237
15422.36 203
15423.54 225
15424.71 214
15425.89 220
15427.06 209
15428.23 213
15429.41 204
15430.58 236
15431.76 219
15432.93 218
15434.10 217
15435.28 234
15436.45 233
15437.63 198
15438.80 216
15439.97 223
15441.15 217
15442.32 255
15443.50 254
15444.67 242
15445.85 206
15447.02 211
15448.20 225
15449.37 262
15450.55 254
15451.72 198
15452.89 198
15454.07 213
15455.24 224
15456.42 234
15457.59 247
15458.77 213
15459.94 221
15461.12 218
15462.30 232
15463.47 214
15464.65 215
15465.82 218
15467.00 254
15468.17 246
15469.35 232
15470.52 240
15471.70 251
15472.87 243
15474.05 242
15475.22 212
15476.40 234
15477.58 219
15478.75 197
15479.93 223
15481.10 217
15482.28 211
15483.46 203
15484.63 254
15485.81 211
15486.98 205
15488.16 206
15489.34 210
15490.51 229
15491.69 236
15492.87 235
15494.04 216
15495.22 226
15496.39 223
15497.57 218
15498.75 239
15499.92 199
15501.10 200
15502.28 211
15503.45 204
15504.63 219
15505.81 203
15506.98 206
15508.16 206
15509.34 229
15510.52 209
15511.69 207
15512.87 224
15514.05 197
15515.22 232
15516.40 228
15517.58 240
15518.76 223
15519.93 210
15521.11 202
15522.29 194
15523.47 254
15524.64 298
15525.82 229
15527.00 212
15528.18 228
15529.35 228
15530.53 226
15531.71 226
15532.89 206
15534.07 196
15535.24 217
15536.42 223
15537.60 217
15538.78 228
15539.96 229
15541.13 213
15542.31 229
15543.49 208
15544.67 189
15545.85 239
15547.03 207
15548.20 218
15549.38 222
15550.56 244
15551.74 220
15552.92 199
15554.10 214
15555.28 213
15556.45 225
15557.63 277
15558.81 265
15559.99 269
15561.17 258
15562.35 267
15563.53 247
15564.71 219
15565.89 207
15567.07 222
15568.24 259
15569.42 243
15570.60 255
15571.78 255
15572.96 246
15574.14 221
15575.32 269
15576.50 243
15577.68 248
15578.86 248
15580.04 190
15581.22 233
15582.40 251
15583.58 260
15584.76 269
15585.94 269
15587.12 283
15588.30 238
15589.48 201
15590.66 257
15591.84 227
15593.02 227
15594.20 221
15595.38 224
15596.56 232
15597.74 221
15598.92 255
15600.10 236
15601.28 249
15602.46 285
15603.64 273
15604.82 266
15606.00 240
15607.18 231
15608.36 240
15609.55 246
15610.73 251
15611.91 292
15613.09 263
15614.27 282
15615.45 255
15616.63 238
15617.81 273
15618.99 255
15620.17 306
15621.36 265
15622.54 265
15623.72 287
15624.90 269
15626.08 291
15627.26 248
15628.44 288
15629.63 290
15630.81 277
15631.99 261
15633.17 279
15634.35 284
15635.53 292
15636.72 281
15637.90 274
15639.08 269
15640.26 276
15641.44 297
15642.63 305
15643.81 300
15644.99 310
15646.17 312
15647.35 288
15648.54 336
15649.72 331
15650.90 316
15652.08 323
15653.27 279
15654.45 271
15655.63 239
15656.81 261
15658.00 301
15659.18 313
15660.36 270
15661.54 328
15662.73 302
15663.91 300
15665.09 341
15666.28 258
15667.46 281
15668.64 278
15669.82 287
15671.01 290
15672.19 287
15673.37 280
15674.56 299
15675.74 291
15676.92 265
15678.11 281
15679.29 333
15680.47 291
15681.66 270
15682.84 305
15684.03 338
15685.21 315
15686.39 288
15687.58 240
15688.76 294
15689.94 326
15691.13 327
15692.31 308
15693.50 297
15694.68 359
15695.86 337
15697.05 300
15698.23 306
15699.42 276
15700.60 322
15701.78 340
15702.97 302
15704.15 308
15705.34 368
15706.52 358
15707.71 338
15708.89 307
15710.08 291
15711.26 302
15712.45 365
15713.63 397
15714.81 364
15716.00 355
15717.18 370
15718.37 406
15719.55 377
15720.74 388
15721.92 375
15723.11 352
15724.29 380
15725.48 359
15726.66 368
15727.85 405
15729.04 388
15730.22 390
15731.41 368
15732.59 353
15733.78 357
15734.96 357
15736.15 358
15737.33 324
15738.52 355
15739.71 364
15740.89 390
15742.08 372
15743.26 331
15744.45 307
15745.63 330
15746.82 344
15748.01 335
15749.19 331
15750.38 349
15751.56 363
15752.75 370
15753.94 365
15755.12 351
15756.31 364
15757.50 327
15758.68 334
15759.87 346
15761.06 359
15762.24 359
15763.43 344
15764.62 327
15765.80 341
15766.99 303
15768.18 366
15769.36 331
15770.55 356
15771.74 317
15772.92 306
15774.11 329
15775.30 307
15776.48 334
15777.67 319
15778.86 339
15780.05 366
15781.23 324
15782.42 340
15783.61 311
15784.80 312
15785.98 320
15787.17 340
15788.36 346
15789.55 374
15790.73 346
15791.92 291
15793.11 275
15794.30 304
15795.48 327
15796.67 303
15797.86 310
15799.05 316
15800.24 310
15801.42 324
15802.61 308
15803.80 342
15804.99 298
15806.18 318
15807.37 296
15808.55 302
15809.74 291
15810.93 290
15812.12 286
15813.31 276
15814.50 256
15815.68 267
15816.87 307
15818.06 307
15819.25 291
15820.44 288
15821.63 290
15822.82 267
15824.01 284
15825.19 293
15826.38 272
15827.57 278
15828.76 262
15829.95 265
15831.14 268
15832.33 271
15833.52 248
15834.71 269
15835.90 291
15837.09 232
15838.28 266
15839.47 278
15840.66 279
15841.84 286
15843.03 277
15844.22 273
15845.41 268
15846.60 294
15847.79 330
15848.98 280
15850.17 263
15851.36 291
15852.55 281
15853.74 259
15854.93 282
15856.12 252
15857.31 272
15858.50 261
15859.69 251
15860.88 276
15862.07 268
15863.26 251
15864.46 242
15865.65 256
15866.84 267
15868.03 264
15869.22 259
15870.41 273
15871.60 294
15872.79 247
15873.98 287
15875.17 295
15876.36 262
15877.55 268
15878.74 286
15879.94 297
15881.13 299
15882.32 303
15883.51 315
15884.70 274
15885.89 308
15887.08 296
15888.27 276
15889.46 248
15890.66 250
15891.85 259
15893.04 268
15894.23 271
15895.42 267
15896.61 257
15897.81 254
15899.00 286
15900.19 268
15901.38 272
15902.57 323
15903.76 271
15904.96 230
15906.15 280
15907.34 305
15908.53 270
15909.72 268
15910.92 281
15912.11 279
15913.30 284
15914.49 297
15915.69 259
15916.88 300
15918.07 255
15919.26 274
15920.46 260
15921.65 297
15922.84 302
15924.03 272
15925.23 271
15926.42 251
15927.61 256
15928.81 248
15930.00 268
15931.19 250
15932.38 292
15933.58 282
15934.77 260
15935.96 268
15937.16 294
15938.35 314
15939.54 279
15940.74 261
15941.93 291
15943.12 261
15944.32 233
15945.51 211
15946.70 222
15947.90 246
15949.09 255
15950.28 280
15951.48 254
15952.67 233
15953.87 235
15955.06 246
15956.25 255
15957.45 241
15958.64 251
15959.84 234
15961.03 227
15962.22 240
15963.42 264
15964.61 240
15965.81 228
15967.00 245
15968.19 222
15969.39 240
15970.58 210
15971.78 234
15972.97 241
15974.17 252
15975.36 242
15976.56 253
15977.75 247
15978.95 225
15980.14 220
15981.34 240
15982.53 209
15983.72 224
15984.92 229
15986.11 190
15987.31 250
15988.50 203
15989.70 219
15990.90 241
15992.09 234
15993.29 245
15994.48 234
15995.68 200
15996.87 199
15998.07 218
15999.26 220
16000.46 215
16001.65 221
16002.85 224
16004.05 238
16005.24 283
16006.44 221
16007.63 258
16008.83 233
16010.02 198
16011.22 238
16012.42 234
16013.61 240
16014.81 216
16016.00 222
16017.20 249
16018.40 226
16019.59 222
16020.79 255
16021.99 250
16023.18 207
16024.38 209
16025.58 242
16026.77 251
16027.97 213
16029.16 207
16030.36 219
16031.56 217
16032.76 233
16033.95 231
16035.15 200
16036.35 241
16037.54 194
16038.74 224
16039.94 226
16041.13 239
16042.33 219
16043.53 188
16044.73 213
16045.92 240
16047.12 204
16048.32 167
16049.51 192
16050.71 211
16051.91 236
16053.11 217
16054.30 210
16055.50 234
16056.70 232
16057.90 235
16059.10 189
16060.29 208
16061.49 214
16062.69 204
16063.89 231
16065.08 241
16066.28 242
16067.48 231
16068.68 233
16069.88 212
16071.07 196
16072.27 222
16073.47 264
16074.67 229
16075.87 198
16077.07 199
16078.26 225
16079.46 291
16080.66 202
16081.86 217
16083.06 199
16084.26 205
16085.46 241
16086.66 215
16087.85 235
16089.05 226
16090.25 251
16091.45 237
16092.65 221
16093.85 231
16095.05 222
16096.25 226
16097.45 235
16098.65 221
16099.84 195
16101.04 225
16102.24 232
16103.44 225
16104.64 194
16105.84 193
16107.04 213
16108.24 215
16109.44 189
16110.64 221
16111.84 216
16113.04 210
16114.24 213
16115.44 242
16116.64 206
16117.84 186
16119.04 208
16120.24 208
16121.44 181
16122.64 220
16123.84 215
16125.04 220
16126.24 195
16127.44 172
16128.64 179
16129.84 179
16131.04 194
16132.24 228
16133.44 199
16134.64 198
16135.84 206
16137.04 219
16138.25 222
16139.45 224
16140.65 207
16141.85 235
16143.05 206
16144.25 202
16145.45 213
16146.65 248
16147.85 213
16149.05 205
16150.25 193
16151.46 199
16152.66 221
16153.86 219
16155.06 225
16156.26 216
16157.46 197
16158.66 196
16159.87 167
16161.07 194
16162.27 175
16163.47 188
16164.67 206
16165.87 222
16167.08 219
16168.28 207
16169.48 236
16170.68 207
16171.88 237
16173.09 228
16174.29 246
16175.49 191
16176.69 214
16177.89 218
16179.10 226
16180.30 237
16181.50 221
16182.70 206
16183.91 209
16185.11 217
16186.31 182
16187.51 207
16188.72 241
16189.92 212
16191.12 205
16192.32 218
16193.53 217
16194.73 217
16195.93 245
16197.13 234
16198.34 224
16199.54 211
16200.74 200
16201.95 209
16203.15 250
16204.35 273
16205.56 241
16206.76 181
16207.96 229
16209.17 236
16210.37 220
16211.57 229
16212.78 234
16213.98 228
16215.18 244
16216.39 271
16217.59 254
16218.79 237
16220.00 228
16221.20 246
16222.41 249
16223.61 232
16224.81 260
16226.02 245
16227.22 264
16228.43 246
16229.63 237
16230.83 249
16232.04 244
16233.24 222
16234.45 266
16235.65 241
16236.86 203
16238.06 220
16239.26 251
16240.47 257
16241.67 247
16242.88 250
16244.08 220
16245.29 247
16246.49 254
16247.70 252
16248.90 244
16250.11 255
16251.31 290
16252.52 248
16253.72 214
16254.93 196
16256.13 245
16257.34 227
16258.54 273
16259.75 280
16260.95 273
16262.16 259
16263.36 264
16264.57 297
16265.77 266
16266.98 290
16268.19 260
16269.39 264
16270.60 228
16271.80 239
16273.01 264
16274.21 274
16275.42 269
16276.63 264
16277.83 255
16279.04 267
16280.24 283
16281.45 272
16282.66 225
16283.86 276
16285.07 269
16286.27 310
16287.48 287
16288.69 295
16289.89 288
16291.10 297
16292.31 270
16293.51 234
16294.72 278
16295.93 288
16297.13 236
16298.34 299
16299.55 252
16300.75 298
16301.96 301
16303.17 284
16304.37 285
16305.58 263
16306.79 256
16307.99 248
16309.20 251
16310.41 284
16311.62 286
16312.82 285
16314.03 280
16315.24 310
16316.44 312
16317.65 293
16318.86 330
16320.07 321
16321.27 303
16322.48 290
16323.69 312
16324.90 280
16326.10 269
16327.31 261
16328.52 227
16329.73 274
16330.94 279
16332.14 284
16333.35 260
16334.56 251
16335.77 255
16336.98 257
16338.18 229
16339.39 233
16340.60 282
16341.81 257
16343.02 237
16344.23 249
16345.43 242
16346.64 276
16347.85 220
16349.06 218
16350.27 223
16351.48 248
16352.69 248
16353.89 228
16355.10 238
16356.31 218
16357.52 224
16358.73 235
16359.94 238
16361.15 253
16362.36 262
16363.57 260
16364.77 238
16365.98 231
16367.19 215
16368.40 236
16369.61 210
16370.82 247
16372.03 210
16373.24 211
16374.45 207
16375.66 201
16376.87 240
16378.08 188
16379.29 242
16380.50 221
16381.71 235
16382.92 261
16384.13 247
16385.34 250
16386.55 229
16387.76 206
16388.97 222
16390.18 222
16391.39 213
16392.60 225
16393.81 238
16395.02 189
16396.23 222
16397.44 195
16398.65 200
16399.86 232
16401.07 192
16402.28 207
16403.49 211
16404.70 222
16405.91 223
16407.12 205
16408.33 215
16409.54 201
16410.76 192
16411.97 213
16413.18 227
16414.39 222
16415.60 184
16416.81 216
16418.02 207
16419.23 251
16420.44 204
16421.66 206
16422.87 218
16424.08 210
16425.29 198
16426.50 204
16427.71 192
16428.92 176
16430.14 219
16431.35 213
16432.56 200
16433.77 188
16434.98 220
16436.19 231
16437.41 202
16438.62 213
16439.83 202
16441.04 185
16442.25 223
16443.47 205
16444.68 191
16445.89 194
16447.10 219
16448.31 213
16449.53 206
16450.74 177
16451.95 190
16453.16 196
16454.38 197
16455.59 200
16456.80 238
16458.01 183
16459.23 218
16460.44 204
16461.65 179
16462.86 189
16464.08 211
16465.29 175
16466.50 209
16467.72 237
16468.93 216
16470.14 213
16471.35 230
16472.57 222
16473.78 193
16474.99 172
16476.21 195
16477.42 203
16478.63 177
16479.85 175
16481.06 189
16482.27 212
16483.49 207
16484.70 218
16485.92 207
16487.13 157
16488.34 184
16489.56 204
16490.77 190
16491.98 222
16493.20 205
16494.41 210
16495.63 205
16496.84 163
16498.05 175
16499.27 185
16500.48 213
16501.70 204
16502.91 194
16504.13 232
16505.34 176
16506.55 195
16507.77 187
16508.98 186
16510.20 180
16511.41 188
16512.63 178
16513.84 168
16515.06 179
16516.27 175
16517.49 217
16518.70 222
16519.92 215
16521.13 194
16522.35 199
16523.56 227
16524.78 192
16525.99 183
16527.21 165
16528.42 170
16529.64 173
16530.85 181
16532.07 194
16533.28 181
16534.50 206
16535.71 192
16536.93 163
16538.14 198
16539.36 207
16540.58 203
16541.79 188
16543.01 176
16544.22 183
16545.44 200
16546.65 170
16547.87 209
16549.09 219
16550.30 198
16551.52 186
16552.73 192
16553.95 197
16555.17 170
16556.38 187
16557.60 167
16558.82 162
16560.03 172
16561.25 213
16562.46 203
16563.68 185
16564.90 167
16566.11 178
16567.33 175
16568.55 185
16569.76 176
16570.98 188
16572.20 168
16573.41 201
16574.63 192
16575.85 199
16577.07 184
16578.28 202
16579.50 176
16580.72 190
16581.93 183
16583.15 170
16584.37 200
16585.59 186
16586.80 181
16588.02 193
16589.24 214
16590.46 221
16591.67 175
16592.89 177
16594.11 209
16595.33 186
16596.54 199
16597.76 178
16598.98 180
16600.20 197
16601.41 183
16602.63 226
16603.85 176
16605.07 167
16606.29 186
16607.50 208
16608.72 208
16609.94 202
16611.16 178
16612.38 205
16613.60 178
16614.81 201
16616.03 206
16617.25 189
16618.47 197
16619.69 196
16620.91 188
16622.13 157
16623.34 169
16624.56 180
16625.78 209
16627.00 195
16628.22 221
16629.44 191
16630.66 183
16631.88 171
16633.10 199
16634.31 193
16635.53 174
16636.75 209
16637.97 177
16639.19 179
16640.41 179
16641.63 202
16642.85 183
16644.07 159
16645.29 184
16646.51 189
16647.73 187
16648.95 209
16650.17 169
16651.39 158
16652.61 207
16653.83 203
16655.05 178
16656.27 195
16657.49 201
16658.71 183
16659.93 193
16661.15 180
16662.37 194
16663.59 175
16664.81 183
16666.03 180
16667.25 172
16668.47 174
16669.69 186
16670.91 214
16672.13 209
16673.35 203
16674.57 188
16675.79 240
16677.01 193
16678.23 194
16679.45 183
16680.67 174
16681.89 161
16683.12 191
16684.34 182
16685.56 181
16686.78 196
16688.00 195
16689.22 179
16690.44 171
16691.66 181
16692.88 189
16694.11 181
16695.33 178
16696.55 172
16697.77 202
16698.99 203
16700.21 188
16701.43 184
16702.66 173
16703.88 172
16705.10 176
16706.32 189
16707.54 210
16708.77 177
16709.99 193
16711.21 189
16712.43 190
16713.65 200
16714.87 190
16716.10 142
16717.32 171
16718.54 154
16719.76 173
16720.99 165
16722.21 193
16723.43 188
16724.65 164
16725.88 190
16727.10 222
16728.32 182
16729.54 210
16730.77 176
16731.99 174
16733.21 199
16734.43 193
16735.66 174
16736.88 164
16738.10 159
16739.33 173
16740.55 208
16741.77 176
16742.99 182
16744.22 190
16745.44 215
16746.66 185
16747.89 216
16749.11 176
16750.33 184
16751.56 158
16752.78 184
16754.00 170
16755.23 188
16756.45 165
16757.68 195
16758.90 167
16760.12 171
16761.35 172
16762.57 198
16763.79 191
16765.02 180
16766.24 198
16767.47 172
16768.69 159
16769.91 173
16771.14 185
16772.36 164
16773.59 182
16774.81 180
16776.04 181
16777.26 193
16778.48 185
16779.71 208
16780.93 200
16782.16 176
16783.38 165
16784.61 186
16785.83 190
16787.06 150
16788.28 182
16789.51 206
16790.73 185
16791.96 151
16793.18 158
16794.41 169
16795.63 174
16796.86 201
16798.08 163
16799.31 187
16800.53 192
16801.76 204
16802.98 198
16804.21 219
16805.43 183
16806.66 175
16807.88 180
16809.11 182
16810.33 179
16811.56 175
16812.79 166
16814.01 135
16815.24 187
16816.46 201
16817.69 188
16818.91 169
16820.14 178
16821.37 216
16822.59 200
16823.82 197
16825.04 172
16826.27 171
16827.50 196
16828.72 223
16829.95 177
16831.18 184
16832.40 186
16833.63 185
16834.86 200
16836.08 174
16837.31 165
16838.53 165
16839.76 199
16840.99 174
16842.21 209
16843.44 200
16844.67 213
16845.90 190
16847.12 164
16848.35 165
16849.58 186
16850.80 153
16852.03 163
16853.26 192
16854.48 189
16855.71 191
16856.94 199
16858.17 198
16859.39 204
16860.62 204
16861.85 194
16863.08 199
16864.30 186
16865.53 188
16866.76 173
16867.99 194
16869.21 195
16870.44 205
16871.67 200
16872.90 209
16874.13 203
16875.35 216
16876.58 212
16877.81 187
16879.04 193
16880.27 192
16881.49 250
16882.72 204
16883.95 212
16885.18 200
16886.41 196
16887.64 188
16888.86 210
16890.09 245
16891.32 209
16892.55 221
16893.78 214
16895.01 232
16896.24 204
16897.46 208
16898.69 216
16899.92 218
16901.15 234
16902.38 210
16903.61 215
16904.84 219
16906.07 175
16907.30 180
16908.53 208
16909.75 227
16910.98 207
16912.21 190
16913.44 198
16914.67 220
16915.90 205
16917.13 185
16918.36 190
16919.59 195
16920.82 208
16922.05 174
16923.28 170
16924.51 200
16925.74 214
16926.97 196
16928.20 216
16929.43 195
16930.66 175
16931.89 185
16933.12 180
16934.35 186
16935.58 172
16936.81 202
16938.04 207
16939.27 177
16940.50 180
16941.73 195
16942.96 202
16944.19 188
16945.42 176
16946.65 158
16947.88 194
16949.11 192
16950.34 194
16951.57 175
16952.80 152
16954.04 177
16955.27 200
16956.50 193
16957.73 181
16958.96 201
16960.19 218
16961.42 210
16962.65 204
16963.88 197
16965.11 174
16966.35 197
16967.58 192
16968.81 169
16970.04 173
16971.27 192
16972.50 196
16973.73 184
16974.97 204
16976.20 176
16977.43 179
16978.66 189
16979.89 171
16981.12 176
16982.36 143
16983.59 159
16984.82 184
16986.05 188
16987.28 203
16988.52 191
16989.75 187
16990.98 179
16992.21 180
16993.45 203
16994.68 211
16995.91 192
16997.14 180
16998.37 169
16999.61 158
17000.84 193
17002.07 177
17003.31 190
17004.54 147
17005.77 162
17007.00 167
17008.24 159
17009.47 158
17010.70 177
17011.93 164
17013.17 180
17014.40 203
17015.63 222
17016.87 216
17018.10 173
17019.33 190
17020.57 162
17021.80 214
17023.03 199
17024.27 187
17025.50 171
17026.73 153
17027.97 190
17029.20 206
17030.43 166
17031.67 175
17032.90 194
17034.14 182
17035.37 167
17036.60 168
17037.84 202
17039.07 194
17040.30 210
17041.54 162
17042.77 189
17044.01 176
17045.24 150
17046.47 171
17047.71 169
17048.94 158
17050.18 191
17051.41 199
17052.65 165
17053.88 186
17055.12 163
17056.35 156
17057.58 171
17058.82 197
17060.05 162
17061.29 169
17062.52 184
17063.76 165
17064.99 176
17066.23 152
17067.46 155
17068.70 175
17069.93 188
17071.17 168
17072.40 184
17073.64 150
17074.87 150
17076.11 162
17077.34 181
17078.58 182
17079.81 194
17081.05 195
17082.29 155
17083.52 162
17084.76 166
17085.99 175
17087.23 171
17088.46 173
17089.70 169
17090.94 175
17092.17 173
17093.41 179
17094.64 184
17095.88 185
17097.12 163
17098.35 167
17099.59 166
17100.82 172
17102.06 142
17103.30 162
17104.53 159
17105.77 176
17107.00 200
17108.24 142
17109.48 164
17110.71 168
17111.95 185
17113.19 170
17114.42 170
17115.66 180
17116.90 181
17118.13 180
17119.37 170
17120.61 177
17121.85 157
17123.08 164
17124.32 141
17125.56 172
17126.79 197
17128.03 183
17129.27 170
17130.50 151
17131.74 175
17132.98 152
17134.22 174
17135.45 181
17136.69 192
17137.93 167
17139.17 182
17140.40 166
17141.64 150
17142.88 169
17144.12 196
17145.36 178
17146.59 155
17147.83 159
17149.07 133
17150.31 169
17151.54 156
17152.78 141
17154.02 154
17155.26 195
17156.50 152
17157.74 197
17158.97 177
17160.21 172
17161.45 201
17162.69 172
17163.93 170
17165.17 169
17166.40 166
17167.64 171
17168.88 180
17170.12 155
17171.36 175
17172.60 190
17173.84 187
17175.08 167
17176.31 188
17177.55 201
17178.79 185
17180.03 176
17181.27 145
17182.51 208
17183.75 188
17184.99 181
17186.23 205
17187.47 150
17188.71 163
17189.94 159
17191.18 176
17192.42 167
17193.66 193
17194.90 181
17196.14 180
17197.38 157
17198.62 162
17199.86 163
17201.10 169
17202.34 177
17203.58 163
17204.82 160
17206.06 187
17207.30 202
17208.54 147
17209.78 164
17211.02 170
17212.26 181
17213.50 175
17214.74 147
17215.98 181
17217.22 159
17218.46 177
17219.70 205
17220.94 160
17222.18 159
17223.43 199
17224.67 178
17225.91 161
17227.15 140
17228.39 187
17229.63 159
17230.87 180
17232.11 171
17233.35 171
17234.59 159
17235.83 186
17237.08 168
17238.32 164
17239.56 159
17240.80 140
17242.04 168
17243.28 154
17244.52 142
17245.76 169
17247.01 153
17248.25 160
17249.49 155
17250.73 166
17251.97 147
17253.21 166
17254.46 151
17255.70 150
17256.94 191
17258.18 219
17259.42 176
17260.66 143
17261.91 172
17263.15 187
17264.39 154
17265.63 150
17266.87 147
17268.12 193
17269.36 154
17270.60 177
17271.84 134
17273.09 190
17274.33 168
17275.57 181
17276.81 155
17278.06 148
17279.30 171
17280.54 141
17281.78 162
17283.03 151
17284.27 135
17285.51 155
17286.76 173
17288.00 158
17289.24 193
17290.48 150
17291.73 139
17292.97 159
17294.21 186
17295.46 141
17296.70 149
17297.94 192
17299.19 193
17300.43 162
17301.67 145
17302.92 157
17304.16 127
17305.40 146
17306.65 158
17307.89 189
17309.14 157
17310.38 148
17311.62 150
17312.87 173
17314.11 146
17315.35 166
17316.60 149
17317.84 159
17319.09 162
17320.33 142
17321.58 151
17322.82 157
17324.06 182
17325.31 161
17326.55 144
17327.80 129
17329.04 155
17330.29 156
17331.53 180
17332.77 178
17334.02 158
17335.26 152
17336.51 144
17337.75 132
17339.00 145
17340.24 133
17341.49 143
17342.73 153
17343.98 145
17345.22 150
17346.47 139
17347.71 148
17348.96 151
17350.20 156
17351.45 143
17352.69 168
17353.94 166
17355.18 147
17356.43 155
17357.68 175
17358.92 178
17360.17 152
17361.41 195
17362.66 169
17363.90 168
17365.15 186
17366.39 183
17367.64 149
17368.89 149
17370.13 165
17371.38 181
17372.62 144
17373.87 153
17375.12 160
17376.36 167
17377.61 132
17378.85 155
17380.10 156
17381.35 170
17382.59 198
17383.84 144
17385.09 169
17386.33 159
17387.58 159
17388.83 151
17390.07 173
17391.32 162
17392.57 165
17393.81 157
17395.06 127
17396.31 146
17397.55 146
17398.80 130
17400.05 130
17401.29 157
17402.54 161
17403.79 153
17405.04 147
17406.28 168
17407.53 141
17408.78 142
17410.02 140
17411.27 138
17412.52 145
17413.77 162
17415.01 176
17416.26 168
17417.51 180
17418.76 154
17420.00 133
17421.25 150
17422.50 153
17423.75 163
17425.00 137
17426.24 165
17427.49 179
17428.74 154
17429.99 148
17431.24 144
17432.48 162
17433.73 162
17434.98 144
17436.23 151
17437.48 158
17438.73 177
17439.97 190
17441.22 173
17442.47 157
17443.72 210
17444.97 167
17446.22 159
17447.47 179
17448.71 164
17449.96 164
17451.21 185
17452.46 152
17453.71 146
17454.96 137
17456.21 163
17457.46 170
17458.71 185
17459.95 172
17461.20 150
17462.45 176
17463.70 171
17464.95 169
17466.20 159
17467.45 155
17468.70 154
17469.95 151
17471.20 163
17472.45 136
17473.70 143
17474.95 140
17476.20 160
17477.45 160
17478.70 166
17479.95 161
17481.20 146
17482.45 137
17483.70 147
17484.95 149
17486.20 172
17487.45 174
17488.70 163
17489.95 150
17491.20 148
17492.45 153
17493.70 143
17494.95 179
17496.20 163
17497.45 166
17498.70 189
17499.95 162
17501.20 155
17502.45 176
17503.70 172
17504.95 177
17506.20 176
17507.46 195
17508.71 165
17509.96 146
17511.21 166
17512.46 168
17513.71 185
17514.96 147
17516.21 179
17517.46 189
17518.71 189
17519.97 155
17521.22 130
17522.47 147
17523.72 173
17524.97 138
17526.22 171
17527.47 180
17528.73 146
17529.98 146
17531.23 110
17532.48 159
17533.73 167
17534.99 163
17536.24 152
17537.49 136
17538.74 162
17539.99 144
17541.25 149
17542.50 167
17543.75 147
17545.00 151
17546.25 201
17547.51 162
17548.76 178
17550.01 201
17551.26 180
17552.52 181
17553.77 203
17555.02 143
17556.27 148
17557.53 168
17558.78 163
17560.03 178
17561.28 178
17562.54 177
17563.79 177
17565.04 184
17566.30 150
17567.55 130
17568.80 161
17570.05 176
17571.31 162
17572.56 159
17573.81 156
17575.07 172
17576.32 163
17577.57 169
17578.83 163
17580.08 198
17581.33 181
17582.59 198
17583.84 185
17585.10 156
17586.35 126
17587.60 160
17588.86 138
17590.11 140
17591.36 162
17592.62 173
17593.87 159
17595.13 144
17596.38 146
17597.63 142
17598.89 189
17600.14 168
17601.40 168
17602.65 219
17603.90 148
17605.16 156
17606.41 159
17607.67 150
17608.92 139
17610.18 174
17611.43 148
17612.69 167
17613.94 160
17615.20 168
17616.45 162
17617.71 194
17618.96 172
17620.21 164
17621.47 159
17622.72 148
17623.98 159
17625.23 169
17626.49 164
17627.75 172
17629.00 184
17630.26 163
17631.51 167
17632.77 148
17634.02 150
17635.28 146
17636.53 176
17637.79 156
17639.04 155
17640.30 152
17641.55 143
17642.81 143
17644.07 163
17645.32 164
17646.58 143
17647.83 141
17649.09 150
17650.35 153
17651.60 150
17652.86 178
17654.11 163
17655.37 130
17656.63 160
17657.88 175
17659.14 161
17660.39 151
17661.65 151
17662.91 152
17664.16 152
17665.42 148
17666.68 200
17667.93 165
17669.19 172
17670.45 136
17671.70 135
17672.96 161
17674.22 152
17675.47 173
17676.73 167
17677.99 145
17679.24 152
17680.50 162
17681.76 137
17683.02 130
17684.27 151
17685.53 145
17686.79 156
17688.05 154
17689.30 149
17690.56 185
17691.82 185
17693.07 168
17694.33 149
17695.59 142
17696.85 138
17698.11 142
17699.36 159
17700.62 139
17701.88 170
17703.14 145
17704.39 154
17705.65 168
17706.91 119
17708.17 160
17709.43 140
17710.68 150
17711.94 150
17713.20 161
17714.46 150
17715.72 165
17716.98 137
17718.23 142
17719.49 126
17720.75 161
17722.01 151
17723.27 158
17724.53 147
17725.79 133
17727.04 144
17728.30 153
17729.56 137
17730.82 145
17732.08 160
17733.34 148
17734.60 135
17735.86 148
17737.12 133
17738.37 136
17739.63 157
17740.89 158
17742.15 153
17743.41 154
17744.67 168
17745.93 155
17747.19 141
17748.45 124
17749.71 148
17750.97 178
17752.23 140
17753.49 155
17754.75 129
17756.01 120
17757.27 146
17758.53 159
17759.79 133
17761.05 163
17762.31 181
17763.57 144
17764.83 152
17766.09 143
17767.35 139
17768.61 150
17769.87 121
17771.13 159
17772.39 149
17773.65 137
17774.91 141
17776.17 160
17777.43 152
17778.69 126
17779.95 150
17781.21 136
17782.47 149
17783.73 132
17784.99 159
17786.25 152
17787.51 150
17788.78 141
17790.04 135
17791.30 157
17792.56 170
17793.82 181
17795.08 151
17796.34 169
17797.60 151
17798.86 134
17800.13 143
17801.39 169
17802.65 166
17803.91 169
17805.17 176
17806.43 146
17807.69 167
17808.96 165
17810.22 154
17811.48 164
17812.74 163
17814.00 157
17815.26 150
17816.53 158
17817.79 173
17819.05 132
17820.31 141
17821.57 175
17822.84 142
17824.10 185
17825.36 123
17826.62 166
17827.89 148
17829.15 178
17830.41 192
17831.67 146
17832.93 159
17834.20 158
17835.46 175
17836.72 194
17837.99 143
17839.25 139
17840.51 152
17841.77 158
17843.04 139
17844.30 131
17845.56 173
17846.82 165
17848.09 150
17849.35 156
17850.61 127
17851.88 187
17853.14 159
17854.40 134
17855.67 157
17856.93 148
17858.19 140
17859.46 142
17860.72 164
17861.98 138
17863.25 158
17864.51 172
17865.77 130
17867.04 201
17868.30 171
17869.57 151
17870.83 141
17872.09 147
17873.36 131
17874.62 146
17875.89 156
17877.15 129
17878.41 129
17879.68 145
17880.94 155
17882.21 129
17883.47 141
17884.73 135
17886.00 160
17887.26 153
17888.53 172
17889.79 151
17891.06 166
17892.32 160
17893.59 143
17894.85 119
17896.12 129
17897.38 168
17898.65 163
17899.91 149
17901.17 129
17902.44 143
17903.70 150
17904.97 170
17906.23 152
17907.50 137
17908.77 162
17910.03 168
17911.30 162
17912.56 136
17913.83 131
17915.09 168
17916.36 193
17917.62 155
17918.89 130
17920.15 155
17921.42 162
17922.68 161
17923.95 153
17925.22 141
17926.48 168
17927.75 156
17929.01 180
17930.28 161
17931.55 143
17932.81 154
17934.08 131
17935.34 136
17936.61 135
17937.88 146
17939.14 147
17940.41 157
17941.68 168
17942.94 163
17944.21 170
17945.47 141
17946.74 170
17948.01 145
17949.27 140
17950.54 154
17951.81 155
17953.07 162
17954.34 154
17955.61 152
17956.87 138
17958.14 163
17959.41 135
17960.68 162
17961.94 175
17963.21 148
17964.48 125
17965.74 141
17967.01 130
17968.28 166
17969.55 148
17970.81 151
17972.08 125
17973.35 153
17974.62 149
17975.88 164
17977.15 152
17978.42 170
17979.69 148
17980.95 137
17982.22 141
17983.49 162
17984.76 156
17986.03 147
17987.29 145
17988.56 146
17989.83 137
17991.10 133
17992.37 180
17993.63 163
17994.90 154
17996.17 153
17997.44 156
17998.71 153
17999.98 150
18001.24 154
18002.51 138
18003.78 164
18005.05 145
18006.32 165
18007.59 138
18008.86 158
18010.12 132
18011.39 136
18012.66 120
18013.93 149
18015.20 133
18016.47 136
18017.74 116
18019.01 142
18020.28 132
18021.54 160
18022.81 155
18024.08 131
18025.35 134
18026.62 138
18027.89 125
18029.16 102
18030.43 143
18031.70 152
18032.97 126
18034.24 167
18035.51 179
18036.78 138
18038.05 131
18039.32 157
18040.59 156
18041.86 154
18043.13 146
18044.40 146
18045.67 155
18046.94 155
18048.21 161
18049.48 170
18050.75 178
18052.02 127
18053.29 147
18054.56 163
18055.83 158
18057.10 153
18058.37 148
18059.64 145
18060.91 155
18062.18 168
18063.45 138
18064.72 156
18065.99 144
18067.26 135
18068.54 140
18069.81 151
18071.08 130
18072.35 151
18073.62 146
18074.89 143
18076.16 176
18077.43 142
18078.70 127
18079.97 166
18081.25 142
18082.52 125
18083.79 132
18085.06 143
18086.33 165
18087.60 151
18088.87 138
18090.15 127
18091.42 142
18092.69 157
18093.96 120
18095.23 140
18096.50 151
18097.78 154
18099.05 145
18100.32 136
18101.59 145
18102.86 148
18104.14 142
18105.41 139
18106.68 154
18107.95 145
18109.23 161
18110.50 132
18111.77 172
18113.04 126
18114.31 127
18115.59 137
18116.86 169
18118.13 140
18119.40 139
18120.68 162
18121.95 158
18123.22 164
18124.50 131
18125.77 153
18127.04 154
18128.31 134
18129.59 155
18130.86 135
18132.13 133
18133.41 168
18134.68 142
18135.95 166
18137.23 130
18138.50 143
18139.77 160
18141.05 142
18142.32 168
18143.59 158
18144.87 146
18146.14 134
18147.41 149
18148.69 130
18149.96 128
18151.23 134
18152.51 147
18153.78 162
18155.06 141
18156.33 150
18157.60 148
18158.88 168
18160.15 132
18161.43 140
18162.70 149
18163.97 178
18165.25 166
18166.52 154
18167.80 153
18169.07 159
18170.35 160
18171.62 163
18172.90 158
18174.17 141
18175.44 140
18176.72 163
18177.99 167
18179.27 173
18180.54 143
18181.82 144
18183.09 141
18184.37 132
18185.64 151
18186.92 125
18188.19 145
18189.47 156
18190.74 166
18192.02 144
18193.29 126
18194.57 146
18195.84 146
18197.12 143
18198.39 140
18199.67 149
18200.95 130
18202.22 158
18203.50 189
18204.77 138
18206.05 177
18207.32 193
18208.60 171
18209.88 172
18211.15 159
18212.43 156
18213.70 156
18214.98 159
18216.26 169
18217.53 187
18218.81 164
18220.08 156
18221.36 158
18222.64 164
18223.91 113
18225.19 177
18226.47 172
18227.74 163
18229.02 156
18230.29 127
18231.57 173
18232.85 151
18234.12 141
18235.40 156
18236.68 142
18237.95 122
18239.23 158
18240.51 153
18241.79 149
18243.06 161
18244.34 164
18245.62 134
18246.89 166
18248.17 151
18249.45 148
18250.73 147
18252.00 152
18253.28 153
18254.56 151
18255.83 184
18257.11 146
18258.39 133
18259.67 154
18260.94 136
18262.22 155
18263.50 145
18264.78 154
18266.06 175
18267.33 138
18268.61 167
18269.89 175
18271.17 143
18272.45 151
18273.72 160
18275.00 162
18276.28 141
18277.56 144
18278.84 162
18280.11 166
18281.39 139
18282.67 139
18283.95 161
18285.23 158
18286.51 165
18287.78 161
18289.06 158
18290.34 171
18291.62 142
18292.90 141
18294.18 134
18295.46 168
18296.74 173
18298.01 155
18299.29 123
18300.57 131
18301.85 123
18303.13 138
18304.41 177
18305.69 207
18306.97 155
18308.25 142
18309.53 193
18310.81 184
18312.09 117
18313.37 143
18314.64 121
18315.92 155
18317.20 133
18318.48 137
18319.76 153
18321.04 138
18322.32 151
18323.60 118
18324.88 161
18326.16 176
18327.44 126
18328.72 119
18330.00 142
18331.28 151
18332.56 140
18333.84 157
18335.12 134
18336.40 145
18337.68 146
18338.96 133
18340.24 148
18341.52 157
18342.80 151
18344.09 139
18345.37 119
18346.65 131
18347.93 129
18349.21 158
18350.49 122
18351.77 154
18353.05 117
18354.33 150
18355.61 146
18356.89 153
18358.17 169
18359.46 153
18360.74 139
18362.02 142
18363.30 135
18364.58 123
18365.86 132
18367.14 144
18368.42 128
18369.71 121
18370.99 154
18372.27 160
18373.55 158
18374.83 149
18376.11 161
18377.39 157
18378.68 142
18379.96 155
18381.24 160
18382.52 128
18383.80 113
18385.09 148
18386.37 192
18387.65 156
18388.93 139
18390.21 146
18391.50 124
18392.78 149
18394.06 159
18395.34 153
18396.63 146
18397.91 118
18399.19 127
18400.47 132
18401.76 142
18403.04 113
18404.32 142
18405.60 140
18406.89 148
18408.17 128
18409.45 137
18410.73 123
18412.02 134
18413.30 122
18414.58 122
18415.87 126
18417.15 138
18418.43 152
18419.72 156
18421.00 133
18422.28 140
18423.57 122
18424.85 109
18426.13 139
18427.42 139
18428.70 126
18429.98 162
18431.27 168
18432.55 152
18433.83 171
18435.12 148
18436.40 151
18437.68 157
18438.97 139
18440.25 140
18441.54 155
18442.82 152
18444.10 118
18445.39 144
18446.67 142
18447.96 142
18449.24 124
18450.53 151
18451.81 125
18453.09 146
18454.38 136
18455.66 140
18456.95 145
18458.23 133
18459.52 139
18460.80 128
18462.09 137
18463.37 159
18464.65 150
18465.94 165
18467.22 152
18468.51 149
18469.79 140
18471.08 144
18472.36 120
18473.65 137
18474.93 134
18476.22 160
18477.50 182
18478.79 132
18480.08 126
18481.36 143
18482.65 142
18483.93 126
18485.22 129
18486.50 143
18487.79 122
18489.07 159
18490.36 134
18491.64 141
18492.93 153
18494.22 144
18495.50 139
18496.79 128
18498.07 148
18499.36 127
18500.65 135
18501.93 156
18503.22 144
18504.50 146
18505.79 138
18507.08 117
18508.36 140
18509.65 171
18510.94 132
18512.22 128
18513.51 146
18514.80 139
18516.08 137
18517.37 148
18518.65 127
18519.94 133
18521.23 128
18522.51 135
18523.80 134
18525.09 130
18526.38 114
18527.66 137
18528.95 146
18530.24 149
18531.52 155
18532.81 167
18534.10 133
18535.39 126
18536.67 140
18537.96 166
18539.25 149
18540.53 140
18541.82 141
18543.11 142
18544.40 136
18545.68 129
18546.97 171
18548.26 145
18549.55 128
18550.84 172
18552.12 175
18553.41 140
18554.70 153
18555.99 150
18557.27 156
18558.56 135
18559.85 136
18561.14 135
18562.43 172
18563.72 150
18565.00 142
18566.29 141
18567.58 116
18568.87 160
18570.16 176
18571.45 162
18572.73 155
18574.02 172
18575.31 171
18576.60 141
18577.89 154
18579.18 171
18580.47 152
18581.75 132
18583.04 140
18584.33 139
18585.62 139
18586.91 145
18588.20 162
18589.49 143
18590.78 150
18592.07 165
18593.36 179
18594.65 140
18595.93 115
18597.22 126
18598.51 159
18599.80 138
18601.09 172
18602.38 151
18603.67 147
18604.96 160
18606.25 187
18607.54 167
18608.83 146
18610.12 173
18611.41 165
18612.70 163
18613.99 140
18615.28 144
18616.57 173
18617.86 178
18619.15 197
18620.44 166
18621.73 159
18623.02 167
18624.31 184
18625.60 161
18626.89 141
18628.18 179
18629.47 191
18630.76 171
18632.05 179
18633.34 164
18634.64 177
18635.93 168
18637.22 130
18638.51 172
18639.80 157
18641.09 161
18642.38 148
18643.67 150
18644.96 149
18646.25 141
18647.54 139
18648.84 141
18650.13 133
18651.42 158
18652.71 188
18654.00 181
18655.29 134
18656.58 160
18657.88 133
18659.17 153
18660.46 132
18661.75 150
18663.04 154
18664.33 174
18665.63 142
18666.92 171
18668.21 144
18669.50 195
18670.79 142
18672.08 167
18673.38 174
18674.67 145
18675.96 149
18677.25 184
18678.55 182
18679.84 147
18681.13 160
18682.42 142
18683.71 155
18685.01 148
18686.30 147
18687.59 146
18688.88 145
18690.18 142
18691.47 131
18692.76 160
18694.06 153
18695.35 146
18696.64 152
18697.93 154
18699.23 148
18700.52 151
18701.81 156
18703.11 151
18704.40 128
18705.69 135
18706.99 151
18708.28 146
18709.57 145
18710.86 130
18712.16 153
18713.45 159
18714.75 146
18716.04 155
18717.33 134
18718.63 143
18719.92 151
18721.21 137
18722.51 163
18723.80 145
18725.09 140
18726.39 124
18727.68 160
18728.98 146
18730.27 132
18731.56 122
18732.86 130
18734.15 156
18735.45 118
18736.74 137
18738.04 126
18739.33 143
18740.62 133
18741.92 150
18743.21 168
18744.51 150
18745.80 151
18747.10 154
18748.39 120
18749.69 121
18750.98 137
18752.27 145
18753.57 183
18754.86 145
18756.16 147
18757.45 166
18758.75 166
18760.04 184
18761.34 161
18762.63 145
18763.93 123
18765.23 129
18766.52 151
18767.82 144
18769.11 127
18770.41 131
18771.70 154
18773.00 138
18774.29 128
18775.59 147
18776.88 131
18778.18 157
18779.48 137
18780.77 159
18782.07 154
18783.36 135
18784.66 149
18785.95 145
18787.25 155
18788.55 154
18789.84 137
18791.14 124
18792.43 124
18793.73 124
18795.03 149
18796.32 137
18797.62 123
18798.92 116
18800.21 191
18801.51 157
18802.81 150
18804.10 134
18805.40 131
18806.70 160
18807.99 171
18809.29 151
18810.59 139
18811.88 157
18813.18 130
18814.48 146
18815.77 130
18817.07 149
18818.37 146
18819.66 143
18820.96 145
18822.26 121
18823.56 131
18824.85 125
18826.15 113
18827.45 141
18828.75 129
18830.04 111
18831.34 101
18832.64 113
18833.94 136
18835.23 137
18836.53 114
18837.83 114
18839.13 130
18840.42 130
18841.72 178
18843.02 149
18844.32 127
18845.62 134
18846.91 162
18848.21 138
18849.51 126
18850.81 152
18852.11 135
18853.40 113
18854.70 137
18856.00 126
18857.30 145
18858.60 137
18859.90 109
18861.20 135
18862.49 122
18863.79 137
18865.09 137
18866.39 131
18867.69 156
18868.99 152
18870.29 146
18871.59 135
18872.88 146
18874.18 162
18875.48 110
18876.78 96
18878.08 137
18879.38 119
18880.68 139
18881.98 138
18883.28 193
18884.58 149
18885.88 123
18887.18 132
18888.47 144
18889.77 135
18891.07 144
18892.37 139
18893.67 144
18894.97 142
18896.27 135
18897.57 140
18898.87 140
18900.17 98
18901.47 117
18902.77 127
18904.07 130
18905.37 129
18906.67 136
18907.97 137
18909.27 130
18910.57 128
18911.87 143
18913.17 116
18914.47 131
18915.77 117
18917.07 146
18918.38 127
18919.68 144
18920.98 132
18922.28 120
18923.58 147
18924.88 128
18926.18 131
18927.48 117
18928.78 146
18930.08 145
18931.38 136
18932.68 100
18933.98 156
18935.29 133
18936.59 134
18937.89 115
18939.19 115
18940.49 136
18941.79 143
18943.09 129
18944.39 126
18945.70 126
18947.00 124
18948.30 141
18949.60 128
18950.90 125
18952.20 115
18953.51 109
18954.81 121
18956.11 113
18957.41 122
18958.71 146
18960.02 142
18961.32 124
18962.62 156
18963.92 142
18965.22 153
18966.53 162
18967.83 156
18969.13 125
18970.43 118
18971.73 129
18973.04 115
18974.34 126
18975.64 146
18976.94 118
18978.25 143
18979.55 114
18980.85 136
18982.16 117
18983.46 161
18984.76 148
18986.06 117
18987.37 114
18988.67 112
18989.97 134
18991.28 100
18992.58 124
18993.88 131
18995.18 110
18996.49 124
18997.79 152
18999.09 119
19000.40 106
19001.70 109
19003.00 131
19004.31 128
19005.61 134
19006.92 131
19008.22 145
19009.52 161
19010.83 139
19012.13 129
19013.43 140
19014.74 139
19016.04 137
19017.35 144
19018.65 140
19019.95 119
19021.26 130
19022.56 128
19023.87 132
19025.17 106
19026.47 106
19027.78 112
19029.08 123
19030.39 109
19031.69 108
19033.00 130
19034.30 142
19035.61 137
19036.91 93
19038.21 122
19039.52 150
19040.82 135
19042.13 130
19043.43 114
19044.74 127
19046.04 144
19047.35 145
19048.65 145
19049.96 121
19051.26 135
19052.57 134
19053.87 137
19055.18 155
19056.48 126
19057.79 128
19059.09 135
19060.40 112
19061.71 124
19063.01 124
19064.32 141
19065.62 135
19066.93 117
19068.23 125
19069.54 130
19070.85 128
19072.15 126
19073.46 105
19074.76 128
19076.07 119
19077.37 127
19078.68 112
19079.99 93
19081.29 102
19082.60 124
19083.91 117
19085.21 137
19086.52 139
19087.82 140
19089.13 137
19090.44 138
19091.74 145
19093.05 141
19094.36 129
19095.66 147
19096.97 154
19098.28 161
19099.58 128
19100.89 119
19102.20 140
19103.50 113
19104.81 127
19106.12 137
19107.42 121
19108.73 114
19110.04 122
19111.35 115
19112.65 99
19113.96 128
19115.27 122
19116.58 127
19117.88 126
19119.19 124
19120.50 152
19121.81 130
19123.11 121
19124.42 131
19125.73 134
19127.04 144
19128.34 148
19129.65 134
19130.96 106
19132.27 155
19133.57 118
19134.88 124
19136.19 113
19137.50 92
19138.81 95
19140.12 100
19141.42 139
19142.73 128
19144.04 131
19145.35 115
19146.66 138
19147.97 127
19149.27 134
19150.58 110
19151.89 108
19153.20 142
19154.51 142
19155.82 145
19157.13 168
19158.43 137
19159.74 126
19161.05 115
19162.36 109
19163.67 125
19164.98 134
19166.29 116
19167.60 127
19168.91 126
19170.22 103
19171.52 105
19172.83 141
19174.14 144
19175.45 123
19176.76 105
19178.07 126
19179.38 135
19180.69 126
19182.00 98
19183.31 136
19184.62 135
19185.93 119
19187.24 156
19188.55 135
19189.86 117
19191.17 104
19192.48 125
19193.79 112
19195.10 136
19196.41 139
19197.72 140
19199.03 112
19200.34 113
19201.65 136
19202.96 160
19204.27 123
19205.58 112
19206.89 121
19208.20 117
19209.51 121
19210.82 101
19212.13 127
19213.44 109
19214.75 105
19216.06 127
19217.38 113
19218.69 121
19220.00 114
19221.31 115
19222.62 110
19223.93 119
19225.24 117
19226.55 128
19227.86 119
19229.17 113
19230.49 113
19231.80 114
19233.11 99
19234.42 121
19235.73 107
19237.04 119
19238.35 138
19239.67 141
19240.98 125
19242.29 125
19243.60 128
19244.91 140
19246.22 145
19247.54 119
19248.85 129
19250.16 129
19251.47 121
19252.78 119
19254.10 127
19255.41 118
19256.72 137
19258.03 123
19259.34 135
19260.66 133
19261.97 143
19263.28 122
19264.59 124
19265.91 127
19267.22 160
19268.53 117
19269.84 131
19271.16 120
19272.47 111
19273.78 140
19275.10 146
19276.41 147
19277.72 123
19279.03 128
19280.35 107
19281.66 141
19282.97 138
19284.29 135
19285.60 133
19286.91 112
19288.23 114
19289.54 120
19290.85 111
19292.17 148
19293.48 128
19294.79 90
19296.11 149
19297.42 148
19298.73 100
19300.05 130
19301.36 127
19302.67 145
19303.99 150
19305.30 132
19306.62 132
19307.93 135
19309.24 132
19310.56 117
19311.87 122
19313.19 128
19314.50 123
19315.81 126
19317.13 110
19318.44 125
19319.76 146
19321.07 153
19322.39 119
19323.70 113
19325.01 115
19326.33 125
19327.64 119
19328.96 114
19330.27 89
19331.59 98
19332.90 110
19334.22 103
19335.53 133
19336.85 115
19338.16 114
19339.48 95
19340.79 117
19342.11 128
19343.42 94
19344.74 132
19346.05 127
19347.37 123
19348.68 130
19350.00 88
19351.31 120
19352.63 139
19353.94 121
19355.26 115
19356.58 147
19357.89 115
19359.21 112
19360.52 130
19361.84 129
19363.15 124
19364.47 122
19365.79 127
19367.10 114
19368.42 108
19369.73 107
19371.05 97
19372.37 109
19373.68 120
19375.00 120
19376.31 108
19377.63 107
19378.95 119
19380.26 137
19381.58 150
19382.90 147
19384.21 117
19385.53 123
19386.85 129
19388.16 122
19389.48 143
19390.80 111
19392.11 104
19393.43 108
19394.75 111
19396.06 97
19397.38 109
19398.70 136
19400.01 121
19401.33 126
19402.65 120
19403.97 113
19405.28 132
19406.60 123
19407.92 147
19409.23 156
19410.55 127
19411.87 130
19413.19 90
19414.50 115
19415.82 134
19417.14 137
19418.46 115
19419.77 126
19421.09 127
19422.41 130
19423.73 124
19425.05 132
19426.36 105
19427.68 116
19429.00 136
19430.32 140
19431.64 115
19432.95 93
19434.27 112
19435.59 126
19436.91 123
19438.23 136
19439.55 139
19440.86 119
19442.18 109
19443.50 130
19444.82 121
19446.14 129
19447.46 99
19448.78 105
19450.09 124
19451.41 128
19452.73 125
19454.05 118
19455.37 129
19456.69 107
19458.01 113
19459.33 123
19460.65 131
19461.97 99
19463.28 113
19464.60 131
19465.92 116
19467.24 141
19468.56 130
19469.88 126
19471.20 111
19472.52 130
19473.84 121
19475.16 115
19476.48 120
19477.80 116
19479.12 107
19480.44 110
19481.76 108
19483.08 135
19484.40 112
19485.72 86
19487.04 121
19488.36 117
19489.68 124
19491.00 105
19492.32 124
19493.64 130
19494.96 128
19496.28 128
19497.60 138
19498.92 133
19500.24 131
19501.56 129
19502.88 121
19504.20 122
19505.52 112
19506.84 106
19508.16 130
19509.49 132
19510.81 155
19512.13 150
19513.45 136
19514.77 127
19516.09 124
19517.41 116
19518.73 134
19520.05 134
19521.37 129
19522.70 117
19524.02 117
19525.34 93
19526.66 129
19527.98 118
19529.30 140
19530.62 123
19531.95 131
19533.27 132
19534.59 137
19535.91 117
19537.23 118
19538.55 149
19539.88 128
19541.20 119
19542.52 137
19543.84 141
19545.16 158
19546.49 126
19547.81 132
19549.13 123
19550.45 117
19551.77 107
19553.10 141
19554.42 114
19555.74 108
19557.06 135
19558.39 140
19559.71 104
19561.03 106
19562.35 117
19563.68 101
19565.00 98
19566.32 107
19567.64 104
19568.97 108
19570.29 125
19571.61 147
19572.94 150
19574.26 91
19575.58 115
19576.90 120
19578.23 134
19579.55 132
19580.87 115
19582.20 113
19583.52 134
19584.84 136
19586.17 128
19587.49 116
19588.81 124
19590.14 119
19591.46 105
19592.78 117
19594.11 110
19595.43 114
19596.76 107
19598.08 124
19599.40 110
19600.73 153
19602.05 136
19603.37 138
19604.70 127
19606.02 114
19607.35 106
19608.67 110
19610.00 122
19611.32 134
19612.64 128
19613.97 114
19615.29 112
19616.62 112
19617.94 110
19619.27 115
19620.59 133
19621.92 133
19623.24 133
19624.56 133
19625.89 107
19627.21 112
19628.54 142
19629.86 116
19631.19 124
19632.51 103
19633.84 115
19635.16 121
19636.49 117
19637.81 127
19639.14 121
19640.46 129
19641.79 144
19643.11 132
19644.44 115
19645.77 137
19647.09 142
19648.42 132
19649.74 85
19651.07 119
19652.39 126
19653.72 108
19655.04 122
19656.37 138
19657.70 119
19659.02 103
19660.35 115
19661.67 141
19663.00 121
19664.33 117
19665.65 111
19666.98 131
19668.30 113
19669.63 102
19670.96 103
19672.28 117
19673.61 113
19674.94 95
19676.26 130
19677.59 125
19678.92 136
19680.24 148
19681.57 109
19682.90 103
19684.22 112
19685.55 111
19686.88 134
19688.20 126
19689.53 105
19690.86 110
19692.18 110
19693.51 111
19694.84 99
19696.16 148
19697.49 126
19698.82 136
19700.15 134
19701.47 110
19702.80 110
19704.13 127
19705.46 117
19706.78 104
19708.11 111
19709.44 125
19710.77 121
19712.09 120
19713.42 121
19714.75 129
19716.08 123
19717.40 124
19718.73 117
19720.06 117
19721.39 136
19722.72 125
19724.04 118
19725.37 125
19726.70 139
19728.03 122
19729.36 122
19730.68 132
19732.01 95
19733.34 96
19734.67 116
19736.00 119
19737.33 132
19738.66 146
19739.98 121
19741.31 123
19742.64 103
19743.97 125
19745.30 137
19746.63 117
19747.96 133
19749.29 109
19750.61 132
19751.94 95
19753.27 113
19754.60 118
19755.93 122
19757.26 117
19758.59 99
19759.92 132
19761.25 129
19762.58 142
19763.91 104
19765.24 127
19766.57 124
19767.89 108
19769.22 111
19770.55 106
19771.88 118
19773.21 128
19774.54 102
19775.87 101
19777.20 106
19778.53 125
19779.86 104
19781.19 110
19782.52 132
19783.85 114
19785.18 130
19786.51 114
19787.84 130
19789.17 118
19790.50 113
19791.83 112
19793.16 116
19794.49 119
19795.83 113
19797.16 94
19798.49 138
19799.82 118
19801.15 104
19802.48 105
19803.81 122
19805.14 102
19806.47 94
19807.80 131
19809.13 128
19810.46 120
19811.79 112
19813.13 111
19814.46 118
19815.79 130
19817.12 142
19818.45 126
19819.78 119
19821.11 121
19822.44 123
19823.78 88
19825.11 98
19826.44 111
19827.77 122
19829.10 140
19830.43 138
19831.77 141
19833.10 132
19834.43 115
19835.76 92
19837.09 125
19838.42 114
19839.76 111
19841.09 126
19842.42 148
19843.75 126
19845.08 110
19846.42 103
19847.75 116
19849.08 113
19850.41 127
19851.75 129
19853.08 95
19854.41 119
19855.74 89
19857.08 128
19858.41 141
19859.74 114
19861.07 114
19862.41 115
19863.74 112
19865.07 105
19866.41 109
19867.74 116
19869.07 108
19870.40 125
19871.74 116
19873.07 117
19874.40 98
19875.74 102
19877.07 109
19878.40 132
19879.74 131
19881.07 123
19882.40 135
19883.74 124
19885.07 112
19886.40 98
19887.74 129
19889.07 119
19890.40 115
19891.74 111
19893.07 114
19894.41 108
19895.74 121
19897.07 103
19898.41 108
19899.74 113
19901.08 115
19902.41 109
19903.74 126
19905.08 124
19906.41 124
19907.75 114
19909.08 124
19910.41 127
19911.75 110
19913.08 120
19914.42 122
19915.75 89
19917.09 88
19918.42 92
19919.76 108
19921.09 126
19922.43 99
19923.76 123
19925.10 127
19926.43 117
19927.77 96
19929.10 111
19930.44 115
19931.77 118
19933.11 140
19934.44 107
19935.78 117
19937.11 118
19938.45 125
19939.78 124
19941.12 132
19942.45 124
19943.79 123
19945.12 108
19946.46 104
19947.79 104
19949.13 116
19950.47 100
19951.80 127
19953.14 119
19954.47 103
19955.81 118
19957.15 116
19958.48 133
19959.82 92
19961.15 140
19962.49 122
19963.83 127
19965.16 121
19966.50 108
19967.83 105
19969.17 137
19970.51 93
19971.84 110
19973.18 111
19974.52 121
19975.85 99
19977.19 87
19978.53 130
19979.86 137
19981.20 123
19982.54 139
19983.87 152
19985.21 124
19986.55 115
19987.88 123
19989.22 115
19990.56 118
19991.89 146
19993.23 129
19994.57 134
19995.91 117
19997.24 112
19998.58 147
19999.92 157
20001.26 125
20002.59 130
20003.93 125
20005.27 105
20006.61 135
20007.94 130
20009.28 145
20010.62 96
20011.96 110
20013.29 137
20014.63 99
20015.97 109
20017.31 146
20018.65 119
20019.98 101
20021.32 135
20022.66 118
20024.00 115
20025.34 154
20026.67 132
20028.01 138
20029.35 123
20030.69 111
20032.03 140
20033.37 136
20034.71 131
20036.04 122
20037.38 123
20038.72 128
20040.06 130
20041.40 122
20042.74 153
20044.08 157
20045.42 138
20046.75 92
20048.09 102
20049.43 121
20050.77 149
20052.11 128
20053.45 114
20054.79 110
20056.13 121
20057.47 124
20058.81 130
20060.15 131
20061.49 130
20062.82 124
20064.16 128
20065.50 126
20066.84 130
20068.18 131
20069.52 100
20070.86 115
20072.20 129
20073.54 122
20074.88 140
20076.22 147
20077.56 129
20078.90 121
20080.24 127
20081.58 134
20082.92 136
20084.26 131
20085.60 102
20086.94 110
20088.28 115
20089.62 133
20090.96 138
20092.30 144
20093.64 103
20094.99 122
20096.33 118
20097.67 127
20099.01 99
20100.35 117
20101.69 113
20103.03 104
20104.37 120
20105.71 132
20107.05 148
20108.39 121
20109.73 138
20111.08 155
20112.42 126
20113.76 134
20115.10 127
20116.44 144
20117.78 120
20119.12 132
20120.46 130
20121.81 134
20123.15 117
20124.49 118
20125.83 115
20127.17 115
20128.51 133
20129.86 142
20131.20 113
20132.54 117
20133.88 111
20135.22 132
20136.56 131
20137.91 125
20139.25 101
