# Supplementary material for: MALDI-TOF MS typing enables the classification of brewing yeasts of the genus Saccharomyces to major beer styles
Source: PLoS One. 2017 Aug 9;12(8):e0181694. doi: 10.1371/journal.pone.0181694 (PMC5549903; doi:10.1371/journal.pone.0181694)
Supplement: S4 File — The directory includes 90 raw files and was zipped to “.zip”; the folder has three strains with 30 spectra per strain; S1 Text explains the raw files with an example and Table 1 represents the yeast strains used within the experiment. (ZIP) [file pone.0181694.s007.zip › 10-12/30259-308-OG-Alt-Alt-YPG-18h-E-E_2015-07-16_3_0_B6_1.dat]

2000.53 2705
2000.95 2781
2001.37 3020
2001.79 2967
2002.21 2954
2002.64 2758
2003.06 2817
2003.48 2728
2003.90 2763
2004.32 2528
2004.75 2541
2005.17 2670
2005.59 2531
2006.01 2678
2006.43 2819
2006.86 2988
2007.28 2836
2007.70 2775
2008.12 2898
2008.55 2736
2008.97 2668
2009.39 2729
2009.81 2510
2010.24 2655
2010.66 2627
2011.08 2653
2011.50 2292
2011.93 2314
2012.35 2639
2012.77 2454
2013.20 2296
2013.62 2566
2014.04 2410
2014.46 2106
2014.89 2327
2015.31 2639
2015.73 2233
2016.16 2180
2016.58 2429
2017.00 2499
2017.43 2414
2017.85 2296
2018.27 2561
2018.70 2756
2019.12 2542
2019.54 2717
2019.97 2806
2020.39 2713
2020.82 2609
2021.24 2641
2021.66 2723
2022.09 2498
2022.51 2580
2022.94 2391
2023.36 2569
2023.78 2388
2024.21 2536
2024.63 2649
2025.06 2529
2025.48 2304
2025.90 2357
2026.33 2332
2026.75 2349
2027.18 2299
2027.60 2403
2028.03 2280
2028.45 2187
2028.88 2169
2029.30 2240
2029.72 2267
2030.15 2377
2030.57 2468
2031.00 2281
2031.42 2331
2031.85 2323
2032.27 2458
2032.70 2590
2033.12 2296
2033.55 2487
2033.97 2509
2034.40 2647
2034.82 2647
2035.25 2656
2035.67 2765
2036.10 2644
2036.52 2362
2036.95 2412
2037.38 2506
2037.80 2537
2038.23 2602
2038.65 2810
2039.08 2756
2039.50 2897
2039.93 2699
2040.36 2535
2040.78 2477
2041.21 2753
2041.63 2841
2042.06 2713
2042.48 2595
2042.91 2485
2043.34 2499
2043.76 2353
2044.19 2292
2044.62 2423
2045.04 2639
2045.47 2557
2045.89 2471
2046.32 2532
2046.75 2538
2047.17 2401
2047.60 2437
2048.03 2348
2048.45 2352
2048.88 2368
2049.31 2515
2049.73 2415
2050.16 2349
2050.59 2307
2051.01 2571
2051.44 2626
2051.87 2341
2052.29 2470
2052.72 2542
2053.15 2596
2053.58 2215
2054.00 2091
2054.43 2483
2054.86 2423
2055.28 2373
2055.71 2326
2056.14 2312
2056.57 2382
2056.99 2192
2057.42 2158
2057.85 2298
2058.28 2243
2058.71 2369
2059.13 2320
2059.56 2359
2059.99 2588
2060.42 2438
2060.84 2226
2061.27 2457
2061.70 2518
2062.13 2497
2062.56 2316
2062.98 2751
2063.41 2651
2063.84 2626
2064.27 2722
2064.70 2637
2065.13 2843
2065.55 2752
2065.98 2846
2066.41 2972
2066.84 3028
2067.27 2780
2067.70 2655
2068.13 2863
2068.55 2867
2068.98 2724
2069.41 2477
2069.84 2459
2070.27 2497
2070.70 2578
2071.13 2485
2071.56 2366
2071.99 2483
2072.41 2492
2072.84 2395
2073.27 2529
2073.70 2565
2074.13 2628
2074.56 2510
2074.99 2315
2075.42 2424
2075.85 2506
2076.28 2637
2076.71 2790
2077.14 2502
2077.57 2478
2078.00 2672
2078.43 2792
2078.86 2986
2079.29 3032
2079.72 3109
2080.15 3006
2080.58 3111
2081.01 2986
2081.44 2888
2081.87 2683
2082.30 2830
2082.73 2628
2083.16 2642
2083.59 2638
2084.02 2604
2084.45 2540
2084.88 2598
2085.31 2623
2085.74 2546
2086.17 2604
2086.60 2489
2087.03 2505
2087.46 2476
2087.89 2509
2088.32 2381
2088.75 2526
2089.18 2566
2089.62 2577
2090.05 2456
2090.48 2335
2090.91 2523
2091.34 2552
2091.77 2501
2092.20 2376
2092.63 2371
2093.06 2347
2093.49 2369
2093.93 2373
2094.36 2377
2094.79 2448
2095.22 2451
2095.65 2538
2096.08 2444
2096.52 2381
2096.95 2224
2097.38 2196
2097.81 2216
2098.24 2430
2098.67 2440
2099.11 2271
2099.54 2256
2099.97 2090
2100.40 2119
2100.83 2200
2101.27 2173
2101.70 2257
2102.13 2387
2102.56 2329
2102.99 2333
2103.43 2109
2103.86 2433
2104.29 2428
2104.72 2335
2105.16 2396
2105.59 2321
2106.02 2453
2106.45 2560
2106.89 2463
2107.32 2658
2107.75 2604
2108.19 2475
2108.62 2604
2109.05 2728
2109.48 2518
2109.92 2402
2110.35 2629
2110.78 2608
2111.22 2445
2111.65 2480
2112.08 2314
2112.52 2364
2112.95 2461
2113.38 2457
2113.82 2448
2114.25 2302
2114.68 2518
2115.12 2288
2115.55 2150
2115.98 2203
2116.42 2160
2116.85 2449
2117.28 2225
2117.72 2211
2118.15 2215
2118.59 2318
2119.02 2321
2119.45 2332
2119.89 2384
2120.32 2394
2120.76 2365
2121.19 2398
2121.62 2315
2122.06 2370
2122.49 2362
2122.93 2494
2123.36 2543
2123.80 2659
2124.23 2401
2124.66 2545
2125.10 2570
2125.53 2377
2125.97 2178
2126.40 2290
2126.84 2309
2127.27 2378
2127.71 2363
2128.14 2393
2128.58 2321
2129.01 2524
2129.45 2444
2129.88 2500
2130.32 2573
2130.75 2445
2131.19 2497
2131.62 2680
2132.06 2957
2132.49 2705
2132.93 2669
2133.36 2778
2133.80 2522
2134.23 2568
2134.67 2862
2135.11 2892
2135.54 2740
2135.98 2963
2136.41 3027
2136.85 3074
2137.28 2896
2137.72 3029
2138.16 3106
2138.59 2969
2139.03 2774
2139.46 2642
2139.90 2702
2140.34 2645
2140.77 2478
2141.21 2381
2141.64 2540
2142.08 2449
2142.52 2571
2142.95 2502
2143.39 2382
2143.83 2275
2144.26 2300
2144.70 2432
2145.14 2242
2145.57 2445
2146.01 2381
2146.45 2331
2146.88 2480
2147.32 2601
2147.76 2809
2148.19 2685
2148.63 2659
2149.07 2978
2149.50 3207
2149.94 3371
2150.38 3290
2150.81 3483
2151.25 3359
2151.69 3233
2152.13 3145
2152.56 3378
2153.00 3312
2153.44 2833
2153.88 2703
2154.31 2898
2154.75 2836
2155.19 2665
2155.63 2562
2156.06 2751
2156.50 2673
2156.94 2621
2157.38 2663
2157.82 2678
2158.25 2766
2158.69 2461
2159.13 2570
2159.57 2664
2160.01 2560
2160.44 2254
2160.88 2456
2161.32 2628
2161.76 2592
2162.20 2469
2162.63 2631
2163.07 2682
2163.51 2645
2163.95 2503
2164.39 2480
2164.83 2332
2165.27 2272
2165.70 2526
2166.14 2766
2166.58 2815
2167.02 2897
2167.46 2566
2167.90 2425
2168.34 2627
2168.78 2592
2169.22 2615
2169.65 2653
2170.09 2683
2170.53 2810
2170.97 2837
2171.41 2712
2171.85 2738
2172.29 3030
2172.73 3047
2173.17 3157
2173.61 3182
2174.05 3214
2174.49 3548
2174.93 3623
2175.37 3526
2175.81 3486
2176.25 3602
2176.69 3403
2177.13 3148
2177.57 3124
2178.01 3046
2178.45 2864
2178.89 2950
2179.33 3082
2179.77 3009
2180.21 2988
2180.65 3030
2181.09 2671
2181.53 2457
2181.97 2631
2182.41 2661
2182.85 2722
2183.29 2566
2183.73 2408
2184.17 2264
2184.61 2573
2185.05 2489
2185.49 2680
2185.93 2638
2186.37 2564
2186.81 2662
2187.25 2596
2187.69 2664
2188.14 2832
2188.58 2975
2189.02 2954
2189.46 2626
2189.90 2889
2190.34 2928
2190.78 2545
2191.22 2592
2191.66 2741
2192.11 2841
2192.55 2732
2192.99 2624
2193.43 2728
2193.87 2680
2194.31 2725
2194.76 2988
2195.20 3102
2195.64 2800
2196.08 2637
2196.52 2959
2196.96 2943
2197.41 2738
2197.85 2776
2198.29 2786
2198.73 2875
2199.17 2731
2199.62 2769
2200.06 2871
2200.50 2727
2200.94 2747
2201.38 2678
2201.83 2530
2202.27 2551
2202.71 2616
2203.15 2799
2203.60 2465
2204.04 2613
2204.48 2570
2204.92 2640
2205.37 2532
2205.81 2438
2206.25 2521
2206.70 2702
2207.14 2773
2207.58 2823
2208.02 2710
2208.47 2855
2208.91 2939
2209.35 2646
2209.80 2659
2210.24 2668
2210.68 2588
2211.13 2738
2211.57 2702
2212.01 2637
2212.46 2881
2212.90 2697
2213.34 2675
2213.79 2856
2214.23 2850
2214.67 2667
2215.12 2549
2215.56 2646
2216.00 2645
2216.45 2562
2216.89 2650
2217.34 2699
2217.78 2412
2218.22 2509
2218.67 2479
2219.11 2606
2219.56 2541
2220.00 2309
2220.44 2699
2220.89 2742
2221.33 2636
2221.78 2593
2222.22 2799
2222.67 2487
2223.11 2709
2223.55 2729
2224.00 2837
2224.44 2686
2224.89 2979
2225.33 2959
2225.78 2685
2226.22 2845
2226.67 2707
2227.11 2874
2227.56 3055
2228.00 2894
2228.45 2750
2228.89 2876
2229.34 2879
2229.78 3113
2230.23 2903
2230.67 2954
2231.12 2855
2231.56 3077
2232.01 2958
2232.45 3024
2232.90 3116
2233.35 3180
2233.79 3271
2234.24 3098
2234.68 3216
2235.13 3297
2235.57 3086
2236.02 2904
2236.46 3078
2236.91 3094
2237.36 3033
2237.80 2866
2238.25 2946
2238.69 2963
2239.14 3021
2239.59 2991
2240.03 2959
2240.48 2901
2240.92 2917
2241.37 2716
2241.82 2648
2242.26 2320
2242.71 2325
2243.16 2419
2243.60 2349
2244.05 2279
2244.50 2392
2244.94 2352
2245.39 2442
2245.84 2484
2246.28 2537
2246.73 2577
2247.18 2586
2247.62 2434
2248.07 2400
2248.52 2497
2248.96 2380
2249.41 2253
2249.86 2374
2250.31 2468
2250.75 2594
2251.20 2754
2251.65 2557
2252.10 2474
2252.54 2439
2252.99 2611
2253.44 2592
2253.89 2445
2254.33 2569
2254.78 2545
2255.23 2583
2255.68 2584
2256.12 2564
2256.57 2458
2257.02 2240
2257.47 2361
2257.91 2380
2258.36 2390
2258.81 2293
2259.26 2503
2259.71 2425
2260.16 2483
2260.60 2606
2261.05 2726
2261.50 2557
2261.95 2643
2262.40 2832
2262.84 2846
2263.29 2723
2263.74 2940
2264.19 3100
2264.64 3110
2265.09 2962
2265.54 2710
2265.98 2922
2266.43 3097
2266.88 3250
2267.33 3202
2267.78 3100
2268.23 3082
2268.68 3095
2269.13 3190
2269.58 3253
2270.03 3257
2270.47 3196
2270.92 2987
2271.37 2870
2271.82 2980
2272.27 3093
2272.72 3048
2273.17 2943
2273.62 2883
2274.07 2784
2274.52 2928
2274.97 2723
2275.42 2628
2275.87 2702
2276.32 2622
2276.77 2495
2277.22 2494
2277.67 2480
2278.12 2476
2278.57 2596
2279.02 2546
2279.47 2625
2279.92 2636
2280.37 2709
2280.82 2788
2281.27 2642
2281.72 2610
2282.17 2742
2282.62 2839
2283.07 2708
2283.52 2596
2283.97 2633
2284.42 2805
2284.87 2651
2285.32 2538
2285.77 2548
2286.22 2783
2286.67 2876
2287.13 2643
2287.58 2766
2288.03 3179
2288.48 3134
2288.93 3212
2289.38 3571
2289.83 3921
2290.28 3923
2290.73 4282
2291.18 4467
2291.64 4678
2292.09 4530
2292.54 4573
2292.99 4470
2293.44 4515
2293.89 4349
2294.34 3956
2294.80 4305
2295.25 4058
2295.70 3824
2296.15 3654
2296.60 3353
2297.05 3500
2297.51 3316
2297.96 3082
2298.41 2985
2298.86 2799
2299.31 2633
2299.77 2576
2300.22 2596
2300.67 2722
2301.12 2568
2301.57 2629
2302.03 2525
2302.48 2704
2302.93 2451
2303.38 2485
2303.84 2675
2304.29 2837
2304.74 2594
2305.19 2634
2305.65 2706
2306.10 2589
2306.55 2679
2307.01 2494
2307.46 2881
2307.91 2981
2308.36 3171
2308.82 3034
2309.27 3125
2309.72 3262
2310.18 3415
2310.63 3454
2311.08 3190
2311.54 3192
2311.99 3227
2312.44 3063
2312.90 3128
2313.35 3128
2313.80 3186
2314.26 2721
2314.71 2833
2315.16 2596
2315.62 2764
2316.07 3002
2316.52 2871
2316.98 2892
2317.43 2759
2317.88 2651
2318.34 3041
2318.79 3007
2319.25 2938
2319.70 3065
2320.15 2800
2320.61 2897
2321.06 2988
2321.52 2838
2321.97 2970
2322.43 2728
2322.88 2786
2323.33 3127
2323.79 3088
2324.24 2984
2324.70 3027
2325.15 3169
2325.61 3111
2326.06 3029
2326.52 3213
2326.97 3312
2327.43 3050
2327.88 3106
2328.34 3437
2328.79 3524
2329.25 3548
2329.70 3406
2330.16 3356
2330.61 3411
2331.07 3662
2331.52 3432
2331.98 3368
2332.43 3396
2332.89 3187
2333.34 3121
2333.80 3102
2334.25 2923
2334.71 2930
2335.16 2823
2335.62 2792
2336.08 2716
2336.53 2897
2336.99 2837
2337.44 2817
2337.90 2994
2338.35 2863
2338.81 2837
2339.27 2974
2339.72 3238
2340.18 3393
2340.63 3334
2341.09 3185
2341.55 3274
2342.00 3285
2342.46 3303
2342.91 3272
2343.37 3129
2343.83 3045
2344.28 2997
2344.74 2995
2345.20 3135
2345.65 3180
2346.11 3165
2346.57 3395
2347.02 3513
2347.48 3198
2347.94 3128
2348.39 3018
2348.85 3038
2349.31 3197
2349.76 3142
2350.22 2908
2350.68 3045
2351.14 2848
2351.59 2657
2352.05 2857
2352.51 2797
2352.96 2772
2353.42 2840
2353.88 2612
2354.34 2720
2354.79 2759
2355.25 2543
2355.71 2502
2356.17 2495
2356.62 2667
2357.08 2669
2357.54 2826
2358.00 2715
2358.46 2594
2358.91 2637
2359.37 2802
2359.83 2903
2360.29 2847
2360.74 2815
2361.20 3029
2361.66 2913
2362.12 2818
2362.58 2812
2363.04 2933
2363.49 2870
2363.95 2706
2364.41 2714
2364.87 3036
2365.33 3009
2365.79 2702
2366.24 2714
2366.70 3031
2367.16 3007
2367.62 3079
2368.08 2993
2368.54 2922
2369.00 2962
2369.46 2881
2369.91 2949
2370.37 2740
2370.83 2987
2371.29 2662
2371.75 2963
2372.21 3027
2372.67 2768
2373.13 2810
2373.59 2641
2374.05 2653
2374.51 2943
2374.97 2933
2375.42 2809
2375.88 2960
2376.34 2794
2376.80 2876
2377.26 2820
2377.72 2813
2378.18 2951
2378.64 2963
2379.10 2874
2379.56 3046
2380.02 2883
2380.48 2669
2380.94 2705
2381.40 2829
2381.86 2859
2382.32 2921
2382.78 2849
2383.24 2741
2383.70 2649
2384.16 2746
2384.62 2918
2385.08 2917
2385.54 2634
2386.00 2548
2386.47 2676
2386.93 2828
2387.39 2758
2387.85 2680
2388.31 2737
2388.77 2669
2389.23 2566
2389.69 2738
2390.15 2675
2390.61 2454
2391.07 2481
2391.53 2608
2391.99 2510
2392.46 2820
2392.92 2714
2393.38 2820
2393.84 2907
2394.30 2749
2394.76 2521
2395.22 2756
2395.68 2658
2396.15 2618
2396.61 2617
2397.07 2413
2397.53 2427
2397.99 2725
2398.45 2595
2398.92 2456
2399.38 2556
2399.84 2647
2400.30 2688
2400.76 2422
2401.23 2311
2401.69 2415
2402.15 2336
2402.61 2455
2403.07 2523
2403.54 2476
2404.00 2594
2404.46 2623
2404.92 2728
2405.38 2830
2405.85 2863
2406.31 2859
2406.77 2840
2407.23 2485
2407.70 2858
2408.16 2670
2408.62 2424
2409.08 2378
2409.55 2382
2410.01 2519
2410.47 2579
2410.94 2417
2411.40 2428
2411.86 2240
2412.32 2335
2412.79 2546
2413.25 2504
2413.71 2526
2414.18 2754
2414.64 2819
2415.10 2818
2415.57 2840
2416.03 3084
2416.49 3191
2416.96 3235
2417.42 3332
2417.88 3331
2418.35 3626
2418.81 3637
2419.28 3642
2419.74 3651
2420.20 3585
2420.67 3796
2421.13 3190
2421.59 3132
2422.06 3226
2422.52 3010
2422.99 2943
2423.45 2985
2423.91 2986
2424.38 2953
2424.84 3059
2425.31 2774
2425.77 3059
2426.24 3046
2426.70 2619
2427.16 2465
2427.63 2616
2428.09 2837
2428.56 2559
2429.02 2644
2429.49 2649
2429.95 2779
2430.42 2714
2430.88 2558
2431.35 2897
2431.81 2977
2432.28 2671
2432.74 2762
2433.21 2738
2433.67 3021
2434.14 2940
2434.60 2851
2435.07 3056
2435.53 2955
2436.00 2921
2436.46 2868
2436.93 3015
2437.39 3117
2437.86 3304
2438.32 3331
2438.79 3323
2439.26 3471
2439.72 3565
2440.19 3671
2440.65 3935
2441.12 4042
2441.58 3806
2442.05 3796
2442.52 3666
2442.98 3459
2443.45 3379
2443.91 3395
2444.38 3186
2444.85 2992
2445.31 2910
2445.78 2845
2446.24 2827
2446.71 2626
2447.18 2536
2447.64 2542
2448.11 2453
2448.58 2564
2449.04 2627
2449.51 2634
2449.98 2591
2450.44 2714
2450.91 2419
2451.38 2495
2451.84 2512
2452.31 2652
2452.78 2475
2453.24 2489
2453.71 2615
2454.18 2582
2454.64 2595
2455.11 2369
2455.58 2612
2456.05 2781
2456.51 2684
2456.98 2611
2457.45 2527
2457.92 2784
2458.38 2930
2458.85 2826
2459.32 2620
2459.79 2644
2460.25 2654
2460.72 2850
2461.19 2737
2461.66 2739
2462.12 2596
2462.59 2585
2463.06 2598
2463.53 2564
2464.00 2596
2464.46 2486
2464.93 2539
2465.40 2612
2465.87 2640
2466.34 2618
2466.80 2698
2467.27 2813
2467.74 2879
2468.21 2876
2468.68 2917
2469.15 2687
2469.61 2642
2470.08 2478
2470.55 2392
2471.02 2630
2471.49 2659
2471.96 2488
2472.43 2662
2472.89 2568
2473.36 2483
2473.83 2334
2474.30 2524
2474.77 2439
2475.24 2354
2475.71 2497
2476.18 2584
2476.65 2512
2477.12 2522
2477.59 2635
2478.05 2849
2478.52 2750
2478.99 2718
2479.46 2688
2479.93 2743
2480.40 2799
2480.87 2900
2481.34 2708
2481.81 2741
2482.28 2853
2482.75 2787
2483.22 2741
2483.69 2489
2484.16 2537
2484.63 2617
2485.10 2746
2485.57 2612
2486.04 2589
2486.51 2497
2486.98 2790
2487.45 2735
2487.92 2519
2488.39 2522
2488.86 2685
2489.33 2580
2489.80 2700
2490.27 2726
2490.74 2673
2491.21 2565
2491.68 2735
2492.15 2890
2492.62 2765
2493.10 2840
2493.57 2871
2494.04 2937
2494.51 3061
2494.98 3075
2495.45 2906
2495.92 2776
2496.39 2806
2496.86 2860
2497.33 2750
2497.80 2781
2498.28 2632
2498.75 2622
2499.22 2639
2499.69 2579
2500.16 2584
2500.63 2388
2501.10 2304
2501.58 2177
2502.05 2336
2502.52 2356
2502.99 2388
2503.46 2430
2503.93 2438
2504.41 2477
2504.88 2315
2505.35 2461
2505.82 2644
2506.29 2879
2506.76 3029
2507.24 2916
2507.71 2930
2508.18 3039
2508.65 3045
2509.13 3187
2509.60 3099
2510.07 3143
2510.54 3224
2511.01 3401
2511.49 3474
2511.96 3345
2512.43 3428
2512.90 3346
2513.38 3375
2513.85 3329
2514.32 3075
2514.80 2874
2515.27 3106
2515.74 3205
2516.21 2867
2516.69 2839
2517.16 2925
2517.63 2826
2518.11 2801
2518.58 2957
2519.05 2748
2519.53 2867
2520.00 2864
2520.47 2886
2520.95 2727
2521.42 2711
2521.89 2531
2522.37 2683
2522.84 2766
2523.31 2689
2523.79 2491
2524.26 2542
2524.73 2704
2525.21 2518
2525.68 2601
2526.16 2666
2526.63 2637
2527.10 2607
2527.58 2478
2528.05 2795
2528.52 2500
2529.00 2609
2529.47 2494
2529.95 2403
2530.42 2489
2530.90 2627
2531.37 2796
2531.84 2620
2532.32 2655
2532.79 3009
2533.27 2866
2533.74 2701
2534.22 2696
2534.69 2697
2535.17 2909
2535.64 2893
2536.12 2640
2536.59 2525
2537.07 2671
2537.54 2757
2538.02 2729
2538.49 2777
2538.97 2772
2539.44 2748
2539.92 2738
2540.39 2993
2540.87 2994
2541.34 2843
2541.82 2731
2542.29 2613
2542.77 2788
2543.24 2906
2543.72 2791
2544.19 2584
2544.67 2672
2545.14 2927
2545.62 2833
2546.10 2879
2546.57 3055
2547.05 3160
2547.52 3208
2548.00 3042
2548.47 3257
2548.95 3403
2549.43 3337
2549.90 3450
2550.38 3429
2550.86 3531
2551.33 3519
2551.81 3537
2552.28 3386
2552.76 3665
2553.24 3473
2553.71 3399
2554.19 3497
2554.67 3752
2555.14 3851
2555.62 3517
2556.10 3544
2556.57 3788
2557.05 3719
2557.53 3668
2558.00 3359
2558.48 3403
2558.96 3219
2559.43 3215
2559.91 2923
2560.39 3006
2560.86 2834
2561.34 2575
2561.82 2722
2562.30 2735
2562.77 2709
2563.25 2696
2563.73 2765
2564.21 2516
2564.68 2347
2565.16 2479
2565.64 2587
2566.12 2652
2566.59 2606
2567.07 2371
2567.55 2552
2568.03 2554
2568.50 2557
2568.98 2652
2569.46 2650
2569.94 2565
2570.42 2461
2570.89 2672
2571.37 2683
2571.85 2596
2572.33 2406
2572.81 2476
2573.28 2426
2573.76 2333
2574.24 2447
2574.72 2603
2575.20 2536
2575.68 2496
2576.15 2619
2576.63 2424
2577.11 2559
2577.59 2618
2578.07 2591
2578.55 2734
2579.03 2810
2579.50 2682
2579.98 2691
2580.46 2676
2580.94 2659
2581.42 2527
2581.90 2560
2582.38 2551
2582.86 2510
2583.34 2485
2583.82 2678
2584.30 2598
2584.77 2606
2585.25 2627
2585.73 2429
2586.21 2509
2586.69 2714
2587.17 2858
2587.65 2770
2588.13 2749
2588.61 2538
2589.09 2749
2589.57 3013
2590.05 2769
2590.53 2669
2591.01 2688
2591.49 2686
2591.97 2760
2592.45 2816
2592.93 2888
2593.41 3063
2593.89 2990
2594.37 2954
2594.85 2872
2595.33 2973
2595.81 3016
2596.29 2981
2596.77 2697
2597.25 2613
2597.73 2711
2598.21 2657
2598.69 2625
2599.17 2711
2599.65 2610
2600.14 2333
2600.62 2429
2601.10 2492
2601.58 2435
2602.06 2567
2602.54 2347
2603.02 2607
2603.50 2541
2603.98 2544
2604.46 2533
2604.95 2562
2605.43 2584
2605.91 2396
2606.39 2504
2606.87 2645
2607.35 2729
2607.83 2893
2608.31 2746
2608.80 2945
2609.28 2908
2609.76 2819
2610.24 2806
2610.72 2876
2611.20 2776
2611.69 2797
2612.17 2696
2612.65 2711
2613.13 2823
2613.61 2620
2614.10 2599
2614.58 2633
2615.06 2762
2615.54 2749
2616.02 2581
2616.51 2616
2616.99 2467
2617.47 2572
2617.95 2622
2618.44 2656
2618.92 2571
2619.40 2582
2619.88 2712
2620.37 2652
2620.85 2873
2621.33 2595
2621.81 2681
2622.30 2626
2622.78 2576
2623.26 2570
2623.75 2627
2624.23 2655
2624.71 2771
2625.19 2916
2625.68 2704
2626.16 2574
2626.64 2532
2627.13 2664
2627.61 2698
2628.09 2663
2628.58 2507
2629.06 2399
2629.54 2399
2630.03 2611
2630.51 2845
2630.99 2766
2631.48 2644
2631.96 2780
2632.45 2710
2632.93 2669
2633.41 2798
2633.90 2695
2634.38 2812
2634.86 2859
2635.35 2752
2635.83 2556
2636.32 2538
2636.80 2552
2637.28 2621
2637.77 2576
2638.25 2660
2638.74 2616
2639.22 2352
2639.71 2599
2640.19 2730
2640.68 2594
2641.16 3031
2641.64 2999
2642.13 2923
2642.61 2903
2643.10 2790
2643.58 2554
2644.07 2871
2644.55 2824
2645.04 2696
2645.52 2503
2646.01 2644
2646.49 2573
2646.98 2656
2647.46 2663
2647.95 2533
2648.43 2706
2648.92 2826
2649.40 2843
2649.89 2631
2650.37 2775
2650.86 2632
2651.34 2462
2651.83 2738
2652.32 2799
2652.80 2532
2653.29 2563
2653.77 2676
2654.26 2586
2654.74 2652
2655.23 2708
2655.72 2813
2656.20 2953
2656.69 2645
2657.17 2480
2657.66 2623
2658.15 2826
2658.63 2862
2659.12 2646
2659.60 2516
2660.09 2543
2660.58 2515
2661.06 2612
2661.55 2638
2662.04 2742
2662.52 2597
2663.01 2353
2663.49 2410
2663.98 2638
2664.47 2615
2664.95 2491
2665.44 2704
2665.93 2592
2666.42 2463
2666.90 2599
2667.39 2532
2667.88 2577
2668.36 2535
2668.85 2422
2669.34 2680
2669.82 2760
2670.31 2714
2670.80 2725
2671.29 2764
2671.77 2827
2672.26 2911
2672.75 3110
2673.24 3062
2673.72 3099
2674.21 3012
2674.70 3341
2675.19 3556
2675.67 3447
2676.16 3246
2676.65 3233
2677.14 3309
2677.62 3389
2678.11 3258
2678.60 3173
2679.09 3256
2679.58 3261
2680.06 3488
2680.55 3547
2681.04 3451
2681.53 3378
2682.02 3176
2682.51 3487
2682.99 3450
2683.48 3828
2683.97 3686
2684.46 3553
2684.95 3489
2685.44 3575
2685.92 3498
2686.41 3293
2686.90 3166
2687.39 3030
2687.88 2977
2688.37 2883
2688.86 2911
2689.35 2732
2689.83 2664
2690.32 2497
2690.81 2657
2691.30 2577
2691.79 2882
2692.28 2877
2692.77 2624
2693.26 2578
2693.75 2718
2694.24 2724
2694.73 2600
2695.22 2547
2695.71 2391
2696.20 2639
2696.68 2787
2697.17 2782
2697.66 2431
2698.15 2539
2698.64 2788
2699.13 2670
2699.62 2795
2700.11 2706
2700.60 2783
2701.09 2876
2701.58 2958
2702.07 2778
2702.56 2831
2703.05 2975
2703.54 3111
2704.03 2772
2704.52 2824
2705.01 2757
2705.50 2556
2706.00 2595
2706.49 2774
2706.98 2643
2707.47 2537
2707.96 2583
2708.45 2473
2708.94 2662
2709.43 2437
2709.92 2528
2710.41 2538
2710.90 2545
2711.39 2485
2711.88 2399
2712.37 2415
2712.87 2714
2713.36 2630
2713.85 2479
2714.34 2498
2714.83 2516
2715.32 2501
2715.81 2622
2716.30 2573
2716.80 2637
2717.29 2553
2717.78 2654
2718.27 2714
2718.76 2725
2719.25 2677
2719.75 2715
2720.24 2722
2720.73 2743
2721.22 2784
2721.71 2857
2722.20 2925
2722.70 2899
2723.19 2787
2723.68 2778
2724.17 2890
2724.66 2784
2725.16 2920
2725.65 2747
2726.14 2649
2726.63 2583
2727.13 2532
2727.62 2811
2728.11 2753
2728.60 2542
2729.10 2533
2729.59 2429
2730.08 2528
2730.57 2612
2731.07 2486
2731.56 2597
2732.05 2658
2732.54 2599
2733.04 2698
2733.53 2877
2734.02 2740
2734.52 2819
2735.01 2614
2735.50 2893
2736.00 3042
2736.49 2871
2736.98 2766
2737.47 2727
2737.97 2799
2738.46 2779
2738.95 2817
2739.45 2818
2739.94 2815
2740.44 2636
2740.93 2843
2741.42 2622
2741.92 2509
2742.41 2596
2742.90 2642
2743.40 2420
2743.89 2286
2744.39 2575
2744.88 2469
2745.37 2392
2745.87 2281
2746.36 2335
2746.86 2699
2747.35 2518
2747.84 2640
2748.34 2650
2748.83 2848
2749.33 2550
2749.82 2421
2750.32 2448
2750.81 2308
2751.30 2388
2751.80 2493
2752.29 2506
2752.79 2462
2753.28 2661
2753.78 2596
2754.27 2614
2754.77 2668
2755.26 2738
2755.76 2795
2756.25 2614
2756.75 2641
2757.24 2772
2757.74 2595
2758.23 2851
2758.73 2861
2759.22 2789
2759.72 2828
2760.21 2825
2760.71 2836
2761.20 2560
2761.70 2687
2762.20 2781
2762.69 2624
2763.19 2547
2763.68 2714
2764.18 2612
2764.67 2456
2765.17 2378
2765.67 2476
2766.16 2580
2766.66 2441
2767.15 2436
2767.65 2528
2768.14 2550
2768.64 2493
2769.14 2580
2769.63 2777
2770.13 2589
2770.63 2781
2771.12 2636
2771.62 2765
2772.11 3044
2772.61 3101
2773.11 3012
2773.60 3024
2774.10 3292
2774.60 3074
2775.09 2997
2775.59 3170
2776.09 3024
2776.58 3102
2777.08 3161
2777.58 3124
2778.07 3152
2778.57 3098
2779.07 3397
2779.57 3026
2780.06 2806
2780.56 2797
2781.06 2803
2781.55 2826
2782.05 2752
2782.55 2604
2783.05 2724
2783.54 2639
2784.04 2716
2784.54 2752
2785.04 2712
2785.53 2702
2786.03 2664
2786.53 2646
2787.03 2708
2787.52 2613
2788.02 2552
2788.52 2592
2789.02 2812
2789.52 2625
2790.01 2589
2790.51 2503
2791.01 2489
2791.51 2685
2792.01 2597
2792.50 2561
2793.00 2647
2793.50 2731
2794.00 2770
2794.50 3075
2795.00 3086
2795.50 3112
2795.99 3320
2796.49 3352
2796.99 3506
2797.49 3506
2797.99 3602
2798.49 3690
2798.99 3597
2799.48 3501
2799.98 3384
2800.48 3503
2800.98 3348
2801.48 3266
2801.98 3083
2802.48 3208
2802.98 2872
2803.48 3070
2803.98 3287
2804.48 3103
2804.97 3483
2805.47 3607
2805.97 3906
2806.47 4012
2806.97 4182
2807.47 4294
2807.97 4373
2808.47 4830
2808.97 4648
2809.47 4548
2809.97 4487
2810.47 4338
2810.97 4031
2811.47 3883
2811.97 3789
2812.47 3534
2812.97 3357
2813.47 3285
2813.97 3166
2814.47 3254
2814.97 2956
2815.47 2911
2815.97 2987
2816.47 2804
2816.97 2694
2817.47 2778
2817.97 3053
2818.47 2961
2818.97 3299
2819.47 3378
2819.98 3421
2820.48 3430
2820.98 3245
2821.48 3173
2821.98 3201
2822.48 3143
2822.98 3172
2823.48 2883
2823.98 3075
2824.48 3112
2824.98 2779
2825.49 3039
2825.99 2670
2826.49 2720
2826.99 2615
2827.49 2611
2827.99 2578
2828.49 2478
2828.99 2666
2829.50 2640
2830.00 2610
2830.50 2581
2831.00 2598
2831.50 2787
2832.00 2681
2832.51 2650
2833.01 2664
2833.51 2714
2834.01 2613
2834.51 2808
2835.02 2699
2835.52 2896
2836.02 2963
2836.52 2982
2837.02 2704
2837.53 3017
2838.03 3117
2838.53 3067
2839.03 3004
2839.54 2908
2840.04 2838
2840.54 2939
2841.04 2751
2841.55 2850
2842.05 2883
2842.55 2795
2843.05 2695
2843.56 2889
2844.06 2879
2844.56 2806
2845.07 2970
2845.57 3068
2846.07 3241
2846.57 3184
2847.08 3003
2847.58 3149
2848.08 3255
2848.59 3295
2849.09 3534
2849.59 3377
2850.10 3158
2850.60 3178
2851.10 2908
2851.61 2969
2852.11 3138
2852.61 2659
2853.12 2563
2853.62 2735
2854.12 2740
2854.63 2778
2855.13 2733
2855.64 2717
2856.14 2689
2856.64 2626
2857.15 2830
2857.65 2728
2858.16 2889
2858.66 2927
2859.16 2862
2859.67 2785
2860.17 2858
2860.68 2937
2861.18 2719
2861.69 2673
2862.19 2700
2862.69 2637
2863.20 2680
2863.70 2582
2864.21 2564
2864.71 2309
2865.22 2349
2865.72 2382
2866.23 2422
2866.73 2484
2867.24 2415
2867.74 2457
2868.25 2537
2868.75 2597
2869.26 2596
2869.76 2552
2870.27 2609
2870.77 2673
2871.28 2726
2871.78 2705
2872.29 2622
2872.79 2648
2873.30 2783
2873.80 2887
2874.31 2681
2874.81 2901
2875.32 2957
2875.83 2903
2876.33 2856
2876.84 2969
2877.34 2926
2877.85 2882
2878.35 2801
2878.86 2752
2879.37 2850
2879.87 2864
2880.38 2934
2880.88 2997
2881.39 2978
2881.90 3217
2882.40 3606
2882.91 3446
2883.41 3363
2883.92 3469
2884.43 3492
2884.93 3422
2885.44 3350
2885.95 3478
2886.45 3516
2886.96 3725
2887.47 3686
2887.97 3826
2888.48 3799
2888.99 3549
2889.49 3649
2890.00 3293
2890.51 3413
2891.01 3295
2891.52 3087
2892.03 2944
2892.54 2951
2893.04 2956
2893.55 3028
2894.06 3014
2894.56 2932
2895.07 2992
2895.58 3010
2896.09 3148
2896.59 3254
2897.10 3399
2897.61 3424
2898.12 3584
2898.62 3264
2899.13 3215
2899.64 3117
2900.15 3182
2900.65 3374
2901.16 3585
2901.67 3320
2902.18 3686
2902.69 3616
2903.19 3618
2903.70 3486
2904.21 3604
2904.72 3436
2905.23 3425
2905.73 3565
2906.24 3431
2906.75 3342
2907.26 3457
2907.77 3396
2908.28 3344
2908.79 3128
2909.29 3092
2909.80 2979
2910.31 3002
2910.82 2832
2911.33 2860
2911.84 2777
2912.35 2732
2912.85 2851
2913.36 2788
2913.87 2806
2914.38 2966
2914.89 2895
2915.40 2848
2915.91 2855
2916.42 3049
2916.93 2926
2917.44 2782
2917.95 2895
2918.45 3028
2918.96 2957
2919.47 2886
2919.98 2609
2920.49 2699
2921.00 2929
2921.51 2785
2922.02 3037
2922.53 3061
2923.04 3140
2923.55 3436
2924.06 3495
2924.57 3601
2925.08 3662
2925.59 3742
2926.10 3969
2926.61 3935
2927.12 4057
2927.63 3750
2928.14 3649
2928.65 3672
2929.16 3318
2929.67 3174
2930.18 3068
2930.69 2842
2931.20 2913
2931.71 2894
2932.22 2736
2932.73 2543
2933.25 2691
2933.76 2821
2934.27 2923
2934.78 2777
2935.29 2734
2935.80 2925
2936.31 3177
2936.82 2938
2937.33 2847
2937.84 3040
2938.35 3040
2938.87 2862
2939.38 2900
2939.89 3152
2940.40 2755
2940.91 3001
2941.42 2939
2941.93 2731
2942.44 3020
2942.96 3150
2943.47 3289
2943.98 3418
2944.49 3716
2945.00 3799
2945.51 4086
2946.03 4123
2946.54 4191
2947.05 4123
2947.56 4234
2948.07 4289
2948.59 4172
2949.10 3815
2949.61 3755
2950.12 3449
2950.63 3587
2951.15 3469
2951.66 3217
2952.17 3033
2952.68 2986
2953.19 2680
2953.71 2754
2954.22 2779
2954.73 2941
2955.24 2980
2955.76 2867
2956.27 2796
2956.78 2593
2957.30 2725
2957.81 2820
2958.32 2844
2958.83 2757
2959.35 2648
2959.86 2762
2960.37 2862
2960.89 2881
2961.40 3231
2961.91 3288
2962.43 3131
2962.94 3225
2963.45 3276
2963.96 3168
2964.48 3126
2964.99 3204
2965.51 3337
2966.02 3194
2966.53 3253
2967.05 3135
2967.56 2887
2968.07 2619
2968.59 2877
2969.10 2760
2969.61 2975
2970.13 2984
2970.64 2909
2971.16 2714
2971.67 2635
2972.18 2632
2972.70 2660
2973.21 2627
2973.73 2834
2974.24 2957
2974.75 2991
2975.27 2827
2975.78 2871
2976.30 2929
2976.81 2966
2977.33 3018
2977.84 2949
2978.36 2901
2978.87 2851
2979.38 2911
2979.90 3124
2980.41 2948
2980.93 2926
2981.44 3044
2981.96 3075
2982.47 3216
2982.99 3266
2983.50 3252
2984.02 3245
2984.53 3194
2985.05 3321
2985.56 3422
2986.08 3565
2986.59 3579
2987.11 3514
2987.63 3490
2988.14 3476
2988.66 3373
2989.17 3380
2989.69 3302
2990.20 3329
2990.72 3435
2991.23 3333
2991.75 3447
2992.27 3334
2992.78 3498
2993.30 3487
2993.81 3430
2994.33 3394
2994.84 3623
2995.36 3643
2995.88 4037
2996.39 3836
2996.91 4146
2997.43 4427
2997.94 4730
2998.46 4634
2998.97 4612
2999.49 4723
3000.01 4817
3000.52 4503
3001.04 4659
3001.56 4599
3002.07 4528
3002.59 4893
3003.11 5267
3003.62 5899
3004.14 6445
3004.66 6778
3005.17 7406
3005.69 7263
3006.21 7653
3006.72 7168
3007.24 6655
3007.76 6605
3008.28 6281
3008.79 5731
3009.31 5009
3009.83 4445
3010.34 4280
3010.86 3927
3011.38 3697
3011.90 3540
3012.41 3398
3012.93 3358
3013.45 3324
3013.97 3300
3014.48 3453
3015.00 3361
3015.52 3436
3016.04 3277
3016.56 3275
3017.07 3499
3017.59 3401
3018.11 3625
3018.63 3636
3019.15 3452
3019.66 3351
3020.18 3534
3020.70 3641
3021.22 3593
3021.74 3576
3022.26 3546
3022.77 3465
3023.29 3447
3023.81 3576
3024.33 3581
3024.85 3535
3025.37 3764
3025.88 3832
3026.40 3548
3026.92 3494
3027.44 3630
3027.96 3492
3028.48 3280
3029.00 3160
3029.52 3243
3030.04 3174
3030.55 3319
3031.07 3317
3031.59 3182
3032.11 3139
3032.63 3057
3033.15 3323
3033.67 3418
3034.19 3253
3034.71 3258
3035.23 3402
3035.75 3440
3036.27 3376
3036.79 3300
3037.31 3103
3037.83 3169
3038.35 3302
3038.87 3132
3039.39 3214
3039.91 3179
3040.42 3252
3040.94 3304
3041.46 3185
3041.98 3063
3042.50 2892
3043.03 2844
3043.55 2648
3044.07 2797
3044.59 3327
3045.11 3059
3045.63 2797
3046.15 3066
3046.67 2922
3047.19 3146
3047.71 3155
3048.23 3362
3048.75 3177
3049.27 3101
3049.79 2985
3050.31 2844
3050.83 2877
3051.35 3000
3051.87 2847
3052.39 2929
3052.92 3104
3053.44 2935
3053.96 2864
3054.48 3031
3055.00 2820
3055.52 2933
3056.04 2915
3056.56 2746
3057.09 2784
3057.61 2875
3058.13 2723
3058.65 2795
3059.17 2977
3059.69 2766
3060.21 2756
3060.74 2871
3061.26 3015
3061.78 2980
3062.30 2845
3062.82 2915
3063.34 3154
3063.87 3078
3064.39 3069
3064.91 2956
3065.43 3058
3065.95 3132
3066.48 3020
3067.00 3155
3067.52 3299
3068.04 3256
3068.57 3174
3069.09 3004
3069.61 3025
3070.13 3134
3070.66 3112
3071.18 3261
3071.70 3164
3072.22 3149
3072.75 3227
3073.27 3023
3073.79 3065
3074.31 3099
3074.84 2987
3075.36 3374
3075.88 3046
3076.41 3220
3076.93 3404
3077.45 3374
3077.97 3409
3078.50 3573
3079.02 3452
3079.54 3651
3080.07 3789
3080.59 3792
3081.11 3816
3081.64 3799
3082.16 3949
3082.68 3820
3083.21 3841
3083.73 3899
3084.26 3875
3084.78 3837
3085.30 3933
3085.83 3989
3086.35 3838
3086.87 3607
3087.40 3896
3087.92 3577
3088.45 3355
3088.97 3176
3089.49 3421
3090.02 3553
3090.54 3499
3091.07 3603
3091.59 3460
3092.11 3518
3092.64 3467
3093.16 3530
3093.69 3518
3094.21 3431
3094.74 3441
3095.26 3550
3095.79 3857
3096.31 3780
3096.84 3909
3097.36 3845
3097.89 4058
3098.41 4074
3098.93 4293
3099.46 4548
3099.98 5234
3100.51 6012
3101.03 6628
3101.56 7918
3102.09 9019
3102.61 9817
3103.14 10619
3103.66 11440
3104.19 11675
3104.71 11273
3105.24 11292
3105.76 10623
3106.29 9811
3106.81 8129
3107.34 6702
3107.86 5985
3108.39 5547
3108.92 5100
3109.44 4709
3109.97 4625
3110.49 4480
3111.02 4394
3111.55 4471
3112.07 4505
3112.60 4304
3113.12 4379
3113.65 4136
3114.18 4258
3114.70 3976
3115.23 3626
3115.75 3514
3116.28 3496
3116.81 3835
3117.33 3359
3117.86 3235
3118.39 3243
3118.91 3325
3119.44 3445
3119.97 3493
3120.49 3462
3121.02 3259
3121.55 3389
3122.07 3699
3122.60 3789
3123.13 3760
3123.65 3517
3124.18 3738
3124.71 3506
3125.24 3478
3125.76 3506
3126.29 3493
3126.82 3317
3127.34 3407
3127.87 3342
3128.40 3313
3128.93 3286
3129.45 3433
3129.98 3249
3130.51 3074
3131.04 3152
3131.56 3287
3132.09 3091
3132.62 2905
3133.15 3108
3133.68 3068
3134.20 2723
3134.73 2589
3135.26 2932
3135.79 3020
3136.32 2938
3136.84 3146
3137.37 3325
3137.90 2979
3138.43 3043
3138.96 3206
3139.48 3351
3140.01 3321
3140.54 3125
3141.07 2999
3141.60 2923
3142.13 3043
3142.66 2884
3143.18 2896
3143.71 2910
3144.24 2965
3144.77 2979
3145.30 3043
3145.83 3189
3146.36 3341
3146.89 3424
3147.41 3604
3147.94 3537
3148.47 3612
3149.00 3805
3149.53 3726
3150.06 3539
3150.59 3563
3151.12 3611
3151.65 3446
3152.18 3251
3152.71 3294
3153.24 3485
3153.77 3354
3154.30 3299
3154.82 3293
3155.35 3243
3155.88 3298
3156.41 3331
3156.94 3168
3157.47 3529
3158.00 3558
3158.53 3570
3159.06 3512
3159.59 3467
3160.12 3207
3160.65 3014
3161.18 3225
3161.71 3189
3162.24 3070
3162.77 2954
3163.30 2985
3163.83 3134
3164.37 3107
3164.90 2968
3165.43 2893
3165.96 3062
3166.49 2994
3167.02 2821
3167.55 2976
3168.08 3001
3168.61 2748
3169.14 2831
3169.67 2930
3170.20 2960
3170.73 2888
3171.26 2756
3171.80 2733
3172.33 2968
3172.86 2960
3173.39 2858
3173.92 3353
3174.45 3097
3174.98 3014
3175.51 3032
3176.05 3081
3176.58 3267
3177.11 3206
3177.64 3191
3178.17 3387
3178.70 3284
3179.23 3384
3179.77 3203
3180.30 3253
3180.83 3006
3181.36 3042
3181.89 3145
3182.43 3259
3182.96 3087
3183.49 2862
3184.02 2844
3184.55 2934
3185.09 3092
3185.62 3196
3186.15 3035
3186.68 2825
3187.21 2697
3187.75 2734
3188.28 2826
3188.81 2953
3189.34 2772
3189.88 2828
3190.41 2846
3190.94 2917
3191.47 2785
3192.01 2728
3192.54 2712
3193.07 2826
3193.61 2853
3194.14 2810
3194.67 2728
3195.20 2787
3195.74 2882
3196.27 2851
3196.80 2985
3197.34 2919
3197.87 2877
3198.40 2886
3198.94 3070
3199.47 3054
3200.00 3100
3200.54 3312
3201.07 3305
3201.60 3020
3202.14 3222
3202.67 3367
3203.21 3320
3203.74 3320
3204.27 3344
3204.81 3488
3205.34 3511
3205.87 3284
3206.41 3411
3206.94 3465
3207.48 3170
3208.01 3442
3208.54 3427
3209.08 3624
3209.61 3578
3210.15 3950
3210.68 4225
3211.22 4570
3211.75 4379
3212.28 3859
3212.82 4014
3213.35 4113
3213.89 3822
3214.42 3909
3214.96 3757
3215.49 3486
3216.03 3539
3216.56 3655
3217.10 3641
3217.63 3676
3218.17 3629
3218.70 3665
3219.24 3612
3219.77 3591
3220.31 3457
3220.84 3402
3221.38 3615
3221.91 3628
3222.45 3727
3222.98 3686
3223.52 3608
3224.05 3532
3224.59 3746
3225.12 4066
3225.66 3931
3226.19 3725
3226.73 3736
3227.27 3724
3227.80 3679
3228.34 3258
3228.87 3363
3229.41 3293
3229.94 3311
3230.48 3261
3231.02 3041
3231.55 3169
3232.09 3306
3232.62 3183
3233.16 3084
3233.70 3038
3234.23 3064
3234.77 3409
3235.31 3330
3235.84 3443
3236.38 3450
3236.91 3532
3237.45 3609
3237.99 3844
3238.52 3900
3239.06 3844
3239.60 3950
3240.13 4115
3240.67 3806
3241.21 3916
3241.75 3794
3242.28 3854
3242.82 3673
3243.36 3582
3243.89 3540
3244.43 3642
3244.97 3722
3245.50 3626
3246.04 3500
3246.58 3486
3247.12 3739
3247.65 3771
3248.19 3448
3248.73 3718
3249.27 3944
3249.80 3799
3250.34 3702
3250.88 3646
3251.42 3768
3251.95 3783
3252.49 3605
3253.03 3714
3253.57 4069
3254.11 3926
3254.64 3802
3255.18 3899
3255.72 4156
3256.26 3972
3256.80 3945
3257.33 3902
3257.87 4061
3258.41 4496
3258.95 4532
3259.49 4858
3260.02 4913
3260.56 4999
3261.10 5381
3261.64 6090
3262.18 6012
3262.72 6389
3263.26 7031
3263.79 8233
3264.33 8466
3264.87 9166
3265.41 10145
3265.95 10530
3266.49 11605
3267.03 11944
3267.57 12092
3268.11 12484
3268.64 12114
3269.18 11517
3269.72 10840
3270.26 9792
3270.80 7959
3271.34 7102
3271.88 6415
3272.42 5747
3272.96 5243
3273.50 4926
3274.04 4695
3274.58 4366
3275.12 4451
3275.66 4506
3276.20 4422
3276.74 4605
3277.28 4636
3277.82 4572
3278.36 4748
3278.90 4501
3279.44 4419
3279.98 4567
3280.52 4326
3281.06 4425
3281.60 4489
3282.14 4447
3282.68 4573
3283.22 4454
3283.76 4573
3284.30 4484
3284.84 4472
3285.38 4667
3285.92 5055
3286.46 4811
3287.00 4798
3287.54 4982
3288.08 4869
3288.62 4964
3289.16 5069
3289.70 4978
3290.24 4634
3290.79 4582
3291.33 4902
3291.87 5223
3292.41 5206
3292.95 5667
3293.49 5939
3294.03 6373
3294.57 6570
3295.11 6814
3295.66 7198
3296.20 7700
3296.74 8329
3297.28 7561
3297.82 7378
3298.36 7205
3298.90 6891
3299.45 6552
3299.99 5773
3300.53 5752
3301.07 5414
3301.61 5206
3302.16 5029
3302.70 4850
3303.24 4595
3303.78 4834
3304.32 5051
3304.87 4780
3305.41 4617
3305.95 4665
3306.49 4754
3307.03 4367
3307.58 4425
3308.12 4173
3308.66 4131
3309.20 4211
3309.75 4307
3310.29 4301
3310.83 4236
3311.37 4099
3311.92 3940
3312.46 4250
3313.00 4321
3313.54 4199
3314.09 4356
3314.63 4432
3315.17 4894
3315.72 4710
3316.26 4791
3316.80 5261
3317.35 5490
3317.89 5438
3318.43 5516
3318.97 5786
3319.52 5825
3320.06 5765
3320.60 5755
3321.15 6004
3321.69 6476
3322.23 6361
3322.78 6018
3323.32 6179
3323.87 6207
3324.41 5743
3324.95 5775
3325.50 6098
3326.04 5729
3326.58 5444
3327.13 5368
3327.67 5304
3328.22 5254
3328.76 5190
3329.30 5308
3329.85 5508
3330.39 5783
3330.94 6328
3331.48 7692
3332.03 9355
3332.57 11615
3333.11 14119
3333.66 16603
3334.20 19472
3334.75 21754
3335.29 24309
3335.84 26104
3336.38 27929
3336.93 29106
3337.47 29791
3338.02 29174
3338.56 28313
3339.11 26389
3339.65 23696
3340.20 20968
3340.74 18365
3341.29 15457
3341.83 12969
3342.38 10800
3342.92 9317
3343.47 8042
3344.01 7071
3344.56 6412
3345.10 5978
3345.65 5748
3346.19 5496
3346.74 5274
3347.28 5202
3347.83 5269
3348.38 5088
3348.92 4918
3349.47 5472
3350.01 5113
3350.56 5322
3351.10 5372
3351.65 5229
3352.20 5581
3352.74 5505
3353.29 5335
3353.83 4925
3354.38 5024
3354.93 5024
3355.47 5045
3356.02 4878
3356.56 4973
3357.11 4788
3357.66 4588
3358.20 4420
3358.75 4379
3359.30 4054
3359.84 4148
3360.39 4275
3360.94 4199
3361.48 4228
3362.03 4196
3362.58 4351
3363.12 4487
3363.67 4394
3364.22 4413
3364.76 4323
3365.31 4560
3365.86 4500
3366.41 4652
3366.95 4255
3367.50 4241
3368.05 4185
3368.59 4122
3369.14 4175
3369.69 4513
3370.24 4591
3370.78 4620
3371.33 4844
3371.88 5084
3372.43 5535
3372.97 5794
3373.52 5991
3374.07 6342
3374.62 6584
3375.17 6582
3375.71 6659
3376.26 6213
3376.81 6102
3377.36 6053
3377.91 5511
3378.45 5066
3379.00 5005
3379.55 4359
3380.10 4073
3380.65 4281
3381.19 3952
3381.74 3969
3382.29 3755
3382.84 3736
3383.39 3699
3383.94 3831
3384.49 3879
3385.03 3759
3385.58 3616
3386.13 3559
3386.68 3349
3387.23 3560
3387.78 3627
3388.33 3549
3388.88 3531
3389.42 3433
3389.97 3344
3390.52 3463
3391.07 3378
3391.62 3275
3392.17 3154
3392.72 3362
3393.27 3183
3393.82 3218
3394.37 3173
3394.92 3254
3395.47 3395
3396.02 3278
3396.57 3089
3397.11 3060
3397.66 3109
3398.21 3383
3398.76 3182
3399.31 3343
3399.86 3507
3400.41 3222
3400.96 3154
3401.51 3093
3402.06 3129
3402.61 3195
3403.16 3002
3403.71 3109
3404.26 3102
3404.81 3241
3405.36 3287
3405.91 3081
3406.46 3371
3407.02 3360
3407.57 3211
3408.12 3091
3408.67 3117
3409.22 3245
3409.77 3416
3410.32 3513
3410.87 3561
3411.42 3425
3411.97 3834
3412.52 3815
3413.07 3868
3413.62 4181
3414.17 3820
3414.73 3857
3415.28 3759
3415.83 3682
3416.38 3574
3416.93 3497
3417.48 3387
3418.03 3173
3418.58 3163
3419.14 3133
3419.69 3084
3420.24 2926
3420.79 2960
3421.34 3124
3421.89 3305
3422.44 3204
3423.00 3467
3423.55 3579
3424.10 3477
3424.65 3529
3425.20 3800
3425.76 3741
3426.31 3528
3426.86 3377
3427.41 3357
3427.96 3237
3428.52 3286
3429.07 3070
3429.62 3282
3430.17 3246
3430.72 2989
3431.28 3152
3431.83 3182
3432.38 3283
3432.93 3096
3433.49 3078
3434.04 3104
3434.59 3151
3435.14 3074
3435.70 3012
3436.25 2914
3436.80 3061
3437.36 3209
3437.91 3212
3438.46 3191
3439.01 3296
3439.57 3447
3440.12 3640
3440.67 3399
3441.23 3475
3441.78 3352
3442.33 3347
3442.89 3369
3443.44 3349
3443.99 3284
3444.55 3293
3445.10 3140
3445.65 3232
3446.21 2993
3446.76 2990
3447.31 2834
3447.87 2933
3448.42 3011
3448.98 2815
3449.53 2914
3450.08 2951
3450.64 2753
3451.19 2894
3451.75 2771
3452.30 2621
3452.85 2790
3453.41 2748
3453.96 2914
3454.52 2890
3455.07 2808
3455.62 2668
3456.18 2599
3456.73 2892
3457.29 2996
3457.84 2905
3458.40 2847
3458.95 3132
3459.51 3055
3460.06 3098
3460.62 2962
3461.17 2997
3461.72 3120
3462.28 3136
3462.83 3041
3463.39 3106
3463.94 3035
3464.50 3074
3465.05 3202
3465.61 3121
3466.17 3139
3466.72 3054
3467.28 3118
3467.83 3220
3468.39 3237
3468.94 3278
3469.50 3003
3470.05 3154
3470.61 3278
3471.16 3156
3471.72 3121
3472.27 3255
3472.83 3208
3473.39 3318
3473.94 3232
3474.50 3376
3475.05 3360
3475.61 3264
3476.17 3525
3476.72 3598
3477.28 3529
3477.83 3459
3478.39 3555
3478.95 3848
3479.50 4007
3480.06 3876
3480.61 4198
3481.17 3948
3481.73 3786
3482.28 3893
3482.84 3907
3483.40 3894
3483.95 3565
3484.51 3466
3485.07 3708
3485.62 3758
3486.18 3646
3486.74 3667
3487.29 3830
3487.85 4084
3488.41 4547
3488.97 4916
3489.52 5485
3490.08 5972
3490.64 6636
3491.19 6876
3491.75 8197
3492.31 8663
3492.87 8965
3493.42 9347
3493.98 9126
3494.54 8838
3495.09 8460
3495.65 7967
3496.21 7650
3496.77 7418
3497.33 7531
3497.88 7831
3498.44 8166
3499.00 8867
3499.56 9633
3500.11 9769
3500.67 10233
3501.23 10159
3501.79 10126
3502.35 9520
3502.90 9103
3503.46 8430
3504.02 8984
3504.58 8913
3505.14 8648
3505.70 9100
3506.25 9232
3506.81 8635
3507.37 7995
3507.93 7592
3508.49 7188
3509.05 7130
3509.61 6811
3510.16 6082
3510.72 5715
3511.28 5173
3511.84 4879
3512.40 4790
3512.96 4691
3513.52 4565
3514.08 3981
3514.63 3664
3515.19 3626
3515.75 3947
3516.31 3633
3516.87 3558
3517.43 3606
3517.99 3760
3518.55 3646
3519.11 3807
3519.67 3397
3520.23 3556
3520.79 3802
3521.35 3734
3521.91 3693
3522.47 3813
3523.03 3682
3523.59 3627
3524.15 3768
3524.71 3726
3525.26 3703
3525.82 3419
3526.38 3725
3526.94 3626
3527.50 3387
3528.07 3233
3528.63 3077
3529.19 3356
3529.75 3343
3530.31 3129
3530.87 3035
3531.43 3292
3531.99 3236
3532.55 3076
3533.11 3020
3533.67 3046
3534.23 3290
3534.79 3372
3535.35 3588
3535.91 3516
3536.47 3477
3537.03 3611
3537.59 3732
3538.15 3735
3538.72 3559
3539.28 3464
3539.84 3660
3540.40 3548
3540.96 3727
3541.52 3578
3542.08 3650
3542.64 3764
3543.20 3787
3543.77 3643
3544.33 3669
3544.89 3712
3545.45 3806
3546.01 3470
3546.57 3429
3547.14 3356
3547.70 3298
3548.26 3519
3548.82 3194
3549.38 3089
3549.94 3150
3550.51 2974
3551.07 2832
3551.63 2784
3552.19 2774
3552.75 2741
3553.32 2729
3553.88 2802
3554.44 2698
3555.00 2775
3555.56 2692
3556.13 2825
3556.69 2946
3557.25 2843
3557.81 2893
3558.38 3013
3558.94 2853
3559.50 2964
3560.06 3055
3560.63 2849
3561.19 2959
3561.75 2941
3562.32 3020
3562.88 2980
3563.44 2661
3564.00 2679
3564.57 2909
3565.13 2897
3565.69 3221
3566.26 2990
3566.82 2892
3567.38 2841
3567.95 2913
3568.51 2810
3569.07 2653
3569.64 2638
3570.20 2717
3570.76 2677
3571.33 2558
3571.89 2639
3572.45 2707
3573.02 2853
3573.58 2774
3574.15 2917
3574.71 2826
3575.27 3110
3575.84 2908
3576.40 3000
3576.96 2989
3577.53 3088
3578.09 3032
3578.66 3254
3579.22 3050
3579.79 3043
3580.35 2978
3580.91 2788
3581.48 2927
3582.04 3017
3582.61 2757
3583.17 2630
3583.74 2665
3584.30 2546
3584.87 2745
3585.43 2684
3585.99 2773
3586.56 3075
3587.12 2664
3587.69 2645
3588.25 2801
3588.82 2918
3589.38 2881
3589.95 2748
3590.51 2831
3591.08 2759
3591.64 2805
3592.21 2694
3592.77 2865
3593.34 2831
3593.91 2706
3594.47 2781
3595.04 2856
3595.60 2824
3596.17 2669
3596.73 2950
3597.30 2926
3597.86 2847
3598.43 2774
3599.00 2837
3599.56 2843
3600.13 2955
3600.69 2889
3601.26 2872
3601.82 2821
3602.39 2887
3602.96 2767
3603.52 2650
3604.09 2579
3604.65 2624
3605.22 2569
3605.79 2711
3606.35 2851
3606.92 2548
3607.49 2281
3608.05 2405
3608.62 2581
3609.19 2522
3609.75 2484
3610.32 2322
3610.89 2407
3611.45 2326
3612.02 2511
3612.59 2491
3613.15 2489
3613.72 2694
3614.29 2791
3614.85 2813
3615.42 3245
3615.99 3527
3616.55 3955
3617.12 4252
3617.69 4417
3618.26 4664
3618.82 4914
3619.39 4927
3619.96 4932
3620.53 4568
3621.09 4483
3621.66 4183
3622.23 4154
3622.80 3757
3623.36 3710
3623.93 3230
3624.50 2871
3625.07 2857
3625.63 2770
3626.20 2658
3626.77 2618
3627.34 2758
3627.91 2613
3628.47 2457
3629.04 2674
3629.61 2524
3630.18 2650
3630.75 2725
3631.31 2642
3631.88 2662
3632.45 2566
3633.02 2584
3633.59 2388
3634.16 2637
3634.73 2781
3635.29 2739
3635.86 2607
3636.43 2480
3637.00 2639
3637.57 2455
3638.14 2604
3638.71 2798
3639.28 3410
3639.84 3509
3640.41 3573
3640.98 3569
3641.55 4038
3642.12 4249
3642.69 4371
3643.26 4307
3643.83 3846
3644.40 3792
3644.97 3624
3645.54 3694
3646.11 3433
3646.67 3496
3647.24 3332
3647.81 3196
3648.38 3152
3648.95 3173
3649.52 3218
3650.09 3252
3650.66 3255
3651.23 3214
3651.80 3159
3652.37 3184
3652.94 3225
3653.51 3282
3654.08 3418
3654.65 3610
3655.22 3443
3655.79 3205
3656.36 3564
3656.93 3737
3657.50 3895
3658.07 3789
3658.64 3903
3659.21 3783
3659.78 4350
3660.35 4157
3660.93 4354
3661.50 4250
3662.07 3839
3662.64 3721
3663.21 3743
3663.78 3360
3664.35 3516
3664.92 3427
3665.49 3498
3666.06 3438
3666.63 3315
3667.20 3239
3667.78 3247
3668.35 3350
3668.92 3434
3669.49 3213
3670.06 3286
3670.63 3235
3671.20 3148
3671.77 3087
3672.35 3171
3672.92 3230
3673.49 3339
3674.06 3346
3674.63 3574
3675.20 3212
3675.78 3373
3676.35 3197
3676.92 3289
3677.49 3405
3678.06 3511
3678.64 3361
3679.21 3160
3679.78 2966
3680.35 2895
3680.92 3029
3681.50 3004
3682.07 3080
3682.64 3017
3683.21 3040
3683.79 2964
3684.36 2868
3684.93 2860
3685.50 3041
3686.07 2914
3686.65 2901
3687.22 3051
3687.79 3540
3688.37 3633
3688.94 3751
3689.51 4039
3690.08 4134
3690.66 4428
3691.23 4227
3691.80 4167
3692.38 4117
3692.95 3811
3693.52 3640
3694.10 3455
3694.67 3282
3695.24 3266
3695.81 2917
3696.39 2927
3696.96 3083
3697.54 3011
3698.11 2852
3698.68 2931
3699.26 3220
3699.83 3143
3700.40 3064
3700.98 2960
3701.55 2994
3702.12 3201
3702.70 3174
3703.27 3195
3703.85 3159
3704.42 3058
3704.99 2832
3705.57 2869
3706.14 2835
3706.72 3089
3707.29 2887
3707.86 2769
3708.44 3022
3709.01 2969
3709.59 3016
3710.16 3015
3710.74 3170
3711.31 3054
3711.89 3022
3712.46 2965
3713.03 2945
3713.61 2914
3714.18 2763
3714.76 2813
3715.33 2923
3715.91 2888
3716.48 2740
3717.06 2586
3717.63 2705
3718.21 2652
3718.78 2804
3719.36 2667
3719.93 2608
3720.51 2580
3721.08 2556
3721.66 2674
3722.23 2596
3722.81 2669
3723.39 2477
3723.96 2396
3724.54 2605
3725.11 2303
3725.69 2303
3726.26 2424
3726.84 2446
3727.41 2441
3727.99 2605
3728.57 2675
3729.14 2555
3729.72 2570
3730.29 2728
3730.87 2803
3731.45 3154
3732.02 3489
3732.60 3346
3733.17 3336
3733.75 3367
3734.33 3356
3734.90 3467
3735.48 3250
3736.06 2985
3736.63 3088
3737.21 3218
3737.79 3036
3738.36 2955
3738.94 2636
3739.52 2591
3740.09 2519
3740.67 2606
3741.25 2626
3741.82 2405
3742.40 2565
3742.98 2611
3743.55 2587
3744.13 2417
3744.71 2528
3745.28 2606
3745.86 2462
3746.44 2452
3747.02 2654
3747.59 2600
3748.17 2569
3748.75 2531
3749.33 2535
3749.90 2630
3750.48 2429
3751.06 2412
3751.64 2431
3752.21 2508
3752.79 2547
3753.37 2335
3753.95 2403
3754.52 2539
3755.10 2413
3755.68 2359
3756.26 2345
3756.84 2354
3757.41 2485
3757.99 2622
3758.57 2505
3759.15 2559
3759.73 2325
3760.31 2494
3760.88 2615
3761.46 2634
3762.04 2763
3762.62 2684
3763.20 2658
3763.78 2648
3764.35 2831
3764.93 2638
3765.51 2476
3766.09 2498
3766.67 2533
3767.25 2626
3767.83 2546
3768.41 2370
3768.99 2412
3769.56 2458
3770.14 2393
3770.72 2465
3771.30 2446
3771.88 2396
3772.46 2451
3773.04 2369
3773.62 2569
3774.20 2558
3774.78 2636
3775.36 2559
3775.94 2573
3776.52 2535
3777.10 2614
3777.67 2604
3778.25 2442
3778.83 2377
3779.41 2371
3779.99 2547
3780.57 2264
3781.15 2562
3781.73 2561
3782.31 2309
3782.89 2377
3783.47 2518
3784.05 2386
3784.63 2339
3785.21 2637
3785.79 2496
3786.37 2498
3786.95 2597
3787.54 2638
3788.12 2571
3788.70 2495
3789.28 2362
3789.86 2338
3790.44 2326
3791.02 2456
3791.60 2397
3792.18 2493
3792.76 2420
3793.34 2286
3793.92 2422
3794.50 2424
3795.08 2321
3795.66 2417
3796.25 2263
3796.83 2214
3797.41 2435
3797.99 2385
3798.57 2334
3799.15 2396
3799.73 2619
3800.31 2458
3800.90 2397
3801.48 2367
3802.06 2382
3802.64 2597
3803.22 2587
3803.80 2436
3804.39 2788
3804.97 2932
3805.55 2842
3806.13 2676
3806.71 2852
3807.29 2812
3807.88 2837
3808.46 3052
3809.04 3083
3809.62 3129
3810.20 2939
3810.79 2898
3811.37 2882
3811.95 2898
3812.53 2648
3813.12 2880
3813.70 2976
3814.28 2890
3814.86 2873
3815.45 2939
3816.03 3054
3816.61 2926
3817.19 2925
3817.78 2783
3818.36 2816
3818.94 2828
3819.52 2750
3820.11 2364
3820.69 2716
3821.27 2613
3821.86 2542
3822.44 2603
3823.02 2288
3823.61 2345
3824.19 2322
3824.77 2499
3825.36 2455
3825.94 2432
3826.52 2464
3827.11 2497
3827.69 2295
3828.27 2265
3828.86 2464
3829.44 2505
3830.02 2566
3830.61 2434
3831.19 2483
3831.77 2558
3832.36 2503
3832.94 2387
3833.53 2457
3834.11 2450
3834.69 2450
3835.28 2662
3835.86 2440
3836.45 2248
3837.03 2357
3837.61 2323
3838.20 2289
3838.78 2318
3839.37 2384
3839.95 2415
3840.54 2325
3841.12 2165
3841.70 2233
3842.29 2371
3842.87 2276
3843.46 2492
3844.04 2305
3844.63 2313
3845.21 2313
3845.80 2248
3846.38 2379
3846.97 2467
3847.55 2285
3848.14 2261
3848.72 2350
3849.31 2358
3849.89 2324
3850.48 2325
3851.06 2240
3851.65 2255
3852.23 2412
3852.82 2433
3853.40 2305
3853.99 2233
3854.58 2499
3855.16 2425
3855.75 2348
3856.33 2452
3856.92 2552
3857.50 2689
3858.09 2693
3858.68 2828
3859.26 3110
3859.85 3015
3860.43 3437
3861.02 3653
3861.60 3802
3862.19 4030
3862.78 3922
3863.36 3895
3863.95 3821
3864.54 3889
3865.12 3998
3865.71 4053
3866.29 3866
3866.88 3523
3867.47 3380
3868.05 3211
3868.64 2970
3869.23 3025
3869.81 2883
3870.40 2670
3870.99 2590
3871.57 2624
3872.16 2797
3872.75 2776
3873.33 2750
3873.92 2848
3874.51 2800
3875.10 2597
3875.68 2791
3876.27 2937
3876.86 2714
3877.44 2762
3878.03 2925
3878.62 2656
3879.21 2790
3879.79 2685
3880.38 2407
3880.97 2392
3881.56 2702
3882.14 2569
3882.73 2261
3883.32 2338
3883.91 2394
3884.49 2428
3885.08 2545
3885.67 2482
3886.26 2429
3886.85 2534
3887.43 2576
3888.02 2736
3888.61 2565
3889.20 2834
3889.79 2984
3890.38 3000
3890.96 2975
3891.55 3179
3892.14 2918
3892.73 2942
3893.32 2870
3893.91 2804
3894.49 2858
3895.08 2712
3895.67 2646
3896.26 2903
3896.85 2765
3897.44 2839
3898.03 2770
3898.61 2747
3899.20 2731
3899.79 2617
3900.38 2454
3900.97 2548
3901.56 2632
3902.15 2544
3902.74 2606
3903.33 2592
3903.92 2452
3904.51 2509
3905.09 2578
3905.68 2546
3906.27 2502
3906.86 2547
3907.45 2673
3908.04 2818
3908.63 2679
3909.22 2547
3909.81 2572
3910.40 2471
3910.99 2604
3911.58 2349
3912.17 2476
3912.76 2263
3913.35 2307
3913.94 2532
3914.53 2584
3915.12 2382
3915.71 2416
3916.30 2370
3916.89 2474
3917.48 2329
3918.07 2397
3918.66 2506
3919.25 2637
3919.84 2513
3920.43 2454
3921.02 2247
3921.61 2328
3922.20 2444
3922.80 2390
3923.39 2389
3923.98 2461
3924.57 2277
3925.16 2235
3925.75 2096
3926.34 2269
3926.93 2371
3927.52 2279
3928.11 2118
3928.70 2203
3929.30 2340
3929.89 2419
3930.48 2408
3931.07 2448
3931.66 2404
3932.25 2346
3932.84 2285
3933.44 2385
3934.03 2187
3934.62 2226
3935.21 2292
3935.80 2309
3936.39 2292
3936.98 2189
3937.58 2264
3938.17 2308
3938.76 2221
3939.35 2440
3939.94 2398
3940.54 2326
3941.13 2326
3941.72 2339
3942.31 2318
3942.90 2452
3943.50 2234
3944.09 2241
3944.68 2256
3945.27 2400
3945.87 2414
3946.46 2353
3947.05 2400
3947.64 2348
3948.24 2306
3948.83 2347
3949.42 2256
3950.01 2256
3950.61 2280
3951.20 2305
3951.79 2255
3952.39 2430
3952.98 2275
3953.57 2337
3954.16 2342
3954.76 2389
3955.35 2381
3955.94 2487
3956.54 2611
3957.13 2384
3957.72 2585
3958.32 2638
3958.91 2564
3959.50 2569
3960.10 2548
3960.69 2772
3961.28 2666
3961.88 2495
3962.47 2547
3963.07 2354
3963.66 2387
3964.25 2405
3964.85 2422
3965.44 2512
3966.03 2542
3966.63 2607
3967.22 2611
3967.82 2445
3968.41 2567
3969.00 2391
3969.60 2363
3970.19 2382
3970.79 2451
3971.38 2380
3971.98 2290
3972.57 2227
3973.17 2147
3973.76 2265
3974.35 2565
3974.95 2371
3975.54 2499
3976.14 2659
3976.73 2416
3977.33 2399
3977.92 2202
3978.52 2666
3979.11 2616
3979.71 2595
3980.30 2452
3980.90 2407
3981.49 2323
3982.09 2319
3982.68 2428
3983.28 2354
3983.87 2364
3984.47 2254
3985.06 2280
3985.66 2404
3986.25 2341
3986.85 2372
3987.45 2428
3988.04 2502
3988.64 2560
3989.23 2587
3989.83 2392
3990.42 2497
3991.02 2453
3991.62 2437
3992.21 2400
3992.81 2566
3993.40 2481
3994.00 2548
3994.60 2576
3995.19 2727
3995.79 2667
3996.38 2626
3996.98 2752
3997.58 2641
3998.17 2549
3998.77 2727
3999.37 2704
3999.96 2742
4000.56 2772
4001.15 2580
4001.75 2638
4002.35 2541
4002.94 2618
4003.54 2608
4004.14 2378
4004.73 2435
4005.33 2543
4005.93 2670
4006.53 2606
4007.12 2623
4007.72 2531
4008.32 2675
4008.91 2815
4009.51 2705
4010.11 2768
4010.71 2741
4011.30 2557
4011.90 2744
4012.50 2641
4013.10 2897
4013.69 2873
4014.29 2749
4014.89 2756
4015.49 2743
4016.08 2978
4016.68 3077
4017.28 2914
4017.88 2988
4018.47 2895
4019.07 2960
4019.67 2925
4020.27 2634
4020.87 2699
4021.46 2736
4022.06 2703
4022.66 2632
4023.26 2486
4023.86 2481
4024.45 2552
4025.05 2720
4025.65 2587
4026.25 2472
4026.85 2578
4027.45 2586
4028.05 2709
4028.64 2707
4029.24 2583
4029.84 2768
4030.44 2623
4031.04 2517
4031.64 2704
4032.24 2729
4032.84 2718
4033.43 2469
4034.03 2563
4034.63 2606
4035.23 2840
4035.83 2649
4036.43 2524
4037.03 2403
4037.63 2473
4038.23 2495
4038.83 2268
4039.43 2223
4040.03 2246
4040.63 2192
4041.22 2300
4041.82 2348
4042.42 2234
4043.02 2322
4043.62 2276
4044.22 2229
4044.82 2227
4045.42 2302
4046.02 2342
4046.62 2332
4047.22 2415
4047.82 2417
4048.42 2222
4049.02 2355
4049.62 2513
4050.22 2273
4050.82 2290
4051.42 2551
4052.02 2333
4052.62 2392
4053.22 2507
4053.83 2437
4054.43 2498
4055.03 2554
4055.63 2524
4056.23 2380
4056.83 2481
4057.43 2309
4058.03 2312
4058.63 2263
4059.23 2312
4059.83 2362
4060.43 2160
4061.03 2085
4061.64 2175
4062.24 2176
4062.84 2221
4063.44 2249
4064.04 2171
4064.64 2055
4065.24 2169
4065.84 2203
4066.45 2151
4067.05 1940
4067.65 2096
4068.25 2070
4068.85 2127
4069.45 2193
4070.05 2096
4070.66 2262
4071.26 2216
4071.86 2080
4072.46 2203
4073.06 2111
4073.67 2206
4074.27 2268
4074.87 2193
4075.47 1961
4076.07 2133
4076.68 2346
4077.28 2355
4077.88 2365
4078.48 2281
4079.09 2226
4079.69 2407
4080.29 2394
4080.89 2103
4081.50 2271
4082.10 2137
4082.70 1939
4083.30 2129
4083.91 2120
4084.51 2160
4085.11 2228
4085.71 2272
4086.32 2069
4086.92 2148
4087.52 1975
4088.13 2208
4088.73 2159
4089.33 2146
4089.94 2206
4090.54 2035
4091.14 2114
4091.74 2176
4092.35 2037
4092.95 2128
4093.55 2161
4094.16 2091
4094.76 2227
4095.37 2266
4095.97 2173
4096.57 2232
4097.18 2017
4097.78 2142
4098.38 2130
4098.99 2261
4099.59 2052
4100.20 2136
4100.80 2233
4101.40 2073
4102.01 2276
4102.61 2159
4103.22 2078
4103.82 2080
4104.42 1945
4105.03 1963
4105.63 1999
4106.24 2119
4106.84 1948
4107.45 2118
4108.05 2051
4108.65 2177
4109.26 2137
4109.86 1939
4110.47 1906
4111.07 2078
4111.68 1949
4112.28 2020
4112.89 2060
4113.49 2024
4114.10 2156
4114.70 2189
4115.31 2210
4115.91 2118
4116.52 2132
4117.12 2206
4117.73 2186
4118.33 2152
4118.94 2117
4119.54 1988
4120.15 2207
4120.75 2172
4121.36 2208
4121.97 2140
4122.57 2125
4123.18 2022
4123.78 2106
4124.39 2081
4124.99 2144
4125.60 2292
4126.21 2274
4126.81 2244
4127.42 1914
4128.02 1915
4128.63 1940
4129.24 2018
4129.84 2040
4130.45 2143
4131.05 2194
4131.66 2144
4132.27 2286
4132.87 2145
4133.48 2202
4134.08 2263
4134.69 2298
4135.30 2227
4135.90 2361
4136.51 2536
4137.12 2386
4137.72 2391
4138.33 2587
4138.94 2639
4139.54 2619
4140.15 2544
4140.76 2649
4141.37 2539
4141.97 2752
4142.58 2778
4143.19 2613
4143.79 2576
4144.40 2586
4145.01 2784
4145.61 2620
4146.22 2479
4146.83 2570
4147.44 2360
4148.04 2089
4148.65 2192
4149.26 2132
4149.87 2227
4150.47 2069
4151.08 2094
4151.69 2136
4152.30 2021
4152.91 2087
4153.51 2227
4154.12 2082
4154.73 2012
4155.34 1919
4155.94 2090
4156.55 2157
4157.16 1998
4157.77 2125
4158.38 2101
4158.99 1943
4159.59 2108
4160.20 2002
4160.81 2012
4161.42 2163
4162.03 2388
4162.64 2293
4163.24 2274
4163.85 2268
4164.46 2386
4165.07 2528
4165.68 2500
4166.29 2567
4166.90 2416
4167.51 2603
4168.11 2292
4168.72 2275
4169.33 2354
4169.94 2209
4170.55 2248
4171.16 2241
4171.77 2248
4172.38 2277
4172.99 2234
4173.60 2232
4174.21 2373
4174.81 2338
4175.42 2378
4176.03 2300
4176.64 2422
4177.25 2397
4177.86 2353
4178.47 2509
4179.08 2463
4179.69 2340
4180.30 2393
4180.91 2446
4181.52 2421
4182.13 2267
4182.74 2317
4183.35 2318
4183.96 2371
4184.57 2386
4185.18 2368
4185.79 2260
4186.40 2189
4187.01 2047
4187.62 2089
4188.23 2273
4188.84 2207
4189.45 2358
4190.06 2330
4190.67 2287
4191.29 2336
4191.90 2503
4192.51 2577
4193.12 2685
4193.73 2881
4194.34 3070
4194.95 2785
4195.56 2931
4196.17 2957
4196.78 3060
4197.39 3023
4198.00 3025
4198.62 2936
4199.23 2761
4199.84 2672
4200.45 2586
4201.06 2575
4201.67 2521
4202.28 2479
4202.89 2417
4203.51 2255
4204.12 2304
4204.73 2322
4205.34 2356
4205.95 2287
4206.56 2429
4207.18 2264
4207.79 2279
4208.40 2294
4209.01 2263
4209.62 2456
4210.24 2228
4210.85 2347
4211.46 2285
4212.07 2238
4212.68 2302
4213.30 2433
4213.91 2450
4214.52 2448
4215.13 2503
4215.74 2648
4216.36 2562
4216.97 2582
4217.58 2682
4218.19 2805
4218.81 3136
4219.42 3224
4220.03 3090
4220.65 3366
4221.26 3548
4221.87 3645
4222.48 3853
4223.10 3883
4223.71 4167
4224.32 4023
4224.94 4227
4225.55 4202
4226.16 4195
4226.78 4368
4227.39 4553
4228.00 4619
4228.61 4535
4229.23 4464
4229.84 4242
4230.46 4619
4231.07 4755
4231.68 4719
4232.30 4748
4232.91 4735
4233.52 4970
4234.14 5582
4234.75 5801
4235.36 6041
4235.98 6355
4236.59 6441
4237.21 6429
4237.82 5816
4238.43 5621
4239.05 5018
4239.66 4687
4240.28 4060
4240.89 3502
4241.50 3425
4242.12 3477
4242.73 3271
4243.35 2942
4243.96 2986
4244.58 3090
4245.19 3007
4245.81 2998
4246.42 2933
4247.03 2920
4247.65 2908
4248.26 2909
4248.88 3051
4249.49 3110
4250.11 3125
4250.72 3081
4251.34 2966
4251.95 2906
4252.57 2925
4253.18 2740
4253.80 2702
4254.41 2660
4255.03 2817
4255.64 2744
4256.26 2514
4256.88 2504
4257.49 2464
4258.11 2450
4258.72 2491
4259.34 2474
4259.95 2661
4260.57 2541
4261.18 2534
4261.80 2475
4262.42 2538
4263.03 2444
4263.65 2543
4264.26 2497
4264.88 2544
4265.49 2554
4266.11 2553
4266.73 2553
4267.34 2448
4267.96 2358
4268.58 2491
4269.19 2469
4269.81 2529
4270.42 2378
4271.04 2414
4271.66 2536
4272.27 2607
4272.89 2480
4273.51 2469
4274.12 2557
4274.74 2566
4275.36 2657
4275.97 2547
4276.59 2502
4277.21 2454
4277.82 2476
4278.44 2271
4279.06 2228
4279.67 2231
4280.29 2343
4280.91 2228
4281.53 2290
4282.14 2188
4282.76 2208
4283.38 2132
4283.99 2205
4284.61 2254
4285.23 2217
4285.85 2224
4286.46 2193
4287.08 2300
4287.70 2242
4288.32 2189
4288.93 2292
4289.55 2234
4290.17 2182
4290.79 2122
4291.41 2257
4292.02 2235
4292.64 2045
4293.26 2159
4293.88 2137
4294.50 2042
4295.11 2012
4295.73 2152
4296.35 2113
4296.97 2143
4297.59 2017
4298.21 2016
4298.82 2178
4299.44 2252
4300.06 2288
4300.68 2051
4301.30 2176
4301.92 2101
4302.53 2157
4303.15 2138
4303.77 2191
4304.39 1972
4305.01 2218
4305.63 2281
4306.25 2303
4306.87 2137
4307.49 2200
4308.10 2135
4308.72 2306
4309.34 2085
4309.96 2010
4310.58 2103
4311.20 2240
4311.82 2106
4312.44 2015
4313.06 2219
4313.68 2229
4314.30 2164
4314.92 2168
4315.54 2163
4316.16 2196
4316.78 2140
4317.40 2312
4318.02 2086
4318.64 2087
4319.26 2093
4319.88 2137
4320.50 2249
4321.11 2299
4321.74 2377
4322.36 2546
4322.98 2493
4323.60 2366
4324.22 2250
4324.84 2465
4325.46 2472
4326.08 2345
4326.70 2542
4327.32 2469
4327.94 2523
4328.56 2427
4329.18 2300
4329.80 2413
4330.42 2455
4331.04 2462
4331.66 2333
4332.28 2381
4332.90 2440
4333.52 2509
4334.15 2482
4334.77 2517
4335.39 2473
4336.01 2579
4336.63 2804
4337.25 2953
4337.87 3068
4338.49 2883
4339.11 2877
4339.74 3170
4340.36 3281
4340.98 2969
4341.60 2963
4342.22 3059
4342.84 3022
4343.46 3325
4344.09 3666
4344.71 3938
4345.33 4356
4345.95 4805
4346.57 5345
4347.19 5539
4347.82 5550
4348.44 5507
4349.06 5475
4349.68 5046
4350.30 4931
4350.93 4168
4351.55 3693
4352.17 3169
4352.79 2796
4353.42 2770
4354.04 2727
4354.66 2570
4355.28 2767
4355.91 2863
4356.53 2486
4357.15 2440
4357.77 2473
4358.40 2621
4359.02 2550
4359.64 2682
4360.26 2795
4360.89 2573
4361.51 2539
4362.13 2563
4362.76 2599
4363.38 2298
4364.00 2641
4364.62 2581
4365.25 2566
4365.87 2482
4366.49 2440
4367.12 2626
4367.74 2419
4368.36 2414
4368.99 2338
4369.61 2392
4370.23 2419
4370.86 2171
4371.48 2163
4372.11 2328
4372.73 2307
4373.35 2153
4373.98 2174
4374.60 2020
4375.22 2248
4375.85 2164
4376.47 2117
4377.10 2169
4377.72 2106
4378.34 2288
4378.97 2177
4379.59 2182
4380.22 2164
4380.84 2302
4381.47 2235
4382.09 2272
4382.71 2304
4383.34 2302
4383.96 2373
4384.59 2262
4385.21 2289
4385.84 2400
4386.46 2233
4387.09 2026
4387.71 2020
4388.34 2141
4388.96 2039
4389.59 2020
4390.21 2075
4390.84 1978
4391.46 2087
4392.09 2176
4392.71 1932
4393.34 1944
4393.96 2026
4394.59 1899
4395.21 2023
4395.84 2125
4396.46 2226
4397.09 2244
4397.71 2185
4398.34 2177
4398.96 2007
4399.59 2312
4400.22 2417
4400.84 2233
4401.47 2290
4402.09 2151
4402.72 2118
4403.34 2271
4403.97 2134
4404.60 2170
4405.22 2148
4405.85 2099
4406.47 2137
4407.10 2069
4407.73 2116
4408.35 2203
4408.98 2165
4409.61 2033
4410.23 2208
4410.86 2316
4411.48 2164
4412.11 2193
4412.74 2182
4413.36 2216
4413.99 2154
4414.62 2137
4415.24 2142
4415.87 2022
4416.50 2026
4417.12 2220
4417.75 2154
4418.38 2112
4419.01 2373
4419.63 2262
4420.26 2051
4420.89 2105
4421.51 2053
4422.14 1883
4422.77 2024
4423.40 2007
4424.02 1987
4424.65 1916
4425.28 2055
4425.91 1973
4426.53 1859
4427.16 1848
4427.79 1832
4428.42 1859
4429.04 2008
4429.67 1910
4430.30 1846
4430.93 1863
4431.55 1745
4432.18 1734
4432.81 1885
4433.44 1999
4434.07 2078
4434.69 2111
4435.32 1934
4435.95 1987
4436.58 2077
4437.21 2055
4437.84 1970
4438.46 2030
4439.09 2040
4439.72 1888
4440.35 2096
4440.98 2095
4441.61 1918
4442.24 1902
4442.86 1927
4443.49 2053
4444.12 1830
4444.75 1848
4445.38 1976
4446.01 2029
4446.64 2049
4447.27 2113
4447.90 2239
4448.52 2270
4449.15 2150
4449.78 1990
4450.41 2047
4451.04 2100
4451.67 2266
4452.30 2096
4452.93 2106
4453.56 2116
4454.19 2029
4454.82 2237
4455.45 2319
4456.08 2175
4456.71 2296
4457.34 2240
4457.97 1963
4458.60 1968
4459.23 2162
4459.86 2155
4460.49 1846
4461.12 1853
4461.75 1980
4462.38 1983
4463.01 1867
4463.64 1798
4464.27 1756
4464.90 1747
4465.53 1774
4466.16 1787
4466.79 1844
4467.42 1656
4468.05 1724
4468.68 1775
4469.31 1879
4469.94 1899
4470.57 1858
4471.20 1831
4471.83 1821
4472.46 1740
4473.09 1756
4473.72 1858
4474.35 1892
4474.99 1811
4475.62 1889
4476.25 1942
4476.88 1913
4477.51 1967
4478.14 1940
4478.77 1855
4479.40 1886
4480.03 1876
4480.67 1865
4481.30 1928
4481.93 1822
4482.56 1895
4483.19 1981
4483.82 1962
4484.46 1986
4485.09 2017
4485.72 2100
4486.35 1935
4486.98 1914
4487.61 1899
4488.25 1875
4488.88 1934
4489.51 1959
4490.14 1824
4490.77 1896
4491.41 1888
4492.04 2018
4492.67 1907
4493.30 1909
4493.94 1812
4494.57 1780
4495.20 1983
4495.83 1938
4496.46 1984
4497.10 2037
4497.73 2061
4498.36 2019
4498.99 2044
4499.63 1993
4500.26 2000
4500.89 2439
4501.53 2370
4502.16 2548
4502.79 2510
4503.42 2400
4504.06 2523
4504.69 2433
4505.32 2341
4505.96 2318
4506.59 2351
4507.22 2213
4507.86 2143
4508.49 2103
4509.12 2157
4509.76 2078
4510.39 2080
4511.02 2036
4511.66 2031
4512.29 1921
4512.92 1921
4513.56 1972
4514.19 1998
4514.83 1965
4515.46 2008
4516.09 1944
4516.73 1924
4517.36 1964
4517.99 1945
4518.63 1923
4519.26 2013
4519.90 1871
4520.53 1867
4521.17 1927
4521.80 1866
4522.43 1954
4523.07 1935
4523.70 2072
4524.34 1996
4524.97 2037
4525.61 1995
4526.24 2014
4526.88 2137
4527.51 2271
4528.14 2482
4528.78 2751
4529.41 2914
4530.05 3110
4530.68 3394
4531.32 3541
4531.95 3638
4532.59 3950
4533.22 3847
4533.86 3878
4534.49 3504
4535.13 3473
4535.76 3391
4536.40 3220
4537.04 2883
4537.67 2553
4538.31 2494
4538.94 2342
4539.58 2160
4540.21 2055
4540.85 1934
4541.48 1913
4542.12 1982
4542.76 2018
4543.39 1883
4544.03 1950
4544.66 2016
4545.30 2054
4545.93 2044
4546.57 2066
4547.21 2134
4547.84 2279
4548.48 2228
4549.11 2176
4549.75 2130
4550.39 2291
4551.02 2231
4551.66 2257
4552.30 2112
4552.93 2103
4553.57 2125
4554.21 2165
4554.84 2206
4555.48 2247
4556.12 1988
4556.75 2105
4557.39 2119
4558.03 2061
4558.66 1899
4559.30 1892
4559.94 2164
4560.57 2087
4561.21 2035
4561.85 1917
4562.48 1960
4563.12 1997
4563.76 2018
4564.40 1990
4565.03 2041
4565.67 2146
4566.31 2144
4566.95 2084
4567.58 2145
4568.22 2147
4568.86 2169
4569.50 2261
4570.13 2184
4570.77 2097
4571.41 2158
4572.05 2134
4572.68 2180
4573.32 2039
4573.96 1998
4574.60 1952
4575.24 2021
4575.87 1998
4576.51 2129
4577.15 1920
4577.79 1997
4578.43 2000
4579.06 1972
4579.70 2041
4580.34 1961
4580.98 1967
4581.62 2028
4582.26 1928
4582.90 2063
4583.53 2058
4584.17 2173
4584.81 2261
4585.45 2298
4586.09 2106
4586.73 2004
4587.37 2042
4588.01 2202
4588.64 2182
4589.28 2317
4589.92 2354
4590.56 2594
4591.20 2588
4591.84 2716
4592.48 2811
4593.12 2861
4593.76 2714
4594.40 2520
4595.04 2333
4595.68 2311
4596.31 2236
4596.95 2293
4597.59 1935
4598.23 2010
4598.87 2119
4599.51 1990
4600.15 2084
4600.79 2004
4601.43 2070
4602.07 2169
4602.71 2124
4603.35 2248
4603.99 2169
4604.63 2445
4605.27 2406
4605.91 2145
4606.55 2235
4607.19 2384
4607.83 2207
4608.47 2310
4609.11 2297
4609.75 2332
4610.39 2107
4611.03 2243
4611.68 2173
4612.32 2268
4612.96 2300
4613.60 2165
4614.24 2158
4614.88 2158
4615.52 2156
4616.16 2094
4616.80 2066
4617.44 2049
4618.08 1931
4618.72 1991
4619.36 2053
4620.01 2054
4620.65 2007
4621.29 2123
4621.93 1920
4622.57 2078
4623.21 2173
4623.85 2106
4624.50 2003
4625.14 1886
4625.78 1881
4626.42 1989
4627.06 1930
4627.70 2008
4628.34 1997
4628.99 2004
4629.63 1921
4630.27 1975
4630.91 2069
4631.55 2019
4632.20 1965
4632.84 2031
4633.48 2173
4634.12 2091
4634.76 2209
4635.41 2362
4636.05 2368
4636.69 2289
4637.33 2284
4637.98 2433
4638.62 2764
4639.26 2843
4639.90 2820
4640.55 2741
4641.19 2944
4641.83 2812
4642.47 2675
4643.12 2542
4643.76 2536
4644.40 2372
4645.04 2153
4645.69 2103
4646.33 1980
4646.97 2035
4647.62 2042
4648.26 1906
4648.90 2094
4649.55 1927
4650.19 2084
4650.83 2249
4651.48 2153
4652.12 2332
4652.76 2258
4653.41 2274
4654.05 2343
4654.69 2393
4655.34 2165
4655.98 2173
4656.62 2054
4657.27 1940
4657.91 2014
4658.55 1876
4659.20 1823
4659.84 1880
4660.49 1956
4661.13 1988
4661.77 1952
4662.42 2013
4663.06 1914
4663.71 1912
4664.35 1961
4664.99 1976
4665.64 1923
4666.28 1818
4666.93 1830
4667.57 1833
4668.22 1804
4668.86 1957
4669.51 1889
4670.15 1968
4670.79 1965
4671.44 1912
4672.08 1830
4672.73 1791
4673.37 1951
4674.02 1967
4674.66 2017
4675.31 2004
4675.95 1957
4676.60 1972
4677.24 2121
4677.89 2019
4678.53 1947
4679.18 2033
4679.82 2021
4680.47 2072
4681.12 2153
4681.76 1911
4682.41 1870
4683.05 1888
4683.70 2047
4684.34 2048
4684.99 1957
4685.63 2024
4686.28 2035
4686.93 1957
4687.57 1939
4688.22 1865
4688.86 1967
4689.51 2014
4690.15 1909
4690.80 1934
4691.45 2080
4692.09 1881
4692.74 1679
4693.39 1871
4694.03 2055
4694.68 2143
4695.32 1905
4695.97 1931
4696.62 2027
4697.26 2210
4697.91 2220
4698.56 2408
4699.20 2456
4699.85 2641
4700.50 2396
4701.14 2474
4701.79 2330
4702.44 2301
4703.08 2190
4703.73 2323
4704.38 2131
4705.02 1992
4705.67 2076
4706.32 2091
4706.97 2120
4707.61 2113
4708.26 1994
4708.91 2126
4709.55 2249
4710.20 2130
4710.85 2218
4711.50 2188
4712.14 1989
4712.79 1916
4713.44 2003
4714.09 2055
4714.73 1972
4715.38 2062
4716.03 2061
4716.68 2013
4717.33 1900
4717.97 1882
4718.62 1882
4719.27 1969
4719.92 2122
4720.57 2097
4721.21 2118
4721.86 2138
4722.51 2227
4723.16 2096
4723.81 2057
4724.45 2059
4725.10 2074
4725.75 2273
4726.40 2412
4727.05 2397
4727.70 2388
4728.35 2402
4728.99 2287
4729.64 2253
4730.29 2323
4730.94 2265
4731.59 2052
4732.24 2138
4732.89 2155
4733.54 1832
4734.19 2023
4734.83 1873
4735.48 2098
4736.13 2049
4736.78 1969
4737.43 1903
4738.08 2037
4738.73 2046
4739.38 1987
4740.03 2042
4740.68 2148
4741.33 2046
4741.98 2007
4742.63 2191
4743.28 2238
4743.93 2208
4744.58 2205
4745.23 2187
4745.87 2190
4746.52 2067
4747.17 2208
4747.82 2189
4748.47 2158
4749.12 2188
4749.77 2278
4750.42 2265
4751.08 2313
4751.73 2508
4752.38 2510
4753.03 2396
4753.68 2526
4754.33 2389
4754.98 2540
4755.63 2563
4756.28 2414
4756.93 2426
4757.58 2205
4758.23 2095
4758.88 2251
4759.53 2098
4760.18 2074
4760.83 2300
4761.48 2274
4762.13 2034
4762.79 2020
4763.44 2316
4764.09 2320
4764.74 2361
4765.39 2552
4766.04 2713
4766.69 2803
4767.34 2664
4767.99 2961
4768.65 2794
4769.30 2739
4769.95 2678
4770.60 2760
4771.25 2580
4771.90 2322
4772.56 2143
4773.21 1975
4773.86 2127
4774.51 2084
4775.16 2109
4775.81 2070
4776.47 1976
4777.12 2004
4777.77 2032
4778.42 2075
4779.07 2106
4779.73 2184
4780.38 2182
4781.03 2316
4781.68 2328
4782.34 2401
4782.99 2321
4783.64 2268
4784.29 2285
4784.94 2017
4785.60 2022
4786.25 2149
4786.90 2139
4787.56 2069
4788.21 1997
4788.86 1978
4789.51 2102
4790.17 2156
4790.82 2223
4791.47 2211
4792.13 2125
4792.78 2047
4793.43 2118
4794.08 2164
4794.74 2101
4795.39 1887
4796.04 1821
4796.70 2008
4797.35 2157
4798.00 2112
4798.66 2073
4799.31 1978
4799.96 1962
4800.62 2002
4801.27 1972
4801.93 1975
4802.58 1968
4803.23 1930
4803.89 2038
4804.54 2114
4805.19 2006
4805.85 2050
4806.50 2068
4807.16 1909
4807.81 1979
4808.46 1925
4809.12 2053
4809.77 2016
4810.43 2041
4811.08 2068
4811.73 1949
4812.39 1917
4813.04 1987
4813.70 1957
4814.35 1968
4815.01 1830
4815.66 1983
4816.32 2172
4816.97 2179
4817.63 2318
4818.28 2202
4818.94 2410
4819.59 2212
4820.24 2152
4820.90 2323
4821.55 2353
4822.21 2275
4822.86 2446
4823.52 2530
4824.18 2525
4824.83 2595
4825.49 2588
4826.14 2630
4826.80 2802
4827.45 2704
4828.11 2693
4828.76 2770
4829.42 2711
4830.07 2503
4830.73 2412
4831.38 2542
4832.04 2477
4832.70 2679
4833.35 2492
4834.01 2555
4834.66 2563
4835.32 2732
4835.98 3022
4836.63 3081
4837.29 3100
4837.94 3115
4838.60 3161
4839.26 3177
4839.91 3182
4840.57 3334
4841.22 3093
4841.88 3185
4842.54 3109
4843.19 2971
4843.85 2845
4844.51 3097
4845.16 2946
4845.82 3022
4846.48 2980
4847.13 3207
4847.79 3502
4848.45 3520
4849.10 3804
4849.76 4056
4850.42 4098
4851.07 4137
4851.73 4309
4852.39 4192
4853.05 4103
4853.70 3826
4854.36 3572
4855.02 3570
4855.68 3396
4856.33 3481
4856.99 3471
4857.65 3925
4858.30 4013
4858.96 4135
4859.62 4180
4860.28 3953
4860.94 3916
4861.59 3829
4862.25 3781
4862.91 3639
4863.57 3573
4864.22 3494
4864.88 3471
4865.54 3791
4866.20 3998
4866.86 3928
4867.51 4127
4868.17 4055
4868.83 3920
4869.49 4015
4870.15 3868
4870.81 3842
4871.46 3628
4872.12 3523
4872.78 3298
4873.44 3273
4874.10 2987
4874.76 3150
4875.41 3290
4876.07 2933
4876.73 3000
4877.39 3117
4878.05 2806
4878.71 2817
4879.37 2822
4880.03 3017
4880.69 2819
4881.34 2732
4882.00 2762
4882.66 2710
4883.32 2563
4883.98 2727
4884.64 2557
4885.30 2499
4885.96 2623
4886.62 2613
4887.28 2484
4887.94 2479
4888.60 2870
4889.26 2672
4889.92 2729
4890.58 2786
4891.24 2961
4891.89 2888
4892.55 2859
4893.21 2903
4893.87 2671
4894.53 2712
4895.19 2788
4895.85 2529
4896.51 2617
4897.17 2464
4897.83 2331
4898.49 2375
4899.16 2517
4899.82 2448
4900.48 2434
4901.14 2636
4901.80 2471
4902.46 2503
4903.12 2591
4903.78 2449
4904.44 2427
4905.10 2182
4905.76 2285
4906.42 2417
4907.08 2148
4907.74 2189
4908.40 2107
4909.06 2218
4909.72 2193
4910.39 2099
4911.05 2102
4911.71 2080
4912.37 2190
4913.03 2306
4913.69 2241
4914.35 2119
4915.01 2193
4915.68 2208
4916.34 2029
4917.00 2031
4917.66 2131
4918.32 2050
4918.98 2132
4919.64 1994
4920.31 1937
4920.97 1812
4921.63 1821
4922.29 1830
4922.95 1984
4923.62 1945
4924.28 1916
4924.94 1977
4925.60 1861
4926.26 1846
4926.93 1788
4927.59 1963
4928.25 2010
4928.91 1945
4929.57 2057
4930.24 2223
4930.90 2274
4931.56 2191
4932.22 2182
4932.89 2153
4933.55 2145
4934.21 2219
4934.87 2167
4935.54 2149
4936.20 1945
4936.86 2171
4937.53 2204
4938.19 2108
4938.85 2092
4939.51 2187
4940.18 2132
4940.84 2097
4941.50 2018
4942.17 2078
4942.83 1932
4943.49 1938
4944.16 1911
4944.82 1848
4945.48 2003
4946.15 2035
4946.81 1855
4947.47 1913
4948.14 1782
4948.80 1803
4949.46 1949
4950.13 1775
4950.79 1730
4951.45 1800
4952.12 1645
4952.78 1787
4953.45 1851
4954.11 1819
4954.77 1723
4955.44 1864
4956.10 1774
4956.77 1935
4957.43 1813
4958.09 1760
4958.76 1743
4959.42 1761
4960.09 1931
4960.75 1768
4961.42 1888
4962.08 1927
4962.75 2015
4963.41 2170
4964.07 2169
4964.74 2021
4965.40 2281
4966.07 2133
4966.73 2375
4967.40 2409
4968.06 2078
4968.73 1935
4969.39 1902
4970.06 2000
4970.72 2039
4971.39 1875
4972.05 1982
4972.72 1912
4973.38 2034
4974.05 2095
4974.71 1991
4975.38 1990
4976.05 1924
4976.71 1867
4977.38 1767
4978.04 1889
4978.71 1853
4979.37 1762
4980.04 1820
4980.70 1848
4981.37 1797
4982.04 1648
4982.70 1783
4983.37 1804
4984.03 1752
4984.70 1857
4985.37 1879
4986.03 1878
4986.70 1742
4987.36 1757
4988.03 1895
4988.70 1712
4989.36 1771
4990.03 1792
4990.70 1744
4991.36 1863
4992.03 1735
4992.69 1861
4993.36 1782
4994.03 1724
4994.69 1751
4995.36 1753
4996.03 1763
4996.69 1699
4997.36 1637
4998.03 1706
4998.70 1874
4999.36 1697
5000.03 1700
5000.70 1647
5001.36 1661
5002.03 1609
5002.70 1615
5003.37 1777
5004.03 1974
5004.70 1861
5005.37 1833
5006.03 1849
5006.70 1802
5007.37 1726
5008.04 1880
5008.70 1773
5009.37 1838
5010.04 1866
5010.71 1874
5011.38 1838
5012.04 1863
5012.71 1769
5013.38 1833
5014.05 1887
5014.72 1865
5015.38 1876
5016.05 1808
5016.72 1835
5017.39 1875
5018.06 1982
5018.72 1941
5019.39 1993
5020.06 2129
5020.73 2257
5021.40 2326
5022.07 2329
5022.73 2440
5023.40 2570
5024.07 2581
5024.74 2785
5025.41 2676
5026.08 2597
5026.75 2598
5027.42 2274
5028.08 2142
5028.75 2068
5029.42 2015
5030.09 2068
5030.76 1925
5031.43 1861
5032.10 1812
5032.77 1876
5033.44 1782
5034.11 1830
5034.78 1747
5035.45 1786
5036.11 1701
5036.78 1529
5037.45 1644
5038.12 1754
5038.79 1787
5039.46 1644
5040.13 1629
5040.80 1776
5041.47 1819
5042.14 1639
5042.81 1882
5043.48 1849
5044.15 1819
5044.82 1746
5045.49 1955
5046.16 1883
5046.83 1735
5047.50 1767
5048.17 1822
5048.84 1672
5049.51 1767
5050.18 1717
5050.85 1755
5051.52 1905
5052.19 1772
5052.86 1651
5053.54 1668
5054.21 1603
5054.88 1707
5055.55 1643
5056.22 1613
5056.89 1757
5057.56 1791
5058.23 1587
5058.90 1614
5059.57 1693
5060.24 1825
5060.91 1763
5061.59 1673
5062.26 1771
5062.93 1948
5063.60 1673
5064.27 1689
5064.94 1783
5065.61 1789
5066.28 1770
5066.96 1703
5067.63 1641
5068.30 1586
5068.97 1664
5069.64 1662
5070.31 1508
5070.99 1569
5071.66 1600
5072.33 1679
5073.00 1595
5073.67 1705
5074.35 1656
5075.02 1653
5075.69 1654
5076.36 1798
5077.03 1930
5077.71 1799
5078.38 1754
5079.05 1902
5079.72 1749
5080.39 1715
5081.07 1830
5081.74 1819
5082.41 1891
5083.08 2018
5083.76 1836
5084.43 1706
5085.10 1830
5085.78 1842
5086.45 1612
5087.12 1770
5087.79 1829
5088.47 1891
5089.14 1886
5089.81 1883
5090.49 1940
5091.16 2081
5091.83 1945
5092.51 2113
5093.18 2156
5093.85 2111
5094.52 2008
5095.20 1902
5095.87 1845
5096.54 1810
5097.22 1697
5097.89 1709
5098.57 1912
5099.24 1929
5099.91 1877
5100.59 1780
5101.26 1686
5101.93 1834
5102.61 1768
5103.28 1756
5103.96 1828
5104.63 1850
5105.30 1846
5105.98 1825
5106.65 1843
5107.33 2000
5108.00 1952
5108.67 1849
5109.35 1866
5110.02 1902
5110.70 1831
5111.37 1824
5112.05 1835
5112.72 1855
5113.40 1763
5114.07 1770
5114.74 1870
5115.42 2015
5116.09 1891
5116.77 1679
5117.44 1887
5118.12 2008
5118.79 1930
5119.47 2186
5120.14 2031
5120.82 2047
5121.49 2146
5122.17 2179
5122.84 1996
5123.52 1975
5124.19 1997
5124.87 1949
5125.54 1861
5126.22 1926
5126.90 1989
5127.57 1750
5128.25 1777
5128.92 1800
5129.60 1935
5130.27 1910
5130.95 1877
5131.62 1864
5132.30 1942
5132.98 1926
5133.65 1715
5134.33 1807
5135.00 1812
5135.68 1858
5136.36 1824
5137.03 1841
5137.71 1866
5138.38 1866
5139.06 1750
5139.74 2005
5140.41 1874
5141.09 1991
5141.77 2026
5142.44 1780
5143.12 1819
5143.80 1820
5144.47 1700
5145.15 1852
5145.83 1784
5146.50 1696
5147.18 1637
5147.86 1482
5148.53 1726
5149.21 1524
5149.89 1503
5150.56 1522
5151.24 1633
5151.92 1529
5152.60 1532
5153.27 1694
5153.95 1755
5154.63 1813
5155.30 1542
5155.98 1591
5156.66 1483
5157.34 1435
5158.01 1647
5158.69 1663
5159.37 1664
5160.05 1585
5160.72 1615
5161.40 1610
5162.08 1643
5162.76 1698
5163.44 1640
5164.11 1533
5164.79 1678
5165.47 1794
5166.15 1857
5166.83 1880
5167.50 1883
5168.18 1837
5168.86 1955
5169.54 1862
5170.22 1843
5170.89 1815
5171.57 1620
5172.25 1631
5172.93 1675
5173.61 1602
5174.29 1593
5174.97 1661
5175.64 1779
5176.32 1793
5177.00 1696
5177.68 1646
5178.36 1601
5179.04 1918
5179.72 1879
5180.40 1697
5181.08 1727
5181.75 1826
5182.43 1573
5183.11 1637
5183.79 1774
5184.47 1545
5185.15 1471
5185.83 1518
5186.51 1660
5187.19 1609
5187.87 1676
5188.55 1646
5189.23 1623
5189.91 1692
5190.59 1717
5191.27 1547
5191.95 1575
5192.63 1655
5193.31 1652
5193.98 1608
5194.66 1477
5195.34 1504
5196.02 1584
5196.70 1470
5197.38 1575
5198.07 1629
5198.75 1571
5199.43 1552
5200.11 1677
5200.79 1677
5201.47 1774
5202.15 1774
5202.83 1635
5203.51 1593
5204.19 1710
5204.87 1831
5205.55 1717
5206.23 1614
5206.91 1645
5207.59 1836
5208.27 1850
5208.95 1828
5209.63 1877
5210.31 2013
5211.00 1991
5211.68 1981
5212.36 2078
5213.04 1957
5213.72 1965
5214.40 1960
5215.08 1798
5215.76 1799
5216.45 1870
5217.13 1944
5217.81 1897
5218.49 1866
5219.17 1634
5219.85 1831
5220.53 1875
5221.22 1925
5221.90 1802
5222.58 1753
5223.26 1978
5223.94 1941
5224.62 1889
5225.31 1830
5225.99 1773
5226.67 1778
5227.35 1734
5228.03 1737
5228.72 1837
5229.40 1794
5230.08 1750
5230.76 1719
5231.45 1708
5232.13 1759
5232.81 1882
5233.49 1836
5234.18 1830
5234.86 1728
5235.54 1803
5236.22 1855
5236.91 1675
5237.59 1781
5238.27 1771
5238.95 1771
5239.64 1862
5240.32 1740
5241.00 1757
5241.69 1750
5242.37 1638
5243.05 1742
5243.73 1864
5244.42 1807
5245.10 1749
5245.78 1693
5246.47 1698
5247.15 1767
5247.83 1851
5248.52 1851
5249.20 1876
5249.88 1867
5250.57 2022
5251.25 2129
5251.94 2097
5252.62 2010
5253.30 1875
5253.99 1796
5254.67 1852
5255.35 1640
5256.04 1544
5256.72 1585
5257.41 1468
5258.09 1633
5258.77 1742
5259.46 1659
5260.14 1597
5260.83 1717
5261.51 1871
5262.20 1776
5262.88 1777
5263.56 1862
5264.25 1744
5264.93 1762
5265.62 1894
5266.30 1785
5266.99 1943
5267.67 1888
5268.36 1766
5269.04 1765
5269.73 1787
5270.41 1711
5271.10 1763
5271.78 1710
5272.47 1867
5273.15 1895
5273.84 1714
5274.52 1780
5275.21 1814
5275.89 1705
5276.58 1733
5277.26 1718
5277.95 1713
5278.63 1860
5279.32 1945
5280.00 2053
5280.69 2175
5281.37 2370
5282.06 2416
5282.75 2398
5283.43 2387
5284.12 2353
5284.80 2292
5285.49 2200
5286.17 2166
5286.86 2019
5287.55 1955
5288.23 1855
5288.92 1849
5289.60 1834
5290.29 1877
5290.98 1774
5291.66 1856
5292.35 1862
5293.04 1832
5293.72 1852
5294.41 1861
5295.10 1884
5295.78 1805
5296.47 1859
5297.15 1931
5297.84 1910
5298.53 1999
5299.21 1828
5299.90 1860
5300.59 1852
5301.28 1906
5301.96 1845
5302.65 1838
5303.34 1896
5304.02 1784
5304.71 1671
5305.40 1754
5306.08 1858
5306.77 1805
5307.46 1784
5308.15 1799
5308.83 1843
5309.52 1717
5310.21 1727
5310.90 1743
5311.58 1839
5312.27 2003
5312.96 1933
5313.65 1914
5314.33 1795
5315.02 1735
5315.71 1865
5316.40 1744
5317.09 1755
5317.77 1819
5318.46 1875
5319.15 2063
5319.84 2094
5320.53 1978
5321.21 2045
5321.90 2222
5322.59 2188
5323.28 2064
5323.97 2071
5324.65 2041
5325.34 1938
5326.03 1746
5326.72 1860
5327.41 1956
5328.10 1798
5328.79 1850
5329.47 1869
5330.16 1945
5330.85 1811
5331.54 1908
5332.23 1937
5332.92 1934
5333.61 1846
5334.30 1832
5334.99 1897
5335.67 1981
5336.36 1953
5337.05 1961
5337.74 1866
5338.43 1893
5339.12 1772
5339.81 1959
5340.50 1858
5341.19 1842
5341.88 1923
5342.57 2001
5343.26 1987
5343.95 2079
5344.64 2157
5345.33 1891
5346.02 2070
5346.71 2035
5347.40 2162
5348.09 2231
5348.78 2661
5349.47 2761
5350.16 2699
5350.85 3037
5351.54 3243
5352.23 3175
5352.92 3145
5353.61 3132
5354.30 2948
5354.99 2701
5355.68 2523
5356.37 2493
5357.06 2462
5357.75 2256
5358.44 2099
5359.13 1909
5359.82 1761
5360.51 1817
5361.20 1768
5361.89 1792
5362.58 1951
5363.27 1847
5363.97 1869
5364.66 1808
5365.35 1707
5366.04 1652
5366.73 1590
5367.42 1722
5368.11 1706
5368.80 1647
5369.49 1728
5370.19 1698
5370.88 1713
5371.57 1715
5372.26 1760
5372.95 1645
5373.64 1667
5374.33 1659
5375.03 1671
5375.72 1762
5376.41 1665
5377.10 1673
5377.79 1750
5378.49 1647
5379.18 1640
5379.87 1706
5380.56 1584
5381.25 1707
5381.95 1689
5382.64 1767
5383.33 1671
5384.02 1598
5384.71 1599
5385.41 1751
5386.10 1812
5386.79 1727
5387.48 1722
5388.18 1799
5388.87 1914
5389.56 1900
5390.25 1824
5390.95 1779
5391.64 1857
5392.33 1959
5393.02 1947
5393.72 1841
5394.41 1901
5395.10 1793
5395.80 1774
5396.49 1843
5397.18 1680
5397.88 1665
5398.57 1665
5399.26 1733
5399.95 1653
5400.65 1705
5401.34 1598
5402.03 1605
5402.73 1657
5403.42 1743
5404.12 1836
5404.81 1708
5405.50 1818
5406.20 1835
5406.89 1769
5407.58 1862
5408.28 1794
5408.97 1724
5409.66 1818
5410.36 1860
5411.05 1669
5411.75 1701
5412.44 1679
5413.13 1639
5413.83 1771
5414.52 1640
5415.22 1674
5415.91 1707
5416.61 1706
5417.30 1740
5417.99 1578
5418.69 1574
5419.38 1780
5420.08 1781
5420.77 1776
5421.47 1832
5422.16 1787
5422.86 1849
5423.55 1896
5424.25 1865
5424.94 1834
5425.64 1870
5426.33 1873
5427.03 1763
5427.72 1839
5428.42 1701
5429.11 1756
5429.81 1825
5430.50 1768
5431.20 1828
5431.89 1793
5432.59 1744
5433.28 1748
5433.98 1778
5434.67 1992
5435.37 1969
5436.06 1822
5436.76 1808
5437.46 1811
5438.15 1999
5438.85 2134
5439.54 1925
5440.24 1933
5440.93 2122
5441.63 1864
5442.33 1845
5443.02 2050
5443.72 2114
5444.41 1994
5445.11 2221
5445.81 2518
5446.50 2610
5447.20 2745
5447.90 2783
5448.59 2854
5449.29 2932
5449.98 2926
5450.68 2992
5451.38 2805
5452.07 2675
5452.77 2474
5453.47 2389
5454.16 2328
5454.86 2225
5455.56 2157
5456.25 1894
5456.95 1907
5457.65 1833
5458.35 1936
5459.04 2003
5459.74 2029
5460.44 2052
5461.13 2181
5461.83 2163
5462.53 2211
5463.23 2305
5463.92 2436
5464.62 2433
5465.32 2526
5466.02 2420
5466.71 2523
5467.41 2432
5468.11 2169
5468.81 2437
5469.50 2448
5470.20 2182
5470.90 2144
5471.60 2310
5472.29 2349
5472.99 2161
5473.69 2165
5474.39 2236
5475.09 2272
5475.78 2163
5476.48 2357
5477.18 2503
5477.88 2556
5478.58 2539
5479.28 2742
5479.97 3308
5480.67 3146
5481.37 3431
5482.07 3389
5482.77 3492
5483.47 3218
5484.17 3004
5484.86 2871
5485.56 2933
5486.26 2675
5486.96 2740
5487.66 2638
5488.36 2742
5489.06 2761
5489.76 2586
5490.45 2696
5491.15 2691
5491.85 2646
5492.55 2544
5493.25 2562
5493.95 2882
5494.65 2696
5495.35 2779
5496.05 2892
5496.75 2797
5497.45 2997
5498.15 3251
5498.85 3553
5499.55 4274
5500.25 4613
5500.95 4932
5501.65 5161
5502.35 5737
5503.04 5511
5503.74 5122
5504.44 4780
5505.14 4143
5505.84 3983
5506.54 3455
5507.24 3301
5507.94 3028
5508.65 2889
5509.35 2842
5510.05 2769
5510.75 2675
5511.45 2598
5512.15 2623
5512.85 2468
5513.55 2513
5514.25 2602
5514.95 2564
5515.65 2621
5516.35 2786
5517.05 2698
5517.75 2470
5518.45 2693
5519.15 2652
5519.85 2615
5520.56 2794
5521.26 2753
5521.96 2565
5522.66 2293
5523.36 2477
5524.06 2343
5524.76 2230
5525.46 2264
5526.16 2200
5526.87 2141
5527.57 2232
5528.27 2095
5528.97 1962
5529.67 2149
5530.37 2039
5531.07 2061
5531.78 2026
5532.48 1984
5533.18 1970
5533.88 1879
5534.58 1890
5535.29 1832
5535.99 1939
5536.69 1842
5537.39 1927
5538.09 1975
5538.80 1766
5539.50 1961
5540.20 2084
5540.90 1988
5541.60 1940
5542.31 1773
5543.01 1754
5543.71 1756
5544.41 1864
5545.12 1848
5545.82 1908
5546.52 1875
5547.22 2015
5547.93 2011
5548.63 2011
5549.33 2034
5550.04 1979
5550.74 1823
5551.44 1800
5552.14 1848
5552.85 1813
5553.55 1698
5554.25 1892
5554.96 1850
5555.66 1743
5556.36 1750
5557.07 1728
5557.77 1742
5558.47 1860
5559.18 1739
5559.88 1605
5560.58 1762
5561.29 1830
5561.99 1964
5562.69 1708
5563.40 1788
5564.10 1996
5564.80 1942
5565.51 1877
5566.21 1833
5566.92 1798
5567.62 1853
5568.32 1868
5569.03 1906
5569.73 1853
5570.44 1689
5571.14 1705
5571.84 1768
5572.55 1777
5573.25 1760
5573.96 1776
5574.66 1814
5575.37 1840
5576.07 1780
5576.78 1838
5577.48 1845
5578.18 1823
5578.89 1894
5579.59 1883
5580.30 1819
5581.00 1732
5581.71 1792
5582.41 1709
5583.12 1679
5583.82 1705
5584.53 1702
5585.23 1637
5585.94 1603
5586.64 1531
5587.35 1669
5588.05 1652
5588.76 1726
5589.46 1758
5590.17 1717
5590.88 1661
5591.58 1615
5592.29 1572
5592.99 1656
5593.70 1613
5594.40 1552
5595.11 1584
5595.81 1629
5596.52 1616
5597.23 1648
5597.93 1638
5598.64 1671
5599.34 1652
5600.05 1504
5600.76 1494
5601.46 1571
5602.17 1651
5602.87 1740
5603.58 1599
5604.29 1639
5604.99 1577
5605.70 1652
5606.41 1605
5607.11 1671
5607.82 1635
5608.52 1543
5609.23 1632
5609.94 1601
5610.64 1652
5611.35 1593
5612.06 1518
5612.76 1586
5613.47 1590
5614.18 1513
5614.89 1735
5615.59 1709
5616.30 1603
5617.01 1479
5617.71 1554
5618.42 1540
5619.13 1656
5619.84 1683
5620.54 1661
5621.25 1562
5621.96 1393
5622.66 1503
5623.37 1639
5624.08 1682
5624.79 1644
5625.49 1665
5626.20 1565
5626.91 1556
5627.62 1469
5628.33 1469
5629.03 1495
5629.74 1515
5630.45 1665
5631.16 1742
5631.87 1587
5632.57 1535
5633.28 1569
5633.99 1580
5634.70 1538
5635.41 1547
5636.11 1443
5636.82 1590
5637.53 1578
5638.24 1803
5638.95 1736
5639.66 1630
5640.36 1711
5641.07 1755
5641.78 1737
5642.49 1809
5643.20 1780
5643.91 1771
5644.62 1722
5645.33 1601
5646.03 1580
5646.74 1549
5647.45 1617
5648.16 1675
5648.87 1658
5649.58 1666
5650.29 1632
5651.00 1501
5651.71 1526
5652.42 1590
5653.13 1627
5653.84 1661
5654.54 1810
5655.25 1709
5655.96 1658
5656.67 1610
5657.38 1629
5658.09 1538
5658.80 1458
5659.51 1784
5660.22 1637
5660.93 1673
5661.64 1702
5662.35 1682
5663.06 1688
5663.77 1683
5664.48 1745
5665.19 1796
5665.90 1690
5666.61 1782
5667.32 1819
5668.03 1824
5668.74 1868
5669.45 2034
5670.16 2109
5670.87 2330
5671.58 2432
5672.29 2321
5673.01 2370
5673.72 2444
5674.43 2252
5675.14 2218
5675.85 2030
5676.56 1935
5677.27 1889
5677.98 1845
5678.69 1758
5679.40 1758
5680.11 1654
5680.82 1757
5681.54 1725
5682.25 1795
5682.96 1901
5683.67 1813
5684.38 1717
5685.09 1667
5685.80 1819
5686.51 1858
5687.23 1856
5687.94 1869
5688.65 1847
5689.36 1755
5690.07 1716
5690.78 1843
5691.50 1888
5692.21 1780
5692.92 1744
5693.63 1730
5694.34 1558
5695.06 1542
5695.77 1645
5696.48 1513
5697.19 1493
5697.90 1406
5698.62 1541
5699.33 1562
5700.04 1473
5700.75 1493
5701.46 1468
5702.18 1641
5702.89 1675
5703.60 1680
5704.31 1746
5705.03 1600
5705.74 1527
5706.45 1645
5707.17 1531
5707.88 1562
5708.59 1682
5709.30 1632
5710.02 1549
5710.73 1499
5711.44 1651
5712.16 1645
5712.87 1617
5713.58 1503
5714.30 1520
5715.01 1642
5715.72 1618
5716.43 1530
5717.15 1545
5717.86 1475
5718.58 1463
5719.29 1522
5720.00 1557
5720.72 1629
5721.43 1697
5722.14 1691
5722.86 1733
5723.57 1639
5724.28 1699
5725.00 1768
5725.71 1785
5726.43 1743
5727.14 1957
5727.85 2042
5728.57 2145
5729.28 2117
5730.00 2346
5730.71 2291
5731.42 2151
5732.14 1932
5732.85 2089
5733.57 2112
5734.28 1824
5735.00 1900
5735.71 1798
5736.43 1733
5737.14 1660
5737.85 1736
5738.57 1724
5739.28 1656
5740.00 1721
5740.71 1577
5741.43 1589
5742.14 1649
5742.86 1589
5743.57 1576
5744.29 1584
5745.00 1621
5745.72 1696
5746.43 1552
5747.15 1459
5747.86 1630
5748.58 1649
5749.30 1621
5750.01 1751
5750.73 1809
5751.44 1796
5752.16 1681
5752.87 1885
5753.59 2140
5754.30 2105
5755.02 2099
5755.74 1972
5756.45 2133
5757.17 2162
5757.88 1984
5758.60 2111
5759.31 1937
5760.03 1815
5760.75 1734
5761.46 1775
5762.18 1730
5762.90 1616
5763.61 1740
5764.33 1859
5765.04 1748
5765.76 1665
5766.48 1702
5767.19 1779
5767.91 1698
5768.63 1737
5769.34 1895
5770.06 1836
5770.78 1673
5771.49 1708
5772.21 1661
5772.93 1863
5773.64 1858
5774.36 1870
5775.08 1723
5775.79 1749
5776.51 1733
5777.23 1756
5777.95 1931
5778.66 1895
5779.38 1786
5780.10 1799
5780.81 1841
5781.53 1961
5782.25 1951
5782.97 1714
5783.68 1782
5784.40 1815
5785.12 1922
5785.84 1837
5786.55 1861
5787.27 1853
5787.99 2021
5788.71 1877
5789.43 1785
5790.14 1878
5790.86 1956
5791.58 1894
5792.30 1830
5793.02 1975
5793.73 2173
5794.45 2152
5795.17 2253
5795.89 2239
5796.61 2252
5797.33 2448
5798.04 2823
5798.76 3151
5799.48 3889
5800.20 4278
5800.92 4823
5801.64 4988
5802.36 5232
5803.07 5167
5803.79 4724
5804.51 4151
5805.23 3904
5805.95 3287
5806.67 2929
5807.39 2582
5808.11 2518
5808.82 2475
5809.54 2356
5810.26 2465
5810.98 2316
5811.70 2223
5812.42 2215
5813.14 2211
5813.86 2213
5814.58 2369
5815.30 2393
5816.02 2317
5816.74 2299
5817.46 2150
5818.18 2328
5818.90 2304
5819.62 2184
5820.34 2271
5821.06 2153
5821.78 1959
5822.50 1905
5823.22 2064
5823.94 2079
5824.66 2016
5825.38 2008
5826.10 1939
5826.82 1954
5827.54 1834
5828.26 1880
5828.98 1838
5829.70 1818
5830.42 1841
5831.14 1912
5831.86 1954
5832.58 1767
5833.30 1787
5834.02 1920
5834.74 1862
5835.46 1852
5836.18 1839
5836.90 1851
5837.62 1843
5838.34 1930
5839.07 1916
5839.79 1924
5840.51 1981
5841.23 1774
5841.95 1767
5842.67 1899
5843.39 1870
5844.11 1875
5844.83 1667
5845.56 1691
5846.28 1773
5847.00 1775
5847.72 1616
5848.44 1756
5849.16 1816
5849.88 1714
5850.61 1655
5851.33 1666
5852.05 1729
5852.77 1768
5853.49 1697
5854.22 1716
5854.94 1748
5855.66 1808
5856.38 1690
5857.10 1646
5857.83 1781
5858.55 1730
5859.27 1910
5859.99 1722
5860.71 1747
5861.44 1676
5862.16 1552
5862.88 1721
5863.60 1742
5864.33 1754
5865.05 1547
5865.77 1558
5866.49 1602
5867.22 1714
5867.94 1693
5868.66 1534
5869.38 1545
5870.11 1592
5870.83 1708
5871.55 1647
5872.28 1689
5873.00 1639
5873.72 1737
5874.45 1567
5875.17 1650
5875.89 1702
5876.62 1785
5877.34 1765
5878.06 1765
5878.79 1638
5879.51 1577
5880.23 1620
5880.96 1677
5881.68 1655
5882.40 1673
5883.13 1668
5883.85 1690
5884.57 1812
5885.30 1783
5886.02 1718
5886.75 1778
5887.47 1820
5888.19 1710
5888.92 1693
5889.64 1707
5890.37 1703
5891.09 1690
5891.81 1626
5892.54 1804
5893.26 1772
5893.99 1625
5894.71 1733
5895.44 1704
5896.16 1694
5896.88 1775
5897.61 1831
5898.33 1738
5899.06 1652
5899.78 1728
5900.51 1681
5901.23 1588
5901.96 1719
5902.68 1690
5903.41 1858
5904.13 1627
5904.86 1802
5905.58 1865
5906.31 1742
5907.03 1727
5907.76 1824
5908.48 1822
5909.21 1769
5909.93 1830
5910.66 1748
5911.38 1751
5912.11 1810
5912.83 1893
5913.56 1710
5914.29 1798
5915.01 1880
5915.74 1859
5916.46 1829
5917.19 1872
5917.91 1896
5918.64 2096
5919.37 1962
5920.09 1755
5920.82 1729
5921.54 1846
5922.27 1956
5923.00 1930
5923.72 1923
5924.45 1837
5925.17 1988
5925.90 1988
5926.63 1995
5927.35 2093
5928.08 2083
5928.81 1978
5929.53 2008
5930.26 2020
5930.99 2063
5931.71 2202
5932.44 2050
5933.17 2079
5933.89 2277
5934.62 2237
5935.35 2308
5936.07 2238
5936.80 2241
5937.53 2207
5938.25 2200
5938.98 2329
5939.71 2476
5940.44 2498
5941.16 2548
5941.89 2591
5942.62 2432
5943.35 2521
5944.07 2480
5944.80 2700
5945.53 2663
5946.26 2504
5946.98 2518
5947.71 2617
5948.44 2730
5949.17 2957
5949.89 2920
5950.62 2741
5951.35 2963
5952.08 3253
5952.80 3484
5953.53 3297
5954.26 3446
5954.99 3266
5955.72 3452
5956.45 3560
5957.17 3279
5957.90 3305
5958.63 3414
5959.36 3366
5960.09 3396
5960.82 3383
5961.54 3264
5962.27 3397
5963.00 3352
5963.73 3464
5964.46 3550
5965.19 3665
5965.92 4191
5966.64 4275
5967.37 4706
5968.10 4816
5968.83 4762
5969.56 4855
5970.29 5159
5971.02 4732
5971.75 4464
5972.48 4471
5973.21 4248
5973.93 4220
5974.66 4050
5975.39 4067
5976.12 4066
5976.85 4044
5977.58 4178
5978.31 4108
5979.04 4320
5979.77 4519
5980.50 4428
5981.23 4618
5981.96 4507
5982.69 4619
5983.42 4760
5984.15 5031
5984.88 4761
5985.61 4694
5986.34 4928
5987.07 4974
5987.80 5072
5988.53 4731
5989.26 4742
5989.99 4914
5990.72 4812
5991.45 4900
5992.18 4860
5992.91 4637
5993.64 4707
5994.37 4919
5995.10 4798
5995.83 5053
5996.56 5137
5997.29 5264
5998.02 5449
5998.75 5471
5999.49 5428
6000.22 5514
6000.95 5318
6001.68 5420
6002.41 5477
6003.14 5196
6003.87 4976
6004.60 5038
6005.33 4935
6006.06 4987
6006.80 4895
6007.53 5221
6008.26 5323
6008.99 5867
6009.72 6546
6010.45 7692
6011.18 9139
6011.92 10506
6012.65 12082
6013.38 13604
6014.11 14711
6014.84 15921
6015.57 16049
6016.31 15522
6017.04 14741
6017.77 13475
6018.50 11928
6019.23 10554
6019.97 9155
6020.70 7741
6021.43 6891
6022.16 5877
6022.89 5549
6023.63 5109
6024.36 4540
6025.09 4204
6025.82 4148
6026.56 3877
6027.29 3913
6028.02 3896
6028.75 3780
6029.49 3699
6030.22 3665
6030.95 3665
6031.68 3589
6032.42 3536
6033.15 3472
6033.88 3478
6034.62 3424
6035.35 3446
6036.08 3315
6036.81 3153
6037.55 3376
6038.28 3382
6039.01 3231
6039.75 3448
6040.48 3599
6041.21 3463
6041.95 3521
6042.68 3591
6043.41 3845
6044.15 3731
6044.88 3823
6045.61 3945
6046.35 3803
6047.08 3812
6047.82 3850
6048.55 3950
6049.28 4125
6050.02 4146
6050.75 4104
6051.49 4370
6052.22 4644
6052.95 4853
6053.69 4875
6054.42 4741
6055.16 4966
6055.89 4614
6056.62 4708
6057.36 4658
6058.09 4375
6058.83 4061
6059.56 4101
6060.30 3962
6061.03 3883
6061.77 3971
6062.50 3882
6063.23 3767
6063.97 3690
6064.70 3706
6065.44 3795
6066.17 3732
6066.91 3564
6067.64 3561
6068.38 3536
6069.11 3551
6069.85 3524
6070.58 3438
6071.32 3522
6072.05 3435
6072.79 3326
6073.52 3367
6074.26 3183
6075.00 3136
6075.73 3268
6076.47 3080
6077.20 3048
6077.94 3211
6078.67 3191
6079.41 3044
6080.14 3037
6080.88 3218
6081.62 3073
6082.35 2993
6083.09 3136
6083.82 3143
6084.56 2966
6085.30 2900
6086.03 2895
6086.77 2814
6087.50 2815
6088.24 2994
6088.98 2999
6089.71 2841
6090.45 2965
6091.19 2938
6091.92 3139
6092.66 3206
6093.39 3067
6094.13 2882
6094.87 2787
6095.60 2775
6096.34 2875
6097.08 2907
6097.81 2795
6098.55 2714
6099.29 2728
6100.03 2667
6100.76 2731
6101.50 2898
6102.24 2831
6102.97 2580
6103.71 2619
6104.45 2678
6105.18 2878
6105.92 2748
6106.66 2687
6107.40 2675
6108.13 2657
6108.87 2617
6109.61 2781
6110.35 2597
6111.08 2587
6111.82 2648
6112.56 2733
6113.30 2683
6114.03 2540
6114.77 2823
6115.51 2810
6116.25 2797
6116.99 2731
6117.72 2958
6118.46 2721
6119.20 2700
6119.94 2678
6120.68 2708
6121.41 2843
6122.15 2762
6122.89 2829
6123.63 3001
6124.37 2830
6125.11 2810
6125.84 2765
6126.58 2836
6127.32 2934
6128.06 2996
6128.80 3063
6129.54 3074
6130.28 3104
6131.02 3123
6131.75 3095
6132.49 3151
6133.23 3142
6133.97 2996
6134.71 2976
6135.45 3137
6136.19 3218
6136.93 3119
6137.67 3164
6138.41 3086
6139.14 3143
6139.88 3160
6140.62 3273
6141.36 3103
6142.10 3003
6142.84 3072
6143.58 3048
6144.32 3140
6145.06 3036
6145.80 3006
6146.54 3178
6147.28 3065
6148.02 3160
6148.76 3108
6149.50 3126
6150.24 3170
6150.98 3171
6151.72 3182
6152.46 3129
6153.20 3308
6153.94 3290
6154.68 3185
6155.42 3385
6156.16 3460
6156.90 3377
6157.64 3368
6158.38 3411
6159.12 3405
6159.86 3362
6160.60 3513
6161.34 3833
6162.08 3726
6162.82 3716
6163.57 3800
6164.31 3965
6165.05 4286
6165.79 4521
6166.53 4792
6167.27 4956
6168.01 5067
6168.75 5091
6169.49 5098
6170.23 5382
6170.98 5189
6171.72 5152
6172.46 5003
6173.20 4895
6173.94 4857
6174.68 4674
6175.42 4357
6176.16 4328
6176.91 4370
6177.65 4487
6178.39 4493
6179.13 4416
6179.87 4585
6180.61 4772
6181.36 4614
6182.10 4510
6182.84 4705
6183.58 4810
6184.32 4985
6185.07 4943
6185.81 4959
6186.55 4938
6187.29 4997
6188.03 5088
6188.78 5251
6189.52 5159
6190.26 5164
6191.00 5478
6191.75 5538
6192.49 5746
6193.23 5872
6193.97 6095
6194.72 6294
6195.46 6251
6196.20 6350
6196.94 6263
6197.69 6532
6198.43 6321
6199.17 6404
6199.92 6191
6200.66 5974
6201.40 6056
6202.15 6304
6202.89 6431
6203.63 6873
6204.37 7300
6205.12 8141
6205.86 9609
6206.60 11419
6207.35 14336
6208.09 16828
6208.83 20031
6209.58 22439
6210.32 23661
6211.07 24624
6211.81 24705
6212.55 24079
6213.30 22419
6214.04 20472
6214.78 18761
6215.53 15823
6216.27 12892
6217.02 10753
6217.76 9165
6218.50 7877
6219.25 6731
6219.99 6060
6220.74 5556
6221.48 5363
6222.22 5455
6222.97 5559
6223.71 5475
6224.46 5808
6225.20 5972
6225.95 6468
6226.69 6061
6227.44 6044
6228.18 5907
6228.92 5505
6229.67 4950
6230.41 4609
6231.16 4278
6231.90 4152
6232.65 3988
6233.39 3816
6234.14 3740
6234.88 3751
6235.63 3708
6236.37 3841
6237.12 3896
6237.86 3821
6238.61 3853
6239.35 4088
6240.10 3964
6240.85 4006
6241.59 4086
6242.34 3947
6243.08 3895
6243.83 4147
6244.57 4135
6245.32 4472
6246.06 4771
6246.81 4966
6247.56 5344
6248.30 5861
6249.05 6225
6249.79 6311
6250.54 6525
6251.29 6142
6252.03 6120
6252.78 5894
6253.52 5267
6254.27 5033
6255.02 4795
6255.76 4538
6256.51 4522
6257.26 4266
6258.00 4332
6258.75 4060
6259.49 4216
6260.24 4445
6260.99 4410
6261.73 4365
6262.48 4339
6263.23 4233
6263.97 4141
6264.72 4117
6265.47 4112
6266.21 3964
6266.96 4027
6267.71 4000
6268.46 4053
6269.20 4033
6269.95 3947
6270.70 4099
6271.44 4064
6272.19 3957
6272.94 3849
6273.69 3973
6274.43 3977
6275.18 4023
6275.93 4022
6276.68 4289
6277.42 4550
6278.17 4425
6278.92 4440
6279.67 4497
6280.41 4398
6281.16 4218
6281.91 3901
6282.66 3733
6283.41 3661
6284.15 3627
6284.90 3676
6285.65 3603
6286.40 3497
6287.15 3584
6287.89 3704
6288.64 3611
6289.39 3599
6290.14 3518
6290.89 3361
6291.64 3518
6292.38 3594
6293.13 3400
6293.88 3226
6294.63 3301
6295.38 3184
6296.13 3131
6296.88 3117
6297.62 3239
6298.37 2922
6299.12 2966
6299.87 3217
6300.62 3034
6301.37 3098
6302.12 3191
6302.87 3128
6303.62 3204
6304.37 3130
6305.11 3061
6305.86 2969
6306.61 2820
6307.36 2906
6308.11 3001
6308.86 2845
6309.61 2943
6310.36 2929
6311.11 2988
6311.86 3010
6312.61 3168
6313.36 3235
6314.11 3262
6314.86 3224
6315.61 3089
6316.36 3130
6317.11 3232
6317.86 3090
6318.61 3154
6319.36 3212
6320.11 3154
6320.86 3014
6321.61 3063
6322.36 2721
6323.11 2826
6323.86 2977
6324.61 2850
6325.36 2732
6326.11 2602
6326.86 2672
6327.61 2758
6328.36 2758
6329.11 2802
6329.86 2638
6330.61 2692
6331.37 2545
6332.12 2731
6332.87 2666
6333.62 2598
6334.37 2499
6335.12 2495
6335.87 2609
6336.62 2602
6337.37 2718
6338.12 2733
6338.88 2674
6339.63 2669
6340.38 2714
6341.13 2630
6341.88 2591
6342.63 2665
6343.38 2672
6344.14 2833
6344.89 2651
6345.64 2630
6346.39 2698
6347.14 2667
6347.89 2693
6348.65 2696
6349.40 2763
6350.15 2963
6350.90 2900
6351.65 2863
6352.41 2922
6353.16 3034
6353.91 3183
6354.66 3241
6355.41 3198
6356.17 3088
6356.92 3096
6357.67 3071
6358.42 3010
6359.18 2780
6359.93 2753
6360.68 2766
6361.43 2608
6362.19 2677
6362.94 2528
6363.69 2560
6364.44 2605
6365.20 2697
6365.95 2585
6366.70 2564
6367.46 2570
6368.21 2538
6368.96 2567
6369.71 2557
6370.47 2673
6371.22 2889
6371.97 2744
6372.73 2731
6373.48 2732
6374.23 2530
6374.99 2554
6375.74 2612
6376.49 2503
6377.25 2557
6378.00 2466
6378.75 2440
6379.51 2537
6380.26 2659
6381.02 2562
6381.77 2538
6382.52 2547
6383.28 2439
6384.03 2610
6384.78 2786
6385.54 2751
6386.29 2568
6387.05 2489
6387.80 2510
6388.56 2512
6389.31 2616
6390.06 2318
6390.82 2376
6391.57 2359
6392.33 2492
6393.08 2508
6393.84 2584
6394.59 2501
6395.34 2595
6396.10 2373
6396.85 2448
6397.61 2369
6398.36 2296
6399.12 2328
6399.87 2245
6400.63 2237
6401.38 2217
6402.14 2299
6402.89 2307
6403.65 2296
6404.40 2368
6405.16 2409
6405.91 2191
6406.67 2277
6407.42 2208
6408.18 2407
6408.93 2389
6409.69 2418
6410.45 2596
6411.20 2402
6411.96 2465
6412.71 2350
6413.47 2413
6414.22 2315
6414.98 2366
6415.73 2379
6416.49 2339
6417.25 2257
6418.00 2326
6418.76 2441
6419.51 2414
6420.27 2396
6421.03 2366
6421.78 2408
6422.54 2408
6423.29 2361
6424.05 2336
6424.81 2374
6425.56 2432
6426.32 2488
6427.08 2409
6427.83 2508
6428.59 2481
6429.35 2203
6430.10 2343
6430.86 2375
6431.62 2335
6432.37 2400
6433.13 2323
6433.89 2271
6434.64 2346
6435.40 2553
6436.16 2579
6436.91 2415
6437.67 2371
6438.43 2381
6439.19 2514
6439.94 2472
6440.70 2516
6441.46 2496
6442.21 2338
6442.97 2543
6443.73 2469
6444.49 2398
6445.24 2405
6446.00 2436
6446.76 2431
6447.52 2451
6448.28 2458
6449.03 2361
6449.79 2490
6450.55 2562
6451.31 2591
6452.06 2580
6452.82 2542
6453.58 2664
6454.34 2519
6455.10 2570
6455.85 2600
6456.61 2624
6457.37 2719
6458.13 2675
6458.89 2792
6459.65 2751
6460.40 2824
6461.16 2847
6461.92 2754
6462.68 2769
6463.44 2863
6464.20 2750
6464.96 2686
6465.71 2682
6466.47 2765
6467.23 2799
6467.99 2986
6468.75 3071
6469.51 2869
6470.27 2867
6471.03 3103
6471.79 3180
6472.54 3040
6473.30 3093
6474.06 3108
6474.82 3095
6475.58 3338
6476.34 3286
6477.10 3232
6477.86 3230
6478.62 3129
6479.38 3368
6480.14 3330
6480.90 3341
6481.66 3271
6482.42 3381
6483.18 3499
6483.94 3551
6484.70 3575
6485.46 3611
6486.22 3633
6486.98 3688
6487.74 3747
6488.50 4016
6489.26 3864
6490.02 3998
6490.78 4189
6491.54 4244
6492.30 4274
6493.06 4436
6493.82 4848
6494.58 4998
6495.34 5095
6496.10 4824
6496.86 4985
6497.62 5049
6498.38 5011
6499.14 5101
6499.90 4881
6500.66 5043
6501.42 5086
6502.19 4813
6502.95 4809
6503.71 4770
6504.47 4806
6505.23 4918
6505.99 5003
6506.75 5241
6507.51 5444
6508.27 5602
6509.04 5548
6509.80 5851
6510.56 6029
6511.32 5920
6512.08 5873
6512.84 6150
6513.60 6057
6514.37 5929
6515.13 6093
6515.89 5966
6516.65 5922
6517.41 6137
6518.17 6096
6518.94 6248
6519.70 6271
6520.46 6695
6521.22 7001
6521.98 6880
6522.75 7157
6523.51 7526
6524.27 7865
6525.03 8359
6525.79 8757
6526.56 9004
6527.32 9640
6528.08 10388
6528.84 10799
6529.61 10929
6530.37 10886
6531.13 10719
6531.89 10903
6532.66 11442
6533.42 12184
6534.18 13944
6534.94 16171
6535.71 19089
6536.47 21716
6537.23 24039
6538.00 25610
6538.76 26294
6539.52 26163
6540.29 24603
6541.05 22306
6541.81 20176
6542.57 17384
6543.34 14149
6544.10 11832
6544.86 9759
6545.63 8278
6546.39 7360
6547.16 6769
6547.92 6050
6548.68 5682
6549.45 5495
6550.21 5274
6550.97 5410
6551.74 5368
6552.50 5419
6553.26 5260
6554.03 5283
6554.79 5084
6555.56 4899
6556.32 4770
6557.08 4669
6557.85 4514
6558.61 4486
6559.38 4324
6560.14 4465
6560.91 4592
6561.67 4613
6562.43 4735
6563.20 4836
6563.96 4962
6564.73 5446
6565.49 5578
6566.26 5664
6567.02 5711
6567.79 5813
6568.55 5720
6569.32 5766
6570.08 5679
6570.85 5555
6571.61 5459
6572.38 5686
6573.14 5929
6573.91 6211
6574.67 6390
6575.44 6799
6576.20 6900
6576.97 7077
6577.73 7332
6578.50 7310
6579.26 6955
6580.03 7041
6580.79 6893
6581.56 7036
6582.32 7069
6583.09 7034
6583.86 6701
6584.62 6369
6585.39 6175
6586.15 6172
6586.92 6072
6587.68 5889
6588.45 5871
6589.22 5838
6589.98 5746
6590.75 6018
6591.51 6366
6592.28 6774
6593.05 7185
6593.81 7849
6594.58 8393
6595.35 8882
6596.11 9233
6596.88 9390
6597.64 9150
6598.41 8799
6599.18 8553
6599.94 7862
6600.71 7299
6601.48 6641
6602.24 5948
6603.01 5811
6603.78 5456
6604.54 5262
6605.31 5047
6606.08 4984
6606.85 4977
6607.61 4716
6608.38 4852
6609.15 4772
6609.91 4723
6610.68 4709
6611.45 4519
6612.22 4545
6612.98 4677
6613.75 4609
6614.52 4564
6615.28 4377
6616.05 4302
6616.82 4300
6617.59 4066
6618.36 3919
6619.12 4008
6619.89 4011
6620.66 4095
6621.43 4046
6622.19 4140
6622.96 4167
6623.73 4077
6624.50 3972
6625.27 4018
6626.03 3924
6626.80 4021
6627.57 4015
6628.34 3804
6629.11 3767
6629.88 3773
6630.64 3814
6631.41 3872
6632.18 4118
6632.95 4405
6633.72 4713
6634.49 4957
6635.25 4993
6636.02 5176
6636.79 5142
6637.56 5103
6638.33 5060
6639.10 4849
6639.87 4624
6640.64 4323
6641.41 4168
6642.17 4127
6642.94 3790
6643.71 3558
6644.48 3719
6645.25 3636
6646.02 3510
6646.79 3513
6647.56 3541
6648.33 3449
6649.10 3568
6649.87 3521
6650.64 3629
6651.41 3825
6652.18 3731
6652.95 3611
6653.71 3574
6654.48 3598
6655.25 3662
6656.02 3784
6656.79 3681
6657.56 3407
6658.33 3580
6659.10 3602
6659.87 3381
6660.64 3394
6661.41 3179
6662.18 3302
6662.95 3210
6663.72 3332
6664.50 3302
6665.27 3131
6666.04 3115
6666.81 3300
6667.58 3219
6668.35 3222
6669.12 3338
6669.89 3374
6670.66 3430
6671.43 3446
6672.20 3373
6672.97 3326
6673.74 3332
6674.51 3407
6675.28 3460
6676.06 3408
6676.83 3416
6677.60 3287
6678.37 3424
6679.14 3296
6679.91 3088
6680.68 3238
6681.45 3478
6682.22 3492
6683.00 3590
6683.77 3695
6684.54 3909
6685.31 4114
6686.08 4112
6686.85 4156
6687.63 4265
6688.40 4199
6689.17 4076
6689.94 3925
6690.71 3835
6691.48 3562
6692.26 3457
6693.03 3382
6693.80 3323
6694.57 3106
6695.34 3060
6696.12 3000
6696.89 2890
6697.66 2942
6698.43 2966
6699.21 2954
6699.98 2998
6700.75 2870
6701.52 2887
6702.30 2979
6703.07 2878
6703.84 2995
6704.61 3084
6705.39 2870
6706.16 2822
6706.93 2998
6707.70 2960
6708.48 2764
6709.25 2802
6710.02 2954
6710.80 2961
6711.57 2868
6712.34 2836
6713.12 2738
6713.89 2766
6714.66 2633
6715.44 2656
6716.21 2708
6716.98 2752
6717.76 2808
6718.53 2742
6719.30 2637
6720.08 2600
6720.85 2479
6721.62 2585
6722.40 2632
6723.17 2606
6723.94 2699
6724.72 2696
6725.49 2739
6726.27 2740
6727.04 2733
6727.81 2570
6728.59 2455
6729.36 2646
6730.14 2573
6730.91 2519
6731.68 2468
6732.46 2608
6733.23 2630
6734.01 2651
6734.78 2464
6735.56 2541
6736.33 2813
6737.10 2705
6737.88 2680
6738.65 2653
6739.43 2690
6740.20 2654
6740.98 2698
6741.75 2682
6742.53 2574
6743.30 2576
6744.08 2749
6744.85 2812
6745.63 2806
6746.40 2818
6747.18 2737
6747.95 2795
6748.73 2983
6749.50 3012
6750.28 2863
6751.05 3072
6751.83 3221
6752.60 3382
6753.38 3502
6754.16 3565
6754.93 3712
6755.71 3582
6756.48 3405
6757.26 3303
6758.03 3096
6758.81 3040
6759.59 2918
6760.36 2648
6761.14 2600
6761.91 2600
6762.69 2692
6763.46 2638
6764.24 2685
6765.02 2554
6765.79 2505
6766.57 2578
6767.35 2657
6768.12 2610
6768.90 2623
6769.67 2573
6770.45 2658
6771.23 2621
6772.00 2631
6772.78 2514
6773.56 2508
6774.33 2612
6775.11 2485
6775.89 2397
6776.66 2577
6777.44 2487
6778.22 2416
6778.99 2504
6779.77 2582
6780.55 2511
6781.33 2564
6782.10 2631
6782.88 2464
6783.66 2551
6784.43 2589
6785.21 2443
6785.99 2447
6786.77 2350
6787.54 2338
6788.32 2324
6789.10 2378
6789.88 2462
6790.65 2296
6791.43 2232
6792.21 2218
6792.99 2072
6793.76 2180
6794.54 2268
6795.32 2252
6796.10 2152
6796.88 2258
6797.65 2380
6798.43 2266
6799.21 2320
6799.99 2384
6800.77 2282
6801.55 2263
6802.32 2469
6803.10 2364
6803.88 2330
6804.66 2351
6805.44 2393
6806.22 2487
6806.99 2426
6807.77 2350
6808.55 2290
6809.33 2297
6810.11 2216
6810.89 2312
6811.67 2143
6812.44 2262
6813.22 2335
6814.00 2259
6814.78 2240
6815.56 2288
6816.34 2202
6817.12 2244
6817.90 2247
6818.68 2340
6819.46 2219
6820.24 2263
6821.02 2285
6821.79 2053
6822.57 2297
6823.35 2319
6824.13 2298
6824.91 2312
6825.69 2255
6826.47 2256
6827.25 2390
6828.03 2232
6828.81 2370
6829.59 2434
6830.37 2395
6831.15 2391
6831.93 2484
6832.71 2268
6833.49 2364
6834.27 2411
6835.05 2435
6835.83 2468
6836.61 2293
6837.39 2436
6838.17 2469
6838.95 2326
6839.73 2281
6840.51 2246
6841.29 2471
6842.07 2459
6842.85 2422
6843.64 2439
6844.42 2296
6845.20 2297
6845.98 2378
6846.76 2355
6847.54 2647
6848.32 2855
6849.10 3206
6849.88 3547
6850.66 4162
6851.44 4678
6852.23 5076
6853.01 5263
6853.79 5084
6854.57 4887
6855.35 4415
6856.13 4135
6856.91 3920
6857.69 3532
6858.48 3101
6859.26 3010
6860.04 2895
6860.82 2648
6861.60 2686
6862.38 2650
6863.17 2520
6863.95 2559
6864.73 2755
6865.51 2741
6866.29 2534
6867.07 2699
6867.86 2800
6868.64 2794
6869.42 2814
6870.20 2882
6870.99 2781
6871.77 2654
6872.55 2616
6873.33 2416
6874.11 2604
6874.90 2634
6875.68 2741
6876.46 2735
6877.24 2690
6878.03 2818
6878.81 2821
6879.59 2802
6880.38 2779
6881.16 2774
6881.94 2781
6882.72 3013
6883.51 3195
6884.29 3123
6885.07 3262
6885.86 3548
6886.64 3814
6887.42 4345
6888.20 4590
6888.99 4734
6889.77 5008
6890.55 5104
6891.34 4955
6892.12 4877
6892.90 4136
6893.69 3722
6894.47 3463
6895.26 3432
6896.04 3265
6896.82 3189
6897.61 3257
6898.39 3120
6899.17 3205
6899.96 3192
6900.74 3177
6901.53 3267
6902.31 3168
6903.09 3112
6903.88 3233
6904.66 3263
6905.45 3282
6906.23 3335
6907.01 3120
6907.80 3152
6908.58 3085
6909.37 3116
6910.15 2868
6910.94 2993
6911.72 3075
6912.51 3107
6913.29 3100
6914.07 2810
6914.86 2810
6915.64 2891
6916.43 3028
6917.21 2888
6918.00 2933
6918.78 2847
6919.57 2956
6920.35 2969
6921.14 2953
6921.92 2795
6922.71 2799
6923.49 2925
6924.28 2992
6925.06 2989
6925.85 2920
6926.64 2861
6927.42 2928
6928.21 3005
6928.99 3221
6929.78 3254
6930.56 3181
6931.35 3221
6932.13 3227
6932.92 3230
6933.71 3250
6934.49 3568
6935.28 3701
6936.06 3585
6936.85 3707
6937.63 3729
6938.42 3693
6939.21 3657
6939.99 3652
6940.78 3469
6941.57 3462
6942.35 3636
6943.14 3809
6943.92 4105
6944.71 4141
6945.50 4152
6946.28 4144
6947.07 4175
6947.86 4434
6948.64 4414
6949.43 4381
6950.22 4404
6951.00 4402
6951.79 4313
6952.58 4393
6953.36 4218
6954.15 4180
6954.94 4162
6955.72 4298
6956.51 4470
6957.30 4481
6958.09 4495
6958.87 4579
6959.66 4700
6960.45 4682
6961.24 4786
6962.02 4680
6962.81 4784
6963.60 4621
6964.38 4469
6965.17 4431
6965.96 4539
6966.75 4632
6967.54 4508
6968.32 4807
6969.11 4919
6969.90 4974
6970.69 5188
6971.47 5415
6972.26 5422
6973.05 5381
6973.84 5346
6974.63 5361
6975.41 5461
6976.20 5336
6976.99 5625
6977.78 5482
6978.57 5730
6979.36 5751
6980.14 6301
6980.93 6743
6981.72 7007
6982.51 7435
6983.30 8693
6984.09 10227
6984.88 12414
6985.66 14649
6986.45 15883
6987.24 17126
6988.03 17724
6988.82 17481
6989.61 16901
6990.40 15535
6991.19 13895
6991.98 12094
6992.76 10642
6993.55 8911
6994.34 8054
6995.13 7742
6995.92 7787
6996.71 8118
6997.50 8825
6998.29 10158
6999.08 11980
6999.87 14114
7000.66 15696
7001.45 17000
7002.24 17470
7003.03 17135
7003.82 16121
7004.61 14430
7005.40 12573
7006.19 10673
7006.98 9332
7007.77 7656
7008.56 6562
7009.35 5964
7010.14 5402
7010.93 5178
7011.72 4931
7012.51 4878
7013.30 4996
7014.09 5020
7014.88 5258
7015.67 5209
7016.46 5170
7017.25 5101
7018.04 4817
7018.83 4643
7019.62 4407
7020.41 4355
7021.20 4504
7021.99 4400
7022.78 3997
7023.57 4104
7024.37 4239
7025.16 4362
7025.95 4553
7026.74 4631
7027.53 4400
7028.32 4466
7029.11 4685
7029.90 4620
7030.69 4292
7031.49 4181
7032.28 3922
7033.07 3807
7033.86 3832
7034.65 3827
7035.44 3684
7036.23 3833
7037.03 3968
7037.82 4031
7038.61 4197
7039.40 4228
7040.19 4211
7040.98 4296
7041.78 4239
7042.57 4086
7043.36 3975
7044.15 4119
7044.94 3885
7045.74 3872
7046.53 3761
7047.32 3849
7048.11 3861
7048.91 3830
7049.70 4126
7050.49 4179
7051.28 4238
7052.08 4471
7052.87 4477
7053.66 4201
7054.45 4080
7055.25 3990
7056.04 3816
7056.83 3643
7057.62 3508
7058.42 3665
7059.21 3556
7060.00 3535
7060.80 3439
7061.59 3437
7062.38 3462
7063.17 3535
7063.97 3509
7064.76 3506
7065.55 3555
7066.35 3686
7067.14 3570
7067.93 3491
7068.73 3460
7069.52 3306
7070.31 3356
7071.11 3558
7071.90 3332
7072.69 3513
7073.49 3508
7074.28 3472
7075.08 3329
7075.87 3285
7076.66 3300
7077.46 3193
7078.25 3217
7079.05 3193
7079.84 3108
7080.63 2985
7081.43 3120
7082.22 3212
7083.02 3158
7083.81 3092
7084.60 3193
7085.40 3272
7086.19 3317
7086.99 3324
7087.78 3543
7088.58 3726
7089.37 3758
7090.17 3893
7090.96 3772
7091.76 3827
7092.55 3544
7093.34 3368
7094.14 3172
7094.93 2934
7095.73 2800
7096.52 2696
7097.32 2679
7098.11 2520
7098.91 2473
7099.70 2450
7100.50 2530
7101.29 2410
7102.09 2538
7102.89 2377
7103.68 2452
7104.48 2297
7105.27 2353
7106.07 2460
7106.86 2138
7107.66 2213
7108.45 2369
7109.25 2388
7110.05 2262
7110.84 2144
7111.64 2164
7112.43 2228
7113.23 2293
7114.02 2264
7114.82 2179
7115.62 2321
7116.41 2360
7117.21 2243
7118.00 2219
7118.80 2223
7119.60 2218
7120.39 2209
7121.19 2242
7121.99 2106
7122.78 2203
7123.58 2097
7124.38 2022
7125.17 2226
7125.97 2109
7126.77 2047
7127.56 2075
7128.36 2252
7129.16 2254
7129.95 2251
7130.75 2355
7131.55 2348
7132.34 2345
7133.14 2216
7133.94 2166
7134.73 2254
7135.53 2284
7136.33 2204
7137.13 2059
7137.92 2084
7138.72 2016
7139.52 2112
7140.32 2084
7141.11 2097
7141.91 2092
7142.71 2199
7143.51 2306
7144.30 2405
7145.10 2363
7145.90 2283
7146.70 2321
7147.49 2248
7148.29 2127
7149.09 2119
7149.89 2143
7150.69 2080
7151.48 2102
7152.28 2105
7153.08 1993
7153.88 2029
7154.68 2130
7155.47 2157
7156.27 2013
7157.07 2029
7157.87 2145
7158.67 2171
7159.47 2043
7160.27 2149
7161.06 2035
7161.86 1977
7162.66 2018
7163.46 1942
7164.26 1949
7165.06 1896
7165.86 1811
7166.66 1910
7167.45 1947
7168.25 1975
7169.05 1960
7169.85 1946
7170.65 1931
7171.45 1948
7172.25 1995
7173.05 2135
7173.85 1952
7174.65 1841
7175.45 1847
7176.25 1855
7177.04 1894
7177.84 1856
7178.64 1897
7179.44 1896
7180.24 1961
7181.04 1992
7181.84 2122
7182.64 2282
7183.44 2356
7184.24 2268
7185.04 2317
7185.84 2366
7186.64 2327
7187.44 2177
7188.24 2119
7189.04 2096
7189.84 1947
7190.64 1870
7191.44 1845
7192.24 1802
7193.04 1808
7193.84 1771
7194.64 1814
7195.44 1793
7196.25 1762
7197.05 1789
7197.85 1776
7198.65 1705
7199.45 1803
7200.25 1824
7201.05 1842
7201.85 1803
7202.65 1817
7203.45 1827
7204.25 1661
7205.05 1744
7205.86 1696
7206.66 1774
7207.46 1753
7208.26 1765
7209.06 1720
7209.86 1876
7210.66 1870
7211.46 1813
7212.27 1788
7213.07 1847
7213.87 1844
7214.67 1778
7215.47 1926
7216.27 1797
7217.07 1727
7217.88 1885
7218.68 1743
7219.48 1782
7220.28 1753
7221.08 1855
7221.89 1861
7222.69 1802
7223.49 1822
7224.29 1896
7225.09 1884
7225.90 1860
7226.70 1896
7227.50 1929
7228.30 1896
7229.11 1805
7229.91 1776
7230.71 1789
7231.51 1782
7232.32 1817
7233.12 1652
7233.92 1787
7234.72 1847
7235.53 1927
7236.33 1959
7237.13 1996
7237.93 2064
7238.74 2164
7239.54 2136
7240.34 2137
7241.15 2178
7241.95 2264
7242.75 2307
7243.56 2196
7244.36 2171
7245.16 2011
7245.97 1903
7246.77 2012
7247.57 2051
7248.38 2069
7249.18 1995
7249.98 2059
7250.79 2078
7251.59 2207
7252.39 2074
7253.20 2043
7254.00 2064
7254.81 2089
7255.61 2004
7256.41 2039
7257.22 2024
7258.02 2118
7258.82 2205
7259.63 2189
7260.43 2235
7261.24 2286
7262.04 2297
7262.85 2206
7263.65 2143
7264.45 2103
7265.26 2249
7266.06 2169
7266.87 2303
7267.67 2397
7268.48 2322
7269.28 2529
7270.09 2554
7270.89 2443
7271.70 2563
7272.50 2639
7273.30 2584
7274.11 2524
7274.91 2618
7275.72 2512
7276.52 2621
7277.33 2710
7278.13 2728
7278.94 2769
7279.74 2852
7280.55 3112
7281.36 3397
7282.16 3638
7282.97 4148
7283.77 4834
7284.58 5463
7285.38 6422
7286.19 7042
7286.99 7445
7287.80 7193
7288.60 6649
7289.41 6165
7290.22 5340
7291.02 4748
7291.83 4072
7292.63 3644
7293.44 3190
7294.25 3095
7295.05 2962
7295.86 2751
7296.66 2715
7297.47 2717
7298.28 2676
7299.08 2655
7299.89 2787
7300.70 2699
7301.50 2573
7302.31 2678
7303.11 2650
7303.92 2680
7304.73 2873
7305.53 2781
7306.34 2782
7307.15 2786
7307.95 2958
7308.76 2976
7309.57 3086
7310.37 3317
7311.18 3520
7311.99 3791
7312.80 3761
7313.60 3914
7314.41 3888
7315.22 3756
7316.02 3620
7316.83 3577
7317.64 3736
7318.45 3932
7319.25 4129
7320.06 4317
7320.87 4652
7321.68 5071
7322.48 5368
7323.29 5425
7324.10 5499
7324.91 5264
7325.71 4642
7326.52 4423
7327.33 4017
7328.14 3762
7328.95 3415
7329.75 3108
7330.56 3053
7331.37 2903
7332.18 2806
7332.99 2584
7333.79 2513
7334.60 2546
7335.41 2572
7336.22 2573
7337.03 2579
7337.84 2711
7338.64 2762
7339.45 2777
7340.26 2764
7341.07 2665
7341.88 2588
7342.69 2694
7343.50 2712
7344.30 2616
7345.11 2436
7345.92 2569
7346.73 2628
7347.54 2567
7348.35 2644
7349.16 2627
7349.97 2701
7350.78 2557
7351.58 2711
7352.39 2674
7353.20 2663
7354.01 2672
7354.82 2583
7355.63 2651
7356.44 2759
7357.25 2731
7358.06 2590
7358.87 2637
7359.68 2595
7360.49 2710
7361.30 2792
7362.11 2765
7362.92 2866
7363.73 2954
7364.54 2885
7365.35 2868
7366.16 2880
7366.97 2979
7367.78 2958
7368.59 2851
7369.40 2816
7370.21 2834
7371.02 2923
7371.83 2806
7372.64 2757
7373.45 2842
7374.26 2898
7375.07 2923
7375.88 2947
7376.69 2826
7377.50 2914
7378.31 3138
7379.12 3397
7379.93 3539
7380.74 3895
7381.55 4473
7382.37 4701
7383.18 4928
7383.99 4974
7384.80 4751
7385.61 4495
7386.42 4170
7387.23 3866
7388.04 3586
7388.85 3379
7389.67 3134
7390.48 2991
7391.29 2859
7392.10 2751
7392.91 2711
7393.72 2618
7394.53 2801
7395.35 2720
7396.16 2733
7396.97 2838
7397.78 3006
7398.59 3063
7399.40 3314
7400.22 3622
7401.03 3947
7401.84 4110
7402.65 3989
7403.46 3947
7404.28 3934
7405.09 3762
7405.90 3597
7406.71 3588
7407.52 3323
7408.34 3189
7409.15 3156
7409.96 3255
7410.77 3184
7411.59 2901
7412.40 2793
7413.21 2596
7414.02 2504
7414.84 2472
7415.65 2341
7416.46 2311
7417.27 2255
7418.09 2326
7418.90 2097
7419.71 2339
7420.53 2285
7421.34 2302
7422.15 2263
7422.97 2167
7423.78 2213
7424.59 2146
7425.40 2026
7426.22 2110
7427.03 2066
7427.84 2039
7428.66 1975
7429.47 2120
7430.28 2099
7431.10 2060
7431.91 1962
7432.73 1884
7433.54 1968
7434.35 2025
7435.17 1961
7435.98 1984
7436.79 1965
7437.61 2098
7438.42 2158
7439.24 2169
7440.05 1985
7440.86 2044
7441.68 2016
7442.49 1982
7443.31 1993
7444.12 2041
7444.94 1956
7445.75 1947
7446.56 1982
7447.38 2003
7448.19 1892
7449.01 1932
7449.82 1866
7450.64 1790
7451.45 1841
7452.27 1858
7453.08 1802
7453.90 1819
7454.71 1739
7455.52 1896
7456.34 1817
7457.15 1880
7457.97 1958
7458.78 1836
7459.60 1862
7460.42 1864
7461.23 1838
7462.05 1839
7462.86 1740
7463.68 1896
7464.49 1899
7465.31 1788
7466.12 1787
7466.94 1773
7467.75 1978
7468.57 1887
7469.38 1796
7470.20 1881
7471.02 1855
7471.83 1974
7472.65 2018
7473.46 1894
7474.28 1783
7475.10 1749
7475.91 1811
7476.73 2007
7477.54 1785
7478.36 1724
7479.18 1791
7479.99 1701
7480.81 1653
7481.62 1621
7482.44 1698
7483.26 1793
7484.07 1712
7484.89 1627
7485.71 1587
7486.52 1577
7487.34 1691
7488.16 1749
7488.97 1617
7489.79 1628
7490.61 1658
7491.42 1619
7492.24 1559
7493.06 1510
7493.87 1531
7494.69 1617
7495.51 1625
7496.33 1653
7497.14 1582
7497.96 1444
7498.78 1499
7499.59 1539
7500.41 1461
7501.23 1537
7502.05 1532
7502.86 1598
7503.68 1481
7504.50 1595
7505.32 1616
7506.13 1564
7506.95 1603
7507.77 1555
7508.59 1472
7509.40 1562
7510.22 1504
7511.04 1559
7511.86 1592
7512.68 1481
7513.49 1517
7514.31 1470
7515.13 1409
7515.95 1561
7516.77 1493
7517.59 1452
7518.40 1378
7519.22 1450
7520.04 1431
7520.86 1499
7521.68 1442
7522.50 1465
7523.31 1520
7524.13 1518
7524.95 1466
7525.77 1403
7526.59 1441
7527.41 1452
7528.23 1418
7529.05 1406
7529.86 1526
7530.68 1527
7531.50 1496
7532.32 1397
7533.14 1531
7533.96 1520
7534.78 1418
7535.60 1522
7536.42 1564
7537.24 1460
7538.06 1491
7538.88 1474
7539.70 1514
7540.51 1506
7541.33 1500
7542.15 1432
7542.97 1579
7543.79 1583
7544.61 1678
7545.43 1679
7546.25 1713
7547.07 1661
7547.89 1572
7548.71 1475
7549.53 1518
7550.35 1549
7551.17 1636
7551.99 1524
7552.81 1561
7553.63 1548
7554.45 1560
7555.27 1488
7556.09 1493
7556.91 1436
7557.73 1492
7558.56 1606
7559.38 1566
7560.20 1471
7561.02 1564
7561.84 1626
7562.66 1451
7563.48 1450
7564.30 1451
7565.12 1418
7565.94 1467
7566.76 1414
7567.58 1447
7568.40 1391
7569.23 1477
7570.05 1598
7570.87 1454
7571.69 1499
7572.51 1526
7573.33 1547
7574.15 1447
7574.97 1345
7575.80 1458
7576.62 1503
7577.44 1486
7578.26 1471
7579.08 1444
7579.90 1394
7580.73 1406
7581.55 1392
7582.37 1486
7583.19 1517
7584.01 1437
7584.83 1512
7585.66 1512
7586.48 1579
7587.30 1643
7588.12 1680
7588.95 1732
7589.77 1603
7590.59 1516
7591.41 1589
7592.23 1534
7593.06 1563
7593.88 1538
7594.70 1466
7595.52 1404
7596.35 1436
7597.17 1459
7597.99 1527
7598.81 1527
7599.64 1538
7600.46 1571
7601.28 1542
7602.11 1614
7602.93 1639
7603.75 1734
7604.57 1802
7605.40 1953
7606.22 1799
7607.04 1996
7607.87 1956
7608.69 1965
7609.51 1722
7610.34 1805
7611.16 1768
7611.98 1727
7612.81 1705
7613.63 1743
7614.45 1610
7615.28 1631
7616.10 1633
7616.92 1759
7617.75 1804
7618.57 1800
7619.40 1729
7620.22 1775
7621.04 1834
7621.87 1812
7622.69 1776
7623.52 1781
7624.34 1730
7625.16 1703
7625.99 1620
7626.81 1561
7627.64 1740
7628.46 1773
7629.28 1833
7630.11 1806
7630.93 1984
7631.76 2118
7632.58 2249
7633.41 2204
7634.23 2246
7635.06 2157
7635.88 2055
7636.71 1991
7637.53 1900
7638.36 1867
7639.18 1772
7640.01 1723
7640.83 1586
7641.66 1534
7642.48 1509
7643.31 1556
7644.13 1536
7644.96 1497
7645.78 1461
7646.61 1472
7647.43 1481
7648.26 1501
7649.08 1490
7649.91 1532
7650.73 1495
7651.56 1569
7652.38 1462
7653.21 1485
7654.04 1427
7654.86 1356
7655.69 1439
7656.51 1450
7657.34 1350
7658.16 1418
7658.99 1399
7659.82 1379
7660.64 1426
7661.47 1321
7662.29 1392
7663.12 1326
7663.95 1347
7664.77 1355
7665.60 1253
7666.43 1338
7667.25 1381
7668.08 1368
7668.91 1327
7669.73 1424
7670.56 1429
7671.38 1446
7672.21 1367
7673.04 1370
7673.87 1308
7674.69 1287
7675.52 1363
7676.35 1334
7677.17 1356
7678.00 1294
7678.83 1302
7679.65 1317
7680.48 1243
7681.31 1349
7682.13 1335
7682.96 1257
7683.79 1270
7684.62 1323
7685.44 1284
7686.27 1320
7687.10 1444
7687.93 1417
7688.75 1395
7689.58 1411
7690.41 1393
7691.24 1499
7692.06 1475
7692.89 1360
7693.72 1403
7694.55 1364
7695.38 1320
7696.20 1396
7697.03 1288
7697.86 1302
7698.69 1293
7699.52 1375
7700.34 1338
7701.17 1395
7702.00 1501
7702.83 1416
7703.66 1404
7704.49 1511
7705.31 1341
7706.14 1505
7706.97 1372
7707.80 1427
7708.63 1383
7709.46 1427
7710.29 1342
7711.11 1425
7711.94 1391
7712.77 1422
7713.60 1326
7714.43 1302
7715.26 1368
7716.09 1386
7716.92 1260
7717.75 1365
7718.58 1370
7719.40 1365
7720.23 1344
7721.06 1328
7721.89 1335
7722.72 1451
7723.55 1399
7724.38 1386
7725.21 1344
7726.04 1399
7726.87 1405
7727.70 1335
7728.53 1349
7729.36 1413
7730.19 1445
7731.02 1405
7731.85 1350
7732.68 1249
7733.51 1253
7734.34 1343
7735.17 1378
7736.00 1330
7736.83 1341
7737.66 1366
7738.49 1357
7739.32 1359
7740.15 1379
7740.98 1374
7741.81 1380
7742.64 1345
7743.47 1355
7744.30 1441
7745.13 1504
7745.96 1593
7746.79 1639
7747.62 1756
7748.45 1873
7749.29 2048
7750.12 2090
7750.95 2040
7751.78 1902
7752.61 1929
7753.44 1732
7754.27 1694
7755.10 1588
7755.93 1508
7756.76 1487
7757.60 1493
7758.43 1532
7759.26 1526
7760.09 1505
7760.92 1426
7761.75 1457
7762.58 1459
7763.42 1533
7764.25 1470
7765.08 1443
7765.91 1529
7766.74 1490
7767.57 1392
7768.41 1360
7769.24 1385
7770.07 1385
7770.90 1386
7771.73 1330
7772.57 1329
7773.40 1426
7774.23 1430
7775.06 1416
7775.90 1424
7776.73 1352
7777.56 1410
7778.39 1386
7779.22 1393
7780.06 1303
7780.89 1331
7781.72 1345
7782.55 1362
7783.39 1361
7784.22 1400
7785.05 1432
7785.89 1556
7786.72 1508
7787.55 1494
7788.38 1546
7789.22 1585
7790.05 1471
7790.88 1500
7791.72 1449
7792.55 1449
7793.38 1447
7794.22 1374
7795.05 1474
7795.88 1359
7796.72 1406
7797.55 1470
7798.38 1432
7799.22 1326
7800.05 1310
7800.88 1391
7801.72 1512
7802.55 1529
7803.38 1503
7804.22 1587
7805.05 1518
7805.89 1556
7806.72 1543
7807.55 1431
7808.39 1491
7809.22 1616
7810.06 1675
7810.89 1691
7811.72 1564
7812.56 1628
7813.39 1648
7814.23 1746
7815.06 1756
7815.89 1813
7816.73 1989
7817.56 2009
7818.40 2134
7819.23 2220
7820.07 2175
7820.90 2044
7821.74 2014
7822.57 1860
7823.41 1821
7824.24 1818
7825.08 1766
7825.91 1822
7826.75 1917
7827.58 2043
7828.42 2007
7829.25 1959
7830.09 2028
7830.92 1966
7831.76 2015
7832.59 1914
7833.43 1989
7834.26 1989
7835.10 1967
7835.93 1952
7836.77 1980
7837.60 1912
7838.44 2021
7839.28 1943
7840.11 1923
7840.95 1788
7841.78 1860
7842.62 1914
7843.45 1775
7844.29 1719
7845.13 1744
7845.96 1726
7846.80 1638
7847.63 1680
7848.47 1687
7849.31 1608
7850.14 1571
7850.98 1623
7851.82 1518
7852.65 1542
7853.49 1599
7854.32 1485
7855.16 1519
7856.00 1634
7856.83 1588
7857.67 1524
7858.51 1586
7859.34 1600
7860.18 1671
7861.02 1707
7861.85 1675
7862.69 1648
7863.53 1591
7864.37 1576
7865.20 1569
7866.04 1459
7866.88 1542
7867.71 1582
7868.55 1605
7869.39 1616
7870.23 1608
7871.06 1497
7871.90 1608
7872.74 1632
7873.57 1642
7874.41 1707
7875.25 1689
7876.09 1604
7876.93 1777
7877.76 1809
7878.60 1925
7879.44 1836
7880.28 1940
7881.11 1883
7881.95 1744
7882.79 1724
7883.63 1825
7884.47 1700
7885.30 1708
7886.14 1716
7886.98 1765
7887.82 1823
7888.66 1779
7889.50 1628
7890.33 1758
7891.17 1717
7892.01 1778
7892.85 1910
7893.69 1766
7894.53 1685
7895.36 1837
7896.20 1750
7897.04 1668
7897.88 1700
7898.72 1768
7899.56 1777
7900.40 1826
7901.24 1886
7902.08 1851
7902.91 1912
7903.75 1954
7904.59 1949
7905.43 1861
7906.27 1845
7907.11 1771
7907.95 1704
7908.79 1628
7909.63 1713
7910.47 1551
7911.31 1660
7912.15 1696
7912.99 1802
7913.83 1914
7914.67 1993
7915.50 1998
7916.34 2190
7917.18 2551
7918.02 2786
7918.86 2909
7919.70 3072
7920.54 3097
7921.38 3082
7922.22 3014
7923.06 2710
7923.90 2515
7924.74 2301
7925.58 2167
7926.42 1926
7927.27 1779
7928.11 1706
7928.95 1555
7929.79 1518
7930.63 1589
7931.47 1512
7932.31 1488
7933.15 1630
7933.99 1541
7934.83 1529
7935.67 1528
7936.51 1414
7937.35 1354
7938.19 1404
7939.03 1392
7939.88 1316
7940.72 1411
7941.56 1479
7942.40 1451
7943.24 1547
7944.08 1569
7944.92 1564
7945.76 1594
7946.60 1570
7947.45 1597
7948.29 1645
7949.13 1625
7949.97 1541
7950.81 1627
7951.65 1498
7952.50 1545
7953.34 1545
7954.18 1629
7955.02 1597
7955.86 1591
7956.70 1699
7957.55 1660
7958.39 1577
7959.23 1523
7960.07 1439
7960.91 1593
7961.76 1466
7962.60 1468
7963.44 1464
7964.28 1613
7965.13 1564
7965.97 1462
7966.81 1426
7967.65 1456
7968.50 1462
7969.34 1391
7970.18 1418
7971.02 1471
7971.87 1447
7972.71 1550
7973.55 1552
7974.39 1461
7975.24 1486
7976.08 1530
7976.92 1514
7977.77 1371
7978.61 1363
7979.45 1368
7980.30 1385
7981.14 1415
7981.98 1506
7982.83 1508
7983.67 1465
7984.51 1421
7985.36 1348
7986.20 1327
7987.04 1286
7987.89 1387
7988.73 1406
7989.57 1364
7990.42 1290
7991.26 1339
7992.10 1338
7992.95 1374
7993.79 1333
7994.64 1235
7995.48 1339
7996.32 1320
7997.17 1275
7998.01 1282
7998.86 1276
7999.70 1292
8000.54 1298
8001.39 1284
8002.23 1249
8003.08 1249
8003.92 1326
8004.77 1261
8005.61 1311
8006.45 1300
8007.30 1282
8008.14 1179
8008.99 1167
8009.83 1181
8010.68 1222
8011.52 1318
8012.37 1292
8013.21 1216
8014.06 1173
8014.90 1168
8015.75 1253
8016.59 1178
8017.44 1205
8018.28 1191
8019.13 1273
8019.97 1222
8020.82 1209
8021.66 1191
8022.51 1173
8023.35 1245
8024.20 1033
8025.05 1186
8025.89 1198
8026.74 1208
8027.58 1191
8028.43 1245
8029.27 1207
8030.12 1267
8030.96 1172
8031.81 1228
8032.66 1204
8033.50 1250
8034.35 1188
8035.19 1211
8036.04 1244
8036.89 1305
8037.73 1269
8038.58 1249
8039.43 1212
8040.27 1323
8041.12 1369
8041.96 1216
8042.81 1195
8043.66 1130
8044.50 1144
8045.35 1199
8046.20 1170
8047.04 1159
8047.89 1159
8048.74 1212
8049.58 1238
8050.43 1263
8051.28 1299
8052.12 1205
8052.97 1228
8053.82 1189
8054.67 1130
8055.51 1220
8056.36 1134
8057.21 1160
8058.05 1208
8058.90 1176
8059.75 1180
8060.60 1130
8061.44 1187
8062.29 1202
8063.14 1201
8063.99 1154
8064.83 1177
8065.68 1224
8066.53 1190
8067.38 1220
8068.22 1127
8069.07 1189
8069.92 1139
8070.77 1150
8071.62 1204
8072.46 1119
8073.31 1073
8074.16 1104
8075.01 1216
8075.86 1134
8076.71 1103
8077.55 1123
8078.40 1115
8079.25 1096
8080.10 1133
8080.95 1192
8081.80 1170
8082.64 1186
8083.49 1037
8084.34 1084
8085.19 1049
8086.04 1158
8086.89 1147
8087.74 1107
8088.58 1081
8089.43 1090
8090.28 1214
8091.13 1151
8091.98 1198
8092.83 1210
8093.68 1184
8094.53 1224
8095.38 1199
8096.23 1135
8097.08 1116
8097.93 1063
8098.77 1121
8099.62 1039
8100.47 1080
8101.32 1121
8102.17 1190
8103.02 1151
8103.87 1169
8104.72 1182
8105.57 1178
8106.42 1203
8107.27 1190
8108.12 1147
8108.97 1138
8109.82 1017
8110.67 1105
8111.52 1222
8112.37 1171
8113.22 1182
8114.07 1205
8114.92 1159
8115.77 1161
8116.62 1135
8117.47 1134
8118.32 1214
8119.17 1313
8120.02 1312
8120.87 1306
8121.72 1208
8122.58 1266
8123.43 1245
8124.28 1330
8125.13 1280
8125.98 1203
8126.83 1266
8127.68 1313
8128.53 1302
8129.38 1225
8130.23 1196
8131.08 1347
8131.94 1215
8132.79 1183
8133.64 1237
8134.49 1314
8135.34 1297
8136.19 1250
8137.04 1207
8137.89 1191
8138.75 1216
8139.60 1244
8140.45 1221
8141.30 1243
8142.15 1324
8143.00 1352
8143.86 1352
8144.71 1327
8145.56 1300
8146.41 1212
8147.26 1314
8148.12 1216
8148.97 1251
8149.82 1255
8150.67 1205
8151.52 1216
8152.38 1257
8153.23 1340
8154.08 1396
8154.93 1479
8155.78 1457
8156.64 1528
8157.49 1594
8158.34 1616
8159.19 1528
8160.05 1553
8160.90 1369
8161.75 1346
8162.61 1407
8163.46 1277
8164.31 1291
8165.16 1276
8166.02 1303
8166.87 1315
8167.72 1251
8168.58 1308
8169.43 1190
8170.28 1274
8171.14 1342
8171.99 1243
8172.84 1260
8173.70 1167
8174.55 1223
8175.40 1212
8176.26 1277
8177.11 1167
8177.96 1171
8178.82 1206
8179.67 1178
8180.52 1074
8181.38 1129
8182.23 1212
8183.08 1152
8183.94 1076
8184.79 983
8185.65 1074
8186.50 1061
8187.35 1036
8188.21 1127
8189.06 1093
8189.92 1135
8190.77 1217
8191.63 1191
8192.48 1193
8193.33 1146
8194.19 1112
8195.04 1130
8195.90 1190
8196.75 1124
8197.61 1096
8198.46 1105
8199.32 1169
8200.17 1113
8201.02 1097
8201.88 1063
8202.73 1139
8203.59 1214
8204.44 1223
8205.30 1102
8206.15 1108
8207.01 1207
8207.86 1215
8208.72 1195
8209.57 1185
8210.43 1141
8211.29 1144
8212.14 1093
8213.00 1179
8213.85 1134
8214.71 1109
8215.56 1159
8216.42 1202
8217.27 1246
8218.13 1210
8218.98 1136
8219.84 1176
8220.70 1195
8221.55 1284
8222.41 1317
8223.26 1348
8224.12 1401
8224.98 1419
8225.83 1348
8226.69 1376
8227.54 1346
8228.40 1241
8229.26 1231
8230.11 1206
8230.97 1253
8231.83 1251
8232.68 1160
8233.54 1150
8234.39 1162
8235.25 1171
8236.11 1099
8236.96 1107
8237.82 1143
8238.68 1148
8239.53 1067
8240.39 1039
8241.25 1096
8242.11 1071
8242.96 1104
8243.82 1114
8244.68 1206
8245.53 1110
8246.39 1077
8247.25 1083
8248.10 1241
8248.96 1185
8249.82 1155
8250.68 1197
8251.53 1198
8252.39 1219
8253.25 1189
8254.11 1161
8254.96 1242
8255.82 1254
8256.68 1217
8257.54 1147
8258.39 1082
8259.25 1102
8260.11 1110
8260.97 1088
8261.83 1094
8262.68 1125
8263.54 1158
8264.40 1170
8265.26 1090
8266.12 1063
8266.97 1195
8267.83 1231
8268.69 1136
8269.55 1072
8270.41 934
8271.27 1100
8272.12 1194
8272.98 1095
8273.84 1111
8274.70 1127
8275.56 1084
8276.42 1116
8277.28 1145
8278.13 1153
8278.99 1053
8279.85 1085
8280.71 1018
8281.57 1115
8282.43 1135
8283.29 1160
8284.15 1206
8285.01 1126
8285.87 1121
8286.72 1178
8287.58 1242
8288.44 1237
8289.30 1129
8290.16 1110
8291.02 1146
8291.88 1181
8292.74 1146
8293.60 1113
8294.46 1157
8295.32 1169
8296.18 1172
8297.04 1167
8297.90 1208
8298.76 1201
8299.62 1245
8300.48 1191
8301.34 1081
8302.20 1071
8303.06 1163
8303.92 1209
8304.78 1104
8305.64 1090
8306.50 1125
8307.36 1163
8308.22 1068
8309.08 1186
8309.94 1156
8310.80 1177
8311.66 1173
8312.52 1141
8313.38 1229
8314.24 1152
8315.10 1174
8315.96 1213
8316.83 1274
8317.69 1325
8318.55 1320
8319.41 1289
8320.27 1220
8321.13 1285
8321.99 1254
8322.85 1163
8323.71 1159
8324.57 1250
8325.44 1190
8326.30 1163
8327.16 1192
8328.02 1138
8328.88 1248
8329.74 1189
8330.60 1204
8331.47 1174
8332.33 1184
8333.19 1269
8334.05 1202
8334.91 1205
8335.77 1149
8336.64 1165
8337.50 1135
8338.36 1165
8339.22 1172
8340.08 1233
8340.94 1241
8341.81 1211
8342.67 1203
8343.53 1246
8344.39 1302
8345.26 1245
8346.12 1278
8346.98 1245
8347.84 1318
8348.71 1170
8349.57 1229
8350.43 1210
8351.29 1283
8352.16 1316
8353.02 1211
8353.88 1232
8354.74 1239
8355.61 1378
8356.47 1327
8357.33 1256
8358.19 1269
8359.06 1263
8359.92 1171
8360.78 1222
8361.65 1179
8362.51 1230
8363.37 1307
8364.24 1292
8365.10 1220
8365.96 1170
8366.83 1246
8367.69 1304
8368.55 1272
8369.42 1318
8370.28 1278
8371.14 1361
8372.01 1423
8372.87 1341
8373.73 1327
8374.60 1335
8375.46 1443
8376.33 1334
8377.19 1324
8378.05 1460
8378.92 1373
8379.78 1399
8380.65 1377
8381.51 1259
8382.37 1383
8383.24 1362
8384.10 1428
8384.97 1370
8385.83 1457
8386.70 1453
8387.56 1324
8388.42 1391
8389.29 1462
8390.15 1478
8391.02 1476
8391.88 1503
8392.75 1455
8393.61 1411
8394.48 1425
8395.34 1439
8396.21 1414
8397.07 1419
8397.94 1448
8398.80 1505
8399.67 1442
8400.53 1400
8401.40 1514
8402.26 1516
8403.13 1555
8403.99 1512
8404.86 1507
8405.72 1507
8406.59 1504
8407.45 1543
8408.32 1493
8409.19 1565
8410.05 1609
8410.92 1604
8411.78 1584
8412.65 1665
8413.51 1675
8414.38 1784
8415.25 1732
8416.11 1725
8416.98 1734
8417.84 1751
8418.71 1838
8419.58 1748
8420.44 1786
8421.31 1839
8422.17 1879
8423.04 2031
8423.91 2012
8424.77 1962
8425.64 2045
8426.51 2113
8427.37 2116
8428.24 2265
8429.11 2125
8429.97 2217
8430.84 2271
8431.71 2259
8432.57 2248
8433.44 2276
8434.31 2146
8435.17 2269
8436.04 2299
8436.91 2256
8437.77 2394
8438.64 2493
8439.51 2500
8440.38 2586
8441.24 2618
8442.11 2850
8442.98 2799
8443.84 2885
8444.71 2968
8445.58 2961
8446.45 2950
8447.31 2798
8448.18 2948
8449.05 2950
8449.92 3055
8450.78 2953
8451.65 2969
8452.52 3124
8453.39 3309
8454.26 3633
8455.12 4039
8455.99 4657
8456.86 5296
8457.73 5819
8458.60 6153
8459.46 6381
8460.33 6281
8461.20 5955
8462.07 5680
8462.94 5220
8463.81 5011
8464.67 4455
8465.54 4144
8466.41 3870
8467.28 4079
8468.15 4468
8469.02 5539
8469.89 6689
8470.75 7990
8471.62 9311
8472.49 10125
8473.36 10224
8474.23 9715
8475.10 8910
8475.97 7694
8476.84 6647
8477.71 5707
8478.57 4734
8479.44 4038
8480.31 3576
8481.18 3197
8482.05 2895
8482.92 2737
8483.79 2634
8484.66 2483
8485.53 2352
8486.40 2387
8487.27 2385
8488.14 2256
8489.01 2285
8489.88 2322
8490.75 2326
8491.62 2231
8492.49 2015
8493.36 2063
8494.23 2210
8495.10 2250
8495.97 2178
8496.84 2128
8497.71 2272
8498.58 2302
8499.45 2312
8500.32 2270
8501.19 2337
8502.06 2308
8502.93 2191
8503.80 2071
8504.67 2145
8505.54 2162
8506.41 2199
8507.28 2214
8508.15 2338
8509.02 2530
8509.89 2647
8510.76 2601
8511.63 2605
8512.51 2589
8513.38 2613
8514.25 2355
8515.12 2293
8515.99 2352
8516.86 2158
8517.73 2143
8518.60 2148
8519.47 2184
8520.35 2114
8521.22 2010
8522.09 2122
8522.96 2150
8523.83 2074
8524.70 2082
8525.57 2087
8526.45 1978
8527.32 2052
8528.19 2146
8529.06 2136
8529.93 2268
8530.80 2199
8531.68 2222
8532.55 2201
8533.42 2183
8534.29 2321
8535.16 2314
8536.04 2234
8536.91 2350
8537.78 2212
8538.65 2253
8539.52 2265
8540.40 2233
8541.27 2199
8542.14 2200
8543.01 2179
8543.89 2204
8544.76 2238
8545.63 2257
8546.50 2265
8547.38 2389
8548.25 2315
8549.12 2262
8549.99 2290
8550.87 2194
8551.74 2189
8552.61 2206
8553.49 2145
8554.36 2333
8555.23 2254
8556.11 2362
8556.98 2326
8557.85 2328
8558.73 2287
8559.60 2074
8560.47 2061
8561.35 1902
8562.22 1863
8563.09 1846
8563.97 1799
8564.84 1715
8565.71 1760
8566.59 1841
8567.46 1642
8568.33 1723
8569.21 1727
8570.08 1686
8570.96 1626
8571.83 1713
8572.70 1742
8573.58 1714
8574.45 1713
8575.33 1726
8576.20 1610
8577.07 1640
8577.95 1697
8578.82 1625
8579.70 1574
8580.57 1562
8581.45 1591
8582.32 1641
8583.19 1659
8584.07 1620
8584.94 1547
8585.82 1569
8586.69 1567
8587.57 1640
8588.44 1639
8589.32 1552
8590.19 1580
8591.07 1518
8591.94 1535
8592.82 1597
8593.69 1508
8594.57 1390
8595.44 1447
8596.32 1570
8597.19 1490
8598.07 1511
8598.94 1523
8599.82 1578
8600.69 1541
8601.57 1533
8602.44 1507
8603.32 1496
8604.20 1502
8605.07 1617
8605.95 1531
8606.82 1502
8607.70 1607
8608.57 1511
8609.45 1623
8610.33 1652
8611.20 1573
8612.08 1578
8612.95 1549
8613.83 1506
8614.71 1606
8615.58 1505
8616.46 1503
8617.33 1628
8618.21 1598
8619.09 1491
8619.96 1517
8620.84 1548
8621.72 1575
8622.59 1602
8623.47 1566
8624.35 1628
8625.22 1692
8626.10 1709
8626.98 1666
8627.85 1658
8628.73 1654
8629.61 1632
8630.48 1715
8631.36 1727
8632.24 1725
8633.11 1781
8633.99 1742
8634.87 1774
8635.74 1759
8636.62 1722
8637.50 1716
8638.38 1751
8639.25 1817
8640.13 1671
8641.01 1755
8641.89 1804
8642.76 1831
8643.64 1911
8644.52 1847
8645.40 1878
8646.27 1903
8647.15 1881
8648.03 1825
8648.91 1913
8649.79 1889
8650.66 2066
8651.54 1989
8652.42 1957
8653.30 1930
8654.18 1951
8655.05 1886
8655.93 1927
8656.81 2043
8657.69 1967
8658.57 1922
8659.45 1977
8660.32 2069
8661.20 2044
8662.08 2039
8662.96 2055
8663.84 1962
8664.72 2045
8665.60 2070
8666.47 2079
8667.35 2055
8668.23 2068
8669.11 2100
8669.99 2260
8670.87 2293
8671.75 2340
8672.63 2493
8673.51 2607
8674.38 2685
8675.26 2913
8676.14 3163
8677.02 3336
8677.90 3349
8678.78 3238
8679.66 3108
8680.54 3000
8681.42 2710
8682.30 2621
8683.18 2594
8684.06 2490
8684.94 2418
8685.82 2322
8686.70 2342
8687.58 2388
8688.46 2543
8689.34 2711
8690.22 3177
8691.10 3572
8691.98 4198
8692.86 4836
8693.74 5474
8694.62 5818
8695.50 5952
8696.38 5922
8697.26 5540
8698.14 5016
8699.02 4431
8699.90 3930
8700.78 3356
8701.66 2979
8702.54 2577
8703.42 2311
8704.30 2071
8705.18 2018
8706.06 2064
8706.94 1831
8707.82 1762
8708.71 1711
8709.59 1813
8710.47 1754
8711.35 1810
8712.23 1756
8713.11 1704
8713.99 1605
8714.87 1529
8715.75 1669
8716.64 1670
8717.52 1729
8718.40 1702
8719.28 1649
8720.16 1601
8721.04 1590
8721.92 1688
8722.81 1771
8723.69 1684
8724.57 1636
8725.45 1704
8726.33 1630
8727.21 1592
8728.10 1655
8728.98 1713
8729.86 1912
8730.74 1844
8731.62 1928
8732.51 1911
8733.39 1841
8734.27 1849
8735.15 1821
8736.03 1665
8736.92 1636
8737.80 1612
8738.68 1582
8739.56 1549
8740.45 1541
8741.33 1515
8742.21 1499
8743.09 1480
8743.98 1529
8744.86 1586
8745.74 1515
8746.63 1606
8747.51 1519
8748.39 1501
8749.27 1580
8750.16 1505
8751.04 1523
8751.92 1525
8752.81 1633
8753.69 1624
8754.57 1564
8755.46 1740
8756.34 1659
8757.22 1572
8758.11 1630
8758.99 1708
8759.87 1821
8760.76 1847
8761.64 1828
8762.52 1745
8763.41 1697
8764.29 1761
8765.17 1736
8766.06 1740
8766.94 1712
8767.83 1701
8768.71 1696
8769.59 1695
8770.48 1730
8771.36 1696
8772.25 1738
8773.13 1705
8774.01 1637
8774.90 1693
8775.78 1656
8776.67 1628
8777.55 1603
8778.44 1530
8779.32 1491
8780.20 1427
8781.09 1464
8781.97 1539
8782.86 1366
8783.74 1479
8784.63 1444
8785.51 1363
8786.40 1361
8787.28 1403
8788.17 1392
8789.05 1409
8789.94 1435
8790.82 1434
8791.71 1533
8792.59 1647
8793.48 1678
8794.36 1699
8795.25 1666
8796.13 1667
8797.02 1691
8797.90 1555
8798.79 1486
8799.67 1531
8800.56 1448
8801.45 1335
8802.33 1467
8803.22 1415
8804.10 1305
8804.99 1295
8805.87 1328
8806.76 1340
8807.65 1418
8808.53 1389
8809.42 1327
8810.30 1441
8811.19 1430
8812.08 1289
8812.96 1353
8813.85 1296
8814.73 1303
8815.62 1238
8816.51 1228
8817.39 1263
8818.28 1205
8819.17 1184
8820.05 1153
8820.94 1193
8821.83 1214
8822.71 1247
8823.60 1226
8824.49 1220
8825.37 1153
8826.26 1236
8827.15 1326
8828.03 1177
8828.92 1195
8829.81 1178
8830.69 1207
8831.58 1221
8832.47 1126
8833.36 1210
8834.24 1166
8835.13 1137
8836.02 1106
8836.90 1141
8837.79 1166
8838.68 1159
8839.57 1111
8840.45 1225
8841.34 1159
8842.23 1033
8843.12 1052
8844.01 1126
8844.89 1158
8845.78 1191
8846.67 1138
8847.56 1141
8848.44 1141
8849.33 1147
8850.22 1200
8851.11 1179
8852.00 1077
8852.88 1167
8853.77 1115
8854.66 1100
8855.55 1128
8856.44 1153
8857.33 1119
8858.21 1095
8859.10 1003
8859.99 1046
8860.88 1095
8861.77 1007
8862.66 1040
8863.55 1068
8864.43 1125
8865.32 1074
8866.21 1046
8867.10 1134
8867.99 1119
8868.88 1091
8869.77 1153
8870.66 1049
8871.55 1043
8872.44 1059
8873.32 1051
8874.21 1045
8875.10 988
8875.99 1064
8876.88 1081
8877.77 1011
8878.66 957
8879.55 1035
8880.44 1096
8881.33 1091
8882.22 1040
8883.11 985
8884.00 986
8884.89 1021
8885.78 1006
8886.67 1025
8887.56 1001
8888.45 979
8889.34 1007
8890.23 1029
8891.12 988
8892.01 1025
8892.90 1039
8893.79 1087
8894.68 1010
8895.57 937
8896.46 908
8897.35 972
8898.24 948
8899.13 880
8900.02 934
8900.91 950
8901.80 939
8902.69 969
8903.58 1000
8904.47 955
8905.36 946
8906.26 948
8907.15 1018
8908.04 990
8908.93 1017
8909.82 1002
8910.71 970
8911.60 1018
8912.49 1008
8913.38 1032
8914.28 1093
8915.17 1013
8916.06 966
8916.95 987
8917.84 951
8918.73 884
8919.62 990
8920.52 1026
8921.41 1065
8922.30 1064
8923.19 971
8924.08 911
8924.97 907
8925.87 932
8926.76 934
8927.65 938
8928.54 938
8929.43 902
8930.33 921
8931.22 931
8932.11 919
8933.00 939
8933.89 910
8934.79 960
8935.68 1008
8936.57 891
8937.46 852
8938.36 945
8939.25 913
8940.14 867
8941.03 973
8941.93 937
8942.82 928
8943.71 883
8944.60 892
8945.50 880
8946.39 904
8947.28 942
8948.18 892
8949.07 928
8949.96 882
8950.85 813
8951.75 894
8952.64 879
8953.53 911
8954.43 924
8955.32 868
8956.21 903
8957.11 882
8958.00 951
8958.89 873
8959.79 964
8960.68 973
8961.57 833
8962.47 836
8963.36 892
8964.26 927
8965.15 911
8966.04 928
8966.94 933
8967.83 1004
8968.73 918
8969.62 899
8970.51 902
8971.41 967
8972.30 991
8973.20 905
8974.09 928
8974.98 974
8975.88 920
8976.77 891
8977.67 899
8978.56 843
8979.46 849
8980.35 868
8981.25 920
8982.14 865
8983.03 846
8983.93 842
8984.82 878
8985.72 909
8986.61 911
8987.51 871
8988.40 868
8989.30 895
8990.19 879
8991.09 801
8991.98 836
8992.88 823
8993.77 928
8994.67 821
8995.56 826
8996.46 802
8997.36 846
8998.25 850
8999.15 789
9000.04 851
9000.94 865
9001.83 880
9002.73 919
9003.62 845
9004.52 857
9005.42 913
9006.31 908
9007.21 877
9008.10 872
9009.00 863
9009.90 858
9010.79 829
9011.69 825
9012.58 869
9013.48 835
9014.38 824
9015.27 849
9016.17 866
9017.07 844
9017.96 892
9018.86 909
9019.76 920
9020.65 813
9021.55 772
9022.44 864
9023.34 819
9024.24 824
9025.14 799
9026.03 795
9026.93 872
9027.83 828
9028.72 858
9029.62 856
9030.52 848
9031.41 829
9032.31 894
9033.21 973
9034.11 883
9035.00 856
9035.90 827
9036.80 819
9037.69 837
9038.59 904
9039.49 918
9040.39 865
9041.28 911
9042.18 940
9043.08 882
9043.98 761
9044.88 834
9045.77 819
9046.67 866
9047.57 811
9048.47 840
9049.36 920
9050.26 925
9051.16 885
9052.06 753
9052.96 850
9053.86 886
9054.75 837
9055.65 877
9056.55 843
9057.45 837
9058.35 757
9059.25 835
9060.14 948
9061.04 850
9061.94 877
9062.84 911
9063.74 911
9064.64 877
9065.54 886
9066.44 906
9067.33 896
9068.23 910
9069.13 835
9070.03 821
9070.93 808
9071.83 872
9072.73 884
9073.63 839
9074.53 808
9075.43 871
9076.33 850
9077.22 855
9078.12 837
9079.02 834
9079.92 831
9080.82 789
9081.72 783
9082.62 887
9083.52 811
9084.42 753
9085.32 722
9086.22 769
9087.12 858
9088.02 799
9088.92 883
9089.82 880
9090.72 878
9091.62 841
9092.52 828
9093.42 815
9094.32 853
9095.22 837
9096.12 873
9097.02 864
9097.92 815
9098.82 840
9099.72 734
9100.62 816
9101.52 853
9102.43 890
9103.33 786
9104.23 862
9105.13 817
9106.03 845
9106.93 855
9107.83 799
9108.73 809
9109.63 829
9110.53 836
9111.43 806
9112.33 732
9113.24 782
9114.14 860
9115.04 794
9115.94 793
9116.84 833
9117.74 893
9118.64 842
9119.55 812
9120.45 804
9121.35 667
9122.25 768
9123.15 900
9124.05 849
9124.96 831
9125.86 824
9126.76 930
9127.66 905
9128.56 864
9129.46 789
9130.37 875
9131.27 849
9132.17 831
9133.07 762
9133.97 807
9134.88 816
9135.78 736
9136.68 745
9137.58 782
9138.49 805
9139.39 789
9140.29 806
9141.19 893
9142.10 837
9143.00 760
9143.90 799
9144.80 829
9145.71 858
9146.61 830
9147.51 864
9148.42 864
9149.32 835
9150.22 805
9151.12 782
9152.03 802
9152.93 769
9153.83 795
9154.74 828
9155.64 808
9156.54 799
9157.45 812
9158.35 828
9159.25 757
9160.16 829
9161.06 817
9161.96 798
9162.87 823
9163.77 804
9164.68 798
9165.58 774
9166.48 782
9167.39 788
9168.29 816
9169.19 822
9170.10 837
9171.00 893
9171.91 844
9172.81 864
9173.72 782
9174.62 819
9175.52 836
9176.43 812
9177.33 771
9178.24 800
9179.14 862
9180.05 915
9180.95 862
9181.85 808
9182.76 820
9183.66 836
9184.57 838
9185.47 840
9186.38 846
9187.28 882
9188.19 834
9189.09 883
9190.00 835
9190.90 765
9191.81 772
9192.71 787
9193.62 869
9194.52 864
9195.43 895
9196.33 926
9197.24 967
9198.14 918
9199.05 913
9199.96 920
9200.86 946
9201.77 1057
9202.67 989
9203.58 1017
9204.48 1029
9205.39 961
9206.29 995
9207.20 924
9208.11 922
9209.01 962
9209.92 880
9210.82 875
9211.73 927
9212.64 856
9213.54 838
9214.45 784
9215.35 868
9216.26 892
9217.17 965
9218.07 958
9218.98 1090
9219.89 1039
9220.79 1047
9221.70 1019
9222.61 1019
9223.51 956
9224.42 932
9225.33 920
9226.23 918
9227.14 905
9228.05 872
9228.95 897
9229.86 848
9230.77 885
9231.67 904
9232.58 800
9233.49 814
9234.40 857
9235.30 847
9236.21 854
9237.12 836
9238.02 859
9238.93 827
9239.84 836
9240.75 795
9241.65 861
9242.56 839
9243.47 798
9244.38 849
9245.28 796
9246.19 763
9247.10 817
9248.01 838
9248.92 780
9249.82 773
9250.73 819
9251.64 824
9252.55 785
9253.46 818
9254.36 882
9255.27 894
9256.18 812
9257.09 777
9258.00 838
9258.90 810
9259.81 802
9260.72 757
9261.63 737
9262.54 836
9263.45 836
9264.36 782
9265.26 842
9266.17 841
9267.08 812
9267.99 792
9268.90 810
9269.81 701
9270.72 714
9271.63 759
9272.54 794
9273.44 825
9274.35 765
9275.26 814
9276.17 821
9277.08 846
9277.99 847
9278.90 849
9279.81 886
9280.72 829
9281.63 834
9282.54 841
9283.45 818
9284.36 898
9285.27 838
9286.18 834
9287.09 813
9288.00 806
9288.91 799
9289.82 758
9290.73 784
9291.64 834
9292.55 818
9293.46 835
9294.37 888
9295.28 935
9296.19 826
9297.10 840
9298.01 849
9298.92 907
9299.83 932
9300.74 915
9301.65 866
9302.56 864
9303.47 885
9304.38 865
9305.29 814
9306.20 872
9307.11 938
9308.02 860
9308.93 911
9309.84 966
9310.75 955
9311.67 909
9312.58 908
9313.49 973
9314.40 988
9315.31 925
9316.22 936
9317.13 862
9318.04 855
9318.95 852
9319.87 834
9320.78 895
9321.69 860
9322.60 816
9323.51 781
9324.42 876
9325.34 892
9326.25 857
9327.16 814
9328.07 861
9328.98 899
9329.89 880
9330.81 855
9331.72 842
9332.63 981
9333.54 898
9334.45 903
9335.37 830
9336.28 812
9337.19 853
9338.10 861
9339.01 851
9339.93 849
9340.84 760
9341.75 817
9342.66 886
9343.58 913
9344.49 858
9345.40 958
9346.31 914
9347.23 893
9348.14 828
9349.05 829
9349.97 956
9350.88 926
9351.79 866
9352.70 876
9353.62 891
9354.53 930
9355.44 899
9356.36 856
9357.27 830
9358.18 900
9359.10 916
9360.01 891
9360.92 876
9361.84 849
9362.75 857
9363.66 838
9364.58 918
9365.49 868
9366.40 898
9367.32 920
9368.23 919
9369.15 876
9370.06 883
9370.97 918
9371.89 922
9372.80 966
9373.71 869
9374.63 911
9375.54 951
9376.46 914
9377.37 930
9378.29 875
9379.20 919
9380.11 933
9381.03 884
9381.94 919
9382.86 884
9383.77 908
9384.69 950
9385.60 931
9386.51 986
9387.43 936
9388.34 938
9389.26 1027
9390.17 1026
9391.09 1055
9392.00 1075
9392.92 1138
9393.83 1150
9394.75 1100
9395.66 1101
9396.58 1098
9397.49 1100
9398.41 1104
9399.32 1124
9400.24 1133
9401.15 1060
9402.07 1033
9402.99 1005
9403.90 1015
9404.82 1017
9405.73 1011
9406.65 1065
9407.56 1039
9408.48 984
9409.39 1033
9410.31 960
9411.23 1031
9412.14 1020
9413.06 1009
9413.97 927
9414.89 957
9415.81 991
9416.72 927
9417.64 933
9418.55 1005
9419.47 1013
9420.39 902
9421.30 959
9422.22 991
9423.14 1016
9424.05 942
9424.97 1040
9425.89 1075
9426.80 954
9427.72 947
9428.64 899
9429.55 862
9430.47 931
9431.39 1026
9432.30 1063
9433.22 1081
9434.14 1025
9435.05 1044
9435.97 999
9436.89 1043
9437.80 1054
9438.72 1015
9439.64 1064
9440.56 1146
9441.47 1046
9442.39 1001
9443.31 1075
9444.23 1066
9445.14 1146
9446.06 1115
9446.98 1100
9447.90 1061
9448.81 1072
9449.73 1042
9450.65 1100
9451.57 1158
9452.48 1246
9453.40 1355
9454.32 1365
9455.24 1466
9456.16 1495
9457.07 1508
9457.99 1478
9458.91 1353
9459.83 1295
9460.75 1210
9461.66 1195
9462.58 1170
9463.50 1154
9464.42 1059
9465.34 1085
9466.26 1065
9467.18 1113
9468.09 1008
9469.01 1047
9469.93 1203
9470.85 1092
9471.77 1049
9472.69 1060
9473.61 1066
9474.53 1073
9475.44 1022
9476.36 1121
9477.28 1087
9478.20 1029
9479.12 1071
9480.04 1054
9480.96 1020
9481.88 1162
9482.80 1035
9483.72 1126
9484.64 1210
9485.56 1148
9486.47 1162
9487.39 1169
9488.31 1152
9489.23 1103
9490.15 1066
9491.07 1139
9491.99 1135
9492.91 1140
9493.83 1116
9494.75 1109
9495.67 1105
9496.59 1112
9497.51 1077
9498.43 1034
9499.35 1072
9500.27 1120
9501.19 1109
9502.11 1059
9503.03 1074
9503.95 1109
9504.87 1110
9505.79 1150
9506.71 1078
9507.64 1191
9508.56 1177
9509.48 1202
9510.40 1178
9511.32 1143
9512.24 1223
9513.16 1232
9514.08 1251
9515.00 1161
9515.92 1200
9516.84 1226
9517.76 1250
9518.68 1325
9519.61 1315
9520.53 1266
9521.45 1352
9522.37 1311
9523.29 1297
9524.21 1342
9525.13 1278
9526.05 1219
9526.98 1209
9527.90 1256
9528.82 1419
9529.74 1420
9530.66 1477
9531.58 1554
9532.51 1754
9533.43 1866
9534.35 1994
9535.27 2105
9536.19 2193
9537.11 2175
9538.04 2105
9538.96 1916
9539.88 1851
9540.80 1766
9541.73 1659
9542.65 1626
9543.57 1456
9544.49 1393
9545.41 1385
9546.34 1522
9547.26 1369
9548.18 1308
9549.10 1318
9550.03 1328
9550.95 1262
9551.87 1255
9552.79 1257
9553.72 1248
9554.64 1217
9555.56 1277
9556.49 1250
9557.41 1294
9558.33 1340
9559.25 1424
9560.18 1447
9561.10 1405
9562.02 1468
9562.95 1509
9563.87 1430
9564.79 1465
9565.72 1492
9566.64 1385
9567.56 1325
9568.49 1251
9569.41 1337
9570.33 1263
9571.26 1227
9572.18 1253
9573.11 1168
9574.03 1193
9574.95 1269
9575.88 1271
9576.80 1242
9577.72 1253
9578.65 1290
9579.57 1225
9580.50 1280
9581.42 1231
9582.34 1239
9583.27 1179
9584.19 1243
9585.12 1279
9586.04 1255
9586.97 1125
9587.89 1209
9588.81 1235
9589.74 1227
9590.66 1216
9591.59 1196
9592.51 1222
9593.44 1355
9594.36 1356
9595.29 1250
9596.21 1305
9597.14 1239
9598.06 1274
9598.99 1267
9599.91 1353
9600.84 1320
9601.76 1268
9602.69 1275
9603.61 1288
9604.54 1268
9605.46 1237
9606.39 1348
9607.31 1379
9608.24 1387
9609.16 1486
9610.09 1438
9611.01 1492
9611.94 1509
9612.87 1459
9613.79 1430
9614.72 1537
9615.64 1518
9616.57 1466
9617.49 1452
9618.42 1405
9619.35 1438
9620.27 1543
9621.20 1492
9622.12 1444
9623.05 1367
9623.98 1545
9624.90 1586
9625.83 1598
9626.76 1627
9627.68 1570
9628.61 1587
9629.53 1558
9630.46 1536
9631.39 1578
9632.31 1615
9633.24 1658
9634.17 1736
9635.09 1713
9636.02 1788
9636.95 1779
9637.87 1760
9638.80 1794
9639.73 1917
9640.65 1876
9641.58 1909
9642.51 1914
9643.44 1906
9644.36 1858
9645.29 1934
9646.22 1942
9647.14 2075
9648.07 2146
9649.00 2234
9649.93 2394
9650.85 2414
9651.78 2435
9652.71 2553
9653.64 2388
9654.56 2344
9655.49 2310
9656.42 2313
9657.35 2220
9658.27 2102
9659.20 2082
9660.13 2035
9661.06 2015
9661.99 1924
9662.91 2011
9663.84 1908
9664.77 1957
9665.70 2101
9666.63 2066
9667.56 2048
9668.48 2038
9669.41 2040
9670.34 2074
9671.27 2256
9672.20 2088
9673.13 2117
9674.05 2158
9674.98 2129
9675.91 2280
9676.84 2238
9677.77 2252
9678.70 2292
9679.63 2313
9680.56 2307
9681.48 2432
9682.41 2415
9683.34 2315
9684.27 2366
9685.20 2368
9686.13 2271
9687.06 2447
9687.99 2458
9688.92 2468
9689.85 2588
9690.78 2470
9691.71 2511
9692.63 2642
9693.56 2529
9694.49 2611
9695.42 2576
9696.35 2769
9697.28 2996
9698.21 3061
9699.14 3183
9700.07 3361
9701.00 3464
9701.93 3478
9702.86 3655
9703.79 3692
9704.72 3433
9705.65 3162
9706.58 3056
9707.51 3080
9708.44 2763
9709.37 2802
9710.30 2631
9711.23 2653
9712.16 2631
9713.09 2552
9714.02 2699
9714.95 2810
9715.89 2816
9716.82 2821
9717.75 3008
9718.68 2991
9719.61 2969
9720.54 2854
9721.47 2665
9722.40 2613
9723.33 2391
9724.26 2232
9725.19 2331
9726.12 2312
9727.06 2261
9727.99 2257
9728.92 2304
9729.85 2371
9730.78 2248
9731.71 2303
9732.64 2444
9733.57 2477
9734.51 2440
9735.44 2448
9736.37 2447
9737.30 2442
9738.23 2341
9739.16 2307
9740.10 2325
9741.03 2124
9741.96 2104
9742.89 1988
9743.82 1880
9744.75 1927
9745.69 1918
9746.62 1940
9747.55 1905
9748.48 1895
9749.41 1956
9750.35 1993
9751.28 1885
9752.21 1864
9753.14 1884
9754.08 1866
9755.01 1863
9755.94 1851
9756.87 1814
9757.81 1775
9758.74 1809
9759.67 1726
9760.60 1727
9761.54 1758
9762.47 1731
9763.40 1667
9764.34 1744
9765.27 1800
9766.20 1778
9767.13 1786
9768.07 1770
9769.00 1810
9769.93 1759
9770.87 1793
9771.80 1866
9772.73 1834
9773.67 1826
9774.60 1878
9775.53 1856
9776.47 1736
9777.40 1822
9778.33 1825
9779.27 1830
9780.20 2014
9781.14 1966
9782.07 1996
9783.00 1919
9783.94 1978
9784.87 2045
9785.80 2043
9786.74 1946
9787.67 1938
9788.61 1969
9789.54 1859
9790.47 1797
9791.41 1738
9792.34 1638
9793.28 1676
9794.21 1664
9795.15 1603
9796.08 1765
9797.01 1739
9797.95 1747
9798.88 1655
9799.82 1751
9800.75 1768
9801.69 1755
9802.62 1721
9803.56 1682
9804.49 1623
9805.43 1529
9806.36 1490
9807.30 1548
9808.23 1527
9809.17 1439
9810.10 1383
9811.04 1346
9811.97 1409
9812.91 1477
9813.84 1502
9814.78 1407
9815.71 1501
9816.65 1414
9817.58 1375
9818.52 1366
9819.46 1373
9820.39 1335
9821.33 1364
9822.26 1290
9823.20 1336
9824.13 1314
9825.07 1351
9826.00 1357
9826.94 1319
9827.88 1295
9828.81 1341
9829.75 1349
9830.68 1315
9831.62 1234
9832.56 1366
9833.49 1291
9834.43 1279
9835.37 1287
9836.30 1238
9837.24 1245
9838.17 1297
9839.11 1295
9840.05 1291
9840.98 1207
9841.92 1304
9842.86 1257
9843.79 1297
9844.73 1292
9845.67 1366
9846.60 1303
9847.54 1339
9848.48 1273
9849.42 1284
9850.35 1245
9851.29 1303
9852.23 1269
9853.16 1205
9854.10 1268
9855.04 1239
9855.98 1282
9856.91 1307
9857.85 1288
9858.79 1312
9859.72 1357
9860.66 1356
9861.60 1417
9862.54 1378
9863.47 1346
9864.41 1383
9865.35 1270
9866.29 1272
9867.23 1306
9868.16 1343
9869.10 1226
9870.04 1162
9870.98 1190
9871.92 1227
9872.85 1246
9873.79 1194
9874.73 1240
9875.67 1169
9876.61 1203
9877.54 1222
9878.48 1226
9879.42 1216
9880.36 1207
9881.30 1157
9882.24 1270
9883.18 1246
9884.11 1288
9885.05 1176
9885.99 1275
9886.93 1235
9887.87 1187
9888.81 1222
9889.75 1284
9890.69 1242
9891.62 1199
9892.56 1156
9893.50 1152
9894.44 1047
9895.38 1107
9896.32 1137
9897.26 1112
9898.20 1113
9899.14 1128
9900.08 1103
9901.02 1136
9901.96 1173
9902.90 1182
9903.83 1123
9904.77 1115
9905.71 1050
9906.65 1113
9907.59 1091
9908.53 1092
9909.47 1167
9910.41 1157
9911.35 1078
9912.29 1102
9913.23 1121
9914.17 1127
9915.11 1189
9916.05 1240
9916.99 1196
9917.93 1108
9918.87 1130
9919.81 1182
9920.75 1177
9921.69 1190
9922.64 1136
9923.58 1191
9924.52 1262
9925.46 1409
9926.40 1404
9927.34 1633
9928.28 1798
9929.22 1857
9930.16 1971
9931.10 1999
9932.04 1999
9932.98 1826
9933.92 1714
9934.87 1603
9935.81 1465
9936.75 1313
9937.69 1290
9938.63 1151
9939.57 1153
9940.51 1134
9941.45 1101
9942.39 1138
9943.34 1093
9944.28 1071
9945.22 1060
9946.16 1080
9947.10 1078
9948.04 1048
9948.99 995
9949.93 960
9950.87 1089
9951.81 1088
9952.75 1036
9953.69 1034
9954.64 998
9955.58 964
9956.52 1009
9957.46 982
9958.41 1034
9959.35 946
9960.29 948
9961.23 993
9962.17 964
9963.12 1010
9964.06 1028
9965.00 1050
9965.94 1041
9966.89 1032
9967.83 1039
9968.77 1011
9969.71 1015
9970.66 1008
9971.60 1027
9972.54 1030
9973.49 1003
9974.43 983
9975.37 971
9976.31 932
9977.26 914
9978.20 915
9979.14 894
9980.09 855
9981.03 884
9981.97 906
9982.92 862
9983.86 942
9984.80 970
9985.75 872
9986.69 922
9987.63 911
9988.58 934
9989.52 920
9990.46 901
9991.41 955
9992.35 993
9993.30 985
9994.24 875
9995.18 910
9996.13 896
9997.07 905
9998.02 863
9998.96 915
9999.90 909
10000.85 945
10001.79 907
10002.74 917
10003.68 930
10004.62 936
10005.57 985
10006.51 964
10007.46 938
10008.40 1024
10009.35 993
10010.29 964
10011.24 898
10012.18 906
10013.13 898
10014.07 908
10015.01 898
10015.96 958
10016.90 910
10017.85 978
10018.79 909
10019.74 910
10020.68 941
10021.63 885
10022.58 898
10023.52 928
10024.47 887
10025.41 900
10026.36 976
10027.30 868
10028.25 908
10029.19 971
10030.14 947
10031.08 904
10032.03 910
10032.98 913
10033.92 871
10034.87 873
10035.81 855
10036.76 801
10037.70 922
10038.65 945
10039.60 878
10040.54 897
10041.49 949
10042.43 879
10043.38 885
10044.33 797
10045.27 812
10046.22 859
10047.17 874
10048.11 798
10049.06 832
10050.00 906
10050.95 944
10051.90 818
10052.84 812
10053.79 803
10054.74 832
10055.68 837
10056.63 814
10057.58 823
10058.52 844
10059.47 950
10060.42 917
10061.37 868
10062.31 870
10063.26 854
10064.21 832
10065.15 830
10066.10 868
10067.05 798
10068.00 874
10068.94 881
10069.89 888
10070.84 806
10071.79 794
10072.73 819
10073.68 882
10074.63 849
10075.58 852
10076.52 847
10077.47 850
10078.42 866
10079.37 849
10080.32 826
10081.26 781
10082.21 828
10083.16 844
10084.11 832
10085.06 808
10086.00 896
10086.95 839
10087.90 809
10088.85 850
10089.80 806
10090.75 812
10091.69 797
10092.64 845
10093.59 827
10094.54 791
10095.49 854
10096.44 816
10097.39 874
10098.33 859
10099.28 791
10100.23 776
10101.18 842
10102.13 803
10103.08 831
10104.03 809
10104.98 825
10105.93 833
10106.87 832
10107.82 876
10108.77 832
10109.72 824
10110.67 888
10111.62 847
10112.57 830
10113.52 859
10114.47 873
10115.42 853
10116.37 889
10117.32 833
10118.27 889
10119.22 807
10120.17 856
10121.12 867
10122.07 846
10123.02 890
10123.97 901
10124.92 868
10125.87 815
10126.82 873
10127.77 886
10128.72 829
10129.67 797
10130.62 851
10131.57 919
10132.52 848
10133.47 810
10134.42 784
10135.37 828
10136.32 751
10137.27 771
10138.22 794
10139.17 885
10140.12 941
10141.07 813
10142.02 873
10142.98 866
10143.93 836
10144.88 767
10145.83 847
10146.78 834
10147.73 863
10148.68 867
10149.63 820
10150.58 850
10151.54 830
10152.49 833
10153.44 839
10154.39 938
10155.34 890
10156.29 825
10157.24 878
10158.20 935
10159.15 914
10160.10 828
10161.05 840
10162.00 890
10162.95 902
10163.91 873
10164.86 865
10165.81 891
10166.76 879
10167.71 902
10168.67 981
10169.62 918
10170.57 890
10171.52 950
10172.47 904
10173.43 931
10174.38 877
10175.33 864
10176.28 910
10177.24 930
10178.19 931
10179.14 934
10180.09 962
10181.05 868
10182.00 971
10182.95 1024
10183.90 918
10184.86 985
10185.81 1010
10186.76 912
10187.72 1001
10188.67 1037
10189.62 1013
10190.58 942
10191.53 953
10192.48 999
10193.43 945
10194.39 919
10195.34 916
10196.29 1010
10197.25 998
10198.20 1046
10199.16 986
10200.11 1015
10201.06 1068
10202.02 1069
10202.97 1010
10203.92 1072
10204.88 1063
10205.83 1054
10206.78 1088
10207.74 1177
10208.69 1286
10209.65 1246
10210.60 1251
10211.55 1275
10212.51 1225
10213.46 1215
10214.42 1159
10215.37 1109
10216.33 1134
10217.28 1065
10218.23 1105
10219.19 1051
10220.14 985
10221.10 1003
10222.05 1016
10223.01 968
10223.96 1040
10224.92 967
10225.87 1014
10226.83 990
10227.78 975
10228.74 988
10229.69 988
10230.65 1005
10231.60 970
10232.56 1075
10233.51 1073
10234.47 1089
10235.42 1193
10236.38 1267
10237.33 1349
10238.29 1265
10239.24 1361
10240.20 1402
10241.15 1396
10242.11 1282
10243.06 1149
10244.02 1158
10244.98 1124
10245.93 1050
10246.89 966
10247.84 925
10248.80 988
10249.75 1026
10250.71 946
10251.67 880
10252.62 916
10253.58 902
10254.53 895
10255.49 878
10256.45 889
10257.40 929
10258.36 864
10259.32 876
10260.27 830
10261.23 846
10262.18 893
10263.14 931
10264.10 905
10265.05 842
10266.01 859
10266.97 842
10267.92 820
10268.88 808
10269.84 836
10270.79 913
10271.75 889
10272.71 928
10273.67 879
10274.62 847
10275.58 891
10276.54 829
10277.49 747
10278.45 818
10279.41 894
10280.37 831
10281.32 819
10282.28 801
10283.24 814
10284.19 828
10285.15 853
10286.11 837
10287.07 836
10288.03 859
10288.98 891
10289.94 845
10290.90 813
10291.86 860
10292.81 877
10293.77 838
10294.73 818
10295.69 883
10296.65 852
10297.60 819
10298.56 818
10299.52 843
10300.48 768
10301.44 777
10302.40 824
10303.35 838
10304.31 794
10305.27 794
10306.23 844
10307.19 863
10308.15 803
10309.10 817
10310.06 874
10311.02 853
10311.98 826
10312.94 826
10313.90 830
10314.86 848
10315.82 818
10316.78 890
10317.73 817
10318.69 781
10319.65 841
10320.61 888
10321.57 837
10322.53 798
10323.49 826
10324.45 868
10325.41 883
10326.37 872
10327.33 842
10328.29 831
10329.25 864
10330.21 881
10331.17 927
10332.13 961
10333.09 937
10334.04 850
10335.00 869
10335.96 849
10336.92 911
10337.88 869
10338.84 884
10339.80 882
10340.76 861
10341.72 814
10342.68 824
10343.65 802
10344.61 784
10345.57 712
10346.53 740
10347.49 774
10348.45 789
10349.41 806
10350.37 766
10351.33 796
10352.29 815
10353.25 806
10354.21 746
10355.17 708
10356.13 754
10357.09 763
10358.05 841
10359.02 757
10359.98 765
10360.94 761
10361.90 744
10362.86 754
10363.82 738
10364.78 779
10365.74 733
10366.70 718
10367.67 713
10368.63 684
10369.59 716
10370.55 707
10371.51 755
10372.47 740
10373.43 713
10374.40 692
10375.36 758
10376.32 752
10377.28 781
10378.24 705
10379.21 773
10380.17 761
10381.13 799
10382.09 762
10383.05 769
10384.02 758
10384.98 746
10385.94 808
10386.90 756
10387.86 725
10388.83 744
10389.79 704
10390.75 716
10391.71 743
10392.68 744
10393.64 708
10394.60 768
10395.56 842
10396.53 790
10397.49 754
10398.45 749
10399.42 802
10400.38 822
10401.34 869
10402.30 818
10403.27 754
10404.23 732
10405.19 765
10406.16 717
10407.12 753
10408.08 765
10409.05 769
10410.01 812
10410.97 836
10411.94 859
10412.90 841
10413.86 832
10414.83 773
10415.79 849
10416.75 858
10417.72 981
10418.68 1026
10419.65 1052
10420.61 1093
10421.57 1173
10422.54 1097
10423.50 1100
10424.46 1104
10425.43 1030
10426.39 1041
10427.36 1011
10428.32 940
10429.29 813
10430.25 779
10431.21 814
10432.18 896
10433.14 840
10434.11 790
10435.07 783
10436.04 746
10437.00 766
10437.97 816
10438.93 806
10439.90 802
10440.86 759
10441.82 760
10442.79 772
10443.75 772
10444.72 756
10445.68 765
10446.65 766
10447.61 743
10448.58 754
10449.54 742
10450.51 722
10451.48 704
10452.44 777
10453.41 744
10454.37 713
10455.34 759
10456.30 691
10457.27 679
10458.23 645
10459.20 660
10460.16 726
10461.13 685
10462.10 746
10463.06 747
10464.03 711
10464.99 773
10465.96 734
10466.93 683
10467.89 670
10468.86 727
10469.82 683
10470.79 659
10471.76 677
10472.72 693
10473.69 722
10474.65 725
10475.62 658
10476.59 726
10477.55 723
10478.52 690
10479.49 690
10480.45 728
10481.42 718
10482.39 711
10483.35 779
10484.32 757
10485.29 761
10486.25 761
10487.22 755
10488.19 732
10489.15 769
10490.12 756
10491.09 740
10492.06 744
10493.02 780
10493.99 778
10494.96 807
10495.92 740
10496.89 731
10497.86 745
10498.83 771
10499.79 730
10500.76 764
10501.73 788
10502.70 793
10503.66 780
10504.63 734
10505.60 767
10506.57 752
10507.54 744
10508.50 756
10509.47 734
10510.44 694
10511.41 712
10512.38 711
10513.34 784
10514.31 783
10515.28 754
10516.25 764
10517.22 734
10518.19 731
10519.15 768
10520.12 752
10521.09 740
10522.06 785
10523.03 781
10524.00 824
10524.96 764
10525.93 691
10526.90 704
10527.87 719
10528.84 771
10529.81 749
10530.78 732
10531.75 730
10532.72 798
10533.68 793
10534.65 691
10535.62 782
10536.59 751
10537.56 745
10538.53 762
10539.50 761
10540.47 722
10541.44 726
10542.41 739
10543.38 751
10544.35 781
10545.32 805
10546.29 825
10547.26 810
10548.23 756
10549.20 758
10550.17 774
10551.13 780
10552.10 855
10553.07 831
10554.04 820
10555.01 811
10555.98 844
10556.96 917
10557.93 976
10558.90 974
10559.87 1048
10560.84 1076
10561.81 1107
10562.78 1192
10563.75 1310
10564.72 1181
10565.69 1179
10566.66 1224
10567.63 1070
10568.60 1037
10569.57 975
10570.54 965
10571.51 950
10572.48 882
10573.45 803
10574.42 846
10575.40 817
10576.37 799
10577.34 727
10578.31 766
10579.28 830
10580.25 875
10581.22 813
10582.19 725
10583.17 763
10584.14 826
10585.11 786
10586.08 805
10587.05 761
10588.02 779
10588.99 795
10589.97 847
10590.94 830
10591.91 828
10592.88 777
10593.85 802
10594.82 850
10595.80 866
10596.77 873
10597.74 923
10598.71 937
10599.68 890
10600.66 915
10601.63 780
10602.60 816
10603.57 867
10604.55 781
10605.52 750
10606.49 724
10607.46 785
10608.44 825
10609.41 802
10610.38 789
10611.35 759
10612.33 726
10613.30 698
10614.27 785
10615.24 769
10616.22 757
10617.19 714
10618.16 710
10619.14 779
10620.11 785
10621.08 814
10622.05 812
10623.03 730
10624.00 748
10624.97 785
10625.95 798
10626.92 812
10627.89 824
10628.87 859
10629.84 832
10630.81 891
10631.79 877
10632.76 799
10633.74 802
10634.71 871
10635.68 852
10636.66 836
10637.63 861
10638.60 925
10639.58 980
10640.55 1010
10641.53 1092
10642.50 1107
10643.47 1096
10644.45 1015
10645.42 1049
10646.40 1068
10647.37 903
10648.35 927
10649.32 960
10650.29 820
10651.27 810
10652.24 862
10653.22 815
10654.19 800
10655.17 804
10656.14 798
10657.12 769
10658.09 697
10659.07 688
10660.04 749
10661.02 748
10661.99 731
10662.97 781
10663.94 754
10664.92 730
10665.89 720
10666.87 765
10667.84 811
10668.82 777
10669.79 771
10670.77 776
10671.74 758
10672.72 715
10673.69 741
10674.67 745
10675.65 763
10676.62 768
10677.60 783
10678.57 801
10679.55 766
10680.52 697
10681.50 803
10682.48 844
10683.45 864
10684.43 778
10685.40 765
10686.38 794
10687.36 801
10688.33 708
10689.31 728
10690.28 758
10691.26 756
10692.24 647
10693.21 703
10694.19 707
10695.17 716
10696.14 741
10697.12 750
10698.10 790
10699.07 714
10700.05 695
10701.03 695
10702.00 711
10702.98 672
10703.96 735
10704.93 684
10705.91 716
10706.89 730
10707.86 745
10708.84 679
10709.82 649
10710.80 738
10711.77 805
10712.75 756
10713.73 719
10714.70 648
10715.68 709
10716.66 725
10717.64 690
10718.61 679
10719.59 634
10720.57 680
10721.55 771
10722.53 760
10723.50 682
10724.48 595
10725.46 699
10726.44 714
10727.41 668
10728.39 663
10729.37 699
10730.35 723
10731.33 732
10732.31 712
10733.28 708
10734.26 719
10735.24 747
10736.22 738
10737.20 667
10738.17 755
10739.15 733
10740.13 684
10741.11 704
10742.09 693
10743.07 633
10744.05 697
10745.03 648
10746.00 702
10746.98 683
10747.96 681
10748.94 701
10749.92 696
10750.90 690
10751.88 627
10752.86 605
10753.84 665
10754.82 687
10755.79 635
10756.77 645
10757.75 715
10758.73 673
10759.71 709
10760.69 703
10761.67 615
10762.65 660
10763.63 695
10764.61 791
10765.59 702
10766.57 652
10767.55 652
10768.53 673
10769.51 767
10770.49 717
10771.47 642
10772.45 662
10773.43 678
10774.41 795
10775.39 749
10776.37 719
10777.35 725
10778.33 700
10779.31 719
10780.29 725
10781.27 752
10782.25 741
10783.23 730
10784.21 822
10785.19 750
10786.17 733
10787.15 709
10788.13 750
10789.12 710
10790.10 703
10791.08 667
10792.06 720
10793.04 702
10794.02 677
10795.00 705
10795.98 647
10796.96 650
10797.94 733
10798.93 661
10799.91 653
10800.89 672
10801.87 674
10802.85 680
10803.83 729
10804.81 710
10805.80 675
10806.78 673
10807.76 686
10808.74 702
10809.72 653
10810.70 689
10811.69 672
10812.67 681
10813.65 724
10814.63 697
10815.61 686
10816.59 723
10817.58 745
10818.56 694
10819.54 725
10820.52 791
10821.51 760
10822.49 728
10823.47 746
10824.45 710
10825.43 737
10826.42 722
10827.40 750
10828.38 736
10829.37 749
10830.35 744
10831.33 677
10832.31 662
10833.30 768
10834.28 778
10835.26 755
10836.24 732
10837.23 739
10838.21 702
10839.19 767
10840.18 736
10841.16 747
10842.14 796
10843.13 796
10844.11 752
10845.09 720
10846.08 779
10847.06 767
10848.04 772
10849.03 774
10850.01 778
10850.99 803
10851.98 782
10852.96 754
10853.94 728
10854.93 742
10855.91 771
10856.90 731
10857.88 755
10858.86 801
10859.85 788
10860.83 796
10861.82 821
10862.80 831
10863.78 832
10864.77 787
10865.75 785
10866.74 819
10867.72 798
10868.71 825
10869.69 796
10870.67 793
10871.66 762
10872.64 865
10873.63 880
10874.61 885
10875.60 892
10876.58 849
10877.57 853
10878.55 892
10879.54 835
10880.52 818
10881.51 872
10882.49 875
10883.48 870
10884.46 847
10885.45 895
10886.43 920
10887.42 869
10888.40 969
10889.39 976
10890.37 926
10891.36 915
10892.34 960
10893.33 1022
10894.32 990
10895.30 1009
10896.29 991
10897.27 962
10898.26 971
10899.24 940
10900.23 941
10901.22 909
10902.20 920
10903.19 981
10904.17 950
10905.16 954
10906.15 905
10907.13 841
10908.12 946
10909.10 977
10910.09 1033
10911.08 989
10912.06 1018
10913.05 1019
10914.04 1037
10915.02 1040
10916.01 1054
10917.00 1043
10917.98 1095
10918.97 1039
10919.96 1049
10920.94 1003
10921.93 1007
10922.92 1072
10923.90 1064
10924.89 1046
10925.88 1006
10926.86 1118
10927.85 1085
10928.84 1138
10929.82 1133
10930.81 1075
10931.80 1110
10932.79 1095
10933.77 1108
10934.76 1102
10935.75 1167
10936.74 1166
10937.72 1064
10938.71 1062
10939.70 1113
10940.69 1165
10941.67 1182
10942.66 1247
10943.65 1252
10944.64 1256
10945.63 1279
10946.61 1272
10947.60 1258
10948.59 1289
10949.58 1311
10950.57 1303
10951.55 1255
10952.54 1281
10953.53 1375
10954.52 1397
10955.51 1402
10956.49 1499
10957.48 1736
10958.47 1730
10959.46 1724
10960.45 1805
10961.44 1879
10962.43 1814
10963.41 1866
10964.40 1851
10965.39 1775
10966.38 1712
10967.37 1642
10968.36 1685
10969.35 1618
10970.34 1547
10971.33 1430
10972.31 1474
10973.30 1450
10974.29 1407
10975.28 1349
10976.27 1422
10977.26 1329
10978.25 1366
10979.24 1394
10980.23 1411
10981.22 1322
10982.21 1443
10983.20 1491
10984.19 1463
10985.18 1513
10986.17 1489
10987.16 1533
10988.15 1552
10989.14 1516
10990.13 1522
10991.12 1525
10992.11 1488
10993.10 1635
10994.09 1677
10995.08 1663
10996.07 1809
10997.06 1910
10998.05 2165
10999.04 2355
11000.03 2409
11001.02 2633
11002.01 2797
11003.00 2940
11003.99 2791
11004.98 2667
11005.97 2580
11006.96 2426
11007.95 2219
11008.94 2121
11009.93 1909
11010.92 1771
11011.91 1632
11012.91 1510
11013.90 1502
11014.89 1514
11015.88 1468
11016.87 1407
11017.86 1344
11018.85 1351
11019.84 1316
11020.83 1297
11021.83 1276
11022.82 1243
11023.81 1234
11024.80 1276
11025.79 1227
11026.78 1169
11027.77 1112
11028.77 1151
11029.76 1187
11030.75 1145
11031.74 1160
11032.73 1142
11033.72 1168
11034.72 1180
11035.71 1141
11036.70 1103
11037.69 1083
11038.68 1146
11039.68 1172
11040.67 1081
11041.66 1237
11042.65 1153
11043.65 1145
11044.64 1097
11045.63 1043
11046.62 1060
11047.62 980
11048.61 1033
11049.60 981
11050.59 896
11051.59 991
11052.58 995
11053.57 1003
11054.56 974
11055.56 973
11056.55 1014
11057.54 1001
11058.54 961
11059.53 1006
11060.52 1032
11061.51 1008
11062.51 918
11063.50 997
11064.49 1038
11065.49 993
11066.48 949
11067.47 940
11068.47 942
11069.46 888
11070.45 958
11071.45 905
11072.44 960
11073.44 1002
11074.43 1027
11075.42 1054
11076.42 984
11077.41 1055
11078.40 1051
11079.40 963
11080.39 966
11081.39 1041
11082.38 1033
11083.37 985
11084.37 995
11085.36 1036
11086.36 1060
11087.35 963
11088.35 928
11089.34 886
11090.33 964
11091.33 1021
11092.32 970
11093.32 934
11094.31 842
11095.31 850
11096.30 870
11097.30 947
11098.29 916
11099.29 880
11100.28 827
11101.28 953
11102.27 904
11103.27 831
11104.26 895
11105.26 913
11106.25 890
11107.25 797
11108.24 812
11109.24 896
11110.23 857
11111.23 907
11112.22 887
11113.22 847
11114.21 808
11115.21 846
11116.20 836
11117.20 821
11118.20 909
11119.19 893
11120.19 892
11121.18 908
11122.18 867
11123.17 848
11124.17 825
11125.17 867
11126.16 874
11127.16 916
11128.15 827
11129.15 835
11130.15 796
11131.14 868
11132.14 814
11133.14 806
11134.13 816
11135.13 844
11136.13 833
11137.12 856
11138.12 876
11139.11 878
11140.11 845
11141.11 787
11142.10 829
11143.10 812
11144.10 815
11145.10 760
11146.09 814
11147.09 802
11148.09 863
11149.08 816
11150.08 811
11151.08 837
11152.07 840
11153.07 779
11154.07 747
11155.07 787
11156.06 826
11157.06 786
11158.06 800
11159.06 787
11160.05 776
11161.05 752
11162.05 747
11163.05 747
11164.04 775
11165.04 781
11166.04 785
11167.04 796
11168.04 771
11169.03 761
11170.03 773
11171.03 806
11172.03 739
11173.03 756
11174.02 711
11175.02 724
11176.02 814
11177.02 789
11178.02 797
11179.02 797
11180.01 732
11181.01 773
11182.01 719
11183.01 712
11184.01 698
11185.01 759
11186.00 795
11187.00 771
11188.00 705
11189.00 744
11190.00 771
11191.00 757
11192.00 720
11193.00 711
11194.00 698
11195.00 733
11195.99 712
11196.99 719
11197.99 743
11198.99 749
11199.99 849
11200.99 831
11201.99 727
11202.99 779
11203.99 823
11204.99 758
11205.99 699
11206.99 693
11207.99 751
11208.99 775
11209.99 712
11210.99 776
11211.99 748
11212.99 789
11213.99 768
11214.99 727
11215.99 740
11216.99 760
11217.99 758
11218.99 701
11219.99 769
11220.99 742
11221.99 686
11222.99 712
11223.99 718
11224.99 732
11225.99 780
11226.99 758
11227.99 730
11228.99 740
11229.99 703
11230.99 699
11231.99 793
11232.99 719
11233.99 766
11235.00 802
11236.00 771
11237.00 731
11238.00 763
11239.00 723
11240.00 726
11241.00 735
11242.00 705
11243.00 754
11244.01 729
11245.01 695
11246.01 705
11247.01 675
11248.01 717
11249.01 754
11250.01 753
11251.02 723
11252.02 746
11253.02 735
11254.02 755
11255.02 704
11256.02 757
11257.03 790
11258.03 796
11259.03 784
11260.03 736
11261.03 678
11262.04 769
11263.04 826
11264.04 743
11265.04 760
11266.05 745
11267.05 788
11268.05 750
11269.05 777
11270.05 772
11271.06 733
11272.06 754
11273.06 756
11274.07 793
11275.07 719
11276.07 834
11277.07 817
11278.08 792
11279.08 889
11280.08 872
11281.08 881
11282.09 949
11283.09 948
11284.09 845
11285.10 916
11286.10 825
11287.10 800
11288.11 816
11289.11 784
11290.11 803
11291.12 803
11292.12 689
11293.12 754
11294.13 771
11295.13 706
11296.13 784
11297.14 773
11298.14 808
11299.15 776
11300.15 747
11301.15 774
11302.16 751
11303.16 760
11304.16 778
11305.17 731
11306.17 783
11307.18 772
11308.18 776
11309.19 764
11310.19 728
11311.19 697
11312.20 793
11313.20 847
11314.21 803
11315.21 700
11316.22 714
11317.22 818
11318.23 836
11319.23 844
11320.23 815
11321.24 802
11322.24 781
11323.25 855
11324.25 811
11325.26 787
11326.26 796
11327.27 822
11328.27 813
11329.28 827
11330.28 824
11331.29 798
11332.29 812
11333.30 814
11334.30 840
11335.31 808
11336.32 983
11337.32 859
11338.33 873
11339.33 947
11340.34 984
11341.34 920
11342.35 1033
11343.35 1051
11344.36 1033
11345.37 1054
11346.37 1086
11347.38 971
11348.38 948
11349.39 927
11350.40 899
11351.40 885
11352.41 887
11353.41 833
11354.42 779
11355.43 678
11356.43 708
11357.44 764
11358.45 744
11359.45 762
11360.46 792
11361.46 835
11362.47 806
11363.48 806
11364.48 725
11365.49 745
11366.50 759
11367.51 760
11368.51 729
11369.52 789
11370.53 805
11371.53 825
11372.54 751
11373.55 738
11374.55 791
11375.56 775
11376.57 784
11377.58 799
11378.58 766
11379.59 734
11380.60 758
11381.60 804
11382.61 746
11383.62 778
11384.63 751
11385.63 761
11386.64 726
11387.65 706
11388.66 725
11389.67 693
11390.67 723
11391.68 750
11392.69 686
11393.70 722
11394.71 710
11395.71 684
11396.72 628
11397.73 626
11398.74 746
11399.75 699
11400.75 703
11401.76 673
11402.77 686
11403.78 733
11404.79 693
11405.80 683
11406.80 761
11407.81 707
11408.82 647
11409.83 701
11410.84 735
11411.85 747
11412.86 715
11413.87 726
11414.87 709
11415.88 647
11416.89 636
11417.90 660
11418.91 692
11419.92 722
11420.93 743
11421.94 683
11422.95 712
11423.96 759
11424.97 691
11425.98 715
11426.98 717
11427.99 712
11429.00 694
11430.01 715
11431.02 763
11432.03 729
11433.04 683
11434.05 745
11435.06 775
11436.07 703
11437.08 742
11438.09 729
11439.10 691
11440.11 701
11441.12 690
11442.13 702
11443.14 715
11444.15 712
11445.16 772
11446.17 746
11447.18 682
11448.19 735
11449.20 721
11450.21 670
11451.22 742
11452.23 745
11453.25 729
11454.26 753
11455.27 701
11456.28 677
11457.29 732
11458.30 691
11459.31 749
11460.32 747
11461.33 687
11462.34 664
11463.35 700
11464.36 675
11465.38 708
11466.39 668
11467.40 682
11468.41 674
11469.42 683
11470.43 712
11471.44 701
11472.46 701
11473.47 683
11474.48 701
11475.49 652
11476.50 694
11477.51 741
11478.52 710
11479.54 641
11480.55 751
11481.56 731
11482.57 692
11483.58 676
11484.60 613
11485.61 656
11486.62 744
11487.63 694
11488.64 747
11489.66 714
11490.67 759
11491.68 733
11492.69 723
11493.71 761
11494.72 739
11495.73 680
11496.74 703
11497.76 707
11498.77 654
11499.78 622
11500.79 714
11501.81 756
11502.82 635
11503.83 714
11504.84 729
11505.86 703
11506.87 700
11507.88 681
11508.90 709
11509.91 732
11510.92 684
11511.94 686
11512.95 704
11513.96 755
11514.98 731
11515.99 687
11517.00 711
11518.02 794
11519.03 720
11520.04 728
11521.06 756
11522.07 731
11523.08 745
11524.10 703
11525.11 724
11526.13 710
11527.14 705
11528.15 669
11529.17 696
11530.18 726
11531.20 733
11532.21 788
11533.22 767
11534.24 774
11535.25 712
11536.27 733
11537.28 717
11538.29 803
11539.31 742
11540.32 738
11541.34 718
11542.35 740
11543.37 765
11544.38 774
11545.40 848
11546.41 759
11547.43 793
11548.44 723
11549.46 770
11550.47 824
11551.49 768
11552.50 786
11553.52 817
11554.53 882
11555.55 900
11556.56 868
11557.58 873
11558.59 852
11559.61 965
11560.62 888
11561.64 846
11562.65 909
11563.67 834
11564.68 894
11565.70 899
11566.71 876
11567.73 901
11568.75 949
11569.76 912
11570.78 916
11571.79 955
11572.81 949
11573.83 958
11574.84 909
11575.86 944
11576.87 1017
11577.89 1023
11578.91 1051
11579.92 1077
11580.94 1121
11581.95 1134
11582.97 1123
11583.99 1155
11585.00 1135
11586.02 1188
11587.04 1183
11588.05 1331
11589.07 1256
11590.09 1238
11591.10 1268
11592.12 1318
11593.14 1323
11594.15 1481
11595.17 1613
11596.19 1710
11597.20 1874
11598.22 2097
11599.24 2360
11600.25 2467
11601.27 2558
11602.29 2658
11603.31 2681
11604.32 2658
11605.34 2586
11606.36 2506
11607.38 2323
11608.39 1979
11609.41 1812
11610.43 1671
11611.45 1499
11612.46 1361
11613.48 1244
11614.50 1107
11615.52 1188
11616.53 1110
11617.55 1061
11618.57 1031
11619.59 1048
11620.61 1045
11621.62 993
11622.64 997
11623.66 1021
11624.68 1057
11625.70 1010
11626.71 950
11627.73 928
11628.75 1008
11629.77 966
11630.79 1011
11631.81 991
11632.82 958
11633.84 934
11634.86 908
11635.88 900
11636.90 885
11637.92 904
11638.94 881
11639.96 935
11640.97 918
11641.99 930
11643.01 895
11644.03 881
11645.05 827
11646.07 823
11647.09 854
11648.11 806
11649.13 753
11650.15 760
11651.17 817
11652.18 773
11653.20 811
11654.22 827
11655.24 856
11656.26 790
11657.28 752
11658.30 805
11659.32 776
11660.34 803
11661.36 784
11662.38 822
11663.40 768
11664.42 787
11665.44 893
11666.46 900
11667.48 780
11668.50 799
11669.52 806
11670.54 858
11671.56 855
11672.58 827
11673.60 818
11674.62 800
11675.64 852
11676.66 862
11677.68 877
11678.70 809
11679.72 858
11680.74 832
11681.77 864
11682.79 878
11683.81 913
11684.83 888
11685.85 919
11686.87 897
11687.89 922
11688.91 851
11689.93 777
11690.95 885
11691.97 827
11693.00 829
11694.02 830
11695.04 757
11696.06 800
11697.08 783
11698.10 814
11699.12 767
11700.14 785
11701.17 786
11702.19 752
11703.21 728
11704.23 765
11705.25 732
11706.27 705
11707.30 746
11708.32 719
11709.34 729
11710.36 761
11711.38 733
11712.41 713
11713.43 743
11714.45 747
11715.47 676
11716.49 694
11717.52 759
11718.54 747
11719.56 756
11720.58 791
11721.61 743
11722.63 738
11723.65 683
11724.67 708
11725.70 677
11726.72 655
11727.74 739
11728.76 792
11729.79 732
11730.81 667
11731.83 689
11732.86 687
11733.88 642
11734.90 690
11735.92 667
11736.95 682
11737.97 676
11738.99 669
11740.02 681
11741.04 676
11742.06 669
11743.09 666
11744.11 693
11745.13 707
11746.16 717
11747.18 674
11748.20 701
11749.23 716
11750.25 658
11751.27 683
11752.30 642
11753.32 735
11754.35 764
11755.37 691
11756.39 670
11757.42 679
11758.44 689
11759.47 658
11760.49 655
11761.51 684
11762.54 703
11763.56 700
11764.59 693
11765.61 719
11766.64 706
11767.66 656
11768.68 708
11769.71 692
11770.73 691
11771.76 645
11772.78 694
11773.81 724
11774.83 648
11775.86 692
11776.88 693
11777.91 707
11778.93 711
11779.96 635
11780.98 655
11782.01 652
11783.03 629
11784.06 642
11785.08 661
11786.11 629
11787.13 664
11788.16 631
11789.18 600
11790.21 662
11791.23 648
11792.26 640
11793.28 716
11794.31 683
11795.34 621
11796.36 669
11797.39 684
11798.41 622
11799.44 622
11800.46 716
11801.49 650
11802.52 650
11803.54 633
11804.57 652
11805.59 632
11806.62 653
11807.65 676
11808.67 718
11809.70 658
11810.73 643
11811.75 702
11812.78 707
11813.80 701
11814.83 687
11815.86 717
11816.88 726
11817.91 651
11818.94 625
11819.96 608
11820.99 674
11822.02 719
11823.04 652
11824.07 663
11825.10 645
11826.13 681
11827.15 759
11828.18 703
11829.21 725
11830.23 752
11831.26 701
11832.29 696
11833.32 738
11834.34 732
11835.37 718
11836.40 722
11837.42 655
11838.45 642
11839.48 672
11840.51 705
11841.54 666
11842.56 706
11843.59 687
11844.62 678
11845.65 718
11846.67 745
11847.70 719
11848.73 727
11849.76 754
11850.79 725
11851.81 649
11852.84 681
11853.87 705
11854.90 715
11855.93 670
11856.95 675
11857.98 671
11859.01 692
11860.04 725
11861.07 719
11862.10 730
11863.13 696
11864.15 715
11865.18 770
11866.21 738
11867.24 686
11868.27 701
11869.30 744
11870.33 707
11871.36 719
11872.38 764
11873.41 717
11874.44 717
11875.47 755
11876.50 765
11877.53 751
11878.56 714
11879.59 785
11880.62 705
11881.65 782
11882.68 704
11883.71 721
11884.74 730
11885.77 750
11886.80 764
11887.82 790
11888.85 813
11889.88 785
11890.91 842
11891.94 847
11892.97 783
11894.00 840
11895.03 835
11896.06 831
11897.09 823
11898.12 849
11899.15 878
11900.18 917
11901.21 862
11902.24 900
11903.27 862
11904.31 903
11905.34 1022
11906.37 974
11907.40 1045
11908.43 1030
11909.46 956
11910.49 987
11911.52 946
11912.55 958
11913.58 888
11914.61 884
11915.64 861
11916.67 838
11917.70 890
11918.73 845
11919.77 854
11920.80 842
11921.83 840
11922.86 920
11923.89 868
11924.92 887
11925.95 906
11926.98 932
11928.02 937
11929.05 1042
11930.08 1141
11931.11 1171
11932.14 1233
11933.17 1227
11934.21 1249
11935.24 1287
11936.27 1330
11937.30 1331
11938.33 1173
11939.36 1187
11940.40 1183
11941.43 1157
11942.46 1019
11943.49 1033
11944.52 988
11945.56 974
11946.59 879
11947.62 870
11948.65 889
11949.69 873
11950.72 835
11951.75 823
11952.78 798
11953.82 788
11954.85 759
11955.88 777
11956.91 749
11957.95 716
11958.98 795
11960.01 795
11961.04 719
11962.08 715
11963.11 751
11964.14 806
11965.18 768
11966.21 736
11967.24 780
11968.27 791
11969.31 748
11970.34 740
11971.37 802
11972.41 759
11973.44 771
11974.47 790
11975.51 778
11976.54 788
11977.58 746
11978.61 779
11979.64 748
11980.68 787
11981.71 752
11982.74 719
11983.78 721
11984.81 755
11985.85 749
11986.88 782
11987.91 792
11988.95 754
11989.98 746
11991.02 731
11992.05 725
11993.08 694
11994.12 732
11995.15 752
11996.19 773
11997.22 738
11998.26 706
11999.29 724
12000.32 759
12001.36 797
12002.39 792
12003.43 819
12004.46 772
12005.50 804
12006.53 818
12007.57 792
12008.60 809
12009.64 767
12010.67 821
12011.71 822
12012.74 823
12013.78 821
12014.81 862
12015.85 844
12016.88 841
12017.92 830
12018.95 824
12019.99 847
12021.02 858
12022.06 822
12023.10 899
12024.13 806
12025.17 847
12026.20 898
12027.24 854
12028.27 814
12029.31 805
12030.34 840
12031.38 860
12032.42 840
12033.45 836
12034.49 792
12035.52 814
12036.56 845
12037.60 847
12038.63 818
12039.67 862
12040.71 790
12041.74 783
12042.78 829
12043.81 870
12044.85 759
12045.89 771
12046.92 802
12047.96 797
12049.00 774
12050.03 808
12051.07 784
12052.11 827
12053.14 830
12054.18 846
12055.22 811
12056.25 777
12057.29 812
12058.33 767
12059.37 756
12060.40 779
12061.44 828
12062.48 879
12063.51 775
12064.55 822
12065.59 766
12066.63 754
12067.66 773
12068.70 843
12069.74 825
12070.78 773
12071.81 725
12072.85 829
12073.89 863
12074.93 796
12075.97 807
12077.00 815
12078.04 787
12079.08 851
12080.12 797
12081.15 779
12082.19 761
12083.23 732
12084.27 831
12085.31 893
12086.35 834
12087.38 832
12088.42 808
12089.46 814
12090.50 836
12091.54 800
12092.58 806
12093.61 852
12094.65 889
12095.69 856
12096.73 850
12097.77 887
12098.81 886
12099.85 907
12100.89 931
12101.92 950
12102.96 952
12104.00 966
12105.04 972
12106.08 1011
12107.12 994
12108.16 1084
12109.20 1039
12110.24 990
12111.28 982
12112.32 932
12113.36 915
12114.39 862
12115.43 852
12116.47 775
12117.51 779
12118.55 783
12119.59 728
12120.63 698
12121.67 731
12122.71 783
12123.75 809
12124.79 740
12125.83 664
12126.87 677
12127.91 715
12128.95 708
12129.99 667
12131.03 656
12132.07 687
12133.11 700
12134.15 671
12135.19 700
12136.23 778
12137.27 740
12138.31 660
12139.35 686
12140.40 703
12141.44 726
12142.48 686
12143.52 661
12144.56 680
12145.60 668
12146.64 667
12147.68 673
12148.72 730
12149.76 698
12150.80 679
12151.84 648
12152.89 625
12153.93 652
12154.97 669
12156.01 658
12157.05 651
12158.09 648
12159.13 657
12160.17 649
12161.22 709
12162.26 732
12163.30 670
12164.34 630
12165.38 635
12166.42 655
12167.47 643
12168.51 685
12169.55 699
12170.59 772
12171.63 675
12172.67 612
12173.72 707
12174.76 647
12175.80 617
12176.84 645
12177.89 654
12178.93 672
12179.97 665
12181.01 658
12182.05 673
12183.10 746
12184.14 706
12185.18 704
12186.22 687
12187.27 674
12188.31 703
12189.35 644
12190.39 644
12191.44 655
12192.48 662
12193.52 733
12194.57 658
12195.61 623
12196.65 600
12197.69 651
12198.74 681
12199.78 680
12200.82 629
12201.87 635
12202.91 676
12203.95 650
12205.00 704
12206.04 680
12207.08 668
12208.13 693
12209.17 683
12210.21 585
12211.26 610
12212.30 668
12213.35 678
12214.39 690
12215.43 708
12216.48 670
12217.52 637
12218.56 664
12219.61 611
12220.65 655
12221.70 646
12222.74 737
12223.78 704
12224.83 664
12225.87 719
12226.92 689
12227.96 714
12229.01 700
12230.05 670
12231.10 697
12232.14 722
12233.18 709
12234.23 740
12235.27 718
12236.32 728
12237.36 701
12238.41 728
12239.45 663
12240.50 676
12241.54 728
12242.59 704
12243.63 670
12244.68 617
12245.72 678
12246.77 679
12247.81 678
12248.86 638
12249.90 647
12250.95 646
12251.99 683
12253.04 602
12254.08 643
12255.13 655
12256.18 693
12257.22 687
12258.27 615
12259.31 615
12260.36 605
12261.40 594
12262.45 638
12263.50 613
12264.54 594
12265.59 539
12266.63 614
12267.68 594
12268.73 612
12269.77 593
12270.82 639
12271.86 589
12272.91 586
12273.96 565
12275.00 604
12276.05 609
12277.10 588
12278.14 653
12279.19 646
12280.23 629
12281.28 609
12282.33 633
12283.37 625
12284.42 609
12285.47 648
12286.52 588
12287.56 630
12288.61 642
12289.66 616
12290.70 571
12291.75 598
12292.80 604
12293.84 595
12294.89 622
12295.94 611
12296.99 584
12298.03 622
12299.08 649
12300.13 578
12301.18 616
12302.22 623
12303.27 623
12304.32 620
12305.37 650
12306.41 556
12307.46 580
12308.51 621
12309.56 621
12310.60 617
12311.65 561
12312.70 624
12313.75 647
12314.80 601
12315.84 562
12316.89 614
12317.94 639
12318.99 606
12320.04 621
12321.09 582
12322.13 612
12323.18 631
12324.23 610
12325.28 524
12326.33 509
12327.38 526
12328.42 538
12329.47 552
12330.52 559
12331.57 522
12332.62 616
12333.67 559
12334.72 548
12335.77 554
12336.82 568
12337.86 600
12338.91 578
12339.96 590
12341.01 565
12342.06 559
12343.11 589
12344.16 557
12345.21 552
12346.26 563
12347.31 574
12348.36 579
12349.41 595
12350.46 593
12351.51 594
12352.56 653
12353.60 589
12354.65 581
12355.70 615
12356.75 599
12357.80 631
12358.85 571
12359.90 647
12360.95 558
12362.00 596
12363.05 640
12364.10 649
12365.15 593
12366.20 567
12367.25 543
12368.31 598
12369.36 645
12370.41 592
12371.46 599
12372.51 624
12373.56 646
12374.61 613
12375.66 627
12376.71 669
12377.76 619
12378.81 588
12379.86 551
12380.91 596
12381.96 572
12383.01 610
12384.07 680
12385.12 702
12386.17 621
12387.22 562
12388.27 614
12389.32 585
12390.37 609
12391.42 598
12392.47 622
12393.53 616
12394.58 626
12395.63 572
12396.68 598
12397.73 705
12398.78 653
12399.84 641
12400.89 639
12401.94 631
12402.99 683
12404.04 612
12405.09 631
12406.15 641
12407.20 597
12408.25 668
12409.30 663
12410.35 656
12411.41 648
12412.46 636
12413.51 682
12414.56 652
12415.62 608
12416.67 655
12417.72 624
12418.77 675
12419.83 659
12420.88 620
12421.93 614
12422.98 628
12424.04 666
12425.09 621
12426.14 587
12427.19 621
12428.25 681
12429.30 686
12430.35 669
12431.41 630
12432.46 655
12433.51 674
12434.57 607
12435.62 645
12436.67 646
12437.72 637
12438.78 621
12439.83 630
12440.88 718
12441.94 679
12442.99 657
12444.05 672
12445.10 654
12446.15 669
12447.21 623
12448.26 655
12449.31 622
12450.37 680
12451.42 681
12452.48 639
12453.53 687
12454.58 735
12455.64 633
12456.69 633
12457.75 687
12458.80 736
12459.85 696
12460.91 663
12461.96 709
12463.02 723
12464.07 706
12465.13 703
12466.18 688
12467.23 620
12468.29 649
12469.34 688
12470.40 663
12471.45 724
12472.51 698
12473.56 734
12474.62 714
12475.67 755
12476.73 723
12477.78 728
12478.84 802
12479.89 762
12480.95 772
12482.00 787
12483.06 862
12484.11 809
12485.17 800
12486.22 881
12487.28 885
12488.33 866
12489.39 910
12490.45 977
12491.50 1023
12492.56 1054
12493.61 1128
12494.67 1350
12495.72 1423
12496.78 1382
12497.84 1554
12498.89 1477
12499.95 1477
12501.00 1410
12502.06 1448
12503.11 1337
12504.17 1279
12505.23 1243
12506.28 1170
12507.34 1091
12508.40 968
12509.45 877
12510.51 878
12511.56 925
12512.62 860
12513.68 766
12514.73 770
12515.79 799
12516.85 844
12517.90 801
12518.96 799
12520.02 740
12521.07 759
12522.13 808
12523.19 777
12524.24 763
12525.30 749
12526.36 791
12527.42 847
12528.47 783
12529.53 760
12530.59 745
12531.64 769
12532.70 758
12533.76 754
12534.82 726
12535.87 782
12536.93 751
12537.99 774
12539.05 764
12540.10 783
12541.16 753
12542.22 721
12543.28 731
12544.34 748
12545.39 735
12546.45 724
12547.51 731
12548.57 748
12549.62 720
12550.68 658
12551.74 636
12552.80 703
12553.86 722
12554.92 655
12555.97 709
12557.03 744
12558.09 717
12559.15 744
12560.21 700
12561.27 681
12562.32 701
12563.38 754
12564.44 784
12565.50 778
12566.56 828
12567.62 817
12568.68 821
12569.74 834
12570.79 846
12571.85 790
12572.91 844
12573.97 943
12575.03 971
12576.09 945
12577.15 983
12578.21 1007
12579.27 1007
12580.33 979
12581.39 980
12582.45 990
12583.50 1004
12584.56 919
12585.62 897
12586.68 878
12587.74 915
12588.80 859
12589.86 877
12590.92 905
12591.98 917
12593.04 874
12594.10 876
12595.16 834
12596.22 866
12597.28 881
12598.34 857
12599.40 841
12600.46 825
12601.52 740
12602.58 772
12603.64 771
12604.70 803
12605.76 814
12606.82 733
12607.88 767
12608.94 758
12610.01 782
12611.07 758
12612.13 770
12613.19 783
12614.25 713
12615.31 744
12616.37 752
12617.43 771
12618.49 746
12619.55 758
12620.61 758
12621.67 785
12622.74 732
12623.80 742
12624.86 690
12625.92 740
12626.98 699
12628.04 727
12629.10 759
12630.16 764
12631.23 745
12632.29 729
12633.35 701
12634.41 754
12635.47 686
12636.53 755
12637.60 717
12638.66 720
12639.72 735
12640.78 717
12641.84 762
12642.90 781
12643.97 757
12645.03 718
12646.09 723
12647.15 692
12648.22 789
12649.28 793
12650.34 808
12651.40 746
12652.46 792
12653.53 767
12654.59 805
12655.65 846
12656.71 834
12657.78 803
12658.84 927
12659.90 826
12660.96 819
12662.03 850
12663.09 820
12664.15 818
12665.22 800
12666.28 823
12667.34 762
12668.41 782
12669.47 883
12670.53 848
12671.59 852
12672.66 819
12673.72 809
12674.78 855
12675.85 860
12676.91 762
12677.97 840
12679.04 882
12680.10 813
12681.16 874
12682.23 810
12683.29 893
12684.36 894
12685.42 878
12686.48 852
12687.55 868
12688.61 859
12689.67 869
12690.74 859
12691.80 884
12692.87 855
12693.93 849
12695.00 852
12696.06 834
12697.12 794
12698.19 879
12699.25 840
12700.32 835
12701.38 844
12702.45 846
12703.51 917
12704.57 978
12705.64 949
12706.70 848
12707.77 878
12708.83 856
12709.90 904
12710.96 871
12712.03 876
12713.09 841
12714.16 860
12715.22 822
12716.29 816
12717.35 866
12718.42 831
12719.48 775
12720.55 797
12721.61 824
12722.68 799
12723.74 836
12724.81 833
12725.87 804
12726.94 813
12728.01 745
12729.07 797
12730.14 801
12731.20 777
12732.27 747
12733.33 780
12734.40 845
12735.47 858
12736.53 818
12737.60 785
12738.66 750
12739.73 809
12740.80 818
12741.86 769
12742.93 822
12743.99 738
12745.06 734
12746.13 773
12747.19 760
12748.26 770
12749.33 742
12750.39 761
12751.46 795
12752.53 739
12753.59 751
12754.66 811
12755.73 733
12756.79 724
12757.86 731
12758.93 725
12759.99 738
12761.06 724
12762.13 720
12763.19 699
12764.26 684
12765.33 690
12766.39 685
12767.46 680
12768.53 641
12769.60 676
12770.66 708
12771.73 715
12772.80 719
12773.87 684
12774.93 710
12776.00 693
12777.07 685
12778.14 662
12779.20 708
12780.27 688
12781.34 666
12782.41 698
12783.47 684
12784.54 634
12785.61 638
12786.68 634
12787.75 695
12788.81 650
12789.88 669
12790.95 656
12792.02 653
12793.09 700
12794.16 689
12795.22 647
12796.29 634
12797.36 630
12798.43 688
12799.50 621
12800.57 641
12801.64 658
12802.70 703
12803.77 683
12804.84 639
12805.91 652
12806.98 685
12808.05 668
12809.12 644
12810.19 622
12811.25 641
12812.32 722
12813.39 648
12814.46 648
12815.53 655
12816.60 701
12817.67 711
12818.74 641
12819.81 728
12820.88 714
12821.95 647
12823.02 717
12824.09 672
12825.16 673
12826.23 692
12827.30 679
12828.36 646
12829.43 653
12830.50 660
12831.57 665
12832.64 692
12833.71 656
12834.78 625
12835.85 609
12836.92 630
12837.99 662
12839.06 597
12840.13 587
12841.21 653
12842.28 625
12843.35 618
12844.42 624
12845.49 653
12846.56 691
12847.63 634
12848.70 629
12849.77 626
12850.84 598
12851.91 648
12852.98 664
12854.05 627
12855.12 598
12856.19 616
12857.26 607
12858.34 587
12859.41 561
12860.48 635
12861.55 674
12862.62 629
12863.69 612
12864.76 577
12865.83 624
12866.91 638
12867.98 641
12869.05 557
12870.12 592
12871.19 569
12872.26 529
12873.33 585
12874.41 592
12875.48 541
12876.55 619
12877.62 571
12878.69 610
12879.76 594
12880.84 582
12881.91 554
12882.98 573
12884.05 583
12885.12 581
12886.20 557
12887.27 541
12888.34 589
12889.41 616
12890.49 584
12891.56 627
12892.63 598
12893.70 549
12894.78 554
12895.85 570
12896.92 564
12897.99 571
12899.07 585
12900.14 571
12901.21 633
12902.28 576
12903.36 615
12904.43 584
12905.50 541
12906.58 587
12907.65 630
12908.72 609
12909.80 539
12910.87 587
12911.94 590
12913.02 601
12914.09 582
12915.16 572
12916.24 525
12917.31 514
12918.38 541
12919.46 573
12920.53 536
12921.60 569
12922.68 556
12923.75 496
12924.82 548
12925.90 631
12926.97 626
12928.05 583
12929.12 559
12930.19 567
12931.27 568
12932.34 604
12933.42 564
12934.49 563
12935.56 593
12936.64 608
12937.71 642
12938.79 570
12939.86 577
12940.94 543
12942.01 582
12943.08 565
12944.16 595
12945.23 606
12946.31 566
12947.38 650
12948.46 603
12949.53 591
12950.61 591
12951.68 567
12952.76 566
12953.83 523
12954.91 490
12955.98 540
12957.06 601
12958.13 582
12959.21 608
12960.28 628
12961.36 609
12962.43 561
12963.51 559
12964.58 589
12965.66 608
12966.74 582
12967.81 531
12968.89 569
12969.96 591
12971.04 621
12972.11 590
12973.19 565
12974.27 613
12975.34 596
12976.42 567
12977.49 551
12978.57 596
12979.65 586
12980.72 546
12981.80 533
12982.87 558
12983.95 636
12985.03 563
12986.10 583
12987.18 596
12988.26 614
12989.33 605
12990.41 622
12991.48 611
12992.56 549
12993.64 576
12994.71 580
12995.79 567
12996.87 623
12997.94 598
12999.02 642
13000.10 572
13001.18 585
13002.25 553
13003.33 605
13004.41 613
13005.48 606
13006.56 655
13007.64 605
13008.72 651
13009.79 614
13010.87 577
13011.95 553
13013.02 557
13014.10 623
13015.18 591
13016.26 575
13017.33 621
13018.41 651
13019.49 638
13020.57 638
13021.65 645
13022.72 645
13023.80 657
13024.88 659
13025.96 607
13027.04 624
13028.11 628
13029.19 600
13030.27 573
13031.35 614
13032.43 617
13033.50 635
13034.58 633
13035.66 613
13036.74 634
13037.82 633
13038.90 568
13039.98 598
13041.05 625
13042.13 634
13043.21 611
13044.29 566
13045.37 617
13046.45 623
13047.53 582
13048.61 634
13049.68 616
13050.76 634
13051.84 597
13052.92 609
13054.00 611
13055.08 526
13056.16 592
13057.24 604
13058.32 637
13059.40 591
13060.48 591
13061.56 621
13062.64 646
13063.71 654
13064.79 539
13065.87 591
13066.95 625
13068.03 603
13069.11 605
13070.19 567
13071.27 585
13072.35 620
13073.43 620
13074.51 638
13075.59 582
13076.67 561
13077.75 569
13078.83 541
13079.91 542
13080.99 586
13082.07 539
13083.15 606
13084.23 586
13085.31 555
13086.40 629
13087.48 582
13088.56 575
13089.64 548
13090.72 545
13091.80 568
13092.88 509
13093.96 553
13095.04 575
13096.12 613
13097.20 585
13098.28 603
13099.36 593
13100.45 602
13101.53 564
13102.61 542
13103.69 584
13104.77 556
13105.85 565
13106.93 533
13108.01 564
13109.10 573
13110.18 582
13111.26 581
13112.34 497
13113.42 566
13114.50 570
13115.58 602
13116.67 534
13117.75 569
13118.83 575
13119.91 547
13120.99 544
13122.08 524
13123.16 484
13124.24 537
13125.32 548
13126.40 547
13127.49 624
13128.57 530
13129.65 556
13130.73 572
13131.82 563
13132.90 589
13133.98 584
13135.06 561
13136.15 524
13137.23 559
13138.31 569
13139.39 594
13140.48 610
13141.56 607
13142.64 532
13143.72 541
13144.81 597
13145.89 562
13146.97 522
13148.06 521
13149.14 514
13150.22 533
13151.31 573
13152.39 568
13153.47 551
13154.56 551
13155.64 561
13156.72 582
13157.81 536
13158.89 538
13159.97 574
13161.06 551
13162.14 614
13163.22 574
13164.31 577
13165.39 537
13166.47 563
13167.56 556
13168.64 521
13169.73 503
13170.81 550
13171.89 532
13172.98 533
13174.06 546
13175.15 520
13176.23 521
13177.31 586
13178.40 497
13179.48 555
13180.57 516
13181.65 533
13182.74 555
13183.82 542
13184.91 544
13185.99 557
13187.07 565
13188.16 577
13189.24 543
13190.33 538
13191.41 513
13192.50 588
13193.58 551
13194.67 525
13195.75 556
13196.84 590
13197.92 640
13199.01 592
13200.09 566
13201.18 572
13202.26 563
13203.35 595
13204.44 526
13205.52 551
13206.61 605
13207.69 580
13208.78 576
13209.86 535
13210.95 575
13212.03 543
13213.12 572
13214.21 541
13215.29 556
13216.38 562
13217.46 510
13218.55 535
13219.63 564
13220.72 525
13221.81 579
13222.89 572
13223.98 550
13225.07 564
13226.15 560
13227.24 543
13228.32 561
13229.41 597
13230.50 582
13231.58 557
13232.67 618
13233.76 594
13234.84 521
13235.93 526
13237.02 564
13238.10 573
13239.19 627
13240.28 563
13241.36 590
13242.45 569
13243.54 579
13244.62 610
13245.71 559
13246.80 554
13247.89 545
13248.97 554
13250.06 584
13251.15 555
13252.23 612
13253.32 556
13254.41 567
13255.50 576
13256.58 595
13257.67 557
13258.76 565
13259.85 543
13260.94 549
13262.02 617
13263.11 606
13264.20 570
13265.29 605
13266.37 618
13267.46 562
13268.55 579
13269.64 616
13270.73 582
13271.81 602
13272.90 616
13273.99 586
13275.08 601
13276.17 595
13277.26 619
13278.34 585
13279.43 581
13280.52 595
13281.61 568
13282.70 564
13283.79 621
13284.88 636
13285.96 636
13287.05 626
13288.14 594
13289.23 586
13290.32 628
13291.41 654
13292.50 626
13293.59 604
13294.68 669
13295.76 632
13296.85 616
13297.94 614
13299.03 624
13300.12 637
13301.21 687
13302.30 652
13303.39 645
13304.48 640
13305.57 697
13306.66 702
13307.75 626
13308.84 655
13309.93 689
13311.02 703
13312.11 682
13313.20 702
13314.29 635
13315.38 671
13316.47 685
13317.56 692
13318.65 701
13319.74 681
13320.83 672
13321.92 638
13323.01 684
13324.10 682
13325.19 701
13326.28 679
13327.37 636
13328.46 694
13329.55 687
13330.64 685
13331.73 645
13332.82 679
13333.91 675
13335.00 669
13336.09 697
13337.18 688
13338.27 674
13339.37 659
13340.46 615
13341.55 642
13342.64 689
13343.73 662
13344.82 658
13345.91 771
13347.00 705
13348.09 709
13349.19 711
13350.28 722
13351.37 720
13352.46 745
13353.55 697
13354.64 721
13355.73 768
13356.83 717
13357.92 758
13359.01 741
13360.10 717
13361.19 714
13362.28 714
13363.38 774
13364.47 756
13365.56 787
13366.65 774
13367.74 834
13368.84 823
13369.93 788
13371.02 774
13372.11 796
13373.21 791
13374.30 809
13375.39 812
13376.48 775
13377.58 733
13378.67 760
13379.76 788
13380.85 731
13381.95 672
13383.04 702
13384.13 686
13385.22 684
13386.32 680
13387.41 700
13388.50 622
13389.60 623
13390.69 683
13391.78 719
13392.87 687
13393.97 663
13395.06 685
13396.15 665
13397.25 637
13398.34 644
13399.43 634
13400.53 629
13401.62 617
13402.71 660
13403.81 679
13404.90 607
13406.00 652
13407.09 692
13408.18 596
13409.28 590
13410.37 676
13411.46 682
13412.56 604
13413.65 690
13414.75 645
13415.84 644
13416.93 650
13418.03 598
13419.12 633
13420.22 679
13421.31 617
13422.41 586
13423.50 620
13424.59 584
13425.69 629
13426.78 579
13427.88 617
13428.97 604
13430.07 587
13431.16 597
13432.26 608
13433.35 656
13434.45 640
13435.54 645
13436.64 604
13437.73 578
13438.82 576
13439.92 614
13441.02 621
13442.11 672
13443.21 634
13444.30 631
13445.40 673
13446.49 710
13447.59 670
13448.68 650
13449.78 631
13450.87 643
13451.97 682
13453.06 717
13454.16 692
13455.25 682
13456.35 674
13457.45 653
13458.54 636
13459.64 695
13460.73 703
13461.83 640
13462.93 713
13464.02 702
13465.12 701
13466.21 705
13467.31 687
13468.41 706
13469.50 747
13470.60 676
13471.70 746
13472.79 715
13473.89 737
13474.98 788
13476.08 733
13477.18 678
13478.27 714
13479.37 721
13480.47 729
13481.56 690
13482.66 748
13483.76 763
13484.85 731
13485.95 777
13487.05 835
13488.15 780
13489.24 790
13490.34 784
13491.44 784
13492.53 769
13493.63 784
13494.73 790
13495.83 867
13496.92 754
13498.02 793
13499.12 894
13500.22 847
13501.31 900
13502.41 887
13503.51 819
13504.61 907
13505.70 935
13506.80 844
13507.90 923
13509.00 855
13510.09 889
13511.19 873
13512.29 901
13513.39 866
13514.49 844
13515.58 842
13516.68 775
13517.78 744
13518.88 747
13519.98 712
13521.08 708
13522.17 660
13523.27 669
13524.37 637
13525.47 656
13526.57 681
13527.67 683
13528.77 666
13529.86 653
13530.96 577
13532.06 660
13533.16 675
13534.26 598
13535.36 630
13536.46 658
13537.56 623
13538.66 590
13539.75 626
13540.85 679
13541.95 652
13543.05 589
13544.15 676
13545.25 596
13546.35 612
13547.45 620
13548.55 667
13549.65 641
13550.75 645
13551.85 604
13552.95 545
13554.05 625
13555.15 666
13556.25 557
13557.35 568
13558.45 603
13559.55 615
13560.65 635
13561.75 659
13562.85 583
13563.95 645
13565.05 615
13566.15 632
13567.25 622
13568.35 633
13569.45 620
13570.55 600
13571.65 651
13572.75 634
13573.85 632
13574.95 616
13576.05 634
13577.15 628
13578.25 601
13579.35 604
13580.45 607
13581.55 589
13582.65 640
13583.75 623
13584.86 616
13585.96 632
13587.06 623
13588.16 562
13589.26 603
13590.36 594
13591.46 566
13592.56 572
13593.66 562
13594.77 522
13595.87 562
13596.97 587
13598.07 580
13599.17 571
13600.27 595
13601.37 657
13602.48 606
13603.58 569
13604.68 628
13605.78 619
13606.88 598
13607.99 604
13609.09 605
13610.19 628
13611.29 543
13612.39 574
13613.50 613
13614.60 666
13615.70 555
13616.80 565
13617.90 575
13619.01 521
13620.11 585
13621.21 559
13622.31 558
13623.42 641
13624.52 612
13625.62 548
13626.72 555
13627.83 601
13628.93 597
13630.03 581
13631.13 596
13632.24 586
13633.34 556
13634.44 574
13635.55 550
13636.65 602
13637.75 562
13638.86 600
13639.96 570
13641.06 601
13642.17 576
13643.27 564
13644.37 559
13645.48 534
13646.58 569
13647.68 528
13648.79 556
13649.89 596
13650.99 579
13652.10 558
13653.20 585
13654.30 604
13655.41 583
13656.51 521
13657.62 530
13658.72 601
13659.82 586
13660.93 560
13662.03 557
13663.14 547
13664.24 555
13665.34 536
13666.45 598
13667.55 593
13668.66 522
13669.76 596
13670.87 566
13671.97 551
13673.07 548
13674.18 586
13675.28 639
13676.39 581
13677.49 596
13678.60 616
13679.70 579
13680.81 622
13681.91 593
13683.02 582
13684.12 599
13685.23 536
13686.33 600
13687.44 541
13688.54 605
13689.65 607
13690.75 579
13691.86 605
13692.96 595
13694.07 563
13695.17 589
13696.28 594
13697.39 548
13698.49 511
13699.60 532
13700.70 656
13701.81 647
13702.91 684
13704.02 620
13705.13 578
13706.23 606
13707.34 599
13708.44 609
13709.55 652
13710.65 595
13711.76 664
13712.87 651
13713.97 656
13715.08 629
13716.19 665
13717.29 656
13718.40 661
13719.50 676
13720.61 629
13721.72 669
13722.82 728
13723.93 705
13725.04 680
13726.14 666
13727.25 689
13728.36 711
13729.46 708
13730.57 744
13731.68 646
13732.78 652
13733.89 712
13735.00 718
13736.11 719
13737.21 768
13738.32 732
13739.43 712
13740.53 733
13741.64 692
13742.75 696
13743.86 681
13744.96 707
13746.07 800
13747.18 754
13748.29 767
13749.39 776
13750.50 815
13751.61 760
13752.72 818
13753.82 816
13754.93 809
13756.04 746
13757.15 872
13758.26 875
13759.36 799
13760.47 834
13761.58 836
13762.69 903
13763.80 956
13764.91 943
13766.01 984
13767.12 1044
13768.23 1035
13769.34 1123
13770.45 1104
13771.56 1162
13772.66 1247
13773.77 1298
13774.88 1265
13775.99 1246
13777.10 1223
13778.21 1241
13779.32 1213
13780.42 1207
13781.53 1118
13782.64 1069
13783.75 1079
13784.86 1100
13785.97 983
13787.08 938
13788.19 915
13789.30 877
13790.41 866
13791.52 836
13792.63 806
13793.73 832
13794.84 831
13795.95 815
13797.06 778
13798.17 744
13799.28 750
13800.39 758
13801.50 725
13802.61 694
13803.72 731
13804.83 741
13805.94 715
13807.05 768
13808.16 786
13809.27 768
13810.38 751
13811.49 740
13812.60 732
13813.71 793
13814.82 788
13815.93 778
13817.04 749
13818.15 727
13819.26 702
13820.37 683
13821.48 713
13822.59 743
13823.71 702
13824.82 709
13825.93 690
13827.04 656
13828.15 704
13829.26 726
13830.37 671
13831.48 704
13832.59 640
13833.70 640
13834.81 707
13835.92 685
13837.04 693
13838.15 698
13839.26 662
13840.37 684
13841.48 693
13842.59 695
13843.70 722
13844.81 699
13845.93 697
13847.04 723
13848.15 701
13849.26 710
13850.37 725
13851.48 720
13852.60 764
13853.71 707
13854.82 719
13855.93 710
13857.04 762
13858.16 732
13859.27 762
13860.38 769
13861.49 801
13862.60 763
13863.72 828
13864.83 826
13865.94 842
13867.05 831
13868.17 895
13869.28 791
13870.39 793
13871.50 800
13872.62 809
13873.73 845
13874.84 773
13875.95 786
13877.07 813
13878.18 761
13879.29 737
13880.40 810
13881.52 782
13882.63 728
13883.74 749
13884.86 737
13885.97 765
13887.08 740
13888.20 752
13889.31 788
13890.42 753
13891.54 723
13892.65 714
13893.76 720
13894.88 713
13895.99 741
13897.10 794
13898.22 753
13899.33 711
13900.44 750
13901.56 790
13902.67 833
13903.79 772
13904.90 771
13906.01 757
13907.13 758
13908.24 723
13909.36 702
13910.47 723
13911.58 744
13912.70 713
13913.81 661
13914.93 701
13916.04 737
13917.16 728
13918.27 668
13919.38 625
13920.50 620
13921.61 611
13922.73 661
13923.84 624
13924.96 617
13926.07 686
13927.19 662
13928.30 690
13929.42 680
13930.53 661
13931.65 578
13932.76 666
13933.88 649
13934.99 652
13936.11 642
13937.22 619
13938.34 618
13939.45 592
13940.57 591
13941.68 608
13942.80 647
13943.91 600
13945.03 658
13946.14 616
13947.26 602
13948.38 641
13949.49 680
13950.61 587
13951.72 592
13952.84 618
13953.95 600
13955.07 599
13956.19 583
13957.30 547
13958.42 627
13959.53 602
13960.65 593
13961.77 615
13962.88 590
13964.00 593
13965.11 553
13966.23 583
13967.35 585
13968.46 607
13969.58 625
13970.70 639
13971.81 586
13972.93 614
13974.05 722
13975.16 662
13976.28 612
13977.40 591
13978.51 582
13979.63 629
13980.75 635
13981.86 623
13982.98 598
13984.10 663
13985.22 658
13986.33 604
13987.45 598
13988.57 619
13989.68 661
13990.80 664
13991.92 629
13993.04 650
13994.15 631
13995.27 654
13996.39 665
13997.51 635
13998.62 659
13999.74 637
14000.86 631
14001.98 588
14003.10 593
14004.21 613
14005.33 664
14006.45 637
14007.57 574
14008.68 619
14009.80 641
14010.92 645
14012.04 615
14013.16 613
14014.28 616
14015.39 623
14016.51 648
14017.63 651
14018.75 671
14019.87 662
14020.99 649
14022.10 674
14023.22 690
14024.34 711
14025.46 686
14026.58 715
14027.70 712
14028.82 659
14029.94 624
14031.05 634
14032.17 672
14033.29 646
14034.41 674
14035.53 684
14036.65 669
14037.77 653
14038.89 622
14040.01 610
14041.13 624
14042.25 639
14043.37 620
14044.49 625
14045.60 580
14046.72 592
14047.84 611
14048.96 651
14050.08 646
14051.20 611
14052.32 616
14053.44 628
14054.56 591
14055.68 617
14056.80 618
14057.92 608
14059.04 623
14060.16 587
14061.28 600
14062.40 565
14063.52 623
14064.64 578
14065.76 613
14066.88 595
14068.00 600
14069.12 624
14070.25 680
14071.37 645
14072.49 649
14073.61 637
14074.73 566
14075.85 627
14076.97 662
14078.09 658
14079.21 693
14080.33 646
14081.45 645
14082.57 690
14083.69 725
14084.82 726
14085.94 682
14087.06 651
14088.18 717
14089.30 688
14090.42 678
14091.54 707
14092.66 715
14093.79 688
14094.91 708
14096.03 713
14097.15 708
14098.27 801
14099.39 825
14100.52 789
14101.64 783
14102.76 758
14103.88 722
14105.00 780
14106.12 828
14107.25 751
14108.37 772
14109.49 724
14110.61 696
14111.74 635
14112.86 697
14113.98 625
14115.10 627
14116.22 655
14117.35 641
14118.47 635
14119.59 638
14120.71 641
14121.84 629
14122.96 588
14124.08 650
14125.20 617
14126.33 622
14127.45 653
14128.57 618
14129.70 622
14130.82 599
14131.94 587
14133.06 583
14134.19 567
14135.31 586
14136.43 576
14137.56 616
14138.68 564
14139.80 554
14140.93 540
14142.05 544
14143.17 550
14144.30 557
14145.42 561
14146.54 591
14147.67 569
14148.79 555
14149.91 561
14151.04 532
14152.16 524
14153.29 519
14154.41 541
14155.53 531
14156.66 518
14157.78 533
14158.91 551
14160.03 565
14161.15 553
14162.28 535
14163.40 531
14164.53 500
14165.65 556
14166.78 500
14167.90 524
14169.02 560
14170.15 530
14171.27 523
14172.40 524
14173.52 507
14174.65 511
14175.77 534
14176.90 545
14178.02 482
14179.15 479
14180.27 512
14181.40 534
14182.52 528
14183.65 522
14184.77 481
14185.90 469
14187.02 528
14188.15 519
14189.27 540
14190.40 468
14191.52 520
14192.65 515
14193.77 494
14194.90 463
14196.02 485
14197.15 525
14198.27 457
14199.40 512
14200.53 516
14201.65 521
14202.78 493
14203.90 518
14205.03 491
14206.16 461
14207.28 501
14208.41 495
14209.53 505
14210.66 485
14211.79 444
14212.91 487
14214.04 471
14215.16 449
14216.29 458
14217.42 443
14218.54 500
14219.67 490
14220.80 507
14221.92 467
14223.05 468
14224.18 493
14225.30 464
14226.43 509
14227.56 457
14228.68 495
14229.81 476
14230.94 532
14232.06 488
14233.19 452
14234.32 472
14235.44 491
14236.57 474
14237.70 469
14238.83 494
14239.95 494
14241.08 531
14242.21 490
14243.34 489
14244.46 499
14245.59 423
14246.72 479
14247.85 471
14248.97 468
14250.10 500
14251.23 473
14252.36 464
14253.48 506
14254.61 531
14255.74 443
14256.87 421
14258.00 437
14259.12 465
14260.25 473
14261.38 508
14262.51 429
14263.64 443
14264.76 477
14265.89 468
14267.02 472
14268.15 436
14269.28 485
14270.41 471
14271.53 496
14272.66 460
14273.79 475
14274.92 457
14276.05 454
14277.18 448
14278.31 448
14279.44 450
14280.56 439
14281.69 451
14282.82 443
14283.95 466
14285.08 442
14286.21 493
14287.34 526
14288.47 491
14289.60 433
14290.73 438
14291.86 445
14292.98 428
14294.11 422
14295.24 438
14296.37 459
14297.50 385
14298.63 448
14299.76 438
14300.89 456
14302.02 438
14303.15 427
14304.28 417
14305.41 448
14306.54 452
14307.67 446
14308.80 435
14309.93 415
14311.06 443
14312.19 478
14313.32 411
14314.45 404
14315.58 427
14316.71 422
14317.84 396
14318.97 405
14320.10 377
14321.23 413
14322.36 443
14323.49 418
14324.62 417
14325.76 451
14326.89 421
14328.02 396
14329.15 372
14330.28 383
14331.41 413
14332.54 390
14333.67 418
14334.80 407
14335.93 401
14337.06 426
14338.20 437
14339.33 471
14340.46 423
14341.59 408
14342.72 422
14343.85 412
14344.98 441
14346.12 463
14347.25 398
14348.38 402
14349.51 397
14350.64 418
14351.77 379
14352.90 387
14354.04 417
14355.17 432
14356.30 440
14357.43 414
14358.56 453
14359.70 426
14360.83 419
14361.96 421
14363.09 411
14364.22 429
14365.36 374
14366.49 361
14367.62 423
14368.75 386
14369.89 400
14371.02 398
14372.15 401
14373.28 392
14374.42 425
14375.55 394
14376.68 421
14377.81 400
14378.95 412
14380.08 440
14381.21 428
14382.35 444
14383.48 434
14384.61 437
14385.74 424
14386.88 409
14388.01 400
14389.14 405
14390.28 455
14391.41 402
14392.54 405
14393.68 423
14394.81 414
14395.94 425
14397.08 422
14398.21 428
14399.34 408
14400.48 405
14401.61 421
14402.75 414
14403.88 388
14405.01 399
14406.15 447
14407.28 472
14408.41 433
14409.55 412
14410.68 410
14411.82 423
14412.95 413
14414.08 432
14415.22 391
14416.35 396
14417.49 410
14418.62 410
14419.76 387
14420.89 423
14422.02 453
14423.16 438
14424.29 436
14425.43 425
14426.56 443
14427.70 414
14428.83 452
14429.97 434
14431.10 428
14432.24 446
14433.37 433
14434.51 394
14435.64 420
14436.78 457
14437.91 460
14439.05 446
14440.18 411
14441.32 425
14442.45 435
14443.59 458
14444.72 447
14445.86 434
14446.99 494
14448.13 440
14449.27 424
14450.40 479
14451.54 421
14452.67 407
14453.81 436
14454.94 447
14456.08 465
14457.22 479
14458.35 462
14459.49 454
14460.62 415
14461.76 434
14462.90 457
14464.03 454
14465.17 510
14466.30 471
14467.44 476
14468.58 462
14469.71 419
14470.85 392
14471.99 427
14473.12 453
14474.26 456
14475.40 465
14476.53 500
14477.67 491
14478.81 496
14479.94 491
14481.08 488
14482.22 499
14483.35 513
14484.49 508
14485.63 493
14486.76 500
14487.90 501
14489.04 488
14490.17 428
14491.31 419
14492.45 444
14493.59 434
14494.72 443
14495.86 473
14497.00 489
14498.14 452
14499.27 411
14500.41 407
14501.55 415
14502.69 398
14503.82 397
14504.96 441
14506.10 473
14507.24 435
14508.37 419
14509.51 410
14510.65 418
14511.79 392
14512.93 413
14514.06 393
14515.20 462
14516.34 466
14517.48 439
14518.62 447
14519.76 415
14520.89 407
14522.03 391
14523.17 432
14524.31 402
14525.45 390
14526.59 388
14527.73 421
14528.86 414
14530.00 408
14531.14 399
14532.28 452
14533.42 433
14534.56 410
14535.70 422
14536.84 442
14537.98 481
14539.11 414
14540.25 384
14541.39 394
14542.53 414
14543.67 438
14544.81 403
14545.95 377
14547.09 377
14548.23 403
14549.37 386
14550.51 432
14551.65 398
14552.79 429
14553.93 398
14555.07 423
14556.21 416
14557.35 426
14558.49 431
14559.63 400
14560.77 398
14561.91 398
14563.05 416
14564.19 407
14565.33 447
14566.47 405
14567.61 346
14568.75 342
14569.89 424
14571.03 419
14572.17 402
14573.31 385
14574.45 435
14575.59 414
14576.73 430
14577.87 395
14579.01 396
14580.15 435
14581.29 396
14582.43 385
14583.57 435
14584.71 427
14585.85 410
14587.00 444
14588.14 466
14589.28 420
14590.42 413
14591.56 452
14592.70 438
14593.84 426
14594.98 457
14596.12 454
14597.27 455
14598.41 430
14599.55 431
14600.69 493
14601.83 445
14602.97 418
14604.12 405
14605.26 421
14606.40 475
14607.54 463
14608.68 474
14609.82 449
14610.97 410
14612.11 429
14613.25 489
14614.39 473
14615.53 441
14616.68 436
14617.82 476
14618.96 484
14620.10 440
14621.25 452
14622.39 470
14623.53 494
14624.67 514
14625.81 462
14626.96 460
14628.10 478
14629.24 435
14630.39 456
14631.53 493
14632.67 496
14633.81 506
14634.96 487
14636.10 513
14637.24 484
14638.38 540
14639.53 529
14640.67 504
14641.81 518
14642.96 506
14644.10 513
14645.24 534
14646.39 523
14647.53 482
14648.67 469
14649.82 454
14650.96 492
14652.10 465
14653.25 454
14654.39 435
14655.53 433
14656.68 445
14657.82 422
14658.97 443
14660.11 450
14661.25 440
14662.40 454
14663.54 456
14664.69 418
14665.83 429
14666.97 458
14668.12 423
14669.26 428
14670.41 461
14671.55 509
14672.69 441
14673.84 408
14674.98 413
14676.13 421
14677.27 444
14678.42 437
14679.56 424
14680.71 409
14681.85 407
14683.00 411
14684.14 399
14685.29 411
14686.43 416
14687.57 392
14688.72 364
14689.86 399
14691.01 412
14692.15 443
14693.30 394
14694.45 363
14695.59 399
14696.74 403
14697.88 391
14699.03 412
14700.17 373
14701.32 361
14702.46 377
14703.61 373
14704.75 393
14705.90 415
14707.04 402
14708.19 396
14709.34 414
14710.48 417
14711.63 434
14712.77 432
14713.92 367
14715.07 383
14716.21 428
14717.36 438
14718.50 449
14719.65 440
14720.80 466
14721.94 446
14723.09 412
14724.24 379
14725.38 421
14726.53 415
14727.67 407
14728.82 424
14729.97 436
14731.11 442
14732.26 433
14733.41 409
14734.55 370
14735.70 406
14736.85 433
14737.99 443
14739.14 411
14740.29 433
14741.44 430
14742.58 412
14743.73 448
14744.88 432
14746.02 449
14747.17 479
14748.32 440
14749.47 399
14750.61 464
14751.76 434
14752.91 422
14754.06 413
14755.20 426
14756.35 474
14757.50 442
14758.65 434
14759.79 405
14760.94 429
14762.09 408
14763.24 468
14764.38 457
14765.53 445
14766.68 473
14767.83 446
14768.98 469
14770.13 485
14771.27 457
14772.42 464
14773.57 459
14774.72 486
14775.87 479
14777.01 520
14778.16 479
14779.31 481
14780.46 543
14781.61 485
14782.76 534
14783.91 536
14785.05 528
14786.20 517
14787.35 551
14788.50 575
14789.65 575
14790.80 561
14791.95 569
14793.10 596
14794.25 594
14795.39 648
14796.54 682
14797.69 616
14798.84 668
14799.99 629
14801.14 632
14802.29 616
14803.44 575
14804.59 611
14805.74 576
14806.89 561
14808.04 518
14809.19 557
14810.34 524
14811.49 590
14812.64 564
14813.79 525
14814.94 557
14816.09 567
14817.24 537
14818.39 527
14819.54 555
14820.69 563
14821.84 557
14822.99 518
14824.14 505
14825.29 481
14826.44 538
14827.59 506
14828.74 478
14829.89 452
14831.04 448
14832.19 466
14833.34 454
14834.49 480
14835.64 447
14836.79 436
14837.94 438
14839.09 431
14840.24 430
14841.40 405
14842.55 376
14843.70 369
14844.85 356
14846.00 387
14847.15 442
14848.30 413
14849.45 456
14850.60 381
14851.76 365
14852.91 367
14854.06 374
14855.21 393
14856.36 359
14857.51 381
14858.66 384
14859.82 374
14860.97 377
14862.12 389
14863.27 392
14864.42 348
14865.57 388
14866.73 409
14867.88 382
14869.03 372
14870.18 399
14871.33 400
14872.49 407
14873.64 398
14874.79 402
14875.94 401
14877.10 392
14878.25 392
14879.40 376
14880.55 347
14881.71 347
14882.86 391
14884.01 411
14885.16 344
14886.32 392
14887.47 427
14888.62 414
14889.77 393
14890.93 400
14892.08 395
14893.23 392
14894.39 354
14895.54 365
14896.69 394
14897.84 413
14899.00 342
14900.15 371
14901.30 385
14902.46 348
14903.61 374
14904.76 367
14905.92 368
14907.07 359
14908.22 359
14909.38 397
14910.53 395
14911.69 364
14912.84 370
14913.99 380
14915.15 388
14916.30 387
14917.45 393
14918.61 372
14919.76 364
14920.92 349
14922.07 346
14923.22 347
14924.38 388
14925.53 357
14926.69 308
14927.84 329
14928.99 346
14930.15 407
14931.30 421
14932.46 418
14933.61 342
14934.77 344
14935.92 394
14937.08 393
14938.23 391
14939.39 360
14940.54 366
14941.70 361
14942.85 348
14944.00 353
14945.16 316
14946.31 310
14947.47 343
14948.62 332
14949.78 379
14950.94 360
14952.09 368
14953.25 365
14954.40 350
14955.56 331
14956.71 334
14957.87 357
14959.02 389
14960.18 375
14961.33 321
14962.49 319
14963.64 346
14964.80 373
14965.96 364
14967.11 344
14968.27 317
14969.42 338
14970.58 392
14971.74 378
14972.89 350
14974.05 330
14975.20 357
14976.36 377
14977.52 336
14978.67 331
14979.83 339
14980.98 324
14982.14 349
14983.30 345
14984.45 335
14985.61 382
14986.77 364
14987.92 348
14989.08 326
14990.24 332
14991.39 317
14992.55 342
14993.71 297
14994.86 348
14996.02 311
14997.18 320
14998.33 302
14999.49 312
15000.65 342
15001.81 333
15002.96 352
15004.12 301
15005.28 318
15006.43 295
15007.59 352
15008.75 312
15009.91 342
15011.06 323
15012.22 323
15013.38 314
15014.54 339
15015.69 339
15016.85 326
15018.01 309
15019.17 319
15020.33 334
15021.48 324
15022.64 331
15023.80 333
15024.96 336
15026.12 292
15027.27 339
15028.43 331
15029.59 353
15030.75 297
15031.91 291
15033.07 304
15034.22 315
15035.38 310
15036.54 314
15037.70 309
15038.86 321
15040.02 349
15041.17 326
15042.33 329
15043.49 313
15044.65 309
15045.81 347
15046.97 320
15048.13 341
15049.29 334
15050.45 315
15051.60 323
15052.76 338
15053.92 284
15055.08 313
15056.24 301
15057.40 325
15058.56 326
15059.72 342
15060.88 343
15062.04 340
15063.20 264
15064.36 298
15065.52 324
15066.68 327
15067.84 278
15069.00 317
15070.16 330
15071.32 286
15072.48 318
15073.63 276
15074.79 304
15075.95 302
15077.11 295
15078.27 311
15079.44 293
15080.60 293
15081.76 321
15082.92 312
15084.08 306
15085.24 304
15086.40 303
15087.56 290
15088.72 290
15089.88 287
15091.04 338
15092.20 299
15093.36 298
15094.52 303
15095.68 311
15096.84 341
15098.00 280
15099.16 274
15100.32 319
15101.49 318
15102.65 280
15103.81 293
15104.97 301
15106.13 294
15107.29 316
15108.45 291
15109.61 274
15110.78 283
15111.94 296
15113.10 315
15114.26 307
15115.42 346
15116.58 351
15117.74 301
15118.91 316
15120.07 320
15121.23 346
15122.39 340
15123.55 296
15124.71 326
15125.88 281
15127.04 336
15128.20 332
15129.36 322
15130.52 274
15131.69 298
15132.85 277
15134.01 292
15135.17 301
15136.34 295
15137.50 319
15138.66 307
15139.82 327
15140.99 324
15142.15 315
15143.31 336
15144.47 304
15145.64 326
15146.80 282
15147.96 310
15149.12 316
15150.29 307
15151.45 283
15152.61 305
15153.78 329
15154.94 313
15156.10 302
15157.27 341
15158.43 308
15159.59 328
15160.75 312
15161.92 357
15163.08 330
15164.24 294
15165.41 310
15166.57 323
15167.74 334
15168.90 335
15170.06 277
15171.23 312
15172.39 321
15173.55 285
15174.72 284
15175.88 319
15177.05 325
15178.21 307
15179.37 303
15180.54 286
15181.70 337
15182.87 337
15184.03 318
15185.19 355
15186.36 291
15187.52 262
15188.69 286
15189.85 308
15191.02 328
15192.18 327
15193.34 311
15194.51 297
15195.67 283
15196.84 279
15198.00 291
15199.17 343
15200.33 339
15201.50 309
15202.66 326
15203.83 341
15204.99 321
15206.16 314
15207.32 324
15208.49 312
15209.65 350
15210.82 324
15211.98 342
15213.15 320
15214.31 316
15215.48 368
15216.64 372
15217.81 356
15218.97 340
15220.14 317
15221.31 315
15222.47 342
15223.64 336
15224.80 347
15225.97 318
15227.13 362
15228.30 362
15229.47 326
15230.63 342
15231.80 347
15232.96 326
15234.13 329
15235.30 333
15236.46 319
15237.63 349
15238.79 339
15239.96 380
15241.13 322
15242.29 310
15243.46 366
15244.63 339
15245.79 311
15246.96 353
15248.13 344
15249.29 337
15250.46 341
15251.63 311
15252.79 346
15253.96 310
15255.13 310
15256.29 386
15257.46 305
15258.63 298
15259.80 288
15260.96 290
15262.13 308
15263.30 303
15264.46 362
15265.63 324
15266.80 337
15267.97 299
15269.13 299
15270.30 324
15271.47 329
15272.64 311
15273.80 283
15274.97 305
15276.14 319
15277.31 350
15278.47 347
15279.64 318
15280.81 272
15281.98 288
15283.15 315
15284.31 303
15285.48 314
15286.65 339
15287.82 320
15288.99 313
15290.15 292
15291.32 316
15292.49 274
15293.66 297
15294.83 306
15296.00 346
15297.16 298
15298.33 324
15299.50 301
15300.67 325
15301.84 299
15303.01 282
15304.18 325
15305.35 301
15306.51 346
15307.68 342
15308.85 320
15310.02 316
15311.19 326
15312.36 344
15313.53 317
15314.70 321
15315.87 308
15317.04 308
15318.21 303
15319.37 328
15320.54 311
15321.71 321
15322.88 346
15324.05 315
15325.22 341
15326.39 349
15327.56 329
15328.73 326
15329.90 309
15331.07 325
15332.24 336
15333.41 308
15334.58 314
15335.75 340
15336.92 316
15338.09 303
15339.26 352
15340.43 317
15341.60 323
15342.77 341
15343.94 334
15345.11 325
15346.28 283
15347.45 306
15348.62 344
15349.79 325
15350.96 324
15352.13 286
15353.31 333
15354.48 296
15355.65 302
15356.82 303
15357.99 281
15359.16 303
15360.33 293
15361.50 300
15362.67 310
15363.84 274
15365.01 337
15366.19 319
15367.36 317
15368.53 285
15369.70 295
15370.87 283
15372.04 315
15373.21 324
15374.38 311
15375.56 306
15376.73 339
15377.90 338
15379.07 316
15380.24 326
15381.41 304
15382.59 314
15383.76 295
15384.93 304
15386.10 305
15387.27 273
15388.45 316
15389.62 297
15390.79 309
15391.96 334
15393.13 294
15394.31 289
15395.48 318
15396.65 317
15397.82 285
15399.00 294
15400.17 310
15401.34 302
15402.51 308
15403.69 280
15404.86 302
15406.03 323
15407.20 321
15408.38 307
15409.55 273
15410.72 274
15411.89 290
15413.07 270
15414.24 326
15415.41 352
15416.59 314
15417.76 304
15418.93 342
15420.11 293
15421.28 333
15422.45 303
15423.63 291
15424.80 295
15425.97 306
15427.15 293
15428.32 278
15429.49 342
15430.67 259
15431.84 308
15433.01 303
15434.19 274
15435.36 320
15436.54 273
15437.71 305
15438.88 330
15440.06 290
15441.23 312
15442.41 290
15443.58 305
15444.75 333
15445.93 337
15447.10 289
15448.28 275
15449.45 316
15450.63 326
15451.80 320
15452.97 326
15454.15 305
15455.32 371
15456.50 337
15457.67 289
15458.85 286
15460.02 348
15461.20 302
15462.37 298
15463.55 278
15464.72 298
15465.90 247
15467.07 328
15468.25 314
15469.42 293
15470.60 272
15471.77 298
15472.95 348
15474.12 336
15475.30 303
15476.47 305
15477.65 320
15478.82 279
15480.00 273
15481.17 307
15482.35 303
15483.53 286
15484.70 317
15485.88 300
15487.05 299
15488.23 321
15489.40 306
15490.58 267
15491.76 278
15492.93 321
15494.11 291
15495.28 329
15496.46 351
15497.64 321
15498.81 256
15499.99 267
15501.17 266
15502.34 308
15503.52 345
15504.69 291
15505.87 312
15507.05 317
15508.22 282
15509.40 315
15510.58 317
15511.75 293
15512.93 291
15514.11 273
15515.28 287
15516.46 270
15517.64 295
15518.81 298
15519.99 268
15521.17 275
15522.35 307
15523.52 312
15524.70 283
15525.88 289
15527.05 322
15528.23 313
15529.41 298
15530.59 293
15531.76 276
15532.94 290
15534.12 306
15535.30 309
15536.47 329
15537.65 313
15538.83 298
15540.01 320
15541.19 311
15542.36 328
15543.54 325
15544.72 355
15545.90 334
15547.08 308
15548.25 332
15549.43 357
15550.61 334
15551.79 316
15552.97 311
15554.14 327
15555.32 329
15556.50 325
15557.68 328
15558.86 305
15560.04 306
15561.22 311
15562.39 295
15563.57 319
15564.75 365
15565.93 342
15567.11 358
15568.29 376
15569.47 352
15570.65 313
15571.82 290
15573.00 330
15574.18 309
15575.36 307
15576.54 300
15577.72 330
15578.90 295
15580.08 345
15581.26 351
15582.44 358
15583.62 366
15584.80 360
15585.98 360
15587.16 341
15588.34 323
15589.51 308
15590.69 315
15591.87 343
15593.05 375
15594.23 370
15595.41 402
15596.59 352
15597.77 321
15598.95 348
15600.13 365
15601.31 388
15602.49 386
15603.67 385
15604.85 363
15606.03 365
15607.21 365
15608.40 368
15609.58 374
15610.76 388
15611.94 384
15613.12 357
15614.30 391
15615.48 419
15616.66 385
15617.84 369
15619.02 410
15620.20 393
15621.38 390
15622.56 415
15623.74 408
15624.93 382
15626.11 370
15627.29 380
15628.47 416
15629.65 410
15630.83 370
15632.01 423
15633.19 419
15634.37 482
15635.56 428
15636.74 451
15637.92 450
15639.10 426
15640.28 430
15641.46 431
15642.65 406
15643.83 433
15645.01 478
15646.19 461
15647.37 438
15648.55 446
15649.74 426
15650.92 464
15652.10 483
15653.28 431
15654.46 480
15655.65 480
15656.83 450
15658.01 455
15659.19 449
15660.38 434
15661.56 425
15662.74 471
15663.92 501
15665.11 484
15666.29 471
15667.47 434
15668.65 461
15669.84 429
15671.02 460
15672.20 430
15673.38 443
15674.57 407
15675.75 473
15676.93 449
15678.12 402
15679.30 434
15680.48 432
15681.67 426
15682.85 403
15684.03 447
15685.22 401
15686.40 411
15687.58 439
15688.77 422
15689.95 463
15691.13 394
15692.32 424
15693.50 390
15694.68 388
15695.87 401
15697.05 404
15698.23 400
15699.42 412
15700.60 390
15701.79 393
15702.97 417
15704.15 467
15705.34 405
15706.52 418
15707.71 423
15708.89 382
15710.07 389
15711.26 388
15712.44 434
15713.63 411
15714.81 389
15716.00 382
15717.18 407
15718.37 409
15719.55 435
15720.73 418
15721.92 431
15723.10 428
15724.29 449
15725.47 443
15726.66 462
15727.84 411
15729.03 424
15730.21 399
15731.40 388
15732.58 412
15733.77 393
15734.95 385
15736.14 417
15737.32 396
15738.51 417
15739.69 468
15740.88 406
15742.07 404
15743.25 394
15744.44 433
15745.62 423
15746.81 413
15747.99 447
15749.18 423
15750.36 437
15751.55 455
15752.74 461
15753.92 449
15755.11 424
15756.29 415
15757.48 398
15758.67 447
15759.85 430
15761.04 428
15762.22 436
15763.41 423
15764.60 447
15765.78 444
15766.97 445
15768.16 445
15769.34 441
15770.53 416
15771.72 422
15772.90 462
15774.09 408
15775.28 417
15776.46 442
15777.65 402
15778.84 443
15780.02 420
15781.21 458
15782.40 441
15783.58 415
15784.77 422
15785.96 395
15787.14 383
15788.33 436
15789.52 389
15790.71 412
15791.89 399
15793.08 362
15794.27 342
15795.46 352
15796.64 367
15797.83 377
15799.02 388
15800.21 385
15801.39 372
15802.58 442
15803.77 459
15804.96 416
15806.14 365
15807.33 341
15808.52 413
15809.71 350
15810.90 382
15812.08 357
15813.27 378
15814.46 336
15815.65 367
15816.84 359
15818.03 401
15819.21 384
15820.40 341
15821.59 312
15822.78 340
15823.97 380
15825.16 361
15826.35 334
15827.53 344
15828.72 343
15829.91 320
15831.10 338
15832.29 333
15833.48 359
15834.67 316
15835.86 396
15837.04 383
15838.23 354
15839.42 352
15840.61 371
15841.80 338
15842.99 359
15844.18 348
15845.37 345
15846.56 329
15847.75 363
15848.94 312
15850.13 360
15851.32 387
15852.51 341
15853.70 318
15854.89 356
15856.07 361
15857.26 359
15858.45 357
15859.64 355
15860.83 335
15862.02 370
15863.21 379
15864.40 341
15865.59 386
15866.78 334
15867.97 356
15869.16 334
15870.36 319
15871.55 329
15872.74 338
15873.93 327
15875.12 359
15876.31 345
15877.50 331
15878.69 340
15879.88 336
15881.07 321
15882.26 362
15883.45 354
15884.64 394
15885.83 366
15887.02 347
15888.21 344
15889.41 294
15890.60 299
15891.79 336
15892.98 336
15894.17 373
15895.36 412
15896.55 320
15897.74 370
15898.93 329
15900.13 336
15901.32 322
15902.51 332
15903.70 349
15904.89 386
15906.08 369
15907.28 375
15908.47 331
15909.66 374
15910.85 379
15912.04 391
15913.23 379
15914.43 378
15915.62 382
15916.81 355
15918.00 349
15919.19 386
15920.39 373
15921.58 361
15922.77 384
15923.96 352
15925.16 387
15926.35 418
15927.54 360
15928.73 359
15929.93 393
15931.12 393
15932.31 370
15933.50 383
15934.70 343
15935.89 340
15937.08 369
15938.27 385
15939.47 351
15940.66 329
15941.85 316
15943.05 321
15944.24 304
15945.43 305
15946.63 352
15947.82 359
15949.01 366
15950.21 307
15951.40 330
15952.59 328
15953.79 298
15954.98 306
15956.17 287
15957.37 323
15958.56 304
15959.75 309
15960.95 312
15962.14 351
15963.33 317
15964.53 326
15965.72 318
15966.92 310
15968.11 320
15969.30 340
15970.50 321
15971.69 293
15972.89 316
15974.08 301
15975.27 294
15976.47 342
15977.66 292
15978.86 307
15980.05 299
15981.25 300
15982.44 301
15983.63 266
15984.83 261
15986.02 284
15987.22 282
15988.41 296
15989.61 338
15990.80 283
15992.00 300
15993.19 266
15994.39 277
15995.58 272
15996.78 321
15997.97 289
15999.17 289
16000.36 260
16001.56 318
16002.75 296
16003.95 278
16005.14 321
16006.34 301
16007.53 288
16008.73 259
16009.93 310
16011.12 274
16012.32 281
16013.51 305
16014.71 312
16015.90 277
16017.10 285
16018.30 303
16019.49 317
16020.69 334
16021.88 294
16023.08 274
16024.28 298
16025.47 281
16026.67 259
16027.86 279
16029.06 312
16030.26 326
16031.45 282
16032.65 306
16033.85 288
16035.04 266
16036.24 257
16037.43 271
16038.63 292
16039.83 321
16041.02 302
16042.22 309
16043.42 305
16044.61 288
16045.81 297
16047.01 328
16048.21 301
16049.40 270
16050.60 310
16051.80 310
16052.99 281
16054.19 298
16055.39 272
16056.59 262
16057.78 268
16058.98 281
16060.18 270
16061.37 294
16062.57 290
16063.77 293
16064.97 265
16066.16 277
16067.36 248
16068.56 279
16069.76 313
16070.96 259
16072.15 290
16073.35 262
16074.55 255
16075.75 290
16076.95 276
16078.14 291
16079.34 268
16080.54 283
16081.74 286
16082.94 290
16084.13 290
16085.33 294
16086.53 277
16087.73 325
16088.93 276
16090.13 249
16091.33 231
16092.52 253
16093.72 305
16094.92 290
16096.12 250
16097.32 293
16098.52 299
16099.72 255
16100.92 245
16102.11 242
16103.31 260
16104.51 249
16105.71 259
16106.91 264
16108.11 246
16109.31 271
16110.51 262
16111.71 283
16112.91 253
16114.11 280
16115.31 257
16116.51 254
16117.70 255
16118.90 285
16120.10 275
16121.30 267
16122.50 266
16123.70 261
16124.90 290
16126.10 320
16127.30 307
16128.50 289
16129.70 292
16130.90 265
16132.10 268
16133.30 291
16134.50 300
16135.70 255
16136.90 265
16138.10 325
16139.30 319
16140.50 272
16141.71 250
16142.91 247
16144.11 261
16145.31 270
16146.51 278
16147.71 268
16148.91 321
16150.11 296
16151.31 272
16152.51 241
16153.71 283
16154.91 299
16156.11 272
16157.31 278
16158.52 280
16159.72 240
16160.92 282
16162.12 322
16163.32 217
16164.52 303
16165.72 290
16166.92 255
16168.13 273
16169.33 281
16170.53 286
16171.73 318
16172.93 269
16174.13 267
16175.34 296
16176.54 274
16177.74 291
16178.94 289
16180.14 272
16181.34 274
16182.55 301
16183.75 318
16184.95 295
16186.15 242
16187.35 261
16188.56 306
16189.76 292
16190.96 315
16192.16 287
16193.37 276
16194.57 281
16195.77 293
16196.97 290
16198.18 268
16199.38 268
16200.58 301
16201.78 279
16202.99 303
16204.19 288
16205.39 282
16206.60 319
16207.80 283
16209.00 314
16210.20 278
16211.41 308
16212.61 301
16213.81 307
16215.02 316
16216.22 312
16217.42 306
16218.63 294
16219.83 274
16221.03 288
16222.24 345
16223.44 296
16224.64 289
16225.85 295
16227.05 286
16228.25 312
16229.46 271
16230.66 305
16231.87 301
16233.07 297
16234.27 314
16235.48 307
16236.68 310
16237.89 289
16239.09 296
16240.29 273
16241.50 350
16242.70 335
16243.91 315
16245.11 304
16246.31 302
16247.52 284
16248.72 312
16249.93 290
16251.13 306
16252.34 310
16253.54 290
16254.75 309
16255.95 319
16257.16 318
16258.36 268
16259.57 296
16260.77 335
16261.97 350
16263.18 308
16264.38 268
16265.59 278
16266.80 272
16268.00 303
16269.21 334
16270.41 343
16271.62 311
16272.82 332
16274.03 295
16275.23 274
16276.44 278
16277.64 298
16278.85 308
16280.05 300
16281.26 304
16282.47 342
16283.67 309
16284.88 354
16286.08 338
16287.29 328
16288.49 329
16289.70 290
16290.91 307
16292.11 314
16293.32 304
16294.52 300
16295.73 336
16296.94 322
16298.14 304
16299.35 302
16300.56 336
16301.76 321
16302.97 356
16304.18 336
16305.38 349
16306.59 356
16307.79 392
16309.00 370
16310.21 356
16311.42 327
16312.62 363
16313.83 362
16315.04 363
16316.24 349
16317.45 349
16318.66 370
16319.86 342
16321.07 334
16322.28 336
16323.49 329
16324.69 339
16325.90 301
16327.11 298
16328.31 315
16329.52 306
16330.73 309
16331.94 288
16333.14 273
16334.35 323
16335.56 337
16336.77 269
16337.98 320
16339.18 271
16340.39 314
16341.60 289
16342.81 280
16344.01 277
16345.22 285
16346.43 301
16347.64 269
16348.85 285
16350.05 298
16351.26 313
16352.47 256
16353.68 292
16354.89 298
16356.10 293
16357.30 288
16358.51 263
16359.72 280
16360.93 278
16362.14 286
16363.35 290
16364.56 298
16365.77 290
16366.97 298
16368.18 306
16369.39 288
16370.60 277
16371.81 244
16373.02 266
16374.23 296
16375.44 304
16376.65 275
16377.86 247
16379.06 265
16380.27 250
16381.48 255
16382.69 287
16383.90 286
16385.11 277
16386.32 278
16387.53 245
16388.74 237
16389.95 289
16391.16 282
16392.37 300
16393.58 269
16394.79 234
16396.00 287
16397.21 274
16398.42 283
16399.63 282
16400.84 242
16402.05 259
16403.26 267
16404.47 280
16405.68 238
16406.89 263
16408.10 272
16409.31 273
16410.52 287
16411.73 265
16412.94 267
16414.15 289
16415.36 247
16416.57 281
16417.78 265
16419.00 258
16420.21 266
16421.42 291
16422.63 278
16423.84 272
16425.05 269
16426.26 257
16427.47 274
16428.68 260
16429.89 259
16431.11 253
16432.32 238
16433.53 270
16434.74 247
16435.95 270
16437.16 264
16438.37 253
16439.59 265
16440.80 243
16442.01 242
16443.22 285
16444.43 280
16445.64 267
16446.86 261
16448.07 299
16449.28 275
16450.49 270
16451.70 260
16452.91 241
16454.13 262
16455.34 266
16456.55 270
16457.76 249
16458.98 263
16460.19 250
16461.40 248
16462.61 277
16463.82 225
16465.04 250
16466.25 246
16467.46 236
16468.67 217
16469.89 248
16471.10 235
16472.31 231
16473.53 251
16474.74 255
16475.95 263
16477.16 276
16478.38 290
16479.59 278
16480.80 245
16482.02 253
16483.23 271
16484.44 266
16485.66 244
16486.87 254
16488.08 243
16489.30 227
16490.51 271
16491.72 246
16492.94 243
16494.15 268
16495.36 220
16496.58 212
16497.79 261
16499.00 281
16500.22 266
16501.43 277
16502.65 260
16503.86 244
16505.07 256
16506.29 234
16507.50 245
16508.71 223
16509.93 222
16511.14 243
16512.36 235
16513.57 223
16514.79 254
16516.00 245
16517.21 222
16518.43 240
16519.64 242
16520.86 281
16522.07 224
16523.29 237
16524.50 265
16525.72 252
16526.93 281
16528.15 233
16529.36 226
16530.58 250
16531.79 245
16533.01 264
16534.22 257
16535.44 240
16536.65 243
16537.87 234
16539.08 229
16540.30 228
16541.51 223
16542.73 226
16543.94 279
16545.16 269
16546.37 231
16547.59 237
16548.80 232
16550.02 232
16551.24 250
16552.45 254
16553.67 248
16554.88 211
16556.10 221
16557.31 243
16558.53 236
16559.75 230
16560.96 232
16562.18 253
16563.39 219
16564.61 245
16565.83 233
16567.04 249
16568.26 248
16569.47 257
16570.69 236
16571.91 237
16573.12 218
16574.34 228
16575.56 228
16576.77 221
16577.99 234
16579.21 233
16580.42 249
16581.64 241
16582.86 226
16584.07 231
16585.29 239
16586.51 241
16587.72 259
16588.94 233
16590.16 229
16591.38 249
16592.59 239
16593.81 242
16595.03 222
16596.24 256
16597.46 243
16598.68 255
16599.90 261
16601.11 271
16602.33 302
16603.55 257
16604.77 249
16605.98 232
16607.20 240
16608.42 269
16609.64 268
16610.86 289
16612.07 273
16613.29 251
16614.51 255
16615.73 242
16616.95 239
16618.16 216
16619.38 231
16620.60 245
16621.82 212
16623.04 227
16624.25 253
16625.47 200
16626.69 205
16627.91 222
16629.13 224
16630.35 269
16631.57 240
16632.78 241
16634.00 245
16635.22 215
16636.44 250
16637.66 240
16638.88 238
16640.10 244
16641.32 241
16642.53 262
16643.75 256
16644.97 272
16646.19 270
16647.41 251
16648.63 236
16649.85 227
16651.07 243
16652.29 212
16653.51 252
16654.73 217
16655.95 235
16657.17 244
16658.39 223
16659.61 250
16660.83 237
16662.04 260
16663.26 235
16664.48 224
16665.70 249
16666.92 271
16668.14 280
16669.36 240
16670.58 209
16671.80 236
16673.02 253
16674.24 241
16675.46 253
16676.68 246
16677.91 251
16679.13 255
16680.35 229
16681.57 228
16682.79 228
16684.01 240
16685.23 211
16686.45 208
16687.67 237
16688.89 248
16690.11 257
16691.33 208
16692.55 228
16693.77 244
16694.99 244
16696.21 268
16697.44 251
16698.66 259
16699.88 223
16701.10 250
16702.32 252
16703.54 241
16704.76 218
16705.98 230
16707.21 254
16708.43 255
16709.65 242
16710.87 237
16712.09 222
16713.31 245
16714.53 249
16715.76 239
16716.98 226
16718.20 235
16719.42 264
16720.64 244
16721.87 238
16723.09 234
16724.31 236
16725.53 247
16726.75 235
16727.98 238
16729.20 267
16730.42 264
16731.64 227
16732.86 224
16734.09 282
16735.31 237
16736.53 232
16737.75 231
16738.98 244
16740.20 210
16741.42 249
16742.64 220
16743.87 211
16745.09 213
16746.31 230
16747.54 226
16748.76 213
16749.98 223
16751.20 242
16752.43 253
16753.65 218
16754.87 226
16756.10 219
16757.32 211
16758.54 265
16759.77 252
16760.99 250
16762.21 214
16763.44 239
16764.66 270
16765.88 228
16767.11 252
16768.33 246
16769.55 262
16770.78 258
16772.00 221
16773.23 193
16774.45 225
16775.67 251
16776.90 242
16778.12 215
16779.35 234
16780.57 238
16781.79 213
16783.02 219
16784.24 229
16785.47 239
16786.69 253
16787.91 227
16789.14 215
16790.36 209
16791.59 214
16792.81 221
16794.04 258
16795.26 263
16796.49 233
16797.71 247
16798.94 204
16800.16 261
16801.38 239
16802.61 217
16803.83 246
16805.06 273
16806.28 237
16807.51 218
16808.73 241
16809.96 235
16811.18 266
16812.41 268
16813.64 226
16814.86 236
16816.09 250
16817.31 253
16818.54 254
16819.76 251
16820.99 253
16822.21 235
16823.44 230
16824.66 227
16825.89 228
16827.12 237
16828.34 245
16829.57 259
16830.79 221
16832.02 260
16833.25 260
16834.47 252
16835.70 256
16836.92 250
16838.15 236
16839.38 241
16840.60 253
16841.83 244
16843.06 242
16844.28 252
16845.51 250
16846.73 272
16847.96 240
16849.19 226
16850.41 236
16851.64 251
16852.87 229
16854.09 254
16855.32 270
16856.55 267
16857.77 257
16859.00 215
16860.23 246
16861.46 282
16862.68 239
16863.91 258
16865.14 265
16866.36 260
16867.59 276
16868.82 270
16870.05 244
16871.27 245
16872.50 237
16873.73 233
16874.96 251
16876.18 261
16877.41 267
16878.64 270
16879.87 235
16881.09 275
16882.32 263
16883.55 271
16884.78 267
16886.01 264
16887.23 220
16888.46 252
16889.69 271
16890.92 288
16892.15 267
16893.37 295
16894.60 270
16895.83 305
16897.06 266
16898.29 288
16899.51 289
16900.74 246
16901.97 268
16903.20 238
16904.43 243
16905.66 281
16906.89 259
16908.12 268
16909.34 275
16910.57 250
16911.80 254
16913.03 247
16914.26 256
16915.49 255
16916.72 238
16917.95 215
16919.18 250
16920.40 254
16921.63 238
16922.86 257
16924.09 280
16925.32 249
16926.55 243
16927.78 229
16929.01 259
16930.24 238
16931.47 284
16932.70 319
16933.93 249
16935.16 262
16936.39 225
16937.62 232
16938.85 251
16940.08 283
16941.31 256
16942.54 250
16943.77 262
16945.00 238
16946.23 243
16947.46 256
16948.69 248
16949.92 243
16951.15 289
16952.38 244
16953.61 233
16954.84 226
16956.07 215
16957.30 256
16958.53 268
16959.76 258
16960.99 282
16962.22 268
16963.45 254
16964.68 201
16965.92 229
16967.15 252
16968.38 228
16969.61 271
16970.84 223
16972.07 243
16973.30 247
16974.53 256
16975.76 237
16976.99 251
16978.23 215
16979.46 212
16980.69 220
16981.92 227
16983.15 241
16984.38 251
16985.61 237
16986.85 237
16988.08 240
16989.31 227
16990.54 263
16991.77 258
16993.00 267
16994.24 267
16995.47 287
16996.70 241
16997.93 232
16999.16 229
17000.40 225
17001.63 202
17002.86 234
17004.09 255
17005.32 259
17006.56 281
17007.79 257
17009.02 234
17010.25 222
17011.49 230
17012.72 224
17013.95 238
17015.18 241
17016.42 246
17017.65 249
17018.88 248
17020.12 248
17021.35 222
17022.58 212
17023.81 215
17025.05 228
17026.28 192
17027.51 216
17028.75 235
17029.98 209
17031.21 192
17032.45 204
17033.68 272
17034.91 226
17036.15 217
17037.38 203
17038.61 224
17039.85 232
17041.08 215
17042.31 264
17043.55 236
17044.78 210
17046.01 226
17047.25 216
17048.48 213
17049.72 243
17050.95 236
17052.18 224
17053.42 238
17054.65 225
17055.89 234
17057.12 236
17058.35 239
17059.59 250
17060.82 225
17062.06 221
17063.29 212
17064.53 213
17065.76 214
17066.99 223
17068.23 254
17069.46 231
17070.70 222
17071.93 242
17073.17 195
17074.40 230
17075.64 217
17076.87 207
17078.11 203
17079.34 230
17080.58 212
17081.81 215
17083.05 217
17084.28 192
17085.52 210
17086.75 242
17087.99 228
17089.22 222
17090.46 235
17091.69 235
17092.93 223
17094.16 217
17095.40 211
17096.64 229
17097.87 213
17099.11 215
17100.34 203
17101.58 216
17102.81 222
17104.05 218
17105.29 213
17106.52 196
17107.76 191
17108.99 227
17110.23 221
17111.47 261
17112.70 232
17113.94 210
17115.17 222
17116.41 221
17117.65 229
17118.88 207
17120.12 216
17121.36 193
17122.59 210
17123.83 224
17125.07 225
17126.30 208
17127.54 235
17128.78 227
17130.01 217
17131.25 206
17132.49 216
17133.72 230
17134.96 233
17136.20 235
17137.43 205
17138.67 197
17139.91 214
17141.15 229
17142.38 238
17143.62 250
17144.86 251
17146.10 218
17147.33 229
17148.57 254
17149.81 219
17151.05 239
17152.28 235
17153.52 249
17154.76 254
17156.00 266
17157.23 216
17158.47 219
17159.71 208
17160.95 187
17162.19 236
17163.42 223
17164.66 226
17165.90 193
17167.14 230
17168.38 206
17169.61 217
17170.85 242
17172.09 214
17173.33 227
17174.57 225
17175.81 211
17177.04 198
17178.28 190
17179.52 224
17180.76 226
17182.00 238
17183.24 212
17184.48 214
17185.71 237
17186.95 231
17188.19 212
17189.43 226
17190.67 252
17191.91 224
17193.15 217
17194.39 240
17195.63 207
17196.87 203
17198.11 205
17199.34 192
17200.58 205
17201.82 225
17203.06 224
17204.30 237
17205.54 232
17206.78 201
17208.02 212
17209.26 209
17210.50 203
17211.74 217
17212.98 192
17214.22 206
17215.46 193
17216.70 218
17217.94 198
17219.18 202
17220.42 209
17221.66 171
17222.90 223
17224.14 240
17225.38 221
17226.62 211
17227.86 229
17229.10 272
17230.34 208
17231.58 218
17232.82 234
17234.06 222
17235.30 223
17236.54 205
17237.78 212
17239.03 208
17240.27 178
17241.51 212
17242.75 198
17243.99 196
17245.23 204
17246.47 234
17247.71 219
17248.95 243
17250.19 233
17251.43 210
17252.68 199
17253.92 218
17255.16 215
17256.40 195
17257.64 238
17258.88 229
17260.12 211
17261.37 183
17262.61 201
17263.85 204
17265.09 197
17266.33 213
17267.57 204
17268.82 206
17270.06 231
17271.30 214
17272.54 221
17273.78 203
17275.03 208
17276.27 197
17277.51 199
17278.75 187
17279.99 176
17281.24 201
17282.48 257
17283.72 199
17284.96 226
17286.21 221
17287.45 231
17288.69 207
17289.93 199
17291.18 211
17292.42 213
17293.66 205
17294.90 190
17296.15 204
17297.39 203
17298.63 225
17299.88 221
17301.12 187
17302.36 182
17303.60 181
17304.85 193
17306.09 214
17307.33 182
17308.58 196
17309.82 176
17311.06 214
17312.31 188
17313.55 171
17314.79 150
17316.04 195
17317.28 165
17318.52 227
17319.77 239
17321.01 189
17322.26 174
17323.50 214
17324.74 202
17325.99 177
17327.23 193
17328.48 181
17329.72 213
17330.96 208
17332.21 170
17333.45 187
17334.70 189
17335.94 190
17337.18 220
17338.43 209
17339.67 167
17340.92 171
17342.16 228
17343.41 195
17344.65 177
17345.90 170
17347.14 186
17348.38 224
17349.63 209
17350.87 209
17352.12 208
17353.36 219
17354.61 185
17355.85 216
17357.10 210
17358.34 187
17359.59 188
17360.83 207
17362.08 203
17363.32 178
17364.57 201
17365.81 197
17367.06 235
17368.31 205
17369.55 196
17370.80 191
17372.04 191
17373.29 183
17374.53 193
17375.78 216
17377.02 190
17378.27 213
17379.52 183
17380.76 214
17382.01 214
17383.25 233
17384.50 225
17385.75 222
17386.99 221
17388.24 187
17389.48 172
17390.73 197
17391.98 199
17393.22 181
17394.47 198
17395.71 202
17396.96 237
17398.21 259
17399.45 234
17400.70 189
17401.95 183
17403.19 210
17404.44 215
17405.69 209
17406.93 201
17408.18 194
17409.43 178
17410.67 207
17411.92 229
17413.17 207
17414.42 216
17415.66 203
17416.91 243
17418.16 223
17419.40 185
17420.65 239
17421.90 234
17423.15 239
17424.39 201
17425.64 208
17426.89 231
17428.14 213
17429.38 192
17430.63 208
17431.88 186
17433.13 245
17434.37 202
17435.62 233
17436.87 156
17438.12 196
17439.37 202
17440.61 208
17441.86 193
17443.11 225
17444.36 247
17445.61 235
17446.85 201
17448.10 192
17449.35 195
17450.60 183
17451.85 182
17453.10 162
17454.34 205
17455.59 187
17456.84 171
17458.09 195
17459.34 180
17460.59 212
17461.84 179
17463.09 160
17464.33 204
17465.58 201
17466.83 199
17468.08 203
17469.33 196
17470.58 199
17471.83 211
17473.08 173
17474.33 186
17475.58 187
17476.83 203
17478.07 208
17479.32 196
17480.57 197
17481.82 221
17483.07 209
17484.32 182
17485.57 195
17486.82 217
17488.07 234
17489.32 217
17490.57 193
17491.82 197
17493.07 201
17494.32 242
17495.57 228
17496.82 210
17498.07 201
17499.32 220
17500.57 199
17501.82 218
17503.07 194
17504.32 187
17505.57 206
17506.82 195
17508.07 203
17509.32 215
17510.57 208
17511.82 211
17513.07 185
17514.32 174
17515.58 197
17516.83 206
17518.08 207
17519.33 177
17520.58 191
17521.83 223
17523.08 201
17524.33 221
17525.58 194
17526.83 186
17528.08 227
17529.34 251
17530.59 232
17531.84 197
17533.09 204
17534.34 235
17535.59 237
17536.84 188
17538.09 194
17539.35 200
17540.60 216
17541.85 181
17543.10 177
17544.35 192
17545.60 205
17546.86 201
17548.11 197
17549.36 192
17550.61 192
17551.86 220
17553.12 209
17554.37 204
17555.62 226
17556.87 195
17558.12 212
17559.38 218
17560.63 205
17561.88 225
17563.13 213
17564.39 207
17565.64 217
17566.89 244
17568.14 196
17569.40 236
17570.65 196
17571.90 193
17573.15 171
17574.41 228
17575.66 215
17576.91 219
17578.17 185
17579.42 171
17580.67 174
17581.92 168
17583.18 184
17584.43 190
17585.68 200
17586.94 220
17588.19 201
17589.44 221
17590.70 193
17591.95 197
17593.20 222
17594.46 202
17595.71 225
17596.97 192
17598.22 202
17599.47 242
17600.73 209
17601.98 219
17603.23 191
17604.49 189
17605.74 215
17607.00 184
17608.25 196
17609.50 218
17610.76 197
17612.01 193
17613.27 204
17614.52 211
17615.77 187
17617.03 196
17618.28 213
17619.54 191
17620.79 195
17622.05 195
17623.30 216
17624.56 222
17625.81 229
17627.06 193
17628.32 173
17629.57 178
17630.83 191
17632.08 159
17633.34 185
17634.59 215
17635.85 200
17637.10 183
17638.36 199
17639.61 207
17640.87 181
17642.12 190
17643.38 211
17644.63 191
17645.89 202
17647.15 191
17648.40 177
17649.66 180
17650.91 205
17652.17 214
17653.42 201
17654.68 204
17655.93 182
17657.19 190
17658.45 213
17659.70 183
17660.96 188
17662.21 170
17663.47 180
17664.73 172
17665.98 193
17667.24 187
17668.49 195
17669.75 185
17671.01 197
17672.26 180
17673.52 204
17674.77 206
17676.03 189
17677.29 187
17678.54 168
17679.80 189
17681.06 189
17682.31 202
17683.57 187
17684.83 177
17686.08 193
17687.34 210
17688.60 199
17689.85 185
17691.11 196
17692.37 211
17693.63 211
17694.88 220
17696.14 208
17697.40 229
17698.65 222
17699.91 226
17701.17 173
17702.43 192
17703.68 185
17704.94 178
17706.20 169
17707.46 202
17708.71 202
17709.97 224
17711.23 167
17712.49 180
17713.74 191
17715.00 181
17716.26 217
17717.52 212
17718.78 186
17720.03 165
17721.29 207
17722.55 225
17723.81 202
17725.07 217
17726.32 221
17727.58 214
17728.84 209
17730.10 208
17731.36 169
17732.62 175
17733.87 184
17735.13 184
17736.39 186
17737.65 210
17738.91 194
17740.17 208
17741.43 205
17742.69 201
17743.94 222
17745.20 198
17746.46 209
17747.72 178
17748.98 184
17750.24 187
17751.50 205
17752.76 174
17754.02 212
17755.28 200
17756.53 207
17757.79 196
17759.05 217
17760.31 238
17761.57 170
17762.83 200
17764.09 203
17765.35 189
17766.61 209
17767.87 209
17769.13 184
17770.39 187
17771.65 201
17772.91 167
17774.17 212
17775.43 183
17776.69 196
17777.95 199
17779.21 210
17780.47 190
17781.73 213
17782.99 194
17784.25 200
17785.51 188
17786.77 181
17788.03 227
17789.29 181
17790.55 180
17791.81 197
17793.07 216
17794.33 180
17795.59 203
17796.86 197
17798.12 207
17799.38 193
17800.64 201
17801.90 188
17803.16 176
17804.42 210
17805.68 229
17806.94 203
17808.20 207
17809.47 170
17810.73 177
17811.99 167
17813.25 200
17814.51 209
17815.77 207
17817.03 202
17818.29 168
17819.56 192
17820.82 216
17822.08 214
17823.34 202
17824.60 191
17825.86 192
17827.13 196
17828.39 214
17829.65 198
17830.91 175
17832.17 178
17833.44 191
17834.70 250
17835.96 223
17837.22 199
17838.48 193
17839.75 225
17841.01 192
17842.27 181
17843.53 180
17844.80 208
17846.06 206
17847.32 190
17848.58 168
17849.85 180
17851.11 191
17852.37 217
17853.63 214
17854.90 179
17856.16 184
17857.42 189
17858.69 197
17859.95 193
17861.21 181
17862.47 201
17863.74 250
17865.00 185
17866.26 200
17867.53 166
17868.79 148
17870.05 213
17871.32 182
17872.58 176
17873.84 197
17875.11 197
17876.37 192
17877.63 199
17878.90 197
17880.16 199
17881.43 182
17882.69 186
17883.95 194
17885.22 188
17886.48 210
17887.74 201
17889.01 177
17890.27 192
17891.54 189
17892.80 213
17894.07 190
17895.33 177
17896.59 186
17897.86 177
17899.12 236
17900.39 224
17901.65 196
17902.92 185
17904.18 184
17905.44 191
17906.71 192
17907.97 200
17909.24 185
17910.50 174
17911.77 210
17913.03 198
17914.30 201
17915.56 186
17916.83 207
17918.09 186
17919.36 202
17920.62 208
17921.89 202
17923.15 228
17924.42 203
17925.68 210
17926.95 215
17928.21 178
17929.48 190
17930.75 205
17932.01 197
17933.28 196
17934.54 191
17935.81 200
17937.07 199
17938.34 179
17939.61 186
17940.87 194
17942.14 203
17943.40 206
17944.67 201
17945.93 191
17947.20 198
17948.47 217
17949.73 189
17951.00 180
17952.27 146
17953.53 215
17954.80 192
17956.06 198
17957.33 204
17958.60 185
17959.86 187
17961.13 201
17962.40 194
17963.66 182
17964.93 178
17966.20 176
17967.46 178
17968.73 174
17970.00 174
17971.26 192
17972.53 200
17973.80 191
17975.07 198
17976.33 183
17977.60 200
17978.87 193
17980.13 150
17981.40 184
17982.67 183
17983.94 189
17985.20 180
17986.47 193
17987.74 225
17989.01 208
17990.27 195
17991.54 192
17992.81 199
17994.08 193
17995.34 204
17996.61 204
17997.88 197
17999.15 173
18000.42 207
18001.68 247
18002.95 194
18004.22 177
18005.49 170
18006.76 187
18008.02 184
18009.29 210
18010.56 180
18011.83 182
18013.10 196
18014.37 182
18015.63 187
18016.90 205
18018.17 199
18019.44 196
18020.71 180
18021.98 193
18023.25 188
18024.51 206
18025.78 201
18027.05 209
18028.32 207
18029.59 191
18030.86 214
18032.13 208
18033.40 189
18034.67 173
18035.94 196
18037.20 192
18038.47 184
18039.74 199
18041.01 152
18042.28 186
18043.55 183
18044.82 212
18046.09 198
18047.36 209
18048.63 198
18049.90 201
18051.17 183
18052.44 179
18053.71 191
18054.98 217
18056.25 192
18057.52 167
18058.79 158
18060.06 191
18061.33 174
18062.60 186
18063.87 204
18065.14 220
18066.41 190
18067.68 195
18068.95 183
18070.22 170
18071.49 165
18072.76 201
18074.03 216
18075.30 185
18076.57 176
18077.84 206
18079.11 172
18080.39 177
18081.66 176
18082.93 192
18084.20 203
18085.47 219
18086.74 225
18088.01 217
18089.28 200
18090.55 178
18091.82 216
18093.10 184
18094.37 199
18095.64 194
18096.91 179
18098.18 211
18099.45 190
18100.72 236
18102.00 228
18103.27 178
18104.54 197
18105.81 181
18107.08 190
18108.35 221
18109.63 204
18110.90 190
18112.17 201
18113.44 209
18114.71 181
18115.98 202
18117.26 199
18118.53 187
18119.80 189
18121.07 179
18122.35 187
18123.62 190
18124.89 187
18126.16 198
18127.43 190
18128.71 191
18129.98 219
18131.25 230
18132.52 240
18133.80 252
18135.07 185
18136.34 187
18137.62 210
18138.89 225
18140.16 211
18141.43 208
18142.71 190
18143.98 197
18145.25 199
18146.53 186
18147.80 214
18149.07 200
18150.35 222
18151.62 191
18152.89 209
18154.17 195
18155.44 215
18156.71 232
18157.99 190
18159.26 190
18160.53 185
18161.81 204
18163.08 237
18164.35 184
18165.63 186
18166.90 207
18168.18 203
18169.45 213
18170.72 230
18172.00 219
18173.27 194
18174.55 193
18175.82 211
18177.09 216
18178.37 194
18179.64 203
18180.92 184
18182.19 202
18183.47 203
18184.74 177
18186.01 168
18187.29 192
18188.56 188
18189.84 185
18191.11 196
18192.39 192
18193.66 217
18194.94 230
18196.21 198
18197.49 197
18198.76 200
18200.04 212
18201.31 187
18202.59 208
18203.86 192
18205.14 247
18206.41 193
18207.69 193
18208.96 195
18210.24 196
18211.51 194
18212.79 184
18214.06 164
18215.34 189
18216.62 176
18217.89 189
18219.17 190
18220.44 205
18221.72 183
18222.99 195
18224.27 171
18225.55 190
18226.82 192
18228.10 183
18229.37 203
18230.65 193
18231.93 215
18233.20 213
18234.48 181
18235.75 191
18237.03 206
18238.31 184
18239.58 149
18240.86 193
18242.14 200
18243.41 168
18244.69 219
18245.97 189
18247.24 194
18248.52 182
18249.80 162
18251.07 182
18252.35 183
18253.63 204
18254.90 188
18256.18 233
18257.46 202
18258.73 204
18260.01 192
18261.29 196
18262.57 182
18263.84 165
18265.12 183
18266.40 171
18267.67 169
18268.95 174
18270.23 180
18271.51 200
18272.78 214
18274.06 174
18275.34 174
18276.62 188
18277.89 195
18279.17 171
18280.45 162
18281.73 180
18283.01 178
18284.28 173
18285.56 174
18286.84 219
18288.12 204
18289.40 167
18290.67 178
18291.95 187
18293.23 165
18294.51 199
18295.79 208
18297.07 201
18298.34 193
18299.62 170
18300.90 168
18302.18 178
18303.46 192
18304.74 197
18306.02 196
18307.29 168
18308.57 173
18309.85 189
18311.13 256
18312.41 183
18313.69 185
18314.97 176
18316.25 176
18317.53 179
18318.80 188
18320.08 173
18321.36 172
18322.64 202
18323.92 197
18325.20 212
18326.48 212
18327.76 203
18329.04 204
18330.32 185
18331.60 190
18332.88 199
18334.16 187
18335.44 205
18336.72 192
18338.00 196
18339.28 186
18340.56 224
18341.84 204
18343.12 183
18344.40 168
18345.68 186
18346.96 201
18348.24 211
18349.52 224
18350.80 192
18352.08 185
18353.36 188
18354.64 203
18355.92 199
18357.20 191
18358.48 181
18359.76 178
18361.04 177
18362.32 169
18363.60 166
18364.88 159
18366.16 161
18367.45 177
18368.73 203
18370.01 180
18371.29 189
18372.57 172
18373.85 169
18375.13 159
18376.41 188
18377.69 181
18378.98 172
18380.26 173
18381.54 172
18382.82 170
18384.10 176
18385.38 190
18386.66 216
18387.95 189
18389.23 175
18390.51 192
18391.79 167
18393.07 173
18394.35 184
18395.64 179
18396.92 196
18398.20 214
18399.48 204
18400.76 182
18402.05 161
18403.33 175
18404.61 185
18405.89 173
18407.17 180
18408.46 169
18409.74 170
18411.02 195
18412.30 188
18413.59 182
18414.87 173
18416.15 193
18417.43 205
18418.72 182
18420.00 167
18421.28 187
18422.56 203
18423.85 175
18425.13 166
18426.41 172
18427.70 147
18428.98 175
18430.26 177
18431.54 177
18432.83 171
18434.11 197
18435.39 180
18436.68 187
18437.96 159
18439.24 195
18440.53 219
18441.81 199
18443.09 194
18444.38 169
18445.66 211
18446.95 197
18448.23 198
18449.51 175
18450.80 182
18452.08 188
18453.36 173
18454.65 189
18455.93 183
18457.22 187
18458.50 191
18459.78 206
18461.07 184
18462.35 186
18463.64 220
18464.92 175
18466.21 176
18467.49 193
18468.77 197
18470.06 159
18471.34 176
18472.63 188
18473.91 174
18475.20 171
18476.48 177
18477.77 147
18479.05 162
18480.34 179
18481.62 194
18482.91 141
18484.19 153
18485.47 180
18486.76 172
18488.04 183
18489.33 171
18490.62 164
18491.90 167
18493.19 160
18494.47 185
18495.76 168
18497.04 185
18498.33 193
18499.61 151
18500.90 166
18502.18 174
18503.47 199
18504.75 207
18506.04 199
18507.33 177
18508.61 187
18509.90 196
18511.18 177
18512.47 180
18513.76 215
18515.04 187
18516.33 178
18517.61 193
18518.90 199
18520.19 183
18521.47 196
18522.76 221
18524.04 219
18525.33 199
18526.62 187
18527.90 204
18529.19 192
18530.48 214
18531.76 183
18533.05 200
18534.34 176
18535.62 203
18536.91 191
18538.20 176
18539.48 158
18540.77 190
18542.06 206
18543.34 192
18544.63 209
18545.92 214
18547.21 204
18548.49 223
18549.78 195
18551.07 198
18552.36 230
18553.64 213
18554.93 209
18556.22 227
18557.50 186
18558.79 218
18560.08 200
18561.37 177
18562.66 164
18563.94 210
18565.23 223
18566.52 201
18567.81 160
18569.09 190
18570.38 184
18571.67 176
18572.96 182
18574.25 185
18575.53 186
18576.82 189
18578.11 162
18579.40 210
18580.69 240
18581.98 186
18583.26 191
18584.55 196
18585.84 219
18587.13 209
18588.42 228
18589.71 185
18590.99 195
18592.28 194
18593.57 217
18594.86 203
18596.15 198
18597.44 210
18598.73 228
18600.02 223
18601.31 197
18602.59 185
18603.88 194
18605.17 222
18606.46 226
18607.75 179
18609.04 189
18610.33 190
18611.62 204
18612.91 165
18614.20 203
18615.49 220
18616.78 236
18618.07 226
18619.36 226
18620.65 219
18621.94 222
18623.23 188
18624.52 236
18625.81 246
18627.10 224
18628.39 191
18629.68 216
18630.97 229
18632.26 195
18633.55 211
18634.84 207
18636.13 197
18637.42 210
18638.71 189
18640.00 191
18641.29 207
18642.58 215
18643.87 183
18645.16 190
18646.45 189
18647.74 205
18649.03 186
18650.32 171
18651.61 192
18652.90 164
18654.19 214
18655.48 203
18656.78 182
18658.07 171
18659.36 198
18660.65 231
18661.94 197
18663.23 182
18664.52 211
18665.81 218
18667.10 207
18668.40 191
18669.69 185
18670.98 198
18672.27 216
18673.56 177
18674.85 173
18676.14 191
18677.44 192
18678.73 185
18680.02 185
18681.31 195
18682.60 188
18683.90 183
18685.19 196
18686.48 221
18687.77 196
18689.06 182
18690.36 217
18691.65 179
18692.94 203
18694.23 178
18695.52 166
18696.82 178
18698.11 192
18699.40 201
18700.69 217
18701.99 195
18703.28 198
18704.57 190
18705.86 193
18707.16 168
18708.45 204
18709.74 208
18711.04 181
18712.33 202
18713.62 187
18714.91 182
18716.21 197
18717.50 182
18718.79 178
18720.09 213
18721.38 209
18722.67 171
18723.97 189
18725.26 170
18726.55 186
18727.85 199
18729.14 176
18730.43 165
18731.73 182
18733.02 176
18734.31 205
18735.61 199
18736.90 185
18738.19 215
18739.49 200
18740.78 177
18742.08 207
18743.37 221
18744.66 161
18745.96 173
18747.25 179
18748.55 160
18749.84 180
18751.13 180
18752.43 175
18753.72 185
18755.02 180
18756.31 187
18757.61 192
18758.90 178
18760.20 167
18761.49 162
18762.78 169
18764.08 164
18765.37 216
18766.67 195
18767.96 201
18769.26 177
18770.55 185
18771.85 195
18773.14 199
18774.44 195
18775.73 186
18777.03 162
18778.32 203
18779.62 191
18780.91 203
18782.21 208
18783.50 163
18784.80 179
18786.10 179
18787.39 183
18788.69 156
18789.98 157
18791.28 178
18792.57 180
18793.87 179
18795.16 168
18796.46 187
18797.76 179
18799.05 160
18800.35 185
18801.64 171
18802.94 157
18804.24 182
18805.53 192
18806.83 188
18808.12 179
18809.42 165
18810.72 175
18812.01 229
18813.31 212
18814.61 187
18815.90 219
18817.20 187
18818.50 188
18819.79 211
18821.09 185
18822.39 165
18823.68 182
18824.98 203
18826.28 214
18827.57 237
18828.87 193
18830.17 205
18831.46 198
18832.76 177
18834.06 158
18835.35 207
18836.65 202
18837.95 158
18839.25 187
18840.54 190
18841.84 209
18843.14 186
18844.44 171
18845.73 159
18847.03 189
18848.33 193
18849.63 180
18850.92 187
18852.22 158
18853.52 197
18854.82 193
18856.11 205
18857.41 169
18858.71 157
18860.01 194
18861.31 188
18862.60 164
18863.90 178
18865.20 204
18866.50 171
18867.80 190
18869.10 164
18870.39 165
18871.69 158
18872.99 192
18874.29 179
18875.59 192
18876.89 204
18878.18 185
18879.48 168
18880.78 162
18882.08 160
18883.38 163
18884.68 198
18885.98 180
18887.28 199
18888.57 176
18889.87 180
18891.17 176
18892.47 190
18893.77 183
18895.07 187
18896.37 222
18897.67 215
18898.97 198
18900.27 197
18901.57 196
18902.87 212
18904.17 196
18905.47 202
18906.76 194
18908.06 148
18909.36 156
18910.66 177
18911.96 168
18913.26 147
18914.56 187
18915.86 182
18917.16 169
18918.46 168
18919.76 168
18921.06 202
18922.36 156
18923.66 189
18924.96 186
18926.26 190
18927.56 162
18928.86 175
18930.17 198
18931.47 185
18932.77 151
18934.07 175
18935.37 195
18936.67 178
18937.97 195
18939.27 201
18940.57 176
18941.87 173
18943.17 200
18944.47 191
18945.77 203
18947.07 186
18948.38 179
18949.68 196
18950.98 200
18952.28 171
18953.58 181
18954.88 194
18956.18 176
18957.48 189
18958.79 179
18960.09 216
18961.39 187
18962.69 171
18963.99 196
18965.29 182
18966.59 193
18967.90 200
18969.20 176
18970.50 175
18971.80 163
18973.10 168
18974.41 176
18975.71 163
18977.01 183
18978.31 197
18979.61 197
18980.92 189
18982.22 163
18983.52 178
18984.82 233
18986.12 202
18987.43 168
18988.73 167
18990.03 180
18991.33 201
18992.64 199
18993.94 176
18995.24 205
18996.54 189
18997.85 178
18999.15 133
19000.45 183
19001.76 200
19003.06 179
19004.36 170
19005.66 169
19006.97 163
19008.27 175
19009.57 154
19010.88 145
19012.18 188
19013.48 172
19014.79 182
19016.09 180
19017.39 171
19018.70 157
19020.00 168
19021.30 223
19022.61 184
19023.91 159
19025.22 206
19026.52 174
19027.82 175
19029.13 185
19030.43 181
19031.73 156
19033.04 190
19034.34 210
19035.65 165
19036.95 156
19038.25 151
19039.56 193
19040.86 166
19042.17 152
19043.47 184
19044.78 193
19046.08 196
19047.38 201
19048.69 182
19049.99 170
19051.30 163
19052.60 174
19053.91 172
19055.21 180
19056.52 171
19057.82 198
19059.13 165
19060.43 157
19061.74 174
19063.04 172
19064.35 191
19065.65 187
19066.96 190
19068.26 170
19069.57 173
19070.87 182
19072.18 173
19073.48 201
19074.79 170
19076.09 178
19077.40 182
19078.70 162
19080.01 164
19081.32 169
19082.62 188
19083.93 164
19085.23 164
19086.54 158
19087.84 187
19089.15 209
19090.46 193
19091.76 178
19093.07 206
19094.37 181
19095.68 165
19096.99 172
19098.29 176
19099.60 150
19100.90 169
19102.21 182
19103.52 172
19104.82 166
19106.13 209
19107.44 201
19108.74 196
19110.05 185
19111.36 180
19112.66 217
19113.97 180
19115.28 169
19116.58 179
19117.89 197
19119.20 173
19120.50 151
19121.81 163
19123.12 162
19124.43 201
19125.73 175
19127.04 187
19128.35 174
19129.65 168
19130.96 191
19132.27 169
19133.58 182
19134.88 198
19136.19 176
19137.50 167
19138.81 149
19140.11 150
19141.42 159
19142.73 171
19144.04 150
19145.34 165
19146.65 179
19147.96 205
19149.27 174
19150.58 171
19151.88 175
19153.19 170
19154.50 176
19155.81 180
19157.12 192
19158.42 168
19159.73 171
19161.04 167
19162.35 165
19163.66 206
19164.97 198
19166.28 173
19167.58 163
19168.89 152
19170.20 153
19171.51 224
19172.82 168
19174.13 194
19175.44 169
19176.75 159
19178.05 177
19179.36 176
19180.67 184
19181.98 159
19183.29 187
19184.60 166
19185.91 187
19187.22 189
19188.53 170
19189.84 181
19191.15 169
19192.46 185
19193.76 160
19195.07 166
19196.38 185
19197.69 189
19199.00 174
19200.31 193
19201.62 198
19202.93 186
19204.24 187
19205.55 164
19206.86 174
19208.17 169
19209.48 150
19210.79 158
19212.10 172
19213.41 172
19214.72 207
19216.03 173
19217.34 174
19218.65 183
19219.96 196
19221.27 169
19222.58 185
19223.89 215
19225.20 177
19226.52 175
19227.83 185
19229.14 181
19230.45 144
19231.76 173
19233.07 177
19234.38 194
19235.69 202
19237.00 185
19238.31 166
19239.62 142
19240.93 156
19242.25 180
19243.56 170
19244.87 171
19246.18 172
19247.49 173
19248.80 174
19250.11 179
19251.42 142
19252.74 174
19254.05 157
19255.36 172
19256.67 143
19257.98 180
19259.29 161
19260.61 181
19261.92 164
19263.23 177
19264.54 163
19265.85 167
19267.17 190
19268.48 165
19269.79 170
19271.10 151
19272.41 157
19273.73 170
19275.04 161
19276.35 169
19277.66 196
19278.98 213
19280.29 203
19281.60 173
19282.91 173
19284.23 183
19285.54 176
19286.85 213
19288.16 203
19289.48 184
19290.79 159
19292.10 176
19293.41 192
19294.73 183
19296.04 193
19297.35 201
19298.67 171
19299.98 189
19301.29 173
19302.61 158
19303.92 191
19305.23 195
19306.55 188
19307.86 212
19309.17 214
19310.49 205
19311.80 174
19313.11 186
19314.43 160
19315.74 153
19317.05 179
19318.37 198
19319.68 188
19320.99 168
19322.31 180
19323.62 176
19324.94 141
19326.25 188
19327.56 183
19328.88 168
19330.19 160
19331.51 176
19332.82 192
19334.14 214
19335.45 167
19336.76 172
19338.08 191
19339.39 180
19340.71 175
19342.02 187
19343.34 184
19344.65 183
19345.97 195
19347.28 173
19348.59 169
19349.91 159
19351.22 164
19352.54 158
19353.85 164
19355.17 161
19356.48 189
19357.80 182
19359.11 185
19360.43 178
19361.74 214
19363.06 189
19364.38 154
19365.69 151
19367.01 174
19368.32 188
19369.64 205
19370.95 170
19372.27 159
19373.58 169
19374.90 182
19376.21 158
19377.53 130
19378.85 168
19380.16 200
19381.48 178
19382.79 175
19384.11 154
19385.43 158
19386.74 162
19388.06 183
19389.37 180
19390.69 147
19392.01 161
19393.32 176
19394.64 160
19395.96 181
19397.27 177
19398.59 176
19399.91 212
19401.22 188
19402.54 151
19403.85 186
19405.17 219
19406.49 197
19407.80 168
19409.12 156
19410.44 152
19411.76 160
19413.07 155
19414.39 132
19415.71 160
19417.02 153
19418.34 162
19419.66 169
19420.98 156
19422.29 162
19423.61 159
19424.93 173
19426.24 183
19427.56 177
19428.88 179
19430.20 185
19431.51 172
19432.83 154
19434.15 194
19435.47 186
19436.79 164
19438.10 169
19439.42 143
19440.74 159
19442.06 186
19443.37 171
19444.69 170
19446.01 172
19447.33 200
19448.65 166
19449.97 192
19451.28 178
19452.60 159
19453.92 175
19455.24 184
19456.56 187
19457.88 147
19459.19 154
19460.51 190
19461.83 198
19463.15 164
19464.47 177
19465.79 203
19467.11 200
19468.42 180
19469.74 160
19471.06 189
19472.38 177
19473.70 169
19475.02 176
19476.34 187
19477.66 196
19478.98 196
19480.30 214
19481.62 167
19482.93 169
19484.25 151
19485.57 152
19486.89 165
19488.21 169
19489.53 191
19490.85 210
19492.17 178
19493.49 153
19494.81 189
19496.13 180
19497.45 166
19498.77 197
19500.09 172
19501.41 157
19502.73 168
19504.05 175
19505.37 170
19506.69 197
19508.01 163
19509.33 198
19510.65 193
19511.97 185
19513.29 179
19514.61 173
19515.93 198
19517.25 203
19518.57 169
19519.89 157
19521.21 175
19522.54 179
19523.86 179
19525.18 138
19526.50 140
19527.82 169
19529.14 160
19530.46 163
19531.78 176
19533.10 172
19534.42 170
19535.74 170
19537.07 175
19538.39 165
19539.71 190
19541.03 188
19542.35 160
19543.67 178
19544.99 167
19546.31 167
19547.64 178
19548.96 169
19550.28 203
19551.60 161
19552.92 191
19554.24 191
19555.57 165
19556.89 133
19558.21 189
19559.53 181
19560.85 170
19562.18 155
19563.50 167
19564.82 166
19566.14 166
19567.46 154
19568.79 156
19570.11 189
19571.43 217
19572.75 158
19574.08 189
19575.40 176
19576.72 200
19578.04 191
19579.37 192
19580.69 194
19582.01 165
19583.33 164
19584.66 143
19585.98 160
19587.30 182
19588.63 164
19589.95 177
19591.27 174
19592.59 186
19593.92 183
19595.24 171
19596.56 184
19597.89 162
19599.21 181
19600.53 172
19601.86 186
19603.18 170
19604.50 190
19605.83 202
19607.15 196
19608.47 173
19609.80 154
19611.12 151
19612.45 199
19613.77 182
19615.09 193
19616.42 175
19617.74 164
19619.06 178
19620.39 190
19621.71 197
19623.04 166
19624.36 184
19625.69 183
19627.01 179
19628.33 170
19629.66 160
19630.98 188
19632.31 208
19633.63 213
19634.96 186
19636.28 182
19637.60 180
19638.93 180
19640.25 187
19641.58 213
19642.90 202
19644.23 171
19645.55 176
19646.88 175
19648.20 175
19649.53 163
19650.85 175
19652.18 176
19653.50 180
19654.83 174
19656.15 164
19657.48 163
19658.80 163
19660.13 163
19661.45 173
19662.78 195
19664.11 153
19665.43 156
19666.76 198
19668.08 198
19669.41 175
19670.73 166
19672.06 190
19673.39 188
19674.71 169
19676.04 186
19677.36 160
19678.69 174
19680.01 176
19681.34 171
19682.67 190
19683.99 190
19685.32 153
19686.65 150
19687.97 147
19689.30 175
19690.62 186
19691.95 162
19693.28 179
19694.60 166
19695.93 171
19697.26 166
19698.58 170
19699.91 173
19701.24 168
19702.56 171
19703.89 169
19705.22 160
19706.54 157
19707.87 162
19709.20 179
19710.53 161
19711.85 176
19713.18 173
19714.51 163
19715.83 180
19717.16 197
19718.49 177
19719.82 144
19721.14 167
19722.47 157
19723.80 169
19725.13 164
19726.45 159
19727.78 147
19729.11 152
19730.44 149
19731.76 174
19733.09 145
19734.42 171
19735.75 165
19737.08 163
19738.40 157
19739.73 180
19741.06 170
19742.39 171
19743.72 165
19745.04 158
19746.37 154
19747.70 170
19749.03 196
19750.36 150
19751.69 148
19753.01 157
19754.34 139
19755.67 178
19757.00 137
19758.33 171
19759.66 179
19760.99 161
19762.31 175
19763.64 161
19764.97 153
19766.30 179
19767.63 192
19768.96 144
19770.29 148
19771.62 164
19772.95 162
19774.28 134
19775.60 160
19776.93 159
19778.26 160
19779.59 150
19780.92 167
19782.25 177
19783.58 155
19784.91 156
19786.24 174
19787.57 154
19788.90 147
19790.23 156
19791.56 146
19792.89 172
19794.22 178
19795.55 165
19796.88 161
19798.21 161
19799.54 204
19800.87 166
19802.20 182
19803.53 182
19804.86 193
19806.19 170
19807.52 171
19808.85 175
19810.18 178
19811.51 171
19812.84 180
19814.17 154
19815.50 162
19816.83 168
19818.16 147
19819.49 154
19820.83 176
19822.16 143
19823.49 178
19824.82 163
19826.15 119
19827.48 144
19828.81 152
19830.14 178
19831.47 202
19832.80 167
19834.14 164
19835.47 190
19836.80 159
19838.13 172
19839.46 152
19840.79 154
19842.12 129
19843.46 181
19844.79 166
19846.12 154
19847.45 195
19848.78 171
19850.11 148
19851.45 165
19852.78 165
19854.11 159
19855.44 194
19856.77 178
19858.11 177
19859.44 163
19860.77 176
19862.10 173
19863.43 162
19864.77 162
19866.10 178
19867.43 162
19868.76 159
19870.10 155
19871.43 152
19872.76 157
19874.09 149
19875.43 178
19876.76 162
19878.09 170
19879.42 174
19880.76 178
19882.09 172
19883.42 168
19884.75 180
19886.09 152
19887.42 151
19888.75 135
19890.09 135
19891.42 164
19892.75 175
19894.09 183
19895.42 186
19896.75 172
19898.09 176
19899.42 159
19900.75 151
19902.09 170
19903.42 177
19904.75 171
19906.09 160
19907.42 181
19908.75 158
19910.09 150
19911.42 169
19912.76 182
19914.09 155
19915.42 154
19916.76 170
19918.09 174
19919.43 122
19920.76 138
19922.09 143
19923.43 145
19924.76 159
19926.10 206
19927.43 170
19928.77 191
19930.10 167
19931.43 182
19932.77 169
19934.10 180
19935.44 181
19936.77 168
19938.11 183
19939.44 164
19940.78 172
19942.11 187
19943.45 173
19944.78 172
19946.12 183
19947.45 203
19948.79 169
19950.12 169
19951.46 142
19952.79 174
19954.13 165
19955.46 188
19956.80 175
19958.13 149
19959.47 148
19960.80 155
19962.14 159
19963.48 145
19964.81 142
19966.15 166
19967.48 165
19968.82 148
19970.15 146
19971.49 179
19972.83 178
19974.16 158
19975.50 168
19976.83 152
19978.17 156
19979.51 170
19980.84 173
19982.18 170
19983.51 193
19984.85 190
19986.19 164
19987.52 174
19988.86 166
19990.20 165
19991.53 147
19992.87 181
19994.21 183
19995.54 155
19996.88 164
19998.22 171
19999.55 202
20000.89 184
20002.23 176
20003.56 168
20004.90 208
20006.24 205
20007.57 162
20008.91 185
20010.25 159
20011.59 161
20012.92 176
20014.26 150
20015.60 170
20016.94 165
20018.27 179
20019.61 158
20020.95 173
20022.28 174
20023.62 149
20024.96 168
20026.30 155
20027.64 170
20028.97 150
20030.31 170
20031.65 149
20032.99 173
20034.32 162
20035.66 172
20037.00 188
20038.34 181
20039.68 139
20041.02 160
20042.35 163
20043.69 154
20045.03 133
20046.37 163
20047.71 180
20049.05 178
20050.38 159
20051.72 197
20053.06 175
20054.40 172
20055.74 168
20057.08 121
20058.42 167
20059.75 188
20061.09 153
20062.43 163
20063.77 173
20065.11 137
20066.45 162
20067.79 150
20069.13 157
20070.47 195
20071.81 153
20073.14 156
20074.48 149
20075.82 170
20077.16 180
20078.50 167
20079.84 159
20081.18 141
20082.52 145
20083.86 151
20085.20 172
20086.54 135
20087.88 156
20089.22 151
20090.56 161
20091.90 182
20093.24 151
20094.58 169
20095.92 168
20097.26 197
20098.60 198
20099.94 170
20101.28 179
20102.62 187
20103.96 176
20105.30 169
20106.64 193
20107.98 151
20109.32 152
20110.66 152
20112.00 150
20113.34 163
20114.68 179
20116.02 185
20117.36 158
20118.71 156
20120.05 149
20121.39 154
20122.73 155
20124.07 120
20125.41 149
20126.75 168
20128.09 177
20129.43 179
20130.77 164
20132.12 158
20133.46 158
20134.80 185
20136.14 175
20137.48 178
20138.82 162
20140.16 157
20141.51 174
20142.85 172
20144.19 167
20145.53 170
