# Supplementary material for: MALDI-TOF MS typing enables the classification of brewing yeasts of the genus Saccharomyces to major beer styles
Source: PLoS One. 2017 Aug 9;12(8):e0181694. doi: 10.1371/journal.pone.0181694 (PMC5549903; doi:10.1371/journal.pone.0181694)
Supplement: S4 File — The directory includes 90 raw files and was zipped to “.zip”; the folder has three strains with 30 spectra per strain; S1 Text explains the raw files with an example and Table 1 represents the yeast strains used within the experiment. (ZIP) [file pone.0181694.s007.zip › 10-12/30261-211-OG-Ale-Ale-YPG-18h-E-E_2015-07-13_2_0_B8_1.dat]

2000.66 5576
2001.08 5635
2001.50 5542
2001.92 5236
2002.34 5463
2002.77 5591
2003.19 5311
2003.61 5174
2004.03 5281
2004.45 5168
2004.88 5274
2005.30 5484
2005.72 5610
2006.14 5504
2006.56 5283
2006.99 5316
2007.41 5479
2007.83 5461
2008.25 5515
2008.67 5653
2009.10 5748
2009.52 5872
2009.94 5978
2010.36 6126
2010.79 5815
2011.21 5561
2011.63 5369
2012.06 5394
2012.48 5245
2012.90 5293
2013.32 5142
2013.75 4976
2014.17 5100
2014.59 5254
2015.02 4867
2015.44 5279
2015.86 5364
2016.28 5551
2016.71 5599
2017.13 5258
2017.55 5199
2017.98 5513
2018.40 5506
2018.82 5570
2019.25 5945
2019.67 6098
2020.09 5927
2020.52 5997
2020.94 6106
2021.37 6122
2021.79 6063
2022.21 6457
2022.64 5828
2023.06 5578
2023.48 5984
2023.91 6090
2024.33 5619
2024.76 5623
2025.18 5458
2025.60 5328
2026.03 5520
2026.45 5550
2026.88 5386
2027.30 5441
2027.73 5482
2028.15 6024
2028.57 5624
2029.00 5127
2029.42 5274
2029.85 5451
2030.27 5491
2030.70 5383
2031.12 5489
2031.55 5222
2031.97 5502
2032.40 5381
2032.82 5386
2033.25 5250
2033.67 5496
2034.10 5628
2034.52 5757
2034.95 5682
2035.37 5463
2035.80 5490
2036.22 5508
2036.65 5607
2037.07 5428
2037.50 5650
2037.92 5522
2038.35 5687
2038.77 6063
2039.20 5775
2039.63 5832
2040.05 5953
2040.48 5985
2040.90 5769
2041.33 5673
2041.75 5737
2042.18 5626
2042.61 5520
2043.03 5475
2043.46 5422
2043.88 5301
2044.31 5379
2044.74 5482
2045.16 5229
2045.59 5441
2046.01 5403
2046.44 5219
2046.87 5366
2047.29 5389
2047.72 5196
2048.15 5241
2048.57 5384
2049.00 4993
2049.43 5175
2049.85 5655
2050.28 5298
2050.71 5282
2051.13 5403
2051.56 5014
2051.99 5046
2052.41 5038
2052.84 5163
2053.27 5235
2053.69 4894
2054.12 4926
2054.55 5148
2054.98 5306
2055.40 5214
2055.83 5097
2056.26 5168
2056.68 5153
2057.11 5250
2057.54 5175
2057.97 5236
2058.39 5408
2058.82 5530
2059.25 5122
2059.68 5201
2060.11 5520
2060.53 5135
2060.96 5204
2061.39 5173
2061.82 5210
2062.24 5338
2062.67 5324
2063.10 5382
2063.53 5619
2063.96 5587
2064.39 5678
2064.81 5727
2065.24 5613
2065.67 5556
2066.10 6114
2066.53 5803
2066.95 5702
2067.38 5371
2067.81 5547
2068.24 5536
2068.67 5345
2069.10 5255
2069.53 5388
2069.96 5243
2070.38 5249
2070.81 5148
2071.24 5137
2071.67 5258
2072.10 5112
2072.53 5238
2072.96 5013
2073.39 5177
2073.82 5507
2074.24 5372
2074.67 5491
2075.10 5562
2075.53 5651
2075.96 5553
2076.39 5549
2076.82 5665
2077.25 5572
2077.68 5529
2078.11 5672
2078.54 5699
2078.97 5734
2079.40 5782
2079.83 5602
2080.26 5551
2080.69 5651
2081.12 5977
2081.55 5838
2081.98 5802
2082.41 5530
2082.84 5542
2083.27 5371
2083.70 5448
2084.13 5767
2084.56 5444
2084.99 5148
2085.42 5336
2085.85 5522
2086.28 5656
2086.71 5302
2087.14 5504
2087.57 5132
2088.00 5173
2088.43 5309
2088.86 5177
2089.29 5427
2089.73 5191
2090.16 5393
2090.59 5265
2091.02 5392
2091.45 5548
2091.88 5482
2092.31 5420
2092.74 5223
2093.17 5541
2093.60 5791
2094.04 5465
2094.47 5495
2094.90 5468
2095.33 5371
2095.76 5368
2096.19 5332
2096.62 5220
2097.06 5375
2097.49 5135
2097.92 5037
2098.35 5218
2098.78 5223
2099.21 5348
2099.65 5438
2100.08 5244
2100.51 5001
2100.94 4944
2101.37 4929
2101.81 5196
2102.24 5214
2102.67 4886
2103.10 5162
2103.53 5351
2103.97 5044
2104.40 5081
2104.83 5623
2105.26 5667
2105.70 5384
2106.13 5527
2106.56 5538
2106.99 5688
2107.43 5568
2107.86 5354
2108.29 5228
2108.72 5337
2109.16 5254
2109.59 5303
2110.02 5279
2110.46 5547
2110.89 5154
2111.32 5336
2111.75 5218
2112.19 4943
2112.62 4991
2113.05 5154
2113.49 5416
2113.92 5241
2114.35 5162
2114.79 5321
2115.22 5370
2115.65 5297
2116.09 5353
2116.52 5067
2116.95 5149
2117.39 5182
2117.82 4752
2118.26 4793
2118.69 5227
2119.12 5183
2119.56 4865
2119.99 5229
2120.42 5184
2120.86 5078
2121.29 5040
2121.73 5050
2122.16 4960
2122.59 5394
2123.03 5224
2123.46 5423
2123.90 5308
2124.33 5109
2124.77 5294
2125.20 5170
2125.64 4976
2126.07 5059
2126.50 4883
2126.94 5086
2127.37 5113
2127.81 5068
2128.24 5147
2128.68 5248
2129.11 5281
2129.55 5307
2129.98 5304
2130.42 5309
2130.85 5283
2131.29 5333
2131.72 5546
2132.16 5629
2132.59 5684
2133.03 5777
2133.46 5666
2133.90 5602
2134.33 5693
2134.77 6024
2135.20 6125
2135.64 6077
2136.08 6210
2136.51 6386
2136.95 6455
2137.38 6317
2137.82 6502
2138.25 6057
2138.69 5935
2139.13 5809
2139.56 5477
2140.00 5516
2140.43 5556
2140.87 5516
2141.31 5278
2141.74 5031
2142.18 4792
2142.61 4893
2143.05 4843
2143.49 4815
2143.92 4694
2144.36 4920
2144.80 5126
2145.23 5045
2145.67 4937
2146.11 5205
2146.54 5033
2146.98 5244
2147.42 5111
2147.85 5321
2148.29 5888
2148.73 6290
2149.16 6101
2149.60 6200
2150.04 6419
2150.47 6603
2150.91 6909
2151.35 6768
2151.79 6487
2152.22 6819
2152.66 6762
2153.10 6425
2153.53 6194
2153.97 5955
2154.41 5592
2154.85 5665
2155.28 5633
2155.72 5768
2156.16 5783
2156.60 5654
2157.03 5629
2157.47 5538
2157.91 5517
2158.35 5537
2158.79 5708
2159.22 5454
2159.66 5578
2160.10 5319
2160.54 5433
2160.98 5477
2161.41 5212
2161.85 5182
2162.29 5189
2162.73 5249
2163.17 4973
2163.60 5087
2164.04 5265
2164.48 5239
2164.92 5220
2165.36 5173
2165.80 5188
2166.24 4784
2166.67 5098
2167.11 5187
2167.55 5301
2167.99 5450
2168.43 5596
2168.87 5873
2169.31 5892
2169.75 5690
2170.19 5334
2170.62 5749
2171.06 5583
2171.50 5830
2171.94 5832
2172.38 5665
2172.82 5734
2173.26 5909
2173.70 6093
2174.14 6155
2174.58 5851
2175.02 6258
2175.46 6262
2175.90 6565
2176.34 6592
2176.78 6613
2177.22 6495
2177.66 6246
2178.10 6178
2178.54 5973
2178.97 6189
2179.41 5983
2179.85 5917
2180.29 5828
2180.74 5875
2181.18 5701
2181.62 5278
2182.06 5401
2182.50 5477
2182.94 5220
2183.38 5207
2183.82 5085
2184.26 5122
2184.70 5188
2185.14 5290
2185.58 5302
2186.02 5470
2186.46 5614
2186.90 5504
2187.34 5533
2187.78 5888
2188.22 5542
2188.66 5710
2189.11 5991
2189.55 5999
2189.99 6129
2190.43 6114
2190.87 6132
2191.31 5907
2191.75 5683
2192.19 5696
2192.63 5716
2193.08 5686
2193.52 5871
2193.96 5794
2194.40 5980
2194.84 5892
2195.28 6049
2195.72 6104
2196.17 6402
2196.61 6122
2197.05 5937
2197.49 5888
2197.93 5742
2198.37 5675
2198.82 5854
2199.26 5467
2199.70 5785
2200.14 5392
2200.58 5270
2201.03 5372
2201.47 5608
2201.91 5338
2202.35 5372
2202.80 5402
2203.24 5090
2203.68 5149
2204.12 5573
2204.57 5576
2205.01 5512
2205.45 5391
2205.89 5809
2206.34 5863
2206.78 5733
2207.22 5657
2207.66 5721
2208.11 5939
2208.55 6356
2208.99 6048
2209.44 5956
2209.88 6054
2210.32 5737
2210.76 5688
2211.21 5916
2211.65 6017
2212.09 5769
2212.54 5895
2212.98 6100
2213.42 5933
2213.87 5611
2214.31 5397
2214.75 5528
2215.20 5323
2215.64 5399
2216.09 5232
2216.53 5201
2216.97 5369
2217.42 5067
2217.86 5162
2218.30 5057
2218.75 5564
2219.19 5522
2219.64 5481
2220.08 5442
2220.52 5395
2220.97 5445
2221.41 5668
2221.86 5840
2222.30 5776
2222.75 5836
2223.19 5875
2223.63 6053
2224.08 6215
2224.52 6509
2224.97 6829
2225.41 6607
2225.86 6429
2226.30 6651
2226.75 6647
2227.19 6384
2227.64 6446
2228.08 6383
2228.53 6415
2228.97 6288
2229.42 6240
2229.86 6511
2230.31 6772
2230.75 7132
2231.20 6699
2231.64 6765
2232.09 6860
2232.53 7238
2232.98 6857
2233.42 6756
2233.87 7322
2234.31 7017
2234.76 7034
2235.20 6739
2235.65 6422
2236.10 6340
2236.54 6142
2236.99 5923
2237.43 5788
2237.88 5564
2238.32 5603
2238.77 5426
2239.22 5553
2239.66 5700
2240.11 5458
2240.55 5424
2241.00 5534
2241.45 5407
2241.89 5214
2242.34 5247
2242.79 4960
2243.23 4837
2243.68 5162
2244.12 4855
2244.57 5159
2245.02 5204
2245.46 5130
2245.91 5139
2246.36 5335
2246.80 5107
2247.25 5141
2247.70 5397
2248.14 5197
2248.59 4893
2249.04 5090
2249.49 5145
2249.93 5104
2250.38 5442
2250.83 5345
2251.27 5426
2251.72 5378
2252.17 5403
2252.62 5541
2253.06 5278
2253.51 5131
2253.96 5212
2254.40 5410
2254.85 5565
2255.30 5272
2255.75 5179
2256.20 5156
2256.64 5115
2257.09 5120
2257.54 4803
2257.99 4772
2258.43 5031
2258.88 4952
2259.33 4934
2259.78 5074
2260.23 5176
2260.67 5313
2261.12 5233
2261.57 5657
2262.02 5544
2262.47 5522
2262.92 5682
2263.36 5911
2263.81 5881
2264.26 5867
2264.71 5761
2265.16 5689
2265.61 5880
2266.05 5945
2266.50 6092
2266.95 6063
2267.40 6027
2267.85 6093
2268.30 6198
2268.75 6277
2269.20 6267
2269.65 6457
2270.09 7104
2270.54 7203
2270.99 6881
2271.44 6785
2271.89 6796
2272.34 6839
2272.79 6648
2273.24 6235
2273.69 5973
2274.14 5766
2274.59 5788
2275.04 5580
2275.49 5371
2275.94 5362
2276.38 5108
2276.83 4926
2277.28 5057
2277.73 5211
2278.18 5119
2278.63 5188
2279.08 5253
2279.53 5076
2279.98 4986
2280.43 4877
2280.88 5069
2281.33 5345
2281.78 5575
2282.23 5203
2282.68 5314
2283.13 5469
2283.59 5441
2284.04 5307
2284.49 5182
2284.94 5044
2285.39 5150
2285.84 5622
2286.29 5459
2286.74 5732
2287.19 5897
2287.64 6152
2288.09 6562
2288.54 7085
2288.99 7540
2289.44 8043
2289.89 8399
2290.35 8528
2290.80 8959
2291.25 9252
2291.70 9354
2292.15 9115
2292.60 8963
2293.05 8515
2293.50 8096
2293.96 8240
2294.41 7875
2294.86 7020
2295.31 6946
2295.76 6531
2296.21 6554
2296.66 6342
2297.12 6099
2297.57 6070
2298.02 5604
2298.47 5496
2298.92 5677
2299.38 5532
2299.83 5829
2300.28 5761
2300.73 5634
2301.18 5500
2301.64 5387
2302.09 5298
2302.54 5542
2302.99 5318
2303.44 5496
2303.90 5353
2304.35 5248
2304.80 5354
2305.25 5258
2305.71 5373
2306.16 5808
2306.61 5776
2307.07 6087
2307.52 6242
2307.97 6364
2308.42 6541
2308.88 6963
2309.33 7203
2309.78 6924
2310.23 7580
2310.69 7586
2311.14 7406
2311.59 7292
2312.05 7011
2312.50 6969
2312.95 6529
2313.41 6231
2313.86 6053
2314.31 6032
2314.77 5589
2315.22 5548
2315.67 5530
2316.13 5870
2316.58 5617
2317.04 5660
2317.49 5541
2317.94 5719
2318.40 5743
2318.85 5766
2319.30 5648
2319.76 6196
2320.21 5880
2320.67 5657
2321.12 5869
2321.57 6042
2322.03 5797
2322.48 5770
2322.94 5883
2323.39 5878
2323.85 5989
2324.30 5571
2324.75 5860
2325.21 5838
2325.66 6012
2326.12 6172
2326.57 6182
2327.03 6269
2327.48 6006
2327.94 5889
2328.39 6325
2328.85 6586
2329.30 6390
2329.76 6268
2330.21 6498
2330.67 6191
2331.12 6096
2331.58 6116
2332.03 6346
2332.49 6096
2332.94 6001
2333.40 5986
2333.85 5740
2334.31 5472
2334.76 5325
2335.22 5598
2335.67 5643
2336.13 5390
2336.58 5527
2337.04 5791
2337.50 5689
2337.95 5288
2338.41 5420
2338.86 5362
2339.32 5652
2339.77 5561
2340.23 5454
2340.69 5552
2341.14 5389
2341.60 5528
2342.05 5586
2342.51 5490
2342.97 5551
2343.42 5821
2343.88 5568
2344.34 5361
2344.79 5673
2345.25 5991
2345.70 6508
2346.16 6517
2346.62 6373
2347.07 6093
2347.53 6459
2347.99 6422
2348.44 6356
2348.90 6116
2349.36 5725
2349.81 5855
2350.27 5875
2350.73 5950
2351.19 5822
2351.64 5900
2352.10 5825
2352.56 5577
2353.01 5472
2353.47 5503
2353.93 5447
2354.39 5616
2354.84 5415
2355.30 5303
2355.76 5297
2356.22 5130
2356.67 5165
2357.13 5154
2357.59 5517
2358.05 5782
2358.50 5700
2358.96 5736
2359.42 5678
2359.88 5674
2360.33 5595
2360.79 5840
2361.25 5681
2361.71 5719
2362.17 5671
2362.62 5667
2363.08 5711
2363.54 5783
2364.00 5807
2364.46 5833
2364.92 5318
2365.37 5581
2365.83 5707
2366.29 5868
2366.75 5830
2367.21 5729
2367.67 5804
2368.12 5966
2368.58 5799
2369.04 5894
2369.50 5945
2369.96 5939
2370.42 5643
2370.88 5525
2371.34 5205
2371.80 5554
2372.25 5661
2372.71 5509
2373.17 5921
2373.63 6063
2374.09 6014
2374.55 6240
2375.01 6247
2375.47 5902
2375.93 5779
2376.39 5968
2376.85 6057
2377.31 5880
2377.77 5962
2378.23 6048
2378.69 5951
2379.15 6296
2379.61 5921
2380.06 5796
2380.52 5982
2380.98 5691
2381.44 5734
2381.90 5621
2382.36 5739
2382.82 6065
2383.28 6028
2383.74 5845
2384.20 5571
2384.67 5436
2385.13 5591
2385.59 5460
2386.05 5503
2386.51 5474
2386.97 5205
2387.43 5536
2387.89 5680
2388.35 5623
2388.81 5325
2389.27 5631
2389.73 5610
2390.19 5731
2390.65 5545
2391.11 5829
2391.57 6042
2392.03 5848
2392.50 5792
2392.96 5561
2393.42 5468
2393.88 5502
2394.34 5459
2394.80 5348
2395.26 4844
2395.72 5148
2396.19 5296
2396.65 5142
2397.11 4846
2397.57 5250
2398.03 5444
2398.49 5377
2398.95 5227
2399.42 5206
2399.88 5187
2400.34 5508
2400.80 5580
2401.26 5496
2401.73 5616
2402.19 5430
2402.65 5420
2403.11 5342
2403.57 5389
2404.04 5590
2404.50 5694
2404.96 5334
2405.42 5397
2405.88 5484
2406.35 5599
2406.81 5556
2407.27 5686
2407.73 5589
2408.20 5613
2408.66 5580
2409.12 5493
2409.58 5319
2410.05 5279
2410.51 5085
2410.97 4909
2411.43 5101
2411.90 5146
2412.36 5191
2412.82 5322
2413.29 5513
2413.75 5453
2414.21 5560
2414.68 5698
2415.14 5599
2415.60 5704
2416.07 6059
2416.53 6206
2416.99 6586
2417.46 6825
2417.92 6631
2418.38 6621
2418.85 6681
2419.31 6767
2419.77 6750
2420.24 6531
2420.70 6606
2421.16 6440
2421.63 5822
2422.09 6033
2422.56 5719
2423.02 5879
2423.48 5989
2423.95 5770
2424.41 5634
2424.88 5727
2425.34 5882
2425.80 5868
2426.27 5856
2426.73 5519
2427.20 5626
2427.66 5677
2428.13 5647
2428.59 5554
2429.05 5510
2429.52 5564
2429.98 5347
2430.45 5253
2430.91 5316
2431.38 5320
2431.84 5343
2432.31 5453
2432.77 5523
2433.24 5581
2433.70 5782
2434.17 5838
2434.63 5724
2435.10 5599
2435.56 5697
2436.03 5622
2436.49 5855
2436.96 5979
2437.42 5938
2437.89 5904
2438.35 5891
2438.82 6234
2439.28 6335
2439.75 6576
2440.22 6434
2440.68 6452
2441.15 6284
2441.61 6524
2442.08 6583
2442.54 6579
2443.01 6325
2443.48 6057
2443.94 6089
2444.41 5902
2444.87 5464
2445.34 5660
2445.81 5665
2446.27 5269
2446.74 5346
2447.20 5189
2447.67 5243
2448.14 5386
2448.60 5533
2449.07 5279
2449.54 5318
2450.00 5441
2450.47 5692
2450.94 5599
2451.40 5484
2451.87 5470
2452.34 5250
2452.80 5239
2453.27 5805
2453.74 5332
2454.20 5403
2454.67 5441
2455.14 5234
2455.60 5325
2456.07 5437
2456.54 5393
2457.01 5628
2457.47 5828
2457.94 5658
2458.41 5800
2458.88 5365
2459.34 5144
2459.81 5295
2460.28 5437
2460.74 5262
2461.21 4970
2461.68 5039
2462.15 5313
2462.62 5360
2463.08 5330
2463.55 5107
2464.02 5134
2464.49 5369
2464.95 5314
2465.42 5380
2465.89 5570
2466.36 5547
2466.83 5577
2467.30 5779
2467.76 5734
2468.23 5660
2468.70 5555
2469.17 5245
2469.64 5015
2470.10 4863
2470.57 4935
2471.04 5231
2471.51 5042
2471.98 4744
2472.45 4747
2472.92 5073
2473.39 4976
2473.85 4943
2474.32 4975
2474.79 5146
2475.26 5076
2475.73 5147
2476.20 5076
2476.67 4962
2477.14 4879
2477.61 5108
2478.07 5199
2478.54 5049
2479.01 5153
2479.48 5459
2479.95 5243
2480.42 4996
2480.89 5220
2481.36 5182
2481.83 5145
2482.30 5276
2482.77 5269
2483.24 5198
2483.71 5086
2484.18 5107
2484.65 5171
2485.12 5294
2485.59 5673
2486.06 5939
2486.53 5856
2487.00 6039
2487.47 6173
2487.94 5987
2488.41 6046
2488.88 6321
2489.35 6072
2489.82 6089
2490.29 6071
2490.76 5963
2491.23 6053
2491.70 5879
2492.17 5726
2492.64 5932
2493.11 6092
2493.58 5914
2494.05 5957
2494.52 6113
2494.99 6212
2495.47 5712
2495.94 5948
2496.41 6104
2496.88 5745
2497.35 5743
2497.82 5855
2498.29 5380
2498.76 5237
2499.23 5288
2499.70 5110
2500.18 5164
2500.65 5074
2501.12 4996
2501.59 5023
2502.06 5205
2502.53 5082
2503.00 4747
2503.48 5109
2503.95 5228
2504.42 5253
2504.89 5220
2505.36 5329
2505.83 5525
2506.31 5458
2506.78 5545
2507.25 5680
2507.72 6027
2508.19 6113
2508.67 5976
2509.14 6239
2509.61 6453
2510.08 6558
2510.56 6714
2511.03 6616
2511.50 6496
2511.97 6854
2512.44 6727
2512.92 7122
2513.39 6716
2513.86 6714
2514.33 6388
2514.81 6619
2515.28 6189
2515.75 6105
2516.23 5922
2516.70 5745
2517.17 5707
2517.64 6158
2518.12 6100
2518.59 6035
2519.06 5653
2519.54 5669
2520.01 5649
2520.48 5669
2520.96 5582
2521.43 5592
2521.90 5480
2522.38 5629
2522.85 5817
2523.32 5394
2523.80 5469
2524.27 5145
2524.74 5281
2525.22 5153
2525.69 5023
2526.16 5518
2526.64 5791
2527.11 5544
2527.59 5380
2528.06 5244
2528.53 5121
2529.01 5232
2529.48 5214
2529.96 5361
2530.43 5436
2530.90 5448
2531.38 5440
2531.85 5552
2532.33 5647
2532.80 5595
2533.28 5645
2533.75 5818
2534.22 5870
2534.70 5548
2535.17 5346
2535.65 5407
2536.12 5443
2536.60 5407
2537.07 5528
2537.55 5380
2538.02 5634
2538.50 5718
2538.97 5615
2539.45 5541
2539.92 5638
2540.40 5606
2540.87 5175
2541.35 5284
2541.82 5775
2542.30 5642
2542.77 5624
2543.25 5602
2543.72 5380
2544.20 5394
2544.67 5531
2545.15 5679
2545.62 5630
2546.10 5856
2546.58 6110
2547.05 6119
2547.53 6453
2548.00 6397
2548.48 6453
2548.95 6474
2549.43 6592
2549.91 6606
2550.38 6830
2550.86 6535
2551.33 6588
2551.81 6654
2552.29 6689
2552.76 6936
2553.24 7041
2553.72 6928
2554.19 6934
2554.67 6930
2555.14 7094
2555.62 6961
2556.10 6434
2556.57 6354
2557.05 6405
2557.53 6383
2558.00 6072
2558.48 5945
2558.96 6007
2559.43 5728
2559.91 5621
2560.39 5326
2560.87 5495
2561.34 5606
2561.82 5471
2562.30 5636
2562.77 5728
2563.25 5902
2563.73 5544
2564.21 5485
2564.68 5626
2565.16 5404
2565.64 5249
2566.11 5221
2566.59 5285
2567.07 5263
2567.55 5345
2568.03 5213
2568.50 5051
2568.98 5038
2569.46 5052
2569.94 5597
2570.41 4955
2570.89 5076
2571.37 5100
2571.85 5134
2572.33 5432
2572.80 5231
2573.28 4929
2573.76 5218
2574.24 5454
2574.72 5290
2575.19 5092
2575.67 5225
2576.15 5215
2576.63 5059
2577.11 4865
2577.59 4829
2578.07 4853
2578.54 4949
2579.02 4948
2579.50 5349
2579.98 5337
2580.46 5216
2580.94 5164
2581.42 5195
2581.90 4987
2582.37 5351
2582.85 4941
2583.33 5092
2583.81 5109
2584.29 5062
2584.77 5393
2585.25 5536
2585.73 5467
2586.21 5265
2586.69 5388
2587.17 5401
2587.65 5703
2588.13 5444
2588.61 5319
2589.08 5508
2589.56 5474
2590.04 5514
2590.52 5727
2591.00 5488
2591.48 5705
2591.96 5714
2592.44 5560
2592.92 5660
2593.40 5777
2593.88 5558
2594.36 5498
2594.84 5687
2595.32 5849
2595.80 5591
2596.28 5228
2596.76 5096
2597.24 5301
2597.72 5440
2598.21 5257
2598.69 5146
2599.17 5018
2599.65 5222
2600.13 5003
2600.61 5046
2601.09 5173
2601.57 5304
2602.05 4945
2602.53 5175
2603.01 5364
2603.49 5623
2603.97 5281
2604.45 5574
2604.94 5637
2605.42 5471
2605.90 5554
2606.38 5733
2606.86 5706
2607.34 5550
2607.82 5552
2608.30 5519
2608.79 5621
2609.27 5601
2609.75 5597
2610.23 5222
2610.71 5420
2611.19 5238
2611.68 5155
2612.16 5062
2612.64 4936
2613.12 5390
2613.60 5305
2614.08 5195
2614.57 4622
2615.05 5013
2615.53 5182
2616.01 5213
2616.49 5370
2616.98 5492
2617.46 5604
2617.94 5685
2618.42 5563
2618.91 5397
2619.39 5627
2619.87 5503
2620.35 5447
2620.84 5394
2621.32 5455
2621.80 5451
2622.28 5295
2622.77 5150
2623.25 5403
2623.73 5457
2624.21 5419
2624.70 5452
2625.18 5556
2625.66 5440
2626.15 5468
2626.63 5483
2627.11 5494
2627.60 5382
2628.08 5290
2628.56 5477
2629.05 5649
2629.53 5406
2630.01 5306
2630.50 5270
2630.98 5350
2631.46 5684
2631.95 5767
2632.43 5618
2632.91 5780
2633.40 5608
2633.88 5536
2634.36 5652
2634.85 5540
2635.33 5286
2635.82 5519
2636.30 5360
2636.78 5279
2637.27 5209
2637.75 5592
2638.24 5503
2638.72 5328
2639.20 5447
2639.69 5647
2640.17 5651
2640.66 5490
2641.14 5760
2641.63 5850
2642.11 5699
2642.60 5876
2643.08 5995
2643.56 6163
2644.05 5920
2644.53 5633
2645.02 5571
2645.50 5456
2645.99 5180
2646.47 5231
2646.96 5185
2647.44 5377
2647.93 5330
2648.41 5290
2648.90 5500
2649.38 5560
2649.87 5434
2650.35 5349
2650.84 5439
2651.32 5432
2651.81 5514
2652.30 5194
2652.78 5202
2653.27 5008
2653.75 5271
2654.24 5359
2654.72 5192
2655.21 5367
2655.69 5626
2656.18 5748
2656.67 5540
2657.15 5423
2657.64 5309
2658.12 5136
2658.61 5241
2659.10 5136
2659.58 5317
2660.07 5213
2660.55 5171
2661.04 5265
2661.53 5483
2662.01 5232
2662.50 5219
2662.99 5230
2663.47 5401
2663.96 5714
2664.44 5749
2664.93 5181
2665.42 4967
2665.90 5444
2666.39 5091
2666.88 5109
2667.36 5136
2667.85 4955
2668.34 5275
2668.83 5248
2669.31 5278
2669.80 5104
2670.29 4977
2670.77 5173
2671.26 5308
2671.75 5741
2672.24 5888
2672.72 6129
2673.21 6455
2673.70 6474
2674.18 6682
2674.67 6797
2675.16 7226
2675.65 7433
2676.13 7618
2676.62 7312
2677.11 7249
2677.60 7189
2678.09 6661
2678.57 6354
2679.06 6094
2679.55 6152
2680.04 6152
2680.53 5944
2681.01 5706
2681.50 6035
2681.99 5846
2682.48 5875
2682.97 5893
2683.45 6093
2683.94 6070
2684.43 6221
2684.92 6088
2685.41 5862
2685.90 5662
2686.38 5466
2686.87 5792
2687.36 5526
2687.85 5218
2688.34 5301
2688.83 5331
2689.32 5549
2689.81 5268
2690.29 5225
2690.78 5258
2691.27 5557
2691.76 5521
2692.25 5175
2692.74 5228
2693.23 5265
2693.72 5584
2694.21 5428
2694.70 5254
2695.19 5411
2695.68 5765
2696.16 5949
2696.65 5563
2697.14 5581
2697.63 5784
2698.12 5689
2698.61 5670
2699.10 5738
2699.59 5611
2700.08 5828
2700.57 5663
2701.06 5878
2701.55 5850
2702.04 5862
2702.53 6002
2703.02 6238
2703.51 5921
2704.00 5840
2704.49 5975
2704.98 5972
2705.47 5764
2705.96 5749
2706.45 5600
2706.94 5570
2707.43 5097
2707.92 5022
2708.41 5230
2708.91 5264
2709.40 5139
2709.89 5406
2710.38 5273
2710.87 5117
2711.36 5172
2711.85 5541
2712.34 5461
2712.83 5352
2713.32 5197
2713.81 5352
2714.30 5824
2714.80 5814
2715.29 5503
2715.78 5232
2716.27 5211
2716.76 5219
2717.25 5126
2717.74 4996
2718.23 4934
2718.73 5474
2719.22 5223
2719.71 5079
2720.20 5160
2720.69 5119
2721.18 5477
2721.68 5737
2722.17 5767
2722.66 5761
2723.15 5966
2723.64 5979
2724.14 5852
2724.63 5634
2725.12 5244
2725.61 5205
2726.10 5081
2726.60 5241
2727.09 5281
2727.58 5029
2728.07 4984
2728.56 5098
2729.06 5387
2729.55 5407
2730.04 5082
2730.53 5115
2731.03 5179
2731.52 5422
2732.01 5384
2732.51 5587
2733.00 5741
2733.49 5888
2733.98 5577
2734.48 5731
2734.97 5817
2735.46 5683
2735.96 5574
2736.45 5475
2736.94 5548
2737.43 5724
2737.93 5699
2738.42 5637
2738.91 5661
2739.41 5656
2739.90 5224
2740.39 5159
2740.89 5143
2741.38 5039
2741.88 5049
2742.37 4935
2742.86 5025
2743.36 4883
2743.85 4743
2744.34 4755
2744.84 4800
2745.33 5004
2745.83 5087
2746.32 4978
2746.81 5123
2747.31 5241
2747.80 4993
2748.30 5015
2748.79 5034
2749.28 4947
2749.78 5251
2750.27 5075
2750.77 5039
2751.26 5247
2751.76 5159
2752.25 5331
2752.74 5413
2753.24 5474
2753.73 5345
2754.23 5251
2754.72 5447
2755.22 5470
2755.71 5602
2756.21 5270
2756.70 5471
2757.20 5222
2757.69 5278
2758.19 5328
2758.68 5283
2759.18 5340
2759.67 5185
2760.17 5157
2760.66 5259
2761.16 5597
2761.65 5117
2762.15 5168
2762.64 5134
2763.14 5196
2763.64 5412
2764.13 5239
2764.63 5265
2765.12 5310
2765.62 5295
2766.11 5175
2766.61 5066
2767.11 5199
2767.60 5153
2768.10 5233
2768.59 4834
2769.09 5081
2769.59 5104
2770.08 5234
2770.58 5427
2771.07 5410
2771.57 5352
2772.07 5552
2772.56 5720
2773.06 6010
2773.56 6045
2774.05 6118
2774.55 6329
2775.04 6578
2775.54 6937
2776.04 6970
2776.53 7145
2777.03 7124
2777.53 6825
2778.03 6885
2778.52 6944
2779.02 6781
2779.52 6246
2780.01 6139
2780.51 5982
2781.01 5721
2781.50 5514
2782.00 5553
2782.50 5522
2783.00 5206
2783.49 5384
2783.99 5196
2784.49 5244
2784.99 5084
2785.48 5298
2785.98 5422
2786.48 5432
2786.98 5248
2787.47 5551
2787.97 5323
2788.47 5190
2788.97 5242
2789.46 5282
2789.96 5618
2790.46 5320
2790.96 5154
2791.46 4932
2791.95 4877
2792.45 5186
2792.95 5108
2793.45 5583
2793.95 5397
2794.44 5475
2794.94 5407
2795.44 5327
2795.94 5964
2796.44 6132
2796.94 6063
2797.44 5969
2797.93 5872
2798.43 5999
2798.93 6205
2799.43 5730
2799.93 5344
2800.43 5245
2800.93 5415
2801.43 5724
2801.92 5629
2802.42 5534
2802.92 5449
2803.42 5508
2803.92 5873
2804.42 5875
2804.92 6292
2805.42 6088
2805.92 6248
2806.42 6268
2806.92 6390
2807.42 6909
2807.91 7066
2808.41 6999
2808.91 6561
2809.41 6930
2809.91 6507
2810.41 6672
2810.91 6867
2811.41 6644
2811.91 6095
2812.41 5798
2812.91 5851
2813.41 5821
2813.91 5889
2814.41 5811
2814.91 5655
2815.41 5797
2815.91 5860
2816.41 5773
2816.91 5758
2817.41 5718
2817.91 5714
2818.41 5581
2818.91 5682
2819.42 5468
2819.92 5582
2820.42 5611
2820.92 5512
2821.42 5735
2821.92 5627
2822.42 5509
2822.92 5348
2823.42 5312
2823.92 5404
2824.42 5276
2824.92 5138
2825.42 4779
2825.93 5037
2826.43 5213
2826.93 5152
2827.43 5029
2827.93 5130
2828.43 5032
2828.93 4853
2829.43 4803
2829.94 4947
2830.44 5055
2830.94 4979
2831.44 4952
2831.94 4816
2832.44 4813
2832.95 4945
2833.45 5075
2833.95 5091
2834.45 5098
2834.95 5092
2835.45 5160
2835.96 5213
2836.46 5241
2836.96 5366
2837.46 5317
2837.97 5587
2838.47 5577
2838.97 5350
2839.47 5353
2839.97 5335
2840.48 5420
2840.98 5245
2841.48 5377
2841.98 5574
2842.49 5449
2842.99 5250
2843.49 5593
2843.99 5725
2844.50 5826
2845.00 5823
2845.50 5661
2846.01 5779
2846.51 6097
2847.01 6178
2847.51 6325
2848.02 6181
2848.52 6121
2849.02 6290
2849.53 6396
2850.03 6027
2850.53 6198
2851.04 6209
2851.54 5740
2852.04 5539
2852.55 5305
2853.05 5588
2853.55 5700
2854.06 5365
2854.56 5254
2855.06 5018
2855.57 5187
2856.07 5142
2856.58 4924
2857.08 4771
2857.58 4850
2858.09 5031
2858.59 4945
2859.10 5025
2859.60 4957
2860.10 5260
2860.61 5128
2861.11 5233
2861.62 5228
2862.12 5091
2862.62 5044
2863.13 5190
2863.63 5128
2864.14 4920
2864.64 4714
2865.15 4940
2865.65 4801
2866.16 5015
2866.66 5033
2867.17 4984
2867.67 4938
2868.18 4744
2868.68 4882
2869.19 5120
2869.69 5358
2870.20 5079
2870.70 5271
2871.21 5297
2871.71 5328
2872.22 5254
2872.72 5403
2873.23 5563
2873.73 5536
2874.24 5685
2874.74 6051
2875.25 5576
2875.75 5396
2876.26 5441
2876.76 5613
2877.27 5319
2877.78 5627
2878.28 5517
2878.79 5527
2879.29 5436
2879.80 5509
2880.30 5211
2880.81 5249
2881.32 5210
2881.82 5393
2882.33 5371
2882.83 5628
2883.34 5385
2883.85 5339
2884.35 5668
2884.86 5543
2885.37 5640
2885.87 5569
2886.38 5221
2886.88 5332
2887.39 5599
2887.90 5627
2888.40 5629
2888.91 5484
2889.42 5466
2889.92 5448
2890.43 5295
2890.94 5681
2891.45 5418
2891.95 5460
2892.46 5687
2892.97 5476
2893.47 5596
2893.98 5402
2894.49 5481
2894.99 5643
2895.50 5923
2896.01 5931
2896.52 6075
2897.02 5844
2897.53 6207
2898.04 6138
2898.55 6207
2899.05 6315
2899.56 6603
2900.07 6843
2900.58 6993
2901.08 6944
2901.59 7432
2902.10 7497
2902.61 7769
2903.12 7672
2903.62 7377
2904.13 7649
2904.64 7544
2905.15 7360
2905.66 7406
2906.16 7127
2906.67 6830
2907.18 6774
2907.69 6798
2908.20 6609
2908.71 6162
2909.21 6117
2909.72 5604
2910.23 5661
2910.74 5464
2911.25 5607
2911.76 5447
2912.26 5327
2912.77 5591
2913.28 5471
2913.79 5744
2914.30 5596
2914.81 5425
2915.32 5695
2915.83 5627
2916.34 5590
2916.85 5601
2917.35 5536
2917.86 5577
2918.37 5579
2918.88 5736
2919.39 5640
2919.90 5493
2920.41 5448
2920.92 5603
2921.43 5708
2921.94 5862
2922.45 5790
2922.96 5578
2923.47 5740
2923.98 5834
2924.49 5714
2925.00 5938
2925.51 5863
2926.02 5650
2926.53 5827
2927.04 5906
2927.55 5838
2928.06 5746
2928.57 5582
2929.08 5433
2929.59 5074
2930.10 5042
2930.61 5095
2931.12 5123
2931.63 5075
2932.14 5434
2932.65 5270
2933.16 5276
2933.67 4972
2934.18 5120
2934.69 5501
2935.20 5537
2935.71 5430
2936.22 5315
2936.73 5381
2937.25 5914
2937.76 5860
2938.27 5641
2938.78 5610
2939.29 5425
2939.80 5506
2940.31 5763
2940.82 5493
2941.33 5419
2941.85 5711
2942.36 5729
2942.87 5902
2943.38 6027
2943.89 6055
2944.40 6600
2944.91 6679
2945.43 6666
2945.94 7098
2946.45 6975
2946.96 6753
2947.47 6679
2947.98 6814
2948.50 6689
2949.01 6625
2949.52 5911
2950.03 5810
2950.54 5765
2951.06 5716
2951.57 5837
2952.08 5309
2952.59 5320
2953.10 5084
2953.62 4980
2954.13 4917
2954.64 4942
2955.15 5111
2955.67 5145
2956.18 5167
2956.69 5141
2957.20 4913
2957.72 5171
2958.23 5208
2958.74 5096
2959.25 5233
2959.77 5047
2960.28 5251
2960.79 5059
2961.31 5177
2961.82 5261
2962.33 5485
2962.85 5445
2963.36 5505
2963.87 5525
2964.39 5639
2964.90 5264
2965.41 5246
2965.93 5365
2966.44 5112
2966.95 4887
2967.47 4808
2967.98 4970
2968.49 5081
2969.01 4857
2969.52 5024
2970.03 4862
2970.55 5142
2971.06 4777
2971.58 5094
2972.09 5088
2972.60 5110
2973.12 5211
2973.63 5112
2974.15 5182
2974.66 5035
2975.17 5288
2975.69 5318
2976.20 5336
2976.72 5463
2977.23 5208
2977.74 5323
2978.26 5545
2978.77 5386
2979.29 5406
2979.80 5349
2980.32 5093
2980.83 5221
2981.35 5224
2981.86 5199
2982.38 5272
2982.89 5216
2983.41 5291
2983.92 5421
2984.44 5552
2984.95 5539
2985.47 5558
2985.98 5484
2986.50 5521
2987.01 5936
2987.53 5922
2988.04 5593
2988.56 5573
2989.07 6009
2989.59 5495
2990.10 5654
2990.62 5471
2991.13 5685
2991.65 5963
2992.17 5636
2992.68 5376
2993.20 5416
2993.71 5665
2994.23 5951
2994.74 6336
2995.26 6378
2995.78 6365
2996.29 6530
2996.81 6642
2997.32 6409
2997.84 6762
2998.36 6759
2998.87 6622
2999.39 6815
2999.91 6820
3000.42 6206
3000.94 6345
3001.45 6316
3001.97 6576
3002.49 6478
3003.00 6542
3003.52 6803
3004.04 7107
3004.55 7327
3005.07 7755
3005.59 7756
3006.10 7623
3006.62 7222
3007.14 6870
3007.66 6569
3008.17 6581
3008.69 5996
3009.21 5760
3009.72 5677
3010.24 5848
3010.76 5614
3011.28 5581
3011.79 5635
3012.31 5666
3012.83 5401
3013.35 5839
3013.86 6039
3014.38 5947
3014.90 6215
3015.42 6066
3015.93 6277
3016.45 6518
3016.97 6317
3017.49 6571
3018.00 6508
3018.52 6413
3019.04 6586
3019.56 6838
3020.08 6538
3020.59 6504
3021.11 6527
3021.63 6233
3022.15 6133
3022.67 6173
3023.19 6005
3023.70 5853
3024.22 5611
3024.74 5806
3025.26 5793
3025.78 5613
3026.30 5542
3026.81 5497
3027.33 5580
3027.85 5785
3028.37 5598
3028.89 5771
3029.41 5848
3029.93 5633
3030.45 5595
3030.97 5680
3031.48 5855
3032.00 5942
3032.52 6149
3033.04 5996
3033.56 5975
3034.08 5751
3034.60 6135
3035.12 6062
3035.64 6009
3036.16 5988
3036.68 5939
3037.20 5950
3037.72 6063
3038.24 6069
3038.76 5859
3039.27 5602
3039.79 5713
3040.31 5601
3040.83 5735
3041.35 5729
3041.87 5744
3042.39 5519
3042.91 5432
3043.43 5514
3043.95 5589
3044.47 5814
3044.99 5543
3045.51 5499
3046.03 5539
3046.56 5411
3047.08 5692
3047.60 5692
3048.12 5355
3048.64 5414
3049.16 5452
3049.68 5539
3050.20 5540
3050.72 5211
3051.24 5585
3051.76 5629
3052.28 5563
3052.80 5232
3053.32 5338
3053.84 5185
3054.37 5292
3054.89 5509
3055.41 5286
3055.93 5470
3056.45 5600
3056.97 5415
3057.49 5246
3058.01 5346
3058.53 5229
3059.06 5023
3059.58 5120
3060.10 4951
3060.62 4926
3061.14 5008
3061.66 5146
3062.19 5121
3062.71 5195
3063.23 5440
3063.75 5229
3064.27 5409
3064.79 5555
3065.32 5379
3065.84 5673
3066.36 5681
3066.88 5758
3067.40 5643
3067.93 5554
3068.45 5562
3068.97 5593
3069.49 5273
3070.02 5357
3070.54 5262
3071.06 5313
3071.58 5125
3072.10 5266
3072.63 5347
3073.15 5181
3073.67 5248
3074.20 5474
3074.72 5812
3075.24 5582
3075.76 5573
3076.29 6030
3076.81 6138
3077.33 6423
3077.86 6558
3078.38 6923
3078.90 6962
3079.42 7063
3079.95 7219
3080.47 7061
3080.99 7056
3081.52 6894
3082.04 6912
3082.56 7034
3083.09 6900
3083.61 6845
3084.13 6520
3084.66 6566
3085.18 6304
3085.71 6382
3086.23 6317
3086.75 6507
3087.28 6249
3087.80 6022
3088.32 6029
3088.85 6078
3089.37 5969
3089.90 5993
3090.42 5719
3090.94 5712
3091.47 5881
3091.99 5630
3092.52 5342
3093.04 5567
3093.57 5755
3094.09 6016
3094.61 5833
3095.14 5981
3095.66 5843
3096.19 5866
3096.71 5860
3097.24 5872
3097.76 5900
3098.29 5872
3098.81 5981
3099.34 6056
3099.86 6093
3100.39 6800
3100.91 7420
3101.44 7621
3101.96 8099
3102.49 8930
3103.01 9294
3103.54 9286
3104.06 9885
3104.59 9508
3105.11 8837
3105.64 8229
3106.16 7675
3106.69 7255
3107.21 6680
3107.74 6385
3108.26 6129
3108.79 5943
3109.32 5885
3109.84 6120
3110.37 5740
3110.89 5853
3111.42 6074
3111.94 6099
3112.47 6099
3113.00 5930
3113.52 6019
3114.05 5870
3114.57 5627
3115.10 5855
3115.63 5473
3116.15 5439
3116.68 5593
3117.21 5640
3117.73 5608
3118.26 5488
3118.78 5460
3119.31 5275
3119.84 5128
3120.36 5479
3120.89 5549
3121.42 5914
3121.94 5739
3122.47 5610
3123.00 5644
3123.52 5512
3124.05 5694
3124.58 5811
3125.11 5631
3125.63 5793
3126.16 5546
3126.69 5507
3127.21 5564
3127.74 5542
3128.27 5680
3128.80 5671
3129.32 5660
3129.85 5453
3130.38 5345
3130.91 5462
3131.43 5545
3131.96 5568
3132.49 5517
3133.02 5832
3133.54 5526
3134.07 5336
3134.60 5247
3135.13 5182
3135.65 5553
3136.18 5522
3136.71 5497
3137.24 5227
3137.77 5317
3138.29 5085
3138.82 5138
3139.35 5103
3139.88 5336
3140.41 5490
3140.94 5219
3141.46 5111
3141.99 5198
3142.52 5208
3143.05 5196
3143.58 5455
3144.11 5645
3144.64 5504
3145.16 5911
3145.69 6206
3146.22 6464
3146.75 6673
3147.28 6554
3147.81 6802
3148.34 6830
3148.87 6976
3149.40 6981
3149.92 6658
3150.45 6551
3150.98 6398
3151.51 6359
3152.04 5970
3152.57 5533
3153.10 5288
3153.63 5366
3154.16 5455
3154.69 5483
3155.22 5464
3155.75 5567
3156.28 5665
3156.81 5509
3157.34 5628
3157.87 5924
3158.40 5635
3158.93 5676
3159.46 5603
3159.99 5719
3160.52 6015
3161.05 6081
3161.58 5834
3162.11 5780
3162.64 5674
3163.17 5702
3163.70 5632
3164.23 5417
3164.76 5395
3165.29 5430
3165.82 5442
3166.35 5465
3166.88 5287
3167.41 5139
3167.94 5105
3168.47 5254
3169.00 5265
3169.53 5078
3170.06 4946
3170.59 4825
3171.12 5207
3171.65 5167
3172.19 5394
3172.72 5544
3173.25 5471
3173.78 5487
3174.31 5748
3174.84 5761
3175.37 5694
3175.90 5389
3176.44 5338
3176.97 5593
3177.50 5513
3178.03 5512
3178.56 5759
3179.09 5611
3179.62 5515
3180.16 5551
3180.69 5593
3181.22 5387
3181.75 5259
3182.28 5355
3182.81 5526
3183.35 5156
3183.88 5242
3184.41 5125
3184.94 5346
3185.47 5275
3186.01 5228
3186.54 5283
3187.07 5352
3187.60 5495
3188.14 5473
3188.67 5352
3189.20 5148
3189.73 5076
3190.26 5270
3190.80 5340
3191.33 5183
3191.86 5112
3192.39 5047
3192.93 4982
3193.46 5087
3193.99 5205
3194.53 5326
3195.06 5182
3195.59 5057
3196.12 5213
3196.66 5258
3197.19 5324
3197.72 5391
3198.26 5539
3198.79 5741
3199.32 5922
3199.86 5888
3200.39 5884
3200.92 6208
3201.46 6141
3201.99 6304
3202.52 6659
3203.06 6686
3203.59 6535
3204.12 6223
3204.66 6153
3205.19 6285
3205.73 5885
3206.26 5868
3206.79 5670
3207.33 5591
3207.86 5783
3208.39 5664
3208.93 5889
3209.46 5986
3210.00 6062
3210.53 6100
3211.07 5922
3211.60 5906
3212.13 6125
3212.67 6264
3213.20 6237
3213.74 6142
3214.27 6200
3214.81 6071
3215.34 5978
3215.88 5948
3216.41 6147
3216.94 6392
3217.48 6278
3218.01 6556
3218.55 6617
3219.08 6587
3219.62 6441
3220.15 6499
3220.69 6302
3221.22 6556
3221.76 6577
3222.29 6730
3222.83 6976
3223.36 6866
3223.90 6810
3224.43 6900
3224.97 6728
3225.51 7065
3226.04 6573
3226.58 6275
3227.11 6265
3227.65 6242
3228.18 5997
3228.72 6197
3229.25 5689
3229.79 5248
3230.33 5279
3230.86 5306
3231.40 5193
3231.93 5335
3232.47 5415
3233.01 5417
3233.54 5346
3234.08 5491
3234.61 5362
3235.15 5264
3235.69 5865
3236.22 5826
3236.76 5858
3237.30 5817
3237.83 6227
3238.37 6524
3238.91 6486
3239.44 6508
3239.98 6615
3240.51 6252
3241.05 6273
3241.59 6172
3242.13 5866
3242.66 5647
3243.20 5473
3243.74 5540
3244.27 5308
3244.81 5382
3245.35 5380
3245.88 5360
3246.42 5324
3246.96 5235
3247.50 5235
3248.03 5237
3248.57 5176
3249.11 5221
3249.64 5446
3250.18 5512
3250.72 5398
3251.26 5480
3251.79 5666
3252.33 5805
3252.87 5742
3253.41 5754
3253.95 5941
3254.48 6118
3255.02 6136
3255.56 6047
3256.10 5857
3256.64 6326
3257.17 6214
3257.71 6089
3258.25 6149
3258.79 6554
3259.33 6940
3259.86 6622
3260.40 6779
3260.94 7169
3261.48 7095
3262.02 7276
3262.56 7352
3263.09 8047
3263.63 8039
3264.17 7944
3264.71 8023
3265.25 8486
3265.79 8263
3266.33 8359
3266.87 8304
3267.40 8507
3267.94 8455
3268.48 8465
3269.02 8157
3269.56 7619
3270.10 7085
3270.64 7023
3271.18 6604
3271.72 5986
3272.26 5464
3272.80 5667
3273.33 5933
3273.87 5900
3274.41 5769
3274.95 5501
3275.49 5791
3276.03 6072
3276.57 6098
3277.11 6146
3277.65 6116
3278.19 6289
3278.73 6472
3279.27 6327
3279.81 6104
3280.35 6348
3280.89 6227
3281.43 6539
3281.97 6581
3282.51 6447
3283.05 6634
3283.59 6546
3284.13 6326
3284.67 6547
3285.21 6797
3285.75 6987
3286.29 7092
3286.83 6872
3287.37 7019
3287.91 6808
3288.45 6739
3289.00 6692
3289.54 6473
3290.08 6586
3290.62 6542
3291.16 6696
3291.70 6846
3292.24 6720
3292.78 6730
3293.32 7493
3293.86 7655
3294.40 8174
3294.95 8332
3295.49 8502
3296.03 8712
3296.57 8865
3297.11 8374
3297.65 8096
3298.19 8098
3298.74 7833
3299.28 7709
3299.82 7191
3300.36 6980
3300.90 6950
3301.44 6970
3301.98 6440
3302.53 6300
3303.07 6096
3303.61 6254
3304.15 6345
3304.69 6585
3305.24 6440
3305.78 6087
3306.32 5918
3306.86 5571
3307.40 5888
3307.95 5800
3308.49 5732
3309.03 5723
3309.57 5593
3310.12 5753
3310.66 5847
3311.20 5929
3311.74 5732
3312.29 5719
3312.83 5829
3313.37 5943
3313.91 5859
3314.46 5582
3315.00 6044
3315.54 6317
3316.09 6401
3316.63 6125
3317.17 6254
3317.71 6198
3318.26 6114
3318.80 6129
3319.34 5806
3319.89 6037
3320.43 6123
3320.97 5723
3321.52 5816
3322.06 5996
3322.60 6172
3323.15 6277
3323.69 6472
3324.23 6108
3324.78 5913
3325.32 6041
3325.86 5922
3326.41 5938
3326.95 5718
3327.50 5483
3328.04 5814
3328.58 5560
3329.13 5581
3329.67 5646
3330.22 5809
3330.76 5739
3331.30 5639
3331.85 5887
3332.39 6006
3332.94 6182
3333.48 6383
3334.03 6619
3334.57 6674
3335.11 7100
3335.66 7088
3336.20 7073
3336.75 7278
3337.29 7098
3337.84 6676
3338.38 6883
3338.93 6782
3339.47 6585
3340.02 6317
3340.56 6133
3341.11 6320
3341.65 6267
3342.20 6098
3342.74 6178
3343.29 5701
3343.83 5563
3344.38 5906
3344.92 5642
3345.47 5666
3346.01 5448
3346.56 5394
3347.10 5214
3347.65 5573
3348.19 5455
3348.74 5515
3349.29 5627
3349.83 5662
3350.38 5288
3350.92 5561
3351.47 5597
3352.01 5328
3352.56 5173
3353.11 5344
3353.65 5377
3354.20 5177
3354.74 5217
3355.29 5316
3355.84 5239
3356.38 5222
3356.93 5177
3357.47 4900
3358.02 4468
3358.57 4590
3359.11 4570
3359.66 4852
3360.21 4826
3360.75 4762
3361.30 4713
3361.85 4714
3362.39 4816
3362.94 4734
3363.49 5184
3364.03 5181
3364.58 5023
3365.13 4932
3365.67 5013
3366.22 4886
3366.77 4863
3367.31 4874
3367.86 4867
3368.41 4932
3368.96 5104
3369.50 5385
3370.05 5420
3370.60 4912
3371.15 4807
3371.69 5092
3372.24 5122
3372.79 5110
3373.34 5117
3373.88 5199
3374.43 5067
3374.98 4875
3375.53 5152
3376.07 5067
3376.62 4581
3377.17 4785
3377.72 4844
3378.27 4740
3378.81 4667
3379.36 4611
3379.91 4675
3380.46 4540
3381.01 4492
3381.55 4516
3382.10 4678
3382.65 4359
3383.20 4788
3383.75 4647
3384.30 4266
3384.84 4405
3385.39 4531
3385.94 4576
3386.49 4497
3387.04 4633
3387.59 4847
3388.14 4850
3388.69 4600
3389.23 4814
3389.78 4804
3390.33 5184
3390.88 5309
3391.43 4789
3391.98 4654
3392.53 4549
3393.08 4572
3393.63 4761
3394.18 4807
3394.72 4565
3395.27 4751
3395.82 4696
3396.37 4524
3396.92 4480
3397.47 4302
3398.02 4670
3398.57 4761
3399.12 4618
3399.67 4509
3400.22 4635
3400.77 4562
3401.32 4540
3401.87 4432
3402.42 4730
3402.97 4835
3403.52 4815
3404.07 4988
3404.62 4871
3405.17 4903
3405.72 4776
3406.27 4678
3406.82 4663
3407.37 4576
3407.92 4428
3408.47 4395
3409.02 4318
3409.57 4141
3410.12 4109
3410.67 4484
3411.22 4653
3411.78 4713
3412.33 4642
3412.88 4579
3413.43 4697
3413.98 4735
3414.53 4827
3415.08 5090
3415.63 4962
3416.18 4867
3416.73 4737
3417.28 4634
3417.84 4612
3418.39 4669
3418.94 4639
3419.49 4689
3420.04 4724
3420.59 4629
3421.14 4903
3421.69 4744
3422.25 5176
3422.80 5308
3423.35 5029
3423.90 5366
3424.45 5537
3425.00 5333
3425.56 5234
3426.11 5289
3426.66 5033
3427.21 5097
3427.76 4714
3428.32 4790
3428.87 4767
3429.42 4958
3429.97 4756
3430.52 4771
3431.08 4819
3431.63 4780
3432.18 5021
3432.73 5094
3433.29 5055
3433.84 4656
3434.39 4814
3434.94 5010
3435.50 4902
3436.05 4744
3436.60 4526
3437.15 4649
3437.71 4743
3438.26 4760
3438.81 4950
3439.37 5069
3439.92 4978
3440.47 4728
3441.02 4775
3441.58 5150
3442.13 4821
3442.68 5000
3443.24 4874
3443.79 4892
3444.34 4955
3444.90 4906
3445.45 4448
3446.00 4442
3446.56 4924
3447.11 4902
3447.66 4776
3448.22 4847
3448.77 4786
3449.33 4549
3449.88 4581
3450.43 4512
3450.99 4525
3451.54 4489
3452.09 4598
3452.65 4443
3453.20 4442
3453.76 4506
3454.31 4559
3454.86 4624
3455.42 4610
3455.97 4627
3456.53 4724
3457.08 4691
3457.64 4687
3458.19 4585
3458.75 4845
3459.30 4791
3459.85 4710
3460.41 4705
3460.96 4735
3461.52 4568
3462.07 4666
3462.63 4645
3463.18 4841
3463.74 4876
3464.29 4716
3464.85 4943
3465.40 4762
3465.96 4855
3466.51 4985
3467.07 4965
3467.62 4893
3468.18 5186
3468.73 5393
3469.29 5146
3469.84 5293
3470.40 5181
3470.95 5488
3471.51 5395
3472.07 5205
3472.62 5089
3473.18 5040
3473.73 5186
3474.29 5080
3474.84 5222
3475.40 5387
3475.96 5492
3476.51 5458
3477.07 5232
3477.62 5134
3478.18 5338
3478.74 5469
3479.29 5601
3479.85 5878
3480.40 5707
3480.96 5403
3481.52 5826
3482.07 5729
3482.63 5510
3483.19 5320
3483.74 5450
3484.30 5382
3484.86 5474
3485.41 5475
3485.97 5547
3486.53 5838
3487.08 5636
3487.64 5715
3488.20 6083
3488.75 6418
3489.31 6387
3489.87 6605
3490.42 7016
3490.98 7065
3491.54 7036
3492.09 7600
3492.65 7761
3493.21 7936
3493.77 8017
3494.32 7980
3494.88 7555
3495.44 7385
3496.00 7398
3496.55 7335
3497.11 7277
3497.67 7364
3498.23 7454
3498.78 7807
3499.34 7999
3499.90 8297
3500.46 8602
3501.01 9010
3501.57 9651
3502.13 10051
3502.69 10567
3503.25 11462
3503.80 11647
3504.36 12379
3504.92 12889
3505.48 13644
3506.04 13236
3506.60 12667
3507.15 12573
3507.71 11291
3508.27 10484
3508.83 10010
3509.39 9036
3509.95 8031
3510.50 7543
3511.06 6838
3511.62 6472
3512.18 6039
3512.74 5688
3513.30 5567
3513.86 5352
3514.42 5354
3514.98 5378
3515.53 5250
3516.09 5465
3516.65 5222
3517.21 5314
3517.77 5207
3518.33 5461
3518.89 5483
3519.45 5261
3520.01 5639
3520.57 5413
3521.13 5439
3521.69 5597
3522.25 5375
3522.81 5729
3523.36 5338
3523.92 5573
3524.48 5708
3525.04 5354
3525.60 5292
3526.16 4987
3526.72 4961
3527.28 4920
3527.84 4889
3528.40 4945
3528.96 4889
3529.52 4750
3530.08 4924
3530.64 4887
3531.20 5210
3531.76 5189
3532.32 5245
3532.89 5511
3533.45 5697
3534.01 5992
3534.57 5680
3535.13 5611
3535.69 5990
3536.25 6007
3536.81 6441
3537.37 6262
3537.93 6097
3538.49 5943
3539.05 5980
3539.61 5788
3540.17 5797
3540.74 5689
3541.30 5928
3541.86 5807
3542.42 5729
3542.98 6035
3543.54 5725
3544.10 5540
3544.66 5526
3545.22 5303
3545.79 5397
3546.35 5053
3546.91 5268
3547.47 5023
3548.03 4837
3548.59 4997
3549.16 4846
3549.72 4846
3550.28 4625
3550.84 4674
3551.40 4787
3551.96 4515
3552.53 4676
3553.09 4827
3553.65 4809
3554.21 4764
3554.77 4725
3555.34 4652
3555.90 4612
3556.46 4710
3557.02 4837
3557.59 4856
3558.15 4921
3558.71 5052
3559.27 5014
3559.84 5148
3560.40 4948
3560.96 5256
3561.52 5046
3562.09 4999
3562.65 5037
3563.21 4922
3563.77 4832
3564.34 4856
3564.90 4833
3565.46 4937
3566.03 4876
3566.59 4668
3567.15 4769
3567.72 4938
3568.28 4984
3568.84 4889
3569.41 4813
3569.97 4937
3570.53 4920
3571.10 4731
3571.66 4902
3572.22 4772
3572.79 5069
3573.35 5049
3573.91 4917
3574.48 5020
3575.04 5136
3575.60 5362
3576.17 5414
3576.73 5692
3577.30 5806
3577.86 5656
3578.42 5703
3578.99 5632
3579.55 5264
3580.12 5354
3580.68 5206
3581.24 5099
3581.81 4961
3582.37 5055
3582.94 4766
3583.50 4536
3584.07 4657
3584.63 4741
3585.20 4571
3585.76 4467
3586.32 4433
3586.89 4483
3587.45 4483
3588.02 4564
3588.58 4384
3589.15 4411
3589.71 4389
3590.28 4464
3590.84 4648
3591.41 4744
3591.97 4752
3592.54 4657
3593.10 4839
3593.67 4767
3594.23 4942
3594.80 4884
3595.36 4730
3595.93 4836
3596.50 4782
3597.06 4982
3597.63 5024
3598.19 5077
3598.76 5104
3599.32 5104
3599.89 5032
3600.45 5041
3601.02 5016
3601.59 4823
3602.15 4850
3602.72 4773
3603.28 4918
3603.85 5055
3604.42 4701
3604.98 4514
3605.55 4722
3606.11 4619
3606.68 4423
3607.25 4509
3607.81 4451
3608.38 4449
3608.95 4601
3609.51 4390
3610.08 4492
3610.65 4567
3611.21 4385
3611.78 4499
3612.35 4579
3612.91 4583
3613.48 4731
3614.05 4693
3614.61 5044
3615.18 5095
3615.75 5316
3616.31 5650
3616.88 5940
3617.45 6196
3618.01 6626
3618.58 6625
3619.15 6472
3619.72 6286
3620.28 6000
3620.85 5896
3621.42 5474
3621.99 5505
3622.55 5274
3623.12 5034
3623.69 4610
3624.26 4623
3624.82 4489
3625.39 4491
3625.96 4448
3626.53 4251
3627.09 4336
3627.66 4297
3628.23 4477
3628.80 4584
3629.37 4511
3629.93 4466
3630.50 4500
3631.07 4385
3631.64 4397
3632.21 4396
3632.77 4608
3633.34 4639
3633.91 4645
3634.48 4320
3635.05 4477
3635.62 4660
3636.19 4459
3636.75 4582
3637.32 4550
3637.89 4665
3638.46 4661
3639.03 4862
3639.60 4950
3640.17 4982
3640.73 5066
3641.30 5179
3641.87 5407
3642.44 5296
3643.01 5475
3643.58 5509
3644.15 5175
3644.72 5036
3645.29 4875
3645.86 4878
3646.43 4658
3647.00 4712
3647.57 4844
3648.13 4814
3648.70 4866
3649.27 4692
3649.84 4706
3650.41 4774
3650.98 4858
3651.55 4975
3652.12 4872
3652.69 4736
3653.26 4881
3653.83 5069
3654.40 5092
3654.97 4653
3655.54 4625
3656.11 4937
3656.68 5085
3657.25 5014
3657.82 5268
3658.39 5573
3658.96 5327
3659.53 5525
3660.10 5591
3660.67 5751
3661.24 5310
3661.82 5457
3662.39 5159
3662.96 4906
3663.53 4902
3664.10 4797
3664.67 4586
3665.24 4584
3665.81 4405
3666.38 4394
3666.95 4386
3667.52 4267
3668.09 4531
3668.67 4582
3669.24 4496
3669.81 4477
3670.38 4537
3670.95 4527
3671.52 4680
3672.09 4716
3672.66 4848
3673.24 5030
3673.81 5314
3674.38 5267
3674.95 5204
3675.52 5361
3676.09 5460
3676.66 5527
3677.24 5719
3677.81 5711
3678.38 5184
3678.95 5065
3679.52 5136
3680.10 4949
3680.67 4734
3681.24 4444
3681.81 4630
3682.38 4514
3682.96 4628
3683.53 4514
3684.10 4544
3684.67 4476
3685.25 4414
3685.82 4564
3686.39 4668
3686.96 4471
3687.54 4777
3688.11 4955
3688.68 4901
3689.25 5201
3689.83 5193
3690.40 5145
3690.97 5142
3691.54 5309
3692.12 5221
3692.69 5073
3693.26 5212
3693.84 5430
3694.41 5165
3694.98 5137
3695.56 5207
3696.13 4991
3696.70 4831
3697.28 4962
3697.85 5123
3698.42 4761
3699.00 4909
3699.57 4556
3700.14 4815
3700.72 4663
3701.29 4770
3701.86 4631
3702.44 4542
3703.01 4673
3703.58 4746
3704.16 4932
3704.73 4636
3705.31 4522
3705.88 4448
3706.45 4579
3707.03 4525
3707.60 4603
3708.18 4733
3708.75 4538
3709.33 4334
3709.90 4611
3710.47 4619
3711.05 4617
3711.62 4789
3712.20 4654
3712.77 4722
3713.35 4799
3713.92 4643
3714.50 4666
3715.07 4706
3715.64 4559
3716.22 4377
3716.79 4671
3717.37 4875
3717.94 4966
3718.52 4731
3719.09 5128
3719.67 5156
3720.24 5038
3720.82 5091
3721.39 5230
3721.97 5055
3722.54 4945
3723.12 4699
3723.70 4624
3724.27 4591
3724.85 4209
3725.42 4379
3726.00 4326
3726.57 4523
3727.15 4721
3727.72 4635
3728.30 4604
3728.88 4673
3729.45 4891
3730.03 5049
3730.60 5113
3731.18 5012
3731.75 5225
3732.33 5394
3732.91 5320
3733.48 4877
3734.06 4931
3734.64 4951
3735.21 5120
3735.79 5017
3736.36 4983
3736.94 4812
3737.52 4750
3738.09 4601
3738.67 4540
3739.25 4611
3739.82 4482
3740.40 4506
3740.98 4423
3741.55 4250
3742.13 4516
3742.71 4591
3743.28 4584
3743.86 4592
3744.44 4564
3745.01 4658
3745.59 4618
3746.17 4615
3746.75 4787
3747.32 4338
3747.90 4446
3748.48 4832
3749.05 4522
3749.63 4658
3750.21 4477
3750.79 4629
3751.36 4365
3751.94 4359
3752.52 4472
3753.10 4348
3753.67 4435
3754.25 4434
3754.83 4177
3755.41 3949
3755.99 4291
3756.56 4250
3757.14 4216
3757.72 4312
3758.30 4458
3758.88 4202
3759.45 4482
3760.03 4646
3760.61 4586
3761.19 4596
3761.77 4858
3762.35 4828
3762.92 4684
3763.50 4833
3764.08 4892
3764.66 4680
3765.24 4582
3765.82 4525
3766.39 4414
3766.97 4395
3767.55 4538
3768.13 4269
3768.71 4305
3769.29 4446
3769.87 4573
3770.45 4584
3771.03 4339
3771.60 4165
3772.18 4430
3772.76 4360
3773.34 4277
3773.92 4149
3774.50 4102
3775.08 4031
3775.66 4220
3776.24 4140
3776.82 4095
3777.40 4112
3777.98 4078
3778.56 3973
3779.14 4139
3779.72 4161
3780.30 4102
3780.88 4098
3781.46 4233
3782.04 4178
3782.61 3933
3783.19 4084
3783.77 4165
3784.35 4076
3784.93 4006
3785.52 4072
3786.10 4071
3786.68 3815
3787.26 4200
3787.84 3991
3788.42 3931
3789.00 3980
3789.58 4114
3790.16 4326
3790.74 4371
3791.32 4381
3791.90 4258
3792.48 4111
3793.06 4073
3793.64 4355
3794.22 4315
3794.80 4339
3795.38 4159
3795.96 4175
3796.55 4428
3797.13 4295
3797.71 4335
3798.29 4252
3798.87 4216
3799.45 4223
3800.03 4175
3800.61 4127
3801.19 4320
3801.78 4538
3802.36 4589
3802.94 4736
3803.52 4732
3804.10 4714
3804.68 4917
3805.27 4972
3805.85 5190
3806.43 5102
3807.01 5300
3807.59 5887
3808.17 6010
3808.76 5798
3809.34 5682
3809.92 5975
3810.50 5997
3811.08 5753
3811.67 5631
3812.25 5581
3812.83 5038
3813.41 5074
3814.00 5325
3814.58 5220
3815.16 5309
3815.74 5175
3816.32 5107
3816.91 4892
3817.49 4793
3818.07 5014
3818.66 4788
3819.24 4667
3819.82 4556
3820.40 4595
3820.99 4517
3821.57 4168
3822.15 4125
3822.73 4106
3823.32 4007
3823.90 4060
3824.48 4230
3825.07 3993
3825.65 3834
3826.23 4006
3826.82 3945
3827.40 3871
3827.98 3840
3828.57 3790
3829.15 4090
3829.73 3957
3830.32 4102
3830.90 4001
3831.48 3932
3832.07 4009
3832.65 4057
3833.24 3976
3833.82 4182
3834.40 4242
3834.99 4149
3835.57 3950
3836.16 3988
3836.74 4250
3837.32 4264
3837.91 4046
3838.49 3727
3839.08 4016
3839.66 4295
3840.24 4159
3840.83 3882
3841.41 4046
3842.00 4039
3842.58 3783
3843.17 4131
3843.75 4066
3844.34 3902
3844.92 4160
3845.51 4136
3846.09 3927
3846.67 4084
3847.26 4129
3847.84 4087
3848.43 4301
3849.01 4140
3849.60 4189
3850.18 4110
3850.77 4235
3851.35 4117
3851.94 3992
3852.53 4125
3853.11 4137
3853.70 3993
3854.28 3919
3854.87 3991
3855.45 4108
3856.04 4132
3856.62 4223
3857.21 4316
3857.79 4482
3858.38 4368
3858.97 4462
3859.55 4588
3860.14 4705
3860.72 4615
3861.31 4690
3861.90 4891
3862.48 4970
3863.07 4841
3863.65 4918
3864.24 4880
3864.83 4775
3865.41 4852
3866.00 4666
3866.58 4630
3867.17 4563
3867.76 4529
3868.34 4491
3868.93 4576
3869.52 4372
3870.10 4507
3870.69 4615
3871.28 4519
3871.86 4675
3872.45 4728
3873.04 4719
3873.62 4818
3874.21 5000
3874.80 4838
3875.38 4967
3875.97 5069
3876.56 4785
3877.15 4827
3877.73 4548
3878.32 4797
3878.91 4723
3879.49 4456
3880.08 4170
3880.67 4132
3881.26 4247
3881.84 4141
3882.43 4059
3883.02 4105
3883.61 4107
3884.19 4149
3884.78 3998
3885.37 4229
3885.96 4171
3886.55 4212
3887.13 4188
3887.72 4185
3888.31 4358
3888.90 4433
3889.49 4460
3890.07 4362
3890.66 4498
3891.25 4663
3891.84 4555
3892.43 4574
3893.01 4680
3893.60 4843
3894.19 4713
3894.78 4665
3895.37 4727
3895.96 4608
3896.55 4482
3897.13 4308
3897.72 4328
3898.31 4213
3898.90 4226
3899.49 4267
3900.08 4521
3900.67 4482
3901.26 4267
3901.84 4557
3902.43 4333
3903.02 4467
3903.61 4305
3904.20 4196
3904.79 4090
3905.38 4139
3905.97 4107
3906.56 4143
3907.15 4209
3907.74 4225
3908.33 4034
3908.92 3759
3909.50 3763
3910.09 3903
3910.68 3944
3911.27 4085
3911.86 3879
3912.45 3707
3913.04 3714
3913.63 3791
3914.22 3755
3914.81 3891
3915.40 3848
3915.99 3723
3916.58 3645
3917.17 3792
3917.76 3621
3918.35 3921
3918.94 4063
3919.53 3929
3920.12 3878
3920.72 3953
3921.31 4021
3921.90 4068
3922.49 3950
3923.08 3951
3923.67 3998
3924.26 4051
3924.85 4077
3925.44 3755
3926.03 3786
3926.62 3743
3927.21 3768
3927.80 3787
3928.39 3853
3928.99 3807
3929.58 3651
3930.17 3733
3930.76 3818
3931.35 3647
3931.94 3665
3932.53 3622
3933.12 3598
3933.72 3478
3934.31 3578
3934.90 3574
3935.49 3573
3936.08 3680
3936.67 3695
3937.26 3947
3937.86 4082
3938.45 4288
3939.04 4114
3939.63 4055
3940.22 4204
3940.82 4188
3941.41 4340
3942.00 4398
3942.59 4239
3943.18 4632
3943.78 4343
3944.37 4181
3944.96 4214
3945.55 4191
3946.14 3937
3946.74 4142
3947.33 4239
3947.92 4109
3948.51 3847
3949.11 3835
3949.70 3985
3950.29 3956
3950.88 4049
3951.48 4038
3952.07 4049
3952.66 3909
3953.26 3818
3953.85 3869
3954.44 3825
3955.03 4084
3955.63 4134
3956.22 4067
3956.81 4075
3957.41 4245
3958.00 4296
3958.59 4316
3959.19 4187
3959.78 4213
3960.37 4344
3960.97 4535
3961.56 4261
3962.15 4385
3962.75 4005
3963.34 4074
3963.93 4059
3964.53 4096
3965.12 4223
3965.72 4238
3966.31 4271
3966.90 4066
3967.50 3964
3968.09 4087
3968.69 3923
3969.28 3854
3969.87 4040
3970.47 4128
3971.06 4092
3971.66 3843
3972.25 3884
3972.85 4085
3973.44 3943
3974.03 3633
3974.63 3801
3975.22 3750
3975.82 3878
3976.41 3986
3977.01 4119
3977.60 4165
3978.20 4127
3978.79 4253
3979.39 4153
3979.98 4120
3980.58 4224
3981.17 4143
3981.77 4236
3982.36 4344
3982.96 4130
3983.55 4170
3984.15 3901
3984.74 3875
3985.34 3774
3985.93 3992
3986.53 4241
3987.12 4238
3987.72 4237
3988.31 4007
3988.91 4087
3989.50 4164
3990.10 4219
3990.70 4204
3991.29 4111
3991.89 4366
3992.48 4325
3993.08 4547
3993.67 4721
3994.27 4623
3994.87 4580
3995.46 4757
3996.06 4780
3996.65 4719
3997.25 4574
3997.85 4531
3998.44 4643
3999.04 4568
3999.64 4355
4000.23 4410
4000.83 4298
4001.43 4147
4002.02 4398
4002.62 4245
4003.21 4189
4003.81 4364
4004.41 4425
4005.00 4300
4005.60 4591
4006.20 4725
4006.80 4775
4007.39 4692
4007.99 4642
4008.59 4569
4009.18 4651
4009.78 4652
4010.38 4544
4010.97 4489
4011.57 4589
4012.17 4439
4012.77 4441
4013.36 4297
4013.96 4380
4014.56 4289
4015.16 4127
4015.75 4330
4016.35 4247
4016.95 4209
4017.55 4115
4018.14 4187
4018.74 4308
4019.34 4239
4019.94 4181
4020.54 4080
4021.13 4225
4021.73 4011
4022.33 4116
4022.93 4055
4023.53 4144
4024.12 4311
4024.72 4727
4025.32 5122
4025.92 4948
4026.52 5062
4027.12 5197
4027.71 5236
4028.31 5290
4028.91 5277
4029.51 5191
4030.11 5517
4030.71 5358
4031.31 5286
4031.90 4875
4032.50 4751
4033.10 4601
4033.70 4598
4034.30 4477
4034.90 4277
4035.50 4224
4036.10 4314
4036.70 4443
4037.29 4342
4037.89 4448
4038.49 4386
4039.09 4621
4039.69 4509
4040.29 4255
4040.89 4230
4041.49 4417
4042.09 4193
4042.69 4010
4043.29 4227
4043.89 4314
4044.49 4321
4045.09 4259
4045.69 4220
4046.29 4043
4046.89 4199
4047.49 4253
4048.09 4123
4048.69 4159
4049.29 4448
4049.89 4579
4050.49 4460
4051.09 4617
4051.69 4436
4052.29 4224
4052.89 4210
4053.49 4369
4054.09 4492
4054.69 4298
4055.29 4205
4055.89 4271
4056.49 4251
4057.09 4112
4057.69 3935
4058.29 4010
4058.89 4067
4059.49 3929
4060.09 3924
4060.70 4161
4061.30 3968
4061.90 3876
4062.50 4139
4063.10 4001
4063.70 4105
4064.30 4152
4064.90 3953
4065.50 4039
4066.11 4068
4066.71 4002
4067.31 4081
4067.91 4076
4068.51 4306
4069.11 4286
4069.71 4196
4070.32 4128
4070.92 4111
4071.52 4263
4072.12 3973
4072.72 3805
4073.32 3950
4073.93 4116
4074.53 4044
4075.13 3818
4075.73 3849
4076.33 4141
4076.94 4127
4077.54 3942
4078.14 3938
4078.74 3719
4079.34 3756
4079.95 3975
4080.55 3955
4081.15 3747
4081.75 3741
4082.36 3934
4082.96 3994
4083.56 3665
4084.16 3846
4084.77 4027
4085.37 3936
4085.97 3995
4086.58 3799
4087.18 3575
4087.78 3593
4088.38 3853
4088.99 3697
4089.59 3696
4090.19 3774
4090.80 3815
4091.40 3802
4092.00 3797
4092.61 3861
4093.21 3523
4093.81 3692
4094.42 3827
4095.02 3855
4095.62 3651
4096.23 3464
4096.83 3641
4097.43 3803
4098.04 3635
4098.64 3654
4099.24 3746
4099.85 3535
4100.45 3466
4101.06 3645
4101.66 3732
4102.26 3659
4102.87 3716
4103.47 3659
4104.08 3646
4104.68 3509
4105.28 3708
4105.89 3693
4106.49 3661
4107.10 3771
4107.70 3884
4108.31 3827
4108.91 3576
4109.51 3638
4110.12 3675
4110.72 3753
4111.33 3788
4111.93 3654
4112.54 3574
4113.14 3769
4113.75 3852
4114.35 3842
4114.96 3823
4115.56 3837
4116.17 3658
4116.77 3905
4117.38 4051
4117.98 3852
4118.59 3801
4119.19 3910
4119.80 3888
4120.40 4025
4121.01 3864
4121.61 3938
4122.22 4004
4122.82 4034
4123.43 4022
4124.04 3768
4124.64 4003
4125.25 4139
4125.85 3996
4126.46 3849
4127.06 3781
4127.67 4074
4128.28 3885
4128.88 3898
4129.49 4013
4130.09 3865
4130.70 4024
4131.31 3875
4131.91 3903
4132.52 4051
4133.12 4044
4133.73 4034
4134.34 4193
4134.94 4469
4135.55 4508
4136.16 4615
4136.76 4400
4137.37 4401
4137.98 4677
4138.58 4810
4139.19 4963
4139.80 5114
4140.40 5087
4141.01 5049
4141.62 5256
4142.22 5086
4142.83 5060
4143.44 5219
4144.04 5105
4144.65 5104
4145.26 4755
4145.86 4486
4146.47 4452
4147.08 4342
4147.69 4250
4148.29 4229
4148.90 4124
4149.51 3964
4150.12 3893
4150.72 3841
4151.33 4062
4151.94 3996
4152.55 4060
4153.15 3857
4153.76 3825
4154.37 3863
4154.98 3973
4155.59 4063
4156.19 3931
4156.80 3780
4157.41 3880
4158.02 3832
4158.63 4016
4159.23 4028
4159.84 4219
4160.45 3921
4161.06 3903
4161.67 3919
4162.28 4197
4162.88 4169
4163.49 4134
4164.10 4273
4164.71 4326
4165.32 4287
4165.93 4036
4166.53 4262
4167.14 4206
4167.75 4305
4168.36 4278
4168.97 4365
4169.58 4385
4170.19 4395
4170.80 4243
4171.41 4346
4172.01 4337
4172.62 4115
4173.23 4354
4173.84 4512
4174.45 4385
4175.06 4522
4175.67 4325
4176.28 4391
4176.89 4719
4177.50 4411
4178.11 4272
4178.72 4527
4179.33 4439
4179.94 4289
4180.55 4038
4181.16 4126
4181.77 4004
4182.38 4144
4182.99 3871
4183.60 3884
4184.21 3852
4184.82 3823
4185.43 3978
4186.04 3874
4186.65 3835
4187.26 3749
4187.87 3772
4188.48 3996
4189.09 3872
4189.70 4042
4190.31 4361
4190.92 4375
4191.53 4673
4192.14 5179
4192.75 5051
4193.36 5274
4193.97 5414
4194.58 5619
4195.19 5333
4195.80 5501
4196.41 5536
4197.03 5477
4197.64 5485
4198.25 5286
4198.86 4951
4199.47 4852
4200.08 4988
4200.69 4710
4201.30 4381
4201.91 4313
4202.53 4222
4203.14 4201
4203.75 4028
4204.36 4156
4204.97 4046
4205.58 4162
4206.19 3972
4206.81 4052
4207.42 4150
4208.03 3929
4208.64 3910
4209.25 3881
4209.86 4007
4210.48 3902
4211.09 3991
4211.70 3946
4212.31 4048
4212.92 4443
4213.54 4297
4214.15 4015
4214.76 3949
4215.37 4189
4215.99 4609
4216.60 4761
4217.21 4688
4217.82 4853
4218.43 5000
4219.05 5029
4219.66 5114
4220.27 5512
4220.89 5795
4221.50 5331
4222.11 5188
4222.72 4923
4223.34 4734
4223.95 4740
4224.56 4905
4225.17 4846
4225.79 4896
4226.40 4859
4227.01 4897
4227.63 5400
4228.24 5500
4228.85 5480
4229.47 5337
4230.08 5408
4230.69 5421
4231.31 5744
4231.92 5761
4232.53 5654
4233.15 5873
4233.76 5946
4234.37 5995
4234.99 5972
4235.60 5979
4236.22 6018
4236.83 5956
4237.44 5668
4238.06 5151
4238.67 5325
4239.28 5016
4239.90 4445
4240.51 4523
4241.13 4443
4241.74 4301
4242.36 4162
4242.97 4234
4243.58 4081
4244.20 4265
4244.81 4531
4245.43 4539
4246.04 4635
4246.66 4894
4247.27 4828
4247.89 4794
4248.50 4535
4249.11 4967
4249.73 5000
4250.34 4638
4250.96 4897
4251.57 4954
4252.19 4815
4252.80 4648
4253.42 4638
4254.03 4816
4254.65 4757
4255.26 4578
4255.88 4366
4256.49 4508
4257.11 4530
4257.72 4513
4258.34 4340
4258.96 4492
4259.57 4259
4260.19 4088
4260.80 4115
4261.42 3970
4262.03 4039
4262.65 4325
4263.26 4237
4263.88 4382
4264.50 4227
4265.11 4309
4265.73 4208
4266.34 4181
4266.96 4446
4267.58 4357
4268.19 4318
4268.81 4118
4269.42 4233
4270.04 4305
4270.66 4174
4271.27 4116
4271.89 4088
4272.51 4027
4273.12 4120
4273.74 4113
4274.36 3948
4274.97 3954
4275.59 4090
4276.20 4269
4276.82 4095
4277.44 3857
4278.06 3772
4278.67 3976
4279.29 4056
4279.91 4078
4280.52 3911
4281.14 3835
4281.76 3787
4282.37 3922
4282.99 3695
4283.61 3839
4284.23 3738
4284.84 3442
4285.46 3633
4286.08 3787
4286.69 3821
4287.31 3744
4287.93 3899
4288.55 3804
4289.16 3680
4289.78 3592
4290.40 3626
4291.02 3570
4291.64 3401
4292.25 3563
4292.87 3516
4293.49 3479
4294.11 3716
4294.73 3796
4295.34 3754
4295.96 3597
4296.58 3803
4297.20 3898
4297.82 3831
4298.43 3584
4299.05 3684
4299.67 3645
4300.29 3851
4300.91 3844
4301.53 3934
4302.14 3741
4302.76 3986
4303.38 4127
4304.00 4052
4304.62 4030
4305.24 3855
4305.86 3771
4306.48 3861
4307.09 3726
4307.71 3479
4308.33 3597
4308.95 3613
4309.57 3715
4310.19 3454
4310.81 3396
4311.43 3497
4312.05 3603
4312.67 3568
4313.29 3563
4313.90 3727
4314.52 3523
4315.14 3538
4315.76 3406
4316.38 3639
4317.00 3466
4317.62 3524
4318.24 3577
4318.86 3555
4319.48 3533
4320.10 3530
4320.72 3470
4321.34 3413
4321.96 3530
4322.58 3580
4323.20 3523
4323.82 3501
4324.44 3501
4325.06 3896
4325.68 3792
4326.30 3580
4326.92 3677
4327.54 3521
4328.16 3584
4328.78 3645
4329.40 3546
4330.02 3525
4330.64 3511
4331.27 3472
4331.89 3522
4332.51 3567
4333.13 3385
4333.75 3274
4334.37 3479
4334.99 3535
4335.61 3413
4336.23 3305
4336.85 3506
4337.47 3431
4338.09 3529
4338.72 3635
4339.34 3557
4339.96 3765
4340.58 3595
4341.20 3652
4341.82 3759
4342.44 3803
4343.07 3762
4343.69 3836
4344.31 4106
4344.93 4114
4345.55 4227
4346.17 4480
4346.79 4575
4347.42 4716
4348.04 4588
4348.66 4234
4349.28 3979
4349.90 4091
4350.53 3896
4351.15 3772
4351.77 3722
4352.39 3667
4353.01 3618
4353.64 3470
4354.26 3524
4354.88 3767
4355.50 3681
4356.13 3664
4356.75 3659
4357.37 3674
4357.99 3618
4358.62 3602
4359.24 3483
4359.86 3535
4360.48 3559
4361.11 3747
4361.73 3782
4362.35 3715
4362.98 3570
4363.60 3624
4364.22 3395
4364.84 3364
4365.47 3661
4366.09 3584
4366.71 3576
4367.34 3608
4367.96 3613
4368.58 3534
4369.21 3478
4369.83 3453
4370.45 3318
4371.08 3309
4371.70 3298
4372.32 3430
4372.95 3269
4373.57 3323
4374.20 3413
4374.82 3214
4375.44 3261
4376.07 3491
4376.69 3469
4377.31 3393
4377.94 3619
4378.56 3873
4379.19 3650
4379.81 3695
4380.43 3926
4381.06 4016
4381.68 3748
4382.31 3966
4382.93 3957
4383.56 3575
4384.18 3539
4384.80 3641
4385.43 3510
4386.05 3758
4386.68 3843
4387.30 3843
4387.93 3577
4388.55 3641
4389.18 3592
4389.80 3608
4390.43 3666
4391.05 3921
4391.68 3845
4392.30 3682
4392.93 3725
4393.55 3709
4394.18 3598
4394.80 3645
4395.43 3649
4396.05 3675
4396.68 3600
4397.30 3635
4397.93 3834
4398.55 3731
4399.18 3959
4399.80 3846
4400.43 3799
4401.06 3678
4401.68 3741
4402.31 3748
4402.93 3837
4403.56 3829
4404.18 3872
4404.81 3565
4405.44 3579
4406.06 3523
4406.69 3725
4407.31 3589
4407.94 3468
4408.57 3487
4409.19 3455
4409.82 3503
4410.45 3554
4411.07 3589
4411.70 3671
4412.32 3665
4412.95 3298
4413.58 3607
4414.20 3509
4414.83 3525
4415.46 3712
4416.08 3736
4416.71 3730
4417.34 3579
4417.96 3833
4418.59 3643
4419.22 3612
4419.84 3541
4420.47 3480
4421.10 3250
4421.73 3343
4422.35 3273
4422.98 3396
4423.61 3309
4424.23 3232
4424.86 3132
4425.49 3087
4426.12 3003
4426.74 3134
4427.37 3190
4428.00 3093
4428.63 3187
4429.25 2961
4429.88 3020
4430.51 3182
4431.14 3259
4431.77 3189
4432.39 3225
4433.02 3398
4433.65 3396
4434.28 3448
4434.90 3484
4435.53 3645
4436.16 3608
4436.79 3538
4437.42 3364
4438.05 3472
4438.67 3250
4439.30 3259
4439.93 3277
4440.56 3278
4441.19 3180
4441.82 3227
4442.44 3057
4443.07 2981
4443.70 3119
4444.33 3157
4444.96 3322
4445.59 3525
4446.22 3489
4446.85 3540
4447.47 3514
4448.10 3543
4448.73 3691
4449.36 3578
4449.99 3455
4450.62 3402
4451.25 3359
4451.88 3501
4452.51 3425
4453.14 3060
4453.77 3280
4454.40 3204
4455.02 3083
4455.65 3162
4456.28 3235
4456.91 3266
4457.54 3321
4458.17 3189
4458.80 3316
4459.43 3175
4460.06 3202
4460.69 3180
4461.32 3106
4461.95 3068
4462.58 3076
4463.21 3188
4463.84 3215
4464.47 3134
4465.10 3002
4465.73 3014
4466.36 3040
4466.99 3090
4467.62 3078
4468.25 3144
4468.88 3057
4469.51 2941
4470.14 2869
4470.78 3043
4471.41 3134
4472.04 3001
4472.67 3152
4473.30 3186
4473.93 2994
4474.56 3118
4475.19 3018
4475.82 2961
4476.45 2869
4477.08 3014
4477.71 2970
4478.35 2990
4478.98 2885
4479.61 2960
4480.24 3075
4480.87 3144
4481.50 3160
4482.13 3155
4482.76 3239
4483.40 3261
4484.03 3115
4484.66 3192
4485.29 3381
4485.92 3409
4486.55 3399
4487.19 3302
4487.82 3067
4488.45 3084
4489.08 3171
4489.71 3143
4490.34 3090
4490.98 3048
4491.61 3068
4492.24 2988
4492.87 2961
4493.50 3101
4494.14 3201
4494.77 3118
4495.40 2938
4496.03 2964
4496.67 3037
4497.30 3084
4497.93 3177
4498.56 3178
4499.20 3269
4499.83 3608
4500.46 3593
4501.09 3556
4501.73 3718
4502.36 3770
4502.99 3903
4503.63 3802
4504.26 3852
4504.89 3986
4505.52 3577
4506.16 3449
4506.79 3475
4507.42 3464
4508.06 3377
4508.69 3323
4509.32 3263
4509.96 3123
4510.59 3313
4511.22 3149
4511.86 3133
4512.49 3204
4513.12 3072
4513.76 3164
4514.39 3316
4515.02 3024
4515.66 2949
4516.29 3032
4516.93 3051
4517.56 3200
4518.19 3148
4518.83 2963
4519.46 2971
4520.10 2939
4520.73 3121
4521.36 3136
4522.00 3038
4522.63 3108
4523.27 3017
4523.90 3046
4524.54 3219
4525.17 3207
4525.80 3262
4526.44 3316
4527.07 3131
4527.71 3346
4528.34 3586
4528.98 3747
4529.61 3834
4530.25 3886
4530.88 4126
4531.52 4192
4532.15 4192
4532.79 4370
4533.42 4438
4534.06 4197
4534.69 4137
4535.33 3905
4535.96 3770
4536.60 3787
4537.23 3465
4537.87 3365
4538.50 3312
4539.14 3059
4539.77 3352
4540.41 3361
4541.04 3178
4541.68 3151
4542.31 3280
4542.95 3365
4543.59 3238
4544.22 2965
4544.86 2932
4545.49 2991
4546.13 3036
4546.77 3043
4547.40 2917
4548.04 2875
4548.67 2986
4549.31 2979
4549.95 2988
4550.58 3178
4551.22 3050
4551.85 2950
4552.49 3073
4553.13 3180
4553.76 3135
4554.40 3084
4555.04 3077
4555.67 3072
4556.31 3128
4556.95 3012
4557.58 2855
4558.22 2824
4558.86 3025
4559.49 2903
4560.13 3091
4560.77 3057
4561.40 2880
4562.04 2936
4562.68 3039
4563.31 3024
4563.95 3055
4564.59 3093
4565.23 3117
4565.86 2976
4566.50 3054
4567.14 3200
4567.77 3217
4568.41 3231
4569.05 3122
4569.69 3309
4570.32 3286
4570.96 3188
4571.60 3195
4572.24 3253
4572.88 3104
4573.51 2987
4574.15 2981
4574.79 2954
4575.43 3041
4576.06 2965
4576.70 2794
4577.34 2834
4577.98 2835
4578.62 3054
4579.26 3120
4579.89 2977
4580.53 3133
4581.17 3206
4581.81 3103
4582.45 3007
4583.09 3214
4583.72 2999
4584.36 3017
4585.00 3068
4585.64 3009
4586.28 2997
4586.92 3163
4587.56 2981
4588.19 3151
4588.83 2889
4589.47 3061
4590.11 3168
4590.75 3191
4591.39 2997
4592.03 3119
4592.67 2923
4593.31 2879
4593.95 2947
4594.58 2987
4595.22 2908
4595.86 3018
4596.50 2982
4597.14 2891
4597.78 2880
4598.42 3033
4599.06 2948
4599.70 3135
4600.34 3124
4600.98 3122
4601.62 3170
4602.26 3301
4602.90 3253
4603.54 3234
4604.18 3329
4604.82 3404
4605.46 3248
4606.10 3228
4606.74 3155
4607.38 3243
4608.02 3362
4608.66 3332
4609.30 3225
4609.94 3212
4610.58 3158
4611.22 3223
4611.86 3177
4612.50 3124
4613.14 3060
4613.78 3037
4614.42 3041
4615.06 3109
4615.70 3250
4616.35 3005
4616.99 2951
4617.63 3149
4618.27 3087
4618.91 3073
4619.55 2947
4620.19 2962
4620.83 2861
4621.47 2990
4622.11 2957
4622.76 3033
4623.40 2974
4624.04 2953
4624.68 2890
4625.32 2860
4625.96 2880
4626.60 2841
4627.25 2965
4627.89 2866
4628.53 2716
4629.17 2795
4629.81 2778
4630.45 2810
4631.10 3018
4631.74 2913
4632.38 2898
4633.02 2697
4633.66 2768
4634.30 2892
4634.95 3007
4635.59 2979
4636.23 3136
4636.87 3102
4637.52 3087
4638.16 3197
4638.80 3228
4639.44 3014
4640.08 3281
4640.73 3145
4641.37 3130
4642.01 3075
4642.66 3009
4643.30 3094
4643.94 3023
4644.58 2810
4645.23 2836
4645.87 2980
4646.51 2987
4647.15 2827
4647.80 3075
4648.44 2866
4649.08 2906
4649.73 2916
4650.37 2873
4651.01 2979
4651.66 2764
4652.30 2870
4652.94 2907
4653.59 2948
4654.23 2916
4654.87 2865
4655.52 2876
4656.16 2845
4656.80 2832
4657.45 3017
4658.09 2951
4658.73 3063
4659.38 3041
4660.02 2904
4660.67 3139
4661.31 3155
4661.95 3182
4662.60 3145
4663.24 3129
4663.89 3053
4664.53 2947
4665.17 2993
4665.82 2883
4666.46 2934
4667.11 2817
4667.75 2699
4668.40 2837
4669.04 2635
4669.68 2811
4670.33 2752
4670.97 2769
4671.62 2583
4672.26 2498
4672.91 2769
4673.55 2821
4674.20 2709
4674.84 2763
4675.49 2857
4676.13 2840
4676.78 2818
4677.42 2784
4678.07 2893
4678.71 2953
4679.36 2862
4680.00 2878
4680.65 2889
4681.29 2793
4681.94 3032
4682.58 2997
4683.23 3104
4683.87 3155
4684.52 3023
4685.16 2784
4685.81 2856
4686.46 2996
4687.10 3041
4687.75 2945
4688.39 2798
4689.04 2786
4689.68 2688
4690.33 2838
4690.98 2763
4691.62 2756
4692.27 2698
4692.91 2802
4693.56 3170
4694.21 3039
4694.85 2967
4695.50 3079
4696.15 3162
4696.79 2934
4697.44 3025
4698.08 2993
4698.73 3021
4699.38 3023
4700.02 3109
4700.67 3186
4701.32 2964
4701.96 3040
4702.61 2797
4703.26 2874
4703.90 2958
4704.55 2884
4705.20 2839
4705.84 3002
4706.49 2901
4707.14 3032
4707.79 2911
4708.43 3104
4709.08 3070
4709.73 3154
4710.37 3151
4711.02 3228
4711.67 3179
4712.32 3094
4712.96 2916
4713.61 2847
4714.26 2888
4714.91 2876
4715.55 2916
4716.20 2932
4716.85 2854
4717.50 2903
4718.15 3048
4718.79 2863
4719.44 2831
4720.09 2926
4720.74 3087
4721.39 3189
4722.03 3113
4722.68 3063
4723.33 3055
4723.98 3131
4724.63 3084
4725.27 2942
4725.92 2990
4726.57 3220
4727.22 3247
4727.87 3160
4728.52 3263
4729.16 3142
4729.81 3194
4730.46 2979
4731.11 3180
4731.76 3127
4732.41 3106
4733.06 2973
4733.71 3005
4734.36 2923
4735.00 2962
4735.65 3181
4736.30 2993
4736.95 2940
4737.60 2957
4738.25 2997
4738.90 3067
4739.55 3070
4740.20 3079
4740.85 3030
4741.50 2990
4742.15 3110
4742.80 3130
4743.44 3220
4744.09 3144
4744.74 3042
4745.39 3115
4746.04 3105
4746.69 3179
4747.34 3246
4747.99 3256
4748.64 3401
4749.29 3480
4749.94 3450
4750.59 3562
4751.24 3678
4751.89 3866
4752.54 4009
4753.19 3834
4753.84 3754
4754.49 3596
4755.14 3715
4755.79 3362
4756.44 3278
4757.10 3069
4757.75 3198
4758.40 2997
4759.05 2899
4759.70 2966
4760.35 2797
4761.00 2843
4761.65 2874
4762.30 2954
4762.95 2832
4763.60 2893
4764.25 2869
4764.90 2942
4765.56 2964
4766.21 2927
4766.86 2950
4767.51 2854
4768.16 2837
4768.81 2954
4769.46 2925
4770.11 2864
4770.77 2757
4771.42 2721
4772.07 2596
4772.72 2655
4773.37 2797
4774.02 2741
4774.67 2618
4775.33 2579
4775.98 2958
4776.63 2797
4777.28 2760
4777.93 2707
4778.59 2840
4779.24 2907
4779.89 2777
4780.54 3080
4781.19 2962
4781.85 2879
4782.50 2863
4783.15 2887
4783.80 2842
4784.46 2878
4785.11 2890
4785.76 2812
4786.41 2861
4787.07 2775
4787.72 2841
4788.37 2958
4789.02 2892
4789.68 2801
4790.33 2940
4790.98 2950
4791.63 3031
4792.29 2864
4792.94 2769
4793.59 2843
4794.25 2785
4794.90 2616
4795.55 2690
4796.21 2720
4796.86 2757
4797.51 2532
4798.17 2710
4798.82 2775
4799.47 2774
4800.13 2737
4800.78 2564
4801.43 2573
4802.09 2710
4802.74 2705
4803.39 2652
4804.05 2661
4804.70 2567
4805.35 2786
4806.01 2822
4806.66 2815
4807.32 2590
4807.97 2703
4808.62 2703
4809.28 2778
4809.93 2897
4810.59 2664
4811.24 2565
4811.89 2606
4812.55 2698
4813.20 2737
4813.86 2627
4814.51 2640
4815.17 2893
4815.82 3029
4816.48 2979
4817.13 3052
4817.78 3184
4818.44 3251
4819.09 3222
4819.75 3342
4820.40 3613
4821.06 3649
4821.71 3679
4822.37 3473
4823.02 3507
4823.68 3770
4824.33 3688
4824.99 3654
4825.64 3680
4826.30 3908
4826.95 3831
4827.61 3786
4828.26 3550
4828.92 3648
4829.58 3572
4830.23 3396
4830.89 3577
4831.54 3395
4832.20 3584
4832.85 3441
4833.51 3463
4834.16 3527
4834.82 3562
4835.48 3479
4836.13 3509
4836.79 3400
4837.44 3510
4838.10 3456
4838.76 3323
4839.41 3395
4840.07 3399
4840.72 3124
4841.38 3027
4842.04 3089
4842.69 3234
4843.35 3355
4844.01 3193
4844.66 3366
4845.32 3513
4845.98 3382
4846.63 3405
4847.29 3347
4847.95 3483
4848.60 3574
4849.26 3397
4849.92 3363
4850.57 3552
4851.23 3647
4851.89 3568
4852.54 3484
4853.20 3498
4853.86 3362
4854.51 3335
4855.17 3301
4855.83 3318
4856.49 3339
4857.14 3257
4857.80 3168
4858.46 3377
4859.12 3427
4859.77 3445
4860.43 3547
4861.09 3603
4861.75 3437
4862.40 3576
4863.06 3656
4863.72 3580
4864.38 3653
4865.03 3619
4865.69 3695
4866.35 3648
4867.01 3606
4867.67 3645
4868.32 3613
4868.98 3579
4869.64 3326
4870.30 3215
4870.96 3373
4871.62 3329
4872.27 3277
4872.93 3319
4873.59 3188
4874.25 3347
4874.91 3229
4875.57 3272
4876.22 3243
4876.88 3056
4877.54 3106
4878.20 3115
4878.86 3227
4879.52 2915
4880.18 2935
4880.84 2942
4881.49 2780
4882.15 2732
4882.81 2918
4883.47 2823
4884.13 2918
4884.79 2862
4885.45 2859
4886.11 3059
4886.77 2909
4887.43 2923
4888.09 3279
4888.75 3210
4889.41 3208
4890.07 3278
4890.72 3239
4891.38 3309
4892.04 3506
4892.70 3427
4893.36 3448
4894.02 3318
4894.68 3305
4895.34 3253
4896.00 3270
4896.66 3259
4897.32 3555
4897.98 3461
4898.64 3190
4899.30 3340
4899.96 3372
4900.62 3552
4901.28 3626
4901.94 3413
4902.60 3320
4903.27 3312
4903.93 3182
4904.59 3325
4905.25 3201
4905.91 3202
4906.57 3024
4907.23 3147
4907.89 3399
4908.55 3289
4909.21 3168
4909.87 3229
4910.53 3098
4911.19 3122
4911.85 2970
4912.52 2828
4913.18 2800
4913.84 2958
4914.50 2883
4915.16 2722
4915.82 2615
4916.48 2811
4917.14 2744
4917.81 2603
4918.47 2638
4919.13 2707
4919.79 2595
4920.45 2657
4921.11 2730
4921.77 2908
4922.44 2719
4923.10 2529
4923.76 2612
4924.42 2873
4925.08 2614
4925.75 2641
4926.41 2626
4927.07 2622
4927.73 2696
4928.39 2824
4929.06 2632
4929.72 2652
4930.38 2674
4931.04 2762
4931.71 2665
4932.37 2779
4933.03 2877
4933.69 2807
4934.36 2911
4935.02 2721
4935.68 2659
4936.34 2699
4937.01 2784
4937.67 2894
4938.33 2780
4938.99 2663
4939.66 2819
4940.32 2741
4940.98 2732
4941.65 2758
4942.31 2724
4942.97 2688
4943.63 2511
4944.30 2689
4944.96 2619
4945.62 2557
4946.29 2592
4946.95 2670
4947.61 2551
4948.28 2512
4948.94 2593
4949.61 2553
4950.27 2650
4950.93 2478
4951.60 2608
4952.26 2562
4952.92 2602
4953.59 2373
4954.25 2587
4954.92 2478
4955.58 2524
4956.24 2530
4956.91 2650
4957.57 2571
4958.24 2658
4958.90 2594
4959.56 2673
4960.23 2770
4960.89 2772
4961.56 2819
4962.22 2939
4962.89 3151
4963.55 3305
4964.21 3023
4964.88 3043
4965.54 2976
4966.21 2898
4966.87 3066
4967.54 2843
4968.20 2899
4968.87 2938
4969.53 2780
4970.20 2901
4970.86 3009
4971.53 3100
4972.19 3024
4972.86 2854
4973.52 2818
4974.19 3035
4974.85 2992
4975.52 3014
4976.18 3055
4976.85 2901
4977.51 2922
4978.18 2727
4978.85 2743
4979.51 2821
4980.18 2827
4980.84 2864
4981.51 2645
4982.17 2675
4982.84 2809
4983.50 2818
4984.17 2841
4984.84 2788
4985.50 2872
4986.17 3235
4986.83 3179
4987.50 3156
4988.17 3475
4988.83 3517
4989.50 3531
4990.17 3651
4990.83 3751
4991.50 3603
4992.16 3211
4992.83 3079
4993.50 2971
4994.16 2889
4994.83 2748
4995.50 2557
4996.16 2593
4996.83 2606
4997.50 2827
4998.16 2651
4998.83 2701
4999.50 2431
5000.16 2419
5000.83 2360
5001.50 2432
5002.17 2519
5002.83 2618
5003.50 2646
5004.17 2547
5004.83 2629
5005.50 2709
5006.17 2520
5006.84 2495
5007.50 2624
5008.17 2541
5008.84 2507
5009.51 2538
5010.17 2476
5010.84 2554
5011.51 2616
5012.18 2662
5012.84 2461
5013.51 2415
5014.18 2660
5014.85 2604
5015.52 2524
5016.18 2665
5016.85 2738
5017.52 2668
5018.19 2754
5018.86 2794
5019.52 2813
5020.19 2966
5020.86 2986
5021.53 2912
5022.20 2827
5022.87 3183
5023.54 2905
5024.20 3014
5024.87 2859
5025.54 2837
5026.21 2850
5026.88 2818
5027.55 2832
5028.22 2839
5028.88 2662
5029.55 2765
5030.22 2774
5030.89 2673
5031.56 2706
5032.23 2583
5032.90 2485
5033.57 2544
5034.24 2436
5034.91 2369
5035.58 2629
5036.25 2628
5036.91 2457
5037.58 2558
5038.25 2674
5038.92 2645
5039.59 2595
5040.26 2700
5040.93 2684
5041.60 2582
5042.27 2653
5042.94 2625
5043.61 2612
5044.28 2540
5044.95 2682
5045.62 2665
5046.29 2827
5046.96 2817
5047.63 2759
5048.30 2589
5048.97 2636
5049.64 2831
5050.31 2796
5050.98 2722
5051.65 2684
5052.32 2905
5052.99 2954
5053.66 2753
5054.33 2617
5055.00 2679
5055.68 2765
5056.35 2574
5057.02 2785
5057.69 2742
5058.36 2644
5059.03 2457
5059.70 2524
5060.37 2589
5061.04 2659
5061.71 2721
5062.38 2766
5063.06 2733
5063.73 2804
5064.40 2626
5065.07 2546
5065.74 2608
5066.41 2772
5067.08 2725
5067.75 2499
5068.43 2577
5069.10 2553
5069.77 2439
5070.44 2410
5071.11 2561
5071.78 2550
5072.46 2554
5073.13 2539
5073.80 2511
5074.47 2499
5075.14 2319
5075.81 2446
5076.49 2419
5077.16 2486
5077.83 2627
5078.50 2722
5079.18 2779
5079.85 2784
5080.52 2770
5081.19 2953
5081.86 3052
5082.54 3072
5083.21 3024
5083.88 2896
5084.55 2797
5085.23 2743
5085.90 2753
5086.57 2865
5087.25 2878
5087.92 3006
5088.59 2872
5089.26 2902
5089.94 3023
5090.61 3017
5091.28 2957
5091.96 3117
5092.63 3004
5093.30 2978
5093.97 3057
5094.65 2910
5095.32 2783
5095.99 2773
5096.67 2670
5097.34 2679
5098.01 2575
5098.69 2653
5099.36 2684
5100.04 2514
5100.71 2648
5101.38 2461
5102.06 2493
5102.73 2575
5103.40 2481
5104.08 2660
5104.75 2770
5105.43 2608
5106.10 2545
5106.77 2572
5107.45 2521
5108.12 2479
5108.80 2522
5109.47 2468
5110.14 2547
5110.82 2447
5111.49 2542
5112.17 2614
5112.84 2545
5113.52 2626
5114.19 2654
5114.87 2567
5115.54 2582
5116.21 2465
5116.89 2471
5117.56 2454
5118.24 2444
5118.91 2432
5119.59 2469
5120.26 2685
5120.94 2491
5121.61 2547
5122.29 2539
5122.96 2470
5123.64 2544
5124.31 2429
5124.99 2526
5125.66 2648
5126.34 2515
5127.01 2500
5127.69 2589
5128.37 2587
5129.04 2648
5129.72 2656
5130.39 2736
5131.07 2656
5131.74 2459
5132.42 2564
5133.09 2681
5133.77 2689
5134.45 2729
5135.12 2839
5135.80 2762
5136.47 2970
5137.15 2983
5137.83 2822
5138.50 3098
5139.18 2989
5139.85 2952
5140.53 3189
5141.21 3146
5141.88 2913
5142.56 2984
5143.24 2824
5143.91 2753
5144.59 2663
5145.27 2635
5145.94 2469
5146.62 2412
5147.30 2571
5147.97 2396
5148.65 2379
5149.33 2480
5150.00 2422
5150.68 2366
5151.36 2412
5152.03 2478
5152.71 2496
5153.39 2381
5154.07 2505
5154.74 2504
5155.42 2379
5156.10 2417
5156.77 2483
5157.45 2537
5158.13 2399
5158.81 2427
5159.48 2423
5160.16 2488
5160.84 2401
5161.52 2290
5162.19 2393
5162.87 2342
5163.55 2393
5164.23 2468
5164.91 2482
5165.58 2458
5166.26 2339
5166.94 2283
5167.62 2504
5168.30 2333
5168.97 2474
5169.65 2703
5170.33 2529
5171.01 2484
5171.69 2336
5172.37 2317
5173.04 2389
5173.72 2339
5174.40 2375
5175.08 2382
5175.76 2514
5176.44 2501
5177.11 2418
5177.79 2389
5178.47 2375
5179.15 2442
5179.83 2443
5180.51 2513
5181.19 2382
5181.87 2522
5182.55 2351
5183.22 2340
5183.90 2405
5184.58 2287
5185.26 2295
5185.94 2127
5186.62 2225
5187.30 2217
5187.98 2307
5188.66 2283
5189.34 2431
5190.02 2330
5190.70 2400
5191.38 2486
5192.06 2460
5192.74 2477
5193.42 2239
5194.10 2241
5194.78 2169
5195.46 2198
5196.14 2341
5196.82 2444
5197.50 2423
5198.18 2354
5198.86 2217
5199.54 2403
5200.22 2393
5200.90 2325
5201.58 2418
5202.26 2433
5202.94 2487
5203.62 2537
5204.30 2501
5204.98 2668
5205.66 2648
5206.34 2540
5207.02 2598
5207.70 2598
5208.38 2750
5209.06 2799
5209.74 2834
5210.42 2685
5211.10 2649
5211.79 2662
5212.47 2837
5213.15 2773
5213.83 2472
5214.51 2516
5215.19 2489
5215.87 2577
5216.55 2560
5217.23 2470
5217.92 2526
5218.60 2384
5219.28 2453
5219.96 2544
5220.64 2407
5221.32 2421
5222.00 2530
5222.69 2587
5223.37 2506
5224.05 2309
5224.73 2200
5225.41 2349
5226.10 2323
5226.78 2374
5227.46 2315
5228.14 2495
5228.82 2377
5229.51 2328
5230.19 2480
5230.87 2362
5231.55 2389
5232.23 2417
5232.92 2506
5233.60 2353
5234.28 2449
5234.96 2459
5235.65 2399
5236.33 2409
5237.01 2575
5237.69 2590
5238.38 2743
5239.06 2843
5239.74 2682
5240.42 2561
5241.11 2655
5241.79 2568
5242.47 2515
5243.16 2510
5243.84 2530
5244.52 2392
5245.21 2291
5245.89 2360
5246.57 2438
5247.26 2474
5247.94 2379
5248.62 2353
5249.31 2461
5249.99 2415
5250.67 2223
5251.36 2377
5252.04 2366
5252.72 2197
5253.41 2192
5254.09 2189
5254.77 2207
5255.46 2198
5256.14 2209
5256.83 2292
5257.51 2193
5258.19 2101
5258.88 2373
5259.56 2381
5260.25 2479
5260.93 2421
5261.61 2386
5262.30 2479
5262.98 2627
5263.67 2413
5264.35 2513
5265.04 2509
5265.72 2449
5266.40 2390
5267.09 2551
5267.77 2482
5268.46 2342
5269.14 2420
5269.83 2543
5270.51 2475
5271.20 2325
5271.88 2297
5272.57 2310
5273.25 2344
5273.94 2300
5274.62 2459
5275.31 2378
5275.99 2332
5276.68 2662
5277.36 2613
5278.05 2586
5278.73 2617
5279.42 2823
5280.10 2854
5280.79 2834
5281.47 2846
5282.16 2943
5282.85 2821
5283.53 2789
5284.22 2829
5284.90 2713
5285.59 2728
5286.27 2564
5286.96 2515
5287.65 2365
5288.33 2501
5289.02 2441
5289.70 2387
5290.39 2426
5291.08 2479
5291.76 2447
5292.45 2345
5293.13 2289
5293.82 2398
5294.51 2437
5295.19 2372
5295.88 2256
5296.57 2379
5297.25 2474
5297.94 2343
5298.63 2376
5299.31 2382
5300.00 2562
5300.69 2469
5301.37 2412
5302.06 2385
5302.75 2384
5303.43 2268
5304.12 2363
5304.81 2300
5305.49 2220
5306.18 2249
5306.87 2306
5307.56 2240
5308.24 2218
5308.93 2227
5309.62 2291
5310.30 2173
5310.99 2338
5311.68 2301
5312.37 2304
5313.05 2302
5313.74 2332
5314.43 2362
5315.12 2330
5315.81 2338
5316.49 2453
5317.18 2343
5317.87 2325
5318.56 2375
5319.24 2304
5319.93 2383
5320.62 2278
5321.31 2311
5322.00 2357
5322.68 2438
5323.37 2419
5324.06 2423
5324.75 2333
5325.44 2273
5326.13 2317
5326.81 2334
5327.50 2203
5328.19 2296
5328.88 2295
5329.57 2435
5330.26 2276
5330.95 2252
5331.63 2522
5332.32 2451
5333.01 2478
5333.70 2381
5334.39 2257
5335.08 2283
5335.77 2219
5336.46 2216
5337.15 2315
5337.84 2242
5338.52 2165
5339.21 2237
5339.90 2195
5340.59 2295
5341.28 2228
5341.97 2243
5342.66 2334
5343.35 2229
5344.04 2286
5344.73 2439
5345.42 2514
5346.11 2442
5346.80 2517
5347.49 2680
5348.18 2714
5348.87 2659
5349.56 2679
5350.25 2677
5350.94 2715
5351.63 2768
5352.32 2602
5353.01 2507
5353.70 2495
5354.39 2517
5355.08 2372
5355.77 2419
5356.46 2344
5357.15 2384
5357.84 2307
5358.53 2375
5359.22 2417
5359.91 2408
5360.60 2297
5361.29 2329
5361.98 2377
5362.67 2547
5363.36 2301
5364.06 2168
5364.75 2315
5365.44 2294
5366.13 2353
5366.82 2245
5367.51 2289
5368.20 2354
5368.89 2287
5369.58 2348
5370.27 2295
5370.97 2459
5371.66 2346
5372.35 2405
5373.04 2370
5373.73 2423
5374.42 2342
5375.11 2486
5375.81 2291
5376.50 2427
5377.19 2484
5377.88 2318
5378.57 2514
5379.26 2447
5379.96 2497
5380.65 2550
5381.34 2645
5382.03 2595
5382.72 2529
5383.42 2620
5384.11 2548
5384.80 2376
5385.49 2347
5386.19 2403
5386.88 2485
5387.57 2312
5388.26 2230
5388.96 2273
5389.65 2327
5390.34 2414
5391.03 2448
5391.73 2349
5392.42 2308
5393.11 2392
5393.80 2391
5394.50 2329
5395.19 2338
5395.88 2267
5396.57 2325
5397.27 2409
5397.96 2265
5398.65 2203
5399.35 2211
5400.04 2235
5400.73 2252
5401.43 2281
5402.12 2164
5402.81 2154
5403.51 2236
5404.20 2223
5404.89 2280
5405.59 2386
5406.28 2306
5406.97 2371
5407.67 2354
5408.36 2389
5409.06 2372
5409.75 2269
5410.44 2338
5411.14 2323
5411.83 2218
5412.52 2328
5413.22 2289
5413.91 2230
5414.61 2272
5415.30 2324
5415.99 2283
5416.69 2266
5417.38 2320
5418.08 2373
5418.77 2372
5419.47 2288
5420.16 2353
5420.86 2429
5421.55 2466
5422.24 2401
5422.94 2279
5423.63 2398
5424.33 2286
5425.02 2304
5425.72 2334
5426.41 2214
5427.11 2221
5427.80 2341
5428.50 2212
5429.19 2125
5429.89 2148
5430.58 2265
5431.28 2207
5431.97 2265
5432.67 2294
5433.36 2192
5434.06 2227
5434.75 2244
5435.45 2190
5436.15 2226
5436.84 2285
5437.54 2273
5438.23 2387
5438.93 2389
5439.62 2304
5440.32 2167
5441.01 2179
5441.71 2235
5442.41 2293
5443.10 2252
5443.80 2437
5444.49 2431
5445.19 2357
5445.89 2466
5446.58 2578
5447.28 2649
5447.98 2510
5448.67 2437
5449.37 2625
5450.06 2483
5450.76 2460
5451.46 2437
5452.15 2546
5452.85 2424
5453.55 2421
5454.24 2466
5454.94 2579
5455.64 2380
5456.33 2288
5457.03 2308
5457.73 2350
5458.42 2364
5459.12 2363
5459.82 2419
5460.51 2358
5461.21 2350
5461.91 2326
5462.61 2474
5463.30 2492
5464.00 2626
5464.70 2452
5465.40 2423
5466.09 2416
5466.79 2374
5467.49 2335
5468.18 2506
5468.88 2569
5469.58 2444
5470.28 2298
5470.98 2268
5471.67 2267
5472.37 2337
5473.07 2307
5473.77 2325
5474.46 2351
5475.16 2337
5475.86 2203
5476.56 2275
5477.26 2432
5477.95 2341
5478.65 2375
5479.35 2460
5480.05 2360
5480.75 2360
5481.45 2472
5482.14 2421
5482.84 2503
5483.54 2437
5484.24 2283
5484.94 2500
5485.64 2412
5486.34 2404
5487.03 2536
5487.73 2508
5488.43 2478
5489.13 2418
5489.83 2400
5490.53 2429
5491.23 2654
5491.93 2452
5492.63 2440
5493.33 2376
5494.02 2363
5494.72 2471
5495.42 2515
5496.12 2438
5496.82 2431
5497.52 2512
5498.22 2615
5498.92 2815
5499.62 2813
5500.32 2846
5501.02 2825
5501.72 2794
5502.42 3055
5503.12 2992
5503.82 3039
5504.52 3269
5505.22 3300
5505.92 3269
5506.62 3309
5507.32 3261
5508.02 3148
5508.72 3250
5509.42 3236
5510.12 3155
5510.82 2898
5511.52 2804
5512.22 2712
5512.92 2629
5513.62 2521
5514.32 2449
5515.02 2443
5515.72 2553
5516.42 2459
5517.12 2457
5517.82 2329
5518.52 2377
5519.22 2664
5519.93 2621
5520.63 2509
5521.33 2490
5522.03 2541
5522.73 2451
5523.43 2486
5524.13 2508
5524.83 2591
5525.53 2446
5526.23 2434
5526.94 2417
5527.64 2390
5528.34 2391
5529.04 2358
5529.74 2314
5530.44 2401
5531.14 2251
5531.85 2268
5532.55 2231
5533.25 2301
5533.95 2294
5534.65 2271
5535.35 2166
5536.06 2407
5536.76 2440
5537.46 2336
5538.16 2289
5538.86 2200
5539.57 2337
5540.27 2293
5540.97 2154
5541.67 2106
5542.37 2154
5543.08 2240
5543.78 2325
5544.48 2455
5545.18 2402
5545.89 2465
5546.59 2542
5547.29 2446
5547.99 2433
5548.70 2352
5549.40 2300
5550.10 2467
5550.81 2228
5551.51 2256
5552.21 2181
5552.91 2104
5553.62 2158
5554.32 2122
5555.02 2060
5555.73 2108
5556.43 2052
5557.13 2047
5557.84 2267
5558.54 2191
5559.24 2263
5559.95 2123
5560.65 2168
5561.35 2070
5562.06 2132
5562.76 2301
5563.46 2273
5564.17 2276
5564.87 2406
5565.57 2225
5566.28 2219
5566.98 2336
5567.69 2120
5568.39 2200
5569.09 2179
5569.80 2204
5570.50 2251
5571.21 2149
5571.91 2140
5572.61 2081
5573.32 2210
5574.02 2245
5574.73 2255
5575.43 2263
5576.14 2164
5576.84 2239
5577.54 2157
5578.25 2102
5578.95 2094
5579.66 2110
5580.36 2449
5581.07 2330
5581.77 2165
5582.48 2199
5583.18 2293
5583.89 2113
5584.59 2181
5585.30 2298
5586.00 2268
5586.71 2179
5587.41 2054
5588.12 1963
5588.82 2009
5589.53 2051
5590.23 1956
5590.94 1908
5591.64 1931
5592.35 1956
5593.05 2124
5593.76 2079
5594.47 2073
5595.17 2102
5595.88 2101
5596.58 2056
5597.29 2064
5597.99 2047
5598.70 2042
5599.41 2123
5600.11 1939
5600.82 1955
5601.52 2085
5602.23 2084
5602.94 1955
5603.64 1962
5604.35 2018
5605.05 2045
5605.76 2005
5606.47 2063
5607.17 2040
5607.88 1988
5608.59 1993
5609.29 2058
5610.00 2053
5610.70 2057
5611.41 2045
5612.12 2016
5612.82 2113
5613.53 2117
5614.24 2048
5614.95 2092
5615.65 2148
5616.36 2042
5617.07 1997
5617.77 2009
5618.48 1983
5619.19 2027
5619.89 1984
5620.60 1950
5621.31 2020
5622.02 1929
5622.72 2028
5623.43 1918
5624.14 1916
5624.85 2017
5625.55 1853
5626.26 1992
5626.97 1943
5627.68 1990
5628.38 2067
5629.09 1986
5629.80 1960
5630.51 1967
5631.21 1976
5631.92 1909
5632.63 1872
5633.34 1877
5634.05 1991
5634.75 1952
5635.46 1947
5636.17 1917
5636.88 2091
5637.59 2172
5638.30 2030
5639.00 2098
5639.71 2134
5640.42 2199
5641.13 2222
5641.84 2172
5642.55 2186
5643.26 2108
5643.96 2171
5644.67 2185
5645.38 2218
5646.09 2210
5646.80 2090
5647.51 2084
5648.22 2232
5648.93 2072
5649.64 2055
5650.34 2064
5651.05 2112
5651.76 2085
5652.47 2044
5653.18 1846
5653.89 2005
5654.60 2019
5655.31 2169
5656.02 2193
5656.73 2148
5657.44 2172
5658.15 2150
5658.86 2150
5659.57 2131
5660.28 2164
5660.99 2244
5661.70 2182
5662.41 2093
5663.12 2096
5663.83 1949
5664.54 1989
5665.25 2064
5665.96 1946
5666.67 2041
5667.38 1961
5668.09 2067
5668.80 2052
5669.51 1968
5670.22 2092
5670.93 1982
5671.64 2149
5672.35 1990
5673.06 2055
5673.77 2047
5674.48 1954
5675.19 2025
5675.90 2078
5676.61 1976
5677.32 1850
5678.03 1890
5678.74 1956
5679.45 1946
5680.17 1809
5680.88 1795
5681.59 1940
5682.30 1977
5683.01 1975
5683.72 2023
5684.43 2167
5685.14 2062
5685.85 1933
5686.57 2065
5687.28 2143
5687.99 1886
5688.70 2059
5689.41 2009
5690.12 2041
5690.84 1967
5691.55 1950
5692.26 1967
5692.97 1988
5693.68 2099
5694.39 2001
5695.11 2035
5695.82 1951
5696.53 1962
5697.24 1877
5697.95 1889
5698.67 1855
5699.38 2004
5700.09 1979
5700.80 1913
5701.51 2024
5702.23 2104
5702.94 2024
5703.65 2046
5704.36 1997
5705.08 1979
5705.79 1797
5706.50 1954
5707.21 1831
5707.93 1925
5708.64 1854
5709.35 1876
5710.07 1819
5710.78 1869
5711.49 1807
5712.20 1872
5712.92 1933
5713.63 1948
5714.34 1977
5715.06 2033
5715.77 1946
5716.48 1891
5717.20 1917
5717.91 1944
5718.62 2012
5719.34 1978
5720.05 1856
5720.76 1794
5721.48 1895
5722.19 1953
5722.90 1893
5723.62 2018
5724.33 2080
5725.05 2120
5725.76 2022
5726.47 2087
5727.19 2125
5727.90 2277
5728.61 2183
5729.33 2230
5730.04 2237
5730.76 2160
5731.47 2110
5732.19 2015
5732.90 2019
5733.61 1975
5734.33 2059
5735.04 2021
5735.76 1981
5736.47 2075
5737.19 1914
5737.90 1870
5738.61 1926
5739.33 2019
5740.04 1930
5740.76 1918
5741.47 2000
5742.19 2014
5742.90 1961
5743.62 2037
5744.33 1916
5745.05 1927
5745.76 1904
5746.48 1979
5747.19 2219
5747.91 2122
5748.62 2003
5749.34 1910
5750.05 2050
5750.77 2069
5751.49 1949
5752.20 2096
5752.92 2011
5753.63 1957
5754.35 1932
5755.06 2028
5755.78 2136
5756.49 2072
5757.21 2010
5757.93 2101
5758.64 2084
5759.36 2202
5760.07 2205
5760.79 2044
5761.51 2195
5762.22 2262
5762.94 2249
5763.65 2373
5764.37 2331
5765.09 2248
5765.80 2374
5766.52 2354
5767.24 2389
5767.95 2207
5768.67 2100
5769.39 2074
5770.10 2168
5770.82 2204
5771.53 2068
5772.25 2103
5772.97 2132
5773.69 2164
5774.40 2060
5775.12 2170
5775.84 2271
5776.55 2206
5777.27 2386
5777.99 2329
5778.70 2282
5779.42 2263
5780.14 2313
5780.86 2282
5781.57 2302
5782.29 2259
5783.01 2177
5783.72 2292
5784.44 2341
5785.16 2306
5785.88 2325
5786.59 2473
5787.31 2380
5788.03 2269
5788.75 2245
5789.47 2274
5790.18 2393
5790.90 2435
5791.62 2431
5792.34 2451
5793.06 2574
5793.77 2659
5794.49 2694
5795.21 2630
5795.93 2454
5796.65 2486
5797.36 2560
5798.08 2773
5798.80 2829
5799.52 3002
5800.24 3302
5800.96 3353
5801.67 3416
5802.39 3439
5803.11 3587
5803.83 3474
5804.55 3433
5805.27 3418
5805.99 3243
5806.71 2944
5807.42 2827
5808.14 2885
5808.86 2858
5809.58 2931
5810.30 2851
5811.02 2660
5811.74 2884
5812.46 2863
5813.18 2960
5813.90 3184
5814.62 3321
5815.34 3849
5816.05 3679
5816.77 4128
5817.49 4214
5818.21 4600
5818.93 4363
5819.65 4313
5820.37 3909
5821.09 3779
5821.81 3497
5822.53 3323
5823.25 3213
5823.97 3085
5824.69 2945
5825.41 3040
5826.13 2847
5826.85 2875
5827.57 2850
5828.29 2825
5829.01 2818
5829.73 2864
5830.45 2871
5831.17 2663
5831.89 2941
5832.61 2981
5833.33 2899
5834.05 2756
5834.78 2833
5835.50 2802
5836.22 2680
5836.94 2697
5837.66 2803
5838.38 2758
5839.10 2701
5839.82 2791
5840.54 2748
5841.26 2682
5841.98 2749
5842.70 2524
5843.43 2522
5844.15 2463
5844.87 2298
5845.59 2393
5846.31 2377
5847.03 2335
5847.75 2381
5848.47 2346
5849.20 2305
5849.92 2239
5850.64 2303
5851.36 2271
5852.08 2207
5852.80 2211
5853.53 2226
5854.25 2307
5854.97 2221
5855.69 2318
5856.41 2338
5857.14 2324
5857.86 2293
5858.58 2221
5859.30 2199
5860.02 2212
5860.75 2186
5861.47 2167
5862.19 2135
5862.91 2139
5863.64 2175
5864.36 2159
5865.08 2093
5865.80 2168
5866.52 2131
5867.25 2246
5867.97 2138
5868.69 2223
5869.42 2311
5870.14 2237
5870.86 2308
5871.58 2224
5872.31 2134
5873.03 2223
5873.75 2003
5874.48 2014
5875.20 2122
5875.92 2219
5876.65 2190
5877.37 2089
5878.09 2127
5878.81 2064
5879.54 2114
5880.26 2150
5880.99 2073
5881.71 2178
5882.43 2235
5883.16 2123
5883.88 2152
5884.60 2141
5885.33 2159
5886.05 2154
5886.77 2239
5887.50 2252
5888.22 2157
5888.95 2247
5889.67 2072
5890.39 2029
5891.12 2090
5891.84 2001
5892.57 1957
5893.29 2095
5894.01 2107
5894.74 2153
5895.46 2011
5896.19 2125
5896.91 2142
5897.64 2019
5898.36 2102
5899.09 2162
5899.81 2154
5900.53 2087
5901.26 2242
5901.98 2286
5902.71 2359
5903.43 2213
5904.16 2154
5904.88 2229
5905.61 2198
5906.33 2121
5907.06 2226
5907.78 2042
5908.51 1932
5909.23 1923
5909.96 2148
5910.68 2030
5911.41 2084
5912.14 2063
5912.86 2053
5913.59 2161
5914.31 2041
5915.04 2212
5915.76 2138
5916.49 2059
5917.21 2187
5917.94 2115
5918.67 2191
5919.39 2134
5920.12 2010
5920.84 2025
5921.57 2004
5922.29 2160
5923.02 2089
5923.75 2101
5924.47 2081
5925.20 2194
5925.93 2147
5926.65 2170
5927.38 2052
5928.10 2176
5928.83 2168
5929.56 2122
5930.28 2186
5931.01 2233
5931.74 2262
5932.46 2306
5933.19 2290
5933.92 2194
5934.64 2185
5935.37 2256
5936.10 2353
5936.82 2381
5937.55 2375
5938.28 2375
5939.00 2518
5939.73 2456
5940.46 2334
5941.19 2422
5941.91 2378
5942.64 2424
5943.37 2297
5944.09 2367
5944.82 2324
5945.55 2384
5946.28 2381
5947.00 2365
5947.73 2528
5948.46 2400
5949.19 2491
5949.92 2442
5950.64 2471
5951.37 2624
5952.10 2477
5952.83 2456
5953.55 2617
5954.28 2582
5955.01 2475
5955.74 2503
5956.47 2559
5957.19 2558
5957.92 2615
5958.65 2573
5959.38 2641
5960.11 2593
5960.84 2693
5961.56 2606
5962.29 2515
5963.02 2585
5963.75 2705
5964.48 2678
5965.21 2831
5965.94 2952
5966.66 2901
5967.39 2967
5968.12 2986
5968.85 2797
5969.58 2777
5970.31 3028
5971.04 2965
5971.77 2927
5972.50 3066
5973.22 2983
5973.95 2891
5974.68 2831
5975.41 2833
5976.14 2721
5976.87 2924
5977.60 2889
5978.33 3016
5979.06 3170
5979.79 3112
5980.52 3190
5981.25 3264
5981.98 3277
5982.71 3376
5983.44 3374
5984.17 3258
5984.90 3255
5985.63 3331
5986.36 3411
5987.09 3331
5987.82 3327
5988.55 3353
5989.28 3295
5990.01 3307
5990.74 3338
5991.47 3307
5992.20 3296
5992.93 3224
5993.66 3343
5994.39 3403
5995.12 3360
5995.85 3310
5996.58 3268
5997.31 3334
5998.04 3595
5998.77 3325
5999.50 3359
6000.23 3470
6000.96 3350
6001.69 3361
6002.42 3381
6003.16 3483
6003.89 3291
6004.62 3341
6005.35 3264
6006.08 3387
6006.81 3382
6007.54 3578
6008.27 3917
6009.00 4166
6009.74 4699
6010.47 4931
6011.20 5466
6011.93 5890
6012.66 6231
6013.39 6518
6014.13 6434
6014.86 6336
6015.59 6088
6016.32 5697
6017.05 5400
6017.78 4985
6018.52 4544
6019.25 3991
6019.98 3613
6020.71 3342
6021.44 3261
6022.18 2940
6022.91 2958
6023.64 2927
6024.37 2820
6025.10 2723
6025.84 2597
6026.57 2622
6027.30 2665
6028.03 2734
6028.77 2786
6029.50 2818
6030.23 2684
6030.96 2669
6031.70 2638
6032.43 2434
6033.16 2620
6033.90 2753
6034.63 2574
6035.36 2658
6036.09 2652
6036.83 2634
6037.56 2716
6038.29 2746
6039.03 2640
6039.76 2643
6040.49 2652
6041.23 2650
6041.96 2701
6042.69 2855
6043.43 2874
6044.16 2791
6044.89 2659
6045.63 2770
6046.36 2750
6047.09 2867
6047.83 2920
6048.56 2992
6049.29 2986
6050.03 3023
6050.76 3001
6051.50 3235
6052.23 3248
6052.96 3135
6053.70 3153
6054.43 3102
6055.17 2928
6055.90 2924
6056.63 2969
6057.37 2883
6058.10 2669
6058.84 2642
6059.57 2626
6060.31 2752
6061.04 2628
6061.77 2616
6062.51 2591
6063.24 2697
6063.98 2761
6064.71 2634
6065.45 2759
6066.18 2640
6066.92 2561
6067.65 2639
6068.39 2569
6069.12 2444
6069.86 2591
6070.59 2619
6071.33 2584
6072.06 2506
6072.80 2578
6073.53 2584
6074.27 2600
6075.00 2451
6075.74 2487
6076.47 2535
6077.21 2600
6077.95 2657
6078.68 2614
6079.42 2568
6080.15 2484
6080.89 2525
6081.62 2570
6082.36 2610
6083.09 2593
6083.83 2481
6084.57 2440
6085.30 2499
6086.04 2554
6086.77 2531
6087.51 2407
6088.25 2398
6088.98 2464
6089.72 2422
6090.46 2461
6091.19 2491
6091.93 2556
6092.66 2504
6093.40 2372
6094.14 2335
6094.87 2493
6095.61 2454
6096.35 2397
6097.08 2425
6097.82 2309
6098.56 2205
6099.29 2091
6100.03 2096
6100.77 2211
6101.50 2209
6102.24 2231
6102.98 2319
6103.72 2335
6104.45 2238
6105.19 2204
6105.93 2198
6106.66 2114
6107.40 2249
6108.14 2225
6108.88 2128
6109.61 2227
6110.35 2267
6111.09 2311
6111.83 2321
6112.56 2281
6113.30 2267
6114.04 2351
6114.78 2254
6115.51 2387
6116.25 2431
6116.99 2346
6117.73 2305
6118.47 2189
6119.20 2475
6119.94 2330
6120.68 2221
6121.42 2344
6122.16 2367
6122.89 2352
6123.63 2412
6124.37 2386
6125.11 2416
6125.85 2396
6126.59 2508
6127.32 2527
6128.06 2295
6128.80 2340
6129.54 2462
6130.28 2348
6131.02 2357
6131.76 2423
6132.49 2518
6133.23 2540
6133.97 2393
6134.71 2442
6135.45 2469
6136.19 2405
6136.93 2477
6137.67 2452
6138.41 2452
6139.15 2461
6139.88 2479
6140.62 2505
6141.36 2611
6142.10 2494
6142.84 2436
6143.58 2430
6144.32 2481
6145.06 2402
6145.80 2436
6146.54 2498
6147.28 2475
6148.02 2527
6148.76 2402
6149.50 2482
6150.24 2586
6150.98 2557
6151.72 2528
6152.46 2602
6153.20 2549
6153.94 2529
6154.68 2692
6155.42 2695
6156.16 2688
6156.90 2760
6157.64 2616
6158.38 2636
6159.12 2672
6159.86 2635
6160.60 2840
6161.34 2859
6162.08 2903
6162.82 2765
6163.56 2916
6164.30 3121
6165.05 3293
6165.79 3301
6166.53 3120
6167.27 3230
6168.01 3496
6168.75 3337
6169.49 3297
6170.23 3392
6170.97 3572
6171.71 3596
6172.46 3600
6173.20 3456
6173.94 3559
6174.68 3529
6175.42 3449
6176.16 3419
6176.90 3168
6177.64 3179
6178.39 3198
6179.13 3106
6179.87 2992
6180.61 2952
6181.35 3118
6182.09 3087
6182.84 3083
6183.58 3284
6184.32 3133
6185.06 3006
6185.80 3014
6186.55 3017
6187.29 3024
6188.03 3082
6188.77 3055
6189.52 3131
6190.26 3259
6191.00 3366
6191.74 3265
6192.48 3376
6193.23 3356
6193.97 3344
6194.71 3423
6195.45 3450
6196.20 3531
6196.94 3756
6197.68 3535
6198.43 3549
6199.17 3383
6199.91 3410
6200.65 3475
6201.40 3772
6202.14 3782
6202.88 3858
6203.63 4193
6204.37 4590
6205.11 4940
6205.86 5673
6206.60 6742
6207.34 7705
6208.09 8872
6208.83 9211
6209.57 9790
6210.32 10328
6211.06 10295
6211.80 9544
6212.55 8644
6213.29 7601
6214.03 6616
6214.78 5986
6215.52 5093
6216.26 4675
6217.01 4332
6217.75 3782
6218.50 3525
6219.24 3365
6219.98 3393
6220.73 3409
6221.47 3476
6222.22 3389
6222.96 3374
6223.71 3456
6224.45 3466
6225.19 3614
6225.94 3599
6226.68 3490
6227.43 3367
6228.17 3238
6228.92 3223
6229.66 3231
6230.41 3071
6231.15 2892
6231.90 2781
6232.64 2802
6233.39 2744
6234.13 2777
6234.87 2691
6235.62 2771
6236.36 2819
6237.11 2760
6237.86 2823
6238.60 2781
6239.35 2808
6240.09 2817
6240.84 3032
6241.58 3062
6242.33 3050
6243.07 3047
6243.82 3092
6244.56 3137
6245.31 3315
6246.05 3477
6246.80 3553
6247.55 3606
6248.29 3882
6249.04 3777
6249.78 3670
6250.53 3613
6251.27 3682
6252.02 3498
6252.77 3443
6253.51 3122
6254.26 3111
6255.01 3014
6255.75 2970
6256.50 3045
6257.24 2983
6257.99 3032
6258.74 3204
6259.48 3175
6260.23 3047
6260.98 3028
6261.72 3082
6262.47 3028
6263.22 3068
6263.96 3074
6264.71 3027
6265.46 3067
6266.20 3132
6266.95 3035
6267.70 2770
6268.44 2801
6269.19 3030
6269.94 3039
6270.68 2822
6271.43 2851
6272.18 3006
6272.93 2960
6273.67 2968
6274.42 2880
6275.17 3264
6275.92 3282
6276.66 3288
6277.41 3463
6278.16 3461
6278.91 3270
6279.65 3133
6280.40 3260
6281.15 3103
6281.90 2922
6282.64 2916
6283.39 2858
6284.14 2800
6284.89 2851
6285.64 2905
6286.38 2681
6287.13 2799
6287.88 2943
6288.63 2911
6289.38 2837
6290.12 2956
6290.87 2783
6291.62 2659
6292.37 2704
6293.12 2525
6293.87 2536
6294.61 2548
6295.36 2517
6296.11 2564
6296.86 2475
6297.61 2460
6298.36 2354
6299.11 2357
6299.86 2499
6300.60 2503
6301.35 2367
6302.10 2453
6302.85 2547
6303.60 2621
6304.35 2694
6305.10 2580
6305.85 2599
6306.60 2566
6307.35 2470
6308.10 2432
6308.85 2509
6309.59 2541
6310.34 2467
6311.09 2536
6311.84 2429
6312.59 2529
6313.34 2521
6314.09 2506
6314.84 2536
6315.59 2600
6316.34 2591
6317.09 2508
6317.84 2410
6318.59 2494
6319.34 2541
6320.09 2384
6320.84 2333
6321.59 2333
6322.34 2310
6323.09 2292
6323.84 2284
6324.59 2270
6325.34 2393
6326.09 2346
6326.84 2307
6327.59 2324
6328.34 2196
6329.09 2311
6329.85 2401
6330.60 2212
6331.35 2238
6332.10 2202
6332.85 2289
6333.60 2140
6334.35 1981
6335.10 2094
6335.85 2155
6336.60 2166
6337.35 2177
6338.10 2148
6338.86 2104
6339.61 2148
6340.36 2173
6341.11 2245
6341.86 2090
6342.61 2044
6343.36 2141
6344.12 2187
6344.87 2124
6345.62 2113
6346.37 2130
6347.12 2176
6347.87 2126
6348.62 2070
6349.38 2165
6350.13 2214
6350.88 2192
6351.63 2173
6352.38 2203
6353.14 2185
6353.89 2329
6354.64 2196
6355.39 2260
6356.14 2117
6356.90 2030
6357.65 2124
6358.40 1958
6359.15 2098
6359.91 2043
6360.66 1983
6361.41 1861
6362.16 2021
6362.92 2113
6363.67 2090
6364.42 2118
6365.17 2064
6365.93 2072
6366.68 2126
6367.43 2058
6368.19 2043
6368.94 2115
6369.69 2191
6370.44 2115
6371.20 2006
6371.95 2141
6372.70 2142
6373.46 2007
6374.21 2031
6374.96 1998
6375.72 1949
6376.47 1952
6377.22 1925
6377.98 1847
6378.73 1938
6379.48 2014
6380.24 2106
6380.99 2126
6381.75 2128
6382.50 2098
6383.25 2092
6384.01 1979
6384.76 2027
6385.51 2169
6386.27 2130
6387.02 2031
6387.78 1947
6388.53 1950
6389.28 2017
6390.04 2029
6390.79 2039
6391.55 1866
6392.30 1888
6393.06 2026
6393.81 2021
6394.56 1966
6395.32 1942
6396.07 1989
6396.83 1860
6397.58 1961
6398.34 1993
6399.09 2055
6399.85 1860
6400.60 1844
6401.36 1938
6402.11 1936
6402.87 1983
6403.62 1974
6404.38 2016
6405.13 2075
6405.89 1910
6406.64 1985
6407.40 1911
6408.15 2010
6408.91 1985
6409.66 2026
6410.42 1872
6411.17 1884
6411.93 1952
6412.68 2006
6413.44 1960
6414.20 1941
6414.95 1928
6415.71 2133
6416.46 1966
6417.22 2063
6417.97 2003
6418.73 1925
6419.49 2127
6420.24 1919
6421.00 1911
6421.75 1992
6422.51 1939
6423.27 2011
6424.02 1895
6424.78 1975
6425.54 2074
6426.29 1981
6427.05 1905
6427.80 1975
6428.56 1949
6429.32 1969
6430.07 1938
6430.83 1958
6431.59 1972
6432.34 1879
6433.10 1865
6433.86 2022
6434.61 2061
6435.37 1945
6436.13 2018
6436.88 2040
6437.64 1985
6438.40 1983
6439.16 2026
6439.91 2014
6440.67 1859
6441.43 1875
6442.18 2035
6442.94 1947
6443.70 1939
6444.46 1948
6445.21 2064
6445.97 1986
6446.73 1988
6447.49 2072
6448.24 1834
6449.00 1938
6449.76 2017
6450.52 1935
6451.28 1847
6452.03 1789
6452.79 1881
6453.55 2038
6454.31 1932
6455.06 1969
6455.82 1981
6456.58 2071
6457.34 2085
6458.10 1965
6458.86 2016
6459.61 2154
6460.37 2155
6461.13 2183
6461.89 2060
6462.65 1997
6463.41 2118
6464.16 2137
6464.92 2145
6465.68 2133
6466.44 2084
6467.20 2083
6467.96 2108
6468.72 2086
6469.48 2067
6470.23 2123
6470.99 2149
6471.75 2222
6472.51 2324
6473.27 2271
6474.03 2263
6474.79 2237
6475.55 2270
6476.31 2267
6477.07 2266
6477.83 2262
6478.59 2323
6479.35 2355
6480.10 2308
6480.86 2258
6481.62 2324
6482.38 2352
6483.14 2270
6483.90 2391
6484.66 2432
6485.42 2453
6486.18 2617
6486.94 2504
6487.70 2322
6488.46 2394
6489.22 2474
6489.98 2526
6490.74 2618
6491.50 2663
6492.26 2779
6493.02 2813
6493.78 2904
6494.54 2837
6495.30 2761
6496.06 2818
6496.82 2899
6497.59 2894
6498.35 2900
6499.11 2868
6499.87 2988
6500.63 2821
6501.39 2828
6502.15 2632
6502.91 2712
6503.67 2820
6504.43 2795
6505.19 2892
6505.95 2901
6506.71 2961
6507.48 3038
6508.24 3142
6509.00 3190
6509.76 3168
6510.52 3080
6511.28 3150
6512.04 3085
6512.80 3120
6513.57 3125
6514.33 3126
6515.09 3280
6515.85 3235
6516.61 3196
6517.37 3252
6518.14 3212
6518.90 3387
6519.66 3537
6520.42 3523
6521.18 3608
6521.95 3815
6522.71 3902
6523.47 3914
6524.23 4177
6524.99 4281
6525.76 4420
6526.52 4755
6527.28 4723
6528.04 4929
6528.80 4888
6529.57 4928
6530.33 4791
6531.09 4668
6531.85 4787
6532.62 4901
6533.38 5266
6534.14 5702
6534.91 6331
6535.67 6964
6536.43 7522
6537.19 7834
6537.96 7773
6538.72 7666
6539.48 7173
6540.25 6337
6541.01 5483
6541.77 4934
6542.53 4317
6543.30 4123
6544.06 3827
6544.82 3420
6545.59 3196
6546.35 3222
6547.11 3084
6547.88 2955
6548.64 3024
6549.41 2959
6550.17 3015
6550.93 3084
6551.70 2951
6552.46 3005
6553.22 3116
6553.99 2905
6554.75 3009
6555.52 3073
6556.28 2820
6557.04 2926
6557.81 3084
6558.57 3101
6559.34 3128
6560.10 3132
6560.86 3166
6561.63 2980
6562.39 3178
6563.16 3258
6563.92 3420
6564.69 3418
6565.45 3476
6566.21 3570
6566.98 3380
6567.74 3376
6568.51 3373
6569.27 3527
6570.04 3593
6570.80 3528
6571.57 3613
6572.33 3633
6573.10 3812
6573.86 3691
6574.63 3650
6575.39 3883
6576.16 3944
6576.92 3840
6577.69 3954
6578.45 3980
6579.22 3769
6579.98 3855
6580.75 3954
6581.51 4107
6582.28 4222
6583.05 4372
6583.81 4414
6584.58 4466
6585.34 4443
6586.11 4191
6586.87 4236
6587.64 4196
6588.41 3948
6589.17 4040
6589.94 3940
6590.70 4064
6591.47 4287
6592.24 4618
6593.00 4611
6593.77 4925
6594.53 5116
6595.30 5199
6596.07 5134
6596.83 4989
6597.60 4744
6598.37 4439
6599.13 4199
6599.90 4013
6600.66 3901
6601.43 3591
6602.20 3596
6602.96 3516
6603.73 3470
6604.50 3256
6605.26 3265
6606.03 3196
6606.80 3239
6607.57 3152
6608.33 3132
6609.10 3209
6609.87 3200
6610.63 3148
6611.40 3230
6612.17 3278
6612.94 3155
6613.70 2992
6614.47 3011
6615.24 3101
6616.00 3109
6616.77 3118
6617.54 3134
6618.31 3184
6619.08 3221
6619.84 3385
6620.61 3312
6621.38 3308
6622.15 3377
6622.91 3434
6623.68 3350
6624.45 3211
6625.22 3318
6625.99 3317
6626.75 3136
6627.52 3111
6628.29 3132
6629.06 3201
6629.83 3414
6630.59 3459
6631.36 3433
6632.13 3647
6632.90 3817
6633.67 4029
6634.44 4045
6635.21 4192
6635.97 4298
6636.74 4273
6637.51 3916
6638.28 3679
6639.05 3483
6639.82 3256
6640.59 3051
6641.36 3003
6642.12 3085
6642.89 2914
6643.66 2881
6644.43 2985
6645.20 2903
6645.97 3042
6646.74 3091
6647.51 3156
6648.28 2980
6649.05 3111
6649.82 3240
6650.59 3364
6651.36 3072
6652.12 3062
6652.89 3062
6653.66 3064
6654.43 3014
6655.20 2993
6655.97 2873
6656.74 2796
6657.51 2881
6658.28 2933
6659.05 2790
6659.82 2740
6660.59 2843
6661.36 2950
6662.13 3193
6662.90 3243
6663.67 3159
6664.44 3308
6665.21 3389
6665.98 3437
6666.75 3347
6667.52 3291
6668.30 3238
6669.07 3175
6669.84 3078
6670.61 2900
6671.38 2963
6672.15 2829
6672.92 2801
6673.69 2773
6674.46 2798
6675.23 2806
6676.00 2714
6676.77 2673
6677.54 2678
6678.32 2606
6679.09 2659
6679.86 2766
6680.63 2709
6681.40 2693
6682.17 2790
6682.94 2856
6683.71 2780
6684.49 2829
6685.26 2949
6686.03 3102
6686.80 3129
6687.57 3090
6688.34 2997
6689.11 2930
6689.89 2886
6690.66 2715
6691.43 2709
6692.20 2512
6692.97 2572
6693.75 2505
6694.52 2440
6695.29 2468
6696.06 2395
6696.83 2451
6697.61 2391
6698.38 2290
6699.15 2401
6699.92 2495
6700.70 2361
6701.47 2459
6702.24 2452
6703.01 2437
6703.79 2580
6704.56 2488
6705.33 2476
6706.10 2459
6706.88 2473
6707.65 2348
6708.42 2529
6709.19 2536
6709.97 2325
6710.74 2326
6711.51 2415
6712.29 2340
6713.06 2331
6713.83 2228
6714.61 2159
6715.38 2224
6716.15 2389
6716.92 2261
6717.70 2223
6718.47 2401
6719.24 2326
6720.02 2333
6720.79 2263
6721.57 2129
6722.34 2381
6723.11 2333
6723.89 2264
6724.66 2254
6725.43 2299
6726.21 2269
6726.98 2249
6727.76 2156
6728.53 2187
6729.30 2018
6730.08 2212
6730.85 2285
6731.63 2217
6732.40 2244
6733.17 2245
6733.95 2166
6734.72 2234
6735.50 2357
6736.27 2249
6737.05 2182
6737.82 2389
6738.59 2235
6739.37 2252
6740.14 2360
6740.92 2405
6741.69 2353
6742.47 2319
6743.24 2191
6744.02 2252
6744.79 2426
6745.57 2385
6746.34 2309
6747.12 2383
6747.89 2587
6748.67 2538
6749.44 2437
6750.22 2533
6750.99 2436
6751.77 2493
6752.54 2508
6753.32 2422
6754.09 2300
6754.87 2255
6755.65 2204
6756.42 2199
6757.20 2193
6757.97 2196
6758.75 2158
6759.52 2141
6760.30 2247
6761.08 2259
6761.85 2082
6762.63 2065
6763.40 2017
6764.18 2163
6764.96 2242
6765.73 2193
6766.51 2347
6767.28 2310
6768.06 2133
6768.84 2043
6769.61 2134
6770.39 2071
6771.17 2068
6771.94 2085
6772.72 1989
6773.50 1997
6774.27 2101
6775.05 2182
6775.82 2202
6776.60 2317
6777.38 2282
6778.16 2404
6778.93 2562
6779.71 2342
6780.49 2474
6781.26 2318
6782.04 2178
6782.82 2247
6783.59 2191
6784.37 2045
6785.15 2133
6785.93 2017
6786.70 1999
6787.48 1963
6788.26 2151
6789.04 2051
6789.81 2013
6790.59 1950
6791.37 1918
6792.15 1949
6792.92 1912
6793.70 1973
6794.48 1791
6795.26 1882
6796.03 1824
6796.81 1813
6797.59 1785
6798.37 1788
6799.15 1879
6799.92 1873
6800.70 1854
6801.48 1863
6802.26 1926
6803.04 1800
6803.81 1882
6804.59 1877
6805.37 1933
6806.15 1857
6806.93 1859
6807.71 1840
6808.49 1787
6809.26 1830
6810.04 1776
6810.82 1812
6811.60 1926
6812.38 1948
6813.16 1870
6813.94 1935
6814.72 1888
6815.49 1910
6816.27 1954
6817.05 1964
6817.83 1891
6818.61 1877
6819.39 1971
6820.17 1952
6820.95 1898
6821.73 1844
6822.51 1847
6823.29 1869
6824.07 1834
6824.85 1876
6825.62 1913
6826.40 1866
6827.18 1837
6827.96 1775
6828.74 1936
6829.52 1988
6830.30 1836
6831.08 1832
6831.86 1849
6832.64 1879
6833.42 1895
6834.20 1877
6834.98 1919
6835.76 1887
6836.54 1956
6837.32 1961
6838.10 1906
6838.88 1764
6839.66 1823
6840.44 1813
6841.22 1801
6842.01 1798
6842.79 1747
6843.57 1733
6844.35 1801
6845.13 1913
6845.91 1937
6846.69 1890
6847.47 2110
6848.25 2261
6849.03 2462
6849.81 2717
6850.59 2885
6851.37 2828
6852.16 2742
6852.94 2779
6853.72 2717
6854.50 2673
6855.28 2494
6856.06 2239
6856.84 2148
6857.62 2104
6858.41 2090
6859.19 1974
6859.97 1901
6860.75 1839
6861.53 2020
6862.31 1929
6863.09 1920
6863.88 1938
6864.66 1943
6865.44 1923
6866.22 1863
6867.00 2014
6867.79 1921
6868.57 1888
6869.35 1942
6870.13 2013
6870.91 2028
6871.70 1867
6872.48 1705
6873.26 1854
6874.04 1931
6874.83 1885
6875.61 1861
6876.39 1898
6877.17 1849
6877.96 1832
6878.74 1903
6879.52 2008
6880.30 1880
6881.09 2013
6881.87 2069
6882.65 1999
6883.43 2049
6884.22 1974
6885.00 2172
6885.78 2287
6886.57 2078
6887.35 2099
6888.13 2210
6888.92 2254
6889.70 2304
6890.48 2294
6891.26 2321
6892.05 2135
6892.83 2121
6893.62 2116
6894.40 2108
6895.18 2018
6895.97 2054
6896.75 2015
6897.53 1938
6898.32 1866
6899.10 2060
6899.88 2024
6900.67 1863
6901.45 1920
6902.24 1936
6903.02 1849
6903.80 2025
6904.59 2033
6905.37 2013
6906.16 1988
6906.94 2076
6907.72 2127
6908.51 1988
6909.29 1925
6910.08 1978
6910.86 1891
6911.65 1941
6912.43 1945
6913.21 1868
6914.00 1976
6914.78 2009
6915.57 1886
6916.35 1945
6917.14 2059
6917.92 2094
6918.71 2019
6919.49 2008
6920.28 2146
6921.06 2236
6921.85 2144
6922.63 2148
6923.42 2204
6924.20 2173
6924.99 2165
6925.77 2153
6926.56 2115
6927.34 2064
6928.13 2016
6928.91 1914
6929.70 2000
6930.49 1989
6931.27 1984
6932.06 1896
6932.84 1905
6933.63 1919
6934.41 1950
6935.20 1867
6935.99 1884
6936.77 1891
6937.56 1788
6938.34 1868
6939.13 1925
6939.92 1973
6940.70 1909
6941.49 1871
6942.27 1952
6943.06 2056
6943.85 1996
6944.63 1930
6945.42 2157
6946.21 2294
6946.99 2091
6947.78 2009
6948.57 1977
6949.35 2019
6950.14 2120
6950.92 2103
6951.71 2055
6952.50 2130
6953.29 2213
6954.07 2178
6954.86 2104
6955.65 2144
6956.43 2147
6957.22 2109
6958.01 2270
6958.79 2203
6959.58 2058
6960.37 2226
6961.16 2145
6961.94 2132
6962.73 2145
6963.52 2132
6964.31 2242
6965.09 2257
6965.88 2217
6966.67 2312
6967.46 2463
6968.24 2385
6969.03 2413
6969.82 2454
6970.61 2418
6971.39 2409
6972.18 2487
6972.97 2601
6973.76 2585
6974.55 2650
6975.33 2543
6976.12 2691
6976.91 2759
6977.70 2875
6978.49 2849
6979.27 2937
6980.06 3024
6980.85 3051
6981.64 3273
6982.43 3514
6983.22 3778
6984.01 4082
6984.79 4520
6985.58 4664
6986.37 4910
6987.16 5026
6987.95 4853
6988.74 4512
6989.53 4400
6990.32 3863
6991.10 3459
6991.89 3255
6992.68 3157
6993.47 2984
6994.26 2890
6995.05 2913
6995.84 2967
6996.63 3190
6997.42 3208
6998.21 3717
6999.00 3804
6999.79 4114
7000.58 4264
7001.36 4436
7002.15 4170
7002.94 4061
7003.73 3705
7004.52 3318
7005.31 3118
7006.10 2806
7006.89 2638
7007.68 2416
7008.47 2169
7009.26 2110
7010.05 2124
7010.84 2273
7011.63 2165
7012.42 2059
7013.21 2044
7014.00 2202
7014.79 2250
7015.58 2217
7016.37 2199
7017.16 2146
7017.96 2232
7018.75 2177
7019.54 2269
7020.33 2059
7021.12 2049
7021.91 2258
7022.70 2180
7023.49 2071
7024.28 2163
7025.07 2250
7025.86 2165
7026.65 2073
7027.44 2125
7028.24 2109
7029.03 2122
7029.82 2093
7030.61 2038
7031.40 2058
7032.19 2009
7032.98 1959
7033.77 1973
7034.57 2024
7035.36 2039
7036.15 2065
7036.94 2175
7037.73 2138
7038.52 2227
7039.32 2359
7040.11 2225
7040.90 2195
7041.69 2081
7042.48 1969
7043.27 2001
7044.07 2061
7044.86 2155
7045.65 2037
7046.44 2069
7047.23 2181
7048.03 2145
7048.82 2214
7049.61 2126
7050.40 2227
7051.20 2241
7051.99 2115
7052.78 2070
7053.57 2113
7054.37 2118
7055.16 2064
7055.95 1962
7056.74 1944
7057.54 1982
7058.33 1969
7059.12 1944
7059.91 2039
7060.71 1942
7061.50 1999
7062.29 1938
7063.09 1880
7063.88 1862
7064.67 1912
7065.47 1909
7066.26 1919
7067.05 1956
7067.85 1851
7068.64 1909
7069.43 1927
7070.23 1935
7071.02 1970
7071.81 1954
7072.61 1860
7073.40 1876
7074.19 1873
7074.99 1714
7075.78 1712
7076.57 1760
7077.37 1822
7078.16 1887
7078.96 1883
7079.75 1815
7080.54 1875
7081.34 1879
7082.13 1863
7082.93 1919
7083.72 1946
7084.51 1875
7085.31 1763
7086.10 1717
7086.90 1709
7087.69 1642
7088.49 1663
7089.28 1749
7090.08 1805
7090.87 1716
7091.66 1668
7092.46 1639
7093.25 1625
7094.05 1641
7094.84 1620
7095.64 1720
7096.43 1775
7097.23 1749
7098.02 1765
7098.82 1670
7099.61 1612
7100.41 1674
7101.20 1760
7102.00 1678
7102.79 1719
7103.59 1670
7104.38 1623
7105.18 1645
7105.98 1645
7106.77 1580
7107.57 1620
7108.36 1530
7109.16 1659
7109.95 1674
7110.75 1590
7111.54 1525
7112.34 1677
7113.14 1592
7113.93 1591
7114.73 1664
7115.52 1687
7116.32 1708
7117.12 1667
7117.91 1681
7118.71 1756
7119.50 1733
7120.30 1733
7121.10 1756
7121.89 1691
7122.69 1627
7123.49 1641
7124.28 1709
7125.08 1664
7125.88 1643
7126.67 1598
7127.47 1559
7128.27 1584
7129.06 1681
7129.86 1648
7130.66 1667
7131.45 1643
7132.25 1548
7133.05 1558
7133.84 1644
7134.64 1602
7135.44 1615
7136.23 1560
7137.03 1579
7137.83 1512
7138.63 1591
7139.42 1487
7140.22 1504
7141.02 1567
7141.82 1519
7142.61 1501
7143.41 1508
7144.21 1488
7145.01 1584
7145.80 1575
7146.60 1624
7147.40 1652
7148.20 1586
7148.99 1573
7149.79 1589
7150.59 1604
7151.39 1480
7152.19 1538
7152.98 1528
7153.78 1478
7154.58 1516
7155.38 1596
7156.18 1544
7156.98 1574
7157.77 1474
7158.57 1547
7159.37 1565
7160.17 1563
7160.97 1562
7161.77 1653
7162.56 1681
7163.36 1614
7164.16 1586
7164.96 1649
7165.76 1568
7166.56 1515
7167.36 1467
7168.16 1528
7168.95 1502
7169.75 1526
7170.55 1565
7171.35 1581
7172.15 1496
7172.95 1574
7173.75 1633
7174.55 1544
7175.35 1559
7176.15 1548
7176.95 1492
7177.75 1501
7178.55 1398
7179.35 1470
7180.14 1524
7180.94 1531
7181.74 1551
7182.54 1536
7183.34 1563
7184.14 1605
7184.94 1640
7185.74 1672
7186.54 1658
7187.34 1560
7188.14 1625
7188.94 1718
7189.74 1570
7190.54 1566
7191.34 1464
7192.14 1437
7192.94 1521
7193.74 1498
7194.54 1460
7195.35 1547
7196.15 1546
7196.95 1487
7197.75 1431
7198.55 1484
7199.35 1501
7200.15 1469
7200.95 1524
7201.75 1585
7202.55 1479
7203.35 1336
7204.15 1439
7204.95 1456
7205.75 1514
7206.56 1514
7207.36 1474
7208.16 1421
7208.96 1412
7209.76 1417
7210.56 1439
7211.36 1466
7212.16 1508
7212.97 1455
7213.77 1516
7214.57 1499
7215.37 1455
7216.17 1466
7216.97 1498
7217.78 1488
7218.58 1494
7219.38 1399
7220.18 1438
7220.98 1501
7221.78 1500
7222.59 1483
7223.39 1523
7224.19 1592
7224.99 1441
7225.79 1485
7226.60 1494
7227.40 1426
7228.20 1491
7229.00 1509
7229.81 1444
7230.61 1463
7231.41 1556
7232.21 1529
7233.02 1476
7233.82 1533
7234.62 1485
7235.42 1538
7236.23 1612
7237.03 1652
7237.83 1709
7238.63 1779
7239.44 1635
7240.24 1702
7241.04 1693
7241.85 1585
7242.65 1700
7243.45 1725
7244.26 1577
7245.06 1554
7245.86 1552
7246.67 1584
7247.47 1628
7248.27 1590
7249.08 1678
7249.88 1759
7250.68 1615
7251.49 1552
7252.29 1568
7253.09 1573
7253.90 1543
7254.70 1562
7255.50 1615
7256.31 1611
7257.11 1565
7257.92 1568
7258.72 1665
7259.52 1674
7260.33 1554
7261.13 1531
7261.94 1673
7262.74 1665
7263.54 1694
7264.35 1609
7265.15 1635
7265.96 1667
7266.76 1830
7267.57 1718
7268.37 1909
7269.18 1832
7269.98 1703
7270.78 1818
7271.59 1842
7272.39 1765
7273.20 1852
7274.00 1990
7274.81 1779
7275.61 1870
7276.42 1873
7277.22 1811
7278.03 1969
7278.83 2037
7279.64 2113
7280.44 2073
7281.25 2362
7282.05 2632
7282.86 2889
7283.66 3058
7284.47 3415
7285.28 3375
7286.08 3318
7286.89 3214
7287.69 2986
7288.50 2988
7289.30 2746
7290.11 2392
7290.91 2164
7291.72 2075
7292.53 1999
7293.33 1919
7294.14 1972
7294.94 1910
7295.75 1930
7296.56 1827
7297.36 2010
7298.17 1948
7298.97 1937
7299.78 1871
7300.59 1855
7301.39 1898
7302.20 1879
7303.01 1921
7303.81 1961
7304.62 1965
7305.43 1958
7306.23 2061
7307.04 2009
7307.85 2055
7308.65 2075
7309.46 2217
7310.27 2275
7311.07 2329
7311.88 2325
7312.69 2224
7313.49 2297
7314.30 2176
7315.11 2179
7315.91 2334
7316.72 2408
7317.53 2612
7318.34 2638
7319.14 2924
7319.95 2886
7320.76 3149
7321.57 3249
7322.37 3260
7323.18 3104
7323.99 2985
7324.80 2818
7325.60 2618
7326.41 2408
7327.22 2238
7328.03 2120
7328.83 1989
7329.64 1929
7330.45 1920
7331.26 1847
7332.07 1819
7332.87 1879
7333.68 1886
7334.49 1767
7335.30 1818
7336.11 1986
7336.92 1863
7337.72 1855
7338.53 1811
7339.34 1869
7340.15 1876
7340.96 1818
7341.77 1831
7342.57 1781
7343.38 1776
7344.19 1824
7345.00 1835
7345.81 1734
7346.62 1705
7347.43 1861
7348.24 1889
7349.05 1815
7349.85 1825
7350.66 1789
7351.47 1784
7352.28 1805
7353.09 1821
7353.90 1727
7354.71 1698
7355.52 1806
7356.33 1790
7357.14 1716
7357.95 1784
7358.76 1875
7359.57 1951
7360.38 1971
7361.18 2002
7361.99 2099
7362.80 1908
7363.61 1969
7364.42 1947
7365.23 1970
7366.04 1907
7366.85 1870
7367.66 1798
7368.47 1799
7369.28 1879
7370.09 1814
7370.90 1783
7371.71 1747
7372.52 1939
7373.33 1904
7374.14 1945
7374.96 1963
7375.77 1901
7376.58 1979
7377.39 2072
7378.20 2066
7379.01 2172
7379.82 2271
7380.63 2330
7381.44 2373
7382.25 2450
7383.06 2473
7383.87 2367
7384.68 2184
7385.49 2042
7386.31 1998
7387.12 2004
7387.93 1895
7388.74 1747
7389.55 1830
7390.36 1800
7391.17 1761
7391.98 1792
7392.79 1703
7393.61 1731
7394.42 1784
7395.23 1899
7396.04 1943
7396.85 1975
7397.66 2030
7398.48 2100
7399.29 2184
7400.10 2231
7400.91 2244
7401.72 2272
7402.53 2269
7403.35 2236
7404.16 2148
7404.97 1980
7405.78 1898
7406.59 1916
7407.41 1807
7408.22 1728
7409.03 1786
7409.84 1669
7410.66 1660
7411.47 1668
7412.28 1682
7413.09 1569
7413.91 1523
7414.72 1670
7415.53 1606
7416.34 1599
7417.16 1656
7417.97 1573
7418.78 1653
7419.60 1596
7420.41 1535
7421.22 1593
7422.03 1529
7422.85 1505
7423.66 1431
7424.47 1514
7425.29 1556
7426.10 1553
7426.91 1475
7427.73 1504
7428.54 1491
7429.35 1516
7430.17 1589
7430.98 1569
7431.79 1550
7432.61 1537
7433.42 1512
7434.23 1526
7435.05 1563
7435.86 1637
7436.67 1682
7437.49 1548
7438.30 1445
7439.12 1537
7439.93 1539
7440.74 1600
7441.56 1583
7442.37 1585
7443.19 1546
7444.00 1501
7444.82 1558
7445.63 1523
7446.44 1485
7447.26 1457
7448.07 1451
7448.89 1470
7449.70 1425
7450.52 1462
7451.33 1394
7452.15 1465
7452.96 1482
7453.77 1421
7454.59 1422
7455.40 1572
7456.22 1427
7457.03 1422
7457.85 1504
7458.66 1527
7459.48 1406
7460.29 1478
7461.11 1496
7461.92 1405
7462.74 1348
7463.55 1434
7464.37 1418
7465.19 1479
7466.00 1491
7466.82 1531
7467.63 1520
7468.45 1556
7469.26 1610
7470.08 1549
7470.89 1445
7471.71 1482
7472.53 1519
7473.34 1511
7474.16 1496
7474.97 1392
7475.79 1482
7476.60 1418
7477.42 1438
7478.24 1366
7479.05 1372
7479.87 1434
7480.69 1340
7481.50 1398
7482.32 1307
7483.13 1270
7483.95 1390
7484.77 1321
7485.58 1424
7486.40 1477
7487.22 1443
7488.03 1406
7488.85 1412
7489.67 1389
7490.48 1315
7491.30 1362
7492.12 1263
7492.93 1287
7493.75 1332
7494.57 1287
7495.38 1363
7496.20 1378
7497.02 1377
7497.84 1293
7498.65 1353
7499.47 1292
7500.29 1300
7501.10 1385
7501.92 1321
7502.74 1293
7503.56 1363
7504.37 1295
7505.19 1407
7506.01 1323
7506.83 1380
7507.64 1413
7508.46 1351
7509.28 1337
7510.10 1410
7510.92 1374
7511.73 1347
7512.55 1355
7513.37 1383
7514.19 1322
7515.01 1226
7515.82 1320
7516.64 1366
7517.46 1295
7518.28 1359
7519.10 1282
7519.91 1249
7520.73 1250
7521.55 1258
7522.37 1302
7523.19 1298
7524.01 1431
7524.83 1338
7525.64 1312
7526.46 1186
7527.28 1194
7528.10 1258
7528.92 1346
7529.74 1331
7530.56 1244
7531.38 1298
7532.20 1354
7533.01 1290
7533.83 1250
7534.65 1383
7535.47 1250
7536.29 1239
7537.11 1316
7537.93 1312
7538.75 1342
7539.57 1259
7540.39 1299
7541.21 1272
7542.03 1349
7542.85 1375
7543.67 1370
7544.49 1375
7545.31 1385
7546.12 1396
7546.94 1291
7547.76 1289
7548.58 1257
7549.40 1300
7550.22 1392
7551.04 1388
7551.86 1279
7552.68 1275
7553.50 1394
7554.33 1375
7555.15 1369
7555.97 1349
7556.79 1452
7557.61 1507
7558.43 1467
7559.25 1392
7560.07 1413
7560.89 1514
7561.71 1422
7562.53 1361
7563.35 1427
7564.17 1292
7564.99 1302
7565.81 1362
7566.63 1377
7567.45 1403
7568.28 1365
7569.10 1365
7569.92 1370
7570.74 1373
7571.56 1377
7572.38 1388
7573.20 1379
7574.02 1364
7574.84 1338
7575.67 1288
7576.49 1293
7577.31 1440
7578.13 1295
7578.95 1303
7579.77 1338
7580.60 1334
7581.42 1395
7582.24 1338
7583.06 1272
7583.88 1458
7584.70 1446
7585.53 1421
7586.35 1338
7587.17 1484
7587.99 1419
7588.81 1363
7589.64 1421
7590.46 1438
7591.28 1451
7592.10 1486
7592.93 1372
7593.75 1407
7594.57 1424
7595.39 1444
7596.21 1521
7597.04 1421
7597.86 1372
7598.68 1418
7599.51 1529
7600.33 1602
7601.15 1619
7601.97 1616
7602.80 1644
7603.62 1567
7604.44 1572
7605.27 1875
7606.09 1722
7606.91 1620
7607.73 1663
7608.56 1570
7609.38 1533
7610.20 1481
7611.03 1383
7611.85 1395
7612.67 1464
7613.50 1560
7614.32 1543
7615.14 1460
7615.97 1462
7616.79 1486
7617.62 1494
7618.44 1587
7619.26 1572
7620.09 1583
7620.91 1598
7621.73 1446
7622.56 1437
7623.38 1495
7624.21 1521
7625.03 1511
7625.85 1657
7626.68 1744
7627.50 1723
7628.33 1541
7629.15 1667
7629.98 1772
7630.80 1827
7631.62 2002
7632.45 2079
7633.27 2050
7634.10 1913
7634.92 1850
7635.75 1829
7636.57 1631
7637.40 1533
7638.22 1554
7639.05 1486
7639.87 1397
7640.70 1396
7641.52 1369
7642.35 1434
7643.17 1361
7644.00 1353
7644.82 1394
7645.65 1465
7646.47 1364
7647.30 1383
7648.12 1406
7648.95 1414
7649.77 1375
7650.60 1331
7651.42 1385
7652.25 1328
7653.07 1345
7653.90 1384
7654.73 1364
7655.55 1317
7656.38 1339
7657.20 1282
7658.03 1367
7658.85 1347
7659.68 1283
7660.51 1256
7661.33 1339
7662.16 1382
7662.98 1259
7663.81 1266
7664.64 1349
7665.46 1277
7666.29 1277
7667.12 1321
7667.94 1323
7668.77 1277
7669.59 1334
7670.42 1374
7671.25 1405
7672.07 1372
7672.90 1307
7673.73 1258
7674.55 1287
7675.38 1329
7676.21 1321
7677.03 1290
7677.86 1282
7678.69 1230
7679.52 1241
7680.34 1294
7681.17 1269
7682.00 1227
7682.82 1155
7683.65 1135
7684.48 1198
7685.31 1279
7686.13 1267
7686.96 1282
7687.79 1221
7688.62 1296
7689.44 1373
7690.27 1262
7691.10 1272
7691.93 1268
7692.75 1331
7693.58 1339
7694.41 1293
7695.24 1312
7696.07 1321
7696.89 1244
7697.72 1294
7698.55 1257
7699.38 1364
7700.21 1362
7701.03 1339
7701.86 1304
7702.69 1429
7703.52 1411
7704.35 1264
7705.17 1344
7706.00 1344
7706.83 1369
7707.66 1371
7708.49 1250
7709.32 1282
7710.15 1258
7710.97 1272
7711.80 1366
7712.63 1391
7713.46 1366
7714.29 1340
7715.12 1314
7715.95 1284
7716.78 1314
7717.61 1219
7718.44 1300
7719.26 1360
7720.09 1275
7720.92 1275
7721.75 1309
7722.58 1228
7723.41 1280
7724.24 1308
7725.07 1325
7725.90 1297
7726.73 1280
7727.56 1274
7728.39 1196
7729.22 1219
7730.05 1301
7730.88 1321
7731.71 1355
7732.54 1328
7733.37 1295
7734.20 1210
7735.03 1219
7735.86 1203
7736.69 1161
7737.52 1240
7738.35 1292
7739.18 1313
7740.01 1274
7740.84 1191
7741.67 1344
7742.50 1441
7743.33 1425
7744.16 1482
7744.99 1668
7745.82 1890
7746.65 1989
7747.48 2168
7748.31 2196
7749.14 2156
7749.97 2114
7750.80 2045
7751.64 1825
7752.47 1644
7753.30 1555
7754.13 1415
7754.96 1392
7755.79 1331
7756.62 1321
7757.45 1245
7758.28 1209
7759.12 1227
7759.95 1261
7760.78 1288
7761.61 1259
7762.44 1369
7763.27 1344
7764.10 1378
7764.94 1417
7765.77 1388
7766.60 1310
7767.43 1261
7768.26 1226
7769.09 1201
7769.93 1131
7770.76 1200
7771.59 1113
7772.42 1163
7773.25 1157
7774.09 1152
7774.92 1178
7775.75 1186
7776.58 1187
7777.41 1205
7778.25 1186
7779.08 1251
7779.91 1257
7780.74 1236
7781.58 1353
7782.41 1301
7783.24 1286
7784.07 1275
7784.91 1270
7785.74 1346
7786.57 1420
7787.41 1307
7788.24 1359
7789.07 1388
7789.90 1262
7790.74 1285
7791.57 1291
7792.40 1252
7793.24 1224
7794.07 1186
7794.90 1301
7795.74 1274
7796.57 1263
7797.40 1230
7798.24 1266
7799.07 1201
7799.90 1262
7800.74 1226
7801.57 1232
7802.40 1259
7803.24 1167
7804.07 1198
7804.90 1214
7805.74 1131
7806.57 1220
7807.41 1276
7808.24 1196
7809.07 1155
7809.91 1245
7810.74 1235
7811.58 1197
7812.41 1262
7813.24 1145
7814.08 1215
7814.91 1194
7815.75 1180
7816.58 1237
7817.42 1314
7818.25 1350
7819.09 1298
7819.92 1285
7820.75 1298
7821.59 1324
7822.42 1213
7823.26 1267
7824.09 1252
7824.93 1169
7825.76 1211
7826.60 1218
7827.43 1236
7828.27 1260
7829.10 1244
7829.94 1226
7830.77 1204
7831.61 1223
7832.44 1163
7833.28 1101
7834.11 1232
7834.95 1236
7835.78 1246
7836.62 1165
7837.46 1112
7838.29 1103
7839.13 1118
7839.96 1165
7840.80 1174
7841.63 1157
7842.47 1139
7843.31 1264
7844.14 1278
7844.98 1280
7845.81 1273
7846.65 1178
7847.48 1211
7848.32 1247
7849.16 1195
7849.99 1145
7850.83 1121
7851.67 1177
7852.50 1116
7853.34 1184
7854.17 1266
7855.01 1169
7855.85 1152
7856.68 1118
7857.52 1200
7858.36 1323
7859.19 1378
7860.03 1263
7860.87 1309
7861.70 1306
7862.54 1309
7863.38 1335
7864.21 1262
7865.05 1206
7865.89 1200
7866.73 1167
7867.56 1112
7868.40 1169
7869.24 1131
7870.07 1131
7870.91 1276
7871.75 1250
7872.59 1208
7873.42 1176
7874.26 1185
7875.10 1145
7875.94 1268
7876.77 1261
7877.61 1169
7878.45 1239
7879.29 1228
7880.12 1123
7880.96 1147
7881.80 1232
7882.64 1172
7883.48 1175
7884.31 1116
7885.15 1031
7885.99 1123
7886.83 1226
7887.67 1187
7888.50 1141
7889.34 1181
7890.18 1199
7891.02 1288
7891.86 1215
7892.70 1215
7893.53 1208
7894.37 1168
7895.21 1207
7896.05 1223
7896.89 1236
7897.73 1283
7898.57 1296
7899.41 1341
7900.24 1532
7901.08 1405
7901.92 1369
7902.76 1458
7903.60 1422
7904.44 1423
7905.28 1395
7906.12 1407
7906.96 1355
7907.80 1321
7908.63 1314
7909.47 1274
7910.31 1290
7911.15 1267
7911.99 1299
7912.83 1354
7913.67 1363
7914.51 1487
7915.35 1430
7916.19 1503
7917.03 1593
7917.87 1636
7918.71 1637
7919.55 1547
7920.39 1481
7921.23 1390
7922.07 1373
7922.91 1363
7923.75 1333
7924.59 1208
7925.43 1151
7926.27 1131
7927.11 1116
7927.95 1144
7928.79 1195
7929.63 1089
7930.47 1113
7931.31 1250
7932.15 1220
7932.99 1176
7933.83 1175
7934.67 1191
7935.52 1172
7936.36 1133
7937.20 1051
7938.04 1077
7938.88 1085
7939.72 1076
7940.56 1116
7941.40 1154
7942.24 1097
7943.08 1086
7943.92 1191
7944.77 1115
7945.61 1171
7946.45 1175
7947.29 1121
7948.13 1182
7948.97 1213
7949.81 1169
7950.66 1109
7951.50 1151
7952.34 1041
7953.18 1103
7954.02 1172
7954.86 1226
7955.71 1092
7956.55 1086
7957.39 1059
7958.23 1146
7959.07 1116
7959.92 1174
7960.76 1131
7961.60 1139
7962.44 1166
7963.28 1170
7964.13 1131
7964.97 1173
7965.81 1180
7966.65 1139
7967.50 1177
7968.34 1126
7969.18 1164
7970.02 1148
7970.87 1116
7971.71 1056
7972.55 1011
7973.39 1097
7974.24 1082
7975.08 1125
7975.92 1149
7976.76 1112
7977.61 1077
7978.45 1176
7979.29 1196
7980.14 1178
7980.98 1149
7981.82 1123
7982.67 1139
7983.51 1112
7984.35 1120
7985.20 1179
7986.04 1057
7986.88 1094
7987.73 1067
7988.57 1143
7989.41 1126
7990.26 1069
7991.10 1093
7991.94 1150
7992.79 1118
7993.63 1085
7994.48 1088
7995.32 1099
7996.16 1105
7997.01 1038
7997.85 1154
7998.70 1094
7999.54 970
8000.38 975
8001.23 1113
8002.07 1153
8002.92 1092
8003.76 960
8004.61 1033
8005.45 1102
8006.29 1116
8007.14 1091
8007.98 1035
8008.83 983
8009.67 997
8010.52 958
8011.36 1024
8012.21 996
8013.05 1103
8013.90 1128
8014.74 1083
8015.59 1049
8016.43 1083
8017.28 1088
8018.12 1091
8018.97 1065
8019.81 1057
8020.66 1051
8021.50 1071
8022.35 1103
8023.19 1086
8024.04 1105
8024.88 1159
8025.73 1100
8026.57 1091
8027.42 1053
8028.27 1080
8029.11 1128
8029.96 1103
8030.80 1078
8031.65 1084
8032.49 1065
8033.34 1026
8034.19 1042
8035.03 1020
8035.88 1014
8036.72 1133
8037.57 1063
8038.42 969
8039.26 1033
8040.11 999
8040.96 1033
8041.80 1024
8042.65 1048
8043.49 1114
8044.34 1108
8045.19 1091
8046.03 1005
8046.88 927
8047.73 985
8048.57 1054
8049.42 1014
8050.27 1051
8051.11 1005
8051.96 1000
8052.81 1024
8053.66 1019
8054.50 986
8055.35 1025
8056.20 1050
8057.04 1076
8057.89 1096
8058.74 1072
8059.59 985
8060.43 1101
8061.28 1076
8062.13 1028
8062.97 1032
8063.82 1001
8064.67 1046
8065.52 1118
8066.37 1055
8067.21 1130
8068.06 1094
8068.91 1038
8069.76 1071
8070.60 1069
8071.45 1059
8072.30 1111
8073.15 1055
8074.00 1032
8074.84 1048
8075.69 1092
8076.54 1049
8077.39 1093
8078.24 999
8079.08 1041
8079.93 1028
8080.78 1006
8081.63 1062
8082.48 1028
8083.33 1061
8084.18 1066
8085.02 1054
8085.87 1051
8086.72 1102
8087.57 1108
8088.42 1027
8089.27 1050
8090.12 1055
8090.97 991
8091.81 1013
8092.66 1140
8093.51 1020
8094.36 1005
8095.21 1165
8096.06 1104
8096.91 1047
8097.76 982
8098.61 1010
8099.46 1012
8100.31 1020
8101.16 1047
8102.01 1011
8102.86 946
8103.71 1025
8104.55 994
8105.40 1041
8106.25 999
8107.10 1077
8107.95 1117
8108.80 1058
8109.65 1079
8110.50 1038
8111.35 1026
8112.20 1030
8113.05 1074
8113.90 1118
8114.75 1038
8115.60 1010
8116.45 1018
8117.30 1081
8118.16 1092
8119.01 1001
8119.86 1026
8120.71 1090
8121.56 1108
8122.41 1110
8123.26 1129
8124.11 1141
8124.96 1165
8125.81 1093
8126.66 1084
8127.51 1056
8128.36 1132
8129.21 1156
8130.06 1197
8130.92 1171
8131.77 1130
8132.62 1140
8133.47 1104
8134.32 1133
8135.17 1104
8136.02 1236
8136.87 1328
8137.73 1171
8138.58 1274
8139.43 1198
8140.28 1218
8141.13 1245
8141.98 1247
8142.83 1363
8143.69 1398
8144.54 1343
8145.39 1299
8146.24 1239
8147.09 1265
8147.95 1267
8148.80 1223
8149.65 1169
8150.50 1151
8151.35 1172
8152.21 1297
8153.06 1216
8153.91 1220
8154.76 1278
8155.61 1228
8156.47 1156
8157.32 1250
8158.17 1237
8159.02 1241
8159.88 1224
8160.73 1172
8161.58 1193
8162.44 1196
8163.29 1079
8164.14 1104
8164.99 1147
8165.85 1207
8166.70 1105
8167.55 1045
8168.41 1171
8169.26 1167
8170.11 1209
8170.96 1210
8171.82 1207
8172.67 1196
8173.52 1145
8174.38 1092
8175.23 1171
8176.08 1079
8176.94 1090
8177.79 1067
8178.64 1091
8179.50 1121
8180.35 1089
8181.21 1175
8182.06 1229
8182.91 1164
8183.77 1127
8184.62 1015
8185.47 1048
8186.33 1162
8187.18 1058
8188.04 1023
8188.89 1086
8189.74 1013
8190.60 1017
8191.45 1032
8192.31 1017
8193.16 1042
8194.02 1077
8194.87 1063
8195.72 1037
8196.58 1005
8197.43 1086
8198.29 1024
8199.14 1037
8200.00 1097
8200.85 1013
8201.71 983
8202.56 1082
8203.42 1084
8204.27 972
8205.13 1015
8205.98 1027
8206.84 1063
8207.69 1126
8208.55 1055
8209.40 1038
8210.26 1044
8211.11 1167
8211.97 1205
8212.82 1167
8213.68 1144
8214.53 1067
8215.39 1060
8216.24 1097
8217.10 1092
8217.96 1079
8218.81 1134
8219.67 1159
8220.52 1197
8221.38 1070
8222.23 1112
8223.09 1117
8223.95 1116
8224.80 1110
8225.66 1069
8226.51 1073
8227.37 1061
8228.23 1094
8229.08 1051
8229.94 1089
8230.79 1034
8231.65 1063
8232.51 1058
8233.36 966
8234.22 974
8235.08 1036
8235.93 1047
8236.79 1069
8237.65 990
8238.50 1119
8239.36 1132
8240.22 1015
8241.07 1227
8241.93 1188
8242.79 1063
8243.64 1034
8244.50 1100
8245.36 999
8246.21 1014
8247.07 1066
8247.93 1131
8248.79 1054
8249.64 1051
8250.50 1057
8251.36 1128
8252.22 1088
8253.07 1102
8253.93 1056
8254.79 1073
8255.65 1051
8256.50 1124
8257.36 1061
8258.22 1099
8259.08 1185
8259.93 1052
8260.79 1086
8261.65 1096
8262.51 1057
8263.37 1068
8264.22 1057
8265.08 1065
8265.94 1038
8266.80 1072
8267.66 1025
8268.51 1058
8269.37 1034
8270.23 1062
8271.09 1086
8271.95 1094
8272.81 1093
8273.66 1100
8274.52 1130
8275.38 1129
8276.24 1058
8277.10 1111
8277.96 1127
8278.82 1083
8279.67 1081
8280.53 1123
8281.39 1012
8282.25 1070
8283.11 1007
8283.97 1033
8284.83 1054
8285.69 1138
8286.55 1151
8287.41 1103
8288.27 1086
8289.12 1113
8289.98 1113
8290.84 1151
8291.70 1114
8292.56 1108
8293.42 1066
8294.28 1115
8295.14 1139
8296.00 1214
8296.86 1147
8297.72 1145
8298.58 1115
8299.44 1214
8300.30 1212
8301.16 1240
8302.02 1267
8302.88 1355
8303.74 1316
8304.60 1318
8305.46 1293
8306.32 1230
8307.18 1387
8308.04 1333
8308.90 1261
8309.76 1221
8310.62 1219
8311.48 1356
8312.34 1447
8313.20 1402
8314.06 1410
8314.92 1523
8315.78 1491
8316.65 1590
8317.51 1523
8318.37 1561
8319.23 1471
8320.09 1409
8320.95 1379
8321.81 1353
8322.67 1257
8323.53 1207
8324.39 1220
8325.26 1285
8326.12 1187
8326.98 1146
8327.84 1153
8328.70 1142
8329.56 1065
8330.42 1109
8331.28 1182
8332.15 1128
8333.01 1142
8333.87 1183
8334.73 1092
8335.59 1135
8336.45 1216
8337.32 1146
8338.18 1084
8339.04 1207
8339.90 1262
8340.76 1174
8341.63 1236
8342.49 1266
8343.35 1327
8344.21 1260
8345.07 1281
8345.94 1223
8346.80 1201
8347.66 1330
8348.52 1263
8349.39 1188
8350.25 1189
8351.11 1233
8351.97 1239
8352.84 1235
8353.70 1290
8354.56 1286
8355.42 1266
8356.29 1217
8357.15 1258
8358.01 1203
8358.88 1201
8359.74 1108
8360.60 1190
8361.46 1229
8362.33 1129
8363.19 1274
8364.05 1121
8364.92 1148
8365.78 1185
8366.64 1181
8367.51 1226
8368.37 1227
8369.23 1197
8370.10 1220
8370.96 1166
8371.82 1205
8372.69 1208
8373.55 1144
8374.42 1182
8375.28 1203
8376.14 1233
8377.01 1217
8377.87 1175
8378.73 1175
8379.60 1206
8380.46 1197
8381.33 1204
8382.19 1250
8383.06 1310
8383.92 1316
8384.78 1334
8385.65 1353
8386.51 1379
8387.38 1329
8388.24 1299
8389.11 1335
8389.97 1358
8390.83 1313
8391.70 1293
8392.56 1209
8393.43 1195
8394.29 1259
8395.16 1315
8396.02 1344
8396.89 1289
8397.75 1294
8398.62 1254
8399.48 1285
8400.35 1306
8401.21 1250
8402.08 1272
8402.94 1267
8403.81 1349
8404.67 1374
8405.54 1285
8406.40 1389
8407.27 1382
8408.14 1400
8409.00 1421
8409.87 1404
8410.73 1365
8411.60 1356
8412.46 1356
8413.33 1361
8414.19 1395
8415.06 1432
8415.93 1423
8416.79 1451
8417.66 1425
8418.52 1354
8419.39 1406
8420.26 1518
8421.12 1443
8421.99 1486
8422.85 1458
8423.72 1480
8424.59 1544
8425.45 1576
8426.32 1573
8427.19 1594
8428.05 1555
8428.92 1636
8429.79 1589
8430.65 1570
8431.52 1606
8432.39 1674
8433.25 1681
8434.12 1681
8434.99 1602
8435.85 1665
8436.72 1666
8437.59 1669
8438.45 1697
8439.32 1809
8440.19 1927
8441.06 1987
8441.92 1909
8442.79 1899
8443.66 2004
8444.52 1976
8445.39 1891
8446.26 2010
8447.13 1982
8447.99 1929
8448.86 1948
8449.73 2002
8450.60 2045
8451.47 2075
8452.33 2273
8453.20 2352
8454.07 2651
8454.94 2936
8455.80 3361
8456.67 3587
8457.54 3644
8458.41 3657
8459.28 3560
8460.14 3529
8461.01 3462
8461.88 3230
8462.75 2832
8463.62 2623
8464.49 2597
8465.35 2588
8466.22 2490
8467.09 2609
8467.96 2805
8468.83 3233
8469.70 3646
8470.57 3907
8471.43 3874
8472.30 3715
8473.17 3567
8474.04 3299
8474.91 2987
8475.78 2804
8476.65 2561
8477.52 2241
8478.39 2090
8479.25 2126
8480.12 1827
8480.99 1845
8481.86 1882
8482.73 1714
8483.60 1783
8484.47 1704
8485.34 1763
8486.21 1731
8487.08 1743
8487.95 1757
8488.82 1727
8489.69 1744
8490.56 1707
8491.43 1687
8492.30 1736
8493.17 1875
8494.04 1763
8494.91 1720
8495.78 1751
8496.65 1812
8497.52 1743
8498.39 1759
8499.26 1680
8500.13 1695
8501.00 1631
8501.87 1641
8502.74 1667
8503.61 1729
8504.48 1696
8505.35 1729
8506.22 1789
8507.09 1832
8507.96 1798
8508.83 1818
8509.70 1825
8510.57 1913
8511.44 1872
8512.31 1711
8513.19 1720
8514.06 1662
8514.93 1550
8515.80 1604
8516.67 1612
8517.54 1546
8518.41 1549
8519.28 1605
8520.15 1608
8521.03 1449
8521.90 1551
8522.77 1478
8523.64 1526
8524.51 1534
8525.38 1511
8526.25 1635
8527.13 1664
8528.00 1569
8528.87 1715
8529.74 1575
8530.61 1548
8531.48 1639
8532.36 1732
8533.23 1816
8534.10 1634
8534.97 1606
8535.84 1639
8536.72 1635
8537.59 1662
8538.46 1659
8539.33 1567
8540.20 1506
8541.08 1578
8541.95 1550
8542.82 1595
8543.69 1589
8544.57 1723
8545.44 1663
8546.31 1624
8547.18 1666
8548.06 1723
8548.93 1613
8549.80 1648
8550.67 1637
8551.55 1644
8552.42 1619
8553.29 1864
8554.17 1936
8555.04 1876
8555.91 1746
8556.79 1774
8557.66 1708
8558.53 1636
8559.41 1565
8560.28 1502
8561.15 1523
8562.03 1458
8562.90 1419
8563.77 1405
8564.65 1295
8565.52 1304
8566.39 1260
8567.27 1278
8568.14 1292
8569.01 1296
8569.89 1291
8570.76 1349
8571.64 1361
8572.51 1396
8573.38 1358
8574.26 1275
8575.13 1290
8576.01 1291
8576.88 1270
8577.75 1216
8578.63 1237
8579.50 1268
8580.38 1276
8581.25 1251
8582.12 1231
8583.00 1247
8583.87 1215
8584.75 1248
8585.62 1211
8586.50 1197
8587.37 1209
8588.25 1289
8589.12 1333
8590.00 1244
8590.87 1228
8591.75 1128
8592.62 1267
8593.50 1284
8594.37 1286
8595.25 1309
8596.12 1262
8597.00 1215
8597.87 1255
8598.75 1244
8599.62 1226
8600.50 1270
8601.37 1283
8602.25 1197
8603.12 1215
8604.00 1232
8604.87 1265
8605.75 1252
8606.63 1224
8607.50 1218
8608.38 1228
8609.25 1171
8610.13 1234
8611.01 1178
8611.88 1208
8612.76 1215
8613.63 1219
8614.51 1244
8615.39 1204
8616.26 1264
8617.14 1214
8618.01 1249
8618.89 1142
8619.77 1237
8620.64 1217
8621.52 1111
8622.40 1138
8623.27 1196
8624.15 1215
8625.03 1180
8625.90 1187
8626.78 1138
8627.66 1197
8628.53 1162
8629.41 1226
8630.29 1138
8631.16 1208
8632.04 1197
8632.92 1189
8633.79 1216
8634.67 1264
8635.55 1267
8636.42 1196
8637.30 1137
8638.18 1182
8639.06 1262
8639.93 1259
8640.81 1229
8641.69 1266
8642.57 1265
8643.44 1307
8644.32 1215
8645.20 1256
8646.08 1233
8646.95 1283
8647.83 1208
8648.71 1228
8649.59 1192
8650.47 1175
8651.34 1206
8652.22 1095
8653.10 1124
8653.98 1195
8654.86 1265
8655.73 1254
8656.61 1230
8657.49 1265
8658.37 1245
8659.25 1186
8660.13 1167
8661.00 1193
8661.88 1257
8662.76 1278
8663.64 1173
8664.52 1161
8665.40 1243
8666.27 1269
8667.15 1207
8668.03 1245
8668.91 1224
8669.79 1246
8670.67 1334
8671.55 1301
8672.43 1254
8673.31 1273
8674.19 1332
8675.06 1400
8675.94 1305
8676.82 1331
8677.70 1351
8678.58 1291
8679.46 1269
8680.34 1224
8681.22 1235
8682.10 1335
8682.98 1304
8683.86 1238
8684.74 1175
8685.62 1242
8686.50 1344
8687.38 1508
8688.26 1483
8689.14 1481
8690.02 1563
8690.90 1611
8691.78 1718
8692.66 1778
8693.54 1787
8694.42 1863
8695.30 1867
8696.18 1776
8697.06 1649
8697.94 1561
8698.82 1418
8699.70 1392
8700.58 1262
8701.46 1261
8702.34 1206
8703.22 1215
8704.10 1118
8704.98 1189
8705.86 1241
8706.74 1200
8707.62 1161
8708.50 1180
8709.39 1186
8710.27 1158
8711.15 1174
8712.03 1209
8712.91 1180
8713.79 1172
8714.67 1159
8715.55 1131
8716.43 1213
8717.32 1191
8718.20 1176
8719.08 1166
8719.96 1194
8720.84 1159
8721.72 1267
8722.60 1167
8723.49 1167
8724.37 1245
8725.25 1323
8726.13 1323
8727.01 1338
8727.89 1305
8728.78 1365
8729.66 1333
8730.54 1370
8731.42 1388
8732.30 1394
8733.19 1318
8734.07 1308
8734.95 1288
8735.83 1314
8736.71 1250
8737.60 1232
8738.48 1284
8739.36 1229
8740.24 1256
8741.13 1258
8742.01 1265
8742.89 1305
8743.77 1249
8744.66 1275
8745.54 1296
8746.42 1238
8747.31 1276
8748.19 1279
8749.07 1294
8749.95 1296
8750.84 1229
8751.72 1292
8752.60 1279
8753.49 1350
8754.37 1320
8755.25 1489
8756.14 1615
8757.02 1698
8757.90 1764
8758.79 1735
8759.67 1646
8760.55 1665
8761.44 1592
8762.32 1661
8763.20 1532
8764.09 1600
8764.97 1552
8765.85 1452
8766.74 1497
8767.62 1558
8768.51 1532
8769.39 1537
8770.27 1510
8771.16 1477
8772.04 1609
8772.93 1644
8773.81 1541
8774.69 1587
8775.58 1577
8776.46 1448
8777.35 1540
8778.23 1554
8779.12 1517
8780.00 1609
8780.88 1620
8781.77 1733
8782.65 1767
8783.54 1769
8784.42 1744
8785.31 1686
8786.19 1656
8787.08 1650
8787.96 1495
8788.85 1380
8789.73 1369
8790.62 1398
8791.50 1348
8792.39 1368
8793.27 1376
8794.16 1376
8795.04 1237
8795.93 1343
8796.81 1446
8797.70 1435
8798.58 1476
8799.47 1433
8800.35 1512
8801.24 1474
8802.13 1358
8803.01 1258
8803.90 1307
8804.78 1363
8805.67 1268
8806.55 1195
8807.44 1198
8808.33 1231
8809.21 1312
8810.10 1188
8810.98 1186
8811.87 1238
8812.76 1278
8813.64 1285
8814.53 1235
8815.41 1259
8816.30 1204
8817.19 1289
8818.07 1251
8818.96 1193
8819.85 1233
8820.73 1245
8821.62 1105
8822.51 1187
8823.39 1175
8824.28 1169
8825.17 1163
8826.05 1092
8826.94 1075
8827.83 1030
8828.71 1092
8829.60 1138
8830.49 1112
8831.37 1106
8832.26 1119
8833.15 1086
8834.04 1160
8834.92 1142
8835.81 1059
8836.70 1066
8837.58 1101
8838.47 1114
8839.36 1130
8840.25 1113
8841.13 1070
8842.02 1090
8842.91 1015
8843.80 1067
8844.69 1092
8845.57 1090
8846.46 1058
8847.35 1053
8848.24 1055
8849.12 1079
8850.01 1044
8850.90 1033
8851.79 1015
8852.68 1014
8853.56 983
8854.45 1039
8855.34 1055
8856.23 1043
8857.12 1083
8858.01 1145
8858.89 1060
8859.78 1038
8860.67 1008
8861.56 1021
8862.45 1018
8863.34 1014
8864.23 945
8865.12 942
8866.00 869
8866.89 993
8867.78 1016
8868.67 940
8869.56 1003
8870.45 1028
8871.34 989
8872.23 958
8873.12 926
8874.00 942
8874.89 994
8875.78 1003
8876.67 886
8877.56 855
8878.45 947
8879.34 935
8880.23 984
8881.12 943
8882.01 951
8882.90 925
8883.79 971
8884.68 904
8885.57 915
8886.46 902
8887.35 920
8888.24 950
8889.13 931
8890.02 894
8890.91 987
8891.80 890
8892.69 876
8893.58 868
8894.47 895
8895.36 884
8896.25 946
8897.14 847
8898.03 848
8898.92 881
8899.81 1014
8900.70 876
8901.59 821
8902.48 852
8903.37 798
8904.26 866
8905.15 871
8906.05 855
8906.94 815
8907.83 781
8908.72 865
8909.61 839
8910.50 783
8911.39 865
8912.28 886
8913.17 908
8914.06 855
8914.96 879
8915.85 900
8916.74 898
8917.63 836
8918.52 815
8919.41 824
8920.30 843
8921.20 780
8922.09 786
8922.98 849
8923.87 853
8924.76 849
8925.65 867
8926.55 833
8927.44 836
8928.33 810
8929.22 841
8930.11 869
8931.01 781
8931.90 775
8932.79 796
8933.68 807
8934.57 803
8935.47 842
8936.36 803
8937.25 780
8938.14 793
8939.04 754
8939.93 794
8940.82 781
8941.71 742
8942.61 825
8943.50 829
8944.39 815
8945.28 800
8946.18 813
8947.07 754
8947.96 750
8948.86 771
8949.75 770
8950.64 775
8951.54 816
8952.43 775
8953.32 793
8954.21 865
8955.11 819
8956.00 822
8956.89 846
8957.79 898
8958.68 841
8959.57 838
8960.47 736
8961.36 763
8962.26 806
8963.15 792
8964.04 682
8964.94 759
8965.83 857
8966.72 843
8967.62 813
8968.51 783
8969.41 782
8970.30 769
8971.19 732
8972.09 803
8972.98 742
8973.88 734
8974.77 799
8975.67 781
8976.56 775
8977.45 696
8978.35 753
8979.24 759
8980.14 734
8981.03 719
8981.93 766
8982.82 779
8983.72 810
8984.61 749
8985.51 741
8986.40 759
8987.29 723
8988.19 720
8989.08 754
8989.98 770
8990.87 716
8991.77 723
8992.66 758
8993.56 745
8994.46 710
8995.35 746
8996.25 790
8997.14 820
8998.04 735
8998.93 668
8999.83 759
9000.72 817
9001.62 794
9002.51 805
9003.41 714
9004.31 718
9005.20 676
9006.10 693
9006.99 758
9007.89 716
9008.78 687
9009.68 746
9010.58 712
9011.47 665
9012.37 691
9013.27 642
9014.16 717
9015.06 738
9015.95 674
9016.85 699
9017.75 711
9018.64 666
9019.54 671
9020.44 656
9021.33 698
9022.23 699
9023.13 707
9024.02 731
9024.92 715
9025.82 695
9026.71 624
9027.61 655
9028.51 696
9029.40 741
9030.30 697
9031.20 712
9032.09 742
9032.99 737
9033.89 722
9034.79 713
9035.68 707
9036.58 756
9037.48 761
9038.38 711
9039.27 726
9040.17 715
9041.07 763
9041.97 686
9042.86 680
9043.76 709
9044.66 746
9045.56 762
9046.45 721
9047.35 748
9048.25 690
9049.15 623
9050.05 654
9050.94 669
9051.84 665
9052.74 738
9053.64 764
9054.54 800
9055.44 733
9056.33 654
9057.23 704
9058.13 705
9059.03 721
9059.93 709
9060.83 658
9061.72 734
9062.62 725
9063.52 651
9064.42 675
9065.32 705
9066.22 696
9067.12 664
9068.02 618
9068.91 664
9069.81 702
9070.71 678
9071.61 699
9072.51 752
9073.41 709
9074.31 714
9075.21 743
9076.11 685
9077.01 649
9077.91 617
9078.81 697
9079.71 728
9080.60 698
9081.50 631
9082.40 680
9083.30 713
9084.20 660
9085.10 706
9086.00 770
9086.90 700
9087.80 680
9088.70 652
9089.60 761
9090.50 731
9091.40 675
9092.30 667
9093.20 672
9094.10 715
9095.00 716
9095.90 685
9096.80 698
9097.70 652
9098.60 701
9099.50 729
9100.41 748
9101.31 705
9102.21 716
9103.11 730
9104.01 749
9104.91 726
9105.81 692
9106.71 648
9107.61 661
9108.51 696
9109.41 741
9110.31 742
9111.21 644
9112.12 655
9113.02 681
9113.92 649
9114.82 700
9115.72 648
9116.62 646
9117.52 640
9118.42 663
9119.33 674
9120.23 751
9121.13 737
9122.03 661
9122.93 665
9123.83 705
9124.74 634
9125.64 634
9126.54 705
9127.44 712
9128.34 668
9129.24 623
9130.15 664
9131.05 631
9131.95 674
9132.85 662
9133.75 661
9134.66 656
9135.56 575
9136.46 629
9137.36 712
9138.27 609
9139.17 614
9140.07 698
9140.97 727
9141.88 631
9142.78 612
9143.68 652
9144.58 671
9145.49 669
9146.39 649
9147.29 660
9148.20 680
9149.10 650
9150.00 695
9150.90 655
9151.81 682
9152.71 760
9153.61 658
9154.52 619
9155.42 639
9156.32 671
9157.23 666
9158.13 774
9159.03 687
9159.94 671
9160.84 674
9161.74 680
9162.65 653
9163.55 617
9164.45 729
9165.36 657
9166.26 657
9167.17 651
9168.07 619
9168.97 667
9169.88 716
9170.78 690
9171.69 590
9172.59 608
9173.49 707
9174.40 677
9175.30 646
9176.21 630
9177.11 661
9178.01 661
9178.92 668
9179.82 679
9180.73 768
9181.63 689
9182.54 694
9183.44 680
9184.35 734
9185.25 691
9186.16 681
9187.06 604
9187.97 646
9188.87 715
9189.78 685
9190.68 713
9191.59 703
9192.49 726
9193.40 691
9194.30 646
9195.21 743
9196.11 749
9197.02 723
9197.92 757
9198.83 768
9199.73 794
9200.64 836
9201.54 788
9202.45 783
9203.35 766
9204.26 764
9205.17 835
9206.07 762
9206.98 684
9207.88 655
9208.79 711
9209.69 744
9210.60 720
9211.51 718
9212.41 742
9213.32 708
9214.22 660
9215.13 673
9216.04 629
9216.94 727
9217.85 732
9218.76 720
9219.66 688
9220.57 743
9221.48 693
9222.38 629
9223.29 635
9224.20 629
9225.10 676
9226.01 647
9226.92 693
9227.82 694
9228.73 649
9229.64 660
9230.54 683
9231.45 616
9232.36 678
9233.26 608
9234.17 608
9235.08 620
9235.99 701
9236.89 684
9237.80 673
9238.71 619
9239.61 691
9240.52 687
9241.43 686
9242.34 689
9243.24 693
9244.15 706
9245.06 676
9245.97 651
9246.88 642
9247.78 594
9248.69 624
9249.60 638
9250.51 625
9251.41 659
9252.32 689
9253.23 654
9254.14 617
9255.05 643
9255.96 602
9256.86 637
9257.77 680
9258.68 642
9259.59 660
9260.50 630
9261.41 647
9262.31 652
9263.22 660
9264.13 662
9265.04 684
9265.95 657
9266.86 644
9267.77 643
9268.67 694
9269.58 712
9270.49 649
9271.40 570
9272.31 635
9273.22 624
9274.13 633
9275.04 646
9275.95 674
9276.86 630
9277.76 685
9278.67 665
9279.58 700
9280.49 640
9281.40 628
9282.31 672
9283.22 679
9284.13 654
9285.04 644
9285.95 642
9286.86 670
9287.77 633
9288.68 642
9289.59 642
9290.50 636
9291.41 681
9292.32 653
9293.23 575
9294.14 538
9295.05 625
9295.96 641
9296.87 619
9297.78 663
9298.69 634
9299.60 661
9300.51 637
9301.42 631
9302.33 615
9303.24 640
9304.15 664
9305.06 697
9305.97 656
9306.88 646
9307.80 699
9308.71 671
9309.62 668
9310.53 663
9311.44 656
9312.35 670
9313.26 648
9314.17 701
9315.08 664
9315.99 670
9316.91 692
9317.82 729
9318.73 685
9319.64 710
9320.55 676
9321.46 648
9322.37 640
9323.28 664
9324.20 677
9325.11 642
9326.02 658
9326.93 694
9327.84 673
9328.75 679
9329.67 644
9330.58 691
9331.49 686
9332.40 683
9333.31 719
9334.23 673
9335.14 621
9336.05 702
9336.96 739
9337.87 667
9338.79 610
9339.70 680
9340.61 692
9341.52 624
9342.44 677
9343.35 651
9344.26 757
9345.17 704
9346.09 648
9347.00 592
9347.91 651
9348.82 692
9349.74 667
9350.65 648
9351.56 684
9352.48 717
9353.39 760
9354.30 686
9355.21 680
9356.13 668
9357.04 607
9357.95 663
9358.87 622
9359.78 605
9360.69 655
9361.61 679
9362.52 694
9363.43 625
9364.35 639
9365.26 638
9366.18 661
9367.09 690
9368.00 633
9368.92 653
9369.83 662
9370.74 629
9371.66 631
9372.57 716
9373.49 717
9374.40 705
9375.31 692
9376.23 754
9377.14 741
9378.06 715
9378.97 760
9379.88 678
9380.80 719
9381.71 699
9382.63 707
9383.54 660
9384.46 684
9385.37 706
9386.29 708
9387.20 704
9388.11 740
9389.03 785
9389.94 715
9390.86 713
9391.77 778
9392.69 795
9393.60 830
9394.52 771
9395.43 784
9396.35 780
9397.26 783
9398.18 865
9399.09 787
9400.01 762
9400.92 748
9401.84 723
9402.76 716
9403.67 693
9404.59 701
9405.50 715
9406.42 750
9407.33 710
9408.25 683
9409.16 691
9410.08 766
9411.00 726
9411.91 716
9412.83 716
9413.74 735
9414.66 744
9415.58 709
9416.49 676
9417.41 688
9418.32 724
9419.24 747
9420.16 739
9421.07 695
9421.99 652
9422.91 776
9423.82 779
9424.74 745
9425.65 755
9426.57 748
9427.49 783
9428.40 740
9429.32 666
9430.24 671
9431.15 710
9432.07 734
9432.99 749
9433.90 800
9434.82 818
9435.74 723
9436.66 783
9437.57 857
9438.49 804
9439.41 781
9440.32 791
9441.24 778
9442.16 834
9443.08 831
9443.99 777
9444.91 786
9445.83 768
9446.75 724
9447.66 804
9448.58 853
9449.50 888
9450.42 942
9451.33 998
9452.25 1079
9453.17 1152
9454.09 1126
9455.01 1114
9455.92 1080
9456.84 1043
9457.76 1032
9458.68 959
9459.60 863
9460.51 855
9461.43 826
9462.35 801
9463.27 785
9464.19 768
9465.11 780
9466.02 764
9466.94 709
9467.86 720
9468.78 779
9469.70 750
9470.62 733
9471.54 767
9472.46 758
9473.37 691
9474.29 711
9475.21 795
9476.13 740
9477.05 766
9477.97 806
9478.89 770
9479.81 815
9480.73 808
9481.65 757
9482.56 778
9483.48 772
9484.40 814
9485.32 724
9486.24 735
9487.16 739
9488.08 758
9489.00 773
9489.92 793
9490.84 777
9491.76 746
9492.68 816
9493.60 838
9494.52 720
9495.44 751
9496.36 762
9497.28 740
9498.20 763
9499.12 703
9500.04 735
9500.96 747
9501.88 726
9502.80 690
9503.72 651
9504.64 688
9505.56 680
9506.48 701
9507.40 693
9508.32 754
9509.24 747
9510.16 770
9511.08 784
9512.00 800
9512.93 795
9513.85 763
9514.77 838
9515.69 830
9516.61 734
9517.53 757
9518.45 822
9519.37 776
9520.29 756
9521.21 790
9522.14 755
9523.06 783
9523.98 769
9524.90 749
9525.82 745
9526.74 755
9527.66 837
9528.59 803
9529.51 794
9530.43 893
9531.35 925
9532.27 892
9533.19 851
9534.11 867
9535.04 874
9535.96 882
9536.88 889
9537.80 842
9538.72 803
9539.65 770
9540.57 795
9541.49 759
9542.41 809
9543.34 761
9544.26 716
9545.18 744
9546.10 792
9547.02 786
9547.95 728
9548.87 716
9549.79 757
9550.71 728
9551.64 738
9552.56 781
9553.48 745
9554.41 750
9555.33 734
9556.25 720
9557.17 709
9558.10 797
9559.02 828
9559.94 758
9560.87 786
9561.79 791
9562.71 755
9563.64 677
9564.56 687
9565.48 758
9566.41 784
9567.33 770
9568.25 779
9569.18 769
9570.10 766
9571.02 708
9571.95 737
9572.87 767
9573.79 800
9574.72 779
9575.64 786
9576.56 761
9577.49 765
9578.41 707
9579.34 723
9580.26 706
9581.18 659
9582.11 754
9583.03 833
9583.96 725
9584.88 702
9585.81 716
9586.73 761
9587.65 740
9588.58 831
9589.50 825
9590.43 823
9591.35 796
9592.28 775
9593.20 811
9594.13 771
9595.05 786
9595.98 841
9596.90 826
9597.83 851
9598.75 823
9599.68 887
9600.60 842
9601.53 864
9602.45 868
9603.38 857
9604.30 897
9605.23 921
9606.15 938
9607.08 916
9608.00 854
9608.93 944
9609.85 938
9610.78 916
9611.70 905
9612.63 863
9613.55 888
9614.48 901
9615.41 903
9616.33 924
9617.26 971
9618.18 1080
9619.11 985
9620.04 973
9620.96 1011
9621.89 983
9622.81 1069
9623.74 1077
9624.67 1039
9625.59 1013
9626.52 1039
9627.44 1095
9628.37 1156
9629.30 1090
9630.22 1180
9631.15 1182
9632.08 1166
9633.00 1249
9633.93 1301
9634.86 1315
9635.78 1353
9636.71 1427
9637.64 1394
9638.56 1461
9639.49 1389
9640.42 1407
9641.34 1268
9642.27 1343
9643.20 1346
9644.13 1382
9645.05 1447
9645.98 1471
9646.91 1591
9647.83 1738
9648.76 1834
9649.69 1885
9650.62 1859
9651.54 1963
9652.47 1957
9653.40 1836
9654.33 1587
9655.25 1443
9656.18 1378
9657.11 1362
9658.04 1337
9658.96 1222
9659.89 1148
9660.82 1093
9661.75 1115
9662.68 1101
9663.60 1129
9664.53 1095
9665.46 1134
9666.39 1003
9667.32 1102
9668.25 1116
9669.17 1197
9670.10 1163
9671.03 1122
9671.96 1061
9672.89 1146
9673.82 1154
9674.74 1164
9675.67 1166
9676.60 1176
9677.53 1230
9678.46 1317
9679.39 1088
9680.32 1129
9681.25 1233
9682.17 1213
9683.10 1238
9684.03 1199
9684.96 1304
9685.89 1266
9686.82 1150
9687.75 1269
9688.68 1317
9689.61 1285
9690.54 1212
9691.47 1272
9692.40 1288
9693.33 1291
9694.25 1311
9695.18 1230
9696.11 1278
9697.04 1361
9697.97 1323
9698.90 1390
9699.83 1325
9700.76 1297
9701.69 1329
9702.62 1292
9703.55 1224
9704.48 1205
9705.41 1130
9706.34 1163
9707.27 1096
9708.20 1105
9709.13 1183
9710.06 1107
9710.99 1010
9711.92 1014
9712.85 1063
9713.78 1074
9714.71 1083
9715.65 1096
9716.58 1116
9717.51 1046
9718.44 1013
9719.37 1071
9720.30 1041
9721.23 972
9722.16 1035
9723.09 1064
9724.02 1081
9724.95 1010
9725.88 1039
9726.82 1052
9727.75 1018
9728.68 983
9729.61 995
9730.54 1093
9731.47 1091
9732.40 1078
9733.33 1039
9734.27 1003
9735.20 1006
9736.13 1007
9737.06 1006
9737.99 1077
9738.92 1096
9739.86 1027
9740.79 1042
9741.72 1009
9742.65 988
9743.58 926
9744.51 1014
9745.45 989
9746.38 1011
9747.31 1010
9748.24 962
9749.17 992
9750.11 1024
9751.04 1024
9751.97 1015
9752.90 1011
9753.84 1017
9754.77 1043
9755.70 956
9756.63 935
9757.57 993
9758.50 975
9759.43 1004
9760.36 1025
9761.30 934
9762.23 942
9763.16 1003
9764.09 1035
9765.03 1060
9765.96 1087
9766.89 1013
9767.83 1054
9768.76 1015
9769.69 996
9770.63 1018
9771.56 1001
9772.49 983
9773.43 982
9774.36 1004
9775.29 965
9776.23 983
9777.16 1079
9778.09 1072
9779.03 1064
9779.96 1214
9780.89 1146
9781.83 1160
9782.76 1157
9783.70 1180
9784.63 1152
9785.56 1164
9786.50 1171
9787.43 1110
9788.37 1161
9789.30 1073
9790.23 1109
9791.17 1053
9792.10 1033
9793.04 1026
9793.97 986
9794.90 1017
9795.84 1005
9796.77 1052
9797.71 1126
9798.64 1109
9799.58 1072
9800.51 1111
9801.45 1130
9802.38 1041
9803.32 995
9804.25 906
9805.19 968
9806.12 935
9807.05 910
9807.99 902
9808.92 888
9809.86 898
9810.80 879
9811.73 812
9812.67 849
9813.60 835
9814.54 804
9815.47 875
9816.41 927
9817.34 886
9818.28 889
9819.21 859
9820.15 862
9821.08 838
9822.02 826
9822.96 801
9823.89 884
9824.83 844
9825.76 842
9826.70 843
9827.63 814
9828.57 842
9829.51 833
9830.44 786
9831.38 779
9832.31 803
9833.25 774
9834.19 753
9835.12 850
9836.06 863
9837.00 829
9837.93 827
9838.87 779
9839.81 796
9840.74 808
9841.68 794
9842.61 779
9843.55 804
9844.49 772
9845.43 841
9846.36 798
9847.30 809
9848.24 865
9849.17 794
9850.11 778
9851.05 756
9851.98 852
9852.92 824
9853.86 790
9854.79 831
9855.73 832
9856.67 782
9857.61 794
9858.54 851
9859.48 837
9860.42 829
9861.36 812
9862.29 824
9863.23 857
9864.17 810
9865.11 843
9866.04 832
9866.98 798
9867.92 834
9868.86 821
9869.80 796
9870.73 832
9871.67 821
9872.61 779
9873.55 840
9874.49 835
9875.42 829
9876.36 856
9877.30 775
9878.24 875
9879.18 844
9880.12 810
9881.05 830
9881.99 839
9882.93 869
9883.87 796
9884.81 789
9885.75 837
9886.69 842
9887.63 872
9888.56 797
9889.50 857
9890.44 804
9891.38 801
9892.32 835
9893.26 795
9894.20 752
9895.14 743
9896.08 838
9897.02 874
9897.95 831
9898.89 852
9899.83 777
9900.77 788
9901.71 855
9902.65 827
9903.59 825
9904.53 876
9905.47 868
9906.41 876
9907.35 889
9908.29 898
9909.23 915
9910.17 918
9911.11 947
9912.05 870
9912.99 858
9913.93 835
9914.87 840
9915.81 897
9916.75 864
9917.69 849
9918.63 829
9919.57 820
9920.51 819
9921.45 945
9922.39 973
9923.33 1153
9924.27 1210
9925.21 1430
9926.15 1604
9927.09 1703
9928.03 1728
9928.97 1663
9929.92 1601
9930.86 1474
9931.80 1357
9932.74 1218
9933.68 1025
9934.62 1022
9935.56 945
9936.50 909
9937.44 868
9938.38 808
9939.33 811
9940.27 801
9941.21 824
9942.15 856
9943.09 826
9944.03 830
9944.97 822
9945.92 861
9946.86 804
9947.80 821
9948.74 840
9949.68 758
9950.62 756
9951.57 739
9952.51 704
9953.45 709
9954.39 756
9955.33 724
9956.28 734
9957.22 797
9958.16 759
9959.10 734
9960.04 771
9960.99 783
9961.93 773
9962.87 772
9963.81 765
9964.76 766
9965.70 839
9966.64 901
9967.58 785
9968.53 731
9969.47 700
9970.41 741
9971.35 762
9972.30 725
9973.24 688
9974.18 646
9975.13 692
9976.07 678
9977.01 712
9977.95 720
9978.90 737
9979.84 730
9980.78 701
9981.73 696
9982.67 614
9983.61 612
9984.56 705
9985.50 727
9986.44 683
9987.39 624
9988.33 673
9989.27 674
9990.22 673
9991.16 676
9992.11 618
9993.05 698
9993.99 692
9994.94 681
9995.88 686
9996.82 728
9997.77 743
9998.71 713
9999.66 698
10000.60 739
10001.55 744
10002.49 725
10003.43 766
10004.38 697
10005.32 668
10006.27 744
10007.21 719
10008.16 727
10009.10 740
10010.04 714
10010.99 667
10011.93 652
10012.88 637
10013.82 695
10014.77 743
10015.71 689
10016.66 690
10017.60 693
10018.55 702
10019.49 724
10020.44 676
10021.38 641
10022.33 606
10023.27 652
10024.22 667
10025.16 690
10026.11 638
10027.05 634
10028.00 630
10028.95 609
10029.89 620
10030.84 635
10031.78 617
10032.73 607
10033.67 588
10034.62 628
10035.57 697
10036.51 636
10037.46 565
10038.40 579
10039.35 602
10040.30 621
10041.24 592
10042.19 576
10043.13 610
10044.08 621
10045.03 588
10045.97 609
10046.92 616
10047.86 591
10048.81 586
10049.76 598
10050.70 631
10051.65 579
10052.60 560
10053.54 601
10054.49 619
10055.44 564
10056.38 543
10057.33 587
10058.28 614
10059.22 626
10060.17 636
10061.12 556
10062.07 564
10063.01 552
10063.96 557
10064.91 531
10065.85 528
10066.80 526
10067.75 573
10068.70 594
10069.64 621
10070.59 623
10071.54 616
10072.49 579
10073.43 600
10074.38 564
10075.33 575
10076.28 527
10077.22 513
10078.17 523
10079.12 563
10080.07 542
10081.02 528
10081.96 504
10082.91 564
10083.86 525
10084.81 532
10085.76 540
10086.70 568
10087.65 585
10088.60 580
10089.55 592
10090.50 583
10091.45 582
10092.39 552
10093.34 529
10094.29 549
10095.24 536
10096.19 585
10097.14 555
10098.09 544
10099.03 543
10099.98 577
10100.93 555
10101.88 525
10102.83 531
10103.78 558
10104.73 521
10105.68 482
10106.63 535
10107.58 541
10108.53 498
10109.47 547
10110.42 512
10111.37 504
10112.32 547
10113.27 576
10114.22 555
10115.17 553
10116.12 489
10117.07 503
10118.02 504
10118.97 546
10119.92 506
10120.87 470
10121.82 467
10122.77 519
10123.72 515
10124.67 508
10125.62 547
10126.57 476
10127.52 558
10128.47 511
10129.42 537
10130.37 532
10131.32 508
10132.27 492
10133.22 531
10134.17 559
10135.12 563
10136.07 547
10137.02 588
10137.97 498
10138.92 536
10139.87 533
10140.83 594
10141.78 515
10142.73 564
10143.68 538
10144.63 545
10145.58 517
10146.53 494
10147.48 525
10148.43 537
10149.38 531
10150.34 542
10151.29 462
10152.24 515
10153.19 569
10154.14 545
10155.09 527
10156.04 514
10156.99 476
10157.95 514
10158.90 548
10159.85 531
10160.80 476
10161.75 500
10162.70 490
10163.66 490
10164.61 521
10165.56 549
10166.51 529
10167.46 602
10168.42 560
10169.37 549
10170.32 515
10171.27 538
10172.23 499
10173.18 527
10174.13 546
10175.08 536
10176.03 525
10176.99 497
10177.94 546
10178.89 588
10179.84 519
10180.80 539
10181.75 564
10182.70 518
10183.66 546
10184.61 484
10185.56 500
10186.51 496
10187.47 507
10188.42 514
10189.37 533
10190.33 491
10191.28 520
10192.23 539
10193.19 507
10194.14 507
10195.09 517
10196.05 550
10197.00 531
10197.95 478
10198.91 499
10199.86 511
10200.81 500
10201.77 545
10202.72 560
10203.67 509
10204.63 540
10205.58 548
10206.53 566
10207.49 593
10208.44 539
10209.40 581
10210.35 610
10211.30 580
10212.26 557
10213.21 538
10214.17 561
10215.12 528
10216.08 553
10217.03 515
10217.98 522
10218.94 516
10219.89 504
10220.85 515
10221.80 455
10222.76 526
10223.71 561
10224.67 518
10225.62 499
10226.58 525
10227.53 562
10228.49 526
10229.44 530
10230.40 562
10231.35 521
10232.31 566
10233.26 532
10234.22 493
10235.17 475
10236.13 509
10237.08 491
10238.04 508
10238.99 539
10239.95 502
10240.90 508
10241.86 476
10242.81 474
10243.77 483
10244.72 474
10245.68 496
10246.64 518
10247.59 488
10248.55 458
10249.50 455
10250.46 537
10251.42 548
10252.37 496
10253.33 474
10254.28 483
10255.24 498
10256.20 489
10257.15 489
10258.11 474
10259.06 546
10260.02 524
10260.98 498
10261.93 504
10262.89 488
10263.85 496
10264.80 496
10265.76 503
10266.72 493
10267.67 488
10268.63 501
10269.59 492
10270.54 511
10271.50 534
10272.46 512
10273.41 514
10274.37 489
10275.33 445
10276.29 471
10277.24 486
10278.20 439
10279.16 469
10280.11 444
10281.07 469
10282.03 529
10282.99 494
10283.94 460
10284.90 473
10285.86 495
10286.82 521
10287.77 510
10288.73 536
10289.69 516
10290.65 534
10291.61 524
10292.56 518
10293.52 529
10294.48 509
10295.44 560
10296.39 517
10297.35 483
10298.31 479
10299.27 450
10300.23 492
10301.19 520
10302.14 505
10303.10 495
10304.06 523
10305.02 508
10305.98 508
10306.94 438
10307.89 475
10308.85 455
10309.81 472
10310.77 475
10311.73 432
10312.69 429
10313.65 480
10314.61 455
10315.57 499
10316.52 453
10317.48 449
10318.44 523
10319.40 499
10320.36 446
10321.32 457
10322.28 482
10323.24 468
10324.20 461
10325.16 473
10326.12 424
10327.08 447
10328.04 464
10328.99 444
10329.95 460
10330.91 537
10331.87 544
10332.83 466
10333.79 474
10334.75 544
10335.71 484
10336.67 448
10337.63 434
10338.59 468
10339.55 529
10340.51 496
10341.47 504
10342.43 435
10343.39 484
10344.35 480
10345.31 475
10346.27 446
10347.23 430
10348.20 438
10349.16 435
10350.12 501
10351.08 472
10352.04 473
10353.00 454
10353.96 474
10354.92 453
10355.88 451
10356.84 438
10357.80 481
10358.76 420
10359.72 442
10360.69 457
10361.65 485
10362.61 510
10363.57 419
10364.53 403
10365.49 446
10366.45 492
10367.41 469
10368.38 465
10369.34 492
10370.30 506
10371.26 513
10372.22 423
10373.18 454
10374.14 475
10375.11 490
10376.07 523
10377.03 540
10377.99 476
10378.95 510
10379.92 514
10380.88 494
10381.84 488
10382.80 486
10383.76 434
10384.73 424
10385.69 470
10386.65 497
10387.61 463
10388.57 477
10389.54 454
10390.50 431
10391.46 423
10392.42 461
10393.39 507
10394.35 526
10395.31 542
10396.27 595
10397.24 551
10398.20 499
10399.16 490
10400.13 551
10401.09 570
10402.05 516
10403.02 521
10403.98 503
10404.94 504
10405.90 498
10406.87 573
10407.83 597
10408.79 563
10409.76 562
10410.72 595
10411.68 582
10412.65 560
10413.61 603
10414.57 582
10415.54 634
10416.50 657
10417.47 704
10418.43 831
10419.39 867
10420.36 893
10421.32 861
10422.28 768
10423.25 741
10424.21 715
10425.18 640
10426.14 600
10427.10 538
10428.07 572
10429.03 520
10430.00 522
10430.96 448
10431.93 514
10432.89 505
10433.85 479
10434.82 473
10435.78 509
10436.75 489
10437.71 491
10438.68 474
10439.64 492
10440.61 444
10441.57 477
10442.54 476
10443.50 469
10444.47 476
10445.43 470
10446.40 489
10447.36 506
10448.33 504
10449.29 506
10450.26 467
10451.22 490
10452.19 470
10453.15 468
10454.12 434
10455.08 504
10456.05 441
10457.01 511
10457.98 525
10458.95 528
10459.91 545
10460.88 515
10461.84 479
10462.81 527
10463.77 534
10464.74 483
10465.71 459
10466.67 450
10467.64 473
10468.60 473
10469.57 487
10470.54 492
10471.50 426
10472.47 474
10473.44 442
10474.40 448
10475.37 425
10476.33 451
10477.30 446
10478.27 490
10479.23 435
10480.20 466
10481.17 499
10482.13 447
10483.10 422
10484.07 454
10485.03 457
10486.00 456
10486.97 481
10487.93 463
10488.90 516
10489.87 495
10490.84 464
10491.80 449
10492.77 470
10493.74 430
10494.70 465
10495.67 478
10496.64 485
10497.61 489
10498.57 508
10499.54 469
10500.51 467
10501.48 510
10502.44 437
10503.41 442
10504.38 499
10505.35 540
10506.31 471
10507.28 483
10508.25 433
10509.22 520
10510.19 512
10511.15 440
10512.12 504
10513.09 464
10514.06 417
10515.03 402
10516.00 462
10516.96 494
10517.93 468
10518.90 469
10519.87 446
10520.84 432
10521.81 443
10522.77 470
10523.74 442
10524.71 452
10525.68 428
10526.65 467
10527.62 473
10528.59 460
10529.56 418
10530.52 450
10531.49 427
10532.46 447
10533.43 419
10534.40 433
10535.37 448
10536.34 427
10537.31 444
10538.28 419
10539.25 470
10540.22 448
10541.18 431
10542.15 444
10543.12 402
10544.09 449
10545.06 442
10546.03 415
10547.00 443
10547.97 452
10548.94 418
10549.91 396
10550.88 420
10551.85 420
10552.82 442
10553.79 403
10554.76 428
10555.73 424
10556.70 452
10557.67 474
10558.64 449
10559.61 496
10560.58 427
10561.55 420
10562.52 443
10563.49 453
10564.46 443
10565.43 429
10566.40 429
10567.38 417
10568.35 518
10569.32 483
10570.29 416
10571.26 428
10572.23 429
10573.20 390
10574.17 433
10575.14 447
10576.11 426
10577.08 410
10578.06 432
10579.03 433
10580.00 376
10580.97 420
10581.94 414
10582.91 445
10583.88 465
10584.85 415
10585.83 418
10586.80 431
10587.77 410
10588.74 421
10589.71 437
10590.68 422
10591.66 444
10592.63 419
10593.60 455
10594.57 460
10595.54 433
10596.51 423
10597.49 433
10598.46 465
10599.43 437
10600.40 463
10601.37 424
10602.35 417
10603.32 409
10604.29 423
10605.26 405
10606.24 394
10607.21 391
10608.18 384
10609.15 394
10610.13 451
10611.10 420
10612.07 462
10613.04 425
10614.02 398
10614.99 405
10615.96 443
10616.94 448
10617.91 429
10618.88 426
10619.85 441
10620.83 510
10621.80 477
10622.77 467
10623.75 428
10624.72 432
10625.69 444
10626.67 458
10627.64 457
10628.61 462
10629.59 449
10630.56 457
10631.53 399
10632.51 406
10633.48 377
10634.46 408
10635.43 439
10636.40 416
10637.38 405
10638.35 387
10639.32 406
10640.30 438
10641.27 432
10642.25 425
10643.22 406
10644.19 396
10645.17 361
10646.14 345
10647.12 400
10648.09 419
10649.07 388
10650.04 370
10651.01 392
10651.99 414
10652.96 375
10653.94 376
10654.91 417
10655.89 398
10656.86 443
10657.84 435
10658.81 441
10659.79 385
10660.76 344
10661.74 383
10662.71 360
10663.69 373
10664.66 358
10665.64 384
10666.61 406
10667.59 414
10668.56 403
10669.54 365
10670.51 371
10671.49 398
10672.46 381
10673.44 369
10674.42 440
10675.39 430
10676.37 407
10677.34 366
10678.32 384
10679.29 436
10680.27 403
10681.25 444
10682.22 391
10683.20 364
10684.17 391
10685.15 384
10686.12 386
10687.10 378
10688.08 414
10689.05 401
10690.03 374
10691.01 354
10691.98 395
10692.96 410
10693.94 373
10694.91 376
10695.89 370
10696.86 334
10697.84 334
10698.82 355
10699.79 371
10700.77 351
10701.75 333
10702.72 368
10703.70 397
10704.68 363
10705.66 357
10706.63 374
10707.61 386
10708.59 348
10709.56 348
10710.54 363
10711.52 384
10712.50 397
10713.47 370
10714.45 347
10715.43 369
10716.41 330
10717.38 385
10718.36 368
10719.34 383
10720.32 359
10721.29 336
10722.27 344
10723.25 392
10724.23 382
10725.20 397
10726.18 373
10727.16 381
10728.14 364
10729.12 364
10730.09 321
10731.07 321
10732.05 397
10733.03 408
10734.01 404
10734.99 427
10735.96 367
10736.94 365
10737.92 404
10738.90 421
10739.88 396
10740.86 392
10741.83 393
10742.81 407
10743.79 374
10744.77 359
10745.75 373
10746.73 371
10747.71 355
10748.69 320
10749.67 344
10750.64 360
10751.62 385
10752.60 390
10753.58 364
10754.56 338
10755.54 384
10756.52 398
10757.50 380
10758.48 366
10759.46 334
10760.44 336
10761.42 365
10762.40 390
10763.38 387
10764.35 370
10765.33 412
10766.31 406
10767.29 381
10768.27 423
10769.25 426
10770.23 407
10771.21 389
10772.19 368
10773.17 393
10774.15 380
10775.13 387
10776.11 381
10777.09 389
10778.07 362
10779.05 383
10780.04 339
10781.02 389
10782.00 371
10782.98 372
10783.96 392
10784.94 381
10785.92 359
10786.90 341
10787.88 295
10788.86 362
10789.84 353
10790.82 360
10791.80 352
10792.78 318
10793.77 374
10794.75 342
10795.73 361
10796.71 344
10797.69 392
10798.67 356
10799.65 347
10800.63 358
10801.61 338
10802.60 387
10803.58 368
10804.56 333
10805.54 305
10806.52 342
10807.50 356
10808.49 336
10809.47 350
10810.45 334
10811.43 337
10812.41 351
10813.39 412
10814.38 368
10815.36 381
10816.34 399
10817.32 415
10818.30 374
10819.29 383
10820.27 377
10821.25 348
10822.23 349
10823.22 345
10824.20 366
10825.18 383
10826.16 391
10827.15 344
10828.13 397
10829.11 392
10830.09 392
10831.08 374
10832.06 361
10833.04 342
10834.02 375
10835.01 411
10835.99 396
10836.97 376
10837.96 362
10838.94 389
10839.92 396
10840.90 377
10841.89 370
10842.87 356
10843.85 407
10844.84 410
10845.82 399
10846.80 391
10847.79 393
10848.77 442
10849.76 403
10850.74 358
10851.72 353
10852.71 353
10853.69 335
10854.67 345
10855.66 367
10856.64 376
10857.62 432
10858.61 341
10859.59 338
10860.58 394
10861.56 347
10862.55 414
10863.53 367
10864.51 354
10865.50 389
10866.48 368
10867.47 336
10868.45 371
10869.44 342
10870.42 374
10871.40 398
10872.39 350
10873.37 385
10874.36 453
10875.34 402
10876.33 395
10877.31 409
10878.30 396
10879.28 373
10880.27 400
10881.25 431
10882.24 406
10883.22 438
10884.21 395
10885.19 411
10886.18 434
10887.16 368
10888.15 381
10889.13 364
10890.12 397
10891.10 414
10892.09 444
10893.07 394
10894.06 447
10895.05 430
10896.03 433
10897.02 406
10898.00 401
10898.99 455
10899.97 395
10900.96 403
10901.95 390
10902.93 429
10903.92 444
10904.90 442
10905.89 453
10906.88 400
10907.86 441
10908.85 390
10909.84 382
10910.82 364
10911.81 382
10912.79 400
10913.78 373
10914.77 394
10915.75 425
10916.74 400
10917.73 402
10918.71 389
10919.70 377
10920.69 431
10921.67 376
10922.66 367
10923.65 399
10924.63 425
10925.62 400
10926.61 375
10927.60 363
10928.58 394
10929.57 372
10930.56 402
10931.54 440
10932.53 378
10933.52 437
10934.51 414
10935.49 366
10936.48 400
10937.47 414
10938.46 456
10939.44 421
10940.43 398
10941.42 437
10942.41 435
10943.39 395
10944.38 422
10945.37 438
10946.36 432
10947.35 498
10948.33 465
10949.32 442
10950.31 423
10951.30 461
10952.29 448
10953.28 499
10954.26 452
10955.25 484
10956.24 510
10957.23 508
10958.22 458
10959.21 456
10960.19 433
10961.18 471
10962.17 460
10963.16 519
10964.15 476
10965.14 381
10966.13 407
10967.11 425
10968.10 425
10969.09 432
10970.08 391
10971.07 407
10972.06 414
10973.05 422
10974.04 474
10975.03 447
10976.02 463
10977.01 493
10978.00 502
10978.98 456
10979.97 434
10980.96 447
10981.95 459
10982.94 415
10983.93 460
10984.92 478
10985.91 448
10986.90 468
10987.89 484
10988.88 488
10989.87 477
10990.86 450
10991.85 447
10992.84 526
10993.83 505
10994.82 505
10995.81 504
10996.80 510
10997.79 524
10998.78 548
10999.77 509
11000.76 463
11001.75 486
11002.74 507
11003.73 511
11004.72 520
11005.72 501
11006.71 503
11007.70 485
11008.69 420
11009.68 433
11010.67 476
11011.66 457
11012.65 416
11013.64 478
11014.63 496
11015.62 486
11016.61 455
11017.61 468
11018.60 413
11019.59 436
11020.58 415
11021.57 443
11022.56 394
11023.55 441
11024.55 475
11025.54 401
11026.53 387
11027.52 414
11028.51 398
11029.50 404
11030.49 382
11031.49 423
11032.48 433
11033.47 440
11034.46 433
11035.45 402
11036.45 437
11037.44 420
11038.43 389
11039.42 409
11040.41 424
11041.41 445
11042.40 441
11043.39 405
11044.38 402
11045.38 408
11046.37 401
11047.36 424
11048.35 417
11049.35 378
11050.34 431
11051.33 400
11052.32 421
11053.32 429
11054.31 369
11055.30 371
11056.30 411
11057.29 410
11058.28 376
11059.27 429
11060.27 447
11061.26 372
11062.25 418
11063.25 365
11064.24 408
11065.23 434
11066.23 433
11067.22 376
11068.21 403
11069.21 427
11070.20 424
11071.19 373
11072.19 351
11073.18 423
11074.17 388
11075.17 384
11076.16 413
11077.16 474
11078.15 474
11079.14 392
11080.14 375
11081.13 361
11082.13 437
11083.12 400
11084.11 422
11085.11 452
11086.10 434
11087.10 420
11088.09 395
11089.09 407
11090.08 377
11091.07 385
11092.07 419
11093.06 421
11094.06 384
11095.05 399
11096.05 432
11097.04 362
11098.04 371
11099.03 390
11100.03 396
11101.02 386
11102.02 407
11103.01 371
11104.01 364
11105.00 383
11106.00 384
11106.99 362
11107.99 377
11108.98 410
11109.98 418
11110.97 415
11111.97 382
11112.96 399
11113.96 419
11114.95 404
11115.95 437
11116.95 360
11117.94 418
11118.94 395
11119.93 416
11120.93 453
11121.92 413
11122.92 435
11123.92 411
11124.91 420
11125.91 436
11126.90 487
11127.90 475
11128.90 461
11129.89 446
11130.89 458
11131.89 427
11132.88 412
11133.88 416
11134.87 396
11135.87 407
11136.87 403
11137.86 328
11138.86 390
11139.86 379
11140.85 407
11141.85 386
11142.85 402
11143.84 369
11144.84 417
11145.84 381
11146.84 404
11147.83 421
11148.83 398
11149.83 409
11150.82 397
11151.82 412
11152.82 419
11153.82 385
11154.81 394
11155.81 432
11156.81 435
11157.80 383
11158.80 359
11159.80 378
11160.80 403
11161.79 434
11162.79 412
11163.79 397
11164.79 372
11165.79 346
11166.78 347
11167.78 403
11168.78 437
11169.78 439
11170.78 391
11171.77 382
11172.77 356
11173.77 338
11174.77 364
11175.77 378
11176.76 359
11177.76 336
11178.76 365
11179.76 410
11180.76 398
11181.76 372
11182.76 373
11183.75 328
11184.75 348
11185.75 359
11186.75 389
11187.75 342
11188.75 353
11189.75 357
11190.75 374
11191.74 383
11192.74 383
11193.74 340
11194.74 362
11195.74 385
11196.74 421
11197.74 402
11198.74 388
11199.74 389
11200.74 391
11201.74 406
11202.74 394
11203.74 379
11204.74 312
11205.73 349
11206.73 375
11207.73 397
11208.73 366
11209.73 394
11210.73 329
11211.73 335
11212.73 376
11213.73 361
11214.73 375
11215.73 347
11216.73 383
11217.73 407
11218.73 397
11219.73 441
11220.73 355
11221.73 402
11222.73 362
11223.74 367
11224.74 397
11225.74 375
11226.74 342
11227.74 374
11228.74 390
11229.74 385
11230.74 396
11231.74 360
11232.74 377
11233.74 390
11234.74 382
11235.74 436
11236.74 431
11237.75 391
11238.75 396
11239.75 375
11240.75 408
11241.75 387
11242.75 336
11243.75 346
11244.75 333
11245.76 358
11246.76 396
11247.76 414
11248.76 322
11249.76 361
11250.76 342
11251.76 397
11252.77 376
11253.77 403
11254.77 385
11255.77 439
11256.77 416
11257.78 396
11258.78 375
11259.78 390
11260.78 376
11261.78 373
11262.79 435
11263.79 438
11264.79 426
11265.79 408
11266.79 426
11267.80 402
11268.80 409
11269.80 434
11270.80 428
11271.81 409
11272.81 404
11273.81 394
11274.81 397
11275.82 444
11276.82 466
11277.82 479
11278.83 507
11279.83 485
11280.83 500
11281.83 477
11282.84 470
11283.84 452
11284.84 394
11285.85 445
11286.85 456
11287.85 390
11288.86 432
11289.86 407
11290.86 387
11291.87 380
11292.87 411
11293.87 389
11294.88 398
11295.88 358
11296.89 357
11297.89 356
11298.89 351
11299.90 380
11300.90 396
11301.90 410
11302.91 394
11303.91 374
11304.92 346
11305.92 352
11306.92 362
11307.93 347
11308.93 363
11309.94 369
11310.94 387
11311.95 351
11312.95 420
11313.95 409
11314.96 386
11315.96 393
11316.97 410
11317.97 363
11318.98 381
11319.98 397
11320.99 385
11321.99 380
11323.00 409
11324.00 369
11325.01 401
11326.01 411
11327.02 384
11328.02 343
11329.03 355
11330.03 368
11331.04 324
11332.04 322
11333.05 345
11334.05 357
11335.06 351
11336.06 373
11337.07 372
11338.07 395
11339.08 351
11340.09 357
11341.09 350
11342.10 343
11343.10 342
11344.11 381
11345.11 364
11346.12 358
11347.13 355
11348.13 391
11349.14 386
11350.14 366
11351.15 341
11352.16 360
11353.16 340
11354.17 339
11355.17 353
11356.18 384
11357.19 362
11358.19 370
11359.20 381
11360.21 346
11361.21 396
11362.22 352
11363.23 415
11364.23 406
11365.24 370
11366.25 397
11367.25 340
11368.26 339
11369.27 375
11370.27 387
11371.28 409
11372.29 381
11373.29 342
11374.30 310
11375.31 351
11376.32 392
11377.32 354
11378.33 377
11379.34 372
11380.35 380
11381.35 407
11382.36 365
11383.37 357
11384.38 370
11385.38 365
11386.39 382
11387.40 332
11388.41 322
11389.41 377
11390.42 357
11391.43 386
11392.44 351
11393.45 383
11394.45 339
11395.46 353
11396.47 347
11397.48 343
11398.49 326
11399.49 337
11400.50 341
11401.51 361
11402.52 359
11403.53 323
11404.54 363
11405.54 367
11406.55 372
11407.56 337
11408.57 364
11409.58 356
11410.59 350
11411.60 328
11412.61 369
11413.61 361
11414.62 363
11415.63 310
11416.64 336
11417.65 362
11418.66 330
11419.67 346
11420.68 325
11421.69 311
11422.70 310
11423.71 313
11424.71 357
11425.72 348
11426.73 405
11427.74 368
11428.75 330
11429.76 354
11430.77 404
11431.78 384
11432.79 375
11433.80 357
11434.81 398
11435.82 351
11436.83 378
11437.84 389
11438.85 396
11439.86 358
11440.87 356
11441.88 340
11442.89 324
11443.90 327
11444.91 416
11445.92 391
11446.93 349
11447.94 356
11448.95 347
11449.96 417
11450.97 385
11451.98 416
11452.99 381
11454.01 339
11455.02 373
11456.03 419
11457.04 381
11458.05 391
11459.06 390
11460.07 359
11461.08 361
11462.09 383
11463.10 392
11464.11 363
11465.13 376
11466.14 390
11467.15 370
11468.16 349
11469.17 388
11470.18 395
11471.19 396
11472.20 395
11473.22 371
11474.23 359
11475.24 408
11476.25 372
11477.26 359
11478.27 359
11479.29 384
11480.30 407
11481.31 403
11482.32 429
11483.33 480
11484.35 417
11485.36 399
11486.37 376
11487.38 376
11488.39 399
11489.41 420
11490.42 417
11491.43 421
11492.44 382
11493.46 387
11494.47 462
11495.48 394
11496.49 372
11497.51 419
11498.52 396
11499.53 406
11500.54 377
11501.56 438
11502.57 430
11503.58 412
11504.59 418
11505.61 418
11506.62 394
11507.63 429
11508.65 412
11509.66 393
11510.67 391
11511.69 384
11512.70 441
11513.71 393
11514.73 385
11515.74 400
11516.75 428
11517.77 467
11518.78 408
11519.79 378
11520.81 404
11521.82 459
11522.83 439
11523.85 429
11524.86 411
11525.88 401
11526.89 415
11527.90 430
11528.92 446
11529.93 461
11530.95 457
11531.96 483
11532.97 425
11533.99 446
11535.00 432
11536.02 449
11537.03 468
11538.05 445
11539.06 414
11540.07 494
11541.09 441
11542.10 446
11543.12 486
11544.13 502
11545.15 441
11546.16 445
11547.18 462
11548.19 460
11549.21 435
11550.22 497
11551.24 554
11552.25 538
11553.27 489
11554.28 461
11555.30 439
11556.31 470
11557.33 485
11558.34 497
11559.36 500
11560.37 488
11561.39 464
11562.40 495
11563.42 473
11564.43 514
11565.45 528
11566.47 504
11567.48 473
11568.50 507
11569.51 542
11570.53 543
11571.54 547
11572.56 516
11573.58 527
11574.59 574
11575.61 573
11576.62 537
11577.64 612
11578.66 574
11579.67 526
11580.69 594
11581.70 592
11582.72 632
11583.74 610
11584.75 641
11585.77 650
11586.79 616
11587.80 658
11588.82 700
11589.84 693
11590.85 706
11591.87 670
11592.89 673
11593.90 711
11594.92 751
11595.94 737
11596.95 716
11597.97 795
11598.99 844
11600.01 872
11601.02 866
11602.04 924
11603.06 1002
11604.07 1061
11605.09 1032
11606.11 1037
11607.13 1040
11608.14 1010
11609.16 932
11610.18 866
11611.20 851
11612.21 828
11613.23 817
11614.25 809
11615.27 766
11616.29 792
11617.30 824
11618.32 790
11619.34 798
11620.36 787
11621.38 789
11622.39 792
11623.41 880
11624.43 854
11625.45 843
11626.47 844
11627.48 869
11628.50 995
11629.52 1056
11630.54 1220
11631.56 1268
11632.58 1344
11633.59 1464
11634.61 1419
11635.63 1354
11636.65 1412
11637.67 1319
11638.69 1112
11639.71 987
11640.73 1018
11641.75 938
11642.76 867
11643.78 834
11644.80 759
11645.82 707
11646.84 701
11647.86 668
11648.88 654
11649.90 697
11650.92 667
11651.94 630
11652.96 638
11653.98 634
11655.00 631
11656.01 617
11657.03 608
11658.05 576
11659.07 596
11660.09 617
11661.11 634
11662.13 605
11663.15 562
11664.17 584
11665.19 578
11666.21 555
11667.23 562
11668.25 570
11669.27 595
11670.29 616
11671.31 655
11672.33 630
11673.35 620
11674.37 587
11675.39 600
11676.42 621
11677.44 567
11678.46 551
11679.48 515
11680.50 544
11681.52 531
11682.54 532
11683.56 482
11684.58 535
11685.60 537
11686.62 531
11687.64 509
11688.66 523
11689.69 553
11690.71 540
11691.73 587
11692.75 566
11693.77 569
11694.79 570
11695.81 537
11696.83 520
11697.85 517
11698.88 515
11699.90 526
11700.92 525
11701.94 509
11702.96 524
11703.98 509
11705.01 505
11706.03 496
11707.05 568
11708.07 571
11709.09 572
11710.12 549
11711.14 566
11712.16 537
11713.18 545
11714.20 508
11715.23 564
11716.25 617
11717.27 577
11718.29 574
11719.31 573
11720.34 542
11721.36 535
11722.38 525
11723.40 584
11724.43 576
11725.45 539
11726.47 517
11727.49 476
11728.52 527
11729.54 525
11730.56 494
11731.59 471
11732.61 506
11733.63 512
11734.65 522
11735.68 510
11736.70 512
11737.72 463
11738.75 507
11739.77 479
11740.79 445
11741.82 449
11742.84 455
11743.86 437
11744.89 468
11745.91 456
11746.93 497
11747.96 448
11748.98 472
11750.01 485
11751.03 483
11752.05 522
11753.08 473
11754.10 433
11755.12 410
11756.15 480
11757.17 502
11758.20 446
11759.22 514
11760.24 492
11761.27 475
11762.29 448
11763.32 445
11764.34 454
11765.37 418
11766.39 464
11767.41 381
11768.44 408
11769.46 410
11770.49 442
11771.51 420
11772.54 406
11773.56 413
11774.59 459
11775.61 470
11776.64 451
11777.66 412
11778.69 400
11779.71 392
11780.74 392
11781.76 416
11782.79 421
11783.81 408
11784.84 390
11785.86 403
11786.89 403
11787.91 355
11788.94 412
11789.96 415
11790.99 414
11792.01 414
11793.04 424
11794.07 403
11795.09 401
11796.12 433
11797.14 394
11798.17 378
11799.19 358
11800.22 392
11801.25 415
11802.27 386
11803.30 387
11804.32 355
11805.35 379
11806.38 345
11807.40 365
11808.43 387
11809.45 387
11810.48 371
11811.51 370
11812.53 377
11813.56 366
11814.59 373
11815.61 341
11816.64 362
11817.67 399
11818.69 368
11819.72 390
11820.75 390
11821.77 368
11822.80 367
11823.83 353
11824.85 398
11825.88 380
11826.91 384
11827.94 361
11828.96 368
11829.99 340
11831.02 387
11832.04 419
11833.07 368
11834.10 381
11835.13 371
11836.15 364
11837.18 356
11838.21 380
11839.24 348
11840.26 333
11841.29 344
11842.32 353
11843.35 342
11844.37 321
11845.40 372
11846.43 359
11847.46 389
11848.49 383
11849.51 380
11850.54 375
11851.57 372
11852.60 344
11853.63 348
11854.65 327
11855.68 345
11856.71 348
11857.74 366
11858.77 319
11859.80 322
11860.83 356
11861.85 304
11862.88 357
11863.91 394
11864.94 353
11865.97 311
11867.00 336
11868.03 328
11869.05 316
11870.08 314
11871.11 306
11872.14 338
11873.17 338
11874.20 359
11875.23 321
11876.26 349
11877.29 336
11878.32 340
11879.35 354
11880.38 317
11881.40 341
11882.43 348
11883.46 305
11884.49 326
11885.52 349
11886.55 332
11887.58 340
11888.61 340
11889.64 311
11890.67 339
11891.70 337
11892.73 338
11893.76 333
11894.79 332
11895.82 353
11896.85 348
11897.88 358
11898.91 327
11899.94 338
11900.97 309
11902.00 312
11903.03 362
11904.06 361
11905.09 321
11906.12 362
11907.15 340
11908.18 349
11909.22 338
11910.25 334
11911.28 326
11912.31 338
11913.34 335
11914.37 359
11915.40 398
11916.43 404
11917.46 402
11918.49 373
11919.52 360
11920.55 342
11921.59 387
11922.62 334
11923.65 339
11924.68 366
11925.71 396
11926.74 377
11927.77 346
11928.81 414
11929.84 360
11930.87 374
11931.90 383
11932.93 361
11933.96 384
11935.00 353
11936.03 349
11937.06 342
11938.09 342
11939.12 355
11940.15 326
11941.19 312
11942.22 302
11943.25 311
11944.28 290
11945.31 290
11946.35 316
11947.38 307
11948.41 330
11949.44 348
11950.48 326
11951.51 322
11952.54 353
11953.57 313
11954.61 309
11955.64 332
11956.67 312
11957.70 327
11958.74 311
11959.77 337
11960.80 361
11961.84 292
11962.87 292
11963.90 274
11964.93 301
11965.97 323
11967.00 323
11968.03 293
11969.07 312
11970.10 329
11971.13 300
11972.17 309
11973.20 292
11974.23 306
11975.27 312
11976.30 318
11977.33 284
11978.37 369
11979.40 346
11980.44 328
11981.47 309
11982.50 294
11983.54 314
11984.57 316
11985.60 291
11986.64 281
11987.67 315
11988.71 313
11989.74 349
11990.77 346
11991.81 296
11992.84 297
11993.88 340
11994.91 316
11995.95 334
11996.98 276
11998.02 275
11999.05 317
12000.08 303
12001.12 301
12002.15 314
12003.19 343
12004.22 304
12005.26 319
12006.29 319
12007.33 317
12008.36 369
12009.40 365
12010.43 305
12011.47 290
12012.50 277
12013.54 335
12014.57 318
12015.61 318
12016.64 340
12017.68 317
12018.71 315
12019.75 282
12020.78 306
12021.82 311
12022.86 327
12023.89 336
12024.93 307
12025.96 294
12027.00 305
12028.03 328
12029.07 325
12030.11 295
12031.14 331
12032.18 332
12033.21 326
12034.25 330
12035.29 327
12036.32 308
12037.36 295
12038.39 367
12039.43 316
12040.47 340
12041.50 355
12042.54 330
12043.58 359
12044.61 277
12045.65 350
12046.69 327
12047.72 369
12048.76 346
12049.80 309
12050.83 318
12051.87 326
12052.91 319
12053.94 285
12054.98 285
12056.02 334
12057.05 302
12058.09 299
12059.13 288
12060.16 314
12061.20 331
12062.24 334
12063.28 334
12064.31 329
12065.35 330
12066.39 325
12067.43 321
12068.46 333
12069.50 336
12070.54 301
12071.58 298
12072.61 309
12073.65 315
12074.69 340
12075.73 323
12076.76 311
12077.80 295
12078.84 367
12079.88 338
12080.92 319
12081.95 326
12082.99 331
12084.03 308
12085.07 337
12086.11 304
12087.15 338
12088.18 359
12089.22 341
12090.26 337
12091.30 349
12092.34 367
12093.38 325
12094.42 316
12095.45 321
12096.49 343
12097.53 386
12098.57 324
12099.61 328
12100.65 371
12101.69 351
12102.73 322
12103.76 354
12104.80 290
12105.84 344
12106.88 335
12107.92 346
12108.96 339
12110.00 330
12111.04 368
12112.08 374
12113.12 282
12114.16 335
12115.20 306
12116.24 332
12117.28 308
12118.32 314
12119.36 326
12120.40 289
12121.44 278
12122.47 302
12123.51 332
12124.55 351
12125.59 309
12126.63 284
12127.67 309
12128.71 316
12129.76 279
12130.80 273
12131.84 311
12132.88 261
12133.92 316
12134.96 323
12136.00 287
12137.04 245
12138.08 291
12139.12 333
12140.16 312
12141.20 276
12142.24 299
12143.28 299
12144.32 294
12145.36 291
12146.40 289
12147.44 307
12148.49 282
12149.53 272
12150.57 312
12151.61 293
12152.65 328
12153.69 302
12154.73 297
12155.77 268
12156.81 269
12157.86 280
12158.90 279
12159.94 303
12160.98 288
12162.02 305
12163.06 295
12164.10 296
12165.15 292
12166.19 292
12167.23 312
12168.27 299
12169.31 282
12170.36 273
12171.40 293
12172.44 317
12173.48 274
12174.52 295
12175.57 294
12176.61 310
12177.65 297
12178.69 287
12179.73 285
12180.78 276
12181.82 295
12182.86 278
12183.90 313
12184.95 303
12185.99 282
12187.03 283
12188.07 313
12189.12 289
12190.16 270
12191.20 340
12192.25 314
12193.29 282
12194.33 282
12195.37 289
12196.42 275
12197.46 299
12198.50 282
12199.55 301
12200.59 260
12201.63 305
12202.68 272
12203.72 317
12204.76 323
12205.81 311
12206.85 272
12207.89 307
12208.94 288
12209.98 281
12211.02 300
12212.07 306
12213.11 266
12214.16 329
12215.20 299
12216.24 296
12217.29 285
12218.33 335
12219.37 297
12220.42 286
12221.46 321
12222.51 279
12223.55 274
12224.60 296
12225.64 306
12226.68 329
12227.73 294
12228.77 295
12229.82 306
12230.86 280
12231.91 288
12232.95 295
12234.00 277
12235.04 263
12236.08 292
12237.13 308
12238.17 314
12239.22 285
12240.26 299
12241.31 324
12242.35 290
12243.40 330
12244.44 327
12245.49 293
12246.53 304
12247.58 298
12248.62 281
12249.67 297
12250.72 291
12251.76 297
12252.81 323
12253.85 301
12254.90 277
12255.94 251
12256.99 241
12258.03 258
12259.08 292
12260.13 300
12261.17 281
12262.22 292
12263.26 267
12264.31 269
12265.35 288
12266.40 308
12267.45 305
12268.49 341
12269.54 248
12270.59 280
12271.63 272
12272.68 277
12273.72 298
12274.77 275
12275.82 271
12276.86 320
12277.91 270
12278.96 252
12280.00 337
12281.05 277
12282.10 268
12283.14 290
12284.19 320
12285.24 279
12286.28 282
12287.33 295
12288.38 282
12289.42 289
12290.47 268
12291.52 302
12292.57 271
12293.61 285
12294.66 300
12295.71 281
12296.75 280
12297.80 246
12298.85 276
12299.90 304
12300.94 296
12301.99 266
12303.04 259
12304.09 281
12305.13 261
12306.18 253
12307.23 279
12308.28 246
12309.33 284
12310.37 254
12311.42 251
12312.47 255
12313.52 282
12314.57 246
12315.61 235
12316.66 260
12317.71 255
12318.76 291
12319.81 254
12320.85 254
12321.90 244
12322.95 265
12324.00 240
12325.05 265
12326.10 260
12327.15 264
12328.19 286
12329.24 271
12330.29 266
12331.34 310
12332.39 276
12333.44 248
12334.49 257
12335.54 230
12336.59 242
12337.63 278
12338.68 286
12339.73 274
12340.78 251
12341.83 238
12342.88 259
12343.93 267
12344.98 278
12346.03 260
12347.08 245
12348.13 281
12349.18 260
12350.23 268
12351.28 273
12352.33 259
12353.38 269
12354.43 265
12355.48 265
12356.52 255
12357.57 264
12358.62 301
12359.67 269
12360.72 221
12361.77 229
12362.82 254
12363.88 278
12364.93 254
12365.98 252
12367.03 287
12368.08 305
12369.13 265
12370.18 263
12371.23 270
12372.28 286
12373.33 303
12374.38 289
12375.43 288
12376.48 269
12377.53 234
12378.58 280
12379.63 259
12380.68 236
12381.73 231
12382.79 260
12383.84 267
12384.89 274
12385.94 256
12386.99 251
12388.04 254
12389.09 262
12390.14 260
12391.20 269
12392.25 249
12393.30 245
12394.35 260
12395.40 265
12396.45 255
12397.50 270
12398.56 249
12399.61 236
12400.66 260
12401.71 252
12402.76 273
12403.81 291
12404.87 264
12405.92 235
12406.97 253
12408.02 275
12409.07 264
12410.13 284
12411.18 255
12412.23 238
12413.28 239
12414.34 246
12415.39 281
12416.44 259
12417.49 262
12418.55 240
12419.60 254
12420.65 263
12421.70 245
12422.76 289
12423.81 290
12424.86 254
12425.91 277
12426.97 280
12428.02 331
12429.07 271
12430.13 241
12431.18 236
12432.23 255
12433.29 275
12434.34 256
12435.39 263
12436.44 273
12437.50 299
12438.55 294
12439.61 271
12440.66 288
12441.71 290
12442.77 253
12443.82 320
12444.87 269
12445.93 237
12446.98 289
12448.03 305
12449.09 292
12450.14 265
12451.20 244
12452.25 272
12453.30 290
12454.36 256
12455.41 283
12456.47 270
12457.52 273
12458.57 285
12459.63 281
12460.68 273
12461.74 273
12462.79 272
12463.85 268
12464.90 279
12465.95 267
12467.01 282
12468.06 271
12469.12 280
12470.17 309
12471.23 244
12472.28 306
12473.34 323
12474.39 296
12475.45 319
12476.50 313
12477.56 321
12478.61 337
12479.67 343
12480.72 321
12481.78 328
12482.83 337
12483.89 320
12484.94 323
12486.00 335
12487.05 325
12488.11 314
12489.17 317
12490.22 354
12491.28 389
12492.33 461
12493.39 463
12494.44 482
12495.50 463
12496.55 469
12497.61 471
12498.67 482
12499.72 471
12500.78 381
12501.83 394
12502.89 397
12503.95 334
12505.00 337
12506.06 282
12507.12 303
12508.17 291
12509.23 341
12510.28 304
12511.34 298
12512.40 296
12513.45 304
12514.51 257
12515.57 282
12516.62 296
12517.68 313
12518.74 301
12519.79 281
12520.85 272
12521.91 285
12522.96 279
12524.02 305
12525.08 346
12526.14 305
12527.19 285
12528.25 296
12529.31 307
12530.36 311
12531.42 320
12532.48 336
12533.54 311
12534.59 291
12535.65 300
12536.71 318
12537.77 313
12538.82 323
12539.88 285
12540.94 324
12542.00 278
12543.05 334
12544.11 335
12545.17 261
12546.23 269
12547.29 306
12548.34 288
12549.40 318
12550.46 352
12551.52 334
12552.58 318
12553.64 300
12554.69 273
12555.75 314
12556.81 290
12557.87 315
12558.93 331
12559.99 315
12561.04 313
12562.10 375
12563.16 331
12564.22 315
12565.28 305
12566.34 341
12567.40 321
12568.45 330
12569.51 331
12570.57 369
12571.63 315
12572.69 343
12573.75 373
12574.81 386
12575.87 417
12576.93 384
12577.99 382
12579.05 386
12580.11 407
12581.16 416
12582.22 384
12583.28 366
12584.34 341
12585.40 348
12586.46 361
12587.52 361
12588.58 325
12589.64 304
12590.70 307
12591.76 345
12592.82 268
12593.88 282
12594.94 286
12596.00 308
12597.06 319
12598.12 282
12599.18 304
12600.24 304
12601.30 266
12602.36 253
12603.42 269
12604.48 262
12605.54 271
12606.60 284
12607.66 274
12608.72 256
12609.79 277
12610.85 314
12611.91 309
12612.97 289
12614.03 291
12615.09 278
12616.15 263
12617.21 287
12618.27 292
12619.33 287
12620.39 287
12621.45 285
12622.52 301
12623.58 266
12624.64 246
12625.70 292
12626.76 283
12627.82 271
12628.88 272
12629.95 290
12631.01 281
12632.07 291
12633.13 314
12634.19 295
12635.25 282
12636.31 252
12637.38 274
12638.44 260
12639.50 284
12640.56 236
12641.62 250
12642.69 302
12643.75 290
12644.81 310
12645.87 295
12646.93 278
12648.00 292
12649.06 265
12650.12 285
12651.18 269
12652.25 328
12653.31 318
12654.37 332
12655.43 316
12656.50 251
12657.56 272
12658.62 287
12659.68 301
12660.75 327
12661.81 297
12662.87 247
12663.94 215
12665.00 251
12666.06 245
12667.12 261
12668.19 281
12669.25 250
12670.31 274
12671.38 252
12672.44 249
12673.50 305
12674.57 247
12675.63 260
12676.69 278
12677.76 264
12678.82 245
12679.88 270
12680.95 261
12682.01 216
12683.07 246
12684.14 265
12685.20 264
12686.27 237
12687.33 260
12688.39 250
12689.46 262
12690.52 272
12691.59 258
12692.65 285
12693.71 261
12694.78 264
12695.84 240
12696.91 243
12697.97 240
12699.04 271
12700.10 264
12701.16 273
12702.23 260
12703.29 281
12704.36 318
12705.42 267
12706.49 238
12707.55 241
12708.62 259
12709.68 265
12710.75 217
12711.81 241
12712.88 238
12713.94 214
12715.01 258
12716.07 248
12717.14 259
12718.20 267
12719.27 247
12720.33 260
12721.40 258
12722.46 290
12723.53 248
12724.59 266
12725.66 220
12726.72 253
12727.79 249
12728.86 264
12729.92 279
12730.99 217
12732.05 225
12733.12 262
12734.18 291
12735.25 296
12736.32 230
12737.38 183
12738.45 240
12739.51 252
12740.58 228
12741.65 223
12742.71 225
12743.78 238
12744.85 306
12745.91 245
12746.98 255
12748.04 228
12749.11 245
12750.18 255
12751.24 251
12752.31 248
12753.38 263
12754.44 301
12755.51 283
12756.58 227
12757.64 250
12758.71 258
12759.78 228
12760.85 234
12761.91 223
12762.98 234
12764.05 240
12765.11 228
12766.18 233
12767.25 240
12768.32 246
12769.38 241
12770.45 247
12771.52 221
12772.58 238
12773.65 225
12774.72 242
12775.79 220
12776.86 224
12777.92 216
12778.99 235
12780.06 241
12781.13 216
12782.19 213
12783.26 259
12784.33 275
12785.40 234
12786.47 210
12787.53 238
12788.60 216
12789.67 229
12790.74 243
12791.81 225
12792.87 215
12793.94 237
12795.01 221
12796.08 228
12797.15 265
12798.22 232
12799.29 209
12800.35 246
12801.42 267
12802.49 223
12803.56 219
12804.63 233
12805.70 235
12806.77 230
12807.84 221
12808.90 201
12809.97 200
12811.04 205
12812.11 227
12813.18 220
12814.25 214
12815.32 253
12816.39 236
12817.46 241
12818.53 229
12819.60 243
12820.67 230
12821.74 208
12822.81 241
12823.88 228
12824.94 242
12826.01 242
12827.08 223
12828.15 228
12829.22 232
12830.29 223
12831.36 205
12832.43 243
12833.50 215
12834.57 273
12835.64 250
12836.71 230
12837.78 258
12838.85 203
12839.92 197
12840.99 251
12842.07 245
12843.14 200
12844.21 197
12845.28 205
12846.35 222
12847.42 200
12848.49 212
12849.56 217
12850.63 219
12851.70 235
12852.77 211
12853.84 195
12854.91 220
12855.98 233
12857.06 216
12858.13 211
12859.20 248
12860.27 239
12861.34 256
12862.41 234
12863.48 247
12864.55 212
12865.62 193
12866.70 197
12867.77 243
12868.84 210
12869.91 243
12870.98 212
12872.05 191
12873.13 207
12874.20 203
12875.27 216
12876.34 206
12877.41 223
12878.48 221
12879.56 192
12880.63 185
12881.70 202
12882.77 203
12883.84 227
12884.92 218
12885.99 182
12887.06 187
12888.13 216
12889.21 220
12890.28 207
12891.35 197
12892.42 209
12893.50 211
12894.57 202
12895.64 194
12896.71 205
12897.79 199
12898.86 216
12899.93 216
12901.00 208
12902.08 200
12903.15 209
12904.22 196
12905.30 205
12906.37 203
12907.44 190
12908.52 202
12909.59 190
12910.66 182
12911.73 183
12912.81 203
12913.88 191
12914.96 191
12916.03 204
12917.10 222
12918.18 222
12919.25 205
12920.32 218
12921.40 239
12922.47 220
12923.54 205
12924.62 189
12925.69 186
12926.77 220
12927.84 241
12928.91 174
12929.99 180
12931.06 245
12932.14 243
12933.21 217
12934.28 208
12935.36 212
12936.43 189
12937.51 212
12938.58 190
12939.66 214
12940.73 232
12941.80 213
12942.88 221
12943.95 255
12945.03 221
12946.10 219
12947.18 202
12948.25 205
12949.33 214
12950.40 204
12951.48 218
12952.55 204
12953.63 191
12954.70 211
12955.78 195
12956.85 230
12957.93 189
12959.00 198
12960.08 183
12961.15 210
12962.23 211
12963.30 176
12964.38 178
12965.46 203
12966.53 219
12967.61 199
12968.68 200
12969.76 215
12970.83 181
12971.91 199
12972.99 204
12974.06 181
12975.14 179
12976.21 212
12977.29 229
12978.37 239
12979.44 236
12980.52 203
12981.59 190
12982.67 204
12983.75 217
12984.82 197
12985.90 232
12986.98 207
12988.05 221
12989.13 228
12990.20 194
12991.28 194
12992.36 195
12993.43 276
12994.51 198
12995.59 206
12996.67 217
12997.74 203
12998.82 235
12999.90 232
13000.97 225
13002.05 205
13003.13 171
13004.20 227
13005.28 219
13006.36 232
13007.44 212
13008.51 225
13009.59 223
13010.67 220
13011.75 177
13012.82 224
13013.90 236
13014.98 201
13016.06 233
13017.13 218
13018.21 173
13019.29 205
13020.37 206
13021.44 211
13022.52 211
13023.60 235
13024.68 214
13025.76 233
13026.83 193
13027.91 234
13028.99 214
13030.07 200
13031.15 216
13032.23 183
13033.30 223
13034.38 239
13035.46 212
13036.54 236
13037.62 240
13038.70 243
13039.77 212
13040.85 221
13041.93 206
13043.01 223
13044.09 217
13045.17 208
13046.25 233
13047.33 215
13048.40 224
13049.48 208
13050.56 214
13051.64 234
13052.72 204
13053.80 211
13054.88 196
13055.96 187
13057.04 231
13058.12 227
13059.20 236
13060.28 246
13061.36 221
13062.44 187
13063.51 201
13064.59 240
13065.67 221
13066.75 208
13067.83 244
13068.91 222
13069.99 223
13071.07 170
13072.15 203
13073.23 222
13074.31 220
13075.39 228
13076.47 204
13077.55 207
13078.63 176
13079.71 199
13080.79 204
13081.87 212
13082.96 209
13084.04 219
13085.12 170
13086.20 184
13087.28 216
13088.36 168
13089.44 195
13090.52 199
13091.60 222
13092.68 213
13093.76 199
13094.84 206
13095.92 217
13097.00 236
13098.09 193
13099.17 195
13100.25 206
13101.33 240
13102.41 213
13103.49 211
13104.57 214
13105.65 231
13106.74 212
13107.82 230
13108.90 235
13109.98 240
13111.06 228
13112.14 190
13113.22 200
13114.31 202
13115.39 215
13116.47 209
13117.55 223
13118.63 237
13119.72 206
13120.80 206
13121.88 224
13122.96 200
13124.04 175
13125.13 212
13126.21 200
13127.29 229
13128.37 220
13129.45 224
13130.54 221
13131.62 220
13132.70 220
13133.78 197
13134.87 222
13135.95 200
13137.03 214
13138.11 216
13139.20 196
13140.28 180
13141.36 187
13142.45 172
13143.53 205
13144.61 212
13145.69 203
13146.78 195
13147.86 216
13148.94 222
13150.03 217
13151.11 219
13152.19 245
13153.28 216
13154.36 193
13155.44 204
13156.53 217
13157.61 180
13158.69 182
13159.78 205
13160.86 217
13161.94 207
13163.03 186
13164.11 162
13165.20 182
13166.28 196
13167.36 193
13168.45 213
13169.53 218
13170.62 220
13171.70 201
13172.78 232
13173.87 225
13174.95 214
13176.04 195
13177.12 216
13178.21 208
13179.29 171
13180.37 190
13181.46 207
13182.54 195
13183.63 174
13184.71 169
13185.80 176
13186.88 185
13187.97 209
13189.05 203
13190.14 170
13191.22 203
13192.31 172
13193.39 187
13194.48 179
13195.56 220
13196.65 234
13197.73 193
13198.82 227
13199.90 212
13200.99 190
13202.07 176
13203.16 192
13204.24 175
13205.33 213
13206.41 199
13207.50 194
13208.58 196
13209.67 181
13210.76 205
13211.84 204
13212.93 226
13214.01 194
13215.10 243
13216.19 202
13217.27 172
13218.36 216
13219.44 214
13220.53 218
13221.62 208
13222.70 190
13223.79 192
13224.87 184
13225.96 200
13227.05 207
13228.13 165
13229.22 205
13230.31 196
13231.39 191
13232.48 190
13233.57 202
13234.65 177
13235.74 178
13236.83 201
13237.91 208
13239.00 195
13240.09 193
13241.17 204
13242.26 210
13243.35 221
13244.43 212
13245.52 216
13246.61 219
13247.70 204
13248.78 178
13249.87 205
13250.96 210
13252.05 187
13253.13 210
13254.22 192
13255.31 218
13256.39 222
13257.48 178
13258.57 177
13259.66 189
13260.75 197
13261.83 188
13262.92 194
13264.01 178
13265.10 196
13266.19 209
13267.27 187
13268.36 183
13269.45 199
13270.54 218
13271.63 203
13272.71 195
13273.80 199
13274.89 172
13275.98 170
13277.07 209
13278.16 203
13279.24 205
13280.33 186
13281.42 203
13282.51 173
13283.60 174
13284.69 181
13285.78 210
13286.86 230
13287.95 194
13289.04 197
13290.13 189
13291.22 169
13292.31 197
13293.40 175
13294.49 191
13295.58 205
13296.67 206
13297.76 199
13298.84 190
13299.93 209
13301.02 195
13302.11 199
13303.20 195
13304.29 224
13305.38 182
13306.47 194
13307.56 207
13308.65 199
13309.74 180
13310.83 191
13311.92 208
13313.01 180
13314.10 163
13315.19 197
13316.28 216
13317.37 228
13318.46 191
13319.55 197
13320.64 231
13321.73 246
13322.82 184
13323.91 192
13325.00 222
13326.09 199
13327.18 205
13328.27 216
13329.36 226
13330.45 170
13331.54 160
13332.64 182
13333.73 195
13334.82 185
13335.91 186
13337.00 201
13338.09 204
13339.18 206
13340.27 185
13341.36 180
13342.45 232
13343.54 198
13344.64 186
13345.73 176
13346.82 206
13347.91 236
13349.00 205
13350.09 198
13351.18 210
13352.28 209
13353.37 224
13354.46 185
13355.55 231
13356.64 217
13357.73 210
13358.83 222
13359.92 215
13361.01 184
13362.10 230
13363.19 235
13364.29 213
13365.38 217
13366.47 239
13367.56 232
13368.65 213
13369.75 229
13370.84 199
13371.93 193
13373.02 204
13374.12 207
13375.21 232
13376.30 202
13377.39 260
13378.49 214
13379.58 163
13380.67 202
13381.76 203
13382.86 227
13383.95 198
13385.04 226
13386.13 214
13387.23 198
13388.32 193
13389.41 215
13390.51 191
13391.60 199
13392.69 217
13393.79 193
13394.88 203
13395.97 184
13397.07 182
13398.16 196
13399.25 178
13400.35 190
13401.44 223
13402.53 217
13403.63 195
13404.72 204
13405.81 238
13406.91 190
13408.00 199
13409.10 193
13410.19 194
13411.28 191
13412.38 193
13413.47 176
13414.57 190
13415.66 198
13416.75 175
13417.85 181
13418.94 176
13420.04 200
13421.13 207
13422.22 202
13423.32 165
13424.41 185
13425.51 198
13426.60 220
13427.70 209
13428.79 175
13429.89 182
13430.98 199
13432.08 230
13433.17 202
13434.27 207
13435.36 210
13436.46 197
13437.55 218
13438.65 231
13439.74 210
13440.84 201
13441.93 164
13443.03 185
13444.12 217
13445.22 183
13446.31 182
13447.41 210
13448.50 205
13449.60 194
13450.69 199
13451.79 174
13452.89 186
13453.98 199
13455.08 218
13456.17 209
13457.27 207
13458.36 219
13459.46 214
13460.56 193
13461.65 182
13462.75 214
13463.84 239
13464.94 211
13466.04 214
13467.13 217
13468.23 200
13469.32 201
13470.42 202
13471.52 206
13472.61 193
13473.71 223
13474.81 213
13475.90 174
13477.00 180
13478.10 189
13479.19 216
13480.29 217
13481.39 228
13482.48 198
13483.58 230
13484.68 238
13485.77 198
13486.87 175
13487.97 220
13489.07 234
13490.16 232
13491.26 198
13492.36 207
13493.45 213
13494.55 212
13495.65 223
13496.75 226
13497.84 214
13498.94 207
13500.04 211
13501.14 228
13502.23 237
13503.33 226
13504.43 223
13505.53 206
13506.63 226
13507.72 210
13508.82 191
13509.92 198
13511.02 215
13512.12 212
13513.21 198
13514.31 224
13515.41 215
13516.51 204
13517.61 216
13518.70 234
13519.80 159
13520.90 209
13522.00 189
13523.10 190
13524.20 187
13525.30 179
13526.39 173
13527.49 179
13528.59 172
13529.69 197
13530.79 193
13531.89 193
13532.99 196
13534.09 179
13535.18 188
13536.28 188
13537.38 204
13538.48 187
13539.58 202
13540.68 205
13541.78 195
13542.88 164
13543.98 210
13545.08 209
13546.18 170
13547.28 208
13548.38 198
13549.48 220
13550.57 201
13551.67 181
13552.77 200
13553.87 186
13554.97 186
13556.07 175
13557.17 174
13558.27 202
13559.37 212
13560.47 190
13561.57 185
13562.67 192
13563.77 201
13564.87 187
13565.97 178
13567.07 196
13568.17 186
13569.28 186
13570.38 190
13571.48 179
13572.58 203
13573.68 226
13574.78 236
13575.88 201
13576.98 198
13578.08 206
13579.18 191
13580.28 184
13581.38 187
13582.48 175
13583.58 185
13584.69 218
13585.79 180
13586.89 196
13587.99 202
13589.09 224
13590.19 175
13591.29 220
13592.39 198
13593.49 190
13594.60 214
13595.70 195
13596.80 185
13597.90 171
13599.00 227
13600.10 199
13601.21 186
13602.31 201
13603.41 199
13604.51 176
13605.61 182
13606.71 194
13607.82 203
13608.92 188
13610.02 202
13611.12 188
13612.22 196
13613.33 185
13614.43 179
13615.53 206
13616.63 174
13617.74 180
13618.84 177
13619.94 196
13621.04 162
13622.15 176
13623.25 168
13624.35 166
13625.45 159
13626.56 182
13627.66 192
13628.76 179
13629.86 215
13630.97 183
13632.07 197
13633.17 172
13634.28 157
13635.38 205
13636.48 214
13637.59 199
13638.69 182
13639.79 174
13640.90 197
13642.00 208
13643.10 186
13644.21 171
13645.31 198
13646.41 213
13647.52 186
13648.62 188
13649.72 179
13650.83 163
13651.93 207
13653.03 193
13654.14 180
13655.24 183
13656.35 183
13657.45 197
13658.55 188
13659.66 202
13660.76 189
13661.87 157
13662.97 194
13664.07 157
13665.18 177
13666.28 206
13667.39 208
13668.49 190
13669.60 190
13670.70 170
13671.81 212
13672.91 221
13674.01 173
13675.12 208
13676.22 199
13677.33 201
13678.43 168
13679.54 180
13680.64 178
13681.75 190
13682.85 183
13683.96 172
13685.06 174
13686.17 190
13687.27 179
13688.38 182
13689.48 177
13690.59 184
13691.69 227
13692.80 212
13693.91 207
13695.01 211
13696.12 205
13697.22 176
13698.33 223
13699.43 200
13700.54 185
13701.64 196
13702.75 207
13703.86 194
13704.96 174
13706.07 212
13707.17 178
13708.28 195
13709.39 166
13710.49 196
13711.60 200
13712.70 189
13713.81 203
13714.92 225
13716.02 215
13717.13 182
13718.24 185
13719.34 217
13720.45 225
13721.56 196
13722.66 199
13723.77 245
13724.88 223
13725.98 177
13727.09 221
13728.20 176
13729.30 196
13730.41 226
13731.52 197
13732.62 197
13733.73 216
13734.84 199
13735.94 236
13737.05 187
13738.16 193
13739.27 208
13740.37 192
13741.48 187
13742.59 214
13743.70 180
13744.80 220
13745.91 207
13747.02 204
13748.13 186
13749.23 181
13750.34 172
13751.45 212
13752.56 212
13753.67 197
13754.77 185
13755.88 185
13756.99 242
13758.10 240
13759.21 199
13760.31 216
13761.42 215
13762.53 222
13763.64 218
13764.75 188
13765.85 213
13766.96 209
13768.07 213
13769.18 203
13770.29 243
13771.40 207
13772.51 217
13773.61 238
13774.72 229
13775.83 201
13776.94 198
13778.05 196
13779.16 221
13780.27 224
13781.38 229
13782.48 225
13783.59 210
13784.70 196
13785.81 198
13786.92 175
13788.03 182
13789.14 198
13790.25 197
13791.36 197
13792.47 149
13793.58 168
13794.69 189
13795.80 191
13796.91 225
13798.02 197
13799.13 202
13800.24 170
13801.35 187
13802.45 141
13803.56 183
13804.67 184
13805.78 230
13806.89 172
13808.00 198
13809.11 215
13810.22 213
13811.34 205
13812.45 220
13813.56 193
13814.67 191
13815.78 185
13816.89 176
13818.00 171
13819.11 162
13820.22 169
13821.33 188
13822.44 179
13823.55 165
13824.66 185
13825.77 183
13826.88 198
13827.99 181
13829.10 183
13830.22 159
13831.33 166
13832.44 188
13833.55 195
13834.66 195
13835.77 230
13836.88 210
13837.99 182
13839.10 169
13840.22 176
13841.33 190
13842.44 186
13843.55 202
13844.66 178
13845.77 198
13846.88 187
13848.00 170
13849.11 179
13850.22 187
13851.33 195
13852.44 215
13853.56 182
13854.67 185
13855.78 189
13856.89 193
13858.00 238
13859.12 177
13860.23 188
13861.34 176
13862.45 206
13863.56 175
13864.68 171
13865.79 165
13866.90 156
13868.01 199
13869.13 213
13870.24 200
13871.35 188
13872.46 201
13873.58 192
13874.69 162
13875.80 186
13876.91 192
13878.03 185
13879.14 202
13880.25 192
13881.37 214
13882.48 224
13883.59 183
13884.71 202
13885.82 166
13886.93 166
13888.05 163
13889.16 170
13890.27 210
13891.39 156
13892.50 200
13893.61 182
13894.73 204
13895.84 226
13896.95 220
13898.07 188
13899.18 181
13900.29 208
13901.41 184
13902.52 164
13903.64 174
13904.75 195
13905.86 169
13906.98 159
13908.09 149
13909.21 202
13910.32 214
13911.43 212
13912.55 198
13913.66 183
13914.78 146
13915.89 181
13917.01 181
13918.12 214
13919.24 201
13920.35 208
13921.46 165
13922.58 163
13923.69 158
13924.81 163
13925.92 156
13927.04 186
13928.15 166
13929.27 190
13930.38 219
13931.50 206
13932.61 205
13933.73 202
13934.84 212
13935.96 178
13937.07 164
13938.19 168
13939.30 169
13940.42 131
13941.54 130
13942.65 177
13943.77 159
13944.88 169
13946.00 168
13947.11 175
13948.23 181
13949.34 206
13950.46 174
13951.58 154
13952.69 179
13953.81 186
13954.92 160
13956.04 185
13957.16 163
13958.27 181
13959.39 210
13960.50 212
13961.62 157
13962.74 168
13963.85 181
13964.97 167
13966.09 202
13967.20 173
13968.32 189
13969.44 167
13970.55 155
13971.67 156
13972.79 184
13973.90 173
13975.02 177
13976.14 163
13977.25 174
13978.37 186
13979.49 154
13980.60 182
13981.72 158
13982.84 206
13983.95 169
13985.07 171
13986.19 166
13987.31 165
13988.42 158
13989.54 163
13990.66 176
13991.78 164
13992.89 166
13994.01 184
13995.13 198
13996.25 186
13997.36 157
13998.48 161
13999.60 166
14000.72 179
14001.83 185
14002.95 161
14004.07 166
14005.19 158
14006.31 206
14007.42 198
14008.54 159
14009.66 171
14010.78 178
14011.90 180
14013.02 176
14014.13 161
14015.25 157
14016.37 173
14017.49 198
14018.61 178
14019.73 173
14020.84 170
14021.96 196
14023.08 194
14024.20 186
14025.32 164
14026.44 158
14027.56 168
14028.68 158
14029.80 205
14030.91 179
14032.03 190
14033.15 185
14034.27 200
14035.39 183
14036.51 163
14037.63 168
14038.75 186
14039.87 193
14040.99 174
14042.11 185
14043.23 200
14044.35 178
14045.47 201
14046.58 172
14047.70 207
14048.82 172
14049.94 211
14051.06 209
14052.18 205
14053.30 204
14054.42 185
14055.54 216
14056.66 208
14057.78 221
14058.90 167
14060.02 166
14061.14 194
14062.26 222
14063.38 165
14064.51 185
14065.63 192
14066.75 199
14067.87 185
14068.99 183
14070.11 198
14071.23 184
14072.35 206
14073.47 189
14074.59 208
14075.71 160
14076.83 202
14077.95 212
14079.07 203
14080.19 194
14081.32 204
14082.44 223
14083.56 207
14084.68 206
14085.80 176
14086.92 195
14088.04 204
14089.16 204
14090.29 207
14091.41 197
14092.53 203
14093.65 201
14094.77 211
14095.89 211
14097.01 223
14098.14 254
14099.26 245
14100.38 241
14101.50 185
14102.62 205
14103.75 225
14104.87 215
14105.99 219
14107.11 233
14108.23 185
14109.36 199
14110.48 205
14111.60 156
14112.72 183
14113.84 165
14114.97 170
14116.09 193
14117.21 179
14118.33 185
14119.46 157
14120.58 175
14121.70 171
14122.82 165
14123.95 173
14125.07 189
14126.19 164
14127.32 155
14128.44 152
14129.56 164
14130.68 166
14131.81 186
14132.93 164
14134.05 179
14135.18 152
14136.30 165
14137.42 180
14138.55 137
14139.67 197
14140.79 168
14141.92 189
14143.04 189
14144.16 207
14145.29 195
14146.41 196
14147.54 152
14148.66 169
14149.78 195
14150.91 185
14152.03 163
14153.15 165
14154.28 156
14155.40 170
14156.53 201
14157.65 186
14158.77 168
14159.90 210
14161.02 191
14162.15 172
14163.27 193
14164.40 174
14165.52 149
14166.64 180
14167.77 201
14168.89 195
14170.02 184
14171.14 213
14172.27 189
14173.39 196
14174.52 203
14175.64 207
14176.77 164
14177.89 169
14179.02 168
14180.14 175
14181.27 205
14182.39 193
14183.52 176
14184.64 156
14185.77 180
14186.89 187
14188.02 172
14189.14 175
14190.27 175
14191.39 181
14192.52 186
14193.64 174
14194.77 200
14195.90 190
14197.02 151
14198.15 182
14199.27 164
14200.40 172
14201.52 172
14202.65 146
14203.78 154
14204.90 180
14206.03 165
14207.15 180
14208.28 188
14209.41 165
14210.53 169
14211.66 200
14212.78 177
14213.91 180
14215.04 153
14216.16 168
14217.29 191
14218.42 152
14219.54 160
14220.67 147
14221.80 183
14222.92 166
14224.05 175
14225.18 203
14226.30 166
14227.43 168
14228.56 141
14229.68 166
14230.81 193
14231.94 181
14233.06 160
14234.19 204
14235.32 188
14236.45 161
14237.57 152
14238.70 169
14239.83 156
14240.96 192
14242.08 185
14243.21 183
14244.34 151
14245.47 161
14246.59 160
14247.72 181
14248.85 188
14249.98 167
14251.10 139
14252.23 156
14253.36 159
14254.49 154
14255.62 161
14256.74 184
14257.87 165
14259.00 173
14260.13 162
14261.26 188
14262.38 181
14263.51 181
14264.64 180
14265.77 170
14266.90 182
14268.03 170
14269.15 187
14270.28 150
14271.41 166
14272.54 216
14273.67 167
14274.80 158
14275.93 150
14277.06 175
14278.18 196
14279.31 185
14280.44 172
14281.57 178
14282.70 173
14283.83 154
14284.96 169
14286.09 140
14287.22 176
14288.35 193
14289.48 182
14290.60 182
14291.73 185
14292.86 187
14293.99 182
14295.12 147
14296.25 177
14297.38 179
14298.51 164
14299.64 180
14300.77 160
14301.90 155
14303.03 166
14304.16 197
14305.29 198
14306.42 162
14307.55 177
14308.68 155
14309.81 167
14310.94 135
14312.07 146
14313.20 139
14314.33 154
14315.46 162
14316.59 159
14317.72 157
14318.85 163
14319.98 142
14321.11 164
14322.24 159
14323.38 202
14324.51 185
14325.64 165
14326.77 140
14327.90 143
14329.03 138
14330.16 145
14331.29 120
14332.42 154
14333.55 185
14334.68 160
14335.82 171
14336.95 162
14338.08 169
14339.21 165
14340.34 174
14341.47 146
14342.60 172
14343.73 173
14344.87 154
14346.00 148
14347.13 157
14348.26 155
14349.39 161
14350.52 156
14351.66 151
14352.79 157
14353.92 151
14355.05 167
14356.18 163
14357.32 162
14358.45 152
14359.58 173
14360.71 167
14361.84 117
14362.98 182
14364.11 165
14365.24 167
14366.37 148
14367.51 153
14368.64 194
14369.77 169
14370.90 147
14372.04 144
14373.17 137
14374.30 137
14375.43 183
14376.57 183
14377.70 165
14378.83 121
14379.97 198
14381.10 180
14382.23 149
14383.36 139
14384.50 186
14385.63 157
14386.76 138
14387.90 161
14389.03 157
14390.16 155
14391.30 155
14392.43 150
14393.56 162
14394.70 151
14395.83 154
14396.96 122
14398.10 129
14399.23 139
14400.37 151
14401.50 170
14402.63 166
14403.77 159
14404.90 128
14406.03 175
14407.17 178
14408.30 133
14409.44 121
14410.57 156
14411.70 163
14412.84 153
14413.97 128
14415.11 166
14416.24 154
14417.38 157
14418.51 177
14419.64 180
14420.78 163
14421.91 175
14423.05 186
14424.18 128
14425.32 141
14426.45 170
14427.59 161
14428.72 178
14429.86 178
14430.99 158
14432.13 178
14433.26 166
14434.40 180
14435.53 187
14436.67 166
14437.80 199
14438.94 155
14440.07 158
14441.21 183
14442.34 168
14443.48 193
14444.61 160
14445.75 141
14446.89 189
14448.02 200
14449.16 186
14450.29 165
14451.43 190
14452.56 177
14453.70 167
14454.84 168
14455.97 167
14457.11 178
14458.24 172
14459.38 159
14460.52 188
14461.65 174
14462.79 178
14463.92 190
14465.06 179
14466.20 183
14467.33 188
14468.47 185
14469.61 170
14470.74 182
14471.88 176
14473.02 192
14474.15 193
14475.29 192
14476.43 209
14477.56 210
14478.70 236
14479.84 219
14480.97 202
14482.11 199
14483.25 184
14484.38 196
14485.52 165
14486.66 175
14487.79 196
14488.93 187
14490.07 186
14491.21 152
14492.34 176
14493.48 158
14494.62 179
14495.76 164
14496.89 164
14498.03 177
14499.17 150
14500.31 162
14501.44 181
14502.58 162
14503.72 155
14504.86 169
14506.00 172
14507.13 169
14508.27 186
14509.41 171
14510.55 136
14511.69 185
14512.82 184
14513.96 159
14515.10 183
14516.24 159
14517.38 167
14518.51 157
14519.65 180
14520.79 151
14521.93 174
14523.07 161
14524.21 152
14525.35 168
14526.48 154
14527.62 149
14528.76 155
14529.90 164
14531.04 139
14532.18 140
14533.32 151
14534.46 149
14535.60 168
14536.73 139
14537.87 160
14539.01 149
14540.15 140
14541.29 147
14542.43 108
14543.57 146
14544.71 154
14545.85 141
14546.99 141
14548.13 136
14549.27 190
14550.41 184
14551.55 159
14552.69 152
14553.83 157
14554.97 180
14556.11 178
14557.25 143
14558.39 163
14559.53 175
14560.67 164
14561.81 178
14562.95 180
14564.09 141
14565.23 154
14566.37 164
14567.51 169
14568.65 169
14569.79 151
14570.93 188
14572.07 167
14573.21 198
14574.35 200
14575.49 176
14576.63 181
14577.77 182
14578.91 150
14580.05 171
14581.19 152
14582.33 158
14583.48 192
14584.62 172
14585.76 185
14586.90 152
14588.04 169
14589.18 178
14590.32 153
14591.46 175
14592.60 171
14593.75 156
14594.89 167
14596.03 167
14597.17 195
14598.31 198
14599.45 183
14600.59 187
14601.74 170
14602.88 169
14604.02 154
14605.16 164
14606.30 189
14607.44 167
14608.59 158
14609.73 156
14610.87 201
14612.01 188
14613.15 178
14614.30 162
14615.44 161
14616.58 166
14617.72 176
14618.87 199
14620.01 196
14621.15 225
14622.29 170
14623.44 220
14624.58 190
14625.72 195
14626.86 198
14628.01 210
14629.15 190
14630.29 197
14631.43 192
14632.58 224
14633.72 192
14634.86 195
14636.01 194
14637.15 194
14638.29 216
14639.44 165
14640.58 195
14641.72 186
14642.86 193
14644.01 189
14645.15 167
14646.29 173
14647.44 183
14648.58 177
14649.73 153
14650.87 171
14652.01 166
14653.16 165
14654.30 164
14655.44 155
14656.59 170
14657.73 153
14658.87 157
14660.02 160
14661.16 156
14662.31 150
14663.45 178
14664.59 167
14665.74 136
14666.88 126
14668.03 166
14669.17 161
14670.32 183
14671.46 167
14672.60 182
14673.75 182
14674.89 190
14676.04 172
14677.18 149
14678.33 144
14679.47 139
14680.62 155
14681.76 169
14682.91 157
14684.05 134
14685.20 138
14686.34 164
14687.49 153
14688.63 147
14689.78 172
14690.92 148
14692.07 189
14693.21 153
14694.36 133
14695.50 166
14696.65 166
14697.79 167
14698.94 160
14700.08 174
14701.23 152
14702.38 149
14703.52 166
14704.67 166
14705.81 156
14706.96 136
14708.10 140
14709.25 142
14710.40 163
14711.54 158
14712.69 153
14713.83 148
14714.98 162
14716.13 179
14717.27 147
14718.42 167
14719.56 167
14720.71 143
14721.86 165
14723.00 145
14724.15 163
14725.30 148
14726.44 180
14727.59 149
14728.74 140
14729.88 169
14731.03 170
14732.18 154
14733.32 170
14734.47 193
14735.62 164
14736.76 177
14737.91 163
14739.06 152
14740.20 174
14741.35 161
14742.50 185
14743.65 160
14744.79 160
14745.94 173
14747.09 174
14748.23 183
14749.38 159
14750.53 152
14751.68 143
14752.82 154
14753.97 172
14755.12 158
14756.27 165
14757.42 183
14758.56 174
14759.71 171
14760.86 149
14762.01 146
14763.15 140
14764.30 147
14765.45 140
14766.60 156
14767.75 173
14768.90 152
14770.04 151
14771.19 176
14772.34 177
14773.49 179
14774.64 166
14775.79 153
14776.93 166
14778.08 167
14779.23 185
14780.38 182
14781.53 177
14782.68 151
14783.83 163
14784.97 179
14786.12 161
14787.27 183
14788.42 177
14789.57 183
14790.72 170
14791.87 141
14793.02 169
14794.17 195
14795.32 169
14796.46 189
14797.61 158
14798.76 172
14799.91 138
14801.06 149
14802.21 149
14803.36 159
14804.51 146
14805.66 159
14806.81 162
14807.96 183
14809.11 164
14810.26 136
14811.41 138
14812.56 157
14813.71 160
14814.86 145
14816.01 162
14817.16 153
14818.31 171
14819.46 160
14820.61 150
14821.76 155
14822.91 140
14824.06 165
14825.21 134
14826.36 128
14827.51 150
14828.66 169
14829.81 155
14830.96 144
14832.11 132
14833.26 125
14834.42 146
14835.57 163
14836.72 167
14837.87 134
14839.02 178
14840.17 167
14841.32 178
14842.47 131
14843.62 173
14844.77 159
14845.92 149
14847.08 156
14848.23 129
14849.38 135
14850.53 145
14851.68 140
14852.83 152
14853.98 147
14855.14 156
14856.29 123
14857.44 130
14858.59 147
14859.74 124
14860.89 109
14862.05 149
14863.20 141
14864.35 156
14865.50 118
14866.65 126
14867.81 156
14868.96 143
14870.11 133
14871.26 144
14872.41 161
14873.57 167
14874.72 146
14875.87 145
14877.02 125
14878.18 134
14879.33 125
14880.48 136
14881.63 132
14882.79 135
14883.94 115
14885.09 176
14886.24 125
14887.40 147
14888.55 131
14889.70 128
14890.86 156
14892.01 165
14893.16 132
14894.31 112
14895.47 135
14896.62 140
14897.77 171
14898.93 131
14900.08 119
14901.23 134
14902.39 169
14903.54 159
14904.69 179
14905.85 171
14907.00 149
14908.16 169
14909.31 113
14910.46 98
14911.62 127
14912.77 146
14913.92 131
14915.08 133
14916.23 145
14917.39 149
14918.54 126
14919.69 149
14920.85 165
14922.00 142
14923.16 152
14924.31 141
14925.46 133
14926.62 124
14927.77 134
14928.93 128
14930.08 137
14931.24 150
14932.39 143
14933.55 122
14934.70 137
14935.85 133
14937.01 119
14938.16 118
14939.32 134
14940.47 149
14941.63 134
14942.78 128
14943.94 148
14945.09 147
14946.25 125
14947.40 119
14948.56 118
14949.71 137
14950.87 149
14952.03 170
14953.18 161
14954.34 147
14955.49 120
14956.65 136
14957.80 110
14958.96 119
14960.11 134
14961.27 161
14962.42 152
14963.58 130
14964.74 148
14965.89 167
14967.05 126
14968.20 127
14969.36 115
14970.52 144
14971.67 123
14972.83 128
14973.98 115
14975.14 135
14976.30 142
14977.45 128
14978.61 135
14979.77 161
14980.92 145
14982.08 122
14983.24 118
14984.39 141
14985.55 119
14986.70 116
14987.86 124
14989.02 125
14990.18 126
14991.33 129
14992.49 121
14993.65 143
14994.80 116
14995.96 155
14997.12 138
14998.27 126
14999.43 139
15000.59 138
15001.75 145
15002.90 160
15004.06 146
15005.22 122
15006.37 123
15007.53 117
15008.69 160
15009.85 153
15011.00 107
15012.16 110
15013.32 127
15014.48 139
15015.64 118
15016.79 128
15017.95 130
15019.11 148
15020.27 154
15021.43 131
15022.58 139
15023.74 111
15024.90 132
15026.06 116
15027.22 132
15028.37 137
15029.53 148
15030.69 138
15031.85 134
15033.01 120
15034.17 140
15035.32 132
15036.48 110
15037.64 129
15038.80 120
15039.96 94
15041.12 118
15042.28 110
15043.44 118
15044.59 133
15045.75 109
15046.91 114
15048.07 132
15049.23 143
15050.39 128
15051.55 117
15052.71 124
15053.87 125
15055.03 139
15056.19 149
15057.35 132
15058.50 118
15059.66 107
15060.82 136
15061.98 127
15063.14 134
15064.30 129
15065.46 131
15066.62 127
15067.78 100
15068.94 120
15070.10 148
15071.26 146
15072.42 151
15073.58 92
15074.74 122
15075.90 108
15077.06 103
15078.22 120
15079.38 123
15080.54 115
15081.70 103
15082.86 119
15084.02 113
15085.18 121
15086.34 132
15087.50 122
15088.67 106
15089.83 107
15090.99 105
15092.15 123
15093.31 142
15094.47 116
15095.63 135
15096.79 122
15097.95 124
15099.11 145
15100.27 126
15101.43 123
15102.60 106
15103.76 104
15104.92 115
15106.08 124
15107.24 127
15108.40 100
15109.56 120
15110.72 136
15111.89 133
15113.05 122
15114.21 120
15115.37 124
15116.53 93
15117.69 105
15118.86 129
15120.02 136
15121.18 132
15122.34 112
15123.50 116
15124.67 101
15125.83 110
15126.99 146
15128.15 138
15129.31 138
15130.48 98
15131.64 121
15132.80 89
15133.96 91
15135.13 107
15136.29 116
15137.45 123
15138.61 160
15139.78 143
15140.94 103
15142.10 125
15143.26 106
15144.43 111
15145.59 100
15146.75 137
15147.91 131
15149.08 131
15150.24 112
15151.40 103
15152.57 97
15153.73 118
15154.89 116
15156.06 118
15157.22 113
15158.38 124
15159.55 101
15160.71 118
15161.87 121
15163.04 116
15164.20 106
15165.36 103
15166.53 132
15167.69 122
15168.85 114
15170.02 132
15171.18 118
15172.35 129
15173.51 110
15174.67 106
15175.84 93
15177.00 88
15178.17 110
15179.33 96
15180.49 130
15181.66 165
15182.82 103
15183.99 111
15185.15 111
15186.31 122
15187.48 103
15188.64 119
15189.81 130
15190.97 123
15192.14 106
15193.30 102
15194.47 114
15195.63 124
15196.80 119
15197.96 103
15199.13 119
15200.29 109
15201.46 121
15202.62 128
15203.79 101
15204.95 128
15206.12 148
15207.28 153
15208.45 163
15209.61 139
15210.78 122
15211.94 132
15213.11 108
15214.27 112
15215.44 110
15216.60 113
15217.77 98
15218.93 117
15220.10 113
15221.27 108
15222.43 127
15223.60 113
15224.76 118
15225.93 115
15227.10 106
15228.26 116
15229.43 124
15230.59 138
15231.76 128
15232.93 133
15234.09 127
15235.26 136
15236.42 123
15237.59 119
15238.76 104
15239.92 94
15241.09 121
15242.26 128
15243.42 116
15244.59 117
15245.76 123
15246.92 128
15248.09 128
15249.26 125
15250.42 112
15251.59 151
15252.76 102
15253.92 94
15255.09 132
15256.26 127
15257.43 128
15258.59 128
15259.76 132
15260.93 133
15262.09 132
15263.26 123
15264.43 118
15265.60 105
15266.76 114
15267.93 106
15269.10 114
15270.27 104
15271.43 125
15272.60 117
15273.77 117
15274.94 109
15276.10 125
15277.27 97
15278.44 99
15279.61 141
15280.78 134
15281.94 109
15283.11 109
15284.28 108
15285.45 115
15286.62 120
15287.79 119
15288.95 103
15290.12 126
15291.29 133
15292.46 125
15293.63 103
15294.80 109
15295.96 91
15297.13 110
15298.30 116
15299.47 104
15300.64 116
15301.81 128
15302.98 140
15304.15 137
15305.31 78
15306.48 125
15307.65 133
15308.82 123
15309.99 110
15311.16 97
15312.33 126
15313.50 120
15314.67 109
15315.84 119
15317.01 137
15318.18 127
15319.34 114
15320.51 105
15321.68 108
15322.85 118
15324.02 99
15325.19 122
15326.36 98
15327.53 115
15328.70 97
15329.87 113
15331.04 102
15332.21 101
15333.38 118
15334.55 108
15335.72 101
15336.89 107
15338.06 93
15339.23 106
15340.40 112
15341.57 123
15342.74 126
15343.91 108
15345.08 129
15346.26 100
15347.43 87
15348.60 108
15349.77 109
15350.94 148
15352.11 117
15353.28 128
15354.45 109
15355.62 90
15356.79 138
15357.96 122
15359.13 120
15360.30 127
15361.48 90
15362.65 111
15363.82 114
15364.99 116
15366.16 105
15367.33 102
15368.50 102
15369.67 117
15370.85 138
15372.02 127
15373.19 121
15374.36 115
15375.53 142
15376.70 120
15377.88 113
15379.05 106
15380.22 110
15381.39 113
15382.56 124
15383.73 110
15384.91 117
15386.08 101
15387.25 116
15388.42 111
15389.59 97
15390.77 115
15391.94 125
15393.11 120
15394.28 112
15395.46 101
15396.63 102
15397.80 116
15398.97 110
15400.15 112
15401.32 116
15402.49 131
15403.66 110
15404.84 107
15406.01 107
15407.18 85
15408.36 88
15409.53 119
15410.70 112
15411.87 120
15413.05 95
15414.22 108
15415.39 103
15416.57 113
15417.74 110
15418.91 107
15420.09 105
15421.26 122
15422.43 120
15423.61 91
15424.78 101
15425.95 88
15427.13 102
15428.30 85
15429.47 104
15430.65 90
15431.82 124
15433.00 104
15434.17 81
15435.34 87
15436.52 91
15437.69 116
15438.87 124
15440.04 104
15441.21 111
15442.39 102
15443.56 111
15444.74 112
15445.91 116
15447.09 114
15448.26 125
15449.43 103
15450.61 108
15451.78 147
15452.96 124
15454.13 110
15455.31 104
15456.48 113
15457.66 120
15458.83 125
15460.01 117
15461.18 107
15462.36 113
15463.53 128
15464.71 107
15465.88 104
15467.06 94
15468.23 105
15469.41 107
15470.58 90
15471.76 94
15472.93 106
15474.11 106
15475.28 110
15476.46 131
15477.63 117
15478.81 127
15479.99 120
15481.16 127
15482.34 105
15483.51 105
15484.69 115
15485.86 92
15487.04 90
15488.22 81
15489.39 99
15490.57 161
15491.74 133
15492.92 114
15494.10 137
15495.27 93
15496.45 105
15497.62 107
15498.80 100
15499.98 97
15501.15 106
15502.33 130
15503.51 117
15504.68 104
15505.86 113
15507.04 140
15508.21 116
15509.39 99
15510.57 99
15511.74 115
15512.92 112
15514.10 138
15515.27 124
15516.45 118
15517.63 117
15518.81 100
15519.98 93
15521.16 97
15522.34 99
15523.51 105
15524.69 108
15525.87 95
15527.05 94
15528.22 124
15529.40 94
15530.58 101
15531.76 97
15532.93 101
15534.11 97
15535.29 106
15536.47 106
15537.64 115
15538.82 122
15540.00 102
15541.18 112
15542.36 99
15543.53 103
15544.71 121
15545.89 133
15547.07 119
15548.25 99
15549.43 111
15550.60 100
15551.78 109
15552.96 114
15554.14 86
15555.32 100
15556.50 119
15557.67 106
15558.85 102
15560.03 124
15561.21 102
15562.39 93
15563.57 129
15564.75 107
15565.93 103
15567.10 112
15568.28 93
15569.46 112
15570.64 101
15571.82 102
15573.00 106
15574.18 108
15575.36 102
15576.54 93
15577.72 91
15578.90 124
15580.08 137
15581.26 115
15582.43 110
15583.61 102
15584.79 127
15585.97 136
15587.15 109
15588.33 85
15589.51 136
15590.69 127
15591.87 125
15593.05 114
15594.23 86
15595.41 91
15596.59 129
15597.77 129
15598.95 111
15600.13 110
15601.31 129
15602.49 132
15603.67 108
15604.85 110
15606.03 89
15607.21 136
15608.40 124
15609.58 114
15610.76 113
15611.94 112
15613.12 136
15614.30 125
15615.48 100
15616.66 107
15617.84 98
15619.02 120
15620.20 104
15621.38 119
15622.56 125
15623.75 101
15624.93 128
15626.11 119
15627.29 100
15628.47 113
15629.65 102
15630.83 116
15632.01 105
15633.20 87
15634.38 100
15635.56 118
15636.74 125
15637.92 116
15639.10 105
15640.29 106
15641.47 88
15642.65 113
15643.83 106
15645.01 120
15646.19 108
15647.38 133
15648.56 122
15649.74 115
15650.92 111
15652.10 102
15653.29 87
15654.47 103
15655.65 118
15656.83 131
15658.02 105
15659.20 112
15660.38 109
15661.56 125
15662.75 105
15663.93 104
15665.11 103
15666.29 116
15667.48 129
15668.66 114
15669.84 94
15671.03 126
15672.21 119
15673.39 126
15674.57 120
15675.76 121
15676.94 123
15678.12 136
15679.31 149
15680.49 110
15681.67 131
15682.86 148
15684.04 142
15685.22 126
15686.41 133
15687.59 125
15688.77 126
15689.96 135
15691.14 126
15692.32 143
15693.51 126
15694.69 120
15695.88 126
15697.06 133
15698.24 125
15699.43 119
15700.61 127
15701.80 122
15702.98 117
15704.16 107
15705.35 140
15706.53 120
15707.72 114
15708.90 119
15710.09 122
15711.27 135
15712.45 117
15713.64 120
15714.82 144
15716.01 136
15717.19 145
15718.38 137
15719.56 113
15720.75 117
15721.93 139
15723.12 121
15724.30 133
15725.49 133
15726.67 139
15727.86 140
15729.04 130
15730.23 101
15731.41 127
15732.60 123
15733.78 107
15734.97 119
15736.15 120
15737.34 108
15738.52 113
15739.71 123
15740.89 113
15742.08 118
15743.27 116
15744.45 123
15745.64 102
15746.82 106
15748.01 119
15749.19 134
15750.38 123
15751.57 133
15752.75 103
15753.94 109
15755.12 117
15756.31 130
15757.50 97
15758.68 114
15759.87 130
15761.05 130
15762.24 128
15763.43 128
15764.61 123
15765.80 107
15766.99 113
15768.17 107
15769.36 121
15770.55 121
15771.73 114
15772.92 131
15774.11 133
15775.29 109
15776.48 104
15777.67 100
15778.85 136
15780.04 142
15781.23 124
15782.42 111
15783.60 101
15784.79 115
15785.98 104
15787.16 116
15788.35 139
15789.54 146
15790.73 125
15791.91 117
15793.10 103
15794.29 139
15795.48 135
15796.66 91
15797.85 100
15799.04 121
15800.23 118
15801.41 132
15802.60 119
15803.79 129
15804.98 130
15806.17 120
15807.35 132
15808.54 124
15809.73 100
15810.92 103
15812.11 105
15813.30 118
15814.48 98
15815.67 100
15816.86 108
15818.05 97
15819.24 127
15820.43 97
15821.61 93
15822.80 102
15823.99 118
15825.18 96
15826.37 128
15827.56 108
15828.75 107
15829.94 119
15831.12 91
15832.31 110
15833.50 127
15834.69 106
15835.88 94
15837.07 112
15838.26 99
15839.45 111
15840.64 117
15841.83 116
15843.02 143
15844.21 120
15845.39 126
15846.58 134
15847.77 129
15848.96 109
15850.15 112
15851.34 145
15852.53 108
15853.72 103
15854.91 106
15856.10 135
15857.29 114
15858.48 106
15859.67 113
15860.86 126
15862.05 121
15863.24 102
15864.43 111
15865.62 120
15866.81 110
15868.00 118
15869.19 111
15870.38 117
15871.57 101
15872.76 95
15873.96 105
15875.15 104
15876.34 128
15877.53 105
15878.72 124
15879.91 137
15881.10 133
15882.29 113
15883.48 103
15884.67 116
15885.86 104
15887.05 126
15888.25 97
15889.44 112
15890.63 109
15891.82 98
15893.01 131
15894.20 110
15895.39 93
15896.58 100
15897.78 115
15898.97 118
15900.16 113
15901.35 91
15902.54 102
15903.73 105
15904.92 94
15906.12 103
15907.31 94
15908.50 96
15909.69 106
15910.88 93
15912.08 108
15913.27 117
15914.46 112
15915.65 107
15916.84 125
15918.04 110
15919.23 120
15920.42 126
15921.61 114
15922.81 114
15924.00 101
15925.19 102
15926.38 101
15927.58 124
15928.77 130
15929.96 107
15931.15 111
15932.35 115
15933.54 107
15934.73 103
15935.92 115
15937.12 111
15938.31 97
15939.50 104
15940.70 106
15941.89 125
15943.08 107
15944.28 104
15945.47 94
15946.66 122
15947.86 122
15949.05 116
15950.24 107
15951.44 123
15952.63 128
15953.82 97
15955.02 109
15956.21 90
15957.40 91
15958.60 112
15959.79 104
15960.99 122
15962.18 105
15963.37 95
15964.57 90
15965.76 102
15966.96 91
15968.15 93
15969.34 101
15970.54 111
15971.73 124
15972.93 92
15974.12 92
15975.31 109
15976.51 122
15977.70 112
15978.90 103
15980.09 100
15981.29 100
15982.48 87
15983.68 86
15984.87 86
15986.07 112
15987.26 106
15988.46 102
15989.65 88
15990.85 106
15992.04 100
15993.24 90
15994.43 110
15995.63 106
15996.82 114
15998.02 79
15999.21 87
16000.41 108
16001.60 100
16002.80 90
16003.99 104
16005.19 87
16006.38 126
16007.58 135
16008.77 100
16009.97 79
16011.17 94
16012.36 102
16013.56 108
16014.75 123
16015.95 92
16017.14 81
16018.34 86
16019.54 104
16020.73 76
16021.93 101
16023.13 120
16024.32 91
16025.52 94
16026.71 107
16027.91 123
16029.11 97
16030.30 91
16031.50 104
16032.70 119
16033.89 111
16035.09 120
16036.29 91
16037.48 114
16038.68 85
16039.88 97
16041.07 86
16042.27 102
16043.47 98
16044.66 92
16045.86 89
16047.06 95
16048.25 102
16049.45 116
16050.65 105
16051.85 97
16053.04 88
16054.24 104
16055.44 100
16056.64 86
16057.83 98
16059.03 93
16060.23 109
16061.43 122
16062.62 88
16063.82 124
16065.02 126
16066.22 112
16067.41 101
16068.61 89
16069.81 96
16071.01 113
16072.21 94
16073.40 106
16074.60 96
16075.80 64
16077.00 98
16078.20 89
16079.39 99
16080.59 96
16081.79 112
16082.99 113
16084.19 89
16085.39 94
16086.58 121
16087.78 102
16088.98 102
16090.18 86
16091.38 90
16092.58 87
16093.78 81
16094.98 94
16096.17 89
16097.37 96
16098.57 95
16099.77 87
16100.97 91
16102.17 85
16103.37 73
16104.57 109
16105.77 116
16106.97 90
16108.17 75
16109.36 84
16110.56 96
16111.76 108
16112.96 86
16114.16 100
16115.36 95
16116.56 85
16117.76 114
16118.96 85
16120.16 97
16121.36 90
16122.56 103
16123.76 90
16124.96 108
16126.16 123
16127.36 121
16128.56 99
16129.76 107
16130.96 103
16132.16 103
16133.36 102
16134.56 137
16135.76 104
16136.96 110
16138.16 84
16139.36 90
16140.56 93
16141.76 109
16142.97 97
16144.17 90
16145.37 103
16146.57 85
16147.77 84
16148.97 88
16150.17 100
16151.37 91
16152.57 99
16153.77 84
16154.97 86
16156.18 102
16157.38 97
16158.58 116
16159.78 106
16160.98 81
16162.18 79
16163.38 97
16164.58 80
16165.79 94
16166.99 104
16168.19 95
16169.39 78
16170.59 116
16171.79 118
16173.00 105
16174.20 113
16175.40 101
16176.60 112
16177.80 92
16179.01 103
16180.21 106
16181.41 97
16182.61 103
16183.81 112
16185.02 115
16186.22 94
16187.42 122
16188.62 126
16189.82 90
16191.03 96
16192.23 97
16193.43 91
16194.63 95
16195.84 87
16197.04 96
16198.24 104
16199.45 108
16200.65 87
16201.85 101
16203.05 116
16204.26 119
16205.46 108
16206.66 110
16207.87 87
16209.07 88
16210.27 97
16211.48 102
16212.68 95
16213.88 84
16215.08 79
16216.29 102
16217.49 113
16218.70 90
16219.90 79
16221.10 93
16222.31 98
16223.51 93
16224.71 83
16225.92 94
16227.12 99
16228.32 101
16229.53 81
16230.73 89
16231.94 114
16233.14 99
16234.34 110
16235.55 109
16236.75 78
16237.96 104
16239.16 106
16240.36 90
16241.57 91
16242.77 112
16243.98 106
16245.18 126
16246.39 107
16247.59 82
16248.80 107
16250.00 124
16251.21 102
16252.41 92
16253.61 119
16254.82 126
16256.02 106
16257.23 103
16258.43 114
16259.64 110
16260.84 79
16262.05 101
16263.25 99
16264.46 120
16265.66 100
16266.87 100
16268.08 115
16269.28 108
16270.49 118
16271.69 110
16272.90 97
16274.10 102
16275.31 117
16276.51 100
16277.72 93
16278.92 103
16280.13 96
16281.34 101
16282.54 94
16283.75 118
16284.95 127
16286.16 109
16287.37 107
16288.57 112
16289.78 123
16290.98 101
16292.19 101
16293.40 110
16294.60 105
16295.81 111
16297.02 97
16298.22 106
16299.43 136
16300.63 105
16301.84 122
16303.05 113
16304.25 138
16305.46 111
16306.67 111
16307.87 103
16309.08 106
16310.29 113
16311.50 120
16312.70 119
16313.91 124
16315.12 127
16316.32 126
16317.53 111
16318.74 121
16319.94 108
16321.15 103
16322.36 88
16323.57 82
16324.77 108
16325.98 101
16327.19 135
16328.40 106
16329.60 102
16330.81 86
16332.02 108
16333.23 114
16334.43 98
16335.64 88
16336.85 115
16338.06 100
16339.27 112
16340.47 110
16341.68 129
16342.89 112
16344.10 102
16345.31 110
16346.51 104
16347.72 114
16348.93 107
16350.14 114
16351.35 105
16352.56 108
16353.77 120
16354.97 114
16356.18 130
16357.39 112
16358.60 112
16359.81 91
16361.02 100
16362.23 99
16363.43 98
16364.64 101
16365.85 88
16367.06 78
16368.27 104
16369.48 108
16370.69 113
16371.90 97
16373.11 113
16374.32 82
16375.53 111
16376.73 102
16377.94 73
16379.15 75
16380.36 93
16381.57 88
16382.78 95
16383.99 99
16385.20 75
16386.41 100
16387.62 126
16388.83 103
16390.04 102
16391.25 98
16392.46 89
16393.67 99
16394.88 102
16396.09 103
16397.30 97
16398.51 98
16399.72 96
16400.93 120
16402.14 98
16403.35 111
16404.56 116
16405.77 98
16406.98 80
16408.19 81
16409.40 92
16410.61 104
16411.82 113
16413.04 98
16414.25 104
16415.46 110
16416.67 75
16417.88 92
16419.09 87
16420.30 95
16421.51 85
16422.72 98
16423.93 93
16425.14 103
16426.36 101
16427.57 78
16428.78 87
16429.99 91
16431.20 88
16432.41 95
16433.62 94
16434.83 106
16436.05 92
16437.26 103
16438.47 79
16439.68 85
16440.89 82
16442.10 99
16443.32 91
16444.53 113
16445.74 94
16446.95 104
16448.16 93
16449.38 73
16450.59 91
16451.80 80
16453.01 92
16454.22 105
16455.44 94
16456.65 93
16457.86 79
16459.07 74
16460.29 84
16461.50 91
16462.71 91
16463.92 116
16465.14 92
16466.35 86
16467.56 79
16468.77 78
16469.99 96
16471.20 101
16472.41 94
16473.63 77
16474.84 91
16476.05 93
16477.26 96
16478.48 78
16479.69 96
16480.90 92
16482.12 88
16483.33 76
16484.54 87
16485.76 115
16486.97 97
16488.18 90
16489.40 93
16490.61 125
16491.82 106
16493.04 101
16494.25 95
16495.47 90
16496.68 90
16497.89 105
16499.11 78
16500.32 89
16501.53 102
16502.75 104
16503.96 99
16505.18 101
16506.39 109
16507.61 102
16508.82 90
16510.03 90
16511.25 97
16512.46 86
16513.68 95
16514.89 82
16516.11 90
16517.32 70
16518.53 65
16519.75 79
16520.96 85
16522.18 84
16523.39 106
16524.61 102
16525.82 91
16527.04 99
16528.25 91
16529.47 91
16530.68 108
16531.90 101
16533.11 101
16534.33 78
16535.54 90
16536.76 114
16537.97 123
16539.19 116
16540.40 122
16541.62 103
16542.84 69
16544.05 87
16545.27 72
16546.48 98
16547.70 89
16548.91 71
16550.13 100
16551.35 86
16552.56 119
16553.78 102
16554.99 89
16556.21 81
16557.42 78
16558.64 92
16559.86 92
16561.07 87
16562.29 74
16563.51 78
16564.72 85
16565.94 96
16567.15 83
16568.37 105
16569.59 87
16570.80 83
16572.02 95
16573.24 73
16574.45 86
16575.67 96
16576.89 65
16578.10 70
16579.32 74
16580.54 79
16581.75 99
16582.97 121
16584.19 81
16585.41 86
16586.62 96
16587.84 107
16589.06 93
16590.27 91
16591.49 102
16592.71 94
16593.93 80
16595.14 88
16596.36 96
16597.58 117
16598.80 86
16600.01 88
16601.23 92
16602.45 78
16603.67 94
16604.88 83
16606.10 90
16607.32 86
16608.54 77
16609.76 89
16610.97 74
16612.19 83
16613.41 80
16614.63 88
16615.85 83
16617.06 74
16618.28 70
16619.50 67
16620.72 75
16621.94 69
16623.16 102
16624.37 94
16625.59 94
16626.81 101
16628.03 103
16629.25 94
16630.47 90
16631.69 92
16632.90 90
16634.12 95
16635.34 104
16636.56 98
16637.78 84
16639.00 84
16640.22 107
16641.44 85
16642.66 92
16643.88 93
16645.09 94
16646.31 86
16647.53 67
16648.75 78
16649.97 89
16651.19 87
16652.41 95
16653.63 68
16654.85 86
16656.07 95
16657.29 85
16658.51 92
16659.73 93
16660.95 104
16662.17 81
16663.39 86
16664.61 92
16665.83 86
16667.05 102
16668.27 83
16669.49 106
16670.71 96
16671.93 117
16673.15 105
16674.37 92
16675.59 108
16676.81 80
16678.03 91
16679.25 105
16680.47 79
16681.69 77
16682.91 94
16684.13 106
16685.35 97
16686.58 88
16687.80 91
16689.02 92
16690.24 91
16691.46 87
16692.68 71
16693.90 84
16695.12 82
16696.34 96
16697.56 81
16698.79 64
16700.01 76
16701.23 90
16702.45 91
16703.67 83
16704.89 93
16706.11 76
16707.34 79
16708.56 77
16709.78 98
16711.00 97
16712.22 125
16713.44 94
16714.67 98
16715.89 87
16717.11 94
16718.33 77
16719.55 97
16720.78 98
16722.00 105
16723.22 97
16724.44 89
16725.66 91
16726.89 116
16728.11 85
16729.33 82
16730.55 82
16731.78 85
16733.00 82
16734.22 86
16735.44 89
16736.67 78
16737.89 73
16739.11 86
16740.33 97
16741.56 72
16742.78 85
16744.00 75
16745.22 78
16746.45 85
16747.67 92
16748.89 95
16750.12 80
16751.34 84
16752.56 87
16753.79 80
16755.01 92
16756.23 77
16757.46 65
16758.68 73
16759.90 91
16761.13 82
16762.35 68
16763.57 82
16764.80 69
16766.02 72
16767.24 70
16768.47 110
16769.69 101
16770.92 84
16772.14 89
16773.36 97
16774.59 105
16775.81 93
16777.04 100
16778.26 78
16779.48 92
16780.71 85
16781.93 81
16783.16 63
16784.38 79
16785.61 75
16786.83 97
16788.05 84
16789.28 80
16790.50 71
16791.73 76
16792.95 75
16794.18 69
16795.40 85
16796.63 74
16797.85 96
16799.08 96
16800.30 99
16801.53 70
16802.75 52
16803.98 56
16805.20 74
16806.43 113
16807.65 85
16808.88 82
16810.10 74
16811.33 86
16812.55 88
16813.78 99
16815.00 87
16816.23 74
16817.46 82
16818.68 82
16819.91 75
16821.13 79
16822.36 69
16823.58 82
16824.81 85
16826.04 86
16827.26 81
16828.49 109
16829.71 95
16830.94 74
16832.17 74
16833.39 67
16834.62 97
16835.84 97
16837.07 83
16838.30 64
16839.52 82
16840.75 99
16841.98 84
16843.20 86
16844.43 71
16845.66 102
16846.88 92
16848.11 88
16849.34 79
16850.56 63
16851.79 79
16853.02 80
16854.24 105
16855.47 97
16856.70 84
16857.92 84
16859.15 71
16860.38 71
16861.61 71
16862.83 77
16864.06 81
16865.29 96
16866.52 80
16867.74 75
16868.97 73
16870.20 61
16871.42 95
16872.65 84
16873.88 69
16875.11 77
16876.34 100
16877.56 113
16878.79 91
16880.02 86
16881.25 98
16882.47 79
16883.70 88
16884.93 86
16886.16 106
16887.39 88
16888.62 85
16889.84 92
16891.07 80
16892.30 106
16893.53 104
16894.76 95
16895.98 91
16897.21 69
16898.44 81
16899.67 75
16900.90 77
16902.13 76
16903.36 74
16904.59 91
16905.81 95
16907.04 93
16908.27 97
16909.50 73
16910.73 85
16911.96 85
16913.19 97
16914.42 88
16915.65 99
16916.88 67
16918.10 71
16919.33 87
16920.56 81
16921.79 81
16923.02 87
16924.25 62
16925.48 79
16926.71 79
16927.94 71
16929.17 89
16930.40 104
16931.63 99
16932.86 86
16934.09 78
16935.32 92
16936.55 101
16937.78 91
16939.01 103
16940.24 73
16941.47 77
16942.70 87
16943.93 82
16945.16 106
16946.39 88
16947.62 84
16948.85 99
16950.08 80
16951.31 76
16952.54 75
16953.77 92
16955.00 89
16956.23 100
16957.46 93
16958.69 85
16959.93 104
16961.16 100
16962.39 83
16963.62 59
16964.85 89
16966.08 108
16967.31 69
16968.54 95
16969.77 87
16971.00 84
16972.24 82
16973.47 76
16974.70 82
16975.93 87
16977.16 90
16978.39 69
16979.62 69
16980.85 83
16982.09 78
16983.32 66
16984.55 126
16985.78 85
16987.01 82
16988.24 107
16989.48 94
16990.71 99
16991.94 74
16993.17 76
16994.40 73
16995.64 75
16996.87 84
16998.10 82
16999.33 76
17000.57 81
17001.80 78
17003.03 68
17004.26 85
17005.49 70
17006.73 85
17007.96 94
17009.19 106
17010.42 98
17011.66 81
17012.89 92
17014.12 101
17015.36 96
17016.59 98
17017.82 96
17019.05 102
17020.29 83
17021.52 88
17022.75 88
17023.99 94
17025.22 82
17026.45 73
17027.69 83
17028.92 76
17030.15 72
17031.39 85
17032.62 80
17033.85 73
17035.09 78
17036.32 78
17037.55 88
17038.79 67
17040.02 86
17041.25 74
17042.49 57
17043.72 65
17044.96 86
17046.19 88
17047.42 74
17048.66 90
17049.89 80
17051.13 77
17052.36 72
17053.59 69
17054.83 80
17056.06 66
17057.30 98
17058.53 62
17059.77 65
17061.00 67
17062.23 85
17063.47 72
17064.70 68
17065.94 61
17067.17 88
17068.41 103
17069.64 80
17070.88 85
17072.11 93
17073.35 82
17074.58 71
17075.82 88
17077.05 76
17078.29 87
17079.52 112
17080.76 88
17081.99 104
17083.23 92
17084.46 80
17085.70 94
17086.93 107
17088.17 70
17089.40 72
17090.64 81
17091.88 99
17093.11 82
17094.35 67
17095.58 64
17096.82 57
17098.05 76
17099.29 87
17100.53 67
17101.76 72
17103.00 62
17104.23 84
17105.47 83
17106.71 81
17107.94 81
17109.18 77
17110.41 64
17111.65 75
17112.89 78
17114.12 87
17115.36 82
17116.60 82
17117.83 77
17119.07 61
17120.31 71
17121.54 70
17122.78 82
17124.02 60
17125.25 61
17126.49 80
17127.73 72
17128.96 85
17130.20 77
17131.44 89
17132.67 83
17133.91 85
17135.15 58
17136.39 69
17137.62 75
17138.86 86
17140.10 93
17141.33 96
17142.57 93
17143.81 90
17145.05 71
17146.28 61
17147.52 69
17148.76 65
17150.00 72
17151.24 93
17152.47 87
17153.71 93
17154.95 48
17156.19 79
17157.42 78
17158.66 86
17159.90 85
17161.14 97
17162.38 88
17163.61 70
17164.85 69
17166.09 83
17167.33 91
17168.57 114
17169.81 75
17171.04 93
17172.28 81
17173.52 89
17174.76 98
17176.00 93
17177.24 96
17178.48 75
17179.72 74
17180.95 82
17182.19 72
17183.43 70
17184.67 61
17185.91 79
17187.15 93
17188.39 87
17189.63 66
17190.87 79
17192.10 73
17193.34 67
17194.58 95
17195.82 83
17197.06 84
17198.30 76
17199.54 70
17200.78 87
17202.02 73
17203.26 82
17204.50 67
17205.74 75
17206.98 73
17208.22 75
17209.46 82
17210.70 75
17211.94 70
17213.18 77
17214.42 79
17215.66 69
17216.90 81
17218.14 70
17219.38 83
17220.62 74
17221.86 68
17223.10 69
17224.34 70
17225.58 66
17226.82 80
17228.06 74
17229.30 85
17230.54 78
17231.78 79
17233.02 70
17234.26 73
17235.50 86
17236.75 75
17237.99 69
17239.23 81
17240.47 79
17241.71 72
17242.95 74
17244.19 88
17245.43 101
17246.67 69
17247.92 82
17249.16 64
17250.40 81
17251.64 76
17252.88 56
17254.12 95
17255.36 65
17256.60 57
17257.85 71
17259.09 57
17260.33 78
17261.57 83
17262.81 101
17264.05 77
17265.30 66
17266.54 90
17267.78 59
17269.02 60
17270.26 81
17271.51 79
17272.75 92
17273.99 77
17275.23 66
17276.48 66
17277.72 80
17278.96 89
17280.20 85
17281.44 87
17282.69 61
17283.93 99
17285.17 100
17286.41 81
17287.66 79
17288.90 80
17290.14 73
17291.39 68
17292.63 75
17293.87 74
17295.11 71
17296.36 68
17297.60 80
17298.84 61
17300.09 64
17301.33 102
17302.57 85
17303.82 99
17305.06 56
17306.30 74
17307.55 75
17308.79 72
17310.03 74
17311.28 96
17312.52 83
17313.76 98
17315.01 74
17316.25 46
17317.49 67
17318.74 62
17319.98 73
17321.23 62
17322.47 76
17323.71 76
17324.96 89
17326.20 69
17327.45 53
17328.69 55
17329.93 57
17331.18 69
17332.42 72
17333.67 78
17334.91 73
17336.16 80
17337.40 78
17338.64 64
17339.89 63
17341.13 69
17342.38 84
17343.62 70
17344.87 62
17346.11 57
17347.36 78
17348.60 77
17349.85 75
17351.09 66
17352.34 88
17353.58 88
17354.83 76
17356.07 67
17357.32 98
17358.56 77
17359.81 75
17361.05 79
17362.30 51
17363.54 59
17364.79 73
17366.03 77
17367.28 89
17368.53 97
17369.77 88
17371.02 89
17372.26 75
17373.51 64
17374.75 102
17376.00 68
17377.25 63
17378.49 75
17379.74 70
17380.98 71
17382.23 67
17383.48 64
17384.72 61
17385.97 72
17387.21 64
17388.46 67
17389.71 72
17390.95 57
17392.20 68
17393.45 92
17394.69 62
17395.94 67
17397.19 60
17398.43 68
17399.68 80
17400.93 53
17402.17 64
17403.42 66
17404.67 66
17405.91 58
17407.16 54
17408.41 56
17409.65 76
17410.90 70
17412.15 92
17413.40 77
17414.64 79
17415.89 83
17417.14 67
17418.39 72
17419.63 67
17420.88 73
17422.13 75
17423.38 68
17424.62 79
17425.87 75
17427.12 66
17428.37 85
17429.61 70
17430.86 61
17432.11 83
17433.36 74
17434.60 71
17435.85 65
17437.10 74
17438.35 81
17439.60 81
17440.85 70
17442.09 73
17443.34 68
17444.59 78
17445.84 68
17447.09 75
17448.34 58
17449.58 59
17450.83 63
17452.08 67
17453.33 74
17454.58 75
17455.83 72
17457.08 70
17458.32 81
17459.57 104
17460.82 70
17462.07 81
17463.32 58
17464.57 82
17465.82 68
17467.07 75
17468.32 67
17469.57 60
17470.81 75
17472.06 64
17473.31 68
17474.56 70
17475.81 89
17477.06 66
17478.31 67
17479.56 70
17480.81 83
17482.06 58
17483.31 69
17484.56 62
17485.81 57
17487.06 65
17488.31 74
17489.56 69
17490.81 62
17492.06 83
17493.31 70
17494.56 96
17495.81 63
17497.06 83
17498.31 73
17499.56 71
17500.81 79
17502.06 85
17503.31 109
17504.56 69
17505.81 81
17507.06 75
17508.31 67
17509.56 57
17510.81 66
17512.06 75
17513.32 61
17514.57 55
17515.82 55
17517.07 55
17518.32 82
17519.57 82
17520.82 74
17522.07 55
17523.32 67
17524.57 72
17525.83 64
17527.08 71
17528.33 51
17529.58 78
17530.83 64
17532.08 54
17533.33 67
17534.59 61
17535.84 79
17537.09 85
17538.34 66
17539.59 63
17540.84 77
17542.10 87
17543.35 67
17544.60 78
17545.85 87
17547.10 77
17548.36 69
17549.61 71
17550.86 85
17552.11 60
17553.36 63
17554.62 56
17555.87 56
17557.12 69
17558.37 69
17559.63 73
17560.88 91
17562.13 88
17563.38 70
17564.64 74
17565.89 60
17567.14 72
17568.39 84
17569.65 78
17570.90 89
17572.15 107
17573.41 61
17574.66 57
17575.91 71
17577.16 71
17578.42 59
17579.67 64
17580.92 74
17582.18 86
17583.43 59
17584.68 81
17585.94 79
17587.19 67
17588.44 66
17589.70 69
17590.95 80
17592.20 65
17593.46 65
17594.71 66
17595.97 60
17597.22 63
17598.47 70
17599.73 83
17600.98 57
17602.23 80
17603.49 69
17604.74 72
17606.00 113
17607.25 66
17608.51 85
17609.76 81
17611.01 72
17612.27 67
17613.52 90
17614.78 88
17616.03 55
17617.29 56
17618.54 52
17619.79 82
17621.05 85
17622.30 74
17623.56 72
17624.81 65
17626.07 69
17627.32 71
17628.58 67
17629.83 66
17631.09 82
17632.34 93
17633.60 67
17634.85 79
17636.11 67
17637.36 74
17638.62 71
17639.87 61
17641.13 57
17642.39 64
17643.64 72
17644.90 81
17646.15 62
17647.41 65
17648.66 88
17649.92 79
17651.17 63
17652.43 57
17653.69 64
17654.94 66
17656.20 58
17657.45 66
17658.71 68
17659.97 82
17661.22 61
17662.48 65
17663.73 65
17664.99 66
17666.25 72
17667.50 56
17668.76 86
17670.02 70
17671.27 52
17672.53 52
17673.78 51
17675.04 74
17676.30 66
17677.55 73
17678.81 76
17680.07 67
17681.32 69
17682.58 74
17683.84 74
17685.10 60
17686.35 71
17687.61 64
17688.87 76
17690.12 50
17691.38 76
17692.64 57
17693.89 57
17695.15 74
17696.41 59
17697.67 71
17698.92 67
17700.18 75
17701.44 65
17702.70 68
17703.95 83
17705.21 63
17706.47 61
17707.73 61
17708.98 85
17710.24 83
17711.50 65
17712.76 81
17714.02 74
17715.27 85
17716.53 88
17717.79 66
17719.05 71
17720.31 66
17721.57 80
17722.82 74
17724.08 69
17725.34 60
17726.60 80
17727.86 79
17729.12 77
17730.37 73
17731.63 71
17732.89 76
17734.15 87
17735.41 66
17736.67 73
17737.93 62
17739.18 73
17740.44 68
17741.70 64
17742.96 57
17744.22 60
17745.48 74
17746.74 76
17748.00 72
17749.26 83
17750.52 68
17751.78 86
17753.04 59
17754.29 57
17755.55 66
17756.81 63
17758.07 74
17759.33 66
17760.59 56
17761.85 65
17763.11 64
17764.37 60
17765.63 60
17766.89 71
17768.15 77
17769.41 87
17770.67 66
17771.93 69
17773.19 61
17774.45 59
17775.71 67
17776.97 62
17778.23 52
17779.49 56
17780.75 71
17782.01 82
17783.27 64
17784.53 61
17785.79 56
17787.05 84
17788.31 69
17789.58 55
17790.84 70
17792.10 82
17793.36 71
17794.62 86
17795.88 68
17797.14 60
17798.40 56
17799.66 73
17800.92 62
17802.18 64
17803.45 74
17804.71 83
17805.97 80
17807.23 83
17808.49 62
17809.75 58
17811.01 63
17812.27 62
17813.54 63
17814.80 63
17816.06 61
17817.32 96
17818.58 84
17819.84 58
17821.11 65
17822.37 82
17823.63 63
17824.89 70
17826.15 71
17827.42 60
17828.68 54
17829.94 83
17831.20 67
17832.46 66
17833.73 72
17834.99 80
17836.25 68
17837.51 68
17838.78 69
17840.04 75
17841.30 62
17842.56 68
17843.83 66
17845.09 86
17846.35 88
17847.61 74
17848.88 65
17850.14 73
17851.40 75
17852.66 64
17853.93 58
17855.19 69
17856.45 72
17857.72 64
17858.98 86
17860.24 59
17861.51 67
17862.77 65
17864.03 84
17865.30 56
17866.56 65
17867.82 88
17869.09 82
17870.35 60
17871.61 56
17872.88 59
17874.14 76
17875.40 79
17876.67 75
17877.93 77
17879.20 61
17880.46 88
17881.72 110
17882.99 71
17884.25 78
17885.52 65
17886.78 59
17888.04 62
17889.31 57
17890.57 76
17891.84 68
17893.10 61
17894.36 54
17895.63 52
17896.89 61
17898.16 73
17899.42 59
17900.69 53
17901.95 77
17903.22 71
17904.48 45
17905.75 56
17907.01 47
17908.28 68
17909.54 59
17910.81 70
17912.07 60
17913.34 67
17914.60 69
17915.87 73
17917.13 59
17918.40 53
17919.66 61
17920.93 68
17922.19 63
17923.46 58
17924.72 74
17925.99 53
17927.25 60
17928.52 61
17929.79 68
17931.05 61
17932.32 55
17933.58 74
17934.85 67
17936.11 63
17937.38 64
17938.65 53
17939.91 74
17941.18 71
17942.44 86
17943.71 81
17944.98 54
17946.24 54
17947.51 70
17948.77 68
17950.04 61
17951.31 75
17952.57 80
17953.84 63
17955.11 57
17956.37 62
17957.64 44
17958.91 52
17960.17 61
17961.44 63
17962.71 85
17963.97 62
17965.24 60
17966.51 50
17967.77 60
17969.04 56
17970.31 54
17971.58 62
17972.84 61
17974.11 59
17975.38 64
17976.64 89
17977.91 63
17979.18 82
17980.45 86
17981.71 65
17982.98 65
17984.25 47
17985.52 55
17986.78 68
17988.05 59
17989.32 79
17990.59 73
17991.86 82
17993.12 69
17994.39 71
17995.66 49
17996.93 67
17998.20 51
17999.46 55
18000.73 72
18002.00 69
18003.27 66
18004.54 58
18005.80 61
18007.07 60
18008.34 74
18009.61 62
18010.88 72
18012.15 51
18013.42 62
18014.68 54
18015.95 64
18017.22 80
18018.49 82
18019.76 63
18021.03 60
18022.30 66
18023.57 73
18024.83 56
18026.10 56
18027.37 65
18028.64 61
18029.91 75
18031.18 73
18032.45 50
18033.72 59
18034.99 79
18036.26 75
18037.53 74
18038.80 50
18040.07 73
18041.34 55
18042.60 86
18043.87 82
18045.14 70
18046.41 71
18047.68 67
18048.95 67
18050.22 47
18051.49 59
18052.76 61
18054.03 61
18055.30 63
18056.57 59
18057.84 45
18059.11 83
18060.38 58
18061.65 47
18062.92 59
18064.20 55
18065.47 49
18066.74 66
18068.01 66
18069.28 59
18070.55 58
18071.82 72
18073.09 70
18074.36 64
18075.63 61
18076.90 71
18078.17 71
18079.44 72
18080.71 77
18081.99 67
18083.26 50
18084.53 76
18085.80 75
18087.07 68
18088.34 62
18089.61 71
18090.88 65
18092.15 65
18093.43 79
18094.70 69
18095.97 95
18097.24 112
18098.51 68
18099.78 65
18101.06 53
18102.33 63
18103.60 51
18104.87 48
18106.14 59
18107.41 60
18108.69 96
18109.96 58
18111.23 57
18112.50 72
18113.77 68
18115.05 67
18116.32 67
18117.59 55
18118.86 60
18120.14 86
18121.41 87
18122.68 55
18123.95 70
18125.23 65
18126.50 67
18127.77 52
18129.04 60
18130.32 62
18131.59 62
18132.86 69
18134.13 60
18135.41 54
18136.68 65
18137.95 56
18139.23 86
18140.50 68
18141.77 63
18143.05 60
18144.32 55
18145.59 59
18146.87 62
18148.14 52
18149.41 53
18150.69 80
18151.96 72
18153.23 56
18154.51 62
18155.78 56
18157.05 75
18158.33 61
18159.60 66
18160.88 67
18162.15 56
18163.42 55
18164.70 82
18165.97 50
18167.24 64
18168.52 65
18169.79 65
18171.07 89
18172.34 69
18173.62 59
18174.89 66
18176.16 63
18177.44 58
18178.71 65
18179.99 77
18181.26 56
18182.54 57
18183.81 70
18185.09 77
18186.36 81
18187.63 53
18188.91 55
18190.18 50
18191.46 71
18192.73 53
18194.01 47
18195.28 68
18196.56 47
18197.83 65
18199.11 43
18200.38 65
18201.66 73
18202.94 74
18204.21 79
18205.49 55
18206.76 56
18208.04 74
18209.31 68
18210.59 68
18211.86 73
18213.14 70
18214.41 69
18215.69 71
18216.97 59
18218.24 54
18219.52 57
18220.79 69
18222.07 67
18223.35 52
18224.62 64
18225.90 71
18227.17 79
18228.45 73
18229.73 50
18231.00 73
18232.28 62
18233.56 76
18234.83 66
18236.11 72
18237.38 76
18238.66 67
18239.94 75
18241.21 58
18242.49 72
18243.77 45
18245.04 67
18246.32 71
18247.60 63
18248.87 73
18250.15 66
18251.43 63
18252.71 56
18253.98 60
18255.26 64
18256.54 62
18257.81 77
18259.09 82
18260.37 72
18261.65 58
18262.92 59
18264.20 61
18265.48 70
18266.76 50
18268.03 64
18269.31 68
18270.59 68
18271.87 67
18273.14 54
18274.42 62
18275.70 62
18276.98 60
18278.26 59
18279.53 69
18280.81 98
18282.09 60
18283.37 48
18284.65 65
18285.92 70
18287.20 74
18288.48 61
18289.76 67
18291.04 57
18292.32 87
18293.59 81
18294.87 66
18296.15 63
18297.43 62
18298.71 51
18299.99 70
18301.27 60
18302.54 66
18303.82 59
18305.10 60
18306.38 72
18307.66 71
18308.94 55
18310.22 79
18311.50 86
18312.78 61
18314.06 52
18315.33 51
18316.61 80
18317.89 66
18319.17 67
18320.45 47
18321.73 60
18323.01 77
18324.29 61
18325.57 68
18326.85 60
18328.13 65
18329.41 56
18330.69 50
18331.97 66
18333.25 62
18334.53 85
18335.81 77
18337.09 54
18338.37 58
18339.65 49
18340.93 78
18342.21 50
18343.49 54
18344.77 61
18346.05 57
18347.33 50
18348.61 60
18349.89 68
18351.17 59
18352.45 43
18353.73 68
18355.01 64
18356.29 54
18357.57 54
18358.85 49
18360.14 47
18361.42 49
18362.70 55
18363.98 90
18365.26 81
18366.54 52
18367.82 59
18369.10 70
18370.38 68
18371.66 92
18372.95 48
18374.23 55
18375.51 53
18376.79 57
18378.07 84
18379.35 57
18380.63 70
18381.92 62
18383.20 63
18384.48 60
18385.76 67
18387.04 53
18388.32 59
18389.61 69
18390.89 80
18392.17 72
18393.45 73
18394.73 63
18396.02 50
18397.30 54
18398.58 84
18399.86 72
18401.14 51
18402.43 67
18403.71 66
18404.99 64
18406.27 68
18407.56 63
18408.84 52
18410.12 62
18411.40 65
18412.69 49
18413.97 48
18415.25 57
18416.53 58
18417.82 63
18419.10 69
18420.38 68
18421.67 47
18422.95 91
18424.23 74
18425.51 73
18426.80 45
18428.08 50
18429.36 46
18430.65 65
18431.93 36
18433.21 40
18434.50 79
18435.78 75
18437.06 55
18438.35 60
18439.63 67
18440.92 61
18442.20 75
18443.48 71
18444.77 72
18446.05 61
18447.33 63
18448.62 47
18449.90 63
18451.19 60
18452.47 62
18453.75 56
18455.04 49
18456.32 45
18457.61 49
18458.89 63
18460.17 62
18461.46 58
18462.74 65
18464.03 55
18465.31 74
18466.60 56
18467.88 63
18469.17 68
18470.45 58
18471.74 62
18473.02 64
18474.30 54
18475.59 61
18476.87 53
18478.16 65
18479.44 55
18480.73 52
18482.01 65
18483.30 62
18484.58 57
18485.87 50
18487.16 53
18488.44 51
18489.73 51
18491.01 58
18492.30 59
18493.58 70
18494.87 62
18496.15 67
18497.44 80
18498.72 68
18500.01 54
18501.30 65
18502.58 59
18503.87 62
18505.15 63
18506.44 55
18507.73 64
18509.01 68
18510.30 49
18511.58 55
18512.87 60
18514.16 72
18515.44 61
18516.73 68
18518.01 87
18519.30 63
18520.59 60
18521.87 61
18523.16 63
18524.45 60
18525.73 58
18527.02 52
18528.31 43
18529.59 49
18530.88 58
18532.17 54
18533.45 63
18534.74 63
18536.03 69
18537.31 48
18538.60 72
18539.89 71
18541.18 66
18542.46 93
18543.75 72
18545.04 55
18546.32 50
18547.61 59
18548.90 68
18550.19 58
18551.47 47
18552.76 47
18554.05 59
18555.34 65
18556.62 57
18557.91 61
18559.20 76
18560.49 58
18561.78 69
18563.06 63
18564.35 57
18565.64 55
18566.93 61
18568.22 74
18569.50 59
18570.79 50
18572.08 47
18573.37 53
18574.66 56
18575.94 86
18577.23 62
18578.52 67
18579.81 61
18581.10 78
18582.39 84
18583.68 50
18584.96 63
18586.25 78
18587.54 65
18588.83 65
18590.12 77
18591.41 37
18592.70 47
18593.99 67
18595.27 60
18596.56 60
18597.85 56
18599.14 68
18600.43 69
18601.72 66
18603.01 42
18604.30 77
18605.59 59
18606.88 45
18608.17 51
18609.46 57
18610.75 69
18612.04 55
18613.33 63
18614.62 52
18615.90 47
18617.19 42
18618.48 64
18619.77 57
18621.06 65
18622.35 52
18623.64 70
18624.93 65
18626.22 38
18627.51 40
18628.80 63
18630.09 51
18631.39 68
18632.68 57
18633.97 56
18635.26 75
18636.55 63
18637.84 59
18639.13 29
18640.42 61
18641.71 75
18643.00 70
18644.29 64
18645.58 68
18646.87 82
18648.16 77
18649.45 68
18650.74 54
18652.04 63
18653.33 60
18654.62 64
18655.91 81
18657.20 56
18658.49 46
18659.78 58
18661.07 50
18662.36 61
18663.66 52
18664.95 55
18666.24 53
18667.53 64
18668.82 83
18670.11 62
18671.41 74
18672.70 59
18673.99 64
18675.28 57
18676.57 62
18677.86 73
18679.16 70
18680.45 52
18681.74 59
18683.03 76
18684.32 59
18685.62 58
18686.91 55
18688.20 60
18689.49 46
18690.79 45
18692.08 52
18693.37 59
18694.66 67
18695.96 63
18697.25 56
18698.54 49
18699.83 58
18701.13 55
18702.42 59
18703.71 72
18705.00 76
18706.30 60
18707.59 74
18708.88 62
18710.18 65
18711.47 63
18712.76 69
18714.05 63
18715.35 35
18716.64 65
18717.93 55
18719.23 59
18720.52 63
18721.81 71
18723.11 63
18724.40 75
18725.69 57
18726.99 51
18728.28 73
18729.58 66
18730.87 49
18732.16 57
18733.46 69
18734.75 95
18736.04 61
18737.34 61
18738.63 52
18739.93 60
18741.22 66
18742.51 54
18743.81 61
18745.10 66
18746.40 65
18747.69 85
18748.99 76
18750.28 48
18751.58 47
18752.87 72
18754.16 59
18755.46 62
18756.75 62
18758.05 61
18759.34 66
18760.64 74
18761.93 63
18763.23 51
18764.52 61
18765.82 62
18767.11 59
18768.41 52
18769.70 67
18771.00 64
18772.29 71
18773.59 79
18774.88 73
18776.18 56
18777.47 52
18778.77 42
18780.06 53
18781.36 53
18782.65 61
18783.95 56
18785.25 38
18786.54 45
18787.84 51
18789.13 82
18790.43 53
18791.72 49
18793.02 56
18794.32 61
18795.61 57
18796.91 64
18798.20 51
18799.50 49
18800.80 50
18802.09 49
18803.39 43
18804.69 47
18805.98 60
18807.28 43
18808.57 44
18809.87 46
18811.17 48
18812.46 61
18813.76 56
18815.06 47
18816.35 54
18817.65 72
18818.95 66
18820.24 42
18821.54 56
18822.84 53
18824.13 59
18825.43 61
18826.73 55
18828.03 62
18829.32 75
18830.62 45
18831.92 45
18833.21 64
18834.51 56
18835.81 60
18837.11 46
18838.40 45
18839.70 47
18841.00 58
18842.30 50
18843.59 51
18844.89 52
18846.19 56
18847.49 52
18848.79 50
18850.08 53
18851.38 67
18852.68 56
18853.98 81
18855.27 55
18856.57 45
18857.87 52
18859.17 68
18860.47 57
18861.77 60
18863.06 48
18864.36 45
18865.66 57
18866.96 68
18868.26 42
18869.56 49
18870.85 61
18872.15 68
18873.45 65
18874.75 53
18876.05 47
18877.35 59
18878.65 69
18879.95 52
18881.24 48
18882.54 64
18883.84 68
18885.14 77
18886.44 42
18887.74 55
18889.04 49
18890.34 69
18891.64 63
18892.94 47
18894.24 61
18895.54 70
18896.84 65
18898.13 62
18899.43 55
18900.73 48
18902.03 51
18903.33 61
18904.63 45
18905.93 49
18907.23 65
18908.53 34
18909.83 67
18911.13 44
18912.43 44
18913.73 45
18915.03 50
18916.33 53
18917.63 43
18918.93 52
18920.23 62
18921.53 49
18922.83 49
18924.13 45
18925.43 52
18926.74 55
18928.04 66
18929.34 67
18930.64 41
18931.94 40
18933.24 69
18934.54 54
18935.84 70
18937.14 54
18938.44 50
18939.74 57
18941.04 60
18942.34 38
18943.65 41
18944.95 58
18946.25 60
18947.55 63
18948.85 46
18950.15 37
18951.45 60
18952.75 54
18954.06 68
18955.36 43
18956.66 61
18957.96 78
18959.26 56
18960.56 52
18961.87 45
18963.17 45
18964.47 43
18965.77 47
18967.07 49
18968.37 39
18969.68 46
18970.98 44
18972.28 50
18973.58 59
18974.88 67
18976.19 61
18977.49 61
18978.79 69
18980.09 49
18981.40 39
18982.70 43
18984.00 51
18985.30 47
18986.61 54
18987.91 49
18989.21 56
18990.51 55
18991.82 68
18993.12 78
18994.42 62
18995.73 56
18997.03 56
18998.33 69
18999.63 61
19000.94 47
19002.24 58
19003.54 62
19004.85 60
19006.15 57
19007.45 49
19008.76 79
19010.06 63
19011.36 56
19012.67 61
19013.97 50
19015.27 43
19016.58 41
19017.88 48
19019.18 52
19020.49 46
19021.79 59
19023.10 55
19024.40 52
19025.70 59
19027.01 59
19028.31 49
19029.62 43
19030.92 55
19032.22 47
19033.53 51
19034.83 32
19036.14 43
19037.44 58
19038.75 79
19040.05 59
19041.35 48
19042.66 78
19043.96 49
19045.27 49
19046.57 50
19047.88 51
19049.18 52
19050.49 66
19051.79 70
19053.10 68
19054.40 49
19055.71 44
19057.01 56
19058.32 50
19059.62 73
19060.93 55
19062.23 56
19063.54 38
19064.84 49
19066.15 48
19067.45 52
19068.76 44
19070.06 56
19071.37 65
19072.67 57
19073.98 57
19075.29 49
19076.59 54
19077.90 44
19079.20 58
19080.51 46
19081.81 59
19083.12 46
19084.43 55
19085.73 70
19087.04 63
19088.34 75
19089.65 57
19090.96 50
19092.26 42
19093.57 71
19094.87 53
19096.18 53
19097.49 41
19098.79 50
19100.10 56
19101.41 62
19102.71 79
19104.02 74
19105.33 64
19106.63 58
19107.94 59
19109.25 58
19110.55 41
19111.86 69
19113.17 58
19114.47 53
19115.78 55
19117.09 74
19118.40 56
19119.70 42
19121.01 41
19122.32 45
19123.62 63
19124.93 38
19126.24 45
19127.55 49
19128.85 40
19130.16 51
19131.47 39
19132.78 42
19134.08 47
19135.39 50
19136.70 54
19138.01 46
19139.32 33
19140.62 37
19141.93 51
19143.24 51
19144.55 39
19145.85 43
19147.16 37
19148.47 43
19149.78 58
19151.09 43
19152.40 34
19153.70 59
19155.01 64
19156.32 43
19157.63 43
19158.94 48
19160.25 66
19161.55 55
19162.86 57
19164.17 51
19165.48 57
19166.79 45
19168.10 55
19169.41 61
19170.72 54
19172.02 53
19173.33 50
19174.64 49
19175.95 47
19177.26 54
19178.57 42
19179.88 46
19181.19 54
19182.50 46
19183.81 65
19185.12 60
19186.43 53
19187.74 67
19189.05 60
19190.35 51
19191.66 61
19192.97 58
19194.28 56
19195.59 67
19196.90 47
19198.21 57
19199.52 49
19200.83 38
19202.14 60
19203.45 74
19204.76 58
19206.07 59
19207.38 54
19208.69 63
19210.00 42
19211.31 50
19212.62 52
19213.93 89
19215.24 55
19216.56 41
19217.87 58
19219.18 50
19220.49 51
19221.80 50
19223.11 56
19224.42 55
19225.73 50
19227.04 48
19228.35 50
19229.66 46
19230.97 46
19232.28 42
19233.60 54
19234.91 56
19236.22 49
19237.53 45
19238.84 54
19240.15 69
19241.46 46
19242.77 43
19244.09 53
19245.40 44
19246.71 44
19248.02 54
19249.33 56
19250.64 55
19251.95 43
19253.27 66
19254.58 57
19255.89 44
19257.20 53
19258.51 50
19259.83 46
19261.14 64
19262.45 53
19263.76 64
19265.07 48
19266.39 49
19267.70 49
19269.01 52
19270.32 46
19271.63 69
19272.95 47
19274.26 45
19275.57 43
19276.88 57
19278.20 51
19279.51 70
19280.82 51
19282.14 36
19283.45 46
19284.76 53
19286.07 49
19287.39 39
19288.70 50
19290.01 45
19291.33 48
19292.64 71
19293.95 41
19295.26 61
19296.58 46
19297.89 57
19299.20 57
19300.52 91
19301.83 75
19303.14 52
19304.46 52
19305.77 45
19307.09 55
19308.40 64
19309.71 63
19311.03 65
19312.34 60
19313.65 50
19314.97 50
19316.28 57
19317.60 53
19318.91 59
19320.22 76
19321.54 58
19322.85 55
19324.17 53
19325.48 37
19326.79 53
19328.11 43
19329.42 39
19330.74 42
19332.05 53
19333.37 73
19334.68 47
19335.99 51
19337.31 53
19338.62 65
19339.94 46
19341.25 34
19342.57 34
19343.88 53
19345.20 58
19346.51 68
19347.83 54
19349.14 48
19350.46 49
19351.77 37
19353.09 55
19354.40 50
19355.72 40
19357.03 45
19358.35 45
19359.66 47
19360.98 44
19362.29 55
19363.61 45
19364.93 48
19366.24 46
19367.56 52
19368.87 54
19370.19 44
19371.50 46
19372.82 52
19374.14 46
19375.45 60
19376.77 64
19378.08 67
19379.40 66
19380.72 56
19382.03 50
19383.35 60
19384.66 69
19385.98 65
19387.30 53
19388.61 38
19389.93 45
19391.25 46
19392.56 45
19393.88 62
19395.20 56
19396.51 46
19397.83 73
19399.15 65
19400.46 47
19401.78 50
19403.10 57
19404.41 64
19405.73 48
19407.05 40
19408.36 62
19409.68 68
19411.00 36
19412.31 41
19413.63 66
19414.95 63
19416.27 58
19417.58 45
19418.90 39
19420.22 46
19421.54 61
19422.85 35
19424.17 67
19425.49 79
19426.81 47
19428.12 62
19429.44 49
19430.76 58
19432.08 59
19433.40 54
19434.71 54
19436.03 52
19437.35 34
19438.67 52
19439.99 47
19441.30 59
19442.62 40
19443.94 49
19445.26 49
19446.58 48
19447.89 43
19449.21 47
19450.53 48
19451.85 53
19453.17 72
19454.49 43
19455.81 54
19457.12 55
19458.44 62
19459.76 47
19461.08 63
19462.40 57
19463.72 51
19465.04 45
19466.36 58
19467.68 56
19468.99 51
19470.31 67
19471.63 47
19472.95 41
19474.27 57
19475.59 63
19476.91 61
19478.23 46
19479.55 57
19480.87 62
19482.19 49
19483.51 51
19484.83 59
19486.15 67
19487.47 60
19488.79 64
19490.11 56
19491.43 41
19492.75 58
19494.07 47
19495.39 45
19496.71 55
19498.03 42
19499.35 45
19500.67 61
19501.99 38
19503.31 52
19504.63 46
19505.95 60
19507.27 64
19508.59 38
19509.91 47
19511.23 46
19512.55 53
19513.87 61
19515.19 61
19516.51 46
19517.83 41
19519.15 47
19520.47 63
19521.79 48
19523.12 39
19524.44 42
19525.76 54
19527.08 49
19528.40 56
19529.72 46
19531.04 47
19532.36 54
19533.68 63
19535.01 70
19536.33 54
19537.65 56
19538.97 67
19540.29 61
19541.61 40
19542.93 45
19544.26 43
19545.58 55
19546.90 49
19548.22 40
19549.54 40
19550.87 51
19552.19 40
19553.51 45
19554.83 58
19556.15 59
19557.47 31
19558.80 55
19560.12 59
19561.44 55
19562.76 67
19564.09 60
19565.41 57
19566.73 42
19568.05 47
19569.38 51
19570.70 41
19572.02 53
19573.34 58
19574.67 54
19575.99 58
19577.31 55
19578.63 46
19579.96 39
19581.28 59
19582.60 48
19583.93 41
19585.25 52
19586.57 44
19587.90 49
19589.22 53
19590.54 56
19591.86 61
19593.19 63
19594.51 48
19595.83 42
19597.16 69
19598.48 43
19599.81 48
19601.13 40
19602.45 61
19603.78 51
19605.10 52
19606.42 76
19607.75 52
19609.07 49
19610.40 53
19611.72 63
19613.04 57
19614.37 72
19615.69 56
19617.02 64
19618.34 70
19619.66 56
19620.99 49
19622.31 48
19623.64 58
19624.96 60
19626.29 62
19627.61 47
19628.93 55
19630.26 44
19631.58 60
19632.91 56
19634.23 52
19635.56 29
19636.88 55
19638.21 53
19639.53 34
19640.86 37
19642.18 42
19643.51 52
19644.83 42
19646.16 49
19647.48 75
19648.81 49
19650.13 55
19651.46 52
19652.78 53
19654.11 47
19655.43 52
19656.76 50
19658.08 59
19659.41 27
19660.74 42
19662.06 45
19663.39 45
19664.71 50
19666.04 48
19667.36 40
19668.69 49
19670.02 58
19671.34 68
19672.67 58
19673.99 53
19675.32 52
19676.65 40
19677.97 50
19679.30 48
19680.63 55
19681.95 45
19683.28 38
19684.60 44
19685.93 43
19687.26 53
19688.58 44
19689.91 45
19691.24 40
19692.56 67
19693.89 44
19695.22 49
19696.54 65
19697.87 48
19699.20 37
19700.52 40
19701.85 51
19703.18 52
19704.51 65
19705.83 51
19707.16 49
19708.49 47
19709.81 48
19711.14 44
19712.47 42
19713.80 66
19715.12 53
19716.45 63
19717.78 49
19719.11 49
19720.43 51
19721.76 62
19723.09 57
19724.42 63
19725.74 48
19727.07 62
19728.40 54
19729.73 54
19731.06 40
19732.38 51
19733.71 60
19735.04 65
19736.37 41
19737.70 41
19739.02 53
19740.35 66
19741.68 50
19743.01 49
19744.34 62
19745.67 50
19747.00 51
19748.32 51
19749.65 65
19750.98 41
19752.31 51
19753.64 60
19754.97 65
19756.30 47
19757.62 44
19758.95 39
19760.28 33
19761.61 65
19762.94 44
19764.27 51
19765.60 48
19766.93 44
19768.26 48
19769.59 48
19770.92 49
19772.25 56
19773.57 55
19774.90 53
19776.23 46
19777.56 57
19778.89 67
19780.22 46
19781.55 37
19782.88 40
19784.21 63
19785.54 60
19786.87 39
19788.20 36
19789.53 43
19790.86 47
19792.19 65
19793.52 56
19794.85 47
19796.18 47
19797.51 71
19798.84 51
19800.17 45
19801.50 45
19802.83 56
19804.16 61
19805.49 49
19806.82 53
19808.16 69
19809.49 56
19810.82 48
19812.15 51
19813.48 52
19814.81 56
19816.14 46
19817.47 65
19818.80 35
19820.13 39
19821.46 61
19822.79 64
19824.13 44
19825.46 36
19826.79 43
19828.12 43
19829.45 49
19830.78 44
19832.11 50
19833.44 46
19834.78 44
19836.11 34
19837.44 47
19838.77 45
19840.10 33
19841.43 43
19842.77 33
19844.10 31
19845.43 47
19846.76 53
19848.09 37
19849.42 37
19850.76 62
19852.09 59
19853.42 67
19854.75 45
19856.09 49
19857.42 48
19858.75 47
19860.08 48
19861.41 47
19862.75 52
19864.08 65
19865.41 63
19866.74 52
19868.08 36
19869.41 47
19870.74 46
19872.08 49
19873.41 39
19874.74 50
19876.07 51
19877.41 35
19878.74 44
19880.07 65
19881.41 64
19882.74 37
19884.07 45
19885.40 40
19886.74 51
19888.07 41
19889.40 64
19890.74 52
19892.07 51
19893.40 44
19894.74 56
19896.07 52
19897.41 50
19898.74 50
19900.07 46
19901.41 52
19902.74 34
19904.07 43
19905.41 47
19906.74 68
19908.08 51
19909.41 61
19910.74 50
19912.08 68
19913.41 55
19914.75 64
19916.08 42
19917.41 77
19918.75 46
19920.08 52
19921.42 52
19922.75 66
19924.09 58
19925.42 54
19926.76 52
19928.09 42
19929.42 47
19930.76 65
19932.09 54
19933.43 47
19934.76 30
19936.10 39
19937.43 57
19938.77 37
19940.10 33
19941.44 63
19942.77 43
19944.11 52
19945.44 63
19946.78 46
19948.11 31
19949.45 49
19950.79 42
19952.12 45
19953.46 56
19954.79 42
19956.13 38
19957.46 54
19958.80 58
19960.13 53
19961.47 60
19962.81 58
19964.14 42
19965.48 35
19966.81 51
19968.15 39
19969.49 53
19970.82 51
19972.16 61
19973.49 44
19974.83 42
19976.17 66
19977.50 43
19978.84 66
19980.18 47
19981.51 53
19982.85 62
19984.18 48
19985.52 49
19986.86 52
19988.19 47
19989.53 39
19990.87 46
19992.20 56
19993.54 50
19994.88 46
19996.21 56
19997.55 49
19998.89 32
20000.23 39
20001.56 47
20002.90 49
20004.24 40
20005.57 45
20006.91 39
20008.25 50
20009.59 40
20010.92 54
20012.26 47
20013.60 55
20014.94 60
20016.27 50
20017.61 45
20018.95 35
20020.29 49
20021.62 49
20022.96 49
20024.30 42
20025.64 46
20026.98 46
20028.31 63
20029.65 38
20030.99 46
20032.33 36
20033.67 54
20035.00 42
20036.34 42
20037.68 46
20039.02 57
20040.36 84
20041.70 47
20043.03 53
20044.37 42
20045.71 57
20047.05 35
20048.39 56
20049.73 57
20051.07 57
20052.41 57
20053.74 48
20055.08 47
20056.42 49
20057.76 39
20059.10 47
20060.44 39
20061.78 44
20063.12 51
20064.46 56
20065.80 58
20067.13 42
20068.47 38
20069.81 41
20071.15 46
20072.49 50
20073.83 43
20075.17 51
20076.51 50
20077.85 44
20079.19 45
20080.53 43
20081.87 58
20083.21 47
20084.55 45
20085.89 43
20087.23 47
20088.57 30
20089.91 57
20091.25 62
20092.59 35
20093.93 58
20095.27 52
20096.61 40
20097.95 48
20099.29 52
20100.63 55
20101.97 45
20103.31 53
20104.65 44
20105.99 48
20107.33 46
20108.67 30
20110.02 44
20111.36 45
20112.70 47
20114.04 56
20115.38 57
20116.72 49
20118.06 41
20119.40 40
20120.74 51
20122.08 67
20123.43 62
20124.77 60
20126.11 45
20127.45 33
20128.79 54
20130.13 53
20131.47 51
20132.81 63
20134.16 53
20135.50 60
20136.84 53
20138.18 67
20139.52 39
20140.86 50
20142.21 51
20143.55 56
20144.89 41
