# Supplementary material for: MALDI-TOF MS typing enables the classification of brewing yeasts of the genus Saccharomyces to major beer styles
Source: PLoS One. 2017 Aug 9;12(8):e0181694. doi: 10.1371/journal.pone.0181694 (PMC5549903; doi:10.1371/journal.pone.0181694)
Supplement: S4 File — The directory includes 90 raw files and was zipped to “.zip”; the folder has three strains with 30 spectra per strain; S1 Text explains the raw files with an example and Table 1 represents the yeast strains used within the experiment. (ZIP) [file pone.0181694.s007.zip › 10-12/30260-210-OG-Ale-Ale-YPG-18h-E-E_2015-07-29_3_0_A3_1.dat]

2000.00 4677
2000.42 4293
2000.85 4168
2001.27 4252
2001.69 4412
2002.11 4402
2002.53 3926
2002.95 3760
2003.38 3851
2003.80 4027
2004.22 3894
2004.64 3736
2005.07 3879
2005.49 3849
2005.91 4039
2006.33 3977
2006.75 3757
2007.18 4197
2007.60 4035
2008.02 4477
2008.44 4568
2008.87 4698
2009.29 4460
2009.71 4156
2010.13 4052
2010.56 4236
2010.98 4075
2011.40 4022
2011.83 4012
2012.25 3848
2012.67 3923
2013.09 3762
2013.52 3894
2013.94 3805
2014.36 3599
2014.79 3643
2015.21 3715
2015.63 3583
2016.06 3730
2016.48 3796
2016.90 3617
2017.33 3787
2017.75 3618
2018.17 3957
2018.60 4090
2019.02 3882
2019.44 4005
2019.87 3910
2020.29 4133
2020.72 4059
2021.14 4007
2021.56 4232
2021.99 4325
2022.41 3895
2022.83 3809
2023.26 4141
2023.68 4070
2024.11 3931
2024.53 3827
2024.96 3811
2025.38 3871
2025.80 3705
2026.23 3720
2026.65 3899
2027.08 3754
2027.50 3802
2027.93 3565
2028.35 3538
2028.78 3607
2029.20 3912
2029.63 3469
2030.05 3507
2030.47 3625
2030.90 3820
2031.32 3685
2031.75 3522
2032.17 3733
2032.60 3656
2033.02 3632
2033.45 3672
2033.87 4008
2034.30 3999
2034.73 3979
2035.15 3863
2035.58 3665
2036.00 3684
2036.43 3925
2036.85 3803
2037.28 3783
2037.70 3928
2038.13 3981
2038.55 4107
2038.98 4048
2039.41 4082
2039.83 4225
2040.26 4081
2040.68 4301
2041.11 4126
2041.54 4204
2041.96 3785
2042.39 3665
2042.81 4045
2043.24 4146
2043.67 3974
2044.09 3940
2044.52 4070
2044.94 3878
2045.37 3998
2045.80 4237
2046.22 4055
2046.65 3794
2047.08 3844
2047.50 3776
2047.93 4144
2048.36 3962
2048.78 3864
2049.21 3777
2049.64 3656
2050.06 3428
2050.49 3809
2050.92 3789
2051.34 3575
2051.77 3556
2052.20 3935
2052.63 3812
2053.05 3623
2053.48 3756
2053.91 3858
2054.33 3918
2054.76 3526
2055.19 3564
2055.62 3538
2056.04 3506
2056.47 3548
2056.90 3504
2057.33 3955
2057.75 3832
2058.18 3757
2058.61 3641
2059.04 3623
2059.47 3844
2059.89 3658
2060.32 3463
2060.75 3480
2061.18 3667
2061.61 3684
2062.03 3843
2062.46 4016
2062.89 3854
2063.32 3878
2063.75 3931
2064.18 4195
2064.60 4576
2065.03 4700
2065.46 4497
2065.89 4793
2066.32 5094
2066.75 4654
2067.17 4671
2067.60 4417
2068.03 4270
2068.46 4186
2068.89 4102
2069.32 3971
2069.75 3784
2070.18 3710
2070.61 3928
2071.03 3956
2071.46 3733
2071.89 3965
2072.32 3725
2072.75 4076
2073.18 3989
2073.61 3819
2074.04 3842
2074.47 3861
2074.90 4054
2075.33 4040
2075.76 4024
2076.19 3999
2076.62 3878
2077.05 4005
2077.48 4064
2077.90 4023
2078.33 4036
2078.76 4275
2079.19 4102
2079.62 4465
2080.05 4348
2080.48 4436
2080.91 4598
2081.34 4613
2081.77 4594
2082.20 4348
2082.64 4278
2083.07 4215
2083.50 4232
2083.93 4301
2084.36 4242
2084.79 4015
2085.22 4223
2085.65 4047
2086.08 3854
2086.51 3808
2086.94 3834
2087.37 3706
2087.80 3829
2088.23 3957
2088.66 4072
2089.09 4038
2089.52 3825
2089.96 3764
2090.39 3974
2090.82 3708
2091.25 3714
2091.68 3848
2092.11 3864
2092.54 4082
2092.97 3847
2093.41 3667
2093.84 3921
2094.27 3683
2094.70 3659
2095.13 3694
2095.56 3502
2095.99 3619
2096.43 3541
2096.86 3579
2097.29 3368
2097.72 3701
2098.15 3877
2098.59 3445
2099.02 3635
2099.45 3930
2099.88 3524
2100.31 3674
2100.75 3814
2101.18 3700
2101.61 3541
2102.04 3959
2102.47 3762
2102.91 3367
2103.34 3633
2103.77 3767
2104.20 3894
2104.64 4002
2105.07 3947
2105.50 3796
2105.93 3804
2106.37 3813
2106.80 3834
2107.23 3793
2107.66 3711
2108.10 3743
2108.53 3856
2108.96 3921
2109.40 3786
2109.83 3593
2110.26 3827
2110.70 4034
2111.13 3757
2111.56 3745
2112.00 3821
2112.43 3878
2112.86 3695
2113.30 3660
2113.73 3638
2114.16 3828
2114.60 3590
2115.03 3828
2115.46 3713
2115.90 3724
2116.33 3554
2116.76 3417
2117.20 3649
2117.63 3691
2118.07 3616
2118.50 3550
2118.93 3565
2119.37 3605
2119.80 3628
2120.24 3868
2120.67 3636
2121.10 3646
2121.54 3652
2121.97 3926
2122.41 3857
2122.84 3662
2123.28 3468
2123.71 3678
2124.14 3906
2124.58 3943
2125.01 3754
2125.45 3939
2125.88 3811
2126.32 3772
2126.75 3583
2127.19 3910
2127.62 3857
2128.06 3906
2128.49 3963
2128.93 3903
2129.36 3962
2129.80 4154
2130.23 4033
2130.67 4027
2131.10 4084
2131.54 4227
2131.97 4158
2132.41 3837
2132.84 3941
2133.28 4048
2133.72 4083
2134.15 4014
2134.59 4421
2135.02 4405
2135.46 4147
2135.89 4354
2136.33 4411
2136.77 4214
2137.20 4250
2137.64 4232
2138.07 4170
2138.51 4150
2138.94 3965
2139.38 3985
2139.82 4172
2140.25 3956
2140.69 3726
2141.13 3714
2141.56 3541
2142.00 3496
2142.43 3651
2142.87 3796
2143.31 3599
2143.74 3550
2144.18 3372
2144.62 3459
2145.05 3689
2145.49 3660
2145.93 3593
2146.36 3634
2146.80 3645
2147.24 3755
2147.67 4010
2148.11 3897
2148.55 3748
2148.99 4193
2149.42 4509
2149.86 4639
2150.30 4846
2150.73 4466
2151.17 4643
2151.61 4736
2152.05 4606
2152.48 4373
2152.92 4110
2153.36 4107
2153.80 4169
2154.23 3977
2154.67 4076
2155.11 3590
2155.55 3751
2155.98 3926
2156.42 4004
2156.86 4053
2157.30 4041
2157.74 3828
2158.17 3941
2158.61 3923
2159.05 3779
2159.49 3943
2159.93 4019
2160.36 3905
2160.80 3563
2161.24 3525
2161.68 3675
2162.12 3821
2162.56 3750
2162.99 3669
2163.43 3799
2163.87 3734
2164.31 3857
2164.75 3829
2165.19 3827
2165.63 3508
2166.06 3537
2166.50 3641
2166.94 3639
2167.38 3618
2167.82 3908
2168.26 3829
2168.70 4122
2169.14 4150
2169.58 4071
2170.02 4102
2170.46 4094
2170.89 4186
2171.33 4379
2171.77 4285
2172.21 4385
2172.65 4480
2173.09 4471
2173.53 4816
2173.97 4730
2174.41 4977
2174.85 4791
2175.29 4778
2175.73 4766
2176.17 5022
2176.61 5274
2177.05 4966
2177.49 4976
2177.93 4838
2178.37 4463
2178.81 4063
2179.25 4023
2179.69 4222
2180.13 4176
2180.57 4178
2181.01 4114
2181.45 4196
2181.89 3810
2182.33 3935
2182.77 3805
2183.21 3736
2183.65 3669
2184.09 3932
2184.53 3924
2184.97 3815
2185.42 4050
2185.86 4205
2186.30 4006
2186.74 4076
2187.18 4153
2187.62 4329
2188.06 4401
2188.50 4263
2188.94 4290
2189.38 4562
2189.83 4445
2190.27 4418
2190.71 4288
2191.15 4455
2191.59 4392
2192.03 4500
2192.47 4277
2192.91 4037
2193.36 4490
2193.80 4447
2194.24 4368
2194.68 4522
2195.12 4537
2195.56 4571
2196.01 4504
2196.45 4182
2196.89 4283
2197.33 4361
2197.77 4303
2198.22 4277
2198.66 3808
2199.10 3734
2199.54 3845
2199.98 3676
2200.43 3841
2200.87 3902
2201.31 4081
2201.75 3779
2202.20 3460
2202.64 3613
2203.08 3805
2203.52 3783
2203.97 3528
2204.41 3735
2204.85 3762
2205.29 3767
2205.74 4080
2206.18 4021
2206.62 4008
2207.07 3725
2207.51 3984
2207.95 4336
2208.40 4269
2208.84 4458
2209.28 4339
2209.72 4259
2210.17 4213
2210.61 4367
2211.05 4496
2211.50 4319
2211.94 4113
2212.38 3890
2212.83 4048
2213.27 3996
2213.72 4090
2214.16 3853
2214.60 3724
2215.05 3751
2215.49 3876
2215.93 3730
2216.38 3398
2216.82 3410
2217.27 3622
2217.71 3608
2218.15 3515
2218.60 3607
2219.04 3685
2219.49 3959
2219.93 3725
2220.37 3681
2220.82 3891
2221.26 3835
2221.71 3826
2222.15 3848
2222.60 3846
2223.04 3894
2223.49 3940
2223.93 3917
2224.37 4010
2224.82 3980
2225.26 3947
2225.71 4124
2226.15 4026
2226.60 4023
2227.04 4242
2227.49 4139
2227.93 4404
2228.38 4266
2228.82 4222
2229.27 4413
2229.71 4618
2230.16 4187
2230.60 4420
2231.05 4416
2231.50 4309
2231.94 4344
2232.39 4386
2232.83 4398
2233.28 4523
2233.72 4505
2234.17 4254
2234.61 4215
2235.06 4302
2235.51 4505
2235.95 4303
2236.40 4231
2236.84 4461
2237.29 3999
2237.73 3982
2238.18 3958
2238.63 3829
2239.07 3866
2239.52 3817
2239.97 3753
2240.41 3669
2240.86 3511
2241.30 3485
2241.75 3554
2242.20 3610
2242.64 3674
2243.09 3640
2243.54 3462
2243.98 3579
2244.43 3300
2244.88 3260
2245.32 3744
2245.77 3597
2246.22 3494
2246.66 3469
2247.11 3901
2247.56 3519
2248.00 3632
2248.45 3581
2248.90 3301
2249.35 3560
2249.79 3690
2250.24 3684
2250.69 3692
2251.14 3630
2251.58 3610
2252.03 3599
2252.48 3471
2252.92 3517
2253.37 3639
2253.82 3524
2254.27 3368
2254.72 3526
2255.16 3663
2255.61 3515
2256.06 3512
2256.51 3527
2256.95 3436
2257.40 3355
2257.85 3085
2258.30 3409
2258.75 3142
2259.19 3482
2259.64 3392
2260.09 3450
2260.54 3624
2260.99 3846
2261.44 3761
2261.88 3897
2262.33 4009
2262.78 3942
2263.23 3984
2263.68 4175
2264.13 3845
2264.58 3783
2265.02 3863
2265.47 4085
2265.92 4053
2266.37 3766
2266.82 3890
2267.27 4028
2267.72 4068
2268.17 4339
2268.62 4293
2269.06 4170
2269.51 4442
2269.96 4402
2270.41 4505
2270.86 4602
2271.31 4563
2271.76 4583
2272.21 4470
2272.66 4345
2273.11 4183
2273.56 4044
2274.01 3942
2274.46 4011
2274.91 4034
2275.36 3677
2275.81 3640
2276.26 3836
2276.71 3649
2277.16 3677
2277.61 3840
2278.06 3759
2278.51 3729
2278.96 3689
2279.41 3687
2279.86 3628
2280.31 3607
2280.76 3810
2281.21 3598
2281.66 3554
2282.11 3792
2282.56 3735
2283.01 3771
2283.46 4086
2283.91 3838
2284.36 3739
2284.81 3669
2285.26 3647
2285.71 3533
2286.16 3576
2286.61 3750
2287.07 3890
2287.52 4217
2287.97 4469
2288.42 4591
2288.87 4973
2289.32 5237
2289.77 5385
2290.22 5832
2290.67 6503
2291.13 6526
2291.58 6479
2292.03 6306
2292.48 5819
2292.93 6076
2293.38 6060
2293.83 5426
2294.29 5069
2294.74 5369
2295.19 5220
2295.64 4660
2296.09 4613
2296.54 4369
2297.00 4293
2297.45 4316
2297.90 4304
2298.35 4477
2298.80 4453
2299.26 4260
2299.71 4290
2300.16 4223
2300.61 4046
2301.06 4058
2301.52 3993
2301.97 3970
2302.42 3885
2302.87 3713
2303.33 3786
2303.78 3544
2304.23 3621
2304.68 3544
2305.14 3812
2305.59 3773
2306.04 3866
2306.50 3963
2306.95 3893
2307.40 4202
2307.85 4326
2308.31 4058
2308.76 4472
2309.21 4899
2309.67 5017
2310.12 4887
2310.57 5118
2311.03 4947
2311.48 5446
2311.93 5277
2312.39 5018
2312.84 5021
2313.29 4432
2313.75 4542
2314.20 4197
2314.65 4125
2315.11 3982
2315.56 4155
2316.01 3969
2316.47 3847
2316.92 3844
2317.38 3937
2317.83 4064
2318.28 4192
2318.74 4166
2319.19 4058
2319.65 4040
2320.10 4127
2320.55 3770
2321.01 3736
2321.46 4082
2321.92 4123
2322.37 3944
2322.83 4063
2323.28 4224
2323.73 4167
2324.19 4117
2324.64 4381
2325.10 4565
2325.55 4389
2326.01 4621
2326.46 4874
2326.92 4512
2327.37 4721
2327.83 4538
2328.28 4475
2328.74 4795
2329.19 4653
2329.65 4718
2330.10 4940
2330.56 4675
2331.01 4789
2331.47 4729
2331.92 4434
2332.38 4422
2332.83 4230
2333.29 4245
2333.74 4372
2334.20 4154
2334.66 4240
2335.11 4243
2335.57 4193
2336.02 3823
2336.48 3957
2336.93 4089
2337.39 3928
2337.85 3719
2338.30 4152
2338.76 3997
2339.21 3998
2339.67 4163
2340.13 4312
2340.58 4211
2341.04 4105
2341.49 4024
2341.95 4114
2342.41 3850
2342.86 4117
2343.32 3797
2343.78 3857
2344.23 3820
2344.69 3770
2345.15 3968
2345.60 3987
2346.06 3989
2346.52 4179
2346.97 4195
2347.43 4036
2347.89 4306
2348.34 4231
2348.80 3873
2349.26 3863
2349.71 4034
2350.17 3950
2350.63 3866
2351.09 3791
2351.54 3861
2352.00 3795
2352.46 3769
2352.91 3963
2353.37 3701
2353.83 3717
2354.29 3574
2354.74 3407
2355.20 3713
2355.66 3705
2356.12 3573
2356.58 3573
2357.03 3726
2357.49 3615
2357.95 3602
2358.41 3566
2358.86 3618
2359.32 3966
2359.78 3713
2360.24 3812
2360.70 4008
2361.15 3872
2361.61 3972
2362.07 3873
2362.53 3934
2362.99 3950
2363.45 3914
2363.90 4028
2364.36 4009
2364.82 3784
2365.28 3938
2365.74 3955
2366.20 4120
2366.66 4014
2367.11 4068
2367.57 3835
2368.03 3836
2368.49 3895
2368.95 4065
2369.41 3893
2369.87 3559
2370.33 3502
2370.79 3648
2371.24 3614
2371.70 3619
2372.16 3774
2372.62 3955
2373.08 3793
2373.54 3839
2374.00 3906
2374.46 4166
2374.92 4066
2375.38 4267
2375.84 4029
2376.30 3933
2376.76 4279
2377.22 4333
2377.68 4144
2378.14 3873
2378.60 3853
2379.06 4114
2379.52 3919
2379.98 3981
2380.44 4019
2380.90 3963
2381.36 4296
2381.82 3934
2382.28 4097
2382.74 3793
2383.20 3768
2383.66 3782
2384.12 3767
2384.58 3500
2385.04 3568
2385.50 3818
2385.96 3876
2386.42 3785
2386.88 3499
2387.34 3648
2387.80 3675
2388.26 3654
2388.72 3622
2389.19 3688
2389.65 3735
2390.11 3865
2390.57 3797
2391.03 4038
2391.49 4107
2391.95 3820
2392.41 3798
2392.87 3691
2393.33 3603
2393.80 3628
2394.26 3489
2394.72 3760
2395.18 3509
2395.64 3556
2396.10 3566
2396.56 3200
2397.03 3441
2397.49 3553
2397.95 3418
2398.41 3290
2398.87 3498
2399.34 3616
2399.80 3443
2400.26 3343
2400.72 3676
2401.18 3576
2401.65 3535
2402.11 3299
2402.57 3326
2403.03 3493
2403.49 3537
2403.96 3579
2404.42 3787
2404.88 3670
2405.34 3551
2405.81 3630
2406.27 3792
2406.73 3829
2407.19 3572
2407.66 3770
2408.12 3547
2408.58 3348
2409.04 3801
2409.51 3566
2409.97 3481
2410.43 3555
2410.90 3276
2411.36 3434
2411.82 3574
2412.28 3500
2412.75 3404
2413.21 3713
2413.67 3676
2414.14 3392
2414.60 3316
2415.06 3371
2415.53 3651
2415.99 3489
2416.45 3811
2416.92 4094
2417.38 3996
2417.85 4162
2418.31 4367
2418.77 4432
2419.24 4666
2419.70 4459
2420.16 4635
2420.63 4738
2421.09 4433
2421.56 4237
2422.02 4195
2422.48 4166
2422.95 4550
2423.41 4105
2423.88 4027
2424.34 4315
2424.80 4213
2425.27 4058
2425.73 4253
2426.20 4215
2426.66 4410
2427.13 4145
2427.59 4023
2428.06 3944
2428.52 4228
2428.99 4034
2429.45 3975
2429.91 3920
2430.38 3738
2430.84 3821
2431.31 3844
2431.77 3708
2432.24 3655
2432.70 3542
2433.17 3762
2433.63 3601
2434.10 3737
2434.56 3906
2435.03 3794
2435.50 3939
2435.96 3896
2436.43 3852
2436.89 3744
2437.36 3908
2437.82 3962
2438.29 4155
2438.75 4307
2439.22 4169
2439.69 4113
2440.15 4219
2440.62 4536
2441.08 4697
2441.55 4431
2442.01 4350
2442.48 4280
2442.95 4357
2443.41 4292
2443.88 3794
2444.34 3771
2444.81 3702
2445.28 3704
2445.74 3801
2446.21 3811
2446.68 3663
2447.14 3588
2447.61 3552
2448.08 3598
2448.54 3532
2449.01 3626
2449.48 3541
2449.94 3329
2450.41 3297
2450.88 3574
2451.34 3360
2451.81 3331
2452.28 3573
2452.74 3806
2453.21 3536
2453.68 3457
2454.14 3513
2454.61 3554
2455.08 3462
2455.55 3561
2456.01 3628
2456.48 3797
2456.95 3674
2457.42 3811
2457.88 3645
2458.35 3548
2458.82 3613
2459.29 3920
2459.75 3722
2460.22 3456
2460.69 3634
2461.16 3602
2461.62 3703
2462.09 3584
2462.56 3569
2463.03 3357
2463.50 3599
2463.96 3543
2464.43 3603
2464.90 3691
2465.37 3614
2465.84 3739
2466.30 3774
2466.77 3715
2467.24 3933
2467.71 3862
2468.18 3953
2468.65 3852
2469.11 3684
2469.58 3784
2470.05 3404
2470.52 3443
2470.99 3503
2471.46 3411
2471.93 3331
2472.40 3177
2472.86 3327
2473.33 3322
2473.80 3247
2474.27 3297
2474.74 3267
2475.21 3207
2475.68 3284
2476.15 3412
2476.62 3365
2477.09 3331
2477.56 3290
2478.02 3381
2478.49 3521
2478.96 3435
2479.43 3296
2479.90 3417
2480.37 3398
2480.84 3503
2481.31 3451
2481.78 3343
2482.25 3332
2482.72 3268
2483.19 3133
2483.66 3284
2484.13 3330
2484.60 3439
2485.07 3367
2485.54 3589
2486.01 3332
2486.48 3678
2486.95 3794
2487.42 3725
2487.89 3862
2488.36 3695
2488.83 3451
2489.30 3474
2489.77 3534
2490.24 3580
2490.71 3517
2491.18 3594
2491.66 3642
2492.13 3582
2492.60 3781
2493.07 4040
2493.54 3807
2494.01 3845
2494.48 4068
2494.95 3927
2495.42 3860
2495.89 3957
2496.36 4189
2496.84 3814
2497.31 3447
2497.78 3710
2498.25 3736
2498.72 3310
2499.19 3215
2499.66 3358
2500.13 3414
2500.61 3176
2501.08 3070
2501.55 3394
2502.02 3234
2502.49 3280
2502.96 3159
2503.44 3247
2503.91 3457
2504.38 3432
2504.85 3484
2505.32 3297
2505.80 3465
2506.27 3418
2506.74 3174
2507.21 3641
2507.68 3596
2508.16 3606
2508.63 3747
2509.10 3736
2509.57 3930
2510.05 4107
2510.52 4232
2510.99 4070
2511.46 4014
2511.94 4039
2512.41 4205
2512.88 4314
2513.35 4123
2513.83 3831
2514.30 3951
2514.77 3786
2515.24 3701
2515.72 3490
2516.19 3537
2516.66 3733
2517.14 3796
2517.61 3965
2518.08 3873
2518.56 3974
2519.03 3730
2519.50 3790
2519.98 3544
2520.45 3539
2520.92 3752
2521.40 3910
2521.87 3822
2522.34 3565
2522.82 3703
2523.29 3701
2523.76 3469
2524.24 3421
2524.71 3385
2525.19 3707
2525.66 3701
2526.13 3712
2526.61 3690
2527.08 3469
2527.55 3787
2528.03 3795
2528.50 3669
2528.98 3512
2529.45 3867
2529.93 3614
2530.40 3642
2530.87 3825
2531.35 3622
2531.82 3887
2532.30 4082
2532.77 3891
2533.25 3827
2533.72 3782
2534.20 3932
2534.67 3933
2535.15 3944
2535.62 3896
2536.09 3958
2536.57 4020
2537.04 3708
2537.52 3605
2537.99 3492
2538.47 3555
2538.94 3731
2539.42 3800
2539.90 3545
2540.37 3636
2540.85 3527
2541.32 3712
2541.80 3603
2542.27 3373
2542.75 3465
2543.22 3948
2543.70 4034
2544.17 3774
2544.65 3515
2545.13 3512
2545.60 3857
2546.08 3815
2546.55 3858
2547.03 4019
2547.50 4048
2547.98 4101
2548.46 4078
2548.93 4202
2549.41 4350
2549.88 4199
2550.36 4317
2550.84 4482
2551.31 4256
2551.79 4279
2552.27 4340
2552.74 4197
2553.22 4047
2553.70 4340
2554.17 4340
2554.65 4442
2555.12 4662
2555.60 4464
2556.08 4485
2556.55 4135
2557.03 4114
2557.51 4354
2557.99 3919
2558.46 3752
2558.94 3897
2559.42 3808
2559.89 3884
2560.37 3771
2560.85 3596
2561.32 3671
2561.80 3639
2562.28 3589
2562.76 3692
2563.23 3650
2563.71 3715
2564.19 3686
2564.67 3785
2565.14 3695
2565.62 3327
2566.10 3482
2566.58 3449
2567.05 3452
2567.53 3735
2568.01 3408
2568.49 3430
2568.97 3352
2569.44 3371
2569.92 3096
2570.40 3232
2570.88 3059
2571.36 3009
2571.83 3182
2572.31 3200
2572.79 3223
2573.27 3300
2573.75 3413
2574.23 3348
2574.70 3153
2575.18 3249
2575.66 3195
2576.14 3251
2576.62 3066
2577.10 3149
2577.58 3298
2578.05 3290
2578.53 3112
2579.01 3158
2579.49 3296
2579.97 3393
2580.45 3455
2580.93 3611
2581.41 3319
2581.89 3331
2582.37 3611
2582.84 3175
2583.32 3351
2583.80 3204
2584.28 3393
2584.76 3427
2585.24 3228
2585.72 3222
2586.20 3388
2586.68 3264
2587.16 3435
2587.64 3350
2588.12 3463
2588.60 3692
2589.08 3669
2589.56 3454
2590.04 3532
2590.52 3585
2591.00 3614
2591.48 3521
2591.96 3410
2592.44 3405
2592.92 3369
2593.40 3419
2593.88 3531
2594.36 3396
2594.84 3368
2595.32 3431
2595.80 3403
2596.28 3441
2596.76 3160
2597.24 3453
2597.72 3211
2598.20 3166
2598.68 3126
2599.16 3357
2599.64 3521
2600.13 3184
2600.61 3380
2601.09 3343
2601.57 3327
2602.05 3402
2602.53 3256
2603.01 3389
2603.49 3457
2603.97 3366
2604.45 3301
2604.94 3454
2605.42 3557
2605.90 3657
2606.38 3585
2606.86 3468
2607.34 3486
2607.82 3442
2608.31 3692
2608.79 3585
2609.27 3508
2609.75 3568
2610.23 3390
2610.71 3464
2611.20 3711
2611.68 3475
2612.16 3473
2612.64 3461
2613.12 3258
2613.61 3583
2614.09 3541
2614.57 3457
2615.05 3410
2615.53 3245
2616.02 3491
2616.50 3448
2616.98 3334
2617.46 3410
2617.95 3522
2618.43 3477
2618.91 3439
2619.39 3563
2619.88 3778
2620.36 3625
2620.84 3501
2621.32 3549
2621.81 3269
2622.29 3559
2622.77 3385
2623.26 3283
2623.74 3372
2624.22 3213
2624.70 3331
2625.19 3304
2625.67 3454
2626.15 3190
2626.64 3239
2627.12 3286
2627.60 3229
2628.09 3566
2628.57 3328
2629.05 3402
2629.54 3426
2630.02 3308
2630.50 3188
2630.99 3387
2631.47 3395
2631.96 3391
2632.44 3506
2632.92 3599
2633.41 3303
2633.89 3523
2634.38 3539
2634.86 3338
2635.34 3359
2635.83 3410
2636.31 3478
2636.80 3668
2637.28 3227
2637.76 3301
2638.25 3574
2638.73 3774
2639.22 3701
2639.70 3563
2640.19 3588
2640.67 3522
2641.16 3582
2641.64 3399
2642.12 3535
2642.61 3615
2643.09 3563
2643.58 3295
2644.06 3275
2644.55 3649
2645.03 3572
2645.52 3488
2646.00 3147
2646.49 3528
2646.97 3487
2647.46 3197
2647.94 3227
2648.43 3440
2648.91 3408
2649.40 3285
2649.89 3303
2650.37 3349
2650.86 3316
2651.34 3344
2651.83 3541
2652.31 3496
2652.80 3561
2653.28 3440
2653.77 3607
2654.26 3416
2654.74 3515
2655.23 3453
2655.71 3491
2656.20 3582
2656.69 3453
2657.17 3532
2657.66 3396
2658.14 3283
2658.63 3337
2659.12 3400
2659.60 3385
2660.09 3309
2660.58 2975
2661.06 3134
2661.55 3367
2662.03 3275
2662.52 3404
2663.01 3246
2663.49 3339
2663.98 3327
2664.47 3414
2664.95 3170
2665.44 3109
2665.93 3248
2666.42 3320
2666.90 3133
2667.39 3289
2667.88 3272
2668.36 3149
2668.85 3359
2669.34 2992
2669.82 3131
2670.31 3322
2670.80 3341
2671.29 3240
2671.77 3386
2672.26 3405
2672.75 3508
2673.24 3764
2673.72 3578
2674.21 3498
2674.70 4006
2675.19 3925
2675.67 4105
2676.16 4029
2676.65 4214
2677.14 3884
2677.63 3763
2678.11 3594
2678.60 3525
2679.09 3937
2679.58 3656
2680.07 3499
2680.55 3834
2681.04 3524
2681.53 3432
2682.02 3812
2682.51 3842
2683.00 3672
2683.48 3426
2683.97 3428
2684.46 3690
2684.95 3618
2685.44 3492
2685.93 3693
2686.42 3720
2686.90 3498
2687.39 3535
2687.88 3725
2688.37 3585
2688.86 3434
2689.35 3367
2689.84 3189
2690.33 3347
2690.82 3531
2691.31 3551
2691.79 3299
2692.28 3507
2692.77 3419
2693.26 3258
2693.75 3310
2694.24 3448
2694.73 3301
2695.22 3264
2695.71 3343
2696.20 3397
2696.69 3358
2697.18 3356
2697.67 3225
2698.16 3150
2698.65 3081
2699.14 3223
2699.63 3397
2700.12 3438
2700.61 3321
2701.10 3369
2701.59 3284
2702.08 3546
2702.57 3546
2703.06 3445
2703.55 3554
2704.04 3636
2704.53 3674
2705.02 3393
2705.51 3372
2706.00 3604
2706.49 3693
2706.98 3623
2707.47 3234
2707.96 3065
2708.45 3136
2708.95 3449
2709.44 3253
2709.93 3277
2710.42 3404
2710.91 3379
2711.40 3365
2711.89 3478
2712.38 3261
2712.87 3311
2713.36 3431
2713.86 3314
2714.35 3523
2714.84 3365
2715.33 3308
2715.82 3349
2716.31 3377
2716.80 3221
2717.30 2931
2717.79 2943
2718.28 2931
2718.77 2908
2719.26 3187
2719.75 3094
2720.25 3220
2720.74 3287
2721.23 3346
2721.72 3217
2722.21 3528
2722.70 3487
2723.20 3432
2723.69 3585
2724.18 3725
2724.67 3342
2725.17 3499
2725.66 3569
2726.15 3327
2726.64 3285
2727.14 3101
2727.63 3119
2728.12 3298
2728.61 3100
2729.11 3297
2729.60 3383
2730.09 3438
2730.58 3361
2731.08 3283
2731.57 3411
2732.06 3346
2732.55 3077
2733.05 3373
2733.54 3216
2734.03 3187
2734.53 3283
2735.02 3485
2735.51 3324
2736.01 3316
2736.50 3426
2736.99 3434
2737.49 3418
2737.98 3465
2738.47 3353
2738.97 3026
2739.46 3204
2739.95 3231
2740.45 3485
2740.94 3132
2741.43 3218
2741.93 3235
2742.42 3004
2742.92 3048
2743.41 3069
2743.90 2988
2744.40 3062
2744.89 3087
2745.39 3116
2745.88 2873
2746.37 3214
2746.87 3310
2747.36 3223
2747.86 3321
2748.35 3449
2748.85 3346
2749.34 3268
2749.83 3228
2750.33 3360
2750.82 3241
2751.32 3140
2751.81 3022
2752.31 3087
2752.80 3145
2753.30 3309
2753.79 3412
2754.29 3458
2754.78 3478
2755.28 3401
2755.77 3292
2756.27 3462
2756.76 3547
2757.26 3236
2757.75 3380
2758.25 3499
2758.74 3529
2759.24 3138
2759.73 3043
2760.23 3197
2760.72 3330
2761.22 3223
2761.71 3388
2762.21 3287
2762.71 3290
2763.20 3182
2763.70 3126
2764.19 3342
2764.69 3424
2765.18 3279
2765.68 3265
2766.18 3214
2766.67 3243
2767.17 3288
2767.66 3321
2768.16 3290
2768.66 3074
2769.15 3217
2769.65 3460
2770.15 3500
2770.64 3261
2771.14 3073
2771.63 3246
2772.13 3332
2772.63 3357
2773.12 3193
2773.62 3323
2774.12 3711
2774.61 3634
2775.11 3697
2775.61 3772
2776.10 3724
2776.60 3796
2777.10 3845
2777.60 4028
2778.09 4029
2778.59 3770
2779.09 3501
2779.58 3618
2780.08 3729
2780.58 3571
2781.08 3552
2781.57 3522
2782.07 3542
2782.57 3536
2783.06 3428
2783.56 3423
2784.06 3466
2784.56 3509
2785.06 3488
2785.55 3439
2786.05 3259
2786.55 3401
2787.05 3376
2787.54 3294
2788.04 3456
2788.54 3413
2789.04 3412
2789.54 3459
2790.03 3187
2790.53 3328
2791.03 3439
2791.53 3246
2792.03 3181
2792.52 3390
2793.02 3414
2793.52 3398
2794.02 3705
2794.52 3536
2795.02 3480
2795.52 3584
2796.01 3823
2796.51 3752
2797.01 3715
2797.51 3996
2798.01 3718
2798.51 3646
2799.01 3751
2799.51 3880
2800.00 3834
2800.50 3568
2801.00 3356
2801.50 3226
2802.00 3450
2802.50 3422
2803.00 3167
2803.50 3428
2804.00 3466
2804.50 3642
2805.00 3715
2805.50 3793
2806.00 3629
2806.50 3864
2806.99 4035
2807.49 4165
2807.99 4258
2808.49 4203
2808.99 4149
2809.49 4531
2809.99 4319
2810.49 4140
2810.99 4271
2811.49 3931
2811.99 3735
2812.49 3762
2812.99 3836
2813.49 3974
2813.99 3658
2814.49 3677
2814.99 3645
2815.49 3522
2815.99 4028
2816.50 3839
2817.00 3491
2817.50 3502
2818.00 3671
2818.50 3840
2819.00 3569
2819.50 3741
2820.00 3620
2820.50 4020
2821.00 3834
2821.50 3722
2822.00 3793
2822.50 3701
2823.00 3778
2823.51 3942
2824.01 3901
2824.51 3467
2825.01 3344
2825.51 3330
2826.01 3170
2826.51 3401
2827.01 3397
2827.52 3390
2828.02 3280
2828.52 3329
2829.02 3383
2829.52 3469
2830.02 3442
2830.53 3487
2831.03 3389
2831.53 3327
2832.03 3200
2832.53 3054
2833.03 2972
2833.54 3060
2834.04 2929
2834.54 3322
2835.04 3301
2835.54 3345
2836.05 3557
2836.55 3388
2837.05 3480
2837.55 3687
2838.06 3610
2838.56 3693
2839.06 3625
2839.56 3421
2840.07 3413
2840.57 3476
2841.07 3492
2841.57 3416
2842.08 3401
2842.58 3417
2843.08 3357
2843.58 3441
2844.09 3363
2844.59 3536
2845.09 3529
2845.60 3408
2846.10 3394
2846.60 3510
2847.11 3757
2847.61 3770
2848.11 3827
2848.62 3716
2849.12 3753
2849.62 3928
2850.13 3684
2850.63 3565
2851.13 3510
2851.64 3425
2852.14 3611
2852.64 3472
2853.15 3336
2853.65 3348
2854.15 3444
2854.66 3274
2855.16 3237
2855.67 3071
2856.17 3182
2856.67 3042
2857.18 3143
2857.68 3209
2858.19 3267
2858.69 3280
2859.19 3156
2859.70 3212
2860.20 3154
2860.71 3163
2861.21 3147
2861.72 3202
2862.22 3116
2862.73 3296
2863.23 3112
2863.73 2964
2864.24 3098
2864.74 3088
2865.25 3046
2865.75 2867
2866.26 2909
2866.76 2808
2867.27 2799
2867.77 3132
2868.28 3048
2868.78 2929
2869.29 2981
2869.79 3005
2870.30 3080
2870.80 2848
2871.31 3170
2871.81 3268
2872.32 3210
2872.83 3370
2873.33 3232
2873.84 3362
2874.34 3212
2874.85 3279
2875.35 3283
2875.86 3199
2876.36 3196
2876.87 3275
2877.38 3240
2877.88 3513
2878.39 3509
2878.89 3215
2879.40 3412
2879.91 3170
2880.41 3026
2880.92 3269
2881.42 3391
2881.93 3308
2882.44 3387
2882.94 3409
2883.45 3063
2883.96 3184
2884.46 3399
2884.97 3466
2885.48 3562
2885.98 3483
2886.49 3238
2886.99 3327
2887.50 3466
2888.01 3503
2888.52 3547
2889.02 3683
2889.53 3574
2890.04 3452
2890.54 3637
2891.05 3507
2891.56 3415
2892.06 3707
2892.57 3652
2893.08 3490
2893.59 3646
2894.09 3748
2894.60 3772
2895.11 3873
2895.62 4111
2896.12 3963
2896.63 4054
2897.14 4426
2897.65 4238
2898.15 4199
2898.66 4189
2899.17 4300
2899.68 4234
2900.18 3984
2900.69 4114
2901.20 4425
2901.71 4247
2902.22 4508
2902.72 4846
2903.23 5124
2903.74 4858
2904.25 4835
2904.76 4387
2905.26 4258
2905.77 4478
2906.28 4319
2906.79 4276
2907.30 4238
2907.81 4297
2908.32 4006
2908.82 3675
2909.33 3752
2909.84 3767
2910.35 3752
2910.86 3440
2911.37 3344
2911.88 3576
2912.38 3612
2912.89 3502
2913.40 3362
2913.91 3458
2914.42 3565
2914.93 3445
2915.44 3601
2915.95 3428
2916.46 3759
2916.97 3709
2917.48 3704
2917.99 3610
2918.50 3561
2919.00 3603
2919.51 3644
2920.02 3638
2920.53 3627
2921.04 3593
2921.55 3383
2922.06 3488
2922.57 3612
2923.08 3552
2923.59 3586
2924.10 3502
2924.61 3781
2925.12 3852
2925.63 3767
2926.14 3869
2926.65 3820
2927.16 3721
2927.67 3450
2928.18 3428
2928.69 3422
2929.20 3415
2929.71 3397
2930.22 3264
2930.73 3175
2931.25 3192
2931.76 3149
2932.27 3016
2932.78 3195
2933.29 3327
2933.80 3099
2934.31 3300
2934.82 3384
2935.33 3252
2935.84 3579
2936.35 3335
2936.86 3361
2937.38 3590
2937.89 3500
2938.40 3595
2938.91 3418
2939.42 3610
2939.93 3549
2940.44 3615
2940.95 3394
2941.47 3367
2941.98 3443
2942.49 3547
2943.00 3634
2943.51 3794
2944.02 3911
2944.53 4106
2945.05 4074
2945.56 4060
2946.07 4129
2946.58 3926
2947.09 4138
2947.61 4449
2948.12 4424
2948.63 4181
2949.14 3768
2949.65 3678
2950.17 3744
2950.68 3537
2951.19 3510
2951.70 3376
2952.22 3238
2952.73 3099
2953.24 3239
2953.75 3374
2954.27 3053
2954.78 3083
2955.29 3228
2955.80 3368
2956.32 3284
2956.83 3143
2957.34 3196
2957.85 2993
2958.37 3052
2958.88 3232
2959.39 3295
2959.91 3124
2960.42 3219
2960.93 3262
2961.45 3232
2961.96 3233
2962.47 3186
2962.99 3259
2963.50 3156
2964.01 3132
2964.53 3400
2965.04 3409
2965.55 3282
2966.07 3212
2966.58 3179
2967.09 3386
2967.61 3077
2968.12 3186
2968.63 3332
2969.15 3123
2969.66 3074
2970.18 3182
2970.69 3144
2971.20 3236
2971.72 3450
2972.23 3259
2972.75 3169
2973.26 3271
2973.78 3362
2974.29 3385
2974.80 3440
2975.32 3266
2975.83 3357
2976.35 3101
2976.86 3235
2977.38 3447
2977.89 3354
2978.41 3301
2978.92 3523
2979.43 3571
2979.95 3542
2980.46 3683
2980.98 3600
2981.49 3522
2982.01 3692
2982.52 3334
2983.04 3455
2983.55 3616
2984.07 3455
2984.58 3616
2985.10 3359
2985.61 3446
2986.13 3595
2986.65 3577
2987.16 3840
2987.68 3842
2988.19 3773
2988.71 3762
2989.22 3798
2989.74 3740
2990.25 3960
2990.77 3927
2991.29 3883
2991.80 3921
2992.32 4002
2992.83 4003
2993.35 4069
2993.86 3931
2994.38 3842
2994.90 4048
2995.41 4306
2995.93 4575
2996.45 4472
2996.96 4707
2997.48 4586
2997.99 4419
2998.51 4711
2999.03 4890
2999.54 4691
3000.06 4437
3000.58 4691
3001.09 5118
3001.61 5213
3002.13 5199
3002.64 5711
3003.16 6354
3003.68 6970
3004.19 7474
3004.71 7840
3005.23 8146
3005.74 8218
3006.26 8156
3006.78 8142
3007.30 7857
3007.81 7427
3008.33 6625
3008.85 5822
3009.36 5696
3009.88 5017
3010.40 4628
3010.92 4581
3011.43 4239
3011.95 4160
3012.47 3941
3012.99 3808
3013.50 4203
3014.02 3994
3014.54 4403
3015.06 4340
3015.58 4199
3016.09 4193
3016.61 4197
3017.13 4159
3017.65 4455
3018.17 4588
3018.68 4305
3019.20 4342
3019.72 4489
3020.24 4384
3020.76 4047
3021.28 4098
3021.79 4101
3022.31 4296
3022.83 4004
3023.35 3816
3023.87 3991
3024.39 4116
3024.90 4066
3025.42 3943
3025.94 3709
3026.46 3909
3026.98 3689
3027.50 3849
3028.02 3907
3028.54 3748
3029.06 3772
3029.57 3752
3030.09 3484
3030.61 3871
3031.13 4181
3031.65 4044
3032.17 4078
3032.69 4198
3033.21 4182
3033.73 4187
3034.25 4115
3034.77 4004
3035.29 4124
3035.81 3958
3036.33 3933
3036.85 3885
3037.37 3987
3037.89 4029
3038.40 4070
3038.92 3812
3039.44 3716
3039.96 3549
3040.48 3697
3041.00 3664
3041.52 3686
3042.04 3673
3042.56 3553
3043.09 3569
3043.61 3628
3044.13 3451
3044.65 3513
3045.17 3697
3045.69 3817
3046.21 3885
3046.73 3824
3047.25 3860
3047.77 3753
3048.29 3840
3048.81 3867
3049.33 3711
3049.85 3834
3050.37 3812
3050.89 3658
3051.41 3572
3051.94 3395
3052.46 3504
3052.98 3533
3053.50 3604
3054.02 3396
3054.54 3478
3055.06 3530
3055.58 3776
3056.10 3681
3056.63 3412
3057.15 3362
3057.67 3363
3058.19 3502
3058.71 3400
3059.23 3585
3059.76 3511
3060.28 3247
3060.80 3226
3061.32 3421
3061.84 3409
3062.36 3466
3062.89 3269
3063.41 3601
3063.93 3661
3064.45 3607
3064.97 3745
3065.50 3635
3066.02 3811
3066.54 3764
3067.06 3762
3067.58 3463
3068.11 3720
3068.63 3770
3069.15 3496
3069.67 3417
3070.20 3638
3070.72 3566
3071.24 3575
3071.76 3521
3072.29 3565
3072.81 3299
3073.33 3571
3073.86 3826
3074.38 3685
3074.90 3560
3075.42 3759
3075.95 3775
3076.47 3775
3076.99 3539
3077.52 3810
3078.04 4114
3078.56 4214
3079.09 4353
3079.61 4427
3080.13 4473
3080.66 4570
3081.18 4614
3081.70 4451
3082.23 4340
3082.75 4553
3083.27 4347
3083.80 4437
3084.32 4259
3084.85 4465
3085.37 4341
3085.89 4291
3086.42 4360
3086.94 4308
3087.46 4355
3087.99 4116
3088.51 4165
3089.04 4150
3089.56 4012
3090.09 3983
3090.61 3940
3091.13 4033
3091.66 3961
3092.18 3906
3092.71 3919
3093.23 3633
3093.76 3902
3094.28 4108
3094.81 3994
3095.33 4214
3095.85 4171
3096.38 4173
3096.90 4272
3097.43 4210
3097.95 4411
3098.48 4698
3099.00 4440
3099.53 4834
3100.05 5308
3100.58 6353
3101.10 7047
3101.63 7532
3102.15 8632
3102.68 9816
3103.21 10807
3103.73 11308
3104.26 12055
3104.78 11871
3105.31 10664
3105.83 10522
3106.36 9674
3106.88 8256
3107.41 7490
3107.94 6350
3108.46 5997
3108.99 5503
3109.51 5201
3110.04 4946
3110.56 5192
3111.09 5073
3111.62 4894
3112.14 5243
3112.67 5354
3113.19 5031
3113.72 5026
3114.25 4749
3114.77 4522
3115.30 4296
3115.83 4080
3116.35 3900
3116.88 3852
3117.41 4132
3117.93 3932
3118.46 3796
3118.99 3729
3119.51 3627
3120.04 3864
3120.57 3772
3121.09 3910
3121.62 3938
3122.15 4055
3122.67 4288
3123.20 4349
3123.73 4182
3124.25 4114
3124.78 4218
3125.31 3915
3125.84 3963
3126.36 3875
3126.89 3981
3127.42 4034
3127.95 3985
3128.47 4054
3129.00 4064
3129.53 4060
3130.06 3943
3130.58 3891
3131.11 3931
3131.64 3785
3132.17 3621
3132.69 3668
3133.22 3669
3133.75 3726
3134.28 3814
3134.81 3645
3135.33 3545
3135.86 3485
3136.39 3470
3136.92 3524
3137.45 3474
3137.97 3311
3138.50 3554
3139.03 3612
3139.56 3601
3140.09 3623
3140.62 3564
3141.15 3577
3141.67 3618
3142.20 3560
3142.73 3601
3143.26 3422
3143.79 3567
3144.32 3542
3144.85 3529
3145.38 3812
3145.90 3766
3146.43 3562
3146.96 3918
3147.49 3782
3148.02 3915
3148.55 4309
3149.08 4203
3149.61 4072
3150.14 4334
3150.67 4407
3151.20 4099
3151.73 4187
3152.25 3887
3152.78 3946
3153.31 3823
3153.84 3767
3154.37 3909
3154.90 3762
3155.43 3500
3155.96 3696
3156.49 3712
3157.02 3913
3157.55 3656
3158.08 3599
3158.61 3584
3159.14 3768
3159.67 4134
3160.20 4115
3160.73 4275
3161.26 3894
3161.79 3682
3162.32 3849
3162.85 3529
3163.38 3454
3163.91 3509
3164.44 3527
3164.98 3620
3165.51 3669
3166.04 3510
3166.57 3633
3167.10 3592
3167.63 3242
3168.16 3077
3168.69 3265
3169.22 3354
3169.75 3267
3170.28 3244
3170.81 3248
3171.35 3113
3171.88 3082
3172.41 3205
3172.94 3631
3173.47 3782
3174.00 3676
3174.53 3718
3175.06 3512
3175.60 3601
3176.13 3773
3176.66 3572
3177.19 3567
3177.72 3587
3178.25 3699
3178.78 3657
3179.32 3636
3179.85 3246
3180.38 3516
3180.91 3575
3181.44 3535
3181.98 3500
3182.51 3768
3183.04 3371
3183.57 3343
3184.10 3235
3184.64 3101
3185.17 3308
3185.70 3241
3186.23 3371
3186.77 3594
3187.30 3201
3187.83 3228
3188.36 3384
3188.90 3136
3189.43 3245
3189.96 3460
3190.49 3369
3191.03 3186
3191.56 3175
3192.09 3152
3192.62 3120
3193.16 3253
3193.69 3421
3194.22 3246
3194.76 3318
3195.29 3388
3195.82 3342
3196.36 3284
3196.89 3213
3197.42 3123
3197.96 3110
3198.49 3190
3199.02 3587
3199.56 3543
3200.09 3411
3200.62 3455
3201.16 3608
3201.69 3576
3202.22 3574
3202.76 3759
3203.29 3797
3203.82 3918
3204.36 3680
3204.89 3728
3205.43 3730
3205.96 3529
3206.49 3413
3207.03 3521
3207.56 3669
3208.10 3588
3208.63 3467
3209.16 3716
3209.70 3856
3210.23 3759
3210.77 3775
3211.30 4101
3211.84 4216
3212.37 4265
3212.91 4283
3213.44 4119
3213.97 4109
3214.51 4111
3215.04 3917
3215.58 3904
3216.11 4376
3216.65 4250
3217.18 4030
3217.72 3855
3218.25 3931
3218.79 4042
3219.32 3898
3219.86 4265
3220.39 4308
3220.93 4208
3221.46 4093
3222.00 4362
3222.53 4141
3223.07 4155
3223.61 4208
3224.14 4008
3224.68 4165
3225.21 4133
3225.75 4085
3226.28 4124
3226.82 4096
3227.36 4044
3227.89 3964
3228.43 4041
3228.96 4096
3229.50 3956
3230.03 3731
3230.57 3960
3231.11 3803
3231.64 3912
3232.18 3991
3232.71 3786
3233.25 3832
3233.79 3634
3234.32 3494
3234.86 3343
3235.40 3670
3235.93 3747
3236.47 3925
3237.01 3936
3237.54 3754
3238.08 4022
3238.62 4435
3239.15 4561
3239.69 4454
3240.23 4067
3240.76 4315
3241.30 4219
3241.84 4202
3242.37 3934
3242.91 4064
3243.45 3882
3243.99 3769
3244.52 3755
3245.06 3914
3245.60 4010
3246.13 3788
3246.67 3757
3247.21 3699
3247.75 3873
3248.28 3825
3248.82 3763
3249.36 3983
3249.90 4030
3250.43 3997
3250.97 3451
3251.51 3837
3252.05 3944
3252.59 3954
3253.12 3912
3253.66 3984
3254.20 3980
3254.74 4115
3255.28 4120
3255.81 4166
3256.35 4409
3256.89 4399
3257.43 4657
3257.97 4681
3258.50 4769
3259.04 4880
3259.58 5099
3260.12 5359
3260.66 5462
3261.20 5863
3261.74 6060
3262.27 6753
3262.81 7161
3263.35 7405
3263.89 8052
3264.43 8465
3264.97 8537
3265.51 9220
3266.05 9819
3266.58 10154
3267.12 10334
3267.66 10170
3268.20 10284
3268.74 9547
3269.28 9270
3269.82 8935
3270.36 8022
3270.90 6579
3271.44 6447
3271.98 5829
3272.52 5430
3273.06 5216
3273.60 4948
3274.14 4814
3274.67 4832
3275.21 4397
3275.75 4620
3276.29 4461
3276.83 4520
3277.37 4584
3277.91 4524
3278.45 4662
3278.99 4945
3279.53 4952
3280.07 5234
3280.61 4790
3281.15 4741
3281.69 4966
3282.23 4998
3282.78 4734
3283.32 4774
3283.86 4851
3284.40 4826
3284.94 4808
3285.48 4950
3286.02 5019
3286.56 5074
3287.10 5198
3287.64 4888
3288.18 4932
3288.72 5080
3289.26 4930
3289.80 4933
3290.34 5200
3290.89 5030
3291.43 5115
3291.97 4998
3292.51 5102
3293.05 5609
3293.59 5297
3294.13 5508
3294.67 6020
3295.22 6212
3295.76 6637
3296.30 6934
3296.84 6512
3297.38 6871
3297.92 6275
3298.46 6621
3299.01 6343
3299.55 6083
3300.09 6068
3300.63 5302
3301.17 4805
3301.71 4494
3302.26 4467
3302.80 4463
3303.34 4556
3303.88 4296
3304.42 4338
3304.97 4525
3305.51 4499
3306.05 4701
3306.59 4559
3307.14 4207
3307.68 4110
3308.22 4169
3308.76 4024
3309.31 3978
3309.85 4165
3310.39 4063
3310.93 4162
3311.48 3962
3312.02 4311
3312.56 4348
3313.10 4227
3313.65 4540
3314.19 4644
3314.73 4502
3315.28 4668
3315.82 4776
3316.36 5077
3316.91 5142
3317.45 5247
3317.99 5005
3318.54 4798
3319.08 4579
3319.62 4451
3320.17 4468
3320.71 4261
3321.25 3977
3321.80 3889
3322.34 4122
3322.88 4237
3323.43 4254
3323.97 4222
3324.51 4289
3325.06 4081
3325.60 4082
3326.15 4138
3326.69 3784
3327.23 3656
3327.78 3701
3328.32 3869
3328.87 3647
3329.41 3660
3329.95 3669
3330.50 3988
3331.04 4213
3331.59 4187
3332.13 4389
3332.68 4656
3333.22 4495
3333.77 4974
3334.31 5593
3334.85 5698
3335.40 6044
3335.94 6053
3336.49 6160
3337.03 6024
3337.58 6056
3338.12 5949
3338.67 5649
3339.21 5361
3339.76 4804
3340.30 4556
3340.85 4515
3341.39 4278
3341.94 4197
3342.48 4162
3343.03 4202
3343.57 4041
3344.12 3715
3344.66 3890
3345.21 3623
3345.76 3711
3346.30 3538
3346.85 3510
3347.39 3847
3347.94 3795
3348.48 3764
3349.03 3827
3349.58 3664
3350.12 3961
3350.67 3899
3351.21 3538
3351.76 3815
3352.31 3762
3352.85 3779
3353.40 3828
3353.94 3753
3354.49 3698
3355.04 3745
3355.58 3488
3356.13 3434
3356.68 3483
3357.22 3615
3357.77 3503
3358.31 3378
3358.86 3497
3359.41 3216
3359.95 3175
3360.50 3389
3361.05 3354
3361.59 3351
3362.14 3295
3362.69 3253
3363.24 3255
3363.78 3293
3364.33 3477
3364.88 3465
3365.42 3372
3365.97 3374
3366.52 3251
3367.06 3110
3367.61 3131
3368.16 3293
3368.71 3193
3369.25 3229
3369.80 3465
3370.35 3573
3370.90 3460
3371.44 3493
3371.99 3464
3372.54 3508
3373.09 3440
3373.64 3636
3374.18 3446
3374.73 3338
3375.28 3564
3375.83 3414
3376.37 3380
3376.92 3532
3377.47 3271
3378.02 3027
3378.57 3144
3379.12 3229
3379.66 3073
3380.21 3059
3380.76 3218
3381.31 3269
3381.86 3181
3382.41 3066
3382.95 3042
3383.50 2992
3384.05 3058
3384.60 2962
3385.15 2952
3385.70 3115
3386.25 2964
3386.80 2974
3387.34 3050
3387.89 3169
3388.44 3341
3388.99 3191
3389.54 3211
3390.09 3354
3390.64 3155
3391.19 2979
3391.74 2975
3392.29 3159
3392.84 3028
3393.38 2865
3393.93 2758
3394.48 2998
3395.03 2820
3395.58 2816
3396.13 2724
3396.68 2901
3397.23 3051
3397.78 3106
3398.33 2943
3398.88 2844
3399.43 2914
3399.98 2734
3400.53 2801
3401.08 2710
3401.63 2897
3402.18 3007
3402.73 3080
3403.28 2893
3403.83 2841
3404.38 2992
3404.93 2736
3405.48 2848
3406.03 2736
3406.58 2900
3407.13 3019
3407.68 2938
3408.23 2940
3408.79 2950
3409.34 2918
3409.89 3032
3410.44 2943
3410.99 2807
3411.54 2875
3412.09 2952
3412.64 3006
3413.19 3131
3413.74 3138
3414.29 2896
3414.84 3214
3415.40 3221
3415.95 3011
3416.50 3111
3417.05 2935
3417.60 2963
3418.15 3010
3418.70 2932
3419.26 3032
3419.81 3147
3420.36 2922
3420.91 2910
3421.46 3034
3422.01 2900
3422.57 3212
3423.12 3498
3423.67 3696
3424.22 3798
3424.77 3594
3425.32 3698
3425.88 3937
3426.43 4015
3426.98 3816
3427.53 3502
3428.08 3518
3428.64 3279
3429.19 3352
3429.74 3304
3430.29 3184
3430.85 3080
3431.40 3079
3431.95 3134
3432.50 3072
3433.06 3213
3433.61 3168
3434.16 3063
3434.71 3082
3435.27 3116
3435.82 3221
3436.37 3226
3436.93 3039
3437.48 2882
3438.03 3246
3438.58 3045
3439.14 3323
3439.69 3307
3440.24 3208
3440.80 3030
3441.35 3147
3441.90 3113
3442.46 3096
3443.01 2919
3443.56 3007
3444.12 2864
3444.67 3032
3445.22 3123
3445.78 3126
3446.33 3165
3446.89 3125
3447.44 3122
3447.99 3237
3448.55 3266
3449.10 3249
3449.65 3518
3450.21 3315
3450.76 3072
3451.32 2928
3451.87 2871
3452.42 2921
3452.98 2964
3453.53 2924
3454.09 2858
3454.64 2821
3455.20 2870
3455.75 2783
3456.30 3033
3456.86 3086
3457.41 3146
3457.97 3343
3458.52 3307
3459.08 3265
3459.63 3304
3460.19 3161
3460.74 3146
3461.30 3193
3461.85 2993
3462.41 3191
3462.96 3176
3463.52 2817
3464.07 2825
3464.63 2827
3465.18 2778
3465.74 3067
3466.29 3099
3466.85 3083
3467.40 3141
3467.96 2912
3468.51 2952
3469.07 3250
3469.63 3417
3470.18 3292
3470.74 3147
3471.29 3103
3471.85 3344
3472.40 3294
3472.96 3700
3473.52 3461
3474.07 3313
3474.63 3485
3475.18 3228
3475.74 3121
3476.29 3322
3476.85 3033
3477.41 3233
3477.96 3314
3478.52 3478
3479.08 3565
3479.63 3935
3480.19 3911
3480.74 4241
3481.30 4275
3481.86 3859
3482.41 3883
3482.97 3920
3483.53 3869
3484.08 3876
3484.64 3711
3485.20 3802
3485.75 3569
3486.31 3756
3486.87 3901
3487.43 4106
3487.98 4137
3488.54 4182
3489.10 4651
3489.65 4912
3490.21 5171
3490.77 5882
3491.33 6255
3491.88 6715
3492.44 7025
3493.00 7384
3493.55 7411
3494.11 7481
3494.67 7240
3495.23 6987
3495.78 6919
3496.34 6399
3496.90 6479
3497.46 6670
3498.02 6969
3498.57 7291
3499.13 7749
3499.69 8297
3500.25 8791
3500.81 8657
3501.36 8482
3501.92 8668
3502.48 8120
3503.04 7916
3503.60 7347
3504.15 6917
3504.71 6751
3505.27 6621
3505.83 6671
3506.39 6800
3506.95 6688
3507.50 6485
3508.06 6496
3508.62 6143
3509.18 5518
3509.74 5332
3510.30 5250
3510.86 4685
3511.42 4479
3511.97 4504
3512.53 4562
3513.09 4468
3513.65 3958
3514.21 3936
3514.77 3809
3515.33 3698
3515.89 3621
3516.45 3786
3517.01 3721
3517.57 3608
3518.13 3593
3518.69 3623
3519.24 3754
3519.80 3894
3520.36 3695
3520.92 3649
3521.48 3857
3522.04 4022
3522.60 3599
3523.16 3718
3523.72 3605
3524.28 3577
3524.84 3761
3525.40 3570
3525.96 3226
3526.52 3136
3527.08 3323
3527.64 3320
3528.20 3483
3528.76 3160
3529.32 3237
3529.88 3182
3530.44 3125
3531.00 3339
3531.56 3238
3532.13 3020
3532.69 3104
3533.25 3306
3533.81 3216
3534.37 3305
3534.93 3577
3535.49 3461
3536.05 3494
3536.61 3517
3537.17 3622
3537.73 3598
3538.29 3594
3538.85 3502
3539.42 3518
3539.98 3576
3540.54 3550
3541.10 3792
3541.66 3682
3542.22 3456
3542.78 3462
3543.34 3447
3543.91 3222
3544.47 3181
3545.03 3319
3545.59 3331
3546.15 3173
3546.71 3078
3547.28 3088
3547.84 3359
3548.40 2990
3548.96 2957
3549.52 2961
3550.09 3016
3550.65 2847
3551.21 2861
3551.77 2772
3552.33 2872
3552.90 3025
3553.46 2948
3554.02 2756
3554.58 2961
3555.14 2978
3555.71 3175
3556.27 3065
3556.83 3186
3557.39 3309
3557.96 3147
3558.52 3252
3559.08 3293
3559.64 3064
3560.21 3311
3560.77 3075
3561.33 2993
3561.90 3112
3562.46 2973
3563.02 3109
3563.58 3065
3564.15 2937
3564.71 2952
3565.27 2892
3565.84 3056
3566.40 2804
3566.96 2817
3567.53 2833
3568.09 2817
3568.65 2848
3569.22 2916
3569.78 2999
3570.34 2742
3570.91 2716
3571.47 2900
3572.04 2785
3572.60 2977
3573.16 2963
3573.73 2930
3574.29 3126
3574.85 3062
3575.42 2788
3575.98 3161
3576.55 3167
3577.11 3218
3577.67 3293
3578.24 3119
3578.80 3237
3579.37 3387
3579.93 3106
3580.50 3018
3581.06 3349
3581.62 2918
3582.19 2816
3582.75 2924
3583.32 2955
3583.88 2919
3584.45 3109
3585.01 2959
3585.58 3006
3586.14 2853
3586.71 2853
3587.27 3000
3587.84 2804
3588.40 2763
3588.97 2739
3589.53 2826
3590.10 2813
3590.66 2877
3591.23 3031
3591.79 2887
3592.36 2791
3592.92 3021
3593.49 2997
3594.05 2885
3594.62 2691
3595.18 2903
3595.75 2989
3596.32 2842
3596.88 2826
3597.45 2735
3598.01 2926
3598.58 2930
3599.14 3046
3599.71 2953
3600.28 3045
3600.84 2936
3601.41 2996
3601.97 2844
3602.54 3034
3603.11 2956
3603.67 2847
3604.24 2788
3604.80 2737
3605.37 2805
3605.94 2873
3606.50 2618
3607.07 2647
3607.64 2670
3608.20 2708
3608.77 2769
3609.34 2656
3609.90 2783
3610.47 2902
3611.04 2630
3611.60 2674
3612.17 2780
3612.74 2872
3613.30 2664
3613.87 2746
3614.44 3113
3615.00 3222
3615.57 3215
3616.14 3348
3616.71 3451
3617.27 3423
3617.84 3545
3618.41 3775
3618.98 3609
3619.54 3787
3620.11 3828
3620.68 3794
3621.25 3648
3621.81 3377
3622.38 3382
3622.95 3260
3623.52 3088
3624.08 3136
3624.65 3017
3625.22 2914
3625.79 2747
3626.36 2650
3626.92 2620
3627.49 2609
3628.06 2621
3628.63 2558
3629.20 2632
3629.76 2642
3630.33 2566
3630.90 2623
3631.47 2618
3632.04 2834
3632.61 2930
3633.17 2866
3633.74 2864
3634.31 2822
3634.88 2971
3635.45 2862
3636.02 3012
3636.59 2866
3637.15 2878
3637.72 2791
3638.29 2997
3638.86 3262
3639.43 3386
3640.00 3641
3640.57 3764
3641.14 3891
3641.71 3853
3642.28 4152
3642.84 4289
3643.41 4415
3643.98 4282
3644.55 3972
3645.12 4047
3645.69 3813
3646.26 3622
3646.83 3438
3647.40 3228
3647.97 3282
3648.54 3063
3649.11 3101
3649.68 3071
3650.25 3373
3650.82 3284
3651.39 3362
3651.96 3666
3652.53 3593
3653.10 3668
3653.67 3711
3654.24 3409
3654.81 3507
3655.38 3522
3655.95 3708
3656.52 3600
3657.09 3618
3657.66 3508
3658.23 3738
3658.80 3840
3659.37 3987
3659.94 3805
3660.51 3828
3661.08 3817
3661.65 3955
3662.23 3830
3662.80 3652
3663.37 3586
3663.94 3644
3664.51 3480
3665.08 3377
3665.65 3520
3666.22 3592
3666.79 3669
3667.36 3857
3667.94 3755
3668.51 3527
3669.08 3410
3669.65 2955
3670.22 2970
3670.79 3047
3671.36 2855
3671.94 3048
3672.51 3307
3673.08 3279
3673.65 3411
3674.22 3376
3674.79 3149
3675.37 3245
3675.94 3405
3676.51 3535
3677.08 3558
3677.65 3491
3678.22 3512
3678.80 3469
3679.37 3369
3679.94 3229
3680.51 3357
3681.09 3236
3681.66 3245
3682.23 3152
3682.80 3164
3683.37 2904
3683.95 2864
3684.52 2958
3685.09 2970
3685.66 3136
3686.24 3272
3686.81 3035
3687.38 3244
3687.96 3402
3688.53 3497
3689.10 3707
3689.67 3804
3690.25 3843
3690.82 4098
3691.39 4057
3691.97 4266
3692.54 4035
3693.11 3761
3693.69 3582
3694.26 3645
3694.83 3648
3695.41 3492
3695.98 3236
3696.55 3399
3697.13 3425
3697.70 3401
3698.27 3382
3698.85 3378
3699.42 3607
3699.99 3510
3700.57 3400
3701.14 3422
3701.72 3344
3702.29 3429
3702.86 3320
3703.44 3228
3704.01 3323
3704.59 3269
3705.16 3089
3705.73 3139
3706.31 3277
3706.88 3247
3707.46 3172
3708.03 3183
3708.60 3296
3709.18 3193
3709.75 3156
3710.33 3223
3710.90 3127
3711.48 3168
3712.05 3116
3712.63 2930
3713.20 3019
3713.78 3063
3714.35 2825
3714.93 2871
3715.50 2949
3716.08 2709
3716.65 2806
3717.23 2854
3717.80 2817
3718.38 2676
3718.95 2747
3719.53 2815
3720.10 2997
3720.68 2739
3721.25 2617
3721.83 2748
3722.40 2753
3722.98 2592
3723.55 2459
3724.13 2681
3724.71 2746
3725.28 2614
3725.86 2771
3726.43 2651
3727.01 2683
3727.58 2945
3728.16 2977
3728.74 3150
3729.31 2763
3729.89 2806
3730.46 3102
3731.04 2927
3731.62 2917
3732.19 3155
3732.77 3351
3733.34 3511
3733.92 3198
3734.50 3014
3735.07 3068
3735.65 3078
3736.23 3052
3736.80 2890
3737.38 2738
3737.96 2984
3738.53 2921
3739.11 2830
3739.69 2694
3740.26 2741
3740.84 2641
3741.42 2758
3741.99 2850
3742.57 2708
3743.15 2641
3743.73 2590
3744.30 2454
3744.88 2755
3745.46 2477
3746.03 2659
3746.61 2660
3747.19 2648
3747.77 2572
3748.34 2797
3748.92 2654
3749.50 2741
3750.08 2535
3750.65 2645
3751.23 2561
3751.81 2621
3752.39 2686
3752.96 2620
3753.54 2575
3754.12 2609
3754.70 2553
3755.28 2811
3755.85 2514
3756.43 2708
3757.01 2739
3757.59 2752
3758.17 2685
3758.74 2606
3759.32 2725
3759.90 2740
3760.48 2832
3761.06 2565
3761.64 2638
3762.22 2706
3762.79 2671
3763.37 2581
3763.95 2627
3764.53 2679
3765.11 2754
3765.69 2472
3766.27 2710
3766.84 2599
3767.42 2489
3768.00 2510
3768.58 2459
3769.16 2512
3769.74 2640
3770.32 2725
3770.90 2749
3771.48 2667
3772.06 2679
3772.64 2734
3773.22 2675
3773.79 2603
3774.37 2521
3774.95 2502
3775.53 2585
3776.11 2418
3776.69 2398
3777.27 2685
3777.85 2594
3778.43 2646
3779.01 2595
3779.59 2704
3780.17 2668
3780.75 2699
3781.33 2782
3781.91 2621
3782.49 2564
3783.07 2560
3783.65 2600
3784.23 2598
3784.81 2541
3785.39 2635
3785.97 2472
3786.55 2564
3787.13 2506
3787.71 2669
3788.29 2673
3788.87 2611
3789.46 2628
3790.04 2541
3790.62 2559
3791.20 2707
3791.78 2698
3792.36 2669
3792.94 2623
3793.52 2666
3794.10 2646
3794.68 2553
3795.26 2672
3795.84 2559
3796.43 2422
3797.01 2611
3797.59 2589
3798.17 2658
3798.75 2649
3799.33 2651
3799.91 2887
3800.50 2949
3801.08 3105
3801.66 3067
3802.24 3253
3802.82 3280
3803.40 3351
3803.98 3014
3804.57 2978
3805.15 3037
3805.73 3080
3806.31 3243
3806.89 3313
3807.48 3230
3808.06 2984
3808.64 3228
3809.22 3123
3809.80 3116
3810.39 3249
3810.97 3292
3811.55 3073
3812.13 3441
3812.72 3353
3813.30 3438
3813.88 3372
3814.46 3292
3815.05 3365
3815.63 3393
3816.21 3374
3816.79 3269
3817.38 3602
3817.96 3473
3818.54 3345
3819.13 2983
3819.71 3000
3820.29 2819
3820.87 2932
3821.46 2774
3822.04 2747
3822.62 2691
3823.21 2591
3823.79 2653
3824.37 2758
3824.96 2607
3825.54 2517
3826.12 2634
3826.71 2496
3827.29 2471
3827.87 2557
3828.46 2489
3829.04 2389
3829.62 2591
3830.21 2550
3830.79 2461
3831.38 2522
3831.96 2528
3832.54 2306
3833.13 2330
3833.71 2634
3834.30 2705
3834.88 2561
3835.46 2626
3836.05 2602
3836.63 2540
3837.22 2405
3837.80 2482
3838.38 2589
3838.97 2572
3839.55 2681
3840.14 2742
3840.72 2507
3841.31 2467
3841.89 2461
3842.48 2448
3843.06 2649
3843.65 2505
3844.23 2604
3844.82 2656
3845.40 2464
3845.99 2630
3846.57 2496
3847.16 2548
3847.74 2301
3848.33 2430
3848.91 2439
3849.50 2462
3850.08 2536
3850.67 2660
3851.25 2596
3851.84 2743
3852.42 2654
3853.01 2631
3853.59 2654
3854.18 2637
3854.76 2582
3855.35 2588
3855.94 2802
3856.52 3009
3857.11 2806
3857.69 2611
3858.28 2778
3858.87 2736
3859.45 2769
3860.04 2867
3860.62 3074
3861.21 2884
3861.80 2957
3862.38 3374
3862.97 3298
3863.55 3372
3864.14 3284
3864.73 3269
3865.31 3128
3865.90 3112
3866.49 3266
3867.07 3370
3867.66 3127
3868.25 3175
3868.83 3288
3869.42 2989
3870.01 2945
3870.59 3125
3871.18 3208
3871.77 3441
3872.35 3482
3872.94 3484
3873.53 3517
3874.11 3658
3874.70 3716
3875.29 3991
3875.88 4481
3876.46 4331
3877.05 4505
3877.64 4379
3878.22 4828
3878.81 4624
3879.40 4526
3879.99 3945
3880.57 3893
3881.16 3646
3881.75 3341
3882.34 3418
3882.93 3367
3883.51 3202
3884.10 3037
3884.69 2859
3885.28 2960
3885.86 2792
3886.45 2984
3887.04 2879
3887.63 2896
3888.22 2976
3888.81 2971
3889.39 2944
3889.98 3057
3890.57 3015
3891.16 2914
3891.75 2992
3892.34 2824
3892.92 2841
3893.51 3011
3894.10 2960
3894.69 2895
3895.28 2822
3895.87 3180
3896.46 2913
3897.04 2966
3897.63 2806
3898.22 2782
3898.81 2782
3899.40 2934
3899.99 2797
3900.58 2796
3901.17 2960
3901.76 2829
3902.35 2735
3902.93 2644
3903.52 2706
3904.11 2771
3904.70 2639
3905.29 2676
3905.88 2564
3906.47 2579
3907.06 2535
3907.65 2445
3908.24 2696
3908.83 2561
3909.42 2611
3910.01 2764
3910.60 2607
3911.19 2566
3911.78 2384
3912.37 2440
3912.96 2278
3913.55 2421
3914.14 2386
3914.73 2305
3915.32 2344
3915.91 2414
3916.50 2292
3917.09 2298
3917.68 2342
3918.27 2405
3918.86 2491
3919.45 2448
3920.04 2336
3920.63 2472
3921.22 2755
3921.81 2433
3922.40 2547
3923.00 2611
3923.59 2555
3924.18 2568
3924.77 2524
3925.36 2650
3925.95 2503
3926.54 2416
3927.13 2465
3927.72 2471
3928.31 2418
3928.91 2549
3929.50 2480
3930.09 2286
3930.68 2286
3931.27 2438
3931.86 2411
3932.45 2357
3933.05 2427
3933.64 2336
3934.23 2338
3934.82 2359
3935.41 2184
3936.00 2238
3936.60 2436
3937.19 2502
3937.78 2470
3938.37 2473
3938.96 2468
3939.55 2569
3940.15 2486
3940.74 2450
3941.33 2483
3941.92 2713
3942.52 2515
3943.11 2551
3943.70 2569
3944.29 2486
3944.89 2613
3945.48 2444
3946.07 2415
3946.66 2519
3947.26 2452
3947.85 2451
3948.44 2658
3949.03 2517
3949.63 2350
3950.22 2610
3950.81 2662
3951.40 2414
3952.00 2426
3952.59 2566
3953.18 2521
3953.78 2599
3954.37 2564
3954.96 2641
3955.56 2428
3956.15 2561
3956.74 2485
3957.34 2549
3957.93 2585
3958.52 2778
3959.12 2527
3959.71 2462
3960.30 2605
3960.90 2698
3961.49 2653
3962.08 2832
3962.68 2498
3963.27 2535
3963.87 2543
3964.46 2587
3965.05 2563
3965.65 2656
3966.24 2475
3966.84 2524
3967.43 2729
3968.02 2524
3968.62 2675
3969.21 2673
3969.81 2579
3970.40 2458
3971.00 2379
3971.59 2522
3972.18 2607
3972.78 2466
3973.37 2285
3973.97 2374
3974.56 2465
3975.16 2490
3975.75 2604
3976.35 2487
3976.94 2597
3977.54 2835
3978.13 2791
3978.73 2674
3979.32 2734
3979.92 2809
3980.51 2815
3981.11 2683
3981.70 2576
3982.30 2563
3982.89 2586
3983.49 2672
3984.08 2717
3984.68 2644
3985.27 2628
3985.87 2675
3986.46 2699
3987.06 2796
3987.66 2550
3988.25 2670
3988.85 2656
3989.44 2730
3990.04 2542
3990.63 2542
3991.23 2549
3991.83 2648
3992.42 2619
3993.02 2809
3993.61 2691
3994.21 2540
3994.81 2582
3995.40 2888
3996.00 2699
3996.60 2825
3997.19 2776
3997.79 2850
3998.38 2892
3998.98 2789
3999.58 2667
4000.17 2721
4000.77 2759
4001.37 2592
4001.96 2405
4002.56 2373
4003.16 2537
4003.75 2616
4004.35 2534
4004.95 2683
4005.54 2596
4006.14 2606
4006.74 2688
4007.34 2736
4007.93 2755
4008.53 2777
4009.13 2701
4009.72 2768
4010.32 2656
4010.92 2784
4011.52 2791
4012.11 2737
4012.71 2800
4013.31 2682
4013.91 2487
4014.50 2404
4015.10 2428
4015.70 2531
4016.30 2537
4016.90 2346
4017.49 2508
4018.09 2613
4018.69 2552
4019.29 2430
4019.89 2429
4020.48 2432
4021.08 2421
4021.68 2348
4022.28 2535
4022.88 2590
4023.47 2821
4024.07 2764
4024.67 2506
4025.27 2649
4025.87 2771
4026.47 2706
4027.06 3008
4027.66 3175
4028.26 3080
4028.86 3193
4029.46 3198
4030.06 3357
4030.66 3158
4031.26 3227
4031.85 3028
4032.45 3110
4033.05 2904
4033.65 2886
4034.25 2683
4034.85 2544
4035.45 2731
4036.05 2792
4036.65 2714
4037.25 2842
4037.85 2603
4038.45 2436
4039.05 2455
4039.64 2368
4040.24 2261
4040.84 2126
4041.44 2324
4042.04 2432
4042.64 2386
4043.24 2407
4043.84 2567
4044.44 2567
4045.04 2448
4045.64 2469
4046.24 2440
4046.84 2457
4047.44 2799
4048.04 2819
4048.64 2659
4049.24 2600
4049.84 2648
4050.44 2672
4051.04 2789
4051.64 2785
4052.24 2653
4052.84 2832
4053.45 2914
4054.05 2822
4054.65 2822
4055.25 2650
4055.85 2436
4056.45 2602
4057.05 2605
4057.65 2691
4058.25 2599
4058.85 2583
4059.45 2593
4060.05 2517
4060.66 2475
4061.26 2304
4061.86 2539
4062.46 2585
4063.06 2451
4063.66 2333
4064.26 2427
4064.86 2509
4065.47 2495
4066.07 2542
4066.67 2493
4067.27 2644
4067.87 2494
4068.47 2410
4069.07 2370
4069.68 2300
4070.28 2355
4070.88 2381
4071.48 2557
4072.08 2482
4072.69 2343
4073.29 2444
4073.89 2426
4074.49 2413
4075.09 2479
4075.70 2421
4076.30 2465
4076.90 2418
4077.50 2384
4078.11 2442
4078.71 2467
4079.31 2343
4079.91 2264
4080.51 2259
4081.12 2358
4081.72 2406
4082.32 2297
4082.93 2435
4083.53 2551
4084.13 2559
4084.73 2586
4085.34 2435
4085.94 2308
4086.54 2329
4087.15 2320
4087.75 2305
4088.35 2115
4088.95 2201
4089.56 2234
4090.16 2275
4090.76 2230
4091.37 2458
4091.97 2252
4092.57 2272
4093.18 2194
4093.78 2119
4094.39 2277
4094.99 2241
4095.59 2323
4096.20 2460
4096.80 2468
4097.40 2142
4098.01 2345
4098.61 2418
4099.22 2316
4099.82 2423
4100.42 2273
4101.03 2225
4101.63 2209
4102.24 2220
4102.84 2283
4103.44 2146
4104.05 2168
4104.65 2217
4105.26 2410
4105.86 2402
4106.47 2334
4107.07 2292
4107.67 2319
4108.28 2292
4108.88 2348
4109.49 2296
4110.09 2370
4110.70 2259
4111.30 2371
4111.91 2276
4112.51 2375
4113.12 2381
4113.72 2317
4114.33 2304
4114.93 2264
4115.54 2150
4116.14 2335
4116.75 2250
4117.35 2336
4117.96 2301
4118.56 2431
4119.17 2425
4119.77 2430
4120.38 2251
4120.99 2180
4121.59 2398
4122.20 2395
4122.80 2357
4123.41 2389
4124.01 2522
4124.62 2510
4125.23 2277
4125.83 2358
4126.44 2347
4127.04 2492
4127.65 2490
4128.26 2403
4128.86 2385
4129.47 2354
4130.07 2272
4130.68 2324
4131.29 2481
4131.89 2324
4132.50 2346
4133.11 2516
4133.71 2390
4134.32 2469
4134.92 2577
4135.53 2621
4136.14 2538
4136.74 2585
4137.35 2640
4137.96 2733
4138.56 2478
4139.17 2467
4139.78 2819
4140.39 2947
4140.99 2945
4141.60 2653
4142.21 2708
4142.81 2707
4143.42 2708
4144.03 2700
4144.64 2801
4145.24 2547
4145.85 2478
4146.46 2566
4147.06 2520
4147.67 2511
4148.28 2535
4148.89 2391
4149.49 2510
4150.10 2319
4150.71 2454
4151.32 2259
4151.93 2282
4152.53 2301
4153.14 2379
4153.75 2445
4154.36 2379
4154.97 2393
4155.57 2514
4156.18 2440
4156.79 2294
4157.40 2597
4158.01 2476
4158.61 2419
4159.22 2328
4159.83 2363
4160.44 2533
4161.05 2533
4161.66 2542
4162.26 2570
4162.87 2639
4163.48 2664
4164.09 2757
4164.70 2597
4165.31 2496
4165.92 2997
4166.53 3094
4167.13 2969
4167.74 3001
4168.35 2860
4168.96 2786
4169.57 2851
4170.18 2937
4170.79 2879
4171.40 2717
4172.01 2620
4172.62 2906
4173.23 2898
4173.84 2903
4174.44 2849
4175.05 2690
4175.66 2759
4176.27 2831
4176.88 2735
4177.49 2635
4178.10 2727
4178.71 2856
4179.32 2828
4179.93 2796
4180.54 2742
4181.15 2617
4181.76 2636
4182.37 2411
4182.98 2471
4183.59 2455
4184.20 2369
4184.81 2490
4185.42 2620
4186.03 2572
4186.64 2479
4187.25 2556
4187.86 2557
4188.47 2654
4189.08 2657
4189.70 2532
4190.31 2581
4190.92 2560
4191.53 2826
4192.14 3007
4192.75 3151
4193.36 3226
4193.97 3330
4194.58 3186
4195.19 3229
4195.80 3279
4196.41 3136
4197.03 3218
4197.64 3135
4198.25 3196
4198.86 3128
4199.47 3057
4200.08 3048
4200.69 3097
4201.30 2969
4201.92 2756
4202.53 2771
4203.14 2668
4203.75 2733
4204.36 2766
4204.97 2749
4205.58 2819
4206.20 2698
4206.81 2783
4207.42 2640
4208.03 2684
4208.64 2674
4209.26 2512
4209.87 2528
4210.48 2691
4211.09 2510
4211.70 2525
4212.32 2409
4212.93 2822
4213.54 2906
4214.15 2772
4214.77 2963
4215.38 2834
4215.99 3060
4216.60 3052
4217.22 2846
4217.83 2941
4218.44 3240
4219.05 3353
4219.67 3117
4220.28 3182
4220.89 3262
4221.50 3368
4222.12 3437
4222.73 3265
4223.34 3442
4223.96 3730
4224.57 3748
4225.18 3894
4225.80 3890
4226.41 4435
4227.02 5046
4227.64 5293
4228.25 5577
4228.86 5546
4229.48 5814
4230.09 5806
4230.70 5856
4231.32 5714
4231.93 5748
4232.54 5402
4233.16 5148
4233.77 5593
4234.39 5328
4235.00 5551
4235.61 5689
4236.23 6010
4236.84 5858
4237.45 5754
4238.07 5439
4238.68 5338
4239.30 5015
4239.91 4698
4240.53 4318
4241.14 4036
4241.75 3815
4242.37 3605
4242.98 3388
4243.60 3454
4244.21 3372
4244.83 3501
4245.44 3685
4246.06 3745
4246.67 3348
4247.29 3822
4247.90 3749
4248.51 3693
4249.13 3975
4249.74 4003
4250.36 3855
4250.97 3669
4251.59 3473
4252.20 3507
4252.82 3325
4253.44 3688
4254.05 3679
4254.67 3589
4255.28 3635
4255.90 3330
4256.51 3338
4257.13 3166
4257.74 3259
4258.36 3011
4258.97 3084
4259.59 3067
4260.21 3173
4260.82 2988
4261.44 2805
4262.05 2963
4262.67 2984
4263.28 2911
4263.90 2967
4264.52 3130
4265.13 2980
4265.75 2847
4266.36 3067
4266.98 3149
4267.60 3045
4268.21 3038
4268.83 2815
4269.45 2889
4270.06 3125
4270.68 2873
4271.29 2964
4271.91 3045
4272.53 2805
4273.14 2899
4273.76 2961
4274.38 3047
4274.99 2904
4275.61 2954
4276.23 3142
4276.85 3258
4277.46 3265
4278.08 3225
4278.70 3107
4279.31 3098
4279.93 3227
4280.55 3048
4281.16 2853
4281.78 2838
4282.40 2898
4283.02 2823
4283.63 2880
4284.25 2627
4284.87 2576
4285.49 2603
4286.10 2642
4286.72 2695
4287.34 2752
4287.96 2644
4288.57 2547
4289.19 2596
4289.81 2606
4290.43 2564
4291.05 2507
4291.66 2650
4292.28 2612
4292.90 2410
4293.52 2507
4294.14 2506
4294.75 2602
4295.37 2445
4295.99 2401
4296.61 2339
4297.23 2321
4297.85 2369
4298.46 2448
4299.08 2449
4299.70 2666
4300.32 2540
4300.94 2502
4301.56 2523
4302.18 2486
4302.79 2609
4303.41 2484
4304.03 2406
4304.65 2617
4305.27 2695
4305.89 2550
4306.51 2536
4307.13 2753
4307.75 2637
4308.36 2490
4308.98 2650
4309.60 2597
4310.22 2389
4310.84 2413
4311.46 2447
4312.08 2301
4312.70 2335
4313.32 2485
4313.94 2493
4314.56 2332
4315.18 2265
4315.80 2397
4316.42 2389
4317.04 2487
4317.66 2466
4318.28 2600
4318.90 2601
4319.52 2538
4320.14 2516
4320.76 2377
4321.38 2561
4322.00 2362
4322.62 2379
4323.24 2491
4323.86 2608
4324.48 2388
4325.10 2344
4325.72 2565
4326.34 2454
4326.96 2362
4327.58 2583
4328.20 2544
4328.82 2451
4329.44 2287
4330.06 2337
4330.68 2510
4331.30 2439
4331.93 2402
4332.55 2604
4333.17 2327
4333.79 2371
4334.41 2325
4335.03 2487
4335.65 2441
4336.27 2545
4336.89 2711
4337.51 2318
4338.14 2694
4338.76 2871
4339.38 2774
4340.00 2852
4340.62 2988
4341.24 2953
4341.86 2873
4342.49 2860
4343.11 3115
4343.73 3533
4344.35 3884
4344.97 4178
4345.60 4731
4346.22 4547
4346.84 4991
4347.46 5266
4348.08 5478
4348.70 5403
4349.33 5151
4349.95 4821
4350.57 4591
4351.19 4187
4351.82 3566
4352.44 3491
4353.06 3118
4353.68 3101
4354.31 3369
4354.93 3137
4355.55 2696
4356.17 2857
4356.80 2744
4357.42 2664
4358.04 2908
4358.66 2731
4359.29 2831
4359.91 2781
4360.53 2635
4361.16 2823
4361.78 2751
4362.40 2727
4363.02 2719
4363.65 2734
4364.27 2623
4364.89 2897
4365.52 2764
4366.14 2755
4366.76 2673
4367.39 2676
4368.01 2562
4368.63 2637
4369.26 2656
4369.88 2429
4370.50 2370
4371.13 2370
4371.75 2482
4372.38 2416
4373.00 2490
4373.62 2500
4374.25 2385
4374.87 2402
4375.49 2424
4376.12 2417
4376.74 2518
4377.37 2657
4377.99 2797
4378.62 2695
4379.24 2826
4379.86 2942
4380.49 2742
4381.11 2867
4381.74 3000
4382.36 2929
4382.99 2782
4383.61 2618
4384.24 2555
4384.86 2577
4385.48 2609
4386.11 2558
4386.73 2582
4387.36 2638
4387.98 2730
4388.61 2743
4389.23 2617
4389.86 2420
4390.48 2464
4391.11 2420
4391.73 2541
4392.36 2651
4392.98 2292
4393.61 2291
4394.23 2415
4394.86 2210
4395.49 2459
4396.11 2512
4396.74 2582
4397.36 2598
4397.99 2540
4398.61 2470
4399.24 2562
4399.86 2636
4400.49 2678
4401.12 2571
4401.74 2603
4402.37 2495
4402.99 2258
4403.62 2476
4404.25 2483
4404.87 2431
4405.50 2566
4406.12 2333
4406.75 2421
4407.38 2174
4408.00 2316
4408.63 2397
4409.25 2359
4409.88 2184
4410.51 2086
4411.13 2079
4411.76 2089
4412.39 2268
4413.01 2351
4413.64 2174
4414.27 2373
4414.89 2345
4415.52 2377
4416.15 2273
4416.77 2131
4417.40 2002
4418.03 2150
4418.66 2346
4419.28 2192
4419.91 2213
4420.54 2069
4421.16 2181
4421.79 2208
4422.42 2178
4423.05 2143
4423.67 2142
4424.30 2009
4424.93 2001
4425.56 2107
4426.18 2139
4426.81 1983
4427.44 2070
4428.07 2062
4428.69 1865
4429.32 1899
4429.95 1876
4430.58 1966
4431.21 1968
4431.83 2033
4432.46 2120
4433.09 2194
4433.72 2278
4434.35 2262
4434.97 2312
4435.60 2096
4436.23 2152
4436.86 2197
4437.49 2264
4438.12 2026
4438.74 2065
4439.37 2173
4440.00 2168
4440.63 2101
4441.26 2139
4441.89 2103
4442.52 2078
4443.14 2013
4443.77 2099
4444.40 2161
4445.03 2182
4445.66 2227
4446.29 2386
4446.92 2350
4447.55 2334
4448.18 2226
4448.81 2299
4449.44 2256
4450.06 2228
4450.69 2129
4451.32 2245
4451.95 2266
4452.58 2222
4453.21 2147
4453.84 2240
4454.47 2188
4455.10 2280
4455.73 2389
4456.36 2181
4456.99 2255
4457.62 2194
4458.25 2369
4458.88 2330
4459.51 2327
4460.14 2094
4460.77 2046
4461.40 1975
4462.03 2064
4462.66 2082
4463.29 1988
4463.92 2150
4464.55 1830
4465.18 1940
4465.81 2005
4466.44 1966
4467.07 1973
4467.70 2049
4468.33 2172
4468.96 2178
4469.59 2093
4470.22 2104
4470.86 1957
4471.49 2003
4472.12 2174
4472.75 2210
4473.38 1973
4474.01 2010
4474.64 1993
4475.27 1985
4475.90 1864
4476.53 1930
4477.16 1834
4477.80 1872
4478.43 2040
4479.06 2009
4479.69 1984
4480.32 2097
4480.95 2071
4481.58 2114
4482.22 2080
4482.85 2200
4483.48 2175
4484.11 2117
4484.74 2195
4485.37 2066
4486.01 2138
4486.64 2218
4487.27 2260
4487.90 2226
4488.53 2102
4489.17 2170
4489.80 2183
4490.43 2133
4491.06 2092
4491.69 2074
4492.33 1907
4492.96 2153
4493.59 2133
4494.22 2051
4494.86 2073
4495.49 1941
4496.12 2084
4496.75 2216
4497.39 2236
4498.02 2328
4498.65 2198
4499.28 2383
4499.92 2598
4500.55 2420
4501.18 2476
4501.82 2525
4502.45 2505
4503.08 2780
4503.71 2841
4504.35 2915
4504.98 2594
4505.61 2567
4506.25 2580
4506.88 2445
4507.51 2293
4508.15 2286
4508.78 2175
4509.41 2124
4510.05 2283
4510.68 2210
4511.31 1929
4511.95 2194
4512.58 2155
4513.22 2132
4513.85 2110
4514.48 2177
4515.12 2023
4515.75 2109
4516.39 2088
4517.02 1870
4517.65 1889
4518.29 2008
4518.92 2161
4519.56 1992
4520.19 1950
4520.82 1857
4521.46 1954
4522.09 2166
4522.73 2074
4523.36 2027
4524.00 2084
4524.63 2052
4525.27 1983
4525.90 1910
4526.53 1990
4527.17 2058
4527.80 2089
4528.44 2330
4529.07 2384
4529.71 2423
4530.34 2554
4530.98 2637
4531.61 2741
4532.25 2684
4532.88 2835
4533.52 2781
4534.15 2738
4534.79 2686
4535.42 2639
4536.06 2522
4536.69 2413
4537.33 2533
4537.97 2391
4538.60 2303
4539.24 2155
4539.87 2085
4540.51 2068
4541.14 2122
4541.78 2146
4542.42 2168
4543.05 2142
4543.69 1988
4544.32 2026
4544.96 2061
4545.59 1987
4546.23 2045
4546.87 2001
4547.50 2003
4548.14 2011
4548.78 1878
4549.41 1918
4550.05 1950
4550.68 1913
4551.32 1876
4551.96 1865
4552.59 1799
4553.23 1836
4553.87 2083
4554.50 2069
4555.14 2053
4555.78 1777
4556.41 1865
4557.05 1913
4557.69 2002
4558.32 1936
4558.96 1815
4559.60 1894
4560.24 1912
4560.87 1982
4561.51 1876
4562.15 1968
4562.78 1924
4563.42 1937
4564.06 2053
4564.70 2026
4565.33 1991
4565.97 1891
4566.61 2043
4567.25 2062
4567.88 1984
4568.52 1911
4569.16 2030
4569.80 2140
4570.43 1915
4571.07 2030
4571.71 2063
4572.35 1985
4572.98 1941
4573.62 1834
4574.26 1920
4574.90 1980
4575.54 1842
4576.18 1952
4576.81 1917
4577.45 1965
4578.09 1869
4578.73 1836
4579.37 1954
4580.00 1921
4580.64 1948
4581.28 1915
4581.92 2047
4582.56 2147
4583.20 2109
4583.84 2131
4584.47 2112
4585.11 2294
4585.75 1953
4586.39 1803
4587.03 1934
4587.67 2043
4588.31 2218
4588.95 2390
4589.59 2401
4590.23 2486
4590.86 2542
4591.50 2507
4592.14 2590
4592.78 2650
4593.42 2646
4594.06 2657
4594.70 2306
4595.34 2381
4595.98 2366
4596.62 2197
4597.26 2117
4597.90 1995
4598.54 2286
4599.18 2315
4599.82 2248
4600.46 2301
4601.10 2147
4601.74 2353
4602.38 2490
4603.02 2408
4603.66 2492
4604.30 2562
4604.94 2601
4605.58 2437
4606.22 2388
4606.86 2370
4607.50 2517
4608.14 2449
4608.78 2494
4609.42 2296
4610.06 2286
4610.70 2189
4611.34 2124
4611.98 2023
4612.62 1993
4613.26 2223
4613.90 2037
4614.54 2132
4615.19 2115
4615.83 2078
4616.47 1952
4617.11 2050
4617.75 2011
4618.39 2073
4619.03 2068
4619.67 1994
4620.31 2001
4620.96 1880
4621.60 2075
4622.24 2062
4622.88 1877
4623.52 1973
4624.16 2117
4624.80 2209
4625.45 1959
4626.09 2033
4626.73 2036
4627.37 1947
4628.01 1888
4628.65 1846
4629.30 1929
4629.94 1916
4630.58 2021
4631.22 2029
4631.86 1843
4632.51 1999
4633.15 2009
4633.79 1956
4634.43 2027
4635.07 2099
4635.72 2136
4636.36 2097
4637.00 2069
4637.64 1985
4638.29 2028
4638.93 2187
4639.57 2089
4640.21 2089
4640.86 2034
4641.50 1927
4642.14 1982
4642.78 2020
4643.43 2233
4644.07 2011
4644.71 1941
4645.36 2120
4646.00 2205
4646.64 2166
4647.29 1914
4647.93 2109
4648.57 2174
4649.21 2025
4649.86 2070
4650.50 2103
4651.14 2136
4651.79 2007
4652.43 2016
4653.07 1971
4653.72 1990
4654.36 2040
4655.01 1993
4655.65 2027
4656.29 1910
4656.94 1905
4657.58 2052
4658.22 1986
4658.87 1967
4659.51 2033
4660.16 1937
4660.80 2055
4661.44 2043
4662.09 1939
4662.73 2107
4663.38 2106
4664.02 1974
4664.67 1952
4665.31 1929
4665.95 1936
4666.60 1796
4667.24 1850
4667.89 2048
4668.53 1917
4669.18 1864
4669.82 1915
4670.47 1946
4671.11 1923
4671.76 2043
4672.40 2022
4673.04 1810
4673.69 1793
4674.33 1807
4674.98 1878
4675.62 1760
4676.27 1872
4676.92 1933
4677.56 1944
4678.21 2058
4678.85 1929
4679.50 1911
4680.14 1970
4680.79 2012
4681.43 2044
4682.08 2121
4682.72 2204
4683.37 1961
4684.01 1941
4684.66 2076
4685.31 2211
4685.95 2074
4686.60 2028
4687.24 1921
4687.89 2033
4688.54 2122
4689.18 2110
4689.83 1992
4690.47 1941
4691.12 1923
4691.77 1814
4692.41 1948
4693.06 2058
4693.70 2045
4694.35 2209
4695.00 2279
4695.64 2329
4696.29 2163
4696.94 2145
4697.58 2447
4698.23 2512
4698.88 2504
4699.52 2852
4700.17 2841
4700.82 2935
4701.46 2831
4702.11 2617
4702.76 2660
4703.40 2582
4704.05 2522
4704.70 2442
4705.35 2424
4705.99 2251
4706.64 2252
4707.29 2148
4707.93 2226
4708.58 2330
4709.23 2224
4709.88 2189
4710.52 2484
4711.17 2328
4711.82 2111
4712.47 2246
4713.11 2305
4713.76 2246
4714.41 2309
4715.06 1991
4715.70 2015
4716.35 2147
4717.00 2051
4717.65 2042
4718.30 2370
4718.94 2112
4719.59 1880
4720.24 2101
4720.89 2178
4721.54 2377
4722.19 2179
4722.83 2495
4723.48 2377
4724.13 2347
4724.78 2234
4725.43 2458
4726.08 2844
4726.72 2771
4727.37 2880
4728.02 2972
4728.67 2928
4729.32 2959
4729.97 2958
4730.62 2835
4731.27 2603
4731.91 2637
4732.56 2478
4733.21 2266
4733.86 2408
4734.51 2516
4735.16 2242
4735.81 2077
4736.46 2200
4737.11 2188
4737.76 2148
4738.41 2091
4739.06 2327
4739.70 2494
4740.35 2472
4741.00 2471
4741.65 2421
4742.30 2455
4742.95 2359
4743.60 2525
4744.25 2614
4744.90 2606
4745.55 2535
4746.20 2461
4746.85 2373
4747.50 2235
4748.15 2374
4748.80 2233
4749.45 2387
4750.10 2598
4750.75 2532
4751.40 2600
4752.05 2551
4752.70 2646
4753.35 2636
4754.00 2714
4754.65 2674
4755.31 2503
4755.96 2422
4756.61 2386
4757.26 2415
4757.91 2325
4758.56 2182
4759.21 2236
4759.86 2169
4760.51 2040
4761.16 2053
4761.81 1984
4762.46 2028
4763.11 2045
4763.77 1947
4764.42 2040
4765.07 2331
4765.72 2320
4766.37 2112
4767.02 2062
4767.67 2185
4768.33 2356
4768.98 2265
4769.63 2113
4770.28 2042
4770.93 2032
4771.58 2185
4772.23 1923
4772.89 1902
4773.54 1912
4774.19 1914
4774.84 1950
4775.49 2085
4776.15 1958
4776.80 1977
4777.45 2072
4778.10 1980
4778.75 1881
4779.41 1970
4780.06 1971
4780.71 1954
4781.36 2020
4782.02 2023
4782.67 2117
4783.32 2183
4783.97 2049
4784.63 2086
4785.28 1902
4785.93 1991
4786.58 2051
4787.24 2167
4787.89 1846
4788.54 1746
4789.19 1894
4789.85 2013
4790.50 1914
4791.15 1947
4791.81 1956
4792.46 1892
4793.11 1959
4793.77 2025
4794.42 1931
4795.07 1985
4795.72 1995
4796.38 2067
4797.03 1997
4797.69 2093
4798.34 1881
4798.99 2003
4799.65 2046
4800.30 1886
4800.95 1971
4801.61 1933
4802.26 1917
4802.91 1932
4803.57 2012
4804.22 2133
4804.88 2115
4805.53 2022
4806.18 2013
4806.84 1882
4807.49 1972
4808.15 1956
4808.80 1872
4809.45 2017
4810.11 2004
4810.76 1922
4811.42 1866
4812.07 2027
4812.73 2073
4813.38 1918
4814.04 2030
4814.69 2208
4815.34 2193
4816.00 2122
4816.65 2214
4817.31 2084
4817.96 2222
4818.62 2350
4819.27 2235
4819.93 2231
4820.58 2347
4821.24 2560
4821.89 2533
4822.55 2556
4823.20 2562
4823.86 2783
4824.51 2734
4825.17 3112
4825.82 3313
4826.48 3311
4827.14 3447
4827.79 3078
4828.45 3195
4829.10 3248
4829.76 2981
4830.41 2896
4831.07 2796
4831.72 2816
4832.38 2632
4833.04 2670
4833.69 2598
4834.35 2726
4835.00 2639
4835.66 2570
4836.32 2738
4836.97 2856
4837.63 2889
4838.28 2805
4838.94 2860
4839.60 2899
4840.25 2824
4840.91 2781
4841.57 2886
4842.22 2871
4842.88 2839
4843.54 2979
4844.19 2755
4844.85 2887
4845.51 2933
4846.16 2936
4846.82 3209
4847.48 3080
4848.13 3306
4848.79 3516
4849.45 3981
4850.10 4080
4850.76 3858
4851.42 3938
4852.07 4358
4852.73 4359
4853.39 4377
4854.05 4010
4854.70 3920
4855.36 3683
4856.02 3627
4856.68 3472
4857.33 3323
4857.99 3569
4858.65 3385
4859.31 3418
4859.96 3431
4860.62 3384
4861.28 3362
4861.94 3185
4862.59 3293
4863.25 3337
4863.91 3440
4864.57 3258
4865.23 3256
4865.88 3392
4866.54 3369
4867.20 3197
4867.86 3217
4868.52 3393
4869.18 3212
4869.83 3203
4870.49 3189
4871.15 3314
4871.81 3139
4872.47 3239
4873.13 3154
4873.78 3046
4874.44 2940
4875.10 2883
4875.76 2976
4876.42 2910
4877.08 2758
4877.74 2755
4878.40 2718
4879.06 2719
4879.71 2784
4880.37 2570
4881.03 2519
4881.69 2555
4882.35 2587
4883.01 2504
4883.67 2688
4884.33 2608
4884.99 2576
4885.65 2644
4886.31 2551
4886.97 2428
4887.63 2605
4888.29 2483
4888.94 2580
4889.60 2712
4890.26 2765
4890.92 2872
4891.58 2898
4892.24 2867
4892.90 3055
4893.56 2996
4894.22 3020
4894.88 3053
4895.54 2898
4896.20 2929
4896.86 2782
4897.52 2762
4898.18 3002
4898.84 3118
4899.50 3047
4900.17 3121
4900.83 3264
4901.49 3361
4902.15 3572
4902.81 3247
4903.47 3110
4904.13 2894
4904.79 2781
4905.45 2712
4906.11 2640
4906.77 2781
4907.43 2566
4908.09 2470
4908.75 2437
4909.42 2349
4910.08 2493
4910.74 2516
4911.40 2282
4912.06 2356
4912.72 2605
4913.38 2456
4914.04 2254
4914.70 2262
4915.37 2289
4916.03 2121
4916.69 2160
4917.35 2096
4918.01 2133
4918.67 2180
4919.34 2048
4920.00 2297
4920.66 2147
4921.32 2276
4921.98 2142
4922.64 2152
4923.31 2182
4923.97 2200
4924.63 2201
4925.29 2197
4925.95 2196
4926.62 2316
4927.28 2108
4927.94 2207
4928.60 2056
4929.27 2093
4929.93 2199
4930.59 2165
4931.25 2226
4931.92 2223
4932.58 2204
4933.24 2241
4933.90 2247
4934.57 2417
4935.23 2254
4935.89 2166
4936.55 2191
4937.22 2227
4937.88 2224
4938.54 2117
4939.21 2057
4939.87 2174
4940.53 2206
4941.20 2194
4941.86 2245
4942.52 2384
4943.19 2311
4943.85 2178
4944.51 2095
4945.18 2058
4945.84 1983
4946.50 2131
4947.17 2088
4947.83 1966
4948.49 2039
4949.16 2113
4949.82 2087
4950.48 2014
4951.15 2061
4951.81 1983
4952.48 1976
4953.14 1957
4953.80 2064
4954.47 2074
4955.13 2238
4955.80 2243
4956.46 2146
4957.12 2055
4957.79 2158
4958.45 2109
4959.12 2003
4959.78 1989
4960.45 2254
4961.11 2425
4961.78 2276
4962.44 2612
4963.10 2872
4963.77 2898
4964.43 2846
4965.10 3030
4965.76 3025
4966.43 3023
4967.09 2969
4967.76 2776
4968.42 2698
4969.09 2524
4969.75 2419
4970.42 2203
4971.08 2274
4971.75 2174
4972.41 2397
4973.08 2430
4973.74 2487
4974.41 2335
4975.08 2217
4975.74 2196
4976.41 2166
4977.07 2187
4977.74 2264
4978.40 2290
4979.07 2359
4979.73 2239
4980.40 2167
4981.07 2142
4981.73 2036
4982.40 2112
4983.06 2155
4983.73 2254
4984.40 2460
4985.06 2255
4985.73 2359
4986.39 2294
4987.06 2464
4987.73 2540
4988.39 2737
4989.06 2812
4989.73 2844
4990.39 2728
4991.06 2762
4991.73 2535
4992.39 2684
4993.06 2600
4993.73 2490
4994.39 2294
4995.06 2138
4995.73 2030
4996.39 2061
4997.06 1941
4997.73 1976
4998.39 2060
4999.06 2109
4999.73 1987
5000.39 1932
5001.06 2052
5001.73 1993
5002.40 1812
5003.06 1889
5003.73 1838
5004.40 1817
5005.07 1692
5005.73 1863
5006.40 1750
5007.07 1680
5007.74 1774
5008.40 1721
5009.07 1840
5009.74 1835
5010.41 1859
5011.07 1954
5011.74 2080
5012.41 1838
5013.08 1755
5013.75 1767
5014.41 1776
5015.08 1843
5015.75 1708
5016.42 1808
5017.09 1831
5017.75 1880
5018.42 2104
5019.09 1855
5019.76 1924
5020.43 2045
5021.10 1958
5021.77 1887
5022.43 2023
5023.10 1997
5023.77 1995
5024.44 1986
5025.11 2134
5025.78 2113
5026.45 1912
5027.12 1882
5027.78 2001
5028.45 1993
5029.12 2120
5029.79 2055
5030.46 2041
5031.13 1810
5031.80 1882
5032.47 1912
5033.14 1777
5033.81 1679
5034.48 1791
5035.15 1846
5035.82 1670
5036.48 1714
5037.15 1778
5037.82 1867
5038.49 1879
5039.16 1791
5039.83 1761
5040.50 1715
5041.17 1686
5041.84 1768
5042.51 1834
5043.18 1722
5043.85 1667
5044.52 1802
5045.19 1709
5045.86 1783
5046.53 1730
5047.20 1778
5047.87 1741
5048.54 1764
5049.21 1733
5049.88 2016
5050.55 2018
5051.23 2032
5051.90 1947
5052.57 1767
5053.24 1936
5053.91 2111
5054.58 2070
5055.25 1847
5055.92 1946
5056.59 1872
5057.26 1812
5057.93 1915
5058.60 1818
5059.27 1854
5059.95 1907
5060.62 1857
5061.29 1881
5061.96 1764
5062.63 1850
5063.30 1892
5063.97 1808
5064.64 1716
5065.32 1780
5065.99 1703
5066.66 1841
5067.33 1795
5068.00 1805
5068.67 1853
5069.35 1732
5070.02 1823
5070.69 1721
5071.36 1781
5072.03 1745
5072.70 1605
5073.38 1537
5074.05 1629
5074.72 1548
5075.39 1594
5076.07 1729
5076.74 1679
5077.41 1642
5078.08 1698
5078.75 1788
5079.43 1726
5080.10 1771
5080.77 1796
5081.44 1812
5082.12 1972
5082.79 1896
5083.46 1921
5084.13 1826
5084.81 1718
5085.48 1719
5086.15 1655
5086.83 1811
5087.50 1913
5088.17 1862
5088.84 1949
5089.52 1964
5090.19 1927
5090.86 2159
5091.54 2019
5092.21 1991
5092.88 1976
5093.56 2033
5094.23 1981
5094.90 1905
5095.58 1789
5096.25 1745
5096.92 1783
5097.60 1744
5098.27 1763
5098.94 1868
5099.62 1766
5100.29 1770
5100.97 1750
5101.64 1610
5102.31 1615
5102.99 1657
5103.66 1626
5104.34 1827
5105.01 1668
5105.68 1657
5106.36 1699
5107.03 1707
5107.71 1880
5108.38 1818
5109.06 1703
5109.73 1681
5110.40 1571
5111.08 1577
5111.75 1505
5112.43 1525
5113.10 1641
5113.78 1692
5114.45 1642
5115.13 1591
5115.80 1790
5116.48 1819
5117.15 1772
5117.83 1638
5118.50 1657
5119.18 1740
5119.85 1754
5120.53 1753
5121.20 1771
5121.88 1888
5122.55 1999
5123.23 1863
5123.90 1868
5124.58 1841
5125.25 1623
5125.93 1818
5126.60 1755
5127.28 1882
5127.95 1886
5128.63 1805
5129.31 1779
5129.98 1743
5130.66 1713
5131.33 1784
5132.01 1896
5132.69 1823
5133.36 1734
5134.04 1850
5134.71 1898
5135.39 1813
5136.07 1757
5136.74 1788
5137.42 1919
5138.09 1950
5138.77 1797
5139.45 1779
5140.12 1904
5140.80 1895
5141.48 1894
5142.15 1992
5142.83 1821
5143.51 1756
5144.18 1699
5144.86 1627
5145.54 1731
5146.21 1698
5146.89 1733
5147.57 1690
5148.24 1636
5148.92 1694
5149.60 1782
5150.27 1666
5150.95 1744
5151.63 1673
5152.31 1582
5152.98 1636
5153.66 1732
5154.34 1519
5155.01 1636
5155.69 1670
5156.37 1570
5157.05 1619
5157.72 1714
5158.40 1672
5159.08 1579
5159.76 1615
5160.44 1645
5161.11 1589
5161.79 1679
5162.47 1613
5163.15 1647
5163.82 1609
5164.50 1499
5165.18 1694
5165.86 1656
5166.54 1702
5167.21 1627
5167.89 1665
5168.57 1608
5169.25 1548
5169.93 1621
5170.61 1773
5171.28 1733
5171.96 1464
5172.64 1568
5173.32 1542
5174.00 1657
5174.68 1655
5175.36 1587
5176.04 1561
5176.71 1603
5177.39 1644
5178.07 1638
5178.75 1642
5179.43 1687
5180.11 1572
5180.79 1591
5181.47 1612
5182.15 1605
5182.83 1608
5183.50 1674
5184.18 1569
5184.86 1576
5185.54 1600
5186.22 1656
5186.90 1565
5187.58 1487
5188.26 1651
5188.94 1768
5189.62 1772
5190.30 1572
5190.98 1539
5191.66 1475
5192.34 1363
5193.02 1390
5193.70 1551
5194.38 1512
5195.06 1581
5195.74 1536
5196.42 1561
5197.10 1628
5197.78 1520
5198.46 1611
5199.14 1709
5199.82 1749
5200.50 1650
5201.18 1566
5201.86 1646
5202.54 1639
5203.22 1568
5203.90 1602
5204.58 1632
5205.26 1558
5205.94 1682
5206.63 1853
5207.31 1650
5207.99 1815
5208.67 1851
5209.35 1971
5210.03 1980
5210.71 1960
5211.39 2037
5212.07 1959
5212.75 1782
5213.44 1918
5214.12 1865
5214.80 1806
5215.48 1742
5216.16 1690
5216.84 1665
5217.52 1759
5218.20 1723
5218.89 1697
5219.57 1648
5220.25 1749
5220.93 1862
5221.61 1853
5222.29 1856
5222.98 1847
5223.66 1715
5224.34 1879
5225.02 1794
5225.70 1717
5226.39 1718
5227.07 1714
5227.75 1688
5228.43 1661
5229.12 1723
5229.80 1686
5230.48 1665
5231.16 1714
5231.84 1787
5232.53 1727
5233.21 1631
5233.89 1620
5234.57 1651
5235.26 1696
5235.94 1645
5236.62 1758
5237.31 1799
5237.99 1812
5238.67 1891
5239.35 1819
5240.04 1908
5240.72 1992
5241.40 1932
5242.09 1857
5242.77 1700
5243.45 1701
5244.14 1793
5244.82 1772
5245.50 1819
5246.19 1736
5246.87 1763
5247.55 1645
5248.24 1653
5248.92 1654
5249.60 1640
5250.29 1849
5250.97 1988
5251.65 1975
5252.34 1887
5253.02 1842
5253.71 1803
5254.39 1667
5255.07 1789
5255.76 1654
5256.44 1606
5257.12 1552
5257.81 1674
5258.49 1686
5259.18 1633
5259.86 1669
5260.55 1729
5261.23 1556
5261.91 1735
5262.60 1808
5263.28 1834
5263.97 1770
5264.65 1810
5265.34 1719
5266.02 1827
5266.71 1881
5267.39 1766
5268.08 1844
5268.76 1779
5269.45 1654
5270.13 1879
5270.82 1851
5271.50 1666
5272.19 1873
5272.87 1679
5273.56 1641
5274.24 1746
5274.93 1692
5275.61 1754
5276.30 1685
5276.98 1729
5277.67 1734
5278.35 1791
5279.04 1926
5279.72 1903
5280.41 1924
5281.09 1939
5281.78 2007
5282.47 2073
5283.15 2149
5283.84 2085
5284.52 2027
5285.21 2028
5285.90 1985
5286.58 1889
5287.27 1683
5287.95 1697
5288.64 1615
5289.33 1727
5290.01 1687
5290.70 1691
5291.38 1589
5292.07 1511
5292.76 1653
5293.44 1642
5294.13 1588
5294.82 1587
5295.50 1642
5296.19 1673
5296.88 1650
5297.56 1624
5298.25 1756
5298.94 1632
5299.62 1824
5300.31 1645
5301.00 1591
5301.68 1657
5302.37 1726
5303.06 1746
5303.75 1621
5304.43 1711
5305.12 1703
5305.81 1691
5306.49 1726
5307.18 1613
5307.87 1644
5308.56 1599
5309.24 1576
5309.93 1608
5310.62 1528
5311.31 1649
5311.99 1681
5312.68 1726
5313.37 1849
5314.06 1867
5314.74 1630
5315.43 1675
5316.12 1747
5316.81 1593
5317.50 1560
5318.18 1710
5318.87 1753
5319.56 1790
5320.25 1917
5320.94 1836
5321.63 1837
5322.31 1648
5323.00 1695
5323.69 1733
5324.38 1745
5325.07 1661
5325.76 1683
5326.44 1762
5327.13 1614
5327.82 1642
5328.51 1667
5329.20 1675
5329.89 1742
5330.58 1683
5331.27 1711
5331.95 1707
5332.64 1770
5333.33 1717
5334.02 1792
5334.71 1756
5335.40 1855
5336.09 1747
5336.78 1710
5337.47 1641
5338.16 1436
5338.85 1517
5339.54 1677
5340.22 1444
5340.91 1460
5341.60 1446
5342.29 1530
5342.98 1566
5343.67 1636
5344.36 1578
5345.05 1763
5345.74 1614
5346.43 1666
5347.12 1670
5347.81 1698
5348.50 1818
5349.19 1750
5349.88 1721
5350.57 1718
5351.26 1722
5351.95 1701
5352.64 1719
5353.33 1651
5354.02 1645
5354.71 1688
5355.40 1742
5356.09 1657
5356.79 1422
5357.48 1546
5358.17 1613
5358.86 1570
5359.55 1645
5360.24 1669
5360.93 1670
5361.62 1611
5362.31 1632
5363.00 1637
5363.69 1731
5364.38 1627
5365.07 1538
5365.77 1612
5366.46 1722
5367.15 1667
5367.84 1611
5368.53 1580
5369.22 1584
5369.91 1698
5370.60 1659
5371.30 1535
5371.99 1554
5372.68 1594
5373.37 1699
5374.06 1677
5374.75 1595
5375.45 1673
5376.14 1631
5376.83 1723
5377.52 1804
5378.21 1748
5378.91 1607
5379.60 1673
5380.29 1848
5380.98 1915
5381.67 1676
5382.37 1778
5383.06 1666
5383.75 1709
5384.44 1737
5385.13 1604
5385.83 1637
5386.52 1662
5387.21 1639
5387.90 1573
5388.60 1695
5389.29 1662
5389.98 1779
5390.68 1631
5391.37 1559
5392.06 1654
5392.75 1552
5393.45 1637
5394.14 1587
5394.83 1637
5395.53 1573
5396.22 1518
5396.91 1531
5397.60 1520
5398.30 1395
5398.99 1375
5399.68 1512
5400.38 1491
5401.07 1584
5401.76 1591
5402.46 1639
5403.15 1591
5403.85 1466
5404.54 1568
5405.23 1671
5405.93 1506
5406.62 1525
5407.31 1605
5408.01 1625
5408.70 1658
5409.40 1749
5410.09 1659
5410.78 1727
5411.48 1620
5412.17 1535
5412.87 1626
5413.56 1574
5414.25 1528
5414.95 1475
5415.64 1566
5416.34 1619
5417.03 1554
5417.73 1656
5418.42 1597
5419.11 1635
5419.81 1709
5420.50 1783
5421.20 1716
5421.89 1628
5422.59 1600
5423.28 1691
5423.98 1762
5424.67 1681
5425.37 1703
5426.06 1616
5426.76 1605
5427.45 1652
5428.15 1585
5428.84 1623
5429.54 1557
5430.23 1575
5430.93 1502
5431.62 1513
5432.32 1598
5433.01 1629
5433.71 1610
5434.41 1581
5435.10 1615
5435.80 1723
5436.49 1610
5437.19 1675
5437.88 1737
5438.58 1767
5439.28 1929
5439.97 1926
5440.67 1911
5441.36 1831
5442.06 1831
5442.76 1823
5443.45 1807
5444.15 1764
5444.84 1766
5445.54 1811
5446.24 1885
5446.93 1951
5447.63 1962
5448.33 1929
5449.02 2270
5449.72 2150
5450.42 2000
5451.11 2057
5451.81 1904
5452.51 1928
5453.20 1975
5453.90 1820
5454.60 1762
5455.29 1919
5455.99 1840
5456.69 1732
5457.38 1606
5458.08 1655
5458.78 1761
5459.47 1699
5460.17 1852
5460.87 1773
5461.57 1954
5462.26 1885
5462.96 1972
5463.66 1881
5464.36 1918
5465.05 1938
5465.75 1959
5466.45 1874
5467.15 1813
5467.84 1824
5468.54 1931
5469.24 1948
5469.94 1877
5470.63 1947
5471.33 1878
5472.03 1980
5472.73 1985
5473.43 1965
5474.12 1985
5474.82 1947
5475.52 1882
5476.22 1768
5476.92 1970
5477.62 1942
5478.31 1996
5479.01 2167
5479.71 2249
5480.41 2464
5481.11 2676
5481.81 2735
5482.50 2751
5483.20 2663
5483.90 2532
5484.60 2419
5485.30 2289
5486.00 2205
5486.70 2229
5487.40 2079
5488.09 2029
5488.79 2068
5489.49 2180
5490.19 1982
5490.89 2228
5491.59 2388
5492.29 2396
5492.99 2339
5493.69 2342
5494.39 2268
5495.09 2303
5495.79 2367
5496.49 2259
5497.19 2388
5497.88 2497
5498.58 2563
5499.28 2677
5499.98 2947
5500.68 3388
5501.38 3491
5502.08 3449
5502.78 3585
5503.48 3770
5504.18 3719
5504.88 3425
5505.58 3125
5506.28 2839
5506.98 2699
5507.68 2547
5508.38 2504
5509.08 2446
5509.78 2385
5510.48 2326
5511.19 2195
5511.89 2311
5512.59 2346
5513.29 2271
5513.99 2251
5514.69 2120
5515.39 2057
5516.09 2138
5516.79 2107
5517.49 2092
5518.19 2073
5518.89 2168
5519.59 1924
5520.29 2008
5521.00 1957
5521.70 1904
5522.40 1973
5523.10 2029
5523.80 1940
5524.50 1758
5525.20 1733
5525.90 1763
5526.61 1762
5527.31 1842
5528.01 1751
5528.71 1898
5529.41 1769
5530.11 1674
5530.82 1688
5531.52 1692
5532.22 1713
5532.92 1733
5533.62 1785
5534.32 1766
5535.03 1723
5535.73 1655
5536.43 1694
5537.13 1717
5537.83 1582
5538.54 1696
5539.24 1717
5539.94 1670
5540.64 1676
5541.35 1606
5542.05 1564
5542.75 1640
5543.45 1554
5544.16 1529
5544.86 1688
5545.56 1688
5546.26 1673
5546.97 1640
5547.67 1718
5548.37 1709
5549.07 1700
5549.78 1626
5550.48 1670
5551.18 1602
5551.89 1647
5552.59 1573
5553.29 1659
5554.00 1666
5554.70 1639
5555.40 1517
5556.11 1467
5556.81 1576
5557.51 1604
5558.22 1522
5558.92 1611
5559.62 1588
5560.33 1568
5561.03 1542
5561.73 1528
5562.44 1662
5563.14 1673
5563.84 1680
5564.55 1629
5565.25 1630
5565.96 1673
5566.66 1700
5567.36 1732
5568.07 1749
5568.77 1739
5569.48 1737
5570.18 1678
5570.88 1629
5571.59 1520
5572.29 1599
5573.00 1667
5573.70 1746
5574.41 1636
5575.11 1582
5575.81 1586
5576.52 1562
5577.22 1572
5577.93 1718
5578.63 1726
5579.34 1703
5580.04 1701
5580.75 1664
5581.45 1680
5582.16 1735
5582.86 1569
5583.57 1597
5584.27 1584
5584.98 1591
5585.68 1488
5586.39 1538
5587.09 1482
5587.80 1568
5588.50 1686
5589.21 1706
5589.91 1604
5590.62 1586
5591.33 1724
5592.03 1545
5592.74 1606
5593.44 1541
5594.15 1636
5594.85 1580
5595.56 1585
5596.27 1498
5596.97 1551
5597.68 1599
5598.38 1578
5599.09 1490
5599.80 1487
5600.50 1500
5601.21 1517
5601.91 1529
5602.62 1427
5603.33 1485
5604.03 1511
5604.74 1602
5605.45 1448
5606.15 1475
5606.86 1520
5607.56 1635
5608.27 1522
5608.98 1559
5609.68 1510
5610.39 1401
5611.10 1457
5611.80 1535
5612.51 1518
5613.22 1469
5613.93 1457
5614.63 1410
5615.34 1380
5616.05 1527
5616.75 1494
5617.46 1477
5618.17 1356
5618.88 1451
5619.58 1493
5620.29 1447
5621.00 1383
5621.70 1407
5622.41 1441
5623.12 1521
5623.83 1494
5624.53 1360
5625.24 1362
5625.95 1483
5626.66 1457
5627.37 1431
5628.07 1535
5628.78 1435
5629.49 1604
5630.20 1534
5630.91 1552
5631.61 1547
5632.32 1569
5633.03 1459
5633.74 1522
5634.45 1420
5635.15 1451
5635.86 1556
5636.57 1477
5637.28 1405
5637.99 1435
5638.70 1372
5639.40 1448
5640.11 1634
5640.82 1684
5641.53 1680
5642.24 1637
5642.95 1618
5643.66 1820
5644.37 1543
5645.07 1512
5645.78 1712
5646.49 1662
5647.20 1610
5647.91 1413
5648.62 1418
5649.33 1532
5650.04 1477
5650.75 1560
5651.46 1623
5652.17 1530
5652.88 1625
5653.59 1584
5654.29 1569
5655.00 1601
5655.71 1744
5656.42 1792
5657.13 1680
5657.84 1677
5658.55 1696
5659.26 1868
5659.97 1724
5660.68 1728
5661.39 1652
5662.10 1732
5662.81 1633
5663.52 1577
5664.23 1564
5664.94 1689
5665.65 1458
5666.36 1613
5667.07 1529
5667.78 1416
5668.49 1412
5669.20 1435
5669.91 1412
5670.62 1628
5671.34 1555
5672.05 1511
5672.76 1591
5673.47 1548
5674.18 1533
5674.89 1475
5675.60 1420
5676.31 1426
5677.02 1504
5677.73 1514
5678.44 1476
5679.15 1435
5679.87 1418
5680.58 1363
5681.29 1402
5682.00 1434
5682.71 1468
5683.42 1432
5684.13 1448
5684.84 1464
5685.56 1450
5686.27 1466
5686.98 1504
5687.69 1561
5688.40 1498
5689.11 1466
5689.83 1436
5690.54 1352
5691.25 1414
5691.96 1410
5692.67 1396
5693.38 1451
5694.10 1433
5694.81 1451
5695.52 1439
5696.23 1495
5696.94 1349
5697.66 1405
5698.37 1583
5699.08 1436
5699.79 1371
5700.51 1364
5701.22 1471
5701.93 1411
5702.64 1423
5703.36 1306
5704.07 1382
5704.78 1311
5705.49 1300
5706.21 1360
5706.92 1350
5707.63 1310
5708.35 1354
5709.06 1401
5709.77 1364
5710.48 1530
5711.20 1551
5711.91 1375
5712.62 1376
5713.34 1449
5714.05 1488
5714.76 1481
5715.48 1415
5716.19 1395
5716.90 1427
5717.62 1502
5718.33 1535
5719.04 1425
5719.76 1376
5720.47 1383
5721.18 1426
5721.90 1582
5722.61 1541
5723.33 1542
5724.04 1472
5724.75 1401
5725.47 1459
5726.18 1626
5726.90 1573
5727.61 1549
5728.32 1570
5729.04 1796
5729.75 1741
5730.47 1755
5731.18 1850
5731.90 1731
5732.61 1628
5733.32 1597
5734.04 1601
5734.75 1603
5735.47 1645
5736.18 1662
5736.90 1470
5737.61 1464
5738.33 1375
5739.04 1477
5739.76 1436
5740.47 1396
5741.19 1459
5741.90 1387
5742.62 1492
5743.33 1461
5744.05 1329
5744.76 1458
5745.48 1609
5746.19 1476
5746.91 1472
5747.62 1496
5748.34 1441
5749.05 1471
5749.77 1460
5750.48 1516
5751.20 1469
5751.91 1401
5752.63 1426
5753.35 1580
5754.06 1634
5754.78 1568
5755.49 1684
5756.21 1636
5756.93 1503
5757.64 1737
5758.36 1610
5759.07 1483
5759.79 1527
5760.51 1621
5761.22 1599
5761.94 1630
5762.65 1583
5763.37 1505
5764.09 1649
5764.80 1659
5765.52 1646
5766.24 1614
5766.95 1586
5767.67 1690
5768.39 1636
5769.10 1690
5769.82 1684
5770.54 1690
5771.25 1645
5771.97 1633
5772.69 1626
5773.40 1642
5774.12 1616
5774.84 1588
5775.55 1509
5776.27 1589
5776.99 1616
5777.71 1710
5778.42 1744
5779.14 1682
5779.86 1759
5780.57 1842
5781.29 1833
5782.01 1891
5782.73 1797
5783.44 1796
5784.16 1902
5784.88 1854
5785.60 1768
5786.32 1745
5787.03 1842
5787.75 1836
5788.47 1669
5789.19 1740
5789.90 1850
5790.62 1859
5791.34 1789
5792.06 1942
5792.78 1930
5793.50 1905
5794.21 1975
5794.93 2063
5795.65 2016
5796.37 2005
5797.09 2174
5797.81 2201
5798.52 2158
5799.24 2259
5799.96 2450
5800.68 2464
5801.40 2569
5802.12 2835
5802.84 2754
5803.55 3262
5804.27 3197
5804.99 3179
5805.71 3115
5806.43 3053
5807.15 3074
5807.87 2993
5808.59 2661
5809.31 2627
5810.03 2720
5810.74 2798
5811.46 2677
5812.18 2754
5812.90 2906
5813.62 3246
5814.34 3207
5815.06 3452
5815.78 4209
5816.50 5107
5817.22 5921
5817.94 6505
5818.66 7452
5819.38 7635
5820.10 7758
5820.82 7470
5821.54 6556
5822.26 5511
5822.98 4873
5823.70 4341
5824.42 4018
5825.14 3548
5825.86 3493
5826.58 3417
5827.30 3362
5828.02 3390
5828.74 3159
5829.46 3229
5830.18 3261
5830.90 3281
5831.62 3422
5832.34 3302
5833.06 3246
5833.78 3331
5834.50 3215
5835.23 2997
5835.95 3105
5836.67 3149
5837.39 3182
5838.11 2961
5838.83 2957
5839.55 2931
5840.27 2910
5840.99 2754
5841.71 2692
5842.44 2453
5843.16 2463
5843.88 2422
5844.60 2317
5845.32 2295
5846.04 2171
5846.76 2134
5847.49 2166
5848.21 2133
5848.93 1933
5849.65 2111
5850.37 1940
5851.09 1912
5851.82 2009
5852.54 2176
5853.26 2109
5853.98 2064
5854.70 2268
5855.43 2129
5856.15 2153
5856.87 2157
5857.59 2124
5858.31 2049
5859.04 2093
5859.76 2033
5860.48 2057
5861.20 2054
5861.93 2106
5862.65 1885
5863.37 1778
5864.09 1777
5864.82 1817
5865.54 1772
5866.26 1840
5866.98 1832
5867.71 1743
5868.43 1831
5869.15 1780
5869.87 1867
5870.60 1925
5871.32 1943
5872.04 1973
5872.77 1768
5873.49 1736
5874.21 1792
5874.94 1820
5875.66 1887
5876.38 1857
5877.11 1920
5877.83 2033
5878.55 1900
5879.28 1862
5880.00 1849
5880.72 1755
5881.45 1784
5882.17 1701
5882.89 1806
5883.62 1830
5884.34 1821
5885.07 1764
5885.79 1847
5886.51 1887
5887.24 1713
5887.96 1888
5888.69 1847
5889.41 1765
5890.13 1909
5890.86 1923
5891.58 1927
5892.31 1917
5893.03 1862
5893.76 1800
5894.48 1664
5895.20 1752
5895.93 1742
5896.65 1742
5897.38 1708
5898.10 1835
5898.83 1777
5899.55 1703
5900.28 1795
5901.00 1727
5901.73 1717
5902.45 1717
5903.18 1697
5903.90 1761
5904.63 1916
5905.35 1788
5906.08 1736
5906.80 1805
5907.53 1786
5908.25 1826
5908.98 1722
5909.70 1705
5910.43 1748
5911.15 1626
5911.88 1736
5912.60 1807
5913.33 1746
5914.06 1664
5914.78 1822
5915.51 1796
5916.23 1790
5916.96 1752
5917.68 1755
5918.41 1663
5919.14 1682
5919.86 1736
5920.59 1680
5921.31 1748
5922.04 1698
5922.77 1763
5923.49 1652
5924.22 1776
5924.95 1875
5925.67 1719
5926.40 1649
5927.12 1670
5927.85 1689
5928.58 1599
5929.30 1588
5930.03 1660
5930.76 1842
5931.48 1782
5932.21 1851
5932.94 1780
5933.66 1613
5934.39 1626
5935.12 1715
5935.85 1768
5936.57 1916
5937.30 1974
5938.03 1909
5938.75 1869
5939.48 1972
5940.21 1960
5940.94 2001
5941.66 1965
5942.39 2008
5943.12 1932
5943.85 2022
5944.57 1964
5945.30 1986
5946.03 2069
5946.76 2041
5947.48 2038
5948.21 1960
5948.94 2004
5949.67 2063
5950.39 2185
5951.12 2299
5951.85 2234
5952.58 2451
5953.31 2457
5954.03 2351
5954.76 2367
5955.49 2449
5956.22 2387
5956.95 2454
5957.68 2481
5958.40 2485
5959.13 2355
5959.86 2290
5960.59 2373
5961.32 2335
5962.05 2420
5962.77 2530
5963.50 2528
5964.23 2659
5964.96 2650
5965.69 2884
5966.42 2989
5967.15 3085
5967.88 3351
5968.61 3542
5969.33 3470
5970.06 3480
5970.79 3302
5971.52 3292
5972.25 2976
5972.98 2951
5973.71 3026
5974.44 2742
5975.17 2788
5975.90 2714
5976.63 2751
5977.36 2894
5978.09 2835
5978.82 2960
5979.54 2945
5980.27 3251
5981.00 3194
5981.73 3062
5982.46 3286
5983.19 3271
5983.92 3178
5984.65 3343
5985.38 3266
5986.11 3345
5986.84 3286
5987.57 3427
5988.30 3468
5989.03 3240
5989.76 3327
5990.49 3292
5991.23 3301
5991.96 3329
5992.69 3302
5993.42 3320
5994.15 3394
5994.88 3367
5995.61 3486
5996.34 3638
5997.07 3507
5997.80 3376
5998.53 3405
5999.26 3442
5999.99 3659
6000.72 3557
6001.45 3643
6002.19 3492
6002.92 3485
6003.65 3546
6004.38 3579
6005.11 3204
6005.84 3385
6006.57 3507
6007.30 3622
6008.04 3609
6008.77 3953
6009.50 4290
6010.23 4622
6010.96 5534
6011.69 6364
6012.42 6840
6013.16 7552
6013.89 8394
6014.62 8858
6015.35 8841
6016.08 9052
6016.82 8838
6017.55 8010
6018.28 7389
6019.01 6517
6019.74 5858
6020.48 5170
6021.21 4485
6021.94 3945
6022.67 3422
6023.40 3209
6024.14 3198
6024.87 3022
6025.60 2946
6026.33 2922
6027.07 2718
6027.80 2634
6028.53 2605
6029.27 2648
6030.00 2822
6030.73 2651
6031.46 2503
6032.20 2565
6032.93 2617
6033.66 2472
6034.40 2460
6035.13 2425
6035.86 2405
6036.59 2407
6037.33 2517
6038.06 2503
6038.79 2406
6039.53 2556
6040.26 2578
6040.99 2609
6041.73 2643
6042.46 2713
6043.19 2825
6043.93 2834
6044.66 2759
6045.40 2753
6046.13 2780
6046.86 2918
6047.60 2801
6048.33 2825
6049.06 2827
6049.80 3000
6050.53 3223
6051.27 3382
6052.00 3178
6052.73 3259
6053.47 3285
6054.20 3546
6054.94 3531
6055.67 3415
6056.41 3355
6057.14 3248
6057.87 3178
6058.61 2899
6059.34 2947
6060.08 2835
6060.81 3022
6061.55 2890
6062.28 2815
6063.02 2888
6063.75 2845
6064.49 2688
6065.22 2669
6065.96 2551
6066.69 2632
6067.43 2667
6068.16 2577
6068.90 2658
6069.63 2622
6070.37 2436
6071.10 2530
6071.84 2482
6072.57 2275
6073.31 2393
6074.04 2408
6074.78 2439
6075.51 2372
6076.25 2318
6076.98 2124
6077.72 2102
6078.46 2165
6079.19 2193
6079.93 2190
6080.66 2295
6081.40 2351
6082.13 2353
6082.87 2400
6083.61 2219
6084.34 2268
6085.08 2221
6085.81 2259
6086.55 2318
6087.29 2113
6088.02 2121
6088.76 2263
6089.50 2138
6090.23 2119
6090.97 2139
6091.71 2054
6092.44 2144
6093.18 2255
6093.92 2195
6094.65 2206
6095.39 2157
6096.13 2134
6096.86 2176
6097.60 2177
6098.34 2081
6099.07 2065
6099.81 1978
6100.55 1991
6101.28 1944
6102.02 2055
6102.76 2148
6103.49 2041
6104.23 2092
6104.97 1977
6105.71 2083
6106.44 1969
6107.18 1977
6107.92 1930
6108.66 1914
6109.39 2018
6110.13 2013
6110.87 2081
6111.61 2137
6112.34 2048
6113.08 2101
6113.82 2133
6114.56 1993
6115.30 1986
6116.03 2068
6116.77 1999
6117.51 2090
6118.25 2185
6118.99 2132
6119.72 2093
6120.46 2279
6121.20 2239
6121.94 2174
6122.68 2234
6123.42 2324
6124.15 2300
6124.89 2152
6125.63 2245
6126.37 2247
6127.11 2200
6127.85 2349
6128.59 2308
6129.32 2228
6130.06 2223
6130.80 2266
6131.54 2278
6132.28 2188
6133.02 2337
6133.76 2147
6134.50 2091
6135.24 2258
6135.97 2332
6136.71 2320
6137.45 2390
6138.19 2394
6138.93 2312
6139.67 2226
6140.41 2215
6141.15 2431
6141.89 2471
6142.63 2466
6143.37 2395
6144.11 2352
6144.85 2312
6145.59 2269
6146.33 2222
6147.07 2114
6147.81 2106
6148.55 2117
6149.29 2188
6150.03 2109
6150.77 2069
6151.51 2255
6152.25 2237
6152.99 2270
6153.73 2276
6154.47 2552
6155.21 2396
6155.95 2266
6156.69 2340
6157.43 2371
6158.17 2389
6158.91 2433
6159.65 2333
6160.39 2319
6161.13 2528
6161.87 2553
6162.61 2397
6163.35 2425
6164.10 2507
6164.84 2624
6165.58 2791
6166.32 2938
6167.06 3157
6167.80 3040
6168.54 3008
6169.28 3301
6170.02 3318
6170.76 3225
6171.51 3106
6172.25 3075
6172.99 3018
6173.73 2942
6174.47 2942
6175.21 2859
6175.95 2969
6176.70 2767
6177.44 2821
6178.18 3057
6178.92 2780
6179.66 2780
6180.41 2864
6181.15 2850
6181.89 2737
6182.63 2788
6183.37 2935
6184.11 3039
6184.86 2935
6185.60 2980
6186.34 2931
6187.08 3009
6187.83 2988
6188.57 3177
6189.31 2957
6190.05 3119
6190.80 3264
6191.54 3075
6192.28 3327
6193.02 3404
6193.77 3283
6194.51 3551
6195.25 3654
6195.99 3711
6196.74 3677
6197.48 3678
6198.22 3744
6198.97 3611
6199.71 3733
6200.45 3832
6201.19 3715
6201.94 3717
6202.68 3874
6203.42 3951
6204.17 4047
6204.91 4552
6205.65 5057
6206.40 5957
6207.14 7117
6207.88 8408
6208.63 10105
6209.37 11927
6210.11 13780
6210.86 15279
6211.60 15768
6212.35 15526
6213.09 14964
6213.83 13804
6214.58 12118
6215.32 10677
6216.06 8983
6216.81 7287
6217.55 6187
6218.30 5467
6219.04 4632
6219.79 4196
6220.53 4078
6221.27 3749
6222.02 3705
6222.76 3577
6223.51 3746
6224.25 3802
6225.00 3909
6225.74 3995
6226.49 3920
6227.23 4016
6227.97 4085
6228.72 3879
6229.46 3532
6230.21 3450
6230.95 3202
6231.70 3054
6232.44 2808
6233.19 2843
6233.93 2697
6234.68 2681
6235.42 2604
6236.17 2739
6236.91 2447
6237.66 2576
6238.40 2698
6239.15 2713
6239.90 2766
6240.64 2804
6241.39 2824
6242.13 2825
6242.88 2744
6243.62 2879
6244.37 2902
6245.11 3091
6245.86 3139
6246.61 3240
6247.35 3457
6248.10 3667
6248.84 3843
6249.59 4103
6250.34 4356
6251.08 4250
6251.83 4362
6252.57 4366
6253.32 3980
6254.07 3576
6254.81 3381
6255.56 3236
6256.30 3076
6257.05 2883
6257.80 3063
6258.54 2975
6259.29 3029
6260.04 3034
6260.78 3052
6261.53 3070
6262.28 3081
6263.02 3144
6263.77 3003
6264.52 2946
6265.26 2946
6266.01 2872
6266.76 2782
6267.51 2802
6268.25 2753
6269.00 2910
6269.75 2756
6270.49 2685
6271.24 2732
6271.99 2757
6272.74 2688
6273.48 2613
6274.23 2652
6274.98 2757
6275.73 2645
6276.47 2631
6277.22 2590
6277.97 2500
6278.72 2631
6279.46 2836
6280.21 2822
6280.96 2678
6281.71 2691
6282.46 2642
6283.20 2701
6283.95 2500
6284.70 2379
6285.45 2561
6286.20 2709
6286.94 2610
6287.69 2751
6288.44 2932
6289.19 2947
6289.94 2968
6290.69 3116
6291.43 2955
6292.18 3060
6292.93 2927
6293.68 2757
6294.43 2505
6295.18 2305
6295.93 2244
6296.68 2260
6297.42 2323
6298.17 2279
6298.92 2154
6299.67 2156
6300.42 2174
6301.17 2159
6301.92 2159
6302.67 2144
6303.42 2179
6304.17 2188
6304.91 2224
6305.66 2331
6306.41 2152
6307.16 2227
6307.91 2369
6308.66 2424
6309.41 2470
6310.16 2491
6310.91 2501
6311.66 2507
6312.41 2471
6313.16 2456
6313.91 2381
6314.66 2278
6315.41 2354
6316.16 2387
6316.91 2336
6317.66 2351
6318.41 2270
6319.16 2321
6319.91 2140
6320.66 2291
6321.41 2358
6322.16 2316
6322.91 2261
6323.66 2126
6324.41 2064
6325.16 2074
6325.91 2026
6326.66 2058
6327.41 2113
6328.16 2062
6328.91 2163
6329.67 2175
6330.42 2141
6331.17 2144
6331.92 2261
6332.67 2154
6333.42 2138
6334.17 2045
6334.92 1898
6335.67 1836
6336.42 1955
6337.18 1987
6337.93 1935
6338.68 1894
6339.43 1971
6340.18 2009
6340.93 2050
6341.68 1946
6342.44 1896
6343.19 1944
6343.94 1933
6344.69 1819
6345.44 1845
6346.19 1821
6346.95 1859
6347.70 1942
6348.45 1872
6349.20 1847
6349.95 1914
6350.70 1924
6351.46 2093
6352.21 2121
6352.96 2033
6353.71 2075
6354.47 2106
6355.22 2100
6355.97 2119
6356.72 2261
6357.47 2238
6358.23 2080
6358.98 2026
6359.73 2090
6360.48 2113
6361.24 1917
6361.99 1984
6362.74 2042
6363.50 2021
6364.25 1850
6365.00 1927
6365.75 2030
6366.51 1998
6367.26 1912
6368.01 1948
6368.77 1972
6369.52 2117
6370.27 1957
6371.03 1825
6371.78 1866
6372.53 1866
6373.29 1896
6374.04 1893
6374.79 1803
6375.55 1840
6376.30 1828
6377.05 1880
6377.81 1821
6378.56 1850
6379.31 1902
6380.07 1928
6380.82 1918
6381.57 1942
6382.33 1892
6383.08 1967
6383.84 1776
6384.59 1768
6385.34 1814
6386.10 1847
6386.85 1769
6387.61 1733
6388.36 1777
6389.12 1794
6389.87 1664
6390.62 1777
6391.38 1753
6392.13 1827
6392.89 1720
6393.64 1715
6394.40 1843
6395.15 1721
6395.91 1811
6396.66 1742
6397.42 1784
6398.17 1648
6398.92 1564
6399.68 1636
6400.43 1648
6401.19 1756
6401.94 1626
6402.70 1723
6403.45 1558
6404.21 1627
6404.97 1616
6405.72 1651
6406.48 1651
6407.23 1735
6407.99 1786
6408.74 1759
6409.50 1678
6410.25 1651
6411.01 1689
6411.76 1663
6412.52 1677
6413.28 1824
6414.03 1653
6414.79 1572
6415.54 1580
6416.30 1723
6417.05 1626
6417.81 1674
6418.57 1721
6419.32 1739
6420.08 1662
6420.83 1593
6421.59 1560
6422.35 1615
6423.10 1757
6423.86 1702
6424.62 1660
6425.37 1502
6426.13 1677
6426.89 1570
6427.64 1471
6428.40 1590
6429.16 1780
6429.91 1657
6430.67 1575
6431.43 1667
6432.18 1694
6432.94 1589
6433.70 1634
6434.45 1672
6435.21 1607
6435.97 1790
6436.72 1630
6437.48 1672
6438.24 1651
6439.00 1626
6439.75 1695
6440.51 1635
6441.27 1873
6442.02 1759
6442.78 1754
6443.54 1667
6444.30 1759
6445.05 1755
6445.81 1648
6446.57 1753
6447.33 1735
6448.09 1715
6448.84 1781
6449.60 1753
6450.36 1686
6451.12 1652
6451.87 1713
6452.63 1728
6453.39 1779
6454.15 1655
6454.91 1710
6455.67 1803
6456.42 1644
6457.18 1673
6457.94 1688
6458.70 1796
6459.46 1753
6460.22 1608
6460.97 1644
6461.73 1778
6462.49 1794
6463.25 1867
6464.01 1858
6464.77 1839
6465.53 1812
6466.28 1703
6467.04 1839
6467.80 1847
6468.56 1811
6469.32 1964
6470.08 1973
6470.84 2010
6471.60 1866
6472.36 1819
6473.12 1924
6473.88 1960
6474.63 1979
6475.39 1875
6476.15 1908
6476.91 1787
6477.67 1732
6478.43 1914
6479.19 2079
6479.95 2047
6480.71 2018
6481.47 2138
6482.23 2141
6482.99 2075
6483.75 2090
6484.51 2198
6485.27 2256
6486.03 2233
6486.79 2272
6487.55 2441
6488.31 2408
6489.07 2431
6489.83 2392
6490.59 2425
6491.35 2393
6492.11 2357
6492.87 2587
6493.63 2590
6494.39 2581
6495.15 2712
6495.91 2709
6496.67 2831
6497.43 2859
6498.20 2823
6498.96 2843
6499.72 2826
6500.48 2943
6501.24 2730
6502.00 2750
6502.76 2855
6503.52 2777
6504.28 2698
6505.04 2697
6505.80 2756
6506.57 2941
6507.33 2972
6508.09 2989
6508.85 3015
6509.61 3025
6510.37 3236
6511.13 3418
6511.90 3272
6512.66 3210
6513.42 3408
6514.18 3291
6514.94 3244
6515.70 3329
6516.47 3335
6517.23 3355
6517.99 3282
6518.75 3281
6519.51 3394
6520.28 3536
6521.04 3536
6521.80 3812
6522.56 3896
6523.32 3862
6524.09 4157
6524.85 4364
6525.61 4691
6526.37 4752
6527.13 5189
6527.90 5559
6528.66 5853
6529.42 5785
6530.18 5861
6530.95 6055
6531.71 5875
6532.47 5767
6533.24 5922
6534.00 6164
6534.76 6848
6535.52 7719
6536.29 9030
6537.05 9943
6537.81 10923
6538.58 12072
6539.34 12030
6540.10 11649
6540.87 11123
6541.63 9585
6542.39 8249
6543.16 6983
6543.92 5818
6544.68 5064
6545.45 4472
6546.21 4008
6546.97 3749
6547.74 3598
6548.50 3548
6549.26 3403
6550.03 3346
6550.79 3342
6551.55 3253
6552.32 3252
6553.08 3214
6553.85 3254
6554.61 3195
6555.37 3268
6556.14 3043
6556.90 3117
6557.67 2979
6558.43 2857
6559.20 2870
6559.96 3015
6560.72 3083
6561.49 3158
6562.25 3154
6563.02 3146
6563.78 3374
6564.55 3493
6565.31 3660
6566.08 3687
6566.84 3788
6567.61 3912
6568.37 3835
6569.13 3636
6569.90 3548
6570.66 3627
6571.43 3473
6572.19 3465
6572.96 3417
6573.72 3447
6574.49 3527
6575.26 3701
6576.02 3826
6576.79 4029
6577.55 3976
6578.32 3851
6579.08 3893
6579.85 3866
6580.61 3908
6581.38 3839
6582.14 3887
6582.91 3931
6583.68 4094
6584.44 4134
6585.21 4030
6585.97 4168
6586.74 4122
6587.50 4039
6588.27 3867
6589.04 3908
6589.80 4055
6590.57 4008
6591.33 4120
6592.10 4186
6592.87 4467
6593.63 4880
6594.40 5181
6595.17 5557
6595.93 5574
6596.70 5859
6597.47 5933
6598.23 5771
6599.00 5470
6599.77 5091
6600.53 4897
6601.30 4576
6602.07 4167
6602.83 3944
6603.60 3875
6604.37 3614
6605.13 3369
6605.90 3224
6606.67 3278
6607.43 3108
6608.20 3041
6608.97 3084
6609.74 3124
6610.50 3060
6611.27 2900
6612.04 2976
6612.80 2990
6613.57 3073
6614.34 2903
6615.11 2918
6615.87 2905
6616.64 2828
6617.41 2887
6618.18 2708
6618.95 2679
6619.71 2956
6620.48 2909
6621.25 2920
6622.02 2779
6622.78 2915
6623.55 2974
6624.32 2851
6625.09 3016
6625.86 2987
6626.63 2901
6627.39 2830
6628.16 2912
6628.93 2896
6629.70 2802
6630.47 2936
6631.24 2962
6632.00 3057
6632.77 3046
6633.54 3257
6634.31 3281
6635.08 3576
6635.85 3690
6636.62 3720
6637.38 3917
6638.15 3658
6638.92 3553
6639.69 3507
6640.46 3238
6641.23 3090
6642.00 2970
6642.77 2914
6643.54 2923
6644.31 2680
6645.08 2559
6645.84 2558
6646.61 2622
6647.38 2571
6648.15 2571
6648.92 2483
6649.69 2579
6650.46 2579
6651.23 2549
6652.00 2683
6652.77 2571
6653.54 2628
6654.31 2536
6655.08 2595
6655.85 2562
6656.62 2693
6657.39 2658
6658.16 2594
6658.93 2616
6659.70 2516
6660.47 2467
6661.24 2597
6662.01 2559
6662.78 2565
6663.55 2703
6664.32 2894
6665.09 2902
6665.86 2769
6666.63 2833
6667.40 3058
6668.17 2882
6668.94 2892
6669.72 2946
6670.49 2844
6671.26 2720
6672.03 2737
6672.80 2714
6673.57 2608
6674.34 2710
6675.11 2703
6675.88 2490
6676.65 2554
6677.42 2588
6678.20 2497
6678.97 2521
6679.74 2444
6680.51 2416
6681.28 2548
6682.05 2368
6682.82 2408
6683.60 2511
6684.37 2546
6685.14 2719
6685.91 2928
6686.68 3009
6687.45 3027
6688.23 2980
6689.00 3002
6689.77 2857
6690.54 2663
6691.31 2676
6692.08 2701
6692.86 2460
6693.63 2463
6694.40 2476
6695.17 2364
6695.95 2372
6696.72 2282
6697.49 2284
6698.26 2371
6699.03 2310
6699.81 2241
6700.58 2398
6701.35 2295
6702.12 2297
6702.90 2310
6703.67 2249
6704.44 2212
6705.22 2418
6705.99 2348
6706.76 2361
6707.53 2295
6708.31 2236
6709.08 2232
6709.85 2216
6710.63 2232
6711.40 2245
6712.17 2280
6712.94 2227
6713.72 2194
6714.49 2131
6715.26 2109
6716.04 2203
6716.81 2121
6717.58 2150
6718.36 2076
6719.13 2038
6719.91 2057
6720.68 2085
6721.45 2155
6722.23 2168
6723.00 2125
6723.77 2033
6724.55 2180
6725.32 2131
6726.10 1974
6726.87 2057
6727.64 2099
6728.42 2061
6729.19 2037
6729.97 2080
6730.74 2091
6731.51 2023
6732.29 1887
6733.06 1991
6733.84 2044
6734.61 2101
6735.39 2146
6736.16 2153
6736.94 2016
6737.71 2144
6738.49 2159
6739.26 2171
6740.03 2013
6740.81 2203
6741.58 2242
6742.36 2164
6743.13 2168
6743.91 2192
6744.68 2173
6745.46 2210
6746.23 2099
6747.01 2149
6747.78 2271
6748.56 2170
6749.34 2309
6750.11 2205
6750.89 2456
6751.66 2463
6752.44 2427
6753.21 2596
6753.99 2739
6754.76 2659
6755.54 2563
6756.31 2689
6757.09 2638
6757.87 2426
6758.64 2196
6759.42 2249
6760.19 2122
6760.97 2158
6761.75 2189
6762.52 2083
6763.30 2153
6764.07 2184
6764.85 2157
6765.63 2105
6766.40 1990
6767.18 1967
6767.96 2017
6768.73 2081
6769.51 2121
6770.28 1984
6771.06 2001
6771.84 1922
6772.61 1965
6773.39 2066
6774.17 1999
6774.94 1916
6775.72 1902
6776.50 1937
6777.27 1929
6778.05 1964
6778.83 2077
6779.61 2079
6780.38 1874
6781.16 2083
6781.94 2128
6782.71 2134
6783.49 2001
6784.27 2000
6785.05 1889
6785.82 1885
6786.60 1919
6787.38 1895
6788.16 1921
6788.93 1893
6789.71 1766
6790.49 1653
6791.27 1728
6792.04 1712
6792.82 1893
6793.60 1793
6794.38 1856
6795.16 1820
6795.93 1730
6796.71 1742
6797.49 1752
6798.27 1682
6799.05 1740
6799.82 1710
6800.60 1725
6801.38 1869
6802.16 1823
6802.94 1695
6803.72 1734
6804.49 1939
6805.27 1901
6806.05 1881
6806.83 1864
6807.61 1946
6808.39 1731
6809.17 1868
6809.94 1968
6810.72 1834
6811.50 1748
6812.28 1815
6813.06 1828
6813.84 1919
6814.62 1912
6815.40 1775
6816.18 1889
6816.96 1838
6817.73 1791
6818.51 2006
6819.29 1910
6820.07 1924
6820.85 1888
6821.63 1795
6822.41 1922
6823.19 1872
6823.97 1836
6824.75 1831
6825.53 1764
6826.31 1785
6827.09 1882
6827.87 1958
6828.65 1734
6829.43 1734
6830.21 1855
6830.99 1737
6831.77 1732
6832.55 1787
6833.33 1810
6834.11 1880
6834.89 1837
6835.67 1688
6836.45 1644
6837.23 1707
6838.01 1696
6838.79 1694
6839.57 1861
6840.35 1827
6841.13 1711
6841.91 1749
6842.69 1761
6843.47 1666
6844.25 1696
6845.04 1750
6845.82 1734
6846.60 1856
6847.38 1944
6848.16 2050
6848.94 2066
6849.72 2206
6850.50 2382
6851.28 2815
6852.06 3043
6852.85 3231
6853.63 3266
6854.41 3159
6855.19 2983
6855.97 2936
6856.75 2745
6857.53 2551
6858.32 2194
6859.10 2026
6859.88 2031
6860.66 2060
6861.44 1954
6862.22 1912
6863.01 1896
6863.79 1775
6864.57 1883
6865.35 1840
6866.13 1775
6866.92 1810
6867.70 2069
6868.48 1995
6869.26 2011
6870.04 2015
6870.83 2037
6871.61 2125
6872.39 1971
6873.17 1869
6873.96 1842
6874.74 1950
6875.52 1859
6876.30 1931
6877.09 1980
6877.87 1973
6878.65 1865
6879.43 1899
6880.22 1965
6881.00 2093
6881.78 2103
6882.56 2178
6883.35 2108
6884.13 2039
6884.91 2314
6885.70 2503
6886.48 2730
6887.26 2763
6888.05 2985
6888.83 3050
6889.61 3397
6890.40 3485
6891.18 3285
6891.96 3211
6892.75 2926
6893.53 2647
6894.31 2340
6895.10 2353
6895.88 2374
6896.67 2242
6897.45 2252
6898.23 2366
6899.02 2101
6899.80 2163
6900.58 2168
6901.37 2168
6902.15 2074
6902.94 2241
6903.72 2094
6904.50 2167
6905.29 2288
6906.07 2186
6906.86 2079
6907.64 2075
6908.43 2083
6909.21 2098
6910.00 2026
6910.78 1975
6911.56 2076
6912.35 2068
6913.13 1961
6913.92 1910
6914.70 1878
6915.49 1914
6916.27 1893
6917.06 1907
6917.84 1946
6918.63 2005
6919.41 2028
6920.20 2002
6920.98 2007
6921.77 2002
6922.55 2017
6923.34 2074
6924.12 2212
6924.91 2110
6925.69 1924
6926.48 2012
6927.26 2145
6928.05 2103
6928.84 2092
6929.62 2025
6930.41 1926
6931.19 2030
6931.98 1935
6932.76 1885
6933.55 1949
6934.34 1992
6935.12 1952
6935.91 2088
6936.69 2050
6937.48 2105
6938.27 2013
6939.05 1989
6939.84 1985
6940.62 1950
6941.41 2196
6942.20 2230
6942.98 2111
6943.77 2239
6944.56 2315
6945.34 2314
6946.13 2487
6946.92 2469
6947.70 2505
6948.49 2552
6949.28 2687
6950.06 2616
6950.85 2606
6951.64 2633
6952.42 2550
6953.21 2570
6954.00 2513
6954.78 2464
6955.57 2387
6956.36 2513
6957.15 2572
6957.93 2586
6958.72 2643
6959.51 2508
6960.29 2584
6961.08 2743
6961.87 2652
6962.66 2656
6963.44 2514
6964.23 2590
6965.02 2637
6965.81 2575
6966.59 2708
6967.38 2775
6968.17 2761
6968.96 2785
6969.75 2744
6970.53 2885
6971.32 2925
6972.11 2812
6972.90 2923
6973.69 3050
6974.47 3109
6975.26 2900
6976.05 2929
6976.84 2979
6977.63 3141
6978.42 3292
6979.20 3416
6979.99 3379
6980.78 3341
6981.57 3602
6982.36 3732
6983.15 4257
6983.94 4737
6984.72 5194
6985.51 6044
6986.30 6713
6987.09 7273
6987.88 7409
6988.67 7793
6989.46 7497
6990.25 7199
6991.04 6488
6991.82 5734
6992.61 5099
6993.40 4673
6994.19 4295
6994.98 4043
6995.77 3775
6996.56 3961
6997.35 4287
6998.14 4899
6998.93 5397
6999.72 6167
7000.51 7123
7001.30 7870
7002.09 7925
7002.88 8199
7003.67 7945
7004.46 7573
7005.25 7025
7006.04 6083
7006.83 5178
7007.62 4431
7008.41 3882
7009.20 3497
7009.99 3064
7010.78 2963
7011.57 2889
7012.36 2684
7013.15 2742
7013.94 2759
7014.73 2708
7015.52 2799
7016.31 2791
7017.10 2764
7017.89 2870
7018.68 2913
7019.47 2806
7020.26 2689
7021.05 2714
7021.84 2554
7022.64 2497
7023.43 2460
7024.22 2571
7025.01 2559
7025.80 2640
7026.59 2800
7027.38 2790
7028.17 2785
7028.96 2739
7029.75 2712
7030.55 2593
7031.34 2585
7032.13 2560
7032.92 2560
7033.71 2427
7034.50 2252
7035.29 2371
7036.09 2355
7036.88 2424
7037.67 2455
7038.46 2564
7039.25 2658
7040.05 2773
7040.84 2629
7041.63 2521
7042.42 2733
7043.21 2660
7044.01 2610
7044.80 2580
7045.59 2567
7046.38 2684
7047.17 2688
7047.97 2723
7048.76 2804
7049.55 2856
7050.34 3190
7051.14 3261
7051.93 3371
7052.72 3558
7053.51 3441
7054.31 3292
7055.10 3058
7055.89 2860
7056.68 2671
7057.48 2473
7058.27 2388
7059.06 2349
7059.86 2282
7060.65 2366
7061.44 2376
7062.24 2327
7063.03 2351
7063.82 2425
7064.61 2425
7065.41 2465
7066.20 2347
7066.99 2341
7067.79 2292
7068.58 2351
7069.37 2308
7070.17 2347
7070.96 2313
7071.76 2375
7072.55 2239
7073.34 2228
7074.14 2175
7074.93 2320
7075.72 2262
7076.52 2194
7077.31 2269
7078.11 2097
7078.90 2126
7079.69 2184
7080.49 2088
7081.28 2127
7082.08 2177
7082.87 2164
7083.67 1974
7084.46 2226
7085.25 2169
7086.05 2055
7086.84 1985
7087.64 1911
7088.43 1957
7089.23 1929
7090.02 1894
7090.82 1846
7091.61 1811
7092.41 1827
7093.20 1795
7094.00 1818
7094.79 1793
7095.59 1820
7096.38 1775
7097.18 1712
7097.97 1721
7098.77 1787
7099.56 1795
7100.36 1748
7101.15 1733
7101.95 1702
7102.74 1795
7103.54 1678
7104.33 1704
7105.13 1674
7105.92 1712
7106.72 1705
7107.52 1683
7108.31 1612
7109.11 1540
7109.90 1625
7110.70 1622
7111.49 1442
7112.29 1575
7113.09 1600
7113.88 1606
7114.68 1570
7115.47 1668
7116.27 1616
7117.07 1623
7117.86 1662
7118.66 1595
7119.45 1689
7120.25 1702
7121.05 1634
7121.84 1758
7122.64 1661
7123.44 1632
7124.23 1611
7125.03 1663
7125.83 1729
7126.62 1764
7127.42 1650
7128.22 1639
7129.01 1565
7129.81 1595
7130.61 1613
7131.40 1639
7132.20 1639
7133.00 1481
7133.80 1576
7134.59 1597
7135.39 1561
7136.19 1618
7136.98 1679
7137.78 1561
7138.58 1539
7139.38 1680
7140.17 1695
7140.97 1566
7141.77 1596
7142.57 1638
7143.36 1604
7144.16 1565
7144.96 1490
7145.76 1495
7146.56 1502
7147.35 1448
7148.15 1549
7148.95 1603
7149.75 1531
7150.55 1481
7151.34 1422
7152.14 1456
7152.94 1427
7153.74 1470
7154.54 1341
7155.33 1461
7156.13 1498
7156.93 1451
7157.73 1489
7158.53 1562
7159.33 1585
7160.13 1607
7160.92 1474
7161.72 1429
7162.52 1475
7163.32 1433
7164.12 1316
7164.92 1433
7165.72 1380
7166.52 1472
7167.31 1437
7168.11 1469
7168.91 1509
7169.71 1438
7170.51 1338
7171.31 1480
7172.11 1539
7172.91 1474
7173.71 1517
7174.51 1419
7175.31 1441
7176.11 1378
7176.91 1393
7177.71 1291
7178.51 1411
7179.31 1395
7180.10 1381
7180.90 1368
7181.70 1355
7182.50 1305
7183.30 1348
7184.10 1472
7184.90 1498
7185.70 1503
7186.50 1553
7187.30 1498
7188.10 1446
7188.90 1388
7189.70 1402
7190.50 1430
7191.31 1382
7192.11 1477
7192.91 1296
7193.71 1215
7194.51 1254
7195.31 1312
7196.11 1387
7196.91 1312
7197.71 1428
7198.51 1436
7199.31 1363
7200.11 1367
7200.91 1406
7201.71 1356
7202.51 1383
7203.32 1385
7204.12 1341
7204.92 1347
7205.72 1346
7206.52 1331
7207.32 1447
7208.12 1388
7208.92 1292
7209.73 1331
7210.53 1378
7211.33 1308
7212.13 1335
7212.93 1378
7213.73 1432
7214.53 1415
7215.34 1357
7216.14 1388
7216.94 1354
7217.74 1304
7218.54 1363
7219.34 1398
7220.15 1430
7220.95 1415
7221.75 1488
7222.55 1435
7223.35 1380
7224.16 1375
7224.96 1339
7225.76 1451
7226.56 1521
7227.37 1560
7228.17 1533
7228.97 1556
7229.77 1457
7230.58 1561
7231.38 1598
7232.18 1599
7232.98 1574
7233.79 1598
7234.59 1736
7235.39 1724
7236.19 1759
7237.00 1733
7237.80 1871
7238.60 2012
7239.41 2184
7240.21 2185
7241.01 2410
7241.82 2437
7242.62 2313
7243.42 2314
7244.23 2087
7245.03 2003
7245.83 2022
7246.64 1758
7247.44 1656
7248.24 1564
7249.05 1623
7249.85 1751
7250.65 1658
7251.46 1518
7252.26 1536
7253.06 1681
7253.87 1729
7254.67 1692
7255.48 1674
7256.28 1683
7257.08 1575
7257.89 1644
7258.69 1691
7259.50 1743
7260.30 1799
7261.10 1622
7261.91 1661
7262.71 1723
7263.52 1558
7264.32 1591
7265.13 1554
7265.93 1588
7266.73 1592
7267.54 1662
7268.34 1662
7269.15 1588
7269.95 1671
7270.76 1735
7271.56 1747
7272.37 1711
7273.17 1580
7273.98 1620
7274.78 1629
7275.59 1641
7276.39 1590
7277.20 1578
7278.00 1662
7278.81 1746
7279.61 1726
7280.42 1785
7281.22 1961
7282.03 2119
7282.83 2246
7283.64 2498
7284.45 2759
7285.25 3424
7286.06 3697
7286.86 3708
7287.67 3793
7288.47 3672
7289.28 3324
7290.09 3047
7290.89 2719
7291.70 2620
7292.50 2385
7293.31 2140
7294.12 2013
7294.92 1955
7295.73 1928
7296.53 1879
7297.34 1803
7298.15 1788
7298.95 1759
7299.76 1810
7300.57 1726
7301.37 1781
7302.18 1824
7302.98 1726
7303.79 1833
7304.60 1876
7305.40 1782
7306.21 1740
7307.02 1739
7307.82 1856
7308.63 1790
7309.44 2016
7310.25 2086
7311.05 2058
7311.86 2139
7312.67 2201
7313.47 2229
7314.28 2256
7315.09 2108
7315.90 2162
7316.70 2079
7317.51 2003
7318.32 2016
7319.12 2115
7319.93 2243
7320.74 2492
7321.55 2492
7322.35 2524
7323.16 2817
7323.97 2790
7324.78 2814
7325.59 2664
7326.39 2567
7327.20 2351
7328.01 2168
7328.82 2081
7329.62 2021
7330.43 1818
7331.24 1743
7332.05 1812
7332.86 1666
7333.67 1768
7334.47 1708
7335.28 1631
7336.09 1715
7336.90 1618
7337.71 1716
7338.52 1668
7339.32 1655
7340.13 1701
7340.94 1763
7341.75 1739
7342.56 1824
7343.37 1785
7344.18 1687
7344.99 1647
7345.79 1652
7346.60 1714
7347.41 1536
7348.22 1600
7349.03 1652
7349.84 1683
7350.65 1645
7351.46 1676
7352.27 1653
7353.08 1660
7353.89 1563
7354.70 1493
7355.50 1570
7356.31 1706
7357.12 1633
7357.93 1781
7358.74 1714
7359.55 1591
7360.36 1652
7361.17 1682
7361.98 1801
7362.79 1760
7363.60 1649
7364.41 1707
7365.22 1803
7366.03 1775
7366.84 1727
7367.65 1680
7368.46 1654
7369.27 1775
7370.08 1947
7370.89 1827
7371.70 1794
7372.51 1721
7373.32 1815
7374.13 1791
7374.94 1760
7375.75 1884
7376.57 1920
7377.38 1966
7378.19 1942
7379.00 2009
7379.81 2078
7380.62 2244
7381.43 2323
7382.24 2578
7383.05 2677
7383.86 2810
7384.67 2774
7385.48 2633
7386.30 2574
7387.11 2461
7387.92 2224
7388.73 2042
7389.54 2042
7390.35 1998
7391.16 1940
7391.98 1940
7392.79 1853
7393.60 1768
7394.41 1779
7395.22 1752
7396.03 1792
7396.84 1873
7397.66 2013
7398.47 2240
7399.28 2392
7400.09 2492
7400.90 2578
7401.72 2665
7402.53 2848
7403.34 2906
7404.15 2770
7404.96 2572
7405.78 2478
7406.59 2362
7407.40 2239
7408.21 2102
7409.03 2029
7409.84 1998
7410.65 1890
7411.46 1830
7412.28 1852
7413.09 1693
7413.90 1784
7414.71 1764
7415.53 1695
7416.34 1594
7417.15 1630
7417.96 1645
7418.78 1617
7419.59 1635
7420.40 1597
7421.22 1671
7422.03 1508
7422.84 1526
7423.66 1527
7424.47 1450
7425.28 1523
7426.10 1508
7426.91 1408
7427.72 1434
7428.54 1372
7429.35 1319
7430.16 1412
7430.98 1458
7431.79 1362
7432.60 1406
7433.42 1312
7434.23 1379
7435.05 1353
7435.86 1309
7436.67 1469
7437.49 1338
7438.30 1303
7439.11 1347
7439.93 1398
7440.74 1490
7441.56 1376
7442.37 1461
7443.19 1423
7444.00 1426
7444.81 1334
7445.63 1387
7446.44 1419
7447.26 1345
7448.07 1304
7448.89 1399
7449.70 1359
7450.52 1352
7451.33 1382
7452.15 1335
7452.96 1262
7453.78 1309
7454.59 1311
7455.40 1332
7456.22 1425
7457.03 1325
7457.85 1389
7458.66 1367
7459.48 1344
7460.30 1348
7461.11 1296
7461.93 1351
7462.74 1339
7463.56 1310
7464.37 1290
7465.19 1347
7466.00 1385
7466.82 1380
7467.63 1406
7468.45 1339
7469.27 1302
7470.08 1370
7470.90 1407
7471.71 1433
7472.53 1446
7473.34 1443
7474.16 1269
7474.98 1264
7475.79 1352
7476.61 1325
7477.42 1406
7478.24 1387
7479.06 1337
7479.87 1401
7480.69 1348
7481.51 1275
7482.32 1301
7483.14 1327
7483.96 1394
7484.77 1306
7485.59 1331
7486.40 1299
7487.22 1302
7488.04 1239
7488.85 1224
7489.67 1233
7490.49 1304
7491.31 1220
7492.12 1186
7492.94 1310
7493.76 1171
7494.57 1198
7495.39 1197
7496.21 1219
7497.02 1264
7497.84 1203
7498.66 1080
7499.48 1181
7500.29 1174
7501.11 1206
7501.93 1127
7502.75 1153
7503.56 1223
7504.38 1234
7505.20 1305
7506.02 1193
7506.83 1129
7507.65 1165
7508.47 1164
7509.29 1207
7510.11 1176
7510.92 1205
7511.74 1210
7512.56 1121
7513.38 1197
7514.20 1144
7515.01 1237
7515.83 1201
7516.65 1189
7517.47 1113
7518.29 1172
7519.11 1239
7519.92 1240
7520.74 1097
7521.56 1101
7522.38 1134
7523.20 1190
7524.02 1181
7524.84 1148
7525.65 1087
7526.47 1016
7527.29 1159
7528.11 1166
7528.93 1240
7529.75 1102
7530.57 1132
7531.39 1150
7532.21 1232
7533.03 1257
7533.85 1069
7534.66 1168
7535.48 1142
7536.30 1188
7537.12 1132
7537.94 1067
7538.76 1118
7539.58 1135
7540.40 1120
7541.22 1152
7542.04 1188
7542.86 1122
7543.68 1145
7544.50 1177
7545.32 1147
7546.14 1127
7546.96 1128
7547.78 1198
7548.60 1204
7549.42 1229
7550.24 1292
7551.06 1177
7551.88 1137
7552.70 1159
7553.52 1233
7554.34 1179
7555.16 1217
7555.98 1153
7556.80 1172
7557.62 1161
7558.44 1218
7559.26 1245
7560.08 1264
7560.90 1266
7561.72 1213
7562.55 1272
7563.37 1275
7564.19 1287
7565.01 1261
7565.83 1241
7566.65 1185
7567.47 1285
7568.29 1224
7569.11 1254
7569.93 1126
7570.76 1145
7571.58 1128
7572.40 1145
7573.22 1208
7574.04 1257
7574.86 1187
7575.68 1171
7576.51 1266
7577.33 1184
7578.15 1104
7578.97 1190
7579.79 1229
7580.61 1203
7581.44 1218
7582.26 1180
7583.08 1209
7583.90 1299
7584.72 1377
7585.55 1348
7586.37 1267
7587.19 1268
7588.01 1292
7588.83 1259
7589.66 1303
7590.48 1279
7591.30 1317
7592.12 1307
7592.95 1375
7593.77 1266
7594.59 1367
7595.41 1347
7596.24 1254
7597.06 1205
7597.88 1192
7598.70 1298
7599.53 1334
7600.35 1358
7601.17 1341
7601.99 1339
7602.82 1429
7603.64 1489
7604.46 1701
7605.29 1781
7606.11 1801
7606.93 1906
7607.76 1896
7608.58 1922
7609.40 1765
7610.23 1740
7611.05 1595
7611.87 1536
7612.70 1592
7613.52 1562
7614.34 1442
7615.17 1409
7615.99 1488
7616.81 1435
7617.64 1438
7618.46 1418
7619.29 1538
7620.11 1482
7620.93 1585
7621.76 1487
7622.58 1512
7623.41 1458
7624.23 1428
7625.05 1402
7625.88 1414
7626.70 1487
7627.53 1422
7628.35 1471
7629.18 1587
7630.00 1536
7630.82 1488
7631.65 1717
7632.47 1754
7633.30 1965
7634.12 1978
7634.95 1888
7635.77 1964
7636.60 1845
7637.42 1616
7638.25 1619
7639.07 1561
7639.90 1449
7640.72 1487
7641.55 1321
7642.37 1205
7643.20 1190
7644.02 1297
7644.85 1255
7645.67 1186
7646.50 1258
7647.32 1229
7648.15 1260
7648.97 1220
7649.80 1234
7650.63 1312
7651.45 1210
7652.28 1198
7653.10 1223
7653.93 1260
7654.75 1264
7655.58 1211
7656.41 1194
7657.23 1134
7658.06 1132
7658.88 1128
7659.71 1158
7660.54 1133
7661.36 1190
7662.19 1185
7663.01 1221
7663.84 1224
7664.67 1165
7665.49 1082
7666.32 1145
7667.15 1080
7667.97 1111
7668.80 1255
7669.63 1217
7670.45 1134
7671.28 1133
7672.11 1185
7672.93 1174
7673.76 1091
7674.59 1110
7675.41 1104
7676.24 1142
7677.07 1223
7677.89 1116
7678.72 1009
7679.55 999
7680.37 1000
7681.20 985
7682.03 1021
7682.86 1086
7683.68 1086
7684.51 1086
7685.34 1117
7686.17 1119
7686.99 1192
7687.82 1089
7688.65 1124
7689.48 1201
7690.30 1198
7691.13 1187
7691.96 1102
7692.79 1072
7693.62 1133
7694.44 1163
7695.27 1067
7696.10 1052
7696.93 1023
7697.76 1000
7698.58 1042
7699.41 1073
7700.24 1009
7701.07 1093
7701.90 1142
7702.72 1198
7703.55 1172
7704.38 1144
7705.21 1165
7706.04 1103
7706.87 1039
7707.70 1157
7708.52 1089
7709.35 1045
7710.18 1103
7711.01 1144
7711.84 1125
7712.67 1117
7713.50 1122
7714.33 1131
7715.16 1170
7715.98 1136
7716.81 1086
7717.64 1096
7718.47 1096
7719.30 1140
7720.13 1145
7720.96 1133
7721.79 1116
7722.62 1141
7723.45 1082
7724.28 1154
7725.11 1217
7725.94 1124
7726.77 1109
7727.60 1051
7728.43 1045
7729.26 1118
7730.09 1068
7730.92 1101
7731.75 1129
7732.58 1060
7733.41 1101
7734.24 1111
7735.07 1145
7735.90 1137
7736.73 1160
7737.56 1109
7738.39 1085
7739.22 1143
7740.05 1181
7740.88 1069
7741.71 1067
7742.54 1091
7743.37 1124
7744.20 1227
7745.03 1276
7745.86 1279
7746.69 1365
7747.52 1516
7748.35 1620
7749.18 1823
7750.02 2008
7750.85 2064
7751.68 2031
7752.51 1777
7753.34 1733
7754.17 1561
7755.00 1306
7755.83 1307
7756.66 1289
7757.50 1272
7758.33 1235
7759.16 1156
7759.99 1153
7760.82 1192
7761.65 1220
7762.48 1176
7763.32 1127
7764.15 1141
7764.98 1273
7765.81 1276
7766.64 1196
7767.47 1126
7768.31 1067
7769.14 999
7769.97 1013
7770.80 1062
7771.63 1081
7772.47 1089
7773.30 994
7774.13 1009
7774.96 974
7775.80 988
7776.63 1031
7777.46 1058
7778.29 1058
7779.12 1036
7779.96 1163
7780.79 1110
7781.62 1066
7782.46 1048
7783.29 1225
7784.12 1086
7784.95 1164
7785.79 1143
7786.62 1083
7787.45 1039
7788.28 1216
7789.12 1242
7789.95 1196
7790.78 1066
7791.62 1112
7792.45 1096
7793.28 1127
7794.12 1176
7794.95 1137
7795.78 1058
7796.62 1054
7797.45 1039
7798.28 1048
7799.12 1133
7799.95 1083
7800.78 1147
7801.62 1074
7802.45 1094
7803.29 1047
7804.12 1125
7804.95 1139
7805.79 1093
7806.62 1085
7807.46 1078
7808.29 1135
7809.12 1130
7809.96 1146
7810.79 1257
7811.63 1136
7812.46 1130
7813.29 1122
7814.13 1145
7814.96 1205
7815.80 1233
7816.63 1189
7817.47 1257
7818.30 1243
7819.14 1284
7819.97 1253
7820.81 1227
7821.64 1279
7822.47 1185
7823.31 1144
7824.14 1218
7824.98 1197
7825.81 1202
7826.65 1245
7827.48 1248
7828.32 1217
7829.15 1246
7829.99 1311
7830.83 1305
7831.66 1248
7832.50 1305
7833.33 1262
7834.17 1197
7835.00 1155
7835.84 1190
7836.67 1287
7837.51 1270
7838.34 1157
7839.18 1145
7840.02 1257
7840.85 1206
7841.69 1140
7842.52 1158
7843.36 1203
7844.19 1232
7845.03 1225
7845.87 1221
7846.70 1198
7847.54 1156
7848.38 1212
7849.21 1268
7850.05 1249
7850.88 1236
7851.72 1221
7852.56 1181
7853.39 1245
7854.23 1230
7855.07 1246
7855.90 1173
7856.74 1207
7857.58 1326
7858.41 1453
7859.25 1625
7860.09 1621
7860.92 1687
7861.76 1698
7862.60 1698
7863.43 1529
7864.27 1526
7865.11 1396
7865.95 1323
7866.78 1282
7867.62 1288
7868.46 1307
7869.29 1332
7870.13 1282
7870.97 1339
7871.81 1235
7872.64 1292
7873.48 1501
7874.32 1335
7875.16 1299
7875.99 1360
7876.83 1407
7877.67 1569
7878.51 1599
7879.34 1591
7880.18 1594
7881.02 1563
7881.86 1392
7882.70 1372
7883.53 1416
7884.37 1288
7885.21 1379
7886.05 1302
7886.89 1335
7887.73 1323
7888.56 1260
7889.40 1266
7890.24 1270
7891.08 1292
7891.92 1337
7892.76 1291
7893.59 1330
7894.43 1313
7895.27 1363
7896.11 1436
7896.95 1325
7897.79 1319
7898.63 1316
7899.47 1296
7900.31 1313
7901.14 1294
7901.98 1371
7902.82 1384
7903.66 1444
7904.50 1486
7905.34 1473
7906.18 1516
7907.02 1527
7907.86 1377
7908.70 1343
7909.54 1284
7910.38 1322
7911.22 1316
7912.05 1271
7912.89 1235
7913.73 1184
7914.57 1308
7915.41 1291
7916.25 1346
7917.09 1419
7917.93 1449
7918.77 1385
7919.61 1479
7920.45 1401
7921.29 1415
7922.13 1350
7922.97 1375
7923.81 1269
7924.65 1369
7925.49 1334
7926.33 1224
7927.17 1211
7928.02 1108
7928.86 1072
7929.70 1173
7930.54 1169
7931.38 1113
7932.22 1079
7933.06 1117
7933.90 1122
7934.74 1122
7935.58 1122
7936.42 1152
7937.26 1119
7938.10 1019
7938.94 1061
7939.79 1121
7940.63 1080
7941.47 1063
7942.31 1081
7943.15 1149
7943.99 1134
7944.83 1130
7945.67 1144
7946.52 1084
7947.36 1206
7948.20 1142
7949.04 1233
7949.88 1167
7950.72 1219
7951.56 1139
7952.41 1042
7953.25 1125
7954.09 1155
7954.93 1153
7955.77 1169
7956.62 1135
7957.46 1026
7958.30 1035
7959.14 1071
7959.98 1065
7960.83 1092
7961.67 1060
7962.51 1030
7963.35 1141
7964.20 1114
7965.04 1057
7965.88 1136
7966.72 1059
7967.56 1110
7968.41 1215
7969.25 1189
7970.09 1139
7970.94 1145
7971.78 1126
7972.62 1148
7973.46 1116
7974.31 1116
7975.15 1175
7975.99 1121
7976.84 1141
7977.68 1132
7978.52 1207
7979.36 1111
7980.21 1093
7981.05 1147
7981.89 1080
7982.74 1071
7983.58 1111
7984.42 1055
7985.27 1068
7986.11 995
7986.96 992
7987.80 1004
7988.64 1040
7989.49 1076
7990.33 1026
7991.17 1100
7992.02 1028
7992.86 1090
7993.71 1140
7994.55 972
7995.39 978
7996.24 938
7997.08 1010
7997.93 1002
7998.77 1007
7999.61 1004
8000.46 1017
8001.30 1035
8002.15 998
8002.99 1018
8003.84 963
8004.68 887
8005.52 990
8006.37 997
8007.21 1002
8008.06 986
8008.90 945
8009.75 1003
8010.59 1060
8011.44 986
8012.28 944
8013.13 969
8013.97 1017
8014.82 970
8015.66 878
8016.51 891
8017.35 1016
8018.20 964
8019.04 913
8019.89 924
8020.73 921
8021.58 956
8022.42 952
8023.27 1000
8024.12 943
8024.96 959
8025.81 993
8026.65 1052
8027.50 939
8028.34 931
8029.19 977
8030.03 995
8030.88 991
8031.73 946
8032.57 950
8033.42 954
8034.26 975
8035.11 901
8035.96 901
8036.80 926
8037.65 870
8038.50 977
8039.34 897
8040.19 923
8041.03 914
8041.88 911
8042.73 1037
8043.57 932
8044.42 866
8045.27 942
8046.11 970
8046.96 902
8047.81 915
8048.65 960
8049.50 916
8050.35 938
8051.19 986
8052.04 977
8052.89 963
8053.74 960
8054.58 1002
8055.43 925
8056.28 973
8057.12 978
8057.97 861
8058.82 890
8059.67 902
8060.51 912
8061.36 898
8062.21 997
8063.06 1009
8063.90 954
8064.75 995
8065.60 907
8066.45 910
8067.29 971
8068.14 956
8068.99 919
8069.84 980
8070.69 959
8071.53 966
8072.38 962
8073.23 936
8074.08 965
8074.93 907
8075.78 908
8076.62 863
8077.47 819
8078.32 865
8079.17 898
8080.02 876
8080.87 972
8081.71 863
8082.56 906
8083.41 877
8084.26 854
8085.11 899
8085.96 813
8086.81 859
8087.66 923
8088.50 941
8089.35 911
8090.20 974
8091.05 919
8091.90 995
8092.75 959
8093.60 902
8094.45 916
8095.30 888
8096.15 847
8097.00 915
8097.84 1017
8098.69 1054
8099.54 916
8100.39 947
8101.24 905
8102.09 903
8102.94 893
8103.79 933
8104.64 876
8105.49 894
8106.34 966
8107.19 954
8108.04 972
8108.89 892
8109.74 951
8110.59 921
8111.44 898
8112.29 912
8113.14 895
8113.99 873
8114.84 852
8115.69 834
8116.54 920
8117.39 927
8118.24 959
8119.09 953
8119.94 973
8120.80 1084
8121.65 1015
8122.50 1015
8123.35 1018
8124.20 1090
8125.05 1066
8125.90 1013
8126.75 1023
8127.60 1003
8128.45 1064
8129.30 971
8130.15 982
8131.01 1045
8131.86 1014
8132.71 1023
8133.56 1081
8134.41 1032
8135.26 1030
8136.11 1087
8136.97 1047
8137.82 1127
8138.67 1102
8139.52 1077
8140.37 1110
8141.22 1064
8142.07 1054
8142.93 1177
8143.78 1197
8144.63 1182
8145.48 1193
8146.33 1198
8147.19 1094
8148.04 1137
8148.89 1096
8149.74 1079
8150.59 1154
8151.45 1095
8152.30 1202
8153.15 1240
8154.00 1339
8154.86 1257
8155.71 1225
8156.56 1259
8157.41 1440
8158.27 1377
8159.12 1277
8159.97 1349
8160.82 1293
8161.68 1194
8162.53 1137
8163.38 1143
8164.23 1148
8165.09 1219
8165.94 1149
8166.79 1091
8167.65 1011
8168.50 997
8169.35 1105
8170.21 1051
8171.06 1069
8171.91 1063
8172.77 1127
8173.62 1143
8174.47 1136
8175.33 1083
8176.18 1049
8177.03 1049
8177.89 1063
8178.74 1088
8179.59 989
8180.45 1024
8181.30 1109
8182.16 999
8183.01 951
8183.86 1043
8184.72 1018
8185.57 936
8186.43 1042
8187.28 966
8188.13 995
8188.99 919
8189.84 941
8190.70 924
8191.55 956
8192.40 1014
8193.26 992
8194.11 977
8194.97 1018
8195.82 1020
8196.68 951
8197.53 939
8198.39 1000
8199.24 980
8200.10 998
8200.95 923
8201.81 980
8202.66 965
8203.52 857
8204.37 920
8205.23 960
8206.08 926
8206.94 944
8207.79 952
8208.65 1012
8209.50 1051
8210.36 1026
8211.21 1015
8212.07 1016
8212.92 998
8213.78 1001
8214.63 1023
8215.49 930
8216.34 917
8217.20 931
8218.06 922
8218.91 933
8219.77 883
8220.62 930
8221.48 952
8222.33 925
8223.19 974
8224.05 985
8224.90 1009
8225.76 992
8226.62 991
8227.47 1027
8228.33 1060
8229.18 1067
8230.04 1080
8230.90 1111
8231.75 1009
8232.61 1054
8233.47 1020
8234.32 850
8235.18 997
8236.04 915
8236.89 971
8237.75 947
8238.61 966
8239.46 921
8240.32 867
8241.18 932
8242.03 918
8242.89 954
8243.75 909
8244.60 948
8245.46 850
8246.32 879
8247.18 948
8248.03 972
8248.89 955
8249.75 941
8250.60 952
8251.46 979
8252.32 916
8253.18 960
8254.03 954
8254.89 982
8255.75 961
8256.61 937
8257.47 951
8258.32 1011
8259.18 1021
8260.04 983
8260.90 998
8261.75 885
8262.61 900
8263.47 935
8264.33 964
8265.19 909
8266.05 899
8266.90 889
8267.76 835
8268.62 959
8269.48 912
8270.34 947
8271.20 998
8272.05 933
8272.91 953
8273.77 1010
8274.63 993
8275.49 1001
8276.35 1011
8277.21 980
8278.06 917
8278.92 914
8279.78 966
8280.64 988
8281.50 980
8282.36 1069
8283.22 1035
8284.08 1001
8284.94 989
8285.80 1036
8286.66 1028
8287.51 1005
8288.37 1011
8289.23 1002
8290.09 1004
8290.95 1050
8291.81 1069
8292.67 985
8293.53 1011
8294.39 965
8295.25 984
8296.11 1051
8296.97 987
8297.83 1002
8298.69 973
8299.55 1010
8300.41 996
8301.27 1044
8302.13 1034
8302.99 982
8303.85 1004
8304.71 993
8305.57 1006
8306.43 979
8307.29 993
8308.15 1039
8309.01 1092
8309.87 1067
8310.73 1009
8311.59 961
8312.45 1039
8313.31 1064
8314.18 1110
8315.04 1125
8315.90 1248
8316.76 1263
8317.62 1310
8318.48 1335
8319.34 1301
8320.20 1305
8321.06 1429
8321.92 1278
8322.78 1161
8323.65 1161
8324.51 1152
8325.37 1164
8326.23 1141
8327.09 1063
8327.95 1045
8328.81 1050
8329.68 1147
8330.54 1137
8331.40 1164
8332.26 1088
8333.12 1037
8333.98 1035
8334.85 1101
8335.71 1054
8336.57 1038
8337.43 1064
8338.29 1069
8339.15 1091
8340.02 1111
8340.88 1036
8341.74 1116
8342.60 1056
8343.47 1094
8344.33 1110
8345.19 1217
8346.05 1202
8346.91 1232
8347.78 1154
8348.64 1255
8349.50 1157
8350.36 1116
8351.23 1115
8352.09 1085
8352.95 1131
8353.82 1175
8354.68 1082
8355.54 1022
8356.40 1129
8357.27 1167
8358.13 1128
8358.99 1198
8359.86 1086
8360.72 1068
8361.58 1210
8362.44 1119
8363.31 1094
8364.17 1132
8365.03 1087
8365.90 1042
8366.76 1118
8367.62 1085
8368.49 1064
8369.35 1056
8370.22 1104
8371.08 1186
8371.94 1116
8372.81 1046
8373.67 1113
8374.53 1143
8375.40 1190
8376.26 1114
8377.13 1086
8377.99 1097
8378.85 1121
8379.72 1229
8380.58 1245
8381.45 1187
8382.31 1182
8383.17 1210
8384.04 1224
8384.90 1234
8385.77 1217
8386.63 1374
8387.50 1266
8388.36 1272
8389.23 1178
8390.09 1200
8390.96 1295
8391.82 1224
8392.68 1221
8393.55 1363
8394.41 1266
8395.28 1245
8396.14 1281
8397.01 1269
8397.87 1253
8398.74 1317
8399.60 1306
8400.47 1366
8401.33 1401
8402.20 1369
8403.07 1364
8403.93 1349
8404.80 1233
8405.66 1311
8406.53 1445
8407.39 1390
8408.26 1362
8409.12 1283
8409.99 1281
8410.85 1365
8411.72 1342
8412.59 1424
8413.45 1454
8414.32 1427
8415.18 1424
8416.05 1466
8416.92 1390
8417.78 1456
8418.65 1557
8419.51 1525
8420.38 1477
8421.25 1470
8422.11 1490
8422.98 1391
8423.85 1571
8424.71 1539
8425.58 1500
8426.44 1561
8427.31 1692
8428.18 1722
8429.04 1750
8429.91 1834
8430.78 1771
8431.64 1712
8432.51 1660
8433.38 1699
8434.25 1723
8435.11 1750
8435.98 1729
8436.85 1751
8437.71 1756
8438.58 1866
8439.45 1968
8440.31 2037
8441.18 2027
8442.05 2123
8442.92 2236
8443.78 2327
8444.65 2316
8445.52 2113
8446.39 2092
8447.25 2170
8448.12 2139
8448.99 2181
8449.86 2091
8450.72 2148
8451.59 2269
8452.46 2371
8453.33 2554
8454.20 2799
8455.06 3066
8455.93 3709
8456.80 4430
8457.67 5105
8458.54 5501
8459.40 5729
8460.27 5768
8461.14 5362
8462.01 4825
8462.88 4366
8463.75 4069
8464.61 3650
8465.48 3135
8466.35 2982
8467.22 2855
8468.09 2782
8468.96 2967
8469.83 3286
8470.70 3934
8471.56 4450
8472.43 4912
8473.30 5269
8474.17 4929
8475.04 4617
8475.91 4284
8476.78 3765
8477.65 3365
8478.52 2908
8479.39 2515
8480.25 2328
8481.12 2129
8481.99 2067
8482.86 1960
8483.73 1947
8484.60 1879
8485.47 1897
8486.34 1923
8487.21 1810
8488.08 1792
8488.95 1743
8489.82 1702
8490.69 1774
8491.56 1746
8492.43 1698
8493.30 1555
8494.17 1725
8495.04 1839
8495.91 1847
8496.78 1903
8497.65 1916
8498.52 1901
8499.39 1960
8500.26 1835
8501.13 1760
8502.00 1699
8502.87 1666
8503.74 1681
8504.61 1693
8505.48 1590
8506.35 1595
8507.22 1634
8508.09 1685
8508.97 1682
8509.84 1689
8510.71 1777
8511.58 1948
8512.45 1848
8513.32 1837
8514.19 1756
8515.06 1751
8515.93 1819
8516.80 1743
8517.68 1629
8518.55 1697
8519.42 1601
8520.29 1645
8521.16 1658
8522.03 1605
8522.90 1609
8523.77 1651
8524.65 1534
8525.52 1635
8526.39 1650
8527.26 1593
8528.13 1644
8529.00 1633
8529.88 1755
8530.75 1719
8531.62 1690
8532.49 1726
8533.36 1801
8534.24 1793
8535.11 1896
8535.98 1867
8536.85 1821
8537.72 1880
8538.60 1836
8539.47 1779
8540.34 1806
8541.21 1753
8542.09 1618
8542.96 1676
8543.83 1643
8544.70 1691
8545.58 1627
8546.45 1691
8547.32 1661
8548.19 1725
8549.07 1806
8549.94 1637
8550.81 1640
8551.69 1695
8552.56 1788
8553.43 1878
8554.31 1986
8555.18 2020
8556.05 2007
8556.92 2182
8557.80 2214
8558.67 2165
8559.54 1911
8560.42 1818
8561.29 1775
8562.16 1634
8563.04 1540
8563.91 1540
8564.79 1477
8565.66 1433
8566.53 1442
8567.41 1281
8568.28 1366
8569.15 1398
8570.03 1391
8570.90 1386
8571.78 1349
8572.65 1319
8573.52 1351
8574.40 1365
8575.27 1488
8576.15 1419
8577.02 1344
8577.89 1259
8578.77 1311
8579.64 1312
8580.52 1172
8581.39 1190
8582.27 1319
8583.14 1394
8584.02 1371
8584.89 1328
8585.77 1399
8586.64 1411
8587.51 1340
8588.39 1285
8589.26 1340
8590.14 1227
8591.01 1293
8591.89 1253
8592.76 1271
8593.64 1251
8594.51 1234
8595.39 1335
8596.26 1293
8597.14 1276
8598.02 1265
8598.89 1261
8599.77 1285
8600.64 1255
8601.52 1278
8602.39 1204
8603.27 1242
8604.14 1220
8605.02 1151
8605.89 1198
8606.77 1197
8607.65 1125
8608.52 1153
8609.40 1218
8610.27 1202
8611.15 1174
8612.03 1204
8612.90 1306
8613.78 1295
8614.65 1204
8615.53 1243
8616.41 1179
8617.28 1213
8618.16 1339
8619.04 1258
8619.91 1202
8620.79 1208
8621.66 1190
8622.54 1217
8623.42 1290
8624.29 1174
8625.17 1270
8626.05 1266
8626.92 1324
8627.80 1377
8628.68 1375
8629.56 1284
8630.43 1260
8631.31 1225
8632.19 1292
8633.06 1306
8633.94 1253
8634.82 1297
8635.69 1198
8636.57 1232
8637.45 1171
8638.33 1244
8639.20 1136
8640.08 1167
8640.96 1257
8641.84 1262
8642.71 1226
8643.59 1300
8644.47 1256
8645.35 1272
8646.22 1257
8647.10 1236
8647.98 1326
8648.86 1378
8649.74 1340
8650.61 1288
8651.49 1336
8652.37 1330
8653.25 1318
8654.13 1288
8655.00 1330
8655.88 1401
8656.76 1387
8657.64 1342
8658.52 1404
8659.40 1284
8660.27 1288
8661.15 1357
8662.03 1401
8662.91 1335
8663.79 1293
8664.67 1317
8665.55 1286
8666.43 1317
8667.30 1274
8668.18 1289
8669.06 1389
8669.94 1428
8670.82 1304
8671.70 1334
8672.58 1361
8673.46 1485
8674.34 1471
8675.22 1536
8676.09 1610
8676.97 1630
8677.85 1592
8678.73 1682
8679.61 1674
8680.49 1538
8681.37 1613
8682.25 1532
8683.13 1517
8684.01 1495
8684.89 1416
8685.77 1517
8686.65 1498
8687.53 1439
8688.41 1510
8689.29 1703
8690.17 1803
8691.05 2055
8691.93 2370
8692.81 2750
8693.69 3114
8694.57 3456
8695.45 3711
8696.33 3540
8697.21 3434
8698.09 3068
8698.97 2693
8699.85 2439
8700.73 2153
8701.61 1956
8702.49 1764
8703.37 1651
8704.26 1519
8705.14 1474
8706.02 1389
8706.90 1265
8707.78 1272
8708.66 1301
8709.54 1259
8710.42 1215
8711.30 1256
8712.18 1195
8713.06 1212
8713.95 1161
8714.83 1133
8715.71 1227
8716.59 1147
8717.47 1277
8718.35 1161
8719.23 1099
8720.12 1132
8721.00 1195
8721.88 1190
8722.76 1186
8723.64 1119
8724.52 1289
8725.41 1250
8726.29 1188
8727.17 1136
8728.05 1168
8728.93 1112
8729.81 1309
8730.70 1382
8731.58 1311
8732.46 1384
8733.34 1406
8734.23 1305
8735.11 1365
8735.99 1370
8736.87 1383
8737.75 1217
8738.64 1167
8739.52 1142
8740.40 1162
8741.28 1235
8742.17 1134
8743.05 1151
8743.93 1123
8744.82 1090
8745.70 1171
8746.58 1105
8747.46 1123
8748.35 1115
8749.23 1116
8750.11 1158
8751.00 1120
8751.88 1186
8752.76 1197
8753.65 1174
8754.53 1105
8755.41 1119
8756.30 1244
8757.18 1387
8758.06 1433
8758.95 1438
8759.83 1504
8760.71 1584
8761.60 1753
8762.48 1737
8763.36 1649
8764.25 1475
8765.13 1428
8766.01 1390
8766.90 1374
8767.78 1427
8768.67 1392
8769.55 1380
8770.43 1360
8771.32 1415
8772.20 1460
8773.09 1385
8773.97 1402
8774.86 1424
8775.74 1336
8776.62 1360
8777.51 1320
8778.39 1342
8779.28 1372
8780.16 1265
8781.05 1343
8781.93 1291
8782.82 1299
8783.70 1273
8784.59 1206
8785.47 1165
8786.36 1215
8787.24 1224
8788.12 1145
8789.01 1119
8789.89 1166
8790.78 1215
8791.67 1248
8792.55 1240
8793.44 1318
8794.32 1317
8795.21 1296
8796.09 1341
8796.98 1360
8797.86 1251
8798.75 1233
8799.63 1230
8800.52 1117
8801.40 1225
8802.29 1183
8803.18 1141
8804.06 1153
8804.95 1104
8805.83 1075
8806.72 1078
8807.60 1050
8808.49 1183
8809.38 1115
8810.26 1134
8811.15 1091
8812.04 1055
8812.92 1059
8813.81 1100
8814.69 1104
8815.58 1043
8816.47 1023
8817.35 996
8818.24 1011
8819.13 933
8820.01 1057
8820.90 1039
8821.79 973
8822.67 1030
8823.56 980
8824.45 1013
8825.33 986
8826.22 1012
8827.11 1099
8827.99 1005
8828.88 960
8829.77 1005
8830.65 1045
8831.54 999
8832.43 927
8833.32 974
8834.20 983
8835.09 897
8835.98 923
8836.87 934
8837.75 949
8838.64 909
8839.53 996
8840.42 978
8841.30 952
8842.19 979
8843.08 969
8843.97 926
8844.85 992
8845.74 963
8846.63 897
8847.52 873
8848.41 1003
8849.29 1010
8850.18 1044
8851.07 953
8851.96 886
8852.85 960
8853.73 884
8854.62 931
8855.51 927
8856.40 889
8857.29 914
8858.18 931
8859.06 893
8859.95 885
8860.84 947
8861.73 833
8862.62 896
8863.51 897
8864.40 844
8865.29 951
8866.17 928
8867.06 883
8867.95 871
8868.84 862
8869.73 870
8870.62 849
8871.51 920
8872.40 861
8873.29 863
8874.18 849
8875.07 838
8875.96 815
8876.84 739
8877.73 757
8878.62 809
8879.51 828
8880.40 879
8881.29 787
8882.18 804
8883.07 818
8883.96 873
8884.85 800
8885.74 873
8886.63 903
8887.52 794
8888.41 838
8889.30 821
8890.19 787
8891.08 826
8891.97 797
8892.86 842
8893.75 803
8894.64 749
8895.53 745
8896.42 845
8897.31 831
8898.20 828
8899.09 819
8899.98 804
8900.88 785
8901.77 820
8902.66 840
8903.55 836
8904.44 753
8905.33 715
8906.22 778
8907.11 764
8908.00 730
8908.89 797
8909.78 783
8910.68 775
8911.57 838
8912.46 811
8913.35 774
8914.24 785
8915.13 794
8916.02 813
8916.91 801
8917.81 845
8918.70 790
8919.59 727
8920.48 782
8921.37 753
8922.26 740
8923.16 757
8924.05 754
8924.94 734
8925.83 713
8926.72 783
8927.61 742
8928.51 773
8929.40 736
8930.29 717
8931.18 741
8932.07 824
8932.97 748
8933.86 684
8934.75 708
8935.64 737
8936.54 705
8937.43 712
8938.32 757
8939.21 767
8940.11 739
8941.00 739
8941.89 761
8942.78 790
8943.68 733
8944.57 817
8945.46 750
8946.36 772
8947.25 735
8948.14 727
8949.03 716
8949.93 675
8950.82 724
8951.71 771
8952.61 804
8953.50 711
8954.39 702
8955.29 698
8956.18 751
8957.07 744
8957.97 694
8958.86 752
8959.75 732
8960.65 779
8961.54 735
8962.44 756
8963.33 744
8964.22 707
8965.12 757
8966.01 778
8966.90 711
8967.80 726
8968.69 814
8969.59 816
8970.48 743
8971.37 793
8972.27 742
8973.16 741
8974.06 711
8974.95 688
8975.85 706
8976.74 704
8977.64 732
8978.53 731
8979.42 640
8980.32 703
8981.21 700
8982.11 647
8983.00 661
8983.90 696
8984.79 705
8985.69 618
8986.58 644
8987.48 654
8988.37 645
8989.27 701
8990.16 690
8991.06 687
8991.95 668
8992.85 734
8993.74 683
8994.64 640
8995.53 731
8996.43 709
8997.32 671
8998.22 737
8999.12 698
9000.01 714
9000.91 690
9001.80 659
9002.70 681
9003.59 655
9004.49 705
9005.39 620
9006.28 676
9007.18 653
9008.07 679
9008.97 639
9009.87 674
9010.76 673
9011.66 636
9012.55 631
9013.45 655
9014.35 696
9015.24 734
9016.14 672
9017.04 638
9017.93 600
9018.83 652
9019.72 667
9020.62 629
9021.52 655
9022.41 643
9023.31 633
9024.21 693
9025.11 662
9026.00 683
9026.90 621
9027.80 677
9028.69 712
9029.59 667
9030.49 673
9031.38 651
9032.28 605
9033.18 592
9034.08 650
9034.97 716
9035.87 684
9036.77 683
9037.67 662
9038.56 640
9039.46 721
9040.36 676
9041.26 645
9042.15 669
9043.05 680
9043.95 701
9044.85 636
9045.74 682
9046.64 629
9047.54 619
9048.44 617
9049.34 679
9050.23 691
9051.13 704
9052.03 696
9052.93 726
9053.83 649
9054.73 642
9055.62 636
9056.52 638
9057.42 709
9058.32 661
9059.22 680
9060.12 739
9061.01 650
9061.91 658
9062.81 690
9063.71 675
9064.61 629
9065.51 677
9066.41 660
9067.31 589
9068.21 660
9069.10 708
9070.00 686
9070.90 681
9071.80 726
9072.70 660
9073.60 670
9074.50 676
9075.40 691
9076.30 651
9077.20 675
9078.10 636
9079.00 676
9079.90 680
9080.80 674
9081.70 679
9082.59 679
9083.49 627
9084.39 617
9085.29 744
9086.19 666
9087.09 617
9087.99 663
9088.89 692
9089.79 616
9090.69 738
9091.59 728
9092.49 645
9093.39 646
9094.29 673
9095.19 689
9096.10 710
9097.00 679
9097.90 716
9098.80 646
9099.70 696
9100.60 767
9101.50 681
9102.40 673
9103.30 659
9104.20 650
9105.10 649
9106.00 698
9106.90 700
9107.80 647
9108.70 630
9109.61 620
9110.51 629
9111.41 677
9112.31 630
9113.21 638
9114.11 651
9115.01 670
9115.91 641
9116.82 677
9117.72 620
9118.62 601
9119.52 693
9120.42 676
9121.32 716
9122.22 712
9123.13 637
9124.03 644
9124.93 670
9125.83 689
9126.73 622
9127.64 629
9128.54 706
9129.44 688
9130.34 667
9131.24 698
9132.15 629
9133.05 637
9133.95 658
9134.85 673
9135.76 644
9136.66 583
9137.56 587
9138.46 565
9139.36 573
9140.27 610
9141.17 640
9142.07 655
9142.98 694
9143.88 650
9144.78 645
9145.68 653
9146.59 661
9147.49 595
9148.39 614
9149.30 626
9150.20 617
9151.10 616
9152.00 671
9152.91 647
9153.81 609
9154.71 625
9155.62 551
9156.52 632
9157.42 586
9158.33 620
9159.23 707
9160.13 692
9161.04 647
9161.94 687
9162.85 647
9163.75 614
9164.65 632
9165.56 598
9166.46 637
9167.36 605
9168.27 574
9169.17 676
9170.08 653
9170.98 625
9171.88 629
9172.79 664
9173.69 642
9174.60 594
9175.50 649
9176.41 670
9177.31 698
9178.21 644
9179.12 632
9180.02 659
9180.93 673
9181.83 669
9182.74 601
9183.64 612
9184.55 627
9185.45 641
9186.36 647
9187.26 637
9188.17 652
9189.07 641
9189.98 598
9190.88 656
9191.79 637
9192.69 671
9193.60 652
9194.50 639
9195.41 628
9196.31 616
9197.22 661
9198.12 683
9199.03 710
9199.93 689
9200.84 703
9201.74 714
9202.65 747
9203.56 738
9204.46 720
9205.37 768
9206.27 738
9207.18 703
9208.09 739
9208.99 680
9209.90 693
9210.80 626
9211.71 627
9212.62 663
9213.52 686
9214.43 642
9215.33 643
9216.24 716
9217.15 691
9218.05 686
9218.96 668
9219.87 744
9220.77 711
9221.68 731
9222.59 730
9223.49 652
9224.40 653
9225.31 737
9226.21 701
9227.12 668
9228.03 679
9228.93 646
9229.84 612
9230.75 695
9231.65 663
9232.56 603
9233.47 598
9234.38 692
9235.28 747
9236.19 676
9237.10 634
9238.00 637
9238.91 634
9239.82 606
9240.73 621
9241.63 694
9242.54 688
9243.45 651
9244.36 594
9245.27 649
9246.17 614
9247.08 624
9247.99 677
9248.90 637
9249.80 611
9250.71 621
9251.62 603
9252.53 679
9253.44 648
9254.34 583
9255.25 636
9256.16 614
9257.07 608
9257.98 623
9258.89 573
9259.79 604
9260.70 622
9261.61 652
9262.52 606
9263.43 598
9264.34 595
9265.25 591
9266.16 620
9267.06 624
9267.97 630
9268.88 580
9269.79 546
9270.70 583
9271.61 622
9272.52 626
9273.43 587
9274.34 589
9275.25 619
9276.15 648
9277.06 637
9277.97 641
9278.88 597
9279.79 638
9280.70 629
9281.61 681
9282.52 670
9283.43 610
9284.34 580
9285.25 610
9286.16 583
9287.07 648
9287.98 654
9288.89 641
9289.80 618
9290.71 646
9291.62 695
9292.53 670
9293.44 614
9294.35 630
9295.26 692
9296.17 646
9297.08 636
9297.99 589
9298.90 603
9299.81 639
9300.72 652
9301.63 697
9302.54 715
9303.45 682
9304.36 682
9305.27 746
9306.18 723
9307.10 723
9308.01 668
9308.92 706
9309.83 706
9310.74 760
9311.65 698
9312.56 786
9313.47 831
9314.38 824
9315.29 768
9316.21 792
9317.12 781
9318.03 695
9318.94 669
9319.85 720
9320.76 748
9321.67 693
9322.58 733
9323.50 681
9324.41 735
9325.32 725
9326.23 693
9327.14 665
9328.05 644
9328.97 662
9329.88 716
9330.79 684
9331.70 649
9332.61 637
9333.53 722
9334.44 698
9335.35 673
9336.26 722
9337.18 713
9338.09 702
9339.00 675
9339.91 695
9340.82 675
9341.74 699
9342.65 665
9343.56 683
9344.47 705
9345.39 671
9346.30 653
9347.21 631
9348.13 659
9349.04 675
9349.95 601
9350.86 629
9351.78 641
9352.69 634
9353.60 676
9354.52 680
9355.43 716
9356.34 706
9357.26 656
9358.17 653
9359.08 663
9360.00 657
9360.91 678
9361.82 696
9362.74 666
9363.65 714
9364.56 692
9365.48 693
9366.39 648
9367.30 668
9368.22 674
9369.13 729
9370.05 784
9370.96 724
9371.87 670
9372.79 683
9373.70 649
9374.62 668
9375.53 671
9376.44 702
9377.36 672
9378.27 667
9379.19 667
9380.10 668
9381.02 726
9381.93 729
9382.84 739
9383.76 752
9384.67 706
9385.59 693
9386.50 720
9387.42 794
9388.33 834
9389.25 792
9390.16 783
9391.08 816
9391.99 804
9392.91 821
9393.82 853
9394.74 908
9395.65 881
9396.57 895
9397.48 918
9398.40 856
9399.31 855
9400.23 824
9401.14 810
9402.06 783
9402.97 709
9403.89 796
9404.80 742
9405.72 678
9406.64 736
9407.55 770
9408.47 767
9409.38 754
9410.30 788
9411.21 805
9412.13 764
9413.05 724
9413.96 771
9414.88 756
9415.79 748
9416.71 837
9417.63 807
9418.54 794
9419.46 735
9420.38 727
9421.29 795
9422.21 850
9423.12 797
9424.04 736
9424.96 750
9425.87 752
9426.79 769
9427.71 780
9428.62 844
9429.54 808
9430.46 819
9431.37 820
9432.29 780
9433.21 822
9434.13 827
9435.04 777
9435.96 864
9436.88 855
9437.79 798
9438.71 877
9439.63 888
9440.55 895
9441.46 934
9442.38 895
9443.30 912
9444.22 917
9445.13 861
9446.05 865
9446.97 859
9447.89 873
9448.80 880
9449.72 899
9450.64 943
9451.56 1005
9452.47 1024
9453.39 1181
9454.31 1318
9455.23 1327
9456.15 1506
9457.06 1480
9457.98 1455
9458.90 1356
9459.82 1261
9460.74 1067
9461.66 1050
9462.57 945
9463.49 901
9464.41 894
9465.33 841
9466.25 805
9467.17 829
9468.09 811
9469.00 878
9469.92 855
9470.84 857
9471.76 772
9472.68 841
9473.60 877
9474.52 863
9475.44 858
9476.35 870
9477.27 861
9478.19 820
9479.11 840
9480.03 859
9480.95 869
9481.87 959
9482.79 969
9483.71 980
9484.63 979
9485.55 887
9486.47 907
9487.39 975
9488.31 883
9489.23 849
9490.15 852
9491.07 892
9491.98 882
9492.90 821
9493.82 795
9494.74 819
9495.66 796
9496.58 857
9497.50 880
9498.42 758
9499.34 792
9500.27 760
9501.19 749
9502.11 768
9503.03 721
9503.95 777
9504.87 811
9505.79 733
9506.71 754
9507.63 732
9508.55 767
9509.47 743
9510.39 789
9511.31 773
9512.23 789
9513.15 793
9514.07 792
9514.99 803
9515.92 745
9516.84 762
9517.76 752
9518.68 781
9519.60 826
9520.52 776
9521.44 736
9522.36 827
9523.28 816
9524.21 804
9525.13 783
9526.05 782
9526.97 793
9527.89 777
9528.81 797
9529.73 855
9530.66 888
9531.58 845
9532.50 867
9533.42 860
9534.34 902
9535.27 1008
9536.19 915
9537.11 964
9538.03 977
9538.95 975
9539.88 898
9540.80 880
9541.72 864
9542.64 864
9543.56 846
9544.49 798
9545.41 789
9546.33 778
9547.25 746
9548.18 778
9549.10 726
9550.02 781
9550.94 764
9551.87 791
9552.79 703
9553.71 751
9554.64 790
9555.56 802
9556.48 744
9557.40 736
9558.33 854
9559.25 820
9560.17 761
9561.10 787
9562.02 848
9562.94 796
9563.87 739
9564.79 711
9565.71 750
9566.64 818
9567.56 747
9568.48 775
9569.41 745
9570.33 805
9571.25 774
9572.18 780
9573.10 807
9574.02 757
9574.95 776
9575.87 756
9576.80 767
9577.72 826
9578.64 852
9579.57 745
9580.49 828
9581.42 859
9582.34 747
9583.26 854
9584.19 825
9585.11 757
9586.04 758
9586.96 738
9587.89 787
9588.81 822
9589.74 811
9590.66 786
9591.58 775
9592.51 752
9593.43 721
9594.36 838
9595.28 860
9596.21 863
9597.13 866
9598.06 856
9598.98 807
9599.91 793
9600.83 838
9601.76 908
9602.68 880
9603.61 910
9604.53 810
9605.46 812
9606.38 917
9607.31 875
9608.24 929
9609.16 894
9610.09 842
9611.01 935
9611.94 953
9612.86 857
9613.79 893
9614.71 962
9615.64 934
9616.57 850
9617.49 867
9618.42 922
9619.34 950
9620.27 928
9621.20 911
9622.12 978
9623.05 997
9623.97 910
9624.90 904
9625.83 997
9626.75 1000
9627.68 1053
9628.61 1084
9629.53 999
9630.46 970
9631.39 1051
9632.31 1042
9633.24 1122
9634.17 1127
9635.09 1125
9636.02 1132
9636.95 1175
9637.87 1163
9638.80 1217
9639.73 1295
9640.65 1204
9641.58 1270
9642.51 1267
9643.43 1261
9644.36 1267
9645.29 1249
9646.22 1335
9647.14 1331
9648.07 1455
9649.00 1517
9649.93 1561
9650.85 1689
9651.78 1740
9652.71 1796
9653.64 1723
9654.56 1684
9655.49 1666
9656.42 1528
9657.35 1537
9658.27 1490
9659.20 1389
9660.13 1295
9661.06 1388
9661.99 1394
9662.91 1320
9663.84 1235
9664.77 1285
9665.70 1285
9666.63 1286
9667.56 1262
9668.48 1250
9669.41 1316
9670.34 1297
9671.27 1238
9672.20 1303
9673.13 1248
9674.05 1359
9674.98 1422
9675.91 1292
9676.84 1340
9677.77 1320
9678.70 1370
9679.63 1424
9680.56 1395
9681.48 1454
9682.41 1373
9683.34 1420
9684.27 1470
9685.20 1482
9686.13 1437
9687.06 1540
9687.99 1523
9688.92 1535
9689.85 1606
9690.78 1520
9691.71 1509
9692.64 1546
9693.57 1588
9694.49 1690
9695.42 1615
9696.35 1678
9697.28 1766
9698.21 1795
9699.14 2023
9700.07 1970
9701.00 2021
9701.93 2177
9702.86 2119
9703.79 2135
9704.72 2135
9705.65 1989
9706.58 1882
9707.51 1763
9708.44 1709
9709.37 1591
9710.30 1520
9711.23 1490
9712.16 1433
9713.10 1435
9714.03 1393
9714.96 1436
9715.89 1458
9716.82 1447
9717.75 1377
9718.68 1461
9719.61 1463
9720.54 1470
9721.47 1432
9722.40 1381
9723.33 1312
9724.26 1349
9725.20 1293
9726.13 1300
9727.06 1252
9727.99 1309
9728.92 1260
9729.85 1283
9730.78 1217
9731.71 1242
9732.65 1227
9733.58 1241
9734.51 1236
9735.44 1116
9736.37 1156
9737.30 1158
9738.23 1250
9739.17 1234
9740.10 1177
9741.03 1137
9741.96 1244
9742.89 1232
9743.83 1202
9744.76 1121
9745.69 1057
9746.62 1128
9747.55 1124
9748.49 1015
9749.42 1061
9750.35 1113
9751.28 1128
9752.22 1074
9753.15 1102
9754.08 1051
9755.01 1111
9755.95 1128
9756.88 1117
9757.81 1146
9758.74 1057
9759.68 1058
9760.61 1122
9761.54 1108
9762.47 1144
9763.41 1124
9764.34 1090
9765.27 1133
9766.21 1145
9767.14 1146
9768.07 1089
9769.01 1112
9769.94 1153
9770.87 1175
9771.80 1175
9772.74 1209
9773.67 1166
9774.60 1170
9775.54 1200
9776.47 1130
9777.41 1168
9778.34 1226
9779.27 1266
9780.21 1231
9781.14 1216
9782.07 1252
9783.01 1345
9783.94 1302
9784.88 1345
9785.81 1331
9786.74 1322
9787.68 1392
9788.61 1356
9789.55 1282
9790.48 1325
9791.41 1271
9792.35 1257
9793.28 1127
9794.22 1127
9795.15 1110
9796.09 1193
9797.02 1174
9797.95 1241
9798.89 1188
9799.82 1267
9800.76 1361
9801.69 1389
9802.63 1409
9803.56 1298
9804.50 1336
9805.43 1186
9806.37 1068
9807.30 1023
9808.24 1052
9809.17 1018
9810.11 1030
9811.04 1042
9811.98 1032
9812.91 931
9813.85 969
9814.78 979
9815.72 928
9816.65 939
9817.59 966
9818.53 992
9819.46 932
9820.40 940
9821.33 915
9822.27 955
9823.20 951
9824.14 962
9825.08 1027
9826.01 1011
9826.95 936
9827.88 976
9828.82 922
9829.76 904
9830.69 970
9831.63 916
9832.56 916
9833.50 893
9834.44 898
9835.37 901
9836.31 871
9837.25 857
9838.18 891
9839.12 926
9840.06 925
9840.99 971
9841.93 965
9842.86 956
9843.80 992
9844.74 974
9845.68 953
9846.61 963
9847.55 950
9848.49 931
9849.42 941
9850.36 897
9851.30 890
9852.23 883
9853.17 854
9854.11 889
9855.05 888
9855.98 867
9856.92 902
9857.86 908
9858.80 852
9859.73 928
9860.67 897
9861.61 935
9862.55 907
9863.48 860
9864.42 943
9865.36 867
9866.30 904
9867.23 938
9868.17 895
9869.11 903
9870.05 919
9870.99 936
9871.92 925
9872.86 945
9873.80 878
9874.74 871
9875.68 919
9876.62 937
9877.55 996
9878.49 924
9879.43 947
9880.37 942
9881.31 891
9882.25 908
9883.18 895
9884.12 968
9885.06 940
9886.00 884
9886.94 923
9887.88 866
9888.82 915
9889.76 892
9890.69 893
9891.63 820
9892.57 840
9893.51 932
9894.45 962
9895.39 907
9896.33 868
9897.27 859
9898.21 888
9899.15 897
9900.09 884
9901.03 868
9901.97 868
9902.91 922
9903.84 929
9904.78 906
9905.72 885
9906.66 897
9907.60 898
9908.54 929
9909.48 896
9910.42 959
9911.36 1002
9912.30 1003
9913.24 966
9914.18 1038
9915.12 1049
9916.06 1017
9917.00 1079
9917.94 1048
9918.88 1000
9919.82 989
9920.77 997
9921.71 981
9922.65 1009
9923.59 1054
9924.53 1197
9925.47 1299
9926.41 1525
9927.35 1880
9928.29 1999
9929.23 2165
9930.17 2233
9931.11 2120
9932.05 2010
9932.99 1873
9933.94 1630
9934.88 1513
9935.82 1295
9936.76 1212
9937.70 1170
9938.64 1085
9939.58 1062
9940.52 1010
9941.46 975
9942.41 926
9943.35 1009
9944.29 996
9945.23 990
9946.17 985
9947.11 966
9948.06 984
9949.00 956
9949.94 904
9950.88 869
9951.82 874
9952.76 834
9953.71 877
9954.65 867
9955.59 819
9956.53 908
9957.47 891
9958.42 885
9959.36 878
9960.30 931
9961.24 871
9962.19 871
9963.13 862
9964.07 885
9965.01 906
9965.96 979
9966.90 989
9967.84 917
9968.78 885
9969.73 923
9970.67 908
9971.61 998
9972.56 896
9973.50 946
9974.44 948
9975.38 897
9976.33 868
9977.27 862
9978.21 909
9979.16 865
9980.10 881
9981.04 906
9981.99 848
9982.93 806
9983.87 859
9984.82 796
9985.76 755
9986.70 724
9987.65 799
9988.59 822
9989.53 793
9990.48 758
9991.42 794
9992.37 828
9993.31 789
9994.25 801
9995.20 843
9996.14 832
9997.08 773
9998.03 829
9998.97 773
9999.92 816
10000.86 782
10001.81 823
10002.75 850
10003.69 799
10004.64 806
10005.58 837
10006.53 913
10007.47 847
10008.42 831
10009.36 832
10010.31 893
10011.25 862
10012.19 761
10013.14 813
10014.08 849
10015.03 767
10015.97 808
10016.92 812
10017.86 753
10018.81 718
10019.75 742
10020.70 776
10021.64 734
10022.59 714
10023.54 740
10024.48 780
10025.43 735
10026.37 723
10027.32 788
10028.26 732
10029.21 727
10030.15 714
10031.10 664
10032.04 693
10032.99 740
10033.94 721
10034.88 711
10035.83 661
10036.77 691
10037.72 699
10038.67 615
10039.61 621
10040.56 722
10041.50 748
10042.45 761
10043.40 697
10044.34 682
10045.29 707
10046.23 678
10047.18 653
10048.13 703
10049.07 702
10050.02 683
10050.97 700
10051.91 701
10052.86 721
10053.81 701
10054.75 707
10055.70 752
10056.65 675
10057.59 622
10058.54 669
10059.49 711
10060.43 740
10061.38 674
10062.33 737
10063.28 691
10064.22 738
10065.17 770
10066.12 697
10067.07 659
10068.01 677
10068.96 699
10069.91 680
10070.85 584
10071.80 617
10072.75 679
10073.70 727
10074.65 650
10075.59 645
10076.54 685
10077.49 622
10078.44 591
10079.38 618
10080.33 654
10081.28 691
10082.23 663
10083.18 592
10084.12 621
10085.07 608
10086.02 643
10086.97 682
10087.92 651
10088.87 642
10089.81 666
10090.76 665
10091.71 697
10092.66 660
10093.61 670
10094.56 686
10095.51 675
10096.45 629
10097.40 617
10098.35 590
10099.30 559
10100.25 626
10101.20 706
10102.15 660
10103.10 643
10104.05 667
10104.99 658
10105.94 648
10106.89 609
10107.84 623
10108.79 620
10109.74 622
10110.69 578
10111.64 657
10112.59 638
10113.54 629
10114.49 604
10115.44 610
10116.39 640
10117.34 607
10118.29 626
10119.24 594
10120.19 579
10121.14 608
10122.09 613
10123.04 603
10123.99 565
10124.94 564
10125.89 567
10126.84 616
10127.79 564
10128.74 556
10129.69 616
10130.64 621
10131.59 598
10132.54 630
10133.49 615
10134.44 596
10135.39 597
10136.34 624
10137.29 561
10138.24 596
10139.19 601
10140.14 618
10141.09 648
10142.04 610
10143.00 582
10143.95 634
10144.90 615
10145.85 647
10146.80 671
10147.75 605
10148.70 556
10149.65 626
10150.60 583
10151.56 611
10152.51 597
10153.46 631
10154.41 719
10155.36 586
10156.31 611
10157.26 593
10158.22 640
10159.17 669
10160.12 583
10161.07 576
10162.02 580
10162.97 568
10163.93 534
10164.88 609
10165.83 661
10166.78 668
10167.73 609
10168.69 670
10169.64 666
10170.59 606
10171.54 584
10172.49 607
10173.45 647
10174.40 652
10175.35 665
10176.30 661
10177.26 660
10178.21 652
10179.16 639
10180.11 687
10181.07 660
10182.02 618
10182.97 702
10183.93 665
10184.88 647
10185.83 627
10186.78 635
10187.74 650
10188.69 643
10189.64 602
10190.60 612
10191.55 590
10192.50 662
10193.46 691
10194.41 641
10195.36 635
10196.32 652
10197.27 717
10198.22 674
10199.18 628
10200.13 630
10201.08 708
10202.04 675
10202.99 629
10203.94 708
10204.90 720
10205.85 728
10206.81 743
10207.76 777
10208.71 788
10209.67 769
10210.62 808
10211.58 855
10212.53 796
10213.48 708
10214.44 716
10215.39 755
10216.35 676
10217.30 605
10218.26 658
10219.21 654
10220.17 647
10221.12 649
10222.07 707
10223.03 648
10223.98 678
10224.94 691
10225.89 656
10226.85 641
10227.80 645
10228.76 635
10229.71 713
10230.67 646
10231.62 640
10232.58 653
10233.53 690
10234.49 670
10235.44 701
10236.40 722
10237.35 713
10238.31 697
10239.27 728
10240.22 698
10241.18 648
10242.13 714
10243.09 722
10244.04 697
10245.00 695
10245.95 643
10246.91 673
10247.87 674
10248.82 657
10249.78 593
10250.73 620
10251.69 633
10252.65 663
10253.60 611
10254.56 660
10255.51 636
10256.47 628
10257.43 596
10258.38 586
10259.34 601
10260.30 595
10261.25 560
10262.21 603
10263.16 532
10264.12 560
10265.08 639
10266.03 611
10266.99 633
10267.95 624
10268.90 655
10269.86 598
10270.82 561
10271.78 551
10272.73 653
10273.69 608
10274.65 565
10275.60 671
10276.56 644
10277.52 596
10278.48 583
10279.43 569
10280.39 506
10281.35 601
10282.30 658
10283.26 589
10284.22 596
10285.18 614
10286.13 540
10287.09 600
10288.05 554
10289.01 576
10289.97 580
10290.92 575
10291.88 566
10292.84 554
10293.80 587
10294.75 622
10295.71 611
10296.67 632
10297.63 644
10298.59 612
10299.55 585
10300.50 562
10301.46 582
10302.42 607
10303.38 593
10304.34 565
10305.30 564
10306.25 578
10307.21 561
10308.17 618
10309.13 550
10310.09 558
10311.05 492
10312.01 549
10312.97 612
10313.92 554
10314.88 511
10315.84 566
10316.80 563
10317.76 553
10318.72 534
10319.68 547
10320.64 481
10321.60 561
10322.56 554
10323.52 528
10324.47 563
10325.43 564
10326.39 610
10327.35 573
10328.31 504
10329.27 571
10330.23 593
10331.19 567
10332.15 536
10333.11 582
10334.07 559
10335.03 610
10335.99 580
10336.95 522
10337.91 560
10338.87 571
10339.83 569
10340.79 553
10341.75 548
10342.71 576
10343.67 554
10344.63 514
10345.59 543
10346.55 534
10347.51 544
10348.47 539
10349.43 608
10350.40 561
10351.36 574
10352.32 592
10353.28 548
10354.24 559
10355.20 519
10356.16 508
10357.12 593
10358.08 563
10359.04 568
10360.00 513
10360.96 525
10361.93 503
10362.89 545
10363.85 536
10364.81 519
10365.77 518
10366.73 516
10367.69 523
10368.65 549
10369.62 490
10370.58 506
10371.54 550
10372.50 517
10373.46 537
10374.42 512
10375.39 604
10376.35 545
10377.31 485
10378.27 510
10379.23 539
10380.20 526
10381.16 553
10382.12 540
10383.08 527
10384.04 585
10385.01 530
10385.97 526
10386.93 545
10387.89 574
10388.86 568
10389.82 549
10390.78 539
10391.74 541
10392.71 509
10393.67 516
10394.63 532
10395.59 515
10396.56 534
10397.52 551
10398.48 604
10399.44 545
10400.41 554
10401.37 584
10402.33 563
10403.30 591
10404.26 525
10405.22 571
10406.19 591
10407.15 570
10408.11 615
10409.08 609
10410.04 614
10411.00 552
10411.97 569
10412.93 593
10413.89 551
10414.86 616
10415.82 659
10416.78 708
10417.75 711
10418.71 773
10419.67 786
10420.64 803
10421.60 890
10422.57 877
10423.53 875
10424.49 841
10425.46 758
10426.42 746
10427.39 649
10428.35 684
10429.32 633
10430.28 618
10431.24 629
10432.21 650
10433.17 585
10434.14 597
10435.10 530
10436.07 549
10437.03 529
10438.00 552
10438.96 491
10439.93 488
10440.89 525
10441.85 524
10442.82 503
10443.78 505
10444.75 553
10445.71 560
10446.68 475
10447.64 572
10448.61 599
10449.58 554
10450.54 500
10451.51 516
10452.47 541
10453.44 555
10454.40 569
10455.37 533
10456.33 532
10457.30 581
10458.26 553
10459.23 570
10460.20 558
10461.16 517
10462.13 578
10463.09 542
10464.06 507
10465.02 516
10465.99 559
10466.96 560
10467.92 525
10468.89 500
10469.85 532
10470.82 495
10471.79 455
10472.75 510
10473.72 531
10474.69 497
10475.65 454
10476.62 505
10477.59 558
10478.55 504
10479.52 513
10480.48 517
10481.45 573
10482.42 597
10483.38 526
10484.35 518
10485.32 523
10486.29 517
10487.25 522
10488.22 526
10489.19 523
10490.15 524
10491.12 489
10492.09 561
10493.06 506
10494.02 501
10494.99 529
10495.96 548
10496.92 553
10497.89 485
10498.86 518
10499.83 503
10500.79 546
10501.76 538
10502.73 565
10503.70 509
10504.66 535
10505.63 564
10506.60 564
10507.57 503
10508.54 496
10509.50 501
10510.47 537
10511.44 488
10512.41 471
10513.38 469
10514.34 506
10515.31 501
10516.28 502
10517.25 536
10518.22 516
10519.19 557
10520.15 562
10521.12 500
10522.09 501
10523.06 512
10524.03 519
10525.00 522
10525.97 488
10526.94 503
10527.90 506
10528.87 576
10529.84 524
10530.81 466
10531.78 494
10532.75 479
10533.72 544
10534.69 506
10535.66 499
10536.63 487
10537.59 489
10538.56 515
10539.53 517
10540.50 519
10541.47 487
10542.44 482
10543.41 529
10544.38 529
10545.35 526
10546.32 549
10547.29 499
10548.26 476
10549.23 510
10550.20 524
10551.17 482
10552.14 526
10553.11 497
10554.08 512
10555.05 464
10556.02 504
10556.99 506
10557.96 531
10558.93 538
10559.90 517
10560.87 550
10561.84 547
10562.81 573
10563.78 608
10564.75 602
10565.72 584
10566.69 589
10567.66 629
10568.63 577
10569.61 585
10570.58 576
10571.55 501
10572.52 518
10573.49 540
10574.46 541
10575.43 467
10576.40 492
10577.37 555
10578.34 531
10579.32 526
10580.29 473
10581.26 521
10582.23 530
10583.20 492
10584.17 450
10585.14 462
10586.11 537
10587.09 473
10588.06 530
10589.03 517
10590.00 476
10590.97 475
10591.94 491
10592.92 512
10593.89 590
10594.86 575
10595.83 521
10596.80 495
10597.78 532
10598.75 490
10599.72 494
10600.69 502
10601.66 481
10602.64 495
10603.61 518
10604.58 529
10605.55 471
10606.53 469
10607.50 505
10608.47 465
10609.44 484
10610.42 527
10611.39 526
10612.36 467
10613.33 521
10614.31 496
10615.28 492
10616.25 469
10617.23 477
10618.20 465
10619.17 492
10620.15 518
10621.12 482
10622.09 500
10623.06 495
10624.04 512
10625.01 514
10625.98 486
10626.96 516
10627.93 517
10628.90 503
10629.88 528
10630.85 509
10631.83 499
10632.80 462
10633.77 466
10634.75 493
10635.72 464
10636.69 539
10637.67 536
10638.64 543
10639.62 578
10640.59 565
10641.56 554
10642.54 596
10643.51 525
10644.49 578
10645.46 573
10646.43 563
10647.41 536
10648.38 515
10649.36 527
10650.33 576
10651.31 511
10652.28 456
10653.26 479
10654.23 441
10655.20 475
10656.18 517
10657.15 503
10658.13 488
10659.10 491
10660.08 475
10661.05 501
10662.03 525
10663.00 494
10663.98 476
10664.95 526
10665.93 514
10666.90 505
10667.88 501
10668.86 483
10669.83 508
10670.81 499
10671.78 513
10672.76 506
10673.73 538
10674.71 508
10675.68 482
10676.66 518
10677.63 534
10678.61 490
10679.59 481
10680.56 525
10681.54 480
10682.51 467
10683.49 487
10684.47 472
10685.44 489
10686.42 510
10687.39 533
10688.37 463
10689.35 473
10690.32 509
10691.30 464
10692.28 437
10693.25 454
10694.23 449
10695.20 492
10696.18 535
10697.16 509
10698.13 444
10699.11 430
10700.09 450
10701.06 472
10702.04 474
10703.02 458
10704.00 454
10704.97 462
10705.95 439
10706.93 469
10707.90 452
10708.88 494
10709.86 505
10710.83 554
10711.81 520
10712.79 502
10713.77 555
10714.74 491
10715.72 469
10716.70 462
10717.68 473
10718.65 442
10719.63 449
10720.61 456
10721.59 450
10722.57 431
10723.54 437
10724.52 489
10725.50 468
10726.48 477
10727.45 405
10728.43 433
10729.41 466
10730.39 441
10731.37 441
10732.35 454
10733.32 406
10734.30 383
10735.28 356
10736.26 400
10737.24 436
10738.22 396
10739.19 444
10740.17 510
10741.15 474
10742.13 457
10743.11 448
10744.09 459
10745.07 449
10746.04 413
10747.02 491
10748.00 464
10748.98 467
10749.96 413
10750.94 440
10751.92 446
10752.90 405
10753.88 398
10754.86 389
10755.84 418
10756.81 456
10757.79 459
10758.77 467
10759.75 444
10760.73 467
10761.71 520
10762.69 441
10763.67 455
10764.65 417
10765.63 481
10766.61 443
10767.59 497
10768.57 481
10769.55 443
10770.53 433
10771.51 459
10772.49 433
10773.47 460
10774.45 454
10775.43 494
10776.41 455
10777.39 421
10778.37 461
10779.35 440
10780.33 489
10781.31 487
10782.29 490
10783.27 476
10784.25 459
10785.23 459
10786.21 456
10787.20 427
10788.18 446
10789.16 419
10790.14 457
10791.12 472
10792.10 441
10793.08 453
10794.06 496
10795.04 487
10796.02 402
10797.01 483
10797.99 442
10798.97 433
10799.95 443
10800.93 427
10801.91 480
10802.89 460
10803.87 427
10804.86 435
10805.84 459
10806.82 458
10807.80 455
10808.78 499
10809.76 487
10810.75 449
10811.73 450
10812.71 430
10813.69 473
10814.67 423
10815.66 455
10816.64 469
10817.62 447
10818.60 448
10819.58 479
10820.57 435
10821.55 447
10822.53 408
10823.51 436
10824.50 450
10825.48 448
10826.46 475
10827.44 464
10828.43 439
10829.41 453
10830.39 439
10831.37 475
10832.36 426
10833.34 497
10834.32 497
10835.30 466
10836.29 451
10837.27 431
10838.25 467
10839.24 520
10840.22 464
10841.20 448
10842.19 447
10843.17 489
10844.15 448
10845.14 458
10846.12 427
10847.10 432
10848.09 459
10849.07 458
10850.05 489
10851.04 464
10852.02 425
10853.00 498
10853.99 506
10854.97 496
10855.96 423
10856.94 450
10857.92 483
10858.91 568
10859.89 464
10860.88 499
10861.86 451
10862.84 474
10863.83 473
10864.81 442
10865.80 476
10866.78 472
10867.77 482
10868.75 470
10869.73 460
10870.72 492
10871.70 537
10872.69 528
10873.67 448
10874.66 471
10875.64 482
10876.63 504
10877.61 484
10878.60 460
10879.58 505
10880.57 492
10881.55 486
10882.54 476
10883.52 484
10884.51 533
10885.49 522
10886.48 493
10887.46 537
10888.45 544
10889.43 561
10890.42 552
10891.40 529
10892.39 556
10893.37 539
10894.36 537
10895.35 520
10896.33 532
10897.32 524
10898.30 557
10899.29 563
10900.27 559
10901.26 525
10902.25 561
10903.23 498
10904.22 556
10905.20 538
10906.19 525
10907.18 528
10908.16 595
10909.15 557
10910.14 477
10911.12 486
10912.11 495
10913.09 572
10914.08 555
10915.07 555
10916.05 562
10917.04 578
10918.03 557
10919.01 614
10920.00 578
10920.99 591
10921.97 578
10922.96 613
10923.95 574
10924.94 538
10925.92 537
10926.91 543
10927.90 539
10928.88 599
10929.87 532
10930.86 577
10931.85 625
10932.83 592
10933.82 574
10934.81 574
10935.79 580
10936.78 614
10937.77 624
10938.76 606
10939.75 645
10940.73 595
10941.72 600
10942.71 581
10943.70 627
10944.68 703
10945.67 683
10946.66 614
10947.65 611
10948.64 643
10949.62 683
10950.61 681
10951.60 714
10952.59 756
10953.58 658
10954.56 653
10955.55 748
10956.54 766
10957.53 803
10958.52 784
10959.51 909
10960.50 930
10961.48 836
10962.47 904
10963.46 975
10964.45 917
10965.44 843
10966.43 878
10967.42 828
10968.41 752
10969.39 745
10970.38 769
10971.37 730
10972.36 692
10973.35 764
10974.34 738
10975.33 751
10976.32 751
10977.31 725
10978.30 744
10979.29 799
10980.28 741
10981.27 775
10982.26 792
10983.25 774
10984.23 821
10985.22 750
10986.21 758
10987.20 772
10988.19 807
10989.18 719
10990.17 803
10991.16 834
10992.15 847
10993.14 777
10994.13 817
10995.12 738
10996.11 773
10997.10 830
10998.09 845
10999.08 992
11000.08 1033
11001.07 1145
11002.06 1221
11003.05 1205
11004.04 1204
11005.03 1120
11006.02 1135
11007.01 1099
11008.00 1005
11008.99 990
11009.98 887
11010.97 786
11011.96 797
11012.95 742
11013.94 731
11014.94 711
11015.93 729
11016.92 706
11017.91 698
11018.90 670
11019.89 659
11020.88 689
11021.87 700
11022.87 671
11023.86 679
11024.85 658
11025.84 636
11026.83 669
11027.82 679
11028.82 672
11029.81 630
11030.80 688
11031.79 624
11032.78 563
11033.77 660
11034.77 684
11035.76 639
11036.75 595
11037.74 649
11038.73 697
11039.73 646
11040.72 677
11041.71 677
11042.70 664
11043.70 630
11044.69 651
11045.68 621
11046.67 650
11047.67 597
11048.66 547
11049.65 577
11050.64 510
11051.64 573
11052.63 615
11053.62 582
11054.61 586
11055.61 599
11056.60 580
11057.59 589
11058.59 580
11059.58 554
11060.57 574
11061.56 572
11062.56 564
11063.55 540
11064.54 533
11065.54 505
11066.53 533
11067.52 547
11068.52 564
11069.51 553
11070.51 547
11071.50 584
11072.49 563
11073.49 520
11074.48 542
11075.47 584
11076.47 550
11077.46 555
11078.45 611
11079.45 594
11080.44 546
11081.44 572
11082.43 583
11083.43 534
11084.42 576
11085.41 536
11086.41 556
11087.40 585
11088.40 587
11089.39 595
11090.39 586
11091.38 512
11092.37 526
11093.37 563
11094.36 544
11095.36 538
11096.35 551
11097.35 524
11098.34 541
11099.34 556
11100.33 565
11101.33 606
11102.32 587
11103.32 568
11104.31 594
11105.31 638
11106.30 561
11107.30 513
11108.29 545
11109.29 560
11110.28 549
11111.28 541
11112.27 479
11113.27 503
11114.26 462
11115.26 502
11116.26 532
11117.25 531
11118.25 587
11119.24 576
11120.24 538
11121.23 616
11122.23 586
11123.23 547
11124.22 614
11125.22 585
11126.21 591
11127.21 638
11128.21 607
11129.20 598
11130.20 603
11131.20 654
11132.19 618
11133.19 583
11134.18 582
11135.18 622
11136.18 592
11137.17 531
11138.17 529
11139.17 564
11140.16 560
11141.16 562
11142.16 548
11143.15 552
11144.15 500
11145.15 560
11146.14 541
11147.14 474
11148.14 521
11149.14 531
11150.13 541
11151.13 578
11152.13 500
11153.12 480
11154.12 513
11155.12 536
11156.12 548
11157.11 501
11158.11 517
11159.11 539
11160.11 521
11161.10 524
11162.10 556
11163.10 506
11164.10 488
11165.09 505
11166.09 518
11167.09 491
11168.09 515
11169.09 571
11170.08 543
11171.08 571
11172.08 554
11173.08 568
11174.08 527
11175.07 555
11176.07 511
11177.07 487
11178.07 479
11179.07 545
11180.07 516
11181.07 490
11182.06 506
11183.06 524
11184.06 525
11185.06 471
11186.06 470
11187.06 444
11188.06 477
11189.05 502
11190.05 523
11191.05 533
11192.05 493
11193.05 460
11194.05 461
11195.05 472
11196.05 476
11197.05 477
11198.05 540
11199.05 525
11200.05 531
11201.04 488
11202.04 493
11203.04 505
11204.04 479
11205.04 521
11206.04 483
11207.04 485
11208.04 486
11209.04 550
11210.04 533
11211.04 491
11212.04 481
11213.04 510
11214.04 489
11215.04 500
11216.04 487
11217.04 457
11218.04 506
11219.04 504
11220.04 488
11221.04 501
11222.04 453
11223.04 513
11224.04 506
11225.04 488
11226.04 518
11227.04 460
11228.04 442
11229.05 431
11230.05 511
11231.05 494
11232.05 497
11233.05 467
11234.05 432
11235.05 478
11236.05 476
11237.05 499
11238.05 537
11239.05 500
11240.06 521
11241.06 508
11242.06 464
11243.06 476
11244.06 526
11245.06 514
11246.06 516
11247.06 490
11248.07 480
11249.07 461
11250.07 475
11251.07 544
11252.07 486
11253.07 530
11254.08 534
11255.08 493
11256.08 490
11257.08 433
11258.08 494
11259.09 480
11260.09 509
11261.09 478
11262.09 478
11263.09 544
11264.10 551
11265.10 519
11266.10 492
11267.10 477
11268.11 472
11269.11 531
11270.11 475
11271.11 477
11272.12 446
11273.12 518
11274.12 534
11275.12 473
11276.13 546
11277.13 549
11278.13 519
11279.13 524
11280.14 524
11281.14 534
11282.14 538
11283.15 569
11284.15 590
11285.15 544
11286.16 488
11287.16 486
11288.16 472
11289.17 502
11290.17 458
11291.17 520
11292.18 526
11293.18 492
11294.18 468
11295.19 463
11296.19 485
11297.19 517
11298.20 482
11299.20 497
11300.21 515
11301.21 543
11302.21 455
11303.22 507
11304.22 479
11305.23 482
11306.23 504
11307.23 526
11308.24 515
11309.24 596
11310.25 570
11311.25 573
11312.25 574
11313.26 543
11314.26 558
11315.27 559
11316.27 550
11317.28 572
11318.28 532
11319.29 543
11320.29 557
11321.30 527
11322.30 525
11323.31 531
11324.31 546
11325.32 478
11326.32 485
11327.33 477
11328.33 521
11329.34 462
11330.34 418
11331.35 479
11332.35 460
11333.36 485
11334.36 468
11335.37 442
11336.37 475
11337.38 452
11338.38 452
11339.39 437
11340.39 419
11341.40 474
11342.41 492
11343.41 491
11344.42 499
11345.42 523
11346.43 523
11347.44 509
11348.44 466
11349.45 501
11350.45 498
11351.46 495
11352.47 440
11353.47 438
11354.48 449
11355.48 521
11356.49 501
11357.50 487
11358.50 478
11359.51 448
11360.52 477
11361.52 462
11362.53 431
11363.54 422
11364.54 448
11365.55 474
11366.56 501
11367.56 445
11368.57 481
11369.58 513
11370.58 503
11371.59 466
11372.60 432
11373.61 448
11374.61 478
11375.62 468
11376.63 475
11377.63 454
11378.64 462
11379.65 419
11380.66 445
11381.66 423
11382.67 470
11383.68 436
11384.69 437
11385.69 440
11386.70 463
11387.71 460
11388.72 478
11389.72 486
11390.73 444
11391.74 451
11392.75 464
11393.76 457
11394.76 485
11395.77 446
11396.78 438
11397.79 476
11398.80 504
11399.80 469
11400.81 415
11401.82 461
11402.83 419
11403.84 455
11404.85 425
11405.86 423
11406.86 439
11407.87 439
11408.88 472
11409.89 439
11410.90 436
11411.91 409
11412.92 399
11413.92 466
11414.93 440
11415.94 407
11416.95 481
11417.96 491
11418.97 441
11419.98 392
11420.99 432
11422.00 424
11423.01 461
11424.02 449
11425.03 493
11426.03 458
11427.04 471
11428.05 450
11429.06 430
11430.07 484
11431.08 448
11432.09 428
11433.10 461
11434.11 486
11435.12 507
11436.13 501
11437.14 465
11438.15 461
11439.16 487
11440.17 482
11441.18 474
11442.19 477
11443.20 478
11444.21 468
11445.22 460
11446.23 459
11447.24 452
11448.25 469
11449.26 440
11450.27 518
11451.28 487
11452.30 502
11453.31 450
11454.32 474
11455.33 462
11456.34 435
11457.35 464
11458.36 446
11459.37 455
11460.38 466
11461.39 443
11462.40 462
11463.41 482
11464.43 486
11465.44 457
11466.45 448
11467.46 504
11468.47 487
11469.48 446
11470.49 491
11471.50 476
11472.52 454
11473.53 469
11474.54 500
11475.55 473
11476.56 456
11477.57 500
11478.59 547
11479.60 521
11480.61 498
11481.62 463
11482.63 451
11483.65 474
11484.66 503
11485.67 481
11486.68 457
11487.69 498
11488.71 503
11489.72 475
11490.73 452
11491.74 470
11492.75 507
11493.77 547
11494.78 527
11495.79 491
11496.80 491
11497.82 470
11498.83 469
11499.84 506
11500.86 501
11501.87 502
11502.88 500
11503.89 519
11504.91 530
11505.92 553
11506.93 516
11507.95 535
11508.96 516
11509.97 495
11510.98 493
11512.00 477
11513.01 497
11514.02 530
11515.04 540
11516.05 518
11517.06 508
11518.08 487
11519.09 519
11520.11 564
11521.12 541
11522.13 551
11523.15 519
11524.16 513
11525.17 494
11526.19 556
11527.20 505
11528.22 509
11529.23 491
11530.24 515
11531.26 516
11532.27 561
11533.29 561
11534.30 603
11535.31 565
11536.33 545
11537.34 526
11538.36 573
11539.37 526
11540.39 546
11541.40 545
11542.41 570
11543.43 563
11544.44 505
11545.46 506
11546.47 564
11547.49 521
11548.50 560
11549.52 530
11550.53 558
11551.55 581
11552.56 560
11553.58 565
11554.59 615
11555.61 609
11556.62 603
11557.64 591
11558.65 606
11559.67 579
11560.68 581
11561.70 613
11562.72 641
11563.73 677
11564.75 633
11565.76 582
11566.78 681
11567.79 640
11568.81 610
11569.82 625
11570.84 646
11571.86 687
11572.87 681
11573.89 676
11574.90 712
11575.92 711
11576.94 729
11577.95 738
11578.97 719
11579.98 702
11581.00 747
11582.02 745
11583.03 777
11584.05 768
11585.07 799
11586.08 872
11587.10 737
11588.12 766
11589.13 782
11590.15 848
11591.17 850
11592.18 867
11593.20 856
11594.22 968
11595.23 967
11596.25 984
11597.27 966
11598.28 938
11599.30 949
11600.32 962
11601.34 1087
11602.35 1157
11603.37 1225
11604.39 1283
11605.40 1366
11606.42 1355
11607.44 1398
11608.46 1405
11609.47 1356
11610.49 1341
11611.51 1218
11612.53 1210
11613.54 1289
11614.56 1300
11615.58 1287
11616.60 1329
11617.62 1340
11618.63 1311
11619.65 1368
11620.67 1356
11621.69 1287
11622.71 1328
11623.72 1312
11624.74 1378
11625.76 1370
11626.78 1342
11627.80 1434
11628.82 1626
11629.83 1709
11630.85 1948
11631.87 2118
11632.89 2420
11633.91 2731
11634.93 2929
11635.94 2979
11636.96 3070
11637.98 3031
11639.00 2937
11640.02 2704
11641.04 2361
11642.06 2125
11643.08 1893
11644.10 1597
11645.11 1566
11646.13 1412
11647.15 1329
11648.17 1283
11649.19 1271
11650.21 1276
11651.23 1158
11652.25 1157
11653.27 1153
11654.29 1087
11655.31 1105
11656.33 1052
11657.35 1025
11658.37 995
11659.39 976
11660.41 958
11661.43 1032
11662.45 1016
11663.47 926
11664.49 940
11665.51 918
11666.53 889
11667.55 858
11668.57 906
11669.59 888
11670.61 958
11671.63 982
11672.65 972
11673.67 1055
11674.69 1012
11675.71 907
11676.73 898
11677.75 908
11678.77 873
11679.79 872
11680.81 852
11681.83 837
11682.85 789
11683.87 736
11684.89 707
11685.91 746
11686.93 713
11687.96 733
11688.98 706
11690.00 733
11691.02 706
11692.04 732
11693.06 758
11694.08 736
11695.10 732
11696.13 725
11697.15 715
11698.17 713
11699.19 738
11700.21 749
11701.23 754
11702.25 711
11703.28 676
11704.30 714
11705.32 799
11706.34 717
11707.36 700
11708.38 699
11709.41 765
11710.43 821
11711.45 833
11712.47 830
11713.49 784
11714.52 808
11715.54 792
11716.56 803
11717.58 766
11718.61 762
11719.63 823
11720.65 811
11721.67 799
11722.69 789
11723.72 758
11724.74 742
11725.76 733
11726.78 804
11727.81 804
11728.83 767
11729.85 805
11730.88 753
11731.90 729
11732.92 723
11733.94 688
11734.97 713
11735.99 743
11737.01 723
11738.04 732
11739.06 689
11740.08 676
11741.11 715
11742.13 699
11743.15 661
11744.18 683
11745.20 655
11746.22 656
11747.25 681
11748.27 691
11749.29 753
11750.32 714
11751.34 721
11752.37 689
11753.39 663
11754.41 661
11755.44 659
11756.46 725
11757.49 583
11758.51 593
11759.53 623
11760.56 611
11761.58 587
11762.61 617
11763.63 613
11764.65 599
11765.68 583
11766.70 604
11767.73 581
11768.75 548
11769.78 563
11770.80 611
11771.83 611
11772.85 601
11773.87 619
11774.90 576
11775.92 582
11776.95 595
11777.97 597
11779.00 597
11780.02 643
11781.05 627
11782.07 652
11783.10 651
11784.12 591
11785.15 583
11786.17 614
11787.20 648
11788.23 573
11789.25 622
11790.28 591
11791.30 623
11792.33 597
11793.35 543
11794.38 535
11795.40 585
11796.43 621
11797.46 570
11798.48 594
11799.51 572
11800.53 541
11801.56 560
11802.58 501
11803.61 552
11804.64 566
11805.66 540
11806.69 527
11807.72 507
11808.74 549
11809.77 558
11810.79 540
11811.82 518
11812.85 522
11813.87 530
11814.90 540
11815.93 502
11816.95 502
11817.98 519
11819.01 557
11820.03 548
11821.06 544
11822.09 516
11823.11 560
11824.14 560
11825.17 587
11826.19 528
11827.22 554
11828.25 503
11829.28 564
11830.30 626
11831.33 500
11832.36 519
11833.38 516
11834.41 473
11835.44 553
11836.47 519
11837.49 528
11838.52 493
11839.55 511
11840.58 480
11841.60 502
11842.63 482
11843.66 469
11844.69 510
11845.72 525
11846.74 536
11847.77 518
11848.80 500
11849.83 464
11850.85 445
11851.88 470
11852.91 455
11853.94 467
11854.97 504
11856.00 475
11857.02 502
11858.05 473
11859.08 485
11860.11 513
11861.14 534
11862.17 475
11863.20 479
11864.22 516
11865.25 538
11866.28 466
11867.31 427
11868.34 469
11869.37 482
11870.40 488
11871.43 527
11872.45 535
11873.48 466
11874.51 456
11875.54 456
11876.57 506
11877.60 544
11878.63 498
11879.66 500
11880.69 537
11881.72 513
11882.75 535
11883.78 525
11884.81 539
11885.84 547
11886.86 523
11887.89 516
11888.92 501
11889.95 541
11890.98 518
11892.01 516
11893.04 514
11894.07 499
11895.10 495
11896.13 529
11897.16 530
11898.19 530
11899.22 534
11900.25 550
11901.28 542
11902.31 569
11903.34 594
11904.38 606
11905.41 556
11906.44 588
11907.47 552
11908.50 535
11909.53 601
11910.56 595
11911.59 546
11912.62 537
11913.65 519
11914.68 573
11915.71 546
11916.74 595
11917.77 595
11918.81 505
11919.84 564
11920.87 589
11921.90 587
11922.93 609
11923.96 566
11924.99 539
11926.02 589
11927.06 587
11928.09 615
11929.12 636
11930.15 669
11931.18 613
11932.21 693
11933.24 777
11934.28 689
11935.31 699
11936.34 734
11937.37 679
11938.40 675
11939.43 740
11940.47 678
11941.50 609
11942.53 580
11943.56 554
11944.60 484
11945.63 497
11946.66 534
11947.69 516
11948.72 559
11949.76 536
11950.79 498
11951.82 531
11952.85 475
11953.89 485
11954.92 456
11955.95 484
11956.98 488
11958.02 481
11959.05 475
11960.08 540
11961.12 518
11962.15 477
11963.18 451
11964.21 484
11965.25 493
11966.28 494
11967.31 504
11968.35 467
11969.38 505
11970.41 469
11971.45 489
11972.48 486
11973.51 510
11974.55 482
11975.58 476
11976.61 479
11977.65 479
11978.68 498
11979.71 495
11980.75 461
11981.78 473
11982.82 467
11983.85 488
11984.88 489
11985.92 462
11986.95 480
11987.98 424
11989.02 486
11990.05 505
11991.09 476
11992.12 494
11993.16 491
11994.19 422
11995.22 482
11996.26 453
11997.29 460
11998.33 451
11999.36 478
12000.40 471
12001.43 461
12002.47 494
12003.50 472
12004.53 477
12005.57 470
12006.60 482
12007.64 452
12008.67 468
12009.71 460
12010.74 514
12011.78 500
12012.81 485
12013.85 513
12014.88 534
12015.92 522
12016.95 489
12017.99 497
12019.03 546
12020.06 567
12021.10 565
12022.13 550
12023.17 542
12024.20 498
12025.24 486
12026.27 510
12027.31 502
12028.35 551
12029.38 523
12030.42 498
12031.45 519
12032.49 489
12033.53 512
12034.56 475
12035.60 514
12036.63 488
12037.67 554
12038.71 476
12039.74 512
12040.78 525
12041.81 533
12042.85 541
12043.89 570
12044.92 503
12045.96 486
12047.00 532
12048.03 541
12049.07 491
12050.11 481
12051.14 484
12052.18 497
12053.22 501
12054.25 513
12055.29 500
12056.33 515
12057.36 537
12058.40 522
12059.44 559
12060.48 535
12061.51 548
12062.55 547
12063.59 492
12064.62 531
12065.66 609
12066.70 583
12067.74 496
12068.77 537
12069.81 533
12070.85 524
12071.89 493
12072.93 481
12073.96 471
12075.00 492
12076.04 484
12077.08 528
12078.11 576
12079.15 508
12080.19 532
12081.23 556
12082.27 533
12083.30 542
12084.34 527
12085.38 517
12086.42 524
12087.46 517
12088.50 475
12089.53 530
12090.57 565
12091.61 570
12092.65 558
12093.69 545
12094.73 553
12095.77 509
12096.80 543
12097.84 539
12098.88 583
12099.92 572
12100.96 547
12102.00 612
12103.04 634
12104.08 636
12105.12 608
12106.15 629
12107.19 663
12108.23 637
12109.27 590
12110.31 605
12111.35 597
12112.39 595
12113.43 568
12114.47 481
12115.51 498
12116.55 511
12117.59 557
12118.63 474
12119.67 456
12120.71 498
12121.75 530
12122.79 479
12123.83 498
12124.87 543
12125.91 551
12126.95 505
12127.99 485
12129.03 464
12130.07 448
12131.11 474
12132.15 457
12133.19 457
12134.23 460
12135.27 550
12136.31 524
12137.35 461
12138.39 484
12139.43 481
12140.47 466
12141.51 465
12142.55 447
12143.59 481
12144.63 499
12145.67 465
12146.71 457
12147.75 442
12148.80 459
12149.84 451
12150.88 446
12151.92 458
12152.96 459
12154.00 498
12155.04 450
12156.08 434
12157.12 408
12158.17 439
12159.21 446
12160.25 489
12161.29 468
12162.33 492
12163.37 454
12164.42 406
12165.46 422
12166.50 402
12167.54 458
12168.58 441
12169.62 427
12170.67 422
12171.71 408
12172.75 448
12173.79 418
12174.83 447
12175.88 448
12176.92 427
12177.96 412
12179.00 417
12180.04 408
12181.09 434
12182.13 418
12183.17 428
12184.21 432
12185.26 396
12186.30 477
12187.34 429
12188.38 461
12189.43 418
12190.47 397
12191.51 439
12192.56 426
12193.60 460
12194.64 444
12195.68 429
12196.73 415
12197.77 416
12198.81 394
12199.86 448
12200.90 404
12201.94 457
12202.99 420
12204.03 439
12205.07 470
12206.12 401
12207.16 386
12208.20 412
12209.25 413
12210.29 394
12211.33 441
12212.38 432
12213.42 421
12214.46 374
12215.51 452
12216.55 454
12217.60 444
12218.64 457
12219.68 408
12220.73 414
12221.77 459
12222.82 449
12223.86 430
12224.90 404
12225.95 410
12226.99 433
12228.04 420
12229.08 430
12230.13 417
12231.17 382
12232.22 447
12233.26 436
12234.30 444
12235.35 406
12236.39 423
12237.44 394
12238.48 434
12239.53 476
12240.57 425
12241.62 456
12242.66 488
12243.71 458
12244.75 448
12245.80 471
12246.84 488
12247.89 477
12248.93 471
12249.98 470
12251.02 466
12252.07 476
12253.12 496
12254.16 467
12255.21 434
12256.25 445
12257.30 460
12258.34 428
12259.39 419
12260.43 423
12261.48 376
12262.53 457
12263.57 434
12264.62 403
12265.66 434
12266.71 456
12267.76 427
12268.80 396
12269.85 388
12270.89 403
12271.94 424
12272.99 433
12274.03 406
12275.08 377
12276.13 396
12277.17 393
12278.22 378
12279.26 366
12280.31 412
12281.36 414
12282.40 395
12283.45 388
12284.50 383
12285.55 401
12286.59 406
12287.64 430
12288.69 383
12289.73 394
12290.78 405
12291.83 391
12292.87 342
12293.92 367
12294.97 410
12296.02 395
12297.06 391
12298.11 396
12299.16 386
12300.20 405
12301.25 391
12302.30 381
12303.35 322
12304.40 353
12305.44 403
12306.49 379
12307.54 446
12308.59 384
12309.63 380
12310.68 390
12311.73 362
12312.78 388
12313.83 435
12314.87 453
12315.92 383
12316.97 332
12318.02 362
12319.07 376
12320.11 368
12321.16 366
12322.21 367
12323.26 380
12324.31 385
12325.36 338
12326.40 320
12327.45 345
12328.50 379
12329.55 365
12330.60 429
12331.65 381
12332.70 412
12333.75 378
12334.79 333
12335.84 346
12336.89 356
12337.94 364
12338.99 391
12340.04 348
12341.09 425
12342.14 415
12343.19 357
12344.24 350
12345.29 374
12346.34 363
12347.39 380
12348.43 370
12349.48 387
12350.53 372
12351.58 316
12352.63 362
12353.68 374
12354.73 373
12355.78 376
12356.83 367
12357.88 389
12358.93 378
12359.98 433
12361.03 411
12362.08 351
12363.13 386
12364.18 380
12365.23 375
12366.28 372
12367.33 384
12368.38 399
12369.43 384
12370.48 377
12371.53 366
12372.58 364
12373.64 380
12374.69 378
12375.74 351
12376.79 378
12377.84 396
12378.89 385
12379.94 358
12380.99 314
12382.04 373
12383.09 354
12384.14 371
12385.19 386
12386.25 368
12387.30 378
12388.35 390
12389.40 360
12390.45 348
12391.50 377
12392.55 394
12393.60 413
12394.66 405
12395.71 373
12396.76 384
12397.81 398
12398.86 399
12399.91 374
12400.97 380
12402.02 391
12403.07 401
12404.12 409
12405.17 396
12406.22 443
12407.28 375
12408.33 390
12409.38 434
12410.43 395
12411.49 398
12412.54 416
12413.59 362
12414.64 386
12415.69 376
12416.75 391
12417.80 382
12418.85 409
12419.90 410
12420.96 405
12422.01 415
12423.06 432
12424.11 374
12425.17 325
12426.22 358
12427.27 379
12428.33 399
12429.38 400
12430.43 396
12431.48 355
12432.54 384
12433.59 399
12434.64 382
12435.70 409
12436.75 407
12437.80 415
12438.86 412
12439.91 369
12440.96 387
12442.02 405
12443.07 441
12444.12 405
12445.18 398
12446.23 406
12447.29 433
12448.34 389
12449.39 342
12450.45 371
12451.50 370
12452.55 384
12453.61 398
12454.66 422
12455.72 459
12456.77 405
12457.82 417
12458.88 399
12459.93 374
12460.99 424
12462.04 418
12463.10 382
12464.15 377
12465.20 337
12466.26 391
12467.31 405
12468.37 394
12469.42 396
12470.48 409
12471.53 430
12472.59 405
12473.64 392
12474.70 423
12475.75 406
12476.81 431
12477.86 454
12478.92 490
12479.97 460
12481.03 476
12482.08 473
12483.14 463
12484.19 464
12485.25 491
12486.30 503
12487.36 498
12488.41 511
12489.47 493
12490.52 551
12491.58 571
12492.64 594
12493.69 624
12494.75 691
12495.80 799
12496.86 772
12497.91 825
12498.97 795
12500.03 842
12501.08 795
12502.14 743
12503.19 768
12504.25 634
12505.31 597
12506.36 578
12507.42 575
12508.48 553
12509.53 529
12510.59 497
12511.64 493
12512.70 476
12513.76 452
12514.81 454
12515.87 471
12516.93 496
12517.98 528
12519.04 477
12520.10 432
12521.15 415
12522.21 416
12523.27 444
12524.33 448
12525.38 472
12526.44 466
12527.50 420
12528.55 445
12529.61 443
12530.67 442
12531.72 464
12532.78 447
12533.84 471
12534.90 429
12535.95 442
12537.01 410
12538.07 426
12539.13 410
12540.18 422
12541.24 401
12542.30 423
12543.36 452
12544.42 391
12545.47 413
12546.53 428
12547.59 472
12548.65 428
12549.71 388
12550.76 414
12551.82 399
12552.88 415
12553.94 418
12555.00 429
12556.05 404
12557.11 410
12558.17 440
12559.23 437
12560.29 431
12561.35 462
12562.40 462
12563.46 489
12564.52 444
12565.58 432
12566.64 461
12567.70 513
12568.76 462
12569.82 517
12570.88 521
12571.93 618
12572.99 561
12574.05 581
12575.11 651
12576.17 673
12577.23 675
12578.29 673
12579.35 675
12580.41 681
12581.47 673
12582.53 673
12583.59 618
12584.65 596
12585.70 556
12586.76 543
12587.82 573
12588.88 509
12589.94 515
12591.00 509
12592.06 478
12593.12 504
12594.18 487
12595.24 467
12596.30 499
12597.36 439
12598.42 495
12599.48 461
12600.54 450
12601.60 462
12602.66 453
12603.72 456
12604.78 496
12605.84 453
12606.90 457
12607.97 452
12609.03 449
12610.09 465
12611.15 525
12612.21 493
12613.27 466
12614.33 469
12615.39 445
12616.45 447
12617.51 469
12618.57 453
12619.63 494
12620.69 459
12621.76 488
12622.82 447
12623.88 416
12624.94 443
12626.00 420
12627.06 440
12628.12 451
12629.18 429
12630.25 397
12631.31 406
12632.37 397
12633.43 467
12634.49 415
12635.55 417
12636.62 384
12637.68 419
12638.74 396
12639.80 416
12640.86 449
12641.92 402
12642.99 374
12644.05 422
12645.11 454
12646.17 450
12647.23 448
12648.30 408
12649.36 391
12650.42 413
12651.48 483
12652.55 451
12653.61 443
12654.67 490
12655.73 478
12656.80 501
12657.86 454
12658.92 503
12659.98 479
12661.05 478
12662.11 504
12663.17 487
12664.23 474
12665.30 491
12666.36 437
12667.42 418
12668.49 414
12669.55 424
12670.61 388
12671.68 429
12672.74 462
12673.80 448
12674.87 440
12675.93 497
12676.99 445
12678.06 413
12679.12 404
12680.18 391
12681.25 414
12682.31 419
12683.37 406
12684.44 394
12685.50 423
12686.57 385
12687.63 445
12688.69 461
12689.76 409
12690.82 390
12691.88 434
12692.95 450
12694.01 423
12695.08 432
12696.14 428
12697.21 434
12698.27 446
12699.33 390
12700.40 434
12701.46 467
12702.53 487
12703.59 486
12704.66 441
12705.72 422
12706.79 415
12707.85 456
12708.92 493
12709.98 440
12711.04 387
12712.11 387
12713.17 429
12714.24 456
12715.30 449
12716.37 441
12717.43 423
12718.50 416
12719.56 433
12720.63 417
12721.70 426
12722.76 457
12723.83 445
12724.89 463
12725.96 445
12727.02 432
12728.09 420
12729.15 393
12730.22 436
12731.28 423
12732.35 406
12733.42 403
12734.48 396
12735.55 384
12736.61 393
12737.68 392
12738.75 418
12739.81 429
12740.88 393
12741.94 401
12743.01 393
12744.08 416
12745.14 414
12746.21 405
12747.28 381
12748.34 409
12749.41 429
12750.47 367
12751.54 404
12752.61 399
12753.67 405
12754.74 359
12755.81 352
12756.87 345
12757.94 357
12759.01 414
12760.07 426
12761.14 363
12762.21 385
12763.28 403
12764.34 368
12765.41 354
12766.48 372
12767.54 363
12768.61 358
12769.68 374
12770.75 353
12771.81 381
12772.88 345
12773.95 367
12775.02 331
12776.08 335
12777.15 339
12778.22 387
12779.29 373
12780.35 340
12781.42 335
12782.49 356
12783.56 386
12784.63 336
12785.69 314
12786.76 368
12787.83 320
12788.90 346
12789.97 327
12791.03 340
12792.10 395
12793.17 364
12794.24 350
12795.31 375
12796.38 379
12797.44 365
12798.51 362
12799.58 365
12800.65 325
12801.72 334
12802.79 375
12803.86 307
12804.92 293
12805.99 295
12807.06 312
12808.13 350
12809.20 348
12810.27 367
12811.34 372
12812.41 363
12813.48 315
12814.55 300
12815.61 362
12816.68 338
12817.75 315
12818.82 353
12819.89 372
12820.96 356
12822.03 339
12823.10 314
12824.17 341
12825.24 351
12826.31 337
12827.38 344
12828.45 321
12829.52 296
12830.59 326
12831.66 362
12832.73 343
12833.80 304
12834.87 345
12835.94 340
12837.01 367
12838.08 299
12839.15 289
12840.22 338
12841.29 356
12842.36 386
12843.43 296
12844.50 328
12845.57 352
12846.64 327
12847.71 319
12848.78 323
12849.85 323
12850.92 345
12851.99 340
12853.06 321
12854.14 345
12855.21 347
12856.28 325
12857.35 319
12858.42 285
12859.49 284
12860.56 332
12861.63 315
12862.70 338
12863.77 326
12864.85 323
12865.92 352
12866.99 338
12868.06 268
12869.13 317
12870.20 371
12871.27 346
12872.35 305
12873.42 304
12874.49 325
12875.56 314
12876.63 306
12877.70 316
12878.78 311
12879.85 317
12880.92 320
12881.99 328
12883.06 318
12884.14 321
12885.21 321
12886.28 312
12887.35 335
12888.43 312
12889.50 314
12890.57 274
12891.64 333
12892.71 293
12893.79 300
12894.86 293
12895.93 279
12897.00 310
12898.08 319
12899.15 298
12900.22 295
12901.30 298
12902.37 332
12903.44 316
12904.51 298
12905.59 346
12906.66 344
12907.73 333
12908.81 301
12909.88 305
12910.95 323
12912.03 309
12913.10 341
12914.17 293
12915.25 310
12916.32 341
12917.39 352
12918.47 336
12919.54 291
12920.61 293
12921.69 300
12922.76 308
12923.83 298
12924.91 299
12925.98 279
12927.06 264
12928.13 309
12929.20 307
12930.28 317
12931.35 294
12932.43 306
12933.50 290
12934.57 258
12935.65 298
12936.72 296
12937.80 296
12938.87 295
12939.95 316
12941.02 319
12942.09 302
12943.17 291
12944.24 277
12945.32 276
12946.39 328
12947.47 306
12948.54 316
12949.62 311
12950.69 305
12951.77 323
12952.84 312
12953.92 306
12954.99 333
12956.07 311
12957.14 267
12958.22 327
12959.29 345
12960.37 315
12961.44 325
12962.52 327
12963.59 319
12964.67 291
12965.74 314
12966.82 302
12967.90 291
12968.97 297
12970.05 320
12971.12 293
12972.20 316
12973.27 294
12974.35 304
12975.43 303
12976.50 253
12977.58 272
12978.65 301
12979.73 333
12980.81 309
12981.88 309
12982.96 333
12984.03 308
12985.11 277
12986.19 317
12987.26 315
12988.34 366
12989.42 338
12990.49 337
12991.57 278
12992.65 321
12993.72 333
12994.80 282
12995.88 292
12996.95 297
12998.03 306
12999.11 318
13000.18 331
13001.26 305
13002.34 314
13003.41 376
13004.49 318
13005.57 321
13006.65 330
13007.72 318
13008.80 344
13009.88 345
13010.95 302
13012.03 285
13013.11 283
13014.19 334
13015.26 376
13016.34 320
13017.42 345
13018.50 362
13019.58 335
13020.65 335
13021.73 317
13022.81 342
13023.89 364
13024.96 353
13026.04 357
13027.12 346
13028.20 381
13029.28 371
13030.35 385
13031.43 372
13032.51 332
13033.59 364
13034.67 379
13035.75 333
13036.82 352
13037.90 340
13038.98 383
13040.06 374
13041.14 339
13042.22 330
13043.30 379
13044.37 327
13045.45 358
13046.53 363
13047.61 322
13048.69 338
13049.77 374
13050.85 381
13051.93 364
13053.01 381
13054.09 351
13055.16 369
13056.24 356
13057.32 351
13058.40 352
13059.48 352
13060.56 339
13061.64 356
13062.72 368
13063.80 345
13064.88 365
13065.96 378
13067.04 346
13068.12 328
13069.20 339
13070.28 382
13071.36 323
13072.44 353
13073.52 339
13074.60 315
13075.68 331
13076.76 367
13077.84 319
13078.92 333
13080.00 336
13081.08 345
13082.16 361
13083.24 343
13084.32 349
13085.40 337
13086.48 297
13087.56 361
13088.64 364
13089.72 323
13090.80 304
13091.88 365
13092.96 333
13094.05 338
13095.13 342
13096.21 365
13097.29 310
13098.37 319
13099.45 320
13100.53 335
13101.61 354
13102.69 326
13103.77 345
13104.86 298
13105.94 297
13107.02 324
13108.10 347
13109.18 349
13110.26 333
13111.34 318
13112.43 326
13113.51 363
13114.59 330
13115.67 319
13116.75 339
13117.83 335
13118.92 361
13120.00 361
13121.08 356
13122.16 349
13123.24 314
13124.33 331
13125.41 331
13126.49 342
13127.57 316
13128.65 322
13129.74 318
13130.82 351
13131.90 293
13132.98 326
13134.07 342
13135.15 365
13136.23 296
13137.31 324
13138.40 335
13139.48 334
13140.56 320
13141.64 352
13142.73 338
13143.81 383
13144.89 300
13145.98 328
13147.06 305
13148.14 303
13149.23 315
13150.31 278
13151.39 301
13152.47 289
13153.56 301
13154.64 312
13155.72 299
13156.81 294
13157.89 312
13158.97 299
13160.06 317
13161.14 291
13162.23 343
13163.31 322
13164.39 315
13165.48 303
13166.56 342
13167.64 323
13168.73 320
13169.81 322
13170.90 321
13171.98 323
13173.06 343
13174.15 326
13175.23 322
13176.32 320
13177.40 322
13178.48 317
13179.57 279
13180.65 292
13181.74 264
13182.82 311
13183.91 336
13184.99 332
13186.08 295
13187.16 301
13188.25 318
13189.33 314
13190.42 314
13191.50 331
13192.58 301
13193.67 308
13194.75 293
13195.84 296
13196.92 310
13198.01 309
13199.09 284
13200.18 309
13201.27 298
13202.35 333
13203.44 326
13204.52 321
13205.61 355
13206.69 357
13207.78 327
13208.86 341
13209.95 334
13211.03 318
13212.12 324
13213.21 263
13214.29 301
13215.38 298
13216.46 337
13217.55 301
13218.63 303
13219.72 313
13220.81 300
13221.89 282
13222.98 296
13224.07 312
13225.15 304
13226.24 333
13227.32 294
13228.41 295
13229.50 329
13230.58 304
13231.67 305
13232.76 308
13233.84 289
13234.93 321
13236.02 289
13237.10 326
13238.19 299
13239.28 289
13240.36 284
13241.45 331
13242.54 356
13243.62 306
13244.71 284
13245.80 307
13246.89 325
13247.97 330
13249.06 283
13250.15 301
13251.23 373
13252.32 326
13253.41 297
13254.50 273
13255.58 305
13256.67 311
13257.76 309
13258.85 300
13259.93 315
13261.02 311
13262.11 291
13263.20 340
13264.28 313
13265.37 319
13266.46 279
13267.55 306
13268.64 318
13269.72 347
13270.81 345
13271.90 359
13272.99 323
13274.08 305
13275.17 291
13276.25 290
13277.34 318
13278.43 288
13279.52 335
13280.61 355
13281.70 346
13282.78 343
13283.87 319
13284.96 322
13286.05 303
13287.14 304
13288.23 306
13289.32 314
13290.41 333
13291.49 316
13292.58 313
13293.67 309
13294.76 318
13295.85 337
13296.94 293
13298.03 313
13299.12 333
13300.21 356
13301.30 338
13302.39 312
13303.48 334
13304.57 349
13305.66 332
13306.74 285
13307.83 318
13308.92 356
13310.01 367
13311.10 375
13312.19 371
13313.28 360
13314.37 365
13315.46 328
13316.55 362
13317.64 358
13318.73 363
13319.82 361
13320.91 367
13322.00 351
13323.09 355
13324.18 362
13325.27 348
13326.36 368
13327.45 317
13328.55 331
13329.64 347
13330.73 332
13331.82 352
13332.91 360
13334.00 358
13335.09 355
13336.18 337
13337.27 317
13338.36 361
13339.45 349
13340.54 352
13341.63 395
13342.73 355
13343.82 354
13344.91 385
13346.00 407
13347.09 333
13348.18 360
13349.27 332
13350.36 372
13351.46 411
13352.55 338
13353.64 359
13354.73 348
13355.82 389
13356.91 404
13358.00 378
13359.10 368
13360.19 368
13361.28 419
13362.37 412
13363.46 424
13364.56 422
13365.65 420
13366.74 425
13367.83 385
13368.92 393
13370.02 401
13371.11 431
13372.20 413
13373.29 391
13374.38 415
13375.48 382
13376.57 432
13377.66 383
13378.75 363
13379.85 372
13380.94 350
13382.03 416
13383.13 392
13384.22 350
13385.31 335
13386.40 326
13387.50 365
13388.59 353
13389.68 359
13390.78 347
13391.87 389
13392.96 349
13394.05 312
13395.15 347
13396.24 347
13397.33 396
13398.43 352
13399.52 315
13400.61 344
13401.71 352
13402.80 371
13403.89 380
13404.99 356
13406.08 355
13407.18 387
13408.27 363
13409.36 326
13410.46 334
13411.55 340
13412.64 365
13413.74 328
13414.83 327
13415.93 315
13417.02 363
13418.12 352
13419.21 312
13420.30 346
13421.40 339
13422.49 338
13423.59 361
13424.68 377
13425.78 327
13426.87 353
13427.96 346
13429.06 353
13430.15 331
13431.25 350
13432.34 327
13433.44 329
13434.53 364
13435.63 383
13436.72 351
13437.82 372
13438.91 339
13440.01 342
13441.10 361
13442.20 363
13443.29 371
13444.39 327
13445.48 332
13446.58 355
13447.67 394
13448.77 409
13449.86 373
13450.96 339
13452.06 373
13453.15 390
13454.25 371
13455.34 381
13456.44 396
13457.53 387
13458.63 392
13459.73 351
13460.82 372
13461.92 377
13463.01 377
13464.11 355
13465.20 377
13466.30 361
13467.40 396
13468.49 409
13469.59 390
13470.69 374
13471.78 380
13472.88 360
13473.98 357
13475.07 405
13476.17 369
13477.26 386
13478.36 408
13479.46 433
13480.55 403
13481.65 412
13482.75 437
13483.84 445
13484.94 365
13486.04 333
13487.14 396
13488.23 411
13489.33 378
13490.43 386
13491.52 405
13492.62 433
13493.72 461
13494.82 403
13495.91 437
13497.01 453
13498.11 488
13499.20 469
13500.30 460
13501.40 449
13502.50 449
13503.60 516
13504.69 516
13505.79 478
13506.89 475
13507.99 469
13509.08 441
13510.18 419
13511.28 427
13512.38 432
13513.48 414
13514.57 439
13515.67 408
13516.77 380
13517.87 382
13518.97 415
13520.06 391
13521.16 379
13522.26 383
13523.36 436
13524.46 408
13525.56 379
13526.66 374
13527.75 358
13528.85 396
13529.95 361
13531.05 334
13532.15 308
13533.25 345
13534.35 383
13535.45 380
13536.54 315
13537.64 325
13538.74 358
13539.84 386
13540.94 340
13542.04 361
13543.14 364
13544.24 328
13545.34 331
13546.44 338
13547.54 317
13548.64 299
13549.74 333
13550.83 344
13551.93 334
13553.03 347
13554.13 322
13555.23 300
13556.33 351
13557.43 332
13558.53 313
13559.63 293
13560.73 334
13561.83 360
13562.93 352
13564.03 355
13565.13 338
13566.23 335
13567.33 346
13568.43 340
13569.53 351
13570.63 339
13571.73 349
13572.84 333
13573.94 340
13575.04 313
13576.14 295
13577.24 337
13578.34 334
13579.44 368
13580.54 386
13581.64 308
13582.74 303
13583.84 326
13584.94 318
13586.04 308
13587.14 323
13588.25 343
13589.35 343
13590.45 317
13591.55 321
13592.65 323
13593.75 400
13594.85 348
13595.95 319
13597.06 343
13598.16 360
13599.26 336
13600.36 329
13601.46 376
13602.56 373
13603.67 319
13604.77 354
13605.87 351
13606.97 336
13608.07 309
13609.17 351
13610.28 342
13611.38 348
13612.48 324
13613.58 337
13614.68 347
13615.79 345
13616.89 308
13617.99 302
13619.09 315
13620.20 312
13621.30 330
13622.40 320
13623.50 313
13624.61 351
13625.71 342
13626.81 313
13627.91 310
13629.02 328
13630.12 316
13631.22 318
13632.33 319
13633.43 338
13634.53 321
13635.63 349
13636.74 347
13637.84 325
13638.94 339
13640.05 280
13641.15 339
13642.25 305
13643.36 319
13644.46 324
13645.56 338
13646.67 332
13647.77 312
13648.87 346
13649.98 347
13651.08 335
13652.18 332
13653.29 308
13654.39 290
13655.50 333
13656.60 302
13657.70 293
13658.81 281
13659.91 338
13661.02 341
13662.12 339
13663.22 312
13664.33 316
13665.43 315
13666.54 300
13667.64 292
13668.74 328
13669.85 335
13670.95 346
13672.06 354
13673.16 311
13674.27 290
13675.37 319
13676.48 325
13677.58 294
13678.69 310
13679.79 306
13680.90 334
13682.00 343
13683.10 331
13684.21 309
13685.31 327
13686.42 329
13687.52 315
13688.63 331
13689.74 285
13690.84 274
13691.95 307
13693.05 309
13694.16 325
13695.26 338
13696.37 305
13697.47 289
13698.58 316
13699.68 334
13700.79 347
13701.90 313
13703.00 294
13704.11 327
13705.21 323
13706.32 333
13707.42 381
13708.53 346
13709.64 341
13710.74 357
13711.85 380
13712.95 370
13714.06 339
13715.17 309
13716.27 317
13717.38 319
13718.49 327
13719.59 338
13720.70 311
13721.81 339
13722.91 321
13724.02 323
13725.12 340
13726.23 361
13727.34 356
13728.44 348
13729.55 376
13730.66 344
13731.77 321
13732.87 323
13733.98 384
13735.09 403
13736.19 397
13737.30 381
13738.41 344
13739.51 366
13740.62 399
13741.73 390
13742.84 363
13743.94 364
13745.05 377
13746.16 364
13747.27 389
13748.37 367
13749.48 331
13750.59 389
13751.70 382
13752.80 401
13753.91 389
13755.02 388
13756.13 398
13757.24 364
13758.34 374
13759.45 399
13760.56 374
13761.67 424
13762.78 446
13763.88 450
13764.99 476
13766.10 446
13767.21 470
13768.32 505
13769.43 462
13770.53 482
13771.64 563
13772.75 559
13773.86 559
13774.97 583
13776.08 588
13777.19 576
13778.29 569
13779.40 562
13780.51 566
13781.62 510
13782.73 504
13783.84 484
13784.95 416
13786.06 435
13787.17 423
13788.28 434
13789.38 425
13790.49 464
13791.60 427
13792.71 424
13793.82 425
13794.93 391
13796.04 383
13797.15 390
13798.26 395
13799.37 367
13800.48 356
13801.59 404
13802.70 446
13803.81 398
13804.92 407
13806.03 369
13807.14 385
13808.25 398
13809.36 403
13810.47 404
13811.58 332
13812.69 375
13813.80 376
13814.91 344
13816.02 355
13817.13 364
13818.24 330
13819.35 312
13820.46 355
13821.57 313
13822.68 332
13823.79 331
13824.90 318
13826.01 341
13827.12 330
13828.24 359
13829.35 320
13830.46 337
13831.57 352
13832.68 331
13833.79 310
13834.90 331
13836.01 328
13837.12 340
13838.23 365
13839.35 341
13840.46 377
13841.57 369
13842.68 355
13843.79 354
13844.90 356
13846.01 343
13847.13 375
13848.24 338
13849.35 320
13850.46 326
13851.57 331
13852.68 338
13853.80 328
13854.91 340
13856.02 310
13857.13 326
13858.24 343
13859.36 351
13860.47 343
13861.58 358
13862.69 351
13863.80 376
13864.92 354
13866.03 325
13867.14 357
13868.25 322
13869.37 343
13870.48 353
13871.59 340
13872.70 366
13873.82 330
13874.93 326
13876.04 361
13877.15 364
13878.27 363
13879.38 342
13880.49 394
13881.61 375
13882.72 356
13883.83 330
13884.94 333
13886.06 290
13887.17 339
13888.28 410
13889.40 340
13890.51 363
13891.62 365
13892.74 390
13893.85 392
13894.96 400
13896.08 389
13897.19 392
13898.30 389
13899.42 374
13900.53 376
13901.65 376
13902.76 340
13903.87 397
13904.99 408
13906.10 318
13907.21 342
13908.33 354
13909.44 349
13910.56 334
13911.67 331
13912.79 338
13913.90 336
13915.01 327
13916.13 320
13917.24 305
13918.36 334
13919.47 328
13920.59 316
13921.70 355
13922.81 344
13923.93 362
13925.04 369
13926.16 340
13927.27 359
13928.39 343
13929.50 304
13930.62 325
13931.73 305
13932.85 328
13933.96 325
13935.08 304
13936.19 317
13937.31 335
13938.42 315
13939.54 292
13940.65 334
13941.77 363
13942.88 346
13944.00 355
13945.12 374
13946.23 353
13947.35 344
13948.46 327
13949.58 311
13950.69 313
13951.81 333
13952.93 290
13954.04 324
13955.16 291
13956.27 319
13957.39 302
13958.50 299
13959.62 316
13960.74 312
13961.85 320
13962.97 332
13964.09 348
13965.20 313
13966.32 320
13967.43 297
13968.55 313
13969.67 318
13970.78 318
13971.90 328
13973.02 339
13974.13 331
13975.25 322
13976.37 362
13977.48 334
13978.60 303
13979.72 315
13980.83 351
13981.95 327
13983.07 312
13984.19 290
13985.30 286
13986.42 312
13987.54 292
13988.65 324
13989.77 306
13990.89 344
13992.01 314
13993.12 272
13994.24 282
13995.36 284
13996.48 297
13997.59 289
13998.71 294
13999.83 313
14000.95 292
14002.06 284
14003.18 286
14004.30 317
14005.42 336
14006.54 305
14007.65 283
14008.77 282
14009.89 314
14011.01 292
14012.13 296
14013.24 316
14014.36 306
14015.48 267
14016.60 294
14017.72 349
14018.84 342
14019.95 268
14021.07 323
14022.19 330
14023.31 345
14024.43 299
14025.55 320
14026.67 318
14027.79 337
14028.90 345
14030.02 313
14031.14 314
14032.26 290
14033.38 323
14034.50 289
14035.62 315
14036.74 279
14037.86 314
14038.98 324
14040.09 306
14041.21 302
14042.33 353
14043.45 329
14044.57 313
14045.69 334
14046.81 310
14047.93 310
14049.05 351
14050.17 363
14051.29 337
14052.41 323
14053.53 338
14054.65 385
14055.77 348
14056.89 348
14058.01 336
14059.13 348
14060.25 353
14061.37 362
14062.49 357
14063.61 346
14064.73 354
14065.85 309
14066.97 374
14068.09 347
14069.21 352
14070.33 354
14071.45 402
14072.57 367
14073.69 371
14074.81 357
14075.94 346
14077.06 384
14078.18 417
14079.30 344
14080.42 409
14081.54 455
14082.66 476
14083.78 453
14084.90 414
14086.02 475
14087.14 451
14088.27 440
14089.39 428
14090.51 456
14091.63 446
14092.75 441
14093.87 458
14094.99 466
14096.12 460
14097.24 499
14098.36 527
14099.48 492
14100.60 465
14101.72 479
14102.85 509
14103.97 472
14105.09 499
14106.21 473
14107.33 530
14108.46 459
14109.58 439
14110.70 388
14111.82 435
14112.94 412
14114.07 479
14115.19 412
14116.31 374
14117.43 374
14118.56 372
14119.68 386
14120.80 345
14121.92 374
14123.05 405
14124.17 408
14125.29 361
14126.41 391
14127.54 391
14128.66 372
14129.78 368
14130.90 351
14132.03 357
14133.15 348
14134.27 331
14135.40 359
14136.52 322
14137.64 335
14138.77 363
14139.89 345
14141.01 355
14142.14 353
14143.26 337
14144.38 347
14145.51 342
14146.63 335
14147.75 340
14148.88 327
14150.00 346
14151.12 344
14152.25 362
14153.37 355
14154.50 337
14155.62 354
14156.74 381
14157.87 351
14158.99 353
14160.12 370
14161.24 360
14162.36 337
14163.49 364
14164.61 362
14165.74 359
14166.86 396
14167.99 343
14169.11 341
14170.23 340
14171.36 346
14172.48 347
14173.61 326
14174.73 353
14175.86 347
14176.98 373
14178.11 335
14179.23 353
14180.36 337
14181.48 344
14182.61 305
14183.73 313
14184.86 331
14185.98 313
14187.11 313
14188.23 328
14189.36 310
14190.48 322
14191.61 315
14192.73 348
14193.86 342
14194.98 309
14196.11 336
14197.24 365
14198.36 314
14199.49 347
14200.61 334
14201.74 325
14202.86 321
14203.99 340
14205.12 324
14206.24 312
14207.37 328
14208.49 350
14209.62 308
14210.75 286
14211.87 332
14213.00 361
14214.12 342
14215.25 359
14216.38 327
14217.50 290
14218.63 283
14219.76 289
14220.88 327
14222.01 273
14223.14 283
14224.26 312
14225.39 308
14226.52 296
14227.64 319
14228.77 300
14229.90 295
14231.02 316
14232.15 302
14233.28 285
14234.40 319
14235.53 296
14236.66 316
14237.78 266
14238.91 281
14240.04 284
14241.17 311
14242.29 284
14243.42 295
14244.55 295
14245.68 304
14246.80 271
14247.93 286
14249.06 319
14250.19 316
14251.31 298
14252.44 274
14253.57 304
14254.70 296
14255.83 341
14256.95 277
14258.08 305
14259.21 309
14260.34 312
14261.47 311
14262.59 310
14263.72 294
14264.85 285
14265.98 301
14267.11 296
14268.23 253
14269.36 302
14270.49 316
14271.62 316
14272.75 303
14273.88 277
14275.01 310
14276.13 277
14277.26 266
14278.39 289
14279.52 286
14280.65 276
14281.78 299
14282.91 290
14284.04 307
14285.17 300
14286.29 296
14287.42 297
14288.55 278
14289.68 255
14290.81 270
14291.94 259
14293.07 274
14294.20 277
14295.33 260
14296.46 257
14297.59 274
14298.72 281
14299.85 269
14300.98 232
14302.11 248
14303.24 263
14304.37 277
14305.50 246
14306.63 281
14307.76 306
14308.89 279
14310.02 280
14311.15 277
14312.28 269
14313.41 278
14314.54 267
14315.67 277
14316.80 278
14317.93 298
14319.06 287
14320.19 275
14321.32 274
14322.45 257
14323.58 262
14324.71 277
14325.84 318
14326.97 278
14328.10 275
14329.23 304
14330.36 264
14331.49 279
14332.63 238
14333.76 269
14334.89 268
14336.02 252
14337.15 252
14338.28 273
14339.41 272
14340.54 297
14341.67 282
14342.81 275
14343.94 287
14345.07 268
14346.20 282
14347.33 250
14348.46 270
14349.59 251
14350.73 298
14351.86 270
14352.99 254
14354.12 311
14355.25 319
14356.39 255
14357.52 280
14358.65 335
14359.78 277
14360.91 263
14362.05 270
14363.18 248
14364.31 261
14365.44 267
14366.57 254
14367.71 242
14368.84 229
14369.97 247
14371.10 266
14372.24 251
14373.37 262
14374.50 269
14375.63 268
14376.77 302
14377.90 327
14379.03 272
14380.16 285
14381.30 271
14382.43 283
14383.56 262
14384.70 245
14385.83 251
14386.96 256
14388.10 262
14389.23 312
14390.36 267
14391.49 255
14392.63 242
14393.76 271
14394.89 257
14396.03 286
14397.16 277
14398.30 296
14399.43 285
14400.56 263
14401.70 272
14402.83 308
14403.96 314
14405.10 296
14406.23 299
14407.37 311
14408.50 287
14409.63 274
14410.77 296
14411.90 350
14413.04 304
14414.17 287
14415.30 293
14416.44 333
14417.57 254
14418.71 283
14419.84 296
14420.98 333
14422.11 314
14423.24 305
14424.38 326
14425.51 330
14426.65 293
14427.78 293
14428.92 303
14430.05 316
14431.19 300
14432.32 294
14433.46 309
14434.59 300
14435.73 331
14436.86 300
14438.00 315
14439.13 348
14440.27 347
14441.40 332
14442.54 326
14443.67 352
14444.81 353
14445.94 345
14447.08 330
14448.21 336
14449.35 307
14450.49 357
14451.62 371
14452.76 323
14453.89 342
14455.03 384
14456.16 383
14457.30 407
14458.44 386
14459.57 395
14460.71 413
14461.84 413
14462.98 409
14464.12 356
14465.25 451
14466.39 453
14467.52 473
14468.66 460
14469.80 477
14470.93 448
14472.07 514
14473.21 473
14474.34 478
14475.48 480
14476.62 546
14477.75 513
14478.89 554
14480.03 532
14481.16 462
14482.30 562
14483.44 565
14484.57 527
14485.71 495
14486.85 459
14487.98 457
14489.12 452
14490.26 433
14491.40 420
14492.53 362
14493.67 402
14494.81 408
14495.94 390
14497.08 394
14498.22 395
14499.36 389
14500.49 358
14501.63 338
14502.77 371
14503.91 369
14505.05 358
14506.18 349
14507.32 353
14508.46 378
14509.60 377
14510.73 354
14511.87 321
14513.01 310
14514.15 334
14515.29 339
14516.43 316
14517.56 339
14518.70 336
14519.84 348
14520.98 352
14522.12 352
14523.25 337
14524.39 288
14525.53 325
14526.67 312
14527.81 294
14528.95 302
14530.09 268
14531.23 262
14532.36 251
14533.50 258
14534.64 304
14535.78 293
14536.92 287
14538.06 317
14539.20 284
14540.34 298
14541.48 281
14542.62 277
14543.75 287
14544.89 283
14546.03 280
14547.17 279
14548.31 256
14549.45 288
14550.59 298
14551.73 329
14552.87 315
14554.01 308
14555.15 288
14556.29 287
14557.43 320
14558.57 277
14559.71 323
14560.85 309
14561.99 315
14563.13 265
14564.27 258
14565.41 244
14566.55 294
14567.69 259
14568.83 274
14569.97 296
14571.11 312
14572.25 290
14573.39 323
14574.53 287
14575.67 282
14576.81 304
14577.95 320
14579.09 290
14580.23 292
14581.37 288
14582.52 282
14583.66 288
14584.80 304
14585.94 284
14587.08 277
14588.22 299
14589.36 292
14590.50 274
14591.64 248
14592.78 272
14593.93 286
14595.07 257
14596.21 303
14597.35 272
14598.49 272
14599.63 319
14600.77 305
14601.92 308
14603.06 279
14604.20 277
14605.34 284
14606.48 309
14607.62 325
14608.77 328
14609.91 306
14611.05 350
14612.19 299
14613.33 306
14614.47 263
14615.62 304
14616.76 331
14617.90 302
14619.04 274
14620.19 289
14621.33 256
14622.47 262
14623.61 322
14624.76 276
14625.90 275
14627.04 297
14628.18 298
14629.33 296
14630.47 272
14631.61 304
14632.75 336
14633.90 326
14635.04 321
14636.18 300
14637.32 305
14638.47 327
14639.61 304
14640.75 273
14641.90 320
14643.04 313
14644.18 289
14645.33 291
14646.47 271
14647.61 278
14648.76 283
14649.90 301
14651.04 294
14652.19 267
14653.33 267
14654.47 290
14655.62 289
14656.76 276
14657.90 284
14659.05 290
14660.19 320
14661.34 273
14662.48 262
14663.62 278
14664.77 283
14665.91 272
14667.06 257
14668.20 270
14669.34 263
14670.49 278
14671.63 284
14672.78 277
14673.92 311
14675.07 271
14676.21 262
14677.35 259
14678.50 287
14679.64 272
14680.79 231
14681.93 246
14683.08 268
14684.22 295
14685.37 273
14686.51 249
14687.66 251
14688.80 286
14689.95 272
14691.09 264
14692.24 266
14693.38 250
14694.53 243
14695.67 255
14696.82 235
14697.96 265
14699.11 243
14700.25 263
14701.40 287
14702.54 250
14703.69 270
14704.84 266
14705.98 263
14707.13 263
14708.27 277
14709.42 298
14710.56 260
14711.71 225
14712.86 267
14714.00 241
14715.15 222
14716.29 260
14717.44 233
14718.59 250
14719.73 264
14720.88 256
14722.02 263
14723.17 264
14724.32 258
14725.46 274
14726.61 266
14727.76 254
14728.90 245
14730.05 238
14731.20 245
14732.34 265
14733.49 256
14734.64 294
14735.78 302
14736.93 270
14738.08 267
14739.22 245
14740.37 284
14741.52 277
14742.66 269
14743.81 277
14744.96 247
14746.11 259
14747.25 245
14748.40 244
14749.55 306
14750.69 296
14751.84 285
14752.99 311
14754.14 297
14755.28 302
14756.43 260
14757.58 285
14758.73 273
14759.87 298
14761.02 242
14762.17 276
14763.32 308
14764.47 295
14765.61 279
14766.76 316
14767.91 315
14769.06 314
14770.21 302
14771.35 292
14772.50 295
14773.65 289
14774.80 308
14775.95 336
14777.10 314
14778.24 302
14779.39 272
14780.54 305
14781.69 313
14782.84 310
14783.99 311
14785.14 377
14786.28 350
14787.43 339
14788.58 333
14789.73 296
14790.88 305
14792.03 308
14793.18 322
14794.33 347
14795.48 326
14796.62 370
14797.77 348
14798.92 333
14800.07 318
14801.22 339
14802.37 361
14803.52 345
14804.67 346
14805.82 307
14806.97 306
14808.12 303
14809.27 309
14810.42 307
14811.57 302
14812.72 288
14813.87 286
14815.02 280
14816.17 281
14817.32 291
14818.47 331
14819.62 284
14820.77 282
14821.92 245
14823.07 304
14824.22 325
14825.37 249
14826.52 260
14827.67 262
14828.82 266
14829.97 289
14831.12 264
14832.27 302
14833.42 261
14834.57 273
14835.72 255
14836.87 244
14838.02 220
14839.17 269
14840.33 234
14841.48 217
14842.63 240
14843.78 249
14844.93 248
14846.08 221
14847.23 243
14848.38 242
14849.53 230
14850.68 208
14851.84 218
14852.99 248
14854.14 244
14855.29 247
14856.44 234
14857.59 256
14858.74 220
14859.90 227
14861.05 255
14862.20 263
14863.35 244
14864.50 237
14865.65 243
14866.81 245
14867.96 228
14869.11 194
14870.26 197
14871.41 216
14872.57 226
14873.72 248
14874.87 232
14876.02 233
14877.18 239
14878.33 228
14879.48 219
14880.63 238
14881.79 235
14882.94 232
14884.09 244
14885.24 244
14886.40 246
14887.55 242
14888.70 227
14889.85 213
14891.01 216
14892.16 231
14893.31 240
14894.47 280
14895.62 241
14896.77 247
14897.92 205
14899.08 249
14900.23 224
14901.38 243
14902.54 250
14903.69 209
14904.84 228
14906.00 242
14907.15 253
14908.30 254
14909.46 249
14910.61 243
14911.76 245
14912.92 233
14914.07 245
14915.23 230
14916.38 205
14917.53 246
14918.69 265
14919.84 234
14921.00 209
14922.15 254
14923.30 256
14924.46 252
14925.61 237
14926.77 231
14927.92 227
14929.07 229
14930.23 211
14931.38 214
14932.54 212
14933.69 248
14934.85 252
14936.00 244
14937.16 230
14938.31 241
14939.46 253
14940.62 243
14941.77 220
14942.93 225
14944.08 244
14945.24 269
14946.39 268
14947.55 259
14948.70 253
14949.86 252
14951.01 281
14952.17 234
14953.32 266
14954.48 223
14955.63 220
14956.79 259
14957.95 246
14959.10 264
14960.26 276
14961.41 281
14962.57 241
14963.72 206
14964.88 228
14966.03 228
14967.19 267
14968.35 251
14969.50 230
14970.66 241
14971.81 195
14972.97 234
14974.13 244
14975.28 232
14976.44 193
14977.59 234
14978.75 216
14979.91 203
14981.06 233
14982.22 241
14983.38 242
14984.53 256
14985.69 266
14986.85 211
14988.00 227
14989.16 188
14990.32 237
14991.47 267
14992.63 200
14993.79 208
14994.94 241
14996.10 214
14997.26 202
14998.41 211
14999.57 206
15000.73 228
15001.88 259
15003.04 214
15004.20 195
15005.36 216
15006.51 205
15007.67 223
15008.83 252
15009.99 237
15011.14 209
15012.30 231
15013.46 189
15014.62 173
15015.77 203
15016.93 223
15018.09 220
15019.25 228
15020.40 218
15021.56 212
15022.72 249
15023.88 207
15025.04 226
15026.19 189
15027.35 185
15028.51 203
15029.67 203
15030.83 222
15031.98 212
15033.14 191
15034.30 211
15035.46 199
15036.62 212
15037.78 201
15038.94 211
15040.09 207
15041.25 213
15042.41 214
15043.57 199
15044.73 209
15045.89 192
15047.05 243
15048.21 224
15049.36 197
15050.52 194
15051.68 191
15052.84 182
15054.00 200
15055.16 218
15056.32 191
15057.48 214
15058.64 237
15059.80 211
15060.96 195
15062.12 217
15063.27 215
15064.43 224
15065.59 228
15066.75 192
15067.91 208
15069.07 188
15070.23 253
15071.39 222
15072.55 191
15073.71 210
15074.87 211
15076.03 187
15077.19 177
15078.35 188
15079.51 178
15080.67 187
15081.83 186
15082.99 176
15084.15 192
15085.31 215
15086.47 193
15087.63 191
15088.79 179
15089.96 212
15091.12 185
15092.28 206
15093.44 208
15094.60 190
15095.76 185
15096.92 195
15098.08 218
15099.24 186
15100.40 193
15101.56 190
15102.72 228
15103.88 167
15105.05 221
15106.21 205
15107.37 218
15108.53 193
15109.69 181
15110.85 176
15112.01 187
15113.17 220
15114.34 204
15115.50 187
15116.66 182
15117.82 178
15118.98 155
15120.14 186
15121.31 197
15122.47 207
15123.63 197
15124.79 166
15125.95 189
15127.11 212
15128.28 203
15129.44 237
15130.60 198
15131.76 193
15132.93 200
15134.09 175
15135.25 205
15136.41 170
15137.57 164
15138.74 176
15139.90 193
15141.06 189
15142.22 175
15143.39 188
15144.55 175
15145.71 208
15146.87 169
15148.04 182
15149.20 218
15150.36 174
15151.53 176
15152.69 195
15153.85 198
15155.01 199
15156.18 187
15157.34 164
15158.50 177
15159.67 217
15160.83 201
15161.99 172
15163.16 167
15164.32 178
15165.48 201
15166.65 170
15167.81 178
15168.97 161
15170.14 175
15171.30 191
15172.47 167
15173.63 182
15174.79 183
15175.96 162
15177.12 167
15178.28 201
15179.45 194
15180.61 184
15181.78 196
15182.94 185
15184.10 167
15185.27 221
15186.43 199
15187.60 198
15188.76 180
15189.93 207
15191.09 198
15192.25 187
15193.42 212
15194.58 200
15195.75 192
15196.91 175
15198.08 179
15199.24 200
15200.41 204
15201.57 189
15202.74 174
15203.90 186
15205.07 168
15206.23 195
15207.40 187
15208.56 172
15209.73 205
15210.89 182
15212.06 192
15213.22 185
15214.39 202
15215.55 206
15216.72 195
15217.88 207
15219.05 169
15220.22 167
15221.38 211
15222.55 197
15223.71 208
15224.88 190
15226.04 204
15227.21 186
15228.37 211
15229.54 203
15230.71 182
15231.87 228
15233.04 188
15234.20 201
15235.37 196
15236.54 218
15237.70 216
15238.87 184
15240.04 191
15241.20 191
15242.37 201
15243.53 180
15244.70 226
15245.87 225
15247.03 255
15248.20 248
15249.37 203
15250.53 190
15251.70 209
15252.87 208
15254.03 200
15255.20 202
15256.37 181
15257.54 166
15258.70 193
15259.87 197
15261.04 218
15262.20 187
15263.37 194
15264.54 176
15265.71 197
15266.87 197
15268.04 170
15269.21 208
15270.37 219
15271.54 173
15272.71 192
15273.88 185
15275.05 191
15276.21 207
15277.38 201
15278.55 194
15279.72 195
15280.88 196
15282.05 204
15283.22 204
15284.39 145
15285.56 159
15286.72 180
15287.89 176
15289.06 199
15290.23 179
15291.40 186
15292.56 188
15293.73 193
15294.90 205
15296.07 172
15297.24 190
15298.41 176
15299.58 202
15300.74 190
15301.91 199
15303.08 185
15304.25 174
15305.42 177
15306.59 171
15307.76 187
15308.93 200
15310.09 176
15311.26 223
15312.43 179
15313.60 175
15314.77 171
15315.94 157
15317.11 207
15318.28 196
15319.45 175
15320.62 199
15321.79 183
15322.96 181
15324.13 198
15325.30 182
15326.46 211
15327.63 210
15328.80 187
15329.97 182
15331.14 178
15332.31 188
15333.48 194
15334.65 223
15335.82 206
15336.99 167
15338.16 191
15339.33 170
15340.50 165
15341.67 173
15342.84 204
15344.01 202
15345.18 186
15346.35 209
15347.53 179
15348.70 193
15349.87 175
15351.04 191
15352.21 177
15353.38 194
15354.55 182
15355.72 179
15356.89 162
15358.06 163
15359.23 199
15360.40 192
15361.57 177
15362.74 188
15363.92 139
15365.09 159
15366.26 175
15367.43 173
15368.60 163
15369.77 176
15370.94 163
15372.11 175
15373.29 183
15374.46 184
15375.63 193
15376.80 192
15377.97 175
15379.14 190
15380.31 187
15381.49 181
15382.66 158
15383.83 154
15385.00 167
15386.17 197
15387.35 185
15388.52 168
15389.69 166
15390.86 181
15392.03 209
15393.21 150
15394.38 170
15395.55 196
15396.72 216
15397.89 180
15399.07 199
15400.24 196
15401.41 186
15402.58 186
15403.76 198
15404.93 171
15406.10 214
15407.28 167
15408.45 179
15409.62 165
15410.79 164
15411.97 167
15413.14 188
15414.31 172
15415.49 147
15416.66 186
15417.83 190
15419.00 192
15420.18 173
15421.35 173
15422.52 181
15423.70 217
15424.87 187
15426.04 175
15427.22 161
15428.39 178
15429.56 143
15430.74 189
15431.91 184
15433.09 163
15434.26 177
15435.43 167
15436.61 185
15437.78 159
15438.95 197
15440.13 180
15441.30 164
15442.48 152
15443.65 153
15444.82 172
15446.00 176
15447.17 172
15448.35 199
15449.52 173
15450.70 189
15451.87 192
15453.04 171
15454.22 156
15455.39 178
15456.57 227
15457.74 202
15458.92 168
15460.09 194
15461.27 209
15462.44 141
15463.62 173
15464.79 176
15465.97 178
15467.14 155
15468.32 169
15469.49 165
15470.67 158
15471.84 179
15473.02 192
15474.19 186
15475.37 173
15476.54 196
15477.72 150
15478.89 171
15480.07 176
15481.24 175
15482.42 164
15483.60 179
15484.77 158
15485.95 203
15487.12 185
15488.30 163
15489.47 160
15490.65 178
15491.83 173
15493.00 170
15494.18 184
15495.35 196
15496.53 173
15497.71 187
15498.88 166
15500.06 188
15501.24 174
15502.41 212
15503.59 192
15504.76 162
15505.94 167
15507.12 190
15508.29 185
15509.47 191
15510.65 177
15511.82 161
15513.00 147
15514.18 182
15515.35 154
15516.53 144
15517.71 183
15518.88 192
15520.06 171
15521.24 184
15522.42 180
15523.59 188
15524.77 177
15525.95 160
15527.12 172
15528.30 175
15529.48 176
15530.66 155
15531.83 166
15533.01 168
15534.19 177
15535.37 170
15536.54 182
15537.72 205
15538.90 186
15540.08 193
15541.25 157
15542.43 173
15543.61 190
15544.79 172
15545.97 133
15547.14 179
15548.32 135
15549.50 175
15550.68 162
15551.86 171
15553.04 193
15554.21 174
15555.39 189
15556.57 194
15557.75 204
15558.93 173
15560.11 160
15561.28 152
15562.46 161
15563.64 164
15564.82 174
15566.00 195
15567.18 179
15568.36 178
15569.54 204
15570.71 161
15571.89 178
15573.07 169
15574.25 191
15575.43 173
15576.61 187
15577.79 206
15578.97 223
15580.15 216
15581.33 189
15582.51 178
15583.69 182
15584.86 184
15586.04 181
15587.22 168
15588.40 183
15589.58 181
15590.76 168
15591.94 177
15593.12 187
15594.30 207
15595.48 188
15596.66 177
15597.84 217
15599.02 199
15600.20 189
15601.38 180
15602.56 197
15603.74 214
15604.92 176
15606.10 186
15607.28 193
15608.46 189
15609.64 194
15610.82 208
15612.00 192
15613.18 210
15614.37 189
15615.55 196
15616.73 204
15617.91 199
15619.09 203
15620.27 211
15621.45 206
15622.63 229
15623.81 204
15624.99 205
15626.17 199
15627.35 217
15628.54 198
15629.72 187
15630.90 202
15632.08 203
15633.26 200
15634.44 181
15635.62 193
15636.80 205
15637.99 213
15639.17 214
15640.35 218
15641.53 214
15642.71 252
15643.89 223
15645.08 201
15646.26 215
15647.44 218
15648.62 235
15649.80 217
15650.98 241
15652.17 214
15653.35 228
15654.53 215
15655.71 240
15656.90 194
15658.08 223
15659.26 238
15660.44 225
15661.62 234
15662.81 250
15663.99 215
15665.17 191
15666.35 207
15667.54 230
15668.72 243
15669.90 251
15671.08 280
15672.27 233
15673.45 243
15674.63 255
15675.82 235
15677.00 290
15678.18 263
15679.37 250
15680.55 252
15681.73 243
15682.91 242
15684.10 255
15685.28 239
15686.46 239
15687.65 242
15688.83 255
15690.01 256
15691.20 275
15692.38 262
15693.57 267
15694.75 259
15695.93 250
15697.12 250
15698.30 279
15699.48 248
15700.67 252
15701.85 277
15703.04 282
15704.22 312
15705.40 258
15706.59 243
15707.77 235
15708.96 283
15710.14 274
15711.32 257
15712.51 290
15713.69 318
15714.88 358
15716.06 309
15717.25 329
15718.43 328
15719.61 350
15720.80 326
15721.98 321
15723.17 337
15724.35 328
15725.54 322
15726.72 315
15727.91 311
15729.09 288
15730.28 316
15731.46 309
15732.65 292
15733.83 313
15735.02 277
15736.20 293
15737.39 297
15738.57 317
15739.76 301
15740.94 291
15742.13 309
15743.32 322
15744.50 281
15745.69 243
15746.87 246
15748.06 248
15749.24 257
15750.43 252
15751.61 235
15752.80 267
15753.99 279
15755.17 303
15756.36 281
15757.54 292
15758.73 301
15759.92 286
15761.10 282
15762.29 261
15763.47 263
15764.66 254
15765.85 266
15767.03 255
15768.22 283
15769.41 266
15770.59 262
15771.78 240
15772.97 241
15774.15 234
15775.34 233
15776.53 240
15777.71 219
15778.90 253
15780.09 293
15781.27 255
15782.46 265
15783.65 277
15784.83 234
15786.02 246
15787.21 253
15788.40 263
15789.58 233
15790.77 240
15791.96 235
15793.14 238
15794.33 267
15795.52 245
15796.71 233
15797.89 211
15799.08 227
15800.27 211
15801.46 228
15802.64 238
15803.83 234
15805.02 230
15806.21 213
15807.40 200
15808.58 237
15809.77 213
15810.96 203
15812.15 223
15813.34 217
15814.52 201
15815.71 210
15816.90 228
15818.09 207
15819.28 232
15820.47 228
15821.65 246
15822.84 229
15824.03 230
15825.22 187
15826.41 209
15827.60 191
15828.79 196
15829.97 196
15831.16 200
15832.35 206
15833.54 222
15834.73 218
15835.92 235
15837.11 226
15838.30 202
15839.49 187
15840.67 221
15841.86 216
15843.05 229
15844.24 225
15845.43 214
15846.62 238
15847.81 209
15849.00 227
15850.19 207
15851.38 199
15852.57 226
15853.76 245
15854.95 243
15856.14 231
15857.33 266
15858.52 218
15859.71 205
15860.90 198
15862.09 221
15863.28 244
15864.47 201
15865.66 218
15866.85 233
15868.04 210
15869.23 190
15870.42 173
15871.61 198
15872.80 207
15873.99 188
15875.18 189
15876.37 195
15877.56 211
15878.75 206
15879.94 185
15881.13 194
15882.32 201
15883.51 183
15884.70 214
15885.89 216
15887.08 182
15888.28 193
15889.47 196
15890.66 213
15891.85 209
15893.04 176
15894.23 211
15895.42 226
15896.61 218
15897.80 235
15899.00 224
15900.19 200
15901.38 193
15902.57 207
15903.76 224
15904.95 219
15906.14 201
15907.34 217
15908.53 205
15909.72 194
15910.91 197
15912.10 203
15913.30 225
15914.49 182
15915.68 236
15916.87 207
15918.06 234
15919.26 203
15920.45 194
15921.64 192
15922.83 216
15924.02 182
15925.22 183
15926.41 193
15927.60 226
15928.79 210
15929.99 201
15931.18 196
15932.37 232
15933.56 198
15934.76 183
15935.95 228
15937.14 197
15938.33 162
15939.53 201
15940.72 215
15941.91 186
15943.11 195
15944.30 201
15945.49 209
15946.69 210
15947.88 208
15949.07 182
15950.26 189
15951.46 186
15952.65 182
15953.84 185
15955.04 167
15956.23 187
15957.43 207
15958.62 190
15959.81 197
15961.01 207
15962.20 190
15963.39 175
15964.59 155
15965.78 164
15966.97 187
15968.17 171
15969.36 189
15970.56 210
15971.75 208
15972.94 186
15974.14 179
15975.33 191
15976.53 142
15977.72 168
15978.92 212
15980.11 198
15981.30 186
15982.50 182
15983.69 166
15984.89 168
15986.08 143
15987.28 177
15988.47 166
15989.67 184
15990.86 184
15992.06 194
15993.25 170
15994.45 184
15995.64 178
15996.84 169
15998.03 174
15999.23 172
16000.42 184
16001.62 184
16002.81 179
16004.01 187
16005.20 156
16006.40 197
16007.59 187
16008.79 156
16009.98 175
16011.18 171
16012.38 166
16013.57 174
16014.77 189
16015.96 212
16017.16 193
16018.35 208
16019.55 193
16020.75 176
16021.94 181
16023.14 187
16024.33 180
16025.53 170
16026.73 208
16027.92 192
16029.12 217
16030.31 160
16031.51 171
16032.71 161
16033.90 183
16035.10 192
16036.30 184
16037.49 141
16038.69 188
16039.89 172
16041.08 179
16042.28 195
16043.48 162
16044.67 163
16045.87 174
16047.07 162
16048.26 194
16049.46 169
16050.66 178
16051.85 164
16053.05 152
16054.25 150
16055.45 143
16056.64 172
16057.84 183
16059.04 166
16060.23 162
16061.43 163
16062.63 155
16063.83 162
16065.02 156
16066.22 202
16067.42 183
16068.62 146
16069.82 162
16071.01 180
16072.21 152
16073.41 174
16074.61 175
16075.80 143
16077.00 165
16078.20 163
16079.40 178
16080.60 137
16081.79 138
16082.99 159
16084.19 166
16085.39 148
16086.59 173
16087.79 157
16088.98 161
16090.18 138
16091.38 172
16092.58 146
16093.78 164
16094.98 149
16096.18 190
16097.37 139
16098.57 169
16099.77 198
16100.97 147
16102.17 135
16103.37 157
16104.57 172
16105.77 143
16106.97 181
16108.17 164
16109.36 182
16110.56 179
16111.76 158
16112.96 163
16114.16 149
16115.36 145
16116.56 154
16117.76 176
16118.96 186
16120.16 156
16121.36 181
16122.56 166
16123.76 177
16124.96 176
16126.16 185
16127.36 170
16128.56 193
16129.76 161
16130.96 158
16132.16 141
16133.36 163
16134.56 166
16135.76 172
16136.96 169
16138.16 154
16139.36 139
16140.56 155
16141.76 156
16142.96 150
16144.16 166
16145.36 145
16146.56 137
16147.76 148
16148.96 152
16150.16 154
16151.36 155
16152.57 140
16153.77 171
16154.97 138
16156.17 157
16157.37 149
16158.57 159
16159.77 149
16160.97 129
16162.17 132
16163.37 163
16164.58 190
16165.78 159
16166.98 173
16168.18 163
16169.38 155
16170.58 157
16171.78 141
16172.99 166
16174.19 174
16175.39 166
16176.59 197
16177.79 156
16178.99 156
16180.20 183
16181.40 171
16182.60 193
16183.80 150
16185.00 159
16186.21 158
16187.41 147
16188.61 148
16189.81 155
16191.02 155
16192.22 137
16193.42 167
16194.62 184
16195.82 152
16197.03 138
16198.23 126
16199.43 139
16200.63 164
16201.84 172
16203.04 184
16204.24 159
16205.45 167
16206.65 153
16207.85 174
16209.05 181
16210.26 156
16211.46 157
16212.66 156
16213.87 176
16215.07 161
16216.27 185
16217.48 196
16218.68 172
16219.88 163
16221.09 184
16222.29 162
16223.49 153
16224.70 177
16225.90 167
16227.10 154
16228.31 196
16229.51 178
16230.71 186
16231.92 157
16233.12 179
16234.33 186
16235.53 181
16236.73 183
16237.94 195
16239.14 199
16240.35 200
16241.55 155
16242.75 155
16243.96 190
16245.16 188
16246.37 202
16247.57 197
16248.78 172
16249.98 201
16251.18 193
16252.39 185
16253.59 205
16254.80 192
16256.00 183
16257.21 185
16258.41 195
16259.62 172
16260.82 214
16262.03 192
16263.23 210
16264.44 183
16265.64 180
16266.85 203
16268.05 184
16269.26 204
16270.46 191
16271.67 222
16272.87 187
16274.08 224
16275.28 205
16276.49 188
16277.69 205
16278.90 204
16280.11 200
16281.31 184
16282.52 201
16283.72 208
16284.93 211
16286.13 182
16287.34 196
16288.55 208
16289.75 174
16290.96 208
16292.16 199
16293.37 211
16294.58 213
16295.78 193
16296.99 192
16298.19 255
16299.40 215
16300.61 230
16301.81 216
16303.02 211
16304.23 238
16305.43 207
16306.64 210
16307.85 194
16309.05 210
16310.26 207
16311.47 229
16312.67 212
16313.88 205
16315.09 233
16316.29 217
16317.50 219
16318.71 173
16319.91 209
16321.12 217
16322.33 204
16323.54 183
16324.74 176
16325.95 188
16327.16 223
16328.36 201
16329.57 178
16330.78 203
16331.99 236
16333.19 225
16334.40 209
16335.61 193
16336.82 178
16338.02 198
16339.23 197
16340.44 189
16341.65 164
16342.86 213
16344.06 215
16345.27 176
16346.48 169
16347.69 149
16348.90 163
16350.10 183
16351.31 181
16352.52 164
16353.73 165
16354.94 172
16356.15 172
16357.35 180
16358.56 175
16359.77 175
16360.98 162
16362.19 171
16363.40 184
16364.61 162
16365.81 179
16367.02 161
16368.23 169
16369.44 206
16370.65 167
16371.86 163
16373.07 145
16374.28 179
16375.49 171
16376.69 148
16377.90 172
16379.11 204
16380.32 165
16381.53 153
16382.74 160
16383.95 143
16385.16 173
16386.37 187
16387.58 195
16388.79 163
16390.00 180
16391.21 182
16392.42 191
16393.63 174
16394.84 164
16396.05 181
16397.26 192
16398.47 161
16399.68 162
16400.89 150
16402.10 173
16403.31 159
16404.52 164
16405.73 160
16406.94 167
16408.15 174
16409.36 186
16410.57 161
16411.78 175
16412.99 149
16414.20 161
16415.41 173
16416.62 159
16417.83 158
16419.04 141
16420.25 146
16421.46 155
16422.68 147
16423.89 148
16425.10 165
16426.31 171
16427.52 162
16428.73 152
16429.94 179
16431.15 169
16432.36 172
16433.57 156
16434.79 149
16436.00 151
16437.21 151
16438.42 161
16439.63 158
16440.84 150
16442.05 172
16443.27 162
16444.48 178
16445.69 193
16446.90 170
16448.11 138
16449.33 155
16450.54 153
16451.75 173
16452.96 184
16454.17 181
16455.39 157
16456.60 178
16457.81 177
16459.02 158
16460.23 167
16461.45 157
16462.66 182
16463.87 159
16465.08 159
16466.30 158
16467.51 158
16468.72 166
16469.93 161
16471.15 177
16472.36 169
16473.57 144
16474.78 150
16476.00 184
16477.21 161
16478.42 186
16479.64 165
16480.85 177
16482.06 149
16483.27 135
16484.49 148
16485.70 143
16486.91 152
16488.13 136
16489.34 137
16490.55 147
16491.77 153
16492.98 146
16494.19 149
16495.41 146
16496.62 150
16497.84 161
16499.05 162
16500.26 158
16501.48 192
16502.69 167
16503.90 160
16505.12 146
16506.33 146
16507.55 140
16508.76 141
16509.97 139
16511.19 145
16512.40 132
16513.62 155
16514.83 142
16516.04 128
16517.26 156
16518.47 170
16519.69 145
16520.90 137
16522.12 136
16523.33 165
16524.55 152
16525.76 160
16526.98 154
16528.19 143
16529.40 143
16530.62 152
16531.83 166
16533.05 168
16534.26 179
16535.48 167
16536.69 161
16537.91 134
16539.12 127
16540.34 136
16541.56 140
16542.77 143
16543.99 135
16545.20 168
16546.42 154
16547.63 161
16548.85 163
16550.06 136
16551.28 143
16552.49 159
16553.71 145
16554.93 143
16556.14 122
16557.36 136
16558.57 140
16559.79 125
16561.00 160
16562.22 152
16563.44 133
16564.65 151
16565.87 143
16567.09 158
16568.30 146
16569.52 149
16570.73 133
16571.95 153
16573.17 170
16574.38 137
16575.60 171
16576.82 137
16578.03 153
16579.25 153
16580.47 145
16581.68 153
16582.90 153
16584.12 148
16585.33 136
16586.55 169
16587.77 168
16588.98 170
16590.20 178
16591.42 141
16592.64 155
16593.85 169
16595.07 148
16596.29 149
16597.50 155
16598.72 168
16599.94 144
16601.16 125
16602.37 145
16603.59 147
16604.81 145
16606.03 150
16607.24 137
16608.46 138
16609.68 130
16610.90 143
16612.12 155
16613.33 139
16614.55 148
16615.77 136
16616.99 157
16618.20 151
16619.42 137
16620.64 137
16621.86 137
16623.08 141
16624.30 129
16625.51 141
16626.73 151
16627.95 150
16629.17 149
16630.39 137
16631.61 146
16632.83 155
16634.04 160
16635.26 151
16636.48 141
16637.70 165
16638.92 147
16640.14 132
16641.36 119
16642.58 145
16643.79 162
16645.01 166
16646.23 161
16647.45 137
16648.67 153
16649.89 146
16651.11 152
16652.33 154
16653.55 163
16654.77 140
16655.99 162
16657.21 141
16658.43 173
16659.65 156
16660.86 146
16662.08 149
16663.30 153
16664.52 149
16665.74 171
16666.96 153
16668.18 170
16669.40 149
16670.62 150
16671.84 143
16673.06 136
16674.28 138
16675.50 161
16676.72 162
16677.94 138
16679.16 143
16680.38 170
16681.61 173
16682.83 143
16684.05 144
16685.27 149
16686.49 153
16687.71 149
16688.93 145
16690.15 134
16691.37 169
16692.59 172
16693.81 162
16695.03 139
16696.25 151
16697.47 170
16698.70 135
16699.92 166
16701.14 161
16702.36 129
16703.58 159
16704.80 139
16706.02 154
16707.24 160
16708.47 159
16709.69 151
16710.91 172
16712.13 143
16713.35 155
16714.57 168
16715.79 183
16717.02 147
16718.24 143
16719.46 149
16720.68 147
16721.90 148
16723.12 179
16724.35 152
16725.57 162
16726.79 167
16728.01 144
16729.24 160
16730.46 136
16731.68 123
16732.90 136
16734.12 155
16735.35 149
16736.57 149
16737.79 170
16739.01 158
16740.24 141
16741.46 138
16742.68 144
16743.90 162
16745.13 163
16746.35 144
16747.57 163
16748.80 151
16750.02 185
16751.24 164
16752.46 150
16753.69 174
16754.91 137
16756.13 154
16757.36 169
16758.58 159
16759.80 151
16761.03 178
16762.25 156
16763.47 139
16764.70 152
16765.92 142
16767.14 161
16768.37 165
16769.59 165
16770.81 146
16772.04 138
16773.26 147
16774.49 169
16775.71 171
16776.93 152
16778.16 147
16779.38 154
16780.61 146
16781.83 151
16783.05 153
16784.28 167
16785.50 137
16786.73 144
16787.95 152
16789.17 119
16790.40 147
16791.62 129
16792.85 157
16794.07 155
16795.30 133
16796.52 148
16797.75 157
16798.97 147
16800.20 133
16801.42 127
16802.64 139
16803.87 152
16805.09 168
16806.32 145
16807.54 147
16808.77 127
16809.99 139
16811.22 139
16812.45 148
16813.67 153
16814.90 143
16816.12 125
16817.35 138
16818.57 141
16819.80 149
16821.02 147
16822.25 120
16823.47 140
16824.70 124
16825.92 141
16827.15 131
16828.38 125
16829.60 130
16830.83 150
16832.05 152
16833.28 154
16834.51 148
16835.73 156
16836.96 175
16838.18 160
16839.41 149
16840.64 161
16841.86 149
16843.09 135
16844.32 191
16845.54 149
16846.77 152
16847.99 139
16849.22 149
16850.45 160
16851.67 177
16852.90 162
16854.13 150
16855.35 146
16856.58 128
16857.81 139
16859.03 143
16860.26 145
16861.49 161
16862.72 152
16863.94 159
16865.17 146
16866.40 157
16867.62 138
16868.85 182
16870.08 175
16871.31 151
16872.53 180
16873.76 149
16874.99 158
16876.22 143
16877.44 147
16878.67 121
16879.90 178
16881.13 170
16882.35 170
16883.58 179
16884.81 185
16886.04 163
16887.27 165
16888.49 175
16889.72 172
16890.95 145
16892.18 184
16893.41 209
16894.63 158
16895.86 162
16897.09 149
16898.32 176
16899.55 149
16900.78 153
16902.00 156
16903.23 144
16904.46 145
16905.69 154
16906.92 145
16908.15 147
16909.38 158
16910.60 153
16911.83 162
16913.06 165
16914.29 164
16915.52 170
16916.75 157
16917.98 162
16919.21 152
16920.44 180
16921.67 152
16922.89 160
16924.12 145
16925.35 176
16926.58 153
16927.81 159
16929.04 170
16930.27 157
16931.50 144
16932.73 158
16933.96 160
16935.19 157
16936.42 149
16937.65 168
16938.88 171
16940.11 155
16941.34 147
16942.57 131
16943.80 146
16945.03 161
16946.26 169
16947.49 159
16948.72 152
16949.95 157
16951.18 176
16952.41 157
16953.64 148
16954.87 139
16956.10 152
16957.33 156
16958.56 129
16959.79 163
16961.02 154
16962.25 170
16963.48 155
16964.71 166
16965.94 167
16967.18 130
16968.41 145
16969.64 153
16970.87 150
16972.10 166
16973.33 142
16974.56 161
16975.79 140
16977.02 165
16978.25 165
16979.49 158
16980.72 154
16981.95 140
16983.18 153
16984.41 150
16985.64 133
16986.87 143
16988.11 149
16989.34 173
16990.57 154
16991.80 143
16993.03 151
16994.26 145
16995.50 149
16996.73 169
16997.96 139
16999.19 153
17000.42 127
17001.66 119
17002.89 121
17004.12 158
17005.35 126
17006.59 137
17007.82 138
17009.05 176
17010.28 147
17011.51 141
17012.75 133
17013.98 144
17015.21 149
17016.44 131
17017.68 131
17018.91 141
17020.14 139
17021.38 154
17022.61 132
17023.84 104
17025.07 140
17026.31 125
17027.54 158
17028.77 126
17030.01 144
17031.24 158
17032.47 143
17033.71 160
17034.94 114
17036.17 151
17037.41 161
17038.64 172
17039.87 155
17041.11 158
17042.34 133
17043.57 161
17044.81 174
17046.04 142
17047.27 143
17048.51 135
17049.74 138
17050.98 137
17052.21 119
17053.44 145
17054.68 157
17055.91 150
17057.15 148
17058.38 156
17059.61 156
17060.85 150
17062.08 125
17063.32 154
17064.55 151
17065.79 125
17067.02 126
17068.26 142
17069.49 112
17070.72 116
17071.96 125
17073.19 136
17074.43 159
17075.66 115
17076.90 126
17078.13 146
17079.37 142
17080.60 155
17081.84 148
17083.07 136
17084.31 115
17085.54 122
17086.78 106
17088.01 116
17089.25 133
17090.48 127
17091.72 156
17092.95 142
17094.19 131
17095.43 124
17096.66 119
17097.90 122
17099.13 138
17100.37 164
17101.60 140
17102.84 137
17104.07 133
17105.31 148
17106.55 146
17107.78 146
17109.02 122
17110.25 146
17111.49 128
17112.73 143
17113.96 120
17115.20 135
17116.44 132
17117.67 130
17118.91 141
17120.14 136
17121.38 143
17122.62 148
17123.85 134
17125.09 132
17126.33 135
17127.56 130
17128.80 152
17130.04 150
17131.27 142
17132.51 151
17133.75 121
17134.98 119
17136.22 137
17137.46 125
17138.70 151
17139.93 137
17141.17 132
17142.41 151
17143.64 135
17144.88 140
17146.12 121
17147.36 129
17148.59 139
17149.83 111
17151.07 148
17152.31 150
17153.54 138
17154.78 134
17156.02 137
17157.26 144
17158.49 120
17159.73 121
17160.97 113
17162.21 126
17163.45 145
17164.68 154
17165.92 135
17167.16 130
17168.40 142
17169.64 123
17170.87 138
17172.11 129
17173.35 124
17174.59 132
17175.83 131
17177.07 137
17178.30 148
17179.54 134
17180.78 136
17182.02 121
17183.26 106
17184.50 144
17185.74 122
17186.98 147
17188.21 141
17189.45 141
17190.69 125
17191.93 117
17193.17 117
17194.41 134
17195.65 124
17196.89 127
17198.13 129
17199.37 132
17200.60 120
17201.84 117
17203.08 129
17204.32 147
17205.56 134
17206.80 122
17208.04 147
17209.28 142
17210.52 135
17211.76 155
17213.00 158
17214.24 138
17215.48 130
17216.72 121
17217.96 112
17219.20 119
17220.44 127
17221.68 116
17222.92 126
17224.16 137
17225.40 94
17226.64 111
17227.88 132
17229.12 126
17230.36 141
17231.60 146
17232.84 132
17234.08 132
17235.32 118
17236.56 123
17237.80 122
17239.04 136
17240.29 104
17241.53 139
17242.77 124
17244.01 145
17245.25 136
17246.49 132
17247.73 116
17248.97 132
17250.21 117
17251.45 133
17252.70 149
17253.94 129
17255.18 140
17256.42 130
17257.66 126
17258.90 127
17260.14 118
17261.38 127
17262.63 98
17263.87 142
17265.11 150
17266.35 117
17267.59 129
17268.83 131
17270.08 132
17271.32 132
17272.56 140
17273.80 122
17275.04 116
17276.29 117
17277.53 123
17278.77 98
17280.01 111
17281.25 146
17282.50 142
17283.74 137
17284.98 141
17286.22 123
17287.47 125
17288.71 125
17289.95 109
17291.19 88
17292.44 130
17293.68 142
17294.92 123
17296.16 138
17297.41 114
17298.65 121
17299.89 110
17301.14 141
17302.38 123
17303.62 111
17304.86 103
17306.11 112
17307.35 127
17308.59 115
17309.84 111
17311.08 118
17312.32 131
17313.57 125
17314.81 137
17316.05 120
17317.30 116
17318.54 121
17319.78 144
17321.03 126
17322.27 104
17323.52 110
17324.76 114
17326.00 128
17327.25 137
17328.49 118
17329.74 119
17330.98 148
17332.22 132
17333.47 128
17334.71 129
17335.96 122
17337.20 129
17338.44 148
17339.69 117
17340.93 134
17342.18 121
17343.42 131
17344.67 127
17345.91 114
17347.16 125
17348.40 118
17349.64 116
17350.89 116
17352.13 109
17353.38 122
17354.62 119
17355.87 110
17357.11 134
17358.36 137
17359.60 108
17360.85 152
17362.09 135
17363.34 130
17364.58 119
17365.83 118
17367.07 137
17368.32 116
17369.57 119
17370.81 111
17372.06 128
17373.30 139
17374.55 142
17375.79 133
17377.04 109
17378.28 145
17379.53 128
17380.78 117
17382.02 128
17383.27 92
17384.51 140
17385.76 122
17387.01 134
17388.25 104
17389.50 106
17390.74 128
17391.99 136
17393.24 149
17394.48 114
17395.73 111
17396.97 127
17398.22 121
17399.47 124
17400.71 113
17401.96 119
17403.21 134
17404.45 142
17405.70 127
17406.95 130
17408.19 143
17409.44 115
17410.69 112
17411.93 120
17413.18 105
17414.43 121
17415.68 122
17416.92 97
17418.17 112
17419.42 133
17420.66 130
17421.91 139
17423.16 137
17424.41 137
17425.65 120
17426.90 134
17428.15 131
17429.40 114
17430.64 124
17431.89 106
17433.14 115
17434.39 124
17435.63 124
17436.88 130
17438.13 144
17439.38 139
17440.63 145
17441.87 130
17443.12 127
17444.37 143
17445.62 148
17446.87 117
17448.11 128
17449.36 133
17450.61 145
17451.86 114
17453.11 126
17454.36 132
17455.60 139
17456.85 130
17458.10 120
17459.35 107
17460.60 144
17461.85 130
17463.10 125
17464.35 119
17465.59 120
17466.84 119
17468.09 98
17469.34 127
17470.59 115
17471.84 119
17473.09 108
17474.34 131
17475.59 120
17476.84 116
17478.08 122
17479.33 133
17480.58 108
17481.83 107
17483.08 133
17484.33 125
17485.58 125
17486.83 125
17488.08 118
17489.33 124
17490.58 119
17491.83 107
17493.08 128
17494.33 113
17495.58 129
17496.83 122
17498.08 138
17499.33 143
17500.58 128
17501.83 133
17503.08 133
17504.33 122
17505.58 125
17506.83 126
17508.08 145
17509.33 129
17510.58 127
17511.83 129
17513.08 121
17514.33 142
17515.58 141
17516.83 115
17518.09 131
17519.34 148
17520.59 114
17521.84 134
17523.09 153
17524.34 141
17525.59 127
17526.84 109
17528.09 119
17529.34 133
17530.59 128
17531.85 131
17533.10 145
17534.35 122
17535.60 120
17536.85 142
17538.10 143
17539.35 131
17540.61 103
17541.86 119
17543.11 149
17544.36 146
17545.61 113
17546.86 118
17548.12 129
17549.37 144
17550.62 117
17551.87 138
17553.12 123
17554.38 133
17555.63 132
17556.88 123
17558.13 122
17559.38 132
17560.64 131
17561.89 138
17563.14 128
17564.39 139
17565.65 116
17566.90 144
17568.15 147
17569.40 126
17570.66 123
17571.91 121
17573.16 136
17574.41 119
17575.67 128
17576.92 130
17578.17 126
17579.42 125
17580.68 135
17581.93 120
17583.18 128
17584.44 134
17585.69 119
17586.94 126
17588.20 132
17589.45 122
17590.70 144
17591.96 142
17593.21 113
17594.46 131
17595.72 135
17596.97 110
17598.22 100
17599.48 158
17600.73 142
17601.98 139
17603.24 118
17604.49 123
17605.75 122
17607.00 117
17608.25 113
17609.51 136
17610.76 129
17612.02 139
17613.27 118
17614.52 118
17615.78 120
17617.03 116
17618.29 139
17619.54 144
17620.80 148
17622.05 132
17623.30 130
17624.56 131
17625.81 138
17627.07 127
17628.32 107
17629.58 124
17630.83 128
17632.09 138
17633.34 107
17634.60 115
17635.85 121
17637.11 123
17638.36 127
17639.62 139
17640.87 134
17642.13 142
17643.38 145
17644.64 147
17645.89 139
17647.15 119
17648.40 128
17649.66 139
17650.91 119
17652.17 105
17653.43 111
17654.68 120
17655.94 121
17657.19 102
17658.45 104
17659.70 123
17660.96 121
17662.22 117
17663.47 118
17664.73 140
17665.98 116
17667.24 113
17668.50 119
17669.75 107
17671.01 121
17672.26 118
17673.52 137
17674.78 149
17676.03 118
17677.29 131
17678.55 130
17679.80 123
17681.06 140
17682.32 133
17683.57 125
17684.83 134
17686.09 125
17687.34 106
17688.60 121
17689.86 140
17691.11 137
17692.37 114
17693.63 141
17694.88 117
17696.14 143
17697.40 114
17698.66 125
17699.91 111
17701.17 132
17702.43 125
17703.68 118
17704.94 111
17706.20 120
17707.46 133
17708.71 104
17709.97 129
17711.23 121
17712.49 144
17713.74 145
17715.00 115
17716.26 134
17717.52 128
17718.78 102
17720.03 124
17721.29 93
17722.55 86
17723.81 90
17725.07 122
17726.32 131
17727.58 96
17728.84 106
17730.10 122
17731.36 112
17732.62 111
17733.87 123
17735.13 139
17736.39 134
17737.65 130
17738.91 115
17740.17 118
17741.43 112
17742.68 140
17743.94 132
17745.20 121
17746.46 104
17747.72 119
17748.98 135
17750.24 108
17751.50 114
17752.76 90
17754.01 137
17755.27 130
17756.53 131
17757.79 106
17759.05 105
17760.31 133
17761.57 114
17762.83 138
17764.09 102
17765.35 110
17766.61 126
17767.87 103
17769.13 90
17770.39 139
17771.65 115
17772.91 148
17774.17 110
17775.43 103
17776.69 117
17777.95 135
17779.21 128
17780.47 120
17781.73 114
17782.99 123
17784.25 107
17785.51 117
17786.77 119
17788.03 122
17789.29 122
17790.55 125
17791.81 117
17793.07 111
17794.33 95
17795.59 125
17796.85 125
17798.11 141
17799.37 106
17800.63 123
17801.90 123
17803.16 98
17804.42 113
17805.68 128
17806.94 133
17808.20 113
17809.46 106
17810.72 137
17811.98 103
17813.24 103
17814.51 118
17815.77 138
17817.03 123
17818.29 125
17819.55 124
17820.81 134
17822.07 134
17823.34 115
17824.60 110
17825.86 123
17827.12 119
17828.38 137
17829.65 101
17830.91 126
17832.17 118
17833.43 141
17834.69 108
17835.95 126
17837.22 104
17838.48 120
17839.74 117
17841.00 124
17842.27 122
17843.53 117
17844.79 104
17846.05 110
17847.32 108
17848.58 121
17849.84 128
17851.10 125
17852.37 131
17853.63 111
17854.89 108
17856.15 106
17857.42 136
17858.68 119
17859.94 109
17861.21 109
17862.47 131
17863.73 119
17864.99 109
17866.26 91
17867.52 122
17868.78 118
17870.05 138
17871.31 121
17872.57 102
17873.84 103
17875.10 111
17876.36 107
17877.63 118
17878.89 112
17880.15 122
17881.42 119
17882.68 108
17883.95 102
17885.21 90
17886.47 104
17887.74 117
17889.00 111
17890.27 110
17891.53 116
17892.79 120
17894.06 113
17895.32 130
17896.59 103
17897.85 115
17899.11 120
17900.38 125
17901.64 116
17902.91 122
17904.17 121
17905.44 124
17906.70 120
17907.97 106
17909.23 122
17910.50 118
17911.76 102
17913.02 92
17914.29 125
17915.55 132
17916.82 118
17918.08 129
17919.35 147
17920.61 97
17921.88 111
17923.14 116
17924.41 119
17925.67 109
17926.94 123
17928.21 115
17929.47 99
17930.74 99
17932.00 111
17933.27 109
17934.53 99
17935.80 110
17937.06 110
17938.33 96
17939.60 100
17940.86 112
17942.13 119
17943.39 112
17944.66 95
17945.92 92
17947.19 104
17948.46 117
17949.72 116
17950.99 91
17952.26 129
17953.52 116
17954.79 118
17956.05 116
17957.32 106
17958.59 127
17959.85 128
17961.12 140
17962.39 122
17963.65 115
17964.92 135
17966.19 131
17967.45 119
17968.72 130
17969.99 104
17971.25 107
17972.52 104
17973.79 117
17975.05 97
17976.32 98
17977.59 114
17978.85 112
17980.12 115
17981.39 125
17982.66 119
17983.92 95
17985.19 100
17986.46 108
17987.73 115
17988.99 106
17990.26 127
17991.53 112
17992.80 107
17994.06 123
17995.33 120
17996.60 124
17997.87 124
17999.13 116
18000.40 110
18001.67 103
18002.94 108
18004.21 123
18005.47 111
18006.74 106
18008.01 107
18009.28 92
18010.55 102
18011.82 160
18013.08 110
18014.35 108
18015.62 98
18016.89 107
18018.16 115
18019.43 121
18020.69 110
18021.96 115
18023.23 99
18024.50 107
18025.77 107
18027.04 107
18028.31 130
18029.58 102
18030.85 116
18032.11 117
18033.38 120
18034.65 98
18035.92 116
18037.19 98
18038.46 128
18039.73 143
18041.00 131
18042.27 99
18043.54 109
18044.81 103
18046.08 107
18047.35 133
18048.62 115
18049.88 101
18051.15 106
18052.42 100
18053.69 127
18054.96 113
18056.23 110
18057.50 113
18058.77 119
18060.04 137
18061.31 112
18062.58 109
18063.85 94
18065.12 134
18066.39 132
18067.66 98
18068.93 91
18070.20 121
18071.48 130
18072.75 108
18074.02 111
18075.29 90
18076.56 101
18077.83 112
18079.10 111
18080.37 104
18081.64 114
18082.91 110
18084.18 110
18085.45 114
18086.72 106
18087.99 126
18089.27 105
18090.54 138
18091.81 126
18093.08 110
18094.35 109
18095.62 101
18096.89 100
18098.16 101
18099.43 113
18100.71 122
18101.98 97
18103.25 127
18104.52 119
18105.79 128
18107.06 129
18108.34 124
18109.61 107
18110.88 109
18112.15 125
18113.42 116
18114.69 103
18115.97 104
18117.24 97
18118.51 101
18119.78 98
18121.06 128
18122.33 104
18123.60 94
18124.87 120
18126.14 106
18127.42 101
18128.69 109
18129.96 108
18131.23 104
18132.51 83
18133.78 113
18135.05 111
18136.32 122
18137.60 109
18138.87 104
18140.14 118
18141.42 127
18142.69 120
18143.96 131
18145.23 101
18146.51 115
18147.78 133
18149.05 122
18150.33 103
18151.60 92
18152.87 107
18154.15 107
18155.42 139
18156.69 113
18157.97 116
18159.24 122
18160.51 104
18161.79 137
18163.06 112
18164.33 128
18165.61 122
18166.88 148
18168.16 99
18169.43 114
18170.70 137
18171.98 132
18173.25 114
18174.53 137
18175.80 126
18177.07 115
18178.35 122
18179.62 124
18180.90 107
18182.17 104
18183.44 111
18184.72 118
18185.99 123
18187.27 100
18188.54 118
18189.82 127
18191.09 134
18192.37 108
18193.64 105
18194.92 115
18196.19 115
18197.46 123
18198.74 127
18200.01 137
18201.29 105
18202.56 113
18203.84 120
18205.11 123
18206.39 128
18207.67 104
18208.94 99
18210.22 108
18211.49 101
18212.77 123
18214.04 107
18215.32 114
18216.59 128
18217.87 112
18219.14 110
18220.42 114
18221.70 136
18222.97 105
18224.25 109
18225.52 119
18226.80 115
18228.07 92
18229.35 109
18230.63 116
18231.90 115
18233.18 101
18234.45 138
18235.73 137
18237.01 113
18238.28 114
18239.56 121
18240.84 118
18242.11 116
18243.39 107
18244.66 127
18245.94 109
18247.22 102
18248.49 122
18249.77 123
18251.05 124
18252.32 140
18253.60 117
18254.88 105
18256.16 95
18257.43 102
18258.71 129
18259.99 107
18261.26 126
18262.54 101
18263.82 140
18265.09 112
18266.37 110
18267.65 97
18268.93 104
18270.20 107
18271.48 104
18272.76 101
18274.04 127
18275.31 116
18276.59 102
18277.87 126
18279.15 123
18280.42 123
18281.70 111
18282.98 112
18284.26 111
18285.54 116
18286.81 103
18288.09 111
18289.37 99
18290.65 131
18291.93 102
18293.20 122
18294.48 115
18295.76 117
18297.04 112
18298.32 113
18299.60 131
18300.87 119
18302.15 120
18303.43 123
18304.71 114
18305.99 96
18307.27 97
18308.55 120
18309.82 120
18311.10 116
18312.38 98
18313.66 96
18314.94 107
18316.22 99
18317.50 112
18318.78 114
18320.06 87
18321.34 97
18322.61 107
18323.89 110
18325.17 112
18326.45 107
18327.73 104
18329.01 121
18330.29 118
18331.57 117
18332.85 118
18334.13 121
18335.41 110
18336.69 106
18337.97 121
18339.25 104
18340.53 104
18341.81 119
18343.09 110
18344.37 111
18345.65 110
18346.93 112
18348.21 120
18349.49 89
18350.77 110
18352.05 122
18353.33 107
18354.61 127
18355.89 142
18357.17 92
18358.45 103
18359.73 104
18361.01 116
18362.29 109
18363.57 115
18364.85 109
18366.13 106
18367.42 140
18368.70 119
18369.98 103
18371.26 119
18372.54 139
18373.82 116
18375.10 104
18376.38 134
18377.66 121
18378.94 114
18380.23 123
18381.51 111
18382.79 82
18384.07 96
18385.35 104
18386.63 129
18387.91 118
18389.20 115
18390.48 114
18391.76 127
18393.04 119
18394.32 99
18395.60 121
18396.89 105
18398.17 113
18399.45 108
18400.73 118
18402.01 113
18403.30 104
18404.58 101
18405.86 101
18407.14 112
18408.42 132
18409.71 131
18410.99 99
18412.27 108
18413.55 134
18414.84 136
18416.12 103
18417.40 112
18418.68 114
18419.97 133
18421.25 127
18422.53 112
18423.81 94
18425.10 108
18426.38 137
18427.66 148
18428.95 118
18430.23 101
18431.51 102
18432.79 103
18434.08 125
18435.36 108
18436.64 110
18437.93 128
18439.21 115
18440.49 110
18441.78 105
18443.06 99
18444.34 101
18445.63 121
18446.91 112
18448.19 104
18449.48 120
18450.76 104
18452.05 99
18453.33 97
18454.61 105
18455.90 103
18457.18 106
18458.47 101
18459.75 123
18461.03 100
18462.32 114
18463.60 107
18464.89 96
18466.17 104
18467.45 114
18468.74 93
18470.02 99
18471.31 94
18472.59 109
18473.88 111
18475.16 107
18476.45 83
18477.73 106
18479.01 100
18480.30 99
18481.58 115
18482.87 94
18484.15 112
18485.44 104
18486.72 126
18488.01 103
18489.29 105
18490.58 93
18491.86 97
18493.15 117
18494.43 117
18495.72 114
18497.00 93
18498.29 132
18499.58 135
18500.86 117
18502.15 133
18503.43 127
18504.72 98
18506.00 108
18507.29 112
18508.57 132
18509.86 93
18511.15 106
18512.43 112
18513.72 93
18515.00 96
18516.29 112
18517.58 100
18518.86 91
18520.15 106
18521.43 97
18522.72 90
18524.01 101
18525.29 92
18526.58 122
18527.87 111
18529.15 112
18530.44 111
18531.73 124
18533.01 116
18534.30 105
18535.59 125
18536.87 105
18538.16 110
18539.45 115
18540.73 110
18542.02 96
18543.31 77
18544.59 90
18545.88 89
18547.17 83
18548.45 113
18549.74 92
18551.03 104
18552.32 99
18553.60 98
18554.89 95
18556.18 95
18557.46 117
18558.75 110
18560.04 100
18561.33 121
18562.62 118
18563.90 84
18565.19 103
18566.48 144
18567.77 123
18569.05 117
18570.34 104
18571.63 104
18572.92 121
18574.21 122
18575.49 123
18576.78 115
18578.07 103
18579.36 104
18580.65 114
18581.93 112
18583.22 109
18584.51 117
18585.80 125
18587.09 129
18588.38 122
18589.66 94
18590.95 121
18592.24 123
18593.53 125
18594.82 125
18596.11 112
18597.40 102
18598.69 130
18599.97 115
18601.26 106
18602.55 97
18603.84 126
18605.13 147
18606.42 108
18607.71 106
18609.00 128
18610.29 125
18611.58 142
18612.87 122
18614.16 128
18615.44 126
18616.73 125
18618.02 137
18619.31 109
18620.60 118
18621.89 128
18623.18 123
18624.47 123
18625.76 120
18627.05 133
18628.34 118
18629.63 142
18630.92 117
18632.21 125
18633.50 103
18634.79 116
18636.08 115
18637.37 105
18638.66 97
18639.95 98
18641.24 112
18642.53 107
18643.82 112
18645.11 101
18646.40 103
18647.70 96
18648.99 121
18650.28 130
18651.57 97
18652.86 116
18654.15 116
18655.44 107
18656.73 114
18658.02 109
18659.31 127
18660.60 126
18661.89 136
18663.19 88
18664.48 93
18665.77 123
18667.06 139
18668.35 130
18669.64 128
18670.93 108
18672.22 97
18673.52 98
18674.81 102
18676.10 104
18677.39 118
18678.68 136
18679.97 131
18681.27 105
18682.56 114
18683.85 113
18685.14 133
18686.43 107
18687.72 129
18689.02 103
18690.31 95
18691.60 94
18692.89 103
18694.18 115
18695.48 121
18696.77 109
18698.06 122
18699.35 130
18700.65 112
18701.94 111
18703.23 91
18704.52 132
18705.82 120
18707.11 101
18708.40 107
18709.69 127
18710.99 105
18712.28 102
18713.57 99
18714.87 115
18716.16 85
18717.45 111
18718.74 121
18720.04 99
18721.33 98
18722.62 104
18723.92 104
18725.21 109
18726.50 104
18727.80 109
18729.09 93
18730.38 122
18731.68 110
18732.97 119
18734.26 123
18735.56 92
18736.85 104
18738.15 111
18739.44 115
18740.73 111
18742.03 109
18743.32 115
18744.61 118
18745.91 115
18747.20 123
18748.50 89
18749.79 84
18751.08 90
18752.38 111
18753.67 100
18754.97 98
18756.26 106
18757.56 109
18758.85 114
18760.14 116
18761.44 133
18762.73 113
18764.03 115
18765.32 133
18766.62 132
18767.91 112
18769.21 130
18770.50 91
18771.80 93
18773.09 82
18774.39 108
18775.68 117
18776.98 113
18778.27 90
18779.57 119
18780.86 114
18782.16 101
18783.45 111
18784.75 99
18786.04 97
18787.34 115
18788.63 97
18789.93 107
18791.23 88
18792.52 91
18793.82 100
18795.11 91
18796.41 113
18797.70 103
18799.00 110
18800.29 101
18801.59 126
18802.89 112
18804.18 115
18805.48 119
18806.77 105
18808.07 102
18809.37 82
18810.66 98
18811.96 122
18813.26 99
18814.55 92
18815.85 86
18817.14 107
18818.44 105
18819.74 86
18821.03 92
18822.33 113
18823.63 128
18824.92 128
18826.22 120
18827.52 108
18828.81 114
18830.11 100
18831.41 110
18832.71 93
18834.00 105
18835.30 101
18836.60 70
18837.89 85
18839.19 96
18840.49 102
18841.79 117
18843.08 109
18844.38 92
18845.68 96
18846.98 116
18848.27 110
18849.57 109
18850.87 117
18852.17 125
18853.46 114
18854.76 92
18856.06 89
18857.36 90
18858.65 97
18859.95 114
18861.25 95
18862.55 110
18863.85 94
18865.14 103
18866.44 116
18867.74 110
18869.04 84
18870.34 100
18871.64 118
18872.93 98
18874.23 96
18875.53 108
18876.83 105
18878.13 105
18879.43 83
18880.72 99
18882.02 127
18883.32 97
18884.62 100
18885.92 104
18887.22 86
18888.52 102
18889.82 89
18891.12 93
18892.41 111
18893.71 124
18895.01 104
18896.31 100
18897.61 94
18898.91 93
18900.21 113
18901.51 95
18902.81 112
18904.11 116
18905.41 95
18906.71 123
18908.01 105
18909.31 82
18910.61 105
18911.90 113
18913.20 104
18914.50 119
18915.80 104
18917.10 97
18918.40 115
18919.70 116
18921.00 103
18922.30 106
18923.60 97
18924.90 124
18926.20 105
18927.50 103
18928.80 91
18930.11 100
18931.41 112
18932.71 111
18934.01 119
18935.31 126
18936.61 99
18937.91 107
18939.21 112
18940.51 98
18941.81 100
18943.11 127
18944.41 98
18945.71 102
18947.01 96
18948.31 101
18949.62 97
18950.92 98
18952.22 95
18953.52 86
18954.82 93
18956.12 85
18957.42 85
18958.72 121
18960.03 100
18961.33 108
18962.63 80
18963.93 92
18965.23 98
18966.53 96
18967.83 85
18969.14 106
18970.44 105
18971.74 111
18973.04 120
18974.34 83
18975.64 105
18976.95 99
18978.25 119
18979.55 105
18980.85 87
18982.15 112
18983.46 97
18984.76 105
18986.06 95
18987.36 94
18988.67 101
18989.97 83
18991.27 100
18992.57 101
18993.88 107
18995.18 106
18996.48 102
18997.78 95
18999.09 91
19000.39 106
19001.69 95
19002.99 101
19004.30 85
19005.60 81
19006.90 107
19008.21 96
19009.51 119
19010.81 72
19012.12 84
19013.42 111
19014.72 91
19016.03 98
19017.33 98
19018.63 100
19019.94 97
19021.24 100
19022.54 89
19023.85 124
19025.15 91
19026.45 88
19027.76 106
19029.06 86
19030.36 99
19031.67 113
19032.97 96
19034.28 122
19035.58 129
19036.88 114
19038.19 95
19039.49 104
19040.80 105
19042.10 84
19043.40 103
19044.71 110
19046.01 99
19047.32 72
19048.62 98
19049.93 84
19051.23 95
19052.54 97
19053.84 96
19055.14 91
19056.45 98
19057.75 90
19059.06 100
19060.36 99
19061.67 111
19062.97 79
19064.28 79
19065.58 88
19066.89 98
19068.19 103
19069.50 107
19070.80 91
19072.11 102
19073.41 82
19074.72 110
19076.03 105
19077.33 89
19078.64 83
19079.94 103
19081.25 109
19082.55 119
19083.86 101
19085.16 111
19086.47 102
19087.78 127
19089.08 95
19090.39 93
19091.69 97
19093.00 106
19094.30 104
19095.61 88
19096.92 109
19098.22 113
19099.53 126
19100.84 103
19102.14 84
19103.45 92
19104.75 94
19106.06 128
19107.37 110
19108.67 112
19109.98 83
19111.29 108
19112.59 99
19113.90 107
19115.21 105
19116.51 109
19117.82 112
19119.13 96
19120.43 107
19121.74 85
19123.05 111
19124.35 89
19125.66 88
19126.97 108
19128.28 122
19129.58 105
19130.89 134
19132.20 112
19133.50 97
19134.81 114
19136.12 105
19137.43 99
19138.73 96
19140.04 115
19141.35 90
19142.66 100
19143.96 96
19145.27 87
19146.58 95
19147.89 83
19149.20 83
19150.50 90
19151.81 99
19153.12 119
19154.43 89
19155.74 89
19157.04 105
19158.35 115
19159.66 111
19160.97 98
19162.28 88
19163.59 104
19164.89 128
19166.20 82
19167.51 95
19168.82 114
19170.13 119
19171.44 104
19172.74 100
19174.05 88
19175.36 84
19176.67 101
19177.98 106
19179.29 99
19180.60 93
19181.91 108
19183.22 90
19184.52 95
19185.83 98
19187.14 99
19188.45 100
19189.76 102
19191.07 98
19192.38 101
19193.69 114
19195.00 111
19196.31 94
19197.62 87
19198.93 91
19200.24 110
19201.55 115
19202.86 109
19204.17 113
19205.48 114
19206.79 100
19208.10 98
19209.41 90
19210.72 84
19212.03 103
19213.34 89
19214.65 97
19215.96 86
19217.27 93
19218.58 106
19219.89 112
19221.20 96
19222.51 87
19223.82 98
19225.13 103
19226.44 98
19227.75 83
19229.06 108
19230.37 113
19231.68 88
19232.99 107
19234.30 113
19235.61 104
19236.92 102
19238.23 90
19239.55 113
19240.86 101
19242.17 120
19243.48 92
19244.79 87
19246.10 100
19247.41 120
19248.72 108
19250.04 99
19251.35 92
19252.66 86
19253.97 86
19255.28 105
19256.59 97
19257.90 86
19259.22 103
19260.53 95
19261.84 106
19263.15 94
19264.46 96
19265.77 102
19267.09 106
19268.40 94
19269.71 88
19271.02 118
19272.33 103
19273.65 83
19274.96 96
19276.27 95
19277.58 95
19278.90 113
19280.21 97
19281.52 83
19282.83 78
19284.14 83
19285.46 97
19286.77 109
19288.08 83
19289.40 82
19290.71 101
19292.02 117
19293.33 95
19294.65 103
19295.96 100
19297.27 114
19298.58 90
19299.90 78
19301.21 92
19302.52 103
19303.84 107
19305.15 99
19306.46 83
19307.78 79
19309.09 94
19310.40 100
19311.72 94
19313.03 92
19314.34 90
19315.66 104
19316.97 96
19318.28 85
19319.60 86
19320.91 88
19322.23 107
19323.54 82
19324.85 84
19326.17 83
19327.48 83
19328.80 116
19330.11 99
19331.42 102
19332.74 89
19334.05 85
19335.37 100
19336.68 80
19337.99 102
19339.31 73
19340.62 103
19341.94 98
19343.25 103
19344.57 128
19345.88 110
19347.20 108
19348.51 100
19349.83 87
19351.14 106
19352.45 95
19353.77 86
19355.08 83
19356.40 92
19357.71 88
19359.03 102
19360.34 91
19361.66 84
19362.97 104
19364.29 97
19365.61 100
19366.92 89
19368.24 99
19369.55 116
19370.87 87
19372.18 90
19373.50 104
19374.81 109
19376.13 88
19377.44 101
19378.76 99
19380.08 99
19381.39 78
19382.71 104
19384.02 86
19385.34 88
19386.66 95
19387.97 102
19389.29 75
19390.60 86
19391.92 95
19393.24 110
19394.55 113
19395.87 88
19397.18 103
19398.50 101
19399.82 92
19401.13 96
19402.45 102
19403.77 80
19405.08 90
19406.40 98
19407.72 82
19409.03 82
19410.35 76
19411.67 82
19412.98 96
19414.30 86
19415.62 96
19416.94 75
19418.25 85
19419.57 82
19420.89 91
19422.20 82
19423.52 96
19424.84 96
19426.16 85
19427.47 88
19428.79 89
19430.11 93
19431.43 97
19432.74 108
19434.06 83
19435.38 93
19436.70 126
19438.01 102
19439.33 123
19440.65 93
19441.97 93
19443.28 92
19444.60 110
19445.92 85
19447.24 101
19448.56 111
19449.87 95
19451.19 98
19452.51 92
19453.83 92
19455.15 112
19456.47 82
19457.78 88
19459.10 95
19460.42 94
19461.74 100
19463.06 94
19464.38 101
19465.70 81
19467.01 90
19468.33 88
19469.65 86
19470.97 94
19472.29 87
19473.61 98
19474.93 101
19476.25 108
19477.57 118
19478.88 115
19480.20 97
19481.52 94
19482.84 102
19484.16 91
19485.48 92
19486.80 101
19488.12 97
19489.44 85
19490.76 91
19492.08 112
19493.40 113
19494.72 80
19496.04 106
19497.36 96
19498.68 98
19500.00 95
19501.32 107
19502.64 116
19503.96 123
19505.28 106
19506.60 99
19507.92 91
19509.24 93
19510.56 97
19511.88 95
19513.20 88
19514.52 111
19515.84 105
19517.16 109
19518.48 84
19519.80 89
19521.12 99
19522.44 108
19523.76 96
19525.08 89
19526.40 105
19527.72 100
19529.04 106
19530.36 92
19531.69 92
19533.01 95
19534.33 100
19535.65 105
19536.97 120
19538.29 107
19539.61 80
19540.93 102
19542.25 90
19543.58 81
19544.90 82
19546.22 92
19547.54 94
19548.86 88
19550.18 115
19551.50 104
19552.83 77
19554.15 102
19555.47 95
19556.79 78
19558.11 94
19559.43 100
19560.76 104
19562.08 99
19563.40 98
19564.72 86
19566.04 88
19567.37 102
19568.69 98
19570.01 110
19571.33 95
19572.66 105
19573.98 99
19575.30 103
19576.62 110
19577.95 119
19579.27 90
19580.59 98
19581.91 97
19583.24 103
19584.56 100
19585.88 108
19587.20 93
19588.53 106
19589.85 91
19591.17 88
19592.50 106
19593.82 76
19595.14 89
19596.46 95
19597.79 105
19599.11 88
19600.43 91
19601.76 113
19603.08 86
19604.40 110
19605.73 97
19607.05 77
19608.37 79
19609.70 120
19611.02 91
19612.35 88
19613.67 104
19614.99 119
19616.32 97
19617.64 96
19618.96 94
19620.29 89
19621.61 96
19622.94 110
19624.26 95
19625.58 78
19626.91 66
19628.23 75
19629.56 93
19630.88 83
19632.21 84
19633.53 107
19634.85 90
19636.18 89
19637.50 94
19638.83 88
19640.15 91
19641.48 89
19642.80 100
19644.13 94
19645.45 71
19646.78 80
19648.10 85
19649.43 86
19650.75 85
19652.08 86
19653.40 100
19654.73 104
19656.05 89
19657.38 94
19658.70 74
19660.03 81
19661.35 119
19662.68 102
19664.00 89
19665.33 84
19666.65 98
19667.98 93
19669.30 90
19670.63 115
19671.96 112
19673.28 101
19674.61 104
19675.93 88
19677.26 86
19678.58 93
19679.91 106
19681.24 110
19682.56 83
19683.89 74
19685.21 87
19686.54 100
19687.87 83
19689.19 97
19690.52 84
19691.85 110
19693.17 103
19694.50 83
19695.82 95
19697.15 92
19698.48 100
19699.80 113
19701.13 83
19702.46 99
19703.78 112
19705.11 82
19706.44 92
19707.76 87
19709.09 91
19710.42 100
19711.75 110
19713.07 83
19714.40 77
19715.73 85
19717.05 96
19718.38 96
19719.71 78
19721.04 104
19722.36 96
19723.69 104
19725.02 102
19726.35 89
19727.67 82
19729.00 86
19730.33 95
19731.66 92
19732.98 73
19734.31 74
19735.64 87
19736.97 121
19738.29 87
19739.62 75
19740.95 78
19742.28 103
19743.61 88
19744.93 89
19746.26 86
19747.59 92
19748.92 99
19750.25 80
19751.58 84
19752.90 83
19754.23 80
19755.56 84
19756.89 102
19758.22 86
19759.55 93
19760.88 92
19762.20 93
19763.53 82
19764.86 69
19766.19 75
19767.52 97
19768.85 88
19770.18 90
19771.51 79
19772.84 79
19774.16 95
19775.49 103
19776.82 84
19778.15 91
19779.48 98
19780.81 96
19782.14 90
19783.47 84
19784.80 80
19786.13 84
19787.46 88
19788.79 108
19790.12 90
19791.45 98
19792.78 90
19794.11 90
19795.44 76
19796.77 79
19798.10 81
19799.43 66
19800.76 103
19802.09 111
19803.42 98
19804.75 80
19806.08 73
19807.41 91
19808.74 83
19810.07 93
19811.40 78
19812.73 79
19814.06 91
19815.39 83
19816.72 88
19818.05 82
19819.38 93
19820.71 85
19822.04 91
19823.37 83
19824.70 92
19826.03 108
19827.37 111
19828.70 125
19830.03 94
19831.36 90
19832.69 96
19834.02 111
19835.35 102
19836.68 79
19838.01 104
19839.35 99
19840.68 93
19842.01 87
19843.34 89
19844.67 103
19846.00 110
19847.33 99
19848.67 100
19850.00 90
19851.33 114
19852.66 104
19853.99 91
19855.32 102
19856.66 90
19857.99 105
19859.32 104
19860.65 86
19861.98 96
19863.32 105
19864.65 104
19865.98 73
19867.31 72
19868.65 86
19869.98 85
19871.31 79
19872.64 88
19873.98 90
19875.31 104
19876.64 91
19877.97 115
19879.31 86
19880.64 88
19881.97 78
19883.30 92
19884.64 76
19885.97 90
19887.30 94
19888.64 85
19889.97 76
19891.30 92
19892.63 93
19893.97 85
19895.30 93
19896.63 90
19897.97 106
19899.30 114
19900.63 112
19901.97 114
19903.30 72
19904.63 104
19905.97 101
19907.30 80
19908.64 90
19909.97 96
19911.30 86
19912.64 96
19913.97 84
19915.30 77
19916.64 82
19917.97 106
19919.31 97
19920.64 89
19921.97 91
19923.31 96
19924.64 109
19925.98 96
19927.31 84
19928.65 85
19929.98 100
19931.31 94
19932.65 88
19933.98 79
19935.32 116
19936.65 114
19937.99 79
19939.32 81
19940.66 82
19941.99 94
19943.33 102
19944.66 90
19946.00 90
19947.33 94
19948.67 101
19950.00 94
19951.34 88
19952.67 93
19954.01 87
19955.34 74
19956.68 106
19958.01 102
19959.35 93
19960.68 100
19962.02 97
19963.35 87
19964.69 88
19966.02 94
19967.36 113
19968.70 92
19970.03 97
19971.37 89
19972.70 97
19974.04 90
19975.37 69
19976.71 85
19978.05 108
19979.38 89
19980.72 77
19982.05 96
19983.39 103
19984.73 99
19986.06 104
19987.40 107
19988.74 102
19990.07 124
19991.41 85
19992.74 69
19994.08 81
19995.42 93
19996.75 101
19998.09 92
19999.43 110
20000.76 102
20002.10 90
20003.44 100
20004.77 100
20006.11 93
20007.45 93
20008.79 82
20010.12 74
20011.46 84
20012.80 92
20014.13 88
20015.47 90
20016.81 111
20018.15 111
20019.48 93
20020.82 85
20022.16 99
20023.50 95
20024.83 93
20026.17 85
20027.51 103
20028.85 112
20030.18 105
20031.52 108
20032.86 99
20034.20 90
20035.53 70
20036.87 84
20038.21 86
20039.55 79
20040.89 92
20042.22 107
20043.56 93
20044.90 85
20046.24 77
20047.58 89
20048.92 106
20050.25 115
20051.59 85
20052.93 89
20054.27 86
20055.61 86
20056.95 105
20058.29 106
20059.62 115
20060.96 113
20062.30 131
20063.64 122
20064.98 115
20066.32 103
20067.66 108
20069.00 88
20070.34 99
20071.67 91
20073.01 88
20074.35 103
20075.69 90
20077.03 98
20078.37 106
20079.71 94
20081.05 106
20082.39 104
20083.73 106
20085.07 105
20086.41 100
20087.75 89
20089.09 102
20090.43 90
20091.77 88
20093.11 91
20094.45 102
20095.79 100
20097.13 74
20098.47 91
20099.81 102
20101.15 82
20102.49 79
20103.83 89
20105.17 101
20106.51 89
20107.85 116
20109.19 130
20110.53 105
20111.87 105
20113.21 85
20114.55 92
20115.89 96
20117.23 110
20118.57 105
20119.91 114
20121.25 97
20122.59 99
20123.93 154
20125.28 112
20126.62 82
20127.96 77
20129.30 89
20130.64 101
20131.98 83
20133.32 91
20134.66 105
20136.00 83
