# Supplementary material for: MALDI-TOF MS typing enables the classification of brewing yeasts of the genus Saccharomyces to major beer styles
Source: PLoS One. 2017 Aug 9;12(8):e0181694. doi: 10.1371/journal.pone.0181694 (PMC5549903; doi:10.1371/journal.pone.0181694)
Supplement: S4 File — The directory includes 90 raw files and was zipped to “.zip”; the folder has three strains with 30 spectra per strain; S1 Text explains the raw files with an example and Table 1 represents the yeast strains used within the experiment. (ZIP) [file pone.0181694.s007.zip › 10-12/30259-308-OG-Alt-Alt-YPG-18h-E-E_2015-07-13_1_0_B4_1.dat]

2000.66 1543
2001.08 1520
2001.50 1498
2001.92 1558
2002.34 1545
2002.77 1424
2003.19 1313
2003.61 1396
2004.03 1467
2004.45 1556
2004.88 1495
2005.30 1486
2005.72 1491
2006.14 1390
2006.56 1445
2006.99 1437
2007.41 1421
2007.83 1382
2008.25 1493
2008.67 1594
2009.10 1487
2009.52 1539
2009.94 1371
2010.36 1393
2010.79 1306
2011.21 1328
2011.63 1477
2012.06 1515
2012.48 1431
2012.90 1472
2013.32 1403
2013.75 1332
2014.17 1213
2014.59 1418
2015.02 1487
2015.44 1386
2015.86 1440
2016.28 1496
2016.71 1396
2017.13 1432
2017.55 1526
2017.98 1616
2018.40 1520
2018.82 1361
2019.25 1460
2019.67 1564
2020.09 1519
2020.52 1433
2020.94 1254
2021.37 1244
2021.79 1382
2022.21 1226
2022.64 1225
2023.06 1232
2023.48 1284
2023.91 1247
2024.33 1442
2024.76 1352
2025.18 1323
2025.60 1421
2026.03 1422
2026.45 1226
2026.88 1193
2027.30 1292
2027.73 1285
2028.15 1299
2028.57 1501
2029.00 1504
2029.42 1466
2029.85 1390
2030.27 1259
2030.70 1194
2031.12 1232
2031.55 1308
2031.97 1367
2032.40 1391
2032.82 1405
2033.25 1437
2033.67 1409
2034.10 1208
2034.52 1246
2034.95 1404
2035.37 1425
2035.80 1395
2036.22 1478
2036.65 1472
2037.07 1482
2037.50 1568
2037.92 1508
2038.35 1629
2038.77 1636
2039.20 1507
2039.63 1522
2040.05 1447
2040.48 1524
2040.90 1588
2041.33 1650
2041.75 1479
2042.18 1379
2042.61 1504
2043.03 1460
2043.46 1435
2043.88 1306
2044.31 1389
2044.74 1508
2045.16 1524
2045.59 1424
2046.01 1403
2046.44 1483
2046.87 1609
2047.29 1599
2047.72 1408
2048.15 1488
2048.57 1448
2049.00 1527
2049.43 1389
2049.85 1377
2050.28 1356
2050.71 1364
2051.13 1282
2051.56 1387
2051.99 1493
2052.41 1460
2052.84 1438
2053.27 1438
2053.69 1320
2054.12 1321
2054.55 1373
2054.98 1468
2055.40 1381
2055.83 1313
2056.26 1268
2056.68 1522
2057.11 1416
2057.54 1413
2057.97 1442
2058.39 1359
2058.82 1328
2059.25 1409
2059.68 1493
2060.11 1447
2060.53 1377
2060.96 1332
2061.39 1353
2061.82 1437
2062.24 1457
2062.67 1465
2063.10 1355
2063.53 1257
2063.96 1335
2064.39 1379
2064.81 1450
2065.24 1479
2065.67 1460
2066.10 1466
2066.53 1528
2066.95 1513
2067.38 1643
2067.81 1519
2068.24 1356
2068.67 1469
2069.10 1373
2069.53 1459
2069.96 1463
2070.38 1317
2070.81 1504
2071.24 1319
2071.67 1286
2072.10 1373
2072.53 1313
2072.96 1362
2073.39 1364
2073.82 1493
2074.24 1534
2074.67 1501
2075.10 1529
2075.53 1414
2075.96 1487
2076.39 1578
2076.82 1597
2077.25 1535
2077.68 1618
2078.11 1627
2078.54 1412
2078.97 1510
2079.40 1587
2079.83 1625
2080.26 1577
2080.69 1611
2081.12 1413
2081.55 1432
2081.98 1438
2082.41 1531
2082.84 1469
2083.27 1431
2083.70 1294
2084.13 1314
2084.56 1443
2084.99 1389
2085.42 1267
2085.85 1457
2086.28 1477
2086.71 1454
2087.14 1547
2087.57 1391
2088.00 1451
2088.43 1493
2088.86 1595
2089.29 1424
2089.73 1534
2090.16 1493
2090.59 1389
2091.02 1429
2091.45 1524
2091.88 1370
2092.31 1647
2092.74 1560
2093.17 1340
2093.60 1463
2094.04 1333
2094.47 1339
2094.90 1379
2095.33 1413
2095.76 1315
2096.19 1256
2096.62 1442
2097.06 1400
2097.49 1412
2097.92 1389
2098.35 1292
2098.78 1298
2099.21 1212
2099.65 1299
2100.08 1444
2100.51 1423
2100.94 1230
2101.37 1252
2101.81 1243
2102.24 1328
2102.67 1358
2103.10 1391
2103.53 1259
2103.97 1263
2104.40 1310
2104.83 1287
2105.26 1517
2105.70 1437
2106.13 1448
2106.56 1387
2106.99 1389
2107.43 1516
2107.86 1441
2108.29 1299
2108.72 1406
2109.16 1634
2109.59 1504
2110.02 1506
2110.46 1342
2110.89 1492
2111.32 1429
2111.75 1435
2112.19 1416
2112.62 1314
2113.05 1398
2113.49 1429
2113.92 1392
2114.35 1421
2114.79 1328
2115.22 1297
2115.65 1253
2116.09 1265
2116.52 1306
2116.95 1289
2117.39 1350
2117.82 1288
2118.26 1109
2118.69 1301
2119.12 1220
2119.56 1428
2119.99 1492
2120.42 1484
2120.86 1526
2121.29 1426
2121.73 1376
2122.16 1381
2122.59 1395
2123.03 1292
2123.46 1300
2123.90 1248
2124.33 1452
2124.77 1428
2125.20 1352
2125.64 1411
2126.07 1244
2126.50 1140
2126.94 1280
2127.37 1319
2127.81 1369
2128.24 1375
2128.68 1240
2129.11 1433
2129.55 1468
2129.98 1415
2130.42 1414
2130.85 1378
2131.29 1632
2131.72 1339
2132.16 1367
2132.59 1420
2133.03 1630
2133.46 1667
2133.90 1566
2134.33 1498
2134.77 1627
2135.20 1742
2135.64 1841
2136.08 1932
2136.51 1728
2136.95 1658
2137.38 1730
2137.82 1505
2138.25 1650
2138.69 1728
2139.13 1557
2139.56 1544
2140.00 1597
2140.43 1615
2140.87 1641
2141.31 1407
2141.74 1353
2142.18 1405
2142.61 1427
2143.05 1446
2143.49 1475
2143.92 1486
2144.36 1377
2144.80 1323
2145.23 1518
2145.67 1507
2146.11 1372
2146.54 1476
2146.98 1611
2147.42 1435
2147.85 1377
2148.29 1535
2148.73 1757
2149.16 1810
2149.60 1837
2150.04 1956
2150.47 1792
2150.91 1878
2151.35 1818
2151.79 2004
2152.22 1872
2152.66 1671
2153.10 1591
2153.53 1596
2153.97 1596
2154.41 1513
2154.85 1611
2155.28 1643
2155.72 1573
2156.16 1618
2156.60 1423
2157.03 1424
2157.47 1394
2157.91 1592
2158.35 1536
2158.79 1464
2159.22 1552
2159.66 1414
2160.10 1461
2160.54 1519
2160.98 1607
2161.41 1466
2161.85 1416
2162.29 1485
2162.73 1443
2163.17 1470
2163.60 1562
2164.04 1468
2164.48 1543
2164.92 1566
2165.36 1347
2165.80 1404
2166.24 1474
2166.67 1574
2167.11 1574
2167.55 1489
2167.99 1620
2168.43 1563
2168.87 1577
2169.31 1519
2169.75 1608
2170.19 1578
2170.62 1494
2171.06 1518
2171.50 1526
2171.94 1546
2172.38 1596
2172.82 1511
2173.26 1495
2173.70 1500
2174.14 1708
2174.58 1667
2175.02 1522
2175.46 1501
2175.90 1574
2176.34 1631
2176.78 1758
2177.22 1768
2177.66 1688
2178.10 1733
2178.54 1737
2178.97 1657
2179.41 1807
2179.85 1577
2180.29 1616
2180.74 1466
2181.18 1402
2181.62 1378
2182.06 1538
2182.50 1534
2182.94 1588
2183.38 1321
2183.82 1453
2184.26 1336
2184.70 1473
2185.14 1368
2185.58 1456
2186.02 1404
2186.46 1598
2186.90 1917
2187.34 1761
2187.78 1622
2188.22 1653
2188.66 1678
2189.11 1687
2189.55 1806
2189.99 1656
2190.43 1698
2190.87 1606
2191.31 1758
2191.75 1545
2192.19 1623
2192.63 1637
2193.08 1505
2193.52 1625
2193.96 1659
2194.40 1499
2194.84 1511
2195.28 1480
2195.72 1544
2196.17 1701
2196.61 1668
2197.05 1576
2197.49 1626
2197.93 1542
2198.37 1497
2198.82 1444
2199.26 1568
2199.70 1478
2200.14 1481
2200.58 1611
2201.03 1416
2201.47 1476
2201.91 1468
2202.35 1559
2202.80 1454
2203.24 1410
2203.68 1488
2204.12 1530
2204.57 1663
2205.01 1641
2205.45 1536
2205.89 1641
2206.34 1605
2206.78 1587
2207.22 1583
2207.66 1674
2208.11 1728
2208.55 1732
2208.99 1734
2209.44 1612
2209.88 1675
2210.32 1678
2210.76 1713
2211.21 1581
2211.65 1639
2212.09 1572
2212.54 1669
2212.98 1736
2213.42 1556
2213.87 1453
2214.31 1531
2214.75 1574
2215.20 1494
2215.64 1555
2216.09 1494
2216.53 1440
2216.97 1414
2217.42 1421
2217.86 1495
2218.30 1503
2218.75 1314
2219.19 1367
2219.64 1517
2220.08 1733
2220.52 1519
2220.97 1466
2221.41 1412
2221.86 1634
2222.30 1603
2222.75 1597
2223.19 1583
2223.63 1438
2224.08 1504
2224.52 1584
2224.97 1597
2225.41 1753
2225.86 1708
2226.30 1813
2226.75 1660
2227.19 1733
2227.64 1718
2228.08 1736
2228.53 1709
2228.97 1675
2229.42 1651
2229.86 1678
2230.31 1755
2230.75 1753
2231.20 1732
2231.64 1602
2232.09 1606
2232.53 1684
2232.98 1705
2233.42 1697
2233.87 1862
2234.31 1843
2234.76 1683
2235.20 1605
2235.65 1492
2236.10 1589
2236.54 1651
2236.99 1665
2237.43 1680
2237.88 1657
2238.32 1457
2238.77 1546
2239.22 1599
2239.66 1561
2240.11 1521
2240.55 1556
2241.00 1513
2241.45 1370
2241.89 1503
2242.34 1466
2242.79 1387
2243.23 1473
2243.68 1550
2244.12 1457
2244.57 1354
2245.02 1391
2245.46 1380
2245.91 1477
2246.36 1531
2246.80 1548
2247.25 1529
2247.70 1551
2248.14 1506
2248.59 1340
2249.04 1472
2249.49 1595
2249.93 1481
2250.38 1325
2250.83 1429
2251.27 1452
2251.72 1517
2252.17 1409
2252.62 1358
2253.06 1600
2253.51 1439
2253.96 1418
2254.40 1500
2254.85 1296
2255.30 1384
2255.75 1302
2256.20 1423
2256.64 1356
2257.09 1545
2257.54 1440
2257.99 1428
2258.43 1458
2258.88 1525
2259.33 1574
2259.78 1341
2260.23 1433
2260.67 1515
2261.12 1579
2261.57 1569
2262.02 1654
2262.47 1634
2262.92 1748
2263.36 1929
2263.81 1715
2264.26 1593
2264.71 1810
2265.16 1747
2265.61 1740
2266.05 1736
2266.50 1731
2266.95 1655
2267.40 1897
2267.85 1850
2268.30 1815
2268.75 1790
2269.20 1913
2269.65 1917
2270.09 1963
2270.54 1916
2270.99 1817
2271.44 1713
2271.89 1793
2272.34 1717
2272.79 1675
2273.24 1555
2273.69 1801
2274.14 1714
2274.59 1639
2275.04 1437
2275.49 1450
2275.94 1537
2276.38 1693
2276.83 1629
2277.28 1432
2277.73 1353
2278.18 1449
2278.63 1488
2279.08 1604
2279.53 1520
2279.98 1572
2280.43 1515
2280.88 1443
2281.33 1491
2281.78 1689
2282.23 1423
2282.68 1455
2283.13 1473
2283.59 1509
2284.04 1644
2284.49 1649
2284.94 1528
2285.39 1510
2285.84 1703
2286.29 1685
2286.74 1682
2287.19 1763
2287.64 1808
2288.09 1913
2288.54 1998
2288.99 2059
2289.44 2090
2289.89 2260
2290.35 2548
2290.80 2592
2291.25 2654
2291.70 2688
2292.15 2700
2292.60 2881
2293.05 2721
2293.50 2559
2293.96 2533
2294.41 2215
2294.86 2198
2295.31 2310
2295.76 2018
2296.21 1835
2296.66 1898
2297.12 1846
2297.57 1737
2298.02 1894
2298.47 1651
2298.92 1538
2299.38 1694
2299.83 1722
2300.28 1547
2300.73 1599
2301.18 1626
2301.64 1632
2302.09 1520
2302.54 1611
2302.99 1701
2303.44 1525
2303.90 1654
2304.35 1664
2304.80 1571
2305.25 1740
2305.71 1719
2306.16 1715
2306.61 1682
2307.07 1768
2307.52 1728
2307.97 1771
2308.42 1713
2308.88 1865
2309.33 1900
2309.78 2056
2310.23 1952
2310.69 1915
2311.14 1943
2311.59 1705
2312.05 1883
2312.50 1888
2312.95 1825
2313.41 1720
2313.86 1586
2314.31 1731
2314.77 1641
2315.22 1512
2315.67 1539
2316.13 1608
2316.58 1463
2317.04 1584
2317.49 1749
2317.94 1624
2318.40 1622
2318.85 1643
2319.30 1565
2319.76 1560
2320.21 1629
2320.67 1697
2321.12 1727
2321.57 1682
2322.03 1641
2322.48 1758
2322.94 1778
2323.39 1733
2323.85 1621
2324.30 1594
2324.75 1823
2325.21 1809
2325.66 1763
2326.12 1811
2326.57 1747
2327.03 1716
2327.48 1681
2327.94 1752
2328.39 1949
2328.85 1956
2329.30 1943
2329.76 1951
2330.21 2001
2330.67 1924
2331.12 1727
2331.58 1794
2332.03 1859
2332.49 1882
2332.94 1734
2333.40 1796
2333.85 1759
2334.31 1740
2334.76 1596
2335.22 1697
2335.67 1784
2336.13 1800
2336.58 1754
2337.04 1546
2337.50 1747
2337.95 1691
2338.41 1807
2338.86 1837
2339.32 1822
2339.77 1868
2340.23 1906
2340.69 1958
2341.14 1848
2341.60 1933
2342.05 1772
2342.51 1724
2342.97 1760
2343.42 1747
2343.88 1840
2344.34 1763
2344.79 1746
2345.25 1933
2345.70 1724
2346.16 1646
2346.62 1731
2347.07 1800
2347.53 2009
2347.99 1862
2348.44 1746
2348.90 1816
2349.36 1822
2349.81 1842
2350.27 1657
2350.73 1757
2351.19 1640
2351.64 1565
2352.10 1812
2352.56 1693
2353.01 1733
2353.47 1640
2353.93 1569
2354.39 1725
2354.84 1576
2355.30 1760
2355.76 1634
2356.22 1708
2356.67 1706
2357.13 1547
2357.59 1644
2358.05 1617
2358.50 1566
2358.96 1786
2359.42 1626
2359.88 1646
2360.33 1533
2360.79 1609
2361.25 1756
2361.71 1708
2362.17 1630
2362.62 1867
2363.08 1795
2363.54 1646
2364.00 1762
2364.46 1775
2364.92 1742
2365.37 1915
2365.83 1835
2366.29 1862
2366.75 1763
2367.21 1673
2367.67 1623
2368.12 1753
2368.58 1721
2369.04 1620
2369.50 1712
2369.96 1774
2370.42 1709
2370.88 1619
2371.34 1544
2371.80 1574
2372.25 1642
2372.71 1470
2373.17 1525
2373.63 1627
2374.09 1543
2374.55 1531
2375.01 1543
2375.47 1526
2375.93 1762
2376.39 1716
2376.85 1753
2377.31 1638
2377.77 1671
2378.23 1549
2378.69 1778
2379.15 1710
2379.61 1551
2380.06 1608
2380.52 1554
2380.98 1559
2381.44 1525
2381.90 1392
2382.36 1489
2382.82 1537
2383.28 1750
2383.74 1874
2384.20 1717
2384.67 1847
2385.13 1579
2385.59 1608
2386.05 1504
2386.51 1508
2386.97 1630
2387.43 1587
2387.89 1542
2388.35 1581
2388.81 1670
2389.27 1535
2389.73 1656
2390.19 1529
2390.65 1659
2391.11 1670
2391.57 1882
2392.03 1773
2392.50 1560
2392.96 1699
2393.42 1725
2393.88 1620
2394.34 1565
2394.80 1524
2395.26 1419
2395.72 1561
2396.19 1606
2396.65 1676
2397.11 1473
2397.57 1464
2398.03 1434
2398.49 1407
2398.95 1556
2399.42 1395
2399.88 1477
2400.34 1443
2400.80 1495
2401.26 1531
2401.73 1633
2402.19 1663
2402.65 1579
2403.11 1487
2403.57 1593
2404.04 1727
2404.50 1640
2404.96 1586
2405.42 1695
2405.88 1787
2406.35 1664
2406.81 1580
2407.27 1597
2407.73 1684
2408.20 1677
2408.66 1668
2409.12 1689
2409.58 1601
2410.05 1465
2410.51 1478
2410.97 1456
2411.43 1530
2411.90 1535
2412.36 1569
2412.82 1593
2413.29 1448
2413.75 1457
2414.21 1591
2414.68 1800
2415.14 1900
2415.60 1831
2416.07 1779
2416.53 1972
2416.99 2142
2417.46 2085
2417.92 2100
2418.38 2129
2418.85 1947
2419.31 2006
2419.77 1970
2420.24 1746
2420.70 2020
2421.16 1924
2421.63 1969
2422.09 1889
2422.56 1842
2423.02 1791
2423.48 1695
2423.95 1691
2424.41 1683
2424.88 1579
2425.34 1681
2425.80 1711
2426.27 1622
2426.73 1540
2427.20 1647
2427.66 1594
2428.13 1563
2428.59 1547
2429.05 1588
2429.52 1714
2429.98 1694
2430.45 1584
2430.91 1658
2431.38 1600
2431.84 1580
2432.31 1686
2432.77 1613
2433.24 1526
2433.70 1801
2434.17 1674
2434.63 1542
2435.10 1625
2435.56 1765
2436.03 1672
2436.49 1928
2436.96 1890
2437.42 1657
2437.89 1733
2438.35 1872
2438.82 1994
2439.28 2038
2439.75 2108
2440.22 2102
2440.68 2202
2441.15 2165
2441.61 1944
2442.08 1964
2442.54 1888
2443.01 1893
2443.48 1833
2443.94 1784
2444.41 1809
2444.87 1714
2445.34 1590
2445.81 1720
2446.27 1661
2446.74 1575
2447.20 1480
2447.67 1484
2448.14 1496
2448.60 1697
2449.07 1637
2449.54 1567
2450.00 1542
2450.47 1633
2450.94 1606
2451.40 1618
2451.87 1566
2452.34 1556
2452.80 1686
2453.27 1676
2453.74 1669
2454.20 1624
2454.67 1769
2455.14 1632
2455.60 1682
2456.07 1682
2456.54 1535
2457.01 1714
2457.47 1714
2457.94 1611
2458.41 1721
2458.88 1638
2459.34 1681
2459.81 1472
2460.28 1363
2460.74 1463
2461.21 1525
2461.68 1525
2462.15 1488
2462.62 1562
2463.08 1594
2463.55 1544
2464.02 1543
2464.49 1671
2464.95 1798
2465.42 1727
2465.89 1799
2466.36 1747
2466.83 1597
2467.30 1452
2467.76 1566
2468.23 1574
2468.70 1647
2469.17 1593
2469.64 1590
2470.10 1555
2470.57 1532
2471.04 1599
2471.51 1649
2471.98 1612
2472.45 1514
2472.92 1571
2473.39 1672
2473.85 1496
2474.32 1487
2474.79 1479
2475.26 1592
2475.73 1585
2476.20 1478
2476.67 1522
2477.14 1597
2477.61 1708
2478.07 1806
2478.54 1735
2479.01 1706
2479.48 1764
2479.95 1715
2480.42 1710
2480.89 1665
2481.36 1810
2481.83 1627
2482.30 1488
2482.77 1476
2483.24 1482
2483.71 1489
2484.18 1566
2484.65 1571
2485.12 1604
2485.59 1505
2486.06 1475
2486.53 1640
2487.00 1559
2487.47 1517
2487.94 1642
2488.41 1567
2488.88 1669
2489.35 1598
2489.82 1534
2490.29 1668
2490.76 1709
2491.23 1675
2491.70 1601
2492.17 1493
2492.64 1619
2493.11 1776
2493.58 1940
2494.05 1911
2494.52 1881
2494.99 1733
2495.47 1712
2495.94 1771
2496.41 1685
2496.88 1598
2497.35 1711
2497.82 1554
2498.29 1586
2498.76 1563
2499.23 1716
2499.70 1576
2500.18 1461
2500.65 1567
2501.12 1517
2501.59 1497
2502.06 1349
2502.53 1476
2503.00 1619
2503.48 1658
2503.95 1482
2504.42 1500
2504.89 1529
2505.36 1536
2505.83 1587
2506.31 1692
2506.78 1744
2507.25 1846
2507.72 1811
2508.19 1894
2508.67 1840
2509.14 2008
2509.61 1882
2510.08 1938
2510.56 1956
2511.03 1856
2511.50 1985
2511.97 1963
2512.44 2022
2512.92 1920
2513.39 1882
2513.86 1918
2514.33 1766
2514.81 1709
2515.28 1674
2515.75 1704
2516.23 1714
2516.70 1769
2517.17 1683
2517.64 1565
2518.12 1647
2518.59 1716
2519.06 1554
2519.54 1712
2520.01 1563
2520.48 1656
2520.96 1617
2521.43 1536
2521.90 1530
2522.38 1721
2522.85 1612
2523.32 1756
2523.80 1686
2524.27 1551
2524.74 1653
2525.22 1624
2525.69 1504
2526.16 1454
2526.64 1534
2527.11 1727
2527.59 1648
2528.06 1587
2528.53 1542
2529.01 1737
2529.48 1738
2529.96 1729
2530.43 1571
2530.90 1620
2531.38 1639
2531.85 1534
2532.33 1582
2532.80 1724
2533.28 1846
2533.75 1746
2534.22 1826
2534.70 1711
2535.17 1720
2535.65 1731
2536.12 1568
2536.60 1620
2537.07 1563
2537.55 1638
2538.02 1750
2538.50 1737
2538.97 1675
2539.45 1652
2539.92 1770
2540.40 1766
2540.87 1721
2541.35 1581
2541.82 1640
2542.30 1643
2542.77 1862
2543.25 1709
2543.72 1724
2544.20 1643
2544.67 1732
2545.15 1807
2545.62 1682
2546.10 1906
2546.58 1895
2547.05 2044
2547.53 2059
2548.00 1928
2548.48 2004
2548.95 1893
2549.43 2001
2549.91 2046
2550.38 1991
2550.86 1953
2551.33 2155
2551.81 2139
2552.29 2069
2552.76 2150
2553.24 2248
2553.72 2102
2554.19 2116
2554.67 2137
2555.14 2276
2555.62 2229
2556.10 2109
2556.57 2237
2557.05 2171
2557.53 1997
2558.00 2108
2558.48 1962
2558.96 2005
2559.43 1859
2559.91 2000
2560.39 1678
2560.87 1600
2561.34 1567
2561.82 1611
2562.30 1604
2562.77 1778
2563.25 1742
2563.73 1672
2564.21 1598
2564.68 1551
2565.16 1577
2565.64 1655
2566.11 1702
2566.59 1568
2567.07 1675
2567.55 1603
2568.03 1719
2568.50 1557
2568.98 1661
2569.46 1619
2569.94 1527
2570.41 1590
2570.89 1677
2571.37 1686
2571.85 1570
2572.33 1646
2572.80 1787
2573.28 1682
2573.76 1584
2574.24 1623
2574.72 1638
2575.19 1733
2575.67 1856
2576.15 1685
2576.63 1663
2577.11 1614
2577.59 1681
2578.07 1655
2578.54 1629
2579.02 1610
2579.50 1637
2579.98 1730
2580.46 1624
2580.94 1623
2581.42 1682
2581.90 1567
2582.37 1594
2582.85 1646
2583.33 1650
2583.81 1605
2584.29 1625
2584.77 1596
2585.25 1684
2585.73 1762
2586.21 1643
2586.69 1641
2587.17 1722
2587.65 1643
2588.13 1543
2588.61 1665
2589.08 1695
2589.56 1541
2590.04 1572
2590.52 1692
2591.00 1713
2591.48 1672
2591.96 1650
2592.44 1650
2592.92 1699
2593.40 1696
2593.88 1721
2594.36 1880
2594.84 1728
2595.32 1728
2595.80 1705
2596.28 1598
2596.76 1734
2597.24 1688
2597.72 1797
2598.21 1640
2598.69 1678
2599.17 1805
2599.65 1620
2600.13 1609
2600.61 1488
2601.09 1579
2601.57 1619
2602.05 1755
2602.53 1606
2603.01 1575
2603.49 1561
2603.97 1693
2604.45 1518
2604.94 1655
2605.42 1650
2605.90 1844
2606.38 1775
2606.86 1566
2607.34 1730
2607.82 1850
2608.30 1758
2608.79 1799
2609.27 1677
2609.75 1834
2610.23 1713
2610.71 1651
2611.19 1756
2611.68 1877
2612.16 1691
2612.64 1684
2613.12 1694
2613.60 1640
2614.08 1722
2614.57 1544
2615.05 1540
2615.53 1635
2616.01 1468
2616.49 1456
2616.98 1438
2617.46 1480
2617.94 1554
2618.42 1586
2618.91 1629
2619.39 1690
2619.87 1734
2620.35 1781
2620.84 1689
2621.32 1647
2621.80 1728
2622.28 1785
2622.77 1567
2623.25 1594
2623.73 1695
2624.21 1843
2624.70 1640
2625.18 1601
2625.66 1687
2626.15 1610
2626.63 1618
2627.11 1675
2627.60 1597
2628.08 1781
2628.56 1756
2629.05 1722
2629.53 1820
2630.01 1643
2630.50 1583
2630.98 1552
2631.46 1751
2631.95 1913
2632.43 1761
2632.91 1691
2633.40 1697
2633.88 1665
2634.36 1522
2634.85 1623
2635.33 1601
2635.82 1667
2636.30 1687
2636.78 1665
2637.27 1636
2637.75 1712
2638.24 1643
2638.72 1602
2639.20 1773
2639.69 1686
2640.17 1779
2640.66 1847
2641.14 1758
2641.63 1551
2642.11 1544
2642.60 1626
2643.08 1796
2643.56 1676
2644.05 1623
2644.53 1563
2645.02 1530
2645.50 1667
2645.99 1623
2646.47 1652
2646.96 1655
2647.44 1654
2647.93 1729
2648.41 1579
2648.90 1646
2649.38 1679
2649.87 1862
2650.35 1762
2650.84 1727
2651.32 1850
2651.81 1693
2652.30 1780
2652.78 1821
2653.27 1693
2653.75 1675
2654.24 1609
2654.72 1680
2655.21 1806
2655.69 1902
2656.18 1784
2656.67 1795
2657.15 1836
2657.64 1713
2658.12 1639
2658.61 1716
2659.10 1674
2659.58 1764
2660.07 1704
2660.55 1614
2661.04 1771
2661.53 1630
2662.01 1618
2662.50 1643
2662.99 1591
2663.47 1564
2663.96 1695
2664.44 1778
2664.93 1788
2665.42 1559
2665.90 1442
2666.39 1582
2666.88 1596
2667.36 1843
2667.85 1767
2668.34 1618
2668.83 1641
2669.31 1634
2669.80 1549
2670.29 1672
2670.77 1761
2671.26 1752
2671.75 1729
2672.24 1737
2672.72 1880
2673.21 1859
2673.70 2022
2674.18 2154
2674.67 1915
2675.16 1894
2675.65 1976
2676.13 1956
2676.62 1818
2677.11 1880
2677.60 2028
2678.09 2198
2678.57 2095
2679.06 2093
2679.55 2078
2680.04 2105
2680.53 2085
2681.01 2157
2681.50 2266
2681.99 2108
2682.48 2047
2682.97 2069
2683.45 2092
2683.94 2119
2684.43 2160
2684.92 2103
2685.41 2002
2685.90 2046
2686.38 2055
2686.87 1890
2687.36 1744
2687.85 1896
2688.34 1841
2688.83 1697
2689.32 1835
2689.81 1729
2690.29 1767
2690.78 1733
2691.27 1747
2691.76 1670
2692.25 1747
2692.74 1785
2693.23 1749
2693.72 1631
2694.21 1829
2694.70 1905
2695.19 1713
2695.68 2028
2696.16 1901
2696.65 1750
2697.14 1766
2697.63 1747
2698.12 1900
2698.61 1687
2699.10 1617
2699.59 1802
2700.08 1861
2700.57 1900
2701.06 1859
2701.55 1804
2702.04 1878
2702.53 1779
2703.02 1916
2703.51 1901
2704.00 1805
2704.49 1799
2704.98 1668
2705.47 1716
2705.96 1706
2706.45 1720
2706.94 1687
2707.43 1541
2707.92 1652
2708.41 1632
2708.91 1676
2709.40 1631
2709.89 1583
2710.38 1848
2710.87 1784
2711.36 1645
2711.85 1636
2712.34 1467
2712.83 1524
2713.32 1546
2713.81 1531
2714.30 1635
2714.80 1654
2715.29 1579
2715.78 1589
2716.27 1809
2716.76 1644
2717.25 1685
2717.74 1656
2718.23 1604
2718.73 1711
2719.22 1685
2719.71 1744
2720.20 1810
2720.69 1875
2721.18 1770
2721.68 1870
2722.17 2002
2722.66 1750
2723.15 1786
2723.64 1899
2724.14 1782
2724.63 1758
2725.12 1751
2725.61 1574
2726.10 1697
2726.60 1817
2727.09 1656
2727.58 1663
2728.07 1477
2728.56 1653
2729.06 1636
2729.55 1717
2730.04 1729
2730.53 1700
2731.03 1719
2731.52 1670
2732.01 1645
2732.51 1816
2733.00 1633
2733.49 1600
2733.98 1622
2734.48 1737
2734.97 1651
2735.46 1611
2735.96 1743
2736.45 1699
2736.94 1687
2737.43 1686
2737.93 1843
2738.42 1779
2738.91 1807
2739.41 1770
2739.90 1585
2740.39 1665
2740.89 1565
2741.38 1551
2741.88 1594
2742.37 1596
2742.86 1616
2743.36 1643
2743.85 1706
2744.34 1597
2744.84 1695
2745.33 1767
2745.83 1730
2746.32 1657
2746.81 1585
2747.31 1665
2747.80 1735
2748.30 1723
2748.79 1693
2749.28 1712
2749.78 1628
2750.27 1630
2750.77 1650
2751.26 1702
2751.76 1620
2752.25 1628
2752.74 1566
2753.24 1682
2753.73 1895
2754.23 1613
2754.72 1604
2755.22 1740
2755.71 1728
2756.21 1613
2756.70 1659
2757.20 1517
2757.69 1612
2758.19 1620
2758.68 1609
2759.18 1591
2759.67 1626
2760.17 1576
2760.66 1549
2761.16 1592
2761.65 1580
2762.15 1516
2762.64 1565
2763.14 1738
2763.64 1567
2764.13 1623
2764.63 1725
2765.12 1614
2765.62 1726
2766.11 1699
2766.61 1713
2767.11 1638
2767.60 1599
2768.10 1628
2768.59 1837
2769.09 1749
2769.59 1680
2770.08 1745
2770.58 1717
2771.07 1726
2771.57 1798
2772.07 1750
2772.56 1837
2773.06 1786
2773.56 1716
2774.05 1797
2774.55 1819
2775.04 1987
2775.54 1875
2776.04 2138
2776.53 2069
2777.03 1961
2777.53 1910
2778.03 1858
2778.52 1698
2779.02 1743
2779.52 1816
2780.01 1742
2780.51 1793
2781.01 1740
2781.50 1802
2782.00 1869
2782.50 1623
2783.00 1676
2783.49 1725
2783.99 1804
2784.49 1738
2784.99 1861
2785.48 1821
2785.98 1589
2786.48 1617
2786.98 1723
2787.47 1770
2787.97 1778
2788.47 1776
2788.97 1745
2789.46 1698
2789.96 1664
2790.46 1848
2790.96 1847
2791.46 1602
2791.95 1551
2792.45 1578
2792.95 1683
2793.45 1792
2793.95 1814
2794.44 1849
2794.94 1975
2795.44 2040
2795.94 2019
2796.44 2024
2796.94 2094
2797.44 2220
2797.93 2259
2798.43 2173
2798.93 2067
2799.43 2213
2799.93 2128
2800.43 1876
2800.93 1948
2801.43 2005
2801.92 2081
2802.42 1974
2802.92 1916
2803.42 1898
2803.92 2055
2804.42 2064
2804.92 2079
2805.42 2300
2805.92 2264
2806.42 2443
2806.92 2639
2807.42 2581
2807.91 2547
2808.41 2683
2808.91 2557
2809.41 2597
2809.91 2498
2810.41 2412
2810.91 2331
2811.41 2276
2811.91 2040
2812.41 1815
2812.91 1982
2813.41 1907
2813.91 2024
2814.41 1852
2814.91 1642
2815.41 1642
2815.91 1751
2816.41 1893
2816.91 1811
2817.41 1712
2817.91 1836
2818.41 2043
2818.91 2024
2819.42 2020
2819.92 2071
2820.42 2046
2820.92 1826
2821.42 1729
2821.92 1802
2822.42 2047
2822.92 2167
2823.42 1997
2823.92 1831
2824.42 1728
2824.92 1717
2825.42 1677
2825.93 1805
2826.43 1832
2826.93 1687
2827.43 1714
2827.93 1909
2828.43 1856
2828.93 1635
2829.43 1707
2829.94 1678
2830.44 1670
2830.94 1785
2831.44 1683
2831.94 1671
2832.44 1699
2832.95 1721
2833.45 1832
2833.95 1741
2834.45 1640
2834.95 1905
2835.45 1850
2835.96 1779
2836.46 1629
2836.96 1736
2837.46 1765
2837.97 1694
2838.47 1743
2838.97 1689
2839.47 1770
2839.97 1724
2840.48 1895
2840.98 1738
2841.48 1686
2841.98 1708
2842.49 1768
2842.99 1744
2843.49 1809
2843.99 1882
2844.50 1866
2845.00 1937
2845.50 1928
2846.01 2160
2846.51 2174
2847.01 2197
2847.51 2084
2848.02 1976
2848.52 1914
2849.02 2014
2849.53 1851
2850.03 1748
2850.53 1842
2851.04 1881
2851.54 1840
2852.04 1760
2852.55 1735
2853.05 1672
2853.55 1682
2854.06 1676
2854.56 1851
2855.06 1862
2855.57 1739
2856.07 1792
2856.58 1858
2857.08 1852
2857.58 1805
2858.09 1811
2858.59 1782
2859.10 1738
2859.60 1858
2860.10 1852
2860.61 1734
2861.11 1746
2861.62 1735
2862.12 1660
2862.62 1650
2863.13 1564
2863.63 1467
2864.14 1648
2864.64 1633
2865.15 1549
2865.65 1502
2866.16 1614
2866.66 1597
2867.17 1594
2867.67 1540
2868.18 1609
2868.68 1653
2869.19 1730
2869.69 1620
2870.20 1753
2870.70 1678
2871.21 1706
2871.71 1883
2872.22 1786
2872.72 1682
2873.23 1813
2873.73 1704
2874.24 1787
2874.74 1604
2875.25 1749
2875.75 1847
2876.26 1678
2876.76 1636
2877.27 1706
2877.78 1750
2878.28 1806
2878.79 1992
2879.29 1879
2879.80 1816
2880.30 2043
2880.81 2084
2881.32 2125
2881.82 2101
2882.33 2026
2882.83 1992
2883.34 1955
2883.85 2070
2884.35 2376
2884.86 2072
2885.37 2165
2885.87 2257
2886.38 2325
2886.88 2359
2887.39 2343
2887.90 2322
2888.40 2367
2888.91 2452
2889.42 2158
2889.92 2092
2890.43 2138
2890.94 2083
2891.45 1855
2891.95 1836
2892.46 1950
2892.97 1886
2893.47 1889
2893.98 2047
2894.49 2120
2894.99 2016
2895.50 2020
2896.01 2039
2896.52 1908
2897.02 2007
2897.53 1948
2898.04 1850
2898.55 1965
2899.05 2125
2899.56 2261
2900.07 2036
2900.58 1976
2901.08 2274
2901.59 2432
2902.10 2258
2902.61 2166
2903.12 2118
2903.62 2254
2904.13 2158
2904.64 2087
2905.15 2241
2905.66 2255
2906.16 2037
2906.67 2125
2907.18 2201
2907.69 2185
2908.20 1889
2908.71 1817
2909.21 1883
2909.72 1945
2910.23 1867
2910.74 1793
2911.25 1816
2911.76 1870
2912.26 1812
2912.77 1844
2913.28 1727
2913.79 1852
2914.30 1991
2914.81 2154
2915.32 2050
2915.83 1864
2916.34 1802
2916.85 1670
2917.35 1885
2917.86 1896
2918.37 1777
2918.88 1753
2919.39 1830
2919.90 1797
2920.41 1787
2920.92 1989
2921.43 1948
2921.94 2021
2922.45 2075
2922.96 2128
2923.47 2274
2923.98 2241
2924.49 2122
2925.00 2395
2925.51 2348
2926.02 2272
2926.53 2205
2927.04 2133
2927.55 2184
2928.06 2045
2928.57 2048
2929.08 1963
2929.59 1941
2930.10 1872
2930.61 1940
2931.12 1963
2931.63 1824
2932.14 1755
2932.65 1779
2933.16 1864
2933.67 1877
2934.18 1811
2934.69 1906
2935.20 1864
2935.71 1898
2936.22 2002
2936.73 1943
2937.25 2041
2937.76 1942
2938.27 2029
2938.78 1923
2939.29 1848
2939.80 1813
2940.31 1763
2940.82 1790
2941.33 1818
2941.85 1864
2942.36 2073
2942.87 2190
2943.38 2322
2943.89 2450
2944.40 2382
2944.91 2274
2945.43 2372
2945.94 2394
2946.45 2545
2946.96 2693
2947.47 2593
2947.98 2585
2948.50 2277
2949.01 2401
2949.52 2293
2950.03 2097
2950.54 2103
2951.06 1941
2951.57 1939
2952.08 1791
2952.59 1900
2953.10 1701
2953.62 1804
2954.13 1799
2954.64 1645
2955.15 1787
2955.67 1738
2956.18 1797
2956.69 1820
2957.20 1777
2957.72 1900
2958.23 1903
2958.74 1934
2959.25 1971
2959.77 2029
2960.28 1826
2960.79 2060
2961.31 2127
2961.82 2171
2962.33 2140
2962.85 2068
2963.36 2021
2963.87 2219
2964.39 2204
2964.90 2006
2965.41 1860
2965.93 1958
2966.44 1973
2966.95 1771
2967.47 1844
2967.98 1813
2968.49 2009
2969.01 2069
2969.52 1924
2970.03 1777
2970.55 1878
2971.06 1764
2971.58 1843
2972.09 1826
2972.60 1927
2973.12 2008
2973.63 1831
2974.15 1811
2974.66 1950
2975.17 1878
2975.69 1847
2976.20 1990
2976.72 1925
2977.23 1974
2977.74 1829
2978.26 1892
2978.77 1714
2979.29 1874
2979.80 1742
2980.32 1971
2980.83 1934
2981.35 1899
2981.86 2019
2982.38 2042
2982.89 2059
2983.41 2121
2983.92 2034
2984.44 1976
2984.95 2124
2985.47 2219
2985.98 2196
2986.50 2092
2987.01 2173
2987.53 2173
2988.04 2167
2988.56 2095
2989.07 2320
2989.59 2265
2990.10 2092
2990.62 1922
2991.13 2061
2991.65 2035
2992.17 1983
2992.68 2156
2993.20 2241
2993.71 2429
2994.23 2476
2994.74 2305
2995.26 2530
2995.78 2609
2996.29 2582
2996.81 2771
2997.32 2833
2997.84 2656
2998.36 2630
2998.87 2554
2999.39 2568
2999.91 2684
3000.42 2749
3000.94 2647
3001.45 2787
3001.97 2889
3002.49 2989
3003.00 3021
3003.52 3195
3004.04 3193
3004.55 3248
3005.07 3331
3005.59 3305
3006.10 3201
3006.62 3187
3007.14 2958
3007.66 2777
3008.17 2699
3008.69 2485
3009.21 2293
3009.72 2338
3010.24 1985
3010.76 2133
3011.28 2127
3011.79 2175
3012.31 2171
3012.83 2093
3013.35 2085
3013.86 2180
3014.38 2141
3014.90 2198
3015.42 2172
3015.93 2152
3016.45 2091
3016.97 2144
3017.49 2183
3018.00 2157
3018.52 2014
3019.04 2226
3019.56 2274
3020.08 2184
3020.59 2220
3021.11 2162
3021.63 2239
3022.15 2184
3022.67 2283
3023.19 2251
3023.70 2265
3024.22 2194
3024.74 2024
3025.26 2067
3025.78 2228
3026.30 2261
3026.81 2010
3027.33 2106
3027.85 2098
3028.37 2001
3028.89 1889
3029.41 2039
3029.93 2073
3030.45 1971
3030.97 1992
3031.48 1941
3032.00 2080
3032.52 2077
3033.04 2008
3033.56 2060
3034.08 2183
3034.60 2169
3035.12 2246
3035.64 2183
3036.16 2156
3036.68 2006
3037.20 2028
3037.72 2058
3038.24 2040
3038.76 2090
3039.27 2070
3039.79 2037
3040.31 1922
3040.83 2027
3041.35 1922
3041.87 1814
3042.39 1773
3042.91 1862
3043.43 2130
3043.95 1902
3044.47 1860
3044.99 1744
3045.51 1876
3046.03 1876
3046.56 1918
3047.08 2000
3047.60 2126
3048.12 2039
3048.64 2006
3049.16 1981
3049.68 1940
3050.20 1835
3050.72 1876
3051.24 1903
3051.76 1850
3052.28 1853
3052.80 1920
3053.32 1923
3053.84 1869
3054.37 1855
3054.89 1816
3055.41 1725
3055.93 1745
3056.45 1869
3056.97 1803
3057.49 1793
3058.01 1785
3058.53 1775
3059.06 1834
3059.58 1857
3060.10 1767
3060.62 1824
3061.14 1809
3061.66 1783
3062.19 1825
3062.71 1904
3063.23 1982
3063.75 2156
3064.27 2008
3064.79 2033
3065.32 2034
3065.84 2180
3066.36 2109
3066.88 1961
3067.40 1917
3067.93 2086
3068.45 2076
3068.97 1922
3069.49 1931
3070.02 1970
3070.54 2051
3071.06 1944
3071.58 1782
3072.10 1854
3072.63 1897
3073.15 2080
3073.67 1962
3074.20 2016
3074.72 2150
3075.24 1961
3075.76 1833
3076.29 1949
3076.81 2065
3077.33 2139
3077.86 2102
3078.38 2327
3078.90 2190
3079.42 2203
3079.95 2430
3080.47 2556
3080.99 2425
3081.52 2367
3082.04 2389
3082.56 2420
3083.09 2287
3083.61 2272
3084.13 2221
3084.66 2135
3085.18 2428
3085.71 2533
3086.23 2322
3086.75 2272
3087.28 2309
3087.80 2082
3088.32 1970
3088.85 2062
3089.37 2225
3089.90 2181
3090.42 2064
3090.94 2104
3091.47 2128
3091.99 2002
3092.52 2072
3093.04 2139
3093.57 2156
3094.09 2232
3094.61 2202
3095.14 2360
3095.66 2555
3096.19 2350
3096.71 2470
3097.24 2623
3097.76 2568
3098.29 2456
3098.81 2782
3099.34 3114
3099.86 3476
3100.39 3571
3100.91 3975
3101.44 4466
3101.96 4936
3102.49 5221
3103.01 5868
3103.54 5883
3104.06 5633
3104.59 4986
3105.11 4743
3105.64 4616
3106.16 4068
3106.69 3446
3107.21 3175
3107.74 2924
3108.26 2822
3108.79 2728
3109.32 2561
3109.84 2427
3110.37 2532
3110.89 2473
3111.42 2432
3111.94 2456
3112.47 2356
3113.00 2196
3113.52 2287
3114.05 2203
3114.57 2347
3115.10 2218
3115.63 1890
3116.15 2058
3116.68 2228
3117.21 2283
3117.73 2094
3118.26 2010
3118.78 2212
3119.31 2278
3119.84 2316
3120.36 2142
3120.89 2168
3121.42 2072
3121.94 2088
3122.47 2140
3123.00 2189
3123.52 2153
3124.05 2130
3124.58 2217
3125.11 2147
3125.63 2101
3126.16 2092
3126.69 2081
3127.21 2166
3127.74 2004
3128.27 1996
3128.80 2096
3129.32 2009
3129.85 2077
3130.38 1903
3130.91 1908
3131.43 1791
3131.96 1821
3132.49 1960
3133.02 2055
3133.54 1865
3134.07 1822
3134.60 1829
3135.13 1880
3135.65 1862
3136.18 1798
3136.71 1795
3137.24 1818
3137.77 1903
3138.29 1944
3138.82 1847
3139.35 1802
3139.88 1733
3140.41 1844
3140.94 1835
3141.46 1732
3141.99 1851
3142.52 1895
3143.05 2096
3143.58 2013
3144.11 2023
3144.64 2101
3145.16 1848
3145.69 2035
3146.22 2061
3146.75 2064
3147.28 2202
3147.81 2420
3148.34 2432
3148.87 2454
3149.40 2390
3149.92 2101
3150.45 2111
3150.98 2165
3151.51 2055
3152.04 2056
3152.57 2016
3153.10 2188
3153.63 1972
3154.16 1888
3154.69 1966
3155.22 1955
3155.75 2021
3156.28 2156
3156.81 2253
3157.34 2155
3157.87 2165
3158.40 2207
3158.93 2294
3159.46 2125
3159.99 1957
3160.52 2021
3161.05 1857
3161.58 1787
3162.11 1824
3162.64 1934
3163.17 1968
3163.70 2055
3164.23 1993
3164.76 1959
3165.29 2022
3165.82 1917
3166.35 1809
3166.88 1952
3167.41 1931
3167.94 1904
3168.47 1951
3169.00 1900
3169.53 1734
3170.06 1764
3170.59 1844
3171.12 1805
3171.65 1744
3172.19 1843
3172.72 1738
3173.25 1908
3173.78 2126
3174.31 2017
3174.84 1766
3175.37 1744
3175.90 1854
3176.44 2123
3176.97 1997
3177.50 2085
3178.03 2046
3178.56 2132
3179.09 1937
3179.62 1970
3180.16 1931
3180.69 1958
3181.22 1945
3181.75 1870
3182.28 1853
3182.81 1865
3183.35 1974
3183.88 1943
3184.41 1778
3184.94 1697
3185.47 1738
3186.01 1864
3186.54 1775
3187.07 1801
3187.60 1841
3188.14 1699
3188.67 1853
3189.20 1859
3189.73 1872
3190.26 2021
3190.80 1894
3191.33 1800
3191.86 1918
3192.39 1844
3192.93 1927
3193.46 1990
3193.99 1804
3194.53 2015
3195.06 1867
3195.59 2047
3196.12 1948
3196.66 1868
3197.19 1854
3197.72 1850
3198.26 1946
3198.79 2160
3199.32 1965
3199.86 1877
3200.39 2085
3200.92 2081
3201.46 2117
3201.99 2095
3202.52 2222
3203.06 2183
3203.59 2139
3204.12 2217
3204.66 2189
3205.19 2269
3205.73 2266
3206.26 2230
3206.79 2102
3207.33 2112
3207.86 2136
3208.39 2285
3208.93 2376
3209.46 2499
3210.00 2437
3210.53 2406
3211.07 2586
3211.60 2474
3212.13 2483
3212.67 2554
3213.20 2563
3213.74 2542
3214.27 2384
3214.81 2361
3215.34 2318
3215.88 2108
3216.41 2241
3216.94 2448
3217.48 2475
3218.01 2311
3218.55 2349
3219.08 2246
3219.62 2304
3220.15 2159
3220.69 2322
3221.22 2374
3221.76 2293
3222.29 2394
3222.83 2343
3223.36 2349
3223.90 2437
3224.43 2303
3224.97 2218
3225.51 2311
3226.04 2316
3226.58 2198
3227.11 2070
3227.65 1959
3228.18 2021
3228.72 2012
3229.25 1953
3229.79 2122
3230.33 2071
3230.86 2015
3231.40 1967
3231.93 1963
3232.47 2139
3233.01 2218
3233.54 1997
3234.08 1925
3234.61 2207
3235.15 2072
3235.69 2077
3236.22 2050
3236.76 2335
3237.30 2388
3237.83 2285
3238.37 2476
3238.91 2408
3239.44 2244
3239.98 2380
3240.51 2394
3241.05 2357
3241.59 2317
3242.13 2243
3242.66 2263
3243.20 2136
3243.74 2086
3244.27 2229
3244.81 2087
3245.35 2231
3245.88 2189
3246.42 2154
3246.96 2419
3247.50 2300
3248.03 2280
3248.57 2214
3249.11 2232
3249.64 2152
3250.18 2188
3250.72 2294
3251.26 2447
3251.79 2404
3252.33 2263
3252.87 2392
3253.41 2441
3253.95 2366
3254.48 2457
3255.02 2499
3255.56 2560
3256.10 2602
3256.64 2523
3257.17 2677
3257.71 2636
3258.25 2734
3258.79 2862
3259.33 2817
3259.86 3063
3260.40 2961
3260.94 3029
3261.48 3211
3262.02 3217
3262.56 3429
3263.09 3483
3263.63 3754
3264.17 3804
3264.71 4002
3265.25 4147
3265.79 3979
3266.33 3970
3266.87 4263
3267.40 4267
3267.94 4389
3268.48 4056
3269.02 3671
3269.56 3417
3270.10 3340
3270.64 2980
3271.18 2664
3271.72 2739
3272.26 2746
3272.80 2762
3273.33 2912
3273.87 2684
3274.41 2520
3274.95 2516
3275.49 2490
3276.03 2474
3276.57 2470
3277.11 2426
3277.65 2690
3278.19 2775
3278.73 2751
3279.27 2576
3279.81 2572
3280.35 2586
3280.89 2839
3281.43 2679
3281.97 2803
3282.51 2687
3283.05 2739
3283.59 2741
3284.13 2704
3284.67 2842
3285.21 2500
3285.75 2522
3286.29 2732
3286.83 2627
3287.37 2690
3287.91 2612
3288.45 2685
3289.00 2731
3289.54 2768
3290.08 2901
3290.62 3031
3291.16 2993
3291.70 3130
3292.24 3534
3292.78 3621
3293.32 3750
3293.86 3813
3294.40 3913
3294.95 4049
3295.49 4157
3296.03 4243
3296.57 4149
3297.11 3997
3297.65 3973
3298.19 3999
3298.74 3572
3299.28 3362
3299.82 3400
3300.36 3260
3300.90 3242
3301.44 3029
3301.98 3018
3302.53 2923
3303.07 2843
3303.61 2973
3304.15 2771
3304.69 2805
3305.24 2788
3305.78 2655
3306.32 2668
3306.86 2671
3307.40 2644
3307.95 2564
3308.49 2712
3309.03 2786
3309.57 2682
3310.12 2696
3310.66 2698
3311.20 2654
3311.74 2741
3312.29 2537
3312.83 2625
3313.37 2930
3313.91 3147
3314.46 3091
3315.00 3002
3315.54 3165
3316.09 3071
3316.63 3170
3317.17 3146
3317.71 3274
3318.26 3335
3318.80 3511
3319.34 3793
3319.89 3780
3320.43 3791
3320.97 3951
3321.52 4113
3322.06 4023
3322.60 3751
3323.15 3761
3323.69 3840
3324.23 3813
3324.78 3654
3325.32 3579
3325.86 3771
3326.41 3584
3326.95 3584
3327.50 3445
3328.04 3394
3328.58 3407
3329.13 3652
3329.67 3531
3330.22 4155
3330.76 4464
3331.30 5392
3331.85 6622
3332.39 7690
3332.94 9098
3333.48 10483
3334.03 12214
3334.57 13371
3335.11 14097
3335.66 15028
3336.20 15206
3336.75 15364
3337.29 15086
3337.84 14259
3338.38 13481
3338.93 11976
3339.47 10003
3340.02 8473
3340.56 7157
3341.11 6022
3341.65 4956
3342.20 4562
3342.74 4109
3343.29 3571
3343.83 3351
3344.38 3388
3344.92 3259
3345.47 3195
3346.01 2956
3346.56 3026
3347.10 2815
3347.65 2834
3348.19 2844
3348.74 2973
3349.29 3007
3349.83 3033
3350.38 3107
3350.92 2863
3351.47 2998
3352.01 2824
3352.56 2874
3353.11 2694
3353.65 2767
3354.20 2914
3354.74 2637
3355.29 2643
3355.84 2634
3356.38 2740
3356.93 2627
3357.47 2703
3358.02 2647
3358.57 2531
3359.11 2441
3359.66 2440
3360.21 2477
3360.75 2521
3361.30 2657
3361.85 2583
3362.39 2427
3362.94 2716
3363.49 2559
3364.03 2526
3364.58 2561
3365.13 2602
3365.67 2462
3366.22 2552
3366.77 2593
3367.31 2503
3367.86 2488
3368.41 2593
3368.96 2828
3369.50 2881
3370.05 2784
3370.60 2908
3371.15 3045
3371.69 3302
3372.24 3414
3372.79 3525
3373.34 3603
3373.88 3691
3374.43 3571
3374.98 3511
3375.53 3367
3376.07 3425
3376.62 3477
3377.17 3249
3377.72 3045
3378.27 2724
3378.81 2618
3379.36 2624
3379.91 2647
3380.46 2306
3381.01 2195
3381.55 2395
3382.10 2269
3382.65 2157
3383.20 2112
3383.75 2121
3384.30 2233
3384.84 2108
3385.39 2160
3385.94 2209
3386.49 2151
3387.04 2096
3387.59 2064
3388.14 1996
3388.69 2175
3389.23 2211
3389.78 2250
3390.33 2163
3390.88 2120
3391.43 2128
3391.98 2058
3392.53 2009
3393.08 2036
3393.63 2151
3394.18 1953
3394.72 2118
3395.27 2084
3395.82 2119
3396.37 2039
3396.92 1841
3397.47 1982
3398.02 1951
3398.57 2034
3399.12 2010
3399.67 2042
3400.22 1971
3400.77 2099
3401.32 1992
3401.87 1903
3402.42 1981
3402.97 1983
3403.52 1790
3404.07 1836
3404.62 1930
3405.17 2023
3405.72 1918
3406.27 2055
3406.82 2003
3407.37 1917
3407.92 2043
3408.47 2061
3409.02 2085
3409.57 2165
3410.12 2464
3410.67 2398
3411.22 2397
3411.78 2427
3412.33 2414
3412.88 2412
3413.43 2377
3413.98 2290
3414.53 2201
3415.08 2184
3415.63 2335
3416.18 2103
3416.73 2243
3417.28 2056
3417.84 2107
3418.39 1966
3418.94 1992
3419.49 1977
3420.04 1951
3420.59 2125
3421.14 2143
3421.69 2024
3422.25 2051
3422.80 2109
3423.35 2290
3423.90 2123
3424.45 2144
3425.00 1967
3425.56 2046
3426.11 2020
3426.66 2095
3427.21 2000
3427.76 1952
3428.32 1890
3428.87 1953
3429.42 1947
3429.97 2001
3430.52 1964
3431.08 1871
3431.63 1979
3432.18 1937
3432.73 2022
3433.29 2005
3433.84 1913
3434.39 1845
3434.94 1833
3435.50 1882
3436.05 1860
3436.60 2036
3437.15 2067
3437.71 2027
3438.26 2007
3438.81 1891
3439.37 1940
3439.92 1973
3440.47 2198
3441.02 1972
3441.58 2078
3442.13 2109
3442.68 2077
3443.24 2028
3443.79 1998
3444.34 2026
3444.90 1879
3445.45 1865
3446.00 1888
3446.56 1829
3447.11 1795
3447.66 1773
3448.22 1716
3448.77 1873
3449.33 1858
3449.88 1764
3450.43 1912
3450.99 1864
3451.54 1802
3452.09 1905
3452.65 1801
3453.20 1719
3453.76 1628
3454.31 1750
3454.86 1826
3455.42 1820
3455.97 1921
3456.53 1956
3457.08 1720
3457.64 1740
3458.19 1787
3458.75 1905
3459.30 2032
3459.85 1892
3460.41 1923
3460.96 2076
3461.52 1994
3462.07 1943
3462.63 1914
3463.18 1851
3463.74 2034
3464.29 2019
3464.85 1891
3465.40 1917
3465.96 1854
3466.51 1960
3467.07 1915
3467.62 1907
3468.18 1971
3468.73 2154
3469.29 2202
3469.84 2272
3470.40 2015
3470.95 2101
3471.51 2226
3472.07 2199
3472.62 2251
3473.18 2137
3473.73 2060
3474.29 2008
3474.84 1968
3475.40 2089
3475.96 2128
3476.51 2362
3477.07 2311
3477.62 2369
3478.18 2269
3478.74 2235
3479.29 2442
3479.85 2402
3480.40 2357
3480.96 2500
3481.52 2368
3482.07 2278
3482.63 2485
3483.19 2594
3483.74 2609
3484.30 2309
3484.86 2241
3485.41 2237
3485.97 2471
3486.53 2435
3487.08 2472
3487.64 2699
3488.20 2789
3488.75 2963
3489.31 3276
3489.87 3501
3490.42 3758
3490.98 3937
3491.54 3975
3492.09 4092
3492.65 4241
3493.21 4355
3493.77 4093
3494.32 3734
3494.88 3800
3495.44 3877
3496.00 3770
3496.55 3691
3497.11 3613
3497.67 4257
3498.23 4279
3498.78 4364
3499.34 4328
3499.90 4500
3500.46 4610
3501.01 4497
3501.57 4293
3502.13 4448
3502.69 4308
3503.25 4003
3503.80 4044
3504.36 4110
3504.92 4149
3505.48 4000
3506.04 4137
3506.60 3907
3507.15 3782
3507.71 3897
3508.27 3278
3508.83 3329
3509.39 3252
3509.95 2854
3510.50 2599
3511.06 2579
3511.62 2502
3512.18 2405
3512.74 2339
3513.30 2149
3513.86 2154
3514.42 2135
3514.98 2178
3515.53 2056
3516.09 2101
3516.65 2309
3517.21 2245
3517.77 2240
3518.33 2149
3518.89 2148
3519.45 2231
3520.01 2097
3520.57 2183
3521.13 2189
3521.69 2239
3522.25 2165
3522.81 2366
3523.36 2275
3523.92 2096
3524.48 2196
3525.04 2328
3525.60 2130
3526.16 2148
3526.72 2088
3527.28 2032
3527.84 2043
3528.40 2040
3528.96 1946
3529.52 2010
3530.08 1900
3530.64 1909
3531.20 1945
3531.76 2025
3532.32 1926
3532.89 1785
3533.45 1889
3534.01 2017
3534.57 1983
3535.13 2042
3535.69 2108
3536.25 2106
3536.81 2249
3537.37 2043
3537.93 2098
3538.49 2148
3539.05 2161
3539.61 2111
3540.17 2039
3540.74 1976
3541.30 1980
3541.86 1798
3542.42 2002
3542.98 2141
3543.54 2218
3544.10 2051
3544.66 2022
3545.22 2047
3545.79 2055
3546.35 2066
3546.91 1911
3547.47 1915
3548.03 1941
3548.59 1887
3549.16 1756
3549.72 1835
3550.28 1717
3550.84 1716
3551.40 1749
3551.96 1902
3552.53 1850
3553.09 1806
3553.65 1689
3554.21 1847
3554.77 1706
3555.34 1838
3555.90 1815
3556.46 1742
3557.02 1824
3557.59 1743
3558.15 1889
3558.71 1864
3559.27 1681
3559.84 1731
3560.40 1755
3560.96 1772
3561.52 1734
3562.09 1771
3562.65 1833
3563.21 1914
3563.77 1773
3564.34 1759
3564.90 1871
3565.46 1825
3566.03 1544
3566.59 1565
3567.15 1663
3567.72 1745
3568.28 1725
3568.84 1699
3569.41 1675
3569.97 1719
3570.53 1666
3571.10 1800
3571.66 1806
3572.22 1867
3572.79 1834
3573.35 1875
3573.91 1809
3574.48 1780
3575.04 1750
3575.60 1990
3576.17 1918
3576.73 1784
3577.30 1831
3577.86 1945
3578.42 1878
3578.99 1764
3579.55 1733
3580.12 1812
3580.68 1865
3581.24 1930
3581.81 1839
3582.37 1770
3582.94 1816
3583.50 1761
3584.07 1787
3584.63 1675
3585.20 1662
3585.76 1723
3586.32 1712
3586.89 1725
3587.45 1788
3588.02 1700
3588.58 1708
3589.15 1663
3589.71 1675
3590.28 1761
3590.84 1809
3591.41 1695
3591.97 1764
3592.54 1818
3593.10 1794
3593.67 1789
3594.23 1861
3594.80 1805
3595.36 1714
3595.93 1909
3596.50 1684
3597.06 1563
3597.63 1745
3598.19 1660
3598.76 1672
3599.32 1791
3599.89 2083
3600.45 1812
3601.02 1745
3601.59 1768
3602.15 1814
3602.72 1725
3603.28 1725
3603.85 1875
3604.42 1659
3604.98 1597
3605.55 1587
3606.11 1561
3606.68 1608
3607.25 1647
3607.81 1700
3608.38 1761
3608.95 1577
3609.51 1646
3610.08 1700
3610.65 1569
3611.21 1665
3611.78 1713
3612.35 1830
3612.91 1688
3613.48 1814
3614.05 1876
3614.61 1926
3615.18 2058
3615.75 2281
3616.31 2387
3616.88 2443
3617.45 2666
3618.01 2719
3618.58 2739
3619.15 2582
3619.72 2468
3620.28 2478
3620.85 2343
3621.42 2009
3621.99 2021
3622.55 2018
3623.12 1944
3623.69 1872
3624.26 1807
3624.82 1719
3625.39 1684
3625.96 1514
3626.53 1557
3627.09 1592
3627.66 1724
3628.23 1735
3628.80 1525
3629.37 1548
3629.93 1675
3630.50 1789
3631.07 1831
3631.64 1683
3632.21 1540
3632.77 1551
3633.34 1585
3633.91 1598
3634.48 1642
3635.05 1641
3635.62 1789
3636.19 1890
3636.75 1817
3637.32 1768
3637.89 1852
3638.46 1994
3639.03 1949
3639.60 1917
3640.17 2151
3640.73 2082
3641.30 2072
3641.87 2191
3642.44 2290
3643.01 2230
3643.58 2003
3644.15 2361
3644.72 2299
3645.29 1984
3645.86 1943
3646.43 1954
3647.00 1895
3647.57 1964
3648.13 1992
3648.70 1905
3649.27 2080
3649.84 2312
3650.41 2070
3650.98 1982
3651.55 1935
3652.12 2026
3652.69 2116
3653.26 2213
3653.83 2106
3654.40 2071
3654.97 1946
3655.54 1841
3656.11 2164
3656.68 2200
3657.25 2297
3657.82 2354
3658.39 2328
3658.96 2286
3659.53 2334
3660.10 2290
3660.67 2267
3661.24 2189
3661.82 2274
3662.39 2086
3662.96 2103
3663.53 2063
3664.10 1930
3664.67 1871
3665.24 1918
3665.81 1840
3666.38 1882
3666.95 1909
3667.52 1790
3668.09 1768
3668.67 1844
3669.24 1882
3669.81 1766
3670.38 1964
3670.95 1906
3671.52 1800
3672.09 1880
3672.66 1917
3673.24 2151
3673.81 2127
3674.38 2048
3674.95 2177
3675.52 2023
3676.09 2021
3676.66 2027
3677.24 2064
3677.81 2039
3678.38 2039
3678.95 2045
3679.52 2046
3680.10 1971
3680.67 1835
3681.24 1653
3681.81 1801
3682.38 1654
3682.96 1725
3683.53 1852
3684.10 1984
3684.67 2075
3685.25 2090
3685.82 1965
3686.39 2194
3686.96 2240
3687.54 2126
3688.11 2265
3688.68 2416
3689.25 2312
3689.83 2316
3690.40 2308
3690.97 2297
3691.54 2224
3692.12 2246
3692.69 2148
3693.26 2033
3693.84 1902
3694.41 1933
3694.98 2000
3695.56 1960
3696.13 1952
3696.70 1740
3697.28 1809
3697.85 1851
3698.42 1862
3699.00 1852
3699.57 1966
3700.14 1930
3700.72 1883
3701.29 1971
3701.86 1921
3702.44 1892
3703.01 2005
3703.58 1924
3704.16 1838
3704.73 1873
3705.31 1841
3705.88 1865
3706.45 2000
3707.03 1942
3707.60 1840
3708.18 1793
3708.75 1833
3709.33 1724
3709.90 1787
3710.47 1974
3711.05 1769
3711.62 1857
3712.20 1840
3712.77 1737
3713.35 1747
3713.92 1713
3714.50 1757
3715.07 1680
3715.64 1615
3716.22 1621
3716.79 1759
3717.37 1793
3717.94 1682
3718.52 1697
3719.09 1715
3719.67 1735
3720.24 1672
3720.82 1672
3721.39 1670
3721.97 1766
3722.54 1510
3723.12 1558
3723.70 1663
3724.27 1610
3724.85 1561
3725.42 1712
3726.00 1739
3726.57 1712
3727.15 1801
3727.72 1770
3728.30 1857
3728.88 2084
3729.45 2034
3730.03 1986
3730.60 1944
3731.18 2021
3731.75 2020
3732.33 1965
3732.91 1824
3733.48 2073
3734.06 2097
3734.64 2079
3735.21 1987
3735.79 1725
3736.36 1729
3736.94 1779
3737.52 1783
3738.09 1727
3738.67 1609
3739.25 1622
3739.82 1702
3740.40 1709
3740.98 1639
3741.55 1730
3742.13 1700
3742.71 1621
3743.28 1564
3743.86 1722
3744.44 1792
3745.01 1783
3745.59 1741
3746.17 1733
3746.75 1723
3747.32 1601
3747.90 1620
3748.48 1684
3749.05 1689
3749.63 1705
3750.21 1629
3750.79 1617
3751.36 1537
3751.94 1604
3752.52 1707
3753.10 1603
3753.67 1714
3754.25 1638
3754.83 1546
3755.41 1563
3755.99 1574
3756.56 1666
3757.14 1617
3757.72 1513
3758.30 1478
3758.88 1593
3759.45 1816
3760.03 1726
3760.61 1626
3761.19 1706
3761.77 1609
3762.35 1653
3762.92 1677
3763.50 1722
3764.08 1710
3764.66 1679
3765.24 1559
3765.82 1680
3766.39 1582
3766.97 1552
3767.55 1579
3768.13 1509
3768.71 1598
3769.29 1674
3769.87 1799
3770.45 1672
3771.03 1649
3771.60 1675
3772.18 1696
3772.76 1648
3773.34 1536
3773.92 1586
3774.50 1590
3775.08 1650
3775.66 1652
3776.24 1641
3776.82 1648
3777.40 1662
3777.98 1640
3778.56 1495
3779.14 1603
3779.72 1548
3780.30 1476
3780.88 1437
3781.46 1585
3782.04 1700
3782.61 1696
3783.19 1557
3783.77 1507
3784.35 1531
3784.93 1435
3785.52 1438
3786.10 1526
3786.68 1560
3787.26 1588
3787.84 1629
3788.42 1630
3789.00 1662
3789.58 1466
3790.16 1575
3790.74 1589
3791.32 1532
3791.90 1652
3792.48 1549
3793.06 1584
3793.64 1480
3794.22 1508
3794.80 1543
3795.38 1692
3795.96 1514
3796.55 1461
3797.13 1451
3797.71 1535
3798.29 1625
3798.87 1691
3799.45 1421
3800.03 1690
3800.61 1642
3801.19 1709
3801.78 1649
3802.36 1706
3802.94 1730
3803.52 1805
3804.10 1834
3804.68 1738
3805.27 1685
3805.85 1678
3806.43 1946
3807.01 1856
3807.59 1959
3808.17 1919
3808.76 1791
3809.34 1803
3809.92 1857
3810.50 1730
3811.08 1755
3811.67 1698
3812.25 1695
3812.83 1661
3813.41 1799
3814.00 1692
3814.58 1527
3815.16 1515
3815.74 1665
3816.32 1570
3816.91 1770
3817.49 1723
3818.07 1456
3818.66 1477
3819.24 1558
3819.82 1666
3820.40 1711
3820.99 1497
3821.57 1526
3822.15 1697
3822.73 1483
3823.32 1516
3823.90 1449
3824.48 1540
3825.07 1493
3825.65 1563
3826.23 1608
3826.82 1556
3827.40 1564
3827.98 1584
3828.57 1537
3829.15 1622
3829.73 1593
3830.32 1540
3830.90 1555
3831.48 1486
3832.07 1623
3832.65 1545
3833.24 1474
3833.82 1542
3834.40 1552
3834.99 1614
3835.57 1555
3836.16 1480
3836.74 1720
3837.32 1649
3837.91 1638
3838.49 1603
3839.08 1491
3839.66 1510
3840.24 1461
3840.83 1417
3841.41 1474
3842.00 1442
3842.58 1453
3843.17 1543
3843.75 1587
3844.34 1463
3844.92 1473
3845.51 1612
3846.09 1527
3846.67 1601
3847.26 1686
3847.84 1624
3848.43 1560
3849.01 1518
3849.60 1530
3850.18 1608
3850.77 1552
3851.35 1554
3851.94 1505
3852.53 1583
3853.11 1552
3853.70 1568
3854.28 1636
3854.87 1443
3855.45 1479
3856.04 1730
3856.62 1640
3857.21 1751
3857.79 1702
3858.38 1824
3858.97 2023
3859.55 2008
3860.14 2137
3860.72 2306
3861.31 2422
3861.90 2329
3862.48 2241
3863.07 2242
3863.65 2265
3864.24 2153
3864.83 2140
3865.41 1948
3866.00 1917
3866.58 1986
3867.17 1919
3867.76 1738
3868.34 1640
3868.93 1739
3869.52 1748
3870.10 1636
3870.69 1653
3871.28 1714
3871.86 1688
3872.45 1724
3873.04 1751
3873.62 1761
3874.21 1797
3874.80 1713
3875.38 1617
3875.97 1652
3876.56 1556
3877.15 1598
3877.73 1595
3878.32 1630
3878.91 1602
3879.49 1548
3880.08 1594
3880.67 1620
3881.26 1618
3881.84 1595
3882.43 1601
3883.02 1483
3883.61 1569
3884.19 1667
3884.78 1603
3885.37 1646
3885.96 1604
3886.55 1635
3887.13 1652
3887.72 1604
3888.31 1809
3888.90 1782
3889.49 1892
3890.07 1911
3890.66 1883
3891.25 1991
3891.84 2009
3892.43 1804
3893.01 1752
3893.60 1936
3894.19 1810
3894.78 1771
3895.37 1756
3895.96 1720
3896.55 1753
3897.13 1831
3897.72 1744
3898.31 1810
3898.90 1726
3899.49 1753
3900.08 1620
3900.67 1667
3901.26 1641
3901.84 1505
3902.43 1602
3903.02 1641
3903.61 1767
3904.20 1729
3904.79 1783
3905.38 1682
3905.97 1601
3906.56 1620
3907.15 1666
3907.74 1616
3908.33 1659
3908.92 1526
3909.50 1668
3910.09 1660
3910.68 1495
3911.27 1548
3911.86 1517
3912.45 1558
3913.04 1587
3913.63 1430
3914.22 1443
3914.81 1516
3915.40 1581
3915.99 1569
3916.58 1810
3917.17 1693
3917.76 1637
3918.35 1599
3918.94 1583
3919.53 1554
3920.12 1549
3920.72 1605
3921.31 1541
3921.90 1563
3922.49 1480
3923.08 1513
3923.67 1630
3924.26 1598
3924.85 1549
3925.44 1583
3926.03 1567
3926.62 1572
3927.21 1538
3927.80 1572
3928.39 1569
3928.99 1497
3929.58 1471
3930.17 1528
3930.76 1538
3931.35 1547
3931.94 1573
3932.53 1450
3933.12 1540
3933.72 1436
3934.31 1407
3934.90 1514
3935.49 1525
3936.08 1431
3936.67 1398
3937.26 1423
3937.86 1548
3938.45 1500
3939.04 1501
3939.63 1589
3940.22 1584
3940.82 1492
3941.41 1606
3942.00 1573
3942.59 1568
3943.18 1520
3943.78 1508
3944.37 1527
3944.96 1629
3945.55 1529
3946.14 1664
3946.74 1511
3947.33 1623
3947.92 1518
3948.51 1458
3949.11 1474
3949.70 1482
3950.29 1364
3950.88 1333
3951.48 1378
3952.07 1457
3952.66 1463
3953.26 1479
3953.85 1587
3954.44 1555
3955.03 1404
3955.63 1523
3956.22 1503
3956.81 1552
3957.41 1594
3958.00 1508
3958.59 1472
3959.19 1584
3959.78 1566
3960.37 1432
3960.97 1424
3961.56 1584
3962.15 1584
3962.75 1476
3963.34 1386
3963.93 1445
3964.53 1615
3965.12 1563
3965.72 1586
3966.31 1618
3966.90 1437
3967.50 1620
3968.09 1588
3968.69 1585
3969.28 1604
3969.87 1551
3970.47 1634
3971.06 1587
3971.66 1525
3972.25 1501
3972.85 1668
3973.44 1710
3974.03 1665
3974.63 1518
3975.22 1638
3975.82 1478
3976.41 1521
3977.01 1532
3977.60 1547
3978.20 1550
3978.79 1564
3979.39 1553
3979.98 1596
3980.58 1454
3981.17 1602
3981.77 1459
3982.36 1543
3982.96 1702
3983.55 1625
3984.15 1529
3984.74 1594
3985.34 1548
3985.93 1598
3986.53 1683
3987.12 1693
3987.72 1713
3988.31 1571
3988.91 1571
3989.50 1716
3990.10 1713
3990.70 1616
3991.29 1604
3991.89 1707
3992.48 1761
3993.08 1813
3993.67 1860
3994.27 1773
3994.87 1741
3995.46 1676
3996.06 1699
3996.65 1615
3997.25 1702
3997.85 1689
3998.44 1577
3999.04 1598
3999.64 1637
4000.23 1602
4000.83 1622
4001.43 1611
4002.02 1591
4002.62 1800
4003.21 1700
4003.81 1691
4004.41 1550
4005.00 1685
4005.60 1800
4006.20 1665
4006.80 1706
4007.39 1729
4007.99 1692
4008.59 1723
4009.18 1780
4009.78 1685
4010.38 1690
4010.97 1697
4011.57 1613
4012.17 1674
4012.77 1741
4013.36 1755
4013.96 1837
4014.56 1987
4015.16 1724
4015.75 1854
4016.35 1938
4016.95 1729
4017.55 1827
4018.14 1824
4018.74 1793
4019.34 1643
4019.94 1714
4020.54 1793
4021.13 1605
4021.73 1673
4022.33 1733
4022.93 1580
4023.53 1672
4024.12 1790
4024.72 1753
4025.32 1795
4025.92 1754
4026.52 1781
4027.12 1719
4027.71 1692
4028.31 1736
4028.91 1663
4029.51 1615
4030.11 1616
4030.71 1604
4031.31 1453
4031.90 1603
4032.50 1574
4033.10 1577
4033.70 1670
4034.30 1625
4034.90 1587
4035.50 1562
4036.10 1682
4036.70 1381
4037.29 1506
4037.89 1564
4038.49 1532
4039.09 1431
4039.69 1519
4040.29 1542
4040.89 1420
4041.49 1397
4042.09 1539
4042.69 1565
4043.29 1447
4043.89 1416
4044.49 1478
4045.09 1510
4045.69 1686
4046.29 1675
4046.89 1520
4047.49 1624
4048.09 1677
4048.69 1591
4049.29 1749
4049.89 1631
4050.49 1630
4051.09 1641
4051.69 1634
4052.29 1694
4052.89 1658
4053.49 1568
4054.09 1561
4054.69 1596
4055.29 1515
4055.89 1533
4056.49 1652
4057.09 1563
4057.69 1562
4058.29 1556
4058.89 1495
4059.49 1506
4060.09 1489
4060.70 1545
4061.30 1481
4061.90 1446
4062.50 1436
4063.10 1376
4063.70 1455
4064.30 1379
4064.90 1442
4065.50 1463
4066.11 1391
4066.71 1319
4067.31 1422
4067.91 1367
4068.51 1370
4069.11 1471
4069.71 1359
4070.32 1425
4070.92 1478
4071.52 1500
4072.12 1411
4072.72 1214
4073.32 1388
4073.93 1597
4074.53 1375
4075.13 1462
4075.73 1432
4076.33 1490
4076.94 1468
4077.54 1460
4078.14 1625
4078.74 1415
4079.34 1553
4079.95 1545
4080.55 1554
4081.15 1460
4081.75 1433
4082.36 1358
4082.96 1401
4083.56 1401
4084.16 1528
4084.77 1512
4085.37 1482
4085.97 1539
4086.58 1507
4087.18 1478
4087.78 1438
4088.38 1426
4088.99 1442
4089.59 1424
4090.19 1527
4090.80 1471
4091.40 1367
4092.00 1320
4092.61 1406
4093.21 1407
4093.81 1339
4094.42 1522
4095.02 1436
4095.62 1428
4096.23 1403
4096.83 1496
4097.43 1379
4098.04 1418
4098.64 1332
4099.24 1512
4099.85 1520
4100.45 1477
4101.06 1353
4101.66 1360
4102.26 1424
4102.87 1330
4103.47 1343
4104.08 1355
4104.68 1303
4105.28 1378
4105.89 1411
4106.49 1298
4107.10 1384
4107.70 1356
4108.31 1482
4108.91 1346
4109.51 1408
4110.12 1362
4110.72 1412
4111.33 1389
4111.93 1347
4112.54 1440
4113.14 1346
4113.75 1459
4114.35 1454
4114.96 1398
4115.56 1438
4116.17 1442
4116.77 1473
4117.38 1498
4117.98 1566
4118.59 1443
4119.19 1369
4119.80 1456
4120.40 1432
4121.01 1497
4121.61 1459
4122.22 1468
4122.82 1481
4123.43 1463
4124.04 1487
4124.64 1501
4125.25 1404
4125.85 1508
4126.46 1599
4127.06 1522
4127.67 1517
4128.28 1484
4128.88 1423
4129.49 1495
4130.09 1489
4130.70 1680
4131.31 1625
4131.91 1617
4132.52 1585
4133.12 1697
4133.73 1567
4134.34 1648
4134.94 1558
4135.55 1674
4136.16 1637
4136.76 1676
4137.37 1552
4137.98 1516
4138.58 1565
4139.19 1530
4139.80 1684
4140.40 1637
4141.01 1699
4141.62 1694
4142.22 1742
4142.83 1776
4143.44 1675
4144.04 1655
4144.65 1669
4145.26 1589
4145.86 1488
4146.47 1416
4147.08 1421
4147.69 1444
4148.29 1307
4148.90 1292
4149.51 1269
4150.12 1369
4150.72 1495
4151.33 1471
4151.94 1417
4152.55 1367
4153.15 1605
4153.76 1534
4154.37 1352
4154.98 1448
4155.59 1487
4156.19 1455
4156.80 1360
4157.41 1337
4158.02 1441
4158.63 1480
4159.23 1494
4159.84 1663
4160.45 1516
4161.06 1514
4161.67 1492
4162.28 1638
4162.88 1572
4163.49 1588
4164.10 1542
4164.71 1654
4165.32 1503
4165.93 1449
4166.53 1470
4167.14 1462
4167.75 1483
4168.36 1621
4168.97 1554
4169.58 1499
4170.19 1519
4170.80 1502
4171.41 1650
4172.01 1666
4172.62 1554
4173.23 1612
4173.84 1710
4174.45 1421
4175.06 1523
4175.67 1580
4176.28 1469
4176.89 1540
4177.50 1594
4178.11 1462
4178.72 1515
4179.33 1514
4179.94 1576
4180.55 1425
4181.16 1429
4181.77 1547
4182.38 1496
4182.99 1464
4183.60 1391
4184.21 1370
4184.82 1403
4185.43 1424
4186.04 1461
4186.65 1444
4187.26 1590
4187.87 1699
4188.48 1503
4189.09 1471
4189.70 1459
4190.31 1527
4190.92 1605
4191.53 1718
4192.14 1700
4192.75 1819
4193.36 1936
4193.97 1931
4194.58 1946
4195.19 1801
4195.80 1952
4196.41 1869
4197.03 1824
4197.64 1742
4198.25 1653
4198.86 1658
4199.47 1663
4200.08 1618
4200.69 1562
4201.30 1720
4201.91 1650
4202.53 1519
4203.14 1347
4203.75 1526
4204.36 1454
4204.97 1402
4205.58 1411
4206.19 1541
4206.81 1563
4207.42 1516
4208.03 1433
4208.64 1419
4209.25 1514
4209.86 1562
4210.48 1609
4211.09 1603
4211.70 1662
4212.31 1662
4212.92 1633
4213.54 1600
4214.15 1509
4214.76 1661
4215.37 1676
4215.99 1888
4216.60 1689
4217.21 1738
4217.82 1897
4218.43 1801
4219.05 1930
4219.66 2081
4220.27 2097
4220.89 2270
4221.50 2343
4222.11 2249
4222.72 2279
4223.34 2395
4223.95 2525
4224.56 2428
4225.17 2474
4225.79 2363
4226.40 2487
4227.01 2407
4227.63 2452
4228.24 2410
4228.85 2382
4229.47 2173
4230.08 2325
4230.69 2292
4231.31 2471
4231.92 2449
4232.53 2559
4233.15 2527
4233.76 2639
4234.37 2692
4234.99 2733
4235.60 2742
4236.22 2756
4236.83 2534
4237.44 2463
4238.06 2270
4238.67 2113
4239.28 2114
4239.90 1865
4240.51 1844
4241.13 1800
4241.74 1918
4242.36 2068
4242.97 1766
4243.58 1715
4244.20 1754
4244.81 1733
4245.43 1785
4246.04 1823
4246.66 1731
4247.27 1770
4247.89 1802
4248.50 1774
4249.11 1768
4249.73 1747
4250.34 1735
4250.96 1756
4251.57 1858
4252.19 1699
4252.80 1707
4253.42 1601
4254.03 1738
4254.65 1718
4255.26 1554
4255.88 1674
4256.49 1719
4257.11 1722
4257.72 1617
4258.34 1640
4258.96 1660
4259.57 1684
4260.19 1604
4260.80 1726
4261.42 1597
4262.03 1499
4262.65 1505
4263.26 1596
4263.88 1566
4264.50 1528
4265.11 1590
4265.73 1615
4266.34 1586
4266.96 1777
4267.58 1677
4268.19 1612
4268.81 1584
4269.42 1590
4270.04 1572
4270.66 1588
4271.27 1641
4271.89 1585
4272.51 1673
4273.12 1545
4273.74 1617
4274.36 1625
4274.97 1521
4275.59 1550
4276.20 1644
4276.82 1693
4277.44 1618
4278.06 1515
4278.67 1510
4279.29 1585
4279.91 1594
4280.52 1575
4281.14 1482
4281.76 1434
4282.37 1335
4282.99 1449
4283.61 1556
4284.23 1457
4284.84 1400
4285.46 1435
4286.08 1489
4286.69 1484
4287.31 1453
4287.93 1431
4288.55 1362
4289.16 1453
4289.78 1412
4290.40 1323
4291.02 1405
4291.64 1463
4292.25 1472
4292.87 1418
4293.49 1421
4294.11 1347
4294.73 1491
4295.34 1382
4295.96 1388
4296.58 1361
4297.20 1359
4297.82 1377
4298.43 1565
4299.05 1501
4299.67 1453
4300.29 1495
4300.91 1377
4301.53 1316
4302.14 1356
4302.76 1441
4303.38 1342
4304.00 1488
4304.62 1470
4305.24 1476
4305.86 1430
4306.48 1459
4307.09 1422
4307.71 1330
4308.33 1393
4308.95 1423
4309.57 1344
4310.19 1411
4310.81 1439
4311.43 1548
4312.05 1409
4312.67 1371
4313.29 1576
4313.90 1432
4314.52 1360
4315.14 1408
4315.76 1379
4316.38 1409
4317.00 1489
4317.62 1476
4318.24 1423
4318.86 1559
4319.48 1608
4320.10 1551
4320.72 1418
4321.34 1452
4321.96 1557
4322.58 1357
4323.20 1449
4323.82 1475
4324.44 1530
4325.06 1548
4325.68 1593
4326.30 1457
4326.92 1538
4327.54 1541
4328.16 1576
4328.78 1581
4329.40 1501
4330.02 1622
4330.64 1503
4331.27 1576
4331.89 1562
4332.51 1396
4333.13 1514
4333.75 1582
4334.37 1617
4334.99 1738
4335.61 1833
4336.23 1770
4336.85 1732
4337.47 1821
4338.09 1639
4338.72 1743
4339.34 1797
4339.96 1856
4340.58 1789
4341.20 1720
4341.82 1790
4342.44 1854
4343.07 1909
4343.69 2013
4344.31 2012
4344.93 2241
4345.55 2518
4346.17 2760
4346.79 2718
4347.42 2535
4348.04 2446
4348.66 2371
4349.28 2208
4349.90 2026
4350.53 1921
4351.15 1943
4351.77 1712
4352.39 1679
4353.01 1670
4353.64 1566
4354.26 1614
4354.88 1543
4355.50 1580
4356.13 1606
4356.75 1567
4357.37 1592
4357.99 1583
4358.62 1597
4359.24 1522
4359.86 1532
4360.48 1490
4361.11 1592
4361.73 1629
4362.35 1600
4362.98 1690
4363.60 1627
4364.22 1595
4364.84 1545
4365.47 1606
4366.09 1745
4366.71 1535
4367.34 1433
4367.96 1464
4368.58 1622
4369.21 1420
4369.83 1286
4370.45 1356
4371.08 1391
4371.70 1361
4372.32 1366
4372.95 1416
4373.57 1475
4374.20 1418
4374.82 1462
4375.44 1466
4376.07 1563
4376.69 1485
4377.31 1423
4377.94 1486
4378.56 1526
4379.19 1550
4379.81 1555
4380.43 1527
4381.06 1563
4381.68 1505
4382.31 1418
4382.93 1481
4383.56 1366
4384.18 1402
4384.80 1453
4385.43 1397
4386.05 1326
4386.68 1357
4387.30 1454
4387.93 1370
4388.55 1480
4389.18 1359
4389.80 1310
4390.43 1442
4391.05 1463
4391.68 1426
4392.30 1328
4392.93 1399
4393.55 1327
4394.18 1390
4394.80 1421
4395.43 1307
4396.05 1459
4396.68 1534
4397.30 1475
4397.93 1501
4398.55 1538
4399.18 1526
4399.80 1496
4400.43 1383
4401.06 1565
4401.68 1616
4402.31 1431
4402.93 1497
4403.56 1450
4404.18 1397
4404.81 1377
4405.44 1291
4406.06 1404
4406.69 1345
4407.31 1409
4407.94 1367
4408.57 1445
4409.19 1535
4409.82 1494
4410.45 1502
4411.07 1404
4411.70 1553
4412.32 1430
4412.95 1405
4413.58 1371
4414.20 1336
4414.83 1263
4415.46 1386
4416.08 1426
4416.71 1599
4417.34 1470
4417.96 1524
4418.59 1551
4419.22 1538
4419.84 1345
4420.47 1411
4421.10 1348
4421.73 1282
4422.35 1294
4422.98 1341
4423.61 1330
4424.23 1205
4424.86 1377
4425.49 1316
4426.12 1282
4426.74 1157
4427.37 1190
4428.00 1223
4428.63 1256
4429.25 1314
4429.88 1206
4430.51 1309
4431.14 1400
4431.77 1379
4432.39 1282
4433.02 1293
4433.65 1377
4434.28 1401
4434.90 1449
4435.53 1403
4436.16 1257
4436.79 1199
4437.42 1340
4438.05 1389
4438.67 1233
4439.30 1185
4439.93 1256
4440.56 1196
4441.19 1227
4441.82 1268
4442.44 1213
4443.07 1292
4443.70 1346
4444.33 1306
4444.96 1381
4445.59 1356
4446.22 1193
4446.85 1336
4447.47 1367
4448.10 1369
4448.73 1471
4449.36 1252
4449.99 1214
4450.62 1507
4451.25 1459
4451.88 1435
4452.51 1382
4453.14 1370
4453.77 1449
4454.40 1387
4455.02 1286
4455.65 1312
4456.28 1217
4456.91 1259
4457.54 1255
4458.17 1325
4458.80 1331
4459.43 1318
4460.06 1277
4460.69 1236
4461.32 1281
4461.95 1226
4462.58 1254
4463.21 1272
4463.84 1269
4464.47 1269
4465.10 1177
4465.73 1197
4466.36 1217
4466.99 1156
4467.62 1288
4468.25 1271
4468.88 1310
4469.51 1405
4470.14 1162
4470.78 1183
4471.41 1195
4472.04 1312
4472.67 1390
4473.30 1367
4473.93 1327
4474.56 1264
4475.19 1203
4475.82 1218
4476.45 1284
4477.08 1261
4477.71 1243
4478.35 1226
4478.98 1346
4479.61 1316
4480.24 1234
4480.87 1221
4481.50 1299
4482.13 1241
4482.76 1354
4483.40 1327
4484.03 1351
4484.66 1485
4485.29 1421
4485.92 1366
4486.55 1325
4487.19 1299
4487.82 1314
4488.45 1235
4489.08 1190
4489.71 1375
4490.34 1350
4490.98 1381
4491.61 1351
4492.24 1333
4492.87 1374
4493.50 1380
4494.14 1363
4494.77 1260
4495.40 1247
4496.03 1209
4496.67 1153
4497.30 1202
4497.93 1150
4498.56 1369
4499.20 1491
4499.83 1438
4500.46 1378
4501.09 1536
4501.73 1516
4502.36 1640
4502.99 1563
4503.63 1543
4504.26 1517
4504.89 1418
4505.52 1415
4506.16 1361
4506.79 1286
4507.42 1330
4508.06 1317
4508.69 1485
4509.32 1426
4509.96 1417
4510.59 1417
4511.22 1443
4511.86 1410
4512.49 1402
4513.12 1456
4513.76 1420
4514.39 1287
4515.02 1386
4515.66 1429
4516.29 1274
4516.93 1262
4517.56 1336
4518.19 1359
4518.83 1357
4519.46 1326
4520.10 1364
4520.73 1477
4521.36 1431
4522.00 1351
4522.63 1459
4523.27 1581
4523.90 1568
4524.54 1481
4525.17 1502
4525.80 1577
4526.44 1626
4527.07 1626
4527.71 1803
4528.34 1889
4528.98 1859
4529.61 1927
4530.25 1918
4530.88 2018
4531.52 2153
4532.15 2030
4532.79 2088
4533.42 2112
4534.06 2047
4534.69 1960
4535.33 1858
4535.96 1660
4536.60 1531
4537.23 1600
4537.87 1530
4538.50 1517
4539.14 1406
4539.77 1316
4540.41 1239
4541.04 1308
4541.68 1403
4542.31 1355
4542.95 1358
4543.59 1381
4544.22 1257
4544.86 1453
4545.49 1388
4546.13 1350
4546.77 1428
4547.40 1454
4548.04 1429
4548.67 1468
4549.31 1515
4549.95 1468
4550.58 1541
4551.22 1497
4551.85 1391
4552.49 1533
4553.13 1510
4553.76 1437
4554.40 1479
4555.04 1479
4555.67 1508
4556.31 1438
4556.95 1564
4557.58 1490
4558.22 1402
4558.86 1391
4559.49 1401
4560.13 1443
4560.77 1390
4561.40 1421
4562.04 1423
4562.68 1396
4563.31 1332
4563.95 1359
4564.59 1429
4565.23 1330
4565.86 1273
4566.50 1399
4567.14 1411
4567.77 1411
4568.41 1484
4569.05 1432
4569.69 1382
4570.32 1449
4570.96 1507
4571.60 1506
4572.24 1494
4572.88 1520
4573.51 1485
4574.15 1352
4574.79 1428
4575.43 1504
4576.06 1326
4576.70 1232
4577.34 1243
4577.98 1295
4578.62 1281
4579.26 1285
4579.89 1373
4580.53 1254
4581.17 1314
4581.81 1426
4582.45 1406
4583.09 1390
4583.72 1480
4584.36 1301
4585.00 1319
4585.64 1436
4586.28 1385
4586.92 1412
4587.56 1526
4588.19 1393
4588.83 1269
4589.47 1268
4590.11 1398
4590.75 1482
4591.39 1505
4592.03 1501
4592.67 1470
4593.31 1366
4593.95 1382
4594.58 1368
4595.22 1371
4595.86 1276
4596.50 1227
4597.14 1302
4597.78 1291
4598.42 1291
4599.06 1216
4599.70 1243
4600.34 1370
4600.98 1394
4601.62 1291
4602.26 1272
4602.90 1340
4603.54 1465
4604.18 1424
4604.82 1426
4605.46 1470
4606.10 1408
4606.74 1341
4607.38 1396
4608.02 1504
4608.66 1481
4609.30 1457
4609.94 1427
4610.58 1394
4611.22 1419
4611.86 1415
4612.50 1357
4613.14 1333
4613.78 1373
4614.42 1422
4615.06 1302
4615.70 1297
4616.35 1234
4616.99 1242
4617.63 1275
4618.27 1262
4618.91 1328
4619.55 1316
4620.19 1269
4620.83 1237
4621.47 1441
4622.11 1386
4622.76 1247
4623.40 1217
4624.04 1270
4624.68 1332
4625.32 1395
4625.96 1412
4626.60 1305
4627.25 1269
4627.89 1286
4628.53 1288
4629.17 1370
4629.81 1402
4630.45 1343
4631.10 1227
4631.74 1214
4632.38 1299
4633.02 1318
4633.66 1490
4634.30 1432
4634.95 1430
4635.59 1402
4636.23 1471
4636.87 1481
4637.52 1471
4638.16 1612
4638.80 1707
4639.44 1651
4640.08 1652
4640.73 1699
4641.37 1531
4642.01 1581
4642.66 1560
4643.30 1541
4643.94 1410
4644.58 1330
4645.23 1262
4645.87 1325
4646.51 1441
4647.15 1377
4647.80 1364
4648.44 1337
4649.08 1261
4649.73 1238
4650.37 1308
4651.01 1303
4651.66 1335
4652.30 1518
4652.94 1411
4653.59 1501
4654.23 1385
4654.87 1321
4655.52 1285
4656.16 1364
4656.80 1405
4657.45 1387
4658.09 1460
4658.73 1362
4659.38 1257
4660.02 1394
4660.67 1356
4661.31 1328
4661.95 1301
4662.60 1327
4663.24 1309
4663.89 1226
4664.53 1386
4665.17 1410
4665.82 1314
4666.46 1367
4667.11 1288
4667.75 1242
4668.40 1340
4669.04 1285
4669.68 1273
4670.33 1283
4670.97 1340
4671.62 1339
4672.26 1329
4672.91 1229
4673.55 1200
4674.20 1299
4674.84 1298
4675.49 1247
4676.13 1186
4676.78 1283
4677.42 1431
4678.07 1332
4678.71 1289
4679.36 1242
4680.00 1345
4680.65 1401
4681.29 1339
4681.94 1259
4682.58 1344
4683.23 1358
4683.87 1420
4684.52 1471
4685.16 1376
4685.81 1205
4686.46 1311
4687.10 1350
4687.75 1235
4688.39 1231
4689.04 1391
4689.68 1452
4690.33 1450
4690.98 1438
4691.62 1352
4692.27 1373
4692.91 1433
4693.56 1309
4694.21 1307
4694.85 1373
4695.50 1470
4696.15 1316
4696.79 1404
4697.44 1353
4698.08 1367
4698.73 1423
4699.38 1473
4700.02 1468
4700.67 1498
4701.32 1567
4701.96 1406
4702.61 1267
4703.26 1324
4703.90 1347
4704.55 1274
4705.20 1293
4705.84 1325
4706.49 1292
4707.14 1275
4707.79 1375
4708.43 1277
4709.08 1292
4709.73 1325
4710.37 1231
4711.02 1306
4711.67 1317
4712.32 1270
4712.96 1397
4713.61 1270
4714.26 1278
4714.91 1353
4715.55 1389
4716.20 1344
4716.85 1304
4717.50 1324
4718.15 1307
4718.79 1329
4719.44 1520
4720.09 1496
4720.74 1357
4721.39 1381
4722.03 1381
4722.68 1510
4723.33 1552
4723.98 1419
4724.63 1380
4725.27 1551
4725.92 1610
4726.57 1524
4727.22 1555
4727.87 1478
4728.52 1409
4729.16 1485
4729.81 1413
4730.46 1391
4731.11 1422
4731.76 1356
4732.41 1439
4733.06 1266
4733.71 1359
4734.36 1399
4735.00 1442
4735.65 1348
4736.30 1338
4736.95 1404
4737.60 1434
4738.25 1438
4738.90 1458
4739.55 1458
4740.20 1454
4740.85 1547
4741.50 1539
4742.15 1332
4742.80 1427
4743.44 1544
4744.09 1595
4744.74 1557
4745.39 1567
4746.04 1445
4746.69 1484
4747.34 1397
4747.99 1499
4748.64 1500
4749.29 1488
4749.94 1607
4750.59 1587
4751.24 1543
4751.89 1590
4752.54 1623
4753.19 1493
4753.84 1436
4754.49 1612
4755.14 1685
4755.79 1444
4756.44 1416
4757.10 1353
4757.75 1403
4758.40 1425
4759.05 1431
4759.70 1430
4760.35 1416
4761.00 1466
4761.65 1432
4762.30 1386
4762.95 1411
4763.60 1436
4764.25 1555
4764.90 1528
4765.56 1587
4766.21 1588
4766.86 1462
4767.51 1363
4768.16 1253
4768.81 1368
4769.46 1278
4770.11 1316
4770.77 1314
4771.42 1288
4772.07 1373
4772.72 1440
4773.37 1337
4774.02 1265
4774.67 1336
4775.33 1321
4775.98 1410
4776.63 1402
4777.28 1323
4777.93 1460
4778.59 1320
4779.24 1300
4779.89 1439
4780.54 1502
4781.19 1377
4781.85 1354
4782.50 1294
4783.15 1276
4783.80 1387
4784.46 1226
4785.11 1264
4785.76 1336
4786.41 1345
4787.07 1326
4787.72 1515
4788.37 1507
4789.02 1376
4789.68 1359
4790.33 1404
4790.98 1358
4791.63 1376
4792.29 1305
4792.94 1277
4793.59 1337
4794.25 1281
4794.90 1401
4795.55 1339
4796.21 1271
4796.86 1219
4797.51 1290
4798.17 1263
4798.82 1217
4799.47 1312
4800.13 1366
4800.78 1323
4801.43 1393
4802.09 1351
4802.74 1326
4803.39 1403
4804.05 1386
4804.70 1431
4805.35 1313
4806.01 1373
4806.66 1343
4807.32 1256
4807.97 1292
4808.62 1319
4809.28 1272
4809.93 1238
4810.59 1262
4811.24 1257
4811.89 1365
4812.55 1379
4813.20 1185
4813.86 1238
4814.51 1285
4815.17 1300
4815.82 1372
4816.48 1423
4817.13 1409
4817.78 1339
4818.44 1325
4819.09 1448
4819.75 1431
4820.40 1491
4821.06 1421
4821.71 1508
4822.37 1524
4823.02 1537
4823.68 1526
4824.33 1603
4824.99 1502
4825.64 1562
4826.30 1643
4826.95 1687
4827.61 1518
4828.26 1642
4828.92 1735
4829.58 1602
4830.23 1437
4830.89 1356
4831.54 1396
4832.20 1585
4832.85 1537
4833.51 1657
4834.16 1682
4834.82 1805
4835.48 1917
4836.13 1803
4836.79 1697
4837.44 1675
4838.10 1674
4838.76 1732
4839.41 1640
4840.07 1481
4840.72 1798
4841.38 1712
4842.04 1774
4842.69 1766
4843.35 1771
4844.01 1730
4844.66 1620
4845.32 1589
4845.98 1583
4846.63 1702
4847.29 1755
4847.95 1840
4848.60 1910
4849.26 1985
4849.92 2016
4850.57 1816
4851.23 1885
4851.89 1840
4852.54 1704
4853.20 1707
4853.86 1617
4854.51 1602
4855.17 1735
4855.83 1827
4856.49 1760
4857.14 1861
4857.80 1826
4858.46 1713
4859.12 1747
4859.77 1815
4860.43 1816
4861.09 1846
4861.75 1618
4862.40 1670
4863.06 1868
4863.72 1883
4864.38 1806
4865.03 1784
4865.69 1796
4866.35 1733
4867.01 1767
4867.67 1669
4868.32 1789
4868.98 1640
4869.64 1543
4870.30 1523
4870.96 1520
4871.62 1519
4872.27 1460
4872.93 1516
4873.59 1609
4874.25 1617
4874.91 1529
4875.57 1556
4876.22 1540
4876.88 1510
4877.54 1379
4878.20 1443
4878.86 1629
4879.52 1508
4880.18 1504
4880.84 1461
4881.49 1464
4882.15 1431
4882.81 1513
4883.47 1468
4884.13 1289
4884.79 1300
4885.45 1281
4886.11 1397
4886.77 1417
4887.43 1352
4888.09 1406
4888.75 1449
4889.41 1552
4890.07 1516
4890.72 1408
4891.38 1463
4892.04 1397
4892.70 1526
4893.36 1505
4894.02 1587
4894.68 1502
4895.34 1462
4896.00 1416
4896.66 1334
4897.32 1291
4897.98 1268
4898.64 1280
4899.30 1318
4899.96 1488
4900.62 1421
4901.28 1471
4901.94 1341
4902.60 1365
4903.27 1422
4903.93 1365
4904.59 1305
4905.25 1342
4905.91 1345
4906.57 1396
4907.23 1336
4907.89 1255
4908.55 1355
4909.21 1358
4909.87 1270
4910.53 1137
4911.19 1136
4911.85 1309
4912.52 1341
4913.18 1266
4913.84 1144
4914.50 1166
4915.16 1137
4915.82 1148
4916.48 1208
4917.14 1186
4917.81 1146
4918.47 1128
4919.13 1095
4919.79 1162
4920.45 1142
4921.11 1212
4921.77 1277
4922.44 1305
4923.10 1231
4923.76 1256
4924.42 1114
4925.08 1192
4925.75 1090
4926.41 1153
4927.07 1332
4927.73 1218
4928.39 1114
4929.06 1166
4929.72 1243
4930.38 1262
4931.04 1268
4931.71 1264
4932.37 1193
4933.03 1143
4933.69 1184
4934.36 1330
4935.02 1244
4935.68 1191
4936.34 1273
4937.01 1278
4937.67 1265
4938.33 1185
4938.99 1099
4939.66 1163
4940.32 1069
4940.98 1201
4941.65 1218
4942.31 1312
4942.97 1211
4943.63 1277
4944.30 1246
4944.96 1236
4945.62 1168
4946.29 1163
4946.95 1099
4947.61 1132
4948.28 1135
4948.94 1123
4949.61 1074
4950.27 1169
4950.93 1259
4951.60 1122
4952.26 1203
4952.92 1224
4953.59 1130
4954.25 1260
4954.92 1054
4955.58 1100
4956.24 1216
4956.91 1214
4957.57 1195
4958.24 1104
4958.90 1213
4959.56 1228
4960.23 1146
4960.89 1105
4961.56 1179
4962.22 1213
4962.89 1196
4963.55 1187
4964.21 1343
4964.88 1328
4965.54 1252
4966.21 1277
4966.87 1252
4967.54 1198
4968.20 1231
4968.87 1250
4969.53 1234
4970.20 1129
4970.86 1123
4971.53 1295
4972.19 1291
4972.86 1294
4973.52 1206
4974.19 1259
4974.85 1221
4975.52 1169
4976.18 1185
4976.85 1214
4977.51 1159
4978.18 1183
4978.85 1143
4979.51 1271
4980.18 1210
4980.84 1159
4981.51 1234
4982.17 1203
4982.84 1215
4983.50 1146
4984.17 1161
4984.84 1226
4985.50 1258
4986.17 1172
4986.83 1291
4987.50 1135
4988.17 1083
4988.83 1180
4989.50 1257
4990.17 1107
4990.83 1129
4991.50 1250
4992.16 1226
4992.83 1170
4993.50 1140
4994.16 1125
4994.83 1150
4995.50 1092
4996.16 1103
4996.83 1173
4997.50 1184
4998.16 1088
4998.83 1066
4999.50 1193
5000.16 1169
5000.83 1075
5001.50 1120
5002.17 1190
5002.83 1142
5003.50 1204
5004.17 1184
5004.83 1135
5005.50 1215
5006.17 1236
5006.84 1267
5007.50 1277
5008.17 1185
5008.84 1219
5009.51 1219
5010.17 1219
5010.84 1253
5011.51 1183
5012.18 1269
5012.84 1274
5013.51 1298
5014.18 1309
5014.85 1272
5015.52 1270
5016.18 1290
5016.85 1320
5017.52 1279
5018.19 1337
5018.86 1383
5019.52 1495
5020.19 1601
5020.86 1572
5021.53 1650
5022.20 1632
5022.87 1711
5023.54 1631
5024.20 1628
5024.87 1605
5025.54 1466
5026.21 1468
5026.88 1481
5027.55 1379
5028.22 1277
5028.88 1278
5029.55 1222
5030.22 1227
5030.89 1233
5031.56 1201
5032.23 1142
5032.90 1213
5033.57 1284
5034.24 1264
5034.91 1158
5035.58 1184
5036.25 1293
5036.91 1216
5037.58 1152
5038.25 1118
5038.92 1153
5039.59 1168
5040.26 1245
5040.93 1285
5041.60 1120
5042.27 1158
5042.94 1162
5043.61 1246
5044.28 1236
5044.95 1232
5045.62 1253
5046.29 1214
5046.96 1238
5047.63 1198
5048.30 1096
5048.97 1155
5049.64 1198
5050.31 1285
5050.98 1145
5051.65 1147
5052.32 1200
5052.99 1291
5053.66 1300
5054.33 1164
5055.00 1221
5055.68 1182
5056.35 1228
5057.02 1131
5057.69 1168
5058.36 1166
5059.03 1219
5059.70 1207
5060.37 1254
5061.04 1314
5061.71 1269
5062.38 1210
5063.06 1204
5063.73 1236
5064.40 1245
5065.07 1157
5065.74 1115
5066.41 1116
5067.08 1093
5067.75 1196
5068.43 1070
5069.10 1153
5069.77 1222
5070.44 1200
5071.11 1234
5071.78 1191
5072.46 1121
5073.13 1149
5073.80 1205
5074.47 1198
5075.14 1195
5075.81 1170
5076.49 1215
5077.16 1201
5077.83 1112
5078.50 1214
5079.18 1254
5079.85 1250
5080.52 1217
5081.19 1168
5081.86 1267
5082.54 1272
5083.21 1152
5083.88 1141
5084.55 1143
5085.23 1197
5085.90 1202
5086.57 1215
5087.25 1343
5087.92 1236
5088.59 1267
5089.26 1383
5089.94 1308
5090.61 1266
5091.28 1325
5091.96 1362
5092.63 1317
5093.30 1251
5093.97 1361
5094.65 1365
5095.32 1204
5095.99 1203
5096.67 1292
5097.34 1332
5098.01 1241
5098.69 1129
5099.36 1235
5100.04 1300
5100.71 1199
5101.38 1199
5102.06 1182
5102.73 1262
5103.40 1238
5104.08 1217
5104.75 1179
5105.43 1221
5106.10 1126
5106.77 1318
5107.45 1297
5108.12 1102
5108.80 1107
5109.47 1233
5110.14 1181
5110.82 1059
5111.49 1147
5112.17 1091
5112.84 1202
5113.52 1100
5114.19 1194
5114.87 1174
5115.54 1170
5116.21 1168
5116.89 1234
5117.56 1164
5118.24 1287
5118.91 1239
5119.59 1262
5120.26 1257
5120.94 1327
5121.61 1186
5122.29 1210
5122.96 1190
5123.64 1160
5124.31 1254
5124.99 1212
5125.66 1269
5126.34 1208
5127.01 1169
5127.69 1137
5128.37 1145
5129.04 1163
5129.72 1115
5130.39 1179
5131.07 1229
5131.74 1247
5132.42 1123
5133.09 1115
5133.77 1240
5134.45 1241
5135.12 1221
5135.80 1308
5136.47 1260
5137.15 1234
5137.83 1219
5138.50 1252
5139.18 1299
5139.85 1307
5140.53 1212
5141.21 1177
5141.88 1144
5142.56 1113
5143.24 1065
5143.91 1110
5144.59 1025
5145.27 1083
5145.94 1011
5146.62 1141
5147.30 1097
5147.97 1091
5148.65 1154
5149.33 1130
5150.00 1058
5150.68 1083
5151.36 1107
5152.03 1165
5152.71 1075
5153.39 1030
5154.07 1077
5154.74 1092
5155.42 1084
5156.10 1075
5156.77 1179
5157.45 1100
5158.13 1210
5158.81 1237
5159.48 1203
5160.16 1125
5160.84 1126
5161.52 1131
5162.19 1104
5162.87 1154
5163.55 1229
5164.23 1200
5164.91 1128
5165.58 1175
5166.26 1184
5166.94 1195
5167.62 1238
5168.30 1140
5168.97 1062
5169.65 1207
5170.33 1244
5171.01 1191
5171.69 1087
5172.37 1103
5173.04 1193
5173.72 1062
5174.40 1090
5175.08 1100
5175.76 1235
5176.44 1132
5177.11 1158
5177.79 1246
5178.47 1201
5179.15 1143
5179.83 1138
5180.51 1101
5181.19 1105
5181.87 1078
5182.55 1074
5183.22 1099
5183.90 1070
5184.58 1063
5185.26 1058
5185.94 1018
5186.62 1109
5187.30 1051
5187.98 990
5188.66 997
5189.34 1013
5190.02 982
5190.70 1049
5191.38 967
5192.06 1038
5192.74 1189
5193.42 1003
5194.10 995
5194.78 1143
5195.46 960
5196.14 930
5196.82 1000
5197.50 1103
5198.18 1059
5198.86 1056
5199.54 1099
5200.22 1045
5200.90 1002
5201.58 1070
5202.26 1155
5202.94 1087
5203.62 1062
5204.30 1086
5204.98 1041
5205.66 1148
5206.34 1093
5207.02 1232
5207.70 1173
5208.38 1268
5209.06 1160
5209.74 1219
5210.42 1191
5211.10 1111
5211.79 1137
5212.47 1130
5213.15 1186
5213.83 1202
5214.51 1087
5215.19 1153
5215.87 1137
5216.55 1130
5217.23 1102
5217.92 1135
5218.60 1155
5219.28 1089
5219.96 1107
5220.64 1138
5221.32 1145
5222.00 1156
5222.69 1138
5223.37 1094
5224.05 1039
5224.73 1169
5225.41 1069
5226.10 1055
5226.78 1148
5227.46 1233
5228.14 1204
5228.82 1268
5229.51 1101
5230.19 1186
5230.87 1113
5231.55 1077
5232.23 1124
5232.92 1054
5233.60 1210
5234.28 1214
5234.96 1060
5235.65 1167
5236.33 1246
5237.01 1223
5237.69 1135
5238.38 1140
5239.06 1175
5239.74 1265
5240.42 1115
5241.11 1115
5241.79 1231
5242.47 1142
5243.16 1071
5243.84 1086
5244.52 1127
5245.21 1100
5245.89 1267
5246.57 1167
5247.26 1164
5247.94 1251
5248.62 1167
5249.31 1283
5249.99 1331
5250.67 1308
5251.36 1148
5252.04 1160
5252.72 1202
5253.41 1131
5254.09 1133
5254.77 1115
5255.46 1188
5256.14 1113
5256.83 1180
5257.51 1123
5258.19 1149
5258.88 1032
5259.56 1105
5260.25 1031
5260.93 1191
5261.61 1255
5262.30 1184
5262.98 1212
5263.67 1231
5264.35 1147
5265.04 1060
5265.72 1171
5266.40 1167
5267.09 1146
5267.77 1208
5268.46 1182
5269.14 1194
5269.83 1220
5270.51 1174
5271.20 1188
5271.88 1208
5272.57 1247
5273.25 1213
5273.94 1105
5274.62 1135
5275.31 1217
5275.99 1197
5276.68 1095
5277.36 1154
5278.05 1218
5278.73 1298
5279.42 1264
5280.10 1383
5280.79 1319
5281.47 1364
5282.16 1349
5282.85 1447
5283.53 1313
5284.22 1235
5284.90 1218
5285.59 1303
5286.27 1164
5286.96 1083
5287.65 1150
5288.33 1100
5289.02 1191
5289.70 1082
5290.39 1089
5291.08 1055
5291.76 1185
5292.45 1219
5293.13 1193
5293.82 1181
5294.51 1134
5295.19 1131
5295.88 1111
5296.57 1181
5297.25 1186
5297.94 1135
5298.63 1156
5299.31 1266
5300.00 1145
5300.69 1139
5301.37 1211
5302.06 1214
5302.75 1194
5303.43 1195
5304.12 1157
5304.81 1170
5305.49 1241
5306.18 1212
5306.87 1296
5307.56 1263
5308.24 1202
5308.93 1102
5309.62 1099
5310.30 1106
5310.99 1264
5311.68 1243
5312.37 1126
5313.05 1173
5313.74 1125
5314.43 1042
5315.12 1097
5315.81 1216
5316.49 1379
5317.18 1161
5317.87 1260
5318.56 1461
5319.24 1306
5319.93 1337
5320.62 1282
5321.31 1315
5322.00 1359
5322.68 1265
5323.37 1235
5324.06 1229
5324.75 1149
5325.44 1208
5326.13 1240
5326.81 1224
5327.50 1257
5328.19 1162
5328.88 1119
5329.57 1078
5330.26 1181
5330.95 1290
5331.63 1224
5332.32 1257
5333.01 1305
5333.70 1216
5334.39 1183
5335.08 1157
5335.77 1234
5336.46 1300
5337.15 1270
5337.84 1239
5338.52 1209
5339.21 1148
5339.90 1270
5340.59 1347
5341.28 1280
5341.97 1294
5342.66 1284
5343.35 1399
5344.04 1343
5344.73 1272
5345.42 1393
5346.11 1430
5346.80 1476
5347.49 1485
5348.18 1554
5348.87 1652
5349.56 1726
5350.25 1866
5350.94 1872
5351.63 1758
5352.32 1767
5353.01 1682
5353.70 1588
5354.39 1451
5355.08 1483
5355.77 1429
5356.46 1222
5357.15 1265
5357.84 1229
5358.53 1145
5359.22 1242
5359.91 1212
5360.60 1201
5361.29 1328
5361.98 1250
5362.67 1222
5363.36 1152
5364.06 1156
5364.75 1164
5365.44 1109
5366.13 1138
5366.82 1092
5367.51 1126
5368.20 1249
5368.89 1174
5369.58 1052
5370.27 1125
5370.97 1187
5371.66 1117
5372.35 1145
5373.04 1152
5373.73 1100
5374.42 1176
5375.11 1147
5375.81 1173
5376.50 1200
5377.19 1135
5377.88 1101
5378.57 1150
5379.26 1190
5379.96 1174
5380.65 1142
5381.34 1028
5382.03 1049
5382.72 1171
5383.42 1086
5384.11 1145
5384.80 1170
5385.49 1175
5386.19 1092
5386.88 1291
5387.57 1288
5388.26 1200
5388.96 1204
5389.65 1238
5390.34 1301
5391.03 1197
5391.73 1225
5392.42 1313
5393.11 1212
5393.80 1106
5394.50 1192
5395.19 1115
5395.88 1137
5396.57 1152
5397.27 1174
5397.96 1201
5398.65 1095
5399.35 1155
5400.04 1177
5400.73 1145
5401.43 1180
5402.12 1148
5402.81 1179
5403.51 1120
5404.20 1215
5404.89 1205
5405.59 1285
5406.28 1257
5406.97 1172
5407.67 1183
5408.36 1263
5409.06 1222
5409.75 1189
5410.44 1200
5411.14 1167
5411.83 1141
5412.52 1127
5413.22 1235
5413.91 1192
5414.61 1179
5415.30 1264
5415.99 1167
5416.69 1265
5417.38 1270
5418.08 1212
5418.77 1178
5419.47 1235
5420.16 1312
5420.86 1252
5421.55 1266
5422.24 1245
5422.94 1320
5423.63 1233
5424.33 1262
5425.02 1229
5425.72 1274
5426.41 1262
5427.11 1298
5427.80 1201
5428.50 1187
5429.19 1176
5429.89 1172
5430.58 1161
5431.28 1243
5431.97 1249
5432.67 1313
5433.36 1288
5434.06 1162
5434.75 1291
5435.45 1259
5436.15 1310
5436.84 1323
5437.54 1231
5438.23 1254
5438.93 1396
5439.62 1349
5440.32 1277
5441.01 1262
5441.71 1323
5442.41 1397
5443.10 1425
5443.80 1546
5444.49 1659
5445.19 1675
5445.89 1673
5446.58 1657
5447.28 1704
5447.98 1743
5448.67 1762
5449.37 1718
5450.06 1718
5450.76 1656
5451.46 1627
5452.15 1395
5452.85 1306
5453.55 1425
5454.24 1408
5454.94 1360
5455.64 1362
5456.33 1311
5457.03 1322
5457.73 1349
5458.42 1372
5459.12 1395
5459.82 1394
5460.51 1414
5461.21 1532
5461.91 1525
5462.61 1642
5463.30 1632
5464.00 1600
5464.70 1616
5465.40 1611
5466.09 1526
5466.79 1441
5467.49 1576
5468.18 1539
5468.88 1433
5469.58 1386
5470.28 1433
5470.98 1291
5471.67 1501
5472.37 1439
5473.07 1527
5473.77 1429
5474.46 1410
5475.16 1481
5475.86 1481
5476.56 1580
5477.26 1565
5477.95 1646
5478.65 1767
5479.35 1733
5480.05 1773
5480.75 1810
5481.45 1842
5482.14 1761
5482.84 1634
5483.54 1663
5484.24 1601
5484.94 1501
5485.64 1473
5486.34 1620
5487.03 1526
5487.73 1517
5488.43 1536
5489.13 1507
5489.83 1555
5490.53 1559
5491.23 1594
5491.93 1559
5492.63 1500
5493.33 1497
5494.02 1592
5494.72 1657
5495.42 1612
5496.12 1636
5496.82 1738
5497.52 1888
5498.22 2009
5498.92 1997
5499.62 2036
5500.32 2240
5501.02 2259
5501.72 2263
5502.42 2203
5503.12 2141
5503.82 1953
5504.52 1850
5505.22 1664
5505.92 1627
5506.62 1597
5507.32 1500
5508.02 1595
5508.72 1539
5509.42 1484
5510.12 1437
5510.82 1555
5511.52 1487
5512.22 1462
5512.92 1490
5513.62 1475
5514.32 1491
5515.02 1475
5515.72 1442
5516.42 1385
5517.12 1368
5517.82 1417
5518.52 1357
5519.22 1552
5519.93 1531
5520.63 1457
5521.33 1441
5522.03 1442
5522.73 1376
5523.43 1420
5524.13 1433
5524.83 1355
5525.53 1333
5526.23 1372
5526.94 1378
5527.64 1168
5528.34 1271
5529.04 1291
5529.74 1291
5530.44 1170
5531.14 1213
5531.85 1259
5532.55 1308
5533.25 1257
5533.95 1147
5534.65 1235
5535.35 1286
5536.06 1227
5536.76 1335
5537.46 1219
5538.16 1214
5538.86 1121
5539.57 1224
5540.27 1139
5540.97 1269
5541.67 1233
5542.37 1281
5543.08 1129
5543.78 1156
5544.48 1074
5545.18 1195
5545.89 1107
5546.59 1299
5547.29 1328
5547.99 1394
5548.70 1247
5549.40 1179
5550.10 1165
5550.81 1148
5551.51 1318
5552.21 1296
5552.91 1216
5553.62 1145
5554.32 1200
5555.02 1180
5555.73 1073
5556.43 1073
5557.13 1094
5557.84 1150
5558.54 1142
5559.24 1178
5559.95 1082
5560.65 1140
5561.35 1056
5562.06 1106
5562.76 1181
5563.46 1228
5564.17 1148
5564.87 1117
5565.57 1207
5566.28 1189
5566.98 1172
5567.69 1136
5568.39 1229
5569.09 1218
5569.80 1214
5570.50 1198
5571.21 1312
5571.91 1233
5572.61 1174
5573.32 1157
5574.02 1132
5574.73 1158
5575.43 1110
5576.14 1107
5576.84 1184
5577.54 1170
5578.25 1237
5578.95 1248
5579.66 1181
5580.36 1146
5581.07 1190
5581.77 1318
5582.48 1218
5583.18 1124
5583.89 1133
5584.59 1185
5585.30 1165
5586.00 1170
5586.71 1174
5587.41 1125
5588.12 1075
5588.82 1083
5589.53 997
5590.23 1128
5590.94 1167
5591.64 1164
5592.35 1160
5593.05 1206
5593.76 1162
5594.47 1107
5595.17 1181
5595.88 1129
5596.58 1149
5597.29 1102
5597.99 1100
5598.70 1107
5599.41 1065
5600.11 1061
5600.82 1160
5601.52 1086
5602.23 1150
5602.94 1142
5603.64 1067
5604.35 1056
5605.05 1110
5605.76 1114
5606.47 1059
5607.17 1078
5607.88 1064
5608.59 1039
5609.29 1139
5610.00 992
5610.70 1095
5611.41 1105
5612.12 1070
5612.82 1121
5613.53 1121
5614.24 1075
5614.95 1003
5615.65 1099
5616.36 984
5617.07 998
5617.77 1084
5618.48 1012
5619.19 1049
5619.89 946
5620.60 970
5621.31 1024
5622.02 986
5622.72 986
5623.43 1076
5624.14 1043
5624.85 1086
5625.55 1016
5626.26 950
5626.97 1124
5627.68 1212
5628.38 1127
5629.09 1086
5629.80 1052
5630.51 1115
5631.21 1089
5631.92 1101
5632.63 1063
5633.34 1044
5634.05 1068
5634.75 1100
5635.46 1144
5636.17 1225
5636.88 1086
5637.59 1099
5638.30 1189
5639.00 1104
5639.71 1087
5640.42 1136
5641.13 1142
5641.84 1035
5642.55 1084
5643.26 1085
5643.96 1128
5644.67 1118
5645.38 1117
5646.09 1136
5646.80 1070
5647.51 1021
5648.22 1125
5648.93 1076
5649.64 1024
5650.34 1038
5651.05 1075
5651.76 1227
5652.47 1189
5653.18 1144
5653.89 1131
5654.60 1074
5655.31 1154
5656.02 1153
5656.73 1107
5657.44 1180
5658.15 1107
5658.86 1178
5659.57 1136
5660.28 1082
5660.99 1020
5661.70 1120
5662.41 1063
5663.12 1071
5663.83 1233
5664.54 1151
5665.25 1207
5665.96 1149
5666.67 1090
5667.38 1172
5668.09 1197
5668.80 1273
5669.51 1299
5670.22 1271
5670.93 1369
5671.64 1418
5672.35 1388
5673.06 1248
5673.77 1230
5674.48 1263
5675.19 1098
5675.90 1083
5676.61 1188
5677.32 1137
5678.03 1234
5678.74 1250
5679.45 1183
5680.17 1165
5680.88 1156
5681.59 1340
5682.30 1271
5683.01 1209
5683.72 1083
5684.43 1254
5685.14 1336
5685.85 1220
5686.57 1163
5687.28 1136
5687.99 1118
5688.70 1181
5689.41 1187
5690.12 1160
5690.84 1126
5691.55 1172
5692.26 1215
5692.97 1120
5693.68 1038
5694.39 1104
5695.11 971
5695.82 967
5696.53 1062
5697.24 1129
5697.95 1116
5698.67 1069
5699.38 1100
5700.09 1050
5700.80 1094
5701.51 1150
5702.23 1184
5702.94 1085
5703.65 1142
5704.36 1122
5705.08 1178
5705.79 1126
5706.50 1090
5707.21 1178
5707.93 1146
5708.64 1175
5709.35 1082
5710.07 1141
5710.78 1141
5711.49 1136
5712.20 1023
5712.92 1092
5713.63 1159
5714.34 1095
5715.06 1068
5715.77 1119
5716.48 1137
5717.20 1009
5717.91 1174
5718.62 1088
5719.34 1227
5720.05 1113
5720.76 1209
5721.48 1199
5722.19 1167
5722.90 1110
5723.62 1122
5724.33 1153
5725.05 1269
5725.76 1361
5726.47 1367
5727.19 1372
5727.90 1402
5728.61 1306
5729.33 1448
5730.04 1525
5730.76 1393
5731.47 1369
5732.19 1281
5732.90 1248
5733.61 1148
5734.33 1086
5735.04 1126
5735.76 1152
5736.47 1085
5737.19 1120
5737.90 1165
5738.61 1219
5739.33 1295
5740.04 1227
5740.76 1127
5741.47 1059
5742.19 1219
5742.90 1205
5743.62 1129
5744.33 1203
5745.05 1222
5745.76 1180
5746.48 1164
5747.19 1176
5747.91 1242
5748.62 1095
5749.34 1158
5750.05 1131
5750.77 1197
5751.49 1183
5752.20 1254
5752.92 1360
5753.63 1301
5754.35 1384
5755.06 1291
5755.78 1312
5756.49 1302
5757.21 1264
5757.93 1371
5758.64 1329
5759.36 1328
5760.07 1230
5760.79 1168
5761.51 1180
5762.22 1086
5762.94 1200
5763.65 1211
5764.37 1178
5765.09 1144
5765.80 1189
5766.52 1323
5767.24 1234
5767.95 1186
5768.67 1262
5769.39 1190
5770.10 1229
5770.82 1229
5771.53 1288
5772.25 1133
5772.97 1134
5773.69 1142
5774.40 1288
5775.12 1180
5775.84 1220
5776.55 1205
5777.27 1188
5777.99 1234
5778.70 1216
5779.42 1217
5780.14 1094
5780.86 1225
5781.57 1257
5782.29 1265
5783.01 1310
5783.72 1327
5784.44 1236
5785.16 1267
5785.88 1260
5786.59 1270
5787.31 1332
5788.03 1252
5788.75 1270
5789.47 1385
5790.18 1275
5790.90 1304
5791.62 1352
5792.34 1431
5793.06 1392
5793.77 1369
5794.49 1399
5795.21 1387
5795.93 1475
5796.65 1687
5797.36 1819
5798.08 1978
5798.80 2205
5799.52 2304
5800.24 2457
5800.96 2297
5801.67 2314
5802.39 2270
5803.11 2077
5803.83 1848
5804.55 1677
5805.27 1626
5805.99 1543
5806.71 1544
5807.42 1570
5808.14 1476
5808.86 1383
5809.58 1461
5810.30 1433
5811.02 1470
5811.74 1405
5812.46 1368
5813.18 1348
5813.90 1412
5814.62 1511
5815.34 1494
5816.05 1437
5816.77 1401
5817.49 1426
5818.21 1372
5818.93 1358
5819.65 1403
5820.37 1397
5821.09 1400
5821.81 1377
5822.53 1423
5823.25 1349
5823.97 1311
5824.69 1300
5825.41 1347
5826.13 1270
5826.85 1307
5827.57 1244
5828.29 1184
5829.01 1161
5829.73 1140
5830.45 1195
5831.17 1346
5831.89 1284
5832.61 1278
5833.33 1368
5834.05 1304
5834.78 1251
5835.50 1274
5836.22 1399
5836.94 1346
5837.66 1198
5838.38 1182
5839.10 1213
5839.82 1263
5840.54 1313
5841.26 1253
5841.98 1305
5842.70 1306
5843.43 1274
5844.15 1234
5844.87 1240
5845.59 1166
5846.31 1133
5847.03 1174
5847.75 1180
5848.47 1141
5849.20 1195
5849.92 1237
5850.64 1209
5851.36 1215
5852.08 1266
5852.80 1242
5853.53 1249
5854.25 1213
5854.97 1197
5855.69 1128
5856.41 1285
5857.14 1211
5857.86 1207
5858.58 1200
5859.30 1120
5860.02 1175
5860.75 1280
5861.47 1105
5862.19 1220
5862.91 1132
5863.64 1161
5864.36 1223
5865.08 1227
5865.80 1210
5866.52 1206
5867.25 1152
5867.97 1259
5868.69 1310
5869.42 1248
5870.14 1236
5870.86 1214
5871.58 1289
5872.31 1224
5873.03 1201
5873.75 1197
5874.48 1084
5875.20 1159
5875.92 1290
5876.65 1301
5877.37 1292
5878.09 1220
5878.81 1313
5879.54 1406
5880.26 1266
5880.99 1260
5881.71 1284
5882.43 1333
5883.16 1234
5883.88 1268
5884.60 1295
5885.33 1252
5886.05 1174
5886.77 1280
5887.50 1341
5888.22 1279
5888.95 1296
5889.67 1278
5890.39 1203
5891.12 1253
5891.84 1266
5892.57 1298
5893.29 1420
5894.01 1352
5894.74 1270
5895.46 1314
5896.19 1281
5896.91 1359
5897.64 1197
5898.36 1234
5899.09 1343
5899.81 1247
5900.53 1188
5901.26 1297
5901.98 1314
5902.71 1447
5903.43 1372
5904.16 1302
5904.88 1367
5905.61 1390
5906.33 1341
5907.06 1375
5907.78 1412
5908.51 1385
5909.23 1428
5909.96 1340
5910.68 1390
5911.41 1456
5912.14 1341
5912.86 1376
5913.59 1452
5914.31 1426
5915.04 1367
5915.76 1376
5916.49 1446
5917.21 1454
5917.94 1449
5918.67 1458
5919.39 1439
5920.12 1453
5920.84 1491
5921.57 1560
5922.29 1458
5923.02 1608
5923.75 1496
5924.47 1350
5925.20 1495
5925.93 1586
5926.65 1597
5927.38 1607
5928.10 1460
5928.83 1628
5929.56 1656
5930.28 1652
5931.01 1609
5931.74 1656
5932.46 1735
5933.19 1809
5933.92 1710
5934.64 1847
5935.37 1770
5936.10 1748
5936.82 1819
5937.55 1819
5938.28 1928
5939.00 1781
5939.73 1817
5940.46 1880
5941.19 2036
5941.91 2010
5942.64 1862
5943.37 1901
5944.09 1962
5944.82 1972
5945.55 2034
5946.28 2111
5947.00 2153
5947.73 2069
5948.46 2118
5949.19 2143
5949.92 2201
5950.64 2364
5951.37 2372
5952.10 2206
5952.83 2218
5953.55 2215
5954.28 2214
5955.01 2234
5955.74 2278
5956.47 2318
5957.19 2378
5957.92 2423
5958.65 2345
5959.38 2430
5960.11 2540
5960.84 2455
5961.56 2365
5962.29 2445
5963.02 2604
5963.75 2486
5964.48 2651
5965.21 2749
5965.94 2722
5966.66 2844
5967.39 2856
5968.12 2937
5968.85 2803
5969.58 2974
5970.31 2895
5971.04 2969
5971.77 2896
5972.50 2882
5973.22 2935
5973.95 2948
5974.68 2837
5975.41 2698
5976.14 2944
5976.87 2879
5977.60 3083
5978.33 3136
5979.06 3074
5979.79 3129
5980.52 3087
5981.25 3132
5981.98 3251
5982.71 3110
5983.44 3250
5984.17 3366
5984.90 3359
5985.63 3267
5986.36 3336
5987.09 3415
5987.82 3505
5988.55 3276
5989.28 3105
5990.01 3161
5990.74 3244
5991.47 3307
5992.20 3418
5992.93 3510
5993.66 3580
5994.39 3597
5995.12 3714
5995.85 3619
5996.58 3777
5997.31 3774
5998.04 3851
5998.77 3569
5999.50 3686
6000.23 3731
6000.96 3683
6001.69 3509
6002.42 3618
6003.16 3423
6003.89 3314
6004.62 3527
6005.35 3323
6006.08 3474
6006.81 3560
6007.54 3896
6008.27 4110
6009.00 4752
6009.74 5334
6010.47 6076
6011.20 6961
6011.93 7281
6012.66 7818
6013.39 8252
6014.13 8211
6014.86 8108
6015.59 7720
6016.32 7197
6017.05 6484
6017.78 5745
6018.52 4920
6019.25 4316
6019.98 3982
6020.71 3474
6021.44 3452
6022.18 3250
6022.91 2928
6023.64 2823
6024.37 3028
6025.10 2785
6025.84 2735
6026.57 2484
6027.30 2477
6028.03 2548
6028.77 2541
6029.50 2427
6030.23 2441
6030.96 2448
6031.70 2420
6032.43 2377
6033.16 2415
6033.90 2469
6034.63 2319
6035.36 2313
6036.09 2407
6036.83 2456
6037.56 2454
6038.29 2454
6039.03 2514
6039.76 2561
6040.49 2542
6041.23 2693
6041.96 2575
6042.69 2590
6043.43 2594
6044.16 2506
6044.89 2564
6045.63 2575
6046.36 2599
6047.09 2622
6047.83 2655
6048.56 2677
6049.29 2750
6050.03 2831
6050.76 3116
6051.50 3054
6052.23 2961
6052.96 3039
6053.70 3140
6054.43 3071
6055.17 2822
6055.90 3005
6056.63 2953
6057.37 2892
6058.10 2687
6058.84 2704
6059.57 2829
6060.31 2724
6061.04 2660
6061.77 2655
6062.51 2634
6063.24 2668
6063.98 2624
6064.71 2571
6065.45 2537
6066.18 2549
6066.92 2499
6067.65 2588
6068.39 2463
6069.12 2492
6069.86 2476
6070.59 2552
6071.33 2351
6072.06 2337
6072.80 2386
6073.53 2445
6074.27 2397
6075.00 2234
6075.74 2257
6076.47 2188
6077.21 2247
6077.95 2282
6078.68 2150
6079.42 2248
6080.15 2190
6080.89 2199
6081.62 2165
6082.36 2178
6083.09 2229
6083.83 2213
6084.57 2202
6085.30 2189
6086.04 2013
6086.77 2073
6087.51 2128
6088.25 2115
6088.98 2291
6089.72 2255
6090.46 2122
6091.19 2109
6091.93 2233
6092.66 2183
6093.40 2206
6094.14 2233
6094.87 2084
6095.61 2138
6096.35 2031
6097.08 2111
6097.82 2211
6098.56 2208
6099.29 2001
6100.03 1964
6100.77 2027
6101.50 2045
6102.24 1906
6102.98 2023
6103.72 2117
6104.45 2067
6105.19 2087
6105.93 1953
6106.66 1926
6107.40 1962
6108.14 2103
6108.88 2066
6109.61 2068
6110.35 2081
6111.09 2134
6111.83 2228
6112.56 2094
6113.30 1985
6114.04 1982
6114.78 2019
6115.51 2028
6116.25 2034
6116.99 2041
6117.73 2045
6118.47 2113
6119.20 2112
6119.94 2139
6120.68 2127
6121.42 2069
6122.16 2101
6122.89 2100
6123.63 2221
6124.37 2257
6125.11 2305
6125.85 2262
6126.59 2268
6127.32 2249
6128.06 2149
6128.80 2163
6129.54 2193
6130.28 2235
6131.02 2308
6131.76 2439
6132.49 2339
6133.23 2397
6133.97 2395
6134.71 2346
6135.45 2490
6136.19 2494
6136.93 2442
6137.67 2455
6138.41 2411
6139.15 2515
6139.88 2445
6140.62 2428
6141.36 2446
6142.10 2423
6142.84 2594
6143.58 2467
6144.32 2411
6145.06 2555
6145.80 2393
6146.54 2394
6147.28 2459
6148.02 2494
6148.76 2486
6149.50 2697
6150.24 2669
6150.98 2628
6151.72 2605
6152.46 2770
6153.20 2637
6153.94 2690
6154.68 2868
6155.42 2779
6156.16 2782
6156.90 2732
6157.64 2904
6158.38 2931
6159.12 2890
6159.86 2931
6160.60 3004
6161.34 3195
6162.08 3091
6162.82 3206
6163.56 3541
6164.30 3497
6165.05 3805
6165.79 4035
6166.53 3928
6167.27 4060
6168.01 4190
6168.75 4029
6169.49 4009
6170.23 4141
6170.97 3978
6171.71 3987
6172.46 3794
6173.20 3594
6173.94 3490
6174.68 3608
6175.42 3619
6176.16 3714
6176.90 3627
6177.64 3580
6178.39 3587
6179.13 3673
6179.87 3682
6180.61 3535
6181.35 3678
6182.09 3833
6182.84 3939
6183.58 3775
6184.32 3925
6185.06 3850
6185.80 3962
6186.55 4000
6187.29 4070
6188.03 4290
6188.77 4278
6189.52 4245
6190.26 4321
6191.00 4590
6191.74 4748
6192.48 4655
6193.23 4650
6193.97 4765
6194.71 4654
6195.45 4863
6196.20 4944
6196.94 4605
6197.68 4749
6198.43 4626
6199.17 4626
6199.91 4628
6200.65 4753
6201.40 5047
6202.14 5000
6202.88 5561
6203.63 6160
6204.37 6949
6205.11 8414
6205.86 9715
6206.60 11801
6207.34 13280
6208.09 14817
6208.83 16222
6209.57 16494
6210.32 16344
6211.06 15304
6211.80 14342
6212.55 12559
6213.29 10776
6214.03 9117
6214.78 7539
6215.52 6772
6216.26 5517
6217.01 4835
6217.75 4442
6218.50 4109
6219.24 3926
6219.98 3769
6220.73 3573
6221.47 3442
6222.22 3557
6222.96 3557
6223.71 3675
6224.45 3728
6225.19 3708
6225.94 3741
6226.68 3766
6227.43 3452
6228.17 3389
6228.92 3258
6229.66 3131
6230.41 2982
6231.15 2797
6231.90 2776
6232.64 2916
6233.39 2782
6234.13 2724
6234.87 2732
6235.62 2770
6236.36 2903
6237.11 2906
6237.86 2914
6238.60 2923
6239.35 2826
6240.09 2893
6240.84 2979
6241.58 2903
6242.33 2883
6243.07 2966
6243.82 3149
6244.56 3250
6245.31 3535
6246.05 3664
6246.80 3663
6247.55 3797
6248.29 3924
6249.04 3873
6249.78 3793
6250.53 3672
6251.27 3464
6252.02 3397
6252.77 3248
6253.51 3192
6254.26 3001
6255.01 2903
6255.75 3041
6256.50 3037
6257.24 2990
6257.99 3036
6258.74 3034
6259.48 3013
6260.23 2905
6260.98 2831
6261.72 2920
6262.47 2773
6263.22 2792
6263.96 2780
6264.71 2764
6265.46 2737
6266.20 2797
6266.95 2854
6267.70 2765
6268.44 2719
6269.19 2681
6269.94 2812
6270.68 2811
6271.43 2815
6272.18 2726
6272.93 2566
6273.67 2677
6274.42 2759
6275.17 2822
6275.92 2872
6276.66 2782
6277.41 2846
6278.16 2875
6278.91 2801
6279.65 2775
6280.40 2846
6281.15 2632
6281.90 2638
6282.64 2640
6283.39 2599
6284.14 2556
6284.89 2567
6285.64 2461
6286.38 2518
6287.13 2479
6287.88 2390
6288.63 2256
6289.38 2179
6290.12 2323
6290.87 2209
6291.62 2127
6292.37 2302
6293.12 2349
6293.87 2229
6294.61 2152
6295.36 2124
6296.11 2185
6296.86 2131
6297.61 2188
6298.36 2092
6299.11 2155
6299.86 2018
6300.60 2098
6301.35 2204
6302.10 2046
6302.85 1968
6303.60 1998
6304.35 2056
6305.10 2117
6305.85 2088
6306.60 2217
6307.35 2245
6308.10 2155
6308.85 2009
6309.59 2026
6310.34 2101
6311.09 2030
6311.84 2069
6312.59 2178
6313.34 2238
6314.09 2197
6314.84 2164
6315.59 2271
6316.34 2387
6317.09 2234
6317.84 2092
6318.59 2112
6319.34 2181
6320.09 2249
6320.84 2259
6321.59 2154
6322.34 2144
6323.09 1925
6323.84 1887
6324.59 1927
6325.34 1881
6326.09 1739
6326.84 1895
6327.59 1789
6328.34 1818
6329.09 1843
6329.85 1821
6330.60 1663
6331.35 1819
6332.10 1903
6332.85 1735
6333.60 1785
6334.35 1785
6335.10 1689
6335.85 1700
6336.60 1732
6337.35 1861
6338.10 1746
6338.86 1849
6339.61 1810
6340.36 1836
6341.11 1843
6341.86 1806
6342.61 1733
6343.36 1700
6344.12 1848
6344.87 1969
6345.62 1758
6346.37 1686
6347.12 1853
6347.87 1883
6348.62 1761
6349.38 1880
6350.13 1959
6350.88 1901
6351.63 1976
6352.38 1972
6353.14 1907
6353.89 1903
6354.64 1928
6355.39 1894
6356.14 1801
6356.90 1944
6357.65 1813
6358.40 1781
6359.15 1894
6359.91 1758
6360.66 1803
6361.41 1727
6362.16 1753
6362.92 1815
6363.67 1848
6364.42 1783
6365.17 1705
6365.93 1745
6366.68 1832
6367.43 1713
6368.19 1707
6368.94 1668
6369.69 1623
6370.44 1713
6371.20 1787
6371.95 1739
6372.70 1628
6373.46 1659
6374.21 1700
6374.96 1711
6375.72 1793
6376.47 1782
6377.22 1697
6377.98 1649
6378.73 1672
6379.48 1790
6380.24 1775
6380.99 1720
6381.75 1668
6382.50 1640
6383.25 1695
6384.01 1619
6384.76 1753
6385.51 1654
6386.27 1655
6387.02 1596
6387.78 1682
6388.53 1676
6389.28 1584
6390.04 1605
6390.79 1696
6391.55 1589
6392.30 1660
6393.06 1711
6393.81 1674
6394.56 1575
6395.32 1601
6396.07 1652
6396.83 1649
6397.58 1630
6398.34 1674
6399.09 1639
6399.85 1634
6400.60 1654
6401.36 1600
6402.11 1510
6402.87 1573
6403.62 1713
6404.38 1680
6405.13 1620
6405.89 1628
6406.64 1683
6407.40 1677
6408.15 1650
6408.91 1541
6409.66 1500
6410.42 1614
6411.17 1735
6411.93 1681
6412.68 1636
6413.44 1590
6414.20 1607
6414.95 1572
6415.71 1649
6416.46 1698
6417.22 1614
6417.97 1720
6418.73 1736
6419.49 1664
6420.24 1712
6421.00 1697
6421.75 1709
6422.51 1620
6423.27 1715
6424.02 1723
6424.78 1643
6425.54 1655
6426.29 1697
6427.05 1638
6427.80 1676
6428.56 1662
6429.32 1665
6430.07 1671
6430.83 1651
6431.59 1739
6432.34 1584
6433.10 1652
6433.86 1651
6434.61 1631
6435.37 1698
6436.13 1681
6436.88 1717
6437.64 1710
6438.40 1794
6439.16 1671
6439.91 1686
6440.67 1686
6441.43 1640
6442.18 1826
6442.94 1851
6443.70 1896
6444.46 1933
6445.21 2005
6445.97 1841
6446.73 1741
6447.49 1763
6448.24 1656
6449.00 1758
6449.76 1724
6450.52 1848
6451.28 1946
6452.03 1893
6452.79 1812
6453.55 1820
6454.31 1894
6455.06 1864
6455.82 1996
6456.58 1961
6457.34 2038
6458.10 2061
6458.86 2079
6459.61 1905
6460.37 1917
6461.13 2078
6461.89 2007
6462.65 1909
6463.41 1947
6464.16 2115
6464.92 1985
6465.68 2014
6466.44 2071
6467.20 2059
6467.96 2018
6468.72 2039
6469.48 2127
6470.23 2238
6470.99 2242
6471.75 2199
6472.51 2250
6473.27 2243
6474.03 2280
6474.79 2318
6475.55 2329
6476.31 2339
6477.07 2461
6477.83 2342
6478.59 2270
6479.35 2349
6480.10 2287
6480.86 2259
6481.62 2443
6482.38 2457
6483.14 2378
6483.90 2490
6484.66 2430
6485.42 2462
6486.18 2661
6486.94 2701
6487.70 2636
6488.46 2645
6489.22 2792
6489.98 2862
6490.74 2873
6491.50 2986
6492.26 3094
6493.02 3005
6493.78 3092
6494.54 3152
6495.30 3239
6496.06 3207
6496.82 3200
6497.59 3130
6498.35 3180
6499.11 2989
6499.87 3263
6500.63 3184
6501.39 3230
6502.15 3313
6502.91 3309
6503.67 3326
6504.43 3465
6505.19 3512
6505.95 3463
6506.71 3539
6507.48 3551
6508.24 3595
6509.00 3751
6509.76 3859
6510.52 3805
6511.28 3670
6512.04 3752
6512.80 3772
6513.57 3611
6514.33 3662
6515.09 3764
6515.85 3864
6516.61 3838
6517.37 3869
6518.14 4045
6518.90 4067
6519.66 3966
6520.42 4197
6521.18 4358
6521.95 4315
6522.71 4424
6523.47 4624
6524.23 4831
6524.99 5215
6525.76 5274
6526.52 5488
6527.28 5434
6528.04 5624
6528.80 5992
6529.57 6193
6530.33 5939
6531.09 6093
6531.85 6389
6532.62 6747
6533.38 7780
6534.14 8811
6534.91 10149
6535.67 10509
6536.43 11252
6537.19 11519
6537.96 11076
6538.72 10382
6539.48 9335
6540.25 8215
6541.01 7278
6541.77 6210
6542.53 5437
6543.30 4839
6544.06 4259
6544.82 3837
6545.59 3679
6546.35 3455
6547.11 3201
6547.88 3223
6548.64 3234
6549.41 3224
6550.17 3228
6550.93 3139
6551.70 3133
6552.46 3116
6553.22 3117
6553.99 3112
6554.75 2870
6555.52 3083
6556.28 2989
6557.04 2935
6557.81 2928
6558.57 2862
6559.34 2986
6560.10 3022
6560.86 3064
6561.63 3252
6562.39 3318
6563.16 3284
6563.92 3326
6564.69 3289
6565.45 3282
6566.21 3207
6566.98 3351
6567.74 3400
6568.51 3368
6569.27 3515
6570.04 3477
6570.80 3534
6571.57 3757
6572.33 3764
6573.10 3894
6573.86 3975
6574.63 4024
6575.39 4122
6576.16 4234
6576.92 4134
6577.69 4166
6578.45 4213
6579.22 4166
6579.98 4188
6580.75 4072
6581.51 4001
6582.28 3919
6583.05 3894
6583.81 3976
6584.58 3807
6585.34 3734
6586.11 3619
6586.87 3688
6587.64 3629
6588.41 3688
6589.17 3850
6589.94 3832
6590.70 4243
6591.47 4416
6592.24 4585
6593.00 4781
6593.77 4874
6594.53 4897
6595.30 4968
6596.07 4891
6596.83 4652
6597.60 4294
6598.37 4147
6599.13 3913
6599.90 3723
6600.66 3547
6601.43 3399
6602.20 3301
6602.96 3139
6603.73 3172
6604.50 2928
6605.26 2808
6606.03 2945
6606.80 2800
6607.57 2813
6608.33 2908
6609.10 3104
6609.87 2818
6610.63 2784
6611.40 2917
6612.17 2979
6612.94 2760
6613.70 2854
6614.47 2713
6615.24 2820
6616.00 2746
6616.77 2693
6617.54 2669
6618.31 2633
6619.08 2590
6619.84 2449
6620.61 2458
6621.38 2509
6622.15 2519
6622.91 2617
6623.68 2541
6624.45 2518
6625.22 2500
6625.99 2355
6626.75 2286
6627.52 2387
6628.29 2546
6629.06 2497
6629.83 2467
6630.59 2601
6631.36 2802
6632.13 2878
6632.90 3080
6633.67 3182
6634.44 3082
6635.21 3047
6635.97 3111
6636.74 2908
6637.51 2804
6638.28 2802
6639.05 2565
6639.82 2372
6640.59 2437
6641.36 2413
6642.12 2299
6642.89 2332
6643.66 2264
6644.43 2422
6645.20 2256
6645.97 2283
6646.74 2329
6647.51 2123
6648.28 2151
6649.05 2175
6649.82 2229
6650.59 2042
6651.36 1973
6652.12 2067
6652.89 2136
6653.66 2124
6654.43 2049
6655.20 2026
6655.97 2125
6656.74 2150
6657.51 2164
6658.28 2054
6659.05 2043
6659.82 2030
6660.59 1946
6661.36 1999
6662.13 1927
6662.90 2013
6663.67 2002
6664.44 1961
6665.21 1991
6665.98 1942
6666.75 2043
6667.52 1943
6668.30 1993
6669.07 2106
6669.84 2050
6670.61 2105
6671.38 2036
6672.15 1981
6672.92 1961
6673.69 2055
6674.46 2023
6675.23 1888
6676.00 1955
6676.77 1989
6677.54 1935
6678.32 2039
6679.09 2064
6679.86 1863
6680.63 1988
6681.40 2104
6682.17 2033
6682.94 2137
6683.71 2276
6684.49 2299
6685.26 2236
6686.03 2168
6686.80 2243
6687.57 2093
6688.34 2225
6689.11 2193
6689.89 2101
6690.66 1934
6691.43 2023
6692.20 1871
6692.97 1844
6693.75 1768
6694.52 1717
6695.29 1668
6696.06 1825
6696.83 1751
6697.61 1750
6698.38 1781
6699.15 1745
6699.92 1789
6700.70 1832
6701.47 1783
6702.24 1759
6703.01 1765
6703.79 1745
6704.56 1828
6705.33 1788
6706.10 1672
6706.88 1696
6707.65 1660
6708.42 1722
6709.19 1757
6709.97 1704
6710.74 1742
6711.51 1817
6712.29 1710
6713.06 1635
6713.83 1623
6714.61 1583
6715.38 1684
6716.15 1646
6716.92 1536
6717.70 1630
6718.47 1633
6719.24 1613
6720.02 1678
6720.79 1575
6721.57 1561
6722.34 1622
6723.11 1577
6723.89 1688
6724.66 1733
6725.43 1569
6726.21 1497
6726.98 1661
6727.76 1697
6728.53 1720
6729.30 1583
6730.08 1631
6730.85 1647
6731.63 1613
6732.40 1554
6733.17 1672
6733.95 1563
6734.72 1509
6735.50 1527
6736.27 1613
6737.05 1630
6737.82 1629
6738.59 1608
6739.37 1705
6740.14 1759
6740.92 1625
6741.69 1614
6742.47 1618
6743.24 1686
6744.02 1672
6744.79 1561
6745.57 1671
6746.34 1742
6747.12 1664
6747.89 1688
6748.67 1750
6749.44 1740
6750.22 1882
6750.99 1921
6751.77 1895
6752.54 1858
6753.32 1791
6754.09 1843
6754.87 1880
6755.65 1767
6756.42 1690
6757.20 1578
6757.97 1544
6758.75 1536
6759.52 1564
6760.30 1684
6761.08 1581
6761.85 1612
6762.63 1642
6763.40 1574
6764.18 1648
6764.96 1652
6765.73 1573
6766.51 1666
6767.28 1706
6768.06 1528
6768.84 1498
6769.61 1624
6770.39 1668
6771.17 1620
6771.94 1615
6772.72 1620
6773.50 1579
6774.27 1518
6775.05 1459
6775.82 1606
6776.60 1580
6777.38 1565
6778.16 1621
6778.93 1634
6779.71 1660
6780.49 1642
6781.26 1628
6782.04 1629
6782.82 1592
6783.59 1583
6784.37 1644
6785.15 1601
6785.93 1584
6786.70 1581
6787.48 1606
6788.26 1490
6789.04 1548
6789.81 1525
6790.59 1389
6791.37 1470
6792.15 1491
6792.92 1451
6793.70 1439
6794.48 1475
6795.26 1493
6796.03 1491
6796.81 1455
6797.59 1455
6798.37 1427
6799.15 1444
6799.92 1497
6800.70 1535
6801.48 1523
6802.26 1566
6803.04 1542
6803.81 1522
6804.59 1472
6805.37 1552
6806.15 1548
6806.93 1531
6807.71 1513
6808.49 1467
6809.26 1480
6810.04 1473
6810.82 1456
6811.60 1486
6812.38 1466
6813.16 1415
6813.94 1511
6814.72 1462
6815.49 1478
6816.27 1446
6817.05 1460
6817.83 1486
6818.61 1511
6819.39 1536
6820.17 1584
6820.95 1646
6821.73 1573
6822.51 1564
6823.29 1538
6824.07 1487
6824.85 1553
6825.62 1641
6826.40 1699
6827.18 1673
6827.96 1580
6828.74 1551
6829.52 1515
6830.30 1559
6831.08 1527
6831.86 1517
6832.64 1533
6833.42 1573
6834.20 1529
6834.98 1536
6835.76 1556
6836.54 1595
6837.32 1600
6838.10 1504
6838.88 1591
6839.66 1622
6840.44 1568
6841.22 1545
6842.01 1744
6842.79 1696
6843.57 1569
6844.35 1550
6845.13 1543
6845.91 1844
6846.69 1951
6847.47 2024
6848.25 2382
6849.03 2581
6849.81 2723
6850.59 2833
6851.37 2886
6852.16 2969
6852.94 2727
6853.72 2672
6854.50 2526
6855.28 2392
6856.06 2173
6856.84 1952
6857.62 1985
6858.41 1943
6859.19 1802
6859.97 1614
6860.75 1599
6861.53 1647
6862.31 1801
6863.09 1751
6863.88 1696
6864.66 1711
6865.44 1665
6866.22 1821
6867.00 1740
6867.79 1790
6868.57 1763
6869.35 1729
6870.13 1761
6870.91 1741
6871.70 1693
6872.48 1625
6873.26 1617
6874.04 1604
6874.83 1635
6875.61 1753
6876.39 1745
6877.17 1792
6877.96 1762
6878.74 1768
6879.52 1870
6880.30 1832
6881.09 1881
6881.87 1823
6882.65 1827
6883.43 1985
6884.22 1985
6885.00 2048
6885.78 2165
6886.57 2153
6887.35 2443
6888.13 2651
6888.92 2478
6889.70 2371
6890.48 2332
6891.26 2308
6892.05 2279
6892.83 2197
6893.62 2089
6894.40 2152
6895.18 2114
6895.97 2087
6896.75 2099
6897.53 2088
6898.32 2118
6899.10 2223
6899.88 2155
6900.67 2152
6901.45 2126
6902.24 2182
6903.02 2158
6903.80 2310
6904.59 2161
6905.37 2159
6906.16 2221
6906.94 2086
6907.72 1988
6908.51 2204
6909.29 2126
6910.08 2221
6910.86 2072
6911.65 2021
6912.43 2185
6913.21 2223
6914.00 2220
6914.78 2095
6915.57 2077
6916.35 1989
6917.14 2112
6917.92 2113
6918.71 2086
6919.49 2027
6920.28 2132
6921.06 2184
6921.85 2183
6922.63 2224
6923.42 2159
6924.20 2229
6924.99 2228
6925.77 2117
6926.56 2289
6927.34 2325
6928.13 2262
6928.91 2333
6929.70 2331
6930.49 2276
6931.27 2441
6932.06 2415
6932.84 2423
6933.63 2404
6934.41 2463
6935.20 2573
6935.99 2502
6936.77 2607
6937.56 2554
6938.34 2603
6939.13 2666
6939.92 2835
6940.70 2734
6941.49 2732
6942.27 3051
6943.06 3101
6943.85 3126
6944.63 3090
6945.42 3097
6946.21 3147
6946.99 3123
6947.78 3070
6948.57 3117
6949.35 3162
6950.14 3001
6950.92 2983
6951.71 3041
6952.50 3128
6953.29 3178
6954.07 3274
6954.86 3276
6955.65 3329
6956.43 3382
6957.22 3439
6958.01 3537
6958.79 3465
6959.58 3487
6960.37 3585
6961.16 3587
6961.94 3377
6962.73 3357
6963.52 3532
6964.31 3537
6965.09 3503
6965.88 3651
6966.67 3827
6967.46 3647
6968.24 3763
6969.03 3955
6969.82 4018
6970.61 3920
6971.39 4149
6972.18 4074
6972.97 4161
6973.76 4117
6974.55 4118
6975.33 4190
6976.12 4300
6976.91 4144
6977.70 4111
6978.49 4506
6979.27 4936
6980.06 5034
6980.85 5422
6981.64 6010
6982.43 6855
6983.22 7900
6984.01 8695
6984.79 9621
6985.58 10201
6986.37 10633
6987.16 10189
6987.95 9619
6988.74 8608
6989.53 7855
6990.32 7128
6991.10 6489
6991.89 5857
6992.68 5462
6993.47 5164
6994.26 5201
6995.05 5322
6995.84 5796
6996.63 6284
6997.42 7298
6998.21 8296
6999.00 9045
6999.79 9403
7000.58 9500
7001.36 9326
7002.15 8648
7002.94 7956
7003.73 7051
7004.52 6028
7005.31 5235
7006.10 4553
7006.89 3906
7007.68 3666
7008.47 3386
7009.26 3239
7010.05 3033
7010.84 2844
7011.63 2955
7012.42 3060
7013.21 2985
7014.00 3085
7014.79 2998
7015.58 3009
7016.37 2877
7017.16 2796
7017.96 2741
7018.75 2766
7019.54 2724
7020.33 2740
7021.12 2667
7021.91 2833
7022.70 2805
7023.49 2797
7024.28 2852
7025.07 2905
7025.86 2878
7026.65 2925
7027.44 2842
7028.24 2779
7029.03 2700
7029.82 2712
7030.61 2607
7031.40 2675
7032.19 2562
7032.98 2533
7033.77 2711
7034.57 2542
7035.36 2570
7036.15 2629
7036.94 2597
7037.73 2793
7038.52 2713
7039.32 2782
7040.11 2911
7040.90 2658
7041.69 2521
7042.48 2579
7043.27 2557
7044.07 2462
7044.86 2418
7045.65 2465
7046.44 2379
7047.23 2342
7048.03 2560
7048.82 2606
7049.61 2435
7050.40 2490
7051.20 2611
7051.99 2484
7052.78 2315
7053.57 2378
7054.37 2430
7055.16 2315
7055.95 2390
7056.74 2336
7057.54 2415
7058.33 2339
7059.12 2363
7059.91 2370
7060.71 2258
7061.50 2291
7062.29 2185
7063.09 2361
7063.88 2346
7064.67 2236
7065.47 2188
7066.26 2154
7067.05 2182
7067.85 2185
7068.64 2157
7069.43 2221
7070.23 2100
7071.02 2088
7071.81 2126
7072.61 2150
7073.40 2161
7074.19 2024
7074.99 2026
7075.78 1937
7076.57 2029
7077.37 2039
7078.16 1987
7078.96 2023
7079.75 1923
7080.54 1997
7081.34 1969
7082.13 1925
7082.93 1897
7083.72 2045
7084.51 2089
7085.31 2118
7086.10 2140
7086.90 2256
7087.69 2250
7088.49 2221
7089.28 2224
7090.08 2342
7090.87 2161
7091.66 2026
7092.46 1854
7093.25 1776
7094.05 1836
7094.84 1718
7095.64 1694
7096.43 1608
7097.23 1695
7098.02 1733
7098.82 1677
7099.61 1619
7100.41 1528
7101.20 1519
7102.00 1431
7102.79 1640
7103.59 1558
7104.38 1669
7105.18 1645
7105.98 1496
7106.77 1547
7107.57 1473
7108.36 1495
7109.16 1544
7109.95 1422
7110.75 1515
7111.54 1464
7112.34 1407
7113.14 1525
7113.93 1520
7114.73 1474
7115.52 1498
7116.32 1476
7117.12 1530
7117.91 1429
7118.71 1384
7119.50 1450
7120.30 1533
7121.10 1499
7121.89 1426
7122.69 1512
7123.49 1443
7124.28 1459
7125.08 1484
7125.88 1442
7126.67 1490
7127.47 1459
7128.27 1480
7129.06 1447
7129.86 1522
7130.66 1494
7131.45 1466
7132.25 1412
7133.05 1532
7133.84 1390
7134.64 1448
7135.44 1347
7136.23 1409
7137.03 1462
7137.83 1447
7138.63 1393
7139.42 1417
7140.22 1416
7141.02 1381
7141.82 1340
7142.61 1349
7143.41 1390
7144.21 1397
7145.01 1496
7145.80 1438
7146.60 1455
7147.40 1464
7148.20 1371
7148.99 1421
7149.79 1409
7150.59 1445
7151.39 1399
7152.19 1282
7152.98 1342
7153.78 1302
7154.58 1383
7155.38 1321
7156.18 1376
7156.98 1397
7157.77 1386
7158.57 1377
7159.37 1205
7160.17 1343
7160.97 1344
7161.77 1325
7162.56 1380
7163.36 1243
7164.16 1263
7164.96 1245
7165.76 1337
7166.56 1328
7167.36 1418
7168.16 1495
7168.95 1304
7169.75 1316
7170.55 1320
7171.35 1292
7172.15 1284
7172.95 1269
7173.75 1393
7174.55 1339
7175.35 1334
7176.15 1310
7176.95 1284
7177.75 1431
7178.55 1367
7179.35 1334
7180.14 1398
7180.94 1396
7181.74 1496
7182.54 1449
7183.34 1423
7184.14 1483
7184.94 1484
7185.74 1461
7186.54 1369
7187.34 1280
7188.14 1141
7188.94 1302
7189.74 1331
7190.54 1233
7191.34 1150
7192.14 1200
7192.94 1187
7193.74 1136
7194.54 1109
7195.35 1206
7196.15 1217
7196.95 1178
7197.75 1222
7198.55 1199
7199.35 1252
7200.15 1244
7200.95 1188
7201.75 1130
7202.55 1226
7203.35 1198
7204.15 1167
7204.95 1212
7205.75 1205
7206.56 1249
7207.36 1242
7208.16 1244
7208.96 1249
7209.76 1239
7210.56 1274
7211.36 1245
7212.16 1214
7212.97 1191
7213.77 1120
7214.57 1160
7215.37 1269
7216.17 1148
7216.97 1213
7217.78 1274
7218.58 1236
7219.38 1251
7220.18 1189
7220.98 1253
7221.78 1253
7222.59 1198
7223.39 1219
7224.19 1251
7224.99 1310
7225.79 1262
7226.60 1235
7227.40 1222
7228.20 1397
7229.00 1321
7229.81 1346
7230.61 1276
7231.41 1303
7232.21 1298
7233.02 1257
7233.82 1316
7234.62 1321
7235.42 1404
7236.23 1382
7237.03 1320
7237.83 1404
7238.63 1425
7239.44 1543
7240.24 1467
7241.04 1423
7241.85 1479
7242.65 1490
7243.45 1465
7244.26 1465
7245.06 1476
7245.86 1485
7246.67 1373
7247.47 1341
7248.27 1317
7249.08 1542
7249.88 1420
7250.68 1421
7251.49 1462
7252.29 1501
7253.09 1547
7253.90 1557
7254.70 1531
7255.50 1560
7256.31 1588
7257.11 1576
7257.92 1611
7258.72 1525
7259.52 1499
7260.33 1588
7261.13 1592
7261.94 1505
7262.74 1521
7263.54 1651
7264.35 1771
7265.15 1755
7265.96 1695
7266.76 1710
7267.57 1910
7268.37 1980
7269.18 1883
7269.98 1797
7270.78 1790
7271.59 1782
7272.39 1850
7273.20 1845
7274.00 1781
7274.81 1821
7275.61 1875
7276.42 1949
7277.22 1942
7278.03 2039
7278.83 2250
7279.64 2333
7280.44 2550
7281.25 2862
7282.05 3373
7282.86 3712
7283.66 4056
7284.47 4070
7285.28 4144
7286.08 4182
7286.89 3953
7287.69 3626
7288.50 3271
7289.30 3012
7290.11 2556
7290.91 2348
7291.72 2317
7292.53 2097
7293.33 2024
7294.14 1973
7294.94 1953
7295.75 1980
7296.56 1951
7297.36 2016
7298.17 1939
7298.97 1888
7299.78 2027
7300.59 2044
7301.39 2074
7302.20 2012
7303.01 2013
7303.81 2053
7304.62 2057
7305.43 2006
7306.23 2090
7307.04 2125
7307.85 2242
7308.65 2370
7309.46 2490
7310.27 2566
7311.07 2608
7311.88 2539
7312.69 2464
7313.49 2444
7314.30 2390
7315.11 2447
7315.91 2321
7316.72 2415
7317.53 2481
7318.34 2615
7319.14 3083
7319.95 3312
7320.76 3415
7321.57 3337
7322.37 3314
7323.18 3292
7323.99 3114
7324.80 2889
7325.60 2688
7326.41 2440
7327.22 2339
7328.03 2186
7328.83 2031
7329.64 1913
7330.45 1927
7331.26 1813
7332.07 1960
7332.87 1882
7333.68 1798
7334.49 1792
7335.30 1894
7336.11 1902
7336.92 1887
7337.72 1925
7338.53 2001
7339.34 1937
7340.15 1902
7340.96 1888
7341.77 1871
7342.57 1853
7343.38 1839
7344.19 1859
7345.00 1922
7345.81 1925
7346.62 2010
7347.43 1916
7348.24 1934
7349.05 1994
7349.85 1898
7350.66 1858
7351.47 1952
7352.28 1887
7353.09 1896
7353.90 1835
7354.71 1948
7355.52 1971
7356.33 1866
7357.14 1875
7357.95 1907
7358.76 2004
7359.57 2144
7360.38 2121
7361.18 2117
7361.99 2096
7362.80 2108
7363.61 2054
7364.42 2012
7365.23 2014
7366.04 2063
7366.85 2140
7367.66 1942
7368.47 1968
7369.28 1955
7370.09 1930
7370.90 1992
7371.71 2093
7372.52 1997
7373.33 1984
7374.14 2012
7374.96 2025
7375.77 2064
7376.58 2203
7377.39 2394
7378.20 2449
7379.01 2654
7379.82 2870
7380.63 2910
7381.44 3079
7382.25 3079
7383.06 2931
7383.87 2698
7384.68 2651
7385.49 2591
7386.31 2390
7387.12 2124
7387.93 1925
7388.74 1936
7389.55 1983
7390.36 1933
7391.17 1850
7391.98 1829
7392.79 1890
7393.61 1836
7394.42 1853
7395.23 1859
7396.04 1870
7396.85 1980
7397.66 2114
7398.48 2078
7399.29 2195
7400.10 2284
7400.91 2254
7401.72 2304
7402.53 2255
7403.35 2141
7404.16 2168
7404.97 2063
7405.78 2026
7406.59 1948
7407.41 1974
7408.22 1871
7409.03 1799
7409.84 1848
7410.66 1794
7411.47 1652
7412.28 1574
7413.09 1522
7413.91 1487
7414.72 1567
7415.53 1515
7416.34 1419
7417.16 1427
7417.97 1483
7418.78 1424
7419.60 1422
7420.41 1409
7421.22 1485
7422.03 1406
7422.85 1423
7423.66 1390
7424.47 1373
7425.29 1400
7426.10 1387
7426.91 1267
7427.73 1357
7428.54 1358
7429.35 1284
7430.17 1359
7430.98 1332
7431.79 1311
7432.61 1293
7433.42 1321
7434.23 1280
7435.05 1261
7435.86 1335
7436.67 1413
7437.49 1438
7438.30 1434
7439.12 1409
7439.93 1303
7440.74 1397
7441.56 1413
7442.37 1409
7443.19 1323
7444.00 1332
7444.82 1303
7445.63 1279
7446.44 1265
7447.26 1281
7448.07 1326
7448.89 1342
7449.70 1308
7450.52 1272
7451.33 1276
7452.15 1276
7452.96 1243
7453.77 1307
7454.59 1394
7455.40 1274
7456.22 1188
7457.03 1211
7457.85 1201
7458.66 1248
7459.48 1221
7460.29 1244
7461.11 1213
7461.92 1220
7462.74 1151
7463.55 1219
7464.37 1194
7465.19 1189
7466.00 1150
7466.82 1134
7467.63 1206
7468.45 1290
7469.26 1251
7470.08 1219
7470.89 1205
7471.71 1187
7472.53 1224
7473.34 1227
7474.16 1143
7474.97 1155
7475.79 1253
7476.60 1105
7477.42 1116
7478.24 1079
7479.05 1081
7479.87 1135
7480.69 1054
7481.50 1116
7482.32 1157
7483.13 989
7483.95 1070
7484.77 1070
7485.58 1040
7486.40 927
7487.22 1005
7488.03 1067
7488.85 1052
7489.67 1049
7490.48 1099
7491.30 1022
7492.12 1021
7492.93 995
7493.75 1093
7494.57 1042
7495.38 1073
7496.20 1054
7497.02 995
7497.84 1036
7498.65 1083
7499.47 998
7500.29 1017
7501.10 1119
7501.92 1030
7502.74 969
7503.56 1038
7504.37 1014
7505.19 1040
7506.01 1020
7506.83 997
7507.64 974
7508.46 1052
7509.28 994
7510.10 955
7510.92 896
7511.73 935
7512.55 965
7513.37 989
7514.19 1070
7515.01 1028
7515.82 950
7516.64 899
7517.46 984
7518.28 992
7519.10 1042
7519.91 959
7520.73 1006
7521.55 989
7522.37 1014
7523.19 1005
7524.01 951
7524.83 1024
7525.64 959
7526.46 967
7527.28 943
7528.10 1038
7528.92 980
7529.74 1021
7530.56 930
7531.38 884
7532.20 954
7533.01 977
7533.83 984
7534.65 1009
7535.47 932
7536.29 994
7537.11 944
7537.93 911
7538.75 925
7539.57 928
7540.39 952
7541.21 942
7542.03 1016
7542.85 1019
7543.67 958
7544.49 1029
7545.31 1067
7546.12 987
7546.94 971
7547.76 953
7548.58 951
7549.40 957
7550.22 929
7551.04 933
7551.86 988
7552.68 940
7553.50 1037
7554.33 980
7555.15 945
7555.97 979
7556.79 982
7557.61 939
7558.43 906
7559.25 959
7560.07 996
7560.89 996
7561.71 954
7562.53 907
7563.35 977
7564.17 904
7564.99 939
7565.81 935
7566.63 920
7567.45 931
7568.28 996
7569.10 983
7569.92 922
7570.74 860
7571.56 933
7572.38 977
7573.20 911
7574.02 852
7574.84 906
7575.67 929
7576.49 973
7577.31 899
7578.13 872
7578.95 887
7579.77 910
7580.60 923
7581.42 900
7582.24 949
7583.06 855
7583.88 914
7584.70 975
7585.53 996
7586.35 864
7587.17 905
7587.99 1027
7588.81 947
7589.64 914
7590.46 958
7591.28 945
7592.10 928
7592.93 924
7593.75 874
7594.57 888
7595.39 851
7596.21 932
7597.04 960
7597.86 877
7598.68 998
7599.51 982
7600.33 967
7601.15 879
7601.97 982
7602.80 1127
7603.62 1174
7604.44 1031
7605.27 1059
7606.09 1084
7606.91 1054
7607.73 1012
7608.56 967
7609.38 933
7610.20 999
7611.03 894
7611.85 950
7612.67 978
7613.50 901
7614.32 951
7615.14 944
7615.97 903
7616.79 938
7617.62 998
7618.44 1015
7619.26 990
7620.09 963
7620.91 942
7621.73 972
7622.56 961
7623.38 907
7624.21 836
7625.03 947
7625.85 943
7626.68 984
7627.50 962
7628.33 975
7629.15 992
7629.98 1069
7630.80 1058
7631.62 1001
7632.45 1041
7633.27 1050
7634.10 1059
7634.92 1024
7635.75 1024
7636.57 893
7637.40 895
7638.22 861
7639.05 874
7639.87 865
7640.70 917
7641.52 894
7642.35 927
7643.17 799
7644.00 791
7644.82 864
7645.65 889
7646.47 909
7647.30 863
7648.12 891
7648.95 791
7649.77 739
7650.60 788
7651.42 794
7652.25 789
7653.07 874
7653.90 865
7654.73 918
7655.55 952
7656.38 936
7657.20 853
7658.03 800
7658.85 853
7659.68 829
7660.51 740
7661.33 847
7662.16 896
7662.98 890
7663.81 874
7664.64 861
7665.46 848
7666.29 867
7667.12 845
7667.94 831
7668.77 837
7669.59 867
7670.42 860
7671.25 858
7672.07 835
7672.90 887
7673.73 861
7674.55 857
7675.38 802
7676.21 781
7677.03 836
7677.86 806
7678.69 910
7679.52 843
7680.34 840
7681.17 821
7682.00 811
7682.82 767
7683.65 745
7684.48 807
7685.31 789
7686.13 836
7686.96 863
7687.79 789
7688.62 846
7689.44 857
7690.27 880
7691.10 844
7691.93 842
7692.75 807
7693.58 880
7694.41 788
7695.24 816
7696.07 859
7696.89 866
7697.72 829
7698.55 891
7699.38 908
7700.21 922
7701.03 885
7701.86 830
7702.69 837
7703.52 854
7704.35 874
7705.17 869
7706.00 895
7706.83 891
7707.66 887
7708.49 835
7709.32 858
7710.15 846
7710.97 841
7711.80 829
7712.63 822
7713.46 776
7714.29 808
7715.12 841
7715.95 913
7716.78 841
7717.61 755
7718.44 833
7719.26 894
7720.09 803
7720.92 826
7721.75 798
7722.58 884
7723.41 870
7724.24 935
7725.07 863
7725.90 866
7726.73 862
7727.56 874
7728.39 933
7729.22 867
7730.05 850
7730.88 980
7731.71 886
7732.54 846
7733.37 830
7734.20 817
7735.03 957
7735.86 965
7736.69 951
7737.52 899
7738.35 784
7739.18 846
7740.01 878
7740.84 924
7741.67 814
7742.50 910
7743.33 910
7744.16 968
7744.99 1009
7745.82 1071
7746.65 1145
7747.48 1109
7748.31 1163
7749.14 1224
7749.97 1152
7750.80 1142
7751.64 1099
7752.47 1012
7753.30 1018
7754.13 1013
7754.96 939
7755.79 927
7756.62 922
7757.45 864
7758.28 905
7759.12 922
7759.95 884
7760.78 909
7761.61 971
7762.44 908
7763.27 881
7764.10 913
7764.94 830
7765.77 859
7766.60 896
7767.43 905
7768.26 940
7769.09 902
7769.93 850
7770.76 838
7771.59 820
7772.42 783
7773.25 882
7774.09 861
7774.92 833
7775.75 889
7776.58 895
7777.41 828
7778.25 864
7779.08 922
7779.91 920
7780.74 843
7781.58 929
7782.41 931
7783.24 903
7784.07 948
7784.91 966
7785.74 873
7786.57 905
7787.41 897
7788.24 855
7789.07 840
7789.90 833
7790.74 853
7791.57 912
7792.40 928
7793.24 952
7794.07 985
7794.90 826
7795.74 905
7796.57 932
7797.40 903
7798.24 912
7799.07 938
7799.90 930
7800.74 916
7801.57 1015
7802.40 971
7803.24 959
7804.07 919
7804.90 932
7805.74 954
7806.57 953
7807.41 975
7808.24 1065
7809.07 944
7809.91 914
7810.74 952
7811.58 959
7812.41 977
7813.24 985
7814.08 1032
7814.91 1133
7815.75 1139
7816.58 1108
7817.42 1109
7818.25 1165
7819.09 1095
7819.92 1113
7820.75 1062
7821.59 1050
7822.42 1008
7823.26 1032
7824.09 1003
7824.93 967
7825.76 1054
7826.60 1045
7827.43 976
7828.27 966
7829.10 1047
7829.94 1027
7830.77 984
7831.61 1000
7832.44 1086
7833.28 1084
7834.11 1099
7834.95 1089
7835.78 1069
7836.62 1073
7837.46 1047
7838.29 1010
7839.13 992
7839.96 1008
7840.80 979
7841.63 970
7842.47 1069
7843.31 1022
7844.14 1042
7844.98 1046
7845.81 1016
7846.65 1023
7847.48 915
7848.32 925
7849.16 908
7849.99 922
7850.83 930
7851.67 925
7852.50 943
7853.34 921
7854.17 970
7855.01 864
7855.85 916
7856.68 873
7857.52 932
7858.36 996
7859.19 918
7860.03 886
7860.87 969
7861.70 976
7862.54 971
7863.38 917
7864.21 947
7865.05 899
7865.89 947
7866.73 970
7867.56 947
7868.40 930
7869.24 869
7870.07 882
7870.91 1062
7871.75 931
7872.59 910
7873.42 963
7874.26 886
7875.10 956
7875.94 968
7876.77 949
7877.61 962
7878.45 1015
7879.29 902
7880.12 925
7880.96 1014
7881.80 970
7882.64 964
7883.48 963
7884.31 955
7885.15 989
7885.99 1043
7886.83 997
7887.67 984
7888.50 1049
7889.34 962
7890.18 1017
7891.02 1079
7891.86 1025
7892.70 1104
7893.53 1054
7894.37 958
7895.21 1109
7896.05 1064
7896.89 976
7897.73 1024
7898.57 1101
7899.41 1028
7900.24 988
7901.08 1098
7901.92 1077
7902.76 1016
7903.60 993
7904.44 994
7905.28 1070
7906.12 984
7906.96 1020
7907.80 1037
7908.63 1138
7909.47 1036
7910.31 1026
7911.15 976
7911.99 1018
7912.83 1158
7913.67 1231
7914.51 1245
7915.35 1341
7916.19 1415
7917.03 1531
7917.87 1488
7918.71 1626
7919.55 1546
7920.39 1458
7921.23 1385
7922.07 1286
7922.91 1137
7923.75 1156
7924.59 1109
7925.43 1039
7926.27 1059
7927.11 1023
7927.95 913
7928.79 1001
7929.63 932
7930.47 911
7931.31 947
7932.15 881
7932.99 924
7933.83 919
7934.67 979
7935.52 940
7936.36 850
7937.20 875
7938.04 961
7938.88 818
7939.72 937
7940.56 906
7941.40 901
7942.24 1002
7943.08 908
7943.92 933
7944.77 980
7945.61 924
7946.45 1031
7947.29 978
7948.13 984
7948.97 1044
7949.81 996
7950.66 984
7951.50 907
7952.34 904
7953.18 900
7954.02 834
7954.86 924
7955.71 1014
7956.55 926
7957.39 863
7958.23 859
7959.07 911
7959.92 966
7960.76 980
7961.60 886
7962.44 917
7963.28 900
7964.13 867
7964.97 922
7965.81 869
7966.65 870
7967.50 858
7968.34 801
7969.18 793
7970.02 828
7970.87 835
7971.71 925
7972.55 899
7973.39 861
7974.24 843
7975.08 844
7975.92 867
7976.76 836
7977.61 855
7978.45 873
7979.29 898
7980.14 876
7980.98 801
7981.82 828
7982.67 876
7983.51 854
7984.35 806
7985.20 816
7986.04 850
7986.88 871
7987.73 800
7988.57 840
7989.41 918
7990.26 873
7991.10 872
7991.94 825
7992.79 808
7993.63 846
7994.48 873
7995.32 933
7996.16 820
7997.01 717
7997.85 809
7998.70 849
7999.54 800
8000.38 814
8001.23 782
8002.07 724
8002.92 756
8003.76 783
8004.61 764
8005.45 780
8006.29 779
8007.14 760
8007.98 721
8008.83 699
8009.67 740
8010.52 709
8011.36 721
8012.21 785
8013.05 749
8013.90 698
8014.74 730
8015.59 802
8016.43 737
8017.28 722
8018.12 785
8018.97 808
8019.81 767
8020.66 795
8021.50 806
8022.35 810
8023.19 786
8024.04 723
8024.88 712
8025.73 787
8026.57 818
8027.42 707
8028.27 776
8029.11 810
8029.96 798
8030.80 812
8031.65 773
8032.49 837
8033.34 769
8034.19 807
8035.03 764
8035.88 758
8036.72 763
8037.57 764
8038.42 766
8039.26 723
8040.11 681
8040.96 699
8041.80 730
8042.65 780
8043.49 705
8044.34 808
8045.19 784
8046.03 802
8046.88 817
8047.73 748
8048.57 813
8049.42 848
8050.27 760
8051.11 806
8051.96 728
8052.81 753
8053.66 738
8054.50 738
8055.35 697
8056.20 720
8057.04 678
8057.89 795
8058.74 750
8059.59 733
8060.43 776
8061.28 723
8062.13 758
8062.97 766
8063.82 682
8064.67 671
8065.52 709
8066.37 727
8067.21 719
8068.06 715
8068.91 690
8069.76 722
8070.60 703
8071.45 723
8072.30 763
8073.15 794
8074.00 729
8074.84 679
8075.69 726
8076.54 732
8077.39 646
8078.24 640
8079.08 683
8079.93 710
8080.78 699
8081.63 750
8082.48 716
8083.33 716
8084.18 735
8085.02 695
8085.87 638
8086.72 710
8087.57 705
8088.42 697
8089.27 698
8090.12 692
8090.97 736
8091.81 722
8092.66 760
8093.51 768
8094.36 716
8095.21 670
8096.06 692
8096.91 747
8097.76 785
8098.61 684
8099.46 613
8100.31 695
8101.16 708
8102.01 698
8102.86 742
8103.71 745
8104.55 746
8105.40 682
8106.25 619
8107.10 661
8107.95 791
8108.80 763
8109.65 695
8110.50 676
8111.35 655
8112.20 664
8113.05 708
8113.90 685
8114.75 726
8115.60 706
8116.45 689
8117.30 736
8118.16 719
8119.01 707
8119.86 761
8120.71 782
8121.56 765
8122.41 701
8123.26 802
8124.11 822
8124.96 805
8125.81 750
8126.66 781
8127.51 796
8128.36 752
8129.21 706
8130.06 735
8130.92 790
8131.77 715
8132.62 765
8133.47 680
8134.32 703
8135.17 782
8136.02 793
8136.87 718
8137.73 701
8138.58 707
8139.43 793
8140.28 754
8141.13 757
8141.98 751
8142.83 744
8143.69 784
8144.54 792
8145.39 747
8146.24 734
8147.09 732
8147.95 745
8148.80 772
8149.65 711
8150.50 685
8151.35 754
8152.21 746
8153.06 742
8153.91 803
8154.76 751
8155.61 746
8156.47 900
8157.32 820
8158.17 812
8159.02 812
8159.88 760
8160.73 707
8161.58 766
8162.44 723
8163.29 710
8164.14 741
8164.99 686
8165.85 707
8166.70 696
8167.55 721
8168.41 711
8169.26 689
8170.11 701
8170.96 666
8171.82 714
8172.67 775
8173.52 763
8174.38 737
8175.23 719
8176.08 667
8176.94 672
8177.79 756
8178.64 687
8179.50 700
8180.35 710
8181.21 699
8182.06 626
8182.91 618
8183.77 678
8184.62 727
8185.47 689
8186.33 697
8187.18 715
8188.04 750
8188.89 792
8189.74 675
8190.60 636
8191.45 703
8192.31 595
8193.16 604
8194.02 721
8194.87 717
8195.72 707
8196.58 698
8197.43 655
8198.29 664
8199.14 629
8200.00 621
8200.85 616
8201.71 677
8202.56 700
8203.42 702
8204.27 732
8205.13 740
8205.98 741
8206.84 717
8207.69 688
8208.55 682
8209.40 738
8210.26 774
8211.11 712
8211.97 709
8212.82 648
8213.68 721
8214.53 740
8215.39 720
8216.24 776
8217.10 802
8217.96 761
8218.81 779
8219.67 727
8220.52 691
8221.38 734
8222.23 741
8223.09 802
8223.95 780
8224.80 729
8225.66 766
8226.51 786
8227.37 732
8228.23 747
8229.08 706
8229.94 744
8230.79 731
8231.65 739
8232.51 707
8233.36 697
8234.22 668
8235.08 641
8235.93 638
8236.79 689
8237.65 710
8238.50 695
8239.36 669
8240.22 735
8241.07 684
8241.93 624
8242.79 686
8243.64 634
8244.50 646
8245.36 668
8246.21 697
8247.07 688
8247.93 704
8248.79 690
8249.64 684
8250.50 772
8251.36 706
8252.22 715
8253.07 664
8253.93 661
8254.79 665
8255.65 704
8256.50 755
8257.36 682
8258.22 724
8259.08 693
8259.93 699
8260.79 691
8261.65 696
8262.51 682
8263.37 790
8264.22 763
8265.08 681
8265.94 670
8266.80 759
8267.66 719
8268.51 637
8269.37 669
8270.23 682
8271.09 690
8271.95 785
8272.81 712
8273.66 741
8274.52 754
8275.38 733
8276.24 757
8277.10 760
8277.96 714
8278.82 670
8279.67 691
8280.53 695
8281.39 689
8282.25 717
8283.11 698
8283.97 710
8284.83 727
8285.69 686
8286.55 693
8287.41 687
8288.27 756
8289.12 686
8289.98 766
8290.84 723
8291.70 807
8292.56 734
8293.42 678
8294.28 668
8295.14 724
8296.00 722
8296.86 734
8297.72 801
8298.58 799
8299.44 761
8300.30 798
8301.16 778
8302.02 823
8302.88 814
8303.74 782
8304.60 776
8305.46 784
8306.32 725
8307.18 762
8308.04 794
8308.90 682
8309.76 692
8310.62 725
8311.48 764
8312.34 762
8313.20 753
8314.06 772
8314.92 771
8315.78 756
8316.65 758
8317.51 752
8318.37 760
8319.23 835
8320.09 869
8320.95 830
8321.81 791
8322.67 691
8323.53 736
8324.39 821
8325.26 758
8326.12 777
8326.98 815
8327.84 796
8328.70 737
8329.56 754
8330.42 730
8331.28 764
8332.15 783
8333.01 772
8333.87 740
8334.73 720
8335.59 787
8336.45 795
8337.32 806
8338.18 815
8339.04 815
8339.90 777
8340.76 813
8341.63 684
8342.49 716
8343.35 780
8344.21 814
8345.07 789
8345.94 781
8346.80 829
8347.66 812
8348.52 926
8349.39 833
8350.25 794
8351.11 809
8351.97 826
8352.84 814
8353.70 776
8354.56 821
8355.42 798
8356.29 862
8357.15 886
8358.01 840
8358.88 812
8359.74 874
8360.60 847
8361.46 832
8362.33 804
8363.19 776
8364.05 789
8364.92 826
8365.78 853
8366.64 872
8367.51 844
8368.37 848
8369.23 852
8370.10 877
8370.96 874
8371.82 807
8372.69 826
8373.55 811
8374.42 821
8375.28 912
8376.14 867
8377.01 894
8377.87 895
8378.73 946
8379.60 882
8380.46 934
8381.33 904
8382.19 977
8383.06 1002
8383.92 927
8384.78 947
8385.65 912
8386.51 933
8387.38 1030
8388.24 1016
8389.11 882
8389.97 949
8390.83 888
8391.70 925
8392.56 992
8393.43 1001
8394.29 1061
8395.16 964
8396.02 1016
8396.89 1020
8397.75 1002
8398.62 1030
8399.48 1050
8400.35 1015
8401.21 1056
8402.08 1072
8402.94 1121
8403.81 1060
8404.67 1067
8405.54 1058
8406.40 1084
8407.27 1021
8408.14 1139
8409.00 1145
8409.87 1128
8410.73 1171
8411.60 1187
8412.46 1252
8413.33 1204
8414.19 1136
8415.06 1129
8415.93 1151
8416.79 1210
8417.66 1235
8418.52 1204
8419.39 1207
8420.26 1253
8421.12 1272
8421.99 1269
8422.85 1282
8423.72 1329
8424.59 1410
8425.45 1351
8426.32 1287
8427.19 1491
8428.05 1554
8428.92 1511
8429.79 1544
8430.65 1557
8431.52 1413
8432.39 1533
8433.25 1585
8434.12 1533
8434.99 1609
8435.85 1578
8436.72 1577
8437.59 1602
8438.45 1693
8439.32 1711
8440.19 1808
8441.06 1759
8441.92 1836
8442.79 1836
8443.66 1987
8444.52 1930
8445.39 1820
8446.26 1839
8447.13 1785
8447.99 1879
8448.86 1841
8449.73 1877
8450.60 1908
8451.47 2021
8452.33 2253
8453.20 2503
8454.07 2707
8454.94 2930
8455.80 3152
8456.67 3316
8457.54 3418
8458.41 3500
8459.28 3476
8460.14 3206
8461.01 3023
8461.88 2727
8462.75 2397
8463.62 2347
8464.49 2333
8465.35 2453
8466.22 2658
8467.09 3148
8467.96 3694
8468.83 4277
8469.70 4774
8470.57 5204
8471.43 5239
8472.30 4954
8473.17 4516
8474.04 3933
8474.91 3399
8475.78 2921
8476.65 2434
8477.52 2221
8478.39 2019
8479.25 1827
8480.12 1655
8480.99 1595
8481.86 1488
8482.73 1487
8483.60 1482
8484.47 1503
8485.34 1575
8486.21 1458
8487.08 1436
8487.95 1404
8488.82 1365
8489.69 1387
8490.56 1462
8491.43 1403
8492.30 1339
8493.17 1369
8494.04 1425
8494.91 1483
8495.78 1428
8496.65 1381
8497.52 1427
8498.39 1480
8499.26 1387
8500.13 1305
8501.00 1334
8501.87 1345
8502.74 1343
8503.61 1401
8504.48 1393
8505.35 1481
8506.22 1593
8507.09 1596
8507.96 1718
8508.83 1540
8509.70 1587
8510.57 1615
8511.44 1559
8512.31 1452
8513.19 1569
8514.06 1501
8514.93 1308
8515.80 1283
8516.67 1454
8517.54 1306
8518.41 1349
8519.28 1415
8520.15 1397
8521.03 1355
8521.90 1335
8522.77 1329
8523.64 1321
8524.51 1355
8525.38 1416
8526.25 1488
8527.13 1396
8528.00 1425
8528.87 1455
8529.74 1434
8530.61 1523
8531.48 1542
8532.36 1479
8533.23 1530
8534.10 1627
8534.97 1533
8535.84 1508
8536.72 1605
8537.59 1547
8538.46 1406
8539.33 1408
8540.20 1432
8541.08 1424
8541.95 1438
8542.82 1432
8543.69 1440
8544.57 1466
8545.44 1411
8546.31 1468
8547.18 1368
8548.06 1372
8548.93 1423
8549.80 1345
8550.67 1410
8551.55 1485
8552.42 1326
8553.29 1387
8554.17 1410
8555.04 1356
8555.91 1360
8556.79 1274
8557.66 1251
8558.53 1270
8559.41 1202
8560.28 1266
8561.15 1303
8562.03 1267
8562.90 1218
8563.77 1149
8564.65 1132
8565.52 1096
8566.39 1049
8567.27 1162
8568.14 1066
8569.01 1122
8569.89 1171
8570.76 1123
8571.64 1104
8572.51 1148
8573.38 1127
8574.26 1103
8575.13 1072
8576.01 1127
8576.88 1100
8577.75 1178
8578.63 1067
8579.50 1012
8580.38 943
8581.25 997
8582.12 948
8583.00 1060
8583.87 1071
8584.75 1077
8585.62 1027
8586.50 961
8587.37 1003
8588.25 963
8589.12 995
8590.00 1015
8590.87 1067
8591.75 1065
8592.62 976
8593.50 1023
8594.37 1100
8595.25 994
8596.12 1010
8597.00 1094
8597.87 996
8598.75 991
8599.62 1035
8600.50 1017
8601.37 1020
8602.25 944
8603.12 1034
8604.00 985
8604.87 1042
8605.75 1028
8606.63 1005
8607.50 947
8608.38 1054
8609.25 1040
8610.13 1073
8611.01 1061
8611.88 1073
8612.76 1044
8613.63 1024
8614.51 1111
8615.39 1049
8616.26 996
8617.14 1068
8618.01 1042
8618.89 963
8619.77 984
8620.64 1047
8621.52 1062
8622.40 1107
8623.27 1132
8624.15 1128
8625.03 1080
8625.90 1011
8626.78 1043
8627.66 1107
8628.53 1100
8629.41 1015
8630.29 1109
8631.16 1084
8632.04 1121
8632.92 1076
8633.79 1149
8634.67 1109
8635.55 1063
8636.42 1084
8637.30 1081
8638.18 1081
8639.06 1111
8639.93 1129
8640.81 1168
8641.69 1201
8642.57 1189
8643.44 1169
8644.32 1220
8645.20 1234
8646.08 1192
8646.95 1210
8647.83 1238
8648.71 1214
8649.59 1232
8650.47 1188
8651.34 1248
8652.22 1216
8653.10 1273
8653.98 1341
8654.86 1306
8655.73 1257
8656.61 1311
8657.49 1244
8658.37 1214
8659.25 1305
8660.13 1288
8661.00 1305
8661.88 1257
8662.76 1303
8663.64 1180
8664.52 1268
8665.40 1276
8666.27 1247
8667.15 1263
8668.03 1305
8668.91 1398
8669.79 1414
8670.67 1535
8671.55 1620
8672.43 1571
8673.31 1591
8674.19 1786
8675.06 1924
8675.94 1912
8676.82 1830
8677.70 1701
8678.58 1708
8679.46 1647
8680.34 1523
8681.22 1456
8682.10 1487
8682.98 1484
8683.86 1489
8684.74 1430
8685.62 1411
8686.50 1447
8687.38 1612
8688.26 1766
8689.14 1916
8690.02 2146
8690.90 2417
8691.78 2810
8692.66 2830
8693.54 2777
8694.42 2848
8695.30 2693
8696.18 2454
8697.06 2180
8697.94 1930
8698.82 1732
8699.70 1549
8700.58 1292
8701.46 1328
8702.34 1169
8703.22 1176
8704.10 1210
8704.98 1135
8705.86 1122
8706.74 1066
8707.62 1152
8708.50 1025
8709.39 1031
8710.27 1055
8711.15 983
8712.03 1050
8712.91 1000
8713.79 1026
8714.67 989
8715.55 998
8716.43 1008
8717.32 973
8718.20 977
8719.08 967
8719.96 948
8720.84 956
8721.72 1026
8722.60 1014
8723.49 945
8724.37 988
8725.25 986
8726.13 1057
8727.01 1039
8727.89 1119
8728.78 1133
8729.66 1076
8730.54 1136
8731.42 1152
8732.30 1114
8733.19 1057
8734.07 1086
8734.95 1032
8735.83 1027
8736.71 1009
8737.60 960
8738.48 955
8739.36 968
8740.24 953
8741.13 1011
8742.01 943
8742.89 979
8743.77 1002
8744.66 950
8745.54 975
8746.42 1013
8747.31 937
8748.19 1040
8749.07 1018
8749.95 962
8750.84 925
8751.72 1031
8752.60 1003
8753.49 988
8754.37 1042
8755.25 1047
8756.14 952
8757.02 1117
8757.90 1099
8758.79 1070
8759.67 1082
8760.55 1123
8761.44 1065
8762.32 935
8763.20 1037
8764.09 1013
8764.97 1003
8765.85 1021
8766.74 1010
8767.62 994
8768.51 1011
8769.39 984
8770.27 996
8771.16 979
8772.04 978
8772.93 932
8773.81 930
8774.69 971
8775.58 1060
8776.46 1003
8777.35 944
8778.23 911
8779.12 986
8780.00 910
8780.88 869
8781.77 862
8782.65 959
8783.54 988
8784.42 893
8785.31 832
8786.19 864
8787.08 819
8787.96 843
8788.85 840
8789.73 947
8790.62 983
8791.50 1002
8792.39 960
8793.27 1064
8794.16 1001
8795.04 976
8795.93 905
8796.81 938
8797.70 939
8798.58 841
8799.47 820
8800.35 821
8801.24 777
8802.13 776
8803.01 800
8803.90 836
8804.78 849
8805.67 820
8806.55 856
8807.44 828
8808.33 796
8809.21 818
8810.10 808
8810.98 747
8811.87 755
8812.76 744
8813.64 719
8814.53 724
8815.41 766
8816.30 862
8817.19 739
8818.07 798
8818.96 789
8819.85 721
8820.73 712
8821.62 689
8822.51 713
8823.39 791
8824.28 788
8825.17 771
8826.05 747
8826.94 682
8827.83 675
8828.71 708
8829.60 695
8830.49 721
8831.37 738
8832.26 755
8833.15 735
8834.04 723
8834.92 680
8835.81 699
8836.70 742
8837.58 783
8838.47 706
8839.36 747
8840.25 719
8841.13 676
8842.02 648
8842.91 701
8843.80 656
8844.69 744
8845.57 692
8846.46 657
8847.35 684
8848.24 740
8849.12 675
8850.01 679
8850.90 702
8851.79 651
8852.68 651
8853.56 658
8854.45 670
8855.34 604
8856.23 665
8857.12 672
8858.01 641
8858.89 642
8859.78 634
8860.67 656
8861.56 682
8862.45 714
8863.34 664
8864.23 700
8865.12 688
8866.00 628
8866.89 641
8867.78 659
8868.67 636
8869.56 627
8870.45 647
8871.34 657
8872.23 691
8873.12 717
8874.00 699
8874.89 635
8875.78 639
8876.67 676
8877.56 659
8878.45 676
8879.34 642
8880.23 612
8881.12 653
8882.01 637
8882.90 658
8883.79 608
8884.68 588
8885.57 679
8886.46 655
8887.35 583
8888.24 561
8889.13 633
8890.02 644
8890.91 636
8891.80 606
8892.69 638
8893.58 614
8894.47 607
8895.36 558
8896.25 592
8897.14 619
8898.03 646
8898.92 667
8899.81 581
8900.70 555
8901.59 646
8902.48 662
8903.37 608
8904.26 560
8905.15 633
8906.05 562
8906.94 589
8907.83 616
8908.72 590
8909.61 642
8910.50 609
8911.39 593
8912.28 594
8913.17 624
8914.06 616
8914.96 599
8915.85 613
8916.74 619
8917.63 557
8918.52 593
8919.41 616
8920.30 571
8921.20 565
8922.09 548
8922.98 539
8923.87 563
8924.76 590
8925.65 547
8926.55 550
8927.44 533
8928.33 610
8929.22 591
8930.11 596
8931.01 596
8931.90 592
8932.79 550
8933.68 541
8934.57 574
8935.47 601
8936.36 602
8937.25 585
8938.14 518
8939.04 524
8939.93 533
8940.82 610
8941.71 590
8942.61 537
8943.50 531
8944.39 573
8945.28 573
8946.18 557
8947.07 530
8947.96 607
8948.86 592
8949.75 574
8950.64 595
8951.54 573
8952.43 575
8953.32 565
8954.21 604
8955.11 529
8956.00 538
8956.89 567
8957.79 600
8958.68 591
8959.57 539
8960.47 523
8961.36 600
8962.26 544
8963.15 522
8964.04 569
8964.94 610
8965.83 539
8966.72 589
8967.62 618
8968.51 610
8969.41 559
8970.30 554
8971.19 586
8972.09 514
8972.98 539
8973.88 566
8974.77 547
8975.67 564
8976.56 529
8977.45 535
8978.35 520
8979.24 581
8980.14 558
8981.03 579
8981.93 534
8982.82 513
8983.72 543
8984.61 531
8985.51 612
8986.40 527
8987.29 475
8988.19 498
8989.08 532
8989.98 534
8990.87 537
8991.77 545
8992.66 530
8993.56 522
8994.46 517
8995.35 538
8996.25 499
8997.14 456
8998.04 543
8998.93 529
8999.83 545
9000.72 569
9001.62 533
9002.51 525
9003.41 515
9004.31 510
9005.20 516
9006.10 553
9006.99 543
9007.89 573
9008.78 495
9009.68 530
9010.58 533
9011.47 480
9012.37 549
9013.27 506
9014.16 496
9015.06 544
9015.95 556
9016.85 499
9017.75 512
9018.64 473
9019.54 506
9020.44 551
9021.33 505
9022.23 531
9023.13 510
9024.02 481
9024.92 564
9025.82 484
9026.71 463
9027.61 499
9028.51 486
9029.40 499
9030.30 468
9031.20 553
9032.09 531
9032.99 527
9033.89 596
9034.79 551
9035.68 547
9036.58 528
9037.48 527
9038.38 547
9039.27 507
9040.17 506
9041.07 541
9041.97 560
9042.86 451
9043.76 519
9044.66 521
9045.56 571
9046.45 511
9047.35 557
9048.25 504
9049.15 520
9050.05 553
9050.94 584
9051.84 517
9052.74 544
9053.64 498
9054.54 473
9055.44 496
9056.33 517
9057.23 499
9058.13 475
9059.03 505
9059.93 513
9060.83 523
9061.72 525
9062.62 557
9063.52 575
9064.42 532
9065.32 558
9066.22 552
9067.12 527
9068.02 485
9068.91 532
9069.81 573
9070.71 578
9071.61 554
9072.51 603
9073.41 566
9074.31 543
9075.21 497
9076.11 492
9077.01 562
9077.91 595
9078.81 553
9079.71 485
9080.60 494
9081.50 498
9082.40 482
9083.30 521
9084.20 535
9085.10 531
9086.00 520
9086.90 465
9087.80 552
9088.70 542
9089.60 497
9090.50 573
9091.40 619
9092.30 557
9093.20 512
9094.10 456
9095.00 540
9095.90 490
9096.80 494
9097.70 548
9098.60 542
9099.50 502
9100.41 496
9101.31 507
9102.21 532
9103.11 586
9104.01 512
9104.91 466
9105.81 459
9106.71 458
9107.61 522
9108.51 526
9109.41 516
9110.31 578
9111.21 587
9112.12 522
9113.02 537
9113.92 540
9114.82 550
9115.72 519
9116.62 476
9117.52 513
9118.42 487
9119.33 470
9120.23 506
9121.13 467
9122.03 551
9122.93 520
9123.83 490
9124.74 541
9125.64 557
9126.54 499
9127.44 462
9128.34 503
9129.24 477
9130.15 495
9131.05 499
9131.95 468
9132.85 501
9133.75 499
9134.66 474
9135.56 456
9136.46 520
9137.36 506
9138.27 498
9139.17 521
9140.07 490
9140.97 505
9141.88 513
9142.78 502
9143.68 498
9144.58 504
9145.49 584
9146.39 513
9147.29 467
9148.20 482
9149.10 492
9150.00 494
9150.90 459
9151.81 517
9152.71 537
9153.61 541
9154.52 481
9155.42 498
9156.32 551
9157.23 526
9158.13 533
9159.03 542
9159.94 479
9160.84 458
9161.74 454
9162.65 453
9163.55 532
9164.45 528
9165.36 549
9166.26 560
9167.17 516
9168.07 528
9168.97 554
9169.88 568
9170.78 540
9171.69 546
9172.59 499
9173.49 491
9174.40 514
9175.30 564
9176.21 499
9177.11 501
9178.01 538
9178.92 542
9179.82 566
9180.73 534
9181.63 533
9182.54 515
9183.44 532
9184.35 581
9185.25 494
9186.16 522
9187.06 472
9187.97 532
9188.87 544
9189.78 537
9190.68 546
9191.59 475
9192.49 462
9193.40 497
9194.30 532
9195.21 559
9196.11 543
9197.02 581
9197.92 535
9198.83 579
9199.73 606
9200.64 648
9201.54 624
9202.45 589
9203.35 577
9204.26 520
9205.17 524
9206.07 571
9206.98 548
9207.88 533
9208.79 528
9209.69 582
9210.60 548
9211.51 526
9212.41 495
9213.32 541
9214.22 493
9215.13 523
9216.04 551
9216.94 597
9217.85 570
9218.76 600
9219.66 565
9220.57 578
9221.48 572
9222.38 557
9223.29 579
9224.20 577
9225.10 541
9226.01 550
9226.92 559
9227.82 540
9228.73 537
9229.64 533
9230.54 546
9231.45 525
9232.36 554
9233.26 576
9234.17 525
9235.08 523
9235.99 530
9236.89 557
9237.80 553
9238.71 538
9239.61 504
9240.52 513
9241.43 551
9242.34 532
9243.24 508
9244.15 528
9245.06 507
9245.97 483
9246.88 448
9247.78 490
9248.69 491
9249.60 492
9250.51 498
9251.41 524
9252.32 509
9253.23 468
9254.14 459
9255.05 500
9255.96 571
9256.86 483
9257.77 468
9258.68 473
9259.59 486
9260.50 488
9261.41 471
9262.31 545
9263.22 562
9264.13 555
9265.04 520
9265.95 506
9266.86 541
9267.77 551
9268.67 501
9269.58 505
9270.49 465
9271.40 523
9272.31 543
9273.22 552
9274.13 515
9275.04 528
9275.95 491
9276.86 461
9277.76 531
9278.67 574
9279.58 531
9280.49 509
9281.40 569
9282.31 532
9283.22 562
9284.13 549
9285.04 561
9285.95 537
9286.86 516
9287.77 504
9288.68 527
9289.59 503
9290.50 547
9291.41 593
9292.32 593
9293.23 567
9294.14 557
9295.05 594
9295.96 514
9296.87 531
9297.78 533
9298.69 526
9299.60 558
9300.51 562
9301.42 534
9302.33 578
9303.24 565
9304.15 529
9305.06 558
9305.97 544
9306.88 563
9307.80 564
9308.71 613
9309.62 541
9310.53 578
9311.44 560
9312.35 571
9313.26 527
9314.17 542
9315.08 531
9315.99 588
9316.91 570
9317.82 533
9318.73 531
9319.64 505
9320.55 507
9321.46 541
9322.37 547
9323.28 574
9324.20 556
9325.11 522
9326.02 534
9326.93 518
9327.84 505
9328.75 538
9329.67 528
9330.58 550
9331.49 544
9332.40 556
9333.31 513
9334.23 503
9335.14 544
9336.05 534
9336.96 605
9337.87 611
9338.79 573
9339.70 622
9340.61 573
9341.52 555
9342.44 525
9343.35 559
9344.26 560
9345.17 496
9346.09 500
9347.00 510
9347.91 528
9348.82 545
9349.74 525
9350.65 505
9351.56 591
9352.48 604
9353.39 609
9354.30 609
9355.21 533
9356.13 566
9357.04 568
9357.95 543
9358.87 544
9359.78 541
9360.69 593
9361.61 583
9362.52 534
9363.43 580
9364.35 550
9365.26 545
9366.18 579
9367.09 525
9368.00 514
9368.92 604
9369.83 566
9370.74 634
9371.66 629
9372.57 602
9373.49 632
9374.40 555
9375.31 561
9376.23 527
9377.14 582
9378.06 615
9378.97 590
9379.88 630
9380.80 657
9381.71 627
9382.63 582
9383.54 580
9384.46 594
9385.37 603
9386.29 632
9387.20 612
9388.11 641
9389.03 648
9389.94 601
9390.86 652
9391.77 731
9392.69 704
9393.60 722
9394.52 716
9395.43 670
9396.35 617
9397.26 668
9398.18 710
9399.09 687
9400.01 646
9400.92 674
9401.84 626
9402.76 660
9403.67 684
9404.59 678
9405.50 706
9406.42 697
9407.33 665
9408.25 590
9409.16 644
9410.08 653
9411.00 652
9411.91 708
9412.83 664
9413.74 663
9414.66 706
9415.58 726
9416.49 674
9417.41 641
9418.32 637
9419.24 671
9420.16 663
9421.07 653
9421.99 644
9422.91 636
9423.82 672
9424.74 655
9425.65 621
9426.57 619
9427.49 620
9428.40 643
9429.32 691
9430.24 691
9431.15 673
9432.07 713
9432.99 646
9433.90 648
9434.82 666
9435.74 636
9436.66 693
9437.57 721
9438.49 719
9439.41 722
9440.32 719
9441.24 659
9442.16 672
9443.08 736
9443.99 800
9444.91 737
9445.83 740
9446.75 748
9447.66 725
9448.58 738
9449.50 849
9450.42 899
9451.33 878
9452.25 920
9453.17 1000
9454.09 999
9455.01 980
9455.92 1000
9456.84 989
9457.76 931
9458.68 881
9459.60 829
9460.51 759
9461.43 709
9462.35 733
9463.27 736
9464.19 773
9465.11 746
9466.02 710
9466.94 675
9467.86 715
9468.78 728
9469.70 725
9470.62 747
9471.54 711
9472.46 700
9473.37 679
9474.29 683
9475.21 733
9476.13 711
9477.05 722
9477.97 736
9478.89 707
9479.81 647
9480.73 716
9481.65 793
9482.56 747
9483.48 695
9484.40 683
9485.32 765
9486.24 713
9487.16 693
9488.08 754
9489.00 720
9489.92 726
9490.84 738
9491.76 748
9492.68 741
9493.60 782
9494.52 754
9495.44 709
9496.36 632
9497.28 717
9498.20 697
9499.12 732
9500.04 706
9500.96 733
9501.88 750
9502.80 761
9503.72 710
9504.64 690
9505.56 719
9506.48 747
9507.40 783
9508.32 716
9509.24 710
9510.16 745
9511.08 724
9512.00 796
9512.93 745
9513.85 768
9514.77 802
9515.69 830
9516.61 783
9517.53 809
9518.45 815
9519.37 814
9520.29 795
9521.21 824
9522.14 868
9523.06 833
9523.98 864
9524.90 855
9525.82 816
9526.74 859
9527.66 844
9528.59 866
9529.51 872
9530.43 966
9531.35 1057
9532.27 1071
9533.19 1047
9534.11 1036
9535.04 1058
9535.96 977
9536.88 999
9537.80 987
9538.72 920
9539.65 939
9540.57 895
9541.49 879
9542.41 892
9543.34 852
9544.26 787
9545.18 783
9546.10 741
9547.02 765
9547.95 771
9548.87 757
9549.79 723
9550.71 763
9551.64 748
9552.56 759
9553.48 707
9554.41 734
9555.33 709
9556.25 748
9557.17 890
9558.10 905
9559.02 776
9559.94 844
9560.87 797
9561.79 848
9562.71 857
9563.64 848
9564.56 812
9565.48 785
9566.41 781
9567.33 786
9568.25 809
9569.18 764
9570.10 798
9571.02 826
9571.95 745
9572.87 726
9573.79 759
9574.72 728
9575.64 779
9576.56 798
9577.49 755
9578.41 765
9579.34 773
9580.26 790
9581.18 782
9582.11 826
9583.03 738
9583.96 749
9584.88 702
9585.81 810
9586.73 811
9587.65 781
9588.58 802
9589.50 816
9590.43 802
9591.35 812
9592.28 856
9593.20 842
9594.13 814
9595.05 851
9595.98 915
9596.90 867
9597.83 904
9598.75 913
9599.68 836
9600.60 865
9601.53 851
9602.45 926
9603.38 898
9604.30 843
9605.23 831
9606.15 897
9607.08 895
9608.00 891
9608.93 908
9609.85 932
9610.78 938
9611.70 867
9612.63 890
9613.55 928
9614.48 917
9615.41 881
9616.33 882
9617.26 934
9618.18 894
9619.11 884
9620.04 944
9620.96 899
9621.89 936
9622.81 918
9623.74 926
9624.67 934
9625.59 954
9626.52 946
9627.44 1025
9628.37 1050
9629.30 1067
9630.22 1016
9631.15 1048
9632.08 1007
9633.00 960
9633.93 1032
9634.86 1123
9635.78 1143
9636.71 1072
9637.64 1102
9638.56 1106
9639.49 1082
9640.42 1196
9641.34 1157
9642.27 1053
9643.20 1112
9644.13 1143
9645.05 1260
9645.98 1298
9646.91 1336
9647.83 1419
9648.76 1417
9649.69 1382
9650.62 1426
9651.54 1418
9652.47 1345
9653.40 1431
9654.33 1304
9655.25 1314
9656.18 1297
9657.11 1143
9658.04 1068
9658.96 1191
9659.89 1175
9660.82 1153
9661.75 1062
9662.68 1105
9663.60 1114
9664.53 1175
9665.46 1133
9666.39 1147
9667.32 1152
9668.25 1097
9669.17 1067
9670.10 1180
9671.03 1131
9671.96 1175
9672.89 1214
9673.82 1290
9674.74 1212
9675.67 1173
9676.60 1210
9677.53 1214
9678.46 1178
9679.39 1208
9680.32 1159
9681.25 1271
9682.17 1204
9683.10 1164
9684.03 1234
9684.96 1219
9685.89 1218
9686.82 1303
9687.75 1233
9688.68 1220
9689.61 1224
9690.54 1279
9691.47 1247
9692.40 1313
9693.33 1327
9694.25 1490
9695.18 1405
9696.11 1440
9697.04 1479
9697.97 1512
9698.90 1562
9699.83 1581
9700.76 1579
9701.69 1510
9702.62 1457
9703.55 1406
9704.48 1443
9705.41 1336
9706.34 1286
9707.27 1340
9708.20 1294
9709.13 1234
9710.06 1193
9710.99 1162
9711.92 1192
9712.85 1250
9713.78 1280
9714.71 1323
9715.65 1244
9716.58 1242
9717.51 1224
9718.44 1136
9719.37 1207
9720.30 1148
9721.23 1147
9722.16 1117
9723.09 1014
9724.02 1047
9724.95 1116
9725.88 1108
9726.82 1016
9727.75 1056
9728.68 1128
9729.61 1161
9730.54 1137
9731.47 1136
9732.40 1101
9733.33 1103
9734.27 1117
9735.20 1162
9736.13 1091
9737.06 993
9737.99 1108
9738.92 1075
9739.86 1060
9740.79 967
9741.72 984
9742.65 974
9743.58 966
9744.51 993
9745.45 942
9746.38 1000
9747.31 912
9748.24 895
9749.17 922
9750.11 928
9751.04 879
9751.97 897
9752.90 895
9753.84 928
9754.77 879
9755.70 919
9756.63 972
9757.57 916
9758.50 836
9759.43 848
9760.36 921
9761.30 954
9762.23 899
9763.16 913
9764.09 946
9765.03 901
9765.96 925
9766.89 913
9767.83 861
9768.76 900
9769.69 863
9770.63 932
9771.56 960
9772.49 975
9773.43 931
9774.36 950
9775.29 917
9776.23 937
9777.16 997
9778.09 1040
9779.03 1039
9779.96 946
9780.89 943
9781.83 949
9782.76 997
9783.70 947
9784.63 946
9785.56 977
9786.50 914
9787.43 901
9788.37 863
9789.30 888
9790.23 813
9791.17 883
9792.10 907
9793.04 885
9793.97 831
9794.90 866
9795.84 836
9796.77 879
9797.71 905
9798.64 827
9799.58 878
9800.51 818
9801.45 823
9802.38 786
9803.32 800
9804.25 812
9805.19 778
9806.12 757
9807.05 714
9807.99 748
9808.92 773
9809.86 708
9810.80 752
9811.73 734
9812.67 760
9813.60 793
9814.54 815
9815.47 738
9816.41 704
9817.34 699
9818.28 740
9819.21 763
9820.15 738
9821.08 731
9822.02 760
9822.96 704
9823.89 693
9824.83 699
9825.76 704
9826.70 741
9827.63 730
9828.57 678
9829.51 684
9830.44 660
9831.38 674
9832.31 678
9833.25 716
9834.19 719
9835.12 639
9836.06 677
9837.00 727
9837.93 692
9838.87 764
9839.81 698
9840.74 671
9841.68 788
9842.61 717
9843.55 666
9844.49 715
9845.43 690
9846.36 747
9847.30 693
9848.24 656
9849.17 612
9850.11 643
9851.05 724
9851.98 677
9852.92 670
9853.86 749
9854.79 662
9855.73 610
9856.67 695
9857.61 697
9858.54 711
9859.48 717
9860.42 698
9861.36 698
9862.29 715
9863.23 700
9864.17 691
9865.11 682
9866.04 707
9866.98 685
9867.92 646
9868.86 588
9869.80 607
9870.73 653
9871.67 675
9872.61 662
9873.55 640
9874.49 673
9875.42 742
9876.36 762
9877.30 635
9878.24 690
9879.18 651
9880.12 671
9881.05 631
9881.99 635
9882.93 686
9883.87 723
9884.81 668
9885.75 641
9886.69 638
9887.63 626
9888.56 683
9889.50 689
9890.44 609
9891.38 584
9892.32 637
9893.26 632
9894.20 578
9895.14 641
9896.08 611
9897.02 594
9897.95 570
9898.89 571
9899.83 577
9900.77 601
9901.71 608
9902.65 576
9903.59 622
9904.53 595
9905.47 629
9906.41 630
9907.35 718
9908.29 558
9909.23 598
9910.17 661
9911.11 678
9912.05 691
9912.99 660
9913.93 610
9914.87 656
9915.81 737
9916.75 681
9917.69 612
9918.63 711
9919.57 671
9920.51 578
9921.45 672
9922.39 709
9923.33 740
9924.27 799
9925.21 863
9926.15 873
9927.09 949
9928.03 999
9928.97 967
9929.92 889
9930.86 911
9931.80 876
9932.74 840
9933.68 759
9934.62 784
9935.56 706
9936.50 664
9937.44 641
9938.38 576
9939.33 622
9940.27 596
9941.21 571
9942.15 548
9943.09 598
9944.03 603
9944.97 582
9945.92 579
9946.86 556
9947.80 548
9948.74 554
9949.68 605
9950.62 581
9951.57 563
9952.51 554
9953.45 588
9954.39 555
9955.33 550
9956.28 560
9957.22 534
9958.16 567
9959.10 562
9960.04 506
9960.99 567
9961.93 635
9962.87 617
9963.81 591
9964.76 568
9965.70 539
9966.64 497
9967.58 559
9968.53 546
9969.47 555
9970.41 581
9971.35 574
9972.30 572
9973.24 516
9974.18 598
9975.13 547
9976.07 539
9977.01 511
9977.95 498
9978.90 500
9979.84 523
9980.78 546
9981.73 569
9982.67 609
9983.61 610
9984.56 564
9985.50 537
9986.44 543
9987.39 510
9988.33 558
9989.27 536
9990.22 524
9991.16 566
9992.11 569
9993.05 535
9993.99 572
9994.94 566
9995.88 615
9996.82 565
9997.77 530
9998.71 529
9999.66 542
10000.60 598
10001.55 585
10002.49 590
10003.43 524
10004.38 578
10005.32 526
10006.27 600
10007.21 586
10008.16 582
10009.10 545
10010.04 550
10010.99 575
10011.93 563
10012.88 538
10013.82 596
10014.77 534
10015.71 550
10016.66 577
10017.60 555
10018.55 562
10019.49 567
10020.44 497
10021.38 556
10022.33 586
10023.27 570
10024.22 530
10025.16 520
10026.11 494
10027.05 497
10028.00 504
10028.95 494
10029.89 504
10030.84 506
10031.78 532
10032.73 515
10033.67 551
10034.62 533
10035.57 543
10036.51 520
10037.46 569
10038.40 540
10039.35 541
10040.30 528
10041.24 546
10042.19 550
10043.13 607
10044.08 532
10045.03 548
10045.97 506
10046.92 475
10047.86 500
10048.81 499
10049.76 525
10050.70 540
10051.65 478
10052.60 568
10053.54 523
10054.49 545
10055.44 525
10056.38 494
10057.33 495
10058.28 498
10059.22 496
10060.17 548
10061.12 507
10062.07 456
10063.01 431
10063.96 469
10064.91 498
10065.85 531
10066.80 472
10067.75 428
10068.70 488
10069.64 517
10070.59 474
10071.54 427
10072.49 519
10073.43 515
10074.38 492
10075.33 506
10076.28 479
10077.22 505
10078.17 504
10079.12 487
10080.07 527
10081.02 541
10081.96 468
10082.91 491
10083.86 522
10084.81 474
10085.76 464
10086.70 519
10087.65 489
10088.60 458
10089.55 409
10090.50 431
10091.45 461
10092.39 519
10093.34 500
10094.29 485
10095.24 486
10096.19 437
10097.14 462
10098.09 476
10099.03 505
10099.98 477
10100.93 479
10101.88 465
10102.83 478
10103.78 486
10104.73 485
10105.68 488
10106.63 518
10107.58 500
10108.53 422
10109.47 434
10110.42 462
10111.37 489
10112.32 496
10113.27 503
10114.22 510
10115.17 505
10116.12 459
10117.07 467
10118.02 500
10118.97 525
10119.92 467
10120.87 458
10121.82 529
10122.77 475
10123.72 512
10124.67 517
10125.62 523
10126.57 540
10127.52 459
10128.47 467
10129.42 522
10130.37 523
10131.32 476
10132.27 506
10133.22 478
10134.17 533
10135.12 520
10136.07 490
10137.02 480
10137.97 531
10138.92 477
10139.87 484
10140.83 526
10141.78 474
10142.73 456
10143.68 469
10144.63 483
10145.58 537
10146.53 492
10147.48 492
10148.43 486
10149.38 475
10150.34 469
10151.29 505
10152.24 502
10153.19 492
10154.14 509
10155.09 501
10156.04 527
10156.99 459
10157.95 461
10158.90 542
10159.85 518
10160.80 491
10161.75 549
10162.70 515
10163.66 462
10164.61 496
10165.56 500
10166.51 508
10167.46 580
10168.42 476
10169.37 529
10170.32 522
10171.27 516
10172.23 523
10173.18 465
10174.13 460
10175.08 484
10176.03 521
10176.99 502
10177.94 505
10178.89 500
10179.84 542
10180.80 531
10181.75 538
10182.70 478
10183.66 527
10184.61 552
10185.56 507
10186.51 575
10187.47 563
10188.42 584
10189.37 522
10190.33 535
10191.28 542
10192.23 577
10193.19 576
10194.14 521
10195.09 529
10196.05 568
10197.00 530
10197.95 593
10198.91 538
10199.86 540
10200.81 555
10201.77 523
10202.72 582
10203.67 541
10204.63 537
10205.58 573
10206.53 564
10207.49 631
10208.44 647
10209.40 629
10210.35 645
10211.30 606
10212.26 603
10213.21 536
10214.17 530
10215.12 533
10216.08 533
10217.03 510
10217.98 507
10218.94 574
10219.89 475
10220.85 504
10221.80 505
10222.76 515
10223.71 508
10224.67 541
10225.62 529
10226.58 519
10227.53 524
10228.49 551
10229.44 572
10230.40 539
10231.35 560
10232.31 587
10233.26 569
10234.22 620
10235.17 631
10236.13 673
10237.08 688
10238.04 613
10238.99 616
10239.95 590
10240.90 562
10241.86 584
10242.81 616
10243.77 520
10244.72 569
10245.68 519
10246.64 525
10247.59 487
10248.55 501
10249.50 554
10250.46 551
10251.42 503
10252.37 516
10253.33 487
10254.28 482
10255.24 482
10256.20 503
10257.15 497
10258.11 500
10259.06 475
10260.02 448
10260.98 436
10261.93 459
10262.89 501
10263.85 487
10264.80 517
10265.76 464
10266.72 445
10267.67 479
10268.63 455
10269.59 461
10270.54 499
10271.50 502
10272.46 449
10273.41 444
10274.37 476
10275.33 454
10276.29 461
10277.24 457
10278.20 501
10279.16 488
10280.11 452
10281.07 405
10282.03 463
10282.99 467
10283.94 460
10284.90 461
10285.86 491
10286.82 518
10287.77 496
10288.73 455
10289.69 502
10290.65 461
10291.61 464
10292.56 438
10293.52 425
10294.48 387
10295.44 445
10296.39 523
10297.35 485
10298.31 442
10299.27 460
10300.23 449
10301.19 479
10302.14 394
10303.10 421
10304.06 525
10305.02 486
10305.98 476
10306.94 523
10307.89 469
10308.85 454
10309.81 475
10310.77 456
10311.73 476
10312.69 438
10313.65 458
10314.61 484
10315.57 525
10316.52 486
10317.48 437
10318.44 463
10319.40 486
10320.36 478
10321.32 446
10322.28 498
10323.24 496
10324.20 497
10325.16 495
10326.12 452
10327.08 487
10328.04 541
10328.99 458
10329.95 478
10330.91 499
10331.87 493
10332.83 452
10333.79 478
10334.75 495
10335.71 471
10336.67 456
10337.63 440
10338.59 443
10339.55 472
10340.51 409
10341.47 412
10342.43 436
10343.39 427
10344.35 426
10345.31 456
10346.27 447
10347.23 443
10348.20 455
10349.16 464
10350.12 424
10351.08 445
10352.04 434
10353.00 445
10353.96 456
10354.92 459
10355.88 428
10356.84 467
10357.80 447
10358.76 465
10359.72 458
10360.69 448
10361.65 464
10362.61 463
10363.57 442
10364.53 423
10365.49 425
10366.45 419
10367.41 439
10368.38 453
10369.34 489
10370.30 459
10371.26 424
10372.22 398
10373.18 456
10374.14 413
10375.11 478
10376.07 421
10377.03 469
10377.99 417
10378.95 423
10379.92 387
10380.88 413
10381.84 429
10382.80 467
10383.76 403
10384.73 423
10385.69 409
10386.65 410
10387.61 405
10388.57 396
10389.54 458
10390.50 425
10391.46 393
10392.42 420
10393.39 469
10394.35 433
10395.31 406
10396.27 486
10397.24 486
10398.20 426
10399.16 426
10400.13 476
10401.09 427
10402.05 428
10403.02 466
10403.98 437
10404.94 464
10405.90 478
10406.87 446
10407.83 467
10408.79 435
10409.76 450
10410.72 476
10411.68 435
10412.65 463
10413.61 508
10414.57 523
10415.54 506
10416.50 497
10417.47 520
10418.43 566
10419.39 555
10420.36 632
10421.32 581
10422.28 543
10423.25 581
10424.21 554
10425.18 522
10426.14 483
10427.10 495
10428.07 509
10429.03 491
10430.00 400
10430.96 443
10431.93 470
10432.89 511
10433.85 431
10434.82 444
10435.78 433
10436.75 424
10437.71 455
10438.68 398
10439.64 403
10440.61 454
10441.57 471
10442.54 422
10443.50 415
10444.47 432
10445.43 442
10446.40 400
10447.36 433
10448.33 397
10449.29 399
10450.26 456
10451.22 419
10452.19 401
10453.15 433
10454.12 436
10455.08 478
10456.05 432
10457.01 450
10457.98 446
10458.95 376
10459.91 435
10460.88 446
10461.84 406
10462.81 434
10463.77 450
10464.74 451
10465.71 479
10466.67 492
10467.64 463
10468.60 440
10469.57 409
10470.54 403
10471.50 402
10472.47 420
10473.44 454
10474.40 469
10475.37 482
10476.33 449
10477.30 412
10478.27 461
10479.23 392
10480.20 417
10481.17 456
10482.13 435
10483.10 417
10484.07 415
10485.03 386
10486.00 424
10486.97 428
10487.93 437
10488.90 428
10489.87 438
10490.84 425
10491.80 499
10492.77 448
10493.74 474
10494.70 421
10495.67 385
10496.64 435
10497.61 469
10498.57 450
10499.54 466
10500.51 449
10501.48 535
10502.44 488
10503.41 504
10504.38 478
10505.35 454
10506.31 393
10507.28 434
10508.25 420
10509.22 435
10510.19 480
10511.15 489
10512.12 461
10513.09 444
10514.06 467
10515.03 490
10516.00 471
10516.96 403
10517.93 418
10518.90 444
10519.87 469
10520.84 498
10521.81 501
10522.77 532
10523.74 458
10524.71 444
10525.68 450
10526.65 482
10527.62 469
10528.59 419
10529.56 428
10530.52 442
10531.49 406
10532.46 470
10533.43 466
10534.40 417
10535.37 496
10536.34 474
10537.31 462
10538.28 513
10539.25 425
10540.22 441
10541.18 499
10542.15 497
10543.12 503
10544.09 498
10545.06 483
10546.03 442
10547.00 491
10547.97 535
10548.94 558
10549.91 567
10550.88 494
10551.85 514
10552.82 470
10553.79 507
10554.76 494
10555.73 526
10556.70 572
10557.67 574
10558.64 572
10559.61 590
10560.58 584
10561.55 655
10562.52 699
10563.49 648
10564.46 641
10565.43 671
10566.40 562
10567.38 508
10568.35 544
10569.32 508
10570.29 554
10571.26 493
10572.23 462
10573.20 485
10574.17 492
10575.14 507
10576.11 492
10577.08 465
10578.06 462
10579.03 483
10580.00 471
10580.97 453
10581.94 444
10582.91 420
10583.88 499
10584.85 543
10585.83 518
10586.80 471
10587.77 450
10588.74 513
10589.71 534
10590.68 524
10591.66 541
10592.63 479
10593.60 445
10594.57 424
10595.54 442
10596.51 496
10597.49 502
10598.46 464
10599.43 486
10600.40 514
10601.37 470
10602.35 484
10603.32 462
10604.29 476
10605.26 439
10606.24 439
10607.21 476
10608.18 481
10609.15 463
10610.13 460
10611.10 414
10612.07 429
10613.04 533
10614.02 448
10614.99 460
10615.96 420
10616.94 485
10617.91 463
10618.88 490
10619.85 510
10620.83 478
10621.80 515
10622.77 425
10623.75 494
10624.72 473
10625.69 501
10626.67 502
10627.64 498
10628.61 522
10629.59 464
10630.56 471
10631.53 508
10632.51 509
10633.48 488
10634.46 479
10635.43 490
10636.40 561
10637.38 589
10638.35 593
10639.32 577
10640.30 641
10641.27 591
10642.25 602
10643.22 554
10644.19 588
10645.17 539
10646.14 497
10647.12 518
10648.09 478
10649.07 465
10650.04 454
10651.01 460
10651.99 478
10652.96 431
10653.94 462
10654.91 480
10655.89 468
10656.86 413
10657.84 404
10658.81 444
10659.79 469
10660.76 507
10661.74 468
10662.71 467
10663.69 475
10664.66 503
10665.64 422
10666.61 407
10667.59 465
10668.56 481
10669.54 427
10670.51 471
10671.49 422
10672.46 448
10673.44 452
10674.42 441
10675.39 468
10676.37 474
10677.34 516
10678.32 481
10679.29 501
10680.27 481
10681.25 467
10682.22 475
10683.20 487
10684.17 455
10685.15 493
10686.12 519
10687.10 471
10688.08 435
10689.05 431
10690.03 404
10691.01 411
10691.98 431
10692.96 464
10693.94 470
10694.91 435
10695.89 458
10696.86 441
10697.84 433
10698.82 433
10699.79 448
10700.77 429
10701.75 405
10702.72 394
10703.70 359
10704.68 406
10705.66 439
10706.63 471
10707.61 467
10708.59 446
10709.56 408
10710.54 429
10711.52 443
10712.50 413
10713.47 422
10714.45 496
10715.43 454
10716.41 452
10717.38 457
10718.36 504
10719.34 450
10720.32 428
10721.29 467
10722.27 465
10723.25 452
10724.23 419
10725.20 439
10726.18 440
10727.16 449
10728.14 407
10729.12 430
10730.09 420
10731.07 449
10732.05 445
10733.03 428
10734.01 438
10734.99 439
10735.96 444
10736.94 409
10737.92 405
10738.90 407
10739.88 411
10740.86 432
10741.83 411
10742.81 428
10743.79 430
10744.77 408
10745.75 396
10746.73 402
10747.71 424
10748.69 410
10749.67 449
10750.64 459
10751.62 458
10752.60 452
10753.58 419
10754.56 470
10755.54 491
10756.52 455
10757.50 432
10758.48 448
10759.46 420
10760.44 382
10761.42 406
10762.40 408
10763.38 440
10764.35 405
10765.33 418
10766.31 425
10767.29 385
10768.27 426
10769.25 433
10770.23 444
10771.21 427
10772.19 378
10773.17 427
10774.15 457
10775.13 439
10776.11 437
10777.09 446
10778.07 462
10779.05 461
10780.04 449
10781.02 457
10782.00 461
10782.98 447
10783.96 381
10784.94 433
10785.92 498
10786.90 439
10787.88 475
10788.86 509
10789.84 431
10790.82 443
10791.80 461
10792.78 452
10793.77 453
10794.75 415
10795.73 416
10796.71 409
10797.69 414
10798.67 469
10799.65 416
10800.63 410
10801.61 425
10802.60 425
10803.58 464
10804.56 476
10805.54 422
10806.52 463
10807.50 386
10808.49 472
10809.47 427
10810.45 472
10811.43 467
10812.41 448
10813.39 430
10814.38 443
10815.36 438
10816.34 459
10817.32 466
10818.30 466
10819.29 447
10820.27 451
10821.25 406
10822.23 430
10823.22 444
10824.20 405
10825.18 486
10826.16 471
10827.15 492
10828.13 451
10829.11 449
10830.09 426
10831.08 457
10832.06 446
10833.04 449
10834.02 465
10835.01 419
10835.99 439
10836.97 476
10837.96 466
10838.94 488
10839.92 490
10840.90 436
10841.89 424
10842.87 479
10843.85 465
10844.84 445
10845.82 484
10846.80 496
10847.79 503
10848.77 501
10849.76 479
10850.74 498
10851.72 465
10852.71 505
10853.69 505
10854.67 456
10855.66 499
10856.64 532
10857.62 532
10858.61 526
10859.59 514
10860.58 508
10861.56 516
10862.55 503
10863.53 509
10864.51 495
10865.50 484
10866.48 590
10867.47 600
10868.45 530
10869.44 558
10870.42 541
10871.40 471
10872.39 500
10873.37 604
10874.36 536
10875.34 497
10876.33 575
10877.31 548
10878.30 538
10879.28 588
10880.27 557
10881.25 516
10882.24 556
10883.22 585
10884.21 540
10885.19 513
10886.18 589
10887.16 579
10888.15 538
10889.13 625
10890.12 610
10891.10 583
10892.09 628
10893.07 568
10894.06 562
10895.05 540
10896.03 581
10897.02 589
10898.00 611
10898.99 624
10899.97 544
10900.96 572
10901.95 651
10902.93 635
10903.92 619
10904.90 581
10905.89 570
10906.88 646
10907.86 634
10908.85 609
10909.84 668
10910.82 613
10911.81 579
10912.79 603
10913.78 544
10914.77 630
10915.75 670
10916.74 616
10917.73 621
10918.71 595
10919.70 606
10920.69 640
10921.67 672
10922.66 643
10923.65 616
10924.63 631
10925.62 626
10926.61 624
10927.60 694
10928.58 646
10929.57 669
10930.56 668
10931.54 701
10932.53 676
10933.52 663
10934.51 662
10935.49 681
10936.48 677
10937.47 710
10938.46 731
10939.44 702
10940.43 746
10941.42 685
10942.41 740
10943.39 765
10944.38 749
10945.37 669
10946.36 721
10947.35 750
10948.33 711
10949.32 739
10950.31 795
10951.30 771
10952.29 878
10953.28 758
10954.26 892
10955.25 904
10956.24 886
10957.23 939
10958.22 924
10959.21 935
10960.19 926
10961.18 944
10962.17 936
10963.16 864
10964.15 844
10965.14 807
10966.13 838
10967.11 818
10968.10 837
10969.09 802
10970.08 760
10971.07 689
10972.06 727
10973.05 729
10974.04 734
10975.03 719
10976.02 724
10977.01 708
10978.00 700
10978.98 767
10979.97 798
10980.96 795
10981.95 733
10982.94 773
10983.93 795
10984.92 776
10985.91 777
10986.90 818
10987.89 821
10988.88 770
10989.87 784
10990.86 822
10991.85 848
10992.84 897
10993.83 826
10994.82 904
10995.81 954
10996.80 1022
10997.79 1176
10998.78 1224
10999.77 1146
11000.76 1271
11001.75 1186
11002.74 1178
11003.73 1131
11004.72 1032
11005.72 984
11006.71 896
11007.70 876
11008.69 776
11009.68 775
11010.67 758
11011.66 729
11012.65 719
11013.64 700
11014.63 720
11015.62 728
11016.61 674
11017.61 670
11018.60 678
11019.59 631
11020.58 598
11021.57 632
11022.56 600
11023.55 643
11024.55 716
11025.54 678
11026.53 594
11027.52 694
11028.51 685
11029.50 661
11030.49 604
11031.49 653
11032.48 651
11033.47 660
11034.46 581
11035.45 569
11036.45 609
11037.44 653
11038.43 678
11039.42 603
11040.41 618
11041.41 631
11042.40 581
11043.39 582
11044.38 609
11045.38 563
11046.37 576
11047.36 590
11048.35 561
11049.35 552
11050.34 622
11051.33 532
11052.32 574
11053.32 544
11054.31 546
11055.30 618
11056.30 522
11057.29 545
11058.28 546
11059.27 591
11060.27 529
11061.26 553
11062.25 540
11063.25 544
11064.24 591
11065.23 573
11066.23 594
11067.22 553
11068.21 541
11069.21 547
11070.20 566
11071.19 594
11072.19 578
11073.18 618
11074.17 552
11075.17 559
11076.16 540
11077.16 584
11078.15 626
11079.14 563
11080.14 563
11081.13 554
11082.13 547
11083.12 553
11084.11 599
11085.11 535
11086.10 565
11087.10 559
11088.09 528
11089.09 530
11090.08 542
11091.07 478
11092.07 499
11093.06 492
11094.06 552
11095.05 513
11096.05 528
11097.04 536
11098.04 489
11099.03 488
11100.03 539
11101.02 515
11102.02 546
11103.01 511
11104.01 476
11105.00 502
11106.00 552
11106.99 486
11107.99 439
11108.98 497
11109.98 533
11110.97 514
11111.97 428
11112.96 461
11113.96 481
11114.95 517
11115.95 512
11116.95 516
11117.94 529
11118.94 502
11119.93 467
11120.93 477
11121.92 424
11122.92 451
11123.92 494
11124.91 484
11125.91 503
11126.90 508
11127.90 474
11128.90 451
11129.89 506
11130.89 480
11131.89 493
11132.88 479
11133.88 573
11134.87 461
11135.87 466
11136.87 446
11137.86 424
11138.86 435
11139.86 457
11140.85 479
11141.85 433
11142.85 454
11143.84 503
11144.84 452
11145.84 455
11146.84 484
11147.83 478
11148.83 459
11149.83 492
11150.82 488
11151.82 481
11152.82 457
11153.82 455
11154.81 449
11155.81 456
11156.81 460
11157.80 445
11158.80 471
11159.80 439
11160.80 402
11161.79 400
11162.79 417
11163.79 408
11164.79 440
11165.79 436
11166.78 445
11167.78 469
11168.78 441
11169.78 417
11170.78 422
11171.77 416
11172.77 441
11173.77 425
11174.77 431
11175.77 454
11176.76 440
11177.76 405
11178.76 449
11179.76 479
11180.76 492
11181.76 464
11182.76 413
11183.75 397
11184.75 431
11185.75 434
11186.75 385
11187.75 411
11188.75 460
11189.75 474
11190.75 496
11191.74 446
11192.74 475
11193.74 413
11194.74 460
11195.74 456
11196.74 433
11197.74 442
11198.74 418
11199.74 425
11200.74 398
11201.74 408
11202.74 435
11203.74 421
11204.74 421
11205.73 412
11206.73 404
11207.73 408
11208.73 434
11209.73 379
11210.73 393
11211.73 411
11212.73 431
11213.73 411
11214.73 420
11215.73 455
11216.73 463
11217.73 408
11218.73 375
11219.73 410
11220.73 405
11221.73 407
11222.73 435
11223.74 440
11224.74 438
11225.74 420
11226.74 445
11227.74 431
11228.74 415
11229.74 439
11230.74 450
11231.74 417
11232.74 421
11233.74 405
11234.74 432
11235.74 393
11236.74 420
11237.75 522
11238.75 421
11239.75 397
11240.75 415
11241.75 424
11242.75 363
11243.75 459
11244.75 486
11245.76 403
11246.76 439
11247.76 499
11248.76 480
11249.76 449
11250.76 472
11251.76 440
11252.77 452
11253.77 429
11254.77 436
11255.77 424
11256.77 457
11257.78 473
11258.78 424
11259.78 409
11260.78 412
11261.78 440
11262.79 435
11263.79 472
11264.79 459
11265.79 437
11266.79 440
11267.80 466
11268.80 424
11269.80 408
11270.80 395
11271.81 431
11272.81 447
11273.81 406
11274.81 452
11275.82 453
11276.82 462
11277.82 506
11278.83 418
11279.83 396
11280.83 451
11281.83 446
11282.84 475
11283.84 478
11284.84 450
11285.85 487
11286.85 458
11287.85 430
11288.86 437
11289.86 437
11290.86 436
11291.87 454
11292.87 416
11293.87 413
11294.88 437
11295.88 455
11296.89 445
11297.89 440
11298.89 412
11299.90 494
11300.90 484
11301.90 455
11302.91 434
11303.91 461
11304.92 472
11305.92 437
11306.92 429
11307.93 454
11308.93 436
11309.94 479
11310.94 475
11311.95 500
11312.95 449
11313.95 449
11314.96 452
11315.96 443
11316.97 446
11317.97 524
11318.98 501
11319.98 463
11320.99 502
11321.99 442
11323.00 459
11324.00 438
11325.01 458
11326.01 459
11327.02 445
11328.02 454
11329.03 507
11330.03 462
11331.04 461
11332.04 485
11333.05 474
11334.05 524
11335.06 475
11336.06 470
11337.07 501
11338.07 565
11339.08 547
11340.09 544
11341.09 589
11342.10 634
11343.10 581
11344.11 546
11345.11 543
11346.12 560
11347.13 498
11348.13 539
11349.14 531
11350.14 430
11351.15 455
11352.16 429
11353.16 485
11354.17 526
11355.17 489
11356.18 475
11357.19 486
11358.19 445
11359.20 506
11360.21 452
11361.21 425
11362.22 470
11363.23 453
11364.23 433
11365.24 470
11366.25 425
11367.25 416
11368.26 443
11369.27 410
11370.27 412
11371.28 466
11372.29 457
11373.29 427
11374.30 406
11375.31 400
11376.32 423
11377.32 405
11378.33 392
11379.34 392
11380.35 408
11381.35 437
11382.36 378
11383.37 412
11384.38 408
11385.38 427
11386.39 472
11387.40 404
11388.41 403
11389.41 409
11390.42 436
11391.43 413
11392.44 408
11393.45 412
11394.45 413
11395.46 404
11396.47 446
11397.48 434
11398.49 462
11399.49 384
11400.50 422
11401.51 442
11402.52 389
11403.53 459
11404.54 476
11405.54 455
11406.55 439
11407.56 445
11408.57 450
11409.58 427
11410.59 459
11411.60 433
11412.61 399
11413.61 379
11414.62 439
11415.63 490
11416.64 463
11417.65 471
11418.66 498
11419.67 430
11420.68 460
11421.69 469
11422.70 436
11423.71 411
11424.71 431
11425.72 457
11426.73 449
11427.74 421
11428.75 443
11429.76 428
11430.77 439
11431.78 464
11432.79 436
11433.80 411
11434.81 463
11435.82 430
11436.83 424
11437.84 445
11438.85 434
11439.86 453
11440.87 419
11441.88 455
11442.89 458
11443.90 478
11444.91 486
11445.92 435
11446.93 416
11447.94 435
11448.95 440
11449.96 446
11450.97 437
11451.98 491
11452.99 482
11454.01 473
11455.02 382
11456.03 438
11457.04 465
11458.05 447
11459.06 461
11460.07 392
11461.08 405
11462.09 431
11463.10 504
11464.11 472
11465.13 483
11466.14 495
11467.15 499
11468.16 494
11469.17 469
11470.18 444
11471.19 437
11472.20 448
11473.22 451
11474.23 415
11475.24 425
11476.25 446
11477.26 448
11478.27 415
11479.29 386
11480.30 442
11481.31 412
11482.32 432
11483.33 436
11484.35 468
11485.36 496
11486.37 498
11487.38 474
11488.39 490
11489.41 464
11490.42 471
11491.43 443
11492.44 459
11493.46 460
11494.47 440
11495.48 417
11496.49 505
11497.51 497
11498.52 463
11499.53 466
11500.54 473
11501.56 459
11502.57 449
11503.58 475
11504.59 436
11505.61 437
11506.62 389
11507.63 425
11508.65 518
11509.66 473
11510.67 454
11511.69 421
11512.70 484
11513.71 484
11514.73 478
11515.74 457
11516.75 459
11517.77 439
11518.78 476
11519.79 482
11520.81 439
11521.82 466
11522.83 468
11523.85 467
11524.86 451
11525.88 442
11526.89 452
11527.90 446
11528.92 464
11529.93 484
11530.95 581
11531.96 499
11532.97 464
11533.99 517
11535.00 519
11536.02 540
11537.03 561
11538.05 509
11539.06 452
11540.07 492
11541.09 508
11542.10 505
11543.12 501
11544.13 513
11545.15 503
11546.16 535
11547.18 551
11548.19 570
11549.21 526
11550.22 561
11551.24 557
11552.25 503
11553.27 506
11554.28 537
11555.30 559
11556.31 600
11557.33 582
11558.34 585
11559.36 560
11560.37 552
11561.39 561
11562.40 610
11563.42 583
11564.43 582
11565.45 614
11566.47 575
11567.48 641
11568.50 632
11569.51 612
11570.53 596
11571.54 574
11572.56 638
11573.58 637
11574.59 606
11575.61 638
11576.62 718
11577.64 683
11578.66 640
11579.67 694
11580.69 728
11581.70 719
11582.72 739
11583.74 692
11584.75 695
11585.77 764
11586.79 852
11587.80 766
11588.82 832
11589.84 820
11590.85 790
11591.87 781
11592.89 859
11593.90 1015
11594.92 1035
11595.94 1122
11596.95 1196
11597.97 1324
11598.99 1439
11600.01 1512
11601.02 1532
11602.04 1521
11603.06 1424
11604.07 1310
11605.09 1269
11606.11 1119
11607.13 953
11608.14 839
11609.16 865
11610.18 796
11611.20 740
11612.21 697
11613.23 664
11614.25 642
11615.27 630
11616.29 600
11617.30 559
11618.32 582
11619.34 597
11620.36 569
11621.38 579
11622.39 598
11623.41 577
11624.43 588
11625.45 517
11626.47 550
11627.48 531
11628.50 496
11629.52 559
11630.54 533
11631.56 506
11632.58 558
11633.59 572
11634.61 516
11635.63 553
11636.65 601
11637.67 565
11638.69 574
11639.71 555
11640.73 521
11641.75 556
11642.76 528
11643.78 540
11644.80 542
11645.82 504
11646.84 502
11647.86 504
11648.88 537
11649.90 471
11650.92 491
11651.94 506
11652.96 518
11653.98 520
11655.00 480
11656.01 455
11657.03 500
11658.05 503
11659.07 492
11660.09 524
11661.11 493
11662.13 568
11663.15 555
11664.17 526
11665.19 480
11666.21 537
11667.23 518
11668.25 519
11669.27 524
11670.29 530
11671.31 550
11672.33 575
11673.35 536
11674.37 555
11675.39 543
11676.42 505
11677.44 591
11678.46 623
11679.48 572
11680.50 557
11681.52 560
11682.54 573
11683.56 567
11684.58 551
11685.60 522
11686.62 524
11687.64 534
11688.66 521
11689.69 512
11690.71 525
11691.73 530
11692.75 556
11693.77 587
11694.79 567
11695.81 542
11696.83 499
11697.85 518
11698.88 480
11699.90 534
11700.92 502
11701.94 520
11702.96 560
11703.98 503
11705.01 511
11706.03 524
11707.05 491
11708.07 518
11709.09 514
11710.12 476
11711.14 467
11712.16 488
11713.18 525
11714.20 515
11715.23 512
11716.25 473
11717.27 456
11718.29 505
11719.31 473
11720.34 515
11721.36 420
11722.38 477
11723.40 426
11724.43 432
11725.45 438
11726.47 438
11727.49 438
11728.52 473
11729.54 437
11730.56 438
11731.59 474
11732.61 442
11733.63 454
11734.65 441
11735.68 426
11736.70 435
11737.72 434
11738.75 439
11739.77 423
11740.79 456
11741.82 486
11742.84 496
11743.86 451
11744.89 420
11745.91 451
11746.93 471
11747.96 472
11748.98 473
11750.01 403
11751.03 424
11752.05 416
11753.08 420
11754.10 475
11755.12 444
11756.15 474
11757.17 415
11758.20 430
11759.22 398
11760.24 397
11761.27 470
11762.29 399
11763.32 410
11764.34 425
11765.37 421
11766.39 445
11767.41 461
11768.44 408
11769.46 421
11770.49 404
11771.51 431
11772.54 407
11773.56 400
11774.59 385
11775.61 450
11776.64 456
11777.66 431
11778.69 429
11779.71 419
11780.74 425
11781.76 415
11782.79 385
11783.81 437
11784.84 423
11785.86 411
11786.89 429
11787.91 408
11788.94 407
11789.96 438
11790.99 419
11792.01 373
11793.04 408
11794.07 456
11795.09 414
11796.12 359
11797.14 360
11798.17 369
11799.19 365
11800.22 429
11801.25 391
11802.27 406
11803.30 390
11804.32 423
11805.35 372
11806.38 389
11807.40 417
11808.43 352
11809.45 408
11810.48 422
11811.51 372
11812.53 417
11813.56 386
11814.59 372
11815.61 406
11816.64 411
11817.67 422
11818.69 386
11819.72 425
11820.75 411
11821.77 383
11822.80 439
11823.83 382
11824.85 388
11825.88 408
11826.91 450
11827.94 475
11828.96 465
11829.99 398
11831.02 470
11832.04 431
11833.07 390
11834.10 449
11835.13 439
11836.15 409
11837.18 432
11838.21 425
11839.24 422
11840.26 423
11841.29 437
11842.32 380
11843.35 427
11844.37 393
11845.40 402
11846.43 399
11847.46 419
11848.49 443
11849.51 411
11850.54 388
11851.57 398
11852.60 404
11853.63 434
11854.65 413
11855.68 449
11856.71 377
11857.74 397
11858.77 429
11859.80 479
11860.83 432
11861.85 416
11862.88 433
11863.91 441
11864.94 417
11865.97 432
11867.00 403
11868.03 435
11869.05 415
11870.08 374
11871.11 376
11872.14 450
11873.17 426
11874.20 414
11875.23 420
11876.26 437
11877.29 472
11878.32 456
11879.35 439
11880.38 445
11881.40 469
11882.43 454
11883.46 445
11884.49 437
11885.52 425
11886.55 466
11887.58 495
11888.61 459
11889.64 423
11890.67 365
11891.70 425
11892.73 459
11893.76 447
11894.79 430
11895.82 449
11896.85 540
11897.88 500
11898.91 545
11899.94 560
11900.97 504
11902.00 526
11903.03 511
11904.06 479
11905.09 476
11906.12 399
11907.15 509
11908.18 484
11909.22 478
11910.25 469
11911.28 406
11912.31 448
11913.34 452
11914.37 502
11915.40 448
11916.43 503
11917.46 480
11918.49 508
11919.52 462
11920.55 466
11921.59 460
11922.62 477
11923.65 450
11924.68 477
11925.71 462
11926.74 464
11927.77 527
11928.81 560
11929.84 588
11930.87 608
11931.90 588
11932.93 551
11933.96 608
11935.00 572
11936.03 568
11937.06 593
11938.09 550
11939.12 565
11940.15 503
11941.19 429
11942.22 424
11943.25 484
11944.28 468
11945.31 390
11946.35 424
11947.38 414
11948.41 407
11949.44 412
11950.48 391
11951.51 429
11952.54 436
11953.57 496
11954.61 449
11955.64 444
11956.67 460
11957.70 425
11958.74 418
11959.77 443
11960.80 474
11961.84 473
11962.87 484
11963.90 444
11964.93 473
11965.97 437
11967.00 389
11968.03 425
11969.07 392
11970.10 446
11971.13 447
11972.17 428
11973.20 406
11974.23 379
11975.27 385
11976.30 464
11977.33 460
11978.37 420
11979.40 441
11980.44 490
11981.47 423
11982.50 421
11983.54 446
11984.57 381
11985.60 432
11986.64 439
11987.67 374
11988.71 425
11989.74 451
11990.77 438
11991.81 405
11992.84 405
11993.88 415
11994.91 446
11995.95 432
11996.98 445
11998.02 436
11999.05 420
12000.08 447
12001.12 446
12002.15 432
12003.19 483
12004.22 483
12005.26 416
12006.29 485
12007.33 444
12008.36 474
12009.40 501
12010.43 439
12011.47 426
12012.50 464
12013.54 454
12014.57 456
12015.61 473
12016.64 462
12017.68 436
12018.71 494
12019.75 489
12020.78 461
12021.82 477
12022.86 466
12023.89 475
12024.93 496
12025.96 476
12027.00 490
12028.03 499
12029.07 459
12030.11 399
12031.14 445
12032.18 483
12033.21 524
12034.25 544
12035.29 486
12036.32 452
12037.36 471
12038.39 496
12039.43 465
12040.47 473
12041.50 452
12042.54 439
12043.58 453
12044.61 486
12045.65 497
12046.69 451
12047.72 450
12048.76 425
12049.80 489
12050.83 485
12051.87 472
12052.91 439
12053.94 407
12054.98 432
12056.02 430
12057.05 444
12058.09 468
12059.13 483
12060.16 458
12061.20 468
12062.24 452
12063.28 486
12064.31 458
12065.35 440
12066.39 445
12067.43 444
12068.46 441
12069.50 473
12070.54 487
12071.58 506
12072.61 414
12073.65 462
12074.69 444
12075.73 493
12076.76 449
12077.80 439
12078.84 464
12079.88 475
12080.92 467
12081.95 438
12082.99 416
12084.03 492
12085.07 526
12086.11 473
12087.15 514
12088.18 475
12089.22 517
12090.26 501
12091.30 512
12092.34 487
12093.38 491
12094.42 478
12095.45 450
12096.49 519
12097.53 506
12098.57 504
12099.61 475
12100.65 494
12101.69 540
12102.73 578
12103.76 533
12104.80 527
12105.84 505
12106.88 527
12107.92 544
12108.96 496
12110.00 464
12111.04 487
12112.08 557
12113.12 496
12114.16 449
12115.20 458
12116.24 438
12117.28 465
12118.32 442
12119.36 458
12120.40 419
12121.44 443
12122.47 457
12123.51 452
12124.55 411
12125.59 409
12126.63 444
12127.67 427
12128.71 436
12129.76 366
12130.80 418
12131.84 443
12132.88 446
12133.92 408
12134.96 404
12136.00 411
12137.04 442
12138.08 433
12139.12 444
12140.16 410
12141.20 434
12142.24 390
12143.28 445
12144.32 417
12145.36 416
12146.40 428
12147.44 411
12148.49 428
12149.53 369
12150.57 378
12151.61 394
12152.65 414
12153.69 428
12154.73 364
12155.77 408
12156.81 399
12157.86 400
12158.90 392
12159.94 392
12160.98 388
12162.02 387
12163.06 454
12164.10 419
12165.15 390
12166.19 387
12167.23 409
12168.27 451
12169.31 433
12170.36 430
12171.40 414
12172.44 379
12173.48 397
12174.52 387
12175.57 404
12176.61 422
12177.65 412
12178.69 423
12179.73 415
12180.78 397
12181.82 409
12182.86 421
12183.90 358
12184.95 409
12185.99 439
12187.03 443
12188.07 395
12189.12 391
12190.16 385
12191.20 394
12192.25 416
12193.29 417
12194.33 394
12195.37 398
12196.42 435
12197.46 455
12198.50 402
12199.55 381
12200.59 413
12201.63 390
12202.68 403
12203.72 371
12204.76 445
12205.81 403
12206.85 410
12207.89 466
12208.94 437
12209.98 387
12211.02 400
12212.07 385
12213.11 444
12214.16 420
12215.20 451
12216.24 419
12217.29 403
12218.33 432
12219.37 399
12220.42 429
12221.46 401
12222.51 445
12223.55 434
12224.60 409
12225.64 421
12226.68 396
12227.73 377
12228.77 394
12229.82 430
12230.86 402
12231.91 412
12232.95 432
12234.00 444
12235.04 427
12236.08 415
12237.13 400
12238.17 404
12239.22 403
12240.26 446
12241.31 397
12242.35 386
12243.40 431
12244.44 439
12245.49 419
12246.53 364
12247.58 379
12248.62 406
12249.67 389
12250.72 401
12251.76 397
12252.81 397
12253.85 408
12254.90 423
12255.94 357
12256.99 379
12258.03 391
12259.08 390
12260.13 374
12261.17 412
12262.22 402
12263.26 373
12264.31 386
12265.35 370
12266.40 381
12267.45 406
12268.49 363
12269.54 380
12270.59 366
12271.63 348
12272.68 339
12273.72 433
12274.77 404
12275.82 368
12276.86 374
12277.91 388
12278.96 372
12280.00 380
12281.05 413
12282.10 367
12283.14 383
12284.19 378
12285.24 358
12286.28 367
12287.33 380
12288.38 351
12289.42 373
12290.47 343
12291.52 384
12292.57 367
12293.61 375
12294.66 361
12295.71 372
12296.75 379
12297.80 374
12298.85 372
12299.90 366
12300.94 382
12301.99 373
12303.04 363
12304.09 392
12305.13 381
12306.18 388
12307.23 394
12308.28 403
12309.33 395
12310.37 429
12311.42 409
12312.47 377
12313.52 378
12314.57 330
12315.61 375
12316.66 372
12317.71 376
12318.76 370
12319.81 392
12320.85 360
12321.90 319
12322.95 307
12324.00 356
12325.05 371
12326.10 346
12327.15 378
12328.19 402
12329.24 367
12330.29 344
12331.34 398
12332.39 391
12333.44 378
12334.49 406
12335.54 396
12336.59 371
12337.63 393
12338.68 403
12339.73 376
12340.78 407
12341.83 349
12342.88 379
12343.93 372
12344.98 353
12346.03 338
12347.08 409
12348.13 369
12349.18 423
12350.23 357
12351.28 357
12352.33 391
12353.38 375
12354.43 342
12355.48 370
12356.52 358
12357.57 355
12358.62 356
12359.67 335
12360.72 345
12361.77 352
12362.82 346
12363.88 347
12364.93 381
12365.98 427
12367.03 381
12368.08 374
12369.13 390
12370.18 341
12371.23 368
12372.28 351
12373.33 377
12374.38 381
12375.43 349
12376.48 405
12377.53 405
12378.58 382
12379.63 344
12380.68 371
12381.73 365
12382.79 372
12383.84 384
12384.89 372
12385.94 380
12386.99 387
12388.04 377
12389.09 361
12390.14 393
12391.20 428
12392.25 427
12393.30 453
12394.35 403
12395.40 359
12396.45 412
12397.50 427
12398.56 377
12399.61 376
12400.66 380
12401.71 400
12402.76 412
12403.81 430
12404.87 416
12405.92 418
12406.97 403
12408.02 428
12409.07 440
12410.13 399
12411.18 425
12412.23 442
12413.28 392
12414.34 449
12415.39 414
12416.44 403
12417.49 406
12418.55 443
12419.60 402
12420.65 345
12421.70 378
12422.76 392
12423.81 405
12424.86 384
12425.91 422
12426.97 426
12428.02 381
12429.07 399
12430.13 462
12431.18 413
12432.23 421
12433.29 405
12434.34 383
12435.39 357
12436.44 423
12437.50 459
12438.55 393
12439.61 404
12440.66 421
12441.71 399
12442.77 416
12443.82 445
12444.87 492
12445.93 431
12446.98 382
12448.03 407
12449.09 405
12450.14 466
12451.20 413
12452.25 394
12453.30 373
12454.36 359
12455.41 393
12456.47 428
12457.52 421
12458.57 417
12459.63 407
12460.68 488
12461.74 473
12462.79 432
12463.85 433
12464.90 420
12465.95 413
12467.01 452
12468.06 427
12469.12 388
12470.17 419
12471.23 471
12472.28 505
12473.34 445
12474.39 440
12475.45 491
12476.50 492
12477.56 478
12478.61 475
12479.67 512
12480.72 450
12481.78 509
12482.83 454
12483.89 524
12484.94 524
12486.00 522
12487.05 490
12488.11 518
12489.17 584
12490.22 627
12491.28 648
12492.33 734
12493.39 828
12494.44 837
12495.50 853
12496.55 917
12497.61 862
12498.67 801
12499.72 826
12500.78 752
12501.83 750
12502.89 664
12503.95 653
12505.00 589
12506.06 557
12507.12 484
12508.17 454
12509.23 514
12510.28 485
12511.34 468
12512.40 437
12513.45 441
12514.51 465
12515.57 490
12516.62 483
12517.68 475
12518.74 413
12519.79 441
12520.85 449
12521.91 435
12522.96 423
12524.02 463
12525.08 478
12526.14 489
12527.19 480
12528.25 459
12529.31 445
12530.36 431
12531.42 462
12532.48 487
12533.54 450
12534.59 485
12535.65 448
12536.71 455
12537.77 439
12538.82 463
12539.88 440
12540.94 443
12542.00 443
12543.05 463
12544.11 437
12545.17 453
12546.23 460
12547.29 443
12548.34 419
12549.40 398
12550.46 486
12551.52 509
12552.58 512
12553.64 479
12554.69 445
12555.75 461
12556.81 436
12557.87 460
12558.93 464
12559.99 515
12561.04 556
12562.10 529
12563.16 502
12564.22 474
12565.28 489
12566.34 484
12567.40 459
12568.45 520
12569.51 491
12570.57 536
12571.63 553
12572.69 556
12573.75 588
12574.81 595
12575.87 561
12576.93 595
12577.99 594
12579.05 602
12580.11 547
12581.16 543
12582.22 568
12583.28 517
12584.34 539
12585.40 591
12586.46 585
12587.52 587
12588.58 507
12589.64 506
12590.70 551
12591.76 524
12592.82 514
12593.88 517
12594.94 494
12596.00 510
12597.06 530
12598.12 512
12599.18 515
12600.24 536
12601.30 546
12602.36 476
12603.42 463
12604.48 506
12605.54 519
12606.60 472
12607.66 435
12608.72 485
12609.79 491
12610.85 477
12611.91 497
12612.97 483
12614.03 446
12615.09 449
12616.15 489
12617.21 507
12618.27 475
12619.33 473
12620.39 480
12621.45 433
12622.52 447
12623.58 437
12624.64 497
12625.70 493
12626.76 428
12627.82 473
12628.88 476
12629.95 413
12631.01 438
12632.07 480
12633.13 478
12634.19 455
12635.25 437
12636.31 420
12637.38 435
12638.44 463
12639.50 473
12640.56 457
12641.62 479
12642.69 490
12643.75 507
12644.81 460
12645.87 423
12646.93 463
12648.00 467
12649.06 482
12650.12 496
12651.18 476
12652.25 492
12653.31 465
12654.37 504
12655.43 475
12656.50 468
12657.56 486
12658.62 483
12659.68 501
12660.75 514
12661.81 473
12662.87 453
12663.94 479
12665.00 461
12666.06 499
12667.12 465
12668.19 453
12669.25 493
12670.31 506
12671.38 450
12672.44 456
12673.50 486
12674.57 512
12675.63 485
12676.69 464
12677.76 464
12678.82 472
12679.88 436
12680.95 483
12682.01 517
12683.07 507
12684.14 465
12685.20 495
12686.27 478
12687.33 521
12688.39 524
12689.46 490
12690.52 492
12691.59 496
12692.65 467
12693.71 474
12694.78 508
12695.84 510
12696.91 518
12697.97 471
12699.04 507
12700.10 468
12701.16 464
12702.23 488
12703.29 492
12704.36 519
12705.42 525
12706.49 489
12707.55 502
12708.62 490
12709.68 448
12710.75 453
12711.81 488
12712.88 490
12713.94 438
12715.01 461
12716.07 456
12717.14 458
12718.20 446
12719.27 464
12720.33 471
12721.40 474
12722.46 476
12723.53 446
12724.59 408
12725.66 446
12726.72 411
12727.79 427
12728.86 429
12729.92 435
12730.99 427
12732.05 463
12733.12 403
12734.18 442
12735.25 468
12736.32 457
12737.38 463
12738.45 415
12739.51 436
12740.58 494
12741.65 455
12742.71 443
12743.78 472
12744.85 449
12745.91 389
12746.98 426
12748.04 399
12749.11 432
12750.18 424
12751.24 412
12752.31 438
12753.38 415
12754.44 428
12755.51 429
12756.58 396
12757.64 403
12758.71 380
12759.78 393
12760.85 396
12761.91 389
12762.98 411
12764.05 392
12765.11 383
12766.18 382
12767.25 362
12768.32 352
12769.38 388
12770.45 370
12771.52 387
12772.58 415
12773.65 398
12774.72 413
12775.79 396
12776.86 379
12777.92 409
12778.99 392
12780.06 411
12781.13 421
12782.19 383
12783.26 411
12784.33 389
12785.40 427
12786.47 413
12787.53 346
12788.60 359
12789.67 372
12790.74 346
12791.81 394
12792.87 376
12793.94 376
12795.01 387
12796.08 346
12797.15 384
12798.22 369
12799.29 408
12800.35 419
12801.42 421
12802.49 395
12803.56 362
12804.63 400
12805.70 408
12806.77 433
12807.84 422
12808.90 385
12809.97 398
12811.04 417
12812.11 369
12813.18 361
12814.25 376
12815.32 355
12816.39 394
12817.46 347
12818.53 361
12819.60 363
12820.67 364
12821.74 359
12822.81 398
12823.88 364
12824.94 394
12826.01 383
12827.08 371
12828.15 377
12829.22 372
12830.29 376
12831.36 381
12832.43 383
12833.50 375
12834.57 367
12835.64 353
12836.71 373
12837.78 349
12838.85 340
12839.92 377
12840.99 357
12842.07 387
12843.14 381
12844.21 379
12845.28 394
12846.35 349
12847.42 334
12848.49 320
12849.56 352
12850.63 334
12851.70 320
12852.77 335
12853.84 321
12854.91 321
12855.98 316
12857.06 359
12858.13 355
12859.20 349
12860.27 348
12861.34 352
12862.41 336
12863.48 333
12864.55 349
12865.62 352
12866.70 361
12867.77 354
12868.84 333
12869.91 313
12870.98 317
12872.05 335
12873.13 324
12874.20 344
12875.27 361
12876.34 418
12877.41 377
12878.48 357
12879.56 329
12880.63 340
12881.70 321
12882.77 317
12883.84 320
12884.92 314
12885.99 323
12887.06 351
12888.13 327
12889.21 314
12890.28 356
12891.35 329
12892.42 339
12893.50 335
12894.57 334
12895.64 300
12896.71 318
12897.79 325
12898.86 313
12899.93 329
12901.00 318
12902.08 341
12903.15 347
12904.22 366
12905.30 376
12906.37 349
12907.44 342
12908.52 363
12909.59 317
12910.66 359
12911.73 365
12912.81 351
12913.88 355
12914.96 387
12916.03 376
12917.10 357
12918.18 362
12919.25 346
12920.32 355
12921.40 367
12922.47 327
12923.54 362
12924.62 337
12925.69 300
12926.77 331
12927.84 314
12928.91 314
12929.99 327
12931.06 347
12932.14 367
12933.21 332
12934.28 308
12935.36 333
12936.43 334
12937.51 324
12938.58 364
12939.66 326
12940.73 331
12941.80 332
12942.88 335
12943.95 350
12945.03 337
12946.10 314
12947.18 345
12948.25 341
12949.33 356
12950.40 311
12951.48 340
12952.55 340
12953.63 326
12954.70 343
12955.78 314
12956.85 334
12957.93 354
12959.00 351
12960.08 334
12961.15 362
12962.23 376
12963.30 359
12964.38 308
12965.46 312
12966.53 258
12967.61 316
12968.68 359
12969.76 341
12970.83 359
12971.91 340
12972.99 329
12974.06 322
12975.14 304
12976.21 338
12977.29 352
12978.37 355
12979.44 347
12980.52 321
12981.59 352
12982.67 347
12983.75 364
12984.82 361
12985.90 349
12986.98 339
12988.05 289
12989.13 308
12990.20 306
12991.28 329
12992.36 348
12993.43 376
12994.51 389
12995.59 354
12996.67 350
12997.74 359
12998.82 356
12999.90 364
13000.97 360
13002.05 339
13003.13 373
13004.20 366
13005.28 339
13006.36 360
13007.44 315
13008.51 360
13009.59 356
13010.67 367
13011.75 308
13012.82 343
13013.90 348
13014.98 341
13016.06 358
13017.13 368
13018.21 310
13019.29 323
13020.37 391
13021.44 350
13022.52 300
13023.60 295
13024.68 324
13025.76 374
13026.83 368
13027.91 416
13028.99 374
13030.07 368
13031.15 300
13032.23 349
13033.30 339
13034.38 385
13035.46 342
13036.54 395
13037.62 369
13038.70 352
13039.77 349
13040.85 373
13041.93 364
13043.01 397
13044.09 375
13045.17 353
13046.25 363
13047.33 335
13048.40 331
13049.48 313
13050.56 329
13051.64 341
13052.72 310
13053.80 332
13054.88 316
13055.96 311
13057.04 324
13058.12 328
13059.20 319
13060.28 358
13061.36 340
13062.44 351
13063.51 302
13064.59 334
13065.67 368
13066.75 355
13067.83 346
13068.91 380
13069.99 338
13071.07 325
13072.15 364
13073.23 320
13074.31 320
13075.39 325
13076.47 342
13077.55 329
13078.63 327
13079.71 303
13080.79 352
13081.87 319
13082.96 357
13084.04 323
13085.12 305
13086.20 320
13087.28 376
13088.36 321
13089.44 296
13090.52 291
13091.60 319
13092.68 341
13093.76 351
13094.84 294
13095.92 316
13097.00 345
13098.09 339
13099.17 335
13100.25 346
13101.33 320
13102.41 337
13103.49 341
13104.57 299
13105.65 329
13106.74 354
13107.82 339
13108.90 328
13109.98 341
13111.06 330
13112.14 311
13113.22 360
13114.31 343
13115.39 319
13116.47 322
13117.55 304
13118.63 346
13119.72 336
13120.80 310
13121.88 354
13122.96 317
13124.04 340
13125.13 371
13126.21 355
13127.29 351
13128.37 302
13129.45 349
13130.54 333
13131.62 337
13132.70 324
13133.78 322
13134.87 319
13135.95 324
13137.03 306
13138.11 361
13139.20 340
13140.28 309
13141.36 343
13142.45 321
13143.53 361
13144.61 381
13145.69 318
13146.78 321
13147.86 312
13148.94 325
13150.03 332
13151.11 270
13152.19 313
13153.28 319
13154.36 291
13155.44 304
13156.53 318
13157.61 317
13158.69 327
13159.78 317
13160.86 309
13161.94 308
13163.03 325
13164.11 331
13165.20 284
13166.28 316
13167.36 300
13168.45 280
13169.53 294
13170.62 319
13171.70 288
13172.78 331
13173.87 327
13174.95 320
13176.04 318
13177.12 303
13178.21 312
13179.29 314
13180.37 317
13181.46 325
13182.54 359
13183.63 321
13184.71 307
13185.80 298
13186.88 342
13187.97 323
13189.05 320
13190.14 302
13191.22 313
13192.31 375
13193.39 366
13194.48 339
13195.56 304
13196.65 365
13197.73 354
13198.82 349
13199.90 364
13200.99 308
13202.07 334
13203.16 346
13204.24 322
13205.33 306
13206.41 326
13207.50 295
13208.58 306
13209.67 318
13210.76 313
13211.84 292
13212.93 298
13214.01 337
13215.10 348
13216.19 324
13217.27 308
13218.36 347
13219.44 326
13220.53 305
13221.62 292
13222.70 268
13223.79 288
13224.87 288
13225.96 304
13227.05 349
13228.13 301
13229.22 343
13230.31 330
13231.39 325
13232.48 319
13233.57 308
13234.65 322
13235.74 321
13236.83 309
13237.91 289
13239.00 311
13240.09 337
13241.17 315
13242.26 291
13243.35 282
13244.43 304
13245.52 314
13246.61 342
13247.70 333
13248.78 353
13249.87 359
13250.96 353
13252.05 347
13253.13 308
13254.22 328
13255.31 313
13256.39 324
13257.48 354
13258.57 347
13259.66 365
13260.75 349
13261.83 364
13262.92 345
13264.01 354
13265.10 332
13266.19 316
13267.27 351
13268.36 329
13269.45 310
13270.54 322
13271.63 318
13272.71 368
13273.80 363
13274.89 321
13275.98 336
13277.07 311
13278.16 313
13279.24 344
13280.33 329
13281.42 312
13282.51 304
13283.60 314
13284.69 312
13285.78 377
13286.86 368
13287.95 335
13289.04 363
13290.13 327
13291.22 328
13292.31 352
13293.40 345
13294.49 382
13295.58 358
13296.67 406
13297.76 363
13298.84 371
13299.93 362
13301.02 325
13302.11 316
13303.20 372
13304.29 363
13305.38 339
13306.47 351
13307.56 366
13308.65 411
13309.74 381
13310.83 400
13311.92 317
13313.01 374
13314.10 334
13315.19 359
13316.28 388
13317.37 363
13318.46 393
13319.55 369
13320.64 385
13321.73 378
13322.82 367
13323.91 366
13325.00 375
13326.09 375
13327.18 368
13328.27 353
13329.36 338
13330.45 341
13331.54 375
13332.64 352
13333.73 356
13334.82 371
13335.91 338
13337.00 342
13338.09 376
13339.18 328
13340.27 335
13341.36 372
13342.45 398
13343.54 334
13344.64 354
13345.73 384
13346.82 365
13347.91 334
13349.00 365
13350.09 339
13351.18 340
13352.28 347
13353.37 351
13354.46 382
13355.55 353
13356.64 343
13357.73 342
13358.83 360
13359.92 364
13361.01 375
13362.10 381
13363.19 371
13364.29 385
13365.38 353
13366.47 378
13367.56 387
13368.65 378
13369.75 386
13370.84 399
13371.93 381
13373.02 393
13374.12 421
13375.21 445
13376.30 386
13377.39 370
13378.49 371
13379.58 364
13380.67 350
13381.76 347
13382.86 362
13383.95 384
13385.04 347
13386.13 308
13387.23 362
13388.32 348
13389.41 365
13390.51 365
13391.60 366
13392.69 394
13393.79 346
13394.88 340
13395.97 328
13397.07 330
13398.16 337
13399.25 357
13400.35 320
13401.44 336
13402.53 342
13403.63 302
13404.72 289
13405.81 346
13406.91 325
13408.00 356
13409.10 407
13410.19 375
13411.28 325
13412.38 311
13413.47 338
13414.57 373
13415.66 399
13416.75 329
13417.85 360
13418.94 365
13420.04 391
13421.13 362
13422.22 360
13423.32 303
13424.41 340
13425.51 353
13426.60 329
13427.70 343
13428.79 387
13429.89 361
13430.98 360
13432.08 337
13433.17 310
13434.27 373
13435.36 360
13436.46 350
13437.55 371
13438.65 376
13439.74 358
13440.84 366
13441.93 358
13443.03 359
13444.12 393
13445.22 377
13446.31 377
13447.41 355
13448.50 367
13449.60 352
13450.69 362
13451.79 362
13452.89 397
13453.98 382
13455.08 398
13456.17 400
13457.27 385
13458.36 373
13459.46 379
13460.56 417
13461.65 398
13462.75 394
13463.84 364
13464.94 340
13466.04 403
13467.13 399
13468.23 369
13469.32 352
13470.42 399
13471.52 417
13472.61 413
13473.71 384
13474.81 398
13475.90 406
13477.00 378
13478.10 410
13479.19 407
13480.29 395
13481.39 403
13482.48 376
13483.58 431
13484.68 399
13485.77 407
13486.87 434
13487.97 409
13489.07 380
13490.16 424
13491.26 402
13492.36 405
13493.45 448
13494.55 447
13495.65 459
13496.75 437
13497.84 416
13498.94 411
13500.04 427
13501.14 433
13502.23 456
13503.33 446
13504.43 485
13505.53 464
13506.63 482
13507.72 441
13508.82 424
13509.92 432
13511.02 439
13512.12 370
13513.21 419
13514.31 439
13515.41 452
13516.51 395
13517.61 382
13518.70 388
13519.80 368
13520.90 406
13522.00 352
13523.10 372
13524.20 393
13525.30 420
13526.39 369
13527.49 381
13528.59 351
13529.69 334
13530.79 361
13531.89 370
13532.99 341
13534.09 329
13535.18 295
13536.28 371
13537.38 363
13538.48 375
13539.58 356
13540.68 349
13541.78 343
13542.88 346
13543.98 368
13545.08 334
13546.18 390
13547.28 355
13548.38 366
13549.48 316
13550.57 327
13551.67 329
13552.77 331
13553.87 320
13554.97 330
13556.07 343
13557.17 335
13558.27 313
13559.37 316
13560.47 333
13561.57 315
13562.67 352
13563.77 387
13564.87 378
13565.97 337
13567.07 373
13568.17 370
13569.28 338
13570.38 344
13571.48 371
13572.58 321
13573.68 336
13574.78 332
13575.88 344
13576.98 368
13578.08 386
13579.18 344
13580.28 333
13581.38 310
13582.48 323
13583.58 359
13584.69 354
13585.79 307
13586.89 290
13587.99 353
13589.09 343
13590.19 340
13591.29 352
13592.39 322
13593.49 365
13594.60 357
13595.70 393
13596.80 355
13597.90 345
13599.00 341
13600.10 319
13601.21 362
13602.31 342
13603.41 359
13604.51 394
13605.61 355
13606.71 373
13607.82 361
13608.92 345
13610.02 375
13611.12 365
13612.22 322
13613.33 345
13614.43 376
13615.53 380
13616.63 408
13617.74 336
13618.84 364
13619.94 341
13621.04 337
13622.15 326
13623.25 355
13624.35 351
13625.45 370
13626.56 343
13627.66 341
13628.76 337
13629.86 350
13630.97 358
13632.07 339
13633.17 332
13634.28 359
13635.38 333
13636.48 295
13637.59 319
13638.69 370
13639.79 345
13640.90 336
13642.00 352
13643.10 351
13644.21 346
13645.31 341
13646.41 357
13647.52 383
13648.62 356
13649.72 336
13650.83 299
13651.93 340
13653.03 378
13654.14 361
13655.24 345
13656.35 299
13657.45 378
13658.55 356
13659.66 336
13660.76 341
13661.87 348
13662.97 355
13664.07 360
13665.18 330
13666.28 338
13667.39 337
13668.49 316
13669.60 347
13670.70 350
13671.81 362
13672.91 321
13674.01 326
13675.12 336
13676.22 369
13677.33 332
13678.43 354
13679.54 380
13680.64 371
13681.75 352
13682.85 378
13683.96 357
13685.06 377
13686.17 355
13687.27 368
13688.38 356
13689.48 325
13690.59 347
13691.69 381
13692.80 384
13693.91 345
13695.01 383
13696.12 343
13697.22 364
13698.33 349
13699.43 329
13700.54 326
13701.64 340
13702.75 337
13703.86 363
13704.96 387
13706.07 403
13707.17 389
13708.28 348
13709.39 349
13710.49 404
13711.60 373
13712.70 341
13713.81 356
13714.92 357
13716.02 350
13717.13 377
13718.24 400
13719.34 335
13720.45 329
13721.56 367
13722.66 333
13723.77 322
13724.88 337
13725.98 370
13727.09 400
13728.20 374
13729.30 362
13730.41 367
13731.52 399
13732.62 413
13733.73 436
13734.84 386
13735.94 369
13737.05 360
13738.16 421
13739.27 458
13740.37 434
13741.48 420
13742.59 355
13743.70 351
13744.80 412
13745.91 367
13747.02 369
13748.13 390
13749.23 421
13750.34 400
13751.45 400
13752.56 421
13753.67 449
13754.77 423
13755.88 396
13756.99 427
13758.10 432
13759.21 424
13760.31 460
13761.42 414
13762.53 511
13763.64 450
13764.75 461
13765.85 507
13766.96 569
13768.07 563
13769.18 564
13770.29 547
13771.40 515
13772.51 553
13773.61 554
13774.72 527
13775.83 551
13776.94 557
13778.05 517
13779.16 527
13780.27 492
13781.38 480
13782.48 452
13783.59 472
13784.70 440
13785.81 444
13786.92 417
13788.03 402
13789.14 371
13790.25 412
13791.36 382
13792.47 363
13793.58 407
13794.69 415
13795.80 412
13796.91 423
13798.02 396
13799.13 368
13800.24 396
13801.35 384
13802.45 384
13803.56 393
13804.67 368
13805.78 391
13806.89 411
13808.00 389
13809.11 340
13810.22 377
13811.34 380
13812.45 362
13813.56 392
13814.67 377
13815.78 400
13816.89 396
13818.00 324
13819.11 334
13820.22 412
13821.33 359
13822.44 377
13823.55 383
13824.66 357
13825.77 381
13826.88 356
13827.99 342
13829.10 359
13830.22 336
13831.33 362
13832.44 370
13833.55 399
13834.66 379
13835.77 372
13836.88 372
13837.99 375
13839.10 411
13840.22 376
13841.33 416
13842.44 426
13843.55 359
13844.66 377
13845.77 371
13846.88 361
13848.00 402
13849.11 370
13850.22 393
13851.33 415
13852.44 391
13853.56 377
13854.67 400
13855.78 344
13856.89 407
13858.00 428
13859.12 391
13860.23 402
13861.34 393
13862.45 428
13863.56 401
13864.68 380
13865.79 411
13866.90 417
13868.01 409
13869.13 404
13870.24 396
13871.35 387
13872.46 395
13873.58 397
13874.69 386
13875.80 384
13876.91 404
13878.03 414
13879.14 377
13880.25 373
13881.37 393
13882.48 401
13883.59 406
13884.71 378
13885.82 323
13886.93 408
13888.05 393
13889.16 379
13890.27 364
13891.39 388
13892.50 393
13893.61 410
13894.73 387
13895.84 409
13896.95 410
13898.07 386
13899.18 363
13900.29 421
13901.41 382
13902.52 388
13903.64 384
13904.75 383
13905.86 379
13906.98 411
13908.09 401
13909.21 356
13910.32 367
13911.43 352
13912.55 403
13913.66 395
13914.78 336
13915.89 380
13917.01 346
13918.12 338
13919.24 368
13920.35 367
13921.46 357
13922.58 325
13923.69 320
13924.81 307
13925.92 367
13927.04 355
13928.15 370
13929.27 387
13930.38 346
13931.50 387
13932.61 362
13933.73 364
13934.84 372
13935.96 307
13937.07 326
13938.19 333
13939.30 342
13940.42 341
13941.54 328
13942.65 328
13943.77 337
13944.88 335
13946.00 330
13947.11 334
13948.23 332
13949.34 339
13950.46 319
13951.58 320
13952.69 323
13953.81 320
13954.92 318
13956.04 329
13957.16 376
13958.27 335
13959.39 321
13960.50 332
13961.62 348
13962.74 330
13963.85 322
13964.97 326
13966.09 306
13967.20 359
13968.32 372
13969.44 360
13970.55 317
13971.67 319
13972.79 305
13973.90 333
13975.02 322
13976.14 322
13977.25 349
13978.37 335
13979.49 341
13980.60 328
13981.72 300
13982.84 328
13983.95 327
13985.07 347
13986.19 368
13987.31 307
13988.42 338
13989.54 344
13990.66 334
13991.78 340
13992.89 343
13994.01 352
13995.13 333
13996.25 335
13997.36 301
13998.48 309
13999.60 326
14000.72 334
14001.83 342
14002.95 365
14004.07 311
14005.19 310
14006.31 364
14007.42 363
14008.54 336
14009.66 343
14010.78 347
14011.90 322
14013.02 397
14014.13 364
14015.25 348
14016.37 357
14017.49 357
14018.61 364
14019.73 352
14020.84 412
14021.96 430
14023.08 396
14024.20 358
14025.32 317
14026.44 336
14027.56 312
14028.68 370
14029.80 337
14030.91 319
14032.03 349
14033.15 346
14034.27 337
14035.39 342
14036.51 342
14037.63 344
14038.75 326
14039.87 293
14040.99 319
14042.11 338
14043.23 350
14044.35 287
14045.47 286
14046.58 323
14047.70 306
14048.82 312
14049.94 334
14051.06 343
14052.18 356
14053.30 305
14054.42 315
14055.54 348
14056.66 325
14057.78 319
14058.90 331
14060.02 338
14061.14 336
14062.26 326
14063.38 335
14064.51 355
14065.63 331
14066.75 301
14067.87 327
14068.99 314
14070.11 332
14071.23 352
14072.35 371
14073.47 354
14074.59 335
14075.71 312
14076.83 304
14077.95 325
14079.07 322
14080.19 313
14081.32 324
14082.44 351
14083.56 387
14084.68 349
14085.80 351
14086.92 350
14088.04 402
14089.16 351
14090.29 311
14091.41 364
14092.53 336
14093.65 363
14094.77 362
14095.89 369
14097.01 358
14098.14 377
14099.26 371
14100.38 348
14101.50 364
14102.62 392
14103.75 362
14104.87 389
14105.99 354
14107.11 306
14108.23 318
14109.36 324
14110.48 365
14111.60 370
14112.72 316
14113.84 284
14114.97 295
14116.09 302
14117.21 296
14118.33 316
14119.46 313
14120.58 297
14121.70 321
14122.82 294
14123.95 274
14125.07 275
14126.19 289
14127.32 278
14128.44 288
14129.56 270
14130.68 321
14131.81 287
14132.93 292
14134.05 274
14135.18 319
14136.30 320
14137.42 299
14138.55 315
14139.67 321
14140.79 266
14141.92 296
14143.04 287
14144.16 294
14145.29 293
14146.41 274
14147.54 257
14148.66 255
14149.78 258
14150.91 272
14152.03 249
14153.15 286
14154.28 295
14155.40 267
14156.53 287
14157.65 288
14158.77 289
14159.90 289
14161.02 298
14162.15 284
14163.27 290
14164.40 285
14165.52 266
14166.64 303
14167.77 259
14168.89 279
14170.02 317
14171.14 319
14172.27 299
14173.39 288
14174.52 260
14175.64 257
14176.77 291
14177.89 310
14179.02 320
14180.14 295
14181.27 291
14182.39 315
14183.52 287
14184.64 272
14185.77 269
14186.89 263
14188.02 270
14189.14 281
14190.27 300
14191.39 298
14192.52 289
14193.64 282
14194.77 278
14195.90 306
14197.02 284
14198.15 254
14199.27 293
14200.40 298
14201.52 265
14202.65 266
14203.78 293
14204.90 289
14206.03 280
14207.15 257
14208.28 273
14209.41 267
14210.53 243
14211.66 220
14212.78 232
14213.91 251
14215.04 245
14216.16 253
14217.29 237
14218.42 260
14219.54 223
14220.67 267
14221.80 267
14222.92 308
14224.05 285
14225.18 250
14226.30 323
14227.43 268
14228.56 253
14229.68 220
14230.81 247
14231.94 267
14233.06 262
14234.19 274
14235.32 243
14236.45 214
14237.57 234
14238.70 239
14239.83 255
14240.96 252
14242.08 280
14243.21 289
14244.34 266
14245.47 246
14246.59 256
14247.72 294
14248.85 282
14249.98 259
14251.10 258
14252.23 243
14253.36 300
14254.49 287
14255.62 315
14256.74 254
14257.87 251
14259.00 227
14260.13 251
14261.26 270
14262.38 264
14263.51 308
14264.64 327
14265.77 243
14266.90 265
14268.03 262
14269.15 305
14270.28 287
14271.41 247
14272.54 243
14273.67 292
14274.80 267
14275.93 277
14277.06 295
14278.18 289
14279.31 273
14280.44 262
14281.57 263
14282.70 242
14283.83 242
14284.96 229
14286.09 232
14287.22 259
14288.35 254
14289.48 236
14290.60 294
14291.73 248
14292.86 223
14293.99 253
14295.12 292
14296.25 278
14297.38 281
14298.51 252
14299.64 237
14300.77 253
14301.90 233
14303.03 249
14304.16 251
14305.29 257
14306.42 254
14307.55 259
14308.68 213
14309.81 220
14310.94 222
14312.07 236
14313.20 230
14314.33 217
14315.46 258
14316.59 234
14317.72 225
14318.85 231
14319.98 235
14321.11 248
14322.24 249
14323.38 255
14324.51 238
14325.64 203
14326.77 223
14327.90 249
14329.03 249
14330.16 256
14331.29 268
14332.42 294
14333.55 228
14334.68 248
14335.82 249
14336.95 238
14338.08 212
14339.21 220
14340.34 226
14341.47 213
14342.60 242
14343.73 216
14344.87 216
14346.00 251
14347.13 244
14348.26 233
14349.39 246
14350.52 219
14351.66 214
14352.79 264
14353.92 260
14355.05 219
14356.18 220
14357.32 237
14358.45 282
14359.58 237
14360.71 233
14361.84 248
14362.98 257
14364.11 233
14365.24 255
14366.37 239
14367.51 239
14368.64 293
14369.77 250
14370.90 238
14372.04 216
14373.17 216
14374.30 238
14375.43 211
14376.57 225
14377.70 225
14378.83 225
14379.97 240
14381.10 249
14382.23 238
14383.36 240
14384.50 232
14385.63 239
14386.76 260
14387.90 256
14389.03 240
14390.16 253
14391.30 242
14392.43 241
14393.56 234
14394.70 205
14395.83 213
14396.96 233
14398.10 207
14399.23 227
14400.37 204
14401.50 240
14402.63 229
14403.77 240
14404.90 245
14406.03 227
14407.17 230
14408.30 214
14409.44 206
14410.57 265
14411.70 242
14412.84 210
14413.97 224
14415.11 218
14416.24 237
14417.38 244
14418.51 236
14419.64 220
14420.78 240
14421.91 242
14423.05 224
14424.18 261
14425.32 266
14426.45 257
14427.59 258
14428.72 255
14429.86 238
14430.99 210
14432.13 235
14433.26 269
14434.40 277
14435.53 293
14436.67 268
14437.80 269
14438.94 275
14440.07 246
14441.21 252
14442.34 248
14443.48 226
14444.61 250
14445.75 253
14446.89 282
14448.02 262
14449.16 245
14450.29 260
14451.43 255
14452.56 268
14453.70 240
14454.84 254
14455.97 291
14457.11 250
14458.24 226
14459.38 237
14460.52 249
14461.65 269
14462.79 272
14463.92 239
14465.06 228
14466.20 241
14467.33 246
14468.47 264
14469.61 248
14470.74 271
14471.88 296
14473.02 299
14474.15 269
14475.29 236
14476.43 271
14477.56 277
14478.70 274
14479.84 281
14480.97 301
14482.11 305
14483.25 303
14484.38 268
14485.52 245
14486.66 247
14487.79 235
14488.93 298
14490.07 288
14491.21 250
14492.34 214
14493.48 245
14494.62 279
14495.76 266
14496.89 248
14498.03 208
14499.17 249
14500.31 268
14501.44 239
14502.58 231
14503.72 240
14504.86 244
14506.00 266
14507.13 228
14508.27 243
14509.41 246
14510.55 259
14511.69 269
14512.82 251
14513.96 225
14515.10 247
14516.24 228
14517.38 243
14518.51 239
14519.65 257
14520.79 254
14521.93 246
14523.07 228
14524.21 230
14525.35 233
14526.48 221
14527.62 248
14528.76 211
14529.90 227
14531.04 226
14532.18 244
14533.32 226
14534.46 235
14535.60 218
14536.73 217
14537.87 239
14539.01 226
14540.15 217
14541.29 243
14542.43 222
14543.57 234
14544.71 212
14545.85 228
14546.99 219
14548.13 209
14549.27 221
14550.41 222
14551.55 223
14552.69 208
14553.83 217
14554.97 201
14556.11 199
14557.25 240
14558.39 240
14559.53 253
14560.67 249
14561.81 207
14562.95 237
14564.09 229
14565.23 240
14566.37 244
14567.51 274
14568.65 262
14569.79 256
14570.93 249
14572.07 250
14573.21 237
14574.35 244
14575.49 270
14576.63 256
14577.77 220
14578.91 208
14580.05 238
14581.19 247
14582.33 228
14583.48 260
14584.62 249
14585.76 225
14586.90 198
14588.04 199
14589.18 220
14590.32 222
14591.46 265
14592.60 248
14593.75 249
14594.89 231
14596.03 223
14597.17 251
14598.31 231
14599.45 225
14600.59 256
14601.74 234
14602.88 215
14604.02 242
14605.16 262
14606.30 233
14607.44 241
14608.59 232
14609.73 245
14610.87 230
14612.01 253
14613.15 269
14614.30 274
14615.44 235
14616.58 233
14617.72 240
14618.87 294
14620.01 300
14621.15 257
14622.29 210
14623.44 244
14624.58 251
14625.72 288
14626.86 274
14628.01 278
14629.15 271
14630.29 265
14631.43 279
14632.58 305
14633.72 294
14634.86 283
14636.01 289
14637.15 293
14638.29 266
14639.44 251
14640.58 275
14641.72 299
14642.86 281
14644.01 231
14645.15 255
14646.29 248
14647.44 251
14648.58 238
14649.73 217
14650.87 254
14652.01 257
14653.16 249
14654.30 247
14655.44 241
14656.59 225
14657.73 245
14658.87 252
14660.02 258
14661.16 288
14662.31 209
14663.45 229
14664.59 237
14665.74 254
14666.88 247
14668.03 250
14669.17 252
14670.32 211
14671.46 255
14672.60 231
14673.75 226
14674.89 245
14676.04 258
14677.18 251
14678.33 241
14679.47 222
14680.62 238
14681.76 244
14682.91 247
14684.05 229
14685.20 227
14686.34 214
14687.49 216
14688.63 252
14689.78 269
14690.92 238
14692.07 238
14693.21 259
14694.36 229
14695.50 227
14696.65 235
14697.79 248
14698.94 234
14700.08 234
14701.23 218
14702.38 249
14703.52 235
14704.67 232
14705.81 237
14706.96 241
14708.10 238
14709.25 238
14710.40 218
14711.54 247
14712.69 229
14713.83 227
14714.98 242
14716.13 266
14717.27 245
14718.42 238
14719.56 234
14720.71 230
14721.86 236
14723.00 221
14724.15 212
14725.30 241
14726.44 247
14727.59 216
14728.74 222
14729.88 247
14731.03 271
14732.18 237
14733.32 219
14734.47 250
14735.62 247
14736.76 249
14737.91 237
14739.06 263
14740.20 237
14741.35 252
14742.50 258
14743.65 294
14744.79 318
14745.94 261
14747.09 246
14748.23 255
14749.38 256
14750.53 256
14751.68 252
14752.82 254
14753.97 272
14755.12 238
14756.27 253
14757.42 231
14758.56 264
14759.71 257
14760.86 257
14762.01 252
14763.15 260
14764.30 274
14765.45 264
14766.60 283
14767.75 272
14768.90 285
14770.04 291
14771.19 273
14772.34 296
14773.49 246
14774.64 249
14775.79 248
14776.93 279
14778.08 288
14779.23 241
14780.38 233
14781.53 248
14782.68 296
14783.83 282
14784.97 316
14786.12 279
14787.27 284
14788.42 273
14789.57 272
14790.72 299
14791.87 288
14793.02 322
14794.17 291
14795.32 289
14796.46 302
14797.61 305
14798.76 298
14799.91 280
14801.06 274
14802.21 325
14803.36 313
14804.51 314
14805.66 303
14806.81 277
14807.96 304
14809.11 330
14810.26 330
14811.41 304
14812.56 286
14813.71 283
14814.86 285
14816.01 284
14817.16 286
14818.31 244
14819.46 276
14820.61 280
14821.76 269
14822.91 270
14824.06 269
14825.21 265
14826.36 294
14827.51 285
14828.66 242
14829.81 271
14830.96 268
14832.11 241
14833.26 281
14834.42 234
14835.57 256
14836.72 259
14837.87 235
14839.02 238
14840.17 216
14841.32 221
14842.47 248
14843.62 254
14844.77 235
14845.92 250
14847.08 254
14848.23 234
14849.38 253
14850.53 222
14851.68 179
14852.83 229
14853.98 245
14855.14 240
14856.29 238
14857.44 203
14858.59 226
14859.74 238
14860.89 218
14862.05 208
14863.20 227
14864.35 186
14865.50 243
14866.65 191
14867.81 190
14868.96 211
14870.11 182
14871.26 214
14872.41 246
14873.57 220
14874.72 175
14875.87 180
14877.02 251
14878.18 206
14879.33 214
14880.48 189
14881.63 201
14882.79 228
14883.94 239
14885.09 227
14886.24 201
14887.40 203
14888.55 192
14889.70 192
14890.86 221
14892.01 231
14893.16 229
14894.31 221
14895.47 193
14896.62 201
14897.77 218
14898.93 215
14900.08 212
14901.23 229
14902.39 202
14903.54 214
14904.69 263
14905.85 178
14907.00 223
14908.16 217
14909.31 193
14910.46 212
14911.62 239
14912.77 206
14913.92 199
14915.08 222
14916.23 235
14917.39 213
14918.54 206
14919.69 211
14920.85 194
14922.00 224
14923.16 210
14924.31 192
14925.46 204
14926.62 199
14927.77 187
14928.93 211
14930.08 190
14931.24 176
14932.39 178
14933.55 181
14934.70 216
14935.85 226
14937.01 197
14938.16 188
14939.32 226
14940.47 233
14941.63 229
14942.78 171
14943.94 191
14945.09 219
14946.25 182
14947.40 222
14948.56 191
14949.71 235
14950.87 203
14952.03 205
14953.18 213
14954.34 195
14955.49 203
14956.65 230
14957.80 188
14958.96 204
14960.11 212
14961.27 217
14962.42 203
14963.58 197
14964.74 207
14965.89 202
14967.05 196
14968.20 188
14969.36 187
14970.52 182
14971.67 205
14972.83 198
14973.98 189
14975.14 202
14976.30 193
14977.45 227
14978.61 214
14979.77 183
14980.92 191
14982.08 174
14983.24 201
14984.39 199
14985.55 190
14986.70 189
14987.86 206
14989.02 186
14990.18 187
14991.33 208
14992.49 192
14993.65 183
14994.80 168
14995.96 173
14997.12 185
14998.27 202
14999.43 206
15000.59 178
15001.75 190
15002.90 185
15004.06 199
15005.22 175
15006.37 217
15007.53 185
15008.69 227
15009.85 170
15011.00 178
15012.16 184
15013.32 187
15014.48 163
15015.64 189
15016.79 227
15017.95 172
15019.11 156
15020.27 154
15021.43 170
15022.58 164
15023.74 179
15024.90 196
15026.06 193
15027.22 193
15028.37 190
15029.53 191
15030.69 198
15031.85 172
15033.01 153
15034.17 172
15035.32 184
15036.48 198
15037.64 204
15038.80 163
15039.96 186
15041.12 188
15042.28 213
15043.44 181
15044.59 161
15045.75 179
15046.91 199
15048.07 170
15049.23 194
15050.39 152
15051.55 166
15052.71 184
15053.87 183
15055.03 217
15056.19 194
15057.35 176
15058.50 197
15059.66 198
15060.82 196
15061.98 200
15063.14 186
15064.30 178
15065.46 168
15066.62 160
15067.78 155
15068.94 173
15070.10 196
15071.26 171
15072.42 175
15073.58 161
15074.74 184
15075.90 171
15077.06 164
15078.22 174
15079.38 167
15080.54 199
15081.70 202
15082.86 191
15084.02 170
15085.18 202
15086.34 193
15087.50 175
15088.67 166
15089.83 206
15090.99 203
15092.15 173
15093.31 158
15094.47 158
15095.63 186
15096.79 186
15097.95 168
15099.11 149
15100.27 150
15101.43 171
15102.60 170
15103.76 166
15104.92 175
15106.08 179
15107.24 167
15108.40 200
15109.56 203
15110.72 171
15111.89 159
15113.05 183
15114.21 158
15115.37 149
15116.53 167
15117.69 173
15118.86 172
15120.02 190
15121.18 159
15122.34 161
15123.50 141
15124.67 168
15125.83 172
15126.99 184
15128.15 181
15129.31 166
15130.48 167
15131.64 162
15132.80 197
15133.96 207
15135.13 192
15136.29 167
15137.45 175
15138.61 173
15139.78 174
15140.94 170
15142.10 174
15143.26 198
15144.43 149
15145.59 129
15146.75 157
15147.91 165
15149.08 189
15150.24 163
15151.40 179
15152.57 160
15153.73 176
15154.89 183
15156.06 167
15157.22 154
15158.38 187
15159.55 199
15160.71 204
15161.87 200
15163.04 188
15164.20 158
15165.36 169
15166.53 196
15167.69 182
15168.85 172
15170.02 181
15171.18 195
15172.35 182
15173.51 172
15174.67 181
15175.84 175
15177.00 197
15178.17 161
15179.33 165
15180.49 169
15181.66 177
15182.82 171
15183.99 179
15185.15 195
15186.31 171
15187.48 153
15188.64 208
15189.81 229
15190.97 171
15192.14 183
15193.30 200
15194.47 179
15195.63 177
15196.80 170
15197.96 186
15199.13 190
15200.29 183
15201.46 159
15202.62 155
15203.79 197
15204.95 176
15206.12 173
15207.28 184
15208.45 174
15209.61 180
15210.78 180
15211.94 211
15213.11 179
15214.27 173
15215.44 169
15216.60 156
15217.77 193
15218.93 201
15220.10 167
15221.27 220
15222.43 183
15223.60 198
15224.76 204
15225.93 187
15227.10 203
15228.26 177
15229.43 180
15230.59 202
15231.76 177
15232.93 172
15234.09 167
15235.26 188
15236.42 207
15237.59 159
15238.76 172
15239.92 175
15241.09 163
15242.26 157
15243.42 191
15244.59 178
15245.76 202
15246.92 186
15248.09 199
15249.26 157
15250.42 191
15251.59 171
15252.76 186
15253.92 178
15255.09 160
15256.26 170
15257.43 169
15258.59 212
15259.76 191
15260.93 187
15262.09 156
15263.26 173
15264.43 167
15265.60 148
15266.76 199
15267.93 171
15269.10 192
15270.27 175
15271.43 170
15272.60 194
15273.77 184
15274.94 182
15276.10 187
15277.27 161
15278.44 171
15279.61 184
15280.78 175
15281.94 182
15283.11 166
15284.28 214
15285.45 180
15286.62 145
15287.79 153
15288.95 167
15290.12 208
15291.29 162
15292.46 201
15293.63 199
15294.80 172
15295.96 182
15297.13 185
15298.30 204
15299.47 184
15300.64 175
15301.81 203
15302.98 186
15304.15 211
15305.31 174
15306.48 196
15307.65 198
15308.82 176
15309.99 176
15311.16 190
15312.33 165
15313.50 181
15314.67 176
15315.84 191
15317.01 164
15318.18 207
15319.34 187
15320.51 176
15321.68 170
15322.85 174
15324.02 195
15325.19 213
15326.36 208
15327.53 187
15328.70 198
15329.87 163
15331.04 173
15332.21 198
15333.38 180
15334.55 181
15335.72 194
15336.89 169
15338.06 185
15339.23 191
15340.40 194
15341.57 202
15342.74 158
15343.91 185
15345.08 186
15346.26 150
15347.43 158
15348.60 176
15349.77 168
15350.94 222
15352.11 186
15353.28 180
15354.45 173
15355.62 174
15356.79 185
15357.96 184
15359.13 207
15360.30 197
15361.48 191
15362.65 133
15363.82 158
15364.99 193
15366.16 187
15367.33 169
15368.50 162
15369.67 173
15370.85 201
15372.02 193
15373.19 178
15374.36 174
15375.53 184
15376.70 197
15377.88 172
15379.05 187
15380.22 171
15381.39 170
15382.56 150
15383.73 151
15384.91 136
15386.08 179
15387.25 157
15388.42 156
15389.59 162
15390.77 173
15391.94 167
15393.11 137
15394.28 186
15395.46 213
15396.63 173
15397.80 143
15398.97 186
15400.15 219
15401.32 161
15402.49 155
15403.66 154
15404.84 201
15406.01 202
15407.18 161
15408.36 163
15409.53 188
15410.70 200
15411.87 205
15413.05 198
15414.22 180
15415.39 166
15416.57 204
15417.74 178
15418.91 183
15420.09 161
15421.26 165
15422.43 162
15423.61 165
15424.78 171
15425.95 190
15427.13 180
15428.30 188
15429.47 177
15430.65 208
15431.82 187
15433.00 174
15434.17 171
15435.34 199
15436.52 204
15437.69 181
15438.87 177
15440.04 180
15441.21 150
15442.39 169
15443.56 156
15444.74 175
15445.91 202
15447.09 171
15448.26 180
15449.43 187
15450.61 165
15451.78 190
15452.96 154
15454.13 165
15455.31 171
15456.48 188
15457.66 178
15458.83 176
15460.01 155
15461.18 154
15462.36 138
15463.53 191
15464.71 161
15465.88 172
15467.06 166
15468.23 144
15469.41 216
15470.58 182
15471.76 164
15472.93 158
15474.11 184
15475.28 168
15476.46 202
15477.63 182
15478.81 191
15479.99 198
15481.16 178
15482.34 147
15483.51 158
15484.69 181
15485.86 150
15487.04 161
15488.22 170
15489.39 191
15490.57 169
15491.74 188
15492.92 173
15494.10 193
15495.27 169
15496.45 185
15497.62 192
15498.80 179
15499.98 179
15501.15 234
15502.33 198
15503.51 178
15504.68 168
15505.86 166
15507.04 190
15508.21 164
15509.39 168
15510.57 189
15511.74 214
15512.92 179
15514.10 165
15515.27 171
15516.45 151
15517.63 174
15518.81 178
15519.98 176
15521.16 169
15522.34 190
15523.51 184
15524.69 187
15525.87 187
15527.05 169
15528.22 155
15529.40 204
15530.58 162
15531.76 172
15532.93 172
15534.11 189
15535.29 180
15536.47 170
15537.64 182
15538.82 170
15540.00 165
15541.18 186
15542.36 157
15543.53 148
15544.71 178
15545.89 169
15547.07 149
15548.25 184
15549.43 191
15550.60 162
15551.78 191
15552.96 194
15554.14 192
15555.32 186
15556.50 185
15557.67 192
15558.85 182
15560.03 202
15561.21 197
15562.39 165
15563.57 169
15564.75 184
15565.93 224
15567.10 190
15568.28 185
15569.46 168
15570.64 222
15571.82 179
15573.00 185
15574.18 194
15575.36 216
15576.54 195
15577.72 213
15578.90 208
15580.08 186
15581.26 202
15582.43 167
15583.61 197
15584.79 185
15585.97 160
15587.15 194
15588.33 199
15589.51 174
15590.69 185
15591.87 175
15593.05 179
15594.23 179
15595.41 169
15596.59 188
15597.77 197
15598.95 208
15600.13 219
15601.31 194
15602.49 226
15603.67 204
15604.85 227
15606.03 189
15607.21 192
15608.40 192
15609.58 183
15610.76 204
15611.94 200
15613.12 185
15614.30 200
15615.48 218
15616.66 226
15617.84 202
15619.02 235
15620.20 238
15621.38 195
15622.56 217
15623.75 197
15624.93 206
15626.11 213
15627.29 201
15628.47 188
15629.65 181
15630.83 192
15632.01 235
15633.20 182
15634.38 191
15635.56 225
15636.74 212
15637.92 196
15639.10 203
15640.29 206
15641.47 229
15642.65 242
15643.83 193
15645.01 219
15646.19 219
15647.38 218
15648.56 212
15649.74 230
15650.92 252
15652.10 273
15653.29 240
15654.47 271
15655.65 226
15656.83 233
15658.02 256
15659.20 250
15660.38 229
15661.56 244
15662.75 221
15663.93 230
15665.11 269
15666.29 230
15667.48 249
15668.66 229
15669.84 243
15671.03 217
15672.21 215
15673.39 247
15674.57 230
15675.76 232
15676.94 236
15678.12 212
15679.31 229
15680.49 227
15681.67 240
15682.86 214
15684.04 220
15685.22 227
15686.41 234
15687.59 235
15688.77 259
15689.96 227
15691.14 208
15692.32 230
15693.51 223
15694.69 215
15695.88 238
15697.06 233
15698.24 221
15699.43 239
15700.61 245
15701.80 206
15702.98 194
15704.16 176
15705.35 167
15706.53 199
15707.72 209
15708.90 209
15710.09 212
15711.27 191
15712.45 215
15713.64 231
15714.82 202
15716.01 204
15717.19 188
15718.38 195
15719.56 219
15720.75 210
15721.93 178
15723.12 201
15724.30 166
15725.49 239
15726.67 229
15727.86 206
15729.04 230
15730.23 198
15731.41 196
15732.60 191
15733.78 193
15734.97 214
15736.15 208
15737.34 223
15738.52 220
15739.71 218
15740.89 222
15742.08 214
15743.27 223
15744.45 213
15745.64 226
15746.82 219
15748.01 222
15749.19 208
15750.38 213
15751.57 194
15752.75 220
15753.94 227
15755.12 229
15756.31 256
15757.50 220
15758.68 217
15759.87 214
15761.05 193
15762.24 224
15763.43 214
15764.61 197
15765.80 215
15766.99 205
15768.17 217
15769.36 232
15770.55 244
15771.73 227
15772.92 227
15774.11 215
15775.29 212
15776.48 204
15777.67 207
15778.85 211
15780.04 232
15781.23 222
15782.42 203
15783.60 192
15784.79 227
15785.98 212
15787.16 224
15788.35 188
15789.54 216
15790.73 216
15791.91 220
15793.10 179
15794.29 174
15795.48 206
15796.66 211
15797.85 188
15799.04 227
15800.23 215
15801.41 169
15802.60 205
15803.79 174
15804.98 168
15806.17 187
15807.35 184
15808.54 172
15809.73 169
15810.92 183
15812.11 165
15813.30 175
15814.48 170
15815.67 176
15816.86 194
15818.05 186
15819.24 218
15820.43 241
15821.61 218
15822.80 196
15823.99 210
15825.18 241
15826.37 215
15827.56 209
15828.75 231
15829.94 191
15831.12 177
15832.31 167
15833.50 195
15834.69 187
15835.88 166
15837.07 197
15838.26 199
15839.45 181
15840.64 199
15841.83 205
15843.02 184
15844.21 210
15845.39 168
15846.58 194
15847.77 196
15848.96 170
15850.15 184
15851.34 183
15852.53 179
15853.72 157
15854.91 173
15856.10 179
15857.29 195
15858.48 168
15859.67 208
15860.86 198
15862.05 211
15863.24 198
15864.43 189
15865.62 202
15866.81 190
15868.00 187
15869.19 188
15870.38 172
15871.57 201
15872.76 218
15873.96 195
15875.15 198
15876.34 175
15877.53 187
15878.72 195
15879.91 170
15881.10 161
15882.29 179
15883.48 155
15884.67 177
15885.86 202
15887.05 176
15888.25 203
15889.44 168
15890.63 171
15891.82 152
15893.01 185
15894.20 188
15895.39 199
15896.58 196
15897.78 157
15898.97 214
15900.16 215
15901.35 196
15902.54 183
15903.73 192
15904.92 161
15906.12 170
15907.31 166
15908.50 167
15909.69 178
15910.88 197
15912.08 197
15913.27 218
15914.46 228
15915.65 196
15916.84 159
15918.04 173
15919.23 187
15920.42 151
15921.61 166
15922.81 187
15924.00 211
15925.19 177
15926.38 179
15927.58 204
15928.77 197
15929.96 211
15931.15 181
15932.35 186
15933.54 168
15934.73 171
15935.92 165
15937.12 143
15938.31 165
15939.50 185
15940.70 167
15941.89 164
15943.08 176
15944.28 168
15945.47 182
15946.66 149
15947.86 175
15949.05 178
15950.24 180
15951.44 165
15952.63 162
15953.82 158
15955.02 145
15956.21 169
15957.40 174
15958.60 173
15959.79 152
15960.99 165
15962.18 187
15963.37 176
15964.57 143
15965.76 168
15966.96 183
15968.15 161
15969.34 147
15970.54 156
15971.73 159
15972.93 156
15974.12 161
15975.31 188
15976.51 190
15977.70 169
15978.90 196
15980.09 188
15981.29 145
15982.48 147
15983.68 176
15984.87 155
15986.07 171
15987.26 172
15988.46 185
15989.65 164
15990.85 156
15992.04 143
15993.24 147
15994.43 133
15995.63 164
15996.82 155
15998.02 144
15999.21 149
16000.41 137
16001.60 155
16002.80 155
16003.99 159
16005.19 167
16006.38 186
16007.58 175
16008.77 171
16009.97 146
16011.17 141
16012.36 123
16013.56 138
16014.75 155
16015.95 140
16017.14 176
16018.34 148
16019.54 145
16020.73 161
16021.93 158
16023.13 154
16024.32 160
16025.52 136
16026.71 147
16027.91 160
16029.11 189
16030.30 156
16031.50 177
16032.70 160
16033.89 150
16035.09 164
16036.29 153
16037.48 155
16038.68 168
16039.88 150
16041.07 146
16042.27 156
16043.47 149
16044.66 162
16045.86 167
16047.06 176
16048.25 165
16049.45 171
16050.65 176
16051.85 157
16053.04 164
16054.24 156
16055.44 177
16056.64 169
16057.83 177
16059.03 142
16060.23 145
16061.43 154
16062.62 174
16063.82 147
16065.02 164
16066.22 192
16067.41 153
16068.61 168
16069.81 152
16071.01 156
16072.21 141
16073.40 171
16074.60 177
16075.80 177
16077.00 159
16078.20 141
16079.39 168
16080.59 143
16081.79 155
16082.99 208
16084.19 182
16085.39 160
16086.58 157
16087.78 170
16088.98 173
16090.18 200
16091.38 165
16092.58 160
16093.78 163
16094.98 128
16096.17 159
16097.37 156
16098.57 164
16099.77 180
16100.97 168
16102.17 166
16103.37 185
16104.57 142
16105.77 126
16106.97 138
16108.17 176
16109.36 159
16110.56 158
16111.76 167
16112.96 193
16114.16 180
16115.36 170
16116.56 148
16117.76 151
16118.96 186
16120.16 137
16121.36 125
16122.56 132
16123.76 158
16124.96 142
16126.16 141
16127.36 150
16128.56 177
16129.76 145
16130.96 159
16132.16 134
16133.36 142
16134.56 148
16135.76 138
16136.96 140
16138.16 135
16139.36 152
16140.56 153
16141.76 143
16142.97 165
16144.17 155
16145.37 127
16146.57 158
16147.77 153
16148.97 137
16150.17 148
16151.37 135
16152.57 155
16153.77 172
16154.97 172
16156.18 151
16157.38 177
16158.58 165
16159.78 161
16160.98 164
16162.18 157
16163.38 147
16164.58 167
16165.79 152
16166.99 157
16168.19 168
16169.39 177
16170.59 143
16171.79 142
16173.00 146
16174.20 142
16175.40 159
16176.60 173
16177.80 146
16179.01 138
16180.21 146
16181.41 147
16182.61 164
16183.81 150
16185.02 176
16186.22 206
16187.42 166
16188.62 165
16189.82 154
16191.03 154
16192.23 150
16193.43 150
16194.63 173
16195.84 183
16197.04 176
16198.24 164
16199.45 197
16200.65 169
16201.85 137
16203.05 154
16204.26 161
16205.46 158
16206.66 151
16207.87 139
16209.07 165
16210.27 156
16211.48 180
16212.68 181
16213.88 144
16215.08 138
16216.29 148
16217.49 134
16218.70 155
16219.90 168
16221.10 167
16222.31 168
16223.51 160
16224.71 166
16225.92 193
16227.12 169
16228.32 184
16229.53 195
16230.73 155
16231.94 166
16233.14 159
16234.34 181
16235.55 162
16236.75 151
16237.96 168
16239.16 171
16240.36 146
16241.57 172
16242.77 186
16243.98 183
16245.18 167
16246.39 190
16247.59 173
16248.80 137
16250.00 161
16251.21 168
16252.41 196
16253.61 185
16254.82 177
16256.02 166
16257.23 175
16258.43 202
16259.64 191
16260.84 199
16262.05 164
16263.25 183
16264.46 205
16265.66 147
16266.87 147
16268.08 192
16269.28 165
16270.49 156
16271.69 185
16272.90 166
16274.10 193
16275.31 175
16276.51 167
16277.72 148
16278.92 144
16280.13 165
16281.34 153
16282.54 150
16283.75 189
16284.95 207
16286.16 210
16287.37 194
16288.57 157
16289.78 177
16290.98 170
16292.19 186
16293.40 168
16294.60 163
16295.81 162
16297.02 170
16298.22 168
16299.43 197
16300.63 165
16301.84 156
16303.05 175
16304.25 157
16305.46 180
16306.67 174
16307.87 167
16309.08 182
16310.29 203
16311.50 196
16312.70 185
16313.91 142
16315.12 168
16316.32 202
16317.53 170
16318.74 166
16319.94 165
16321.15 173
16322.36 154
16323.57 177
16324.77 140
16325.98 145
16327.19 142
16328.40 157
16329.60 145
16330.81 137
16332.02 143
16333.23 150
16334.43 150
16335.64 158
16336.85 172
16338.06 166
16339.27 168
16340.47 174
16341.68 162
16342.89 166
16344.10 164
16345.31 171
16346.51 168
16347.72 132
16348.93 157
16350.14 173
16351.35 180
16352.56 139
16353.77 161
16354.97 182
16356.18 146
16357.39 163
16358.60 152
16359.81 174
16361.02 163
16362.23 131
16363.43 151
16364.64 152
16365.85 184
16367.06 146
16368.27 156
16369.48 167
16370.69 168
16371.90 170
16373.11 171
16374.32 154
16375.53 141
16376.73 152
16377.94 165
16379.15 137
16380.36 153
16381.57 162
16382.78 144
16383.99 150
16385.20 160
16386.41 170
16387.62 152
16388.83 158
16390.04 174
16391.25 163
16392.46 156
16393.67 132
16394.88 126
16396.09 128
16397.30 140
16398.51 124
16399.72 149
16400.93 142
16402.14 158
16403.35 159
16404.56 148
16405.77 151
16406.98 180
16408.19 158
16409.40 163
16410.61 167
16411.82 183
16413.04 138
16414.25 135
16415.46 145
16416.67 154
16417.88 162
16419.09 149
16420.30 137
16421.51 130
16422.72 131
16423.93 172
16425.14 172
16426.36 136
16427.57 134
16428.78 166
16429.99 184
16431.20 191
16432.41 136
16433.62 139
16434.83 153
16436.05 136
16437.26 139
16438.47 150
16439.68 141
16440.89 124
16442.10 136
16443.32 132
16444.53 125
16445.74 146
16446.95 169
16448.16 159
16449.38 172
16450.59 172
16451.80 159
16453.01 156
16454.22 166
16455.44 159
16456.65 142
16457.86 162
16459.07 168
16460.29 145
16461.50 132
16462.71 152
16463.92 154
16465.14 166
16466.35 152
16467.56 155
16468.77 144
16469.99 136
16471.20 139
16472.41 121
16473.63 129
16474.84 144
16476.05 122
16477.26 150
16478.48 152
16479.69 140
16480.90 131
16482.12 138
16483.33 111
16484.54 146
16485.76 150
16486.97 151
16488.18 153
16489.40 164
16490.61 176
16491.82 134
16493.04 118
16494.25 130
16495.47 180
16496.68 162
16497.89 161
16499.11 142
16500.32 164
16501.53 167
16502.75 136
16503.96 138
16505.18 171
16506.39 173
16507.61 166
16508.82 138
16510.03 171
16511.25 159
16512.46 146
16513.68 163
16514.89 149
16516.11 173
16517.32 162
16518.53 142
16519.75 176
16520.96 164
16522.18 130
16523.39 150
16524.61 163
16525.82 152
16527.04 158
16528.25 183
16529.47 156
16530.68 151
16531.90 135
16533.11 141
16534.33 162
16535.54 134
16536.76 158
16537.97 157
16539.19 148
16540.40 145
16541.62 188
16542.84 161
16544.05 124
16545.27 107
16546.48 138
16547.70 141
16548.91 122
16550.13 119
16551.35 149
16552.56 155
16553.78 156
16554.99 129
16556.21 145
16557.42 140
16558.64 133
16559.86 140
16561.07 175
16562.29 115
16563.51 122
16564.72 147
16565.94 186
16567.15 175
16568.37 173
16569.59 158
16570.80 145
16572.02 155
16573.24 181
16574.45 123
16575.67 116
16576.89 137
16578.10 132
16579.32 136
16580.54 169
16581.75 174
16582.97 174
16584.19 153
16585.41 144
16586.62 161
16587.84 137
16589.06 148
16590.27 129
16591.49 120
16592.71 136
16593.93 153
16595.14 170
16596.36 179
16597.58 151
16598.80 107
16600.01 117
16601.23 136
16602.45 153
16603.67 127
16604.88 115
16606.10 112
16607.32 137
16608.54 125
16609.76 135
16610.97 155
16612.19 163
16613.41 172
16614.63 164
16615.85 118
16617.06 124
16618.28 136
16619.50 148
16620.72 128
16621.94 145
16623.16 135
16624.37 137
16625.59 140
16626.81 148
16628.03 146
16629.25 142
16630.47 132
16631.69 142
16632.90 141
16634.12 120
16635.34 129
16636.56 124
16637.78 152
16639.00 159
16640.22 127
16641.44 144
16642.66 122
16643.88 126
16645.09 138
16646.31 153
16647.53 135
16648.75 158
16649.97 166
16651.19 146
16652.41 146
16653.63 163
16654.85 151
16656.07 126
16657.29 144
16658.51 159
16659.73 143
16660.95 144
16662.17 123
16663.39 135
16664.61 145
16665.83 140
16667.05 148
16668.27 151
16669.49 126
16670.71 135
16671.93 135
16673.15 120
16674.37 141
16675.59 130
16676.81 124
16678.03 130
16679.25 123
16680.47 138
16681.69 151
16682.91 142
16684.13 158
16685.35 161
16686.58 154
16687.80 141
16689.02 140
16690.24 156
16691.46 138
16692.68 105
16693.90 128
16695.12 144
16696.34 155
16697.56 119
16698.79 122
16700.01 122
16701.23 145
16702.45 130
16703.67 147
16704.89 126
16706.11 133
16707.34 142
16708.56 124
16709.78 141
16711.00 124
16712.22 136
16713.44 125
16714.67 134
16715.89 134
16717.11 156
16718.33 151
16719.55 136
16720.78 152
16722.00 144
16723.22 123
16724.44 144
16725.66 190
16726.89 139
16728.11 120
16729.33 142
16730.55 156
16731.78 128
16733.00 123
16734.22 137
16735.44 186
16736.67 150
16737.89 142
16739.11 150
16740.33 143
16741.56 151
16742.78 131
16744.00 147
16745.22 133
16746.45 158
16747.67 154
16748.89 129
16750.12 130
16751.34 154
16752.56 126
16753.79 133
16755.01 149
16756.23 147
16757.46 144
16758.68 137
16759.90 138
16761.13 136
16762.35 151
16763.57 112
16764.80 138
16766.02 132
16767.24 133
16768.47 126
16769.69 143
16770.92 136
16772.14 154
16773.36 163
16774.59 116
16775.81 141
16777.04 152
16778.26 149
16779.48 147
16780.71 123
16781.93 125
16783.16 127
16784.38 122
16785.61 129
16786.83 161
16788.05 159
16789.28 135
16790.50 134
16791.73 141
16792.95 122
16794.18 127
16795.40 112
16796.63 152
16797.85 139
16799.08 130
16800.30 126
16801.53 160
16802.75 134
16803.98 150
16805.20 142
16806.43 159
16807.65 144
16808.88 156
16810.10 130
16811.33 106
16812.55 162
16813.78 149
16815.00 174
16816.23 143
16817.46 132
16818.68 157
16819.91 164
16821.13 150
16822.36 145
16823.58 118
16824.81 126
16826.04 175
16827.26 138
16828.49 143
16829.71 118
16830.94 128
16832.17 156
16833.39 159
16834.62 123
16835.84 116
16837.07 150
16838.30 174
16839.52 124
16840.75 136
16841.98 151
16843.20 160
16844.43 163
16845.66 148
16846.88 144
16848.11 122
16849.34 153
16850.56 126
16851.79 127
16853.02 160
16854.24 158
16855.47 130
16856.70 138
16857.92 141
16859.15 128
16860.38 146
16861.61 144
16862.83 148
16864.06 165
16865.29 161
16866.52 142
16867.74 129
16868.97 131
16870.20 135
16871.42 139
16872.65 140
16873.88 133
16875.11 147
16876.34 158
16877.56 146
16878.79 151
16880.02 130
16881.25 129
16882.47 106
16883.70 151
16884.93 156
16886.16 158
16887.39 137
16888.62 162
16889.84 180
16891.07 134
16892.30 120
16893.53 143
16894.76 165
16895.98 143
16897.21 146
16898.44 157
16899.67 156
16900.90 131
16902.13 125
16903.36 153
16904.59 174
16905.81 146
16907.04 151
16908.27 153
16909.50 137
16910.73 149
16911.96 149
16913.19 123
16914.42 118
16915.65 124
16916.88 140
16918.10 114
16919.33 120
16920.56 123
16921.79 136
16923.02 166
16924.25 134
16925.48 130
16926.71 148
16927.94 134
16929.17 132
16930.40 151
16931.63 145
16932.86 138
16934.09 152
16935.32 152
16936.55 151
16937.78 133
16939.01 127
16940.24 152
16941.47 144
16942.70 143
16943.93 125
16945.16 120
16946.39 124
16947.62 111
16948.85 144
16950.08 178
16951.31 144
16952.54 123
16953.77 152
16955.00 155
16956.23 157
16957.46 130
16958.69 148
16959.93 155
16961.16 139
16962.39 128
16963.62 138
16964.85 150
16966.08 121
16967.31 140
16968.54 142
16969.77 117
16971.00 111
16972.24 123
16973.47 137
16974.70 142
16975.93 147
16977.16 160
16978.39 113
16979.62 128
16980.85 130
16982.09 126
16983.32 121
16984.55 140
16985.78 118
16987.01 119
16988.24 130
16989.48 134
16990.71 170
16991.94 137
16993.17 144
16994.40 103
16995.64 129
16996.87 137
16998.10 138
16999.33 111
17000.57 136
17001.80 130
17003.03 138
17004.26 130
17005.49 133
17006.73 129
17007.96 128
17009.19 148
17010.42 131
17011.66 131
17012.89 110
17014.12 135
17015.36 133
17016.59 136
17017.82 137
17019.05 149
17020.29 139
17021.52 146
17022.75 119
17023.99 112
17025.22 125
17026.45 132
17027.69 121
17028.92 130
17030.15 109
17031.39 136
17032.62 143
17033.85 134
17035.09 135
17036.32 134
17037.55 124
17038.79 144
17040.02 137
17041.25 120
17042.49 136
17043.72 110
17044.96 151
17046.19 133
17047.42 111
17048.66 158
17049.89 122
17051.13 139
17052.36 125
17053.59 117
17054.83 108
17056.06 144
17057.30 104
17058.53 139
17059.77 118
17061.00 146
17062.23 130
17063.47 140
17064.70 114
17065.94 135
17067.17 146
17068.41 130
17069.64 135
17070.88 135
17072.11 124
17073.35 137
17074.58 137
17075.82 128
17077.05 100
17078.29 128
17079.52 125
17080.76 129
17081.99 128
17083.23 103
17084.46 99
17085.70 117
17086.93 162
17088.17 138
17089.40 134
17090.64 137
17091.88 145
17093.11 150
17094.35 129
17095.58 120
17096.82 117
17098.05 136
17099.29 143
17100.53 143
17101.76 157
17103.00 154
17104.23 123
17105.47 129
17106.71 152
17107.94 162
17109.18 126
17110.41 132
17111.65 109
17112.89 115
17114.12 110
17115.36 131
17116.60 134
17117.83 132
17119.07 123
17120.31 146
17121.54 139
17122.78 161
17124.02 129
17125.25 149
17126.49 130
17127.73 143
17128.96 131
17130.20 158
17131.44 145
17132.67 135
17133.91 134
17135.15 135
17136.39 138
17137.62 126
17138.86 133
17140.10 159
17141.33 140
17142.57 119
17143.81 135
17145.05 104
17146.28 128
17147.52 140
17148.76 154
17150.00 136
17151.24 130
17152.47 126
17153.71 133
17154.95 126
17156.19 141
17157.42 149
17158.66 128
17159.90 154
17161.14 146
17162.38 152
17163.61 125
17164.85 113
17166.09 117
17167.33 124
17168.57 128
17169.81 113
17171.04 150
17172.28 127
17173.52 127
17174.76 134
17176.00 131
17177.24 128
17178.48 120
17179.72 167
17180.95 153
17182.19 112
17183.43 141
17184.67 128
17185.91 124
17187.15 128
17188.39 140
17189.63 143
17190.87 106
17192.10 114
17193.34 130
17194.58 116
17195.82 111
17197.06 138
17198.30 108
17199.54 115
17200.78 131
17202.02 135
17203.26 131
17204.50 128
17205.74 127
17206.98 150
17208.22 139
17209.46 125
17210.70 114
17211.94 147
17213.18 149
17214.42 145
17215.66 139
17216.90 151
17218.14 148
17219.38 107
17220.62 113
17221.86 114
17223.10 131
17224.34 148
17225.58 131
17226.82 146
17228.06 126
17229.30 122
17230.54 104
17231.78 122
17233.02 122
17234.26 120
17235.50 111
17236.75 122
17237.99 145
17239.23 152
17240.47 138
17241.71 138
17242.95 139
17244.19 130
17245.43 116
17246.67 130
17247.92 110
17249.16 130
17250.40 118
17251.64 141
17252.88 163
17254.12 136
17255.36 105
17256.60 111
17257.85 127
17259.09 116
17260.33 143
17261.57 164
17262.81 161
17264.05 160
17265.30 143
17266.54 115
17267.78 127
17269.02 137
17270.26 135
17271.51 127
17272.75 110
17273.99 108
17275.23 96
17276.48 108
17277.72 125
17278.96 121
17280.20 143
17281.44 130
17282.69 136
17283.93 114
17285.17 137
17286.41 126
17287.66 95
17288.90 141
17290.14 151
17291.39 118
17292.63 131
17293.87 129
17295.11 157
17296.36 130
17297.60 113
17298.84 136
17300.09 132
17301.33 134
17302.57 109
17303.82 141
17305.06 141
17306.30 124
17307.55 124
17308.79 136
17310.03 135
17311.28 137
17312.52 145
17313.76 130
17315.01 132
17316.25 133
17317.49 133
17318.74 144
17319.98 144
17321.23 142
17322.47 137
17323.71 115
17324.96 115
17326.20 134
17327.45 115
17328.69 121
17329.93 136
17331.18 147
17332.42 120
17333.67 111
17334.91 116
17336.16 136
17337.40 114
17338.64 133
17339.89 108
17341.13 96
17342.38 124
17343.62 117
17344.87 104
17346.11 140
17347.36 137
17348.60 140
17349.85 131
17351.09 127
17352.34 126
17353.58 122
17354.83 125
17356.07 116
17357.32 121
17358.56 127
17359.81 129
17361.05 106
17362.30 116
17363.54 123
17364.79 127
17366.03 126
17367.28 115
17368.53 108
17369.77 120
17371.02 116
17372.26 121
17373.51 112
17374.75 115
17376.00 119
17377.25 137
17378.49 112
17379.74 105
17380.98 103
17382.23 134
17383.48 122
17384.72 114
17385.97 129
17387.21 134
17388.46 123
17389.71 120
17390.95 122
17392.20 123
17393.45 117
17394.69 123
17395.94 128
17397.19 117
17398.43 120
17399.68 134
17400.93 122
17402.17 98
17403.42 101
17404.67 119
17405.91 95
17407.16 123
17408.41 129
17409.65 136
17410.90 134
17412.15 121
17413.40 135
17414.64 119
17415.89 101
17417.14 105
17418.39 121
17419.63 120
17420.88 105
17422.13 124
17423.38 131
17424.62 130
17425.87 121
17427.12 118
17428.37 115
17429.61 100
17430.86 116
17432.11 130
17433.36 116
17434.60 112
17435.85 98
17437.10 103
17438.35 109
17439.60 104
17440.85 106
17442.09 150
17443.34 153
17444.59 136
17445.84 129
17447.09 118
17448.34 120
17449.58 122
17450.83 120
17452.08 148
17453.33 123
17454.58 93
17455.83 119
17457.08 119
17458.32 107
17459.57 108
17460.82 137
17462.07 124
17463.32 120
17464.57 112
17465.82 107
17467.07 112
17468.32 128
17469.57 150
17470.81 110
17472.06 133
17473.31 128
17474.56 125
17475.81 90
17477.06 100
17478.31 119
17479.56 116
17480.81 126
17482.06 134
17483.31 142
17484.56 128
17485.81 113
17487.06 111
17488.31 132
17489.56 127
17490.81 110
17492.06 113
17493.31 137
17494.56 133
17495.81 151
17497.06 133
17498.31 97
17499.56 119
17500.81 123
17502.06 135
17503.31 147
17504.56 148
17505.81 130
17507.06 126
17508.31 128
17509.56 114
17510.81 122
17512.06 116
17513.32 112
17514.57 107
17515.82 116
17517.07 102
17518.32 89
17519.57 128
17520.82 128
17522.07 121
17523.32 110
17524.57 111
17525.83 108
17527.08 120
17528.33 119
17529.58 136
17530.83 134
17532.08 119
17533.33 134
17534.59 161
17535.84 117
17537.09 118
17538.34 145
17539.59 110
17540.84 115
17542.10 143
17543.35 105
17544.60 108
17545.85 126
17547.10 112
17548.36 119
17549.61 97
17550.86 123
17552.11 118
17553.36 122
17554.62 105
17555.87 114
17557.12 152
17558.37 131
17559.63 115
17560.88 164
17562.13 137
17563.38 129
17564.64 144
17565.89 130
17567.14 122
17568.39 127
17569.65 133
17570.90 135
17572.15 133
17573.41 162
17574.66 130
17575.91 133
17577.16 125
17578.42 113
17579.67 132
17580.92 141
17582.18 119
17583.43 133
17584.68 137
17585.94 121
17587.19 121
17588.44 145
17589.70 155
17590.95 156
17592.20 139
17593.46 126
17594.71 147
17595.97 115
17597.22 113
17598.47 140
17599.73 133
17600.98 129
17602.23 131
17603.49 123
17604.74 120
17606.00 108
17607.25 128
17608.51 121
17609.76 132
17611.01 122
17612.27 125
17613.52 131
17614.78 118
17616.03 125
17617.29 132
17618.54 119
17619.79 130
17621.05 135
17622.30 119
17623.56 122
17624.81 110
17626.07 121
17627.32 117
17628.58 132
17629.83 136
17631.09 101
17632.34 123
17633.60 111
17634.85 133
17636.11 137
17637.36 97
17638.62 127
17639.87 116
17641.13 111
17642.39 104
17643.64 108
17644.90 125
17646.15 100
17647.41 125
17648.66 123
17649.92 113
17651.17 118
17652.43 104
17653.69 106
17654.94 125
17656.20 147
17657.45 121
17658.71 102
17659.97 116
17661.22 116
17662.48 110
17663.73 100
17664.99 129
17666.25 119
17667.50 94
17668.76 103
17670.02 124
17671.27 117
17672.53 111
17673.78 114
17675.04 109
17676.30 115
17677.55 114
17678.81 136
17680.07 134
17681.32 101
17682.58 111
17683.84 122
17685.10 112
17686.35 120
17687.61 96
17688.87 111
17690.12 114
17691.38 112
17692.64 122
17693.89 117
17695.15 123
17696.41 137
17697.67 114
17698.92 119
17700.18 99
17701.44 136
17702.70 136
17703.95 140
17705.21 127
17706.47 98
17707.73 109
17708.98 123
17710.24 133
17711.50 124
17712.76 130
17714.02 120
17715.27 149
17716.53 109
17717.79 105
17719.05 124
17720.31 119
17721.57 136
17722.82 126
17724.08 109
17725.34 119
17726.60 131
17727.86 128
17729.12 105
17730.37 116
17731.63 125
17732.89 127
17734.15 144
17735.41 115
17736.67 101
17737.93 105
17739.18 128
17740.44 115
17741.70 122
17742.96 153
17744.22 115
17745.48 139
17746.74 121
17748.00 109
17749.26 129
17750.52 101
17751.78 105
17753.04 113
17754.29 135
17755.55 144
17756.81 121
17758.07 121
17759.33 122
17760.59 126
17761.85 129
17763.11 127
17764.37 134
17765.63 119
17766.89 142
17768.15 156
17769.41 125
17770.67 113
17771.93 101
17773.19 129
17774.45 98
17775.71 115
17776.97 120
17778.23 91
17779.49 120
17780.75 122
17782.01 128
17783.27 109
17784.53 125
17785.79 124
17787.05 116
17788.31 120
17789.58 109
17790.84 120
17792.10 121
17793.36 103
17794.62 99
17795.88 119
17797.14 125
17798.40 139
17799.66 104
17800.92 95
17802.18 113
17803.45 111
17804.71 115
17805.97 142
17807.23 107
17808.49 116
17809.75 134
17811.01 122
17812.27 126
17813.54 131
17814.80 113
17816.06 124
17817.32 120
17818.58 107
17819.84 105
17821.11 114
17822.37 115
17823.63 133
17824.89 126
17826.15 92
17827.42 121
17828.68 124
17829.94 107
17831.20 102
17832.46 123
17833.73 105
17834.99 139
17836.25 138
17837.51 121
17838.78 109
17840.04 128
17841.30 141
17842.56 139
17843.83 108
17845.09 116
17846.35 93
17847.61 118
17848.88 110
17850.14 96
17851.40 117
17852.66 116
17853.93 128
17855.19 130
17856.45 91
17857.72 109
17858.98 130
17860.24 127
17861.51 130
17862.77 126
17864.03 115
17865.30 100
17866.56 126
17867.82 103
17869.09 127
17870.35 132
17871.61 102
17872.88 103
17874.14 120
17875.40 136
17876.67 127
17877.93 136
17879.20 109
17880.46 108
17881.72 118
17882.99 119
17884.25 163
17885.52 120
17886.78 99
17888.04 118
17889.31 122
17890.57 137
17891.84 114
17893.10 119
17894.36 137
17895.63 129
17896.89 102
17898.16 99
17899.42 109
17900.69 120
17901.95 126
17903.22 121
17904.48 116
17905.75 122
17907.01 108
17908.28 124
17909.54 110
17910.81 122
17912.07 122
17913.34 127
17914.60 122
17915.87 125
17917.13 106
17918.40 98
17919.66 123
17920.93 140
17922.19 124
17923.46 126
17924.72 111
17925.99 125
17927.25 103
17928.52 115
17929.79 114
17931.05 121
17932.32 113
17933.58 124
17934.85 98
17936.11 115
17937.38 130
17938.65 119
17939.91 116
17941.18 98
17942.44 108
17943.71 123
17944.98 112
17946.24 101
17947.51 133
17948.77 106
17950.04 122
17951.31 129
17952.57 123
17953.84 105
17955.11 102
17956.37 125
17957.64 122
17958.91 122
17960.17 118
17961.44 115
17962.71 127
17963.97 114
17965.24 123
17966.51 137
17967.77 112
17969.04 98
17970.31 122
17971.58 114
17972.84 111
17974.11 126
17975.38 130
17976.64 139
17977.91 132
17979.18 118
17980.45 107
17981.71 137
17982.98 128
17984.25 110
17985.52 116
17986.78 117
17988.05 118
17989.32 139
17990.59 141
17991.86 127
17993.12 106
17994.39 115
17995.66 113
17996.93 120
17998.20 91
17999.46 116
18000.73 102
18002.00 109
18003.27 125
18004.54 132
18005.80 112
18007.07 123
18008.34 136
18009.61 111
18010.88 130
18012.15 117
18013.42 114
18014.68 125
18015.95 123
18017.22 106
18018.49 91
18019.76 121
18021.03 114
18022.30 108
18023.57 117
18024.83 131
18026.10 101
18027.37 133
18028.64 119
18029.91 116
18031.18 109
18032.45 116
18033.72 109
18034.99 105
18036.26 109
18037.53 138
18038.80 172
18040.07 120
18041.34 110
18042.60 120
18043.87 124
18045.14 121
18046.41 117
18047.68 135
18048.95 117
18050.22 124
18051.49 119
18052.76 110
18054.03 118
18055.30 115
18056.57 109
18057.84 115
18059.11 109
18060.38 121
18061.65 132
18062.92 139
18064.20 121
18065.47 133
18066.74 132
18068.01 134
18069.28 125
18070.55 109
18071.82 121
18073.09 128
18074.36 112
18075.63 109
18076.90 120
18078.17 113
18079.44 108
18080.71 136
18081.99 112
18083.26 128
18084.53 121
18085.80 137
18087.07 121
18088.34 141
18089.61 129
18090.88 110
18092.15 112
18093.43 105
18094.70 108
18095.97 95
18097.24 106
18098.51 104
18099.78 107
18101.06 115
18102.33 124
18103.60 127
18104.87 115
18106.14 103
18107.41 111
18108.69 108
18109.96 124
18111.23 103
18112.50 99
18113.77 98
18115.05 124
18116.32 125
18117.59 149
18118.86 134
18120.14 135
18121.41 129
18122.68 128
18123.95 109
18125.23 101
18126.50 110
18127.77 111
18129.04 131
18130.32 136
18131.59 104
18132.86 121
18134.13 114
18135.41 103
18136.68 133
18137.95 122
18139.23 128
18140.50 125
18141.77 122
18143.05 101
18144.32 151
18145.59 125
18146.87 121
18148.14 119
18149.41 131
18150.69 131
18151.96 138
18153.23 123
18154.51 101
18155.78 91
18157.05 131
18158.33 142
18159.60 113
18160.88 114
18162.15 100
18163.42 114
18164.70 112
18165.97 114
18167.24 131
18168.52 137
18169.79 144
18171.07 127
18172.34 114
18173.62 129
18174.89 109
18176.16 110
18177.44 122
18178.71 138
18179.99 118
18181.26 169
18182.54 137
18183.81 129
18185.09 90
18186.36 114
18187.63 131
18188.91 139
18190.18 149
18191.46 124
18192.73 114
18194.01 149
18195.28 148
18196.56 130
18197.83 136
18199.11 115
18200.38 150
18201.66 142
18202.94 102
18204.21 99
18205.49 118
18206.76 136
18208.04 130
18209.31 137
18210.59 129
18211.86 103
18213.14 129
18214.41 116
18215.69 105
18216.97 126
18218.24 139
18219.52 113
18220.79 115
18222.07 116
18223.35 120
18224.62 140
18225.90 118
18227.17 96
18228.45 108
18229.73 107
18231.00 119
18232.28 102
18233.56 105
18234.83 113
18236.11 119
18237.38 130
18238.66 113
18239.94 102
18241.21 96
18242.49 106
18243.77 130
18245.04 155
18246.32 118
18247.60 102
18248.87 140
18250.15 122
18251.43 122
18252.71 118
18253.98 124
18255.26 114
18256.54 107
18257.81 100
18259.09 122
18260.37 148
18261.65 111
18262.92 121
18264.20 124
18265.48 104
18266.76 168
18268.03 118
18269.31 125
18270.59 96
18271.87 112
18273.14 123
18274.42 120
18275.70 116
18276.98 108
18278.26 114
18279.53 127
18280.81 145
18282.09 126
18283.37 114
18284.65 101
18285.92 120
18287.20 121
18288.48 121
18289.76 125
18291.04 115
18292.32 155
18293.59 148
18294.87 127
18296.15 141
18297.43 119
18298.71 130
18299.99 135
18301.27 135
18302.54 146
18303.82 140
18305.10 128
18306.38 125
18307.66 125
18308.94 97
18310.22 110
18311.50 101
18312.78 114
18314.06 117
18315.33 122
18316.61 120
18317.89 106
18319.17 110
18320.45 129
18321.73 131
18323.01 111
18324.29 88
18325.57 114
18326.85 108
18328.13 95
18329.41 105
18330.69 128
18331.97 128
18333.25 119
18334.53 122
18335.81 113
18337.09 109
18338.37 105
18339.65 124
18340.93 128
18342.21 110
18343.49 107
18344.77 123
18346.05 104
18347.33 107
18348.61 93
18349.89 104
18351.17 121
18352.45 122
18353.73 93
18355.01 115
18356.29 106
18357.57 105
18358.85 111
18360.14 119
18361.42 126
18362.70 120
18363.98 122
18365.26 136
18366.54 141
18367.82 146
18369.10 142
18370.38 112
18371.66 130
18372.95 84
18374.23 91
18375.51 98
18376.79 105
18378.07 123
18379.35 107
18380.63 124
18381.92 123
18383.20 131
18384.48 109
18385.76 107
18387.04 123
18388.32 126
18389.61 88
18390.89 103
18392.17 130
18393.45 104
18394.73 117
18396.02 101
18397.30 120
18398.58 143
18399.86 124
18401.14 101
18402.43 100
18403.71 120
18404.99 110
18406.27 87
18407.56 101
18408.84 140
18410.12 141
18411.40 136
18412.69 92
18413.97 108
18415.25 119
18416.53 126
18417.82 127
18419.10 119
18420.38 116
18421.67 130
18422.95 123
18424.23 100
18425.51 115
18426.80 103
18428.08 119
18429.36 141
18430.65 109
18431.93 112
18433.21 142
18434.50 158
18435.78 125
18437.06 111
18438.35 99
18439.63 125
18440.92 103
18442.20 101
18443.48 112
18444.77 117
18446.05 118
18447.33 126
18448.62 101
18449.90 131
18451.19 112
18452.47 89
18453.75 110
18455.04 97
18456.32 107
18457.61 104
18458.89 113
18460.17 116
18461.46 125
18462.74 109
18464.03 93
18465.31 124
18466.60 121
18467.88 119
18469.17 92
18470.45 107
18471.74 107
18473.02 111
18474.30 128
18475.59 101
18476.87 112
18478.16 108
18479.44 111
18480.73 117
18482.01 99
18483.30 124
18484.58 145
18485.87 107
18487.16 112
18488.44 115
18489.73 130
18491.01 106
18492.30 102
18493.58 110
18494.87 109
18496.15 104
18497.44 111
18498.72 101
18500.01 100
18501.30 101
18502.58 104
18503.87 103
18505.15 110
18506.44 96
18507.73 115
18509.01 95
18510.30 106
18511.58 131
18512.87 113
18514.16 112
18515.44 108
18516.73 116
18518.01 120
18519.30 112
18520.59 115
18521.87 109
18523.16 107
18524.45 115
18525.73 123
18527.02 131
18528.31 110
18529.59 111
18530.88 132
18532.17 126
18533.45 137
18534.74 138
18536.03 128
18537.31 146
18538.60 108
18539.89 116
18541.18 132
18542.46 119
18543.75 134
18545.04 115
18546.32 115
18547.61 152
18548.90 124
18550.19 131
18551.47 134
18552.76 104
18554.05 109
18555.34 132
18556.62 109
18557.91 104
18559.20 126
18560.49 126
18561.78 118
18563.06 104
18564.35 112
18565.64 103
18566.93 119
18568.22 130
18569.50 121
18570.79 124
18572.08 132
18573.37 144
18574.66 160
18575.94 148
18577.23 110
18578.52 143
18579.81 123
18581.10 126
18582.39 137
18583.68 123
18584.96 131
18586.25 119
18587.54 123
18588.83 109
18590.12 113
18591.41 128
18592.70 121
18593.99 147
18595.27 120
18596.56 114
18597.85 120
18599.14 119
18600.43 142
18601.72 129
18603.01 112
18604.30 107
18605.59 99
18606.88 114
18608.17 126
18609.46 153
18610.75 122
18612.04 136
18613.33 121
18614.62 116
18615.90 143
18617.19 114
18618.48 116
18619.77 129
18621.06 138
18622.35 125
18623.64 120
18624.93 136
18626.22 128
18627.51 125
18628.80 125
18630.09 127
18631.39 121
18632.68 117
18633.97 135
18635.26 105
18636.55 104
18637.84 174
18639.13 128
18640.42 120
18641.71 101
18643.00 131
18644.29 107
18645.58 118
18646.87 122
18648.16 136
18649.45 135
18650.74 109
18652.04 122
18653.33 114
18654.62 148
18655.91 111
18657.20 121
18658.49 154
18659.78 120
18661.07 124
18662.36 131
18663.66 141
18664.95 137
18666.24 119
18667.53 115
18668.82 122
18670.11 96
18671.41 136
18672.70 128
18673.99 127
18675.28 123
18676.57 124
18677.86 99
18679.16 104
18680.45 116
18681.74 122
18683.03 129
18684.32 117
18685.62 121
18686.91 119
18688.20 128
18689.49 119
18690.79 138
18692.08 136
18693.37 122
18694.66 115
18695.96 138
18697.25 133
18698.54 144
18699.83 97
18701.13 127
18702.42 97
18703.71 111
18705.00 115
18706.30 144
18707.59 102
18708.88 108
18710.18 112
18711.47 133
18712.76 124
18714.05 104
18715.35 104
18716.64 127
18717.93 144
18719.23 132
18720.52 118
18721.81 111
18723.11 119
18724.40 105
18725.69 110
18726.99 114
18728.28 122
18729.58 123
18730.87 121
18732.16 103
18733.46 111
18734.75 129
18736.04 123
18737.34 115
18738.63 111
18739.93 85
18741.22 113
18742.51 117
18743.81 105
18745.10 128
18746.40 164
18747.69 123
18748.99 132
18750.28 98
18751.58 95
18752.87 97
18754.16 103
18755.46 102
18756.75 105
18758.05 108
18759.34 123
18760.64 111
18761.93 132
18763.23 135
18764.52 148
18765.82 138
18767.11 114
18768.41 79
18769.70 124
18771.00 114
18772.29 124
18773.59 120
18774.88 100
18776.18 109
18777.47 109
18778.77 106
18780.06 101
18781.36 84
18782.65 126
18783.95 143
18785.25 117
18786.54 108
18787.84 130
18789.13 130
18790.43 148
18791.72 113
18793.02 108
18794.32 114
18795.61 94
18796.91 98
18798.20 108
18799.50 120
18800.80 121
18802.09 127
18803.39 113
18804.69 106
18805.98 124
18807.28 116
18808.57 126
18809.87 98
18811.17 107
18812.46 142
18813.76 151
18815.06 121
18816.35 130
18817.65 110
18818.95 123
18820.24 102
18821.54 89
18822.84 100
18824.13 133
18825.43 126
18826.73 121
18828.03 103
18829.32 95
18830.62 122
18831.92 130
18833.21 118
18834.51 123
18835.81 122
18837.11 127
18838.40 141
18839.70 123
18841.00 113
18842.30 139
18843.59 150
18844.89 133
18846.19 99
18847.49 113
18848.79 107
18850.08 114
18851.38 99
18852.68 88
18853.98 105
18855.27 115
18856.57 108
18857.87 116
18859.17 128
18860.47 109
18861.77 100
18863.06 108
18864.36 127
18865.66 141
18866.96 126
18868.26 118
18869.56 108
18870.85 102
18872.15 114
18873.45 110
18874.75 111
18876.05 143
18877.35 127
18878.65 102
18879.95 114
18881.24 105
18882.54 126
18883.84 121
18885.14 95
18886.44 111
18887.74 125
18889.04 129
18890.34 114
18891.64 115
18892.94 87
18894.24 108
18895.54 114
18896.84 104
18898.13 101
18899.43 117
18900.73 109
18902.03 122
18903.33 89
18904.63 94
18905.93 104
18907.23 136
18908.53 149
18909.83 117
18911.13 122
18912.43 120
18913.73 116
18915.03 104
18916.33 118
18917.63 96
18918.93 98
18920.23 119
18921.53 111
18922.83 114
18924.13 111
18925.43 131
18926.74 104
18928.04 116
18929.34 129
18930.64 91
18931.94 90
18933.24 129
18934.54 131
18935.84 130
18937.14 104
18938.44 107
18939.74 112
18941.04 126
18942.34 95
18943.65 114
18944.95 119
18946.25 117
18947.55 120
18948.85 101
18950.15 105
18951.45 104
18952.75 96
18954.06 129
18955.36 114
18956.66 123
18957.96 104
18959.26 112
18960.56 111
18961.87 120
18963.17 112
18964.47 108
18965.77 113
18967.07 107
18968.37 121
18969.68 99
18970.98 96
18972.28 93
18973.58 86
18974.88 121
18976.19 117
18977.49 124
18978.79 88
18980.09 104
18981.40 134
18982.70 97
18984.00 129
18985.30 97
18986.61 100
18987.91 90
18989.21 116
18990.51 127
18991.82 115
18993.12 115
18994.42 113
18995.73 110
18997.03 118
18998.33 108
18999.63 77
19000.94 102
19002.24 108
19003.54 104
19004.85 104
19006.15 121
19007.45 111
19008.76 96
19010.06 103
19011.36 98
19012.67 111
19013.97 120
19015.27 152
19016.58 139
19017.88 118
19019.18 112
19020.49 118
19021.79 125
19023.10 137
19024.40 134
19025.70 133
19027.01 131
19028.31 114
19029.62 107
19030.92 107
19032.22 117
19033.53 90
19034.83 110
19036.14 123
19037.44 114
19038.75 123
19040.05 116
19041.35 88
19042.66 125
19043.96 101
19045.27 102
19046.57 110
19047.88 90
19049.18 90
19050.49 105
19051.79 112
19053.10 115
19054.40 90
19055.71 78
19057.01 129
19058.32 115
19059.62 122
19060.93 93
19062.23 116
19063.54 116
19064.84 110
19066.15 143
19067.45 92
19068.76 94
19070.06 93
19071.37 96
19072.67 97
19073.98 108
19075.29 128
19076.59 112
19077.90 107
19079.20 106
19080.51 109
19081.81 117
19083.12 116
19084.43 103
19085.73 120
19087.04 116
19088.34 93
19089.65 106
19090.96 86
19092.26 101
19093.57 132
19094.87 101
19096.18 123
19097.49 105
19098.79 113
19100.10 112
19101.41 126
19102.71 108
19104.02 111
19105.33 122
19106.63 116
19107.94 113
19109.25 102
19110.55 103
19111.86 106
19113.17 122
19114.47 113
19115.78 116
19117.09 115
19118.40 137
19119.70 119
19121.01 118
19122.32 131
19123.62 132
19124.93 122
19126.24 88
19127.55 114
19128.85 101
19130.16 120
19131.47 98
19132.78 104
19134.08 115
19135.39 135
19136.70 137
19138.01 112
19139.32 86
19140.62 96
19141.93 106
19143.24 107
19144.55 112
19145.85 83
19147.16 108
19148.47 119
19149.78 93
19151.09 114
19152.40 121
19153.70 112
19155.01 86
19156.32 86
19157.63 102
19158.94 111
19160.25 121
19161.55 86
19162.86 90
19164.17 104
19165.48 111
19166.79 115
19168.10 123
19169.41 117
19170.72 110
19172.02 103
19173.33 106
19174.64 111
19175.95 111
19177.26 109
19178.57 117
19179.88 129
19181.19 131
19182.50 102
19183.81 88
19185.12 101
19186.43 100
19187.74 118
19189.05 110
19190.35 119
19191.66 101
19192.97 96
19194.28 108
19195.59 114
19196.90 93
19198.21 95
19199.52 96
19200.83 114
19202.14 131
19203.45 121
19204.76 131
19206.07 105
19207.38 87
19208.69 124
19210.00 132
19211.31 127
19212.62 88
19213.93 111
19215.24 116
19216.56 97
19217.87 85
19219.18 128
19220.49 109
19221.80 93
19223.11 116
19224.42 127
19225.73 106
19227.04 116
19228.35 90
19229.66 119
19230.97 126
19232.28 110
19233.60 111
19234.91 113
19236.22 95
19237.53 99
19238.84 119
19240.15 107
19241.46 115
19242.77 133
19244.09 133
19245.40 116
19246.71 162
19248.02 107
19249.33 102
19250.64 100
19251.95 115
19253.27 102
19254.58 100
19255.89 114
19257.20 100
19258.51 101
19259.83 104
19261.14 108
19262.45 76
19263.76 143
19265.07 100
19266.39 97
19267.70 86
19269.01 109
19270.32 98
19271.63 105
19272.95 116
19274.26 104
19275.57 99
19276.88 101
19278.20 103
19279.51 118
19280.82 88
19282.14 91
19283.45 87
19284.76 88
19286.07 114
19287.39 126
19288.70 122
19290.01 120
19291.33 121
19292.64 117
19293.95 114
19295.26 95
19296.58 119
19297.89 110
19299.20 103
19300.52 101
19301.83 111
19303.14 109
19304.46 103
19305.77 97
19307.09 99
19308.40 114
19309.71 104
19311.03 101
19312.34 109
19313.65 106
19314.97 140
19316.28 121
19317.60 105
19318.91 98
19320.22 128
19321.54 111
19322.85 92
19324.17 102
19325.48 81
19326.79 93
19328.11 113
19329.42 94
19330.74 108
19332.05 102
19333.37 85
19334.68 99
19335.99 91
19337.31 107
19338.62 102
19339.94 84
19341.25 108
19342.57 89
19343.88 118
19345.20 131
19346.51 102
19347.83 88
19349.14 91
19350.46 103
19351.77 99
19353.09 112
19354.40 111
19355.72 79
19357.03 119
19358.35 99
19359.66 119
19360.98 103
19362.29 114
19363.61 94
19364.93 119
19366.24 100
19367.56 125
19368.87 105
19370.19 108
19371.50 106
19372.82 96
19374.14 109
19375.45 85
19376.77 91
19378.08 97
19379.40 99
19380.72 99
19382.03 125
19383.35 94
19384.66 79
19385.98 90
19387.30 99
19388.61 108
19389.93 115
19391.25 114
19392.56 124
19393.88 83
19395.20 87
19396.51 125
19397.83 100
19399.15 101
19400.46 117
19401.78 132
19403.10 127
19404.41 79
19405.73 98
19407.05 94
19408.36 97
19409.68 94
19411.00 71
19412.31 99
19413.63 96
19414.95 108
19416.27 106
19417.58 109
19418.90 105
19420.22 108
19421.54 134
19422.85 141
19424.17 124
19425.49 110
19426.81 107
19428.12 110
19429.44 103
19430.76 124
19432.08 120
19433.40 104
19434.71 96
19436.03 113
19437.35 92
19438.67 96
19439.99 109
19441.30 108
19442.62 94
19443.94 120
19445.26 96
19446.58 115
19447.89 113
19449.21 94
19450.53 103
19451.85 112
19453.17 109
19454.49 103
19455.81 112
19457.12 112
19458.44 112
19459.76 128
19461.08 108
19462.40 101
19463.72 85
19465.04 98
19466.36 102
19467.68 97
19468.99 100
19470.31 96
19471.63 97
19472.95 105
19474.27 114
19475.59 105
19476.91 104
19478.23 116
19479.55 124
19480.87 121
19482.19 103
19483.51 111
19484.83 128
19486.15 118
19487.47 106
19488.79 115
19490.11 127
19491.43 94
19492.75 110
19494.07 88
19495.39 120
19496.71 108
19498.03 97
19499.35 116
19500.67 108
19501.99 120
19503.31 127
19504.63 103
19505.95 97
19507.27 102
19508.59 130
19509.91 108
19511.23 104
19512.55 104
19513.87 90
19515.19 106
19516.51 107
19517.83 114
19519.15 104
19520.47 98
19521.79 97
19523.12 110
19524.44 120
19525.76 90
19527.08 116
19528.40 97
19529.72 108
19531.04 82
19532.36 113
19533.68 131
19535.01 123
19536.33 105
19537.65 108
19538.97 113
19540.29 107
19541.61 131
19542.93 116
19544.26 120
19545.58 104
19546.90 93
19548.22 102
19549.54 111
19550.87 115
19552.19 87
19553.51 95
19554.83 98
19556.15 94
19557.47 108
19558.80 121
19560.12 103
19561.44 93
19562.76 113
19564.09 114
19565.41 104
19566.73 108
19568.05 105
19569.38 105
19570.70 133
19572.02 104
19573.34 110
19574.67 83
19575.99 99
19577.31 97
19578.63 103
19579.96 91
19581.28 101
19582.60 132
19583.93 96
19585.25 102
19586.57 105
19587.90 115
19589.22 124
19590.54 100
19591.86 89
19593.19 99
19594.51 121
19595.83 97
19597.16 95
19598.48 110
19599.81 111
19601.13 119
19602.45 95
19603.78 102
19605.10 93
19606.42 120
19607.75 99
19609.07 98
19610.40 118
19611.72 97
19613.04 99
19614.37 95
19615.69 102
19617.02 123
19618.34 102
19619.66 109
19620.99 99
19622.31 102
19623.64 86
19624.96 97
19626.29 110
19627.61 73
19628.93 94
19630.26 121
19631.58 85
19632.91 89
19634.23 88
19635.56 117
19636.88 96
19638.21 101
19639.53 114
19640.86 100
19642.18 112
19643.51 115
19644.83 98
19646.16 91
19647.48 106
19648.81 117
19650.13 113
19651.46 90
19652.78 106
19654.11 118
19655.43 103
19656.76 107
19658.08 84
19659.41 102
19660.74 92
19662.06 98
19663.39 91
19664.71 112
19666.04 109
19667.36 124
19668.69 115
19670.02 101
19671.34 95
19672.67 106
19673.99 107
19675.32 85
19676.65 94
19677.97 113
19679.30 109
19680.63 116
19681.95 102
19683.28 100
19684.60 123
19685.93 100
19687.26 108
19688.58 113
19689.91 102
19691.24 99
19692.56 115
19693.89 142
19695.22 91
19696.54 98
19697.87 96
19699.20 106
19700.52 116
19701.85 114
19703.18 107
19704.51 104
19705.83 115
19707.16 97
19708.49 103
19709.81 129
19711.14 109
19712.47 103
19713.80 103
19715.12 97
19716.45 95
19717.78 105
19719.11 117
19720.43 102
19721.76 117
19723.09 114
19724.42 108
19725.74 106
19727.07 98
19728.40 94
19729.73 86
19731.06 94
19732.38 94
19733.71 99
19735.04 90
19736.37 111
19737.70 129
19739.02 105
19740.35 113
19741.68 122
19743.01 126
19744.34 114
19745.67 118
19747.00 101
19748.32 94
19749.65 126
19750.98 95
19752.31 104
19753.64 90
19754.97 114
19756.30 117
19757.62 121
19758.95 109
19760.28 100
19761.61 118
19762.94 107
19764.27 114
19765.60 150
19766.93 82
19768.26 119
19769.59 118
19770.92 72
19772.25 96
19773.57 107
19774.90 111
19776.23 108
19777.56 106
19778.89 84
19780.22 92
19781.55 111
19782.88 110
19784.21 93
19785.54 90
19786.87 95
19788.20 121
19789.53 108
19790.86 129
19792.19 84
19793.52 105
19794.85 114
19796.18 116
19797.51 119
19798.84 82
19800.17 83
19801.50 133
19802.83 105
19804.16 97
19805.49 96
19806.82 85
19808.16 97
19809.49 96
19810.82 97
19812.15 73
19813.48 100
19814.81 113
19816.14 104
19817.47 89
19818.80 106
19820.13 100
19821.46 99
19822.79 126
19824.13 93
19825.46 101
19826.79 95
19828.12 118
19829.45 114
19830.78 132
19832.11 123
19833.44 107
19834.78 117
19836.11 121
19837.44 111
19838.77 97
19840.10 84
19841.43 91
19842.77 97
19844.10 77
19845.43 95
19846.76 122
19848.09 93
19849.42 107
19850.76 116
19852.09 99
19853.42 88
19854.75 90
19856.09 87
19857.42 86
19858.75 100
19860.08 96
19861.41 109
19862.75 109
19864.08 119
19865.41 112
19866.74 110
19868.08 96
19869.41 88
19870.74 94
19872.08 110
19873.41 107
19874.74 93
19876.07 91
19877.41 94
19878.74 121
19880.07 98
19881.41 90
19882.74 100
19884.07 112
19885.40 113
19886.74 106
19888.07 113
19889.40 116
19890.74 88
19892.07 98
19893.40 115
19894.74 123
19896.07 128
19897.41 97
19898.74 96
19900.07 112
19901.41 112
19902.74 110
19904.07 82
19905.41 105
19906.74 106
19908.08 96
19909.41 105
19910.74 104
19912.08 102
19913.41 96
19914.75 90
19916.08 104
19917.41 87
19918.75 99
19920.08 116
19921.42 103
19922.75 112
19924.09 95
19925.42 83
19926.76 104
19928.09 114
19929.42 110
19930.76 107
19932.09 97
19933.43 118
19934.76 95
19936.10 92
19937.43 107
19938.77 114
19940.10 83
19941.44 86
19942.77 107
19944.11 100
19945.44 104
19946.78 107
19948.11 119
19949.45 80
19950.79 108
19952.12 88
19953.46 91
19954.79 100
19956.13 134
19957.46 107
19958.80 88
19960.13 78
19961.47 85
19962.81 82
19964.14 106
19965.48 90
19966.81 98
19968.15 103
19969.49 93
19970.82 98
19972.16 100
19973.49 105
19974.83 118
19976.17 117
19977.50 112
19978.84 109
19980.18 109
19981.51 109
19982.85 94
19984.18 104
19985.52 91
19986.86 95
19988.19 116
19989.53 106
19990.87 105
19992.20 96
19993.54 109
19994.88 105
19996.21 111
19997.55 98
19998.89 110
20000.23 101
20001.56 130
20002.90 99
20004.24 69
20005.57 122
20006.91 106
20008.25 119
20009.59 107
20010.92 94
20012.26 109
20013.60 102
20014.94 105
20016.27 74
20017.61 98
20018.95 97
20020.29 106
20021.62 113
20022.96 72
20024.30 100
20025.64 127
20026.98 99
20028.31 87
20029.65 89
20030.99 104
20032.33 113
20033.67 107
20035.00 100
20036.34 115
20037.68 99
20039.02 108
20040.36 90
20041.70 81
20043.03 112
20044.37 81
20045.71 103
20047.05 88
20048.39 105
20049.73 92
20051.07 99
20052.41 80
20053.74 86
20055.08 102
20056.42 107
20057.76 119
20059.10 105
20060.44 106
20061.78 125
20063.12 111
20064.46 113
20065.80 84
20067.13 91
20068.47 115
20069.81 111
20071.15 110
20072.49 91
20073.83 97
20075.17 96
20076.51 108
20077.85 125
20079.19 89
20080.53 85
20081.87 105
20083.21 128
20084.55 102
20085.89 106
20087.23 96
20088.57 88
20089.91 97
20091.25 105
20092.59 102
20093.93 104
20095.27 83
20096.61 105
20097.95 84
20099.29 81
20100.63 88
20101.97 110
20103.31 85
20104.65 97
20105.99 113
20107.33 121
20108.67 131
20110.02 112
20111.36 81
20112.70 89
20114.04 123
20115.38 115
20116.72 129
20118.06 89
20119.40 80
20120.74 100
20122.08 94
20123.43 97
20124.77 128
20126.11 107
20127.45 130
20128.79 87
20130.13 119
20131.47 113
20132.81 91
20134.16 101
20135.50 95
20136.84 125
20138.18 107
20139.52 94
20140.86 96
20142.21 88
20143.55 106
20144.89 111
