# Supplementary material for: MALDI-TOF MS typing enables the classification of brewing yeasts of the genus Saccharomyces to major beer styles
Source: PLoS One. 2017 Aug 9;12(8):e0181694. doi: 10.1371/journal.pone.0181694 (PMC5549903; doi:10.1371/journal.pone.0181694)
Supplement: S4 File — The directory includes 90 raw files and was zipped to “.zip”; the folder has three strains with 30 spectra per strain; S1 Text explains the raw files with an example and Table 1 represents the yeast strains used within the experiment. (ZIP) [file pone.0181694.s007.zip › 10-12/30260-210-OG-Ale-Ale-YPG-18h-E-E_2015-08-07_1_0_D1_1.dat]

2000.64 6925
2001.06 6947
2001.49 7096
2001.91 7112
2002.33 7189
2002.75 7146
2003.17 6930
2003.60 7028
2004.02 7005
2004.44 6744
2004.86 6929
2005.28 7114
2005.70 7011
2006.13 6757
2006.55 7196
2006.97 7025
2007.39 6855
2007.82 7319
2008.24 7281
2008.66 7447
2009.08 7650
2009.51 7511
2009.93 7783
2010.35 7732
2010.77 7102
2011.20 7048
2011.62 7281
2012.04 6822
2012.46 6859
2012.89 7089
2013.31 6995
2013.73 6758
2014.15 7025
2014.58 6847
2015.00 6839
2015.42 6762
2015.85 6641
2016.27 6672
2016.69 6766
2017.12 6647
2017.54 6843
2017.96 6939
2018.39 7023
2018.81 7006
2019.23 7063
2019.66 6911
2020.08 6904
2020.50 7322
2020.93 7330
2021.35 7283
2021.78 7205
2022.20 7127
2022.62 7433
2023.05 7122
2023.47 7087
2023.89 7109
2024.32 7256
2024.74 7244
2025.17 7276
2025.59 6734
2026.01 6559
2026.44 7150
2026.86 7385
2027.29 6727
2027.71 6655
2028.14 6811
2028.56 6780
2028.99 6603
2029.41 6658
2029.83 6762
2030.26 6715
2030.68 6819
2031.11 6583
2031.53 6509
2031.96 6620
2032.38 6727
2032.81 6741
2033.23 6813
2033.66 6918
2034.08 6764
2034.51 6804
2034.93 6920
2035.36 7335
2035.78 7178
2036.21 6940
2036.63 7249
2037.06 7186
2037.48 6934
2037.91 6768
2038.33 6993
2038.76 7289
2039.19 7275
2039.61 6994
2040.04 7162
2040.46 7080
2040.89 7199
2041.31 7435
2041.74 7603
2042.17 7654
2042.59 7078
2043.02 6840
2043.44 6975
2043.87 6966
2044.30 6668
2044.72 6944
2045.15 7073
2045.57 6819
2046.00 7007
2046.43 7213
2046.85 7112
2047.28 6827
2047.71 7275
2048.13 7429
2048.56 7146
2048.99 7256
2049.41 7150
2049.84 6903
2050.27 6843
2050.69 6942
2051.12 7096
2051.55 6526
2051.97 6455
2052.40 6586
2052.83 6575
2053.25 6395
2053.68 6468
2054.11 6552
2054.54 6439
2054.96 6266
2055.39 6340
2055.82 6711
2056.24 6775
2056.67 6366
2057.10 6468
2057.53 6268
2057.95 6549
2058.38 6954
2058.81 7239
2059.24 6795
2059.66 6879
2060.09 6453
2060.52 6624
2060.95 6723
2061.38 6746
2061.80 6618
2062.23 6639
2062.66 6537
2063.09 6908
2063.52 7177
2063.94 7118
2064.37 6927
2064.80 6919
2065.23 6953
2065.66 7034
2066.09 7443
2066.51 7689
2066.94 7697
2067.37 8077
2067.80 7697
2068.23 7625
2068.66 7671
2069.08 7510
2069.51 6912
2069.94 7115
2070.37 7263
2070.80 7063
2071.23 7342
2071.66 7097
2072.09 7232
2072.52 7109
2072.94 6972
2073.37 7167
2073.80 6999
2074.23 7005
2074.66 6812
2075.09 6964
2075.52 7019
2075.95 7002
2076.38 7244
2076.81 7352
2077.24 7607
2077.67 7160
2078.10 7149
2078.53 7384
2078.96 7357
2079.39 7485
2079.82 7435
2080.25 7599
2080.68 7490
2081.11 7526
2081.54 7552
2081.97 7892
2082.40 7616
2082.83 7584
2083.26 7262
2083.69 7539
2084.12 7448
2084.55 7066
2084.98 7156
2085.41 6979
2085.84 6779
2086.27 7070
2086.70 7257
2087.13 6795
2087.56 7122
2087.99 7294
2088.42 6767
2088.85 6729
2089.28 6701
2089.71 6821
2090.14 7203
2090.57 7128
2091.01 6903
2091.44 6904
2091.87 6981
2092.30 7048
2092.73 6963
2093.16 6862
2093.59 6857
2094.02 6871
2094.45 7135
2094.89 6902
2095.32 6651
2095.75 6483
2096.18 6528
2096.61 6891
2097.04 6641
2097.47 6659
2097.91 6725
2098.34 6643
2098.77 6559
2099.20 6458
2099.63 6607
2100.07 6936
2100.50 6822
2100.93 6605
2101.36 6432
2101.79 7020
2102.23 6959
2102.66 6680
2103.09 6855
2103.52 7308
2103.95 7124
2104.39 6692
2104.82 6858
2105.25 6956
2105.68 6983
2106.12 7066
2106.55 7224
2106.98 7115
2107.41 6957
2107.85 7032
2108.28 7157
2108.71 7095
2109.14 7218
2109.58 6980
2110.01 6959
2110.44 7242
2110.88 7000
2111.31 6860
2111.74 6495
2112.18 7048
2112.61 7018
2113.04 6964
2113.48 6862
2113.91 6617
2114.34 6701
2114.78 6796
2115.21 6766
2115.64 6882
2116.08 6568
2116.51 6336
2116.94 6470
2117.38 6477
2117.81 6477
2118.24 6438
2118.68 6344
2119.11 6381
2119.55 6469
2119.98 6261
2120.41 6479
2120.85 6939
2121.28 6693
2121.72 6621
2122.15 6534
2122.58 6702
2123.02 6605
2123.45 6666
2123.89 6871
2124.32 7211
2124.75 7124
2125.19 6725
2125.62 6596
2126.06 6897
2126.49 6960
2126.93 6516
2127.36 6522
2127.80 6478
2128.23 6479
2128.67 6780
2129.10 6455
2129.54 6633
2129.97 7024
2130.41 7268
2130.84 7398
2131.28 7227
2131.71 7026
2132.15 7101
2132.58 7016
2133.02 7397
2133.45 7454
2133.89 6877
2134.32 7146
2134.76 7230
2135.19 7186
2135.63 7193
2136.06 7419
2136.50 7268
2136.94 6988
2137.37 7427
2137.81 7827
2138.24 7886
2138.68 7682
2139.12 7528
2139.55 7505
2139.99 7309
2140.42 7201
2140.86 7075
2141.30 7252
2141.73 6822
2142.17 6729
2142.60 6794
2143.04 6578
2143.48 6627
2143.91 6700
2144.35 6433
2144.79 6450
2145.22 6502
2145.66 6382
2146.09 6263
2146.53 6488
2146.97 6321
2147.40 6496
2147.84 6564
2148.28 6997
2148.72 7190
2149.15 6864
2149.59 7057
2150.03 7246
2150.46 7180
2150.90 7460
2151.34 7474
2151.77 7743
2152.21 7728
2152.65 7818
2153.09 7663
2153.52 7138
2153.96 7191
2154.40 7588
2154.84 7364
2155.27 6897
2155.71 6801
2156.15 7041
2156.59 7008
2157.02 6909
2157.46 6644
2157.90 6723
2158.34 6547
2158.78 6676
2159.21 6710
2159.65 6776
2160.09 6748
2160.53 6482
2160.97 6708
2161.40 6872
2161.84 6735
2162.28 6799
2162.72 6892
2163.16 6654
2163.59 6662
2164.03 6480
2164.47 6550
2164.91 6169
2165.35 6246
2165.79 6426
2166.23 6700
2166.66 6348
2167.10 6484
2167.54 6496
2167.98 6656
2168.42 6749
2168.86 6715
2169.30 6661
2169.74 6615
2170.18 7019
2170.61 6746
2171.05 6813
2171.49 6767
2171.93 7000
2172.37 7268
2172.81 7364
2173.25 7342
2173.69 7180
2174.13 7286
2174.57 7605
2175.01 7392
2175.45 7542
2175.89 7659
2176.33 7368
2176.77 7698
2177.21 7709
2177.65 7519
2178.09 7333
2178.53 7533
2178.97 7302
2179.41 7166
2179.85 7204
2180.29 7189
2180.73 6906
2181.17 6960
2181.61 6967
2182.05 6854
2182.49 6897
2182.93 7017
2183.37 6564
2183.81 6296
2184.25 6414
2184.69 6536
2185.13 6593
2185.57 6413
2186.01 6277
2186.45 6659
2186.89 6597
2187.33 6368
2187.77 6492
2188.21 6676
2188.65 6804
2189.10 6806
2189.54 6809
2189.98 6693
2190.42 7165
2190.86 7200
2191.30 7456
2191.74 7149
2192.18 7549
2192.62 7499
2193.07 7405
2193.51 7273
2193.95 7221
2194.39 7037
2194.83 7042
2195.27 7034
2195.71 6987
2196.16 7052
2196.60 7414
2197.04 7330
2197.48 7234
2197.92 7443
2198.37 7375
2198.81 7325
2199.25 7358
2199.69 6954
2200.13 7072
2200.58 6996
2201.02 6915
2201.46 6568
2201.90 6761
2202.34 6799
2202.79 6725
2203.23 6764
2203.67 6584
2204.11 6598
2204.56 6721
2205.00 6668
2205.44 6731
2205.88 7044
2206.33 6692
2206.77 6861
2207.21 7047
2207.65 6928
2208.10 6861
2208.54 6898
2208.98 7316
2209.43 6813
2209.87 7040
2210.31 6903
2210.76 7460
2211.20 7104
2211.64 7381
2212.09 7225
2212.53 7110
2212.97 7164
2213.42 7009
2213.86 7050
2214.30 6935
2214.75 7077
2215.19 6669
2215.63 6829
2216.08 6574
2216.52 6552
2216.96 6508
2217.41 6525
2217.85 6622
2218.30 6211
2218.74 6402
2219.18 6513
2219.63 6119
2220.07 6532
2220.52 6896
2220.96 6727
2221.40 6809
2221.85 6558
2222.29 6318
2222.74 6745
2223.18 7139
2223.63 6852
2224.07 6660
2224.51 7040
2224.96 6860
2225.40 7132
2225.85 7387
2226.29 7441
2226.74 7017
2227.18 6983
2227.63 7018
2228.07 7211
2228.52 7338
2228.96 7467
2229.41 7539
2229.85 7180
2230.30 7214
2230.74 7207
2231.19 7284
2231.63 7324
2232.08 7196
2232.52 7507
2232.97 7433
2233.41 7480
2233.86 7132
2234.30 7472
2234.75 7619
2235.20 7651
2235.64 7630
2236.09 7629
2236.53 7110
2236.98 7245
2237.42 6914
2237.87 6879
2238.32 6577
2238.76 6958
2239.21 7143
2239.65 7034
2240.10 6723
2240.55 6622
2240.99 6585
2241.44 6479
2241.88 6429
2242.33 6450
2242.78 6611
2243.22 6690
2243.67 6413
2244.12 6356
2244.56 6384
2245.01 6270
2245.46 6741
2245.90 6472
2246.35 6141
2246.80 6682
2247.24 6729
2247.69 6264
2248.14 6476
2248.58 6544
2249.03 6331
2249.48 6304
2249.92 6277
2250.37 6638
2250.82 6454
2251.27 6612
2251.71 6669
2252.16 6490
2252.61 6530
2253.05 6441
2253.50 6479
2253.95 6619
2254.40 6598
2254.84 6305
2255.29 6291
2255.74 6172
2256.19 6473
2256.64 6546
2257.08 6472
2257.53 6511
2257.98 6283
2258.43 6131
2258.87 6349
2259.32 6266
2259.77 6161
2260.22 6433
2260.67 6509
2261.11 6536
2261.56 6762
2262.01 6750
2262.46 6716
2262.91 6885
2263.36 6780
2263.80 6491
2264.25 6800
2264.70 6960
2265.15 7145
2265.60 6953
2266.05 7016
2266.50 6890
2266.94 6675
2267.39 6837
2267.84 6984
2268.29 7250
2268.74 7074
2269.19 7192
2269.64 6831
2270.09 7058
2270.54 7261
2270.99 7362
2271.43 7292
2271.88 7038
2272.33 7218
2272.78 7313
2273.23 7253
2273.68 7225
2274.13 7023
2274.58 6783
2275.03 7132
2275.48 7019
2275.93 6725
2276.38 6444
2276.83 6400
2277.28 6325
2277.73 6712
2278.18 6747
2278.63 6343
2279.08 6179
2279.53 6015
2279.98 6335
2280.43 6648
2280.88 6409
2281.33 6370
2281.78 6727
2282.23 6617
2282.68 6680
2283.13 6628
2283.58 6580
2284.03 6453
2284.48 6805
2284.93 6490
2285.38 6324
2285.83 6614
2286.28 6635
2286.73 6555
2287.18 6245
2287.63 6542
2288.08 6930
2288.54 7202
2288.99 7032
2289.44 7176
2289.89 7984
2290.34 8102
2290.79 8751
2291.24 9150
2291.69 9794
2292.14 10275
2292.60 10256
2293.05 9529
2293.50 9369
2293.95 9656
2294.40 9198
2294.85 8955
2295.30 8821
2295.76 8880
2296.21 8411
2296.66 8089
2297.11 7986
2297.56 8028
2298.01 7732
2298.47 7653
2298.92 7671
2299.37 7619
2299.82 7562
2300.27 7168
2300.73 6728
2301.18 7205
2301.63 7014
2302.08 7140
2302.53 6872
2302.99 6410
2303.44 6687
2303.89 6625
2304.34 6247
2304.80 6283
2305.25 6515
2305.70 6461
2306.15 6250
2306.61 6511
2307.06 6389
2307.51 6690
2307.96 6681
2308.42 6660
2308.87 6895
2309.32 7079
2309.78 7518
2310.23 7660
2310.68 7710
2311.14 7811
2311.59 8265
2312.04 8237
2312.49 8255
2312.95 8504
2313.40 8083
2313.85 8174
2314.31 8018
2314.76 7722
2315.22 7577
2315.67 7336
2316.12 7146
2316.58 7006
2317.03 6746
2317.48 6755
2317.94 6771
2318.39 6792
2318.84 6606
2319.30 6566
2319.75 6666
2320.21 6910
2320.66 7028
2321.11 6962
2321.57 7170
2322.02 6767
2322.48 6908
2322.93 7288
2323.39 7018
2323.84 6963
2324.29 6863
2324.75 6860
2325.20 6986
2325.66 7073
2326.11 7069
2326.57 7021
2327.02 6980
2327.48 7040
2327.93 7306
2328.39 7268
2328.84 7351
2329.30 7364
2329.75 7501
2330.21 8103
2330.66 8145
2331.12 8340
2331.57 8117
2332.03 7779
2332.48 7670
2332.94 7625
2333.39 7476
2333.85 7273
2334.30 7338
2334.76 6978
2335.21 6789
2335.67 6693
2336.12 6803
2336.58 6978
2337.03 6900
2337.49 6869
2337.95 7027
2338.40 7046
2338.86 7079
2339.31 7095
2339.77 7310
2340.23 7246
2340.68 7130
2341.14 7139
2341.59 7131
2342.05 7076
2342.51 7051
2342.96 6965
2343.42 6878
2343.87 6821
2344.33 6918
2344.79 6784
2345.24 6777
2345.70 6580
2346.16 6476
2346.61 6730
2347.07 6902
2347.53 7192
2347.98 6840
2348.44 7153
2348.90 6988
2349.35 6992
2349.81 7003
2350.27 7232
2350.72 7043
2351.18 6961
2351.64 6593
2352.10 6735
2352.55 6914
2353.01 6627
2353.47 6738
2353.92 6517
2354.38 6535
2354.84 6969
2355.30 6873
2355.75 6452
2356.21 6603
2356.67 6580
2357.13 6443
2357.58 6116
2358.04 6471
2358.50 6636
2358.96 6444
2359.41 6410
2359.87 6339
2360.33 6204
2360.79 6512
2361.25 6581
2361.70 6852
2362.16 6836
2362.62 6608
2363.08 6403
2363.54 6582
2363.99 6822
2364.45 6775
2364.91 6912
2365.37 6720
2365.83 6756
2366.29 6580
2366.75 6811
2367.20 6949
2367.66 6759
2368.12 6892
2368.58 7118
2369.04 7118
2369.50 6684
2369.96 6617
2370.42 6389
2370.87 6667
2371.33 6823
2371.79 6596
2372.25 6603
2372.71 6458
2373.17 6385
2373.63 6479
2374.09 6852
2374.55 6733
2375.01 6438
2375.47 6681
2375.92 7035
2376.38 7072
2376.84 6981
2377.30 7251
2377.76 6653
2378.22 6722
2378.68 6952
2379.14 6722
2379.60 6921
2380.06 7084
2380.52 6804
2380.98 7124
2381.44 6996
2381.90 6847
2382.36 6862
2382.82 7129
2383.28 6864
2383.74 6564
2384.20 6792
2384.66 6823
2385.12 6731
2385.58 6386
2386.04 6466
2386.50 6685
2386.96 6360
2387.42 6352
2387.88 6373
2388.35 6483
2388.81 6886
2389.27 6514
2389.73 6770
2390.19 6516
2390.65 6607
2391.11 6704
2391.57 6826
2392.03 6838
2392.49 6692
2392.95 6643
2393.42 6869
2393.88 6627
2394.34 6379
2394.80 6354
2395.26 6406
2395.72 6607
2396.18 6522
2396.64 6282
2397.11 6257
2397.57 6201
2398.03 6145
2398.49 6395
2398.95 6140
2399.41 6012
2399.88 6020
2400.34 6255
2400.80 6256
2401.26 6106
2401.72 6161
2402.18 6042
2402.65 6043
2403.11 5962
2403.57 5931
2404.03 6171
2404.49 6182
2404.96 5856
2405.42 6443
2405.88 6340
2406.34 6304
2406.81 6278
2407.27 6535
2407.73 6352
2408.19 6560
2408.66 6466
2409.12 6418
2409.58 6495
2410.04 6597
2410.51 6216
2410.97 6295
2411.43 6106
2411.90 5947
2412.36 6104
2412.82 5962
2413.28 5953
2413.75 6007
2414.21 6088
2414.67 6032
2415.14 6070
2415.60 6268
2416.06 6177
2416.53 6217
2416.99 6528
2417.45 6847
2417.92 6915
2418.38 7086
2418.84 7034
2419.31 6903
2419.77 6902
2420.23 7096
2420.70 7313
2421.16 7413
2421.63 7509
2422.09 7358
2422.55 7264
2423.02 7292
2423.48 7246
2423.95 6856
2424.41 6981
2424.87 7024
2425.34 6926
2425.80 6967
2426.27 6783
2426.73 6905
2427.20 7165
2427.66 6977
2428.12 6830
2428.59 7152
2429.05 7591
2429.52 7382
2429.98 7275
2430.45 6846
2430.91 6922
2431.38 6884
2431.84 6817
2432.31 6706
2432.77 6774
2433.24 6647
2433.70 6586
2434.17 6713
2434.63 6720
2435.10 6697
2435.56 6567
2436.03 6707
2436.49 6660
2436.96 6598
2437.42 6742
2437.89 6931
2438.35 6614
2438.82 6905
2439.28 6930
2439.75 6919
2440.21 7176
2440.68 7234
2441.15 7169
2441.61 7153
2442.08 7937
2442.54 7774
2443.01 7589
2443.48 7318
2443.94 7327
2444.41 6925
2444.87 6539
2445.34 6881
2445.81 6656
2446.27 6518
2446.74 6573
2447.20 6542
2447.67 6653
2448.14 6368
2448.60 6360
2449.07 6473
2449.54 6237
2450.00 6142
2450.47 6437
2450.94 6257
2451.40 6040
2451.87 5935
2452.34 5853
2452.80 6211
2453.27 6139
2453.74 5824
2454.20 6113
2454.67 5960
2455.14 6085
2455.60 6320
2456.07 6373
2456.54 6179
2457.01 6054
2457.47 6112
2457.94 6054
2458.41 6183
2458.87 6191
2459.34 6221
2459.81 6484
2460.28 6444
2460.74 6509
2461.21 6004
2461.68 6038
2462.15 6173
2462.62 6274
2463.08 6279
2463.55 6139
2464.02 6084
2464.49 6317
2464.95 6029
2465.42 6045
2465.89 6223
2466.36 6444
2466.83 6299
2467.29 6308
2467.76 6487
2468.23 6568
2468.70 6172
2469.17 6571
2469.64 6556
2470.10 6181
2470.57 6271
2471.04 6079
2471.51 5961
2471.98 5738
2472.45 5879
2472.92 5701
2473.39 5737
2473.85 5651
2474.32 5738
2474.79 5745
2475.26 5723
2475.73 5723
2476.20 5598
2476.67 5606
2477.14 5637
2477.61 5561
2478.08 5702
2478.54 5736
2479.01 5615
2479.48 5727
2479.95 5671
2480.42 5930
2480.89 5982
2481.36 5914
2481.83 5998
2482.30 6181
2482.77 5869
2483.24 5875
2483.71 5876
2484.18 5475
2484.65 5714
2485.12 5913
2485.59 5936
2486.06 5668
2486.53 5851
2487.00 6250
2487.47 6301
2487.94 6202
2488.41 6167
2488.88 6556
2489.35 6183
2489.82 6082
2490.29 6210
2490.76 6270
2491.23 6270
2491.70 6324
2492.17 6341
2492.64 6627
2493.11 6739
2493.58 6853
2494.05 7107
2494.52 6981
2495.00 7101
2495.47 6892
2495.94 6875
2496.41 6777
2496.88 6420
2497.35 6641
2497.82 6791
2498.29 6557
2498.76 6675
2499.23 6611
2499.71 6338
2500.18 6168
2500.65 6173
2501.12 5896
2501.59 6263
2502.06 6104
2502.53 6032
2503.01 5788
2503.48 5455
2503.95 6000
2504.42 6090
2504.89 5901
2505.36 5742
2505.84 5856
2506.31 6245
2506.78 6309
2507.25 6196
2507.72 6032
2508.20 6184
2508.67 6417
2509.14 6459
2509.61 6492
2510.08 6681
2510.56 6585
2511.03 6476
2511.50 6526
2511.97 6481
2512.45 6629
2512.92 6875
2513.39 7104
2513.86 6699
2514.34 6567
2514.81 6468
2515.28 6460
2515.75 6732
2516.23 6564
2516.70 6638
2517.17 6370
2517.65 6108
2518.12 6029
2518.59 6307
2519.07 6228
2519.54 6183
2520.01 6096
2520.48 6384
2520.96 6363
2521.43 5871
2521.90 6132
2522.38 6229
2522.85 6156
2523.32 6223
2523.80 6217
2524.27 6424
2524.75 6485
2525.22 6298
2525.69 6466
2526.17 6489
2526.64 6100
2527.11 6366
2527.59 6494
2528.06 6597
2528.54 6668
2529.01 6376
2529.48 6323
2529.96 6395
2530.43 6326
2530.91 6444
2531.38 6307
2531.85 6275
2532.33 6099
2532.80 5984
2533.28 6224
2533.75 6248
2534.23 6178
2534.70 6171
2535.18 6437
2535.65 6288
2536.12 5972
2536.60 6279
2537.07 6135
2537.55 6066
2538.02 6268
2538.50 6095
2538.97 6004
2539.45 6027
2539.92 6039
2540.40 5972
2540.87 6428
2541.35 6239
2541.82 6427
2542.30 6271
2542.77 6240
2543.25 5949
2543.73 5843
2544.20 5911
2544.68 5960
2545.15 5769
2545.63 5892
2546.10 6236
2546.58 6625
2547.05 6497
2547.53 6492
2548.01 6795
2548.48 6759
2548.96 6671
2549.43 6795
2549.91 7063
2550.39 6941
2550.86 6990
2551.34 7009
2551.81 6524
2552.29 6610
2552.77 7175
2553.24 7328
2553.72 7119
2554.20 7043
2554.67 6998
2555.15 7141
2555.62 6911
2556.10 6988
2556.58 7079
2557.05 7096
2557.53 6972
2558.01 7204
2558.48 7115
2558.96 6774
2559.44 6528
2559.91 6229
2560.39 6280
2560.87 6024
2561.35 6111
2561.82 6059
2562.30 6097
2562.78 6038
2563.25 6051
2563.73 6108
2564.21 6211
2564.69 6053
2565.16 5956
2565.64 5827
2566.12 5741
2566.60 5781
2567.07 5742
2567.55 6041
2568.03 5999
2568.51 5639
2568.98 5769
2569.46 5959
2569.94 5835
2570.42 5837
2570.90 5903
2571.37 5713
2571.85 5884
2572.33 5804
2572.81 5830
2573.29 5846
2573.76 5678
2574.24 5735
2574.72 5842
2575.20 5716
2575.68 5596
2576.16 5825
2576.63 5828
2577.11 5704
2577.59 5505
2578.07 5715
2578.55 5838
2579.03 5416
2579.51 5557
2579.98 5973
2580.46 5977
2580.94 5561
2581.42 5732
2581.90 5635
2582.38 5797
2582.86 5992
2583.34 5632
2583.82 5906
2584.30 5895
2584.77 5769
2585.25 6088
2585.73 5783
2586.21 5507
2586.69 5813
2587.17 5789
2587.65 5683
2588.13 5841
2588.61 5794
2589.09 5901
2589.57 5909
2590.05 5985
2590.53 5787
2591.01 5838
2591.49 6032
2591.97 6060
2592.45 5811
2592.93 5909
2593.41 6026
2593.89 5830
2594.37 5990
2594.85 6065
2595.33 6029
2595.81 5850
2596.29 6014
2596.77 6377
2597.25 6053
2597.73 5945
2598.21 5798
2598.69 5856
2599.17 5826
2599.65 6024
2600.13 5646
2600.61 5531
2601.09 5608
2601.57 5668
2602.06 5518
2602.54 5608
2603.02 5561
2603.50 5452
2603.98 5613
2604.46 5588
2604.94 5385
2605.42 5735
2605.90 5828
2606.38 5805
2606.87 5705
2607.35 5689
2607.83 5582
2608.31 5921
2608.79 5979
2609.27 5862
2609.75 5806
2610.24 5632
2610.72 5817
2611.20 6019
2611.68 5845
2612.16 5982
2612.64 6021
2613.13 5883
2613.61 5594
2614.09 5438
2614.57 5432
2615.05 5566
2615.54 5738
2616.02 5554
2616.50 5655
2616.98 5743
2617.46 5777
2617.95 5809
2618.43 6051
2618.91 5840
2619.39 5858
2619.88 6346
2620.36 6264
2620.84 5999
2621.32 6046
2621.81 6112
2622.29 6210
2622.77 6017
2623.26 5831
2623.74 5781
2624.22 5775
2624.70 5690
2625.19 5680
2625.67 5651
2626.15 5807
2626.64 5705
2627.12 5433
2627.60 5568
2628.09 5465
2628.57 5863
2629.05 5820
2629.54 5605
2630.02 5637
2630.50 5581
2630.99 5451
2631.47 5514
2631.95 5879
2632.44 5984
2632.92 6053
2633.40 5779
2633.89 5987
2634.37 5941
2634.85 6007
2635.34 6040
2635.82 5949
2636.31 5930
2636.79 5692
2637.27 5685
2637.76 5640
2638.24 5703
2638.73 5748
2639.21 5586
2639.70 6040
2640.18 6005
2640.66 5935
2641.15 5989
2641.63 5757
2642.12 5811
2642.60 5869
2643.09 6067
2643.57 6007
2644.06 5716
2644.54 6359
2645.03 6248
2645.51 6246
2646.00 6051
2646.48 5746
2646.97 5517
2647.45 5932
2647.94 5859
2648.42 5649
2648.91 5842
2649.39 5527
2649.88 5697
2650.36 5760
2650.85 6032
2651.33 5864
2651.82 5892
2652.30 5760
2652.79 5827
2653.27 5514
2653.76 5477
2654.24 5308
2654.73 5557
2655.22 5572
2655.70 5693
2656.19 5584
2656.67 5659
2657.16 5581
2657.65 5823
2658.13 5968
2658.62 5670
2659.10 5531
2659.59 5582
2660.08 6012
2660.56 5731
2661.05 5768
2661.53 5599
2662.02 5770
2662.51 5626
2662.99 5752
2663.48 5963
2663.97 5923
2664.45 5972
2664.94 5998
2665.43 5968
2665.91 5844
2666.40 6026
2666.89 5723
2667.37 5896
2667.86 5639
2668.35 5683
2668.83 6052
2669.32 5875
2669.81 5586
2670.29 5474
2670.78 5652
2671.27 5766
2671.76 5647
2672.24 5867
2672.73 5984
2673.22 5852
2673.71 5688
2674.19 5719
2674.68 6044
2675.17 6104
2675.66 6082
2676.14 6347
2676.63 6427
2677.12 6437
2677.61 6317
2678.09 6276
2678.58 6346
2679.07 6053
2679.56 6033
2680.05 5964
2680.53 6189
2681.02 6026
2681.51 5824
2682.00 5608
2682.49 6240
2682.97 6289
2683.46 5879
2683.95 6200
2684.44 6135
2684.93 5744
2685.42 6081
2685.91 6164
2686.39 6162
2686.88 5998
2687.37 5971
2687.86 5754
2688.35 5938
2688.84 5778
2689.33 5773
2689.81 5847
2690.30 6121
2690.79 5772
2691.28 5642
2691.77 5791
2692.26 5841
2692.75 5568
2693.24 5621
2693.73 5741
2694.22 5488
2694.71 5505
2695.20 5490
2695.68 5622
2696.17 5535
2696.66 5524
2697.15 5563
2697.64 5498
2698.13 5475
2698.62 5479
2699.11 5884
2699.60 5725
2700.09 5543
2700.58 5674
2701.07 5461
2701.56 5389
2702.05 5409
2702.54 5795
2703.03 6075
2703.52 6030
2704.01 5771
2704.50 5672
2704.99 5752
2705.48 5676
2705.97 5636
2706.46 5716
2706.95 5673
2707.44 5711
2707.93 5437
2708.42 5369
2708.92 5581
2709.41 5474
2709.90 5621
2710.39 5572
2710.88 5177
2711.37 5367
2711.86 5314
2712.35 5569
2712.84 5320
2713.33 5751
2713.82 5536
2714.31 5452
2714.81 5585
2715.30 5605
2715.79 5658
2716.28 5771
2716.77 5748
2717.26 5755
2717.75 5493
2718.24 5493
2718.74 5305
2719.23 5524
2719.72 5302
2720.21 5320
2720.70 5424
2721.19 5711
2721.69 5568
2722.18 5657
2722.67 5662
2723.16 5479
2723.65 5491
2724.15 5715
2724.64 5941
2725.13 5641
2725.62 5659
2726.11 5727
2726.61 5800
2727.10 5570
2727.59 5358
2728.08 5563
2728.58 5791
2729.07 5894
2729.56 5504
2730.05 5214
2730.55 5318
2731.04 5639
2731.53 5559
2732.02 5739
2732.52 5690
2733.01 5661
2733.50 5593
2733.99 6143
2734.49 5967
2734.98 6124
2735.47 6411
2735.97 6128
2736.46 6287
2736.95 6291
2737.45 5667
2737.94 5709
2738.43 5974
2738.93 5978
2739.42 5844
2739.91 5633
2740.41 5327
2740.90 5519
2741.39 5872
2741.89 5737
2742.38 5601
2742.87 5248
2743.37 5132
2743.86 5340
2744.36 5567
2744.85 5490
2745.34 5219
2745.84 5401
2746.33 5435
2746.82 5528
2747.32 5501
2747.81 5441
2748.31 5837
2748.80 5626
2749.30 5454
2749.79 5441
2750.28 5215
2750.78 5512
2751.27 5441
2751.77 5558
2752.26 5709
2752.76 5703
2753.25 5598
2753.75 5449
2754.24 5498
2754.74 5453
2755.23 5580
2755.72 5692
2756.22 5579
2756.71 5809
2757.21 5970
2757.70 5873
2758.20 5859
2758.69 5950
2759.19 5865
2759.69 5742
2760.18 5713
2760.68 5567
2761.17 5723
2761.67 5697
2762.16 5574
2762.66 5782
2763.15 5676
2763.65 5700
2764.14 5705
2764.64 5516
2765.14 5740
2765.63 5727
2766.13 5470
2766.62 5502
2767.12 5750
2767.61 5771
2768.11 5783
2768.61 5827
2769.10 5615
2769.60 5499
2770.09 5546
2770.59 5525
2771.09 5551
2771.58 5434
2772.08 5488
2772.58 5870
2773.07 5586
2773.57 5566
2774.06 5421
2774.56 5669
2775.06 5751
2775.55 6058
2776.05 6221
2776.55 6240
2777.04 6631
2777.54 6657
2778.04 6503
2778.54 6739
2779.03 6720
2779.53 6862
2780.03 6554
2780.52 6202
2781.02 6247
2781.52 6030
2782.01 6033
2782.51 5988
2783.01 5681
2783.51 5884
2784.00 5964
2784.50 5936
2785.00 5670
2785.50 5581
2785.99 5893
2786.49 5864
2786.99 5618
2787.49 5618
2787.98 5671
2788.48 5832
2788.98 5771
2789.48 5636
2789.98 5636
2790.47 5797
2790.97 5530
2791.47 5339
2791.97 5421
2792.47 5515
2792.96 5340
2793.46 5465
2793.96 5704
2794.46 5654
2794.96 5767
2795.46 5662
2795.95 5634
2796.45 6044
2796.95 6079
2797.45 6003
2797.95 6521
2798.45 6530
2798.95 6481
2799.44 6528
2799.94 6346
2800.44 6641
2800.94 6429
2801.44 6256
2801.94 6393
2802.44 5945
2802.94 5671
2803.44 5897
2803.93 5843
2804.43 6133
2804.93 5970
2805.43 5836
2805.93 5901
2806.43 6438
2806.93 6630
2807.43 6923
2807.93 7045
2808.43 6965
2808.93 7477
2809.43 7405
2809.93 7235
2810.43 6969
2810.93 7367
2811.43 7132
2811.93 6711
2812.43 6745
2812.93 6708
2813.43 6364
2813.93 6427
2814.43 6315
2814.93 5994
2815.43 5909
2815.93 5848
2816.43 5841
2816.93 6138
2817.43 5799
2817.93 5923
2818.43 6205
2818.93 5909
2819.43 5900
2819.93 6138
2820.43 5864
2820.93 6200
2821.43 6233
2821.93 6324
2822.43 6250
2822.94 5504
2823.44 5651
2823.94 5823
2824.44 5931
2824.94 5894
2825.44 5815
2825.94 5767
2826.44 5841
2826.94 5869
2827.44 5394
2827.95 5479
2828.45 5561
2828.95 5730
2829.45 5689
2829.95 5721
2830.45 5743
2830.95 5551
2831.46 5423
2831.96 5556
2832.46 5468
2832.96 5684
2833.46 5726
2833.97 5513
2834.47 5378
2834.97 5295
2835.47 5388
2835.97 5561
2836.47 5644
2836.98 5648
2837.48 5774
2837.98 5940
2838.48 5981
2838.99 6161
2839.49 6088
2839.99 5910
2840.49 5944
2841.00 6129
2841.50 5735
2842.00 6035
2842.50 5879
2843.01 5748
2843.51 5669
2844.01 5676
2844.51 5589
2845.02 5730
2845.52 5637
2846.02 5516
2846.52 5763
2847.03 5994
2847.53 5963
2848.03 6135
2848.54 6177
2849.04 6276
2849.54 6650
2850.05 6509
2850.55 6417
2851.05 6013
2851.56 6182
2852.06 6223
2852.56 6219
2853.07 6188
2853.57 6099
2854.07 5917
2854.58 5658
2855.08 5994
2855.59 5748
2856.09 5669
2856.59 5534
2857.10 5560
2857.60 5769
2858.10 5485
2858.61 5670
2859.11 5584
2859.62 5435
2860.12 5241
2860.63 5485
2861.13 5495
2861.63 5500
2862.14 5580
2862.64 5437
2863.15 5479
2863.65 5017
2864.16 5179
2864.66 5408
2865.16 5374
2865.67 5228
2866.17 5153
2866.68 5261
2867.18 5517
2867.69 5330
2868.19 5296
2868.70 5388
2869.20 5255
2869.71 5407
2870.21 5245
2870.72 5445
2871.22 5240
2871.73 5073
2872.23 5241
2872.74 5371
2873.24 5206
2873.75 5377
2874.25 5545
2874.76 5594
2875.27 5550
2875.77 5789
2876.28 5884
2876.78 5716
2877.29 5639
2877.79 5774
2878.30 5796
2878.81 5750
2879.31 5889
2879.82 5563
2880.32 5643
2880.83 5462
2881.33 5570
2881.84 5454
2882.35 5551
2882.85 5350
2883.36 5581
2883.87 5822
2884.37 5651
2884.88 5580
2885.38 5629
2885.89 5889
2886.40 5877
2886.90 5806
2887.41 5940
2887.92 5779
2888.42 5891
2888.93 5908
2889.44 6075
2889.94 5784
2890.45 5628
2890.96 5995
2891.46 5919
2891.97 5886
2892.48 5961
2892.98 5933
2893.49 5864
2894.00 5895
2894.51 5832
2895.01 5891
2895.52 5832
2896.03 6256
2896.54 6578
2897.04 6659
2897.55 6517
2898.06 6438
2898.57 6640
2899.07 6602
2899.58 6556
2900.09 6556
2900.60 6668
2901.10 6724
2901.61 6623
2902.12 6784
2902.63 7078
2903.13 7238
2903.64 6987
2904.15 6802
2904.66 7224
2905.17 7204
2905.68 7298
2906.18 6833
2906.69 6888
2907.20 6807
2907.71 6781
2908.22 6926
2908.72 6850
2909.23 6455
2909.74 6448
2910.25 6024
2910.76 6113
2911.27 5924
2911.78 5841
2912.28 5959
2912.79 5857
2913.30 5638
2913.81 5551
2914.32 5950
2914.83 5535
2915.34 6049
2915.85 6269
2916.36 5863
2916.87 6229
2917.37 6372
2917.88 6269
2918.39 6176
2918.90 6252
2919.41 6421
2919.92 6486
2920.43 6055
2920.94 6036
2921.45 6212
2921.96 6164
2922.47 6105
2922.98 6157
2923.49 6163
2924.00 6250
2924.51 6042
2925.02 6144
2925.53 6111
2926.04 6027
2926.55 6175
2927.06 6417
2927.57 6331
2928.08 6266
2928.59 6376
2929.10 6124
2929.61 5854
2930.12 5801
2930.63 5777
2931.14 5843
2931.65 5698
2932.16 5836
2932.67 5724
2933.18 5411
2933.69 5386
2934.20 5271
2934.71 5378
2935.22 5465
2935.73 5505
2936.24 5455
2936.76 5711
2937.27 5497
2937.78 5437
2938.29 5831
2938.80 5837
2939.31 5874
2939.82 6112
2940.33 5899
2940.84 5890
2941.36 6072
2941.87 5935
2942.38 5999
2942.89 5736
2943.40 5701
2943.91 5996
2944.42 6241
2944.94 5889
2945.45 6184
2945.96 6193
2946.47 6057
2946.98 6435
2947.49 6652
2948.01 6820
2948.52 6498
2949.03 6615
2949.54 6537
2950.05 6687
2950.57 6600
2951.08 6154
2951.59 6119
2952.10 5722
2952.61 5649
2953.13 5873
2953.64 5786
2954.15 5496
2954.66 5731
2955.18 5593
2955.69 5429
2956.20 5370
2956.71 5289
2957.23 5285
2957.74 5223
2958.25 5382
2958.76 5235
2959.28 5657
2959.79 5470
2960.30 5394
2960.82 5558
2961.33 5780
2961.84 5743
2962.36 5752
2962.87 5847
2963.38 5310
2963.89 5607
2964.41 5853
2964.92 5485
2965.43 5497
2965.95 5527
2966.46 5580
2966.97 5727
2967.49 5450
2968.00 5313
2968.52 5274
2969.03 5104
2969.54 5369
2970.06 5498
2970.57 5357
2971.08 5355
2971.60 5390
2972.11 5175
2972.63 5416
2973.14 5368
2973.65 5406
2974.17 5299
2974.68 5271
2975.20 5609
2975.71 5652
2976.23 5683
2976.74 5129
2977.25 5293
2977.77 5439
2978.28 5542
2978.80 5557
2979.31 5426
2979.83 5490
2980.34 5445
2980.86 5585
2981.37 5549
2981.89 5617
2982.40 5619
2982.91 5663
2983.43 5309
2983.94 5440
2984.46 5551
2984.97 5596
2985.49 5752
2986.00 5540
2986.52 5706
2987.04 5729
2987.55 5901
2988.07 6021
2988.58 5920
2989.10 5684
2989.61 5943
2990.13 5796
2990.64 5577
2991.16 5619
2991.67 5768
2992.19 6167
2992.71 5597
2993.22 5887
2993.74 5767
2994.25 6119
2994.77 6161
2995.28 6044
2995.80 6283
2996.32 6204
2996.83 6221
2997.35 6187
2997.87 6632
2998.38 6676
2998.90 6412
2999.41 6813
2999.93 6695
3000.45 6902
3000.96 7340
3001.48 6770
3002.00 6829
3002.51 6616
3003.03 6757
3003.55 6802
3004.06 7085
3004.58 7370
3005.10 7384
3005.61 7226
3006.13 7030
3006.65 7507
3007.16 7648
3007.68 6884
3008.20 6771
3008.71 6604
3009.23 6312
3009.75 6331
3010.27 6179
3010.78 6317
3011.30 6072
3011.82 6170
3012.34 6199
3012.85 5888
3013.37 6066
3013.89 5883
3014.41 5841
3014.92 6164
3015.44 6239
3015.96 6333
3016.48 6310
3016.99 6424
3017.51 6405
3018.03 6654
3018.55 6984
3019.07 6699
3019.58 6618
3020.10 6245
3020.62 6524
3021.14 6915
3021.66 6803
3022.17 6543
3022.69 6565
3023.21 6247
3023.73 6115
3024.25 6132
3024.77 6241
3025.28 6031
3025.80 5828
3026.32 5864
3026.84 5884
3027.36 5798
3027.88 5747
3028.40 5836
3028.92 6127
3029.43 6188
3029.95 6165
3030.47 6184
3030.99 6345
3031.51 6101
3032.03 5944
3032.55 6288
3033.07 6448
3033.59 6654
3034.11 6722
3034.63 6695
3035.15 6484
3035.66 6689
3036.18 6532
3036.70 6923
3037.22 6711
3037.74 6593
3038.26 6659
3038.78 6585
3039.30 6275
3039.82 6067
3040.34 6388
3040.86 6165
3041.38 6135
3041.90 6144
3042.42 5907
3042.94 5823
3043.46 5913
3043.98 5627
3044.50 5693
3045.02 5808
3045.54 5761
3046.06 6005
3046.58 5914
3047.10 5961
3047.62 6148
3048.14 6146
3048.66 6114
3049.18 5774
3049.71 5861
3050.23 5910
3050.75 5792
3051.27 5667
3051.79 5791
3052.31 5525
3052.83 5620
3053.35 5725
3053.87 5502
3054.39 5531
3054.91 5569
3055.43 5829
3055.96 5642
3056.48 5679
3057.00 5792
3057.52 5862
3058.04 5913
3058.56 5921
3059.08 5750
3059.61 5553
3060.13 5525
3060.65 5596
3061.17 5680
3061.69 5594
3062.21 5566
3062.73 5607
3063.26 5655
3063.78 5625
3064.30 5776
3064.82 5817
3065.34 5894
3065.87 5907
3066.39 5813
3066.91 5725
3067.43 5549
3067.95 6008
3068.48 6258
3069.00 5995
3069.52 5840
3070.04 5767
3070.57 5622
3071.09 5727
3071.61 5609
3072.13 5586
3072.66 5649
3073.18 5829
3073.70 5844
3074.22 5809
3074.75 5643
3075.27 5937
3075.79 5857
3076.32 6183
3076.84 6092
3077.36 5818
3077.88 5799
3078.41 6202
3078.93 6394
3079.45 6299
3079.98 6610
3080.50 6506
3081.02 6307
3081.55 6516
3082.07 6700
3082.59 6663
3083.12 6870
3083.64 6656
3084.16 6887
3084.69 6757
3085.21 6689
3085.73 6618
3086.26 6566
3086.78 6783
3087.31 6788
3087.83 6773
3088.35 6469
3088.88 6462
3089.40 6889
3089.93 6583
3090.45 6511
3090.97 6232
3091.50 6020
3092.02 6230
3092.55 6346
3093.07 5973
3093.60 6212
3094.12 6414
3094.64 6261
3095.17 6233
3095.69 6360
3096.22 6217
3096.74 6401
3097.27 6602
3097.79 6769
3098.32 6929
3098.84 6999
3099.37 6882
3099.89 6909
3100.42 7240
3100.94 7603
3101.47 7928
3101.99 8452
3102.52 9191
3103.04 10029
3103.57 10590
3104.09 11776
3104.62 12395
3105.14 12870
3105.67 13040
3106.19 13088
3106.72 12394
3107.24 11811
3107.77 10515
3108.29 10024
3108.82 9444
3109.35 8366
3109.87 7784
3110.40 7740
3110.92 7723
3111.45 8095
3111.98 8248
3112.50 8433
3113.03 8598
3113.55 8694
3114.08 8478
3114.61 8637
3115.13 7964
3115.66 7943
3116.18 7652
3116.71 6937
3117.24 6925
3117.76 6828
3118.29 6514
3118.82 6399
3119.34 6613
3119.87 6434
3120.40 6277
3120.92 6418
3121.45 6282
3121.98 6527
3122.50 6708
3123.03 6693
3123.56 6048
3124.08 6325
3124.61 6752
3125.14 6926
3125.66 6716
3126.19 6707
3126.72 6713
3127.25 6876
3127.77 6808
3128.30 6863
3128.83 6916
3129.36 6977
3129.88 6768
3130.41 7010
3130.94 7093
3131.46 6859
3131.99 6601
3132.52 6524
3133.05 6352
3133.58 6101
3134.10 6035
3134.63 6187
3135.16 6225
3135.69 5959
3136.21 6035
3136.74 5891
3137.27 5997
3137.80 5637
3138.33 5799
3138.86 5839
3139.38 5870
3139.91 6042
3140.44 5888
3140.97 5901
3141.50 6216
3142.03 6058
3142.55 6203
3143.08 5865
3143.61 6072
3144.14 5952
3144.67 6005
3145.20 5997
3145.73 6014
3146.25 6165
3146.78 6118
3147.31 6333
3147.84 6359
3148.37 6371
3148.90 6472
3149.43 6779
3149.96 6645
3150.49 6609
3151.02 6721
3151.54 6809
3152.07 6601
3152.60 6506
3153.13 6181
3153.66 5976
3154.19 6183
3154.72 6305
3155.25 6238
3155.78 6173
3156.31 6474
3156.84 6305
3157.37 6412
3157.90 6194
3158.43 6379
3158.96 6653
3159.49 6654
3160.02 6742
3160.55 6407
3161.08 6316
3161.61 6925
3162.14 6813
3162.67 6330
3163.20 6519
3163.73 6278
3164.26 6314
3164.79 6384
3165.32 6014
3165.85 5887
3166.38 6080
3166.91 5844
3167.44 5955
3167.97 5840
3168.50 5805
3169.03 5641
3169.57 5640
3170.10 5865
3170.63 5532
3171.16 5487
3171.69 5778
3172.22 5545
3172.75 5767
3173.28 5628
3173.81 5737
3174.34 5653
3174.88 5726
3175.41 5873
3175.94 6038
3176.47 6440
3177.00 6223
3177.53 6226
3178.06 6461
3178.60 6301
3179.13 6277
3179.66 5960
3180.19 6168
3180.72 6185
3181.25 5905
3181.79 6197
3182.32 6008
3182.85 5601
3183.38 5830
3183.91 5946
3184.44 5625
3184.98 5708
3185.51 5834
3186.04 5695
3186.57 5483
3187.11 5569
3187.64 5334
3188.17 5547
3188.70 5674
3189.24 5689
3189.77 5454
3190.30 5329
3190.83 5480
3191.37 5751
3191.90 5390
3192.43 5212
3192.96 5801
3193.50 5474
3194.03 5542
3194.56 5453
3195.09 5584
3195.63 5692
3196.16 5451
3196.69 5545
3197.23 5608
3197.76 5641
3198.29 5482
3198.83 5630
3199.36 5706
3199.89 6003
3200.43 6071
3200.96 5846
3201.49 5988
3202.03 6024
3202.56 5868
3203.09 6076
3203.63 6375
3204.16 6186
3204.69 6268
3205.23 6020
3205.76 6081
3206.30 6189
3206.83 6215
3207.36 6078
3207.90 5912
3208.43 5975
3208.97 6011
3209.50 6111
3210.03 6208
3210.57 6099
3211.10 6046
3211.64 6025
3212.17 6756
3212.70 6954
3213.24 7213
3213.77 6958
3214.31 6746
3214.84 6621
3215.38 6724
3215.91 6703
3216.45 6819
3216.98 6372
3217.52 6601
3218.05 6456
3218.59 6223
3219.12 5986
3219.66 6205
3220.19 6564
3220.73 6350
3221.26 6258
3221.80 6317
3222.33 6405
3222.87 6534
3223.40 6398
3223.94 6105
3224.47 6413
3225.01 6576
3225.54 6556
3226.08 6496
3226.61 6698
3227.15 6580
3227.69 6625
3228.22 6609
3228.76 6498
3229.29 6209
3229.83 6106
3230.36 6010
3230.90 6127
3231.44 5885
3231.97 5704
3232.51 5651
3233.04 5711
3233.58 5737
3234.12 5654
3234.65 5767
3235.19 5667
3235.72 5629
3236.26 5815
3236.80 5764
3237.33 5692
3237.87 5963
3238.41 5749
3238.94 5977
3239.48 6233
3240.02 6388
3240.55 6208
3241.09 6186
3241.63 6060
3242.16 6207
3242.70 6223
3243.24 6093
3243.77 6056
3244.31 5686
3244.85 5864
3245.39 5509
3245.92 5617
3246.46 5857
3247.00 5778
3247.53 5401
3248.07 5410
3248.61 5586
3249.15 5782
3249.68 5966
3250.22 5484
3250.76 5622
3251.30 5761
3251.83 5668
3252.37 5680
3252.91 5863
3253.45 5836
3253.98 5933
3254.52 5936
3255.06 6149
3255.60 6461
3256.14 6308
3256.67 6284
3257.21 6395
3257.75 6663
3258.29 6595
3258.83 6468
3259.37 6392
3259.90 6535
3260.44 6721
3260.98 7127
3261.52 7271
3262.06 7161
3262.60 7268
3263.13 7841
3263.67 7820
3264.21 8053
3264.75 8350
3265.29 8543
3265.83 8317
3266.37 8570
3266.91 8884
3267.44 8655
3267.98 8389
3268.52 8825
3269.06 8441
3269.60 7986
3270.14 7609
3270.68 7300
3271.22 7285
3271.76 7228
3272.30 7058
3272.84 6422
3273.38 6477
3273.91 6430
3274.45 6242
3274.99 6096
3275.53 6088
3276.07 6026
3276.61 6074
3277.15 6091
3277.69 5981
3278.23 6134
3278.77 6291
3279.31 6208
3279.85 6188
3280.39 6313
3280.93 6527
3281.47 6760
3282.01 6416
3282.55 6469
3283.09 6675
3283.63 6640
3284.17 6933
3284.71 7099
3285.25 6771
3285.79 6776
3286.33 6954
3286.87 7266
3287.42 7379
3287.96 7323
3288.50 7252
3289.04 7397
3289.58 7280
3290.12 7210
3290.66 7198
3291.20 7048
3291.74 7133
3292.28 7115
3292.82 7110
3293.36 7204
3293.91 7132
3294.45 7368
3294.99 7535
3295.53 7668
3296.07 7868
3296.61 8380
3297.15 8447
3297.69 8317
3298.24 8525
3298.78 8251
3299.32 7827
3299.86 7636
3300.40 7727
3300.94 7531
3301.49 7182
3302.03 7011
3302.57 7027
3303.11 6781
3303.65 6983
3304.19 6645
3304.74 6687
3305.28 6269
3305.82 6476
3306.36 6540
3306.90 6231
3307.45 6262
3307.99 6345
3308.53 6356
3309.07 6613
3309.62 6653
3310.16 6207
3310.70 6573
3311.24 6368
3311.79 6556
3312.33 6422
3312.87 6342
3313.41 6243
3313.96 6457
3314.50 6627
3315.04 6642
3315.59 6575
3316.13 6734
3316.67 6635
3317.21 6717
3317.76 6864
3318.30 7049
3318.84 7398
3319.39 7277
3319.93 6844
3320.47 6752
3321.02 6843
3321.56 6809
3322.10 6664
3322.65 6593
3323.19 6463
3323.73 6220
3324.28 6396
3324.82 6407
3325.36 6489
3325.91 6707
3326.45 6524
3327.00 6805
3327.54 6730
3328.08 6246
3328.63 6314
3329.17 6456
3329.72 6414
3330.26 6122
3330.80 5989
3331.35 5926
3331.89 5959
3332.44 6222
3332.98 6470
3333.53 6556
3334.07 7087
3334.61 6669
3335.16 6861
3335.70 7334
3336.25 7558
3336.79 7661
3337.34 7472
3337.88 7701
3338.43 7447
3338.97 7226
3339.52 7157
3340.06 6854
3340.61 7025
3341.15 6539
3341.70 6481
3342.24 6150
3342.79 5781
3343.33 5971
3343.88 6303
3344.42 6302
3344.97 6488
3345.51 6220
3346.06 5863
3346.60 5730
3347.15 5704
3347.69 5817
3348.24 5767
3348.78 5771
3349.33 5649
3349.88 5900
3350.42 5775
3350.97 5912
3351.51 5946
3352.06 6162
3352.61 6188
3353.15 6151
3353.70 6385
3354.24 6016
3354.79 5802
3355.34 5984
3355.88 6114
3356.43 5925
3356.97 5974
3357.52 6236
3358.07 5892
3358.61 5693
3359.16 5587
3359.71 5575
3360.25 5552
3360.80 5473
3361.35 5202
3361.89 5112
3362.44 5093
3362.99 5151
3363.53 5226
3364.08 5255
3364.63 5223
3365.17 5383
3365.72 5443
3366.27 5478
3366.81 5369
3367.36 5534
3367.91 5491
3368.46 5481
3369.00 5383
3369.55 5383
3370.10 5248
3370.64 5366
3371.19 5215
3371.74 5537
3372.29 5224
3372.83 5238
3373.38 5641
3373.93 5586
3374.48 5369
3375.03 5476
3375.57 5451
3376.12 5373
3376.67 5228
3377.22 5142
3377.76 5401
3378.31 5249
3378.86 5212
3379.41 5023
3379.96 4992
3380.50 5023
3381.05 4893
3381.60 4963
3382.15 4955
3382.70 5106
3383.25 5117
3383.79 5026
3384.34 5269
3384.89 5387
3385.44 5093
3385.99 5160
3386.54 5168
3387.09 4983
3387.64 5023
3388.18 4807
3388.73 5009
3389.28 4946
3389.83 4997
3390.38 4878
3390.93 5262
3391.48 5350
3392.03 5268
3392.58 5232
3393.13 4838
3393.67 4889
3394.22 4943
3394.77 5052
3395.32 5050
3395.87 4856
3396.42 4730
3396.97 4678
3397.52 4771
3398.07 4890
3398.62 4839
3399.17 4782
3399.72 4797
3400.27 4887
3400.82 4787
3401.37 4944
3401.92 4915
3402.47 5079
3403.02 4865
3403.57 4668
3404.12 4688
3404.67 4771
3405.22 5066
3405.77 5037
3406.32 4761
3406.87 4728
3407.42 4704
3407.97 4709
3408.52 4978
3409.07 4888
3409.62 4873
3410.17 5017
3410.72 5177
3411.27 5023
3411.82 5069
3412.38 5017
3412.93 4864
3413.48 4931
3414.03 4884
3414.58 5034
3415.13 4973
3415.68 5008
3416.23 4943
3416.78 4895
3417.33 4918
3417.89 5003
3418.44 4923
3418.99 5017
3419.54 4720
3420.09 5068
3420.64 5047
3421.19 4919
3421.74 5094
3422.30 5010
3422.85 5066
3423.40 5218
3423.95 5453
3424.50 5350
3425.05 5449
3425.61 5580
3426.16 5612
3426.71 5745
3427.26 5450
3427.81 5818
3428.37 5408
3428.92 5322
3429.47 5297
3430.02 5633
3430.58 5473
3431.13 5191
3431.68 5324
3432.23 5434
3432.78 5186
3433.34 5370
3433.89 5252
3434.44 5093
3434.99 5179
3435.55 5049
3436.10 5235
3436.65 5223
3437.21 5276
3437.76 4981
3438.31 5177
3438.86 5183
3439.42 4985
3439.97 5075
3440.52 5286
3441.08 5082
3441.63 5257
3442.18 5628
3442.74 5353
3443.29 5061
3443.84 5257
3444.40 5334
3444.95 5299
3445.50 5347
3446.06 5195
3446.61 5311
3447.16 5202
3447.72 5277
3448.27 5371
3448.82 5289
3449.38 5025
3449.93 5234
3450.48 5516
3451.04 5575
3451.59 5280
3452.15 5290
3452.70 5059
3453.25 5183
3453.81 5072
3454.36 4858
3454.92 4961
3455.47 4846
3456.03 4856
3456.58 4854
3457.13 5235
3457.69 5292
3458.24 5006
3458.80 5049
3459.35 5295
3459.91 5125
3460.46 5234
3461.02 5285
3461.57 5306
3462.13 5207
3462.68 5118
3463.24 5096
3463.79 5399
3464.34 5220
3464.90 4974
3465.46 5209
3466.01 5053
3466.57 5008
3467.12 4747
3467.68 4630
3468.23 4993
3468.79 5142
3469.34 5339
3469.90 5461
3470.45 5256
3471.01 5299
3471.56 5196
3472.12 4976
3472.67 5561
3473.23 5441
3473.79 5467
3474.34 5212
3474.90 5291
3475.45 5511
3476.01 5305
3476.56 5487
3477.12 5424
3477.68 5314
3478.23 5268
3478.79 5586
3479.35 5461
3479.90 5647
3480.46 5857
3481.01 5929
3481.57 5828
3482.13 6052
3482.68 6255
3483.24 5897
3483.80 5920
3484.35 5889
3484.91 5878
3485.47 5781
3486.02 5693
3486.58 5802
3487.14 5788
3487.69 5842
3488.25 5985
3488.81 6187
3489.36 5958
3489.92 6199
3490.48 6821
3491.03 7023
3491.59 7658
3492.15 7671
3492.71 8312
3493.26 9089
3493.82 9517
3494.38 9866
3494.94 9735
3495.49 9377
3496.05 9173
3496.61 9025
3497.17 8823
3497.72 8874
3498.28 8447
3498.84 9084
3499.40 9358
3499.95 10221
3500.51 10607
3501.07 10873
3501.63 11259
3502.19 11593
3502.74 11756
3503.30 11223
3503.86 11150
3504.42 11231
3504.98 11098
3505.53 11119
3506.09 10997
3506.65 11436
3507.21 11749
3507.77 11434
3508.33 10959
3508.88 10902
3509.44 10710
3510.00 10162
3510.56 9098
3511.12 8745
3511.68 8512
3512.24 7685
3512.80 7386
3513.35 6820
3513.91 6794
3514.47 6684
3515.03 6617
3515.59 6256
3516.15 6072
3516.71 6021
3517.27 6042
3517.83 6006
3518.39 6119
3518.95 5932
3519.50 5783
3520.06 5811
3520.62 6117
3521.18 5938
3521.74 6043
3522.30 6268
3522.86 6072
3523.42 6148
3523.98 6242
3524.54 5984
3525.10 5883
3525.66 5734
3526.22 5805
3526.78 5714
3527.34 5546
3527.90 5386
3528.46 5255
3529.02 5534
3529.58 5512
3530.14 5190
3530.70 5327
3531.26 5316
3531.82 5443
3532.38 5346
3532.94 5433
3533.50 5522
3534.06 5390
3534.62 5341
3535.18 5702
3535.75 5890
3536.31 5858
3536.87 5974
3537.43 5950
3537.99 5960
3538.55 6091
3539.11 5972
3539.67 5921
3540.23 5916
3540.79 5880
3541.35 5736
3541.92 5845
3542.48 5776
3543.04 5692
3543.60 6009
3544.16 5419
3544.72 5273
3545.28 5571
3545.84 5596
3546.41 5364
3546.97 5478
3547.53 5330
3548.09 5077
3548.65 4914
3549.21 5001
3549.78 4951
3550.34 4921
3550.90 4994
3551.46 5095
3552.02 4868
3552.59 4776
3553.15 4920
3553.71 5187
3554.27 5300
3554.83 5491
3555.40 5131
3555.96 5029
3556.52 5223
3557.08 5464
3557.65 5191
3558.21 5215
3558.77 5387
3559.33 5171
3559.90 5195
3560.46 5370
3561.02 5216
3561.58 5406
3562.15 5575
3562.71 5563
3563.27 5399
3563.83 5185
3564.40 5281
3564.96 5111
3565.52 5086
3566.09 5307
3566.65 4987
3567.21 4963
3567.78 4851
3568.34 4864
3568.90 4743
3569.47 4854
3570.03 4740
3570.59 4954
3571.16 4934
3571.72 4959
3572.28 5172
3572.85 4898
3573.41 4899
3573.97 5019
3574.54 5111
3575.10 5054
3575.66 4997
3576.23 5037
3576.79 5158
3577.36 5051
3577.92 5179
3578.48 4994
3579.05 5008
3579.61 5095
3580.18 5083
3580.74 5061
3581.31 5168
3581.87 4855
3582.43 5072
3583.00 4935
3583.56 4869
3584.13 5184
3584.69 4932
3585.26 4683
3585.82 4768
3586.39 4770
3586.95 4786
3587.52 4754
3588.08 4495
3588.64 4790
3589.21 4964
3589.77 4723
3590.34 4496
3590.90 4563
3591.47 4650
3592.03 4691
3592.60 4840
3593.17 4758
3593.73 4831
3594.30 4852
3594.86 4761
3595.43 4758
3595.99 4773
3596.56 4932
3597.12 4725
3597.69 4743
3598.25 4643
3598.82 4468
3599.39 4623
3599.95 4934
3600.52 4829
3601.08 4734
3601.65 4751
3602.21 4724
3602.78 4799
3603.35 4974
3603.91 4915
3604.48 4994
3605.04 4675
3605.61 4595
3606.18 4744
3606.74 4969
3607.31 4880
3607.88 4880
3608.44 4648
3609.01 4666
3609.57 4555
3610.14 4570
3610.71 4487
3611.27 4585
3611.84 4642
3612.41 4471
3612.97 4662
3613.54 4632
3614.11 4489
3614.68 4638
3615.24 4784
3615.81 5014
3616.38 5473
3616.94 5730
3617.51 6202
3618.08 6593
3618.64 6780
3619.21 6834
3619.78 7156
3620.35 7117
3620.91 7182
3621.48 7099
3622.05 6840
3622.62 6826
3623.18 6465
3623.75 6094
3624.32 5961
3624.89 5417
3625.45 5041
3626.02 4980
3626.59 4797
3627.16 4751
3627.73 4854
3628.29 4793
3628.86 4821
3629.43 4558
3630.00 4519
3630.57 4470
3631.13 4634
3631.70 4731
3632.27 4420
3632.84 4189
3633.41 4454
3633.98 4406
3634.54 4722
3635.11 4597
3635.68 4611
3636.25 4630
3636.82 4652
3637.39 4650
3637.96 4592
3638.52 4519
3639.09 4760
3639.66 5171
3640.23 5241
3640.80 5147
3641.37 5514
3641.94 5494
3642.51 5859
3643.08 6100
3643.65 6032
3644.21 6198
3644.78 6054
3645.35 6045
3645.92 6015
3646.49 6018
3647.06 5664
3647.63 5454
3648.20 5504
3648.77 5263
3649.34 5144
3649.91 5324
3650.48 5161
3651.05 5072
3651.62 5120
3652.19 5104
3652.76 5270
3653.33 5238
3653.90 5506
3654.47 5526
3655.04 5521
3655.61 5701
3656.18 5724
3656.75 5621
3657.32 5705
3657.89 5549
3658.46 5601
3659.03 5695
3659.60 5861
3660.17 5911
3660.74 5838
3661.31 6146
3661.88 6070
3662.45 5676
3663.02 5468
3663.59 5697
3664.16 5801
3664.74 5432
3665.31 5691
3665.88 5393
3666.45 5275
3667.02 5220
3667.59 5511
3668.16 5664
3668.73 5442
3669.30 5315
3669.87 5163
3670.45 5052
3671.02 5237
3671.59 5180
3672.16 5146
3672.73 5154
3673.30 5430
3673.87 5139
3674.45 5246
3675.02 5275
3675.59 5678
3676.16 5526
3676.73 5678
3677.30 5653
3677.88 5718
3678.45 5592
3679.02 5648
3679.59 5551
3680.16 5273
3680.74 5357
3681.31 5502
3681.88 5266
3682.45 5089
3683.02 5047
3683.60 4793
3684.17 4869
3684.74 4999
3685.31 5018
3685.89 4958
3686.46 4889
3687.03 4758
3687.60 4962
3688.18 5071
3688.75 5067
3689.32 5192
3689.89 5474
3690.47 5479
3691.04 5683
3691.61 5759
3692.19 5699
3692.76 5680
3693.33 5924
3693.91 5867
3694.48 5460
3695.05 5460
3695.62 5434
3696.20 5069
3696.77 5069
3697.34 5087
3697.92 5046
3698.49 4991
3699.06 5269
3699.64 5099
3700.21 5031
3700.79 5272
3701.36 5295
3701.93 5109
3702.51 5192
3703.08 5234
3703.65 5245
3704.23 5267
3704.80 5212
3705.38 5259
3705.95 5353
3706.52 5044
3707.10 5095
3707.67 4872
3708.25 4896
3708.82 5046
3709.39 5116
3709.97 4958
3710.54 4833
3711.12 4988
3711.69 5101
3712.27 4990
3712.84 4903
3713.42 5077
3713.99 5012
3714.57 5011
3715.14 5080
3715.71 4813
3716.29 4678
3716.86 4809
3717.44 4910
3718.01 4813
3718.59 4654
3719.16 4512
3719.74 4538
3720.31 4824
3720.89 4662
3721.47 4555
3722.04 4561
3722.62 4883
3723.19 4746
3723.77 4553
3724.34 4619
3724.92 4463
3725.49 4447
3726.07 4602
3726.64 4452
3727.22 4489
3727.80 4378
3728.37 4330
3728.95 4418
3729.52 4619
3730.10 4877
3730.67 4944
3731.25 4868
3731.83 4989
3732.40 4913
3732.98 4967
3733.55 4896
3734.13 5047
3734.71 5167
3735.28 5191
3735.86 5090
3736.44 5223
3737.01 4885
3737.59 4907
3738.17 4762
3738.74 4427
3739.32 4520
3739.90 4678
3740.47 4437
3741.05 4423
3741.63 4499
3742.20 4439
3742.78 4527
3743.36 4613
3743.93 4614
3744.51 4484
3745.09 4555
3745.66 4557
3746.24 4544
3746.82 4529
3747.40 4487
3747.97 4519
3748.55 4697
3749.13 4623
3749.70 4335
3750.28 4353
3750.86 4329
3751.44 4461
3752.02 4732
3752.59 4582
3753.17 4339
3753.75 4248
3754.33 4589
3754.90 4544
3755.48 4214
3756.06 4361
3756.64 4353
3757.22 4320
3757.79 4415
3758.37 4432
3758.95 4295
3759.53 4126
3760.11 4395
3760.68 4367
3761.26 4375
3761.84 4574
3762.42 4493
3763.00 4493
3763.58 4500
3764.15 4453
3764.73 4440
3765.31 4293
3765.89 4328
3766.47 4523
3767.05 4463
3767.63 4538
3768.21 4522
3768.78 4537
3769.36 4622
3769.94 4583
3770.52 4383
3771.10 4234
3771.68 4331
3772.26 4261
3772.84 4437
3773.42 4468
3774.00 4415
3774.58 4343
3775.15 4363
3775.73 4406
3776.31 4365
3776.89 4284
3777.47 4411
3778.05 4206
3778.63 3998
3779.21 4188
3779.79 4052
3780.37 4037
3780.95 4146
3781.53 4271
3782.11 4205
3782.69 4183
3783.27 4084
3783.85 4240
3784.43 4309
3785.01 4286
3785.59 4526
3786.17 4461
3786.75 4579
3787.33 4389
3787.91 4123
3788.49 4238
3789.07 4501
3789.65 4198
3790.23 4156
3790.81 4324
3791.39 4501
3791.98 4268
3792.56 4380
3793.14 4300
3793.72 4376
3794.30 4420
3794.88 4178
3795.46 4313
3796.04 4526
3796.62 4247
3797.20 4338
3797.78 4205
3798.37 4415
3798.95 4351
3799.53 4274
3800.11 4428
3800.69 4644
3801.27 4488
3801.85 4525
3802.43 4554
3803.02 4658
3803.60 4743
3804.18 4895
3804.76 4875
3805.34 4807
3805.92 4980
3806.51 4903
3807.09 4463
3807.67 4676
3808.25 4710
3808.83 4757
3809.42 5016
3810.00 4918
3810.58 4959
3811.16 5006
3811.74 5128
3812.33 5149
3812.91 4955
3813.49 4990
3814.07 4802
3814.66 4747
3815.24 4961
3815.82 5068
3816.40 4948
3816.99 4999
3817.57 4922
3818.15 4747
3818.73 4638
3819.32 4805
3819.90 4637
3820.48 4773
3821.06 4683
3821.65 4455
3822.23 4564
3822.81 4528
3823.40 4450
3823.98 4500
3824.56 4522
3825.15 4433
3825.73 4067
3826.31 4079
3826.90 4285
3827.48 4069
3828.06 4148
3828.65 4191
3829.23 3975
3829.81 3917
3830.40 4182
3830.98 4201
3831.56 4091
3832.15 4144
3832.73 4349
3833.32 4147
3833.90 4045
3834.48 4357
3835.07 4170
3835.65 4114
3836.23 4029
3836.82 4454
3837.40 4309
3837.99 4424
3838.57 4387
3839.16 4173
3839.74 4144
3840.32 4362
3840.91 4349
3841.49 4201
3842.08 4327
3842.66 4377
3843.25 4402
3843.83 4554
3844.42 4332
3845.00 4125
3845.59 4076
3846.17 4178
3846.76 4179
3847.34 3972
3847.92 4140
3848.51 4216
3849.09 4269
3849.68 4190
3850.27 4411
3850.85 4344
3851.44 4403
3852.02 4269
3852.61 4291
3853.19 4479
3853.78 4518
3854.36 4414
3854.95 4728
3855.53 4878
3856.12 4537
3856.70 4865
3857.29 4841
3857.88 4846
3858.46 4389
3859.05 4490
3859.63 4669
3860.22 4566
3860.80 4811
3861.39 4869
3861.98 5061
3862.56 5141
3863.15 5462
3863.73 5362
3864.32 5461
3864.91 5460
3865.49 5668
3866.08 5540
3866.67 5639
3867.25 5696
3867.84 5524
3868.43 5426
3869.01 5682
3869.60 5576
3870.19 5382
3870.77 5495
3871.36 5411
3871.95 5349
3872.53 5447
3873.12 5440
3873.71 5841
3874.29 5826
3874.88 5928
3875.47 6101
3876.05 6377
3876.64 6665
3877.23 6416
3877.82 6850
3878.40 7250
3878.99 7250
3879.58 7249
3880.16 6878
3880.75 6973
3881.34 6920
3881.93 6018
3882.51 6148
3883.10 5835
3883.69 5631
3884.28 5663
3884.87 5224
3885.45 5255
3886.04 5477
3886.63 5237
3887.22 5243
3887.80 5434
3888.39 5263
3888.98 5158
3889.57 5158
3890.16 4984
3890.74 4732
3891.33 4812
3891.92 5138
3892.51 5362
3893.10 5372
3893.69 5063
3894.27 5107
3894.86 5000
3895.45 4932
3896.04 5282
3896.63 4984
3897.22 4960
3897.81 4774
3898.40 4749
3898.98 4774
3899.57 4824
3900.16 4788
3900.75 4572
3901.34 4947
3901.93 4758
3902.52 4786
3903.11 4908
3903.70 4802
3904.29 4492
3904.87 4396
3905.46 4349
3906.05 4591
3906.64 4637
3907.23 4490
3907.82 4453
3908.41 4408
3909.00 4297
3909.59 4314
3910.18 4335
3910.77 4259
3911.36 4231
3911.95 4094
3912.54 4173
3913.13 4388
3913.72 4233
3914.31 4106
3914.90 4075
3915.49 4331
3916.08 4210
3916.67 3976
3917.26 4123
3917.85 4154
3918.44 4221
3919.03 4053
3919.62 4168
3920.21 4304
3920.80 4212
3921.39 4390
3921.98 4369
3922.57 4418
3923.16 4427
3923.75 4320
3924.34 4280
3924.94 4372
3925.53 4336
3926.12 4085
3926.71 4272
3927.30 4294
3927.89 4201
3928.48 4293
3929.07 4184
3929.66 4379
3930.25 4283
3930.85 3867
3931.44 4037
3932.03 4139
3932.62 3929
3933.21 4010
3933.80 3858
3934.39 4103
3934.99 4043
3935.58 4059
3936.17 4007
3936.76 3828
3937.35 3810
3937.94 3872
3938.54 3963
3939.13 4056
3939.72 3988
3940.31 4009
3940.90 4227
3941.49 4227
3942.09 4158
3942.68 4012
3943.27 4080
3943.86 4253
3944.46 4255
3945.05 4094
3945.64 4196
3946.23 4160
3946.82 4052
3947.42 4151
3948.01 4266
3948.60 3985
3949.20 4089
3949.79 4256
3950.38 3988
3950.97 4160
3951.57 3982
3952.16 4039
3952.75 4301
3953.34 4061
3953.94 4006
3954.53 4211
3955.12 4091
3955.72 3877
3956.31 4073
3956.90 4107
3957.50 4025
3958.09 3941
3958.68 4035
3959.28 4295
3959.87 4169
3960.46 4178
3961.06 4338
3961.65 4527
3962.24 4473
3962.84 4336
3963.43 4107
3964.02 4196
3964.62 4261
3965.21 4246
3965.81 4120
3966.40 4032
3966.99 4069
3967.59 4016
3968.18 4159
3968.78 4232
3969.37 4070
3969.96 4102
3970.56 4122
3971.15 4026
3971.75 3958
3972.34 4033
3972.94 4187
3973.53 4042
3974.12 3903
3974.72 3794
3975.31 3989
3975.91 4156
3976.50 3976
3977.10 3857
3977.69 4009
3978.29 4177
3978.88 3867
3979.48 4032
3980.07 4199
3980.67 4173
3981.26 4272
3981.86 4002
3982.45 4219
3983.05 4285
3983.64 4224
3984.24 4313
3984.83 4237
3985.43 4009
3986.02 3853
3986.62 4146
3987.21 4211
3987.81 4016
3988.40 4135
3989.00 4346
3989.60 4209
3990.19 4010
3990.79 4090
3991.38 4139
3991.98 4112
3992.57 4089
3993.17 4074
3993.77 4110
3994.36 4383
3994.96 4464
3995.55 4584
3996.15 4571
3996.75 4531
3997.34 4695
3997.94 4659
3998.54 4505
3999.13 4469
3999.73 4352
4000.32 4336
4000.92 4326
4001.52 4469
4002.11 4262
4002.71 4300
4003.31 4139
4003.90 4177
4004.50 4153
4005.10 4342
4005.69 4435
4006.29 4404
4006.89 4295
4007.49 4371
4008.08 4588
4008.68 4611
4009.28 4755
4009.87 4500
4010.47 4222
4011.07 4432
4011.67 4458
4012.26 4440
4012.86 4517
4013.46 4261
4014.05 4089
4014.65 4396
4015.25 4562
4015.85 4531
4016.44 4411
4017.04 4291
4017.64 4313
4018.24 3979
4018.84 4170
4019.43 4270
4020.03 4192
4020.63 4062
4021.23 4463
4021.83 4449
4022.42 4285
4023.02 4423
4023.62 3928
4024.22 4098
4024.82 4121
4025.41 4544
4026.01 4456
4026.61 4464
4027.21 4715
4027.81 4761
4028.41 5032
4029.01 5466
4029.60 5933
4030.20 5877
4030.80 5827
4031.40 5927
4032.00 5978
4032.60 5745
4033.20 5731
4033.80 5771
4034.39 5393
4034.99 5014
4035.59 4765
4036.19 4563
4036.79 4377
4037.39 4456
4037.99 4333
4038.59 4144
4039.19 4072
4039.79 4000
4040.39 4072
4040.99 4143
4041.59 3954
4042.18 3929
4042.78 4010
4043.38 4079
4043.98 3940
4044.58 4097
4045.18 3967
4045.78 4141
4046.38 4211
4046.98 4232
4047.58 4093
4048.18 4426
4048.78 4451
4049.38 4302
4049.98 4354
4050.58 4350
4051.18 4485
4051.78 4739
4052.38 4920
4052.98 4860
4053.58 4825
4054.19 4646
4054.79 4601
4055.39 4486
4055.99 4676
4056.59 4677
4057.19 4816
4057.79 4851
4058.39 4664
4058.99 4224
4059.59 4159
4060.19 4172
4060.79 4257
4061.39 4224
4061.99 3924
4062.60 3998
4063.20 4058
4063.80 4112
4064.40 4210
4065.00 4167
4065.60 4043
4066.20 4031
4066.80 4142
4067.41 4147
4068.01 4186
4068.61 4259
4069.21 4241
4069.81 4212
4070.41 4199
4071.02 4427
4071.62 4409
4072.22 4209
4072.82 4246
4073.42 4088
4074.02 3974
4074.63 4037
4075.23 4015
4075.83 4055
4076.43 4116
4077.03 4011
4077.64 4005
4078.24 3866
4078.84 4134
4079.44 4041
4080.05 4031
4080.65 4068
4081.25 4188
4081.85 4112
4082.46 4130
4083.06 4034
4083.66 3837
4084.26 4163
4084.87 4178
4085.47 4158
4086.07 3887
4086.67 3894
4087.28 3702
4087.88 3763
4088.48 3686
4089.09 3678
4089.69 3784
4090.29 3695
4090.90 3890
4091.50 3798
4092.10 3623
4092.71 3715
4093.31 3774
4093.91 3809
4094.52 3672
4095.12 3772
4095.72 3992
4096.33 4036
4096.93 3938
4097.53 3837
4098.14 4114
4098.74 4041
4099.34 4032
4099.95 3980
4100.55 3784
4101.16 3946
4101.76 4047
4102.36 3919
4102.97 3874
4103.57 3881
4104.18 3796
4104.78 3961
4105.38 3822
4105.99 3769
4106.59 3718
4107.20 3845
4107.80 3896
4108.41 3832
4109.01 4038
4109.62 3844
4110.22 3735
4110.82 3751
4111.43 3906
4112.03 3608
4112.64 3834
4113.24 3801
4113.85 3647
4114.45 3671
4115.06 3791
4115.66 3928
4116.27 3833
4116.87 3992
4117.48 3978
4118.08 3969
4118.69 3918
4119.29 3965
4119.90 3906
4120.50 4038
4121.11 3898
4121.72 3915
4122.32 4043
4122.93 3927
4123.53 3796
4124.14 3959
4124.74 4157
4125.35 4147
4125.95 4070
4126.56 3934
4127.17 4123
4127.77 4195
4128.38 3894
4128.98 3927
4129.59 3993
4130.20 3947
4130.80 3978
4131.41 4020
4132.01 4001
4132.62 3677
4133.23 3815
4133.83 3883
4134.44 4061
4135.05 4160
4135.65 4070
4136.26 4127
4136.87 4214
4137.47 4211
4138.08 4202
4138.69 4107
4139.29 4111
4139.90 4496
4140.51 4465
4141.11 4523
4141.72 4441
4142.33 4550
4142.93 4584
4143.54 4473
4144.15 4555
4144.75 4860
4145.36 4701
4145.97 4605
4146.58 4326
4147.18 4398
4147.79 4262
4148.40 4001
4149.01 3942
4149.61 4013
4150.22 4138
4150.83 3916
4151.44 3757
4152.04 3984
4152.65 4063
4153.26 3946
4153.87 3885
4154.47 4029
4155.08 3974
4155.69 3674
4156.30 3904
4156.91 4126
4157.51 4049
4158.12 3993
4158.73 4102
4159.34 4041
4159.95 4085
4160.56 4069
4161.16 4068
4161.77 4071
4162.38 4163
4162.99 4196
4163.60 4052
4164.21 4049
4164.81 4182
4165.42 4275
4166.03 4168
4166.64 4205
4167.25 4392
4167.86 4332
4168.47 4382
4169.08 4361
4169.69 4531
4170.29 4517
4170.90 4360
4171.51 4479
4172.12 4589
4172.73 4525
4173.34 4519
4173.95 4535
4174.56 4429
4175.17 4434
4175.78 4502
4176.39 4718
4177.00 4622
4177.61 4567
4178.22 4619
4178.82 4502
4179.43 4740
4180.04 4761
4180.65 4552
4181.26 4514
4181.87 4394
4182.48 4458
4183.09 4379
4183.70 4300
4184.31 4119
4184.92 4068
4185.53 3944
4186.14 3942
4186.75 4076
4187.36 4194
4187.97 4030
4188.58 3908
4189.19 4035
4189.81 4191
4190.42 4150
4191.03 4311
4191.64 4222
4192.25 4339
4192.86 4463
4193.47 4596
4194.08 4547
4194.69 4671
4195.30 4812
4195.91 4826
4196.52 4891
4197.13 4979
4197.74 4980
4198.36 5045
4198.97 5064
4199.58 4700
4200.19 4678
4200.80 4585
4201.41 4697
4202.02 4571
4202.63 4351
4203.25 4330
4203.86 4409
4204.47 4353
4205.08 4278
4205.69 4157
4206.30 4181
4206.92 3978
4207.53 4240
4208.14 4302
4208.75 4303
4209.36 4329
4209.97 3959
4210.59 4100
4211.20 4351
4211.81 4249
4212.42 4565
4213.03 4376
4213.65 4455
4214.26 4413
4214.87 4262
4215.48 4240
4216.10 4339
4216.71 4348
4217.32 4495
4217.93 4476
4218.55 4627
4219.16 4515
4219.77 4547
4220.38 4642
4221.00 4795
4221.61 4899
4222.22 4671
4222.83 4741
4223.45 4903
4224.06 4961
4224.67 5113
4225.29 5199
4225.90 5224
4226.51 5510
4227.13 5770
4227.74 5827
4228.35 5809
4228.96 6332
4229.58 6656
4230.19 6942
4230.80 6903
4231.42 6676
4232.03 7075
4232.65 6974
4233.26 6825
4233.87 6737
4234.49 6690
4235.10 6682
4235.71 6505
4236.33 6804
4236.94 6983
4237.56 7086
4238.17 7318
4238.78 6997
4239.40 6573
4240.01 6346
4240.63 6240
4241.24 5663
4241.85 5460
4242.47 5468
4243.08 5262
4243.70 5259
4244.31 4948
4244.93 4810
4245.54 5012
4246.15 5092
4246.77 4855
4247.38 4919
4248.00 5307
4248.61 5438
4249.23 5434
4249.84 5377
4250.46 5467
4251.07 5835
4251.69 5975
4252.30 5775
4252.92 5630
4253.53 5622
4254.15 5529
4254.76 5433
4255.38 5437
4255.99 5443
4256.61 5367
4257.22 5354
4257.84 5158
4258.45 4954
4259.07 4908
4259.69 4789
4260.30 4920
4260.92 4861
4261.53 4661
4262.15 4474
4262.76 4665
4263.38 4762
4263.99 4791
4264.61 4659
4265.23 4917
4265.84 4961
4266.46 5040
4267.07 5069
4267.69 5166
4268.31 5226
4268.92 5053
4269.54 5289
4270.16 5109
4270.77 4972
4271.39 5234
4272.00 5225
4272.62 5078
4273.24 4862
4273.85 4645
4274.47 4655
4275.09 4744
4275.70 4760
4276.32 4780
4276.94 4861
4277.55 4882
4278.17 4938
4278.79 5235
4279.40 5129
4280.02 5186
4280.64 5169
4281.26 5131
4281.87 4884
4282.49 4742
4283.11 4516
4283.72 4442
4284.34 4430
4284.96 4153
4285.58 4530
4286.19 4345
4286.81 4198
4287.43 4582
4288.05 4288
4288.66 4139
4289.28 4171
4289.90 4132
4290.52 4497
4291.13 4341
4291.75 4242
4292.37 4510
4292.99 4273
4293.61 4243
4294.22 4311
4294.84 3977
4295.46 4070
4296.08 4235
4296.70 4286
4297.31 4103
4297.93 4152
4298.55 3972
4299.17 4188
4299.79 4301
4300.41 4111
4301.03 4071
4301.64 4170
4302.26 4152
4302.88 4010
4303.50 3949
4304.12 3881
4304.74 3860
4305.36 4124
4305.97 4286
4306.59 4306
4307.21 4069
4307.83 4078
4308.45 3966
4309.07 4151
4309.69 4292
4310.31 4196
4310.93 4066
4311.55 4193
4312.17 3959
4312.78 4014
4313.40 3952
4314.02 3881
4314.64 3868
4315.26 4021
4315.88 4107
4316.50 3947
4317.12 4048
4317.74 3974
4318.36 4321
4318.98 3984
4319.60 4116
4320.22 3888
4320.84 3989
4321.46 4116
4322.08 4132
4322.70 4007
4323.32 3883
4323.94 3989
4324.56 4028
4325.18 3782
4325.80 3741
4326.42 3741
4327.04 3707
4327.66 3974
4328.28 3997
4328.90 4057
4329.52 3878
4330.14 3935
4330.76 4052
4331.39 4035
4332.01 3962
4332.63 3989
4333.25 3887
4333.87 3991
4334.49 4061
4335.11 3794
4335.73 3796
4336.35 4000
4336.97 3768
4337.59 3791
4338.22 4010
4338.84 4126
4339.46 3956
4340.08 4055
4340.70 4140
4341.32 4049
4341.94 3922
4342.57 4171
4343.19 4198
4343.81 4128
4344.43 4391
4345.05 4296
4345.67 4611
4346.29 5008
4346.92 5237
4347.54 5360
4348.16 5711
4348.78 5950
4349.40 5813
4350.03 5880
4350.65 5745
4351.27 5562
4351.89 5400
4352.51 5097
4353.14 4841
4353.76 4548
4354.38 4373
4355.00 4385
4355.63 4233
4356.25 4064
4356.87 4045
4357.49 4132
4358.12 4296
4358.74 4072
4359.36 4058
4359.98 4036
4360.61 3990
4361.23 4126
4361.85 4090
4362.48 4247
4363.10 4046
4363.72 3947
4364.34 4145
4364.97 4012
4365.59 4060
4366.21 4113
4366.84 4119
4367.46 4104
4368.08 4251
4368.71 4073
4369.33 3911
4369.95 3864
4370.58 3768
4371.20 3877
4371.82 3964
4372.45 4001
4373.07 3723
4373.70 3661
4374.32 3785
4374.94 3560
4375.57 3580
4376.19 3424
4376.81 3637
4377.44 3988
4378.06 3747
4378.69 3659
4379.31 3694
4379.94 3920
4380.56 3864
4381.18 4202
4381.81 4282
4382.43 4179
4383.06 4152
4383.68 3992
4384.31 3725
4384.93 3993
4385.55 4036
4386.18 3883
4386.80 3991
4387.43 3973
4388.05 3981
4388.68 3996
4389.30 3909
4389.93 3868
4390.55 3810
4391.18 3825
4391.80 3785
4392.43 3711
4393.05 3812
4393.68 3910
4394.30 3945
4394.93 3679
4395.55 3665
4396.18 3821
4396.80 3934
4397.43 3728
4398.05 3708
4398.68 3675
4399.31 3870
4399.93 3863
4400.56 3873
4401.18 4014
4401.81 3658
4402.43 3713
4403.06 3920
4403.69 3943
4404.31 3921
4404.94 3795
4405.56 3682
4406.19 3827
4406.82 4080
4407.44 3660
4408.07 3808
4408.69 3759
4409.32 3593
4409.95 3720
4410.57 3741
4411.20 3680
4411.83 3659
4412.45 3682
4413.08 3795
4413.71 3727
4414.33 3904
4414.96 3834
4415.59 3793
4416.21 3533
4416.84 3420
4417.47 3294
4418.09 3452
4418.72 3743
4419.35 3521
4419.97 3544
4420.60 3569
4421.23 3649
4421.85 3547
4422.48 3512
4423.11 3476
4423.74 3576
4424.36 3556
4424.99 3627
4425.62 3471
4426.25 3382
4426.87 3488
4427.50 3376
4428.13 3266
4428.76 3332
4429.38 3386
4430.01 3255
4430.64 3167
4431.27 3132
4431.89 3254
4432.52 3385
4433.15 3444
4433.78 3566
4434.41 3546
4435.03 3497
4435.66 3557
4436.29 3499
4436.92 3545
4437.55 3341
4438.18 3228
4438.80 3397
4439.43 3332
4440.06 3428
4440.69 3357
4441.32 3530
4441.95 3546
4442.57 3152
4443.20 3172
4443.83 3367
4444.46 3339
4445.09 3200
4445.72 3357
4446.35 3273
4446.98 3239
4447.61 3229
4448.23 3393
4448.86 3427
4449.49 3415
4450.12 3460
4450.75 3638
4451.38 3517
4452.01 3586
4452.64 3692
4453.27 3426
4453.90 3355
4454.53 3303
4455.16 3237
4455.79 3300
4456.42 3258
4457.05 3342
4457.67 3253
4458.30 3266
4458.93 3254
4459.56 3287
4460.19 3286
4460.82 3163
4461.45 3177
4462.08 3037
4462.71 2988
4463.34 3191
4463.97 3206
4464.60 3175
4465.23 3199
4465.86 3050
4466.49 2880
4467.13 3101
4467.76 3153
4468.39 3106
4469.02 3188
4469.65 3074
4470.28 3173
4470.91 3150
4471.54 3146
4472.17 3149
4472.80 3166
4473.43 2848
4474.06 3005
4474.69 3045
4475.32 2980
4475.95 2998
4476.59 3060
4477.22 3190
4477.85 3222
4478.48 3213
4479.11 3351
4479.74 3214
4480.37 3036
4481.00 3189
4481.64 3160
4482.27 3033
4482.90 3069
4483.53 3183
4484.16 3064
4484.79 3198
4485.42 3275
4486.06 3212
4486.69 3256
4487.32 3174
4487.95 3128
4488.58 3288
4489.22 3233
4489.85 3267
4490.48 3202
4491.11 3056
4491.74 3163
4492.38 3135
4493.01 3068
4493.64 3352
4494.27 3048
4494.90 3206
4495.54 3218
4496.17 3223
4496.80 2985
4497.43 3055
4498.07 3080
4498.70 3250
4499.33 3084
4499.96 3233
4500.60 3347
4501.23 3361
4501.86 3351
4502.50 3472
4503.13 3556
4503.76 3657
4504.39 3733
4505.03 3641
4505.66 3650
4506.29 3634
4506.93 3359
4507.56 3435
4508.19 3466
4508.83 3137
4509.46 3336
4510.09 3314
4510.73 3130
4511.36 3150
4511.99 3169
4512.63 3259
4513.26 3105
4513.89 3102
4514.53 3092
4515.16 2997
4515.80 3268
4516.43 3343
4517.06 3273
4517.70 3295
4518.33 3396
4518.97 3200
4519.60 3074
4520.23 3054
4520.87 3017
4521.50 2972
4522.14 3384
4522.77 3343
4523.40 3243
4524.04 3329
4524.67 3316
4525.31 3168
4525.94 3308
4526.58 3316
4527.21 3247
4527.85 3385
4528.48 3428
4529.12 3479
4529.75 3590
4530.38 3688
4531.02 3894
4531.65 4110
4532.29 4481
4532.92 4552
4533.56 4570
4534.19 4827
4534.83 4942
4535.46 4709
4536.10 4520
4536.74 4543
4537.37 4448
4538.01 4271
4538.64 3874
4539.28 3758
4539.91 3635
4540.55 3441
4541.18 3432
4541.82 3456
4542.45 3473
4543.09 3532
4543.73 3426
4544.36 3078
4545.00 3146
4545.63 3228
4546.27 3220
4546.91 3354
4547.54 3335
4548.18 3192
4548.81 3028
4549.45 2954
4550.09 3180
4550.72 2982
4551.36 3054
4551.99 3165
4552.63 3185
4553.27 3043
4553.90 2916
4554.54 2978
4555.18 2993
4555.81 3041
4556.45 3140
4557.09 2933
4557.72 2908
4558.36 3118
4559.00 3108
4559.63 3074
4560.27 3169
4560.91 3166
4561.54 3107
4562.18 3228
4562.82 3278
4563.46 3185
4564.09 3102
4564.73 3125
4565.37 3311
4566.00 3191
4566.64 3135
4567.28 3047
4567.92 3106
4568.55 3243
4569.19 3365
4569.83 3254
4570.47 3183
4571.10 3332
4571.74 3348
4572.38 3271
4573.02 3005
4573.66 3241
4574.29 3388
4574.93 3420
4575.57 3253
4576.21 3237
4576.85 3246
4577.48 3140
4578.12 3091
4578.76 3245
4579.40 3247
4580.04 3234
4580.67 3268
4581.31 3172
4581.95 3152
4582.59 3339
4583.23 3348
4583.87 3407
4584.51 3424
4585.14 3347
4585.78 3352
4586.42 3148
4587.06 3319
4587.70 3273
4588.34 3451
4588.98 3278
4589.62 3180
4590.26 3433
4590.89 3399
4591.53 3294
4592.17 3532
4592.81 3588
4593.45 3378
4594.09 3504
4594.73 3440
4595.37 3370
4596.01 3514
4596.65 3204
4597.29 3145
4597.93 3100
4598.57 3258
4599.21 3206
4599.85 3082
4600.49 3244
4601.12 3314
4601.76 3364
4602.40 3584
4603.04 3721
4603.68 3787
4604.32 3834
4604.96 4047
4605.60 4054
4606.24 3929
4606.88 4114
4607.52 4108
4608.17 4124
4608.81 4205
4609.45 3924
4610.09 3686
4610.73 3606
4611.37 3720
4612.01 3545
4612.65 3393
4613.29 3346
4613.93 3183
4614.57 3410
4615.21 3568
4615.85 3276
4616.49 3223
4617.13 3437
4617.77 3489
4618.41 3508
4619.06 3485
4619.70 3462
4620.34 3210
4620.98 3203
4621.62 3295
4622.26 3238
4622.90 3146
4623.54 3078
4624.19 3076
4624.83 2987
4625.47 2910
4626.11 2972
4626.75 3067
4627.39 3105
4628.03 2952
4628.68 3035
4629.32 3071
4629.96 2916
4630.60 2926
4631.24 3031
4631.89 3002
4632.53 3115
4633.17 3188
4633.81 3196
4634.45 3134
4635.10 3088
4635.74 3032
4636.38 3019
4637.02 3067
4637.66 3131
4638.31 3054
4638.95 3186
4639.59 3004
4640.23 3123
4640.88 3044
4641.52 3113
4642.16 3210
4642.80 3118
4643.45 3197
4644.09 3268
4644.73 3086
4645.38 2948
4646.02 2951
4646.66 2998
4647.30 3022
4647.95 3066
4648.59 3169
4649.23 3218
4649.88 3291
4650.52 3303
4651.16 3224
4651.81 3168
4652.45 3125
4653.09 3149
4653.74 3123
4654.38 2960
4655.02 3006
4655.67 3232
4656.31 3241
4656.95 3195
4657.60 3138
4658.24 3140
4658.89 3030
4659.53 3095
4660.17 3145
4660.82 3072
4661.46 3047
4662.10 3263
4662.75 3175
4663.39 3195
4664.04 3371
4664.68 3239
4665.33 3364
4665.97 3020
4666.61 3069
4667.26 3080
4667.90 3031
4668.55 3172
4669.19 3195
4669.84 3111
4670.48 3015
4671.12 3183
4671.77 3094
4672.41 3066
4673.06 2918
4673.70 2958
4674.35 3199
4674.99 3165
4675.64 2956
4676.28 2950
4676.93 2931
4677.57 2864
4678.22 2923
4678.86 2953
4679.51 3211
4680.15 3223
4680.80 3125
4681.44 3284
4682.09 3082
4682.74 3293
4683.38 3123
4684.03 3316
4684.67 3379
4685.32 3145
4685.96 3345
4686.61 3447
4687.25 3211
4687.90 3362
4688.55 3231
4689.19 3249
4689.84 3202
4690.48 3097
4691.13 3077
4691.78 2889
4692.42 3095
4693.07 3233
4693.71 3202
4694.36 3266
4695.01 3327
4695.65 3193
4696.30 3068
4696.95 3138
4697.59 3200
4698.24 3586
4698.89 3473
4699.53 3493
4700.18 3580
4700.83 3622
4701.47 3626
4702.12 3630
4702.77 3688
4703.41 3559
4704.06 3513
4704.71 3324
4705.35 3456
4706.00 3397
4706.65 3315
4707.29 3475
4707.94 3514
4708.59 3323
4709.24 3246
4709.88 3342
4710.53 3473
4711.18 3358
4711.83 3457
4712.47 3347
4713.12 3430
4713.77 3470
4714.42 3377
4715.06 3257
4715.71 3238
4716.36 3404
4717.01 3308
4717.65 3153
4718.30 3254
4718.95 3127
4719.60 3397
4720.25 3280
4720.89 3155
4721.54 3427
4722.19 3338
4722.84 3332
4723.49 3377
4724.13 3410
4724.78 3351
4725.43 3505
4726.08 3565
4726.73 3602
4727.38 3752
4728.03 3606
4728.67 3822
4729.32 3910
4729.97 3918
4730.62 4077
4731.27 3815
4731.92 3948
4732.57 3730
4733.22 3539
4733.86 3324
4734.51 3349
4735.16 3358
4735.81 3418
4736.46 3263
4737.11 3280
4737.76 3368
4738.41 3414
4739.06 3448
4739.71 3610
4740.36 3405
4741.01 3421
4741.65 3397
4742.30 3523
4742.95 3551
4743.60 3711
4744.25 3477
4744.90 3489
4745.55 3499
4746.20 3465
4746.85 3480
4747.50 3449
4748.15 3508
4748.80 3489
4749.45 3587
4750.10 3591
4750.75 3493
4751.40 3486
4752.05 3595
4752.70 4000
4753.35 4022
4754.00 4186
4754.65 4088
4755.30 3998
4755.95 3892
4756.61 3851
4757.26 4035
4757.91 3755
4758.56 3653
4759.21 3740
4759.86 3555
4760.51 3411
4761.16 3237
4761.81 3351
4762.46 3272
4763.11 3409
4763.76 3387
4764.41 3336
4765.07 3355
4765.72 3330
4766.37 3273
4767.02 3494
4767.67 3387
4768.32 3639
4768.97 4075
4769.62 4171
4770.28 3893
4770.93 3808
4771.58 3817
4772.23 3712
4772.88 3562
4773.53 3508
4774.19 3175
4774.84 3235
4775.49 3097
4776.14 3230
4776.79 3268
4777.44 3123
4778.10 3153
4778.75 3179
4779.40 3224
4780.05 3296
4780.70 3249
4781.36 3379
4782.01 3323
4782.66 3495
4783.31 3482
4783.97 3499
4784.62 3474
4785.27 3628
4785.92 3607
4786.58 3498
4787.23 3411
4787.88 3363
4788.53 3150
4789.19 3296
4789.84 3411
4790.49 3588
4791.15 3345
4791.80 3413
4792.45 3376
4793.10 3265
4793.76 3308
4794.41 3332
4795.06 3106
4795.72 3191
4796.37 3280
4797.02 3202
4797.68 3318
4798.33 2980
4798.98 2988
4799.64 3140
4800.29 3309
4800.94 3262
4801.60 3193
4802.25 3298
4802.90 3168
4803.56 3108
4804.21 3138
4804.87 3187
4805.52 3135
4806.17 3184
4806.83 3155
4807.48 3156
4808.14 3011
4808.79 3166
4809.44 3176
4810.10 3228
4810.75 3254
4811.41 3055
4812.06 3013
4812.71 3180
4813.37 3375
4814.02 3386
4814.68 3282
4815.33 3271
4815.99 3290
4816.64 3331
4817.30 3325
4817.95 3355
4818.61 3248
4819.26 3345
4819.92 3497
4820.57 3626
4821.23 3597
4821.88 3653
4822.53 3697
4823.19 3851
4823.85 3974
4824.50 3947
4825.16 3847
4825.81 4132
4826.47 4133
4827.12 4384
4827.78 4674
4828.43 4560
4829.09 4345
4829.74 4464
4830.40 4098
4831.05 3930
4831.71 3786
4832.37 3763
4833.02 3666
4833.68 3793
4834.33 3816
4834.99 3762
4835.64 3884
4836.30 3975
4836.96 4133
4837.61 4098
4838.27 3919
4838.92 3841
4839.58 4124
4840.24 3941
4840.89 3981
4841.55 3930
4842.21 4007
4842.86 3871
4843.52 3915
4844.18 3858
4844.83 3911
4845.49 4058
4846.14 4021
4846.80 3882
4847.46 3963
4848.11 3993
4848.77 4122
4849.43 4205
4850.09 4124
4850.74 4437
4851.40 4614
4852.06 4770
4852.71 4656
4853.37 4488
4854.03 4405
4854.68 4564
4855.34 4469
4856.00 4397
4856.66 4447
4857.31 4387
4857.97 4127
4858.63 4038
4859.29 3838
4859.94 3840
4860.60 3965
4861.26 4098
4861.92 4069
4862.57 4054
4863.23 4202
4863.89 4090
4864.55 4396
4865.21 4384
4865.86 4394
4866.52 4430
4867.18 4348
4867.84 4330
4868.50 4294
4869.15 4462
4869.81 4378
4870.47 4431
4871.13 4375
4871.79 4294
4872.45 4192
4873.10 4089
4873.76 4153
4874.42 4048
4875.08 3854
4875.74 3774
4876.40 3850
4877.06 3983
4877.71 3783
4878.37 3741
4879.03 3707
4879.69 3510
4880.35 3635
4881.01 3655
4881.67 3711
4882.33 3749
4882.99 3667
4883.65 3734
4884.30 3579
4884.96 3499
4885.62 3787
4886.28 3647
4886.94 3690
4887.60 3635
4888.26 3582
4888.92 3624
4889.58 3761
4890.24 3653
4890.90 3792
4891.56 3986
4892.22 4151
4892.88 4383
4893.54 4305
4894.20 4359
4894.86 4202
4895.52 3967
4896.18 3706
4896.84 3901
4897.50 3961
4898.16 3939
4898.82 3783
4899.48 3911
4900.14 3779
4900.80 3944
4901.46 4341
4902.12 4457
4902.78 4605
4903.44 4537
4904.10 4372
4904.76 4209
4905.42 4353
4906.08 4321
4906.74 4011
4907.40 3743
4908.06 3680
4908.73 3641
4909.39 3608
4910.05 3828
4910.71 3730
4911.37 3553
4912.03 3753
4912.69 3794
4913.35 3837
4914.01 3522
4914.68 3537
4915.34 3455
4916.00 3591
4916.66 3445
4917.32 3244
4917.98 3293
4918.64 3514
4919.31 3218
4919.97 3237
4920.63 3240
4921.29 3112
4921.95 3142
4922.61 3010
4923.28 3108
4923.94 3336
4924.60 3326
4925.26 3199
4925.92 3562
4926.59 3362
4927.25 3246
4927.91 3334
4928.57 3127
4929.23 3427
4929.90 3428
4930.56 3272
4931.22 3247
4931.88 3375
4932.55 3312
4933.21 3294
4933.87 3310
4934.53 3475
4935.20 3433
4935.86 3189
4936.52 3225
4937.18 3347
4937.85 3280
4938.51 3095
4939.17 3264
4939.84 3362
4940.50 3391
4941.16 3263
4941.82 3207
4942.49 3301
4943.15 3397
4943.81 3458
4944.48 3532
4945.14 3257
4945.80 3376
4946.47 3210
4947.13 3062
4947.79 3338
4948.46 3337
4949.12 3229
4949.79 3149
4950.45 3040
4951.11 3084
4951.78 3184
4952.44 3080
4953.10 3119
4953.77 3012
4954.43 3109
4955.10 3222
4955.76 3264
4956.42 3312
4957.09 3052
4957.75 3086
4958.42 3281
4959.08 3260
4959.74 3353
4960.41 3280
4961.07 3278
4961.74 3320
4962.40 3409
4963.07 3460
4963.73 3792
4964.40 4060
4965.06 4086
4965.73 4522
4966.39 4624
4967.05 4321
4967.72 4433
4968.38 4547
4969.05 4376
4969.71 4287
4970.38 3819
4971.04 3726
4971.71 3459
4972.37 3589
4973.04 3595
4973.70 3567
4974.37 3440
4975.04 3574
4975.70 3634
4976.37 3682
4977.03 3577
4977.70 3481
4978.36 3596
4979.03 3929
4979.69 3667
4980.36 3668
4981.03 3629
4981.69 3811
4982.36 3565
4983.02 3538
4983.69 3597
4984.35 3521
4985.02 3629
4985.69 3655
4986.35 3820
4987.02 4056
4987.68 4193
4988.35 4326
4989.02 4514
4989.68 4575
4990.35 4829
4991.02 5413
4991.68 5600
4992.35 5344
4993.02 5327
4993.68 5028
4994.35 4802
4995.02 4708
4995.68 4401
4996.35 4202
4997.02 3846
4997.68 3706
4998.35 3661
4999.02 3624
4999.68 3364
5000.35 3232
5001.02 3166
5001.68 3175
5002.35 3278
5003.02 3096
5003.69 3108
5004.35 2994
5005.02 2891
5005.69 3073
5006.35 3124
5007.02 2967
5007.69 2924
5008.36 2900
5009.02 2919
5009.69 2970
5010.36 3115
5011.03 3022
5011.70 3062
5012.36 2930
5013.03 3017
5013.70 3019
5014.37 3016
5015.04 3015
5015.70 3079
5016.37 3122
5017.04 3185
5017.71 3191
5018.38 3105
5019.04 2975
5019.71 3148
5020.38 3305
5021.05 3184
5021.72 3218
5022.39 3255
5023.05 3275
5023.72 3334
5024.39 3373
5025.06 3533
5025.73 3431
5026.40 3408
5027.07 3417
5027.74 3517
5028.40 3396
5029.07 3188
5029.74 3282
5030.41 3190
5031.08 3190
5031.75 3409
5032.42 3313
5033.09 3379
5033.76 3337
5034.43 3216
5035.10 3136
5035.76 3098
5036.43 3110
5037.10 3110
5037.77 3160
5038.44 3127
5039.11 3076
5039.78 3025
5040.45 3016
5041.12 2852
5041.79 2827
5042.46 2986
5043.13 3103
5043.80 2970
5044.47 2958
5045.14 2880
5045.81 2931
5046.48 2977
5047.15 2945
5047.82 2884
5048.49 2915
5049.16 2955
5049.83 3028
5050.50 3107
5051.17 3076
5051.84 3400
5052.51 3197
5053.18 3140
5053.85 3287
5054.52 3187
5055.20 3158
5055.87 3160
5056.54 3185
5057.21 3338
5057.88 3229
5058.55 3141
5059.22 3204
5059.89 3093
5060.56 3178
5061.23 2967
5061.90 2933
5062.58 3156
5063.25 3170
5063.92 3018
5064.59 2995
5065.26 3012
5065.93 2935
5066.60 2779
5067.27 2877
5067.95 2801
5068.62 2892
5069.29 2957
5069.96 2804
5070.63 2815
5071.30 2782
5071.98 2831
5072.65 2897
5073.32 2714
5073.99 2770
5074.66 2627
5075.34 2773
5076.01 2756
5076.68 2853
5077.35 2932
5078.02 2796
5078.70 2849
5079.37 2812
5080.04 2765
5080.71 2707
5081.39 2742
5082.06 2834
5082.73 2816
5083.40 2934
5084.08 2942
5084.75 2903
5085.42 2771
5086.09 2822
5086.77 2805
5087.44 2767
5088.11 2846
5088.79 2820
5089.46 2752
5090.13 2976
5090.80 2733
5091.48 2792
5092.15 2947
5092.82 3006
5093.50 3029
5094.17 3070
5094.84 2955
5095.52 2991
5096.19 3029
5096.86 2861
5097.54 2807
5098.21 2909
5098.88 2956
5099.56 2657
5100.23 2624
5100.90 2848
5101.58 2889
5102.25 2859
5102.93 2730
5103.60 2726
5104.27 2946
5104.95 3140
5105.62 3081
5106.30 2872
5106.97 2818
5107.64 2977
5108.32 2911
5108.99 3013
5109.67 2848
5110.34 2652
5111.02 2779
5111.69 2793
5112.36 2903
5113.04 2829
5113.71 2601
5114.39 2710
5115.06 2796
5115.74 2736
5116.41 2569
5117.09 2736
5117.76 2711
5118.44 2736
5119.11 2780
5119.79 2553
5120.46 2736
5121.14 2712
5121.81 2690
5122.49 2902
5123.16 2862
5123.84 2789
5124.51 2674
5125.19 2606
5125.86 2628
5126.54 2736
5127.21 2672
5127.89 2735
5128.56 2783
5129.24 2821
5129.92 2758
5130.59 2805
5131.27 2723
5131.94 2736
5132.62 2906
5133.29 2761
5133.97 2706
5134.65 2781
5135.32 2748
5136.00 2743
5136.67 2701
5137.35 2758
5138.03 2709
5138.70 2764
5139.38 2869
5140.05 2862
5140.73 3033
5141.41 3060
5142.08 2907
5142.76 2851
5143.44 2965
5144.11 3110
5144.79 2887
5145.47 2758
5146.14 2813
5146.82 2815
5147.50 2821
5148.17 2804
5148.85 2614
5149.53 2854
5150.20 2729
5150.88 2720
5151.56 2607
5152.24 2585
5152.91 2623
5153.59 2690
5154.27 2668
5154.94 2662
5155.62 2588
5156.30 2476
5156.98 2529
5157.65 2491
5158.33 2629
5159.01 2731
5159.69 2543
5160.36 2716
5161.04 2555
5161.72 2584
5162.40 2658
5163.07 2704
5163.75 2751
5164.43 2675
5165.11 2693
5165.79 2615
5166.46 2600
5167.14 2514
5167.82 2578
5168.50 2565
5169.18 2743
5169.86 2713
5170.53 2599
5171.21 2582
5171.89 2576
5172.57 2775
5173.25 2775
5173.93 2597
5174.60 2717
5175.28 2584
5175.96 2463
5176.64 2471
5177.32 2426
5178.00 2549
5178.68 2687
5179.36 2693
5180.03 2500
5180.71 2511
5181.39 2372
5182.07 2579
5182.75 2586
5183.43 2609
5184.11 2460
5184.79 2491
5185.47 2443
5186.15 2440
5186.83 2546
5187.51 2515
5188.18 2400
5188.86 2529
5189.54 2456
5190.22 2557
5190.90 2484
5191.58 2471
5192.26 2471
5192.94 2415
5193.62 2360
5194.30 2464
5194.98 2425
5195.66 2581
5196.34 2547
5197.02 2400
5197.70 2406
5198.38 2493
5199.06 2432
5199.74 2680
5200.42 2720
5201.10 2612
5201.78 2638
5202.46 2595
5203.14 2606
5203.82 2716
5204.50 2675
5205.19 2644
5205.87 2644
5206.55 2531
5207.23 2600
5207.91 2808
5208.59 2926
5209.27 2818
5209.95 2992
5210.63 3034
5211.31 2987
5211.99 3133
5212.67 3138
5213.36 3225
5214.04 3193
5214.72 3134
5215.40 2954
5216.08 2852
5216.76 2735
5217.44 2703
5218.12 2594
5218.81 2643
5219.49 2613
5220.17 2637
5220.85 2596
5221.53 2455
5222.21 2513
5222.90 2576
5223.58 2686
5224.26 2622
5224.94 2652
5225.62 2569
5226.30 2667
5226.99 2727
5227.67 2728
5228.35 2795
5229.03 2710
5229.71 2629
5230.40 2641
5231.08 2676
5231.76 2781
5232.44 2805
5233.13 2805
5233.81 2638
5234.49 2758
5235.17 2692
5235.86 2579
5236.54 2613
5237.22 2792
5237.90 2729
5238.59 2688
5239.27 2794
5239.95 2782
5240.64 2820
5241.32 3073
5242.00 2878
5242.68 2715
5243.37 2760
5244.05 2761
5244.73 2873
5245.42 2808
5246.10 2735
5246.78 2772
5247.47 2631
5248.15 2757
5248.83 2509
5249.52 2544
5250.20 2742
5250.88 2576
5251.57 2625
5252.25 2569
5252.93 2691
5253.62 2681
5254.30 2608
5254.99 2598
5255.67 2606
5256.35 2588
5257.04 2519
5257.72 2545
5258.41 2441
5259.09 2486
5259.77 2551
5260.46 2496
5261.14 2490
5261.83 2392
5262.51 2680
5263.20 2654
5263.88 2633
5264.56 2573
5265.25 2626
5265.93 2645
5266.62 2690
5267.30 2704
5267.99 2529
5268.67 2625
5269.36 2722
5270.04 2595
5270.73 2582
5271.41 2654
5272.10 2619
5272.78 2577
5273.47 2703
5274.15 2620
5274.84 2797
5275.52 2781
5276.21 2604
5276.89 2545
5277.58 2659
5278.26 2571
5278.95 2718
5279.63 2712
5280.32 2700
5281.00 2571
5281.69 2804
5282.38 2857
5283.06 2935
5283.75 3052
5284.43 3117
5285.12 2996
5285.80 3099
5286.49 2759
5287.18 2781
5287.86 2890
5288.55 2805
5289.23 2756
5289.92 2710
5290.61 2745
5291.29 2627
5291.98 2601
5292.66 2644
5293.35 2462
5294.04 2433
5294.72 2567
5295.41 2608
5296.10 2503
5296.78 2658
5297.47 2551
5298.16 2615
5298.84 2483
5299.53 2524
5300.22 2605
5300.90 2637
5301.59 2715
5302.28 2492
5302.96 2609
5303.65 2573
5304.34 2540
5305.03 2534
5305.71 2607
5306.40 2518
5307.09 2588
5307.77 2584
5308.46 2579
5309.15 2529
5309.84 2472
5310.52 2436
5311.21 2634
5311.90 2707
5312.59 2592
5313.27 2566
5313.96 2730
5314.65 2500
5315.34 2457
5316.02 2537
5316.71 2527
5317.40 2537
5318.09 2470
5318.78 2516
5319.46 2461
5320.15 2517
5320.84 2757
5321.53 2595
5322.22 2728
5322.90 2575
5323.59 2835
5324.28 2773
5324.97 2621
5325.66 2663
5326.35 2589
5327.04 2724
5327.72 2511
5328.41 2469
5329.10 2613
5329.79 2723
5330.48 2657
5331.17 2720
5331.86 2750
5332.54 2874
5333.23 2812
5333.92 2874
5334.61 2765
5335.30 2772
5335.99 2827
5336.68 2695
5337.37 2722
5338.06 2675
5338.75 2568
5339.44 2508
5340.12 2712
5340.81 2723
5341.50 2511
5342.19 2525
5342.88 2582
5343.57 2547
5344.26 2576
5344.95 2614
5345.64 2567
5346.33 2766
5347.02 2685
5347.71 2789
5348.40 2750
5349.09 2672
5349.78 2808
5350.47 2911
5351.16 2728
5351.85 2653
5352.54 2733
5353.23 2907
5353.92 2796
5354.61 2865
5355.30 2765
5355.99 2718
5356.68 2609
5357.37 2549
5358.06 2486
5358.75 2460
5359.44 2473
5360.14 2631
5360.83 2720
5361.52 2588
5362.21 2649
5362.90 2540
5363.59 2623
5364.28 2647
5364.97 2722
5365.66 2853
5366.35 2616
5367.04 2618
5367.74 2663
5368.43 2640
5369.12 2632
5369.81 2647
5370.50 2598
5371.19 2504
5371.88 2578
5372.57 2515
5373.27 2527
5373.96 2721
5374.65 2754
5375.34 2803
5376.03 2739
5376.72 2649
5377.42 2714
5378.11 2794
5378.80 2776
5379.49 2772
5380.18 2788
5380.88 2874
5381.57 2999
5382.26 2961
5382.95 2925
5383.64 2901
5384.34 2993
5385.03 3021
5385.72 3064
5386.41 2975
5387.11 2946
5387.80 2953
5388.49 2747
5389.18 2622
5389.88 2607
5390.57 2703
5391.26 2631
5391.95 2575
5392.65 2582
5393.34 2570
5394.03 2478
5394.72 2648
5395.42 2533
5396.11 2625
5396.80 2567
5397.50 2623
5398.19 2486
5398.88 2609
5399.58 2489
5400.27 2409
5400.96 2484
5401.66 2428
5402.35 2460
5403.04 2301
5403.74 2447
5404.43 2343
5405.12 2453
5405.82 2427
5406.51 2482
5407.20 2493
5407.90 2383
5408.59 2483
5409.28 2250
5409.98 2493
5410.67 2639
5411.37 2523
5412.06 2408
5412.75 2537
5413.45 2560
5414.14 2592
5414.84 2554
5415.53 2570
5416.23 2478
5416.92 2404
5417.61 2322
5418.31 2318
5419.00 2282
5419.70 2407
5420.39 2521
5421.09 2450
5421.78 2576
5422.48 2604
5423.17 2658
5423.87 2540
5424.56 2639
5425.25 2595
5425.95 2585
5426.64 2582
5427.34 2661
5428.03 2560
5428.73 2542
5429.42 2520
5430.12 2456
5430.82 2389
5431.51 2461
5432.21 2448
5432.90 2457
5433.60 2590
5434.29 2392
5434.99 2544
5435.68 2576
5436.38 2532
5437.07 2706
5437.77 2587
5438.47 2582
5439.16 2495
5439.86 2637
5440.55 2562
5441.25 2708
5441.94 2736
5442.64 2719
5443.34 2640
5444.03 2494
5444.73 2392
5445.42 2423
5446.12 2650
5446.82 2797
5447.51 2622
5448.21 2786
5448.91 2858
5449.60 2805
5450.30 2827
5450.99 2546
5451.69 2652
5452.39 2743
5453.08 2796
5453.78 2707
5454.48 2695
5455.17 2641
5455.87 2685
5456.57 2544
5457.27 2581
5457.96 2713
5458.66 2581
5459.36 2633
5460.05 2587
5460.75 2567
5461.45 2587
5462.14 2561
5462.84 2599
5463.54 2485
5464.24 2631
5464.93 2727
5465.63 2671
5466.33 2707
5467.03 2591
5467.72 2666
5468.42 2702
5469.12 2815
5469.82 2737
5470.51 2750
5471.21 2739
5471.91 2718
5472.61 2731
5473.31 2686
5474.00 2720
5474.70 2702
5475.40 2798
5476.10 2707
5476.80 2659
5477.49 2818
5478.19 2889
5478.89 2839
5479.59 2912
5480.29 2942
5480.99 2978
5481.68 2892
5482.38 3149
5483.08 3189
5483.78 3245
5484.48 3294
5485.18 3161
5485.88 3184
5486.57 3066
5487.27 3083
5487.97 3029
5488.67 2958
5489.37 3041
5490.07 3050
5490.77 3092
5491.47 3053
5492.17 3033
5492.87 3071
5493.56 2932
5494.26 2902
5494.96 2995
5495.66 2979
5496.36 3198
5497.06 3228
5497.76 3131
5498.46 3063
5499.16 3137
5499.86 3242
5500.56 3267
5501.26 3430
5501.96 3501
5502.66 3688
5503.36 3873
5504.06 3780
5504.76 3815
5505.46 4073
5506.16 3574
5506.86 3305
5507.56 3260
5508.26 3237
5508.96 3480
5509.66 3396
5510.36 3241
5511.06 3087
5511.76 3165
5512.46 3274
5513.16 3107
5513.86 3083
5514.56 3040
5515.26 3041
5515.96 2968
5516.66 2856
5517.36 2816
5518.07 2880
5518.77 3029
5519.47 2997
5520.17 2941
5520.87 2907
5521.57 2856
5522.27 2927
5522.97 2825
5523.67 2923
5524.37 2872
5525.08 2918
5525.78 2919
5526.48 2757
5527.18 2746
5527.88 2794
5528.58 2767
5529.28 2942
5529.99 2868
5530.69 2665
5531.39 2548
5532.09 2594
5532.79 2796
5533.49 2616
5534.20 2680
5534.90 2750
5535.60 2568
5536.30 2544
5537.00 2574
5537.70 2716
5538.41 2684
5539.11 2592
5539.81 2686
5540.51 2654
5541.22 2551
5541.92 2743
5542.62 2615
5543.32 2485
5544.02 2465
5544.73 2508
5545.43 2719
5546.13 2559
5546.84 2518
5547.54 2715
5548.24 2656
5548.94 2710
5549.65 2644
5550.35 2844
5551.05 2713
5551.75 2466
5552.46 2729
5553.16 2712
5553.86 2583
5554.57 2559
5555.27 2631
5555.97 2424
5556.68 2432
5557.38 2534
5558.08 2628
5558.79 2630
5559.49 2561
5560.19 2605
5560.90 2618
5561.60 2503
5562.30 2434
5563.01 2565
5563.71 2583
5564.41 2552
5565.12 2594
5565.82 2709
5566.53 2681
5567.23 2654
5567.93 2600
5568.64 2388
5569.34 2438
5570.05 2588
5570.75 2610
5571.45 2649
5572.16 2562
5572.86 2580
5573.57 2635
5574.27 2586
5574.98 2540
5575.68 2546
5576.38 2619
5577.09 2628
5577.79 2518
5578.50 2558
5579.20 2663
5579.91 2487
5580.61 2549
5581.32 2629
5582.02 2450
5582.73 2472
5583.43 2467
5584.14 2521
5584.84 2410
5585.55 2524
5586.25 2513
5586.96 2483
5587.66 2435
5588.37 2428
5589.07 2441
5589.78 2531
5590.48 2523
5591.19 2536
5591.89 2442
5592.60 2451
5593.31 2429
5594.01 2389
5594.72 2517
5595.42 2550
5596.13 2410
5596.83 2392
5597.54 2396
5598.25 2436
5598.95 2256
5599.66 2302
5600.36 2368
5601.07 2429
5601.78 2311
5602.48 2173
5603.19 2285
5603.89 2377
5604.60 2361
5605.31 2264
5606.01 2352
5606.72 2318
5607.43 2378
5608.13 2450
5608.84 2372
5609.54 2339
5610.25 2285
5610.96 2212
5611.66 2278
5612.37 2359
5613.08 2327
5613.79 2330
5614.49 2244
5615.20 2170
5615.91 2189
5616.61 2193
5617.32 2219
5618.03 2310
5618.73 2098
5619.44 2125
5620.15 2119
5620.86 2243
5621.56 2186
5622.27 2208
5622.98 2201
5623.69 2200
5624.39 2234
5625.10 2152
5625.81 2152
5626.52 2268
5627.22 2320
5627.93 2276
5628.64 2414
5629.35 2334
5630.05 2249
5630.76 2225
5631.47 2283
5632.18 2304
5632.89 2283
5633.59 2212
5634.30 2156
5635.01 2253
5635.72 2267
5636.43 2225
5637.14 2061
5637.84 2055
5638.55 2022
5639.26 2197
5639.97 2325
5640.68 2350
5641.39 2357
5642.10 2466
5642.80 2529
5643.51 2422
5644.22 2463
5644.93 2377
5645.64 2317
5646.35 2348
5647.06 2316
5647.77 2391
5648.47 2370
5649.18 2357
5649.89 2344
5650.60 2319
5651.31 2156
5652.02 2203
5652.73 2216
5653.44 2320
5654.15 2167
5654.86 2331
5655.57 2330
5656.28 2314
5656.99 2324
5657.70 2259
5658.41 2291
5659.12 2453
5659.83 2345
5660.54 2367
5661.24 2384
5661.95 2405
5662.66 2474
5663.37 2430
5664.08 2414
5664.79 2432
5665.50 2329
5666.21 2095
5666.93 2205
5667.64 2317
5668.35 2298
5669.06 2302
5669.77 2170
5670.48 2265
5671.19 2419
5671.90 2297
5672.61 2245
5673.32 2347
5674.03 2290
5674.74 2247
5675.45 2470
5676.16 2292
5676.87 2310
5677.58 2287
5678.29 2368
5679.01 2234
5679.72 2209
5680.43 2292
5681.14 2321
5681.85 2355
5682.56 2253
5683.27 2257
5683.98 2245
5684.69 2377
5685.41 2323
5686.12 2236
5686.83 2167
5687.54 2173
5688.25 2220
5688.96 2177
5689.67 2097
5690.39 2218
5691.10 2216
5691.81 2198
5692.52 2186
5693.23 2293
5693.95 2174
5694.66 2266
5695.37 2267
5696.08 2250
5696.79 2250
5697.51 2258
5698.22 2192
5698.93 2141
5699.64 2062
5700.35 2066
5701.07 2179
5701.78 2214
5702.49 2180
5703.20 2208
5703.92 2216
5704.63 2102
5705.34 2250
5706.05 2256
5706.77 2095
5707.48 2217
5708.19 2278
5708.90 2307
5709.62 2176
5710.33 2215
5711.04 2223
5711.76 2254
5712.47 2121
5713.18 2119
5713.90 2151
5714.61 2200
5715.32 2280
5716.04 2263
5716.75 2259
5717.46 2264
5718.18 2335
5718.89 2163
5719.60 2069
5720.32 2322
5721.03 2413
5721.74 2353
5722.46 2245
5723.17 2418
5723.88 2303
5724.60 2314
5725.31 2411
5726.03 2390
5726.74 2346
5727.45 2318
5728.17 2304
5728.88 2285
5729.60 2332
5730.31 2373
5731.02 2354
5731.74 2577
5732.45 2588
5733.17 2480
5733.88 2332
5734.60 2213
5735.31 2289
5736.02 2402
5736.74 2475
5737.45 2501
5738.17 2414
5738.88 2395
5739.60 2315
5740.31 2229
5741.03 2276
5741.74 2269
5742.46 2214
5743.17 2367
5743.89 2240
5744.60 2235
5745.32 2348
5746.03 2248
5746.75 2308
5747.46 2330
5748.18 2324
5748.89 2468
5749.61 2377
5750.32 2360
5751.04 2330
5751.76 2331
5752.47 2492
5753.19 2554
5753.90 2538
5754.62 2517
5755.33 2484
5756.05 2441
5756.77 2435
5757.48 2529
5758.20 2521
5758.91 2429
5759.63 2623
5760.34 2554
5761.06 2549
5761.78 2535
5762.49 2637
5763.21 2539
5763.93 2507
5764.64 2539
5765.36 2680
5766.07 2587
5766.79 2601
5767.51 2756
5768.22 2725
5768.94 2794
5769.66 2708
5770.37 2624
5771.09 2728
5771.81 2639
5772.52 2657
5773.24 2741
5773.96 2758
5774.67 2815
5775.39 2728
5776.11 2829
5776.83 3002
5777.54 2961
5778.26 2842
5778.98 2840
5779.69 2763
5780.41 2726
5781.13 2834
5781.85 2961
5782.56 3042
5783.28 2978
5784.00 2940
5784.72 2904
5785.43 2989
5786.15 2980
5786.87 2830
5787.59 2949
5788.30 3111
5789.02 3372
5789.74 3152
5790.46 3066
5791.18 3201
5791.89 3445
5792.61 3412
5793.33 3116
5794.05 3277
5794.77 3325
5795.48 3615
5796.20 3511
5796.92 3656
5797.64 3804
5798.36 3741
5799.08 3810
5799.80 3800
5800.51 3777
5801.23 3925
5801.95 4368
5802.67 4526
5803.39 4828
5804.11 5044
5804.83 5309
5805.54 5487
5806.26 5505
5806.98 5594
5807.70 5345
5808.42 5147
5809.14 5088
5809.86 5085
5810.58 5047
5811.30 4746
5812.02 4677
5812.74 5161
5813.45 5077
5814.17 5244
5814.89 5517
5815.61 5789
5816.33 6207
5817.05 6941
5817.77 7792
5818.49 8634
5819.21 9688
5819.93 10612
5820.65 11176
5821.37 11425
5822.09 11381
5822.81 10254
5823.53 9441
5824.25 8571
5824.97 7719
5825.69 6963
5826.41 6925
5827.13 6665
5827.85 6374
5828.57 6328
5829.29 6228
5830.01 6180
5830.73 6136
5831.45 6122
5832.17 6158
5832.89 6001
5833.61 5832
5834.33 5783
5835.06 5781
5835.78 5764
5836.50 5774
5837.22 5637
5837.94 5472
5838.66 5343
5839.38 5290
5840.10 4925
5840.82 4829
5841.54 4850
5842.26 5024
5842.99 4780
5843.71 4536
5844.43 4371
5845.15 4118
5845.87 4024
5846.59 3985
5847.31 4133
5848.04 4271
5848.76 4082
5849.48 3940
5850.20 3844
5850.92 3789
5851.64 3774
5852.36 3574
5853.09 3566
5853.81 3554
5854.53 3587
5855.25 3616
5855.97 3538
5856.70 3590
5857.42 3579
5858.14 3607
5858.86 3690
5859.58 3476
5860.31 3605
5861.03 3542
5861.75 3587
5862.47 3389
5863.20 3196
5863.92 3311
5864.64 3326
5865.36 3292
5866.09 3280
5866.81 3300
5867.53 3125
5868.25 3206
5868.98 3222
5869.70 3133
5870.42 3128
5871.15 3103
5871.87 3201
5872.59 3111
5873.31 3163
5874.04 3215
5874.76 3147
5875.48 2973
5876.21 3247
5876.93 3180
5877.65 3195
5878.38 3041
5879.10 3189
5879.82 3197
5880.55 2986
5881.27 3046
5881.99 3107
5882.72 3122
5883.44 3138
5884.17 3064
5884.89 3121
5885.61 3252
5886.34 3036
5887.06 2981
5887.78 3145
5888.51 2932
5889.23 3078
5889.96 3035
5890.68 2941
5891.41 3186
5892.13 3050
5892.85 3018
5893.58 3082
5894.30 3044
5895.03 2928
5895.75 2995
5896.48 3067
5897.20 2984
5897.92 2812
5898.65 2829
5899.37 2872
5900.10 2882
5900.82 2966
5901.55 2844
5902.27 2720
5903.00 2760
5903.72 2904
5904.45 2872
5905.17 2789
5905.90 2930
5906.62 2807
5907.35 2843
5908.07 2741
5908.80 2632
5909.52 2629
5910.25 2649
5910.97 2876
5911.70 2729
5912.43 2749
5913.15 2874
5913.88 2736
5914.60 2819
5915.33 2770
5916.05 2620
5916.78 2689
5917.50 2635
5918.23 2729
5918.96 2613
5919.68 2560
5920.41 2668
5921.13 2557
5921.86 2468
5922.59 2464
5923.31 2445
5924.04 2551
5924.76 2618
5925.49 2449
5926.22 2445
5926.94 2520
5927.67 2476
5928.40 2472
5929.12 2579
5929.85 2571
5930.58 2578
5931.30 2548
5932.03 2639
5932.76 2646
5933.48 2713
5934.21 2660
5934.94 2616
5935.66 2621
5936.39 2658
5937.12 2547
5937.84 2740
5938.57 2726
5939.30 2731
5940.02 2684
5940.75 2805
5941.48 2725
5942.21 2780
5942.93 2681
5943.66 2744
5944.39 2683
5945.12 2605
5945.84 2659
5946.57 2720
5947.30 2807
5948.03 2700
5948.75 2787
5949.48 2801
5950.21 2708
5950.94 2903
5951.67 2837
5952.39 2806
5953.12 2704
5953.85 2832
5954.58 3047
5955.31 2839
5956.03 2838
5956.76 2834
5957.49 2936
5958.22 2998
5958.95 3141
5959.67 2836
5960.40 2935
5961.13 2955
5961.86 2931
5962.59 2994
5963.32 2809
5964.05 2998
5964.77 3041
5965.50 3081
5966.23 3002
5966.96 3050
5967.69 3271
5968.42 3186
5969.15 3239
5969.88 3310
5970.61 3325
5971.33 3345
5972.06 3292
5972.79 3192
5973.52 3153
5974.25 3067
5974.98 3004
5975.71 3168
5976.44 2967
5977.17 3019
5977.90 3087
5978.63 3191
5979.36 3076
5980.09 3090
5980.82 3248
5981.55 3119
5982.28 3237
5983.01 3231
5983.74 3152
5984.46 3043
5985.19 3082
5985.92 3210
5986.65 3152
5987.38 3395
5988.11 3316
5988.85 3234
5989.58 3439
5990.31 3329
5991.04 3449
5991.77 3482
5992.50 3462
5993.23 3451
5993.96 3498
5994.69 3326
5995.42 3431
5996.15 3311
5996.88 3456
5997.61 3467
5998.34 3436
5999.07 3420
5999.80 3384
6000.53 3283
6001.26 3258
6002.00 3278
6002.73 2980
6003.46 3280
6004.19 3266
6004.92 3181
6005.65 3192
6006.38 3109
6007.11 3326
6007.84 3333
6008.58 3329
6009.31 3520
6010.04 3784
6010.77 3938
6011.50 4237
6012.23 4442
6012.96 4539
6013.70 4813
6014.43 4929
6015.16 4747
6015.89 4604
6016.62 4767
6017.36 4649
6018.09 4294
6018.82 4145
6019.55 3732
6020.28 3632
6021.02 3495
6021.75 3352
6022.48 3178
6023.21 2982
6023.94 3136
6024.68 3093
6025.41 2998
6026.14 2974
6026.87 3050
6027.61 2930
6028.34 2994
6029.07 2855
6029.80 2793
6030.54 2928
6031.27 2886
6032.00 2781
6032.73 2798
6033.47 2782
6034.20 2713
6034.93 2765
6035.67 2782
6036.40 2803
6037.13 2822
6037.87 2823
6038.60 2832
6039.33 2976
6040.07 2710
6040.80 2910
6041.53 3056
6042.27 2933
6043.00 2851
6043.73 2977
6044.47 3075
6045.20 3087
6045.93 3328
6046.67 3152
6047.40 3246
6048.13 3156
6048.87 3057
6049.60 3034
6050.34 3218
6051.07 3245
6051.80 3155
6052.54 3077
6053.27 3015
6054.01 3107
6054.74 3117
6055.47 3180
6056.21 3175
6056.94 3126
6057.68 2951
6058.41 2964
6059.15 3165
6059.88 3186
6060.61 3093
6061.35 3093
6062.08 2854
6062.82 2970
6063.55 2897
6064.29 3011
6065.02 3029
6065.76 3014
6066.49 2950
6067.23 2930
6067.96 2885
6068.70 2875
6069.43 2898
6070.17 2906
6070.90 3028
6071.64 2856
6072.37 2931
6073.11 2870
6073.84 2783
6074.58 2802
6075.31 2775
6076.05 2801
6076.78 2859
6077.52 2726
6078.26 2867
6078.99 2810
6079.73 2806
6080.46 2599
6081.20 2665
6081.93 2910
6082.67 2984
6083.41 2992
6084.14 2956
6084.88 2962
6085.61 2828
6086.35 2823
6087.09 2673
6087.82 2686
6088.56 2728
6089.30 2735
6090.03 2726
6090.77 2666
6091.50 2774
6092.24 2924
6092.98 2925
6093.71 2805
6094.45 2687
6095.19 2723
6095.92 2687
6096.66 2861
6097.40 2782
6098.13 2961
6098.87 2756
6099.61 2705
6100.34 2688
6101.08 2613
6101.82 2689
6102.56 2565
6103.29 2722
6104.03 2809
6104.77 2747
6105.50 2886
6106.24 2810
6106.98 2859
6107.72 2683
6108.45 2743
6109.19 2738
6109.93 2686
6110.67 2670
6111.40 2579
6112.14 2775
6112.88 2664
6113.62 2814
6114.35 2749
6115.09 2686
6115.83 2807
6116.57 2814
6117.31 2724
6118.04 2960
6118.78 3029
6119.52 2833
6120.26 2798
6121.00 2958
6121.73 2922
6122.47 2899
6123.21 2948
6123.95 3058
6124.69 2816
6125.43 2935
6126.16 2924
6126.90 2869
6127.64 2948
6128.38 2940
6129.12 3016
6129.86 2954
6130.60 3283
6131.33 3149
6132.07 3210
6132.81 3259
6133.55 3276
6134.29 3092
6135.03 3084
6135.77 3026
6136.51 3011
6137.25 2984
6137.99 3003
6138.73 2896
6139.46 2854
6140.20 2827
6140.94 2886
6141.68 3101
6142.42 3029
6143.16 3104
6143.90 3032
6144.64 3052
6145.38 2974
6146.12 2995
6146.86 3038
6147.60 2873
6148.34 2839
6149.08 3015
6149.82 3129
6150.56 3044
6151.30 3032
6152.04 3060
6152.78 2973
6153.52 2963
6154.26 3130
6155.00 3344
6155.74 3180
6156.48 3076
6157.22 3211
6157.96 3339
6158.70 3309
6159.44 3421
6160.18 3385
6160.92 3339
6161.66 3358
6162.40 3322
6163.15 3351
6163.89 3382
6164.63 3436
6165.37 3661
6166.11 3624
6166.85 3756
6167.59 3924
6168.33 4074
6169.07 4092
6169.81 4243
6170.55 4182
6171.30 4210
6172.04 4243
6172.78 4149
6173.52 4192
6174.26 4192
6175.00 4166
6175.74 4164
6176.49 4023
6177.23 4005
6177.97 4014
6178.71 3813
6179.45 3793
6180.19 3905
6180.94 3838
6181.68 3849
6182.42 3858
6183.16 3901
6183.90 3880
6184.65 3944
6185.39 4255
6186.13 4332
6186.87 4337
6187.61 4200
6188.36 4331
6189.10 4383
6189.84 4307
6190.58 4154
6191.33 4352
6192.07 4410
6192.81 4342
6193.55 4405
6194.30 4524
6195.04 4751
6195.78 4746
6196.52 4868
6197.27 4957
6198.01 4857
6198.75 5075
6199.49 5038
6200.24 5074
6200.98 4877
6201.72 4993
6202.47 4977
6203.21 4975
6203.95 5026
6204.70 5075
6205.44 5112
6206.18 5507
6206.93 5985
6207.67 6729
6208.41 7575
6209.16 8832
6209.90 10385
6210.64 11654
6211.39 13103
6212.13 14485
6212.87 14643
6213.62 14562
6214.36 14284
6215.11 13309
6215.85 11903
6216.59 10527
6217.34 9290
6218.08 8183
6218.83 7021
6219.57 6330
6220.31 5918
6221.06 5732
6221.80 5277
6222.55 5105
6223.29 5151
6224.04 5206
6224.78 5438
6225.52 5834
6226.27 5991
6227.01 6193
6227.76 6291
6228.50 6389
6229.25 6564
6229.99 6342
6230.74 6153
6231.48 5552
6232.23 5358
6232.97 4953
6233.72 4567
6234.46 4513
6235.21 4474
6235.95 4308
6236.70 4195
6237.44 4126
6238.19 4055
6238.93 4148
6239.68 4065
6240.42 4113
6241.17 4272
6241.91 4450
6242.66 4267
6243.40 4021
6244.15 4221
6244.90 4346
6245.64 4359
6246.39 4450
6247.13 4314
6247.88 4388
6248.62 4762
6249.37 4808
6250.12 4745
6250.86 5071
6251.61 5307
6252.35 5394
6253.10 5072
6253.85 5038
6254.59 4873
6255.34 4830
6256.09 4663
6256.83 4572
6257.58 4458
6258.32 4318
6259.07 4372
6259.82 4493
6260.56 4560
6261.31 4510
6262.06 4691
6262.80 4858
6263.55 4494
6264.30 4383
6265.04 4318
6265.79 4366
6266.54 4350
6267.29 4286
6268.03 4308
6268.78 4228
6269.53 4198
6270.27 4186
6271.02 4003
6271.77 4059
6272.52 4002
6273.26 4100
6274.01 4143
6274.76 3988
6275.50 4123
6276.25 4206
6277.00 4136
6277.75 4067
6278.49 4364
6279.24 4456
6279.99 4491
6280.74 4236
6281.49 4336
6282.23 4203
6282.98 4152
6283.73 4112
6284.48 3976
6285.23 4002
6285.97 3982
6286.72 4022
6287.47 3884
6288.22 3988
6288.97 4083
6289.71 4024
6290.46 4262
6291.21 4349
6291.96 4299
6292.71 4402
6293.46 4447
6294.21 4318
6294.95 4168
6295.70 4158
6296.45 4130
6297.20 4095
6297.95 3942
6298.70 3722
6299.45 3598
6300.20 3716
6300.94 3625
6301.69 3544
6302.44 3646
6303.19 3568
6303.94 3384
6304.69 3544
6305.44 3558
6306.19 3636
6306.94 3544
6307.69 3509
6308.44 3641
6309.19 3576
6309.94 3511
6310.69 3590
6311.43 3455
6312.18 3575
6312.93 3471
6313.68 3567
6314.43 3618
6315.18 3561
6315.93 3482
6316.68 3414
6317.43 3630
6318.18 3724
6318.93 3810
6319.68 3676
6320.43 3586
6321.18 3667
6321.93 3639
6322.68 3338
6323.43 3291
6324.18 3407
6324.94 3378
6325.69 3252
6326.44 3114
6327.19 3118
6327.94 3148
6328.69 3172
6329.44 3161
6330.19 3201
6330.94 3452
6331.69 3291
6332.44 3165
6333.19 3060
6333.94 3094
6334.69 3191
6335.45 3145
6336.20 3064
6336.95 2997
6337.70 2867
6338.45 2994
6339.20 2880
6339.95 3008
6340.70 3016
6341.46 2939
6342.21 2930
6342.96 2880
6343.71 2895
6344.46 3065
6345.21 2945
6345.96 2882
6346.72 2989
6347.47 2844
6348.22 2867
6348.97 2825
6349.72 2966
6350.48 2883
6351.23 2835
6351.98 2822
6352.73 2974
6353.48 2978
6354.24 2998
6354.99 2992
6355.74 2938
6356.49 2960
6357.24 2933
6358.00 2995
6358.75 2989
6359.50 2847
6360.25 2657
6361.01 2791
6361.76 2854
6362.51 2724
6363.26 2760
6364.02 2698
6364.77 2636
6365.52 2704
6366.28 2627
6367.03 2728
6367.78 2788
6368.53 2817
6369.29 2725
6370.04 2845
6370.79 2721
6371.55 2793
6372.30 2810
6373.05 2772
6373.81 2570
6374.56 2597
6375.31 2635
6376.07 2641
6376.82 2645
6377.57 2729
6378.33 2615
6379.08 2711
6379.83 2644
6380.59 2661
6381.34 2540
6382.10 2511
6382.85 2609
6383.60 2491
6384.36 2591
6385.11 2564
6385.87 2515
6386.62 2583
6387.37 2536
6388.13 2642
6388.88 2595
6389.64 2661
6390.39 2525
6391.14 2567
6391.90 2597
6392.65 2481
6393.41 2567
6394.16 2467
6394.92 2489
6395.67 2437
6396.43 2595
6397.18 2517
6397.94 2470
6398.69 2482
6399.45 2415
6400.20 2464
6400.96 2451
6401.71 2497
6402.47 2424
6403.22 2307
6403.98 2543
6404.73 2438
6405.49 2393
6406.24 2424
6407.00 2388
6407.75 2478
6408.51 2478
6409.26 2411
6410.02 2427
6410.77 2400
6411.53 2278
6412.28 2434
6413.04 2471
6413.80 2465
6414.55 2376
6415.31 2469
6416.06 2431
6416.82 2374
6417.57 2459
6418.33 2528
6419.09 2428
6419.84 2364
6420.60 2349
6421.35 2384
6422.11 2399
6422.87 2375
6423.62 2267
6424.38 2296
6425.14 2217
6425.89 2456
6426.65 2351
6427.40 2349
6428.16 2374
6428.92 2436
6429.67 2336
6430.43 2387
6431.19 2405
6431.94 2304
6432.70 2359
6433.46 2344
6434.22 2556
6434.97 2460
6435.73 2366
6436.49 2516
6437.24 2494
6438.00 2390
6438.76 2562
6439.51 2535
6440.27 2481
6441.03 2492
6441.79 2466
6442.54 2561
6443.30 2443
6444.06 2409
6444.82 2501
6445.57 2292
6446.33 2383
6447.09 2429
6447.85 2591
6448.60 2480
6449.36 2512
6450.12 2390
6450.88 2408
6451.64 2439
6452.39 2478
6453.15 2393
6453.91 2404
6454.67 2497
6455.43 2348
6456.18 2440
6456.94 2403
6457.70 2457
6458.46 2508
6459.22 2565
6459.98 2601
6460.73 2522
6461.49 2587
6462.25 2461
6463.01 2530
6463.77 2525
6464.53 2575
6465.29 2517
6466.04 2503
6466.80 2523
6467.56 2520
6468.32 2431
6469.08 2477
6469.84 2354
6470.60 2512
6471.36 2518
6472.12 2541
6472.87 2447
6473.63 2493
6474.39 2620
6475.15 2564
6475.91 2513
6476.67 2699
6477.43 2680
6478.19 2589
6478.95 2671
6479.71 2689
6480.47 2597
6481.23 2740
6481.99 2718
6482.75 2647
6483.51 2597
6484.27 2647
6485.03 2776
6485.79 2716
6486.55 2697
6487.31 2867
6488.07 2927
6488.83 2992
6489.59 2913
6490.35 2926
6491.11 2904
6491.87 2968
6492.63 3019
6493.39 2922
6494.15 3052
6494.91 3000
6495.67 3130
6496.43 3209
6497.19 3249
6497.95 3199
6498.71 3155
6499.47 3317
6500.23 3410
6500.99 3275
6501.76 3108
6502.52 3498
6503.28 3339
6504.04 3198
6504.80 3160
6505.56 3232
6506.32 3272
6507.08 3205
6507.84 3237
6508.61 3338
6509.37 3363
6510.13 3345
6510.89 3393
6511.65 3529
6512.41 3433
6513.17 3429
6513.94 3467
6514.70 3490
6515.46 3558
6516.22 3613
6516.98 3465
6517.74 3412
6518.51 3529
6519.27 3435
6520.03 3566
6520.79 3612
6521.55 3609
6522.32 3542
6523.08 3566
6523.84 3766
6524.60 4078
6525.36 4109
6526.13 4103
6526.89 4229
6527.65 4527
6528.41 4660
6529.18 4842
6529.94 4925
6530.70 5019
6531.46 4818
6532.23 4506
6532.99 4394
6533.75 4572
6534.51 4902
6535.28 4815
6536.04 4937
6536.80 5334
6537.57 5399
6538.33 5737
6539.09 6148
6539.85 6605
6540.62 6580
6541.38 6252
6542.14 5993
6542.91 5700
6543.67 5125
6544.43 4779
6545.20 4507
6545.96 4087
6546.72 3819
6547.49 3658
6548.25 3684
6549.02 3639
6549.78 3497
6550.54 3407
6551.31 3373
6552.07 3591
6552.83 3367
6553.60 3193
6554.36 3379
6555.13 3598
6555.89 3527
6556.65 3480
6557.42 3491
6558.18 3456
6558.95 3373
6559.71 3372
6560.47 3469
6561.24 3486
6562.00 3637
6562.77 3599
6563.53 3663
6564.30 3932
6565.06 3921
6565.83 3873
6566.59 3953
6567.36 4004
6568.12 3857
6568.88 3976
6569.65 3959
6570.41 4124
6571.18 3928
6571.94 3700
6572.71 3709
6573.47 3750
6574.24 3939
6575.00 3873
6575.77 3755
6576.53 3793
6577.30 4084
6578.07 3932
6578.83 3954
6579.60 4030
6580.36 4245
6581.13 4242
6581.89 4095
6582.66 4067
6583.42 4225
6584.19 4398
6584.96 4470
6585.72 4426
6586.49 4527
6587.25 4687
6588.02 4678
6588.78 4562
6589.55 4371
6590.32 4484
6591.08 4433
6591.85 4528
6592.61 4569
6593.38 4628
6594.15 4800
6594.91 4904
6595.68 5198
6596.45 5109
6597.21 5100
6597.98 5257
6598.75 5050
6599.51 4713
6600.28 4794
6601.05 4605
6601.81 4431
6602.58 4431
6603.35 4524
6604.11 4432
6604.88 4252
6605.65 4061
6606.41 3936
6607.18 4026
6607.95 3817
6608.71 3742
6609.48 3877
6610.25 3885
6611.02 3835
6611.78 3779
6612.55 3899
6613.32 3800
6614.09 3816
6614.85 3722
6615.62 3546
6616.39 3827
6617.16 3767
6617.92 3654
6618.69 3710
6619.46 3523
6620.23 3654
6620.99 3562
6621.76 3586
6622.53 3750
6623.30 3739
6624.07 3942
6624.83 3768
6625.60 3666
6626.37 3858
6627.14 3947
6627.91 3776
6628.67 3725
6629.44 3879
6630.21 3685
6630.98 3707
6631.75 3603
6632.52 3712
6633.29 3704
6634.05 3830
6634.82 3990
6635.59 4191
6636.36 4657
6637.13 4746
6637.90 4455
6638.67 4613
6639.43 4722
6640.20 4509
6640.97 4372
6641.74 4165
6642.51 3905
6643.28 3646
6644.05 3790
6644.82 3729
6645.59 3547
6646.36 3458
6647.13 3509
6647.90 3458
6648.66 3375
6649.43 3342
6650.20 3500
6650.97 3552
6651.74 3687
6652.51 3834
6653.28 3553
6654.05 3485
6654.82 3456
6655.59 3276
6656.36 3409
6657.13 3414
6657.90 3281
6658.67 3175
6659.44 3429
6660.21 3421
6660.98 3522
6661.75 3306
6662.52 3423
6663.29 3367
6664.06 3458
6664.83 3719
6665.60 3923
6666.37 4042
6667.14 3971
6667.91 4251
6668.69 4164
6669.46 4349
6670.23 4321
6671.00 4255
6671.77 4035
6672.54 3833
6673.31 3584
6674.08 3651
6674.85 3447
6675.62 3228
6676.39 3192
6677.16 3193
6677.94 3235
6678.71 3074
6679.48 3102
6680.25 3325
6681.02 3107
6681.79 3131
6682.56 3251
6683.33 3302
6684.11 3328
6684.88 3202
6685.65 3260
6686.42 3278
6687.19 3247
6687.96 3265
6688.74 3261
6689.51 3378
6690.28 3196
6691.05 3111
6691.82 3112
6692.60 3127
6693.37 2991
6694.14 3030
6694.91 3140
6695.68 3150
6696.46 3018
6697.23 2813
6698.00 2960
6698.77 2885
6699.55 2951
6700.32 2953
6701.09 2888
6701.86 2923
6702.64 2886
6703.41 2868
6704.18 2938
6704.95 3013
6705.73 2930
6706.50 3050
6707.27 2870
6708.04 2950
6708.82 2874
6709.59 2994
6710.36 2726
6711.14 2692
6711.91 2730
6712.68 2612
6713.46 2647
6714.23 2712
6715.00 2732
6715.78 2831
6716.55 2792
6717.32 2707
6718.10 2578
6718.87 2715
6719.64 2711
6720.42 2510
6721.19 2465
6721.96 2564
6722.74 2653
6723.51 2499
6724.28 2593
6725.06 2646
6725.83 2543
6726.61 2464
6727.38 2703
6728.15 2614
6728.93 2529
6729.70 2522
6730.48 2486
6731.25 2507
6732.02 2510
6732.80 2597
6733.57 2588
6734.35 2577
6735.12 2680
6735.90 2644
6736.67 2544
6737.45 2606
6738.22 2492
6738.99 2487
6739.77 2469
6740.54 2545
6741.32 2613
6742.09 2694
6742.87 2618
6743.64 2635
6744.42 2511
6745.19 2456
6745.97 2489
6746.74 2399
6747.52 2508
6748.29 2566
6749.07 2660
6749.84 2656
6750.62 2595
6751.40 2589
6752.17 2669
6752.95 2673
6753.72 2663
6754.50 2605
6755.27 2593
6756.05 2472
6756.82 2533
6757.60 2591
6758.38 2474
6759.15 2492
6759.93 2542
6760.70 2485
6761.48 2417
6762.25 2466
6763.03 2426
6763.81 2372
6764.58 2330
6765.36 2300
6766.14 2399
6766.91 2515
6767.69 2351
6768.46 2308
6769.24 2458
6770.02 2577
6770.79 2393
6771.57 2457
6772.35 2463
6773.12 2634
6773.90 2446
6774.68 2422
6775.45 2616
6776.23 2414
6777.01 2384
6777.78 2490
6778.56 2607
6779.34 2599
6780.11 2521
6780.89 2663
6781.67 2714
6782.45 2753
6783.22 2705
6784.00 2614
6784.78 2704
6785.56 2610
6786.33 2556
6787.11 2594
6787.89 2437
6788.66 2446
6789.44 2442
6790.22 2601
6791.00 2373
6791.78 2343
6792.55 2386
6793.33 2507
6794.11 2580
6794.89 2316
6795.66 2310
6796.44 2313
6797.22 2303
6798.00 2330
6798.78 2338
6799.55 2327
6800.33 2401
6801.11 2236
6801.89 2126
6802.67 2156
6803.45 2180
6804.22 2293
6805.00 2446
6805.78 2399
6806.56 2374
6807.34 2181
6808.12 2119
6808.90 2169
6809.67 2285
6810.45 2373
6811.23 2247
6812.01 2310
6812.79 2330
6813.57 2285
6814.35 2371
6815.13 2365
6815.91 2303
6816.68 2358
6817.46 2339
6818.24 2389
6819.02 2482
6819.80 2468
6820.58 2481
6821.36 2425
6822.14 2450
6822.92 2490
6823.70 2354
6824.48 2279
6825.26 2399
6826.04 2380
6826.82 2279
6827.60 2433
6828.38 2418
6829.16 2435
6829.94 2308
6830.72 2245
6831.50 2334
6832.28 2340
6833.06 2351
6833.84 2380
6834.62 2347
6835.40 2362
6836.18 2436
6836.96 2346
6837.74 2433
6838.52 2460
6839.30 2414
6840.08 2360
6840.86 2452
6841.64 2441
6842.42 2404
6843.20 2469
6843.98 2537
6844.76 2525
6845.54 2453
6846.32 2353
6847.10 2308
6847.89 2410
6848.67 2440
6849.45 2632
6850.23 2610
6851.01 2885
6851.79 3127
6852.57 3479
6853.35 3588
6854.13 3743
6854.92 3931
6855.70 3925
6856.48 3869
6857.26 3588
6858.04 3488
6858.82 3307
6859.60 2872
6860.39 2948
6861.17 2708
6861.95 2713
6862.73 2614
6863.51 2581
6864.29 2546
6865.08 2564
6865.86 2711
6866.64 2798
6867.42 2709
6868.20 2689
6868.99 2852
6869.77 3085
6870.55 3158
6871.33 3230
6872.12 3180
6872.90 3150
6873.68 3070
6874.46 2956
6875.24 2815
6876.03 2717
6876.81 2528
6877.59 2658
6878.38 2578
6879.16 2416
6879.94 2468
6880.72 2491
6881.51 2443
6882.29 2557
6883.07 2479
6883.85 2565
6884.64 2853
6885.42 2902
6886.20 2783
6886.99 2976
6887.77 3034
6888.55 3158
6889.34 3184
6890.12 3315
6890.90 3406
6891.69 3324
6892.47 3429
6893.25 3377
6894.04 3208
6894.82 3129
6895.60 3219
6896.39 3071
6897.17 3112
6897.96 3118
6898.74 2872
6899.52 3005
6900.31 3045
6901.09 2884
6901.88 2879
6902.66 2909
6903.44 3061
6904.23 2971
6905.01 2889
6905.80 3027
6906.58 2917
6907.36 2901
6908.15 2783
6908.93 2790
6909.72 2816
6910.50 2710
6911.29 2642
6912.07 2609
6912.86 2595
6913.64 2619
6914.42 2742
6915.21 2659
6915.99 2667
6916.78 2606
6917.56 2741
6918.35 2713
6919.13 2722
6919.92 2841
6920.70 2825
6921.49 2716
6922.27 2515
6923.06 2609
6923.84 2770
6924.63 2765
6925.42 2894
6926.20 2934
6926.99 2764
6927.77 2836
6928.56 2838
6929.34 2761
6930.13 2817
6930.91 2863
6931.70 2840
6932.48 2803
6933.27 2814
6934.06 2777
6934.84 2643
6935.63 2692
6936.41 2707
6937.20 2783
6937.99 2684
6938.77 2695
6939.56 2737
6940.34 2577
6941.13 2713
6941.92 2809
6942.70 3012
6943.49 3034
6944.28 3002
6945.06 2920
6945.85 2965
6946.64 2979
6947.42 3054
6948.21 3094
6949.00 3088
6949.78 2986
6950.57 3151
6951.36 3211
6952.14 3232
6952.93 3302
6953.72 3215
6954.50 3102
6955.29 3185
6956.08 3178
6956.86 3266
6957.65 3196
6958.44 3170
6959.23 3131
6960.01 3222
6960.80 3251
6961.59 3393
6962.38 3415
6963.16 3532
6963.95 3406
6964.74 3297
6965.53 3574
6966.31 3470
6967.10 3456
6967.89 3435
6968.68 3551
6969.46 3638
6970.25 3618
6971.04 3668
6971.83 3787
6972.62 3766
6973.40 3727
6974.19 3764
6974.98 3855
6975.77 3937
6976.56 3888
6977.34 3704
6978.13 3808
6978.92 4157
6979.71 3993
6980.50 4100
6981.29 4239
6982.08 4268
6982.86 4421
6983.65 4581
6984.44 4782
6985.23 5123
6986.02 5757
6986.81 6248
6987.60 6916
6988.39 7380
6989.17 7811
6989.96 8298
6990.75 8191
6991.54 7994
6992.33 7563
6993.12 6845
6993.91 6126
6994.70 5578
6995.49 5189
6996.28 4980
6997.07 4879
6997.86 4937
6998.64 4783
6999.43 5302
7000.22 5903
7001.01 6533
7001.80 7449
7002.59 7795
7003.38 8294
7004.17 8629
7004.96 8692
7005.75 7881
7006.54 7422
7007.33 6805
7008.12 6022
7008.91 5398
7009.70 4917
7010.49 4618
7011.28 4141
7012.07 3885
7012.86 3866
7013.65 3742
7014.44 3679
7015.23 3676
7016.02 4000
7016.81 3851
7017.61 3916
7018.40 4115
7019.19 4081
7019.98 3907
7020.77 3856
7021.56 3657
7022.35 3702
7023.14 3633
7023.93 3431
7024.72 3281
7025.51 3201
7026.30 3393
7027.10 3460
7027.89 3353
7028.68 3444
7029.47 3376
7030.26 3610
7031.05 3607
7031.84 3548
7032.63 3448
7033.43 3318
7034.22 3219
7035.01 3208
7035.80 3228
7036.59 3227
7037.38 3234
7038.18 3037
7038.97 3053
7039.76 3270
7040.55 3438
7041.34 3375
7042.13 3473
7042.93 3294
7043.72 3480
7044.51 3169
7045.30 3250
7046.09 3269
7046.89 3366
7047.68 3526
7048.47 3483
7049.26 3572
7050.06 3431
7050.85 3306
7051.64 3325
7052.43 3305
7053.23 3354
7054.02 3557
7054.81 3421
7055.60 3304
7056.40 3477
7057.19 3372
7057.98 3200
7058.77 3131
7059.57 3183
7060.36 3150
7061.15 3058
7061.95 3126
7062.74 2973
7063.53 3015
7064.33 3087
7065.12 3021
7065.91 2966
7066.71 3006
7067.50 3015
7068.29 3111
7069.09 2958
7069.88 2924
7070.67 3049
7071.47 2968
7072.26 2940
7073.05 2880
7073.85 2774
7074.64 2806
7075.44 2741
7076.23 2725
7077.02 2808
7077.82 2796
7078.61 2742
7079.41 2673
7080.20 2720
7080.99 2709
7081.79 2792
7082.58 2780
7083.38 2664
7084.17 2615
7084.96 2584
7085.76 2625
7086.55 2613
7087.35 2653
7088.14 2533
7088.94 2425
7089.73 2441
7090.53 2511
7091.32 2405
7092.12 2347
7092.91 2313
7093.71 2472
7094.50 2421
7095.29 2473
7096.09 2343
7096.88 2382
7097.68 2385
7098.48 2341
7099.27 2343
7100.07 2315
7100.86 2207
7101.66 2153
7102.45 2210
7103.25 2244
7104.04 2194
7104.84 2337
7105.63 2190
7106.43 2213
7107.22 2192
7108.02 2289
7108.82 2256
7109.61 2189
7110.41 2301
7111.20 2167
7112.00 2127
7112.79 2130
7113.59 2113
7114.39 2177
7115.18 2335
7115.98 2215
7116.77 2183
7117.57 2100
7118.37 2245
7119.16 2150
7119.96 2094
7120.76 2131
7121.55 2110
7122.35 2129
7123.15 2144
7123.94 2125
7124.74 2197
7125.53 2156
7126.33 2250
7127.13 2336
7127.93 2252
7128.72 2271
7129.52 2209
7130.32 2220
7131.11 2049
7131.91 1998
7132.71 2049
7133.50 2189
7134.30 2096
7135.10 2106
7135.90 2170
7136.69 2146
7137.49 2096
7138.29 2168
7139.08 2130
7139.88 2080
7140.68 1964
7141.48 2046
7142.27 2037
7143.07 1985
7143.87 2187
7144.67 2006
7145.46 2122
7146.26 2173
7147.06 2033
7147.86 2119
7148.66 1998
7149.45 1948
7150.25 2006
7151.05 2052
7151.85 1995
7152.65 1935
7153.44 2079
7154.24 1952
7155.04 1954
7155.84 2054
7156.64 2018
7157.44 1960
7158.23 1946
7159.03 1868
7159.83 2042
7160.63 2078
7161.43 2014
7162.23 1901
7163.03 2031
7163.83 2009
7164.62 1861
7165.42 2005
7166.22 2098
7167.02 2011
7167.82 1828
7168.62 1747
7169.42 1971
7170.22 1974
7171.02 1930
7171.82 1994
7172.61 1960
7173.41 1886
7174.21 2002
7175.01 1956
7175.81 2031
7176.61 1865
7177.41 1953
7178.21 1894
7179.01 1897
7179.81 1917
7180.61 1854
7181.41 1971
7182.21 1954
7183.01 1961
7183.81 1966
7184.61 1907
7185.41 1844
7186.21 1889
7187.01 1973
7187.81 1930
7188.61 1942
7189.41 2022
7190.21 1982
7191.01 1923
7191.81 1839
7192.61 1867
7193.41 1887
7194.21 1855
7195.01 1774
7195.81 1795
7196.61 1839
7197.41 1784
7198.21 1827
7199.01 1800
7199.82 1765
7200.62 1849
7201.42 1787
7202.22 1805
7203.02 1820
7203.82 1798
7204.62 1983
7205.42 1974
7206.22 1888
7207.02 1848
7207.83 1939
7208.63 1881
7209.43 1841
7210.23 1823
7211.03 1885
7211.83 1814
7212.63 1820
7213.44 1780
7214.24 1822
7215.04 1835
7215.84 2007
7216.64 2036
7217.44 1960
7218.25 1851
7219.05 1886
7219.85 1861
7220.65 1770
7221.45 1741
7222.26 1764
7223.06 1820
7223.86 1862
7224.66 1878
7225.46 1745
7226.27 1831
7227.07 1855
7227.87 2013
7228.67 2077
7229.48 1953
7230.28 1930
7231.08 2006
7231.88 2030
7232.69 1902
7233.49 2008
7234.29 1959
7235.09 2189
7235.90 2055
7236.70 2038
7237.50 2078
7238.30 2051
7239.11 2113
7239.91 2206
7240.71 2316
7241.52 2474
7242.32 2487
7243.12 2620
7243.93 2598
7244.73 2469
7245.53 2618
7246.34 2326
7247.14 2407
7247.94 2202
7248.75 2171
7249.55 2113
7250.35 2049
7251.16 2012
7251.96 2002
7252.76 2052
7253.57 2004
7254.37 2144
7255.18 2214
7255.98 2179
7256.78 2153
7257.59 2137
7258.39 2135
7259.20 2151
7260.00 2140
7260.80 2207
7261.61 2223
7262.41 2181
7263.22 2140
7264.02 2159
7264.83 2250
7265.63 2151
7266.43 2036
7267.24 2138
7268.04 2216
7268.85 2197
7269.65 2114
7270.46 2116
7271.26 2138
7272.07 2091
7272.87 2189
7273.68 2267
7274.48 2161
7275.29 2181
7276.09 2375
7276.90 2246
7277.70 2292
7278.51 2347
7279.31 2386
7280.12 2287
7280.92 2341
7281.73 2381
7282.53 2530
7283.34 2560
7284.14 2746
7284.95 2939
7285.76 3151
7286.56 3478
7287.37 3558
7288.17 3844
7288.98 4049
7289.78 4013
7290.59 3707
7291.40 3528
7292.20 3202
7293.01 3011
7293.81 2917
7294.62 2669
7295.43 2542
7296.23 2477
7297.04 2402
7297.84 2323
7298.65 2275
7299.46 2321
7300.26 2348
7301.07 2268
7301.88 2324
7302.68 2296
7303.49 2348
7304.30 2384
7305.10 2386
7305.91 2295
7306.72 2418
7307.52 2341
7308.33 2489
7309.14 2473
7309.94 2492
7310.75 2558
7311.56 2464
7312.36 2573
7313.17 2644
7313.98 2636
7314.79 2636
7315.59 2775
7316.40 2961
7317.21 2812
7318.01 2734
7318.82 2669
7319.63 2712
7320.44 2723
7321.24 2809
7322.05 3007
7322.86 3234
7323.67 3170
7324.47 3326
7325.28 3432
7326.09 3558
7326.90 3547
7327.71 3218
7328.51 3146
7329.32 2955
7330.13 2780
7330.94 2847
7331.75 2795
7332.55 2615
7333.36 2382
7334.17 2343
7334.98 2395
7335.79 2318
7336.60 2360
7337.40 2374
7338.21 2417
7339.02 2418
7339.83 2521
7340.64 2400
7341.45 2376
7342.26 2325
7343.06 2334
7343.87 2340
7344.68 2392
7345.49 2413
7346.30 2350
7347.11 2373
7347.92 2312
7348.73 2331
7349.54 2212
7350.34 2257
7351.15 2213
7351.96 2330
7352.77 2233
7353.58 2171
7354.39 2148
7355.20 2190
7356.01 2281
7356.82 2343
7357.63 2314
7358.44 2239
7359.25 2158
7360.06 2175
7360.87 2195
7361.68 2271
7362.49 2366
7363.30 2455
7364.11 2536
7364.92 2559
7365.73 2540
7366.54 2367
7367.35 2479
7368.16 2477
7368.97 2447
7369.78 2417
7370.59 2270
7371.40 2249
7372.21 2324
7373.02 2344
7373.83 2467
7374.64 2455
7375.45 2456
7376.26 2464
7377.07 2448
7377.88 2478
7378.69 2386
7379.50 2433
7380.31 2526
7381.12 2731
7381.94 2806
7382.75 2956
7383.56 3190
7384.37 3221
7385.18 3258
7385.99 3153
7386.80 3061
7387.61 2966
7388.42 2798
7389.23 2844
7390.05 2615
7390.86 2492
7391.67 2564
7392.48 2396
7393.29 2421
7394.10 2328
7394.92 2260
7395.73 2340
7396.54 2331
7397.35 2367
7398.16 2317
7398.97 2523
7399.79 2500
7400.60 2608
7401.41 2789
7402.22 2935
7403.03 3220
7403.85 3158
7404.66 3084
7405.47 3054
7406.28 2962
7407.09 2838
7407.91 2735
7408.72 2638
7409.53 2614
7410.34 2569
7411.16 2544
7411.97 2436
7412.78 2368
7413.59 2341
7414.41 2250
7415.22 2248
7416.03 2245
7416.84 2301
7417.66 2098
7418.47 2138
7419.28 2118
7420.10 2136
7420.91 2091
7421.72 2010
7422.54 2008
7423.35 2095
7424.16 2009
7424.97 1958
7425.79 1905
7426.60 1991
7427.41 1923
7428.23 1923
7429.04 1905
7429.86 1900
7430.67 1968
7431.48 1828
7432.30 1906
7433.11 1956
7433.92 1952
7434.74 1922
7435.55 1916
7436.36 1817
7437.18 1873
7437.99 1814
7438.81 1829
7439.62 1946
7440.43 2009
7441.25 1885
7442.06 1958
7442.88 1891
7443.69 1939
7444.51 1945
7445.32 1735
7446.13 1797
7446.95 1926
7447.76 1828
7448.58 1838
7449.39 1799
7450.21 1797
7451.02 1833
7451.84 1782
7452.65 1714
7453.47 1931
7454.28 1821
7455.10 1931
7455.91 1952
7456.73 1847
7457.54 1917
7458.36 1905
7459.17 1933
7459.99 1842
7460.80 1829
7461.62 1806
7462.43 1916
7463.25 1904
7464.06 1914
7464.88 1816
7465.69 1874
7466.51 1866
7467.32 1809
7468.14 1753
7468.96 1818
7469.77 1917
7470.59 1816
7471.40 1968
7472.22 1851
7473.03 1910
7473.85 1954
7474.67 1932
7475.48 1974
7476.30 1891
7477.11 1886
7477.93 1838
7478.75 1837
7479.56 1788
7480.38 1896
7481.20 1704
7482.01 1840
7482.83 1784
7483.65 1787
7484.46 1760
7485.28 1767
7486.09 1743
7486.91 1693
7487.73 1669
7488.54 1769
7489.36 1654
7490.18 1639
7491.00 1711
7491.81 1644
7492.63 1763
7493.45 1792
7494.26 1800
7495.08 1712
7495.90 1595
7496.71 1649
7497.53 1787
7498.35 1679
7499.17 1788
7499.98 1710
7500.80 1551
7501.62 1571
7502.44 1564
7503.25 1568
7504.07 1557
7504.89 1568
7505.71 1574
7506.52 1615
7507.34 1589
7508.16 1639
7508.98 1610
7509.80 1601
7510.61 1598
7511.43 1560
7512.25 1541
7513.07 1650
7513.89 1649
7514.70 1659
7515.52 1577
7516.34 1660
7517.16 1684
7517.98 1675
7518.79 1598
7519.61 1580
7520.43 1618
7521.25 1641
7522.07 1618
7522.89 1610
7523.71 1576
7524.52 1558
7525.34 1554
7526.16 1607
7526.98 1568
7527.80 1596
7528.62 1575
7529.44 1546
7530.26 1563
7531.08 1499
7531.89 1515
7532.71 1626
7533.53 1528
7534.35 1492
7535.17 1481
7535.99 1544
7536.81 1590
7537.63 1530
7538.45 1535
7539.27 1510
7540.09 1531
7540.91 1489
7541.73 1632
7542.55 1746
7543.37 1702
7544.19 1646
7545.01 1568
7545.83 1560
7546.65 1694
7547.47 1696
7548.29 1600
7549.11 1580
7549.93 1741
7550.75 1600
7551.57 1683
7552.39 1615
7553.21 1520
7554.03 1637
7554.85 1664
7555.67 1543
7556.49 1677
7557.31 1653
7558.13 1612
7558.95 1650
7559.77 1682
7560.59 1768
7561.41 1599
7562.23 1641
7563.05 1664
7563.87 1652
7564.69 1640
7565.52 1669
7566.34 1617
7567.16 1589
7567.98 1679
7568.80 1700
7569.62 1563
7570.44 1576
7571.26 1591
7572.08 1594
7572.91 1667
7573.73 1533
7574.55 1604
7575.37 1578
7576.19 1612
7577.01 1599
7577.83 1682
7578.66 1730
7579.48 1613
7580.30 1680
7581.12 1645
7581.94 1621
7582.77 1651
7583.59 1638
7584.41 1650
7585.23 1595
7586.05 1563
7586.88 1765
7587.70 1688
7588.52 1615
7589.34 1747
7590.16 1780
7590.99 1760
7591.81 1651
7592.63 1646
7593.45 1801
7594.28 1688
7595.10 1705
7595.92 1731
7596.74 1619
7597.57 1826
7598.39 1800
7599.21 1710
7600.03 1592
7600.86 1763
7601.68 1733
7602.50 1640
7603.33 1670
7604.15 1809
7604.97 1765
7605.80 1924
7606.62 1941
7607.44 2090
7608.26 2150
7609.09 2106
7609.91 2093
7610.73 2038
7611.56 2037
7612.38 1894
7613.21 1903
7614.03 1931
7614.85 1861
7615.68 1792
7616.50 1730
7617.32 1779
7618.15 1702
7618.97 1734
7619.80 1860
7620.62 1899
7621.44 1801
7622.27 1849
7623.09 1859
7623.92 1859
7624.74 1821
7625.56 1797
7626.39 1749
7627.21 1816
7628.04 1794
7628.86 1707
7629.68 1701
7630.51 1774
7631.33 1820
7632.16 1937
7632.98 2003
7633.81 2097
7634.63 2083
7635.46 2049
7636.28 2065
7637.11 1954
7637.93 1940
7638.76 2010
7639.58 2046
7640.41 1930
7641.23 1812
7642.06 1683
7642.88 1748
7643.71 1621
7644.53 1655
7645.36 1703
7646.18 1681
7647.01 1544
7647.83 1563
7648.66 1674
7649.48 1652
7650.31 1627
7651.14 1707
7651.96 1700
7652.79 1688
7653.61 1665
7654.44 1599
7655.26 1627
7656.09 1607
7656.92 1622
7657.74 1620
7658.57 1629
7659.39 1563
7660.22 1600
7661.05 1673
7661.87 1522
7662.70 1491
7663.52 1661
7664.35 1615
7665.18 1615
7666.00 1583
7666.83 1646
7667.66 1656
7668.48 1622
7669.31 1512
7670.14 1552
7670.96 1554
7671.79 1481
7672.62 1576
7673.44 1600
7674.27 1529
7675.10 1516
7675.92 1520
7676.75 1576
7677.58 1449
7678.40 1541
7679.23 1547
7680.06 1615
7680.89 1617
7681.71 1608
7682.54 1539
7683.37 1465
7684.19 1584
7685.02 1464
7685.85 1396
7686.68 1544
7687.50 1547
7688.33 1497
7689.16 1485
7689.99 1552
7690.81 1597
7691.64 1589
7692.47 1482
7693.30 1538
7694.13 1602
7694.95 1579
7695.78 1624
7696.61 1537
7697.44 1472
7698.27 1551
7699.09 1503
7699.92 1491
7700.75 1499
7701.58 1473
7702.41 1509
7703.24 1491
7704.06 1554
7704.89 1587
7705.72 1515
7706.55 1599
7707.38 1462
7708.21 1544
7709.04 1594
7709.86 1500
7710.69 1557
7711.52 1548
7712.35 1487
7713.18 1533
7714.01 1520
7714.84 1550
7715.67 1509
7716.50 1502
7717.32 1513
7718.15 1583
7718.98 1473
7719.81 1536
7720.64 1584
7721.47 1484
7722.30 1569
7723.13 1537
7723.96 1528
7724.79 1487
7725.62 1644
7726.45 1609
7727.28 1607
7728.11 1554
7728.94 1595
7729.77 1554
7730.60 1553
7731.43 1577
7732.26 1482
7733.09 1685
7733.92 1568
7734.75 1466
7735.58 1488
7736.41 1580
7737.24 1595
7738.07 1500
7738.90 1467
7739.73 1516
7740.56 1579
7741.39 1551
7742.22 1596
7743.05 1458
7743.88 1515
7744.71 1542
7745.54 1670
7746.37 1701
7747.20 1675
7748.03 1812
7748.87 1955
7749.70 2067
7750.53 2290
7751.36 2323
7752.19 2360
7753.02 2475
7753.85 2386
7754.68 2236
7755.51 2076
7756.34 1920
7757.18 1871
7758.01 1804
7758.84 1748
7759.67 1692
7760.50 1604
7761.33 1580
7762.16 1593
7763.00 1609
7763.83 1593
7764.66 1717
7765.49 1689
7766.32 1597
7767.16 1747
7767.99 1734
7768.82 1724
7769.65 1739
7770.48 1655
7771.31 1655
7772.15 1548
7772.98 1557
7773.81 1460
7774.64 1441
7775.48 1499
7776.31 1492
7777.14 1552
7777.97 1536
7778.81 1612
7779.64 1510
7780.47 1518
7781.30 1471
7782.14 1502
7782.97 1460
7783.80 1499
7784.63 1474
7785.47 1440
7786.30 1418
7787.13 1611
7787.97 1596
7788.80 1655
7789.63 1681
7790.46 1617
7791.30 1608
7792.13 1650
7792.96 1598
7793.80 1521
7794.63 1526
7795.46 1574
7796.30 1584
7797.13 1537
7797.96 1531
7798.80 1499
7799.63 1586
7800.46 1395
7801.30 1470
7802.13 1490
7802.97 1502
7803.80 1438
7804.63 1539
7805.47 1633
7806.30 1591
7807.13 1601
7807.97 1669
7808.80 1645
7809.64 1563
7810.47 1582
7811.31 1602
7812.14 1587
7812.97 1549
7813.81 1553
7814.64 1608
7815.48 1438
7816.31 1620
7817.15 1597
7817.98 1527
7818.82 1618
7819.65 1616
7820.48 1643
7821.32 1568
7822.15 1506
7822.99 1480
7823.82 1616
7824.66 1614
7825.49 1561
7826.33 1511
7827.16 1500
7828.00 1462
7828.83 1510
7829.67 1596
7830.50 1639
7831.34 1546
7832.17 1557
7833.01 1571
7833.85 1486
7834.68 1578
7835.52 1577
7836.35 1545
7837.19 1532
7838.02 1594
7838.86 1617
7839.69 1601
7840.53 1525
7841.37 1470
7842.20 1575
7843.04 1613
7843.87 1578
7844.71 1594
7845.55 1672
7846.38 1602
7847.22 1659
7848.05 1782
7848.89 1752
7849.73 1687
7850.56 1552
7851.40 1612
7852.24 1620
7853.07 1642
7853.91 1727
7854.74 1666
7855.58 1657
7856.42 1607
7857.25 1672
7858.09 1709
7858.93 1733
7859.76 1706
7860.60 1716
7861.44 1948
7862.28 2100
7863.11 2044
7863.95 2032
7864.79 2057
7865.62 1971
7866.46 1889
7867.30 1766
7868.14 1676
7868.97 1686
7869.81 1646
7870.65 1631
7871.48 1665
7872.32 1713
7873.16 1685
7874.00 1709
7874.83 1695
7875.67 1691
7876.51 1771
7877.35 1751
7878.19 1767
7879.02 1666
7879.86 1723
7880.70 1799
7881.54 1650
7882.37 1676
7883.21 1577
7884.05 1696
7884.89 1760
7885.73 1599
7886.57 1554
7887.40 1549
7888.24 1581
7889.08 1502
7889.92 1588
7890.76 1616
7891.60 1603
7892.43 1571
7893.27 1583
7894.11 1639
7894.95 1762
7895.79 1750
7896.63 1583
7897.47 1515
7898.30 1444
7899.14 1381
7899.98 1559
7900.82 1562
7901.66 1682
7902.50 1562
7903.34 1663
7904.18 1739
7905.02 1553
7905.86 1638
7906.70 1701
7907.54 1855
7908.37 1766
7909.21 1672
7910.05 1603
7910.89 1667
7911.73 1634
7912.57 1628
7913.41 1537
7914.25 1538
7915.09 1560
7915.93 1548
7916.77 1526
7917.61 1540
7918.45 1645
7919.29 1733
7920.13 1730
7920.97 1595
7921.81 1664
7922.65 1611
7923.49 1711
7924.33 1733
7925.17 1630
7926.01 1546
7926.85 1578
7927.69 1571
7928.53 1495
7929.37 1465
7930.21 1477
7931.05 1471
7931.90 1371
7932.74 1482
7933.58 1459
7934.42 1468
7935.26 1408
7936.10 1454
7936.94 1564
7937.78 1510
7938.62 1482
7939.46 1516
7940.30 1464
7941.14 1365
7941.99 1318
7942.83 1449
7943.67 1476
7944.51 1458
7945.35 1457
7946.19 1391
7947.03 1423
7947.88 1375
7948.72 1440
7949.56 1394
7950.40 1367
7951.24 1445
7952.08 1395
7952.93 1448
7953.77 1369
7954.61 1404
7955.45 1385
7956.29 1339
7957.13 1368
7957.98 1402
7958.82 1468
7959.66 1385
7960.50 1365
7961.35 1346
7962.19 1406
7963.03 1341
7963.87 1320
7964.71 1421
7965.56 1383
7966.40 1335
7967.24 1369
7968.08 1349
7968.93 1377
7969.77 1410
7970.61 1404
7971.45 1334
7972.30 1305
7973.14 1364
7973.98 1434
7974.83 1432
7975.67 1408
7976.51 1321
7977.36 1340
7978.20 1378
7979.04 1418
7979.88 1431
7980.73 1408
7981.57 1401
7982.41 1513
7983.26 1525
7984.10 1505
7984.94 1419
7985.79 1411
7986.63 1411
7987.47 1465
7988.32 1386
7989.16 1335
7990.01 1328
7990.85 1348
7991.69 1310
7992.54 1285
7993.38 1368
7994.23 1325
7995.07 1372
7995.91 1398
7996.76 1343
7997.60 1330
7998.45 1366
7999.29 1385
8000.13 1352
8000.98 1339
8001.82 1331
8002.67 1282
8003.51 1315
8004.36 1303
8005.20 1346
8006.04 1394
8006.89 1356
8007.73 1232
8008.58 1331
8009.42 1325
8010.27 1286
8011.11 1227
8011.96 1192
8012.80 1289
8013.65 1294
8014.49 1282
8015.34 1365
8016.18 1329
8017.03 1394
8017.87 1365
8018.72 1333
8019.56 1247
8020.41 1294
8021.25 1324
8022.10 1223
8022.95 1312
8023.79 1257
8024.64 1353
8025.48 1271
8026.33 1239
8027.17 1232
8028.02 1249
8028.86 1185
8029.71 1286
8030.56 1165
8031.40 1255
8032.25 1164
8033.09 1245
8033.94 1345
8034.79 1269
8035.63 1254
8036.48 1270
8037.32 1238
8038.17 1366
8039.02 1317
8039.86 1206
8040.71 1199
8041.56 1252
8042.40 1253
8043.25 1202
8044.10 1225
8044.94 1215
8045.79 1237
8046.64 1163
8047.48 1297
8048.33 1249
8049.18 1256
8050.02 1265
8050.87 1253
8051.72 1169
8052.56 1218
8053.41 1296
8054.26 1269
8055.11 1369
8055.95 1253
8056.80 1205
8057.65 1310
8058.49 1242
8059.34 1231
8060.19 1327
8061.04 1294
8061.88 1260
8062.73 1223
8063.58 1298
8064.43 1266
8065.27 1238
8066.12 1273
8066.97 1205
8067.82 1274
8068.67 1252
8069.51 1256
8070.36 1243
8071.21 1268
8072.06 1352
8072.91 1238
8073.75 1239
8074.60 1318
8075.45 1302
8076.30 1250
8077.15 1245
8078.00 1205
8078.84 1166
8079.69 1234
8080.54 1189
8081.39 1180
8082.24 1192
8083.09 1251
8083.94 1345
8084.78 1300
8085.63 1263
8086.48 1227
8087.33 1241
8088.18 1229
8089.03 1155
8089.88 1211
8090.73 1302
8091.58 1275
8092.42 1202
8093.27 1180
8094.12 1245
8094.97 1184
8095.82 1282
8096.67 1293
8097.52 1280
8098.37 1237
8099.22 1269
8100.07 1270
8100.92 1249
8101.77 1264
8102.62 1304
8103.47 1297
8104.32 1353
8105.17 1387
8106.02 1271
8106.87 1271
8107.72 1215
8108.57 1252
8109.42 1255
8110.27 1151
8111.12 1162
8111.97 1247
8112.82 1224
8113.67 1297
8114.52 1294
8115.37 1389
8116.22 1279
8117.07 1254
8117.92 1237
8118.77 1247
8119.62 1344
8120.47 1336
8121.32 1288
8122.17 1334
8123.02 1339
8123.87 1356
8124.72 1360
8125.57 1348
8126.43 1284
8127.28 1293
8128.13 1318
8128.98 1408
8129.83 1298
8130.68 1283
8131.53 1300
8132.38 1422
8133.23 1347
8134.09 1323
8134.94 1400
8135.79 1366
8136.64 1272
8137.49 1325
8138.34 1323
8139.19 1460
8140.05 1353
8140.90 1325
8141.75 1395
8142.60 1479
8143.45 1468
8144.30 1438
8145.16 1431
8146.01 1437
8146.86 1430
8147.71 1435
8148.56 1437
8149.42 1372
8150.27 1405
8151.12 1375
8151.97 1384
8152.83 1463
8153.68 1367
8154.53 1484
8155.38 1543
8156.24 1455
8157.09 1556
8157.94 1744
8158.79 1607
8159.65 1551
8160.50 1564
8161.35 1656
8162.20 1506
8163.06 1462
8163.91 1515
8164.76 1531
8165.62 1445
8166.47 1509
8167.32 1416
8168.17 1417
8169.03 1417
8169.88 1379
8170.73 1366
8171.59 1367
8172.44 1379
8173.29 1395
8174.15 1372
8175.00 1468
8175.85 1423
8176.71 1403
8177.56 1376
8178.42 1452
8179.27 1371
8180.12 1343
8180.98 1304
8181.83 1362
8182.68 1392
8183.54 1372
8184.39 1394
8185.25 1363
8186.10 1266
8186.95 1381
8187.81 1258
8188.66 1319
8189.52 1394
8190.37 1380
8191.22 1385
8192.08 1244
8192.93 1272
8193.79 1296
8194.64 1266
8195.50 1212
8196.35 1253
8197.21 1234
8198.06 1217
8198.92 1218
8199.77 1284
8200.63 1239
8201.48 1276
8202.33 1369
8203.19 1386
8204.04 1231
8204.90 1237
8205.75 1348
8206.61 1315
8207.47 1288
8208.32 1248
8209.18 1291
8210.03 1241
8210.89 1388
8211.74 1407
8212.60 1407
8213.45 1362
8214.31 1377
8215.16 1403
8216.02 1319
8216.87 1237
8217.73 1302
8218.59 1330
8219.44 1269
8220.30 1318
8221.15 1350
8222.01 1347
8222.87 1329
8223.72 1390
8224.58 1391
8225.43 1417
8226.29 1302
8227.15 1315
8228.00 1382
8228.86 1417
8229.71 1425
8230.57 1381
8231.43 1337
8232.28 1373
8233.14 1391
8234.00 1315
8234.85 1294
8235.71 1287
8236.57 1210
8237.42 1287
8238.28 1383
8239.14 1355
8239.99 1365
8240.85 1306
8241.71 1303
8242.56 1363
8243.42 1387
8244.28 1331
8245.14 1358
8245.99 1357
8246.85 1238
8247.71 1256
8248.56 1315
8249.42 1394
8250.28 1325
8251.14 1260
8251.99 1337
8252.85 1377
8253.71 1362
8254.57 1419
8255.42 1460
8256.28 1437
8257.14 1341
8258.00 1459
8258.86 1427
8259.71 1462
8260.57 1273
8261.43 1283
8262.29 1325
8263.15 1363
8264.00 1379
8264.86 1412
8265.72 1374
8266.58 1320
8267.44 1332
8268.29 1334
8269.15 1358
8270.01 1373
8270.87 1303
8271.73 1333
8272.59 1301
8273.45 1316
8274.30 1286
8275.16 1322
8276.02 1342
8276.88 1392
8277.74 1372
8278.60 1400
8279.46 1359
8280.32 1417
8281.18 1375
8282.03 1304
8282.89 1337
8283.75 1360
8284.61 1355
8285.47 1371
8286.33 1371
8287.19 1457
8288.05 1453
8288.91 1399
8289.77 1455
8290.63 1518
8291.49 1480
8292.35 1421
8293.21 1440
8294.07 1495
8294.93 1510
8295.78 1361
8296.64 1383
8297.50 1464
8298.36 1426
8299.22 1507
8300.08 1500
8300.94 1502
8301.80 1503
8302.66 1556
8303.52 1527
8304.38 1523
8305.25 1584
8306.11 1638
8306.97 1546
8307.83 1556
8308.69 1598
8309.55 1582
8310.41 1621
8311.27 1543
8312.13 1576
8312.99 1558
8313.85 1569
8314.71 1627
8315.57 1662
8316.43 1694
8317.29 1755
8318.15 1709
8319.02 1840
8319.88 1767
8320.74 2026
8321.60 1999
8322.46 1895
8323.32 1902
8324.18 1831
8325.04 1790
8325.90 1740
8326.77 1692
8327.63 1510
8328.49 1559
8329.35 1566
8330.21 1666
8331.07 1600
8331.93 1526
8332.80 1601
8333.66 1609
8334.52 1634
8335.38 1558
8336.24 1575
8337.11 1533
8337.97 1567
8338.83 1642
8339.69 1501
8340.55 1482
8341.42 1597
8342.28 1635
8343.14 1665
8344.00 1549
8344.86 1592
8345.73 1694
8346.59 1667
8347.45 1740
8348.31 1952
8349.18 1796
8350.04 1898
8350.90 1819
8351.76 1810
8352.63 1811
8353.49 1709
8354.35 1714
8355.22 1654
8356.08 1517
8356.94 1654
8357.80 1700
8358.67 1770
8359.53 1760
8360.39 1758
8361.26 1667
8362.12 1660
8362.98 1557
8363.85 1532
8364.71 1621
8365.57 1685
8366.44 1646
8367.30 1600
8368.16 1623
8369.03 1562
8369.89 1650
8370.75 1728
8371.62 1738
8372.48 1636
8373.35 1559
8374.21 1710
8375.07 1760
8375.94 1747
8376.80 1736
8377.67 1729
8378.53 1610
8379.39 1682
8380.26 1730
8381.12 1797
8381.99 1763
8382.85 1802
8383.71 1770
8384.58 1871
8385.44 1831
8386.31 1880
8387.17 1874
8388.04 1780
8388.90 1946
8389.77 1850
8390.63 1896
8391.50 1993
8392.36 1906
8393.22 1734
8394.09 1851
8394.95 1873
8395.82 1843
8396.68 1820
8397.55 1881
8398.41 1855
8399.28 1889
8400.14 2044
8401.01 2054
8401.88 1993
8402.74 1983
8403.61 2057
8404.47 2021
8405.34 1958
8406.20 1971
8407.07 1963
8407.93 1986
8408.80 2068
8409.66 2044
8410.53 1943
8411.40 1851
8412.26 1952
8413.13 1882
8413.99 1863
8414.86 2039
8415.73 2145
8416.59 2066
8417.46 2014
8418.32 2056
8419.19 2171
8420.06 2082
8420.92 2095
8421.79 2058
8422.65 2132
8423.52 2062
8424.39 2063
8425.25 2240
8426.12 2174
8426.99 2201
8427.85 2186
8428.72 2291
8429.59 2223
8430.45 2273
8431.32 2275
8432.19 2234
8433.05 2247
8433.92 2155
8434.79 2224
8435.65 2302
8436.52 2288
8437.39 2309
8438.26 2324
8439.12 2294
8439.99 2332
8440.86 2359
8441.73 2464
8442.59 2511
8443.46 2660
8444.33 2701
8445.19 2699
8446.06 2703
8446.93 2689
8447.80 2669
8448.67 2606
8449.53 2704
8450.40 2697
8451.27 2677
8452.14 2613
8453.00 2673
8453.87 2690
8454.74 2803
8455.61 2938
8456.48 3241
8457.34 3520
8458.21 3985
8459.08 4657
8459.95 5031
8460.82 5283
8461.69 5454
8462.55 5269
8463.42 4780
8464.29 4669
8465.16 4225
8466.03 3949
8466.90 3637
8467.77 3382
8468.63 3346
8469.50 3280
8470.37 3240
8471.24 3451
8472.11 3856
8472.98 4160
8473.85 4626
8474.72 4712
8475.58 4761
8476.45 4560
8477.32 4408
8478.19 4140
8479.06 3673
8479.93 3415
8480.80 3192
8481.67 2996
8482.54 2828
8483.41 2734
8484.28 2501
8485.15 2582
8486.02 2374
8486.89 2474
8487.76 2386
8488.63 2332
8489.50 2362
8490.37 2350
8491.24 2315
8492.11 2319
8492.98 2309
8493.85 2332
8494.72 2382
8495.59 2312
8496.46 2296
8497.33 2354
8498.20 2461
8499.07 2458
8499.94 2364
8500.81 2326
8501.68 2368
8502.55 2266
8503.42 2282
8504.29 2239
8505.16 2148
8506.03 2193
8506.90 2199
8507.77 2197
8508.64 2281
8509.51 2233
8510.38 2423
8511.25 2485
8512.13 2424
8513.00 2465
8513.87 2507
8514.74 2487
8515.61 2321
8516.48 2295
8517.35 2323
8518.22 2393
8519.09 2228
8519.97 2351
8520.84 2273
8521.71 2290
8522.58 2172
8523.45 2252
8524.32 2258
8525.19 2292
8526.07 2218
8526.94 2186
8527.81 2284
8528.68 2173
8529.55 2207
8530.43 2299
8531.30 2297
8532.17 2200
8533.04 2309
8533.91 2412
8534.79 2373
8535.66 2372
8536.53 2528
8537.40 2493
8538.27 2475
8539.15 2559
8540.02 2555
8540.89 2513
8541.76 2448
8542.64 2391
8543.51 2267
8544.38 2330
8545.25 2220
8546.13 2347
8547.00 2254
8547.87 2173
8548.74 2237
8549.62 2295
8550.49 2386
8551.36 2266
8552.24 2254
8553.11 2304
8553.98 2315
8554.86 2430
8555.73 2510
8556.60 2600
8557.48 2814
8558.35 2971
8559.22 2946
8560.10 2961
8560.97 2776
8561.84 2694
8562.72 2687
8563.59 2460
8564.46 2337
8565.34 2139
8566.21 2236
8567.08 2168
8567.96 1971
8568.83 2024
8569.71 1913
8570.58 1949
8571.45 1927
8572.33 1964
8573.20 1934
8574.08 1932
8574.95 1935
8575.82 1934
8576.70 1906
8577.57 1922
8578.45 1904
8579.32 1816
8580.20 1860
8581.07 1855
8581.94 1883
8582.82 1803
8583.69 1784
8584.57 1821
8585.44 1778
8586.32 1783
8587.19 1730
8588.07 1797
8588.94 1748
8589.82 1719
8590.69 1738
8591.57 1809
8592.44 1726
8593.32 1800
8594.19 1775
8595.07 1710
8595.94 1845
8596.82 1779
8597.69 1733
8598.57 1712
8599.44 1801
8600.32 1798
8601.19 1714
8602.07 1699
8602.95 1725
8603.82 1645
8604.70 1608
8605.57 1707
8606.45 1676
8607.32 1568
8608.20 1672
8609.08 1697
8609.95 1601
8610.83 1643
8611.70 1651
8612.58 1593
8613.46 1625
8614.33 1684
8615.21 1726
8616.08 1787
8616.96 1732
8617.84 1625
8618.71 1777
8619.59 1733
8620.47 1612
8621.34 1680
8622.22 1699
8623.10 1689
8623.97 1636
8624.85 1679
8625.73 1728
8626.60 1732
8627.48 1659
8628.36 1726
8629.23 1744
8630.11 1647
8630.99 1665
8631.87 1671
8632.74 1793
8633.62 1679
8634.50 1759
8635.37 1700
8636.25 1689
8637.13 1646
8638.01 1600
8638.88 1626
8639.76 1647
8640.64 1552
8641.52 1674
8642.39 1687
8643.27 1651
8644.15 1623
8645.03 1609
8645.90 1664
8646.78 1736
8647.66 1665
8648.54 1660
8649.42 1694
8650.29 1625
8651.17 1601
8652.05 1770
8652.93 1734
8653.81 1754
8654.68 1714
8655.56 1719
8656.44 1653
8657.32 1698
8658.20 1679
8659.08 1580
8659.95 1585
8660.83 1708
8661.71 1781
8662.59 1692
8663.47 1695
8664.35 1755
8665.23 1668
8666.10 1706
8666.98 1738
8667.86 1718
8668.74 1731
8669.62 1683
8670.50 1642
8671.38 1745
8672.26 1662
8673.14 1728
8674.02 1729
8674.90 1770
8675.77 1797
8676.65 1811
8677.53 1752
8678.41 1792
8679.29 1776
8680.17 1833
8681.05 1691
8681.93 1761
8682.81 1752
8683.69 1786
8684.57 1816
8685.45 1807
8686.33 1731
8687.21 1860
8688.09 1782
8688.97 1829
8689.85 1821
8690.73 1930
8691.61 1951
8692.49 2124
8693.37 2221
8694.25 2401
8695.13 2725
8696.01 2897
8696.89 3170
8697.77 3037
8698.65 3071
8699.53 3067
8700.41 2806
8701.29 2572
8702.17 2290
8703.05 2152
8703.94 2063
8704.82 1943
8705.70 1925
8706.58 1762
8707.46 1676
8708.34 1683
8709.22 1721
8710.10 1602
8710.98 1643
8711.86 1604
8712.75 1530
8713.63 1555
8714.51 1652
8715.39 1599
8716.27 1526
8717.15 1559
8718.03 1460
8718.91 1450
8719.80 1525
8720.68 1517
8721.56 1497
8722.44 1592
8723.32 1611
8724.20 1628
8725.09 1668
8725.97 1514
8726.85 1610
8727.73 1611
8728.61 1524
8729.50 1480
8730.38 1626
8731.26 1714
8732.14 1760
8733.02 1734
8733.91 1718
8734.79 1718
8735.67 1802
8736.55 1729
8737.44 1663
8738.32 1691
8739.20 1713
8740.08 1659
8740.97 1449
8741.85 1436
8742.73 1475
8743.61 1462
8744.50 1443
8745.38 1517
8746.26 1496
8747.15 1467
8748.03 1547
8748.91 1554
8749.79 1500
8750.68 1582
8751.56 1486
8752.44 1451
8753.33 1507
8754.21 1418
8755.09 1505
8755.98 1492
8756.86 1602
8757.74 1631
8758.63 1583
8759.51 1660
8760.39 1797
8761.28 1728
8762.16 1687
8763.05 1831
8763.93 1814
8764.81 1768
8765.70 1741
8766.58 1779
8767.46 1788
8768.35 1666
8769.23 1659
8770.12 1665
8771.00 1648
8771.89 1681
8772.77 1642
8773.65 1681
8774.54 1736
8775.42 1702
8776.31 1780
8777.19 1712
8778.08 1806
8778.96 1785
8779.84 1670
8780.73 1702
8781.61 1768
8782.50 1733
8783.38 1702
8784.27 1592
8785.15 1505
8786.04 1607
8786.92 1571
8787.81 1551
8788.69 1515
8789.58 1573
8790.46 1617
8791.35 1641
8792.23 1592
8793.12 1592
8794.00 1674
8794.89 1724
8795.77 1731
8796.66 1585
8797.55 1710
8798.43 1619
8799.32 1584
8800.20 1695
8801.09 1576
8801.97 1536
8802.86 1567
8803.74 1590
8804.63 1543
8805.52 1428
8806.40 1468
8807.29 1462
8808.17 1479
8809.06 1562
8809.95 1588
8810.83 1445
8811.72 1538
8812.60 1451
8813.49 1555
8814.38 1540
8815.26 1489
8816.15 1454
8817.04 1411
8817.92 1372
8818.81 1485
8819.70 1471
8820.58 1384
8821.47 1393
8822.36 1383
8823.24 1336
8824.13 1441
8825.02 1498
8825.90 1449
8826.79 1454
8827.68 1329
8828.56 1442
8829.45 1477
8830.34 1427
8831.23 1434
8832.11 1380
8833.00 1393
8833.89 1287
8834.77 1292
8835.66 1394
8836.55 1330
8837.44 1410
8838.32 1349
8839.21 1387
8840.10 1285
8840.99 1330
8841.88 1344
8842.76 1277
8843.65 1319
8844.54 1284
8845.43 1319
8846.31 1275
8847.20 1201
8848.09 1277
8848.98 1352
8849.87 1318
8850.75 1285
8851.64 1250
8852.53 1286
8853.42 1203
8854.31 1229
8855.20 1222
8856.08 1342
8856.97 1402
8857.86 1350
8858.75 1207
8859.64 1152
8860.53 1262
8861.42 1253
8862.30 1202
8863.19 1250
8864.08 1173
8864.97 1150
8865.86 1130
8866.75 1233
8867.64 1183
8868.53 1229
8869.42 1218
8870.30 1208
8871.19 1213
8872.08 1165
8872.97 1258
8873.86 1262
8874.75 1178
8875.64 1221
8876.53 1143
8877.42 1151
8878.31 1134
8879.20 1148
8880.09 1189
8880.98 1191
8881.87 1166
8882.76 1149
8883.65 1188
8884.54 1127
8885.43 1130
8886.32 1130
8887.21 1159
8888.10 1181
8888.99 1143
8889.88 1093
8890.77 1115
8891.66 1117
8892.55 1035
8893.44 1056
8894.33 1079
8895.22 1066
8896.11 1074
8897.00 1062
8897.89 1120
8898.78 1024
8899.67 1101
8900.56 1064
8901.45 1071
8902.34 1047
8903.23 1052
8904.12 1072
8905.02 1059
8905.91 1015
8906.80 1002
8907.69 1034
8908.58 1042
8909.47 1106
8910.36 1030
8911.25 1050
8912.14 1011
8913.04 1048
8913.93 1077
8914.82 1027
8915.71 1089
8916.60 1127
8917.49 1045
8918.38 1119
8919.28 1100
8920.17 1023
8921.06 1001
8921.95 1100
8922.84 1066
8923.73 1026
8924.63 1105
8925.52 1064
8926.41 1064
8927.30 1009
8928.19 1059
8929.09 1026
8929.98 1010
8930.87 981
8931.76 1001
8932.65 985
8933.55 915
8934.44 943
8935.33 953
8936.22 1048
8937.12 1013
8938.01 1052
8938.90 1030
8939.79 1046
8940.69 1009
8941.58 992
8942.47 1018
8943.37 957
8944.26 934
8945.15 962
8946.04 971
8946.94 914
8947.83 974
8948.72 1020
8949.62 1029
8950.51 988
8951.40 939
8952.30 898
8953.19 899
8954.08 1019
8954.98 929
8955.87 934
8956.76 978
8957.66 997
8958.55 941
8959.44 902
8960.34 970
8961.23 945
8962.12 906
8963.02 952
8963.91 951
8964.81 978
8965.70 1048
8966.59 994
8967.49 1005
8968.38 1015
8969.28 1094
8970.17 1049
8971.06 1045
8971.96 1014
8972.85 1007
8973.75 859
8974.64 1005
8975.54 956
8976.43 1070
8977.32 975
8978.22 912
8979.11 863
8980.01 967
8980.90 942
8981.80 918
8982.69 935
8983.59 928
8984.48 926
8985.38 890
8986.27 893
8987.17 945
8988.06 976
8988.96 1037
8989.85 1011
8990.75 900
8991.64 888
8992.54 858
8993.43 894
8994.33 867
8995.22 910
8996.12 883
8997.01 914
8997.91 937
8998.81 996
8999.70 867
9000.60 908
9001.49 950
9002.39 868
9003.28 882
9004.18 884
9005.08 885
9005.97 998
9006.87 883
9007.76 870
9008.66 847
9009.56 860
9010.45 967
9011.35 897
9012.24 844
9013.14 949
9014.04 895
9014.93 903
9015.83 933
9016.73 807
9017.62 851
9018.52 927
9019.42 868
9020.31 835
9021.21 814
9022.11 837
9023.00 893
9023.90 889
9024.80 945
9025.69 936
9026.59 818
9027.49 835
9028.38 853
9029.28 795
9030.18 824
9031.08 875
9031.97 886
9032.87 889
9033.77 855
9034.66 866
9035.56 904
9036.46 892
9037.36 892
9038.25 868
9039.15 766
9040.05 818
9040.95 859
9041.85 910
9042.74 899
9043.64 905
9044.54 911
9045.44 877
9046.33 923
9047.23 891
9048.13 834
9049.03 823
9049.93 868
9050.82 888
9051.72 890
9052.62 914
9053.52 911
9054.42 889
9055.32 831
9056.21 822
9057.11 781
9058.01 835
9058.91 886
9059.81 920
9060.71 865
9061.61 888
9062.50 928
9063.40 810
9064.30 890
9065.20 852
9066.10 892
9067.00 853
9067.90 909
9068.80 909
9069.70 886
9070.60 874
9071.49 867
9072.39 864
9073.29 810
9074.19 890
9075.09 905
9075.99 849
9076.89 799
9077.79 854
9078.69 826
9079.59 826
9080.49 845
9081.39 832
9082.29 790
9083.19 791
9084.09 826
9084.99 844
9085.89 847
9086.79 822
9087.69 866
9088.59 906
9089.49 902
9090.39 951
9091.29 944
9092.19 876
9093.09 903
9093.99 827
9094.89 798
9095.79 896
9096.69 869
9097.59 846
9098.49 843
9099.39 862
9100.29 818
9101.19 929
9102.09 867
9102.99 901
9103.90 927
9104.80 926
9105.70 852
9106.60 787
9107.50 845
9108.40 889
9109.30 842
9110.20 779
9111.10 859
9112.00 838
9112.91 795
9113.81 879
9114.71 895
9115.61 884
9116.51 860
9117.41 888
9118.31 852
9119.22 836
9120.12 934
9121.02 807
9121.92 818
9122.82 848
9123.72 843
9124.63 887
9125.53 856
9126.43 827
9127.33 801
9128.23 856
9129.14 873
9130.04 859
9130.94 873
9131.84 880
9132.74 910
9133.65 901
9134.55 848
9135.45 861
9136.35 826
9137.26 806
9138.16 809
9139.06 777
9139.96 813
9140.87 815
9141.77 801
9142.67 818
9143.57 868
9144.48 819
9145.38 800
9146.28 864
9147.19 840
9148.09 855
9148.99 837
9149.90 832
9150.80 832
9151.70 786
9152.60 840
9153.51 798
9154.41 885
9155.31 822
9156.22 806
9157.12 857
9158.02 875
9158.93 808
9159.83 801
9160.74 838
9161.64 831
9162.54 824
9163.45 855
9164.35 843
9165.25 898
9166.16 844
9167.06 838
9167.97 799
9168.87 856
9169.77 785
9170.68 848
9171.58 808
9172.49 858
9173.39 858
9174.30 818
9175.20 788
9176.10 884
9177.01 794
9177.91 808
9178.82 804
9179.72 876
9180.63 843
9181.53 839
9182.44 844
9183.34 939
9184.25 876
9185.15 782
9186.05 768
9186.96 806
9187.86 856
9188.77 854
9189.67 845
9190.58 854
9191.48 823
9192.39 793
9193.30 878
9194.20 847
9195.11 870
9196.01 848
9196.92 783
9197.82 872
9198.73 896
9199.63 868
9200.54 980
9201.44 951
9202.35 908
9203.26 921
9204.16 947
9205.07 1028
9205.97 1040
9206.88 953
9207.78 992
9208.69 980
9209.60 948
9210.50 864
9211.41 864
9212.32 824
9213.22 856
9214.13 902
9215.03 793
9215.94 823
9216.85 844
9217.75 843
9218.66 850
9219.57 866
9220.47 936
9221.38 878
9222.29 899
9223.19 897
9224.10 815
9225.01 816
9225.91 793
9226.82 852
9227.73 867
9228.63 790
9229.54 868
9230.45 890
9231.36 867
9232.26 834
9233.17 897
9234.08 892
9234.98 860
9235.89 756
9236.80 820
9237.71 777
9238.61 865
9239.52 849
9240.43 793
9241.34 761
9242.24 767
9243.15 822
9244.06 871
9244.97 834
9245.87 828
9246.78 845
9247.69 810
9248.60 785
9249.51 790
9250.41 725
9251.32 762
9252.23 798
9253.14 926
9254.05 870
9254.96 780
9255.86 817
9256.77 806
9257.68 804
9258.59 754
9259.50 768
9260.41 752
9261.31 825
9262.22 838
9263.13 789
9264.04 810
9264.95 774
9265.86 796
9266.77 813
9267.68 800
9268.58 864
9269.49 858
9270.40 811
9271.31 866
9272.22 846
9273.13 836
9274.04 838
9274.95 841
9275.86 833
9276.77 791
9277.68 834
9278.59 836
9279.50 809
9280.40 869
9281.31 806
9282.22 776
9283.13 931
9284.04 820
9284.95 799
9285.86 796
9286.77 830
9287.68 821
9288.59 832
9289.50 851
9290.41 845
9291.32 840
9292.23 880
9293.14 827
9294.05 806
9294.96 845
9295.87 818
9296.78 851
9297.69 843
9298.60 883
9299.52 910
9300.43 875
9301.34 824
9302.25 911
9303.16 934
9304.07 918
9304.98 893
9305.89 850
9306.80 902
9307.71 899
9308.62 852
9309.53 818
9310.44 912
9311.36 914
9312.27 892
9313.18 954
9314.09 844
9315.00 872
9315.91 856
9316.82 890
9317.73 958
9318.64 1006
9319.56 946
9320.47 927
9321.38 866
9322.29 906
9323.20 879
9324.11 922
9325.03 940
9325.94 890
9326.85 892
9327.76 896
9328.67 935
9329.59 873
9330.50 886
9331.41 879
9332.32 852
9333.23 812
9334.15 871
9335.06 905
9335.97 825
9336.88 875
9337.79 877
9338.71 783
9339.62 866
9340.53 887
9341.44 863
9342.36 919
9343.27 888
9344.18 969
9345.09 905
9346.01 886
9346.92 980
9347.83 911
9348.75 892
9349.66 892
9350.57 877
9351.48 881
9352.40 908
9353.31 861
9354.22 830
9355.14 855
9356.05 932
9356.96 885
9357.88 856
9358.79 868
9359.70 867
9360.62 840
9361.53 870
9362.44 913
9363.36 873
9364.27 842
9365.19 918
9366.10 841
9367.01 900
9367.93 972
9368.84 916
9369.75 904
9370.67 918
9371.58 918
9372.50 985
9373.41 918
9374.32 865
9375.24 908
9376.15 895
9377.07 901
9377.98 891
9378.90 904
9379.81 896
9380.72 926
9381.64 901
9382.55 924
9383.47 861
9384.38 862
9385.30 914
9386.21 920
9387.13 903
9388.04 1009
9388.96 897
9389.87 951
9390.79 943
9391.70 939
9392.62 949
9393.53 996
9394.45 1043
9395.36 987
9396.28 1001
9397.19 1045
9398.11 1037
9399.02 1041
9399.94 1040
9400.85 995
9401.77 975
9402.68 996
9403.60 978
9404.52 999
9405.43 935
9406.35 928
9407.26 952
9408.18 970
9409.09 987
9410.01 1056
9410.93 1063
9411.84 984
9412.76 948
9413.67 908
9414.59 874
9415.51 956
9416.42 955
9417.34 995
9418.26 974
9419.17 1013
9420.09 981
9421.00 933
9421.92 984
9422.84 926
9423.75 1010
9424.67 915
9425.59 956
9426.50 947
9427.42 945
9428.34 1047
9429.25 988
9430.17 1005
9431.09 1029
9432.00 988
9432.92 1027
9433.84 1091
9434.76 982
9435.67 1030
9436.59 1064
9437.51 1031
9438.42 1066
9439.34 1062
9440.26 1130
9441.18 1159
9442.09 1161
9443.01 1092
9443.93 1096
9444.85 1162
9445.76 1164
9446.68 1109
9447.60 1068
9448.52 1105
9449.43 1052
9450.35 1087
9451.27 1098
9452.19 1122
9453.11 1210
9454.02 1230
9454.94 1274
9455.86 1356
9456.78 1362
9457.70 1490
9458.62 1573
9459.53 1469
9460.45 1535
9461.37 1431
9462.29 1417
9463.21 1330
9464.13 1225
9465.04 1196
9465.96 1211
9466.88 1024
9467.80 1068
9468.72 1135
9469.64 1164
9470.56 1112
9471.48 1070
9472.39 1066
9473.31 1077
9474.23 1096
9475.15 1034
9476.07 1129
9476.99 1084
9477.91 1027
9478.83 1063
9479.75 1074
9480.67 1127
9481.59 1133
9482.51 1075
9483.42 1084
9484.34 1070
9485.26 1089
9486.18 1206
9487.10 1112
9488.02 1212
9488.94 1253
9489.86 1165
9490.78 1166
9491.70 1149
9492.62 1136
9493.54 1131
9494.46 1201
9495.38 1161
9496.30 1121
9497.22 1081
9498.14 1112
9499.06 1115
9499.98 1108
9500.90 1116
9501.82 1055
9502.74 1017
9503.66 1091
9504.58 1073
9505.50 1066
9506.43 1011
9507.35 1050
9508.27 1071
9509.19 1084
9510.11 1074
9511.03 1046
9511.95 1109
9512.87 1084
9513.79 1109
9514.71 1072
9515.63 1093
9516.55 1067
9517.48 1086
9518.40 1105
9519.32 1131
9520.24 1118
9521.16 1103
9522.08 1174
9523.00 1120
9523.92 1160
9524.85 1112
9525.77 1125
9526.69 1196
9527.61 1125
9528.53 1292
9529.45 1211
9530.38 1198
9531.30 1244
9532.22 1217
9533.14 1318
9534.06 1349
9534.98 1402
9535.91 1563
9536.83 1582
9537.75 1540
9538.67 1506
9539.60 1461
9540.52 1318
9541.44 1329
9542.36 1415
9543.28 1309
9544.21 1176
9545.13 1122
9546.05 1213
9546.97 1279
9547.90 1187
9548.82 1125
9549.74 1144
9550.66 1073
9551.59 1028
9552.51 1026
9553.43 1061
9554.36 1085
9555.28 1174
9556.20 1164
9557.13 1129
9558.05 1104
9558.97 1112
9559.89 1046
9560.82 1166
9561.74 1126
9562.66 1164
9563.59 1155
9564.51 1152
9565.43 1093
9566.36 1127
9567.28 1191
9568.20 1147
9569.13 1081
9570.05 1070
9570.98 1050
9571.90 1023
9572.82 1072
9573.75 1104
9574.67 1099
9575.60 1149
9576.52 1101
9577.44 1036
9578.37 1005
9579.29 1049
9580.22 1023
9581.14 1130
9582.06 1106
9582.99 1028
9583.91 1048
9584.84 1012
9585.76 1083
9586.69 1030
9587.61 1021
9588.53 1053
9589.46 1022
9590.38 1016
9591.31 1049
9592.23 1044
9593.16 1088
9594.08 1085
9595.01 1066
9595.93 976
9596.86 1100
9597.78 1104
9598.71 1097
9599.63 1202
9600.56 1142
9601.48 1123
9602.41 1162
9603.33 1105
9604.26 1084
9605.18 1093
9606.11 1121
9607.03 1116
9607.96 1152
9608.89 1069
9609.81 1152
9610.74 1163
9611.66 1155
9612.59 1185
9613.51 1038
9614.44 1097
9615.37 1142
9616.29 1168
9617.22 1231
9618.14 1214
9619.07 1123
9620.00 1236
9620.92 1156
9621.85 1153
9622.77 1247
9623.70 1199
9624.63 1173
9625.55 1260
9626.48 1152
9627.41 1161
9628.33 1214
9629.26 1268
9630.19 1358
9631.11 1319
9632.04 1289
9632.97 1285
9633.89 1353
9634.82 1412
9635.75 1370
9636.67 1388
9637.60 1391
9638.53 1421
9639.45 1478
9640.38 1583
9641.31 1533
9642.23 1461
9643.16 1512
9644.09 1531
9645.02 1428
9645.94 1448
9646.87 1550
9647.80 1597
9648.73 1599
9649.65 1665
9650.58 1702
9651.51 1785
9652.44 1891
9653.36 2000
9654.29 1974
9655.22 2055
9656.15 2006
9657.08 1945
9658.00 1937
9658.93 1766
9659.86 1709
9660.79 1642
9661.72 1640
9662.64 1586
9663.57 1539
9664.50 1499
9665.43 1474
9666.36 1508
9667.28 1548
9668.21 1540
9669.14 1676
9670.07 1603
9671.00 1479
9671.93 1549
9672.86 1490
9673.78 1567
9674.71 1525
9675.64 1496
9676.57 1567
9677.50 1522
9678.43 1633
9679.36 1573
9680.29 1553
9681.21 1660
9682.14 1529
9683.07 1475
9684.00 1549
9684.93 1598
9685.86 1648
9686.79 1655
9687.72 1572
9688.65 1593
9689.58 1612
9690.51 1711
9691.44 1639
9692.37 1512
9693.30 1541
9694.23 1705
9695.16 1742
9696.09 1736
9697.02 1721
9697.94 1787
9698.87 1747
9699.80 1726
9700.73 1655
9701.66 1777
9702.59 1871
9703.52 1839
9704.45 1841
9705.39 1865
9706.32 1772
9707.25 1758
9708.18 1704
9709.11 1624
9710.04 1580
9710.97 1572
9711.90 1522
9712.83 1527
9713.76 1451
9714.69 1484
9715.62 1453
9716.55 1440
9717.48 1461
9718.41 1368
9719.34 1483
9720.27 1458
9721.21 1439
9722.14 1408
9723.07 1452
9724.00 1385
9724.93 1416
9725.86 1363
9726.79 1330
9727.72 1302
9728.65 1365
9729.59 1424
9730.52 1300
9731.45 1310
9732.38 1369
9733.31 1318
9734.24 1301
9735.17 1293
9736.11 1349
9737.04 1428
9737.97 1442
9738.90 1420
9739.83 1424
9740.77 1524
9741.70 1325
9742.63 1330
9743.56 1308
9744.49 1371
9745.43 1388
9746.36 1311
9747.29 1247
9748.22 1295
9749.15 1300
9750.09 1271
9751.02 1302
9751.95 1283
9752.88 1300
9753.82 1315
9754.75 1323
9755.68 1324
9756.61 1368
9757.55 1248
9758.48 1208
9759.41 1292
9760.35 1272
9761.28 1228
9762.21 1272
9763.14 1386
9764.08 1309
9765.01 1334
9765.94 1302
9766.88 1414
9767.81 1415
9768.74 1391
9769.68 1354
9770.61 1325
9771.54 1353
9772.48 1377
9773.41 1348
9774.34 1362
9775.28 1336
9776.21 1414
9777.14 1366
9778.08 1400
9779.01 1320
9779.94 1371
9780.88 1452
9781.81 1456
9782.75 1509
9783.68 1470
9784.61 1425
9785.55 1574
9786.48 1714
9787.42 1667
9788.35 1561
9789.28 1516
9790.22 1552
9791.15 1511
9792.09 1498
9793.02 1447
9793.96 1402
9794.89 1367
9795.83 1343
9796.76 1380
9797.69 1330
9798.63 1265
9799.56 1313
9800.50 1400
9801.43 1346
9802.37 1485
9803.30 1486
9804.24 1503
9805.17 1417
9806.11 1329
9807.04 1287
9807.98 1276
9808.91 1347
9809.85 1245
9810.78 1288
9811.72 1163
9812.65 1196
9813.59 1282
9814.53 1191
9815.46 1177
9816.40 1173
9817.33 1201
9818.27 1126
9819.20 1174
9820.14 1194
9821.07 1215
9822.01 1162
9822.95 1180
9823.88 1223
9824.82 1171
9825.75 1176
9826.69 1181
9827.63 1069
9828.56 1091
9829.50 1196
9830.43 1229
9831.37 1126
9832.31 1112
9833.24 1141
9834.18 1131
9835.12 1125
9836.05 1145
9836.99 1094
9837.93 1098
9838.86 1095
9839.80 1066
9840.73 1094
9841.67 1110
9842.61 1061
9843.55 1137
9844.48 1138
9845.42 1137
9846.36 1190
9847.29 1142
9848.23 1200
9849.17 1113
9850.10 1127
9851.04 1148
9851.98 1119
9852.92 1147
9853.85 1112
9854.79 1059
9855.73 1061
9856.67 1101
9857.60 1054
9858.54 1118
9859.48 1116
9860.42 1113
9861.35 1145
9862.29 1164
9863.23 1155
9864.17 1161
9865.10 1158
9866.04 1168
9866.98 1102
9867.92 1161
9868.86 1193
9869.79 1122
9870.73 1125
9871.67 1166
9872.61 1257
9873.55 1165
9874.48 1099
9875.42 1158
9876.36 1227
9877.30 1219
9878.24 1191
9879.18 1217
9880.12 1135
9881.05 1246
9881.99 1259
9882.93 1150
9883.87 1230
9884.81 1195
9885.75 1160
9886.69 1201
9887.63 1192
9888.56 1181
9889.50 1240
9890.44 1302
9891.38 1205
9892.32 1212
9893.26 1199
9894.20 1184
9895.14 1223
9896.08 1174
9897.02 1204
9897.96 1216
9898.90 1203
9899.84 1197
9900.77 1248
9901.71 1237
9902.65 1148
9903.59 1093
9904.53 1251
9905.47 1294
9906.41 1221
9907.35 1251
9908.29 1309
9909.23 1182
9910.17 1220
9911.11 1243
9912.05 1239
9912.99 1356
9913.93 1363
9914.87 1356
9915.81 1317
9916.75 1313
9917.69 1276
9918.63 1303
9919.57 1296
9920.52 1334
9921.46 1360
9922.40 1329
9923.34 1344
9924.28 1362
9925.22 1350
9926.16 1389
9927.10 1571
9928.04 1814
9928.98 2129
9929.92 2324
9930.86 2596
9931.80 2730
9932.75 2720
9933.69 2699
9934.63 2612
9935.57 2352
9936.51 2175
9937.45 1910
9938.39 1790
9939.33 1621
9940.28 1500
9941.22 1379
9942.16 1411
9943.10 1394
9944.04 1298
9944.98 1317
9945.92 1360
9946.87 1329
9947.81 1306
9948.75 1329
9949.69 1362
9950.63 1376
9951.58 1336
9952.52 1262
9953.46 1233
9954.40 1117
9955.34 1128
9956.29 1174
9957.23 1144
9958.17 1199
9959.11 1110
9960.06 1133
9961.00 1195
9961.94 1164
9962.88 1140
9963.83 1087
9964.77 1152
9965.71 1129
9966.65 1149
9967.60 1201
9968.54 1208
9969.48 1238
9970.42 1219
9971.37 1223
9972.31 1226
9973.25 1209
9974.20 1317
9975.14 1227
9976.08 1163
9977.03 1147
9977.97 1113
9978.91 1240
9979.86 1116
9980.80 1059
9981.74 1134
9982.69 1149
9983.63 1226
9984.57 1096
9985.52 1048
9986.46 1063
9987.40 1060
9988.35 1024
9989.29 999
9990.23 979
9991.18 1014
9992.12 1119
9993.07 1056
9994.01 1029
9994.95 1067
9995.90 1048
9996.84 1065
9997.79 1042
9998.73 1048
9999.67 981
10000.62 982
10001.56 1042
10002.51 1072
10003.45 1108
10004.40 1083
10005.34 1060
10006.29 1078
10007.23 1134
10008.17 995
10009.12 1088
10010.06 1126
10011.01 1106
10011.95 1065
10012.90 1094
10013.84 1082
10014.79 1038
10015.73 1049
10016.68 1000
10017.62 1032
10018.57 1036
10019.51 988
10020.46 1073
10021.40 1055
10022.35 1058
10023.29 1018
10024.24 969
10025.19 1041
10026.13 960
10027.08 918
10028.02 964
10028.97 874
10029.91 1017
10030.86 999
10031.80 979
10032.75 1010
10033.70 990
10034.64 1041
10035.59 939
10036.53 980
10037.48 995
10038.43 1019
10039.37 1001
10040.32 897
10041.26 857
10042.21 861
10043.16 824
10044.10 934
10045.05 986
10046.00 960
10046.94 946
10047.89 899
10048.84 958
10049.78 930
10050.73 936
10051.68 990
10052.62 977
10053.57 910
10054.52 906
10055.46 898
10056.41 943
10057.36 879
10058.30 893
10059.25 874
10060.20 944
10061.15 975
10062.09 941
10063.04 932
10063.99 889
10064.93 892
10065.88 858
10066.83 889
10067.78 891
10068.72 861
10069.67 861
10070.62 846
10071.57 805
10072.51 835
10073.46 894
10074.41 909
10075.36 790
10076.31 801
10077.25 841
10078.20 890
10079.15 850
10080.10 824
10081.05 850
10081.99 911
10082.94 927
10083.89 856
10084.84 907
10085.79 865
10086.74 950
10087.68 865
10088.63 835
10089.58 827
10090.53 787
10091.48 847
10092.43 773
10093.37 836
10094.32 849
10095.27 743
10096.22 778
10097.17 788
10098.12 765
10099.07 750
10100.02 784
10100.97 872
10101.91 791
10102.86 769
10103.81 768
10104.76 779
10105.71 760
10106.66 818
10107.61 748
10108.56 842
10109.51 815
10110.46 817
10111.41 783
10112.36 857
10113.31 808
10114.26 812
10115.21 812
10116.16 817
10117.11 839
10118.06 857
10119.01 809
10119.96 701
10120.91 783
10121.86 765
10122.81 788
10123.76 743
10124.71 757
10125.66 707
10126.61 717
10127.56 799
10128.51 741
10129.46 799
10130.41 736
10131.36 674
10132.31 789
10133.26 751
10134.21 730
10135.16 698
10136.11 739
10137.06 734
10138.01 704
10138.96 665
10139.91 732
10140.86 693
10141.82 693
10142.77 710
10143.72 720
10144.67 749
10145.62 770
10146.57 727
10147.52 668
10148.47 705
10149.42 755
10150.38 757
10151.33 790
10152.28 726
10153.23 732
10154.18 768
10155.13 795
10156.09 733
10157.04 723
10157.99 730
10158.94 759
10159.89 755
10160.84 694
10161.80 747
10162.75 734
10163.70 732
10164.65 727
10165.60 751
10166.56 757
10167.51 694
10168.46 734
10169.41 764
10170.36 791
10171.32 794
10172.27 762
10173.22 735
10174.17 630
10175.13 737
10176.08 763
10177.03 810
10177.98 840
10178.94 740
10179.89 762
10180.84 732
10181.80 739
10182.75 746
10183.70 642
10184.65 671
10185.61 711
10186.56 729
10187.51 784
10188.47 728
10189.42 743
10190.37 727
10191.33 724
10192.28 739
10193.23 766
10194.19 790
10195.14 758
10196.09 814
10197.05 851
10198.00 762
10198.95 810
10199.91 781
10200.86 834
10201.82 830
10202.77 832
10203.72 833
10204.68 771
10205.63 741
10206.58 774
10207.54 864
10208.49 844
10209.45 811
10210.40 815
10211.36 832
10212.31 836
10213.26 789
10214.22 886
10215.17 886
10216.13 827
10217.08 827
10218.04 841
10218.99 784
10219.94 806
10220.90 765
10221.85 707
10222.81 761
10223.76 764
10224.72 724
10225.67 714
10226.63 694
10227.58 714
10228.54 777
10229.49 689
10230.45 753
10231.40 766
10232.36 769
10233.31 694
10234.27 648
10235.22 681
10236.18 688
10237.14 687
10238.09 714
10239.05 715
10240.00 753
10240.96 826
10241.91 808
10242.87 763
10243.82 754
10244.78 824
10245.74 757
10246.69 762
10247.65 751
10248.60 708
10249.56 737
10250.52 657
10251.47 749
10252.43 725
10253.38 659
10254.34 721
10255.30 726
10256.25 697
10257.21 719
10258.17 709
10259.12 718
10260.08 760
10261.04 713
10261.99 703
10262.95 758
10263.91 739
10264.86 647
10265.82 664
10266.78 664
10267.73 652
10268.69 694
10269.65 729
10270.60 710
10271.56 711
10272.52 680
10273.47 665
10274.43 669
10275.39 685
10276.35 656
10277.30 609
10278.26 675
10279.22 705
10280.18 704
10281.13 703
10282.09 630
10283.05 690
10284.01 687
10284.96 658
10285.92 684
10286.88 720
10287.84 711
10288.79 748
10289.75 713
10290.71 690
10291.67 652
10292.63 644
10293.58 722
10294.54 705
10295.50 687
10296.46 677
10297.42 695
10298.38 686
10299.33 724
10300.29 730
10301.25 711
10302.21 652
10303.17 675
10304.13 741
10305.08 716
10306.04 704
10307.00 663
10307.96 618
10308.92 725
10309.88 683
10310.84 669
10311.80 673
10312.75 609
10313.71 694
10314.67 654
10315.63 628
10316.59 655
10317.55 620
10318.51 678
10319.47 677
10320.43 681
10321.39 630
10322.35 670
10323.31 680
10324.27 660
10325.23 643
10326.18 649
10327.14 656
10328.10 640
10329.06 644
10330.02 634
10330.98 692
10331.94 729
10332.90 702
10333.86 651
10334.82 662
10335.78 680
10336.74 655
10337.70 616
10338.66 630
10339.62 615
10340.58 652
10341.54 673
10342.50 662
10343.46 636
10344.43 655
10345.39 730
10346.35 645
10347.31 666
10348.27 624
10349.23 660
10350.19 685
10351.15 685
10352.11 632
10353.07 682
10354.03 668
10354.99 689
10355.95 669
10356.91 678
10357.88 696
10358.84 692
10359.80 669
10360.76 703
10361.72 623
10362.68 605
10363.64 670
10364.60 689
10365.57 671
10366.53 669
10367.49 685
10368.45 630
10369.41 654
10370.37 696
10371.34 648
10372.30 690
10373.26 649
10374.22 636
10375.18 667
10376.14 686
10377.11 701
10378.07 674
10379.03 706
10379.99 669
10380.95 625
10381.92 600
10382.88 707
10383.84 721
10384.80 712
10385.77 666
10386.73 693
10387.69 690
10388.65 723
10389.62 668
10390.58 699
10391.54 728
10392.50 643
10393.47 689
10394.43 660
10395.39 637
10396.35 709
10397.32 639
10398.28 717
10399.24 667
10400.21 699
10401.17 686
10402.13 633
10403.10 737
10404.06 758
10405.02 719
10405.99 742
10406.95 724
10407.91 713
10408.88 712
10409.84 673
10410.80 698
10411.77 718
10412.73 731
10413.69 723
10414.66 667
10415.62 718
10416.58 727
10417.55 759
10418.51 796
10419.48 835
10420.44 802
10421.40 887
10422.37 1004
10423.33 982
10424.30 984
10425.26 1109
10426.23 1048
10427.19 991
10428.15 951
10429.12 868
10430.08 837
10431.05 795
10432.01 865
10432.98 807
10433.94 732
10434.91 726
10435.87 763
10436.83 740
10437.80 644
10438.76 678
10439.73 708
10440.69 659
10441.66 668
10442.62 710
10443.59 609
10444.55 644
10445.52 668
10446.48 676
10447.45 695
10448.41 689
10449.38 685
10450.35 681
10451.31 651
10452.28 647
10453.24 630
10454.21 682
10455.17 684
10456.14 684
10457.10 613
10458.07 644
10459.04 650
10460.00 661
10460.97 626
10461.93 675
10462.90 766
10463.87 751
10464.83 812
10465.80 715
10466.76 657
10467.73 647
10468.70 629
10469.66 695
10470.63 688
10471.59 672
10472.56 645
10473.53 621
10474.49 628
10475.46 568
10476.43 545
10477.39 582
10478.36 619
10479.33 688
10480.29 648
10481.26 631
10482.23 598
10483.19 602
10484.16 547
10485.13 565
10486.09 605
10487.06 576
10488.03 625
10489.00 654
10489.96 672
10490.93 607
10491.90 653
10492.87 630
10493.83 687
10494.80 625
10495.77 646
10496.73 689
10497.70 670
10498.67 660
10499.64 643
10500.61 610
10501.57 618
10502.54 679
10503.51 707
10504.48 724
10505.44 701
10506.41 656
10507.38 703
10508.35 696
10509.32 619
10510.28 582
10511.25 643
10512.22 676
10513.19 686
10514.16 663
10515.13 596
10516.09 590
10517.06 644
10518.03 629
10519.00 616
10519.97 623
10520.94 627
10521.91 615
10522.87 594
10523.84 624
10524.81 648
10525.78 654
10526.75 667
10527.72 634
10528.69 619
10529.66 589
10530.63 613
10531.59 568
10532.56 619
10533.53 646
10534.50 563
10535.47 626
10536.44 665
10537.41 597
10538.38 570
10539.35 593
10540.32 617
10541.29 589
10542.26 622
10543.23 582
10544.20 541
10545.17 606
10546.14 648
10547.11 619
10548.08 572
10549.05 599
10550.02 618
10550.99 603
10551.96 586
10552.93 629
10553.90 624
10554.87 584
10555.84 560
10556.81 576
10557.78 572
10558.75 686
10559.72 594
10560.69 587
10561.66 610
10562.63 618
10563.60 622
10564.57 665
10565.54 628
10566.51 631
10567.48 662
10568.45 639
10569.42 696
10570.40 676
10571.37 627
10572.34 618
10573.31 614
10574.28 597
10575.25 594
10576.22 576
10577.19 552
10578.16 552
10579.14 572
10580.11 571
10581.08 565
10582.05 613
10583.02 585
10583.99 564
10584.96 567
10585.94 546
10586.91 635
10587.88 636
10588.85 659
10589.82 561
10590.79 553
10591.77 561
10592.74 585
10593.71 608
10594.68 580
10595.65 611
10596.63 572
10597.60 605
10598.57 571
10599.54 558
10600.52 581
10601.49 594
10602.46 543
10603.43 566
10604.41 603
10605.38 570
10606.35 536
10607.32 580
10608.30 630
10609.27 591
10610.24 586
10611.21 526
10612.19 576
10613.16 589
10614.13 585
10615.11 576
10616.08 587
10617.05 582
10618.02 613
10619.00 613
10619.97 619
10620.94 529
10621.92 544
10622.89 597
10623.86 597
10624.84 550
10625.81 568
10626.78 557
10627.76 590
10628.73 647
10629.71 588
10630.68 565
10631.65 634
10632.63 627
10633.60 546
10634.57 535
10635.55 566
10636.52 616
10637.50 582
10638.47 547
10639.44 595
10640.42 590
10641.39 581
10642.37 581
10643.34 588
10644.31 588
10645.29 620
10646.26 608
10647.24 598
10648.21 574
10649.19 523
10650.16 590
10651.14 602
10652.11 581
10653.09 573
10654.06 560
10655.04 532
10656.01 535
10656.98 558
10657.96 577
10658.93 605
10659.91 539
10660.88 584
10661.86 562
10662.84 580
10663.81 625
10664.79 582
10665.76 532
10666.74 526
10667.71 556
10668.69 534
10669.66 551
10670.64 588
10671.61 612
10672.59 604
10673.56 509
10674.54 547
10675.52 534
10676.49 568
10677.47 552
10678.44 550
10679.42 562
10680.40 514
10681.37 466
10682.35 501
10683.32 533
10684.30 540
10685.28 570
10686.25 546
10687.23 538
10688.20 543
10689.18 589
10690.16 570
10691.13 549
10692.11 600
10693.09 558
10694.06 504
10695.04 516
10696.02 455
10696.99 548
10697.97 529
10698.95 520
10699.92 543
10700.90 541
10701.88 520
10702.85 523
10703.83 527
10704.81 510
10705.79 561
10706.76 521
10707.74 529
10708.72 513
10709.70 482
10710.67 503
10711.65 558
10712.63 518
10713.60 502
10714.58 515
10715.56 471
10716.54 476
10717.52 519
10718.49 540
10719.47 537
10720.45 570
10721.43 568
10722.40 563
10723.38 563
10724.36 541
10725.34 485
10726.32 496
10727.29 531
10728.27 514
10729.25 528
10730.23 471
10731.21 499
10732.19 529
10733.16 508
10734.14 460
10735.12 572
10736.10 501
10737.08 526
10738.06 574
10739.03 494
10740.01 496
10740.99 501
10741.97 532
10742.95 545
10743.93 513
10744.91 477
10745.89 543
10746.87 537
10747.84 558
10748.82 472
10749.80 475
10750.78 517
10751.76 576
10752.74 520
10753.72 523
10754.70 535
10755.68 535
10756.66 524
10757.64 486
10758.62 513
10759.60 505
10760.58 499
10761.56 495
10762.54 530
10763.52 531
10764.50 557
10765.48 570
10766.45 575
10767.43 516
10768.41 556
10769.39 519
10770.38 460
10771.36 507
10772.34 490
10773.32 501
10774.30 499
10775.28 595
10776.26 558
10777.24 480
10778.22 514
10779.20 536
10780.18 565
10781.16 595
10782.14 523
10783.12 563
10784.10 522
10785.08 521
10786.06 528
10787.04 533
10788.02 502
10789.00 549
10789.99 497
10790.97 479
10791.95 537
10792.93 530
10793.91 552
10794.89 555
10795.87 589
10796.85 543
10797.84 518
10798.82 562
10799.80 553
10800.78 543
10801.76 579
10802.74 536
10803.72 521
10804.71 531
10805.69 476
10806.67 474
10807.65 486
10808.63 522
10809.61 558
10810.60 498
10811.58 542
10812.56 548
10813.54 527
10814.52 543
10815.51 527
10816.49 530
10817.47 608
10818.45 555
10819.44 537
10820.42 539
10821.40 503
10822.38 549
10823.37 513
10824.35 530
10825.33 530
10826.31 548
10827.30 522
10828.28 569
10829.26 597
10830.24 556
10831.23 522
10832.21 558
10833.19 536
10834.18 530
10835.16 546
10836.14 545
10837.13 549
10838.11 557
10839.09 541
10840.07 553
10841.06 547
10842.04 538
10843.02 585
10844.01 581
10844.99 559
10845.98 591
10846.96 540
10847.94 568
10848.93 592
10849.91 561
10850.89 622
10851.88 655
10852.86 596
10853.84 580
10854.83 527
10855.81 557
10856.80 512
10857.78 549
10858.77 553
10859.75 530
10860.73 554
10861.72 533
10862.70 592
10863.69 556
10864.67 585
10865.66 585
10866.64 567
10867.62 559
10868.61 526
10869.59 588
10870.58 577
10871.56 548
10872.55 533
10873.53 592
10874.52 554
10875.50 591
10876.49 597
10877.47 558
10878.46 607
10879.44 583
10880.43 608
10881.41 620
10882.40 585
10883.38 596
10884.37 602
10885.35 650
10886.34 545
10887.32 597
10888.31 574
10889.29 525
10890.28 605
10891.27 658
10892.25 637
10893.24 636
10894.22 623
10895.21 650
10896.19 666
10897.18 622
10898.17 619
10899.15 590
10900.14 636
10901.12 562
10902.11 594
10903.10 588
10904.08 651
10905.07 628
10906.05 541
10907.04 600
10908.03 638
10909.01 669
10910.00 636
10910.99 676
10911.97 654
10912.96 653
10913.95 654
10914.93 593
10915.92 690
10916.91 648
10917.89 663
10918.88 659
10919.87 686
10920.85 701
10921.84 677
10922.83 664
10923.81 685
10924.80 712
10925.79 674
10926.78 735
10927.76 686
10928.75 675
10929.74 615
10930.73 659
10931.71 658
10932.70 707
10933.69 670
10934.68 658
10935.66 663
10936.65 792
10937.64 739
10938.63 717
10939.61 695
10940.60 696
10941.59 717
10942.58 771
10943.57 746
10944.55 697
10945.54 730
10946.53 726
10947.52 735
10948.51 691
10949.49 732
10950.48 749
10951.47 702
10952.46 743
10953.45 732
10954.44 780
10955.42 758
10956.41 804
10957.40 760
10958.39 708
10959.38 730
10960.37 864
10961.36 860
10962.34 857
10963.33 917
10964.32 864
10965.31 845
10966.30 892
10967.29 902
10968.28 872
10969.27 840
10970.26 812
10971.25 841
10972.24 845
10973.22 802
10974.21 795
10975.20 759
10976.19 805
10977.18 796
10978.17 871
10979.16 800
10980.15 787
10981.14 803
10982.13 866
10983.12 879
10984.11 867
10985.10 800
10986.09 800
10987.08 818
10988.07 814
10989.06 831
10990.05 895
10991.04 800
10992.03 838
10993.02 789
10994.01 710
10995.00 770
10995.99 781
10996.98 808
10997.97 857
10998.96 869
10999.95 826
11000.94 844
11001.93 912
11002.92 921
11003.92 933
11004.91 997
11005.90 997
11006.89 1039
11007.88 980
11008.87 916
11009.86 981
11010.85 955
11011.84 905
11012.83 870
11013.82 876
11014.82 812
11015.81 810
11016.80 799
11017.79 779
11018.78 768
11019.77 787
11020.76 770
11021.76 779
11022.75 785
11023.74 832
11024.73 749
11025.72 790
11026.71 759
11027.70 730
11028.70 711
11029.69 786
11030.68 813
11031.67 727
11032.66 781
11033.66 754
11034.65 713
11035.64 702
11036.63 769
11037.62 753
11038.62 765
11039.61 751
11040.60 709
11041.59 707
11042.59 713
11043.58 666
11044.57 692
11045.56 727
11046.56 691
11047.55 739
11048.54 716
11049.53 744
11050.53 669
11051.52 652
11052.51 655
11053.51 626
11054.50 647
11055.49 660
11056.49 698
11057.48 688
11058.47 748
11059.46 680
11060.46 686
11061.45 676
11062.44 696
11063.44 681
11064.43 646
11065.42 628
11066.42 633
11067.41 676
11068.41 694
11069.40 679
11070.39 662
11071.39 662
11072.38 648
11073.37 598
11074.37 634
11075.36 664
11076.36 682
11077.35 703
11078.34 660
11079.34 621
11080.33 615
11081.33 658
11082.32 664
11083.31 691
11084.31 642
11085.30 619
11086.30 656
11087.29 685
11088.29 637
11089.28 596
11090.28 693
11091.27 679
11092.27 646
11093.26 653
11094.25 670
11095.25 656
11096.24 642
11097.24 652
11098.23 645
11099.23 645
11100.22 683
11101.22 661
11102.21 625
11103.21 704
11104.20 646
11105.20 669
11106.20 693
11107.19 661
11108.19 660
11109.18 670
11110.18 656
11111.17 670
11112.17 672
11113.16 646
11114.16 677
11115.15 745
11116.15 651
11117.15 679
11118.14 647
11119.14 638
11120.13 684
11121.13 634
11122.13 651
11123.12 656
11124.12 726
11125.11 687
11126.11 711
11127.11 709
11128.10 745
11129.10 760
11130.10 782
11131.09 717
11132.09 798
11133.09 750
11134.08 712
11135.08 712
11136.07 705
11137.07 693
11138.07 665
11139.07 658
11140.06 674
11141.06 680
11142.06 698
11143.05 697
11144.05 671
11145.05 687
11146.04 641
11147.04 647
11148.04 624
11149.04 644
11150.03 672
11151.03 665
11152.03 700
11153.02 651
11154.02 639
11155.02 604
11156.02 602
11157.01 679
11158.01 630
11159.01 659
11160.01 628
11161.01 678
11162.00 580
11163.00 588
11164.00 617
11165.00 587
11165.99 643
11166.99 681
11167.99 673
11168.99 610
11169.99 625
11170.99 611
11171.98 618
11172.98 609
11173.98 624
11174.98 610
11175.98 570
11176.98 619
11177.97 561
11178.97 597
11179.97 631
11180.97 611
11181.97 590
11182.97 678
11183.97 669
11184.96 644
11185.96 609
11186.96 583
11187.96 642
11188.96 621
11189.96 611
11190.96 634
11191.96 586
11192.96 631
11193.96 659
11194.96 622
11195.96 576
11196.95 615
11197.95 582
11198.95 622
11199.95 656
11200.95 651
11201.95 615
11202.95 584
11203.95 567
11204.95 591
11205.95 547
11206.95 555
11207.95 576
11208.95 598
11209.95 604
11210.95 598
11211.95 632
11212.95 574
11213.95 562
11214.95 647
11215.95 665
11216.95 602
11217.95 590
11218.95 554
11219.95 602
11220.95 566
11221.95 574
11222.95 557
11223.95 533
11224.95 558
11225.96 563
11226.96 561
11227.96 571
11228.96 591
11229.96 628
11230.96 609
11231.96 670
11232.96 602
11233.96 585
11234.96 583
11235.96 545
11236.97 569
11237.97 583
11238.97 548
11239.97 593
11240.97 559
11241.97 559
11242.97 574
11243.98 575
11244.98 567
11245.98 596
11246.98 572
11247.98 568
11248.98 554
11249.98 574
11250.99 544
11251.99 587
11252.99 579
11253.99 545
11254.99 553
11256.00 578
11257.00 587
11258.00 575
11259.00 565
11260.00 556
11261.01 577
11262.01 613
11263.01 628
11264.01 589
11265.02 562
11266.02 582
11267.02 602
11268.02 571
11269.03 600
11270.03 544
11271.03 608
11272.03 554
11273.04 544
11274.04 549
11275.04 526
11276.05 591
11277.05 588
11278.05 575
11279.05 554
11280.06 643
11281.06 600
11282.06 569
11283.07 595
11284.07 586
11285.07 623
11286.08 630
11287.08 632
11288.08 548
11289.09 558
11290.09 591
11291.09 587
11292.10 588
11293.10 617
11294.11 572
11295.11 556
11296.11 575
11297.12 542
11298.12 577
11299.13 497
11300.13 567
11301.13 631
11302.14 596
11303.14 593
11304.15 588
11305.15 577
11306.15 535
11307.16 570
11308.16 584
11309.17 576
11310.17 606
11311.18 609
11312.18 639
11313.18 599
11314.19 582
11315.19 641
11316.20 666
11317.20 593
11318.21 583
11319.21 610
11320.22 658
11321.22 629
11322.23 603
11323.23 576
11324.24 546
11325.24 578
11326.25 591
11327.25 589
11328.26 592
11329.26 614
11330.27 655
11331.27 591
11332.28 551
11333.29 545
11334.29 546
11335.30 580
11336.30 575
11337.31 615
11338.31 590
11339.32 574
11340.33 570
11341.33 559
11342.34 565
11343.34 508
11344.35 563
11345.35 532
11346.36 558
11347.37 540
11348.37 516
11349.38 565
11350.39 534
11351.39 491
11352.40 576
11353.40 572
11354.41 584
11355.42 588
11356.42 577
11357.43 554
11358.44 565
11359.44 515
11360.45 544
11361.46 526
11362.46 505
11363.47 549
11364.48 508
11365.48 500
11366.49 537
11367.50 537
11368.50 549
11369.51 544
11370.52 546
11371.53 575
11372.53 537
11373.54 546
11374.55 630
11375.56 598
11376.56 584
11377.57 587
11378.58 583
11379.59 520
11380.59 531
11381.60 564
11382.61 509
11383.62 563
11384.62 582
11385.63 548
11386.64 538
11387.65 548
11388.65 585
11389.66 549
11390.67 522
11391.68 568
11392.69 618
11393.69 608
11394.70 610
11395.71 596
11396.72 538
11397.73 621
11398.74 585
11399.74 572
11400.75 540
11401.76 548
11402.77 547
11403.78 593
11404.79 552
11405.80 606
11406.80 600
11407.81 600
11408.82 605
11409.83 533
11410.84 527
11411.85 589
11412.86 553
11413.87 566
11414.88 573
11415.89 584
11416.89 592
11417.90 656
11418.91 618
11419.92 574
11420.93 531
11421.94 557
11422.95 635
11423.96 611
11424.97 621
11425.98 598
11426.99 594
11428.00 587
11429.01 603
11430.02 625
11431.03 621
11432.04 621
11433.05 580
11434.06 628
11435.07 573
11436.08 649
11437.09 621
11438.10 619
11439.11 619
11440.12 635
11441.13 609
11442.14 562
11443.15 602
11444.16 639
11445.17 630
11446.18 612
11447.19 607
11448.20 708
11449.21 682
11450.22 701
11451.23 625
11452.24 654
11453.25 646
11454.27 609
11455.28 679
11456.29 636
11457.30 671
11458.31 726
11459.32 719
11460.33 630
11461.34 654
11462.35 624
11463.36 685
11464.38 624
11465.39 617
11466.40 656
11467.41 654
11468.42 677
11469.43 569
11470.44 641
11471.46 656
11472.47 678
11473.48 604
11474.49 674
11475.50 689
11476.52 674
11477.53 719
11478.54 670
11479.55 672
11480.56 700
11481.57 711
11482.59 654
11483.60 683
11484.61 687
11485.62 693
11486.64 671
11487.65 657
11488.66 716
11489.67 777
11490.69 716
11491.70 701
11492.71 676
11493.72 768
11494.74 719
11495.75 762
11496.76 732
11497.77 741
11498.79 790
11499.80 740
11500.81 757
11501.83 723
11502.84 752
11503.85 767
11504.86 789
11505.88 769
11506.89 766
11507.90 837
11508.92 773
11509.93 735
11510.94 732
11511.96 787
11512.97 788
11513.98 818
11515.00 819
11516.01 759
11517.02 867
11518.04 770
11519.05 778
11520.07 748
11521.08 812
11522.09 823
11523.11 801
11524.12 837
11525.13 844
11526.15 892
11527.16 864
11528.18 865
11529.19 816
11530.21 844
11531.22 897
11532.23 914
11533.25 868
11534.26 804
11535.28 841
11536.29 879
11537.31 919
11538.32 889
11539.34 947
11540.35 861
11541.36 885
11542.38 917
11543.39 922
11544.41 877
11545.42 882
11546.44 927
11547.45 929
11548.47 951
11549.48 946
11550.50 940
11551.51 1032
11552.53 980
11553.54 978
11554.56 947
11555.57 936
11556.59 1046
11557.61 991
11558.62 990
11559.64 1014
11560.65 991
11561.67 1026
11562.68 1072
11563.70 1061
11564.71 952
11565.73 1062
11566.75 1029
11567.76 1019
11568.78 1066
11569.79 1018
11570.81 1103
11571.83 1087
11572.84 1124
11573.86 1075
11574.87 1173
11575.89 1169
11576.91 1171
11577.92 1125
11578.94 1132
11579.96 1208
11580.97 1147
11581.99 1226
11583.00 1222
11584.02 1256
11585.04 1254
11586.05 1213
11587.07 1283
11588.09 1351
11589.10 1326
11590.12 1388
11591.14 1377
11592.16 1373
11593.17 1402
11594.19 1517
11595.21 1486
11596.22 1517
11597.24 1564
11598.26 1578
11599.28 1570
11600.29 1561
11601.31 1594
11602.33 1632
11603.34 1807
11604.36 1931
11605.38 1953
11606.40 1944
11607.41 1994
11608.43 2147
11609.45 2307
11610.47 2314
11611.49 2237
11612.50 2142
11613.52 2158
11614.54 2098
11615.56 2072
11616.58 1988
11617.59 1970
11618.61 2023
11619.63 2029
11620.65 1993
11621.67 2119
11622.68 2183
11623.70 2209
11624.72 2224
11625.74 2275
11626.76 2195
11627.78 2273
11628.79 2291
11629.81 2327
11630.83 2444
11631.85 2608
11632.87 2851
11633.89 2948
11634.91 3162
11635.93 3499
11636.94 3793
11637.96 4165
11638.98 4338
11640.00 4357
11641.02 4251
11642.04 4244
11643.06 3805
11644.08 3425
11645.10 3171
11646.12 2923
11647.14 2623
11648.16 2503
11649.17 2298
11650.19 2236
11651.21 2164
11652.23 2083
11653.25 2021
11654.27 1927
11655.29 1979
11656.31 1993
11657.33 1932
11658.35 1878
11659.37 1721
11660.39 1691
11661.41 1737
11662.43 1648
11663.45 1635
11664.47 1609
11665.49 1668
11666.51 1523
11667.53 1497
11668.55 1529
11669.57 1511
11670.59 1453
11671.61 1469
11672.63 1484
11673.65 1480
11674.67 1496
11675.70 1421
11676.72 1493
11677.74 1510
11678.76 1420
11679.78 1373
11680.80 1409
11681.82 1313
11682.84 1270
11683.86 1206
11684.88 1273
11685.90 1207
11686.92 1242
11687.95 1261
11688.97 1213
11689.99 1240
11691.01 1211
11692.03 1236
11693.05 1202
11694.07 1227
11695.10 1164
11696.12 1186
11697.14 1247
11698.16 1262
11699.18 1262
11700.20 1177
11701.22 1145
11702.25 1198
11703.27 1191
11704.29 1210
11705.31 1127
11706.33 1176
11707.36 1262
11708.38 1253
11709.40 1211
11710.42 1293
11711.44 1207
11712.47 1232
11713.49 1262
11714.51 1258
11715.53 1223
11716.56 1257
11717.58 1284
11718.60 1372
11719.62 1373
11720.65 1337
11721.67 1301
11722.69 1281
11723.71 1296
11724.74 1277
11725.76 1224
11726.78 1235
11727.80 1235
11728.83 1211
11729.85 1217
11730.87 1212
11731.90 1210
11732.92 1200
11733.94 1211
11734.97 1238
11735.99 1206
11737.01 1248
11738.04 1306
11739.06 1289
11740.08 1264
11741.11 1252
11742.13 1167
11743.15 1169
11744.18 1174
11745.20 1196
11746.22 1100
11747.25 1042
11748.27 1142
11749.30 1093
11750.32 1141
11751.34 1190
11752.37 1052
11753.39 1041
11754.42 1011
11755.44 1030
11756.46 1068
11757.49 1070
11758.51 1048
11759.54 1024
11760.56 996
11761.58 1000
11762.61 1039
11763.63 988
11764.66 941
11765.68 960
11766.71 932
11767.73 1025
11768.76 1000
11769.78 915
11770.81 859
11771.83 936
11772.86 978
11773.88 921
11774.91 951
11775.93 894
11776.96 886
11777.98 889
11779.01 882
11780.03 916
11781.06 925
11782.08 920
11783.11 864
11784.13 875
11785.16 844
11786.18 866
11787.21 897
11788.23 828
11789.26 808
11790.28 824
11791.31 831
11792.34 787
11793.36 818
11794.39 803
11795.41 850
11796.44 852
11797.47 815
11798.49 792
11799.52 733
11800.54 733
11801.57 776
11802.60 811
11803.62 773
11804.65 737
11805.67 753
11806.70 713
11807.73 724
11808.75 711
11809.78 712
11810.81 722
11811.83 725
11812.86 696
11813.89 706
11814.91 699
11815.94 741
11816.97 676
11817.99 731
11819.02 671
11820.05 695
11821.07 701
11822.10 734
11823.13 702
11824.16 657
11825.18 717
11826.21 762
11827.24 778
11828.26 669
11829.29 621
11830.32 687
11831.35 686
11832.37 631
11833.40 638
11834.43 667
11835.46 579
11836.48 640
11837.51 640
11838.54 644
11839.57 658
11840.59 659
11841.62 689
11842.65 624
11843.68 599
11844.71 653
11845.73 603
11846.76 651
11847.79 580
11848.82 642
11849.85 650
11850.88 579
11851.90 574
11852.93 577
11853.96 582
11854.99 573
11856.02 595
11857.05 639
11858.07 619
11859.10 615
11860.13 591
11861.16 619
11862.19 628
11863.22 570
11864.25 606
11865.28 641
11866.30 616
11867.33 602
11868.36 564
11869.39 587
11870.42 527
11871.45 556
11872.48 593
11873.51 528
11874.54 559
11875.57 571
11876.60 591
11877.63 602
11878.65 604
11879.68 613
11880.71 613
11881.74 568
11882.77 561
11883.80 580
11884.83 574
11885.86 562
11886.89 532
11887.92 532
11888.95 529
11889.98 539
11891.01 577
11892.04 559
11893.07 540
11894.10 541
11895.13 499
11896.16 561
11897.19 565
11898.22 552
11899.25 551
11900.28 560
11901.31 546
11902.34 538
11903.38 514
11904.41 572
11905.44 593
11906.47 529
11907.50 554
11908.53 533
11909.56 586
11910.59 547
11911.62 554
11912.65 540
11913.68 576
11914.71 568
11915.75 493
11916.78 519
11917.81 568
11918.84 547
11919.87 531
11920.90 520
11921.93 524
11922.96 508
11924.00 459
11925.03 541
11926.06 541
11927.09 520
11928.12 528
11929.15 531
11930.18 580
11931.22 514
11932.25 540
11933.28 561
11934.31 582
11935.34 553
11936.38 555
11937.41 535
11938.44 552
11939.47 545
11940.50 554
11941.54 580
11942.57 524
11943.60 529
11944.63 545
11945.67 554
11946.70 476
11947.73 538
11948.76 571
11949.80 520
11950.83 520
11951.86 535
11952.89 538
11953.93 466
11954.96 468
11955.99 482
11957.02 442
11958.06 469
11959.09 493
11960.12 503
11961.16 499
11962.19 505
11963.22 500
11964.26 498
11965.29 461
11966.32 449
11967.36 468
11968.39 461
11969.42 410
11970.46 436
11971.49 509
11972.52 468
11973.56 474
11974.59 492
11975.62 480
11976.66 476
11977.69 456
11978.73 441
11979.76 545
11980.79 545
11981.83 484
11982.86 455
11983.89 418
11984.93 462
11985.96 471
11987.00 440
11988.03 432
11989.07 442
11990.10 451
11991.13 495
11992.17 530
11993.20 462
11994.24 502
11995.27 479
11996.31 473
11997.34 500
11998.38 451
11999.41 473
12000.45 433
12001.48 462
12002.51 414
12003.55 469
12004.58 477
12005.62 451
12006.65 431
12007.69 433
12008.72 460
12009.76 465
12010.80 462
12011.83 474
12012.87 480
12013.90 486
12014.94 468
12015.97 449
12017.01 457
12018.04 472
12019.08 479
12020.11 462
12021.15 514
12022.19 463
12023.22 484
12024.26 490
12025.29 510
12026.33 531
12027.36 477
12028.40 459
12029.44 497
12030.47 481
12031.51 491
12032.54 478
12033.58 492
12034.62 461
12035.65 492
12036.69 481
12037.73 489
12038.76 436
12039.80 441
12040.84 481
12041.87 474
12042.91 468
12043.94 466
12044.98 505
12046.02 489
12047.06 466
12048.09 456
12049.13 465
12050.17 451
12051.20 470
12052.24 429
12053.28 473
12054.31 518
12055.35 421
12056.39 502
12057.43 497
12058.46 492
12059.50 454
12060.54 473
12061.57 481
12062.61 477
12063.65 489
12064.69 465
12065.72 475
12066.76 504
12067.80 525
12068.84 484
12069.88 455
12070.91 417
12071.95 442
12072.99 466
12074.03 495
12075.06 479
12076.10 504
12077.14 548
12078.18 490
12079.22 495
12080.26 437
12081.29 425
12082.33 457
12083.37 475
12084.41 488
12085.45 518
12086.49 454
12087.52 453
12088.56 465
12089.60 441
12090.64 458
12091.68 483
12092.72 477
12093.76 489
12094.79 486
12095.83 466
12096.87 478
12097.91 498
12098.95 529
12099.99 484
12101.03 462
12102.07 502
12103.11 522
12104.15 484
12105.19 455
12106.22 491
12107.26 500
12108.30 429
12109.34 481
12110.38 484
12111.42 478
12112.46 446
12113.50 455
12114.54 546
12115.58 484
12116.62 482
12117.66 459
12118.70 490
12119.74 484
12120.78 441
12121.82 474
12122.86 459
12123.90 458
12124.94 422
12125.98 456
12127.02 441
12128.06 462
12129.10 463
12130.14 451
12131.18 429
12132.22 404
12133.26 390
12134.30 411
12135.34 452
12136.38 470
12137.42 484
12138.47 441
12139.51 433
12140.55 437
12141.59 418
12142.63 407
12143.67 426
12144.71 463
12145.75 444
12146.79 466
12147.83 426
12148.87 410
12149.92 394
12150.96 387
12152.00 393
12153.04 431
12154.08 417
12155.12 435
12156.16 384
12157.21 404
12158.25 397
12159.29 381
12160.33 402
12161.37 400
12162.41 419
12163.46 407
12164.50 411
12165.54 409
12166.58 370
12167.62 382
12168.67 423
12169.71 463
12170.75 410
12171.79 417
12172.83 434
12173.88 410
12174.92 411
12175.96 413
12177.00 403
12178.05 399
12179.09 430
12180.13 442
12181.17 423
12182.22 427
12183.26 443
12184.30 426
12185.34 474
12186.39 440
12187.43 403
12188.47 419
12189.51 421
12190.56 436
12191.60 384
12192.64 432
12193.69 417
12194.73 421
12195.77 472
12196.82 430
12197.86 439
12198.90 425
12199.95 394
12200.99 406
12202.03 422
12203.08 438
12204.12 423
12205.16 397
12206.21 435
12207.25 438
12208.29 434
12209.34 449
12210.38 432
12211.43 419
12212.47 375
12213.51 427
12214.56 430
12215.60 413
12216.65 431
12217.69 381
12218.73 411
12219.78 447
12220.82 426
12221.87 408
12222.91 397
12223.96 392
12225.00 428
12226.04 415
12227.09 426
12228.13 398
12229.18 407
12230.22 428
12231.27 420
12232.31 429
12233.36 437
12234.40 442
12235.45 419
12236.49 388
12237.54 412
12238.58 430
12239.63 431
12240.67 455
12241.72 417
12242.76 437
12243.81 398
12244.85 410
12245.90 425
12246.94 413
12247.99 403
12249.03 461
12250.08 439
12251.12 455
12252.17 433
12253.22 463
12254.26 432
12255.31 444
12256.35 449
12257.40 438
12258.44 424
12259.49 404
12260.54 424
12261.58 411
12262.63 428
12263.67 391
12264.72 381
12265.77 433
12266.81 409
12267.86 384
12268.91 444
12269.95 391
12271.00 390
12272.04 360
12273.09 410
12274.14 405
12275.18 405
12276.23 426
12277.28 460
12278.32 394
12279.37 419
12280.42 414
12281.46 381
12282.51 381
12283.56 391
12284.61 435
12285.65 394
12286.70 377
12287.75 444
12288.79 441
12289.84 430
12290.89 373
12291.94 415
12292.98 378
12294.03 390
12295.08 397
12296.13 390
12297.17 364
12298.22 385
12299.27 399
12300.32 387
12301.36 377
12302.41 382
12303.46 373
12304.51 410
12305.55 375
12306.60 314
12307.65 325
12308.70 429
12309.75 391
12310.79 373
12311.84 342
12312.89 354
12313.94 419
12314.99 423
12316.04 406
12317.08 398
12318.13 360
12319.18 423
12320.23 421
12321.28 387
12322.33 405
12323.37 352
12324.42 366
12325.47 401
12326.52 402
12327.57 388
12328.62 411
12329.67 412
12330.72 421
12331.77 399
12332.81 365
12333.86 412
12334.91 415
12335.96 361
12337.01 322
12338.06 374
12339.11 342
12340.16 347
12341.21 365
12342.26 306
12343.31 347
12344.36 360
12345.41 387
12346.46 401
12347.51 329
12348.56 320
12349.61 343
12350.65 343
12351.70 359
12352.75 331
12353.80 386
12354.85 357
12355.90 342
12356.95 375
12358.00 380
12359.05 333
12360.11 373
12361.16 353
12362.21 365
12363.26 366
12364.31 361
12365.36 410
12366.41 409
12367.46 384
12368.51 343
12369.56 338
12370.61 360
12371.66 376
12372.71 357
12373.76 346
12374.81 310
12375.86 420
12376.91 412
12377.97 382
12379.02 362
12380.07 375
12381.12 364
12382.17 405
12383.22 356
12384.27 372
12385.32 380
12386.37 375
12387.43 341
12388.48 356
12389.53 386
12390.58 329
12391.63 357
12392.68 353
12393.74 328
12394.79 355
12395.84 355
12396.89 404
12397.94 387
12398.99 350
12400.05 387
12401.10 376
12402.15 382
12403.20 364
12404.25 380
12405.31 373
12406.36 329
12407.41 357
12408.46 358
12409.51 388
12410.57 406
12411.62 355
12412.67 324
12413.72 320
12414.78 352
12415.83 372
12416.88 368
12417.93 357
12418.99 393
12420.04 408
12421.09 399
12422.15 381
12423.20 347
12424.25 349
12425.30 382
12426.36 369
12427.41 329
12428.46 342
12429.52 350
12430.57 362
12431.62 319
12432.68 329
12433.73 385
12434.78 359
12435.84 336
12436.89 376
12437.94 330
12439.00 381
12440.05 353
12441.10 373
12442.16 337
12443.21 364
12444.27 318
12445.32 367
12446.37 385
12447.43 347
12448.48 392
12449.54 381
12450.59 400
12451.64 371
12452.70 378
12453.75 368
12454.81 353
12455.86 365
12456.91 344
12457.97 366
12459.02 345
12460.08 401
12461.13 366
12462.19 387
12463.24 367
12464.30 386
12465.35 355
12466.41 392
12467.46 381
12468.52 364
12469.57 374
12470.63 373
12471.68 384
12472.73 375
12473.79 365
12474.85 389
12475.90 394
12476.96 375
12478.01 358
12479.07 360
12480.12 376
12481.18 373
12482.23 375
12483.29 380
12484.34 410
12485.40 420
12486.45 375
12487.51 375
12488.57 400
12489.62 425
12490.68 423
12491.73 435
12492.79 470
12493.84 490
12494.90 493
12495.96 522
12497.01 535
12498.07 565
12499.12 540
12500.18 570
12501.24 577
12502.29 604
12503.35 614
12504.41 616
12505.46 566
12506.52 555
12507.57 548
12508.63 487
12509.69 463
12510.74 481
12511.80 479
12512.86 412
12513.91 452
12514.97 479
12516.03 440
12517.08 407
12518.14 407
12519.20 411
12520.26 427
12521.31 423
12522.37 439
12523.43 478
12524.48 462
12525.54 415
12526.60 374
12527.66 429
12528.71 440
12529.77 401
12530.83 399
12531.89 347
12532.94 381
12534.00 355
12535.06 389
12536.12 384
12537.17 392
12538.23 366
12539.29 376
12540.35 401
12541.41 388
12542.46 386
12543.52 396
12544.58 412
12545.64 333
12546.70 402
12547.75 365
12548.81 365
12549.87 410
12550.93 388
12551.99 374
12553.05 405
12554.10 396
12555.16 383
12556.22 381
12557.28 351
12558.34 350
12559.40 355
12560.46 340
12561.51 373
12562.57 344
12563.63 386
12564.69 378
12565.75 374
12566.81 422
12567.87 419
12568.93 427
12569.99 435
12571.04 414
12572.10 399
12573.16 432
12574.22 429
12575.28 430
12576.34 471
12577.40 474
12578.46 471
12579.52 496
12580.58 485
12581.64 523
12582.70 498
12583.76 548
12584.82 503
12585.88 479
12586.94 464
12588.00 411
12589.06 420
12590.12 453
12591.18 454
12592.24 413
12593.30 417
12594.36 411
12595.42 427
12596.48 402
12597.54 375
12598.60 392
12599.66 413
12600.72 393
12601.78 386
12602.84 360
12603.90 370
12604.96 407
12606.02 406
12607.08 405
12608.14 380
12609.20 395
12610.27 433
12611.33 360
12612.39 392
12613.45 389
12614.51 408
12615.57 385
12616.63 359
12617.69 372
12618.75 359
12619.81 370
12620.88 373
12621.94 386
12623.00 397
12624.06 351
12625.12 369
12626.18 363
12627.24 359
12628.31 341
12629.37 387
12630.43 360
12631.49 372
12632.55 331
12633.61 324
12634.68 408
12635.74 396
12636.80 370
12637.86 324
12638.92 333
12639.99 335
12641.05 330
12642.11 356
12643.17 330
12644.23 375
12645.30 344
12646.36 321
12647.42 349
12648.48 355
12649.55 343
12650.61 337
12651.67 358
12652.73 362
12653.80 366
12654.86 347
12655.92 373
12656.99 386
12658.05 376
12659.11 369
12660.17 323
12661.24 344
12662.30 309
12663.36 325
12664.43 379
12665.49 375
12666.55 366
12667.62 393
12668.68 398
12669.74 318
12670.81 345
12671.87 362
12672.93 366
12674.00 333
12675.06 376
12676.12 331
12677.19 311
12678.25 328
12679.31 347
12680.38 364
12681.44 332
12682.51 357
12683.57 352
12684.63 358
12685.70 349
12686.76 357
12687.83 369
12688.89 372
12689.95 296
12691.02 358
12692.08 350
12693.15 350
12694.21 320
12695.28 332
12696.34 348
12697.40 339
12698.47 363
12699.53 327
12700.60 311
12701.66 303
12702.73 317
12703.79 337
12704.86 321
12705.92 326
12706.99 310
12708.05 312
12709.12 313
12710.18 292
12711.25 341
12712.31 309
12713.38 317
12714.44 331
12715.51 303
12716.57 319
12717.64 300
12718.70 313
12719.77 316
12720.83 318
12721.90 335
12722.97 324
12724.03 354
12725.10 316
12726.16 331
12727.23 379
12728.29 312
12729.36 312
12730.43 317
12731.49 307
12732.56 290
12733.62 307
12734.69 297
12735.76 339
12736.82 310
12737.89 286
12738.95 322
12740.02 323
12741.09 344
12742.15 299
12743.22 323
12744.29 341
12745.35 315
12746.42 326
12747.49 303
12748.55 293
12749.62 319
12750.69 353
12751.75 297
12752.82 299
12753.89 296
12754.95 283
12756.02 292
12757.09 272
12758.15 260
12759.22 337
12760.29 320
12761.36 272
12762.42 299
12763.49 291
12764.56 334
12765.62 340
12766.69 302
12767.76 290
12768.83 305
12769.89 287
12770.96 274
12772.03 285
12773.10 271
12774.17 299
12775.23 290
12776.30 293
12777.37 269
12778.44 264
12779.50 248
12780.57 281
12781.64 247
12782.71 322
12783.78 317
12784.84 274
12785.91 300
12786.98 284
12788.05 267
12789.12 315
12790.19 311
12791.25 308
12792.32 267
12793.39 283
12794.46 266
12795.53 267
12796.60 281
12797.67 288
12798.73 285
12799.80 295
12800.87 269
12801.94 286
12803.01 312
12804.08 290
12805.15 277
12806.22 286
12807.29 307
12808.36 265
12809.42 292
12810.49 277
12811.56 270
12812.63 267
12813.70 283
12814.77 294
12815.84 327
12816.91 294
12817.98 315
12819.05 258
12820.12 250
12821.19 261
12822.26 290
12823.33 308
12824.40 330
12825.47 271
12826.54 252
12827.61 251
12828.68 242
12829.75 276
12830.82 225
12831.89 267
12832.96 249
12834.03 292
12835.10 278
12836.17 274
12837.24 256
12838.31 276
12839.38 269
12840.45 260
12841.52 297
12842.59 240
12843.66 276
12844.73 258
12845.80 288
12846.87 295
12847.95 294
12849.02 303
12850.09 245
12851.16 280
12852.23 250
12853.30 258
12854.37 280
12855.44 270
12856.51 315
12857.58 244
12858.66 284
12859.73 272
12860.80 241
12861.87 241
12862.94 253
12864.01 251
12865.08 226
12866.16 242
12867.23 229
12868.30 258
12869.37 273
12870.44 261
12871.51 298
12872.59 273
12873.66 262
12874.73 261
12875.80 259
12876.87 269
12877.95 274
12879.02 250
12880.09 262
12881.16 206
12882.23 228
12883.31 229
12884.38 223
12885.45 219
12886.52 225
12887.60 287
12888.67 279
12889.74 276
12890.81 262
12891.89 276
12892.96 263
12894.03 298
12895.11 293
12896.18 252
12897.25 250
12898.32 269
12899.40 279
12900.47 276
12901.54 270
12902.62 308
12903.69 299
12904.76 263
12905.84 242
12906.91 224
12907.98 286
12909.06 263
12910.13 260
12911.20 240
12912.28 264
12913.35 226
12914.42 236
12915.50 253
12916.57 298
12917.64 260
12918.72 262
12919.79 264
12920.87 271
12921.94 278
12923.01 255
12924.09 258
12925.16 211
12926.24 215
12927.31 272
12928.38 269
12929.46 250
12930.53 246
12931.61 242
12932.68 245
12933.76 249
12934.83 241
12935.90 268
12936.98 248
12938.05 245
12939.13 242
12940.20 241
12941.28 270
12942.35 272
12943.43 261
12944.50 251
12945.58 248
12946.65 235
12947.73 228
12948.80 268
12949.88 254
12950.95 256
12952.03 257
12953.10 276
12954.18 259
12955.25 231
12956.33 247
12957.40 249
12958.48 265
12959.55 273
12960.63 284
12961.70 256
12962.78 241
12963.86 247
12964.93 274
12966.01 254
12967.08 253
12968.16 233
12969.24 230
12970.31 235
12971.39 249
12972.46 257
12973.54 240
12974.62 259
12975.69 233
12976.77 268
12977.84 298
12978.92 283
12980.00 244
12981.07 271
12982.15 275
12983.23 264
12984.30 240
12985.38 249
12986.46 275
12987.53 258
12988.61 233
12989.69 259
12990.76 246
12991.84 231
12992.92 259
12993.99 274
12995.07 266
12996.15 314
12997.22 236
12998.30 249
12999.38 287
13000.45 243
13001.53 268
13002.61 290
13003.69 270
13004.76 245
13005.84 276
13006.92 237
13008.00 265
13009.07 215
13010.15 254
13011.23 307
13012.31 264
13013.38 276
13014.46 270
13015.54 283
13016.62 255
13017.70 251
13018.77 253
13019.85 288
13020.93 253
13022.01 250
13023.09 267
13024.16 277
13025.24 274
13026.32 244
13027.40 254
13028.48 235
13029.56 268
13030.63 280
13031.71 270
13032.79 313
13033.87 280
13034.95 252
13036.03 273
13037.11 257
13038.18 262
13039.26 281
13040.34 271
13041.42 233
13042.50 238
13043.58 242
13044.66 262
13045.74 284
13046.82 231
13047.89 229
13048.97 235
13050.05 275
13051.13 287
13052.21 259
13053.29 222
13054.37 265
13055.45 243
13056.53 304
13057.61 292
13058.69 294
13059.77 303
13060.85 244
13061.93 235
13063.01 278
13064.09 270
13065.17 267
13066.25 272
13067.33 275
13068.41 268
13069.49 237
13070.57 285
13071.65 245
13072.73 289
13073.81 286
13074.89 275
13075.97 261
13077.05 268
13078.13 255
13079.21 254
13080.29 305
13081.37 280
13082.45 261
13083.53 302
13084.61 292
13085.69 267
13086.77 240
13087.85 270
13088.94 260
13090.02 264
13091.10 276
13092.18 272
13093.26 258
13094.34 249
13095.42 275
13096.50 255
13097.58 260
13098.66 265
13099.75 279
13100.83 284
13101.91 268
13102.99 257
13104.07 276
13105.15 273
13106.23 275
13107.32 246
13108.40 256
13109.48 253
13110.56 272
13111.64 258
13112.72 237
13113.81 292
13114.89 259
13115.97 301
13117.05 290
13118.13 267
13119.22 274
13120.30 261
13121.38 278
13122.46 236
13123.55 256
13124.63 268
13125.71 261
13126.79 259
13127.88 300
13128.96 272
13130.04 249
13131.12 276
13132.21 269
13133.29 254
13134.37 260
13135.45 269
13136.54 251
13137.62 280
13138.70 249
13139.79 250
13140.87 235
13141.95 259
13143.03 235
13144.12 272
13145.20 289
13146.28 275
13147.37 244
13148.45 253
13149.53 298
13150.62 237
13151.70 257
13152.78 245
13153.87 271
13154.95 271
13156.03 252
13157.12 283
13158.20 264
13159.29 225
13160.37 249
13161.45 281
13162.54 230
13163.62 222
13164.71 256
13165.79 234
13166.87 239
13167.96 274
13169.04 234
13170.13 258
13171.21 243
13172.29 256
13173.38 209
13174.46 234
13175.55 205
13176.63 244
13177.72 268
13178.80 268
13179.89 249
13180.97 273
13182.06 264
13183.14 247
13184.22 249
13185.31 251
13186.39 281
13187.48 252
13188.56 228
13189.65 279
13190.73 288
13191.82 283
13192.90 244
13193.99 258
13195.07 259
13196.16 247
13197.25 243
13198.33 244
13199.42 235
13200.50 211
13201.59 266
13202.67 275
13203.76 267
13204.84 254
13205.93 267
13207.02 285
13208.10 268
13209.19 267
13210.27 269
13211.36 258
13212.44 269
13213.53 255
13214.62 238
13215.70 244
13216.79 278
13217.88 290
13218.96 273
13220.05 267
13221.13 243
13222.22 208
13223.31 233
13224.39 209
13225.48 219
13226.57 262
13227.65 293
13228.74 252
13229.83 248
13230.91 253
13232.00 259
13233.09 250
13234.17 287
13235.26 268
13236.35 271
13237.43 220
13238.52 237
13239.61 235
13240.70 239
13241.78 278
13242.87 247
13243.96 217
13245.04 234
13246.13 281
13247.22 265
13248.31 253
13249.39 255
13250.48 278
13251.57 283
13252.66 228
13253.74 258
13254.83 290
13255.92 253
13257.01 247
13258.10 278
13259.18 254
13260.27 287
13261.36 254
13262.45 290
13263.54 260
13264.62 236
13265.71 255
13266.80 279
13267.89 301
13268.98 297
13270.06 291
13271.15 295
13272.24 267
13273.33 249
13274.42 232
13275.51 268
13276.60 262
13277.68 244
13278.77 267
13279.86 249
13280.95 266
13282.04 288
13283.13 261
13284.22 234
13285.31 263
13286.39 266
13287.48 286
13288.57 313
13289.66 283
13290.75 288
13291.84 249
13292.93 257
13294.02 277
13295.11 273
13296.20 274
13297.29 236
13298.38 264
13299.47 284
13300.56 274
13301.65 251
13302.73 275
13303.82 267
13304.91 263
13306.00 254
13307.09 227
13308.18 260
13309.27 269
13310.36 262
13311.45 251
13312.54 260
13313.63 231
13314.72 232
13315.81 212
13316.90 271
13318.00 243
13319.09 275
13320.18 236
13321.27 255
13322.36 236
13323.45 237
13324.54 248
13325.63 276
13326.72 255
13327.81 263
13328.90 213
13329.99 266
13331.08 249
13332.17 219
13333.26 219
13334.35 254
13335.45 267
13336.54 240
13337.63 236
13338.72 234
13339.81 244
13340.90 262
13341.99 270
13343.08 250
13344.18 211
13345.27 231
13346.36 232
13347.45 229
13348.54 226
13349.63 261
13350.72 253
13351.82 263
13352.91 257
13354.00 239
13355.09 246
13356.18 250
13357.28 249
13358.37 234
13359.46 232
13360.55 233
13361.64 249
13362.74 234
13363.83 238
13364.92 252
13366.01 255
13367.10 237
13368.20 280
13369.29 246
13370.38 215
13371.47 243
13372.57 255
13373.66 261
13374.75 261
13375.84 250
13376.94 234
13378.03 238
13379.12 272
13380.22 252
13381.31 221
13382.40 227
13383.49 287
13384.59 268
13385.68 244
13386.77 247
13387.87 267
13388.96 238
13390.05 255
13391.15 232
13392.24 250
13393.33 250
13394.43 255
13395.52 248
13396.61 206
13397.71 210
13398.80 235
13399.90 246
13400.99 256
13402.08 206
13403.18 255
13404.27 246
13405.36 235
13406.46 273
13407.55 276
13408.65 244
13409.74 249
13410.83 235
13411.93 220
13413.02 225
13414.12 214
13415.21 213
13416.31 237
13417.40 217
13418.49 218
13419.59 225
13420.68 216
13421.78 204
13422.87 248
13423.97 251
13425.06 214
13426.16 241
13427.25 229
13428.35 233
13429.44 239
13430.54 246
13431.63 222
13432.73 231
13433.82 229
13434.92 249
13436.01 215
13437.11 243
13438.20 222
13439.30 228
13440.39 247
13441.49 245
13442.58 245
13443.68 192
13444.77 228
13445.87 208
13446.96 227
13448.06 219
13449.16 210
13450.25 206
13451.35 268
13452.44 252
13453.54 238
13454.64 226
13455.73 249
13456.83 238
13457.92 235
13459.02 210
13460.12 249
13461.21 267
13462.31 248
13463.40 235
13464.50 231
13465.60 278
13466.69 240
13467.79 246
13468.89 194
13469.98 248
13471.08 231
13472.18 212
13473.27 253
13474.37 238
13475.47 236
13476.56 237
13477.66 250
13478.76 241
13479.85 248
13480.95 220
13482.05 203
13483.14 222
13484.24 226
13485.34 197
13486.44 237
13487.53 242
13488.63 261
13489.73 258
13490.83 235
13491.92 222
13493.02 210
13494.12 228
13495.21 227
13496.31 256
13497.41 229
13498.51 263
13499.61 204
13500.70 237
13501.80 191
13502.90 265
13504.00 226
13505.10 235
13506.19 280
13507.29 247
13508.39 249
13509.49 231
13510.59 236
13511.68 251
13512.78 258
13513.88 232
13514.98 207
13516.08 210
13517.18 220
13518.27 231
13519.37 244
13520.47 199
13521.57 247
13522.67 211
13523.77 210
13524.87 163
13525.96 221
13527.06 251
13528.16 259
13529.26 261
13530.36 238
13531.46 252
13532.56 250
13533.66 234
13534.76 228
13535.86 217
13536.96 194
13538.05 229
13539.15 233
13540.25 229
13541.35 209
13542.45 215
13543.55 253
13544.65 205
13545.75 207
13546.85 218
13547.95 232
13549.05 235
13550.15 239
13551.25 216
13552.35 232
13553.45 220
13554.55 222
13555.65 236
13556.75 243
13557.85 223
13558.95 220
13560.05 207
13561.15 240
13562.25 246
13563.35 212
13564.45 201
13565.55 218
13566.65 217
13567.75 195
13568.85 238
13569.95 236
13571.05 214
13572.16 237
13573.26 241
13574.36 226
13575.46 228
13576.56 234
13577.66 231
13578.76 230
13579.86 220
13580.96 252
13582.06 223
13583.16 199
13584.27 202
13585.37 225
13586.47 204
13587.57 200
13588.67 230
13589.77 227
13590.87 233
13591.98 228
13593.08 260
13594.18 217
13595.28 219
13596.38 220
13597.48 228
13598.59 237
13599.69 211
13600.79 206
13601.89 221
13602.99 228
13604.10 247
13605.20 265
13606.30 247
13607.40 232
13608.50 239
13609.61 215
13610.71 195
13611.81 246
13612.91 240
13614.02 222
13615.12 207
13616.22 240
13617.32 213
13618.43 217
13619.53 209
13620.63 239
13621.73 241
13622.84 258
13623.94 273
13625.04 267
13626.14 225
13627.25 233
13628.35 230
13629.45 238
13630.56 223
13631.66 269
13632.76 228
13633.87 206
13634.97 231
13636.07 212
13637.18 237
13638.28 285
13639.38 247
13640.49 204
13641.59 228
13642.69 258
13643.80 223
13644.90 225
13646.00 211
13647.11 252
13648.21 217
13649.32 220
13650.42 228
13651.52 270
13652.63 246
13653.73 211
13654.84 268
13655.94 207
13657.04 219
13658.15 226
13659.25 214
13660.36 255
13661.46 243
13662.57 236
13663.67 234
13664.77 223
13665.88 253
13666.98 258
13668.09 227
13669.19 227
13670.30 251
13671.40 241
13672.51 222
13673.61 229
13674.72 217
13675.82 240
13676.93 205
13678.03 252
13679.14 244
13680.24 234
13681.35 259
13682.45 214
13683.56 214
13684.66 224
13685.77 234
13686.87 203
13687.98 183
13689.08 225
13690.19 254
13691.29 273
13692.40 227
13693.51 251
13694.61 244
13695.72 248
13696.82 244
13697.93 215
13699.03 252
13700.14 240
13701.25 260
13702.35 253
13703.46 237
13704.56 218
13705.67 246
13706.78 225
13707.88 234
13708.99 246
13710.10 244
13711.20 218
13712.31 234
13713.41 255
13714.52 264
13715.63 249
13716.73 223
13717.84 265
13718.95 270
13720.05 270
13721.16 279
13722.27 286
13723.37 246
13724.48 281
13725.59 258
13726.70 273
13727.80 247
13728.91 251
13730.02 310
13731.12 251
13732.23 232
13733.34 229
13734.45 236
13735.55 249
13736.66 251
13737.77 271
13738.87 281
13739.98 283
13741.09 310
13742.20 269
13743.31 267
13744.41 265
13745.52 277
13746.63 274
13747.74 270
13748.84 226
13749.95 255
13751.06 262
13752.17 277
13753.28 306
13754.38 272
13755.49 286
13756.60 273
13757.71 272
13758.82 271
13759.93 309
13761.03 346
13762.14 333
13763.25 360
13764.36 307
13765.47 326
13766.58 339
13767.68 309
13768.79 305
13769.90 286
13771.01 286
13772.12 301
13773.23 328
13774.34 323
13775.45 309
13776.56 371
13777.66 360
13778.77 347
13779.88 352
13780.99 374
13782.10 385
13783.21 345
13784.32 356
13785.43 349
13786.54 361
13787.65 355
13788.76 365
13789.87 310
13790.98 259
13792.09 299
13793.20 286
13794.31 294
13795.42 285
13796.52 281
13797.63 262
13798.74 259
13799.85 248
13800.96 265
13802.07 268
13803.18 264
13804.29 241
13805.40 264
13806.51 273
13807.63 304
13808.74 279
13809.85 273
13810.96 243
13812.07 280
13813.18 280
13814.29 240
13815.40 262
13816.51 260
13817.62 263
13818.73 268
13819.84 272
13820.95 252
13822.06 261
13823.17 275
13824.28 258
13825.40 255
13826.51 243
13827.62 273
13828.73 267
13829.84 251
13830.95 236
13832.06 243
13833.17 236
13834.28 228
13835.40 235
13836.51 279
13837.62 272
13838.73 226
13839.84 252
13840.95 229
13842.06 219
13843.18 264
13844.29 230
13845.40 245
13846.51 272
13847.62 249
13848.74 256
13849.85 278
13850.96 245
13852.07 228
13853.18 239
13854.30 276
13855.41 220
13856.52 228
13857.63 244
13858.74 250
13859.86 230
13860.97 266
13862.08 246
13863.19 271
13864.31 270
13865.42 267
13866.53 230
13867.64 228
13868.76 250
13869.87 247
13870.98 264
13872.10 237
13873.21 248
13874.32 251
13875.43 248
13876.55 230
13877.66 236
13878.77 291
13879.89 253
13881.00 207
13882.11 257
13883.23 296
13884.34 276
13885.45 264
13886.57 253
13887.68 273
13888.79 266
13889.91 279
13891.02 272
13892.13 277
13893.25 246
13894.36 247
13895.48 234
13896.59 235
13897.70 279
13898.82 261
13899.93 263
13901.05 250
13902.16 238
13903.27 251
13904.39 244
13905.50 251
13906.62 259
13907.73 264
13908.85 273
13909.96 251
13911.07 239
13912.19 226
13913.30 258
13914.42 277
13915.53 246
13916.65 234
13917.76 250
13918.88 272
13919.99 239
13921.11 228
13922.22 270
13923.34 253
13924.45 274
13925.57 237
13926.68 228
13927.80 204
13928.91 232
13930.03 254
13931.14 223
13932.26 190
13933.37 226
13934.49 251
13935.60 231
13936.72 226
13937.83 242
13938.95 267
13940.06 233
13941.18 239
13942.30 254
13943.41 246
13944.53 238
13945.64 237
13946.76 259
13947.87 227
13948.99 252
13950.11 233
13951.22 292
13952.34 225
13953.45 274
13954.57 222
13955.69 234
13956.80 199
13957.92 188
13959.04 232
13960.15 265
13961.27 265
13962.39 260
13963.50 249
13964.62 263
13965.73 248
13966.85 255
13967.97 204
13969.08 232
13970.20 234
13971.32 268
13972.44 258
13973.55 192
13974.67 252
13975.79 201
13976.90 219
13978.02 248
13979.14 217
13980.25 209
13981.37 222
13982.49 200
13983.61 228
13984.72 227
13985.84 239
13986.96 267
13988.08 248
13989.19 251
13990.31 231
13991.43 237
13992.55 235
13993.66 238
13994.78 237
13995.90 201
13997.02 247
13998.14 235
13999.25 234
14000.37 236
14001.49 230
14002.61 255
14003.73 246
14004.84 229
14005.96 231
14007.08 201
14008.20 230
14009.32 215
14010.44 216
14011.55 230
14012.67 237
14013.79 232
14014.91 241
14016.03 271
14017.15 234
14018.27 246
14019.38 246
14020.50 236
14021.62 196
14022.74 207
14023.86 268
14024.98 233
14026.10 226
14027.22 222
14028.34 223
14029.46 245
14030.57 214
14031.69 217
14032.81 239
14033.93 222
14035.05 226
14036.17 245
14037.29 241
14038.41 219
14039.53 229
14040.65 220
14041.77 202
14042.89 218
14044.01 236
14045.13 238
14046.25 230
14047.37 244
14048.49 222
14049.61 226
14050.73 212
14051.85 207
14052.97 269
14054.09 237
14055.21 262
14056.33 238
14057.45 232
14058.57 240
14059.69 256
14060.81 243
14061.93 269
14063.05 278
14064.17 278
14065.29 248
14066.41 237
14067.53 270
14068.65 251
14069.78 249
14070.90 245
14072.02 245
14073.14 260
14074.26 290
14075.38 291
14076.50 269
14077.62 244
14078.74 263
14079.86 270
14080.99 272
14082.11 308
14083.23 268
14084.35 280
14085.47 309
14086.59 300
14087.71 321
14088.84 326
14089.96 284
14091.08 261
14092.20 311
14093.32 308
14094.44 274
14095.57 267
14096.69 259
14097.81 269
14098.93 285
14100.05 302
14101.18 307
14102.30 369
14103.42 347
14104.54 383
14105.66 314
14106.79 316
14107.91 315
14109.03 326
14110.15 309
14111.28 283
14112.40 302
14113.52 319
14114.64 305
14115.77 336
14116.89 288
14118.01 254
14119.13 280
14120.26 273
14121.38 292
14122.50 277
14123.63 240
14124.75 289
14125.87 271
14126.99 293
14128.12 277
14129.24 242
14130.36 264
14131.49 283
14132.61 263
14133.73 233
14134.86 237
14135.98 306
14137.10 271
14138.23 297
14139.35 246
14140.47 254
14141.60 270
14142.72 264
14143.85 225
14144.97 258
14146.09 253
14147.22 257
14148.34 259
14149.47 234
14150.59 275
14151.71 287
14152.84 301
14153.96 270
14155.09 259
14156.21 280
14157.33 273
14158.46 244
14159.58 243
14160.71 232
14161.83 245
14162.96 239
14164.08 227
14165.21 231
14166.33 209
14167.45 231
14168.58 260
14169.70 283
14170.83 251
14171.95 242
14173.08 221
14174.20 274
14175.33 230
14176.45 205
14177.58 253
14178.70 261
14179.83 216
14180.95 241
14182.08 236
14183.20 243
14184.33 243
14185.46 246
14186.58 277
14187.71 250
14188.83 244
14189.96 198
14191.08 202
14192.21 215
14193.33 227
14194.46 259
14195.59 249
14196.71 234
14197.84 211
14198.96 238
14200.09 297
14201.22 260
14202.34 220
14203.47 249
14204.59 273
14205.72 258
14206.85 213
14207.97 230
14209.10 253
14210.23 252
14211.35 247
14212.48 235
14213.61 230
14214.73 220
14215.86 239
14216.99 256
14218.11 248
14219.24 247
14220.37 232
14221.49 213
14222.62 230
14223.75 198
14224.87 221
14226.00 242
14227.13 258
14228.25 203
14229.38 281
14230.51 242
14231.64 241
14232.76 208
14233.89 207
14235.02 226
14236.14 246
14237.27 242
14238.40 241
14239.53 261
14240.66 255
14241.78 223
14242.91 241
14244.04 262
14245.17 244
14246.29 238
14247.42 220
14248.55 251
14249.68 220
14250.81 235
14251.93 225
14253.06 222
14254.19 231
14255.32 241
14256.45 222
14257.57 242
14258.70 249
14259.83 263
14260.96 208
14262.09 230
14263.22 220
14264.34 230
14265.47 220
14266.60 226
14267.73 219
14268.86 193
14269.99 204
14271.12 205
14272.25 202
14273.37 214
14274.50 242
14275.63 234
14276.76 216
14277.89 213
14279.02 223
14280.15 219
14281.28 219
14282.41 238
14283.54 223
14284.67 203
14285.80 220
14286.92 216
14288.05 211
14289.18 235
14290.31 206
14291.44 201
14292.57 237
14293.70 216
14294.83 231
14295.96 221
14297.09 253
14298.22 267
14299.35 247
14300.48 220
14301.61 245
14302.74 232
14303.87 218
14305.00 215
14306.13 207
14307.26 226
14308.39 209
14309.52 244
14310.65 218
14311.78 215
14312.91 212
14314.04 195
14315.18 198
14316.31 240
14317.44 255
14318.57 235
14319.70 206
14320.83 219
14321.96 248
14323.09 222
14324.22 196
14325.35 190
14326.48 202
14327.61 216
14328.75 229
14329.88 202
14331.01 218
14332.14 196
14333.27 207
14334.40 195
14335.53 192
14336.66 198
14337.80 190
14338.93 180
14340.06 204
14341.19 179
14342.32 205
14343.45 226
14344.59 222
14345.72 220
14346.85 248
14347.98 226
14349.11 213
14350.24 210
14351.38 226
14352.51 249
14353.64 243
14354.77 197
14355.91 193
14357.04 210
14358.17 223
14359.30 224
14360.43 212
14361.57 189
14362.70 207
14363.83 210
14364.96 229
14366.10 185
14367.23 163
14368.36 210
14369.49 201
14370.63 198
14371.76 189
14372.89 231
14374.03 224
14375.16 223
14376.29 233
14377.42 214
14378.56 208
14379.69 216
14380.82 219
14381.96 211
14383.09 217
14384.22 203
14385.36 244
14386.49 225
14387.62 179
14388.76 184
14389.89 207
14391.02 199
14392.16 228
14393.29 217
14394.43 225
14395.56 182
14396.69 212
14397.83 224
14398.96 184
14400.09 211
14401.23 223
14402.36 222
14403.50 218
14404.63 206
14405.76 230
14406.90 244
14408.03 236
14409.17 221
14410.30 223
14411.44 204
14412.57 226
14413.70 235
14414.84 221
14415.97 235
14417.11 235
14418.24 230
14419.38 246
14420.51 230
14421.65 222
14422.78 244
14423.92 225
14425.05 219
14426.19 274
14427.32 255
14428.46 241
14429.59 242
14430.73 246
14431.86 251
14433.00 292
14434.13 246
14435.27 269
14436.40 251
14437.54 234
14438.67 220
14439.81 240
14440.95 223
14442.08 265
14443.22 282
14444.35 245
14445.49 267
14446.62 258
14447.76 294
14448.90 269
14450.03 298
14451.17 241
14452.30 273
14453.44 278
14454.58 303
14455.71 255
14456.85 240
14457.98 336
14459.12 303
14460.26 293
14461.39 268
14462.53 277
14463.67 302
14464.80 309
14465.94 320
14467.07 334
14468.21 281
14469.35 321
14470.48 298
14471.62 290
14472.76 351
14473.90 340
14475.03 331
14476.17 340
14477.31 346
14478.44 358
14479.58 372
14480.72 358
14481.85 372
14482.99 371
14484.13 380
14485.27 376
14486.40 382
14487.54 357
14488.68 361
14489.82 342
14490.95 338
14492.09 332
14493.23 345
14494.37 366
14495.50 326
14496.64 307
14497.78 318
14498.92 273
14500.05 293
14501.19 295
14502.33 289
14503.47 290
14504.61 290
14505.74 316
14506.88 279
14508.02 255
14509.16 271
14510.30 263
14511.44 285
14512.57 278
14513.71 284
14514.85 286
14515.99 275
14517.13 275
14518.27 252
14519.41 259
14520.54 249
14521.68 240
14522.82 231
14523.96 243
14525.10 237
14526.24 254
14527.38 236
14528.52 261
14529.65 231
14530.79 214
14531.93 233
14533.07 218
14534.21 247
14535.35 227
14536.49 199
14537.63 207
14538.77 242
14539.91 226
14541.05 211
14542.19 207
14543.33 217
14544.47 204
14545.61 225
14546.75 219
14547.89 200
14549.02 202
14550.16 211
14551.30 198
14552.44 207
14553.58 229
14554.72 228
14555.86 206
14557.00 220
14558.14 230
14559.29 207
14560.43 234
14561.57 218
14562.71 237
14563.85 232
14564.99 225
14566.13 235
14567.27 211
14568.41 246
14569.55 198
14570.69 204
14571.83 219
14572.97 252
14574.11 231
14575.25 231
14576.39 230
14577.53 218
14578.68 225
14579.82 222
14580.96 233
14582.10 244
14583.24 251
14584.38 218
14585.52 216
14586.66 230
14587.80 216
14588.95 209
14590.09 203
14591.23 228
14592.37 239
14593.51 243
14594.65 193
14595.79 222
14596.94 246
14598.08 209
14599.22 222
14600.36 221
14601.50 279
14602.65 218
14603.79 215
14604.93 226
14606.07 216
14607.21 204
14608.36 215
14609.50 214
14610.64 234
14611.78 227
14612.92 244
14614.07 244
14615.21 226
14616.35 233
14617.49 218
14618.64 194
14619.78 204
14620.92 203
14622.06 210
14623.21 211
14624.35 184
14625.49 216
14626.64 198
14627.78 223
14628.92 212
14630.06 186
14631.21 207
14632.35 223
14633.49 220
14634.64 219
14635.78 240
14636.92 199
14638.07 233
14639.21 247
14640.35 221
14641.50 224
14642.64 200
14643.78 213
14644.93 226
14646.07 229
14647.21 201
14648.36 233
14649.50 232
14650.65 229
14651.79 230
14652.93 218
14654.08 217
14655.22 190
14656.37 227
14657.51 204
14658.65 210
14659.80 199
14660.94 204
14662.09 195
14663.23 217
14664.37 198
14665.52 207
14666.66 216
14667.81 217
14668.95 198
14670.10 207
14671.24 206
14672.39 208
14673.53 183
14674.68 225
14675.82 197
14676.97 154
14678.11 156
14679.25 193
14680.40 215
14681.54 195
14682.69 199
14683.83 217
14684.98 197
14686.13 210
14687.27 190
14688.42 177
14689.56 207
14690.71 184
14691.85 200
14693.00 202
14694.14 192
14695.29 200
14696.43 184
14697.58 193
14698.72 171
14699.87 199
14701.02 197
14702.16 184
14703.31 171
14704.45 189
14705.60 163
14706.75 184
14707.89 159
14709.04 206
14710.18 223
14711.33 211
14712.48 181
14713.62 178
14714.77 222
14715.92 194
14717.06 164
14718.21 184
14719.35 208
14720.50 173
14721.65 187
14722.79 186
14723.94 197
14725.09 189
14726.23 169
14727.38 160
14728.53 205
14729.67 168
14730.82 169
14731.97 216
14733.12 209
14734.26 209
14735.41 199
14736.56 245
14737.70 212
14738.85 211
14740.00 199
14741.15 168
14742.29 180
14743.44 159
14744.59 169
14745.74 182
14746.88 207
14748.03 196
14749.18 208
14750.33 202
14751.47 191
14752.62 180
14753.77 195
14754.92 204
14756.07 192
14757.21 194
14758.36 204
14759.51 191
14760.66 208
14761.81 203
14762.95 179
14764.10 224
14765.25 189
14766.40 236
14767.55 223
14768.70 216
14769.84 207
14770.99 191
14772.14 223
14773.29 210
14774.44 209
14775.59 184
14776.74 214
14777.88 239
14779.03 236
14780.18 251
14781.33 226
14782.48 256
14783.63 249
14784.78 231
14785.93 209
14787.08 238
14788.22 243
14789.37 260
14790.52 210
14791.67 190
14792.82 224
14793.97 242
14795.12 235
14796.27 232
14797.42 223
14798.57 259
14799.72 262
14800.87 249
14802.02 256
14803.17 241
14804.32 221
14805.47 235
14806.62 244
14807.77 228
14808.92 227
14810.07 247
14811.22 241
14812.37 244
14813.52 232
14814.67 258
14815.82 252
14816.97 234
14818.12 174
14819.27 219
14820.42 216
14821.57 193
14822.72 207
14823.87 212
14825.02 189
14826.17 201
14827.32 215
14828.47 229
14829.62 177
14830.78 169
14831.93 199
14833.08 184
14834.23 187
14835.38 186
14836.53 193
14837.68 202
14838.83 181
14839.98 188
14841.13 184
14842.29 196
14843.44 201
14844.59 176
14845.74 151
14846.89 170
14848.04 191
14849.19 190
14850.35 170
14851.50 191
14852.65 164
14853.80 149
14854.95 155
14856.10 172
14857.26 158
14858.41 151
14859.56 163
14860.71 172
14861.86 149
14863.02 159
14864.17 177
14865.32 194
14866.47 198
14867.63 189
14868.78 173
14869.93 173
14871.08 181
14872.23 166
14873.39 194
14874.54 188
14875.69 186
14876.84 177
14878.00 170
14879.15 168
14880.30 172
14881.46 159
14882.61 161
14883.76 188
14884.91 159
14886.07 154
14887.22 164
14888.37 167
14889.53 152
14890.68 166
14891.83 178
14892.99 198
14894.14 172
14895.29 172
14896.45 163
14897.60 161
14898.75 167
14899.91 159
14901.06 148
14902.21 166
14903.37 162
14904.52 167
14905.67 164
14906.83 194
14907.98 163
14909.14 169
14910.29 162
14911.44 164
14912.60 191
14913.75 161
14914.91 176
14916.06 204
14917.21 170
14918.37 189
14919.52 172
14920.68 174
14921.83 165
14922.99 155
14924.14 191
14925.30 157
14926.45 213
14927.60 215
14928.76 186
14929.91 179
14931.07 165
14932.22 171
14933.38 154
14934.53 192
14935.69 184
14936.84 175
14938.00 171
14939.15 165
14940.31 198
14941.46 173
14942.62 167
14943.77 202
14944.93 195
14946.08 126
14947.24 158
14948.39 166
14949.55 197
14950.71 154
14951.86 176
14953.02 164
14954.17 183
14955.33 185
14956.48 149
14957.64 164
14958.80 170
14959.95 165
14961.11 189
14962.26 177
14963.42 161
14964.57 184
14965.73 168
14966.89 162
14968.04 177
14969.20 146
14970.36 173
14971.51 175
14972.67 173
14973.82 171
14974.98 197
14976.14 182
14977.29 154
14978.45 181
14979.61 163
14980.76 176
14981.92 156
14983.08 183
14984.23 155
14985.39 171
14986.55 173
14987.70 178
14988.86 170
14990.02 172
14991.18 133
14992.33 169
14993.49 163
14994.65 157
14995.80 162
14996.96 141
14998.12 161
14999.28 158
15000.43 146
15001.59 145
15002.75 154
15003.91 127
15005.06 137
15006.22 171
15007.38 153
15008.54 164
15009.69 156
15010.85 167
15012.01 129
15013.17 164
15014.33 154
15015.48 153
15016.64 151
15017.80 173
15018.96 166
15020.12 133
15021.27 177
15022.43 166
15023.59 142
15024.75 163
15025.91 168
15027.07 187
15028.23 147
15029.38 182
15030.54 177
15031.70 151
15032.86 180
15034.02 170
15035.18 168
15036.34 146
15037.49 135
15038.65 154
15039.81 142
15040.97 133
15042.13 140
15043.29 155
15044.45 153
15045.61 158
15046.77 153
15047.93 142
15049.09 129
15050.24 154
15051.40 162
15052.56 138
15053.72 145
15054.88 150
15056.04 156
15057.20 154
15058.36 142
15059.52 112
15060.68 144
15061.84 142
15063.00 137
15064.16 131
15065.32 165
15066.48 157
15067.64 144
15068.80 168
15069.96 150
15071.12 141
15072.28 135
15073.44 138
15074.60 124
15075.76 146
15076.92 146
15078.08 123
15079.24 143
15080.40 139
15081.56 140
15082.72 147
15083.89 164
15085.05 137
15086.21 149
15087.37 160
15088.53 102
15089.69 145
15090.85 137
15092.01 153
15093.17 150
15094.33 165
15095.49 151
15096.66 157
15097.82 136
15098.98 145
15100.14 176
15101.30 141
15102.46 119
15103.62 139
15104.78 148
15105.95 174
15107.11 137
15108.27 148
15109.43 179
15110.59 182
15111.75 127
15112.92 127
15114.08 121
15115.24 114
15116.40 147
15117.56 160
15118.73 129
15119.89 156
15121.05 142
15122.21 160
15123.37 137
15124.54 118
15125.70 122
15126.86 144
15128.02 145
15129.19 133
15130.35 123
15131.51 121
15132.67 117
15133.84 129
15135.00 121
15136.16 149
15137.32 132
15138.49 144
15139.65 140
15140.81 126
15141.97 134
15143.14 164
15144.30 149
15145.46 144
15146.63 150
15147.79 126
15148.95 163
15150.12 138
15151.28 145
15152.44 120
15153.61 128
15154.77 131
15155.93 144
15157.10 164
15158.26 163
15159.42 160
15160.59 157
15161.75 140
15162.91 159
15164.08 164
15165.24 111
15166.41 133
15167.57 130
15168.73 112
15169.90 140
15171.06 186
15172.23 142
15173.39 140
15174.55 130
15175.72 130
15176.88 146
15178.05 150
15179.21 148
15180.38 143
15181.54 131
15182.70 122
15183.87 146
15185.03 141
15186.20 133
15187.36 147
15188.53 114
15189.69 123
15190.86 122
15192.02 155
15193.19 171
15194.35 129
15195.52 133
15196.68 139
15197.85 164
15199.01 133
15200.18 144
15201.34 115
15202.51 120
15203.67 137
15204.84 132
15206.00 113
15207.17 148
15208.33 131
15209.50 130
15210.66 119
15211.83 131
15213.00 136
15214.16 142
15215.33 156
15216.49 153
15217.66 148
15218.82 117
15219.99 131
15221.16 153
15222.32 140
15223.49 133
15224.65 108
15225.82 142
15226.99 151
15228.15 136
15229.32 137
15230.49 121
15231.65 148
15232.82 129
15233.98 145
15235.15 149
15236.32 143
15237.48 121
15238.65 132
15239.82 146
15240.98 143
15242.15 117
15243.32 143
15244.48 138
15245.65 124
15246.82 132
15247.98 144
15249.15 134
15250.32 180
15251.49 123
15252.65 122
15253.82 172
15254.99 153
15256.16 135
15257.32 121
15258.49 109
15259.66 104
15260.82 129
15261.99 122
15263.16 117
15264.33 101
15265.49 175
15266.66 146
15267.83 142
15269.00 142
15270.17 166
15271.33 166
15272.50 134
15273.67 133
15274.84 132
15276.01 110
15277.17 131
15278.34 132
15279.51 143
15280.68 147
15281.85 132
15283.01 139
15284.18 120
15285.35 127
15286.52 135
15287.69 135
15288.86 146
15290.03 128
15291.19 120
15292.36 129
15293.53 120
15294.70 138
15295.87 136
15297.04 158
15298.21 114
15299.38 133
15300.54 128
15301.71 124
15302.88 136
15304.05 124
15305.22 125
15306.39 125
15307.56 165
15308.73 140
15309.90 120
15311.07 85
15312.24 137
15313.41 115
15314.58 120
15315.75 113
15316.92 132
15318.09 125
15319.25 173
15320.42 153
15321.59 128
15322.76 154
15323.93 123
15325.10 138
15326.27 133
15327.44 118
15328.61 137
15329.78 139
15330.95 154
15332.12 152
15333.29 116
15334.46 137
15335.64 135
15336.81 142
15337.98 131
15339.15 131
15340.32 152
15341.49 162
15342.66 134
15343.83 129
15345.00 151
15346.17 124
15347.34 141
15348.51 145
15349.68 127
15350.85 119
15352.02 124
15353.20 128
15354.37 122
15355.54 128
15356.71 162
15357.88 164
15359.05 132
15360.22 131
15361.39 172
15362.57 136
15363.74 129
15364.91 150
15366.08 114
15367.25 130
15368.42 121
15369.59 122
15370.77 117
15371.94 118
15373.11 131
15374.28 161
15375.45 119
15376.63 133
15377.80 116
15378.97 126
15380.14 141
15381.31 124
15382.49 130
15383.66 131
15384.83 113
15386.00 106
15387.17 113
15388.35 121
15389.52 145
15390.69 136
15391.86 136
15393.04 134
15394.21 130
15395.38 137
15396.55 122
15397.73 141
15398.90 130
15400.07 124
15401.25 110
15402.42 143
15403.59 134
15404.76 134
15405.94 133
15407.11 120
15408.28 124
15409.46 146
15410.63 112
15411.80 111
15412.98 129
15414.15 131
15415.32 149
15416.50 132
15417.67 118
15418.84 141
15420.02 144
15421.19 140
15422.36 151
15423.54 146
15424.71 144
15425.89 137
15427.06 130
15428.23 119
15429.41 131
15430.58 156
15431.76 114
15432.93 110
15434.10 121
15435.28 110
15436.45 115
15437.63 126
15438.80 121
15439.97 124
15441.15 151
15442.32 144
15443.50 147
15444.67 149
15445.85 152
15447.02 115
15448.20 125
15449.37 138
15450.55 141
15451.72 127
15452.89 145
15454.07 132
15455.24 133
15456.42 140
15457.59 118
15458.77 119
15459.94 126
15461.12 111
15462.30 138
15463.47 139
15464.65 120
15465.82 143
15467.00 119
15468.17 144
15469.35 97
15470.52 122
15471.70 118
15472.87 120
15474.05 135
15475.22 143
15476.40 123
15477.58 114
15478.75 124
15479.93 136
15481.10 139
15482.28 127
15483.46 147
15484.63 128
15485.81 117
15486.98 90
15488.16 119
15489.34 118
15490.51 112
15491.69 102
15492.87 110
15494.04 119
15495.22 126
15496.39 105
15497.57 105
15498.75 108
15499.92 100
15501.10 137
15502.28 121
15503.45 127
15504.63 167
15505.81 132
15506.98 160
15508.16 135
15509.34 111
15510.52 120
15511.69 89
15512.87 101
15514.05 132
15515.22 145
15516.40 109
15517.58 92
15518.76 114
15519.93 114
15521.11 144
15522.29 123
15523.47 150
15524.64 150
15525.82 144
15527.00 125
15528.18 150
15529.35 133
15530.53 129
15531.71 118
15532.89 116
15534.07 110
15535.24 113
15536.42 116
15537.60 133
15538.78 134
15539.96 154
15541.13 148
15542.31 111
15543.49 114
15544.67 113
15545.85 140
15547.03 103
15548.20 117
15549.38 142
15550.56 133
15551.74 125
15552.92 150
15554.10 121
15555.28 129
15556.45 163
15557.63 125
15558.81 101
15559.99 127
15561.17 137
15562.35 112
15563.53 118
15564.71 123
15565.89 138
15567.07 129
15568.24 158
15569.42 141
15570.60 106
15571.78 138
15572.96 134
15574.14 171
15575.32 107
15576.50 124
15577.68 144
15578.86 116
15580.04 133
15581.22 154
15582.40 139
15583.58 168
15584.76 143
15585.94 168
15587.12 138
15588.30 131
15589.48 130
15590.66 141
15591.84 119
15593.02 141
15594.20 158
15595.38 169
15596.56 146
15597.74 124
15598.92 164
15600.10 149
15601.28 136
15602.46 138
15603.64 154
15604.82 170
15606.00 127
15607.18 129
15608.36 107
15609.55 152
15610.73 137
15611.91 138
15613.09 148
15614.27 157
15615.45 147
15616.63 156
15617.81 125
15618.99 148
15620.17 143
15621.36 160
15622.54 144
15623.72 135
15624.90 165
15626.08 143
15627.26 148
15628.44 167
15629.63 163
15630.81 142
15631.99 156
15633.17 155
15634.35 161
15635.53 139
15636.72 134
15637.90 155
15639.08 163
15640.26 143
15641.44 156
15642.63 180
15643.81 138
15644.99 145
15646.17 137
15647.35 164
15648.54 152
15649.72 173
15650.90 147
15652.08 184
15653.27 199
15654.45 191
15655.63 161
15656.81 157
15658.00 163
15659.18 146
15660.36 147
15661.54 163
15662.73 169
15663.91 179
15665.09 164
15666.28 200
15667.46 210
15668.64 162
15669.82 170
15671.01 187
15672.19 207
15673.37 150
15674.56 142
15675.74 165
15676.92 218
15678.11 207
15679.29 167
15680.47 176
15681.66 211
15682.84 214
15684.03 206
15685.21 211
15686.39 202
15687.58 204
15688.76 196
15689.94 169
15691.13 168
15692.31 221
15693.50 237
15694.68 226
15695.86 197
15697.05 176
15698.23 207
15699.42 216
15700.60 203
15701.78 208
15702.97 242
15704.15 216
15705.34 194
15706.52 218
15707.71 237
15708.89 214
15710.08 217
15711.26 230
15712.45 227
15713.63 252
15714.81 227
15716.00 229
15717.18 251
15718.37 302
15719.55 263
15720.74 268
15721.92 265
15723.11 266
15724.29 223
15725.48 222
15726.66 267
15727.85 237
15729.04 257
15730.22 234
15731.41 202
15732.59 225
15733.78 250
15734.96 239
15736.15 241
15737.33 215
15738.52 222
15739.71 204
15740.89 230
15742.08 227
15743.26 237
15744.45 240
15745.63 211
15746.82 252
15748.01 158
15749.19 159
15750.38 193
15751.56 206
15752.75 196
15753.94 199
15755.12 194
15756.31 203
15757.50 224
15758.68 193
15759.87 162
15761.06 168
15762.24 234
15763.43 191
15764.62 232
15765.80 194
15766.99 192
15768.18 185
15769.36 198
15770.55 172
15771.74 132
15772.92 169
15774.11 182
15775.30 178
15776.48 184
15777.67 186
15778.86 218
15780.05 182
15781.23 180
15782.42 190
15783.61 161
15784.80 194
15785.98 163
15787.17 159
15788.36 155
15789.55 150
15790.73 164
15791.92 167
15793.11 170
15794.30 169
15795.48 178
15796.67 175
15797.86 157
15799.05 131
15800.24 181
15801.42 151
15802.61 176
15803.80 173
15804.99 187
15806.18 160
15807.37 156
15808.55 187
15809.74 178
15810.93 134
15812.12 149
15813.31 149
15814.50 177
15815.68 153
15816.87 132
15818.06 173
15819.25 165
15820.44 157
15821.63 163
15822.82 151
15824.01 149
15825.19 153
15826.38 141
15827.57 154
15828.76 172
15829.95 175
15831.14 162
15832.33 160
15833.52 181
15834.71 186
15835.90 148
15837.09 142
15838.28 119
15839.47 124
15840.66 153
15841.84 153
15843.03 124
15844.22 139
15845.41 159
15846.60 153
15847.79 133
15848.98 158
15850.17 144
15851.36 175
15852.55 165
15853.74 146
15854.93 138
15856.12 177
15857.31 143
15858.50 143
15859.69 146
15860.88 163
15862.07 171
15863.26 157
15864.46 135
15865.65 146
15866.84 155
15868.03 133
15869.22 146
15870.41 156
15871.60 133
15872.79 152
15873.98 162
15875.17 160
15876.36 135
15877.55 131
15878.74 168
15879.94 143
15881.13 136
15882.32 163
15883.51 156
15884.70 161
15885.89 166
15887.08 148
15888.27 167
15889.46 165
15890.66 161
15891.85 145
15893.04 167
15894.23 143
15895.42 140
15896.61 143
15897.81 134
15899.00 154
15900.19 122
15901.38 161
15902.57 154
15903.76 146
15904.96 126
15906.15 135
15907.34 140
15908.53 156
15909.72 152
15910.92 123
15912.11 146
15913.30 142
15914.49 139
15915.69 133
15916.88 150
15918.07 145
15919.26 159
15920.46 134
15921.65 151
15922.84 138
15924.03 139
15925.23 152
15926.42 116
15927.61 122
15928.81 154
15930.00 157
15931.19 126
15932.38 135
15933.58 132
15934.77 130
15935.96 99
15937.16 129
15938.35 121
15939.54 126
15940.74 143
15941.93 103
15943.12 96
15944.32 128
15945.51 155
15946.70 158
15947.90 127
15949.09 128
15950.28 128
15951.48 155
15952.67 107
15953.87 120
15955.06 132
15956.25 134
15957.45 134
15958.64 122
15959.84 124
15961.03 138
15962.22 149
15963.42 131
15964.61 121
15965.81 120
15967.00 127
15968.19 119
15969.39 116
15970.58 136
15971.78 110
15972.97 117
15974.17 109
15975.36 110
15976.56 126
15977.75 109
15978.95 139
15980.14 111
15981.34 122
15982.53 128
15983.72 123
15984.92 127
15986.11 132
15987.31 130
15988.50 119
15989.70 127
15990.90 120
15992.09 112
15993.29 125
15994.48 116
15995.68 143
15996.87 96
15998.07 115
15999.26 128
16000.46 124
16001.65 106
16002.85 131
16004.05 134
16005.24 96
16006.44 117
16007.63 110
16008.83 120
16010.02 111
16011.22 132
16012.42 118
16013.61 134
16014.81 107
16016.00 91
16017.20 116
16018.40 105
16019.59 142
16020.79 117
16021.99 130
16023.18 120
16024.38 107
16025.58 106
16026.77 107
16027.97 102
16029.16 108
16030.36 138
16031.56 116
16032.76 111
16033.95 113
16035.15 112
16036.35 142
16037.54 106
16038.74 109
16039.94 133
16041.13 123
16042.33 110
16043.53 104
16044.73 121
16045.92 104
16047.12 138
16048.32 136
16049.51 145
16050.71 125
16051.91 105
16053.11 110
16054.30 120
16055.50 102
16056.70 109
16057.90 74
16059.10 101
16060.29 117
16061.49 123
16062.69 125
16063.89 113
16065.08 117
16066.28 110
16067.48 119
16068.68 122
16069.88 156
16071.07 116
16072.27 110
16073.47 125
16074.67 122
16075.87 128
16077.07 142
16078.26 133
16079.46 120
16080.66 91
16081.86 113
16083.06 105
16084.26 107
16085.46 102
16086.66 89
16087.85 106
16089.05 128
16090.25 116
16091.45 119
16092.65 114
16093.85 106
16095.05 89
16096.25 102
16097.45 107
16098.65 99
16099.84 125
16101.04 143
16102.24 87
16103.44 93
16104.64 91
16105.84 141
16107.04 129
16108.24 89
16109.44 126
16110.64 116
16111.84 96
16113.04 101
16114.24 131
16115.44 109
16116.64 114
16117.84 105
16119.04 129
16120.24 116
16121.44 108
16122.64 110
16123.84 112
16125.04 117
16126.24 109
16127.44 102
16128.64 129
16129.84 126
16131.04 107
16132.24 100
16133.44 131
16134.64 123
16135.84 140
16137.04 102
16138.25 108
16139.45 100
16140.65 96
16141.85 94
16143.05 100
16144.25 118
16145.45 132
16146.65 116
16147.85 102
16149.05 105
16150.25 130
16151.46 114
16152.66 97
16153.86 108
16155.06 123
16156.26 113
16157.46 108
16158.66 99
16159.87 120
16161.07 135
16162.27 108
16163.47 89
16164.67 84
16165.87 114
16167.08 122
16168.28 106
16169.48 111
16170.68 126
16171.88 124
16173.09 124
16174.29 108
16175.49 118
16176.69 113
16177.89 105
16179.10 111
16180.30 124
16181.50 142
16182.70 120
16183.91 109
16185.11 117
16186.31 104
16187.51 124
16188.72 121
16189.92 112
16191.12 101
16192.32 114
16193.53 121
16194.73 103
16195.93 105
16197.13 119
16198.34 108
16199.54 129
16200.74 109
16201.95 101
16203.15 124
16204.35 130
16205.56 99
16206.76 97
16207.96 97
16209.17 132
16210.37 138
16211.57 130
16212.78 117
16213.98 152
16215.18 127
16216.39 97
16217.59 90
16218.79 93
16220.00 126
16221.20 120
16222.41 125
16223.61 109
16224.81 100
16226.02 130
16227.22 120
16228.43 118
16229.63 125
16230.83 129
16232.04 130
16233.24 140
16234.45 122
16235.65 133
16236.86 120
16238.06 140
16239.26 126
16240.47 108
16241.67 97
16242.88 114
16244.08 129
16245.29 125
16246.49 122
16247.70 123
16248.90 120
16250.11 127
16251.31 132
16252.52 125
16253.72 112
16254.93 105
16256.13 125
16257.34 123
16258.54 124
16259.75 112
16260.95 123
16262.16 131
16263.36 127
16264.57 101
16265.77 127
16266.98 121
16268.19 145
16269.39 124
16270.60 120
16271.80 148
16273.01 128
16274.21 118
16275.42 135
16276.63 134
16277.83 118
16279.04 139
16280.24 144
16281.45 104
16282.66 110
16283.86 131
16285.07 109
16286.27 133
16287.48 135
16288.69 105
16289.89 139
16291.10 119
16292.31 112
16293.51 120
16294.72 125
16295.93 111
16297.13 135
16298.34 163
16299.55 166
16300.75 165
16301.96 127
16303.17 150
16304.37 151
16305.58 139
16306.79 153
16307.99 140
16309.20 131
16310.41 136
16311.62 129
16312.82 142
16314.03 143
16315.24 153
16316.44 141
16317.65 138
16318.86 134
16320.07 130
16321.27 156
16322.48 150
16323.69 131
16324.90 140
16326.10 139
16327.31 151
16328.52 153
16329.73 139
16330.94 129
16332.14 127
16333.35 141
16334.56 120
16335.77 116
16336.98 118
16338.18 132
16339.39 130
16340.60 142
16341.81 116
16343.02 112
16344.23 113
16345.43 130
16346.64 129
16347.85 122
16349.06 123
16350.27 141
16351.48 106
16352.69 101
16353.89 111
16355.10 127
16356.31 104
16357.52 99
16358.73 111
16359.94 108
16361.15 108
16362.36 136
16363.57 114
16364.77 115
16365.98 94
16367.19 123
16368.40 106
16369.61 114
16370.82 133
16372.03 116
16373.24 114
16374.45 118
16375.66 113
16376.87 114
16378.08 103
16379.29 95
16380.50 115
16381.71 102
16382.92 113
16384.13 113
16385.34 114
16386.55 134
16387.76 118
16388.97 130
16390.18 131
16391.39 116
16392.60 105
16393.81 112
16395.02 116
16396.23 138
16397.44 142
16398.65 114
16399.86 120
16401.07 108
16402.28 129
16403.49 121
16404.70 118
16405.91 111
16407.12 98
16408.33 113
16409.54 111
16410.76 116
16411.97 122
16413.18 119
16414.39 107
16415.60 109
16416.81 110
16418.02 109
16419.23 117
16420.44 108
16421.66 132
16422.87 119
16424.08 121
16425.29 127
16426.50 106
16427.71 98
16428.92 124
16430.14 105
16431.35 131
16432.56 125
16433.77 114
16434.98 93
16436.19 98
16437.41 87
16438.62 111
16439.83 112
16441.04 117
16442.25 121
16443.47 100
16444.68 121
16445.89 95
16447.10 127
16448.31 109
16449.53 143
16450.74 120
16451.95 116
16453.16 102
16454.38 103
16455.59 105
16456.80 97
16458.01 92
16459.23 90
16460.44 107
16461.65 90
16462.86 100
16464.08 110
16465.29 111
16466.50 99
16467.72 101
16468.93 93
16470.14 102
16471.35 129
16472.57 102
16473.78 133
16474.99 108
16476.21 126
16477.42 117
16478.63 99
16479.85 95
16481.06 102
16482.27 125
16483.49 124
16484.70 106
16485.92 101
16487.13 90
16488.34 73
16489.56 73
16490.77 95
16491.98 105
16493.20 103
16494.41 110
16495.63 132
16496.84 113
16498.05 81
16499.27 102
16500.48 101
16501.70 104
16502.91 94
16504.13 90
16505.34 122
16506.55 126
16507.77 111
16508.98 91
16510.20 100
16511.41 102
16512.63 89
16513.84 98
16515.06 95
16516.27 124
16517.49 99
16518.70 119
16519.92 112
16521.13 103
16522.35 76
16523.56 117
16524.78 100
16525.99 89
16527.21 75
16528.42 104
16529.64 105
16530.85 108
16532.07 112
16533.28 125
16534.50 109
16535.71 101
16536.93 95
16538.14 97
16539.36 97
16540.58 96
16541.79 113
16543.01 98
16544.22 93
16545.44 98
16546.65 97
16547.87 106
16549.09 102
16550.30 114
16551.52 97
16552.73 104
16553.95 105
16555.17 98
16556.38 108
16557.60 99
16558.82 105
16560.03 103
16561.25 95
16562.46 95
16563.68 88
16564.90 101
16566.11 117
16567.33 105
16568.55 95
16569.76 107
16570.98 105
16572.20 101
16573.41 101
16574.63 110
16575.85 72
16577.07 86
16578.28 106
16579.50 109
16580.72 116
16581.93 69
16583.15 97
16584.37 90
16585.59 94
16586.80 88
16588.02 107
16589.24 103
16590.46 90
16591.67 90
16592.89 92
16594.11 106
16595.33 96
16596.54 100
16597.76 95
16598.98 84
16600.20 103
16601.41 97
16602.63 113
16603.85 92
16605.07 89
16606.29 93
16607.50 89
16608.72 96
16609.94 107
16611.16 88
16612.38 94
16613.60 152
16614.81 99
16616.03 93
16617.25 81
16618.47 83
16619.69 89
16620.91 100
16622.13 101
16623.34 87
16624.56 90
16625.78 97
16627.00 112
16628.22 105
16629.44 99
16630.66 97
16631.88 97
16633.10 118
16634.31 115
16635.53 101
16636.75 95
16637.97 101
16639.19 84
16640.41 104
16641.63 102
16642.85 89
16644.07 112
16645.29 105
16646.51 70
16647.73 84
16648.95 132
16650.17 111
16651.39 79
16652.61 91
16653.83 102
16655.05 103
16656.27 98
16657.49 82
16658.71 82
16659.93 88
16661.15 108
16662.37 95
16663.59 131
16664.81 92
16666.03 84
16667.25 86
16668.47 99
16669.69 92
16670.91 112
16672.13 111
16673.35 100
16674.57 93
16675.79 93
16677.01 104
16678.23 107
16679.45 97
16680.67 109
16681.89 101
16683.12 107
16684.34 77
16685.56 86
16686.78 75
16688.00 77
16689.22 88
16690.44 85
16691.66 102
16692.88 92
16694.11 87
16695.33 100
16696.55 108
16697.77 118
16698.99 95
16700.21 104
16701.43 90
16702.66 81
16703.88 94
16705.10 92
16706.32 102
16707.54 111
16708.77 114
16709.99 90
16711.21 93
16712.43 119
16713.65 104
16714.87 81
16716.10 79
16717.32 92
16718.54 95
16719.76 89
16720.99 100
16722.21 87
16723.43 96
16724.65 90
16725.88 81
16727.10 83
16728.32 97
16729.54 127
16730.77 90
16731.99 96
16733.21 116
16734.43 91
16735.66 90
16736.88 92
16738.10 83
16739.33 106
16740.55 101
16741.77 112
16742.99 93
16744.22 117
16745.44 82
16746.66 93
16747.89 95
16749.11 88
16750.33 73
16751.56 99
16752.78 105
16754.00 102
16755.23 111
16756.45 109
16757.68 107
16758.90 88
16760.12 88
16761.35 109
16762.57 115
16763.79 114
16765.02 115
16766.24 104
16767.47 101
16768.69 97
16769.91 99
16771.14 78
16772.36 110
16773.59 106
16774.81 84
16776.04 116
16777.26 90
16778.48 105
16779.71 89
16780.93 99
16782.16 101
16783.38 96
16784.61 119
16785.83 90
16787.06 98
16788.28 85
16789.51 89
16790.73 116
16791.96 112
16793.18 119
16794.41 96
16795.63 86
16796.86 99
16798.08 115
16799.31 98
16800.53 114
16801.76 82
16802.98 93
16804.21 115
16805.43 117
16806.66 84
16807.88 103
16809.11 82
16810.33 105
16811.56 96
16812.79 102
16814.01 115
16815.24 90
16816.46 113
16817.69 95
16818.91 81
16820.14 95
16821.37 92
16822.59 80
16823.82 82
16825.04 113
16826.27 90
16827.50 101
16828.72 86
16829.95 76
16831.18 91
16832.40 109
16833.63 86
16834.86 91
16836.08 81
16837.31 92
16838.53 86
16839.76 75
16840.99 113
16842.21 120
16843.44 116
16844.67 108
16845.90 75
16847.12 84
16848.35 105
16849.58 106
16850.80 96
16852.03 92
16853.26 88
16854.48 84
16855.71 94
16856.94 115
16858.17 101
16859.39 93
16860.62 87
16861.85 82
16863.08 88
16864.30 86
16865.53 75
16866.76 104
16867.99 116
16869.21 97
16870.44 78
16871.67 84
16872.90 105
16874.13 129
16875.35 105
16876.58 87
16877.81 91
16879.04 96
16880.27 102
16881.49 107
16882.72 85
16883.95 119
16885.18 112
16886.41 116
16887.64 103
16888.86 87
16890.09 94
16891.32 109
16892.55 116
16893.78 107
16895.01 107
16896.24 125
16897.46 112
16898.69 96
16899.92 93
16901.15 114
16902.38 101
16903.61 92
16904.84 98
16906.07 98
16907.30 100
16908.53 105
16909.75 111
16910.98 95
16912.21 89
16913.44 89
16914.67 111
16915.90 98
16917.13 89
16918.36 73
16919.59 114
16920.82 125
16922.05 86
16923.28 106
16924.51 88
16925.74 114
16926.97 124
16928.20 92
16929.43 116
16930.66 92
16931.89 77
16933.12 79
16934.35 101
16935.58 91
16936.81 88
16938.04 97
16939.27 82
16940.50 107
16941.73 84
16942.96 74
16944.19 90
16945.42 103
16946.65 110
16947.88 129
16949.11 95
16950.34 86
16951.57 97
16952.80 93
16954.04 90
16955.27 87
16956.50 88
16957.73 99
16958.96 109
16960.19 108
16961.42 86
16962.65 80
16963.88 108
16965.11 98
16966.35 71
16967.58 71
16968.81 103
16970.04 89
16971.27 82
16972.50 88
16973.73 75
16974.97 95
16976.20 59
16977.43 85
16978.66 96
16979.89 66
16981.12 80
16982.36 85
16983.59 89
16984.82 92
16986.05 112
16987.28 93
16988.52 103
16989.75 105
16990.98 112
16992.21 82
16993.45 105
16994.68 108
16995.91 93
16997.14 91
16998.37 76
16999.61 76
17000.84 79
17002.07 69
17003.31 75
17004.54 100
17005.77 80
17007.00 88
17008.24 100
17009.47 92
17010.70 78
17011.93 104
17013.17 79
17014.40 85
17015.63 86
17016.87 97
17018.10 78
17019.33 89
17020.57 97
17021.80 86
17023.03 103
17024.27 96
17025.50 90
17026.73 106
17027.97 77
17029.20 77
17030.43 88
17031.67 79
17032.90 119
17034.14 106
17035.37 93
17036.60 87
17037.84 88
17039.07 115
17040.30 113
17041.54 98
17042.77 75
17044.01 103
17045.24 104
17046.47 91
17047.71 103
17048.94 95
17050.18 84
17051.41 101
17052.65 85
17053.88 86
17055.12 99
17056.35 99
17057.58 98
17058.82 103
17060.05 109
17061.29 96
17062.52 87
17063.76 102
17064.99 93
17066.23 75
17067.46 78
17068.70 94
17069.93 83
17071.17 82
17072.40 85
17073.64 80
17074.87 109
17076.11 81
17077.34 101
17078.58 106
17079.81 110
17081.05 113
17082.29 106
17083.52 110
17084.76 98
17085.99 66
17087.23 82
17088.46 66
17089.70 79
17090.94 69
17092.17 69
17093.41 70
17094.64 70
17095.88 90
17097.12 113
17098.35 79
17099.59 75
17100.82 112
17102.06 99
17103.30 77
17104.53 85
17105.77 89
17107.00 75
17108.24 93
17109.48 82
17110.71 72
17111.95 91
17113.19 78
17114.42 104
17115.66 78
17116.90 91
17118.13 79
17119.37 96
17120.61 110
17121.85 113
17123.08 81
17124.32 87
17125.56 115
17126.79 103
17128.03 85
17129.27 76
17130.50 84
17131.74 62
17132.98 72
17134.22 80
17135.45 81
17136.69 84
17137.93 82
17139.17 91
17140.40 84
17141.64 99
17142.88 59
17144.12 73
17145.36 103
17146.59 61
17147.83 63
17149.07 80
17150.31 99
17151.54 98
17152.78 89
17154.02 94
17155.26 84
17156.50 84
17157.74 55
17158.97 68
17160.21 107
17161.45 81
17162.69 84
17163.93 80
17165.17 97
17166.40 83
17167.64 71
17168.88 98
17170.12 117
17171.36 81
17172.60 81
17173.84 99
17175.08 80
17176.31 63
17177.55 80
17178.79 86
17180.03 95
17181.27 93
17182.51 91
17183.75 73
17184.99 74
17186.23 77
17187.47 75
17188.71 80
17189.94 62
17191.18 65
17192.42 59
17193.66 108
17194.90 113
17196.14 88
17197.38 64
17198.62 89
17199.86 99
17201.10 86
17202.34 85
17203.58 82
17204.82 85
17206.06 99
17207.30 89
17208.54 72
17209.78 96
17211.02 67
17212.26 67
17213.50 66
17214.74 80
17215.98 87
17217.22 75
17218.46 92
17219.70 84
17220.94 78
17222.18 76
17223.43 89
17224.67 81
17225.91 102
17227.15 57
17228.39 69
17229.63 89
17230.87 62
17232.11 83
17233.35 76
17234.59 107
17235.83 98
17237.08 103
17238.32 71
17239.56 81
17240.80 75
17242.04 75
17243.28 90
17244.52 90
17245.76 66
17247.01 80
17248.25 62
17249.49 61
17250.73 77
17251.97 81
17253.21 89
17254.46 65
17255.70 80
17256.94 69
17258.18 72
17259.42 73
17260.66 70
17261.91 84
17263.15 74
17264.39 79
17265.63 70
17266.87 68
17268.12 66
17269.36 82
17270.60 76
17271.84 95
17273.09 79
17274.33 78
17275.57 95
17276.81 89
17278.06 77
17279.30 70
17280.54 84
17281.78 87
17283.03 77
17284.27 84
17285.51 69
17286.76 81
17288.00 104
17289.24 104
17290.48 84
17291.73 78
17292.97 63
17294.21 79
17295.46 82
17296.70 88
17297.94 89
17299.19 83
17300.43 90
17301.67 60
17302.92 79
17304.16 70
17305.40 65
17306.65 60
17307.89 85
17309.14 73
17310.38 63
17311.62 51
17312.87 78
17314.11 85
17315.35 75
17316.60 53
17317.84 64
17319.09 80
17320.33 46
17321.58 71
17322.82 82
17324.06 69
17325.31 85
17326.55 85
17327.80 83
17329.04 82
17330.29 87
17331.53 83
17332.77 73
17334.02 78
17335.26 66
17336.51 78
17337.75 93
17339.00 82
17340.24 91
17341.49 67
17342.73 79
17343.98 82
17345.22 63
17346.47 77
17347.71 82
17348.96 78
17350.20 65
17351.45 93
17352.69 61
17353.94 83
17355.18 73
17356.43 93
17357.68 72
17358.92 68
17360.17 66
17361.41 90
17362.66 85
17363.90 89
17365.15 70
17366.39 76
17367.64 96
17368.89 79
17370.13 84
17371.38 81
17372.62 87
17373.87 72
17375.12 74
17376.36 73
17377.61 66
17378.85 82
17380.10 90
17381.35 82
17382.59 62
17383.84 73
17385.09 60
17386.33 70
17387.58 71
17388.83 77
17390.07 68
17391.32 57
17392.57 71
17393.81 90
17395.06 82
17396.31 63
17397.55 99
17398.80 71
17400.05 58
17401.29 85
17402.54 77
17403.79 72
17405.04 85
17406.28 75
17407.53 62
17408.78 64
17410.02 69
17411.27 67
17412.52 75
17413.77 70
17415.01 108
17416.26 89
17417.51 78
17418.76 100
17420.00 93
17421.25 74
17422.50 81
17423.75 72
17425.00 88
17426.24 74
17427.49 70
17428.74 61
17429.99 79
17431.24 74
17432.48 76
17433.73 86
17434.98 73
17436.23 47
17437.48 85
17438.73 63
17439.97 49
17441.22 67
17442.47 73
17443.72 71
17444.97 76
17446.22 92
17447.47 66
17448.71 67
17449.96 55
17451.21 82
17452.46 85
17453.71 83
17454.96 62
17456.21 67
17457.46 65
17458.71 66
17459.95 76
17461.20 71
17462.45 81
17463.70 61
17464.95 81
17466.20 84
17467.45 89
17468.70 93
17469.95 80
17471.20 79
17472.45 79
17473.70 68
17474.95 76
17476.20 84
17477.45 72
17478.70 62
17479.95 66
17481.20 77
17482.45 55
17483.70 72
17484.95 73
17486.20 78
17487.45 52
17488.70 68
17489.95 93
17491.20 92
17492.45 83
17493.70 82
17494.95 62
17496.20 59
17497.45 68
17498.70 82
17499.95 80
17501.20 69
17502.45 82
17503.70 69
17504.95 64
17506.20 95
17507.46 76
17508.71 84
17509.96 66
17511.21 99
17512.46 95
17513.71 82
17514.96 80
17516.21 85
17517.46 71
17518.71 95
17519.97 73
17521.22 82
17522.47 74
17523.72 63
17524.97 48
17526.22 70
17527.47 65
17528.73 75
17529.98 59
17531.23 88
17532.48 95
17533.73 91
17534.99 70
17536.24 76
17537.49 78
17538.74 84
17539.99 74
17541.25 72
17542.50 73
17543.75 82
17545.00 80
17546.25 73
17547.51 76
17548.76 97
17550.01 87
17551.26 65
17552.52 70
17553.77 64
17555.02 53
17556.27 58
17557.53 82
17558.78 81
17560.03 95
17561.28 61
17562.54 65
17563.79 57
17565.04 66
17566.30 62
17567.55 79
17568.80 70
17570.05 73
17571.31 77
17572.56 63
17573.81 72
17575.07 74
17576.32 70
17577.57 81
17578.83 78
17580.08 75
17581.33 51
17582.59 59
17583.84 75
17585.10 94
17586.35 77
17587.60 58
17588.86 63
17590.11 79
17591.36 71
17592.62 68
17593.87 100
17595.13 87
17596.38 72
17597.63 66
17598.89 69
17600.14 81
17601.40 69
17602.65 68
17603.90 78
17605.16 70
17606.41 60
17607.67 57
17608.92 62
17610.18 47
17611.43 67
17612.69 82
17613.94 73
17615.20 58
17616.45 78
17617.71 71
17618.96 59
17620.21 78
17621.47 78
17622.72 61
17623.98 71
17625.23 69
17626.49 62
17627.75 72
17629.00 82
17630.26 77
17631.51 93
17632.77 73
17634.02 60
17635.28 79
17636.53 74
17637.79 83
17639.04 81
17640.30 64
17641.55 80
17642.81 66
17644.07 60
17645.32 59
17646.58 68
17647.83 83
17649.09 70
17650.35 50
17651.60 70
17652.86 73
17654.11 73
17655.37 67
17656.63 61
17657.88 91
17659.14 80
17660.39 63
17661.65 111
17662.91 97
17664.16 72
17665.42 93
17666.68 77
17667.93 80
17669.19 78
17670.45 67
17671.70 78
17672.96 74
17674.22 49
17675.47 79
17676.73 90
17677.99 87
17679.24 80
17680.50 74
17681.76 53
17683.02 58
17684.27 60
17685.53 59
17686.79 59
17688.05 67
17689.30 70
17690.56 70
17691.82 65
17693.07 73
17694.33 95
17695.59 84
17696.85 81
17698.11 63
17699.36 61
17700.62 74
17701.88 69
17703.14 70
17704.39 89
17705.65 78
17706.91 76
17708.17 72
17709.43 67
17710.68 76
17711.94 71
17713.20 51
17714.46 66
17715.72 75
17716.98 68
17718.23 75
17719.49 74
17720.75 72
17722.01 87
17723.27 50
17724.53 61
17725.79 78
17727.04 76
17728.30 59
17729.56 59
17730.82 65
17732.08 81
17733.34 65
17734.60 65
17735.86 89
17737.12 76
17738.37 68
17739.63 58
17740.89 50
17742.15 88
17743.41 51
17744.67 76
17745.93 63
17747.19 56
17748.45 62
17749.71 65
17750.97 83
17752.23 67
17753.49 57
17754.75 65
17756.01 76
17757.27 70
17758.53 70
17759.79 65
17761.05 63
17762.31 74
17763.57 68
17764.83 80
17766.09 66
17767.35 67
17768.61 72
17769.87 77
17771.13 61
17772.39 85
17773.65 94
17774.91 105
17776.17 70
17777.43 62
17778.69 81
17779.95 105
17781.21 84
17782.47 72
17783.73 75
17784.99 85
17786.25 75
17787.51 62
17788.78 74
17790.04 68
17791.30 85
17792.56 92
17793.82 62
17795.08 52
17796.34 64
17797.60 79
17798.86 81
17800.13 68
17801.39 78
17802.65 74
17803.91 66
17805.17 91
17806.43 81
17807.69 74
17808.96 79
17810.22 101
17811.48 79
17812.74 49
17814.00 66
17815.26 99
17816.53 64
17817.79 46
17819.05 62
17820.31 84
17821.57 65
17822.84 79
17824.10 78
17825.36 57
17826.62 64
17827.89 80
17829.15 81
17830.41 82
17831.67 74
17832.93 88
17834.20 63
17835.46 71
17836.72 98
17837.99 67
17839.25 71
17840.51 87
17841.77 64
17843.04 43
17844.30 59
17845.56 69
17846.82 55
17848.09 79
17849.35 61
17850.61 89
17851.88 83
17853.14 107
17854.40 84
17855.67 63
17856.93 76
17858.19 77
17859.46 99
17860.72 77
17861.98 61
17863.25 73
17864.51 64
17865.77 70
17867.04 58
17868.30 63
17869.57 85
17870.83 73
17872.09 89
17873.36 79
17874.62 86
17875.89 94
17877.15 72
17878.41 60
17879.68 57
17880.94 72
17882.21 87
17883.47 89
17884.73 67
17886.00 73
17887.26 59
17888.53 73
17889.79 63
17891.06 75
17892.32 81
17893.59 80
17894.85 50
17896.12 64
17897.38 69
17898.65 68
17899.91 64
17901.17 51
17902.44 67
17903.70 80
17904.97 102
17906.23 63
17907.50 82
17908.77 74
17910.03 88
17911.30 84
17912.56 86
17913.83 55
17915.09 61
17916.36 74
17917.62 65
17918.89 70
17920.15 66
17921.42 64
17922.68 66
17923.95 62
17925.22 60
17926.48 74
17927.75 67
17929.01 54
17930.28 48
17931.55 55
17932.81 56
17934.08 78
17935.34 56
17936.61 64
17937.88 54
17939.14 83
17940.41 61
17941.68 70
17942.94 62
17944.21 66
17945.47 66
17946.74 86
17948.01 76
17949.27 70
17950.54 63
17951.81 61
17953.07 59
17954.34 52
17955.61 57
17956.87 91
17958.14 59
17959.41 52
17960.68 69
17961.94 64
17963.21 68
17964.48 59
17965.74 65
17967.01 59
17968.28 51
17969.55 99
17970.81 62
17972.08 70
17973.35 52
17974.62 82
17975.88 71
17977.15 70
17978.42 60
17979.69 80
17980.95 96
17982.22 80
17983.49 66
17984.76 65
17986.03 89
17987.29 63
17988.56 53
17989.83 68
17991.10 84
17992.37 60
17993.63 59
17994.90 87
17996.17 85
17997.44 84
17998.71 71
17999.98 60
18001.24 78
18002.51 86
18003.78 81
18005.05 59
18006.32 65
18007.59 58
18008.86 66
18010.12 77
18011.39 70
18012.66 61
18013.93 69
18015.20 55
18016.47 61
18017.74 61
18019.01 69
18020.28 58
18021.54 73
18022.81 62
18024.08 77
18025.35 91
18026.62 74
18027.89 61
18029.16 57
18030.43 85
18031.70 100
18032.97 74
18034.24 83
18035.51 66
18036.78 50
18038.05 70
18039.32 76
18040.59 49
18041.86 62
18043.13 67
18044.40 74
18045.67 63
18046.94 57
18048.21 74
18049.48 72
18050.75 63
18052.02 67
18053.29 75
18054.56 61
18055.83 87
18057.10 72
18058.37 57
18059.64 53
18060.91 62
18062.18 52
18063.45 65
18064.72 77
18065.99 53
18067.26 61
18068.54 78
18069.81 88
18071.08 62
18072.35 99
18073.62 92
18074.89 77
18076.16 46
18077.43 71
18078.70 81
18079.97 87
18081.25 70
18082.52 65
18083.79 69
18085.06 78
18086.33 99
18087.60 86
18088.87 68
18090.15 63
18091.42 68
18092.69 59
18093.96 59
18095.23 67
18096.50 72
18097.78 65
18099.05 53
18100.32 48
18101.59 52
18102.86 53
18104.14 70
18105.41 64
18106.68 37
18107.95 63
18109.23 91
18110.50 72
18111.77 69
18113.04 46
18114.31 47
18115.59 67
18116.86 63
18118.13 60
18119.40 49
18120.68 68
18121.95 60
18123.22 88
18124.50 69
18125.77 49
18127.04 62
18128.31 97
18129.59 65
18130.86 72
18132.13 61
18133.41 89
18134.68 59
18135.95 73
18137.23 46
18138.50 71
18139.77 81
18141.05 57
18142.32 49
18143.59 55
18144.87 73
18146.14 69
18147.41 77
18148.69 66
18149.96 68
18151.23 55
18152.51 64
18153.78 62
18155.06 64
18156.33 62
18157.60 94
18158.88 87
18160.15 59
18161.43 39
18162.70 58
18163.97 63
18165.25 59
18166.52 53
18167.80 58
18169.07 63
18170.35 74
18171.62 50
18172.90 60
18174.17 72
18175.44 91
18176.72 70
18177.99 60
18179.27 73
18180.54 63
18181.82 93
18183.09 63
18184.37 64
18185.64 54
18186.92 59
18188.19 61
18189.47 62
18190.74 60
18192.02 61
18193.29 69
18194.57 58
18195.84 65
18197.12 65
18198.39 60
18199.67 72
18200.95 73
18202.22 55
18203.50 62
18204.77 66
18206.05 72
18207.32 75
18208.60 51
18209.88 53
18211.15 61
18212.43 51
18213.70 56
18214.98 76
18216.26 61
18217.53 83
18218.81 64
18220.08 82
18221.36 96
18222.64 73
18223.91 48
18225.19 47
18226.47 79
18227.74 78
18229.02 72
18230.29 56
18231.57 60
18232.85 63
18234.12 80
18235.40 61
18236.68 68
18237.95 67
18239.23 68
18240.51 60
18241.79 46
18243.06 64
18244.34 77
18245.62 75
18246.89 107
18248.17 79
18249.45 89
18250.73 95
18252.00 87
18253.28 78
18254.56 54
18255.83 64
18257.11 49
18258.39 67
18259.67 49
18260.94 59
18262.22 68
18263.50 61
18264.78 74
18266.06 58
18267.33 69
18268.61 44
18269.89 65
18271.17 69
18272.45 68
18273.72 54
18275.00 64
18276.28 68
18277.56 56
18278.84 72
18280.11 69
18281.39 69
18282.67 63
18283.95 65
18285.23 73
18286.51 58
18287.78 41
18289.06 60
18290.34 66
18291.62 44
18292.90 63
18294.18 59
18295.46 46
18296.74 72
18298.01 54
18299.29 46
18300.57 81
18301.85 92
18303.13 68
18304.41 48
18305.69 71
18306.97 65
18308.25 56
18309.53 37
18310.81 54
18312.09 55
18313.37 51
18314.64 73
18315.92 79
18317.20 85
18318.48 57
18319.76 58
18321.04 63
18322.32 74
18323.60 53
18324.88 59
18326.16 67
18327.44 62
18328.72 65
18330.00 69
18331.28 55
18332.56 80
18333.84 65
18335.12 64
18336.40 66
18337.68 71
18338.96 68
18340.24 81
18341.52 78
18342.80 53
18344.09 62
18345.37 51
18346.65 67
18347.93 76
18349.21 53
18350.49 67
18351.77 94
18353.05 54
18354.33 56
18355.61 60
18356.89 61
18358.17 47
18359.46 70
18360.74 66
18362.02 70
18363.30 65
18364.58 63
18365.86 77
18367.14 51
18368.42 70
18369.71 63
18370.99 69
18372.27 72
18373.55 53
18374.83 49
18376.11 44
18377.39 76
18378.68 57
18379.96 58
18381.24 54
18382.52 61
18383.80 75
18385.09 80
18386.37 49
18387.65 59
18388.93 55
18390.21 60
18391.50 85
18392.78 51
18394.06 46
18395.34 65
18396.63 68
18397.91 73
18399.19 54
18400.47 67
18401.76 54
18403.04 65
18404.32 66
18405.60 64
18406.89 58
18408.17 53
18409.45 59
18410.73 57
18412.02 58
18413.30 75
18414.58 58
18415.87 43
18417.15 64
18418.43 67
18419.72 76
18421.00 72
18422.28 78
18423.57 76
18424.85 63
18426.13 56
18427.42 60
18428.70 75
18429.98 62
18431.27 74
18432.55 68
18433.83 64
18435.12 67
18436.40 50
18437.68 56
18438.97 66
18440.25 72
18441.54 59
18442.82 75
18444.10 68
18445.39 70
18446.67 65
18447.96 64
18449.24 58
18450.53 60
18451.81 58
18453.09 53
18454.38 64
18455.66 70
18456.95 64
18458.23 46
18459.52 57
18460.80 67
18462.09 59
18463.37 46
18464.65 70
18465.94 59
18467.22 60
18468.51 69
18469.79 69
18471.08 57
18472.36 72
18473.65 49
18474.93 67
18476.22 69
18477.50 55
18478.79 64
18480.08 72
18481.36 67
18482.65 69
18483.93 68
18485.22 66
18486.50 89
18487.79 97
18489.07 102
18490.36 66
18491.64 73
18492.93 58
18494.22 63
18495.50 73
18496.79 73
18498.07 74
18499.36 57
18500.65 52
18501.93 52
18503.22 63
18504.50 51
18505.79 58
18507.08 66
18508.36 59
18509.65 76
18510.94 73
18512.22 68
18513.51 62
18514.80 52
18516.08 59
18517.37 59
18518.65 70
18519.94 71
18521.23 59
18522.51 62
18523.80 60
18525.09 72
18526.38 66
18527.66 57
18528.95 73
18530.24 59
18531.52 58
18532.81 56
18534.10 78
18535.39 50
18536.67 56
18537.96 55
18539.25 57
18540.53 64
18541.82 62
18543.11 62
18544.40 71
18545.68 62
18546.97 72
18548.26 59
18549.55 63
18550.84 50
18552.12 88
18553.41 63
18554.70 71
18555.99 53
18557.27 61
18558.56 62
18559.85 68
18561.14 66
18562.43 70
18563.72 52
18565.00 81
18566.29 59
18567.58 79
18568.87 64
18570.16 61
18571.45 65
18572.73 74
18574.02 71
18575.31 45
18576.60 76
18577.89 68
18579.18 66
18580.47 65
18581.75 71
18583.04 91
18584.33 73
18585.62 68
18586.91 47
18588.20 78
18589.49 73
18590.78 68
18592.07 61
18593.36 50
18594.65 74
18595.93 65
18597.22 69
18598.51 58
18599.80 73
18601.09 72
18602.38 69
18603.67 58
18604.96 55
18606.25 83
18607.54 52
18608.83 54
18610.12 76
18611.41 67
18612.70 57
18613.99 72
18615.28 71
18616.57 75
18617.86 83
18619.15 82
18620.44 63
18621.73 68
18623.02 72
18624.31 69
18625.60 62
18626.89 57
18628.18 68
18629.47 81
18630.76 78
18632.05 75
18633.34 65
18634.64 59
18635.93 78
18637.22 52
18638.51 71
18639.80 55
18641.09 63
18642.38 64
18643.67 68
18644.96 80
18646.25 71
18647.54 52
18648.84 57
18650.13 74
18651.42 70
18652.71 72
18654.00 61
18655.29 57
18656.58 70
18657.88 65
18659.17 57
18660.46 60
18661.75 64
18663.04 59
18664.33 57
18665.63 62
18666.92 62
18668.21 68
18669.50 95
18670.79 71
18672.08 57
18673.38 68
18674.67 64
18675.96 55
18677.25 46
18678.55 58
18679.84 78
18681.13 70
18682.42 79
18683.71 55
18685.01 65
18686.30 63
18687.59 81
18688.88 80
18690.18 85
18691.47 53
18692.76 61
18694.06 56
18695.35 60
18696.64 83
18697.93 49
18699.23 44
18700.52 61
18701.81 40
18703.11 54
18704.40 52
18705.69 56
18706.99 57
18708.28 39
18709.57 64
18710.86 65
18712.16 69
18713.45 67
18714.75 65
18716.04 45
18717.33 62
18718.63 62
18719.92 68
18721.21 58
18722.51 55
18723.80 49
18725.09 52
18726.39 75
18727.68 39
18728.98 46
18730.27 49
18731.56 43
18732.86 54
18734.15 49
18735.45 69
18736.74 58
18738.04 66
18739.33 50
18740.62 58
18741.92 67
18743.21 50
18744.51 56
18745.80 68
18747.10 68
18748.39 66
18749.69 50
18750.98 59
18752.27 52
18753.57 46
18754.86 71
18756.16 64
18757.45 68
18758.75 52
18760.04 58
18761.34 63
18762.63 57
18763.93 57
18765.23 73
18766.52 71
18767.82 51
18769.11 63
18770.41 50
18771.70 48
18773.00 61
18774.29 63
18775.59 63
18776.88 49
18778.18 45
18779.48 72
18780.77 78
18782.07 51
18783.36 70
18784.66 52
18785.95 43
18787.25 54
18788.55 49
18789.84 38
18791.14 44
18792.43 59
18793.73 55
18795.03 55
18796.32 54
18797.62 62
18798.92 64
18800.21 63
18801.51 72
18802.81 81
18804.10 63
18805.40 64
18806.70 67
18807.99 59
18809.29 65
18810.59 57
18811.88 53
18813.18 39
18814.48 65
18815.77 70
18817.07 66
18818.37 57
18819.66 48
18820.96 52
18822.26 50
18823.56 43
18824.85 45
18826.15 66
18827.45 44
18828.75 60
18830.04 53
18831.34 74
18832.64 97
18833.94 57
18835.23 51
18836.53 49
18837.83 76
18839.13 63
18840.42 50
18841.72 51
18843.02 54
18844.32 57
18845.62 48
18846.91 53
18848.21 60
18849.51 70
18850.81 67
18852.11 54
18853.40 55
18854.70 68
18856.00 82
18857.30 56
18858.60 56
18859.90 58
18861.20 46
18862.49 86
18863.79 41
18865.09 58
18866.39 48
18867.69 54
18868.99 59
18870.29 52
18871.59 53
18872.88 40
18874.18 49
18875.48 65
18876.78 55
18878.08 67
18879.38 58
18880.68 46
18881.98 48
18883.28 49
18884.58 36
18885.88 52
18887.18 53
18888.47 84
18889.77 60
18891.07 73
18892.37 58
18893.67 70
18894.97 76
18896.27 71
18897.57 41
18898.87 53
18900.17 49
18901.47 52
18902.77 45
18904.07 52
18905.37 72
18906.67 69
18907.97 55
18909.27 61
18910.57 56
18911.87 62
18913.17 59
18914.47 38
18915.77 64
18917.07 80
18918.38 70
18919.68 51
18920.98 40
18922.28 57
18923.58 79
18924.88 71
18926.18 46
18927.48 50
18928.78 46
18930.08 70
18931.38 87
18932.68 57
18933.98 41
18935.29 57
18936.59 62
18937.89 69
18939.19 71
18940.49 59
18941.79 64
18943.09 62
18944.39 72
18945.70 51
18947.00 54
18948.30 62
18949.60 64
18950.90 45
18952.20 51
18953.51 56
18954.81 42
18956.11 45
18957.41 58
18958.71 62
18960.02 61
18961.32 61
18962.62 67
18963.92 71
18965.22 62
18966.53 44
18967.83 59
18969.13 53
18970.43 44
18971.73 40
18973.04 52
18974.34 47
18975.64 49
18976.94 58
18978.25 66
18979.55 59
18980.85 48
18982.16 61
18983.46 42
18984.76 56
18986.06 67
18987.37 50
18988.67 51
18989.97 63
18991.28 52
18992.58 50
18993.88 61
18995.18 55
18996.49 78
18997.79 63
18999.09 52
19000.40 55
19001.70 52
19003.00 59
19004.31 59
19005.61 63
19006.92 60
19008.22 60
19009.52 51
19010.83 41
19012.13 44
19013.43 55
19014.74 63
19016.04 66
19017.35 71
19018.65 50
19019.95 49
19021.26 43
19022.56 63
19023.87 70
19025.17 64
19026.47 46
19027.78 30
19029.08 55
19030.39 80
19031.69 50
19033.00 46
19034.30 55
19035.61 65
19036.91 36
19038.21 61
19039.52 45
19040.82 52
19042.13 55
19043.43 71
19044.74 75
19046.04 66
19047.35 80
19048.65 58
19049.96 50
19051.26 38
19052.57 42
19053.87 61
19055.18 75
19056.48 61
19057.79 46
19059.09 61
19060.40 48
19061.71 58
19063.01 57
19064.32 40
19065.62 58
19066.93 68
19068.23 51
19069.54 56
19070.85 54
19072.15 67
19073.46 52
19074.76 53
19076.07 57
19077.37 62
19078.68 62
19079.99 47
19081.29 54
19082.60 46
19083.91 45
19085.21 56
19086.52 72
19087.82 64
19089.13 56
19090.44 56
19091.74 66
19093.05 57
19094.36 50
19095.66 38
19096.97 71
19098.28 58
19099.58 40
19100.89 54
19102.20 67
19103.50 57
19104.81 48
19106.12 40
19107.42 64
19108.73 48
19110.04 60
19111.35 99
19112.65 60
19113.96 49
19115.27 63
19116.58 64
19117.88 52
19119.19 49
19120.50 61
19121.81 68
19123.11 73
19124.42 45
19125.73 35
19127.04 47
19128.34 53
19129.65 51
19130.96 56
19132.27 56
19133.57 54
19134.88 71
19136.19 45
19137.50 32
19138.81 38
19140.12 49
19141.42 63
19142.73 43
19144.04 52
19145.35 44
19146.66 50
19147.97 52
19149.27 46
19150.58 57
19151.89 76
19153.20 63
19154.51 57
19155.82 55
19157.13 42
19158.43 35
19159.74 55
19161.05 55
19162.36 50
19163.67 55
19164.98 51
19166.29 64
19167.60 45
19168.91 35
19170.22 55
19171.52 51
19172.83 45
19174.14 44
19175.45 47
19176.76 50
19178.07 64
19179.38 48
19180.69 47
19182.00 47
19183.31 64
19184.62 38
19185.93 35
19187.24 49
19188.55 62
19189.86 56
19191.17 50
19192.48 60
19193.79 66
19195.10 44
19196.41 37
19197.72 48
19199.03 52
19200.34 44
19201.65 37
19202.96 59
19204.27 55
19205.58 57
19206.89 64
19208.20 34
19209.51 37
19210.82 49
19212.13 45
19213.44 58
19214.75 52
19216.06 41
19217.38 55
19218.69 43
19220.00 45
19221.31 67
19222.62 51
19223.93 47
19225.24 50
19226.55 38
19227.86 71
19229.17 69
19230.49 46
19231.80 52
19233.11 60
19234.42 47
19235.73 61
19237.04 50
19238.35 52
19239.67 65
19240.98 53
19242.29 70
19243.60 53
19244.91 56
19246.22 56
19247.54 57
19248.85 75
19250.16 57
19251.47 55
19252.78 56
19254.10 47
19255.41 55
19256.72 44
19258.03 65
19259.34 63
19260.66 51
19261.97 54
19263.28 49
19264.59 48
19265.91 47
19267.22 39
19268.53 48
19269.84 55
19271.16 66
19272.47 73
19273.78 56
19275.10 58
19276.41 68
19277.72 51
19279.03 70
19280.35 46
19281.66 72
19282.97 58
19284.29 62
19285.60 60
19286.91 57
19288.23 41
19289.54 41
19290.85 58
19292.17 57
19293.48 60
19294.79 59
19296.11 62
19297.42 36
19298.73 59
19300.05 40
19301.36 54
19302.67 44
19303.99 37
19305.30 46
19306.62 48
19307.93 48
19309.24 37
19310.56 46
19311.87 53
19313.19 61
19314.50 51
19315.81 45
19317.13 47
19318.44 57
19319.76 54
19321.07 51
19322.39 39
19323.70 37
19325.01 63
19326.33 58
19327.64 49
19328.96 60
19330.27 50
19331.59 47
19332.90 50
19334.22 52
19335.53 63
19336.85 40
19338.16 74
19339.48 70
19340.79 52
19342.11 52
19343.42 62
19344.74 56
19346.05 77
19347.37 56
19348.68 78
19350.00 59
19351.31 58
19352.63 44
19353.94 46
19355.26 51
19356.58 45
19357.89 57
19359.21 60
19360.52 41
19361.84 52
19363.15 56
19364.47 40
19365.79 56
19367.10 47
19368.42 48
19369.73 50
19371.05 60
19372.37 63
19373.68 53
19375.00 57
19376.31 54
19377.63 43
19378.95 35
19380.26 39
19381.58 44
19382.90 51
19384.21 65
19385.53 51
19386.85 51
19388.16 53
19389.48 49
19390.80 57
19392.11 53
19393.43 52
19394.75 46
19396.06 46
19397.38 60
19398.70 44
19400.01 64
19401.33 54
19402.65 58
19403.97 60
19405.28 50
19406.60 53
19407.92 44
19409.23 44
19410.55 53
19411.87 48
19413.19 41
19414.50 49
19415.82 48
19417.14 51
19418.46 45
19419.77 61
19421.09 53
19422.41 55
19423.73 52
19425.05 55
19426.36 54
19427.68 49
19429.00 44
19430.32 47
19431.64 48
19432.95 47
19434.27 62
19435.59 50
19436.91 62
19438.23 39
19439.55 42
19440.86 63
19442.18 48
19443.50 62
19444.82 66
19446.14 47
19447.46 57
19448.78 59
19450.09 50
19451.41 63
19452.73 46
19454.05 52
19455.37 51
19456.69 47
19458.01 52
19459.33 50
19460.65 57
19461.97 60
19463.28 61
19464.60 52
19465.92 44
19467.24 41
19468.56 39
19469.88 44
19471.20 43
19472.52 43
19473.84 55
19475.16 59
19476.48 53
19477.80 45
19479.12 50
19480.44 61
19481.76 54
19483.08 56
19484.40 51
19485.72 46
19487.04 53
19488.36 43
19489.68 51
19491.00 64
19492.32 34
19493.64 63
19494.96 59
19496.28 46
19497.60 56
19498.92 66
19500.24 40
19501.56 63
19502.88 33
19504.20 62
19505.52 67
19506.84 60
19508.16 61
19509.49 61
19510.81 68
19512.13 47
19513.45 44
19514.77 42
19516.09 54
19517.41 67
19518.73 47
19520.05 46
19521.37 43
19522.70 46
19524.02 52
19525.34 47
19526.66 45
19527.98 52
19529.30 35
19530.62 43
19531.95 42
19533.27 34
19534.59 33
19535.91 47
19537.23 57
19538.55 41
19539.88 37
19541.20 44
19542.52 53
19543.84 46
19545.16 39
19546.49 32
19547.81 45
19549.13 56
19550.45 54
19551.77 53
19553.10 66
19554.42 50
19555.74 45
19557.06 37
19558.39 46
19559.71 41
19561.03 53
19562.35 57
19563.68 49
19565.00 44
19566.32 54
19567.64 45
19568.97 34
19570.29 31
19571.61 36
19572.94 44
19574.26 50
19575.58 57
19576.90 57
19578.23 49
19579.55 42
19580.87 46
19582.20 40
19583.52 45
19584.84 47
19586.17 58
19587.49 54
19588.81 41
19590.14 43
19591.46 58
19592.78 44
19594.11 49
19595.43 50
19596.76 49
19598.08 55
19599.40 66
19600.73 43
19602.05 36
19603.37 37
19604.70 46
19606.02 41
19607.35 44
19608.67 33
19610.00 40
19611.32 46
19612.64 54
19613.97 36
19615.29 47
19616.62 55
19617.94 50
19619.27 33
19620.59 32
19621.92 59
19623.24 57
19624.56 51
19625.89 42
19627.21 54
19628.54 91
19629.86 45
19631.19 48
19632.51 35
19633.84 50
19635.16 49
19636.49 45
19637.81 64
19639.14 71
19640.46 56
19641.79 39
19643.11 50
19644.44 50
19645.77 55
19647.09 85
19648.42 51
19649.74 49
19651.07 60
19652.39 63
19653.72 57
19655.04 46
19656.37 50
19657.70 33
19659.02 40
19660.35 45
19661.67 46
19663.00 36
19664.33 60
19665.65 56
19666.98 43
19668.30 40
19669.63 38
19670.96 41
19672.28 62
19673.61 49
19674.94 47
19676.26 63
19677.59 59
19678.92 58
19680.24 57
19681.57 40
19682.90 39
19684.22 60
19685.55 53
19686.88 43
19688.20 33
19689.53 61
19690.86 61
19692.18 45
19693.51 46
19694.84 50
19696.16 49
19697.49 62
19698.82 34
19700.15 44
19701.47 70
19702.80 54
19704.13 43
19705.46 36
19706.78 44
19708.11 56
19709.44 51
19710.77 56
19712.09 41
19713.42 49
19714.75 41
19716.08 56
19717.40 51
19718.73 54
19720.06 37
19721.39 41
19722.72 34
19724.04 64
19725.37 47
19726.70 59
19728.03 65
19729.36 54
19730.68 53
19732.01 67
19733.34 51
19734.67 57
19736.00 39
19737.33 45
19738.66 41
19739.98 40
19741.31 52
19742.64 61
19743.97 72
19745.30 50
19746.63 54
19747.96 54
19749.29 51
19750.61 47
19751.94 41
19753.27 44
19754.60 44
19755.93 60
19757.26 48
19758.59 51
19759.92 45
19761.25 63
19762.58 55
19763.91 50
19765.24 38
19766.57 60
19767.89 46
19769.22 32
19770.55 37
19771.88 43
19773.21 43
19774.54 52
19775.87 63
19777.20 53
19778.53 60
19779.86 32
19781.19 46
19782.52 44
19783.85 43
19785.18 46
19786.51 46
19787.84 48
19789.17 53
19790.50 45
19791.83 59
19793.16 65
19794.49 51
19795.83 46
19797.16 36
19798.49 38
19799.82 35
19801.15 45
19802.48 47
19803.81 43
19805.14 44
19806.47 27
19807.80 50
19809.13 61
19810.46 37
19811.79 42
19813.13 71
19814.46 51
19815.79 52
19817.12 58
19818.45 42
19819.78 45
19821.11 38
19822.44 38
19823.78 46
19825.11 62
19826.44 39
19827.77 48
19829.10 71
19830.43 56
19831.77 33
19833.10 49
19834.43 45
19835.76 65
19837.09 68
19838.42 33
19839.76 44
19841.09 45
19842.42 45
19843.75 37
19845.08 33
19846.42 54
19847.75 50
19849.08 43
19850.41 49
19851.75 34
19853.08 38
19854.41 50
19855.74 53
19857.08 35
19858.41 43
19859.74 55
19861.07 60
19862.41 43
19863.74 40
19865.07 46
19866.41 56
19867.74 49
19869.07 48
19870.40 57
19871.74 78
19873.07 59
19874.40 46
19875.74 52
19877.07 50
19878.40 55
19879.74 52
19881.07 38
19882.40 36
19883.74 46
19885.07 61
19886.40 52
19887.74 63
19889.07 47
19890.40 34
19891.74 39
19893.07 36
19894.41 45
19895.74 70
19897.07 57
19898.41 51
19899.74 28
19901.08 59
19902.41 47
19903.74 33
19905.08 39
19906.41 46
19907.75 52
19909.08 47
19910.41 45
19911.75 56
19913.08 60
19914.42 70
19915.75 66
19917.09 59
19918.42 53
19919.76 62
19921.09 50
19922.43 51
19923.76 46
19925.10 51
19926.43 50
19927.77 63
19929.10 41
19930.44 48
19931.77 72
19933.11 61
19934.44 49
19935.78 48
19937.11 53
19938.45 53
19939.78 53
19941.12 54
19942.45 55
19943.79 33
19945.12 46
19946.46 48
19947.79 50
19949.13 31
19950.47 56
19951.80 50
19953.14 48
19954.47 44
19955.81 42
19957.15 53
19958.48 57
19959.82 68
19961.15 50
19962.49 54
19963.83 59
19965.16 48
19966.50 39
19967.83 48
19969.17 59
19970.51 58
19971.84 40
19973.18 48
19974.52 56
19975.85 56
19977.19 49
19978.53 42
19979.86 56
19981.20 56
19982.54 46
19983.87 42
19985.21 30
19986.55 52
19987.88 38
19989.22 59
19990.56 59
19991.89 55
19993.23 57
19994.57 55
19995.91 54
19997.24 38
19998.58 36
19999.92 45
20001.26 53
20002.59 37
20003.93 39
20005.27 55
20006.61 52
20007.94 33
20009.28 43
20010.62 48
20011.96 46
20013.29 51
20014.63 39
20015.97 45
20017.31 48
20018.65 58
20019.98 51
20021.32 58
20022.66 53
20024.00 45
20025.34 58
20026.67 50
20028.01 51
20029.35 46
20030.69 71
20032.03 56
20033.37 55
20034.71 54
20036.04 59
20037.38 51
20038.72 40
20040.06 49
20041.40 43
20042.74 45
20044.08 36
20045.42 45
20046.75 45
20048.09 61
20049.43 45
20050.77 55
20052.11 62
20053.45 38
20054.79 50
20056.13 51
20057.47 35
20058.81 46
20060.15 44
20061.49 51
20062.82 46
20064.16 54
20065.50 50
20066.84 55
20068.18 39
20069.52 54
20070.86 62
20072.20 52
20073.54 57
20074.88 51
20076.22 59
20077.56 36
20078.90 70
20080.24 63
20081.58 69
20082.92 63
20084.26 73
20085.60 53
20086.94 49
20088.28 52
20089.62 49
20090.96 56
20092.30 53
20093.64 35
20094.99 59
20096.33 54
20097.67 46
20099.01 45
20100.35 32
20101.69 43
20103.03 63
20104.37 48
20105.71 38
20107.05 50
20108.39 62
20109.73 46
20111.08 47
20112.42 48
20113.76 46
20115.10 40
20116.44 60
20117.78 45
20119.12 42
20120.46 37
20121.81 47
20123.15 40
20124.49 40
20125.83 34
20127.17 45
20128.51 53
20129.86 53
20131.20 58
20132.54 53
20133.88 65
20135.22 56
20136.56 52
20137.91 52
20139.25 55
