# Supplementary material for: MALDI-TOF MS typing enables the classification of brewing yeasts of the genus Saccharomyces to major beer styles
Source: PLoS One. 2017 Aug 9;12(8):e0181694. doi: 10.1371/journal.pone.0181694 (PMC5549903; doi:10.1371/journal.pone.0181694)
Supplement: S4 File — The directory includes 90 raw files and was zipped to “.zip”; the folder has three strains with 30 spectra per strain; S1 Text explains the raw files with an example and Table 1 represents the yeast strains used within the experiment. (ZIP) [file pone.0181694.s007.zip › 10-12/30259-308-OG-Alt-Alt-YPG-18h-E-E_2015-07-21__0_B7_1.dat]

2000.14 2754
2000.56 2787
2000.98 2732
2001.40 2719
2001.83 2781
2002.25 2694
2002.67 2815
2003.09 2686
2003.51 2565
2003.93 2699
2004.36 2623
2004.78 2851
2005.20 2818
2005.62 2729
2006.05 2588
2006.47 2537
2006.89 2824
2007.31 2678
2007.73 2648
2008.16 2812
2008.58 2732
2009.00 2689
2009.42 2627
2009.85 2589
2010.27 2528
2010.69 2786
2011.12 2785
2011.54 2674
2011.96 2430
2012.38 2514
2012.81 2478
2013.23 2596
2013.65 2497
2014.08 2563
2014.50 2573
2014.92 2514
2015.35 2436
2015.77 2435
2016.19 2485
2016.62 2600
2017.04 2521
2017.46 2411
2017.89 2484
2018.31 2518
2018.73 2491
2019.16 2808
2019.58 2661
2020.00 2604
2020.43 2806
2020.85 2704
2021.27 2817
2021.70 2726
2022.12 2707
2022.55 2648
2022.97 2513
2023.39 2598
2023.82 2828
2024.24 2820
2024.67 2530
2025.09 2574
2025.52 2618
2025.94 2599
2026.36 2369
2026.79 2501
2027.21 2316
2027.64 2208
2028.06 2268
2028.49 2387
2028.91 2547
2029.34 2579
2029.76 2597
2030.19 2427
2030.61 2446
2031.03 2306
2031.46 2349
2031.88 2442
2032.31 2349
2032.73 2503
2033.16 2518
2033.58 2554
2034.01 2651
2034.44 2763
2034.86 2679
2035.29 2638
2035.71 2492
2036.14 2454
2036.56 2480
2036.99 2492
2037.41 2705
2037.84 2767
2038.26 2611
2038.69 2763
2039.12 2818
2039.54 2895
2039.97 2873
2040.39 2800
2040.82 2687
2041.24 2747
2041.67 2565
2042.10 2752
2042.52 2562
2042.95 2472
2043.37 2546
2043.80 2518
2044.23 2359
2044.65 2431
2045.08 2468
2045.51 2562
2045.93 2677
2046.36 2707
2046.79 2709
2047.21 2665
2047.64 2581
2048.07 2714
2048.49 2627
2048.92 2453
2049.35 2576
2049.77 2489
2050.20 2616
2050.63 2617
2051.05 2779
2051.48 2666
2051.91 2483
2052.33 2682
2052.76 2606
2053.19 2520
2053.62 2533
2054.04 2461
2054.47 2435
2054.90 2589
2055.32 2485
2055.75 2774
2056.18 2752
2056.61 2622
2057.03 2531
2057.46 2565
2057.89 2640
2058.32 2685
2058.75 2462
2059.17 2326
2059.60 2455
2060.03 2618
2060.46 2419
2060.88 2429
2061.31 2721
2061.74 2639
2062.17 2619
2062.60 2700
2063.02 2892
2063.45 2730
2063.88 2832
2064.31 2809
2064.74 3102
2065.17 3518
2065.59 3452
2066.02 3499
2066.45 3417
2066.88 2972
2067.31 2971
2067.74 2962
2068.17 2999
2068.60 2872
2069.02 2708
2069.45 2559
2069.88 2824
2070.31 2822
2070.74 2670
2071.17 2660
2071.60 2728
2072.03 2688
2072.46 2701
2072.89 2805
2073.31 2789
2073.74 2683
2074.17 2865
2074.60 2663
2075.03 2481
2075.46 2843
2075.89 2880
2076.32 2702
2076.75 2832
2077.18 2977
2077.61 2833
2078.04 3111
2078.47 3185
2078.90 3291
2079.33 3250
2079.76 3008
2080.19 3257
2080.62 3176
2081.05 3024
2081.48 2868
2081.91 3001
2082.34 2878
2082.77 2911
2083.20 2748
2083.63 2605
2084.06 2592
2084.49 2860
2084.92 2731
2085.35 2540
2085.78 2711
2086.21 2856
2086.64 2768
2087.07 2689
2087.50 2790
2087.94 2650
2088.37 2714
2088.80 2578
2089.23 2522
2089.66 2497
2090.09 2516
2090.52 2862
2090.95 2857
2091.38 2628
2091.81 2631
2092.25 2710
2092.68 2611
2093.11 2462
2093.54 2579
2093.97 2698
2094.40 2614
2094.83 2605
2095.27 2544
2095.70 2650
2096.13 2449
2096.56 2628
2096.99 2547
2097.42 2486
2097.86 2601
2098.29 2687
2098.72 2618
2099.15 2515
2099.58 2645
2100.01 2419
2100.45 2594
2100.88 2496
2101.31 2404
2101.74 2635
2102.18 2630
2102.61 2385
2103.04 2534
2103.47 2474
2103.90 2501
2104.34 2604
2104.77 2486
2105.20 2743
2105.63 2652
2106.07 2512
2106.50 2718
2106.93 2802
2107.37 2943
2107.80 2858
2108.23 2612
2108.66 2702
2109.10 2719
2109.53 2695
2109.96 2699
2110.40 2662
2110.83 2825
2111.26 2777
2111.70 2605
2112.13 2730
2112.56 2670
2113.00 2434
2113.43 2319
2113.86 2593
2114.30 2415
2114.73 2467
2115.16 2542
2115.60 2436
2116.03 2258
2116.46 2487
2116.90 2357
2117.33 2352
2117.77 2450
2118.20 2223
2118.63 2176
2119.07 2206
2119.50 2565
2119.94 2552
2120.37 2426
2120.80 2448
2121.24 2438
2121.67 2625
2122.11 2513
2122.54 2619
2122.97 2582
2123.41 2620
2123.84 2686
2124.28 2536
2124.71 2534
2125.15 2362
2125.58 2205
2126.02 2474
2126.45 2608
2126.89 2392
2127.32 2557
2127.76 2500
2128.19 2514
2128.63 2485
2129.06 2528
2129.50 2804
2129.93 2897
2130.37 2998
2130.80 2693
2131.24 2609
2131.67 2787
2132.11 2766
2132.54 2905
2132.98 2892
2133.41 2808
2133.85 2734
2134.28 2841
2134.72 3116
2135.16 2966
2135.59 3153
2136.03 3092
2136.46 2872
2136.90 2865
2137.33 2705
2137.77 2791
2138.21 2759
2138.64 3055
2139.08 3048
2139.51 2656
2139.95 2497
2140.39 2682
2140.82 2520
2141.26 2512
2141.69 2504
2142.13 2309
2142.57 2555
2143.00 2553
2143.44 2530
2143.88 2314
2144.31 2313
2144.75 2515
2145.19 2569
2145.62 2447
2146.06 2474
2146.50 2379
2146.93 2556
2147.37 2652
2147.81 3012
2148.24 3081
2148.68 3181
2149.12 3027
2149.56 3213
2149.99 3351
2150.43 3240
2150.87 3308
2151.30 3071
2151.74 3281
2152.18 3428
2152.62 3022
2153.05 3045
2153.49 3066
2153.93 2949
2154.37 3013
2154.80 3257
2155.24 3000
2155.68 2858
2156.12 2763
2156.55 2695
2156.99 2788
2157.43 2872
2157.87 3027
2158.31 2921
2158.74 2812
2159.18 2614
2159.62 2456
2160.06 2590
2160.50 2617
2160.93 2722
2161.37 2581
2161.81 2684
2162.25 2718
2162.69 2804
2163.13 2796
2163.57 2826
2164.00 2887
2164.44 2860
2164.88 3007
2165.32 2769
2165.76 2950
2166.20 2902
2166.64 2869
2167.07 2711
2167.51 2627
2167.95 2829
2168.39 2802
2168.83 2821
2169.27 2968
2169.71 2973
2170.15 2971
2170.59 2929
2171.03 3030
2171.47 3127
2171.91 3149
2172.34 3088
2172.78 2942
2173.22 3052
2173.66 3158
2174.10 3061
2174.54 3080
2174.98 3007
2175.42 3215
2175.86 3020
2176.30 3520
2176.74 3249
2177.18 3098
2177.62 3222
2178.06 3121
2178.50 2930
2178.94 2812
2179.38 2817
2179.82 2899
2180.26 2880
2180.70 2729
2181.14 2936
2181.58 2825
2182.02 2655
2182.46 2537
2182.90 2716
2183.34 3025
2183.78 2758
2184.22 2606
2184.67 2547
2185.11 2670
2185.55 2718
2185.99 2745
2186.43 2748
2186.87 2653
2187.31 2921
2187.75 3051
2188.19 3023
2188.63 3036
2189.07 2961
2189.52 2934
2189.96 2973
2190.40 2965
2190.84 2905
2191.28 2867
2191.72 2878
2192.16 2828
2192.60 3161
2193.05 2973
2193.49 2928
2193.93 3052
2194.37 2971
2194.81 2969
2195.25 3048
2195.70 3072
2196.14 3162
2196.58 2935
2197.02 3079
2197.46 3063
2197.91 2764
2198.35 2933
2198.79 2975
2199.23 2806
2199.67 2904
2200.12 2813
2200.56 2783
2201.00 2875
2201.44 2771
2201.89 2795
2202.33 2706
2202.77 2651
2203.21 2613
2203.66 2825
2204.10 3049
2204.54 2839
2204.98 2896
2205.43 2898
2205.87 2853
2206.31 2881
2206.75 2856
2207.20 2976
2207.64 2883
2208.08 2756
2208.53 2822
2208.97 2983
2209.41 2951
2209.86 3026
2210.30 3092
2210.74 2968
2211.19 2808
2211.63 2935
2212.07 2915
2212.52 3022
2212.96 2971
2213.40 2834
2213.85 2608
2214.29 2710
2214.73 2655
2215.18 2721
2215.62 2620
2216.06 2711
2216.51 2883
2216.95 2762
2217.40 2692
2217.84 2741
2218.28 2644
2218.73 2548
2219.17 2457
2219.62 2649
2220.06 2862
2220.51 2754
2220.95 2593
2221.39 2551
2221.84 2588
2222.28 2668
2222.73 2861
2223.17 2761
2223.62 2833
2224.06 3013
2224.51 2935
2224.95 3076
2225.39 3182
2225.84 3162
2226.28 3369
2226.73 3251
2227.17 3314
2227.62 3264
2228.06 3267
2228.51 3339
2228.95 3207
2229.40 3166
2229.84 3068
2230.29 3104
2230.73 3183
2231.18 3339
2231.63 3603
2232.07 3113
2232.52 3217
2232.96 3240
2233.41 3225
2233.85 3246
2234.30 3104
2234.74 3302
2235.19 3098
2235.64 3083
2236.08 3245
2236.53 3071
2236.97 2845
2237.42 2864
2237.87 2907
2238.31 3056
2238.76 2984
2239.20 3059
2239.65 3134
2240.10 2927
2240.54 2813
2240.99 2841
2241.43 2984
2241.88 2607
2242.33 2554
2242.77 2337
2243.22 2493
2243.67 2668
2244.11 2930
2244.56 2574
2245.01 2414
2245.45 2478
2245.90 2595
2246.35 2587
2246.79 2690
2247.24 2517
2247.69 2621
2248.13 2495
2248.58 2614
2249.03 2584
2249.48 2583
2249.92 2702
2250.37 2557
2250.82 2776
2251.27 2826
2251.71 2993
2252.16 2597
2252.61 2571
2253.05 2613
2253.50 2539
2253.95 2515
2254.40 2647
2254.85 2804
2255.29 2715
2255.74 2677
2256.19 2494
2256.64 2657
2257.08 2594
2257.53 2661
2257.98 2753
2258.43 2957
2258.88 3146
2259.32 2935
2259.77 2816
2260.22 2870
2260.67 3101
2261.12 2900
2261.57 3107
2262.01 3275
2262.46 3250
2262.91 3372
2263.36 3258
2263.81 3244
2264.26 3254
2264.71 3213
2265.15 2978
2265.60 3033
2266.05 3184
2266.50 3340
2266.95 3471
2267.40 3411
2267.85 3295
2268.30 3223
2268.75 3251
2269.19 3096
2269.64 3117
2270.09 3297
2270.54 3173
2270.99 3191
2271.44 3126
2271.89 3122
2272.34 3088
2272.79 3265
2273.24 3028
2273.69 3082
2274.14 3145
2274.59 3154
2275.04 2963
2275.49 2918
2275.94 2663
2276.39 2686
2276.84 2752
2277.29 2874
2277.74 2913
2278.19 2884
2278.64 2770
2279.09 2850
2279.54 2869
2279.99 2956
2280.44 2835
2280.89 3039
2281.34 3030
2281.79 3064
2282.24 2824
2282.69 2822
2283.14 2922
2283.59 3033
2284.04 2948
2284.49 3037
2284.94 3203
2285.39 2812
2285.84 2837
2286.29 3044
2286.74 2796
2287.19 3076
2287.65 3426
2288.10 3379
2288.55 3685
2289.00 4164
2289.45 4481
2289.90 4466
2290.35 4295
2290.80 4888
2291.25 4868
2291.71 4839
2292.16 4967
2292.61 4910
2293.06 5311
2293.51 5056
2293.96 4500
2294.41 4552
2294.87 4162
2295.32 3865
2295.77 3670
2296.22 3742
2296.67 3389
2297.12 3195
2297.58 3336
2298.03 3179
2298.48 3152
2298.93 3362
2299.38 3256
2299.84 3042
2300.29 2985
2300.74 2813
2301.19 2888
2301.65 2946
2302.10 2967
2302.55 2940
2303.00 3047
2303.46 2912
2303.91 2808
2304.36 2865
2304.81 3041
2305.27 2993
2305.72 2904
2306.17 2839
2306.62 2907
2307.08 3040
2307.53 3231
2307.98 3378
2308.44 3282
2308.89 3068
2309.34 3168
2309.79 3379
2310.25 3464
2310.70 3300
2311.15 3413
2311.61 3699
2312.06 3509
2312.51 3000
2312.97 3177
2313.42 3293
2313.87 3127
2314.33 3076
2314.78 2997
2315.24 3091
2315.69 3011
2316.14 2801
2316.60 2794
2317.05 2847
2317.50 2945
2317.96 2885
2318.41 3102
2318.87 3096
2319.32 3141
2319.77 3118
2320.23 2729
2320.68 2810
2321.14 2942
2321.59 3052
2322.05 3228
2322.50 3226
2322.95 3009
2323.41 2937
2323.86 2969
2324.32 3023
2324.77 3345
2325.23 3226
2325.68 2965
2326.14 3219
2326.59 3227
2327.05 3240
2327.50 3309
2327.96 3462
2328.41 3462
2328.86 3636
2329.32 3707
2329.78 3609
2330.23 3630
2330.69 3584
2331.14 3427
2331.60 3528
2332.05 3535
2332.51 3689
2332.96 3298
2333.42 3266
2333.87 3393
2334.33 3265
2334.78 3119
2335.24 3076
2335.69 2927
2336.15 3113
2336.61 3232
2337.06 3140
2337.52 3279
2337.97 3272
2338.43 3309
2338.89 3443
2339.34 3087
2339.80 3078
2340.25 3287
2340.71 3035
2341.17 3320
2341.62 3442
2342.08 3318
2342.53 3084
2342.99 3297
2343.45 3132
2343.90 3117
2344.36 3416
2344.82 3286
2345.27 3148
2345.73 3144
2346.19 3000
2346.64 3326
2347.10 3250
2347.56 3218
2348.01 3406
2348.47 3341
2348.93 3182
2349.38 2750
2349.84 3106
2350.30 3115
2350.76 3042
2351.21 2941
2351.67 2992
2352.13 2941
2352.58 2920
2353.04 2936
2353.50 2665
2353.96 2858
2354.41 2893
2354.87 2824
2355.33 2973
2355.79 2865
2356.24 3065
2356.70 3132
2357.16 3142
2357.62 3161
2358.08 2874
2358.53 2668
2358.99 2512
2359.45 2844
2359.91 2921
2360.37 3018
2360.82 3197
2361.28 2990
2361.74 3016
2362.20 2979
2362.66 2818
2363.11 2864
2363.57 3087
2364.03 3144
2364.49 3030
2364.95 2999
2365.41 2952
2365.86 3279
2366.32 3158
2366.78 3284
2367.24 3384
2367.70 3323
2368.16 3211
2368.62 2989
2369.08 3030
2369.54 3193
2369.99 3072
2370.45 3004
2370.91 2945
2371.37 2999
2371.83 2926
2372.29 3182
2372.75 2988
2373.21 3019
2373.67 3124
2374.13 2983
2374.59 3324
2375.05 3427
2375.51 3310
2375.96 3458
2376.42 3078
2376.88 3158
2377.34 3264
2377.80 3124
2378.26 3262
2378.72 3335
2379.18 3080
2379.64 3322
2380.10 3273
2380.56 3081
2381.02 3174
2381.48 3223
2381.94 3062
2382.40 3097
2382.86 3195
2383.32 2990
2383.78 3114
2384.24 2975
2384.70 3084
2385.17 2856
2385.63 2707
2386.09 2866
2386.55 2787
2387.01 2933
2387.47 2964
2387.93 2786
2388.39 3167
2388.85 2930
2389.31 2812
2389.77 2987
2390.23 2987
2390.69 3004
2391.15 2840
2391.62 2961
2392.08 3101
2392.54 2894
2393.00 2834
2393.46 2744
2393.92 2784
2394.38 2756
2394.84 2705
2395.31 2744
2395.77 2750
2396.23 2781
2396.69 2781
2397.15 2816
2397.61 2843
2398.08 2830
2398.54 2668
2399.00 2798
2399.46 2930
2399.92 2844
2400.38 2759
2400.85 2807
2401.31 2819
2401.77 2676
2402.23 2666
2402.69 2656
2403.16 2740
2403.62 2795
2404.08 2724
2404.54 2846
2405.01 2967
2405.47 2899
2405.93 2893
2406.39 2728
2406.86 2962
2407.32 2752
2407.78 2785
2408.24 2757
2408.71 2534
2409.17 2558
2409.63 2632
2410.09 2699
2410.56 2597
2411.02 2805
2411.48 2925
2411.95 2842
2412.41 2683
2412.87 2612
2413.34 3030
2413.80 3111
2414.26 3029
2414.73 2846
2415.19 3090
2415.65 3200
2416.12 3280
2416.58 3040
2417.04 3021
2417.51 3207
2417.97 3537
2418.43 3427
2418.90 3382
2419.36 3803
2419.82 3486
2420.29 3610
2420.75 3466
2421.22 3560
2421.68 3457
2422.14 3533
2422.61 3555
2423.07 3374
2423.54 3429
2424.00 3460
2424.47 3166
2424.93 3105
2425.39 3369
2425.86 3075
2426.32 3185
2426.79 3164
2427.25 2843
2427.72 2689
2428.18 2784
2428.65 2930
2429.11 3145
2429.57 2754
2430.04 3082
2430.50 2732
2430.97 2768
2431.43 2822
2431.90 2827
2432.36 2824
2432.83 3017
2433.29 3088
2433.76 3261
2434.22 2976
2434.69 2879
2435.15 3164
2435.62 2807
2436.09 3022
2436.55 3254
2437.02 3087
2437.48 2982
2437.95 3413
2438.41 3396
2438.88 3428
2439.34 3481
2439.81 3610
2440.28 3641
2440.74 3875
2441.21 3824
2441.67 3407
2442.14 3805
2442.60 3587
2443.07 3647
2443.54 3519
2444.00 3485
2444.47 3261
2444.94 3329
2445.40 3078
2445.87 3035
2446.33 3124
2446.80 2893
2447.27 2909
2447.73 2795
2448.20 2931
2448.67 2885
2449.13 2882
2449.60 2889
2450.07 2869
2450.53 2950
2451.00 2735
2451.47 2634
2451.93 2862
2452.40 2888
2452.87 2857
2453.33 2772
2453.80 2940
2454.27 2682
2454.74 2711
2455.20 2786
2455.67 2666
2456.14 2917
2456.60 2851
2457.07 3040
2457.54 2992
2458.01 2941
2458.47 3027
2458.94 3000
2459.41 2641
2459.88 2703
2460.34 2885
2460.81 2663
2461.28 2611
2461.75 2727
2462.21 2863
2462.68 2781
2463.15 2719
2463.62 2809
2464.09 2869
2464.55 2868
2465.02 2564
2465.49 2721
2465.96 2918
2466.43 3013
2466.90 3013
2467.36 2965
2467.83 2939
2468.30 2976
2468.77 3085
2469.24 3058
2469.71 2916
2470.17 2865
2470.64 3135
2471.11 3108
2471.58 2799
2472.05 2922
2472.52 2938
2472.99 2760
2473.46 2757
2473.93 2932
2474.39 2667
2474.86 2673
2475.33 2570
2475.80 2581
2476.27 2745
2476.74 2697
2477.21 2684
2477.68 2753
2478.15 2808
2478.62 2966
2479.09 2883
2479.56 2721
2480.03 2894
2480.49 2762
2480.96 2921
2481.43 2887
2481.90 2821
2482.37 2871
2482.84 3024
2483.31 2889
2483.78 2835
2484.25 2928
2484.72 2803
2485.19 2711
2485.66 2834
2486.13 2704
2486.60 2878
2487.07 2894
2487.54 2786
2488.01 2812
2488.48 2830
2488.95 2863
2489.43 2947
2489.90 2947
2490.37 2930
2490.84 3064
2491.31 2720
2491.78 2785
2492.25 3008
2492.72 2857
2493.19 3092
2493.66 3039
2494.13 3362
2494.60 3073
2495.07 2986
2495.54 2967
2496.02 3216
2496.49 3417
2496.96 3460
2497.43 3202
2497.90 3099
2498.37 3019
2498.84 2876
2499.31 2916
2499.79 2933
2500.26 2925
2500.73 2965
2501.20 2856
2501.67 2697
2502.14 2835
2502.61 2813
2503.09 2896
2503.56 2911
2504.03 2743
2504.50 2930
2504.97 3404
2505.45 2869
2505.92 3010
2506.39 2970
2506.86 3292
2507.33 3444
2507.81 3258
2508.28 3567
2508.75 3532
2509.22 3358
2509.69 3526
2510.17 3946
2510.64 3677
2511.11 3501
2511.58 3689
2512.06 3656
2512.53 3646
2513.00 3463
2513.47 3199
2513.95 3130
2514.42 3207
2514.89 3200
2515.37 3191
2515.84 3066
2516.31 3143
2516.78 3217
2517.26 3229
2517.73 3039
2518.20 2934
2518.68 2969
2519.15 2969
2519.62 2904
2520.10 3027
2520.57 2946
2521.04 3103
2521.52 3150
2521.99 2895
2522.46 2793
2522.94 2681
2523.41 2931
2523.89 2852
2524.36 2785
2524.83 2914
2525.31 2759
2525.78 2792
2526.25 3043
2526.73 2837
2527.20 2762
2527.68 2595
2528.15 2704
2528.62 2919
2529.10 2826
2529.57 2864
2530.05 3200
2530.52 2961
2531.00 3086
2531.47 3153
2531.94 3054
2532.42 3124
2532.89 3058
2533.37 3028
2533.84 3128
2534.32 3200
2534.79 2828
2535.27 3050
2535.74 2952
2536.22 3384
2536.69 3348
2537.17 3127
2537.64 2920
2538.12 2983
2538.59 2920
2539.07 3054
2539.54 3148
2540.02 2920
2540.49 3162
2540.97 3170
2541.44 3230
2541.92 3081
2542.39 3086
2542.87 3245
2543.34 3150
2543.82 3047
2544.29 3160
2544.77 3057
2545.25 3217
2545.72 3342
2546.20 3119
2546.67 3164
2547.15 3333
2547.62 3476
2548.10 3407
2548.58 3862
2549.05 3946
2549.53 3643
2550.00 3641
2550.48 3658
2550.96 3609
2551.43 3637
2551.91 3723
2552.39 3556
2552.86 3569
2553.34 3583
2553.82 3548
2554.29 3475
2554.77 3641
2555.24 3657
2555.72 3866
2556.20 3576
2556.67 3520
2557.15 3624
2557.63 3585
2558.11 3473
2558.58 3457
2559.06 3395
2559.54 3165
2560.01 3207
2560.49 3217
2560.97 2976
2561.44 2923
2561.92 3141
2562.40 3095
2562.88 2878
2563.35 2858
2563.83 2670
2564.31 2950
2564.79 2926
2565.26 2726
2565.74 2856
2566.22 3004
2566.70 2835
2567.17 2806
2567.65 2775
2568.13 2864
2568.61 2788
2569.09 2676
2569.56 2760
2570.04 2794
2570.52 2810
2571.00 2795
2571.48 2989
2571.95 2938
2572.43 2886
2572.91 2758
2573.39 2716
2573.87 2981
2574.35 2802
2574.82 2719
2575.30 2804
2575.78 2839
2576.26 2947
2576.74 2975
2577.22 2976
2577.70 2841
2578.17 2807
2578.65 2751
2579.13 2719
2579.61 2567
2580.09 2555
2580.57 2919
2581.05 2957
2581.53 2742
2582.01 2661
2582.48 2939
2582.96 2719
2583.44 2543
2583.92 2740
2584.40 2883
2584.88 3021
2585.36 2836
2585.84 2743
2586.32 2549
2586.80 2655
2587.28 2804
2587.76 2774
2588.24 3088
2588.72 2850
2589.20 3012
2589.68 2838
2590.16 2902
2590.64 2889
2591.12 2840
2591.60 2912
2592.08 2933
2592.56 2749
2593.04 2888
2593.52 3056
2594.00 2798
2594.48 2727
2594.96 2808
2595.44 2888
2595.92 2841
2596.40 2846
2596.88 2974
2597.36 2976
2597.84 3004
2598.32 2967
2598.80 3078
2599.28 3036
2599.76 2724
2600.24 2966
2600.72 2862
2601.21 2948
2601.69 2902
2602.17 2864
2602.65 2863
2603.13 2821
2603.61 2650
2604.09 2620
2604.57 2774
2605.05 2718
2605.54 2766
2606.02 2735
2606.50 2822
2606.98 2973
2607.46 3082
2607.94 3010
2608.42 3146
2608.91 3140
2609.39 3056
2609.87 3010
2610.35 3001
2610.83 3015
2611.31 3108
2611.80 2964
2612.28 3015
2612.76 2985
2613.24 2956
2613.72 3505
2614.21 3249
2614.69 2955
2615.17 2813
2615.65 3065
2616.13 2921
2616.62 2876
2617.10 2908
2617.58 2972
2618.06 2813
2618.55 2851
2619.03 2948
2619.51 2973
2619.99 2862
2620.48 2879
2620.96 2882
2621.44 2649
2621.92 2804
2622.41 2934
2622.89 2852
2623.37 2884
2623.86 2823
2624.34 2923
2624.82 2923
2625.31 2901
2625.79 2863
2626.27 2975
2626.75 3000
2627.24 2878
2627.72 2855
2628.20 2702
2628.69 2782
2629.17 2750
2629.66 2640
2630.14 2728
2630.62 3043
2631.11 3008
2631.59 2944
2632.07 2958
2632.56 2927
2633.04 2954
2633.52 2780
2634.01 2881
2634.49 3044
2634.98 2977
2635.46 2911
2635.94 3004
2636.43 3070
2636.91 2926
2637.40 2942
2637.88 3124
2638.37 2935
2638.85 2939
2639.33 2949
2639.82 3345
2640.30 3186
2640.79 3231
2641.27 3120
2641.76 3108
2642.24 3245
2642.73 3051
2643.21 3025
2643.70 2953
2644.18 2977
2644.67 2878
2645.15 3074
2645.64 2855
2646.12 2885
2646.61 3174
2647.09 2853
2647.58 2642
2648.06 2891
2648.55 2871
2649.03 2619
2649.52 2812
2650.00 2779
2650.49 2982
2650.97 3066
2651.46 3017
2651.94 2768
2652.43 2633
2652.92 2884
2653.40 2767
2653.89 2670
2654.37 2699
2654.86 2927
2655.34 2778
2655.83 2819
2656.32 2975
2656.80 2883
2657.29 2624
2657.77 2827
2658.26 2772
2658.75 2846
2659.23 2827
2659.72 2699
2660.21 2875
2660.69 2638
2661.18 2803
2661.66 2579
2662.15 2571
2662.64 2890
2663.12 2807
2663.61 2695
2664.10 3047
2664.58 3020
2665.07 3090
2665.56 2917
2666.04 2637
2666.53 2864
2667.02 2998
2667.50 2943
2667.99 3062
2668.48 3099
2668.97 2998
2669.45 3063
2669.94 3102
2670.43 2956
2670.91 2890
2671.40 3158
2671.89 3165
2672.38 3364
2672.86 3284
2673.35 3363
2673.84 3727
2674.33 3555
2674.81 3270
2675.30 3487
2675.79 3741
2676.28 3604
2676.77 3721
2677.25 3631
2677.74 3502
2678.23 3453
2678.72 3522
2679.21 3424
2679.69 3227
2680.18 3222
2680.67 3294
2681.16 3368
2681.65 3434
2682.13 3412
2682.62 3416
2683.11 3512
2683.60 3299
2684.09 3439
2684.58 3665
2685.07 3476
2685.55 3586
2686.04 3240
2686.53 3357
2687.02 3309
2687.51 3258
2688.00 3114
2688.49 2884
2688.98 2969
2689.46 2978
2689.95 3075
2690.44 2995
2690.93 2705
2691.42 2974
2691.91 3185
2692.40 2889
2692.89 2938
2693.38 3081
2693.87 2993
2694.36 3114
2694.85 3053
2695.34 2981
2695.83 2874
2696.31 2702
2696.80 2861
2697.29 3243
2697.78 3219
2698.27 3127
2698.76 3019
2699.25 3171
2699.74 3102
2700.23 3114
2700.72 2933
2701.21 2851
2701.70 2953
2702.19 3205
2702.68 3291
2703.17 3232
2703.66 3099
2704.15 3056
2704.64 3222
2705.13 3264
2705.63 3042
2706.12 3030
2706.61 2949
2707.10 3250
2707.59 3133
2708.08 3041
2708.57 3057
2709.06 2923
2709.55 3010
2710.04 3197
2710.53 3101
2711.02 2944
2711.51 2858
2712.01 2945
2712.50 2789
2712.99 2863
2713.48 2917
2713.97 2885
2714.46 2877
2714.95 3034
2715.44 2740
2715.93 3010
2716.43 2856
2716.92 2780
2717.41 2677
2717.90 2726
2718.39 2818
2718.88 2725
2719.38 2835
2719.87 3034
2720.36 3019
2720.85 3132
2721.34 3047
2721.83 2921
2722.33 2830
2722.82 3110
2723.31 3241
2723.80 3272
2724.30 2977
2724.79 3020
2725.28 3061
2725.77 3098
2726.26 2975
2726.76 2851
2727.25 2782
2727.74 2678
2728.23 2749
2728.73 2933
2729.22 3072
2729.71 2918
2730.20 2828
2730.70 2924
2731.19 3150
2731.68 3075
2732.18 3113
2732.67 3156
2733.16 2901
2733.65 2938
2734.15 2798
2734.64 3155
2735.13 2992
2735.63 3173
2736.12 3053
2736.61 3163
2737.11 3046
2737.60 2995
2738.09 3029
2738.59 2962
2739.08 3184
2739.57 3132
2740.07 2981
2740.56 3181
2741.05 3140
2741.55 2976
2742.04 2963
2742.54 2826
2743.03 2836
2743.52 2813
2744.02 2920
2744.51 3002
2745.00 2821
2745.50 3051
2745.99 3047
2746.49 2953
2746.98 2807
2747.48 2988
2747.97 2883
2748.46 2961
2748.96 2890
2749.45 2852
2749.95 2676
2750.44 2853
2750.94 2811
2751.43 2865
2751.93 2876
2752.42 2763
2752.91 2708
2753.41 2899
2753.90 2944
2754.40 2819
2754.89 2669
2755.39 2835
2755.88 2816
2756.38 2778
2756.87 2990
2757.37 3045
2757.86 3040
2758.36 2896
2758.85 2975
2759.35 3131
2759.85 3020
2760.34 2836
2760.84 2958
2761.33 3080
2761.83 3176
2762.32 3017
2762.82 2926
2763.31 2867
2763.81 3030
2764.31 3034
2764.80 2765
2765.30 2847
2765.79 3014
2766.29 3145
2766.78 2927
2767.28 2916
2767.78 2980
2768.27 2820
2768.77 3038
2769.27 2911
2769.76 3219
2770.26 3246
2770.75 3290
2771.25 3115
2771.75 2979
2772.24 3076
2772.74 3216
2773.24 3282
2773.73 3210
2774.23 2969
2774.73 3057
2775.22 3102
2775.72 3401
2776.22 3472
2776.71 3397
2777.21 3370
2777.71 3479
2778.20 3289
2778.70 3193
2779.20 3245
2779.70 3222
2780.19 3297
2780.69 3289
2781.19 2942
2781.68 3034
2782.18 3005
2782.68 2875
2783.18 2836
2783.67 3237
2784.17 3129
2784.67 2916
2785.17 3038
2785.66 2943
2786.16 2962
2786.66 2788
2787.16 2996
2787.66 3013
2788.15 3052
2788.65 3085
2789.15 2958
2789.65 2825
2790.14 2753
2790.64 2901
2791.14 2702
2791.64 2844
2792.14 2844
2792.64 2929
2793.13 3176
2793.63 2997
2794.13 3085
2794.63 3021
2795.13 3122
2795.63 3379
2796.12 3553
2796.62 3583
2797.12 3473
2797.62 3774
2798.12 3807
2798.62 3742
2799.12 3730
2799.62 3468
2800.12 3343
2800.61 3424
2801.11 3344
2801.61 3450
2802.11 3275
2802.61 3396
2803.11 3199
2803.61 3187
2804.11 3196
2804.61 3346
2805.11 3503
2805.61 3754
2806.11 3765
2806.61 3928
2807.11 4141
2807.60 4421
2808.10 4506
2808.60 4517
2809.10 4702
2809.60 4783
2810.10 4628
2810.60 4553
2811.10 4502
2811.60 4203
2812.10 3892
2812.60 3942
2813.10 3802
2813.60 3637
2814.10 3583
2814.60 3397
2815.10 3408
2815.60 3294
2816.10 3307
2816.61 3208
2817.11 3311
2817.61 3571
2818.11 3331
2818.61 3385
2819.11 3293
2819.61 3299
2820.11 3359
2820.61 3217
2821.11 2977
2821.61 3324
2822.11 3598
2822.61 3462
2823.11 3333
2823.62 3280
2824.12 2956
2824.62 3030
2825.12 2971
2825.62 2958
2826.12 2992
2826.62 3153
2827.12 3048
2827.63 3094
2828.13 3262
2828.63 2943
2829.13 2948
2829.63 2895
2830.13 2880
2830.63 2849
2831.14 2859
2831.64 2826
2832.14 2825
2832.64 2817
2833.14 3009
2833.65 3000
2834.15 3145
2834.65 3025
2835.15 3120
2835.65 3171
2836.16 2927
2836.66 3050
2837.16 3147
2837.66 3366
2838.16 3301
2838.67 3276
2839.17 3234
2839.67 3136
2840.17 3197
2840.68 3230
2841.18 3024
2841.68 3082
2842.19 3017
2842.69 2949
2843.19 3000
2843.69 2991
2844.20 3211
2844.70 3085
2845.20 3101
2845.71 3165
2846.21 3226
2846.71 3151
2847.21 3326
2847.72 3480
2848.22 3588
2848.72 3522
2849.23 3569
2849.73 3277
2850.23 3328
2850.74 3400
2851.24 3307
2851.74 3316
2852.25 3128
2852.75 3149
2853.26 2905
2853.76 3145
2854.26 3125
2854.77 2851
2855.27 3031
2855.77 2967
2856.28 2973
2856.78 2777
2857.29 2760
2857.79 2912
2858.29 3062
2858.80 2981
2859.30 2939
2859.81 3015
2860.31 3000
2860.82 2962
2861.32 3084
2861.82 3105
2862.33 3047
2862.83 2941
2863.34 2882
2863.84 2754
2864.35 2896
2864.85 2668
2865.36 2861
2865.86 2922
2866.37 2789
2866.87 2830
2867.38 2675
2867.88 2758
2868.39 2838
2868.89 2962
2869.40 2790
2869.90 2802
2870.41 2863
2870.91 2941
2871.42 2963
2871.92 2729
2872.43 2813
2872.93 2956
2873.44 3035
2873.94 2934
2874.45 2890
2874.95 3125
2875.46 3237
2875.97 3194
2876.47 3243
2876.98 3138
2877.48 3146
2877.99 2969
2878.49 2979
2879.00 3222
2879.51 3022
2880.01 3106
2880.52 3347
2881.03 3411
2881.53 3375
2882.04 3562
2882.54 3569
2883.05 3453
2883.56 3373
2884.06 3433
2884.57 3463
2885.08 3545
2885.58 3701
2886.09 3342
2886.60 3327
2887.10 3561
2887.61 3490
2888.12 3552
2888.62 3850
2889.13 3461
2889.64 3413
2890.14 3262
2890.65 3291
2891.16 3359
2891.66 3350
2892.17 3236
2892.68 3176
2893.18 3575
2893.69 3384
2894.20 3358
2894.71 3334
2895.21 3435
2895.72 3364
2896.23 3654
2896.74 3850
2897.24 3579
2897.75 3509
2898.26 3841
2898.77 3867
2899.27 3871
2899.78 3731
2900.29 3665
2900.80 3669
2901.31 3749
2901.81 3774
2902.32 3914
2902.83 3901
2903.34 3943
2903.85 3983
2904.35 3707
2904.86 3720
2905.37 3509
2905.88 3264
2906.39 3478
2906.90 3572
2907.40 3440
2907.91 3490
2908.42 3464
2908.93 3387
2909.44 3461
2909.95 3517
2910.46 3225
2910.96 3063
2911.47 3256
2911.98 3173
2912.49 2927
2913.00 2969
2913.51 3219
2914.02 3239
2914.53 2954
2915.04 3170
2915.54 3236
2916.05 3043
2916.56 3065
2917.07 3175
2917.58 3203
2918.09 3359
2918.60 3234
2919.11 3074
2919.62 2933
2920.13 2904
2920.64 2758
2921.15 3207
2921.66 3131
2922.17 3192
2922.68 3479
2923.19 3471
2923.70 3718
2924.21 3590
2924.72 3615
2925.23 3741
2925.74 3649
2926.25 4001
2926.76 3944
2927.27 3591
2927.78 3600
2928.29 3436
2928.80 3383
2929.31 3197
2929.82 3011
2930.33 2969
2930.84 3041
2931.35 3148
2931.86 3091
2932.37 2995
2932.88 2886
2933.39 2859
2933.90 2960
2934.41 3029
2934.92 2937
2935.44 3050
2935.95 3099
2936.46 3021
2936.97 3027
2937.48 3164
2937.99 3150
2938.50 3194
2939.01 3037
2939.52 3258
2940.04 3357
2940.55 3271
2941.06 3360
2941.57 3182
2942.08 3149
2942.59 3162
2943.10 3098
2943.62 3164
2944.13 3155
2944.64 3314
2945.15 3390
2945.66 3071
2946.17 3264
2946.69 3549
2947.20 3455
2947.71 3492
2948.22 3308
2948.73 3113
2949.25 3267
2949.76 3381
2950.27 3438
2950.78 3105
2951.29 3158
2951.81 3076
2952.32 3024
2952.83 2809
2953.34 2932
2953.86 2932
2954.37 2852
2954.88 2835
2955.39 2914
2955.91 3062
2956.42 2937
2956.93 3055
2957.45 3044
2957.96 3037
2958.47 2992
2958.98 2932
2959.50 3209
2960.01 3093
2960.52 3124
2961.04 3043
2961.55 3053
2962.06 3353
2962.58 3448
2963.09 3347
2963.60 3375
2964.12 3169
2964.63 3263
2965.14 3141
2965.66 3092
2966.17 3136
2966.68 2977
2967.20 2957
2967.71 2816
2968.22 2835
2968.74 3277
2969.25 3203
2969.77 3038
2970.28 3021
2970.79 3119
2971.31 3226
2971.82 3299
2972.34 3295
2972.85 3083
2973.36 3058
2973.88 2893
2974.39 3003
2974.91 2675
2975.42 2573
2975.94 2966
2976.45 3029
2976.96 3229
2977.48 3245
2977.99 3025
2978.51 2984
2979.02 3152
2979.54 3139
2980.05 3086
2980.57 3092
2981.08 3212
2981.60 3243
2982.11 3007
2982.63 3154
2983.14 3440
2983.66 3305
2984.17 3237
2984.69 3212
2985.20 3266
2985.72 3252
2986.23 3295
2986.75 3125
2987.26 3184
2987.78 3380
2988.29 3480
2988.81 3438
2989.32 3336
2989.84 3533
2990.36 3376
2990.87 3389
2991.39 3543
2991.90 3427
2992.42 3524
2992.94 3521
2993.45 3632
2993.97 3743
2994.48 3864
2995.00 4077
2995.51 4041
2996.03 4080
2996.55 4150
2997.06 4219
2997.58 4137
2998.10 4289
2998.61 4438
2999.13 4102
2999.65 4290
3000.16 4051
3000.68 4249
3001.19 4033
3001.71 4281
3002.23 4343
3002.74 4671
3003.26 4912
3003.78 4910
3004.30 5271
3004.81 5269
3005.33 5232
3005.85 5069
3006.36 5293
3006.88 5063
3007.40 4779
3007.91 4494
3008.43 4560
3008.95 4128
3009.47 3908
3009.98 3647
3010.50 3691
3011.02 3669
3011.54 3437
3012.05 3295
3012.57 3303
3013.09 3256
3013.61 3476
3014.12 3607
3014.64 3407
3015.16 3389
3015.68 3631
3016.19 3417
3016.71 3663
3017.23 3708
3017.75 3604
3018.27 3621
3018.78 3693
3019.30 3412
3019.82 3595
3020.34 3563
3020.86 3614
3021.38 3651
3021.89 3259
3022.41 3471
3022.93 3762
3023.45 3885
3023.97 3719
3024.49 3667
3025.01 3760
3025.52 3665
3026.04 3536
3026.56 3490
3027.08 3595
3027.60 3762
3028.12 3699
3028.64 3521
3029.16 3274
3029.67 3608
3030.19 3430
3030.71 3427
3031.23 3374
3031.75 3417
3032.27 3459
3032.79 3260
3033.31 3312
3033.83 3457
3034.35 3435
3034.87 3408
3035.39 3501
3035.91 3542
3036.43 3615
3036.95 3489
3037.47 3511
3037.99 3484
3038.50 3524
3039.02 3493
3039.54 3180
3040.06 3572
3040.58 3281
3041.10 3186
3041.62 3062
3042.14 3188
3042.66 3021
3043.18 3109
3043.70 3148
3044.23 3167
3044.75 2994
3045.27 2993
3045.79 3193
3046.31 3153
3046.83 3294
3047.35 3183
3047.87 3207
3048.39 3152
3048.91 3301
3049.43 3270
3049.95 3072
3050.47 3086
3050.99 2984
3051.51 2863
3052.03 3108
3052.56 2765
3053.08 2787
3053.60 3104
3054.12 3110
3054.64 3032
3055.16 3012
3055.68 2921
3056.20 3032
3056.72 3190
3057.25 2874
3057.77 3140
3058.29 3086
3058.81 2762
3059.33 2895
3059.85 2894
3060.38 3174
3060.90 2974
3061.42 3223
3061.94 2917
3062.46 3105
3062.98 3170
3063.51 3417
3064.03 3201
3064.55 3391
3065.07 3464
3065.59 3111
3066.12 3122
3066.64 3173
3067.16 3206
3067.68 3181
3068.21 3390
3068.73 3382
3069.25 3315
3069.77 3482
3070.30 2938
3070.82 2958
3071.34 3212
3071.86 3242
3072.39 3329
3072.91 3245
3073.43 3352
3073.95 3578
3074.48 3620
3075.00 3319
3075.52 3402
3076.05 3293
3076.57 3372
3077.09 3879
3077.61 3468
3078.14 3402
3078.66 3771
3079.18 3923
3079.71 3748
3080.23 3978
3080.75 3751
3081.28 3855
3081.80 4226
3082.32 4223
3082.85 4112
3083.37 4021
3083.90 4122
3084.42 4159
3084.94 4182
3085.47 4313
3085.99 4034
3086.51 4239
3087.04 3951
3087.56 3894
3088.09 4048
3088.61 3980
3089.13 3828
3089.66 3681
3090.18 3709
3090.71 3938
3091.23 4086
3091.76 4076
3092.28 3997
3092.80 3873
3093.33 3979
3093.85 3884
3094.38 3956
3094.90 4056
3095.43 4039
3095.95 4102
3096.48 4214
3097.00 4448
3097.53 4398
3098.05 4305
3098.58 4545
3099.10 4935
3099.63 5336
3100.15 5690
3100.68 6270
3101.20 7135
3101.73 8191
3102.25 9153
3102.78 10173
3103.30 10656
3103.83 11028
3104.35 10855
3104.88 11151
3105.40 10702
3105.93 10643
3106.45 9432
3106.98 8421
3107.51 7730
3108.03 6856
3108.56 6120
3109.08 5824
3109.61 5508
3110.13 5274
3110.66 5665
3111.19 5583
3111.71 5393
3112.24 5426
3112.76 5394
3113.29 4957
3113.82 5182
3114.34 4730
3114.87 4706
3115.40 4524
3115.92 4389
3116.45 3994
3116.98 3926
3117.50 3952
3118.03 3785
3118.55 3929
3119.08 3887
3119.61 4010
3120.13 3984
3120.66 4152
3121.19 4049
3121.72 4233
3122.24 4194
3122.77 4187
3123.30 4151
3123.82 4285
3124.35 4351
3124.88 4033
3125.40 4066
3125.93 3969
3126.46 3691
3126.99 3680
3127.51 3695
3128.04 3895
3128.57 4040
3129.10 3912
3129.62 3822
3130.15 3827
3130.68 3596
3131.21 3635
3131.73 3641
3132.26 3462
3132.79 3421
3133.32 3316
3133.85 3538
3134.37 3798
3134.90 3788
3135.43 3573
3135.96 3496
3136.49 3598
3137.01 3661
3137.54 3716
3138.07 3678
3138.60 3796
3139.13 3690
3139.65 3544
3140.18 3631
3140.71 3666
3141.24 3659
3141.77 3434
3142.30 3413
3142.83 3472
3143.35 3369
3143.88 3308
3144.41 3580
3144.94 3780
3145.47 3587
3146.00 3616
3146.53 3978
3147.06 4176
3147.59 4320
3148.11 4259
3148.64 4119
3149.17 4174
3149.70 4039
3150.23 4110
3150.76 4007
3151.29 3898
3151.82 3755
3152.35 3673
3152.88 3644
3153.41 3721
3153.94 3460
3154.47 3476
3155.00 3800
3155.53 3598
3156.06 3842
3156.59 3768
3157.12 3851
3157.65 4280
3158.18 4004
3158.71 4037
3159.24 3872
3159.77 3890
3160.30 3837
3160.83 3879
3161.36 3825
3161.89 3662
3162.42 3781
3162.95 3551
3163.48 3437
3164.01 3462
3164.54 3411
3165.07 3354
3165.60 3404
3166.13 3211
3166.66 3393
3167.19 3300
3167.72 3168
3168.25 3403
3168.78 3171
3169.31 3274
3169.85 3224
3170.38 3188
3170.91 3182
3171.44 3255
3171.97 3207
3172.50 3150
3173.03 3386
3173.56 3721
3174.09 3760
3174.63 3665
3175.16 3700
3175.69 3497
3176.22 3608
3176.75 3772
3177.28 3713
3177.81 3531
3178.35 3491
3178.88 3475
3179.41 3440
3179.94 3386
3180.47 3706
3181.00 3647
3181.54 3384
3182.07 3495
3182.60 3409
3183.13 3183
3183.66 3144
3184.20 3250
3184.73 3410
3185.26 2986
3185.79 3102
3186.33 3308
3186.86 3388
3187.39 3070
3187.92 3223
3188.46 2971
3188.99 3093
3189.52 3092
3190.05 3178
3190.59 3327
3191.12 3216
3191.65 3065
3192.18 3239
3192.72 3317
3193.25 3197
3193.78 3193
3194.32 3364
3194.85 3427
3195.38 3286
3195.91 3356
3196.45 3458
3196.98 3370
3197.51 3431
3198.05 3265
3198.58 3324
3199.11 3427
3199.65 3564
3200.18 3564
3200.71 3584
3201.25 3747
3201.78 3712
3202.32 3742
3202.85 3695
3203.38 3714
3203.92 3742
3204.45 3668
3204.98 3590
3205.52 3718
3206.05 3593
3206.59 3397
3207.12 3834
3207.65 3700
3208.19 3730
3208.72 3697
3209.26 3608
3209.79 3726
3210.32 3652
3210.86 3947
3211.39 3979
3211.93 3918
3212.46 4146
3213.00 3885
3213.53 3752
3214.07 3852
3214.60 3550
3215.14 3503
3215.67 3846
3216.20 3894
3216.74 3684
3217.27 3426
3217.81 3313
3218.34 3662
3218.88 3537
3219.41 3604
3219.95 3607
3220.48 3479
3221.02 3631
3221.56 3489
3222.09 3487
3222.63 3687
3223.16 3939
3223.70 4016
3224.23 3874
3224.77 4294
3225.30 3973
3225.84 3841
3226.37 3755
3226.91 3684
3227.45 3792
3227.98 3811
3228.52 3613
3229.05 3411
3229.59 3532
3230.12 3625
3230.66 3583
3231.20 3711
3231.73 3575
3232.27 3620
3232.81 3461
3233.34 3583
3233.88 3567
3234.41 3586
3234.95 3439
3235.49 3345
3236.02 3557
3236.56 3583
3237.10 3690
3237.63 3799
3238.17 3812
3238.71 3889
3239.24 3794
3239.78 4023
3240.32 4140
3240.85 3830
3241.39 3898
3241.93 3945
3242.46 4044
3243.00 3948
3243.54 3938
3244.07 4162
3244.61 3893
3245.15 3800
3245.69 3516
3246.22 3577
3246.76 3779
3247.30 3650
3247.84 3570
3248.37 3683
3248.91 3697
3249.45 3732
3249.99 3783
3250.52 3867
3251.06 3695
3251.60 4133
3252.14 3931
3252.67 3882
3253.21 4052
3253.75 4132
3254.29 4286
3254.83 4235
3255.36 4212
3255.90 4225
3256.44 4429
3256.98 4410
3257.52 4287
3258.05 4663
3258.59 4505
3259.13 4743
3259.67 4824
3260.21 5338
3260.75 5751
3261.29 5641
3261.82 5644
3262.36 5998
3262.90 5995
3263.44 6447
3263.98 6646
3264.52 6730
3265.06 7753
3265.60 7744
3266.13 7440
3266.67 8052
3267.21 8369
3267.75 8442
3268.29 8185
3268.83 7817
3269.37 7801
3269.91 7763
3270.45 6909
3270.99 6316
3271.53 5725
3272.07 5458
3272.60 5198
3273.14 4982
3273.68 4688
3274.22 4465
3274.76 4757
3275.30 4541
3275.84 4347
3276.38 4465
3276.92 4561
3277.46 4697
3278.00 4637
3278.54 4533
3279.08 4387
3279.62 4450
3280.16 4370
3280.70 4528
3281.24 4332
3281.78 4431
3282.32 4365
3282.86 4211
3283.40 4372
3283.94 4331
3284.48 4373
3285.02 4617
3285.56 4576
3286.11 4424
3286.65 4555
3287.19 5202
3287.73 4943
3288.27 4959
3288.81 4730
3289.35 4649
3289.89 4443
3290.43 4775
3290.97 4829
3291.51 5119
3292.05 5215
3292.60 5414
3293.14 5586
3293.68 5330
3294.22 5583
3294.76 5984
3295.30 6199
3295.84 6131
3296.38 6400
3296.93 6426
3297.47 6381
3298.01 6325
3298.55 6016
3299.09 6059
3299.63 5460
3300.18 5266
3300.72 4945
3301.26 4801
3301.80 4858
3302.34 4758
3302.89 4829
3303.43 4714
3303.97 4645
3304.51 4720
3305.05 4447
3305.60 4155
3306.14 4305
3306.68 4538
3307.22 4250
3307.76 4293
3308.31 4434
3308.85 4314
3309.39 4319
3309.93 4497
3310.48 4385
3311.02 4297
3311.56 4219
3312.11 4182
3312.65 4343
3313.19 4488
3313.73 4368
3314.28 4474
3314.82 4460
3315.36 4618
3315.91 4548
3316.45 4635
3316.99 4596
3317.53 4709
3318.08 4689
3318.62 5020
3319.16 4938
3319.71 5124
3320.25 5321
3320.79 5489
3321.34 5393
3321.88 5426
3322.43 5348
3322.97 5243
3323.51 4889
3324.06 5281
3324.60 5545
3325.14 5354
3325.69 5154
3326.23 4935
3326.78 4934
3327.32 5106
3327.86 4819
3328.41 4750
3328.95 4910
3329.50 4905
3330.04 5120
3330.58 5647
3331.13 6397
3331.67 7381
3332.22 8322
3332.76 9636
3333.31 11446
3333.85 13057
3334.39 14708
3334.94 16514
3335.48 18293
3336.03 19799
3336.57 20749
3337.12 21397
3337.66 21853
3338.21 20961
3338.75 19946
3339.30 18448
3339.84 16006
3340.39 14342
3340.93 12054
3341.48 10577
3342.02 9341
3342.57 8039
3343.11 7275
3343.66 6502
3344.20 5914
3344.75 5652
3345.29 5191
3345.84 5051
3346.39 5225
3346.93 5355
3347.48 5034
3348.02 4942
3348.57 5096
3349.11 5158
3349.66 5173
3350.21 5062
3350.75 5552
3351.30 5468
3351.84 5516
3352.39 5630
3352.94 5654
3353.48 5696
3354.03 5430
3354.57 5322
3355.12 5048
3355.67 5178
3356.21 5114
3356.76 4789
3357.31 4598
3357.85 4850
3358.40 4766
3358.94 4399
3359.49 4201
3360.04 4390
3360.58 4439
3361.13 4303
3361.68 4279
3362.22 4380
3362.77 4406
3363.32 4183
3363.87 4096
3364.41 4386
3364.96 4535
3365.51 4327
3366.05 4481
3366.60 4502
3367.15 4575
3367.70 4384
3368.24 4381
3368.79 4610
3369.34 4218
3369.88 4670
3370.43 4389
3370.98 4335
3371.53 4484
3372.07 4542
3372.62 4817
3373.17 4972
3373.72 5299
3374.27 5426
3374.81 5228
3375.36 5193
3375.91 5570
3376.46 5470
3377.01 4947
3377.55 4842
3378.10 4740
3378.65 4889
3379.20 4546
3379.75 4339
3380.29 4151
3380.84 4316
3381.39 4019
3381.94 4182
3382.49 4276
3383.04 4141
3383.58 4087
3384.13 4126
3384.68 3977
3385.23 3874
3385.78 4288
3386.33 4137
3386.88 4100
3387.43 3736
3387.97 3882
3388.52 3931
3389.07 3742
3389.62 3669
3390.17 3659
3390.72 3835
3391.27 3790
3391.82 3608
3392.37 3783
3392.92 3780
3393.47 3665
3394.02 3422
3394.56 3461
3395.11 3471
3395.66 3464
3396.21 3627
3396.76 3611
3397.31 3519
3397.86 3354
3398.41 3401
3398.96 3332
3399.51 3517
3400.06 3607
3400.61 3717
3401.16 3570
3401.71 3464
3402.26 3513
3402.81 3386
3403.36 3285
3403.91 3410
3404.46 3405
3405.01 3663
3405.56 3339
3406.11 3390
3406.66 3366
3407.21 3233
3407.76 3423
3408.32 3520
3408.87 3602
3409.42 3590
3409.97 3537
3410.52 3706
3411.07 3927
3411.62 3741
3412.17 3630
3412.72 3888
3413.27 3867
3413.82 4138
3414.37 3984
3414.93 3811
3415.48 3588
3416.03 3662
3416.58 3606
3417.13 3477
3417.68 3527
3418.23 3421
3418.78 3468
3419.34 3446
3419.89 3349
3420.44 3310
3420.99 3394
3421.54 3636
3422.09 3454
3422.65 3681
3423.20 4030
3423.75 3982
3424.30 4015
3424.85 3868
3425.40 4029
3425.96 4104
3426.51 4040
3427.06 4176
3427.61 4076
3428.16 3701
3428.72 3720
3429.27 3585
3429.82 3653
3430.37 3452
3430.93 3583
3431.48 3639
3432.03 3862
3432.58 3474
3433.14 3464
3433.69 3608
3434.24 3445
3434.79 3463
3435.35 3408
3435.90 3350
3436.45 3200
3437.00 3127
3437.56 3474
3438.11 3454
3438.66 3534
3439.22 3506
3439.77 3477
3440.32 3543
3440.88 3704
3441.43 3561
3441.98 3628
3442.54 3724
3443.09 3683
3443.64 3490
3444.20 3425
3444.75 3242
3445.30 3288
3445.86 3408
3446.41 3433
3446.96 3670
3447.52 3333
3448.07 3221
3448.63 3267
3449.18 3268
3449.73 3328
3450.29 3425
3450.84 3431
3451.39 3191
3451.95 3245
3452.50 3032
3453.06 3059
3453.61 3250
3454.17 3096
3454.72 2986
3455.27 3159
3455.83 3215
3456.38 3141
3456.94 3120
3457.49 3074
3458.05 3253
3458.60 3311
3459.16 3279
3459.71 3291
3460.27 3109
3460.82 3257
3461.37 3308
3461.93 3376
3462.48 3352
3463.04 3462
3463.59 3522
3464.15 3526
3464.70 3302
3465.26 3664
3465.82 3561
3466.37 3660
3466.93 3452
3467.48 3533
3468.04 3686
3468.59 3736
3469.15 3625
3469.70 3508
3470.26 3791
3470.81 3802
3471.37 3802
3471.92 3691
3472.48 3810
3473.04 3594
3473.59 3509
3474.15 3695
3474.70 3744
3475.26 3491
3475.82 3665
3476.37 3683
3476.93 3768
3477.48 4004
3478.04 3895
3478.60 3831
3479.15 4206
3479.71 3997
3480.27 4187
3480.82 4232
3481.38 4133
3481.93 4127
3482.49 4416
3483.05 4349
3483.60 4130
3484.16 4322
3484.72 4316
3485.27 4134
3485.83 4106
3486.39 4188
3486.94 4096
3487.50 4298
3488.06 4487
3488.62 4898
3489.17 5270
3489.73 5812
3490.29 6056
3490.84 6677
3491.40 7135
3491.96 7110
3492.52 7291
3493.07 7744
3493.63 7567
3494.19 7599
3494.75 7429
3495.30 7134
3495.86 7310
3496.42 7013
3496.98 6974
3497.53 7366
3498.09 7164
3498.65 7831
3499.21 8231
3499.76 8441
3500.32 8954
3500.88 9491
3501.44 9542
3502.00 9809
3502.56 10417
3503.11 10254
3503.67 10386
3504.23 10765
3504.79 11658
3505.35 12102
3505.90 12217
3506.46 12525
3507.02 12436
3507.58 11710
3508.14 11214
3508.70 10435
3509.26 9986
3509.81 8922
3510.37 8104
3510.93 7364
3511.49 6488
3512.05 6032
3512.61 5148
3513.17 5100
3513.73 4618
3514.29 4484
3514.84 4470
3515.40 4270
3515.96 4229
3516.52 4402
3517.08 4294
3517.64 4113
3518.20 3867
3518.76 3722
3519.32 4009
3519.88 4225
3520.44 4006
3521.00 3896
3521.56 4289
3522.12 4331
3522.68 4151
3523.24 3931
3523.80 3934
3524.36 4174
3524.92 4320
3525.48 4177
3526.04 4029
3526.60 4102
3527.16 3881
3527.72 3735
3528.28 3563
3528.84 3792
3529.40 3806
3529.96 3577
3530.52 3698
3531.08 3677
3531.64 3656
3532.20 3879
3532.76 3796
3533.32 3821
3533.88 3786
3534.44 4015
3535.00 4084
3535.56 4118
3536.12 4147
3536.68 4084
3537.25 3848
3537.81 4224
3538.37 4477
3538.93 4131
3539.49 4211
3540.05 4145
3540.61 4069
3541.17 4116
3541.73 4064
3542.30 4293
3542.86 4264
3543.42 4687
3543.98 4603
3544.54 4342
3545.10 4327
3545.66 4128
3546.23 4084
3546.79 4017
3547.35 3814
3547.91 3751
3548.47 3963
3549.03 3798
3549.60 3546
3550.16 3374
3550.72 3340
3551.28 3586
3551.84 3343
3552.41 3258
3552.97 3373
3553.53 3149
3554.09 2989
3554.65 3177
3555.22 3255
3555.78 3277
3556.34 3195
3556.90 2961
3557.47 3042
3558.03 3256
3558.59 3172
3559.15 3215
3559.72 3393
3560.28 3468
3560.84 3212
3561.41 3292
3561.97 3383
3562.53 3209
3563.09 3285
3563.66 3272
3564.22 3295
3564.78 3425
3565.35 3407
3565.91 3287
3566.47 3209
3567.04 3243
3567.60 3233
3568.16 3256
3568.73 3231
3569.29 3135
3569.85 3118
3570.42 3074
3570.98 3036
3571.54 3071
3572.11 3255
3572.67 3178
3573.23 3246
3573.80 3381
3574.36 3463
3574.93 3519
3575.49 3443
3576.05 3366
3576.62 3723
3577.18 3575
3577.75 3672
3578.31 3500
3578.87 3735
3579.44 3723
3580.00 3474
3580.57 3525
3581.13 3533
3581.70 3501
3582.26 3448
3582.82 3363
3583.39 3320
3583.95 3326
3584.52 3364
3585.08 3205
3585.65 3169
3586.21 3175
3586.78 3142
3587.34 3216
3587.91 3215
3588.47 3026
3589.04 3166
3589.60 3084
3590.17 3180
3590.73 3356
3591.30 3125
3591.86 3235
3592.43 3221
3592.99 3037
3593.56 3223
3594.12 3295
3594.69 3259
3595.25 3184
3595.82 3206
3596.39 3060
3596.95 3216
3597.52 3253
3598.08 3130
3598.65 3028
3599.21 3042
3599.78 3329
3600.35 3416
3600.91 3264
3601.48 3389
3602.04 3041
3602.61 3132
3603.18 3202
3603.74 3155
3604.31 3258
3604.87 2962
3605.44 3078
3606.01 3129
3606.57 2935
3607.14 2798
3607.71 3032
3608.27 2908
3608.84 2826
3609.41 3197
3609.97 3020
3610.54 2981
3611.11 2986
3611.67 3009
3612.24 2962
3612.81 3034
3613.37 3128
3613.94 3239
3614.51 3468
3615.07 3853
3615.64 3826
3616.21 4006
3616.77 4449
3617.34 4853
3617.91 5190
3618.48 5434
3619.04 5457
3619.61 5742
3620.18 5689
3620.75 5517
3621.31 5191
3621.88 5140
3622.45 4732
3623.02 4352
3623.58 4184
3624.15 3780
3624.72 3696
3625.29 3709
3625.86 3406
3626.42 3257
3626.99 3045
3627.56 2961
3628.13 2944
3628.70 2903
3629.26 2883
3629.83 2986
3630.40 2938
3630.97 3056
3631.54 3191
3632.10 3208
3632.67 3017
3633.24 2932
3633.81 3202
3634.38 3319
3634.95 3057
3635.52 3195
3636.08 3154
3636.65 3316
3637.22 3379
3637.79 3487
3638.36 3807
3638.93 3914
3639.50 4050
3640.07 4103
3640.64 4456
3641.20 4839
3641.77 5090
3642.34 5284
3642.91 5327
3643.48 5139
3644.05 4968
3644.62 4875
3645.19 4814
3645.76 4508
3646.33 4452
3646.90 4082
3647.47 3795
3648.04 3890
3648.61 3787
3649.18 3848
3649.75 3964
3650.32 3985
3650.89 4117
3651.46 3874
3652.03 4077
3652.60 4064
3653.17 4256
3653.74 4324
3654.31 4239
3654.88 4160
3655.45 4446
3656.02 4448
3656.59 4153
3657.16 4410
3657.73 4703
3658.30 4666
3658.87 4811
3659.44 4968
3660.01 4661
3660.58 4851
3661.15 5048
3661.72 5092
3662.29 4821
3662.86 4584
3663.43 4760
3664.00 4504
3664.58 4419
3665.15 4258
3665.72 4130
3666.29 4174
3666.86 4036
3667.43 4050
3668.00 3941
3668.57 3968
3669.14 3879
3669.72 3601
3670.29 3694
3670.86 3456
3671.43 3707
3672.00 3622
3672.57 3884
3673.14 3811
3673.72 3563
3674.29 3814
3674.86 3686
3675.43 3744
3676.00 3653
3676.57 3707
3677.15 3624
3677.72 3607
3678.29 3920
3678.86 3814
3679.43 3588
3680.01 3576
3680.58 3582
3681.15 3412
3681.72 3554
3682.29 3452
3682.87 3359
3683.44 3373
3684.01 3470
3684.58 3593
3685.16 3551
3685.73 3613
3686.30 3521
3686.87 3734
3687.45 3835
3688.02 4070
3688.59 4447
3689.17 4787
3689.74 4636
3690.31 4429
3690.88 4874
3691.46 4878
3692.03 5018
3692.60 4625
3693.18 4618
3693.75 4288
3694.32 4021
3694.90 3718
3695.47 3624
3696.04 3713
3696.62 3826
3697.19 3799
3697.76 3471
3698.34 3838
3698.91 3658
3699.48 3390
3700.06 3650
3700.63 3576
3701.21 3714
3701.78 3663
3702.35 3623
3702.93 3689
3703.50 3721
3704.07 3470
3704.65 3521
3705.22 3506
3705.80 3645
3706.37 3636
3706.95 3379
3707.52 3503
3708.09 3653
3708.67 3721
3709.24 3441
3709.82 3387
3710.39 3427
3710.97 3464
3711.54 3321
3712.11 3265
3712.69 3255
3713.26 3071
3713.84 3267
3714.41 3354
3714.99 3309
3715.56 3387
3716.14 3530
3716.71 3408
3717.29 3294
3717.86 3374
3718.44 3257
3719.01 3279
3719.59 3141
3720.16 3115
3720.74 3260
3721.31 3234
3721.89 3077
3722.47 3138
3723.04 3166
3723.62 3111
3724.19 3037
3724.77 2883
3725.34 2981
3725.92 3021
3726.49 3152
3727.07 3072
3727.65 3079
3728.22 3023
3728.80 3068
3729.37 3252
3729.95 3224
3730.53 3209
3731.10 3370
3731.68 3644
3732.25 3612
3732.83 3532
3733.41 3744
3733.98 3696
3734.56 3629
3735.14 3706
3735.71 3543
3736.29 3567
3736.86 3680
3737.44 3473
3738.02 3254
3738.59 3118
3739.17 3268
3739.75 2983
3740.32 3078
3740.90 2950
3741.48 3095
3742.06 2946
3742.63 2906
3743.21 2854
3743.79 2847
3744.36 3096
3744.94 2956
3745.52 3027
3746.09 2914
3746.67 2822
3747.25 2925
3747.83 3103
3748.40 2987
3748.98 3127
3749.56 3027
3750.14 3055
3750.71 3010
3751.29 2962
3751.87 2679
3752.45 2607
3753.03 2749
3753.60 2797
3754.18 2730
3754.76 2731
3755.34 2725
3755.91 2698
3756.49 2928
3757.07 3012
3757.65 2813
3758.23 2763
3758.81 2944
3759.38 3067
3759.96 2866
3760.54 2900
3761.12 3169
3761.70 3056
3762.28 3078
3762.85 3080
3763.43 3127
3764.01 3250
3764.59 3172
3765.17 2976
3765.75 3120
3766.33 3173
3766.90 2855
3767.48 2810
3768.06 2900
3768.64 2895
3769.22 2977
3769.80 3001
3770.38 2835
3770.96 2983
3771.54 3037
3772.12 2918
3772.70 2884
3773.27 3010
3773.85 2817
3774.43 2733
3775.01 2666
3775.59 2726
3776.17 2873
3776.75 2927
3777.33 2987
3777.91 2935
3778.49 3068
3779.07 3023
3779.65 2892
3780.23 2815
3780.81 2930
3781.39 2952
3781.97 2834
3782.55 2864
3783.13 2987
3783.71 2865
3784.29 2948
3784.87 3077
3785.45 2992
3786.03 3022
3786.61 3070
3787.19 2911
3787.77 2879
3788.35 3051
3788.93 2952
3789.51 2977
3790.09 3063
3790.67 3007
3791.26 2973
3791.84 3177
3792.42 3220
3793.00 3149
3793.58 3106
3794.16 3209
3794.74 3273
3795.32 3015
3795.90 3196
3796.48 3322
3797.07 3356
3797.65 3223
3798.23 3212
3798.81 3385
3799.39 3541
3799.97 3446
3800.55 3682
3801.13 3848
3801.72 3699
3802.30 3737
3802.88 3939
3803.46 3919
3804.04 3827
3804.62 3826
3805.21 4046
3805.79 3942
3806.37 4024
3806.95 3794
3807.53 3792
3808.12 3911
3808.70 3965
3809.28 4091
3809.86 4203
3810.44 4045
3811.03 4184
3811.61 4180
3812.19 4242
3812.77 4254
3813.36 4438
3813.94 4377
3814.52 4484
3815.10 4571
3815.69 4625
3816.27 4827
3816.85 4530
3817.43 4435
3818.02 4286
3818.60 3848
3819.18 3521
3819.76 3605
3820.35 3638
3820.93 3468
3821.51 3426
3822.10 3317
3822.68 3267
3823.26 3263
3823.85 3300
3824.43 3105
3825.01 3244
3825.60 3094
3826.18 3006
3826.76 3028
3827.35 2945
3827.93 2979
3828.51 2956
3829.10 2990
3829.68 2892
3830.26 3069
3830.85 3014
3831.43 3073
3832.02 3028
3832.60 2938
3833.18 3151
3833.77 2981
3834.35 2951
3834.93 2966
3835.52 3003
3836.10 2956
3836.69 2831
3837.27 2830
3837.86 2801
3838.44 2738
3839.02 2963
3839.61 2752
3840.19 2865
3840.78 2929
3841.36 2794
3841.95 2769
3842.53 2613
3843.12 2630
3843.70 2733
3844.29 3025
3844.87 2898
3845.46 2837
3846.04 2857
3846.63 2581
3847.21 2632
3847.80 2657
3848.38 2864
3848.97 2782
3849.55 2741
3850.14 2753
3850.72 2941
3851.31 2815
3851.89 2623
3852.48 2665
3853.06 2675
3853.65 2867
3854.23 2732
3854.82 2690
3855.40 2933
3855.99 2930
3856.58 3073
3857.16 3098
3857.75 2999
3858.33 3244
3858.92 3353
3859.50 3386
3860.09 3616
3860.68 4050
3861.26 3968
3861.85 4229
3862.43 4463
3863.02 4706
3863.61 4660
3864.19 4693
3864.78 4730
3865.37 4649
3865.95 4346
3866.54 4248
3867.13 4224
3867.71 3796
3868.30 3462
3868.89 3393
3869.47 3328
3870.06 3139
3870.65 3052
3871.23 3053
3871.82 3192
3872.41 3039
3872.99 2919
3873.58 3079
3874.17 3014
3874.75 3172
3875.34 3185
3875.93 3081
3876.52 3080
3877.10 3076
3877.69 3058
3878.28 2989
3878.86 3132
3879.45 3130
3880.04 2964
3880.63 2888
3881.21 2915
3881.80 2927
3882.39 2846
3882.98 2772
3883.57 2687
3884.15 2576
3884.74 2590
3885.33 2642
3885.92 2799
3886.50 2813
3887.09 2773
3887.68 2716
3888.27 2940
3888.86 3083
3889.45 3142
3890.03 2956
3890.62 2888
3891.21 2962
3891.80 2967
3892.39 3182
3892.98 3111
3893.56 3465
3894.15 3106
3894.74 3219
3895.33 3123
3895.92 3126
3896.51 3095
3897.10 3216
3897.68 3038
3898.27 2939
3898.86 2951
3899.45 2911
3900.04 2737
3900.63 2865
3901.22 3084
3901.81 3006
3902.40 3098
3902.99 2733
3903.57 2790
3904.16 2936
3904.75 3060
3905.34 3132
3905.93 3057
3906.52 3205
3907.11 3047
3907.70 2965
3908.29 3143
3908.88 3173
3909.47 3021
3910.06 2805
3910.65 2905
3911.24 3004
3911.83 2806
3912.42 2822
3913.01 2712
3913.60 2889
3914.19 2881
3914.78 2697
3915.37 2749
3915.96 2686
3916.55 2709
3917.14 2616
3917.73 2528
3918.32 2546
3918.91 2581
3919.50 2695
3920.09 2624
3920.68 2725
3921.27 2564
3921.86 2643
3922.45 2853
3923.05 2656
3923.64 2440
3924.23 2619
3924.82 2538
3925.41 2602
3926.00 2521
3926.59 2587
3927.18 2420
3927.77 2425
3928.36 2634
3928.95 2446
3929.55 2464
3930.14 2545
3930.73 2477
3931.32 2713
3931.91 2614
3932.50 2574
3933.09 2731
3933.69 2506
3934.28 2516
3934.87 2471
3935.46 2325
3936.05 2315
3936.64 2375
3937.24 2558
3937.83 2568
3938.42 2423
3939.01 2416
3939.60 2438
3940.20 2725
3940.79 2732
3941.38 2644
3941.97 2622
3942.56 2620
3943.16 2630
3943.75 2650
3944.34 2414
3944.93 2568
3945.53 2516
3946.12 2794
3946.71 2919
3947.30 2624
3947.90 2479
3948.49 2568
3949.08 2552
3949.67 2791
3950.27 2591
3950.86 2434
3951.45 2496
3952.05 2575
3952.64 2596
3953.23 2563
3953.82 2708
3954.42 2589
3955.01 2558
3955.60 2707
3956.20 2651
3956.79 2705
3957.38 2679
3957.98 2635
3958.57 2511
3959.16 2703
3959.76 2804
3960.35 2904
3960.94 3004
3961.54 2772
3962.13 2741
3962.73 2820
3963.32 2657
3963.91 2610
3964.51 2679
3965.10 2666
3965.69 2690
3966.29 2686
3966.88 2578
3967.48 2582
3968.07 2700
3968.66 2662
3969.26 2805
3969.85 2578
3970.45 2478
3971.04 2439
3971.64 2769
3972.23 2750
3972.82 2425
3973.42 2639
3974.01 2556
3974.61 2596
3975.20 2604
3975.80 2766
3976.39 2834
3976.99 2681
3977.58 2813
3978.18 2670
3978.77 2743
3979.37 2844
3979.96 2789
3980.56 2684
3981.15 2727
3981.75 2603
3982.34 2585
3982.94 2700
3983.53 2721
3984.13 2786
3984.72 2646
3985.32 2762
3985.91 2709
3986.51 2719
3987.11 2679
3987.70 2757
3988.30 2747
3988.89 2577
3989.49 2724
3990.08 2720
3990.68 2782
3991.28 2751
3991.87 2547
3992.47 2582
3993.06 2650
3993.66 2777
3994.26 2677
3994.85 2645
3995.45 2874
3996.04 2868
3996.64 2795
3997.24 2670
3997.83 2645
3998.43 2857
3999.03 2749
3999.62 2829
4000.22 2746
4000.81 2792
4001.41 2835
4002.01 2931
4002.60 2720
4003.20 2635
4003.80 2801
4004.40 2819
4004.99 2950
4005.59 2947
4006.19 2906
4006.78 2813
4007.38 3193
4007.98 3106
4008.57 3017
4009.17 3039
4009.77 3103
4010.37 3175
4010.96 3351
4011.56 3020
4012.16 2817
4012.76 2957
4013.35 3146
4013.95 3146
4014.55 3216
4015.15 3229
4015.74 3090
4016.34 3118
4016.94 3128
4017.54 3126
4018.13 3271
4018.73 3180
4019.33 3052
4019.93 3010
4020.53 2995
4021.12 2897
4021.72 2759
4022.32 2910
4022.92 2709
4023.52 2772
4024.12 2904
4024.71 2839
4025.31 2789
4025.91 3005
4026.51 2965
4027.11 3018
4027.71 3103
4028.30 3065
4028.90 3202
4029.50 3068
4030.10 3101
4030.70 3157
4031.30 3155
4031.90 2986
4032.50 3101
4033.10 3060
4033.69 3312
4034.29 3055
4034.89 2870
4035.49 2831
4036.09 2670
4036.69 2670
4037.29 2749
4037.89 2654
4038.49 2555
4039.09 2508
4039.69 2593
4040.29 2567
4040.89 2545
4041.49 2600
4042.08 2430
4042.68 2321
4043.28 2615
4043.88 2622
4044.48 2449
4045.08 2404
4045.68 2464
4046.28 2560
4046.88 2649
4047.48 2597
4048.08 2772
4048.68 2919
4049.28 2793
4049.88 2718
4050.48 2648
4051.08 2710
4051.69 2643
4052.29 2772
4052.89 2901
4053.49 2940
4054.09 2945
4054.69 2711
4055.29 2702
4055.89 2626
4056.49 2730
4057.09 2918
4057.69 2635
4058.29 2453
4058.89 2587
4059.49 2675
4060.09 2611
4060.70 2547
4061.30 2524
4061.90 2567
4062.50 2536
4063.10 2384
4063.70 2472
4064.30 2513
4064.90 2496
4065.51 2451
4066.11 2444
4066.71 2514
4067.31 2513
4067.91 2496
4068.51 2452
4069.11 2552
4069.72 2436
4070.32 2453
4070.92 2574
4071.52 2394
4072.12 2486
4072.73 2449
4073.33 2415
4073.93 2384
4074.53 2566
4075.13 2439
4075.74 2398
4076.34 2346
4076.94 2578
4077.54 2599
4078.14 2432
4078.75 2431
4079.35 2410
4079.95 2389
4080.55 2433
4081.16 2601
4081.76 2546
4082.36 2517
4082.96 2559
4083.57 2701
4084.17 2426
4084.77 2582
4085.38 2655
4085.98 2507
4086.58 2380
4087.18 2577
4087.79 2626
4088.39 2503
4088.99 2521
4089.60 2390
4090.20 2308
4090.80 2396
4091.41 2426
4092.01 2559
4092.61 2525
4093.22 2467
4093.82 2299
4094.42 2354
4095.03 2553
4095.63 2456
4096.23 2395
4096.84 2495
4097.44 2244
4098.05 2304
4098.65 2374
4099.25 2418
4099.86 2332
4100.46 2466
4101.06 2403
4101.67 2328
4102.27 2222
4102.88 2384
4103.48 2405
4104.09 2214
4104.69 2174
4105.29 2361
4105.90 2306
4106.50 2227
4107.11 2277
4107.71 2240
4108.32 2252
4108.92 2409
4109.53 2187
4110.13 2462
4110.74 2485
4111.34 2494
4111.94 2381
4112.55 2363
4113.15 2561
4113.76 2314
4114.36 2380
4114.97 2419
4115.57 2610
4116.18 2359
4116.78 2304
4117.39 2365
4118.00 2420
4118.60 2366
4119.21 2338
4119.81 2294
4120.42 2263
4121.02 2388
4121.63 2598
4122.23 2458
4122.84 2508
4123.44 2466
4124.05 2266
4124.66 2442
4125.26 2405
4125.87 2373
4126.47 2541
4127.08 2465
4127.68 2653
4128.29 2629
4128.90 2423
4129.50 2540
4130.11 2608
4130.72 2590
4131.32 2551
4131.93 2515
4132.53 2446
4133.14 2496
4133.75 2820
4134.35 2577
4134.96 2603
4135.57 2604
4136.17 2807
4136.78 2749
4137.39 2650
4137.99 2898
4138.60 2997
4139.21 3029
4139.81 3038
4140.42 3072
4141.03 3239
4141.63 3257
4142.24 3189
4142.85 3325
4143.46 3423
4144.06 3250
4144.67 3230
4145.28 3231
4145.88 3357
4146.49 3032
4147.10 3174
4147.71 3018
4148.31 3007
4148.92 2764
4149.53 2521
4150.14 2455
4150.74 2546
4151.35 2475
4151.96 2416
4152.57 2459
4153.18 2492
4153.78 2475
4154.39 2353
4155.00 2329
4155.61 2429
4156.22 2180
4156.82 2459
4157.43 2644
4158.04 2592
4158.65 2516
4159.26 2391
4159.86 2332
4160.47 2427
4161.08 2165
4161.69 2358
4162.30 2342
4162.91 2437
4163.52 2643
4164.12 2706
4164.73 2529
4165.34 2812
4165.95 2745
4166.56 2596
4167.17 2647
4167.78 2485
4168.39 2666
4168.99 2650
4169.60 2693
4170.21 2477
4170.82 2423
4171.43 2521
4172.04 2583
4172.65 2628
4173.26 2636
4173.87 2670
4174.48 2708
4175.09 2693
4175.70 2879
4176.31 2602
4176.92 2609
4177.53 2789
4178.13 2846
4178.74 2813
4179.35 2739
4179.96 2839
4180.57 2814
4181.18 2691
4181.79 2557
4182.40 2534
4183.01 2581
4183.62 2588
4184.23 2476
4184.84 2432
4185.45 2489
4186.06 2527
4186.67 2443
4187.29 2319
4187.90 2167
4188.51 2407
4189.12 2663
4189.73 2691
4190.34 2720
4190.95 2634
4191.56 2769
4192.17 2829
4192.78 3040
4193.39 2986
4194.00 3235
4194.61 3164
4195.22 3050
4195.83 3311
4196.45 3245
4197.06 3063
4197.67 2970
4198.28 3274
4198.89 3214
4199.50 2813
4200.11 2874
4200.72 2707
4201.33 2864
4201.95 2723
4202.56 2795
4203.17 2652
4203.78 2508
4204.39 2430
4205.00 2580
4205.62 2584
4206.23 2544
4206.84 2495
4207.45 2584
4208.06 2729
4208.67 2937
4209.29 2680
4209.90 2802
4210.51 2820
4211.12 2700
4211.73 2727
4212.35 2706
4212.96 2639
4213.57 2796
4214.18 2904
4214.80 2721
4215.41 2829
4216.02 2930
4216.63 2915
4217.25 2988
4217.86 3151
4218.47 3232
4219.08 3351
4219.70 3430
4220.31 3743
4220.92 3788
4221.53 3713
4222.15 3797
4222.76 3980
4223.37 3937
4223.99 3951
4224.60 3927
4225.21 3958
4225.83 4118
4226.44 4368
4227.05 4611
4227.66 4809
4228.28 4380
4228.89 4506
4229.51 4719
4230.12 4513
4230.73 4371
4231.35 4813
4231.96 4908
4232.57 5028
4233.19 4966
4233.80 5320
4234.41 5257
4235.03 5252
4235.64 5290
4236.26 5306
4236.87 5293
4237.48 5294
4238.10 5033
4238.71 4719
4239.33 4454
4239.94 4062
4240.55 3814
4241.17 3714
4241.78 3723
4242.40 3549
4243.01 3237
4243.63 3263
4244.24 3166
4244.85 3076
4245.47 3321
4246.08 3396
4246.70 3377
4247.31 3346
4247.93 3334
4248.54 3387
4249.16 3181
4249.77 3350
4250.39 3208
4251.00 3183
4251.62 3386
4252.23 3257
4252.85 3106
4253.46 3026
4254.08 3088
4254.69 2993
4255.31 3129
4255.92 3016
4256.54 2951
4257.15 2849
4257.77 2896
4258.39 3094
4259.00 2996
4259.62 3064
4260.23 2925
4260.85 2892
4261.46 2888
4262.08 2957
4262.69 2770
4263.31 2707
4263.93 2768
4264.54 3067
4265.16 3225
4265.77 2937
4266.39 3044
4267.01 2966
4267.62 2865
4268.24 2881
4268.86 2918
4269.47 3170
4270.09 2975
4270.70 2940
4271.32 2921
4271.94 2757
4272.55 2866
4273.17 2802
4273.79 2883
4274.40 3143
4275.02 3314
4275.64 3258
4276.25 3387
4276.87 3553
4277.49 3427
4278.10 3483
4278.72 3445
4279.34 3415
4279.96 3134
4280.57 3173
4281.19 3065
4281.81 3010
4282.42 2976
4283.04 2812
4283.66 2816
4284.28 2737
4284.89 2555
4285.51 2507
4286.13 2643
4286.75 2631
4287.36 2539
4287.98 2628
4288.60 2616
4289.22 2576
4289.83 2618
4290.45 2718
4291.07 2686
4291.69 2744
4292.31 2749
4292.92 2653
4293.54 2654
4294.16 2466
4294.78 2479
4295.40 2457
4296.01 2530
4296.63 2471
4297.25 2531
4297.87 2446
4298.49 2527
4299.11 2348
4299.72 2419
4300.34 2572
4300.96 2628
4301.58 2554
4302.20 2496
4302.82 2490
4303.44 2688
4304.06 2554
4304.67 2476
4305.29 2648
4305.91 2682
4306.53 2556
4307.15 2581
4307.77 2582
4308.39 2645
4309.01 2561
4309.63 2511
4310.25 2392
4310.86 2406
4311.48 2555
4312.10 2407
4312.72 2382
4313.34 2632
4313.96 2464
4314.58 2390
4315.20 2532
4315.82 2431
4316.44 2463
4317.06 2604
4317.68 2460
4318.30 2511
4318.92 2634
4319.54 2443
4320.16 2426
4320.78 2381
4321.40 2514
4322.02 2489
4322.64 2484
4323.26 2580
4323.88 2624
4324.50 2602
4325.12 2581
4325.74 2745
4326.36 2715
4326.98 2766
4327.60 2791
4328.22 2677
4328.84 2818
4329.46 2709
4330.08 2586
4330.71 2619
4331.33 2508
4331.95 2445
4332.57 2652
4333.19 2681
4333.81 2459
4334.43 2525
4335.05 2366
4335.67 2581
4336.29 2790
4336.91 2774
4337.54 3093
4338.16 3012
4338.78 2914
4339.40 2865
4340.02 2864
4340.64 2968
4341.26 3018
4341.89 3000
4342.51 2841
4343.13 3124
4343.75 3420
4344.37 3894
4344.99 3978
4345.62 4162
4346.24 4710
4346.86 4699
4347.48 4854
4348.10 5020
4348.73 4612
4349.35 4728
4349.97 4441
4350.59 4208
4351.21 4102
4351.84 3678
4352.46 3348
4353.08 3283
4353.70 3230
4354.33 3062
4354.95 2767
4355.57 2998
4356.19 2919
4356.82 2932
4357.44 2729
4358.06 2765
4358.68 2770
4359.31 2630
4359.93 2807
4360.55 2780
4361.17 2651
4361.80 2647
4362.42 2718
4363.04 2831
4363.67 2703
4364.29 2597
4364.91 2539
4365.54 2501
4366.16 2702
4366.78 2737
4367.41 2775
4368.03 2562
4368.65 2472
4369.28 2475
4369.90 2521
4370.52 2426
4371.15 2513
4371.77 2509
4372.39 2578
4373.02 2429
4373.64 2276
4374.27 2373
4374.89 2384
4375.51 2421
4376.14 2405
4376.76 2367
4377.39 2348
4378.01 2524
4378.63 2430
4379.26 2417
4379.88 2540
4380.51 2664
4381.13 2554
4381.75 2557
4382.38 2828
4383.00 2783
4383.63 2693
4384.25 2634
4384.88 2557
4385.50 2630
4386.13 2382
4386.75 2528
4387.38 2351
4388.00 2391
4388.63 2521
4389.25 2365
4389.88 2259
4390.50 2338
4391.13 2162
4391.75 2325
4392.38 2347
4393.00 2272
4393.63 2251
4394.25 2278
4394.88 2392
4395.50 2337
4396.13 2456
4396.75 2284
4397.38 2377
4398.00 2373
4398.63 2400
4399.26 2649
4399.88 2573
4400.51 2518
4401.13 2333
4401.76 2197
4402.38 2249
4403.01 2374
4403.64 2362
4404.26 2640
4404.89 2531
4405.51 2372
4406.14 2343
4406.77 2266
4407.39 2376
4408.02 2343
4408.64 2435
4409.27 2460
4409.90 2602
4410.52 2515
4411.15 2448
4411.78 2491
4412.40 2551
4413.03 2440
4413.66 2551
4414.28 2485
4414.91 2446
4415.54 2468
4416.16 2573
4416.79 2488
4417.42 2328
4418.04 2298
4418.67 2341
4419.30 2482
4419.93 2344
4420.55 2486
4421.18 2425
4421.81 2445
4422.43 2406
4423.06 2329
4423.69 2482
4424.32 2221
4424.94 2127
4425.57 2129
4426.20 2146
4426.83 1902
4427.45 2054
4428.08 2075
4428.71 2130
4429.34 2193
4429.96 2051
4430.59 2137
4431.22 2117
4431.85 2172
4432.48 2236
4433.10 2206
4433.73 2206
4434.36 2213
4434.99 2161
4435.62 2039
4436.24 1985
4436.87 2165
4437.50 2128
4438.13 2129
4438.76 2086
4439.39 2067
4440.02 2118
4440.64 2090
4441.27 2072
4441.90 2083
4442.53 2142
4443.16 2093
4443.79 2079
4444.42 2093
4445.04 2166
4445.67 2237
4446.30 2182
4446.93 2329
4447.56 2249
4448.19 2150
4448.82 2420
4449.45 2293
4450.08 2292
4450.71 2393
4451.34 2187
4451.97 2388
4452.59 2445
4453.22 2398
4453.85 2339
4454.48 2490
4455.11 2242
4455.74 2253
4456.37 2214
4457.00 2363
4457.63 2267
4458.26 2269
4458.89 2203
4459.52 2141
4460.15 2176
4460.78 2241
4461.41 2281
4462.04 1994
4462.67 2172
4463.30 2212
4463.93 2092
4464.56 2175
4465.19 2122
4465.82 2030
4466.45 2141
4467.08 1999
4467.71 1975
4468.34 1992
4468.97 2068
4469.61 1937
4470.24 2098
4470.87 2160
4471.50 1969
4472.13 2012
4472.76 2130
4473.39 2281
4474.02 2125
4474.65 2174
4475.28 2224
4475.91 2111
4476.54 2035
4477.18 2113
4477.81 2054
4478.44 2207
4479.07 2283
4479.70 2179
4480.33 2137
4480.96 2141
4481.59 2091
4482.23 2119
4482.86 2264
4483.49 2111
4484.12 2260
4484.75 2437
4485.38 2349
4486.02 2257
4486.65 2188
4487.28 2273
4487.91 2404
4488.54 2305
4489.18 2259
4489.81 2145
4490.44 2250
4491.07 2172
4491.70 2213
4492.34 2294
4492.97 2414
4493.60 2197
4494.23 2056
4494.87 2078
4495.50 2268
4496.13 2282
4496.76 2346
4497.40 2234
4498.03 2306
4498.66 2349
4499.29 2433
4499.93 2581
4500.56 2533
4501.19 2568
4501.82 2638
4502.46 2681
4503.09 2478
4503.72 2643
4504.36 2459
4504.99 2467
4505.62 2506
4506.26 2551
4506.89 2501
4507.52 2497
4508.16 2347
4508.79 2237
4509.42 2253
4510.06 2350
4510.69 2323
4511.32 2358
4511.96 2167
4512.59 2282
4513.22 2397
4513.86 2344
4514.49 2218
4515.13 2346
4515.76 2267
4516.39 2161
4517.03 2260
4517.66 2373
4518.30 2219
4518.93 2185
4519.56 2134
4520.20 2359
4520.83 2326
4521.47 2222
4522.10 2408
4522.73 2328
4523.37 2350
4524.00 2271
4524.64 2302
4525.27 2485
4525.91 2228
4526.54 2373
4527.18 2612
4527.81 2841
4528.45 2985
4529.08 3335
4529.72 3398
4530.35 3638
4530.99 4056
4531.62 4143
4532.26 4292
4532.89 4533
4533.53 4761
4534.16 4664
4534.80 4449
4535.43 4130
4536.07 4028
4536.70 3802
4537.34 3446
4537.97 3231
4538.61 3155
4539.24 2880
4539.88 2661
4540.51 2584
4541.15 2461
4541.79 2600
4542.42 2583
4543.06 2442
4543.69 2255
4544.33 2259
4544.96 2223
4545.60 2347
4546.24 2239
4546.87 2196
4547.51 2256
4548.14 2394
4548.78 2435
4549.42 2404
4550.05 2253
4550.69 2432
4551.33 2344
4551.96 2512
4552.60 2501
4553.24 2386
4553.87 2388
4554.51 2365
4555.15 2276
4555.78 2289
4556.42 2267
4557.06 2367
4557.69 2531
4558.33 2396
4558.97 2288
4559.60 2300
4560.24 2331
4560.88 2282
4561.51 2174
4562.15 2215
4562.79 2290
4563.43 2329
4564.06 2481
4564.70 2421
4565.34 2353
4565.97 2352
4566.61 2270
4567.25 2463
4567.89 2367
4568.52 2386
4569.16 2419
4569.80 2446
4570.44 2491
4571.07 2615
4571.71 2483
4572.35 2497
4572.99 2420
4573.63 2232
4574.26 2358
4574.90 2453
4575.54 2329
4576.18 2441
4576.82 2249
4577.45 2147
4578.09 2187
4578.73 2155
4579.37 2068
4580.01 2178
4580.65 2303
4581.28 2239
4581.92 2217
4582.56 2354
4583.20 2357
4583.84 2441
4584.48 2459
4585.12 2296
4585.76 2351
4586.39 2400
4587.03 2373
4587.67 2315
4588.31 2416
4588.95 2437
4589.59 2602
4590.23 2774
4590.87 2601
4591.51 2673
4592.15 2965
4592.78 2650
4593.42 2653
4594.06 2725
4594.70 2679
4595.34 2671
4595.98 2532
4596.62 2408
4597.26 2363
4597.90 2372
4598.54 2382
4599.18 2372
4599.82 2435
4600.46 2356
4601.10 2349
4601.74 2631
4602.38 2785
4603.02 2564
4603.66 2688
4604.30 2660
4604.94 2709
4605.58 2802
4606.22 2835
4606.86 2654
4607.50 2692
4608.14 2704
4608.78 2712
4609.42 2824
4610.06 2838
4610.70 2826
4611.34 2783
4611.98 2556
4612.62 2645
4613.26 2398
4613.90 2409
4614.55 2594
4615.19 2300
4615.83 2181
4616.47 2275
4617.11 2208
4617.75 2101
4618.39 2203
4619.03 2352
4619.67 2394
4620.31 2415
4620.96 2125
4621.60 2411
4622.24 2132
4622.88 2365
4623.52 2351
4624.16 2261
4624.80 2438
4625.44 2275
4626.09 2079
4626.73 2061
4627.37 2108
4628.01 2102
4628.65 2093
4629.29 2103
4629.94 2207
4630.58 2122
4631.22 2173
4631.86 2331
4632.50 2397
4633.15 2313
4633.79 2324
4634.43 2425
4635.07 2471
4635.72 2447
4636.36 2333
4637.00 2401
4637.64 2427
4638.28 2392
4638.93 2552
4639.57 2620
4640.21 2536
4640.85 2351
4641.50 2243
4642.14 2287
4642.78 2435
4643.43 2487
4644.07 2489
4644.71 2366
4645.35 2372
4646.00 2250
4646.64 2325
4647.28 2450
4647.93 2540
4648.57 2454
4649.21 2440
4649.86 2293
4650.50 2256
4651.14 2387
4651.79 2353
4652.43 2400
4653.07 2380
4653.72 2507
4654.36 2298
4655.00 2438
4655.65 2439
4656.29 2420
4656.93 2240
4657.58 2407
4658.22 2380
4658.87 2349
4659.51 2253
4660.15 2214
4660.80 2216
4661.44 2296
4662.09 2230
4662.73 2269
4663.37 2220
4664.02 2056
4664.66 2220
4665.31 2283
4665.95 2237
4666.59 2053
4667.24 2153
4667.88 2220
4668.53 2136
4669.17 2093
4669.82 2128
4670.46 2104
4671.11 2208
4671.75 2031
4672.40 2098
4673.04 2160
4673.69 2215
4674.33 2170
4674.98 2301
4675.62 2124
4676.27 2112
4676.91 2112
4677.56 2066
4678.20 2148
4678.85 2305
4679.49 2197
4680.14 2262
4680.78 2248
4681.43 2315
4682.07 2230
4682.72 2276
4683.36 2293
4684.01 2317
4684.66 2259
4685.30 2484
4685.95 2301
4686.59 2227
4687.24 2185
4687.88 2342
4688.53 2252
4689.18 2122
4689.82 2242
4690.47 2303
4691.11 2356
4691.76 2436
4692.41 2304
4693.05 2189
4693.70 2275
4694.34 2455
4694.99 2435
4695.64 2355
4696.28 2633
4696.93 2549
4697.58 2533
4698.22 2512
4698.87 2628
4699.52 2774
4700.16 2757
4700.81 2707
4701.46 2918
4702.10 2865
4702.75 2608
4703.40 2544
4704.04 2597
4704.69 2511
4705.34 2492
4705.99 2460
4706.63 2384
4707.28 2547
4707.93 2477
4708.57 2544
4709.22 2506
4709.87 2590
4710.52 2492
4711.16 2470
4711.81 2445
4712.46 2340
4713.11 2370
4713.75 2483
4714.40 2485
4715.05 2409
4715.70 2330
4716.35 2162
4716.99 2222
4717.64 2312
4718.29 2405
4718.94 2306
4719.58 2180
4720.23 2347
4720.88 2487
4721.53 2407
4722.18 2505
4722.83 2444
4723.47 2624
4724.12 2842
4724.77 2834
4725.42 2765
4726.07 2589
4726.72 2563
4727.36 2756
4728.01 2727
4728.66 2649
4729.31 2697
4729.96 2627
4730.61 2530
4731.26 2564
4731.91 2442
4732.55 2238
4733.20 2339
4733.85 2297
4734.50 2410
4735.15 2194
4735.80 2388
4736.45 2353
4737.10 2412
4737.75 2555
4738.40 2511
4739.05 2494
4739.70 2462
4740.35 2503
4740.99 2544
4741.64 2495
4742.29 2400
4742.94 2438
4743.59 2526
4744.24 2411
4744.89 2307
4745.54 2554
4746.19 2535
4746.84 2537
4747.49 2582
4748.14 2523
4748.79 2458
4749.44 2397
4750.09 2524
4750.74 2656
4751.39 2741
4752.04 2942
4752.69 2950
4753.34 2767
4753.99 2918
4754.64 2931
4755.29 2643
4755.95 2727
4756.60 2770
4757.25 2764
4757.90 2618
4758.55 2472
4759.20 2366
4759.85 2475
4760.50 2420
4761.15 2340
4761.80 2434
4762.45 2552
4763.10 2770
4763.75 2626
4764.41 2723
4765.06 2877
4765.71 2688
4766.36 2751
4767.01 3138
4767.66 3166
4768.31 3156
4768.97 2987
4769.62 3018
4770.27 2804
4770.92 2822
4771.57 2856
4772.22 2728
4772.87 2537
4773.53 2480
4774.18 2409
4774.83 2253
4775.48 2459
4776.13 2450
4776.79 2375
4777.44 2345
4778.09 2414
4778.74 2610
4779.39 2388
4780.05 2346
4780.70 2490
4781.35 2442
4782.00 2618
4782.65 2799
4783.31 2607
4783.96 2551
4784.61 2450
4785.26 2513
4785.92 2597
4786.57 2495
4787.22 2390
4787.88 2380
4788.53 2459
4789.18 2487
4789.83 2324
4790.49 2294
4791.14 2436
4791.79 2298
4792.45 2362
4793.10 2323
4793.75 2276
4794.40 2347
4795.06 2378
4795.71 2357
4796.36 2248
4797.02 2315
4797.67 2123
4798.32 2091
4798.98 2092
4799.63 2047
4800.29 2164
4800.94 2272
4801.59 2212
4802.25 2336
4802.90 2450
4803.55 2263
4804.21 2357
4804.86 2238
4805.52 2184
4806.17 2116
4806.82 2096
4807.48 2299
4808.13 2150
4808.79 2257
4809.44 2223
4810.09 2263
4810.75 2370
4811.40 2188
4812.06 2158
4812.71 2183
4813.37 2226
4814.02 2301
4814.67 2290
4815.33 2495
4815.98 2394
4816.64 2196
4817.29 2186
4817.95 2319
4818.60 2311
4819.26 2350
4819.91 2598
4820.57 2602
4821.22 2588
4821.88 2547
4822.53 2614
4823.19 2724
4823.84 2582
4824.50 2721
4825.15 2834
4825.81 2834
4826.46 2836
4827.12 2928
4827.77 2915
4828.43 2722
4829.09 2759
4829.74 2747
4830.40 2806
4831.05 2811
4831.71 2579
4832.36 2529
4833.02 2717
4833.68 2669
4834.33 2881
4834.99 3030
4835.64 2916
4836.30 2978
4836.96 3026
4837.61 3168
4838.27 3168
4838.92 3361
4839.58 3092
4840.24 3164
4840.89 3190
4841.55 3165
4842.21 3082
4842.86 2844
4843.52 2918
4844.17 3083
4844.83 3076
4845.49 2925
4846.14 2938
4846.80 2819
4847.46 2971
4848.11 2800
4848.77 3117
4849.43 3223
4850.09 2959
4850.74 2878
4851.40 3018
4852.06 3106
4852.71 3046
4853.37 3033
4854.03 3121
4854.69 3117
4855.34 3083
4856.00 3064
4856.66 3140
4857.31 3237
4857.97 3066
4858.63 2936
4859.29 3117
4859.94 3135
4860.60 3216
4861.26 2983
4861.92 2871
4862.58 3131
4863.23 2970
4863.89 3120
4864.55 3339
4865.21 3303
4865.87 3003
4866.52 3228
4867.18 3177
4867.84 3296
4868.50 2957
4869.16 3029
4869.81 2937
4870.47 2763
4871.13 3057
4871.79 2975
4872.45 2999
4873.11 2946
4873.77 2740
4874.42 2939
4875.08 2925
4875.74 3105
4876.40 3107
4877.06 2829
4877.72 2824
4878.38 2811
4879.03 2981
4879.69 2854
4880.35 2634
4881.01 2649
4881.67 2808
4882.33 2648
4882.99 2616
4883.65 2709
4884.31 2589
4884.97 2629
4885.63 2663
4886.29 2647
4886.95 2528
4887.60 2610
4888.26 2737
4888.92 2689
4889.58 3018
4890.24 3145
4890.90 3129
4891.56 3027
4892.22 3144
4892.88 3237
4893.54 3175
4894.20 3088
4894.86 3017
4895.52 2937
4896.18 2774
4896.84 2965
4897.50 2854
4898.16 2797
4898.82 3039
4899.48 3067
4900.14 2856
4900.80 2932
4901.46 2829
4902.12 2920
4902.79 2990
4903.45 2971
4904.11 2812
4904.77 2891
4905.43 2851
4906.09 2639
4906.75 2622
4907.41 2577
4908.07 2537
4908.73 2680
4909.39 2728
4910.05 2611
4910.71 2713
4911.38 2720
4912.04 2572
4912.70 2672
4913.36 2602
4914.02 2408
4914.68 2423
4915.34 2559
4916.00 2513
4916.67 2401
4917.33 2395
4917.99 2369
4918.65 2582
4919.31 2543
4919.97 2330
4920.64 2291
4921.30 2297
4921.96 2254
4922.62 2181
4923.28 2198
4923.94 2321
4924.61 2329
4925.27 2236
4925.93 2289
4926.59 2206
4927.26 2138
4927.92 2367
4928.58 2384
4929.24 2437
4929.90 2537
4930.57 2369
4931.23 2371
4931.89 2306
4932.55 2352
4933.22 2378
4933.88 2401
4934.54 2286
4935.20 2276
4935.87 2359
4936.53 2172
4937.19 2118
4937.86 2135
4938.52 2207
4939.18 2252
4939.84 2213
4940.51 2198
4941.17 2161
4941.83 2106
4942.50 2183
4943.16 2070
4943.82 2064
4944.49 2175
4945.15 2131
4945.81 2141
4946.48 1994
4947.14 2094
4947.80 2211
4948.47 2164
4949.13 2105
4949.79 2263
4950.46 2203
4951.12 2217
4951.79 1992
4952.45 2036
4953.11 2068
4953.78 2067
4954.44 2245
4955.11 2179
4955.77 2239
4956.43 2077
4957.10 2100
4957.76 2151
4958.43 2012
4959.09 2180
4959.76 2210
4960.42 2151
4961.08 2233
4961.75 2468
4962.41 2507
4963.08 2541
4963.74 2757
4964.41 2556
4965.07 2660
4965.74 3012
4966.40 2912
4967.07 3036
4967.73 2889
4968.40 2820
4969.06 2597
4969.73 2502
4970.39 2270
4971.06 2193
4971.72 2233
4972.39 2373
4973.05 2218
4973.72 2375
4974.38 2206
4975.05 2320
4975.71 2174
4976.38 2278
4977.04 2112
4977.71 2208
4978.37 2219
4979.04 2190
4979.71 2311
4980.37 2399
4981.04 2135
4981.70 2212
4982.37 2354
4983.04 2258
4983.70 2070
4984.37 2137
4985.03 2129
4985.70 2127
4986.37 2318
4987.03 2285
4987.70 2131
4988.36 2304
4989.03 2212
4989.70 2144
4990.36 1974
4991.03 2048
4991.70 2054
4992.36 2215
4993.03 2164
4993.70 2002
4994.36 1964
4995.03 2070
4995.70 2117
4996.36 1962
4997.03 1966
4997.70 2090
4998.36 2235
4999.03 1995
4999.70 1867
5000.36 1931
5001.03 2036
5001.70 1996
5002.37 1884
5003.03 1828
5003.70 1871
5004.37 1893
5005.03 1934
5005.70 2137
5006.37 2060
5007.04 2009
5007.70 1900
5008.37 1975
5009.04 2082
5009.71 1986
5010.38 2083
5011.04 2090
5011.71 2021
5012.38 2180
5013.05 2112
5013.71 2050
5014.38 2056
5015.05 2237
5015.72 2223
5016.39 2234
5017.06 2003
5017.72 1990
5018.39 2091
5019.06 2233
5019.73 2340
5020.40 2433
5021.07 2360
5021.73 2548
5022.40 2712
5023.07 2648
5023.74 2810
5024.41 2997
5025.08 2975
5025.75 2767
5026.41 2744
5027.08 2785
5027.75 2814
5028.42 2660
5029.09 2397
5029.76 2183
5030.43 2367
5031.10 2235
5031.77 2218
5032.44 2125
5033.10 2149
5033.77 2032
5034.44 2097
5035.11 2097
5035.78 2037
5036.45 2030
5037.12 2080
5037.79 1919
5038.46 2079
5039.13 1990
5039.80 1920
5040.47 2032
5041.14 1989
5041.81 1955
5042.48 1922
5043.15 1823
5043.82 1890
5044.49 1896
5045.16 1845
5045.83 2005
5046.50 1995
5047.17 2105
5047.84 2140
5048.51 1958
5049.18 1936
5049.85 1964
5050.52 2147
5051.19 2008
5051.86 1942
5052.53 2042
5053.20 1931
5053.87 1997
5054.54 2075
5055.21 1824
5055.89 1693
5056.56 1893
5057.23 1909
5057.90 1940
5058.57 1921
5059.24 1974
5059.91 1902
5060.58 1813
5061.25 1993
5061.92 2000
5062.60 2085
5063.27 2076
5063.94 1996
5064.61 1987
5065.28 2041
5065.95 2061
5066.62 2200
5067.30 2065
5067.97 1951
5068.64 1987
5069.31 2048
5069.98 2131
5070.65 2026
5071.33 1879
5072.00 2067
5072.67 1948
5073.34 2107
5074.01 2144
5074.68 2063
5075.36 2063
5076.03 2271
5076.70 2204
5077.37 2057
5078.05 2067
5078.72 2135
5079.39 2230
5080.06 2040
5080.73 2142
5081.41 2207
5082.08 2207
5082.75 2193
5083.42 2043
5084.10 2136
5084.77 2148
5085.44 2165
5086.12 2159
5086.79 2088
5087.46 2121
5088.13 2063
5088.81 2147
5089.48 2374
5090.15 2197
5090.83 2190
5091.50 2440
5092.17 2497
5092.85 2340
5093.52 2213
5094.19 2563
5094.87 2444
5095.54 2347
5096.21 2318
5096.89 2348
5097.56 2195
5098.23 2172
5098.91 2077
5099.58 2202
5100.25 2170
5100.93 2033
5101.60 1982
5102.28 2132
5102.95 2088
5103.62 2088
5104.30 2145
5104.97 2172
5105.65 2155
5106.32 2313
5106.99 2421
5107.67 2344
5108.34 2329
5109.02 2309
5109.69 2169
5110.36 2048
5111.04 2256
5111.71 2238
5112.39 2329
5113.06 2144
5113.74 2250
5114.41 2214
5115.09 2232
5115.76 2259
5116.44 2334
5117.11 2278
5117.79 2435
5118.46 2392
5119.14 2569
5119.81 2591
5120.49 2538
5121.16 2530
5121.84 2461
5122.51 2476
5123.19 2538
5123.86 2282
5124.54 2437
5125.21 2496
5125.89 2329
5126.56 2256
5127.24 2495
5127.91 2598
5128.59 2305
5129.27 2339
5129.94 2475
5130.62 2194
5131.29 2085
5131.97 2095
5132.64 2195
5133.32 2197
5134.00 2309
5134.67 2059
5135.35 2140
5136.02 2215
5136.70 2243
5137.38 2273
5138.05 2268
5138.73 2347
5139.40 2230
5140.08 2160
5140.76 2236
5141.43 2127
5142.11 2118
5142.79 2221
5143.46 2217
5144.14 2166
5144.82 2004
5145.49 2036
5146.17 1972
5146.85 1964
5147.52 1989
5148.20 1960
5148.88 1911
5149.55 1948
5150.23 1855
5150.91 2025
5151.59 1910
5152.26 1967
5152.94 2008
5153.62 1922
5154.29 2015
5154.97 2139
5155.65 1937
5156.33 1888
5157.00 1995
5157.68 1963
5158.36 1879
5159.04 1871
5159.71 1903
5160.39 1995
5161.07 2035
5161.75 2053
5162.42 2053
5163.10 1985
5163.78 1895
5164.46 1986
5165.14 2181
5165.81 2012
5166.49 2087
5167.17 2057
5167.85 1938
5168.53 1908
5169.21 1949
5169.88 1988
5170.56 1947
5171.24 2046
5171.92 1874
5172.60 1884
5173.28 1977
5173.95 2026
5174.63 1878
5175.31 1968
5175.99 2123
5176.67 2203
5177.35 2189
5178.03 1950
5178.71 2064
5179.38 2135
5180.06 1970
5180.74 1897
5181.42 1979
5182.10 1976
5182.78 2053
5183.46 2188
5184.14 2003
5184.82 1848
5185.50 1880
5186.18 1924
5186.86 1919
5187.53 1848
5188.21 1907
5188.89 1861
5189.57 1787
5190.25 1947
5190.93 1903
5191.61 2006
5192.29 2032
5192.97 2058
5193.65 2049
5194.33 1891
5195.01 1837
5195.69 1907
5196.37 1765
5197.05 2005
5197.73 2005
5198.41 1944
5199.09 1913
5199.77 1782
5200.45 1745
5201.13 1766
5201.81 1923
5202.49 1855
5203.17 1806
5203.86 1934
5204.54 2102
5205.22 1965
5205.90 1919
5206.58 1936
5207.26 1988
5207.94 1968
5208.62 2025
5209.30 2096
5209.98 2171
5210.66 2086
5211.34 2184
5212.02 2225
5212.71 2639
5213.39 2358
5214.07 2343
5214.75 2287
5215.43 2139
5216.11 2219
5216.79 2387
5217.47 2257
5218.16 2161
5218.84 2156
5219.52 2317
5220.20 2137
5220.88 2133
5221.56 1946
5222.25 2005
5222.93 2085
5223.61 2358
5224.29 2271
5224.97 2119
5225.66 2107
5226.34 1995
5227.02 2096
5227.70 2096
5228.38 2063
5229.07 2109
5229.75 2021
5230.43 1812
5231.11 2062
5231.79 2105
5232.48 2127
5233.16 2170
5233.84 2134
5234.52 2155
5235.21 2021
5235.89 2025
5236.57 2066
5237.26 2049
5237.94 2055
5238.62 2125
5239.30 2049
5239.99 2070
5240.67 2101
5241.35 2002
5242.04 2002
5242.72 2051
5243.40 1933
5244.08 1989
5244.77 1980
5245.45 1815
5246.13 1992
5246.82 2063
5247.50 1975
5248.18 2152
5248.87 2175
5249.55 2221
5250.24 2254
5250.92 2225
5251.60 2293
5252.29 2295
5252.97 2175
5253.65 2082
5254.34 2188
5255.02 2037
5255.71 1944
5256.39 2032
5257.07 2016
5257.76 2052
5258.44 1961
5259.13 2057
5259.81 2018
5260.49 1930
5261.18 2043
5261.86 2109
5262.55 2047
5263.23 2074
5263.92 2068
5264.60 1900
5265.28 1995
5265.97 2107
5266.65 2141
5267.34 2078
5268.02 2099
5268.71 2193
5269.39 2068
5270.08 1970
5270.76 2011
5271.45 2073
5272.13 2187
5272.82 2191
5273.50 2169
5274.19 2198
5274.87 2062
5275.56 2120
5276.24 2096
5276.93 2111
5277.61 2140
5278.30 2110
5278.98 2084
5279.67 2180
5280.36 2326
5281.04 2335
5281.73 2426
5282.41 2451
5283.10 2548
5283.78 2466
5284.47 2690
5285.16 3023
5285.84 2658
5286.53 2331
5287.21 2402
5287.90 2158
5288.59 2086
5289.27 2258
5289.96 2207
5290.64 2203
5291.33 2216
5292.02 2088
5292.70 2007
5293.39 2120
5294.08 2017
5294.76 2192
5295.45 2041
5296.13 2178
5296.82 2240
5297.51 2216
5298.19 2191
5298.88 2161
5299.57 2249
5300.25 2309
5300.94 2264
5301.63 2127
5302.32 2172
5303.00 2150
5303.69 2310
5304.38 2187
5305.06 2107
5305.75 2160
5306.44 2167
5307.13 2184
5307.81 2244
5308.50 2161
5309.19 2168
5309.87 2074
5310.56 2089
5311.25 2336
5311.94 2268
5312.62 2222
5313.31 2310
5314.00 2193
5314.69 2213
5315.38 2169
5316.06 2257
5316.75 2070
5317.44 2073
5318.13 2184
5318.82 2053
5319.50 2180
5320.19 2299
5320.88 2414
5321.57 2310
5322.26 2392
5322.94 2319
5323.63 2396
5324.32 2294
5325.01 2343
5325.70 2120
5326.39 2281
5327.07 2189
5327.76 2045
5328.45 2150
5329.14 2303
5329.83 2098
5330.52 2117
5331.21 2237
5331.90 2197
5332.58 2036
5333.27 2068
5333.96 2142
5334.65 2150
5335.34 2153
5336.03 2193
5336.72 2173
5337.41 2067
5338.10 2100
5338.79 2134
5339.48 2058
5340.17 2224
5340.86 2266
5341.54 2066
5342.23 2094
5342.92 2185
5343.61 2328
5344.30 2370
5344.99 2385
5345.68 2456
5346.37 2419
5347.06 2455
5347.75 2597
5348.44 2771
5349.13 2977
5349.82 2986
5350.51 3134
5351.20 3383
5351.89 3346
5352.58 3379
5353.27 3445
5353.96 3504
5354.65 3233
5355.34 3098
5356.03 2873
5356.72 2876
5357.42 2483
5358.11 2418
5358.80 2259
5359.49 2032
5360.18 2227
5360.87 2129
5361.56 2220
5362.25 2094
5362.94 1905
5363.63 1987
5364.32 1963
5365.01 1844
5365.70 1986
5366.40 1982
5367.09 2083
5367.78 1938
5368.47 1865
5369.16 2036
5369.85 2151
5370.54 1774
5371.23 1971
5371.93 2093
5372.62 2095
5373.31 1922
5374.00 1854
5374.69 1916
5375.38 1860
5376.08 1900
5376.77 1942
5377.46 1886
5378.15 1920
5378.84 2015
5379.53 1949
5380.23 1752
5380.92 1842
5381.61 1862
5382.30 1966
5383.00 1764
5383.69 1753
5384.38 1680
5385.07 1763
5385.76 1775
5386.46 1745
5387.15 1959
5387.84 1950
5388.53 1895
5389.23 1853
5389.92 1970
5390.61 2020
5391.30 2097
5392.00 2069
5392.69 2054
5393.38 2184
5394.08 2099
5394.77 2035
5395.46 2046
5396.15 1994
5396.85 2050
5397.54 2024
5398.23 2199
5398.93 2105
5399.62 1833
5400.31 1839
5401.01 1736
5401.70 1895
5402.39 1874
5403.09 1943
5403.78 1863
5404.47 1950
5405.17 1896
5405.86 1890
5406.56 1965
5407.25 2058
5407.94 1969
5408.64 1934
5409.33 2074
5410.02 1986
5410.72 1924
5411.41 2059
5412.11 1963
5412.80 1943
5413.49 1983
5414.19 1891
5414.88 1874
5415.58 1982
5416.27 1859
5416.97 1790
5417.66 1949
5418.35 1928
5419.05 1885
5419.74 1812
5420.44 1918
5421.13 1978
5421.83 1930
5422.52 1877
5423.22 1979
5423.91 1953
5424.61 1881
5425.30 1961
5426.00 2093
5426.69 2061
5427.39 1902
5428.08 1900
5428.78 1928
5429.47 1861
5430.17 1958
5430.86 1911
5431.56 1949
5432.25 2059
5432.95 2107
5433.64 1928
5434.34 2028
5435.03 2130
5435.73 2141
5436.43 2020
5437.12 2224
5437.82 2191
5438.51 2104
5439.21 2242
5439.90 2211
5440.60 2002
5441.30 1968
5441.99 1949
5442.69 1935
5443.38 2074
5444.08 2112
5444.78 2274
5445.47 2339
5446.17 2315
5446.86 2384
5447.56 2500
5448.26 2431
5448.95 2442
5449.65 2558
5450.35 2720
5451.04 2693
5451.74 2567
5452.44 2373
5453.13 2329
5453.83 2291
5454.53 2338
5455.22 2373
5455.92 2272
5456.62 2330
5457.31 2401
5458.01 2375
5458.71 2172
5459.40 2216
5460.10 2340
5460.80 2230
5461.50 2424
5462.19 2445
5462.89 2500
5463.59 2550
5464.29 2617
5464.98 2831
5465.68 2826
5466.38 2838
5467.08 2665
5467.77 2681
5468.47 2637
5469.17 2600
5469.87 2634
5470.56 2483
5471.26 2428
5471.96 2430
5472.66 2611
5473.36 2566
5474.05 2436
5474.75 2596
5475.45 2680
5476.15 2531
5476.85 2642
5477.54 2793
5478.24 2736
5478.94 2666
5479.64 2965
5480.34 3137
5481.04 3282
5481.73 3245
5482.43 3272
5483.13 3442
5483.83 3371
5484.53 3192
5485.23 3167
5485.93 2994
5486.62 2853
5487.32 3051
5488.02 2916
5488.72 2804
5489.42 2859
5490.12 2834
5490.82 2803
5491.52 2951
5492.22 2854
5492.92 2882
5493.62 2840
5494.31 3057
5495.01 3204
5495.71 3199
5496.41 3162
5497.11 3182
5497.81 3344
5498.51 3471
5499.21 3670
5499.91 4148
5500.61 4402
5501.31 4662
5502.01 5042
5502.71 5272
5503.41 4862
5504.11 4793
5504.81 4730
5505.51 4397
5506.21 3819
5506.91 3455
5507.61 3187
5508.31 3330
5509.01 3186
5509.71 2989
5510.41 3084
5511.11 2935
5511.81 3189
5512.51 2867
5513.21 2880
5513.91 2886
5514.61 2903
5515.31 2760
5516.01 2813
5516.72 2837
5517.42 2757
5518.12 2674
5518.82 2725
5519.52 2618
5520.22 2627
5520.92 2581
5521.62 2621
5522.32 2848
5523.02 2715
5523.73 2884
5524.43 2618
5525.13 2434
5525.83 2539
5526.53 2564
5527.23 2366
5527.93 2406
5528.63 2256
5529.34 2160
5530.04 2170
5530.74 1962
5531.44 2194
5532.14 2212
5532.84 2064
5533.55 2138
5534.25 2218
5534.95 2227
5535.65 2136
5536.35 2222
5537.06 2205
5537.76 2078
5538.46 2058
5539.16 2126
5539.86 2230
5540.57 2038
5541.27 2172
5541.97 2103
5542.67 1926
5543.38 2054
5544.08 1904
5544.78 1826
5545.48 1960
5546.19 1899
5546.89 1973
5547.59 2190
5548.29 2215
5549.00 2122
5549.70 2176
5550.40 2161
5551.11 2165
5551.81 2114
5552.51 2106
5553.21 2122
5553.92 2001
5554.62 2058
5555.32 2089
5556.03 2044
5556.73 2073
5557.43 1987
5558.14 1915
5558.84 2021
5559.54 2051
5560.25 1978
5560.95 2028
5561.65 2058
5562.36 1872
5563.06 2037
5563.77 2099
5564.47 2088
5565.17 2057
5565.88 2138
5566.58 2192
5567.28 2098
5567.99 2108
5568.69 2005
5569.40 1972
5570.10 1976
5570.80 2034
5571.51 2072
5572.21 2029
5572.92 2184
5573.62 2165
5574.33 2133
5575.03 2195
5575.73 2026
5576.44 2162
5577.14 1979
5577.85 2147
5578.55 2029
5579.26 2019
5579.96 2043
5580.67 2108
5581.37 1974
5582.08 1881
5582.78 1956
5583.49 2044
5584.19 1972
5584.90 2003
5585.60 1964
5586.31 1691
5587.01 1721
5587.72 1886
5588.42 1952
5589.13 1972
5589.83 2031
5590.54 1934
5591.24 1745
5591.95 2011
5592.66 1965
5593.36 1826
5594.07 1751
5594.77 1810
5595.48 1833
5596.18 1710
5596.89 1720
5597.60 1794
5598.30 1784
5599.01 1922
5599.71 1809
5600.42 1742
5601.13 1916
5601.83 1781
5602.54 1742
5603.24 1865
5603.95 1817
5604.66 1867
5605.36 1792
5606.07 1796
5606.78 1771
5607.48 1762
5608.19 1725
5608.89 1713
5609.60 1767
5610.31 1843
5611.01 1905
5611.72 1879
5612.43 1871
5613.14 1736
5613.84 1814
5614.55 1832
5615.26 2022
5615.96 1837
5616.67 1827
5617.38 1878
5618.08 1924
5618.79 1921
5619.50 1745
5620.21 1891
5620.91 1958
5621.62 1802
5622.33 1801
5623.04 1814
5623.74 1813
5624.45 1879
5625.16 1930
5625.87 1833
5626.57 1822
5627.28 1908
5627.99 1939
5628.70 1908
5629.40 1835
5630.11 1803
5630.82 1888
5631.53 1938
5632.24 1865
5632.94 1864
5633.65 1923
5634.36 2057
5635.07 2023
5635.78 1993
5636.49 1979
5637.19 1877
5637.90 2022
5638.61 2223
5639.32 2121
5640.03 2013
5640.74 2262
5641.44 2154
5642.15 2267
5642.86 2160
5643.57 2051
5644.28 2119
5644.99 2114
5645.70 2040
5646.41 2047
5647.12 2144
5647.82 1935
5648.53 2023
5649.24 2119
5649.95 2069
5650.66 1903
5651.37 1814
5652.08 1781
5652.79 1795
5653.50 1964
5654.21 2063
5654.92 1990
5655.63 1886
5656.34 1897
5657.05 1915
5657.76 1809
5658.46 1833
5659.17 1843
5659.88 1951
5660.59 2014
5661.30 2116
5662.01 2032
5662.72 1943
5663.43 2086
5664.14 1958
5664.85 1982
5665.56 1781
5666.27 1990
5666.98 2052
5667.69 2041
5668.40 2044
5669.12 2074
5669.83 2139
5670.54 2326
5671.25 2484
5671.96 2644
5672.67 2488
5673.38 2349
5674.09 2573
5674.80 2323
5675.51 2110
5676.22 1907
5676.93 2059
5677.64 2047
5678.35 2092
5679.06 1949
5679.78 1923
5680.49 1981
5681.20 1930
5681.91 1920
5682.62 2017
5683.33 2069
5684.04 2061
5684.75 2210
5685.47 2308
5686.18 2285
5686.89 2089
5687.60 2091
5688.31 1991
5689.02 2004
5689.73 1971
5690.45 1854
5691.16 1936
5691.87 1889
5692.58 1902
5693.29 1982
5694.01 1991
5694.72 1968
5695.43 1927
5696.14 1849
5696.85 1950
5697.57 1981
5698.28 1863
5698.99 1871
5699.70 1880
5700.41 1925
5701.13 1753
5701.84 1837
5702.55 1903
5703.26 1963
5703.98 1857
5704.69 1734
5705.40 1730
5706.11 1864
5706.83 1834
5707.54 1793
5708.25 1761
5708.97 1869
5709.68 1854
5710.39 1831
5711.10 1866
5711.82 1751
5712.53 1705
5713.24 1815
5713.96 1772
5714.67 1787
5715.38 1782
5716.10 1679
5716.81 1831
5717.52 1734
5718.24 1708
5718.95 1746
5719.66 1808
5720.38 1822
5721.09 1912
5721.80 1898
5722.52 1987
5723.23 1844
5723.95 1875
5724.66 2100
5725.37 2048
5726.09 2075
5726.80 2192
5727.52 2137
5728.23 2328
5728.94 2455
5729.66 2578
5730.37 2410
5731.09 2544
5731.80 2444
5732.51 2324
5733.23 2273
5733.94 2280
5734.66 2075
5735.37 2137
5736.09 2068
5736.80 2026
5737.52 1915
5738.23 1971
5738.95 1977
5739.66 2015
5740.38 1947
5741.09 1823
5741.81 1863
5742.52 1741
5743.24 1788
5743.95 1838
5744.67 1836
5745.38 1701
5746.10 1864
5746.81 1980
5747.53 2000
5748.24 1811
5748.96 1848
5749.67 1760
5750.39 1938
5751.10 1952
5751.82 1866
5752.53 1971
5753.25 2141
5753.97 2108
5754.68 2279
5755.40 2302
5756.11 2293
5756.83 2398
5757.54 2268
5758.26 2282
5758.98 2218
5759.69 2147
5760.41 2145
5761.12 2113
5761.84 2020
5762.56 2091
5763.27 2104
5763.99 1962
5764.71 1903
5765.42 1924
5766.14 2035
5766.85 1884
5767.57 1873
5768.29 1844
5769.00 1941
5769.72 1889
5770.44 1937
5771.15 2014
5771.87 2123
5772.59 2010
5773.30 1971
5774.02 2075
5774.74 1973
5775.46 1928
5776.17 2010
5776.89 1944
5777.61 2105
5778.32 2070
5779.04 2120
5779.76 2110
5780.48 2039
5781.19 2034
5781.91 2099
5782.63 2035
5783.35 2068
5784.06 2138
5784.78 2107
5785.50 2131
5786.22 2103
5786.93 2069
5787.65 1997
5788.37 2131
5789.09 2059
5789.80 2143
5790.52 2097
5791.24 2135
5791.96 2200
5792.68 2062
5793.39 2206
5794.11 2345
5794.83 2286
5795.55 2186
5796.27 2289
5796.99 2484
5797.70 2738
5798.42 2866
5799.14 3057
5799.86 3610
5800.58 4004
5801.30 4123
5802.02 4135
5802.73 4444
5803.45 4465
5804.17 4167
5804.89 3749
5805.61 3509
5806.33 3067
5807.05 2986
5807.77 2783
5808.49 2638
5809.20 2471
5809.92 2553
5810.64 2570
5811.36 2539
5812.08 2668
5812.80 2578
5813.52 2469
5814.24 2456
5814.96 2439
5815.68 2494
5816.40 2336
5817.12 2300
5817.84 2401
5818.56 2469
5819.28 2443
5820.00 2428
5820.72 2430
5821.44 2304
5822.16 2400
5822.88 2316
5823.60 2320
5824.32 2235
5825.04 2109
5825.76 2142
5826.48 2370
5827.20 2096
5827.92 2008
5828.64 2120
5829.36 2184
5830.08 1913
5830.80 2071
5831.52 2065
5832.24 2043
5832.96 2048
5833.68 1797
5834.40 1999
5835.12 2048
5835.84 1971
5836.56 1952
5837.28 1940
5838.00 1889
5838.73 2017
5839.45 1960
5840.17 1866
5840.89 1930
5841.61 1893
5842.33 2046
5843.05 2045
5843.77 1885
5844.49 1996
5845.22 1682
5845.94 1813
5846.66 1912
5847.38 1989
5848.10 1915
5848.82 1900
5849.54 1836
5850.27 1773
5850.99 1882
5851.71 1852
5852.43 1878
5853.15 1844
5853.88 1915
5854.60 1840
5855.32 1838
5856.04 1854
5856.76 1780
5857.49 1870
5858.21 1920
5858.93 1890
5859.65 1747
5860.37 1737
5861.10 1800
5861.82 1784
5862.54 1741
5863.26 1681
5863.99 1935
5864.71 1884
5865.43 1860
5866.15 1889
5866.88 1782
5867.60 1819
5868.32 1763
5869.04 1789
5869.77 1885
5870.49 1829
5871.21 1895
5871.94 1998
5872.66 1849
5873.38 1810
5874.11 1936
5874.83 1855
5875.55 1795
5876.27 1862
5877.00 2034
5877.72 1934
5878.44 1889
5879.17 1912
5879.89 1923
5880.62 1904
5881.34 1948
5882.06 2053
5882.79 2049
5883.51 1973
5884.23 1884
5884.96 1981
5885.68 2068
5886.40 2042
5887.13 1968
5887.85 2018
5888.58 1990
5889.30 1931
5890.02 1908
5890.75 1872
5891.47 1890
5892.20 1799
5892.92 1803
5893.65 1723
5894.37 1850
5895.09 1950
5895.82 1914
5896.54 1713
5897.27 1817
5897.99 1756
5898.72 1762
5899.44 1880
5900.17 1803
5900.89 1810
5901.62 1859
5902.34 1786
5903.07 1798
5903.79 1845
5904.52 1942
5905.24 1841
5905.97 1775
5906.69 1779
5907.42 1822
5908.14 1839
5908.87 1766
5909.59 1948
5910.32 1909
5911.04 1901
5911.77 1940
5912.49 1891
5913.22 1891
5913.94 1958
5914.67 1871
5915.40 1848
5916.12 1939
5916.85 2037
5917.57 1940
5918.30 1877
5919.02 1876
5919.75 1874
5920.48 1772
5921.20 1912
5921.93 1962
5922.65 1833
5923.38 2128
5924.11 2054
5924.83 1969
5925.56 2023
5926.29 2020
5927.01 2158
5927.74 2032
5928.47 1926
5929.19 2186
5929.92 2068
5930.64 2093
5931.37 2067
5932.10 2034
5932.82 2080
5933.55 2139
5934.28 2246
5935.01 2206
5935.73 2130
5936.46 2069
5937.19 2314
5937.91 2316
5938.64 2270
5939.37 2276
5940.09 2339
5940.82 2383
5941.55 2370
5942.28 2372
5943.00 2448
5943.73 2316
5944.46 2552
5945.19 2436
5945.91 2331
5946.64 2421
5947.37 2361
5948.10 2280
5948.82 2403
5949.55 2443
5950.28 2505
5951.01 2582
5951.73 2708
5952.46 2804
5953.19 2803
5953.92 2656
5954.65 2771
5955.38 2877
5956.10 2959
5956.83 2886
5957.56 2746
5958.29 2988
5959.02 2790
5959.74 2797
5960.47 2914
5961.20 2835
5961.93 2889
5962.66 2778
5963.39 2974
5964.12 3171
5964.84 2995
5965.57 3075
5966.30 3276
5967.03 3421
5967.76 3750
5968.49 3810
5969.22 3973
5969.95 3753
5970.68 3730
5971.40 3699
5972.13 3713
5972.86 3414
5973.59 3375
5974.32 3341
5975.05 3382
5975.78 3340
5976.51 3300
5977.24 3335
5977.97 3280
5978.70 3326
5979.43 3483
5980.16 3619
5980.89 3368
5981.62 3445
5982.35 3572
5983.08 3542
5983.81 3514
5984.54 3668
5985.27 3701
5986.00 3793
5986.73 3908
5987.46 3577
5988.19 3562
5988.92 3766
5989.65 3759
5990.38 3698
5991.11 3673
5991.84 3725
5992.57 3837
5993.30 3695
5994.03 3724
5994.76 3912
5995.49 3944
5996.22 3976
5996.95 3814
5997.68 3972
5998.41 4011
5999.14 3856
5999.87 3838
6000.60 3972
6001.34 4013
6002.07 3865
6002.80 3977
6003.53 3768
6004.26 3691
6004.99 3623
6005.72 3730
6006.45 3819
6007.18 3799
6007.92 4186
6008.65 4517
6009.38 4881
6010.11 5467
6010.84 5639
6011.57 6358
6012.30 7029
6013.04 7387
6013.77 7486
6014.50 7679
6015.23 7574
6015.96 7300
6016.69 7080
6017.43 6408
6018.16 5762
6018.89 5684
6019.62 5066
6020.35 4435
6021.09 4237
6021.82 3987
6022.55 3855
6023.28 3688
6024.02 3458
6024.75 3421
6025.48 3366
6026.21 3303
6026.94 3250
6027.68 3213
6028.41 3215
6029.14 3274
6029.88 3295
6030.61 3157
6031.34 3128
6032.07 3152
6032.81 3005
6033.54 3048
6034.27 3179
6035.01 3028
6035.74 3033
6036.47 3065
6037.20 3055
6037.94 2990
6038.67 2880
6039.40 2928
6040.14 3119
6040.87 2973
6041.60 3136
6042.34 3119
6043.07 3058
6043.80 3057
6044.54 3247
6045.27 3260
6046.00 3193
6046.74 3029
6047.47 3085
6048.21 3101
6048.94 3010
6049.67 3235
6050.41 3255
6051.14 3303
6051.88 3408
6052.61 3380
6053.34 3375
6054.08 3344
6054.81 3446
6055.55 3365
6056.28 3496
6057.01 3312
6057.75 3286
6058.48 3342
6059.22 3187
6059.95 3328
6060.69 3166
6061.42 3223
6062.16 3260
6062.89 3041
6063.63 3175
6064.36 3107
6065.09 3104
6065.83 3019
6066.56 2879
6067.30 2900
6068.03 3095
6068.77 2969
6069.50 3215
6070.24 3029
6070.97 3147
6071.71 2981
6072.45 2940
6073.18 2902
6073.92 2912
6074.65 2834
6075.39 2698
6076.12 2920
6076.86 2830
6077.59 2823
6078.33 2820
6079.06 2747
6079.80 2780
6080.54 2762
6081.27 2843
6082.01 2885
6082.74 2922
6083.48 2801
6084.21 2852
6084.95 2852
6085.69 2851
6086.42 2760
6087.16 2780
6087.90 2658
6088.63 2631
6089.37 2701
6090.10 2665
6090.84 2674
6091.58 2717
6092.31 2670
6093.05 2733
6093.79 2834
6094.52 2726
6095.26 2647
6096.00 2560
6096.73 2698
6097.47 2788
6098.21 2794
6098.94 2707
6099.68 2634
6100.42 2570
6101.15 2698
6101.89 2791
6102.63 2587
6103.37 2656
6104.10 2676
6104.84 2706
6105.58 2715
6106.31 2574
6107.05 2610
6107.79 2594
6108.53 2607
6109.26 2566
6110.00 2548
6110.74 2608
6111.48 2677
6112.21 2772
6112.95 2718
6113.69 2543
6114.43 2512
6115.17 2808
6115.90 2784
6116.64 2632
6117.38 2754
6118.12 2785
6118.85 2581
6119.59 2665
6120.33 2705
6121.07 2695
6121.81 2766
6122.55 2819
6123.28 2713
6124.02 2890
6124.76 2914
6125.50 2796
6126.24 2885
6126.98 3038
6127.71 2960
6128.45 2909
6129.19 2856
6129.93 2703
6130.67 2791
6131.41 2813
6132.15 2973
6132.89 2867
6133.63 3069
6134.36 3172
6135.10 3141
6135.84 2959
6136.58 3000
6137.32 2953
6138.06 3078
6138.80 3093
6139.54 3009
6140.28 2996
6141.02 3175
6141.76 3133
6142.50 3091
6143.24 2960
6143.97 3048
6144.71 2894
6145.45 3041
6146.19 2872
6146.93 3027
6147.67 3092
6148.41 3170
6149.15 3158
6149.89 3138
6150.63 3164
6151.37 3365
6152.11 3232
6152.85 3305
6153.59 3264
6154.33 3462
6155.07 3390
6155.81 3376
6156.55 3370
6157.29 3502
6158.03 3542
6158.78 3629
6159.52 3602
6160.26 3569
6161.00 3560
6161.74 3457
6162.48 3552
6163.22 3704
6163.96 3900
6164.70 4071
6165.44 4236
6166.18 4264
6166.92 4407
6167.66 4862
6168.41 5000
6169.15 4774
6169.89 4763
6170.63 4783
6171.37 4873
6172.11 5006
6172.85 4766
6173.59 4652
6174.34 4706
6175.08 4675
6175.82 4481
6176.56 4470
6177.30 4438
6178.04 4338
6178.78 4268
6179.53 4504
6180.27 4559
6181.01 4459
6181.75 4594
6182.49 4647
6183.24 4814
6183.98 4759
6184.72 4851
6185.46 4901
6186.20 4687
6186.95 4681
6187.69 4764
6188.43 5014
6189.17 4987
6189.91 5302
6190.66 5329
6191.40 5282
6192.14 5239
6192.88 5626
6193.63 5542
6194.37 5721
6195.11 5814
6195.85 5854
6196.60 5878
6197.34 6069
6198.08 6009
6198.83 5916
6199.57 6211
6200.31 5964
6201.05 5971
6201.80 6079
6202.54 6019
6203.28 6141
6204.03 6497
6204.77 7233
6205.51 7975
6206.26 9037
6207.00 10708
6207.74 12354
6208.49 14921
6209.23 17593
6209.97 19735
6210.72 22078
6211.46 23063
6212.21 23741
6212.95 22497
6213.69 21090
6214.44 18998
6215.18 16061
6215.92 14165
6216.67 12137
6217.41 10213
6218.16 8885
6218.90 7713
6219.64 6869
6220.39 6344
6221.13 6242
6221.88 5969
6222.62 5798
6223.37 5992
6224.11 5964
6224.85 6121
6225.60 6439
6226.34 6764
6227.09 6727
6227.83 6563
6228.58 6619
6229.32 6403
6230.07 5859
6230.81 5338
6231.56 5311
6232.30 4721
6233.05 4310
6233.79 4330
6234.54 4212
6235.28 4188
6236.03 4212
6236.77 4102
6237.52 3957
6238.26 3948
6239.01 4044
6239.75 4132
6240.50 4304
6241.24 4450
6241.99 4455
6242.73 4472
6243.48 4423
6244.22 4343
6244.97 4593
6245.72 4606
6246.46 4907
6247.21 4933
6247.95 4893
6248.70 5502
6249.45 5597
6250.19 5655
6250.94 5681
6251.68 5637
6252.43 5510
6253.18 5109
6253.92 5015
6254.67 4655
6255.41 4746
6256.16 4875
6256.91 4594
6257.65 4658
6258.40 4745
6259.15 4674
6259.89 4589
6260.64 4673
6261.39 4515
6262.13 4568
6262.88 4456
6263.63 4528
6264.37 4376
6265.12 4262
6265.87 4154
6266.61 4138
6267.36 4312
6268.11 4235
6268.85 4076
6269.60 4149
6270.35 3991
6271.10 4295
6271.84 4256
6272.59 4173
6273.34 4387
6274.08 4389
6274.83 4429
6275.58 4309
6276.33 4443
6277.07 4403
6277.82 4572
6278.57 4742
6279.32 4806
6280.07 4748
6280.81 4699
6281.56 4587
6282.31 4473
6283.06 4307
6283.80 4216
6284.55 3999
6285.30 3976
6286.05 3909
6286.80 3763
6287.54 3867
6288.29 3932
6289.04 3797
6289.79 3852
6290.54 3735
6291.29 3546
6292.03 3792
6292.78 3689
6293.53 3667
6294.28 3671
6295.03 3486
6295.78 3638
6296.53 3600
6297.28 3469
6298.02 3590
6298.77 3438
6299.52 3368
6300.27 3283
6301.02 3468
6301.77 3275
6302.52 3461
6303.27 3385
6304.02 3383
6304.77 3706
6305.51 3577
6306.26 3442
6307.01 3453
6307.76 3475
6308.51 3340
6309.26 3468
6310.01 3450
6310.76 3329
6311.51 3273
6312.26 3252
6313.01 3204
6313.76 3486
6314.51 3652
6315.26 3453
6316.01 3544
6316.76 3354
6317.51 3510
6318.26 3638
6319.01 3401
6319.76 3423
6320.51 3171
6321.26 3410
6322.01 3397
6322.76 3308
6323.51 3131
6324.26 2960
6325.01 3089
6325.76 2976
6326.51 2966
6327.26 3074
6328.01 3039
6328.76 3040
6329.51 2942
6330.26 2907
6331.02 2961
6331.77 3010
6332.52 2958
6333.27 2846
6334.02 2712
6334.77 2696
6335.52 2826
6336.27 2739
6337.02 2765
6337.77 2816
6338.53 2822
6339.28 2964
6340.03 2884
6340.78 2777
6341.53 2900
6342.28 2739
6343.03 2919
6343.78 3166
6344.54 3212
6345.29 2994
6346.04 2862
6346.79 2895
6347.54 2729
6348.29 2789
6349.05 2822
6349.80 2929
6350.55 3138
6351.30 3278
6352.05 3153
6352.81 3222
6353.56 3186
6354.31 3323
6355.06 3412
6355.82 3447
6356.57 3326
6357.32 3248
6358.07 3145
6358.82 3212
6359.58 3085
6360.33 3081
6361.08 3011
6361.83 2970
6362.59 3001
6363.34 2946
6364.09 2981
6364.85 2982
6365.60 2855
6366.35 2650
6367.10 2829
6367.86 2936
6368.61 2872
6369.36 2898
6370.12 2908
6370.87 2957
6371.62 2893
6372.38 2794
6373.13 2773
6373.88 2840
6374.64 2771
6375.39 2750
6376.14 2660
6376.90 2604
6377.65 2588
6378.40 2700
6379.16 2706
6379.91 2674
6380.66 2709
6381.42 2826
6382.17 2948
6382.92 2775
6383.68 2710
6384.43 2684
6385.19 2760
6385.94 2717
6386.69 2677
6387.45 2642
6388.20 2626
6388.96 2691
6389.71 2734
6390.47 2686
6391.22 2553
6391.97 2498
6392.73 2515
6393.48 2527
6394.24 2467
6394.99 2543
6395.75 2637
6396.50 2568
6397.26 2539
6398.01 2538
6398.77 2668
6399.52 2662
6400.28 2477
6401.03 2284
6401.79 2493
6402.54 2511
6403.30 2555
6404.05 2516
6404.81 2467
6405.56 2584
6406.32 2499
6407.07 2476
6407.83 2528
6408.58 2524
6409.34 2545
6410.09 2677
6410.85 2808
6411.60 2749
6412.36 2868
6413.11 2776
6413.87 2629
6414.63 2575
6415.38 2684
6416.14 2641
6416.89 2700
6417.65 2499
6418.41 2471
6419.16 2448
6419.92 2577
6420.67 2549
6421.43 2451
6422.19 2647
6422.94 2447
6423.70 2368
6424.45 2391
6425.21 2369
6425.97 2522
6426.72 2570
6427.48 2482
6428.24 2341
6428.99 2275
6429.75 2410
6430.51 2498
6431.26 2470
6432.02 2540
6432.78 2368
6433.53 2394
6434.29 2272
6435.05 2358
6435.80 2470
6436.56 2442
6437.32 2389
6438.08 2500
6438.83 2473
6439.59 2501
6440.35 2635
6441.10 2641
6441.86 2576
6442.62 2660
6443.38 2714
6444.13 2599
6444.89 2550
6445.65 2582
6446.41 2498
6447.16 2584
6447.92 2557
6448.68 2532
6449.44 2400
6450.19 2509
6450.95 2464
6451.71 2555
6452.47 2363
6453.23 2483
6453.98 2508
6454.74 2475
6455.50 2541
6456.26 2569
6457.02 2674
6457.78 2594
6458.53 2609
6459.29 2703
6460.05 2578
6460.81 2501
6461.57 2444
6462.33 2676
6463.08 2777
6463.84 2534
6464.60 2607
6465.36 2532
6466.12 2766
6466.88 2834
6467.64 2848
6468.40 2717
6469.15 2754
6469.91 2795
6470.67 2788
6471.43 2824
6472.19 2831
6472.95 2821
6473.71 2887
6474.47 2857
6475.23 2788
6475.99 2879
6476.75 2889
6477.51 2992
6478.26 2934
6479.02 2892
6479.78 3034
6480.54 3075
6481.30 3140
6482.06 2966
6482.82 2952
6483.58 3005
6484.34 3040
6485.10 2965
6485.86 3238
6486.62 3337
6487.38 3223
6488.14 3306
6488.90 3236
6489.66 3316
6490.42 3297
6491.18 3296
6491.94 3568
6492.70 3774
6493.46 3745
6494.22 3646
6494.98 3822
6495.74 3987
6496.51 4008
6497.27 3892
6498.03 4133
6498.79 3911
6499.55 3985
6500.31 3910
6501.07 3744
6501.83 3980
6502.59 3876
6503.35 4013
6504.11 3965
6504.87 4189
6505.64 4298
6506.40 4266
6507.16 4313
6507.92 4317
6508.68 4559
6509.44 4372
6510.20 4586
6510.96 4669
6511.73 4850
6512.49 4776
6513.25 4710
6514.01 4664
6514.77 4597
6515.53 4621
6516.29 4383
6517.06 4385
6517.82 4545
6518.58 4612
6519.34 4732
6520.10 4875
6520.87 4843
6521.63 4858
6522.39 5109
6523.15 5447
6523.91 5850
6524.68 6058
6525.44 5857
6526.20 6373
6526.96 6811
6527.73 6911
6528.49 7065
6529.25 7232
6530.01 7127
6530.78 7094
6531.54 7147
6532.30 7051
6533.06 6985
6533.83 7687
6534.59 8238
6535.35 9096
6536.11 10667
6536.88 12000
6537.64 13627
6538.40 14694
6539.17 14884
6539.93 14875
6540.69 14300
6541.46 12904
6542.22 11316
6542.98 10020
6543.74 8282
6544.51 7183
6545.27 6327
6546.04 5518
6546.80 5011
6547.56 4817
6548.33 4681
6549.09 4452
6549.85 4043
6550.62 4055
6551.38 4092
6552.14 4026
6552.91 3962
6553.67 3888
6554.44 3981
6555.20 3886
6555.96 3899
6556.73 3602
6557.49 3543
6558.26 3668
6559.02 3651
6559.78 3759
6560.55 3707
6561.31 3651
6562.08 3764
6562.84 3927
6563.61 3841
6564.37 3906
6565.14 3996
6565.90 3878
6566.66 4177
6567.43 4193
6568.19 4167
6568.96 4155
6569.72 4227
6570.49 4216
6571.25 4285
6572.02 4249
6572.78 4221
6573.55 4327
6574.31 4467
6575.08 4470
6575.84 4518
6576.61 4894
6577.37 5047
6578.14 4922
6578.90 5202
6579.67 5207
6580.44 5177
6581.20 5272
6581.97 5282
6582.73 5399
6583.50 5367
6584.26 5231
6585.03 5048
6585.79 4998
6586.56 4816
6587.33 4774
6588.09 4617
6588.86 4757
6589.62 4662
6590.39 4598
6591.16 4760
6591.92 5060
6592.69 5470
6593.45 5507
6594.22 5889
6594.99 5881
6595.75 6189
6596.52 5965
6597.29 5909
6598.05 5996
6598.82 5651
6599.59 5610
6600.35 5446
6601.12 5043
6601.89 4651
6602.65 4540
6603.42 4274
6604.19 4234
6604.95 4176
6605.72 4167
6606.49 3980
6607.25 3992
6608.02 4081
6608.79 3755
6609.55 3908
6610.32 3990
6611.09 3954
6611.86 3986
6612.62 3779
6613.39 3784
6614.16 3858
6614.93 3711
6615.69 3684
6616.46 3581
6617.23 3487
6618.00 3520
6618.76 3615
6619.53 3412
6620.30 3541
6621.07 3813
6621.83 3599
6622.60 3557
6623.37 3548
6624.14 3597
6624.91 3719
6625.67 3547
6626.44 3520
6627.21 3577
6627.98 3511
6628.75 3443
6629.52 3291
6630.28 3314
6631.05 3467
6631.82 3508
6632.59 3598
6633.36 3787
6634.13 3796
6634.90 3940
6635.66 4231
6636.43 4196
6637.20 4237
6637.97 4134
6638.74 4244
6639.51 4081
6640.28 3791
6641.05 3576
6641.81 3552
6642.58 3584
6643.35 3386
6644.12 3295
6644.89 3192
6645.66 3217
6646.43 3229
6647.20 3131
6647.97 3220
6648.74 3103
6649.51 3293
6650.28 3351
6651.05 3275
6651.82 3201
6652.59 3105
6653.35 3300
6654.12 3207
6654.89 3250
6655.66 3112
6656.43 3232
6657.20 3261
6657.97 3024
6658.74 2985
6659.51 3034
6660.28 3051
6661.05 2880
6661.82 3036
6662.59 3009
6663.36 2961
6664.13 3003
6664.91 3029
6665.68 2932
6666.45 3015
6667.22 2903
6667.99 3002
6668.76 2938
6669.53 2897
6670.30 2979
6671.07 3026
6671.84 3088
6672.61 2991
6673.38 2975
6674.15 2978
6674.92 3196
6675.69 3060
6676.47 3001
6677.24 2929
6678.01 2995
6678.78 3043
6679.55 3097
6680.32 2947
6681.09 2886
6681.86 3010
6682.64 3026
6683.41 3192
6684.18 3169
6684.95 3128
6685.72 3347
6686.49 3498
6687.26 3548
6688.04 3469
6688.81 3466
6689.58 3641
6690.35 3468
6691.12 3278
6691.90 3364
6692.67 3138
6693.44 2872
6694.21 2966
6694.98 2882
6695.76 2761
6696.53 2727
6697.30 2673
6698.07 2673
6698.84 2839
6699.62 2859
6700.39 2743
6701.16 2724
6701.93 2776
6702.71 2700
6703.48 2675
6704.25 2675
6705.02 2845
6705.80 2842
6706.57 2718
6707.34 2838
6708.12 2800
6708.89 2799
6709.66 2732
6710.43 2723
6711.21 2799
6711.98 2676
6712.75 2704
6713.53 2655
6714.30 2646
6715.07 2629
6715.85 2577
6716.62 2394
6717.39 2604
6718.17 2441
6718.94 2472
6719.71 2711
6720.49 2514
6721.26 2516
6722.03 2563
6722.81 2590
6723.58 2536
6724.36 2418
6725.13 2422
6725.90 2455
6726.68 2448
6727.45 2495
6728.23 2512
6729.00 2514
6729.77 2545
6730.55 2481
6731.32 2424
6732.10 2432
6732.87 2570
6733.64 2613
6734.42 2454
6735.19 2470
6735.97 2456
6736.74 2516
6737.52 2592
6738.29 2510
6739.07 2490
6739.84 2535
6740.62 2393
6741.39 2500
6742.16 2505
6742.94 2505
6743.71 2419
6744.49 2463
6745.26 2438
6746.04 2596
6746.81 2773
6747.59 2648
6748.36 2642
6749.14 2691
6749.92 2702
6750.69 2670
6751.47 2646
6752.24 2728
6753.02 2863
6753.79 2813
6754.57 2897
6755.34 2938
6756.12 2921
6756.89 2915
6757.67 2678
6758.45 2629
6759.22 2527
6760.00 2577
6760.77 2522
6761.55 2496
6762.33 2505
6763.10 2380
6763.88 2598
6764.65 2408
6765.43 2601
6766.21 2440
6766.98 2351
6767.76 2486
6768.53 2487
6769.31 2369
6770.09 2367
6770.86 2352
6771.64 2350
6772.42 2477
6773.19 2491
6773.97 2412
6774.75 2427
6775.52 2312
6776.30 2217
6777.08 2510
6777.85 2563
6778.63 2522
6779.41 2650
6780.18 2564
6780.96 2675
6781.74 2667
6782.52 2592
6783.29 2611
6784.07 2586
6784.85 2535
6785.62 2594
6786.40 2451
6787.18 2400
6787.96 2335
6788.73 2348
6789.51 2466
6790.29 2280
6791.07 2349
6791.84 2390
6792.62 2353
6793.40 2277
6794.18 2400
6794.96 2382
6795.73 2394
6796.51 2335
6797.29 2230
6798.07 2486
6798.85 2504
6799.62 2529
6800.40 2386
6801.18 2597
6801.96 2704
6802.74 2556
6803.51 2731
6804.29 2772
6805.07 2736
6805.85 2591
6806.63 2661
6807.41 2539
6808.19 2569
6808.96 2510
6809.74 2427
6810.52 2520
6811.30 2491
6812.08 2493
6812.86 2474
6813.64 2422
6814.42 2427
6815.20 2331
6815.97 2386
6816.75 2551
6817.53 2470
6818.31 2566
6819.09 2531
6819.87 2520
6820.65 2497
6821.43 2514
6822.21 2580
6822.99 2503
6823.77 2435
6824.55 2522
6825.33 2409
6826.11 2427
6826.89 2522
6827.67 2484
6828.44 2473
6829.22 2608
6830.00 2510
6830.78 2507
6831.56 2507
6832.34 2458
6833.12 2452
6833.90 2402
6834.68 2480
6835.46 2523
6836.24 2301
6837.03 2446
6837.81 2539
6838.59 2521
6839.37 2483
6840.15 2411
6840.93 2505
6841.71 2335
6842.49 2262
6843.27 2404
6844.05 2290
6844.83 2264
6845.61 2474
6846.39 2565
6847.17 2708
6847.95 2654
6848.73 2869
6849.52 3129
6850.30 3513
6851.08 3832
6851.86 4237
6852.64 4727
6853.42 5023
6854.20 5142
6854.98 5028
6855.76 4627
6856.55 4025
6857.33 3622
6858.11 3519
6858.89 3354
6859.67 3068
6860.45 2835
6861.23 2699
6862.02 2697
6862.80 2680
6863.58 2636
6864.36 2824
6865.14 2748
6865.93 2988
6866.71 2976
6867.49 2837
6868.27 2973
6869.05 3061
6869.84 3143
6870.62 2996
6871.40 2821
6872.18 2855
6872.96 2914
6873.75 2718
6874.53 2857
6875.31 2817
6876.09 2647
6876.88 2612
6877.66 2582
6878.44 2715
6879.22 2749
6880.01 2721
6880.79 2863
6881.57 2932
6882.36 3049
6883.14 3285
6883.92 3118
6884.70 3121
6885.49 3453
6886.27 3517
6887.05 3761
6887.84 3869
6888.62 4135
6889.40 4373
6890.19 4517
6890.97 4551
6891.75 4436
6892.54 4295
6893.32 3959
6894.10 3615
6894.89 3331
6895.67 3420
6896.45 3513
6897.24 3245
6898.02 3313
6898.81 3166
6899.59 3346
6900.37 3342
6901.16 3363
6901.94 3308
6902.73 3344
6903.51 3350
6904.29 3279
6905.08 3311
6905.86 3383
6906.65 3355
6907.43 3577
6908.21 3438
6909.00 3392
6909.78 3442
6910.57 3470
6911.35 3331
6912.14 3279
6912.92 3220
6913.71 3207
6914.49 3214
6915.27 3063
6916.06 2905
6916.84 3032
6917.63 2999
6918.41 3066
6919.20 3180
6919.98 3027
6920.77 3064
6921.55 3189
6922.34 3155
6923.12 3064
6923.91 3117
6924.69 3041
6925.48 2999
6926.27 3090
6927.05 3220
6927.84 2959
6928.62 3061
6929.41 3012
6930.19 2992
6930.98 3240
6931.76 3174
6932.55 3207
6933.34 3251
6934.12 3516
6934.91 3545
6935.69 3452
6936.48 3419
6937.26 3696
6938.05 3668
6938.84 3485
6939.62 3419
6940.41 3413
6941.20 3519
6941.98 3662
6942.77 3268
6943.55 3513
6944.34 3740
6945.13 3725
6945.91 3759
6946.70 3724
6947.49 3807
6948.27 3699
6949.06 3779
6949.85 4050
6950.63 4116
6951.42 3914
6952.21 3876
6952.99 3968
6953.78 3807
6954.57 3859
6955.35 3946
6956.14 3928
6956.93 4093
6957.72 4076
6958.50 3988
6959.29 4287
6960.08 4136
6960.86 4118
6961.65 4099
6962.44 4067
6963.23 4222
6964.01 4105
6964.80 3961
6965.59 4263
6966.38 4214
6967.16 4228
6967.95 4296
6968.74 4206
6969.53 4506
6970.32 4573
6971.10 4487
6971.89 4471
6972.68 4544
6973.47 4511
6974.26 4777
6975.04 4663
6975.83 4792
6976.62 4796
6977.41 4712
6978.20 4960
6978.98 5102
6979.77 5085
6980.56 5357
6981.35 5582
6982.14 5839
6982.93 6161
6983.72 6721
6984.50 7490
6985.29 8259
6986.08 9389
6986.87 9974
6987.66 10714
6988.45 11255
6989.24 11338
6990.03 10741
6990.81 9667
6991.60 9062
6992.39 8097
6993.18 7290
6993.97 6698
6994.76 5875
6995.55 5965
6996.34 5856
6997.13 6081
6997.92 6470
6998.71 7179
6999.50 8005
7000.29 9160
7001.08 10009
7001.87 10510
7002.65 10992
7003.44 11134
7004.23 10541
7005.02 9306
7005.81 8473
7006.60 7950
7007.39 6846
7008.18 5932
7008.97 5230
7009.76 4644
7010.55 4336
7011.34 4208
7012.13 4141
7012.92 4217
7013.71 4329
7014.50 4293
7015.30 4192
7016.09 4236
7016.88 4126
7017.67 4303
7018.46 4378
7019.25 4290
7020.04 4089
7020.83 3853
7021.62 3674
7022.41 3601
7023.20 3591
7023.99 3401
7024.78 3534
7025.57 3643
7026.37 3533
7027.16 3454
7027.95 3677
7028.74 3643
7029.53 3688
7030.32 3580
7031.11 3513
7031.90 3492
7032.69 3557
7033.49 3551
7034.28 3464
7035.07 3354
7035.86 3352
7036.65 3443
7037.44 3267
7038.24 3301
7039.03 3487
7039.82 3548
7040.61 3563
7041.40 3619
7042.19 3728
7042.99 3866
7043.78 3751
7044.57 3671
7045.36 3716
7046.15 3671
7046.95 3568
7047.74 3594
7048.53 3855
7049.32 3791
7050.12 3914
7050.91 4067
7051.70 4200
7052.49 4418
7053.29 4278
7054.08 4142
7054.87 3961
7055.66 3901
7056.46 3805
7057.25 3629
7058.04 3545
7058.83 3389
7059.63 3237
7060.42 3575
7061.21 3337
7062.01 3213
7062.80 3245
7063.59 3148
7064.39 2986
7065.18 3192
7065.97 3299
7066.77 3193
7067.56 3261
7068.35 3190
7069.15 3182
7069.94 3162
7070.73 3316
7071.53 3339
7072.32 3428
7073.11 3357
7073.91 3236
7074.70 3139
7075.49 3045
7076.29 2980
7077.08 2921
7077.88 3016
7078.67 2886
7079.46 2919
7080.26 2960
7081.05 3020
7081.85 2983
7082.64 3006
7083.43 3021
7084.23 2924
7085.02 3118
7085.82 3205
7086.61 3198
7087.41 3293
7088.20 3395
7089.00 3610
7089.79 3815
7090.58 3902
7091.38 3942
7092.17 3898
7092.97 3698
7093.76 3218
7094.56 3123
7095.35 2992
7096.15 2868
7096.94 2784
7097.74 2552
7098.53 2514
7099.33 2664
7100.12 2600
7100.92 2438
7101.71 2335
7102.51 2354
7103.30 2360
7104.10 2476
7104.89 2415
7105.69 2314
7106.49 2387
7107.28 2365
7108.08 2292
7108.87 2260
7109.67 2202
7110.46 2171
7111.26 2334
7112.06 2253
7112.85 2274
7113.65 2252
7114.44 2246
7115.24 2195
7116.04 2246
7116.83 2282
7117.63 2199
7118.42 2297
7119.22 2289
7120.02 2200
7120.81 2190
7121.61 2162
7122.41 2231
7123.20 2086
7124.00 2328
7124.79 2308
7125.59 2106
7126.39 2199
7127.18 2265
7127.98 2136
7128.78 2172
7129.57 2349
7130.37 2268
7131.17 2255
7131.97 2342
7132.76 2238
7133.56 2338
7134.36 2157
7135.15 2141
7135.95 2194
7136.75 2274
7137.55 2223
7138.34 2169
7139.14 2116
7139.94 1966
7140.73 2057
7141.53 2154
7142.33 2295
7143.13 2178
7143.92 2159
7144.72 2265
7145.52 2345
7146.32 2308
7147.12 2084
7147.91 2123
7148.71 2166
7149.51 2171
7150.31 2207
7151.11 2252
7151.90 2278
7152.70 2150
7153.50 2088
7154.30 2022
7155.10 2200
7155.89 2234
7156.69 2119
7157.49 2039
7158.29 1986
7159.09 2075
7159.89 2166
7160.68 1979
7161.48 1898
7162.28 2058
7163.08 2074
7163.88 2066
7164.68 2021
7165.48 2037
7166.28 1949
7167.07 1951
7167.87 1950
7168.67 1913
7169.47 1928
7170.27 2012
7171.07 2093
7171.87 1992
7172.67 2108
7173.47 1996
7174.27 1984
7175.07 1878
7175.87 1937
7176.67 1994
7177.46 1834
7178.26 1857
7179.06 1936
7179.86 1943
7180.66 1893
7181.46 1880
7182.26 1986
7183.06 2071
7183.86 2082
7184.66 2156
7185.46 2175
7186.26 2211
7187.06 2096
7187.86 2058
7188.66 1917
7189.46 2109
7190.26 2079
7191.06 1944
7191.86 1951
7192.66 1900
7193.46 1908
7194.26 1850
7195.06 1710
7195.86 1705
7196.67 1857
7197.47 1776
7198.27 1788
7199.07 1798
7199.87 1850
7200.67 1784
7201.47 1834
7202.27 1790
7203.07 1741
7203.87 1859
7204.67 1871
7205.47 1769
7206.28 1694
7207.08 1938
7207.88 1914
7208.68 1808
7209.48 1939
7210.28 1822
7211.08 1981
7211.88 1907
7212.69 1929
7213.49 1910
7214.29 1894
7215.09 1952
7215.89 1868
7216.69 1975
7217.50 1836
7218.30 2102
7219.10 1891
7219.90 1939
7220.70 1847
7221.50 1886
7222.31 1868
7223.11 2045
7223.91 2024
7224.71 1938
7225.51 1942
7226.32 1960
7227.12 1980
7227.92 2051
7228.72 1954
7229.53 1854
7230.33 1884
7231.13 1940
7231.93 1924
7232.74 1948
7233.54 2051
7234.34 1972
7235.14 2054
7235.95 2008
7236.75 2107
7237.55 2132
7238.36 2033
7239.16 2086
7239.96 2120
7240.76 2183
7241.57 2256
7242.37 2178
7243.17 2244
7243.98 2301
7244.78 2199
7245.58 2223
7246.39 2331
7247.19 2243
7247.99 2259
7248.80 2202
7249.60 2157
7250.40 2196
7251.21 2156
7252.01 2216
7252.81 2322
7253.62 2221
7254.42 2092
7255.23 2297
7256.03 2299
7256.83 2297
7257.64 2449
7258.44 2360
7259.25 2337
7260.05 2311
7260.85 2246
7261.66 2316
7262.46 2390
7263.27 2427
7264.07 2306
7264.87 2429
7265.68 2542
7266.48 2541
7267.29 2623
7268.09 2633
7268.90 2608
7269.70 2593
7270.51 2761
7271.31 2687
7272.12 2883
7272.92 2962
7273.73 2705
7274.53 2792
7275.34 2805
7276.14 2617
7276.95 2905
7277.75 2921
7278.56 3010
7279.36 3184
7280.17 3321
7280.97 3395
7281.78 3763
7282.58 4147
7283.39 4724
7284.19 5402
7285.00 6350
7285.80 7212
7286.61 7645
7287.41 7917
7288.22 7929
7289.03 7579
7289.83 6912
7290.64 6034
7291.44 5225
7292.25 4719
7293.06 4165
7293.86 3730
7294.67 3522
7295.47 3255
7296.28 3133
7297.09 3220
7297.89 3031
7298.70 3058
7299.50 3102
7300.31 2959
7301.12 2853
7301.92 3137
7302.73 3123
7303.54 2923
7304.34 3090
7305.15 3220
7305.96 3170
7306.76 3073
7307.57 3196
7308.38 3380
7309.18 3510
7309.99 3777
7310.80 3931
7311.60 4191
7312.41 4214
7313.22 4525
7314.02 4539
7314.83 4524
7315.64 4330
7316.45 4068
7317.25 3999
7318.06 4065
7318.87 4182
7319.67 4502
7320.48 4763
7321.29 5088
7322.10 5346
7322.90 5675
7323.71 5874
7324.52 5986
7325.33 5882
7326.14 5408
7326.94 4960
7327.75 4563
7328.56 4221
7329.37 3902
7330.17 3666
7330.98 3366
7331.79 3203
7332.60 3170
7333.41 2996
7334.22 2962
7335.02 2986
7335.83 2949
7336.64 2970
7337.45 2961
7338.26 2949
7339.07 3136
7339.87 3123
7340.68 3173
7341.49 3134
7342.30 3062
7343.11 3060
7343.92 2858
7344.73 2922
7345.53 3002
7346.34 3016
7347.15 3016
7347.96 2971
7348.77 2960
7349.58 2809
7350.39 2969
7351.20 2953
7352.01 3084
7352.82 3114
7353.62 2971
7354.43 2903
7355.24 2858
7356.05 2708
7356.86 2796
7357.67 2869
7358.48 2992
7359.29 2956
7360.10 2997
7360.91 3085
7361.72 3014
7362.53 3062
7363.34 2991
7364.15 3190
7364.96 3255
7365.77 3216
7366.58 3330
7367.39 3303
7368.20 3288
7369.01 3370
7369.82 3270
7370.63 3179
7371.44 3174
7372.25 3167
7373.06 3280
7373.87 3220
7374.68 3252
7375.49 3167
7376.30 3296
7377.11 3237
7377.92 3419
7378.73 3488
7379.54 3848
7380.36 4135
7381.17 4474
7381.98 4810
7382.79 4954
7383.60 5226
7384.41 5410
7385.22 5268
7386.03 5147
7386.84 4863
7387.65 4478
7388.46 4129
7389.28 3813
7390.09 3589
7390.90 3379
7391.71 3296
7392.52 3227
7393.33 3159
7394.14 2893
7394.96 2851
7395.77 2869
7396.58 3110
7397.39 3023
7398.20 3279
7399.01 3207
7399.83 3567
7400.64 3566
7401.45 3913
7402.26 4013
7403.07 4077
7403.89 4006
7404.70 4029
7405.51 4072
7406.32 3826
7407.13 3553
7407.95 3371
7408.76 3305
7409.57 3435
7410.38 3304
7411.20 3096
7412.01 3042
7412.82 3033
7413.63 2926
7414.45 2751
7415.26 2696
7416.07 2592
7416.88 2530
7417.70 2300
7418.51 2341
7419.32 2554
7420.14 2482
7420.95 2437
7421.76 2318
7422.57 2222
7423.39 2215
7424.20 2254
7425.01 2183
7425.83 2141
7426.64 2130
7427.45 2254
7428.27 2185
7429.08 2175
7429.89 2238
7430.71 2137
7431.52 2135
7432.33 2282
7433.15 2137
7433.96 2148
7434.78 2125
7435.59 2218
7436.40 2127
7437.22 2143
7438.03 2118
7438.84 2151
7439.66 2086
7440.47 2152
7441.29 2114
7442.10 2143
7442.91 2047
7443.73 2190
7444.54 2245
7445.36 2188
7446.17 2060
7446.99 2138
7447.80 2004
7448.62 2047
7449.43 2128
7450.24 2110
7451.06 2207
7451.87 2213
7452.69 2069
7453.50 1955
7454.32 1925
7455.13 1941
7455.95 1979
7456.76 2052
7457.58 2025
7458.39 2132
7459.21 2134
7460.02 2183
7460.84 2067
7461.65 2067
7462.47 2123
7463.28 2064
7464.10 2063
7464.91 2044
7465.73 1931
7466.54 2146
7467.36 2007
7468.18 2001
7468.99 2038
7469.81 2082
7470.62 2057
7471.44 1958
7472.25 2008
7473.07 2070
7473.89 2132
7474.70 2199
7475.52 2076
7476.33 2039
7477.15 2034
7477.97 2016
7478.78 2173
7479.60 2058
7480.41 1864
7481.23 1885
7482.05 1862
7482.86 1904
7483.68 1890
7484.50 1779
7485.31 1840
7486.13 1737
7486.95 1715
7487.76 1768
7488.58 1953
7489.40 1767
7490.21 1676
7491.03 1622
7491.85 1670
7492.66 1704
7493.48 1714
7494.30 1769
7495.11 1766
7495.93 1759
7496.75 1724
7497.57 1666
7498.38 1681
7499.20 1634
7500.02 1633
7500.83 1668
7501.65 1684
7502.47 1507
7503.29 1625
7504.10 1678
7504.92 1721
7505.74 1692
7506.56 1719
7507.37 1635
7508.19 1687
7509.01 1725
7509.83 1697
7510.65 1797
7511.46 1845
7512.28 1795
7513.10 1673
7513.92 1621
7514.74 1683
7515.55 1837
7516.37 1736
7517.19 1663
7518.01 1663
7518.83 1654
7519.64 1715
7520.46 1726
7521.28 1632
7522.10 1705
7522.92 1658
7523.74 1516
7524.56 1600
7525.37 1745
7526.19 1612
7527.01 1652
7527.83 1633
7528.65 1552
7529.47 1588
7530.29 1610
7531.11 1686
7531.93 1714
7532.74 1648
7533.56 1629
7534.38 1723
7535.20 1676
7536.02 1666
7536.84 1780
7537.66 1749
7538.48 1637
7539.30 1731
7540.12 1669
7540.94 1720
7541.76 1754
7542.58 1807
7543.40 1827
7544.22 1808
7545.04 1763
7545.86 1845
7546.68 1898
7547.50 1957
7548.32 1936
7549.14 1921
7549.96 1831
7550.78 1862
7551.60 1825
7552.42 1721
7553.24 1683
7554.06 1775
7554.88 1757
7555.70 1781
7556.52 1681
7557.34 1830
7558.16 1881
7558.98 1822
7559.80 1858
7560.62 1789
7561.44 1893
7562.26 1867
7563.08 1853
7563.90 1786
7564.72 1827
7565.54 1824
7566.36 1814
7567.19 1871
7568.01 1878
7568.83 1834
7569.65 1737
7570.47 1859
7571.29 1816
7572.11 1836
7572.93 1906
7573.76 1840
7574.58 1840
7575.40 1876
7576.22 1969
7577.04 1942
7577.86 1925
7578.68 1939
7579.51 1820
7580.33 1822
7581.15 1924
7581.97 1815
7582.79 2022
7583.61 1819
7584.44 1874
7585.26 2044
7586.08 2009
7586.90 2132
7587.72 2260
7588.55 2166
7589.37 2170
7590.19 2216
7591.01 2283
7591.83 2309
7592.66 2241
7593.48 2175
7594.30 2246
7595.12 2301
7595.95 2163
7596.77 2204
7597.59 2145
7598.41 2138
7599.24 2042
7600.06 2225
7600.88 2232
7601.71 2259
7602.53 2428
7603.35 2516
7604.17 2625
7605.00 2784
7605.82 2959
7606.64 3216
7607.47 3205
7608.29 3190
7609.11 2980
7609.94 2940
7610.76 2907
7611.58 2623
7612.41 2578
7613.23 2619
7614.05 2452
7614.88 2536
7615.70 2433
7616.52 2333
7617.35 2462
7618.17 2659
7619.00 2719
7619.82 2772
7620.64 2835
7621.47 2967
7622.29 2739
7623.11 2698
7623.94 2582
7624.76 2646
7625.59 2551
7626.41 2631
7627.24 2487
7628.06 2637
7628.88 2801
7629.71 2662
7630.53 2876
7631.36 3225
7632.18 3516
7633.01 3857
7633.83 3789
7634.66 3946
7635.48 3791
7636.30 3769
7637.13 3621
7637.95 3278
7638.78 3038
7639.60 2749
7640.43 2378
7641.25 2250
7642.08 2188
7642.90 2047
7643.73 2021
7644.55 1900
7645.38 2009
7646.20 2042
7647.03 2148
7647.85 2149
7648.68 2073
7649.51 2030
7650.33 2000
7651.16 1902
7651.98 1899
7652.81 1860
7653.63 1815
7654.46 1859
7655.28 1773
7656.11 1865
7656.94 1730
7657.76 1667
7658.59 1669
7659.41 1629
7660.24 1767
7661.07 1796
7661.89 1637
7662.72 1659
7663.54 1635
7664.37 1671
7665.20 1694
7666.02 1655
7666.85 1543
7667.68 1621
7668.50 1672
7669.33 1774
7670.16 1710
7670.98 1724
7671.81 1745
7672.64 1732
7673.46 1654
7674.29 1671
7675.12 1806
7675.94 1723
7676.77 1687
7677.60 1677
7678.42 1529
7679.25 1665
7680.08 1614
7680.90 1766
7681.73 1682
7682.56 1688
7683.39 1545
7684.21 1756
7685.04 1634
7685.87 1723
7686.69 1734
7687.52 1790
7688.35 1744
7689.18 1700
7690.01 1716
7690.83 1794
7691.66 1635
7692.49 1662
7693.32 1806
7694.14 1839
7694.97 1702
7695.80 1734
7696.63 1799
7697.46 1728
7698.28 1676
7699.11 1780
7699.94 1797
7700.77 1879
7701.60 1819
7702.42 1911
7703.25 1897
7704.08 1844
7704.91 1757
7705.74 1692
7706.57 1650
7707.39 1733
7708.22 1749
7709.05 1757
7709.88 1627
7710.71 1662
7711.54 1715
7712.37 1549
7713.20 1670
7714.02 1654
7714.85 1594
7715.68 1545
7716.51 1627
7717.34 1546
7718.17 1532
7719.00 1554
7719.83 1586
7720.66 1616
7721.49 1481
7722.32 1503
7723.15 1493
7723.97 1599
7724.80 1621
7725.63 1569
7726.46 1414
7727.29 1490
7728.12 1424
7728.95 1485
7729.78 1439
7730.61 1469
7731.44 1559
7732.27 1446
7733.10 1517
7733.93 1453
7734.76 1443
7735.59 1522
7736.42 1510
7737.25 1399
7738.08 1485
7738.91 1493
7739.74 1411
7740.57 1465
7741.40 1538
7742.23 1425
7743.06 1456
7743.89 1477
7744.72 1503
7745.56 1559
7746.39 1604
7747.22 1606
7748.05 1664
7748.88 1692
7749.71 1861
7750.54 1988
7751.37 1913
7752.20 1845
7753.03 1863
7753.86 1797
7754.69 1683
7755.53 1598
7756.36 1585
7757.19 1555
7758.02 1593
7758.85 1614
7759.68 1549
7760.51 1518
7761.35 1579
7762.18 1561
7763.01 1475
7763.84 1419
7764.67 1556
7765.50 1550
7766.33 1572
7767.17 1400
7768.00 1444
7768.83 1485
7769.66 1495
7770.49 1482
7771.33 1463
7772.16 1426
7772.99 1472
7773.82 1477
7774.65 1529
7775.49 1491
7776.32 1507
7777.15 1607
7777.98 1477
7778.82 1535
7779.65 1504
7780.48 1545
7781.31 1477
7782.15 1455
7782.98 1534
7783.81 1506
7784.64 1406
7785.48 1361
7786.31 1348
7787.14 1354
7787.97 1390
7788.81 1381
7789.64 1500
7790.47 1572
7791.31 1574
7792.14 1474
7792.97 1497
7793.81 1455
7794.64 1448
7795.47 1460
7796.31 1643
7797.14 1574
7797.97 1525
7798.81 1474
7799.64 1495
7800.47 1491
7801.31 1524
7802.14 1567
7802.97 1622
7803.81 1747
7804.64 1643
7805.47 1567
7806.31 1619
7807.14 1600
7807.98 1607
7808.81 1674
7809.64 1632
7810.48 1667
7811.31 1752
7812.15 1763
7812.98 1787
7813.82 1794
7814.65 1802
7815.48 1872
7816.32 1900
7817.15 1947
7817.99 2022
7818.82 2170
7819.66 2050
7820.49 2123
7821.33 2096
7822.16 1926
7822.99 1904
7823.83 1960
7824.66 1835
7825.50 1808
7826.33 1738
7827.17 1843
7828.00 1892
7828.84 1906
7829.67 1873
7830.51 1910
7831.34 2061
7832.18 2006
7833.02 1964
7833.85 1957
7834.69 2010
7835.52 1943
7836.36 1892
7837.19 1957
7838.03 1915
7838.86 1864
7839.70 1848
7840.53 1785
7841.37 1758
7842.21 1861
7843.04 1783
7843.88 1651
7844.71 1756
7845.55 1860
7846.39 1678
7847.22 1629
7848.06 1740
7848.89 1690
7849.73 1512
7850.57 1551
7851.40 1651
7852.24 1649
7853.08 1638
7853.91 1661
7854.75 1774
7855.58 1662
7856.42 1613
7857.26 1718
7858.09 1781
7858.93 1751
7859.77 1752
7860.60 1820
7861.44 1896
7862.28 1808
7863.11 1689
7863.95 1768
7864.79 1803
7865.63 1808
7866.46 1775
7867.30 1762
7868.14 1638
7868.97 1600
7869.81 1626
7870.65 1671
7871.49 1749
7872.32 1639
7873.16 1780
7874.00 1708
7874.84 1797
7875.67 1692
7876.51 1618
7877.35 1640
7878.19 1698
7879.02 1887
7879.86 1891
7880.70 1945
7881.54 2011
7882.38 2063
7883.21 1871
7884.05 1876
7884.89 1813
7885.73 1798
7886.57 1820
7887.40 1686
7888.24 1732
7889.08 1737
7889.92 1959
7890.76 1978
7891.59 1872
7892.43 1845
7893.27 1873
7894.11 1931
7894.95 2027
7895.79 2018
7896.63 1973
7897.47 1901
7898.30 1948
7899.14 2043
7899.98 1891
7900.82 1921
7901.66 1881
7902.50 1923
7903.34 1748
7904.18 1786
7905.02 1781
7905.85 1772
7906.69 1822
7907.53 1695
7908.37 1702
7909.21 1782
7910.05 1804
7910.89 1680
7911.73 1610
7912.57 1622
7913.41 1606
7914.25 1781
7915.09 1727
7915.93 1817
7916.77 2051
7917.61 2066
7918.45 2096
7919.29 2214
7920.13 2357
7920.97 2365
7921.81 2300
7922.65 2183
7923.49 2115
7924.33 2006
7925.17 1903
7926.01 1926
7926.85 1835
7927.69 1675
7928.53 1665
7929.37 1636
7930.21 1582
7931.05 1614
7931.89 1619
7932.73 1540
7933.57 1552
7934.41 1535
7935.25 1545
7936.09 1519
7936.93 1500
7937.78 1519
7938.62 1522
7939.46 1519
7940.30 1466
7941.14 1562
7941.98 1565
7942.82 1548
7943.66 1458
7944.50 1490
7945.35 1568
7946.19 1680
7947.03 1569
7947.87 1585
7948.71 1636
7949.55 1719
7950.39 1670
7951.24 1633
7952.08 1608
7952.92 1716
7953.76 1716
7954.60 1614
7955.44 1753
7956.29 1831
7957.13 1812
7957.97 1805
7958.81 1760
7959.65 1699
7960.50 1762
7961.34 1726
7962.18 1610
7963.02 1589
7963.86 1601
7964.71 1678
7965.55 1720
7966.39 1690
7967.23 1732
7968.08 1776
7968.92 1826
7969.76 1885
7970.60 1854
7971.45 1709
7972.29 1603
7973.13 1666
7973.97 1639
7974.82 1689
7975.66 1633
7976.50 1669
7977.35 1547
7978.19 1489
7979.03 1572
7979.87 1604
7980.72 1524
7981.56 1493
7982.40 1493
7983.25 1477
7984.09 1482
7984.93 1400
7985.78 1348
7986.62 1425
7987.46 1372
7988.31 1418
7989.15 1369
7990.00 1381
7990.84 1388
7991.68 1517
7992.53 1412
7993.37 1330
7994.21 1352
7995.06 1380
7995.90 1436
7996.75 1331
7997.59 1371
7998.43 1375
7999.28 1366
8000.12 1415
8000.97 1262
8001.81 1455
8002.65 1373
8003.50 1272
8004.34 1285
8005.19 1331
8006.03 1320
8006.88 1399
8007.72 1283
8008.57 1287
8009.41 1225
8010.26 1332
8011.10 1287
8011.95 1299
8012.79 1269
8013.63 1270
8014.48 1267
8015.32 1280
8016.17 1188
8017.01 1241
8017.86 1244
8018.70 1298
8019.55 1253
8020.40 1243
8021.24 1208
8022.09 1235
8022.93 1198
8023.78 1272
8024.62 1218
8025.47 1290
8026.31 1294
8027.16 1291
8028.00 1251
8028.85 1209
8029.70 1216
8030.54 1274
8031.39 1214
8032.23 1220
8033.08 1195
8033.92 1201
8034.77 1299
8035.62 1332
8036.46 1159
8037.31 1258
8038.16 1185
8039.00 1316
8039.85 1356
8040.69 1296
8041.54 1260
8042.39 1334
8043.23 1305
8044.08 1220
8044.93 1100
8045.77 1175
8046.62 1153
8047.47 1187
8048.31 1187
8049.16 1144
8050.01 1218
8050.85 1137
8051.70 1196
8052.55 1174
8053.39 1195
8054.24 1248
8055.09 1158
8055.94 1108
8056.78 1138
8057.63 1127
8058.48 1156
8059.32 1118
8060.17 1282
8061.02 1170
8061.87 1172
8062.71 1194
8063.56 1263
8064.41 1154
8065.26 1150
8066.10 1159
8066.95 1166
8067.80 1211
8068.65 1182
8069.49 1189
8070.34 1232
8071.19 1198
8072.04 1229
8072.89 1196
8073.73 1048
8074.58 1119
8075.43 1115
8076.28 1167
8077.13 1199
8077.98 1153
8078.82 1053
8079.67 1119
8080.52 1187
8081.37 1151
8082.22 1105
8083.07 1101
8083.91 1072
8084.76 1084
8085.61 1102
8086.46 1213
8087.31 1171
8088.16 1115
8089.01 1097
8089.86 1185
8090.70 1152
8091.55 1206
8092.40 1229
8093.25 1222
8094.10 1133
8094.95 1101
8095.80 1145
8096.65 1059
8097.50 1160
8098.35 1254
8099.20 1226
8100.05 1153
8100.90 1023
8101.74 1095
8102.59 1165
8103.44 1107
8104.29 1149
8105.14 1168
8105.99 1156
8106.84 1231
8107.69 1250
8108.54 1129
8109.39 1069
8110.24 1140
8111.09 1124
8111.94 1171
8112.79 1181
8113.64 1146
8114.49 1184
8115.34 1159
8116.19 1118
8117.04 1138
8117.89 1221
8118.74 1274
8119.59 1221
8120.45 1215
8121.30 1208
8122.15 1352
8123.00 1325
8123.85 1246
8124.70 1340
8125.55 1273
8126.40 1198
8127.25 1161
8128.10 1123
8128.95 1135
8129.80 1237
8130.65 1265
8131.51 1193
8132.36 1250
8133.21 1173
8134.06 1213
8134.91 1152
8135.76 1189
8136.61 1211
8137.46 1234
8138.32 1163
8139.17 1201
8140.02 1186
8140.87 1157
8141.72 1192
8142.57 1201
8143.43 1295
8144.28 1241
8145.13 1257
8145.98 1223
8146.83 1308
8147.68 1327
8148.54 1334
8149.39 1252
8150.24 1268
8151.09 1249
8151.94 1314
8152.80 1286
8153.65 1284
8154.50 1362
8155.35 1243
8156.21 1375
8157.06 1601
8157.91 1514
8158.76 1529
8159.62 1478
8160.47 1364
8161.32 1328
8162.17 1312
8163.03 1288
8163.88 1322
8164.73 1389
8165.59 1289
8166.44 1215
8167.29 1274
8168.14 1267
8169.00 1264
8169.85 1319
8170.70 1264
8171.56 1219
8172.41 1227
8173.26 1200
8174.12 1140
8174.97 1144
8175.82 1190
8176.68 1201
8177.53 1226
8178.38 1148
8179.24 1107
8180.09 1186
8180.94 1217
8181.80 1161
8182.65 1128
8183.51 1072
8184.36 1046
8185.21 1036
8186.07 1140
8186.92 1111
8187.78 1103
8188.63 1097
8189.48 1104
8190.34 1155
8191.19 1136
8192.05 1110
8192.90 1101
8193.75 1080
8194.61 1067
8195.46 1081
8196.32 1042
8197.17 1016
8198.03 1019
8198.88 1098
8199.74 1101
8200.59 1089
8201.45 1103
8202.30 1148
8203.16 1048
8204.01 1020
8204.87 1089
8205.72 1163
8206.57 1093
8207.43 1097
8208.29 1102
8209.14 1082
8210.00 1044
8210.85 1025
8211.71 1105
8212.56 1071
8213.42 1170
8214.27 1141
8215.13 1094
8215.98 1125
8216.84 1102
8217.69 1051
8218.55 1211
8219.41 1170
8220.26 1166
8221.12 1199
8221.97 1231
8222.83 1227
8223.68 1354
8224.54 1180
8225.40 1242
8226.25 1235
8227.11 1335
8227.96 1363
8228.82 1242
8229.68 1186
8230.53 1199
8231.39 1253
8232.25 1184
8233.10 1169
8233.96 1151
8234.82 1052
8235.67 1074
8236.53 1109
8237.38 1106
8238.24 1119
8239.10 1099
8239.95 1100
8240.81 1122
8241.67 1104
8242.53 1112
8243.38 1188
8244.24 1190
8245.10 1077
8245.95 1032
8246.81 1038
8247.67 1078
8248.52 1084
8249.38 1080
8250.24 1107
8251.10 1081
8251.95 1049
8252.81 1106
8253.67 1095
8254.53 1083
8255.38 1075
8256.24 1089
8257.10 1189
8257.96 1104
8258.81 1097
8259.67 1037
8260.53 1075
8261.39 1158
8262.25 1052
8263.10 1134
8263.96 1110
8264.82 1106
8265.68 1111
8266.54 1083
8267.39 1113
8268.25 1087
8269.11 1053
8269.97 1080
8270.83 1043
8271.69 1152
8272.54 1096
8273.40 1130
8274.26 1132
8275.12 1141
8275.98 1139
8276.84 1059
8277.70 1040
8278.55 1092
8279.41 1167
8280.27 1110
8281.13 1107
8281.99 1062
8282.85 1103
8283.71 1108
8284.57 1182
8285.43 1120
8286.29 991
8287.14 1226
8288.00 1161
8288.86 1120
8289.72 1187
8290.58 1202
8291.44 1231
8292.30 1143
8293.16 1101
8294.02 1142
8294.88 1140
8295.74 1116
8296.60 1122
8297.46 1149
8298.32 1158
8299.18 1168
8300.04 1167
8300.90 1162
8301.76 1131
8302.62 1211
8303.48 1168
8304.34 1204
8305.20 1148
8306.06 1158
8306.92 1049
8307.78 1062
8308.64 1144
8309.50 1153
8310.36 1153
8311.22 1118
8312.08 1119
8312.94 1098
8313.80 1097
8314.66 1153
8315.52 1108
8316.38 1093
8317.24 1119
8318.11 1110
8318.97 1077
8319.83 1160
8320.69 1178
8321.55 1035
8322.41 1108
8323.27 1064
8324.13 1107
8324.99 1099
8325.85 1099
8326.72 1148
8327.58 1196
8328.44 1131
8329.30 1184
8330.16 1114
8331.02 1093
8331.88 1156
8332.75 1210
8333.61 1128
8334.47 1071
8335.33 1094
8336.19 1161
8337.05 1121
8337.92 1104
8338.78 1095
8339.64 1053
8340.50 1065
8341.36 1148
8342.23 1147
8343.09 1129
8343.95 1123
8344.81 1088
8345.67 1188
8346.54 1227
8347.40 1219
8348.26 1203
8349.12 1117
8349.99 1052
8350.85 1102
8351.71 1155
8352.57 1193
8353.44 1215
8354.30 1252
8355.16 1154
8356.03 1083
8356.89 1126
8357.75 1184
8358.61 1177
8359.48 1101
8360.34 1076
8361.20 1119
8362.07 1173
8362.93 1194
8363.79 1234
8364.66 1188
8365.52 1244
8366.38 1200
8367.25 1164
8368.11 1136
8368.97 1284
8369.84 1272
8370.70 1211
8371.56 1182
8372.43 1220
8373.29 1268
8374.15 1170
8375.02 1162
8375.88 1241
8376.74 1237
8377.61 1247
8378.47 1225
8379.34 1198
8380.20 1264
8381.06 1296
8381.93 1300
8382.79 1296
8383.66 1231
8384.52 1234
8385.39 1425
8386.25 1400
8387.11 1400
8387.98 1353
8388.84 1268
8389.71 1330
8390.57 1294
8391.44 1280
8392.30 1255
8393.17 1327
8394.03 1391
8394.90 1184
8395.76 1285
8396.63 1297
8397.49 1327
8398.36 1401
8399.22 1356
8400.09 1373
8400.95 1375
8401.82 1430
8402.68 1452
8403.55 1388
8404.41 1447
8405.28 1331
8406.14 1370
8407.01 1433
8407.87 1422
8408.74 1439
8409.60 1495
8410.47 1474
8411.34 1445
8412.20 1489
8413.07 1547
8413.93 1524
8414.80 1572
8415.66 1465
8416.53 1635
8417.40 1654
8418.26 1668
8419.13 1598
8419.99 1484
8420.86 1607
8421.73 1701
8422.59 1769
8423.46 1756
8424.32 1671
8425.19 1794
8426.06 1797
8426.92 1857
8427.79 1919
8428.66 1902
8429.52 1916
8430.39 1917
8431.26 1791
8432.12 1982
8432.99 1925
8433.86 2001
8434.72 1996
8435.59 1936
8436.46 1957
8437.32 2062
8438.19 1931
8439.06 2052
8439.93 2223
8440.79 2314
8441.66 2258
8442.53 2389
8443.39 2591
8444.26 2568
8445.13 2522
8446.00 2581
8446.86 2624
8447.73 2699
8448.60 2601
8449.47 2554
8450.33 2482
8451.20 2447
8452.07 2629
8452.94 2689
8453.81 2807
8454.67 2872
8455.54 3199
8456.41 3655
8457.28 3986
8458.15 4582
8459.01 4603
8459.88 4838
8460.75 5020
8461.62 4900
8462.49 4333
8463.35 4184
8464.22 3956
8465.09 3751
8465.96 3375
8466.83 3166
8467.70 3213
8468.57 3367
8469.43 3684
8470.30 4201
8471.17 4744
8472.04 5199
8472.91 5706
8473.78 5773
8474.65 5600
8475.52 5252
8476.38 4673
8477.25 4188
8478.12 3825
8478.99 3286
8479.86 2953
8480.73 2631
8481.60 2505
8482.47 2311
8483.34 2199
8484.21 2145
8485.08 2295
8485.95 2037
8486.82 1986
8487.69 2054
8488.55 2009
8489.42 2002
8490.29 2064
8491.16 2023
8492.03 2073
8492.90 1896
8493.77 1853
8494.64 1923
8495.51 1885
8496.38 2006
8497.25 1969
8498.12 2132
8498.99 2108
8499.86 1943
8500.73 1987
8501.60 1946
8502.47 1964
8503.34 1908
8504.22 1869
8505.09 1922
8505.96 1904
8506.83 1741
8507.70 1878
8508.57 1894
8509.44 2127
8510.31 2069
8511.18 2110
8512.05 2187
8512.92 2104
8513.79 1918
8514.66 1871
8515.53 2008
8516.41 1990
8517.28 1949
8518.15 1863
8519.02 1834
8519.89 1879
8520.76 1915
8521.63 1878
8522.50 1809
8523.38 2016
8524.25 1898
8525.12 1908
8525.99 1956
8526.86 2052
8527.73 1980
8528.60 1885
8529.48 1934
8530.35 2085
8531.22 2045
8532.09 2176
8532.96 2162
8533.84 2245
8534.71 2210
8535.58 2208
8536.45 2040
8537.32 1975
8538.20 2113
8539.07 2193
8539.94 2122
8540.81 2102
8541.68 2086
8542.56 2156
8543.43 2163
8544.30 2046
8545.17 2091
8546.05 2063
8546.92 1981
8547.79 1967
8548.67 2023
8549.54 2046
8550.41 2044
8551.28 2090
8552.16 2110
8553.03 2175
8553.90 2208
8554.78 2508
8555.65 2578
8556.52 2762
8557.39 2781
8558.27 2794
8559.14 2753
8560.01 2489
8560.89 2298
8561.76 2242
8562.63 2017
8563.51 1943
8564.38 1938
8565.25 1696
8566.13 1838
8567.00 1826
8567.88 1723
8568.75 1724
8569.62 1631
8570.50 1654
8571.37 1672
8572.24 1662
8573.12 1675
8573.99 1592
8574.87 1671
8575.74 1631
8576.61 1605
8577.49 1541
8578.36 1508
8579.24 1496
8580.11 1505
8580.99 1480
8581.86 1440
8582.73 1415
8583.61 1409
8584.48 1511
8585.36 1493
8586.23 1472
8587.11 1488
8587.98 1456
8588.86 1520
8589.73 1468
8590.61 1467
8591.48 1398
8592.36 1455
8593.23 1364
8594.11 1448
8594.98 1475
8595.86 1405
8596.73 1452
8597.61 1483
8598.48 1536
8599.36 1443
8600.23 1503
8601.11 1492
8601.98 1402
8602.86 1377
8603.73 1457
8604.61 1622
8605.49 1488
8606.36 1437
8607.24 1508
8608.11 1482
8608.99 1498
8609.86 1539
8610.74 1442
8611.62 1436
8612.49 1545
8613.37 1558
8614.24 1615
8615.12 1554
8616.00 1512
8616.87 1595
8617.75 1613
8618.62 1537
8619.50 1478
8620.38 1610
8621.25 1517
8622.13 1571
8623.01 1483
8623.88 1576
8624.76 1503
8625.64 1559
8626.51 1498
8627.39 1495
8628.27 1582
8629.14 1670
8630.02 1552
8630.90 1565
8631.77 1583
8632.65 1634
8633.53 1656
8634.40 1616
8635.28 1583
8636.16 1464
8637.04 1522
8637.91 1560
8638.79 1637
8639.67 1643
8640.55 1629
8641.42 1698
8642.30 1702
8643.18 1722
8644.06 1729
8644.93 1648
8645.81 1699
8646.69 1735
8647.57 1609
8648.44 1689
8649.32 1812
8650.20 1748
8651.08 1762
8651.96 1839
8652.83 1813
8653.71 1712
8654.59 1796
8655.47 1839
8656.35 1687
8657.22 1648
8658.10 1651
8658.98 1674
8659.86 1707
8660.74 1808
8661.62 1822
8662.49 1877
8663.37 1778
8664.25 1744
8665.13 1741
8666.01 1719
8666.89 1719
8667.77 1783
8668.64 1695
8669.52 1636
8670.40 1771
8671.28 1836
8672.16 1887
8673.04 1963
8673.92 2021
8674.80 2084
8675.68 2137
8676.56 2289
8677.44 2265
8678.31 2258
8679.19 2303
8680.07 2121
8680.95 2046
8681.83 2029
8682.71 2087
8683.59 2034
8684.47 1987
8685.35 1982
8686.23 1912
8687.11 1880
8687.99 2008
8688.87 2100
8689.75 2087
8690.63 2341
8691.51 2795
8692.39 3183
8693.27 3482
8694.15 3851
8695.03 4215
8695.91 4426
8696.79 4483
8697.67 4192
8698.55 3720
8699.43 3434
8700.31 3124
8701.19 2624
8702.07 2448
8702.95 2178
8703.83 2044
8704.71 1839
8705.59 1782
8706.48 1778
8707.36 1703
8708.24 1643
8709.12 1524
8710.00 1548
8710.88 1455
8711.76 1369
8712.64 1419
8713.52 1492
8714.40 1484
8715.28 1492
8716.17 1305
8717.05 1396
8717.93 1366
8718.81 1472
8719.69 1448
8720.57 1505
8721.45 1432
8722.34 1401
8723.22 1401
8724.10 1417
8724.98 1411
8725.86 1457
8726.74 1477
8727.63 1445
8728.51 1427
8729.39 1490
8730.27 1507
8731.15 1511
8732.04 1624
8732.92 1644
8733.80 1652
8734.68 1584
8735.56 1487
8736.45 1466
8737.33 1457
8738.21 1406
8739.09 1329
8739.98 1362
8740.86 1430
8741.74 1414
8742.62 1262
8743.51 1264
8744.39 1309
8745.27 1340
8746.15 1321
8747.04 1328
8747.92 1400
8748.80 1423
8749.69 1428
8750.57 1426
8751.45 1342
8752.33 1406
8753.22 1371
8754.10 1445
8754.98 1424
8755.87 1369
8756.75 1466
8757.63 1487
8758.52 1522
8759.40 1640
8760.28 1742
8761.17 1737
8762.05 1683
8762.93 1605
8763.82 1584
8764.70 1605
8765.59 1614
8766.47 1581
8767.35 1538
8768.24 1523
8769.12 1547
8770.00 1512
8770.89 1442
8771.77 1515
8772.66 1470
8773.54 1492
8774.42 1543
8775.31 1486
8776.19 1563
8777.08 1470
8777.96 1503
8778.85 1481
8779.73 1483
8780.62 1358
8781.50 1360
8782.38 1324
8783.27 1392
8784.15 1220
8785.04 1269
8785.92 1242
8786.81 1243
8787.69 1258
8788.58 1342
8789.46 1398
8790.35 1341
8791.23 1315
8792.12 1368
8793.00 1363
8793.89 1361
8794.77 1354
8795.66 1419
8796.54 1457
8797.43 1394
8798.31 1395
8799.20 1433
8800.08 1375
8800.97 1390
8801.86 1389
8802.74 1325
8803.63 1218
8804.51 1154
8805.40 1243
8806.28 1193
8807.17 1208
8808.06 1300
8808.94 1396
8809.83 1302
8810.71 1259
8811.60 1352
8812.49 1298
8813.37 1252
8814.26 1234
8815.14 1210
8816.03 1134
8816.92 1132
8817.80 1187
8818.69 1174
8819.58 1133
8820.46 1215
8821.35 1148
8822.24 1180
8823.12 1208
8824.01 1233
8824.90 1270
8825.78 1303
8826.67 1203
8827.56 1128
8828.44 1204
8829.33 1240
8830.22 1258
8831.10 1279
8831.99 1223
8832.88 1236
8833.77 1274
8834.65 1115
8835.54 1130
8836.43 1210
8837.31 1195
8838.20 1131
8839.09 1154
8839.98 1105
8840.86 1152
8841.75 1106
8842.64 1073
8843.53 1137
8844.41 1125
8845.30 1115
8846.19 1080
8847.08 1109
8847.97 1141
8848.85 1089
8849.74 1127
8850.63 1060
8851.52 1100
8852.41 1063
8853.29 1022
8854.18 1055
8855.07 1090
8855.96 1072
8856.85 1031
8857.74 1055
8858.62 1100
8859.51 1067
8860.40 1053
8861.29 1048
8862.18 1073
8863.07 1029
8863.95 989
8864.84 986
8865.73 1033
8866.62 962
8867.51 997
8868.40 909
8869.29 1043
8870.18 1057
8871.07 1029
8871.95 1117
8872.84 1026
8873.73 980
8874.62 995
8875.51 991
8876.40 976
8877.29 1030
8878.18 972
8879.07 924
8879.96 1004
8880.85 952
8881.74 1016
8882.63 1009
8883.52 953
8884.41 958
8885.30 973
8886.19 961
8887.08 932
8887.97 968
8888.86 937
8889.75 1028
8890.64 1033
8891.53 1048
8892.42 943
8893.31 982
8894.20 1005
8895.09 933
8895.98 936
8896.87 920
8897.76 971
8898.65 991
8899.54 917
8900.43 919
8901.32 995
8902.21 943
8903.10 952
8903.99 985
8904.88 977
8905.77 978
8906.66 864
8907.55 918
8908.45 918
8909.34 918
8910.23 903
8911.12 885
8912.01 940
8912.90 948
8913.79 1006
8914.68 893
8915.57 880
8916.47 968
8917.36 955
8918.25 927
8919.14 911
8920.03 894
8920.92 991
8921.81 955
8922.71 903
8923.60 925
8924.49 855
8925.38 870
8926.27 851
8927.16 876
8928.06 890
8928.95 899
8929.84 863
8930.73 942
8931.62 909
8932.52 919
8933.41 955
8934.30 894
8935.19 859
8936.09 920
8936.98 956
8937.87 944
8938.76 939
8939.65 939
8940.55 924
8941.44 948
8942.33 874
8943.23 894
8944.12 880
8945.01 829
8945.90 934
8946.80 831
8947.69 813
8948.58 912
8949.47 911
8950.37 813
8951.26 837
8952.15 953
8953.05 926
8953.94 875
8954.83 862
8955.73 829
8956.62 875
8957.51 903
8958.41 826
8959.30 843
8960.19 929
8961.09 888
8961.98 889
8962.87 901
8963.77 907
8964.66 866
8965.56 897
8966.45 878
8967.34 808
8968.24 931
8969.13 910
8970.03 891
8970.92 854
8971.81 849
8972.71 888
8973.60 956
8974.50 883
8975.39 891
8976.28 835
8977.18 829
8978.07 852
8978.97 882
8979.86 805
8980.76 913
8981.65 879
8982.55 817
8983.44 821
8984.33 803
8985.23 857
8986.12 907
8987.02 847
8987.91 821
8988.81 878
8989.70 867
8990.60 864
8991.49 810
8992.39 816
8993.28 854
8994.18 909
8995.07 894
8995.97 821
8996.87 848
8997.76 856
8998.66 825
8999.55 805
9000.45 830
9001.34 831
9002.24 797
9003.13 825
9004.03 840
9004.93 828
9005.82 858
9006.72 930
9007.61 832
9008.51 809
9009.40 834
9010.30 786
9011.20 893
9012.09 831
9012.99 838
9013.88 843
9014.78 838
9015.68 837
9016.57 848
9017.47 827
9018.37 756
9019.26 729
9020.16 796
9021.06 778
9021.95 850
9022.85 894
9023.75 874
9024.64 827
9025.54 790
9026.44 790
9027.33 773
9028.23 795
9029.13 812
9030.02 830
9030.92 825
9031.82 835
9032.71 880
9033.61 785
9034.51 839
9035.41 820
9036.30 794
9037.20 849
9038.10 971
9039.00 932
9039.89 834
9040.79 839
9041.69 823
9042.59 849
9043.48 900
9044.38 891
9045.28 862
9046.18 852
9047.07 870
9047.97 771
9048.87 797
9049.77 874
9050.67 886
9051.56 891
9052.46 804
9053.36 807
9054.26 858
9055.16 892
9056.06 875
9056.95 815
9057.85 807
9058.75 794
9059.65 907
9060.55 858
9061.45 788
9062.34 890
9063.24 892
9064.14 913
9065.04 873
9065.94 863
9066.84 915
9067.74 923
9068.64 937
9069.53 928
9070.43 901
9071.33 945
9072.23 963
9073.13 862
9074.03 810
9074.93 820
9075.83 855
9076.73 884
9077.63 903
9078.53 904
9079.43 857
9080.33 893
9081.23 903
9082.12 839
9083.02 836
9083.92 833
9084.82 826
9085.72 894
9086.62 875
9087.52 833
9088.42 939
9089.32 894
9090.22 836
9091.12 829
9092.02 894
9092.92 897
9093.82 814
9094.72 842
9095.62 884
9096.52 892
9097.42 902
9098.32 892
9099.22 864
9100.13 904
9101.03 823
9101.93 839
9102.83 882
9103.73 864
9104.63 892
9105.53 899
9106.43 779
9107.33 815
9108.23 825
9109.13 798
9110.03 762
9110.93 791
9111.84 859
9112.74 769
9113.64 853
9114.54 877
9115.44 835
9116.34 861
9117.24 774
9118.14 778
9119.05 810
9119.95 756
9120.85 880
9121.75 833
9122.65 844
9123.55 815
9124.45 826
9125.36 868
9126.26 857
9127.16 817
9128.06 831
9128.96 757
9129.87 771
9130.77 866
9131.67 821
9132.57 780
9133.47 763
9134.38 851
9135.28 838
9136.18 769
9137.08 817
9137.98 886
9138.89 811
9139.79 784
9140.69 779
9141.59 799
9142.50 898
9143.40 897
9144.30 859
9145.21 834
9146.11 814
9147.01 799
9147.91 766
9148.82 748
9149.72 736
9150.62 762
9151.53 801
9152.43 737
9153.33 732
9154.23 754
9155.14 775
9156.04 797
9156.94 799
9157.85 805
9158.75 776
9159.65 856
9160.56 871
9161.46 842
9162.36 838
9163.27 830
9164.17 827
9165.08 790
9165.98 768
9166.88 751
9167.79 801
9168.69 782
9169.59 790
9170.50 845
9171.40 862
9172.31 780
9173.21 772
9174.11 739
9175.02 754
9175.92 763
9176.83 837
9177.73 810
9178.64 823
9179.54 756
9180.44 822
9181.35 820
9182.25 781
9183.16 830
9184.06 865
9184.97 851
9185.87 881
9186.78 868
9187.68 919
9188.59 910
9189.49 831
9190.40 834
9191.30 836
9192.21 824
9193.11 856
9194.02 848
9194.92 825
9195.83 836
9196.73 839
9197.64 865
9198.54 868
9199.45 818
9200.35 797
9201.26 904
9202.16 1017
9203.07 964
9203.98 992
9204.88 971
9205.79 912
9206.69 869
9207.60 937
9208.50 846
9209.41 820
9210.32 880
9211.22 843
9212.13 872
9213.03 856
9213.94 854
9214.85 885
9215.75 870
9216.66 867
9217.57 862
9218.47 924
9219.38 894
9220.28 995
9221.19 1000
9222.10 994
9223.00 978
9223.91 968
9224.82 994
9225.72 936
9226.63 930
9227.54 906
9228.44 841
9229.35 807
9230.26 841
9231.16 924
9232.07 852
9232.98 838
9233.89 759
9234.79 826
9235.70 853
9236.61 861
9237.51 841
9238.42 942
9239.33 855
9240.24 756
9241.14 739
9242.05 743
9242.96 849
9243.87 780
9244.77 785
9245.68 786
9246.59 745
9247.50 785
9248.40 797
9249.31 792
9250.22 805
9251.13 754
9252.04 762
9252.94 879
9253.85 888
9254.76 813
9255.67 796
9256.58 802
9257.48 768
9258.39 823
9259.30 714
9260.21 778
9261.12 769
9262.03 838
9262.94 833
9263.84 864
9264.75 805
9265.66 828
9266.57 768
9267.48 761
9268.39 738
9269.30 769
9270.20 803
9271.11 715
9272.02 778
9272.93 860
9273.84 806
9274.75 789
9275.66 824
9276.57 828
9277.48 798
9278.39 874
9279.30 836
9280.21 803
9281.11 884
9282.02 865
9282.93 846
9283.84 874
9284.75 837
9285.66 883
9286.57 871
9287.48 782
9288.39 868
9289.30 850
9290.21 880
9291.12 857
9292.03 846
9292.94 840
9293.85 788
9294.76 777
9295.67 769
9296.58 870
9297.49 779
9298.40 783
9299.31 846
9300.22 793
9301.13 861
9302.04 892
9302.95 912
9303.86 831
9304.77 910
9305.69 948
9306.60 953
9307.51 977
9308.42 843
9309.33 851
9310.24 910
9311.15 935
9312.06 904
9312.97 1023
9313.88 980
9314.79 900
9315.70 923
9316.62 884
9317.53 947
9318.44 880
9319.35 895
9320.26 826
9321.17 874
9322.08 885
9322.99 972
9323.91 860
9324.82 820
9325.73 816
9326.64 884
9327.55 884
9328.46 906
9329.38 858
9330.29 751
9331.20 751
9332.11 860
9333.02 890
9333.94 864
9334.85 782
9335.76 849
9336.67 833
9337.58 865
9338.50 820
9339.41 768
9340.32 787
9341.23 858
9342.15 873
9343.06 780
9343.97 840
9344.88 885
9345.80 854
9346.71 885
9347.62 833
9348.53 864
9349.45 868
9350.36 855
9351.27 891
9352.18 841
9353.10 830
9354.01 896
9354.92 833
9355.84 738
9356.75 839
9357.66 829
9358.58 801
9359.49 864
9360.40 909
9361.32 906
9362.23 821
9363.14 918
9364.06 953
9364.97 814
9365.88 854
9366.80 875
9367.71 897
9368.62 826
9369.54 783
9370.45 787
9371.37 854
9372.28 861
9373.19 903
9374.11 924
9375.02 902
9375.94 913
9376.85 851
9377.76 898
9378.68 900
9379.59 932
9380.51 915
9381.42 914
9382.33 867
9383.25 875
9384.16 862
9385.08 924
9385.99 934
9386.91 1021
9387.82 1023
9388.74 963
9389.65 912
9390.57 971
9391.48 1036
9392.40 944
9393.31 1050
9394.23 1182
9395.14 1119
9396.06 1097
9396.97 1086
9397.89 1147
9398.80 1132
9399.72 1169
9400.63 1146
9401.55 1101
9402.46 958
9403.38 1002
9404.29 1017
9405.21 1061
9406.12 1069
9407.04 1044
9407.95 1046
9408.87 1033
9409.79 929
9410.70 907
9411.62 905
9412.53 968
9413.45 1026
9414.36 1057
9415.28 993
9416.20 987
9417.11 914
9418.03 964
9418.95 970
9419.86 967
9420.78 989
9421.69 935
9422.61 905
9423.53 1003
9424.44 969
9425.36 979
9426.28 1001
9427.19 980
9428.11 1003
9429.03 946
9429.94 987
9430.86 987
9431.78 925
9432.69 940
9433.61 924
9434.53 942
9435.44 952
9436.36 926
9437.28 989
9438.19 1105
9439.11 1090
9440.03 1040
9440.95 1051
9441.86 1044
9442.78 1054
9443.70 1036
9444.62 904
9445.53 914
9446.45 968
9447.37 1006
9448.29 1078
9449.20 1105
9450.12 1077
9451.04 1102
9451.96 1125
9452.87 1228
9453.79 1349
9454.71 1385
9455.63 1413
9456.55 1384
9457.46 1330
9458.38 1406
9459.30 1331
9460.22 1242
9461.14 1203
9462.05 1174
9462.97 1100
9463.89 1076
9464.81 1155
9465.73 1112
9466.65 1170
9467.56 1068
9468.48 1055
9469.40 1092
9470.32 1047
9471.24 1064
9472.16 1007
9473.08 1094
9473.99 1076
9474.91 1109
9475.83 1127
9476.75 1083
9477.67 1015
9478.59 1030
9479.51 1103
9480.43 1073
9481.35 1107
9482.27 1032
9483.19 1028
9484.10 1117
9485.02 1072
9485.94 1123
9486.86 1185
9487.78 1158
9488.70 1104
9489.62 1122
9490.54 1107
9491.46 1113
9492.38 1136
9493.30 1076
9494.22 1093
9495.14 1113
9496.06 1085
9496.98 1122
9497.90 1070
9498.82 1029
9499.74 992
9500.66 1008
9501.58 1041
9502.50 1066
9503.42 1082
9504.34 1088
9505.26 1060
9506.18 1035
9507.10 1097
9508.02 1070
9508.94 1096
9509.86 1140
9510.78 1139
9511.70 1050
9512.63 987
9513.55 1016
9514.47 1082
9515.39 1115
9516.31 1176
9517.23 1153
9518.15 1208
9519.07 1199
9519.99 1196
9520.91 1261
9521.83 1239
9522.76 1252
9523.68 1274
9524.60 1218
9525.52 1257
9526.44 1184
9527.36 1237
9528.28 1351
9529.21 1316
9530.13 1283
9531.05 1414
9531.97 1543
9532.89 1651
9533.81 1817
9534.74 1864
9535.66 1904
9536.58 1953
9537.50 1854
9538.42 1952
9539.35 1834
9540.27 1823
9541.19 1619
9542.11 1615
9543.03 1492
9543.96 1452
9544.88 1440
9545.80 1344
9546.72 1297
9547.64 1295
9548.57 1210
9549.49 1210
9550.41 1241
9551.33 1146
9552.26 1207
9553.18 1221
9554.10 1149
9555.03 1236
9555.95 1261
9556.87 1252
9557.79 1234
9558.72 1262
9559.64 1256
9560.56 1292
9561.49 1356
9562.41 1273
9563.33 1295
9564.26 1344
9565.18 1261
9566.10 1283
9567.03 1190
9567.95 1246
9568.87 1182
9569.80 1117
9570.72 1117
9571.64 1111
9572.57 1119
9573.49 1135
9574.41 1121
9575.34 1120
9576.26 1227
9577.18 1157
9578.11 1076
9579.03 1016
9579.96 1112
9580.88 1126
9581.80 1085
9582.73 1110
9583.65 1113
9584.58 1157
9585.50 1029
9586.43 1076
9587.35 1067
9588.27 1104
9589.20 1064
9590.12 1099
9591.05 1161
9591.97 1137
9592.90 1185
9593.82 1068
9594.75 1072
9595.67 1168
9596.60 1150
9597.52 1146
9598.45 1173
9599.37 1212
9600.29 1095
9601.22 1180
9602.14 1205
9603.07 1247
9604.00 1344
9604.92 1216
9605.85 1198
9606.77 1101
9607.70 1221
9608.62 1239
9609.55 1236
9610.47 1268
9611.40 1230
9612.32 1252
9613.25 1291
9614.17 1260
9615.10 1195
9616.03 1275
9616.95 1281
9617.88 1301
9618.80 1284
9619.73 1268
9620.65 1262
9621.58 1227
9622.51 1298
9623.43 1443
9624.36 1320
9625.29 1297
9626.21 1404
9627.14 1372
9628.06 1351
9628.99 1288
9629.92 1388
9630.84 1346
9631.77 1400
9632.70 1408
9633.62 1444
9634.55 1479
9635.48 1519
9636.40 1583
9637.33 1482
9638.26 1548
9639.18 1555
9640.11 1575
9641.04 1641
9641.96 1746
9642.89 1709
9643.82 1720
9644.74 1721
9645.67 1663
9646.60 1709
9647.53 1667
9648.45 1774
9649.38 2009
9650.31 2052
9651.24 2123
9652.16 2211
9653.09 2310
9654.02 2280
9654.95 2222
9655.87 2108
9656.80 2023
9657.73 1960
9658.66 1850
9659.58 1795
9660.51 1656
9661.44 1654
9662.37 1745
9663.30 1690
9664.22 1667
9665.15 1674
9666.08 1658
9667.01 1618
9667.94 1553
9668.86 1660
9669.79 1665
9670.72 1663
9671.65 1643
9672.58 1598
9673.51 1675
9674.43 1744
9675.36 1746
9676.29 1734
9677.22 1622
9678.15 1724
9679.08 1727
9680.01 1744
9680.94 1747
9681.86 1728
9682.79 1840
9683.72 1853
9684.65 1826
9685.58 1753
9686.51 1728
9687.44 1664
9688.37 1643
9689.30 1705
9690.23 1710
9691.16 1793
9692.08 1793
9693.01 1856
9693.94 1798
9694.87 1853
9695.80 1823
9696.73 1844
9697.66 1842
9698.59 1901
9699.52 1960
9700.45 1870
9701.38 2032
9702.31 2129
9703.24 2127
9704.17 2048
9705.10 1986
9706.03 1857
9706.96 1859
9707.89 1821
9708.82 1852
9709.75 1769
9710.68 1746
9711.61 1696
9712.54 1752
9713.47 1754
9714.40 1682
9715.33 1768
9716.26 1822
9717.19 1780
9718.12 1782
9719.06 1690
9719.99 1655
9720.92 1714
9721.85 1669
9722.78 1663
9723.71 1638
9724.64 1650
9725.57 1682
9726.50 1550
9727.43 1550
9728.36 1540
9729.30 1473
9730.23 1576
9731.16 1515
9732.09 1637
9733.02 1634
9733.95 1642
9734.88 1653
9735.81 1700
9736.75 1653
9737.68 1594
9738.61 1603
9739.54 1562
9740.47 1537
9741.40 1593
9742.34 1555
9743.27 1565
9744.20 1546
9745.13 1497
9746.06 1532
9747.00 1570
9747.93 1532
9748.86 1499
9749.79 1546
9750.72 1607
9751.66 1627
9752.59 1564
9753.52 1492
9754.45 1522
9755.39 1549
9756.32 1585
9757.25 1595
9758.18 1476
9759.12 1499
9760.05 1508
9760.98 1528
9761.91 1458
9762.85 1494
9763.78 1502
9764.71 1469
9765.64 1487
9766.58 1475
9767.51 1539
9768.44 1631
9769.38 1638
9770.31 1491
9771.24 1495
9772.18 1479
9773.11 1602
9774.04 1572
9774.98 1550
9775.91 1476
9776.84 1450
9777.78 1527
9778.71 1501
9779.64 1568
9780.58 1671
9781.51 1737
9782.44 1777
9783.38 1788
9784.31 1763
9785.25 1790
9786.18 1809
9787.11 1834
9788.05 1871
9788.98 1884
9789.92 1794
9790.85 1711
9791.78 1648
9792.72 1682
9793.65 1645
9794.59 1572
9795.52 1629
9796.46 1579
9797.39 1586
9798.32 1708
9799.26 1747
9800.19 1710
9801.13 1817
9802.06 1811
9803.00 1811
9803.93 1822
9804.87 1686
9805.80 1638
9806.74 1516
9807.67 1430
9808.61 1407
9809.54 1398
9810.48 1340
9811.41 1385
9812.35 1401
9813.28 1384
9814.22 1486
9815.15 1325
9816.09 1298
9817.02 1335
9817.96 1305
9818.89 1363
9819.83 1320
9820.76 1252
9821.70 1226
9822.64 1274
9823.57 1281
9824.51 1192
9825.44 1183
9826.38 1228
9827.31 1211
9828.25 1169
9829.19 1231
9830.12 1164
9831.06 1195
9831.99 1189
9832.93 1133
9833.87 1147
9834.80 1208
9835.74 1208
9836.68 1236
9837.61 1282
9838.55 1204
9839.48 1218
9840.42 1205
9841.36 1227
9842.29 1238
9843.23 1261
9844.17 1265
9845.10 1341
9846.04 1215
9846.98 1274
9847.91 1184
9848.85 1164
9849.79 1161
9850.72 1170
9851.66 1234
9852.60 1213
9853.54 1183
9854.47 1127
9855.41 1196
9856.35 1247
9857.28 1212
9858.22 1162
9859.16 1259
9860.10 1211
9861.03 1162
9861.97 1233
9862.91 1329
9863.85 1267
9864.78 1249
9865.72 1316
9866.66 1202
9867.60 1227
9868.54 1159
9869.47 1105
9870.41 1146
9871.35 1093
9872.29 1182
9873.22 1213
9874.16 1220
9875.10 1148
9876.04 1161
9876.98 1235
9877.92 1168
9878.85 1164
9879.79 1226
9880.73 1220
9881.67 1184
9882.61 1197
9883.55 1264
9884.48 1261
9885.42 1174
9886.36 1276
9887.30 1269
9888.24 1271
9889.18 1200
9890.12 1202
9891.06 1238
9891.99 1120
9892.93 1150
9893.87 1149
9894.81 1132
9895.75 1159
9896.69 1168
9897.63 1157
9898.57 1199
9899.51 1206
9900.45 1111
9901.39 1147
9902.33 1104
9903.27 1189
9904.20 1263
9905.14 1114
9906.08 1092
9907.02 1104
9907.96 1092
9908.90 1108
9909.84 1242
9910.78 1275
9911.72 1193
9912.66 1259
9913.60 1260
9914.54 1269
9915.48 1206
9916.42 1230
9917.36 1336
9918.30 1277
9919.24 1259
9920.18 1350
9921.12 1244
9922.06 1241
9923.00 1226
9923.94 1290
9924.88 1406
9925.83 1590
9926.77 1734
9927.71 1927
9928.65 1972
9929.59 2170
9930.53 2307
9931.47 2285
9932.41 2309
9933.35 2214
9934.29 2019
9935.23 1831
9936.17 1693
9937.12 1578
9938.06 1470
9939.00 1349
9939.94 1284
9940.88 1346
9941.82 1236
9942.76 1234
9943.70 1219
9944.65 1233
9945.59 1223
9946.53 1127
9947.47 1230
9948.41 1197
9949.35 1196
9950.29 1129
9951.24 1022
9952.18 1109
9953.12 1043
9954.06 1056
9955.00 1017
9955.95 1046
9956.89 1086
9957.83 1080
9958.77 1093
9959.71 1109
9960.66 1093
9961.60 1100
9962.54 1045
9963.48 1153
9964.43 1201
9965.37 1071
9966.31 1073
9967.25 1066
9968.20 1018
9969.14 1133
9970.08 1120
9971.02 1038
9971.97 1000
9972.91 1026
9973.85 1086
9974.79 927
9975.74 997
9976.68 1000
9977.62 971
9978.57 1086
9979.51 1013
9980.45 955
9981.40 1000
9982.34 1026
9983.28 948
9984.23 914
9985.17 989
9986.11 926
9987.06 846
9988.00 930
9988.94 1019
9989.89 994
9990.83 1014
9991.77 909
9992.72 926
9993.66 914
9994.60 909
9995.55 996
9996.49 875
9997.44 928
9998.38 961
9999.32 884
10000.27 925
10001.21 935
10002.16 988
10003.10 970
10004.04 1000
10004.99 1041
10005.93 977
10006.88 1014
10007.82 987
10008.77 1078
10009.71 1077
10010.66 1014
10011.60 1005
10012.54 953
10013.49 962
10014.43 911
10015.38 931
10016.32 923
10017.27 985
10018.21 895
10019.16 955
10020.10 922
10021.05 937
10021.99 936
10022.94 916
10023.88 891
10024.83 903
10025.77 918
10026.72 911
10027.67 846
10028.61 876
10029.56 862
10030.50 911
10031.45 925
10032.39 886
10033.34 951
10034.28 995
10035.23 943
10036.18 871
10037.12 890
10038.07 880
10039.01 825
10039.96 892
10040.90 911
10041.85 906
10042.80 871
10043.74 916
10044.69 926
10045.64 957
10046.58 906
10047.53 872
10048.47 920
10049.42 871
10050.37 885
10051.31 914
10052.26 893
10053.21 930
10054.15 882
10055.10 895
10056.05 942
10056.99 906
10057.94 855
10058.89 854
10059.83 873
10060.78 921
10061.73 868
10062.67 866
10063.62 903
10064.57 878
10065.52 831
10066.46 801
10067.41 772
10068.36 803
10069.30 788
10070.25 873
10071.20 836
10072.15 865
10073.09 862
10074.04 869
10074.99 897
10075.94 831
10076.88 869
10077.83 916
10078.78 913
10079.73 827
10080.68 879
10081.62 845
10082.57 891
10083.52 844
10084.47 916
10085.42 924
10086.36 839
10087.31 812
10088.26 854
10089.21 778
10090.16 803
10091.11 816
10092.05 794
10093.00 787
10093.95 811
10094.90 806
10095.85 793
10096.80 776
10097.75 760
10098.69 788
10099.64 790
10100.59 790
10101.54 851
10102.49 816
10103.44 799
10104.39 790
10105.34 849
10106.28 826
10107.23 780
10108.18 799
10109.13 767
10110.08 747
10111.03 797
10111.98 729
10112.93 821
10113.88 798
10114.83 831
10115.78 766
10116.73 786
10117.68 783
10118.63 860
10119.58 774
10120.53 784
10121.48 744
10122.43 857
10123.38 834
10124.33 895
10125.28 832
10126.23 779
10127.18 810
10128.13 759
10129.08 811
10130.03 859
10130.98 824
10131.93 796
10132.88 798
10133.83 724
10134.78 796
10135.73 798
10136.68 808
10137.63 872
10138.58 841
10139.53 853
10140.48 745
10141.43 762
10142.38 814
10143.33 836
10144.28 781
10145.23 888
10146.19 878
10147.14 853
10148.09 832
10149.04 784
10149.99 781
10150.94 933
10151.89 894
10152.84 860
10153.79 856
10154.75 837
10155.70 793
10156.65 786
10157.60 850
10158.55 885
10159.50 837
10160.46 886
10161.41 797
10162.36 878
10163.31 871
10164.26 899
10165.21 926
10166.17 849
10167.12 906
10168.07 957
10169.02 904
10169.97 909
10170.93 900
10171.88 891
10172.83 920
10173.78 943
10174.73 889
10175.69 925
10176.64 959
10177.59 921
10178.54 922
10179.50 977
10180.45 909
10181.40 902
10182.35 856
10183.31 922
10184.26 917
10185.21 943
10186.17 945
10187.12 949
10188.07 925
10189.02 971
10189.98 1005
10190.93 1029
10191.88 1047
10192.84 1037
10193.79 1058
10194.74 1058
10195.70 1077
10196.65 1087
10197.60 1059
10198.56 1070
10199.51 1108
10200.46 1044
10201.42 1092
10202.37 1183
10203.32 1224
10204.28 1112
10205.23 1129
10206.18 1064
10207.14 1222
10208.09 1199
10209.05 1235
10210.00 1364
10210.95 1364
10211.91 1280
10212.86 1258
10213.82 1238
10214.77 1308
10215.72 1281
10216.68 1140
10217.63 1094
10218.59 1068
10219.54 1119
10220.50 1117
10221.45 1050
10222.41 1079
10223.36 1115
10224.31 999
10225.27 1027
10226.22 1067
10227.18 987
10228.13 1039
10229.09 1039
10230.04 979
10231.00 1077
10231.95 1037
10232.91 1042
10233.86 1039
10234.82 1098
10235.77 1157
10236.73 1329
10237.68 1385
10238.64 1348
10239.59 1411
10240.55 1422
10241.50 1346
10242.46 1274
10243.42 1188
10244.37 1246
10245.33 1186
10246.28 1049
10247.24 987
10248.19 1017
10249.15 1011
10250.11 998
10251.06 1025
10252.02 956
10252.97 965
10253.93 963
10254.89 898
10255.84 902
10256.80 997
10257.75 925
10258.71 912
10259.67 889
10260.62 893
10261.58 953
10262.54 922
10263.49 878
10264.45 886
10265.40 878
10266.36 907
10267.32 798
10268.27 821
10269.23 795
10270.19 849
10271.14 866
10272.10 821
10273.06 878
10274.02 902
10274.97 882
10275.93 856
10276.89 922
10277.84 851
10278.80 883
10279.76 839
10280.71 873
10281.67 879
10282.63 850
10283.59 898
10284.54 815
10285.50 793
10286.46 809
10287.42 804
10288.37 824
10289.33 781
10290.29 797
10291.25 822
10292.21 774
10293.16 807
10294.12 807
10295.08 849
10296.04 859
10296.99 778
10297.95 779
10298.91 749
10299.87 750
10300.83 849
10301.79 793
10302.74 822
10303.70 828
10304.66 800
10305.62 893
10306.58 870
10307.54 748
10308.49 809
10309.45 811
10310.41 789
10311.37 803
10312.33 768
10313.29 807
10314.25 855
10315.21 749
10316.16 815
10317.12 847
10318.08 815
10319.04 808
10320.00 817
10320.96 737
10321.92 824
10322.88 752
10323.84 761
10324.80 778
10325.76 765
10326.71 767
10327.67 726
10328.63 798
10329.59 707
10330.55 715
10331.51 830
10332.47 871
10333.43 782
10334.39 762
10335.35 801
10336.31 825
10337.27 785
10338.23 864
10339.19 798
10340.15 762
10341.11 707
10342.07 768
10343.03 773
10343.99 774
10344.95 805
10345.91 801
10346.87 780
10347.83 811
10348.79 867
10349.75 809
10350.71 796
10351.67 782
10352.63 797
10353.60 725
10354.56 804
10355.52 836
10356.48 788
10357.44 758
10358.40 758
10359.36 743
10360.32 729
10361.28 761
10362.24 736
10363.20 733
10364.17 726
10365.13 721
10366.09 679
10367.05 684
10368.01 713
10368.97 716
10369.93 749
10370.89 741
10371.86 786
10372.82 687
10373.78 673
10374.74 714
10375.70 715
10376.66 698
10377.63 684
10378.59 753
10379.55 796
10380.51 709
10381.47 701
10382.44 721
10383.40 761
10384.36 748
10385.32 681
10386.28 695
10387.25 678
10388.21 679
10389.17 688
10390.13 711
10391.10 675
10392.06 716
10393.02 685
10393.98 718
10394.94 706
10395.91 741
10396.87 718
10397.83 744
10398.80 718
10399.76 794
10400.72 755
10401.68 663
10402.65 725
10403.61 770
10404.57 816
10405.54 854
10406.50 790
10407.46 726
10408.43 756
10409.39 752
10410.35 682
10411.32 721
10412.28 804
10413.24 882
10414.21 808
10415.17 854
10416.13 822
10417.10 859
10418.06 891
10419.02 912
10419.99 1029
10420.95 1084
10421.91 998
10422.88 991
10423.84 1074
10424.81 1008
10425.77 1033
10426.73 965
10427.70 927
10428.66 867
10429.63 873
10430.59 837
10431.56 818
10432.52 823
10433.48 773
10434.45 755
10435.41 710
10436.38 728
10437.34 720
10438.31 696
10439.27 722
10440.24 719
10441.20 674
10442.16 696
10443.13 677
10444.09 661
10445.06 655
10446.02 716
10446.99 670
10447.95 667
10448.92 729
10449.88 743
10450.85 682
10451.81 615
10452.78 611
10453.75 684
10454.71 731
10455.68 693
10456.64 692
10457.61 705
10458.57 692
10459.54 682
10460.50 636
10461.47 683
10462.43 708
10463.40 692
10464.37 634
10465.33 723
10466.30 682
10467.26 722
10468.23 680
10469.20 612
10470.16 683
10471.13 678
10472.09 664
10473.06 660
10474.03 631
10474.99 586
10475.96 682
10476.93 651
10477.89 671
10478.86 673
10479.82 705
10480.79 745
10481.76 675
10482.72 664
10483.69 688
10484.66 745
10485.62 697
10486.59 730
10487.56 678
10488.52 634
10489.49 706
10490.46 688
10491.43 741
10492.39 609
10493.36 653
10494.33 671
10495.29 722
10496.26 659
10497.23 674
10498.20 705
10499.16 691
10500.13 633
10501.10 682
10502.07 679
10503.03 681
10504.00 671
10504.97 667
10505.94 704
10506.90 711
10507.87 751
10508.84 723
10509.81 785
10510.78 750
10511.74 680
10512.71 667
10513.68 718
10514.65 679
10515.62 706
10516.58 683
10517.55 645
10518.52 720
10519.49 707
10520.46 749
10521.43 759
10522.39 743
10523.36 765
10524.33 756
10525.30 733
10526.27 769
10527.24 725
10528.21 680
10529.17 673
10530.14 635
10531.11 678
10532.08 726
10533.05 689
10534.02 715
10534.99 700
10535.96 652
10536.93 712
10537.90 694
10538.86 757
10539.83 706
10540.80 654
10541.77 713
10542.74 692
10543.71 660
10544.68 677
10545.65 710
10546.62 754
10547.59 709
10548.56 734
10549.53 826
10550.50 739
10551.47 758
10552.44 771
10553.41 783
10554.38 811
10555.35 788
10556.32 806
10557.29 828
10558.26 843
10559.23 805
10560.20 868
10561.17 921
10562.14 980
10563.11 1058
10564.08 1019
10565.05 1015
10566.02 1016
10566.99 968
10567.96 955
10568.93 920
10569.90 876
10570.87 869
10571.84 835
10572.82 801
10573.79 841
10574.76 795
10575.73 802
10576.70 769
10577.67 819
10578.64 803
10579.61 802
10580.58 775
10581.55 822
10582.53 713
10583.50 721
10584.47 744
10585.44 770
10586.41 715
10587.38 759
10588.35 714
10589.33 723
10590.30 768
10591.27 761
10592.24 833
10593.21 830
10594.18 882
10595.16 834
10596.13 844
10597.10 854
10598.07 861
10599.04 770
10600.01 780
10600.99 743
10601.96 761
10602.93 728
10603.90 740
10604.88 747
10605.85 765
10606.82 714
10607.79 789
10608.77 703
10609.74 731
10610.71 725
10611.68 752
10612.66 759
10613.63 677
10614.60 692
10615.57 704
10616.55 738
10617.52 613
10618.49 681
10619.46 638
10620.44 684
10621.41 744
10622.38 729
10623.36 786
10624.33 682
10625.30 678
10626.28 736
10627.25 741
10628.22 724
10629.20 716
10630.17 721
10631.14 860
10632.12 804
10633.09 752
10634.06 776
10635.04 721
10636.01 772
10636.99 808
10637.96 839
10638.93 812
10639.91 899
10640.88 897
10641.85 871
10642.83 893
10643.80 896
10644.78 943
10645.75 876
10646.72 883
10647.70 921
10648.67 830
10649.65 835
10650.62 782
10651.60 860
10652.57 825
10653.55 809
10654.52 809
10655.49 762
10656.47 711
10657.44 721
10658.42 804
10659.39 721
10660.37 675
10661.34 670
10662.32 703
10663.29 700
10664.27 761
10665.24 629
10666.22 718
10667.19 681
10668.17 768
10669.14 692
10670.12 716
10671.09 683
10672.07 708
10673.04 692
10674.02 677
10675.00 691
10675.97 677
10676.95 649
10677.92 731
10678.90 794
10679.87 715
10680.85 675
10681.82 678
10682.80 754
10683.78 715
10684.75 721
10685.73 735
10686.70 726
10687.68 723
10688.66 744
10689.63 653
10690.61 659
10691.58 662
10692.56 674
10693.54 649
10694.51 620
10695.49 634
10696.47 591
10697.44 679
10698.42 612
10699.40 586
10700.37 644
10701.35 677
10702.33 652
10703.30 606
10704.28 654
10705.26 691
10706.23 680
10707.21 673
10708.19 637
10709.16 630
10710.14 630
10711.12 645
10712.10 653
10713.07 638
10714.05 666
10715.03 630
10716.01 599
10716.98 685
10717.96 647
10718.94 602
10719.91 635
10720.89 645
10721.87 677
10722.85 628
10723.83 697
10724.80 693
10725.78 667
10726.76 634
10727.74 588
10728.71 569
10729.69 591
10730.67 625
10731.65 673
10732.63 639
10733.60 649
10734.58 629
10735.56 611
10736.54 595
10737.52 609
10738.50 653
10739.47 669
10740.45 605
10741.43 627
10742.41 617
10743.39 662
10744.37 699
10745.35 648
10746.32 636
10747.30 675
10748.28 659
10749.26 644
10750.24 632
10751.22 617
10752.20 630
10753.18 624
10754.16 602
10755.14 643
10756.11 586
10757.09 614
10758.07 666
10759.05 649
10760.03 619
10761.01 549
10761.99 582
10762.97 631
10763.95 602
10764.93 613
10765.91 650
10766.89 603
10767.87 582
10768.85 582
10769.83 685
10770.81 647
10771.79 645
10772.77 624
10773.75 657
10774.73 622
10775.71 614
10776.69 661
10777.67 621
10778.65 672
10779.63 681
10780.61 694
10781.59 606
10782.57 603
10783.55 719
10784.53 675
10785.51 634
10786.49 618
10787.47 664
10788.45 700
10789.43 729
10790.41 705
10791.39 646
10792.38 690
10793.36 674
10794.34 634
10795.32 587
10796.30 572
10797.28 550
10798.26 607
10799.24 620
10800.22 644
10801.21 622
10802.19 674
10803.17 664
10804.15 651
10805.13 651
10806.11 673
10807.09 603
10808.07 640
10809.06 650
10810.04 677
10811.02 657
10812.00 625
10812.98 658
10813.97 604
10814.95 618
10815.93 590
10816.91 626
10817.89 677
10818.87 634
10819.86 608
10820.84 597
10821.82 695
10822.80 655
10823.79 676
10824.77 656
10825.75 683
10826.73 613
10827.72 598
10828.70 642
10829.68 673
10830.66 600
10831.65 601
10832.63 629
10833.61 731
10834.59 635
10835.58 661
10836.56 608
10837.54 678
10838.52 730
10839.51 684
10840.49 682
10841.47 674
10842.46 721
10843.44 652
10844.42 676
10845.41 704
10846.39 685
10847.37 653
10848.36 671
10849.34 666
10850.32 669
10851.31 687
10852.29 732
10853.27 719
10854.26 715
10855.24 669
10856.23 659
10857.21 741
10858.19 697
10859.18 728
10860.16 627
10861.14 701
10862.13 685
10863.11 732
10864.10 685
10865.08 732
10866.07 694
10867.05 679
10868.03 679
10869.02 670
10870.00 699
10870.99 719
10871.97 746
10872.96 749
10873.94 783
10874.92 803
10875.91 753
10876.89 728
10877.88 734
10878.86 752
10879.85 804
10880.83 779
10881.82 802
10882.80 788
10883.79 788
10884.77 783
10885.76 786
10886.74 807
10887.73 770
10888.71 793
10889.70 872
10890.68 861
10891.67 886
10892.65 862
10893.64 799
10894.63 840
10895.61 817
10896.60 844
10897.58 856
10898.57 818
10899.55 854
10900.54 862
10901.53 885
10902.51 869
10903.50 871
10904.48 819
10905.47 825
10906.46 911
10907.44 875
10908.43 861
10909.41 860
10910.40 817
10911.39 806
10912.37 841
10913.36 843
10914.34 849
10915.33 880
10916.32 956
10917.30 908
10918.29 982
10919.28 981
10920.26 915
10921.25 911
10922.24 989
10923.22 897
10924.21 912
10925.20 916
10926.18 887
10927.17 904
10928.16 827
10929.15 941
10930.13 994
10931.12 985
10932.11 938
10933.09 894
10934.08 971
10935.07 968
10936.06 972
10937.04 1026
10938.03 1029
10939.02 1038
10940.01 1044
10940.99 1072
10941.98 1012
10942.97 1040
10943.96 1152
10944.94 1042
10945.93 1135
10946.92 1116
10947.91 1124
10948.90 1117
10949.88 1144
10950.87 1212
10951.86 1119
10952.85 1179
10953.84 1167
10954.82 1186
10955.81 1209
10956.80 1288
10957.79 1242
10958.78 1377
10959.77 1359
10960.75 1573
10961.74 1570
10962.73 1480
10963.72 1536
10964.71 1547
10965.70 1522
10966.69 1456
10967.68 1465
10968.66 1379
10969.65 1378
10970.64 1211
10971.63 1219
10972.62 1261
10973.61 1193
10974.60 1253
10975.59 1254
10976.58 1243
10977.57 1204
10978.55 1176
10979.54 1220
10980.53 1230
10981.52 1204
10982.51 1156
10983.50 1230
10984.49 1226
10985.48 1211
10986.47 1281
10987.46 1189
10988.45 1284
10989.44 1321
10990.43 1237
10991.42 1178
10992.41 1298
10993.40 1253
10994.39 1267
10995.38 1403
10996.37 1420
10997.36 1554
10998.35 1609
10999.34 1769
11000.33 1787
11001.32 1908
11002.31 2078
11003.30 2230
11004.29 2168
11005.28 2117
11006.27 1946
11007.26 1811
11008.25 1712
11009.24 1626
11010.24 1458
11011.23 1420
11012.22 1291
11013.21 1238
11014.20 1262
11015.19 1259
11016.18 1224
11017.17 1221
11018.16 1054
11019.15 1115
11020.14 1175
11021.14 1097
11022.13 1087
11023.12 1151
11024.11 1143
11025.10 1173
11026.09 1058
11027.08 979
11028.08 938
11029.07 1079
11030.06 1034
11031.05 951
11032.04 991
11033.03 981
11034.03 1024
11035.02 947
11036.01 1021
11037.00 1012
11037.99 1066
11038.99 969
11039.98 983
11040.97 924
11041.96 968
11042.95 901
11043.95 963
11044.94 924
11045.93 943
11046.92 941
11047.92 1007
11048.91 928
11049.90 911
11050.89 882
11051.89 903
11052.88 955
11053.87 956
11054.86 938
11055.86 999
11056.85 946
11057.84 910
11058.83 837
11059.83 881
11060.82 951
11061.81 968
11062.81 932
11063.80 838
11064.79 882
11065.79 849
11066.78 860
11067.77 877
11068.77 955
11069.76 880
11070.75 842
11071.75 861
11072.74 825
11073.73 879
11074.73 923
11075.72 870
11076.71 864
11077.71 864
11078.70 902
11079.70 902
11080.69 886
11081.68 914
11082.68 892
11083.67 939
11084.67 803
11085.66 835
11086.65 910
11087.65 935
11088.64 860
11089.64 880
11090.63 811
11091.63 874
11092.62 912
11093.61 829
11094.61 787
11095.60 850
11096.60 819
11097.59 860
11098.59 827
11099.58 800
11100.58 813
11101.57 886
11102.57 829
11103.56 840
11104.56 816
11105.55 819
11106.55 848
11107.54 777
11108.54 783
11109.53 795
11110.53 851
11111.52 836
11112.52 831
11113.51 816
11114.51 802
11115.50 839
11116.50 859
11117.49 816
11118.49 859
11119.49 757
11120.48 784
11121.48 817
11122.47 797
11123.47 862
11124.46 800
11125.46 767
11126.46 806
11127.45 841
11128.45 826
11129.44 820
11130.44 834
11131.44 818
11132.43 819
11133.43 813
11134.43 807
11135.42 782
11136.42 753
11137.41 813
11138.41 795
11139.41 809
11140.40 776
11141.40 809
11142.40 831
11143.39 835
11144.39 792
11145.39 843
11146.38 857
11147.38 880
11148.38 850
11149.38 761
11150.37 806
11151.37 825
11152.37 737
11153.36 765
11154.36 829
11155.36 792
11156.36 744
11157.35 735
11158.35 784
11159.35 683
11160.34 654
11161.34 731
11162.34 719
11163.34 736
11164.33 753
11165.33 732
11166.33 741
11167.33 712
11168.33 806
11169.32 727
11170.32 720
11171.32 738
11172.32 753
11173.32 783
11174.31 672
11175.31 661
11176.31 712
11177.31 697
11178.31 763
11179.30 716
11180.30 679
11181.30 713
11182.30 717
11183.30 677
11184.30 686
11185.30 686
11186.29 708
11187.29 669
11188.29 727
11189.29 721
11190.29 705
11191.29 737
11192.29 756
11193.29 680
11194.28 685
11195.28 738
11196.28 716
11197.28 700
11198.28 708
11199.28 729
11200.28 669
11201.28 728
11202.28 746
11203.28 771
11204.28 735
11205.28 757
11206.28 761
11207.28 725
11208.28 760
11209.27 740
11210.27 773
11211.27 802
11212.27 723
11213.27 724
11214.27 694
11215.27 706
11216.27 658
11217.27 697
11218.27 701
11219.27 662
11220.27 748
11221.27 680
11222.27 706
11223.27 715
11224.27 689
11225.28 627
11226.28 664
11227.28 686
11228.28 655
11229.28 672
11230.28 684
11231.28 672
11232.28 702
11233.28 652
11234.28 713
11235.28 718
11236.28 701
11237.28 677
11238.28 646
11239.28 673
11240.29 668
11241.29 687
11242.29 733
11243.29 745
11244.29 716
11245.29 679
11246.29 743
11247.29 711
11248.30 708
11249.30 681
11250.30 699
11251.30 775
11252.30 687
11253.30 717
11254.31 718
11255.31 684
11256.31 711
11257.31 677
11258.31 731
11259.31 761
11260.32 715
11261.32 733
11262.32 695
11263.32 718
11264.32 793
11265.33 741
11266.33 769
11267.33 705
11268.33 800
11269.34 749
11270.34 814
11271.34 808
11272.34 800
11273.35 775
11274.35 730
11275.35 740
11276.35 737
11277.36 804
11278.36 765
11279.36 752
11280.36 877
11281.37 828
11282.37 856
11283.37 841
11284.38 913
11285.38 944
11286.38 818
11287.38 829
11288.39 799
11289.39 808
11290.39 731
11291.40 706
11292.40 753
11293.40 804
11294.41 659
11295.41 741
11296.41 691
11297.42 685
11298.42 752
11299.43 727
11300.43 658
11301.43 720
11302.44 731
11303.44 741
11304.44 752
11305.45 712
11306.45 687
11307.46 720
11308.46 733
11309.47 759
11310.47 753
11311.47 769
11312.48 693
11313.48 746
11314.49 759
11315.49 726
11316.50 789
11317.50 738
11318.50 749
11319.51 778
11320.51 716
11321.52 777
11322.52 749
11323.53 752
11324.53 741
11325.54 763
11326.54 758
11327.55 733
11328.55 729
11329.56 749
11330.56 745
11331.57 701
11332.57 685
11333.58 681
11334.58 675
11335.59 752
11336.59 713
11337.60 794
11338.60 789
11339.61 789
11340.61 865
11341.62 845
11342.63 866
11343.63 923
11344.64 895
11345.64 880
11346.65 896
11347.65 919
11348.66 964
11349.67 909
11350.67 802
11351.68 810
11352.68 790
11353.69 788
11354.70 752
11355.70 729
11356.71 655
11357.72 706
11358.72 724
11359.73 700
11360.73 714
11361.74 727
11362.75 715
11363.75 678
11364.76 691
11365.77 732
11366.77 728
11367.78 715
11368.79 634
11369.79 616
11370.80 703
11371.81 706
11372.81 625
11373.82 603
11374.83 616
11375.84 631
11376.84 682
11377.85 707
11378.86 615
11379.86 650
11380.87 681
11381.88 725
11382.89 626
11383.89 605
11384.90 630
11385.91 677
11386.92 662
11387.92 667
11388.93 699
11389.94 661
11390.95 682
11391.95 626
11392.96 632
11393.97 626
11394.98 654
11395.99 587
11396.99 646
11398.00 706
11399.01 644
11400.02 694
11401.03 718
11402.03 672
11403.04 662
11404.05 681
11405.06 629
11406.07 671
11407.08 616
11408.09 570
11409.09 591
11410.10 569
11411.11 612
11412.12 616
11413.13 640
11414.14 595
11415.15 636
11416.15 656
11417.16 628
11418.17 639
11419.18 627
11420.19 585
11421.20 586
11422.21 661
11423.22 693
11424.23 620
11425.24 633
11426.25 593
11427.26 618
11428.26 663
11429.27 633
11430.28 645
11431.29 592
11432.30 638
11433.31 672
11434.32 619
11435.33 592
11436.34 586
11437.35 673
11438.36 619
11439.37 625
11440.38 565
11441.39 532
11442.40 637
11443.41 613
11444.42 631
11445.43 610
11446.44 673
11447.45 702
11448.46 580
11449.47 624
11450.48 606
11451.49 602
11452.50 645
11453.51 591
11454.52 611
11455.53 598
11456.55 668
11457.56 661
11458.57 685
11459.58 624
11460.59 654
11461.60 653
11462.61 617
11463.62 641
11464.63 614
11465.64 623
11466.65 659
11467.67 664
11468.68 631
11469.69 621
11470.70 677
11471.71 694
11472.72 665
11473.73 676
11474.74 651
11475.76 655
11476.77 687
11477.78 643
11478.79 729
11479.80 706
11480.81 656
11481.83 695
11482.84 640
11483.85 647
11484.86 642
11485.87 623
11486.89 646
11487.90 687
11488.91 692
11489.92 657
11490.93 593
11491.95 625
11492.96 652
11493.97 698
11494.98 652
11496.00 641
11497.01 625
11498.02 616
11499.03 687
11500.05 695
11501.06 605
11502.07 583
11503.08 629
11504.10 654
11505.11 600
11506.12 614
11507.13 625
11508.15 665
11509.16 612
11510.17 598
11511.19 660
11512.20 614
11513.21 662
11514.23 644
11515.24 620
11516.25 645
11517.27 672
11518.28 670
11519.29 672
11520.31 613
11521.32 639
11522.33 661
11523.35 651
11524.36 618
11525.37 593
11526.39 672
11527.40 671
11528.42 720
11529.43 630
11530.44 665
11531.46 636
11532.47 643
11533.48 691
11534.50 672
11535.51 661
11536.53 639
11537.54 630
11538.56 622
11539.57 615
11540.58 668
11541.60 748
11542.61 670
11543.63 698
11544.64 677
11545.66 680
11546.67 741
11547.69 727
11548.70 712
11549.72 690
11550.73 729
11551.75 725
11552.76 745
11553.78 723
11554.79 756
11555.81 783
11556.82 724
11557.84 697
11558.85 749
11559.87 760
11560.88 729
11561.90 753
11562.91 735
11563.93 790
11564.94 826
11565.96 772
11566.97 805
11567.99 796
11569.00 793
11570.02 815
11571.04 776
11572.05 783
11573.07 800
11574.08 795
11575.10 822
11576.11 833
11577.13 871
11578.15 773
11579.16 804
11580.18 810
11581.20 842
11582.21 911
11583.23 988
11584.24 962
11585.26 979
11586.28 1006
11587.29 1020
11588.31 967
11589.33 1030
11590.34 1075
11591.36 1064
11592.38 1111
11593.39 1150
11594.41 1107
11595.43 1268
11596.44 1355
11597.46 1433
11598.48 1497
11599.49 1762
11600.51 1824
11601.53 1908
11602.54 1993
11603.56 2063
11604.58 2026
11605.60 1922
11606.61 1791
11607.63 1663
11608.65 1599
11609.67 1421
11610.68 1327
11611.70 1195
11612.72 1142
11613.74 1072
11614.75 986
11615.77 962
11616.79 910
11617.81 883
11618.82 867
11619.84 894
11620.86 866
11621.88 840
11622.90 805
11623.91 785
11624.93 798
11625.95 795
11626.97 834
11627.99 803
11629.00 783
11630.02 762
11631.04 770
11632.06 731
11633.08 723
11634.10 723
11635.11 774
11636.13 776
11637.15 754
11638.17 737
11639.19 677
11640.21 723
11641.23 738
11642.25 735
11643.26 764
11644.28 710
11645.30 727
11646.32 736
11647.34 724
11648.36 745
11649.38 704
11650.40 730
11651.42 716
11652.44 701
11653.46 666
11654.47 694
11655.49 672
11656.51 700
11657.53 696
11658.55 702
11659.57 695
11660.59 613
11661.61 681
11662.63 674
11663.65 656
11664.67 697
11665.69 726
11666.71 664
11667.73 683
11668.75 660
11669.77 676
11670.79 726
11671.81 655
11672.83 723
11673.85 665
11674.87 717
11675.89 749
11676.91 710
11677.93 690
11678.95 784
11679.97 706
11680.99 667
11682.01 652
11683.03 771
11684.06 783
11685.08 718
11686.10 650
11687.12 680
11688.14 689
11689.16 695
11690.18 712
11691.20 641
11692.22 598
11693.24 704
11694.26 767
11695.29 704
11696.31 661
11697.33 710
11698.35 677
11699.37 689
11700.39 673
11701.41 671
11702.43 651
11703.46 622
11704.48 618
11705.50 639
11706.52 609
11707.54 644
11708.56 617
11709.59 682
11710.61 585
11711.63 616
11712.65 659
11713.67 625
11714.70 621
11715.72 667
11716.74 619
11717.76 657
11718.78 653
11719.81 633
11720.83 648
11721.85 659
11722.87 708
11723.90 620
11724.92 590
11725.94 593
11726.96 612
11727.99 618
11729.01 605
11730.03 617
11731.05 584
11732.08 582
11733.10 586
11734.12 651
11735.15 568
11736.17 558
11737.19 577
11738.21 610
11739.24 632
11740.26 564
11741.28 604
11742.31 596
11743.33 622
11744.35 584
11745.38 599
11746.40 604
11747.42 596
11748.45 584
11749.47 577
11750.49 611
11751.52 602
11752.54 591
11753.56 566
11754.59 589
11755.61 605
11756.64 605
11757.66 585
11758.68 625
11759.71 555
11760.73 562
11761.76 591
11762.78 564
11763.80 615
11764.83 587
11765.85 573
11766.88 592
11767.90 609
11768.93 602
11769.95 580
11770.97 553
11772.00 601
11773.02 583
11774.05 620
11775.07 628
11776.10 560
11777.12 614
11778.15 603
11779.17 612
11780.20 629
11781.22 620
11782.25 587
11783.27 545
11784.30 584
11785.32 605
11786.35 590
11787.37 614
11788.40 573
11789.42 628
11790.45 555
11791.47 551
11792.50 561
11793.52 534
11794.55 520
11795.57 579
11796.60 558
11797.63 494
11798.65 540
11799.68 527
11800.70 568
11801.73 530
11802.75 464
11803.78 529
11804.81 580
11805.83 557
11806.86 578
11807.88 600
11808.91 557
11809.94 572
11810.96 611
11811.99 569
11813.02 554
11814.04 575
11815.07 570
11816.09 588
11817.12 584
11818.15 532
11819.17 529
11820.20 564
11821.23 583
11822.25 568
11823.28 591
11824.31 608
11825.33 580
11826.36 550
11827.39 617
11828.42 595
11829.44 577
11830.47 628
11831.50 656
11832.52 678
11833.55 694
11834.58 647
11835.61 545
11836.63 589
11837.66 578
11838.69 646
11839.71 581
11840.74 548
11841.77 582
11842.80 588
11843.83 614
11844.85 535
11845.88 589
11846.91 600
11847.94 594
11848.96 622
11849.99 616
11851.02 612
11852.05 596
11853.08 622
11854.10 611
11855.13 589
11856.16 544
11857.19 585
11858.22 611
11859.24 588
11860.27 620
11861.30 622
11862.33 576
11863.36 615
11864.39 624
11865.42 645
11866.44 578
11867.47 608
11868.50 676
11869.53 640
11870.56 571
11871.59 642
11872.62 653
11873.65 662
11874.67 615
11875.70 581
11876.73 574
11877.76 598
11878.79 615
11879.82 597
11880.85 601
11881.88 547
11882.91 554
11883.94 580
11884.97 644
11886.00 636
11887.03 627
11888.06 658
11889.09 683
11890.11 614
11891.14 617
11892.17 667
11893.20 684
11894.23 661
11895.26 632
11896.29 639
11897.32 654
11898.35 596
11899.38 657
11900.41 682
11901.44 678
11902.47 726
11903.50 762
11904.53 784
11905.56 737
11906.59 734
11907.63 718
11908.66 743
11909.69 796
11910.72 697
11911.75 664
11912.78 699
11913.81 662
11914.84 684
11915.87 641
11916.90 649
11917.93 692
11918.96 694
11919.99 715
11921.02 710
11922.06 762
11923.09 717
11924.12 738
11925.15 723
11926.18 737
11927.21 784
11928.24 759
11929.27 755
11930.31 843
11931.34 864
11932.37 867
11933.40 907
11934.43 972
11935.46 913
11936.49 903
11937.53 927
11938.56 914
11939.59 856
11940.62 874
11941.65 845
11942.69 837
11943.72 712
11944.75 708
11945.78 770
11946.81 705
11947.85 652
11948.88 639
11949.91 650
11950.94 703
11951.97 673
11953.01 618
11954.04 637
11955.07 696
11956.10 681
11957.14 651
11958.17 661
11959.20 731
11960.24 656
11961.27 610
11962.30 610
11963.33 639
11964.37 672
11965.40 633
11966.43 609
11967.47 627
11968.50 640
11969.53 679
11970.56 628
11971.60 677
11972.63 740
11973.66 727
11974.70 696
11975.73 661
11976.76 629
11977.80 632
11978.83 652
11979.86 638
11980.90 681
11981.93 742
11982.97 679
11984.00 633
11985.03 712
11986.07 653
11987.10 643
11988.13 695
11989.17 669
11990.20 648
11991.24 636
11992.27 690
11993.30 704
11994.34 745
11995.37 633
11996.41 702
11997.44 650
11998.48 620
11999.51 687
12000.54 689
12001.58 698
12002.61 731
12003.65 691
12004.68 716
12005.72 740
12006.75 682
12007.79 790
12008.82 744
12009.86 735
12010.89 726
12011.93 718
12012.96 783
12014.00 710
12015.03 777
12016.07 847
12017.10 820
12018.14 842
12019.17 891
12020.21 816
12021.24 859
12022.28 852
12023.31 879
12024.35 829
12025.38 895
12026.42 857
12027.46 817
12028.49 761
12029.53 795
12030.56 791
12031.60 787
12032.63 759
12033.67 771
12034.71 782
12035.74 775
12036.78 760
12037.81 741
12038.85 726
12039.89 706
12040.92 734
12041.96 729
12042.99 701
12044.03 744
12045.07 731
12046.10 680
12047.14 717
12048.18 730
12049.21 673
12050.25 697
12051.29 753
12052.32 738
12053.36 761
12054.40 713
12055.43 690
12056.47 730
12057.51 723
12058.54 693
12059.58 695
12060.62 730
12061.65 673
12062.69 652
12063.73 662
12064.77 714
12065.80 684
12066.84 716
12067.88 694
12068.92 707
12069.95 684
12070.99 714
12072.03 699
12073.07 652
12074.10 684
12075.14 702
12076.18 650
12077.22 615
12078.25 608
12079.29 671
12080.33 684
12081.37 694
12082.41 684
12083.44 713
12084.48 655
12085.52 685
12086.56 723
12087.60 690
12088.63 651
12089.67 723
12090.71 712
12091.75 666
12092.79 619
12093.83 666
12094.86 701
12095.90 729
12096.94 702
12097.98 671
12099.02 687
12100.06 678
12101.10 722
12102.13 666
12103.17 657
12104.21 745
12105.25 782
12106.29 720
12107.33 738
12108.37 683
12109.41 695
12110.45 696
12111.49 630
12112.53 659
12113.56 689
12114.60 715
12115.64 699
12116.68 718
12117.72 684
12118.76 687
12119.80 640
12120.84 646
12121.88 669
12122.92 633
12123.96 584
12125.00 636
12126.04 673
12127.08 629
12128.12 589
12129.16 555
12130.20 560
12131.24 678
12132.28 588
12133.32 590
12134.36 615
12135.40 573
12136.44 621
12137.48 583
12138.52 606
12139.56 584
12140.60 598
12141.64 598
12142.68 557
12143.72 581
12144.76 562
12145.81 564
12146.85 575
12147.89 541
12148.93 612
12149.97 605
12151.01 576
12152.05 621
12153.09 556
12154.13 573
12155.17 573
12156.21 589
12157.26 628
12158.30 602
12159.34 587
12160.38 521
12161.42 518
12162.46 575
12163.50 553
12164.55 537
12165.59 561
12166.63 575
12167.67 549
12168.71 580
12169.75 574
12170.80 598
12171.84 600
12172.88 615
12173.92 613
12174.96 606
12176.00 520
12177.05 535
12178.09 547
12179.13 568
12180.17 600
12181.22 552
12182.26 562
12183.30 588
12184.34 583
12185.38 579
12186.43 595
12187.47 616
12188.51 624
12189.55 603
12190.60 559
12191.64 558
12192.68 594
12193.72 574
12194.77 546
12195.81 551
12196.85 599
12197.90 541
12198.94 591
12199.98 617
12201.03 596
12202.07 565
12203.11 573
12204.15 625
12205.20 548
12206.24 568
12207.28 557
12208.33 580
12209.37 602
12210.41 598
12211.46 601
12212.50 609
12213.55 561
12214.59 591
12215.63 586
12216.68 624
12217.72 579
12218.76 604
12219.81 592
12220.85 582
12221.90 582
12222.94 551
12223.98 574
12225.03 529
12226.07 524
12227.12 553
12228.16 594
12229.20 604
12230.25 617
12231.29 625
12232.34 577
12233.38 584
12234.43 600
12235.47 601
12236.52 618
12237.56 618
12238.61 591
12239.65 561
12240.69 629
12241.74 602
12242.78 568
12243.83 553
12244.87 536
12245.92 595
12246.96 528
12248.01 593
12249.05 546
12250.10 563
12251.14 565
12252.19 549
12253.24 557
12254.28 595
12255.33 587
12256.37 552
12257.42 596
12258.46 558
12259.51 607
12260.55 608
12261.60 575
12262.64 554
12263.69 576
12264.74 527
12265.78 514
12266.83 496
12267.87 471
12268.92 521
12269.97 530
12271.01 514
12272.06 531
12273.10 544
12274.15 516
12275.20 467
12276.24 530
12277.29 545
12278.34 512
12279.38 506
12280.43 534
12281.47 469
12282.52 536
12283.57 511
12284.61 526
12285.66 597
12286.71 578
12287.75 560
12288.80 488
12289.85 520
12290.90 487
12291.94 467
12292.99 463
12294.04 465
12295.08 510
12296.13 553
12297.18 521
12298.22 507
12299.27 516
12300.32 543
12301.37 511
12302.41 471
12303.46 460
12304.51 505
12305.56 553
12306.60 513
12307.65 574
12308.70 517
12309.75 503
12310.79 521
12311.84 494
12312.89 488
12313.94 488
12314.99 506
12316.03 489
12317.08 496
12318.13 499
12319.18 503
12320.23 521
12321.27 484
12322.32 508
12323.37 514
12324.42 513
12325.47 500
12326.52 509
12327.56 471
12328.61 477
12329.66 472
12330.71 521
12331.76 504
12332.81 445
12333.86 459
12334.91 500
12335.95 468
12337.00 504
12338.05 543
12339.10 499
12340.15 490
12341.20 445
12342.25 544
12343.30 474
12344.35 496
12345.40 599
12346.44 537
12347.49 511
12348.54 532
12349.59 509
12350.64 477
12351.69 451
12352.74 480
12353.79 520
12354.84 525
12355.89 484
12356.94 449
12357.99 484
12359.04 526
12360.09 553
12361.14 474
12362.19 509
12363.24 516
12364.29 515
12365.34 466
12366.39 502
12367.44 500
12368.49 486
12369.54 520
12370.59 527
12371.64 526
12372.69 540
12373.74 500
12374.79 568
12375.84 540
12376.89 476
12377.94 517
12378.99 500
12380.05 503
12381.10 541
12382.15 518
12383.20 549
12384.25 553
12385.30 497
12386.35 501
12387.40 521
12388.45 478
12389.50 452
12390.55 467
12391.61 491
12392.66 538
12393.71 482
12394.76 493
12395.81 446
12396.86 510
12397.91 542
12398.97 501
12400.02 523
12401.07 568
12402.12 473
12403.17 562
12404.22 579
12405.28 502
12406.33 514
12407.38 567
12408.43 557
12409.48 548
12410.53 503
12411.59 555
12412.64 563
12413.69 547
12414.74 540
12415.80 562
12416.85 548
12417.90 522
12418.95 509
12420.00 509
12421.06 561
12422.11 543
12423.16 502
12424.21 528
12425.27 537
12426.32 540
12427.37 511
12428.43 479
12429.48 508
12430.53 525
12431.58 554
12432.64 515
12433.69 523
12434.74 546
12435.80 522
12436.85 535
12437.90 556
12438.96 566
12440.01 532
12441.06 493
12442.12 474
12443.17 518
12444.22 557
12445.28 553
12446.33 559
12447.38 534
12448.44 554
12449.49 526
12450.54 540
12451.60 494
12452.65 507
12453.71 556
12454.76 490
12455.81 494
12456.87 534
12457.92 486
12458.98 558
12460.03 474
12461.08 506
12462.14 513
12463.19 535
12464.25 471
12465.30 536
12466.35 553
12467.41 547
12468.46 518
12469.52 574
12470.57 589
12471.63 548
12472.68 542
12473.74 561
12474.79 588
12475.85 558
12476.90 592
12477.96 621
12479.01 609
12480.07 597
12481.12 697
12482.18 680
12483.23 674
12484.29 655
12485.34 643
12486.40 634
12487.45 657
12488.51 670
12489.56 659
12490.62 657
12491.67 690
12492.73 721
12493.78 768
12494.84 746
12495.90 805
12496.95 959
12498.01 988
12499.06 917
12500.12 928
12501.17 925
12502.23 858
12503.29 787
12504.34 790
12505.40 733
12506.45 749
12507.51 707
12508.57 695
12509.62 711
12510.68 667
12511.73 622
12512.79 676
12513.85 623
12514.90 616
12515.96 589
12517.02 588
12518.07 580
12519.13 623
12520.19 588
12521.24 593
12522.30 565
12523.36 524
12524.41 595
12525.47 596
12526.53 583
12527.58 573
12528.64 536
12529.70 548
12530.76 552
12531.81 597
12532.87 585
12533.93 569
12534.98 606
12536.04 631
12537.10 519
12538.16 582
12539.21 526
12540.27 564
12541.33 559
12542.39 516
12543.44 549
12544.50 534
12545.56 582
12546.62 560
12547.68 579
12548.73 579
12549.79 575
12550.85 542
12551.91 584
12552.96 570
12554.02 644
12555.08 664
12556.14 609
12557.20 599
12558.26 626
12559.31 581
12560.37 593
12561.43 607
12562.49 658
12563.55 587
12564.61 676
12565.66 664
12566.72 668
12567.78 614
12568.84 636
12569.90 662
12570.96 690
12572.02 642
12573.08 649
12574.13 653
12575.19 675
12576.25 688
12577.31 688
12578.37 728
12579.43 676
12580.49 713
12581.55 702
12582.61 666
12583.67 758
12584.73 726
12585.79 705
12586.85 756
12587.91 678
12588.96 684
12590.02 678
12591.08 683
12592.14 698
12593.20 706
12594.26 623
12595.32 669
12596.38 695
12597.44 655
12598.50 743
12599.56 686
12600.62 612
12601.68 649
12602.74 655
12603.80 723
12604.86 695
12605.92 651
12606.98 633
12608.04 624
12609.10 612
12610.17 632
12611.23 641
12612.29 622
12613.35 643
12614.41 645
12615.47 599
12616.53 622
12617.59 655
12618.65 612
12619.71 614
12620.77 574
12621.83 623
12622.89 571
12623.95 612
12625.02 649
12626.08 616
12627.14 647
12628.20 650
12629.26 608
12630.32 562
12631.38 587
12632.44 590
12633.51 626
12634.57 609
12635.63 585
12636.69 608
12637.75 575
12638.81 619
12639.88 631
12640.94 624
12642.00 620
12643.06 645
12644.12 654
12645.18 701
12646.25 652
12647.31 607
12648.37 637
12649.43 647
12650.50 650
12651.56 689
12652.62 675
12653.68 768
12654.74 726
12655.81 609
12656.87 602
12657.93 729
12658.99 676
12660.06 687
12661.12 683
12662.18 710
12663.24 739
12664.31 735
12665.37 752
12666.43 619
12667.50 643
12668.56 697
12669.62 663
12670.68 660
12671.75 692
12672.81 666
12673.87 696
12674.94 708
12676.00 721
12677.06 658
12678.13 699
12679.19 713
12680.25 661
12681.32 671
12682.38 768
12683.44 647
12684.51 694
12685.57 748
12686.63 753
12687.70 714
12688.76 715
12689.83 738
12690.89 726
12691.95 694
12693.02 720
12694.08 700
12695.15 749
12696.21 775
12697.27 746
12698.34 679
12699.40 692
12700.47 711
12701.53 709
12702.60 698
12703.66 783
12704.72 814
12705.79 781
12706.85 693
12707.92 750
12708.98 736
12710.05 726
12711.11 700
12712.18 771
12713.24 768
12714.31 714
12715.37 663
12716.44 716
12717.50 714
12718.57 671
12719.63 691
12720.70 719
12721.76 735
12722.83 695
12723.89 708
12724.96 719
12726.02 689
12727.09 683
12728.15 691
12729.22 708
12730.28 715
12731.35 685
12732.41 681
12733.48 699
12734.55 785
12735.61 773
12736.68 702
12737.74 671
12738.81 720
12739.88 687
12740.94 679
12742.01 655
12743.07 670
12744.14 700
12745.21 647
12746.27 658
12747.34 639
12748.40 627
12749.47 685
12750.54 660
12751.60 640
12752.67 601
12753.74 610
12754.80 690
12755.87 605
12756.94 583
12758.00 626
12759.07 585
12760.14 656
12761.20 637
12762.27 602
12763.34 593
12764.40 664
12765.47 650
12766.54 636
12767.60 611
12768.67 593
12769.74 578
12770.81 565
12771.87 625
12772.94 576
12774.01 552
12775.08 611
12776.14 589
12777.21 554
12778.28 581
12779.35 614
12780.41 643
12781.48 622
12782.55 530
12783.62 600
12784.68 612
12785.75 586
12786.82 555
12787.89 594
12788.96 556
12790.02 573
12791.09 588
12792.16 588
12793.23 540
12794.30 590
12795.36 590
12796.43 583
12797.50 578
12798.57 556
12799.64 549
12800.71 564
12801.77 563
12802.84 565
12803.91 579
12804.98 618
12806.05 611
12807.12 630
12808.19 617
12809.25 545
12810.32 630
12811.39 579
12812.46 590
12813.53 595
12814.60 598
12815.67 658
12816.74 633
12817.81 579
12818.88 567
12819.95 644
12821.01 656
12822.08 662
12823.15 642
12824.22 594
12825.29 559
12826.36 572
12827.43 585
12828.50 596
12829.57 580
12830.64 576
12831.71 570
12832.78 567
12833.85 534
12834.92 552
12835.99 597
12837.06 616
12838.13 560
12839.20 559
12840.27 529
12841.34 559
12842.41 542
12843.48 558
12844.55 577
12845.62 554
12846.69 511
12847.76 591
12848.83 478
12849.90 583
12850.97 572
12852.04 509
12853.11 552
12854.19 555
12855.26 533
12856.33 524
12857.40 520
12858.47 510
12859.54 538
12860.61 537
12861.68 514
12862.75 555
12863.82 520
12864.89 467
12865.97 489
12867.04 513
12868.11 522
12869.18 477
12870.25 498
12871.32 461
12872.39 472
12873.47 521
12874.54 474
12875.61 442
12876.68 470
12877.75 495
12878.82 500
12879.90 522
12880.97 527
12882.04 525
12883.11 516
12884.18 529
12885.25 507
12886.33 502
12887.40 532
12888.47 539
12889.54 511
12890.62 538
12891.69 501
12892.76 450
12893.83 487
12894.90 495
12895.98 462
12897.05 537
12898.12 491
12899.19 465
12900.27 462
12901.34 467
12902.41 477
12903.49 515
12904.56 519
12905.63 455
12906.70 411
12907.78 470
12908.85 469
12909.92 502
12911.00 477
12912.07 493
12913.14 457
12914.22 463
12915.29 468
12916.36 463
12917.44 507
12918.51 507
12919.58 468
12920.66 451
12921.73 443
12922.80 474
12923.88 507
12924.95 498
12926.02 481
12927.10 476
12928.17 486
12929.24 488
12930.32 432
12931.39 448
12932.47 442
12933.54 486
12934.61 489
12935.69 469
12936.76 472
12937.84 507
12938.91 515
12939.99 530
12941.06 526
12942.13 514
12943.21 483
12944.28 489
12945.36 507
12946.43 474
12947.51 489
12948.58 445
12949.66 474
12950.73 527
12951.81 501
12952.88 517
12953.95 429
12955.03 468
12956.10 427
12957.18 437
12958.25 459
12959.33 457
12960.40 420
12961.48 444
12962.56 467
12963.63 444
12964.71 462
12965.78 502
12966.86 543
12967.93 491
12969.01 470
12970.08 497
12971.16 509
12972.23 537
12973.31 480
12974.39 473
12975.46 497
12976.54 482
12977.61 492
12978.69 494
12979.76 509
12980.84 449
12981.92 437
12982.99 467
12984.07 508
12985.14 489
12986.22 451
12987.30 454
12988.37 477
12989.45 490
12990.53 483
12991.60 495
12992.68 462
12993.76 495
12994.83 491
12995.91 501
12996.99 529
12998.06 509
12999.14 539
13000.22 533
13001.29 582
13002.37 517
13003.45 454
13004.52 471
13005.60 476
13006.68 531
13007.75 510
13008.83 487
13009.91 475
13010.99 408
13012.06 459
13013.14 512
13014.22 490
13015.30 469
13016.37 451
13017.45 503
13018.53 492
13019.61 522
13020.68 488
13021.76 541
13022.84 541
13023.92 523
13024.99 463
13026.07 482
13027.15 503
13028.23 494
13029.31 493
13030.38 500
13031.46 462
13032.54 495
13033.62 495
13034.70 543
13035.77 497
13036.85 513
13037.93 482
13039.01 480
13040.09 519
13041.17 478
13042.24 508
13043.32 494
13044.40 527
13045.48 498
13046.56 526
13047.64 488
13048.72 461
13049.80 513
13050.87 494
13051.95 452
13053.03 472
13054.11 447
13055.19 433
13056.27 486
13057.35 476
13058.43 484
13059.51 523
13060.59 463
13061.67 498
13062.74 477
13063.82 461
13064.90 478
13065.98 421
13067.06 444
13068.14 469
13069.22 470
13070.30 467
13071.38 465
13072.46 509
13073.54 486
13074.62 484
13075.70 494
13076.78 451
13077.86 433
13078.94 502
13080.02 458
13081.10 464
13082.18 421
13083.26 479
13084.34 426
13085.42 490
13086.50 449
13087.58 478
13088.66 464
13089.74 459
13090.82 418
13091.90 411
13092.99 435
13094.07 448
13095.15 466
13096.23 480
13097.31 428
13098.39 429
13099.47 464
13100.55 450
13101.63 414
13102.71 445
13103.79 412
13104.88 411
13105.96 419
13107.04 424
13108.12 418
13109.20 456
13110.28 462
13111.36 439
13112.44 452
13113.53 437
13114.61 463
13115.69 418
13116.77 413
13117.85 437
13118.93 481
13120.02 426
13121.10 411
13122.18 412
13123.26 406
13124.34 411
13125.42 430
13126.51 446
13127.59 416
13128.67 500
13129.75 472
13130.84 439
13131.92 402
13133.00 394
13134.08 465
13135.16 443
13136.25 430
13137.33 438
13138.41 424
13139.49 496
13140.58 488
13141.66 471
13142.74 460
13143.82 439
13144.91 408
13145.99 377
13147.07 412
13148.16 404
13149.24 402
13150.32 439
13151.41 401
13152.49 412
13153.57 423
13154.65 422
13155.74 396
13156.82 426
13157.90 448
13158.99 383
13160.07 401
13161.15 402
13162.24 413
13163.32 469
13164.40 426
13165.49 411
13166.57 414
13167.66 429
13168.74 423
13169.82 437
13170.91 449
13171.99 353
13173.08 431
13174.16 361
13175.24 418
13176.33 450
13177.41 423
13178.50 437
13179.58 390
13180.66 430
13181.75 446
13182.83 435
13183.92 414
13185.00 384
13186.09 460
13187.17 497
13188.25 439
13189.34 432
13190.42 417
13191.51 454
13192.59 434
13193.68 455
13194.76 465
13195.85 465
13196.93 420
13198.02 412
13199.10 410
13200.19 451
13201.27 417
13202.36 415
13203.44 443
13204.53 397
13205.61 462
13206.70 437
13207.78 453
13208.87 430
13209.96 463
13211.04 432
13212.13 428
13213.21 433
13214.30 412
13215.38 447
13216.47 399
13217.55 467
13218.64 445
13219.73 409
13220.81 425
13221.90 410
13222.98 373
13224.07 422
13225.16 444
13226.24 416
13227.33 422
13228.41 435
13229.50 418
13230.59 433
13231.67 422
13232.76 446
13233.85 450
13234.93 409
13236.02 402
13237.11 449
13238.19 464
13239.28 440
13240.37 446
13241.45 444
13242.54 411
13243.63 361
13244.71 421
13245.80 418
13246.89 425
13247.97 387
13249.06 417
13250.15 439
13251.24 463
13252.32 468
13253.41 431
13254.50 396
13255.58 384
13256.67 385
13257.76 460
13258.85 442
13259.93 437
13261.02 439
13262.11 395
13263.20 442
13264.28 397
13265.37 418
13266.46 408
13267.55 432
13268.64 429
13269.72 442
13270.81 431
13271.90 423
13272.99 455
13274.08 443
13275.16 459
13276.25 456
13277.34 432
13278.43 464
13279.52 438
13280.61 450
13281.69 428
13282.78 386
13283.87 432
13284.96 421
13286.05 431
13287.14 445
13288.23 455
13289.31 439
13290.40 409
13291.49 479
13292.58 467
13293.67 455
13294.76 451
13295.85 477
13296.94 441
13298.03 466
13299.11 482
13300.20 438
13301.29 460
13302.38 502
13303.47 478
13304.56 459
13305.65 532
13306.74 492
13307.83 463
13308.92 468
13310.01 436
13311.10 455
13312.19 527
13313.28 463
13314.37 429
13315.46 473
13316.55 493
13317.64 489
13318.73 503
13319.82 467
13320.91 444
13322.00 453
13323.09 464
13324.18 448
13325.27 463
13326.36 471
13327.45 448
13328.54 433
13329.63 422
13330.72 468
13331.81 469
13332.90 434
13333.99 445
13335.08 476
13336.17 511
13337.26 466
13338.35 499
13339.44 480
13340.53 453
13341.62 482
13342.72 501
13343.81 493
13344.90 454
13345.99 453
13347.08 485
13348.17 477
13349.26 504
13350.35 460
13351.44 492
13352.54 469
13353.63 474
13354.72 480
13355.81 490
13356.90 519
13357.99 511
13359.08 502
13360.18 431
13361.27 472
13362.36 474
13363.45 481
13364.54 491
13365.63 471
13366.73 550
13367.82 589
13368.91 508
13370.00 494
13371.09 502
13372.19 513
13373.28 609
13374.37 496
13375.46 523
13376.56 554
13377.65 450
13378.74 510
13379.83 528
13380.93 505
13382.02 469
13383.11 417
13384.20 491
13385.30 464
13386.39 485
13387.48 485
13388.57 538
13389.67 475
13390.76 492
13391.85 459
13392.95 453
13394.04 487
13395.13 535
13396.22 484
13397.32 563
13398.41 521
13399.50 404
13400.60 477
13401.69 479
13402.78 437
13403.88 460
13404.97 460
13406.06 451
13407.16 419
13408.25 400
13409.35 434
13410.44 430
13411.53 418
13412.63 467
13413.72 454
13414.81 442
13415.91 413
13417.00 394
13418.10 395
13419.19 412
13420.28 446
13421.38 434
13422.47 383
13423.57 410
13424.66 437
13425.76 475
13426.85 429
13427.94 410
13429.04 452
13430.13 418
13431.23 420
13432.32 430
13433.42 449
13434.51 435
13435.61 420
13436.70 462
13437.80 460
13438.89 413
13439.99 404
13441.08 442
13442.18 428
13443.27 467
13444.37 451
13445.46 451
13446.56 457
13447.65 452
13448.75 456
13449.84 411
13450.94 457
13452.03 494
13453.13 496
13454.22 474
13455.32 452
13456.41 465
13457.51 448
13458.61 512
13459.70 449
13460.80 423
13461.89 486
13462.99 446
13464.08 463
13465.18 477
13466.28 517
13467.37 479
13468.47 464
13469.56 447
13470.66 455
13471.76 465
13472.85 443
13473.95 462
13475.05 407
13476.14 473
13477.24 465
13478.33 508
13479.43 487
13480.53 476
13481.62 475
13482.72 496
13483.82 470
13484.91 501
13486.01 511
13487.11 476
13488.20 491
13489.30 484
13490.40 436
13491.50 445
13492.59 462
13493.69 512
13494.79 518
13495.88 430
13496.98 508
13498.08 512
13499.18 460
13500.27 458
13501.37 545
13502.47 502
13503.57 558
13504.66 544
13505.76 578
13506.86 589
13507.96 567
13509.05 528
13510.15 525
13511.25 593
13512.35 530
13513.44 476
13514.54 480
13515.64 504
13516.74 475
13517.84 500
13518.93 506
13520.03 502
13521.13 429
13522.23 433
13523.33 456
13524.43 514
13525.52 429
13526.62 410
13527.72 468
13528.82 464
13529.92 454
13531.02 471
13532.12 491
13533.21 461
13534.31 467
13535.41 451
13536.51 487
13537.61 438
13538.71 443
13539.81 467
13540.91 415
13542.01 414
13543.10 447
13544.20 427
13545.30 420
13546.40 452
13547.50 478
13548.60 432
13549.70 448
13550.80 447
13551.90 455
13553.00 510
13554.10 451
13555.20 390
13556.30 424
13557.40 480
13558.50 451
13559.60 411
13560.70 418
13561.80 447
13562.90 465
13564.00 448
13565.10 435
13566.20 438
13567.30 397
13568.40 442
13569.50 379
13570.60 359
13571.70 384
13572.80 430
13573.90 434
13575.00 442
13576.10 464
13577.20 464
13578.30 430
13579.40 473
13580.50 416
13581.60 423
13582.70 424
13583.80 433
13584.90 472
13586.00 475
13587.10 468
13588.21 498
13589.31 478
13590.41 466
13591.51 460
13592.61 494
13593.71 483
13594.81 476
13595.91 461
13597.01 433
13598.12 440
13599.22 485
13600.32 483
13601.42 452
13602.52 451
13603.62 454
13604.72 487
13605.83 477
13606.93 480
13608.03 458
13609.13 473
13610.23 473
13611.34 471
13612.44 437
13613.54 455
13614.64 422
13615.74 487
13616.85 460
13617.95 462
13619.05 467
13620.15 519
13621.25 493
13622.36 475
13623.46 473
13624.56 472
13625.66 468
13626.77 480
13627.87 432
13628.97 466
13630.07 416
13631.18 460
13632.28 503
13633.38 503
13634.48 483
13635.59 467
13636.69 453
13637.79 468
13638.90 444
13640.00 416
13641.10 488
13642.21 447
13643.31 434
13644.41 390
13645.52 399
13646.62 431
13647.72 484
13648.83 491
13649.93 466
13651.03 460
13652.14 456
13653.24 445
13654.34 464
13655.45 462
13656.55 467
13657.65 466
13658.76 478
13659.86 442
13660.97 452
13662.07 470
13663.17 458
13664.28 444
13665.38 458
13666.49 443
13667.59 421
13668.69 464
13669.80 381
13670.90 455
13672.01 455
13673.11 434
13674.22 464
13675.32 497
13676.42 417
13677.53 429
13678.63 439
13679.74 472
13680.84 459
13681.95 436
13683.05 455
13684.16 432
13685.26 468
13686.37 445
13687.47 471
13688.58 483
13689.68 451
13690.79 455
13691.89 495
13693.00 500
13694.10 508
13695.21 454
13696.31 401
13697.42 463
13698.52 479
13699.63 471
13700.73 546
13701.84 486
13702.95 502
13704.05 473
13705.16 575
13706.26 510
13707.37 492
13708.47 430
13709.58 454
13710.69 509
13711.79 557
13712.90 509
13714.00 533
13715.11 550
13716.22 482
13717.32 453
13718.43 484
13719.53 494
13720.64 472
13721.75 535
13722.85 507
13723.96 510
13725.07 519
13726.17 553
13727.28 577
13728.39 575
13729.49 526
13730.60 530
13731.71 558
13732.81 539
13733.92 535
13735.03 542
13736.13 542
13737.24 561
13738.35 538
13739.46 577
13740.56 589
13741.67 602
13742.78 633
13743.88 566
13744.99 586
13746.10 588
13747.21 598
13748.31 595
13749.42 646
13750.53 549
13751.64 648
13752.74 685
13753.85 678
13754.96 650
13756.07 676
13757.17 692
13758.28 678
13759.39 686
13760.50 690
13761.61 693
13762.71 693
13763.82 627
13764.93 787
13766.04 751
13767.15 812
13768.25 854
13769.36 827
13770.47 877
13771.58 837
13772.69 791
13773.80 890
13774.90 907
13776.01 941
13777.12 908
13778.23 934
13779.34 964
13780.45 948
13781.56 893
13782.67 872
13783.77 846
13784.88 838
13785.99 828
13787.10 765
13788.21 745
13789.32 733
13790.43 766
13791.54 725
13792.65 738
13793.76 678
13794.86 682
13795.97 697
13797.08 680
13798.19 655
13799.30 620
13800.41 726
13801.52 672
13802.63 659
13803.74 588
13804.85 645
13805.96 653
13807.07 636
13808.18 692
13809.29 705
13810.40 658
13811.51 722
13812.62 687
13813.73 749
13814.84 671
13815.95 716
13817.06 676
13818.17 671
13819.28 697
13820.39 723
13821.50 667
13822.61 697
13823.72 670
13824.83 635
13825.94 623
13827.05 572
13828.16 631
13829.27 608
13830.39 576
13831.50 585
13832.61 618
13833.72 619
13834.83 584
13835.94 587
13837.05 579
13838.16 654
13839.27 629
13840.38 570
13841.50 567
13842.61 583
13843.72 579
13844.83 585
13845.94 579
13847.05 598
13848.16 654
13849.27 632
13850.39 583
13851.50 595
13852.61 610
13853.72 676
13854.83 679
13855.94 609
13857.06 539
13858.17 586
13859.28 641
13860.39 634
13861.50 610
13862.62 612
13863.73 656
13864.84 643
13865.95 704
13867.06 655
13868.18 693
13869.29 723
13870.40 727
13871.51 696
13872.63 639
13873.74 634
13874.85 666
13875.96 648
13877.08 622
13878.19 648
13879.30 655
13880.41 660
13881.53 657
13882.64 613
13883.75 576
13884.87 607
13885.98 600
13887.09 577
13888.20 610
13889.32 558
13890.43 569
13891.54 604
13892.66 622
13893.77 696
13894.88 663
13896.00 630
13897.11 666
13898.22 656
13899.34 657
13900.45 651
13901.56 674
13902.68 694
13903.79 630
13904.91 662
13906.02 650
13907.13 651
13908.25 584
13909.36 592
13910.48 664
13911.59 613
13912.70 602
13913.82 688
13914.93 569
13916.05 588
13917.16 534
13918.27 550
13919.39 569
13920.50 565
13921.62 596
13922.73 555
13923.85 532
13924.96 593
13926.08 540
13927.19 552
13928.30 587
13929.42 546
13930.53 544
13931.65 543
13932.76 563
13933.88 538
13934.99 562
13936.11 553
13937.22 579
13938.34 550
13939.45 544
13940.57 556
13941.68 521
13942.80 489
13943.91 526
13945.03 524
13946.15 494
13947.26 520
13948.38 509
13949.49 515
13950.61 551
13951.72 536
13952.84 552
13953.95 512
13955.07 515
13956.19 509
13957.30 528
13958.42 491
13959.53 534
13960.65 531
13961.77 515
13962.88 496
13964.00 520
13965.11 543
13966.23 557
13967.35 488
13968.46 511
13969.58 483
13970.69 522
13971.81 515
13972.93 529
13974.04 495
13975.16 516
13976.28 512
13977.39 562
13978.51 524
13979.63 517
13980.74 487
13981.86 464
13982.98 488
13984.09 474
13985.21 574
13986.33 492
13987.45 555
13988.56 501
13989.68 481
13990.80 524
13991.91 447
13993.03 501
13994.15 546
13995.27 484
13996.38 588
13997.50 560
13998.62 525
13999.74 521
14000.85 548
14001.97 536
14003.09 528
14004.21 569
14005.32 497
14006.44 507
14007.56 493
14008.68 524
14009.80 536
14010.91 563
14012.03 554
14013.15 561
14014.27 593
14015.39 554
14016.50 603
14017.62 603
14018.74 585
14019.86 548
14020.98 549
14022.10 564
14023.21 615
14024.33 665
14025.45 559
14026.57 527
14027.69 500
14028.81 498
14029.93 524
14031.04 582
14032.16 531
14033.28 500
14034.40 522
14035.52 560
14036.64 534
14037.76 522
14038.88 532
14040.00 582
14041.12 548
14042.23 484
14043.35 507
14044.47 510
14045.59 513
14046.71 546
14047.83 529
14048.95 552
14050.07 514
14051.19 458
14052.31 514
14053.43 522
14054.55 507
14055.67 523
14056.79 531
14057.91 529
14059.03 499
14060.15 511
14061.27 515
14062.39 528
14063.51 455
14064.63 505
14065.75 514
14066.87 508
14067.99 551
14069.11 530
14070.23 557
14071.35 505
14072.47 565
14073.59 558
14074.71 521
14075.83 537
14076.95 495
14078.07 550
14079.19 572
14080.31 600
14081.44 591
14082.56 611
14083.68 633
14084.80 613
14085.92 598
14087.04 628
14088.16 575
14089.28 608
14090.40 613
14091.52 648
14092.65 601
14093.77 621
14094.89 654
14096.01 652
14097.13 662
14098.25 634
14099.37 672
14100.50 699
14101.62 673
14102.74 676
14103.86 666
14104.98 719
14106.10 730
14107.23 672
14108.35 590
14109.47 607
14110.59 593
14111.71 595
14112.84 590
14113.96 593
14115.08 587
14116.20 562
14117.32 603
14118.45 528
14119.57 472
14120.69 472
14121.81 508
14122.94 502
14124.06 490
14125.18 510
14126.30 553
14127.43 505
14128.55 479
14129.67 539
14130.79 487
14131.92 502
14133.04 489
14134.16 463
14135.29 462
14136.41 448
14137.53 444
14138.66 523
14139.78 454
14140.90 466
14142.02 555
14143.15 496
14144.27 447
14145.39 435
14146.52 486
14147.64 455
14148.76 490
14149.89 433
14151.01 465
14152.14 482
14153.26 484
14154.38 438
14155.51 468
14156.63 476
14157.75 445
14158.88 452
14160.00 453
14161.13 442
14162.25 424
14163.37 464
14164.50 453
14165.62 470
14166.75 528
14167.87 517
14168.99 498
14170.12 471
14171.24 519
14172.37 473
14173.49 445
14174.62 493
14175.74 451
14176.87 453
14177.99 464
14179.12 465
14180.24 450
14181.36 433
14182.49 437
14183.61 469
14184.74 456
14185.86 482
14186.99 437
14188.11 420
14189.24 403
14190.36 434
14191.49 395
14192.62 405
14193.74 448
14194.87 436
14195.99 453
14197.12 371
14198.24 440
14199.37 425
14200.49 398
14201.62 424
14202.74 436
14203.87 458
14205.00 454
14206.12 447
14207.25 432
14208.37 416
14209.50 443
14210.62 403
14211.75 427
14212.88 417
14214.00 441
14215.13 408
14216.26 398
14217.38 409
14218.51 391
14219.63 341
14220.76 369
14221.89 436
14223.01 377
14224.14 383
14225.27 371
14226.39 397
14227.52 419
14228.65 395
14229.77 402
14230.90 386
14232.03 415
14233.15 406
14234.28 382
14235.41 383
14236.53 421
14237.66 417
14238.79 411
14239.91 441
14241.04 369
14242.17 406
14243.30 394
14244.42 376
14245.55 407
14246.68 419
14247.81 411
14248.93 412
14250.06 455
14251.19 409
14252.32 400
14253.44 378
14254.57 362
14255.70 415
14256.83 365
14257.95 390
14259.08 399
14260.21 398
14261.34 387
14262.47 387
14263.59 401
14264.72 360
14265.85 403
14266.98 377
14268.11 405
14269.23 435
14270.36 389
14271.49 321
14272.62 330
14273.75 371
14274.88 371
14276.01 369
14277.13 362
14278.26 378
14279.39 365
14280.52 388
14281.65 347
14282.78 369
14283.91 360
14285.04 348
14286.16 368
14287.29 380
14288.42 360
14289.55 350
14290.68 370
14291.81 346
14292.94 366
14294.07 363
14295.20 329
14296.33 349
14297.46 354
14298.59 351
14299.71 324
14300.84 371
14301.97 366
14303.10 341
14304.23 327
14305.36 325
14306.49 346
14307.62 329
14308.75 337
14309.88 375
14311.01 313
14312.14 348
14313.27 338
14314.40 323
14315.53 363
14316.66 333
14317.79 361
14318.92 347
14320.05 346
14321.18 367
14322.31 412
14323.44 384
14324.57 305
14325.70 325
14326.84 337
14327.97 302
14329.10 356
14330.23 345
14331.36 329
14332.49 320
14333.62 325
14334.75 312
14335.88 341
14337.01 319
14338.14 323
14339.27 304
14340.41 332
14341.54 325
14342.67 336
14343.80 328
14344.93 324
14346.06 303
14347.19 342
14348.32 314
14349.46 312
14350.59 341
14351.72 335
14352.85 320
14353.98 315
14355.11 319
14356.25 322
14357.38 329
14358.51 358
14359.64 343
14360.77 339
14361.90 307
14363.04 304
14364.17 337
14365.30 320
14366.43 347
14367.56 333
14368.70 308
14369.83 338
14370.96 375
14372.09 334
14373.23 316
14374.36 354
14375.49 377
14376.62 312
14377.76 331
14378.89 341
14380.02 366
14381.15 339
14382.29 296
14383.42 317
14384.55 321
14385.69 318
14386.82 347
14387.95 323
14389.08 357
14390.22 344
14391.35 363
14392.48 318
14393.62 341
14394.75 312
14395.88 315
14397.02 354
14398.15 342
14399.28 299
14400.42 381
14401.55 357
14402.68 357
14403.82 326
14404.95 312
14406.08 302
14407.22 328
14408.35 365
14409.49 330
14410.62 351
14411.75 334
14412.89 338
14414.02 345
14415.16 338
14416.29 341
14417.42 339
14418.56 375
14419.69 316
14420.83 305
14421.96 357
14423.10 356
14424.23 319
14425.36 320
14426.50 331
14427.63 342
14428.77 385
14429.90 348
14431.04 332
14432.17 346
14433.31 364
14434.44 364
14435.58 379
14436.71 306
14437.85 350
14438.98 391
14440.12 327
14441.25 359
14442.39 355
14443.52 362
14444.66 386
14445.79 346
14446.93 412
14448.06 395
14449.20 355
14450.33 375
14451.47 369
14452.60 361
14453.74 389
14454.87 363
14456.01 372
14457.15 360
14458.28 343
14459.42 342
14460.55 376
14461.69 354
14462.83 363
14463.96 355
14465.10 309
14466.23 388
14467.37 342
14468.51 333
14469.64 333
14470.78 384
14471.91 378
14473.05 357
14474.19 359
14475.32 382
14476.46 385
14477.60 332
14478.73 348
14479.87 377
14481.01 362
14482.14 364
14483.28 337
14484.42 335
14485.55 325
14486.69 333
14487.83 349
14488.96 328
14490.10 304
14491.24 299
14492.37 330
14493.51 380
14494.65 321
14495.79 305
14496.92 340
14498.06 357
14499.20 348
14500.34 340
14501.47 313
14502.61 329
14503.75 327
14504.89 324
14506.02 331
14507.16 316
14508.30 332
14509.44 374
14510.57 297
14511.71 338
14512.85 357
14513.99 369
14515.13 336
14516.26 329
14517.40 323
14518.54 308
14519.68 325
14520.82 335
14521.95 305
14523.09 281
14524.23 279
14525.37 294
14526.51 315
14527.65 307
14528.78 339
14529.92 299
14531.06 353
14532.20 310
14533.34 285
14534.48 302
14535.62 354
14536.76 295
14537.89 300
14539.03 308
14540.17 354
14541.31 313
14542.45 324
14543.59 342
14544.73 318
14545.87 320
14547.01 301
14548.15 326
14549.29 311
14550.42 301
14551.56 356
14552.70 312
14553.84 359
14554.98 347
14556.12 361
14557.26 373
14558.40 353
14559.54 321
14560.68 354
14561.82 352
14562.96 336
14564.10 319
14565.24 311
14566.38 299
14567.52 265
14568.66 285
14569.80 344
14570.94 318
14572.08 315
14573.22 299
14574.36 312
14575.50 362
14576.64 357
14577.78 319
14578.92 340
14580.06 329
14581.20 324
14582.35 360
14583.49 314
14584.63 344
14585.77 344
14586.91 337
14588.05 335
14589.19 371
14590.33 309
14591.47 313
14592.61 324
14593.75 330
14594.89 337
14596.04 324
14597.18 309
14598.32 326
14599.46 352
14600.60 332
14601.74 332
14602.88 331
14604.03 335
14605.17 348
14606.31 342
14607.45 379
14608.59 366
14609.73 349
14610.87 351
14612.02 343
14613.16 349
14614.30 372
14615.44 369
14616.58 302
14617.73 324
14618.87 312
14620.01 333
14621.15 321
14622.29 338
14623.44 368
14624.58 362
14625.72 361
14626.86 351
14628.01 361
14629.15 372
14630.29 384
14631.43 386
14632.58 383
14633.72 344
14634.86 389
14636.00 338
14637.15 367
14638.29 345
14639.43 359
14640.58 383
14641.72 416
14642.86 357
14644.00 354
14645.15 354
14646.29 356
14647.43 327
14648.58 360
14649.72 328
14650.86 328
14652.01 348
14653.15 370
14654.29 349
14655.44 365
14656.58 403
14657.72 337
14658.87 316
14660.01 308
14661.16 311
14662.30 309
14663.44 293
14664.59 303
14665.73 309
14666.87 332
14668.02 360
14669.16 368
14670.31 344
14671.45 350
14672.59 305
14673.74 320
14674.88 326
14676.03 314
14677.17 315
14678.32 297
14679.46 297
14680.60 301
14681.75 313
14682.89 322
14684.04 306
14685.18 305
14686.33 270
14687.47 288
14688.62 325
14689.76 290
14690.91 296
14692.05 314
14693.20 316
14694.34 271
14695.49 300
14696.63 298
14697.78 342
14698.92 329
14700.07 319
14701.21 274
14702.36 302
14703.50 337
14704.65 312
14705.79 354
14706.94 316
14708.09 317
14709.23 326
14710.38 313
14711.52 303
14712.67 333
14713.81 279
14714.96 299
14716.11 331
14717.25 303
14718.40 333
14719.54 295
14720.69 307
14721.84 311
14722.98 328
14724.13 282
14725.27 338
14726.42 279
14727.57 287
14728.71 277
14729.86 302
14731.01 316
14732.15 302
14733.30 305
14734.45 319
14735.59 311
14736.74 285
14737.88 304
14739.03 288
14740.18 323
14741.33 306
14742.47 270
14743.62 279
14744.77 314
14745.91 343
14747.06 316
14748.21 336
14749.35 306
14750.50 294
14751.65 312
14752.80 312
14753.94 295
14755.09 330
14756.24 328
14757.39 369
14758.53 300
14759.68 318
14760.83 322
14761.98 361
14763.12 297
14764.27 308
14765.42 311
14766.57 346
14767.71 319
14768.86 290
14770.01 342
14771.16 342
14772.31 362
14773.45 336
14774.60 320
14775.75 347
14776.90 356
14778.05 347
14779.20 333
14780.34 347
14781.49 349
14782.64 348
14783.79 349
14784.94 337
14786.09 360
14787.24 327
14788.38 338
14789.53 353
14790.68 368
14791.83 388
14792.98 433
14794.13 406
14795.28 445
14796.43 363
14797.57 398
14798.72 380
14799.87 384
14801.02 341
14802.17 353
14803.32 382
14804.47 404
14805.62 345
14806.77 343
14807.92 356
14809.07 422
14810.22 422
14811.37 371
14812.52 389
14813.67 397
14814.82 363
14815.97 358
14817.12 338
14818.26 331
14819.41 326
14820.56 329
14821.71 364
14822.86 326
14824.01 333
14825.16 382
14826.31 388
14827.47 334
14828.62 305
14829.77 306
14830.92 306
14832.07 331
14833.22 353
14834.37 326
14835.52 321
14836.67 300
14837.82 305
14838.97 277
14840.12 274
14841.27 342
14842.42 294
14843.57 323
14844.72 290
14845.87 324
14847.03 308
14848.18 275
14849.33 278
14850.48 285
14851.63 284
14852.78 295
14853.93 268
14855.08 300
14856.23 295
14857.39 246
14858.54 253
14859.69 265
14860.84 274
14861.99 281
14863.14 299
14864.29 278
14865.45 272
14866.60 276
14867.75 287
14868.90 262
14870.05 317
14871.21 264
14872.36 245
14873.51 257
14874.66 300
14875.81 322
14876.97 281
14878.12 283
14879.27 255
14880.42 308
14881.57 270
14882.73 282
14883.88 286
14885.03 253
14886.18 270
14887.34 283
14888.49 292
14889.64 242
14890.79 284
14891.95 281
14893.10 283
14894.25 283
14895.41 275
14896.56 265
14897.71 288
14898.86 261
14900.02 253
14901.17 309
14902.32 309
14903.48 264
14904.63 290
14905.78 269
14906.94 271
14908.09 258
14909.24 278
14910.40 255
14911.55 268
14912.70 266
14913.86 310
14915.01 305
14916.16 286
14917.32 270
14918.47 287
14919.63 285
14920.78 250
14921.93 266
14923.09 263
14924.24 264
14925.39 282
14926.55 291
14927.70 271
14928.86 243
14930.01 245
14931.17 223
14932.32 270
14933.47 294
14934.63 248
14935.78 293
14936.94 234
14938.09 235
14939.25 239
14940.40 265
14941.56 262
14942.71 286
14943.86 258
14945.02 257
14946.17 268
14947.33 274
14948.48 279
14949.64 241
14950.79 270
14951.95 259
14953.10 277
14954.26 281
14955.41 250
14956.57 262
14957.72 246
14958.88 249
14960.04 256
14961.19 286
14962.35 307
14963.50 275
14964.66 266
14965.81 254
14966.97 299
14968.12 281
14969.28 264
14970.44 258
14971.59 268
14972.75 266
14973.90 260
14975.06 237
14976.21 249
14977.37 268
14978.53 257
14979.68 257
14980.84 285
14981.99 255
14983.15 249
14984.31 267
14985.46 259
14986.62 271
14987.78 267
14988.93 267
14990.09 260
14991.25 250
14992.40 251
14993.56 230
14994.72 255
14995.87 289
14997.03 254
14998.19 233
14999.34 223
15000.50 253
15001.66 267
15002.81 266
15003.97 257
15005.13 250
15006.29 250
15007.44 244
15008.60 260
15009.76 268
15010.91 245
15012.07 251
15013.23 228
15014.39 237
15015.54 215
15016.70 209
15017.86 238
15019.02 242
15020.17 257
15021.33 238
15022.49 173
15023.65 223
15024.81 253
15025.96 226
15027.12 223
15028.28 227
15029.44 248
15030.59 231
15031.75 230
15032.91 267
15034.07 261
15035.23 213
15036.39 260
15037.54 244
15038.70 242
15039.86 223
15041.02 218
15042.18 223
15043.34 248
15044.50 274
15045.65 245
15046.81 227
15047.97 237
15049.13 214
15050.29 251
15051.45 230
15052.61 246
15053.77 250
15054.92 235
15056.08 230
15057.24 244
15058.40 249
15059.56 234
15060.72 188
15061.88 212
15063.04 236
15064.20 221
15065.36 232
15066.52 216
15067.68 234
15068.84 209
15070.00 218
15071.16 204
15072.32 254
15073.47 282
15074.63 209
15075.79 204
15076.95 239
15078.11 252
15079.27 238
15080.43 244
15081.59 237
15082.75 272
15083.91 236
15085.07 262
15086.23 213
15087.39 255
15088.56 233
15089.72 229
15090.88 259
15092.04 242
15093.20 241
15094.36 238
15095.52 251
15096.68 219
15097.84 223
15099.00 164
15100.16 193
15101.32 207
15102.48 198
15103.64 195
15104.80 196
15105.97 246
15107.13 219
15108.29 221
15109.45 183
15110.61 236
15111.77 231
15112.93 224
15114.09 212
15115.25 207
15116.42 209
15117.58 209
15118.74 203
15119.90 205
15121.06 201
15122.22 205
15123.39 212
15124.55 239
15125.71 221
15126.87 209
15128.03 211
15129.19 204
15130.36 232
15131.52 226
15132.68 228
15133.84 205
15135.00 216
15136.17 250
15137.33 256
15138.49 229
15139.65 225
15140.82 216
15141.98 228
15143.14 242
15144.30 236
15145.46 248
15146.63 244
15147.79 258
15148.95 233
15150.12 221
15151.28 227
15152.44 228
15153.60 236
15154.77 251
15155.93 232
15157.09 226
15158.26 260
15159.42 238
15160.58 233
15161.74 242
15162.91 231
15164.07 235
15165.23 257
15166.40 245
15167.56 262
15168.72 238
15169.89 242
15171.05 300
15172.21 235
15173.38 226
15174.54 222
15175.71 235
15176.87 251
15178.03 208
15179.20 220
15180.36 202
15181.52 204
15182.69 220
15183.85 234
15185.02 248
15186.18 264
15187.34 224
15188.51 243
15189.67 242
15190.84 227
15192.00 238
15193.17 230
15194.33 264
15195.49 283
15196.66 264
15197.82 259
15198.99 256
15200.15 277
15201.32 252
15202.48 202
15203.65 267
15204.81 268
15205.98 242
15207.14 253
15208.31 220
15209.47 246
15210.64 298
15211.80 311
15212.97 272
15214.13 251
15215.30 234
15216.46 264
15217.63 251
15218.79 249
15219.96 276
15221.12 274
15222.29 255
15223.45 296
15224.62 261
15225.78 256
15226.95 295
15228.12 328
15229.28 257
15230.45 255
15231.61 322
15232.78 300
15233.95 336
15235.11 311
15236.28 261
15237.44 309
15238.61 290
15239.78 299
15240.94 281
15242.11 272
15243.27 314
15244.44 284
15245.61 292
15246.77 265
15247.94 252
15249.11 283
15250.27 357
15251.44 286
15252.61 279
15253.77 276
15254.94 256
15256.11 280
15257.27 267
15258.44 287
15259.61 293
15260.77 267
15261.94 256
15263.11 248
15264.27 231
15265.44 243
15266.61 247
15267.78 267
15268.94 262
15270.11 261
15271.28 260
15272.44 253
15273.61 253
15274.78 215
15275.95 269
15277.11 251
15278.28 264
15279.45 245
15280.62 276
15281.79 265
15282.95 241
15284.12 220
15285.29 220
15286.46 261
15287.62 243
15288.79 240
15289.96 225
15291.13 257
15292.30 285
15293.47 257
15294.63 235
15295.80 252
15296.97 256
15298.14 207
15299.31 217
15300.48 217
15301.64 212
15302.81 235
15303.98 232
15305.15 238
15306.32 227
15307.49 226
15308.66 252
15309.82 242
15310.99 222
15312.16 238
15313.33 235
15314.50 232
15315.67 259
15316.84 244
15318.01 236
15319.18 233
15320.35 235
15321.51 218
15322.68 241
15323.85 242
15325.02 244
15326.19 252
15327.36 252
15328.53 244
15329.70 246
15330.87 241
15332.04 248
15333.21 233
15334.38 247
15335.55 251
15336.72 262
15337.89 247
15339.06 273
15340.23 250
15341.40 253
15342.57 269
15343.74 233
15344.91 282
15346.08 230
15347.25 264
15348.42 268
15349.59 249
15350.76 269
15351.93 240
15353.10 235
15354.27 225
15355.44 239
15356.61 265
15357.78 253
15358.95 233
15360.13 249
15361.30 259
15362.47 232
15363.64 233
15364.81 225
15365.98 258
15367.15 241
15368.32 227
15369.49 263
15370.66 295
15371.84 286
15373.01 283
15374.18 248
15375.35 276
15376.52 208
15377.69 234
15378.86 240
15380.03 286
15381.21 270
15382.38 230
15383.55 287
15384.72 237
15385.89 270
15387.06 262
15388.24 261
15389.41 241
15390.58 235
15391.75 268
15392.92 255
15394.10 259
15395.27 259
15396.44 257
15397.61 243
15398.78 279
15399.96 266
15401.13 305
15402.30 268
15403.47 271
15404.65 273
15405.82 275
15406.99 252
15408.16 282
15409.34 288
15410.51 247
15411.68 257
15412.85 229
15414.03 239
15415.20 248
15416.37 264
15417.55 265
15418.72 227
15419.89 227
15421.06 240
15422.24 242
15423.41 230
15424.58 233
15425.76 232
15426.93 222
15428.10 227
15429.28 256
15430.45 258
15431.62 206
15432.80 197
15433.97 217
15435.15 239
15436.32 218
15437.49 221
15438.67 247
15439.84 251
15441.01 251
15442.19 275
15443.36 247
15444.54 257
15445.71 271
15446.88 247
15448.06 266
15449.23 196
15450.41 229
15451.58 202
15452.75 264
15453.93 193
15455.10 213
15456.28 240
15457.45 260
15458.63 259
15459.80 220
15460.98 205
15462.15 241
15463.32 256
15464.50 269
15465.67 284
15466.85 258
15468.02 245
15469.20 228
15470.37 272
15471.55 247
15472.72 224
15473.90 200
15475.07 239
15476.25 235
15477.42 236
15478.60 255
15479.77 246
15480.95 225
15482.13 260
15483.30 271
15484.48 256
15485.65 271
15486.83 208
15488.00 239
15489.18 219
15490.35 245
15491.53 240
15492.71 250
15493.88 211
15495.06 209
15496.23 226
15497.41 273
15498.59 250
15499.76 233
15500.94 278
15502.11 254
15503.29 242
15504.47 223
15505.64 225
15506.82 211
15508.00 254
15509.17 276
15510.35 232
15511.52 233
15512.70 232
15513.88 243
15515.05 273
15516.23 231
15517.41 234
15518.58 239
15519.76 215
15520.94 239
15522.12 247
15523.29 260
15524.47 232
15525.65 257
15526.82 253
15528.00 247
15529.18 202
15530.35 218
15531.53 244
15532.71 257
15533.89 294
15535.06 255
15536.24 266
15537.42 238
15538.60 238
15539.77 260
15540.95 245
15542.13 239
15543.31 247
15544.48 226
15545.66 272
15546.84 247
15548.02 245
15549.20 284
15550.37 273
15551.55 252
15552.73 270
15553.91 265
15555.09 237
15556.26 281
15557.44 256
15558.62 240
15559.80 238
15560.98 266
15562.16 303
15563.34 277
15564.51 232
15565.69 269
15566.87 239
15568.05 276
15569.23 252
15570.41 229
15571.59 245
15572.76 270
15573.94 237
15575.12 242
15576.30 264
15577.48 282
15578.66 287
15579.84 263
15581.02 265
15582.20 252
15583.38 252
15584.56 261
15585.73 277
15586.91 277
15588.09 330
15589.27 296
15590.45 294
15591.63 279
15592.81 287
15593.99 288
15595.17 237
15596.35 271
15597.53 256
15598.71 216
15599.89 256
15601.07 304
15602.25 334
15603.43 323
15604.61 291
15605.79 309
15606.97 271
15608.15 324
15609.33 282
15610.51 350
15611.69 276
15612.87 336
15614.05 305
15615.23 290
15616.41 286
15617.59 278
15618.77 302
15619.95 311
15621.14 321
15622.32 321
15623.50 330
15624.68 321
15625.86 317
15627.04 298
15628.22 319
15629.40 359
15630.58 319
15631.76 381
15632.94 375
15634.13 301
15635.31 307
15636.49 339
15637.67 332
15638.85 340
15640.03 347
15641.21 362
15642.39 349
15643.58 376
15644.76 386
15645.94 378
15647.12 313
15648.30 368
15649.48 397
15650.67 326
15651.85 357
15653.03 342
15654.21 363
15655.39 351
15656.58 299
15657.76 388
15658.94 394
15660.12 366
15661.30 371
15662.49 376
15663.67 388
15664.85 358
15666.03 364
15667.22 408
15668.40 405
15669.58 427
15670.76 386
15671.95 384
15673.13 400
15674.31 335
15675.49 332
15676.68 391
15677.86 369
15679.04 380
15680.23 410
15681.41 374
15682.59 352
15683.77 385
15684.96 359
15686.14 340
15687.32 323
15688.51 376
15689.69 347
15690.87 363
15692.06 320
15693.24 352
15694.42 441
15695.61 342
15696.79 381
15697.97 373
15699.16 361
15700.34 373
15701.53 369
15702.71 334
15703.89 357
15705.08 319
15706.26 356
15707.44 377
15708.63 402
15709.81 346
15711.00 375
15712.18 351
15713.36 356
15714.55 414
15715.73 383
15716.92 400
15718.10 329
15719.29 353
15720.47 340
15721.66 369
15722.84 374
15724.02 354
15725.21 376
15726.39 390
15727.58 354
15728.76 338
15729.95 403
15731.13 368
15732.32 366
15733.50 402
15734.69 347
15735.87 371
15737.06 375
15738.24 376
15739.43 358
15740.61 361
15741.80 345
15742.98 335
15744.17 391
15745.35 395
15746.54 404
15747.72 421
15748.91 380
15750.10 391
15751.28 421
15752.47 423
15753.65 417
15754.84 381
15756.02 400
15757.21 387
15758.40 404
15759.58 454
15760.77 376
15761.95 394
15763.14 376
15764.33 445
15765.51 383
15766.70 402
15767.88 442
15769.07 384
15770.26 436
15771.44 421
15772.63 390
15773.82 378
15775.00 376
15776.19 368
15777.38 344
15778.56 377
15779.75 358
15780.94 357
15782.12 359
15783.31 340
15784.50 369
15785.68 342
15786.87 345
15788.06 373
15789.24 369
15790.43 331
15791.62 326
15792.81 353
15793.99 342
15795.18 341
15796.37 356
15797.55 369
15798.74 320
15799.93 308
15801.12 335
15802.30 305
15803.49 300
15804.68 369
15805.87 328
15807.05 345
15808.24 318
15809.43 307
15810.62 355
15811.81 338
15812.99 300
15814.18 319
15815.37 296
15816.56 336
15817.75 335
15818.93 308
15820.12 323
15821.31 300
15822.50 309
15823.69 290
15824.88 283
15826.06 290
15827.25 306
15828.44 315
15829.63 306
15830.82 313
15832.01 311
15833.20 330
15834.38 309
15835.57 265
15836.76 276
15837.95 277
15839.14 315
15840.33 368
15841.52 316
15842.71 310
15843.90 308
15845.08 369
15846.27 333
15847.46 298
15848.65 311
15849.84 340
15851.03 344
15852.22 309
15853.41 288
15854.60 297
15855.79 324
15856.98 272
15858.17 253
15859.36 276
15860.55 325
15861.74 295
15862.93 327
15864.12 301
15865.31 278
15866.50 299
15867.69 328
15868.88 309
15870.07 312
15871.26 290
15872.45 308
15873.64 308
15874.83 305
15876.02 325
15877.21 289
15878.40 318
15879.59 314
15880.78 276
15881.97 321
15883.16 320
15884.35 336
15885.54 311
15886.73 300
15887.92 302
15889.11 321
15890.30 315
15891.50 313
15892.69 356
15893.88 374
15895.07 318
15896.26 301
15897.45 357
15898.64 316
15899.83 344
15901.02 350
15902.22 395
15903.41 349
15904.60 315
15905.79 324
15906.98 328
15908.17 321
15909.36 378
15910.56 361
15911.75 311
15912.94 307
15914.13 334
15915.32 357
15916.51 350
15917.71 336
15918.90 347
15920.09 339
15921.28 335
15922.47 331
15923.67 332
15924.86 325
15926.05 328
15927.24 335
15928.43 336
15929.63 378
15930.82 328
15932.01 365
15933.20 303
15934.40 293
15935.59 333
15936.78 337
15937.97 324
15939.17 306
15940.36 322
15941.55 350
15942.75 317
15943.94 333
15945.13 301
15946.32 373
15947.52 363
15948.71 308
15949.90 306
15951.10 297
15952.29 276
15953.48 277
15954.68 306
15955.87 288
15957.06 291
15958.26 298
15959.45 304
15960.64 301
15961.84 283
15963.03 241
15964.22 272
15965.42 268
15966.61 267
15967.80 260
15969.00 303
15970.19 285
15971.39 297
15972.58 270
15973.77 307
15974.97 307
15976.16 276
15977.36 279
15978.55 239
15979.74 276
15980.94 236
15982.13 268
15983.33 242
15984.52 224
15985.72 248
15986.91 271
15988.10 232
15989.30 205
15990.49 229
15991.69 251
15992.88 261
15994.08 236
15995.27 258
15996.47 234
15997.66 238
15998.86 228
16000.05 213
16001.25 216
16002.44 209
16003.64 250
16004.83 251
16006.03 217
16007.22 182
16008.42 199
16009.61 198
16010.81 248
16012.00 253
16013.20 254
16014.40 244
16015.59 232
16016.79 271
16017.98 229
16019.18 240
16020.37 246
16021.57 224
16022.76 243
16023.96 258
16025.16 227
16026.35 253
16027.55 220
16028.74 227
16029.94 270
16031.14 279
16032.33 240
16033.53 260
16034.73 277
16035.92 262
16037.12 246
16038.31 230
16039.51 220
16040.71 213
16041.90 209
16043.10 215
16044.30 234
16045.49 217
16046.69 221
16047.89 202
16049.08 246
16050.28 233
16051.48 231
16052.67 203
16053.87 201
16055.07 210
16056.27 244
16057.46 237
16058.66 217
16059.86 214
16061.05 256
16062.25 250
16063.45 231
16064.65 202
16065.84 199
16067.04 236
16068.24 237
16069.44 210
16070.63 226
16071.83 233
16073.03 220
16074.23 214
16075.42 236
16076.62 221
16077.82 201
16079.02 236
16080.22 218
16081.41 214
16082.61 227
16083.81 218
16085.01 200
16086.21 221
16087.40 229
16088.60 216
16089.80 218
16091.00 227
16092.20 193
16093.40 234
16094.59 193
16095.79 218
16096.99 223
16098.19 236
16099.39 197
16100.59 223
16101.79 225
16102.99 220
16104.18 180
16105.38 242
16106.58 256
16107.78 211
16108.98 239
16110.18 198
16111.38 231
16112.58 193
16113.78 198
16114.98 201
16116.17 223
16117.37 249
16118.57 207
16119.77 173
16120.97 203
16122.17 205
16123.37 231
16124.57 209
16125.77 192
16126.97 214
16128.17 212
16129.37 225
16130.57 218
16131.77 193
16132.97 244
16134.17 238
16135.37 228
16136.57 230
16137.77 210
16138.97 225
16140.17 199
16141.37 222
16142.57 211
16143.77 207
16144.97 202
16146.17 211
16147.37 195
16148.57 170
16149.77 199
16150.97 221
16152.17 220
16153.37 192
16154.58 211
16155.78 219
16156.98 207
16158.18 211
16159.38 197
16160.58 174
16161.78 178
16162.98 216
16164.18 195
16165.38 212
16166.59 171
16167.79 222
16168.99 201
16170.19 205
16171.39 208
16172.59 230
16173.79 209
16174.99 231
16176.20 221
16177.40 205
16178.60 228
16179.80 208
16181.00 200
16182.20 181
16183.41 198
16184.61 213
16185.81 208
16187.01 244
16188.21 211
16189.42 203
16190.62 193
16191.82 214
16193.02 239
16194.22 205
16195.43 208
16196.63 243
16197.83 227
16199.03 212
16200.24 234
16201.44 211
16202.64 220
16203.84 234
16205.05 207
16206.25 233
16207.45 209
16208.65 196
16209.86 211
16211.06 209
16212.26 211
16213.47 197
16214.67 223
16215.87 204
16217.07 243
16218.28 207
16219.48 215
16220.68 183
16221.89 198
16223.09 236
16224.29 239
16225.50 209
16226.70 243
16227.90 212
16229.11 232
16230.31 247
16231.51 221
16232.72 224
16233.92 223
16235.13 227
16236.33 238
16237.53 231
16238.74 214
16239.94 207
16241.15 222
16242.35 207
16243.55 193
16244.76 203
16245.96 241
16247.17 219
16248.37 196
16249.57 207
16250.78 249
16251.98 241
16253.19 259
16254.39 207
16255.60 229
16256.80 225
16258.01 226
16259.21 235
16260.41 223
16261.62 206
16262.82 231
16264.03 229
16265.23 242
16266.44 281
16267.64 256
16268.85 255
16270.05 262
16271.26 265
16272.46 280
16273.67 260
16274.87 234
16276.08 226
16277.28 239
16278.49 238
16279.70 223
16280.90 243
16282.11 241
16283.31 239
16284.52 244
16285.72 206
16286.93 269
16288.13 232
16289.34 267
16290.55 285
16291.75 235
16292.96 249
16294.16 249
16295.37 289
16296.58 257
16297.78 229
16298.99 221
16300.19 272
16301.40 233
16302.61 231
16303.81 262
16305.02 243
16306.22 263
16307.43 257
16308.64 294
16309.84 270
16311.05 222
16312.26 247
16313.46 261
16314.67 291
16315.88 283
16317.08 250
16318.29 253
16319.50 248
16320.70 270
16321.91 273
16323.12 279
16324.33 263
16325.53 295
16326.74 273
16327.95 224
16329.15 237
16330.36 243
16331.57 247
16332.78 240
16333.98 249
16335.19 222
16336.40 235
16337.61 246
16338.81 220
16340.02 196
16341.23 216
16342.44 228
16343.64 247
16344.85 239
16346.06 236
16347.27 185
16348.48 214
16349.68 201
16350.89 249
16352.10 228
16353.31 244
16354.52 235
16355.72 189
16356.93 220
16358.14 187
16359.35 204
16360.56 222
16361.77 253
16362.97 213
16364.18 205
16365.39 178
16366.60 211
16367.81 195
16369.02 195
16370.23 184
16371.43 193
16372.64 207
16373.85 173
16375.06 173
16376.27 175
16377.48 202
16378.69 201
16379.90 224
16381.11 197
16382.32 184
16383.52 167
16384.73 163
16385.94 187
16387.15 203
16388.36 207
16389.57 215
16390.78 193
16391.99 223
16393.20 203
16394.41 205
16395.62 222
16396.83 181
16398.04 197
16399.25 204
16400.46 190
16401.67 185
16402.88 179
16404.09 212
16405.30 199
16406.51 223
16407.72 186
16408.93 185
16410.14 199
16411.35 212
16412.56 204
16413.77 222
16414.98 202
16416.19 205
16417.40 208
16418.61 206
16419.82 207
16421.03 197
16422.24 170
16423.45 225
16424.67 207
16425.88 192
16427.09 203
16428.30 190
16429.51 223
16430.72 216
16431.93 201
16433.14 166
16434.35 182
16435.56 184
16436.78 219
16437.99 160
16439.20 182
16440.41 162
16441.62 183
16442.83 211
16444.04 182
16445.25 164
16446.47 190
16447.68 190
16448.89 186
16450.10 190
16451.31 192
16452.52 197
16453.74 177
16454.95 203
16456.16 187
16457.37 197
16458.58 189
16459.80 195
16461.01 199
16462.22 172
16463.43 172
16464.65 178
16465.86 188
16467.07 199
16468.28 187
16469.49 171
16470.71 189
16471.92 185
16473.13 203
16474.34 205
16475.56 200
16476.77 190
16477.98 190
16479.20 164
16480.41 189
16481.62 197
16482.83 222
16484.05 212
16485.26 176
16486.47 185
16487.69 178
16488.90 201
16490.11 203
16491.33 181
16492.54 194
16493.75 161
16494.97 144
16496.18 192
16497.39 155
16498.61 231
16499.82 223
16501.03 193
16502.25 190
16503.46 221
16504.67 232
16505.89 196
16507.10 173
16508.32 192
16509.53 195
16510.74 205
16511.96 206
16513.17 156
16514.39 171
16515.60 167
16516.81 187
16518.03 172
16519.24 184
16520.46 147
16521.67 163
16522.88 197
16524.10 194
16525.31 190
16526.53 188
16527.74 208
16528.96 145
16530.17 202
16531.39 215
16532.60 209
16533.82 171
16535.03 161
16536.25 180
16537.46 185
16538.68 175
16539.89 228
16541.11 196
16542.32 153
16543.54 185
16544.75 224
16545.97 165
16547.18 163
16548.40 180
16549.61 169
16550.83 168
16552.04 174
16553.26 149
16554.47 192
16555.69 167
16556.91 193
16558.12 196
16559.34 175
16560.55 188
16561.77 217
16562.98 202
16564.20 199
16565.42 167
16566.63 153
16567.85 152
16569.06 158
16570.28 161
16571.50 167
16572.71 173
16573.93 181
16575.15 173
16576.36 178
16577.58 154
16578.79 163
16580.01 170
16581.23 194
16582.44 174
16583.66 178
16584.88 217
16586.09 193
16587.31 192
16588.53 205
16589.74 201
16590.96 179
16592.18 202
16593.40 192
16594.61 177
16595.83 203
16597.05 180
16598.26 155
16599.48 165
16600.70 203
16601.92 190
16603.13 202
16604.35 168
16605.57 211
16606.78 169
16608.00 162
16609.22 179
16610.44 191
16611.66 195
16612.87 156
16614.09 154
16615.31 185
16616.53 193
16617.74 174
16618.96 166
16620.18 176
16621.40 158
16622.62 160
16623.83 195
16625.05 163
16626.27 140
16627.49 192
16628.71 160
16629.93 227
16631.14 200
16632.36 167
16633.58 172
16634.80 160
16636.02 187
16637.24 171
16638.45 190
16639.67 171
16640.89 194
16642.11 210
16643.33 171
16644.55 177
16645.77 151
16646.99 152
16648.21 164
16649.42 176
16650.64 174
16651.86 178
16653.08 180
16654.30 179
16655.52 174
16656.74 187
16657.96 162
16659.18 143
16660.40 171
16661.62 178
16662.84 163
16664.06 172
16665.28 157
16666.50 169
16667.72 177
16668.93 180
16670.15 170
16671.37 164
16672.59 182
16673.81 170
16675.03 173
16676.25 195
16677.47 180
16678.69 173
16679.91 150
16681.13 153
16682.36 157
16683.58 170
16684.80 180
16686.02 174
16687.24 166
16688.46 192
16689.68 204
16690.90 200
16692.12 158
16693.34 156
16694.56 184
16695.78 168
16697.00 154
16698.22 171
16699.44 150
16700.66 179
16701.89 168
16703.11 142
16704.33 136
16705.55 165
16706.77 139
16707.99 186
16709.21 193
16710.43 143
16711.65 204
16712.88 166
16714.10 146
16715.32 147
16716.54 148
16717.76 165
16718.98 177
16720.20 157
16721.43 158
16722.65 162
16723.87 169
16725.09 158
16726.31 151
16727.54 184
16728.76 181
16729.98 166
16731.20 168
16732.42 132
16733.65 154
16734.87 181
16736.09 142
16737.31 151
16738.53 155
16739.76 148
16740.98 150
16742.20 151
16743.42 155
16744.65 159
16745.87 143
16747.09 130
16748.31 168
16749.54 211
16750.76 181
16751.98 177
16753.21 189
16754.43 186
16755.65 195
16756.87 176
16758.10 164
16759.32 171
16760.54 176
16761.77 160
16762.99 158
16764.21 152
16765.44 146
16766.66 159
16767.88 148
16769.11 156
16770.33 169
16771.55 148
16772.78 154
16774.00 161
16775.22 153
16776.45 145
16777.67 159
16778.90 174
16780.12 176
16781.34 189
16782.57 191
16783.79 148
16785.02 149
16786.24 162
16787.46 174
16788.69 167
16789.91 186
16791.14 184
16792.36 175
16793.58 150
16794.81 187
16796.03 171
16797.26 164
16798.48 187
16799.71 204
16800.93 175
16802.16 162
16803.38 164
16804.61 155
16805.83 154
16807.06 153
16808.28 152
16809.50 161
16810.73 171
16811.95 174
16813.18 163
16814.40 173
16815.63 159
16816.86 165
16818.08 165
16819.31 154
16820.53 177
16821.76 193
16822.98 151
16824.21 200
16825.43 205
16826.66 166
16827.88 188
16829.11 172
16830.33 182
16831.56 179
16832.79 195
16834.01 164
16835.24 167
16836.46 164
16837.69 148
16838.92 179
16840.14 172
16841.37 182
16842.59 180
16843.82 187
16845.05 184
16846.27 193
16847.50 189
16848.73 174
16849.95 175
16851.18 192
16852.40 156
16853.63 168
16854.86 209
16856.08 207
16857.31 165
16858.54 191
16859.76 206
16860.99 201
16862.22 213
16863.44 162
16864.67 162
16865.90 169
16867.13 166
16868.35 202
16869.58 199
16870.81 214
16872.03 227
16873.26 203
16874.49 162
16875.72 176
16876.94 209
16878.17 246
16879.40 213
16880.63 215
16881.85 197
16883.08 231
16884.31 188
16885.54 185
16886.76 227
16887.99 201
16889.22 187
16890.45 208
16891.68 245
16892.90 221
16894.13 234
16895.36 212
16896.59 218
16897.82 219
16899.04 208
16900.27 197
16901.50 185
16902.73 182
16903.96 207
16905.18 190
16906.41 173
16907.64 208
16908.87 205
16910.10 196
16911.33 212
16912.56 223
16913.78 206
16915.01 215
16916.24 224
16917.47 185
16918.70 222
16919.93 204
16921.16 192
16922.39 166
16923.62 190
16924.85 173
16926.07 138
16927.30 194
16928.53 213
16929.76 191
16930.99 183
16932.22 174
16933.45 177
16934.68 156
16935.91 172
16937.14 203
16938.37 178
16939.60 155
16940.83 177
16942.06 178
16943.29 183
16944.52 210
16945.75 191
16946.98 182
16948.21 181
16949.44 169
16950.67 150
16951.90 186
16953.13 168
16954.36 210
16955.59 176
16956.82 144
16958.05 180
16959.28 168
16960.51 159
16961.74 163
16962.97 156
16964.20 149
16965.43 155
16966.66 139
16967.89 148
16969.12 173
16970.35 169
16971.58 167
16972.82 131
16974.05 134
16975.28 167
16976.51 185
16977.74 161
16978.97 169
16980.20 155
16981.43 181
16982.66 191
16983.90 181
16985.13 181
16986.36 151
16987.59 169
16988.82 183
16990.05 130
16991.28 156
16992.52 163
16993.75 160
16994.98 160
16996.21 196
16997.44 172
16998.67 184
16999.91 181
17001.14 158
17002.37 146
17003.60 138
17004.83 150
17006.07 167
17007.30 156
17008.53 139
17009.76 155
17010.99 175
17012.23 161
17013.46 172
17014.69 164
17015.92 166
17017.16 156
17018.39 156
17019.62 191
17020.85 181
17022.09 167
17023.32 147
17024.55 156
17025.78 175
17027.02 174
17028.25 183
17029.48 135
17030.72 144
17031.95 151
17033.18 220
17034.42 227
17035.65 158
17036.88 162
17038.11 133
17039.35 157
17040.58 180
17041.81 157
17043.05 144
17044.28 154
17045.52 151
17046.75 179
17047.98 165
17049.22 176
17050.45 182
17051.68 157
17052.92 169
17054.15 174
17055.38 161
17056.62 133
17057.85 127
17059.09 113
17060.32 137
17061.55 154
17062.79 179
17064.02 158
17065.26 148
17066.49 156
17067.73 151
17068.96 167
17070.19 170
17071.43 138
17072.66 134
17073.90 175
17075.13 152
17076.37 134
17077.60 147
17078.84 172
17080.07 156
17081.31 161
17082.54 126
17083.78 151
17085.01 176
17086.25 169
17087.48 124
17088.72 162
17089.95 179
17091.19 154
17092.42 127
17093.66 135
17094.89 170
17096.13 164
17097.36 137
17098.60 129
17099.83 131
17101.07 153
17102.30 178
17103.54 146
17104.78 157
17106.01 162
17107.25 153
17108.48 150
17109.72 161
17110.95 151
17112.19 147
17113.43 148
17114.66 162
17115.90 151
17117.13 137
17118.37 180
17119.61 149
17120.84 151
17122.08 153
17123.32 173
17124.55 155
17125.79 158
17127.02 146
17128.26 130
17129.50 160
17130.73 124
17131.97 143
17133.21 149
17134.44 133
17135.68 176
17136.92 174
17138.15 173
17139.39 162
17140.63 138
17141.87 172
17143.10 147
17144.34 193
17145.58 130
17146.81 184
17148.05 191
17149.29 168
17150.53 169
17151.76 151
17153.00 162
17154.24 143
17155.48 156
17156.71 169
17157.95 145
17159.19 142
17160.43 167
17161.66 137
17162.90 175
17164.14 163
17165.38 152
17166.62 146
17167.85 156
17169.09 156
17170.33 188
17171.57 162
17172.81 122
17174.04 132
17175.28 142
17176.52 157
17177.76 145
17179.00 143
17180.23 160
17181.47 181
17182.71 174
17183.95 165
17185.19 172
17186.43 145
17187.67 180
17188.90 173
17190.14 126
17191.38 159
17192.62 127
17193.86 143
17195.10 155
17196.34 128
17197.58 155
17198.82 140
17200.05 155
17201.29 143
17202.53 157
17203.77 131
17205.01 115
17206.25 151
17207.49 160
17208.73 140
17209.97 137
17211.21 182
17212.45 162
17213.69 133
17214.93 157
17216.17 148
17217.41 162
17218.65 150
17219.89 128
17221.13 136
17222.37 137
17223.61 127
17224.85 128
17226.09 132
17227.33 128
17228.57 121
17229.81 125
17231.05 133
17232.29 155
17233.53 160
17234.77 188
17236.01 139
17237.25 148
17238.49 149
17239.73 147
17240.97 156
17242.21 138
17243.45 138
17244.69 128
17245.93 111
17247.17 104
17248.41 130
17249.66 133
17250.90 144
17252.14 146
17253.38 135
17254.62 150
17255.86 168
17257.10 146
17258.34 162
17259.58 150
17260.83 142
17262.07 131
17263.31 143
17264.55 149
17265.79 137
17267.03 152
17268.27 191
17269.52 150
17270.76 138
17272.00 130
17273.24 156
17274.48 175
17275.72 117
17276.97 111
17278.21 124
17279.45 121
17280.69 122
17281.93 134
17283.18 159
17284.42 197
17285.66 180
17286.90 163
17288.15 131
17289.39 137
17290.63 155
17291.87 132
17293.11 165
17294.36 151
17295.60 140
17296.84 133
17298.08 156
17299.33 144
17300.57 160
17301.81 151
17303.06 139
17304.30 148
17305.54 147
17306.78 129
17308.03 121
17309.27 118
17310.51 116
17311.76 148
17313.00 142
17314.24 143
17315.49 129
17316.73 163
17317.97 131
17319.22 132
17320.46 141
17321.70 142
17322.95 137
17324.19 130
17325.43 120
17326.68 136
17327.92 128
17329.17 153
17330.41 130
17331.65 160
17332.90 159
17334.14 149
17335.38 142
17336.63 172
17337.87 171
17339.12 140
17340.36 139
17341.61 134
17342.85 153
17344.09 154
17345.34 156
17346.58 146
17347.83 166
17349.07 149
17350.32 143
17351.56 169
17352.80 137
17354.05 126
17355.29 131
17356.54 131
17357.78 152
17359.03 124
17360.27 134
17361.52 102
17362.76 137
17364.01 150
17365.25 129
17366.50 133
17367.74 156
17368.99 107
17370.23 136
17371.48 151
17372.72 124
17373.97 150
17375.22 134
17376.46 147
17377.71 143
17378.95 130
17380.20 134
17381.44 135
17382.69 151
17383.93 124
17385.18 103
17386.43 157
17387.67 152
17388.92 140
17390.16 139
17391.41 129
17392.66 136
17393.90 136
17395.15 134
17396.39 123
17397.64 148
17398.89 137
17400.13 134
17401.38 130
17402.63 120
17403.87 151
17405.12 140
17406.37 133
17407.61 118
17408.86 136
17410.11 138
17411.35 140
17412.60 116
17413.85 143
17415.09 152
17416.34 119
17417.59 162
17418.83 110
17420.08 111
17421.33 151
17422.57 151
17423.82 154
17425.07 163
17426.32 141
17427.56 145
17428.81 133
17430.06 142
17431.31 122
17432.55 153
17433.80 140
17435.05 160
17436.30 145
17437.54 193
17438.79 156
17440.04 142
17441.29 168
17442.53 151
17443.78 146
17445.03 136
17446.28 142
17447.53 128
17448.77 125
17450.02 129
17451.27 115
17452.52 99
17453.77 134
17455.01 140
17456.26 155
17457.51 154
17458.76 117
17460.01 131
17461.26 157
17462.51 129
17463.75 126
17465.00 117
17466.25 127
17467.50 168
17468.75 150
17470.00 116
17471.25 128
17472.50 128
17473.74 120
17474.99 149
17476.24 157
17477.49 134
17478.74 152
17479.99 124
17481.24 127
17482.49 142
17483.74 184
17484.99 134
17486.24 162
17487.49 150
17488.74 121
17489.98 128
17491.23 145
17492.48 149
17493.73 119
17494.98 147
17496.23 130
17497.48 152
17498.73 133
17499.98 172
17501.23 138
17502.48 159
17503.73 137
17504.98 163
17506.23 145
17507.48 130
17508.73 120
17509.98 137
17511.23 157
17512.48 113
17513.73 161
17514.98 170
17516.24 160
17517.49 147
17518.74 128
17519.99 118
17521.24 142
17522.49 152
17523.74 146
17524.99 140
17526.24 157
17527.49 157
17528.74 141
17529.99 125
17531.24 145
17532.50 147
17533.75 153
17535.00 124
17536.25 148
17537.50 143
17538.75 154
17540.00 157
17541.25 132
17542.51 139
17543.76 146
17545.01 127
17546.26 135
17547.51 140
17548.76 178
17550.01 151
17551.27 173
17552.52 138
17553.77 154
17555.02 158
17556.27 117
17557.53 134
17558.78 140
17560.03 142
17561.28 132
17562.53 132
17563.79 162
17565.04 138
17566.29 153
17567.54 123
17568.80 142
17570.05 169
17571.30 183
17572.55 162
17573.81 151
17575.06 128
17576.31 140
17577.56 154
17578.82 149
17580.07 152
17581.32 134
17582.57 161
17583.83 135
17585.08 150
17586.33 157
17587.59 184
17588.84 167
17590.09 147
17591.35 148
17592.60 154
17593.85 152
17595.11 177
17596.36 168
17597.61 136
17598.87 122
17600.12 156
17601.37 169
17602.63 130
17603.88 128
17605.13 129
17606.39 154
17607.64 168
17608.89 150
17610.15 144
17611.40 139
17612.66 171
17613.91 165
17615.16 148
17616.42 143
17617.67 141
17618.93 150
17620.18 122
17621.43 153
17622.69 154
17623.94 166
17625.20 157
17626.45 127
17627.71 127
17628.96 145
17630.22 151
17631.47 162
17632.72 148
17633.98 136
17635.23 151
17636.49 162
17637.74 165
17639.00 187
17640.25 159
17641.51 162
17642.76 135
17644.02 151
17645.27 154
17646.53 157
17647.78 173
17649.04 139
17650.29 156
17651.55 153
17652.80 146
17654.06 154
17655.32 131
17656.57 139
17657.83 146
17659.08 161
17660.34 149
17661.59 152
17662.85 164
17664.11 141
17665.36 135
17666.62 126
17667.87 149
17669.13 165
17670.38 154
17671.64 138
17672.90 166
17674.15 152
17675.41 177
17676.67 153
17677.92 150
17679.18 134
17680.43 150
17681.69 139
17682.95 139
17684.20 132
17685.46 129
17686.72 144
17687.97 150
17689.23 145
17690.49 154
17691.74 118
17693.00 144
17694.26 138
17695.51 131
17696.77 140
17698.03 149
17699.28 138
17700.54 139
17701.80 122
17703.06 131
17704.31 120
17705.57 126
17706.83 114
17708.08 147
17709.34 139
17710.60 143
17711.86 135
17713.11 128
17714.37 123
17715.63 161
17716.89 142
17718.14 130
17719.40 131
17720.66 136
17721.92 157
17723.18 173
17724.43 143
17725.69 147
17726.95 140
17728.21 127
17729.47 141
17730.72 128
17731.98 129
17733.24 142
17734.50 154
17735.76 127
17737.02 147
17738.27 149
17739.53 139
17740.79 146
17742.05 120
17743.31 150
17744.57 131
17745.83 156
17747.08 145
17748.34 159
17749.60 132
17750.86 160
17752.12 140
17753.38 126
17754.64 134
17755.90 126
17757.16 137
17758.41 142
17759.67 148
17760.93 148
17762.19 122
17763.45 151
17764.71 186
17765.97 138
17767.23 143
17768.49 139
17769.75 138
17771.01 130
17772.27 149
17773.53 147
17774.79 125
17776.05 142
17777.31 155
17778.57 135
17779.83 108
17781.09 136
17782.35 104
17783.61 142
17784.87 143
17786.13 121
17787.39 124
17788.65 111
17789.91 135
17791.17 117
17792.43 120
17793.69 126
17794.95 113
17796.21 144
17797.47 127
17798.73 144
17799.99 121
17801.25 133
17802.51 131
17803.77 128
17805.03 135
17806.29 133
17807.55 146
17808.82 138
17810.08 123
17811.34 136
17812.60 147
17813.86 135
17815.12 160
17816.38 145
17817.64 149
17818.90 121
17820.17 131
17821.43 127
17822.69 133
17823.95 132
17825.21 140
17826.47 149
17827.73 133
17829.00 151
17830.26 146
17831.52 168
17832.78 134
17834.04 180
17835.31 152
17836.57 123
17837.83 157
17839.09 112
17840.35 135
17841.61 124
17842.88 131
17844.14 126
17845.40 129
17846.66 132
17847.93 138
17849.19 132
17850.45 127
17851.71 119
17852.98 132
17854.24 122
17855.50 140
17856.76 151
17858.03 126
17859.29 139
17860.55 163
17861.81 137
17863.08 117
17864.34 124
17865.60 127
17866.87 121
17868.13 146
17869.39 130
17870.65 133
17871.92 160
17873.18 125
17874.44 131
17875.71 140
17876.97 140
17878.23 149
17879.50 139
17880.76 107
17882.02 121
17883.29 130
17884.55 118
17885.82 121
17887.08 103
17888.34 119
17889.61 140
17890.87 141
17892.13 146
17893.40 150
17894.66 138
17895.93 136
17897.19 137
17898.45 122
17899.72 128
17900.98 146
17902.25 146
17903.51 148
17904.78 105
17906.04 103
17907.30 119
17908.57 147
17909.83 107
17911.10 119
17912.36 119
17913.63 138
17914.89 108
17916.16 134
17917.42 133
17918.69 101
17919.95 129
17921.22 120
17922.48 142
17923.75 160
17925.01 126
17926.28 123
17927.54 149
17928.81 129
17930.07 105
17931.34 112
17932.60 151
17933.87 164
17935.13 141
17936.40 147
17937.66 128
17938.93 103
17940.19 118
17941.46 115
17942.73 140
17943.99 117
17945.26 121
17946.52 103
17947.79 105
17949.05 129
17950.32 114
17951.59 129
17952.85 137
17954.12 142
17955.38 137
17956.65 132
17957.92 126
17959.18 145
17960.45 148
17961.72 122
17962.98 141
17964.25 112
17965.52 96
17966.78 126
17968.05 129
17969.31 124
17970.58 166
17971.85 130
17973.11 153
17974.38 153
17975.65 149
17976.92 117
17978.18 120
17979.45 138
17980.72 131
17981.98 114
17983.25 108
17984.52 117
17985.78 114
17987.05 124
17988.32 120
17989.59 125
17990.85 118
17992.12 149
17993.39 112
17994.66 131
17995.92 117
17997.19 113
17998.46 124
17999.73 167
18000.99 113
18002.26 105
18003.53 120
18004.80 141
18006.07 115
18007.33 113
18008.60 113
18009.87 111
18011.14 127
18012.41 117
18013.67 134
18014.94 110
18016.21 107
18017.48 132
18018.75 134
18020.02 122
18021.28 152
18022.55 139
18023.82 155
18025.09 123
18026.36 115
18027.63 138
18028.90 105
18030.16 146
18031.43 131
18032.70 137
18033.97 126
18035.24 159
18036.51 137
18037.78 141
18039.05 139
18040.32 155
18041.58 117
18042.85 163
18044.12 155
18045.39 152
18046.66 150
18047.93 169
18049.20 133
18050.47 115
18051.74 130
18053.01 129
18054.28 126
18055.55 118
18056.82 127
18058.09 109
18059.36 134
18060.63 118
18061.90 117
18063.17 118
18064.44 151
18065.71 127
18066.98 112
18068.25 103
18069.52 102
18070.79 139
18072.06 115
18073.33 134
18074.60 105
18075.87 134
18077.14 131
18078.41 121
18079.68 149
18080.95 145
18082.22 140
18083.49 137
18084.76 134
18086.03 134
18087.30 152
18088.57 127
18089.85 131
18091.12 132
18092.39 139
18093.66 126
18094.93 112
18096.20 104
18097.47 118
18098.74 156
18100.01 147
18101.29 130
18102.56 111
18103.83 139
18105.10 122
18106.37 138
18107.64 139
18108.91 138
18110.19 135
18111.46 159
18112.73 144
18114.00 110
18115.27 143
18116.54 172
18117.82 130
18119.09 128
18120.36 122
18121.63 139
18122.90 136
18124.18 141
18125.45 133
18126.72 140
18127.99 125
18129.26 109
18130.54 115
18131.81 118
18133.08 139
18134.35 110
18135.63 124
18136.90 142
18138.17 129
18139.44 98
18140.72 124
18141.99 119
18143.26 134
18144.53 149
18145.81 126
18147.08 155
18148.35 122
18149.63 140
18150.90 100
18152.17 156
18153.45 123
18154.72 120
18155.99 117
18157.26 143
18158.54 128
18159.81 120
18161.08 153
18162.36 135
18163.63 106
18164.91 108
18166.18 124
18167.45 118
18168.73 137
18170.00 124
18171.27 123
18172.55 149
18173.82 137
18175.09 150
18176.37 114
18177.64 171
18178.92 142
18180.19 122
18181.46 121
18182.74 134
18184.01 164
18185.29 156
18186.56 113
18187.84 126
18189.11 137
18190.38 145
18191.66 129
18192.93 163
18194.21 140
18195.48 121
18196.76 126
18198.03 141
18199.31 115
18200.58 126
18201.86 147
18203.13 138
18204.41 127
18205.68 120
18206.96 132
18208.23 127
18209.51 141
18210.78 121
18212.06 134
18213.33 138
18214.61 136
18215.88 143
18217.16 131
18218.43 108
18219.71 112
18220.98 117
18222.26 134
18223.53 120
18224.81 119
18226.09 145
18227.36 131
18228.64 123
18229.91 137
18231.19 146
18232.46 118
18233.74 115
18235.02 121
18236.29 140
18237.57 119
18238.84 111
18240.12 102
18241.40 116
18242.67 123
18243.95 120
18245.23 109
18246.50 110
18247.78 100
18249.05 122
18250.33 70
18251.61 125
18252.88 129
18254.16 127
18255.44 131
18256.71 152
18257.99 117
18259.27 126
18260.54 120
18261.82 130
18263.10 120
18264.38 133
18265.65 144
18266.93 113
18268.21 113
18269.48 151
18270.76 150
18272.04 146
18273.32 112
18274.59 124
18275.87 138
18277.15 126
18278.43 97
18279.70 127
18280.98 117
18282.26 140
18283.54 109
18284.81 103
18286.09 100
18287.37 146
18288.65 129
18289.92 123
18291.20 117
18292.48 144
18293.76 119
18295.04 127
18296.31 150
18297.59 149
18298.87 117
18300.15 131
18301.43 121
18302.71 145
18303.98 147
18305.26 124
18306.54 147
18307.82 134
18309.10 117
18310.38 121
18311.66 107
18312.93 88
18314.21 121
18315.49 138
18316.77 147
18318.05 118
18319.33 108
18320.61 110
18321.89 134
18323.17 129
18324.44 121
18325.72 145
18327.00 118
18328.28 129
18329.56 117
18330.84 112
18332.12 154
18333.40 135
18334.68 129
18335.96 134
18337.24 156
18338.52 124
18339.80 141
18341.08 140
18342.36 114
18343.64 115
18344.92 158
18346.20 139
18347.48 152
18348.76 139
18350.04 115
18351.32 130
18352.60 129
18353.88 153
18355.16 116
18356.44 110
18357.72 131
18359.00 134
18360.28 104
18361.56 99
18362.84 135
18364.12 119
18365.40 117
18366.68 115
18367.96 138
18369.24 137
18370.52 120
18371.80 122
18373.08 95
18374.36 121
18375.64 129
18376.93 137
18378.21 124
18379.49 117
18380.77 129
18382.05 122
18383.33 111
18384.61 108
18385.89 135
18387.17 130
18388.46 143
18389.74 113
18391.02 110
18392.30 131
18393.58 117
18394.86 98
18396.15 116
18397.43 146
18398.71 121
18399.99 121
18401.27 110
18402.55 130
18403.84 119
18405.12 115
18406.40 130
18407.68 107
18408.96 118
18410.25 111
18411.53 101
18412.81 122
18414.09 115
18415.37 132
18416.66 127
18417.94 113
18419.22 127
18420.50 116
18421.79 106
18423.07 116
18424.35 122
18425.63 162
18426.92 135
18428.20 120
18429.48 116
18430.77 161
18432.05 172
18433.33 104
18434.61 124
18435.90 121
18437.18 153
18438.46 140
18439.75 115
18441.03 132
18442.31 122
18443.60 130
18444.88 107
18446.16 130
18447.45 135
18448.73 81
18450.01 99
18451.30 127
18452.58 127
18453.86 128
18455.15 137
18456.43 124
18457.71 128
18459.00 135
18460.28 122
18461.57 106
18462.85 115
18464.13 102
18465.42 114
18466.70 103
18467.99 115
18469.27 112
18470.55 106
18471.84 126
18473.12 134
18474.41 162
18475.69 120
18476.98 101
18478.26 112
18479.55 111
18480.83 127
18482.11 101
18483.40 129
18484.68 120
18485.97 96
18487.25 98
18488.54 127
18489.82 104
18491.11 118
18492.39 105
18493.68 109
18494.96 127
18496.25 125
18497.53 119
18498.82 123
18500.10 148
18501.39 138
18502.67 135
18503.96 111
18505.24 118
18506.53 105
18507.82 143
18509.10 145
18510.39 97
18511.67 129
18512.96 144
18514.24 154
18515.53 131
18516.82 129
18518.10 119
18519.39 120
18520.67 104
18521.96 127
18523.25 115
18524.53 107
18525.82 148
18527.10 124
18528.39 105
18529.68 126
18530.96 146
18532.25 130
18533.54 122
18534.82 100
18536.11 118
18537.39 120
18538.68 117
18539.97 114
18541.25 121
18542.54 129
18543.83 121
18545.11 105
18546.40 83
18547.69 109
18548.98 141
18550.26 118
18551.55 116
18552.84 126
18554.12 133
18555.41 143
18556.70 159
18557.99 131
18559.27 99
18560.56 127
18561.85 134
18563.13 129
18564.42 130
18565.71 144
18567.00 132
18568.28 127
18569.57 138
18570.86 110
18572.15 122
18573.44 114
18574.72 111
18576.01 141
18577.30 127
18578.59 120
18579.88 121
18581.16 105
18582.45 110
18583.74 130
18585.03 164
18586.32 143
18587.60 125
18588.89 118
18590.18 127
18591.47 135
18592.76 132
18594.05 144
18595.33 122
18596.62 126
18597.91 150
18599.20 147
18600.49 124
18601.78 141
18603.07 141
18604.36 157
18605.64 144
18606.93 131
18608.22 146
18609.51 134
18610.80 176
18612.09 142
18613.38 119
18614.67 156
18615.96 120
18617.25 135
18618.54 134
18619.83 114
18621.12 118
18622.40 129
18623.69 155
18624.98 127
18626.27 130
18627.56 131
18628.85 135
18630.14 117
18631.43 137
18632.72 139
18634.01 131
18635.30 124
18636.59 146
18637.88 139
18639.17 149
18640.46 128
18641.75 124
18643.04 142
18644.33 129
18645.62 134
18646.91 134
18648.20 139
18649.49 110
18650.78 111
18652.08 119
18653.37 128
18654.66 131
18655.95 138
18657.24 140
18658.53 134
18659.82 106
18661.11 123
18662.40 143
18663.69 111
18664.98 131
18666.27 131
18667.56 101
18668.86 111
18670.15 121
18671.44 105
18672.73 122
18674.02 127
18675.31 128
18676.60 134
18677.90 128
18679.19 112
18680.48 110
18681.77 99
18683.06 97
18684.35 102
18685.64 104
18686.94 85
18688.23 112
18689.52 116
18690.81 127
18692.10 110
18693.40 108
18694.69 107
18695.98 115
18697.27 128
18698.56 119
18699.86 112
18701.15 110
18702.44 117
18703.73 122
18705.03 103
18706.32 113
18707.61 115
18708.90 94
18710.19 109
18711.49 142
18712.78 127
18714.07 101
18715.37 114
18716.66 120
18717.95 133
18719.24 110
18720.54 125
18721.83 147
18723.12 112
18724.42 131
18725.71 136
18727.00 153
18728.30 101
18729.59 140
18730.88 130
18732.17 118
18733.47 102
18734.76 113
18736.05 115
18737.35 121
18738.64 119
18739.94 112
18741.23 119
18742.52 121
18743.82 106
18745.11 127
18746.40 157
18747.70 142
18748.99 144
18750.29 125
18751.58 138
18752.87 167
18754.17 153
18755.46 125
18756.76 108
18758.05 119
18759.34 146
18760.64 140
18761.93 132
18763.23 119
18764.52 127
18765.82 116
18767.11 133
18768.41 104
18769.70 105
18770.99 142
18772.29 125
18773.58 117
18774.88 120
18776.17 110
18777.47 101
18778.76 112
18780.06 90
18781.35 119
18782.65 97
18783.94 115
18785.24 106
18786.53 95
18787.83 115
18789.12 118
18790.42 127
18791.71 118
18793.01 117
18794.31 132
18795.60 104
18796.90 125
18798.19 122
18799.49 129
18800.78 113
18802.08 116
18803.37 115
18804.67 120
18805.97 109
18807.26 111
18808.56 97
18809.85 110
18811.15 130
18812.45 151
18813.74 118
18815.04 112
18816.34 109
18817.63 135
18818.93 130
18820.22 117
18821.52 145
18822.82 90
18824.11 105
18825.41 98
18826.71 129
18828.00 106
18829.30 103
18830.60 119
18831.89 132
18833.19 125
18834.49 130
18835.78 136
18837.08 123
18838.38 132
18839.67 115
18840.97 112
18842.27 128
18843.57 116
18844.86 118
18846.16 152
18847.46 158
18848.75 135
18850.05 143
18851.35 152
18852.65 121
18853.94 119
18855.24 130
18856.54 117
18857.84 126
18859.13 101
18860.43 119
18861.73 118
18863.03 93
18864.33 129
18865.62 109
18866.92 128
18868.22 108
18869.52 110
18870.82 98
18872.11 81
18873.41 91
18874.71 110
18876.01 130
18877.31 116
18878.61 111
18879.90 101
18881.20 126
18882.50 105
18883.80 110
18885.10 123
18886.40 97
18887.70 140
18888.99 115
18890.29 82
18891.59 112
18892.89 117
18894.19 108
18895.49 110
18896.79 106
18898.09 116
18899.39 97
18900.68 110
18901.98 129
18903.28 123
18904.58 129
18905.88 132
18907.18 130
18908.48 117
18909.78 113
18911.08 124
18912.38 105
18913.68 112
18914.98 112
18916.28 96
18917.58 121
18918.88 135
18920.18 133
18921.48 133
18922.78 113
18924.08 130
18925.38 113
18926.68 134
18927.98 135
18929.28 105
18930.58 98
18931.88 108
18933.18 136
18934.48 118
18935.78 138
18937.08 119
18938.38 111
18939.68 102
18940.98 113
18942.28 109
18943.58 135
18944.88 112
18946.18 123
18947.48 156
18948.78 101
18950.08 117
18951.39 97
18952.69 125
18953.99 117
18955.29 93
18956.59 110
18957.89 108
18959.19 109
18960.49 118
18961.79 103
18963.09 111
18964.40 124
18965.70 125
18967.00 94
18968.30 117
18969.60 133
18970.90 112
18972.21 132
18973.51 123
18974.81 106
18976.11 102
18977.41 105
18978.71 113
18980.02 135
18981.32 119
18982.62 105
18983.92 107
18985.22 118
18986.53 124
18987.83 96
18989.13 96
18990.43 204
18991.73 119
18993.04 108
18994.34 96
18995.64 106
18996.94 106
18998.25 99
18999.55 98
19000.85 99
19002.15 113
19003.46 96
19004.76 103
19006.06 105
19007.36 98
19008.67 123
19009.97 106
19011.27 103
19012.58 129
19013.88 100
19015.18 96
19016.49 133
19017.79 111
19019.09 92
19020.40 101
19021.70 119
19023.00 95
19024.31 107
19025.61 94
19026.91 91
19028.22 113
19029.52 112
19030.82 105
19032.13 122
19033.43 99
19034.73 102
19036.04 131
19037.34 125
19038.65 149
19039.95 139
19041.25 146
19042.56 119
19043.86 133
19045.17 110
19046.47 126
19047.77 132
19049.08 110
19050.38 111
19051.69 109
19052.99 126
19054.30 132
19055.60 107
19056.90 112
19058.21 134
19059.51 108
19060.82 99
19062.12 109
19063.43 93
19064.73 104
19066.04 119
19067.34 91
19068.65 112
19069.95 107
19071.26 101
19072.56 94
19073.87 113
19075.17 112
19076.48 113
19077.78 121
19079.09 119
19080.39 95
19081.70 97
19083.00 128
19084.31 116
19085.61 101
19086.92 93
19088.23 101
19089.53 100
19090.84 123
19092.14 121
19093.45 107
19094.75 110
19096.06 99
19097.37 99
19098.67 87
19099.98 101
19101.28 112
19102.59 106
19103.90 104
19105.20 128
19106.51 112
19107.81 91
19109.12 119
19110.43 92
19111.73 117
19113.04 117
19114.35 118
19115.65 113
19116.96 98
19118.27 97
19119.57 119
19120.88 122
19122.19 113
19123.49 102
19124.80 108
19126.11 125
19127.41 120
19128.72 105
19130.03 102
19131.33 125
19132.64 124
19133.95 135
19135.26 120
19136.56 124
19137.87 124
19139.18 130
19140.49 141
19141.79 100
19143.10 80
19144.41 103
19145.71 140
19147.02 102
19148.33 103
19149.64 96
19150.95 135
19152.25 139
19153.56 115
19154.87 117
19156.18 89
19157.48 82
19158.79 97
19160.10 120
19161.41 110
19162.72 99
19164.03 106
19165.33 100
19166.64 95
19167.95 92
19169.26 121
19170.57 129
19171.88 117
19173.18 115
19174.49 93
19175.80 101
19177.11 134
19178.42 121
19179.73 121
19181.04 127
19182.34 91
19183.65 108
19184.96 106
19186.27 111
19187.58 102
19188.89 126
19190.20 132
19191.51 121
19192.82 93
19194.13 105
19195.43 149
19196.74 139
19198.05 108
19199.36 107
19200.67 108
19201.98 112
19203.29 121
19204.60 113
19205.91 127
19207.22 133
19208.53 111
19209.84 137
19211.15 142
19212.46 110
19213.77 93
19215.08 112
19216.39 122
19217.70 94
19219.01 82
19220.32 102
19221.63 127
19222.94 92
19224.25 102
19225.56 121
19226.87 122
19228.18 134
19229.49 105
19230.80 102
19232.11 91
19233.42 115
19234.73 134
19236.04 158
19237.35 123
19238.67 126
19239.98 110
19241.29 122
19242.60 119
19243.91 108
19245.22 106
19246.53 112
19247.84 123
19249.15 129
19250.46 108
19251.77 110
19253.09 101
19254.40 110
19255.71 102
19257.02 132
19258.33 112
19259.64 138
19260.95 118
19262.27 98
19263.58 140
19264.89 130
19266.20 116
19267.51 89
19268.82 104
19270.14 129
19271.45 123
19272.76 118
19274.07 88
19275.38 105
19276.70 117
19278.01 108
19279.32 99
19280.63 126
19281.94 101
19283.26 98
19284.57 127
19285.88 99
19287.19 113
19288.51 122
19289.82 117
19291.13 123
19292.44 124
19293.76 88
19295.07 100
19296.38 125
19297.69 108
19299.01 98
19300.32 128
19301.63 99
19302.95 119
19304.26 103
19305.57 94
19306.88 103
19308.20 105
19309.51 111
19310.82 88
19312.14 111
19313.45 102
19314.76 105
19316.08 124
19317.39 98
19318.70 95
19320.02 84
19321.33 114
19322.64 108
19323.96 97
19325.27 112
19326.59 122
19327.90 129
19329.21 112
19330.53 115
19331.84 133
19333.15 109
19334.47 115
19335.78 102
19337.10 114
19338.41 136
19339.73 113
19341.04 104
19342.35 82
19343.67 104
19344.98 116
19346.30 90
19347.61 117
19348.93 93
19350.24 109
19351.55 101
19352.87 115
19354.18 111
19355.50 86
19356.81 112
19358.13 113
19359.44 128
19360.76 107
19362.07 108
19363.39 108
19364.70 160
19366.02 125
19367.33 104
19368.65 127
19369.96 133
19371.28 105
19372.59 130
19373.91 111
19375.22 108
19376.54 145
19377.86 114
19379.17 116
19380.49 108
19381.80 131
19383.12 121
19384.43 101
19385.75 107
19387.07 106
19388.38 134
19389.70 109
19391.01 139
19392.33 111
19393.65 99
19394.96 111
19396.28 99
19397.59 114
19398.91 142
19400.23 110
19401.54 102
19402.86 113
19404.17 109
19405.49 102
19406.81 85
19408.12 89
19409.44 126
19410.76 139
19412.07 126
19413.39 118
19414.71 115
19416.02 127
19417.34 120
19418.66 114
19419.97 96
19421.29 108
19422.61 109
19423.93 102
19425.24 109
19426.56 112
19427.88 91
19429.19 118
19430.51 119
19431.83 109
19433.15 119
19434.46 125
19435.78 106
19437.10 113
19438.42 100
19439.73 84
19441.05 120
19442.37 120
19443.69 111
19445.00 98
19446.32 134
19447.64 104
19448.96 112
19450.28 106
19451.59 109
19452.91 81
19454.23 105
19455.55 116
19456.87 106
19458.18 104
19459.50 104
19460.82 112
19462.14 107
19463.46 111
19464.78 105
19466.09 124
19467.41 127
19468.73 116
19470.05 98
19471.37 124
19472.69 107
19474.01 124
19475.33 111
19476.64 116
19477.96 112
19479.28 126
19480.60 130
19481.92 120
19483.24 128
19484.56 116
19485.88 117
19487.20 90
19488.52 99
19489.83 100
19491.15 99
19492.47 120
19493.79 104
19495.11 127
19496.43 150
19497.75 90
19499.07 108
19500.39 76
19501.71 115
19503.03 114
19504.35 111
19505.67 97
19506.99 98
19508.31 93
19509.63 98
19510.95 96
19512.27 88
19513.59 86
19514.91 97
19516.23 96
19517.55 97
19518.87 96
19520.19 96
19521.51 93
19522.83 107
19524.15 105
19525.47 101
19526.79 94
19528.11 81
19529.43 121
19530.75 128
19532.08 128
19533.40 118
19534.72 126
19536.04 114
19537.36 100
19538.68 118
19540.00 94
19541.32 97
19542.64 109
19543.96 101
19545.29 102
19546.61 116
19547.93 103
19549.25 108
19550.57 95
19551.89 129
19553.21 122
19554.53 139
19555.86 108
19557.18 90
19558.50 109
19559.82 120
19561.14 138
19562.46 104
19563.79 73
19565.11 87
19566.43 113
19567.75 101
19569.07 89
19570.40 88
19571.72 107
19573.04 124
19574.36 110
19575.68 101
19577.01 110
19578.33 98
19579.65 108
19580.97 104
19582.30 100
19583.62 111
19584.94 115
19586.26 115
19587.59 123
19588.91 98
19590.23 88
19591.55 119
19592.88 96
19594.20 91
19595.52 106
19596.85 122
19598.17 101
19599.49 121
19600.81 101
19602.14 98
19603.46 103
19604.78 110
19606.11 98
19607.43 92
19608.75 100
19610.08 102
19611.40 120
19612.72 127
19614.05 114
19615.37 97
19616.69 101
19618.02 100
19619.34 90
19620.67 120
19621.99 86
19623.31 89
19624.64 103
19625.96 90
19627.29 88
19628.61 126
19629.93 116
19631.26 107
19632.58 137
19633.91 123
19635.23 108
19636.55 93
19637.88 109
19639.20 91
19640.53 114
19641.85 104
19643.18 99
19644.50 109
19645.82 141
19647.15 114
19648.47 106
19649.80 125
19651.12 111
19652.45 117
19653.77 93
19655.10 121
19656.42 118
19657.75 101
19659.07 99
19660.40 91
19661.72 86
19663.05 104
19664.37 127
19665.70 110
19667.02 91
19668.35 106
19669.67 99
19671.00 96
19672.33 127
19673.65 106
19674.98 110
19676.30 115
19677.63 90
19678.95 95
19680.28 133
19681.61 134
19682.93 111
19684.26 85
19685.58 117
19686.91 92
19688.23 115
19689.56 88
19690.89 104
19692.21 118
19693.54 111
19694.87 125
19696.19 90
19697.52 104
19698.84 110
19700.17 109
19701.50 102
19702.82 86
19704.15 94
19705.48 102
19706.80 110
19708.13 90
19709.46 102
19710.78 125
19712.11 98
19713.44 131
19714.76 113
19716.09 106
19717.42 98
19718.75 114
19720.07 116
19721.40 113
19722.73 100
19724.05 106
19725.38 108
19726.71 96
19728.04 101
19729.36 118
19730.69 86
19732.02 118
19733.35 106
19734.67 112
19736.00 112
19737.33 99
19738.66 100
19739.98 116
19741.31 103
19742.64 125
19743.97 108
19745.30 106
19746.62 126
19747.95 115
19749.28 113
19750.61 106
19751.94 80
19753.26 81
19754.59 88
19755.92 96
19757.25 100
19758.58 91
19759.91 98
19761.23 108
19762.56 83
19763.89 94
19765.22 90
19766.55 116
19767.88 116
19769.21 119
19770.53 100
19771.86 105
19773.19 129
19774.52 130
19775.85 113
19777.18 86
19778.51 122
19779.84 108
19781.17 94
19782.50 106
19783.83 124
19785.15 74
19786.48 117
19787.81 98
19789.14 109
19790.47 131
19791.80 98
19793.13 106
19794.46 91
19795.79 90
19797.12 110
19798.45 94
19799.78 109
19801.11 113
19802.44 121
19803.77 99
19805.10 104
19806.43 101
19807.76 108
19809.09 122
19810.42 116
19811.75 95
19813.08 100
19814.41 117
19815.74 103
19817.07 100
19818.40 102
19819.73 89
19821.06 94
19822.39 101
19823.72 95
19825.05 99
19826.38 99
19827.71 102
19829.05 94
19830.38 104
19831.71 130
19833.04 126
19834.37 111
19835.70 116
19837.03 102
19838.36 103
19839.69 109
19841.02 136
19842.36 83
19843.69 112
19845.02 91
19846.35 112
19847.68 117
19849.01 95
19850.34 101
19851.68 96
19853.01 98
19854.34 118
19855.67 106
19857.00 108
19858.33 119
19859.67 104
19861.00 102
19862.33 89
19863.66 101
19864.99 113
19866.32 109
19867.66 97
19868.99 115
19870.32 116
19871.65 112
19872.99 92
19874.32 79
19875.65 85
19876.98 89
19878.32 104
19879.65 97
19880.98 103
19882.31 94
19883.65 113
19884.98 98
19886.31 102
19887.64 113
19888.98 106
19890.31 110
19891.64 119
19892.97 104
19894.31 91
19895.64 105
19896.97 115
19898.31 123
19899.64 98
19900.97 105
19902.31 85
19903.64 103
19904.97 115
19906.31 111
19907.64 108
19908.97 111
19910.31 110
19911.64 98
19912.97 108
19914.31 85
19915.64 88
19916.97 102
19918.31 104
19919.64 93
19920.98 119
19922.31 89
19923.64 107
19924.98 107
19926.31 131
19927.65 91
19928.98 123
19930.31 97
19931.65 96
19932.98 104
19934.32 113
19935.65 94
19936.99 80
19938.32 90
19939.65 88
19940.99 97
19942.32 84
19943.66 76
19944.99 83
19946.33 90
19947.66 119
19949.00 87
19950.33 82
19951.67 131
19953.00 106
19954.34 97
19955.67 106
19957.01 105
19958.34 75
19959.68 101
19961.01 80
19962.35 96
19963.68 137
19965.02 127
19966.35 121
19967.69 107
19969.02 92
19970.36 99
19971.70 132
19973.03 129
19974.37 122
19975.70 110
19977.04 141
19978.37 97
19979.71 98
19981.05 104
19982.38 104
19983.72 115
19985.05 113
19986.39 112
19987.73 83
19989.06 93
19990.40 93
19991.73 118
19993.07 115
19994.41 126
19995.74 93
19997.08 87
19998.42 75
19999.75 98
20001.09 95
20002.43 102
20003.76 101
20005.10 107
20006.44 109
20007.77 87
20009.11 102
20010.45 115
20011.78 98
20013.12 101
20014.46 92
20015.79 98
20017.13 90
20018.47 86
20019.81 100
20021.14 120
20022.48 114
20023.82 105
20025.15 85
20026.49 83
20027.83 98
20029.17 90
20030.50 104
20031.84 94
20033.18 116
20034.52 98
20035.85 96
20037.19 92
20038.53 108
20039.87 107
20041.21 135
20042.54 96
20043.88 124
20045.22 97
20046.56 102
20047.90 121
20049.23 115
20050.57 122
20051.91 119
20053.25 107
20054.59 103
20055.93 102
20057.26 100
20058.60 108
20059.94 98
20061.28 95
20062.62 112
20063.96 90
20065.30 120
20066.63 124
20067.97 104
20069.31 104
20070.65 108
20071.99 113
20073.33 108
20074.67 100
20076.01 122
20077.35 100
20078.68 111
20080.02 115
20081.36 111
20082.70 95
20084.04 106
20085.38 107
20086.72 123
20088.06 99
20089.40 99
20090.74 104
20092.08 125
20093.42 85
20094.76 84
20096.10 85
20097.44 128
20098.78 102
20100.12 97
20101.46 112
20102.80 96
20104.14 119
20105.48 121
20106.82 132
20108.16 154
20109.50 100
20110.84 129
20112.18 114
20113.52 90
20114.86 97
20116.20 125
20117.54 107
20118.88 98
20120.22 97
20121.56 99
20122.90 104
20124.24 99
20125.58 110
20126.92 117
20128.26 106
20129.61 120
20130.95 121
20132.29 96
20133.63 87
20134.97 89
20136.31 101
20137.65 111
20138.99 94
20140.33 101
20141.67 87
20143.02 97
