# Supplementary material for: MALDI-TOF MS typing enables the classification of brewing yeasts of the genus Saccharomyces to major beer styles
Source: PLoS One. 2017 Aug 9;12(8):e0181694. doi: 10.1371/journal.pone.0181694 (PMC5549903; doi:10.1371/journal.pone.0181694)
Supplement: S4 File — The directory includes 90 raw files and was zipped to “.zip”; the folder has three strains with 30 spectra per strain; S1 Text explains the raw files with an example and Table 1 represents the yeast strains used within the experiment. (ZIP) [file pone.0181694.s007.zip › 10-12/30261-211-OG-Ale-Ale-YPG-18h-E-E_2015-07-06_1_0_A10_1.dat]

2000.10 6369
2000.52 6472
2000.94 6256
2001.36 6213
2001.78 6206
2002.21 6254
2002.63 6204
2003.05 6116
2003.47 6137
2003.89 6396
2004.32 6534
2004.74 6599
2005.16 6766
2005.58 6688
2006.00 6629
2006.43 6984
2006.85 7118
2007.27 7142
2007.69 7568
2008.12 7702
2008.54 7315
2008.96 7197
2009.38 7254
2009.81 7190
2010.23 6900
2010.65 7066
2011.08 6984
2011.50 6947
2011.92 6688
2012.34 6663
2012.77 6149
2013.19 6303
2013.61 6397
2014.04 6226
2014.46 6231
2014.88 6359
2015.31 6400
2015.73 6110
2016.15 6543
2016.58 6373
2017.00 6768
2017.42 6710
2017.85 6902
2018.27 7027
2018.69 7186
2019.12 7293
2019.54 7362
2019.96 7446
2020.39 7438
2020.81 7690
2021.23 7859
2021.66 7205
2022.08 7522
2022.51 7306
2022.93 6987
2023.35 6895
2023.78 6975
2024.20 7020
2024.63 7021
2025.05 6680
2025.48 6875
2025.90 6833
2026.32 6712
2026.75 6419
2027.17 6267
2027.60 6360
2028.02 6526
2028.45 6432
2028.87 6370
2029.30 6255
2029.72 6513
2030.15 6431
2030.57 6378
2031.00 6516
2031.42 6468
2031.85 6768
2032.27 6783
2032.70 7102
2033.12 7081
2033.55 6832
2033.97 6766
2034.40 6962
2034.82 7115
2035.25 7024
2035.67 7067
2036.10 7065
2036.52 7327
2036.95 7018
2037.37 7143
2037.80 7507
2038.22 7191
2038.65 7389
2039.08 7079
2039.50 7398
2039.93 7522
2040.35 7362
2040.78 7358
2041.21 7026
2041.63 7052
2042.06 6803
2042.48 6653
2042.91 6556
2043.34 6631
2043.76 6788
2044.19 6812
2044.61 6696
2045.04 6623
2045.47 6508
2045.89 6271
2046.32 6415
2046.75 6467
2047.17 6882
2047.60 6931
2048.03 6529
2048.45 6586
2048.88 6426
2049.31 6575
2049.73 6390
2050.16 6194
2050.59 5971
2051.01 6377
2051.44 6421
2051.87 6464
2052.29 6371
2052.72 6160
2053.15 6111
2053.58 6117
2054.00 6207
2054.43 6399
2054.86 6652
2055.29 6444
2055.71 6296
2056.14 6348
2056.57 6251
2057.00 6113
2057.42 6428
2057.85 6458
2058.28 6706
2058.71 6313
2059.13 6235
2059.56 6536
2059.99 6312
2060.42 6314
2060.85 6456
2061.27 6346
2061.70 6355
2062.13 6535
2062.56 6700
2062.99 6621
2063.41 6698
2063.84 6957
2064.27 7047
2064.70 7120
2065.13 7043
2065.56 6859
2065.98 6842
2066.41 6786
2066.84 6595
2067.27 6701
2067.70 6512
2068.13 6758
2068.56 6358
2068.99 6585
2069.41 6511
2069.84 6133
2070.27 6114
2070.70 6363
2071.13 6320
2071.56 6236
2071.99 6107
2072.42 6313
2072.85 6503
2073.28 6508
2073.71 6499
2074.13 7000
2074.56 6832
2074.99 6736
2075.42 6903
2075.85 6692
2076.28 6772
2076.71 6771
2077.14 6990
2077.57 6884
2078.00 6879
2078.43 7245
2078.86 7325
2079.29 7055
2079.72 7145
2080.15 7623
2080.58 7440
2081.01 7290
2081.44 6990
2081.87 7012
2082.30 6895
2082.73 7033
2083.16 6935
2083.59 7121
2084.02 6994
2084.45 6753
2084.88 6635
2085.31 6925
2085.74 7083
2086.17 7106
2086.61 6956
2087.04 6507
2087.47 6691
2087.90 6403
2088.33 6491
2088.76 6455
2089.19 6369
2089.62 6577
2090.05 6767
2090.48 6784
2090.91 6865
2091.35 6890
2091.78 6777
2092.21 6775
2092.64 6793
2093.07 6687
2093.50 6901
2093.93 7154
2094.36 7233
2094.80 7163
2095.23 6654
2095.66 6415
2096.09 6340
2096.52 6466
2096.95 6232
2097.39 6309
2097.82 6740
2098.25 6138
2098.68 6196
2099.11 6205
2099.55 6342
2099.98 6214
2100.41 6260
2100.84 6200
2101.27 6378
2101.71 6503
2102.14 6447
2102.57 6634
2103.00 6473
2103.43 6505
2103.87 6590
2104.30 6634
2104.73 6598
2105.16 6566
2105.60 6396
2106.03 6571
2106.46 6803
2106.90 6785
2107.33 7040
2107.76 6889
2108.19 6711
2108.63 6784
2109.06 6461
2109.49 6550
2109.93 6834
2110.36 6581
2110.79 6462
2111.23 6282
2111.66 6851
2112.09 6478
2112.52 6418
2112.96 6396
2113.39 6495
2113.83 6259
2114.26 6381
2114.69 6462
2115.13 6509
2115.56 6350
2115.99 6109
2116.43 5771
2116.86 6094
2117.29 6186
2117.73 6295
2118.16 6049
2118.60 6188
2119.03 6494
2119.46 6100
2119.90 6338
2120.33 6260
2120.77 6229
2121.20 6560
2121.63 6379
2122.07 6276
2122.50 6397
2122.94 6650
2123.37 6405
2123.81 6256
2124.24 6365
2124.68 6261
2125.11 6554
2125.54 6397
2125.98 6405
2126.41 6277
2126.85 6495
2127.28 6632
2127.72 6707
2128.15 6620
2128.59 6441
2129.02 6837
2129.46 6848
2129.89 6916
2130.33 6785
2130.76 6461
2131.20 7185
2131.63 7530
2132.07 7016
2132.51 7085
2132.94 7367
2133.38 7217
2133.81 7410
2134.25 7423
2134.68 7863
2135.12 7899
2135.55 8108
2135.99 8061
2136.43 7627
2136.86 7907
2137.30 7846
2137.73 7601
2138.17 7386
2138.60 7288
2139.04 7179
2139.48 7062
2139.91 6983
2140.35 6851
2140.79 6331
2141.22 5935
2141.66 6419
2142.09 6227
2142.53 5922
2142.97 6128
2143.40 6136
2143.84 6199
2144.28 6312
2144.71 6101
2145.15 6332
2145.59 6340
2146.02 6383
2146.46 6513
2146.90 6777
2147.33 7440
2147.77 7340
2148.21 7803
2148.64 8070
2149.08 7935
2149.52 8239
2149.96 8197
2150.39 8835
2150.83 8535
2151.27 8481
2151.70 8693
2152.14 7892
2152.58 7932
2153.02 7976
2153.45 7228
2153.89 7117
2154.33 7395
2154.77 7237
2155.20 6945
2155.64 6736
2156.08 6651
2156.52 6865
2156.96 6942
2157.39 6832
2157.83 6646
2158.27 6908
2158.71 6608
2159.15 7162
2159.58 7281
2160.02 6764
2160.46 6625
2160.90 6645
2161.34 6859
2161.78 6780
2162.21 6547
2162.65 6318
2163.09 6251
2163.53 6589
2163.97 6709
2164.41 6724
2164.84 6558
2165.28 6488
2165.72 6519
2166.16 6273
2166.60 6537
2167.04 6789
2167.48 6843
2167.92 7070
2168.36 6992
2168.79 6712
2169.23 6976
2169.67 6784
2170.11 6879
2170.55 7007
2170.99 7212
2171.43 7266
2171.87 7197
2172.31 7089
2172.75 7484
2173.19 7677
2173.63 7827
2174.07 8155
2174.51 8083
2174.95 8297
2175.39 8366
2175.83 8367
2176.27 7851
2176.70 7526
2177.14 7930
2177.58 7692
2178.02 8019
2178.46 7747
2178.90 7295
2179.34 7453
2179.79 7268
2180.23 7134
2180.67 6528
2181.11 6845
2181.55 6815
2181.99 6711
2182.43 6329
2182.87 6123
2183.31 6289
2183.75 6670
2184.19 6334
2184.63 6413
2185.07 6584
2185.51 6467
2185.95 6929
2186.39 7157
2186.83 7361
2187.27 7655
2187.72 7724
2188.16 8002
2188.60 7938
2189.04 8555
2189.48 8603
2189.92 8242
2190.36 8431
2190.80 8015
2191.24 7659
2191.69 7613
2192.13 7869
2192.57 7458
2193.01 7735
2193.45 7551
2193.89 7620
2194.34 7659
2194.78 7829
2195.22 8180
2195.66 8152
2196.10 7766
2196.54 7637
2196.99 7729
2197.43 7553
2197.87 7465
2198.31 7257
2198.75 7358
2199.20 6888
2199.64 6901
2200.08 6904
2200.52 6700
2200.96 6637
2201.41 6910
2201.85 6762
2202.29 6688
2202.73 6843
2203.18 6682
2203.62 6669
2204.06 7118
2204.50 7077
2204.95 6966
2205.39 7046
2205.83 7055
2206.28 7141
2206.72 7038
2207.16 7227
2207.60 7400
2208.05 7169
2208.49 7089
2208.93 7284
2209.38 7495
2209.82 7538
2210.26 7508
2210.71 7554
2211.15 7154
2211.59 7490
2212.04 6952
2212.48 6983
2212.92 7413
2213.37 7403
2213.81 7229
2214.25 7223
2214.70 6867
2215.14 7007
2215.59 6737
2216.03 6764
2216.47 7131
2216.92 7024
2217.36 7068
2217.80 6782
2218.25 6528
2218.69 6716
2219.14 6934
2219.58 6853
2220.03 7014
2220.47 7030
2220.91 7249
2221.36 7431
2221.80 7723
2222.25 8109
2222.69 8011
2223.14 8002
2223.58 8512
2224.03 8811
2224.47 8418
2224.91 8676
2225.36 9046
2225.80 9382
2226.25 9123
2226.69 9036
2227.14 8996
2227.58 9044
2228.03 8996
2228.47 8850
2228.92 8703
2229.36 8585
2229.81 8491
2230.25 8696
2230.70 8341
2231.15 8320
2231.59 8543
2232.04 8447
2232.48 8466
2232.93 8858
2233.37 9021
2233.82 8767
2234.26 8384
2234.71 7934
2235.15 7935
2235.60 7983
2236.05 7656
2236.49 7534
2236.94 7367
2237.38 7633
2237.83 7689
2238.28 7442
2238.72 7707
2239.17 7351
2239.61 6934
2240.06 7253
2240.51 7326
2240.95 7219
2241.40 7184
2241.85 7082
2242.29 6817
2242.74 6847
2243.19 6649
2243.63 6751
2244.08 6645
2244.53 6927
2244.97 7060
2245.42 6970
2245.87 6613
2246.31 6539
2246.76 6882
2247.21 7197
2247.65 6587
2248.10 6485
2248.55 6706
2248.99 6946
2249.44 7010
2249.89 7063
2250.34 6783
2250.78 7037
2251.23 6629
2251.68 6820
2252.13 6705
2252.57 7045
2253.02 6914
2253.47 6594
2253.92 6798
2254.36 6284
2254.81 6388
2255.26 6149
2255.71 6407
2256.15 6337
2256.60 6291
2257.05 6148
2257.50 6037
2257.95 6054
2258.39 6150
2258.84 6215
2259.29 6648
2259.74 6744
2260.19 6970
2260.63 7022
2261.08 6957
2261.53 7150
2261.98 7181
2262.43 7427
2262.88 7406
2263.32 7027
2263.77 7179
2264.22 7349
2264.67 7607
2265.12 7313
2265.57 7646
2266.02 7466
2266.47 7501
2266.91 7745
2267.36 7942
2267.81 8524
2268.26 9049
2268.71 9115
2269.16 8907
2269.61 9278
2270.06 9553
2270.51 9539
2270.96 9136
2271.41 9369
2271.86 9229
2272.30 8981
2272.75 8771
2273.20 8380
2273.65 7751
2274.10 7496
2274.55 7600
2275.00 7113
2275.45 6810
2275.90 6783
2276.35 6705
2276.80 6626
2277.25 6702
2277.70 6934
2278.15 6741
2278.60 6578
2279.05 6685
2279.50 6780
2279.95 7009
2280.40 6919
2280.85 6876
2281.30 6540
2281.75 6986
2282.20 6696
2282.65 6336
2283.10 6690
2283.55 6712
2284.00 6553
2284.46 6752
2284.91 6826
2285.36 6941
2285.81 6835
2286.26 7058
2286.71 7399
2287.16 7974
2287.61 7995
2288.06 8670
2288.51 9593
2288.96 10422
2289.42 11376
2289.87 11562
2290.32 12352
2290.77 12944
2291.22 12975
2291.67 13030
2292.12 12861
2292.57 12345
2293.03 12038
2293.48 11878
2293.93 11131
2294.38 10378
2294.83 10019
2295.28 9563
2295.74 9307
2296.19 8894
2296.64 8162
2297.09 8104
2297.54 8063
2297.99 8004
2298.45 7325
2298.90 7382
2299.35 7424
2299.80 7046
2300.25 7061
2300.71 7035
2301.16 6964
2301.61 6935
2302.06 6907
2302.52 7122
2302.97 7151
2303.42 7120
2303.87 6900
2304.33 7063
2304.78 7121
2305.23 7075
2305.68 7287
2306.14 7257
2306.59 7462
2307.04 8190
2307.50 8996
2307.95 8837
2308.40 9064
2308.85 9434
2309.31 9184
2309.76 9910
2310.21 9952
2310.67 9881
2311.12 9899
2311.57 9601
2312.03 9137
2312.48 8738
2312.93 8497
2313.39 8347
2313.84 8175
2314.29 7943
2314.75 7351
2315.20 6968
2315.66 6861
2316.11 6975
2316.56 7299
2317.02 7120
2317.47 7300
2317.92 7349
2318.38 7538
2318.83 7586
2319.29 7699
2319.74 7590
2320.19 8143
2320.65 7972
2321.10 7534
2321.56 7687
2322.01 7629
2322.47 7788
2322.92 7452
2323.37 7260
2323.83 7143
2324.28 7017
2324.74 7123
2325.19 7261
2325.65 7578
2326.10 7718
2326.56 8000
2327.01 7547
2327.47 8315
2327.92 8388
2328.38 8051
2328.83 8255
2329.29 8397
2329.74 8143
2330.20 8309
2330.65 8266
2331.11 8080
2331.56 8206
2332.02 7849
2332.47 7784
2332.93 7639
2333.38 7374
2333.84 7266
2334.29 7367
2334.75 7165
2335.21 7178
2335.66 6968
2336.12 7117
2336.57 7848
2337.03 7738
2337.48 7558
2337.94 7453
2338.40 7879
2338.85 7852
2339.31 7685
2339.76 7503
2340.22 8138
2340.68 7713
2341.13 7233
2341.59 7336
2342.04 7126
2342.50 7202
2342.96 7222
2343.41 7065
2343.87 7397
2344.33 7472
2344.78 7395
2345.24 7597
2345.70 8011
2346.15 7990
2346.61 7926
2347.07 8154
2347.52 8176
2347.98 7686
2348.44 7843
2348.89 7819
2349.35 7643
2349.81 7557
2350.26 7376
2350.72 7270
2351.18 7364
2351.64 7195
2352.09 6993
2352.55 7159
2353.01 7250
2353.47 7139
2353.92 6892
2354.38 7121
2354.84 7190
2355.30 7244
2355.75 7160
2356.21 7089
2356.67 7026
2357.13 7104
2357.58 7071
2358.04 7062
2358.50 7235
2358.96 7227
2359.42 7253
2359.87 7543
2360.33 7556
2360.79 7405
2361.25 7486
2361.71 7456
2362.16 7560
2362.62 7484
2363.08 7432
2363.54 7628
2364.00 7548
2364.46 7503
2364.91 7864
2365.37 7526
2365.83 7537
2366.29 8034
2366.75 7677
2367.21 7520
2367.67 7619
2368.13 7672
2368.58 7588
2369.04 7532
2369.50 7345
2369.96 7432
2370.42 7304
2370.88 7500
2371.34 7418
2371.80 7343
2372.26 7494
2372.72 7706
2373.17 7605
2373.63 7690
2374.09 7768
2374.55 8078
2375.01 7953
2375.47 7946
2375.93 7609
2376.39 7751
2376.85 7863
2377.31 7855
2377.77 8272
2378.23 8515
2378.69 8223
2379.15 8042
2379.61 7994
2380.07 7787
2380.53 7936
2380.99 7719
2381.45 7888
2381.91 7824
2382.37 7353
2382.83 7468
2383.29 7118
2383.75 7242
2384.21 7078
2384.67 6987
2385.13 7044
2385.59 7049
2386.05 6823
2386.51 7018
2386.97 7086
2387.43 7174
2387.90 7143
2388.36 7411
2388.82 7250
2389.28 7435
2389.74 7242
2390.20 7171
2390.66 7485
2391.12 7535
2391.58 7632
2392.04 7807
2392.51 7604
2392.97 7408
2393.43 6930
2393.89 6962
2394.35 6757
2394.81 6864
2395.27 6723
2395.73 6576
2396.20 6874
2396.66 6920
2397.12 6784
2397.58 6770
2398.04 6538
2398.50 6807
2398.97 7033
2399.43 6963
2399.89 7096
2400.35 7039
2400.81 7182
2401.28 7283
2401.74 7040
2402.20 7167
2402.66 7048
2403.12 7191
2403.59 6998
2404.05 7004
2404.51 7240
2404.97 7084
2405.44 7146
2405.90 7320
2406.36 7340
2406.82 7162
2407.29 7518
2407.75 7265
2408.21 6960
2408.67 6698
2409.14 6532
2409.60 6662
2410.06 6756
2410.52 6802
2410.99 6774
2411.45 6925
2411.91 6823
2412.38 6804
2412.84 6712
2413.30 6989
2413.77 6864
2414.23 6858
2414.69 6908
2415.16 7296
2415.62 7542
2416.08 7536
2416.55 7737
2417.01 8150
2417.47 8224
2417.94 8216
2418.40 8602
2418.86 8616
2419.33 8018
2419.79 8555
2420.26 8497
2420.72 8303
2421.18 7809
2421.65 7866
2422.11 8087
2422.58 7770
2423.04 7971
2423.50 7724
2423.97 7841
2424.43 7508
2424.90 7650
2425.36 7471
2425.83 7421
2426.29 7589
2426.75 7674
2427.22 7755
2427.68 7183
2428.15 7146
2428.61 6946
2429.08 7267
2429.54 6952
2430.01 6833
2430.47 7166
2430.94 7309
2431.40 6910
2431.87 7281
2432.33 7565
2432.80 7193
2433.26 7274
2433.73 7340
2434.19 7436
2434.66 7510
2435.12 7503
2435.59 7627
2436.05 7607
2436.52 7142
2436.98 7434
2437.45 7477
2437.91 7824
2438.38 8077
2438.85 8318
2439.31 8067
2439.78 8078
2440.24 8291
2440.71 8729
2441.17 8365
2441.64 8130
2442.11 8189
2442.57 8135
2443.04 7515
2443.50 7438
2443.97 7749
2444.44 7913
2444.90 7762
2445.37 7085
2445.83 7164
2446.30 7052
2446.77 6973
2447.23 6628
2447.70 6746
2448.17 7019
2448.63 6700
2449.10 7093
2449.57 7017
2450.03 6945
2450.50 6942
2450.97 7355
2451.43 7360
2451.90 7141
2452.37 7240
2452.83 7414
2453.30 7233
2453.77 7403
2454.24 7173
2454.70 7137
2455.17 7314
2455.64 6962
2456.10 7238
2456.57 7417
2457.04 7205
2457.51 7116
2457.97 6923
2458.44 6975
2458.91 7043
2459.38 6887
2459.84 6797
2460.31 6652
2460.78 6519
2461.25 6662
2461.71 6449
2462.18 6511
2462.65 6592
2463.12 6836
2463.59 7095
2464.05 7027
2464.52 7032
2464.99 7213
2465.46 7115
2465.93 7163
2466.39 7197
2466.86 7406
2467.33 7227
2467.80 7379
2468.27 7181
2468.74 6780
2469.20 7013
2469.67 6566
2470.14 6984
2470.61 6933
2471.08 6709
2471.55 6756
2472.02 6440
2472.49 6300
2472.95 6347
2473.42 6306
2473.89 6517
2474.36 6682
2474.83 6539
2475.30 6903
2475.77 6587
2476.24 6451
2476.71 6527
2477.18 6406
2477.65 6777
2478.11 6394
2478.58 6474
2479.05 6807
2479.52 6667
2479.99 6551
2480.46 6809
2480.93 6864
2481.40 6917
2481.87 6756
2482.34 6708
2482.81 6803
2483.28 6891
2483.75 6866
2484.22 6889
2484.69 6837
2485.16 7000
2485.63 7543
2486.10 7384
2486.57 7354
2487.04 8026
2487.51 7745
2487.98 7389
2488.45 7769
2488.92 7809
2489.39 7715
2489.86 7386
2490.33 7817
2490.80 7856
2491.27 7443
2491.74 7526
2492.22 7647
2492.69 7698
2493.16 7224
2493.63 7349
2494.10 7519
2494.57 7732
2495.04 7508
2495.51 7729
2495.98 7639
2496.45 7670
2496.92 7577
2497.40 7462
2497.87 7164
2498.34 7069
2498.81 6683
2499.28 6940
2499.75 6836
2500.22 6627
2500.70 6577
2501.17 6693
2501.64 6665
2502.11 6545
2502.58 6408
2503.05 6845
2503.53 6832
2504.00 6905
2504.47 6625
2504.94 6855
2505.41 6784
2505.88 7108
2506.36 7093
2506.83 7462
2507.30 7453
2507.77 7549
2508.25 7975
2508.72 8067
2509.19 8467
2509.66 8639
2510.13 8863
2510.61 9337
2511.08 9389
2511.55 10050
2512.02 9867
2512.50 9917
2512.97 10061
2513.44 9942
2513.91 9491
2514.39 8981
2514.86 8590
2515.33 8431
2515.81 8470
2516.28 8240
2516.75 7718
2517.23 7967
2517.70 8068
2518.17 8028
2518.64 7850
2519.12 7879
2519.59 7292
2520.06 7407
2520.54 7300
2521.01 7023
2521.48 6949
2521.96 7107
2522.43 7277
2522.91 6997
2523.38 7168
2523.85 6957
2524.33 6844
2524.80 6753
2525.27 6828
2525.75 6834
2526.22 6824
2526.70 7153
2527.17 6848
2527.64 6763
2528.12 6694
2528.59 7060
2529.07 7027
2529.54 7263
2530.01 7123
2530.49 6949
2530.96 7236
2531.44 7225
2531.91 7603
2532.39 7424
2532.86 7530
2533.33 7757
2533.81 7595
2534.28 7699
2534.76 7834
2535.23 7699
2535.71 7449
2536.18 7471
2536.66 7211
2537.13 7230
2537.61 7369
2538.08 7767
2538.56 7538
2539.03 7240
2539.51 7374
2539.98 7297
2540.46 7278
2540.93 7004
2541.41 7422
2541.88 7384
2542.36 7361
2542.84 7322
2543.31 7772
2543.79 7843
2544.26 7669
2544.74 7857
2545.21 8532
2545.69 8614
2546.16 8859
2546.64 9085
2547.12 9329
2547.59 9791
2548.07 9527
2548.54 9924
2549.02 9848
2549.50 9998
2549.97 10280
2550.45 9745
2550.92 10045
2551.40 10315
2551.88 9832
2552.35 9847
2552.83 10276
2553.31 10221
2553.78 9931
2554.26 9768
2554.74 10062
2555.21 9866
2555.69 9693
2556.17 9069
2556.64 8874
2557.12 8575
2557.60 8002
2558.07 7839
2558.55 7358
2559.03 7498
2559.50 7905
2559.98 7654
2560.46 7379
2560.93 7495
2561.41 7387
2561.89 7064
2562.37 6986
2562.84 7394
2563.32 7235
2563.80 7338
2564.28 7291
2564.75 7390
2565.23 7393
2565.71 7076
2566.19 7161
2566.66 7136
2567.14 6733
2567.62 6815
2568.10 6804
2568.57 6965
2569.05 6764
2569.53 6611
2570.01 6577
2570.49 6655
2570.96 6882
2571.44 6812
2571.92 6641
2572.40 6853
2572.88 6948
2573.36 6529
2573.83 6643
2574.31 6688
2574.79 6723
2575.27 6621
2575.75 6626
2576.23 6612
2576.70 6413
2577.18 6474
2577.66 6527
2578.14 6732
2578.62 6676
2579.10 6737
2579.58 6666
2580.06 6654
2580.54 6739
2581.01 6735
2581.49 6713
2581.97 6569
2582.45 6579
2582.93 6803
2583.41 6636
2583.89 6596
2584.37 6939
2584.85 7247
2585.33 6876
2585.81 6928
2586.29 6975
2586.77 7332
2587.25 7436
2587.72 7411
2588.20 7479
2588.68 7677
2589.16 7593
2589.64 7590
2590.12 7785
2590.60 7769
2591.08 7892
2591.56 7637
2592.04 7777
2592.52 7832
2593.00 7200
2593.48 7044
2593.96 7058
2594.44 7035
2594.92 7048
2595.40 6777
2595.89 6799
2596.37 6766
2596.85 6717
2597.33 6795
2597.81 7014
2598.29 6836
2598.77 7262
2599.25 6983
2599.73 6872
2600.21 6996
2600.69 7148
2601.17 6818
2601.65 6889
2602.13 6888
2602.62 6985
2603.10 7046
2603.58 7091
2604.06 7351
2604.54 7410
2605.02 7044
2605.50 7161
2605.98 7267
2606.46 7358
2606.95 7323
2607.43 7447
2607.91 7376
2608.39 7520
2608.87 7174
2609.35 7230
2609.84 7274
2610.32 6984
2610.80 6973
2611.28 7096
2611.76 6993
2612.24 6730
2612.73 6748
2613.21 6510
2613.69 6315
2614.17 6500
2614.65 6613
2615.14 6613
2615.62 6641
2616.10 7002
2616.58 6937
2617.07 7056
2617.55 7016
2618.03 7336
2618.51 6872
2619.00 6875
2619.48 6895
2619.96 7138
2620.44 6969
2620.93 7159
2621.41 6876
2621.89 6893
2622.37 6921
2622.86 6695
2623.34 6974
2623.82 6960
2624.31 6901
2624.79 6691
2625.27 6766
2625.76 6903
2626.24 7035
2626.72 7024
2627.20 7166
2627.69 6893
2628.17 6699
2628.66 7015
2629.14 7241
2629.62 7294
2630.11 7529
2630.59 7713
2631.07 7385
2631.56 7358
2632.04 7208
2632.52 7565
2633.01 7581
2633.49 6962
2633.98 7180
2634.46 7646
2634.94 7584
2635.43 7600
2635.91 7211
2636.40 7051
2636.88 7380
2637.36 7053
2637.85 7059
2638.33 7457
2638.82 7509
2639.30 7748
2639.79 7700
2640.27 7636
2640.75 7548
2641.24 8116
2641.72 7491
2642.21 7557
2642.69 7741
2643.18 7281
2643.66 7227
2644.15 6854
2644.63 6737
2645.12 7164
2645.60 7156
2646.09 7084
2646.57 7128
2647.06 6909
2647.54 7473
2648.03 7278
2648.51 6851
2649.00 7168
2649.48 7055
2649.97 7201
2650.45 6830
2650.94 6847
2651.43 7018
2651.91 6825
2652.40 6767
2652.88 7039
2653.37 6955
2653.85 6794
2654.34 6783
2654.82 6875
2655.31 6872
2655.80 6898
2656.28 7107
2656.77 7414
2657.25 7132
2657.74 6993
2658.23 7078
2658.71 7011
2659.20 6858
2659.69 6995
2660.17 7132
2660.66 6867
2661.14 6779
2661.63 7010
2662.12 7289
2662.60 7252
2663.09 7777
2663.58 7421
2664.06 7469
2664.55 6988
2665.04 6934
2665.52 7138
2666.01 7049
2666.50 7209
2666.98 7282
2667.47 7035
2667.96 6791
2668.45 6966
2668.93 6924
2669.42 6830
2669.91 6828
2670.39 6906
2670.88 6812
2671.37 6999
2671.86 7503
2672.34 7706
2672.83 7581
2673.32 8238
2673.81 8550
2674.29 8883
2674.78 9426
2675.27 9452
2675.76 9462
2676.24 9209
2676.73 8971
2677.22 8582
2677.71 8573
2678.20 8585
2678.68 8299
2679.17 8266
2679.66 8168
2680.15 8093
2680.64 7926
2681.12 7927
2681.61 7826
2682.10 7851
2682.59 8228
2683.08 8035
2683.57 7958
2684.05 7908
2684.54 7581
2685.03 7593
2685.52 7667
2686.01 7521
2686.50 7534
2686.99 7406
2687.47 7527
2687.96 7670
2688.45 7316
2688.94 7274
2689.43 7434
2689.92 7202
2690.41 7262
2690.90 7187
2691.39 7208
2691.88 7400
2692.37 7235
2692.85 7559
2693.34 7697
2693.83 7156
2694.32 7168
2694.81 7503
2695.30 7476
2695.79 7520
2696.28 7657
2696.77 7600
2697.26 7497
2697.75 7493
2698.24 7557
2698.73 7488
2699.22 7917
2699.71 7921
2700.20 7858
2700.69 7727
2701.18 7726
2701.67 7925
2702.16 7959
2702.65 7910
2703.14 7963
2703.63 8476
2704.12 7826
2704.61 7608
2705.10 7467
2705.59 7558
2706.08 7441
2706.57 7636
2707.06 7359
2707.55 7157
2708.04 6977
2708.53 7203
2709.03 7326
2709.52 7148
2710.01 7203
2710.50 7474
2710.99 7158
2711.48 7329
2711.97 7319
2712.46 7364
2712.95 7658
2713.44 7205
2713.94 7265
2714.43 7352
2714.92 7159
2715.41 7125
2715.90 6784
2716.39 7193
2716.88 6991
2717.38 6796
2717.87 7048
2718.36 6825
2718.85 7012
2719.34 7156
2719.83 7253
2720.32 7273
2720.82 7349
2721.31 7686
2721.80 7895
2722.29 7849
2722.78 7927
2723.28 7983
2723.77 7871
2724.26 7906
2724.75 8064
2725.25 7765
2725.74 7166
2726.23 7061
2726.72 7164
2727.21 6928
2727.71 6954
2728.20 7161
2728.69 7161
2729.18 7029
2729.68 7170
2730.17 7221
2730.66 7587
2731.16 7994
2731.65 8348
2732.14 8666
2732.63 8699
2733.13 8667
2733.62 8893
2734.11 8878
2734.61 8542
2735.10 8388
2735.59 8522
2736.08 8329
2736.58 8403
2737.07 8050
2737.56 8390
2738.06 8049
2738.55 7931
2739.05 7639
2739.54 7591
2740.03 7205
2740.53 7408
2741.02 7080
2741.51 7031
2742.01 6831
2742.50 6764
2742.99 6940
2743.49 6886
2743.98 7095
2744.48 6426
2744.97 6477
2745.46 6586
2745.96 6622
2746.45 6639
2746.95 6668
2747.44 6569
2747.93 6472
2748.43 6807
2748.92 7004
2749.42 6556
2749.91 6710
2750.41 6859
2750.90 6853
2751.40 7053
2751.89 7207
2752.39 7374
2752.88 7640
2753.37 7443
2753.87 7298
2754.36 7552
2754.86 7642
2755.35 7652
2755.85 7902
2756.34 7643
2756.84 7521
2757.33 7380
2757.83 7229
2758.32 7474
2758.82 7225
2759.32 7137
2759.81 7362
2760.31 7266
2760.80 7312
2761.30 7404
2761.79 7288
2762.29 7064
2762.78 7287
2763.28 7051
2763.77 7196
2764.27 7222
2764.77 7017
2765.26 7113
2765.76 6792
2766.25 7215
2766.75 6879
2767.25 6952
2767.74 6980
2768.24 6856
2768.73 6880
2769.23 7061
2769.73 7219
2770.22 7366
2770.72 6971
2771.22 7094
2771.71 7439
2772.21 7463
2772.70 8087
2773.20 8483
2773.70 8368
2774.19 8436
2774.69 9113
2775.19 9040
2775.68 9771
2776.18 10274
2776.68 10115
2777.17 9958
2777.67 9655
2778.17 10007
2778.67 9229
2779.16 8982
2779.66 8727
2780.16 8480
2780.65 8129
2781.15 7717
2781.65 7633
2782.15 7405
2782.64 7385
2783.14 7487
2783.64 7224
2784.14 6953
2784.63 7313
2785.13 7452
2785.63 7247
2786.13 7179
2786.62 7213
2787.12 7135
2787.62 7094
2788.12 7010
2788.62 7118
2789.11 7142
2789.61 6972
2790.11 6990
2790.61 6850
2791.11 7056
2791.60 6970
2792.10 6816
2792.60 6837
2793.10 6915
2793.60 7525
2794.10 7632
2794.59 7394
2795.09 7588
2795.59 7861
2796.09 7930
2796.59 7834
2797.09 7986
2797.59 8018
2798.08 8061
2798.58 7963
2799.08 7582
2799.58 7634
2800.08 7635
2800.58 7623
2801.08 7713
2801.58 7858
2802.08 7569
2802.58 7319
2803.07 7688
2803.57 8080
2804.07 8181
2804.57 8882
2805.07 8630
2805.57 9478
2806.07 9526
2806.57 9785
2807.07 9884
2807.57 9775
2808.07 9537
2808.57 9655
2809.07 9381
2809.57 9193
2810.07 8944
2810.57 8961
2811.07 8588
2811.57 8151
2812.07 7912
2812.57 7890
2813.07 7537
2813.57 7454
2814.07 7498
2814.57 7922
2815.07 7740
2815.57 8010
2816.07 8015
2816.57 8145
2817.07 8388
2817.57 8450
2818.07 8495
2818.57 9065
2819.07 8726
2819.57 8679
2820.07 9207
2820.57 8916
2821.07 8610
2821.58 8584
2822.08 8307
2822.58 7960
2823.08 7655
2823.58 7538
2824.08 7731
2824.58 7575
2825.08 7405
2825.58 7093
2826.09 6886
2826.59 6630
2827.09 6754
2827.59 6923
2828.09 7072
2828.59 7044
2829.09 6947
2829.60 6695
2830.10 6356
2830.60 6893
2831.10 6968
2831.60 6771
2832.10 6806
2832.61 6722
2833.11 6894
2833.61 6903
2834.11 7137
2834.61 7042
2835.12 7253
2835.62 7283
2836.12 7304
2836.62 7380
2837.12 7106
2837.63 7124
2838.13 7463
2838.63 7476
2839.13 7597
2839.64 7526
2840.14 7206
2840.64 7329
2841.14 7582
2841.65 7399
2842.15 6918
2842.65 7030
2843.15 7613
2843.66 7690
2844.16 7866
2844.66 8022
2845.17 7779
2845.67 7856
2846.17 8350
2846.67 8469
2847.18 8321
2847.68 8541
2848.18 8041
2848.69 7893
2849.19 7975
2849.69 8200
2850.20 8061
2850.70 7698
2851.20 7759
2851.71 7810
2852.21 7602
2852.72 7110
2853.22 7073
2853.72 7066
2854.23 7206
2854.73 7263
2855.23 6886
2855.74 7085
2856.24 6919
2856.75 6702
2857.25 7099
2857.75 6930
2858.26 6764
2858.76 7054
2859.27 6851
2859.77 6894
2860.27 6938
2860.78 7236
2861.28 7037
2861.79 7248
2862.29 7166
2862.80 7013
2863.30 7207
2863.81 6995
2864.31 7086
2864.81 6840
2865.32 6830
2865.82 6759
2866.33 7039
2866.83 6880
2867.34 6934
2867.84 6893
2868.35 7025
2868.85 7370
2869.36 7314
2869.86 7335
2870.37 7415
2870.87 7290
2871.38 7311
2871.89 7569
2872.39 7607
2872.90 7551
2873.40 7215
2873.91 7537
2874.41 7635
2874.92 7726
2875.42 7678
2875.93 7480
2876.43 7575
2876.94 7428
2877.45 7370
2877.95 7583
2878.46 7525
2878.96 7407
2879.47 7685
2879.98 7586
2880.48 7507
2880.99 7610
2881.49 7623
2882.00 7758
2882.51 7450
2883.01 7691
2883.52 7560
2884.03 7721
2884.53 7641
2885.04 7873
2885.54 7731
2886.05 7785
2886.56 7703
2887.06 7687
2887.57 7817
2888.08 8085
2888.58 7936
2889.09 7511
2889.60 7440
2890.11 7699
2890.61 7550
2891.12 7712
2891.63 7490
2892.13 7277
2892.64 7189
2893.15 7408
2893.65 7622
2894.16 7736
2894.67 8034
2895.18 7767
2895.68 7940
2896.19 7823
2896.70 7712
2897.21 8011
2897.71 8586
2898.22 8449
2898.73 8177
2899.24 8175
2899.74 8577
2900.25 8669
2900.76 8968
2901.27 9095
2901.78 9165
2902.28 9114
2902.79 9575
2903.30 9543
2903.81 9632
2904.32 9558
2904.82 9968
2905.33 9939
2905.84 9321
2906.35 9444
2906.86 9410
2907.37 8996
2907.87 8579
2908.38 8641
2908.89 8405
2909.40 8269
2909.91 8087
2910.42 7660
2910.93 7676
2911.44 7785
2911.94 7749
2912.45 7660
2912.96 7492
2913.47 8031
2913.98 7894
2914.49 7808
2915.00 7604
2915.51 7943
2916.02 7823
2916.53 7993
2917.03 7861
2917.54 7748
2918.05 8125
2918.56 7939
2919.07 7953
2919.58 7990
2920.09 7650
2920.60 8085
2921.11 8259
2921.62 7794
2922.13 7838
2922.64 7937
2923.15 8167
2923.66 8036
2924.17 8238
2924.68 8270
2925.19 7794
2925.70 7973
2926.21 8030
2926.72 7738
2927.23 7794
2927.74 7581
2928.25 7476
2928.76 7395
2929.27 6895
2929.78 6768
2930.29 6703
2930.80 6953
2931.31 7109
2931.82 6739
2932.33 6951
2932.84 6968
2933.35 6850
2933.86 7040
2934.38 7146
2934.89 6861
2935.40 7005
2935.91 7529
2936.42 7489
2936.93 7340
2937.44 6994
2937.95 7798
2938.46 7657
2938.97 7456
2939.49 7200
2940.00 7858
2940.51 7770
2941.02 7550
2941.53 7681
2942.04 7564
2942.55 7498
2943.07 8153
2943.58 8322
2944.09 8336
2944.60 8480
2945.11 8811
2945.62 9140
2946.14 8976
2946.65 9015
2947.16 9016
2947.67 8975
2948.18 8501
2948.70 8386
2949.21 8516
2949.72 8021
2950.23 7696
2950.74 7509
2951.26 7281
2951.77 7387
2952.28 7335
2952.79 7055
2953.31 6947
2953.82 7124
2954.33 7038
2954.84 6946
2955.36 6790
2955.87 6971
2956.38 6946
2956.89 7164
2957.41 6887
2957.92 7243
2958.43 6986
2958.94 7057
2959.46 7449
2959.97 7457
2960.48 7838
2961.00 7498
2961.51 7778
2962.02 7993
2962.54 7991
2963.05 7808
2963.56 7534
2964.08 7528
2964.59 7416
2965.10 7374
2965.62 7195
2966.13 7042
2966.64 6925
2967.16 6700
2967.67 6943
2968.18 6926
2968.70 6856
2969.21 6728
2969.73 6623
2970.24 6432
2970.75 6824
2971.27 6753
2971.78 6985
2972.30 6739
2972.81 6708
2973.32 7016
2973.84 6702
2974.35 6997
2974.87 6658
2975.38 6831
2975.90 6968
2976.41 6864
2976.92 6948
2977.44 7016
2977.95 7042
2978.47 6991
2978.98 7274
2979.50 7270
2980.01 7266
2980.53 7360
2981.04 7320
2981.56 7232
2982.07 7484
2982.59 7392
2983.10 7546
2983.62 7368
2984.13 7229
2984.65 7302
2985.16 7274
2985.68 7445
2986.19 7258
2986.71 7409
2987.22 7890
2987.74 8129
2988.25 7440
2988.77 7833
2989.29 7993
2989.80 7900
2990.32 7757
2990.83 8073
2991.35 8078
2991.86 8413
2992.38 8014
2992.89 8638
2993.41 8944
2993.93 9067
2994.44 9017
2994.96 9360
2995.47 9490
2995.99 9576
2996.51 9706
2997.02 9825
2997.54 9887
2998.06 9653
2998.57 9875
2999.09 9703
2999.60 9418
3000.12 9199
3000.64 8705
3001.15 8424
3001.67 8706
3002.19 8515
3002.70 8404
3003.22 8430
3003.74 8614
3004.25 7955
3004.77 8154
3005.29 8325
3005.81 8064
3006.32 7724
3006.84 7938
3007.36 7793
3007.87 7604
3008.39 7680
3008.91 7739
3009.43 7067
3009.94 7120
3010.46 7294
3010.98 7159
3011.49 7099
3012.01 7590
3012.53 8043
3013.05 7945
3013.57 8064
3014.08 7752
3014.60 7538
3015.12 7733
3015.64 8075
3016.15 8412
3016.67 8400
3017.19 8424
3017.71 8402
3018.23 8329
3018.74 8452
3019.26 8892
3019.78 8701
3020.30 8833
3020.82 8535
3021.33 8300
3021.85 8482
3022.37 8304
3022.89 8194
3023.41 8057
3023.93 7842
3024.45 7613
3024.96 7872
3025.48 7887
3026.00 8130
3026.52 8274
3027.04 8131
3027.56 8412
3028.08 7991
3028.60 8249
3029.11 8386
3029.63 8181
3030.15 8110
3030.67 8123
3031.19 8363
3031.71 8077
3032.23 8299
3032.75 8858
3033.27 9151
3033.79 8824
3034.31 8729
3034.83 8523
3035.35 8911
3035.86 9307
3036.38 8948
3036.90 8486
3037.42 8647
3037.94 8676
3038.46 8363
3038.98 8105
3039.50 8027
3040.02 8068
3040.54 7864
3041.06 7614
3041.58 7755
3042.10 7791
3042.62 7351
3043.14 7335
3043.66 7051
3044.18 7449
3044.70 7542
3045.22 7468
3045.74 7292
3046.27 7510
3046.79 7543
3047.31 7489
3047.83 7531
3048.35 7496
3048.87 7273
3049.39 7584
3049.91 7249
3050.43 7248
3050.95 7176
3051.47 7251
3051.99 7020
3052.51 7411
3053.03 7594
3053.56 7660
3054.08 7601
3054.60 7334
3055.12 7510
3055.64 7800
3056.16 7554
3056.68 7486
3057.20 7666
3057.73 7650
3058.25 7460
3058.77 7337
3059.29 6955
3059.81 7080
3060.33 7176
3060.86 7264
3061.38 7312
3061.90 7403
3062.42 7703
3062.94 7941
3063.46 7943
3063.99 7870
3064.51 7631
3065.03 7793
3065.55 8154
3066.07 8094
3066.60 7910
3067.12 7789
3067.64 7086
3068.16 7407
3068.69 7746
3069.21 7475
3069.73 7115
3070.25 7437
3070.78 7483
3071.30 7255
3071.82 7633
3072.34 7784
3072.87 7510
3073.39 7470
3073.91 7854
3074.43 7875
3074.96 7805
3075.48 7961
3076.00 7948
3076.53 8373
3077.05 8847
3077.57 9688
3078.10 10117
3078.62 9978
3079.14 10485
3079.66 10945
3080.19 10646
3080.71 11060
3081.23 10118
3081.76 10240
3082.28 10124
3082.81 9665
3083.33 9476
3083.85 9701
3084.38 9935
3084.90 9493
3085.42 9340
3085.95 9201
3086.47 8933
3087.00 8926
3087.52 8997
3088.04 8918
3088.57 8600
3089.09 8696
3089.62 8274
3090.14 8236
3090.66 8185
3091.19 7996
3091.71 8011
3092.24 8157
3092.76 7955
3093.29 8058
3093.81 8001
3094.33 8408
3094.86 8634
3095.38 8366
3095.91 8587
3096.43 8745
3096.96 8674
3097.48 8679
3098.01 8733
3098.53 8825
3099.06 9068
3099.58 9485
3100.11 9877
3100.63 10267
3101.16 11200
3101.68 11794
3102.21 12869
3102.73 13334
3103.26 13723
3103.78 13724
3104.31 14469
3104.83 13850
3105.36 12683
3105.89 11430
3106.41 11074
3106.94 9958
3107.46 9537
3107.99 9171
3108.51 8827
3109.04 8654
3109.57 8773
3110.09 8525
3110.62 8929
3111.14 8815
3111.67 8491
3112.19 8356
3112.72 8576
3113.25 8198
3113.77 8817
3114.30 8465
3114.83 8151
3115.35 7879
3115.88 7856
3116.40 7754
3116.93 7551
3117.46 7604
3117.98 7413
3118.51 7637
3119.04 7627
3119.56 7969
3120.09 7725
3120.62 7728
3121.14 7840
3121.67 7783
3122.20 7862
3122.72 7831
3123.25 7983
3123.78 7976
3124.31 7729
3124.83 7528
3125.36 8060
3125.89 7883
3126.41 8283
3126.94 8005
3127.47 7744
3128.00 7953
3128.52 8198
3129.05 8131
3129.58 7744
3130.11 7696
3130.63 7501
3131.16 7531
3131.69 7683
3132.22 7507
3132.74 7501
3133.27 7162
3133.80 7079
3134.33 7358
3134.86 7336
3135.38 7448
3135.91 7548
3136.44 7532
3136.97 7633
3137.50 7300
3138.03 7565
3138.55 7877
3139.08 7605
3139.61 7212
3140.14 7223
3140.67 7387
3141.20 7296
3141.72 7289
3142.25 7180
3142.78 7543
3143.31 7387
3143.84 7513
3144.37 7805
3144.90 8152
3145.42 8140
3145.95 8540
3146.48 8768
3147.01 9207
3147.54 8801
3148.07 9124
3148.60 9052
3149.13 9022
3149.66 8771
3150.19 9053
3150.72 9174
3151.24 8926
3151.77 8450
3152.30 7911
3152.83 7861
3153.36 8270
3153.89 7841
3154.42 7742
3154.95 7607
3155.48 7689
3156.01 8109
3156.54 8318
3157.07 8348
3157.60 8999
3158.13 8958
3158.66 8821
3159.19 8590
3159.72 8784
3160.25 8792
3160.78 8458
3161.31 8640
3161.84 8606
3162.37 8725
3162.90 8493
3163.43 8216
3163.96 8265
3164.49 7933
3165.02 7575
3165.55 7521
3166.08 7187
3166.61 7703
3167.15 7797
3167.68 7365
3168.21 7481
3168.74 7689
3169.27 7557
3169.80 7257
3170.33 7012
3170.86 7280
3171.39 7248
3171.92 7110
3172.45 7408
3172.99 7563
3173.52 7348
3174.05 7266
3174.58 7813
3175.11 7810
3175.64 7965
3176.17 7473
3176.70 7600
3177.24 7802
3177.77 7152
3178.30 7272
3178.83 7282
3179.36 7322
3179.89 7510
3180.43 7350
3180.96 7835
3181.49 7691
3182.02 7465
3182.55 7408
3183.09 7545
3183.62 7202
3184.15 7247
3184.68 7531
3185.21 7382
3185.75 7179
3186.28 7335
3186.81 7197
3187.34 7454
3187.88 7286
3188.41 7509
3188.94 7266
3189.47 7250
3190.01 6960
3190.54 6636
3191.07 7222
3191.60 7130
3192.14 6930
3192.67 7262
3193.20 7190
3193.74 7112
3194.27 7104
3194.80 7188
3195.33 7566
3195.87 7069
3196.40 6989
3196.93 7390
3197.47 7725
3198.00 7600
3198.53 7938
3199.07 7797
3199.60 7912
3200.13 8475
3200.67 8893
3201.20 8683
3201.73 9024
3202.27 8956
3202.80 9232
3203.33 9161
3203.87 8759
3204.40 8666
3204.94 8494
3205.47 7725
3206.00 7671
3206.54 7913
3207.07 7890
3207.61 7757
3208.14 7820
3208.67 8226
3209.21 8674
3209.74 8906
3210.28 8923
3210.81 9061
3211.35 9353
3211.88 9213
3212.41 8915
3212.95 8937
3213.48 9508
3214.02 8809
3214.55 8486
3215.09 8564
3215.62 8124
3216.16 8077
3216.69 8111
3217.23 8250
3217.76 8330
3218.30 8347
3218.83 8857
3219.37 9116
3219.90 8901
3220.44 8444
3220.97 8841
3221.51 8914
3222.04 9176
3222.58 9373
3223.11 9511
3223.65 9720
3224.18 9827
3224.72 9632
3225.25 9755
3225.79 9592
3226.33 9462
3226.86 9166
3227.40 8311
3227.93 8460
3228.47 8322
3229.00 8089
3229.54 8031
3230.08 7990
3230.61 7659
3231.15 7472
3231.68 7596
3232.22 7861
3232.76 7751
3233.29 7568
3233.83 7334
3234.36 7782
3234.90 7828
3235.44 8015
3235.97 8242
3236.51 8606
3237.05 8773
3237.58 9048
3238.12 9315
3238.66 9414
3239.19 9596
3239.73 9603
3240.27 9535
3240.80 8951
3241.34 9005
3241.88 8718
3242.41 8255
3242.95 7935
3243.49 7693
3244.03 7568
3244.56 7544
3245.10 7310
3245.64 7140
3246.17 7040
3246.71 7346
3247.25 7023
3247.79 7320
3248.32 7403
3248.86 7500
3249.40 7510
3249.94 7316
3250.47 7465
3251.01 7783
3251.55 8146
3252.09 8031
3252.62 8103
3253.16 8171
3253.70 8012
3254.24 8181
3254.78 7978
3255.31 8433
3255.85 8511
3256.39 8493
3256.93 8226
3257.47 8484
3258.00 8894
3258.54 9332
3259.08 9081
3259.62 9211
3260.16 9284
3260.70 9527
3261.24 9861
3261.77 9948
3262.31 9926
3262.85 10079
3263.39 10002
3263.93 9719
3264.47 10218
3265.01 10865
3265.54 10862
3266.08 11139
3266.62 11867
3267.16 11884
3267.70 11531
3268.24 10983
3268.78 11255
3269.32 10938
3269.86 10438
3270.40 9898
3270.94 9638
3271.48 8844
3272.01 8606
3272.55 8544
3273.09 8465
3273.63 8184
3274.17 8308
3274.71 8082
3275.25 8368
3275.79 8678
3276.33 8628
3276.87 8817
3277.41 8928
3277.95 8916
3278.49 8791
3279.03 9199
3279.57 9182
3280.11 9306
3280.65 8880
3281.19 9262
3281.73 9003
3282.27 9475
3282.81 9483
3283.35 9286
3283.89 9407
3284.43 9796
3284.97 10236
3285.51 10050
3286.05 10386
3286.59 11102
3287.14 10522
3287.68 10317
3288.22 10204
3288.76 9649
3289.30 9294
3289.84 9034
3290.38 9240
3290.92 9695
3291.46 10211
3292.00 10054
3292.54 10396
3293.09 10962
3293.63 11748
3294.17 12158
3294.71 12426
3295.25 12859
3295.79 13044
3296.33 12815
3296.87 12571
3297.42 11744
3297.96 11655
3298.50 11124
3299.04 10720
3299.58 10279
3300.12 9695
3300.67 9231
3301.21 9147
3301.75 9329
3302.29 8608
3302.83 8925
3303.38 9296
3303.92 9149
3304.46 8684
3305.00 8461
3305.54 8632
3306.09 8304
3306.63 8482
3307.17 8297
3307.71 8159
3308.25 8086
3308.80 8020
3309.34 8187
3309.88 8075
3310.42 8302
3310.97 8218
3311.51 8021
3312.05 8367
3312.60 8209
3313.14 8296
3313.68 8586
3314.22 8583
3314.77 8898
3315.31 8895
3315.85 9134
3316.40 8827
3316.94 8978
3317.48 8698
3318.03 8646
3318.57 8614
3319.11 8563
3319.65 8268
3320.20 8609
3320.74 8512
3321.29 8432
3321.83 8442
3322.37 8793
3322.92 8789
3323.46 8859
3324.00 8572
3324.55 8908
3325.09 8592
3325.63 8515
3326.18 8511
3326.72 8325
3327.27 8250
3327.81 8424
3328.35 8301
3328.90 8065
3329.44 8163
3329.99 8196
3330.53 7650
3331.07 8076
3331.62 8183
3332.16 8796
3332.71 9040
3333.25 9400
3333.80 10245
3334.34 10510
3334.89 10915
3335.43 11153
3335.97 11719
3336.52 11990
3337.06 11707
3337.61 11304
3338.15 11035
3338.70 10601
3339.24 10250
3339.79 9762
3340.33 9449
3340.88 9111
3341.42 8721
3341.97 8467
3342.51 8402
3343.06 7979
3343.60 7716
3344.15 7880
3344.69 8061
3345.24 7736
3345.79 7670
3346.33 7739
3346.88 7897
3347.42 7627
3347.97 7479
3348.51 7534
3349.06 7626
3349.61 7811
3350.15 8074
3350.70 8194
3351.24 7746
3351.79 7975
3352.33 7934
3352.88 7638
3353.43 7318
3353.97 7676
3354.52 7561
3355.07 7080
3355.61 7299
3356.16 7591
3356.70 7305
3357.25 6746
3357.80 6807
3358.34 6833
3358.89 6902
3359.44 6456
3359.98 6447
3360.53 6445
3361.08 6630
3361.62 6724
3362.17 6845
3362.72 6949
3363.26 6983
3363.81 6869
3364.36 6939
3364.90 7101
3365.45 7063
3366.00 7068
3366.55 7100
3367.09 7135
3367.64 7082
3368.19 7227
3368.73 6988
3369.28 6929
3369.83 7087
3370.38 7529
3370.92 7224
3371.47 7031
3372.02 7284
3372.57 7355
3373.11 7271
3373.66 7197
3374.21 6984
3374.76 7004
3375.31 7001
3375.85 6836
3376.40 6695
3376.95 6399
3377.50 6463
3378.05 6333
3378.59 6462
3379.14 6640
3379.69 6682
3380.24 6658
3380.79 6558
3381.33 6491
3381.88 6335
3382.43 6391
3382.98 6064
3383.53 6020
3384.08 6652
3384.63 6570
3385.17 6506
3385.72 6747
3386.27 6612
3386.82 6527
3387.37 6669
3387.92 6959
3388.47 6766
3389.02 6558
3389.57 6607
3390.11 6663
3390.66 6537
3391.21 6926
3391.76 6882
3392.31 6736
3392.86 6416
3393.41 6420
3393.96 6276
3394.51 6367
3395.06 6522
3395.61 6590
3396.16 6486
3396.71 6462
3397.26 6346
3397.81 6641
3398.36 6311
3398.91 6151
3399.45 6255
3400.00 6204
3400.55 6244
3401.10 6384
3401.65 6574
3402.20 6472
3402.75 6473
3403.30 6500
3403.85 6666
3404.41 6565
3404.96 6352
3405.51 6206
3406.06 6367
3406.61 6263
3407.16 6487
3407.71 6490
3408.26 6599
3408.81 6570
3409.36 6322
3409.91 6563
3410.46 6683
3411.01 6663
3411.56 6652
3412.11 6555
3412.66 6364
3413.21 6816
3413.77 6973
3414.32 6645
3414.87 6810
3415.42 6823
3415.97 6677
3416.52 6577
3417.07 6767
3417.62 6769
3418.17 6707
3418.73 6778
3419.28 6721
3419.83 6864
3420.38 6937
3420.93 6979
3421.48 7230
3422.04 7030
3422.59 7116
3423.14 7048
3423.69 7222
3424.24 7263
3424.79 7205
3425.35 7115
3425.90 7021
3426.45 7289
3427.00 7194
3427.55 7269
3428.11 7015
3428.66 6973
3429.21 7097
3429.76 7181
3430.31 7007
3430.87 7065
3431.42 6811
3431.97 6785
3432.52 6839
3433.08 6764
3433.63 6772
3434.18 7069
3434.73 7249
3435.29 6986
3435.84 6856
3436.39 6849
3436.95 7029
3437.50 6972
3438.05 6959
3438.60 7029
3439.16 6872
3439.71 6719
3440.26 6654
3440.82 6997
3441.37 6824
3441.92 6883
3442.48 6961
3443.03 6841
3443.58 6771
3444.14 6636
3444.69 6706
3445.24 6496
3445.80 6687
3446.35 6854
3446.90 6852
3447.46 6864
3448.01 6869
3448.57 6764
3449.12 6587
3449.67 6723
3450.23 6347
3450.78 6347
3451.34 6528
3451.89 6387
3452.44 6405
3453.00 6694
3453.55 6667
3454.11 6445
3454.66 6421
3455.21 6598
3455.77 6630
3456.32 6390
3456.88 6621
3457.43 6654
3457.99 6423
3458.54 6552
3459.10 6876
3459.65 6809
3460.20 6945
3460.76 6964
3461.31 6968
3461.87 6955
3462.42 6934
3462.98 7090
3463.53 7105
3464.09 7049
3464.64 7270
3465.20 6938
3465.75 6874
3466.31 6880
3466.86 7109
3467.42 7287
3467.98 7416
3468.53 7532
3469.09 7475
3469.64 7390
3470.20 7624
3470.75 7477
3471.31 7795
3471.86 8012
3472.42 7628
3472.98 7274
3473.53 7131
3474.09 7518
3474.64 7509
3475.20 7584
3475.75 7320
3476.31 7319
3476.87 7594
3477.42 7530
3477.98 7631
3478.53 8123
3479.09 8509
3479.65 8695
3480.20 8657
3480.76 8671
3481.32 8520
3481.87 8151
3482.43 8116
3482.99 7858
3483.54 8031
3484.10 7666
3484.66 7581
3485.21 7712
3485.77 7731
3486.33 7586
3486.88 7906
3487.44 8379
3488.00 8497
3488.55 8643
3489.11 9263
3489.67 9445
3490.22 10167
3490.78 10666
3491.34 11013
3491.90 10828
3492.45 11853
3493.01 12089
3493.57 11630
3494.13 12038
3494.68 12047
3495.24 11548
3495.80 10971
3496.36 11275
3496.91 10926
3497.47 11977
3498.03 12377
3498.59 12470
3499.14 12771
3499.70 13426
3500.26 13829
3500.82 13964
3501.38 14132
3501.93 14607
3502.49 15275
3503.05 15750
3503.61 16665
3504.17 17408
3504.73 18708
3505.28 18661
3505.84 18639
3506.40 18563
3506.96 17250
3507.52 16451
3508.08 15764
3508.63 14519
3509.19 12898
3509.75 11875
3510.31 10902
3510.87 10410
3511.43 9980
3511.99 9185
3512.55 8722
3513.10 8478
3513.66 8191
3514.22 7770
3514.78 7731
3515.34 8005
3515.90 7697
3516.46 7822
3517.02 7737
3517.58 7635
3518.14 7821
3518.70 7720
3519.26 7786
3519.81 7921
3520.37 8405
3520.93 8282
3521.49 8077
3522.05 7926
3522.61 8138
3523.17 8085
3523.73 7865
3524.29 7624
3524.85 7654
3525.41 7597
3525.97 7463
3526.53 7374
3527.09 7266
3527.65 6986
3528.21 7120
3528.77 7013
3529.33 6976
3529.89 7193
3530.45 7265
3531.01 7447
3531.57 7559
3532.13 7650
3532.69 7816
3533.26 7856
3533.82 8028
3534.38 8173
3534.94 8285
3535.50 8366
3536.06 8567
3536.62 8506
3537.18 8565
3537.74 8617
3538.30 8523
3538.86 8622
3539.42 8643
3539.99 8211
3540.55 8069
3541.11 8078
3541.67 7719
3542.23 8006
3542.79 7846
3543.35 7819
3543.91 7356
3544.48 7253
3545.04 7305
3545.60 7081
3546.16 7119
3546.72 7053
3547.28 7094
3547.84 7051
3548.41 6683
3548.97 6938
3549.53 7048
3550.09 6565
3550.65 6670
3551.22 6767
3551.78 6588
3552.34 6560
3552.90 6747
3553.46 6580
3554.03 6719
3554.59 6791
3555.15 6706
3555.71 6740
3556.28 7000
3556.84 6981
3557.40 6936
3557.96 7289
3558.53 7418
3559.09 7597
3559.65 7127
3560.21 7150
3560.78 7197
3561.34 7006
3561.90 7044
3562.46 7060
3563.03 6986
3563.59 6914
3564.15 7209
3564.72 7044
3565.28 7005
3565.84 6996
3566.41 6644
3566.97 6837
3567.53 6719
3568.10 6558
3568.66 6822
3569.22 6597
3569.79 6408
3570.35 6659
3570.91 7003
3571.48 7073
3572.04 6856
3572.60 6931
3573.17 6992
3573.73 6904
3574.29 7015
3574.86 7173
3575.42 7653
3575.99 7909
3576.55 7999
3577.11 7899
3577.68 7966
3578.24 7773
3578.81 7545
3579.37 7929
3579.93 7595
3580.50 7410
3581.06 6918
3581.63 6905
3582.19 6989
3582.76 7140
3583.32 6904
3583.89 6795
3584.45 6834
3585.01 6769
3585.58 6422
3586.14 6433
3586.71 6296
3587.27 6700
3587.84 6497
3588.40 6266
3588.97 6669
3589.53 6206
3590.10 6110
3590.66 6449
3591.23 6460
3591.79 6801
3592.36 6620
3592.92 6382
3593.49 6809
3594.05 6565
3594.62 6780
3595.19 7119
3595.75 6859
3596.32 6918
3596.88 7265
3597.45 7188
3598.01 7308
3598.58 7210
3599.14 7290
3599.71 7263
3600.28 7142
3600.84 6999
3601.41 6763
3601.97 6572
3602.54 7088
3603.11 7099
3603.67 6828
3604.24 6971
3604.80 6969
3605.37 6520
3605.94 6317
3606.50 6392
3607.07 6163
3607.64 6190
3608.20 6186
3608.77 5925
3609.34 6028
3609.90 5758
3610.47 6040
3611.04 6249
3611.60 6117
3612.17 5960
3612.74 6042
3613.30 6349
3613.87 6135
3614.44 6891
3615.00 6955
3615.57 7328
3616.14 7428
3616.70 7897
3617.27 8205
3617.84 8195
3618.41 8365
3618.97 8231
3619.54 8430
3620.11 8384
3620.68 8184
3621.24 7719
3621.81 7335
3622.38 7182
3622.95 6980
3623.51 6661
3624.08 6125
3624.65 5886
3625.22 5841
3625.78 5950
3626.35 5746
3626.92 5787
3627.49 5739
3628.06 5952
3628.62 6133
3629.19 5924
3629.76 6020
3630.33 5992
3630.90 6398
3631.47 6261
3632.03 6241
3632.60 5879
3633.17 5848
3633.74 5922
3634.31 6175
3634.88 5921
3635.44 6078
3636.01 5854
3636.58 5833
3637.15 5886
3637.72 5973
3638.29 6370
3638.86 6380
3639.43 6881
3639.99 6863
3640.56 6917
3641.13 7676
3641.70 7721
3642.27 7627
3642.84 7754
3643.41 7567
3643.98 7541
3644.55 7580
3645.12 7309
3645.69 7140
3646.26 6867
3646.83 6528
3647.40 6522
3647.96 6686
3648.53 6863
3649.10 6862
3649.67 6699
3650.24 6502
3650.81 6474
3651.38 6898
3651.95 6884
3652.52 6788
3653.09 6772
3653.66 6536
3654.23 6756
3654.80 6870
3655.37 6353
3655.94 6587
3656.51 6651
3657.08 6639
3657.65 6658
3658.22 6442
3658.80 6590
3659.37 6926
3659.94 6873
3660.51 6718
3661.08 6526
3661.65 6567
3662.22 6526
3662.79 6438
3663.36 6283
3663.93 6381
3664.50 6268
3665.07 6053
3665.64 5898
3666.21 6249
3666.79 6192
3667.36 6047
3667.93 6239
3668.50 6378
3669.07 6237
3669.64 6157
3670.21 6180
3670.78 6132
3671.36 6427
3671.93 6512
3672.50 7069
3673.07 6967
3673.64 7148
3674.21 7497
3674.78 7642
3675.36 7978
3675.93 8058
3676.50 8310
3677.07 8054
3677.64 8340
3678.22 8080
3678.79 7435
3679.36 7381
3679.93 6920
3680.50 6482
3681.08 6517
3681.65 6383
3682.22 6442
3682.79 6602
3683.37 6532
3683.94 6436
3684.51 6409
3685.08 6135
3685.65 6286
3686.23 6324
3686.80 6677
3687.37 6708
3687.95 6681
3688.52 6997
3689.09 7025
3689.66 7036
3690.24 7217
3690.81 7028
3691.38 7049
3691.96 6799
3692.53 6721
3693.10 7170
3693.67 6969
3694.25 6626
3694.82 6636
3695.39 6734
3695.97 6593
3696.54 6571
3697.11 6594
3697.69 6606
3698.26 6469
3698.83 6706
3699.41 6561
3699.98 6519
3700.56 6825
3701.13 6632
3701.70 6896
3702.28 6773
3702.85 6486
3703.42 6687
3704.00 6662
3704.57 6480
3705.15 6551
3705.72 6587
3706.29 6489
3706.87 6740
3707.44 6425
3708.02 6130
3708.59 6346
3709.17 6582
3709.74 6970
3710.31 6824
3710.89 6847
3711.46 6525
3712.04 6671
3712.61 6256
3713.19 6640
3713.76 6470
3714.34 6309
3714.91 6472
3715.49 6322
3716.06 6589
3716.64 6674
3717.21 6867
3717.79 7136
3718.36 7220
3718.94 7130
3719.51 7510
3720.09 7193
3720.66 7279
3721.24 7217
3721.81 7015
3722.39 6952
3722.96 6943
3723.54 6825
3724.11 6325
3724.69 6320
3725.27 6213
3725.84 6359
3726.42 6169
3726.99 6197
3727.57 6213
3728.14 6783
3728.72 6902
3729.30 6740
3729.87 6691
3730.45 6794
3731.02 6739
3731.60 6991
3732.18 7189
3732.75 6855
3733.33 7030
3733.90 7040
3734.48 7118
3735.06 6901
3735.63 6823
3736.21 6252
3736.79 6625
3737.36 6620
3737.94 6407
3738.52 6543
3739.09 6240
3739.67 6405
3740.25 6312
3740.82 6289
3741.40 6174
3741.98 6134
3742.55 6299
3743.13 6306
3743.71 6263
3744.28 6442
3744.86 6567
3745.44 6441
3746.02 6457
3746.59 6570
3747.17 6600
3747.75 6731
3748.32 6580
3748.90 6751
3749.48 6900
3750.06 6830
3750.63 6657
3751.21 6591
3751.79 6439
3752.37 6438
3752.95 6473
3753.52 6490
3754.10 6392
3754.68 6396
3755.26 6544
3755.83 6131
3756.41 6271
3756.99 6537
3757.57 6432
3758.15 6550
3758.72 6808
3759.30 6890
3759.88 6981
3760.46 6929
3761.04 6872
3761.62 7081
3762.19 7121
3762.77 7206
3763.35 7177
3763.93 6750
3764.51 6792
3765.09 6708
3765.67 6738
3766.25 6419
3766.82 6372
3767.40 6168
3767.98 6448
3768.56 6193
3769.14 6252
3769.72 6055
3770.30 5981
3770.88 6082
3771.46 6347
3772.03 6325
3772.61 6170
3773.19 6207
3773.77 6193
3774.35 6265
3774.93 6269
3775.51 6412
3776.09 6021
3776.67 6041
3777.25 6042
3777.83 5865
3778.41 5714
3778.99 5946
3779.57 5882
3780.15 5437
3780.73 5597
3781.31 5827
3781.89 5670
3782.47 5899
3783.05 5725
3783.63 5719
3784.21 5747
3784.79 5828
3785.37 5819
3785.95 5888
3786.53 5744
3787.11 6063
3787.69 5906
3788.27 5996
3788.85 6063
3789.43 6139
3790.01 6018
3790.59 6074
3791.17 5731
3791.75 5830
3792.33 5885
3792.92 6086
3793.50 6021
3794.08 5693
3794.66 5905
3795.24 6118
3795.82 5854
3796.40 5823
3796.98 5646
3797.56 6035
3798.14 6109
3798.73 6159
3799.31 6292
3799.89 6082
3800.47 6273
3801.05 6718
3801.63 6455
3802.21 6558
3802.80 6399
3803.38 6758
3803.96 6654
3804.54 6796
3805.12 6921
3805.70 7165
3806.29 7429
3806.87 7818
3807.45 8105
3808.03 8422
3808.61 8488
3809.20 8319
3809.78 8669
3810.36 8662
3810.94 8488
3811.52 8455
3812.11 8039
3812.69 7512
3813.27 7380
3813.85 7514
3814.44 7591
3815.02 7144
3815.60 7253
3816.18 7375
3816.77 7221
3817.35 6899
3817.93 6849
3818.51 6891
3819.10 6603
3819.68 6602
3820.26 6027
3820.85 6010
3821.43 6008
3822.01 5856
3822.59 5989
3823.18 5859
3823.76 5945
3824.34 5922
3824.93 5639
3825.51 5666
3826.09 5640
3826.68 5610
3827.26 5425
3827.84 5392
3828.43 5496
3829.01 5524
3829.59 5674
3830.18 5642
3830.76 5752
3831.35 5632
3831.93 5605
3832.51 5646
3833.10 5727
3833.68 5606
3834.26 5600
3834.85 5851
3835.43 5864
3836.02 5985
3836.60 5774
3837.19 5953
3837.77 5947
3838.35 6083
3838.94 5816
3839.52 5920
3840.11 6021
3840.69 5716
3841.28 5679
3841.86 5666
3842.44 5423
3843.03 5537
3843.61 5488
3844.20 5449
3844.78 5923
3845.37 5967
3845.95 5898
3846.54 5796
3847.12 5611
3847.71 5676
3848.29 5759
3848.88 5686
3849.46 5749
3850.05 5893
3850.63 5550
3851.22 5481
3851.80 5407
3852.39 6100
3852.97 6054
3853.56 5863
3854.15 5947
3854.73 5917
3855.32 5824
3855.90 5907
3856.49 5949
3857.07 5881
3857.66 5932
3858.25 6046
3858.83 6131
3859.42 6290
3860.00 6368
3860.59 6542
3861.17 6393
3861.76 6565
3862.35 6859
3862.93 7003
3863.52 6790
3864.11 6830
3864.69 6961
3865.28 6823
3865.86 7076
3866.45 6508
3867.04 6620
3867.62 6672
3868.21 6604
3868.80 6493
3869.38 6045
3869.97 6272
3870.56 6255
3871.14 5908
3871.73 5985
3872.32 6219
3872.90 6397
3873.49 6757
3874.08 6703
3874.66 6878
3875.25 6949
3875.84 6923
3876.43 6769
3877.01 6879
3877.60 6737
3878.19 7078
3878.78 6619
3879.36 6292
3879.95 6435
3880.54 6611
3881.13 5994
3881.71 5973
3882.30 5799
3882.89 5930
3883.48 6296
3884.06 5704
3884.65 5600
3885.24 5579
3885.83 5696
3886.41 6037
3887.00 5687
3887.59 5911
3888.18 5867
3888.77 6193
3889.35 6322
3889.94 6059
3890.53 6049
3891.12 6280
3891.71 6158
3892.30 6216
3892.88 6289
3893.47 6236
3894.06 6222
3894.65 6260
3895.24 6040
3895.83 6149
3896.42 6315
3897.00 6093
3897.59 5972
3898.18 6012
3898.77 6232
3899.36 6092
3899.95 6224
3900.54 6493
3901.13 6333
3901.72 6184
3902.31 6273
3902.89 5767
3903.48 5962
3904.07 5737
3904.66 5576
3905.25 5815
3905.84 5751
3906.43 5769
3907.02 5754
3907.61 5813
3908.20 5655
3908.79 5475
3909.38 5357
3909.97 5341
3910.56 5624
3911.15 5718
3911.74 5494
3912.33 5257
3912.92 5144
3913.51 5246
3914.10 5239
3914.69 5162
3915.28 5177
3915.87 5559
3916.46 5662
3917.05 5194
3917.64 5252
3918.23 5496
3918.82 5705
3919.41 5480
3920.00 5537
3920.59 5387
3921.18 5536
3921.77 5672
3922.36 5478
3922.95 5851
3923.54 5551
3924.13 5397
3924.72 5675
3925.32 5798
3925.91 5730
3926.50 5472
3927.09 5169
3927.68 5276
3928.27 5439
3928.86 5210
3929.45 5169
3930.04 5256
3930.63 5127
3931.23 5239
3931.82 5194
3932.41 5090
3933.00 5008
3933.59 5141
3934.18 5071
3934.77 5193
3935.37 5087
3935.96 5179
3936.55 5190
3937.14 5357
3937.73 5525
3938.33 5469
3938.92 5798
3939.51 5959
3940.10 5921
3940.69 6048
3941.28 5869
3941.88 6265
3942.47 6530
3943.06 6292
3943.65 6258
3944.25 6203
3944.84 6188
3945.43 6174
3946.02 5544
3946.62 5255
3947.21 5379
3947.80 5494
3948.39 5499
3948.99 5530
3949.58 5626
3950.17 5767
3950.76 5559
3951.36 5382
3951.95 5529
3952.54 5542
3953.14 5509
3953.73 5641
3954.32 5858
3954.91 5544
3955.51 5451
3956.10 5487
3956.69 5903
3957.29 5732
3957.88 5618
3958.47 5689
3959.07 5696
3959.66 5747
3960.25 5703
3960.85 5926
3961.44 5658
3962.03 5637
3962.63 5725
3963.22 5668
3963.82 5733
3964.41 5919
3965.00 6075
3965.60 6270
3966.19 6319
3966.79 6123
3967.38 6206
3967.97 6231
3968.57 6335
3969.16 5945
3969.76 5776
3970.35 5764
3970.94 5586
3971.54 5440
3972.13 5524
3972.73 5584
3973.32 5633
3973.92 5424
3974.51 5397
3975.11 5296
3975.70 5318
3976.29 5615
3976.89 5422
3977.48 5537
3978.08 5703
3978.67 5685
3979.27 5928
3979.86 5609
3980.46 5835
3981.05 5660
3981.65 5979
3982.24 5899
3982.84 5835
3983.43 5793
3984.03 5643
3984.62 5860
3985.22 5848
3985.82 5929
3986.41 5778
3987.01 5973
3987.60 6044
3988.20 5987
3988.79 5901
3989.39 5724
3989.98 5879
3990.58 6113
3991.18 6091
3991.77 6102
3992.37 6195
3992.96 6369
3993.56 6439
3994.16 6581
3994.75 6597
3995.35 6768
3995.94 6711
3996.54 6854
3997.14 6464
3997.73 6559
3998.33 6521
3998.93 6368
3999.52 6474
4000.12 6099
4000.71 6173
4001.31 6087
4001.91 6164
4002.50 5928
4003.10 6185
4003.70 6563
4004.29 6426
4004.89 6714
4005.49 6867
4006.09 6813
4006.68 7001
4007.28 7030
4007.88 6789
4008.47 6756
4009.07 7003
4009.67 6736
4010.27 6349
4010.86 6485
4011.46 6643
4012.06 6287
4012.65 6071
4013.25 6359
4013.85 6459
4014.45 5950
4015.04 6019
4015.64 6193
4016.24 6294
4016.84 6034
4017.44 6136
4018.03 6056
4018.63 5912
4019.23 6104
4019.83 6343
4020.42 6062
4021.02 5932
4021.62 6183
4022.22 6028
4022.82 6191
4023.42 6453
4024.01 6519
4024.61 6628
4025.21 7219
4025.81 7661
4026.41 7777
4027.01 7698
4027.60 8289
4028.20 8943
4028.80 8784
4029.40 8212
4030.00 8540
4030.60 8539
4031.20 8140
4031.79 7581
4032.39 7231
4032.99 7203
4033.59 6818
4034.19 6596
4034.79 6682
4035.39 6402
4035.99 6636
4036.59 6416
4037.19 6722
4037.79 6897
4038.38 6870
4038.98 7095
4039.58 6916
4040.18 6817
4040.78 6511
4041.38 6441
4041.98 6372
4042.58 6318
4043.18 6510
4043.78 6352
4044.38 6299
4044.98 6261
4045.58 5662
4046.18 5752
4046.78 6045
4047.38 5952
4047.98 6313
4048.58 6205
4049.18 5933
4049.78 5630
4050.38 5952
4050.98 6295
4051.58 6059
4052.18 5686
4052.78 6237
4053.38 6440
4053.98 6102
4054.58 6130
4055.18 6142
4055.78 5984
4056.38 5952
4056.99 6198
4057.59 6289
4058.19 5927
4058.79 5676
4059.39 5669
4059.99 5883
4060.59 5745
4061.19 5794
4061.79 5733
4062.39 5555
4062.99 5540
4063.60 5583
4064.20 5999
4064.80 5950
4065.40 5584
4066.00 5654
4066.60 5627
4067.20 5767
4067.81 6095
4068.41 5909
4069.01 5917
4069.61 5719
4070.21 5732
4070.81 5767
4071.42 5824
4072.02 5673
4072.62 5749
4073.22 5605
4073.82 5558
4074.42 5763
4075.03 5673
4075.63 5403
4076.23 5639
4076.83 5483
4077.44 5726
4078.04 5791
4078.64 5983
4079.24 5576
4079.84 5488
4080.45 5698
4081.05 5381
4081.65 5643
4082.25 5568
4082.86 5724
4083.46 5721
4084.06 5701
4084.67 5387
4085.27 5431
4085.87 5495
4086.47 5454
4087.08 5510
4087.68 5302
4088.28 5362
4088.89 5642
4089.49 5442
4090.09 5263
4090.69 5454
4091.30 5255
4091.90 5171
4092.50 5395
4093.11 5280
4093.71 5291
4094.31 5289
4094.92 5233
4095.52 5523
4096.13 5407
4096.73 5702
4097.33 5477
4097.94 5290
4098.54 5282
4099.14 5162
4099.75 5480
4100.35 5304
4100.96 5298
4101.56 5486
4102.16 5575
4102.77 5266
4103.37 5568
4103.98 5228
4104.58 5094
4105.18 5323
4105.79 5222
4106.39 5591
4107.00 5211
4107.60 5393
4108.21 5502
4108.81 5225
4109.42 5451
4110.02 5499
4110.62 5617
4111.23 5348
4111.83 5199
4112.44 5363
4113.04 5157
4113.65 5334
4114.25 5046
4114.86 5313
4115.46 5371
4116.07 5312
4116.67 5416
4117.28 5204
4117.88 5156
4118.49 5385
4119.09 5614
4119.70 5435
4120.31 5423
4120.91 5689
4121.52 5794
4122.12 5745
4122.73 5887
4123.33 5774
4123.94 5762
4124.54 5736
4125.15 5641
4125.76 5658
4126.36 5966
4126.97 6010
4127.57 5860
4128.18 5970
4128.79 6148
4129.39 5962
4130.00 5633
4130.60 5678
4131.21 5844
4131.82 5843
4132.42 6056
4133.03 5952
4133.63 6254
4134.24 6286
4134.85 6056
4135.45 6178
4136.06 6501
4136.67 6180
4137.27 6677
4137.88 6783
4138.49 6827
4139.09 7179
4139.70 7521
4140.31 7645
4140.91 8030
4141.52 7985
4142.13 8203
4142.74 8194
4143.34 8095
4143.95 7988
4144.56 8062
4145.16 7705
4145.77 7295
4146.38 6915
4146.99 6548
4147.59 6357
4148.20 5780
4148.81 5868
4149.42 5697
4150.02 5547
4150.63 5579
4151.24 5737
4151.85 5525
4152.45 5605
4153.06 5718
4153.67 5512
4154.28 5547
4154.88 5612
4155.49 5644
4156.10 5386
4156.71 5463
4157.32 5453
4157.93 5435
4158.53 5520
4159.14 5340
4159.75 5447
4160.36 5546
4160.97 5687
4161.57 5684
4162.18 5854
4162.79 5867
4163.40 6046
4164.01 6230
4164.62 6343
4165.23 6375
4165.83 6208
4166.44 6223
4167.05 6396
4167.66 6359
4168.27 6234
4168.88 6254
4169.49 6170
4170.10 6410
4170.71 6278
4171.32 6324
4171.92 6286
4172.53 6137
4173.14 5853
4173.75 6044
4174.36 6047
4174.97 6190
4175.58 6178
4176.19 6173
4176.80 5981
4177.41 6080
4178.02 6240
4178.63 6372
4179.24 6152
4179.85 6027
4180.46 6082
4181.07 6212
4181.68 6036
4182.29 6095
4182.90 5930
4183.51 5584
4184.12 5762
4184.73 5805
4185.34 5501
4185.95 5419
4186.56 5443
4187.17 5806
4187.78 5605
4188.39 5694
4189.00 5933
4189.61 6019
4190.22 6083
4190.83 6268
4191.44 6533
4192.05 6910
4192.66 7000
4193.27 7468
4193.88 7426
4194.49 7732
4195.10 7921
4195.72 7995
4196.33 8110
4196.94 7693
4197.55 7349
4198.16 7351
4198.77 7321
4199.38 7101
4199.99 6943
4200.60 6911
4201.22 6628
4201.83 6373
4202.44 6580
4203.05 6282
4203.66 6315
4204.27 5902
4204.88 5867
4205.50 5811
4206.11 5583
4206.72 5657
4207.33 5936
4207.94 5673
4208.55 5545
4209.17 5709
4209.78 5713
4210.39 5826
4211.00 5938
4211.61 5828
4212.23 5860
4212.84 6062
4213.45 6129
4214.06 6158
4214.68 6284
4215.29 6270
4215.90 6687
4216.51 6844
4217.12 7128
4217.74 7535
4218.35 7937
4218.96 8329
4219.58 8214
4220.19 8231
4220.80 8045
4221.41 8127
4222.03 8130
4222.64 7828
4223.25 7618
4223.86 7281
4224.48 7521
4225.09 7614
4225.70 7759
4226.32 8111
4226.93 8030
4227.54 8486
4228.16 8756
4228.77 9212
4229.38 8837
4230.00 8644
4230.61 9036
4231.22 9055
4231.84 8814
4232.45 8758
4233.06 9102
4233.68 9333
4234.29 9795
4234.91 9734
4235.52 10217
4236.13 9965
4236.75 9357
4237.36 9157
4237.97 8840
4238.59 8581
4239.20 8279
4239.82 7284
4240.43 7039
4241.05 7073
4241.66 6697
4242.27 6595
4242.89 6611
4243.50 6659
4244.12 6629
4244.73 6698
4245.35 6789
4245.96 6980
4246.57 6646
4247.19 6799
4247.80 7054
4248.42 7008
4249.03 6990
4249.65 7114
4250.26 7186
4250.88 6726
4251.49 6996
4252.11 7063
4252.72 6757
4253.34 6568
4253.95 6671
4254.57 6954
4255.18 6869
4255.80 6984
4256.41 7038
4257.03 6680
4257.64 6622
4258.26 6568
4258.88 6537
4259.49 6303
4260.11 6269
4260.72 6179
4261.34 6269
4261.95 6523
4262.57 6500
4263.19 6278
4263.80 6377
4264.42 6693
4265.03 6688
4265.65 6664
4266.26 6679
4266.88 7089
4267.50 6900
4268.11 6908
4268.73 6744
4269.35 6700
4269.96 6640
4270.58 6483
4271.19 6259
4271.81 6132
4272.43 5936
4273.04 5673
4273.66 6004
4274.28 5699
4274.89 6008
4275.51 6007
4276.13 5987
4276.74 6151
4277.36 6062
4277.98 6470
4278.59 5991
4279.21 5762
4279.83 5645
4280.45 5603
4281.06 5779
4281.68 5704
4282.30 5390
4282.91 5846
4283.53 5839
4284.15 5913
4284.77 5971
4285.38 5663
4286.00 5557
4286.62 5749
4287.24 5752
4287.85 5810
4288.47 5829
4289.09 6025
4289.71 5778
4290.32 5661
4290.94 5488
4291.56 5492
4292.18 5384
4292.80 5436
4293.41 5349
4294.03 5411
4294.65 5641
4295.27 5375
4295.89 5622
4296.50 5678
4297.12 5457
4297.74 5791
4298.36 5643
4298.98 5493
4299.60 5578
4300.21 5738
4300.83 5862
4301.45 5965
4302.07 6060
4302.69 6103
4303.31 6044
4303.93 6015
4304.54 6115
4305.16 5847
4305.78 5876
4306.40 5866
4307.02 5847
4307.64 5612
4308.26 5806
4308.88 5969
4309.50 5794
4310.12 5420
4310.73 5521
4311.35 5467
4311.97 5213
4312.59 4987
4313.21 5235
4313.83 5226
4314.45 5150
4315.07 5117
4315.69 5221
4316.31 5378
4316.93 5076
4317.55 4969
4318.17 4994
4318.79 4966
4319.41 5246
4320.03 5321
4320.65 5224
4321.27 5279
4321.89 5396
4322.51 5392
4323.13 5233
4323.75 5113
4324.37 5446
4324.99 5507
4325.61 5209
4326.23 5113
4326.85 5382
4327.47 5208
4328.09 5042
4328.71 4994
4329.33 5250
4329.95 5254
4330.57 5081
4331.19 4998
4331.81 4992
4332.44 5098
4333.06 5267
4333.68 4824
4334.30 4654
4334.92 4815
4335.54 5003
4336.16 5068
4336.78 4889
4337.40 4894
4338.02 5210
4338.65 5352
4339.27 5257
4339.89 5148
4340.51 5258
4341.13 5541
4341.75 5283
4342.37 5502
4342.99 6024
4343.62 6234
4344.24 6309
4344.86 6530
4345.48 6744
4346.10 6697
4346.73 6908
4347.35 7095
4347.97 7457
4348.59 7227
4349.21 6789
4349.83 6620
4350.46 6279
4351.08 5999
4351.70 5570
4352.32 5602
4352.95 5385
4353.57 5148
4354.19 5198
4354.81 4798
4355.43 4785
4356.06 4984
4356.68 5117
4357.30 5066
4357.93 5218
4358.55 5298
4359.17 5162
4359.79 5158
4360.42 5341
4361.04 5215
4361.66 5314
4362.28 5368
4362.91 5448
4363.53 5288
4364.15 5070
4364.78 5272
4365.40 5048
4366.02 5074
4366.65 5035
4367.27 5202
4367.89 5151
4368.52 4977
4369.14 5078
4369.76 5015
4370.39 4762
4371.01 4724
4371.63 4988
4372.26 4936
4372.88 4974
4373.50 5011
4374.13 4979
4374.75 4887
4375.38 4977
4376.00 5099
4376.62 4945
4377.25 5178
4377.87 5172
4378.50 5151
4379.12 5523
4379.74 5164
4380.37 5274
4380.99 5116
4381.62 5163
4382.24 5368
4382.87 5289
4383.49 5113
4384.11 5203
4384.74 5462
4385.36 5618
4385.99 5387
4386.61 5302
4387.24 5184
4387.86 5172
4388.49 5418
4389.11 5734
4389.74 5378
4390.36 5724
4390.99 6002
4391.61 5535
4392.24 5393
4392.86 5438
4393.49 5386
4394.11 5535
4394.74 5178
4395.36 5309
4395.99 5378
4396.61 5378
4397.24 5331
4397.86 5417
4398.49 5659
4399.12 5590
4399.74 5417
4400.37 5284
4400.99 5387
4401.62 5308
4402.24 5350
4402.87 5305
4403.50 5315
4404.12 5230
4404.75 4965
4405.37 5106
4406.00 5218
4406.62 5115
4407.25 5287
4407.88 5146
4408.50 4947
4409.13 4939
4409.76 4898
4410.38 4922
4411.01 5137
4411.64 4939
4412.26 4926
4412.89 5324
4413.51 4995
4414.14 4974
4414.77 5118
4415.39 5337
4416.02 5114
4416.65 5013
4417.28 5168
4417.90 5422
4418.53 5412
4419.16 5330
4419.78 5152
4420.41 4955
4421.04 4798
4421.66 4874
4422.29 4906
4422.92 4731
4423.55 4484
4424.17 4864
4424.80 5013
4425.43 4659
4426.06 4445
4426.68 4377
4427.31 4434
4427.94 4557
4428.57 4618
4429.19 4500
4429.82 4651
4430.45 4548
4431.08 4954
4431.70 4859
4432.33 5000
4432.96 4854
4433.59 4940
4434.22 4976
4434.84 5190
4435.47 5330
4436.10 5150
4436.73 5202
4437.36 5392
4437.99 5372
4438.61 5252
4439.24 5205
4439.87 4995
4440.50 4992
4441.13 4901
4441.76 4858
4442.38 4553
4443.01 4707
4443.64 4500
4444.27 4393
4444.90 4404
4445.53 4403
4446.16 4585
4446.79 4505
4447.42 4617
4448.04 4691
4448.67 4585
4449.30 4654
4449.93 4622
4450.56 4513
4451.19 4570
4451.82 4601
4452.45 4628
4453.08 4546
4453.71 4431
4454.34 4413
4454.97 4666
4455.60 4477
4456.23 4436
4456.86 4416
4457.48 4459
4458.11 4598
4458.74 4665
4459.37 4664
4460.00 4651
4460.63 4641
4461.26 4700
4461.89 4374
4462.52 4312
4463.15 4315
4463.78 4381
4464.41 4516
4465.04 4377
4465.67 4545
4466.30 4496
4466.94 4350
4467.57 4305
4468.20 4321
4468.83 4323
4469.46 4340
4470.09 4319
4470.72 4590
4471.35 4268
4471.98 4286
4472.61 4157
4473.24 4153
4473.87 4296
4474.50 4297
4475.13 4242
4475.76 4576
4476.40 4333
4477.03 4094
4477.66 4098
4478.29 4221
4478.92 4295
4479.55 4411
4480.18 4449
4480.81 4448
4481.45 4391
4482.08 4710
4482.71 4808
4483.34 4722
4483.97 4799
4484.60 4584
4485.23 4509
4485.87 4570
4486.50 4742
4487.13 4662
4487.76 4699
4488.39 4490
4489.03 4446
4489.66 4534
4490.29 4546
4490.92 4625
4491.55 4610
4492.19 4451
4492.82 4247
4493.45 4411
4494.08 4419
4494.71 4519
4495.35 4507
4495.98 4450
4496.61 4475
4497.24 4508
4497.88 4824
4498.51 4779
4499.14 4947
4499.77 4838
4500.41 5328
4501.04 5224
4501.67 5687
4502.31 5812
4502.94 5949
4503.57 6131
4504.20 6260
4504.84 6045
4505.47 5812
4506.10 6121
4506.74 5828
4507.37 5509
4508.00 5392
4508.64 5200
4509.27 5099
4509.90 5073
4510.54 4923
4511.17 4792
4511.80 4592
4512.44 4839
4513.07 4944
4513.70 4676
4514.34 4670
4514.97 4508
4515.61 4525
4516.24 4629
4516.87 4329
4517.51 4396
4518.14 4564
4518.78 4634
4519.41 4549
4520.04 4068
4520.68 4159
4521.31 4203
4521.95 4456
4522.58 4675
4523.21 4672
4523.85 4472
4524.48 4590
4525.12 4688
4525.75 4608
4526.39 4635
4527.02 4539
4527.66 4712
4528.29 4873
4528.93 4950
4529.56 5371
4530.20 5203
4530.83 5307
4531.46 5507
4532.10 5942
4532.73 5973
4533.37 5808
4534.00 5995
4534.64 5713
4535.28 5605
4535.91 5481
4536.55 5070
4537.18 5021
4537.82 4851
4538.45 4621
4539.09 4571
4539.72 4615
4540.36 4608
4540.99 4643
4541.63 4665
4542.26 4497
4542.90 4637
4543.54 4897
4544.17 4890
4544.81 4692
4545.44 4507
4546.08 4223
4546.72 4478
4547.35 4381
4547.99 4137
4548.62 4190
4549.26 4433
4549.90 4411
4550.53 4585
4551.17 4688
4551.80 4929
4552.44 4800
4553.08 4812
4553.71 4814
4554.35 4750
4554.99 4412
4555.62 4520
4556.26 4442
4556.90 4463
4557.53 4390
4558.17 4476
4558.81 4410
4559.44 4309
4560.08 4394
4560.72 4380
4561.35 4254
4561.99 4148
4562.63 4293
4563.27 4313
4563.90 4231
4564.54 4317
4565.18 4413
4565.81 4414
4566.45 4476
4567.09 4605
4567.73 4418
4568.36 4601
4569.00 4646
4569.64 4702
4570.28 4682
4570.91 4690
4571.55 4652
4572.19 4382
4572.83 4328
4573.47 4214
4574.10 4368
4574.74 4303
4575.38 4298
4576.02 4274
4576.66 4378
4577.29 4237
4577.93 4207
4578.57 4199
4579.21 4113
4579.85 4295
4580.49 4276
4581.12 4280
4581.76 4107
4582.40 4157
4583.04 4241
4583.68 4267
4584.32 4419
4584.95 4499
4585.59 4264
4586.23 4264
4586.87 4190
4587.51 4321
4588.15 4352
4588.79 4433
4589.43 4366
4590.07 4298
4590.70 4418
4591.34 4353
4591.98 4226
4592.62 4310
4593.26 4340
4593.90 4218
4594.54 4311
4595.18 4246
4595.82 4072
4596.46 4294
4597.10 4325
4597.74 4425
4598.38 4511
4599.02 4363
4599.66 4226
4600.30 4281
4600.93 4219
4601.57 4158
4602.21 4400
4602.85 4310
4603.49 4338
4604.13 4463
4604.77 4451
4605.41 4490
4606.05 4650
4606.69 4551
4607.33 4510
4607.97 4523
4608.62 4699
4609.26 4497
4609.90 4553
4610.54 4589
4611.18 4638
4611.82 4557
4612.46 4869
4613.10 4759
4613.74 4771
4614.38 4515
4615.02 4671
4615.66 4530
4616.30 4511
4616.94 4537
4617.58 4532
4618.22 4342
4618.87 4205
4619.51 4309
4620.15 4229
4620.79 4321
4621.43 4181
4622.07 4142
4622.71 4198
4623.35 4068
4624.00 3966
4624.64 4259
4625.28 4222
4625.92 4117
4626.56 4394
4627.20 4169
4627.84 3933
4628.49 4185
4629.13 3955
4629.77 3975
4630.41 3887
4631.05 4005
4631.69 4124
4632.34 4179
4632.98 4125
4633.62 4144
4634.26 4144
4634.91 4407
4635.55 4221
4636.19 4075
4636.83 4367
4637.47 4287
4638.12 4442
4638.76 4270
4639.40 4213
4640.04 4152
4640.69 4146
4641.33 4052
4641.97 3995
4642.61 4316
4643.26 4255
4643.90 4196
4644.54 4186
4645.18 4132
4645.83 4163
4646.47 4127
4647.11 3987
4647.76 4062
4648.40 4057
4649.04 4121
4649.69 4187
4650.33 4287
4650.97 4202
4651.62 4274
4652.26 4281
4652.90 4366
4653.55 4027
4654.19 3899
4654.83 4064
4655.48 4105
4656.12 4107
4656.76 4011
4657.41 4131
4658.05 4256
4658.69 4246
4659.34 4023
4659.98 4028
4660.63 4143
4661.27 3942
4661.91 4383
4662.56 4207
4663.20 4010
4663.85 4103
4664.49 4195
4665.13 4098
4665.78 4117
4666.42 4337
4667.07 4079
4667.71 4070
4668.36 3943
4669.00 4104
4669.64 3939
4670.29 3826
4670.93 4089
4671.58 4108
4672.22 4038
4672.87 4110
4673.51 4066
4674.16 4038
4674.80 4089
4675.45 4023
4676.09 4000
4676.74 3844
4677.38 4086
4678.03 4062
4678.67 4142
4679.32 4139
4679.96 4210
4680.61 4236
4681.25 4380
4681.90 4328
4682.54 4399
4683.19 4051
4683.84 3934
4684.48 4239
4685.13 4352
4685.77 4115
4686.42 4126
4687.06 4085
4687.71 4286
4688.36 4044
4689.00 4082
4689.65 4164
4690.29 4046
4690.94 4162
4691.58 3991
4692.23 4307
4692.88 4251
4693.52 4080
4694.17 4023
4694.82 4375
4695.46 4469
4696.11 4234
4696.75 4321
4697.40 4480
4698.05 4418
4698.69 4748
4699.34 4623
4699.99 4823
4700.63 4599
4701.28 4696
4701.93 4335
4702.57 4188
4703.22 4077
4703.87 4139
4704.51 4252
4705.16 4270
4705.81 4335
4706.46 4210
4707.10 4300
4707.75 4548
4708.40 4715
4709.04 4435
4709.69 4376
4710.34 4441
4710.99 4415
4711.63 4403
4712.28 4410
4712.93 4271
4713.58 4299
4714.22 4531
4714.87 4273
4715.52 4386
4716.17 4066
4716.81 4116
4717.46 4178
4718.11 4112
4718.76 4391
4719.41 4245
4720.05 4455
4720.70 4439
4721.35 4511
4722.00 4444
4722.65 4465
4723.29 4646
4723.94 4660
4724.59 4674
4725.24 4996
4725.89 4872
4726.54 5234
4727.18 5347
4727.83 5420
4728.48 5124
4729.13 5110
4729.78 5151
4730.43 4891
4731.08 4780
4731.73 4641
4732.37 4667
4733.02 4746
4733.67 4366
4734.32 4345
4734.97 4397
4735.62 4337
4736.27 4351
4736.92 4499
4737.57 4514
4738.22 4476
4738.86 4666
4739.51 4801
4740.16 4721
4740.81 4683
4741.46 4679
4742.11 4537
4742.76 4740
4743.41 4810
4744.06 4737
4744.71 4841
4745.36 4846
4746.01 4843
4746.66 4879
4747.31 4895
4747.96 4881
4748.61 5167
4749.26 5300
4749.91 5411
4750.56 5354
4751.21 5822
4751.86 5835
4752.51 5837
4753.16 5958
4753.81 5720
4754.46 5738
4755.11 5557
4755.76 5440
4756.41 5094
4757.06 4862
4757.71 4779
4758.36 4534
4759.01 4508
4759.67 4369
4760.32 4334
4760.97 4313
4761.62 4242
4762.27 4146
4762.92 4247
4763.57 4149
4764.22 4114
4764.87 4274
4765.52 4511
4766.17 4337
4766.83 4148
4767.48 4202
4768.13 4166
4768.78 4277
4769.43 4207
4770.08 4159
4770.73 4411
4771.39 4234
4772.04 4154
4772.69 4277
4773.34 4184
4773.99 4104
4774.64 4051
4775.30 3992
4775.95 4192
4776.60 4131
4777.25 3833
4777.90 4033
4778.56 3875
4779.21 3961
4779.86 4154
4780.51 3916
4781.16 4010
4781.82 4366
4782.47 4221
4783.12 4301
4783.77 4343
4784.43 4154
4785.08 4106
4785.73 4433
4786.38 4258
4787.04 4264
4787.69 4267
4788.34 4173
4788.99 4161
4789.65 3976
4790.30 4150
4790.95 4326
4791.60 4217
4792.26 4235
4792.91 4158
4793.56 4080
4794.22 3933
4794.87 4100
4795.52 3858
4796.18 3894
4796.83 3991
4797.48 4021
4798.14 3812
4798.79 3837
4799.44 3921
4800.10 3898
4800.75 3786
4801.40 3764
4802.06 3826
4802.71 3973
4803.36 4110
4804.02 4056
4804.67 4172
4805.33 3985
4805.98 3845
4806.63 3783
4807.29 4068
4807.94 4167
4808.59 3995
4809.25 3982
4809.90 3931
4810.56 3723
4811.21 3730
4811.87 3835
4812.52 3991
4813.17 3927
4813.83 3963
4814.48 4338
4815.14 4442
4815.79 4189
4816.45 4197
4817.10 4310
4817.76 4386
4818.41 4481
4819.07 4739
4819.72 4935
4820.38 4724
4821.03 5142
4821.69 4951
4822.34 4935
4823.00 5109
4823.65 4847
4824.31 4970
4824.96 4943
4825.62 5003
4826.27 5036
4826.93 4936
4827.58 4955
4828.24 4854
4828.89 4775
4829.55 4651
4830.20 4719
4830.86 4776
4831.51 4781
4832.17 4819
4832.83 4883
4833.48 4979
4834.14 5091
4834.79 4779
4835.45 4871
4836.10 4790
4836.76 4907
4837.42 5095
4838.07 4864
4838.73 4795
4839.39 4867
4840.04 4747
4840.70 4723
4841.35 4700
4842.01 4588
4842.67 4331
4843.32 4442
4843.98 4706
4844.64 4716
4845.29 4569
4845.95 4701
4846.61 4947
4847.26 5006
4847.92 4860
4848.58 4988
4849.23 5411
4849.89 5486
4850.55 5329
4851.20 5391
4851.86 5222
4852.52 5220
4853.17 4999
4853.83 4967
4854.49 4971
4855.15 5070
4855.80 5027
4856.46 4899
4857.12 4622
4857.78 4767
4858.43 5091
4859.09 5256
4859.75 5104
4860.41 4956
4861.06 5002
4861.72 4942
4862.38 5097
4863.04 5259
4863.69 5419
4864.35 5588
4865.01 5329
4865.67 5359
4866.33 5030
4866.98 5105
4867.64 5311
4868.30 4992
4868.96 4938
4869.62 4962
4870.27 5211
4870.93 5100
4871.59 5241
4872.25 4938
4872.91 5035
4873.57 4956
4874.22 4833
4874.88 4840
4875.54 5088
4876.20 4690
4876.86 4836
4877.52 4644
4878.18 4738
4878.83 4783
4879.49 4649
4880.15 4783
4880.81 4691
4881.47 4461
4882.13 4527
4882.79 4344
4883.45 4345
4884.11 4542
4884.77 4541
4885.43 4466
4886.08 4475
4886.74 4395
4887.40 4435
4888.06 4414
4888.72 4585
4889.38 4714
4890.04 4711
4890.70 4911
4891.36 5036
4892.02 4848
4892.68 5003
4893.34 5136
4894.00 5106
4894.66 4994
4895.32 5129
4895.98 5292
4896.64 4922
4897.30 4881
4897.96 4818
4898.62 4857
4899.28 4841
4899.94 4683
4900.60 4662
4901.26 4959
4901.92 4960
4902.58 5019
4903.24 4695
4903.90 4429
4904.56 4465
4905.22 4499
4905.88 4824
4906.55 4604
4907.21 4385
4907.87 4664
4908.53 4675
4909.19 4547
4909.85 4388
4910.51 4291
4911.17 4321
4911.83 4472
4912.49 4356
4913.15 4319
4913.82 4093
4914.48 4015
4915.14 4101
4915.80 3999
4916.46 4148
4917.12 4097
4917.78 4132
4918.44 3962
4919.11 3846
4919.77 4048
4920.43 3988
4921.09 3877
4921.75 3863
4922.41 3979
4923.08 3907
4923.74 3949
4924.40 3985
4925.06 4036
4925.72 3880
4926.39 3835
4927.05 4059
4927.71 4122
4928.37 4205
4929.03 4179
4929.70 4162
4930.36 4018
4931.02 4069
4931.68 4385
4932.35 4176
4933.01 4421
4933.67 4600
4934.33 4492
4935.00 4534
4935.66 4490
4936.32 4289
4936.98 4248
4937.65 4255
4938.31 4335
4938.97 4020
4939.64 4154
4940.30 4157
4940.96 4077
4941.62 4119
4942.29 4031
4942.95 3857
4943.61 3980
4944.28 3898
4944.94 3867
4945.60 4064
4946.27 3925
4946.93 3756
4947.59 3781
4948.26 3768
4948.92 3768
4949.58 3755
4950.25 3735
4950.91 3602
4951.58 3733
4952.24 3497
4952.90 3646
4953.57 3838
4954.23 3805
4954.90 3963
4955.56 3709
4956.22 3957
4956.89 3711
4957.55 4004
4958.22 3926
4958.88 4078
4959.54 3981
4960.21 4069
4960.87 4235
4961.54 4315
4962.20 4450
4962.87 4597
4963.53 4716
4964.19 4716
4964.86 5185
4965.52 4956
4966.19 4729
4966.85 4555
4967.52 4341
4968.18 4373
4968.85 4374
4969.51 4353
4970.18 4411
4970.84 4295
4971.51 4274
4972.17 4201
4972.84 4099
4973.50 4153
4974.17 4500
4974.83 4374
4975.50 4329
4976.16 4250
4976.83 4323
4977.50 4274
4978.16 4086
4978.83 4224
4979.49 4106
4980.16 4161
4980.82 4096
4981.49 3975
4982.15 4170
4982.82 4104
4983.49 4107
4984.15 4201
4984.82 4368
4985.48 4160
4986.15 4389
4986.82 4470
4987.48 4672
4988.15 4815
4988.81 5094
4989.48 5339
4990.15 5268
4990.81 5262
4991.48 5173
4992.15 4919
4992.81 4758
4993.48 4497
4994.15 4358
4994.81 4395
4995.48 4203
4996.15 4055
4996.81 3895
4997.48 3872
4998.15 3788
4998.81 3733
4999.48 3867
5000.15 3907
5000.81 3808
5001.48 3813
5002.15 3810
5002.82 3807
5003.48 3923
5004.15 3634
5004.82 3863
5005.48 3820
5006.15 3887
5006.82 3708
5007.49 3661
5008.15 3736
5008.82 3952
5009.49 3742
5010.16 3747
5010.82 3852
5011.49 4040
5012.16 4025
5012.83 3852
5013.50 3847
5014.16 3882
5014.83 3819
5015.50 4103
5016.17 4111
5016.84 3944
5017.50 4037
5018.17 4162
5018.84 4220
5019.51 4325
5020.18 4396
5020.84 4407
5021.51 4580
5022.18 4554
5022.85 4457
5023.52 4399
5024.19 4578
5024.86 4447
5025.52 4310
5026.19 4315
5026.86 4362
5027.53 4366
5028.20 3930
5028.87 4136
5029.54 4185
5030.21 4255
5030.88 4071
5031.54 4174
5032.21 4188
5032.88 3993
5033.55 4019
5034.22 3870
5034.89 3939
5035.56 3713
5036.23 3657
5036.90 3732
5037.57 3660
5038.24 3579
5038.91 3809
5039.58 3875
5040.25 3831
5040.92 4064
5041.59 4125
5042.26 4025
5042.92 4292
5043.59 4332
5044.26 4343
5044.93 4478
5045.60 4664
5046.27 4332
5046.94 4173
5047.61 4203
5048.29 4330
5048.96 4215
5049.63 4092
5050.30 3942
5050.97 3985
5051.64 4186
5052.31 4216
5052.98 4155
5053.65 4220
5054.32 3979
5054.99 4010
5055.66 4091
5056.33 3948
5057.00 3995
5057.67 3954
5058.34 3737
5059.01 3782
5059.68 3921
5060.36 3952
5061.03 3916
5061.70 4032
5062.37 4035
5063.04 3949
5063.71 3970
5064.38 3817
5065.05 3935
5065.73 3939
5066.40 3972
5067.07 3891
5067.74 3826
5068.41 3844
5069.08 4069
5069.75 3970
5070.43 3961
5071.10 3886
5071.77 3898
5072.44 3883
5073.11 3977
5073.78 3860
5074.46 3905
5075.13 3878
5075.80 3818
5076.47 3901
5077.14 4063
5077.82 4295
5078.49 4383
5079.16 4119
5079.83 4236
5080.51 4145
5081.18 4468
5081.85 4375
5082.52 4401
5083.20 4497
5083.87 4432
5084.54 4355
5085.21 4370
5085.89 4328
5086.56 4455
5087.23 4406
5087.90 4522
5088.58 4597
5089.25 4736
5089.92 4799
5090.60 5085
5091.27 5145
5091.94 5337
5092.61 5408
5093.29 5209
5093.96 5216
5094.63 4935
5095.31 4694
5095.98 4397
5096.65 4341
5097.33 4309
5098.00 4073
5098.67 4005
5099.35 4009
5100.02 3983
5100.70 3856
5101.37 3742
5102.04 3880
5102.72 3900
5103.39 3799
5104.06 3958
5104.74 3780
5105.41 3898
5106.09 3801
5106.76 3955
5107.43 3908
5108.11 3846
5108.78 3933
5109.46 3927
5110.13 3966
5110.81 3805
5111.48 3878
5112.15 3815
5112.83 3933
5113.50 3956
5114.18 3859
5114.85 3726
5115.53 3758
5116.20 3859
5116.88 3766
5117.55 3642
5118.23 3854
5118.90 3832
5119.58 3861
5120.25 3795
5120.93 3849
5121.60 3800
5122.28 3883
5122.95 3910
5123.63 3957
5124.30 3943
5124.98 3867
5125.65 3941
5126.33 3834
5127.00 3889
5127.68 4000
5128.35 3993
5129.03 4185
5129.70 4163
5130.38 4064
5131.06 4023
5131.73 4091
5132.41 4287
5133.08 4176
5133.76 4097
5134.43 4192
5135.11 4081
5135.79 4257
5136.46 4561
5137.14 4412
5137.81 4398
5138.49 4662
5139.17 4797
5139.84 4865
5140.52 4797
5141.20 4716
5141.87 4684
5142.55 4545
5143.22 4428
5143.90 4074
5144.58 4149
5145.25 4219
5145.93 4231
5146.61 3997
5147.28 3885
5147.96 3897
5148.64 3748
5149.31 3683
5149.99 3850
5150.67 3669
5151.35 3529
5152.02 3619
5152.70 3778
5153.38 3810
5154.05 3641
5154.73 3603
5155.41 3559
5156.09 3622
5156.76 3671
5157.44 3822
5158.12 3666
5158.80 3665
5159.47 3825
5160.15 3649
5160.83 3704
5161.51 3629
5162.18 3797
5162.86 3722
5163.54 3723
5164.22 3587
5164.89 3546
5165.57 3674
5166.25 3766
5166.93 3764
5167.61 3813
5168.28 3828
5168.96 3849
5169.64 3895
5170.32 3763
5171.00 3745
5171.68 3757
5172.35 3566
5173.03 3662
5173.71 3633
5174.39 3749
5175.07 3578
5175.75 3625
5176.43 3771
5177.10 3823
5177.78 3795
5178.46 3638
5179.14 3681
5179.82 3799
5180.50 3752
5181.18 3717
5181.86 3753
5182.53 3704
5183.21 3737
5183.89 3550
5184.57 3631
5185.25 3698
5185.93 3641
5186.61 3287
5187.29 3614
5187.97 3496
5188.65 3494
5189.33 3355
5190.01 3598
5190.69 3640
5191.37 3669
5192.05 3642
5192.73 3584
5193.41 3483
5194.09 3449
5194.77 3563
5195.45 3628
5196.12 3587
5196.80 3639
5197.48 3671
5198.17 3565
5198.85 3548
5199.53 3479
5200.21 3703
5200.89 3778
5201.57 3563
5202.25 3665
5202.93 3794
5203.61 3840
5204.29 3817
5204.97 3848
5205.65 3643
5206.33 3765
5207.01 3936
5207.69 4102
5208.37 3956
5209.05 4238
5209.73 4122
5210.41 4445
5211.09 4399
5211.78 4272
5212.46 4174
5213.14 4107
5213.82 4098
5214.50 4002
5215.18 3916
5215.86 3890
5216.54 3849
5217.22 3693
5217.91 3759
5218.59 3733
5219.27 3816
5219.95 3755
5220.63 3929
5221.31 3967
5222.00 3910
5222.68 3843
5223.36 3723
5224.04 3743
5224.72 3567
5225.40 3568
5226.09 3607
5226.77 3662
5227.45 3514
5228.13 3540
5228.81 3559
5229.50 3372
5230.18 3505
5230.86 3738
5231.54 3522
5232.22 3510
5232.91 3642
5233.59 3665
5234.27 3812
5234.95 3775
5235.64 3768
5236.32 3891
5237.00 3994
5237.68 4062
5238.37 3889
5239.05 3841
5239.73 3951
5240.42 4052
5241.10 3829
5241.78 3745
5242.46 3976
5243.15 3703
5243.83 3608
5244.51 3674
5245.20 3566
5245.88 3602
5246.56 3690
5247.25 3585
5247.93 3626
5248.61 3603
5249.30 3596
5249.98 3735
5250.66 3539
5251.35 3544
5252.03 3800
5252.71 3608
5253.40 3509
5254.08 3438
5254.77 3470
5255.45 3267
5256.13 3381
5256.82 3482
5257.50 3322
5258.18 3440
5258.87 3528
5259.55 3509
5260.24 3610
5260.92 3687
5261.61 3817
5262.29 3741
5262.97 3730
5263.66 3785
5264.34 3713
5265.03 3721
5265.71 3789
5266.40 3832
5267.08 3942
5267.76 3745
5268.45 3792
5269.13 3749
5269.82 3766
5270.50 3796
5271.19 3864
5271.87 4003
5272.56 3680
5273.24 3630
5273.93 3679
5274.61 3588
5275.30 3671
5275.98 3682
5276.67 3730
5277.35 3698
5278.04 3774
5278.72 3880
5279.41 4094
5280.10 4316
5280.78 4466
5281.47 4409
5282.15 4694
5282.84 4492
5283.52 4567
5284.21 4660
5284.89 4185
5285.58 4059
5286.27 3929
5286.95 3720
5287.64 3825
5288.32 3804
5289.01 3787
5289.70 3769
5290.38 3625
5291.07 3877
5291.75 3589
5292.44 3847
5293.13 3871
5293.81 3986
5294.50 3736
5295.19 3817
5295.87 3788
5296.56 3606
5297.24 3858
5297.93 3772
5298.62 3625
5299.30 3754
5299.99 3473
5300.68 3428
5301.36 3627
5302.05 3651
5302.74 3423
5303.43 3836
5304.11 3722
5304.80 3683
5305.49 3552
5306.17 3747
5306.86 3630
5307.55 3652
5308.24 3554
5308.92 3513
5309.61 3593
5310.30 3508
5310.98 3593
5311.67 3787
5312.36 3678
5313.05 3698
5313.73 3706
5314.42 3560
5315.11 3549
5315.80 3561
5316.49 3691
5317.17 3449
5317.86 3571
5318.55 3589
5319.24 3696
5319.92 3586
5320.61 3728
5321.30 3656
5321.99 3638
5322.68 3814
5323.37 3755
5324.05 3637
5324.74 3632
5325.43 3674
5326.12 3539
5326.81 3492
5327.50 3607
5328.18 3554
5328.87 3664
5329.56 3567
5330.25 3729
5330.94 3880
5331.63 3690
5332.32 3839
5333.01 4012
5333.69 3756
5334.38 3758
5335.07 3703
5335.76 3626
5336.45 3453
5337.14 3483
5337.83 3505
5338.52 3434
5339.21 3540
5339.90 3371
5340.59 3435
5341.27 3506
5341.96 3498
5342.65 3485
5343.34 3480
5344.03 3495
5344.72 3724
5345.41 3775
5346.10 3673
5346.79 3789
5347.48 3825
5348.17 3759
5348.86 3740
5349.55 4136
5350.24 4082
5350.93 4127
5351.62 4093
5352.31 3979
5353.00 3855
5353.69 3779
5354.38 3755
5355.07 3668
5355.76 3723
5356.45 3651
5357.14 3623
5357.83 3647
5358.52 3711
5359.21 3539
5359.90 3551
5360.60 3454
5361.29 3536
5361.98 3616
5362.67 3701
5363.36 3841
5364.05 3578
5364.74 3463
5365.43 3672
5366.12 3623
5366.81 3727
5367.50 3776
5368.19 3555
5368.89 3570
5369.58 3498
5370.27 3632
5370.96 3331
5371.65 3466
5372.34 3658
5373.03 3400
5373.73 3442
5374.42 3499
5375.11 3447
5375.80 3595
5376.49 3616
5377.18 3698
5377.87 3618
5378.57 3541
5379.26 3545
5379.95 3688
5380.64 3789
5381.33 3864
5382.03 3674
5382.72 3918
5383.41 4028
5384.10 3631
5384.79 3654
5385.49 3494
5386.18 3510
5386.87 3675
5387.56 3722
5388.26 3558
5388.95 3775
5389.64 3797
5390.33 3709
5391.03 3648
5391.72 3925
5392.41 3904
5393.10 3650
5393.80 3499
5394.49 3534
5395.18 3612
5395.88 3788
5396.57 3619
5397.26 3362
5397.95 3377
5398.65 3365
5399.34 3341
5400.03 3292
5400.73 3286
5401.42 3386
5402.11 3284
5402.81 3235
5403.50 3279
5404.19 3429
5404.89 3295
5405.58 3474
5406.27 3566
5406.97 3416
5407.66 3280
5408.36 3508
5409.05 3635
5409.74 3678
5410.44 3605
5411.13 3376
5411.82 3373
5412.52 3362
5413.21 3563
5413.91 3687
5414.60 3625
5415.29 3419
5415.99 3401
5416.68 3418
5417.38 3354
5418.07 3413
5418.77 3545
5419.46 3479
5420.15 3416
5420.85 3548
5421.54 3723
5422.24 3595
5422.93 3815
5423.63 3732
5424.32 3761
5425.02 3531
5425.71 3501
5426.41 3573
5427.10 3518
5427.80 3272
5428.49 3324
5429.19 3369
5429.88 3410
5430.58 3428
5431.27 3273
5431.97 3280
5432.66 3399
5433.36 3414
5434.05 3448
5434.75 3208
5435.44 3367
5436.14 3549
5436.83 3760
5437.53 3736
5438.23 3748
5438.92 3625
5439.62 3816
5440.31 3616
5441.01 3704
5441.70 3557
5442.40 3478
5443.10 3578
5443.79 3588
5444.49 3791
5445.18 3814
5445.88 3952
5446.58 3946
5447.27 3904
5447.97 3900
5448.67 3982
5449.36 3913
5450.06 3773
5450.75 3922
5451.45 3939
5452.15 3989
5452.84 3691
5453.54 3761
5454.24 3822
5454.93 3402
5455.63 3739
5456.33 3592
5457.02 3540
5457.72 3503
5458.42 3544
5459.11 3637
5459.81 3669
5460.51 3507
5461.21 3723
5461.90 3554
5462.60 3735
5463.30 3898
5463.99 3940
5464.69 4240
5465.39 3918
5466.09 3923
5466.78 4020
5467.48 4225
5468.18 4125
5468.88 3991
5469.57 4004
5470.27 3866
5470.97 3793
5471.67 3775
5472.37 3565
5473.06 3717
5473.76 3633
5474.46 3740
5475.16 3740
5475.85 3648
5476.55 3519
5477.25 3599
5477.95 3749
5478.65 3694
5479.35 3954
5480.04 3797
5480.74 3845
5481.44 4194
5482.14 4097
5482.84 4129
5483.54 3858
5484.23 3919
5484.93 3998
5485.63 4082
5486.33 3840
5487.03 3869
5487.73 3903
5488.43 3932
5489.13 3956
5489.82 3944
5490.52 4185
5491.22 4111
5491.92 3879
5492.62 3927
5493.32 3841
5494.02 4078
5494.72 4188
5495.42 4002
5496.12 4119
5496.82 4151
5497.52 4290
5498.21 4364
5498.91 4619
5499.61 4467
5500.31 4491
5501.01 4765
5501.71 4879
5502.41 4974
5503.11 4687
5503.81 5037
5504.51 5004
5505.21 5117
5505.91 5007
5506.61 5104
5507.31 5343
5508.01 5010
5508.71 5251
5509.41 5374
5510.11 5327
5510.81 4968
5511.51 5135
5512.21 4854
5512.91 4673
5513.61 4403
5514.31 4183
5515.01 4164
5515.72 4119
5516.42 4169
5517.12 4057
5517.82 4203
5518.52 4237
5519.22 4085
5519.92 4202
5520.62 4391
5521.32 4545
5522.02 4420
5522.72 4452
5523.42 4399
5524.13 4293
5524.83 3933
5525.53 3974
5526.23 3801
5526.93 3768
5527.63 3840
5528.33 3873
5529.03 3699
5529.74 3634
5530.44 3590
5531.14 3725
5531.84 3424
5532.54 3598
5533.24 3645
5533.95 3721
5534.65 3482
5535.35 3492
5536.05 3699
5536.75 3481
5537.45 3763
5538.16 3645
5538.86 3646
5539.56 3648
5540.26 3677
5540.96 3584
5541.67 3682
5542.37 3689
5543.07 3480
5543.77 3536
5544.48 3710
5545.18 3648
5545.88 3558
5546.58 3607
5547.29 3721
5547.99 3846
5548.69 3755
5549.39 3754
5550.10 3612
5550.80 3533
5551.50 3470
5552.21 3665
5552.91 3516
5553.61 3489
5554.31 3322
5555.02 3324
5555.72 3483
5556.42 3512
5557.13 3475
5557.83 3428
5558.53 3350
5559.24 3230
5559.94 3258
5560.64 3420
5561.35 3496
5562.05 3455
5562.75 3499
5563.46 3495
5564.16 3371
5564.86 3542
5565.57 3395
5566.27 3389
5566.98 3442
5567.68 3362
5568.38 3459
5569.09 3391
5569.79 3513
5570.50 3465
5571.20 3400
5571.90 3453
5572.61 3378
5573.31 3511
5574.02 3562
5574.72 3230
5575.42 3481
5576.13 3434
5576.83 3532
5577.54 3525
5578.24 3508
5578.95 3601
5579.65 3565
5580.36 3332
5581.06 3306
5581.77 3313
5582.47 3434
5583.18 3334
5583.88 3376
5584.59 3343
5585.29 3281
5586.00 3280
5586.70 3296
5587.41 3196
5588.11 3287
5588.82 3181
5589.52 3109
5590.23 3138
5590.93 3165
5591.64 3139
5592.34 3153
5593.05 3284
5593.75 3256
5594.46 3471
5595.16 3171
5595.87 3213
5596.58 3284
5597.28 3313
5597.99 3218
5598.69 3275
5599.40 3266
5600.10 3251
5600.81 3176
5601.52 3017
5602.22 3054
5602.93 3021
5603.64 3155
5604.34 3116
5605.05 3115
5605.75 3331
5606.46 3157
5607.17 3176
5607.87 3175
5608.58 3174
5609.29 3121
5609.99 3076
5610.70 2980
5611.41 3102
5612.11 3236
5612.82 3236
5613.53 3313
5614.23 3228
5614.94 3148
5615.65 3127
5616.35 3102
5617.06 3066
5617.77 2922
5618.47 3114
5619.18 3206
5619.89 3129
5620.60 2971
5621.30 2940
5622.01 2903
5622.72 3015
5623.42 3082
5624.13 3154
5624.84 2913
5625.55 3011
5626.25 2974
5626.96 3174
5627.67 3010
5628.38 3019
5629.09 3110
5629.79 3074
5630.50 3303
5631.21 3236
5631.92 3177
5632.62 3212
5633.33 3182
5634.04 3210
5634.75 3222
5635.46 3101
5636.16 3230
5636.87 3223
5637.58 3201
5638.29 3292
5639.00 3223
5639.71 3488
5640.41 3470
5641.12 3601
5641.83 3625
5642.54 3724
5643.25 3561
5643.96 3677
5644.67 3725
5645.38 3463
5646.08 3319
5646.79 3235
5647.50 3302
5648.21 3264
5648.92 3267
5649.63 3210
5650.34 3221
5651.05 3222
5651.76 3074
5652.47 3177
5653.17 3300
5653.88 3074
5654.59 3029
5655.30 3098
5656.01 3196
5656.72 3359
5657.43 3209
5658.14 3372
5658.85 3362
5659.56 3653
5660.27 3494
5660.98 3490
5661.69 3257
5662.40 3205
5663.11 3238
5663.82 3150
5664.53 3109
5665.24 3322
5665.95 3145
5666.66 3012
5667.37 3182
5668.08 3320
5668.79 3377
5669.50 3200
5670.21 3196
5670.92 3118
5671.63 3276
5672.34 3173
5673.05 3105
5673.76 3137
5674.47 3057
5675.18 3206
5675.89 3039
5676.60 3088
5677.31 3033
5678.03 3042
5678.74 2998
5679.45 2932
5680.16 3214
5680.87 3122
5681.58 3009
5682.29 3147
5683.00 3028
5683.71 2982
5684.42 3077
5685.14 3159
5685.85 3151
5686.56 3221
5687.27 3224
5687.98 3047
5688.69 3055
5689.40 3011
5690.12 3161
5690.83 3137
5691.54 3071
5692.25 2931
5692.96 2960
5693.67 3114
5694.39 3204
5695.10 3180
5695.81 3063
5696.52 3024
5697.23 3118
5697.95 3097
5698.66 3060
5699.37 3006
5700.08 3166
5700.79 3190
5701.51 3083
5702.22 3074
5702.93 3015
5703.64 3157
5704.36 2988
5705.07 3007
5705.78 3223
5706.49 3035
5707.21 3002
5707.92 2886
5708.63 3005
5709.35 3010
5710.06 2982
5710.77 3087
5711.48 3074
5712.20 2880
5712.91 2809
5713.62 3075
5714.34 2975
5715.05 3003
5715.76 3171
5716.48 2976
5717.19 3064
5717.90 2916
5718.61 3131
5719.33 3103
5720.04 3094
5720.76 3220
5721.47 3105
5722.18 3150
5722.90 3217
5723.61 3313
5724.32 3402
5725.04 3357
5725.75 3322
5726.46 3686
5727.18 3747
5727.89 3745
5728.61 3923
5729.32 4106
5730.03 4132
5730.75 3895
5731.46 3813
5732.18 3867
5732.89 3873
5733.61 3629
5734.32 3384
5735.03 3317
5735.75 3344
5736.46 3263
5737.18 3153
5737.89 3274
5738.61 3260
5739.32 3064
5740.04 2996
5740.75 3127
5741.47 3170
5742.18 3080
5742.89 3087
5743.61 3324
5744.32 3258
5745.04 3320
5745.75 3340
5746.47 3095
5747.19 3121
5747.90 3134
5748.62 3260
5749.33 3282
5750.05 3215
5750.76 3344
5751.48 3245
5752.19 3183
5752.91 3212
5753.62 3139
5754.34 3329
5755.05 3154
5755.77 3307
5756.49 3367
5757.20 3453
5757.92 3573
5758.63 3400
5759.35 3180
5760.06 3149
5760.78 3289
5761.50 3484
5762.21 3490
5762.93 3552
5763.65 3814
5764.36 3792
5765.08 3967
5765.79 3907
5766.51 3837
5767.23 3705
5767.94 3663
5768.66 3815
5769.38 3682
5770.09 3629
5770.81 3586
5771.53 3501
5772.24 3475
5772.96 3488
5773.68 3405
5774.39 3469
5775.11 3467
5775.83 3531
5776.54 3556
5777.26 3715
5777.98 3614
5778.69 3852
5779.41 3598
5780.13 3631
5780.85 3831
5781.56 3934
5782.28 3875
5783.00 3750
5783.72 3692
5784.43 3819
5785.15 3959
5785.87 3842
5786.59 3716
5787.30 3752
5788.02 3808
5788.74 3644
5789.46 3760
5790.17 3732
5790.89 3630
5791.61 3587
5792.33 3701
5793.05 3691
5793.76 3841
5794.48 4175
5795.20 3923
5795.92 4265
5796.64 4326
5797.35 4328
5798.07 4674
5798.79 4692
5799.51 5074
5800.23 5270
5800.95 5507
5801.66 5969
5802.38 6212
5803.10 5934
5803.82 6269
5804.54 6409
5805.26 5978
5805.98 5428
5806.70 4901
5807.41 4612
5808.13 4640
5808.85 4404
5809.57 4636
5810.29 4468
5811.01 4350
5811.73 4566
5812.45 4585
5813.17 4455
5813.89 4847
5814.61 5156
5815.32 5402
5816.04 5746
5816.76 6349
5817.48 6815
5818.20 6970
5818.92 7324
5819.64 7293
5820.36 6973
5821.08 6313
5821.80 5816
5822.52 5611
5823.24 5129
5823.96 5010
5824.68 4969
5825.40 4736
5826.12 4806
5826.84 4650
5827.56 4670
5828.28 4582
5829.00 4390
5829.72 4384
5830.44 4226
5831.16 4476
5831.88 4517
5832.60 4506
5833.32 4443
5834.04 4445
5834.76 4217
5835.48 4419
5836.21 4296
5836.93 4307
5837.65 4268
5838.37 4141
5839.09 4250
5839.81 4176
5840.53 4160
5841.25 4108
5841.97 3966
5842.69 3973
5843.41 4060
5844.14 3924
5844.86 3753
5845.58 3636
5846.30 3672
5847.02 3705
5847.74 3675
5848.46 3492
5849.18 3665
5849.91 3721
5850.63 3602
5851.35 3461
5852.07 3502
5852.79 3602
5853.51 3478
5854.24 3583
5854.96 3670
5855.68 3455
5856.40 3454
5857.12 3633
5857.85 3650
5858.57 3620
5859.29 3522
5860.01 3554
5860.73 3408
5861.46 3255
5862.18 3037
5862.90 3195
5863.62 3297
5864.35 3158
5865.07 3240
5865.79 3280
5866.51 3209
5867.24 3285
5867.96 3099
5868.68 3224
5869.40 3319
5870.13 3105
5870.85 3232
5871.57 3234
5872.29 3302
5873.02 3349
5873.74 3278
5874.46 3272
5875.19 3104
5875.91 3278
5876.63 3340
5877.36 3313
5878.08 3277
5878.80 3405
5879.53 3362
5880.25 3356
5880.97 3441
5881.70 3273
5882.42 3389
5883.14 3302
5883.87 3364
5884.59 3252
5885.31 3143
5886.04 3181
5886.76 3399
5887.49 3343
5888.21 3080
5888.93 3203
5889.66 3184
5890.38 3127
5891.11 3159
5891.83 3224
5892.55 3212
5893.28 3114
5894.00 3110
5894.73 3150
5895.45 3104
5896.17 3164
5896.90 3269
5897.62 3207
5898.35 3152
5899.07 3213
5899.80 3044
5900.52 3096
5901.25 3207
5901.97 3113
5902.70 3144
5903.42 3135
5904.15 3213
5904.87 3168
5905.60 3143
5906.32 3292
5907.05 3296
5907.77 3271
5908.50 3239
5909.22 3117
5909.95 3120
5910.67 3191
5911.40 3166
5912.12 3060
5912.85 3110
5913.57 3109
5914.30 3100
5915.02 3153
5915.75 3310
5916.47 3236
5917.20 3216
5917.93 3089
5918.65 3054
5919.38 3095
5920.10 3177
5920.83 3073
5921.55 3098
5922.28 2953
5923.01 2959
5923.73 3041
5924.46 3262
5925.18 3253
5925.91 3254
5926.64 3196
5927.36 3133
5928.09 3116
5928.82 3184
5929.54 3229
5930.27 3147
5931.00 3175
5931.72 3146
5932.45 3179
5933.18 3283
5933.90 3424
5934.63 3256
5935.36 3287
5936.08 3331
5936.81 3394
5937.54 3469
5938.26 3397
5938.99 3518
5939.72 3361
5940.44 3401
5941.17 3366
5941.90 3287
5942.63 3341
5943.35 3342
5944.08 3375
5944.81 3512
5945.53 3452
5946.26 3162
5946.99 3335
5947.72 3636
5948.44 3537
5949.17 3344
5949.90 3373
5950.63 3435
5951.36 3582
5952.08 3531
5952.81 3425
5953.54 3470
5954.27 3395
5954.99 3398
5955.72 3498
5956.45 3439
5957.18 3691
5957.91 3676
5958.63 3533
5959.36 3563
5960.09 3593
5960.82 3674
5961.55 3693
5962.28 3700
5963.00 3855
5963.73 3632
5964.46 3759
5965.19 3854
5965.92 3741
5966.65 4074
5967.38 4102
5968.11 4021
5968.83 4070
5969.56 4120
5970.29 4120
5971.02 4026
5971.75 3947
5972.48 4092
5973.21 3954
5973.94 3616
5974.67 3602
5975.40 3679
5976.12 3800
5976.85 3783
5977.58 3852
5978.31 3769
5979.04 3892
5979.77 3773
5980.50 3863
5981.23 3929
5981.96 3962
5982.69 4107
5983.42 4254
5984.15 4086
5984.88 4224
5985.61 4299
5986.34 4026
5987.07 4131
5987.80 4136
5988.53 4048
5989.26 4265
5989.99 4196
5990.72 4098
5991.45 4325
5992.18 4275
5992.91 4071
5993.64 4127
5994.37 4145
5995.10 4086
5995.83 4075
5996.56 4204
5997.29 4140
5998.02 3988
5998.75 4246
5999.48 4277
6000.21 4165
6000.95 4087
6001.68 4043
6002.41 4215
6003.14 4113
6003.87 4002
6004.60 3799
6005.33 3880
6006.06 4003
6006.79 4117
6007.52 4453
6008.26 4591
6008.99 5155
6009.72 5382
6010.45 5594
6011.18 5688
6011.91 5874
6012.64 5722
6013.38 5531
6014.11 5433
6014.84 5320
6015.57 5032
6016.30 4799
6017.03 4598
6017.77 4341
6018.50 4242
6019.23 3992
6019.96 4131
6020.69 3992
6021.42 3870
6022.16 3777
6022.89 3810
6023.62 3939
6024.35 3918
6025.09 3801
6025.82 3615
6026.55 3598
6027.28 3647
6028.02 3620
6028.75 3722
6029.48 3752
6030.21 3566
6030.95 3757
6031.68 3672
6032.41 3560
6033.14 3738
6033.88 3630
6034.61 3494
6035.34 3471
6036.07 3468
6036.81 3612
6037.54 3636
6038.27 3613
6039.01 3501
6039.74 3598
6040.47 3661
6041.21 3714
6041.94 3551
6042.67 3502
6043.41 3618
6044.14 3586
6044.87 3746
6045.61 3750
6046.34 3760
6047.07 3692
6047.81 3744
6048.54 3778
6049.27 3688
6050.01 3801
6050.74 3904
6051.48 3915
6052.21 3794
6052.94 3831
6053.68 3732
6054.41 3751
6055.15 3761
6055.88 3466
6056.61 3718
6057.35 3567
6058.08 3647
6058.82 3619
6059.55 3744
6060.29 3661
6061.02 3710
6061.75 3644
6062.49 3746
6063.22 3503
6063.96 3783
6064.69 3860
6065.43 3869
6066.16 3799
6066.90 3632
6067.63 3623
6068.37 3639
6069.10 3568
6069.84 3601
6070.57 3512
6071.31 3636
6072.04 3608
6072.78 3546
6073.51 3471
6074.25 3371
6074.98 3511
6075.72 3551
6076.45 3594
6077.19 3686
6077.92 3805
6078.66 3750
6079.39 3756
6080.13 3888
6080.87 3896
6081.60 3800
6082.34 3830
6083.07 3828
6083.81 3879
6084.54 3688
6085.28 3696
6086.02 3666
6086.75 3748
6087.49 3727
6088.22 3857
6088.96 4006
6089.70 4006
6090.43 3885
6091.17 4013
6091.91 3964
6092.64 4197
6093.38 4138
6094.11 4075
6094.85 3917
6095.59 3801
6096.32 3895
6097.06 3775
6097.80 3705
6098.53 3641
6099.27 3621
6100.01 3603
6100.74 3556
6101.48 3504
6102.22 3314
6102.96 3423
6103.69 3499
6104.43 3447
6105.17 3324
6105.90 3286
6106.64 3333
6107.38 3389
6108.12 3435
6108.85 3430
6109.59 3427
6110.33 3463
6111.06 3436
6111.80 3460
6112.54 3380
6113.28 3444
6114.01 3730
6114.75 3648
6115.49 3625
6116.23 3528
6116.97 3654
6117.70 3631
6118.44 3747
6119.18 3758
6119.92 3583
6120.66 3567
6121.39 3771
6122.13 3774
6122.87 3820
6123.61 3975
6124.35 3808
6125.08 3839
6125.82 3916
6126.56 3876
6127.30 3891
6128.04 3861
6128.78 3953
6129.52 4057
6130.25 3964
6130.99 3958
6131.73 4049
6132.47 3988
6133.21 4084
6133.95 4017
6134.69 3940
6135.43 4132
6136.16 3878
6136.90 3943
6137.64 3796
6138.38 3854
6139.12 3921
6139.86 3961
6140.60 3774
6141.34 3832
6142.08 3808
6142.82 3843
6143.56 3816
6144.30 3943
6145.04 4077
6145.77 4095
6146.51 3766
6147.25 4055
6147.99 4159
6148.73 4016
6149.47 3912
6150.21 4018
6150.95 4103
6151.69 4160
6152.43 4216
6153.17 4233
6153.91 4226
6154.65 4164
6155.39 4238
6156.13 4068
6156.87 4298
6157.61 4383
6158.35 4305
6159.09 4383
6159.83 4266
6160.58 4200
6161.32 4282
6162.06 4384
6162.80 4387
6163.54 4531
6164.28 4842
6165.02 4776
6165.76 4951
6166.50 5139
6167.24 5608
6167.98 5813
6168.72 5813
6169.46 5785
6170.20 5777
6170.95 5964
6171.69 6195
6172.43 6208
6173.17 6318
6173.91 6560
6174.65 6392
6175.39 6572
6176.13 6479
6176.88 6003
6177.62 5996
6178.36 5843
6179.10 5700
6179.84 5425
6180.58 5383
6181.33 5208
6182.07 5288
6182.81 5391
6183.55 5140
6184.29 5180
6185.03 5139
6185.78 5021
6186.52 4875
6187.26 4901
6188.00 5043
6188.74 5278
6189.49 5541
6190.23 5593
6190.97 5624
6191.71 5758
6192.46 5767
6193.20 5701
6193.94 5758
6194.68 5839
6195.43 6095
6196.17 6026
6196.91 5911
6197.65 5886
6198.40 6003
6199.14 6021
6199.88 5892
6200.62 5946
6201.37 5886
6202.11 6009
6202.85 6132
6203.60 6935
6204.34 7295
6205.08 7951
6205.83 8860
6206.57 10442
6207.31 11949
6208.06 14135
6208.80 16095
6209.54 17742
6210.29 18316
6211.03 18432
6211.77 18185
6212.52 16851
6213.26 15051
6214.00 13492
6214.75 11521
6215.49 9915
6216.23 9000
6216.98 7822
6217.72 7127
6218.47 6672
6219.21 6032
6219.95 5999
6220.70 5814
6221.44 5665
6222.19 5943
6222.93 5985
6223.67 5925
6224.42 6125
6225.16 6349
6225.91 6479
6226.65 6651
6227.40 6331
6228.14 6101
6228.89 5826
6229.63 5456
6230.37 5445
6231.12 5128
6231.86 5146
6232.61 5112
6233.35 4883
6234.10 4837
6234.84 4783
6235.59 4589
6236.33 4711
6237.08 4812
6237.82 4757
6238.57 4618
6239.31 4783
6240.06 5007
6240.80 5047
6241.55 5122
6242.29 5125
6243.04 5047
6243.79 5175
6244.53 5247
6245.28 5351
6246.02 5388
6246.77 5854
6247.51 5967
6248.26 6293
6249.00 6295
6249.75 6267
6250.50 6343
6251.24 6370
6251.99 6149
6252.73 6024
6253.48 5680
6254.23 5754
6254.97 5487
6255.72 5533
6256.46 5575
6257.21 5503
6257.96 5514
6258.70 5436
6259.45 5370
6260.20 5217
6260.94 5316
6261.69 5396
6262.44 5311
6263.18 5178
6263.93 5324
6264.68 5137
6265.42 5082
6266.17 5234
6266.92 5309
6267.66 5316
6268.41 5144
6269.16 5249
6269.90 5127
6270.65 5237
6271.40 5234
6272.14 5208
6272.89 5251
6273.64 5350
6274.39 5411
6275.13 5770
6275.88 5850
6276.63 6076
6277.38 6232
6278.12 6460
6278.87 6295
6279.62 6208
6280.37 6002
6281.11 5751
6281.86 5449
6282.61 5355
6283.36 5341
6284.10 5198
6284.85 4926
6285.60 5068
6286.35 5084
6287.10 5000
6287.84 5169
6288.59 5026
6289.34 5093
6290.09 5031
6290.84 5077
6291.59 5196
6292.33 4987
6293.08 4805
6293.83 4674
6294.58 4544
6295.33 4409
6296.08 4418
6296.82 4524
6297.57 4328
6298.32 4196
6299.07 4327
6299.82 4215
6300.57 4330
6301.32 4345
6302.07 4290
6302.81 4476
6303.56 4493
6304.31 4653
6305.06 4452
6305.81 4481
6306.56 4392
6307.31 4410
6308.06 4362
6308.81 4557
6309.56 4539
6310.31 4725
6311.06 4431
6311.81 4511
6312.56 4588
6313.30 4705
6314.05 4835
6314.80 4794
6315.55 5008
6316.30 4973
6317.05 4697
6317.80 4624
6318.55 4743
6319.30 4619
6320.05 4539
6320.80 4426
6321.55 4408
6322.30 4265
6323.05 4275
6323.80 4098
6324.55 4214
6325.30 4053
6326.05 3929
6326.80 3903
6327.56 3812
6328.31 3856
6329.06 3954
6329.81 3950
6330.56 3898
6331.31 3723
6332.06 3892
6332.81 3907
6333.56 3858
6334.31 3912
6335.06 3773
6335.81 3726
6336.56 3611
6337.31 3573
6338.07 3639
6338.82 3616
6339.57 3545
6340.32 3751
6341.07 3615
6341.82 3687
6342.57 3742
6343.32 3598
6344.08 3674
6344.83 3778
6345.58 3680
6346.33 3855
6347.08 3853
6347.83 3685
6348.58 3676
6349.34 3868
6350.09 3869
6350.84 3863
6351.59 3872
6352.34 3827
6353.10 3820
6353.85 3877
6354.60 3865
6355.35 3807
6356.10 3778
6356.86 3976
6357.61 3730
6358.36 3608
6359.11 3510
6359.87 3594
6360.62 3554
6361.37 3574
6362.12 3478
6362.87 3377
6363.63 3463
6364.38 3502
6365.13 3439
6365.89 3535
6366.64 3482
6367.39 3584
6368.14 3732
6368.90 3539
6369.65 3549
6370.40 3498
6371.16 3386
6371.91 3389
6372.66 3295
6373.41 3343
6374.17 3333
6374.92 3487
6375.67 3424
6376.43 3488
6377.18 3503
6377.93 3413
6378.69 3322
6379.44 3571
6380.19 3593
6380.95 3574
6381.70 3590
6382.46 3622
6383.21 3611
6383.96 3836
6384.72 3710
6385.47 3598
6386.22 3627
6386.98 3593
6387.73 3546
6388.49 3457
6389.24 3327
6389.99 3288
6390.75 3291
6391.50 3573
6392.26 3364
6393.01 3295
6393.77 3161
6394.52 3237
6395.28 3305
6396.03 3282
6396.78 3325
6397.54 3522
6398.29 3376
6399.05 3407
6399.80 3295
6400.56 3299
6401.31 3250
6402.07 3289
6402.82 3268
6403.58 3361
6404.33 3321
6405.09 3305
6405.84 3240
6406.60 3248
6407.35 3292
6408.11 3330
6408.86 3312
6409.62 3283
6410.37 3335
6411.13 3396
6411.88 3489
6412.64 3441
6413.39 3373
6414.15 3299
6414.91 3440
6415.66 3396
6416.42 3560
6417.17 3358
6417.93 3342
6418.68 3316
6419.44 3383
6420.20 3481
6420.95 3389
6421.71 3269
6422.46 3390
6423.22 3229
6423.98 3112
6424.73 3276
6425.49 3214
6426.24 3230
6427.00 3201
6427.76 3087
6428.51 3306
6429.27 3228
6430.03 3247
6430.78 3201
6431.54 3285
6432.30 3537
6433.05 3358
6433.81 3413
6434.57 3418
6435.32 3362
6436.08 3542
6436.84 3805
6437.59 3719
6438.35 3396
6439.11 3586
6439.87 3442
6440.62 3581
6441.38 3625
6442.14 3583
6442.89 3560
6443.65 3618
6444.41 3585
6445.17 3567
6445.92 3421
6446.68 3501
6447.44 3363
6448.20 3378
6448.95 3307
6449.71 3268
6450.47 3353
6451.23 3288
6451.98 3297
6452.74 3328
6453.50 3335
6454.26 3326
6455.02 3405
6455.77 3476
6456.53 3389
6457.29 3423
6458.05 3507
6458.81 3637
6459.56 3761
6460.32 3519
6461.08 3526
6461.84 3547
6462.60 3499
6463.36 3534
6464.11 3488
6464.87 3530
6465.63 3537
6466.39 3522
6467.15 3450
6467.91 3421
6468.67 3685
6469.43 3598
6470.18 3691
6470.94 3752
6471.70 3676
6472.46 3793
6473.22 3790
6473.98 3825
6474.74 3775
6475.50 3862
6476.26 3951
6477.02 3792
6477.77 3752
6478.53 3865
6479.29 3953
6480.05 3826
6480.81 3868
6481.57 4039
6482.33 3940
6483.09 4020
6483.85 4081
6484.61 4102
6485.37 4202
6486.13 4352
6486.89 4308
6487.65 4343
6488.41 4295
6489.17 4258
6489.93 4188
6490.69 4301
6491.45 4222
6492.21 4226
6492.97 4345
6493.73 4688
6494.49 4639
6495.25 4519
6496.01 4573
6496.77 4734
6497.53 4721
6498.29 4574
6499.05 4701
6499.81 4781
6500.57 4626
6501.33 4635
6502.10 4926
6502.86 4667
6503.62 4503
6504.38 4745
6505.14 4815
6505.90 4883
6506.66 5154
6507.42 5080
6508.18 4952
6508.94 5032
6509.71 5024
6510.47 4940
6511.23 5004
6511.99 5162
6512.75 5124
6513.51 5229
6514.27 5245
6515.03 5217
6515.80 5428
6516.56 5443
6517.32 5337
6518.08 5417
6518.84 5470
6519.60 5605
6520.37 5583
6521.13 6031
6521.89 6319
6522.65 6628
6523.41 6722
6524.18 6999
6524.94 7244
6525.70 7297
6526.46 7284
6527.22 7193
6527.99 6861
6528.75 6724
6529.51 6581
6530.27 6357
6531.04 6416
6531.80 6426
6532.56 6725
6533.32 7299
6534.09 8089
6534.85 8926
6535.61 9976
6536.37 11129
6537.14 11707
6537.90 11975
6538.66 11771
6539.42 11384
6540.19 10696
6540.95 9571
6541.71 8441
6542.48 7669
6543.24 6763
6544.00 6390
6544.77 5787
6545.53 5294
6546.29 5188
6547.06 5056
6547.82 5031
6548.58 5161
6549.35 5086
6550.11 4983
6550.87 5126
6551.64 5164
6552.40 5095
6553.16 4962
6553.93 5307
6554.69 5245
6555.46 5045
6556.22 4944
6556.98 4755
6557.75 4981
6558.51 4783
6559.28 4800
6560.04 5031
6560.80 5117
6561.57 5104
6562.33 5224
6563.10 5299
6563.86 5367
6564.63 5464
6565.39 5667
6566.15 5673
6566.92 5381
6567.68 5405
6568.45 5633
6569.21 5552
6569.98 5538
6570.74 5546
6571.51 5533
6572.27 5533
6573.04 5620
6573.80 5872
6574.57 5742
6575.33 5851
6576.10 6087
6576.86 6007
6577.63 6019
6578.39 5924
6579.16 5938
6579.92 5838
6580.69 6170
6581.45 6160
6582.22 6311
6582.98 6534
6583.75 6703
6584.51 6864
6585.28 6988
6586.05 6825
6586.81 6612
6587.58 6561
6588.34 6763
6589.11 6623
6589.87 6824
6590.64 7272
6591.41 7142
6592.17 7165
6592.94 7352
6593.70 7399
6594.47 7130
6595.24 6841
6596.00 6634
6596.77 6356
6597.54 6199
6598.30 5981
6599.07 5568
6599.83 5514
6600.60 5196
6601.37 5194
6602.13 5174
6602.90 5155
6603.67 5138
6604.43 5134
6605.20 4871
6605.97 5044
6606.73 4962
6607.50 4915
6608.27 5068
6609.04 5105
6609.80 5106
6610.57 4985
6611.34 5003
6612.10 4912
6612.87 5027
6613.64 5086
6614.40 5135
6615.17 4949
6615.94 4888
6616.71 5028
6617.47 4989
6618.24 5170
6619.01 5056
6619.78 5174
6620.54 5324
6621.31 5456
6622.08 5472
6622.85 5482
6623.62 5510
6624.38 5315
6625.15 5383
6625.92 5284
6626.69 5106
6627.46 5365
6628.22 5125
6628.99 4932
6629.76 5026
6630.53 5314
6631.30 5370
6632.06 5651
6632.83 5885
6633.60 6201
6634.37 6418
6635.14 6486
6635.91 6557
6636.67 6614
6637.44 6574
6638.21 6213
6638.98 5859
6639.75 5673
6640.52 5537
6641.29 5163
6642.06 4903
6642.83 4821
6643.59 4739
6644.36 4545
6645.13 4620
6645.90 4701
6646.67 4787
6647.44 4899
6648.21 4682
6648.98 4758
6649.75 4803
6650.52 4758
6651.29 4874
6652.06 4757
6652.82 4735
6653.59 4821
6654.36 4984
6655.13 4739
6655.90 4452
6656.67 4332
6657.44 4263
6658.21 4341
6658.98 4336
6659.75 4464
6660.52 4623
6661.29 4639
6662.06 4583
6662.83 4753
6663.60 4861
6664.37 5032
6665.14 5100
6665.91 5232
6666.68 5344
6667.45 5268
6668.22 5096
6668.99 5154
6669.77 4930
6670.54 4715
6671.31 4657
6672.08 4661
6672.85 4545
6673.62 4460
6674.39 4367
6675.16 4255
6675.93 4211
6676.70 4156
6677.47 4223
6678.24 4087
6679.01 4222
6679.79 4133
6680.56 4072
6681.33 4207
6682.10 4210
6682.87 4191
6683.64 4250
6684.41 4523
6685.18 4572
6685.96 4639
6686.73 5011
6687.50 4949
6688.27 5021
6689.04 4616
6689.81 4522
6690.58 4481
6691.36 4459
6692.13 4165
6692.90 3970
6693.67 4007
6694.44 3922
6695.22 3867
6695.99 4030
6696.76 3843
6697.53 3815
6698.30 3675
6699.08 3637
6699.85 3732
6700.62 3792
6701.39 3889
6702.17 4003
6702.94 3798
6703.71 3641
6704.48 3716
6705.26 3876
6706.03 3861
6706.80 3869
6707.57 3815
6708.35 3777
6709.12 3689
6709.89 3733
6710.66 3715
6711.44 3510
6712.21 3611
6712.98 3639
6713.76 3668
6714.53 3666
6715.30 3524
6716.08 3482
6716.85 3423
6717.62 3528
6718.39 3617
6719.17 3570
6719.94 3706
6720.71 3633
6721.49 3625
6722.26 3547
6723.04 3567
6723.81 3501
6724.58 3559
6725.36 3719
6726.13 3407
6726.90 3330
6727.68 3362
6728.45 3572
6729.23 3562
6730.00 3536
6730.77 3662
6731.55 3599
6732.32 3475
6733.10 3523
6733.87 3610
6734.64 3588
6735.42 3463
6736.19 3524
6736.97 3414
6737.74 3442
6738.52 3381
6739.29 3506
6740.06 3634
6740.84 3438
6741.61 3562
6742.39 3528
6743.16 3533
6743.94 3632
6744.71 3726
6745.49 3765
6746.26 3700
6747.04 3649
6747.81 3713
6748.59 3765
6749.36 3690
6750.14 3770
6750.91 3743
6751.69 3735
6752.46 3659
6753.24 3650
6754.01 3778
6754.79 3599
6755.56 3402
6756.34 3227
6757.12 3393
6757.89 3328
6758.67 3284
6759.44 3409
6760.22 3307
6760.99 3406
6761.77 3488
6762.55 3461
6763.32 3429
6764.10 3421
6764.87 3404
6765.65 3403
6766.43 3347
6767.20 3438
6767.98 3488
6768.75 3386
6769.53 3426
6770.31 3347
6771.08 3329
6771.86 3389
6772.64 3442
6773.41 3419
6774.19 3318
6774.96 3364
6775.74 3518
6776.52 3574
6777.29 3524
6778.07 3713
6778.85 3785
6779.62 3680
6780.40 3786
6781.18 3735
6781.96 3698
6782.73 3797
6783.51 3523
6784.29 3400
6785.06 3383
6785.84 3234
6786.62 3108
6787.40 3165
6788.17 3152
6788.95 3056
6789.73 3100
6790.50 3117
6791.28 3146
6792.06 3125
6792.84 3205
6793.61 3195
6794.39 3230
6795.17 3320
6795.95 3070
6796.73 3119
6797.50 3224
6798.28 3171
6799.06 3224
6799.84 3158
6800.62 3227
6801.39 3212
6802.17 3113
6802.95 3234
6803.73 3188
6804.51 3257
6805.28 3311
6806.06 3146
6806.84 3229
6807.62 3219
6808.40 3117
6809.18 3141
6809.95 3161
6810.73 3202
6811.51 3061
6812.29 3161
6813.07 3239
6813.85 3090
6814.63 3164
6815.41 3139
6816.18 3070
6816.96 3201
6817.74 3325
6818.52 3322
6819.30 3162
6820.08 3354
6820.86 3258
6821.64 3071
6822.42 3158
6823.20 3102
6823.98 3145
6824.76 3185
6825.54 3140
6826.31 3114
6827.09 3224
6827.87 3196
6828.65 3244
6829.43 3140
6830.21 3256
6830.99 3437
6831.77 3428
6832.55 3419
6833.33 3335
6834.11 3409
6834.89 3330
6835.67 3220
6836.45 3214
6837.23 3155
6838.01 3123
6838.79 3091
6839.57 3075
6840.35 3179
6841.13 2954
6841.91 3004
6842.69 3144
6843.47 3235
6844.25 3154
6845.04 3144
6845.82 3286
6846.60 3389
6847.38 3553
6848.16 3585
6848.94 3919
6849.72 4142
6850.50 4429
6851.28 4657
6852.06 4699
6852.84 4735
6853.62 4668
6854.41 4674
6855.19 4532
6855.97 4239
6856.75 3991
6857.53 3875
6858.31 3716
6859.09 3796
6859.87 3564
6860.66 3381
6861.44 3387
6862.22 3358
6863.00 3277
6863.78 3420
6864.56 3306
6865.35 3515
6866.13 3598
6866.91 3529
6867.69 3526
6868.47 3702
6869.25 3704
6870.04 3677
6870.82 3647
6871.60 3619
6872.38 3700
6873.16 3650
6873.95 3409
6874.73 3308
6875.51 3413
6876.29 3348
6877.08 3302
6877.86 3232
6878.64 3431
6879.42 3354
6880.21 3371
6880.99 3452
6881.77 3338
6882.55 3465
6883.34 3428
6884.12 3512
6884.90 3629
6885.69 3748
6886.47 3685
6887.25 3733
6888.03 3789
6888.82 3834
6889.60 3930
6890.38 3707
6891.17 4032
6891.95 4209
6892.73 3905
6893.52 3714
6894.30 3697
6895.08 3782
6895.87 3733
6896.65 3812
6897.43 3764
6898.22 3951
6899.00 3873
6899.78 3806
6900.57 3721
6901.35 3642
6902.14 3645
6902.92 3652
6903.70 3739
6904.49 3493
6905.27 3500
6906.06 3524
6906.84 3578
6907.62 3442
6908.41 3419
6909.19 3508
6909.98 3466
6910.76 3503
6911.54 3496
6912.33 3478
6913.11 3482
6913.90 3448
6914.68 3409
6915.47 3329
6916.25 3444
6917.04 3657
6917.82 3619
6918.61 3566
6919.39 3646
6920.18 3743
6920.96 3743
6921.75 3828
6922.53 3709
6923.32 3719
6924.10 3610
6924.89 3666
6925.67 3624
6926.46 3632
6927.24 3550
6928.03 3571
6928.81 3702
6929.60 3658
6930.38 3563
6931.17 3379
6931.95 3373
6932.74 3413
6933.52 3774
6934.31 3787
6935.10 3577
6935.88 3765
6936.67 3676
6937.45 3635
6938.24 3558
6939.02 3487
6939.81 3535
6940.60 3593
6941.38 3525
6942.17 3712
6942.95 3935
6943.74 3783
6944.53 3794
6945.31 3809
6946.10 3989
6946.89 3998
6947.67 3865
6948.46 3793
6949.25 3813
6950.03 4131
6950.82 4062
6951.61 3990
6952.39 4074
6953.18 3743
6953.97 3790
6954.75 3946
6955.54 3940
6956.33 3946
6957.11 4054
6957.90 4039
6958.69 4143
6959.47 4238
6960.26 4246
6961.05 4167
6961.84 4037
6962.62 4091
6963.41 4151
6964.20 4185
6964.98 4384
6965.77 4188
6966.56 4208
6967.35 4309
6968.13 4482
6968.92 4486
6969.71 4539
6970.50 4628
6971.28 4576
6972.07 4535
6972.86 4753
6973.65 4709
6974.44 4654
6975.22 4736
6976.01 4753
6976.80 4920
6977.59 5049
6978.38 5274
6979.16 5458
6979.95 5544
6980.74 5846
6981.53 5857
6982.32 6259
6983.11 6727
6983.89 7242
6984.68 7754
6985.47 8512
6986.26 9107
6987.05 9511
6987.84 9454
6988.63 9202
6989.41 8409
6990.20 7904
6990.99 7146
6991.78 6463
6992.57 5858
6993.36 5404
6994.15 5115
6994.94 5068
6995.73 5017
6996.52 5371
6997.30 5964
6998.09 6436
6998.88 7023
6999.67 7579
7000.46 8030
7001.25 8144
7002.04 8009
7002.83 7796
7003.62 7232
7004.41 6523
7005.20 6008
7005.99 5487
7006.78 4912
7007.57 4486
7008.36 4078
7009.15 3982
7009.94 3828
7010.73 3771
7011.52 3695
7012.31 3838
7013.10 3860
7013.89 3950
7014.68 3736
7015.47 3685
7016.26 3864
7017.05 3906
7017.84 3786
7018.63 3778
7019.42 3782
7020.21 3802
7021.00 3682
7021.79 3705
7022.58 3650
7023.37 3758
7024.16 3757
7024.95 3775
7025.75 3774
7026.54 3811
7027.33 3895
7028.12 3799
7028.91 3727
7029.70 3725
7030.49 3621
7031.28 3681
7032.07 3526
7032.86 3529
7033.66 3518
7034.45 3502
7035.24 3657
7036.03 3577
7036.82 3437
7037.61 3431
7038.40 3488
7039.20 3584
7039.99 3676
7040.78 3709
7041.57 3847
7042.36 3862
7043.15 3824
7043.95 3874
7044.74 3722
7045.53 3646
7046.32 3622
7047.11 3599
7047.91 3715
7048.70 3855
7049.49 3696
7050.28 3600
7051.07 3777
7051.87 3639
7052.66 3688
7053.45 3669
7054.24 3690
7055.04 3603
7055.83 3484
7056.62 3369
7057.41 3328
7058.21 3543
7059.00 3464
7059.79 3437
7060.58 3329
7061.38 3298
7062.17 3286
7062.96 3376
7063.76 3444
7064.55 3303
7065.34 3264
7066.14 3352
7066.93 3410
7067.72 3343
7068.51 3235
7069.31 3325
7070.10 3252
7070.89 3244
7071.69 3253
7072.48 3292
7073.28 3277
7074.07 3292
7074.86 3188
7075.66 3110
7076.45 3196
7077.24 3185
7078.04 3260
7078.83 2993
7079.62 3117
7080.42 3157
7081.21 3021
7082.01 3008
7082.80 3008
7083.59 3061
7084.39 3078
7085.18 3012
7085.98 3042
7086.77 2888
7087.57 2988
7088.36 2906
7089.15 2862
7089.95 2803
7090.74 2931
7091.54 2893
7092.33 2847
7093.13 2895
7093.92 2876
7094.72 2926
7095.51 2965
7096.31 2740
7097.10 2718
7097.89 2849
7098.69 2783
7099.48 2755
7100.28 2760
7101.07 2768
7101.87 2867
7102.66 2869
7103.46 2916
7104.26 2902
7105.05 2758
7105.85 2838
7106.64 2840
7107.44 2889
7108.23 2789
7109.03 2780
7109.82 2683
7110.62 2706
7111.41 2675
7112.21 2664
7113.01 2816
7113.80 2674
7114.60 2663
7115.39 2714
7116.19 2669
7116.98 2840
7117.78 3004
7118.58 2940
7119.37 2778
7120.17 2891
7120.97 2997
7121.76 2959
7122.56 2985
7123.35 2867
7124.15 2886
7124.95 2835
7125.74 2718
7126.54 2805
7127.34 2762
7128.13 2685
7128.93 2570
7129.73 2664
7130.52 2728
7131.32 2745
7132.12 2728
7132.91 2824
7133.71 2731
7134.51 2652
7135.30 2580
7136.10 2675
7136.90 2771
7137.69 2633
7138.49 2611
7139.29 2546
7140.09 2591
7140.88 2606
7141.68 2809
7142.48 2610
7143.28 2593
7144.07 2709
7144.87 2554
7145.67 2518
7146.47 2560
7147.26 2587
7148.06 2549
7148.86 2502
7149.66 2424
7150.45 2497
7151.25 2567
7152.05 2618
7152.85 2561
7153.65 2573
7154.44 2538
7155.24 2544
7156.04 2478
7156.84 2462
7157.64 2519
7158.43 2479
7159.23 2456
7160.03 2565
7160.83 2392
7161.63 2410
7162.43 2451
7163.22 2453
7164.02 2281
7164.82 2433
7165.62 2438
7166.42 2558
7167.22 2450
7168.02 2403
7168.82 2470
7169.61 2518
7170.41 2552
7171.21 2570
7172.01 2613
7172.81 2524
7173.61 2433
7174.41 2467
7175.21 2343
7176.01 2396
7176.81 2539
7177.61 2447
7178.41 2455
7179.20 2518
7180.00 2474
7180.80 2545
7181.60 2551
7182.40 2470
7183.20 2581
7184.00 2595
7184.80 2595
7185.60 2549
7186.40 2482
7187.20 2581
7188.00 2599
7188.80 2485
7189.60 2347
7190.40 2370
7191.20 2309
7192.00 2343
7192.80 2372
7193.60 2392
7194.40 2344
7195.20 2378
7196.00 2399
7196.80 2336
7197.60 2348
7198.40 2428
7199.20 2408
7200.00 2421
7200.81 2489
7201.61 2429
7202.41 2494
7203.21 2508
7204.01 2520
7204.81 2471
7205.61 2346
7206.41 2306
7207.21 2337
7208.01 2349
7208.81 2299
7209.61 2306
7210.42 2299
7211.22 2332
7212.02 2367
7212.82 2468
7213.62 2388
7214.42 2459
7215.22 2458
7216.03 2464
7216.83 2427
7217.63 2308
7218.43 2382
7219.23 2425
7220.03 2351
7220.83 2554
7221.64 2481
7222.44 2531
7223.24 2620
7224.04 2519
7224.84 2455
7225.65 2413
7226.45 2598
7227.25 2500
7228.05 2380
7228.85 2495
7229.66 2481
7230.46 2426
7231.26 2337
7232.06 2400
7232.87 2413
7233.67 2369
7234.47 2387
7235.27 2606
7236.08 2471
7236.88 2475
7237.68 2526
7238.48 2584
7239.29 2800
7240.09 2755
7240.89 2743
7241.70 2696
7242.50 2646
7243.30 2806
7244.10 2802
7244.91 2738
7245.71 2628
7246.51 2651
7247.32 2588
7248.12 2533
7248.92 2601
7249.73 2497
7250.53 2490
7251.33 2478
7252.14 2522
7252.94 2591
7253.74 2496
7254.55 2494
7255.35 2461
7256.15 2390
7256.96 2423
7257.76 2460
7258.57 2562
7259.37 2561
7260.17 2614
7260.98 2518
7261.78 2517
7262.59 2725
7263.39 2642
7264.19 2689
7265.00 2766
7265.80 2564
7266.61 2698
7267.41 2848
7268.22 2859
7269.02 2891
7269.82 2926
7270.63 2945
7271.43 2796
7272.24 2821
7273.04 2758
7273.85 2803
7274.65 2868
7275.46 2873
7276.26 2993
7277.07 2909
7277.87 2998
7278.68 3027
7279.48 3052
7280.29 3266
7281.09 3442
7281.90 3692
7282.70 4127
7283.51 4746
7284.31 5188
7285.12 5490
7285.92 5776
7286.73 5455
7287.53 5267
7288.34 4826
7289.14 4564
7289.95 4360
7290.76 3892
7291.56 3602
7292.37 3446
7293.17 3305
7293.98 3225
7294.78 3041
7295.59 2956
7296.40 2889
7297.20 2814
7298.01 2889
7298.81 3025
7299.62 3074
7300.43 2989
7301.23 2842
7302.04 2988
7302.84 2995
7303.65 3016
7304.46 3038
7305.26 3033
7306.07 2968
7306.88 2909
7307.68 3023
7308.49 3026
7309.30 3163
7310.10 3227
7310.91 3379
7311.72 3490
7312.52 3414
7313.33 3400
7314.14 3223
7314.94 3332
7315.75 3441
7316.56 3431
7317.37 3285
7318.17 3532
7318.98 3766
7319.79 4007
7320.59 4208
7321.40 4330
7322.21 4279
7323.02 4220
7323.82 4325
7324.63 3973
7325.44 3791
7326.25 3513
7327.05 3471
7327.86 3277
7328.67 3085
7329.48 2946
7330.28 2826
7331.09 2857
7331.90 2850
7332.71 2886
7333.52 2917
7334.32 2853
7335.13 2877
7335.94 2855
7336.75 2888
7337.56 2987
7338.36 3068
7339.17 2893
7339.98 2821
7340.79 2838
7341.60 2903
7342.41 2713
7343.22 2796
7344.02 2831
7344.83 2822
7345.64 2693
7346.45 2592
7347.26 2680
7348.07 2834
7348.88 2767
7349.68 2796
7350.49 2825
7351.30 2871
7352.11 2927
7352.92 2786
7353.73 2776
7354.54 2818
7355.35 2852
7356.16 2891
7356.97 2798
7357.78 2773
7358.59 2729
7359.39 2812
7360.20 2845
7361.01 2835
7361.82 2931
7362.63 2806
7363.44 2850
7364.25 2932
7365.06 2960
7365.87 2976
7366.68 2895
7367.49 3023
7368.30 2889
7369.11 2945
7369.92 2909
7370.73 2796
7371.54 2775
7372.35 3007
7373.16 2978
7373.97 2807
7374.78 3018
7375.59 2987
7376.40 2985
7377.21 3087
7378.02 3164
7378.83 3442
7379.64 3532
7380.45 3673
7381.26 3853
7382.08 3827
7382.89 3906
7383.70 3995
7384.51 3931
7385.32 3801
7386.13 3524
7386.94 3366
7387.75 3290
7388.56 3070
7389.37 2752
7390.18 2926
7391.00 2857
7391.81 2803
7392.62 2769
7393.43 2788
7394.24 2797
7395.05 2895
7395.86 2884
7396.67 2983
7397.49 3021
7398.30 3232
7399.11 3479
7399.92 3522
7400.73 3579
7401.54 3769
7402.36 3864
7403.17 3807
7403.98 3642
7404.79 3573
7405.60 3440
7406.42 3081
7407.23 2995
7408.04 2836
7408.85 2712
7409.66 2648
7410.48 2732
7411.29 2639
7412.10 2632
7412.91 2581
7413.73 2431
7414.54 2357
7415.35 2331
7416.16 2577
7416.98 2567
7417.79 2404
7418.60 2536
7419.41 2509
7420.23 2470
7421.04 2350
7421.85 2478
7422.66 2400
7423.48 2273
7424.29 2441
7425.10 2369
7425.92 2251
7426.73 2340
7427.54 2497
7428.36 2417
7429.17 2442
7429.98 2430
7430.80 2479
7431.61 2407
7432.42 2310
7433.24 2351
7434.05 2448
7434.86 2510
7435.68 2491
7436.49 2395
7437.30 2304
7438.12 2275
7438.93 2457
7439.74 2521
7440.56 2508
7441.37 2451
7442.19 2428
7443.00 2533
7443.81 2554
7444.63 2503
7445.44 2458
7446.26 2387
7447.07 2377
7447.89 2404
7448.70 2302
7449.51 2297
7450.33 2318
7451.14 2361
7451.96 2414
7452.77 2340
7453.59 2331
7454.40 2338
7455.22 2459
7456.03 2428
7456.85 2320
7457.66 2268
7458.47 2432
7459.29 2533
7460.10 2420
7460.92 2322
7461.73 2374
7462.55 2369
7463.36 2374
7464.18 2228
7464.99 2341
7465.81 2403
7466.63 2342
7467.44 2342
7468.26 2335
7469.07 2458
7469.89 2559
7470.70 2564
7471.52 2583
7472.33 2473
7473.15 2451
7473.96 2335
7474.78 2327
7475.60 2328
7476.41 2318
7477.23 2284
7478.04 2294
7478.86 2328
7479.68 2276
7480.49 2241
7481.31 2414
7482.12 2364
7482.94 2305
7483.76 2167
7484.57 2342
7485.39 2377
7486.21 2265
7487.02 2268
7487.84 2344
7488.65 2373
7489.47 2355
7490.29 2322
7491.10 2202
7491.92 2205
7492.74 2227
7493.55 2134
7494.37 2234
7495.19 2209
7496.01 2146
7496.82 2142
7497.64 2123
7498.46 2124
7499.27 2298
7500.09 2248
7500.91 2137
7501.72 2221
7502.54 2129
7503.36 2214
7504.18 2274
7504.99 2234
7505.81 2360
7506.63 2134
7507.45 2197
7508.26 2177
7509.08 2101
7509.90 2132
7510.72 2059
7511.53 2177
7512.35 2117
7513.17 2125
7513.99 2151
7514.81 2179
7515.62 2102
7516.44 2177
7517.26 2302
7518.08 2205
7518.90 2146
7519.71 2009
7520.53 2205
7521.35 2167
7522.17 2127
7522.99 2149
7523.81 2086
7524.62 2224
7525.44 2105
7526.26 2170
7527.08 2072
7527.90 2054
7528.72 2165
7529.54 2106
7530.35 2064
7531.17 2095
7531.99 2221
7532.81 2247
7533.63 2181
7534.45 2285
7535.27 2215
7536.09 2132
7536.91 2144
7537.73 2208
7538.54 2127
7539.36 2076
7540.18 2136
7541.00 2251
7541.82 2298
7542.64 2290
7543.46 2252
7544.28 2296
7545.10 2292
7545.92 2304
7546.74 2232
7547.56 2157
7548.38 2262
7549.20 2257
7550.02 2147
7550.84 2179
7551.66 2204
7552.48 2283
7553.30 2396
7554.12 2351
7554.94 2351
7555.76 2288
7556.58 2424
7557.40 2320
7558.22 2447
7559.04 2439
7559.86 2415
7560.68 2339
7561.50 2315
7562.32 2369
7563.14 2391
7563.96 2318
7564.78 2387
7565.60 2285
7566.42 2292
7567.24 2337
7568.07 2341
7568.89 2203
7569.71 2306
7570.53 2334
7571.35 2349
7572.17 2374
7572.99 2271
7573.81 2229
7574.63 2264
7575.45 2184
7576.28 2273
7577.10 2271
7577.92 2224
7578.74 2195
7579.56 2228
7580.38 2151
7581.20 2228
7582.03 2248
7582.85 2259
7583.67 2258
7584.49 2283
7585.31 2322
7586.13 2465
7586.96 2406
7587.78 2422
7588.60 2445
7589.42 2556
7590.24 2535
7591.07 2339
7591.89 2478
7592.71 2464
7593.53 2390
7594.35 2480
7595.18 2451
7596.00 2397
7596.82 2373
7597.64 2409
7598.47 2640
7599.29 2485
7600.11 2405
7600.93 2564
7601.76 2703
7602.58 2853
7603.40 2764
7604.22 2671
7605.05 2936
7605.87 2975
7606.69 2711
7607.52 2903
7608.34 2761
7609.16 2717
7609.99 2628
7610.81 2615
7611.63 2472
7612.45 2524
7613.28 2564
7614.10 2681
7614.92 2742
7615.75 2811
7616.57 2760
7617.40 2690
7618.22 2642
7619.04 2797
7619.87 2769
7620.69 2675
7621.51 2571
7622.34 2631
7623.16 2568
7623.98 2432
7624.81 2602
7625.63 2570
7626.46 2501
7627.28 2723
7628.10 2772
7628.93 2816
7629.75 3059
7630.58 3199
7631.40 3304
7632.23 3240
7633.05 3404
7633.87 3381
7634.70 3225
7635.52 3084
7636.35 2928
7637.17 2804
7638.00 2628
7638.82 2618
7639.65 2436
7640.47 2371
7641.30 2412
7642.12 2213
7642.95 2191
7643.77 2279
7644.59 2157
7645.42 2202
7646.24 2201
7647.07 2260
7647.90 2272
7648.72 2234
7649.55 2139
7650.37 2183
7651.20 2140
7652.02 2217
7652.85 2176
7653.67 2194
7654.50 2118
7655.32 2114
7656.15 2131
7656.97 2193
7657.80 2175
7658.63 2073
7659.45 2139
7660.28 2115
7661.10 2065
7661.93 2083
7662.76 2265
7663.58 2073
7664.41 1943
7665.23 2080
7666.06 1978
7666.89 1971
7667.71 2069
7668.54 2180
7669.36 2158
7670.19 2162
7671.02 2079
7671.84 2068
7672.67 2107
7673.50 2116
7674.32 2022
7675.15 2039
7675.98 2186
7676.80 2099
7677.63 2052
7678.46 1941
7679.28 2005
7680.11 2024
7680.94 2095
7681.76 2022
7682.59 2012
7683.42 2048
7684.25 2052
7685.07 1994
7685.90 2089
7686.73 2113
7687.55 2139
7688.38 2109
7689.21 2120
7690.04 2176
7690.86 1974
7691.69 2094
7692.52 2171
7693.35 2051
7694.17 2004
7695.00 2065
7695.83 2074
7696.66 2004
7697.48 2035
7698.31 1986
7699.14 2133
7699.97 2118
7700.80 2162
7701.62 2081
7702.45 2031
7703.28 2130
7704.11 2090
7704.94 2110
7705.77 2027
7706.59 2179
7707.42 2180
7708.25 2026
7709.08 2073
7709.91 2094
7710.74 2063
7711.56 2020
7712.39 2116
7713.22 2017
7714.05 1917
7714.88 2071
7715.71 1972
7716.54 1998
7717.37 2039
7718.19 1974
7719.02 2018
7719.85 2031
7720.68 2002
7721.51 2008
7722.34 1896
7723.17 1964
7724.00 2060
7724.83 2017
7725.66 2046
7726.49 2046
7727.32 2055
7728.14 1973
7728.97 2010
7729.80 1975
7730.63 1916
7731.46 1910
7732.29 2011
7733.12 1941
7733.95 1962
7734.78 2037
7735.61 2032
7736.44 2015
7737.27 2100
7738.10 2036
7738.93 1984
7739.76 1995
7740.59 2010
7741.42 2131
7742.25 2170
7743.08 2219
7743.91 2213
7744.74 2379
7745.57 2472
7746.40 2623
7747.23 2751
7748.06 3070
7748.90 3179
7749.73 3181
7750.56 3071
7751.39 2987
7752.22 2738
7753.05 2489
7753.88 2383
7754.71 2312
7755.54 2124
7756.37 2187
7757.20 2188
7758.03 2027
7758.87 2056
7759.70 2102
7760.53 2040
7761.36 1963
7762.19 2005
7763.02 2001
7763.85 2103
7764.68 2110
7765.52 1998
7766.35 2054
7767.18 2041
7768.01 2021
7768.84 1904
7769.67 1929
7770.51 1836
7771.34 1792
7772.17 1945
7773.00 1866
7773.83 1829
7774.67 1908
7775.50 2005
7776.33 1818
7777.16 1798
7777.99 2050
7778.83 2003
7779.66 1901
7780.49 1835
7781.32 1921
7782.15 1892
7782.99 1812
7783.82 1861
7784.65 1900
7785.48 1896
7786.32 1984
7787.15 1985
7787.98 2011
7788.82 1937
7789.65 1988
7790.48 2072
7791.31 2005
7792.15 1957
7792.98 1857
7793.81 1848
7794.65 1876
7795.48 1936
7796.31 1900
7797.14 2008
7797.98 1922
7798.81 1840
7799.64 1932
7800.48 1908
7801.31 2003
7802.14 1910
7802.98 1930
7803.81 2036
7804.65 2017
7805.48 1983
7806.31 2075
7807.15 2097
7807.98 1996
7808.81 2030
7809.65 1943
7810.48 2040
7811.32 2118
7812.15 2039
7812.98 2101
7813.82 1979
7814.65 2022
7815.49 2074
7816.32 1981
7817.15 2107
7817.99 2165
7818.82 2091
7819.66 2044
7820.49 2137
7821.33 1970
7822.16 1928
7822.99 2060
7823.83 2005
7824.66 1972
7825.50 1979
7826.33 2005
7827.17 2086
7828.00 2016
7828.84 2005
7829.67 1951
7830.51 2089
7831.34 2060
7832.18 2138
7833.01 2091
7833.85 2094
7834.68 2043
7835.52 2044
7836.35 1989
7837.19 1934
7838.02 1965
7838.86 1998
7839.69 2005
7840.53 2056
7841.37 2049
7842.20 1929
7843.04 1919
7843.87 2022
7844.71 1974
7845.54 1920
7846.38 2101
7847.22 2064
7848.05 2005
7848.89 1851
7849.72 1887
7850.56 1870
7851.40 1910
7852.23 1883
7853.07 1972
7853.90 2012
7854.74 1906
7855.58 1980
7856.41 2133
7857.25 2068
7858.09 2087
7858.92 2074
7859.76 2191
7860.60 2234
7861.43 2165
7862.27 2078
7863.11 2087
7863.94 2118
7864.78 1996
7865.62 2081
7866.45 1993
7867.29 1887
7868.13 1957
7868.96 1912
7869.80 1914
7870.64 2019
7871.47 2067
7872.31 2095
7873.15 1988
7873.99 2002
7874.82 1977
7875.66 1913
7876.50 1999
7877.34 2074
7878.17 2154
7879.01 1923
7879.85 1958
7880.69 2068
7881.52 2102
7882.36 2155
7883.20 2080
7884.04 2031
7884.87 1973
7885.71 2055
7886.55 2013
7887.39 2099
7888.23 2076
7889.06 1986
7889.90 2138
7890.74 2213
7891.58 2087
7892.42 2077
7893.26 2134
7894.09 2098
7894.93 1972
7895.77 2016
7896.61 2170
7897.45 2198
7898.29 2192
7899.12 2239
7899.96 2283
7900.80 2336
7901.64 2416
7902.48 2310
7903.32 2273
7904.16 2293
7905.00 2215
7905.83 2193
7906.67 2233
7907.51 2037
7908.35 1989
7909.19 2078
7910.03 2272
7910.87 2153
7911.71 2119
7912.55 2058
7913.39 2180
7914.23 2232
7915.07 2352
7915.91 2356
7916.75 2291
7917.58 2239
7918.42 2219
7919.26 2279
7920.10 2261
7920.94 2253
7921.78 2148
7922.62 2148
7923.46 2093
7924.30 2054
7925.14 2021
7925.98 2051
7926.82 1902
7927.66 1961
7928.50 1918
7929.34 1872
7930.18 1896
7931.02 1887
7931.86 1883
7932.70 1829
7933.55 1833
7934.39 1716
7935.23 1800
7936.07 1844
7936.91 1808
7937.75 1828
7938.59 1849
7939.43 1967
7940.27 1946
7941.11 1890
7941.95 1854
7942.79 1836
7943.63 1837
7944.47 1872
7945.32 1789
7946.16 1841
7947.00 1835
7947.84 1859
7948.68 1877
7949.52 1862
7950.36 1885
7951.20 2022
7952.05 1951
7952.89 2049
7953.73 1947
7954.57 2025
7955.41 1987
7956.25 1947
7957.10 1956
7957.94 1984
7958.78 1929
7959.62 1928
7960.46 1867
7961.30 1973
7962.15 1924
7962.99 1883
7963.83 1898
7964.67 1872
7965.51 1918
7966.36 1961
7967.20 1980
7968.04 1924
7968.88 2046
7969.73 1947
7970.57 2016
7971.41 1948
7972.25 1893
7973.10 1921
7973.94 1939
7974.78 1840
7975.62 1916
7976.47 1955
7977.31 2010
7978.15 2059
7978.99 2048
7979.84 2130
7980.68 2052
7981.52 2165
7982.37 2207
7983.21 2030
7984.05 1955
7984.90 1997
7985.74 1966
7986.58 1906
7987.43 1889
7988.27 1949
7989.11 1893
7989.96 1963
7990.80 1931
7991.64 1891
7992.49 1911
7993.33 1937
7994.17 1940
7995.02 1829
7995.86 1885
7996.70 1974
7997.55 1848
7998.39 1824
7999.24 1780
8000.08 1859
8000.92 1883
8001.77 1933
8002.61 1835
8003.46 1769
8004.30 1708
8005.14 1822
8005.99 1702
8006.83 1849
8007.68 1877
8008.52 1873
8009.37 1748
8010.21 1750
8011.06 1788
8011.90 1813
8012.74 1843
8013.59 1906
8014.43 1856
8015.28 1780
8016.12 1769
8016.97 1858
8017.81 1808
8018.66 1889
8019.50 1809
8020.35 1753
8021.19 1691
8022.04 1739
8022.88 1790
8023.73 1835
8024.57 1708
8025.42 1770
8026.26 1863
8027.11 1840
8027.96 1939
8028.80 1843
8029.65 1807
8030.49 1834
8031.34 1795
8032.18 1872
8033.03 1915
8033.87 1863
8034.72 1831
8035.57 1872
8036.41 1817
8037.26 1875
8038.10 1774
8038.95 1799
8039.80 1844
8040.64 1887
8041.49 1888
8042.33 1824
8043.18 1797
8044.03 1755
8044.87 1663
8045.72 1772
8046.57 1699
8047.41 1703
8048.26 1793
8049.11 1760
8049.95 1661
8050.80 1787
8051.64 1717
8052.49 1739
8053.34 1787
8054.19 1714
8055.03 1820
8055.88 1782
8056.73 1743
8057.57 1784
8058.42 1759
8059.27 1654
8060.11 1707
8060.96 1752
8061.81 1743
8062.66 1773
8063.50 1733
8064.35 1684
8065.20 1738
8066.05 1691
8066.89 1646
8067.74 1674
8068.59 1759
8069.44 1702
8070.28 1670
8071.13 1622
8071.98 1711
8072.83 1721
8073.67 1787
8074.52 1751
8075.37 1737
8076.22 1684
8077.07 1773
8077.91 1734
8078.76 1700
8079.61 1794
8080.46 1746
8081.31 1773
8082.15 1904
8083.00 1776
8083.85 1728
8084.70 1629
8085.55 1747
8086.40 1763
8087.25 1684
8088.09 1675
8088.94 1685
8089.79 1657
8090.64 1705
8091.49 1794
8092.34 1824
8093.19 1815
8094.04 1815
8094.88 1737
8095.73 1698
8096.58 1657
8097.43 1639
8098.28 1648
8099.13 1778
8099.98 1761
8100.83 1708
8101.68 1691
8102.53 1774
8103.38 1701
8104.23 1663
8105.07 1711
8105.92 1612
8106.77 1741
8107.62 1668
8108.47 1656
8109.32 1758
8110.17 1676
8111.02 1623
8111.87 1636
8112.72 1605
8113.57 1668
8114.42 1669
8115.27 1711
8116.12 1717
8116.97 1746
8117.82 1870
8118.67 1797
8119.52 1736
8120.37 1755
8121.22 1849
8122.07 1776
8122.92 1841
8123.77 1877
8124.63 1844
8125.48 1826
8126.33 1826
8127.18 1791
8128.03 1853
8128.88 1757
8129.73 1654
8130.58 1759
8131.43 1861
8132.28 1860
8133.13 1780
8133.98 1855
8134.83 1905
8135.69 1864
8136.54 1971
8137.39 1923
8138.24 2039
8139.09 2066
8139.94 1899
8140.79 2049
8141.64 2105
8142.50 2127
8143.35 2133
8144.20 2076
8145.05 1937
8145.90 1984
8146.75 2156
8147.61 2078
8148.46 2059
8149.31 2029
8150.16 1925
8151.01 1963
8151.86 1985
8152.72 2086
8153.57 2138
8154.42 2152
8155.27 2214
8156.13 2135
8156.98 2153
8157.83 2078
8158.68 2199
8159.53 2102
8160.39 2072
8161.24 2121
8162.09 2063
8162.94 2082
8163.80 2087
8164.65 1883
8165.50 1922
8166.35 1866
8167.21 1918
8168.06 1956
8168.91 1864
8169.77 1926
8170.62 1977
8171.47 2004
8172.32 2013
8173.18 1942
8174.03 1914
8174.88 1963
8175.74 1878
8176.59 1892
8177.44 1817
8178.30 1801
8179.15 1851
8180.00 1903
8180.86 1752
8181.71 1852
8182.56 1896
8183.42 1837
8184.27 1744
8185.12 1778
8185.98 1818
8186.83 1785
8187.69 1735
8188.54 1820
8189.39 1857
8190.25 1814
8191.10 1757
8191.96 1779
8192.81 1744
8193.66 1763
8194.52 1656
8195.37 1638
8196.23 1792
8197.08 1744
8197.94 1663
8198.79 1694
8199.64 1759
8200.50 1767
8201.35 1709
8202.21 1700
8203.06 1724
8203.92 1714
8204.77 1752
8205.63 1822
8206.48 1931
8207.34 1874
8208.19 1738
8209.05 1768
8209.90 1779
8210.76 1858
8211.61 1810
8212.47 1819
8213.32 1856
8214.18 1836
8215.03 1797
8215.89 1818
8216.74 1816
8217.60 1874
8218.45 1850
8219.31 1854
8220.16 1912
8221.02 1913
8221.87 1922
8222.73 1826
8223.59 1870
8224.44 2005
8225.30 2056
8226.15 1919
8227.01 1922
8227.87 1812
8228.72 1847
8229.58 1798
8230.43 1845
8231.29 1813
8232.15 1775
8233.00 1793
8233.86 1923
8234.71 1902
8235.57 1691
8236.43 1724
8237.28 1767
8238.14 1739
8239.00 1670
8239.85 1699
8240.71 1660
8241.57 1694
8242.42 1685
8243.28 1670
8244.14 1698
8244.99 1715
8245.85 1873
8246.71 1761
8247.56 1660
8248.42 1719
8249.28 1766
8250.13 1807
8250.99 1713
8251.85 1679
8252.71 1757
8253.56 1780
8254.42 1771
8255.28 1825
8256.13 1754
8256.99 1639
8257.85 1613
8258.71 1734
8259.56 1789
8260.42 1642
8261.28 1667
8262.14 1717
8263.00 1709
8263.85 1775
8264.71 1715
8265.57 1736
8266.43 1738
8267.28 1796
8268.14 1690
8269.00 1729
8269.86 1845
8270.72 1781
8271.58 1715
8272.43 1848
8273.29 1768
8274.15 1765
8275.01 1632
8275.87 1640
8276.73 1652
8277.58 1809
8278.44 1747
8279.30 1731
8280.16 1754
8281.02 1681
8281.88 1801
8282.74 1830
8283.59 1768
8284.45 1765
8285.31 1743
8286.17 1801
8287.03 1828
8287.89 1763
8288.75 1817
8289.61 1781
8290.47 1876
8291.33 2014
8292.18 1930
8293.04 1829
8293.90 1856
8294.76 1863
8295.62 1879
8296.48 1785
8297.34 1819
8298.20 1820
8299.06 1797
8299.92 1870
8300.78 1983
8301.64 1913
8302.50 1814
8303.36 1939
8304.22 2022
8305.08 1940
8305.94 1996
8306.80 1973
8307.66 2064
8308.52 1997
8309.38 2009
8310.24 2064
8311.10 1951
8311.96 2023
8312.82 2009
8313.68 2102
8314.54 2046
8315.40 2075
8316.26 2114
8317.12 2120
8317.98 2251
8318.84 2120
8319.70 2116
8320.56 2145
8321.43 2139
8322.29 1964
8323.15 1943
8324.01 1867
8324.87 1987
8325.73 1973
8326.59 1877
8327.45 1940
8328.31 1948
8329.17 1947
8330.04 1926
8330.90 1940
8331.76 1952
8332.62 1795
8333.48 1881
8334.34 1973
8335.20 1966
8336.07 1973
8336.93 1924
8337.79 1823
8338.65 1910
8339.51 1907
8340.37 1920
8341.24 1977
8342.10 1897
8342.96 2011
8343.82 2046
8344.68 2040
8345.54 2011
8346.41 2259
8347.27 2049
8348.13 2052
8348.99 2112
8349.86 1953
8350.72 1886
8351.58 1858
8352.44 1984
8353.31 1902
8354.17 2039
8355.03 1958
8355.89 1949
8356.76 1941
8357.62 2004
8358.48 1944
8359.34 1968
8360.21 1943
8361.07 2023
8361.93 2008
8362.79 2098
8363.66 2076
8364.52 1983
8365.38 2107
8366.25 2047
8367.11 2026
8367.97 2062
8368.84 2110
8369.70 2012
8370.56 2080
8371.43 2076
8372.29 2106
8373.15 2147
8374.02 2043
8374.88 2110
8375.74 2151
8376.61 2119
8377.47 2170
8378.33 2116
8379.20 2108
8380.06 2090
8380.93 2092
8381.79 2153
8382.65 2260
8383.52 2217
8384.38 2149
8385.25 2220
8386.11 2401
8386.97 2428
8387.84 2463
8388.70 2463
8389.57 2412
8390.43 2393
8391.30 2381
8392.16 2322
8393.02 2208
8393.89 2125
8394.75 2270
8395.62 2312
8396.48 2209
8397.35 2282
8398.21 2345
8399.08 2284
8399.94 2366
8400.81 2438
8401.67 2474
8402.54 2475
8403.40 2398
8404.27 2404
8405.13 2461
8406.00 2517
8406.86 2485
8407.73 2556
8408.59 2452
8409.46 2471
8410.32 2507
8411.19 2440
8412.05 2534
8412.92 2519
8413.78 2548
8414.65 2698
8415.52 2543
8416.38 2539
8417.25 2691
8418.11 2622
8418.98 2599
8419.84 2673
8420.71 2775
8421.58 2664
8422.44 2698
8423.31 2784
8424.17 2850
8425.04 2851
8425.91 2996
8426.77 3028
8427.64 3006
8428.51 3015
8429.37 3021
8430.24 3048
8431.10 3029
8431.97 3119
8432.84 3155
8433.70 3187
8434.57 3178
8435.44 3154
8436.30 3263
8437.17 3302
8438.04 3390
8438.90 3442
8439.77 3464
8440.64 3721
8441.51 3673
8442.37 3759
8443.24 3776
8444.11 3962
8444.97 4073
8445.84 3951
8446.71 3959
8447.58 3839
8448.44 3953
8449.31 3984
8450.18 4046
8451.04 4064
8451.91 4321
8452.78 4570
8453.65 5021
8454.51 5489
8455.38 5910
8456.25 6642
8457.12 7084
8457.99 7441
8458.85 7571
8459.72 7430
8460.59 7162
8461.46 6669
8462.33 6318
8463.19 5881
8464.06 5286
8464.93 5020
8465.80 5088
8466.67 5344
8467.53 5685
8468.40 6411
8469.27 7089
8470.14 8007
8471.01 8206
8471.88 8437
8472.75 8525
8473.61 8097
8474.48 7576
8475.35 6702
8476.22 5999
8477.09 5146
8477.96 4544
8478.83 4271
8479.70 3991
8480.56 3783
8481.43 3518
8482.30 3309
8483.17 3345
8484.04 3398
8484.91 3338
8485.78 3328
8486.65 3366
8487.52 3377
8488.39 3411
8489.26 3435
8490.13 3457
8491.00 3341
8491.87 3355
8492.73 3168
8493.60 3213
8494.47 3296
8495.34 3273
8496.21 3326
8497.08 3287
8497.95 3268
8498.82 3201
8499.69 3068
8500.56 3119
8501.43 3050
8502.30 3026
8503.17 2884
8504.04 3112
8504.91 3073
8505.78 3099
8506.65 3031
8507.52 3123
8508.39 3326
8509.27 3391
8510.14 3582
8511.01 3408
8511.88 3378
8512.75 3245
8513.62 3396
8514.49 3143
8515.36 3061
8516.23 3115
8517.10 3064
8517.97 2962
8518.84 2939
8519.71 2986
8520.59 3104
8521.46 2876
8522.33 2984
8523.20 3049
8524.07 2912
8524.94 2960
8525.81 3013
8526.68 2976
8527.55 2941
8528.43 2986
8529.30 3059
8530.17 3127
8531.04 3013
8531.91 2939
8532.78 3022
8533.66 3117
8534.53 3212
8535.40 3188
8536.27 3226
8537.14 3256
8538.01 3194
8538.89 3157
8539.76 3112
8540.63 3098
8541.50 2893
8542.38 2874
8543.25 2993
8544.12 3038
8544.99 3084
8545.86 2999
8546.74 3004
8547.61 3023
8548.48 2980
8549.35 3001
8550.23 3035
8551.10 3049
8551.97 3148
8552.84 3141
8553.72 3386
8554.59 3362
8555.46 3565
8556.34 3450
8557.21 3230
8558.08 3219
8558.95 3064
8559.83 2972
8560.70 2999
8561.57 2807
8562.45 2692
8563.32 2725
8564.19 2680
8565.07 2590
8565.94 2547
8566.81 2597
8567.69 2587
8568.56 2568
8569.43 2447
8570.31 2485
8571.18 2550
8572.05 2497
8572.93 2373
8573.80 2383
8574.68 2335
8575.55 2414
8576.42 2422
8577.30 2361
8578.17 2273
8579.05 2226
8579.92 2260
8580.79 2282
8581.67 2194
8582.54 2238
8583.42 2276
8584.29 2255
8585.16 2229
8586.04 2206
8586.91 2253
8587.79 2199
8588.66 2283
8589.54 2299
8590.41 2191
8591.29 2245
8592.16 2326
8593.04 2375
8593.91 2235
8594.78 2307
8595.66 2382
8596.53 2264
8597.41 2259
8598.28 2308
8599.16 2469
8600.03 2366
8600.91 2362
8601.78 2302
8602.66 2270
8603.54 2217
8604.41 2210
8605.29 2273
8606.16 2271
8607.04 2151
8607.91 2144
8608.79 2081
8609.66 2137
8610.54 2200
8611.41 2166
8612.29 2255
8613.17 2145
8614.04 2185
8614.92 2175
8615.79 2239
8616.67 2154
8617.55 2133
8618.42 2147
8619.30 2155
8620.17 2212
8621.05 2122
8621.93 2164
8622.80 2153
8623.68 2236
8624.55 2245
8625.43 2220
8626.31 2293
8627.18 2228
8628.06 2323
8628.94 2287
8629.81 2221
8630.69 2202
8631.57 2118
8632.44 2217
8633.32 2176
8634.20 2171
8635.07 2105
8635.95 2168
8636.83 2118
8637.71 2156
8638.58 2239
8639.46 2229
8640.34 2357
8641.21 2315
8642.09 2349
8642.97 2331
8643.85 2347
8644.72 2279
8645.60 2377
8646.48 2294
8647.35 2338
8648.23 2273
8649.11 2252
8649.99 2305
8650.87 2283
8651.74 2326
8652.62 2393
8653.50 2301
8654.38 2235
8655.25 2230
8656.13 2198
8657.01 2282
8657.89 2170
8658.77 2215
8659.64 2209
8660.52 2146
8661.40 2280
8662.28 2176
8663.16 2160
8664.04 2043
8664.91 2251
8665.79 2272
8666.67 2374
8667.55 2259
8668.43 2247
8669.31 2262
8670.19 2304
8671.06 2260
8671.94 2413
8672.82 2382
8673.70 2396
8674.58 2444
8675.46 2513
8676.34 2446
8677.22 2389
8678.10 2333
8678.97 2562
8679.85 2508
8680.73 2424
8681.61 2313
8682.49 2287
8683.37 2408
8684.25 2550
8685.13 2554
8686.01 2370
8686.89 2409
8687.77 2406
8688.65 2516
8689.53 2818
8690.41 3124
8691.29 3325
8692.17 3682
8693.05 3882
8693.93 3850
8694.81 3783
8695.69 3734
8696.57 3606
8697.45 3375
8698.33 2995
8699.21 2724
8700.09 2680
8700.97 2496
8701.85 2282
8702.73 2271
8703.61 2254
8704.49 2119
8705.37 2124
8706.25 2115
8707.13 2090
8708.01 2152
8708.89 2146
8709.77 2068
8710.65 2150
8711.53 2108
8712.41 2119
8713.29 2074
8714.17 1980
8715.06 2157
8715.94 2046
8716.82 2127
8717.70 2137
8718.58 1985
8719.46 2092
8720.34 2092
8721.22 2094
8722.10 2008
8722.99 2064
8723.87 2133
8724.75 2112
8725.63 2044
8726.51 2092
8727.39 2228
8728.27 2193
8729.16 2227
8730.04 2248
8730.92 2396
8731.80 2423
8732.68 2225
8733.56 2290
8734.45 2221
8735.33 2260
8736.21 2292
8737.09 2318
8737.97 2247
8738.86 2243
8739.74 2210
8740.62 2199
8741.50 2273
8742.39 2060
8743.27 2073
8744.15 2153
8745.03 2208
8745.92 2236
8746.80 2157
8747.68 2080
8748.56 2176
8749.45 2266
8750.33 2232
8751.21 2182
8752.09 2150
8752.98 2362
8753.86 2313
8754.74 2462
8755.63 2521
8756.51 2638
8757.39 2757
8758.27 2888
8759.16 2908
8760.04 2929
8760.92 2931
8761.81 2828
8762.69 2638
8763.57 2674
8764.46 2656
8765.34 2713
8766.22 2731
8767.11 2678
8767.99 2651
8768.88 2561
8769.76 2563
8770.64 2580
8771.53 2767
8772.41 2610
8773.29 2558
8774.18 2647
8775.06 2635
8775.95 2656
8776.83 2375
8777.71 2538
8778.60 2575
8779.48 2598
8780.37 2623
8781.25 2905
8782.14 3004
8783.02 3143
8783.90 3173
8784.79 3012
8785.67 2830
8786.56 2832
8787.44 2695
8788.33 2473
8789.21 2453
8790.10 2584
8790.98 2379
8791.87 2363
8792.75 2265
8793.64 2461
8794.52 2478
8795.41 2444
8796.29 2436
8797.18 2521
8798.06 2549
8798.95 2559
8799.83 2695
8800.72 2776
8801.60 2679
8802.49 2551
8803.37 2436
8804.26 2314
8805.14 2246
8806.03 2147
8806.91 2101
8807.80 2109
8808.69 2131
8809.57 2136
8810.46 2126
8811.34 2104
8812.23 2156
8813.11 2128
8814.00 2145
8814.89 2114
8815.77 2111
8816.66 2170
8817.54 2143
8818.43 2203
8819.32 2210
8820.20 2043
8821.09 2112
8821.98 2035
8822.86 1951
8823.75 2070
8824.64 1966
8825.52 1978
8826.41 1963
8827.29 1908
8828.18 1909
8829.07 1967
8829.95 1993
8830.84 1969
8831.73 1986
8832.62 1965
8833.50 2073
8834.39 2008
8835.28 1970
8836.16 2037
8837.05 2007
8837.94 1946
8838.82 1859
8839.71 1930
8840.60 1871
8841.49 1918
8842.37 1889
8843.26 1834
8844.15 1874
8845.04 1775
8845.92 1886
8846.81 1799
8847.70 1872
8848.59 1829
8849.47 2005
8850.36 1925
8851.25 1889
8852.14 1771
8853.03 1892
8853.91 1930
8854.80 1740
8855.69 1810
8856.58 1787
8857.47 1792
8858.35 1705
8859.24 1770
8860.13 1818
8861.02 1857
8861.91 1742
8862.79 1798
8863.68 1839
8864.57 1832
8865.46 1765
8866.35 1775
8867.24 1721
8868.13 1722
8869.01 1804
8869.90 1746
8870.79 1664
8871.68 1663
8872.57 1783
8873.46 1722
8874.35 1658
8875.24 1648
8876.13 1611
8877.01 1527
8877.90 1628
8878.79 1635
8879.68 1687
8880.57 1635
8881.46 1701
8882.35 1664
8883.24 1733
8884.13 1730
8885.02 1616
8885.91 1577
8886.80 1526
8887.69 1606
8888.58 1634
8889.47 1522
8890.36 1593
8891.25 1541
8892.14 1521
8893.03 1561
8893.92 1483
8894.81 1627
8895.70 1598
8896.59 1604
8897.48 1586
8898.37 1572
8899.26 1503
8900.15 1523
8901.04 1493
8901.93 1468
8902.82 1543
8903.71 1537
8904.60 1581
8905.49 1600
8906.38 1541
8907.27 1459
8908.16 1446
8909.05 1522
8909.94 1532
8910.83 1475
8911.72 1460
8912.61 1499
8913.51 1471
8914.40 1515
8915.29 1466
8916.18 1556
8917.07 1534
8917.96 1502
8918.85 1519
8919.74 1504
8920.63 1511
8921.53 1500
8922.42 1439
8923.31 1343
8924.20 1351
8925.09 1445
8925.98 1397
8926.87 1439
8927.77 1461
8928.66 1309
8929.55 1419
8930.44 1478
8931.33 1418
8932.22 1358
8933.12 1453
8934.01 1372
8934.90 1333
8935.79 1297
8936.68 1346
8937.58 1470
8938.47 1362
8939.36 1417
8940.25 1376
8941.15 1391
8942.04 1436
8942.93 1399
8943.82 1433
8944.72 1446
8945.61 1385
8946.50 1368
8947.39 1388
8948.29 1387
8949.18 1477
8950.07 1424
8950.96 1436
8951.86 1427
8952.75 1433
8953.64 1502
8954.54 1456
8955.43 1312
8956.32 1365
8957.21 1414
8958.11 1500
8959.00 1492
8959.89 1386
8960.79 1355
8961.68 1487
8962.57 1469
8963.47 1462
8964.36 1437
8965.25 1458
8966.15 1403
8967.04 1500
8967.94 1392
8968.83 1374
8969.72 1422
8970.62 1411
8971.51 1371
8972.40 1364
8973.30 1370
8974.19 1359
8975.09 1370
8975.98 1314
8976.87 1279
8977.77 1335
8978.66 1287
8979.56 1351
8980.45 1246
8981.35 1298
8982.24 1320
8983.13 1328
8984.03 1321
8984.92 1224
8985.82 1239
8986.71 1269
8987.61 1319
8988.50 1273
8989.40 1231
8990.29 1266
8991.19 1277
8992.08 1277
8992.98 1275
8993.87 1255
8994.77 1276
8995.66 1269
8996.56 1214
8997.45 1219
8998.35 1215
8999.24 1244
9000.14 1198
9001.03 1288
9001.93 1270
9002.82 1235
9003.72 1333
9004.61 1282
9005.51 1312
9006.40 1262
9007.30 1228
9008.19 1224
9009.09 1271
9009.99 1274
9010.88 1204
9011.78 1206
9012.67 1215
9013.57 1220
9014.47 1244
9015.36 1313
9016.26 1326
9017.15 1280
9018.05 1202
9018.95 1204
9019.84 1277
9020.74 1276
9021.63 1255
9022.53 1270
9023.43 1289
9024.32 1195
9025.22 1280
9026.12 1300
9027.01 1295
9027.91 1217
9028.81 1232
9029.70 1253
9030.60 1256
9031.50 1172
9032.39 1181
9033.29 1329
9034.19 1387
9035.08 1294
9035.98 1252
9036.88 1260
9037.78 1335
9038.67 1333
9039.57 1185
9040.47 1167
9041.37 1172
9042.26 1268
9043.16 1207
9044.06 1158
9044.95 1211
9045.85 1197
9046.75 1191
9047.65 1236
9048.54 1198
9049.44 1192
9050.34 1166
9051.24 1198
9052.14 1162
9053.03 1209
9053.93 1251
9054.83 1247
9055.73 1218
9056.63 1208
9057.52 1130
9058.42 1189
9059.32 1240
9060.22 1134
9061.12 1142
9062.02 1197
9062.91 1253
9063.81 1273
9064.71 1109
9065.61 1181
9066.51 1275
9067.41 1287
9068.30 1214
9069.20 1159
9070.10 1152
9071.00 1235
9071.90 1246
9072.80 1257
9073.70 1267
9074.60 1241
9075.50 1194
9076.39 1227
9077.29 1242
9078.19 1189
9079.09 1067
9079.99 1088
9080.89 1189
9081.79 1210
9082.69 1227
9083.59 1252
9084.49 1218
9085.39 1284
9086.29 1173
9087.19 1142
9088.09 1196
9088.99 1247
9089.88 1307
9090.78 1204
9091.68 1173
9092.58 1130
9093.48 1138
9094.38 1213
9095.28 1219
9096.18 1128
9097.08 1198
9097.98 1305
9098.88 1229
9099.78 1285
9100.68 1139
9101.59 1147
9102.49 1105
9103.39 1162
9104.29 1149
9105.19 1209
9106.09 1165
9106.99 1197
9107.89 1167
9108.79 1187
9109.69 1148
9110.59 1174
9111.49 1130
9112.39 1209
9113.29 1179
9114.19 1268
9115.09 1195
9116.00 1174
9116.90 1152
9117.80 1146
9118.70 1134
9119.60 1098
9120.50 1145
9121.40 1143
9122.30 1181
9123.21 1181
9124.11 1141
9125.01 1173
9125.91 1265
9126.81 1235
9127.71 1142
9128.61 1199
9129.52 1178
9130.42 1155
9131.32 1158
9132.22 1169
9133.12 1191
9134.02 1216
9134.93 1269
9135.83 1167
9136.73 1237
9137.63 1192
9138.53 1255
9139.44 1147
9140.34 1152
9141.24 1182
9142.14 1142
9143.05 1154
9143.95 1184
9144.85 1152
9145.75 1247
9146.66 1180
9147.56 1149
9148.46 1169
9149.36 1263
9150.27 1180
9151.17 1114
9152.07 1053
9152.97 1156
9153.88 1214
9154.78 1178
9155.68 1096
9156.59 1197
9157.49 1155
9158.39 1166
9159.30 1144
9160.20 1132
9161.10 1200
9162.01 1276
9162.91 1113
9163.81 1144
9164.72 1142
9165.62 1088
9166.52 1176
9167.43 1196
9168.33 1192
9169.23 1160
9170.14 1145
9171.04 1164
9171.94 1137
9172.85 1075
9173.75 1108
9174.66 1020
9175.56 1104
9176.46 1179
9177.37 1149
9178.27 1134
9179.18 1075
9180.08 1145
9180.98 1162
9181.89 1117
9182.79 1120
9183.70 1197
9184.60 1171
9185.51 1162
9186.41 1158
9187.32 1189
9188.22 1171
9189.12 1201
9190.03 1230
9190.93 1117
9191.84 1187
9192.74 1242
9193.65 1262
9194.55 1333
9195.46 1260
9196.36 1267
9197.27 1307
9198.17 1254
9199.08 1255
9199.98 1340
9200.89 1265
9201.79 1288
9202.70 1297
9203.60 1267
9204.51 1253
9205.41 1181
9206.32 1209
9207.23 1187
9208.13 1245
9209.04 1210
9209.94 1249
9210.85 1202
9211.75 1150
9212.66 1113
9213.57 1112
9214.47 1293
9215.38 1241
9216.28 1233
9217.19 1328
9218.10 1332
9219.00 1200
9219.91 1248
9220.81 1264
9221.72 1196
9222.63 1225
9223.53 1270
9224.44 1276
9225.35 1241
9226.25 1162
9227.16 1096
9228.06 1146
9228.97 1171
9229.88 1175
9230.78 1172
9231.69 1169
9232.60 1141
9233.50 1096
9234.41 1091
9235.32 1163
9236.23 1106
9237.13 1168
9238.04 1115
9238.95 1146
9239.85 1105
9240.76 1114
9241.67 1101
9242.57 1186
9243.48 1264
9244.39 1173
9245.30 1124
9246.20 1082
9247.11 1124
9248.02 1146
9248.93 1129
9249.83 1190
9250.74 1205
9251.65 1127
9252.56 1054
9253.47 1139
9254.37 1089
9255.28 1101
9256.19 1172
9257.10 1083
9258.00 1167
9258.91 1161
9259.82 1203
9260.73 1197
9261.64 1138
9262.55 1098
9263.45 1129
9264.36 1094
9265.27 1127
9266.18 1122
9267.09 1147
9268.00 1060
9268.90 1153
9269.81 1126
9270.72 1099
9271.63 1182
9272.54 1138
9273.45 1123
9274.36 1141
9275.27 1232
9276.17 1185
9277.08 1162
9277.99 1174
9278.90 1142
9279.81 1091
9280.72 1210
9281.63 1198
9282.54 1152
9283.45 1187
9284.36 1205
9285.27 1169
9286.17 1145
9287.08 1149
9287.99 1149
9288.90 1148
9289.81 1179
9290.72 1120
9291.63 1108
9292.54 1091
9293.45 1132
9294.36 1123
9295.27 1129
9296.18 1112
9297.09 1159
9298.00 1151
9298.91 1201
9299.82 1125
9300.73 1141
9301.64 1213
9302.55 1244
9303.46 1252
9304.37 1133
9305.28 1203
9306.19 1250
9307.10 1108
9308.01 1158
9308.92 1225
9309.83 1231
9310.74 1220
9311.66 1191
9312.57 1230
9313.48 1258
9314.39 1256
9315.30 1255
9316.21 1251
9317.12 1243
9318.03 1225
9318.94 1200
9319.85 1182
9320.76 1143
9321.68 1173
9322.59 1144
9323.50 1242
9324.41 1262
9325.32 1197
9326.23 1172
9327.14 1197
9328.05 1188
9328.97 1120
9329.88 1187
9330.79 1181
9331.70 1227
9332.61 1117
9333.52 1098
9334.44 1150
9335.35 1241
9336.26 1200
9337.17 1150
9338.08 1170
9339.00 1252
9339.91 1219
9340.82 1275
9341.73 1252
9342.64 1281
9343.56 1215
9344.47 1164
9345.38 1190
9346.29 1237
9347.20 1123
9348.12 1168
9349.03 1224
9349.94 1183
9350.85 1183
9351.77 1226
9352.68 1210
9353.59 1130
9354.51 1160
9355.42 1179
9356.33 1148
9357.24 1218
9358.16 1170
9359.07 1307
9359.98 1260
9360.90 1125
9361.81 1174
9362.72 1152
9363.64 1237
9364.55 1235
9365.46 1185
9366.37 1108
9367.29 1264
9368.20 1272
9369.12 1176
9370.03 1206
9370.94 1247
9371.86 1225
9372.77 1247
9373.68 1202
9374.60 1276
9375.51 1241
9376.42 1286
9377.34 1236
9378.25 1253
9379.17 1242
9380.08 1243
9380.99 1217
9381.91 1286
9382.82 1309
9383.74 1269
9384.65 1326
9385.56 1292
9386.48 1317
9387.39 1377
9388.31 1402
9389.22 1386
9390.14 1423
9391.05 1430
9391.97 1364
9392.88 1462
9393.79 1513
9394.71 1472
9395.62 1450
9396.54 1483
9397.45 1466
9398.37 1535
9399.28 1455
9400.20 1442
9401.11 1477
9402.03 1347
9402.94 1287
9403.86 1387
9404.77 1368
9405.69 1342
9406.60 1403
9407.52 1335
9408.44 1389
9409.35 1351
9410.27 1353
9411.18 1422
9412.10 1416
9413.01 1352
9413.93 1350
9414.84 1352
9415.76 1370
9416.68 1458
9417.59 1424
9418.51 1432
9419.42 1405
9420.34 1340
9421.25 1386
9422.17 1425
9423.09 1387
9424.00 1373
9424.92 1379
9425.84 1431
9426.75 1386
9427.67 1335
9428.58 1422
9429.50 1378
9430.42 1407
9431.33 1413
9432.25 1404
9433.17 1429
9434.08 1358
9435.00 1512
9435.92 1491
9436.83 1487
9437.75 1515
9438.67 1504
9439.58 1630
9440.50 1524
9441.42 1512
9442.33 1496
9443.25 1540
9444.17 1452
9445.09 1481
9446.00 1445
9446.92 1482
9447.84 1468
9448.76 1550
9449.67 1701
9450.59 1861
9451.51 2067
9452.42 2064
9453.34 2162
9454.26 2316
9455.18 2358
9456.10 2231
9457.01 2215
9457.93 2093
9458.85 2021
9459.77 1837
9460.68 1764
9461.60 1622
9462.52 1474
9463.44 1557
9464.36 1428
9465.27 1492
9466.19 1430
9467.11 1376
9468.03 1409
9468.95 1484
9469.87 1472
9470.78 1441
9471.70 1410
9472.62 1365
9473.54 1319
9474.46 1403
9475.38 1436
9476.30 1375
9477.21 1374
9478.13 1455
9479.05 1429
9479.97 1422
9480.89 1479
9481.81 1521
9482.73 1739
9483.65 1636
9484.57 1622
9485.48 1599
9486.40 1523
9487.32 1634
9488.24 1470
9489.16 1417
9490.08 1450
9491.00 1438
9491.92 1453
9492.84 1552
9493.76 1362
9494.68 1426
9495.60 1434
9496.52 1387
9497.44 1402
9498.36 1344
9499.28 1338
9500.20 1397
9501.12 1375
9502.04 1313
9502.96 1314
9503.88 1371
9504.80 1354
9505.72 1265
9506.64 1329
9507.56 1347
9508.48 1334
9509.40 1392
9510.32 1444
9511.24 1406
9512.16 1306
9513.08 1384
9514.00 1413
9514.92 1435
9515.84 1543
9516.76 1525
9517.68 1448
9518.60 1476
9519.52 1352
9520.44 1463
9521.36 1481
9522.29 1422
9523.21 1490
9524.13 1426
9525.05 1422
9525.97 1362
9526.89 1347
9527.81 1383
9528.73 1434
9529.65 1530
9530.58 1551
9531.50 1472
9532.42 1511
9533.34 1604
9534.26 1675
9535.18 1566
9536.10 1588
9537.03 1517
9537.95 1459
9538.87 1415
9539.79 1434
9540.71 1453
9541.63 1372
9542.56 1394
9543.48 1401
9544.40 1413
9545.32 1327
9546.24 1379
9547.17 1304
9548.09 1301
9549.01 1306
9549.93 1276
9550.86 1302
9551.78 1335
9552.70 1246
9553.62 1331
9554.54 1349
9555.47 1328
9556.39 1284
9557.31 1249
9558.23 1330
9559.16 1278
9560.08 1329
9561.00 1269
9561.93 1307
9562.85 1265
9563.77 1288
9564.69 1301
9565.62 1262
9566.54 1317
9567.46 1288
9568.39 1210
9569.31 1363
9570.23 1323
9571.16 1296
9572.08 1212
9573.00 1276
9573.93 1331
9574.85 1379
9575.77 1247
9576.70 1250
9577.62 1260
9578.54 1224
9579.47 1369
9580.39 1261
9581.32 1341
9582.24 1221
9583.16 1294
9584.09 1227
9585.01 1179
9585.93 1223
9586.86 1263
9587.78 1247
9588.71 1207
9589.63 1260
9590.56 1287
9591.48 1294
9592.40 1294
9593.33 1237
9594.25 1267
9595.18 1339
9596.10 1332
9597.03 1349
9597.95 1261
9598.87 1332
9599.80 1236
9600.72 1307
9601.65 1336
9602.57 1265
9603.50 1283
9604.42 1352
9605.35 1377
9606.27 1397
9607.20 1404
9608.12 1347
9609.05 1328
9609.97 1415
9610.90 1479
9611.82 1390
9612.75 1438
9613.67 1362
9614.60 1340
9615.53 1406
9616.45 1386
9617.38 1425
9618.30 1453
9619.23 1457
9620.15 1413
9621.08 1428
9622.00 1454
9622.93 1405
9623.86 1401
9624.78 1452
9625.71 1476
9626.63 1466
9627.56 1514
9628.49 1570
9629.41 1607
9630.34 1559
9631.26 1631
9632.19 1663
9633.12 1748
9634.04 1719
9634.97 1693
9635.90 1707
9636.82 1752
9637.75 1856
9638.67 1855
9639.60 1818
9640.53 1774
9641.45 1784
9642.38 1832
9643.31 1909
9644.23 1857
9645.16 1902
9646.09 2025
9647.02 2050
9647.94 2171
9648.87 2111
9649.80 2171
9650.72 2306
9651.65 2221
9652.58 2339
9653.50 2237
9654.43 2085
9655.36 2061
9656.29 1915
9657.21 1874
9658.14 1793
9659.07 1758
9660.00 1716
9660.92 1740
9661.85 1736
9662.78 1750
9663.71 1688
9664.63 1633
9665.56 1769
9666.49 1756
9667.42 1719
9668.35 1762
9669.27 1738
9670.20 1649
9671.13 1597
9672.06 1743
9672.99 1700
9673.92 1695
9674.84 1648
9675.77 1691
9676.70 1670
9677.63 1701
9678.56 1749
9679.49 1820
9680.41 1824
9681.34 1771
9682.27 1849
9683.20 1864
9684.13 1838
9685.06 1842
9685.99 1882
9686.91 1937
9687.84 1897
9688.77 1816
9689.70 1819
9690.63 1863
9691.56 1916
9692.49 1931
9693.42 1943
9694.35 2023
9695.28 1958
9696.21 2138
9697.13 2205
9698.06 2153
9698.99 2371
9699.92 2449
9700.85 2461
9701.78 2431
9702.71 2353
9703.64 2320
9704.57 2222
9705.50 2080
9706.43 1995
9707.36 1839
9708.29 1849
9709.22 1801
9710.15 1845
9711.08 1801
9712.01 1789
9712.94 1678
9713.87 1670
9714.80 1686
9715.73 1659
9716.66 1595
9717.59 1637
9718.52 1700
9719.45 1621
9720.38 1560
9721.31 1562
9722.24 1596
9723.17 1583
9724.10 1594
9725.04 1684
9725.97 1645
9726.90 1561
9727.83 1575
9728.76 1614
9729.69 1603
9730.62 1560
9731.55 1575
9732.48 1562
9733.41 1565
9734.34 1673
9735.28 1606
9736.21 1632
9737.14 1584
9738.07 1631
9739.00 1670
9739.93 1653
9740.86 1636
9741.79 1667
9742.73 1608
9743.66 1542
9744.59 1640
9745.52 1628
9746.45 1610
9747.38 1656
9748.32 1647
9749.25 1638
9750.18 1607
9751.11 1575
9752.04 1544
9752.98 1533
9753.91 1604
9754.84 1614
9755.77 1617
9756.70 1593
9757.64 1700
9758.57 1644
9759.50 1600
9760.43 1642
9761.37 1689
9762.30 1677
9763.23 1658
9764.16 1713
9765.10 1641
9766.03 1658
9766.96 1672
9767.89 1679
9768.83 1714
9769.76 1639
9770.69 1713
9771.63 1687
9772.56 1693
9773.49 1657
9774.42 1712
9775.36 1630
9776.29 1640
9777.22 1812
9778.16 1758
9779.09 1698
9780.02 1758
9780.96 1838
9781.89 1915
9782.82 1886
9783.76 1942
9784.69 2013
9785.62 2008
9786.56 1896
9787.49 1915
9788.42 1859
9789.36 1800
9790.29 1786
9791.23 1672
9792.16 1637
9793.09 1645
9794.03 1668
9794.96 1618
9795.90 1593
9796.83 1692
9797.76 1703
9798.70 1829
9799.63 1814
9800.57 1772
9801.50 1857
9802.44 1792
9803.37 1634
9804.30 1632
9805.24 1582
9806.17 1606
9807.11 1578
9808.04 1483
9808.98 1482
9809.91 1402
9810.85 1383
9811.78 1432
9812.72 1466
9813.65 1432
9814.59 1459
9815.52 1540
9816.46 1531
9817.39 1424
9818.33 1431
9819.26 1472
9820.20 1438
9821.13 1361
9822.07 1444
9823.00 1363
9823.94 1336
9824.87 1321
9825.81 1335
9826.74 1363
9827.68 1306
9828.62 1373
9829.55 1350
9830.49 1334
9831.42 1359
9832.36 1330
9833.29 1326
9834.23 1426
9835.17 1338
9836.10 1395
9837.04 1380
9837.97 1396
9838.91 1395
9839.85 1440
9840.78 1412
9841.72 1366
9842.66 1300
9843.59 1302
9844.53 1328
9845.46 1324
9846.40 1376
9847.34 1360
9848.27 1403
9849.21 1423
9850.15 1308
9851.08 1333
9852.02 1435
9852.96 1444
9853.89 1413
9854.83 1470
9855.77 1386
9856.71 1392
9857.64 1323
9858.58 1335
9859.52 1434
9860.45 1426
9861.39 1379
9862.33 1293
9863.26 1346
9864.20 1336
9865.14 1375
9866.08 1383
9867.01 1411
9867.95 1379
9868.89 1295
9869.83 1324
9870.76 1332
9871.70 1453
9872.64 1463
9873.58 1440
9874.52 1417
9875.45 1464
9876.39 1449
9877.33 1361
9878.27 1393
9879.21 1440
9880.14 1430
9881.08 1364
9882.02 1375
9882.96 1513
9883.90 1358
9884.83 1304
9885.77 1361
9886.71 1420
9887.65 1424
9888.59 1378
9889.53 1420
9890.46 1390
9891.40 1330
9892.34 1362
9893.28 1403
9894.22 1335
9895.16 1339
9896.10 1379
9897.04 1352
9897.98 1340
9898.91 1325
9899.85 1394
9900.79 1359
9901.73 1378
9902.67 1414
9903.61 1434
9904.55 1442
9905.49 1482
9906.43 1432
9907.37 1453
9908.31 1399
9909.25 1475
9910.19 1541
9911.12 1516
9912.06 1455
9913.00 1480
9913.94 1537
9914.88 1419
9915.82 1392
9916.76 1443
9917.70 1474
9918.64 1452
9919.58 1464
9920.52 1394
9921.46 1566
9922.40 1663
9923.34 1798
9924.28 2027
9925.22 2202
9926.16 2476
9927.10 2700
9928.04 2779
9928.98 2738
9929.92 2704
9930.87 2457
9931.81 2220
9932.75 2102
9933.69 1885
9934.63 1706
9935.57 1642
9936.51 1752
9937.45 1535
9938.39 1444
9939.33 1443
9940.27 1424
9941.21 1384
9942.15 1350
9943.10 1387
9944.04 1478
9944.98 1431
9945.92 1445
9946.86 1421
9947.80 1371
9948.74 1390
9949.68 1404
9950.63 1418
9951.57 1314
9952.51 1336
9953.45 1265
9954.39 1346
9955.33 1298
9956.27 1250
9957.22 1215
9958.16 1254
9959.10 1334
9960.04 1232
9960.98 1240
9961.93 1214
9962.87 1248
9963.81 1233
9964.75 1254
9965.69 1318
9966.64 1332
9967.58 1204
9968.52 1236
9969.46 1285
9970.41 1244
9971.35 1249
9972.29 1254
9973.23 1216
9974.18 1153
9975.12 1212
9976.06 1253
9977.00 1212
9977.95 1067
9978.89 1120
9979.83 1158
9980.77 1240
9981.72 1274
9982.66 1201
9983.60 1147
9984.55 1174
9985.49 1133
9986.43 1157
9987.38 1169
9988.32 1112
9989.26 1120
9990.21 1268
9991.15 1174
9992.09 1162
9993.04 1171
9993.98 1209
9994.92 1266
9995.87 1183
9996.81 1134
9997.75 1152
9998.70 1250
9999.64 1256
10000.58 1193
10001.53 1109
10002.47 1246
10003.42 1211
10004.36 1211
10005.30 1157
10006.25 1229
10007.19 1223
10008.14 1267
10009.08 1185
10010.02 1157
10010.97 1147
10011.91 1211
10012.86 1212
10013.80 1261
10014.75 1167
10015.69 1139
10016.64 1193
10017.58 1267
10018.52 1194
10019.47 1115
10020.41 1138
10021.36 1166
10022.30 1158
10023.25 1126
10024.19 1189
10025.14 1209
10026.08 1135
10027.03 1143
10027.97 1139
10028.92 1148
10029.86 1120
10030.81 1073
10031.75 1151
10032.70 1115
10033.64 1107
10034.59 1059
10035.54 1068
10036.48 1104
10037.43 1126
10038.37 1114
10039.32 1166
10040.26 1080
10041.21 1089
10042.15 974
10043.10 1025
10044.05 1025
10044.99 1036
10045.94 1029
10046.88 1050
10047.83 1063
10048.78 978
10049.72 948
10050.67 1049
10051.61 1111
10052.56 1083
10053.51 1051
10054.45 1075
10055.40 1077
10056.35 1060
10057.29 1058
10058.24 1082
10059.19 1054
10060.13 1094
10061.08 1123
10062.03 1059
10062.97 1089
10063.92 1137
10064.87 1081
10065.81 1048
10066.76 1079
10067.71 1079
10068.65 1054
10069.60 1094
10070.55 1150
10071.49 1027
10072.44 1052
10073.39 1106
10074.34 1030
10075.28 984
10076.23 945
10077.18 952
10078.13 1057
10079.07 962
10080.02 1033
10080.97 1048
10081.92 1061
10082.86 1052
10083.81 996
10084.76 973
10085.71 1002
10086.66 1000
10087.60 991
10088.55 1085
10089.50 1024
10090.45 1049
10091.39 1104
10092.34 952
10093.29 1003
10094.24 983
10095.19 1019
10096.14 1049
10097.08 999
10098.03 1005
10098.98 1077
10099.93 988
10100.88 956
10101.83 967
10102.78 1032
10103.72 1055
10104.67 1045
10105.62 1020
10106.57 1026
10107.52 993
10108.47 981
10109.42 984
10110.37 980
10111.31 886
10112.26 934
10113.21 1043
10114.16 978
10115.11 893
10116.06 916
10117.01 952
10117.96 978
10118.91 977
10119.86 982
10120.81 1025
10121.76 997
10122.71 1034
10123.66 1028
10124.61 969
10125.55 962
10126.50 957
10127.45 915
10128.40 920
10129.35 951
10130.30 953
10131.25 973
10132.20 981
10133.15 981
10134.10 956
10135.05 985
10136.00 881
10136.95 851
10137.90 862
10138.85 878
10139.81 962
10140.76 924
10141.71 925
10142.66 949
10143.61 944
10144.56 1028
10145.51 919
10146.46 916
10147.41 973
10148.36 970
10149.31 1012
10150.26 896
10151.21 942
10152.16 905
10153.11 927
10154.07 884
10155.02 907
10155.97 921
10156.92 998
10157.87 947
10158.82 894
10159.77 926
10160.72 967
10161.68 969
10162.63 1032
10163.58 935
10164.53 908
10165.48 902
10166.43 956
10167.38 871
10168.34 867
10169.29 880
10170.24 940
10171.19 930
10172.14 918
10173.10 933
10174.05 934
10175.00 963
10175.95 954
10176.90 980
10177.86 1026
10178.81 967
10179.76 976
10180.71 987
10181.66 914
10182.62 949
10183.57 976
10184.52 943
10185.47 978
10186.43 886
10187.38 966
10188.33 1007
10189.28 1008
10190.24 943
10191.19 963
10192.14 1009
10193.10 893
10194.05 901
10195.00 960
10195.95 905
10196.91 928
10197.86 925
10198.81 947
10199.77 922
10200.72 954
10201.67 915
10202.63 1016
10203.58 1002
10204.53 1022
10205.49 1042
10206.44 1011
10207.39 1060
10208.35 1058
10209.30 1098
10210.25 1125
10211.21 1085
10212.16 999
10213.12 974
10214.07 967
10215.02 936
10215.98 1019
10216.93 1013
10217.88 956
10218.84 966
10219.79 985
10220.75 986
10221.70 941
10222.66 956
10223.61 899
10224.56 954
10225.52 921
10226.47 878
10227.43 893
10228.38 827
10229.34 920
10230.29 833
10231.25 930
10232.20 865
10233.15 827
10234.11 866
10235.06 952
10236.02 917
10236.97 919
10237.93 975
10238.88 910
10239.84 905
10240.79 965
10241.75 935
10242.70 932
10243.66 996
10244.61 888
10245.57 889
10246.53 929
10247.48 928
10248.44 943
10249.39 896
10250.35 912
10251.30 939
10252.26 924
10253.21 953
10254.17 862
10255.13 879
10256.08 915
10257.04 917
10257.99 901
10258.95 889
10259.90 981
10260.86 862
10261.82 882
10262.77 922
10263.73 981
10264.69 954
10265.64 854
10266.60 950
10267.55 869
10268.51 893
10269.47 946
10270.42 890
10271.38 853
10272.34 852
10273.29 885
10274.25 895
10275.21 878
10276.16 947
10277.12 946
10278.08 944
10279.03 889
10279.99 864
10280.95 871
10281.90 893
10282.86 863
10283.82 853
10284.78 837
10285.73 875
10286.69 886
10287.65 858
10288.60 854
10289.56 815
10290.52 878
10291.48 933
10292.43 949
10293.39 981
10294.35 908
10295.31 987
10296.26 901
10297.22 880
10298.18 901
10299.14 944
10300.10 907
10301.05 855
10302.01 914
10302.97 882
10303.93 847
10304.89 882
10305.84 861
10306.80 819
10307.76 859
10308.72 809
10309.68 928
10310.63 872
10311.59 806
10312.55 886
10313.51 877
10314.47 845
10315.43 855
10316.39 933
10317.34 905
10318.30 880
10319.26 880
10320.22 857
10321.18 824
10322.14 814
10323.10 909
10324.06 882
10325.02 848
10325.97 815
10326.93 826
10327.89 838
10328.85 844
10329.81 786
10330.77 831
10331.73 844
10332.69 797
10333.65 817
10334.61 832
10335.57 888
10336.53 854
10337.49 845
10338.45 867
10339.41 864
10340.37 847
10341.32 907
10342.28 868
10343.24 853
10344.20 847
10345.16 859
10346.12 841
10347.08 882
10348.04 932
10349.00 882
10349.96 915
10350.92 899
10351.89 894
10352.85 860
10353.81 799
10354.77 805
10355.73 858
10356.69 830
10357.65 857
10358.61 809
10359.57 845
10360.53 797
10361.49 785
10362.45 779
10363.41 776
10364.37 831
10365.33 868
10366.29 848
10367.25 868
10368.22 899
10369.18 888
10370.14 838
10371.10 844
10372.06 821
10373.02 811
10373.98 873
10374.94 867
10375.91 894
10376.87 861
10377.83 818
10378.79 883
10379.75 869
10380.71 893
10381.67 902
10382.64 819
10383.60 837
10384.56 886
10385.52 916
10386.48 830
10387.45 845
10388.41 903
10389.37 886
10390.33 905
10391.29 851
10392.26 941
10393.22 879
10394.18 914
10395.14 864
10396.10 876
10397.07 852
10398.03 835
10398.99 842
10399.95 871
10400.92 838
10401.88 897
10402.84 959
10403.80 904
10404.77 889
10405.73 880
10406.69 939
10407.66 932
10408.62 918
10409.58 938
10410.54 990
10411.51 936
10412.47 969
10413.43 986
10414.40 1050
10415.36 1123
10416.32 1221
10417.29 1260
10418.25 1302
10419.21 1374
10420.18 1417
10421.14 1377
10422.10 1334
10423.07 1283
10424.03 1211
10424.99 1135
10425.96 1097
10426.92 1046
10427.89 1111
10428.85 1010
10429.81 995
10430.78 914
10431.74 884
10432.70 875
10433.67 881
10434.63 902
10435.60 897
10436.56 920
10437.53 942
10438.49 849
10439.45 827
10440.42 818
10441.38 904
10442.35 864
10443.31 860
10444.28 777
10445.24 823
10446.21 916
10447.17 824
10448.13 855
10449.10 881
10450.06 900
10451.03 868
10451.99 807
10452.96 874
10453.92 898
10454.89 963
10455.85 930
10456.82 922
10457.78 916
10458.75 876
10459.71 850
10460.68 928
10461.65 842
10462.61 823
10463.58 823
10464.54 861
10465.51 776
10466.47 775
10467.44 767
10468.40 801
10469.37 849
10470.34 825
10471.30 802
10472.27 837
10473.23 747
10474.20 768
10475.16 790
10476.13 849
10477.10 848
10478.06 837
10479.03 811
10480.00 881
10480.96 869
10481.93 868
10482.89 882
10483.86 811
10484.83 830
10485.79 883
10486.76 873
10487.73 873
10488.69 870
10489.66 901
10490.63 820
10491.59 891
10492.56 930
10493.53 894
10494.49 909
10495.46 887
10496.43 894
10497.39 882
10498.36 896
10499.33 907
10500.30 912
10501.26 861
10502.23 873
10503.20 879
10504.16 931
10505.13 823
10506.10 821
10507.07 778
10508.03 816
10509.00 780
10509.97 827
10510.94 844
10511.90 874
10512.87 864
10513.84 868
10514.81 822
10515.78 898
10516.74 866
10517.71 833
10518.68 830
10519.65 851
10520.62 828
10521.58 846
10522.55 823
10523.52 788
10524.49 807
10525.46 808
10526.42 829
10527.39 755
10528.36 807
10529.33 782
10530.30 826
10531.27 788
10532.24 755
10533.20 853
10534.17 758
10535.14 791
10536.11 757
10537.08 815
10538.05 793
10539.02 803
10539.99 837
10540.95 792
10541.92 723
10542.89 770
10543.86 895
10544.83 822
10545.80 807
10546.77 762
10547.74 813
10548.71 791
10549.68 777
10550.65 789
10551.62 799
10552.59 833
10553.56 837
10554.53 849
10555.49 839
10556.46 814
10557.43 863
10558.40 872
10559.37 944
10560.34 1002
10561.31 944
10562.28 924
10563.25 913
10564.22 994
10565.19 931
10566.16 985
10567.13 882
10568.10 812
10569.07 790
10570.05 847
10571.02 811
10571.99 850
10572.96 862
10573.93 798
10574.90 809
10575.87 861
10576.84 837
10577.81 751
10578.78 775
10579.75 839
10580.72 738
10581.69 814
10582.66 836
10583.63 784
10584.61 786
10585.58 763
10586.55 828
10587.52 800
10588.49 804
10589.46 785
10590.43 802
10591.40 823
10592.38 790
10593.35 776
10594.32 850
10595.29 832
10596.26 783
10597.23 813
10598.20 835
10599.18 764
10600.15 763
10601.12 755
10602.09 707
10603.06 745
10604.03 761
10605.01 721
10605.98 768
10606.95 744
10607.92 735
10608.89 759
10609.87 755
10610.84 771
10611.81 705
10612.78 771
10613.76 808
10614.73 763
10615.70 776
10616.67 827
10617.65 819
10618.62 799
10619.59 823
10620.56 764
10621.54 768
10622.51 793
10623.48 851
10624.45 773
10625.43 753
10626.40 763
10627.37 735
10628.35 806
10629.32 796
10630.29 751
10631.27 747
10632.24 750
10633.21 801
10634.19 754
10635.16 794
10636.13 760
10637.11 828
10638.08 777
10639.05 829
10640.03 864
10641.00 823
10641.97 890
10642.95 815
10643.92 845
10644.89 836
10645.87 740
10646.84 895
10647.82 791
10648.79 789
10649.76 774
10650.74 702
10651.71 761
10652.69 713
10653.66 699
10654.63 763
10655.61 735
10656.58 684
10657.56 737
10658.53 711
10659.51 771
10660.48 730
10661.46 752
10662.43 756
10663.40 736
10664.38 753
10665.35 740
10666.33 703
10667.30 659
10668.28 732
10669.25 760
10670.23 707
10671.20 686
10672.18 743
10673.15 782
10674.13 775
10675.10 780
10676.08 747
10677.05 710
10678.03 738
10679.00 748
10679.98 710
10680.96 724
10681.93 727
10682.91 711
10683.88 719
10684.86 758
10685.83 692
10686.81 703
10687.78 711
10688.76 780
10689.74 769
10690.71 714
10691.69 741
10692.66 762
10693.64 722
10694.62 701
10695.59 712
10696.57 747
10697.54 731
10698.52 685
10699.50 671
10700.47 718
10701.45 660
10702.43 719
10703.40 687
10704.38 666
10705.36 613
10706.33 713
10707.31 716
10708.29 748
10709.26 764
10710.24 726
10711.22 655
10712.19 701
10713.17 742
10714.15 695
10715.12 768
10716.10 714
10717.08 738
10718.05 713
10719.03 669
10720.01 701
10720.99 710
10721.96 658
10722.94 728
10723.92 702
10724.90 726
10725.87 747
10726.85 734
10727.83 695
10728.81 707
10729.78 704
10730.76 722
10731.74 727
10732.72 709
10733.69 645
10734.67 687
10735.65 719
10736.63 724
10737.61 742
10738.58 720
10739.56 714
10740.54 715
10741.52 690
10742.50 742
10743.47 685
10744.45 784
10745.43 714
10746.41 722
10747.39 716
10748.37 720
10749.35 691
10750.32 708
10751.30 680
10752.28 697
10753.26 743
10754.24 703
10755.22 695
10756.20 690
10757.18 682
10758.15 728
10759.13 712
10760.11 700
10761.09 651
10762.07 679
10763.05 727
10764.03 727
10765.01 712
10765.99 668
10766.97 713
10767.95 804
10768.93 678
10769.91 666
10770.88 703
10771.86 695
10772.84 717
10773.82 710
10774.80 751
10775.78 717
10776.76 719
10777.74 752
10778.72 730
10779.70 704
10780.68 774
10781.66 861
10782.64 843
10783.62 731
10784.60 734
10785.58 711
10786.56 773
10787.54 723
10788.52 749
10789.50 788
10790.48 735
10791.47 733
10792.45 746
10793.43 717
10794.41 703
10795.39 680
10796.37 704
10797.35 765
10798.33 786
10799.31 750
10800.29 722
10801.27 730
10802.25 710
10803.23 665
10804.22 684
10805.20 694
10806.18 642
10807.16 678
10808.14 727
10809.12 678
10810.10 703
10811.08 713
10812.07 760
10813.05 648
10814.03 687
10815.01 777
10815.99 723
10816.97 730
10817.95 717
10818.94 757
10819.92 737
10820.90 645
10821.88 697
10822.86 704
10823.85 722
10824.83 769
10825.81 751
10826.79 771
10827.77 708
10828.76 763
10829.74 743
10830.72 764
10831.70 762
10832.68 739
10833.67 682
10834.65 694
10835.63 688
10836.61 751
10837.60 741
10838.58 777
10839.56 753
10840.55 703
10841.53 735
10842.51 671
10843.49 690
10844.48 702
10845.46 713
10846.44 746
10847.43 710
10848.41 715
10849.39 815
10850.37 777
10851.36 697
10852.34 755
10853.32 714
10854.31 766
10855.29 818
10856.27 739
10857.26 721
10858.24 718
10859.22 764
10860.21 732
10861.19 737
10862.18 707
10863.16 695
10864.14 714
10865.13 760
10866.11 808
10867.09 775
10868.08 751
10869.06 790
10870.05 798
10871.03 832
10872.01 792
10873.00 732
10873.98 752
10874.97 809
10875.95 715
10876.94 741
10877.92 727
10878.90 757
10879.89 769
10880.87 766
10881.86 765
10882.84 816
10883.83 839
10884.81 849
10885.80 802
10886.78 774
10887.77 818
10888.75 824
10889.74 829
10890.72 774
10891.71 768
10892.69 806
10893.68 794
10894.66 816
10895.65 796
10896.63 741
10897.62 786
10898.60 818
10899.59 773
10900.57 799
10901.56 764
10902.54 763
10903.53 804
10904.52 851
10905.50 782
10906.49 826
10907.47 816
10908.46 870
10909.44 781
10910.43 726
10911.42 860
10912.40 829
10913.39 833
10914.37 788
10915.36 826
10916.35 798
10917.33 819
10918.32 745
10919.31 771
10920.29 787
10921.28 792
10922.26 855
10923.25 841
10924.24 750
10925.22 765
10926.21 824
10927.20 823
10928.18 835
10929.17 806
10930.16 779
10931.14 758
10932.13 854
10933.12 817
10934.10 777
10935.09 796
10936.08 827
10937.07 833
10938.05 782
10939.04 841
10940.03 877
10941.01 839
10942.00 816
10942.99 789
10943.98 869
10944.96 853
10945.95 796
10946.94 887
10947.93 872
10948.91 916
10949.90 890
10950.89 941
10951.88 925
10952.86 966
10953.85 910
10954.84 942
10955.83 961
10956.82 1054
10957.80 1064
10958.79 1010
10959.78 963
10960.77 943
10961.76 993
10962.75 988
10963.73 955
10964.72 946
10965.71 915
10966.70 855
10967.69 888
10968.68 941
10969.66 920
10970.65 882
10971.64 861
10972.63 893
10973.62 868
10974.61 886
10975.60 888
10976.58 887
10977.57 869
10978.56 861
10979.55 874
10980.54 831
10981.53 913
10982.52 923
10983.51 922
10984.50 931
10985.49 958
10986.48 925
10987.47 916
10988.45 877
10989.44 930
10990.43 918
10991.42 863
10992.41 868
10993.40 954
10994.39 951
10995.38 932
10996.37 1024
10997.36 1064
10998.35 1119
10999.34 1156
11000.33 1170
11001.32 1154
11002.31 1185
11003.30 1212
11004.29 1097
11005.28 1028
11006.27 993
11007.26 929
11008.25 952
11009.24 923
11010.23 829
11011.22 852
11012.21 830
11013.20 856
11014.19 893
11015.18 859
11016.18 841
11017.17 834
11018.16 857
11019.15 885
11020.14 854
11021.13 832
11022.12 861
11023.11 821
11024.10 850
11025.09 864
11026.08 808
11027.08 817
11028.07 798
11029.06 764
11030.05 774
11031.04 819
11032.03 751
11033.02 806
11034.01 848
11035.01 751
11036.00 784
11036.99 799
11037.98 783
11038.97 832
11039.96 831
11040.96 791
11041.95 807
11042.94 805
11043.93 822
11044.92 752
11045.92 798
11046.91 827
11047.90 837
11048.89 745
11049.88 783
11050.88 820
11051.87 779
11052.86 767
11053.85 717
11054.85 733
11055.84 784
11056.83 761
11057.82 791
11058.82 729
11059.81 754
11060.80 746
11061.79 768
11062.79 767
11063.78 747
11064.77 708
11065.76 747
11066.76 768
11067.75 745
11068.74 727
11069.74 789
11070.73 825
11071.72 836
11072.72 822
11073.71 789
11074.70 740
11075.70 764
11076.69 824
11077.68 871
11078.68 865
11079.67 762
11080.66 757
11081.66 809
11082.65 743
11083.64 794
11084.64 806
11085.63 798
11086.62 794
11087.62 740
11088.61 769
11089.61 813
11090.60 827
11091.59 845
11092.59 764
11093.58 762
11094.58 810
11095.57 748
11096.57 772
11097.56 762
11098.55 757
11099.55 733
11100.54 780
11101.54 765
11102.53 811
11103.53 782
11104.52 769
11105.52 794
11106.51 826
11107.51 850
11108.50 801
11109.49 801
11110.49 781
11111.48 722
11112.48 739
11113.47 741
11114.47 765
11115.46 776
11116.46 806
11117.46 766
11118.45 757
11119.45 805
11120.44 795
11121.44 817
11122.43 787
11123.43 834
11124.42 791
11125.42 778
11126.41 878
11127.41 837
11128.41 856
11129.40 885
11130.40 859
11131.39 860
11132.39 795
11133.38 765
11134.38 817
11135.38 770
11136.37 730
11137.37 747
11138.36 807
11139.36 806
11140.36 834
11141.35 861
11142.35 806
11143.35 833
11144.34 794
11145.34 857
11146.34 842
11147.33 815
11148.33 850
11149.32 861
11150.32 815
11151.32 759
11152.31 778
11153.31 828
11154.31 775
11155.31 810
11156.30 816
11157.30 779
11158.30 766
11159.29 751
11160.29 758
11161.29 774
11162.28 826
11163.28 830
11164.28 815
11165.28 756
11166.27 738
11167.27 825
11168.27 803
11169.27 758
11170.26 782
11171.26 812
11172.26 728
11173.26 779
11174.25 743
11175.25 758
11176.25 807
11177.25 777
11178.25 738
11179.24 748
11180.24 764
11181.24 816
11182.24 776
11183.24 759
11184.23 758
11185.23 720
11186.23 690
11187.23 742
11188.23 747
11189.23 797
11190.22 780
11191.22 777
11192.22 813
11193.22 743
11194.22 767
11195.22 773
11196.22 809
11197.21 757
11198.21 790
11199.21 777
11200.21 782
11201.21 734
11202.21 804
11203.21 754
11204.21 746
11205.21 760
11206.21 767
11207.21 785
11208.20 738
11209.20 691
11210.20 774
11211.20 766
11212.20 817
11213.20 737
11214.20 770
11215.20 750
11216.20 730
11217.20 680
11218.20 738
11219.20 753
11220.20 745
11221.20 782
11222.20 802
11223.20 737
11224.20 769
11225.20 739
11226.20 740
11227.20 767
11228.20 770
11229.20 773
11230.20 789
11231.20 817
11232.20 788
11233.20 738
11234.20 804
11235.20 779
11236.20 686
11237.20 823
11238.20 787
11239.20 752
11240.20 755
11241.20 800
11242.21 731
11243.21 802
11244.21 729
11245.21 775
11246.21 730
11247.21 761
11248.21 749
11249.21 691
11250.21 759
11251.21 773
11252.22 748
11253.22 725
11254.22 799
11255.22 735
11256.22 832
11257.22 808
11258.22 784
11259.23 760
11260.23 749
11261.23 757
11262.23 797
11263.23 819
11264.23 859
11265.24 871
11266.24 867
11267.24 836
11268.24 840
11269.24 828
11270.25 813
11271.25 854
11272.25 834
11273.25 827
11274.25 864
11275.26 936
11276.26 922
11277.26 960
11278.26 964
11279.27 1019
11280.27 945
11281.27 936
11282.27 1007
11283.28 951
11284.28 924
11285.28 896
11286.28 840
11287.29 800
11288.29 772
11289.29 815
11290.29 849
11291.30 790
11292.30 681
11293.30 754
11294.31 773
11295.31 700
11296.31 746
11297.32 845
11298.32 796
11299.32 728
11300.33 775
11301.33 761
11302.33 790
11303.34 809
11304.34 792
11305.34 721
11306.35 771
11307.35 787
11308.35 762
11309.36 755
11310.36 802
11311.37 783
11312.37 768
11313.37 813
11314.38 763
11315.38 806
11316.39 864
11317.39 812
11318.39 786
11319.40 747
11320.40 784
11321.41 793
11322.41 756
11323.42 714
11324.42 736
11325.42 725
11326.43 715
11327.43 694
11328.44 718
11329.44 742
11330.45 719
11331.45 739
11332.46 687
11333.46 691
11334.47 733
11335.47 771
11336.48 781
11337.48 754
11338.49 700
11339.49 784
11340.50 744
11341.50 727
11342.51 702
11343.51 706
11344.52 742
11345.52 721
11346.53 744
11347.53 702
11348.54 776
11349.55 771
11350.55 709
11351.56 721
11352.56 711
11353.57 738
11354.57 727
11355.58 728
11356.59 775
11357.59 666
11358.60 697
11359.60 766
11360.61 802
11361.62 794
11362.62 731
11363.63 687
11364.63 655
11365.64 717
11366.65 688
11367.65 725
11368.66 755
11369.67 702
11370.67 727
11371.68 733
11372.69 773
11373.69 722
11374.70 700
11375.71 705
11376.71 668
11377.72 693
11378.73 736
11379.73 719
11380.74 695
11381.75 744
11382.75 779
11383.76 776
11384.77 726
11385.78 722
11386.78 723
11387.79 707
11388.80 748
11389.80 686
11390.81 734
11391.82 697
11392.83 681
11393.83 743
11394.84 694
11395.85 733
11396.86 768
11397.86 717
11398.87 765
11399.88 685
11400.89 719
11401.90 693
11402.90 699
11403.91 751
11404.92 688
11405.93 731
11406.94 686
11407.94 725
11408.95 710
11409.96 691
11410.97 685
11411.98 679
11412.99 729
11413.99 739
11415.00 727
11416.01 733
11417.02 746
11418.03 772
11419.04 766
11420.04 686
11421.05 662
11422.06 713
11423.07 733
11424.08 697
11425.09 696
11426.10 721
11427.11 707
11428.12 699
11429.13 718
11430.13 718
11431.14 725
11432.15 702
11433.16 761
11434.17 768
11435.18 709
11436.19 713
11437.20 832
11438.21 767
11439.22 715
11440.23 703
11441.24 700
11442.25 708
11443.26 766
11444.27 686
11445.28 649
11446.29 681
11447.30 708
11448.31 711
11449.32 736
11450.33 755
11451.34 688
11452.35 760
11453.36 713
11454.37 731
11455.38 687
11456.39 721
11457.40 717
11458.41 776
11459.42 745
11460.43 781
11461.44 748
11462.45 732
11463.46 713
11464.47 721
11465.48 813
11466.49 725
11467.50 748
11468.51 750
11469.52 706
11470.54 697
11471.55 792
11472.56 775
11473.57 741
11474.58 725
11475.59 728
11476.60 722
11477.61 775
11478.62 816
11479.64 764
11480.65 788
11481.66 692
11482.67 760
11483.68 744
11484.69 734
11485.70 771
11486.72 784
11487.73 747
11488.74 804
11489.75 793
11490.76 797
11491.77 713
11492.79 748
11493.80 690
11494.81 755
11495.82 777
11496.83 818
11497.85 774
11498.86 812
11499.87 825
11500.88 823
11501.90 787
11502.91 771
11503.92 824
11504.93 813
11505.95 783
11506.96 733
11507.97 742
11508.98 789
11510.00 901
11511.01 881
11512.02 822
11513.03 781
11514.05 780
11515.06 839
11516.07 823
11517.09 839
11518.10 838
11519.11 813
11520.12 825
11521.14 865
11522.15 830
11523.16 853
11524.18 899
11525.19 848
11526.20 840
11527.22 854
11528.23 796
11529.24 826
11530.26 835
11531.27 823
11532.28 771
11533.30 886
11534.31 861
11535.33 880
11536.34 837
11537.35 802
11538.37 874
11539.38 845
11540.40 909
11541.41 828
11542.42 856
11543.44 888
11544.45 929
11545.47 878
11546.48 897
11547.49 939
11548.51 930
11549.52 939
11550.54 943
11551.55 958
11552.57 948
11553.58 922
11554.60 927
11555.61 942
11556.63 990
11557.64 965
11558.65 938
11559.67 926
11560.68 972
11561.70 975
11562.71 966
11563.73 947
11564.74 976
11565.76 977
11566.77 1031
11567.79 1057
11568.81 1071
11569.82 1037
11570.84 1045
11571.85 998
11572.87 1031
11573.88 971
11574.90 989
11575.91 1033
11576.93 1012
11577.94 1067
11578.96 1071
11579.98 1104
11580.99 1101
11582.01 1138
11583.02 1181
11584.04 1173
11585.05 1220
11586.07 1229
11587.09 1272
11588.10 1297
11589.12 1273
11590.14 1314
11591.15 1299
11592.17 1228
11593.18 1325
11594.20 1322
11595.22 1416
11596.23 1459
11597.25 1516
11598.27 1577
11599.28 1684
11600.30 1787
11601.32 1781
11602.33 1902
11603.35 1955
11604.37 1985
11605.38 2014
11606.40 1914
11607.42 1873
11608.43 1733
11609.45 1761
11610.47 1751
11611.49 1644
11612.50 1582
11613.52 1619
11614.54 1732
11615.55 1673
11616.57 1631
11617.59 1621
11618.61 1592
11619.62 1714
11620.64 1570
11621.66 1576
11622.68 1487
11623.69 1603
11624.71 1660
11625.73 1719
11626.75 1803
11627.77 1878
11628.78 2053
11629.80 2150
11630.82 2350
11631.84 2446
11632.85 2545
11633.87 2704
11634.89 2718
11635.91 2603
11636.93 2472
11637.95 2340
11638.96 2191
11639.98 1982
11641.00 1869
11642.02 1775
11643.04 1615
11644.06 1498
11645.07 1464
11646.09 1419
11647.11 1394
11648.13 1356
11649.15 1365
11650.17 1320
11651.19 1321
11652.21 1255
11653.23 1189
11654.24 1181
11655.26 1166
11656.28 1161
11657.30 1154
11658.32 1130
11659.34 1137
11660.36 1200
11661.38 1189
11662.40 1165
11663.42 1150
11664.44 1129
11665.46 1160
11666.48 1118
11667.49 1103
11668.51 1127
11669.53 1140
11670.55 1118
11671.57 1108
11672.59 1125
11673.61 1094
11674.63 1107
11675.65 1071
11676.67 1053
11677.69 1116
11678.71 1017
11679.73 1032
11680.75 1004
11681.77 1070
11682.79 1070
11683.81 1055
11684.83 964
11685.85 1013
11686.88 1072
11687.90 1092
11688.92 1025
11689.94 1034
11690.96 1006
11691.98 1039
11693.00 1044
11694.02 1041
11695.04 1059
11696.06 1011
11697.08 1064
11698.10 1067
11699.12 1022
11700.14 1042
11701.17 1038
11702.19 1052
11703.21 1134
11704.23 1090
11705.25 1078
11706.27 1083
11707.29 1142
11708.31 1046
11709.34 1126
11710.36 1125
11711.38 1098
11712.40 1089
11713.42 1018
11714.44 1102
11715.46 1051
11716.49 1073
11717.51 1040
11718.53 1098
11719.55 1043
11720.57 1006
11721.60 1035
11722.62 1080
11723.64 1081
11724.66 1097
11725.68 1051
11726.71 1008
11727.73 961
11728.75 992
11729.77 1029
11730.80 1009
11731.82 1013
11732.84 955
11733.86 948
11734.88 1014
11735.91 905
11736.93 971
11737.95 949
11738.98 952
11740.00 907
11741.02 947
11742.04 963
11743.07 902
11744.09 917
11745.11 950
11746.14 930
11747.16 889
11748.18 946
11749.20 963
11750.23 915
11751.25 976
11752.27 939
11753.30 935
11754.32 926
11755.34 875
11756.37 871
11757.39 850
11758.41 843
11759.44 910
11760.46 875
11761.49 816
11762.51 779
11763.53 794
11764.56 866
11765.58 831
11766.60 841
11767.63 848
11768.65 820
11769.68 868
11770.70 868
11771.72 876
11772.75 818
11773.77 792
11774.80 830
11775.82 852
11776.85 775
11777.87 814
11778.90 785
11779.92 802
11780.94 855
11781.97 820
11782.99 802
11784.02 798
11785.04 791
11786.07 814
11787.09 822
11788.12 864
11789.14 850
11790.17 831
11791.19 788
11792.22 772
11793.24 776
11794.27 731
11795.29 743
11796.32 774
11797.34 740
11798.37 757
11799.39 761
11800.42 786
11801.44 820
11802.47 780
11803.49 775
11804.52 795
11805.55 809
11806.57 755
11807.60 731
11808.62 750
11809.65 739
11810.67 734
11811.70 752
11812.73 724
11813.75 731
11814.78 774
11815.80 726
11816.83 748
11817.86 719
11818.88 730
11819.91 710
11820.94 735
11821.96 722
11822.99 831
11824.01 801
11825.04 787
11826.07 757
11827.09 772
11828.12 772
11829.15 772
11830.17 761
11831.20 799
11832.23 753
11833.25 748
11834.28 743
11835.31 795
11836.33 786
11837.36 835
11838.39 767
11839.42 771
11840.44 742
11841.47 780
11842.50 748
11843.52 753
11844.55 739
11845.58 796
11846.61 725
11847.63 765
11848.66 748
11849.69 793
11850.72 697
11851.74 708
11852.77 726
11853.80 749
11854.83 725
11855.85 708
11856.88 729
11857.91 675
11858.94 695
11859.97 756
11860.99 723
11862.02 679
11863.05 730
11864.08 773
11865.11 700
11866.13 721
11867.16 731
11868.19 718
11869.22 723
11870.25 743
11871.28 735
11872.30 693
11873.33 729
11874.36 749
11875.39 690
11876.42 693
11877.45 709
11878.48 696
11879.51 730
11880.53 733
11881.56 710
11882.59 675
11883.62 662
11884.65 676
11885.68 705
11886.71 710
11887.74 688
11888.77 642
11889.80 722
11890.83 704
11891.85 699
11892.88 752
11893.91 771
11894.94 711
11895.97 676
11897.00 680
11898.03 703
11899.06 685
11900.09 741
11901.12 700
11902.15 683
11903.18 672
11904.21 786
11905.24 761
11906.27 704
11907.30 766
11908.33 762
11909.36 778
11910.39 787
11911.42 781
11912.45 730
11913.48 737
11914.51 766
11915.54 759
11916.57 715
11917.60 733
11918.63 700
11919.66 698
11920.69 708
11921.73 743
11922.76 641
11923.79 652
11924.82 690
11925.85 731
11926.88 703
11927.91 700
11928.94 795
11929.97 794
11931.00 835
11932.03 852
11933.07 784
11934.10 772
11935.13 711
11936.16 761
11937.19 761
11938.22 673
11939.25 702
11940.28 718
11941.32 684
11942.35 670
11943.38 678
11944.41 681
11945.44 705
11946.47 640
11947.51 599
11948.54 700
11949.57 702
11950.60 672
11951.63 731
11952.66 645
11953.70 702
11954.73 671
11955.76 680
11956.79 675
11957.83 677
11958.86 652
11959.89 661
11960.92 708
11961.95 648
11962.99 669
11964.02 631
11965.05 633
11966.08 682
11967.12 680
11968.15 670
11969.18 722
11970.22 716
11971.25 615
11972.28 703
11973.31 634
11974.35 651
11975.38 667
11976.41 664
11977.45 663
11978.48 650
11979.51 648
11980.55 642
11981.58 645
11982.61 667
11983.64 666
11984.68 664
11985.71 703
11986.75 665
11987.78 666
11988.81 706
11989.85 656
11990.88 657
11991.91 643
11992.95 673
11993.98 647
11995.01 593
11996.05 620
11997.08 630
11998.12 721
11999.15 625
12000.18 651
12001.22 675
12002.25 651
12003.29 619
12004.32 670
12005.35 699
12006.39 591
12007.42 649
12008.46 657
12009.49 685
12010.53 636
12011.56 676
12012.60 671
12013.63 732
12014.67 703
12015.70 703
12016.73 643
12017.77 658
12018.80 733
12019.84 723
12020.87 681
12021.91 739
12022.94 683
12023.98 752
12025.01 774
12026.05 683
12027.08 690
12028.12 711
12029.15 753
12030.19 761
12031.23 710
12032.26 629
12033.30 692
12034.33 701
12035.37 732
12036.40 712
12037.44 714
12038.47 705
12039.51 725
12040.55 724
12041.58 704
12042.62 674
12043.65 646
12044.69 709
12045.73 693
12046.76 703
12047.80 676
12048.83 662
12049.87 673
12050.91 742
12051.94 714
12052.98 673
12054.01 661
12055.05 666
12056.09 693
12057.12 675
12058.16 628
12059.20 650
12060.23 668
12061.27 711
12062.31 671
12063.34 665
12064.38 653
12065.42 663
12066.45 649
12067.49 662
12068.53 654
12069.57 624
12070.60 642
12071.64 684
12072.68 632
12073.71 664
12074.75 604
12075.79 609
12076.83 617
12077.86 611
12078.90 635
12079.94 681
12080.98 653
12082.01 704
12083.05 689
12084.09 714
12085.13 669
12086.16 662
12087.20 668
12088.24 687
12089.28 735
12090.32 688
12091.35 618
12092.39 597
12093.43 659
12094.47 621
12095.51 644
12096.54 632
12097.58 640
12098.62 650
12099.66 641
12100.70 625
12101.74 662
12102.77 702
12103.81 668
12104.85 644
12105.89 705
12106.93 638
12107.97 640
12109.01 645
12110.04 630
12111.08 631
12112.12 605
12113.16 565
12114.20 646
12115.24 645
12116.28 643
12117.32 601
12118.36 656
12119.39 636
12120.43 631
12121.47 610
12122.51 653
12123.55 612
12124.59 573
12125.63 591
12126.67 642
12127.71 614
12128.75 584
12129.79 577
12130.83 605
12131.87 627
12132.91 648
12133.95 644
12134.99 658
12136.03 626
12137.07 594
12138.11 676
12139.15 662
12140.19 629
12141.23 571
12142.27 633
12143.31 636
12144.35 634
12145.39 601
12146.43 550
12147.47 588
12148.51 579
12149.55 559
12150.59 579
12151.63 607
12152.67 594
12153.71 615
12154.75 528
12155.79 581
12156.83 573
12157.88 575
12158.92 578
12159.96 610
12161.00 620
12162.04 593
12163.08 611
12164.12 649
12165.16 611
12166.20 611
12167.24 638
12168.29 670
12169.33 656
12170.37 637
12171.41 576
12172.45 595
12173.49 646
12174.53 594
12175.58 595
12176.62 576
12177.66 616
12178.70 612
12179.74 610
12180.78 597
12181.83 611
12182.87 615
12183.91 573
12184.95 596
12185.99 631
12187.04 632
12188.08 635
12189.12 621
12190.16 614
12191.20 607
12192.25 576
12193.29 617
12194.33 612
12195.37 618
12196.42 547
12197.46 616
12198.50 566
12199.54 606
12200.59 601
12201.63 607
12202.67 585
12203.72 606
12204.76 636
12205.80 617
12206.84 613
12207.89 589
12208.93 592
12209.97 582
12211.02 571
12212.06 587
12213.10 614
12214.15 580
12215.19 539
12216.23 579
12217.28 554
12218.32 601
12219.36 572
12220.41 570
12221.45 570
12222.49 578
12223.54 548
12224.58 579
12225.62 576
12226.67 572
12227.71 502
12228.76 550
12229.80 602
12230.84 572
12231.89 598
12232.93 586
12233.98 579
12235.02 603
12236.06 620
12237.11 637
12238.15 611
12239.20 643
12240.24 619
12241.29 633
12242.33 627
12243.37 588
12244.42 641
12245.46 657
12246.51 682
12247.55 647
12248.60 625
12249.64 620
12250.69 615
12251.73 633
12252.78 570
12253.82 578
12254.87 637
12255.91 647
12256.96 608
12258.00 569
12259.05 582
12260.09 600
12261.14 569
12262.18 621
12263.23 600
12264.27 578
12265.32 538
12266.36 606
12267.41 616
12268.45 621
12269.50 540
12270.55 546
12271.59 567
12272.64 594
12273.68 561
12274.73 557
12275.77 592
12276.82 556
12277.87 621
12278.91 562
12279.96 556
12281.00 587
12282.05 581
12283.10 572
12284.14 611
12285.19 584
12286.24 591
12287.28 615
12288.33 619
12289.38 591
12290.42 581
12291.47 550
12292.51 594
12293.56 546
12294.61 535
12295.65 593
12296.70 587
12297.75 582
12298.80 527
12299.84 573
12300.89 583
12301.94 600
12302.98 558
12304.03 512
12305.08 552
12306.12 555
12307.17 536
12308.22 585
12309.27 598
12310.31 552
12311.36 525
12312.41 628
12313.46 563
12314.50 526
12315.55 615
12316.60 596
12317.65 539
12318.69 583
12319.74 557
12320.79 545
12321.84 539
12322.88 560
12323.93 543
12324.98 534
12326.03 601
12327.08 591
12328.12 546
12329.17 527
12330.22 583
12331.27 604
12332.32 568
12333.37 541
12334.41 568
12335.46 571
12336.51 567
12337.56 526
12338.61 536
12339.66 505
12340.71 554
12341.75 471
12342.80 599
12343.85 631
12344.90 599
12345.95 603
12347.00 551
12348.05 565
12349.10 612
12350.15 561
12351.19 554
12352.24 583
12353.29 524
12354.34 552
12355.39 510
12356.44 551
12357.49 523
12358.54 537
12359.59 516
12360.64 524
12361.69 499
12362.74 573
12363.79 535
12364.84 589
12365.89 568
12366.94 603
12367.99 596
12369.04 620
12370.09 611
12371.14 611
12372.18 579
12373.24 615
12374.29 608
12375.34 617
12376.39 522
12377.44 542
12378.49 550
12379.54 570
12380.59 557
12381.64 511
12382.69 566
12383.74 542
12384.79 597
12385.84 576
12386.89 538
12387.94 530
12388.99 554
12390.04 580
12391.09 569
12392.14 568
12393.19 569
12394.24 558
12395.30 598
12396.35 584
12397.40 573
12398.45 577
12399.50 569
12400.55 602
12401.60 568
12402.65 554
12403.70 544
12404.76 618
12405.81 629
12406.86 584
12407.91 583
12408.96 545
12410.01 627
12411.07 661
12412.12 601
12413.17 590
12414.22 575
12415.27 600
12416.32 608
12417.38 616
12418.43 601
12419.48 608
12420.53 582
12421.58 585
12422.64 578
12423.69 618
12424.74 600
12425.79 662
12426.84 593
12427.90 609
12428.95 612
12430.00 598
12431.05 589
12432.11 603
12433.16 627
12434.21 688
12435.26 604
12436.32 620
12437.37 589
12438.42 616
12439.48 575
12440.53 611
12441.58 615
12442.63 603
12443.69 608
12444.74 567
12445.79 571
12446.85 606
12447.90 560
12448.95 603
12450.01 629
12451.06 623
12452.11 581
12453.17 590
12454.22 581
12455.27 684
12456.33 647
12457.38 617
12458.43 635
12459.49 650
12460.54 676
12461.60 638
12462.65 651
12463.70 632
12464.76 609
12465.81 618
12466.86 633
12467.92 632
12468.97 628
12470.03 626
12471.08 669
12472.14 650
12473.19 672
12474.24 625
12475.30 613
12476.35 634
12477.41 695
12478.46 656
12479.52 728
12480.57 682
12481.63 737
12482.68 718
12483.73 715
12484.79 742
12485.84 690
12486.90 747
12487.95 744
12489.01 818
12490.06 950
12491.12 937
12492.17 995
12493.23 1045
12494.28 1091
12495.34 1130
12496.39 1059
12497.45 1016
12498.51 1083
12499.56 1022
12500.62 1034
12501.67 907
12502.73 931
12503.78 860
12504.84 830
12505.89 727
12506.95 700
12508.01 785
12509.06 781
12510.12 779
12511.17 713
12512.23 678
12513.28 671
12514.34 676
12515.40 713
12516.45 671
12517.51 691
12518.56 678
12519.62 690
12520.68 677
12521.73 617
12522.79 641
12523.85 635
12524.90 681
12525.96 655
12527.02 679
12528.07 682
12529.13 621
12530.19 648
12531.24 669
12532.30 618
12533.36 674
12534.41 663
12535.47 620
12536.53 658
12537.58 664
12538.64 653
12539.70 631
12540.75 638
12541.81 610
12542.87 621
12543.93 640
12544.98 663
12546.04 676
12547.10 705
12548.16 672
12549.21 674
12550.27 690
12551.33 709
12552.39 663
12553.44 640
12554.50 683
12555.56 654
12556.62 701
12557.67 638
12558.73 696
12559.79 706
12560.85 719
12561.91 712
12562.96 784
12564.02 691
12565.08 764
12566.14 776
12567.20 763
12568.26 749
12569.31 758
12570.37 811
12571.43 832
12572.49 899
12573.55 920
12574.61 926
12575.66 880
12576.72 917
12577.78 950
12578.84 856
12579.90 831
12580.96 851
12582.02 862
12583.08 842
12584.13 852
12585.19 739
12586.25 725
12587.31 720
12588.37 745
12589.43 702
12590.49 727
12591.55 723
12592.61 713
12593.67 664
12594.73 697
12595.79 638
12596.85 635
12597.91 684
12598.96 699
12600.02 620
12601.08 658
12602.14 650
12603.20 675
12604.26 632
12605.32 634
12606.38 665
12607.44 658
12608.50 696
12609.56 631
12610.62 610
12611.68 647
12612.74 629
12613.80 643
12614.86 676
12615.92 657
12616.98 726
12618.04 666
12619.10 685
12620.17 651
12621.23 628
12622.29 639
12623.35 634
12624.41 659
12625.47 659
12626.53 620
12627.59 623
12628.65 660
12629.71 567
12630.77 587
12631.83 610
12632.89 588
12633.96 578
12635.02 606
12636.08 584
12637.14 592
12638.20 588
12639.26 601
12640.32 580
12641.38 578
12642.45 604
12643.51 619
12644.57 618
12645.63 610
12646.69 668
12647.75 669
12648.81 650
12649.88 613
12650.94 672
12652.00 639
12653.06 696
12654.12 682
12655.19 676
12656.25 650
12657.31 691
12658.37 650
12659.43 623
12660.50 648
12661.56 615
12662.62 639
12663.68 640
12664.75 661
12665.81 626
12666.87 624
12667.93 587
12668.99 594
12670.06 591
12671.12 609
12672.18 596
12673.25 566
12674.31 582
12675.37 551
12676.43 555
12677.50 615
12678.56 615
12679.62 598
12680.69 637
12681.75 576
12682.81 578
12683.87 580
12684.94 583
12686.00 573
12687.06 544
12688.13 583
12689.19 573
12690.25 569
12691.32 544
12692.38 540
12693.45 604
12694.51 565
12695.57 600
12696.64 616
12697.70 568
12698.76 591
12699.83 577
12700.89 526
12701.95 551
12703.02 550
12704.08 488
12705.15 570
12706.21 569
12707.28 591
12708.34 533
12709.40 571
12710.47 525
12711.53 518
12712.60 476
12713.66 547
12714.73 525
12715.79 543
12716.85 574
12717.92 577
12718.98 536
12720.05 608
12721.11 569
12722.18 579
12723.24 571
12724.31 572
12725.37 569
12726.44 573
12727.50 533
12728.57 594
12729.63 514
12730.70 548
12731.76 503
12732.83 515
12733.89 516
12734.96 541
12736.02 535
12737.09 576
12738.15 518
12739.22 515
12740.29 553
12741.35 518
12742.42 515
12743.48 513
12744.55 548
12745.61 517
12746.68 533
12747.74 563
12748.81 525
12749.88 517
12750.94 594
12752.01 536
12753.07 531
12754.14 519
12755.21 515
12756.27 520
12757.34 541
12758.41 534
12759.47 523
12760.54 555
12761.60 527
12762.67 527
12763.74 480
12764.80 498
12765.87 507
12766.94 480
12768.00 461
12769.07 475
12770.14 514
12771.20 491
12772.27 482
12773.34 496
12774.40 505
12775.47 482
12776.54 457
12777.61 521
12778.67 504
12779.74 483
12780.81 471
12781.87 475
12782.94 553
12784.01 504
12785.08 456
12786.14 506
12787.21 476
12788.28 484
12789.35 492
12790.41 473
12791.48 482
12792.55 469
12793.62 484
12794.69 492
12795.75 487
12796.82 501
12797.89 481
12798.96 489
12800.02 502
12801.09 494
12802.16 532
12803.23 503
12804.30 495
12805.37 482
12806.43 458
12807.50 502
12808.57 454
12809.64 462
12810.71 486
12811.78 534
12812.84 526
12813.91 504
12814.98 441
12816.05 499
12817.12 476
12818.19 461
12819.26 522
12820.33 467
12821.39 483
12822.46 484
12823.53 473
12824.60 489
12825.67 473
12826.74 538
12827.81 482
12828.88 451
12829.95 478
12831.02 499
12832.09 481
12833.16 485
12834.22 458
12835.29 470
12836.36 487
12837.43 479
12838.50 461
12839.57 444
12840.64 451
12841.71 433
12842.78 456
12843.85 438
12844.92 437
12845.99 416
12847.06 454
12848.13 462
12849.20 441
12850.27 448
12851.34 481
12852.41 466
12853.48 465
12854.55 414
12855.62 436
12856.69 492
12857.76 415
12858.83 467
12859.90 481
12860.97 496
12862.05 499
12863.12 490
12864.19 468
12865.26 467
12866.33 432
12867.40 513
12868.47 475
12869.54 463
12870.61 463
12871.68 485
12872.75 487
12873.82 480
12874.90 490
12875.97 466
12877.04 481
12878.11 475
12879.18 499
12880.25 450
12881.32 454
12882.40 477
12883.47 491
12884.54 462
12885.61 473
12886.68 496
12887.75 484
12888.82 488
12889.90 439
12890.97 444
12892.04 474
12893.11 490
12894.18 478
12895.26 486
12896.33 453
12897.40 492
12898.47 443
12899.54 445
12900.62 455
12901.69 472
12902.76 461
12903.83 451
12904.91 454
12905.98 456
12907.05 447
12908.12 446
12909.20 451
12910.27 428
12911.34 466
12912.41 492
12913.49 495
12914.56 497
12915.63 481
12916.71 435
12917.78 480
12918.85 493
12919.92 438
12921.00 429
12922.07 449
12923.14 504
12924.22 433
12925.29 462
12926.36 448
12927.44 472
12928.51 406
12929.58 451
12930.66 406
12931.73 473
12932.80 441
12933.88 440
12934.95 454
12936.02 466
12937.10 449
12938.17 468
12939.25 449
12940.32 406
12941.39 484
12942.47 464
12943.54 468
12944.62 463
12945.69 408
12946.76 408
12947.84 455
12948.91 471
12949.99 449
12951.06 470
12952.14 456
12953.21 494
12954.28 427
12955.36 422
12956.43 474
12957.51 455
12958.58 491
12959.66 461
12960.73 468
12961.81 422
12962.88 470
12963.96 474
12965.03 430
12966.11 440
12967.18 437
12968.26 491
12969.33 430
12970.41 389
12971.48 462
12972.56 425
12973.63 453
12974.71 488
12975.78 447
12976.86 446
12977.93 460
12979.01 492
12980.08 454
12981.16 451
12982.23 464
12983.31 491
12984.39 499
12985.46 452
12986.54 517
12987.61 490
12988.69 505
12989.77 486
12990.84 489
12991.92 471
12992.99 466
12994.07 498
12995.15 473
12996.22 495
12997.30 438
12998.37 458
12999.45 450
13000.53 448
13001.60 461
13002.68 437
13003.76 472
13004.83 512
13005.91 501
13006.99 460
13008.06 484
13009.14 499
13010.22 487
13011.29 468
13012.37 514
13013.45 492
13014.52 543
13015.60 563
13016.68 499
13017.75 440
13018.83 467
13019.91 469
13020.99 483
13022.06 474
13023.14 507
13024.22 529
13025.30 507
13026.37 503
13027.45 491
13028.53 538
13029.61 496
13030.68 541
13031.76 490
13032.84 500
13033.92 501
13034.99 488
13036.07 497
13037.15 530
13038.23 502
13039.31 510
13040.38 546
13041.46 572
13042.54 497
13043.62 464
13044.70 509
13045.77 524
13046.85 520
13047.93 501
13049.01 487
13050.09 491
13051.17 550
13052.24 488
13053.32 480
13054.40 496
13055.48 507
13056.56 518
13057.64 495
13058.72 439
13059.80 448
13060.87 511
13061.95 477
13063.03 438
13064.11 442
13065.19 533
13066.27 492
13067.35 558
13068.43 472
13069.51 484
13070.59 462
13071.67 472
13072.74 514
13073.82 493
13074.90 519
13075.98 490
13077.06 478
13078.14 527
13079.22 555
13080.30 511
13081.38 480
13082.46 483
13083.54 469
13084.62 444
13085.70 461
13086.78 474
13087.86 488
13088.94 475
13090.02 546
13091.10 460
13092.18 487
13093.26 487
13094.34 456
13095.42 468
13096.50 437
13097.58 474
13098.66 488
13099.74 468
13100.82 431
13101.90 461
13102.98 481
13104.07 469
13105.15 451
13106.23 474
13107.31 480
13108.39 448
13109.47 490
13110.55 406
13111.63 455
13112.71 420
13113.79 437
13114.87 428
13115.96 401
13117.04 445
13118.12 486
13119.20 470
13120.28 457
13121.36 468
13122.44 481
13123.52 456
13124.61 498
13125.69 452
13126.77 475
13127.85 477
13128.93 455
13130.01 460
13131.10 494
13132.18 503
13133.26 493
13134.34 453
13135.42 472
13136.51 453
13137.59 445
13138.67 464
13139.75 474
13140.83 448
13141.92 431
13143.00 477
13144.08 513
13145.16 503
13146.25 420
13147.33 416
13148.41 481
13149.49 493
13150.58 448
13151.66 461
13152.74 479
13153.82 486
13154.91 509
13155.99 432
13157.07 464
13158.15 511
13159.24 490
13160.32 484
13161.40 438
13162.49 453
13163.57 423
13164.65 440
13165.74 410
13166.82 442
13167.90 483
13168.99 452
13170.07 436
13171.15 432
13172.24 464
13173.32 440
13174.40 439
13175.49 440
13176.57 474
13177.65 458
13178.74 436
13179.82 480
13180.91 425
13181.99 454
13183.07 479
13184.16 431
13185.24 463
13186.32 480
13187.41 508
13188.49 471
13189.58 479
13190.66 435
13191.75 421
13192.83 480
13193.91 416
13195.00 396
13196.08 448
13197.17 440
13198.25 445
13199.34 456
13200.42 437
13201.51 408
13202.59 420
13203.68 469
13204.76 450
13205.85 474
13206.93 485
13208.01 465
13209.10 429
13210.18 447
13211.27 433
13212.36 496
13213.44 441
13214.53 414
13215.61 470
13216.70 460
13217.78 435
13218.87 410
13219.95 433
13221.04 398
13222.12 431
13223.21 452
13224.29 447
13225.38 468
13226.47 454
13227.55 481
13228.64 418
13229.72 382
13230.81 438
13231.89 455
13232.98 451
13234.07 451
13235.15 454
13236.24 435
13237.33 449
13238.41 444
13239.50 431
13240.58 423
13241.67 422
13242.76 437
13243.84 400
13244.93 409
13246.02 410
13247.10 380
13248.19 430
13249.28 453
13250.36 420
13251.45 424
13252.54 406
13253.62 421
13254.71 408
13255.80 418
13256.88 421
13257.97 468
13259.06 457
13260.14 505
13261.23 451
13262.32 387
13263.41 392
13264.49 447
13265.58 434
13266.67 442
13267.76 464
13268.84 431
13269.93 400
13271.02 402
13272.11 445
13273.19 425
13274.28 438
13275.37 385
13276.46 426
13277.54 431
13278.63 439
13279.72 466
13280.81 440
13281.90 381
13282.98 409
13284.07 430
13285.16 445
13286.25 443
13287.34 425
13288.42 474
13289.51 416
13290.60 489
13291.69 477
13292.78 482
13293.87 448
13294.95 439
13296.04 439
13297.13 392
13298.22 448
13299.31 425
13300.40 433
13301.49 450
13302.58 454
13303.66 416
13304.75 488
13305.84 427
13306.93 415
13308.02 414
13309.11 418
13310.20 434
13311.29 442
13312.38 456
13313.47 453
13314.55 440
13315.64 455
13316.73 438
13317.82 423
13318.91 482
13320.00 445
13321.09 463
13322.18 407
13323.27 445
13324.36 476
13325.45 462
13326.54 470
13327.63 453
13328.72 477
13329.81 426
13330.90 460
13331.99 420
13333.08 487
13334.17 436
13335.26 397
13336.35 443
13337.44 441
13338.53 427
13339.62 429
13340.71 454
13341.80 472
13342.89 471
13343.98 432
13345.07 413
13346.16 397
13347.25 459
13348.35 478
13349.44 424
13350.53 390
13351.62 387
13352.71 391
13353.80 457
13354.89 437
13355.98 420
13357.07 398
13358.16 469
13359.26 462
13360.35 461
13361.44 413
13362.53 449
13363.62 442
13364.71 426
13365.80 418
13366.89 438
13367.99 466
13369.08 429
13370.17 446
13371.26 448
13372.35 406
13373.44 406
13374.54 439
13375.63 401
13376.72 418
13377.81 395
13378.90 435
13380.00 425
13381.09 399
13382.18 383
13383.27 403
13384.36 419
13385.46 407
13386.55 440
13387.64 393
13388.73 402
13389.83 418
13390.92 460
13392.01 432
13393.10 417
13394.20 406
13395.29 404
13396.38 437
13397.47 408
13398.57 450
13399.66 417
13400.75 401
13401.84 390
13402.94 431
13404.03 405
13405.12 438
13406.22 382
13407.31 442
13408.40 400
13409.50 432
13410.59 477
13411.68 406
13412.78 385
13413.87 393
13414.96 392
13416.06 398
13417.15 387
13418.24 414
13419.34 442
13420.43 440
13421.52 400
13422.62 440
13423.71 452
13424.81 404
13425.90 387
13426.99 392
13428.09 406
13429.18 378
13430.27 443
13431.37 428
13432.46 433
13433.56 418
13434.65 437
13435.75 461
13436.84 396
13437.93 402
13439.03 415
13440.12 441
13441.22 461
13442.31 400
13443.41 418
13444.50 418
13445.60 408
13446.69 385
13447.79 405
13448.88 412
13449.98 443
13451.07 430
13452.17 409
13453.26 446
13454.36 423
13455.45 411
13456.55 373
13457.64 462
13458.74 452
13459.83 398
13460.93 434
13462.02 429
13463.12 424
13464.21 418
13465.31 426
13466.40 420
13467.50 399
13468.59 415
13469.69 444
13470.79 463
13471.88 438
13472.98 430
13474.07 444
13475.17 459
13476.27 468
13477.36 473
13478.46 417
13479.55 410
13480.65 413
13481.75 434
13482.84 374
13483.94 409
13485.03 432
13486.13 424
13487.23 460
13488.32 475
13489.42 463
13490.52 431
13491.61 456
13492.71 429
13493.81 419
13494.90 417
13496.00 438
13497.10 498
13498.19 451
13499.29 398
13500.39 443
13501.48 429
13502.58 443
13503.68 464
13504.77 421
13505.87 424
13506.97 498
13508.07 482
13509.16 431
13510.26 401
13511.36 392
13512.46 434
13513.55 430
13514.65 385
13515.75 382
13516.85 464
13517.94 477
13519.04 397
13520.14 407
13521.24 448
13522.33 404
13523.43 421
13524.53 399
13525.63 429
13526.73 399
13527.82 412
13528.92 393
13530.02 396
13531.12 402
13532.22 436
13533.31 390
13534.41 426
13535.51 428
13536.61 388
13537.71 444
13538.81 419
13539.90 404
13541.00 434
13542.10 400
13543.20 440
13544.30 396
13545.40 401
13546.50 411
13547.60 439
13548.69 402
13549.79 450
13550.89 372
13551.99 435
13553.09 401
13554.19 408
13555.29 369
13556.39 424
13557.49 445
13558.59 404
13559.69 434
13560.78 412
13561.88 411
13562.98 421
13564.08 422
13565.18 430
13566.28 420
13567.38 453
13568.48 396
13569.58 438
13570.68 422
13571.78 403
13572.88 424
13573.98 421
13575.08 414
13576.18 444
13577.28 462
13578.38 445
13579.48 386
13580.58 428
13581.68 458
13582.78 415
13583.88 376
13584.98 410
13586.08 409
13587.18 392
13588.28 424
13589.38 415
13590.48 377
13591.59 384
13592.69 388
13593.79 388
13594.89 397
13595.99 460
13597.09 383
13598.19 351
13599.29 356
13600.39 387
13601.49 419
13602.59 417
13603.69 441
13604.80 454
13605.90 434
13607.00 393
13608.10 384
13609.20 432
13610.30 466
13611.40 402
13612.51 461
13613.61 427
13614.71 400
13615.81 377
13616.91 357
13618.01 359
13619.11 387
13620.22 399
13621.32 384
13622.42 397
13623.52 380
13624.62 385
13625.73 408
13626.83 379
13627.93 378
13629.03 418
13630.13 419
13631.24 446
13632.34 427
13633.44 410
13634.54 453
13635.65 421
13636.75 428
13637.85 411
13638.95 400
13640.06 409
13641.16 448
13642.26 385
13643.36 410
13644.47 426
13645.57 451
13646.67 392
13647.78 407
13648.88 397
13649.98 389
13651.08 422
13652.19 446
13653.29 479
13654.39 396
13655.50 394
13656.60 410
13657.70 401
13658.81 447
13659.91 457
13661.01 385
13662.12 404
13663.22 394
13664.32 410
13665.43 381
13666.53 437
13667.63 437
13668.74 414
13669.84 382
13670.95 395
13672.05 414
13673.15 428
13674.26 405
13675.36 442
13676.47 450
13677.57 429
13678.67 446
13679.78 384
13680.88 391
13681.99 380
13683.09 387
13684.20 389
13685.30 381
13686.40 392
13687.51 405
13688.61 432
13689.72 435
13690.82 404
13691.93 468
13693.03 412
13694.14 392
13695.24 373
13696.35 401
13697.45 414
13698.56 413
13699.66 424
13700.77 452
13701.87 450
13702.98 422
13704.08 421
13705.19 465
13706.29 452
13707.40 397
13708.50 433
13709.61 451
13710.71 437
13711.82 437
13712.92 414
13714.03 411
13715.14 423
13716.24 470
13717.35 504
13718.45 422
13719.56 435
13720.66 422
13721.77 474
13722.88 461
13723.98 431
13725.09 448
13726.19 426
13727.30 453
13728.41 424
13729.51 402
13730.62 438
13731.73 412
13732.83 434
13733.94 422
13735.04 420
13736.15 434
13737.26 457
13738.36 437
13739.47 451
13740.58 452
13741.68 442
13742.79 471
13743.90 445
13745.00 453
13746.11 435
13747.22 457
13748.32 435
13749.43 415
13750.54 448
13751.65 457
13752.75 439
13753.86 465
13754.97 467
13756.07 512
13757.18 492
13758.29 454
13759.40 469
13760.50 461
13761.61 475
13762.72 494
13763.83 496
13764.93 437
13766.04 469
13767.15 478
13768.26 500
13769.37 494
13770.47 522
13771.58 461
13772.69 528
13773.80 540
13774.91 502
13776.01 504
13777.12 511
13778.23 529
13779.34 513
13780.45 472
13781.55 432
13782.66 454
13783.77 405
13784.88 429
13785.99 433
13787.10 438
13788.20 449
13789.31 452
13790.42 514
13791.53 449
13792.64 414
13793.75 442
13794.86 410
13795.97 416
13797.07 459
13798.18 414
13799.29 430
13800.40 426
13801.51 428
13802.62 418
13803.73 507
13804.84 445
13805.95 484
13807.06 478
13808.17 461
13809.28 477
13810.39 435
13811.49 454
13812.60 430
13813.71 433
13814.82 416
13815.93 476
13817.04 471
13818.15 466
13819.26 364
13820.37 445
13821.48 432
13822.59 418
13823.70 427
13824.81 440
13825.92 424
13827.03 434
13828.14 428
13829.25 454
13830.36 462
13831.47 400
13832.58 457
13833.69 429
13834.80 459
13835.92 410
13837.03 411
13838.14 425
13839.25 391
13840.36 411
13841.47 412
13842.58 428
13843.69 418
13844.80 407
13845.91 446
13847.02 450
13848.13 428
13849.24 439
13850.36 459
13851.47 483
13852.58 478
13853.69 444
13854.80 460
13855.91 456
13857.02 525
13858.13 512
13859.25 471
13860.36 435
13861.47 404
13862.58 435
13863.69 457
13864.80 440
13865.91 464
13867.03 502
13868.14 474
13869.25 492
13870.36 499
13871.47 541
13872.59 462
13873.70 465
13874.81 499
13875.92 494
13877.03 456
13878.15 430
13879.26 433
13880.37 463
13881.48 462
13882.60 494
13883.71 482
13884.82 475
13885.93 443
13887.05 441
13888.16 426
13889.27 459
13890.38 410
13891.50 425
13892.61 449
13893.72 488
13894.83 483
13895.95 443
13897.06 461
13898.17 469
13899.29 476
13900.40 436
13901.51 502
13902.63 489
13903.74 486
13904.85 509
13905.97 447
13907.08 445
13908.19 421
13909.31 410
13910.42 477
13911.53 451
13912.65 430
13913.76 418
13914.87 390
13915.99 458
13917.10 399
13918.21 427
13919.33 476
13920.44 460
13921.56 413
13922.67 423
13923.78 434
13924.90 437
13926.01 443
13927.13 457
13928.24 414
13929.35 381
13930.47 415
13931.58 439
13932.70 420
13933.81 385
13934.93 392
13936.04 403
13937.16 416
13938.27 417
13939.38 377
13940.50 448
13941.61 477
13942.73 435
13943.84 437
13944.96 432
13946.07 402
13947.19 437
13948.30 430
13949.42 421
13950.53 413
13951.65 406
13952.76 397
13953.88 399
13954.99 401
13956.11 348
13957.23 405
13958.34 429
13959.46 388
13960.57 380
13961.69 428
13962.80 403
13963.92 404
13965.03 442
13966.15 433
13967.27 358
13968.38 400
13969.50 401
13970.61 384
13971.73 363
13972.84 393
13973.96 423
13975.08 431
13976.19 395
13977.31 437
13978.43 398
13979.54 394
13980.66 368
13981.77 372
13982.89 413
13984.01 448
13985.12 404
13986.24 422
13987.36 423
13988.47 405
13989.59 442
13990.71 421
13991.82 466
13992.94 423
13994.06 394
13995.17 385
13996.29 375
13997.41 372
13998.52 396
13999.64 386
14000.76 436
14001.88 424
14002.99 379
14004.11 418
14005.23 384
14006.34 380
14007.46 434
14008.58 392
14009.70 371
14010.81 451
14011.93 404
14013.05 394
14014.17 409
14015.28 391
14016.40 387
14017.52 426
14018.64 394
14019.76 411
14020.87 429
14021.99 388
14023.11 355
14024.23 377
14025.35 412
14026.46 377
14027.58 417
14028.70 397
14029.82 369
14030.94 379
14032.06 428
14033.17 453
14034.29 437
14035.41 437
14036.53 402
14037.65 413
14038.77 397
14039.88 409
14041.00 411
14042.12 433
14043.24 382
14044.36 393
14045.48 404
14046.60 453
14047.72 444
14048.84 440
14049.95 385
14051.07 434
14052.19 429
14053.31 426
14054.43 399
14055.55 399
14056.67 426
14057.79 424
14058.91 443
14060.03 448
14061.15 406
14062.27 397
14063.39 423
14064.51 390
14065.63 401
14066.75 410
14067.87 423
14068.99 369
14070.11 393
14071.23 475
14072.35 461
14073.47 424
14074.59 417
14075.71 406
14076.83 439
14077.95 480
14079.07 477
14080.19 416
14081.31 432
14082.43 434
14083.55 424
14084.67 424
14085.79 398
14086.91 417
14088.03 430
14089.15 435
14090.27 470
14091.39 453
14092.51 460
14093.63 457
14094.75 481
14095.87 411
14097.00 478
14098.12 491
14099.24 512
14100.36 523
14101.48 513
14102.60 467
14103.72 480
14104.84 500
14105.96 441
14107.09 464
14108.21 435
14109.33 387
14110.45 427
14111.57 424
14112.69 395
14113.81 446
14114.94 435
14116.06 445
14117.18 406
14118.30 390
14119.42 410
14120.55 395
14121.67 413
14122.79 415
14123.91 435
14125.03 430
14126.16 439
14127.28 403
14128.40 403
14129.52 404
14130.64 426
14131.77 390
14132.89 420
14134.01 364
14135.13 403
14136.26 426
14137.38 401
14138.50 392
14139.62 427
14140.75 464
14141.87 431
14142.99 396
14144.11 396
14145.24 401
14146.36 390
14147.48 390
14148.61 381
14149.73 382
14150.85 409
14151.98 396
14153.10 408
14154.22 354
14155.35 397
14156.47 400
14157.59 398
14158.72 414
14159.84 411
14160.96 378
14162.09 396
14163.21 362
14164.33 387
14165.46 367
14166.58 373
14167.70 429
14168.83 416
14169.95 392
14171.08 384
14172.20 394
14173.32 350
14174.45 433
14175.57 443
14176.70 392
14177.82 365
14178.94 369
14180.07 344
14181.19 405
14182.32 417
14183.44 381
14184.57 361
14185.69 359
14186.81 375
14187.94 398
14189.06 435
14190.19 384
14191.31 379
14192.44 394
14193.56 425
14194.69 416
14195.81 379
14196.94 367
14198.06 390
14199.19 428
14200.31 421
14201.44 356
14202.56 361
14203.69 369
14204.81 365
14205.94 376
14207.06 411
14208.19 420
14209.31 324
14210.44 337
14211.57 370
14212.69 405
14213.82 371
14214.94 357
14216.07 356
14217.19 371
14218.32 425
14219.44 399
14220.57 387
14221.70 355
14222.82 368
14223.95 360
14225.07 379
14226.20 383
14227.33 381
14228.45 384
14229.58 386
14230.71 384
14231.83 413
14232.96 368
14234.08 368
14235.21 361
14236.34 395
14237.46 397
14238.59 378
14239.72 393
14240.84 358
14241.97 382
14243.10 363
14244.22 343
14245.35 424
14246.48 408
14247.60 350
14248.73 353
14249.86 363
14250.99 419
14252.11 442
14253.24 403
14254.37 400
14255.49 388
14256.62 383
14257.75 391
14258.88 404
14260.00 326
14261.13 352
14262.26 381
14263.39 365
14264.51 350
14265.64 347
14266.77 343
14267.90 325
14269.02 328
14270.15 345
14271.28 379
14272.41 350
14273.54 398
14274.66 357
14275.79 367
14276.92 349
14278.05 393
14279.18 345
14280.30 376
14281.43 374
14282.56 371
14283.69 360
14284.82 364
14285.95 323
14287.07 335
14288.20 357
14289.33 338
14290.46 373
14291.59 340
14292.72 326
14293.85 363
14294.98 335
14296.10 339
14297.23 332
14298.36 357
14299.49 339
14300.62 348
14301.75 377
14302.88 362
14304.01 366
14305.14 304
14306.27 330
14307.39 351
14308.52 376
14309.65 396
14310.78 353
14311.91 353
14313.04 338
14314.17 360
14315.30 347
14316.43 379
14317.56 358
14318.69 372
14319.82 385
14320.95 369
14322.08 343
14323.21 317
14324.34 365
14325.47 315
14326.60 370
14327.73 372
14328.86 371
14329.99 373
14331.12 348
14332.25 369
14333.38 377
14334.51 347
14335.64 323
14336.77 336
14337.90 323
14339.03 367
14340.16 389
14341.29 380
14342.42 336
14343.56 359
14344.69 385
14345.82 376
14346.95 328
14348.08 392
14349.21 367
14350.34 369
14351.47 343
14352.60 305
14353.73 309
14354.87 325
14356.00 337
14357.13 327
14358.26 335
14359.39 343
14360.52 359
14361.65 344
14362.78 362
14363.92 343
14365.05 359
14366.18 330
14367.31 358
14368.44 338
14369.57 341
14370.71 355
14371.84 392
14372.97 344
14374.10 374
14375.23 358
14376.37 345
14377.50 355
14378.63 344
14379.76 340
14380.89 368
14382.03 362
14383.16 337
14384.29 320
14385.42 343
14386.56 391
14387.69 346
14388.82 320
14389.95 351
14391.09 362
14392.22 346
14393.35 343
14394.48 330
14395.62 358
14396.75 400
14397.88 337
14399.02 342
14400.15 362
14401.28 355
14402.41 339
14403.55 356
14404.68 342
14405.81 370
14406.95 365
14408.08 344
14409.21 376
14410.35 377
14411.48 369
14412.61 390
14413.75 362
14414.88 341
14416.01 360
14417.15 370
14418.28 383
14419.42 371
14420.55 387
14421.68 376
14422.82 370
14423.95 372
14425.08 344
14426.22 342
14427.35 358
14428.49 368
14429.62 324
14430.75 378
14431.89 371
14433.02 397
14434.16 340
14435.29 372
14436.43 361
14437.56 325
14438.69 371
14439.83 401
14440.96 360
14442.10 404
14443.23 403
14444.37 357
14445.50 355
14446.64 353
14447.77 393
14448.91 367
14450.04 365
14451.18 404
14452.31 392
14453.45 375
14454.58 418
14455.72 406
14456.85 403
14457.99 389
14459.12 364
14460.26 392
14461.39 383
14462.53 373
14463.66 395
14464.80 409
14465.94 398
14467.07 424
14468.21 401
14469.34 431
14470.48 425
14471.61 430
14472.75 434
14473.89 412
14475.02 451
14476.16 465
14477.29 461
14478.43 466
14479.57 451
14480.70 380
14481.84 445
14482.97 471
14484.11 450
14485.25 440
14486.38 396
14487.52 425
14488.66 461
14489.79 390
14490.93 382
14492.07 378
14493.20 413
14494.34 385
14495.48 404
14496.61 388
14497.75 397
14498.89 452
14500.02 363
14501.16 392
14502.30 367
14503.43 355
14504.57 381
14505.71 357
14506.84 386
14507.98 412
14509.12 373
14510.26 323
14511.39 392
14512.53 359
14513.67 351
14514.81 366
14515.94 357
14517.08 366
14518.22 375
14519.36 379
14520.49 376
14521.63 368
14522.77 382
14523.91 412
14525.05 424
14526.18 363
14527.32 383
14528.46 369
14529.60 401
14530.74 362
14531.87 353
14533.01 326
14534.15 365
14535.29 335
14536.43 344
14537.56 368
14538.70 376
14539.84 376
14540.98 364
14542.12 374
14543.26 398
14544.40 361
14545.53 362
14546.67 407
14547.81 360
14548.95 335
14550.09 354
14551.23 386
14552.37 415
14553.51 385
14554.65 391
14555.78 361
14556.92 402
14558.06 365
14559.20 374
14560.34 356
14561.48 369
14562.62 337
14563.76 382
14564.90 392
14566.04 379
14567.18 342
14568.32 357
14569.46 405
14570.60 382
14571.74 381
14572.88 379
14574.02 341
14575.16 365
14576.30 362
14577.44 346
14578.58 358
14579.72 330
14580.86 358
14582.00 345
14583.14 385
14584.28 348
14585.42 376
14586.56 367
14587.70 399
14588.84 400
14589.98 383
14591.12 363
14592.26 375
14593.40 351
14594.54 345
14595.68 375
14596.82 355
14597.96 381
14599.10 376
14600.24 373
14601.38 414
14602.52 359
14603.67 392
14604.81 375
14605.95 400
14607.09 396
14608.23 376
14609.37 367
14610.51 394
14611.65 392
14612.79 382
14613.94 413
14615.08 441
14616.22 440
14617.36 404
14618.50 426
14619.64 386
14620.79 384
14621.93 452
14623.07 392
14624.21 391
14625.35 398
14626.49 427
14627.64 392
14628.78 411
14629.92 422
14631.06 415
14632.20 447
14633.35 433
14634.49 452
14635.63 445
14636.77 460
14637.91 450
14639.06 437
14640.20 438
14641.34 418
14642.48 456
14643.63 436
14644.77 447
14645.91 390
14647.05 382
14648.20 380
14649.34 362
14650.48 370
14651.63 368
14652.77 379
14653.91 398
14655.05 371
14656.20 362
14657.34 408
14658.48 360
14659.63 342
14660.77 359
14661.91 325
14663.06 365
14664.20 373
14665.34 408
14666.49 339
14667.63 338
14668.77 347
14669.92 360
14671.06 349
14672.20 289
14673.35 343
14674.49 345
14675.64 316
14676.78 342
14677.92 390
14679.07 340
14680.21 339
14681.35 327
14682.50 324
14683.64 342
14684.79 340
14685.93 340
14687.08 333
14688.22 345
14689.36 350
14690.51 345
14691.65 343
14692.80 351
14693.94 363
14695.09 331
14696.23 363
14697.38 311
14698.52 332
14699.66 355
14700.81 317
14701.95 320
14703.10 349
14704.24 355
14705.39 329
14706.53 335
14707.68 337
14708.82 344
14709.97 357
14711.11 397
14712.26 328
14713.40 336
14714.55 378
14715.69 305
14716.84 320
14717.99 362
14719.13 351
14720.28 391
14721.42 327
14722.57 348
14723.71 346
14724.86 367
14726.00 348
14727.15 312
14728.30 320
14729.44 349
14730.59 328
14731.73 347
14732.88 358
14734.03 318
14735.17 338
14736.32 355
14737.46 338
14738.61 360
14739.76 373
14740.90 389
14742.05 384
14743.20 311
14744.34 333
14745.49 376
14746.64 379
14747.78 367
14748.93 351
14750.08 396
14751.22 381
14752.37 286
14753.52 319
14754.66 319
14755.81 331
14756.96 366
14758.10 348
14759.25 387
14760.40 364
14761.54 333
14762.69 346
14763.84 388
14764.99 408
14766.13 383
14767.28 402
14768.43 375
14769.58 350
14770.72 346
14771.87 344
14773.02 391
14774.17 368
14775.31 379
14776.46 364
14777.61 346
14778.76 342
14779.90 366
14781.05 373
14782.20 396
14783.35 391
14784.50 344
14785.64 372
14786.79 379
14787.94 393
14789.09 417
14790.24 406
14791.38 383
14792.53 399
14793.68 413
14794.83 389
14795.98 380
14797.13 385
14798.28 395
14799.42 408
14800.57 379
14801.72 372
14802.87 387
14804.02 371
14805.17 341
14806.32 379
14807.47 391
14808.61 391
14809.76 365
14810.91 396
14812.06 352
14813.21 334
14814.36 373
14815.51 378
14816.66 313
14817.81 318
14818.96 360
14820.11 353
14821.26 331
14822.41 366
14823.55 346
14824.70 356
14825.85 312
14827.00 300
14828.15 324
14829.30 338
14830.45 327
14831.60 295
14832.75 319
14833.90 290
14835.05 325
14836.20 331
14837.35 312
14838.50 337
14839.65 331
14840.80 296
14841.95 274
14843.10 290
14844.25 302
14845.40 332
14846.55 327
14847.70 278
14848.86 301
14850.01 314
14851.16 311
14852.31 300
14853.46 315
14854.61 296
14855.76 324
14856.91 355
14858.06 320
14859.21 300
14860.36 308
14861.51 324
14862.66 322
14863.82 352
14864.97 296
14866.12 315
14867.27 347
14868.42 307
14869.57 320
14870.72 314
14871.87 309
14873.03 337
14874.18 329
14875.33 280
14876.48 254
14877.63 289
14878.78 338
14879.94 303
14881.09 311
14882.24 300
14883.39 286
14884.54 284
14885.70 310
14886.85 318
14888.00 306
14889.15 323
14890.30 317
14891.46 316
14892.61 309
14893.76 309
14894.91 330
14896.06 343
14897.22 337
14898.37 319
14899.52 277
14900.67 281
14901.83 326
14902.98 296
14904.13 291
14905.28 333
14906.44 298
14907.59 299
14908.74 314
14909.90 346
14911.05 360
14912.20 304
14913.36 297
14914.51 280
14915.66 337
14916.81 307
14917.97 304
14919.12 321
14920.27 317
14921.43 310
14922.58 335
14923.73 299
14924.89 324
14926.04 312
14927.19 307
14928.35 313
14929.50 311
14930.66 310
14931.81 329
14932.96 293
14934.12 260
14935.27 324
14936.42 260
14937.58 310
14938.73 285
14939.89 318
14941.04 262
14942.19 276
14943.35 283
14944.50 320
14945.66 288
14946.81 321
14947.97 302
14949.12 271
14950.27 332
14951.43 313
14952.58 329
14953.74 323
14954.89 295
14956.05 270
14957.20 300
14958.36 311
14959.51 271
14960.67 282
14961.82 286
14962.98 271
14964.13 301
14965.29 262
14966.44 293
14967.60 296
14968.75 298
14969.91 305
14971.06 345
14972.22 303
14973.37 315
14974.53 300
14975.68 258
14976.84 283
14977.99 317
14979.15 300
14980.31 299
14981.46 272
14982.62 304
14983.77 313
14984.93 306
14986.08 289
14987.24 280
14988.40 278
14989.55 292
14990.71 324
14991.86 327
14993.02 280
14994.18 311
14995.33 296
14996.49 286
14997.65 305
14998.80 277
14999.96 313
15001.11 301
15002.27 349
15003.43 283
15004.58 274
15005.74 288
15006.90 278
15008.05 277
15009.21 260
15010.37 245
15011.52 268
15012.68 273
15013.84 284
15014.99 296
15016.15 274
15017.31 260
15018.47 299
15019.62 289
15020.78 275
15021.94 287
15023.09 307
15024.25 294
15025.41 258
15026.57 290
15027.72 279
15028.88 279
15030.04 299
15031.20 307
15032.35 249
15033.51 272
15034.67 286
15035.83 287
15036.98 305
15038.14 305
15039.30 277
15040.46 268
15041.62 293
15042.77 293
15043.93 308
15045.09 292
15046.25 279
15047.41 268
15048.57 282
15049.72 261
15050.88 270
15052.04 286
15053.20 280
15054.36 290
15055.52 272
15056.67 285
15057.83 283
15058.99 251
15060.15 250
15061.31 292
15062.47 267
15063.63 271
15064.79 263
15065.94 327
15067.10 299
15068.26 304
15069.42 266
15070.58 280
15071.74 256
15072.90 322
15074.06 312
15075.22 271
15076.38 284
15077.54 265
15078.70 260
15079.85 266
15081.01 290
15082.17 272
15083.33 275
15084.49 252
15085.65 280
15086.81 250
15087.97 288
15089.13 306
15090.29 283
15091.45 267
15092.61 263
15093.77 269
15094.93 270
15096.09 263
15097.25 267
15098.41 266
15099.57 264
15100.73 255
15101.89 294
15103.05 278
15104.21 281
15105.37 256
15106.53 270
15107.69 290
15108.86 274
15110.02 282
15111.18 266
15112.34 252
15113.50 265
15114.66 289
15115.82 293
15116.98 281
15118.14 257
15119.30 250
15120.46 267
15121.62 279
15122.79 248
15123.95 259
15125.11 284
15126.27 276
15127.43 271
15128.59 276
15129.75 273
15130.91 277
15132.08 254
15133.24 284
15134.40 224
15135.56 239
15136.72 275
15137.88 241
15139.05 273
15140.21 273
15141.37 315
15142.53 315
15143.69 256
15144.85 277
15146.02 273
15147.18 300
15148.34 252
15149.50 298
15150.66 286
15151.83 288
15152.99 277
15154.15 288
15155.31 280
15156.48 259
15157.64 255
15158.80 227
15159.96 269
15161.13 247
15162.29 278
15163.45 248
15164.61 236
15165.78 269
15166.94 304
15168.10 292
15169.27 272
15170.43 270
15171.59 250
15172.75 260
15173.92 247
15175.08 270
15176.24 264
15177.41 269
15178.57 262
15179.73 264
15180.90 283
15182.06 251
15183.22 271
15184.39 279
15185.55 261
15186.71 253
15187.88 280
15189.04 307
15190.21 253
15191.37 214
15192.53 274
15193.70 282
15194.86 331
15196.02 270
15197.19 259
15198.35 286
15199.52 249
15200.68 255
15201.84 264
15203.01 255
15204.17 270
15205.34 255
15206.50 248
15207.67 250
15208.83 251
15209.99 283
15211.16 267
15212.32 266
15213.49 277
15214.65 273
15215.82 269
15216.98 278
15218.15 285
15219.31 318
15220.48 281
15221.64 276
15222.81 304
15223.97 286
15225.14 300
15226.30 275
15227.47 321
15228.63 254
15229.80 259
15230.96 285
15232.13 285
15233.29 301
15234.46 291
15235.62 260
15236.79 288
15237.95 275
15239.12 252
15240.29 271
15241.45 256
15242.62 302
15243.78 287
15244.95 282
15246.11 277
15247.28 270
15248.45 264
15249.61 292
15250.78 278
15251.94 276
15253.11 251
15254.28 262
15255.44 283
15256.61 257
15257.78 269
15258.94 242
15260.11 244
15261.27 248
15262.44 267
15263.61 250
15264.77 249
15265.94 224
15267.11 256
15268.27 275
15269.44 278
15270.61 299
15271.77 267
15272.94 241
15274.11 243
15275.27 286
15276.44 269
15277.61 289
15278.78 307
15279.94 272
15281.11 290
15282.28 287
15283.44 299
15284.61 306
15285.78 247
15286.95 231
15288.11 268
15289.28 240
15290.45 237
15291.62 252
15292.78 293
15293.95 270
15295.12 243
15296.29 254
15297.46 267
15298.62 242
15299.79 247
15300.96 253
15302.13 272
15303.30 278
15304.46 312
15305.63 264
15306.80 234
15307.97 254
15309.14 255
15310.30 252
15311.47 247
15312.64 251
15313.81 251
15314.98 300
15316.15 256
15317.31 305
15318.48 276
15319.65 273
15320.82 266
15321.99 268
15323.16 239
15324.33 260
15325.50 241
15326.66 223
15327.83 236
15329.00 224
15330.17 253
15331.34 257
15332.51 241
15333.68 233
15334.85 263
15336.02 273
15337.19 264
15338.36 265
15339.53 253
15340.70 245
15341.86 253
15343.03 275
15344.20 295
15345.37 260
15346.54 252
15347.71 241
15348.88 232
15350.05 226
15351.22 218
15352.39 267
15353.56 248
15354.73 269
15355.90 264
15357.07 235
15358.24 243
15359.41 253
15360.58 250
15361.75 260
15362.92 256
15364.09 276
15365.26 253
15366.43 262
15367.60 251
15368.78 273
15369.95 260
15371.12 248
15372.29 234
15373.46 247
15374.63 278
15375.80 249
15376.97 204
15378.14 253
15379.31 261
15380.48 262
15381.65 286
15382.83 291
15384.00 252
15385.17 213
15386.34 243
15387.51 251
15388.68 280
15389.85 294
15391.02 251
15392.20 251
15393.37 274
15394.54 252
15395.71 251
15396.88 270
15398.05 244
15399.22 253
15400.40 261
15401.57 255
15402.74 248
15403.91 247
15405.08 240
15406.26 248
15407.43 263
15408.60 245
15409.77 255
15410.94 250
15412.12 268
15413.29 282
15414.46 258
15415.63 251
15416.81 255
15417.98 287
15419.15 285
15420.32 280
15421.50 264
15422.67 296
15423.84 255
15425.01 238
15426.19 249
15427.36 255
15428.53 270
15429.70 249
15430.88 252
15432.05 281
15433.22 304
15434.40 268
15435.57 274
15436.74 242
15437.92 259
15439.09 255
15440.26 237
15441.44 224
15442.61 267
15443.78 265
15444.96 308
15446.13 291
15447.30 258
15448.48 230
15449.65 225
15450.82 270
15452.00 301
15453.17 246
15454.34 287
15455.52 253
15456.69 264
15457.87 249
15459.04 288
15460.21 266
15461.39 236
15462.56 231
15463.74 241
15464.91 258
15466.08 255
15467.26 300
15468.43 252
15469.61 284
15470.78 238
15471.96 228
15473.13 297
15474.31 269
15475.48 256
15476.65 233
15477.83 261
15479.00 281
15480.18 261
15481.35 262
15482.53 236
15483.70 229
15484.88 270
15486.05 256
15487.23 235
15488.40 246
15489.58 254
15490.75 235
15491.93 264
15493.10 274
15494.28 245
15495.45 271
15496.63 243
15497.81 218
15498.98 226
15500.16 242
15501.33 253
15502.51 285
15503.68 231
15504.86 255
15506.03 257
15507.21 275
15508.39 259
15509.56 271
15510.74 234
15511.91 251
15513.09 246
15514.27 259
15515.44 266
15516.62 260
15517.79 260
15518.97 262
15520.15 240
15521.32 220
15522.50 269
15523.68 254
15524.85 283
15526.03 279
15527.21 275
15528.38 276
15529.56 252
15530.74 239
15531.91 259
15533.09 294
15534.27 259
15535.44 277
15536.62 280
15537.80 256
15538.97 288
15540.15 293
15541.33 271
15542.51 247
15543.68 249
15544.86 267
15546.04 237
15547.21 283
15548.39 259
15549.57 284
15550.75 260
15551.92 263
15553.10 273
15554.28 260
15555.46 246
15556.63 250
15557.81 265
15558.99 274
15560.17 234
15561.35 235
15562.52 256
15563.70 290
15564.88 288
15566.06 281
15567.24 321
15568.41 271
15569.59 261
15570.77 288
15571.95 298
15573.13 297
15574.30 293
15575.48 271
15576.66 331
15577.84 289
15579.02 234
15580.20 258
15581.38 293
15582.55 270
15583.73 279
15584.91 300
15586.09 250
15587.27 280
15588.45 251
15589.63 264
15590.81 257
15591.99 259
15593.16 266
15594.34 286
15595.52 268
15596.70 267
15597.88 260
15599.06 288
15600.24 282
15601.42 279
15602.60 291
15603.78 236
15604.96 303
15606.14 296
15607.32 309
15608.50 265
15609.68 278
15610.86 288
15612.04 273
15613.22 269
15614.40 272
15615.58 280
15616.76 254
15617.94 254
15619.12 247
15620.30 288
15621.48 267
15622.66 291
15623.84 269
15625.02 240
15626.20 258
15627.38 338
15628.56 297
15629.74 300
15630.92 283
15632.10 292
15633.28 286
15634.46 276
15635.64 288
15636.82 293
15638.00 316
15639.18 295
15640.36 280
15641.54 271
15642.73 279
15643.91 277
15645.09 298
15646.27 319
15647.45 291
15648.63 312
15649.81 339
15650.99 320
15652.17 327
15653.36 315
15654.54 284
15655.72 306
15656.90 332
15658.08 315
15659.26 315
15660.44 320
15661.63 308
15662.81 324
15663.99 323
15665.17 304
15666.35 281
15667.54 275
15668.72 275
15669.90 299
15671.08 298
15672.26 311
15673.45 309
15674.63 318
15675.81 328
15676.99 315
15678.17 291
15679.36 322
15680.54 286
15681.72 303
15682.90 341
15684.09 263
15685.27 292
15686.45 311
15687.63 323
15688.82 310
15690.00 315
15691.18 331
15692.36 318
15693.55 322
15694.73 333
15695.91 309
15697.10 277
15698.28 328
15699.46 339
15700.65 291
15701.83 290
15703.01 310
15704.20 299
15705.38 299
15706.56 317
15707.75 328
15708.93 331
15710.11 341
15711.30 337
15712.48 314
15713.66 367
15714.85 389
15716.03 334
15717.21 324
15718.40 332
15719.58 363
15720.77 385
15721.95 380
15723.13 337
15724.32 365
15725.50 369
15726.69 378
15727.87 319
15729.05 313
15730.24 332
15731.42 312
15732.61 304
15733.79 297
15734.98 351
15736.16 365
15737.34 326
15738.53 342
15739.71 302
15740.90 336
15742.08 331
15743.27 306
15744.45 329
15745.64 334
15746.82 333
15748.01 333
15749.19 330
15750.38 299
15751.56 345
15752.75 363
15753.93 361
15755.12 315
15756.30 338
15757.49 327
15758.67 340
15759.86 329
15761.04 332
15762.23 318
15763.42 330
15764.60 302
15765.79 281
15766.97 290
15768.16 281
15769.34 305
15770.53 292
15771.71 281
15772.90 300
15774.09 281
15775.27 294
15776.46 326
15777.64 301
15778.83 308
15780.02 309
15781.20 318
15782.39 307
15783.58 269
15784.76 291
15785.95 325
15787.13 308
15788.32 306
15789.51 353
15790.69 338
15791.88 388
15793.07 297
15794.25 279
15795.44 267
15796.63 288
15797.81 287
15799.00 337
15800.19 270
15801.37 318
15802.56 295
15803.75 284
15804.94 294
15806.12 305
15807.31 314
15808.50 284
15809.68 298
15810.87 270
15812.06 314
15813.25 283
15814.43 281
15815.62 292
15816.81 316
15818.00 275
15819.18 277
15820.37 274
15821.56 318
15822.75 285
15823.93 294
15825.12 302
15826.31 295
15827.50 304
15828.69 260
15829.87 261
15831.06 285
15832.25 317
15833.44 275
15834.63 284
15835.81 319
15837.00 278
15838.19 281
15839.38 287
15840.57 302
15841.76 285
15842.94 282
15844.13 319
15845.32 312
15846.51 278
15847.70 280
15848.89 275
15850.08 301
15851.27 328
15852.45 294
15853.64 272
15854.83 301
15856.02 293
15857.21 308
15858.40 311
15859.59 279
15860.78 289
15861.97 279
15863.16 256
15864.35 279
15865.53 291
15866.72 297
15867.91 288
15869.10 300
15870.29 273
15871.48 253
15872.67 255
15873.86 256
15875.05 284
15876.24 291
15877.43 322
15878.62 282
15879.81 265
15881.00 276
15882.19 282
15883.38 293
15884.57 267
15885.76 277
15886.95 245
15888.14 266
15889.33 288
15890.52 271
15891.71 285
15892.90 288
15894.09 282
15895.28 284
15896.47 284
15897.66 260
15898.85 241
15900.04 289
15901.24 285
15902.43 278
15903.62 290
15904.81 295
15906.00 290
15907.19 294
15908.38 257
15909.57 262
15910.76 264
15911.95 279
15913.14 278
15914.34 285
15915.53 294
15916.72 285
15917.91 228
15919.10 280
15920.29 211
15921.48 248
15922.68 241
15923.87 259
15925.06 255
15926.25 263
15927.44 284
15928.63 273
15929.83 266
15931.02 273
15932.21 249
15933.40 298
15934.59 267
15935.78 268
15936.98 242
15938.17 226
15939.36 243
15940.55 225
15941.74 239
15942.94 232
15944.13 292
15945.32 259
15946.51 276
15947.71 279
15948.90 275
15950.09 260
15951.28 264
15952.48 238
15953.67 218
15954.86 237
15956.05 265
15957.25 285
15958.44 260
15959.63 260
15960.83 233
15962.02 258
15963.21 233
15964.41 254
15965.60 242
15966.79 256
15967.98 277
15969.18 260
15970.37 247
15971.56 254
15972.76 280
15973.95 263
15975.14 285
15976.34 269
15977.53 266
15978.73 247
15979.92 226
15981.11 221
15982.31 303
15983.50 308
15984.69 270
15985.89 233
15987.08 270
15988.28 223
15989.47 228
15990.66 242
15991.86 229
15993.05 240
15994.25 235
15995.44 231
15996.63 193
15997.83 213
15999.02 231
16000.22 256
16001.41 252
16002.61 239
16003.80 254
16005.00 241
16006.19 215
16007.38 247
16008.58 268
16009.77 226
16010.97 238
16012.16 259
16013.36 251
16014.55 234
16015.75 243
16016.94 223
16018.14 251
16019.33 255
16020.53 268
16021.72 238
16022.92 287
16024.11 230
16025.31 259
16026.51 250
16027.70 249
16028.90 215
16030.09 242
16031.29 241
16032.48 232
16033.68 219
16034.87 241
16036.07 234
16037.27 215
16038.46 232
16039.66 257
16040.85 247
16042.05 245
16043.24 243
16044.44 207
16045.64 235
16046.83 268
16048.03 252
16049.23 210
16050.42 259
16051.62 261
16052.81 259
16054.01 299
16055.21 237
16056.40 267
16057.60 223
16058.80 234
16059.99 229
16061.19 235
16062.39 240
16063.58 238
16064.78 236
16065.98 246
16067.17 210
16068.37 241
16069.57 297
16070.77 243
16071.96 232
16073.16 255
16074.36 240
16075.55 258
16076.75 265
16077.95 230
16079.15 253
16080.34 248
16081.54 250
16082.74 230
16083.94 253
16085.13 248
16086.33 243
16087.53 246
16088.73 226
16089.92 224
16091.12 221
16092.32 223
16093.52 241
16094.71 247
16095.91 226
16097.11 257
16098.31 198
16099.51 255
16100.71 261
16101.90 256
16103.10 236
16104.30 252
16105.50 266
16106.70 252
16107.89 249
16109.09 256
16110.29 241
16111.49 255
16112.69 249
16113.89 262
16115.09 233
16116.28 241
16117.48 208
16118.68 238
16119.88 248
16121.08 241
16122.28 247
16123.48 252
16124.68 246
16125.88 240
16127.08 234
16128.27 228
16129.47 243
16130.67 234
16131.87 231
16133.07 218
16134.27 248
16135.47 267
16136.67 227
16137.87 212
16139.07 206
16140.27 232
16141.47 276
16142.67 248
16143.87 257
16145.07 260
16146.27 246
16147.47 270
16148.67 241
16149.87 222
16151.07 235
16152.27 236
16153.47 241
16154.67 219
16155.87 222
16157.07 217
16158.27 265
16159.47 243
16160.67 250
16161.87 212
16163.07 214
16164.27 257
16165.47 243
16166.67 254
16167.87 238
16169.07 268
16170.27 284
16171.47 234
16172.68 225
16173.88 240
16175.08 222
16176.28 221
16177.48 250
16178.68 250
16179.88 253
16181.08 226
16182.28 248
16183.48 229
16184.69 220
16185.89 230
16187.09 292
16188.29 244
16189.49 254
16190.69 250
16191.89 267
16193.10 244
16194.30 228
16195.50 253
16196.70 248
16197.90 244
16199.10 243
16200.31 277
16201.51 244
16202.71 250
16203.91 262
16205.11 238
16206.32 246
16207.52 240
16208.72 251
16209.92 278
16211.13 242
16212.33 247
16213.53 226
16214.73 227
16215.93 262
16217.14 257
16218.34 242
16219.54 257
16220.74 264
16221.95 249
16223.15 254
16224.35 247
16225.56 267
16226.76 295
16227.96 266
16229.16 253
16230.37 276
16231.57 246
16232.77 283
16233.98 262
16235.18 262
16236.38 232
16237.59 220
16238.79 260
16239.99 263
16241.20 242
16242.40 240
16243.60 234
16244.81 272
16246.01 278
16247.21 264
16248.42 254
16249.62 260
16250.82 261
16252.03 288
16253.23 269
16254.44 275
16255.64 267
16256.84 230
16258.05 248
16259.25 284
16260.46 245
16261.66 277
16262.86 273
16264.07 267
16265.27 260
16266.48 287
16267.68 253
16268.89 259
16270.09 251
16271.29 283
16272.50 264
16273.70 271
16274.91 235
16276.11 280
16277.32 270
16278.52 291
16279.73 277
16280.93 287
16282.14 308
16283.34 266
16284.55 288
16285.75 289
16286.96 289
16288.16 253
16289.37 280
16290.57 308
16291.78 289
16292.98 289
16294.19 319
16295.39 285
16296.60 277
16297.80 292
16299.01 285
16300.22 273
16301.42 270
16302.63 317
16303.83 323
16305.04 295
16306.24 275
16307.45 253
16308.66 261
16309.86 265
16311.07 240
16312.27 310
16313.48 303
16314.69 338
16315.89 358
16317.10 278
16318.30 312
16319.51 241
16320.72 278
16321.92 263
16323.13 294
16324.34 230
16325.54 250
16326.75 250
16327.96 247
16329.16 281
16330.37 289
16331.58 267
16332.78 251
16333.99 245
16335.20 256
16336.40 228
16337.61 254
16338.82 260
16340.02 268
16341.23 286
16342.44 270
16343.65 240
16344.85 249
16346.06 222
16347.27 247
16348.47 260
16349.68 247
16350.89 253
16352.10 246
16353.30 263
16354.51 268
16355.72 271
16356.93 237
16358.13 242
16359.34 262
16360.55 252
16361.76 230
16362.97 286
16364.17 260
16365.38 239
16366.59 249
16367.80 239
16369.01 232
16370.21 279
16371.42 274
16372.63 237
16373.84 244
16375.05 237
16376.26 262
16377.46 242
16378.67 234
16379.88 221
16381.09 250
16382.30 283
16383.51 230
16384.72 219
16385.92 242
16387.13 265
16388.34 248
16389.55 232
16390.76 252
16391.97 239
16393.18 239
16394.39 259
16395.60 237
16396.80 241
16398.01 244
16399.22 193
16400.43 216
16401.64 252
16402.85 258
16404.06 235
16405.27 244
16406.48 182
16407.69 225
16408.90 259
16410.11 252
16411.32 226
16412.53 223
16413.74 212
16414.95 230
16416.16 213
16417.37 240
16418.58 243
16419.79 238
16421.00 245
16422.21 240
16423.42 244
16424.63 241
16425.84 239
16427.05 272
16428.26 252
16429.47 237
16430.68 223
16431.89 250
16433.10 274
16434.31 251
16435.52 212
16436.73 239
16437.94 218
16439.15 242
16440.36 219
16441.57 227
16442.79 265
16444.00 241
16445.21 200
16446.42 206
16447.63 218
16448.84 245
16450.05 229
16451.26 238
16452.47 237
16453.68 232
16454.90 219
16456.11 211
16457.32 219
16458.53 207
16459.74 260
16460.95 277
16462.16 228
16463.38 243
16464.59 223
16465.80 233
16467.01 235
16468.22 240
16469.43 208
16470.65 234
16471.86 245
16473.07 240
16474.28 231
16475.49 242
16476.71 241
16477.92 211
16479.13 229
16480.34 241
16481.56 225
16482.77 233
16483.98 241
16485.19 230
16486.40 212
16487.62 229
16488.83 238
16490.04 198
16491.25 235
16492.47 231
16493.68 265
16494.89 195
16496.11 210
16497.32 194
16498.53 218
16499.74 250
16500.96 219
16502.17 198
16503.38 217
16504.60 231
16505.81 237
16507.02 208
16508.24 220
16509.45 233
16510.66 232
16511.88 202
16513.09 212
16514.30 177
16515.52 210
16516.73 202
16517.94 188
16519.16 203
16520.37 176
16521.58 212
16522.80 220
16524.01 220
16525.23 186
16526.44 204
16527.65 249
16528.87 220
16530.08 218
16531.30 192
16532.51 216
16533.72 225
16534.94 247
16536.15 224
16537.37 207
16538.58 236
16539.80 208
16541.01 180
16542.23 202
16543.44 230
16544.65 216
16545.87 246
16547.08 206
16548.30 228
16549.51 200
16550.73 242
16551.94 204
16553.16 215
16554.37 203
16555.59 219
16556.80 220
16558.02 224
16559.23 189
16560.45 199
16561.66 213
16562.88 215
16564.09 225
16565.31 213
16566.52 226
16567.74 238
16568.96 251
16570.17 202
16571.39 213
16572.60 212
16573.82 190
16575.03 193
16576.25 211
16577.47 196
16578.68 181
16579.90 167
16581.11 165
16582.33 212
16583.54 215
16584.76 219
16585.98 223
16587.19 208
16588.41 189
16589.63 180
16590.84 197
16592.06 168
16593.27 245
16594.49 193
16595.71 185
16596.92 201
16598.14 249
16599.36 190
16600.57 184
16601.79 213
16603.01 208
16604.22 219
16605.44 174
16606.66 206
16607.87 200
16609.09 184
16610.31 211
16611.53 206
16612.74 196
16613.96 188
16615.18 209
16616.39 207
16617.61 199
16618.83 218
16620.05 202
16621.26 202
16622.48 191
16623.70 221
16624.92 210
16626.13 213
16627.35 212
16628.57 198
16629.79 208
16631.00 237
16632.22 205
16633.44 228
16634.66 217
16635.88 194
16637.09 219
16638.31 191
16639.53 195
16640.75 207
16641.97 212
16643.18 239
16644.40 235
16645.62 204
16646.84 226
16648.06 185
16649.28 186
16650.49 202
16651.71 211
16652.93 203
16654.15 194
16655.37 239
16656.59 215
16657.81 201
16659.03 231
16660.24 258
16661.46 184
16662.68 182
16663.90 196
16665.12 218
16666.34 224
16667.56 202
16668.78 190
16670.00 176
16671.22 214
16672.43 236
16673.65 227
16674.87 197
16676.09 187
16677.31 199
16678.53 195
16679.75 190
16680.97 194
16682.19 167
16683.41 173
16684.63 171
16685.85 213
16687.07 195
16688.29 181
16689.51 192
16690.73 191
16691.95 216
16693.17 207
16694.39 229
16695.61 224
16696.83 209
16698.05 229
16699.27 207
16700.49 198
16701.71 203
16702.93 235
16704.15 187
16705.37 240
16706.59 206
16707.81 181
16709.03 182
16710.25 198
16711.48 198
16712.70 220
16713.92 172
16715.14 207
16716.36 222
16717.58 211
16718.80 194
16720.02 215
16721.24 196
16722.46 215
16723.68 214
16724.91 237
16726.13 224
16727.35 169
16728.57 195
16729.79 189
16731.01 222
16732.23 224
16733.46 222
16734.68 191
16735.90 201
16737.12 214
16738.34 224
16739.56 209
16740.79 170
16742.01 173
16743.23 210
16744.45 221
16745.67 218
16746.90 204
16748.12 181
16749.34 193
16750.56 221
16751.78 232
16753.01 209
16754.23 195
16755.45 206
16756.67 225
16757.90 227
16759.12 232
16760.34 236
16761.56 205
16762.79 209
16764.01 208
16765.23 192
16766.45 222
16767.68 177
16768.90 182
16770.12 199
16771.34 186
16772.57 196
16773.79 192
16775.01 210
16776.24 204
16777.46 215
16778.68 211
16779.91 200
16781.13 214
16782.35 185
16783.58 181
16784.80 189
16786.02 214
16787.25 211
16788.47 193
16789.69 188
16790.92 201
16792.14 212
16793.36 216
16794.59 194
16795.81 208
16797.04 185
16798.26 211
16799.48 201
16800.71 189
16801.93 216
16803.16 216
16804.38 204
16805.60 198
16806.83 192
16808.05 194
16809.28 220
16810.50 215
16811.73 203
16812.95 179
16814.17 183
16815.40 208
16816.62 211
16817.85 187
16819.07 186
16820.30 195
16821.52 244
16822.75 228
16823.97 218
16825.20 220
16826.42 211
16827.65 188
16828.87 199
16830.10 187
16831.32 182
16832.55 210
16833.77 185
16835.00 182
16836.22 240
16837.45 209
16838.67 194
16839.90 208
16841.12 185
16842.35 219
16843.57 213
16844.80 213
16846.03 218
16847.25 222
16848.48 214
16849.70 201
16850.93 215
16852.15 203
16853.38 200
16854.61 213
16855.83 208
16857.06 223
16858.28 237
16859.51 231
16860.74 237
16861.96 209
16863.19 173
16864.42 223
16865.64 211
16866.87 249
16868.09 224
16869.32 223
16870.55 217
16871.77 200
16873.00 197
16874.23 190
16875.45 215
16876.68 241
16877.91 270
16879.13 242
16880.36 208
16881.59 204
16882.82 228
16884.04 213
16885.27 227
16886.50 220
16887.72 178
16888.95 200
16890.18 205
16891.41 215
16892.63 217
16893.86 180
16895.09 196
16896.32 223
16897.54 209
16898.77 230
16900.00 225
16901.23 205
16902.45 216
16903.68 229
16904.91 215
16906.14 215
16907.36 238
16908.59 217
16909.82 178
16911.05 180
16912.28 211
16913.50 249
16914.73 200
16915.96 184
16917.19 189
16918.42 212
16919.65 200
16920.87 224
16922.10 169
16923.33 226
16924.56 229
16925.79 198
16927.02 189
16928.24 185
16929.47 191
16930.70 198
16931.93 206
16933.16 213
16934.39 223
16935.62 215
16936.85 208
16938.08 215
16939.30 184
16940.53 187
16941.76 196
16942.99 220
16944.22 206
16945.45 189
16946.68 198
16947.91 231
16949.14 224
16950.37 214
16951.60 202
16952.83 195
16954.06 242
16955.29 227
16956.52 181
16957.74 183
16958.97 181
16960.20 221
16961.43 212
16962.66 184
16963.89 157
16965.12 217
16966.35 203
16967.58 201
16968.81 176
16970.04 186
16971.27 209
16972.50 196
16973.74 185
16974.97 195
16976.20 204
16977.43 225
16978.66 203
16979.89 219
16981.12 195
16982.35 167
16983.58 190
16984.81 183
16986.04 194
16987.27 202
16988.50 186
16989.73 213
16990.96 181
16992.19 189
16993.43 171
16994.66 189
16995.89 194
16997.12 185
16998.35 198
16999.58 196
17000.81 196
17002.04 192
17003.28 214
17004.51 216
17005.74 214
17006.97 176
17008.20 180
17009.43 222
17010.66 196
17011.90 191
17013.13 203
17014.36 190
17015.59 216
17016.82 193
17018.05 210
17019.29 172
17020.52 212
17021.75 214
17022.98 185
17024.21 189
17025.45 185
17026.68 197
17027.91 190
17029.14 201
17030.38 216
17031.61 213
17032.84 196
17034.07 177
17035.31 187
17036.54 204
17037.77 205
17039.00 215
17040.24 209
17041.47 210
17042.70 202
17043.93 221
17045.17 185
17046.40 186
17047.63 207
17048.87 219
17050.10 206
17051.33 203
17052.57 198
17053.80 198
17055.03 219
17056.27 202
17057.50 202
17058.73 188
17059.97 186
17061.20 184
17062.43 205
17063.67 194
17064.90 205
17066.13 185
17067.37 210
17068.60 181
17069.83 211
17071.07 169
17072.30 180
17073.54 184
17074.77 175
17076.00 166
17077.24 161
17078.47 188
17079.71 197
17080.94 173
17082.17 218
17083.41 223
17084.64 174
17085.88 205
17087.11 193
17088.35 193
17089.58 209
17090.81 229
17092.05 222
17093.28 171
17094.52 197
17095.75 192
17096.99 174
17098.22 180
17099.46 169
17100.69 183
17101.93 162
17103.16 182
17104.40 186
17105.63 186
17106.87 186
17108.10 179
17109.34 191
17110.57 200
17111.81 190
17113.04 191
17114.28 140
17115.51 181
17116.75 174
17117.99 204
17119.22 166
17120.46 189
17121.69 156
17122.93 185
17124.16 187
17125.40 153
17126.64 167
17127.87 160
17129.11 176
17130.34 208
17131.58 191
17132.82 196
17134.05 212
17135.29 204
17136.52 186
17137.76 169
17139.00 191
17140.23 175
17141.47 217
17142.71 189
17143.94 214
17145.18 185
17146.41 208
17147.65 187
17148.89 186
17150.12 189
17151.36 180
17152.60 191
17153.83 177
17155.07 171
17156.31 168
17157.55 183
17158.78 182
17160.02 173
17161.26 173
17162.49 194
17163.73 202
17164.97 196
17166.21 163
17167.44 166
17168.68 179
17169.92 185
17171.15 197
17172.39 165
17173.63 156
17174.87 184
17176.10 206
17177.34 171
17178.58 164
17179.82 187
17181.06 180
17182.29 170
17183.53 168
17184.77 165
17186.01 173
17187.25 189
17188.48 177
17189.72 193
17190.96 218
17192.20 206
17193.44 164
17194.67 184
17195.91 176
17197.15 176
17198.39 176
17199.63 185
17200.87 173
17202.10 219
17203.34 193
17204.58 167
17205.82 179
17207.06 160
17208.30 164
17209.54 177
17210.78 185
17212.01 175
17213.25 182
17214.49 174
17215.73 177
17216.97 175
17218.21 152
17219.45 164
17220.69 178
17221.93 191
17223.17 177
17224.41 171
17225.65 180
17226.89 176
17228.12 191
17229.36 163
17230.60 193
17231.84 214
17233.08 193
17234.32 191
17235.56 178
17236.80 173
17238.04 191
17239.28 177
17240.52 174
17241.76 199
17243.00 188
17244.24 203
17245.48 177
17246.72 164
17247.96 184
17249.20 189
17250.44 161
17251.68 170
17252.92 219
17254.16 169
17255.40 184
17256.64 161
17257.89 175
17259.13 159
17260.37 187
17261.61 176
17262.85 175
17264.09 144
17265.33 162
17266.57 169
17267.81 179
17269.05 162
17270.29 181
17271.53 184
17272.78 190
17274.02 159
17275.26 138
17276.50 183
17277.74 182
17278.98 183
17280.22 154
17281.46 179
17282.71 191
17283.95 178
17285.19 191
17286.43 196
17287.67 169
17288.91 154
17290.16 198
17291.40 180
17292.64 158
17293.88 180
17295.12 173
17296.36 178
17297.61 153
17298.85 203
17300.09 182
17301.33 167
17302.58 182
17303.82 193
17305.06 172
17306.30 175
17307.54 183
17308.79 170
17310.03 180
17311.27 166
17312.51 168
17313.76 166
17315.00 166
17316.24 181
17317.48 177
17318.73 172
17319.97 179
17321.21 167
17322.46 157
17323.70 186
17324.94 187
17326.18 179
17327.43 182
17328.67 159
17329.91 174
17331.16 174
17332.40 155
17333.64 193
17334.89 172
17336.13 160
17337.37 190
17338.62 173
17339.86 198
17341.10 169
17342.35 176
17343.59 190
17344.84 160
17346.08 162
17347.32 142
17348.57 192
17349.81 159
17351.05 185
17352.30 177
17353.54 169
17354.79 177
17356.03 197
17357.27 147
17358.52 170
17359.76 163
17361.01 183
17362.25 188
17363.50 164
17364.74 188
17365.98 162
17367.23 158
17368.47 154
17369.72 175
17370.96 145
17372.21 193
17373.45 172
17374.70 184
17375.94 168
17377.19 181
17378.43 192
17379.68 176
17380.92 159
17382.17 152
17383.41 194
17384.66 188
17385.90 182
17387.15 178
17388.39 173
17389.64 214
17390.88 162
17392.13 217
17393.37 219
17394.62 156
17395.86 178
17397.11 171
17398.36 191
17399.60 170
17400.85 184
17402.09 167
17403.34 177
17404.58 151
17405.83 180
17407.08 161
17408.32 164
17409.57 164
17410.81 175
17412.06 203
17413.31 166
17414.55 170
17415.80 171
17417.05 178
17418.29 202
17419.54 169
17420.78 165
17422.03 135
17423.28 152
17424.52 191
17425.77 194
17427.02 154
17428.26 166
17429.51 158
17430.76 178
17432.00 158
17433.25 175
17434.50 183
17435.75 187
17436.99 165
17438.24 166
17439.49 143
17440.73 163
17441.98 175
17443.23 182
17444.48 188
17445.72 197
17446.97 205
17448.22 192
17449.46 169
17450.71 156
17451.96 168
17453.21 185
17454.45 171
17455.70 169
17456.95 182
17458.20 147
17459.45 167
17460.69 176
17461.94 196
17463.19 200
17464.44 195
17465.69 185
17466.93 166
17468.18 165
17469.43 169
17470.68 199
17471.93 172
17473.17 186
17474.42 164
17475.67 177
17476.92 178
17478.17 167
17479.42 165
17480.67 153
17481.91 172
17483.16 170
17484.41 147
17485.66 170
17486.91 176
17488.16 166
17489.41 183
17490.66 163
17491.90 160
17493.15 163
17494.40 182
17495.65 179
17496.90 152
17498.15 174
17499.40 170
17500.65 161
17501.90 159
17503.15 169
17504.40 164
17505.65 207
17506.90 150
17508.14 182
17509.39 198
17510.64 182
17511.89 184
17513.14 186
17514.39 169
17515.64 158
17516.89 172
17518.14 180
17519.39 178
17520.64 181
17521.89 166
17523.14 200
17524.39 161
17525.64 152
17526.89 180
17528.14 179
17529.39 171
17530.64 183
17531.89 190
17533.14 197
17534.40 167
17535.65 172
17536.90 191
17538.15 169
17539.40 146
17540.65 178
17541.90 200
17543.15 164
17544.40 177
17545.65 177
17546.90 195
17548.15 191
17549.40 216
17550.66 168
17551.91 192
17553.16 203
17554.41 154
17555.66 177
17556.91 170
17558.16 164
17559.41 143
17560.67 139
17561.92 157
17563.17 157
17564.42 169
17565.67 170
17566.92 175
17568.18 159
17569.43 158
17570.68 168
17571.93 188
17573.18 193
17574.43 167
17575.69 169
17576.94 169
17578.19 169
17579.44 171
17580.69 186
17581.95 178
17583.20 194
17584.45 155
17585.70 162
17586.96 192
17588.21 189
17589.46 180
17590.71 188
17591.97 134
17593.22 186
17594.47 204
17595.72 173
17596.98 160
17598.23 184
17599.48 156
17600.73 150
17601.99 204
17603.24 175
17604.49 174
17605.75 181
17607.00 175
17608.25 146
17609.51 182
17610.76 185
17612.01 168
17613.27 141
17614.52 152
17615.77 198
17617.03 169
17618.28 170
17619.53 184
17620.79 155
17622.04 141
17623.29 153
17624.55 173
17625.80 155
17627.05 149
17628.31 158
17629.56 159
17630.82 172
17632.07 164
17633.32 176
17634.58 164
17635.83 145
17637.09 153
17638.34 142
17639.60 194
17640.85 182
17642.10 150
17643.36 157
17644.61 214
17645.87 167
17647.12 158
17648.38 139
17649.63 182
17650.89 164
17652.14 153
17653.39 158
17654.65 146
17655.90 195
17657.16 161
17658.41 177
17659.67 190
17660.92 151
17662.18 148
17663.43 187
17664.69 157
17665.94 142
17667.20 168
17668.45 168
17669.71 179
17670.97 149
17672.22 171
17673.48 160
17674.73 176
17675.99 199
17677.24 151
17678.50 138
17679.75 150
17681.01 167
17682.27 163
17683.52 144
17684.78 150
17686.03 174
17687.29 182
17688.55 154
17689.80 179
17691.06 179
17692.31 246
17693.57 169
17694.83 155
17696.08 134
17697.34 147
17698.59 180
17699.85 161
17701.11 180
17702.36 144
17703.62 168
17704.88 189
17706.13 173
17707.39 166
17708.65 189
17709.90 191
17711.16 167
17712.42 166
17713.67 198
17714.93 189
17716.19 181
17717.44 165
17718.70 154
17719.96 178
17721.22 177
17722.47 167
17723.73 132
17724.99 169
17726.25 173
17727.50 171
17728.76 189
17730.02 157
17731.27 129
17732.53 183
17733.79 180
17735.05 186
17736.31 133
17737.56 140
17738.82 141
17740.08 140
17741.34 161
17742.59 164
17743.85 164
17745.11 155
17746.37 169
17747.63 164
17748.88 138
17750.14 161
17751.40 163
17752.66 184
17753.92 179
17755.18 157
17756.43 194
17757.69 179
17758.95 177
17760.21 169
17761.47 166
17762.73 183
17763.99 175
17765.24 175
17766.50 150
17767.76 147
17769.02 146
17770.28 171
17771.54 176
17772.80 176
17774.06 186
17775.32 173
17776.57 143
17777.83 139
17779.09 138
17780.35 171
17781.61 167
17782.87 158
17784.13 170
17785.39 165
17786.65 160
17787.91 146
17789.17 144
17790.43 147
17791.69 148
17792.95 155
17794.21 158
17795.47 153
17796.73 159
17797.99 163
17799.25 151
17800.51 172
17801.77 147
17803.03 167
17804.29 152
17805.55 151
17806.81 147
17808.07 154
17809.33 165
17810.59 175
17811.85 158
17813.11 184
17814.37 147
17815.63 170
17816.89 207
17818.15 168
17819.41 170
17820.67 174
17821.93 156
17823.19 163
17824.45 172
17825.71 172
17826.98 143
17828.24 158
17829.50 153
17830.76 147
17832.02 151
17833.28 153
17834.54 174
17835.80 151
17837.06 160
17838.33 188
17839.59 176
17840.85 169
17842.11 170
17843.37 157
17844.63 166
17845.89 186
17847.16 172
17848.42 159
17849.68 151
17850.94 150
17852.20 147
17853.46 164
17854.73 169
17855.99 135
17857.25 130
17858.51 139
17859.77 176
17861.04 152
17862.30 156
17863.56 177
17864.82 161
17866.09 158
17867.35 155
17868.61 172
17869.87 138
17871.14 140
17872.40 153
17873.66 136
17874.92 148
17876.19 175
17877.45 144
17878.71 160
17879.97 209
17881.24 164
17882.50 170
17883.76 160
17885.03 160
17886.29 174
17887.55 151
17888.81 166
17890.08 150
17891.34 167
17892.60 152
17893.87 188
17895.13 186
17896.39 158
17897.66 152
17898.92 165
17900.18 161
17901.45 148
17902.71 158
17903.97 150
17905.24 168
17906.50 169
17907.77 172
17909.03 147
17910.29 175
17911.56 173
17912.82 192
17914.09 169
17915.35 162
17916.61 161
17917.88 167
17919.14 177
17920.41 158
17921.67 148
17922.93 152
17924.20 170
17925.46 192
17926.73 175
17927.99 155
17929.26 148
17930.52 164
17931.79 158
17933.05 142
17934.32 138
17935.58 153
17936.84 181
17938.11 173
17939.37 151
17940.64 161
17941.90 149
17943.17 147
17944.43 142
17945.70 176
17946.96 160
17948.23 163
17949.50 142
17950.76 153
17952.03 152
17953.29 148
17954.56 155
17955.82 168
17957.09 163
17958.35 193
17959.62 171
17960.88 184
17962.15 181
17963.42 169
17964.68 170
17965.95 170
17967.21 146
17968.48 190
17969.74 160
17971.01 160
17972.28 168
17973.54 175
17974.81 152
17976.08 155
17977.34 166
17978.61 147
17979.87 124
17981.14 142
17982.41 152
17983.67 160
17984.94 147
17986.21 144
17987.47 145
17988.74 147
17990.01 167
17991.27 163
17992.54 185
17993.81 181
17995.07 176
17996.34 202
17997.61 169
17998.87 187
18000.14 183
18001.41 158
18002.68 153
18003.94 177
18005.21 136
18006.48 142
18007.74 131
18009.01 142
18010.28 170
18011.55 157
18012.81 129
18014.08 154
18015.35 157
18016.62 162
18017.88 149
18019.15 157
18020.42 155
18021.69 172
18022.96 154
18024.22 156
18025.49 168
18026.76 148
18028.03 160
18029.29 163
18030.56 139
18031.83 120
18033.10 162
18034.37 170
18035.64 148
18036.90 130
18038.17 127
18039.44 141
18040.71 177
18041.98 175
18043.25 155
18044.51 167
18045.78 157
18047.05 159
18048.32 159
18049.59 162
18050.86 161
18052.13 160
18053.40 161
18054.67 143
18055.93 144
18057.20 143
18058.47 183
18059.74 161
18061.01 124
18062.28 146
18063.55 171
18064.82 162
18066.09 169
18067.36 146
18068.63 180
18069.90 170
18071.17 151
18072.44 145
18073.70 161
18074.97 147
18076.24 165
18077.51 164
18078.78 141
18080.05 192
18081.32 209
18082.59 190
18083.86 152
18085.13 151
18086.40 151
18087.67 180
18088.94 167
18090.21 169
18091.48 178
18092.75 175
18094.02 168
18095.29 210
18096.57 159
18097.84 177
18099.11 153
18100.38 213
18101.65 190
18102.92 150
18104.19 153
18105.46 169
18106.73 165
18108.00 137
18109.27 139
18110.54 187
18111.81 193
18113.08 144
18114.36 190
18115.63 168
18116.90 150
18118.17 168
18119.44 178
18120.71 162
18121.98 163
18123.25 168
18124.53 170
18125.80 154
18127.07 120
18128.34 163
18129.61 168
18130.88 172
18132.16 149
18133.43 133
18134.70 153
18135.97 153
18137.24 139
18138.51 172
18139.79 179
18141.06 151
18142.33 138
18143.60 147
18144.87 146
18146.15 147
18147.42 157
18148.69 158
18149.96 132
18151.24 128
18152.51 167
18153.78 161
18155.05 143
18156.33 147
18157.60 150
18158.87 163
18160.14 138
18161.42 149
18162.69 168
18163.96 161
18165.23 125
18166.51 146
18167.78 131
18169.05 163
18170.33 133
18171.60 175
18172.87 170
18174.15 184
18175.42 158
18176.69 163
18177.97 158
18179.24 127
18180.51 156
18181.79 179
18183.06 152
18184.33 149
18185.61 152
18186.88 148
18188.15 175
18189.43 152
18190.70 120
18191.97 122
18193.25 184
18194.52 154
18195.80 162
18197.07 130
18198.34 158
18199.62 159
18200.89 197
18202.17 157
18203.44 147
18204.71 141
18205.99 169
18207.26 177
18208.54 139
18209.81 176
18211.09 186
18212.36 170
18213.64 132
18214.91 170
18216.18 142
18217.46 140
18218.73 154
18220.01 144
18221.28 151
18222.56 134
18223.83 167
18225.11 167
18226.38 172
18227.66 131
18228.93 173
18230.21 183
18231.48 146
18232.76 165
18234.03 162
18235.31 155
18236.58 154
18237.86 131
18239.14 156
18240.41 168
18241.69 143
18242.96 160
18244.24 131
18245.51 149
18246.79 144
18248.06 157
18249.34 156
18250.62 138
18251.89 120
18253.17 185
18254.44 162
18255.72 143
18257.00 150
18258.27 165
18259.55 172
18260.82 163
18262.10 147
18263.38 149
18264.65 158
18265.93 142
18267.21 173
18268.48 156
18269.76 169
18271.04 141
18272.31 156
18273.59 163
18274.87 164
18276.14 144
18277.42 150
18278.70 156
18279.97 139
18281.25 153
18282.53 147
18283.80 135
18285.08 126
18286.36 149
18287.63 129
18288.91 178
18290.19 172
18291.47 136
18292.74 120
18294.02 146
18295.30 144
18296.58 153
18297.85 169
18299.13 126
18300.41 146
18301.69 151
18302.96 177
18304.24 186
18305.52 134
18306.80 134
18308.07 125
18309.35 146
18310.63 172
18311.91 163
18313.19 158
18314.46 136
18315.74 159
18317.02 156
18318.30 160
18319.58 182
18320.86 176
18322.13 156
18323.41 148
18324.69 146
18325.97 143
18327.25 170
18328.53 159
18329.80 156
18331.08 146
18332.36 135
18333.64 141
18334.92 131
18336.20 140
18337.48 168
18338.76 190
18340.04 154
18341.31 145
18342.59 149
18343.87 171
18345.15 150
18346.43 150
18347.71 158
18348.99 152
18350.27 146
18351.55 162
18352.83 150
18354.11 131
18355.39 157
18356.67 163
18357.95 138
18359.22 154
18360.50 154
18361.78 146
18363.06 181
18364.34 171
18365.62 148
18366.90 169
18368.18 189
18369.46 177
18370.74 168
18372.02 147
18373.30 165
18374.58 160
18375.86 156
18377.14 173
18378.42 145
18379.71 150
18380.99 156
18382.27 187
18383.55 161
18384.83 146
18386.11 147
18387.39 168
18388.67 172
18389.95 181
18391.23 143
18392.51 160
18393.79 172
18395.07 167
18396.35 148
18397.63 156
18398.92 159
18400.20 164
18401.48 162
18402.76 150
18404.04 130
18405.32 148
18406.60 145
18407.88 135
18409.17 148
18410.45 142
18411.73 148
18413.01 152
18414.29 155
18415.57 183
18416.85 156
18418.14 156
18419.42 161
18420.70 144
18421.98 145
18423.26 167
18424.55 158
18425.83 142
18427.11 131
18428.39 144
18429.67 171
18430.96 150
18432.24 137
18433.52 121
18434.80 104
18436.08 150
18437.37 143
18438.65 149
18439.93 157
18441.21 157
18442.50 184
18443.78 136
18445.06 142
18446.34 128
18447.63 140
18448.91 137
18450.19 136
18451.48 141
18452.76 173
18454.04 161
18455.32 138
18456.61 159
18457.89 171
18459.17 150
18460.46 137
18461.74 132
18463.02 125
18464.31 168
18465.59 143
18466.87 143
18468.16 152
18469.44 138
18470.72 137
18472.01 129
18473.29 144
18474.57 141
18475.86 157
18477.14 160
18478.43 148
18479.71 131
18480.99 157
18482.28 148
18483.56 170
18484.85 155
18486.13 164
18487.41 122
18488.70 137
18489.98 141
18491.27 155
18492.55 141
18493.83 143
18495.12 160
18496.40 139
18497.69 165
18498.97 158
18500.26 186
18501.54 166
18502.83 154
18504.11 160
18505.40 173
18506.68 149
18507.97 127
18509.25 135
18510.54 123
18511.82 141
18513.11 136
18514.39 143
18515.68 144
18516.96 175
18518.25 156
18519.53 142
18520.82 157
18522.10 154
18523.39 166
18524.67 184
18525.96 173
18527.24 138
18528.53 143
18529.81 130
18531.10 150
18532.39 158
18533.67 144
18534.96 139
18536.24 150
18537.53 146
18538.81 141
18540.10 173
18541.39 166
18542.67 175
18543.96 161
18545.24 151
18546.53 112
18547.82 137
18549.10 170
18550.39 136
18551.68 133
18552.96 163
18554.25 175
18555.53 170
18556.82 110
18558.11 142
18559.39 145
18560.68 158
18561.97 160
18563.25 165
18564.54 161
18565.83 186
18567.12 157
18568.40 163
18569.69 136
18570.98 135
18572.26 148
18573.55 142
18574.84 155
18576.12 160
18577.41 122
18578.70 146
18579.99 147
18581.27 147
18582.56 148
18583.85 160
18585.14 157
18586.42 134
18587.71 144
18589.00 142
18590.29 165
18591.57 148
18592.86 158
18594.15 167
18595.44 173
18596.73 179
18598.01 162
18599.30 158
18600.59 161
18601.88 159
18603.17 157
18604.45 149
18605.74 165
18607.03 152
18608.32 163
18609.61 166
18610.90 175
18612.18 155
18613.47 134
18614.76 147
18616.05 138
18617.34 147
18618.63 147
18619.92 131
18621.20 158
18622.49 151
18623.78 145
18625.07 133
18626.36 140
18627.65 147
18628.94 146
18630.23 133
18631.52 153
18632.81 160
18634.09 142
18635.38 135
18636.67 171
18637.96 147
18639.25 135
18640.54 177
18641.83 163
18643.12 150
18644.41 163
18645.70 148
18646.99 183
18648.28 167
18649.57 142
18650.86 162
18652.15 160
18653.44 167
18654.73 155
18656.02 148
18657.31 151
18658.60 149
18659.89 150
18661.18 148
18662.47 151
18663.76 141
18665.05 160
18666.34 132
18667.63 210
18668.92 160
18670.21 153
18671.50 178
18672.79 179
18674.08 157
18675.37 166
18676.66 138
18677.95 157
18679.24 156
18680.54 142
18681.83 132
18683.12 156
18684.41 143
18685.70 152
18686.99 135
18688.28 145
18689.57 162
18690.86 165
18692.15 143
18693.45 142
18694.74 137
18696.03 164
18697.32 159
18698.61 115
18699.90 145
18701.19 145
18702.49 135
18703.78 119
18705.07 155
18706.36 152
18707.65 154
18708.94 163
18710.24 148
18711.53 157
18712.82 143
18714.11 170
18715.40 157
18716.70 140
18717.99 152
18719.28 156
18720.57 169
18721.86 159
18723.16 149
18724.45 154
18725.74 169
18727.03 144
18728.33 142
18729.62 146
18730.91 139
18732.20 147
18733.50 131
18734.79 125
18736.08 138
18737.37 150
18738.67 140
18739.96 147
18741.25 148
18742.55 138
18743.84 153
18745.13 148
18746.43 126
18747.72 129
18749.01 155
18750.31 162
18751.60 148
18752.89 131
18754.19 139
18755.48 151
18756.77 156
18758.07 140
18759.36 132
18760.65 133
18761.95 160
18763.24 141
18764.53 144
18765.83 141
18767.12 148
18768.42 140
18769.71 176
18771.00 150
18772.30 132
18773.59 139
18774.88 142
18776.18 141
18777.47 134
18778.77 157
18780.06 154
18781.36 155
18782.65 155
18783.94 171
18785.24 181
18786.53 143
18787.83 138
18789.12 184
18790.42 165
18791.71 139
18793.01 154
18794.30 153
18795.60 156
18796.89 154
18798.19 139
18799.48 155
18800.78 160
18802.07 149
18803.37 145
18804.66 159
18805.96 144
18807.25 178
18808.55 145
18809.84 158
18811.14 151
18812.43 152
18813.73 179
18815.02 149
18816.32 151
18817.61 132
18818.91 161
18820.21 145
18821.50 136
18822.80 172
18824.09 176
18825.39 165
18826.68 136
18827.98 143
18829.28 169
18830.57 129
18831.87 122
18833.16 131
18834.46 140
18835.76 122
18837.05 131
18838.35 142
18839.65 172
18840.94 122
18842.24 132
18843.53 143
18844.83 173
18846.13 155
18847.42 122
18848.72 139
18850.02 133
18851.31 153
18852.61 176
18853.91 130
18855.20 139
18856.50 163
18857.80 147
18859.10 154
18860.39 155
18861.69 142
18862.99 159
18864.28 115
18865.58 136
18866.88 174
18868.18 131
18869.47 105
18870.77 125
18872.07 141
18873.37 164
18874.66 146
18875.96 149
18877.26 151
18878.56 167
18879.85 145
18881.15 124
18882.45 142
18883.75 122
18885.04 127
18886.34 168
18887.64 114
18888.94 151
18890.24 134
18891.53 158
18892.83 127
18894.13 136
18895.43 120
18896.73 132
18898.03 142
18899.32 111
18900.62 138
18901.92 163
18903.22 147
18904.52 146
18905.82 129
18907.12 150
18908.41 112
18909.71 111
18911.01 124
18912.31 115
18913.61 170
18914.91 164
18916.21 164
18917.51 156
18918.80 142
18920.10 132
18921.40 127
18922.70 128
18924.00 127
18925.30 137
18926.60 119
18927.90 128
18929.20 142
18930.50 151
18931.80 148
18933.10 159
18934.40 124
18935.70 130
18937.00 142
18938.30 123
18939.60 135
18940.90 130
18942.20 137
18943.50 121
18944.79 125
18946.09 125
18947.39 137
18948.70 139
18950.00 129
18951.30 139
18952.60 152
18953.90 130
18955.20 143
18956.50 155
18957.80 117
18959.10 127
18960.40 146
18961.70 123
18963.00 141
18964.30 163
18965.60 133
18966.90 150
18968.20 150
18969.50 129
18970.80 127
18972.10 153
18973.40 126
18974.71 115
18976.01 124
18977.31 139
18978.61 134
18979.91 137
18981.21 126
18982.51 121
18983.81 136
18985.12 136
18986.42 138
18987.72 151
18989.02 124
18990.32 129
18991.62 119
18992.92 120
18994.23 129
18995.53 108
18996.83 134
18998.13 147
18999.43 136
19000.73 127
19002.04 129
19003.34 131
19004.64 116
19005.94 119
19007.24 127
19008.55 148
19009.85 142
19011.15 126
19012.45 147
19013.76 105
19015.06 127
19016.36 108
19017.66 158
19018.96 124
19020.27 132
19021.57 116
19022.87 117
19024.18 132
19025.48 134
19026.78 127
19028.08 123
19029.39 138
19030.69 159
19031.99 142
19033.30 137
19034.60 142
19035.90 156
19037.20 133
19038.51 140
19039.81 117
19041.11 160
19042.42 162
19043.72 124
19045.02 130
19046.33 129
19047.63 133
19048.93 130
19050.24 133
19051.54 117
19052.85 136
19054.15 155
19055.45 122
19056.76 134
19058.06 133
19059.36 146
19060.67 128
19061.97 115
19063.28 127
19064.58 97
19065.88 107
19067.19 129
19068.49 145
19069.80 114
19071.10 125
19072.41 155
19073.71 147
19075.01 124
19076.32 130
19077.62 116
19078.93 130
19080.23 128
19081.54 127
19082.84 134
19084.15 130
19085.45 118
19086.76 130
19088.06 108
19089.37 112
19090.67 114
19091.98 126
19093.28 140
19094.59 164
19095.89 138
19097.20 125
19098.50 140
19099.81 155
19101.11 138
19102.42 105
19103.72 132
19105.03 145
19106.33 133
19107.64 134
19108.94 128
19110.25 141
19111.56 111
19112.86 133
19114.17 134
19115.47 120
19116.78 101
19118.08 139
19119.39 135
19120.70 129
19122.00 151
19123.31 123
19124.61 112
19125.92 137
19127.23 150
19128.53 148
19129.84 156
19131.15 137
19132.45 126
19133.76 124
19135.06 137
19136.37 148
19137.68 126
19138.98 164
19140.29 137
19141.60 146
19142.90 140
19144.21 129
19145.52 143
19146.82 128
19148.13 129
19149.44 101
19150.75 118
19152.05 133
19153.36 116
19154.67 134
19155.97 127
19157.28 156
19158.59 148
19159.90 160
19161.20 146
19162.51 141
19163.82 127
19165.13 134
19166.43 145
19167.74 162
19169.05 159
19170.36 139
19171.66 134
19172.97 136
19174.28 123
19175.59 133
19176.89 157
19178.20 156
19179.51 131
19180.82 132
19182.13 130
19183.44 113
19184.74 135
19186.05 142
19187.36 142
19188.67 126
19189.98 128
19191.28 150
19192.59 130
19193.90 145
19195.21 145
19196.52 153
19197.83 135
19199.14 141
19200.44 155
19201.75 158
19203.06 146
19204.37 140
19205.68 136
19206.99 125
19208.30 138
19209.61 135
19210.92 146
19212.22 139
19213.53 151
19214.84 125
19216.15 139
19217.46 155
19218.77 140
19220.08 181
19221.39 154
19222.70 141
19224.01 129
19225.32 152
19226.63 133
19227.94 111
19229.25 123
19230.56 121
19231.87 141
19233.18 141
19234.49 129
19235.80 118
19237.11 141
19238.42 139
19239.73 121
19241.04 115
19242.35 132
19243.66 161
19244.97 140
19246.28 137
19247.59 142
19248.90 135
19250.21 135
19251.52 123
19252.83 127
19254.14 123
19255.45 124
19256.76 127
19258.07 159
19259.38 168
19260.69 155
19262.00 148
19263.31 149
19264.63 142
19265.94 127
19267.25 146
19268.56 121
19269.87 121
19271.18 126
19272.49 101
19273.80 128
19275.11 138
19276.43 109
19277.74 114
19279.05 110
19280.36 146
19281.67 139
19282.98 130
19284.29 108
19285.61 145
19286.92 141
19288.23 128
19289.54 125
19290.85 126
19292.16 156
19293.48 132
19294.79 157
19296.10 128
19297.41 143
19298.72 137
19300.04 129
19301.35 102
19302.66 100
19303.97 118
19305.29 136
19306.60 140
19307.91 122
19309.22 125
19310.53 127
19311.85 124
19313.16 124
19314.47 103
19315.78 113
19317.10 134
19318.41 122
19319.72 139
19321.04 120
19322.35 101
19323.66 127
19324.97 115
19326.29 111
19327.60 125
19328.91 124
19330.23 133
19331.54 132
19332.85 128
19334.17 127
19335.48 107
19336.79 135
19338.11 134
19339.42 127
19340.73 104
19342.05 106
19343.36 129
19344.67 112
19345.99 127
19347.30 104
19348.62 143
19349.93 132
19351.24 132
19352.56 150
19353.87 147
19355.18 143
19356.50 136
19357.81 133
19359.13 138
19360.44 136
19361.76 139
19363.07 133
19364.38 132
19365.70 119
19367.01 133
19368.33 135
19369.64 109
19370.96 142
19372.27 136
19373.58 129
19374.90 143
19376.21 114
19377.53 128
19378.84 145
19380.16 128
19381.47 170
19382.79 143
19384.10 159
19385.42 142
19386.73 146
19388.05 121
19389.36 113
19390.68 121
19391.99 134
19393.31 135
19394.62 122
19395.94 124
19397.26 118
19398.57 128
19399.89 128
19401.20 132
19402.52 138
19403.83 142
19405.15 129
19406.46 143
19407.78 141
19409.10 125
19410.41 112
19411.73 119
19413.04 134
19414.36 107
19415.68 144
19416.99 117
19418.31 127
19419.62 96
19420.94 120
19422.26 112
19423.57 141
19424.89 153
19426.21 130
19427.52 130
19428.84 128
19430.15 133
19431.47 139
19432.79 113
19434.10 134
19435.42 133
19436.74 110
19438.06 126
19439.37 127
19440.69 140
19442.01 130
19443.32 145
19444.64 157
19445.96 142
19447.27 122
19448.59 144
19449.91 131
19451.23 117
19452.54 157
19453.86 152
19455.18 119
19456.49 116
19457.81 144
19459.13 131
19460.45 120
19461.76 142
19463.08 131
19464.40 130
19465.72 136
19467.04 123
19468.35 124
19469.67 134
19470.99 117
19472.31 119
19473.63 119
19474.94 121
19476.26 137
19477.58 118
19478.90 125
19480.22 127
19481.53 132
19482.85 126
19484.17 143
19485.49 99
19486.81 110
19488.13 143
19489.44 125
19490.76 147
19492.08 132
19493.40 116
19494.72 131
19496.04 130
19497.36 118
19498.68 131
19499.99 134
19501.31 160
19502.63 153
19503.95 134
19505.27 132
19506.59 136
19507.91 145
19509.23 128
19510.55 137
19511.87 112
19513.19 113
19514.51 121
19515.82 149
19517.14 116
19518.46 143
19519.78 138
19521.10 146
19522.42 135
19523.74 125
19525.06 141
19526.38 120
19527.70 139
19529.02 138
19530.34 108
19531.66 133
19532.98 126
19534.30 127
19535.62 111
19536.94 131
19538.26 121
19539.58 118
19540.90 104
19542.22 128
19543.54 99
19544.86 140
19546.18 116
19547.50 139
19548.83 147
19550.15 137
19551.47 133
19552.79 115
19554.11 119
19555.43 136
19556.75 127
19558.07 156
19559.39 115
19560.71 122
19562.03 121
19563.35 134
19564.68 106
19566.00 134
19567.32 145
19568.64 119
19569.96 135
19571.28 124
19572.60 124
19573.92 125
19575.25 119
19576.57 123
19577.89 133
19579.21 111
19580.53 115
19581.85 118
19583.17 121
19584.50 144
19585.82 145
19587.14 125
19588.46 105
19589.78 154
19591.11 132
19592.43 141
19593.75 97
19595.07 109
19596.39 125
19597.72 104
19599.04 131
19600.36 124
19601.68 128
19603.01 128
19604.33 115
19605.65 112
19606.97 162
19608.30 137
19609.62 105
19610.94 104
19612.26 111
19613.59 110
19614.91 117
19616.23 119
19617.56 123
19618.88 118
19620.20 96
19621.52 103
19622.85 105
19624.17 135
19625.49 158
19626.82 125
19628.14 114
19629.46 131
19630.79 149
19632.11 139
19633.43 151
19634.76 131
19636.08 118
19637.40 110
19638.73 114
19640.05 143
19641.37 122
19642.70 154
19644.02 150
19645.35 128
19646.67 127
19647.99 113
19649.32 146
19650.64 132
19651.97 112
19653.29 109
19654.61 148
19655.94 142
19657.26 137
19658.59 142
19659.91 139
19661.23 134
19662.56 118
19663.88 139
19665.21 107
19666.53 108
19667.86 127
19669.18 135
19670.51 120
19671.83 118
19673.16 109
19674.48 110
19675.81 118
19677.13 119
19678.46 132
19679.78 109
19681.11 111
19682.43 114
19683.76 122
19685.08 125
19686.41 134
19687.73 127
19689.06 123
19690.38 126
19691.71 124
19693.03 126
19694.36 114
19695.68 125
19697.01 131
19698.33 118
19699.66 124
19700.99 114
19702.31 128
19703.64 124
19704.96 127
19706.29 125
19707.62 121
19708.94 123
19710.27 123
19711.59 120
19712.92 129
19714.25 107
19715.57 124
19716.90 128
19718.22 133
19719.55 144
19720.88 122
19722.20 139
19723.53 128
19724.86 126
19726.18 105
19727.51 123
19728.84 130
19730.16 133
19731.49 132
19732.82 152
19734.14 144
19735.47 125
19736.80 122
19738.12 121
19739.45 139
19740.78 124
19742.10 142
19743.43 132
19744.76 132
19746.09 128
19747.41 106
19748.74 107
19750.07 131
19751.40 122
19752.72 123
19754.05 144
19755.38 141
19756.71 136
19758.03 107
19759.36 134
19760.69 140
19762.02 118
19763.34 134
19764.67 139
19766.00 111
19767.33 108
19768.66 121
19769.98 106
19771.31 126
19772.64 136
19773.97 105
19775.30 137
19776.62 87
19777.95 99
19779.28 135
19780.61 125
19781.94 123
19783.27 135
19784.59 139
19785.92 104
19787.25 147
19788.58 139
19789.91 118
19791.24 115
19792.57 135
19793.90 111
19795.22 93
19796.55 105
19797.88 114
19799.21 122
19800.54 99
19801.87 127
19803.20 108
19804.53 106
19805.86 118
19807.19 105
19808.52 120
19809.84 113
19811.17 109
19812.50 102
19813.83 119
19815.16 127
19816.49 132
19817.82 148
19819.15 150
19820.48 114
19821.81 112
19823.14 117
19824.47 117
19825.80 129
19827.13 136
19828.46 129
19829.79 150
19831.12 150
19832.45 133
19833.78 116
19835.11 131
19836.44 125
19837.77 125
19839.10 123
19840.43 121
19841.76 121
19843.09 124
19844.42 140
19845.75 116
19847.09 137
19848.42 118
19849.75 139
19851.08 127
19852.41 148
19853.74 117
19855.07 108
19856.40 104
19857.73 117
19859.06 125
19860.39 144
19861.72 132
19863.06 153
19864.39 129
19865.72 127
19867.05 130
19868.38 129
19869.71 135
19871.04 122
19872.38 122
19873.71 127
19875.04 102
19876.37 95
19877.70 114
19879.03 119
19880.36 118
19881.70 112
19883.03 119
19884.36 103
19885.69 111
19887.02 120
19888.36 124
19889.69 109
19891.02 108
19892.35 188
19893.68 153
19895.02 132
19896.35 123
19897.68 122
19899.01 111
19900.35 117
19901.68 131
19903.01 149
19904.34 112
19905.68 119
19907.01 124
19908.34 117
19909.67 113
19911.01 122
19912.34 145
19913.67 113
19915.01 147
19916.34 126
19917.67 114
19919.00 112
19920.34 124
19921.67 131
19923.00 127
19924.34 130
19925.67 112
19927.00 124
19928.34 139
19929.67 122
19931.00 124
19932.34 140
19933.67 122
19935.00 106
19936.34 101
19937.67 113
19939.01 139
19940.34 119
19941.67 126
19943.01 131
19944.34 106
19945.67 118
19947.01 115
19948.34 124
19949.68 138
19951.01 140
19952.34 122
19953.68 111
19955.01 144
19956.35 127
19957.68 150
19959.02 158
19960.35 130
19961.68 135
19963.02 134
19964.35 124
19965.69 139
19967.02 124
19968.36 114
19969.69 114
19971.03 119
19972.36 145
19973.70 118
19975.03 141
19976.37 126
19977.70 135
19979.04 128
19980.37 113
19981.71 114
19983.04 123
19984.38 120
19985.71 106
19987.05 127
19988.38 129
19989.72 137
19991.05 155
19992.39 154
19993.73 124
19995.06 141
19996.40 110
19997.73 135
19999.07 120
20000.40 118
20001.74 134
20003.08 114
20004.41 104
20005.75 113
20007.08 118
20008.42 111
20009.76 118
20011.09 131
20012.43 132
20013.76 124
20015.10 125
20016.44 130
20017.77 135
20019.11 140
20020.45 119
20021.78 121
20023.12 116
20024.45 105
20025.79 130
20027.13 137
20028.46 115
20029.80 119
20031.14 128
20032.48 149
20033.81 145
20035.15 129
20036.49 108
20037.82 125
20039.16 116
20040.50 130
20041.83 123
20043.17 129
20044.51 125
20045.85 137
20047.18 145
20048.52 130
20049.86 118
20051.20 155
20052.53 125
20053.87 125
20055.21 115
20056.55 124
20057.88 123
20059.22 113
20060.56 112
20061.90 122
20063.23 137
20064.57 137
20065.91 125
20067.25 109
20068.59 117
20069.92 133
20071.26 142
20072.60 160
20073.94 98
20075.28 122
20076.62 115
20077.95 124
20079.29 104
20080.63 130
20081.97 123
20083.31 127
20084.65 127
20085.98 129
20087.32 118
20088.66 105
20090.00 112
20091.34 135
20092.68 112
20094.02 141
20095.36 133
20096.70 119
20098.03 132
20099.37 108
20100.71 102
20102.05 123
20103.39 139
20104.73 125
20106.07 171
20107.41 150
20108.75 112
20110.09 133
20111.43 124
20112.77 133
20114.11 132
20115.45 131
20116.79 126
20118.13 105
20119.46 122
20120.80 138
20122.14 134
20123.48 111
20124.82 92
20126.16 111
20127.50 139
20128.84 122
20130.18 112
20131.52 111
20132.86 134
20134.20 107
20135.55 122
