# Supplementary material for: MALDI-TOF MS typing enables the classification of brewing yeasts of the genus Saccharomyces to major beer styles
Source: PLoS One. 2017 Aug 9;12(8):e0181694. doi: 10.1371/journal.pone.0181694 (PMC5549903; doi:10.1371/journal.pone.0181694)
Supplement: S4 File — The directory includes 90 raw files and was zipped to “.zip”; the folder has three strains with 30 spectra per strain; S1 Text explains the raw files with an example and Table 1 represents the yeast strains used within the experiment. (ZIP) [file pone.0181694.s007.zip › 10-12/30261-211-OG-Ale-Ale-YPG-18h-E-E_2015-07-10_2_0_A11_1.dat]

2000.66 4642
2001.08 4785
2001.50 4895
2001.92 5041
2002.34 4606
2002.77 4674
2003.19 4848
2003.61 4479
2004.03 4687
2004.45 4807
2004.88 4757
2005.30 4729
2005.72 4611
2006.14 4423
2006.56 4597
2006.99 4518
2007.41 4610
2007.83 4691
2008.25 4800
2008.67 4716
2009.10 4518
2009.52 4856
2009.94 4902
2010.36 4883
2010.79 4959
2011.21 4812
2011.63 4494
2012.06 4422
2012.48 4636
2012.90 4374
2013.32 4272
2013.75 4317
2014.17 4340
2014.59 4139
2015.02 4316
2015.44 4504
2015.86 4484
2016.28 4335
2016.71 4507
2017.13 4575
2017.55 4785
2017.98 4879
2018.40 4947
2018.82 5049
2019.25 5015
2019.67 5033
2020.09 5089
2020.52 4814
2020.94 4823
2021.37 4909
2021.79 4650
2022.21 5049
2022.64 5006
2023.06 4974
2023.48 4680
2023.91 4599
2024.33 4660
2024.76 4742
2025.18 4716
2025.60 4888
2026.03 4589
2026.45 4660
2026.88 4505
2027.30 4615
2027.73 4589
2028.15 4714
2028.57 4578
2029.00 4333
2029.42 4609
2029.85 4533
2030.27 4227
2030.70 4408
2031.12 4492
2031.55 4629
2031.97 4585
2032.40 4628
2032.82 4820
2033.25 4770
2033.67 4661
2034.10 4922
2034.52 4910
2034.95 4784
2035.37 4842
2035.80 4810
2036.22 4706
2036.65 5120
2037.07 4926
2037.50 4884
2037.92 4990
2038.35 4907
2038.77 4883
2039.20 5052
2039.63 4893
2040.05 4968
2040.48 5220
2040.90 4891
2041.33 4897
2041.75 4816
2042.18 4690
2042.61 4456
2043.03 4320
2043.46 4376
2043.88 4420
2044.31 4554
2044.74 4484
2045.16 4923
2045.59 4759
2046.01 4518
2046.44 4593
2046.87 4428
2047.29 4662
2047.72 4938
2048.15 4526
2048.57 4707
2049.00 4594
2049.43 4429
2049.85 4407
2050.28 4450
2050.71 4603
2051.13 4765
2051.56 4602
2051.99 4332
2052.41 4494
2052.84 4513
2053.27 4476
2053.69 4469
2054.12 4526
2054.55 4492
2054.98 4395
2055.40 4340
2055.83 4368
2056.26 4511
2056.68 4640
2057.11 4684
2057.54 4468
2057.97 4429
2058.39 4791
2058.82 4611
2059.25 4465
2059.68 4780
2060.11 4553
2060.53 4617
2060.96 4536
2061.39 4607
2061.82 4580
2062.24 4488
2062.67 4538
2063.10 4587
2063.53 4676
2063.96 4897
2064.39 4918
2064.81 4925
2065.24 5132
2065.67 5203
2066.10 5006
2066.53 5214
2066.95 5040
2067.38 4595
2067.81 4501
2068.24 4520
2068.67 4763
2069.10 4451
2069.53 4464
2069.96 4569
2070.38 4482
2070.81 4315
2071.24 4277
2071.67 4466
2072.10 4187
2072.53 4141
2072.96 4384
2073.39 4436
2073.82 4479
2074.24 4659
2074.67 4774
2075.10 4708
2075.53 4658
2075.96 4749
2076.39 4670
2076.82 4722
2077.25 4738
2077.68 4750
2078.11 4864
2078.54 4888
2078.97 5037
2079.40 4647
2079.83 4814
2080.26 4652
2080.69 4677
2081.12 4728
2081.55 4659
2081.98 4586
2082.41 4726
2082.84 4529
2083.27 4570
2083.70 4725
2084.13 4641
2084.56 4644
2084.99 4367
2085.42 4289
2085.85 4403
2086.28 4398
2086.71 4468
2087.14 4450
2087.57 4423
2088.00 4521
2088.43 4361
2088.86 4115
2089.29 4300
2089.73 4689
2090.16 4580
2090.59 4484
2091.02 4690
2091.45 4541
2091.88 4370
2092.31 4469
2092.74 4531
2093.17 4646
2093.60 4436
2094.04 4536
2094.47 4540
2094.90 4682
2095.33 4544
2095.76 4550
2096.19 4474
2096.62 4421
2097.06 4370
2097.49 4303
2097.92 4392
2098.35 4327
2098.78 4215
2099.21 4526
2099.65 4636
2100.08 4345
2100.51 4013
2100.94 4384
2101.37 4424
2101.81 4499
2102.24 4287
2102.67 4213
2103.10 4246
2103.53 4553
2103.97 4485
2104.40 4362
2104.83 4562
2105.26 4765
2105.70 4729
2106.13 4483
2106.56 4677
2106.99 4660
2107.43 4515
2107.86 4967
2108.29 4909
2108.72 4720
2109.16 4683
2109.59 4480
2110.02 4335
2110.46 4290
2110.89 4405
2111.32 4429
2111.75 4621
2112.19 4401
2112.62 4434
2113.05 4263
2113.49 4470
2113.92 4517
2114.35 4569
2114.79 4187
2115.22 4342
2115.65 4272
2116.09 4587
2116.52 4322
2116.95 4417
2117.39 4349
2117.82 4319
2118.26 4333
2118.69 4218
2119.12 4385
2119.56 4431
2119.99 4478
2120.42 4062
2120.86 4335
2121.29 4355
2121.73 4445
2122.16 4564
2122.59 4594
2123.03 4517
2123.46 4686
2123.90 4671
2124.33 4646
2124.77 4413
2125.20 4463
2125.64 4458
2126.07 4235
2126.50 4496
2126.94 4210
2127.37 4169
2127.81 4093
2128.24 4360
2128.68 4414
2129.11 4389
2129.55 4398
2129.98 4631
2130.42 4608
2130.85 4527
2131.29 4484
2131.72 4606
2132.16 4575
2132.59 4608
2133.03 4656
2133.46 4688
2133.90 4943
2134.33 4923
2134.77 4532
2135.20 4836
2135.64 4783
2136.08 4645
2136.51 4768
2136.95 4716
2137.38 4732
2137.82 4679
2138.25 4329
2138.69 4693
2139.13 4525
2139.56 4415
2140.00 4470
2140.43 4493
2140.87 4584
2141.31 4576
2141.74 4357
2142.18 4404
2142.61 4263
2143.05 4122
2143.49 4353
2143.92 4404
2144.36 4220
2144.80 4100
2145.23 4139
2145.67 4324
2146.11 4487
2146.54 4473
2146.98 4581
2147.42 4969
2147.85 4940
2148.29 5333
2148.73 5275
2149.16 5182
2149.60 5352
2150.04 5466
2150.47 5504
2150.91 5383
2151.35 5550
2151.79 5491
2152.22 5383
2152.66 5036
2153.10 4950
2153.53 5205
2153.97 5190
2154.41 4871
2154.85 4866
2155.28 5032
2155.72 5052
2156.16 4692
2156.60 4658
2157.03 4506
2157.47 4575
2157.91 4669
2158.35 4547
2158.79 4818
2159.22 4675
2159.66 4550
2160.10 4451
2160.54 4362
2160.98 4245
2161.41 4342
2161.85 4160
2162.29 4232
2162.73 4604
2163.17 4560
2163.60 4456
2164.04 4524
2164.48 4600
2164.92 4437
2165.36 4541
2165.80 4574
2166.24 4715
2166.67 4823
2167.11 4535
2167.55 4546
2167.99 4717
2168.43 4871
2168.87 4929
2169.31 5026
2169.75 4917
2170.19 4945
2170.62 4937
2171.06 5145
2171.50 5106
2171.94 5278
2172.38 4766
2172.82 4693
2173.26 4742
2173.70 5215
2174.14 5385
2174.58 5209
2175.02 5497
2175.46 5202
2175.90 5540
2176.34 5631
2176.78 5506
2177.22 5463
2177.66 5319
2178.10 5200
2178.54 5197
2178.97 5222
2179.41 5133
2179.85 4780
2180.29 4492
2180.74 4626
2181.18 4905
2181.62 4639
2182.06 4549
2182.50 4472
2182.94 4471
2183.38 4421
2183.82 4355
2184.26 4548
2184.70 4292
2185.14 4073
2185.58 4203
2186.02 4449
2186.46 4423
2186.90 4589
2187.34 4661
2187.78 4794
2188.22 4802
2188.66 4958
2189.11 4887
2189.55 4861
2189.99 4795
2190.43 4992
2190.87 4739
2191.31 4734
2191.75 4993
2192.19 5120
2192.63 5009
2193.08 4986
2193.52 5087
2193.96 5230
2194.40 5260
2194.84 5258
2195.28 5059
2195.72 5109
2196.17 4756
2196.61 4710
2197.05 4953
2197.49 4999
2197.93 5228
2198.37 4888
2198.82 4890
2199.26 4792
2199.70 4555
2200.14 4548
2200.58 4520
2201.03 4534
2201.47 4154
2201.91 4643
2202.35 4733
2202.80 4582
2203.24 4556
2203.68 4522
2204.12 4480
2204.57 4873
2205.01 4824
2205.45 4834
2205.89 4945
2206.34 5006
2206.78 5113
2207.22 5073
2207.66 4964
2208.11 5058
2208.55 4999
2208.99 5046
2209.44 5180
2209.88 4950
2210.32 4792
2210.76 4843
2211.21 4893
2211.65 5005
2212.09 4674
2212.54 4550
2212.98 4933
2213.42 4921
2213.87 4654
2214.31 4786
2214.75 4762
2215.20 4819
2215.64 4614
2216.09 4518
2216.53 4611
2216.97 4505
2217.42 4421
2217.86 4273
2218.30 4446
2218.75 4282
2219.19 4576
2219.64 4369
2220.08 4563
2220.52 4582
2220.97 4519
2221.41 4575
2221.86 4671
2222.30 4839
2222.75 5071
2223.19 5209
2223.63 5072
2224.08 5126
2224.52 5464
2224.97 5259
2225.41 5480
2225.86 5422
2226.30 5579
2226.75 5519
2227.19 5797
2227.64 5720
2228.08 5671
2228.53 5473
2228.97 5551
2229.42 5670
2229.86 5309
2230.31 5438
2230.75 6045
2231.20 6012
2231.64 6014
2232.09 5966
2232.53 5892
2232.98 5810
2233.42 5512
2233.87 5511
2234.31 5550
2234.76 5464
2235.20 5514
2235.65 5498
2236.10 5244
2236.54 5278
2236.99 5017
2237.43 4863
2237.88 4771
2238.32 4932
2238.77 4777
2239.22 4861
2239.66 4602
2240.11 4790
2240.55 4598
2241.00 4719
2241.45 4813
2241.89 4590
2242.34 4572
2242.79 4155
2243.23 4196
2243.68 4469
2244.12 4444
2244.57 4230
2245.02 4167
2245.46 4086
2245.91 4198
2246.36 4605
2246.80 4204
2247.25 4256
2247.70 4158
2248.14 3960
2248.59 4382
2249.04 4518
2249.49 4394
2249.93 4169
2250.38 4293
2250.83 4218
2251.27 4185
2251.72 4179
2252.17 4261
2252.62 4671
2253.06 4713
2253.51 4522
2253.96 4404
2254.40 4537
2254.85 4459
2255.30 4058
2255.75 4255
2256.20 4399
2256.64 4254
2257.09 4157
2257.54 4407
2257.99 4178
2258.43 4027
2258.88 4009
2259.33 4068
2259.78 4534
2260.23 4741
2260.67 4498
2261.12 4573
2261.57 4837
2262.02 5172
2262.47 4916
2262.92 5081
2263.36 5038
2263.81 4943
2264.26 4775
2264.71 4779
2265.16 5061
2265.61 4931
2266.05 5297
2266.50 4989
2266.95 5193
2267.40 5083
2267.85 4989
2268.30 5172
2268.75 5328
2269.20 5358
2269.65 5549
2270.09 5646
2270.54 5572
2270.99 5501
2271.44 5752
2271.89 6033
2272.34 5999
2272.79 5561
2273.24 5383
2273.69 5054
2274.14 5022
2274.59 4971
2275.04 4709
2275.49 4612
2275.94 4835
2276.38 4628
2276.83 4420
2277.28 4538
2277.73 4491
2278.18 4179
2278.63 4319
2279.08 4501
2279.53 4512
2279.98 4487
2280.43 4088
2280.88 4026
2281.33 4400
2281.78 4313
2282.23 4427
2282.68 4342
2283.13 4245
2283.59 4450
2284.04 4279
2284.49 4171
2284.94 4014
2285.39 4181
2285.84 4367
2286.29 4363
2286.74 4568
2287.19 5000
2287.64 5110
2288.09 5256
2288.54 5874
2288.99 6306
2289.44 6463
2289.89 7151
2290.35 7251
2290.80 7443
2291.25 7941
2291.70 8059
2292.15 8118
2292.60 7441
2293.05 6966
2293.50 6395
2293.96 6278
2294.41 6107
2294.86 5769
2295.31 5723
2295.76 5539
2296.21 5136
2296.66 5173
2297.12 5151
2297.57 4807
2298.02 5071
2298.47 5021
2298.92 4801
2299.38 5011
2299.83 4862
2300.28 4752
2300.73 4479
2301.18 4373
2301.64 4347
2302.09 4420
2302.54 4381
2302.99 4398
2303.44 4365
2303.90 4644
2304.35 4439
2304.80 4275
2305.25 4549
2305.71 4564
2306.16 4558
2306.61 4735
2307.07 4931
2307.52 5082
2307.97 5211
2308.42 5473
2308.88 5599
2309.33 5638
2309.78 5586
2310.23 5736
2310.69 5874
2311.14 5723
2311.59 5609
2312.05 5580
2312.50 5466
2312.95 5415
2313.41 5111
2313.86 5009
2314.31 5043
2314.77 4790
2315.22 4529
2315.67 4472
2316.13 4581
2316.58 4666
2317.04 4819
2317.49 4827
2317.94 4522
2318.40 4479
2318.85 4666
2319.30 4829
2319.76 4802
2320.21 4949
2320.67 5244
2321.12 5119
2321.57 4872
2322.03 4627
2322.48 4680
2322.94 4863
2323.39 4971
2323.85 4986
2324.30 4725
2324.75 4831
2325.21 4830
2325.66 4668
2326.12 4825
2326.57 4888
2327.03 5166
2327.48 4858
2327.94 5291
2328.39 5722
2328.85 5184
2329.30 5252
2329.76 5286
2330.21 5301
2330.67 5020
2331.12 5022
2331.58 5085
2332.03 4956
2332.49 4708
2332.94 4521
2333.40 4454
2333.85 4578
2334.31 4764
2334.76 4303
2335.22 4409
2335.67 4689
2336.13 4575
2336.58 4607
2337.04 4596
2337.50 4638
2337.95 4995
2338.41 4789
2338.86 4717
2339.32 4635
2339.77 4628
2340.23 4833
2340.69 4854
2341.14 4923
2341.60 4815
2342.05 4693
2342.51 4827
2342.97 4862
2343.42 4673
2343.88 4635
2344.34 4562
2344.79 4778
2345.25 5038
2345.70 4719
2346.16 4655
2346.62 4825
2347.07 4967
2347.53 4893
2347.99 4994
2348.44 5111
2348.90 4978
2349.36 4809
2349.81 4601
2350.27 4684
2350.73 4656
2351.19 4881
2351.64 4965
2352.10 4851
2352.56 4836
2353.01 4377
2353.47 4392
2353.93 4616
2354.39 4448
2354.84 4528
2355.30 4462
2355.76 4701
2356.22 4548
2356.67 4657
2357.13 4603
2357.59 4537
2358.05 4917
2358.50 4942
2358.96 4781
2359.42 4768
2359.88 4580
2360.33 4726
2360.79 4786
2361.25 4900
2361.71 4687
2362.17 4718
2362.62 4672
2363.08 4830
2363.54 4654
2364.00 4676
2364.46 4788
2364.92 5059
2365.37 4682
2365.83 4694
2366.29 4716
2366.75 4470
2367.21 4678
2367.67 4824
2368.12 4794
2368.58 4660
2369.04 4991
2369.50 4663
2369.96 4463
2370.42 4527
2370.88 4708
2371.34 4894
2371.80 5075
2372.25 4951
2372.71 5012
2373.17 4785
2373.63 4996
2374.09 4890
2374.55 4856
2375.01 4758
2375.47 4867
2375.93 5055
2376.39 5412
2376.85 5393
2377.31 4963
2377.77 5192
2378.23 5159
2378.69 5206
2379.15 5257
2379.61 5043
2380.06 5034
2380.52 5305
2380.98 4875
2381.44 4913
2381.90 5089
2382.36 5038
2382.82 4996
2383.28 4940
2383.74 4693
2384.20 4719
2384.67 4469
2385.13 4657
2385.59 4734
2386.05 4660
2386.51 4383
2386.97 4754
2387.43 4763
2387.89 4739
2388.35 4707
2388.81 4846
2389.27 5086
2389.73 4865
2390.19 4775
2390.65 4858
2391.11 5199
2391.57 5206
2392.03 5000
2392.50 4982
2392.96 4943
2393.42 4438
2393.88 4577
2394.34 4630
2394.80 4476
2395.26 4510
2395.72 4388
2396.19 4407
2396.65 4277
2397.11 4460
2397.57 4413
2398.03 4386
2398.49 4513
2398.95 4364
2399.42 4224
2399.88 4449
2400.34 4584
2400.80 4565
2401.26 4434
2401.73 4527
2402.19 4498
2402.65 4509
2403.11 4479
2403.57 4667
2404.04 4568
2404.50 4475
2404.96 4440
2405.42 4619
2405.88 4613
2406.35 4405
2406.81 4524
2407.27 4539
2407.73 4659
2408.20 4374
2408.66 4584
2409.12 4539
2409.58 4655
2410.05 4228
2410.51 4166
2410.97 4375
2411.43 4359
2411.90 4538
2412.36 4470
2412.82 4448
2413.29 4533
2413.75 4608
2414.21 4790
2414.68 4701
2415.14 4815
2415.60 4911
2416.07 5019
2416.53 5106
2416.99 5182
2417.46 5078
2417.92 5403
2418.38 5339
2418.85 5431
2419.31 5468
2419.77 5496
2420.24 5382
2420.70 5193
2421.16 4906
2421.63 5072
2422.09 4938
2422.56 4890
2423.02 4960
2423.48 4886
2423.95 5013
2424.41 4529
2424.88 4730
2425.34 4619
2425.80 4717
2426.27 5003
2426.73 4973
2427.20 4898
2427.66 4970
2428.13 5079
2428.59 4732
2429.05 5087
2429.52 5330
2429.98 4793
2430.45 4558
2430.91 4431
2431.38 4489
2431.84 4356
2432.31 4357
2432.77 4437
2433.24 4398
2433.70 4598
2434.17 4449
2434.63 4275
2435.10 4601
2435.56 4493
2436.03 4605
2436.49 4664
2436.96 4689
2437.42 4642
2437.89 4750
2438.35 4965
2438.82 5082
2439.28 5095
2439.75 5167
2440.22 5341
2440.68 5338
2441.15 5369
2441.61 5125
2442.08 5337
2442.54 5076
2443.01 5254
2443.48 5330
2443.94 5014
2444.41 4703
2444.87 4692
2445.34 4655
2445.81 4539
2446.27 4515
2446.74 4574
2447.20 4316
2447.67 4475
2448.14 4503
2448.60 4429
2449.07 4374
2449.54 4606
2450.00 4255
2450.47 4308
2450.94 4338
2451.40 4339
2451.87 4356
2452.34 4348
2452.80 4465
2453.27 4365
2453.74 4392
2454.20 4549
2454.67 4606
2455.14 4451
2455.60 4351
2456.07 4564
2456.54 4370
2457.01 4388
2457.47 4335
2457.94 4324
2458.41 4370
2458.88 4396
2459.34 4347
2459.81 4381
2460.28 4269
2460.74 4253
2461.21 4464
2461.68 4595
2462.15 4495
2462.62 4296
2463.08 4147
2463.55 4367
2464.02 4524
2464.49 4471
2464.95 4640
2465.42 4400
2465.89 4642
2466.36 4706
2466.83 4557
2467.30 4640
2467.76 4451
2468.23 4653
2468.70 4582
2469.17 4613
2469.64 4653
2470.10 4479
2470.57 4548
2471.04 4395
2471.51 4179
2471.98 4019
2472.45 3856
2472.92 3853
2473.39 3998
2473.85 3975
2474.32 4008
2474.79 4284
2475.26 4370
2475.73 4263
2476.20 4263
2476.67 4232
2477.14 3939
2477.61 3894
2478.07 4193
2478.54 4310
2479.01 4095
2479.48 4062
2479.95 4264
2480.42 4444
2480.89 4347
2481.36 4334
2481.83 4341
2482.30 4472
2482.77 4452
2483.24 4276
2483.71 4341
2484.18 4404
2484.65 4330
2485.12 4564
2485.59 4870
2486.06 5046
2486.53 5053
2487.00 5083
2487.47 5015
2487.94 5253
2488.41 5331
2488.88 5221
2489.35 5089
2489.82 5221
2490.29 5034
2490.76 4964
2491.23 5187
2491.70 5330
2492.17 5165
2492.64 5252
2493.11 5242
2493.58 5251
2494.05 5375
2494.52 5501
2494.99 5595
2495.47 5428
2495.94 5227
2496.41 5014
2496.88 5071
2497.35 5042
2497.82 4852
2498.29 4569
2498.76 4267
2499.23 4520
2499.70 4335
2500.18 4300
2500.65 4266
2501.12 4102
2501.59 3955
2502.06 3824
2502.53 4047
2503.00 4209
2503.48 4057
2503.95 4303
2504.42 4147
2504.89 4113
2505.36 4243
2505.83 4201
2506.31 4376
2506.78 4369
2507.25 4594
2507.72 4571
2508.19 4992
2508.67 5022
2509.14 5084
2509.61 5388
2510.08 5344
2510.56 5497
2511.03 5719
2511.50 5572
2511.97 5636
2512.44 5663
2512.92 5674
2513.39 5461
2513.86 5493
2514.33 5595
2514.81 5290
2515.28 5174
2515.75 5111
2516.23 5061
2516.70 5095
2517.17 5190
2517.64 5245
2518.12 5024
2518.59 4637
2519.06 4832
2519.54 4690
2520.01 5091
2520.48 4713
2520.96 4528
2521.43 4666
2521.90 4576
2522.38 4443
2522.85 4449
2523.32 4544
2523.80 4354
2524.27 4386
2524.74 4502
2525.22 4645
2525.69 4677
2526.16 4619
2526.64 4388
2527.11 4371
2527.59 4681
2528.06 4795
2528.53 4949
2529.01 4744
2529.48 4408
2529.96 4880
2530.43 4867
2530.90 4587
2531.38 4567
2531.85 4563
2532.33 4412
2532.80 4428
2533.28 4758
2533.75 4436
2534.22 4271
2534.70 4115
2535.17 4136
2535.65 4501
2536.12 4286
2536.60 4199
2537.07 4617
2537.55 4728
2538.02 4394
2538.50 4660
2538.97 4741
2539.45 4877
2539.92 4484
2540.40 4563
2540.87 4581
2541.35 4660
2541.82 4744
2542.30 4653
2542.77 4434
2543.25 4721
2543.72 4606
2544.20 4762
2544.67 4550
2545.15 4649
2545.62 4754
2546.10 5058
2546.58 4832
2547.05 4811
2547.53 4768
2548.00 5143
2548.48 5184
2548.95 5155
2549.43 4840
2549.91 5102
2550.38 5524
2550.86 5015
2551.33 4904
2551.81 5184
2552.29 5226
2552.76 4845
2553.24 5169
2553.72 5091
2554.19 5125
2554.67 5182
2555.14 5136
2555.62 5220
2556.10 5040
2556.57 4809
2557.05 4984
2557.53 4797
2558.00 5158
2558.48 4673
2558.96 4700
2559.43 4884
2559.91 4558
2560.39 4584
2560.87 4841
2561.34 4683
2561.82 4433
2562.30 4569
2562.77 4326
2563.25 4215
2563.73 4598
2564.21 4453
2564.68 4423
2565.16 4545
2565.64 4484
2566.11 4280
2566.59 4342
2567.07 4159
2567.55 4356
2568.03 4235
2568.50 4267
2568.98 4550
2569.46 4533
2569.94 4475
2570.41 4346
2570.89 4283
2571.37 4242
2571.85 4259
2572.33 4085
2572.80 4146
2573.28 4257
2573.76 4243
2574.24 4377
2574.72 4171
2575.19 4083
2575.67 4263
2576.15 4388
2576.63 4324
2577.11 4245
2577.59 4335
2578.07 4248
2578.54 4176
2579.02 4283
2579.50 4387
2579.98 4391
2580.46 4505
2580.94 4211
2581.42 4249
2581.90 4413
2582.37 4480
2582.85 4233
2583.33 4232
2583.81 4510
2584.29 4261
2584.77 4654
2585.25 4497
2585.73 4235
2586.21 4484
2586.69 4363
2587.17 4393
2587.65 4418
2588.13 4446
2588.61 4292
2589.08 4787
2589.56 4741
2590.04 4397
2590.52 4513
2591.00 4354
2591.48 4388
2591.96 4624
2592.44 4614
2592.92 4589
2593.40 4623
2593.88 4721
2594.36 4721
2594.84 4513
2595.32 4579
2595.80 4687
2596.28 4513
2596.76 4400
2597.24 4445
2597.72 4546
2598.21 4719
2598.69 4336
2599.17 4341
2599.65 4351
2600.13 4307
2600.61 4300
2601.09 4238
2601.57 4542
2602.05 4723
2602.53 4534
2603.01 4517
2603.49 4380
2603.97 4419
2604.45 4536
2604.94 4713
2605.42 4787
2605.90 4990
2606.38 4958
2606.86 4865
2607.34 4583
2607.82 4446
2608.30 4380
2608.79 4665
2609.27 4863
2609.75 4725
2610.23 4375
2610.71 4432
2611.19 4513
2611.68 4164
2612.16 4384
2612.64 4495
2613.12 4133
2613.60 4175
2614.08 4516
2614.57 4515
2615.05 4754
2615.53 4554
2616.01 4620
2616.49 4863
2616.98 4683
2617.46 4237
2617.94 4709
2618.42 4723
2618.91 4710
2619.39 4922
2619.87 4597
2620.35 4647
2620.84 4674
2621.32 4827
2621.80 4616
2622.28 4512
2622.77 4279
2623.25 4203
2623.73 4447
2624.21 4696
2624.70 4462
2625.18 4194
2625.66 4247
2626.15 4525
2626.63 4547
2627.11 4472
2627.60 4600
2628.08 4421
2628.56 4717
2629.05 4558
2629.53 4381
2630.01 4738
2630.50 4837
2630.98 4913
2631.46 4755
2631.95 4819
2632.43 5045
2632.91 4919
2633.40 4904
2633.88 4884
2634.36 4992
2634.85 4636
2635.33 4681
2635.82 4885
2636.30 4877
2636.78 4561
2637.27 4794
2637.75 4618
2638.24 4640
2638.72 4807
2639.20 4835
2639.69 4724
2640.17 4809
2640.66 4418
2641.14 4416
2641.63 4612
2642.11 4790
2642.60 4830
2643.08 4751
2643.56 4622
2644.05 4783
2644.53 4663
2645.02 4604
2645.50 4677
2645.99 4681
2646.47 4640
2646.96 4711
2647.44 4709
2647.93 4592
2648.41 4475
2648.90 4485
2649.38 4576
2649.87 4528
2650.35 4783
2650.84 4689
2651.32 4677
2651.81 4281
2652.30 4290
2652.78 4362
2653.27 4218
2653.75 4286
2654.24 4324
2654.72 4369
2655.21 4374
2655.69 4315
2656.18 4273
2656.67 4346
2657.15 4363
2657.64 4378
2658.12 4295
2658.61 4278
2659.10 4165
2659.58 4215
2660.07 4293
2660.55 4359
2661.04 4140
2661.53 4086
2662.01 4244
2662.50 4218
2662.99 4318
2663.47 4555
2663.96 4656
2664.44 4337
2664.93 4235
2665.42 4326
2665.90 4365
2666.39 4149
2666.88 4156
2667.36 4185
2667.85 4464
2668.34 4428
2668.83 4438
2669.31 4234
2669.80 4190
2670.29 4443
2670.77 4751
2671.26 4909
2671.75 5121
2672.24 5045
2672.72 5398
2673.21 5599
2673.70 5878
2674.18 6088
2674.67 6170
2675.16 6465
2675.65 6852
2676.13 6784
2676.62 6828
2677.11 6889
2677.60 6316
2678.09 5986
2678.57 5690
2679.06 5636
2679.55 5228
2680.04 5004
2680.53 4592
2681.01 4590
2681.50 4728
2681.99 4711
2682.48 4704
2682.97 4799
2683.45 4800
2683.94 4615
2684.43 4805
2684.92 4589
2685.41 4678
2685.90 4798
2686.38 4654
2686.87 4526
2687.36 4687
2687.85 4526
2688.34 4760
2688.83 4542
2689.32 4614
2689.81 4632
2690.29 4445
2690.78 4447
2691.27 4433
2691.76 4292
2692.25 4387
2692.74 4613
2693.23 4283
2693.72 4261
2694.21 4405
2694.70 4704
2695.19 4996
2695.68 4865
2696.16 4814
2696.65 4650
2697.14 4448
2697.63 4612
2698.12 4557
2698.61 4742
2699.10 4976
2699.59 4879
2700.08 4968
2700.57 4756
2701.06 4632
2701.55 4576
2702.04 4885
2702.53 4710
2703.02 4746
2703.51 4568
2704.00 4789
2704.49 4683
2704.98 4450
2705.47 4407
2705.96 4499
2706.45 4484
2706.94 4618
2707.43 4495
2707.92 4542
2708.41 4394
2708.91 4291
2709.40 4296
2709.89 4272
2710.38 4314
2710.87 4511
2711.36 4452
2711.85 4728
2712.34 4632
2712.83 4436
2713.32 4575
2713.81 4505
2714.30 4604
2714.80 4440
2715.29 4478
2715.78 4330
2716.27 4316
2716.76 4563
2717.25 4216
2717.74 4098
2718.23 3923
2718.73 3919
2719.22 4227
2719.71 4287
2720.20 4245
2720.69 4388
2721.18 4219
2721.68 4440
2722.17 4675
2722.66 4889
2723.15 4860
2723.64 5003
2724.14 4835
2724.63 4770
2725.12 4919
2725.61 4523
2726.10 4515
2726.60 4373
2727.09 4156
2727.58 4148
2728.07 4175
2728.56 4075
2729.06 4266
2729.55 4200
2730.04 4231
2730.53 4296
2731.03 4326
2731.52 4556
2732.01 4608
2732.51 4452
2733.00 4498
2733.49 4714
2733.98 4807
2734.48 4939
2734.97 4987
2735.46 4564
2735.96 4847
2736.45 4623
2736.94 4669
2737.43 4831
2737.93 4772
2738.42 4599
2738.91 4536
2739.41 4799
2739.90 4629
2740.39 4393
2740.89 4294
2741.38 4316
2741.88 4328
2742.37 4010
2742.86 3995
2743.36 3944
2743.85 4037
2744.34 4184
2744.84 4132
2745.33 4048
2745.83 3993
2746.32 3949
2746.81 4017
2747.31 3764
2747.80 3851
2748.30 4140
2748.79 4282
2749.28 4119
2749.78 4013
2750.27 4324
2750.77 4176
2751.26 4197
2751.76 4191
2752.25 4070
2752.74 4206
2753.24 4591
2753.73 4494
2754.23 4278
2754.72 4389
2755.22 4432
2755.71 4472
2756.21 4702
2756.70 4479
2757.20 4329
2757.69 4587
2758.19 4376
2758.68 4270
2759.18 4258
2759.67 4488
2760.17 4352
2760.66 4528
2761.16 4304
2761.65 4289
2762.15 4334
2762.64 4172
2763.14 3957
2763.64 4309
2764.13 4502
2764.63 4375
2765.12 4255
2765.62 4528
2766.11 4510
2766.61 4358
2767.11 4135
2767.60 4183
2768.10 4133
2768.59 4065
2769.09 4244
2769.59 4291
2770.08 4341
2770.58 4248
2771.07 4489
2771.57 4611
2772.07 4646
2772.56 4948
2773.06 4730
2773.56 5308
2774.05 5772
2774.55 5708
2775.04 5893
2775.54 6021
2776.04 6219
2776.53 6166
2777.03 6583
2777.53 6486
2778.03 6616
2778.52 6258
2779.02 5981
2779.52 5744
2780.01 5535
2780.51 5551
2781.01 5016
2781.50 4882
2782.00 4618
2782.50 4571
2783.00 4416
2783.49 4261
2783.99 4215
2784.49 4203
2784.99 4361
2785.48 4129
2785.98 3885
2786.48 4317
2786.98 4425
2787.47 4431
2787.97 4366
2788.47 4193
2788.97 4098
2789.46 4146
2789.96 4410
2790.46 4343
2790.96 4210
2791.46 4173
2791.95 4178
2792.45 4240
2792.95 4322
2793.45 4523
2793.95 4354
2794.44 4789
2794.94 4894
2795.44 4903
2795.94 4954
2796.44 4897
2796.94 4857
2797.44 4879
2797.93 4915
2798.43 5054
2798.93 4881
2799.43 4876
2799.93 4843
2800.43 4646
2800.93 4628
2801.43 4294
2801.92 4355
2802.42 4338
2802.92 4523
2803.42 4516
2803.92 4637
2804.42 4602
2804.92 4625
2805.42 4918
2805.92 4811
2806.42 5080
2806.92 5297
2807.42 5168
2807.91 5442
2808.41 5356
2808.91 5544
2809.41 5631
2809.91 5395
2810.41 5532
2810.91 5387
2811.41 5246
2811.91 5210
2812.41 4749
2812.91 4689
2813.41 4791
2813.91 4718
2814.41 4730
2814.91 4543
2815.41 4498
2815.91 4736
2816.41 4625
2816.91 4960
2817.41 4935
2817.91 4875
2818.41 4561
2818.91 4610
2819.42 4438
2819.92 4482
2820.42 4570
2820.92 4421
2821.42 4149
2821.92 4438
2822.42 4232
2822.92 4314
2823.42 4126
2823.92 4104
2824.42 4038
2824.92 4081
2825.42 4072
2825.93 3972
2826.43 4312
2826.93 4403
2827.43 4072
2827.93 3917
2828.43 3980
2828.93 3766
2829.43 3821
2829.94 3973
2830.44 3763
2830.94 4166
2831.44 4206
2831.94 4153
2832.44 4141
2832.95 4010
2833.45 4082
2833.95 4111
2834.45 4467
2834.95 4367
2835.45 4170
2835.96 4237
2836.46 4352
2836.96 4509
2837.46 4468
2837.97 4736
2838.47 4525
2838.97 4621
2839.47 4447
2839.97 4296
2840.48 4650
2840.98 4440
2841.48 4716
2841.98 4572
2842.49 4647
2842.99 4523
2843.49 4493
2843.99 4336
2844.50 4331
2845.00 4569
2845.50 4781
2846.01 4593
2846.51 4760
2847.01 4890
2847.51 4986
2848.02 5231
2848.52 5377
2849.02 5433
2849.53 5311
2850.03 4893
2850.53 5102
2851.04 4885
2851.54 4668
2852.04 4869
2852.55 4794
2853.05 4787
2853.55 4762
2854.06 4507
2854.56 4286
2855.06 4191
2855.57 3983
2856.07 4313
2856.58 4092
2857.08 4151
2857.58 4142
2858.09 4354
2858.59 4218
2859.10 4406
2859.60 4080
2860.10 4174
2860.61 4103
2861.11 4135
2861.62 4279
2862.12 4232
2862.62 4184
2863.13 4288
2863.63 4301
2864.14 4176
2864.64 4303
2865.15 3995
2865.65 4141
2866.16 4193
2866.66 4005
2867.17 3872
2867.67 4031
2868.18 4211
2868.68 4212
2869.19 4122
2869.69 4258
2870.20 4407
2870.70 4499
2871.21 4633
2871.71 4493
2872.22 4595
2872.72 4526
2873.23 4749
2873.73 4886
2874.24 4915
2874.74 4767
2875.25 4564
2875.75 4798
2876.26 4666
2876.76 4581
2877.27 4737
2877.78 4672
2878.28 4692
2878.79 4743
2879.29 4543
2879.80 4618
2880.30 4659
2880.81 4536
2881.32 4406
2881.82 4395
2882.33 4574
2882.83 4516
2883.34 4538
2883.85 4390
2884.35 4348
2884.86 4526
2885.37 4225
2885.87 4581
2886.38 4743
2886.88 4737
2887.39 4726
2887.90 4796
2888.40 4612
2888.91 4493
2889.42 4671
2889.92 4451
2890.43 4487
2890.94 4179
2891.45 4207
2891.95 4449
2892.46 4484
2892.97 4386
2893.47 4330
2893.98 4458
2894.49 4435
2894.99 4424
2895.50 4581
2896.01 4681
2896.52 4612
2897.02 4553
2897.53 4642
2898.04 4648
2898.55 4934
2899.05 5142
2899.56 4951
2900.07 5093
2900.58 5217
2901.08 5285
2901.59 5475
2902.10 5277
2902.61 5453
2903.12 5450
2903.62 5366
2904.13 5530
2904.64 5717
2905.15 5479
2905.66 5457
2906.16 5358
2906.67 5281
2907.18 4963
2907.69 4962
2908.20 4675
2908.71 4810
2909.21 4739
2909.72 4696
2910.23 4381
2910.74 4510
2911.25 4610
2911.76 4619
2912.26 4476
2912.77 4590
2913.28 4589
2913.79 4699
2914.30 4491
2914.81 4639
2915.32 4726
2915.83 4600
2916.34 4442
2916.85 4766
2917.35 4562
2917.86 4668
2918.37 4753
2918.88 4704
2919.39 4357
2919.90 4210
2920.41 4433
2920.92 4511
2921.43 4451
2921.94 4561
2922.45 4746
2922.96 4713
2923.47 4635
2923.98 4948
2924.49 4649
2925.00 4641
2925.51 4961
2926.02 4931
2926.53 4790
2927.04 4690
2927.55 4841
2928.06 4755
2928.57 4650
2929.08 4522
2929.59 4349
2930.10 4103
2930.61 4076
2931.12 4195
2931.63 4256
2932.14 4195
2932.65 4050
2933.16 4081
2933.67 4365
2934.18 4286
2934.69 4298
2935.20 4594
2935.71 4358
2936.22 4415
2936.73 4532
2937.25 4277
2937.76 4572
2938.27 4564
2938.78 4648
2939.29 4684
2939.80 4388
2940.31 4584
2940.82 4534
2941.33 4573
2941.85 4654
2942.36 4553
2942.87 4520
2943.38 4634
2943.89 4906
2944.40 4808
2944.91 5101
2945.43 5084
2945.94 5211
2946.45 5293
2946.96 4977
2947.47 4945
2947.98 4890
2948.50 4934
2949.01 4974
2949.52 4750
2950.03 4535
2950.54 4494
2951.06 4349
2951.57 4191
2952.08 4220
2952.59 4117
2953.10 4050
2953.62 4159
2954.13 4126
2954.64 4102
2955.15 3881
2955.67 3913
2956.18 4188
2956.69 4072
2957.20 3903
2957.72 3797
2958.23 4033
2958.74 4136
2959.25 4123
2959.77 4257
2960.28 4210
2960.79 4357
2961.31 4362
2961.82 4349
2962.33 4446
2962.85 4519
2963.36 4530
2963.87 4293
2964.39 4459
2964.90 4237
2965.41 4149
2965.93 4204
2966.44 4131
2966.95 4026
2967.47 4019
2967.98 3975
2968.49 4225
2969.01 4047
2969.52 3969
2970.03 3824
2970.55 3782
2971.06 4079
2971.58 4101
2972.09 4062
2972.60 4037
2973.12 3977
2973.63 4213
2974.15 4057
2974.66 4119
2975.17 4272
2975.69 4122
2976.20 4123
2976.72 4308
2977.23 4380
2977.74 4037
2978.26 4041
2978.77 4115
2979.29 4013
2979.80 4005
2980.32 4132
2980.83 4223
2981.35 4085
2981.86 4098
2982.38 4100
2982.89 4160
2983.41 4354
2983.92 4035
2984.44 3997
2984.95 4429
2985.47 4500
2985.98 4507
2986.50 4520
2987.01 4407
2987.53 4485
2988.04 4377
2988.56 4518
2989.07 4503
2989.59 4366
2990.10 4320
2990.62 4349
2991.13 4360
2991.65 4469
2992.17 4356
2992.68 4178
2993.20 4671
2993.71 4591
2994.23 4445
2994.74 4703
2995.26 5165
2995.78 4903
2996.29 5190
2996.81 5208
2997.32 5314
2997.84 5469
2998.36 5283
2998.87 5159
2999.39 5622
2999.91 5365
3000.42 5384
3000.94 5204
3001.45 5454
3001.97 5776
3002.49 5590
3003.00 5540
3003.52 6035
3004.04 6282
3004.55 5972
3005.07 5952
3005.59 5995
3006.10 6094
3006.62 6090
3007.14 5748
3007.66 5325
3008.17 5208
3008.69 5209
3009.21 4813
3009.72 4508
3010.24 4526
3010.76 4426
3011.28 4491
3011.79 4641
3012.31 4665
3012.83 4705
3013.35 4665
3013.86 4395
3014.38 4671
3014.90 4766
3015.42 4962
3015.93 5073
3016.45 5041
3016.97 4884
3017.49 4805
3018.00 4665
3018.52 5139
3019.04 5129
3019.56 5078
3020.08 4909
3020.59 4952
3021.11 5060
3021.63 5126
3022.15 4890
3022.67 5111
3023.19 4854
3023.70 4831
3024.22 4696
3024.74 4794
3025.26 4711
3025.78 4562
3026.30 4647
3026.81 4680
3027.33 4769
3027.85 4897
3028.37 4756
3028.89 5088
3029.41 5001
3029.93 4784
3030.45 5044
3030.97 4948
3031.48 4833
3032.00 4714
3032.52 5087
3033.04 4703
3033.56 4534
3034.08 4648
3034.60 4768
3035.12 5028
3035.64 5098
3036.16 4990
3036.68 4697
3037.20 4771
3037.72 4796
3038.24 4712
3038.76 4581
3039.27 4740
3039.79 4538
3040.31 4500
3040.83 4524
3041.35 4283
3041.87 4291
3042.39 4237
3042.91 4150
3043.43 4185
3043.95 4185
3044.47 4410
3044.99 4323
3045.51 4280
3046.03 4252
3046.56 4375
3047.08 4567
3047.60 4224
3048.12 4253
3048.64 4241
3049.16 4267
3049.68 4381
3050.20 4136
3050.72 4346
3051.24 4439
3051.76 4447
3052.28 4362
3052.80 4434
3053.32 4428
3053.84 4533
3054.37 4610
3054.89 4394
3055.41 4224
3055.93 4327
3056.45 4573
3056.97 4378
3057.49 4450
3058.01 4672
3058.53 4432
3059.06 4482
3059.58 4430
3060.10 4316
3060.62 4276
3061.14 4351
3061.66 4427
3062.19 4250
3062.71 4436
3063.23 4473
3063.75 4408
3064.27 4352
3064.79 4662
3065.32 4609
3065.84 4560
3066.36 4868
3066.88 4738
3067.40 4884
3067.93 4575
3068.45 4416
3068.97 4608
3069.49 4445
3070.02 4515
3070.54 4653
3071.06 4673
3071.58 4361
3072.10 4185
3072.63 4194
3073.15 4335
3073.67 4452
3074.20 4421
3074.72 4647
3075.24 4606
3075.76 4838
3076.29 5030
3076.81 4954
3077.33 4773
3077.86 5064
3078.38 5396
3078.90 5609
3079.42 5681
3079.95 5489
3080.47 5276
3080.99 5801
3081.52 5947
3082.04 5581
3082.56 5508
3083.09 5704
3083.61 5155
3084.13 5010
3084.66 5555
3085.18 5594
3085.71 5352
3086.23 5191
3086.75 5110
3087.28 5155
3087.80 5001
3088.32 5055
3088.85 4911
3089.37 4576
3089.90 4508
3090.42 4748
3090.94 4746
3091.47 4700
3091.99 4550
3092.52 4703
3093.04 4624
3093.57 4632
3094.09 4670
3094.61 4845
3095.14 4764
3095.66 4720
3096.19 4461
3096.71 4763
3097.24 4733
3097.76 4840
3098.29 4598
3098.81 4559
3099.34 5045
3099.86 5582
3100.39 5551
3100.91 5958
3101.44 6595
3101.96 7006
3102.49 7371
3103.01 7592
3103.54 8013
3104.06 7925
3104.59 7907
3105.11 7553
3105.64 7041
3106.16 6630
3106.69 6274
3107.21 5959
3107.74 5519
3108.26 5448
3108.79 5161
3109.32 5268
3109.84 5172
3110.37 4889
3110.89 4947
3111.42 4938
3111.94 5029
3112.47 5117
3113.00 5114
3113.52 5070
3114.05 4723
3114.57 4436
3115.10 4674
3115.63 4620
3116.15 4507
3116.68 4452
3117.21 4390
3117.73 4388
3118.26 4335
3118.78 4426
3119.31 4429
3119.84 4177
3120.36 4240
3120.89 4288
3121.42 4436
3121.94 4438
3122.47 4462
3123.00 4574
3123.52 4511
3124.05 4359
3124.58 4492
3125.11 4630
3125.63 4566
3126.16 4418
3126.69 4577
3127.21 4374
3127.74 4626
3128.27 4450
3128.80 4247
3129.32 4173
3129.85 4090
3130.38 4312
3130.91 4613
3131.43 4383
3131.96 4166
3132.49 4242
3133.02 4244
3133.54 4179
3134.07 4146
3134.60 4339
3135.13 4358
3135.65 4207
3136.18 4136
3136.71 4042
3137.24 4218
3137.77 4311
3138.29 4282
3138.82 4098
3139.35 4122
3139.88 4026
3140.41 4267
3140.94 4296
3141.46 4358
3141.99 4347
3142.52 4314
3143.05 4402
3143.58 4690
3144.11 4717
3144.64 4796
3145.16 4764
3145.69 4916
3146.22 5168
3146.75 5259
3147.28 5577
3147.81 5464
3148.34 5708
3148.87 5549
3149.40 5604
3149.92 5761
3150.45 5597
3150.98 5391
3151.51 5194
3152.04 5114
3152.57 4905
3153.10 4866
3153.63 4637
3154.16 4450
3154.69 4594
3155.22 4426
3155.75 4382
3156.28 4510
3156.81 4600
3157.34 4812
3157.87 4792
3158.40 4718
3158.93 4787
3159.46 5033
3159.99 5219
3160.52 5010
3161.05 5146
3161.58 4845
3162.11 4556
3162.64 4556
3163.17 4614
3163.70 4518
3164.23 4348
3164.76 4294
3165.29 4482
3165.82 4494
3166.35 4399
3166.88 4237
3167.41 4420
3167.94 4222
3168.47 4093
3169.00 4194
3169.53 4106
3170.06 4460
3170.59 4388
3171.12 4471
3171.65 4503
3172.19 4451
3172.72 4780
3173.25 5173
3173.78 5164
3174.31 5173
3174.84 5290
3175.37 5337
3175.90 5162
3176.44 5045
3176.97 4987
3177.50 4806
3178.03 4780
3178.56 4742
3179.09 4781
3179.62 4769
3180.16 4824
3180.69 4627
3181.22 4543
3181.75 4515
3182.28 4297
3182.81 4426
3183.35 4514
3183.88 4229
3184.41 4445
3184.94 4205
3185.47 4296
3186.01 4277
3186.54 4297
3187.07 4449
3187.60 4347
3188.14 4450
3188.67 4262
3189.20 4384
3189.73 4577
3190.26 4369
3190.80 4397
3191.33 4478
3191.86 4416
3192.39 4190
3192.93 3951
3193.46 4034
3193.99 4073
3194.53 4156
3195.06 4355
3195.59 4459
3196.12 4282
3196.66 4433
3197.19 4585
3197.72 4301
3198.26 4866
3198.79 4798
3199.32 4900
3199.86 4919
3200.39 5290
3200.92 5268
3201.46 5305
3201.99 5366
3202.52 5408
3203.06 5322
3203.59 5248
3204.12 5324
3204.66 4975
3205.19 5011
3205.73 5065
3206.26 4871
3206.79 4662
3207.33 4694
3207.86 4633
3208.39 4659
3208.93 4642
3209.46 4968
3210.00 4741
3210.53 4787
3211.07 4844
3211.60 4768
3212.13 4740
3212.67 4857
3213.20 4747
3213.74 4791
3214.27 4965
3214.81 5070
3215.34 4830
3215.88 4908
3216.41 4869
3216.94 4828
3217.48 4885
3218.01 5034
3218.55 4862
3219.08 5045
3219.62 5099
3220.15 5187
3220.69 5239
3221.22 5171
3221.76 5208
3222.29 5059
3222.83 5191
3223.36 5005
3223.90 5085
3224.43 5272
3224.97 5192
3225.51 5111
3226.04 5125
3226.58 5116
3227.11 5063
3227.65 5198
3228.18 4868
3228.72 4647
3229.25 4675
3229.79 4528
3230.33 4643
3230.86 4505
3231.40 4443
3231.93 4222
3232.47 4313
3233.01 4367
3233.54 4231
3234.08 4419
3234.61 4420
3235.15 4559
3235.69 4582
3236.22 4357
3236.76 4784
3237.30 4668
3237.83 4756
3238.37 4765
3238.91 4728
3239.44 4509
3239.98 4793
3240.51 4890
3241.05 4864
3241.59 4711
3242.13 4470
3242.66 4418
3243.20 4489
3243.74 4331
3244.27 4400
3244.81 4426
3245.35 4178
3245.88 4202
3246.42 4110
3246.96 4128
3247.50 4341
3248.03 4374
3248.57 4401
3249.11 4569
3249.64 4572
3250.18 4363
3250.72 4309
3251.26 4309
3251.79 4425
3252.33 4757
3252.87 4768
3253.41 4634
3253.95 4828
3254.48 4817
3255.02 4787
3255.56 4864
3256.10 5155
3256.64 5118
3257.17 5086
3257.71 5056
3258.25 5303
3258.79 5211
3259.33 5448
3259.86 5923
3260.40 5853
3260.94 5534
3261.48 6213
3262.02 6519
3262.56 6627
3263.09 6902
3263.63 7295
3264.17 7516
3264.71 7299
3265.25 7504
3265.79 7698
3266.33 7817
3266.87 8158
3267.40 8108
3267.94 8067
3268.48 7936
3269.02 7445
3269.56 7167
3270.10 6720
3270.64 6193
3271.18 5918
3271.72 5269
3272.26 5317
3272.80 5380
3273.33 4984
3273.87 4902
3274.41 4978
3274.95 4791
3275.49 5082
3276.03 4858
3276.57 4759
3277.11 5034
3277.65 5156
3278.19 4902
3278.73 4960
3279.27 4956
3279.81 5360
3280.35 5456
3280.89 5265
3281.43 5148
3281.97 5498
3282.51 5465
3283.05 5629
3283.59 5814
3284.13 5399
3284.67 5845
3285.21 6096
3285.75 5991
3286.29 5935
3286.83 6051
3287.37 6037
3287.91 6219
3288.45 6134
3289.00 6102
3289.54 5885
3290.08 5817
3290.62 5385
3291.16 5821
3291.70 5753
3292.24 5915
3292.78 5992
3293.32 6340
3293.86 6467
3294.40 6660
3294.95 7201
3295.49 7568
3296.03 7480
3296.57 7569
3297.11 7917
3297.65 7412
3298.19 7138
3298.74 7216
3299.28 7196
3299.82 6415
3300.36 5950
3300.90 6000
3301.44 5707
3301.98 5731
3302.53 5725
3303.07 5618
3303.61 5414
3304.15 5438
3304.69 5353
3305.24 5286
3305.78 5344
3306.32 5265
3306.86 5007
3307.40 4900
3307.95 4866
3308.49 5201
3309.03 4890
3309.57 4657
3310.12 4704
3310.66 5002
3311.20 5139
3311.74 5247
3312.29 5069
3312.83 5195
3313.37 4846
3313.91 4720
3314.46 5204
3315.00 5619
3315.54 5468
3316.09 5232
3316.63 5369
3317.17 5281
3317.71 5070
3318.26 5146
3318.80 5005
3319.34 4938
3319.89 5276
3320.43 5037
3320.97 5049
3321.52 5067
3322.06 4843
3322.60 4966
3323.15 5004
3323.69 5275
3324.23 5219
3324.78 4996
3325.32 5166
3325.86 5003
3326.41 4702
3326.95 4785
3327.50 4872
3328.04 4588
3328.58 4650
3329.13 4662
3329.67 4840
3330.22 4805
3330.76 5119
3331.30 5446
3331.85 5603
3332.39 6126
3332.94 6409
3333.48 7184
3334.03 7507
3334.57 7754
3335.11 8220
3335.66 8598
3336.20 8705
3336.75 8971
3337.29 8891
3337.84 8719
3338.38 8253
3338.93 7624
3339.47 7155
3340.02 6839
3340.56 6363
3341.11 6067
3341.65 6147
3342.20 5603
3342.74 5077
3343.29 4900
3343.83 5083
3344.38 5008
3344.92 5049
3345.47 4649
3346.01 4688
3346.56 4776
3347.10 4699
3347.65 4875
3348.19 4877
3348.74 4963
3349.29 5082
3349.83 4822
3350.38 4713
3350.92 4917
3351.47 4986
3352.01 4707
3352.56 4556
3353.11 4784
3353.65 4887
3354.20 4683
3354.74 4848
3355.29 4601
3355.84 4415
3356.38 4419
3356.93 4401
3357.47 4298
3358.02 4291
3358.57 4354
3359.11 4220
3359.66 4103
3360.21 4333
3360.75 4261
3361.30 4327
3361.85 4243
3362.39 4169
3362.94 4241
3363.49 4456
3364.03 4243
3364.58 4280
3365.13 4301
3365.67 4098
3366.22 4144
3366.77 4381
3367.31 4126
3367.86 4262
3368.41 4267
3368.96 4261
3369.50 4227
3370.05 4269
3370.60 4482
3371.15 4592
3371.69 4284
3372.24 4325
3372.79 4577
3373.34 4790
3373.88 4566
3374.43 4571
3374.98 4389
3375.53 4235
3376.07 4284
3376.62 4260
3377.17 4047
3377.72 4116
3378.27 4018
3378.81 4011
3379.36 3808
3379.91 3775
3380.46 3900
3381.01 4050
3381.55 3814
3382.10 3859
3382.65 3828
3383.20 3834
3383.75 3796
3384.30 3886
3384.84 3804
3385.39 3727
3385.94 3945
3386.49 4012
3387.04 4090
3387.59 4013
3388.14 4157
3388.69 4229
3389.23 4095
3389.78 4117
3390.33 4206
3390.88 4239
3391.43 3947
3391.98 4007
3392.53 4150
3393.08 3977
3393.63 4124
3394.18 4208
3394.72 3921
3395.27 4130
3395.82 3971
3396.37 3846
3396.92 3764
3397.47 3832
3398.02 3841
3398.57 3805
3399.12 3704
3399.67 3843
3400.22 3819
3400.77 3897
3401.32 3740
3401.87 4129
3402.42 4023
3402.97 3866
3403.52 3996
3404.07 3923
3404.62 3903
3405.17 3818
3405.72 3799
3406.27 3832
3406.82 3731
3407.37 3817
3407.92 3981
3408.47 3709
3409.02 3812
3409.57 3816
3410.12 3737
3410.67 3869
3411.22 3795
3411.78 3837
3412.33 3882
3412.88 3758
3413.43 3927
3413.98 3988
3414.53 4127
3415.08 4165
3415.63 4321
3416.18 4090
3416.73 3756
3417.28 3803
3417.84 3575
3418.39 3785
3418.94 4063
3419.49 3882
3420.04 3805
3420.59 3812
3421.14 3856
3421.69 3863
3422.25 4093
3422.80 4090
3423.35 3920
3423.90 3912
3424.45 4251
3425.00 4171
3425.56 4096
3426.11 4216
3426.66 4237
3427.21 4411
3427.76 4060
3428.32 4126
3428.87 3995
3429.42 3836
3429.97 3897
3430.52 3907
3431.08 3750
3431.63 4078
3432.18 3958
3432.73 3972
3433.29 4047
3433.84 4074
3434.39 3976
3434.94 3866
3435.50 3993
3436.05 3800
3436.60 3742
3437.15 3851
3437.71 3826
3438.26 3864
3438.81 4189
3439.37 4055
3439.92 4041
3440.47 4016
3441.02 3979
3441.58 4072
3442.13 3949
3442.68 4098
3443.24 4073
3443.79 4044
3444.34 3847
3444.90 3757
3445.45 3657
3446.00 3829
3446.56 3722
3447.11 3816
3447.66 3747
3448.22 3689
3448.77 3732
3449.33 3631
3449.88 4005
3450.43 3857
3450.99 3553
3451.54 3792
3452.09 3804
3452.65 3559
3453.20 3645
3453.76 3698
3454.31 3422
3454.86 3694
3455.42 3745
3455.97 3779
3456.53 3821
3457.08 3886
3457.64 3942
3458.19 3944
3458.75 3859
3459.30 3871
3459.85 4096
3460.41 4134
3460.96 4139
3461.52 4016
3462.07 4066
3462.63 4319
3463.18 4103
3463.74 4138
3464.29 4047
3464.85 4026
3465.40 3991
3465.96 4157
3466.51 4247
3467.07 4299
3467.62 4226
3468.18 4319
3468.73 4327
3469.29 4362
3469.84 4682
3470.40 4405
3470.95 4402
3471.51 4523
3472.07 4532
3472.62 4484
3473.18 4628
3473.73 4305
3474.29 4472
3474.84 4577
3475.40 4513
3475.96 4758
3476.51 4471
3477.07 4388
3477.62 4597
3478.18 4651
3478.74 4737
3479.29 4715
3479.85 4868
3480.40 4842
3480.96 4974
3481.52 4928
3482.07 4763
3482.63 4550
3483.19 4561
3483.74 4618
3484.30 4439
3484.86 4699
3485.41 4561
3485.97 4645
3486.53 4916
3487.08 4980
3487.64 5141
3488.20 5394
3488.75 5392
3489.31 5872
3489.87 6383
3490.42 6067
3490.98 6149
3491.54 6335
3492.09 6718
3492.65 6845
3493.21 6518
3493.77 6853
3494.32 6426
3494.88 6454
3495.44 6250
3496.00 6348
3496.55 6530
3497.11 6421
3497.67 6583
3498.23 6935
3498.78 7418
3499.34 7639
3499.90 8217
3500.46 8818
3501.01 9547
3501.57 10567
3502.13 11309
3502.69 12010
3503.25 13181
3503.80 14314
3504.36 15268
3504.92 16245
3505.48 16845
3506.04 17668
3506.60 17050
3507.15 16329
3507.71 15415
3508.27 14427
3508.83 13120
3509.39 11531
3509.95 9861
3510.50 8833
3511.06 7774
3511.62 7013
3512.18 6243
3512.74 6049
3513.30 5671
3513.86 5167
3514.42 5167
3514.98 4787
3515.53 4688
3516.09 4824
3516.65 4922
3517.21 4798
3517.77 4941
3518.33 4561
3518.89 4725
3519.45 4783
3520.01 4972
3520.57 4762
3521.13 4658
3521.69 4861
3522.25 4877
3522.81 4766
3523.36 4672
3523.92 4646
3524.48 4486
3525.04 4636
3525.60 4540
3526.16 4404
3526.72 4522
3527.28 4248
3527.84 4558
3528.40 4447
3528.96 4494
3529.52 4318
3530.08 4403
3530.64 4460
3531.20 4635
3531.76 4565
3532.32 4842
3532.89 4984
3533.45 5300
3534.01 5304
3534.57 5479
3535.13 5560
3535.69 5562
3536.25 5805
3536.81 5476
3537.37 5074
3537.93 5255
3538.49 5398
3539.05 5389
3539.61 5413
3540.17 5249
3540.74 5405
3541.30 5435
3541.86 5397
3542.42 5177
3542.98 5397
3543.54 5455
3544.10 5134
3544.66 5147
3545.22 5168
3545.79 5146
3546.35 4952
3546.91 4541
3547.47 4394
3548.03 4422
3548.59 4428
3549.16 4634
3549.72 4669
3550.28 4329
3550.84 4176
3551.40 4012
3551.96 4022
3552.53 4149
3553.09 4139
3553.65 4048
3554.21 3979
3554.77 4044
3555.34 4052
3555.90 4057
3556.46 4075
3557.02 4062
3557.59 4252
3558.15 4213
3558.71 4192
3559.27 4267
3559.84 4064
3560.40 4238
3560.96 4282
3561.52 4366
3562.09 4370
3562.65 4211
3563.21 4098
3563.77 4406
3564.34 4387
3564.90 4470
3565.46 4568
3566.03 4280
3566.59 3953
3567.15 4071
3567.72 4010
3568.28 4072
3568.84 4184
3569.41 4103
3569.97 4203
3570.53 4009
3571.10 4011
3571.66 4128
3572.22 4206
3572.79 4422
3573.35 4474
3573.91 4523
3574.48 4675
3575.04 4692
3575.60 4765
3576.17 4579
3576.73 4811
3577.30 5081
3577.86 5268
3578.42 5232
3578.99 5433
3579.55 5223
3580.12 5137
3580.68 4900
3581.24 4712
3581.81 4526
3582.37 4633
3582.94 4516
3583.50 4398
3584.07 4272
3584.63 4230
3585.20 4104
3585.76 3972
3586.32 4064
3586.89 4007
3587.45 3930
3588.02 3949
3588.58 3765
3589.15 3956
3589.71 4262
3590.28 3974
3590.84 3806
3591.41 3935
3591.97 3862
3592.54 3980
3593.10 4123
3593.67 4040
3594.23 3934
3594.80 4202
3595.36 4155
3595.93 4001
3596.50 4265
3597.06 4180
3597.63 4175
3598.19 4204
3598.76 4278
3599.32 4161
3599.89 4156
3600.45 4210
3601.02 4296
3601.59 4208
3602.15 4068
3602.72 4105
3603.28 4127
3603.85 4142
3604.42 4081
3604.98 3975
3605.55 4005
3606.11 3853
3606.68 3886
3607.25 3916
3607.81 3696
3608.38 3788
3608.95 3596
3609.51 3600
3610.08 3597
3610.65 3707
3611.21 3965
3611.78 3871
3612.35 3833
3612.91 3913
3613.48 4048
3614.05 4253
3614.61 4289
3615.18 4542
3615.75 4766
3616.31 5020
3616.88 5551
3617.45 5712
3618.01 5780
3618.58 6264
3619.15 6132
3619.72 5796
3620.28 5678
3620.85 5604
3621.42 5548
3621.99 5155
3622.55 4837
3623.12 4715
3623.69 4442
3624.26 3887
3624.82 3858
3625.39 3753
3625.96 3506
3626.53 3672
3627.09 3709
3627.66 3886
3628.23 3703
3628.80 3727
3629.37 3986
3629.93 3894
3630.50 3930
3631.07 4068
3631.64 4061
3632.21 4128
3632.77 4116
3633.34 3913
3633.91 4162
3634.48 4192
3635.05 4313
3635.62 4077
3636.19 4140
3636.75 4147
3637.32 4089
3637.89 4166
3638.46 4220
3639.03 4224
3639.60 4279
3640.17 4211
3640.73 4281
3641.30 4268
3641.87 4190
3642.44 4437
3643.01 4461
3643.58 4091
3644.15 4170
3644.72 4114
3645.29 4076
3645.86 4065
3646.43 4150
3647.00 4123
3647.57 4190
3648.13 4050
3648.70 3997
3649.27 3931
3649.84 4104
3650.41 4049
3650.98 4048
3651.55 4032
3652.12 4154
3652.69 3964
3653.26 4157
3653.83 4113
3654.40 4111
3654.97 4182
3655.54 4111
3656.11 4114
3656.68 4141
3657.25 4396
3657.82 4292
3658.39 4465
3658.96 4497
3659.53 4388
3660.10 4385
3660.67 4408
3661.24 4364
3661.82 4340
3662.39 4056
3662.96 4025
3663.53 3934
3664.10 3931
3664.67 3790
3665.24 3727
3665.81 3597
3666.38 3583
3666.95 3728
3667.52 3771
3668.09 3640
3668.67 3757
3669.24 3748
3669.81 3711
3670.38 3743
3670.95 3741
3671.52 3876
3672.09 3861
3672.66 3944
3673.24 4040
3673.81 3869
3674.38 3994
3674.95 3841
3675.52 4061
3676.09 4075
3676.66 4008
3677.24 4137
3677.81 4083
3678.38 4020
3678.95 4143
3679.52 3802
3680.10 3667
3680.67 3789
3681.24 3774
3681.81 3651
3682.38 3776
3682.96 3647
3683.53 3535
3684.10 3575
3684.67 3521
3685.25 3396
3685.82 3676
3686.39 3607
3686.96 3804
3687.54 3934
3688.11 3945
3688.68 4009
3689.25 3968
3689.83 3980
3690.40 4138
3690.97 4056
3691.54 4216
3692.12 4324
3692.69 4349
3693.26 4050
3693.84 4224
3694.41 4237
3694.98 4162
3695.56 4009
3696.13 4018
3696.70 4023
3697.28 3921
3697.85 4033
3698.42 4002
3699.00 3970
3699.57 3883
3700.14 3904
3700.72 3863
3701.29 3674
3701.86 3681
3702.44 3782
3703.01 3579
3703.58 3839
3704.16 3788
3704.73 3786
3705.31 3508
3705.88 3684
3706.45 3881
3707.03 3781
3707.60 3803
3708.18 3773
3708.75 3817
3709.33 3744
3709.90 3764
3710.47 3816
3711.05 3750
3711.62 3905
3712.20 3840
3712.77 3829
3713.35 3603
3713.92 3641
3714.50 3641
3715.07 3548
3715.64 3675
3716.22 3864
3716.79 3947
3717.37 3802
3717.94 3951
3718.52 4099
3719.09 4049
3719.67 3919
3720.24 3870
3720.82 4096
3721.39 3954
3721.97 3941
3722.54 3845
3723.12 3779
3723.70 3774
3724.27 3809
3724.85 3901
3725.42 3598
3726.00 3687
3726.57 3819
3727.15 3710
3727.72 3574
3728.30 3780
3728.88 3813
3729.45 3917
3730.03 4087
3730.60 4234
3731.18 4117
3731.75 4058
3732.33 4170
3732.91 4212
3733.48 4308
3734.06 4370
3734.64 4234
3735.21 4273
3735.79 4288
3736.36 4195
3736.94 4136
3737.52 3884
3738.09 3780
3738.67 3653
3739.25 3831
3739.82 3660
3740.40 3613
3740.98 3748
3741.55 3602
3742.13 3550
3742.71 3709
3743.28 3804
3743.86 3828
3744.44 3735
3745.01 3819
3745.59 4067
3746.17 3899
3746.75 3925
3747.32 3915
3747.90 3951
3748.48 4013
3749.05 3807
3749.63 3791
3750.21 3950
3750.79 3943
3751.36 3778
3751.94 3665
3752.52 3641
3753.10 3681
3753.67 3556
3754.25 3553
3754.83 3427
3755.41 3724
3755.99 3586
3756.56 3504
3757.14 3517
3757.72 3559
3758.30 3573
3758.88 3692
3759.45 3870
3760.03 3844
3760.61 3766
3761.19 4006
3761.77 4058
3762.35 4085
3762.92 3875
3763.50 3903
3764.08 4070
3764.66 3843
3765.24 3797
3765.82 3778
3766.39 3785
3766.97 3801
3767.55 3691
3768.13 3691
3768.71 3700
3769.29 3666
3769.87 3689
3770.45 3718
3771.03 3859
3771.60 3786
3772.18 3675
3772.76 3826
3773.34 3651
3773.92 3555
3774.50 3466
3775.08 3576
3775.66 3348
3776.24 3382
3776.82 3344
3777.40 3578
3777.98 3446
3778.56 3248
3779.14 3411
3779.72 3453
3780.30 3404
3780.88 3211
3781.46 3225
3782.04 3369
3782.61 3342
3783.19 3119
3783.77 3156
3784.35 3318
3784.93 3492
3785.52 3311
3786.10 3403
3786.68 3352
3787.26 3304
3787.84 3516
3788.42 3798
3789.00 3780
3789.58 3644
3790.16 3549
3790.74 3538
3791.32 3692
3791.90 3662
3792.48 3585
3793.06 3605
3793.64 3779
3794.22 3767
3794.80 3678
3795.38 3632
3795.96 3827
3796.55 3717
3797.13 3737
3797.71 3623
3798.29 3653
3798.87 3673
3799.45 3741
3800.03 3774
3800.61 3750
3801.19 3698
3801.78 3692
3802.36 3784
3802.94 3729
3803.52 4007
3804.10 4120
3804.68 4156
3805.27 4256
3805.85 4183
3806.43 4334
3807.01 4626
3807.59 4771
3808.17 4664
3808.76 4724
3809.34 4785
3809.92 5208
3810.50 5115
3811.08 4916
3811.67 5076
3812.25 4856
3812.83 4847
3813.41 4670
3814.00 4533
3814.58 4735
3815.16 4442
3815.74 4602
3816.32 4379
3816.91 4226
3817.49 4108
3818.07 4080
3818.66 4134
3819.24 4102
3819.82 3833
3820.40 3653
3820.99 3714
3821.57 3562
3822.15 3598
3822.73 3431
3823.32 3463
3823.90 3347
3824.48 3288
3825.07 3172
3825.65 3229
3826.23 3464
3826.82 3397
3827.40 3357
3827.98 3181
3828.57 3137
3829.15 3311
3829.73 3097
3830.32 3499
3830.90 3276
3831.48 3295
3832.07 3342
3832.65 3334
3833.24 3361
3833.82 3381
3834.40 3369
3834.99 3232
3835.57 3236
3836.16 3344
3836.74 3350
3837.32 3456
3837.91 3504
3838.49 3560
3839.08 3472
3839.66 3325
3840.24 3250
3840.83 3185
3841.41 3215
3842.00 3334
3842.58 3321
3843.17 3540
3843.75 3388
3844.34 3477
3844.92 3610
3845.51 3323
3846.09 3412
3846.67 3547
3847.26 3645
3847.84 3549
3848.43 3528
3849.01 3395
3849.60 3589
3850.18 3736
3850.77 3470
3851.35 3455
3851.94 3547
3852.53 3635
3853.11 3603
3853.70 3506
3854.28 3651
3854.87 3612
3855.45 3514
3856.04 3534
3856.62 3702
3857.21 3548
3857.79 3699
3858.38 3657
3858.97 3969
3859.55 4327
3860.14 4146
3860.72 4289
3861.31 4342
3861.90 4544
3862.48 4500
3863.07 4580
3863.65 4316
3864.24 4179
3864.83 4169
3865.41 4017
3866.00 4151
3866.58 4029
3867.17 4050
3867.76 3705
3868.34 3805
3868.93 3927
3869.52 3948
3870.10 3850
3870.69 3950
3871.28 3833
3871.86 3871
3872.45 3770
3873.04 3814
3873.62 3877
3874.21 3968
3874.80 3924
3875.38 3861
3875.97 3923
3876.56 3958
3877.15 3819
3877.73 3775
3878.32 3968
3878.91 4023
3879.49 3718
3880.08 3631
3880.67 3663
3881.26 3491
3881.84 3525
3882.43 3362
3883.02 3246
3883.61 3564
3884.19 3369
3884.78 3416
3885.37 3384
3885.96 3522
3886.55 3486
3887.13 3353
3887.72 3602
3888.31 3861
3888.90 3639
3889.49 3836
3890.07 3982
3890.66 3867
3891.25 3848
3891.84 3759
3892.43 3651
3893.01 3821
3893.60 3809
3894.19 3785
3894.78 3744
3895.37 3691
3895.96 3706
3896.55 3716
3897.13 3711
3897.72 3696
3898.31 3457
3898.90 3557
3899.49 3488
3900.08 3632
3900.67 3621
3901.26 3569
3901.84 3759
3902.43 3597
3903.02 3489
3903.61 3398
3904.20 3387
3904.79 3402
3905.38 3353
3905.97 3237
3906.56 3175
3907.15 3071
3907.74 3178
3908.33 3198
3908.92 3209
3909.50 3020
3910.09 3013
3910.68 3021
3911.27 3040
3911.86 3241
3912.45 3283
3913.04 3062
3913.63 2909
3914.22 3107
3914.81 3109
3915.40 3030
3915.99 3134
3916.58 3121
3917.17 3027
3917.76 2925
3918.35 3136
3918.94 3171
3919.53 3207
3920.12 3238
3920.72 3001
3921.31 3023
3921.90 3267
3922.49 3074
3923.08 3152
3923.67 3214
3924.26 3260
3924.85 3150
3925.44 3278
3926.03 3202
3926.62 2882
3927.21 2987
3927.80 3216
3928.39 3184
3928.99 3097
3929.58 2995
3930.17 2895
3930.76 2970
3931.35 2813
3931.94 2988
3932.53 3189
3933.12 3062
3933.72 3165
3934.31 3142
3934.90 3083
3935.49 3192
3936.08 3317
3936.67 3246
3937.26 3313
3937.86 3367
3938.45 3401
3939.04 3416
3939.63 3646
3940.22 3776
3940.82 3795
3941.41 3896
3942.00 3885
3942.59 3717
3943.18 3753
3943.78 3758
3944.37 3881
3944.96 3337
3945.55 3267
3946.14 3094
3946.74 3208
3947.33 3231
3947.92 3034
3948.51 3093
3949.11 3236
3949.70 3142
3950.29 3180
3950.88 3357
3951.48 3316
3952.07 3035
3952.66 3078
3953.26 3190
3953.85 3255
3954.44 3105
3955.03 3165
3955.63 3224
3956.22 3184
3956.81 3193
3957.41 3367
3958.00 3405
3958.59 3306
3959.19 3355
3959.78 3412
3960.37 3529
3960.97 3602
3961.56 3341
3962.15 3414
3962.75 3522
3963.34 3682
3963.93 3391
3964.53 3241
3965.12 3383
3965.72 3334
3966.31 3421
3966.90 3306
3967.50 3310
3968.09 3499
3968.69 3375
3969.28 3152
3969.87 3316
3970.47 3386
3971.06 3241
3971.66 3063
3972.25 3040
3972.85 3131
3973.44 2940
3974.03 3029
3974.63 3059
3975.22 3190
3975.82 3361
3976.41 3212
3977.01 3279
3977.60 3353
3978.20 3185
3978.79 3302
3979.39 3395
3979.98 3222
3980.58 3289
3981.17 3447
3981.77 3541
3982.36 3561
3982.96 3574
3983.55 3318
3984.15 3271
3984.74 3369
3985.34 3358
3985.93 3330
3986.53 3309
3987.12 3224
3987.72 3318
3988.31 3377
3988.91 3338
3989.50 3600
3990.10 3596
3990.70 3451
3991.29 3487
3991.89 3340
3992.48 3246
3993.08 3566
3993.67 3650
3994.27 3730
3994.87 3710
3995.46 3974
3996.06 4140
3996.65 3861
3997.25 3694
3997.85 3827
3998.44 4019
3999.04 3681
3999.64 3821
4000.23 3639
4000.83 3509
4001.43 3751
4002.02 3844
4002.62 3627
4003.21 3788
4003.81 3733
4004.41 3749
4005.00 3924
4005.60 3910
4006.20 3879
4006.80 3992
4007.39 4166
4007.99 3971
4008.59 3981
4009.18 3877
4009.78 3999
4010.38 3929
4010.97 3814
4011.57 3736
4012.17 3798
4012.77 3635
4013.36 3705
4013.96 3559
4014.56 3429
4015.16 3503
4015.75 3616
4016.35 3327
4016.95 3214
4017.55 3398
4018.14 3409
4018.74 3497
4019.34 3547
4019.94 3611
4020.54 3463
4021.13 3342
4021.73 3678
4022.33 3723
4022.93 3674
4023.53 3653
4024.12 3838
4024.72 4019
4025.32 4120
4025.92 4348
4026.52 4432
4027.12 4440
4027.71 4705
4028.31 4776
4028.91 4912
4029.51 4838
4030.11 4797
4030.71 4684
4031.31 4668
4031.90 4413
4032.50 4200
4033.10 4031
4033.70 3804
4034.30 3762
4034.90 3625
4035.50 3566
4036.10 3633
4036.70 3582
4037.29 3301
4037.89 3301
4038.49 3425
4039.09 3576
4039.69 3575
4040.29 3498
4040.89 3517
4041.49 3305
4042.09 3396
4042.69 3427
4043.29 3456
4043.89 3509
4044.49 3503
4045.09 3603
4045.69 3555
4046.29 3469
4046.89 3544
4047.49 3351
4048.09 3362
4048.69 3394
4049.29 3449
4049.89 3598
4050.49 3595
4051.09 3526
4051.69 3582
4052.29 3582
4052.89 3693
4053.49 3607
4054.09 3692
4054.69 3500
4055.29 3595
4055.89 3600
4056.49 3654
4057.09 3296
4057.69 3358
4058.29 3519
4058.89 3443
4059.49 3504
4060.09 3209
4060.70 3070
4061.30 3185
4061.90 3057
4062.50 3078
4063.10 3179
4063.70 3174
4064.30 3196
4064.90 3166
4065.50 3087
4066.11 3157
4066.71 3384
4067.31 3264
4067.91 3204
4068.51 3380
4069.11 3424
4069.71 3481
4070.32 3557
4070.92 3133
4071.52 3107
4072.12 3104
4072.72 3110
4073.32 3324
4073.93 3135
4074.53 3066
4075.13 3168
4075.73 3145
4076.33 3237
4076.94 3236
4077.54 3207
4078.14 3241
4078.74 3060
4079.34 3096
4079.95 3026
4080.55 3219
4081.15 3173
4081.75 3161
4082.36 3089
4082.96 2975
4083.56 3117
4084.16 3066
4084.77 3020
4085.37 3002
4085.97 3003
4086.58 3236
4087.18 3098
4087.78 3058
4088.38 3028
4088.99 3010
4089.59 3091
4090.19 3058
4090.80 3100
4091.40 3224
4092.00 3052
4092.61 2972
4093.21 2843
4093.81 2919
4094.42 3047
4095.02 2966
4095.62 3067
4096.23 3079
4096.83 3039
4097.43 3239
4098.04 3050
4098.64 3143
4099.24 3136
4099.85 2889
4100.45 3009
4101.06 3054
4101.66 2919
4102.26 2953
4102.87 2959
4103.47 2946
4104.08 2972
4104.68 3050
4105.28 3102
4105.89 3241
4106.49 3175
4107.10 3163
4107.70 2962
4108.31 2955
4108.91 2974
4109.51 3101
4110.12 3150
4110.72 3036
4111.33 3094
4111.93 2986
4112.54 3090
4113.14 2882
4113.75 2999
4114.35 3048
4114.96 3225
4115.56 3210
4116.17 3314
4116.77 3132
4117.38 3159
4117.98 3231
4118.59 3222
4119.19 3328
4119.80 3066
4120.40 3205
4121.01 3353
4121.61 3331
4122.22 3366
4122.82 3304
4123.43 3176
4124.04 3183
4124.64 3036
4125.25 3160
4125.85 3295
4126.46 3127
4127.06 3306
4127.67 3276
4128.28 3095
4128.88 3125
4129.49 3237
4130.09 3274
4130.70 3261
4131.31 3196
4131.91 3439
4132.52 3325
4133.12 3475
4133.73 3539
4134.34 3487
4134.94 3725
4135.55 3762
4136.16 3737
4136.76 3771
4137.37 3832
4137.98 3929
4138.58 3994
4139.19 3938
4139.80 3957
4140.40 4158
4141.01 4053
4141.62 4098
4142.22 4118
4142.83 4379
4143.44 4222
4144.04 3968
4144.65 4134
4145.26 3960
4145.86 3846
4146.47 3611
4147.08 3637
4147.69 3592
4148.29 3534
4148.90 3160
4149.51 3283
4150.12 3031
4150.72 3119
4151.33 3179
4151.94 3172
4152.55 3044
4153.15 3182
4153.76 3230
4154.37 3282
4154.98 3206
4155.59 3090
4156.19 3077
4156.80 3355
4157.41 3389
4158.02 3404
4158.63 3363
4159.23 3275
4159.84 3291
4160.45 3273
4161.06 3316
4161.67 3567
4162.28 3475
4162.88 3306
4163.49 3353
4164.10 3461
4164.71 3512
4165.32 3575
4165.93 3419
4166.53 3681
4167.14 3514
4167.75 3440
4168.36 3276
4168.97 3405
4169.58 3420
4170.19 3451
4170.80 3392
4171.41 3252
4172.01 3265
4172.62 3468
4173.23 3580
4173.84 3405
4174.45 3516
4175.06 3670
4175.67 3699
4176.28 3665
4176.89 3716
4177.50 3811
4178.11 3853
4178.72 3633
4179.33 3743
4179.94 3747
4180.55 3589
4181.16 3620
4181.77 3286
4182.38 3205
4182.99 3263
4183.60 3427
4184.21 3322
4184.82 3373
4185.43 3381
4186.04 3218
4186.65 3131
4187.26 3062
4187.87 3028
4188.48 3169
4189.09 3264
4189.70 3269
4190.31 3313
4190.92 3514
4191.53 3629
4192.14 3835
4192.75 3847
4193.36 4039
4193.97 4230
4194.58 4252
4195.19 4290
4195.80 4498
4196.41 4373
4197.03 4073
4197.64 4014
4198.25 4059
4198.86 4034
4199.47 3841
4200.08 3704
4200.69 3652
4201.30 3573
4201.91 3690
4202.53 3560
4203.14 3418
4203.75 3090
4204.36 3178
4204.97 3256
4205.58 3227
4206.19 2949
4206.81 3165
4207.42 3244
4208.03 3229
4208.64 3063
4209.25 3144
4209.86 3256
4210.48 3270
4211.09 3132
4211.70 3151
4212.31 3072
4212.92 3124
4213.54 3341
4214.15 3212
4214.76 3344
4215.37 3587
4215.99 3705
4216.60 3614
4217.21 3716
4217.82 3790
4218.43 4009
4219.05 4104
4219.66 4216
4220.27 4347
4220.89 4233
4221.50 4093
4222.11 4205
4222.72 4144
4223.34 3901
4223.95 3888
4224.56 4126
4225.17 3902
4225.79 3669
4226.40 3726
4227.01 3737
4227.63 3980
4228.24 4005
4228.85 4026
4229.47 4052
4230.08 4136
4230.69 4172
4231.31 4010
4231.92 4118
4232.53 4136
4233.15 4242
4233.76 4462
4234.37 4357
4234.99 4380
4235.60 4164
4236.22 4014
4236.83 4094
4237.44 3977
4238.06 3802
4238.67 3758
4239.28 3556
4239.90 3559
4240.51 3461
4241.13 3588
4241.74 3309
4242.36 3332
4242.97 3461
4243.58 3480
4244.20 3592
4244.81 3495
4245.43 3624
4246.04 3572
4246.66 3694
4247.27 3793
4247.89 3795
4248.50 3893
4249.11 4008
4249.73 4265
4250.34 4001
4250.96 4007
4251.57 4061
4252.19 3929
4252.80 3920
4253.42 3622
4254.03 3716
4254.65 3919
4255.26 3722
4255.88 3573
4256.49 3675
4257.11 3876
4257.72 3589
4258.34 3315
4258.96 3362
4259.57 3394
4260.19 3352
4260.80 3466
4261.42 3329
4262.03 3394
4262.65 3470
4263.26 3461
4263.88 3363
4264.50 3327
4265.11 3365
4265.73 3365
4266.34 3370
4266.96 3436
4267.58 3433
4268.19 3332
4268.81 3112
4269.42 3380
4270.04 3499
4270.66 3359
4271.27 3446
4271.89 3470
4272.51 3341
4273.12 3250
4273.74 3166
4274.36 3262
4274.97 3387
4275.59 3484
4276.20 3531
4276.82 3589
4277.44 3485
4278.06 3496
4278.67 3384
4279.29 3206
4279.91 3335
4280.52 3319
4281.14 3156
4281.76 3177
4282.37 3238
4282.99 3263
4283.61 3168
4284.23 2935
4284.84 2976
4285.46 3042
4286.08 3116
4286.69 3035
4287.31 3049
4287.93 3025
4288.55 2961
4289.16 3039
4289.78 3135
4290.40 2904
4291.02 2851
4291.64 2747
4292.25 2956
4292.87 2954
4293.49 2822
4294.11 2971
4294.73 2807
4295.34 2937
4295.96 2943
4296.58 2888
4297.20 2782
4297.82 2963
4298.43 2983
4299.05 3054
4299.67 3031
4300.29 2957
4300.91 3136
4301.53 3284
4302.14 3202
4302.76 3286
4303.38 3527
4304.00 3236
4304.62 3379
4305.24 3287
4305.86 3410
4306.48 3216
4307.09 3253
4307.71 3097
4308.33 2736
4308.95 2853
4309.57 3155
4310.19 3160
4310.81 2961
4311.43 2874
4312.05 2928
4312.67 2830
4313.29 2843
4313.90 3030
4314.52 3095
4315.14 3102
4315.76 2848
4316.38 2881
4317.00 2930
4317.62 2907
4318.24 2968
4318.86 2968
4319.48 2866
4320.10 2888
4320.72 2953
4321.34 2989
4321.96 2901
4322.58 2924
4323.20 2893
4323.82 2978
4324.44 2983
4325.06 2921
4325.68 3004
4326.30 3080
4326.92 2807
4327.54 2695
4328.16 2752
4328.78 2854
4329.40 2976
4330.02 3065
4330.64 2844
4331.27 3001
4331.89 3071
4332.51 3042
4333.13 2982
4333.75 3096
4334.37 2980
4334.99 3028
4335.61 2925
4336.23 3006
4336.85 2998
4337.47 3016
4338.09 3048
4338.72 2994
4339.34 3058
4339.96 3142
4340.58 3087
4341.20 2963
4341.82 2922
4342.44 3146
4343.07 3215
4343.69 3258
4344.31 3464
4344.93 3451
4345.55 3626
4346.17 3632
4346.79 3434
4347.42 3501
4348.04 3514
4348.66 3412
4349.28 3550
4349.90 3473
4350.53 3164
4351.15 3166
4351.77 3014
4352.39 3038
4353.01 2972
4353.64 2834
4354.26 2907
4354.88 2855
4355.50 2763
4356.13 2808
4356.75 2956
4357.37 2963
4357.99 2941
4358.62 2802
4359.24 2939
4359.86 3214
4360.48 2993
4361.11 2861
4361.73 2902
4362.35 2994
4362.98 3148
4363.60 2881
4364.22 2839
4364.84 2853
4365.47 2860
4366.09 2891
4366.71 2940
4367.34 2953
4367.96 2903
4368.58 2730
4369.21 2592
4369.83 2638
4370.45 2621
4371.08 2795
4371.70 2797
4372.32 2744
4372.95 2565
4373.57 2703
4374.20 2703
4374.82 2640
4375.44 2736
4376.07 2989
4376.69 2966
4377.31 2693
4377.94 2885
4378.56 2897
4379.19 2932
4379.81 3037
4380.43 3042
4381.06 3036
4381.68 3098
4382.31 3029
4382.93 3131
4383.56 3072
4384.18 2813
4384.80 2894
4385.43 2884
4386.05 2933
4386.68 2963
4387.30 2969
4387.93 2950
4388.55 2901
4389.18 2801
4389.80 2927
4390.43 2822
4391.05 2955
4391.68 2991
4392.30 3038
4392.93 3091
4393.55 2934
4394.18 2869
4394.80 2751
4395.43 2695
4396.05 2699
4396.68 2643
4397.30 2856
4397.93 2869
4398.55 2958
4399.18 3111
4399.80 3146
4400.43 3234
4401.06 2921
4401.68 2866
4402.31 2842
4402.93 2913
4403.56 2814
4404.18 2904
4404.81 3088
4405.44 2858
4406.06 2920
4406.69 2808
4407.31 2721
4407.94 2863
4408.57 2667
4409.19 2621
4409.82 2790
4410.45 2781
4411.07 2857
4411.70 2751
4412.32 2769
4412.95 3057
4413.58 3056
4414.20 3036
4414.83 2907
4415.46 2789
4416.08 2814
4416.71 3064
4417.34 2824
4417.96 2926
4418.59 2957
4419.22 2898
4419.84 2818
4420.47 2791
4421.10 2821
4421.73 2741
4422.35 2700
4422.98 2586
4423.61 2543
4424.23 2473
4424.86 2555
4425.49 2513
4426.12 2530
4426.74 2497
4427.37 2490
4428.00 2517
4428.63 2609
4429.25 2503
4429.88 2581
4430.51 2608
4431.14 2491
4431.77 2504
4432.39 2527
4433.02 2600
4433.65 2668
4434.28 2657
4434.90 2671
4435.53 2730
4436.16 2660
4436.79 2754
4437.42 2663
4438.05 2479
4438.67 2691
4439.30 2687
4439.93 2676
4440.56 2719
4441.19 2491
4441.82 2442
4442.44 2531
4443.07 2641
4443.70 2839
4444.33 2718
4444.96 2752
4445.59 2914
4446.22 2583
4446.85 2698
4447.47 2826
4448.10 2750
4448.73 2820
4449.36 2923
4449.99 2622
4450.62 2651
4451.25 2719
4451.88 2714
4452.51 2838
4453.14 2667
4453.77 2695
4454.40 2847
4455.02 2704
4455.65 2639
4456.28 2621
4456.91 2735
4457.54 2677
4458.17 2646
4458.80 2594
4459.43 2590
4460.06 2762
4460.69 2802
4461.32 2718
4461.95 2670
4462.58 2534
4463.21 2546
4463.84 2535
4464.47 2478
4465.10 2398
4465.73 2473
4466.36 2566
4466.99 2574
4467.62 2625
4468.25 2557
4468.88 2485
4469.51 2512
4470.14 2606
4470.78 2684
4471.41 2595
4472.04 2707
4472.67 2638
4473.30 2517
4473.93 2572
4474.56 2565
4475.19 2435
4475.82 2440
4476.45 2461
4477.08 2586
4477.71 2554
4478.35 2538
4478.98 2425
4479.61 2606
4480.24 2566
4480.87 2548
4481.50 2498
4482.13 2478
4482.76 2573
4483.40 2591
4484.03 2563
4484.66 2644
4485.29 2591
4485.92 2499
4486.55 2742
4487.19 2549
4487.82 2272
4488.45 2462
4489.08 2638
4489.71 2612
4490.34 2667
4490.98 2607
4491.61 2377
4492.24 2298
4492.87 2484
4493.50 2515
4494.14 2509
4494.77 2440
4495.40 2359
4496.03 2452
4496.67 2553
4497.30 2740
4497.93 2683
4498.56 2683
4499.20 2717
4499.83 2697
4500.46 2828
4501.09 2821
4501.73 2867
4502.36 3101
4502.99 3246
4503.63 3137
4504.26 3191
4504.89 3146
4505.52 3092
4506.16 2853
4506.79 2860
4507.42 2979
4508.06 2820
4508.69 2627
4509.32 2682
4509.96 2745
4510.59 2481
4511.22 2711
4511.86 2719
4512.49 2641
4513.12 2743
4513.76 2624
4514.39 2597
4515.02 2642
4515.66 2569
4516.29 2667
4516.93 2675
4517.56 2692
4518.19 2712
4518.83 2590
4519.46 2574
4520.10 2662
4520.73 2625
4521.36 2611
4522.00 2734
4522.63 2726
4523.27 2554
4523.90 2586
4524.54 2866
4525.17 2954
4525.80 2964
4526.44 2914
4527.07 2954
4527.71 3238
4528.34 3359
4528.98 3409
4529.61 3690
4530.25 3842
4530.88 4176
4531.52 4416
4532.15 4389
4532.79 4416
4533.42 4470
4534.06 4366
4534.69 3992
4535.33 3803
4535.96 3718
4536.60 3597
4537.23 3296
4537.87 3005
4538.50 2890
4539.14 2868
4539.77 2693
4540.41 2897
4541.04 2885
4541.68 2705
4542.31 2769
4542.95 2705
4543.59 2480
4544.22 2535
4544.86 2594
4545.49 2532
4546.13 2560
4546.77 2609
4547.40 2612
4548.04 2572
4548.67 2658
4549.31 2571
4549.95 2470
4550.58 2651
4551.22 2660
4551.85 2484
4552.49 2503
4553.13 2575
4553.76 2659
4554.40 2590
4555.04 2675
4555.67 2601
4556.31 2538
4556.95 2533
4557.58 2617
4558.22 2708
4558.86 2694
4559.49 2551
4560.13 2638
4560.77 2431
4561.40 2501
4562.04 2507
4562.68 2487
4563.31 2568
4563.95 2469
4564.59 2456
4565.23 2600
4565.86 2617
4566.50 2758
4567.14 2604
4567.77 2708
4568.41 2707
4569.05 2617
4569.69 2809
4570.32 2725
4570.96 2771
4571.60 2738
4572.24 2652
4572.88 2709
4573.51 2756
4574.15 2576
4574.79 2419
4575.43 2386
4576.06 2407
4576.70 2527
4577.34 2571
4577.98 2636
4578.62 2496
4579.26 2472
4579.89 2528
4580.53 2483
4581.17 2571
4581.81 2640
4582.45 2610
4583.09 2571
4583.72 2474
4584.36 2522
4585.00 2582
4585.64 2561
4586.28 2569
4586.92 2629
4587.56 2439
4588.19 2463
4588.83 2397
4589.47 2431
4590.11 2577
4590.75 2452
4591.39 2502
4592.03 2563
4592.67 2619
4593.31 2567
4593.95 2497
4594.58 2627
4595.22 2374
4595.86 2637
4596.50 2554
4597.14 2499
4597.78 2570
4598.42 2579
4599.06 2573
4599.70 2542
4600.34 2514
4600.98 2517
4601.62 2769
4602.26 2734
4602.90 2927
4603.54 2746
4604.18 2730
4604.82 2907
4605.46 2898
4606.10 2719
4606.74 2748
4607.38 2775
4608.02 2665
4608.66 2784
4609.30 2900
4609.94 2670
4610.58 2580
4611.22 2545
4611.86 2483
4612.50 2517
4613.14 2620
4613.78 2479
4614.42 2466
4615.06 2556
4615.70 2480
4616.35 2571
4616.99 2607
4617.63 2608
4618.27 2525
4618.91 2522
4619.55 2429
4620.19 2461
4620.83 2351
4621.47 2234
4622.11 2402
4622.76 2449
4623.40 2392
4624.04 2399
4624.68 2466
4625.32 2392
4625.96 2302
4626.60 2232
4627.25 2311
4627.89 2382
4628.53 2185
4629.17 2054
4629.81 2302
4630.45 2349
4631.10 2450
4631.74 2272
4632.38 2194
4633.02 2331
4633.66 2251
4634.30 2265
4634.95 2507
4635.59 2533
4636.23 2377
4636.87 2579
4637.52 2455
4638.16 2430
4638.80 2391
4639.44 2502
4640.08 2462
4640.73 2463
4641.37 2492
4642.01 2592
4642.66 2464
4643.30 2372
4643.94 2496
4644.58 2651
4645.23 2601
4645.87 2448
4646.51 2368
4647.15 2448
4647.80 2471
4648.44 2507
4649.08 2426
4649.73 2358
4650.37 2417
4651.01 2445
4651.66 2418
4652.30 2494
4652.94 2427
4653.59 2419
4654.23 2507
4654.87 2427
4655.52 2490
4656.16 2526
4656.80 2431
4657.45 2390
4658.09 2330
4658.73 2474
4659.38 2483
4660.02 2465
4660.67 2391
4661.31 2295
4661.95 2284
4662.60 2558
4663.24 2576
4663.89 2691
4664.53 2474
4665.17 2252
4665.82 2261
4666.46 2291
4667.11 2288
4667.75 2324
4668.40 2224
4669.04 2180
4669.68 2157
4670.33 2181
4670.97 2193
4671.62 2315
4672.26 2438
4672.91 2412
4673.55 2393
4674.20 2328
4674.84 2248
4675.49 2153
4676.13 2196
4676.78 2112
4677.42 2249
4678.07 2216
4678.71 2397
4679.36 2433
4680.00 2517
4680.65 2433
4681.29 2441
4681.94 2465
4682.58 2469
4683.23 2446
4683.87 2276
4684.52 2454
4685.16 2415
4685.81 2479
4686.46 2488
4687.10 2362
4687.75 2283
4688.39 2273
4689.04 2253
4689.68 2371
4690.33 2345
4690.98 2238
4691.62 2159
4692.27 2316
4692.91 2292
4693.56 2291
4694.21 2449
4694.85 2474
4695.50 2466
4696.15 2366
4696.79 2360
4697.44 2439
4698.08 2507
4698.73 2447
4699.38 2584
4700.02 2537
4700.67 2394
4701.32 2559
4701.96 2289
4702.61 2291
4703.26 2298
4703.90 2340
4704.55 2526
4705.20 2299
4705.84 2520
4706.49 2596
4707.14 2610
4707.79 2634
4708.43 2636
4709.08 2662
4709.73 2542
4710.37 2651
4711.02 2778
4711.67 2663
4712.32 2615
4712.96 2537
4713.61 2539
4714.26 2379
4714.91 2443
4715.55 2395
4716.20 2416
4716.85 2293
4717.50 2315
4718.15 2284
4718.79 2331
4719.44 2443
4720.09 2472
4720.74 2424
4721.39 2549
4722.03 2335
4722.68 2641
4723.33 2467
4723.98 2757
4724.63 2825
4725.27 2810
4725.92 2839
4726.57 2622
4727.22 2649
4727.87 2710
4728.52 2791
4729.16 2687
4729.81 2670
4730.46 2397
4731.11 2591
4731.76 2459
4732.41 2402
4733.06 2220
4733.71 2389
4734.36 2489
4735.00 2409
4735.65 2353
4736.30 2447
4736.95 2490
4737.60 2398
4738.25 2234
4738.90 2405
4739.55 2463
4740.20 2508
4740.85 2513
4741.50 2448
4742.15 2538
4742.80 2492
4743.44 2477
4744.09 2584
4744.74 2530
4745.39 2672
4746.04 2685
4746.69 2565
4747.34 2555
4747.99 2821
4748.64 2719
4749.29 2875
4749.94 2938
4750.59 3034
4751.24 3061
4751.89 3232
4752.54 3203
4753.19 3031
4753.84 3226
4754.49 3184
4755.14 2931
4755.79 2909
4756.44 2659
4757.10 2823
4757.75 2680
4758.40 2474
4759.05 2498
4759.70 2496
4760.35 2412
4761.00 2380
4761.65 2303
4762.30 2257
4762.95 2308
4763.60 2323
4764.25 2253
4764.90 2254
4765.56 2397
4766.21 2460
4766.86 2535
4767.51 2436
4768.16 2443
4768.81 2425
4769.46 2286
4770.11 2394
4770.77 2265
4771.42 2217
4772.07 2246
4772.72 2272
4773.37 2344
4774.02 2249
4774.67 2170
4775.33 2074
4775.98 2247
4776.63 2119
4777.28 2283
4777.93 2394
4778.59 2418
4779.24 2286
4779.89 2248
4780.54 2290
4781.19 2408
4781.85 2483
4782.50 2449
4783.15 2282
4783.80 2341
4784.46 2480
4785.11 2290
4785.76 2100
4786.41 2213
4787.07 2278
4787.72 2295
4788.37 2301
4789.02 2307
4789.68 2428
4790.33 2300
4790.98 2197
4791.63 2266
4792.29 2154
4792.94 2172
4793.59 2234
4794.25 2272
4794.90 2330
4795.55 2184
4796.21 2163
4796.86 2261
4797.51 2423
4798.17 2218
4798.82 2219
4799.47 2281
4800.13 2324
4800.78 2086
4801.43 2168
4802.09 2219
4802.74 2100
4803.39 2181
4804.05 2260
4804.70 2244
4805.35 2227
4806.01 2414
4806.66 2369
4807.32 2188
4807.97 1995
4808.62 2054
4809.28 2188
4809.93 2320
4810.59 2244
4811.24 2226
4811.89 2239
4812.55 2330
4813.20 2226
4813.86 2251
4814.51 2256
4815.17 2352
4815.82 2338
4816.48 2481
4817.13 2635
4817.78 2686
4818.44 2680
4819.09 2699
4819.75 2765
4820.40 2847
4821.06 2841
4821.71 2888
4822.37 2925
4823.02 3034
4823.68 3179
4824.33 3316
4824.99 3326
4825.64 3292
4826.30 3402
4826.95 3289
4827.61 3265
4828.26 3119
4828.92 3062
4829.58 2845
4830.23 2739
4830.89 2569
4831.54 2689
4832.20 2808
4832.85 2784
4833.51 2794
4834.16 2800
4834.82 2887
4835.48 2855
4836.13 2917
4836.79 2922
4837.44 2839
4838.10 2841
4838.76 2951
4839.41 2788
4840.07 2849
4840.72 2808
4841.38 2708
4842.04 2739
4842.69 2714
4843.35 2734
4844.01 2752
4844.66 2605
4845.32 2878
4845.98 3081
4846.63 3083
4847.29 3028
4847.95 2923
4848.60 2870
4849.26 3024
4849.92 3099
4850.57 3068
4851.23 3139
4851.89 2953
4852.54 2878
4853.20 2932
4853.86 2882
4854.51 2742
4855.17 2804
4855.83 3048
4856.49 3025
4857.14 2780
4857.80 2787
4858.46 3015
4859.12 3054
4859.77 2878
4860.43 2939
4861.09 2926
4861.75 3006
4862.40 3096
4863.06 2972
4863.72 3181
4864.38 2993
4865.03 3188
4865.69 3034
4866.35 3164
4867.01 3043
4867.67 2856
4868.32 2924
4868.98 2918
4869.64 2991
4870.30 2928
4870.96 2903
4871.62 3024
4872.27 2875
4872.93 2704
4873.59 2608
4874.25 2538
4874.91 2450
4875.57 2494
4876.22 2573
4876.88 2670
4877.54 2681
4878.20 2570
4878.86 2453
4879.52 2448
4880.18 2409
4880.84 2372
4881.49 2333
4882.15 2160
4882.81 2348
4883.47 2427
4884.13 2476
4884.79 2399
4885.45 2411
4886.11 2545
4886.77 2519
4887.43 2448
4888.09 2398
4888.75 2487
4889.41 2648
4890.07 2797
4890.72 2907
4891.38 2909
4892.04 2833
4892.70 2816
4893.36 2854
4894.02 2914
4894.68 2852
4895.34 2941
4896.00 2845
4896.66 2998
4897.32 2934
4897.98 2948
4898.64 2782
4899.30 2937
4899.96 3057
4900.62 3064
4901.28 2996
4901.94 2899
4902.60 2779
4903.27 2778
4903.93 2639
4904.59 2592
4905.25 2533
4905.91 2531
4906.57 2628
4907.23 2761
4907.89 2764
4908.55 2681
4909.21 2518
4909.87 2610
4910.53 2457
4911.19 2380
4911.85 2430
4912.52 2333
4913.18 2395
4913.84 2390
4914.50 2348
4915.16 2209
4915.82 2246
4916.48 2391
4917.14 2293
4917.81 2211
4918.47 2221
4919.13 2214
4919.79 2220
4920.45 2179
4921.11 2266
4921.77 2032
4922.44 2178
4923.10 2326
4923.76 2245
4924.42 2176
4925.08 2090
4925.75 2115
4926.41 2153
4927.07 2308
4927.73 2413
4928.39 2353
4929.06 2159
4929.72 2272
4930.38 2358
4931.04 2187
4931.71 2192
4932.37 2394
4933.03 2188
4933.69 2284
4934.36 2451
4935.02 2323
4935.68 2320
4936.34 2270
4937.01 2297
4937.67 2344
4938.33 2290
4938.99 2341
4939.66 2128
4940.32 2218
4940.98 2217
4941.65 2223
4942.31 2301
4942.97 2231
4943.63 2165
4944.30 2215
4944.96 1991
4945.62 2174
4946.29 2193
4946.95 2262
4947.61 2318
4948.28 2124
4948.94 2217
4949.61 2185
4950.27 2238
4950.93 2111
4951.60 2104
4952.26 2112
4952.92 2109
4953.59 2118
4954.25 2138
4954.92 2110
4955.58 2128
4956.24 2009
4956.91 2129
4957.57 2183
4958.24 2271
4958.90 2354
4959.56 2224
4960.23 2329
4960.89 2438
4961.56 2564
4962.22 2603
4962.89 2690
4963.55 2691
4964.21 2770
4964.88 2739
4965.54 2654
4966.21 2530
4966.87 2596
4967.54 2625
4968.20 2635
4968.87 2606
4969.53 2546
4970.20 2503
4970.86 2425
4971.53 2657
4972.19 2524
4972.86 2457
4973.52 2520
4974.19 2436
4974.85 2474
4975.52 2347
4976.18 2329
4976.85 2527
4977.51 2477
4978.18 2427
4978.85 2417
4979.51 2274
4980.18 2463
4980.84 2235
4981.51 2287
4982.17 2335
4982.84 2410
4983.50 2450
4984.17 2433
4984.84 2603
4985.50 2768
4986.17 3143
4986.83 3181
4987.50 3345
4988.17 3417
4988.83 3650
4989.50 3583
4990.17 3719
4990.83 3798
4991.50 3719
4992.16 3617
4992.83 3227
4993.50 3055
4994.16 2872
4994.83 2785
4995.50 2602
4996.16 2581
4996.83 2414
4997.50 2247
4998.16 2342
4998.83 2202
4999.50 2296
5000.16 2264
5000.83 2271
5001.50 2149
5002.17 2126
5002.83 2155
5003.50 2143
5004.17 2133
5004.83 2050
5005.50 2110
5006.17 2076
5006.84 2291
5007.50 2141
5008.17 2045
5008.84 2122
5009.51 2086
5010.17 1973
5010.84 2146
5011.51 2205
5012.18 2184
5012.84 2136
5013.51 2215
5014.18 2172
5014.85 2133
5015.52 2189
5016.18 2241
5016.85 2316
5017.52 2335
5018.19 2510
5018.86 2384
5019.52 2557
5020.19 2526
5020.86 2257
5021.53 2356
5022.20 2414
5022.87 2503
5023.54 2433
5024.20 2539
5024.87 2632
5025.54 2427
5026.21 2432
5026.88 2429
5027.55 2380
5028.22 2431
5028.88 2468
5029.55 2481
5030.22 2330
5030.89 2330
5031.56 2316
5032.23 2309
5032.90 2343
5033.57 2215
5034.24 2280
5034.91 2202
5035.58 2057
5036.25 2094
5036.91 2145
5037.58 2150
5038.25 2134
5038.92 2115
5039.59 2203
5040.26 2131
5040.93 2122
5041.60 2283
5042.27 2208
5042.94 2206
5043.61 2391
5044.28 2329
5044.95 2243
5045.62 2243
5046.29 2297
5046.96 2351
5047.63 2345
5048.30 2408
5048.97 2364
5049.64 2308
5050.31 2412
5050.98 2314
5051.65 2247
5052.32 2302
5052.99 2303
5053.66 2339
5054.33 2374
5055.00 2253
5055.68 2319
5056.35 2180
5057.02 2197
5057.69 2235
5058.36 2312
5059.03 2384
5059.70 2333
5060.37 2170
5061.04 2127
5061.71 2269
5062.38 2218
5063.06 2208
5063.73 2254
5064.40 2321
5065.07 2276
5065.74 2123
5066.41 2095
5067.08 2073
5067.75 2141
5068.43 1980
5069.10 2011
5069.77 1972
5070.44 2088
5071.11 2065
5071.78 2133
5072.46 2245
5073.13 2099
5073.80 1962
5074.47 2076
5075.14 2050
5075.81 2240
5076.49 2137
5077.16 2147
5077.83 2189
5078.50 2367
5079.18 2364
5079.85 2352
5080.52 2462
5081.19 2443
5081.86 2435
5082.54 2483
5083.21 2485
5083.88 2520
5084.55 2286
5085.23 2385
5085.90 2458
5086.57 2332
5087.25 2425
5087.92 2651
5088.59 2430
5089.26 2431
5089.94 2413
5090.61 2397
5091.28 2370
5091.96 2358
5092.63 2474
5093.30 2555
5093.97 2337
5094.65 2457
5095.32 2472
5095.99 2559
5096.67 2381
5097.34 2526
5098.01 2384
5098.69 2277
5099.36 2415
5100.04 2250
5100.71 2192
5101.38 2310
5102.06 2203
5102.73 2153
5103.40 2233
5104.08 2203
5104.75 2096
5105.43 2074
5106.10 2180
5106.77 2130
5107.45 2150
5108.12 2307
5108.80 2216
5109.47 2288
5110.14 2222
5110.82 2184
5111.49 1980
5112.17 2049
5112.84 2077
5113.52 2020
5114.19 2013
5114.87 1974
5115.54 1949
5116.21 2001
5116.89 1980
5117.56 1950
5118.24 2225
5118.91 2103
5119.59 2089
5120.26 2292
5120.94 2187
5121.61 2025
5122.29 2115
5122.96 2267
5123.64 2283
5124.31 2204
5124.99 2124
5125.66 2204
5126.34 2158
5127.01 2210
5127.69 2035
5128.37 2106
5129.04 2226
5129.72 2143
5130.39 2198
5131.07 2227
5131.74 2337
5132.42 2228
5133.09 2235
5133.77 2116
5134.45 2237
5135.12 2272
5135.80 2296
5136.47 2341
5137.15 2277
5137.83 2313
5138.50 2509
5139.18 2523
5139.85 2663
5140.53 2730
5141.21 2660
5141.88 2623
5142.56 2527
5143.24 2398
5143.91 2219
5144.59 1993
5145.27 2069
5145.94 1997
5146.62 2162
5147.30 2113
5147.97 1971
5148.65 2019
5149.33 2006
5150.00 2010
5150.68 1936
5151.36 1993
5152.03 1970
5152.71 2008
5153.39 1936
5154.07 2027
5154.74 1938
5155.42 1991
5156.10 1922
5156.77 1989
5157.45 1991
5158.13 1958
5158.81 2070
5159.48 2121
5160.16 2085
5160.84 2013
5161.52 1998
5162.19 2021
5162.87 1946
5163.55 2023
5164.23 1984
5164.91 2045
5165.58 2000
5166.26 1940
5166.94 1843
5167.62 1899
5168.30 1966
5168.97 1893
5169.65 1981
5170.33 1892
5171.01 1997
5171.69 1945
5172.37 1949
5173.04 1909
5173.72 1883
5174.40 1879
5175.08 1876
5175.76 2017
5176.44 2112
5177.11 1993
5177.79 2044
5178.47 2054
5179.15 2188
5179.83 1982
5180.51 1977
5181.19 2001
5181.87 2052
5182.55 2006
5183.22 2040
5183.90 1877
5184.58 1896
5185.26 2016
5185.94 2011
5186.62 2043
5187.30 1935
5187.98 1864
5188.66 1918
5189.34 1968
5190.02 1875
5190.70 1807
5191.38 1882
5192.06 1839
5192.74 1991
5193.42 1916
5194.10 2043
5194.78 2063
5195.46 1954
5196.14 1848
5196.82 1961
5197.50 1904
5198.18 1770
5198.86 1833
5199.54 2004
5200.22 2040
5200.90 2050
5201.58 1986
5202.26 1937
5202.94 2144
5203.62 2124
5204.30 2132
5204.98 2174
5205.66 2234
5206.34 2246
5207.02 2421
5207.70 2333
5208.38 2208
5209.06 2258
5209.74 2475
5210.42 2520
5211.10 2398
5211.79 2485
5212.47 2389
5213.15 2160
5213.83 2184
5214.51 2110
5215.19 2062
5215.87 2023
5216.55 2076
5217.23 2014
5217.92 1987
5218.60 1902
5219.28 1994
5219.96 1907
5220.64 1920
5221.32 1980
5222.00 1992
5222.69 2052
5223.37 2068
5224.05 1985
5224.73 1987
5225.41 1982
5226.10 1906
5226.78 1918
5227.46 1932
5228.14 1994
5228.82 1934
5229.51 2000
5230.19 2070
5230.87 2064
5231.55 2028
5232.23 1966
5232.92 2118
5233.60 2062
5234.28 1994
5234.96 2064
5235.65 2175
5236.33 2123
5237.01 2252
5237.69 2148
5238.38 2135
5239.06 2258
5239.74 2071
5240.42 2128
5241.11 2091
5241.79 2007
5242.47 2037
5243.16 2202
5243.84 2137
5244.52 1979
5245.21 2045
5245.89 2040
5246.57 1889
5247.26 1818
5247.94 1805
5248.62 1839
5249.31 1931
5249.99 1840
5250.67 1800
5251.36 1880
5252.04 1860
5252.72 1935
5253.41 1868
5254.09 1790
5254.77 1777
5255.46 1793
5256.14 1821
5256.83 1763
5257.51 1714
5258.19 1760
5258.88 1848
5259.56 1928
5260.25 2052
5260.93 2078
5261.61 1971
5262.30 1989
5262.98 1957
5263.67 1944
5264.35 1963
5265.04 1969
5265.72 1928
5266.40 1976
5267.09 1928
5267.77 1934
5268.46 2053
5269.14 2020
5269.83 1899
5270.51 1947
5271.20 2032
5271.88 1990
5272.57 2003
5273.25 2095
5273.94 2023
5274.62 1957
5275.31 2019
5275.99 2001
5276.68 2012
5277.36 2108
5278.05 2161
5278.73 2198
5279.42 2188
5280.10 2216
5280.79 2335
5281.47 2361
5282.16 2450
5282.85 2405
5283.53 2197
5284.22 2136
5284.90 2151
5285.59 2233
5286.27 2166
5286.96 2052
5287.65 2125
5288.33 2114
5289.02 2178
5289.70 1903
5290.39 1980
5291.08 2034
5291.76 1900
5292.45 1880
5293.13 1839
5293.82 1960
5294.51 2062
5295.19 1950
5295.88 1937
5296.57 1944
5297.25 1904
5297.94 1741
5298.63 1910
5299.31 2024
5300.00 1854
5300.69 1868
5301.37 1983
5302.06 2012
5302.75 1996
5303.43 1983
5304.12 1916
5304.81 1979
5305.49 2031
5306.18 1809
5306.87 1872
5307.56 2004
5308.24 1959
5308.93 1922
5309.62 1889
5310.30 1824
5310.99 1919
5311.68 1941
5312.37 1879
5313.05 1822
5313.74 1905
5314.43 1925
5315.12 2036
5315.81 1956
5316.49 1822
5317.18 1792
5317.87 1921
5318.56 1884
5319.24 1823
5319.93 1805
5320.62 1928
5321.31 1989
5322.00 1917
5322.68 1972
5323.37 1928
5324.06 2023
5324.75 1926
5325.44 1875
5326.13 1827
5326.81 1836
5327.50 1829
5328.19 1856
5328.88 1986
5329.57 1956
5330.26 1793
5330.95 2017
5331.63 2050
5332.32 2232
5333.01 2010
5333.70 2000
5334.39 1968
5335.08 1954
5335.77 2006
5336.46 1831
5337.15 1836
5337.84 1804
5338.52 1859
5339.21 1776
5339.90 1690
5340.59 1831
5341.28 1922
5341.97 1991
5342.66 1907
5343.35 1899
5344.04 2086
5344.73 1891
5345.42 1863
5346.11 2138
5346.80 2231
5347.49 2092
5348.18 2135
5348.87 2136
5349.56 2321
5350.25 2398
5350.94 2343
5351.63 2329
5352.32 2256
5353.01 2199
5353.70 2177
5354.39 2276
5355.08 2208
5355.77 2068
5356.46 2044
5357.15 1968
5357.84 1870
5358.53 1997
5359.22 2081
5359.91 1936
5360.60 1917
5361.29 1947
5361.98 1902
5362.67 1916
5363.36 1980
5364.06 1900
5364.75 2040
5365.44 2067
5366.13 2053
5366.82 2156
5367.51 2007
5368.20 2022
5368.89 2008
5369.58 2011
5370.27 1967
5370.97 2158
5371.66 2118
5372.35 2013
5373.04 2164
5373.73 2108
5374.42 2122
5375.11 2070
5375.81 2054
5376.50 2063
5377.19 2160
5377.88 2178
5378.57 2191
5379.26 2343
5379.96 2285
5380.65 2347
5381.34 2364
5382.03 2195
5382.72 2322
5383.42 2214
5384.11 2357
5384.80 2221
5385.49 2058
5386.19 1989
5386.88 2036
5387.57 2173
5388.26 2043
5388.96 2027
5389.65 2169
5390.34 1975
5391.03 2038
5391.73 2078
5392.42 1886
5393.11 1907
5393.80 1973
5394.50 2036
5395.19 1977
5395.88 1927
5396.57 1876
5397.27 1872
5397.96 1849
5398.65 1748
5399.35 1839
5400.04 1744
5400.73 1757
5401.43 1843
5402.12 1780
5402.81 1852
5403.51 1699
5404.20 1847
5404.89 1974
5405.59 1923
5406.28 1927
5406.97 1935
5407.67 1893
5408.36 1866
5409.06 1902
5409.75 1832
5410.44 1902
5411.14 1893
5411.83 1785
5412.52 1783
5413.22 1763
5413.91 1969
5414.61 1827
5415.30 1791
5415.99 1857
5416.69 1958
5417.38 1913
5418.08 2040
5418.77 1963
5419.47 1999
5420.16 1909
5420.86 1911
5421.55 1916
5422.24 1831
5422.94 1895
5423.63 1966
5424.33 1987
5425.02 2094
5425.72 1880
5426.41 1838
5427.11 1949
5427.80 1785
5428.50 1776
5429.19 1825
5429.89 1861
5430.58 1832
5431.28 1740
5431.97 1757
5432.67 1806
5433.36 1838
5434.06 1895
5434.75 1826
5435.45 1884
5436.15 1821
5436.84 1807
5437.54 1799
5438.23 1806
5438.93 1810
5439.62 1755
5440.32 1828
5441.01 1911
5441.71 1992
5442.41 1957
5443.10 1935
5443.80 2032
5444.49 1915
5445.19 1962
5445.89 2067
5446.58 2085
5447.28 2016
5447.98 2136
5448.67 2084
5449.37 2118
5450.06 2129
5450.76 2026
5451.46 1954
5452.15 1922
5452.85 2013
5453.55 2039
5454.24 1993
5454.94 1865
5455.64 1950
5456.33 2000
5457.03 1924
5457.73 1843
5458.42 1942
5459.12 1790
5459.82 1827
5460.51 1738
5461.21 1834
5461.91 1726
5462.61 1743
5463.30 1908
5464.00 1948
5464.70 1878
5465.40 1914
5466.09 1836
5466.79 1820
5467.49 1784
5468.18 1796
5468.88 1896
5469.58 1890
5470.28 1806
5470.98 1846
5471.67 1920
5472.37 1945
5473.07 1919
5473.77 1859
5474.46 1771
5475.16 1794
5475.86 1761
5476.56 1776
5477.26 1740
5477.95 1729
5478.65 1856
5479.35 1938
5480.05 1985
5480.75 2031
5481.45 2052
5482.14 2012
5482.84 1956
5483.54 2197
5484.24 2111
5484.94 2084
5485.64 1940
5486.34 1786
5487.03 2136
5487.73 2050
5488.43 2168
5489.13 2002
5489.83 1918
5490.53 1989
5491.23 1927
5491.93 1964
5492.63 1985
5493.33 1945
5494.02 1958
5494.72 2079
5495.42 2087
5496.12 2029
5496.82 2006
5497.52 2078
5498.22 2239
5498.92 2217
5499.62 2163
5500.32 2345
5501.02 2374
5501.72 2320
5502.42 2408
5503.12 2407
5503.82 2391
5504.52 2501
5505.22 2395
5505.92 2405
5506.62 2448
5507.32 2566
5508.02 2607
5508.72 2503
5509.42 2470
5510.12 2453
5510.82 2443
5511.52 2356
5512.22 2394
5512.92 2179
5513.62 2104
5514.32 2045
5515.02 1916
5515.72 1931
5516.42 1912
5517.12 1810
5517.82 2025
5518.52 1998
5519.22 1835
5519.93 1934
5520.63 1922
5521.33 1954
5522.03 2032
5522.73 2115
5523.43 2037
5524.13 2070
5524.83 2071
5525.53 1999
5526.23 1904
5526.94 1862
5527.64 1930
5528.34 2002
5529.04 1803
5529.74 1790
5530.44 1905
5531.14 1868
5531.85 1859
5532.55 1875
5533.25 1836
5533.95 1817
5534.65 1783
5535.35 1751
5536.06 1682
5536.76 1648
5537.46 1769
5538.16 1738
5538.86 1848
5539.57 1935
5540.27 1856
5540.97 1808
5541.67 1721
5542.37 1649
5543.08 1720
5543.78 1750
5544.48 1834
5545.18 1869
5545.89 2022
5546.59 2036
5547.29 1964
5547.99 1987
5548.70 1903
5549.40 1914
5550.10 1955
5550.81 1857
5551.51 1750
5552.21 1789
5552.91 1807
5553.62 1700
5554.32 1647
5555.02 1724
5555.73 1659
5556.43 1649
5557.13 1763
5557.84 1731
5558.54 1727
5559.24 1637
5559.95 1757
5560.65 1727
5561.35 1797
5562.06 1690
5562.76 1788
5563.46 1655
5564.17 1788
5564.87 1668
5565.57 1814
5566.28 1765
5566.98 1579
5567.69 1665
5568.39 1691
5569.09 1649
5569.80 1560
5570.50 1665
5571.21 1726
5571.91 1623
5572.61 1714
5573.32 1705
5574.02 1779
5574.73 1567
5575.43 1698
5576.14 1882
5576.84 1793
5577.54 1776
5578.25 1683
5578.95 1816
5579.66 1797
5580.36 1835
5581.07 1884
5581.77 1772
5582.48 1622
5583.18 1629
5583.89 1681
5584.59 1678
5585.30 1815
5586.00 1792
5586.71 1598
5587.41 1721
5588.12 1705
5588.82 1647
5589.53 1782
5590.23 1717
5590.94 1649
5591.64 1672
5592.35 1577
5593.05 1672
5593.76 1658
5594.47 1673
5595.17 1631
5595.88 1703
5596.58 1663
5597.29 1654
5597.99 1705
5598.70 1628
5599.41 1685
5600.11 1678
5600.82 1630
5601.52 1625
5602.23 1722
5602.94 1582
5603.64 1602
5604.35 1673
5605.05 1687
5605.76 1663
5606.47 1566
5607.17 1602
5607.88 1592
5608.59 1504
5609.29 1494
5610.00 1655
5610.70 1623
5611.41 1648
5612.12 1554
5612.82 1569
5613.53 1550
5614.24 1625
5614.95 1661
5615.65 1622
5616.36 1611
5617.07 1576
5617.77 1678
5618.48 1661
5619.19 1713
5619.89 1715
5620.60 1706
5621.31 1685
5622.02 1630
5622.72 1629
5623.43 1647
5624.14 1602
5624.85 1601
5625.55 1550
5626.26 1507
5626.97 1438
5627.68 1462
5628.38 1514
5629.09 1634
5629.80 1647
5630.51 1518
5631.21 1641
5631.92 1704
5632.63 1709
5633.34 1626
5634.05 1532
5634.75 1673
5635.46 1610
5636.17 1485
5636.88 1553
5637.59 1677
5638.30 1646
5639.00 1682
5639.71 1640
5640.42 1597
5641.13 1737
5641.84 1620
5642.55 1498
5643.26 1716
5643.96 1797
5644.67 1674
5645.38 1678
5646.09 1543
5646.80 1639
5647.51 1663
5648.22 1647
5648.93 1692
5649.64 1565
5650.34 1649
5651.05 1482
5651.76 1589
5652.47 1670
5653.18 1728
5653.89 1678
5654.60 1661
5655.31 1659
5656.02 1649
5656.73 1754
5657.44 1704
5658.15 1805
5658.86 1764
5659.57 1741
5660.28 1777
5660.99 1809
5661.70 1737
5662.41 1669
5663.12 1637
5663.83 1738
5664.54 1771
5665.25 1629
5665.96 1610
5666.67 1613
5667.38 1602
5668.09 1590
5668.80 1565
5669.51 1519
5670.22 1461
5670.93 1605
5671.64 1575
5672.35 1656
5673.06 1655
5673.77 1633
5674.48 1681
5675.19 1612
5675.90 1630
5676.61 1519
5677.32 1634
5678.03 1541
5678.74 1529
5679.45 1632
5680.17 1624
5680.88 1560
5681.59 1606
5682.30 1655
5683.01 1644
5683.72 1692
5684.43 1696
5685.14 1624
5685.85 1641
5686.57 1651
5687.28 1671
5687.99 1714
5688.70 1605
5689.41 1581
5690.12 1634
5690.84 1587
5691.55 1663
5692.26 1597
5692.97 1555
5693.68 1536
5694.39 1480
5695.11 1542
5695.82 1669
5696.53 1508
5697.24 1573
5697.95 1604
5698.67 1723
5699.38 1655
5700.09 1687
5700.80 1621
5701.51 1573
5702.23 1665
5702.94 1581
5703.65 1569
5704.36 1563
5705.08 1543
5705.79 1479
5706.50 1602
5707.21 1712
5707.93 1562
5708.64 1486
5709.35 1484
5710.07 1586
5710.78 1578
5711.49 1522
5712.20 1448
5712.92 1467
5713.63 1489
5714.34 1548
5715.06 1537
5715.77 1510
5716.48 1585
5717.20 1529
5717.91 1534
5718.62 1539
5719.34 1552
5720.05 1519
5720.76 1636
5721.48 1626
5722.19 1625
5722.90 1598
5723.62 1614
5724.33 1646
5725.05 1533
5725.76 1598
5726.47 1613
5727.19 1513
5727.90 1674
5728.61 1685
5729.33 1530
5730.04 1657
5730.76 1800
5731.47 1675
5732.19 1663
5732.90 1639
5733.61 1646
5734.33 1539
5735.04 1533
5735.76 1580
5736.47 1551
5737.19 1560
5737.90 1612
5738.61 1595
5739.33 1412
5740.04 1563
5740.76 1489
5741.47 1485
5742.19 1394
5742.90 1529
5743.62 1538
5744.33 1716
5745.05 1517
5745.76 1514
5746.48 1605
5747.19 1631
5747.91 1649
5748.62 1653
5749.34 1716
5750.05 1493
5750.77 1588
5751.49 1701
5752.20 1668
5752.92 1677
5753.63 1486
5754.35 1539
5755.06 1566
5755.78 1616
5756.49 1580
5757.21 1632
5757.93 1580
5758.64 1576
5759.36 1609
5760.07 1691
5760.79 1687
5761.51 1669
5762.22 1711
5762.94 1704
5763.65 1736
5764.37 1780
5765.09 1708
5765.80 1816
5766.52 1787
5767.24 1794
5767.95 1767
5768.67 1704
5769.39 1724
5770.10 1830
5770.82 1720
5771.53 1660
5772.25 1584
5772.97 1572
5773.69 1589
5774.40 1680
5775.12 1713
5775.84 1717
5776.55 1760
5777.27 1780
5777.99 1721
5778.70 1731
5779.42 1778
5780.14 1780
5780.86 1728
5781.57 1694
5782.29 1670
5783.01 1734
5783.72 1751
5784.44 1706
5785.16 1766
5785.88 1788
5786.59 1716
5787.31 1703
5788.03 1713
5788.75 1720
5789.47 1873
5790.18 1912
5790.90 1778
5791.62 1773
5792.34 1874
5793.06 1872
5793.77 1908
5794.49 1819
5795.21 1832
5795.93 1944
5796.65 2057
5797.36 2097
5798.08 2014
5798.80 2197
5799.52 2353
5800.24 2365
5800.96 2295
5801.67 2532
5802.39 2747
5803.11 2660
5803.83 2601
5804.55 2606
5805.27 2782
5805.99 2398
5806.71 2232
5807.42 2255
5808.14 2252
5808.86 2320
5809.58 2121
5810.30 2203
5811.02 2087
5811.74 2147
5812.46 2120
5813.18 2104
5813.90 2288
5814.62 2388
5815.34 2817
5816.05 2845
5816.77 2915
5817.49 2802
5818.21 3135
5818.93 3208
5819.65 3140
5820.37 2942
5821.09 2899
5821.81 3004
5822.53 2675
5823.25 2438
5823.97 2342
5824.69 2380
5825.41 2173
5826.13 2227
5826.85 2218
5827.57 2215
5828.29 2042
5829.01 2043
5829.73 2152
5830.45 2102
5831.17 2175
5831.89 2186
5832.61 2302
5833.33 2262
5834.05 2168
5834.78 2124
5835.50 2052
5836.22 2059
5836.94 2051
5837.66 2087
5838.38 2028
5839.10 1987
5839.82 1785
5840.54 1795
5841.26 1816
5841.98 1945
5842.70 1804
5843.43 1815
5844.15 1793
5844.87 1838
5845.59 1898
5846.31 1762
5847.03 1705
5847.75 1774
5848.47 1723
5849.20 1684
5849.92 1663
5850.64 1878
5851.36 1787
5852.08 1776
5852.80 1870
5853.53 1906
5854.25 1806
5854.97 1802
5855.69 1756
5856.41 1789
5857.14 1860
5857.86 1796
5858.58 1825
5859.30 1805
5860.02 1691
5860.75 1702
5861.47 1693
5862.19 1772
5862.91 1700
5863.64 1770
5864.36 1751
5865.08 1651
5865.80 1624
5866.52 1541
5867.25 1481
5867.97 1653
5868.69 1661
5869.42 1699
5870.14 1678
5870.86 1719
5871.58 1679
5872.31 1634
5873.03 1644
5873.75 1498
5874.48 1642
5875.20 1726
5875.92 1677
5876.65 1599
5877.37 1787
5878.09 1706
5878.81 1775
5879.54 1746
5880.26 1640
5880.99 1691
5881.71 1746
5882.43 1711
5883.16 1647
5883.88 1730
5884.60 1706
5885.33 1676
5886.05 1735
5886.77 1700
5887.50 1663
5888.22 1744
5888.95 1859
5889.67 1670
5890.39 1625
5891.12 1719
5891.84 1774
5892.57 1717
5893.29 1652
5894.01 1739
5894.74 1748
5895.46 1753
5896.19 1699
5896.91 1646
5897.64 1716
5898.36 1697
5899.09 1684
5899.81 1605
5900.53 1780
5901.26 1759
5901.98 1816
5902.71 1810
5903.43 1819
5904.16 1743
5904.88 1831
5905.61 1712
5906.33 1783
5907.06 1821
5907.78 1746
5908.51 1781
5909.23 1673
5909.96 1634
5910.68 1741
5911.41 1724
5912.14 1646
5912.86 1574
5913.59 1639
5914.31 1745
5915.04 1635
5915.76 1648
5916.49 1608
5917.21 1604
5917.94 1615
5918.67 1648
5919.39 1610
5920.12 1610
5920.84 1606
5921.57 1553
5922.29 1638
5923.02 1660
5923.75 1704
5924.47 1715
5925.20 1637
5925.93 1632
5926.65 1758
5927.38 1692
5928.10 1551
5928.83 1701
5929.56 1824
5930.28 1758
5931.01 1794
5931.74 1733
5932.46 1802
5933.19 1826
5933.92 1761
5934.64 1766
5935.37 1870
5936.10 1781
5936.82 1831
5937.55 1900
5938.28 1927
5939.00 1915
5939.73 1794
5940.46 1721
5941.19 1739
5941.91 1839
5942.64 1864
5943.37 1974
5944.09 1930
5944.82 1874
5945.55 1899
5946.28 2049
5947.00 1989
5947.73 1891
5948.46 1966
5949.19 2026
5949.92 2080
5950.64 2050
5951.37 2061
5952.10 1996
5952.83 2110
5953.55 2154
5954.28 2124
5955.01 2045
5955.74 1963
5956.47 2074
5957.19 2001
5957.92 2100
5958.65 2022
5959.38 2012
5960.11 2095
5960.84 2145
5961.56 2084
5962.29 2061
5963.02 2136
5963.75 2286
5964.48 2241
5965.21 2141
5965.94 2326
5966.66 2383
5967.39 2371
5968.12 2362
5968.85 2444
5969.58 2519
5970.31 2425
5971.04 2456
5971.77 2395
5972.50 2262
5973.22 2245
5973.95 2219
5974.68 2230
5975.41 2337
5976.14 2331
5976.87 2332
5977.60 2317
5978.33 2303
5979.06 2354
5979.79 2380
5980.52 2422
5981.25 2628
5981.98 2475
5982.71 2514
5983.44 2527
5984.17 2503
5984.90 2493
5985.63 2622
5986.36 2525
5987.09 2534
5987.82 2544
5988.55 2587
5989.28 2587
5990.01 2760
5990.74 2708
5991.47 2666
5992.20 2747
5992.93 2799
5993.66 2791
5994.39 2709
5995.12 2801
5995.85 2959
5996.58 2852
5997.31 2855
5998.04 2714
5998.77 2714
5999.50 2876
6000.23 2741
6000.96 2819
6001.69 2771
6002.42 2790
6003.16 2660
6003.89 2682
6004.62 2682
6005.35 2644
6006.08 2753
6006.81 2809
6007.54 3042
6008.27 3165
6009.00 3432
6009.74 3580
6010.47 4032
6011.20 4321
6011.93 4673
6012.66 4946
6013.39 5188
6014.13 5153
6014.86 4962
6015.59 5082
6016.32 4993
6017.05 4855
6017.78 4225
6018.52 3729
6019.25 3368
6019.98 3059
6020.71 2827
6021.44 2577
6022.18 2639
6022.91 2473
6023.64 2299
6024.37 2276
6025.10 2316
6025.84 2284
6026.57 2252
6027.30 2311
6028.03 2019
6028.77 2058
6029.50 2112
6030.23 2116
6030.96 2161
6031.70 2028
6032.43 2188
6033.16 2017
6033.90 1993
6034.63 2079
6035.36 2150
6036.09 2062
6036.83 2066
6037.56 1997
6038.29 2067
6039.03 2062
6039.76 1900
6040.49 1993
6041.23 2115
6041.96 2147
6042.69 2241
6043.43 2255
6044.16 2225
6044.89 2242
6045.63 2429
6046.36 2386
6047.09 2239
6047.83 2398
6048.56 2578
6049.29 2430
6050.03 2346
6050.76 2452
6051.50 2454
6052.23 2425
6052.96 2371
6053.70 2363
6054.43 2461
6055.17 2400
6055.90 2370
6056.63 2492
6057.37 2244
6058.10 2056
6058.84 2188
6059.57 2140
6060.31 2191
6061.04 2135
6061.77 2159
6062.51 2238
6063.24 2101
6063.98 2269
6064.71 2075
6065.45 2045
6066.18 2061
6066.92 2090
6067.65 1967
6068.39 2049
6069.12 2027
6069.86 1967
6070.59 2076
6071.33 1974
6072.06 2026
6072.80 2022
6073.53 2009
6074.27 1967
6075.00 2014
6075.74 2019
6076.47 1989
6077.21 1954
6077.95 1969
6078.68 2013
6079.42 2052
6080.15 2005
6080.89 1969
6081.62 1930
6082.36 1939
6083.09 1893
6083.83 1963
6084.57 1876
6085.30 1867
6086.04 1982
6086.77 2096
6087.51 1846
6088.25 1756
6088.98 1804
6089.72 1784
6090.46 1920
6091.19 1975
6091.93 2018
6092.66 2026
6093.40 1984
6094.14 1893
6094.87 1813
6095.61 1933
6096.35 1883
6097.08 1878
6097.82 1833
6098.56 1803
6099.29 1742
6100.03 1859
6100.77 1700
6101.50 1717
6102.24 1783
6102.98 1782
6103.72 1983
6104.45 1886
6105.19 1649
6105.93 1644
6106.66 1849
6107.40 1795
6108.14 1829
6108.88 1831
6109.61 1738
6110.35 1721
6111.09 1814
6111.83 1759
6112.56 1820
6113.30 1774
6114.04 1795
6114.78 1809
6115.51 1880
6116.25 1888
6116.99 1739
6117.73 1804
6118.47 1837
6119.20 1830
6119.94 1874
6120.68 1834
6121.42 2007
6122.16 1917
6122.89 1848
6123.63 1916
6124.37 1895
6125.11 2023
6125.85 2071
6126.59 2021
6127.32 2065
6128.06 1938
6128.80 1938
6129.54 1916
6130.28 1974
6131.02 1910
6131.76 2056
6132.49 2148
6133.23 2113
6133.97 2012
6134.71 1950
6135.45 1932
6136.19 1977
6136.93 1967
6137.67 1980
6138.41 2009
6139.15 1951
6139.88 1997
6140.62 1928
6141.36 1900
6142.10 1901
6142.84 1882
6143.58 1990
6144.32 1989
6145.06 1992
6145.80 1949
6146.54 1980
6147.28 1957
6148.02 1987
6148.76 2095
6149.50 2034
6150.24 2042
6150.98 2000
6151.72 2100
6152.46 2132
6153.20 2212
6153.94 2083
6154.68 2108
6155.42 2097
6156.16 2078
6156.90 2176
6157.64 2189
6158.38 2171
6159.12 2278
6159.86 2255
6160.60 2149
6161.34 2306
6162.08 2521
6162.82 2461
6163.56 2381
6164.30 2466
6165.05 2709
6165.79 2745
6166.53 2698
6167.27 2738
6168.01 2900
6168.75 2930
6169.49 3035
6170.23 2988
6170.97 2911
6171.71 2994
6172.46 3197
6173.20 3151
6173.94 3011
6174.68 3152
6175.42 3026
6176.16 3102
6176.90 3039
6177.64 2958
6178.39 2783
6179.13 2722
6179.87 2685
6180.61 2605
6181.35 2568
6182.09 2603
6182.84 2527
6183.58 2584
6184.32 2671
6185.06 2723
6185.80 2804
6186.55 2626
6187.29 2590
6188.03 2604
6188.77 2629
6189.52 2565
6190.26 2598
6191.00 2724
6191.74 2836
6192.48 2814
6193.23 2896
6193.97 2864
6194.71 2873
6195.45 2973
6196.20 3065
6196.94 3129
6197.68 3012
6198.43 2921
6199.17 3097
6199.91 3194
6200.65 2985
6201.40 3132
6202.14 3082
6202.88 3266
6203.63 3584
6204.37 4241
6205.11 4866
6205.86 5413
6206.60 5914
6207.34 6919
6208.09 7936
6208.83 8822
6209.57 9485
6210.32 9677
6211.06 9842
6211.80 9430
6212.55 8820
6213.29 7844
6214.03 7085
6214.78 6142
6215.52 5574
6216.26 4576
6217.01 3893
6217.75 3533
6218.50 3097
6219.24 2916
6219.98 2784
6220.73 2652
6221.47 2655
6222.22 2820
6222.96 2973
6223.71 2861
6224.45 2976
6225.19 3055
6225.94 2993
6226.68 3213
6227.43 3099
6228.17 2951
6228.92 2781
6229.66 2754
6230.41 2587
6231.15 2534
6231.90 2369
6232.64 2393
6233.39 2378
6234.13 2453
6234.87 2357
6235.62 2382
6236.36 2262
6237.11 2240
6237.86 2249
6238.60 2224
6239.35 2374
6240.09 2363
6240.84 2244
6241.58 2329
6242.33 2285
6243.07 2404
6243.82 2402
6244.56 2448
6245.31 2508
6246.05 2721
6246.80 2708
6247.55 2704
6248.29 2808
6249.04 2836
6249.78 2784
6250.53 2708
6251.27 2734
6252.02 2724
6252.77 2621
6253.51 2533
6254.26 2427
6255.01 2490
6255.75 2421
6256.50 2285
6257.24 2413
6257.99 2409
6258.74 2420
6259.48 2480
6260.23 2534
6260.98 2415
6261.72 2364
6262.47 2357
6263.22 2350
6263.96 2450
6264.71 2300
6265.46 2264
6266.20 2408
6266.95 2275
6267.70 2331
6268.44 2317
6269.19 2358
6269.94 2342
6270.68 2303
6271.43 2420
6272.18 2443
6272.93 2375
6273.67 2405
6274.42 2419
6275.17 2533
6275.92 2546
6276.66 2569
6277.41 2592
6278.16 2650
6278.91 2405
6279.65 2419
6280.40 2327
6281.15 2325
6281.90 2273
6282.64 2248
6283.39 2273
6284.14 2213
6284.89 2147
6285.64 2178
6286.38 2227
6287.13 2120
6287.88 2326
6288.63 2312
6289.38 2218
6290.12 2173
6290.87 2170
6291.62 2119
6292.37 2113
6293.12 2102
6293.87 2090
6294.61 2187
6295.36 2193
6296.11 2051
6296.86 2004
6297.61 1943
6298.36 1924
6299.11 1836
6299.86 1855
6300.60 1879
6301.35 1859
6302.10 1933
6302.85 2003
6303.60 2023
6304.35 1964
6305.10 1867
6305.85 2042
6306.60 2019
6307.35 2000
6308.10 2047
6308.85 1919
6309.59 2028
6310.34 1891
6311.09 1988
6311.84 1982
6312.59 1983
6313.34 1973
6314.09 2028
6314.84 2013
6315.59 2043
6316.34 1955
6317.09 1939
6317.84 1975
6318.59 2014
6319.34 1965
6320.09 1845
6320.84 1939
6321.59 1937
6322.34 1865
6323.09 1800
6323.84 1693
6324.59 1759
6325.34 1803
6326.09 1785
6326.84 1806
6327.59 1705
6328.34 1767
6329.09 1776
6329.85 1646
6330.60 1759
6331.35 1779
6332.10 1707
6332.85 1742
6333.60 1746
6334.35 1751
6335.10 1704
6335.85 1730
6336.60 1803
6337.35 1750
6338.10 1833
6338.86 1738
6339.61 1712
6340.36 1770
6341.11 1806
6341.86 1803
6342.61 1783
6343.36 1620
6344.12 1706
6344.87 1672
6345.62 1585
6346.37 1670
6347.12 1671
6347.87 1681
6348.62 1766
6349.38 1707
6350.13 1650
6350.88 1699
6351.63 1633
6352.38 1737
6353.14 1653
6353.89 1689
6354.64 1803
6355.39 1736
6356.14 1687
6356.90 1671
6357.65 1697
6358.40 1732
6359.15 1693
6359.91 1798
6360.66 1716
6361.41 1641
6362.16 1603
6362.92 1751
6363.67 1774
6364.42 1819
6365.17 1708
6365.93 1729
6366.68 1753
6367.43 1704
6368.19 1759
6368.94 1779
6369.69 1812
6370.44 1741
6371.20 1551
6371.95 1544
6372.70 1676
6373.46 1595
6374.21 1653
6374.96 1654
6375.72 1731
6376.47 1747
6377.22 1701
6377.98 1724
6378.73 1675
6379.48 1673
6380.24 1685
6380.99 1815
6381.75 1709
6382.50 1717
6383.25 1763
6384.01 1765
6384.76 1711
6385.51 1699
6386.27 1690
6387.02 1750
6387.78 1655
6388.53 1628
6389.28 1594
6390.04 1600
6390.79 1675
6391.55 1629
6392.30 1613
6393.06 1603
6393.81 1595
6394.56 1521
6395.32 1580
6396.07 1700
6396.83 1705
6397.58 1646
6398.34 1662
6399.09 1596
6399.85 1621
6400.60 1509
6401.36 1558
6402.11 1725
6402.87 1657
6403.62 1660
6404.38 1635
6405.13 1553
6405.89 1663
6406.64 1752
6407.40 1649
6408.15 1541
6408.91 1654
6409.66 1714
6410.42 1664
6411.17 1624
6411.93 1549
6412.68 1699
6413.44 1637
6414.20 1562
6414.95 1553
6415.71 1576
6416.46 1648
6417.22 1457
6417.97 1544
6418.73 1560
6419.49 1554
6420.24 1461
6421.00 1512
6421.75 1627
6422.51 1578
6423.27 1690
6424.02 1589
6424.78 1492
6425.54 1510
6426.29 1583
6427.05 1550
6427.80 1596
6428.56 1570
6429.32 1569
6430.07 1469
6430.83 1574
6431.59 1626
6432.34 1596
6433.10 1583
6433.86 1672
6434.61 1656
6435.37 1677
6436.13 1698
6436.88 1665
6437.64 1753
6438.40 1641
6439.16 1684
6439.91 1724
6440.67 1734
6441.43 1667
6442.18 1643
6442.94 1727
6443.70 1598
6444.46 1601
6445.21 1631
6445.97 1656
6446.73 1668
6447.49 1570
6448.24 1632
6449.00 1720
6449.76 1542
6450.52 1688
6451.28 1651
6452.03 1615
6452.79 1665
6453.55 1596
6454.31 1708
6455.06 1820
6455.82 1662
6456.58 1669
6457.34 1685
6458.10 1728
6458.86 1677
6459.61 1774
6460.37 1748
6461.13 1742
6461.89 1778
6462.65 1659
6463.41 1818
6464.16 1710
6464.92 1701
6465.68 1849
6466.44 1743
6467.20 1689
6467.96 1717
6468.72 1723
6469.48 1759
6470.23 1822
6470.99 1854
6471.75 1824
6472.51 1853
6473.27 1927
6474.03 1905
6474.79 1943
6475.55 1993
6476.31 2060
6477.07 1990
6477.83 2037
6478.59 2039
6479.35 1978
6480.10 1826
6480.86 1959
6481.62 2044
6482.38 2027
6483.14 2037
6483.90 2039
6484.66 2215
6485.42 2072
6486.18 2047
6486.94 2245
6487.70 2218
6488.46 2366
6489.22 2399
6489.98 2208
6490.74 2256
6491.50 2304
6492.26 2327
6493.02 2443
6493.78 2670
6494.54 2491
6495.30 2428
6496.06 2551
6496.82 2644
6497.59 2610
6498.35 2616
6499.11 2523
6499.87 2549
6500.63 2608
6501.39 2363
6502.15 2529
6502.91 2520
6503.67 2601
6504.43 2596
6505.19 2641
6505.95 2654
6506.71 2687
6507.48 2639
6508.24 2776
6509.00 2760
6509.76 2725
6510.52 2940
6511.28 3003
6512.04 2856
6512.80 2864
6513.57 2961
6514.33 2813
6515.09 2949
6515.85 2917
6516.61 2879
6517.37 2773
6518.14 2986
6518.90 3016
6519.66 3028
6520.42 3104
6521.18 3199
6521.95 3437
6522.71 3387
6523.47 3551
6524.23 3783
6524.99 3939
6525.76 4192
6526.52 4272
6527.28 4703
6528.04 4803
6528.80 4712
6529.57 4734
6530.33 4790
6531.09 5054
6531.85 4963
6532.62 5188
6533.38 5614
6534.14 6257
6534.91 6736
6535.67 7690
6536.43 8226
6537.19 8397
6537.96 8521
6538.72 8367
6539.48 8039
6540.25 7234
6541.01 6342
6541.77 5548
6542.53 4844
6543.30 4064
6544.06 3895
6544.82 3520
6545.59 3187
6546.35 2927
6547.11 2825
6547.88 2742
6548.64 2739
6549.41 2703
6550.17 2698
6550.93 2797
6551.70 2686
6552.46 2528
6553.22 2568
6553.99 2741
6554.75 2689
6555.52 2612
6556.28 2622
6557.04 2550
6557.81 2501
6558.57 2421
6559.34 2624
6560.10 2708
6560.86 2643
6561.63 2824
6562.39 2867
6563.16 2832
6563.92 2906
6564.69 3200
6565.45 3256
6566.21 2964
6566.98 2970
6567.74 3106
6568.51 3076
6569.27 3217
6570.04 3065
6570.80 3003
6571.57 3109
6572.33 3155
6573.10 3284
6573.86 3251
6574.63 3364
6575.39 3368
6576.16 3576
6576.92 3587
6577.69 3613
6578.45 3612
6579.22 3589
6579.98 3643
6580.75 3609
6581.51 3709
6582.28 3731
6583.05 3980
6583.81 3797
6584.58 3793
6585.34 3857
6586.11 3971
6586.87 3974
6587.64 3849
6588.41 3732
6589.17 3588
6589.94 3771
6590.70 3956
6591.47 4130
6592.24 4177
6593.00 4436
6593.77 4649
6594.53 4844
6595.30 4866
6596.07 5082
6596.83 4826
6597.60 4774
6598.37 4368
6599.13 4112
6599.90 3973
6600.66 3692
6601.43 3313
6602.20 3213
6602.96 3148
6603.73 2958
6604.50 2881
6605.26 2855
6606.03 2662
6606.80 2756
6607.57 2697
6608.33 2629
6609.10 2744
6609.87 2770
6610.63 2735
6611.40 2715
6612.17 2627
6612.94 2665
6613.70 2658
6614.47 2560
6615.24 2639
6616.00 2653
6616.77 2590
6617.54 2658
6618.31 2670
6619.08 2667
6619.84 2658
6620.61 2714
6621.38 2736
6622.15 2784
6622.91 2768
6623.68 2835
6624.45 2812
6625.22 2818
6625.99 2931
6626.75 2940
6627.52 2835
6628.29 2739
6629.06 2727
6629.83 2607
6630.59 2748
6631.36 3025
6632.13 3245
6632.90 3191
6633.67 3305
6634.44 3571
6635.21 3567
6635.97 3450
6636.74 3358
6637.51 3368
6638.28 3281
6639.05 3020
6639.82 2843
6640.59 2888
6641.36 2763
6642.12 2652
6642.89 2588
6643.66 2480
6644.43 2438
6645.20 2548
6645.97 2527
6646.74 2565
6647.51 2632
6648.28 2585
6649.05 2593
6649.82 2619
6650.59 2675
6651.36 2747
6652.12 2784
6652.89 2716
6653.66 2621
6654.43 2383
6655.20 2423
6655.97 2435
6656.74 2359
6657.51 2369
6658.28 2360
6659.05 2466
6659.82 2349
6660.59 2590
6661.36 2602
6662.13 2660
6662.90 2828
6663.67 2922
6664.44 2930
6665.21 2965
6665.98 3090
6666.75 3276
6667.52 3173
6668.30 2897
6669.07 2740
6669.84 2800
6670.61 2603
6671.38 2378
6672.15 2585
6672.92 2456
6673.69 2329
6674.46 2355
6675.23 2452
6676.00 2369
6676.77 2303
6677.54 2229
6678.32 2269
6679.09 2317
6679.86 2244
6680.63 2266
6681.40 2195
6682.17 2170
6682.94 2306
6683.71 2394
6684.49 2445
6685.26 2367
6686.03 2474
6686.80 2525
6687.57 2473
6688.34 2425
6689.11 2517
6689.89 2409
6690.66 2347
6691.43 2381
6692.20 2232
6692.97 2061
6693.75 2124
6694.52 2150
6695.29 1946
6696.06 2072
6696.83 2075
6697.61 2117
6698.38 2016
6699.15 1925
6699.92 1926
6700.70 2002
6701.47 2075
6702.24 2124
6703.01 2210
6703.79 2087
6704.56 2078
6705.33 2069
6706.10 2013
6706.88 1997
6707.65 2019
6708.42 1976
6709.19 1883
6709.97 1928
6710.74 1958
6711.51 1907
6712.29 1979
6713.06 1889
6713.83 1900
6714.61 1882
6715.38 1884
6716.15 1935
6716.92 1844
6717.70 1867
6718.47 1916
6719.24 1840
6720.02 1820
6720.79 1987
6721.57 1980
6722.34 1880
6723.11 1869
6723.89 1938
6724.66 1959
6725.43 1869
6726.21 1845
6726.98 1781
6727.76 1798
6728.53 1753
6729.30 1760
6730.08 1906
6730.85 1839
6731.63 1816
6732.40 1766
6733.17 1774
6733.95 1912
6734.72 1769
6735.50 1666
6736.27 1841
6737.05 1774
6737.82 1779
6738.59 1903
6739.37 1948
6740.14 1838
6740.92 1782
6741.69 1928
6742.47 1809
6743.24 1894
6744.02 1923
6744.79 1960
6745.57 2008
6746.34 2003
6747.12 2027
6747.89 1976
6748.67 2132
6749.44 2076
6750.22 2049
6750.99 2087
6751.77 2034
6752.54 2059
6753.32 2181
6754.09 2065
6754.87 2091
6755.65 1843
6756.42 1909
6757.20 1792
6757.97 1797
6758.75 1776
6759.52 1694
6760.30 1766
6761.08 1794
6761.85 1842
6762.63 1772
6763.40 1745
6764.18 1750
6764.96 1736
6765.73 1856
6766.51 1914
6767.28 1711
6768.06 1763
6768.84 1640
6769.61 1794
6770.39 1787
6771.17 1686
6771.94 1818
6772.72 1631
6773.50 1709
6774.27 1764
6775.05 1826
6775.82 1905
6776.60 1886
6777.38 1861
6778.16 2091
6778.93 2143
6779.71 2121
6780.49 2057
6781.26 2019
6782.04 2004
6782.82 1935
6783.59 1815
6784.37 1698
6785.15 1619
6785.93 1626
6786.70 1671
6787.48 1652
6788.26 1684
6789.04 1566
6789.81 1621
6790.59 1629
6791.37 1788
6792.15 1698
6792.92 1590
6793.70 1631
6794.48 1607
6795.26 1498
6796.03 1526
6796.81 1530
6797.59 1525
6798.37 1499
6799.15 1496
6799.92 1545
6800.70 1522
6801.48 1448
6802.26 1549
6803.04 1506
6803.81 1540
6804.59 1552
6805.37 1477
6806.15 1400
6806.93 1542
6807.71 1551
6808.49 1518
6809.26 1505
6810.04 1511
6810.82 1584
6811.60 1567
6812.38 1590
6813.16 1363
6813.94 1411
6814.72 1631
6815.49 1512
6816.27 1565
6817.05 1625
6817.83 1591
6818.61 1567
6819.39 1548
6820.17 1516
6820.95 1526
6821.73 1513
6822.51 1598
6823.29 1588
6824.07 1527
6824.85 1567
6825.62 1538
6826.40 1542
6827.18 1383
6827.96 1513
6828.74 1502
6829.52 1526
6830.30 1548
6831.08 1603
6831.86 1554
6832.64 1687
6833.42 1513
6834.20 1546
6834.98 1471
6835.76 1508
6836.54 1548
6837.32 1538
6838.10 1481
6838.88 1505
6839.66 1460
6840.44 1566
6841.22 1493
6842.01 1434
6842.79 1461
6843.57 1455
6844.35 1490
6845.13 1532
6845.91 1574
6846.69 1595
6847.47 1636
6848.25 1688
6849.03 1793
6849.81 1876
6850.59 1991
6851.37 2036
6852.16 2140
6852.94 2063
6853.72 2089
6854.50 1989
6855.28 1939
6856.06 1899
6856.84 1862
6857.62 1771
6858.41 1694
6859.19 1604
6859.97 1631
6860.75 1645
6861.53 1515
6862.31 1586
6863.09 1600
6863.88 1533
6864.66 1600
6865.44 1581
6866.22 1583
6867.00 1607
6867.79 1640
6868.57 1679
6869.35 1642
6870.13 1637
6870.91 1661
6871.70 1607
6872.48 1486
6873.26 1524
6874.04 1581
6874.83 1575
6875.61 1611
6876.39 1677
6877.17 1590
6877.96 1506
6878.74 1633
6879.52 1623
6880.30 1573
6881.09 1498
6881.87 1514
6882.65 1508
6883.43 1579
6884.22 1723
6885.00 1612
6885.78 1666
6886.57 1573
6887.35 1688
6888.13 1740
6888.92 1788
6889.70 1914
6890.48 1803
6891.26 1741
6892.05 1735
6892.83 1709
6893.62 1651
6894.40 1706
6895.18 1690
6895.97 1597
6896.75 1649
6897.53 1598
6898.32 1579
6899.10 1573
6899.88 1590
6900.67 1491
6901.45 1536
6902.24 1560
6903.02 1718
6903.80 1601
6904.59 1600
6905.37 1682
6906.16 1558
6906.94 1502
6907.72 1614
6908.51 1695
6909.29 1598
6910.08 1603
6910.86 1532
6911.65 1571
6912.43 1477
6913.21 1470
6914.00 1512
6914.78 1706
6915.57 1594
6916.35 1584
6917.14 1555
6917.92 1535
6918.71 1579
6919.49 1655
6920.28 1672
6921.06 1715
6921.85 1746
6922.63 1849
6923.42 1829
6924.20 1783
6924.99 1820
6925.77 1836
6926.56 1566
6927.34 1656
6928.13 1732
6928.91 1607
6929.70 1652
6930.49 1606
6931.27 1422
6932.06 1559
6932.84 1502
6933.63 1537
6934.41 1515
6935.20 1537
6935.99 1481
6936.77 1479
6937.56 1527
6938.34 1525
6939.13 1560
6939.92 1501
6940.70 1533
6941.49 1621
6942.27 1741
6943.06 1740
6943.85 1688
6944.63 1733
6945.42 1855
6946.21 1769
6946.99 1808
6947.78 1835
6948.57 1770
6949.35 1683
6950.14 1698
6950.92 1678
6951.71 1672
6952.50 1780
6953.29 1827
6954.07 1795
6954.86 1744
6955.65 1753
6956.43 1747
6957.22 1830
6958.01 1847
6958.79 1791
6959.58 1788
6960.37 1829
6961.16 1871
6961.94 1806
6962.73 1788
6963.52 1960
6964.31 2024
6965.09 2076
6965.88 1918
6966.67 1946
6967.46 2096
6968.24 2172
6969.03 2126
6969.82 2084
6970.61 2069
6971.39 2156
6972.18 2216
6972.97 2128
6973.76 2166
6974.55 2291
6975.33 2219
6976.12 2263
6976.91 2409
6977.70 2414
6978.49 2357
6979.27 2455
6980.06 2651
6980.85 2661
6981.64 2896
6982.43 3139
6983.22 3370
6984.01 3503
6984.79 3826
6985.58 4198
6986.37 4364
6987.16 4559
6987.95 4401
6988.74 4215
6989.53 4016
6990.32 3636
6991.10 3270
6991.89 2976
6992.68 2755
6993.47 2631
6994.26 2436
6995.05 2490
6995.84 2654
6996.63 2818
6997.42 2970
6998.21 3195
6999.00 3604
6999.79 3688
7000.58 3868
7001.36 3866
7002.15 4095
7002.94 3730
7003.73 3438
7004.52 3116
7005.31 2771
7006.10 2577
7006.89 2237
7007.68 2098
7008.47 2004
7009.26 1963
7010.05 1959
7010.84 1810
7011.63 1826
7012.42 1781
7013.21 1843
7014.00 1872
7014.79 1869
7015.58 1847
7016.37 1901
7017.16 1856
7017.96 1882
7018.75 1814
7019.54 1877
7020.33 1750
7021.12 1877
7021.91 1834
7022.70 1796
7023.49 1827
7024.28 1864
7025.07 1838
7025.86 1786
7026.65 1772
7027.44 1748
7028.24 1779
7029.03 1717
7029.82 1637
7030.61 1720
7031.40 1676
7032.19 1630
7032.98 1696
7033.77 1721
7034.57 1666
7035.36 1780
7036.15 1701
7036.94 1727
7037.73 1815
7038.52 1691
7039.32 1782
7040.11 1827
7040.90 1828
7041.69 1795
7042.48 1810
7043.27 1720
7044.07 1764
7044.86 1770
7045.65 1757
7046.44 1694
7047.23 1687
7048.03 1821
7048.82 1794
7049.61 1880
7050.40 1866
7051.20 1811
7051.99 1808
7052.78 1776
7053.57 1770
7054.37 1677
7055.16 1624
7055.95 1696
7056.74 1687
7057.54 1711
7058.33 1676
7059.12 1733
7059.91 1763
7060.71 1629
7061.50 1591
7062.29 1515
7063.09 1638
7063.88 1635
7064.67 1600
7065.47 1650
7066.26 1595
7067.05 1640
7067.85 1583
7068.64 1552
7069.43 1556
7070.23 1527
7071.02 1496
7071.81 1500
7072.61 1429
7073.40 1526
7074.19 1429
7074.99 1428
7075.78 1530
7076.57 1489
7077.37 1551
7078.16 1542
7078.96 1515
7079.75 1428
7080.54 1357
7081.34 1386
7082.13 1537
7082.93 1530
7083.72 1497
7084.51 1434
7085.31 1440
7086.10 1467
7086.90 1452
7087.69 1460
7088.49 1451
7089.28 1414
7090.08 1433
7090.87 1437
7091.66 1396
7092.46 1372
7093.25 1446
7094.05 1420
7094.84 1394
7095.64 1375
7096.43 1335
7097.23 1326
7098.02 1399
7098.82 1293
7099.61 1263
7100.41 1206
7101.20 1299
7102.00 1398
7102.79 1378
7103.59 1344
7104.38 1318
7105.18 1323
7105.98 1253
7106.77 1280
7107.57 1373
7108.36 1330
7109.16 1402
7109.95 1344
7110.75 1305
7111.54 1338
7112.34 1306
7113.14 1303
7113.93 1321
7114.73 1291
7115.52 1242
7116.32 1268
7117.12 1358
7117.91 1306
7118.71 1361
7119.50 1383
7120.30 1304
7121.10 1317
7121.89 1349
7122.69 1322
7123.49 1432
7124.28 1365
7125.08 1403
7125.88 1356
7126.67 1320
7127.47 1295
7128.27 1258
7129.06 1275
7129.86 1237
7130.66 1202
7131.45 1260
7132.25 1331
7133.05 1264
7133.84 1222
7134.64 1281
7135.44 1242
7136.23 1244
7137.03 1308
7137.83 1201
7138.63 1252
7139.42 1278
7140.22 1284
7141.02 1255
7141.82 1310
7142.61 1281
7143.41 1328
7144.21 1333
7145.01 1298
7145.80 1295
7146.60 1312
7147.40 1227
7148.20 1267
7148.99 1195
7149.79 1285
7150.59 1250
7151.39 1159
7152.19 1244
7152.98 1276
7153.78 1326
7154.58 1326
7155.38 1268
7156.18 1271
7156.98 1233
7157.77 1312
7158.57 1272
7159.37 1258
7160.17 1256
7160.97 1230
7161.77 1220
7162.56 1220
7163.36 1308
7164.16 1249
7164.96 1195
7165.76 1223
7166.56 1177
7167.36 1134
7168.16 1232
7168.95 1299
7169.75 1278
7170.55 1258
7171.35 1284
7172.15 1290
7172.95 1282
7173.75 1257
7174.55 1284
7175.35 1225
7176.15 1220
7176.95 1278
7177.75 1099
7178.55 1170
7179.35 1294
7180.14 1197
7180.94 1235
7181.74 1330
7182.54 1321
7183.34 1464
7184.14 1453
7184.94 1397
7185.74 1357
7186.54 1220
7187.34 1291
7188.14 1280
7188.94 1206
7189.74 1198
7190.54 1206
7191.34 1143
7192.14 1142
7192.94 1208
7193.74 1147
7194.54 1185
7195.35 1218
7196.15 1148
7196.95 1212
7197.75 1229
7198.55 1183
7199.35 1190
7200.15 1134
7200.95 1204
7201.75 1199
7202.55 1203
7203.35 1148
7204.15 1185
7204.95 1287
7205.75 1240
7206.56 1184
7207.36 1131
7208.16 1163
7208.96 1181
7209.76 1176
7210.56 1189
7211.36 1160
7212.16 1181
7212.97 1182
7213.77 1232
7214.57 1154
7215.37 1136
7216.17 1112
7216.97 1116
7217.78 1144
7218.58 1177
7219.38 1167
7220.18 1170
7220.98 1179
7221.78 1202
7222.59 1257
7223.39 1232
7224.19 1176
7224.99 1163
7225.79 1096
7226.60 1180
7227.40 1191
7228.20 1237
7229.00 1197
7229.81 1127
7230.61 1109
7231.41 1210
7232.21 1175
7233.02 1226
7233.82 1259
7234.62 1200
7235.42 1104
7236.23 1218
7237.03 1163
7237.83 1270
7238.63 1215
7239.44 1251
7240.24 1297
7241.04 1269
7241.85 1295
7242.65 1297
7243.45 1302
7244.26 1254
7245.06 1173
7245.86 1233
7246.67 1217
7247.47 1253
7248.27 1144
7249.08 1197
7249.88 1282
7250.68 1311
7251.49 1215
7252.29 1289
7253.09 1332
7253.90 1284
7254.70 1271
7255.50 1235
7256.31 1140
7257.11 1173
7257.92 1218
7258.72 1268
7259.52 1248
7260.33 1268
7261.13 1231
7261.94 1187
7262.74 1260
7263.54 1254
7264.35 1284
7265.15 1251
7265.96 1362
7266.76 1335
7267.57 1275
7268.37 1345
7269.18 1403
7269.98 1394
7270.78 1332
7271.59 1291
7272.39 1378
7273.20 1375
7274.00 1335
7274.81 1440
7275.61 1419
7276.42 1373
7277.22 1390
7278.03 1450
7278.83 1518
7279.64 1459
7280.44 1514
7281.25 1642
7282.05 1895
7282.86 2033
7283.66 2167
7284.47 2387
7285.28 2428
7286.08 2424
7286.89 2493
7287.69 2396
7288.50 2174
7289.30 2067
7290.11 1788
7290.91 1662
7291.72 1616
7292.53 1531
7293.33 1481
7294.14 1328
7294.94 1332
7295.75 1315
7296.56 1368
7297.36 1342
7298.17 1453
7298.97 1484
7299.78 1361
7300.59 1533
7301.39 1427
7302.20 1437
7303.01 1485
7303.81 1475
7304.62 1513
7305.43 1447
7306.23 1281
7307.04 1386
7307.85 1495
7308.65 1537
7309.46 1520
7310.27 1488
7311.07 1591
7311.88 1561
7312.69 1556
7313.49 1578
7314.30 1618
7315.11 1676
7315.91 1695
7316.72 1763
7317.53 1815
7318.34 1905
7319.14 2141
7319.95 2285
7320.76 2387
7321.57 2357
7322.37 2375
7323.18 2403
7323.99 2254
7324.80 2181
7325.60 2094
7326.41 1808
7327.22 1732
7328.03 1620
7328.83 1546
7329.64 1450
7330.45 1449
7331.26 1503
7332.07 1420
7332.87 1426
7333.68 1403
7334.49 1443
7335.30 1355
7336.11 1356
7336.92 1440
7337.72 1524
7338.53 1441
7339.34 1439
7340.15 1396
7340.96 1306
7341.77 1340
7342.57 1305
7343.38 1293
7344.19 1210
7345.00 1151
7345.81 1339
7346.62 1356
7347.43 1259
7348.24 1232
7349.05 1284
7349.85 1365
7350.66 1348
7351.47 1308
7352.28 1220
7353.09 1283
7353.90 1311
7354.71 1287
7355.52 1171
7356.33 1187
7357.14 1275
7357.95 1428
7358.76 1360
7359.57 1402
7360.38 1389
7361.18 1372
7361.99 1403
7362.80 1377
7363.61 1437
7364.42 1436
7365.23 1304
7366.04 1360
7366.85 1251
7367.66 1295
7368.47 1361
7369.28 1335
7370.09 1337
7370.90 1350
7371.71 1341
7372.52 1349
7373.33 1351
7374.14 1347
7374.96 1347
7375.77 1407
7376.58 1328
7377.39 1528
7378.20 1469
7379.01 1476
7379.82 1608
7380.63 1700
7381.44 1781
7382.25 1668
7383.06 1816
7383.87 1838
7384.68 1728
7385.49 1640
7386.31 1458
7387.12 1440
7387.93 1438
7388.74 1325
7389.55 1216
7390.36 1277
7391.17 1320
7391.98 1354
7392.79 1307
7393.61 1243
7394.42 1274
7395.23 1231
7396.04 1227
7396.85 1320
7397.66 1396
7398.48 1382
7399.29 1444
7400.10 1501
7400.91 1493
7401.72 1545
7402.53 1681
7403.35 1622
7404.16 1583
7404.97 1485
7405.78 1333
7406.59 1254
7407.41 1266
7408.22 1222
7409.03 1136
7409.84 1129
7410.66 1143
7411.47 1152
7412.28 1263
7413.09 1143
7413.91 1187
7414.72 1236
7415.53 1219
7416.34 1185
7417.16 1122
7417.97 1149
7418.78 1063
7419.60 1121
7420.41 1150
7421.22 1112
7422.03 1052
7422.85 1105
7423.66 1204
7424.47 1242
7425.29 1169
7426.10 1130
7426.91 1210
7427.73 1124
7428.54 1140
7429.35 1186
7430.17 1171
7430.98 1144
7431.79 1055
7432.61 1121
7433.42 1136
7434.23 1172
7435.05 1160
7435.86 1214
7436.67 1185
7437.49 1124
7438.30 1181
7439.12 1284
7439.93 1178
7440.74 1187
7441.56 1206
7442.37 1151
7443.19 1156
7444.00 1072
7444.82 1069
7445.63 1173
7446.44 1180
7447.26 1129
7448.07 1141
7448.89 1213
7449.70 1142
7450.52 1220
7451.33 1126
7452.15 1088
7452.96 1113
7453.77 1116
7454.59 1054
7455.40 1024
7456.22 1033
7457.03 1105
7457.85 1136
7458.66 1137
7459.48 1104
7460.29 1094
7461.11 1045
7461.92 1049
7462.74 1198
7463.55 1164
7464.37 1138
7465.19 1106
7466.00 1154
7466.82 1149
7467.63 1199
7468.45 1190
7469.26 1228
7470.08 1227
7470.89 1189
7471.71 1146
7472.53 1123
7473.34 1107
7474.16 1119
7474.97 1085
7475.79 1107
7476.60 1097
7477.42 1067
7478.24 1070
7479.05 1104
7479.87 1097
7480.69 1064
7481.50 1130
7482.32 1029
7483.13 1079
7483.95 1094
7484.77 1022
7485.58 1059
7486.40 1031
7487.22 1027
7488.03 1078
7488.85 1179
7489.67 1133
7490.48 1093
7491.30 1108
7492.12 1070
7492.93 1173
7493.75 1079
7494.57 1123
7495.38 1193
7496.20 1094
7497.02 1051
7497.84 1005
7498.65 1074
7499.47 1104
7500.29 1036
7501.10 970
7501.92 1016
7502.74 1057
7503.56 1104
7504.37 1017
7505.19 996
7506.01 1015
7506.83 1053
7507.64 1057
7508.46 1064
7509.28 1078
7510.10 1059
7510.92 1047
7511.73 1071
7512.55 1115
7513.37 1092
7514.19 1053
7515.01 1052
7515.82 1116
7516.64 1092
7517.46 1094
7518.28 1085
7519.10 1079
7519.91 1131
7520.73 1035
7521.55 1068
7522.37 1036
7523.19 1025
7524.01 1094
7524.83 1017
7525.64 949
7526.46 1050
7527.28 1137
7528.10 1107
7528.92 992
7529.74 951
7530.56 1057
7531.38 1071
7532.20 1041
7533.01 1137
7533.83 1020
7534.65 1092
7535.47 1079
7536.29 1036
7537.11 1070
7537.93 958
7538.75 1121
7539.57 1045
7540.39 1024
7541.21 1112
7542.03 1067
7542.85 1210
7543.67 1186
7544.49 1143
7545.31 1194
7546.12 1200
7546.94 1215
7547.76 1133
7548.58 1080
7549.40 1114
7550.22 1144
7551.04 1205
7551.86 1198
7552.68 1179
7553.50 1208
7554.33 1264
7555.15 1186
7555.97 1184
7556.79 1147
7557.61 1253
7558.43 1160
7559.25 1161
7560.07 1233
7560.89 1184
7561.71 1204
7562.53 1162
7563.35 1117
7564.17 1100
7564.99 1090
7565.81 1140
7566.63 1146
7567.45 1099
7568.28 1131
7569.10 1141
7569.92 1110
7570.74 1123
7571.56 1032
7572.38 1146
7573.20 1054
7574.02 1071
7574.84 1063
7575.67 1220
7576.49 1205
7577.31 1132
7578.13 1137
7578.95 1199
7579.77 1155
7580.60 1218
7581.42 1158
7582.24 1216
7583.06 1114
7583.88 1168
7584.70 1153
7585.53 1229
7586.35 1246
7587.17 1205
7587.99 1271
7588.81 1310
7589.64 1340
7590.46 1329
7591.28 1235
7592.10 1293
7592.93 1279
7593.75 1298
7594.57 1241
7595.39 1200
7596.21 1117
7597.04 1233
7597.86 1295
7598.68 1373
7599.51 1330
7600.33 1352
7601.15 1324
7601.97 1458
7602.80 1490
7603.62 1457
7604.44 1517
7605.27 1676
7606.09 1613
7606.91 1606
7607.73 1685
7608.56 1501
7609.38 1461
7610.20 1475
7611.03 1371
7611.85 1397
7612.67 1372
7613.50 1349
7614.32 1311
7615.14 1279
7615.97 1285
7616.79 1261
7617.62 1291
7618.44 1320
7619.26 1312
7620.09 1291
7620.91 1337
7621.73 1312
7622.56 1390
7623.38 1424
7624.21 1372
7625.03 1360
7625.85 1357
7626.68 1449
7627.50 1467
7628.33 1593
7629.15 1641
7629.98 1833
7630.80 1901
7631.62 2025
7632.45 2074
7633.27 2047
7634.10 1924
7634.92 1882
7635.75 1818
7636.57 1702
7637.40 1504
7638.22 1412
7639.05 1449
7639.87 1306
7640.70 1202
7641.52 1226
7642.35 1156
7643.17 1113
7644.00 1178
7644.82 1258
7645.65 1250
7646.47 1126
7647.30 1179
7648.12 1271
7648.95 1270
7649.77 1196
7650.60 1225
7651.42 1117
7652.25 1130
7653.07 1130
7653.90 1110
7654.73 1095
7655.55 1093
7656.38 1067
7657.20 1137
7658.03 1067
7658.85 1160
7659.68 1105
7660.51 1104
7661.33 1101
7662.16 1066
7662.98 1066
7663.81 1098
7664.64 1091
7665.46 1073
7666.29 1099
7667.12 1164
7667.94 1137
7668.77 1202
7669.59 1173
7670.42 1141
7671.25 1129
7672.07 1120
7672.90 1145
7673.73 1144
7674.55 1056
7675.38 1195
7676.21 1082
7677.03 1073
7677.86 1087
7678.69 1018
7679.52 1060
7680.34 1003
7681.17 1038
7682.00 1052
7682.82 1049
7683.65 1020
7684.48 1027
7685.31 1083
7686.13 1067
7686.96 1077
7687.79 1081
7688.62 1045
7689.44 1066
7690.27 1066
7691.10 1096
7691.93 1147
7692.75 1078
7693.58 1059
7694.41 1082
7695.24 1129
7696.07 1028
7696.89 1037
7697.72 1060
7698.55 1106
7699.38 1117
7700.21 1078
7701.03 1062
7701.86 1114
7702.69 1186
7703.52 1141
7704.35 1119
7705.17 1121
7706.00 1101
7706.83 1146
7707.66 1110
7708.49 1061
7709.32 1061
7710.15 1077
7710.97 1034
7711.80 1018
7712.63 1091
7713.46 1049
7714.29 1065
7715.12 1089
7715.95 1029
7716.78 1064
7717.61 1039
7718.44 1076
7719.26 1000
7720.09 996
7720.92 1002
7721.75 977
7722.58 1068
7723.41 1071
7724.24 1063
7725.07 992
7725.90 973
7726.73 1002
7727.56 1022
7728.39 977
7729.22 1003
7730.05 1064
7730.88 1040
7731.71 1067
7732.54 991
7733.37 1067
7734.20 1045
7735.03 1144
7735.86 1076
7736.69 1057
7737.52 1107
7738.35 1065
7739.18 1106
7740.01 1100
7740.84 1009
7741.67 1095
7742.50 1177
7743.33 1118
7744.16 1174
7744.99 1252
7745.82 1395
7746.65 1566
7747.48 1615
7748.31 1744
7749.14 1713
7749.97 1702
7750.80 1598
7751.64 1474
7752.47 1420
7753.30 1266
7754.13 1195
7754.96 1079
7755.79 1088
7756.62 1148
7757.45 1037
7758.28 1009
7759.12 1035
7759.95 1023
7760.78 994
7761.61 937
7762.44 953
7763.27 1013
7764.10 1090
7764.94 1135
7765.77 1090
7766.60 1080
7767.43 1078
7768.26 1014
7769.09 968
7769.93 1014
7770.76 1036
7771.59 910
7772.42 976
7773.25 927
7774.09 942
7774.92 1034
7775.75 938
7776.58 1037
7777.41 1019
7778.25 1017
7779.08 917
7779.91 941
7780.74 924
7781.58 953
7782.41 1004
7783.24 1016
7784.07 1061
7784.91 1014
7785.74 1098
7786.57 1129
7787.41 1105
7788.24 1086
7789.07 1052
7789.90 1072
7790.74 1017
7791.57 1039
7792.40 1009
7793.24 985
7794.07 1028
7794.90 970
7795.74 999
7796.57 953
7797.40 938
7798.24 964
7799.07 911
7799.90 929
7800.74 1004
7801.57 1000
7802.40 990
7803.24 978
7804.07 952
7804.90 913
7805.74 933
7806.57 942
7807.41 925
7808.24 929
7809.07 987
7809.91 1001
7810.74 910
7811.58 921
7812.41 1033
7813.24 1069
7814.08 1016
7814.91 930
7815.75 1010
7816.58 1081
7817.42 1057
7818.25 1006
7819.09 967
7819.92 1038
7820.75 1046
7821.59 990
7822.42 1045
7823.26 1023
7824.09 979
7824.93 1096
7825.76 1041
7826.60 985
7827.43 951
7828.27 950
7829.10 994
7829.94 1015
7830.77 978
7831.61 989
7832.44 1029
7833.28 991
7834.11 1002
7834.95 1001
7835.78 935
7836.62 982
7837.46 979
7838.29 896
7839.13 950
7839.96 929
7840.80 891
7841.63 905
7842.47 938
7843.31 906
7844.14 959
7844.98 997
7845.81 926
7846.65 955
7847.48 916
7848.32 914
7849.16 829
7849.99 891
7850.83 912
7851.67 955
7852.50 906
7853.34 901
7854.17 905
7855.01 1054
7855.85 928
7856.68 942
7857.52 969
7858.36 986
7859.19 990
7860.03 1088
7860.87 936
7861.70 950
7862.54 992
7863.38 973
7864.21 987
7865.05 919
7865.89 859
7866.73 882
7867.56 910
7868.40 940
7869.24 923
7870.07 885
7870.91 867
7871.75 876
7872.59 964
7873.42 942
7874.26 862
7875.10 933
7875.94 942
7876.77 935
7877.61 891
7878.45 927
7879.29 826
7880.12 888
7880.96 858
7881.80 847
7882.64 908
7883.48 885
7884.31 814
7885.15 930
7885.99 913
7886.83 908
7887.67 976
7888.50 884
7889.34 930
7890.18 926
7891.02 908
7891.86 968
7892.70 940
7893.53 946
7894.37 984
7895.21 897
7896.05 947
7896.89 981
7897.73 921
7898.57 952
7899.41 925
7900.24 1014
7901.08 1117
7901.92 1061
7902.76 1021
7903.60 1080
7904.44 1090
7905.28 999
7906.12 984
7906.96 1104
7907.80 1016
7908.63 909
7909.47 983
7910.31 1050
7911.15 985
7911.99 991
7912.83 995
7913.67 1022
7914.51 1081
7915.35 1136
7916.19 1122
7917.03 1274
7917.87 1190
7918.71 1196
7919.55 1125
7920.39 1129
7921.23 1211
7922.07 1100
7922.91 1034
7923.75 1034
7924.59 1077
7925.43 928
7926.27 874
7927.11 875
7927.95 858
7928.79 857
7929.63 954
7930.47 907
7931.31 883
7932.15 887
7932.99 941
7933.83 944
7934.67 935
7935.52 880
7936.36 869
7937.20 941
7938.04 913
7938.88 827
7939.72 868
7940.56 998
7941.40 950
7942.24 924
7943.08 980
7943.92 931
7944.77 897
7945.61 899
7946.45 890
7947.29 842
7948.13 918
7948.97 852
7949.81 852
7950.66 876
7951.50 958
7952.34 864
7953.18 806
7954.02 887
7954.86 859
7955.71 836
7956.55 883
7957.39 834
7958.23 886
7959.07 882
7959.92 850
7960.76 902
7961.60 877
7962.44 947
7963.28 877
7964.13 909
7964.97 866
7965.81 874
7966.65 863
7967.50 831
7968.34 861
7969.18 935
7970.02 922
7970.87 948
7971.71 857
7972.55 894
7973.39 949
7974.24 853
7975.08 849
7975.92 908
7976.76 903
7977.61 896
7978.45 883
7979.29 943
7980.14 887
7980.98 948
7981.82 900
7982.67 938
7983.51 939
7984.35 889
7985.20 877
7986.04 866
7986.88 866
7987.73 953
7988.57 888
7989.41 852
7990.26 918
7991.10 918
7991.94 873
7992.79 853
7993.63 873
7994.48 868
7995.32 825
7996.16 839
7997.01 831
7997.85 829
7998.70 813
7999.54 909
8000.38 900
8001.23 931
8002.07 879
8002.92 799
8003.76 840
8004.61 844
8005.45 774
8006.29 835
8007.14 902
8007.98 896
8008.83 849
8009.67 797
8010.52 785
8011.36 935
8012.21 830
8013.05 786
8013.90 844
8014.74 886
8015.59 821
8016.43 804
8017.28 846
8018.12 832
8018.97 895
8019.81 914
8020.66 861
8021.50 865
8022.35 892
8023.19 859
8024.04 913
8024.88 848
8025.73 773
8026.57 781
8027.42 782
8028.27 823
8029.11 822
8029.96 766
8030.80 848
8031.65 880
8032.49 817
8033.34 787
8034.19 865
8035.03 852
8035.88 824
8036.72 885
8037.57 942
8038.42 861
8039.26 849
8040.11 849
8040.96 791
8041.80 801
8042.65 838
8043.49 815
8044.34 833
8045.19 822
8046.03 797
8046.88 788
8047.73 813
8048.57 849
8049.42 840
8050.27 858
8051.11 877
8051.96 833
8052.81 803
8053.66 778
8054.50 806
8055.35 761
8056.20 827
8057.04 857
8057.89 826
8058.74 820
8059.59 843
8060.43 882
8061.28 785
8062.13 833
8062.97 841
8063.82 775
8064.67 726
8065.52 805
8066.37 832
8067.21 725
8068.06 756
8068.91 843
8069.76 842
8070.60 862
8071.45 867
8072.30 793
8073.15 857
8074.00 823
8074.84 818
8075.69 833
8076.54 820
8077.39 839
8078.24 818
8079.08 781
8079.93 851
8080.78 780
8081.63 835
8082.48 851
8083.33 768
8084.18 715
8085.02 746
8085.87 772
8086.72 839
8087.57 850
8088.42 819
8089.27 756
8090.12 743
8090.97 768
8091.81 744
8092.66 752
8093.51 764
8094.36 834
8095.21 835
8096.06 806
8096.91 879
8097.76 868
8098.61 862
8099.46 846
8100.31 826
8101.16 815
8102.01 794
8102.86 819
8103.71 824
8104.55 849
8105.40 804
8106.25 915
8107.10 818
8107.95 750
8108.80 818
8109.65 849
8110.50 779
8111.35 815
8112.20 816
8113.05 868
8113.90 838
8114.75 872
8115.60 856
8116.45 856
8117.30 850
8118.16 873
8119.01 881
8119.86 857
8120.71 818
8121.56 825
8122.41 819
8123.26 800
8124.11 870
8124.96 861
8125.81 871
8126.66 944
8127.51 1004
8128.36 879
8129.21 933
8130.06 980
8130.92 926
8131.77 959
8132.62 889
8133.47 851
8134.32 858
8135.17 892
8136.02 989
8136.87 985
8137.73 953
8138.58 1000
8139.43 989
8140.28 951
8141.13 917
8141.98 1011
8142.83 1023
8143.69 1074
8144.54 1080
8145.39 1095
8146.24 979
8147.09 933
8147.95 942
8148.80 883
8149.65 953
8150.50 896
8151.35 901
8152.21 897
8153.06 983
8153.91 946
8154.76 947
8155.61 1002
8156.47 1014
8157.32 994
8158.17 887
8159.02 928
8159.88 982
8160.73 974
8161.58 857
8162.44 963
8163.29 976
8164.14 941
8164.99 843
8165.85 851
8166.70 766
8167.55 842
8168.41 818
8169.26 831
8170.11 949
8170.96 961
8171.82 936
8172.67 889
8173.52 954
8174.38 920
8175.23 892
8176.08 872
8176.94 855
8177.79 944
8178.64 899
8179.50 918
8180.35 862
8181.21 845
8182.06 826
8182.91 838
8183.77 864
8184.62 807
8185.47 856
8186.33 907
8187.18 833
8188.04 845
8188.89 847
8189.74 875
8190.60 829
8191.45 904
8192.31 880
8193.16 797
8194.02 800
8194.87 845
8195.72 842
8196.58 805
8197.43 811
8198.29 839
8199.14 845
8200.00 833
8200.85 832
8201.71 816
8202.56 818
8203.42 844
8204.27 860
8205.13 876
8205.98 898
8206.84 856
8207.69 848
8208.55 882
8209.40 809
8210.26 902
8211.11 869
8211.97 871
8212.82 833
8213.68 899
8214.53 883
8215.39 868
8216.24 853
8217.10 866
8217.96 889
8218.81 883
8219.67 874
8220.52 933
8221.38 996
8222.23 981
8223.09 925
8223.95 917
8224.80 948
8225.66 953
8226.51 881
8227.37 979
8228.23 882
8229.08 904
8229.94 884
8230.79 877
8231.65 840
8232.51 780
8233.36 854
8234.22 920
8235.08 894
8235.93 938
8236.79 939
8237.65 858
8238.50 863
8239.36 886
8240.22 821
8241.07 802
8241.93 840
8242.79 886
8243.64 859
8244.50 882
8245.36 903
8246.21 801
8247.07 813
8247.93 825
8248.79 832
8249.64 807
8250.50 886
8251.36 859
8252.22 902
8253.07 850
8253.93 867
8254.79 864
8255.65 853
8256.50 890
8257.36 774
8258.22 815
8259.08 841
8259.93 895
8260.79 911
8261.65 849
8262.51 891
8263.37 808
8264.22 799
8265.08 890
8265.94 854
8266.80 872
8267.66 917
8268.51 892
8269.37 830
8270.23 862
8271.09 892
8271.95 903
8272.81 947
8273.66 948
8274.52 825
8275.38 820
8276.24 882
8277.10 867
8277.96 973
8278.82 895
8279.67 862
8280.53 916
8281.39 903
8282.25 941
8283.11 895
8283.97 872
8284.83 961
8285.69 959
8286.55 970
8287.41 997
8288.27 943
8289.12 924
8289.98 1013
8290.84 970
8291.70 942
8292.56 893
8293.42 903
8294.28 896
8295.14 967
8296.00 937
8296.86 1005
8297.72 1020
8298.58 992
8299.44 1069
8300.30 1194
8301.16 1094
8302.02 1127
8302.88 1103
8303.74 1068
8304.60 1094
8305.46 1133
8306.32 1091
8307.18 1082
8308.04 1069
8308.90 1120
8309.76 1166
8310.62 1116
8311.48 1164
8312.34 1198
8313.20 1223
8314.06 1251
8314.92 1258
8315.78 1405
8316.65 1481
8317.51 1472
8318.37 1501
8319.23 1498
8320.09 1453
8320.95 1357
8321.81 1234
8322.67 1138
8323.53 1066
8324.39 1017
8325.26 1029
8326.12 1005
8326.98 1031
8327.84 1009
8328.70 1022
8329.56 1012
8330.42 994
8331.28 987
8332.15 1012
8333.01 1027
8333.87 914
8334.73 947
8335.59 932
8336.45 1016
8337.32 1005
8338.18 969
8339.04 1023
8339.90 1010
8340.76 1053
8341.63 1109
8342.49 1049
8343.35 1118
8344.21 1111
8345.07 1118
8345.94 1191
8346.80 1235
8347.66 1173
8348.52 1098
8349.39 1078
8350.25 989
8351.11 965
8351.97 1032
8352.84 1125
8353.70 1135
8354.56 1045
8355.42 1094
8356.29 1155
8357.15 1062
8358.01 964
8358.88 1007
8359.74 983
8360.60 1027
8361.46 957
8362.33 989
8363.19 963
8364.05 918
8364.92 955
8365.78 935
8366.64 949
8367.51 987
8368.37 954
8369.23 929
8370.10 998
8370.96 948
8371.82 896
8372.69 928
8373.55 1027
8374.42 1041
8375.28 1028
8376.14 1016
8377.01 1018
8377.87 977
8378.73 1009
8379.60 1060
8380.46 1038
8381.33 991
8382.19 1033
8383.06 1040
8383.92 1094
8384.78 1125
8385.65 1123
8386.51 1099
8387.38 1058
8388.24 1090
8389.11 984
8389.97 993
8390.83 1016
8391.70 1048
8392.56 994
8393.43 1023
8394.29 1012
8395.16 967
8396.02 1001
8396.89 1017
8397.75 1109
8398.62 955
8399.48 950
8400.35 968
8401.21 930
8402.08 1011
8402.94 1046
8403.81 971
8404.67 997
8405.54 1009
8406.40 1065
8407.27 1017
8408.14 1002
8409.00 1028
8409.87 990
8410.73 1043
8411.60 971
8412.46 1073
8413.33 1043
8414.19 1061
8415.06 1070
8415.93 1084
8416.79 987
8417.66 1048
8418.52 1048
8419.39 1031
8420.26 982
8421.12 1000
8421.99 1106
8422.85 1093
8423.72 1110
8424.59 1151
8425.45 1147
8426.32 1111
8427.19 1176
8428.05 1218
8428.92 1150
8429.79 1172
8430.65 1153
8431.52 1219
8432.39 1204
8433.25 1232
8434.12 1181
8434.99 1159
8435.85 1129
8436.72 1189
8437.59 1221
8438.45 1287
8439.32 1358
8440.19 1262
8441.06 1308
8441.92 1374
8442.79 1404
8443.66 1380
8444.52 1336
8445.39 1353
8446.26 1331
8447.13 1300
8447.99 1353
8448.86 1475
8449.73 1367
8450.60 1364
8451.47 1395
8452.33 1596
8453.20 1635
8454.07 1655
8454.94 1839
8455.80 1995
8456.67 2199
8457.54 2437
8458.41 2560
8459.28 2578
8460.14 2352
8461.01 2249
8461.88 2217
8462.75 2129
8463.62 1955
8464.49 1760
8465.35 1723
8466.22 1658
8467.09 1751
8467.96 1876
8468.83 1865
8469.70 2103
8470.57 2212
8471.43 2339
8472.30 2341
8473.17 2218
8474.04 2110
8474.91 1983
8475.78 1901
8476.65 1824
8477.52 1706
8478.39 1613
8479.25 1536
8480.12 1399
8480.99 1454
8481.86 1372
8482.73 1268
8483.60 1358
8484.47 1265
8485.34 1260
8486.21 1237
8487.08 1272
8487.95 1270
8488.82 1238
8489.69 1182
8490.56 1232
8491.43 1290
8492.30 1274
8493.17 1248
8494.04 1260
8494.91 1259
8495.78 1297
8496.65 1230
8497.52 1231
8498.39 1232
8499.26 1262
8500.13 1200
8501.00 1160
8501.87 1265
8502.74 1212
8503.61 1257
8504.48 1175
8505.35 1213
8506.22 1143
8507.09 1138
8507.96 1228
8508.83 1358
8509.70 1392
8510.57 1367
8511.44 1329
8512.31 1315
8513.19 1261
8514.06 1303
8514.93 1222
8515.80 1238
8516.67 1253
8517.54 1281
8518.41 1255
8519.28 1234
8520.15 1183
8521.03 1173
8521.90 1185
8522.77 1187
8523.64 1182
8524.51 1184
8525.38 1189
8526.25 1256
8527.13 1207
8528.00 1170
8528.87 1198
8529.74 1213
8530.61 1208
8531.48 1144
8532.36 1197
8533.23 1201
8534.10 1224
8534.97 1277
8535.84 1330
8536.72 1333
8537.59 1352
8538.46 1277
8539.33 1175
8540.20 1181
8541.08 1138
8541.95 1267
8542.82 1209
8543.69 1184
8544.57 1193
8545.44 1358
8546.31 1156
8547.18 1167
8548.06 1195
8548.93 1185
8549.80 1298
8550.67 1323
8551.55 1402
8552.42 1501
8553.29 1570
8554.17 1561
8555.04 1646
8555.91 1639
8556.79 1535
8557.66 1511
8558.53 1605
8559.41 1481
8560.28 1339
8561.15 1273
8562.03 1178
8562.90 1225
8563.77 1056
8564.65 1160
8565.52 1087
8566.39 998
8567.27 1037
8568.14 1041
8569.01 1113
8569.89 1110
8570.76 1080
8571.64 1179
8572.51 1124
8573.38 1057
8574.26 987
8575.13 1015
8576.01 995
8576.88 1001
8577.75 974
8578.63 910
8579.50 940
8580.38 1011
8581.25 984
8582.12 883
8583.00 1021
8583.87 971
8584.75 988
8585.62 1100
8586.50 1081
8587.37 1033
8588.25 1053
8589.12 1066
8590.00 937
8590.87 873
8591.75 934
8592.62 1069
8593.50 994
8594.37 968
8595.25 1038
8596.12 1062
8597.00 1019
8597.87 997
8598.75 1022
8599.62 1021
8600.50 1102
8601.37 1050
8602.25 1042
8603.12 1041
8604.00 1024
8604.87 952
8605.75 959
8606.63 967
8607.50 1010
8608.38 1011
8609.25 1009
8610.13 1018
8611.01 977
8611.88 977
8612.76 988
8613.63 978
8614.51 1039
8615.39 1056
8616.26 1111
8617.14 1011
8618.01 1061
8618.89 1039
8619.77 995
8620.64 972
8621.52 1011
8622.40 964
8623.27 977
8624.15 989
8625.03 973
8625.90 1071
8626.78 1060
8627.66 1034
8628.53 1077
8629.41 1102
8630.29 1013
8631.16 1018
8632.04 1002
8632.92 976
8633.79 992
8634.67 1012
8635.55 970
8636.42 1048
8637.30 1023
8638.18 1006
8639.06 1134
8639.93 1019
8640.81 1073
8641.69 1025
8642.57 1174
8643.44 1130
8644.32 1105
8645.20 1020
8646.08 1035
8646.95 1020
8647.83 1058
8648.71 983
8649.59 981
8650.47 1033
8651.34 1057
8652.22 1028
8653.10 945
8653.98 933
8654.86 1034
8655.73 1070
8656.61 933
8657.49 934
8658.37 994
8659.25 971
8660.13 1033
8661.00 988
8661.88 985
8662.76 1004
8663.64 1005
8664.52 1018
8665.40 1043
8666.27 1113
8667.15 1046
8668.03 960
8668.91 1034
8669.79 1006
8670.67 1056
8671.55 1112
8672.43 1142
8673.31 1143
8674.19 1154
8675.06 1193
8675.94 1124
8676.82 1091
8677.70 1100
8678.58 1105
8679.46 1166
8680.34 1210
8681.22 1047
8682.10 1034
8682.98 1062
8683.86 1060
8684.74 1118
8685.62 1051
8686.50 1040
8687.38 1024
8688.26 1092
8689.14 1047
8690.02 1170
8690.90 1316
8691.78 1409
8692.66 1405
8693.54 1451
8694.42 1514
8695.30 1478
8696.18 1356
8697.06 1319
8697.94 1295
8698.82 1232
8699.70 1184
8700.58 1065
8701.46 992
8702.34 982
8703.22 1005
8704.10 1070
8704.98 988
8705.86 971
8706.74 947
8707.62 923
8708.50 892
8709.39 910
8710.27 974
8711.15 1011
8712.03 977
8712.91 971
8713.79 984
8714.67 938
8715.55 945
8716.43 919
8717.32 956
8718.20 929
8719.08 972
8719.96 931
8720.84 903
8721.72 907
8722.60 927
8723.49 930
8724.37 950
8725.25 985
8726.13 986
8727.01 1041
8727.89 1008
8728.78 908
8729.66 1081
8730.54 1130
8731.42 1137
8732.30 1125
8733.19 1076
8734.07 1154
8734.95 1005
8735.83 992
8736.71 999
8737.60 1011
8738.48 1015
8739.36 999
8740.24 1038
8741.13 1017
8742.01 1040
8742.89 983
8743.77 947
8744.66 1004
8745.54 1008
8746.42 989
8747.31 1011
8748.19 1006
8749.07 1047
8749.95 1034
8750.84 1021
8751.72 971
8752.60 1014
8753.49 1023
8754.37 1176
8755.25 1154
8756.14 1152
8757.02 1253
8757.90 1303
8758.79 1273
8759.67 1322
8760.55 1320
8761.44 1301
8762.32 1279
8763.20 1199
8764.09 1125
8764.97 1081
8765.85 1163
8766.74 1139
8767.62 1176
8768.51 1149
8769.39 1213
8770.27 1141
8771.16 1141
8772.04 1187
8772.93 1164
8773.81 1110
8774.69 1122
8775.58 1151
8776.46 1097
8777.35 1216
8778.23 1163
8779.12 1177
8780.00 1254
8780.88 1286
8781.77 1285
8782.65 1364
8783.54 1351
8784.42 1294
8785.31 1225
8786.19 1150
8787.08 1176
8787.96 1176
8788.85 1121
8789.73 1065
8790.62 1039
8791.50 1041
8792.39 1071
8793.27 1080
8794.16 1029
8795.04 1096
8795.93 1112
8796.81 1128
8797.70 1130
8798.58 1119
8799.47 1109
8800.35 1142
8801.24 1157
8802.13 1095
8803.01 1084
8803.90 999
8804.78 978
8805.67 951
8806.55 969
8807.44 951
8808.33 929
8809.21 896
8810.10 878
8810.98 874
8811.87 952
8812.76 959
8813.64 954
8814.53 910
8815.41 963
8816.30 1004
8817.19 987
8818.07 906
8818.96 923
8819.85 887
8820.73 914
8821.62 916
8822.51 940
8823.39 884
8824.28 858
8825.17 880
8826.05 832
8826.94 907
8827.83 942
8828.71 847
8829.60 897
8830.49 893
8831.37 881
8832.26 880
8833.15 936
8834.04 853
8834.92 875
8835.81 937
8836.70 898
8837.58 885
8838.47 908
8839.36 829
8840.25 807
8841.13 854
8842.02 861
8842.91 813
8843.80 853
8844.69 836
8845.57 805
8846.46 809
8847.35 768
8848.24 873
8849.12 814
8850.01 823
8850.90 832
8851.79 747
8852.68 751
8853.56 805
8854.45 820
8855.34 856
8856.23 823
8857.12 818
8858.01 835
8858.89 742
8859.78 727
8860.67 843
8861.56 791
8862.45 738
8863.34 823
8864.23 761
8865.12 754
8866.00 841
8866.89 856
8867.78 760
8868.67 768
8869.56 817
8870.45 790
8871.34 751
8872.23 752
8873.12 768
8874.00 822
8874.89 796
8875.78 702
8876.67 726
8877.56 697
8878.45 756
8879.34 763
8880.23 728
8881.12 742
8882.01 759
8882.90 725
8883.79 762
8884.68 761
8885.57 769
8886.46 803
8887.35 786
8888.24 719
8889.13 722
8890.02 729
8890.91 704
8891.80 710
8892.69 763
8893.58 688
8894.47 727
8895.36 698
8896.25 736
8897.14 685
8898.03 716
8898.92 743
8899.81 749
8900.70 704
8901.59 700
8902.48 690
8903.37 683
8904.26 711
8905.15 689
8906.05 725
8906.94 688
8907.83 686
8908.72 728
8909.61 642
8910.50 696
8911.39 680
8912.28 686
8913.17 655
8914.06 694
8914.96 676
8915.85 689
8916.74 640
8917.63 685
8918.52 780
8919.41 733
8920.30 693
8921.20 645
8922.09 684
8922.98 692
8923.87 646
8924.76 690
8925.65 652
8926.55 626
8927.44 700
8928.33 624
8929.22 664
8930.11 700
8931.01 718
8931.90 686
8932.79 661
8933.68 664
8934.57 600
8935.47 644
8936.36 659
8937.25 661
8938.14 663
8939.04 658
8939.93 716
8940.82 705
8941.71 638
8942.61 687
8943.50 661
8944.39 675
8945.28 681
8946.18 649
8947.07 631
8947.96 694
8948.86 690
8949.75 704
8950.64 605
8951.54 672
8952.43 737
8953.32 628
8954.21 659
8955.11 603
8956.00 684
8956.89 648
8957.79 602
8958.68 662
8959.57 650
8960.47 681
8961.36 642
8962.26 656
8963.15 621
8964.04 630
8964.94 672
8965.83 698
8966.72 691
8967.62 671
8968.51 622
8969.41 712
8970.30 751
8971.19 690
8972.09 607
8972.98 585
8973.88 598
8974.77 589
8975.67 623
8976.56 604
8977.45 621
8978.35 614
8979.24 602
8980.14 579
8981.03 627
8981.93 646
8982.82 597
8983.72 623
8984.61 586
8985.51 595
8986.40 634
8987.29 627
8988.19 611
8989.08 578
8989.98 602
8990.87 613
8991.77 707
8992.66 652
8993.56 641
8994.46 578
8995.35 539
8996.25 586
8997.14 583
8998.04 610
8998.93 647
8999.83 632
9000.72 618
9001.62 657
9002.51 676
9003.41 635
9004.31 572
9005.20 671
9006.10 617
9006.99 568
9007.89 582
9008.78 584
9009.68 621
9010.58 601
9011.47 531
9012.37 524
9013.27 555
9014.16 562
9015.06 614
9015.95 648
9016.85 611
9017.75 613
9018.64 625
9019.54 600
9020.44 563
9021.33 572
9022.23 650
9023.13 675
9024.02 544
9024.92 534
9025.82 593
9026.71 568
9027.61 561
9028.51 533
9029.40 604
9030.30 595
9031.20 588
9032.09 576
9032.99 578
9033.89 574
9034.79 631
9035.68 629
9036.58 585
9037.48 577
9038.38 580
9039.27 626
9040.17 574
9041.07 563
9041.97 598
9042.86 636
9043.76 599
9044.66 574
9045.56 520
9046.45 599
9047.35 580
9048.25 605
9049.15 608
9050.05 592
9050.94 582
9051.84 609
9052.74 606
9053.64 649
9054.54 629
9055.44 595
9056.33 586
9057.23 604
9058.13 600
9059.03 529
9059.93 549
9060.83 580
9061.72 579
9062.62 580
9063.52 585
9064.42 584
9065.32 594
9066.22 562
9067.12 578
9068.02 520
9068.91 590
9069.81 594
9070.71 538
9071.61 596
9072.51 594
9073.41 583
9074.31 657
9075.21 607
9076.11 554
9077.01 556
9077.91 615
9078.81 601
9079.71 555
9080.60 620
9081.50 599
9082.40 533
9083.30 554
9084.20 590
9085.10 606
9086.00 617
9086.90 603
9087.80 558
9088.70 567
9089.60 544
9090.50 575
9091.40 561
9092.30 564
9093.20 576
9094.10 594
9095.00 552
9095.90 553
9096.80 589
9097.70 597
9098.60 570
9099.50 573
9100.41 551
9101.31 557
9102.21 580
9103.11 568
9104.01 560
9104.91 605
9105.81 568
9106.71 551
9107.61 532
9108.51 597
9109.41 575
9110.31 558
9111.21 606
9112.12 611
9113.02 656
9113.92 656
9114.82 590
9115.72 569
9116.62 609
9117.52 595
9118.42 576
9119.33 534
9120.23 570
9121.13 525
9122.03 558
9122.93 546
9123.83 647
9124.74 625
9125.64 552
9126.54 598
9127.44 554
9128.34 531
9129.24 577
9130.15 559
9131.05 552
9131.95 603
9132.85 529
9133.75 565
9134.66 551
9135.56 577
9136.46 605
9137.36 624
9138.27 569
9139.17 599
9140.07 596
9140.97 543
9141.88 604
9142.78 567
9143.68 588
9144.58 543
9145.49 578
9146.39 594
9147.29 555
9148.20 517
9149.10 535
9150.00 573
9150.90 610
9151.81 530
9152.71 537
9153.61 534
9154.52 565
9155.42 592
9156.32 586
9157.23 518
9158.13 549
9159.03 555
9159.94 561
9160.84 535
9161.74 565
9162.65 574
9163.55 578
9164.45 612
9165.36 589
9166.26 631
9167.17 533
9168.07 536
9168.97 542
9169.88 502
9170.78 532
9171.69 486
9172.59 497
9173.49 542
9174.40 524
9175.30 548
9176.21 525
9177.11 569
9178.01 558
9178.92 555
9179.82 563
9180.73 577
9181.63 585
9182.54 600
9183.44 552
9184.35 533
9185.25 569
9186.16 520
9187.06 531
9187.97 601
9188.87 597
9189.78 602
9190.68 540
9191.59 567
9192.49 598
9193.40 605
9194.30 610
9195.21 633
9196.11 608
9197.02 654
9197.92 703
9198.83 690
9199.73 702
9200.64 659
9201.54 754
9202.45 705
9203.35 690
9204.26 691
9205.17 689
9206.07 661
9206.98 603
9207.88 567
9208.79 613
9209.69 607
9210.60 602
9211.51 593
9212.41 510
9213.32 518
9214.22 561
9215.13 596
9216.04 598
9216.94 570
9217.85 598
9218.76 536
9219.66 582
9220.57 535
9221.48 561
9222.38 542
9223.29 555
9224.20 555
9225.10 526
9226.01 592
9226.92 595
9227.82 566
9228.73 546
9229.64 558
9230.54 586
9231.45 576
9232.36 551
9233.26 613
9234.17 541
9235.08 568
9235.99 591
9236.89 586
9237.80 494
9238.71 528
9239.61 610
9240.52 576
9241.43 565
9242.34 594
9243.24 560
9244.15 532
9245.06 503
9245.97 506
9246.88 522
9247.78 552
9248.69 561
9249.60 556
9250.51 525
9251.41 548
9252.32 562
9253.23 601
9254.14 565
9255.05 525
9255.96 539
9256.86 566
9257.77 538
9258.68 578
9259.59 574
9260.50 581
9261.41 525
9262.31 557
9263.22 529
9264.13 540
9265.04 572
9265.95 552
9266.86 533
9267.77 502
9268.67 554
9269.58 540
9270.49 557
9271.40 590
9272.31 559
9273.22 544
9274.13 543
9275.04 567
9275.95 572
9276.86 557
9277.76 561
9278.67 616
9279.58 563
9280.49 568
9281.40 559
9282.31 538
9283.22 541
9284.13 574
9285.04 556
9285.95 563
9286.86 585
9287.77 554
9288.68 510
9289.59 559
9290.50 566
9291.41 565
9292.32 550
9293.23 528
9294.14 526
9295.05 550
9295.96 499
9296.87 512
9297.78 525
9298.69 548
9299.60 516
9300.51 477
9301.42 562
9302.33 489
9303.24 498
9304.15 548
9305.06 548
9305.97 532
9306.88 509
9307.80 557
9308.71 517
9309.62 587
9310.53 554
9311.44 523
9312.35 582
9313.26 565
9314.17 614
9315.08 571
9315.99 598
9316.91 594
9317.82 520
9318.73 512
9319.64 527
9320.55 500
9321.46 559
9322.37 535
9323.28 534
9324.20 573
9325.11 556
9326.02 562
9326.93 532
9327.84 500
9328.75 537
9329.67 551
9330.58 531
9331.49 505
9332.40 528
9333.31 499
9334.23 545
9335.14 504
9336.05 536
9336.96 518
9337.87 560
9338.79 569
9339.70 546
9340.61 577
9341.52 525
9342.44 596
9343.35 547
9344.26 568
9345.17 598
9346.09 563
9347.00 584
9347.91 537
9348.82 519
9349.74 538
9350.65 562
9351.56 535
9352.48 575
9353.39 588
9354.30 573
9355.21 535
9356.13 533
9357.04 567
9357.95 528
9358.87 558
9359.78 569
9360.69 542
9361.61 501
9362.52 500
9363.43 545
9364.35 616
9365.26 521
9366.18 479
9367.09 548
9368.00 546
9368.92 521
9369.83 526
9370.74 515
9371.66 521
9372.57 545
9373.49 586
9374.40 585
9375.31 528
9376.23 511
9377.14 582
9378.06 568
9378.97 579
9379.88 540
9380.80 600
9381.71 573
9382.63 549
9383.54 586
9384.46 607
9385.37 605
9386.29 628
9387.20 607
9388.11 616
9389.03 673
9389.94 633
9390.86 709
9391.77 635
9392.69 668
9393.60 698
9394.52 676
9395.43 624
9396.35 631
9397.26 652
9398.18 658
9399.09 586
9400.01 611
9400.92 628
9401.84 618
9402.76 591
9403.67 546
9404.59 584
9405.50 612
9406.42 609
9407.33 603
9408.25 629
9409.16 593
9410.08 562
9411.00 582
9411.91 615
9412.83 612
9413.74 643
9414.66 588
9415.58 542
9416.49 579
9417.41 598
9418.32 596
9419.24 596
9420.16 593
9421.07 644
9421.99 659
9422.91 619
9423.82 661
9424.74 633
9425.65 570
9426.57 614
9427.49 644
9428.40 678
9429.32 650
9430.24 625
9431.15 637
9432.07 600
9432.99 645
9433.90 653
9434.82 640
9435.74 686
9436.66 715
9437.57 690
9438.49 714
9439.41 727
9440.32 660
9441.24 699
9442.16 676
9443.08 663
9443.99 718
9444.91 754
9445.83 750
9446.75 655
9447.66 678
9448.58 718
9449.50 853
9450.42 873
9451.33 896
9452.25 958
9453.17 1101
9454.09 1117
9455.01 1138
9455.92 1055
9456.84 1018
9457.76 937
9458.68 834
9459.60 797
9460.51 746
9461.43 753
9462.35 734
9463.27 637
9464.19 695
9465.11 701
9466.02 612
9466.94 641
9467.86 609
9468.78 643
9469.70 669
9470.62 591
9471.54 640
9472.46 709
9473.37 655
9474.29 651
9475.21 593
9476.13 625
9477.05 611
9477.97 669
9478.89 670
9479.81 691
9480.73 746
9481.65 685
9482.56 677
9483.48 651
9484.40 699
9485.32 681
9486.24 672
9487.16 630
9488.08 611
9489.00 637
9489.92 658
9490.84 643
9491.76 615
9492.68 636
9493.60 650
9494.52 658
9495.44 618
9496.36 617
9497.28 667
9498.20 615
9499.12 646
9500.04 602
9500.96 618
9501.88 627
9502.80 601
9503.72 630
9504.64 536
9505.56 571
9506.48 607
9507.40 609
9508.32 645
9509.24 638
9510.16 621
9511.08 632
9512.00 652
9512.93 629
9513.85 637
9514.77 634
9515.69 626
9516.61 687
9517.53 650
9518.45 641
9519.37 640
9520.29 727
9521.21 676
9522.14 668
9523.06 644
9523.98 670
9524.90 675
9525.82 625
9526.74 688
9527.66 712
9528.59 713
9529.51 679
9530.43 740
9531.35 770
9532.27 760
9533.19 811
9534.11 815
9535.04 818
9535.96 817
9536.88 735
9537.80 773
9538.72 768
9539.65 686
9540.57 638
9541.49 653
9542.41 629
9543.34 621
9544.26 671
9545.18 654
9546.10 631
9547.02 671
9547.95 643
9548.87 599
9549.79 665
9550.71 610
9551.64 635
9552.56 655
9553.48 636
9554.41 642
9555.33 595
9556.25 622
9557.17 632
9558.10 644
9559.02 632
9559.94 562
9560.87 640
9561.79 661
9562.71 689
9563.64 666
9564.56 643
9565.48 622
9566.41 646
9567.33 684
9568.25 652
9569.18 632
9570.10 657
9571.02 670
9571.95 683
9572.87 637
9573.79 679
9574.72 620
9575.64 663
9576.56 595
9577.49 540
9578.41 651
9579.34 615
9580.26 619
9581.18 637
9582.11 605
9583.03 630
9583.96 637
9584.88 657
9585.81 673
9586.73 688
9587.65 621
9588.58 622
9589.50 656
9590.43 637
9591.35 662
9592.28 714
9593.20 727
9594.13 650
9595.05 665
9595.98 705
9596.90 762
9597.83 732
9598.75 743
9599.68 705
9600.60 735
9601.53 706
9602.45 701
9603.38 758
9604.30 763
9605.23 722
9606.15 769
9607.08 740
9608.00 779
9608.93 888
9609.85 826
9610.78 830
9611.70 762
9612.63 870
9613.55 825
9614.48 818
9615.41 783
9616.33 835
9617.26 913
9618.18 907
9619.11 884
9620.04 814
9620.96 805
9621.89 834
9622.81 839
9623.74 868
9624.67 875
9625.59 929
9626.52 906
9627.44 922
9628.37 986
9629.30 1021
9630.22 953
9631.15 1041
9632.08 1051
9633.00 1123
9633.93 1136
9634.86 1299
9635.78 1259
9636.71 1263
9637.64 1315
9638.56 1315
9639.49 1351
9640.42 1301
9641.34 1237
9642.27 1209
9643.20 1219
9644.13 1265
9645.05 1319
9645.98 1416
9646.91 1512
9647.83 1594
9648.76 1581
9649.69 1805
9650.62 1893
9651.54 1838
9652.47 1799
9653.40 1624
9654.33 1480
9655.25 1359
9656.18 1271
9657.11 1181
9658.04 1154
9658.96 1093
9659.89 1021
9660.82 1008
9661.75 1034
9662.68 1009
9663.60 1052
9664.53 1049
9665.46 1049
9666.39 1086
9667.32 1066
9668.25 1017
9669.17 1040
9670.10 1021
9671.03 1042
9671.96 1078
9672.89 1043
9673.82 987
9674.74 1023
9675.67 974
9676.60 928
9677.53 1018
9678.46 1047
9679.39 1050
9680.32 1008
9681.25 1089
9682.17 1064
9683.10 1029
9684.03 1106
9684.96 1109
9685.89 1065
9686.82 1150
9687.75 1195
9688.68 1150
9689.61 1130
9690.54 1190
9691.47 1203
9692.40 1318
9693.33 1278
9694.25 1239
9695.18 1151
9696.11 1262
9697.04 1278
9697.97 1228
9698.90 1192
9699.83 1179
9700.76 1212
9701.69 1233
9702.62 1133
9703.55 1081
9704.48 1108
9705.41 1089
9706.34 1033
9707.27 1050
9708.20 1049
9709.13 1010
9710.06 992
9710.99 1043
9711.92 1035
9712.85 1037
9713.78 1019
9714.71 992
9715.65 977
9716.58 1033
9717.51 952
9718.44 991
9719.37 1025
9720.30 983
9721.23 962
9722.16 928
9723.09 888
9724.02 938
9724.95 914
9725.88 892
9726.82 934
9727.75 895
9728.68 853
9729.61 965
9730.54 860
9731.47 841
9732.40 827
9733.33 932
9734.27 919
9735.20 894
9736.13 864
9737.06 887
9737.99 835
9738.92 831
9739.86 805
9740.79 843
9741.72 913
9742.65 898
9743.58 853
9744.51 805
9745.45 815
9746.38 863
9747.31 892
9748.24 904
9749.17 907
9750.11 863
9751.04 860
9751.97 880
9752.90 842
9753.84 863
9754.77 848
9755.70 866
9756.63 902
9757.57 868
9758.50 802
9759.43 889
9760.36 901
9761.30 931
9762.23 927
9763.16 949
9764.09 930
9765.03 905
9765.96 919
9766.89 919
9767.83 947
9768.76 962
9769.69 952
9770.63 912
9771.56 897
9772.49 865
9773.43 866
9774.36 905
9775.29 907
9776.23 868
9777.16 931
9778.09 946
9779.03 977
9779.96 1002
9780.89 1097
9781.83 1082
9782.76 1146
9783.70 1176
9784.63 1092
9785.56 1148
9786.50 1118
9787.43 1151
9788.37 1153
9789.30 1061
9790.23 977
9791.17 978
9792.10 918
9793.04 896
9793.97 914
9794.90 1000
9795.84 971
9796.77 1035
9797.71 972
9798.64 1091
9799.58 1112
9800.51 1007
9801.45 1041
9802.38 1097
9803.32 1032
9804.25 938
9805.19 909
9806.12 829
9807.05 807
9807.99 810
9808.92 773
9809.86 816
9810.80 802
9811.73 785
9812.67 769
9813.60 753
9814.54 782
9815.47 830
9816.41 817
9817.34 796
9818.28 804
9819.21 775
9820.15 785
9821.08 689
9822.02 731
9822.96 746
9823.89 711
9824.83 725
9825.76 751
9826.70 726
9827.63 741
9828.57 766
9829.51 734
9830.44 686
9831.38 741
9832.31 753
9833.25 718
9834.19 657
9835.12 651
9836.06 722
9837.00 743
9837.93 713
9838.87 716
9839.81 683
9840.74 734
9841.68 761
9842.61 741
9843.55 714
9844.49 734
9845.43 727
9846.36 713
9847.30 648
9848.24 741
9849.17 704
9850.11 710
9851.05 745
9851.98 747
9852.92 789
9853.86 749
9854.79 780
9855.73 734
9856.67 686
9857.61 722
9858.54 810
9859.48 742
9860.42 781
9861.36 708
9862.29 660
9863.23 766
9864.17 767
9865.11 748
9866.04 680
9866.98 723
9867.92 695
9868.86 702
9869.80 751
9870.73 737
9871.67 736
9872.61 730
9873.55 704
9874.49 772
9875.42 761
9876.36 729
9877.30 746
9878.24 763
9879.18 775
9880.12 752
9881.05 817
9881.99 740
9882.93 750
9883.87 723
9884.81 731
9885.75 750
9886.69 730
9887.63 687
9888.56 695
9889.50 752
9890.44 750
9891.38 768
9892.32 718
9893.26 711
9894.20 715
9895.14 748
9896.08 678
9897.02 696
9897.95 721
9898.89 683
9899.83 674
9900.77 724
9901.71 712
9902.65 699
9903.59 761
9904.53 742
9905.47 682
9906.41 717
9907.35 785
9908.29 829
9909.23 796
9910.17 766
9911.11 845
9912.05 828
9912.99 832
9913.93 768
9914.87 819
9915.81 826
9916.75 811
9917.69 779
9918.63 761
9919.57 831
9920.51 775
9921.45 816
9922.39 896
9923.33 1042
9924.27 1264
9925.21 1270
9926.15 1526
9927.09 1644
9928.03 1680
9928.97 1735
9929.92 1609
9930.86 1493
9931.80 1336
9932.74 1297
9933.68 1137
9934.62 993
9935.56 900
9936.50 941
9937.44 853
9938.38 783
9939.33 756
9940.27 805
9941.21 811
9942.15 756
9943.09 701
9944.03 733
9944.97 766
9945.92 748
9946.86 686
9947.80 648
9948.74 647
9949.68 670
9950.62 688
9951.57 614
9952.51 646
9953.45 665
9954.39 643
9955.33 652
9956.28 710
9957.22 688
9958.16 671
9959.10 674
9960.04 622
9960.99 649
9961.93 668
9962.87 704
9963.81 663
9964.76 684
9965.70 713
9966.64 739
9967.58 663
9968.53 689
9969.47 625
9970.41 628
9971.35 631
9972.30 621
9973.24 628
9974.18 569
9975.13 606
9976.07 600
9977.01 663
9977.95 664
9978.90 614
9979.84 662
9980.78 630
9981.73 613
9982.67 585
9983.61 591
9984.56 584
9985.50 607
9986.44 631
9987.39 630
9988.33 670
9989.27 652
9990.22 614
9991.16 551
9992.11 565
9993.05 592
9993.99 615
9994.94 607
9995.88 548
9996.82 618
9997.77 571
9998.71 616
9999.66 624
10000.60 578
10001.55 592
10002.49 628
10003.43 650
10004.38 651
10005.32 692
10006.27 622
10007.21 662
10008.16 651
10009.10 590
10010.04 641
10010.99 598
10011.93 588
10012.88 588
10013.82 599
10014.77 577
10015.71 588
10016.66 619
10017.60 593
10018.55 619
10019.49 605
10020.44 628
10021.38 657
10022.33 612
10023.27 604
10024.22 556
10025.16 558
10026.11 586
10027.05 578
10028.00 546
10028.95 528
10029.89 581
10030.84 543
10031.78 537
10032.73 571
10033.67 512
10034.62 539
10035.57 567
10036.51 576
10037.46 575
10038.40 582
10039.35 584
10040.30 520
10041.24 573
10042.19 564
10043.13 549
10044.08 553
10045.03 521
10045.97 568
10046.92 560
10047.86 480
10048.81 458
10049.76 512
10050.70 512
10051.65 527
10052.60 539
10053.54 551
10054.49 578
10055.44 540
10056.38 482
10057.33 525
10058.28 516
10059.22 503
10060.17 515
10061.12 554
10062.07 500
10063.01 536
10063.96 548
10064.91 524
10065.85 507
10066.80 513
10067.75 474
10068.70 527
10069.64 512
10070.59 513
10071.54 498
10072.49 487
10073.43 510
10074.38 480
10075.33 524
10076.28 531
10077.22 493
10078.17 517
10079.12 513
10080.07 448
10081.02 496
10081.96 536
10082.91 558
10083.86 542
10084.81 506
10085.76 497
10086.70 515
10087.65 501
10088.60 480
10089.55 472
10090.50 515
10091.45 547
10092.39 500
10093.34 514
10094.29 483
10095.24 461
10096.19 512
10097.14 505
10098.09 510
10099.03 504
10099.98 473
10100.93 463
10101.88 489
10102.83 489
10103.78 456
10104.73 500
10105.68 441
10106.63 439
10107.58 471
10108.53 422
10109.47 462
10110.42 502
10111.37 472
10112.32 485
10113.27 522
10114.22 517
10115.17 473
10116.12 438
10117.07 448
10118.02 445
10118.97 463
10119.92 462
10120.87 479
10121.82 484
10122.77 426
10123.72 489
10124.67 469
10125.62 462
10126.57 491
10127.52 478
10128.47 441
10129.42 427
10130.37 471
10131.32 490
10132.27 488
10133.22 461
10134.17 432
10135.12 479
10136.07 463
10137.02 446
10137.97 459
10138.92 436
10139.87 450
10140.83 502
10141.78 438
10142.73 426
10143.68 462
10144.63 461
10145.58 479
10146.53 473
10147.48 480
10148.43 512
10149.38 470
10150.34 456
10151.29 455
10152.24 462
10153.19 449
10154.14 492
10155.09 479
10156.04 441
10156.99 425
10157.95 447
10158.90 484
10159.85 450
10160.80 460
10161.75 454
10162.70 425
10163.66 476
10164.61 432
10165.56 482
10166.51 492
10167.46 509
10168.42 508
10169.37 437
10170.32 438
10171.27 516
10172.23 485
10173.18 453
10174.13 436
10175.08 449
10176.03 439
10176.99 437
10177.94 447
10178.89 476
10179.84 490
10180.80 464
10181.75 442
10182.70 481
10183.66 472
10184.61 434
10185.56 449
10186.51 504
10187.47 475
10188.42 483
10189.37 447
10190.33 445
10191.28 459
10192.23 446
10193.19 465
10194.14 453
10195.09 436
10196.05 480
10197.00 478
10197.95 434
10198.91 461
10199.86 471
10200.81 470
10201.77 460
10202.72 455
10203.67 482
10204.63 450
10205.58 465
10206.53 504
10207.49 489
10208.44 480
10209.40 526
10210.35 503
10211.30 491
10212.26 468
10213.21 462
10214.17 433
10215.12 473
10216.08 450
10217.03 430
10217.98 435
10218.94 484
10219.89 433
10220.85 447
10221.80 436
10222.76 441
10223.71 416
10224.67 432
10225.62 482
10226.58 459
10227.53 395
10228.49 415
10229.44 430
10230.40 432
10231.35 427
10232.31 442
10233.26 463
10234.22 441
10235.17 473
10236.13 446
10237.08 440
10238.04 460
10238.99 438
10239.95 439
10240.90 460
10241.86 413
10242.81 442
10243.77 455
10244.72 489
10245.68 434
10246.64 434
10247.59 449
10248.55 460
10249.50 469
10250.46 453
10251.42 418
10252.37 409
10253.33 403
10254.28 459
10255.24 451
10256.20 409
10257.15 393
10258.11 448
10259.06 449
10260.02 446
10260.98 449
10261.93 465
10262.89 417
10263.85 481
10264.80 408
10265.76 381
10266.72 441
10267.67 401
10268.63 436
10269.59 424
10270.54 392
10271.50 436
10272.46 453
10273.41 385
10274.37 458
10275.33 410
10276.29 436
10277.24 427
10278.20 410
10279.16 445
10280.11 448
10281.07 468
10282.03 468
10282.99 421
10283.94 422
10284.90 469
10285.86 480
10286.82 421
10287.77 442
10288.73 424
10289.69 427
10290.65 447
10291.61 455
10292.56 468
10293.52 460
10294.48 434
10295.44 413
10296.39 397
10297.35 420
10298.31 416
10299.27 459
10300.23 435
10301.19 419
10302.14 409
10303.10 427
10304.06 373
10305.02 369
10305.98 421
10306.94 399
10307.89 380
10308.85 372
10309.81 433
10310.77 431
10311.73 399
10312.69 413
10313.65 403
10314.61 390
10315.57 435
10316.52 441
10317.48 420
10318.44 413
10319.40 426
10320.36 396
10321.32 372
10322.28 403
10323.24 387
10324.20 404
10325.16 414
10326.12 441
10327.08 464
10328.04 418
10328.99 428
10329.95 424
10330.91 438
10331.87 431
10332.83 385
10333.79 410
10334.75 465
10335.71 457
10336.67 455
10337.63 436
10338.59 436
10339.55 429
10340.51 420
10341.47 407
10342.43 349
10343.39 396
10344.35 399
10345.31 371
10346.27 433
10347.23 430
10348.20 445
10349.16 427
10350.12 440
10351.08 442
10352.04 408
10353.00 404
10353.96 458
10354.92 429
10355.88 391
10356.84 448
10357.80 447
10358.76 399
10359.72 397
10360.69 380
10361.65 407
10362.61 404
10363.57 405
10364.53 415
10365.49 409
10366.45 454
10367.41 455
10368.38 413
10369.34 405
10370.30 444
10371.26 407
10372.22 409
10373.18 447
10374.14 396
10375.11 418
10376.07 410
10377.03 413
10377.99 405
10378.95 436
10379.92 470
10380.88 426
10381.84 381
10382.80 428
10383.76 447
10384.73 457
10385.69 437
10386.65 435
10387.61 448
10388.57 422
10389.54 412
10390.50 424
10391.46 449
10392.42 443
10393.39 429
10394.35 412
10395.31 402
10396.27 425
10397.24 435
10398.20 432
10399.16 392
10400.13 441
10401.09 451
10402.05 431
10403.02 452
10403.98 521
10404.94 512
10405.90 471
10406.87 469
10407.83 475
10408.79 484
10409.76 503
10410.72 465
10411.68 492
10412.65 500
10413.61 494
10414.57 560
10415.54 624
10416.50 729
10417.47 795
10418.43 784
10419.39 860
10420.36 905
10421.32 882
10422.28 756
10423.25 716
10424.21 671
10425.18 603
10426.14 543
10427.10 509
10428.07 520
10429.03 452
10430.00 457
10430.96 476
10431.93 441
10432.89 455
10433.85 427
10434.82 469
10435.78 402
10436.75 437
10437.71 440
10438.68 390
10439.64 441
10440.61 434
10441.57 445
10442.54 440
10443.50 471
10444.47 432
10445.43 421
10446.40 442
10447.36 424
10448.33 425
10449.29 414
10450.26 417
10451.22 397
10452.19 412
10453.15 420
10454.12 451
10455.08 443
10456.05 424
10457.01 418
10457.98 428
10458.95 455
10459.91 487
10460.88 451
10461.84 417
10462.81 398
10463.77 460
10464.74 458
10465.71 429
10466.67 358
10467.64 379
10468.60 356
10469.57 365
10470.54 402
10471.50 396
10472.47 432
10473.44 417
10474.40 378
10475.37 387
10476.33 379
10477.30 386
10478.27 396
10479.23 395
10480.20 405
10481.17 392
10482.13 410
10483.10 410
10484.07 414
10485.03 363
10486.00 394
10486.97 435
10487.93 389
10488.90 367
10489.87 429
10490.84 429
10491.80 391
10492.77 448
10493.74 428
10494.70 401
10495.67 431
10496.64 411
10497.61 400
10498.57 430
10499.54 453
10500.51 405
10501.48 410
10502.44 406
10503.41 423
10504.38 365
10505.35 414
10506.31 404
10507.28 415
10508.25 431
10509.22 400
10510.19 401
10511.15 424
10512.12 413
10513.09 416
10514.06 356
10515.03 328
10516.00 386
10516.96 402
10517.93 352
10518.90 380
10519.87 430
10520.84 395
10521.81 364
10522.77 363
10523.74 398
10524.71 381
10525.68 370
10526.65 384
10527.62 402
10528.59 404
10529.56 414
10530.52 370
10531.49 384
10532.46 376
10533.43 440
10534.40 416
10535.37 411
10536.34 385
10537.31 379
10538.28 379
10539.25 355
10540.22 296
10541.18 328
10542.15 356
10543.12 372
10544.09 362
10545.06 396
10546.03 363
10547.00 350
10547.97 371
10548.94 383
10549.91 347
10550.88 370
10551.85 403
10552.82 385
10553.79 358
10554.76 346
10555.73 344
10556.70 405
10557.67 393
10558.64 376
10559.61 345
10560.58 352
10561.55 378
10562.52 378
10563.49 377
10564.46 350
10565.43 389
10566.40 412
10567.38 363
10568.35 374
10569.32 382
10570.29 346
10571.26 370
10572.23 357
10573.20 336
10574.17 334
10575.14 355
10576.11 346
10577.08 367
10578.06 350
10579.03 375
10580.00 358
10580.97 371
10581.94 372
10582.91 378
10583.88 402
10584.85 405
10585.83 343
10586.80 330
10587.77 379
10588.74 387
10589.71 393
10590.68 354
10591.66 361
10592.63 369
10593.60 377
10594.57 376
10595.54 324
10596.51 366
10597.49 346
10598.46 325
10599.43 365
10600.40 401
10601.37 319
10602.35 337
10603.32 421
10604.29 374
10605.26 397
10606.24 381
10607.21 355
10608.18 348
10609.15 337
10610.13 352
10611.10 361
10612.07 384
10613.04 349
10614.02 385
10614.99 406
10615.96 348
10616.94 358
10617.91 356
10618.88 359
10619.85 336
10620.83 321
10621.80 330
10622.77 339
10623.75 365
10624.72 347
10625.69 345
10626.67 306
10627.64 382
10628.61 386
10629.59 318
10630.56 332
10631.53 372
10632.51 369
10633.48 348
10634.46 354
10635.43 332
10636.40 365
10637.38 380
10638.35 357
10639.32 352
10640.30 368
10641.27 378
10642.25 358
10643.22 387
10644.19 386
10645.17 322
10646.14 325
10647.12 348
10648.09 369
10649.07 379
10650.04 345
10651.01 352
10651.99 334
10652.96 357
10653.94 338
10654.91 352
10655.89 379
10656.86 387
10657.84 344
10658.81 298
10659.79 310
10660.76 360
10661.74 318
10662.71 323
10663.69 348
10664.66 310
10665.64 357
10666.61 356
10667.59 311
10668.56 337
10669.54 318
10670.51 329
10671.49 303
10672.46 280
10673.44 315
10674.42 289
10675.39 301
10676.37 311
10677.34 300
10678.32 345
10679.29 327
10680.27 320
10681.25 341
10682.22 326
10683.20 345
10684.17 301
10685.15 332
10686.12 306
10687.10 277
10688.08 340
10689.05 328
10690.03 321
10691.01 346
10691.98 320
10692.96 334
10693.94 351
10694.91 348
10695.89 336
10696.86 282
10697.84 293
10698.82 320
10699.79 325
10700.77 305
10701.75 351
10702.72 375
10703.70 306
10704.68 333
10705.66 322
10706.63 325
10707.61 335
10708.59 310
10709.56 346
10710.54 325
10711.52 355
10712.50 332
10713.47 310
10714.45 337
10715.43 344
10716.41 330
10717.38 301
10718.36 313
10719.34 323
10720.32 338
10721.29 349
10722.27 328
10723.25 342
10724.23 332
10725.20 331
10726.18 370
10727.16 323
10728.14 293
10729.12 304
10730.09 305
10731.07 366
10732.05 336
10733.03 298
10734.01 297
10734.99 322
10735.96 349
10736.94 356
10737.92 356
10738.90 296
10739.88 333
10740.86 342
10741.83 315
10742.81 304
10743.79 331
10744.77 351
10745.75 344
10746.73 294
10747.71 349
10748.69 299
10749.67 324
10750.64 321
10751.62 330
10752.60 288
10753.58 296
10754.56 341
10755.54 316
10756.52 293
10757.50 297
10758.48 334
10759.46 309
10760.44 291
10761.42 317
10762.40 355
10763.38 322
10764.35 300
10765.33 316
10766.31 326
10767.29 314
10768.27 289
10769.25 297
10770.23 336
10771.21 328
10772.19 296
10773.17 300
10774.15 348
10775.13 329
10776.11 305
10777.09 328
10778.07 322
10779.05 304
10780.04 303
10781.02 317
10782.00 267
10782.98 281
10783.96 304
10784.94 307
10785.92 330
10786.90 282
10787.88 302
10788.86 302
10789.84 307
10790.82 291
10791.80 302
10792.78 318
10793.77 290
10794.75 305
10795.73 335
10796.71 288
10797.69 274
10798.67 327
10799.65 355
10800.63 300
10801.61 289
10802.60 326
10803.58 304
10804.56 312
10805.54 325
10806.52 323
10807.50 306
10808.49 320
10809.47 304
10810.45 298
10811.43 293
10812.41 335
10813.39 303
10814.38 274
10815.36 282
10816.34 297
10817.32 326
10818.30 366
10819.29 360
10820.27 313
10821.25 325
10822.23 315
10823.22 317
10824.20 330
10825.18 267
10826.16 284
10827.15 306
10828.13 329
10829.11 304
10830.09 308
10831.08 326
10832.06 294
10833.04 300
10834.02 332
10835.01 331
10835.99 297
10836.97 317
10837.96 350
10838.94 306
10839.92 312
10840.90 297
10841.89 348
10842.87 322
10843.85 299
10844.84 327
10845.82 306
10846.80 324
10847.79 301
10848.77 314
10849.76 264
10850.74 348
10851.72 289
10852.71 288
10853.69 313
10854.67 287
10855.66 324
10856.64 330
10857.62 329
10858.61 302
10859.59 316
10860.58 336
10861.56 314
10862.55 301
10863.53 305
10864.51 287
10865.50 368
10866.48 330
10867.47 343
10868.45 325
10869.44 329
10870.42 312
10871.40 361
10872.39 340
10873.37 376
10874.36 336
10875.34 324
10876.33 352
10877.31 356
10878.30 352
10879.28 321
10880.27 303
10881.25 310
10882.24 332
10883.22 348
10884.21 339
10885.19 345
10886.18 333
10887.16 348
10888.15 349
10889.13 353
10890.12 331
10891.10 370
10892.09 339
10893.07 309
10894.06 352
10895.05 364
10896.03 365
10897.02 326
10898.00 371
10898.99 347
10899.97 307
10900.96 304
10901.95 330
10902.93 314
10903.92 325
10904.90 358
10905.89 371
10906.88 371
10907.86 383
10908.85 407
10909.84 432
10910.82 380
10911.81 360
10912.79 318
10913.78 327
10914.77 334
10915.75 336
10916.74 367
10917.73 348
10918.71 342
10919.70 317
10920.69 301
10921.67 346
10922.66 322
10923.65 323
10924.63 354
10925.62 321
10926.61 278
10927.60 337
10928.58 345
10929.57 327
10930.56 305
10931.54 317
10932.53 340
10933.52 393
10934.51 403
10935.49 345
10936.48 346
10937.47 351
10938.46 415
10939.44 310
10940.43 333
10941.42 367
10942.41 336
10943.39 333
10944.38 357
10945.37 360
10946.36 403
10947.35 358
10948.33 373
10949.32 348
10950.31 396
10951.30 383
10952.29 383
10953.28 382
10954.26 435
10955.25 410
10956.24 452
10957.23 392
10958.22 388
10959.21 371
10960.19 408
10961.18 417
10962.17 402
10963.16 413
10964.15 416
10965.14 435
10966.13 372
10967.11 334
10968.10 327
10969.09 350
10970.08 376
10971.07 395
10972.06 351
10973.05 333
10974.04 402
10975.03 349
10976.02 347
10977.01 353
10978.00 371
10978.98 385
10979.97 398
10980.96 359
10981.95 369
10982.94 364
10983.93 394
10984.92 404
10985.91 423
10986.90 395
10987.89 391
10988.88 343
10989.87 376
10990.86 326
10991.85 375
10992.84 398
10993.83 450
10994.82 414
10995.81 440
10996.80 461
10997.79 444
10998.78 458
10999.77 452
11000.76 438
11001.75 500
11002.74 515
11003.73 472
11004.72 433
11005.72 439
11006.71 436
11007.70 402
11008.69 423
11009.68 398
11010.67 387
11011.66 361
11012.65 343
11013.64 348
11014.63 368
11015.62 357
11016.61 355
11017.61 367
11018.60 364
11019.59 370
11020.58 343
11021.57 386
11022.56 367
11023.55 380
11024.55 370
11025.54 333
11026.53 335
11027.52 328
11028.51 328
11029.50 351
11030.49 387
11031.49 368
11032.48 335
11033.47 305
11034.46 353
11035.45 386
11036.45 343
11037.44 365
11038.43 316
11039.42 370
11040.41 380
11041.41 346
11042.40 366
11043.39 348
11044.38 373
11045.38 327
11046.37 349
11047.36 329
11048.35 353
11049.35 333
11050.34 322
11051.33 358
11052.32 307
11053.32 288
11054.31 321
11055.30 311
11056.30 337
11057.29 301
11058.28 339
11059.27 323
11060.27 326
11061.26 357
11062.25 299
11063.25 318
11064.24 323
11065.23 321
11066.23 345
11067.22 307
11068.21 323
11069.21 366
11070.20 314
11071.19 298
11072.19 305
11073.18 357
11074.17 282
11075.17 352
11076.16 324
11077.16 314
11078.15 296
11079.14 334
11080.14 346
11081.13 312
11082.13 298
11083.12 310
11084.11 346
11085.11 355
11086.10 280
11087.10 309
11088.09 344
11089.09 375
11090.08 335
11091.07 282
11092.07 315
11093.06 332
11094.06 308
11095.05 298
11096.05 297
11097.04 364
11098.04 329
11099.03 349
11100.03 339
11101.02 323
11102.02 358
11103.01 340
11104.01 316
11105.00 348
11106.00 356
11106.99 351
11107.99 320
11108.98 330
11109.98 355
11110.97 317
11111.97 332
11112.96 326
11113.96 338
11114.95 367
11115.95 363
11116.95 382
11117.94 341
11118.94 339
11119.93 314
11120.93 332
11121.92 359
11122.92 365
11123.92 357
11124.91 397
11125.91 442
11126.90 407
11127.90 390
11128.90 375
11129.89 370
11130.89 399
11131.89 377
11132.88 358
11133.88 394
11134.87 402
11135.87 366
11136.87 374
11137.86 347
11138.86 338
11139.86 279
11140.85 320
11141.85 346
11142.85 317
11143.84 315
11144.84 353
11145.84 334
11146.84 332
11147.83 354
11148.83 328
11149.83 311
11150.82 348
11151.82 333
11152.82 356
11153.82 327
11154.81 360
11155.81 329
11156.81 288
11157.80 253
11158.80 325
11159.80 334
11160.80 336
11161.79 350
11162.79 325
11163.79 342
11164.79 315
11165.79 283
11166.78 312
11167.78 325
11168.78 278
11169.78 330
11170.78 312
11171.77 296
11172.77 288
11173.77 351
11174.77 301
11175.77 298
11176.76 290
11177.76 303
11178.76 295
11179.76 323
11180.76 293
11181.76 294
11182.76 312
11183.75 387
11184.75 367
11185.75 309
11186.75 298
11187.75 324
11188.75 297
11189.75 298
11190.75 325
11191.74 285
11192.74 299
11193.74 325
11194.74 284
11195.74 287
11196.74 286
11197.74 332
11198.74 299
11199.74 305
11200.74 352
11201.74 342
11202.74 310
11203.74 300
11204.74 341
11205.73 308
11206.73 282
11207.73 299
11208.73 267
11209.73 323
11210.73 314
11211.73 327
11212.73 281
11213.73 238
11214.73 267
11215.73 286
11216.73 310
11217.73 296
11218.73 324
11219.73 314
11220.73 307
11221.73 296
11222.73 292
11223.74 277
11224.74 323
11225.74 309
11226.74 293
11227.74 313
11228.74 315
11229.74 325
11230.74 315
11231.74 295
11232.74 340
11233.74 309
11234.74 308
11235.74 299
11236.74 312
11237.75 322
11238.75 318
11239.75 295
11240.75 287
11241.75 286
11242.75 280
11243.75 281
11244.75 298
11245.76 348
11246.76 340
11247.76 285
11248.76 274
11249.76 283
11250.76 279
11251.76 286
11252.77 299
11253.77 291
11254.77 314
11255.77 326
11256.77 318
11257.78 338
11258.78 288
11259.78 290
11260.78 276
11261.78 306
11262.79 301
11263.79 314
11264.79 324
11265.79 319
11266.79 313
11267.80 305
11268.80 305
11269.80 314
11270.80 321
11271.81 331
11272.81 344
11273.81 328
11274.81 296
11275.82 330
11276.82 320
11277.82 343
11278.83 396
11279.83 349
11280.83 374
11281.83 345
11282.84 381
11283.84 400
11284.84 310
11285.85 315
11286.85 303
11287.85 301
11288.86 312
11289.86 294
11290.86 316
11291.87 296
11292.87 266
11293.87 319
11294.88 358
11295.88 305
11296.89 303
11297.89 312
11298.89 337
11299.90 327
11300.90 293
11301.90 308
11302.91 311
11303.91 295
11304.92 304
11305.92 293
11306.92 267
11307.93 302
11308.93 326
11309.94 307
11310.94 300
11311.95 328
11312.95 332
11313.95 350
11314.96 304
11315.96 359
11316.97 333
11317.97 333
11318.98 373
11319.98 307
11320.99 302
11321.99 267
11323.00 265
11324.00 321
11325.01 332
11326.01 300
11327.02 304
11328.02 305
11329.03 290
11330.03 321
11331.04 351
11332.04 284
11333.05 299
11334.05 308
11335.06 292
11336.06 283
11337.07 243
11338.07 281
11339.08 246
11340.09 255
11341.09 231
11342.10 279
11343.10 240
11344.11 270
11345.11 273
11346.12 272
11347.13 293
11348.13 276
11349.14 285
11350.14 310
11351.15 271
11352.16 289
11353.16 301
11354.17 325
11355.17 306
11356.18 309
11357.19 320
11358.19 270
11359.20 252
11360.21 283
11361.21 288
11362.22 286
11363.23 266
11364.23 314
11365.24 303
11366.25 297
11367.25 300
11368.26 245
11369.27 288
11370.27 347
11371.28 297
11372.29 287
11373.29 312
11374.30 267
11375.31 291
11376.32 319
11377.32 269
11378.33 290
11379.34 299
11380.35 316
11381.35 329
11382.36 298
11383.37 264
11384.38 296
11385.38 293
11386.39 286
11387.40 273
11388.41 277
11389.41 276
11390.42 274
11391.43 266
11392.44 246
11393.45 304
11394.45 278
11395.46 254
11396.47 284
11397.48 306
11398.49 289
11399.49 277
11400.50 277
11401.51 263
11402.52 262
11403.53 251
11404.54 276
11405.54 318
11406.55 246
11407.56 254
11408.57 309
11409.58 313
11410.59 269
11411.60 297
11412.61 279
11413.61 335
11414.62 297
11415.63 256
11416.64 287
11417.65 287
11418.66 263
11419.67 296
11420.68 234
11421.69 274
11422.70 293
11423.71 286
11424.71 274
11425.72 258
11426.73 259
11427.74 267
11428.75 283
11429.76 271
11430.77 297
11431.78 313
11432.79 291
11433.80 284
11434.81 285
11435.82 283
11436.83 273
11437.84 289
11438.85 275
11439.86 256
11440.87 282
11441.88 295
11442.89 305
11443.90 294
11444.91 277
11445.92 267
11446.93 295
11447.94 310
11448.95 271
11449.96 313
11450.97 278
11451.98 320
11452.99 299
11454.01 267
11455.02 269
11456.03 318
11457.04 318
11458.05 305
11459.06 284
11460.07 319
11461.08 325
11462.09 322
11463.10 297
11464.11 238
11465.13 258
11466.14 263
11467.15 319
11468.16 297
11469.17 285
11470.18 292
11471.19 302
11472.20 267
11473.22 293
11474.23 310
11475.24 295
11476.25 299
11477.26 294
11478.27 286
11479.29 263
11480.30 318
11481.31 300
11482.32 316
11483.33 272
11484.35 286
11485.36 304
11486.37 335
11487.38 321
11488.39 328
11489.41 314
11490.42 329
11491.43 299
11492.44 300
11493.46 307
11494.47 301
11495.48 332
11496.49 340
11497.51 298
11498.52 314
11499.53 334
11500.54 343
11501.56 334
11502.57 315
11503.58 297
11504.59 340
11505.61 347
11506.62 307
11507.63 266
11508.65 321
11509.66 341
11510.67 342
11511.69 330
11512.70 339
11513.71 340
11514.73 323
11515.74 261
11516.75 297
11517.77 328
11518.78 348
11519.79 323
11520.81 325
11521.82 319
11522.83 330
11523.85 300
11524.86 342
11525.88 301
11526.89 281
11527.90 303
11528.92 364
11529.93 347
11530.95 336
11531.96 313
11532.97 276
11533.99 341
11535.00 339
11536.02 273
11537.03 317
11538.05 309
11539.06 296
11540.07 321
11541.09 342
11542.10 324
11543.12 338
11544.13 320
11545.15 321
11546.16 322
11547.18 328
11548.19 317
11549.21 297
11550.22 315
11551.24 338
11552.25 329
11553.27 385
11554.28 368
11555.30 290
11556.31 356
11557.33 401
11558.34 356
11559.36 355
11560.37 349
11561.39 350
11562.40 363
11563.42 396
11564.43 325
11565.45 363
11566.47 370
11567.48 378
11568.50 375
11569.51 369
11570.53 400
11571.54 380
11572.56 409
11573.58 413
11574.59 405
11575.61 447
11576.62 399
11577.64 389
11578.66 407
11579.67 380
11580.69 394
11581.70 445
11582.72 444
11583.74 443
11584.75 491
11585.77 478
11586.79 509
11587.80 465
11588.82 517
11589.84 500
11590.85 455
11591.87 465
11592.89 510
11593.90 526
11594.92 539
11595.94 536
11596.95 478
11597.97 545
11598.99 637
11600.01 631
11601.02 649
11602.04 718
11603.06 709
11604.07 772
11605.09 790
11606.11 741
11607.13 718
11608.14 703
11609.16 671
11610.18 674
11611.20 589
11612.21 549
11613.23 561
11614.25 571
11615.27 550
11616.29 587
11617.30 512
11618.32 581
11619.34 578
11620.36 558
11621.38 573
11622.39 552
11623.41 538
11624.43 616
11625.45 607
11626.47 580
11627.48 677
11628.50 731
11629.52 775
11630.54 825
11631.56 891
11632.58 1049
11633.59 1092
11634.61 1047
11635.63 955
11636.65 921
11637.67 932
11638.69 850
11639.71 770
11640.73 653
11641.75 613
11642.76 570
11643.78 558
11644.80 539
11645.82 526
11646.84 501
11647.86 513
11648.88 471
11649.90 495
11650.92 467
11651.94 447
11652.96 435
11653.98 446
11655.00 461
11656.01 449
11657.03 431
11658.05 398
11659.07 389
11660.09 406
11661.11 417
11662.13 358
11663.15 397
11664.17 390
11665.19 445
11666.21 427
11667.23 404
11668.25 438
11669.27 421
11670.29 469
11671.31 459
11672.33 458
11673.35 463
11674.37 426
11675.39 438
11676.42 434
11677.44 439
11678.46 406
11679.48 399
11680.50 394
11681.52 384
11682.54 362
11683.56 406
11684.58 412
11685.60 383
11686.62 400
11687.64 398
11688.66 398
11689.69 421
11690.71 405
11691.73 380
11692.75 392
11693.77 438
11694.79 426
11695.81 426
11696.83 379
11697.85 387
11698.88 402
11699.90 367
11700.92 335
11701.94 349
11702.96 408
11703.98 398
11705.01 419
11706.03 408
11707.05 385
11708.07 378
11709.09 390
11710.12 383
11711.14 371
11712.16 416
11713.18 394
11714.20 430
11715.23 408
11716.25 382
11717.27 423
11718.29 431
11719.31 435
11720.34 382
11721.36 384
11722.38 401
11723.40 417
11724.43 363
11725.45 359
11726.47 353
11727.49 362
11728.52 372
11729.54 321
11730.56 341
11731.59 353
11732.61 310
11733.63 345
11734.65 380
11735.68 326
11736.70 385
11737.72 389
11738.75 366
11739.77 337
11740.79 355
11741.82 342
11742.84 344
11743.86 313
11744.89 360
11745.91 339
11746.93 311
11747.96 357
11748.98 308
11750.01 322
11751.03 329
11752.05 349
11753.08 318
11754.10 368
11755.12 329
11756.15 340
11757.17 325
11758.20 350
11759.22 370
11760.24 342
11761.27 323
11762.29 366
11763.32 346
11764.34 351
11765.37 344
11766.39 333
11767.41 328
11768.44 333
11769.46 318
11770.49 317
11771.51 325
11772.54 332
11773.56 359
11774.59 314
11775.61 305
11776.64 332
11777.66 355
11778.69 337
11779.71 328
11780.74 309
11781.76 327
11782.79 324
11783.81 328
11784.84 291
11785.86 291
11786.89 340
11787.91 303
11788.94 300
11789.96 338
11790.99 346
11792.01 351
11793.04 352
11794.07 314
11795.09 284
11796.12 298
11797.14 300
11798.17 331
11799.19 329
11800.22 333
11801.25 298
11802.27 295
11803.30 292
11804.32 257
11805.35 303
11806.38 296
11807.40 314
11808.43 284
11809.45 301
11810.48 295
11811.51 306
11812.53 288
11813.56 285
11814.59 313
11815.61 305
11816.64 331
11817.67 306
11818.69 275
11819.72 288
11820.75 330
11821.77 279
11822.80 297
11823.83 310
11824.85 315
11825.88 301
11826.91 288
11827.94 287
11828.96 273
11829.99 286
11831.02 304
11832.04 280
11833.07 315
11834.10 308
11835.13 277
11836.15 300
11837.18 331
11838.21 298
11839.24 325
11840.26 288
11841.29 302
11842.32 317
11843.35 314
11844.37 259
11845.40 265
11846.43 258
11847.46 302
11848.49 303
11849.51 305
11850.54 310
11851.57 301
11852.60 285
11853.63 291
11854.65 269
11855.68 309
11856.71 260
11857.74 279
11858.77 292
11859.80 300
11860.83 327
11861.85 278
11862.88 261
11863.91 285
11864.94 325
11865.97 298
11867.00 298
11868.03 298
11869.05 287
11870.08 294
11871.11 291
11872.14 286
11873.17 263
11874.20 270
11875.23 272
11876.26 304
11877.29 273
11878.32 244
11879.35 290
11880.38 260
11881.40 288
11882.43 264
11883.46 304
11884.49 298
11885.52 258
11886.55 260
11887.58 255
11888.61 272
11889.64 291
11890.67 266
11891.70 252
11892.73 263
11893.76 276
11894.79 312
11895.82 274
11896.85 321
11897.88 285
11898.91 314
11899.94 294
11900.97 276
11902.00 292
11903.03 342
11904.06 350
11905.09 336
11906.12 293
11907.15 291
11908.18 301
11909.22 299
11910.25 257
11911.28 259
11912.31 288
11913.34 258
11914.37 275
11915.40 308
11916.43 283
11917.46 283
11918.49 265
11919.52 317
11920.55 279
11921.59 269
11922.62 278
11923.65 307
11924.68 290
11925.71 269
11926.74 294
11927.77 302
11928.81 312
11929.84 288
11930.87 307
11931.90 314
11932.93 329
11933.96 317
11935.00 353
11936.03 320
11937.06 322
11938.09 283
11939.12 320
11940.15 318
11941.19 311
11942.22 285
11943.25 225
11944.28 292
11945.31 262
11946.35 254
11947.38 288
11948.41 245
11949.44 267
11950.48 289
11951.51 254
11952.54 238
11953.57 264
11954.61 241
11955.64 246
11956.67 279
11957.70 251
11958.74 260
11959.77 249
11960.80 247
11961.84 253
11962.87 252
11963.90 249
11964.93 247
11965.97 244
11967.00 264
11968.03 249
11969.07 278
11970.10 249
11971.13 262
11972.17 239
11973.20 218
11974.23 280
11975.27 267
11976.30 275
11977.33 243
11978.37 270
11979.40 263
11980.44 245
11981.47 273
11982.50 293
11983.54 226
11984.57 253
11985.60 254
11986.64 264
11987.67 263
11988.71 273
11989.74 298
11990.77 247
11991.81 272
11992.84 266
11993.88 239
11994.91 262
11995.95 270
11996.98 298
11998.02 234
11999.05 255
12000.08 291
12001.12 263
12002.15 260
12003.19 240
12004.22 255
12005.26 248
12006.29 261
12007.33 259
12008.36 249
12009.40 273
12010.43 296
12011.47 272
12012.50 257
12013.54 272
12014.57 268
12015.61 250
12016.64 263
12017.68 263
12018.71 258
12019.75 260
12020.78 264
12021.82 288
12022.86 266
12023.89 254
12024.93 295
12025.96 271
12027.00 242
12028.03 243
12029.07 255
12030.11 269
12031.14 271
12032.18 276
12033.21 264
12034.25 270
12035.29 258
12036.32 272
12037.36 295
12038.39 272
12039.43 246
12040.47 246
12041.50 270
12042.54 283
12043.58 297
12044.61 305
12045.65 254
12046.69 234
12047.72 251
12048.76 256
12049.80 308
12050.83 272
12051.87 349
12052.91 294
12053.94 271
12054.98 291
12056.02 281
12057.05 262
12058.09 269
12059.13 273
12060.16 286
12061.20 303
12062.24 282
12063.28 255
12064.31 292
12065.35 273
12066.39 264
12067.43 233
12068.46 250
12069.50 245
12070.54 243
12071.58 233
12072.61 263
12073.65 280
12074.69 273
12075.73 277
12076.76 290
12077.80 298
12078.84 264
12079.88 260
12080.92 273
12081.95 257
12082.99 268
12084.03 282
12085.07 248
12086.11 256
12087.15 274
12088.18 274
12089.22 315
12090.26 304
12091.30 302
12092.34 238
12093.38 258
12094.42 267
12095.45 304
12096.49 268
12097.53 276
12098.57 305
12099.61 293
12100.65 297
12101.69 281
12102.73 257
12103.76 314
12104.80 294
12105.84 265
12106.88 284
12107.92 265
12108.96 263
12110.00 295
12111.04 270
12112.08 275
12113.12 291
12114.16 265
12115.20 251
12116.24 248
12117.28 262
12118.32 286
12119.36 263
12120.40 241
12121.44 241
12122.47 266
12123.51 276
12124.55 255
12125.59 248
12126.63 212
12127.67 251
12128.71 247
12129.76 224
12130.80 236
12131.84 217
12132.88 248
12133.92 236
12134.96 237
12136.00 246
12137.04 254
12138.08 261
12139.12 238
12140.16 215
12141.20 236
12142.24 252
12143.28 236
12144.32 246
12145.36 248
12146.40 255
12147.44 280
12148.49 240
12149.53 261
12150.57 250
12151.61 268
12152.65 242
12153.69 247
12154.73 266
12155.77 241
12156.81 234
12157.86 222
12158.90 252
12159.94 292
12160.98 272
12162.02 273
12163.06 236
12164.10 242
12165.15 250
12166.19 249
12167.23 250
12168.27 221
12169.31 246
12170.36 267
12171.40 261
12172.44 229
12173.48 222
12174.52 238
12175.57 264
12176.61 282
12177.65 262
12178.69 244
12179.73 243
12180.78 205
12181.82 200
12182.86 220
12183.90 215
12184.95 248
12185.99 259
12187.03 283
12188.07 257
12189.12 246
12190.16 251
12191.20 252
12192.25 206
12193.29 232
12194.33 234
12195.37 216
12196.42 232
12197.46 197
12198.50 251
12199.55 226
12200.59 227
12201.63 206
12202.68 193
12203.72 204
12204.76 221
12205.81 201
12206.85 245
12207.89 243
12208.94 246
12209.98 257
12211.02 228
12212.07 214
12213.11 237
12214.16 249
12215.20 272
12216.24 266
12217.29 211
12218.33 251
12219.37 240
12220.42 228
12221.46 232
12222.51 225
12223.55 241
12224.60 253
12225.64 260
12226.68 233
12227.73 249
12228.77 238
12229.82 249
12230.86 251
12231.91 230
12232.95 222
12234.00 241
12235.04 266
12236.08 216
12237.13 201
12238.17 224
12239.22 241
12240.26 249
12241.31 225
12242.35 211
12243.40 230
12244.44 261
12245.49 254
12246.53 219
12247.58 211
12248.62 225
12249.67 226
12250.72 212
12251.76 221
12252.81 226
12253.85 230
12254.90 243
12255.94 205
12256.99 203
12258.03 197
12259.08 230
12260.13 236
12261.17 227
12262.22 218
12263.26 224
12264.31 230
12265.35 222
12266.40 205
12267.45 212
12268.49 233
12269.54 217
12270.59 229
12271.63 195
12272.68 218
12273.72 215
12274.77 220
12275.82 219
12276.86 234
12277.91 216
12278.96 228
12280.00 267
12281.05 225
12282.10 203
12283.14 192
12284.19 237
12285.24 206
12286.28 221
12287.33 190
12288.38 209
12289.42 209
12290.47 209
12291.52 200
12292.57 195
12293.61 209
12294.66 232
12295.71 206
12296.75 212
12297.80 235
12298.85 246
12299.90 246
12300.94 211
12301.99 191
12303.04 213
12304.09 242
12305.13 200
12306.18 211
12307.23 221
12308.28 206
12309.33 224
12310.37 210
12311.42 206
12312.47 219
12313.52 237
12314.57 223
12315.61 195
12316.66 186
12317.71 211
12318.76 229
12319.81 220
12320.85 198
12321.90 213
12322.95 198
12324.00 191
12325.05 200
12326.10 179
12327.15 200
12328.19 232
12329.24 229
12330.29 248
12331.34 247
12332.39 223
12333.44 197
12334.49 249
12335.54 228
12336.59 209
12337.63 197
12338.68 197
12339.73 178
12340.78 230
12341.83 231
12342.88 243
12343.93 213
12344.98 197
12346.03 242
12347.08 202
12348.13 204
12349.18 195
12350.23 236
12351.28 223
12352.33 203
12353.38 205
12354.43 212
12355.48 231
12356.52 215
12357.57 197
12358.62 281
12359.67 246
12360.72 200
12361.77 228
12362.82 210
12363.88 213
12364.93 229
12365.98 210
12367.03 202
12368.08 207
12369.13 199
12370.18 196
12371.23 189
12372.28 190
12373.33 221
12374.38 207
12375.43 217
12376.48 243
12377.53 229
12378.58 205
12379.63 222
12380.68 218
12381.73 161
12382.79 232
12383.84 226
12384.89 222
12385.94 202
12386.99 199
12388.04 221
12389.09 229
12390.14 225
12391.20 185
12392.25 210
12393.30 197
12394.35 226
12395.40 221
12396.45 198
12397.50 216
12398.56 225
12399.61 222
12400.66 206
12401.71 221
12402.76 183
12403.81 202
12404.87 202
12405.92 230
12406.97 221
12408.02 187
12409.07 204
12410.13 196
12411.18 204
12412.23 218
12413.28 215
12414.34 232
12415.39 236
12416.44 234
12417.49 220
12418.55 239
12419.60 201
12420.65 183
12421.70 204
12422.76 214
12423.81 174
12424.86 199
12425.91 192
12426.97 169
12428.02 182
12429.07 195
12430.13 220
12431.18 190
12432.23 206
12433.29 201
12434.34 208
12435.39 197
12436.44 230
12437.50 191
12438.55 201
12439.61 199
12440.66 206
12441.71 190
12442.77 178
12443.82 221
12444.87 232
12445.93 192
12446.98 207
12448.03 202
12449.09 180
12450.14 192
12451.20 196
12452.25 181
12453.30 179
12454.36 213
12455.41 201
12456.47 184
12457.52 233
12458.57 187
12459.63 190
12460.68 211
12461.74 250
12462.79 244
12463.85 225
12464.90 192
12465.95 181
12467.01 197
12468.06 212
12469.12 228
12470.17 236
12471.23 196
12472.28 208
12473.34 238
12474.39 236
12475.45 221
12476.50 266
12477.56 213
12478.61 205
12479.67 219
12480.72 221
12481.78 237
12482.83 228
12483.89 227
12484.94 232
12486.00 208
12487.05 224
12488.11 231
12489.17 239
12490.22 252
12491.28 269
12492.33 244
12493.39 283
12494.44 266
12495.50 266
12496.55 250
12497.61 249
12498.67 259
12499.72 277
12500.78 271
12501.83 292
12502.89 259
12503.95 266
12505.00 275
12506.06 226
12507.12 204
12508.17 205
12509.23 208
12510.28 234
12511.34 247
12512.40 212
12513.45 199
12514.51 229
12515.57 236
12516.62 218
12517.68 212
12518.74 265
12519.79 238
12520.85 233
12521.91 224
12522.96 209
12524.02 210
12525.08 237
12526.14 252
12527.19 228
12528.25 247
12529.31 239
12530.36 237
12531.42 204
12532.48 229
12533.54 216
12534.59 194
12535.65 216
12536.71 248
12537.77 229
12538.82 251
12539.88 194
12540.94 196
12542.00 190
12543.05 211
12544.11 193
12545.17 209
12546.23 216
12547.29 181
12548.34 204
12549.40 212
12550.46 239
12551.52 174
12552.58 187
12553.64 213
12554.69 228
12555.75 212
12556.81 216
12557.87 210
12558.93 202
12559.99 240
12561.04 223
12562.10 198
12563.16 216
12564.22 216
12565.28 235
12566.34 196
12567.40 192
12568.45 213
12569.51 236
12570.57 262
12571.63 226
12572.69 200
12573.75 213
12574.81 247
12575.87 243
12576.93 230
12577.99 251
12579.05 257
12580.11 268
12581.16 211
12582.22 226
12583.28 197
12584.34 214
12585.40 175
12586.46 185
12587.52 196
12588.58 225
12589.64 211
12590.70 201
12591.76 186
12592.82 203
12593.88 219
12594.94 214
12596.00 185
12597.06 211
12598.12 205
12599.18 196
12600.24 195
12601.30 203
12602.36 214
12603.42 213
12604.48 199
12605.54 193
12606.60 205
12607.66 214
12608.72 234
12609.79 226
12610.85 227
12611.91 210
12612.97 206
12614.03 197
12615.09 201
12616.15 217
12617.21 178
12618.27 190
12619.33 203
12620.39 185
12621.45 224
12622.52 249
12623.58 213
12624.64 178
12625.70 182
12626.76 181
12627.82 207
12628.88 204
12629.95 209
12631.01 214
12632.07 205
12633.13 192
12634.19 195
12635.25 200
12636.31 217
12637.38 231
12638.44 208
12639.50 210
12640.56 243
12641.62 197
12642.69 176
12643.75 188
12644.81 227
12645.87 224
12646.93 211
12648.00 190
12649.06 200
12650.12 221
12651.18 193
12652.25 201
12653.31 225
12654.37 241
12655.43 225
12656.50 205
12657.56 223
12658.62 215
12659.68 227
12660.75 207
12661.81 196
12662.87 192
12663.94 195
12665.00 188
12666.06 209
12667.12 189
12668.19 210
12669.25 223
12670.31 204
12671.38 188
12672.44 204
12673.50 211
12674.57 222
12675.63 218
12676.69 226
12677.76 206
12678.82 216
12679.88 193
12680.95 188
12682.01 207
12683.07 176
12684.14 171
12685.20 209
12686.27 184
12687.33 182
12688.39 200
12689.46 223
12690.52 183
12691.59 212
12692.65 207
12693.71 197
12694.78 201
12695.84 220
12696.91 197
12697.97 200
12699.04 207
12700.10 197
12701.16 201
12702.23 217
12703.29 229
12704.36 191
12705.42 207
12706.49 194
12707.55 175
12708.62 212
12709.68 195
12710.75 207
12711.81 181
12712.88 162
12713.94 184
12715.01 166
12716.07 171
12717.14 216
12718.20 186
12719.27 173
12720.33 187
12721.40 189
12722.46 207
12723.53 182
12724.59 192
12725.66 193
12726.72 188
12727.79 184
12728.86 177
12729.92 174
12730.99 172
12732.05 193
12733.12 194
12734.18 189
12735.25 175
12736.32 209
12737.38 193
12738.45 182
12739.51 188
12740.58 199
12741.65 199
12742.71 203
12743.78 181
12744.85 188
12745.91 194
12746.98 222
12748.04 219
12749.11 200
12750.18 168
12751.24 174
12752.31 225
12753.38 191
12754.44 183
12755.51 184
12756.58 182
12757.64 205
12758.71 166
12759.78 197
12760.85 181
12761.91 195
12762.98 197
12764.05 171
12765.11 165
12766.18 173
12767.25 159
12768.32 199
12769.38 186
12770.45 180
12771.52 181
12772.58 203
12773.65 171
12774.72 182
12775.79 181
12776.86 188
12777.92 178
12778.99 164
12780.06 188
12781.13 210
12782.19 201
12783.26 186
12784.33 179
12785.40 171
12786.47 167
12787.53 188
12788.60 160
12789.67 161
12790.74 210
12791.81 209
12792.87 178
12793.94 188
12795.01 193
12796.08 228
12797.15 186
12798.22 177
12799.29 179
12800.35 185
12801.42 183
12802.49 183
12803.56 170
12804.63 171
12805.70 193
12806.77 206
12807.84 190
12808.90 225
12809.97 212
12811.04 198
12812.11 217
12813.18 188
12814.25 224
12815.32 187
12816.39 191
12817.46 210
12818.53 213
12819.60 183
12820.67 164
12821.74 197
12822.81 167
12823.88 148
12824.94 179
12826.01 170
12827.08 148
12828.15 166
12829.22 182
12830.29 163
12831.36 157
12832.43 169
12833.50 173
12834.57 184
12835.64 160
12836.71 180
12837.78 151
12838.85 145
12839.92 175
12840.99 176
12842.07 187
12843.14 181
12844.21 164
12845.28 163
12846.35 175
12847.42 166
12848.49 168
12849.56 143
12850.63 158
12851.70 171
12852.77 172
12853.84 177
12854.91 160
12855.98 210
12857.06 208
12858.13 206
12859.20 175
12860.27 163
12861.34 190
12862.41 206
12863.48 215
12864.55 182
12865.62 138
12866.70 153
12867.77 177
12868.84 157
12869.91 167
12870.98 175
12872.05 190
12873.13 170
12874.20 167
12875.27 153
12876.34 191
12877.41 216
12878.48 207
12879.56 195
12880.63 205
12881.70 165
12882.77 176
12883.84 179
12884.92 174
12885.99 199
12887.06 217
12888.13 201
12889.21 154
12890.28 165
12891.35 175
12892.42 184
12893.50 191
12894.57 170
12895.64 190
12896.71 173
12897.79 194
12898.86 184
12899.93 178
12901.00 162
12902.08 174
12903.15 203
12904.22 199
12905.30 182
12906.37 146
12907.44 187
12908.52 177
12909.59 162
12910.66 172
12911.73 186
12912.81 179
12913.88 174
12914.96 147
12916.03 128
12917.10 146
12918.18 167
12919.25 172
12920.32 191
12921.40 201
12922.47 193
12923.54 187
12924.62 222
12925.69 167
12926.77 181
12927.84 185
12928.91 169
12929.99 222
12931.06 168
12932.14 176
12933.21 166
12934.28 183
12935.36 180
12936.43 163
12937.51 188
12938.58 185
12939.66 191
12940.73 152
12941.80 183
12942.88 165
12943.95 168
12945.03 184
12946.10 162
12947.18 183
12948.25 164
12949.33 170
12950.40 173
12951.48 157
12952.55 169
12953.63 190
12954.70 187
12955.78 166
12956.85 144
12957.93 149
12959.00 157
12960.08 160
12961.15 166
12962.23 137
12963.30 174
12964.38 222
12965.46 166
12966.53 166
12967.61 166
12968.68 175
12969.76 179
12970.83 175
12971.91 172
12972.99 181
12974.06 175
12975.14 169
12976.21 160
12977.29 158
12978.37 189
12979.44 167
12980.52 178
12981.59 162
12982.67 184
12983.75 196
12984.82 198
12985.90 182
12986.98 155
12988.05 175
12989.13 197
12990.20 188
12991.28 189
12992.36 171
12993.43 178
12994.51 179
12995.59 208
12996.67 188
12997.74 168
12998.82 217
12999.90 187
13000.97 187
13002.05 213
13003.13 203
13004.20 175
13005.28 176
13006.36 186
13007.44 192
13008.51 174
13009.59 195
13010.67 208
13011.75 166
13012.82 172
13013.90 152
13014.98 174
13016.06 172
13017.13 188
13018.21 194
13019.29 176
13020.37 185
13021.44 164
13022.52 194
13023.60 200
13024.68 204
13025.76 192
13026.83 188
13027.91 198
13028.99 203
13030.07 221
13031.15 181
13032.23 167
13033.30 195
13034.38 191
13035.46 201
13036.54 198
13037.62 175
13038.70 218
13039.77 213
13040.85 202
13041.93 200
13043.01 198
13044.09 193
13045.17 193
13046.25 188
13047.33 173
13048.40 185
13049.48 197
13050.56 184
13051.64 215
13052.72 187
13053.80 190
13054.88 193
13055.96 165
13057.04 197
13058.12 204
13059.20 188
13060.28 196
13061.36 176
13062.44 184
13063.51 211
13064.59 169
13065.67 178
13066.75 193
13067.83 178
13068.91 170
13069.99 197
13071.07 216
13072.15 194
13073.23 169
13074.31 185
13075.39 179
13076.47 178
13077.55 139
13078.63 172
13079.71 191
13080.79 178
13081.87 141
13082.96 156
13084.04 203
13085.12 210
13086.20 183
13087.28 154
13088.36 190
13089.44 223
13090.52 217
13091.60 180
13092.68 190
13093.76 178
13094.84 178
13095.92 183
13097.00 205
13098.09 197
13099.17 195
13100.25 195
13101.33 198
13102.41 178
13103.49 178
13104.57 179
13105.65 186
13106.74 196
13107.82 207
13108.90 162
13109.98 185
13111.06 206
13112.14 175
13113.22 205
13114.31 166
13115.39 142
13116.47 193
13117.55 167
13118.63 155
13119.72 176
13120.80 148
13121.88 192
13122.96 196
13124.04 172
13125.13 195
13126.21 200
13127.29 185
13128.37 182
13129.45 182
13130.54 208
13131.62 213
13132.70 214
13133.78 237
13134.87 166
13135.95 185
13137.03 177
13138.11 164
13139.20 154
13140.28 163
13141.36 172
13142.45 170
13143.53 177
13144.61 176
13145.69 215
13146.78 191
13147.86 161
13148.94 177
13150.03 163
13151.11 148
13152.19 192
13153.28 186
13154.36 172
13155.44 144
13156.53 146
13157.61 158
13158.69 174
13159.78 149
13160.86 141
13161.94 164
13163.03 165
13164.11 184
13165.20 148
13166.28 152
13167.36 158
13168.45 178
13169.53 158
13170.62 174
13171.70 175
13172.78 148
13173.87 176
13174.95 200
13176.04 233
13177.12 230
13178.21 175
13179.29 195
13180.37 169
13181.46 180
13182.54 179
13183.63 167
13184.71 156
13185.80 178
13186.88 170
13187.97 171
13189.05 200
13190.14 192
13191.22 160
13192.31 172
13193.39 203
13194.48 189
13195.56 173
13196.65 171
13197.73 174
13198.82 173
13199.90 180
13200.99 151
13202.07 150
13203.16 179
13204.24 180
13205.33 164
13206.41 173
13207.50 186
13208.58 162
13209.67 166
13210.76 194
13211.84 199
13212.93 173
13214.01 221
13215.10 191
13216.19 158
13217.27 174
13218.36 188
13219.44 183
13220.53 168
13221.62 171
13222.70 190
13223.79 197
13224.87 170
13225.96 177
13227.05 179
13228.13 187
13229.22 192
13230.31 178
13231.39 186
13232.48 169
13233.57 163
13234.65 168
13235.74 151
13236.83 185
13237.91 176
13239.00 198
13240.09 183
13241.17 170
13242.26 157
13243.35 180
13244.43 153
13245.52 153
13246.61 162
13247.70 180
13248.78 165
13249.87 155
13250.96 149
13252.05 188
13253.13 169
13254.22 199
13255.31 189
13256.39 189
13257.48 200
13258.57 154
13259.66 182
13260.75 195
13261.83 190
13262.92 198
13264.01 202
13265.10 165
13266.19 190
13267.27 205
13268.36 189
13269.45 179
13270.54 170
13271.63 170
13272.71 183
13273.80 176
13274.89 216
13275.98 155
13277.07 174
13278.16 204
13279.24 207
13280.33 181
13281.42 176
13282.51 200
13283.60 194
13284.69 171
13285.78 162
13286.86 162
13287.95 168
13289.04 179
13290.13 161
13291.22 147
13292.31 173
13293.40 193
13294.49 180
13295.58 206
13296.67 170
13297.76 176
13298.84 165
13299.93 180
13301.02 163
13302.11 203
13303.20 183
13304.29 196
13305.38 193
13306.47 187
13307.56 188
13308.65 168
13309.74 185
13310.83 180
13311.92 187
13313.01 210
13314.10 204
13315.19 194
13316.28 178
13317.37 190
13318.46 150
13319.55 154
13320.64 182
13321.73 181
13322.82 197
13323.91 194
13325.00 174
13326.09 196
13327.18 186
13328.27 180
13329.36 206
13330.45 169
13331.54 218
13332.64 171
13333.73 187
13334.82 184
13335.91 205
13337.00 211
13338.09 193
13339.18 187
13340.27 182
13341.36 185
13342.45 168
13343.54 179
13344.64 199
13345.73 166
13346.82 162
13347.91 168
13349.00 181
13350.09 165
13351.18 165
13352.28 189
13353.37 166
13354.46 191
13355.55 164
13356.64 200
13357.73 194
13358.83 175
13359.92 200
13361.01 250
13362.10 207
13363.19 193
13364.29 206
13365.38 216
13366.47 196
13367.56 203
13368.65 214
13369.75 247
13370.84 220
13371.93 206
13373.02 219
13374.12 188
13375.21 200
13376.30 179
13377.39 195
13378.49 198
13379.58 189
13380.67 199
13381.76 178
13382.86 174
13383.95 186
13385.04 191
13386.13 191
13387.23 189
13388.32 195
13389.41 186
13390.51 177
13391.60 206
13392.69 192
13393.79 194
13394.88 165
13395.97 159
13397.07 180
13398.16 165
13399.25 146
13400.35 158
13401.44 169
13402.53 162
13403.63 175
13404.72 201
13405.81 213
13406.91 182
13408.00 190
13409.10 180
13410.19 156
13411.28 161
13412.38 208
13413.47 188
13414.57 176
13415.66 188
13416.75 217
13417.85 192
13418.94 179
13420.04 169
13421.13 159
13422.22 153
13423.32 160
13424.41 158
13425.51 150
13426.60 176
13427.70 182
13428.79 161
13429.89 155
13430.98 162
13432.08 189
13433.17 164
13434.27 181
13435.36 169
13436.46 185
13437.55 171
13438.65 168
13439.74 158
13440.84 195
13441.93 224
13443.03 224
13444.12 216
13445.22 217
13446.31 155
13447.41 180
13448.50 197
13449.60 173
13450.69 153
13451.79 180
13452.89 174
13453.98 155
13455.08 175
13456.17 185
13457.27 191
13458.36 189
13459.46 172
13460.56 180
13461.65 183
13462.75 189
13463.84 191
13464.94 181
13466.04 176
13467.13 180
13468.23 184
13469.32 204
13470.42 225
13471.52 193
13472.61 222
13473.71 218
13474.81 171
13475.90 153
13477.00 192
13478.10 184
13479.19 178
13480.29 188
13481.39 200
13482.48 156
13483.58 176
13484.68 203
13485.77 176
13486.87 185
13487.97 178
13489.07 222
13490.16 174
13491.26 184
13492.36 200
13493.45 182
13494.55 185
13495.65 200
13496.75 164
13497.84 183
13498.94 187
13500.04 216
13501.14 179
13502.23 208
13503.33 219
13504.43 206
13505.53 207
13506.63 216
13507.72 198
13508.82 209
13509.92 183
13511.02 190
13512.12 194
13513.21 172
13514.31 164
13515.41 191
13516.51 170
13517.61 181
13518.70 177
13519.80 162
13520.90 170
13522.00 160
13523.10 182
13524.20 190
13525.30 192
13526.39 188
13527.49 167
13528.59 151
13529.69 153
13530.79 143
13531.89 167
13532.99 176
13534.09 188
13535.18 187
13536.28 179
13537.38 159
13538.48 177
13539.58 148
13540.68 162
13541.78 159
13542.88 168
13543.98 186
13545.08 166
13546.18 178
13547.28 168
13548.38 156
13549.48 195
13550.57 182
13551.67 187
13552.77 197
13553.87 155
13554.97 178
13556.07 174
13557.17 150
13558.27 162
13559.37 159
13560.47 179
13561.57 175
13562.67 174
13563.77 170
13564.87 182
13565.97 177
13567.07 145
13568.17 189
13569.28 159
13570.38 176
13571.48 165
13572.58 172
13573.68 190
13574.78 169
13575.88 148
13576.98 160
13578.08 161
13579.18 161
13580.28 172
13581.38 173
13582.48 183
13583.58 172
13584.69 159
13585.79 183
13586.89 198
13587.99 173
13589.09 185
13590.19 164
13591.29 161
13592.39 195
13593.49 146
13594.60 171
13595.70 177
13596.80 185
13597.90 158
13599.00 172
13600.10 174
13601.21 150
13602.31 160
13603.41 194
13604.51 168
13605.61 163
13606.71 192
13607.82 202
13608.92 157
13610.02 165
13611.12 170
13612.22 186
13613.33 156
13614.43 147
13615.53 178
13616.63 171
13617.74 156
13618.84 161
13619.94 141
13621.04 169
13622.15 166
13623.25 183
13624.35 169
13625.45 161
13626.56 161
13627.66 171
13628.76 169
13629.86 180
13630.97 167
13632.07 183
13633.17 199
13634.28 159
13635.38 171
13636.48 158
13637.59 183
13638.69 180
13639.79 167
13640.90 171
13642.00 184
13643.10 151
13644.21 171
13645.31 149
13646.41 132
13647.52 160
13648.62 190
13649.72 178
13650.83 170
13651.93 162
13653.03 170
13654.14 179
13655.24 161
13656.35 165
13657.45 125
13658.55 153
13659.66 167
13660.76 177
13661.87 172
13662.97 174
13664.07 187
13665.18 166
13666.28 172
13667.39 164
13668.49 172
13669.60 170
13670.70 153
13671.81 160
13672.91 171
13674.01 170
13675.12 187
13676.22 182
13677.33 152
13678.43 175
13679.54 160
13680.64 156
13681.75 183
13682.85 181
13683.96 180
13685.06 162
13686.17 176
13687.27 162
13688.38 150
13689.48 188
13690.59 186
13691.69 189
13692.80 175
13693.91 135
13695.01 165
13696.12 149
13697.22 181
13698.33 156
13699.43 177
13700.54 160
13701.64 173
13702.75 202
13703.86 167
13704.96 185
13706.07 186
13707.17 185
13708.28 176
13709.39 182
13710.49 162
13711.60 178
13712.70 176
13713.81 177
13714.92 187
13716.02 162
13717.13 163
13718.24 185
13719.34 161
13720.45 179
13721.56 167
13722.66 177
13723.77 169
13724.88 159
13725.98 198
13727.09 182
13728.20 205
13729.30 165
13730.41 165
13731.52 161
13732.62 158
13733.73 146
13734.84 174
13735.94 186
13737.05 171
13738.16 184
13739.27 173
13740.37 168
13741.48 167
13742.59 186
13743.70 169
13744.80 162
13745.91 195
13747.02 180
13748.13 189
13749.23 158
13750.34 160
13751.45 159
13752.56 177
13753.67 178
13754.77 164
13755.88 168
13756.99 162
13758.10 169
13759.21 210
13760.31 191
13761.42 182
13762.53 187
13763.64 201
13764.75 196
13765.85 167
13766.96 208
13768.07 201
13769.18 195
13770.29 212
13771.40 184
13772.51 198
13773.61 224
13774.72 190
13775.83 226
13776.94 194
13778.05 191
13779.16 179
13780.27 181
13781.38 172
13782.48 179
13783.59 167
13784.70 167
13785.81 163
13786.92 179
13788.03 169
13789.14 167
13790.25 181
13791.36 188
13792.47 202
13793.58 177
13794.69 163
13795.80 155
13796.91 180
13798.02 166
13799.13 189
13800.24 158
13801.35 159
13802.45 176
13803.56 144
13804.67 165
13805.78 165
13806.89 180
13808.00 192
13809.11 174
13810.22 165
13811.34 161
13812.45 167
13813.56 188
13814.67 165
13815.78 144
13816.89 132
13818.00 186
13819.11 168
13820.22 156
13821.33 150
13822.44 157
13823.55 156
13824.66 175
13825.77 149
13826.88 173
13827.99 167
13829.10 157
13830.22 180
13831.33 171
13832.44 160
13833.55 165
13834.66 163
13835.77 171
13836.88 152
13837.99 168
13839.10 155
13840.22 171
13841.33 178
13842.44 175
13843.55 160
13844.66 154
13845.77 169
13846.88 171
13848.00 172
13849.11 172
13850.22 177
13851.33 180
13852.44 152
13853.56 149
13854.67 151
13855.78 163
13856.89 143
13858.00 158
13859.12 193
13860.23 174
13861.34 133
13862.45 172
13863.56 141
13864.68 182
13865.79 182
13866.90 144
13868.01 165
13869.13 149
13870.24 146
13871.35 174
13872.46 149
13873.58 168
13874.69 154
13875.80 134
13876.91 173
13878.03 169
13879.14 158
13880.25 157
13881.37 174
13882.48 154
13883.59 147
13884.71 149
13885.82 147
13886.93 133
13888.05 164
13889.16 154
13890.27 189
13891.39 165
13892.50 157
13893.61 152
13894.73 148
13895.84 162
13896.95 116
13898.07 168
13899.18 146
13900.29 141
13901.41 171
13902.52 173
13903.64 161
13904.75 171
13905.86 146
13906.98 140
13908.09 173
13909.21 126
13910.32 173
13911.43 149
13912.55 143
13913.66 145
13914.78 166
13915.89 183
13917.01 126
13918.12 142
13919.24 158
13920.35 183
13921.46 168
13922.58 171
13923.69 166
13924.81 152
13925.92 170
13927.04 186
13928.15 179
13929.27 175
13930.38 181
13931.50 130
13932.61 148
13933.73 151
13934.84 142
13935.96 171
13937.07 147
13938.19 153
13939.30 137
13940.42 174
13941.54 123
13942.65 151
13943.77 120
13944.88 136
13946.00 163
13947.11 135
13948.23 162
13949.34 158
13950.46 124
13951.58 135
13952.69 138
13953.81 156
13954.92 139
13956.04 155
13957.16 160
13958.27 144
13959.39 165
13960.50 144
13961.62 155
13962.74 166
13963.85 140
13964.97 142
13966.09 138
13967.20 151
13968.32 169
13969.44 171
13970.55 173
13971.67 150
13972.79 140
13973.90 166
13975.02 161
13976.14 135
13977.25 130
13978.37 129
13979.49 170
13980.60 197
13981.72 138
13982.84 162
13983.95 177
13985.07 168
13986.19 162
13987.31 171
13988.42 132
13989.54 150
13990.66 179
13991.78 159
13992.89 162
13994.01 153
13995.13 153
13996.25 154
13997.36 156
13998.48 176
13999.60 138
14000.72 157
14001.83 174
14002.95 134
14004.07 157
14005.19 157
14006.31 135
14007.42 158
14008.54 144
14009.66 147
14010.78 134
14011.90 153
14013.02 156
14014.13 147
14015.25 158
14016.37 133
14017.49 144
14018.61 174
14019.73 152
14020.84 161
14021.96 146
14023.08 145
14024.20 140
14025.32 144
14026.44 142
14027.56 132
14028.68 153
14029.80 144
14030.91 140
14032.03 127
14033.15 122
14034.27 143
14035.39 160
14036.51 132
14037.63 170
14038.75 154
14039.87 136
14040.99 148
14042.11 163
14043.23 171
14044.35 166
14045.47 167
14046.58 147
14047.70 152
14048.82 151
14049.94 167
14051.06 141
14052.18 165
14053.30 182
14054.42 174
14055.54 165
14056.66 143
14057.78 157
14058.90 163
14060.02 192
14061.14 153
14062.26 150
14063.38 149
14064.51 152
14065.63 177
14066.75 181
14067.87 165
14068.99 165
14070.11 171
14071.23 170
14072.35 166
14073.47 173
14074.59 179
14075.71 207
14076.83 185
14077.95 150
14079.07 167
14080.19 166
14081.32 184
14082.44 170
14083.56 154
14084.68 154
14085.80 152
14086.92 160
14088.04 189
14089.16 165
14090.29 183
14091.41 209
14092.53 201
14093.65 198
14094.77 210
14095.89 189
14097.01 198
14098.14 188
14099.26 161
14100.38 175
14101.50 216
14102.62 192
14103.75 202
14104.87 190
14105.99 163
14107.11 169
14108.23 193
14109.36 183
14110.48 174
14111.60 157
14112.72 146
14113.84 159
14114.97 152
14116.09 175
14117.21 158
14118.33 172
14119.46 179
14120.58 172
14121.70 146
14122.82 168
14123.95 134
14125.07 153
14126.19 179
14127.32 155
14128.44 148
14129.56 156
14130.68 146
14131.81 141
14132.93 136
14134.05 152
14135.18 139
14136.30 144
14137.42 143
14138.55 160
14139.67 146
14140.79 154
14141.92 137
14143.04 161
14144.16 159
14145.29 157
14146.41 186
14147.54 165
14148.66 145
14149.78 154
14150.91 149
14152.03 154
14153.15 136
14154.28 156
14155.40 145
14156.53 152
14157.65 152
14158.77 152
14159.90 169
14161.02 158
14162.15 152
14163.27 179
14164.40 154
14165.52 134
14166.64 179
14167.77 171
14168.89 152
14170.02 137
14171.14 159
14172.27 144
14173.39 122
14174.52 148
14175.64 183
14176.77 165
14177.89 156
14179.02 189
14180.14 167
14181.27 173
14182.39 191
14183.52 168
14184.64 165
14185.77 139
14186.89 148
14188.02 147
14189.14 147
14190.27 135
14191.39 140
14192.52 169
14193.64 151
14194.77 137
14195.90 154
14197.02 133
14198.15 151
14199.27 148
14200.40 133
14201.52 123
14202.65 131
14203.78 170
14204.90 162
14206.03 161
14207.15 132
14208.28 140
14209.41 148
14210.53 147
14211.66 149
14212.78 158
14213.91 158
14215.04 161
14216.16 126
14217.29 129
14218.42 141
14219.54 163
14220.67 159
14221.80 143
14222.92 136
14224.05 134
14225.18 148
14226.30 164
14227.43 189
14228.56 157
14229.68 171
14230.81 144
14231.94 158
14233.06 158
14234.19 142
14235.32 137
14236.45 130
14237.57 136
14238.70 150
14239.83 148
14240.96 130
14242.08 126
14243.21 133
14244.34 127
14245.47 123
14246.59 129
14247.72 126
14248.85 138
14249.98 164
14251.10 163
14252.23 140
14253.36 140
14254.49 151
14255.62 136
14256.74 141
14257.87 133
14259.00 119
14260.13 162
14261.26 178
14262.38 150
14263.51 158
14264.64 159
14265.77 155
14266.90 157
14268.03 173
14269.15 140
14270.28 137
14271.41 152
14272.54 139
14273.67 125
14274.80 135
14275.93 107
14277.06 131
14278.18 132
14279.31 150
14280.44 140
14281.57 154
14282.70 148
14283.83 123
14284.96 154
14286.09 161
14287.22 141
14288.35 131
14289.48 158
14290.60 136
14291.73 126
14292.86 136
14293.99 140
14295.12 130
14296.25 133
14297.38 157
14298.51 164
14299.64 135
14300.77 120
14301.90 145
14303.03 157
14304.16 143
14305.29 133
14306.42 131
14307.55 127
14308.68 159
14309.81 128
14310.94 126
14312.07 135
14313.20 151
14314.33 116
14315.46 135
14316.59 150
14317.72 121
14318.85 129
14319.98 149
14321.11 140
14322.24 160
14323.38 140
14324.51 124
14325.64 131
14326.77 137
14327.90 126
14329.03 99
14330.16 129
14331.29 151
14332.42 137
14333.55 122
14334.68 143
14335.82 125
14336.95 123
14338.08 150
14339.21 161
14340.34 146
14341.47 111
14342.60 124
14343.73 133
14344.87 108
14346.00 138
14347.13 139
14348.26 120
14349.39 149
14350.52 147
14351.66 178
14352.79 159
14353.92 113
14355.05 108
14356.18 136
14357.32 126
14358.45 112
14359.58 128
14360.71 145
14361.84 138
14362.98 143
14364.11 138
14365.24 169
14366.37 141
14367.51 123
14368.64 140
14369.77 150
14370.90 108
14372.04 149
14373.17 139
14374.30 129
14375.43 111
14376.57 133
14377.70 156
14378.83 162
14379.97 135
14381.10 113
14382.23 122
14383.36 142
14384.50 129
14385.63 146
14386.76 127
14387.90 154
14389.03 141
14390.16 100
14391.30 100
14392.43 144
14393.56 131
14394.70 145
14395.83 130
14396.96 130
14398.10 142
14399.23 135
14400.37 148
14401.50 135
14402.63 119
14403.77 125
14404.90 144
14406.03 135
14407.17 123
14408.30 132
14409.44 136
14410.57 125
14411.70 127
14412.84 127
14413.97 139
14415.11 136
14416.24 139
14417.38 122
14418.51 130
14419.64 141
14420.78 136
14421.91 119
14423.05 137
14424.18 151
14425.32 128
14426.45 160
14427.59 159
14428.72 160
14429.86 111
14430.99 120
14432.13 137
14433.26 161
14434.40 153
14435.53 156
14436.67 158
14437.80 138
14438.94 158
14440.07 159
14441.21 130
14442.34 136
14443.48 145
14444.61 146
14445.75 158
14446.89 135
14448.02 126
14449.16 139
14450.29 125
14451.43 138
14452.56 138
14453.70 149
14454.84 133
14455.97 119
14457.11 114
14458.24 128
14459.38 130
14460.52 112
14461.65 157
14462.79 151
14463.92 151
14465.06 155
14466.20 115
14467.33 118
14468.47 131
14469.61 141
14470.74 138
14471.88 134
14473.02 146
14474.15 142
14475.29 142
14476.43 145
14477.56 137
14478.70 123
14479.84 133
14480.97 149
14482.11 163
14483.25 113
14484.38 120
14485.52 135
14486.66 140
14487.79 131
14488.93 114
14490.07 134
14491.21 136
14492.34 151
14493.48 139
14494.62 126
14495.76 146
14496.89 138
14498.03 145
14499.17 150
14500.31 147
14501.44 130
14502.58 157
14503.72 126
14504.86 148
14506.00 125
14507.13 123
14508.27 164
14509.41 131
14510.55 131
14511.69 124
14512.82 110
14513.96 119
14515.10 134
14516.24 126
14517.38 114
14518.51 129
14519.65 132
14520.79 154
14521.93 155
14523.07 141
14524.21 131
14525.35 113
14526.48 101
14527.62 107
14528.76 96
14529.90 125
14531.04 127
14532.18 130
14533.32 131
14534.46 112
14535.60 145
14536.73 148
14537.87 145
14539.01 122
14540.15 150
14541.29 131
14542.43 178
14543.57 131
14544.71 122
14545.85 150
14546.99 164
14548.13 121
14549.27 122
14550.41 116
14551.55 141
14552.69 153
14553.83 139
14554.97 122
14556.11 103
14557.25 122
14558.39 151
14559.53 114
14560.67 115
14561.81 140
14562.95 138
14564.09 135
14565.23 115
14566.37 149
14567.51 113
14568.65 142
14569.79 145
14570.93 118
14572.07 117
14573.21 108
14574.35 164
14575.49 132
14576.63 121
14577.77 122
14578.91 128
14580.05 125
14581.19 127
14582.33 143
14583.48 129
14584.62 151
14585.76 154
14586.90 134
14588.04 116
14589.18 130
14590.32 156
14591.46 160
14592.60 135
14593.75 140
14594.89 174
14596.03 142
14597.17 130
14598.31 118
14599.45 132
14600.59 140
14601.74 141
14602.88 146
14604.02 134
14605.16 142
14606.30 141
14607.44 148
14608.59 134
14609.73 134
14610.87 135
14612.01 160
14613.15 180
14614.30 132
14615.44 127
14616.58 151
14617.72 156
14618.87 151
14620.01 154
14621.15 171
14622.29 153
14623.44 160
14624.58 145
14625.72 152
14626.86 162
14628.01 166
14629.15 166
14630.29 178
14631.43 148
14632.58 150
14633.72 170
14634.86 178
14636.01 180
14637.15 161
14638.29 129
14639.44 154
14640.58 159
14641.72 151
14642.86 135
14644.01 153
14645.15 142
14646.29 129
14647.44 133
14648.58 127
14649.73 124
14650.87 160
14652.01 113
14653.16 112
14654.30 125
14655.44 128
14656.59 136
14657.73 140
14658.87 129
14660.02 135
14661.16 139
14662.31 159
14663.45 126
14664.59 122
14665.74 148
14666.88 151
14668.03 139
14669.17 107
14670.32 125
14671.46 108
14672.60 135
14673.75 150
14674.89 123
14676.04 139
14677.18 127
14678.33 128
14679.47 104
14680.62 127
14681.76 142
14682.91 135
14684.05 140
14685.20 123
14686.34 111
14687.49 96
14688.63 114
14689.78 122
14690.92 134
14692.07 121
14693.21 123
14694.36 135
14695.50 130
14696.65 129
14697.79 109
14698.94 113
14700.08 146
14701.23 135
14702.38 108
14703.52 123
14704.67 136
14705.81 164
14706.96 136
14708.10 131
14709.25 135
14710.40 142
14711.54 131
14712.69 126
14713.83 99
14714.98 119
14716.13 113
14717.27 130
14718.42 159
14719.56 131
14720.71 114
14721.86 106
14723.00 114
14724.15 115
14725.30 116
14726.44 117
14727.59 114
14728.74 121
14729.88 115
14731.03 109
14732.18 126
14733.32 138
14734.47 146
14735.62 149
14736.76 140
14737.91 119
14739.06 122
14740.20 108
14741.35 176
14742.50 141
14743.65 138
14744.79 148
14745.94 153
14747.09 112
14748.23 112
14749.38 136
14750.53 128
14751.68 139
14752.82 122
14753.97 112
14755.12 148
14756.27 141
14757.42 144
14758.56 129
14759.71 133
14760.86 126
14762.01 140
14763.15 124
14764.30 121
14765.45 115
14766.60 136
14767.75 121
14768.90 116
14770.04 130
14771.19 139
14772.34 143
14773.49 156
14774.64 118
14775.79 126
14776.93 144
14778.08 145
14779.23 146
14780.38 144
14781.53 137
14782.68 133
14783.83 134
14784.97 122
14786.12 120
14787.27 160
14788.42 150
14789.57 161
14790.72 152
14791.87 136
14793.02 130
14794.17 137
14795.32 140
14796.46 152
14797.61 136
14798.76 116
14799.91 117
14801.06 106
14802.21 128
14803.36 157
14804.51 125
14805.66 127
14806.81 109
14807.96 118
14809.11 129
14810.26 133
14811.41 121
14812.56 123
14813.71 128
14814.86 119
14816.01 131
14817.16 121
14818.31 129
14819.46 114
14820.61 141
14821.76 131
14822.91 124
14824.06 124
14825.21 110
14826.36 132
14827.51 117
14828.66 110
14829.81 135
14830.96 141
14832.11 117
14833.26 132
14834.42 123
14835.57 120
14836.72 121
14837.87 127
14839.02 122
14840.17 151
14841.32 116
14842.47 122
14843.62 125
14844.77 115
14845.92 116
14847.08 128
14848.23 129
14849.38 142
14850.53 142
14851.68 107
14852.83 108
14853.98 104
14855.14 120
14856.29 125
14857.44 125
14858.59 117
14859.74 102
14860.89 124
14862.05 119
14863.20 131
14864.35 131
14865.50 133
14866.65 170
14867.81 125
14868.96 134
14870.11 122
14871.26 133
14872.41 123
14873.57 107
14874.72 101
14875.87 111
14877.02 117
14878.18 136
14879.33 125
14880.48 125
14881.63 127
14882.79 120
14883.94 107
14885.09 106
14886.24 113
14887.40 90
14888.55 136
14889.70 96
14890.86 102
14892.01 112
14893.16 121
14894.31 105
14895.47 105
14896.62 103
14897.77 97
14898.93 110
14900.08 97
14901.23 94
14902.39 105
14903.54 106
14904.69 105
14905.85 94
14907.00 102
14908.16 113
14909.31 146
14910.46 150
14911.62 125
14912.77 105
14913.92 132
14915.08 118
14916.23 129
14917.39 92
14918.54 92
14919.69 114
14920.85 104
14922.00 100
14923.16 116
14924.31 132
14925.46 119
14926.62 124
14927.77 94
14928.93 114
14930.08 120
14931.24 128
14932.39 138
14933.55 97
14934.70 85
14935.85 142
14937.01 129
14938.16 124
14939.32 122
14940.47 90
14941.63 139
14942.78 113
14943.94 140
14945.09 117
14946.25 128
14947.40 128
14948.56 131
14949.71 130
14950.87 116
14952.03 117
14953.18 123
14954.34 119
14955.49 121
14956.65 124
14957.80 123
14958.96 130
14960.11 93
14961.27 98
14962.42 118
14963.58 104
14964.74 119
14965.89 115
14967.05 102
14968.20 109
14969.36 101
14970.52 101
14971.67 107
14972.83 104
14973.98 135
14975.14 103
14976.30 99
14977.45 118
14978.61 120
14979.77 121
14980.92 107
14982.08 120
14983.24 111
14984.39 115
14985.55 103
14986.70 115
14987.86 103
14989.02 102
14990.18 111
14991.33 103
14992.49 115
14993.65 108
14994.80 104
14995.96 99
14997.12 123
14998.27 104
14999.43 119
15000.59 103
15001.75 105
15002.90 127
15004.06 113
15005.22 89
15006.37 102
15007.53 115
15008.69 100
15009.85 90
15011.00 81
15012.16 95
15013.32 109
15014.48 121
15015.64 105
15016.79 113
15017.95 104
15019.11 129
15020.27 99
15021.43 117
15022.58 124
15023.74 103
15024.90 96
15026.06 120
15027.22 117
15028.37 128
15029.53 112
15030.69 112
15031.85 115
15033.01 108
15034.17 131
15035.32 103
15036.48 88
15037.64 110
15038.80 98
15039.96 94
15041.12 124
15042.28 104
15043.44 93
15044.59 99
15045.75 112
15046.91 115
15048.07 108
15049.23 115
15050.39 131
15051.55 119
15052.71 122
15053.87 106
15055.03 105
15056.19 92
15057.35 101
15058.50 87
15059.66 95
15060.82 113
15061.98 108
15063.14 125
15064.30 100
15065.46 102
15066.62 105
15067.78 122
15068.94 127
15070.10 122
15071.26 115
15072.42 106
15073.58 95
15074.74 94
15075.90 106
15077.06 94
15078.22 92
15079.38 121
15080.54 92
15081.70 105
15082.86 94
15084.02 102
15085.18 121
15086.34 105
15087.50 109
15088.67 112
15089.83 112
15090.99 108
15092.15 140
15093.31 143
15094.47 97
15095.63 110
15096.79 113
15097.95 139
15099.11 120
15100.27 120
15101.43 93
15102.60 100
15103.76 120
15104.92 127
15106.08 116
15107.24 151
15108.40 93
15109.56 111
15110.72 118
15111.89 118
15113.05 107
15114.21 126
15115.37 122
15116.53 150
15117.69 117
15118.86 93
15120.02 91
15121.18 103
15122.34 115
15123.50 97
15124.67 114
15125.83 122
15126.99 94
15128.15 110
15129.31 97
15130.48 106
15131.64 98
15132.80 129
15133.96 108
15135.13 106
15136.29 89
15137.45 81
15138.61 101
15139.78 105
15140.94 136
15142.10 123
15143.26 101
15144.43 101
15145.59 110
15146.75 117
15147.91 115
15149.08 114
15150.24 118
15151.40 98
15152.57 107
15153.73 117
15154.89 108
15156.06 116
15157.22 129
15158.38 116
15159.55 100
15160.71 83
15161.87 92
15163.04 96
15164.20 120
15165.36 111
15166.53 121
15167.69 97
15168.85 113
15170.02 115
15171.18 88
15172.35 97
15173.51 104
15174.67 98
15175.84 101
15177.00 114
15178.17 90
15179.33 109
15180.49 95
15181.66 130
15182.82 115
15183.99 132
15185.15 95
15186.31 115
15187.48 106
15188.64 105
15189.81 102
15190.97 112
15192.14 117
15193.30 99
15194.47 116
15195.63 118
15196.80 122
15197.96 108
15199.13 102
15200.29 107
15201.46 120
15202.62 111
15203.79 89
15204.95 93
15206.12 105
15207.28 96
15208.45 113
15209.61 134
15210.78 120
15211.94 113
15213.11 103
15214.27 104
15215.44 91
15216.60 110
15217.77 108
15218.93 128
15220.10 117
15221.27 101
15222.43 96
15223.60 108
15224.76 113
15225.93 97
15227.10 85
15228.26 87
15229.43 117
15230.59 123
15231.76 109
15232.93 89
15234.09 116
15235.26 128
15236.42 112
15237.59 104
15238.76 104
15239.92 101
15241.09 111
15242.26 103
15243.42 124
15244.59 98
15245.76 120
15246.92 91
15248.09 98
15249.26 87
15250.42 107
15251.59 123
15252.76 99
15253.92 101
15255.09 101
15256.26 118
15257.43 104
15258.59 89
15259.76 91
15260.93 101
15262.09 74
15263.26 115
15264.43 101
15265.60 120
15266.76 131
15267.93 127
15269.10 95
15270.27 116
15271.43 113
15272.60 89
15273.77 97
15274.94 115
15276.10 117
15277.27 117
15278.44 131
15279.61 91
15280.78 79
15281.94 84
15283.11 120
15284.28 102
15285.45 72
15286.62 89
15287.79 84
15288.95 104
15290.12 83
15291.29 89
15292.46 95
15293.63 115
15294.80 96
15295.96 92
15297.13 85
15298.30 117
15299.47 109
15300.64 104
15301.81 90
15302.98 113
15304.15 113
15305.31 105
15306.48 121
15307.65 93
15308.82 112
15309.99 101
15311.16 100
15312.33 106
15313.50 125
15314.67 110
15315.84 107
15317.01 98
15318.18 100
15319.34 105
15320.51 95
15321.68 100
15322.85 93
15324.02 126
15325.19 105
15326.36 102
15327.53 102
15328.70 88
15329.87 70
15331.04 101
15332.21 81
15333.38 91
15334.55 91
15335.72 125
15336.89 108
15338.06 109
15339.23 118
15340.40 88
15341.57 106
15342.74 91
15343.91 112
15345.08 108
15346.26 116
15347.43 113
15348.60 91
15349.77 91
15350.94 85
15352.11 80
15353.28 97
15354.45 92
15355.62 92
15356.79 87
15357.96 102
15359.13 119
15360.30 106
15361.48 76
15362.65 83
15363.82 101
15364.99 79
15366.16 88
15367.33 84
15368.50 96
15369.67 104
15370.85 100
15372.02 101
15373.19 101
15374.36 97
15375.53 96
15376.70 97
15377.88 72
15379.05 100
15380.22 104
15381.39 101
15382.56 92
15383.73 96
15384.91 78
15386.08 78
15387.25 99
15388.42 105
15389.59 97
15390.77 92
15391.94 99
15393.11 94
15394.28 97
15395.46 97
15396.63 111
15397.80 102
15398.97 102
15400.15 75
15401.32 92
15402.49 98
15403.66 90
15404.84 85
15406.01 81
15407.18 112
15408.36 111
15409.53 95
15410.70 97
15411.87 107
15413.05 93
15414.22 121
15415.39 131
15416.57 98
15417.74 101
15418.91 107
15420.09 102
15421.26 112
15422.43 103
15423.61 96
15424.78 102
15425.95 99
15427.13 95
15428.30 100
15429.47 99
15430.65 106
15431.82 112
15433.00 108
15434.17 115
15435.34 122
15436.52 118
15437.69 101
15438.87 118
15440.04 104
15441.21 104
15442.39 129
15443.56 97
15444.74 117
15445.91 99
15447.09 105
15448.26 109
15449.43 106
15450.61 97
15451.78 95
15452.96 95
15454.13 85
15455.31 71
15456.48 90
15457.66 120
15458.83 100
15460.01 68
15461.18 112
15462.36 113
15463.53 98
15464.71 100
15465.88 121
15467.06 109
15468.23 111
15469.41 132
15470.58 109
15471.76 118
15472.93 99
15474.11 85
15475.28 125
15476.46 79
15477.63 86
15478.81 108
15479.99 108
15481.16 89
15482.34 102
15483.51 90
15484.69 94
15485.86 132
15487.04 90
15488.22 112
15489.39 109
15490.57 84
15491.74 96
15492.92 85
15494.10 82
15495.27 96
15496.45 91
15497.62 89
15498.80 116
15499.98 115
15501.15 103
15502.33 110
15503.51 110
15504.68 80
15505.86 91
15507.04 76
15508.21 98
15509.39 93
15510.57 84
15511.74 90
15512.92 93
15514.10 86
15515.27 107
15516.45 107
15517.63 85
15518.81 91
15519.98 96
15521.16 94
15522.34 105
15523.51 82
15524.69 104
15525.87 87
15527.05 109
15528.22 118
15529.40 93
15530.58 98
15531.76 97
15532.93 98
15534.11 100
15535.29 83
15536.47 93
15537.64 103
15538.82 89
15540.00 74
15541.18 97
15542.36 139
15543.53 132
15544.71 92
15545.89 75
15547.07 108
15548.25 109
15549.43 105
15550.60 96
15551.78 71
15552.96 103
15554.14 112
15555.32 97
15556.50 99
15557.67 114
15558.85 127
15560.03 102
15561.21 85
15562.39 88
15563.57 89
15564.75 125
15565.93 111
15567.10 88
15568.28 89
15569.46 84
15570.64 120
15571.82 106
15573.00 99
15574.18 85
15575.36 77
15576.54 80
15577.72 119
15578.90 112
15580.08 115
15581.26 104
15582.43 100
15583.61 96
15584.79 98
15585.97 111
15587.15 99
15588.33 92
15589.51 89
15590.69 86
15591.87 88
15593.05 110
15594.23 120
15595.41 83
15596.59 96
15597.77 96
15598.95 95
15600.13 109
15601.31 106
15602.49 103
15603.67 129
15604.85 111
15606.03 105
15607.21 104
15608.40 90
15609.58 94
15610.76 88
15611.94 86
15613.12 91
15614.30 104
15615.48 103
15616.66 107
15617.84 102
15619.02 112
15620.20 76
15621.38 133
15622.56 99
15623.75 110
15624.93 94
15626.11 98
15627.29 77
15628.47 74
15629.65 92
15630.83 68
15632.01 105
15633.20 104
15634.38 89
15635.56 102
15636.74 117
15637.92 102
15639.10 87
15640.29 83
15641.47 100
15642.65 90
15643.83 95
15645.01 101
15646.19 101
15647.38 101
15648.56 96
15649.74 105
15650.92 92
15652.10 85
15653.29 95
15654.47 93
15655.65 100
15656.83 112
15658.02 127
15659.20 103
15660.38 100
15661.56 103
15662.75 114
15663.93 110
15665.11 95
15666.29 103
15667.48 100
15668.66 91
15669.84 85
15671.03 103
15672.21 115
15673.39 107
15674.57 117
15675.76 135
15676.94 100
15678.12 127
15679.31 103
15680.49 105
15681.67 88
15682.86 90
15684.04 101
15685.22 113
15686.41 100
15687.59 86
15688.77 92
15689.96 91
15691.14 108
15692.32 150
15693.51 115
15694.69 86
15695.88 106
15697.06 96
15698.24 118
15699.43 77
15700.61 98
15701.80 119
15702.98 89
15704.16 97
15705.35 91
15706.53 102
15707.72 101
15708.90 95
15710.09 100
15711.27 111
15712.45 119
15713.64 124
15714.82 122
15716.01 106
15717.19 94
15718.38 120
15719.56 114
15720.75 120
15721.93 92
15723.12 105
15724.30 99
15725.49 96
15726.67 96
15727.86 117
15729.04 101
15730.23 110
15731.41 100
15732.60 100
15733.78 112
15734.97 77
15736.15 106
15737.34 150
15738.52 121
15739.71 100
15740.89 100
15742.08 103
15743.27 95
15744.45 119
15745.64 98
15746.82 102
15748.01 99
15749.19 131
15750.38 99
15751.57 111
15752.75 101
15753.94 96
15755.12 112
15756.31 112
15757.50 108
15758.68 114
15759.87 77
15761.05 87
15762.24 99
15763.43 129
15764.61 108
15765.80 107
15766.99 104
15768.17 80
15769.36 79
15770.55 75
15771.73 100
15772.92 112
15774.11 88
15775.29 81
15776.48 85
15777.67 92
15778.85 112
15780.04 97
15781.23 89
15782.42 101
15783.60 109
15784.79 109
15785.98 102
15787.16 122
15788.35 89
15789.54 104
15790.73 114
15791.91 105
15793.10 98
15794.29 111
15795.48 109
15796.66 93
15797.85 92
15799.04 139
15800.23 108
15801.41 93
15802.60 99
15803.79 75
15804.98 68
15806.17 104
15807.35 92
15808.54 86
15809.73 100
15810.92 89
15812.11 92
15813.30 96
15814.48 101
15815.67 114
15816.86 96
15818.05 92
15819.24 109
15820.43 111
15821.61 95
15822.80 96
15823.99 96
15825.18 107
15826.37 86
15827.56 109
15828.75 108
15829.94 94
15831.12 76
15832.31 81
15833.50 83
15834.69 100
15835.88 104
15837.07 89
15838.26 93
15839.45 112
15840.64 79
15841.83 91
15843.02 93
15844.21 103
15845.39 96
15846.58 124
15847.77 87
15848.96 89
15850.15 86
15851.34 102
15852.53 109
15853.72 83
15854.91 100
15856.10 96
15857.29 81
15858.48 103
15859.67 100
15860.86 113
15862.05 101
15863.24 124
15864.43 134
15865.62 116
15866.81 95
15868.00 95
15869.19 115
15870.38 113
15871.57 83
15872.76 91
15873.96 76
15875.15 88
15876.34 95
15877.53 97
15878.72 87
15879.91 89
15881.10 98
15882.29 109
15883.48 77
15884.67 102
15885.86 93
15887.05 88
15888.25 98
15889.44 118
15890.63 106
15891.82 96
15893.01 107
15894.20 96
15895.39 111
15896.58 96
15897.78 100
15898.97 92
15900.16 118
15901.35 120
15902.54 92
15903.73 83
15904.92 100
15906.12 95
15907.31 97
15908.50 113
15909.69 113
15910.88 138
15912.08 103
15913.27 111
15914.46 91
15915.65 101
15916.84 81
15918.04 79
15919.23 87
15920.42 85
15921.61 119
15922.81 99
15924.00 99
15925.19 89
15926.38 121
15927.58 102
15928.77 89
15929.96 86
15931.15 87
15932.35 104
15933.54 91
15934.73 86
15935.92 108
15937.12 127
15938.31 110
15939.50 82
15940.70 91
15941.89 113
15943.08 113
15944.28 102
15945.47 76
15946.66 68
15947.86 90
15949.05 80
15950.24 81
15951.44 79
15952.63 112
15953.82 108
15955.02 95
15956.21 85
15957.40 90
15958.60 88
15959.79 103
15960.99 109
15962.18 94
15963.37 91
15964.57 100
15965.76 138
15966.96 108
15968.15 94
15969.34 94
15970.54 89
15971.73 94
15972.93 107
15974.12 104
15975.31 94
15976.51 99
15977.70 113
15978.90 90
15980.09 88
15981.29 91
15982.48 110
15983.68 96
15984.87 81
15986.07 85
15987.26 112
15988.46 110
15989.65 86
15990.85 80
15992.04 94
15993.24 84
15994.43 97
15995.63 97
15996.82 92
15998.02 102
15999.21 100
16000.41 100
16001.60 108
16002.80 93
16003.99 100
16005.19 88
16006.38 94
16007.58 130
16008.77 97
16009.97 92
16011.17 85
16012.36 99
16013.56 90
16014.75 123
16015.95 109
16017.14 88
16018.34 86
16019.54 110
16020.73 98
16021.93 106
16023.13 114
16024.32 104
16025.52 113
16026.71 104
16027.91 89
16029.11 85
16030.30 126
16031.50 106
16032.70 95
16033.89 110
16035.09 99
16036.29 111
16037.48 99
16038.68 85
16039.88 96
16041.07 105
16042.27 80
16043.47 89
16044.66 82
16045.86 98
16047.06 74
16048.25 93
16049.45 99
16050.65 102
16051.85 95
16053.04 94
16054.24 92
16055.44 82
16056.64 92
16057.83 85
16059.03 93
16060.23 84
16061.43 93
16062.62 98
16063.82 110
16065.02 80
16066.22 74
16067.41 103
16068.61 103
16069.81 74
16071.01 97
16072.21 101
16073.40 94
16074.60 66
16075.80 110
16077.00 85
16078.20 100
16079.39 101
16080.59 87
16081.79 93
16082.99 96
16084.19 99
16085.39 95
16086.58 77
16087.78 86
16088.98 88
16090.18 90
16091.38 91
16092.58 89
16093.78 75
16094.98 83
16096.17 92
16097.37 91
16098.57 78
16099.77 88
16100.97 87
16102.17 110
16103.37 85
16104.57 89
16105.77 80
16106.97 92
16108.17 81
16109.36 77
16110.56 80
16111.76 91
16112.96 99
16114.16 82
16115.36 74
16116.56 71
16117.76 96
16118.96 104
16120.16 67
16121.36 75
16122.56 97
16123.76 81
16124.96 78
16126.16 92
16127.36 84
16128.56 97
16129.76 71
16130.96 81
16132.16 84
16133.36 74
16134.56 97
16135.76 85
16136.96 99
16138.16 85
16139.36 94
16140.56 97
16141.76 80
16142.97 72
16144.17 78
16145.37 103
16146.57 97
16147.77 99
16148.97 89
16150.17 85
16151.37 76
16152.57 99
16153.77 88
16154.97 103
16156.18 78
16157.38 123
16158.58 113
16159.78 81
16160.98 92
16162.18 87
16163.38 85
16164.58 82
16165.79 77
16166.99 108
16168.19 97
16169.39 108
16170.59 87
16171.79 98
16173.00 89
16174.20 75
16175.40 86
16176.60 97
16177.80 74
16179.01 101
16180.21 103
16181.41 108
16182.61 75
16183.81 77
16185.02 92
16186.22 94
16187.42 80
16188.62 92
16189.82 91
16191.03 74
16192.23 71
16193.43 78
16194.63 101
16195.84 77
16197.04 85
16198.24 71
16199.45 80
16200.65 102
16201.85 97
16203.05 96
16204.26 98
16205.46 100
16206.66 95
16207.87 91
16209.07 76
16210.27 83
16211.48 101
16212.68 105
16213.88 100
16215.08 77
16216.29 91
16217.49 91
16218.70 82
16219.90 81
16221.10 103
16222.31 80
16223.51 72
16224.71 74
16225.92 88
16227.12 98
16228.32 86
16229.53 85
16230.73 86
16231.94 81
16233.14 87
16234.34 95
16235.55 94
16236.75 98
16237.96 98
16239.16 126
16240.36 97
16241.57 92
16242.77 85
16243.98 96
16245.18 93
16246.39 107
16247.59 90
16248.80 84
16250.00 103
16251.21 118
16252.41 92
16253.61 92
16254.82 89
16256.02 94
16257.23 96
16258.43 100
16259.64 85
16260.84 80
16262.05 106
16263.25 111
16264.46 94
16265.66 89
16266.87 93
16268.08 89
16269.28 92
16270.49 95
16271.69 89
16272.90 83
16274.10 71
16275.31 91
16276.51 100
16277.72 78
16278.92 86
16280.13 98
16281.34 91
16282.54 107
16283.75 100
16284.95 95
16286.16 121
16287.37 112
16288.57 90
16289.78 84
16290.98 90
16292.19 89
16293.40 106
16294.60 105
16295.81 108
16297.02 102
16298.22 112
16299.43 115
16300.63 103
16301.84 99
16303.05 100
16304.25 95
16305.46 103
16306.67 99
16307.87 101
16309.08 129
16310.29 119
16311.50 135
16312.70 83
16313.91 108
16315.12 93
16316.32 128
16317.53 121
16318.74 101
16319.94 102
16321.15 109
16322.36 86
16323.57 90
16324.77 85
16325.98 77
16327.19 86
16328.40 96
16329.60 107
16330.81 87
16332.02 104
16333.23 110
16334.43 108
16335.64 94
16336.85 86
16338.06 94
16339.27 75
16340.47 106
16341.68 102
16342.89 95
16344.10 94
16345.31 89
16346.51 94
16347.72 60
16348.93 84
16350.14 78
16351.35 125
16352.56 103
16353.77 97
16354.97 70
16356.18 86
16357.39 88
16358.60 79
16359.81 76
16361.02 103
16362.23 94
16363.43 79
16364.64 73
16365.85 64
16367.06 77
16368.27 70
16369.48 67
16370.69 91
16371.90 91
16373.11 79
16374.32 93
16375.53 80
16376.73 71
16377.94 100
16379.15 97
16380.36 84
16381.57 88
16382.78 88
16383.99 91
16385.20 74
16386.41 87
16387.62 71
16388.83 93
16390.04 107
16391.25 104
16392.46 80
16393.67 91
16394.88 79
16396.09 94
16397.30 87
16398.51 85
16399.72 81
16400.93 108
16402.14 95
16403.35 80
16404.56 100
16405.77 101
16406.98 95
16408.19 104
16409.40 80
16410.61 68
16411.82 84
16413.04 84
16414.25 82
16415.46 77
16416.67 87
16417.88 77
16419.09 79
16420.30 71
16421.51 83
16422.72 74
16423.93 90
16425.14 88
16426.36 83
16427.57 84
16428.78 74
16429.99 86
16431.20 91
16432.41 88
16433.62 90
16434.83 90
16436.05 94
16437.26 91
16438.47 84
16439.68 79
16440.89 79
16442.10 99
16443.32 99
16444.53 83
16445.74 102
16446.95 104
16448.16 102
16449.38 98
16450.59 120
16451.80 111
16453.01 82
16454.22 102
16455.44 87
16456.65 89
16457.86 84
16459.07 83
16460.29 84
16461.50 82
16462.71 88
16463.92 63
16465.14 94
16466.35 73
16467.56 83
16468.77 84
16469.99 97
16471.20 88
16472.41 75
16473.63 85
16474.84 99
16476.05 94
16477.26 99
16478.48 78
16479.69 88
16480.90 98
16482.12 92
16483.33 89
16484.54 83
16485.76 72
16486.97 84
16488.18 94
16489.40 84
16490.61 100
16491.82 87
16493.04 73
16494.25 82
16495.47 76
16496.68 63
16497.89 69
16499.11 89
16500.32 97
16501.53 87
16502.75 81
16503.96 97
16505.18 97
16506.39 88
16507.61 84
16508.82 78
16510.03 85
16511.25 97
16512.46 86
16513.68 70
16514.89 55
16516.11 76
16517.32 93
16518.53 79
16519.75 82
16520.96 76
16522.18 107
16523.39 81
16524.61 79
16525.82 62
16527.04 94
16528.25 76
16529.47 67
16530.68 80
16531.90 92
16533.11 73
16534.33 73
16535.54 73
16536.76 97
16537.97 74
16539.19 86
16540.40 93
16541.62 85
16542.84 74
16544.05 70
16545.27 49
16546.48 63
16547.70 64
16548.91 83
16550.13 89
16551.35 84
16552.56 58
16553.78 64
16554.99 96
16556.21 85
16557.42 94
16558.64 83
16559.86 65
16561.07 67
16562.29 78
16563.51 83
16564.72 60
16565.94 77
16567.15 86
16568.37 90
16569.59 79
16570.80 80
16572.02 88
16573.24 86
16574.45 82
16575.67 102
16576.89 83
16578.10 74
16579.32 72
16580.54 85
16581.75 77
16582.97 81
16584.19 80
16585.41 88
16586.62 84
16587.84 99
16589.06 85
16590.27 78
16591.49 90
16592.71 86
16593.93 74
16595.14 99
16596.36 95
16597.58 89
16598.80 73
16600.01 62
16601.23 81
16602.45 67
16603.67 65
16604.88 73
16606.10 54
16607.32 85
16608.54 79
16609.76 77
16610.97 74
16612.19 72
16613.41 76
16614.63 105
16615.85 73
16617.06 91
16618.28 81
16619.50 89
16620.72 82
16621.94 53
16623.16 84
16624.37 87
16625.59 90
16626.81 87
16628.03 77
16629.25 83
16630.47 109
16631.69 78
16632.90 99
16634.12 91
16635.34 82
16636.56 79
16637.78 74
16639.00 82
16640.22 86
16641.44 106
16642.66 89
16643.88 74
16645.09 72
16646.31 62
16647.53 80
16648.75 85
16649.97 81
16651.19 96
16652.41 70
16653.63 74
16654.85 75
16656.07 92
16657.29 87
16658.51 78
16659.73 85
16660.95 78
16662.17 95
16663.39 80
16664.61 90
16665.83 87
16667.05 72
16668.27 63
16669.49 68
16670.71 77
16671.93 79
16673.15 88
16674.37 66
16675.59 69
16676.81 87
16678.03 73
16679.25 100
16680.47 70
16681.69 75
16682.91 70
16684.13 70
16685.35 62
16686.58 73
16687.80 75
16689.02 70
16690.24 71
16691.46 71
16692.68 78
16693.90 83
16695.12 105
16696.34 96
16697.56 83
16698.79 84
16700.01 73
16701.23 90
16702.45 80
16703.67 108
16704.89 74
16706.11 74
16707.34 85
16708.56 86
16709.78 81
16711.00 93
16712.22 89
16713.44 88
16714.67 67
16715.89 76
16717.11 67
16718.33 98
16719.55 80
16720.78 79
16722.00 81
16723.22 60
16724.44 76
16725.66 78
16726.89 64
16728.11 60
16729.33 78
16730.55 91
16731.78 74
16733.00 71
16734.22 89
16735.44 89
16736.67 115
16737.89 77
16739.11 79
16740.33 87
16741.56 80
16742.78 99
16744.00 76
16745.22 79
16746.45 65
16747.67 103
16748.89 70
16750.12 73
16751.34 86
16752.56 102
16753.79 87
16755.01 93
16756.23 96
16757.46 98
16758.68 93
16759.90 67
16761.13 90
16762.35 60
16763.57 80
16764.80 100
16766.02 82
16767.24 83
16768.47 89
16769.69 96
16770.92 100
16772.14 98
16773.36 94
16774.59 66
16775.81 92
16777.04 87
16778.26 93
16779.48 75
16780.71 77
16781.93 82
16783.16 89
16784.38 63
16785.61 91
16786.83 76
16788.05 86
16789.28 66
16790.50 66
16791.73 67
16792.95 85
16794.18 77
16795.40 71
16796.63 78
16797.85 76
16799.08 82
16800.30 78
16801.53 73
16802.75 88
16803.98 65
16805.20 71
16806.43 68
16807.65 84
16808.88 75
16810.10 69
16811.33 72
16812.55 71
16813.78 80
16815.00 98
16816.23 63
16817.46 71
16818.68 83
16819.91 65
16821.13 66
16822.36 69
16823.58 68
16824.81 61
16826.04 86
16827.26 108
16828.49 77
16829.71 91
16830.94 69
16832.17 69
16833.39 64
16834.62 92
16835.84 91
16837.07 82
16838.30 75
16839.52 97
16840.75 92
16841.98 95
16843.20 81
16844.43 89
16845.66 79
16846.88 70
16848.11 82
16849.34 89
16850.56 99
16851.79 82
16853.02 103
16854.24 103
16855.47 74
16856.70 71
16857.92 78
16859.15 65
16860.38 74
16861.61 86
16862.83 82
16864.06 80
16865.29 71
16866.52 76
16867.74 79
16868.97 85
16870.20 85
16871.42 69
16872.65 64
16873.88 58
16875.11 85
16876.34 83
16877.56 96
16878.79 98
16880.02 105
16881.25 103
16882.47 80
16883.70 55
16884.93 80
16886.16 89
16887.39 79
16888.62 74
16889.84 78
16891.07 89
16892.30 71
16893.53 82
16894.76 62
16895.98 66
16897.21 75
16898.44 82
16899.67 74
16900.90 78
16902.13 78
16903.36 79
16904.59 88
16905.81 63
16907.04 70
16908.27 61
16909.50 73
16910.73 75
16911.96 73
16913.19 68
16914.42 80
16915.65 81
16916.88 80
16918.10 81
16919.33 61
16920.56 75
16921.79 87
16923.02 77
16924.25 79
16925.48 87
16926.71 89
16927.94 94
16929.17 85
16930.40 99
16931.63 83
16932.86 85
16934.09 86
16935.32 64
16936.55 91
16937.78 85
16939.01 73
16940.24 65
16941.47 67
16942.70 82
16943.93 64
16945.16 78
16946.39 80
16947.62 73
16948.85 63
16950.08 62
16951.31 66
16952.54 83
16953.77 84
16955.00 82
16956.23 68
16957.46 100
16958.69 69
16959.93 67
16961.16 90
16962.39 84
16963.62 84
16964.85 76
16966.08 62
16967.31 76
16968.54 81
16969.77 63
16971.00 64
16972.24 74
16973.47 69
16974.70 57
16975.93 74
16977.16 84
16978.39 93
16979.62 79
16980.85 74
16982.09 87
16983.32 72
16984.55 81
16985.78 96
16987.01 105
16988.24 81
16989.48 89
16990.71 72
16991.94 81
16993.17 72
16994.40 59
16995.64 82
16996.87 88
16998.10 107
16999.33 90
17000.57 90
17001.80 82
17003.03 72
17004.26 72
17005.49 73
17006.73 86
17007.96 107
17009.19 90
17010.42 71
17011.66 72
17012.89 72
17014.12 94
17015.36 94
17016.59 98
17017.82 93
17019.05 71
17020.29 82
17021.52 84
17022.75 71
17023.99 80
17025.22 76
17026.45 78
17027.69 85
17028.92 80
17030.15 67
17031.39 81
17032.62 79
17033.85 74
17035.09 81
17036.32 85
17037.55 73
17038.79 79
17040.02 71
17041.25 83
17042.49 75
17043.72 69
17044.96 83
17046.19 69
17047.42 83
17048.66 78
17049.89 72
17051.13 77
17052.36 67
17053.59 74
17054.83 63
17056.06 61
17057.30 58
17058.53 66
17059.77 64
17061.00 70
17062.23 59
17063.47 82
17064.70 76
17065.94 66
17067.17 84
17068.41 73
17069.64 61
17070.88 75
17072.11 67
17073.35 70
17074.58 93
17075.82 71
17077.05 83
17078.29 79
17079.52 82
17080.76 80
17081.99 74
17083.23 92
17084.46 85
17085.70 73
17086.93 72
17088.17 71
17089.40 78
17090.64 78
17091.88 79
17093.11 83
17094.35 79
17095.58 88
17096.82 67
17098.05 56
17099.29 62
17100.53 78
17101.76 76
17103.00 75
17104.23 81
17105.47 79
17106.71 84
17107.94 65
17109.18 83
17110.41 78
17111.65 73
17112.89 79
17114.12 76
17115.36 94
17116.60 73
17117.83 82
17119.07 86
17120.31 70
17121.54 83
17122.78 61
17124.02 58
17125.25 65
17126.49 69
17127.73 84
17128.96 81
17130.20 81
17131.44 83
17132.67 80
17133.91 72
17135.15 72
17136.39 54
17137.62 67
17138.86 68
17140.10 64
17141.33 88
17142.57 74
17143.81 64
17145.05 75
17146.28 68
17147.52 49
17148.76 84
17150.00 75
17151.24 67
17152.47 68
17153.71 77
17154.95 71
17156.19 64
17157.42 58
17158.66 68
17159.90 74
17161.14 65
17162.38 64
17163.61 77
17164.85 84
17166.09 59
17167.33 67
17168.57 55
17169.81 60
17171.04 70
17172.28 66
17173.52 78
17174.76 84
17176.00 84
17177.24 67
17178.48 78
17179.72 93
17180.95 59
17182.19 74
17183.43 86
17184.67 69
17185.91 54
17187.15 49
17188.39 69
17189.63 81
17190.87 65
17192.10 71
17193.34 70
17194.58 70
17195.82 63
17197.06 60
17198.30 67
17199.54 58
17200.78 75
17202.02 81
17203.26 74
17204.50 55
17205.74 80
17206.98 70
17208.22 67
17209.46 94
17210.70 93
17211.94 82
17213.18 81
17214.42 83
17215.66 63
17216.90 66
17218.14 65
17219.38 55
17220.62 75
17221.86 103
17223.10 123
17224.34 74
17225.58 63
17226.82 69
17228.06 77
17229.30 71
17230.54 58
17231.78 70
17233.02 71
17234.26 66
17235.50 62
17236.75 66
17237.99 70
17239.23 82
17240.47 70
17241.71 63
17242.95 73
17244.19 68
17245.43 61
17246.67 52
17247.92 89
17249.16 78
17250.40 80
17251.64 72
17252.88 66
17254.12 80
17255.36 74
17256.60 71
17257.85 62
17259.09 75
17260.33 46
17261.57 72
17262.81 60
17264.05 79
17265.30 55
17266.54 77
17267.78 74
17269.02 74
17270.26 82
17271.51 56
17272.75 63
17273.99 62
17275.23 73
17276.48 63
17277.72 56
17278.96 57
17280.20 67
17281.44 76
17282.69 57
17283.93 55
17285.17 79
17286.41 75
17287.66 53
17288.90 46
17290.14 65
17291.39 61
17292.63 61
17293.87 76
17295.11 69
17296.36 64
17297.60 68
17298.84 60
17300.09 55
17301.33 49
17302.57 62
17303.82 75
17305.06 60
17306.30 64
17307.55 65
17308.79 68
17310.03 82
17311.28 55
17312.52 66
17313.76 57
17315.01 100
17316.25 90
17317.49 58
17318.74 60
17319.98 60
17321.23 87
17322.47 73
17323.71 71
17324.96 72
17326.20 51
17327.45 71
17328.69 70
17329.93 61
17331.18 57
17332.42 80
17333.67 89
17334.91 57
17336.16 55
17337.40 72
17338.64 61
17339.89 86
17341.13 56
17342.38 55
17343.62 76
17344.87 77
17346.11 59
17347.36 55
17348.60 75
17349.85 81
17351.09 60
17352.34 67
17353.58 61
17354.83 73
17356.07 69
17357.32 68
17358.56 72
17359.81 68
17361.05 77
17362.30 65
17363.54 71
17364.79 72
17366.03 74
17367.28 66
17368.53 58
17369.77 53
17371.02 68
17372.26 69
17373.51 62
17374.75 65
17376.00 73
17377.25 60
17378.49 80
17379.74 67
17380.98 54
17382.23 50
17383.48 51
17384.72 78
17385.97 71
17387.21 77
17388.46 53
17389.71 71
17390.95 63
17392.20 70
17393.45 61
17394.69 66
17395.94 79
17397.19 72
17398.43 66
17399.68 67
17400.93 61
17402.17 76
17403.42 65
17404.67 50
17405.91 68
17407.16 91
17408.41 69
17409.65 69
17410.90 77
17412.15 72
17413.40 72
17414.64 76
17415.89 78
17417.14 58
17418.39 60
17419.63 67
17420.88 77
17422.13 87
17423.38 73
17424.62 85
17425.87 57
17427.12 60
17428.37 69
17429.61 67
17430.86 72
17432.11 62
17433.36 60
17434.60 53
17435.85 63
17437.10 69
17438.35 63
17439.60 65
17440.85 66
17442.09 53
17443.34 84
17444.59 79
17445.84 67
17447.09 58
17448.34 70
17449.58 82
17450.83 77
17452.08 73
17453.33 64
17454.58 62
17455.83 69
17457.08 78
17458.32 51
17459.57 59
17460.82 84
17462.07 92
17463.32 68
17464.57 54
17465.82 48
17467.07 68
17468.32 59
17469.57 51
17470.81 65
17472.06 74
17473.31 62
17474.56 57
17475.81 72
17477.06 48
17478.31 85
17479.56 73
17480.81 70
17482.06 60
17483.31 57
17484.56 62
17485.81 65
17487.06 69
17488.31 69
17489.56 83
17490.81 69
17492.06 61
17493.31 73
17494.56 74
17495.81 73
17497.06 84
17498.31 80
17499.56 65
17500.81 87
17502.06 86
17503.31 87
17504.56 89
17505.81 68
17507.06 82
17508.31 72
17509.56 78
17510.81 83
17512.06 64
17513.32 72
17514.57 60
17515.82 83
17517.07 69
17518.32 67
17519.57 70
17520.82 73
17522.07 69
17523.32 63
17524.57 66
17525.83 75
17527.08 68
17528.33 77
17529.58 73
17530.83 65
17532.08 74
17533.33 64
17534.59 45
17535.84 67
17537.09 58
17538.34 63
17539.59 61
17540.84 78
17542.10 67
17543.35 60
17544.60 81
17545.85 64
17547.10 61
17548.36 60
17549.61 85
17550.86 93
17552.11 62
17553.36 70
17554.62 75
17555.87 64
17557.12 69
17558.37 68
17559.63 80
17560.88 64
17562.13 72
17563.38 62
17564.64 63
17565.89 62
17567.14 52
17568.39 66
17569.65 52
17570.90 70
17572.15 75
17573.41 61
17574.66 76
17575.91 65
17577.16 74
17578.42 76
17579.67 76
17580.92 65
17582.18 69
17583.43 69
17584.68 77
17585.94 72
17587.19 85
17588.44 70
17589.70 63
17590.95 63
17592.20 69
17593.46 69
17594.71 78
17595.97 56
17597.22 54
17598.47 78
17599.73 72
17600.98 66
17602.23 59
17603.49 84
17604.74 73
17606.00 64
17607.25 56
17608.51 63
17609.76 63
17611.01 67
17612.27 66
17613.52 55
17614.78 65
17616.03 50
17617.29 68
17618.54 53
17619.79 64
17621.05 61
17622.30 69
17623.56 62
17624.81 59
17626.07 73
17627.32 70
17628.58 59
17629.83 67
17631.09 53
17632.34 56
17633.60 57
17634.85 70
17636.11 75
17637.36 51
17638.62 66
17639.87 60
17641.13 75
17642.39 63
17643.64 63
17644.90 70
17646.15 85
17647.41 69
17648.66 61
17649.92 50
17651.17 75
17652.43 79
17653.69 77
17654.94 72
17656.20 67
17657.45 70
17658.71 64
17659.97 62
17661.22 66
17662.48 82
17663.73 70
17664.99 65
17666.25 58
17667.50 77
17668.76 65
17670.02 68
17671.27 52
17672.53 66
17673.78 82
17675.04 66
17676.30 96
17677.55 73
17678.81 51
17680.07 52
17681.32 47
17682.58 63
17683.84 73
17685.10 75
17686.35 77
17687.61 74
17688.87 80
17690.12 77
17691.38 77
17692.64 73
17693.89 66
17695.15 68
17696.41 59
17697.67 64
17698.92 55
17700.18 74
17701.44 70
17702.70 69
17703.95 65
17705.21 72
17706.47 66
17707.73 68
17708.98 62
17710.24 50
17711.50 75
17712.76 67
17714.02 61
17715.27 87
17716.53 75
17717.79 67
17719.05 83
17720.31 73
17721.57 76
17722.82 54
17724.08 50
17725.34 66
17726.60 70
17727.86 59
17729.12 56
17730.37 65
17731.63 58
17732.89 56
17734.15 80
17735.41 78
17736.67 73
17737.93 70
17739.18 55
17740.44 71
17741.70 70
17742.96 55
17744.22 65
17745.48 96
17746.74 78
17748.00 63
17749.26 62
17750.52 68
17751.78 72
17753.04 78
17754.29 66
17755.55 55
17756.81 78
17758.07 63
17759.33 69
17760.59 76
17761.85 91
17763.11 104
17764.37 66
17765.63 57
17766.89 58
17768.15 53
17769.41 56
17770.67 55
17771.93 61
17773.19 60
17774.45 54
17775.71 45
17776.97 54
17778.23 47
17779.49 62
17780.75 64
17782.01 53
17783.27 49
17784.53 59
17785.79 76
17787.05 52
17788.31 60
17789.58 62
17790.84 70
17792.10 63
17793.36 55
17794.62 64
17795.88 52
17797.14 64
17798.40 62
17799.66 73
17800.92 65
17802.18 67
17803.45 68
17804.71 62
17805.97 55
17807.23 76
17808.49 68
17809.75 64
17811.01 75
17812.27 72
17813.54 74
17814.80 82
17816.06 63
17817.32 58
17818.58 66
17819.84 66
17821.11 75
17822.37 61
17823.63 71
17824.89 68
17826.15 69
17827.42 78
17828.68 78
17829.94 68
17831.20 80
17832.46 75
17833.73 69
17834.99 67
17836.25 69
17837.51 78
17838.78 81
17840.04 56
17841.30 64
17842.56 69
17843.83 57
17845.09 78
17846.35 60
17847.61 64
17848.88 59
17850.14 63
17851.40 59
17852.66 74
17853.93 57
17855.19 55
17856.45 64
17857.72 56
17858.98 59
17860.24 70
17861.51 49
17862.77 69
17864.03 71
17865.30 77
17866.56 52
17867.82 58
17869.09 68
17870.35 73
17871.61 63
17872.88 60
17874.14 61
17875.40 58
17876.67 64
17877.93 59
17879.20 51
17880.46 60
17881.72 72
17882.99 55
17884.25 68
17885.52 56
17886.78 59
17888.04 96
17889.31 94
17890.57 65
17891.84 52
17893.10 53
17894.36 57
17895.63 68
17896.89 50
17898.16 62
17899.42 78
17900.69 64
17901.95 62
17903.22 52
17904.48 66
17905.75 64
17907.01 67
17908.28 59
17909.54 71
17910.81 55
17912.07 66
17913.34 71
17914.60 70
17915.87 55
17917.13 55
17918.40 61
17919.66 60
17920.93 73
17922.19 69
17923.46 59
17924.72 82
17925.99 63
17927.25 57
17928.52 80
17929.79 52
17931.05 60
17932.32 61
17933.58 62
17934.85 72
17936.11 60
17937.38 63
17938.65 72
17939.91 70
17941.18 78
17942.44 69
17943.71 69
17944.98 79
17946.24 58
17947.51 59
17948.77 64
17950.04 61
17951.31 48
17952.57 65
17953.84 73
17955.11 57
17956.37 44
17957.64 48
17958.91 65
17960.17 60
17961.44 66
17962.71 68
17963.97 64
17965.24 63
17966.51 72
17967.77 59
17969.04 53
17970.31 60
17971.58 63
17972.84 73
17974.11 60
17975.38 49
17976.64 56
17977.91 55
17979.18 57
17980.45 74
17981.71 75
17982.98 60
17984.25 63
17985.52 66
17986.78 60
17988.05 54
17989.32 68
17990.59 75
17991.86 61
17993.12 62
17994.39 62
17995.66 57
17996.93 56
17998.20 38
17999.46 51
18000.73 58
18002.00 64
18003.27 69
18004.54 53
18005.80 49
18007.07 55
18008.34 55
18009.61 74
18010.88 77
18012.15 54
18013.42 76
18014.68 64
18015.95 68
18017.22 57
18018.49 65
18019.76 77
18021.03 72
18022.30 71
18023.57 58
18024.83 63
18026.10 50
18027.37 55
18028.64 55
18029.91 72
18031.18 56
18032.45 79
18033.72 66
18034.99 65
18036.26 59
18037.53 64
18038.80 77
18040.07 70
18041.34 50
18042.60 45
18043.87 65
18045.14 62
18046.41 53
18047.68 55
18048.95 62
18050.22 66
18051.49 68
18052.76 59
18054.03 71
18055.30 87
18056.57 86
18057.84 55
18059.11 66
18060.38 49
18061.65 68
18062.92 72
18064.20 69
18065.47 48
18066.74 50
18068.01 57
18069.28 71
18070.55 67
18071.82 70
18073.09 68
18074.36 78
18075.63 72
18076.90 62
18078.17 39
18079.44 66
18080.71 45
18081.99 48
18083.26 42
18084.53 56
18085.80 60
18087.07 54
18088.34 43
18089.61 40
18090.88 75
18092.15 72
18093.43 68
18094.70 62
18095.97 53
18097.24 70
18098.51 67
18099.78 81
18101.06 61
18102.33 67
18103.60 62
18104.87 50
18106.14 72
18107.41 75
18108.69 65
18109.96 60
18111.23 82
18112.50 69
18113.77 54
18115.05 53
18116.32 69
18117.59 68
18118.86 66
18120.14 44
18121.41 45
18122.68 48
18123.95 53
18125.23 63
18126.50 64
18127.77 62
18129.04 75
18130.32 67
18131.59 67
18132.86 74
18134.13 65
18135.41 78
18136.68 67
18137.95 67
18139.23 64
18140.50 70
18141.77 59
18143.05 58
18144.32 45
18145.59 68
18146.87 69
18148.14 60
18149.41 61
18150.69 65
18151.96 62
18153.23 70
18154.51 69
18155.78 68
18157.05 57
18158.33 61
18159.60 76
18160.88 71
18162.15 59
18163.42 60
18164.70 70
18165.97 66
18167.24 53
18168.52 75
18169.79 68
18171.07 91
18172.34 60
18173.62 71
18174.89 51
18176.16 52
18177.44 53
18178.71 41
18179.99 52
18181.26 50
18182.54 46
18183.81 63
18185.09 64
18186.36 70
18187.63 55
18188.91 68
18190.18 65
18191.46 65
18192.73 52
18194.01 62
18195.28 61
18196.56 45
18197.83 41
18199.11 58
18200.38 65
18201.66 65
18202.94 57
18204.21 91
18205.49 72
18206.76 79
18208.04 61
18209.31 53
18210.59 61
18211.86 46
18213.14 57
18214.41 61
18215.69 59
18216.97 86
18218.24 47
18219.52 56
18220.79 74
18222.07 65
18223.35 57
18224.62 56
18225.90 57
18227.17 68
18228.45 75
18229.73 70
18231.00 70
18232.28 50
18233.56 59
18234.83 49
18236.11 57
18237.38 47
18238.66 56
18239.94 56
18241.21 46
18242.49 56
18243.77 56
18245.04 72
18246.32 60
18247.60 70
18248.87 60
18250.15 63
18251.43 47
18252.71 49
18253.98 62
18255.26 76
18256.54 61
18257.81 52
18259.09 72
18260.37 57
18261.65 75
18262.92 87
18264.20 87
18265.48 53
18266.76 65
18268.03 52
18269.31 46
18270.59 60
18271.87 64
18273.14 39
18274.42 53
18275.70 64
18276.98 54
18278.26 60
18279.53 57
18280.81 60
18282.09 53
18283.37 64
18284.65 51
18285.92 51
18287.20 60
18288.48 65
18289.76 74
18291.04 63
18292.32 63
18293.59 61
18294.87 62
18296.15 71
18297.43 64
18298.71 64
18299.99 69
18301.27 77
18302.54 76
18303.82 63
18305.10 64
18306.38 56
18307.66 60
18308.94 54
18310.22 59
18311.50 55
18312.78 67
18314.06 56
18315.33 56
18316.61 48
18317.89 64
18319.17 54
18320.45 58
18321.73 54
18323.01 55
18324.29 52
18325.57 49
18326.85 59
18328.13 52
18329.41 45
18330.69 42
18331.97 62
18333.25 60
18334.53 67
18335.81 48
18337.09 46
18338.37 58
18339.65 55
18340.93 56
18342.21 70
18343.49 64
18344.77 62
18346.05 57
18347.33 53
18348.61 65
18349.89 63
18351.17 54
18352.45 53
18353.73 57
18355.01 58
18356.29 54
18357.57 47
18358.85 59
18360.14 48
18361.42 50
18362.70 47
18363.98 49
18365.26 63
18366.54 59
18367.82 50
18369.10 53
18370.38 39
18371.66 59
18372.95 60
18374.23 64
18375.51 53
18376.79 56
18378.07 59
18379.35 49
18380.63 62
18381.92 70
18383.20 47
18384.48 52
18385.76 61
18387.04 53
18388.32 38
18389.61 62
18390.89 86
18392.17 68
18393.45 60
18394.73 55
18396.02 59
18397.30 47
18398.58 66
18399.86 50
18401.14 66
18402.43 34
18403.71 43
18404.99 52
18406.27 59
18407.56 59
18408.84 53
18410.12 54
18411.40 65
18412.69 51
18413.97 38
18415.25 54
18416.53 47
18417.82 57
18419.10 51
18420.38 67
18421.67 48
18422.95 44
18424.23 53
18425.51 59
18426.80 55
18428.08 42
18429.36 65
18430.65 67
18431.93 70
18433.21 62
18434.50 61
18435.78 73
18437.06 63
18438.35 57
18439.63 66
18440.92 67
18442.20 62
18443.48 59
18444.77 58
18446.05 51
18447.33 55
18448.62 64
18449.90 69
18451.19 48
18452.47 51
18453.75 45
18455.04 55
18456.32 51
18457.61 58
18458.89 52
18460.17 48
18461.46 57
18462.74 62
18464.03 77
18465.31 47
18466.60 55
18467.88 49
18469.17 51
18470.45 57
18471.74 82
18473.02 57
18474.30 43
18475.59 52
18476.87 58
18478.16 53
18479.44 58
18480.73 57
18482.01 58
18483.30 58
18484.58 76
18485.87 51
18487.16 46
18488.44 35
18489.73 61
18491.01 74
18492.30 68
18493.58 69
18494.87 72
18496.15 59
18497.44 53
18498.72 48
18500.01 61
18501.30 56
18502.58 63
18503.87 69
18505.15 52
18506.44 54
18507.73 65
18509.01 58
18510.30 52
18511.58 58
18512.87 49
18514.16 53
18515.44 67
18516.73 58
18518.01 50
18519.30 50
18520.59 51
18521.87 74
18523.16 42
18524.45 57
18525.73 64
18527.02 58
18528.31 55
18529.59 48
18530.88 94
18532.17 66
18533.45 66
18534.74 65
18536.03 58
18537.31 63
18538.60 92
18539.89 63
18541.18 58
18542.46 36
18543.75 63
18545.04 70
18546.32 56
18547.61 51
18548.90 55
18550.19 70
18551.47 63
18552.76 55
18554.05 65
18555.34 65
18556.62 79
18557.91 79
18559.20 69
18560.49 73
18561.78 52
18563.06 63
18564.35 51
18565.64 41
18566.93 56
18568.22 72
18569.50 53
18570.79 53
18572.08 59
18573.37 63
18574.66 69
18575.94 49
18577.23 53
18578.52 60
18579.81 68
18581.10 74
18582.39 54
18583.68 56
18584.96 70
18586.25 57
18587.54 63
18588.83 57
18590.12 64
18591.41 57
18592.70 68
18593.99 65
18595.27 53
18596.56 55
18597.85 62
18599.14 51
18600.43 58
18601.72 45
18603.01 56
18604.30 65
18605.59 74
18606.88 60
18608.17 53
18609.46 56
18610.75 55
18612.04 59
18613.33 57
18614.62 52
18615.90 72
18617.19 57
18618.48 55
18619.77 54
18621.06 60
18622.35 71
18623.64 61
18624.93 57
18626.22 63
18627.51 53
18628.80 75
18630.09 58
18631.39 44
18632.68 40
18633.97 51
18635.26 62
18636.55 67
18637.84 60
18639.13 62
18640.42 55
18641.71 64
18643.00 46
18644.29 56
18645.58 47
18646.87 66
18648.16 62
18649.45 44
18650.74 59
18652.04 49
18653.33 72
18654.62 58
18655.91 64
18657.20 64
18658.49 54
18659.78 64
18661.07 60
18662.36 57
18663.66 69
18664.95 61
18666.24 72
18667.53 49
18668.82 74
18670.11 55
18671.41 60
18672.70 46
18673.99 49
18675.28 60
18676.57 70
18677.86 71
18679.16 59
18680.45 42
18681.74 45
18683.03 57
18684.32 48
18685.62 55
18686.91 53
18688.20 76
18689.49 53
18690.79 55
18692.08 61
18693.37 56
18694.66 69
18695.96 49
18697.25 45
18698.54 65
18699.83 60
18701.13 58
18702.42 55
18703.71 53
18705.00 53
18706.30 55
18707.59 67
18708.88 57
18710.18 45
18711.47 68
18712.76 78
18714.05 70
18715.35 56
18716.64 45
18717.93 46
18719.23 67
18720.52 49
18721.81 58
18723.11 54
18724.40 65
18725.69 67
18726.99 60
18728.28 59
18729.58 71
18730.87 56
18732.16 57
18733.46 70
18734.75 61
18736.04 62
18737.34 56
18738.63 53
18739.93 56
18741.22 47
18742.51 59
18743.81 62
18745.10 59
18746.40 58
18747.69 48
18748.99 49
18750.28 66
18751.58 71
18752.87 73
18754.16 54
18755.46 49
18756.75 62
18758.05 55
18759.34 54
18760.64 64
18761.93 64
18763.23 68
18764.52 66
18765.82 62
18767.11 54
18768.41 61
18769.70 62
18771.00 57
18772.29 57
18773.59 43
18774.88 45
18776.18 64
18777.47 65
18778.77 54
18780.06 55
18781.36 54
18782.65 65
18783.95 58
18785.25 58
18786.54 50
18787.84 49
18789.13 59
18790.43 51
18791.72 49
18793.02 63
18794.32 58
18795.61 55
18796.91 57
18798.20 52
18799.50 48
18800.80 52
18802.09 53
18803.39 74
18804.69 68
18805.98 59
18807.28 55
18808.57 50
18809.87 36
18811.17 66
18812.46 60
18813.76 47
18815.06 49
18816.35 46
18817.65 62
18818.95 59
18820.24 64
18821.54 58
18822.84 59
18824.13 56
18825.43 46
18826.73 52
18828.03 43
18829.32 50
18830.62 45
18831.92 63
18833.21 52
18834.51 45
18835.81 44
18837.11 54
18838.40 73
18839.70 44
18841.00 52
18842.30 56
18843.59 52
18844.89 43
18846.19 79
18847.49 61
18848.79 57
18850.08 66
18851.38 42
18852.68 49
18853.98 41
18855.27 55
18856.57 48
18857.87 52
18859.17 63
18860.47 76
18861.77 50
18863.06 52
18864.36 45
18865.66 50
18866.96 50
18868.26 48
18869.56 68
18870.85 65
18872.15 65
18873.45 54
18874.75 57
18876.05 46
18877.35 50
18878.65 64
18879.95 46
18881.24 76
18882.54 54
18883.84 62
18885.14 37
18886.44 48
18887.74 64
18889.04 63
18890.34 49
18891.64 43
18892.94 43
18894.24 37
18895.54 62
18896.84 57
18898.13 49
18899.43 55
18900.73 46
18902.03 55
18903.33 51
18904.63 67
18905.93 64
18907.23 59
18908.53 62
18909.83 50
18911.13 54
18912.43 69
18913.73 50
18915.03 64
18916.33 50
18917.63 46
18918.93 68
18920.23 57
18921.53 56
18922.83 61
18924.13 75
18925.43 48
18926.74 60
18928.04 72
18929.34 65
18930.64 46
18931.94 61
18933.24 49
18934.54 34
18935.84 46
18937.14 36
18938.44 45
18939.74 53
18941.04 41
18942.34 48
18943.65 45
18944.95 57
18946.25 68
18947.55 60
18948.85 59
18950.15 43
18951.45 49
18952.75 56
18954.06 60
18955.36 50
18956.66 51
18957.96 58
18959.26 55
18960.56 56
18961.87 59
18963.17 74
18964.47 52
18965.77 47
18967.07 55
18968.37 68
18969.68 69
18970.98 45
18972.28 50
18973.58 44
18974.88 58
18976.19 60
18977.49 48
18978.79 56
18980.09 49
18981.40 51
18982.70 52
18984.00 48
18985.30 49
18986.61 58
18987.91 59
18989.21 58
18990.51 59
18991.82 52
18993.12 49
18994.42 60
18995.73 51
18997.03 47
18998.33 48
18999.63 70
19000.94 54
19002.24 41
19003.54 53
19004.85 60
19006.15 53
19007.45 45
19008.76 57
19010.06 60
19011.36 62
19012.67 66
19013.97 54
19015.27 52
19016.58 58
19017.88 55
19019.18 46
19020.49 50
19021.79 48
19023.10 58
19024.40 60
19025.70 73
19027.01 54
19028.31 48
19029.62 45
19030.92 36
19032.22 48
19033.53 34
19034.83 55
19036.14 66
19037.44 78
19038.75 55
19040.05 45
19041.35 38
19042.66 50
19043.96 42
19045.27 49
19046.57 43
19047.88 59
19049.18 58
19050.49 50
19051.79 37
19053.10 60
19054.40 61
19055.71 43
19057.01 51
19058.32 45
19059.62 59
19060.93 67
19062.23 52
19063.54 43
19064.84 51
19066.15 49
19067.45 66
19068.76 51
19070.06 40
19071.37 59
19072.67 61
19073.98 64
19075.29 51
19076.59 58
19077.90 55
19079.20 62
19080.51 54
19081.81 49
19083.12 62
19084.43 54
19085.73 58
19087.04 53
19088.34 39
19089.65 45
19090.96 59
19092.26 45
19093.57 44
19094.87 39
19096.18 47
19097.49 49
19098.79 50
19100.10 40
19101.41 45
19102.71 52
19104.02 54
19105.33 58
19106.63 42
19107.94 46
19109.25 50
19110.55 64
19111.86 52
19113.17 47
19114.47 51
19115.78 56
19117.09 42
19118.40 38
19119.70 54
19121.01 44
19122.32 57
19123.62 46
19124.93 41
19126.24 66
19127.55 60
19128.85 61
19130.16 66
19131.47 48
19132.78 48
19134.08 52
19135.39 50
19136.70 54
19138.01 48
19139.32 34
19140.62 52
19141.93 40
19143.24 58
19144.55 63
19145.85 59
19147.16 50
19148.47 44
19149.78 53
19151.09 56
19152.40 56
19153.70 56
19155.01 51
19156.32 55
19157.63 54
19158.94 45
19160.25 45
19161.55 54
19162.86 56
19164.17 49
19165.48 53
19166.79 58
19168.10 41
19169.41 49
19170.72 56
19172.02 49
19173.33 48
19174.64 54
19175.95 52
19177.26 61
19178.57 76
19179.88 67
19181.19 56
19182.50 55
19183.81 48
19185.12 43
19186.43 50
19187.74 58
19189.05 45
19190.35 46
19191.66 57
19192.97 37
19194.28 56
19195.59 63
19196.90 60
19198.21 39
19199.52 54
19200.83 55
19202.14 51
19203.45 58
19204.76 47
19206.07 59
19207.38 42
19208.69 47
19210.00 42
19211.31 60
19212.62 50
19213.93 49
19215.24 56
19216.56 46
19217.87 64
19219.18 49
19220.49 61
19221.80 53
19223.11 39
19224.42 49
19225.73 45
19227.04 50
19228.35 53
19229.66 44
19230.97 51
19232.28 50
19233.60 43
19234.91 58
19236.22 46
19237.53 59
19238.84 50
19240.15 53
19241.46 49
19242.77 47
19244.09 51
19245.40 46
19246.71 49
19248.02 50
19249.33 54
19250.64 44
19251.95 48
19253.27 43
19254.58 38
19255.89 42
19257.20 37
19258.51 46
19259.83 35
19261.14 43
19262.45 55
19263.76 64
19265.07 63
19266.39 42
19267.70 54
19269.01 65
19270.32 42
19271.63 40
19272.95 48
19274.26 55
19275.57 51
19276.88 52
19278.20 39
19279.51 49
19280.82 63
19282.14 65
19283.45 55
19284.76 48
19286.07 51
19287.39 52
19288.70 50
19290.01 51
19291.33 55
19292.64 52
19293.95 75
19295.26 51
19296.58 44
19297.89 60
19299.20 55
19300.52 42
19301.83 55
19303.14 39
19304.46 49
19305.77 56
19307.09 47
19308.40 49
19309.71 62
19311.03 56
19312.34 46
19313.65 71
19314.97 60
19316.28 57
19317.60 58
19318.91 59
19320.22 64
19321.54 41
19322.85 50
19324.17 48
19325.48 40
19326.79 32
19328.11 48
19329.42 53
19330.74 57
19332.05 41
19333.37 56
19334.68 60
19335.99 48
19337.31 53
19338.62 60
19339.94 50
19341.25 50
19342.57 44
19343.88 40
19345.20 43
19346.51 39
19347.83 40
19349.14 38
19350.46 44
19351.77 45
19353.09 31
19354.40 42
19355.72 59
19357.03 35
19358.35 43
19359.66 54
19360.98 49
19362.29 45
19363.61 70
19364.93 57
19366.24 38
19367.56 48
19368.87 61
19370.19 39
19371.50 53
19372.82 52
19374.14 45
19375.45 51
19376.77 52
19378.08 38
19379.40 49
19380.72 43
19382.03 39
19383.35 45
19384.66 53
19385.98 53
19387.30 59
19388.61 53
19389.93 44
19391.25 52
19392.56 51
19393.88 60
19395.20 48
19396.51 45
19397.83 47
19399.15 53
19400.46 51
19401.78 49
19403.10 38
19404.41 49
19405.73 57
19407.05 39
19408.36 47
19409.68 49
19411.00 52
19412.31 72
19413.63 52
19414.95 58
19416.27 46
19417.58 43
19418.90 50
19420.22 43
19421.54 49
19422.85 48
19424.17 58
19425.49 49
19426.81 67
19428.12 51
19429.44 47
19430.76 44
19432.08 41
19433.40 41
19434.71 50
19436.03 52
19437.35 52
19438.67 49
19439.99 54
19441.30 55
19442.62 62
19443.94 59
19445.26 64
19446.58 42
19447.89 49
19449.21 68
19450.53 59
19451.85 62
19453.17 46
19454.49 49
19455.81 47
19457.12 51
19458.44 51
19459.76 38
19461.08 37
19462.40 43
19463.72 45
19465.04 35
19466.36 56
19467.68 59
19468.99 41
19470.31 50
19471.63 41
19472.95 60
19474.27 51
19475.59 58
19476.91 65
19478.23 65
19479.55 60
19480.87 46
19482.19 56
19483.51 61
19484.83 41
19486.15 54
19487.47 43
19488.79 61
19490.11 54
19491.43 38
19492.75 48
19494.07 43
19495.39 48
19496.71 39
19498.03 43
19499.35 55
19500.67 45
19501.99 58
19503.31 51
19504.63 52
19505.95 56
19507.27 47
19508.59 48
19509.91 46
19511.23 42
19512.55 44
19513.87 49
19515.19 60
19516.51 55
19517.83 52
19519.15 45
19520.47 49
19521.79 50
19523.12 49
19524.44 53
19525.76 44
19527.08 55
19528.40 47
19529.72 64
19531.04 40
19532.36 52
19533.68 49
19535.01 43
19536.33 37
19537.65 52
19538.97 65
19540.29 59
19541.61 53
19542.93 41
19544.26 40
19545.58 55
19546.90 49
19548.22 62
19549.54 45
19550.87 42
19552.19 36
19553.51 45
19554.83 48
19556.15 47
19557.47 42
19558.80 38
19560.12 71
19561.44 49
19562.76 60
19564.09 56
19565.41 55
19566.73 47
19568.05 56
19569.38 52
19570.70 58
19572.02 51
19573.34 41
19574.67 41
19575.99 52
19577.31 43
19578.63 45
19579.96 66
19581.28 52
19582.60 40
19583.93 40
19585.25 43
19586.57 47
19587.90 35
19589.22 56
19590.54 38
19591.86 61
19593.19 45
19594.51 41
19595.83 49
19597.16 46
19598.48 43
19599.81 48
19601.13 49
19602.45 37
19603.78 43
19605.10 45
19606.42 63
19607.75 41
19609.07 52
19610.40 49
19611.72 44
19613.04 37
19614.37 46
19615.69 46
19617.02 63
19618.34 46
19619.66 44
19620.99 55
19622.31 61
19623.64 75
19624.96 67
19626.29 74
19627.61 62
19628.93 48
19630.26 44
19631.58 51
19632.91 44
19634.23 48
19635.56 47
19636.88 46
19638.21 37
19639.53 52
19640.86 43
19642.18 65
19643.51 60
19644.83 52
19646.16 48
19647.48 45
19648.81 41
19650.13 40
19651.46 39
19652.78 61
19654.11 49
19655.43 54
19656.76 58
19658.08 45
19659.41 51
19660.74 35
19662.06 49
19663.39 60
19664.71 59
19666.04 41
19667.36 53
19668.69 54
19670.02 42
19671.34 44
19672.67 35
19673.99 52
19675.32 62
19676.65 65
19677.97 38
19679.30 36
19680.63 57
19681.95 52
19683.28 52
19684.60 53
19685.93 59
19687.26 42
19688.58 47
19689.91 54
19691.24 47
19692.56 52
19693.89 48
19695.22 33
19696.54 70
19697.87 53
19699.20 45
19700.52 72
19701.85 49
19703.18 41
19704.51 50
19705.83 37
19707.16 37
19708.49 55
19709.81 40
19711.14 47
19712.47 64
19713.80 38
19715.12 45
19716.45 34
19717.78 35
19719.11 48
19720.43 41
19721.76 45
19723.09 44
19724.42 48
19725.74 49
19727.07 55
19728.40 52
19729.73 42
19731.06 47
19732.38 44
19733.71 57
19735.04 48
19736.37 55
19737.70 52
19739.02 36
19740.35 44
19741.68 32
19743.01 48
19744.34 58
19745.67 64
19747.00 51
19748.32 59
19749.65 68
19750.98 54
19752.31 43
19753.64 49
19754.97 47
19756.30 45
19757.62 64
19758.95 47
19760.28 45
19761.61 44
19762.94 45
19764.27 53
19765.60 44
19766.93 47
19768.26 72
19769.59 66
19770.92 46
19772.25 51
19773.57 53
19774.90 69
19776.23 49
19777.56 38
19778.89 39
19780.22 53
19781.55 44
19782.88 44
19784.21 50
19785.54 68
19786.87 41
19788.20 49
19789.53 54
19790.86 38
19792.19 37
19793.52 51
19794.85 49
19796.18 35
19797.51 40
19798.84 35
19800.17 41
19801.50 46
19802.83 42
19804.16 47
19805.49 46
19806.82 32
19808.16 44
19809.49 56
19810.82 63
19812.15 51
19813.48 47
19814.81 44
19816.14 40
19817.47 43
19818.80 53
19820.13 54
19821.46 51
19822.79 51
19824.13 57
19825.46 54
19826.79 57
19828.12 74
19829.45 48
19830.78 62
19832.11 47
19833.44 47
19834.78 49
19836.11 57
19837.44 63
19838.77 48
19840.10 39
19841.43 48
19842.77 63
19844.10 52
19845.43 56
19846.76 53
19848.09 40
19849.42 53
19850.76 61
19852.09 38
19853.42 45
19854.75 51
19856.09 61
19857.42 58
19858.75 38
19860.08 66
19861.41 64
19862.75 56
19864.08 48
19865.41 50
19866.74 59
19868.08 49
19869.41 57
19870.74 49
19872.08 55
19873.41 48
19874.74 53
19876.07 47
19877.41 44
19878.74 44
19880.07 40
19881.41 38
19882.74 55
19884.07 62
19885.40 51
19886.74 45
19888.07 50
19889.40 48
19890.74 43
19892.07 47
19893.40 47
19894.74 57
19896.07 49
19897.41 54
19898.74 49
19900.07 56
19901.41 58
19902.74 61
19904.07 51
19905.41 44
19906.74 50
19908.08 46
19909.41 44
19910.74 42
19912.08 40
19913.41 60
19914.75 43
19916.08 34
19917.41 41
19918.75 36
19920.08 35
19921.42 43
19922.75 46
19924.09 43
19925.42 35
19926.76 46
19928.09 44
19929.42 47
19930.76 52
19932.09 35
19933.43 56
19934.76 51
19936.10 56
19937.43 47
19938.77 46
19940.10 43
19941.44 36
19942.77 38
19944.11 41
19945.44 44
19946.78 50
19948.11 52
19949.45 52
19950.79 65
19952.12 39
19953.46 51
19954.79 46
19956.13 44
19957.46 34
19958.80 46
19960.13 45
19961.47 57
19962.81 51
19964.14 42
19965.48 32
19966.81 40
19968.15 48
19969.49 55
19970.82 46
19972.16 37
19973.49 50
19974.83 52
19976.17 29
19977.50 57
19978.84 46
19980.18 47
19981.51 51
19982.85 47
19984.18 42
19985.52 39
19986.86 43
19988.19 47
19989.53 48
19990.87 39
19992.20 41
19993.54 33
19994.88 50
19996.21 39
19997.55 49
19998.89 48
20000.23 59
20001.56 56
20002.90 54
20004.24 36
20005.57 42
20006.91 48
20008.25 37
20009.59 42
20010.92 38
20012.26 47
20013.60 43
20014.94 42
20016.27 44
20017.61 54
20018.95 55
20020.29 53
20021.62 55
20022.96 50
20024.30 46
20025.64 35
20026.98 34
20028.31 47
20029.65 44
20030.99 41
20032.33 43
20033.67 44
20035.00 44
20036.34 40
20037.68 42
20039.02 35
20040.36 50
20041.70 50
20043.03 42
20044.37 51
20045.71 42
20047.05 30
20048.39 48
20049.73 34
20051.07 36
20052.41 40
20053.74 52
20055.08 35
20056.42 54
20057.76 48
20059.10 42
20060.44 47
20061.78 41
20063.12 37
20064.46 43
20065.80 55
20067.13 25
20068.47 37
20069.81 39
20071.15 41
20072.49 45
20073.83 41
20075.17 36
20076.51 38
20077.85 39
20079.19 35
20080.53 48
20081.87 35
20083.21 52
20084.55 57
20085.89 53
20087.23 53
20088.57 50
20089.91 47
20091.25 47
20092.59 51
20093.93 49
20095.27 42
20096.61 57
20097.95 50
20099.29 30
20100.63 49
20101.97 55
20103.31 44
20104.65 33
20105.99 40
20107.33 37
20108.67 39
20110.02 39
20111.36 42
20112.70 42
20114.04 38
20115.38 43
20116.72 53
20118.06 33
20119.40 47
20120.74 46
20122.08 42
20123.43 41
20124.77 31
20126.11 44
20127.45 48
20128.79 41
20130.13 46
20131.47 51
20132.81 39
20134.16 66
20135.50 50
20136.84 48
20138.18 47
20139.52 54
20140.86 33
20142.21 49
20143.55 50
20144.89 48
