# Supplementary material for: MALDI-TOF MS typing enables the classification of brewing yeasts of the genus Saccharomyces to major beer styles
Source: PLoS One. 2017 Aug 9;12(8):e0181694. doi: 10.1371/journal.pone.0181694 (PMC5549903; doi:10.1371/journal.pone.0181694)
Supplement: S4 File — The directory includes 90 raw files and was zipped to “.zip”; the folder has three strains with 30 spectra per strain; S1 Text explains the raw files with an example and Table 1 represents the yeast strains used within the experiment. (ZIP) [file pone.0181694.s007.zip › 10-12/30261-211-OG-Ale-Ale-YPG-18h-E-E_2015-07-06_2_0_A11_1.dat]

2000.10 6878
2000.52 6653
2000.94 6685
2001.36 7018
2001.78 6558
2002.21 6283
2002.63 6668
2003.05 6532
2003.47 6243
2003.89 6333
2004.32 6616
2004.74 6794
2005.16 6837
2005.58 6800
2006.00 7285
2006.43 7361
2006.85 7483
2007.27 7540
2007.69 7463
2008.12 7682
2008.54 7402
2008.96 7428
2009.38 7750
2009.81 7833
2010.23 7282
2010.65 7467
2011.08 6996
2011.50 6796
2011.92 6715
2012.34 6530
2012.77 6514
2013.19 6639
2013.61 6523
2014.04 6744
2014.46 6655
2014.88 6386
2015.31 6405
2015.73 6666
2016.15 7054
2016.58 7090
2017.00 7049
2017.42 7291
2017.85 7011
2018.27 7036
2018.69 7253
2019.12 7628
2019.54 7850
2019.96 7957
2020.39 7985
2020.81 7808
2021.23 7642
2021.66 7756
2022.08 8084
2022.51 7373
2022.93 7268
2023.35 7389
2023.78 7305
2024.20 7334
2024.63 7249
2025.05 7248
2025.48 6862
2025.90 7108
2026.32 6745
2026.75 6876
2027.17 6800
2027.60 6725
2028.02 6967
2028.45 6710
2028.87 6499
2029.30 6794
2029.72 6316
2030.15 6549
2030.57 6580
2031.00 6585
2031.42 6739
2031.85 7135
2032.27 7052
2032.70 6982
2033.12 7015
2033.55 6905
2033.97 7165
2034.40 7489
2034.82 7102
2035.25 7321
2035.67 7005
2036.10 7294
2036.52 7695
2036.95 7610
2037.37 7695
2037.80 7643
2038.22 7715
2038.65 7556
2039.08 7772
2039.50 7756
2039.93 7547
2040.35 7688
2040.78 7782
2041.21 7611
2041.63 7287
2042.06 6958
2042.48 7123
2042.91 7070
2043.34 6758
2043.76 6921
2044.19 6850
2044.61 7014
2045.04 6804
2045.47 7116
2045.89 7069
2046.32 7185
2046.75 6895
2047.17 6645
2047.60 7007
2048.03 6900
2048.45 6671
2048.88 6791
2049.31 7050
2049.73 6443
2050.16 6725
2050.59 6582
2051.01 6489
2051.44 6881
2051.87 6848
2052.29 6872
2052.72 6667
2053.15 6725
2053.58 6589
2054.00 6605
2054.43 6841
2054.86 6865
2055.29 7000
2055.71 7019
2056.14 6722
2056.57 6726
2057.00 7083
2057.42 6764
2057.85 6884
2058.28 7082
2058.71 6930
2059.13 6493
2059.56 6842
2059.99 7016
2060.42 6901
2060.85 6830
2061.27 7154
2061.70 6720
2062.13 6916
2062.56 6671
2062.99 7017
2063.41 6847
2063.84 7229
2064.27 7328
2064.70 7626
2065.13 7293
2065.56 7355
2065.98 7337
2066.41 7319
2066.84 7275
2067.27 7261
2067.70 6712
2068.13 6761
2068.56 6650
2068.99 6777
2069.41 6837
2069.84 6812
2070.27 6842
2070.70 6964
2071.13 7109
2071.56 7187
2071.99 6811
2072.42 6799
2072.85 6688
2073.28 6829
2073.71 7023
2074.13 7251
2074.56 7138
2074.99 7282
2075.42 7157
2075.85 6920
2076.28 7104
2076.71 7266
2077.14 7281
2077.57 7541
2078.00 7657
2078.43 7552
2078.86 7709
2079.29 7959
2079.72 7493
2080.15 7542
2080.58 7506
2081.01 7782
2081.44 7495
2081.87 7679
2082.30 7470
2082.73 7192
2083.16 6942
2083.59 7288
2084.02 7055
2084.45 7353
2084.88 7160
2085.31 6965
2085.74 7120
2086.17 7286
2086.61 7303
2087.04 6714
2087.47 6971
2087.90 7268
2088.33 6728
2088.76 6605
2089.19 6786
2089.62 6915
2090.05 6739
2090.48 6735
2090.91 6598
2091.35 6834
2091.78 6893
2092.21 7270
2092.64 7092
2093.07 6948
2093.50 7233
2093.93 7567
2094.36 7198
2094.80 6959
2095.23 6819
2095.66 6558
2096.09 6441
2096.52 6581
2096.95 6655
2097.39 6455
2097.82 6283
2098.25 6489
2098.68 6500
2099.11 6187
2099.55 6327
2099.98 6230
2100.41 6564
2100.84 6495
2101.27 6629
2101.71 6319
2102.14 6622
2102.57 7032
2103.00 6822
2103.43 6866
2103.87 7096
2104.30 6982
2104.73 6945
2105.16 7022
2105.60 7027
2106.03 7269
2106.46 6926
2106.90 6706
2107.33 6850
2107.76 6560
2108.19 7050
2108.63 7061
2109.06 7019
2109.49 7067
2109.93 6771
2110.36 6571
2110.79 6790
2111.23 6651
2111.66 6576
2112.09 6333
2112.52 6871
2112.96 6925
2113.39 6636
2113.83 6632
2114.26 6474
2114.69 6525
2115.13 6503
2115.56 6488
2115.99 6511
2116.43 6428
2116.86 6338
2117.29 6450
2117.73 6413
2118.16 6096
2118.60 6431
2119.03 6532
2119.46 6597
2119.90 6310
2120.33 6713
2120.77 6662
2121.20 6729
2121.63 6804
2122.07 6843
2122.50 6897
2122.94 7181
2123.37 6787
2123.81 6887
2124.24 6934
2124.68 6591
2125.11 6771
2125.54 6588
2125.98 6628
2126.41 6498
2126.85 6809
2127.28 6679
2127.72 6402
2128.15 6624
2128.59 6895
2129.02 7156
2129.46 6989
2129.89 7207
2130.33 7242
2130.76 7114
2131.20 7054
2131.63 7499
2132.07 7487
2132.51 7401
2132.94 7472
2133.38 7402
2133.81 7876
2134.25 7615
2134.68 7640
2135.12 7963
2135.55 7974
2135.99 8152
2136.43 8323
2136.86 8179
2137.30 7879
2137.73 7700
2138.17 7581
2138.60 7296
2139.04 7390
2139.48 7371
2139.91 7066
2140.35 7020
2140.79 6762
2141.22 6574
2141.66 6677
2142.09 6623
2142.53 6654
2142.97 6487
2143.40 6766
2143.84 6511
2144.28 6667
2144.71 6403
2145.15 6714
2145.59 6818
2146.02 7119
2146.46 7452
2146.90 7006
2147.33 7115
2147.77 7689
2148.21 7723
2148.64 8376
2149.08 8598
2149.52 8813
2149.96 9197
2150.39 8935
2150.83 8901
2151.27 8985
2151.70 8559
2152.14 8063
2152.58 8344
2153.02 8061
2153.45 7910
2153.89 7878
2154.33 7650
2154.77 7509
2155.20 7225
2155.64 7288
2156.08 7262
2156.52 6765
2156.96 6902
2157.39 7205
2157.83 7172
2158.27 7104
2158.71 6839
2159.15 6858
2159.58 6962
2160.02 7174
2160.46 6996
2160.90 7127
2161.34 7091
2161.78 6850
2162.21 7068
2162.65 6999
2163.09 7064
2163.53 6997
2163.97 6793
2164.41 6989
2164.84 6759
2165.28 6759
2165.72 6678
2166.16 6671
2166.60 6774
2167.04 6972
2167.48 7115
2167.92 7045
2168.36 7037
2168.79 7030
2169.23 7082
2169.67 7440
2170.11 7495
2170.55 7670
2170.99 7652
2171.43 7510
2171.87 7323
2172.31 7336
2172.75 7714
2173.19 7920
2173.63 7754
2174.07 8079
2174.51 8236
2174.95 8138
2175.39 8276
2175.83 8009
2176.27 8367
2176.70 8379
2177.14 8167
2177.58 8284
2178.02 8153
2178.46 7995
2178.90 7644
2179.34 7625
2179.79 7504
2180.23 7294
2180.67 6871
2181.11 7119
2181.55 6876
2181.99 6675
2182.43 6782
2182.87 6828
2183.31 6889
2183.75 6775
2184.19 6813
2184.63 6776
2185.07 6701
2185.51 7256
2185.95 7189
2186.39 7229
2186.83 7356
2187.27 7739
2187.72 8088
2188.16 7967
2188.60 8190
2189.04 8436
2189.48 8503
2189.92 8436
2190.36 8299
2190.80 8199
2191.24 8172
2191.69 7789
2192.13 8035
2192.57 7936
2193.01 7725
2193.45 7916
2193.89 7882
2194.34 8069
2194.78 8113
2195.22 7916
2195.66 7792
2196.10 8056
2196.54 7795
2196.99 7664
2197.43 7667
2197.87 7356
2198.31 7394
2198.75 7457
2199.20 7395
2199.64 7054
2200.08 7139
2200.52 7313
2200.96 7088
2201.41 6919
2201.85 6943
2202.29 7036
2202.73 7153
2203.18 7370
2203.62 7385
2204.06 7555
2204.50 7342
2204.95 7382
2205.39 7452
2205.83 7427
2206.28 7547
2206.72 7469
2207.16 7536
2207.60 7579
2208.05 7481
2208.49 7689
2208.93 7845
2209.38 8130
2209.82 7974
2210.26 7914
2210.71 7827
2211.15 7669
2211.59 7796
2212.04 7791
2212.48 7361
2212.92 7536
2213.37 7658
2213.81 7491
2214.25 7575
2214.70 7190
2215.14 7257
2215.59 7345
2216.03 7299
2216.47 7137
2216.92 6928
2217.36 6593
2217.80 6822
2218.25 6800
2218.69 6902
2219.14 7204
2219.58 7397
2220.03 7193
2220.47 7082
2220.91 7305
2221.36 7484
2221.80 7512
2222.25 7930
2222.69 8145
2223.14 8147
2223.58 8741
2224.03 9259
2224.47 8970
2224.91 8446
2225.36 8967
2225.80 8953
2226.25 9316
2226.69 8956
2227.14 9294
2227.58 8678
2228.03 8726
2228.47 8904
2228.92 9069
2229.36 9195
2229.81 8487
2230.25 8779
2230.70 8984
2231.15 8782
2231.59 8660
2232.04 8463
2232.48 8773
2232.93 8761
2233.37 8742
2233.82 8736
2234.26 8584
2234.71 8133
2235.15 8211
2235.60 8385
2236.05 8293
2236.49 8368
2236.94 8085
2237.38 7952
2237.83 7837
2238.28 7709
2238.72 8087
2239.17 8069
2239.61 7333
2240.06 7216
2240.51 7401
2240.95 7432
2241.40 7468
2241.85 7208
2242.29 7352
2242.74 6912
2243.19 6727
2243.63 6569
2244.08 6793
2244.53 7010
2244.97 6777
2245.42 7176
2245.87 7211
2246.31 7108
2246.76 6991
2247.21 7297
2247.65 7023
2248.10 6742
2248.55 7078
2248.99 7059
2249.44 7045
2249.89 6745
2250.34 7241
2250.78 7072
2251.23 6996
2251.68 7054
2252.13 7136
2252.57 7361
2253.02 7386
2253.47 7138
2253.92 7032
2254.36 6961
2254.81 6762
2255.26 6941
2255.71 6792
2256.15 6983
2256.60 6510
2257.05 6404
2257.50 6740
2257.95 6691
2258.39 6637
2258.84 6933
2259.29 6962
2259.74 7025
2260.19 7039
2260.63 7438
2261.08 7505
2261.53 7595
2261.98 7842
2262.43 7595
2262.88 7768
2263.32 7801
2263.77 7723
2264.22 7791
2264.67 7757
2265.12 7902
2265.57 7897
2266.02 7807
2266.47 7771
2266.91 8232
2267.36 8145
2267.81 8886
2268.26 9061
2268.71 9077
2269.16 9218
2269.61 9722
2270.06 9614
2270.51 9575
2270.96 9602
2271.41 10131
2271.86 9608
2272.30 9341
2272.75 9232
2273.20 8459
2273.65 8475
2274.10 8080
2274.55 7596
2275.00 7367
2275.45 7563
2275.90 7234
2276.35 7115
2276.80 6870
2277.25 6795
2277.70 6931
2278.15 6882
2278.60 6918
2279.05 7433
2279.50 7531
2279.95 6846
2280.40 6956
2280.85 6950
2281.30 7037
2281.75 6897
2282.20 6991
2282.65 6878
2283.10 6926
2283.55 6789
2284.00 6672
2284.46 6695
2284.91 7275
2285.36 7324
2285.81 7233
2286.26 7790
2286.71 8106
2287.16 8485
2287.61 8961
2288.06 9499
2288.51 9903
2288.96 10499
2289.42 11239
2289.87 12122
2290.32 12464
2290.77 12738
2291.22 12878
2291.67 12908
2292.12 12318
2292.57 11643
2293.03 11865
2293.48 11482
2293.93 10796
2294.38 10513
2294.83 9890
2295.28 9624
2295.74 9197
2296.19 8378
2296.64 8354
2297.09 8426
2297.54 8399
2297.99 8164
2298.45 8097
2298.90 7790
2299.35 7243
2299.80 7358
2300.25 7253
2300.71 7551
2301.16 7173
2301.61 7158
2302.06 7057
2302.52 7079
2302.97 7527
2303.42 7464
2303.87 7196
2304.33 7455
2304.78 7251
2305.23 7342
2305.68 7371
2306.14 7714
2306.59 8192
2307.04 8454
2307.50 8671
2307.95 8472
2308.40 9204
2308.85 9469
2309.31 9696
2309.76 9922
2310.21 10262
2310.67 9878
2311.12 9933
2311.57 9554
2312.03 9231
2312.48 9152
2312.93 8697
2313.39 8498
2313.84 8008
2314.29 7769
2314.75 7883
2315.20 7783
2315.66 7434
2316.11 7245
2316.56 7585
2317.02 7722
2317.47 7800
2317.92 7765
2318.38 7849
2318.83 8083
2319.29 7837
2319.74 7692
2320.19 7909
2320.65 7683
2321.10 7745
2321.56 7976
2322.01 7656
2322.47 7676
2322.92 7704
2323.37 7862
2323.83 7663
2324.28 7701
2324.74 7655
2325.19 7958
2325.65 8342
2326.10 8260
2326.56 8228
2327.01 8372
2327.47 8365
2327.92 8492
2328.38 8457
2328.83 8558
2329.29 8979
2329.74 9075
2330.20 8475
2330.65 8301
2331.11 8365
2331.56 8238
2332.02 8288
2332.47 7837
2332.93 7704
2333.38 7745
2333.84 7523
2334.29 7115
2334.75 7506
2335.21 7359
2335.66 7214
2336.12 7646
2336.57 7716
2337.03 7347
2337.48 7446
2337.94 7706
2338.40 7850
2338.85 8068
2339.31 7945
2339.76 7760
2340.22 7738
2340.68 8064
2341.13 7879
2341.59 7759
2342.04 7987
2342.50 7662
2342.96 7458
2343.41 7525
2343.87 7467
2344.33 7501
2344.78 7587
2345.24 7945
2345.70 7988
2346.15 7771
2346.61 7857
2347.07 8337
2347.52 8053
2347.98 7775
2348.44 7827
2348.89 7951
2349.35 7891
2349.81 7858
2350.26 7862
2350.72 7983
2351.18 7544
2351.64 7331
2352.09 7935
2352.55 7565
2353.01 7508
2353.47 7377
2353.92 7287
2354.38 7419
2354.84 7035
2355.30 6995
2355.75 7070
2356.21 6956
2356.67 7348
2357.13 7467
2357.58 7489
2358.04 7664
2358.50 7518
2358.96 7437
2359.42 7616
2359.87 7836
2360.33 7556
2360.79 7788
2361.25 7978
2361.71 7447
2362.16 7510
2362.62 7788
2363.08 7696
2363.54 7811
2364.00 7607
2364.46 7677
2364.91 7604
2365.37 7580
2365.83 7615
2366.29 7675
2366.75 7532
2367.21 7748
2367.67 7920
2368.13 8019
2368.58 7575
2369.04 7668
2369.50 7785
2369.96 8045
2370.42 7897
2370.88 7855
2371.34 7384
2371.80 7413
2372.26 7818
2372.72 8085
2373.17 8088
2373.63 7804
2374.09 7756
2374.55 8252
2375.01 8526
2375.47 8366
2375.93 8533
2376.39 8226
2376.85 8152
2377.31 8249
2377.77 8284
2378.23 8680
2378.69 8482
2379.15 8385
2379.61 8533
2380.07 8760
2380.53 8452
2380.99 7887
2381.45 7933
2381.91 7925
2382.37 7680
2382.83 7372
2383.29 7215
2383.75 7454
2384.21 7430
2384.67 7398
2385.13 7408
2385.59 7639
2386.05 7477
2386.51 7114
2386.97 7234
2387.43 7302
2387.90 7290
2388.36 7385
2388.82 7546
2389.28 7490
2389.74 7639
2390.20 7523
2390.66 7446
2391.12 7185
2391.58 7260
2392.04 7528
2392.51 7360
2392.97 7243
2393.43 7363
2393.89 7279
2394.35 7153
2394.81 6977
2395.27 7154
2395.73 7307
2396.20 7147
2396.66 7487
2397.12 7615
2397.58 7379
2398.04 7167
2398.50 7249
2398.97 7612
2399.43 7486
2399.89 7436
2400.35 7421
2400.81 7310
2401.28 7182
2401.74 7224
2402.20 7173
2402.66 7179
2403.12 7470
2403.59 7459
2404.05 7506
2404.51 7761
2404.97 7794
2405.44 7711
2405.90 7705
2406.36 7892
2406.82 7787
2407.29 7551
2407.75 7677
2408.21 7281
2408.67 7312
2409.14 7399
2409.60 7009
2410.06 7005
2410.52 6914
2410.99 6680
2411.45 6885
2411.91 6767
2412.38 7367
2412.84 7191
2413.30 7469
2413.77 7576
2414.23 7477
2414.69 7695
2415.16 7994
2415.62 7898
2416.08 7754
2416.55 8280
2417.01 8390
2417.47 8352
2417.94 8672
2418.40 8541
2418.86 8877
2419.33 8924
2419.79 8604
2420.26 8991
2420.72 8724
2421.18 8518
2421.65 8029
2422.11 7990
2422.58 8247
2423.04 8343
2423.50 8172
2423.97 8082
2424.43 8194
2424.90 7962
2425.36 7709
2425.83 8152
2426.29 7774
2426.75 7794
2427.22 7702
2427.68 7616
2428.15 7547
2428.61 7451
2429.08 7248
2429.54 7298
2430.01 7441
2430.47 7269
2430.94 7266
2431.40 7290
2431.87 7428
2432.33 7489
2432.80 7532
2433.26 7439
2433.73 7302
2434.19 8127
2434.66 7838
2435.12 7626
2435.59 7879
2436.05 7594
2436.52 7675
2436.98 7866
2437.45 7925
2437.91 7930
2438.38 7911
2438.85 8184
2439.31 8361
2439.78 8004
2440.24 8484
2440.71 8793
2441.17 8556
2441.64 8863
2442.11 8393
2442.57 8350
2443.04 8375
2443.50 8135
2443.97 7934
2444.44 7848
2444.90 7506
2445.37 7304
2445.83 7178
2446.30 7072
2446.77 7067
2447.23 7030
2447.70 7108
2448.17 7245
2448.63 7021
2449.10 7077
2449.57 7237
2450.03 7230
2450.50 7391
2450.97 7158
2451.43 7092
2451.90 7496
2452.37 7619
2452.83 7610
2453.30 7443
2453.77 7690
2454.24 6824
2454.70 7326
2455.17 7393
2455.64 7243
2456.10 7111
2456.57 6997
2457.04 7255
2457.51 7503
2457.97 7362
2458.44 7139
2458.91 7011
2459.38 7023
2459.84 6811
2460.31 6837
2460.78 6909
2461.25 6883
2461.71 6808
2462.18 7333
2462.65 7018
2463.12 7044
2463.59 7141
2464.05 7086
2464.52 7313
2464.99 7289
2465.46 7039
2465.93 7034
2466.39 7536
2466.86 7523
2467.33 7615
2467.80 7635
2468.27 7437
2468.74 7236
2469.20 7426
2469.67 7212
2470.14 7320
2470.61 6830
2471.08 6787
2471.55 6954
2472.02 6954
2472.49 6813
2472.95 6563
2473.42 6708
2473.89 6796
2474.36 6983
2474.83 6723
2475.30 6752
2475.77 6757
2476.24 6887
2476.71 6834
2477.18 6532
2477.65 6860
2478.11 6917
2478.58 6883
2479.05 6559
2479.52 6602
2479.99 6799
2480.46 7031
2480.93 6930
2481.40 7079
2481.87 6952
2482.34 6688
2482.81 6649
2483.28 6962
2483.75 6923
2484.22 7338
2484.69 7397
2485.16 7437
2485.63 7330
2486.10 7507
2486.57 7621
2487.04 7512
2487.51 7734
2487.98 8038
2488.45 7705
2488.92 8071
2489.39 7791
2489.86 7804
2490.33 7980
2490.80 7659
2491.27 7769
2491.74 7334
2492.22 7606
2492.69 7476
2493.16 7582
2493.63 7627
2494.10 7780
2494.57 7909
2495.04 7841
2495.51 7520
2495.98 7552
2496.45 7542
2496.92 7396
2497.40 7551
2497.87 7609
2498.34 7603
2498.81 7402
2499.28 7069
2499.75 6894
2500.22 6817
2500.70 6611
2501.17 6748
2501.64 6604
2502.11 6581
2502.58 6832
2503.05 7037
2503.53 7165
2504.00 7393
2504.47 7353
2504.94 7230
2505.41 7158
2505.88 7223
2506.36 7397
2506.83 7690
2507.30 7939
2507.77 7948
2508.25 8256
2508.72 8323
2509.19 8081
2509.66 8319
2510.13 8543
2510.61 9002
2511.08 9628
2511.55 9675
2512.02 9233
2512.50 9500
2512.97 9692
2513.44 9876
2513.91 9302
2514.39 8868
2514.86 9013
2515.33 8377
2515.81 8218
2516.28 7963
2516.75 8078
2517.23 7961
2517.70 7989
2518.17 7670
2518.64 7679
2519.12 7794
2519.59 7027
2520.06 7503
2520.54 7611
2521.01 7470
2521.48 7478
2521.96 7551
2522.43 7309
2522.91 7180
2523.38 7207
2523.85 7369
2524.33 7234
2524.80 6968
2525.27 6964
2525.75 7512
2526.22 7476
2526.70 7244
2527.17 7067
2527.64 7157
2528.12 7226
2528.59 7177
2529.07 7238
2529.54 7403
2530.01 7212
2530.49 7506
2530.96 7317
2531.44 7661
2531.91 7768
2532.39 8070
2532.86 7967
2533.33 7711
2533.81 7789
2534.28 7916
2534.76 7823
2535.23 7798
2535.71 7486
2536.18 7771
2536.66 7655
2537.13 7415
2537.61 7137
2538.08 7306
2538.56 7593
2539.03 7739
2539.51 7729
2539.98 7394
2540.46 7317
2540.93 7760
2541.41 7570
2541.88 7630
2542.36 7372
2542.84 7596
2543.31 7759
2543.79 7940
2544.26 7975
2544.74 8008
2545.21 8317
2545.69 8809
2546.16 9140
2546.64 9634
2547.12 9977
2547.59 9930
2548.07 9948
2548.54 9992
2549.02 10018
2549.50 10486
2549.97 10329
2550.45 10239
2550.92 10234
2551.40 10060
2551.88 9997
2552.35 10265
2552.83 10289
2553.31 10358
2553.78 10536
2554.26 10069
2554.74 9926
2555.21 9409
2555.69 9089
2556.17 9125
2556.64 8929
2557.12 8589
2557.60 8565
2558.07 8211
2558.55 7866
2559.03 7683
2559.50 8013
2559.98 8042
2560.46 7735
2560.93 8189
2561.41 8046
2561.89 8087
2562.37 7747
2562.84 8041
2563.32 7973
2563.80 7672
2564.28 7744
2564.75 7710
2565.23 7789
2565.71 7498
2566.19 7311
2566.66 7079
2567.14 7383
2567.62 7161
2568.10 6994
2568.57 6813
2569.05 6925
2569.53 6944
2570.01 6874
2570.49 7230
2570.96 7009
2571.44 7121
2571.92 7199
2572.40 7145
2572.88 6899
2573.36 7343
2573.83 7365
2574.31 7246
2574.79 6929
2575.27 6950
2575.75 7048
2576.23 7095
2576.70 6928
2577.18 6783
2577.66 6778
2578.14 6964
2578.62 6964
2579.10 6503
2579.58 6939
2580.06 7123
2580.54 7269
2581.01 6993
2581.49 6982
2581.97 7043
2582.45 6965
2582.93 6992
2583.41 6922
2583.89 6962
2584.37 7289
2584.85 7161
2585.33 7299
2585.81 7243
2586.29 7366
2586.77 7455
2587.25 7518
2587.72 7703
2588.20 7975
2588.68 7521
2589.16 7402
2589.64 7778
2590.12 7631
2590.60 7434
2591.08 7678
2591.56 7962
2592.04 7666
2592.52 7534
2593.00 7715
2593.48 7898
2593.96 7625
2594.44 7399
2594.92 7303
2595.40 7273
2595.89 7270
2596.37 7321
2596.85 7185
2597.33 6836
2597.81 6983
2598.29 6958
2598.77 7223
2599.25 6836
2599.73 6606
2600.21 6849
2600.69 7002
2601.17 7202
2601.65 7261
2602.13 6987
2602.62 6572
2603.10 7141
2603.58 7149
2604.06 7074
2604.54 7480
2605.02 7584
2605.50 7426
2605.98 7560
2606.46 7630
2606.95 7865
2607.43 7768
2607.91 7538
2608.39 7987
2608.87 7309
2609.35 7057
2609.84 7024
2610.32 7323
2610.80 7438
2611.28 7019
2611.76 7001
2612.24 6781
2612.73 7060
2613.21 7098
2613.69 6888
2614.17 7023
2614.65 6739
2615.14 6804
2615.62 6997
2616.10 7092
2616.58 7156
2617.07 7315
2617.55 6974
2618.03 7080
2618.51 7034
2619.00 6835
2619.48 6997
2619.96 7281
2620.44 7157
2620.93 7065
2621.41 7000
2621.89 6929
2622.37 6668
2622.86 6671
2623.34 6871
2623.82 6851
2624.31 7108
2624.79 7099
2625.27 7245
2625.76 7577
2626.24 7330
2626.72 7089
2627.20 7219
2627.69 7477
2628.17 7616
2628.66 7131
2629.14 7120
2629.62 7434
2630.11 7549
2630.59 7386
2631.07 7341
2631.56 7411
2632.04 7376
2632.52 7361
2633.01 7349
2633.49 7502
2633.98 7414
2634.46 7100
2634.94 7403
2635.43 7180
2635.91 7402
2636.40 7643
2636.88 7787
2637.36 7332
2637.85 7579
2638.33 7742
2638.82 7616
2639.30 7917
2639.79 7654
2640.27 7922
2640.75 7778
2641.24 7472
2641.72 7589
2642.21 7714
2642.69 7677
2643.18 7532
2643.66 7177
2644.15 7439
2644.63 7239
2645.12 7170
2645.60 7088
2646.09 7040
2646.57 7420
2647.06 7237
2647.54 7009
2648.03 7263
2648.51 7096
2649.00 7213
2649.48 7368
2649.97 7035
2650.45 7255
2650.94 7256
2651.43 7419
2651.91 7333
2652.40 7167
2652.88 7093
2653.37 6991
2653.85 7051
2654.34 7349
2654.82 7201
2655.31 7260
2655.80 7127
2656.28 7273
2656.77 7227
2657.25 7158
2657.74 7074
2658.23 7105
2658.71 7061
2659.20 7050
2659.69 7211
2660.17 7283
2660.66 7357
2661.14 7375
2661.63 7304
2662.12 7227
2662.60 7511
2663.09 7763
2663.58 7486
2664.06 7318
2664.55 7640
2665.04 7326
2665.52 7115
2666.01 7214
2666.50 7190
2666.98 7055
2667.47 6926
2667.96 6770
2668.45 6732
2668.93 6866
2669.42 6767
2669.91 7122
2670.39 7112
2670.88 7273
2671.37 7903
2671.86 7638
2672.34 7955
2672.83 8197
2673.32 8436
2673.81 8776
2674.29 8961
2674.78 9221
2675.27 9213
2675.76 9152
2676.24 9140
2676.73 9118
2677.22 9020
2677.71 8598
2678.20 8275
2678.68 8066
2679.17 8289
2679.66 8290
2680.15 8402
2680.64 8396
2681.12 7967
2681.61 7826
2682.10 8258
2682.59 8183
2683.08 8192
2683.57 8144
2684.05 7958
2684.54 7598
2685.03 7684
2685.52 8017
2686.01 7900
2686.50 7724
2686.99 7523
2687.47 7836
2687.96 7792
2688.45 7159
2688.94 7433
2689.43 7756
2689.92 7526
2690.41 7462
2690.90 7327
2691.39 7684
2691.88 7461
2692.37 7339
2692.85 7539
2693.34 7554
2693.83 7549
2694.32 7693
2694.81 7702
2695.30 7437
2695.79 7568
2696.28 7822
2696.77 7903
2697.26 7612
2697.75 8005
2698.24 7650
2698.73 7106
2699.22 7606
2699.71 8100
2700.20 8127
2700.69 7829
2701.18 8032
2701.67 8428
2702.16 8540
2702.65 7910
2703.14 7998
2703.63 8450
2704.12 8320
2704.61 8147
2705.10 8011
2705.59 7888
2706.08 7673
2706.57 7493
2707.06 7370
2707.55 7270
2708.04 7284
2708.53 7410
2709.03 7114
2709.52 6963
2710.01 7270
2710.50 7308
2710.99 7527
2711.48 7042
2711.97 7210
2712.46 7449
2712.95 7400
2713.44 7605
2713.94 7100
2714.43 7471
2714.92 7389
2715.41 7067
2715.90 7254
2716.39 6835
2716.88 7145
2717.38 7234
2717.87 7190
2718.36 7243
2718.85 7096
2719.34 7276
2719.83 7257
2720.32 7588
2720.82 7860
2721.31 7662
2721.80 7691
2722.29 8114
2722.78 8460
2723.28 8300
2723.77 8125
2724.26 7871
2724.75 7764
2725.25 7536
2725.74 7450
2726.23 7603
2726.72 7351
2727.21 7076
2727.71 6942
2728.20 7160
2728.69 7307
2729.18 7630
2729.68 7053
2730.17 7792
2730.66 8013
2731.16 8336
2731.65 8205
2732.14 8442
2732.63 8257
2733.13 8479
2733.62 8596
2734.11 8949
2734.61 8967
2735.10 8704
2735.59 8714
2736.08 8557
2736.58 8293
2737.07 8099
2737.56 7521
2738.06 7856
2738.55 8080
2739.05 7725
2739.54 7847
2740.03 7711
2740.53 7137
2741.02 7031
2741.51 7101
2742.01 7131
2742.50 6730
2742.99 7007
2743.49 6689
2743.98 6628
2744.48 6740
2744.97 7031
2745.46 7044
2745.96 6789
2746.45 7077
2746.95 6772
2747.44 7037
2747.93 6881
2748.43 6814
2748.92 6753
2749.42 6802
2749.91 7118
2750.41 7061
2750.90 7114
2751.40 7331
2751.89 6933
2752.39 7367
2752.88 7413
2753.37 7705
2753.87 8026
2754.36 7475
2754.86 7306
2755.35 7577
2755.85 7559
2756.34 7606
2756.84 7589
2757.33 7585
2757.83 7424
2758.32 7225
2758.82 7187
2759.32 7088
2759.81 7290
2760.31 7545
2760.80 7489
2761.30 7272
2761.79 7524
2762.29 7570
2762.78 7316
2763.28 7296
2763.77 7318
2764.27 7009
2764.77 7192
2765.26 7058
2765.76 7017
2766.25 7199
2766.75 7194
2767.25 7045
2767.74 6962
2768.24 6929
2768.73 7297
2769.23 6846
2769.73 7026
2770.22 7144
2770.72 7148
2771.22 7381
2771.71 7431
2772.21 7764
2772.70 8256
2773.20 8310
2773.70 8858
2774.19 8799
2774.69 8925
2775.19 9307
2775.68 9427
2776.18 9390
2776.68 9550
2777.17 9636
2777.67 9679
2778.17 9013
2778.67 8953
2779.16 8823
2779.66 8524
2780.16 8124
2780.65 7878
2781.15 7369
2781.65 7232
2782.15 7028
2782.64 7243
2783.14 6968
2783.64 7008
2784.14 7354
2784.63 7660
2785.13 7555
2785.63 7502
2786.13 7461
2786.62 7254
2787.12 7386
2787.62 7117
2788.12 7157
2788.62 7252
2789.11 7379
2789.61 7093
2790.11 6998
2790.61 7076
2791.11 7101
2791.60 7185
2792.10 7185
2792.60 7388
2793.10 7656
2793.60 7436
2794.10 7447
2794.59 7337
2795.09 7534
2795.59 8010
2796.09 7939
2796.59 8279
2797.09 7990
2797.59 8170
2798.08 8083
2798.58 8039
2799.08 8049
2799.58 7952
2800.08 8058
2800.58 7771
2801.08 7693
2801.58 7641
2802.08 7898
2802.58 8274
2803.07 8423
2803.57 8180
2804.07 8088
2804.57 8966
2805.07 9097
2805.57 9246
2806.07 9721
2806.57 9774
2807.07 9891
2807.57 10484
2808.07 9683
2808.57 9980
2809.07 9702
2809.57 9171
2810.07 8908
2810.57 8746
2811.07 8260
2811.57 8106
2812.07 8014
2812.57 7787
2813.07 7569
2813.57 7494
2814.07 7547
2814.57 7489
2815.07 7829
2815.57 8136
2816.07 7945
2816.57 8005
2817.07 8226
2817.57 8388
2818.07 8802
2818.57 8507
2819.07 9046
2819.57 9018
2820.07 8707
2820.57 9001
2821.07 8641
2821.58 8098
2822.08 7581
2822.58 7435
2823.08 7607
2823.58 7511
2824.08 7352
2824.58 7428
2825.08 7285
2825.58 7215
2826.09 7338
2826.59 7036
2827.09 7088
2827.59 7597
2828.09 7306
2828.59 7123
2829.09 7074
2829.60 7026
2830.10 6819
2830.60 6537
2831.10 6668
2831.60 6642
2832.10 6785
2832.61 6767
2833.11 6982
2833.61 7291
2834.11 7295
2834.61 7243
2835.12 7453
2835.62 7826
2836.12 7636
2836.62 7614
2837.12 7652
2837.63 7674
2838.13 7715
2838.63 7714
2839.13 7934
2839.64 7915
2840.14 7881
2840.64 7454
2841.14 7324
2841.65 7228
2842.15 7626
2842.65 7333
2843.15 7490
2843.66 7636
2844.16 7764
2844.66 7850
2845.17 7885
2845.67 8165
2846.17 8112
2846.67 8220
2847.18 8277
2847.68 8509
2848.18 8425
2848.69 8303
2849.19 8084
2849.69 8252
2850.20 8140
2850.70 8035
2851.20 7764
2851.71 7552
2852.21 7331
2852.72 7143
2853.22 7065
2853.72 7112
2854.23 7039
2854.73 7553
2855.23 7261
2855.74 7200
2856.24 7189
2856.75 7245
2857.25 7040
2857.75 7123
2858.26 7129
2858.76 6991
2859.27 7299
2859.77 7319
2860.27 6973
2860.78 7073
2861.28 7252
2861.79 7349
2862.29 7140
2862.80 6987
2863.30 6806
2863.81 6673
2864.31 6926
2864.81 6596
2865.32 6781
2865.82 6701
2866.33 6923
2866.83 6517
2867.34 6644
2867.84 6808
2868.35 7175
2868.85 6960
2869.36 7211
2869.86 7212
2870.37 7295
2870.87 7619
2871.38 7533
2871.89 7830
2872.39 7844
2872.90 7764
2873.40 7933
2873.91 7662
2874.41 7935
2874.92 7770
2875.42 7668
2875.93 7815
2876.43 7596
2876.94 7489
2877.45 7594
2877.95 7683
2878.46 7770
2878.96 7619
2879.47 7351
2879.98 7381
2880.48 7696
2880.99 7955
2881.49 7586
2882.00 7664
2882.51 7609
2883.01 7686
2883.52 7591
2884.03 7580
2884.53 7712
2885.04 7875
2885.54 7875
2886.05 7990
2886.56 7908
2887.06 7876
2887.57 7695
2888.08 7872
2888.58 7663
2889.09 7798
2889.60 7888
2890.11 7499
2890.61 7535
2891.12 7637
2891.63 7362
2892.13 7324
2892.64 7575
2893.15 7582
2893.65 7251
2894.16 7657
2894.67 7871
2895.18 8131
2895.68 8126
2896.19 8373
2896.70 8249
2897.21 8147
2897.71 8417
2898.22 8232
2898.73 7947
2899.24 8392
2899.74 8244
2900.25 8600
2900.76 8862
2901.27 8655
2901.78 9286
2902.28 9424
2902.79 9466
2903.30 9312
2903.81 9853
2904.32 9682
2904.82 9555
2905.33 9417
2905.84 9359
2906.35 9692
2906.86 9299
2907.37 8794
2907.87 8561
2908.38 8341
2908.89 7910
2909.40 7794
2909.91 8057
2910.42 7692
2910.93 7752
2911.44 7823
2911.94 7748
2912.45 7845
2912.96 7851
2913.47 8180
2913.98 8191
2914.49 8126
2915.00 8111
2915.51 8011
2916.02 8120
2916.53 7924
2917.03 8225
2917.54 8291
2918.05 7851
2918.56 7895
2919.07 8004
2919.58 8251
2920.09 8101
2920.60 8095
2921.11 8002
2921.62 7800
2922.13 8133
2922.64 8424
2923.15 8739
2923.66 8086
2924.17 8405
2924.68 8344
2925.19 8202
2925.70 8289
2926.21 8171
2926.72 7882
2927.23 7815
2927.74 7571
2928.25 7368
2928.76 7583
2929.27 7153
2929.78 7140
2930.29 7278
2930.80 7081
2931.31 7137
2931.82 7076
2932.33 7020
2932.84 7251
2933.35 7268
2933.86 7210
2934.38 7132
2934.89 7178
2935.40 7554
2935.91 7487
2936.42 7214
2936.93 7361
2937.44 7477
2937.95 7599
2938.46 7906
2938.97 7749
2939.49 7420
2940.00 7619
2940.51 7629
2941.02 7519
2941.53 7756
2942.04 8143
2942.55 8521
2943.07 8135
2943.58 8316
2944.09 8588
2944.60 8526
2945.11 8674
2945.62 8406
2946.14 8603
2946.65 8732
2947.16 8876
2947.67 8527
2948.18 8700
2948.70 8157
2949.21 8096
2949.72 8154
2950.23 7805
2950.74 8151
2951.26 7906
2951.77 7331
2952.28 6943
2952.79 7259
2953.31 7132
2953.82 6934
2954.33 7356
2954.84 7448
2955.36 7159
2955.87 6693
2956.38 7274
2956.89 7054
2957.41 7084
2957.92 7066
2958.43 7253
2958.94 7384
2959.46 7443
2959.97 7295
2960.48 7545
2961.00 7832
2961.51 8000
2962.02 7704
2962.54 7468
2963.05 7814
2963.56 7907
2964.08 7491
2964.59 7615
2965.10 7431
2965.62 7309
2966.13 6910
2966.64 6906
2967.16 7029
2967.67 6841
2968.18 6690
2968.70 6659
2969.21 7086
2969.73 6803
2970.24 6444
2970.75 6692
2971.27 6650
2971.78 6694
2972.30 7059
2972.81 6948
2973.32 6981
2973.84 7057
2974.35 7069
2974.87 7299
2975.38 7584
2975.90 7231
2976.41 7030
2976.92 6903
2977.44 7197
2977.95 7001
2978.47 7044
2978.98 7242
2979.50 7201
2980.01 7373
2980.53 6973
2981.04 6840
2981.56 6808
2982.07 7271
2982.59 7174
2983.10 7518
2983.62 7332
2984.13 7405
2984.65 7416
2985.16 7604
2985.68 7640
2986.19 7436
2986.71 7660
2987.22 7702
2987.74 7759
2988.25 7563
2988.77 7897
2989.29 7963
2989.80 8390
2990.32 8367
2990.83 8057
2991.35 8430
2991.86 8754
2992.38 8444
2992.89 8640
2993.41 8858
2993.93 8691
2994.44 8805
2994.96 8947
2995.47 9316
2995.99 9253
2996.51 9250
2997.02 9649
2997.54 9525
2998.06 9546
2998.57 9577
2999.09 9594
2999.60 9100
3000.12 8873
3000.64 9182
3001.15 8694
3001.67 8301
3002.19 8426
3002.70 8302
3003.22 8242
3003.74 7934
3004.25 8003
3004.77 7934
3005.29 7934
3005.81 7708
3006.32 7732
3006.84 7616
3007.36 7192
3007.87 7566
3008.39 7566
3008.91 7692
3009.43 7685
3009.94 7652
3010.46 7674
3010.98 7782
3011.49 7782
3012.01 7544
3012.53 7548
3013.05 7948
3013.57 7750
3014.08 7743
3014.60 7885
3015.12 8342
3015.64 8582
3016.15 8389
3016.67 8829
3017.19 8861
3017.71 8580
3018.23 8370
3018.74 8799
3019.26 8947
3019.78 8542
3020.30 8730
3020.82 8394
3021.33 8203
3021.85 7754
3022.37 7916
3022.89 8577
3023.41 8481
3023.93 7949
3024.45 7918
3024.96 7905
3025.48 8118
3026.00 8197
3026.52 8058
3027.04 7862
3027.56 7848
3028.08 7613
3028.60 7852
3029.11 8056
3029.63 8310
3030.15 8054
3030.67 7939
3031.19 8082
3031.71 8168
3032.23 8319
3032.75 8463
3033.27 8608
3033.79 9011
3034.31 8991
3034.83 8999
3035.35 8953
3035.86 9174
3036.38 8954
3036.90 9019
3037.42 8733
3037.94 8568
3038.46 8107
3038.98 8214
3039.50 8158
3040.02 8028
3040.54 8150
3041.06 8050
3041.58 7611
3042.10 7639
3042.62 7724
3043.14 7652
3043.66 7261
3044.18 7401
3044.70 7552
3045.22 7688
3045.74 7964
3046.27 7983
3046.79 7379
3047.31 7524
3047.83 7530
3048.35 7158
3048.87 7277
3049.39 7632
3049.91 7650
3050.43 7388
3050.95 7515
3051.47 7502
3051.99 7547
3052.51 7520
3053.03 7787
3053.56 7667
3054.08 7645
3054.60 7604
3055.12 7521
3055.64 7640
3056.16 7806
3056.68 7657
3057.20 7705
3057.73 7468
3058.25 7270
3058.77 7527
3059.29 7447
3059.81 7693
3060.33 7722
3060.86 7302
3061.38 7507
3061.90 7332
3062.42 7538
3062.94 7721
3063.46 7476
3063.99 7705
3064.51 7603
3065.03 8030
3065.55 7831
3066.07 7658
3066.60 8179
3067.12 7546
3067.64 7356
3068.16 7418
3068.69 7720
3069.21 7585
3069.73 7554
3070.25 7438
3070.78 7662
3071.30 7773
3071.82 7528
3072.34 7612
3072.87 7540
3073.39 7331
3073.91 7640
3074.43 7562
3074.96 7887
3075.48 8046
3076.00 8466
3076.53 8661
3077.05 8781
3077.57 8909
3078.10 9608
3078.62 9673
3079.14 9924
3079.66 10085
3080.19 10304
3080.71 10254
3081.23 9990
3081.76 10129
3082.28 10242
3082.81 10025
3083.33 9662
3083.85 9324
3084.38 8889
3084.90 8490
3085.42 9250
3085.95 9207
3086.47 9084
3087.00 8934
3087.52 8820
3088.04 8742
3088.57 8556
3089.09 8450
3089.62 8392
3090.14 8355
3090.66 8440
3091.19 7854
3091.71 7636
3092.24 7527
3092.76 7687
3093.29 8073
3093.81 8074
3094.33 8124
3094.86 8738
3095.38 8348
3095.91 8388
3096.43 8025
3096.96 8622
3097.48 8424
3098.01 8560
3098.53 9101
3099.06 9135
3099.58 9039
3100.11 9266
3100.63 10195
3101.16 10954
3101.68 10777
3102.21 11436
3102.73 12273
3103.26 12184
3103.78 11862
3104.31 12114
3104.83 11858
3105.36 11506
3105.89 10727
3106.41 9839
3106.94 9448
3107.46 9060
3107.99 8866
3108.51 8861
3109.04 8733
3109.57 8303
3110.09 8404
3110.62 8547
3111.14 8912
3111.67 8261
3112.19 8260
3112.72 8277
3113.25 8270
3113.77 8249
3114.30 8028
3114.83 7854
3115.35 7893
3115.88 7961
3116.40 7784
3116.93 7725
3117.46 7469
3117.98 7586
3118.51 7534
3119.04 7726
3119.56 7904
3120.09 7957
3120.62 8100
3121.14 7969
3121.67 7673
3122.20 7596
3122.72 7661
3123.25 7845
3123.78 8267
3124.31 7868
3124.83 7727
3125.36 7807
3125.89 7832
3126.41 8147
3126.94 7958
3127.47 7852
3128.00 8159
3128.52 8233
3129.05 7974
3129.58 7610
3130.11 7584
3130.63 7613
3131.16 7601
3131.69 7614
3132.22 7727
3132.74 7343
3133.27 7466
3133.80 7433
3134.33 7273
3134.86 7266
3135.38 7336
3135.91 7725
3136.44 7555
3136.97 7684
3137.50 7573
3138.03 7370
3138.55 7301
3139.08 7350
3139.61 7114
3140.14 7236
3140.67 7448
3141.20 7225
3141.72 7118
3142.25 7232
3142.78 7651
3143.31 7636
3143.84 8004
3144.37 7929
3144.90 7864
3145.42 8275
3145.95 8499
3146.48 8414
3147.01 8998
3147.54 9401
3148.07 9309
3148.60 9294
3149.13 8855
3149.66 8711
3150.19 8530
3150.72 8604
3151.24 8159
3151.77 8093
3152.30 7916
3152.83 7903
3153.36 7959
3153.89 7916
3154.42 7625
3154.95 7650
3155.48 8016
3156.01 7720
3156.54 7959
3157.07 8038
3157.60 7985
3158.13 8250
3158.66 8458
3159.19 8423
3159.72 8400
3160.25 8356
3160.78 8574
3161.31 8391
3161.84 8371
3162.37 8250
3162.90 7856
3163.43 7832
3163.96 7946
3164.49 7916
3165.02 8170
3165.55 7690
3166.08 7604
3166.61 7375
3167.15 7329
3167.68 7260
3168.21 7287
3168.74 7309
3169.27 7268
3169.80 7294
3170.33 7370
3170.86 6985
3171.39 7158
3171.92 7479
3172.45 7635
3172.99 7468
3173.52 7007
3174.05 7526
3174.58 7660
3175.11 7653
3175.64 7699
3176.17 7300
3176.70 7343
3177.24 7621
3177.77 7595
3178.30 7360
3178.83 7235
3179.36 7045
3179.89 7135
3180.43 7302
3180.96 7373
3181.49 7299
3182.02 7419
3182.55 7339
3183.09 7625
3183.62 7343
3184.15 7532
3184.68 7130
3185.21 7223
3185.75 7066
3186.28 7281
3186.81 7367
3187.34 7297
3187.88 7219
3188.41 7073
3188.94 7216
3189.47 7220
3190.01 7184
3190.54 7080
3191.07 7470
3191.60 7246
3192.14 7262
3192.67 7280
3193.20 7245
3193.74 6923
3194.27 7068
3194.80 7487
3195.33 7277
3195.87 7566
3196.40 7736
3196.93 7819
3197.47 7343
3198.00 7513
3198.53 8107
3199.07 8088
3199.60 8442
3200.13 8693
3200.67 8813
3201.20 8897
3201.73 8710
3202.27 8630
3202.80 9128
3203.33 9039
3203.87 9052
3204.40 8655
3204.94 8544
3205.47 8367
3206.00 7836
3206.54 8060
3207.07 8105
3207.61 8230
3208.14 7990
3208.67 8212
3209.21 8118
3209.74 8069
3210.28 8471
3210.81 8506
3211.35 8648
3211.88 8659
3212.41 8709
3212.95 8479
3213.48 8748
3214.02 8476
3214.55 8273
3215.09 8392
3215.62 8227
3216.16 8303
3216.69 8144
3217.23 8259
3217.76 8530
3218.30 8404
3218.83 8569
3219.37 8666
3219.90 8877
3220.44 8579
3220.97 8663
3221.51 8753
3222.04 8907
3222.58 9653
3223.11 9586
3223.65 9916
3224.18 9523
3224.72 9493
3225.25 9540
3225.79 9545
3226.33 9130
3226.86 8794
3227.40 8989
3227.93 8569
3228.47 8129
3229.00 8080
3229.54 7669
3230.08 7453
3230.61 7584
3231.15 7330
3231.68 7455
3232.22 7817
3232.76 7925
3233.29 7368
3233.83 7462
3234.36 7813
3234.90 8061
3235.44 8422
3235.97 8765
3236.51 8662
3237.05 8573
3237.58 8697
3238.12 9160
3238.66 9537
3239.19 9114
3239.73 9069
3240.27 9089
3240.80 8850
3241.34 8511
3241.88 8448
3242.41 8426
3242.95 8012
3243.49 7791
3244.03 7379
3244.56 7470
3245.10 7546
3245.64 7417
3246.17 7295
3246.71 7438
3247.25 7531
3247.79 7457
3248.32 7520
3248.86 7578
3249.40 7764
3249.94 7781
3250.47 7996
3251.01 7895
3251.55 7834
3252.09 8147
3252.62 8088
3253.16 8182
3253.70 7954
3254.24 7980
3254.78 8158
3255.31 8180
3255.85 8359
3256.39 8406
3256.93 8702
3257.47 8707
3258.00 8419
3258.54 8534
3259.08 8937
3259.62 8970
3260.16 9228
3260.70 9244
3261.24 9912
3261.77 9566
3262.31 9329
3262.85 9571
3263.39 9852
3263.93 9940
3264.47 10317
3265.01 10696
3265.54 11176
3266.08 11184
3266.62 11111
3267.16 10868
3267.70 11217
3268.24 11267
3268.78 11082
3269.32 10752
3269.86 10187
3270.40 9608
3270.94 9092
3271.48 9080
3272.01 8711
3272.55 8218
3273.09 8482
3273.63 8732
3274.17 8515
3274.71 8285
3275.25 8061
3275.79 8395
3276.33 8612
3276.87 8959
3277.41 8667
3277.95 8506
3278.49 8568
3279.03 8595
3279.57 8850
3280.11 9239
3280.65 8796
3281.19 8785
3281.73 8813
3282.27 8779
3282.81 9127
3283.35 9495
3283.89 9687
3284.43 9312
3284.97 9844
3285.51 10332
3286.05 9917
3286.59 10314
3287.14 9856
3287.68 9646
3288.22 9782
3288.76 9393
3289.30 9409
3289.84 9567
3290.38 9442
3290.92 9140
3291.46 9345
3292.00 9533
3292.54 9899
3293.09 10952
3293.63 11284
3294.17 11635
3294.71 11832
3295.25 12405
3295.79 12292
3296.33 11603
3296.87 11260
3297.42 11152
3297.96 10784
3298.50 10205
3299.04 9943
3299.58 9861
3300.12 9547
3300.67 9390
3301.21 8996
3301.75 9115
3302.29 9005
3302.83 9014
3303.38 9017
3303.92 8877
3304.46 8812
3305.00 8421
3305.54 8257
3306.09 8366
3306.63 8316
3307.17 7979
3307.71 8016
3308.25 8195
3308.80 8123
3309.34 8078
3309.88 8405
3310.42 8390
3310.97 8071
3311.51 7708
3312.05 8067
3312.60 8246
3313.14 8255
3313.68 8485
3314.22 8646
3314.77 8771
3315.31 8609
3315.85 8802
3316.40 8402
3316.94 8637
3317.48 8824
3318.03 8768
3318.57 8627
3319.11 8577
3319.65 8417
3320.20 8596
3320.74 8704
3321.29 8740
3321.83 8804
3322.37 8678
3322.92 8640
3323.46 8694
3324.00 8685
3324.55 8638
3325.09 8824
3325.63 8666
3326.18 8476
3326.72 8355
3327.27 8245
3327.81 8246
3328.35 8065
3328.90 7772
3329.44 7698
3329.99 8090
3330.53 8017
3331.07 8154
3331.62 8884
3332.16 9134
3332.71 9086
3333.25 9676
3333.80 10223
3334.34 10331
3334.89 10705
3335.43 11147
3335.97 11369
3336.52 11554
3337.06 11847
3337.61 11055
3338.15 10663
3338.70 10662
3339.24 10222
3339.79 9624
3340.33 8837
3340.88 8733
3341.42 8587
3341.97 8313
3342.51 8049
3343.06 8000
3343.60 7978
3344.15 7603
3344.69 8070
3345.24 7875
3345.79 7726
3346.33 7849
3346.88 7820
3347.42 7773
3347.97 7741
3348.51 7937
3349.06 8034
3349.61 8208
3350.15 7899
3350.70 7991
3351.24 8580
3351.79 8291
3352.33 7886
3352.88 7720
3353.43 7751
3353.97 7639
3354.52 7467
3355.07 7383
3355.61 7276
3356.16 7483
3356.70 7413
3357.25 7041
3357.80 6867
3358.34 6470
3358.89 6799
3359.44 6886
3359.98 6537
3360.53 6615
3361.08 6945
3361.62 6661
3362.17 7056
3362.72 6937
3363.26 6832
3363.81 6681
3364.36 6631
3364.90 6748
3365.45 6762
3366.00 6979
3366.55 6907
3367.09 6825
3367.64 7249
3368.19 6919
3368.73 7099
3369.28 7230
3369.83 7058
3370.38 6897
3370.92 7096
3371.47 7251
3372.02 6885
3372.57 7189
3373.11 7391
3373.66 7304
3374.21 7308
3374.76 6876
3375.31 6849
3375.85 6849
3376.40 6743
3376.95 6981
3377.50 6723
3378.05 6759
3378.59 6388
3379.14 6499
3379.69 6219
3380.24 6056
3380.79 6274
3381.33 6633
3381.88 6424
3382.43 6245
3382.98 6379
3383.53 6392
3384.08 6467
3384.63 6779
3385.17 6776
3385.72 6811
3386.27 6905
3386.82 6941
3387.37 6839
3387.92 6806
3388.47 6902
3389.02 6778
3389.57 6773
3390.11 6733
3390.66 6866
3391.21 7063
3391.76 6942
3392.31 6814
3392.86 6759
3393.41 6533
3393.96 6530
3394.51 6881
3395.06 6659
3395.61 6377
3396.16 6446
3396.71 6135
3397.26 6341
3397.81 6453
3398.36 6437
3398.91 6336
3399.45 6612
3400.00 6658
3400.55 6451
3401.10 6393
3401.65 6639
3402.20 6605
3402.75 6363
3403.30 6717
3403.85 6292
3404.41 6212
3404.96 6163
3405.51 6318
3406.06 6356
3406.61 6529
3407.16 6230
3407.71 6340
3408.26 6496
3408.81 6198
3409.36 6407
3409.91 6472
3410.46 6553
3411.01 6682
3411.56 6430
3412.11 6595
3412.66 6691
3413.21 6636
3413.77 6529
3414.32 6629
3414.87 6672
3415.42 6674
3415.97 6722
3416.52 6554
3417.07 6679
3417.62 6475
3418.17 6402
3418.73 6392
3419.28 6528
3419.83 6315
3420.38 6398
3420.93 6607
3421.48 6618
3422.04 6964
3422.59 7126
3423.14 7124
3423.69 7371
3424.24 7229
3424.79 7163
3425.35 7352
3425.90 6926
3426.45 6674
3427.00 6653
3427.55 6715
3428.11 6905
3428.66 7080
3429.21 6658
3429.76 6799
3430.31 6558
3430.87 6807
3431.42 6652
3431.97 6812
3432.52 7101
3433.08 7015
3433.63 6862
3434.18 7116
3434.73 7143
3435.29 6943
3435.84 6808
3436.39 6890
3436.95 6774
3437.50 6811
3438.05 6771
3438.60 6752
3439.16 6944
3439.71 6780
3440.26 6850
3440.82 6950
3441.37 6966
3441.92 6816
3442.48 6622
3443.03 6963
3443.58 6904
3444.14 6905
3444.69 6920
3445.24 7002
3445.80 6994
3446.35 7102
3446.90 6708
3447.46 6513
3448.01 6885
3448.57 6875
3449.12 6704
3449.67 6540
3450.23 6412
3450.78 6459
3451.34 6529
3451.89 6612
3452.44 6510
3453.00 6373
3453.55 6524
3454.11 6541
3454.66 6326
3455.21 6597
3455.77 6678
3456.32 6664
3456.88 6774
3457.43 7111
3457.99 7021
3458.54 7202
3459.10 7095
3459.65 6939
3460.20 6853
3460.76 6604
3461.31 6591
3461.87 6722
3462.42 6974
3462.98 6913
3463.53 6951
3464.09 6888
3464.64 6699
3465.20 6890
3465.75 7044
3466.31 7197
3466.86 7353
3467.42 7433
3467.98 7389
3468.53 7260
3469.09 7686
3469.64 7442
3470.20 7272
3470.75 7378
3471.31 7520
3471.86 7672
3472.42 7440
3472.98 7638
3473.53 7450
3474.09 7224
3474.64 7149
3475.20 7192
3475.75 7592
3476.31 7452
3476.87 7678
3477.42 7702
3477.98 7566
3478.53 7769
3479.09 7960
3479.65 8280
3480.20 8309
3480.76 8267
3481.32 8225
3481.87 8124
3482.43 8156
3482.99 7869
3483.54 7811
3484.10 8039
3484.66 7844
3485.21 7557
3485.77 7846
3486.33 7884
3486.88 7982
3487.44 8445
3488.00 8625
3488.55 9156
3489.11 9323
3489.67 9681
3490.22 10204
3490.78 10172
3491.34 10388
3491.90 10550
3492.45 11197
3493.01 11232
3493.57 11070
3494.13 10861
3494.68 10980
3495.24 11068
3495.80 10926
3496.36 11127
3496.91 11124
3497.47 10797
3498.03 10979
3498.59 11505
3499.14 12116
3499.70 12852
3500.26 13113
3500.82 14018
3501.38 13507
3501.93 14248
3502.49 15172
3503.05 15523
3503.61 15677
3504.17 17124
3504.73 17401
3505.28 17794
3505.84 18212
3506.40 17525
3506.96 16946
3507.52 15993
3508.08 15129
3508.63 14233
3509.19 12716
3509.75 11312
3510.31 10517
3510.87 9815
3511.43 9393
3511.99 8972
3512.55 8769
3513.10 8434
3513.66 7623
3514.22 7808
3514.78 8060
3515.34 7861
3515.90 7872
3516.46 7631
3517.02 7671
3517.58 7916
3518.14 7804
3518.70 7758
3519.26 7680
3519.81 8046
3520.37 8127
3520.93 8014
3521.49 7717
3522.05 8000
3522.61 7900
3523.17 7657
3523.73 7930
3524.29 7672
3524.85 7501
3525.41 7357
3525.97 7586
3526.53 7151
3527.09 7117
3527.65 7127
3528.21 6998
3528.77 7014
3529.33 7208
3529.89 7369
3530.45 7410
3531.01 7123
3531.57 7468
3532.13 7697
3532.69 7764
3533.26 7774
3533.82 8278
3534.38 8337
3534.94 8354
3535.50 8486
3536.06 8625
3536.62 8620
3537.18 8930
3537.74 8793
3538.30 8584
3538.86 8814
3539.42 8684
3539.99 8486
3540.55 8703
3541.11 8233
3541.67 8049
3542.23 7876
3542.79 7939
3543.35 8083
3543.91 7709
3544.48 7492
3545.04 7632
3545.60 7563
3546.16 7307
3546.72 7190
3547.28 7204
3547.84 7236
3548.41 7066
3548.97 6384
3549.53 6698
3550.09 6801
3550.65 6743
3551.22 6530
3551.78 6626
3552.34 6628
3552.90 6663
3553.46 6827
3554.03 6801
3554.59 6759
3555.15 6620
3555.71 6803
3556.28 6967
3556.84 6862
3557.40 6608
3557.96 6768
3558.53 7173
3559.09 7355
3559.65 7011
3560.21 7021
3560.78 7064
3561.34 7031
3561.90 7137
3562.46 6856
3563.03 7105
3563.59 7019
3564.15 6662
3564.72 6690
3565.28 6967
3565.84 6679
3566.41 6601
3566.97 6848
3567.53 6476
3568.10 6643
3568.66 6649
3569.22 6992
3569.79 6967
3570.35 6771
3570.91 6722
3571.48 6894
3572.04 7024
3572.60 7073
3573.17 6925
3573.73 7406
3574.29 7401
3574.86 7667
3575.42 7858
3575.99 7815
3576.55 7944
3577.11 7918
3577.68 7945
3578.24 8075
3578.81 7662
3579.37 7510
3579.93 7507
3580.50 7653
3581.06 7443
3581.63 7103
3582.19 7417
3582.76 6870
3583.32 6804
3583.89 6976
3584.45 6916
3585.01 6686
3585.58 6538
3586.14 6789
3586.71 6512
3587.27 6685
3587.84 6667
3588.40 6676
3588.97 6367
3589.53 6355
3590.10 6336
3590.66 6399
3591.23 6323
3591.79 6599
3592.36 6846
3592.92 6514
3593.49 6500
3594.05 6606
3594.62 6759
3595.19 7135
3595.75 7176
3596.32 6826
3596.88 6779
3597.45 6943
3598.01 6886
3598.58 7092
3599.14 6931
3599.71 7058
3600.28 7001
3600.84 6861
3601.41 7072
3601.97 6951
3602.54 6777
3603.11 6962
3603.67 6741
3604.24 6436
3604.80 6523
3605.37 6515
3605.94 6464
3606.50 6331
3607.07 6475
3607.64 6448
3608.20 6170
3608.77 5954
3609.34 5960
3609.90 6024
3610.47 6167
3611.04 6276
3611.60 6112
3612.17 6167
3612.74 6461
3613.30 6719
3613.87 6710
3614.44 7027
3615.00 7203
3615.57 7138
3616.14 7593
3616.70 7837
3617.27 8260
3617.84 8520
3618.41 8631
3618.97 8407
3619.54 8177
3620.11 7718
3620.68 7655
3621.24 7337
3621.81 7117
3622.38 7014
3622.95 6805
3623.51 6296
3624.08 6027
3624.65 6061
3625.22 6013
3625.78 6160
3626.35 5977
3626.92 5854
3627.49 5775
3628.06 5844
3628.62 6039
3629.19 6061
3629.76 6119
3630.33 5962
3630.90 5889
3631.47 5841
3632.03 5897
3632.60 6138
3633.17 5752
3633.74 5788
3634.31 5908
3634.88 5982
3635.44 5988
3636.01 6103
3636.58 6082
3637.15 6023
3637.72 6187
3638.29 6468
3638.86 6376
3639.43 6714
3639.99 6536
3640.56 6838
3641.13 6934
3641.70 7000
3642.27 7297
3642.84 7008
3643.41 6794
3643.98 7120
3644.55 7158
3645.12 7041
3645.69 6759
3646.26 6817
3646.83 6841
3647.40 6712
3647.96 6583
3648.53 6410
3649.10 6419
3649.67 6629
3650.24 6812
3650.81 6719
3651.38 6676
3651.95 6606
3652.52 6384
3653.09 6518
3653.66 6638
3654.23 6653
3654.80 6488
3655.37 6269
3655.94 6510
3656.51 7072
3657.08 6842
3657.65 6782
3658.22 6923
3658.80 6899
3659.37 6605
3659.94 6956
3660.51 6922
3661.08 6923
3661.65 6572
3662.22 6486
3662.79 6253
3663.36 6271
3663.93 6377
3664.50 6213
3665.07 6030
3665.64 6240
3666.21 6053
3666.79 6092
3667.36 6001
3667.93 6026
3668.50 6223
3669.07 6178
3669.64 6223
3670.21 6553
3670.78 6159
3671.36 6161
3671.93 6327
3672.50 6654
3673.07 7008
3673.64 7367
3674.21 7367
3674.78 7613
3675.36 8089
3675.93 7842
3676.50 7948
3677.07 7844
3677.64 7804
3678.22 7554
3678.79 7336
3679.36 7280
3679.93 7015
3680.50 6560
3681.08 6515
3681.65 6390
3682.22 6391
3682.79 5985
3683.37 6089
3683.94 6073
3684.51 6200
3685.08 6118
3685.65 6240
3686.23 6319
3686.80 6241
3687.37 6395
3687.95 6452
3688.52 6574
3689.09 6627
3689.66 6756
3690.24 6853
3690.81 6942
3691.38 6969
3691.96 6945
3692.53 6985
3693.10 6934
3693.67 7083
3694.25 6668
3694.82 6814
3695.39 6478
3695.97 6314
3696.54 6588
3697.11 6362
3697.69 6813
3698.26 6817
3698.83 6642
3699.41 6536
3699.98 6438
3700.56 6449
3701.13 6488
3701.70 6554
3702.28 6399
3702.85 6491
3703.42 6351
3704.00 6652
3704.57 6961
3705.15 6907
3705.72 6640
3706.29 6638
3706.87 6845
3707.44 6823
3708.02 6406
3708.59 6441
3709.17 6672
3709.74 6749
3710.31 6647
3710.89 6486
3711.46 6464
3712.04 6307
3712.61 6283
3713.19 6468
3713.76 6511
3714.34 6665
3714.91 6699
3715.49 6606
3716.06 6930
3716.64 6605
3717.21 6758
3717.79 6841
3718.36 7100
3718.94 7051
3719.51 7158
3720.09 7321
3720.66 7481
3721.24 7258
3721.81 6855
3722.39 6741
3722.96 6627
3723.54 6360
3724.11 6393
3724.69 6634
3725.27 6374
3725.84 6379
3726.42 6464
3726.99 6639
3727.57 6487
3728.14 6425
3728.72 6595
3729.30 6919
3729.87 6856
3730.45 7176
3731.02 6989
3731.60 7000
3732.18 7233
3732.75 7057
3733.33 7118
3733.90 7030
3734.48 6878
3735.06 6781
3735.63 6509
3736.21 6555
3736.79 6477
3737.36 6459
3737.94 6481
3738.52 6351
3739.09 6254
3739.67 6369
3740.25 6436
3740.82 6578
3741.40 6454
3741.98 6575
3742.55 6626
3743.13 6678
3743.71 6534
3744.28 6399
3744.86 6535
3745.44 6575
3746.02 6713
3746.59 6925
3747.17 6499
3747.75 6768
3748.32 6956
3748.90 6968
3749.48 6962
3750.06 6843
3750.63 6541
3751.21 6688
3751.79 6997
3752.37 6568
3752.95 6570
3753.52 6090
3754.10 6241
3754.68 6345
3755.26 6300
3755.83 6286
3756.41 6388
3756.99 6562
3757.57 6540
3758.15 6733
3758.72 6685
3759.30 6916
3759.88 6774
3760.46 6850
3761.04 7126
3761.62 7266
3762.19 7211
3762.77 6985
3763.35 6965
3763.93 7009
3764.51 6758
3765.09 6832
3765.67 6671
3766.25 6540
3766.82 6537
3767.40 6504
3767.98 6374
3768.56 6304
3769.14 6128
3769.72 6165
3770.30 6256
3770.88 6133
3771.46 6021
3772.03 5995
3772.61 6123
3773.19 6058
3773.77 6036
3774.35 5971
3774.93 6091
3775.51 6308
3776.09 6232
3776.67 5979
3777.25 6265
3777.83 6157
3778.41 5853
3778.99 5886
3779.57 5839
3780.15 5928
3780.73 5745
3781.31 5946
3781.89 5802
3782.47 5734
3783.05 5648
3783.63 5565
3784.21 5609
3784.79 5884
3785.37 5716
3785.95 5998
3786.53 5792
3787.11 5664
3787.69 6199
3788.27 5953
3788.85 6261
3789.43 5851
3790.01 6164
3790.59 6441
3791.17 6291
3791.75 6212
3792.33 6157
3792.92 6329
3793.50 6145
3794.08 6363
3794.66 6249
3795.24 6221
3795.82 6315
3796.40 5999
3796.98 6069
3797.56 5816
3798.14 5829
3798.73 6131
3799.31 6237
3799.89 6511
3800.47 6616
3801.05 6620
3801.63 6586
3802.21 6821
3802.80 6923
3803.38 6901
3803.96 7151
3804.54 7232
3805.12 7272
3805.70 7111
3806.29 7349
3806.87 7884
3807.45 8384
3808.03 8178
3808.61 8162
3809.20 8441
3809.78 8599
3810.36 8406
3810.94 8114
3811.52 8273
3812.11 7692
3812.69 7420
3813.27 7342
3813.85 7337
3814.44 7356
3815.02 7105
3815.60 7384
3816.18 7403
3816.77 7289
3817.35 7113
3817.93 6816
3818.51 6638
3819.10 6438
3819.68 6055
3820.26 6009
3820.85 5918
3821.43 6120
3822.01 5803
3822.59 5953
3823.18 6047
3823.76 5927
3824.34 5741
3824.93 5902
3825.51 5730
3826.09 5654
3826.68 5660
3827.26 5785
3827.84 5806
3828.43 5681
3829.01 5628
3829.59 5642
3830.18 5532
3830.76 5709
3831.35 5849
3831.93 5552
3832.51 5814
3833.10 6083
3833.68 5899
3834.26 6053
3834.85 5833
3835.43 6069
3836.02 6161
3836.60 5895
3837.19 5945
3837.77 5862
3838.35 5856
3838.94 5971
3839.52 5730
3840.11 5732
3840.69 5500
3841.28 5820
3841.86 5903
3842.44 6088
3843.03 5647
3843.61 5581
3844.20 5786
3844.78 5807
3845.37 5843
3845.95 5777
3846.54 5762
3847.12 5891
3847.71 5894
3848.29 5889
3848.88 5756
3849.46 5660
3850.05 5878
3850.63 5625
3851.22 5768
3851.80 5677
3852.39 5402
3852.97 5552
3853.56 5644
3854.15 5455
3854.73 5788
3855.32 5695
3855.90 5769
3856.49 5744
3857.07 5948
3857.66 5993
3858.25 6164
3858.83 6229
3859.42 6383
3860.00 6249
3860.59 6386
3861.17 6417
3861.76 6456
3862.35 6799
3862.93 6624
3863.52 6461
3864.11 6734
3864.69 6700
3865.28 6525
3865.86 6321
3866.45 6301
3867.04 6566
3867.62 6407
3868.21 6403
3868.80 6064
3869.38 6323
3869.97 6255
3870.56 6090
3871.14 6223
3871.73 6111
3872.32 6503
3872.90 6353
3873.49 6447
3874.08 6849
3874.66 6869
3875.25 7018
3875.84 6867
3876.43 6919
3877.01 6724
3877.60 6549
3878.19 6613
3878.78 6343
3879.36 6421
3879.95 6301
3880.54 6139
3881.13 6139
3881.71 5981
3882.30 5850
3882.89 5808
3883.48 5767
3884.06 6010
3884.65 5896
3885.24 5884
3885.83 6012
3886.41 5789
3887.00 5743
3887.59 6225
3888.18 6225
3888.77 6040
3889.35 6270
3889.94 6260
3890.53 6293
3891.12 6006
3891.71 6043
3892.30 6046
3892.88 6058
3893.47 6109
3894.06 6248
3894.65 6315
3895.24 6142
3895.83 6166
3896.42 6294
3897.00 6403
3897.59 6266
3898.18 6119
3898.77 5947
3899.36 5849
3899.95 6221
3900.54 6105
3901.13 6224
3901.72 6005
3902.31 5741
3902.89 5953
3903.48 5788
3904.07 5546
3904.66 5611
3905.25 5747
3905.84 5840
3906.43 5770
3907.02 5729
3907.61 5642
3908.20 5526
3908.79 5283
3909.38 5518
3909.97 5560
3910.56 5467
3911.15 5257
3911.74 5130
3912.33 5226
3912.92 5301
3913.51 5246
3914.10 5148
3914.69 5395
3915.28 5527
3915.87 5217
3916.46 5278
3917.05 5385
3917.64 5176
3918.23 5190
3918.82 5523
3919.41 5284
3920.00 5453
3920.59 5549
3921.18 5559
3921.77 5406
3922.36 5304
3922.95 5750
3923.54 5734
3924.13 5557
3924.72 5438
3925.32 5570
3925.91 5561
3926.50 5458
3927.09 5510
3927.68 5166
3928.27 5125
3928.86 5125
3929.45 5279
3930.04 5116
3930.63 5233
3931.23 5317
3931.82 5077
3932.41 4902
3933.00 5001
3933.59 5069
3934.18 5211
3934.77 5412
3935.37 5381
3935.96 5342
3936.55 5613
3937.14 5721
3937.73 5606
3938.33 5566
3938.92 5627
3939.51 5673
3940.10 5883
3940.69 6038
3941.28 6136
3941.88 6319
3942.47 6316
3943.06 6097
3943.65 6022
3944.25 6181
3944.84 5922
3945.43 5980
3946.02 5918
3946.62 5687
3947.21 5677
3947.80 5278
3948.39 5327
3948.99 5328
3949.58 5414
3950.17 5378
3950.76 5180
3951.36 5412
3951.95 5444
3952.54 5422
3953.14 5435
3953.73 5780
3954.32 5695
3954.91 5437
3955.51 5778
3956.10 5881
3956.69 5759
3957.29 5805
3957.88 5621
3958.47 5827
3959.07 5853
3959.66 5721
3960.25 5667
3960.85 5807
3961.44 5770
3962.03 5818
3962.63 5689
3963.22 5586
3963.82 5661
3964.41 5889
3965.00 6072
3965.60 6124
3966.19 6073
3966.79 6399
3967.38 6253
3967.97 6021
3968.57 6047
3969.16 5638
3969.76 5594
3970.35 5517
3970.94 5594
3971.54 5623
3972.13 5416
3972.73 5376
3973.32 5247
3973.92 5263
3974.51 5360
3975.11 5454
3975.70 5502
3976.29 5586
3976.89 5454
3977.48 5509
3978.08 5731
3978.67 5794
3979.27 5614
3979.86 5524
3980.46 5849
3981.05 5804
3981.65 5590
3982.24 5915
3982.84 5905
3983.43 5568
3984.03 5717
3984.62 5978
3985.22 5497
3985.82 5613
3986.41 5406
3987.01 5689
3987.60 5655
3988.20 5509
3988.79 5591
3989.39 5518
3989.98 5743
3990.58 5952
3991.18 6022
3991.77 6217
3992.37 6427
3992.96 6431
3993.56 6306
3994.16 6511
3994.75 6632
3995.35 6366
3995.94 6485
3996.54 6327
3997.14 6401
3997.73 6361
3998.33 6430
3998.93 6382
3999.52 6399
4000.12 6196
4000.71 5764
4001.31 5941
4001.91 6106
4002.50 5917
4003.10 6063
4003.70 6332
4004.29 6417
4004.89 6587
4005.49 6424
4006.09 6740
4006.68 6943
4007.28 6953
4007.88 6548
4008.47 6774
4009.07 6880
4009.67 6620
4010.27 6375
4010.86 6342
4011.46 6266
4012.06 6064
4012.65 5844
4013.25 6131
4013.85 6144
4014.45 6069
4015.04 5804
4015.64 5909
4016.24 5827
4016.84 6222
4017.44 6239
4018.03 6008
4018.63 6285
4019.23 6073
4019.83 6026
4020.42 6027
4021.02 5990
4021.62 5962
4022.22 6289
4022.82 6377
4023.42 6462
4024.01 6725
4024.61 6945
4025.21 7363
4025.81 7507
4026.41 7761
4027.01 7754
4027.60 7861
4028.20 7905
4028.80 8123
4029.40 8385
4030.00 8238
4030.60 8205
4031.20 8116
4031.79 7678
4032.39 7587
4032.99 7350
4033.59 7062
4034.19 6789
4034.79 6374
4035.39 6388
4035.99 6544
4036.59 6501
4037.19 6614
4037.79 6654
4038.38 6554
4038.98 6763
4039.58 6993
4040.18 6680
4040.78 6548
4041.38 6630
4041.98 6587
4042.58 6414
4043.18 6314
4043.78 6081
4044.38 6103
4044.98 5995
4045.58 6114
4046.18 6136
4046.78 6076
4047.38 6186
4047.98 6324
4048.58 6215
4049.18 6243
4049.78 6038
4050.38 6233
4050.98 6267
4051.58 6201
4052.18 6155
4052.78 6282
4053.38 6484
4053.98 6187
4054.58 6147
4055.18 6035
4055.78 6111
4056.38 6128
4056.99 6377
4057.59 6134
4058.19 5917
4058.79 5566
4059.39 5561
4059.99 5765
4060.59 5783
4061.19 5719
4061.79 5779
4062.39 5846
4062.99 5953
4063.60 5823
4064.20 6007
4064.80 6052
4065.40 6141
4066.00 5956
4066.60 6094
4067.20 6036
4067.81 5950
4068.41 6034
4069.01 6132
4069.61 5921
4070.21 5987
4070.81 5844
4071.42 5719
4072.02 5784
4072.62 5684
4073.22 5598
4073.82 5757
4074.42 5614
4075.03 5780
4075.63 5487
4076.23 5435
4076.83 5579
4077.44 5673
4078.04 5531
4078.64 5478
4079.24 5522
4079.84 5590
4080.45 5640
4081.05 5505
4081.65 5417
4082.25 5511
4082.86 5752
4083.46 5539
4084.06 5668
4084.67 5885
4085.27 5981
4085.87 5677
4086.47 5564
4087.08 5459
4087.68 5456
4088.28 5408
4088.89 5502
4089.49 5575
4090.09 5465
4090.69 5296
4091.30 5147
4091.90 5270
4092.50 5388
4093.11 5063
4093.71 5097
4094.31 5340
4094.92 5245
4095.52 5611
4096.13 5448
4096.73 5562
4097.33 5397
4097.94 5604
4098.54 5625
4099.14 5498
4099.75 5679
4100.35 5398
4100.96 5273
4101.56 5462
4102.16 5283
4102.77 5221
4103.37 5248
4103.98 5194
4104.58 5307
4105.18 5221
4105.79 5377
4106.39 5707
4107.00 5412
4107.60 5531
4108.21 5770
4108.81 5347
4109.42 5282
4110.02 5308
4110.62 5266
4111.23 5233
4111.83 5543
4112.44 5539
4113.04 5419
4113.65 5132
4114.25 5217
4114.86 5307
4115.46 5173
4116.07 5211
4116.67 5347
4117.28 5118
4117.88 5399
4118.49 5222
4119.09 5428
4119.70 5522
4120.31 5686
4120.91 5859
4121.52 5716
4122.12 5608
4122.73 5602
4123.33 5608
4123.94 5955
4124.54 5911
4125.15 5585
4125.76 5958
4126.36 5741
4126.97 5644
4127.57 5803
4128.18 5925
4128.79 5713
4129.39 5686
4130.00 5796
4130.60 6116
4131.21 6053
4131.82 5843
4132.42 6118
4133.03 5868
4133.63 5960
4134.24 6105
4134.85 6246
4135.45 6002
4136.06 6109
4136.67 6319
4137.27 6516
4137.88 6545
4138.49 6906
4139.09 7039
4139.70 7074
4140.31 7250
4140.91 7569
4141.52 7922
4142.13 8092
4142.74 7857
4143.34 7933
4143.95 7703
4144.56 7344
4145.16 7170
4145.77 6934
4146.38 6693
4146.99 6542
4147.59 6134
4148.20 5970
4148.81 5816
4149.42 5795
4150.02 5771
4150.63 5410
4151.24 5796
4151.85 5588
4152.45 5831
4153.06 5533
4153.67 5502
4154.28 5562
4154.88 5446
4155.49 5418
4156.10 5327
4156.71 5511
4157.32 5450
4157.93 5198
4158.53 5240
4159.14 5420
4159.75 5468
4160.36 5537
4160.97 5625
4161.57 5714
4162.18 5810
4162.79 5927
4163.40 6157
4164.01 6184
4164.62 6031
4165.23 6031
4165.83 6260
4166.44 6182
4167.05 6386
4167.66 6260
4168.27 6434
4168.88 6050
4169.49 6095
4170.10 6129
4170.71 6117
4171.32 5983
4171.92 5928
4172.53 5850
4173.14 5995
4173.75 6078
4174.36 6192
4174.97 6319
4175.58 6074
4176.19 5883
4176.80 6004
4177.41 6030
4178.02 6055
4178.63 6052
4179.24 6049
4179.85 6266
4180.46 6054
4181.07 6059
4181.68 5850
4182.29 5957
4182.90 5759
4183.51 5851
4184.12 5599
4184.73 5615
4185.34 5598
4185.95 5431
4186.56 5383
4187.17 5615
4187.78 5646
4188.39 5708
4189.00 5822
4189.61 5558
4190.22 6015
4190.83 6213
4191.44 6605
4192.05 6758
4192.66 6946
4193.27 7367
4193.88 7483
4194.49 7765
4195.10 7551
4195.72 7454
4196.33 7198
4196.94 7463
4197.55 7290
4198.16 7293
4198.77 6895
4199.38 6817
4199.99 6522
4200.60 6408
4201.22 6464
4201.83 6262
4202.44 6189
4203.05 6134
4203.66 6283
4204.27 5929
4204.88 5730
4205.50 5659
4206.11 5703
4206.72 5740
4207.33 5814
4207.94 5621
4208.55 5563
4209.17 5536
4209.78 5876
4210.39 5895
4211.00 5927
4211.61 5818
4212.23 5758
4212.84 5741
4213.45 5900
4214.06 6155
4214.68 6254
4215.29 6336
4215.90 6522
4216.51 6763
4217.12 6842
4217.74 7239
4218.35 7489
4218.96 7931
4219.58 7890
4220.19 7738
4220.80 7542
4221.41 7781
4222.03 7742
4222.64 7693
4223.25 7505
4223.86 7291
4224.48 7252
4225.09 7047
4225.70 7287
4226.32 7256
4226.93 7395
4227.54 7703
4228.16 7862
4228.77 8339
4229.38 7897
4230.00 7970
4230.61 8199
4231.22 8372
4231.84 8416
4232.45 8300
4233.06 8293
4233.68 8466
4234.29 8308
4234.91 8426
4235.52 8671
4236.13 8381
4236.75 8217
4237.36 8175
4237.97 7739
4238.59 7456
4239.20 6913
4239.82 6842
4240.43 6451
4241.05 6537
4241.66 6553
4242.27 6478
4242.89 6641
4243.50 6357
4244.12 6325
4244.73 6578
4245.35 6557
4245.96 6558
4246.57 6738
4247.19 6918
4247.80 6683
4248.42 6815
4249.03 6790
4249.65 6638
4250.26 6828
4250.88 6834
4251.49 6890
4252.11 6898
4252.72 6936
4253.34 6905
4253.95 6964
4254.57 6875
4255.18 6617
4255.80 6576
4256.41 6621
4257.03 6934
4257.64 6624
4258.26 6469
4258.88 6549
4259.49 6295
4260.11 6406
4260.72 6465
4261.34 6446
4261.95 6099
4262.57 5940
4263.19 6187
4263.80 6320
4264.42 6399
4265.03 6389
4265.65 6229
4266.26 6554
4266.88 6688
4267.50 6791
4268.11 6713
4268.73 6614
4269.35 6668
4269.96 6466
4270.58 5905
4271.19 6238
4271.81 6199
4272.43 6010
4273.04 5954
4273.66 5946
4274.28 5932
4274.89 5795
4275.51 5639
4276.13 5981
4276.74 5960
4277.36 5750
4277.98 5965
4278.59 5785
4279.21 5879
4279.83 5535
4280.45 5419
4281.06 5322
4281.68 5432
4282.30 5525
4282.91 5474
4283.53 5482
4284.15 5478
4284.77 5448
4285.38 5468
4286.00 5795
4286.62 5808
4287.24 5510
4287.85 5641
4288.47 5224
4289.09 5307
4289.71 5408
4290.32 5295
4290.94 5043
4291.56 5463
4292.18 5567
4292.80 5606
4293.41 5331
4294.03 5538
4294.65 5459
4295.27 5261
4295.89 5182
4296.50 5505
4297.12 5411
4297.74 5460
4298.36 5420
4298.98 5477
4299.60 5488
4300.21 5613
4300.83 5622
4301.45 6013
4302.07 5758
4302.69 5805
4303.31 5914
4303.93 5863
4304.54 5815
4305.16 5711
4305.78 5717
4306.40 5474
4307.02 5589
4307.64 5438
4308.26 5510
4308.88 5470
4309.50 5368
4310.12 5412
4310.73 5525
4311.35 5001
4311.97 5264
4312.59 5085
4313.21 5225
4313.83 5250
4314.45 5296
4315.07 5290
4315.69 5051
4316.31 5111
4316.93 5071
4317.55 5189
4318.17 5185
4318.79 5274
4319.41 5138
4320.03 5147
4320.65 5068
4321.27 4994
4321.89 5110
4322.51 5437
4323.13 5089
4323.75 5186
4324.37 5283
4324.99 5411
4325.61 5299
4326.23 5301
4326.85 5478
4327.47 5404
4328.09 5192
4328.71 5314
4329.33 5417
4329.95 5370
4330.57 4915
4331.19 4901
4331.81 4912
4332.44 5158
4333.06 5132
4333.68 4867
4334.30 5036
4334.92 5099
4335.54 5184
4336.16 5227
4336.78 5111
4337.40 4982
4338.02 4925
4338.65 5078
4339.27 5381
4339.89 5528
4340.51 5672
4341.13 5439
4341.75 5476
4342.37 5659
4342.99 5637
4343.62 5743
4344.24 6079
4344.86 6364
4345.48 6664
4346.10 6685
4346.73 6814
4347.35 6716
4347.97 6796
4348.59 6688
4349.21 6585
4349.83 6162
4350.46 5938
4351.08 5551
4351.70 5565
4352.32 5259
4352.95 5093
4353.57 5328
4354.19 5167
4354.81 5139
4355.43 5082
4356.06 5000
4356.68 5047
4357.30 5028
4357.93 5036
4358.55 5214
4359.17 4908
4359.79 5121
4360.42 5054
4361.04 5205
4361.66 5214
4362.28 5269
4362.91 5056
4363.53 4907
4364.15 5113
4364.78 5117
4365.40 5015
4366.02 5146
4366.65 5068
4367.27 4971
4367.89 5094
4368.52 4968
4369.14 4873
4369.76 4667
4370.39 4713
4371.01 4577
4371.63 4580
4372.26 4654
4372.88 4826
4373.50 4960
4374.13 4694
4374.75 4758
4375.38 5144
4376.00 4835
4376.62 4905
4377.25 4933
4377.87 5217
4378.50 5325
4379.12 5338
4379.74 5242
4380.37 5289
4380.99 5290
4381.62 5253
4382.24 5169
4382.87 5223
4383.49 4825
4384.11 5013
4384.74 5170
4385.36 5371
4385.99 5491
4386.61 5314
4387.24 5184
4387.86 5497
4388.49 5390
4389.11 5261
4389.74 5358
4390.36 5126
4390.99 5078
4391.61 5386
4392.24 5424
4392.86 5272
4393.49 5225
4394.11 5084
4394.74 5198
4395.36 5162
4395.99 5085
4396.61 5081
4397.24 5071
4397.86 5362
4398.49 5513
4399.12 5537
4399.74 5315
4400.37 5124
4400.99 5251
4401.62 5411
4402.24 5417
4402.87 5365
4403.50 5213
4404.12 5423
4404.75 5179
4405.37 5300
4406.00 5468
4406.62 5094
4407.25 5191
4407.88 4982
4408.50 5143
4409.13 4894
4409.76 4988
4410.38 4973
4411.01 4988
4411.64 5180
4412.26 5142
4412.89 4959
4413.51 5267
4414.14 5161
4414.77 5192
4415.39 4968
4416.02 5077
4416.65 5090
4417.28 5080
4417.90 5107
4418.53 4934
4419.16 4814
4419.78 5004
4420.41 5120
4421.04 5231
4421.66 4887
4422.29 4704
4422.92 4665
4423.55 4584
4424.17 4603
4424.80 4547
4425.43 4422
4426.06 4672
4426.68 4691
4427.31 4669
4427.94 4717
4428.57 4606
4429.19 4527
4429.82 4749
4430.45 4492
4431.08 4699
4431.70 4880
4432.33 4946
4432.96 5037
4433.59 5118
4434.22 5299
4434.84 5313
4435.47 5082
4436.10 5253
4436.73 5209
4437.36 5193
4437.99 5134
4438.61 5335
4439.24 5243
4439.87 4976
4440.50 4786
4441.13 4712
4441.76 4835
4442.38 4503
4443.01 4581
4443.64 4359
4444.27 4666
4444.90 4722
4445.53 4785
4446.16 4691
4446.79 4517
4447.42 4596
4448.04 4560
4448.67 4820
4449.30 4661
4449.93 4519
4450.56 4547
4451.19 4436
4451.82 4502
4452.45 4693
4453.08 4451
4453.71 4663
4454.34 4528
4454.97 4678
4455.60 4895
4456.23 4492
4456.86 4359
4457.48 4628
4458.11 4376
4458.74 4316
4459.37 4496
4460.00 4397
4460.63 4420
4461.26 4507
4461.89 4315
4462.52 4520
4463.15 4409
4463.78 4400
4464.41 4433
4465.04 4185
4465.67 4410
4466.30 4436
4466.94 4383
4467.57 4421
4468.20 4263
4468.83 4498
4469.46 4360
4470.09 4491
4470.72 4427
4471.35 4425
4471.98 4508
4472.61 4643
4473.24 4469
4473.87 4336
4474.50 4516
4475.13 4355
4475.76 4506
4476.40 4404
4477.03 4394
4477.66 4373
4478.29 4238
4478.92 4233
4479.55 4270
4480.18 4325
4480.81 4395
4481.45 4470
4482.08 4418
4482.71 4574
4483.34 4479
4483.97 4559
4484.60 4737
4485.23 4691
4485.87 4561
4486.50 4817
4487.13 4708
4487.76 4572
4488.39 4369
4489.03 4298
4489.66 4278
4490.29 4478
4490.92 4524
4491.55 4385
4492.19 4526
4492.82 4526
4493.45 4329
4494.08 4343
4494.71 4087
4495.35 4360
4495.98 4527
4496.61 4446
4497.24 4315
4497.88 4532
4498.51 4819
4499.14 4964
4499.77 4904
4500.41 5182
4501.04 5330
4501.67 5352
4502.31 5782
4502.94 5878
4503.57 5768
4504.20 5839
4504.84 5960
4505.47 5500
4506.10 5299
4506.74 5391
4507.37 5355
4508.00 5201
4508.64 5161
4509.27 4900
4509.90 4716
4510.54 4818
4511.17 4737
4511.80 4487
4512.44 4566
4513.07 4555
4513.70 4499
4514.34 4561
4514.97 4684
4515.61 4712
4516.24 4543
4516.87 4391
4517.51 4213
4518.14 4632
4518.78 4427
4519.41 4468
4520.04 4435
4520.68 4228
4521.31 4388
4521.95 4493
4522.58 4471
4523.21 4537
4523.85 4432
4524.48 4399
4525.12 4515
4525.75 4612
4526.39 4743
4527.02 4808
4527.66 4987
4528.29 5008
4528.93 5088
4529.56 5142
4530.20 5297
4530.83 5557
4531.46 5628
4532.10 5792
4532.73 5764
4533.37 5808
4534.00 5625
4534.64 5464
4535.28 5428
4535.91 5136
4536.55 4788
4537.18 4880
4537.82 5031
4538.45 4787
4539.09 4537
4539.72 4715
4540.36 4471
4540.99 4580
4541.63 4757
4542.26 4493
4542.90 4512
4543.54 4535
4544.17 4454
4544.81 4391
4545.44 4417
4546.08 4451
4546.72 4322
4547.35 4497
4547.99 4460
4548.62 4405
4549.26 4233
4549.90 4138
4550.53 4416
4551.17 4608
4551.80 4487
4552.44 4440
4553.08 4384
4553.71 4749
4554.35 4511
4554.99 4637
4555.62 4663
4556.26 4434
4556.90 4222
4557.53 4178
4558.17 4454
4558.81 4624
4559.44 4217
4560.08 4105
4560.72 4247
4561.35 4232
4561.99 4310
4562.63 4343
4563.27 4315
4563.90 4417
4564.54 4382
4565.18 4499
4565.81 4439
4566.45 4225
4567.09 4600
4567.73 4416
4568.36 4430
4569.00 4633
4569.64 4630
4570.28 4700
4570.91 4601
4571.55 4426
4572.19 4522
4572.83 4595
4573.47 4219
4574.10 4073
4574.74 4266
4575.38 4342
4576.02 4390
4576.66 4407
4577.29 4292
4577.93 4094
4578.57 4041
4579.21 4293
4579.85 4376
4580.49 4296
4581.12 4517
4581.76 4446
4582.40 4140
4583.04 4201
4583.68 4237
4584.32 4404
4584.95 4292
4585.59 4368
4586.23 4245
4586.87 4160
4587.51 4421
4588.15 4126
4588.79 4039
4589.43 4108
4590.07 4316
4590.70 4269
4591.34 4330
4591.98 4396
4592.62 4389
4593.26 4165
4593.90 4106
4594.54 4202
4595.18 4300
4595.82 4201
4596.46 4240
4597.10 4149
4597.74 4059
4598.38 4005
4599.02 4085
4599.66 4232
4600.30 4361
4600.93 4290
4601.57 4188
4602.21 4319
4602.85 4553
4603.49 4538
4604.13 4557
4604.77 4424
4605.41 4464
4606.05 4711
4606.69 4731
4607.33 4602
4607.97 4549
4608.62 4605
4609.26 4723
4609.90 4564
4610.54 4621
4611.18 4663
4611.82 4846
4612.46 4701
4613.10 4400
4613.74 4525
4614.38 4452
4615.02 4244
4615.66 4300
4616.30 4235
4616.94 4416
4617.58 4516
4618.22 4331
4618.87 4483
4619.51 4253
4620.15 4213
4620.79 4220
4621.43 4212
4622.07 4281
4622.71 4248
4623.35 4137
4624.00 3912
4624.64 3861
4625.28 4060
4625.92 4149
4626.56 4089
4627.20 3995
4627.84 4049
4628.49 4123
4629.13 4219
4629.77 4130
4630.41 4162
4631.05 4139
4631.69 4034
4632.34 4071
4632.98 4297
4633.62 4156
4634.26 4162
4634.91 4114
4635.55 4067
4636.19 4251
4636.83 4232
4637.47 4218
4638.12 4157
4638.76 4231
4639.40 4243
4640.04 4336
4640.69 4094
4641.33 3939
4641.97 4119
4642.61 3996
4643.26 4136
4643.90 4080
4644.54 4225
4645.18 4358
4645.83 4108
4646.47 4079
4647.11 4228
4647.76 4100
4648.40 4223
4649.04 4170
4649.69 4262
4650.33 4068
4650.97 4018
4651.62 4309
4652.26 4268
4652.90 3933
4653.55 4047
4654.19 4195
4654.83 4074
4655.48 4017
4656.12 4041
4656.76 3943
4657.41 4014
4658.05 4138
4658.69 3869
4659.34 3908
4659.98 4077
4660.63 4032
4661.27 4011
4661.91 4025
4662.56 3843
4663.20 4100
4663.85 3919
4664.49 4029
4665.13 4130
4665.78 4002
4666.42 4147
4667.07 4098
4667.71 4152
4668.36 3872
4669.00 3927
4669.64 3833
4670.29 3986
4670.93 3930
4671.58 3971
4672.22 4123
4672.87 3884
4673.51 3865
4674.16 4013
4674.80 4085
4675.45 3970
4676.09 4029
4676.74 3990
4677.38 4016
4678.03 3881
4678.67 4105
4679.32 4227
4679.96 4337
4680.61 4290
4681.25 4082
4681.90 4020
4682.54 4560
4683.19 4383
4683.84 4260
4684.48 4300
4685.13 4097
4685.77 4083
4686.42 4235
4687.06 4385
4687.71 4206
4688.36 4100
4689.00 4074
4689.65 3846
4690.29 3977
4690.94 3838
4691.58 3961
4692.23 4050
4692.88 4138
4693.52 4133
4694.17 4049
4694.82 4214
4695.46 4096
4696.11 4303
4696.75 4334
4697.40 4352
4698.05 4267
4698.69 4280
4699.34 4645
4699.99 4598
4700.63 4562
4701.28 4443
4701.93 4452
4702.57 4491
4703.22 4214
4703.87 4016
4704.51 4233
4705.16 4261
4705.81 4438
4706.46 4312
4707.10 4269
4707.75 4449
4708.40 4228
4709.04 4335
4709.69 4397
4710.34 4278
4710.99 4251
4711.63 4315
4712.28 4278
4712.93 4262
4713.58 4306
4714.22 4097
4714.87 4029
4715.52 4186
4716.17 4225
4716.81 4196
4717.46 4273
4718.11 4208
4718.76 4279
4719.41 4354
4720.05 4469
4720.70 4501
4721.35 4426
4722.00 4211
4722.65 4472
4723.29 4629
4723.94 4375
4724.59 4497
4725.24 4728
4725.89 4910
4726.54 4884
4727.18 5033
4727.83 4814
4728.48 4709
4729.13 5206
4729.78 5010
4730.43 4891
4731.08 4775
4731.73 4581
4732.37 4319
4733.02 4121
4733.67 4224
4734.32 4439
4734.97 4365
4735.62 4410
4736.27 4400
4736.92 4611
4737.57 4449
4738.22 4444
4738.86 4465
4739.51 4699
4740.16 4296
4740.81 4396
4741.46 4730
4742.11 4650
4742.76 4581
4743.41 4565
4744.06 4671
4744.71 4643
4745.36 4757
4746.01 4800
4746.66 4821
4747.31 4754
4747.96 4856
4748.61 4825
4749.26 5048
4749.91 5400
4750.56 5362
4751.21 5449
4751.86 5448
4752.51 5603
4753.16 5637
4753.81 5529
4754.46 5304
4755.11 5253
4755.76 4891
4756.41 4825
4757.06 4779
4757.71 4871
4758.36 4563
4759.01 4551
4759.67 4392
4760.32 4338
4760.97 4401
4761.62 4165
4762.27 4267
4762.92 4045
4763.57 4394
4764.22 4262
4764.87 4276
4765.52 4307
4766.17 4405
4766.83 4280
4767.48 4435
4768.13 4444
4768.78 4288
4769.43 4258
4770.08 3844
4770.73 3960
4771.39 3997
4772.04 3958
4772.69 3824
4773.34 3937
4773.99 3935
4774.64 4017
4775.30 4109
4775.95 4313
4776.60 4162
4777.25 4153
4777.90 4234
4778.56 4222
4779.21 4036
4779.86 4056
4780.51 4349
4781.16 4154
4781.82 4416
4782.47 4399
4783.12 4460
4783.77 4335
4784.43 4088
4785.08 4165
4785.73 4080
4786.38 3982
4787.04 4051
4787.69 4201
4788.34 4300
4788.99 4255
4789.65 4330
4790.30 4337
4790.95 4185
4791.60 3803
4792.26 3831
4792.91 3984
4793.56 4053
4794.22 4329
4794.87 4182
4795.52 3978
4796.18 3963
4796.83 4069
4797.48 3943
4798.14 3805
4798.79 3813
4799.44 3725
4800.10 3704
4800.75 3762
4801.40 3777
4802.06 3692
4802.71 3835
4803.36 3835
4804.02 3950
4804.67 3954
4805.33 3893
4805.98 3982
4806.63 4069
4807.29 3784
4807.94 3921
4808.59 3705
4809.25 3875
4809.90 4152
4810.56 4061
4811.21 4055
4811.87 4033
4812.52 3935
4813.17 4176
4813.83 4308
4814.48 4107
4815.14 4167
4815.79 4323
4816.45 4551
4817.10 4587
4817.76 4678
4818.41 4491
4819.07 4735
4819.72 4990
4820.38 4823
4821.03 4745
4821.69 4630
4822.34 4846
4823.00 4689
4823.65 4751
4824.31 4643
4824.96 4853
4825.62 4882
4826.27 4968
4826.93 4841
4827.58 4532
4828.24 4290
4828.89 4470
4829.55 4462
4830.20 4474
4830.86 4561
4831.51 4497
4832.17 4384
4832.83 4385
4833.48 4502
4834.14 4722
4834.79 4984
4835.45 5026
4836.10 4891
4836.76 4775
4837.42 4660
4838.07 4642
4838.73 4664
4839.39 4445
4840.04 4466
4840.70 4508
4841.35 4503
4842.01 4520
4842.67 4406
4843.32 4623
4843.98 4791
4844.64 4794
4845.29 4577
4845.95 4509
4846.61 4783
4847.26 4789
4847.92 4773
4848.58 5109
4849.23 5091
4849.89 5293
4850.55 5267
4851.20 5023
4851.86 5228
4852.52 4837
4853.17 4920
4853.83 4742
4854.49 4944
4855.15 4901
4855.80 4681
4856.46 4880
4857.12 4703
4857.78 4936
4858.43 4946
4859.09 4943
4859.75 4760
4860.41 4895
4861.06 4837
4861.72 4784
4862.38 4963
4863.04 4944
4863.69 4912
4864.35 5128
4865.01 5042
4865.67 4829
4866.33 4932
4866.98 5118
4867.64 4868
4868.30 5050
4868.96 5100
4869.62 4910
4870.27 4930
4870.93 4913
4871.59 4870
4872.25 4829
4872.91 4846
4873.57 4886
4874.22 4729
4874.88 4707
4875.54 4729
4876.20 4869
4876.86 4521
4877.52 4693
4878.18 4460
4878.83 4451
4879.49 4541
4880.15 4554
4880.81 4473
4881.47 4241
4882.13 4312
4882.79 4390
4883.45 4305
4884.11 4345
4884.77 4296
4885.43 4355
4886.08 4497
4886.74 4429
4887.40 4267
4888.06 4435
4888.72 4541
4889.38 4506
4890.04 4575
4890.70 4575
4891.36 4634
4892.02 4886
4892.68 4851
4893.34 4815
4894.00 4682
4894.66 4454
4895.32 4740
4895.98 4747
4896.64 4829
4897.30 4729
4897.96 4582
4898.62 4836
4899.28 4692
4899.94 4680
4900.60 4814
4901.26 4559
4901.92 4748
4902.58 4849
4903.24 4640
4903.90 4399
4904.56 4482
4905.22 4580
4905.88 4575
4906.55 4528
4907.21 4498
4907.87 4592
4908.53 4520
4909.19 4528
4909.85 4474
4910.51 4338
4911.17 4282
4911.83 4232
4912.49 4124
4913.15 4262
4913.82 4094
4914.48 4211
4915.14 4077
4915.80 3891
4916.46 3965
4917.12 3783
4917.78 3920
4918.44 4018
4919.11 3937
4919.77 4048
4920.43 3902
4921.09 3811
4921.75 3923
4922.41 3760
4923.08 4018
4923.74 4072
4924.40 4209
4925.06 3994
4925.72 3900
4926.39 3925
4927.05 4074
4927.71 4055
4928.37 4065
4929.03 4019
4929.70 4072
4930.36 3953
4931.02 4012
4931.68 4152
4932.35 3970
4933.01 4095
4933.67 4405
4934.33 4361
4935.00 4252
4935.66 4328
4936.32 4254
4936.98 4263
4937.65 4290
4938.31 4020
4938.97 3803
4939.64 3900
4940.30 4076
4940.96 3867
4941.62 3940
4942.29 4062
4942.95 4120
4943.61 3839
4944.28 3762
4944.94 3546
4945.60 3912
4946.27 4025
4946.93 3932
4947.59 3811
4948.26 3906
4948.92 3866
4949.58 3614
4950.25 3648
4950.91 3715
4951.58 3702
4952.24 3797
4952.90 3821
4953.57 3913
4954.23 3831
4954.90 3586
4955.56 3678
4956.22 3785
4956.89 3879
4957.55 3782
4958.22 3733
4958.88 3992
4959.54 4047
4960.21 4130
4960.87 4123
4961.54 4241
4962.20 4381
4962.87 4323
4963.53 4576
4964.19 4571
4964.86 4677
4965.52 4462
4966.19 4340
4966.85 4441
4967.52 4447
4968.18 4139
4968.85 4159
4969.51 4196
4970.18 4091
4970.84 4130
4971.51 4250
4972.17 4199
4972.84 4396
4973.50 4105
4974.17 4330
4974.83 4221
4975.50 4179
4976.16 4162
4976.83 4030
4977.50 3990
4978.16 4152
4978.83 4063
4979.49 4040
4980.16 4178
4980.82 4014
4981.49 4027
4982.15 4042
4982.82 4021
4983.49 4057
4984.15 3979
4984.82 4052
4985.48 4207
4986.15 4333
4986.82 4409
4987.48 4714
4988.15 4824
4988.81 4882
4989.48 5202
4990.15 4871
4990.81 4837
4991.48 4888
4992.15 4686
4992.81 4610
4993.48 4508
4994.15 4141
4994.81 4367
4995.48 4139
4996.15 3993
4996.81 3794
4997.48 3815
4998.15 3692
4998.81 3574
4999.48 3692
5000.15 3656
5000.81 3634
5001.48 3778
5002.15 3835
5002.82 3776
5003.48 3887
5004.15 3850
5004.82 3742
5005.48 3666
5006.15 3842
5006.82 3941
5007.49 3965
5008.15 3906
5008.82 3944
5009.49 3866
5010.16 3664
5010.82 3564
5011.49 3810
5012.16 3817
5012.83 3830
5013.50 3787
5014.16 3863
5014.83 3864
5015.50 4060
5016.17 4094
5016.84 3834
5017.50 4078
5018.17 4090
5018.84 3948
5019.51 3986
5020.18 3916
5020.84 4052
5021.51 4338
5022.18 4446
5022.85 4440
5023.52 4339
5024.19 4449
5024.86 4507
5025.52 4335
5026.19 4326
5026.86 4236
5027.53 4278
5028.20 4131
5028.87 4225
5029.54 4094
5030.21 3900
5030.88 4102
5031.54 4118
5032.21 3904
5032.88 3737
5033.55 3748
5034.22 3843
5034.89 3874
5035.56 3739
5036.23 3952
5036.90 3896
5037.57 3975
5038.24 3766
5038.91 3862
5039.58 3789
5040.25 3718
5040.92 3876
5041.59 4011
5042.26 3988
5042.92 4105
5043.59 4371
5044.26 4319
5044.93 4218
5045.60 4361
5046.27 4182
5046.94 4196
5047.61 4208
5048.29 4336
5048.96 4231
5049.63 3839
5050.30 3920
5050.97 4012
5051.64 3879
5052.31 3872
5052.98 3933
5053.65 4072
5054.32 4019
5054.99 4096
5055.66 3931
5056.33 3897
5057.00 3986
5057.67 3913
5058.34 3816
5059.01 3984
5059.68 4065
5060.36 3735
5061.03 3778
5061.70 3955
5062.37 4013
5063.04 3904
5063.71 3937
5064.38 3731
5065.05 3802
5065.73 3896
5066.40 3910
5067.07 3830
5067.74 3702
5068.41 3866
5069.08 3857
5069.75 3993
5070.43 3806
5071.10 3628
5071.77 3802
5072.44 3860
5073.11 3880
5073.78 3897
5074.46 3752
5075.13 3796
5075.80 3764
5076.47 3718
5077.14 3937
5077.82 4184
5078.49 4080
5079.16 4170
5079.83 4240
5080.51 4284
5081.18 4187
5081.85 4450
5082.52 4389
5083.20 4373
5083.87 4130
5084.54 3981
5085.21 4260
5085.89 4264
5086.56 4083
5087.23 4432
5087.90 4688
5088.58 4646
5089.25 4776
5089.92 4544
5090.60 4624
5091.27 4975
5091.94 4901
5092.61 5022
5093.29 4902
5093.96 4849
5094.63 4718
5095.31 4531
5095.98 4358
5096.65 4202
5097.33 4021
5098.00 4104
5098.67 3988
5099.35 4022
5100.02 3834
5100.70 3733
5101.37 3741
5102.04 3834
5102.72 3762
5103.39 3705
5104.06 3747
5104.74 3939
5105.41 3700
5106.09 3631
5106.76 3780
5107.43 3716
5108.11 3593
5108.78 3710
5109.46 3797
5110.13 3702
5110.81 3697
5111.48 3824
5112.15 3791
5112.83 3750
5113.50 3702
5114.18 3784
5114.85 3728
5115.53 3625
5116.20 3588
5116.88 3862
5117.55 3849
5118.23 3819
5118.90 3861
5119.58 3872
5120.25 3841
5120.93 3685
5121.60 3682
5122.28 3806
5122.95 3563
5123.63 3721
5124.30 3868
5124.98 3782
5125.65 3784
5126.33 4018
5127.00 3939
5127.68 4099
5128.35 3951
5129.03 4003
5129.70 3951
5130.38 3967
5131.06 4121
5131.73 4225
5132.41 4121
5133.08 3985
5133.76 4189
5134.43 4142
5135.11 4203
5135.79 4340
5136.46 4325
5137.14 4323
5137.81 4424
5138.49 4538
5139.17 4624
5139.84 4621
5140.52 4587
5141.20 4472
5141.87 4711
5142.55 4437
5143.22 4121
5143.90 4114
5144.58 3964
5145.25 3796
5145.93 3883
5146.61 3748
5147.28 3741
5147.96 3640
5148.64 3604
5149.31 3686
5149.99 3511
5150.67 3782
5151.35 3820
5152.02 3556
5152.70 3613
5153.38 3609
5154.05 3622
5154.73 3429
5155.41 3646
5156.09 3605
5156.76 3667
5157.44 3687
5158.12 3621
5158.80 3785
5159.47 3629
5160.15 3734
5160.83 3536
5161.51 3600
5162.18 3613
5162.86 3524
5163.54 3716
5164.22 3680
5164.89 3719
5165.57 3694
5166.25 3734
5166.93 3788
5167.61 3584
5168.28 3719
5168.96 3869
5169.64 3688
5170.32 3773
5171.00 3870
5171.68 3785
5172.35 3592
5173.03 3371
5173.71 3436
5174.39 3529
5175.07 3469
5175.75 3658
5176.43 3638
5177.10 3640
5177.78 3821
5178.46 3751
5179.14 3572
5179.82 3592
5180.50 3581
5181.18 3652
5181.86 3601
5182.53 3605
5183.21 3773
5183.89 3770
5184.57 3772
5185.25 3723
5185.93 3769
5186.61 3591
5187.29 3519
5187.97 3613
5188.65 3630
5189.33 3601
5190.01 3590
5190.69 3732
5191.37 3646
5192.05 3593
5192.73 3470
5193.41 3564
5194.09 3559
5194.77 3462
5195.45 3523
5196.12 3646
5196.80 3727
5197.48 3598
5198.17 3613
5198.85 3556
5199.53 3679
5200.21 3603
5200.89 3635
5201.57 3592
5202.25 3568
5202.93 3632
5203.61 4006
5204.29 3955
5204.97 3836
5205.65 3935
5206.33 3865
5207.01 3741
5207.69 3959
5208.37 4097
5209.05 4239
5209.73 4206
5210.41 4218
5211.09 4084
5211.78 4204
5212.46 3967
5213.14 3972
5213.82 3991
5214.50 4014
5215.18 3747
5215.86 3654
5216.54 3862
5217.22 3791
5217.91 3703
5218.59 3892
5219.27 3721
5219.95 3627
5220.63 3811
5221.31 3849
5222.00 3762
5222.68 3740
5223.36 3854
5224.04 3849
5224.72 3812
5225.40 3640
5226.09 3613
5226.77 3689
5227.45 3655
5228.13 3840
5228.81 3656
5229.50 3477
5230.18 3587
5230.86 3712
5231.54 3503
5232.22 3619
5232.91 3677
5233.59 3626
5234.27 3748
5234.95 3632
5235.64 3833
5236.32 3793
5237.00 3909
5237.68 3823
5238.37 3900
5239.05 3946
5239.73 3839
5240.42 3912
5241.10 3960
5241.78 3832
5242.46 3899
5243.15 3857
5243.83 3628
5244.51 3640
5245.20 3674
5245.88 3589
5246.56 3570
5247.25 3823
5247.93 3799
5248.61 3894
5249.30 3800
5249.98 3666
5250.66 3566
5251.35 3734
5252.03 3660
5252.71 3567
5253.40 3475
5254.08 3389
5254.77 3475
5255.45 3547
5256.13 3375
5256.82 3496
5257.50 3499
5258.18 3506
5258.87 3482
5259.55 3644
5260.24 3872
5260.92 3659
5261.61 3710
5262.29 3789
5262.97 3684
5263.66 3822
5264.34 3859
5265.03 3887
5265.71 3728
5266.40 3804
5267.08 3809
5267.76 3656
5268.45 3672
5269.13 3789
5269.82 3493
5270.50 3704
5271.19 3685
5271.87 3794
5272.56 3950
5273.24 3772
5273.93 3620
5274.61 3731
5275.30 3637
5275.98 3551
5276.67 3664
5277.35 3671
5278.04 3756
5278.72 4013
5279.41 3933
5280.10 4112
5280.78 4350
5281.47 4234
5282.15 4295
5282.84 4329
5283.52 4334
5284.21 4202
5284.89 4012
5285.58 4093
5286.27 4097
5286.95 3737
5287.64 3722
5288.32 3763
5289.01 3825
5289.70 3807
5290.38 3837
5291.07 3847
5291.75 3931
5292.44 3984
5293.13 3774
5293.81 3810
5294.50 3861
5295.19 3690
5295.87 3651
5296.56 3852
5297.24 3803
5297.93 3500
5298.62 3547
5299.30 3569
5299.99 3695
5300.68 3662
5301.36 3713
5302.05 3695
5302.74 3499
5303.43 3626
5304.11 3494
5304.80 3581
5305.49 3440
5306.17 3508
5306.86 3596
5307.55 3565
5308.24 3575
5308.92 3624
5309.61 3534
5310.30 3611
5310.98 3634
5311.67 3637
5312.36 3516
5313.05 3542
5313.73 3479
5314.42 3269
5315.11 3454
5315.80 3659
5316.49 3754
5317.17 3673
5317.86 3592
5318.55 3539
5319.24 3593
5319.92 3643
5320.61 3549
5321.30 3491
5321.99 3597
5322.68 3718
5323.37 3747
5324.05 3575
5324.74 3523
5325.43 3573
5326.12 3513
5326.81 3533
5327.50 3561
5328.18 3602
5328.87 3685
5329.56 3692
5330.25 3788
5330.94 3815
5331.63 3635
5332.32 3676
5333.01 3726
5333.69 3760
5334.38 3743
5335.07 3738
5335.76 3655
5336.45 3703
5337.14 3493
5337.83 3408
5338.52 3477
5339.21 3351
5339.90 3382
5340.59 3405
5341.27 3507
5341.96 3553
5342.65 3632
5343.34 3489
5344.03 3498
5344.72 3456
5345.41 3438
5346.10 3733
5346.79 3924
5347.48 3791
5348.17 4107
5348.86 4017
5349.55 4187
5350.24 4213
5350.93 4076
5351.62 3925
5352.31 3797
5353.00 3813
5353.69 3807
5354.38 3701
5355.07 3694
5355.76 3665
5356.45 3651
5357.14 3586
5357.83 3708
5358.52 3515
5359.21 3372
5359.90 3456
5360.60 3709
5361.29 3689
5361.98 3575
5362.67 3575
5363.36 3451
5364.05 3593
5364.74 3518
5365.43 3505
5366.12 3673
5366.81 3785
5367.50 3493
5368.19 3509
5368.89 3439
5369.58 3489
5370.27 3375
5370.96 3454
5371.65 3513
5372.34 3515
5373.03 3462
5373.73 3500
5374.42 3146
5375.11 3321
5375.80 3430
5376.49 3362
5377.18 3467
5377.87 3597
5378.57 3622
5379.26 3689
5379.95 3820
5380.64 3858
5381.33 3722
5382.03 3728
5382.72 3870
5383.41 3767
5384.10 3765
5384.79 3832
5385.49 3698
5386.18 3659
5386.87 3489
5387.56 3508
5388.26 3704
5388.95 3531
5389.64 3700
5390.33 3692
5391.03 3628
5391.72 3580
5392.41 3631
5393.10 3706
5393.80 3703
5394.49 3348
5395.18 3400
5395.88 3564
5396.57 3417
5397.26 3312
5397.95 3505
5398.65 3422
5399.34 3196
5400.03 3340
5400.73 3308
5401.42 3312
5402.11 3378
5402.81 3224
5403.50 3326
5404.19 3419
5404.89 3279
5405.58 3493
5406.27 3497
5406.97 3487
5407.66 3601
5408.36 3619
5409.05 3451
5409.74 3378
5410.44 3366
5411.13 3318
5411.82 3391
5412.52 3515
5413.21 3483
5413.91 3437
5414.60 3673
5415.29 3601
5415.99 3489
5416.68 3349
5417.38 3430
5418.07 3481
5418.77 3482
5419.46 3441
5420.15 3509
5420.85 3615
5421.54 3562
5422.24 3466
5422.93 3408
5423.63 3460
5424.32 3316
5425.02 3430
5425.71 3433
5426.41 3452
5427.10 3413
5427.80 3197
5428.49 3230
5429.19 3292
5429.88 3350
5430.58 3479
5431.27 3480
5431.97 3353
5432.66 3373
5433.36 3276
5434.05 3312
5434.75 3457
5435.44 3447
5436.14 3454
5436.83 3569
5437.53 3486
5438.23 3486
5438.92 3491
5439.62 3348
5440.31 3463
5441.01 3672
5441.70 3533
5442.40 3482
5443.10 3614
5443.79 3551
5444.49 3560
5445.18 3880
5445.88 3840
5446.58 3891
5447.27 3671
5447.97 3804
5448.67 3908
5449.36 3918
5450.06 4035
5450.75 3932
5451.45 3758
5452.15 3818
5452.84 3987
5453.54 3945
5454.24 3711
5454.93 3583
5455.63 3640
5456.33 3704
5457.02 3617
5457.72 3388
5458.42 3340
5459.11 3369
5459.81 3402
5460.51 3674
5461.21 3686
5461.90 3569
5462.60 3803
5463.30 3877
5463.99 3773
5464.69 3942
5465.39 3854
5466.09 3936
5466.78 4089
5467.48 3947
5468.18 3946
5468.88 3818
5469.57 3816
5470.27 3833
5470.97 3679
5471.67 3569
5472.37 3581
5473.06 3574
5473.76 3552
5474.46 3355
5475.16 3536
5475.85 3531
5476.55 3684
5477.25 3656
5477.95 3666
5478.65 3535
5479.35 3526
5480.04 3753
5480.74 3853
5481.44 3804
5482.14 3905
5482.84 3746
5483.54 3700
5484.23 3946
5484.93 3663
5485.63 3738
5486.33 3809
5487.03 3817
5487.73 3827
5488.43 3951
5489.13 4030
5489.82 3918
5490.52 3970
5491.22 3883
5491.92 3878
5492.62 4044
5493.32 4005
5494.02 3987
5494.72 3923
5495.42 3852
5496.12 3924
5496.82 4250
5497.52 4247
5498.21 4272
5498.91 4599
5499.61 4761
5500.31 4519
5501.01 4552
5501.71 4668
5502.41 4759
5503.11 4888
5503.81 4694
5504.51 4896
5505.21 4815
5505.91 5089
5506.61 5202
5507.31 5006
5508.01 5236
5508.71 5349
5509.41 5192
5510.11 4899
5510.81 4725
5511.51 4709
5512.21 4490
5512.91 4409
5513.61 4133
5514.31 4171
5515.01 4089
5515.72 4050
5516.42 4034
5517.12 4118
5517.82 4130
5518.52 4026
5519.22 4141
5519.92 4106
5520.62 4007
5521.32 4313
5522.02 4496
5522.72 4511
5523.42 4320
5524.13 4228
5524.83 4076
5525.53 3946
5526.23 3920
5526.93 3765
5527.63 3709
5528.33 3674
5529.03 3697
5529.74 3568
5530.44 3485
5531.14 3533
5531.84 3556
5532.54 3479
5533.24 3551
5533.95 3443
5534.65 3539
5535.35 3418
5536.05 3498
5536.75 3722
5537.45 3505
5538.16 3571
5538.86 3753
5539.56 3771
5540.26 3485
5540.96 3543
5541.67 3449
5542.37 3478
5543.07 3503
5543.77 3550
5544.48 3677
5545.18 3590
5545.88 3723
5546.58 3725
5547.29 3688
5547.99 3595
5548.69 3583
5549.39 3668
5550.10 3549
5550.80 3458
5551.50 3349
5552.21 3425
5552.91 3458
5553.61 3373
5554.31 3367
5555.02 3305
5555.72 3480
5556.42 3188
5557.13 3174
5557.83 3344
5558.53 3322
5559.24 3403
5559.94 3534
5560.64 3444
5561.35 3498
5562.05 3547
5562.75 3481
5563.46 3391
5564.16 3370
5564.86 3354
5565.57 3321
5566.27 3518
5566.98 3473
5567.68 3393
5568.38 3514
5569.09 3431
5569.79 3421
5570.50 3409
5571.20 3280
5571.90 3400
5572.61 3338
5573.31 3420
5574.02 3487
5574.72 3404
5575.42 3504
5576.13 3350
5576.83 3430
5577.54 3357
5578.24 3376
5578.95 3437
5579.65 3310
5580.36 3453
5581.06 3382
5581.77 3537
5582.47 3487
5583.18 3305
5583.88 3404
5584.59 3249
5585.29 3124
5586.00 3092
5586.70 3231
5587.41 3193
5588.11 3201
5588.82 3388
5589.52 3166
5590.23 3321
5590.93 3257
5591.64 3202
5592.34 3188
5593.05 3301
5593.75 3165
5594.46 3281
5595.16 3113
5595.87 3114
5596.58 3175
5597.28 3205
5597.99 3266
5598.69 3254
5599.40 3102
5600.10 3022
5600.81 3075
5601.52 3144
5602.22 3074
5602.93 3057
5603.64 3139
5604.34 3180
5605.05 3118
5605.75 3074
5606.46 3023
5607.17 3138
5607.87 3172
5608.58 3068
5609.29 3219
5609.99 3200
5610.70 3197
5611.41 3110
5612.11 3051
5612.82 3250
5613.53 3198
5614.23 3172
5614.94 3139
5615.65 3075
5616.35 3061
5617.06 3086
5617.77 3038
5618.47 2991
5619.18 3084
5619.89 3156
5620.60 2835
5621.30 2935
5622.01 3019
5622.72 3023
5623.42 3152
5624.13 2971
5624.84 3100
5625.55 3112
5626.25 3175
5626.96 3274
5627.67 3137
5628.38 3198
5629.09 3116
5629.79 3159
5630.50 3233
5631.21 3115
5631.92 3040
5632.62 3078
5633.33 3026
5634.04 3193
5634.75 3212
5635.46 3132
5636.16 3183
5636.87 3224
5637.58 3188
5638.29 3340
5639.00 3531
5639.71 3503
5640.41 3348
5641.12 3372
5641.83 3608
5642.54 3468
5643.25 3366
5643.96 3381
5644.67 3334
5645.38 3420
5646.08 3168
5646.79 3100
5647.50 3101
5648.21 3216
5648.92 3070
5649.63 3031
5650.34 3473
5651.05 3245
5651.76 3305
5652.47 3273
5653.17 3324
5653.88 3284
5654.59 3244
5655.30 3366
5656.01 3143
5656.72 3157
5657.43 3302
5658.14 3291
5658.85 3325
5659.56 3291
5660.27 3419
5660.98 3349
5661.69 3379
5662.40 3066
5663.11 3344
5663.82 3308
5664.53 3094
5665.24 3106
5665.95 3183
5666.66 2987
5667.37 3085
5668.08 3007
5668.79 3039
5669.50 3295
5670.21 3131
5670.92 3092
5671.63 3058
5672.34 3013
5673.05 3262
5673.76 3106
5674.47 2972
5675.18 3205
5675.89 3124
5676.60 3092
5677.31 3163
5678.03 3044
5678.74 3192
5679.45 3078
5680.16 3129
5680.87 3225
5681.58 3165
5682.29 2992
5683.00 2951
5683.71 2991
5684.42 3120
5685.14 3056
5685.85 3244
5686.56 3141
5687.27 3062
5687.98 3122
5688.69 3085
5689.40 2990
5690.12 2941
5690.83 2969
5691.54 3220
5692.25 3107
5692.96 3037
5693.67 3111
5694.39 3099
5695.10 3158
5695.81 3202
5696.52 3036
5697.23 3046
5697.95 3214
5698.66 3184
5699.37 3014
5700.08 2878
5700.79 3019
5701.51 3003
5702.22 2986
5702.93 3138
5703.64 3047
5704.36 3004
5705.07 2993
5705.78 2910
5706.49 2949
5707.21 2878
5707.92 2883
5708.63 3064
5709.35 3008
5710.06 2924
5710.77 2961
5711.48 2936
5712.20 2921
5712.91 2985
5713.62 3007
5714.34 2948
5715.05 2994
5715.76 3006
5716.48 2896
5717.19 2897
5717.90 2975
5718.61 3153
5719.33 3102
5720.04 3089
5720.76 3236
5721.47 3174
5722.18 3151
5722.90 3086
5723.61 3113
5724.32 3130
5725.04 3249
5725.75 3473
5726.46 3467
5727.18 3650
5727.89 3738
5728.61 3835
5729.32 3926
5730.03 3892
5730.75 3779
5731.46 3834
5732.18 3691
5732.89 3492
5733.61 3429
5734.32 3423
5735.03 3147
5735.75 3230
5736.46 3120
5737.18 2994
5737.89 3103
5738.61 3030
5739.32 3048
5740.04 2899
5740.75 3123
5741.47 3031
5742.18 3236
5742.89 3176
5743.61 3221
5744.32 3057
5745.04 3107
5745.75 3105
5746.47 3154
5747.19 3044
5747.90 2944
5748.62 3119
5749.33 3152
5750.05 3231
5750.76 3138
5751.48 3171
5752.19 3326
5752.91 3364
5753.62 3359
5754.34 3464
5755.05 3360
5755.77 3227
5756.49 3192
5757.20 3253
5757.92 3341
5758.63 3321
5759.35 3429
5760.06 3476
5760.78 3295
5761.50 3509
5762.21 3568
5762.93 3437
5763.65 3508
5764.36 3519
5765.08 3596
5765.79 3771
5766.51 3701
5767.23 3824
5767.94 3680
5768.66 3527
5769.38 3483
5770.09 3346
5770.81 3555
5771.53 3588
5772.24 3476
5772.96 3513
5773.68 3541
5774.39 3535
5775.11 3443
5775.83 3344
5776.54 3372
5777.26 3574
5777.98 3559
5778.69 3512
5779.41 3722
5780.13 3712
5780.85 3716
5781.56 3672
5782.28 3701
5783.00 3826
5783.72 3848
5784.43 3774
5785.15 3717
5785.87 3752
5786.59 3567
5787.30 3581
5788.02 3809
5788.74 3605
5789.46 3736
5790.17 3604
5790.89 3756
5791.61 3829
5792.33 3749
5793.05 3896
5793.76 4098
5794.48 4013
5795.20 4178
5795.92 4144
5796.64 3945
5797.35 4191
5798.07 4234
5798.79 4578
5799.51 4692
5800.23 4962
5800.95 5171
5801.66 5400
5802.38 5523
5803.10 5627
5803.82 5314
5804.54 5250
5805.26 5191
5805.98 4962
5806.70 4819
5807.41 4693
5808.13 4435
5808.85 4341
5809.57 4221
5810.29 4167
5811.01 4307
5811.73 4237
5812.45 4481
5813.17 4662
5813.89 4793
5814.61 5027
5815.32 5405
5816.04 5654
5816.76 6152
5817.48 6355
5818.20 6643
5818.92 6573
5819.64 6435
5820.36 6040
5821.08 5919
5821.80 5395
5822.52 4989
5823.24 4877
5823.96 4635
5824.68 4474
5825.40 4516
5826.12 4538
5826.84 4337
5827.56 4240
5828.28 4443
5829.00 4397
5829.72 4449
5830.44 4500
5831.16 4507
5831.88 4413
5832.60 4314
5833.32 4246
5834.04 4499
5834.76 4205
5835.48 4131
5836.21 4221
5836.93 4207
5837.65 4129
5838.37 3988
5839.09 3970
5839.81 4037
5840.53 3811
5841.25 3878
5841.97 4023
5842.69 3720
5843.41 3834
5844.14 3817
5844.86 4030
5845.58 3869
5846.30 3762
5847.02 3423
5847.74 3373
5848.46 3468
5849.18 3493
5849.91 3428
5850.63 3464
5851.35 3721
5852.07 3490
5852.79 3345
5853.51 3539
5854.24 3587
5854.96 3427
5855.68 3571
5856.40 3510
5857.12 3428
5857.85 3524
5858.57 3421
5859.29 3372
5860.01 3325
5860.73 3396
5861.46 3400
5862.18 3421
5862.90 3401
5863.62 3228
5864.35 3276
5865.07 3310
5865.79 3330
5866.51 3185
5867.24 3260
5867.96 3294
5868.68 3300
5869.40 3341
5870.13 3282
5870.85 3277
5871.57 3196
5872.29 3184
5873.02 3155
5873.74 3128
5874.46 3083
5875.19 3309
5875.91 3335
5876.63 3323
5877.36 3139
5878.08 3208
5878.80 3425
5879.53 3502
5880.25 3308
5880.97 3234
5881.70 3313
5882.42 3331
5883.14 3493
5883.87 3474
5884.59 3346
5885.31 3385
5886.04 3245
5886.76 3128
5887.49 3180
5888.21 3210
5888.93 3332
5889.66 3281
5890.38 3189
5891.11 3257
5891.83 3244
5892.55 3307
5893.28 3289
5894.00 3174
5894.73 3166
5895.45 3198
5896.17 3097
5896.90 3097
5897.62 3137
5898.35 3165
5899.07 3141
5899.80 3062
5900.52 3116
5901.25 3106
5901.97 3096
5902.70 3208
5903.42 3206
5904.15 3196
5904.87 3331
5905.60 3267
5906.32 3136
5907.05 3114
5907.77 3046
5908.50 3084
5909.22 3039
5909.95 3121
5910.67 3095
5911.40 3168
5912.12 3087
5912.85 3014
5913.57 3171
5914.30 3152
5915.02 3273
5915.75 3110
5916.47 3230
5917.20 3233
5917.93 3109
5918.65 3114
5919.38 3111
5920.10 2972
5920.83 3172
5921.55 3172
5922.28 3050
5923.01 3055
5923.73 3147
5924.46 2965
5925.18 3175
5925.91 3301
5926.64 3082
5927.36 3085
5928.09 3064
5928.82 3104
5929.54 3219
5930.27 3246
5931.00 3087
5931.72 2994
5932.45 3293
5933.18 3193
5933.90 3254
5934.63 3384
5935.36 3299
5936.08 3081
5936.81 3150
5937.54 3182
5938.26 3391
5938.99 3407
5939.72 3551
5940.44 3652
5941.17 3470
5941.90 3369
5942.63 3286
5943.35 3266
5944.08 3432
5944.81 3302
5945.53 3314
5946.26 3367
5946.99 3424
5947.72 3249
5948.44 3212
5949.17 3475
5949.90 3383
5950.63 3547
5951.36 3306
5952.08 3336
5952.81 3461
5953.54 3430
5954.27 3442
5954.99 3496
5955.72 3443
5956.45 3365
5957.18 3559
5957.91 3552
5958.63 3384
5959.36 3505
5960.09 3671
5960.82 3500
5961.55 3654
5962.28 3541
5963.00 3754
5963.73 3667
5964.46 3659
5965.19 3674
5965.92 3720
5966.65 3952
5967.38 3945
5968.11 3922
5968.83 3965
5969.56 3886
5970.29 3950
5971.02 3764
5971.75 3947
5972.48 3747
5973.21 3648
5973.94 3611
5974.67 3732
5975.40 3617
5976.12 3825
5976.85 3678
5977.58 3729
5978.31 3732
5979.04 3696
5979.77 3855
5980.50 3932
5981.23 3897
5981.96 3981
5982.69 3907
5983.42 3852
5984.15 3911
5984.88 3771
5985.61 3896
5986.34 4105
5987.07 3966
5987.80 4005
5988.53 3897
5989.26 3958
5989.99 3983
5990.72 4011
5991.45 3920
5992.18 3929
5992.91 3990
5993.64 4160
5994.37 3921
5995.10 3898
5995.83 3865
5996.56 4022
5997.29 4120
5998.02 3705
5998.75 3917
5999.48 4115
6000.21 4170
6000.95 4029
6001.68 4069
6002.41 3969
6003.14 3945
6003.87 3981
6004.60 3952
6005.33 3896
6006.06 3857
6006.79 4114
6007.52 4106
6008.26 4262
6008.99 4510
6009.72 4613
6010.45 4714
6011.18 5124
6011.91 5123
6012.64 5108
6013.38 4892
6014.11 4662
6014.84 4758
6015.57 4539
6016.30 4285
6017.03 4098
6017.77 4002
6018.50 3982
6019.23 3867
6019.96 3755
6020.69 3805
6021.42 3674
6022.16 3830
6022.89 3751
6023.62 3693
6024.35 3642
6025.09 3549
6025.82 3519
6026.55 3440
6027.28 3380
6028.02 3664
6028.75 3657
6029.48 3505
6030.21 3630
6030.95 3647
6031.68 3553
6032.41 3621
6033.14 3495
6033.88 3729
6034.61 3579
6035.34 3479
6036.07 3428
6036.81 3398
6037.54 3330
6038.27 3374
6039.01 3576
6039.74 3554
6040.47 3384
6041.21 3384
6041.94 3345
6042.67 3437
6043.41 3484
6044.14 3447
6044.87 3738
6045.61 3472
6046.34 3559
6047.07 3460
6047.81 3492
6048.54 3502
6049.27 3666
6050.01 3636
6050.74 3677
6051.48 3655
6052.21 3554
6052.94 3610
6053.68 3631
6054.41 3474
6055.15 3405
6055.88 3393
6056.61 3353
6057.35 3510
6058.08 3547
6058.82 3538
6059.55 3534
6060.29 3540
6061.02 3513
6061.75 3590
6062.49 3420
6063.22 3500
6063.96 3395
6064.69 3532
6065.43 3528
6066.16 3498
6066.90 3607
6067.63 3244
6068.37 3350
6069.10 3430
6069.84 3405
6070.57 3444
6071.31 3392
6072.04 3362
6072.78 3230
6073.51 3276
6074.25 3389
6074.98 3406
6075.72 3521
6076.45 3441
6077.19 3625
6077.92 3556
6078.66 3607
6079.39 3820
6080.13 3845
6080.87 3868
6081.60 3754
6082.34 3663
6083.07 3640
6083.81 3826
6084.54 3752
6085.28 3706
6086.02 3650
6086.75 3508
6087.49 3652
6088.22 3728
6088.96 3805
6089.70 3967
6090.43 4066
6091.17 3945
6091.91 3795
6092.64 3876
6093.38 3894
6094.11 3825
6094.85 3757
6095.59 3615
6096.32 3515
6097.06 3489
6097.80 3479
6098.53 3445
6099.27 3525
6100.01 3489
6100.74 3516
6101.48 3387
6102.22 3432
6102.96 3446
6103.69 3370
6104.43 3344
6105.17 3379
6105.90 3518
6106.64 3429
6107.38 3332
6108.12 3374
6108.85 3383
6109.59 3398
6110.33 3441
6111.06 3492
6111.80 3404
6112.54 3565
6113.28 3578
6114.01 3499
6114.75 3626
6115.49 3570
6116.23 3650
6116.97 3555
6117.70 3572
6118.44 3552
6119.18 3440
6119.92 3519
6120.66 3649
6121.39 3739
6122.13 3585
6122.87 3704
6123.61 3712
6124.35 3669
6125.08 3679
6125.82 3733
6126.56 3644
6127.30 3778
6128.04 3809
6128.78 3717
6129.52 3825
6130.25 3946
6130.99 3840
6131.73 3859
6132.47 3674
6133.21 3892
6133.95 4004
6134.69 3778
6135.43 3860
6136.16 3803
6136.90 3643
6137.64 3802
6138.38 3924
6139.12 3754
6139.86 3722
6140.60 3887
6141.34 3796
6142.08 3663
6142.82 3817
6143.56 3886
6144.30 3970
6145.04 3926
6145.77 3760
6146.51 3854
6147.25 4077
6147.99 4039
6148.73 4038
6149.47 3968
6150.21 4050
6150.95 4082
6151.69 3951
6152.43 4055
6153.17 4387
6153.91 4347
6154.65 4147
6155.39 4150
6156.13 4263
6156.87 4305
6157.61 4085
6158.35 4235
6159.09 4295
6159.83 4472
6160.58 4420
6161.32 4341
6162.06 4430
6162.80 4530
6163.54 4616
6164.28 4677
6165.02 4994
6165.76 5051
6166.50 5166
6167.24 5071
6167.98 5115
6168.72 5175
6169.46 5508
6170.20 5783
6170.95 5517
6171.69 5596
6172.43 5880
6173.17 5992
6173.91 6257
6174.65 6188
6175.39 5945
6176.13 5903
6176.88 5596
6177.62 5314
6178.36 5412
6179.10 5089
6179.84 5171
6180.58 5223
6181.33 5005
6182.07 5009
6182.81 5076
6183.55 4765
6184.29 4815
6185.03 4957
6185.78 4735
6186.52 4836
6187.26 5017
6188.00 5051
6188.74 5196
6189.49 5219
6190.23 5073
6190.97 5028
6191.71 5121
6192.46 5293
6193.20 5405
6193.94 5459
6194.68 5611
6195.43 5683
6196.17 5663
6196.91 5638
6197.65 5766
6198.40 5676
6199.14 5769
6199.88 5530
6200.62 5431
6201.37 5545
6202.11 5792
6202.85 5927
6203.60 6265
6204.34 6802
6205.08 7318
6205.83 7895
6206.57 9071
6207.31 10460
6208.06 11637
6208.80 12920
6209.54 13575
6210.29 14421
6211.03 14489
6211.77 13773
6212.52 12902
6213.26 11909
6214.00 10849
6214.75 9306
6215.49 8346
6216.23 7496
6216.98 6799
6217.72 5982
6218.47 5903
6219.21 5625
6219.95 5446
6220.70 5396
6221.44 5480
6222.19 5640
6222.93 5635
6223.67 5518
6224.42 5873
6225.16 6031
6225.91 5990
6226.65 5875
6227.40 5824
6228.14 5575
6228.89 5410
6229.63 5163
6230.37 5168
6231.12 4866
6231.86 4795
6232.61 4727
6233.35 4695
6234.10 4424
6234.84 4619
6235.59 4777
6236.33 4713
6237.08 4544
6237.82 4522
6238.57 4638
6239.31 4851
6240.06 4655
6240.80 4618
6241.55 4768
6242.29 4853
6243.04 5007
6243.79 4780
6244.53 4850
6245.28 5085
6246.02 5351
6246.77 5710
6247.51 5663
6248.26 5976
6249.00 5864
6249.75 6141
6250.50 6426
6251.24 6138
6251.99 5902
6252.73 5533
6253.48 5486
6254.23 5269
6254.97 5231
6255.72 5321
6256.46 5153
6257.21 5139
6257.96 4969
6258.70 4846
6259.45 5120
6260.20 5086
6260.94 4986
6261.69 4870
6262.44 4991
6263.18 4915
6263.93 4907
6264.68 4802
6265.42 4705
6266.17 4949
6266.92 5016
6267.66 4862
6268.41 4684
6269.16 4756
6269.90 4896
6270.65 4860
6271.40 4846
6272.14 4722
6272.89 4827
6273.64 5084
6274.39 5158
6275.13 5168
6275.88 5474
6276.63 5496
6277.38 5533
6278.12 5763
6278.87 5685
6279.62 5597
6280.37 5518
6281.11 5123
6281.86 5039
6282.61 4981
6283.36 4888
6284.10 4688
6284.85 4652
6285.60 4715
6286.35 4655
6287.10 4623
6287.84 4925
6288.59 4895
6289.34 4915
6290.09 4688
6290.84 4572
6291.59 4748
6292.33 4646
6293.08 4463
6293.83 4471
6294.58 4308
6295.33 4306
6296.08 4267
6296.82 4143
6297.57 4154
6298.32 4114
6299.07 4296
6299.82 4120
6300.57 4094
6301.32 3980
6302.07 4072
6302.81 4146
6303.56 4109
6304.31 4150
6305.06 4147
6305.81 4057
6306.56 4075
6307.31 4320
6308.06 4172
6308.81 4200
6309.56 4303
6310.31 4280
6311.06 4330
6311.81 4394
6312.56 4278
6313.30 4414
6314.05 4473
6314.80 4533
6315.55 4391
6316.30 4267
6317.05 4357
6317.80 4108
6318.55 4180
6319.30 4332
6320.05 4202
6320.80 4040
6321.55 3927
6322.30 3915
6323.05 3844
6323.80 3649
6324.55 3771
6325.30 3842
6326.05 3541
6326.80 3785
6327.56 3831
6328.31 3686
6329.06 3612
6329.81 3735
6330.56 4013
6331.31 3794
6332.06 3664
6332.81 3620
6333.56 3689
6334.31 3587
6335.06 3554
6335.81 3552
6336.56 3454
6337.31 3537
6338.07 3504
6338.82 3538
6339.57 3538
6340.32 3526
6341.07 3630
6341.82 3568
6342.57 3448
6343.32 3445
6344.08 3448
6344.83 3462
6345.58 3615
6346.33 3615
6347.08 3543
6347.83 3602
6348.58 3639
6349.34 3503
6350.09 3745
6350.84 3706
6351.59 3657
6352.34 3724
6353.10 3565
6353.85 3590
6354.60 3675
6355.35 3662
6356.10 3558
6356.86 3408
6357.61 3467
6358.36 3409
6359.11 3313
6359.87 3181
6360.62 3354
6361.37 3267
6362.12 3201
6362.87 3220
6363.63 3268
6364.38 3509
6365.13 3431
6365.89 3321
6366.64 3446
6367.39 3349
6368.14 3473
6368.90 3523
6369.65 3216
6370.40 3201
6371.16 3139
6371.91 3268
6372.66 3359
6373.41 3307
6374.17 3236
6374.92 3062
6375.67 3183
6376.43 3340
6377.18 3281
6377.93 3210
6378.69 3345
6379.44 3385
6380.19 3225
6380.95 3379
6381.70 3413
6382.46 3389
6383.21 3544
6383.96 3575
6384.72 3303
6385.47 3420
6386.22 3512
6386.98 3284
6387.73 3385
6388.49 3201
6389.24 3227
6389.99 3363
6390.75 3221
6391.50 3276
6392.26 3097
6393.01 3005
6393.77 3236
6394.52 3231
6395.28 3109
6396.03 3192
6396.78 3126
6397.54 3096
6398.29 3275
6399.05 3238
6399.80 3198
6400.56 3193
6401.31 3136
6402.07 3124
6402.82 3238
6403.58 3072
6404.33 3049
6405.09 3171
6405.84 3194
6406.60 3162
6407.35 3135
6408.11 3165
6408.86 3136
6409.62 3205
6410.37 3200
6411.13 3439
6411.88 3201
6412.64 3128
6413.39 3283
6414.15 3174
6414.91 3199
6415.66 3278
6416.42 3171
6417.17 3099
6417.93 3070
6418.68 3182
6419.44 3091
6420.20 3094
6420.95 3086
6421.71 3071
6422.46 3188
6423.22 3241
6423.98 3191
6424.73 3110
6425.49 3109
6426.24 3103
6427.00 3162
6427.76 3381
6428.51 3133
6429.27 3181
6430.03 3205
6430.78 3283
6431.54 3242
6432.30 3389
6433.05 3420
6433.81 3262
6434.57 3348
6435.32 3319
6436.08 3298
6436.84 3366
6437.59 3277
6438.35 3138
6439.11 3194
6439.87 3254
6440.62 3281
6441.38 3195
6442.14 3281
6442.89 3301
6443.65 3171
6444.41 3331
6445.17 3263
6445.92 3210
6446.68 3305
6447.44 3377
6448.20 3233
6448.95 3221
6449.71 3231
6450.47 3318
6451.23 3403
6451.98 3357
6452.74 3333
6453.50 3510
6454.26 3426
6455.02 3403
6455.77 3326
6456.53 3368
6457.29 3474
6458.05 3544
6458.81 3492
6459.56 3365
6460.32 3417
6461.08 3422
6461.84 3526
6462.60 3389
6463.36 3300
6464.11 3342
6464.87 3417
6465.63 3501
6466.39 3425
6467.15 3478
6467.91 3506
6468.67 3590
6469.43 3513
6470.18 3688
6470.94 3561
6471.70 3497
6472.46 3658
6473.22 3533
6473.98 3588
6474.74 3716
6475.50 3695
6476.26 3708
6477.02 3542
6477.77 3725
6478.53 3904
6479.29 3770
6480.05 3620
6480.81 3606
6481.57 3713
6482.33 3779
6483.09 3792
6483.85 3847
6484.61 3746
6485.37 3886
6486.13 3925
6486.89 3881
6487.65 4125
6488.41 4077
6489.17 3989
6489.93 3939
6490.69 4092
6491.45 4104
6492.21 4093
6492.97 4291
6493.73 4174
6494.49 4172
6495.25 4130
6496.01 4212
6496.77 4267
6497.53 4344
6498.29 4302
6499.05 4368
6499.81 4441
6500.57 4563
6501.33 4469
6502.10 4354
6502.86 4295
6503.62 4266
6504.38 4457
6505.14 4495
6505.90 4706
6506.66 4617
6507.42 4678
6508.18 4615
6508.94 4761
6509.71 4991
6510.47 4877
6511.23 4863
6511.99 4981
6512.75 4961
6513.51 4772
6514.27 4754
6515.03 4810
6515.80 4872
6516.56 5040
6517.32 4990
6518.08 4819
6518.84 5177
6519.60 5336
6520.37 5253
6521.13 5396
6521.89 5666
6522.65 5730
6523.41 5906
6524.18 6303
6524.94 6368
6525.70 6442
6526.46 6507
6527.22 6319
6527.99 6292
6528.75 6215
6529.51 6078
6530.27 6022
6531.04 5800
6531.80 6009
6532.56 6449
6533.32 6978
6534.09 7672
6534.85 8534
6535.61 9301
6536.37 9971
6537.14 10399
6537.90 10781
6538.66 10331
6539.42 9921
6540.19 9389
6540.95 8518
6541.71 7612
6542.48 6827
6543.24 6380
6544.00 5673
6544.77 5153
6545.53 5022
6546.29 4796
6547.06 4831
6547.82 4706
6548.58 4727
6549.35 4602
6550.11 4750
6550.87 4715
6551.64 4866
6552.40 4570
6553.16 4596
6553.93 4830
6554.69 4903
6555.46 4725
6556.22 4854
6556.98 4698
6557.75 4668
6558.51 4668
6559.28 4623
6560.04 4754
6560.80 4860
6561.57 4792
6562.33 4932
6563.10 5232
6563.86 5211
6564.63 5267
6565.39 5222
6566.15 5006
6566.92 5001
6567.68 5023
6568.45 5046
6569.21 5141
6569.98 5204
6570.74 5209
6571.51 5395
6572.27 5580
6573.04 5586
6573.80 5607
6574.57 5890
6575.33 5841
6576.10 5807
6576.86 5541
6577.63 5675
6578.39 5816
6579.16 5785
6579.92 5710
6580.69 5631
6581.45 5698
6582.22 5944
6582.98 6097
6583.75 6149
6584.51 6307
6585.28 6403
6586.05 6352
6586.81 6249
6587.58 6173
6588.34 6072
6589.11 6093
6589.87 6348
6590.64 6249
6591.41 6191
6592.17 6265
6592.94 6384
6593.70 6247
6594.47 6230
6595.24 6335
6596.00 5920
6596.77 5641
6597.54 5520
6598.30 5418
6599.07 5316
6599.83 5248
6600.60 4906
6601.37 5150
6602.13 4856
6602.90 4961
6603.67 4740
6604.43 4825
6605.20 4769
6605.97 4727
6606.73 4577
6607.50 4728
6608.27 4658
6609.04 4543
6609.80 4721
6610.57 4719
6611.34 4693
6612.10 4668
6612.87 4806
6613.64 4919
6614.40 4698
6615.17 4603
6615.94 4646
6616.71 4692
6617.47 4781
6618.24 4744
6619.01 5051
6619.78 5084
6620.54 5166
6621.31 4935
6622.08 5297
6622.85 5042
6623.62 5024
6624.38 4969
6625.15 4985
6625.92 4983
6626.69 4891
6627.46 4687
6628.22 4732
6628.99 4709
6629.76 4746
6630.53 4882
6631.30 5043
6632.06 5212
6632.83 5372
6633.60 5705
6634.37 5821
6635.14 5971
6635.91 5842
6636.67 5810
6637.44 5499
6638.21 5355
6638.98 5124
6639.75 5123
6640.52 4927
6641.29 4890
6642.06 4634
6642.83 4387
6643.59 4417
6644.36 4610
6645.13 4415
6645.90 4373
6646.67 4348
6647.44 4378
6648.21 4472
6648.98 4533
6649.75 4648
6650.52 4492
6651.29 4670
6652.06 4555
6652.82 4473
6653.59 4493
6654.36 4358
6655.13 4170
6655.90 3938
6656.67 4065
6657.44 4276
6658.21 4443
6658.98 4178
6659.75 4404
6660.52 4308
6661.29 4317
6662.06 4273
6662.83 4691
6663.60 4540
6664.37 4848
6665.14 4973
6665.91 5006
6666.68 4865
6667.45 4985
6668.22 4686
6668.99 4680
6669.77 4597
6670.54 4300
6671.31 4369
6672.08 4275
6672.85 4187
6673.62 4155
6674.39 4201
6675.16 4056
6675.93 3977
6676.70 3942
6677.47 4067
6678.24 4123
6679.01 4054
6679.79 3998
6680.56 3978
6681.33 3932
6682.10 3977
6682.87 4128
6683.64 4240
6684.41 4258
6685.18 4552
6685.96 4488
6686.73 4669
6687.50 4598
6688.27 4570
6689.04 4572
6689.81 4321
6690.58 4359
6691.36 4270
6692.13 4105
6692.90 3925
6693.67 3946
6694.44 3853
6695.22 3712
6695.99 3782
6696.76 3610
6697.53 3600
6698.30 3636
6699.08 3711
6699.85 3568
6700.62 3662
6701.39 3890
6702.17 3862
6702.94 3893
6703.71 3981
6704.48 4080
6705.26 3735
6706.03 3830
6706.80 3606
6707.57 3777
6708.35 3693
6709.12 3657
6709.89 3765
6710.66 3452
6711.44 3437
6712.21 3439
6712.98 3416
6713.76 3458
6714.53 3546
6715.30 3297
6716.08 3399
6716.85 3462
6717.62 3387
6718.39 3243
6719.17 3416
6719.94 3436
6720.71 3396
6721.49 3394
6722.26 3544
6723.04 3642
6723.81 3446
6724.58 3431
6725.36 3336
6726.13 3468
6726.90 3324
6727.68 3366
6728.45 3521
6729.23 3491
6730.00 3308
6730.77 3425
6731.55 3528
6732.32 3427
6733.10 3441
6733.87 3657
6734.64 3553
6735.42 3500
6736.19 3384
6736.97 3339
6737.74 3432
6738.52 3482
6739.29 3576
6740.06 3424
6740.84 3386
6741.61 3333
6742.39 3382
6743.16 3463
6743.94 3441
6744.71 3444
6745.49 3535
6746.26 3498
6747.04 3562
6747.81 3631
6748.59 3664
6749.36 3580
6750.14 3599
6750.91 3625
6751.69 3503
6752.46 3442
6753.24 3392
6754.01 3447
6754.79 3351
6755.56 3439
6756.34 3236
6757.12 3268
6757.89 3313
6758.67 3203
6759.44 3308
6760.22 3168
6760.99 3320
6761.77 3363
6762.55 3239
6763.32 3321
6764.10 3180
6764.87 3217
6765.65 3227
6766.43 3325
6767.20 3366
6767.98 3258
6768.75 3298
6769.53 3307
6770.31 3364
6771.08 3290
6771.86 3256
6772.64 3271
6773.41 3215
6774.19 3172
6774.96 3205
6775.74 3390
6776.52 3485
6777.29 3415
6778.07 3480
6778.85 3458
6779.62 3427
6780.40 3370
6781.18 3499
6781.96 3367
6782.73 3186
6783.51 3197
6784.29 3227
6785.06 3180
6785.84 3233
6786.62 2975
6787.40 2993
6788.17 3076
6788.95 3022
6789.73 3039
6790.50 3019
6791.28 2969
6792.06 3054
6792.84 3023
6793.61 2909
6794.39 2985
6795.17 2968
6795.95 3133
6796.73 2953
6797.50 2892
6798.28 3017
6799.06 3109
6799.84 2973
6800.62 2895
6801.39 2969
6802.17 3081
6802.95 3073
6803.73 3089
6804.51 3099
6805.28 3300
6806.06 3307
6806.84 3122
6807.62 2995
6808.40 3003
6809.18 2970
6809.95 2879
6810.73 3008
6811.51 3121
6812.29 2980
6813.07 2871
6813.85 2978
6814.63 3035
6815.41 3077
6816.18 3130
6816.96 3165
6817.74 3029
6818.52 3031
6819.30 3112
6820.08 3047
6820.86 3071
6821.64 3052
6822.42 3070
6823.20 3220
6823.98 3083
6824.76 3152
6825.54 3017
6826.31 2917
6827.09 2966
6827.87 3058
6828.65 3129
6829.43 3012
6830.21 3068
6830.99 3169
6831.77 3000
6832.55 3033
6833.33 3064
6834.11 3084
6834.89 3131
6835.67 3067
6836.45 3069
6837.23 3144
6838.01 2945
6838.79 3063
6839.57 3169
6840.35 3088
6841.13 3064
6841.91 2991
6842.69 3036
6843.47 2923
6844.25 3019
6845.04 3009
6845.82 3037
6846.60 3072
6847.38 3274
6848.16 3317
6848.94 3575
6849.72 3853
6850.50 4037
6851.28 4192
6852.06 4417
6852.84 4443
6853.62 4090
6854.41 4025
6855.19 3939
6855.97 3663
6856.75 3543
6857.53 3602
6858.31 3506
6859.09 3240
6859.87 3101
6860.66 3197
6861.44 3233
6862.22 3333
6863.00 3271
6863.78 3259
6864.56 3198
6865.35 3276
6866.13 3226
6866.91 3326
6867.69 3350
6868.47 3280
6869.25 3532
6870.04 3530
6870.82 3492
6871.60 3267
6872.38 3270
6873.16 3117
6873.95 3269
6874.73 3234
6875.51 3246
6876.29 3031
6877.08 3163
6877.86 3066
6878.64 3153
6879.42 3235
6880.21 3346
6880.99 3157
6881.77 3076
6882.55 3308
6883.34 3286
6884.12 3401
6884.90 3375
6885.69 3458
6886.47 3356
6887.25 3550
6888.03 3608
6888.82 3552
6889.60 3596
6890.38 3628
6891.17 3679
6891.95 3509
6892.73 3523
6893.52 3483
6894.30 3517
6895.08 3531
6895.87 3534
6896.65 3404
6897.43 3416
6898.22 3533
6899.00 3466
6899.78 3483
6900.57 3430
6901.35 3367
6902.14 3395
6902.92 3415
6903.70 3358
6904.49 3317
6905.27 3431
6906.06 3382
6906.84 3244
6907.62 3400
6908.41 3427
6909.19 3244
6909.98 3242
6910.76 3347
6911.54 3373
6912.33 3330
6913.11 3282
6913.90 3242
6914.68 3412
6915.47 3391
6916.25 3288
6917.04 3295
6917.82 3329
6918.61 3406
6919.39 3471
6920.18 3578
6920.96 3513
6921.75 3582
6922.53 3512
6923.32 3545
6924.10 3792
6924.89 3688
6925.67 3427
6926.46 3357
6927.24 3361
6928.03 3437
6928.81 3609
6929.60 3443
6930.38 3338
6931.17 3444
6931.95 3404
6932.74 3378
6933.52 3566
6934.31 3564
6935.10 3627
6935.88 3482
6936.67 3391
6937.45 3566
6938.24 3556
6939.02 3573
6939.81 3528
6940.60 3450
6941.38 3401
6942.17 3470
6942.95 3412
6943.74 3637
6944.53 3707
6945.31 3893
6946.10 3970
6946.89 3976
6947.67 3976
6948.46 3914
6949.25 3913
6950.03 3825
6950.82 4062
6951.61 3857
6952.39 3779
6953.18 3807
6953.97 3607
6954.75 3665
6955.54 3798
6956.33 3787
6957.11 3957
6957.90 3857
6958.69 3989
6959.47 4010
6960.26 4003
6961.05 3995
6961.84 4048
6962.62 4138
6963.41 4106
6964.20 3990
6964.98 4030
6965.77 4053
6966.56 4154
6967.35 4109
6968.13 4123
6968.92 4037
6969.71 4202
6970.50 4378
6971.28 4450
6972.07 4408
6972.86 4537
6973.65 4290
6974.44 4382
6975.22 4525
6976.01 4551
6976.80 4771
6977.59 4940
6978.38 5036
6979.16 5125
6979.95 5191
6980.74 5285
6981.53 5482
6982.32 6016
6983.11 6192
6983.89 6572
6984.68 6978
6985.47 7358
6986.26 7580
6987.05 7740
6987.84 7935
6988.63 7649
6989.41 7014
6990.20 6248
6990.99 5815
6991.78 5594
6992.57 5279
6993.36 4968
6994.15 4790
6994.94 4822
6995.73 4973
6996.52 4946
6997.30 5216
6998.09 5678
6998.88 6059
6999.67 6400
7000.46 6728
7001.25 6934
7002.04 6917
7002.83 6528
7003.62 6115
7004.41 5802
7005.20 5271
7005.99 4888
7006.78 4538
7007.57 4170
7008.36 3871
7009.15 3895
7009.94 3600
7010.73 3538
7011.52 3595
7012.31 3523
7013.10 3594
7013.89 3615
7014.68 3760
7015.47 3708
7016.26 3698
7017.05 3831
7017.84 3749
7018.63 3671
7019.42 3676
7020.21 3630
7021.00 3572
7021.79 3682
7022.58 3659
7023.37 3540
7024.16 3541
7024.95 3658
7025.75 3695
7026.54 3482
7027.33 3502
7028.12 3669
7028.91 3541
7029.70 3571
7030.49 3647
7031.28 3476
7032.07 3539
7032.86 3313
7033.66 3302
7034.45 3422
7035.24 3302
7036.03 3360
7036.82 3499
7037.61 3385
7038.40 3522
7039.20 3444
7039.99 3547
7040.78 3675
7041.57 3663
7042.36 3558
7043.15 3431
7043.95 3540
7044.74 3612
7045.53 3388
7046.32 3353
7047.11 3443
7047.91 3421
7048.70 3379
7049.49 3587
7050.28 3545
7051.07 3510
7051.87 3437
7052.66 3461
7053.45 3574
7054.24 3402
7055.04 3320
7055.83 3284
7056.62 3306
7057.41 3245
7058.21 3467
7059.00 3141
7059.79 3168
7060.58 3151
7061.38 3147
7062.17 3054
7062.96 3044
7063.76 3200
7064.55 3234
7065.34 3161
7066.14 3019
7066.93 3217
7067.72 3240
7068.51 3201
7069.31 3168
7070.10 3179
7070.89 3284
7071.69 3199
7072.48 3106
7073.28 3047
7074.07 3092
7074.86 3195
7075.66 3067
7076.45 3008
7077.24 2896
7078.04 2995
7078.83 2912
7079.62 2953
7080.42 2938
7081.21 2937
7082.01 2857
7082.80 2891
7083.59 2951
7084.39 2942
7085.18 2906
7085.98 2821
7086.77 2871
7087.57 2900
7088.36 2745
7089.15 2829
7089.95 2795
7090.74 2709
7091.54 2721
7092.33 2828
7093.13 2643
7093.92 2773
7094.72 2829
7095.51 2806
7096.31 2851
7097.10 2689
7097.89 2700
7098.69 2837
7099.48 2671
7100.28 2749
7101.07 2630
7101.87 2736
7102.66 2718
7103.46 2746
7104.26 2682
7105.05 2549
7105.85 2611
7106.64 2579
7107.44 2484
7108.23 2517
7109.03 2703
7109.82 2617
7110.62 2542
7111.41 2461
7112.21 2547
7113.01 2572
7113.80 2526
7114.60 2536
7115.39 2480
7116.19 2590
7116.98 2768
7117.78 2597
7118.58 2762
7119.37 2710
7120.17 2589
7120.97 2695
7121.76 2810
7122.56 2790
7123.35 2715
7124.15 2786
7124.95 2815
7125.74 2681
7126.54 2732
7127.34 2741
7128.13 2569
7128.93 2567
7129.73 2566
7130.52 2570
7131.32 2613
7132.12 2503
7132.91 2354
7133.71 2350
7134.51 2592
7135.30 2627
7136.10 2440
7136.90 2462
7137.69 2435
7138.49 2474
7139.29 2472
7140.09 2492
7140.88 2413
7141.68 2440
7142.48 2396
7143.28 2623
7144.07 2545
7144.87 2574
7145.67 2556
7146.47 2425
7147.26 2583
7148.06 2553
7148.86 2496
7149.66 2353
7150.45 2441
7151.25 2426
7152.05 2415
7152.85 2511
7153.65 2545
7154.44 2344
7155.24 2313
7156.04 2458
7156.84 2593
7157.64 2471
7158.43 2451
7159.23 2441
7160.03 2499
7160.83 2367
7161.63 2393
7162.43 2343
7163.22 2359
7164.02 2443
7164.82 2259
7165.62 2296
7166.42 2373
7167.22 2345
7168.02 2326
7168.82 2331
7169.61 2474
7170.41 2530
7171.21 2530
7172.01 2397
7172.81 2300
7173.61 2206
7174.41 2410
7175.21 2287
7176.01 2306
7176.81 2278
7177.61 2273
7178.41 2435
7179.20 2345
7180.00 2375
7180.80 2389
7181.60 2468
7182.40 2375
7183.20 2400
7184.00 2549
7184.80 2580
7185.60 2491
7186.40 2348
7187.20 2285
7188.00 2343
7188.80 2303
7189.60 2308
7190.40 2271
7191.20 2242
7192.00 2267
7192.80 2186
7193.60 2091
7194.40 2139
7195.20 2357
7196.00 2397
7196.80 2320
7197.60 2214
7198.40 2347
7199.20 2360
7200.00 2303
7200.81 2428
7201.61 2457
7202.41 2299
7203.21 2340
7204.01 2263
7204.81 2167
7205.61 2201
7206.41 2315
7207.21 2413
7208.01 2254
7208.81 2208
7209.61 2123
7210.42 2243
7211.22 2259
7212.02 2266
7212.82 2271
7213.62 2183
7214.42 2295
7215.22 2152
7216.03 2152
7216.83 2251
7217.63 2236
7218.43 2216
7219.23 2317
7220.03 2244
7220.83 2177
7221.64 2126
7222.44 2283
7223.24 2377
7224.04 2367
7224.84 2330
7225.65 2337
7226.45 2432
7227.25 2288
7228.05 2367
7228.85 2546
7229.66 2458
7230.46 2256
7231.26 2288
7232.06 2351
7232.87 2481
7233.67 2359
7234.47 2377
7235.27 2196
7236.08 2351
7236.88 2324
7237.68 2502
7238.48 2559
7239.29 2604
7240.09 2560
7240.89 2528
7241.70 2450
7242.50 2534
7243.30 2480
7244.10 2554
7244.91 2450
7245.71 2547
7246.51 2415
7247.32 2399
7248.12 2601
7248.92 2413
7249.73 2414
7250.53 2540
7251.33 2427
7252.14 2368
7252.94 2375
7253.74 2377
7254.55 2500
7255.35 2483
7256.15 2434
7256.96 2473
7257.76 2499
7258.57 2425
7259.37 2514
7260.17 2462
7260.98 2328
7261.78 2448
7262.59 2481
7263.39 2576
7264.19 2634
7265.00 2665
7265.80 2583
7266.61 2591
7267.41 2644
7268.22 2765
7269.02 2683
7269.82 2733
7270.63 2727
7271.43 2700
7272.24 2666
7273.04 2809
7273.85 2581
7274.65 2726
7275.46 2822
7276.26 2963
7277.07 2853
7277.87 2825
7278.68 2817
7279.48 2924
7280.29 3039
7281.09 3231
7281.90 3408
7282.70 3710
7283.51 4211
7284.31 4497
7285.12 4776
7285.92 4697
7286.73 4740
7287.53 4557
7288.34 4308
7289.14 3977
7289.95 3714
7290.76 3451
7291.56 3204
7292.37 3007
7293.17 2960
7293.98 2951
7294.78 2749
7295.59 2731
7296.40 2706
7297.20 2842
7298.01 2878
7298.81 2749
7299.62 2931
7300.43 2773
7301.23 2963
7302.04 2870
7302.84 3038
7303.65 2927
7304.46 2969
7305.26 2858
7306.07 2778
7306.88 2799
7307.68 2857
7308.49 2861
7309.30 2919
7310.10 2946
7310.91 3061
7311.72 2956
7312.52 3036
7313.33 2974
7314.14 3124
7314.94 2956
7315.75 2883
7316.56 3031
7317.37 3266
7318.17 3338
7318.98 3377
7319.79 3612
7320.59 3683
7321.40 3683
7322.21 3875
7323.02 3907
7323.82 3667
7324.63 3627
7325.44 3516
7326.25 3392
7327.05 3301
7327.86 3065
7328.67 2751
7329.48 2745
7330.28 2759
7331.09 2906
7331.90 2697
7332.71 2664
7333.52 2588
7334.32 2697
7335.13 2708
7335.94 2669
7336.75 2804
7337.56 2769
7338.36 2613
7339.17 2649
7339.98 2690
7340.79 2876
7341.60 2768
7342.41 2803
7343.22 2623
7344.02 2597
7344.83 2570
7345.64 2643
7346.45 2584
7347.26 2612
7348.07 2600
7348.88 2716
7349.68 2643
7350.49 2578
7351.30 2608
7352.11 2544
7352.92 2604
7353.73 2665
7354.54 2662
7355.35 2688
7356.16 2737
7356.97 2667
7357.78 2747
7358.59 2854
7359.39 2812
7360.20 2782
7361.01 2763
7361.82 3010
7362.63 2818
7363.44 2862
7364.25 2778
7365.06 2772
7365.87 2775
7366.68 2686
7367.49 2824
7368.30 2710
7369.11 2728
7369.92 2762
7370.73 2756
7371.54 2719
7372.35 2719
7373.16 2743
7373.97 2727
7374.78 2786
7375.59 2776
7376.40 2824
7377.21 2893
7378.02 3034
7378.83 3219
7379.64 3286
7380.45 3283
7381.26 3447
7382.08 3584
7382.89 3531
7383.70 3558
7384.51 3402
7385.32 3249
7386.13 3083
7386.94 3066
7387.75 2863
7388.56 2844
7389.37 2835
7390.18 2745
7391.00 2563
7391.81 2584
7392.62 2683
7393.43 2507
7394.24 2682
7395.05 2709
7395.86 2661
7396.67 2908
7397.49 3041
7398.30 3041
7399.11 3181
7399.92 3345
7400.73 3347
7401.54 3456
7402.36 3443
7403.17 3302
7403.98 3238
7404.79 3069
7405.60 3019
7406.42 2823
7407.23 2795
7408.04 2745
7408.85 2714
7409.66 2691
7410.48 2485
7411.29 2454
7412.10 2550
7412.91 2581
7413.73 2460
7414.54 2518
7415.35 2521
7416.16 2609
7416.98 2507
7417.79 2492
7418.60 2574
7419.41 2472
7420.23 2402
7421.04 2407
7421.85 2372
7422.66 2373
7423.48 2444
7424.29 2350
7425.10 2237
7425.92 2307
7426.73 2428
7427.54 2338
7428.36 2344
7429.17 2376
7429.98 2306
7430.80 2429
7431.61 2443
7432.42 2375
7433.24 2232
7434.05 2311
7434.86 2241
7435.68 2361
7436.49 2271
7437.30 2442
7438.12 2392
7438.93 2547
7439.74 2465
7440.56 2338
7441.37 2450
7442.19 2377
7443.00 2402
7443.81 2424
7444.63 2386
7445.44 2291
7446.26 2337
7447.07 2236
7447.89 2394
7448.70 2379
7449.51 2313
7450.33 2266
7451.14 2322
7451.96 2306
7452.77 2276
7453.59 2187
7454.40 2297
7455.22 2274
7456.03 2319
7456.85 2209
7457.66 2292
7458.47 2302
7459.29 2273
7460.10 2214
7460.92 2294
7461.73 2272
7462.55 2299
7463.36 2373
7464.18 2312
7464.99 2346
7465.81 2383
7466.63 2290
7467.44 2254
7468.26 2381
7469.07 2410
7469.89 2337
7470.70 2422
7471.52 2330
7472.33 2346
7473.15 2282
7473.96 2199
7474.78 2214
7475.60 2202
7476.41 2302
7477.23 2371
7478.04 2361
7478.86 2165
7479.68 2129
7480.49 2246
7481.31 2191
7482.12 2197
7482.94 2191
7483.76 2100
7484.57 2150
7485.39 2104
7486.21 2219
7487.02 2287
7487.84 2224
7488.65 2141
7489.47 2199
7490.29 2248
7491.10 2245
7491.92 2184
7492.74 2056
7493.55 2096
7494.37 2151
7495.19 2129
7496.01 2302
7496.82 2253
7497.64 2173
7498.46 2137
7499.27 2243
7500.09 2207
7500.91 2230
7501.72 2111
7502.54 2223
7503.36 2031
7504.18 2154
7504.99 2185
7505.81 2310
7506.63 2241
7507.45 2198
7508.26 2224
7509.08 2206
7509.90 2197
7510.72 2126
7511.53 2181
7512.35 2155
7513.17 2231
7513.99 2143
7514.81 2190
7515.62 2152
7516.44 2212
7517.26 2132
7518.08 2085
7518.90 2069
7519.71 2039
7520.53 2208
7521.35 2079
7522.17 2081
7522.99 1999
7523.81 2162
7524.62 2119
7525.44 2168
7526.26 2112
7527.08 2046
7527.90 2075
7528.72 2041
7529.54 2109
7530.35 2097
7531.17 1988
7531.99 2176
7532.81 2106
7533.63 2149
7534.45 2222
7535.27 2210
7536.09 2266
7536.91 2172
7537.73 2088
7538.54 2170
7539.36 2181
7540.18 2172
7541.00 2218
7541.82 2246
7542.64 2259
7543.46 2205
7544.28 2264
7545.10 2322
7545.92 2293
7546.74 2284
7547.56 2266
7548.38 2250
7549.20 2134
7550.02 2221
7550.84 2294
7551.66 2368
7552.48 2292
7553.30 2324
7554.12 2256
7554.94 2385
7555.76 2358
7556.58 2286
7557.40 2341
7558.22 2504
7559.04 2490
7559.86 2325
7560.68 2261
7561.50 2284
7562.32 2204
7563.14 2234
7563.96 2307
7564.78 2292
7565.60 2335
7566.42 2287
7567.24 2166
7568.07 2263
7568.89 2282
7569.71 2334
7570.53 2247
7571.35 2192
7572.17 2178
7572.99 2152
7573.81 2272
7574.63 2347
7575.45 2372
7576.28 2316
7577.10 2284
7577.92 2260
7578.74 2195
7579.56 2198
7580.38 2173
7581.20 2185
7582.03 2216
7582.85 2332
7583.67 2273
7584.49 2428
7585.31 2380
7586.13 2322
7586.96 2558
7587.78 2516
7588.60 2467
7589.42 2434
7590.24 2464
7591.07 2520
7591.89 2415
7592.71 2392
7593.53 2343
7594.35 2534
7595.18 2527
7596.00 2369
7596.82 2479
7597.64 2344
7598.47 2362
7599.29 2375
7600.11 2578
7600.93 2551
7601.76 2541
7602.58 2732
7603.40 2874
7604.22 2830
7605.05 2880
7605.87 2911
7606.69 2814
7607.52 2697
7608.34 2808
7609.16 2767
7609.99 2739
7610.81 2474
7611.63 2515
7612.45 2622
7613.28 2441
7614.10 2539
7614.92 2730
7615.75 2732
7616.57 2685
7617.40 2758
7618.22 2714
7619.04 2644
7619.87 2619
7620.69 2660
7621.51 2682
7622.34 2607
7623.16 2634
7623.98 2593
7624.81 2595
7625.63 2692
7626.46 2658
7627.28 2652
7628.10 2550
7628.93 2859
7629.75 3012
7630.58 3056
7631.40 3256
7632.23 3340
7633.05 3249
7633.87 3135
7634.70 3012
7635.52 3042
7636.35 2904
7637.17 2777
7638.00 2577
7638.82 2386
7639.65 2381
7640.47 2367
7641.30 2237
7642.12 2236
7642.95 2233
7643.77 2140
7644.59 2329
7645.42 2294
7646.24 2289
7647.07 2229
7647.90 2339
7648.72 2257
7649.55 2272
7650.37 2293
7651.20 2296
7652.02 2261
7652.85 2216
7653.67 2173
7654.50 2212
7655.32 2198
7656.15 2053
7656.97 2079
7657.80 2024
7658.63 2049
7659.45 2151
7660.28 2158
7661.10 2128
7661.93 2076
7662.76 1997
7663.58 2051
7664.41 2095
7665.23 2072
7666.06 2088
7666.89 2086
7667.71 2182
7668.54 2072
7669.36 2018
7670.19 2104
7671.02 2242
7671.84 2048
7672.67 1987
7673.50 2007
7674.32 1995
7675.15 1963
7675.98 1977
7676.80 1959
7677.63 1945
7678.46 1982
7679.28 2013
7680.11 2026
7680.94 1976
7681.76 1929
7682.59 1967
7683.42 1965
7684.25 1938
7685.07 2015
7685.90 2020
7686.73 2102
7687.55 2071
7688.38 2143
7689.21 1993
7690.04 2067
7690.86 2019
7691.69 2132
7692.52 2145
7693.35 2103
7694.17 2074
7695.00 2063
7695.83 2040
7696.66 2121
7697.48 2212
7698.31 2206
7699.14 2272
7699.97 2242
7700.80 2155
7701.62 2091
7702.45 2161
7703.28 2136
7704.11 2055
7704.94 2128
7705.77 2104
7706.59 2147
7707.42 2175
7708.25 2098
7709.08 2101
7709.91 1961
7710.74 1973
7711.56 2073
7712.39 1989
7713.22 1987
7714.05 2044
7714.88 1994
7715.71 2037
7716.54 2004
7717.37 1984
7718.19 1966
7719.02 2084
7719.85 1991
7720.68 1986
7721.51 2038
7722.34 1893
7723.17 1963
7724.00 2029
7724.83 1984
7725.66 1973
7726.49 1898
7727.32 1864
7728.14 1927
7728.97 1871
7729.80 1869
7730.63 1845
7731.46 1917
7732.29 2004
7733.12 1964
7733.95 1935
7734.78 1992
7735.61 2006
7736.44 1899
7737.27 1906
7738.10 1890
7738.93 1890
7739.76 2014
7740.59 1991
7741.42 2022
7742.25 2137
7743.08 1937
7743.91 2072
7744.74 2204
7745.57 2391
7746.40 2384
7747.23 2544
7748.06 2871
7748.90 2869
7749.73 2774
7750.56 2665
7751.39 2575
7752.22 2449
7753.05 2236
7753.88 2103
7754.71 2128
7755.54 1997
7756.37 1928
7757.20 2002
7758.03 1910
7758.87 1956
7759.70 2045
7760.53 2053
7761.36 2069
7762.19 1936
7763.02 2013
7763.85 2083
7764.68 1945
7765.52 2066
7766.35 2094
7767.18 1981
7768.01 1922
7768.84 1895
7769.67 1850
7770.51 1856
7771.34 1851
7772.17 1900
7773.00 1859
7773.83 1912
7774.67 1895
7775.50 1840
7776.33 1927
7777.16 1960
7777.99 1855
7778.83 1880
7779.66 1910
7780.49 1958
7781.32 1924
7782.15 1878
7782.99 2029
7783.82 1869
7784.65 1791
7785.48 1923
7786.32 2017
7787.15 1924
7787.98 2038
7788.82 1956
7789.65 1973
7790.48 1891
7791.31 2016
7792.15 1880
7792.98 1962
7793.81 1833
7794.65 1958
7795.48 1949
7796.31 1983
7797.14 1914
7797.98 2020
7798.81 1911
7799.64 1934
7800.48 1939
7801.31 1994
7802.14 1914
7802.98 2030
7803.81 1958
7804.65 1865
7805.48 1892
7806.31 1877
7807.15 2007
7807.98 1999
7808.81 1858
7809.65 1899
7810.48 1906
7811.32 1963
7812.15 1942
7812.98 1901
7813.82 1875
7814.65 1951
7815.49 2027
7816.32 2033
7817.15 1990
7817.99 2196
7818.82 2087
7819.66 1957
7820.49 1970
7821.33 1945
7822.16 1836
7822.99 1990
7823.83 1884
7824.66 1999
7825.50 1977
7826.33 2005
7827.17 2025
7828.00 2029
7828.84 1921
7829.67 1919
7830.51 1969
7831.34 1822
7832.18 1950
7833.01 1970
7833.85 1978
7834.68 2001
7835.52 1936
7836.35 1893
7837.19 1988
7838.02 1981
7838.86 2026
7839.69 2064
7840.53 2035
7841.37 2002
7842.20 1952
7843.04 1936
7843.87 1943
7844.71 1983
7845.54 1952
7846.38 1974
7847.22 1920
7848.05 1979
7848.89 1975
7849.72 2040
7850.56 1941
7851.40 1938
7852.23 2012
7853.07 1883
7853.90 1912
7854.74 1879
7855.58 1967
7856.41 1931
7857.25 1933
7858.09 1988
7858.92 2096
7859.76 2051
7860.60 1972
7861.43 1986
7862.27 1962
7863.11 2017
7863.94 2029
7864.78 1877
7865.62 1954
7866.45 1983
7867.29 2044
7868.13 1904
7868.96 1897
7869.80 1937
7870.64 2020
7871.47 1958
7872.31 1854
7873.15 1967
7873.99 1968
7874.82 2090
7875.66 2077
7876.50 2003
7877.34 2019
7878.17 2019
7879.01 1925
7879.85 1987
7880.69 1919
7881.52 1986
7882.36 2029
7883.20 1951
7884.04 1927
7884.87 1865
7885.71 1889
7886.55 1998
7887.39 2084
7888.23 1941
7889.06 2049
7889.90 2035
7890.74 2078
7891.58 2034
7892.42 2045
7893.26 2008
7894.09 2004
7894.93 1990
7895.77 2022
7896.61 2028
7897.45 2002
7898.29 2148
7899.12 2050
7899.96 2257
7900.80 2265
7901.64 2331
7902.48 2237
7903.32 2334
7904.16 2177
7905.00 2265
7905.83 2098
7906.67 2042
7907.51 1938
7908.35 1944
7909.19 2014
7910.03 2010
7910.87 1798
7911.71 1979
7912.55 1991
7913.39 2094
7914.23 2110
7915.07 2237
7915.91 2089
7916.75 2125
7917.58 2102
7918.42 2061
7919.26 2104
7920.10 2144
7920.94 2134
7921.78 2041
7922.62 1911
7923.46 1952
7924.30 1981
7925.14 1889
7925.98 1841
7926.82 1822
7927.66 1723
7928.50 1735
7929.34 1780
7930.18 1788
7931.02 1783
7931.86 1848
7932.70 1798
7933.55 1809
7934.39 1863
7935.23 1838
7936.07 1795
7936.91 2012
7937.75 1884
7938.59 1804
7939.43 1777
7940.27 1762
7941.11 1771
7941.95 1775
7942.79 1876
7943.63 1796
7944.47 1761
7945.32 1860
7946.16 1857
7947.00 1721
7947.84 1936
7948.68 1867
7949.52 1843
7950.36 1817
7951.20 1874
7952.05 1943
7952.89 1843
7953.73 1782
7954.57 1900
7955.41 1943
7956.25 1860
7957.10 1837
7957.94 1931
7958.78 1852
7959.62 1787
7960.46 1880
7961.30 1930
7962.15 1880
7962.99 1850
7963.83 1863
7964.67 1835
7965.51 1905
7966.36 1888
7967.20 2042
7968.04 1917
7968.88 1910
7969.73 1880
7970.57 1943
7971.41 1914
7972.25 1883
7973.10 1882
7973.94 1826
7974.78 1845
7975.62 1932
7976.47 1834
7977.31 1924
7978.15 1810
7978.99 1899
7979.84 1834
7980.68 1990
7981.52 1995
7982.37 1864
7983.21 1946
7984.05 1955
7984.90 1950
7985.74 1927
7986.58 1900
7987.43 1954
7988.27 1945
7989.11 2022
7989.96 1963
7990.80 1810
7991.64 1783
7992.49 1823
7993.33 1811
7994.17 1792
7995.02 1786
7995.86 1872
7996.70 1767
7997.55 1852
7998.39 1947
7999.24 1838
8000.08 1799
8000.92 1814
8001.77 1787
8002.61 1814
8003.46 1734
8004.30 1789
8005.14 1775
8005.99 1776
8006.83 1802
8007.68 1756
8008.52 1754
8009.37 1669
8010.21 1850
8011.06 1763
8011.90 1735
8012.74 1800
8013.59 1751
8014.43 1806
8015.28 1898
8016.12 1685
8016.97 1696
8017.81 1726
8018.66 1737
8019.50 1683
8020.35 1640
8021.19 1744
8022.04 1714
8022.88 1799
8023.73 1741
8024.57 1756
8025.42 1713
8026.26 1750
8027.11 1688
8027.96 1719
8028.80 1663
8029.65 1692
8030.49 1776
8031.34 1723
8032.18 1707
8033.03 1632
8033.87 1789
8034.72 1683
8035.57 1570
8036.41 1760
8037.26 1730
8038.10 1688
8038.95 1655
8039.80 1739
8040.64 1657
8041.49 1739
8042.33 1704
8043.18 1792
8044.03 1753
8044.87 1737
8045.72 1706
8046.57 1781
8047.41 1702
8048.26 1640
8049.11 1674
8049.95 1661
8050.80 1662
8051.64 1687
8052.49 1691
8053.34 1664
8054.19 1618
8055.03 1690
8055.88 1615
8056.73 1609
8057.57 1624
8058.42 1646
8059.27 1867
8060.11 1771
8060.96 1669
8061.81 1795
8062.66 1710
8063.50 1614
8064.35 1601
8065.20 1677
8066.05 1628
8066.89 1711
8067.74 1669
8068.59 1702
8069.44 1768
8070.28 1681
8071.13 1623
8071.98 1659
8072.83 1776
8073.67 1614
8074.52 1602
8075.37 1564
8076.22 1658
8077.07 1697
8077.91 1630
8078.76 1577
8079.61 1618
8080.46 1646
8081.31 1686
8082.15 1603
8083.00 1632
8083.85 1729
8084.70 1668
8085.55 1616
8086.40 1714
8087.25 1635
8088.09 1639
8088.94 1622
8089.79 1706
8090.64 1722
8091.49 1759
8092.34 1669
8093.19 1765
8094.04 1752
8094.88 1630
8095.73 1644
8096.58 1800
8097.43 1696
8098.28 1685
8099.13 1739
8099.98 1766
8100.83 1701
8101.68 1724
8102.53 1634
8103.38 1687
8104.23 1640
8105.07 1701
8105.92 1629
8106.77 1629
8107.62 1695
8108.47 1710
8109.32 1666
8110.17 1736
8111.02 1809
8111.87 1807
8112.72 1649
8113.57 1663
8114.42 1712
8115.27 1692
8116.12 1633
8116.97 1651
8117.82 1658
8118.67 1585
8119.52 1619
8120.37 1686
8121.22 1664
8122.07 1608
8122.92 1584
8123.77 1777
8124.63 1779
8125.48 1692
8126.33 1764
8127.18 1898
8128.03 1728
8128.88 1737
8129.73 1892
8130.58 1783
8131.43 1889
8132.28 1855
8133.13 1810
8133.98 1754
8134.83 1923
8135.69 1922
8136.54 1870
8137.39 1858
8138.24 1856
8139.09 1816
8139.94 1836
8140.79 1804
8141.64 1858
8142.50 1979
8143.35 2060
8144.20 1908
8145.05 1932
8145.90 1875
8146.75 1896
8147.61 1930
8148.46 1868
8149.31 1894
8150.16 1945
8151.01 1849
8151.86 1837
8152.72 1862
8153.57 1930
8154.42 1945
8155.27 1966
8156.13 1987
8156.98 2064
8157.83 1988
8158.68 1942
8159.53 2003
8160.39 1952
8161.24 1934
8162.09 2027
8162.94 1963
8163.80 1862
8164.65 1880
8165.50 1839
8166.35 1781
8167.21 1867
8168.06 1734
8168.91 1732
8169.77 1691
8170.62 1765
8171.47 1846
8172.32 1800
8173.18 1783
8174.03 1835
8174.88 1845
8175.74 1752
8176.59 1817
8177.44 1759
8178.30 1657
8179.15 1679
8180.00 1702
8180.86 1789
8181.71 1818
8182.56 1718
8183.42 1581
8184.27 1722
8185.12 1702
8185.98 1718
8186.83 1633
8187.69 1630
8188.54 1629
8189.39 1584
8190.25 1662
8191.10 1698
8191.96 1635
8192.81 1671
8193.66 1850
8194.52 1650
8195.37 1650
8196.23 1766
8197.08 1763
8197.94 1780
8198.79 1798
8199.64 1762
8200.50 1681
8201.35 1658
8202.21 1767
8203.06 1874
8203.92 1680
8204.77 1650
8205.63 1768
8206.48 1784
8207.34 1770
8208.19 1945
8209.05 1822
8209.90 1777
8210.76 1854
8211.61 1742
8212.47 1734
8213.32 1771
8214.18 1801
8215.03 1732
8215.89 1687
8216.74 1631
8217.60 1646
8218.45 1714
8219.31 1775
8220.16 1751
8221.02 1668
8221.87 1858
8222.73 1863
8223.59 1832
8224.44 1902
8225.30 1793
8226.15 1826
8227.01 1775
8227.87 1859
8228.72 1841
8229.58 1830
8230.43 1691
8231.29 1729
8232.15 1653
8233.00 1652
8233.86 1690
8234.71 1651
8235.57 1719
8236.43 1702
8237.28 1684
8238.14 1663
8239.00 1769
8239.85 1750
8240.71 1736
8241.57 1673
8242.42 1688
8243.28 1787
8244.14 1810
8244.99 1778
8245.85 1698
8246.71 1625
8247.56 1675
8248.42 1694
8249.28 1754
8250.13 1729
8250.99 1629
8251.85 1700
8252.71 1732
8253.56 1718
8254.42 1661
8255.28 1637
8256.13 1661
8256.99 1757
8257.85 1691
8258.71 1769
8259.56 1747
8260.42 1700
8261.28 1758
8262.14 1592
8263.00 1675
8263.85 1663
8264.71 1628
8265.57 1657
8266.43 1596
8267.28 1692
8268.14 1649
8269.00 1606
8269.86 1732
8270.72 1672
8271.58 1797
8272.43 1722
8273.29 1661
8274.15 1707
8275.01 1672
8275.87 1664
8276.73 1745
8277.58 1639
8278.44 1740
8279.30 1667
8280.16 1667
8281.02 1553
8281.88 1617
8282.74 1723
8283.59 1779
8284.45 1793
8285.31 1753
8286.17 1686
8287.03 1700
8287.89 1748
8288.75 1881
8289.61 1843
8290.47 1834
8291.33 1756
8292.18 1791
8293.04 1824
8293.90 1843
8294.76 1812
8295.62 1800
8296.48 1846
8297.34 1665
8298.20 1752
8299.06 1833
8299.92 1907
8300.78 1935
8301.64 1935
8302.50 1863
8303.36 1847
8304.22 1904
8305.08 1968
8305.94 1899
8306.80 2008
8307.66 1875
8308.52 1939
8309.38 1866
8310.24 1838
8311.10 1898
8311.96 1915
8312.82 1956
8313.68 2039
8314.54 2016
8315.40 1969
8316.26 1984
8317.12 2135
8317.98 2085
8318.84 2035
8319.70 2023
8320.56 2049
8321.43 1976
8322.29 1911
8323.15 1880
8324.01 1939
8324.87 1917
8325.73 1805
8326.59 1767
8327.45 1883
8328.31 1848
8329.17 1769
8330.04 1857
8330.90 1842
8331.76 1828
8332.62 1787
8333.48 1829
8334.34 1933
8335.20 1829
8336.07 1800
8336.93 1786
8337.79 1789
8338.65 1858
8339.51 1850
8340.37 1820
8341.24 1856
8342.10 1831
8342.96 1884
8343.82 1976
8344.68 1987
8345.54 1937
8346.41 1912
8347.27 2019
8348.13 2026
8348.99 2004
8349.86 1996
8350.72 1887
8351.58 1780
8352.44 1928
8353.31 1977
8354.17 2008
8355.03 1977
8355.89 1962
8356.76 1955
8357.62 1985
8358.48 2032
8359.34 1963
8360.21 2045
8361.07 1948
8361.93 1915
8362.79 1968
8363.66 2009
8364.52 1916
8365.38 1955
8366.25 1820
8367.11 1952
8367.97 1969
8368.84 1879
8369.70 1952
8370.56 2022
8371.43 2031
8372.29 2034
8373.15 2095
8374.02 1981
8374.88 2051
8375.74 2029
8376.61 2013
8377.47 2207
8378.33 2063
8379.20 2154
8380.06 2059
8380.93 2124
8381.79 2155
8382.65 2097
8383.52 2159
8384.38 2190
8385.25 2334
8386.11 2271
8386.97 2211
8387.84 2205
8388.70 2138
8389.57 2233
8390.43 2289
8391.30 2111
8392.16 2177
8393.02 2078
8393.89 2093
8394.75 2171
8395.62 2082
8396.48 2129
8397.35 2225
8398.21 2305
8399.08 2226
8399.94 2206
8400.81 2224
8401.67 2224
8402.54 2266
8403.40 2239
8404.27 2275
8405.13 2188
8406.00 2323
8406.86 2367
8407.73 2196
8408.59 2206
8409.46 2273
8410.32 2313
8411.19 2408
8412.05 2418
8412.92 2328
8413.78 2405
8414.65 2552
8415.52 2490
8416.38 2444
8417.25 2410
8418.11 2482
8418.98 2521
8419.84 2461
8420.71 2495
8421.58 2547
8422.44 2532
8423.31 2646
8424.17 2644
8425.04 2730
8425.91 2649
8426.77 2708
8427.64 2740
8428.51 2852
8429.37 2662
8430.24 2738
8431.10 2742
8431.97 2584
8432.84 2732
8433.70 2815
8434.57 2847
8435.44 3006
8436.30 2995
8437.17 3080
8438.04 3154
8438.90 3261
8439.77 3247
8440.64 3238
8441.51 3422
8442.37 3422
8443.24 3539
8444.11 3697
8444.97 3608
8445.84 3565
8446.71 3588
8447.58 3543
8448.44 3463
8449.31 3551
8450.18 3613
8451.04 3695
8451.91 3917
8452.78 4071
8453.65 4276
8454.51 4607
8455.38 5289
8456.25 5582
8457.12 5858
8457.99 6226
8458.85 6160
8459.72 6134
8460.59 5785
8461.46 5322
8462.33 5019
8463.19 4658
8464.06 4474
8464.93 4465
8465.80 4246
8466.67 4425
8467.53 4802
8468.40 5337
8469.27 5928
8470.14 6670
8471.01 6939
8471.88 6870
8472.75 6786
8473.61 6323
8474.48 5818
8475.35 5359
8476.22 4872
8477.09 4431
8477.96 3880
8478.83 3673
8479.70 3537
8480.56 3403
8481.43 3194
8482.30 3108
8483.17 3054
8484.04 3106
8484.91 3258
8485.78 3100
8486.65 3134
8487.52 3056
8488.39 3143
8489.26 3218
8490.13 3095
8491.00 3120
8491.87 3050
8492.73 2965
8493.60 2965
8494.47 3069
8495.34 3024
8496.21 3001
8497.08 3019
8497.95 3097
8498.82 3044
8499.69 2999
8500.56 2937
8501.43 2865
8502.30 2745
8503.17 2771
8504.04 2727
8504.91 2923
8505.78 3101
8506.65 3125
8507.52 3171
8508.39 3322
8509.27 3255
8510.14 3324
8511.01 3271
8511.88 3100
8512.75 3086
8513.62 3008
8514.49 2922
8515.36 2891
8516.23 2908
8517.10 2967
8517.97 2937
8518.84 2799
8519.71 2785
8520.59 2847
8521.46 2792
8522.33 2694
8523.20 2867
8524.07 2904
8524.94 2863
8525.81 2783
8526.68 2765
8527.55 2902
8528.43 2893
8529.30 3084
8530.17 3081
8531.04 2937
8531.91 2921
8532.78 2979
8533.66 2998
8534.53 2910
8535.40 2965
8536.27 3119
8537.14 3052
8538.01 2920
8538.89 2961
8539.76 2879
8540.63 2825
8541.50 2780
8542.38 2885
8543.25 2841
8544.12 2869
8544.99 2975
8545.86 2873
8546.74 2900
8547.61 2882
8548.48 2862
8549.35 2874
8550.23 2962
8551.10 2882
8551.97 2927
8552.84 3085
8553.72 3171
8554.59 3229
8555.46 3293
8556.34 3292
8557.21 3191
8558.08 2978
8558.95 2849
8559.83 2881
8560.70 2782
8561.57 2608
8562.45 2552
8563.32 2546
8564.19 2444
8565.07 2464
8565.94 2485
8566.81 2516
8567.69 2390
8568.56 2358
8569.43 2394
8570.31 2370
8571.18 2466
8572.05 2404
8572.93 2244
8573.80 2340
8574.68 2272
8575.55 2295
8576.42 2294
8577.30 2230
8578.17 2312
8579.05 2191
8579.92 2121
8580.79 2124
8581.67 2168
8582.54 2217
8583.42 2154
8584.29 2204
8585.16 2187
8586.04 2213
8586.91 2154
8587.79 2221
8588.66 2149
8589.54 2041
8590.41 2036
8591.29 2081
8592.16 2080
8593.04 2130
8593.91 2160
8594.78 2195
8595.66 2208
8596.53 2233
8597.41 2148
8598.28 2266
8599.16 2293
8600.03 2177
8600.91 2104
8601.78 2224
8602.66 2155
8603.54 2135
8604.41 2201
8605.29 2121
8606.16 2085
8607.04 2197
8607.91 2209
8608.79 2177
8609.66 2243
8610.54 2129
8611.41 2080
8612.29 2159
8613.17 2263
8614.04 2178
8614.92 2134
8615.79 2070
8616.67 2003
8617.55 2075
8618.42 2086
8619.30 2110
8620.17 2154
8621.05 2197
8621.93 2152
8622.80 2167
8623.68 2248
8624.55 2274
8625.43 2145
8626.31 2156
8627.18 2152
8628.06 2090
8628.94 2095
8629.81 2126
8630.69 2207
8631.57 2108
8632.44 2113
8633.32 2061
8634.20 2100
8635.07 2122
8635.95 2107
8636.83 2153
8637.71 2120
8638.58 2064
8639.46 2187
8640.34 2064
8641.21 2098
8642.09 2136
8642.97 2127
8643.85 2158
8644.72 2264
8645.60 2257
8646.48 2102
8647.35 2184
8648.23 2227
8649.11 2184
8649.99 2171
8650.87 2115
8651.74 2110
8652.62 2145
8653.50 2098
8654.38 2145
8655.25 2057
8656.13 2122
8657.01 2142
8657.89 2081
8658.77 2115
8659.64 2065
8660.52 2151
8661.40 2213
8662.28 2172
8663.16 2156
8664.04 2205
8664.91 2235
8665.79 2205
8666.67 2105
8667.55 2115
8668.43 2175
8669.31 2281
8670.19 2215
8671.06 2158
8671.94 2177
8672.82 2260
8673.70 2295
8674.58 2298
8675.46 2389
8676.34 2363
8677.22 2341
8678.10 2330
8678.97 2205
8679.85 2246
8680.73 2293
8681.61 2129
8682.49 2179
8683.37 2169
8684.25 2037
8685.13 2116
8686.01 2170
8686.89 2228
8687.77 2444
8688.65 2518
8689.53 2714
8690.41 2845
8691.29 2964
8692.17 3331
8693.05 3335
8693.93 3266
8694.81 3298
8695.69 3199
8696.57 3021
8697.45 2888
8698.33 2664
8699.21 2468
8700.09 2269
8700.97 2260
8701.85 2253
8702.73 2184
8703.61 2004
8704.49 2018
8705.37 1968
8706.25 1906
8707.13 2057
8708.01 2061
8708.89 2017
8709.77 1972
8710.65 2012
8711.53 1941
8712.41 1958
8713.29 1896
8714.17 1882
8715.06 1958
8715.94 2053
8716.82 1996
8717.70 1935
8718.58 2011
8719.46 2095
8720.34 2039
8721.22 2048
8722.10 2136
8722.99 2016
8723.87 2103
8724.75 2082
8725.63 2088
8726.51 2074
8727.39 2109
8728.27 2088
8729.16 2211
8730.04 2285
8730.92 2312
8731.80 2161
8732.68 2119
8733.56 2188
8734.45 2186
8735.33 2130
8736.21 2106
8737.09 2063
8737.97 2144
8738.86 2051
8739.74 1961
8740.62 1980
8741.50 2031
8742.39 2051
8743.27 1965
8744.15 1932
8745.03 1967
8745.92 2122
8746.80 2088
8747.68 2018
8748.56 2018
8749.45 2199
8750.33 2202
8751.21 2094
8752.09 2125
8752.98 2101
8753.86 2201
8754.74 2284
8755.63 2312
8756.51 2262
8757.39 2336
8758.27 2520
8759.16 2582
8760.04 2497
8760.92 2497
8761.81 2566
8762.69 2517
8763.57 2293
8764.46 2315
8765.34 2321
8766.22 2447
8767.11 2381
8767.99 2410
8768.88 2458
8769.76 2331
8770.64 2428
8771.53 2384
8772.41 2349
8773.29 2473
8774.18 2285
8775.06 2472
8775.95 2391
8776.83 2465
8777.71 2377
8778.60 2574
8779.48 2472
8780.37 2482
8781.25 2520
8782.14 2610
8783.02 2683
8783.90 2587
8784.79 2583
8785.67 2455
8786.56 2442
8787.44 2433
8788.33 2373
8789.21 2224
8790.10 2116
8790.98 2229
8791.87 2189
8792.75 2270
8793.64 2230
8794.52 2155
8795.41 2268
8796.29 2310
8797.18 2427
8798.06 2493
8798.95 2461
8799.83 2487
8800.72 2325
8801.60 2312
8802.49 2189
8803.37 2188
8804.26 2260
8805.14 2186
8806.03 2026
8806.91 2066
8807.80 2128
8808.69 2086
8809.57 2059
8810.46 2012
8811.34 2100
8812.23 2033
8813.11 2136
8814.00 2117
8814.89 1996
8815.77 2014
8816.66 1986
8817.54 2125
8818.43 2081
8819.32 2009
8820.20 1961
8821.09 1941
8821.98 1862
8822.86 1974
8823.75 2088
8824.64 1941
8825.52 1818
8826.41 1799
8827.29 1829
8828.18 1861
8829.07 1882
8829.95 1867
8830.84 1837
8831.73 1931
8832.62 1893
8833.50 1951
8834.39 1900
8835.28 2022
8836.16 1919
8837.05 1819
8837.94 1808
8838.82 1795
8839.71 1791
8840.60 1749
8841.49 1803
8842.37 1825
8843.26 1822
8844.15 1887
8845.04 1834
8845.92 1848
8846.81 1818
8847.70 1812
8848.59 1767
8849.47 1784
8850.36 1808
8851.25 1864
8852.14 1787
8853.03 1856
8853.91 1737
8854.80 1628
8855.69 1682
8856.58 1670
8857.47 1675
8858.35 1743
8859.24 1699
8860.13 1767
8861.02 1746
8861.91 1803
8862.79 1756
8863.68 1665
8864.57 1710
8865.46 1699
8866.35 1588
8867.24 1672
8868.13 1791
8869.01 1667
8869.90 1692
8870.79 1631
8871.68 1629
8872.57 1609
8873.46 1689
8874.35 1649
8875.24 1612
8876.13 1580
8877.01 1590
8877.90 1568
8878.79 1554
8879.68 1549
8880.57 1540
8881.46 1491
8882.35 1511
8883.24 1437
8884.13 1494
8885.02 1525
8885.91 1565
8886.80 1542
8887.69 1608
8888.58 1630
8889.47 1614
8890.36 1503
8891.25 1542
8892.14 1532
8893.03 1523
8893.92 1504
8894.81 1439
8895.70 1411
8896.59 1408
8897.48 1412
8898.37 1466
8899.26 1529
8900.15 1539
8901.04 1490
8901.93 1510
8902.82 1460
8903.71 1509
8904.60 1493
8905.49 1435
8906.38 1607
8907.27 1475
8908.16 1491
8909.05 1480
8909.94 1464
8910.83 1482
8911.72 1550
8912.61 1463
8913.51 1454
8914.40 1434
8915.29 1522
8916.18 1434
8917.07 1479
8917.96 1484
8918.85 1456
8919.74 1458
8920.63 1364
8921.53 1399
8922.42 1381
8923.31 1384
8924.20 1355
8925.09 1402
8925.98 1300
8926.87 1390
8927.77 1322
8928.66 1317
8929.55 1362
8930.44 1349
8931.33 1326
8932.22 1348
8933.12 1358
8934.01 1432
8934.90 1355
8935.79 1292
8936.68 1339
8937.58 1432
8938.47 1377
8939.36 1319
8940.25 1308
8941.15 1324
8942.04 1274
8942.93 1322
8943.82 1362
8944.72 1415
8945.61 1363
8946.50 1338
8947.39 1381
8948.29 1310
8949.18 1291
8950.07 1354
8950.96 1264
8951.86 1213
8952.75 1369
8953.64 1352
8954.54 1360
8955.43 1363
8956.32 1222
8957.21 1237
8958.11 1348
8959.00 1285
8959.89 1328
8960.79 1296
8961.68 1304
8962.57 1327
8963.47 1346
8964.36 1414
8965.25 1438
8966.15 1400
8967.04 1361
8967.94 1413
8968.83 1381
8969.72 1303
8970.62 1341
8971.51 1290
8972.40 1206
8973.30 1279
8974.19 1291
8975.09 1300
8975.98 1227
8976.87 1180
8977.77 1314
8978.66 1255
8979.56 1287
8980.45 1350
8981.35 1346
8982.24 1323
8983.13 1301
8984.03 1273
8984.92 1229
8985.82 1225
8986.71 1200
8987.61 1242
8988.50 1257
8989.40 1333
8990.29 1257
8991.19 1302
8992.08 1154
8992.98 1182
8993.87 1232
8994.77 1242
8995.66 1244
8996.56 1301
8997.45 1252
8998.35 1207
8999.24 1152
9000.14 1262
9001.03 1213
9001.93 1222
9002.82 1290
9003.72 1277
9004.61 1274
9005.51 1254
9006.40 1274
9007.30 1210
9008.19 1147
9009.09 1092
9009.99 1138
9010.88 1181
9011.78 1260
9012.67 1187
9013.57 1183
9014.47 1184
9015.36 1177
9016.26 1234
9017.15 1176
9018.05 1183
9018.95 1195
9019.84 1165
9020.74 1303
9021.63 1154
9022.53 1217
9023.43 1267
9024.32 1257
9025.22 1206
9026.12 1132
9027.01 1165
9027.91 1184
9028.81 1132
9029.70 1158
9030.60 1182
9031.50 1174
9032.39 1237
9033.29 1270
9034.19 1246
9035.08 1206
9035.98 1231
9036.88 1197
9037.78 1217
9038.67 1213
9039.57 1153
9040.47 1130
9041.37 1088
9042.26 1081
9043.16 1112
9044.06 1212
9044.95 1160
9045.85 1164
9046.75 1187
9047.65 1117
9048.54 1190
9049.44 1166
9050.34 1240
9051.24 1159
9052.14 1116
9053.03 1167
9053.93 1173
9054.83 1270
9055.73 1276
9056.63 1245
9057.52 1119
9058.42 1206
9059.32 1242
9060.22 1205
9061.12 1211
9062.02 1240
9062.91 1210
9063.81 1232
9064.71 1175
9065.61 1247
9066.51 1105
9067.41 1181
9068.30 1188
9069.20 1200
9070.10 1200
9071.00 1203
9071.90 1140
9072.80 1183
9073.70 1110
9074.60 1167
9075.50 1241
9076.39 1275
9077.29 1149
9078.19 1122
9079.09 1152
9079.99 1219
9080.89 1152
9081.79 1181
9082.69 1156
9083.59 1145
9084.49 1158
9085.39 1176
9086.29 1209
9087.19 1128
9088.09 1111
9088.99 1155
9089.88 1185
9090.78 1239
9091.68 1216
9092.58 1185
9093.48 1098
9094.38 1113
9095.28 1153
9096.18 1134
9097.08 1157
9097.98 1125
9098.88 1190
9099.78 1103
9100.68 1232
9101.59 1145
9102.49 1123
9103.39 1106
9104.29 1088
9105.19 1209
9106.09 1164
9106.99 1043
9107.89 1081
9108.79 1120
9109.69 1133
9110.59 1152
9111.49 1107
9112.39 1203
9113.29 1052
9114.19 1074
9115.09 1149
9116.00 1175
9116.90 1129
9117.80 1152
9118.70 1217
9119.60 1179
9120.50 1158
9121.40 1229
9122.30 1200
9123.21 1112
9124.11 1152
9125.01 1058
9125.91 1135
9126.81 1191
9127.71 1205
9128.61 1210
9129.52 1150
9130.42 1104
9131.32 1115
9132.22 1142
9133.12 1097
9134.02 1183
9134.93 1166
9135.83 1117
9136.73 1111
9137.63 1053
9138.53 1101
9139.44 1173
9140.34 1146
9141.24 1154
9142.14 1105
9143.05 1118
9143.95 1132
9144.85 1080
9145.75 1135
9146.66 1058
9147.56 1076
9148.46 1103
9149.36 1044
9150.27 1096
9151.17 1086
9152.07 1096
9152.97 1107
9153.88 1098
9154.78 1167
9155.68 1088
9156.59 1088
9157.49 1087
9158.39 1115
9159.30 1143
9160.20 1089
9161.10 1113
9162.01 1094
9162.91 1102
9163.81 1125
9164.72 1105
9165.62 1092
9166.52 1127
9167.43 1133
9168.33 1076
9169.23 1091
9170.14 1044
9171.04 1082
9171.94 1105
9172.85 1083
9173.75 1095
9174.66 1013
9175.56 1112
9176.46 1101
9177.37 1088
9178.27 1114
9179.18 1113
9180.08 1047
9180.98 1082
9181.89 1083
9182.79 1145
9183.70 1191
9184.60 1151
9185.51 1128
9186.41 1099
9187.32 1180
9188.22 1218
9189.12 1173
9190.03 1242
9190.93 1122
9191.84 1189
9192.74 1212
9193.65 1239
9194.55 1179
9195.46 1220
9196.36 1236
9197.27 1223
9198.17 1129
9199.08 1127
9199.98 1137
9200.89 1252
9201.79 1215
9202.70 1231
9203.60 1167
9204.51 1206
9205.41 1128
9206.32 1163
9207.23 1215
9208.13 1142
9209.04 1118
9209.94 1137
9210.85 1098
9211.75 1090
9212.66 1099
9213.57 1105
9214.47 1074
9215.38 1076
9216.28 1173
9217.19 1248
9218.10 1179
9219.00 1178
9219.91 1207
9220.81 1225
9221.72 1203
9222.63 1148
9223.53 1081
9224.44 1173
9225.35 1187
9226.25 1082
9227.16 1135
9228.06 1115
9228.97 1150
9229.88 1098
9230.78 1057
9231.69 1099
9232.60 1080
9233.50 1127
9234.41 1131
9235.32 1133
9236.23 1090
9237.13 1053
9238.04 1117
9238.95 1092
9239.85 1028
9240.76 1124
9241.67 1084
9242.57 1081
9243.48 1180
9244.39 1115
9245.30 1110
9246.20 1152
9247.11 1124
9248.02 1049
9248.93 1065
9249.83 1035
9250.74 1092
9251.65 1097
9252.56 993
9253.47 1004
9254.37 1061
9255.28 1090
9256.19 1054
9257.10 1065
9258.00 1063
9258.91 1050
9259.82 1081
9260.73 1070
9261.64 1036
9262.55 982
9263.45 1064
9264.36 1081
9265.27 1090
9266.18 1122
9267.09 1032
9268.00 1079
9268.90 1073
9269.81 1014
9270.72 1021
9271.63 1020
9272.54 1045
9273.45 1072
9274.36 1099
9275.27 1108
9276.17 1094
9277.08 1078
9277.99 1092
9278.90 1169
9279.81 1125
9280.72 1172
9281.63 1109
9282.54 1115
9283.45 1183
9284.36 1119
9285.27 1076
9286.17 1128
9287.08 1126
9287.99 1134
9288.90 1084
9289.81 1104
9290.72 1152
9291.63 1071
9292.54 1132
9293.45 1115
9294.36 1083
9295.27 1106
9296.18 1154
9297.09 1146
9298.00 1152
9298.91 1157
9299.82 1124
9300.73 1124
9301.64 1171
9302.55 1119
9303.46 1201
9304.37 1173
9305.28 1201
9306.19 1095
9307.10 1096
9308.01 1146
9308.92 1168
9309.83 1238
9310.74 1237
9311.66 1174
9312.57 1193
9313.48 1222
9314.39 1255
9315.30 1309
9316.21 1182
9317.12 1090
9318.03 1143
9318.94 1189
9319.85 1198
9320.76 1174
9321.68 1164
9322.59 1163
9323.50 1150
9324.41 1125
9325.32 1127
9326.23 1178
9327.14 1126
9328.05 1038
9328.97 1111
9329.88 1170
9330.79 1157
9331.70 1169
9332.61 1133
9333.52 1146
9334.44 1196
9335.35 1201
9336.26 1162
9337.17 1176
9338.08 1191
9339.00 1221
9339.91 1186
9340.82 1252
9341.73 1276
9342.64 1254
9343.56 1231
9344.47 1158
9345.38 1186
9346.29 1167
9347.20 1209
9348.12 1239
9349.03 1144
9349.94 1123
9350.85 1122
9351.77 1195
9352.68 1211
9353.59 1197
9354.51 1198
9355.42 1141
9356.33 1262
9357.24 1161
9358.16 1174
9359.07 1250
9359.98 1139
9360.90 1112
9361.81 1126
9362.72 1222
9363.64 1122
9364.55 1162
9365.46 1179
9366.37 1163
9367.29 1135
9368.20 1210
9369.12 1160
9370.03 1140
9370.94 1200
9371.86 1162
9372.77 1216
9373.68 1190
9374.60 1166
9375.51 1191
9376.42 1176
9377.34 1185
9378.25 1286
9379.17 1275
9380.08 1266
9380.99 1217
9381.91 1187
9382.82 1281
9383.74 1282
9384.65 1250
9385.56 1261
9386.48 1224
9387.39 1257
9388.31 1337
9389.22 1332
9390.14 1363
9391.05 1345
9391.97 1363
9392.88 1453
9393.79 1446
9394.71 1414
9395.62 1458
9396.54 1605
9397.45 1483
9398.37 1457
9399.28 1392
9400.20 1403
9401.11 1335
9402.03 1291
9402.94 1339
9403.86 1307
9404.77 1326
9405.69 1282
9406.60 1287
9407.52 1319
9408.44 1304
9409.35 1297
9410.27 1346
9411.18 1347
9412.10 1354
9413.01 1311
9413.93 1298
9414.84 1234
9415.76 1264
9416.68 1186
9417.59 1248
9418.51 1436
9419.42 1368
9420.34 1346
9421.25 1354
9422.17 1339
9423.09 1311
9424.00 1273
9424.92 1292
9425.84 1398
9426.75 1289
9427.67 1275
9428.58 1294
9429.50 1305
9430.42 1370
9431.33 1391
9432.25 1405
9433.17 1413
9434.08 1390
9435.00 1500
9435.92 1365
9436.83 1337
9437.75 1492
9438.67 1598
9439.58 1476
9440.50 1461
9441.42 1396
9442.33 1461
9443.25 1424
9444.17 1397
9445.09 1505
9446.00 1495
9446.92 1392
9447.84 1408
9448.76 1488
9449.67 1576
9450.59 1817
9451.51 1803
9452.42 1845
9453.34 2043
9454.26 2125
9455.18 2035
9456.10 1925
9457.01 1874
9457.93 1836
9458.85 1637
9459.77 1544
9460.68 1504
9461.60 1419
9462.52 1446
9463.44 1412
9464.36 1339
9465.27 1384
9466.19 1417
9467.11 1369
9468.03 1443
9468.95 1448
9469.87 1386
9470.78 1392
9471.70 1389
9472.62 1483
9473.54 1394
9474.46 1346
9475.38 1419
9476.30 1291
9477.21 1358
9478.13 1309
9479.05 1296
9479.97 1329
9480.89 1399
9481.81 1408
9482.73 1466
9483.65 1431
9484.57 1415
9485.48 1394
9486.40 1447
9487.32 1471
9488.24 1429
9489.16 1317
9490.08 1347
9491.00 1408
9491.92 1352
9492.84 1280
9493.76 1333
9494.68 1337
9495.60 1242
9496.52 1274
9497.44 1333
9498.36 1296
9499.28 1262
9500.20 1280
9501.12 1213
9502.04 1236
9502.96 1254
9503.88 1310
9504.80 1310
9505.72 1280
9506.64 1284
9507.56 1349
9508.48 1237
9509.40 1292
9510.32 1384
9511.24 1313
9512.16 1313
9513.08 1285
9514.00 1297
9514.92 1268
9515.84 1304
9516.76 1358
9517.68 1374
9518.60 1331
9519.52 1388
9520.44 1453
9521.36 1393
9522.29 1405
9523.21 1404
9524.13 1347
9525.05 1346
9525.97 1352
9526.89 1369
9527.81 1449
9528.73 1330
9529.65 1386
9530.58 1405
9531.50 1439
9532.42 1432
9533.34 1379
9534.26 1498
9535.18 1441
9536.10 1339
9537.03 1282
9537.95 1334
9538.87 1262
9539.79 1303
9540.71 1378
9541.63 1348
9542.56 1324
9543.48 1175
9544.40 1196
9545.32 1281
9546.24 1255
9547.17 1256
9548.09 1238
9549.01 1278
9549.93 1342
9550.86 1291
9551.78 1277
9552.70 1254
9553.62 1239
9554.54 1292
9555.47 1144
9556.39 1259
9557.31 1277
9558.23 1241
9559.16 1270
9560.08 1302
9561.00 1305
9561.93 1270
9562.85 1274
9563.77 1247
9564.69 1290
9565.62 1283
9566.54 1295
9567.46 1209
9568.39 1172
9569.31 1295
9570.23 1271
9571.16 1221
9572.08 1190
9573.00 1251
9573.93 1184
9574.85 1156
9575.77 1239
9576.70 1233
9577.62 1254
9578.54 1277
9579.47 1205
9580.39 1245
9581.32 1239
9582.24 1175
9583.16 1213
9584.09 1237
9585.01 1234
9585.93 1202
9586.86 1307
9587.78 1186
9588.71 1122
9589.63 1287
9590.56 1215
9591.48 1168
9592.40 1249
9593.33 1172
9594.25 1200
9595.18 1196
9596.10 1347
9597.03 1253
9597.95 1181
9598.87 1191
9599.80 1254
9600.72 1333
9601.65 1330
9602.57 1269
9603.50 1304
9604.42 1260
9605.35 1310
9606.27 1288
9607.20 1324
9608.12 1391
9609.05 1350
9609.97 1338
9610.90 1225
9611.82 1285
9612.75 1298
9613.67 1344
9614.60 1314
9615.53 1284
9616.45 1307
9617.38 1373
9618.30 1408
9619.23 1363
9620.15 1343
9621.08 1430
9622.00 1306
9622.93 1365
9623.86 1447
9624.78 1445
9625.71 1394
9626.63 1441
9627.56 1471
9628.49 1418
9629.41 1405
9630.34 1470
9631.26 1564
9632.19 1551
9633.12 1596
9634.04 1497
9634.97 1578
9635.90 1801
9636.82 1799
9637.75 1745
9638.67 1656
9639.60 1638
9640.53 1676
9641.45 1719
9642.38 1599
9643.31 1576
9644.23 1619
9645.16 1707
9646.09 1740
9647.02 1779
9647.94 1888
9648.87 1928
9649.80 1950
9650.72 1948
9651.65 1872
9652.58 1913
9653.50 1883
9654.43 1795
9655.36 1837
9656.29 1765
9657.21 1680
9658.14 1654
9659.07 1652
9660.00 1595
9660.92 1537
9661.85 1533
9662.78 1659
9663.71 1617
9664.63 1571
9665.56 1515
9666.49 1565
9667.42 1497
9668.35 1590
9669.27 1605
9670.20 1586
9671.13 1625
9672.06 1622
9672.99 1541
9673.92 1429
9674.84 1579
9675.77 1645
9676.70 1490
9677.63 1524
9678.56 1693
9679.49 1707
9680.41 1775
9681.34 1680
9682.27 1733
9683.20 1647
9684.13 1684
9685.06 1721
9685.99 1687
9686.91 1702
9687.84 1669
9688.77 1698
9689.70 1636
9690.63 1705
9691.56 1684
9692.49 1742
9693.42 1765
9694.35 1719
9695.28 1793
9696.21 1873
9697.13 1920
9698.06 2000
9698.99 2052
9699.92 2064
9700.85 2136
9701.78 2036
9702.71 1915
9703.64 1881
9704.57 1891
9705.50 1818
9706.43 1789
9707.36 1738
9708.29 1625
9709.22 1585
9710.15 1669
9711.08 1551
9712.01 1701
9712.94 1566
9713.87 1547
9714.80 1545
9715.73 1578
9716.66 1523
9717.59 1565
9718.52 1481
9719.45 1525
9720.38 1595
9721.31 1595
9722.24 1557
9723.17 1577
9724.10 1479
9725.04 1618
9725.97 1521
9726.90 1462
9727.83 1695
9728.76 1759
9729.69 1619
9730.62 1576
9731.55 1578
9732.48 1599
9733.41 1571
9734.34 1657
9735.28 1549
9736.21 1519
9737.14 1635
9738.07 1643
9739.00 1610
9739.93 1580
9740.86 1607
9741.79 1505
9742.73 1489
9743.66 1450
9744.59 1548
9745.52 1542
9746.45 1598
9747.38 1520
9748.32 1647
9749.25 1609
9750.18 1513
9751.11 1588
9752.04 1543
9752.98 1591
9753.91 1556
9754.84 1531
9755.77 1462
9756.70 1527
9757.64 1488
9758.57 1477
9759.50 1523
9760.43 1462
9761.37 1506
9762.30 1528
9763.23 1574
9764.16 1647
9765.10 1579
9766.03 1613
9766.96 1586
9767.89 1657
9768.83 1677
9769.76 1550
9770.69 1543
9771.63 1621
9772.56 1536
9773.49 1533
9774.42 1579
9775.36 1628
9776.29 1671
9777.22 1665
9778.16 1639
9779.09 1648
9780.02 1677
9780.96 1731
9781.89 1738
9782.82 1783
9783.76 1912
9784.69 1754
9785.62 1727
9786.56 1741
9787.49 1678
9788.42 1679
9789.36 1641
9790.29 1635
9791.23 1560
9792.16 1575
9793.09 1635
9794.03 1545
9794.96 1628
9795.90 1618
9796.83 1617
9797.76 1693
9798.70 1677
9799.63 1579
9800.57 1549
9801.50 1594
9802.44 1645
9803.37 1597
9804.30 1483
9805.24 1459
9806.17 1477
9807.11 1369
9808.04 1440
9808.98 1415
9809.91 1397
9810.85 1345
9811.78 1371
9812.72 1476
9813.65 1450
9814.59 1459
9815.52 1431
9816.46 1448
9817.39 1383
9818.33 1399
9819.26 1373
9820.20 1413
9821.13 1449
9822.07 1418
9823.00 1346
9823.94 1354
9824.87 1358
9825.81 1314
9826.74 1321
9827.68 1300
9828.62 1370
9829.55 1393
9830.49 1363
9831.42 1305
9832.36 1286
9833.29 1317
9834.23 1293
9835.17 1337
9836.10 1367
9837.04 1332
9837.97 1348
9838.91 1392
9839.85 1304
9840.78 1318
9841.72 1341
9842.66 1341
9843.59 1319
9844.53 1397
9845.46 1379
9846.40 1398
9847.34 1340
9848.27 1322
9849.21 1350
9850.15 1363
9851.08 1316
9852.02 1306
9852.96 1309
9853.89 1352
9854.83 1326
9855.77 1308
9856.71 1371
9857.64 1342
9858.58 1333
9859.52 1403
9860.45 1432
9861.39 1445
9862.33 1355
9863.26 1330
9864.20 1429
9865.14 1393
9866.08 1390
9867.01 1347
9867.95 1412
9868.89 1380
9869.83 1454
9870.76 1420
9871.70 1314
9872.64 1318
9873.58 1395
9874.52 1371
9875.45 1354
9876.39 1353
9877.33 1378
9878.27 1375
9879.21 1407
9880.14 1332
9881.08 1344
9882.02 1363
9882.96 1346
9883.90 1351
9884.83 1341
9885.77 1322
9886.71 1354
9887.65 1317
9888.59 1358
9889.53 1320
9890.46 1402
9891.40 1299
9892.34 1329
9893.28 1308
9894.22 1325
9895.16 1320
9896.10 1396
9897.04 1394
9897.98 1366
9898.91 1326
9899.85 1315
9900.79 1372
9901.73 1334
9902.67 1309
9903.61 1410
9904.55 1385
9905.49 1391
9906.43 1515
9907.37 1370
9908.31 1332
9909.25 1432
9910.19 1398
9911.12 1455
9912.06 1392
9913.00 1476
9913.94 1318
9914.88 1292
9915.82 1374
9916.76 1403
9917.70 1374
9918.64 1349
9919.58 1366
9920.52 1446
9921.46 1536
9922.40 1485
9923.34 1713
9924.28 1845
9925.22 2046
9926.16 2216
9927.10 2483
9928.04 2548
9928.98 2502
9929.92 2385
9930.87 2150
9931.81 1988
9932.75 1860
9933.69 1618
9934.63 1597
9935.57 1554
9936.51 1442
9937.45 1459
9938.39 1446
9939.33 1393
9940.27 1401
9941.21 1287
9942.15 1355
9943.10 1348
9944.04 1307
9944.98 1303
9945.92 1350
9946.86 1313
9947.80 1221
9948.74 1270
9949.68 1241
9950.63 1182
9951.57 1218
9952.51 1288
9953.45 1188
9954.39 1242
9955.33 1213
9956.27 1287
9957.22 1240
9958.16 1216
9959.10 1285
9960.04 1340
9960.98 1290
9961.93 1254
9962.87 1300
9963.81 1247
9964.75 1296
9965.69 1259
9966.64 1236
9967.58 1241
9968.52 1181
9969.46 1255
9970.41 1255
9971.35 1190
9972.29 1177
9973.23 1154
9974.18 1243
9975.12 1228
9976.06 1136
9977.00 1291
9977.95 1273
9978.89 1131
9979.83 1082
9980.77 1126
9981.72 1102
9982.66 1077
9983.60 1081
9984.55 1143
9985.49 1146
9986.43 1140
9987.38 1089
9988.32 1184
9989.26 1143
9990.21 1158
9991.15 1151
9992.09 1174
9993.04 1211
9993.98 1182
9994.92 1239
9995.87 1113
9996.81 1084
9997.75 1143
9998.70 1231
9999.64 1168
10000.58 1220
10001.53 1247
10002.47 1221
10003.42 1132
10004.36 1202
10005.30 1201
10006.25 1173
10007.19 1207
10008.14 1237
10009.08 1235
10010.02 1151
10010.97 1181
10011.91 1184
10012.86 1089
10013.80 1160
10014.75 1148
10015.69 1132
10016.64 1189
10017.58 1122
10018.52 1118
10019.47 1164
10020.41 1084
10021.36 1078
10022.30 1067
10023.25 1085
10024.19 1117
10025.14 1086
10026.08 1105
10027.03 1190
10027.97 1139
10028.92 1106
10029.86 1055
10030.81 1162
10031.75 1088
10032.70 1106
10033.64 1106
10034.59 1039
10035.54 1010
10036.48 1073
10037.43 1045
10038.37 1042
10039.32 1068
10040.26 1072
10041.21 1038
10042.15 1003
10043.10 1041
10044.05 1109
10044.99 1090
10045.94 1061
10046.88 1082
10047.83 1002
10048.78 1019
10049.72 1001
10050.67 988
10051.61 1076
10052.56 1047
10053.51 1028
10054.45 1016
10055.40 954
10056.35 925
10057.29 1071
10058.24 1157
10059.19 1082
10060.13 980
10061.08 1028
10062.03 1030
10062.97 1046
10063.92 1011
10064.87 1005
10065.81 979
10066.76 985
10067.71 972
10068.65 962
10069.60 962
10070.55 981
10071.49 948
10072.44 988
10073.39 1005
10074.34 968
10075.28 1010
10076.23 914
10077.18 971
10078.13 1004
10079.07 978
10080.02 986
10080.97 957
10081.92 929
10082.86 1007
10083.81 1029
10084.76 933
10085.71 991
10086.66 988
10087.60 991
10088.55 1024
10089.50 1005
10090.45 964
10091.39 1052
10092.34 921
10093.29 994
10094.24 981
10095.19 932
10096.14 990
10097.08 1029
10098.03 1025
10098.98 1003
10099.93 999
10100.88 1002
10101.83 1025
10102.78 948
10103.72 997
10104.67 1040
10105.62 953
10106.57 952
10107.52 960
10108.47 997
10109.42 933
10110.37 895
10111.31 963
10112.26 990
10113.21 989
10114.16 968
10115.11 940
10116.06 975
10117.01 985
10117.96 885
10118.91 882
10119.86 948
10120.81 969
10121.76 987
10122.71 911
10123.66 885
10124.61 917
10125.55 918
10126.50 939
10127.45 969
10128.40 974
10129.35 964
10130.30 850
10131.25 857
10132.20 898
10133.15 889
10134.10 870
10135.05 919
10136.00 936
10136.95 954
10137.90 903
10138.85 911
10139.81 890
10140.76 886
10141.71 864
10142.66 856
10143.61 892
10144.56 864
10145.51 910
10146.46 934
10147.41 926
10148.36 864
10149.31 862
10150.26 925
10151.21 886
10152.16 896
10153.11 814
10154.07 823
10155.02 901
10155.97 876
10156.92 908
10157.87 884
10158.82 842
10159.77 899
10160.72 871
10161.68 885
10162.63 936
10163.58 1002
10164.53 959
10165.48 942
10166.43 925
10167.38 959
10168.34 844
10169.29 943
10170.24 932
10171.19 890
10172.14 922
10173.10 880
10174.05 940
10175.00 913
10175.95 917
10176.90 932
10177.86 872
10178.81 907
10179.76 925
10180.71 964
10181.66 959
10182.62 992
10183.57 1010
10184.52 994
10185.47 964
10186.43 992
10187.38 973
10188.33 951
10189.28 910
10190.24 893
10191.19 923
10192.14 1001
10193.10 936
10194.05 992
10195.00 952
10195.95 939
10196.91 949
10197.86 940
10198.81 957
10199.77 915
10200.72 945
10201.67 946
10202.63 930
10203.58 946
10204.53 971
10205.49 1002
10206.44 1072
10207.39 1068
10208.35 1036
10209.30 1032
10210.25 988
10211.21 981
10212.16 921
10213.12 972
10214.07 926
10215.02 928
10215.98 937
10216.93 910
10217.88 839
10218.84 882
10219.79 910
10220.75 916
10221.70 972
10222.66 934
10223.61 800
10224.56 921
10225.52 948
10226.47 910
10227.43 878
10228.38 861
10229.34 890
10230.29 886
10231.25 891
10232.20 861
10233.15 963
10234.11 937
10235.06 996
10236.02 925
10236.97 978
10237.93 953
10238.88 926
10239.84 923
10240.79 902
10241.75 849
10242.70 967
10243.66 919
10244.61 855
10245.57 870
10246.53 849
10247.48 859
10248.44 779
10249.39 897
10250.35 913
10251.30 904
10252.26 987
10253.21 844
10254.17 811
10255.13 859
10256.08 834
10257.04 912
10257.99 840
10258.95 856
10259.90 883
10260.86 930
10261.82 943
10262.77 857
10263.73 846
10264.69 882
10265.64 892
10266.60 848
10267.55 931
10268.51 934
10269.47 845
10270.42 885
10271.38 796
10272.34 811
10273.29 838
10274.25 868
10275.21 837
10276.16 821
10277.12 880
10278.08 918
10279.03 792
10279.99 768
10280.95 862
10281.90 854
10282.86 847
10283.82 841
10284.78 839
10285.73 823
10286.69 813
10287.65 818
10288.60 881
10289.56 881
10290.52 895
10291.48 889
10292.43 934
10293.39 908
10294.35 855
10295.31 875
10296.26 901
10297.22 870
10298.18 873
10299.14 891
10300.10 843
10301.05 810
10302.01 799
10302.97 805
10303.93 764
10304.89 836
10305.84 834
10306.80 822
10307.76 787
10308.72 794
10309.68 840
10310.63 876
10311.59 802
10312.55 826
10313.51 802
10314.47 823
10315.43 875
10316.39 823
10317.34 833
10318.30 816
10319.26 837
10320.22 853
10321.18 809
10322.14 800
10323.10 806
10324.06 823
10325.02 919
10325.97 924
10326.93 844
10327.89 828
10328.85 815
10329.81 808
10330.77 806
10331.73 772
10332.69 830
10333.65 926
10334.61 850
10335.57 842
10336.53 865
10337.49 854
10338.45 825
10339.41 815
10340.37 800
10341.32 930
10342.28 848
10343.24 880
10344.20 833
10345.16 864
10346.12 845
10347.08 861
10348.04 890
10349.00 869
10349.96 867
10350.92 896
10351.89 878
10352.85 819
10353.81 895
10354.77 864
10355.73 852
10356.69 807
10357.65 777
10358.61 839
10359.57 872
10360.53 834
10361.49 860
10362.45 865
10363.41 808
10364.37 875
10365.33 892
10366.29 789
10367.25 828
10368.22 818
10369.18 757
10370.14 803
10371.10 808
10372.06 847
10373.02 860
10373.98 888
10374.94 829
10375.91 837
10376.87 788
10377.83 816
10378.79 810
10379.75 820
10380.71 799
10381.67 872
10382.64 860
10383.60 836
10384.56 852
10385.52 857
10386.48 925
10387.45 844
10388.41 875
10389.37 871
10390.33 903
10391.29 858
10392.26 932
10393.22 887
10394.18 902
10395.14 916
10396.10 893
10397.07 890
10398.03 840
10398.99 887
10399.95 895
10400.92 889
10401.88 924
10402.84 927
10403.80 896
10404.77 848
10405.73 877
10406.69 964
10407.66 906
10408.62 920
10409.58 937
10410.54 991
10411.51 904
10412.47 940
10413.43 998
10414.40 988
10415.36 961
10416.32 1039
10417.29 1174
10418.25 1225
10419.21 1324
10420.18 1283
10421.14 1254
10422.10 1121
10423.07 1133
10424.03 1148
10424.99 1053
10425.96 1014
10426.92 944
10427.89 925
10428.85 947
10429.81 901
10430.78 865
10431.74 861
10432.70 872
10433.67 903
10434.63 910
10435.60 860
10436.56 847
10437.53 823
10438.49 853
10439.45 913
10440.42 896
10441.38 892
10442.35 889
10443.31 874
10444.28 868
10445.24 843
10446.21 852
10447.17 855
10448.13 813
10449.10 831
10450.06 825
10451.03 867
10451.99 882
10452.96 829
10453.92 808
10454.89 854
10455.85 803
10456.82 837
10457.78 914
10458.75 938
10459.71 942
10460.68 812
10461.65 837
10462.61 849
10463.58 843
10464.54 829
10465.51 832
10466.47 813
10467.44 777
10468.40 826
10469.37 813
10470.34 848
10471.30 858
10472.27 779
10473.23 838
10474.20 819
10475.16 843
10476.13 802
10477.10 827
10478.06 811
10479.03 742
10480.00 875
10480.96 933
10481.93 814
10482.89 813
10483.86 858
10484.83 823
10485.79 840
10486.76 817
10487.73 943
10488.69 842
10489.66 766
10490.63 767
10491.59 847
10492.56 825
10493.53 892
10494.49 907
10495.46 869
10496.43 898
10497.39 868
10498.36 905
10499.33 839
10500.30 827
10501.26 808
10502.23 835
10503.20 860
10504.16 810
10505.13 751
10506.10 775
10507.07 822
10508.03 830
10509.00 837
10509.97 850
10510.94 855
10511.90 788
10512.87 818
10513.84 831
10514.81 837
10515.78 866
10516.74 803
10517.71 830
10518.68 848
10519.65 871
10520.62 917
10521.58 860
10522.55 900
10523.52 833
10524.49 780
10525.46 846
10526.42 775
10527.39 822
10528.36 868
10529.33 809
10530.30 779
10531.27 790
10532.24 813
10533.20 883
10534.17 838
10535.14 791
10536.11 813
10537.08 782
10538.05 747
10539.02 774
10539.99 778
10540.95 775
10541.92 822
10542.89 835
10543.86 787
10544.83 741
10545.80 794
10546.77 776
10547.74 740
10548.71 821
10549.68 809
10550.65 803
10551.62 824
10552.59 875
10553.56 847
10554.53 759
10555.49 829
10556.46 908
10557.43 915
10558.40 870
10559.37 848
10560.34 905
10561.31 922
10562.28 944
10563.25 959
10564.22 946
10565.19 909
10566.16 975
10567.13 920
10568.10 832
10569.07 826
10570.05 820
10571.02 838
10571.99 786
10572.96 820
10573.93 762
10574.90 778
10575.87 853
10576.84 788
10577.81 833
10578.78 755
10579.75 790
10580.72 763
10581.69 769
10582.66 782
10583.63 741
10584.61 747
10585.58 809
10586.55 755
10587.52 826
10588.49 773
10589.46 770
10590.43 779
10591.40 736
10592.38 784
10593.35 824
10594.32 736
10595.29 753
10596.26 849
10597.23 795
10598.20 752
10599.18 819
10600.15 786
10601.12 735
10602.09 768
10603.06 820
10604.03 757
10605.01 724
10605.98 724
10606.95 720
10607.92 771
10608.89 753
10609.87 759
10610.84 713
10611.81 758
10612.78 747
10613.76 706
10614.73 794
10615.70 744
10616.67 739
10617.65 734
10618.62 767
10619.59 773
10620.56 823
10621.54 824
10622.51 782
10623.48 783
10624.45 812
10625.43 801
10626.40 757
10627.37 731
10628.35 701
10629.32 747
10630.29 777
10631.27 774
10632.24 748
10633.21 765
10634.19 767
10635.16 764
10636.13 772
10637.11 793
10638.08 764
10639.05 804
10640.03 746
10641.00 748
10641.97 790
10642.95 723
10643.92 752
10644.89 797
10645.87 748
10646.84 719
10647.82 745
10648.79 752
10649.76 722
10650.74 759
10651.71 713
10652.69 764
10653.66 758
10654.63 699
10655.61 747
10656.58 797
10657.56 753
10658.53 799
10659.51 747
10660.48 735
10661.46 777
10662.43 725
10663.40 709
10664.38 780
10665.35 759
10666.33 773
10667.30 733
10668.28 789
10669.25 695
10670.23 677
10671.20 714
10672.18 721
10673.15 730
10674.13 694
10675.10 716
10676.08 697
10677.05 691
10678.03 725
10679.00 740
10679.98 762
10680.96 733
10681.93 682
10682.91 734
10683.88 735
10684.86 728
10685.83 722
10686.81 695
10687.78 732
10688.76 693
10689.74 714
10690.71 654
10691.69 710
10692.66 701
10693.64 709
10694.62 723
10695.59 754
10696.57 691
10697.54 709
10698.52 747
10699.50 661
10700.47 706
10701.45 649
10702.43 685
10703.40 668
10704.38 680
10705.36 639
10706.33 635
10707.31 603
10708.29 648
10709.26 696
10710.24 678
10711.22 688
10712.19 757
10713.17 717
10714.15 654
10715.12 608
10716.10 677
10717.08 692
10718.05 696
10719.03 808
10720.01 748
10720.99 694
10721.96 700
10722.94 738
10723.92 731
10724.90 716
10725.87 682
10726.85 669
10727.83 662
10728.81 625
10729.78 683
10730.76 664
10731.74 691
10732.72 680
10733.69 691
10734.67 663
10735.65 704
10736.63 653
10737.61 672
10738.58 585
10739.56 626
10740.54 770
10741.52 754
10742.50 686
10743.47 632
10744.45 611
10745.43 658
10746.41 724
10747.39 687
10748.37 749
10749.35 715
10750.32 714
10751.30 692
10752.28 718
10753.26 697
10754.24 692
10755.22 717
10756.20 700
10757.18 684
10758.15 669
10759.13 681
10760.11 699
10761.09 701
10762.07 663
10763.05 689
10764.03 741
10765.01 744
10765.99 713
10766.97 660
10767.95 642
10768.93 727
10769.91 728
10770.88 686
10771.86 688
10772.84 677
10773.82 702
10774.80 711
10775.78 784
10776.76 749
10777.74 758
10778.72 738
10779.70 718
10780.68 711
10781.66 727
10782.64 716
10783.62 716
10784.60 697
10785.58 693
10786.56 661
10787.54 684
10788.52 704
10789.50 702
10790.48 668
10791.47 712
10792.45 716
10793.43 636
10794.41 683
10795.39 690
10796.37 715
10797.35 640
10798.33 675
10799.31 669
10800.29 669
10801.27 687
10802.25 673
10803.23 728
10804.22 702
10805.20 656
10806.18 661
10807.16 677
10808.14 702
10809.12 718
10810.10 717
10811.08 719
10812.07 671
10813.05 663
10814.03 667
10815.01 655
10815.99 659
10816.97 697
10817.95 685
10818.94 667
10819.92 609
10820.90 645
10821.88 613
10822.86 654
10823.85 700
10824.83 708
10825.81 716
10826.79 675
10827.77 769
10828.76 653
10829.74 654
10830.72 671
10831.70 640
10832.68 675
10833.67 630
10834.65 680
10835.63 654
10836.61 745
10837.60 696
10838.58 699
10839.56 656
10840.55 722
10841.53 731
10842.51 722
10843.49 650
10844.48 693
10845.46 756
10846.44 716
10847.43 680
10848.41 653
10849.39 679
10850.37 720
10851.36 637
10852.34 643
10853.32 705
10854.31 719
10855.29 692
10856.27 693
10857.26 725
10858.24 689
10859.22 727
10860.21 679
10861.19 678
10862.18 715
10863.16 804
10864.14 693
10865.13 729
10866.11 655
10867.09 670
10868.08 782
10869.06 699
10870.05 723
10871.03 692
10872.01 773
10873.00 736
10873.98 725
10874.97 742
10875.95 729
10876.94 767
10877.92 820
10878.90 734
10879.89 789
10880.87 703
10881.86 692
10882.84 763
10883.83 699
10884.81 727
10885.80 736
10886.78 743
10887.77 772
10888.75 735
10889.74 719
10890.72 744
10891.71 763
10892.69 717
10893.68 733
10894.66 709
10895.65 730
10896.63 747
10897.62 743
10898.60 750
10899.59 880
10900.57 782
10901.56 741
10902.54 679
10903.53 731
10904.52 734
10905.50 804
10906.49 824
10907.47 812
10908.46 800
10909.44 760
10910.43 790
10911.42 857
10912.40 780
10913.39 771
10914.37 751
10915.36 732
10916.35 807
10917.33 781
10918.32 760
10919.31 755
10920.29 727
10921.28 746
10922.26 770
10923.25 743
10924.24 803
10925.22 795
10926.21 748
10927.20 740
10928.18 780
10929.17 847
10930.16 801
10931.14 754
10932.13 800
10933.12 808
10934.10 775
10935.09 843
10936.08 801
10937.07 750
10938.05 777
10939.04 795
10940.03 799
10941.01 783
10942.00 739
10942.99 833
10943.98 772
10944.96 755
10945.95 818
10946.94 807
10947.93 839
10948.91 817
10949.90 836
10950.89 831
10951.88 864
10952.86 923
10953.85 1004
10954.84 913
10955.83 827
10956.82 912
10957.80 966
10958.79 917
10959.78 952
10960.77 972
10961.76 909
10962.75 934
10963.73 926
10964.72 878
10965.71 841
10966.70 829
10967.69 855
10968.68 846
10969.66 791
10970.65 801
10971.64 855
10972.63 824
10973.62 836
10974.61 778
10975.60 881
10976.58 838
10977.57 805
10978.56 820
10979.55 785
10980.54 888
10981.53 933
10982.52 936
10983.51 809
10984.50 798
10985.49 858
10986.48 853
10987.47 854
10988.45 857
10989.44 810
10990.43 827
10991.42 846
10992.41 928
10993.40 890
10994.39 873
10995.38 904
10996.37 986
10997.36 988
10998.35 1069
10999.34 1070
11000.33 1027
11001.32 1026
11002.31 970
11003.30 1016
11004.29 1026
11005.28 977
11006.27 921
11007.26 858
11008.25 890
11009.24 844
11010.23 876
11011.22 855
11012.21 838
11013.20 845
11014.19 827
11015.18 787
11016.18 827
11017.17 827
11018.16 873
11019.15 831
11020.14 836
11021.13 840
11022.12 860
11023.11 804
11024.10 783
11025.09 770
11026.08 821
11027.08 780
11028.07 782
11029.06 832
11030.05 724
11031.04 710
11032.03 731
11033.02 782
11034.01 786
11035.01 800
11036.00 821
11036.99 800
11037.98 857
11038.97 809
11039.96 851
11040.96 789
11041.95 806
11042.94 852
11043.93 838
11044.92 809
11045.92 764
11046.91 787
11047.90 736
11048.89 722
11049.88 747
11050.88 702
11051.87 739
11052.86 755
11053.85 761
11054.85 764
11055.84 774
11056.83 725
11057.82 780
11058.82 692
11059.81 722
11060.80 822
11061.79 739
11062.79 729
11063.78 735
11064.77 769
11065.76 768
11066.76 757
11067.75 766
11068.74 820
11069.74 851
11070.73 805
11071.72 759
11072.72 764
11073.71 802
11074.70 785
11075.70 787
11076.69 774
11077.68 786
11078.68 806
11079.67 826
11080.66 750
11081.66 743
11082.65 786
11083.64 800
11084.64 771
11085.63 737
11086.62 698
11087.62 739
11088.61 781
11089.61 737
11090.60 702
11091.59 740
11092.59 714
11093.58 770
11094.58 712
11095.57 727
11096.57 778
11097.56 767
11098.55 787
11099.55 768
11100.54 766
11101.54 710
11102.53 714
11103.53 766
11104.52 801
11105.52 740
11106.51 774
11107.51 771
11108.50 711
11109.49 717
11110.49 768
11111.48 825
11112.48 818
11113.47 794
11114.47 744
11115.46 801
11116.46 770
11117.46 820
11118.45 776
11119.45 806
11120.44 854
11121.44 754
11122.43 838
11123.43 846
11124.42 778
11125.42 778
11126.41 824
11127.41 786
11128.41 871
11129.40 856
11130.40 806
11131.39 798
11132.39 766
11133.38 736
11134.38 782
11135.38 804
11136.37 822
11137.37 787
11138.36 689
11139.36 780
11140.36 729
11141.35 782
11142.35 737
11143.35 770
11144.34 830
11145.34 816
11146.34 859
11147.33 770
11148.33 776
11149.32 777
11150.32 743
11151.32 805
11152.31 829
11153.31 766
11154.31 729
11155.31 704
11156.30 764
11157.30 779
11158.30 803
11159.29 773
11160.29 744
11161.29 718
11162.28 677
11163.28 729
11164.28 748
11165.28 683
11166.27 761
11167.27 739
11168.27 750
11169.27 721
11170.26 756
11171.26 807
11172.26 758
11173.26 736
11174.25 709
11175.25 737
11176.25 718
11177.25 687
11178.25 784
11179.24 725
11180.24 731
11181.24 767
11182.24 772
11183.24 773
11184.23 725
11185.23 702
11186.23 731
11187.23 779
11188.23 722
11189.23 758
11190.22 730
11191.22 690
11192.22 740
11193.22 715
11194.22 651
11195.22 703
11196.22 714
11197.21 725
11198.21 679
11199.21 699
11200.21 698
11201.21 752
11202.21 720
11203.21 723
11204.21 745
11205.21 764
11206.21 759
11207.21 797
11208.20 754
11209.20 793
11210.20 739
11211.20 694
11212.20 708
11213.20 762
11214.20 747
11215.20 749
11216.20 738
11217.20 716
11218.20 700
11219.20 763
11220.20 713
11221.20 707
11222.20 686
11223.20 660
11224.20 728
11225.20 779
11226.20 759
11227.20 761
11228.20 765
11229.20 772
11230.20 717
11231.20 682
11232.20 766
11233.20 774
11234.20 736
11235.20 746
11236.20 737
11237.20 752
11238.20 718
11239.20 756
11240.20 886
11241.20 798
11242.21 730
11243.21 745
11244.21 757
11245.21 786
11246.21 750
11247.21 771
11248.21 742
11249.21 758
11250.21 794
11251.21 716
11252.22 710
11253.22 755
11254.22 718
11255.22 748
11256.22 799
11257.22 882
11258.22 847
11259.23 753
11260.23 755
11261.23 789
11262.23 783
11263.23 762
11264.23 782
11265.24 838
11266.24 911
11267.24 843
11268.24 793
11269.24 757
11270.25 812
11271.25 801
11272.25 819
11273.25 884
11274.25 925
11275.26 905
11276.26 912
11277.26 876
11278.26 922
11279.27 980
11280.27 986
11281.27 907
11282.27 856
11283.28 859
11284.28 871
11285.28 799
11286.28 867
11287.29 821
11288.29 842
11289.29 813
11290.29 767
11291.30 784
11292.30 730
11293.30 773
11294.31 814
11295.31 775
11296.31 818
11297.32 814
11298.32 743
11299.32 731
11300.33 764
11301.33 787
11302.33 752
11303.34 805
11304.34 803
11305.34 771
11306.35 698
11307.35 748
11308.35 821
11309.36 781
11310.36 758
11311.37 751
11312.37 834
11313.37 831
11314.38 829
11315.38 814
11316.39 770
11317.39 736
11318.39 760
11319.40 801
11320.40 782
11321.41 725
11322.41 707
11323.42 671
11324.42 693
11325.42 733
11326.43 695
11327.43 706
11328.44 698
11329.44 643
11330.45 710
11331.45 685
11332.46 700
11333.46 725
11334.47 718
11335.47 739
11336.48 762
11337.48 686
11338.49 704
11339.49 754
11340.50 684
11341.50 712
11342.51 640
11343.51 647
11344.52 690
11345.52 735
11346.53 681
11347.53 745
11348.54 664
11349.55 662
11350.55 682
11351.56 756
11352.56 696
11353.57 714
11354.57 723
11355.58 764
11356.59 733
11357.59 696
11358.60 732
11359.60 738
11360.61 697
11361.62 719
11362.62 698
11363.63 721
11364.63 703
11365.64 676
11366.65 739
11367.65 706
11368.66 688
11369.67 719
11370.67 713
11371.68 698
11372.69 691
11373.69 664
11374.70 644
11375.71 694
11376.71 679
11377.72 713
11378.73 663
11379.73 696
11380.74 704
11381.75 673
11382.75 707
11383.76 679
11384.77 631
11385.78 660
11386.78 652
11387.79 645
11388.80 680
11389.80 698
11390.81 636
11391.82 695
11392.83 696
11393.83 713
11394.84 692
11395.85 669
11396.86 705
11397.86 691
11398.87 670
11399.88 723
11400.89 696
11401.90 688
11402.90 705
11403.91 663
11404.92 642
11405.93 676
11406.94 657
11407.94 700
11408.95 679
11409.96 722
11410.97 657
11411.98 630
11412.99 706
11413.99 722
11415.00 689
11416.01 685
11417.02 670
11418.03 715
11419.04 728
11420.04 676
11421.05 644
11422.06 689
11423.07 699
11424.08 677
11425.09 680
11426.10 695
11427.11 672
11428.12 739
11429.13 683
11430.13 676
11431.14 681
11432.15 688
11433.16 653
11434.17 664
11435.18 684
11436.19 718
11437.20 720
11438.21 726
11439.22 739
11440.23 745
11441.24 762
11442.25 669
11443.26 702
11444.27 730
11445.28 723
11446.29 739
11447.30 707
11448.31 743
11449.32 733
11450.33 698
11451.34 746
11452.35 720
11453.36 735
11454.37 689
11455.38 737
11456.39 660
11457.40 684
11458.41 708
11459.42 711
11460.43 721
11461.44 709
11462.45 715
11463.46 703
11464.47 736
11465.48 781
11466.49 764
11467.50 715
11468.51 689
11469.52 714
11470.54 730
11471.55 721
11472.56 709
11473.57 728
11474.58 724
11475.59 753
11476.60 707
11477.61 781
11478.62 799
11479.64 790
11480.65 731
11481.66 709
11482.67 688
11483.68 757
11484.69 769
11485.70 731
11486.72 765
11487.73 755
11488.74 805
11489.75 800
11490.76 715
11491.77 693
11492.79 739
11493.80 765
11494.81 795
11495.82 756
11496.83 785
11497.85 742
11498.86 796
11499.87 785
11500.88 775
11501.90 720
11502.91 723
11503.92 782
11504.93 754
11505.95 735
11506.96 718
11507.97 743
11508.98 767
11510.00 752
11511.01 819
11512.02 791
11513.03 764
11514.05 766
11515.06 834
11516.07 800
11517.09 759
11518.10 772
11519.11 797
11520.12 797
11521.14 794
11522.15 842
11523.16 793
11524.18 756
11525.19 861
11526.20 814
11527.22 872
11528.23 850
11529.24 828
11530.26 776
11531.27 781
11532.28 783
11533.30 782
11534.31 819
11535.33 813
11536.34 849
11537.35 848
11538.37 850
11539.38 878
11540.40 858
11541.41 858
11542.42 888
11543.44 922
11544.45 909
11545.47 922
11546.48 896
11547.49 930
11548.51 801
11549.52 822
11550.54 881
11551.55 864
11552.57 892
11553.58 919
11554.60 920
11555.61 893
11556.63 923
11557.64 918
11558.65 964
11559.67 972
11560.68 969
11561.70 964
11562.71 969
11563.73 922
11564.74 960
11565.76 988
11566.77 960
11567.79 1055
11568.81 1039
11569.82 1001
11570.84 1015
11571.85 1006
11572.87 1025
11573.88 1087
11574.90 1084
11575.91 990
11576.93 1018
11577.94 1054
11578.96 999
11579.98 1064
11580.99 1063
11582.01 1151
11583.02 1079
11584.04 1065
11585.05 1188
11586.07 1205
11587.09 1125
11588.10 1204
11589.12 1210
11590.14 1244
11591.15 1289
11592.17 1238
11593.18 1254
11594.20 1294
11595.22 1386
11596.23 1376
11597.25 1384
11598.27 1377
11599.28 1479
11600.30 1599
11601.32 1634
11602.33 1753
11603.35 1778
11604.37 1756
11605.38 1761
11606.40 1751
11607.42 1716
11608.43 1717
11609.45 1565
11610.47 1579
11611.49 1511
11612.50 1451
11613.52 1408
11614.54 1424
11615.55 1371
11616.57 1370
11617.59 1408
11618.61 1433
11619.62 1442
11620.64 1448
11621.66 1443
11622.68 1466
11623.69 1470
11624.71 1428
11625.73 1507
11626.75 1613
11627.77 1656
11628.78 1791
11629.80 1989
11630.82 2040
11631.84 2152
11632.85 2221
11633.87 2330
11634.89 2239
11635.91 2229
11636.93 2076
11637.95 1977
11638.96 1881
11639.98 1729
11641.00 1620
11642.02 1545
11643.04 1433
11644.06 1429
11645.07 1343
11646.09 1329
11647.11 1316
11648.13 1254
11649.15 1233
11650.17 1228
11651.19 1186
11652.21 1246
11653.23 1219
11654.24 1200
11655.26 1158
11656.28 1059
11657.30 1106
11658.32 1149
11659.34 1193
11660.36 1219
11661.38 1176
11662.40 1192
11663.42 1037
11664.44 1072
11665.46 1127
11666.48 1062
11667.49 1149
11668.51 1159
11669.53 1148
11670.55 1177
11671.57 1144
11672.59 1098
11673.61 1113
11674.63 1126
11675.65 1101
11676.67 1082
11677.69 1047
11678.71 1072
11679.73 1056
11680.75 1083
11681.77 1033
11682.79 1004
11683.81 1091
11684.83 1025
11685.85 983
11686.88 1001
11687.90 1065
11688.92 1050
11689.94 1045
11690.96 972
11691.98 941
11693.00 1015
11694.02 1004
11695.04 985
11696.06 967
11697.08 989
11698.10 1000
11699.12 999
11700.14 967
11701.17 979
11702.19 1017
11703.21 997
11704.23 1019
11705.25 996
11706.27 976
11707.29 959
11708.31 1039
11709.34 1059
11710.36 960
11711.38 955
11712.40 1057
11713.42 1031
11714.44 1064
11715.46 1059
11716.49 1029
11717.51 1022
11718.53 1050
11719.55 1085
11720.57 980
11721.60 1042
11722.62 990
11723.64 1001
11724.66 1067
11725.68 953
11726.71 950
11727.73 912
11728.75 916
11729.77 998
11730.80 945
11731.82 910
11732.84 842
11733.86 899
11734.88 938
11735.91 937
11736.93 894
11737.95 927
11738.98 890
11740.00 843
11741.02 881
11742.04 890
11743.07 965
11744.09 866
11745.11 884
11746.14 858
11747.16 841
11748.18 876
11749.20 926
11750.23 909
11751.25 830
11752.27 839
11753.30 837
11754.32 881
11755.34 864
11756.37 907
11757.39 817
11758.41 830
11759.44 815
11760.46 813
11761.49 831
11762.51 824
11763.53 834
11764.56 778
11765.58 803
11766.60 779
11767.63 784
11768.65 803
11769.68 790
11770.70 885
11771.72 847
11772.75 779
11773.77 777
11774.80 826
11775.82 796
11776.85 761
11777.87 774
11778.90 775
11779.92 853
11780.94 821
11781.97 808
11782.99 781
11784.02 786
11785.04 745
11786.07 721
11787.09 733
11788.12 773
11789.14 729
11790.17 718
11791.19 784
11792.22 768
11793.24 770
11794.27 744
11795.29 704
11796.32 751
11797.34 695
11798.37 680
11799.39 749
11800.42 726
11801.44 696
11802.47 746
11803.49 732
11804.52 766
11805.55 698
11806.57 686
11807.60 710
11808.62 709
11809.65 713
11810.67 688
11811.70 668
11812.73 704
11813.75 734
11814.78 732
11815.80 748
11816.83 752
11817.86 742
11818.88 693
11819.91 705
11820.94 721
11821.96 717
11822.99 674
11824.01 669
11825.04 718
11826.07 712
11827.09 736
11828.12 759
11829.15 719
11830.17 724
11831.20 689
11832.23 677
11833.25 717
11834.28 672
11835.31 731
11836.33 743
11837.36 643
11838.39 657
11839.42 663
11840.44 685
11841.47 695
11842.50 680
11843.52 684
11844.55 694
11845.58 668
11846.61 655
11847.63 621
11848.66 694
11849.69 715
11850.72 685
11851.74 649
11852.77 657
11853.80 686
11854.83 661
11855.85 655
11856.88 604
11857.91 655
11858.94 711
11859.97 667
11860.99 700
11862.02 683
11863.05 679
11864.08 761
11865.11 729
11866.13 740
11867.16 729
11868.19 663
11869.22 680
11870.25 644
11871.28 633
11872.30 671
11873.33 693
11874.36 687
11875.39 635
11876.42 621
11877.45 615
11878.48 625
11879.51 650
11880.53 720
11881.56 670
11882.59 707
11883.62 677
11884.65 688
11885.68 689
11886.71 651
11887.74 667
11888.77 689
11889.80 684
11890.83 692
11891.85 664
11892.88 687
11893.91 661
11894.94 602
11895.97 678
11897.00 712
11898.03 687
11899.06 672
11900.09 639
11901.12 659
11902.15 675
11903.18 653
11904.21 650
11905.24 658
11906.27 681
11907.30 631
11908.33 648
11909.36 636
11910.39 644
11911.42 673
11912.45 714
11913.48 690
11914.51 654
11915.54 683
11916.57 720
11917.60 718
11918.63 727
11919.66 653
11920.69 612
11921.73 618
11922.76 684
11923.79 708
11924.82 673
11925.85 723
11926.88 687
11927.91 692
11928.94 749
11929.97 749
11931.00 757
11932.03 754
11933.07 737
11934.10 704
11935.13 722
11936.16 655
11937.19 678
11938.22 647
11939.25 648
11940.28 663
11941.32 643
11942.35 636
11943.38 659
11944.41 699
11945.44 709
11946.47 687
11947.51 636
11948.54 591
11949.57 614
11950.60 662
11951.63 677
11952.66 630
11953.70 611
11954.73 646
11955.76 612
11956.79 659
11957.83 625
11958.86 601
11959.89 653
11960.92 621
11961.95 634
11962.99 615
11964.02 597
11965.05 594
11966.08 609
11967.12 659
11968.15 633
11969.18 646
11970.22 628
11971.25 671
11972.28 678
11973.31 638
11974.35 587
11975.38 699
11976.41 693
11977.45 638
11978.48 615
11979.51 626
11980.55 658
11981.58 649
11982.61 638
11983.64 636
11984.68 604
11985.71 614
11986.75 643
11987.78 650
11988.81 574
11989.85 655
11990.88 598
11991.91 642
11992.95 665
11993.98 627
11995.01 611
11996.05 644
11997.08 563
11998.12 606
11999.15 610
12000.18 637
12001.22 648
12002.25 613
12003.29 600
12004.32 615
12005.35 661
12006.39 659
12007.42 643
12008.46 674
12009.49 646
12010.53 715
12011.56 637
12012.60 634
12013.63 698
12014.67 681
12015.70 693
12016.73 676
12017.77 654
12018.80 631
12019.84 661
12020.87 633
12021.91 615
12022.94 687
12023.98 684
12025.01 667
12026.05 689
12027.08 602
12028.12 619
12029.15 673
12030.19 635
12031.23 692
12032.26 699
12033.30 599
12034.33 664
12035.37 642
12036.40 586
12037.44 698
12038.47 665
12039.51 673
12040.55 710
12041.58 676
12042.62 678
12043.65 653
12044.69 717
12045.73 709
12046.76 623
12047.80 627
12048.83 650
12049.87 644
12050.91 678
12051.94 609
12052.98 646
12054.01 654
12055.05 642
12056.09 672
12057.12 585
12058.16 636
12059.20 625
12060.23 718
12061.27 648
12062.31 590
12063.34 666
12064.38 682
12065.42 648
12066.45 622
12067.49 602
12068.53 592
12069.57 556
12070.60 637
12071.64 637
12072.68 686
12073.71 594
12074.75 561
12075.79 610
12076.83 637
12077.86 602
12078.90 620
12079.94 599
12080.98 564
12082.01 554
12083.05 610
12084.09 609
12085.13 632
12086.16 596
12087.20 608
12088.24 607
12089.28 594
12090.32 610
12091.35 633
12092.39 591
12093.43 614
12094.47 572
12095.51 599
12096.54 552
12097.58 593
12098.62 622
12099.66 620
12100.70 651
12101.74 624
12102.77 575
12103.81 591
12104.85 603
12105.89 632
12106.93 605
12107.97 665
12109.01 561
12110.04 539
12111.08 573
12112.12 597
12113.16 627
12114.20 593
12115.24 558
12116.28 665
12117.32 633
12118.36 585
12119.39 597
12120.43 565
12121.47 598
12122.51 626
12123.55 584
12124.59 544
12125.63 588
12126.67 594
12127.71 566
12128.75 570
12129.79 527
12130.83 551
12131.87 564
12132.91 573
12133.95 572
12134.99 545
12136.03 636
12137.07 575
12138.11 580
12139.15 591
12140.19 564
12141.23 560
12142.27 559
12143.31 544
12144.35 524
12145.39 573
12146.43 593
12147.47 574
12148.51 567
12149.55 553
12150.59 534
12151.63 557
12152.67 564
12153.71 548
12154.75 524
12155.79 498
12156.83 567
12157.88 558
12158.92 552
12159.96 575
12161.00 573
12162.04 538
12163.08 565
12164.12 540
12165.16 540
12166.20 535
12167.24 561
12168.29 626
12169.33 616
12170.37 558
12171.41 545
12172.45 584
12173.49 569
12174.53 594
12175.58 584
12176.62 563
12177.66 580
12178.70 608
12179.74 577
12180.78 513
12181.83 566
12182.87 590
12183.91 560
12184.95 566
12185.99 526
12187.04 542
12188.08 548
12189.12 525
12190.16 522
12191.20 502
12192.25 608
12193.29 564
12194.33 614
12195.37 547
12196.42 586
12197.46 644
12198.50 620
12199.54 627
12200.59 578
12201.63 541
12202.67 626
12203.72 602
12204.76 539
12205.80 578
12206.84 540
12207.89 568
12208.93 545
12209.97 586
12211.02 576
12212.06 564
12213.10 529
12214.15 544
12215.19 527
12216.23 524
12217.28 500
12218.32 515
12219.36 534
12220.41 543
12221.45 552
12222.49 605
12223.54 588
12224.58 564
12225.62 508
12226.67 519
12227.71 555
12228.76 611
12229.80 573
12230.84 590
12231.89 515
12232.93 556
12233.98 591
12235.02 572
12236.06 537
12237.11 535
12238.15 538
12239.20 505
12240.24 498
12241.29 512
12242.33 573
12243.37 594
12244.42 608
12245.46 576
12246.51 637
12247.55 587
12248.60 584
12249.64 629
12250.69 574
12251.73 570
12252.78 585
12253.82 557
12254.87 523
12255.91 504
12256.96 541
12258.00 573
12259.05 582
12260.09 588
12261.14 573
12262.18 586
12263.23 590
12264.27 542
12265.32 530
12266.36 549
12267.41 493
12268.45 528
12269.50 528
12270.55 557
12271.59 535
12272.64 573
12273.68 530
12274.73 511
12275.77 542
12276.82 548
12277.87 568
12278.91 507
12279.96 524
12281.00 567
12282.05 570
12283.10 502
12284.14 496
12285.19 535
12286.24 535
12287.28 486
12288.33 487
12289.38 569
12290.42 573
12291.47 554
12292.51 524
12293.56 518
12294.61 497
12295.65 489
12296.70 545
12297.75 528
12298.80 497
12299.84 499
12300.89 536
12301.94 554
12302.98 501
12304.03 495
12305.08 521
12306.12 517
12307.17 544
12308.22 563
12309.27 541
12310.31 488
12311.36 488
12312.41 430
12313.46 517
12314.50 521
12315.55 507
12316.60 494
12317.65 493
12318.69 528
12319.74 506
12320.79 483
12321.84 512
12322.88 532
12323.93 507
12324.98 523
12326.03 500
12327.08 480
12328.12 502
12329.17 511
12330.22 462
12331.27 507
12332.32 519
12333.37 542
12334.41 514
12335.46 541
12336.51 580
12337.56 521
12338.61 506
12339.66 568
12340.71 597
12341.75 545
12342.80 537
12343.85 550
12344.90 561
12345.95 567
12347.00 478
12348.05 494
12349.10 534
12350.15 498
12351.19 520
12352.24 508
12353.29 481
12354.34 503
12355.39 492
12356.44 522
12357.49 487
12358.54 531
12359.59 565
12360.64 517
12361.69 529
12362.74 572
12363.79 523
12364.84 498
12365.89 515
12366.94 512
12367.99 522
12369.04 527
12370.09 491
12371.14 504
12372.18 519
12373.24 494
12374.29 550
12375.34 581
12376.39 572
12377.44 526
12378.49 548
12379.54 583
12380.59 568
12381.64 537
12382.69 515
12383.74 516
12384.79 532
12385.84 537
12386.89 544
12387.94 482
12388.99 488
12390.04 524
12391.09 526
12392.14 547
12393.19 548
12394.24 558
12395.30 513
12396.35 517
12397.40 479
12398.45 549
12399.50 544
12400.55 541
12401.60 522
12402.65 533
12403.70 532
12404.76 512
12405.81 549
12406.86 538
12407.91 532
12408.96 538
12410.01 533
12411.07 551
12412.12 526
12413.17 579
12414.22 556
12415.27 521
12416.32 507
12417.38 531
12418.43 525
12419.48 531
12420.53 535
12421.58 534
12422.64 572
12423.69 506
12424.74 516
12425.79 516
12426.84 510
12427.90 520
12428.95 549
12430.00 530
12431.05 564
12432.11 564
12433.16 534
12434.21 511
12435.26 546
12436.32 559
12437.37 558
12438.42 525
12439.48 526
12440.53 524
12441.58 568
12442.63 559
12443.69 570
12444.74 570
12445.79 578
12446.85 591
12447.90 554
12448.95 557
12450.01 537
12451.06 555
12452.11 539
12453.17 558
12454.22 540
12455.27 533
12456.33 542
12457.38 572
12458.43 598
12459.49 566
12460.54 573
12461.60 621
12462.65 597
12463.70 606
12464.76 573
12465.81 590
12466.86 568
12467.92 538
12468.97 589
12470.03 660
12471.08 654
12472.14 611
12473.19 614
12474.24 651
12475.30 627
12476.35 615
12477.41 666
12478.46 615
12479.52 595
12480.57 701
12481.63 766
12482.68 725
12483.73 671
12484.79 647
12485.84 720
12486.90 756
12487.95 749
12489.01 756
12490.06 831
12491.12 876
12492.17 910
12493.23 970
12494.28 986
12495.34 1058
12496.39 1012
12497.45 913
12498.51 933
12499.56 900
12500.62 755
12501.67 790
12502.73 769
12503.78 790
12504.84 748
12505.89 665
12506.95 664
12508.01 641
12509.06 624
12510.12 660
12511.17 613
12512.23 601
12513.28 609
12514.34 651
12515.40 645
12516.45 661
12517.51 656
12518.56 582
12519.62 660
12520.68 624
12521.73 664
12522.79 624
12523.85 621
12524.90 634
12525.96 653
12527.02 633
12528.07 680
12529.13 647
12530.19 655
12531.24 657
12532.30 619
12533.36 613
12534.41 647
12535.47 640
12536.53 659
12537.58 659
12538.64 695
12539.70 648
12540.75 620
12541.81 606
12542.87 610
12543.93 613
12544.98 570
12546.04 565
12547.10 620
12548.16 603
12549.21 593
12550.27 587
12551.33 609
12552.39 649
12553.44 643
12554.50 648
12555.56 650
12556.62 646
12557.67 671
12558.73 678
12559.79 649
12560.85 636
12561.91 645
12562.96 668
12564.02 642
12565.08 702
12566.14 648
12567.20 716
12568.26 721
12569.31 738
12570.37 747
12571.43 705
12572.49 829
12573.55 886
12574.61 864
12575.66 886
12576.72 919
12577.78 888
12578.84 839
12579.90 778
12580.96 761
12582.02 782
12583.08 666
12584.13 693
12585.19 670
12586.25 699
12587.31 703
12588.37 656
12589.43 629
12590.49 668
12591.55 649
12592.61 666
12593.67 707
12594.73 638
12595.79 642
12596.85 643
12597.91 624
12598.96 716
12600.02 697
12601.08 645
12602.14 584
12603.20 630
12604.26 632
12605.32 626
12606.38 661
12607.44 619
12608.50 638
12609.56 652
12610.62 642
12611.68 633
12612.74 574
12613.80 642
12614.86 652
12615.92 687
12616.98 642
12618.04 653
12619.10 637
12620.17 610
12621.23 597
12622.29 566
12623.35 558
12624.41 551
12625.47 548
12626.53 563
12627.59 569
12628.65 548
12629.71 549
12630.77 574
12631.83 494
12632.89 534
12633.96 569
12635.02 591
12636.08 563
12637.14 564
12638.20 556
12639.26 593
12640.32 612
12641.38 616
12642.45 584
12643.51 577
12644.57 533
12645.63 609
12646.69 627
12647.75 566
12648.81 596
12649.88 571
12650.94 610
12652.00 614
12653.06 616
12654.12 637
12655.19 678
12656.25 656
12657.31 655
12658.37 589
12659.43 645
12660.50 605
12661.56 547
12662.62 585
12663.68 556
12664.75 612
12665.81 629
12666.87 569
12667.93 564
12668.99 522
12670.06 560
12671.12 575
12672.18 549
12673.25 554
12674.31 627
12675.37 602
12676.43 547
12677.50 562
12678.56 589
12679.62 549
12680.69 553
12681.75 540
12682.81 490
12683.87 540
12684.94 578
12686.00 533
12687.06 551
12688.13 564
12689.19 550
12690.25 587
12691.32 532
12692.38 462
12693.45 490
12694.51 519
12695.57 519
12696.64 518
12697.70 513
12698.76 511
12699.83 494
12700.89 494
12701.95 533
12703.02 529
12704.08 524
12705.15 501
12706.21 579
12707.28 490
12708.34 455
12709.40 526
12710.47 527
12711.53 506
12712.60 488
12713.66 564
12714.73 518
12715.79 501
12716.85 491
12717.92 499
12718.98 543
12720.05 557
12721.11 525
12722.18 547
12723.24 456
12724.31 506
12725.37 539
12726.44 543
12727.50 525
12728.57 485
12729.63 484
12730.70 473
12731.76 489
12732.83 506
12733.89 502
12734.96 502
12736.02 498
12737.09 518
12738.15 506
12739.22 475
12740.29 528
12741.35 532
12742.42 473
12743.48 489
12744.55 511
12745.61 471
12746.68 459
12747.74 450
12748.81 480
12749.88 513
12750.94 484
12752.01 496
12753.07 441
12754.14 498
12755.21 507
12756.27 462
12757.34 433
12758.41 409
12759.47 456
12760.54 446
12761.60 501
12762.67 437
12763.74 468
12764.80 445
12765.87 487
12766.94 507
12768.00 455
12769.07 459
12770.14 479
12771.20 479
12772.27 476
12773.34 492
12774.40 489
12775.47 458
12776.54 433
12777.61 437
12778.67 468
12779.74 462
12780.81 468
12781.87 478
12782.94 417
12784.01 454
12785.08 438
12786.14 444
12787.21 403
12788.28 460
12789.35 465
12790.41 454
12791.48 469
12792.55 456
12793.62 462
12794.69 479
12795.75 452
12796.82 558
12797.89 483
12798.96 477
12800.02 429
12801.09 414
12802.16 474
12803.23 498
12804.30 469
12805.37 418
12806.43 438
12807.50 423
12808.57 453
12809.64 460
12810.71 439
12811.78 451
12812.84 415
12813.91 444
12814.98 460
12816.05 466
12817.12 475
12818.19 498
12819.26 438
12820.33 428
12821.39 447
12822.46 431
12823.53 416
12824.60 437
12825.67 438
12826.74 433
12827.81 419
12828.88 426
12829.95 468
12831.02 457
12832.09 463
12833.16 436
12834.22 442
12835.29 397
12836.36 453
12837.43 465
12838.50 429
12839.57 445
12840.64 463
12841.71 416
12842.78 452
12843.85 390
12844.92 422
12845.99 404
12847.06 415
12848.13 414
12849.20 397
12850.27 429
12851.34 432
12852.41 466
12853.48 439
12854.55 430
12855.62 422
12856.69 459
12857.76 439
12858.83 401
12859.90 378
12860.97 436
12862.05 420
12863.12 394
12864.19 380
12865.26 389
12866.33 427
12867.40 399
12868.47 421
12869.54 420
12870.61 420
12871.68 442
12872.75 396
12873.82 424
12874.90 413
12875.97 390
12877.04 410
12878.11 458
12879.18 413
12880.25 438
12881.32 449
12882.40 407
12883.47 390
12884.54 442
12885.61 412
12886.68 402
12887.75 430
12888.82 422
12889.90 418
12890.97 408
12892.04 384
12893.11 410
12894.18 397
12895.26 406
12896.33 426
12897.40 406
12898.47 453
12899.54 459
12900.62 449
12901.69 476
12902.76 451
12903.83 409
12904.91 436
12905.98 447
12907.05 361
12908.12 388
12909.20 416
12910.27 428
12911.34 408
12912.41 405
12913.49 415
12914.56 425
12915.63 415
12916.71 406
12917.78 460
12918.85 470
12919.92 388
12921.00 429
12922.07 427
12923.14 424
12924.22 406
12925.29 365
12926.36 357
12927.44 410
12928.51 430
12929.58 395
12930.66 414
12931.73 449
12932.80 417
12933.88 420
12934.95 410
12936.02 416
12937.10 415
12938.17 428
12939.25 383
12940.32 441
12941.39 407
12942.47 459
12943.54 461
12944.62 409
12945.69 403
12946.76 423
12947.84 382
12948.91 397
12949.99 403
12951.06 420
12952.14 464
12953.21 421
12954.28 419
12955.36 398
12956.43 418
12957.51 431
12958.58 372
12959.66 388
12960.73 383
12961.81 439
12962.88 457
12963.96 371
12965.03 440
12966.11 372
12967.18 373
12968.26 400
12969.33 405
12970.41 393
12971.48 445
12972.56 430
12973.63 439
12974.71 408
12975.78 406
12976.86 452
12977.93 431
12979.01 415
12980.08 414
12981.16 411
12982.23 430
12983.31 416
12984.39 393
12985.46 414
12986.54 437
12987.61 461
12988.69 426
12989.77 429
12990.84 406
12991.92 426
12992.99 412
12994.07 413
12995.15 407
12996.22 406
12997.30 404
12998.37 434
12999.45 376
13000.53 403
13001.60 461
13002.68 412
13003.76 396
13004.83 422
13005.91 411
13006.99 430
13008.06 452
13009.14 398
13010.22 419
13011.29 452
13012.37 412
13013.45 450
13014.52 422
13015.60 478
13016.68 482
13017.75 456
13018.83 425
13019.91 452
13020.99 423
13022.06 428
13023.14 435
13024.22 484
13025.30 466
13026.37 456
13027.45 445
13028.53 411
13029.61 481
13030.68 433
13031.76 439
13032.84 423
13033.92 431
13034.99 402
13036.07 426
13037.15 454
13038.23 412
13039.31 423
13040.38 443
13041.46 450
13042.54 401
13043.62 426
13044.70 459
13045.77 481
13046.85 437
13047.93 515
13049.01 454
13050.09 462
13051.17 478
13052.24 436
13053.32 412
13054.40 386
13055.48 474
13056.56 457
13057.64 421
13058.72 461
13059.80 454
13060.87 445
13061.95 451
13063.03 413
13064.11 396
13065.19 397
13066.27 474
13067.35 421
13068.43 449
13069.51 429
13070.59 375
13071.67 374
13072.74 404
13073.82 421
13074.90 402
13075.98 417
13077.06 411
13078.14 417
13079.22 413
13080.30 435
13081.38 479
13082.46 482
13083.54 450
13084.62 454
13085.70 395
13086.78 437
13087.86 395
13088.94 440
13090.02 453
13091.10 428
13092.18 431
13093.26 426
13094.34 412
13095.42 390
13096.50 424
13097.58 387
13098.66 473
13099.74 435
13100.82 432
13101.90 427
13102.98 401
13104.07 400
13105.15 475
13106.23 396
13107.31 414
13108.39 460
13109.47 455
13110.55 440
13111.63 400
13112.71 428
13113.79 396
13114.87 439
13115.96 402
13117.04 414
13118.12 415
13119.20 395
13120.28 416
13121.36 366
13122.44 404
13123.52 457
13124.61 436
13125.69 420
13126.77 404
13127.85 421
13128.93 401
13130.01 411
13131.10 434
13132.18 445
13133.26 423
13134.34 428
13135.42 436
13136.51 407
13137.59 410
13138.67 415
13139.75 401
13140.83 386
13141.92 420
13143.00 410
13144.08 397
13145.16 437
13146.25 412
13147.33 410
13148.41 400
13149.49 406
13150.58 408
13151.66 388
13152.74 373
13153.82 422
13154.91 434
13155.99 414
13157.07 417
13158.15 386
13159.24 431
13160.32 392
13161.40 385
13162.49 430
13163.57 401
13164.65 401
13165.74 410
13166.82 449
13167.90 401
13168.99 369
13170.07 421
13171.15 419
13172.24 377
13173.32 395
13174.40 383
13175.49 389
13176.57 392
13177.65 396
13178.74 378
13179.82 384
13180.91 383
13181.99 419
13183.07 394
13184.16 390
13185.24 404
13186.32 418
13187.41 425
13188.49 433
13189.58 405
13190.66 405
13191.75 385
13192.83 386
13193.91 402
13195.00 348
13196.08 394
13197.17 401
13198.25 393
13199.34 403
13200.42 408
13201.51 393
13202.59 397
13203.68 409
13204.76 400
13205.85 405
13206.93 382
13208.01 389
13209.10 407
13210.18 382
13211.27 379
13212.36 418
13213.44 364
13214.53 409
13215.61 388
13216.70 403
13217.78 378
13218.87 363
13219.95 391
13221.04 421
13222.12 398
13223.21 369
13224.29 360
13225.38 377
13226.47 391
13227.55 359
13228.64 383
13229.72 397
13230.81 378
13231.89 381
13232.98 412
13234.07 402
13235.15 409
13236.24 451
13237.33 442
13238.41 362
13239.50 391
13240.58 431
13241.67 418
13242.76 388
13243.84 401
13244.93 394
13246.02 383
13247.10 384
13248.19 364
13249.28 381
13250.36 364
13251.45 400
13252.54 436
13253.62 441
13254.71 388
13255.80 417
13256.88 391
13257.97 387
13259.06 388
13260.14 350
13261.23 414
13262.32 368
13263.41 377
13264.49 377
13265.58 333
13266.67 378
13267.76 396
13268.84 380
13269.93 372
13271.02 369
13272.11 391
13273.19 404
13274.28 409
13275.37 394
13276.46 364
13277.54 348
13278.63 399
13279.72 415
13280.81 394
13281.90 389
13282.98 386
13284.07 394
13285.16 397
13286.25 440
13287.34 381
13288.42 402
13289.51 405
13290.60 369
13291.69 378
13292.78 375
13293.87 412
13294.95 410
13296.04 398
13297.13 337
13298.22 352
13299.31 404
13300.40 418
13301.49 371
13302.58 435
13303.66 436
13304.75 464
13305.84 430
13306.93 365
13308.02 380
13309.11 389
13310.20 399
13311.29 384
13312.38 405
13313.47 403
13314.55 403
13315.64 384
13316.73 445
13317.82 422
13318.91 394
13320.00 353
13321.09 369
13322.18 361
13323.27 439
13324.36 426
13325.45 414
13326.54 402
13327.63 407
13328.72 434
13329.81 383
13330.90 397
13331.99 408
13333.08 405
13334.17 385
13335.26 420
13336.35 384
13337.44 406
13338.53 350
13339.62 377
13340.71 451
13341.80 432
13342.89 396
13343.98 439
13345.07 431
13346.16 413
13347.25 394
13348.35 410
13349.44 405
13350.53 383
13351.62 363
13352.71 396
13353.80 402
13354.89 362
13355.98 372
13357.07 330
13358.16 405
13359.26 358
13360.35 405
13361.44 404
13362.53 393
13363.62 368
13364.71 388
13365.80 397
13366.89 401
13367.99 434
13369.08 381
13370.17 415
13371.26 386
13372.35 388
13373.44 377
13374.54 389
13375.63 384
13376.72 386
13377.81 369
13378.90 346
13380.00 355
13381.09 363
13382.18 395
13383.27 391
13384.36 396
13385.46 398
13386.55 403
13387.64 343
13388.73 404
13389.83 371
13390.92 372
13392.01 406
13393.10 382
13394.20 430
13395.29 447
13396.38 414
13397.47 386
13398.57 356
13399.66 340
13400.75 359
13401.84 338
13402.94 394
13404.03 350
13405.12 329
13406.22 361
13407.31 393
13408.40 419
13409.50 411
13410.59 350
13411.68 374
13412.78 392
13413.87 399
13414.96 384
13416.06 379
13417.15 374
13418.24 370
13419.34 406
13420.43 394
13421.52 375
13422.62 340
13423.71 339
13424.81 325
13425.90 355
13426.99 405
13428.09 400
13429.18 329
13430.27 320
13431.37 361
13432.46 364
13433.56 395
13434.65 394
13435.75 378
13436.84 341
13437.93 395
13439.03 372
13440.12 364
13441.22 358
13442.31 387
13443.41 453
13444.50 390
13445.60 370
13446.69 361
13447.79 342
13448.88 376
13449.98 356
13451.07 406
13452.17 459
13453.26 408
13454.36 362
13455.45 375
13456.55 384
13457.64 370
13458.74 349
13459.83 339
13460.93 338
13462.02 389
13463.12 365
13464.21 399
13465.31 373
13466.40 371
13467.50 384
13468.59 359
13469.69 377
13470.79 352
13471.88 357
13472.98 399
13474.07 391
13475.17 374
13476.27 336
13477.36 352
13478.46 374
13479.55 409
13480.65 422
13481.75 396
13482.84 384
13483.94 358
13485.03 365
13486.13 389
13487.23 386
13488.32 404
13489.42 356
13490.52 365
13491.61 345
13492.71 383
13493.81 356
13494.90 380
13496.00 440
13497.10 402
13498.19 358
13499.29 427
13500.39 408
13501.48 376
13502.58 364
13503.68 387
13504.77 380
13505.87 400
13506.97 378
13508.07 359
13509.16 384
13510.26 358
13511.36 348
13512.46 381
13513.55 401
13514.65 356
13515.75 371
13516.85 363
13517.94 353
13519.04 374
13520.14 372
13521.24 372
13522.33 370
13523.43 371
13524.53 396
13525.63 373
13526.73 402
13527.82 319
13528.92 347
13530.02 412
13531.12 394
13532.22 356
13533.31 366
13534.41 385
13535.51 381
13536.61 344
13537.71 347
13538.81 352
13539.90 343
13541.00 392
13542.10 372
13543.20 393
13544.30 347
13545.40 321
13546.50 373
13547.60 334
13548.69 336
13549.79 435
13550.89 392
13551.99 394
13553.09 357
13554.19 377
13555.29 337
13556.39 348
13557.49 349
13558.59 375
13559.69 433
13560.78 345
13561.88 368
13562.98 370
13564.08 356
13565.18 337
13566.28 361
13567.38 331
13568.48 369
13569.58 433
13570.68 343
13571.78 366
13572.88 371
13573.98 365
13575.08 363
13576.18 356
13577.28 356
13578.38 369
13579.48 347
13580.58 393
13581.68 372
13582.78 312
13583.88 399
13584.98 416
13586.08 447
13587.18 369
13588.28 340
13589.38 389
13590.48 335
13591.59 348
13592.69 363
13593.79 347
13594.89 339
13595.99 382
13597.09 366
13598.19 365
13599.29 402
13600.39 382
13601.49 333
13602.59 335
13603.69 367
13604.80 379
13605.90 333
13607.00 323
13608.10 314
13609.20 347
13610.30 331
13611.40 407
13612.51 432
13613.61 388
13614.71 388
13615.81 394
13616.91 387
13618.01 356
13619.11 367
13620.22 372
13621.32 358
13622.42 359
13623.52 361
13624.62 349
13625.73 385
13626.83 329
13627.93 356
13629.03 364
13630.13 359
13631.24 351
13632.34 365
13633.44 391
13634.54 370
13635.65 441
13636.75 394
13637.85 351
13638.95 355
13640.06 404
13641.16 337
13642.26 359
13643.36 365
13644.47 376
13645.57 344
13646.67 374
13647.78 353
13648.88 391
13649.98 360
13651.08 402
13652.19 370
13653.29 368
13654.39 397
13655.50 384
13656.60 399
13657.70 368
13658.81 370
13659.91 383
13661.01 362
13662.12 390
13663.22 353
13664.32 370
13665.43 361
13666.53 385
13667.63 370
13668.74 361
13669.84 400
13670.95 418
13672.05 370
13673.15 382
13674.26 380
13675.36 342
13676.47 366
13677.57 377
13678.67 389
13679.78 323
13680.88 328
13681.99 369
13683.09 376
13684.20 333
13685.30 343
13686.40 393
13687.51 399
13688.61 407
13689.72 389
13690.82 358
13691.93 421
13693.03 386
13694.14 395
13695.24 367
13696.35 383
13697.45 374
13698.56 382
13699.66 405
13700.77 377
13701.87 398
13702.98 425
13704.08 371
13705.19 400
13706.29 388
13707.40 356
13708.50 384
13709.61 357
13710.71 405
13711.82 381
13712.92 381
13714.03 356
13715.14 391
13716.24 403
13717.35 409
13718.45 384
13719.56 417
13720.66 396
13721.77 384
13722.88 404
13723.98 407
13725.09 422
13726.19 396
13727.30 358
13728.41 394
13729.51 354
13730.62 387
13731.73 425
13732.83 385
13733.94 376
13735.04 390
13736.15 398
13737.26 425
13738.36 393
13739.47 409
13740.58 419
13741.68 439
13742.79 402
13743.90 388
13745.00 353
13746.11 363
13747.22 379
13748.32 449
13749.43 416
13750.54 411
13751.65 435
13752.75 421
13753.86 362
13754.97 378
13756.07 432
13757.18 468
13758.29 401
13759.40 409
13760.50 417
13761.61 429
13762.72 434
13763.83 462
13764.93 476
13766.04 423
13767.15 436
13768.26 449
13769.37 436
13770.47 447
13771.58 483
13772.69 457
13773.80 518
13774.91 454
13776.01 428
13777.12 430
13778.23 439
13779.34 432
13780.45 419
13781.55 400
13782.66 397
13783.77 392
13784.88 417
13785.99 412
13787.10 423
13788.20 407
13789.31 423
13790.42 424
13791.53 413
13792.64 387
13793.75 398
13794.86 408
13795.97 404
13797.07 412
13798.18 449
13799.29 451
13800.40 439
13801.51 416
13802.62 430
13803.73 410
13804.84 441
13805.95 426
13807.06 425
13808.17 428
13809.28 407
13810.39 417
13811.49 398
13812.60 441
13813.71 439
13814.82 452
13815.93 421
13817.04 432
13818.15 433
13819.26 429
13820.37 407
13821.48 410
13822.59 399
13823.70 418
13824.81 403
13825.92 412
13827.03 399
13828.14 384
13829.25 381
13830.36 368
13831.47 400
13832.58 391
13833.69 392
13834.80 374
13835.92 422
13837.03 431
13838.14 404
13839.25 382
13840.36 403
13841.47 416
13842.58 352
13843.69 405
13844.80 429
13845.91 422
13847.02 398
13848.13 375
13849.24 402
13850.36 403
13851.47 407
13852.58 400
13853.69 405
13854.80 395
13855.91 459
13857.02 470
13858.13 429
13859.25 401
13860.36 422
13861.47 453
13862.58 450
13863.69 437
13864.80 400
13865.91 400
13867.03 420
13868.14 446
13869.25 434
13870.36 398
13871.47 395
13872.59 466
13873.70 471
13874.81 415
13875.92 402
13877.03 449
13878.15 457
13879.26 398
13880.37 344
13881.48 397
13882.60 409
13883.71 385
13884.82 432
13885.93 414
13887.05 366
13888.16 370
13889.27 405
13890.38 445
13891.50 398
13892.61 422
13893.72 408
13894.83 401
13895.95 415
13897.06 451
13898.17 443
13899.29 425
13900.40 453
13901.51 401
13902.63 426
13903.74 434
13904.85 405
13905.97 404
13907.08 389
13908.19 360
13909.31 370
13910.42 432
13911.53 419
13912.65 402
13913.76 417
13914.87 405
13915.99 366
13917.10 364
13918.21 371
13919.33 367
13920.44 367
13921.56 323
13922.67 311
13923.78 363
13924.90 398
13926.01 376
13927.13 353
13928.24 322
13929.35 365
13930.47 375
13931.58 391
13932.70 399
13933.81 389
13934.93 400
13936.04 392
13937.16 389
13938.27 397
13939.38 387
13940.50 404
13941.61 347
13942.73 307
13943.84 392
13944.96 396
13946.07 360
13947.19 365
13948.30 367
13949.42 399
13950.53 383
13951.65 359
13952.76 353
13953.88 354
13954.99 397
13956.11 413
13957.23 397
13958.34 368
13959.46 387
13960.57 395
13961.69 411
13962.80 380
13963.92 396
13965.03 419
13966.15 374
13967.27 352
13968.38 397
13969.50 390
13970.61 408
13971.73 397
13972.84 377
13973.96 379
13975.08 369
13976.19 416
13977.31 382
13978.43 360
13979.54 372
13980.66 341
13981.77 387
13982.89 352
13984.01 347
13985.12 353
13986.24 362
13987.36 358
13988.47 364
13989.59 366
13990.71 406
13991.82 341
13992.94 384
13994.06 368
13995.17 353
13996.29 361
13997.41 397
13998.52 399
13999.64 334
14000.76 357
14001.88 415
14002.99 371
14004.11 335
14005.23 358
14006.34 370
14007.46 342
14008.58 367
14009.70 413
14010.81 368
14011.93 374
14013.05 339
14014.17 333
14015.28 365
14016.40 325
14017.52 407
14018.64 375
14019.76 394
14020.87 357
14021.99 338
14023.11 373
14024.23 412
14025.35 373
14026.46 405
14027.58 389
14028.70 399
14029.82 345
14030.94 328
14032.06 342
14033.17 399
14034.29 358
14035.41 354
14036.53 360
14037.65 340
14038.77 381
14039.88 396
14041.00 426
14042.12 376
14043.24 391
14044.36 356
14045.48 422
14046.60 371
14047.72 356
14048.84 335
14049.95 362
14051.07 421
14052.19 388
14053.31 392
14054.43 347
14055.55 384
14056.67 385
14057.79 362
14058.91 400
14060.03 390
14061.15 393
14062.27 365
14063.39 398
14064.51 394
14065.63 327
14066.75 353
14067.87 397
14068.99 372
14070.11 338
14071.23 362
14072.35 396
14073.47 393
14074.59 400
14075.71 376
14076.83 433
14077.95 420
14079.07 389
14080.19 394
14081.31 403
14082.43 392
14083.55 417
14084.67 444
14085.79 362
14086.91 385
14088.03 396
14089.15 426
14090.27 406
14091.39 409
14092.51 448
14093.63 453
14094.75 439
14095.87 461
14097.00 440
14098.12 443
14099.24 411
14100.36 408
14101.48 417
14102.60 441
14103.72 395
14104.84 388
14105.96 367
14107.09 355
14108.21 369
14109.33 359
14110.45 379
14111.57 371
14112.69 370
14113.81 361
14114.94 370
14116.06 346
14117.18 414
14118.30 369
14119.42 403
14120.55 372
14121.67 373
14122.79 400
14123.91 392
14125.03 419
14126.16 421
14127.28 409
14128.40 372
14129.52 373
14130.64 352
14131.77 365
14132.89 388
14134.01 392
14135.13 391
14136.26 383
14137.38 354
14138.50 388
14139.62 385
14140.75 399
14141.87 362
14142.99 366
14144.11 380
14145.24 386
14146.36 377
14147.48 356
14148.61 377
14149.73 335
14150.85 381
14151.98 383
14153.10 365
14154.22 341
14155.35 391
14156.47 401
14157.59 384
14158.72 362
14159.84 368
14160.96 365
14162.09 372
14163.21 331
14164.33 356
14165.46 386
14166.58 366
14167.70 355
14168.83 437
14169.95 407
14171.08 386
14172.20 390
14173.32 363
14174.45 318
14175.57 386
14176.70 365
14177.82 363
14178.94 347
14180.07 360
14181.19 360
14182.32 344
14183.44 364
14184.57 425
14185.69 343
14186.81 357
14187.94 323
14189.06 299
14190.19 337
14191.31 352
14192.44 351
14193.56 378
14194.69 367
14195.81 305
14196.94 321
14198.06 370
14199.19 355
14200.31 349
14201.44 360
14202.56 353
14203.69 345
14204.81 401
14205.94 335
14207.06 342
14208.19 336
14209.31 336
14210.44 399
14211.57 356
14212.69 353
14213.82 347
14214.94 343
14216.07 306
14217.19 320
14218.32 377
14219.44 335
14220.57 314
14221.70 358
14222.82 342
14223.95 378
14225.07 353
14226.20 375
14227.33 330
14228.45 367
14229.58 307
14230.71 368
14231.83 327
14232.96 335
14234.08 414
14235.21 381
14236.34 366
14237.46 323
14238.59 337
14239.72 313
14240.84 338
14241.97 324
14243.10 344
14244.22 344
14245.35 349
14246.48 334
14247.60 341
14248.73 324
14249.86 354
14250.99 370
14252.11 318
14253.24 345
14254.37 328
14255.49 338
14256.62 346
14257.75 354
14258.88 349
14260.00 322
14261.13 381
14262.26 348
14263.39 333
14264.51 355
14265.64 331
14266.77 353
14267.90 353
14269.02 365
14270.15 326
14271.28 357
14272.41 375
14273.54 354
14274.66 311
14275.79 351
14276.92 374
14278.05 365
14279.18 352
14280.30 291
14281.43 348
14282.56 323
14283.69 324
14284.82 314
14285.95 305
14287.07 337
14288.20 362
14289.33 414
14290.46 341
14291.59 316
14292.72 324
14293.85 341
14294.98 323
14296.10 330
14297.23 334
14298.36 350
14299.49 299
14300.62 309
14301.75 336
14302.88 338
14304.01 330
14305.14 346
14306.27 293
14307.39 352
14308.52 346
14309.65 341
14310.78 371
14311.91 326
14313.04 316
14314.17 330
14315.30 385
14316.43 340
14317.56 364
14318.69 368
14319.82 336
14320.95 320
14322.08 317
14323.21 340
14324.34 336
14325.47 290
14326.60 317
14327.73 338
14328.86 344
14329.99 302
14331.12 341
14332.25 350
14333.38 307
14334.51 319
14335.64 333
14336.77 311
14337.90 377
14339.03 347
14340.16 327
14341.29 298
14342.42 288
14343.56 307
14344.69 286
14345.82 306
14346.95 282
14348.08 286
14349.21 317
14350.34 328
14351.47 294
14352.60 340
14353.73 342
14354.87 321
14356.00 308
14357.13 334
14358.26 338
14359.39 350
14360.52 331
14361.65 334
14362.78 312
14363.92 291
14365.05 347
14366.18 317
14367.31 285
14368.44 267
14369.57 278
14370.71 327
14371.84 377
14372.97 316
14374.10 333
14375.23 373
14376.37 318
14377.50 329
14378.63 343
14379.76 352
14380.89 333
14382.03 360
14383.16 360
14384.29 306
14385.42 330
14386.56 344
14387.69 343
14388.82 300
14389.95 320
14391.09 318
14392.22 315
14393.35 306
14394.48 305
14395.62 331
14396.75 309
14397.88 309
14399.02 315
14400.15 307
14401.28 316
14402.41 338
14403.55 315
14404.68 342
14405.81 358
14406.95 314
14408.08 316
14409.21 340
14410.35 366
14411.48 315
14412.61 344
14413.75 376
14414.88 357
14416.01 316
14417.15 337
14418.28 312
14419.42 373
14420.55 338
14421.68 339
14422.82 352
14423.95 309
14425.08 306
14426.22 331
14427.35 344
14428.49 339
14429.62 317
14430.75 369
14431.89 377
14433.02 366
14434.16 365
14435.29 344
14436.43 344
14437.56 364
14438.69 347
14439.83 336
14440.96 362
14442.10 383
14443.23 377
14444.37 357
14445.50 350
14446.64 346
14447.77 359
14448.91 357
14450.04 295
14451.18 331
14452.31 323
14453.45 371
14454.58 305
14455.72 338
14456.85 351
14457.99 336
14459.12 382
14460.26 409
14461.39 349
14462.53 378
14463.66 370
14464.80 316
14465.94 388
14467.07 372
14468.21 363
14469.34 340
14470.48 408
14471.61 356
14472.75 358
14473.89 373
14475.02 367
14476.16 360
14477.29 368
14478.43 389
14479.57 379
14480.70 377
14481.84 372
14482.97 422
14484.11 352
14485.25 342
14486.38 345
14487.52 353
14488.66 329
14489.79 324
14490.93 364
14492.07 350
14493.20 340
14494.34 307
14495.48 329
14496.61 331
14497.75 385
14498.89 384
14500.02 321
14501.16 341
14502.30 349
14503.43 296
14504.57 330
14505.71 337
14506.84 340
14507.98 334
14509.12 342
14510.26 327
14511.39 324
14512.53 347
14513.67 312
14514.81 329
14515.94 367
14517.08 340
14518.22 339
14519.36 298
14520.49 317
14521.63 292
14522.77 307
14523.91 311
14525.05 354
14526.18 327
14527.32 351
14528.46 359
14529.60 344
14530.74 319
14531.87 307
14533.01 353
14534.15 339
14535.29 275
14536.43 319
14537.56 325
14538.70 321
14539.84 309
14540.98 297
14542.12 331
14543.26 312
14544.40 307
14545.53 314
14546.67 308
14547.81 351
14548.95 322
14550.09 338
14551.23 319
14552.37 328
14553.51 334
14554.65 339
14555.78 310
14556.92 369
14558.06 334
14559.20 309
14560.34 341
14561.48 331
14562.62 313
14563.76 329
14564.90 306
14566.04 303
14567.18 302
14568.32 331
14569.46 346
14570.60 318
14571.74 318
14572.88 333
14574.02 331
14575.16 334
14576.30 305
14577.44 363
14578.58 362
14579.72 393
14580.86 341
14582.00 378
14583.14 353
14584.28 327
14585.42 319
14586.56 346
14587.70 341
14588.84 308
14589.98 350
14591.12 349
14592.26 352
14593.40 339
14594.54 325
14595.68 323
14596.82 334
14597.96 360
14599.10 334
14600.24 351
14601.38 351
14602.52 338
14603.67 365
14604.81 343
14605.95 353
14607.09 331
14608.23 321
14609.37 333
14610.51 340
14611.65 363
14612.79 272
14613.94 326
14615.08 358
14616.22 390
14617.36 336
14618.50 337
14619.64 381
14620.79 396
14621.93 353
14623.07 364
14624.21 341
14625.35 352
14626.49 399
14627.64 410
14628.78 373
14629.92 394
14631.06 385
14632.20 380
14633.35 387
14634.49 362
14635.63 367
14636.77 426
14637.91 377
14639.06 372
14640.20 393
14641.34 399
14642.48 380
14643.63 346
14644.77 362
14645.91 359
14647.05 354
14648.20 325
14649.34 282
14650.48 312
14651.63 342
14652.77 311
14653.91 398
14655.05 330
14656.20 358
14657.34 365
14658.48 327
14659.63 351
14660.77 367
14661.91 341
14663.06 353
14664.20 317
14665.34 277
14666.49 299
14667.63 320
14668.77 351
14669.92 307
14671.06 291
14672.20 297
14673.35 307
14674.49 344
14675.64 327
14676.78 344
14677.92 359
14679.07 337
14680.21 298
14681.35 302
14682.50 326
14683.64 331
14684.79 353
14685.93 276
14687.08 319
14688.22 340
14689.36 343
14690.51 299
14691.65 295
14692.80 363
14693.94 344
14695.09 306
14696.23 283
14697.38 337
14698.52 363
14699.66 317
14700.81 312
14701.95 286
14703.10 330
14704.24 323
14705.39 340
14706.53 319
14707.68 308
14708.82 308
14709.97 338
14711.11 288
14712.26 300
14713.40 299
14714.55 326
14715.69 315
14716.84 324
14717.99 311
14719.13 329
14720.28 325
14721.42 280
14722.57 290
14723.71 272
14724.86 295
14726.00 315
14727.15 297
14728.30 292
14729.44 311
14730.59 283
14731.73 301
14732.88 289
14734.03 289
14735.17 309
14736.32 342
14737.46 319
14738.61 297
14739.76 315
14740.90 314
14742.05 330
14743.20 286
14744.34 332
14745.49 295
14746.64 281
14747.78 347
14748.93 316
14750.08 314
14751.22 346
14752.37 337
14753.52 312
14754.66 300
14755.81 313
14756.96 314
14758.10 318
14759.25 279
14760.40 297
14761.54 362
14762.69 306
14763.84 317
14764.99 346
14766.13 330
14767.28 299
14768.43 294
14769.58 338
14770.72 293
14771.87 309
14773.02 321
14774.17 356
14775.31 280
14776.46 309
14777.61 324
14778.76 346
14779.90 327
14781.05 297
14782.20 321
14783.35 300
14784.50 320
14785.64 296
14786.79 333
14787.94 350
14789.09 336
14790.24 352
14791.38 369
14792.53 388
14793.68 330
14794.83 346
14795.98 318
14797.13 339
14798.28 346
14799.42 274
14800.57 326
14801.72 310
14802.87 284
14804.02 291
14805.17 320
14806.32 274
14807.47 321
14808.61 351
14809.76 303
14810.91 289
14812.06 311
14813.21 307
14814.36 320
14815.51 288
14816.66 297
14817.81 296
14818.96 280
14820.11 300
14821.26 275
14822.41 320
14823.55 304
14824.70 318
14825.85 332
14827.00 296
14828.15 292
14829.30 260
14830.45 271
14831.60 334
14832.75 266
14833.90 302
14835.05 279
14836.20 280
14837.35 305
14838.50 298
14839.65 273
14840.80 303
14841.95 274
14843.10 300
14844.25 275
14845.40 278
14846.55 256
14847.70 271
14848.86 277
14850.01 244
14851.16 256
14852.31 294
14853.46 249
14854.61 264
14855.76 242
14856.91 258
14858.06 249
14859.21 273
14860.36 251
14861.51 309
14862.66 315
14863.82 289
14864.97 293
14866.12 263
14867.27 248
14868.42 254
14869.57 290
14870.72 279
14871.87 309
14873.03 288
14874.18 264
14875.33 287
14876.48 256
14877.63 258
14878.78 290
14879.94 301
14881.09 254
14882.24 211
14883.39 242
14884.54 260
14885.70 273
14886.85 264
14888.00 288
14889.15 274
14890.30 252
14891.46 267
14892.61 294
14893.76 258
14894.91 234
14896.06 278
14897.22 288
14898.37 294
14899.52 290
14900.67 251
14901.83 260
14902.98 284
14904.13 304
14905.28 273
14906.44 267
14907.59 253
14908.74 270
14909.90 268
14911.05 268
14912.20 287
14913.36 249
14914.51 289
14915.66 304
14916.81 268
14917.97 258
14919.12 270
14920.27 287
14921.43 294
14922.58 286
14923.73 280
14924.89 259
14926.04 268
14927.19 287
14928.35 334
14929.50 287
14930.66 259
14931.81 270
14932.96 247
14934.12 241
14935.27 255
14936.42 263
14937.58 260
14938.73 335
14939.89 257
14941.04 280
14942.19 259
14943.35 260
14944.50 256
14945.66 279
14946.81 245
14947.97 226
14949.12 246
14950.27 276
14951.43 301
14952.58 272
14953.74 270
14954.89 259
14956.05 252
14957.20 269
14958.36 247
14959.51 250
14960.67 258
14961.82 274
14962.98 288
14964.13 281
14965.29 248
14966.44 265
14967.60 312
14968.75 253
14969.91 284
14971.06 302
14972.22 274
14973.37 272
14974.53 296
14975.68 264
14976.84 221
14977.99 248
14979.15 322
14980.31 253
14981.46 250
14982.62 287
14983.77 282
14984.93 291
14986.08 274
14987.24 249
14988.40 238
14989.55 270
14990.71 260
14991.86 247
14993.02 240
14994.18 245
14995.33 248
14996.49 273
14997.65 258
14998.80 242
14999.96 234
15001.11 269
15002.27 273
15003.43 258
15004.58 214
15005.74 258
15006.90 238
15008.05 245
15009.21 286
15010.37 265
15011.52 261
15012.68 254
15013.84 242
15014.99 277
15016.15 303
15017.31 266
15018.47 249
15019.62 219
15020.78 221
15021.94 234
15023.09 219
15024.25 217
15025.41 245
15026.57 247
15027.72 242
15028.88 226
15030.04 246
15031.20 245
15032.35 256
15033.51 268
15034.67 287
15035.83 249
15036.98 214
15038.14 223
15039.30 276
15040.46 273
15041.62 234
15042.77 236
15043.93 256
15045.09 273
15046.25 243
15047.41 246
15048.57 277
15049.72 287
15050.88 299
15052.04 222
15053.20 216
15054.36 238
15055.52 228
15056.67 239
15057.83 244
15058.99 241
15060.15 258
15061.31 271
15062.47 247
15063.63 229
15064.79 223
15065.94 265
15067.10 255
15068.26 262
15069.42 238
15070.58 226
15071.74 258
15072.90 262
15074.06 307
15075.22 236
15076.38 266
15077.54 219
15078.70 246
15079.85 264
15081.01 227
15082.17 247
15083.33 251
15084.49 244
15085.65 261
15086.81 264
15087.97 245
15089.13 253
15090.29 277
15091.45 236
15092.61 231
15093.77 250
15094.93 242
15096.09 238
15097.25 252
15098.41 259
15099.57 259
15100.73 267
15101.89 253
15103.05 256
15104.21 258
15105.37 221
15106.53 228
15107.69 265
15108.86 247
15110.02 239
15111.18 243
15112.34 243
15113.50 238
15114.66 265
15115.82 254
15116.98 266
15118.14 282
15119.30 264
15120.46 283
15121.62 240
15122.79 232
15123.95 239
15125.11 256
15126.27 253
15127.43 240
15128.59 216
15129.75 248
15130.91 235
15132.08 223
15133.24 260
15134.40 241
15135.56 232
15136.72 243
15137.88 222
15139.05 250
15140.21 276
15141.37 266
15142.53 291
15143.69 223
15144.85 279
15146.02 300
15147.18 293
15148.34 272
15149.50 293
15150.66 251
15151.83 223
15152.99 249
15154.15 244
15155.31 203
15156.48 226
15157.64 254
15158.80 213
15159.96 260
15161.13 281
15162.29 222
15163.45 252
15164.61 248
15165.78 249
15166.94 252
15168.10 223
15169.27 247
15170.43 245
15171.59 238
15172.75 262
15173.92 287
15175.08 263
15176.24 247
15177.41 242
15178.57 234
15179.73 229
15180.90 247
15182.06 227
15183.22 249
15184.39 257
15185.55 229
15186.71 239
15187.88 218
15189.04 249
15190.21 252
15191.37 230
15192.53 248
15193.70 271
15194.86 266
15196.02 230
15197.19 228
15198.35 220
15199.52 241
15200.68 257
15201.84 245
15203.01 271
15204.17 260
15205.34 269
15206.50 275
15207.67 233
15208.83 206
15209.99 243
15211.16 237
15212.32 275
15213.49 217
15214.65 236
15215.82 244
15216.98 238
15218.15 265
15219.31 249
15220.48 242
15221.64 241
15222.81 250
15223.97 210
15225.14 214
15226.30 281
15227.47 240
15228.63 244
15229.80 256
15230.96 236
15232.13 253
15233.29 248
15234.46 262
15235.62 224
15236.79 253
15237.95 246
15239.12 263
15240.29 264
15241.45 212
15242.62 239
15243.78 262
15244.95 235
15246.11 262
15247.28 249
15248.45 238
15249.61 268
15250.78 236
15251.94 254
15253.11 261
15254.28 240
15255.44 255
15256.61 259
15257.78 237
15258.94 233
15260.11 286
15261.27 257
15262.44 246
15263.61 252
15264.77 280
15265.94 240
15267.11 264
15268.27 243
15269.44 218
15270.61 235
15271.77 248
15272.94 246
15274.11 262
15275.27 277
15276.44 259
15277.61 219
15278.78 243
15279.94 242
15281.11 194
15282.28 246
15283.44 224
15284.61 236
15285.78 234
15286.95 240
15288.11 243
15289.28 239
15290.45 272
15291.62 212
15292.78 229
15293.95 274
15295.12 272
15296.29 285
15297.46 267
15298.62 222
15299.79 247
15300.96 248
15302.13 235
15303.30 208
15304.46 219
15305.63 218
15306.80 254
15307.97 241
15309.14 227
15310.30 237
15311.47 243
15312.64 258
15313.81 269
15314.98 242
15316.15 261
15317.31 255
15318.48 261
15319.65 251
15320.82 243
15321.99 280
15323.16 233
15324.33 253
15325.50 224
15326.66 236
15327.83 223
15329.00 234
15330.17 244
15331.34 241
15332.51 224
15333.68 231
15334.85 241
15336.02 237
15337.19 231
15338.36 258
15339.53 234
15340.70 238
15341.86 238
15343.03 247
15344.20 244
15345.37 212
15346.54 297
15347.71 242
15348.88 235
15350.05 225
15351.22 211
15352.39 228
15353.56 233
15354.73 251
15355.90 220
15357.07 244
15358.24 243
15359.41 253
15360.58 254
15361.75 267
15362.92 233
15364.09 242
15365.26 226
15366.43 250
15367.60 244
15368.78 267
15369.95 281
15371.12 221
15372.29 279
15373.46 241
15374.63 234
15375.80 227
15376.97 245
15378.14 237
15379.31 218
15380.48 241
15381.65 268
15382.83 231
15384.00 229
15385.17 251
15386.34 225
15387.51 224
15388.68 215
15389.85 223
15391.02 188
15392.20 224
15393.37 233
15394.54 249
15395.71 244
15396.88 243
15398.05 261
15399.22 234
15400.40 212
15401.57 233
15402.74 255
15403.91 252
15405.08 238
15406.26 237
15407.43 216
15408.60 238
15409.77 254
15410.94 209
15412.12 247
15413.29 252
15414.46 229
15415.63 222
15416.81 254
15417.98 248
15419.15 230
15420.32 223
15421.50 216
15422.67 213
15423.84 246
15425.01 229
15426.19 276
15427.36 280
15428.53 237
15429.70 236
15430.88 213
15432.05 210
15433.22 218
15434.40 208
15435.57 210
15436.74 232
15437.92 214
15439.09 243
15440.26 231
15441.44 223
15442.61 203
15443.78 201
15444.96 205
15446.13 228
15447.30 206
15448.48 192
15449.65 229
15450.82 232
15452.00 243
15453.17 198
15454.34 211
15455.52 243
15456.69 214
15457.87 247
15459.04 215
15460.21 221
15461.39 218
15462.56 237
15463.74 223
15464.91 206
15466.08 245
15467.26 211
15468.43 231
15469.61 251
15470.78 246
15471.96 222
15473.13 229
15474.31 226
15475.48 232
15476.65 229
15477.83 245
15479.00 259
15480.18 232
15481.35 234
15482.53 237
15483.70 255
15484.88 230
15486.05 246
15487.23 232
15488.40 208
15489.58 225
15490.75 243
15491.93 253
15493.10 204
15494.28 207
15495.45 217
15496.63 236
15497.81 244
15498.98 267
15500.16 248
15501.33 222
15502.51 211
15503.68 203
15504.86 233
15506.03 233
15507.21 230
15508.39 209
15509.56 207
15510.74 226
15511.91 225
15513.09 222
15514.27 231
15515.44 203
15516.62 225
15517.79 255
15518.97 236
15520.15 234
15521.32 236
15522.50 225
15523.68 233
15524.85 233
15526.03 238
15527.21 242
15528.38 217
15529.56 228
15530.74 271
15531.91 303
15533.09 269
15534.27 259
15535.44 252
15536.62 228
15537.80 246
15538.97 235
15540.15 225
15541.33 210
15542.51 233
15543.68 239
15544.86 284
15546.04 282
15547.21 265
15548.39 235
15549.57 264
15550.75 249
15551.92 247
15553.10 234
15554.28 203
15555.46 254
15556.63 219
15557.81 223
15558.99 233
15560.17 247
15561.35 310
15562.52 283
15563.70 235
15564.88 248
15566.06 213
15567.24 229
15568.41 255
15569.59 236
15570.77 215
15571.95 246
15573.13 251
15574.30 233
15575.48 248
15576.66 239
15577.84 246
15579.02 218
15580.20 222
15581.38 245
15582.55 223
15583.73 253
15584.91 238
15586.09 249
15587.27 257
15588.45 222
15589.63 238
15590.81 257
15591.99 231
15593.16 242
15594.34 243
15595.52 254
15596.70 249
15597.88 263
15599.06 252
15600.24 214
15601.42 237
15602.60 270
15603.78 281
15604.96 245
15606.14 229
15607.32 237
15608.50 248
15609.68 282
15610.86 248
15612.04 279
15613.22 265
15614.40 245
15615.58 289
15616.76 276
15617.94 294
15619.12 293
15620.30 262
15621.48 266
15622.66 272
15623.84 259
15625.02 261
15626.20 247
15627.38 275
15628.56 263
15629.74 246
15630.92 267
15632.10 261
15633.28 264
15634.46 287
15635.64 264
15636.82 270
15638.00 268
15639.18 271
15640.36 256
15641.54 258
15642.73 257
15643.91 278
15645.09 260
15646.27 270
15647.45 297
15648.63 282
15649.81 267
15650.99 283
15652.17 272
15653.36 290
15654.54 270
15655.72 269
15656.90 258
15658.08 256
15659.26 297
15660.44 271
15661.63 264
15662.81 274
15663.99 289
15665.17 312
15666.35 307
15667.54 299
15668.72 285
15669.90 297
15671.08 294
15672.26 321
15673.45 287
15674.63 262
15675.81 290
15676.99 284
15678.17 269
15679.36 258
15680.54 264
15681.72 287
15682.90 241
15684.09 275
15685.27 298
15686.45 285
15687.63 305
15688.82 281
15690.00 323
15691.18 308
15692.36 272
15693.55 271
15694.73 289
15695.91 268
15697.10 290
15698.28 306
15699.46 273
15700.65 289
15701.83 301
15703.01 308
15704.20 297
15705.38 264
15706.56 303
15707.75 287
15708.93 324
15710.11 319
15711.30 297
15712.48 293
15713.66 347
15714.85 324
15716.03 273
15717.21 300
15718.40 329
15719.58 286
15720.77 315
15721.95 309
15723.13 340
15724.32 288
15725.50 321
15726.69 336
15727.87 292
15729.05 281
15730.24 334
15731.42 318
15732.61 330
15733.79 312
15734.98 317
15736.16 337
15737.34 328
15738.53 314
15739.71 286
15740.90 287
15742.08 291
15743.27 324
15744.45 339
15745.64 297
15746.82 338
15748.01 304
15749.19 300
15750.38 322
15751.56 347
15752.75 348
15753.93 334
15755.12 311
15756.30 284
15757.49 285
15758.67 287
15759.86 330
15761.04 307
15762.23 312
15763.42 311
15764.60 315
15765.79 287
15766.97 320
15768.16 327
15769.34 263
15770.53 304
15771.71 288
15772.90 286
15774.09 320
15775.27 300
15776.46 270
15777.64 313
15778.83 291
15780.02 326
15781.20 297
15782.39 292
15783.58 299
15784.76 302
15785.95 289
15787.13 310
15788.32 299
15789.51 297
15790.69 271
15791.88 262
15793.07 306
15794.25 293
15795.44 309
15796.63 300
15797.81 268
15799.00 256
15800.19 260
15801.37 274
15802.56 259
15803.75 271
15804.94 250
15806.12 268
15807.31 263
15808.50 282
15809.68 290
15810.87 280
15812.06 250
15813.25 267
15814.43 298
15815.62 275
15816.81 247
15818.00 228
15819.18 259
15820.37 265
15821.56 255
15822.75 267
15823.93 300
15825.12 246
15826.31 254
15827.50 248
15828.69 269
15829.87 273
15831.06 288
15832.25 264
15833.44 276
15834.63 259
15835.81 260
15837.00 253
15838.19 256
15839.38 294
15840.57 253
15841.76 270
15842.94 261
15844.13 276
15845.32 254
15846.51 244
15847.70 194
15848.89 226
15850.08 244
15851.27 271
15852.45 260
15853.64 272
15854.83 265
15856.02 260
15857.21 255
15858.40 249
15859.59 275
15860.78 237
15861.97 271
15863.16 320
15864.35 276
15865.53 254
15866.72 249
15867.91 200
15869.10 217
15870.29 264
15871.48 248
15872.67 257
15873.86 257
15875.05 224
15876.24 235
15877.43 243
15878.62 255
15879.81 275
15881.00 235
15882.19 243
15883.38 236
15884.57 253
15885.76 243
15886.95 253
15888.14 257
15889.33 232
15890.52 268
15891.71 241
15892.90 242
15894.09 262
15895.28 249
15896.47 248
15897.66 253
15898.85 227
15900.04 241
15901.24 294
15902.43 240
15903.62 254
15904.81 250
15906.00 249
15907.19 235
15908.38 264
15909.57 282
15910.76 229
15911.95 226
15913.14 243
15914.34 245
15915.53 255
15916.72 239
15917.91 279
15919.10 240
15920.29 258
15921.48 254
15922.68 232
15923.87 241
15925.06 231
15926.25 252
15927.44 270
15928.63 294
15929.83 252
15931.02 244
15932.21 213
15933.40 241
15934.59 229
15935.78 271
15936.98 275
15938.17 259
15939.36 244
15940.55 254
15941.74 283
15942.94 250
15944.13 221
15945.32 218
15946.51 239
15947.71 232
15948.90 244
15950.09 227
15951.28 239
15952.48 257
15953.67 247
15954.86 237
15956.05 226
15957.25 214
15958.44 249
15959.63 272
15960.83 275
15962.02 243
15963.21 217
15964.41 230
15965.60 227
15966.79 265
15967.98 205
15969.18 198
15970.37 233
15971.56 253
15972.76 223
15973.95 214
15975.14 221
15976.34 235
15977.53 246
15978.73 204
15979.92 208
15981.11 200
15982.31 258
15983.50 253
15984.69 251
15985.89 217
15987.08 240
15988.28 234
15989.47 241
15990.66 218
15991.86 190
15993.05 206
15994.25 212
15995.44 211
15996.63 233
15997.83 223
15999.02 222
16000.22 233
16001.41 209
16002.61 210
16003.80 258
16005.00 216
16006.19 245
16007.38 242
16008.58 224
16009.77 209
16010.97 224
16012.16 239
16013.36 231
16014.55 200
16015.75 231
16016.94 242
16018.14 236
16019.33 213
16020.53 230
16021.72 266
16022.92 244
16024.11 212
16025.31 225
16026.51 218
16027.70 209
16028.90 212
16030.09 227
16031.29 253
16032.48 198
16033.68 209
16034.87 221
16036.07 209
16037.27 238
16038.46 249
16039.66 232
16040.85 204
16042.05 199
16043.24 248
16044.44 201
16045.64 188
16046.83 227
16048.03 269
16049.23 233
16050.42 196
16051.62 216
16052.81 230
16054.01 224
16055.21 217
16056.40 225
16057.60 227
16058.80 201
16059.99 200
16061.19 222
16062.39 228
16063.58 229
16064.78 202
16065.98 221
16067.17 212
16068.37 204
16069.57 216
16070.77 250
16071.96 201
16073.16 197
16074.36 181
16075.55 179
16076.75 209
16077.95 238
16079.15 283
16080.34 227
16081.54 229
16082.74 213
16083.94 218
16085.13 223
16086.33 228
16087.53 201
16088.73 223
16089.92 225
16091.12 231
16092.32 193
16093.52 219
16094.71 198
16095.91 213
16097.11 214
16098.31 219
16099.51 218
16100.71 255
16101.90 240
16103.10 217
16104.30 181
16105.50 207
16106.70 224
16107.89 190
16109.09 232
16110.29 223
16111.49 228
16112.69 212
16113.89 233
16115.09 210
16116.28 217
16117.48 232
16118.68 283
16119.88 241
16121.08 211
16122.28 203
16123.48 185
16124.68 225
16125.88 227
16127.08 191
16128.27 220
16129.47 227
16130.67 212
16131.87 188
16133.07 199
16134.27 215
16135.47 258
16136.67 207
16137.87 204
16139.07 181
16140.27 216
16141.47 207
16142.67 215
16143.87 192
16145.07 207
16146.27 236
16147.47 221
16148.67 211
16149.87 203
16151.07 230
16152.27 205
16153.47 211
16154.67 217
16155.87 243
16157.07 194
16158.27 223
16159.47 200
16160.67 226
16161.87 192
16163.07 213
16164.27 226
16165.47 216
16166.67 187
16167.87 191
16169.07 194
16170.27 215
16171.47 214
16172.68 207
16173.88 221
16175.08 194
16176.28 197
16177.48 221
16178.68 236
16179.88 184
16181.08 208
16182.28 208
16183.48 218
16184.69 194
16185.89 192
16187.09 201
16188.29 203
16189.49 216
16190.69 247
16191.89 222
16193.10 216
16194.30 236
16195.50 213
16196.70 225
16197.90 175
16199.10 213
16200.31 216
16201.51 213
16202.71 219
16203.91 255
16205.11 238
16206.32 231
16207.52 207
16208.72 229
16209.92 239
16211.13 204
16212.33 216
16213.53 222
16214.73 203
16215.93 217
16217.14 209
16218.34 241
16219.54 231
16220.74 215
16221.95 201
16223.15 195
16224.35 197
16225.56 229
16226.76 235
16227.96 206
16229.16 199
16230.37 268
16231.57 269
16232.77 262
16233.98 271
16235.18 235
16236.38 209
16237.59 232
16238.79 246
16239.99 248
16241.20 238
16242.40 222
16243.60 237
16244.81 203
16246.01 211
16247.21 248
16248.42 254
16249.62 253
16250.82 216
16252.03 236
16253.23 266
16254.44 259
16255.64 261
16256.84 212
16258.05 256
16259.25 258
16260.46 256
16261.66 219
16262.86 224
16264.07 254
16265.27 264
16266.48 223
16267.68 240
16268.89 278
16270.09 255
16271.29 264
16272.50 243
16273.70 213
16274.91 244
16276.11 268
16277.32 243
16278.52 222
16279.73 266
16280.93 288
16282.14 280
16283.34 277
16284.55 246
16285.75 210
16286.96 279
16288.16 271
16289.37 256
16290.57 261
16291.78 263
16292.98 246
16294.19 237
16295.39 231
16296.60 251
16297.80 258
16299.01 256
16300.22 232
16301.42 215
16302.63 239
16303.83 263
16305.04 249
16306.24 242
16307.45 232
16308.66 238
16309.86 278
16311.07 294
16312.27 267
16313.48 252
16314.69 235
16315.89 270
16317.10 236
16318.30 223
16319.51 241
16320.72 246
16321.92 260
16323.13 237
16324.34 256
16325.54 247
16326.75 244
16327.96 232
16329.16 233
16330.37 211
16331.58 219
16332.78 208
16333.99 226
16335.20 228
16336.40 210
16337.61 265
16338.82 257
16340.02 227
16341.23 232
16342.44 207
16343.65 223
16344.85 206
16346.06 209
16347.27 222
16348.47 237
16349.68 225
16350.89 204
16352.10 228
16353.30 242
16354.51 220
16355.72 232
16356.93 233
16358.13 241
16359.34 216
16360.55 183
16361.76 221
16362.97 194
16364.17 207
16365.38 192
16366.59 210
16367.80 203
16369.01 187
16370.21 194
16371.42 185
16372.63 173
16373.84 225
16375.05 216
16376.26 217
16377.46 197
16378.67 233
16379.88 187
16381.09 226
16382.30 195
16383.51 202
16384.72 230
16385.92 185
16387.13 201
16388.34 218
16389.55 200
16390.76 179
16391.97 230
16393.18 215
16394.39 228
16395.60 240
16396.80 211
16398.01 218
16399.22 194
16400.43 233
16401.64 234
16402.85 216
16404.06 202
16405.27 190
16406.48 198
16407.69 216
16408.90 202
16410.11 216
16411.32 230
16412.53 203
16413.74 213
16414.95 217
16416.16 228
16417.37 201
16418.58 182
16419.79 186
16421.00 158
16422.21 183
16423.42 219
16424.63 230
16425.84 239
16427.05 217
16428.26 192
16429.47 232
16430.68 219
16431.89 217
16433.10 214
16434.31 231
16435.52 218
16436.73 215
16437.94 200
16439.15 214
16440.36 197
16441.57 206
16442.79 195
16444.00 208
16445.21 214
16446.42 182
16447.63 163
16448.84 183
16450.05 170
16451.26 196
16452.47 216
16453.68 220
16454.90 186
16456.11 221
16457.32 210
16458.53 218
16459.74 168
16460.95 195
16462.16 192
16463.38 166
16464.59 207
16465.80 191
16467.01 179
16468.22 213
16469.43 194
16470.65 187
16471.86 198
16473.07 183
16474.28 183
16475.49 209
16476.71 170
16477.92 226
16479.13 209
16480.34 177
16481.56 186
16482.77 213
16483.98 176
16485.19 158
16486.40 166
16487.62 167
16488.83 208
16490.04 175
16491.25 173
16492.47 194
16493.68 189
16494.89 226
16496.11 163
16497.32 180
16498.53 202
16499.74 179
16500.96 169
16502.17 170
16503.38 159
16504.60 157
16505.81 174
16507.02 188
16508.24 204
16509.45 201
16510.66 211
16511.88 174
16513.09 178
16514.30 206
16515.52 169
16516.73 178
16517.94 203
16519.16 167
16520.37 187
16521.58 181
16522.80 172
16524.01 193
16525.23 174
16526.44 196
16527.65 226
16528.87 212
16530.08 175
16531.30 140
16532.51 173
16533.72 206
16534.94 192
16536.15 195
16537.37 195
16538.58 187
16539.80 200
16541.01 195
16542.23 210
16543.44 171
16544.65 221
16545.87 225
16547.08 175
16548.30 182
16549.51 207
16550.73 204
16551.94 172
16553.16 184
16554.37 156
16555.59 182
16556.80 178
16558.02 177
16559.23 166
16560.45 194
16561.66 201
16562.88 194
16564.09 219
16565.31 178
16566.52 186
16567.74 185
16568.96 185
16570.17 195
16571.39 172
16572.60 153
16573.82 169
16575.03 187
16576.25 179
16577.47 181
16578.68 210
16579.90 175
16581.11 169
16582.33 176
16583.54 177
16584.76 163
16585.98 164
16587.19 201
16588.41 228
16589.63 181
16590.84 184
16592.06 210
16593.27 220
16594.49 221
16595.71 215
16596.92 191
16598.14 168
16599.36 168
16600.57 195
16601.79 214
16603.01 182
16604.22 175
16605.44 182
16606.66 178
16607.87 171
16609.09 172
16610.31 199
16611.53 184
16612.74 172
16613.96 152
16615.18 204
16616.39 195
16617.61 191
16618.83 210
16620.05 170
16621.26 175
16622.48 190
16623.70 182
16624.92 172
16626.13 186
16627.35 190
16628.57 145
16629.79 196
16631.00 197
16632.22 199
16633.44 204
16634.66 171
16635.88 171
16637.09 190
16638.31 219
16639.53 194
16640.75 199
16641.97 191
16643.18 185
16644.40 173
16645.62 160
16646.84 176
16648.06 179
16649.28 176
16650.49 173
16651.71 166
16652.93 157
16654.15 177
16655.37 196
16656.59 177
16657.81 174
16659.03 219
16660.24 189
16661.46 169
16662.68 178
16663.90 178
16665.12 169
16666.34 176
16667.56 152
16668.78 167
16670.00 155
16671.22 185
16672.43 182
16673.65 178
16674.87 172
16676.09 212
16677.31 197
16678.53 195
16679.75 172
16680.97 177
16682.19 202
16683.41 198
16684.63 185
16685.85 193
16687.07 199
16688.29 164
16689.51 188
16690.73 183
16691.95 182
16693.17 182
16694.39 143
16695.61 148
16696.83 186
16698.05 185
16699.27 198
16700.49 177
16701.71 165
16702.93 189
16704.15 169
16705.37 191
16706.59 178
16707.81 170
16709.03 171
16710.25 191
16711.48 172
16712.70 159
16713.92 211
16715.14 183
16716.36 195
16717.58 179
16718.80 163
16720.02 164
16721.24 174
16722.46 177
16723.68 181
16724.91 166
16726.13 181
16727.35 211
16728.57 182
16729.79 147
16731.01 163
16732.23 176
16733.46 160
16734.68 161
16735.90 153
16737.12 176
16738.34 168
16739.56 164
16740.79 171
16742.01 183
16743.23 170
16744.45 166
16745.67 207
16746.90 176
16748.12 191
16749.34 177
16750.56 194
16751.78 160
16753.01 155
16754.23 177
16755.45 181
16756.67 179
16757.90 170
16759.12 191
16760.34 180
16761.56 146
16762.79 182
16764.01 162
16765.23 168
16766.45 216
16767.68 199
16768.90 209
16770.12 177
16771.34 183
16772.57 181
16773.79 189
16775.01 176
16776.24 201
16777.46 218
16778.68 197
16779.91 176
16781.13 207
16782.35 162
16783.58 180
16784.80 209
16786.02 190
16787.25 160
16788.47 182
16789.69 191
16790.92 181
16792.14 190
16793.36 152
16794.59 179
16795.81 175
16797.04 181
16798.26 170
16799.48 176
16800.71 160
16801.93 166
16803.16 176
16804.38 195
16805.60 211
16806.83 181
16808.05 183
16809.28 159
16810.50 150
16811.73 183
16812.95 187
16814.17 215
16815.40 189
16816.62 188
16817.85 196
16819.07 190
16820.30 190
16821.52 188
16822.75 222
16823.97 178
16825.20 172
16826.42 197
16827.65 193
16828.87 182
16830.10 180
16831.32 203
16832.55 201
16833.77 161
16835.00 167
16836.22 186
16837.45 185
16838.67 175
16839.90 165
16841.12 186
16842.35 190
16843.57 182
16844.80 167
16846.03 178
16847.25 180
16848.48 158
16849.70 203
16850.93 192
16852.15 172
16853.38 156
16854.61 187
16855.83 163
16857.06 170
16858.28 194
16859.51 204
16860.74 160
16861.96 180
16863.19 168
16864.42 235
16865.64 206
16866.87 181
16868.09 203
16869.32 199
16870.55 165
16871.77 160
16873.00 177
16874.23 203
16875.45 172
16876.68 156
16877.91 190
16879.13 215
16880.36 213
16881.59 204
16882.82 189
16884.04 210
16885.27 182
16886.50 228
16887.72 195
16888.95 177
16890.18 188
16891.41 224
16892.63 208
16893.86 169
16895.09 188
16896.32 230
16897.54 184
16898.77 167
16900.00 177
16901.23 155
16902.45 187
16903.68 165
16904.91 198
16906.14 183
16907.36 202
16908.59 196
16909.82 209
16911.05 168
16912.28 177
16913.50 201
16914.73 177
16915.96 192
16917.19 178
16918.42 205
16919.65 157
16920.87 212
16922.10 201
16923.33 180
16924.56 162
16925.79 197
16927.02 167
16928.24 194
16929.47 151
16930.70 165
16931.93 154
16933.16 190
16934.39 189
16935.62 218
16936.85 181
16938.08 190
16939.30 172
16940.53 175
16941.76 188
16942.99 186
16944.22 206
16945.45 191
16946.68 175
16947.91 181
16949.14 159
16950.37 178
16951.60 199
16952.83 182
16954.06 173
16955.29 172
16956.52 183
16957.74 172
16958.97 172
16960.20 160
16961.43 185
16962.66 187
16963.89 166
16965.12 174
16966.35 184
16967.58 228
16968.81 212
16970.04 197
16971.27 166
16972.50 145
16973.74 174
16974.97 159
16976.20 163
16977.43 161
16978.66 195
16979.89 176
16981.12 177
16982.35 188
16983.58 189
16984.81 194
16986.04 187
16987.27 205
16988.50 160
16989.73 140
16990.96 177
16992.19 181
16993.43 164
16994.66 176
16995.89 190
16997.12 177
16998.35 178
16999.58 174
17000.81 135
17002.04 174
17003.28 181
17004.51 191
17005.74 213
17006.97 207
17008.20 195
17009.43 158
17010.66 186
17011.90 195
17013.13 155
17014.36 171
17015.59 189
17016.82 173
17018.05 167
17019.29 172
17020.52 213
17021.75 169
17022.98 170
17024.21 180
17025.45 206
17026.68 156
17027.91 155
17029.14 163
17030.38 190
17031.61 156
17032.84 212
17034.07 193
17035.31 163
17036.54 209
17037.77 170
17039.00 188
17040.24 190
17041.47 162
17042.70 203
17043.93 203
17045.17 176
17046.40 172
17047.63 199
17048.87 135
17050.10 181
17051.33 190
17052.57 168
17053.80 165
17055.03 151
17056.27 165
17057.50 172
17058.73 184
17059.97 176
17061.20 186
17062.43 186
17063.67 177
17064.90 134
17066.13 139
17067.37 160
17068.60 171
17069.83 174
17071.07 180
17072.30 161
17073.54 166
17074.77 168
17076.00 230
17077.24 191
17078.47 125
17079.71 161
17080.94 152
17082.17 180
17083.41 159
17084.64 132
17085.88 166
17087.11 151
17088.35 162
17089.58 153
17090.81 160
17092.05 168
17093.28 145
17094.52 171
17095.75 168
17096.99 155
17098.22 172
17099.46 181
17100.69 158
17101.93 152
17103.16 151
17104.40 155
17105.63 188
17106.87 147
17108.10 162
17109.34 160
17110.57 151
17111.81 159
17113.04 155
17114.28 159
17115.51 187
17116.75 180
17117.99 154
17119.22 170
17120.46 195
17121.69 167
17122.93 147
17124.16 139
17125.40 164
17126.64 160
17127.87 160
17129.11 175
17130.34 185
17131.58 171
17132.82 164
17134.05 158
17135.29 148
17136.52 162
17137.76 152
17139.00 168
17140.23 177
17141.47 163
17142.71 202
17143.94 198
17145.18 163
17146.41 170
17147.65 146
17148.89 168
17150.12 170
17151.36 142
17152.60 142
17153.83 164
17155.07 144
17156.31 140
17157.55 172
17158.78 164
17160.02 169
17161.26 170
17162.49 134
17163.73 153
17164.97 150
17166.21 168
17167.44 166
17168.68 163
17169.92 157
17171.15 188
17172.39 155
17173.63 194
17174.87 147
17176.10 140
17177.34 160
17178.58 173
17179.82 147
17181.06 147
17182.29 155
17183.53 172
17184.77 158
17186.01 165
17187.25 166
17188.48 173
17189.72 181
17190.96 178
17192.20 155
17193.44 154
17194.67 156
17195.91 143
17197.15 159
17198.39 135
17199.63 151
17200.87 137
17202.10 151
17203.34 167
17204.58 171
17205.82 175
17207.06 175
17208.30 168
17209.54 163
17210.78 155
17212.01 127
17213.25 160
17214.49 155
17215.73 149
17216.97 176
17218.21 173
17219.45 175
17220.69 187
17221.93 137
17223.17 124
17224.41 163
17225.65 134
17226.89 157
17228.12 153
17229.36 166
17230.60 149
17231.84 157
17233.08 135
17234.32 151
17235.56 127
17236.80 142
17238.04 172
17239.28 121
17240.52 155
17241.76 155
17243.00 176
17244.24 189
17245.48 171
17246.72 155
17247.96 142
17249.20 153
17250.44 147
17251.68 170
17252.92 162
17254.16 178
17255.40 148
17256.64 143
17257.89 167
17259.13 156
17260.37 150
17261.61 165
17262.85 148
17264.09 176
17265.33 159
17266.57 187
17267.81 180
17269.05 162
17270.29 164
17271.53 130
17272.78 142
17274.02 126
17275.26 165
17276.50 146
17277.74 144
17278.98 160
17280.22 171
17281.46 191
17282.71 150
17283.95 155
17285.19 144
17286.43 147
17287.67 139
17288.91 136
17290.16 182
17291.40 150
17292.64 134
17293.88 164
17295.12 155
17296.36 147
17297.61 136
17298.85 156
17300.09 147
17301.33 135
17302.58 147
17303.82 178
17305.06 159
17306.30 182
17307.54 153
17308.79 164
17310.03 137
17311.27 149
17312.51 142
17313.76 167
17315.00 135
17316.24 153
17317.48 155
17318.73 128
17319.97 144
17321.21 144
17322.46 188
17323.70 159
17324.94 136
17326.18 152
17327.43 144
17328.67 156
17329.91 162
17331.16 159
17332.40 154
17333.64 167
17334.89 171
17336.13 147
17337.37 128
17338.62 118
17339.86 154
17341.10 166
17342.35 163
17343.59 183
17344.84 165
17346.08 144
17347.32 138
17348.57 145
17349.81 163
17351.05 147
17352.30 136
17353.54 141
17354.79 148
17356.03 151
17357.27 173
17358.52 153
17359.76 140
17361.01 150
17362.25 158
17363.50 134
17364.74 171
17365.98 151
17367.23 174
17368.47 160
17369.72 140
17370.96 134
17372.21 153
17373.45 148
17374.70 127
17375.94 149
17377.19 162
17378.43 130
17379.68 144
17380.92 145
17382.17 169
17383.41 161
17384.66 166
17385.90 161
17387.15 173
17388.39 161
17389.64 137
17390.88 164
17392.13 143
17393.37 121
17394.62 147
17395.86 153
17397.11 172
17398.36 160
17399.60 150
17400.85 145
17402.09 134
17403.34 147
17404.58 143
17405.83 173
17407.08 162
17408.32 151
17409.57 150
17410.81 154
17412.06 143
17413.31 150
17414.55 124
17415.80 151
17417.05 158
17418.29 166
17419.54 143
17420.78 140
17422.03 122
17423.28 132
17424.52 163
17425.77 165
17427.02 152
17428.26 164
17429.51 187
17430.76 150
17432.00 175
17433.25 178
17434.50 158
17435.75 169
17436.99 184
17438.24 195
17439.49 156
17440.73 139
17441.98 138
17443.23 138
17444.48 132
17445.72 143
17446.97 143
17448.22 128
17449.46 152
17450.71 148
17451.96 155
17453.21 144
17454.45 147
17455.70 173
17456.95 147
17458.20 161
17459.45 164
17460.69 163
17461.94 161
17463.19 140
17464.44 164
17465.69 143
17466.93 145
17468.18 125
17469.43 176
17470.68 148
17471.93 132
17473.17 138
17474.42 176
17475.67 181
17476.92 133
17478.17 161
17479.42 156
17480.67 151
17481.91 142
17483.16 140
17484.41 160
17485.66 162
17486.91 151
17488.16 141
17489.41 133
17490.66 130
17491.90 139
17493.15 131
17494.40 140
17495.65 168
17496.90 170
17498.15 145
17499.40 175
17500.65 165
17501.90 157
17503.15 154
17504.40 157
17505.65 137
17506.90 156
17508.14 163
17509.39 141
17510.64 150
17511.89 159
17513.14 157
17514.39 160
17515.64 167
17516.89 153
17518.14 128
17519.39 143
17520.64 130
17521.89 157
17523.14 150
17524.39 129
17525.64 148
17526.89 130
17528.14 178
17529.39 144
17530.64 161
17531.89 170
17533.14 179
17534.40 152
17535.65 156
17536.90 168
17538.15 154
17539.40 154
17540.65 132
17541.90 135
17543.15 142
17544.40 159
17545.65 150
17546.90 152
17548.15 156
17549.40 139
17550.66 162
17551.91 148
17553.16 130
17554.41 154
17555.66 158
17556.91 150
17558.16 135
17559.41 134
17560.67 166
17561.92 192
17563.17 158
17564.42 146
17565.67 168
17566.92 159
17568.18 155
17569.43 134
17570.68 140
17571.93 145
17573.18 159
17574.43 129
17575.69 137
17576.94 139
17578.19 160
17579.44 152
17580.69 131
17581.95 140
17583.20 118
17584.45 166
17585.70 154
17586.96 167
17588.21 143
17589.46 139
17590.71 145
17591.97 142
17593.22 147
17594.47 136
17595.72 167
17596.98 173
17598.23 141
17599.48 157
17600.73 176
17601.99 132
17603.24 155
17604.49 164
17605.75 146
17607.00 148
17608.25 163
17609.51 154
17610.76 146
17612.01 118
17613.27 145
17614.52 169
17615.77 178
17617.03 144
17618.28 137
17619.53 153
17620.79 133
17622.04 154
17623.29 134
17624.55 123
17625.80 136
17627.05 155
17628.31 124
17629.56 131
17630.82 124
17632.07 146
17633.32 152
17634.58 154
17635.83 139
17637.09 143
17638.34 169
17639.60 125
17640.85 133
17642.10 145
17643.36 159
17644.61 146
17645.87 119
17647.12 133
17648.38 169
17649.63 138
17650.89 141
17652.14 124
17653.39 144
17654.65 125
17655.90 132
17657.16 146
17658.41 141
17659.67 161
17660.92 112
17662.18 161
17663.43 138
17664.69 163
17665.94 140
17667.20 125
17668.45 149
17669.71 148
17670.97 167
17672.22 133
17673.48 119
17674.73 116
17675.99 148
17677.24 129
17678.50 121
17679.75 139
17681.01 184
17682.27 130
17683.52 117
17684.78 147
17686.03 131
17687.29 146
17688.55 127
17689.80 149
17691.06 156
17692.31 138
17693.57 125
17694.83 125
17696.08 102
17697.34 130
17698.59 141
17699.85 149
17701.11 115
17702.36 111
17703.62 148
17704.88 152
17706.13 131
17707.39 143
17708.65 134
17709.90 143
17711.16 131
17712.42 135
17713.67 140
17714.93 163
17716.19 145
17717.44 134
17718.70 138
17719.96 134
17721.22 139
17722.47 129
17723.73 170
17724.99 118
17726.25 116
17727.50 150
17728.76 124
17730.02 126
17731.27 146
17732.53 165
17733.79 164
17735.05 114
17736.31 124
17737.56 148
17738.82 126
17740.08 169
17741.34 217
17742.59 148
17743.85 107
17745.11 153
17746.37 137
17747.63 125
17748.88 127
17750.14 154
17751.40 138
17752.66 145
17753.92 158
17755.18 153
17756.43 153
17757.69 138
17758.95 135
17760.21 147
17761.47 152
17762.73 138
17763.99 144
17765.24 171
17766.50 133
17767.76 123
17769.02 135
17770.28 122
17771.54 134
17772.80 141
17774.06 155
17775.32 143
17776.57 142
17777.83 143
17779.09 126
17780.35 143
17781.61 137
17782.87 166
17784.13 155
17785.39 162
17786.65 118
17787.91 132
17789.17 130
17790.43 122
17791.69 95
17792.95 132
17794.21 127
17795.47 142
17796.73 134
17797.99 150
17799.25 139
17800.51 145
17801.77 135
17803.03 170
17804.29 157
17805.55 145
17806.81 150
17808.07 139
17809.33 132
17810.59 130
17811.85 151
17813.11 148
17814.37 140
17815.63 134
17816.89 155
17818.15 129
17819.41 135
17820.67 151
17821.93 139
17823.19 150
17824.45 134
17825.71 165
17826.98 135
17828.24 140
17829.50 114
17830.76 153
17832.02 156
17833.28 124
17834.54 134
17835.80 160
17837.06 148
17838.33 159
17839.59 159
17840.85 169
17842.11 118
17843.37 134
17844.63 154
17845.89 128
17847.16 127
17848.42 155
17849.68 153
17850.94 132
17852.20 124
17853.46 126
17854.73 130
17855.99 134
17857.25 118
17858.51 109
17859.77 170
17861.04 149
17862.30 121
17863.56 141
17864.82 135
17866.09 125
17867.35 122
17868.61 139
17869.87 137
17871.14 121
17872.40 141
17873.66 130
17874.92 130
17876.19 115
17877.45 125
17878.71 126
17879.97 126
17881.24 122
17882.50 129
17883.76 143
17885.03 136
17886.29 114
17887.55 135
17888.81 135
17890.08 142
17891.34 136
17892.60 161
17893.87 134
17895.13 135
17896.39 136
17897.66 141
17898.92 127
17900.18 140
17901.45 129
17902.71 144
17903.97 129
17905.24 137
17906.50 160
17907.77 145
17909.03 149
17910.29 131
17911.56 144
17912.82 125
17914.09 144
17915.35 146
17916.61 129
17917.88 142
17919.14 124
17920.41 140
17921.67 151
17922.93 171
17924.20 158
17925.46 141
17926.73 130
17927.99 162
17929.26 125
17930.52 129
17931.79 124
17933.05 143
17934.32 155
17935.58 155
17936.84 154
17938.11 136
17939.37 136
17940.64 105
17941.90 115
17943.17 149
17944.43 147
17945.70 110
17946.96 122
17948.23 135
17949.50 136
17950.76 115
17952.03 143
17953.29 148
17954.56 123
17955.82 146
17957.09 134
17958.35 145
17959.62 121
17960.88 135
17962.15 141
17963.42 142
17964.68 155
17965.95 130
17967.21 143
17968.48 120
17969.74 123
17971.01 122
17972.28 124
17973.54 137
17974.81 152
17976.08 119
17977.34 133
17978.61 119
17979.87 133
17981.14 125
17982.41 111
17983.67 124
17984.94 123
17986.21 125
17987.47 136
17988.74 116
17990.01 137
17991.27 134
17992.54 125
17993.81 124
17995.07 133
17996.34 132
17997.61 114
17998.87 115
18000.14 113
18001.41 153
18002.68 143
18003.94 138
18005.21 136
18006.48 157
18007.74 156
18009.01 117
18010.28 149
18011.55 137
18012.81 134
18014.08 124
18015.35 145
18016.62 142
18017.88 144
18019.15 115
18020.42 140
18021.69 144
18022.96 156
18024.22 139
18025.49 129
18026.76 114
18028.03 154
18029.29 154
18030.56 125
18031.83 130
18033.10 125
18034.37 169
18035.64 148
18036.90 118
18038.17 126
18039.44 130
18040.71 138
18041.98 138
18043.25 103
18044.51 121
18045.78 117
18047.05 118
18048.32 119
18049.59 130
18050.86 162
18052.13 155
18053.40 153
18054.67 118
18055.93 110
18057.20 143
18058.47 171
18059.74 169
18061.01 136
18062.28 98
18063.55 145
18064.82 131
18066.09 123
18067.36 138
18068.63 156
18069.90 137
18071.17 158
18072.44 154
18073.70 104
18074.97 130
18076.24 125
18077.51 132
18078.78 99
18080.05 112
18081.32 121
18082.59 136
18083.86 139
18085.13 97
18086.40 125
18087.67 143
18088.94 141
18090.21 159
18091.48 134
18092.75 146
18094.02 173
18095.29 114
18096.57 151
18097.84 127
18099.11 161
18100.38 158
18101.65 124
18102.92 110
18104.19 139
18105.46 131
18106.73 105
18108.00 108
18109.27 117
18110.54 149
18111.81 152
18113.08 135
18114.36 123
18115.63 129
18116.90 114
18118.17 153
18119.44 138
18120.71 125
18121.98 130
18123.25 148
18124.53 132
18125.80 126
18127.07 128
18128.34 138
18129.61 158
18130.88 144
18132.16 132
18133.43 148
18134.70 123
18135.97 121
18137.24 111
18138.51 110
18139.79 164
18141.06 160
18142.33 142
18143.60 129
18144.87 121
18146.15 134
18147.42 138
18148.69 131
18149.96 124
18151.24 138
18152.51 175
18153.78 131
18155.05 124
18156.33 143
18157.60 150
18158.87 155
18160.14 132
18161.42 120
18162.69 137
18163.96 150
18165.23 150
18166.51 115
18167.78 127
18169.05 120
18170.33 151
18171.60 140
18172.87 146
18174.15 143
18175.42 154
18176.69 132
18177.97 144
18179.24 126
18180.51 118
18181.79 124
18183.06 129
18184.33 128
18185.61 138
18186.88 152
18188.15 142
18189.43 118
18190.70 124
18191.97 133
18193.25 126
18194.52 142
18195.80 127
18197.07 165
18198.34 142
18199.62 143
18200.89 127
18202.17 119
18203.44 118
18204.71 129
18205.99 139
18207.26 125
18208.54 109
18209.81 133
18211.09 130
18212.36 120
18213.64 129
18214.91 144
18216.18 144
18217.46 155
18218.73 147
18220.01 131
18221.28 123
18222.56 108
18223.83 118
18225.11 125
18226.38 122
18227.66 155
18228.93 131
18230.21 104
18231.48 108
18232.76 113
18234.03 120
18235.31 135
18236.58 122
18237.86 134
18239.14 140
18240.41 130
18241.69 132
18242.96 128
18244.24 127
18245.51 114
18246.79 140
18248.06 130
18249.34 122
18250.62 118
18251.89 119
18253.17 122
18254.44 161
18255.72 125
18257.00 128
18258.27 123
18259.55 137
18260.82 125
18262.10 126
18263.38 137
18264.65 154
18265.93 125
18267.21 132
18268.48 123
18269.76 125
18271.04 112
18272.31 116
18273.59 161
18274.87 150
18276.14 126
18277.42 131
18278.70 136
18279.97 116
18281.25 117
18282.53 142
18283.80 131
18285.08 121
18286.36 117
18287.63 124
18288.91 121
18290.19 161
18291.47 171
18292.74 119
18294.02 134
18295.30 108
18296.58 118
18297.85 127
18299.13 111
18300.41 148
18301.69 134
18302.96 133
18304.24 142
18305.52 118
18306.80 126
18308.07 141
18309.35 131
18310.63 121
18311.91 113
18313.19 120
18314.46 136
18315.74 114
18317.02 117
18318.30 134
18319.58 126
18320.86 115
18322.13 138
18323.41 136
18324.69 129
18325.97 129
18327.25 139
18328.53 116
18329.80 115
18331.08 103
18332.36 112
18333.64 121
18334.92 120
18336.20 125
18337.48 136
18338.76 131
18340.04 128
18341.31 118
18342.59 113
18343.87 129
18345.15 132
18346.43 135
18347.71 134
18348.99 130
18350.27 132
18351.55 118
18352.83 161
18354.11 149
18355.39 130
18356.67 122
18357.95 128
18359.22 136
18360.50 124
18361.78 130
18363.06 125
18364.34 116
18365.62 120
18366.90 120
18368.18 116
18369.46 119
18370.74 105
18372.02 112
18373.30 137
18374.58 127
18375.86 140
18377.14 148
18378.42 156
18379.71 117
18380.99 122
18382.27 118
18383.55 114
18384.83 123
18386.11 121
18387.39 130
18388.67 132
18389.95 135
18391.23 120
18392.51 124
18393.79 115
18395.07 129
18396.35 128
18397.63 110
18398.92 118
18400.20 132
18401.48 134
18402.76 138
18404.04 146
18405.32 172
18406.60 128
18407.88 169
18409.17 144
18410.45 132
18411.73 143
18413.01 134
18414.29 142
18415.57 110
18416.85 135
18418.14 123
18419.42 120
18420.70 132
18421.98 154
18423.26 127
18424.55 162
18425.83 121
18427.11 136
18428.39 143
18429.67 129
18430.96 119
18432.24 135
18433.52 153
18434.80 154
18436.08 144
18437.37 115
18438.65 144
18439.93 144
18441.21 119
18442.50 134
18443.78 149
18445.06 125
18446.34 128
18447.63 120
18448.91 132
18450.19 136
18451.48 112
18452.76 120
18454.04 129
18455.32 132
18456.61 149
18457.89 135
18459.17 123
18460.46 126
18461.74 140
18463.02 146
18464.31 131
18465.59 126
18466.87 137
18468.16 134
18469.44 164
18470.72 144
18472.01 122
18473.29 151
18474.57 128
18475.86 136
18477.14 130
18478.43 120
18479.71 139
18480.99 108
18482.28 129
18483.56 126
18484.85 116
18486.13 126
18487.41 118
18488.70 141
18489.98 132
18491.27 112
18492.55 130
18493.83 101
18495.12 135
18496.40 114
18497.69 112
18498.97 123
18500.26 122
18501.54 143
18502.83 130
18504.11 105
18505.40 104
18506.68 123
18507.97 138
18509.25 130
18510.54 136
18511.82 130
18513.11 134
18514.39 118
18515.68 141
18516.96 132
18518.25 112
18519.53 128
18520.82 147
18522.10 131
18523.39 122
18524.67 125
18525.96 143
18527.24 144
18528.53 135
18529.81 146
18531.10 145
18532.39 138
18533.67 133
18534.96 125
18536.24 113
18537.53 129
18538.81 118
18540.10 124
18541.39 133
18542.67 143
18543.96 140
18545.24 122
18546.53 113
18547.82 120
18549.10 137
18550.39 135
18551.68 156
18552.96 141
18554.25 141
18555.53 148
18556.82 106
18558.11 124
18559.39 163
18560.68 102
18561.97 96
18563.25 141
18564.54 99
18565.83 112
18567.12 124
18568.40 102
18569.69 105
18570.98 126
18572.26 127
18573.55 153
18574.84 114
18576.12 105
18577.41 133
18578.70 130
18579.99 153
18581.27 124
18582.56 127
18583.85 144
18585.14 141
18586.42 132
18587.71 129
18589.00 115
18590.29 149
18591.57 136
18592.86 101
18594.15 124
18595.44 126
18596.73 119
18598.01 115
18599.30 109
18600.59 144
18601.88 157
18603.17 141
18604.45 124
18605.74 134
18607.03 151
18608.32 114
18609.61 140
18610.90 138
18612.18 137
18613.47 123
18614.76 145
18616.05 149
18617.34 138
18618.63 153
18619.92 143
18621.20 145
18622.49 127
18623.78 124
18625.07 115
18626.36 136
18627.65 158
18628.94 185
18630.23 146
18631.52 117
18632.81 107
18634.09 146
18635.38 145
18636.67 154
18637.96 122
18639.25 125
18640.54 120
18641.83 167
18643.12 167
18644.41 132
18645.70 141
18646.99 113
18648.28 125
18649.57 121
18650.86 127
18652.15 125
18653.44 122
18654.73 115
18656.02 99
18657.31 110
18658.60 142
18659.89 140
18661.18 96
18662.47 118
18663.76 132
18665.05 128
18666.34 114
18667.63 119
18668.92 120
18670.21 105
18671.50 121
18672.79 125
18674.08 138
18675.37 131
18676.66 123
18677.95 126
18679.24 127
18680.54 133
18681.83 121
18683.12 127
18684.41 144
18685.70 114
18686.99 128
18688.28 121
18689.57 113
18690.86 128
18692.15 138
18693.45 122
18694.74 158
18696.03 148
18697.32 136
18698.61 110
18699.90 116
18701.19 122
18702.49 125
18703.78 107
18705.07 113
18706.36 151
18707.65 113
18708.94 134
18710.24 147
18711.53 133
18712.82 114
18714.11 119
18715.40 144
18716.70 97
18717.99 110
18719.28 145
18720.57 133
18721.86 134
18723.16 123
18724.45 135
18725.74 121
18727.03 130
18728.33 108
18729.62 135
18730.91 134
18732.20 156
18733.50 151
18734.79 136
18736.08 99
18737.37 128
18738.67 106
18739.96 129
18741.25 122
18742.55 98
18743.84 125
18745.13 136
18746.43 143
18747.72 99
18749.01 132
18750.31 133
18751.60 105
18752.89 123
18754.19 118
18755.48 116
18756.77 123
18758.07 133
18759.36 156
18760.65 108
18761.95 103
18763.24 121
18764.53 118
18765.83 125
18767.12 104
18768.42 133
18769.71 132
18771.00 132
18772.30 114
18773.59 126
18774.88 125
18776.18 113
18777.47 154
18778.77 126
18780.06 116
18781.36 125
18782.65 116
18783.94 106
18785.24 121
18786.53 112
18787.83 103
18789.12 126
18790.42 113
18791.71 104
18793.01 128
18794.30 134
18795.60 130
18796.89 121
18798.19 128
18799.48 127
18800.78 103
18802.07 114
18803.37 90
18804.66 97
18805.96 103
18807.25 135
18808.55 139
18809.84 110
18811.14 115
18812.43 95
18813.73 109
18815.02 100
18816.32 121
18817.61 118
18818.91 108
18820.21 111
18821.50 126
18822.80 120
18824.09 114
18825.39 141
18826.68 143
18827.98 115
18829.28 106
18830.57 121
18831.87 118
18833.16 110
18834.46 78
18835.76 112
18837.05 113
18838.35 124
18839.65 132
18840.94 131
18842.24 120
18843.53 117
18844.83 119
18846.13 110
18847.42 104
18848.72 108
18850.02 129
18851.31 131
18852.61 120
18853.91 103
18855.20 132
18856.50 111
18857.80 108
18859.10 120
18860.39 116
18861.69 133
18862.99 128
18864.28 124
18865.58 121
18866.88 117
18868.18 97
18869.47 121
18870.77 125
18872.07 107
18873.37 109
18874.66 145
18875.96 104
18877.26 128
18878.56 117
18879.85 112
18881.15 115
18882.45 137
18883.75 132
18885.04 123
18886.34 120
18887.64 109
18888.94 120
18890.24 125
18891.53 125
18892.83 132
18894.13 149
18895.43 122
18896.73 127
18898.03 146
18899.32 124
18900.62 100
18901.92 123
18903.22 129
18904.52 129
18905.82 125
18907.12 140
18908.41 145
18909.71 146
18911.01 102
18912.31 104
18913.61 136
18914.91 108
18916.21 128
18917.51 127
18918.80 120
18920.10 122
18921.40 120
18922.70 124
18924.00 110
18925.30 113
18926.60 124
18927.90 120
18929.20 120
18930.50 88
18931.80 114
18933.10 137
18934.40 136
18935.70 141
18937.00 90
18938.30 134
18939.60 107
18940.90 116
18942.20 127
18943.50 100
18944.79 131
18946.09 114
18947.39 132
18948.70 122
18950.00 101
18951.30 142
18952.60 140
18953.90 110
18955.20 109
18956.50 122
18957.80 114
18959.10 123
18960.40 129
18961.70 108
18963.00 151
18964.30 146
18965.60 111
18966.90 115
18968.20 118
18969.50 124
18970.80 136
18972.10 103
18973.40 99
18974.71 116
18976.01 107
18977.31 119
18978.61 126
18979.91 142
18981.21 124
18982.51 115
18983.81 120
18985.12 124
18986.42 112
18987.72 128
18989.02 119
18990.32 107
18991.62 106
18992.92 104
18994.23 101
18995.53 128
18996.83 114
18998.13 98
18999.43 98
19000.73 143
19002.04 126
19003.34 87
19004.64 102
19005.94 129
19007.24 125
19008.55 96
19009.85 128
19011.15 148
19012.45 105
19013.76 134
19015.06 123
19016.36 122
19017.66 103
19018.96 112
19020.27 116
19021.57 108
19022.87 86
19024.18 114
19025.48 108
19026.78 106
19028.08 111
19029.39 122
19030.69 144
19031.99 114
19033.30 115
19034.60 129
19035.90 156
19037.20 130
19038.51 127
19039.81 110
19041.11 118
19042.42 109
19043.72 131
19045.02 91
19046.33 94
19047.63 71
19048.93 86
19050.24 97
19051.54 98
19052.85 109
19054.15 126
19055.45 136
19056.76 126
19058.06 128
19059.36 126
19060.67 121
19061.97 129
19063.28 160
19064.58 124
19065.88 111
19067.19 109
19068.49 104
19069.80 84
19071.10 103
19072.41 133
19073.71 151
19075.01 141
19076.32 107
19077.62 102
19078.93 120
19080.23 105
19081.54 108
19082.84 123
19084.15 142
19085.45 123
19086.76 117
19088.06 103
19089.37 129
19090.67 116
19091.98 113
19093.28 102
19094.59 109
19095.89 99
19097.20 112
19098.50 102
19099.81 93
19101.11 107
19102.42 120
19103.72 127
19105.03 126
19106.33 112
19107.64 114
19108.94 111
19110.25 111
19111.56 117
19112.86 119
19114.17 130
19115.47 128
19116.78 119
19118.08 145
19119.39 106
19120.70 107
19122.00 118
19123.31 143
19124.61 114
19125.92 108
19127.23 106
19128.53 122
19129.84 112
19131.15 115
19132.45 125
19133.76 99
19135.06 94
19136.37 108
19137.68 143
19138.98 129
19140.29 116
19141.60 133
19142.90 112
19144.21 102
19145.52 120
19146.82 121
19148.13 98
19149.44 89
19150.75 179
19152.05 130
19153.36 106
19154.67 113
19155.97 107
19157.28 88
19158.59 99
19159.90 112
19161.20 128
19162.51 122
19163.82 110
19165.13 127
19166.43 102
19167.74 122
19169.05 102
19170.36 112
19171.66 129
19172.97 118
19174.28 122
19175.59 107
19176.89 115
19178.20 121
19179.51 137
19180.82 131
19182.13 83
19183.44 95
19184.74 104
19186.05 118
19187.36 162
19188.67 123
19189.98 112
19191.28 109
19192.59 104
19193.90 111
19195.21 94
19196.52 120
19197.83 112
19199.14 121
19200.44 109
19201.75 107
19203.06 102
19204.37 111
19205.68 117
19206.99 104
19208.30 123
19209.61 118
19210.92 119
19212.22 117
19213.53 115
19214.84 125
19216.15 112
19217.46 104
19218.77 123
19220.08 111
19221.39 103
19222.70 101
19224.01 113
19225.32 137
19226.63 131
19227.94 102
19229.25 99
19230.56 114
19231.87 104
19233.18 138
19234.49 127
19235.80 121
19237.11 107
19238.42 136
19239.73 129
19241.04 104
19242.35 98
19243.66 120
19244.97 90
19246.28 122
19247.59 107
19248.90 132
19250.21 150
19251.52 139
19252.83 143
19254.14 132
19255.45 121
19256.76 102
19258.07 134
19259.38 125
19260.69 134
19262.00 80
19263.31 137
19264.63 123
19265.94 132
19267.25 103
19268.56 113
19269.87 107
19271.18 110
19272.49 112
19273.80 104
19275.11 110
19276.43 108
19277.74 130
19279.05 114
19280.36 112
19281.67 115
19282.98 100
19284.29 107
19285.61 108
19286.92 87
19288.23 97
19289.54 102
19290.85 103
19292.16 109
19293.48 97
19294.79 117
19296.10 111
19297.41 85
19298.72 113
19300.04 136
19301.35 121
19302.66 119
19303.97 129
19305.29 107
19306.60 107
19307.91 92
19309.22 115
19310.53 97
19311.85 90
19313.16 128
19314.47 132
19315.78 126
19317.10 86
19318.41 111
19319.72 121
19321.04 99
19322.35 117
19323.66 99
19324.97 117
19326.29 115
19327.60 134
19328.91 121
19330.23 88
19331.54 94
19332.85 120
19334.17 109
19335.48 88
19336.79 95
19338.11 106
19339.42 110
19340.73 108
19342.05 110
19343.36 111
19344.67 108
19345.99 111
19347.30 99
19348.62 105
19349.93 106
19351.24 129
19352.56 116
19353.87 121
19355.18 92
19356.50 109
19357.81 111
19359.13 115
19360.44 80
19361.76 115
19363.07 134
19364.38 109
19365.70 120
19367.01 134
19368.33 120
19369.64 100
19370.96 105
19372.27 105
19373.58 107
19374.90 127
19376.21 122
19377.53 107
19378.84 109
19380.16 108
19381.47 113
19382.79 112
19384.10 113
19385.42 105
19386.73 97
19388.05 143
19389.36 93
19390.68 108
19391.99 104
19393.31 142
19394.62 109
19395.94 127
19397.26 111
19398.57 111
19399.89 121
19401.20 109
19402.52 106
19403.83 110
19405.15 91
19406.46 106
19407.78 116
19409.10 96
19410.41 105
19411.73 124
19413.04 125
19414.36 123
19415.68 114
19416.99 99
19418.31 116
19419.62 97
19420.94 100
19422.26 125
19423.57 120
19424.89 96
19426.21 116
19427.52 114
19428.84 98
19430.15 112
19431.47 118
19432.79 122
19434.10 103
19435.42 106
19436.74 103
19438.06 103
19439.37 110
19440.69 134
19442.01 140
19443.32 129
19444.64 111
19445.96 99
19447.27 108
19448.59 84
19449.91 85
19451.23 87
19452.54 112
19453.86 112
19455.18 121
19456.49 120
19457.81 133
19459.13 98
19460.45 103
19461.76 123
19463.08 99
19464.40 87
19465.72 96
19467.04 96
19468.35 98
19469.67 95
19470.99 102
19472.31 102
19473.63 89
19474.94 106
19476.26 119
19477.58 108
19478.90 101
19480.22 107
19481.53 110
19482.85 126
19484.17 108
19485.49 117
19486.81 105
19488.13 89
19489.44 104
19490.76 119
19492.08 97
19493.40 97
19494.72 119
19496.04 126
19497.36 111
19498.68 90
19499.99 104
19501.31 108
19502.63 94
19503.95 103
19505.27 111
19506.59 136
19507.91 101
19509.23 109
19510.55 99
19511.87 85
19513.19 103
19514.51 110
19515.82 107
19517.14 108
19518.46 87
19519.78 116
19521.10 122
19522.42 97
19523.74 91
19525.06 117
19526.38 119
19527.70 115
19529.02 107
19530.34 110
19531.66 90
19532.98 100
19534.30 146
19535.62 114
19536.94 100
19538.26 102
19539.58 96
19540.90 130
19542.22 86
19543.54 102
19544.86 115
19546.18 118
19547.50 109
19548.83 128
19550.15 109
19551.47 97
19552.79 97
19554.11 120
19555.43 131
19556.75 125
19558.07 100
19559.39 105
19560.71 116
19562.03 115
19563.35 94
19564.68 125
19566.00 134
19567.32 86
19568.64 97
19569.96 130
19571.28 89
19572.60 105
19573.92 111
19575.25 103
19576.57 92
19577.89 96
19579.21 97
19580.53 108
19581.85 98
19583.17 102
19584.50 100
19585.82 104
19587.14 111
19588.46 97
19589.78 110
19591.11 125
19592.43 114
19593.75 120
19595.07 116
19596.39 87
19597.72 102
19599.04 89
19600.36 114
19601.68 89
19603.01 104
19604.33 125
19605.65 105
19606.97 96
19608.30 96
19609.62 112
19610.94 114
19612.26 118
19613.59 123
19614.91 145
19616.23 89
19617.56 86
19618.88 102
19620.20 97
19621.52 114
19622.85 112
19624.17 124
19625.49 123
19626.82 97
19628.14 101
19629.46 97
19630.79 106
19632.11 110
19633.43 94
19634.76 90
19636.08 86
19637.40 102
19638.73 121
19640.05 94
19641.37 88
19642.70 101
19644.02 107
19645.35 117
19646.67 99
19647.99 85
19649.32 88
19650.64 89
19651.97 125
19653.29 101
19654.61 89
19655.94 105
19657.26 88
19658.59 99
19659.91 113
19661.23 120
19662.56 117
19663.88 98
19665.21 127
19666.53 117
19667.86 102
19669.18 104
19670.51 131
19671.83 124
19673.16 126
19674.48 95
19675.81 120
19677.13 91
19678.46 102
19679.78 108
19681.11 106
19682.43 111
19683.76 95
19685.08 111
19686.41 116
19687.73 113
19689.06 104
19690.38 84
19691.71 98
19693.03 94
19694.36 99
19695.68 80
19697.01 90
19698.33 119
19699.66 127
19700.99 110
19702.31 106
19703.64 107
19704.96 98
19706.29 93
19707.62 95
19708.94 132
19710.27 117
19711.59 112
19712.92 103
19714.25 117
19715.57 118
19716.90 98
19718.22 102
19719.55 106
19720.88 112
19722.20 128
19723.53 97
19724.86 106
19726.18 111
19727.51 101
19728.84 93
19730.16 110
19731.49 102
19732.82 125
19734.14 94
19735.47 104
19736.80 105
19738.12 87
19739.45 121
19740.78 99
19742.10 97
19743.43 123
19744.76 125
19746.09 101
19747.41 111
19748.74 78
19750.07 99
19751.40 91
19752.72 110
19754.05 101
19755.38 113
19756.71 116
19758.03 97
19759.36 105
19760.69 78
19762.02 83
19763.34 81
19764.67 108
19766.00 91
19767.33 94
19768.66 94
19769.98 116
19771.31 92
19772.64 96
19773.97 105
19775.30 108
19776.62 94
19777.95 88
19779.28 121
19780.61 96
19781.94 96
19783.27 93
19784.59 111
19785.92 116
19787.25 119
19788.58 131
19789.91 97
19791.24 124
19792.57 121
19793.90 107
19795.22 107
19796.55 95
19797.88 133
19799.21 123
19800.54 107
19801.87 91
19803.20 98
19804.53 97
19805.86 134
19807.19 99
19808.52 118
19809.84 107
19811.17 87
19812.50 113
19813.83 91
19815.16 97
19816.49 111
19817.82 116
19819.15 94
19820.48 93
19821.81 122
19823.14 128
19824.47 113
19825.80 116
19827.13 124
19828.46 145
19829.79 132
19831.12 98
19832.45 110
19833.78 95
19835.11 105
19836.44 86
19837.77 78
19839.10 106
19840.43 107
19841.76 110
19843.09 114
19844.42 117
19845.75 102
19847.09 104
19848.42 107
19849.75 102
19851.08 79
19852.41 114
19853.74 141
19855.07 135
19856.40 112
19857.73 103
19859.06 105
19860.39 93
19861.72 90
19863.06 106
19864.39 131
19865.72 75
19867.05 97
19868.38 113
19869.71 105
19871.04 89
19872.38 121
19873.71 118
19875.04 86
19876.37 81
19877.70 110
19879.03 114
19880.36 105
19881.70 95
19883.03 111
19884.36 120
19885.69 99
19887.02 101
19888.36 85
19889.69 117
19891.02 104
19892.35 124
19893.68 107
19895.02 117
19896.35 113
19897.68 99
19899.01 88
19900.35 77
19901.68 108
19903.01 113
19904.34 116
19905.68 91
19907.01 80
19908.34 93
19909.67 109
19911.01 102
19912.34 126
19913.67 91
19915.01 98
19916.34 108
19917.67 101
19919.00 136
19920.34 86
19921.67 107
19923.00 103
19924.34 121
19925.67 117
19927.00 112
19928.34 102
19929.67 118
19931.00 92
19932.34 88
19933.67 91
19935.00 95
19936.34 100
19937.67 99
19939.01 94
19940.34 97
19941.67 128
19943.01 106
19944.34 109
19945.67 100
19947.01 101
19948.34 114
19949.68 108
19951.01 95
19952.34 111
19953.68 91
19955.01 116
19956.35 101
19957.68 111
19959.02 99
19960.35 117
19961.68 112
19963.02 106
19964.35 103
19965.69 78
19967.02 102
19968.36 116
19969.69 89
19971.03 83
19972.36 98
19973.70 105
19975.03 100
19976.37 121
19977.70 119
19979.04 124
19980.37 104
19981.71 114
19983.04 104
19984.38 113
19985.71 111
19987.05 111
19988.38 104
19989.72 114
19991.05 97
19992.39 104
19993.73 97
19995.06 94
19996.40 94
19997.73 106
19999.07 79
20000.40 118
20001.74 94
20003.08 107
20004.41 100
20005.75 87
20007.08 90
20008.42 108
20009.76 105
20011.09 74
20012.43 135
20013.76 156
20015.10 90
20016.44 102
20017.77 114
20019.11 105
20020.45 109
20021.78 119
20023.12 103
20024.45 117
20025.79 106
20027.13 101
20028.46 88
20029.80 106
20031.14 81
20032.48 104
20033.81 97
20035.15 99
20036.49 97
20037.82 94
20039.16 94
20040.50 85
20041.83 91
20043.17 129
20044.51 106
20045.85 90
20047.18 103
20048.52 102
20049.86 109
20051.20 130
20052.53 118
20053.87 95
20055.21 88
20056.55 94
20057.88 101
20059.22 115
20060.56 111
20061.90 100
20063.23 129
20064.57 110
20065.91 100
20067.25 92
20068.59 82
20069.92 108
20071.26 117
20072.60 109
20073.94 117
20075.28 104
20076.62 109
20077.95 100
20079.29 89
20080.63 116
20081.97 117
20083.31 108
20084.65 118
20085.98 100
20087.32 112
20088.66 110
20090.00 104
20091.34 91
20092.68 98
20094.02 96
20095.36 90
20096.70 99
20098.03 91
20099.37 77
20100.71 98
20102.05 113
20103.39 94
20104.73 107
20106.07 110
20107.41 93
20108.75 80
20110.09 84
20111.43 97
20112.77 99
20114.11 106
20115.45 114
20116.79 103
20118.13 105
20119.46 92
20120.80 105
20122.14 105
20123.48 109
20124.82 108
20126.16 101
20127.50 126
20128.84 105
20130.18 112
20131.52 92
20132.86 90
20134.20 97
20135.55 114
