# Supplementary material for: MALDI-TOF MS typing enables the classification of brewing yeasts of the genus Saccharomyces to major beer styles
Source: PLoS One. 2017 Aug 9;12(8):e0181694. doi: 10.1371/journal.pone.0181694 (PMC5549903; doi:10.1371/journal.pone.0181694)
Supplement: S4 File — The directory includes 90 raw files and was zipped to “.zip”; the folder has three strains with 30 spectra per strain; S1 Text explains the raw files with an example and Table 1 represents the yeast strains used within the experiment. (ZIP) [file pone.0181694.s007.zip › 10-12/30259-308-OG-Alt-Alt-YPG-18h-E-E_2015-07-17_1_0_B4_1.dat]

1999.70 3304
2000.13 3137
2000.55 3179
2000.97 3032
2001.39 3193
2001.81 2919
2002.23 2956
2002.66 2967
2003.08 2980
2003.50 2977
2003.92 2811
2004.34 2972
2004.77 3063
2005.19 2930
2005.61 3231
2006.03 3214
2006.46 3358
2006.88 3535
2007.30 3431
2007.72 3394
2008.15 3152
2008.57 3394
2008.99 3073
2009.41 3104
2009.84 3114
2010.26 3055
2010.68 2929
2011.10 2815
2011.53 2780
2011.95 2933
2012.37 2969
2012.80 2927
2013.22 2824
2013.64 2916
2014.07 2816
2014.49 2843
2014.91 2845
2015.33 2907
2015.76 2851
2016.18 2775
2016.60 2854
2017.03 2887
2017.45 2982
2017.88 2796
2018.30 2976
2018.72 2970
2019.15 2987
2019.57 3152
2019.99 3119
2020.42 2888
2020.84 3016
2021.26 3048
2021.69 3047
2022.11 2871
2022.54 2709
2022.96 2820
2023.38 2886
2023.81 2758
2024.23 2786
2024.66 2730
2025.08 2913
2025.51 2753
2025.93 2664
2026.35 2787
2026.78 2850
2027.20 2787
2027.63 2776
2028.05 2617
2028.48 2650
2028.90 2578
2029.33 2596
2029.75 2661
2030.18 2603
2030.60 2665
2031.03 2799
2031.45 2878
2031.88 2775
2032.30 2705
2032.73 2783
2033.15 3055
2033.58 3002
2034.00 3042
2034.43 2814
2034.85 2807
2035.28 3036
2035.70 3091
2036.13 3153
2036.55 3091
2036.98 2945
2037.40 3015
2037.83 3009
2038.26 2997
2038.68 3136
2039.11 3194
2039.53 3349
2039.96 3213
2040.39 3298
2040.81 3373
2041.24 3333
2041.66 3262
2042.09 3181
2042.52 2982
2042.94 2870
2043.37 3111
2043.79 2983
2044.22 2837
2044.65 2998
2045.07 2860
2045.50 2849
2045.93 2814
2046.35 2860
2046.78 2787
2047.21 2754
2047.63 2859
2048.06 2783
2048.49 2834
2048.91 2906
2049.34 2828
2049.77 2659
2050.19 2947
2050.62 2910
2051.05 3033
2051.47 2816
2051.90 2688
2052.33 2716
2052.75 2671
2053.18 2588
2053.61 2684
2054.04 2790
2054.46 2748
2054.89 2942
2055.32 2859
2055.75 2810
2056.17 2645
2056.60 2904
2057.03 2809
2057.46 2590
2057.88 2694
2058.31 2678
2058.74 2832
2059.17 2674
2059.60 2615
2060.02 2732
2060.45 2752
2060.88 2788
2061.31 2740
2061.74 2778
2062.16 2934
2062.59 2802
2063.02 2934
2063.45 3130
2063.88 3209
2064.31 3301
2064.73 3483
2065.16 3287
2065.59 3345
2066.02 3261
2066.45 3518
2066.88 3515
2067.30 3293
2067.73 3131
2068.16 3049
2068.59 3218
2069.02 3100
2069.45 3110
2069.88 3068
2070.31 3117
2070.74 3045
2071.16 3155
2071.59 3078
2072.02 3058
2072.45 2923
2072.88 3022
2073.31 2931
2073.74 2912
2074.17 2981
2074.60 2866
2075.03 2927
2075.46 3056
2075.89 3047
2076.32 3080
2076.75 3052
2077.18 3139
2077.61 3177
2078.04 3471
2078.47 3620
2078.90 3450
2079.33 3814
2079.76 3827
2080.19 3941
2080.62 3628
2081.05 3578
2081.48 3284
2081.91 3207
2082.34 3234
2082.77 3203
2083.20 3267
2083.63 3047
2084.06 3152
2084.49 2915
2084.92 2963
2085.35 3169
2085.78 2997
2086.21 2803
2086.64 2944
2087.07 2993
2087.50 2930
2087.93 3051
2088.36 2880
2088.80 2891
2089.23 2984
2089.66 2937
2090.09 2681
2090.52 2538
2090.95 2835
2091.38 2815
2091.81 3007
2092.24 2978
2092.68 2933
2093.11 2736
2093.54 2720
2093.97 2926
2094.40 3028
2094.83 2802
2095.26 2912
2095.70 3131
2096.13 2753
2096.56 2741
2096.99 2827
2097.42 2785
2097.85 2768
2098.29 2854
2098.72 2855
2099.15 2544
2099.58 2646
2100.01 2569
2100.45 2742
2100.88 2514
2101.31 2442
2101.74 2705
2102.18 2707
2102.61 2807
2103.04 2969
2103.47 2870
2103.90 3007
2104.34 2812
2104.77 2749
2105.20 2927
2105.64 2858
2106.07 2968
2106.50 3293
2106.93 3009
2107.37 2947
2107.80 3017
2108.23 3226
2108.66 3154
2109.10 2936
2109.53 2780
2109.96 2943
2110.40 2680
2110.83 2740
2111.26 2775
2111.70 2806
2112.13 2780
2112.56 2671
2113.00 2829
2113.43 2779
2113.86 2624
2114.30 2645
2114.73 2906
2115.16 2858
2115.60 2639
2116.03 2439
2116.47 2598
2116.90 2735
2117.33 2516
2117.77 2510
2118.20 2753
2118.64 2767
2119.07 2897
2119.50 2987
2119.94 2862
2120.37 2942
2120.81 2736
2121.24 2718
2121.67 2911
2122.11 2768
2122.54 3155
2122.98 3115
2123.41 2891
2123.85 2739
2124.28 2667
2124.72 2789
2125.15 2620
2125.58 2611
2126.02 2561
2126.45 2545
2126.89 2911
2127.32 2799
2127.76 2845
2128.19 2992
2128.63 2831
2129.06 2950
2129.50 3122
2129.93 3222
2130.37 3281
2130.80 3123
2131.24 2996
2131.67 3020
2132.11 2953
2132.55 3237
2132.98 3098
2133.42 3199
2133.85 2994
2134.29 3238
2134.72 3372
2135.16 3430
2135.59 3512
2136.03 3637
2136.47 3569
2136.90 3442
2137.34 3224
2137.77 3191
2138.21 3076
2138.65 3024
2139.08 3084
2139.52 3188
2139.95 3209
2140.39 2915
2140.83 2828
2141.26 2895
2141.70 2749
2142.14 2749
2142.57 2665
2143.01 2686
2143.44 2871
2143.88 2726
2144.32 2674
2144.75 2886
2145.19 2942
2145.63 2925
2146.06 2719
2146.50 3190
2146.94 2872
2147.38 2999
2147.81 3473
2148.25 3499
2148.69 3724
2149.12 3987
2149.56 4077
2150.00 3717
2150.44 3887
2150.87 4195
2151.31 3988
2151.75 3823
2152.18 3729
2152.62 3756
2153.06 3540
2153.50 3430
2153.93 3354
2154.37 3241
2154.81 3178
2155.25 3178
2155.69 3100
2156.12 3173
2156.56 3116
2157.00 2981
2157.44 3102
2157.87 3150
2158.31 3118
2158.75 2858
2159.19 2899
2159.63 2894
2160.07 3130
2160.50 3033
2160.94 3057
2161.38 3007
2161.82 3093
2162.26 3125
2162.70 3057
2163.13 3013
2163.57 3023
2164.01 3114
2164.45 3099
2164.89 2930
2165.33 3063
2165.77 2962
2166.20 2917
2166.64 2786
2167.08 2923
2167.52 2996
2167.96 2989
2168.40 2698
2168.84 2734
2169.28 2957
2169.72 3108
2170.16 2949
2170.60 2916
2171.03 3143
2171.47 3043
2171.91 3250
2172.35 3515
2172.79 3954
2173.23 3818
2173.67 3775
2174.11 3794
2174.55 3534
2174.99 3667
2175.43 3875
2175.87 3930
2176.31 3873
2176.75 3928
2177.19 3506
2177.63 3390
2178.07 3397
2178.51 3300
2178.95 3111
2179.39 3111
2179.83 3368
2180.27 3227
2180.71 2832
2181.15 3011
2181.59 2976
2182.03 2853
2182.47 2909
2182.91 2896
2183.35 2819
2183.79 2919
2184.23 2990
2184.68 2798
2185.12 2927
2185.56 2870
2186.00 3053
2186.44 3000
2186.88 3071
2187.32 3380
2187.76 3219
2188.20 3114
2188.64 3215
2189.08 3223
2189.53 3239
2189.97 3252
2190.41 3407
2190.85 3306
2191.29 3186
2191.73 3109
2192.17 3389
2192.62 3497
2193.06 3208
2193.50 3625
2193.94 3440
2194.38 3536
2194.82 3512
2195.27 3340
2195.71 3432
2196.15 3258
2196.59 3374
2197.03 3280
2197.47 3132
2197.92 3060
2198.36 3011
2198.80 3320
2199.24 3345
2199.69 3417
2200.13 3416
2200.57 3301
2201.01 2956
2201.45 2903
2201.90 3092
2202.34 3179
2202.78 3065
2203.22 3065
2203.67 3101
2204.11 3163
2204.55 3142
2205.00 2999
2205.44 3164
2205.88 3067
2206.32 3090
2206.77 3548
2207.21 3341
2207.65 3446
2208.10 3132
2208.54 3117
2208.98 3319
2209.43 3398
2209.87 3254
2210.31 3249
2210.76 3242
2211.20 3129
2211.64 3368
2212.09 3376
2212.53 3175
2212.97 3135
2213.42 3184
2213.86 2896
2214.30 3112
2214.75 2862
2215.19 3109
2215.63 2889
2216.08 2924
2216.52 2972
2216.97 2794
2217.41 2918
2217.85 2895
2218.30 3036
2218.74 3005
2219.19 2905
2219.63 2882
2220.07 2813
2220.52 2948
2220.96 3095
2221.41 3125
2221.85 2887
2222.30 3095
2222.74 3123
2223.19 2957
2223.63 3213
2224.08 3357
2224.52 3336
2224.96 3448
2225.41 3471
2225.85 3520
2226.30 3648
2226.74 3552
2227.19 3641
2227.63 3314
2228.08 3395
2228.52 3594
2228.97 3289
2229.41 3383
2229.86 3479
2230.31 3470
2230.75 3517
2231.20 3501
2231.64 3647
2232.09 3474
2232.53 3372
2232.98 3495
2233.42 3484
2233.87 3324
2234.31 3549
2234.76 3529
2235.21 3271
2235.65 3619
2236.10 3661
2236.54 3469
2236.99 3321
2237.44 3292
2237.88 3432
2238.33 3235
2238.77 3112
2239.22 3213
2239.67 3075
2240.11 3032
2240.56 3078
2241.01 3047
2241.45 2837
2241.90 2926
2242.34 2879
2242.79 2893
2243.24 2836
2243.68 2779
2244.13 2641
2244.58 2738
2245.02 2718
2245.47 2918
2245.92 2876
2246.36 2776
2246.81 2892
2247.26 2921
2247.71 2805
2248.15 2997
2248.60 2892
2249.05 2794
2249.49 2976
2249.94 2972
2250.39 3194
2250.84 3131
2251.28 2985
2251.73 3053
2252.18 2781
2252.63 3036
2253.07 3001
2253.52 2942
2253.97 3066
2254.42 2929
2254.86 2791
2255.31 2668
2255.76 2667
2256.21 2731
2256.66 2779
2257.10 2904
2257.55 2806
2258.00 2817
2258.45 2712
2258.90 2779
2259.34 3067
2259.79 3174
2260.24 3220
2260.69 3053
2261.14 3207
2261.58 3417
2262.03 3353
2262.48 3606
2262.93 3593
2263.38 3739
2263.83 3394
2264.28 3384
2264.72 3627
2265.17 3582
2265.62 3628
2266.07 3569
2266.52 3646
2266.97 3748
2267.42 3769
2267.87 3737
2268.32 3593
2268.77 3682
2269.21 3586
2269.66 3832
2270.11 3800
2270.56 3884
2271.01 3805
2271.46 3534
2271.91 3393
2272.36 3254
2272.81 3217
2273.26 3227
2273.71 3232
2274.16 3070
2274.61 3020
2275.06 2839
2275.51 2987
2275.96 3158
2276.41 3152
2276.86 3137
2277.31 3224
2277.76 3227
2278.21 3141
2278.66 3327
2279.11 2991
2279.56 3132
2280.01 3390
2280.46 3266
2280.91 3313
2281.36 3348
2281.81 3237
2282.26 3397
2282.71 3112
2283.16 3312
2283.61 3338
2284.06 3425
2284.51 3270
2284.96 3036
2285.41 3106
2285.86 3138
2286.31 3247
2286.77 3302
2287.22 3556
2287.67 3957
2288.12 3991
2288.57 4353
2289.02 4756
2289.47 5300
2289.92 5396
2290.37 5428
2290.83 5303
2291.28 5534
2291.73 5898
2292.18 5917
2292.63 5416
2293.08 5392
2293.53 5098
2293.99 4827
2294.44 4522
2294.89 4530
2295.34 4317
2295.79 4037
2296.24 3978
2296.70 3614
2297.15 3541
2297.60 3398
2298.05 3227
2298.50 3354
2298.96 3111
2299.41 3147
2299.86 3307
2300.31 3235
2300.77 2935
2301.22 2950
2301.67 3166
2302.12 3102
2302.57 3055
2303.03 3171
2303.48 3101
2303.93 3099
2304.38 3160
2304.84 3411
2305.29 3354
2305.74 3408
2306.20 3554
2306.65 3344
2307.10 3489
2307.55 3550
2308.01 3492
2308.46 3660
2308.91 3699
2309.37 3726
2309.82 3814
2310.27 3880
2310.73 3576
2311.18 3680
2311.63 3532
2312.09 3484
2312.54 3494
2312.99 3441
2313.45 3147
2313.90 3002
2314.35 3141
2314.81 3202
2315.26 3255
2315.71 3239
2316.17 3245
2316.62 3388
2317.08 3270
2317.53 3434
2317.98 3390
2318.44 3446
2318.89 3291
2319.35 3220
2319.80 3258
2320.25 3146
2320.71 3318
2321.16 3403
2321.62 3454
2322.07 3473
2322.53 3704
2322.98 3550
2323.44 3379
2323.89 3220
2324.34 3325
2324.80 3401
2325.25 3331
2325.71 3363
2326.16 3452
2326.62 3455
2327.07 3376
2327.53 3636
2327.98 4016
2328.44 3972
2328.89 3835
2329.35 3693
2329.80 3696
2330.26 3849
2330.71 3775
2331.17 3981
2331.62 3868
2332.08 3618
2332.53 3602
2332.99 3465
2333.45 3551
2333.90 3346
2334.36 3236
2334.81 3357
2335.27 3481
2335.72 3446
2336.18 3402
2336.63 3635
2337.09 3804
2337.55 3610
2338.00 3472
2338.46 3698
2338.91 3838
2339.37 3898
2339.83 3877
2340.28 3927
2340.74 3764
2341.19 3772
2341.65 3898
2342.11 3901
2342.56 3838
2343.02 3627
2343.48 3719
2343.93 3823
2344.39 3670
2344.85 3474
2345.30 3910
2345.76 3918
2346.22 3763
2346.67 3844
2347.13 3688
2347.59 3813
2348.04 3669
2348.50 3675
2348.96 3703
2349.41 3443
2349.87 3496
2350.33 3537
2350.79 3476
2351.24 3309
2351.70 3414
2352.16 3316
2352.61 3345
2353.07 3330
2353.53 3192
2353.99 3291
2354.44 3113
2354.90 3092
2355.36 3271
2355.82 3143
2356.28 2921
2356.73 3089
2357.19 3137
2357.65 3204
2358.11 3315
2358.56 3458
2359.02 3175
2359.48 3200
2359.94 3261
2360.40 3165
2360.85 3028
2361.31 3311
2361.77 3487
2362.23 3312
2362.69 3229
2363.15 3239
2363.60 3567
2364.06 3409
2364.52 3397
2364.98 3201
2365.44 3418
2365.90 3539
2366.36 3463
2366.81 3593
2367.27 3567
2367.73 3400
2368.19 3392
2368.65 3517
2369.11 3507
2369.57 3455
2370.03 3608
2370.49 3290
2370.94 3064
2371.40 3169
2371.86 3488
2372.32 3444
2372.78 3405
2373.24 3469
2373.70 3361
2374.16 3407
2374.62 3460
2375.08 3370
2375.54 3456
2376.00 3362
2376.46 3322
2376.92 3320
2377.38 3234
2377.84 3152
2378.30 3321
2378.76 3396
2379.22 3179
2379.68 3295
2380.14 3305
2380.60 3294
2381.06 3112
2381.52 3399
2381.98 3281
2382.44 3170
2382.90 3386
2383.36 3272
2383.82 2994
2384.28 3287
2384.74 3305
2385.20 3151
2385.66 3117
2386.12 2821
2386.58 2989
2387.04 3164
2387.50 2985
2387.96 2984
2388.42 3308
2388.89 3331
2389.35 3225
2389.81 3081
2390.27 3131
2390.73 3031
2391.19 3056
2391.65 3125
2392.11 3035
2392.57 3110
2393.03 3163
2393.50 3142
2393.96 3070
2394.42 2793
2394.88 2846
2395.34 3055
2395.80 2874
2396.26 2994
2396.73 2917
2397.19 2971
2397.65 3140
2398.11 3072
2398.57 2907
2399.04 2873
2399.50 3111
2399.96 3053
2400.42 2889
2400.88 2852
2401.35 2919
2401.81 3047
2402.27 2813
2402.73 2938
2403.19 3123
2403.66 3038
2404.12 3097
2404.58 3256
2405.04 3080
2405.51 3166
2405.97 3205
2406.43 3314
2406.89 3018
2407.36 2986
2407.82 3217
2408.28 3196
2408.74 3071
2409.21 3193
2409.67 2990
2410.13 2943
2410.60 3040
2411.06 2960
2411.52 2855
2411.98 2995
2412.45 3070
2412.91 3061
2413.37 2768
2413.84 2954
2414.30 3162
2414.76 3202
2415.23 3369
2415.69 3616
2416.15 3747
2416.62 3462
2417.08 3719
2417.54 3827
2418.01 4206
2418.47 4190
2418.94 4165
2419.40 4052
2419.86 3942
2420.33 4024
2420.79 3614
2421.26 3655
2421.72 3714
2422.18 3654
2422.65 3575
2423.11 3303
2423.58 3515
2424.04 3586
2424.50 3444
2424.97 3446
2425.43 3441
2425.90 3377
2426.36 3308
2426.83 3263
2427.29 3049
2427.76 3106
2428.22 3397
2428.69 3357
2429.15 3005
2429.61 3088
2430.08 2906
2430.54 3043
2431.01 3142
2431.47 3156
2431.94 3295
2432.40 3318
2432.87 3273
2433.33 3178
2433.80 3320
2434.26 3227
2434.73 3298
2435.20 3312
2435.66 3471
2436.13 3581
2436.59 3492
2437.06 3681
2437.52 3880
2437.99 3911
2438.45 3846
2438.92 4250
2439.38 4178
2439.85 4534
2440.32 4346
2440.78 4409
2441.25 4692
2441.71 4434
2442.18 4111
2442.65 3888
2443.11 3999
2443.58 3456
2444.04 3365
2444.51 3328
2444.98 3392
2445.44 3047
2445.91 2974
2446.38 2932
2446.84 2991
2447.31 2922
2447.78 2810
2448.24 2983
2448.71 2888
2449.18 2772
2449.64 2897
2450.11 3007
2450.58 3043
2451.04 2943
2451.51 3091
2451.98 3051
2452.44 3092
2452.91 3134
2453.38 2956
2453.84 2972
2454.31 2993
2454.78 2965
2455.25 2923
2455.71 2800
2456.18 2985
2456.65 3276
2457.11 3308
2457.58 3181
2458.05 3206
2458.52 2940
2458.98 3123
2459.45 3034
2459.92 3102
2460.39 3106
2460.86 2982
2461.32 3078
2461.79 3047
2462.26 2971
2462.73 2931
2463.19 2912
2463.66 3087
2464.13 3191
2464.60 3204
2465.07 2991
2465.54 3002
2466.00 3039
2466.47 3425
2466.94 3389
2467.41 3297
2467.88 3285
2468.35 3537
2468.81 3259
2469.28 3162
2469.75 3006
2470.22 2883
2470.69 3005
2471.16 3274
2471.63 3147
2472.09 2930
2472.56 2795
2473.03 2741
2473.50 2801
2473.97 2779
2474.44 2893
2474.91 2780
2475.38 2952
2475.85 2978
2476.32 3205
2476.79 3143
2477.25 3078
2477.72 3190
2478.19 3212
2478.66 3166
2479.13 3446
2479.60 3367
2480.07 3419
2480.54 3380
2481.01 3227
2481.48 3372
2481.95 3047
2482.42 2840
2482.89 3169
2483.36 3192
2483.83 3088
2484.30 2960
2484.77 3004
2485.24 2964
2485.71 3040
2486.18 3260
2486.65 3187
2487.12 3235
2487.59 3360
2488.06 3187
2488.53 3101
2489.00 3133
2489.47 3091
2489.94 3165
2490.41 3151
2490.88 3259
2491.35 3180
2491.83 3158
2492.30 3389
2492.77 3243
2493.24 3374
2493.71 3209
2494.18 3381
2494.65 3537
2495.12 3433
2495.59 3241
2496.06 3342
2496.53 3337
2497.01 3167
2497.48 3132
2497.95 3081
2498.42 2908
2498.89 2799
2499.36 2787
2499.83 3028
2500.31 3005
2500.78 2706
2501.25 2848
2501.72 3043
2502.19 2962
2502.66 2977
2503.14 2978
2503.61 2889
2504.08 2973
2504.55 3163
2505.02 3070
2505.49 3171
2505.97 3202
2506.44 3227
2506.91 3410
2507.38 3364
2507.86 3413
2508.33 3400
2508.80 3610
2509.27 3794
2509.74 3952
2510.22 3783
2510.69 3948
2511.16 3716
2511.63 3556
2512.11 3844
2512.58 3603
2513.05 3796
2513.53 3632
2514.00 3387
2514.47 3489
2514.94 3248
2515.42 3354
2515.89 3285
2516.36 3307
2516.84 3502
2517.31 3458
2517.78 3231
2518.26 3284
2518.73 3181
2519.20 3112
2519.68 3162
2520.15 3092
2520.62 3016
2521.10 2859
2521.57 3090
2522.04 3044
2522.52 3073
2522.99 2894
2523.46 2965
2523.94 2908
2524.41 2865
2524.88 2918
2525.36 2956
2525.83 2840
2526.31 2980
2526.78 2956
2527.25 3309
2527.73 3099
2528.20 3008
2528.68 3227
2529.15 3005
2529.62 3281
2530.10 3376
2530.57 3491
2531.05 3276
2531.52 3272
2532.00 3388
2532.47 3284
2532.95 3406
2533.42 3136
2533.90 3460
2534.37 3298
2534.84 2996
2535.32 3035
2535.79 3073
2536.27 3260
2536.74 3165
2537.22 2925
2537.69 2836
2538.17 3184
2538.64 3261
2539.12 3082
2539.59 3197
2540.07 3313
2540.54 3138
2541.02 3051
2541.50 3115
2541.97 3115
2542.45 3021
2542.92 3028
2543.40 3319
2543.87 3221
2544.35 3225
2544.82 3132
2545.30 3304
2545.78 3319
2546.25 3686
2546.73 3747
2547.20 3897
2547.68 4119
2548.16 3919
2548.63 3850
2549.11 4014
2549.58 4139
2550.06 4096
2550.54 4126
2551.01 3924
2551.49 4005
2551.96 4087
2552.44 4142
2552.92 4090
2553.39 4218
2553.87 4135
2554.35 4349
2554.82 4443
2555.30 4321
2555.78 4483
2556.25 4222
2556.73 4036
2557.21 4032
2557.68 3790
2558.16 3638
2558.64 3562
2559.12 3559
2559.59 3200
2560.07 3084
2560.55 3491
2561.02 3203
2561.50 3349
2561.98 3107
2562.46 2987
2562.93 2907
2563.41 2986
2563.89 2940
2564.37 2921
2564.84 2924
2565.32 3063
2565.80 3014
2566.28 3069
2566.75 3000
2567.23 2828
2567.71 2956
2568.19 3092
2568.66 2860
2569.14 2614
2569.62 2824
2570.10 2976
2570.58 2848
2571.06 2753
2571.53 2853
2572.01 3009
2572.49 2976
2572.97 2931
2573.45 3211
2573.92 2946
2574.40 2965
2574.88 2994
2575.36 3145
2575.84 3260
2576.32 2819
2576.80 2886
2577.27 2875
2577.75 2866
2578.23 2837
2578.71 2765
2579.19 2972
2579.67 2891
2580.15 2844
2580.63 2674
2581.11 2933
2581.59 3173
2582.06 2837
2582.54 2760
2583.02 2987
2583.50 2926
2583.98 2874
2584.46 2863
2584.94 3020
2585.42 3061
2585.90 2948
2586.38 2791
2586.86 3019
2587.34 3009
2587.82 3102
2588.30 2990
2588.78 2888
2589.26 3037
2589.74 3031
2590.22 3055
2590.70 3156
2591.18 3066
2591.66 3069
2592.14 3317
2592.62 3242
2593.10 3685
2593.58 3607
2594.06 3459
2594.54 3381
2595.02 3531
2595.50 3327
2595.98 3139
2596.46 3190
2596.94 3202
2597.42 3191
2597.90 3182
2598.38 2914
2598.86 2951
2599.34 3023
2599.82 2929
2600.30 2858
2600.79 2951
2601.27 2729
2601.75 2761
2602.23 2685
2602.71 2744
2603.19 2653
2603.67 2836
2604.15 2878
2604.63 2986
2605.12 2931
2605.60 2883
2606.08 3214
2606.56 3120
2607.04 3106
2607.52 3111
2608.00 3152
2608.49 3401
2608.97 3308
2609.45 3603
2609.93 3324
2610.41 3448
2610.89 3427
2611.38 3276
2611.86 3124
2612.34 3149
2612.82 3270
2613.30 2899
2613.79 2856
2614.27 3069
2614.75 3204
2615.23 2934
2615.72 3047
2616.20 3135
2616.68 2944
2617.16 2943
2617.64 2942
2618.13 3019
2618.61 2928
2619.09 3001
2619.57 3056
2620.06 3126
2620.54 3190
2621.02 3185
2621.51 3175
2621.99 3077
2622.47 3015
2622.95 2998
2623.44 3034
2623.92 3110
2624.40 3084
2624.89 2947
2625.37 3033
2625.85 3075
2626.34 3251
2626.82 3239
2627.30 3156
2627.79 2777
2628.27 2977
2628.75 2976
2629.24 3090
2629.72 3076
2630.20 3062
2630.69 3131
2631.17 3290
2631.65 3185
2632.14 3322
2632.62 3370
2633.11 3070
2633.59 3286
2634.07 3068
2634.56 3097
2635.04 2864
2635.53 2913
2636.01 3048
2636.49 2955
2636.98 3036
2637.46 3063
2637.95 3361
2638.43 3300
2638.92 3175
2639.40 3134
2639.89 3046
2640.37 3070
2640.85 3176
2641.34 3314
2641.82 3507
2642.31 3331
2642.79 3092
2643.28 3123
2643.76 3208
2644.25 3207
2644.73 3082
2645.22 3035
2645.70 3049
2646.19 3132
2646.67 3272
2647.16 3316
2647.64 3054
2648.13 3121
2648.61 3275
2649.10 3301
2649.58 3213
2650.07 2937
2650.56 2901
2651.04 2921
2651.53 2796
2652.01 2713
2652.50 2917
2652.98 2919
2653.47 2929
2653.95 3013
2654.44 2981
2654.93 3014
2655.41 2965
2655.90 2910
2656.38 2850
2656.87 3087
2657.36 3079
2657.84 2994
2658.33 2763
2658.81 2868
2659.30 2827
2659.79 2744
2660.27 2970
2660.76 2885
2661.25 2756
2661.73 2767
2662.22 2769
2662.71 2861
2663.19 2694
2663.68 2822
2664.17 2801
2664.65 3017
2665.14 2976
2665.63 2738
2666.11 2747
2666.60 2823
2667.09 3004
2667.57 3063
2668.06 3020
2668.55 2878
2669.04 2820
2669.52 2926
2670.01 3153
2670.50 3191
2670.99 3422
2671.47 3484
2671.96 3746
2672.45 3631
2672.93 3492
2673.42 3256
2673.91 3558
2674.40 3661
2674.89 3752
2675.37 3710
2675.86 3554
2676.35 3637
2676.84 3903
2677.32 3946
2677.81 3585
2678.30 3524
2678.79 3583
2679.28 3631
2679.76 3663
2680.25 3468
2680.74 3959
2681.23 4406
2681.72 4113
2682.21 4005
2682.69 4054
2683.18 4162
2683.67 3925
2684.16 3912
2684.65 3952
2685.14 3938
2685.63 3878
2686.11 3668
2686.60 3622
2687.09 3633
2687.58 3394
2688.07 3342
2688.56 3062
2689.05 3225
2689.54 3024
2690.03 2709
2690.52 2930
2691.00 2861
2691.49 2873
2691.98 3105
2692.47 2972
2692.96 3261
2693.45 3054
2693.94 2965
2694.43 2989
2694.92 3082
2695.41 3046
2695.90 3140
2696.39 3213
2696.88 3147
2697.37 3080
2697.86 3258
2698.35 3252
2698.84 3241
2699.33 3217
2699.82 3103
2700.31 3251
2700.80 3459
2701.29 3259
2701.78 3270
2702.27 3423
2702.76 3503
2703.25 3430
2703.74 3307
2704.23 3530
2704.72 3207
2705.21 3175
2705.70 3102
2706.19 3195
2706.68 3199
2707.17 3140
2707.66 3055
2708.15 2821
2708.64 3089
2709.13 3090
2709.63 2868
2710.12 2974
2710.61 2859
2711.10 2739
2711.59 2638
2712.08 2681
2712.57 2815
2713.06 2841
2713.55 2952
2714.05 2936
2714.54 2991
2715.03 3186
2715.52 3094
2716.01 3137
2716.50 3080
2716.99 2901
2717.49 3022
2717.98 2972
2718.47 3188
2718.96 3140
2719.45 2950
2719.94 3263
2720.44 3051
2720.93 3148
2721.42 3358
2721.91 3222
2722.40 3191
2722.90 3234
2723.39 3186
2723.88 3136
2724.37 3007
2724.86 3198
2725.36 3149
2725.85 2966
2726.34 3081
2726.83 2779
2727.33 2719
2727.82 2916
2728.31 2844
2728.80 3060
2729.30 3056
2729.79 3069
2730.28 3114
2730.77 3037
2731.27 3063
2731.76 3193
2732.25 3095
2732.75 3073
2733.24 3119
2733.73 3142
2734.23 3110
2734.72 2961
2735.21 2973
2735.70 3098
2736.20 3125
2736.69 2934
2737.18 3101
2737.68 3217
2738.17 3073
2738.66 2953
2739.16 2984
2739.65 2968
2740.15 2998
2740.64 2971
2741.13 3093
2741.63 2794
2742.12 2881
2742.61 2991
2743.11 2862
2743.60 2762
2744.10 2553
2744.59 2637
2745.08 2739
2745.58 2722
2746.07 2909
2746.57 2775
2747.06 2854
2747.56 2870
2748.05 2902
2748.54 2888
2749.04 2937
2749.53 2860
2750.03 2912
2750.52 2955
2751.02 2959
2751.51 2897
2752.01 2816
2752.50 2911
2753.00 2748
2753.49 2858
2753.98 2975
2754.48 3002
2754.97 3061
2755.47 3062
2755.96 3103
2756.46 3291
2756.95 3118
2757.45 2904
2757.95 3033
2758.44 3090
2758.94 3057
2759.43 3082
2759.93 3027
2760.42 3116
2760.92 3027
2761.41 2973
2761.91 2944
2762.40 3112
2762.90 2866
2763.40 2826
2763.89 2868
2764.39 2862
2764.88 2947
2765.38 3023
2765.87 2994
2766.37 2857
2766.87 3006
2767.36 3000
2767.86 2869
2768.36 3118
2768.85 2940
2769.35 3150
2769.84 3212
2770.34 3206
2770.84 3179
2771.33 3430
2771.83 3504
2772.33 3438
2772.82 3527
2773.32 3374
2773.82 3301
2774.31 3259
2774.81 3198
2775.31 3363
2775.80 3486
2776.30 3601
2776.80 3503
2777.29 3486
2777.79 3337
2778.29 3287
2778.78 3468
2779.28 3515
2779.78 3315
2780.28 3417
2780.77 3293
2781.27 3268
2781.77 3181
2782.27 2944
2782.76 2924
2783.26 3311
2783.76 3091
2784.26 3024
2784.75 2881
2785.25 3105
2785.75 3298
2786.25 3096
2786.74 3092
2787.24 2867
2787.74 2983
2788.24 2872
2788.74 2848
2789.23 3082
2789.73 2978
2790.23 2731
2790.73 2623
2791.23 2877
2791.72 2790
2792.22 2846
2792.72 3001
2793.22 3202
2793.72 3416
2794.22 3540
2794.72 3614
2795.21 3840
2795.71 4023
2796.21 4136
2796.71 4039
2797.21 4069
2797.71 4149
2798.21 4069
2798.70 3892
2799.20 3994
2799.70 3848
2800.20 3706
2800.70 3961
2801.20 3791
2801.70 3683
2802.20 3648
2802.70 3630
2803.20 3391
2803.70 3778
2804.20 3767
2804.69 4387
2805.19 4541
2805.69 4714
2806.19 5000
2806.69 4984
2807.19 5244
2807.69 5695
2808.19 5972
2808.69 5869
2809.19 5860
2809.69 5739
2810.19 5299
2810.69 4773
2811.19 4704
2811.69 4352
2812.19 4042
2812.69 3650
2813.19 3766
2813.69 3467
2814.19 3513
2814.69 3609
2815.19 3461
2815.69 3541
2816.19 3676
2816.69 3599
2817.19 3859
2817.69 3815
2818.20 3644
2818.70 3869
2819.20 4060
2819.70 4102
2820.20 3983
2820.70 3928
2821.20 3749
2821.70 3697
2822.20 3508
2822.70 3298
2823.20 3430
2823.70 3545
2824.21 3451
2824.71 3468
2825.21 3426
2825.71 3450
2826.21 3361
2826.71 3391
2827.21 3096
2827.72 3182
2828.22 3086
2828.72 3074
2829.22 2948
2829.72 3000
2830.22 2880
2830.72 2819
2831.23 3240
2831.73 3153
2832.23 3244
2832.73 3286
2833.23 3466
2833.74 3437
2834.24 3336
2834.74 3403
2835.24 3008
2835.74 3269
2836.25 3300
2836.75 3347
2837.25 3156
2837.75 3242
2838.26 3299
2838.76 3147
2839.26 3239
2839.76 3146
2840.27 3276
2840.77 3338
2841.27 2952
2841.77 3214
2842.28 3324
2842.78 3378
2843.28 3129
2843.79 3249
2844.29 3453
2844.79 3640
2845.29 3611
2845.80 3658
2846.30 3598
2846.80 3651
2847.31 3663
2847.81 3823
2848.31 3693
2848.82 3659
2849.32 3494
2849.82 3588
2850.33 3649
2850.83 3561
2851.33 3191
2851.84 3249
2852.34 3013
2852.84 3088
2853.35 3091
2853.85 2977
2854.36 3098
2854.86 3082
2855.36 2963
2855.87 2929
2856.37 3182
2856.88 3258
2857.38 3211
2857.88 3156
2858.39 3194
2858.89 3218
2859.40 3051
2859.90 3103
2860.41 3217
2860.91 3242
2861.41 3013
2861.92 3023
2862.42 2953
2862.93 3016
2863.43 3014
2863.94 2943
2864.44 3074
2864.95 2967
2865.45 2834
2865.96 3009
2866.46 2817
2866.97 2984
2867.47 3042
2867.98 2952
2868.48 2766
2868.99 2765
2869.49 3021
2870.00 2945
2870.50 2924
2871.01 3133
2871.51 3168
2872.02 3267
2872.52 2969
2873.03 3124
2873.53 3141
2874.04 3140
2874.54 3154
2875.05 3161
2875.56 3361
2876.06 3182
2876.57 3312
2877.07 3423
2877.58 3215
2878.09 3265
2878.59 3239
2879.10 3365
2879.60 3537
2880.11 3559
2880.62 3762
2881.12 4018
2881.63 4046
2882.13 4074
2882.64 4084
2883.15 4332
2883.65 4099
2884.16 4130
2884.67 3942
2885.17 4015
2885.68 4152
2886.19 4083
2886.69 4342
2887.20 4310
2887.71 4062
2888.21 4154
2888.72 4236
2889.23 4078
2889.73 3843
2890.24 3819
2890.75 3686
2891.25 3467
2891.76 3473
2892.27 3369
2892.78 3363
2893.28 3295
2893.79 3398
2894.30 3309
2894.81 3311
2895.31 3460
2895.82 3890
2896.33 3807
2896.84 3603
2897.34 3779
2897.85 3643
2898.36 3753
2898.87 3493
2899.37 3774
2899.88 3982
2900.39 4001
2900.90 4048
2901.41 3993
2901.91 4061
2902.42 4139
2902.93 4170
2903.44 4127
2903.95 4100
2904.45 4142
2904.96 3994
2905.47 4064
2905.98 3913
2906.49 3624
2907.00 3776
2907.50 3636
2908.01 3371
2908.52 3201
2909.03 3348
2909.54 3450
2910.05 3374
2910.56 3239
2911.06 3225
2911.57 3302
2912.08 3378
2912.59 3309
2913.10 3247
2913.61 3444
2914.12 3088
2914.63 3186
2915.14 3113
2915.65 3215
2916.16 3105
2916.66 3041
2917.17 3137
2917.68 3117
2918.19 3078
2918.70 3193
2919.21 3108
2919.72 2973
2920.23 3049
2920.74 3307
2921.25 3383
2921.76 3798
2922.27 3824
2922.78 3875
2923.29 4052
2923.80 4283
2924.31 4416
2924.82 4684
2925.33 4803
2925.84 4650
2926.35 4513
2926.86 4558
2927.37 4531
2927.88 3920
2928.39 3707
2928.90 3749
2929.41 3369
2929.92 3367
2930.43 3334
2930.94 3354
2931.45 3230
2931.96 3030
2932.47 3077
2932.99 3218
2933.50 3196
2934.01 3231
2934.52 3195
2935.03 3240
2935.54 3339
2936.05 3429
2936.56 3405
2937.07 3167
2937.58 3174
2938.09 3103
2938.61 3236
2939.12 3073
2939.63 3110
2940.14 3377
2940.65 3311
2941.16 3213
2941.67 3192
2942.19 3206
2942.70 3463
2943.21 3735
2943.72 3910
2944.23 3887
2944.74 4059
2945.26 4543
2945.77 4356
2946.28 4681
2946.79 4630
2947.30 4550
2947.82 4446
2948.33 4393
2948.84 4460
2949.35 3975
2949.86 3694
2950.38 3781
2950.89 3472
2951.40 3229
2951.91 3276
2952.43 3260
2952.94 3081
2953.45 3072
2953.96 2901
2954.48 2856
2954.99 2630
2955.50 2982
2956.01 2937
2956.53 3140
2957.04 3271
2957.55 3111
2958.06 3165
2958.58 3358
2959.09 3124
2959.60 3272
2960.12 3459
2960.63 3583
2961.14 3727
2961.66 3714
2962.17 3799
2962.68 3660
2963.20 3711
2963.71 3707
2964.22 3818
2964.74 3559
2965.25 3623
2965.76 3588
2966.28 3245
2966.79 3284
2967.30 3156
2967.82 3226
2968.33 3207
2968.85 3075
2969.36 3096
2969.87 3124
2970.39 3061
2970.90 3175
2971.42 3117
2971.93 3007
2972.44 3112
2972.96 3075
2973.47 3247
2973.99 3042
2974.50 3306
2975.02 3327
2975.53 3173
2976.04 3092
2976.56 3187
2977.07 3394
2977.59 3166
2978.10 3205
2978.62 3035
2979.13 3006
2979.65 2878
2980.16 3186
2980.68 3218
2981.19 3047
2981.71 3077
2982.22 3442
2982.74 3399
2983.25 3461
2983.77 3425
2984.28 3355
2984.80 3735
2985.31 3568
2985.83 3683
2986.34 3823
2986.86 3741
2987.37 3748
2987.89 3616
2988.40 3628
2988.92 3651
2989.44 3598
2989.95 3547
2990.47 3767
2990.98 3715
2991.50 3545
2992.01 3611
2992.53 3688
2993.05 3675
2993.56 3730
2994.08 4037
2994.59 4406
2995.11 4264
2995.63 4323
2996.14 4339
2996.66 4608
2997.17 4930
2997.69 4792
2998.21 4773
2998.72 4833
2999.24 4800
2999.76 4854
3000.27 4595
3000.79 4736
3001.31 4711
3001.82 4631
3002.34 5116
3002.86 5473
3003.37 5399
3003.89 5409
3004.41 5725
3004.92 5549
3005.44 5230
3005.96 5262
3006.48 5297
3006.99 5071
3007.51 4435
3008.03 4205
3008.54 4223
3009.06 3989
3009.58 3672
3010.10 3746
3010.61 3656
3011.13 3636
3011.65 3475
3012.17 3541
3012.68 3524
3013.20 3548
3013.72 3427
3014.24 3513
3014.75 3424
3015.27 3742
3015.79 3692
3016.31 3619
3016.83 3861
3017.34 4020
3017.86 3571
3018.38 3682
3018.90 3802
3019.42 3509
3019.94 3777
3020.45 3949
3020.97 4031
3021.49 3894
3022.01 3878
3022.53 4008
3023.05 3734
3023.56 3879
3024.08 3909
3024.60 3886
3025.12 3722
3025.64 3815
3026.16 3696
3026.68 3573
3027.20 3640
3027.71 3458
3028.23 3598
3028.75 3542
3029.27 3373
3029.79 3479
3030.31 3284
3030.83 3530
3031.35 3564
3031.87 3706
3032.39 3429
3032.91 3590
3033.43 3691
3033.94 3482
3034.46 3827
3034.98 3939
3035.50 3760
3036.02 3856
3036.54 3535
3037.06 3414
3037.58 3292
3038.10 3578
3038.62 3447
3039.14 3363
3039.66 3400
3040.18 3363
3040.70 3324
3041.22 3345
3041.74 3390
3042.26 3465
3042.78 3224
3043.30 3139
3043.82 3223
3044.34 3285
3044.86 3344
3045.38 3225
3045.90 3202
3046.42 3369
3046.94 3297
3047.47 3341
3047.99 3159
3048.51 3315
3049.03 3342
3049.55 3180
3050.07 3200
3050.59 3065
3051.11 2986
3051.63 3279
3052.15 3177
3052.67 3171
3053.20 3268
3053.72 3432
3054.24 3229
3054.76 3277
3055.28 3338
3055.80 3160
3056.32 3119
3056.84 3091
3057.37 2969
3057.89 3275
3058.41 3127
3058.93 3081
3059.45 2986
3059.97 2875
3060.49 3123
3061.02 3336
3061.54 3234
3062.06 3176
3062.58 3318
3063.10 3296
3063.63 3391
3064.15 3267
3064.67 3206
3065.19 3213
3065.71 3382
3066.24 3437
3066.76 3244
3067.28 3558
3067.80 3394
3068.33 3264
3068.85 3493
3069.37 3632
3069.89 3327
3070.42 3346
3070.94 3299
3071.46 3321
3071.98 3447
3072.51 3184
3073.03 3444
3073.55 3516
3074.08 3571
3074.60 3323
3075.12 3423
3075.64 3508
3076.17 3739
3076.69 3793
3077.21 3767
3077.74 3835
3078.26 3925
3078.78 3840
3079.31 4403
3079.83 4282
3080.35 4015
3080.88 4325
3081.40 4315
3081.92 4026
3082.45 3856
3082.97 4106
3083.49 4233
3084.02 4211
3084.54 3967
3085.07 3838
3085.59 4093
3086.11 4177
3086.64 3830
3087.16 3854
3087.69 3883
3088.21 3860
3088.73 3882
3089.26 3783
3089.78 3830
3090.31 3723
3090.83 3741
3091.35 3886
3091.88 3703
3092.40 3612
3092.93 3624
3093.45 3804
3093.98 3890
3094.50 3861
3095.03 3900
3095.55 4156
3096.08 4252
3096.60 4118
3097.13 4426
3097.65 4650
3098.18 4710
3098.70 4964
3099.23 5406
3099.75 5773
3100.28 6796
3100.80 7279
3101.33 8069
3101.85 9247
3102.38 10222
3102.90 11013
3103.43 11163
3103.95 10884
3104.48 10351
3105.00 9632
3105.53 9096
3106.05 7990
3106.58 6948
3107.11 6170
3107.63 5791
3108.16 5251
3108.68 5195
3109.21 5157
3109.73 5146
3110.26 5042
3110.79 5035
3111.31 5512
3111.84 5080
3112.36 4757
3112.89 4753
3113.42 4336
3113.94 4174
3114.47 4225
3115.00 3967
3115.52 3734
3116.05 3895
3116.58 3769
3117.10 3636
3117.63 3495
3118.16 3579
3118.68 3771
3119.21 3768
3119.74 3855
3120.26 3836
3120.79 3900
3121.32 3858
3121.84 4077
3122.37 4178
3122.90 3982
3123.42 3857
3123.95 3953
3124.48 4030
3125.01 3895
3125.53 3772
3126.06 3668
3126.59 3682
3127.11 3977
3127.64 3937
3128.17 3734
3128.70 3619
3129.22 3584
3129.75 3583
3130.28 3719
3130.81 3565
3131.33 3670
3131.86 3387
3132.39 3262
3132.92 3377
3133.45 3390
3133.97 3380
3134.50 3346
3135.03 3202
3135.56 3574
3136.09 3522
3136.61 3521
3137.14 3472
3137.67 3512
3138.20 3768
3138.73 3629
3139.26 3197
3139.78 3257
3140.31 3247
3140.84 3331
3141.37 3199
3141.90 2929
3142.43 3179
3142.96 3220
3143.48 3373
3144.01 3340
3144.54 3415
3145.07 3563
3145.60 3731
3146.13 3812
3146.66 3808
3147.19 3929
3147.72 3899
3148.25 3966
3148.77 4234
3149.30 4211
3149.83 3999
3150.36 4064
3150.89 3907
3151.42 3794
3151.95 3840
3152.48 3664
3153.01 3397
3153.54 3356
3154.07 3524
3154.60 3679
3155.13 3751
3155.66 3724
3156.19 3825
3156.72 3708
3157.25 3581
3157.78 3525
3158.31 3734
3158.84 3848
3159.37 3665
3159.90 3680
3160.43 3510
3160.96 3667
3161.49 3551
3162.02 3560
3162.55 3496
3163.08 3227
3163.61 3264
3164.14 3208
3164.67 3469
3165.20 3273
3165.73 3212
3166.26 3340
3166.79 3387
3167.32 3174
3167.86 3330
3168.39 3273
3168.92 3007
3169.45 3129
3169.98 3087
3170.51 3063
3171.04 2965
3171.57 3027
3172.10 3146
3172.63 3202
3173.17 3268
3173.70 3424
3174.23 3522
3174.76 3693
3175.29 3820
3175.82 3777
3176.35 3580
3176.89 3635
3177.42 3542
3177.95 3613
3178.48 3295
3179.01 3286
3179.54 3350
3180.08 3475
3180.61 3266
3181.14 3302
3181.67 3397
3182.20 3154
3182.74 3113
3183.27 3110
3183.80 3126
3184.33 3412
3184.86 3345
3185.40 3137
3185.93 3047
3186.46 3073
3186.99 3295
3187.53 3343
3188.06 3188
3188.59 3161
3189.12 3041
3189.66 3315
3190.19 3092
3190.72 3003
3191.25 3189
3191.79 3041
3192.32 3046
3192.85 3207
3193.39 3414
3193.92 3438
3194.45 3322
3194.98 3332
3195.52 3119
3196.05 3276
3196.58 3304
3197.12 3193
3197.65 3346
3198.18 3523
3198.72 3456
3199.25 3344
3199.78 3393
3200.32 3660
3200.85 3424
3201.39 3512
3201.92 3463
3202.45 3857
3202.99 3855
3203.52 3824
3204.05 3794
3204.59 3804
3205.12 3816
3205.66 3739
3206.19 3705
3206.72 3889
3207.26 3814
3207.79 3560
3208.33 3884
3208.86 4347
3209.39 4323
3209.93 4529
3210.46 4534
3211.00 4590
3211.53 4748
3212.07 4695
3212.60 4677
3213.14 4424
3213.67 4277
3214.20 4117
3214.74 4112
3215.27 3979
3215.81 3843
3216.34 3749
3216.88 3960
3217.41 3970
3217.95 3528
3218.48 3839
3219.02 4010
3219.55 4180
3220.09 3904
3220.62 4245
3221.16 4246
3221.70 3911
3222.23 4120
3222.77 3840
3223.30 4173
3223.84 4178
3224.37 4161
3224.91 4348
3225.44 4108
3225.98 4118
3226.51 4051
3227.05 3708
3227.59 3840
3228.12 3587
3228.66 3676
3229.19 3732
3229.73 3764
3230.27 3939
3230.80 3820
3231.34 3793
3231.87 3737
3232.41 3681
3232.95 3841
3233.48 3931
3234.02 4060
3234.56 3992
3235.09 3918
3235.63 3806
3236.16 3846
3236.70 4293
3237.24 4347
3237.77 4352
3238.31 4483
3238.85 4537
3239.38 4457
3239.92 4344
3240.46 4392
3241.00 4305
3241.53 4103
3242.07 3988
3242.61 3987
3243.14 3979
3243.68 3957
3244.22 3923
3244.75 3881
3245.29 3867
3245.83 4042
3246.37 3912
3246.90 3905
3247.44 4071
3247.98 4184
3248.52 3825
3249.05 3704
3249.59 3915
3250.13 4019
3250.67 4093
3251.20 4101
3251.74 4257
3252.28 4242
3252.82 4138
3253.36 4077
3253.89 3770
3254.43 4295
3254.97 4046
3255.51 4160
3256.05 4420
3256.58 4689
3257.12 4585
3257.66 4242
3258.20 4416
3258.74 4881
3259.28 5218
3259.81 5419
3260.35 5474
3260.89 5964
3261.43 6126
3261.97 6239
3262.51 6662
3263.05 6658
3263.59 7523
3264.12 8208
3264.66 9140
3265.20 9628
3265.74 10162
3266.28 10193
3266.82 10402
3267.36 10446
3267.90 10825
3268.44 10254
3268.98 10087
3269.51 9334
3270.05 8277
3270.59 7060
3271.13 6257
3271.67 5766
3272.21 5279
3272.75 4916
3273.29 4824
3273.83 4957
3274.37 4572
3274.91 4439
3275.45 4754
3275.99 4699
3276.53 4492
3277.07 4852
3277.61 4865
3278.15 4761
3278.69 4615
3279.23 4889
3279.77 5075
3280.31 4736
3280.85 4797
3281.39 4821
3281.93 4742
3282.47 4733
3283.01 4629
3283.55 4895
3284.09 4853
3284.63 4995
3285.17 5050
3285.71 4827
3286.25 5111
3286.79 5303
3287.34 5258
3287.88 4902
3288.42 5065
3288.96 5141
3289.50 5541
3290.04 5501
3290.58 5193
3291.12 5421
3291.66 5828
3292.20 6344
3292.74 6673
3293.29 6682
3293.83 6635
3294.37 6935
3294.91 7492
3295.45 7778
3295.99 7939
3296.53 7462
3297.08 7347
3297.62 6825
3298.16 6346
3298.70 6355
3299.24 6173
3299.78 6079
3300.33 5597
3300.87 5506
3301.41 5131
3301.95 5097
3302.49 5073
3303.04 5022
3303.58 4798
3304.12 4920
3304.66 5302
3305.20 5281
3305.75 4658
3306.29 4683
3306.83 4698
3307.37 4659
3307.92 4747
3308.46 4692
3309.00 4501
3309.54 4588
3310.09 4382
3310.63 4382
3311.17 4575
3311.71 4799
3312.26 4539
3312.80 4636
3313.34 4627
3313.89 5011
3314.43 5152
3314.97 5300
3315.51 5308
3316.06 5233
3316.60 5602
3317.14 5801
3317.69 5925
3318.23 5766
3318.77 5927
3319.32 6016
3319.86 6211
3320.40 6438
3320.95 6153
3321.49 6529
3322.03 6577
3322.58 6620
3323.12 6746
3323.67 6888
3324.21 6341
3324.75 6222
3325.30 6360
3325.84 6558
3326.38 6163
3326.93 5719
3327.47 5869
3328.02 5678
3328.56 5849
3329.10 5876
3329.65 6370
3330.19 6786
3330.74 8202
3331.28 9964
3331.83 12163
3332.37 15263
3332.92 18614
3333.46 21328
3334.00 24886
3334.55 27445
3335.09 28895
3335.64 29913
3336.18 30531
3336.73 30744
3337.27 30248
3337.82 29073
3338.36 27527
3338.91 25082
3339.45 22635
3340.00 20233
3340.54 16644
3341.09 13578
3341.63 11295
3342.18 9949
3342.72 8289
3343.27 7456
3343.81 6856
3344.36 6474
3344.90 6109
3345.45 6083
3346.00 6082
3346.54 5954
3347.09 5830
3347.63 6148
3348.18 6205
3348.72 6398
3349.27 6971
3349.82 7180
3350.36 7240
3350.91 7312
3351.45 7621
3352.00 7302
3352.55 7245
3353.09 6976
3353.64 7249
3354.18 7310
3354.73 6676
3355.28 6298
3355.82 6230
3356.37 6055
3356.92 5517
3357.46 5502
3358.01 5153
3358.56 4741
3359.10 4653
3359.65 4720
3360.20 4745
3360.74 4765
3361.29 4957
3361.84 4921
3362.38 4829
3362.93 4755
3363.48 5099
3364.02 5016
3364.57 5260
3365.12 5235
3365.66 5109
3366.21 5316
3366.76 5277
3367.31 5068
3367.85 5024
3368.40 5340
3368.95 5544
3369.50 5425
3370.04 5224
3370.59 5504
3371.14 5892
3371.69 6337
3372.23 6570
3372.78 6783
3373.33 6936
3373.88 7301
3374.42 7667
3374.97 7937
3375.52 7061
3376.07 6895
3376.62 6522
3377.16 6179
3377.71 5844
3378.26 5224
3378.81 4809
3379.36 4939
3379.91 4889
3380.45 4799
3381.00 4686
3381.55 4681
3382.10 4650
3382.65 4388
3383.20 4474
3383.75 4572
3384.29 4548
3384.84 4728
3385.39 4612
3385.94 4285
3386.49 4114
3387.04 4125
3387.59 4101
3388.14 4023
3388.68 4274
3389.23 4176
3389.78 3858
3390.33 4076
3390.88 3756
3391.43 4037
3391.98 4067
3392.53 3811
3393.08 3830
3393.63 3902
3394.18 3634
3394.73 3780
3395.28 3830
3395.83 3571
3396.38 3563
3396.93 3646
3397.48 3381
3398.02 3559
3398.57 3446
3399.12 3575
3399.67 3503
3400.22 3501
3400.77 3552
3401.32 3506
3401.87 3432
3402.42 3641
3402.97 3378
3403.52 3698
3404.08 3626
3404.63 3674
3405.18 3579
3405.73 3661
3406.28 3642
3406.83 3485
3407.38 3413
3407.93 3580
3408.48 3742
3409.03 3879
3409.58 3863
3410.13 3817
3410.68 4017
3411.23 4162
3411.78 4351
3412.33 4480
3412.89 4593
3413.44 4480
3413.99 4316
3414.54 4252
3415.09 3909
3415.64 4068
3416.19 4022
3416.74 3805
3417.29 3764
3417.85 3750
3418.40 3563
3418.95 3563
3419.50 3427
3420.05 3270
3420.60 3460
3421.16 3672
3421.71 3386
3422.26 3617
3422.81 3907
3423.36 3953
3423.91 4113
3424.47 3937
3425.02 3950
3425.57 3788
3426.12 3848
3426.67 3820
3427.23 3584
3427.78 3375
3428.33 3741
3428.88 3622
3429.44 3595
3429.99 3622
3430.54 3669
3431.09 3566
3431.64 3683
3432.20 3456
3432.75 3456
3433.30 3492
3433.86 3316
3434.41 3667
3434.96 3706
3435.51 3406
3436.07 3368
3436.62 3467
3437.17 3463
3437.73 3443
3438.28 3534
3438.83 3535
3439.38 3568
3439.94 3745
3440.49 3675
3441.04 3632
3441.60 3743
3442.15 3539
3442.70 3250
3443.26 3394
3443.81 3496
3444.36 3545
3444.92 3282
3445.47 3216
3446.03 3188
3446.58 3459
3447.13 3283
3447.69 3132
3448.24 3258
3448.79 3193
3449.35 3098
3449.90 3266
3450.46 3179
3451.01 2922
3451.56 3042
3452.12 2927
3452.67 3124
3453.23 3200
3453.78 2985
3454.34 3154
3454.89 3084
3455.44 3170
3456.00 3119
3456.55 3256
3457.11 3294
3457.66 3184
3458.22 3277
3458.77 3131
3459.33 3267
3459.88 3212
3460.44 3478
3460.99 3109
3461.55 3265
3462.10 3480
3462.66 3059
3463.21 3136
3463.77 3176
3464.32 3384
3464.88 3573
3465.43 3488
3465.99 3480
3466.54 3329
3467.10 3274
3467.65 3450
3468.21 3437
3468.76 3356
3469.32 3591
3469.87 3577
3470.43 3349
3470.99 3544
3471.54 3449
3472.10 3440
3472.65 3721
3473.21 3649
3473.76 3702
3474.32 3744
3474.88 3559
3475.43 3721
3475.99 3755
3476.54 3800
3477.10 3771
3477.66 3970
3478.21 3895
3478.77 3860
3479.33 4230
3479.88 4315
3480.44 4070
3480.99 4304
3481.55 4396
3482.11 4454
3482.66 4295
3483.22 4159
3483.78 4071
3484.33 4047
3484.89 3851
3485.45 3903
3486.00 4138
3486.56 4141
3487.12 4150
3487.68 4596
3488.23 5171
3488.79 5622
3489.35 6082
3489.90 6751
3490.46 7169
3491.02 7408
3491.58 7472
3492.13 8010
3492.69 8106
3493.25 8045
3493.81 7858
3494.36 7603
3494.92 7310
3495.48 6887
3496.04 7003
3496.59 7254
3497.15 7867
3497.71 8259
3498.27 8623
3498.82 8654
3499.38 9243
3499.94 9835
3500.50 10175
3501.06 10189
3501.61 10445
3502.17 10221
3502.73 10644
3503.29 11275
3503.85 11519
3504.41 11750
3504.96 11844
3505.52 12202
3506.08 12427
3506.64 11629
3507.20 11419
3507.76 10543
3508.32 9863
3508.87 8885
3509.43 7978
3509.99 7109
3510.55 6554
3511.11 6099
3511.67 5464
3512.23 5169
3512.79 4891
3513.34 4471
3513.90 4246
3514.46 4319
3515.02 4111
3515.58 3974
3516.14 3947
3516.70 3756
3517.26 3827
3517.82 3935
3518.38 4091
3518.94 4067
3519.50 4374
3520.06 4104
3520.62 3899
3521.18 4117
3521.74 4229
3522.30 4281
3522.86 4239
3523.42 4145
3523.97 4171
3524.53 4224
3525.09 4018
3525.65 3791
3526.21 3966
3526.77 3725
3527.34 3508
3527.90 3599
3528.46 3597
3529.02 3564
3529.58 3471
3530.14 3757
3530.70 3764
3531.26 3869
3531.82 3569
3532.38 3604
3532.94 3794
3533.50 3775
3534.06 3948
3534.62 3994
3535.18 3956
3535.74 4064
3536.30 3805
3536.86 3913
3537.43 4049
3537.99 3954
3538.55 3857
3539.11 3967
3539.67 4123
3540.23 4406
3540.79 4346
3541.35 4228
3541.91 4225
3542.48 4330
3543.04 4261
3543.60 4236
3544.16 4557
3544.72 4339
3545.28 4309
3545.84 4082
3546.41 3880
3546.97 3647
3547.53 3651
3548.09 3509
3548.65 3558
3549.22 3530
3549.78 3296
3550.34 3134
3550.90 3108
3551.46 2952
3552.03 2919
3552.59 2897
3553.15 3054
3553.71 3272
3554.27 3181
3554.84 3277
3555.40 3036
3555.96 2825
3556.52 3035
3557.09 3112
3557.65 2868
3558.21 3032
3558.77 3287
3559.34 3228
3559.90 3256
3560.46 3261
3561.03 3601
3561.59 3305
3562.15 3379
3562.71 3395
3563.28 3283
3563.84 3230
3564.40 3177
3564.97 3177
3565.53 3173
3566.09 3189
3566.66 2911
3567.22 2920
3567.78 2885
3568.35 2986
3568.91 3213
3569.47 3085
3570.04 2983
3570.60 3046
3571.16 2849
3571.73 3000
3572.29 3143
3572.85 3010
3573.42 2935
3573.98 3236
3574.55 3242
3575.11 3332
3575.67 3357
3576.24 3436
3576.80 3544
3577.37 3381
3577.93 3665
3578.49 3633
3579.06 3739
3579.62 3475
3580.19 3415
3580.75 3305
3581.32 3055
3581.88 3237
3582.45 3227
3583.01 3084
3583.57 3233
3584.14 3158
3584.70 3204
3585.27 2965
3585.83 2933
3586.40 2976
3586.96 2832
3587.53 2982
3588.09 2970
3588.66 3266
3589.22 3183
3589.79 3018
3590.35 2874
3590.92 2932
3591.48 3065
3592.05 2891
3592.61 2812
3593.18 3047
3593.75 3157
3594.31 2914
3594.88 2996
3595.44 3196
3596.01 3041
3596.57 2962
3597.14 2997
3597.70 3117
3598.27 3036
3598.84 3018
3599.40 2978
3599.97 2997
3600.53 3124
3601.10 3077
3601.67 3168
3602.23 2999
3602.80 3241
3603.36 3055
3603.93 3201
3604.50 3037
3605.06 3041
3605.63 2975
3606.20 2887
3606.76 2860
3607.33 2684
3607.89 2716
3608.46 2876
3609.03 3093
3609.59 2977
3610.16 2793
3610.73 2740
3611.29 2849
3611.86 2655
3612.43 2845
3613.00 3183
3613.56 3283
3614.13 3381
3614.70 3743
3615.26 4013
3615.83 4207
3616.40 4733
3616.97 5145
3617.53 5512
3618.10 5614
3618.67 5788
3619.23 5790
3619.80 5427
3620.37 5369
3620.94 5109
3621.50 4802
3622.07 4513
3622.64 3954
3623.21 3780
3623.78 3644
3624.34 3402
3624.91 3141
3625.48 3045
3626.05 2901
3626.61 2926
3627.18 2838
3627.75 2788
3628.32 2782
3628.89 2855
3629.46 2957
3630.02 3052
3630.59 2908
3631.16 2902
3631.73 3059
3632.30 3095
3632.87 2926
3633.43 2818
3634.00 3016
3634.57 2887
3635.14 2741
3635.71 2849
3636.28 3014
3636.85 2927
3637.41 3140
3637.98 3449
3638.55 3599
3639.12 3970
3639.69 4060
3640.26 4293
3640.83 4344
3641.40 4584
3641.97 4829
3642.54 4866
3643.11 4985
3643.68 4932
3644.24 4475
3644.81 4251
3645.38 4221
3645.95 4039
3646.52 3936
3647.09 3922
3647.66 4178
3648.23 3732
3648.80 3282
3649.37 3456
3649.94 3605
3650.51 3543
3651.08 3460
3651.65 3637
3652.22 3885
3652.79 3714
3653.36 3509
3653.93 3527
3654.50 3752
3655.07 3865
3655.64 4120
3656.21 4031
3656.78 4207
3657.35 4195
3657.92 4371
3658.49 4755
3659.06 4711
3659.63 4735
3660.20 4453
3660.78 4562
3661.35 4416
3661.92 4267
3662.49 3943
3663.06 4017
3663.63 4252
3664.20 4004
3664.77 3708
3665.34 3867
3665.91 3794
3666.48 3852
3667.06 3402
3667.63 3487
3668.20 3413
3668.77 3521
3669.34 3371
3669.91 3253
3670.48 3406
3671.05 3310
3671.63 3154
3672.20 3368
3672.77 3390
3673.34 3375
3673.91 3673
3674.48 3762
3675.06 3934
3675.63 3900
3676.20 3778
3676.77 3747
3677.34 3481
3677.92 3285
3678.49 3546
3679.06 3423
3679.63 3454
3680.20 3497
3680.78 3419
3681.35 3265
3681.92 3320
3682.49 3395
3683.07 3061
3683.64 3130
3684.21 3309
3684.78 3292
3685.36 3214
3685.93 3130
3686.50 3582
3687.07 3781
3687.65 3829
3688.22 4162
3688.79 4379
3689.37 4657
3689.94 4468
3690.51 4580
3691.08 4513
3691.66 4550
3692.23 4416
3692.80 3936
3693.38 3904
3693.95 3804
3694.52 3549
3695.10 3388
3695.67 3165
3696.24 3168
3696.82 3076
3697.39 3339
3697.96 3360
3698.54 3436
3699.11 3402
3699.68 3407
3700.26 3557
3700.83 3396
3701.41 3498
3701.98 3557
3702.55 3422
3703.13 3261
3703.70 3428
3704.28 3263
3704.85 3401
3705.42 3483
3706.00 3262
3706.57 3140
3707.15 3249
3707.72 3260
3708.30 3219
3708.87 3336
3709.44 3287
3710.02 3342
3710.59 3485
3711.17 3183
3711.74 3226
3712.32 3328
3712.89 3140
3713.47 3037
3714.04 3084
3714.62 3047
3715.19 3132
3715.77 3211
3716.34 3125
3716.92 3206
3717.49 2992
3718.07 3097
3718.64 3075
3719.22 3132
3719.79 3129
3720.37 2873
3720.94 2971
3721.52 2964
3722.09 3033
3722.67 2722
3723.24 2809
3723.82 2775
3724.40 2739
3724.97 2868
3725.55 2716
3726.12 2717
3726.70 2913
3727.27 2945
3727.85 3082
3728.43 3154
3729.00 3080
3729.58 3170
3730.15 3186
3730.73 3266
3731.31 3327
3731.88 3547
3732.46 3427
3733.03 3581
3733.61 3650
3734.19 3718
3734.76 3511
3735.34 3657
3735.92 3546
3736.49 3523
3737.07 3284
3737.65 2967
3738.22 3016
3738.80 3013
3739.38 2962
3739.95 2989
3740.53 2878
3741.11 2789
3741.68 2863
3742.26 2785
3742.84 2680
3743.42 2802
3743.99 2781
3744.57 2957
3745.15 2837
3745.72 2694
3746.30 2873
3746.88 2817
3747.46 2770
3748.03 3012
3748.61 3006
3749.19 2959
3749.77 2868
3750.34 2962
3750.92 2961
3751.50 2907
3752.08 2766
3752.65 2682
3753.23 2669
3753.81 2661
3754.39 2489
3754.97 2448
3755.54 2582
3756.12 2531
3756.70 2489
3757.28 2741
3757.86 2974
3758.44 2853
3759.01 2730
3759.59 2843
3760.17 3044
3760.75 2956
3761.33 2866
3761.91 2819
3762.48 3018
3763.06 2846
3763.64 2830
3764.22 2867
3764.80 2780
3765.38 2668
3765.96 2494
3766.53 2804
3767.11 2813
3767.69 2754
3768.27 2771
3768.85 2526
3769.43 2570
3770.01 2641
3770.59 2777
3771.17 2856
3771.75 2758
3772.33 2653
3772.91 2803
3773.48 2816
3774.06 2676
3774.64 2591
3775.22 2731
3775.80 2749
3776.38 2577
3776.96 2786
3777.54 2812
3778.12 2720
3778.70 2807
3779.28 2589
3779.86 2672
3780.44 2647
3781.02 2653
3781.60 2721
3782.18 2539
3782.76 2461
3783.34 2626
3783.92 2608
3784.50 2752
3785.08 2791
3785.66 2644
3786.24 2800
3786.82 2767
3787.40 2733
3787.98 2730
3788.56 2585
3789.15 2866
3789.73 2645
3790.31 2681
3790.89 2517
3791.47 2586
3792.05 2658
3792.63 2662
3793.21 2820
3793.79 2750
3794.37 2753
3794.95 2586
3795.53 2636
3796.12 2575
3796.70 2729
3797.28 2687
3797.86 2659
3798.44 2600
3799.02 2674
3799.60 2807
3800.18 2806
3800.77 2785
3801.35 2961
3801.93 2982
3802.51 3281
3803.09 3339
3803.67 3264
3804.26 3209
3804.84 3158
3805.42 3208
3806.00 3035
3806.58 3397
3807.17 3086
3807.75 3342
3808.33 3364
3808.91 3286
3809.49 3316
3810.08 3277
3810.66 3226
3811.24 3320
3811.82 3436
3812.41 3529
3812.99 3317
3813.57 3308
3814.15 3584
3814.74 3854
3815.32 3788
3815.90 3630
3816.48 3538
3817.07 3487
3817.65 3401
3818.23 3262
3818.81 3091
3819.40 2905
3819.98 2942
3820.56 2765
3821.15 2676
3821.73 2662
3822.31 2574
3822.90 2510
3823.48 2915
3824.06 2591
3824.65 2552
3825.23 2442
3825.81 2557
3826.40 2677
3826.98 2664
3827.56 2509
3828.15 2583
3828.73 2536
3829.31 2564
3829.90 2702
3830.48 2708
3831.06 2484
3831.65 2531
3832.23 2537
3832.82 2708
3833.40 2549
3833.98 2643
3834.57 2803
3835.15 2487
3835.74 2623
3836.32 2546
3836.91 2653
3837.49 2603
3838.07 2638
3838.66 2635
3839.24 2616
3839.83 2610
3840.41 2627
3841.00 2390
3841.58 2515
3842.17 2421
3842.75 2439
3843.34 2513
3843.92 2519
3844.50 2586
3845.09 2664
3845.67 2406
3846.26 2513
3846.84 2397
3847.43 2346
3848.01 2482
3848.60 2585
3849.18 2589
3849.77 2497
3850.36 2516
3850.94 2571
3851.53 2554
3852.11 2438
3852.70 2472
3853.28 2706
3853.87 2609
3854.45 2511
3855.04 2550
3855.62 2518
3856.21 2716
3856.80 2700
3857.38 3087
3857.97 3243
3858.55 3224
3859.14 3530
3859.73 3802
3860.31 4182
3860.90 4290
3861.48 4329
3862.07 4419
3862.66 4500
3863.24 4651
3863.83 4759
3864.42 4471
3865.00 4398
3865.59 4111
3866.17 3986
3866.76 3849
3867.35 3595
3867.93 3325
3868.52 3434
3869.11 3103
3869.69 2969
3870.28 2962
3870.87 2987
3871.45 2964
3872.04 3039
3872.63 3025
3873.22 2980
3873.80 3262
3874.39 3133
3874.98 2978
3875.56 2973
3876.15 2986
3876.74 2866
3877.33 2781
3877.91 2769
3878.50 2731
3879.09 2753
3879.68 2896
3880.26 2714
3880.85 2721
3881.44 2825
3882.03 2556
3882.61 2473
3883.20 2507
3883.79 2561
3884.38 2320
3884.97 2565
3885.55 2615
3886.14 2552
3886.73 2782
3887.32 2713
3887.91 3039
3888.49 3116
3889.08 3118
3889.67 2926
3890.26 3139
3890.85 3005
3891.44 2933
3892.02 3055
3892.61 2940
3893.20 2823
3893.79 2887
3894.38 2987
3894.97 2870
3895.56 2834
3896.14 2988
3896.73 2874
3897.32 2881
3897.91 2700
3898.50 2970
3899.09 2755
3899.68 2941
3900.27 3013
3900.86 2683
3901.44 2855
3902.03 2962
3902.62 3044
3903.21 2885
3903.80 2942
3904.39 2720
3904.98 2817
3905.57 2739
3906.16 2731
3906.75 2757
3907.34 2971
3907.93 2812
3908.52 2971
3909.11 2864
3909.70 2718
3910.29 2676
3910.88 2850
3911.47 2684
3912.06 2460
3912.65 2403
3913.24 2469
3913.83 2284
3914.42 2282
3915.01 2361
3915.60 2435
3916.19 2472
3916.78 2438
3917.37 2469
3917.96 2531
3918.55 2592
3919.14 2489
3919.73 2455
3920.32 2528
3920.91 2595
3921.50 2596
3922.09 2424
3922.68 2286
3923.27 2354
3923.87 2478
3924.46 2359
3925.05 2437
3925.64 2285
3926.23 2491
3926.82 2471
3927.41 2539
3928.00 2336
3928.59 2452
3929.18 2511
3929.78 2539
3930.37 2561
3930.96 2379
3931.55 2502
3932.14 2430
3932.73 2365
3933.32 2247
3933.92 2321
3934.51 2369
3935.10 2409
3935.69 2603
3936.28 2500
3936.87 2425
3937.47 2350
3938.06 2345
3938.65 2582
3939.24 2356
3939.83 2465
3940.43 2406
3941.02 2636
3941.61 2593
3942.20 2516
3942.80 2398
3943.39 2578
3943.98 2503
3944.57 2455
3945.17 2414
3945.76 2473
3946.35 2354
3946.94 2378
3947.54 2512
3948.13 2521
3948.72 2451
3949.31 2406
3949.91 2243
3950.50 2442
3951.09 2377
3951.68 2404
3952.28 2294
3952.87 2523
3953.46 2637
3954.06 2476
3954.65 2455
3955.24 2572
3955.84 2446
3956.43 2610
3957.02 2627
3957.62 2636
3958.21 2670
3958.80 2787
3959.40 2649
3959.99 2775
3960.58 2601
3961.18 2657
3961.77 2728
3962.37 2577
3962.96 2508
3963.55 2474
3964.15 2415
3964.74 2489
3965.33 2465
3965.93 2612
3966.52 2553
3967.12 2392
3967.71 2325
3968.31 2516
3968.90 2391
3969.49 2536
3970.09 2435
3970.68 2518
3971.28 2203
3971.87 2426
3972.47 2584
3973.06 2429
3973.65 2420
3974.25 2518
3974.84 2628
3975.44 2494
3976.03 2476
3976.63 2346
3977.22 2608
3977.82 2514
3978.41 2419
3979.01 2328
3979.60 2576
3980.20 2413
3980.79 2405
3981.39 2536
3981.98 2659
3982.58 2425
3983.17 2467
3983.77 2578
3984.36 2675
3984.96 2570
3985.56 2550
3986.15 2440
3986.75 2587
3987.34 2675
3987.94 2661
3988.53 2500
3989.13 2563
3989.73 2634
3990.32 2618
3990.92 2379
3991.51 2426
3992.11 2544
3992.71 2611
3993.30 2594
3993.90 2627
3994.49 2874
3995.09 2943
3995.69 2852
3996.28 2630
3996.88 2586
3997.47 2662
3998.07 2567
3998.67 2646
3999.26 2758
3999.86 2629
4000.46 2685
4001.05 2687
4001.65 2674
4002.25 2679
4002.84 2691
4003.44 2736
4004.04 2856
4004.63 2987
4005.23 2817
4005.83 2702
4006.43 2659
4007.02 2703
4007.62 2725
4008.22 2791
4008.81 2825
4009.41 2661
4010.01 2894
4010.61 2628
4011.20 2749
4011.80 2778
4012.40 2971
4013.00 3173
4013.59 2927
4014.19 2776
4014.79 2918
4015.39 3005
4015.98 3059
4016.58 3520
4017.18 3281
4017.78 3338
4018.38 3181
4018.97 3083
4019.57 3134
4020.17 3202
4020.77 2968
4021.37 2862
4021.96 2873
4022.56 2835
4023.16 2674
4023.76 2666
4024.36 2813
4024.96 3008
4025.55 2922
4026.15 2814
4026.75 2946
4027.35 2930
4027.95 2991
4028.55 2965
4029.15 3008
4029.74 3078
4030.34 2963
4030.94 2942
4031.54 2585
4032.14 2704
4032.74 2799
4033.34 2820
4033.94 2795
4034.54 2772
4035.14 2579
4035.73 2739
4036.33 2740
4036.93 2582
4037.53 2638
4038.13 2637
4038.73 2555
4039.33 2280
4039.93 2422
4040.53 2570
4041.13 2443
4041.73 2266
4042.33 2273
4042.93 2299
4043.53 2478
4044.13 2601
4044.73 2464
4045.33 2473
4045.93 2380
4046.53 2533
4047.13 2536
4047.73 2552
4048.33 2608
4048.93 2538
4049.53 2658
4050.13 2564
4050.73 2734
4051.33 2562
4051.93 2818
4052.53 2817
4053.13 2861
4053.73 2825
4054.33 2627
4054.93 2625
4055.53 2714
4056.13 2684
4056.74 2468
4057.34 2463
4057.94 2565
4058.54 2499
4059.14 2582
4059.74 2416
4060.34 2410
4060.94 2378
4061.54 2362
4062.14 2493
4062.75 2354
4063.35 2235
4063.95 2285
4064.55 2204
4065.15 2335
4065.75 2312
4066.35 2414
4066.96 2240
4067.56 2192
4068.16 2291
4068.76 2299
4069.36 2360
4069.96 2227
4070.57 2297
4071.17 2175
4071.77 2252
4072.37 2269
4072.97 2324
4073.58 2142
4074.18 2302
4074.78 2232
4075.38 2293
4075.98 2569
4076.59 2458
4077.19 2135
4077.79 2341
4078.39 2224
4079.00 2343
4079.60 2351
4080.20 2381
4080.80 2272
4081.41 2247
4082.01 2302
4082.61 2283
4083.21 2280
4083.82 2216
4084.42 2211
4085.02 2241
4085.63 2272
4086.23 2357
4086.83 2391
4087.43 2374
4088.04 2317
4088.64 2347
4089.24 2285
4089.85 2191
4090.45 2076
4091.05 2219
4091.66 2258
4092.26 2204
4092.86 2289
4093.47 2232
4094.07 2301
4094.67 2168
4095.28 2204
4095.88 2350
4096.49 2313
4097.09 2262
4097.69 2373
4098.30 2344
4098.90 2233
4099.50 2236
4100.11 2274
4100.71 2357
4101.32 2179
4101.92 2200
4102.52 2225
4103.13 2123
4103.73 2249
4104.34 2167
4104.94 2159
4105.55 2198
4106.15 2203
4106.76 2128
4107.36 2163
4107.96 2112
4108.57 2077
4109.17 2174
4109.78 2172
4110.38 2281
4110.99 2308
4111.59 2482
4112.20 2313
4112.80 2282
4113.41 2254
4114.01 2458
4114.62 2513
4115.22 2374
4115.83 2395
4116.43 2247
4117.04 2291
4117.64 2244
4118.25 2216
4118.85 2261
4119.46 2249
4120.06 2331
4120.67 2333
4121.28 2277
4121.88 2413
4122.49 2434
4123.09 2466
4123.70 2383
4124.30 2243
4124.91 2383
4125.52 2377
4126.12 2315
4126.73 2304
4127.33 2317
4127.94 2455
4128.55 2312
4129.15 2385
4129.76 2339
4130.36 2344
4130.97 2285
4131.58 2306
4132.18 2279
4132.79 2261
4133.40 2316
4134.00 2307
4134.61 2430
4135.22 2619
4135.82 2489
4136.43 2462
4137.04 2576
4137.64 2762
4138.25 2565
4138.86 2664
4139.46 2849
4140.07 2965
4140.68 2898
4141.28 3011
4141.89 3069
4142.50 2976
4143.11 3024
4143.71 3072
4144.32 2811
4144.93 2907
4145.53 2730
4146.14 2616
4146.75 2436
4147.36 2454
4147.96 2543
4148.57 2453
4149.18 2243
4149.79 2261
4150.39 2243
4151.00 2141
4151.61 2162
4152.22 2224
4152.83 2121
4153.43 2234
4154.04 2374
4154.65 2368
4155.26 2098
4155.87 2153
4156.47 2156
4157.08 2178
4157.69 2395
4158.30 2254
4158.91 2227
4159.52 2359
4160.12 2333
4160.73 2395
4161.34 2351
4161.95 2285
4162.56 2353
4163.17 2456
4163.77 2438
4164.38 2656
4164.99 2672
4165.60 2756
4166.21 2607
4166.82 2685
4167.43 2721
4168.04 2667
4168.65 2536
4169.25 2407
4169.86 2350
4170.47 2180
4171.08 2436
4171.69 2448
4172.30 2459
4172.91 2451
4173.52 2452
4174.13 2399
4174.74 2502
4175.35 2415
4175.96 2395
4176.57 2420
4177.18 2422
4177.79 2463
4178.40 2520
4179.01 2520
4179.62 2551
4180.23 2527
4180.84 2283
4181.45 2248
4182.06 2421
4182.67 2200
4183.28 2199
4183.89 2239
4184.50 2211
4185.11 2348
4185.72 2377
4186.33 2339
4186.94 2075
4187.55 1997
4188.16 2359
4188.77 2386
4189.38 2400
4189.99 2506
4190.60 2486
4191.21 2367
4191.82 2549
4192.43 2960
4193.04 3036
4193.65 3156
4194.26 3031
4194.88 3038
4195.49 3244
4196.10 3267
4196.71 3146
4197.32 3291
4197.93 3151
4198.54 3177
4199.15 2870
4199.76 2738
4200.38 2586
4200.99 2683
4201.60 2598
4202.21 2746
4202.82 2607
4203.43 2388
4204.05 2509
4204.66 2489
4205.27 2454
4205.88 2433
4206.49 2417
4207.10 2480
4207.72 2421
4208.33 2311
4208.94 2487
4209.55 2465
4210.16 2390
4210.78 2502
4211.39 2461
4212.00 2535
4212.61 2589
4213.22 2598
4213.84 2895
4214.45 2689
4215.06 2692
4215.67 2721
4216.29 2780
4216.90 3057
4217.51 3166
4218.12 3129
4218.74 3266
4219.35 3525
4219.96 3707
4220.58 3672
4221.19 3876
4221.80 3977
4222.41 3965
4223.03 4127
4223.64 4191
4224.25 4458
4224.87 4415
4225.48 4223
4226.09 4256
4226.71 4443
4227.32 4886
4227.93 4596
4228.55 4953
4229.16 5385
4229.77 4948
4230.39 4758
4231.00 4807
4231.61 5146
4232.23 5333
4232.84 5225
4233.45 5555
4234.07 6037
4234.68 6417
4235.30 6364
4235.91 6385
4236.52 6293
4237.14 5972
4237.75 5336
4238.37 5027
4238.98 4768
4239.59 4245
4240.21 3837
4240.82 3751
4241.44 3584
4242.05 3632
4242.67 3216
4243.28 2994
4243.90 3172
4244.51 2974
4245.12 3219
4245.74 3358
4246.35 3405
4246.97 3566
4247.58 3342
4248.20 3123
4248.81 3160
4249.43 3249
4250.04 3103
4250.66 2956
4251.27 3096
4251.89 3091
4252.50 2958
4253.12 2943
4253.73 2865
4254.35 2851
4254.96 2840
4255.58 2967
4256.19 2923
4256.81 2997
4257.43 2927
4258.04 2853
4258.66 2792
4259.27 2842
4259.89 2780
4260.50 2947
4261.12 2795
4261.73 2788
4262.35 2851
4262.97 2701
4263.58 2567
4264.20 2654
4264.81 2587
4265.43 2797
4266.05 2748
4266.66 2709
4267.28 2758
4267.90 2560
4268.51 2844
4269.13 2781
4269.74 2720
4270.36 2655
4270.98 2608
4271.59 2569
4272.21 2804
4272.83 2749
4273.44 2496
4274.06 2802
4274.68 2938
4275.29 2905
4275.91 2861
4276.53 2987
4277.14 3043
4277.76 2837
4278.38 2693
4279.00 2685
4279.61 2536
4280.23 2562
4280.85 2533
4281.46 2394
4282.08 2590
4282.70 2415
4283.32 2360
4283.93 2356
4284.55 2356
4285.17 2270
4285.79 2301
4286.40 2366
4287.02 2248
4287.64 2306
4288.26 2346
4288.87 2382
4289.49 2457
4290.11 2439
4290.73 2426
4291.35 2362
4291.96 2328
4292.58 2324
4293.20 2437
4293.82 2340
4294.44 2266
4295.05 2137
4295.67 2132
4296.29 2234
4296.91 2353
4297.53 2296
4298.15 2274
4298.76 2255
4299.38 2292
4300.00 2354
4300.62 2300
4301.24 2327
4301.86 2435
4302.48 2300
4303.09 2320
4303.71 2237
4304.33 2484
4304.95 2291
4305.57 2238
4306.19 2241
4306.81 2207
4307.43 2332
4308.05 2134
4308.67 2251
4309.28 2309
4309.90 2297
4310.52 2183
4311.14 2389
4311.76 2152
4312.38 2072
4313.00 2202
4313.62 2201
4314.24 2188
4314.86 2218
4315.48 2242
4316.10 2268
4316.72 2278
4317.34 2282
4317.96 2192
4318.58 2164
4319.20 2169
4319.82 2293
4320.44 2398
4321.06 2342
4321.68 2373
4322.30 2593
4322.92 2585
4323.54 2601
4324.16 2509
4324.78 2477
4325.40 2499
4326.02 2538
4326.64 2558
4327.26 2434
4327.88 2408
4328.50 2312
4329.12 2237
4329.74 2547
4330.36 2504
4330.99 2397
4331.61 2458
4332.23 2447
4332.85 2123
4333.47 2355
4334.09 2285
4334.71 2190
4335.33 2386
4335.95 2514
4336.57 2586
4337.20 2542
4337.82 2682
4338.44 2555
4339.06 2828
4339.68 2769
4340.30 2568
4340.92 2521
4341.55 2715
4342.17 2699
4342.79 2769
4343.41 2938
4344.03 3352
4344.65 3609
4345.28 3701
4345.90 4009
4346.52 4618
4347.14 4646
4347.76 4549
4348.39 4458
4349.01 4361
4349.63 4162
4350.25 4063
4350.87 3507
4351.50 3159
4352.12 3024
4352.74 2891
4353.36 2585
4353.99 2541
4354.61 2555
4355.23 2472
4355.85 2375
4356.48 2392
4357.10 2408
4357.72 2493
4358.34 2404
4358.97 2521
4359.59 2605
4360.21 2380
4360.84 2460
4361.46 2451
4362.08 2393
4362.70 2443
4363.33 2568
4363.95 2478
4364.57 2620
4365.20 2522
4365.82 2443
4366.44 2411
4367.07 2358
4367.69 2162
4368.31 2251
4368.94 2264
4369.56 2194
4370.19 2068
4370.81 2153
4371.43 2178
4372.06 1921
4372.68 1965
4373.30 2126
4373.93 2143
4374.55 2180
4375.18 2160
4375.80 2233
4376.42 2150
4377.05 2132
4377.67 2367
4378.30 2326
4378.92 2244
4379.54 2254
4380.17 2336
4380.79 2393
4381.42 2170
4382.04 2219
4382.67 2304
4383.29 2321
4383.92 2349
4384.54 2203
4385.16 2212
4385.79 2254
4386.41 2229
4387.04 2093
4387.66 2083
4388.29 2125
4388.91 2164
4389.54 2195
4390.16 2094
4390.79 2000
4391.41 2113
4392.04 2143
4392.66 2203
4393.29 2033
4393.91 1987
4394.54 2188
4395.17 2168
4395.79 2102
4396.42 2060
4397.04 2328
4397.67 2237
4398.29 2340
4398.92 2430
4399.54 2369
4400.17 2426
4400.80 2283
4401.42 2313
4402.05 2297
4402.67 2198
4403.30 2258
4403.93 2231
4404.55 2229
4405.18 2167
4405.80 2269
4406.43 2305
4407.06 2081
4407.68 2090
4408.31 2301
4408.93 2213
4409.56 2270
4410.19 2275
4410.81 2279
4411.44 2115
4412.07 2227
4412.69 2064
4413.32 2146
4413.95 2096
4414.57 2034
4415.20 2075
4415.83 1977
4416.45 2076
4417.08 2178
4417.71 2135
4418.34 2148
4418.96 2227
4419.59 2279
4420.22 2217
4420.84 2120
4421.47 2327
4422.10 2214
4422.73 2112
4423.35 1977
4423.98 2026
4424.61 1840
4425.24 1839
4425.86 2059
4426.49 1881
4427.12 1855
4427.75 1950
4428.37 1859
4429.00 1947
4429.63 1851
4430.26 1904
4430.89 2005
4431.51 1879
4432.14 2022
4432.77 2088
4433.40 2180
4434.03 1997
4434.65 2057
4435.28 1915
4435.91 1941
4436.54 1911
4437.17 2072
4437.80 1907
4438.42 1915
4439.05 1878
4439.68 1902
4440.31 1859
4440.94 1921
4441.57 2031
4442.20 2075
4442.82 1870
4443.45 2029
4444.08 2035
4444.71 1883
4445.34 1882
4445.97 1999
4446.60 2139
4447.23 2160
4447.86 2094
4448.48 2187
4449.11 2049
4449.74 2019
4450.37 1971
4451.00 2017
4451.63 2167
4452.26 2340
4452.89 2169
4453.52 1996
4454.15 1927
4454.78 2117
4455.41 2181
4456.04 2109
4456.67 2144
4457.30 1896
4457.93 2051
4458.56 2151
4459.19 2009
4459.82 1808
4460.45 1982
4461.08 2092
4461.71 1879
4462.34 1877
4462.97 1877
4463.60 1839
4464.23 1851
4464.86 1912
4465.49 1984
4466.12 1833
4466.75 1866
4467.38 1819
4468.01 1787
4468.64 1828
4469.27 1772
4469.90 1831
4470.53 1871
4471.16 1746
4471.80 1778
4472.43 1784
4473.06 1935
4473.69 1748
4474.32 1874
4474.95 1955
4475.58 1857
4476.21 1920
4476.84 1834
4477.47 1897
4478.11 1961
4478.74 1959
4479.37 1707
4480.00 1936
4480.63 2041
4481.26 1997
4481.89 1930
4482.53 1877
4483.16 1947
4483.79 2040
4484.42 2018
4485.05 2056
4485.68 2002
4486.32 1888
4486.95 1873
4487.58 1978
4488.21 2064
4488.84 1958
4489.48 1992
4490.11 1895
4490.74 1861
4491.37 2037
4492.00 2189
4492.64 2057
4493.27 1981
4493.90 1913
4494.53 2088
4495.17 2039
4495.80 2088
4496.43 1989
4497.06 1879
4497.70 1908
4498.33 2024
4498.96 2096
4499.60 2108
4500.23 2217
4500.86 2338
4501.49 2315
4502.13 2260
4502.76 2434
4503.39 2455
4504.03 2259
4504.66 2171
4505.29 2338
4505.93 2241
4506.56 2168
4507.19 2135
4507.83 2120
4508.46 1996
4509.09 2105
4509.73 2116
4510.36 2016
4510.99 2023
4511.63 2078
4512.26 2017
4512.89 1943
4513.53 1986
4514.16 2060
4514.80 2112
4515.43 2019
4516.06 1957
4516.70 2041
4517.33 1922
4517.96 1816
4518.60 1855
4519.23 1981
4519.87 2101
4520.50 2046
4521.14 2050
4521.77 1994
4522.40 1950
4523.04 2065
4523.67 2023
4524.31 2184
4524.94 1978
4525.58 2183
4526.21 2221
4526.85 2449
4527.48 2403
4528.12 2626
4528.75 2851
4529.39 2874
4530.02 3210
4530.66 3605
4531.29 3990
4531.93 4209
4532.56 3893
4533.20 3824
4533.83 3934
4534.47 3805
4535.10 3569
4535.74 3234
4536.37 2927
4537.01 2611
4537.64 2608
4538.28 2386
4538.91 2267
4539.55 2311
4540.19 2295
4540.82 2105
4541.46 2104
4542.09 2063
4542.73 2062
4543.36 2003
4544.00 1878
4544.64 1969
4545.27 2150
4545.91 2101
4546.54 2155
4547.18 2210
4547.82 2326
4548.45 2411
4549.09 2418
4549.73 2458
4550.36 2417
4551.00 2402
4551.63 2313
4552.27 2330
4552.91 2284
4553.54 2223
4554.18 2122
4554.82 1997
4555.45 2099
4556.09 1965
4556.73 1991
4557.36 2098
4558.00 2326
4558.64 2236
4559.27 1954
4559.91 1978
4560.55 1895
4561.19 2117
4561.82 2048
4562.46 1937
4563.10 2004
4563.73 2114
4564.37 2108
4565.01 2132
4565.65 1950
4566.28 2064
4566.92 2103
4567.56 2197
4568.20 2250
4568.83 2248
4569.47 2190
4570.11 2237
4570.75 2035
4571.39 2127
4572.02 2184
4572.66 2238
4573.30 2137
4573.94 2273
4574.58 2102
4575.21 2145
4575.85 2017
4576.49 1857
4577.13 1870
4577.77 2080
4578.40 2026
4579.04 1972
4579.68 1900
4580.32 1960
4580.96 1970
4581.60 2002
4582.24 2066
4582.87 1931
4583.51 2013
4584.15 2112
4584.79 2062
4585.43 2165
4586.07 2147
4586.71 2038
4587.35 2217
4587.98 2056
4588.62 2060
4589.26 2284
4589.90 2271
4590.54 2383
4591.18 2520
4591.82 2511
4592.46 2534
4593.10 2281
4593.74 2239
4594.38 2235
4595.02 2222
4595.66 2198
4596.29 2175
4596.93 2121
4597.57 2123
4598.21 2022
4598.85 1976
4599.49 2144
4600.13 2178
4600.77 2213
4601.41 2276
4602.05 2223
4602.69 2126
4603.33 2081
4603.97 1975
4604.61 1987
4605.25 2072
4605.89 2224
4606.53 2202
4607.17 2447
4607.81 2208
4608.45 2195
4609.10 2195
4609.74 2222
4610.38 2243
4611.02 2133
4611.66 2217
4612.30 2260
4612.94 2167
4613.58 2200
4614.22 2194
4614.86 2258
4615.50 2041
4616.14 2114
4616.78 2034
4617.42 1939
4618.07 2110
4618.71 2147
4619.35 1984
4619.99 2051
4620.63 2005
4621.27 2055
4621.91 1948
4622.55 1965
4623.20 1886
4623.84 2098
4624.48 2076
4625.12 1921
4625.76 2031
4626.40 1976
4627.05 1839
4627.69 1906
4628.33 1903
4628.97 1888
4629.61 1813
4630.25 1829
4630.90 2015
4631.54 2138
4632.18 2102
4632.82 2099
4633.46 1958
4634.11 2057
4634.75 2110
4635.39 2164
4636.03 2267
4636.68 2291
4637.32 2295
4637.96 2053
4638.60 2178
4639.25 2200
4639.89 2309
4640.53 2300
4641.17 2184
4641.82 2126
4642.46 2236
4643.10 2145
4643.75 2104
4644.39 2284
4645.03 1969
4645.67 2118
4646.32 2201
4646.96 2228
4647.60 2062
4648.25 2006
4648.89 1975
4649.53 2132
4650.18 2197
4650.82 2198
4651.46 2372
4652.11 2192
4652.75 2161
4653.39 2221
4654.04 2199
4654.68 2171
4655.32 2034
4655.97 2035
4656.61 2162
4657.26 2018
4657.90 2048
4658.54 1820
4659.19 1793
4659.83 1827
4660.47 1946
4661.12 1951
4661.76 1962
4662.41 1887
4663.05 1828
4663.70 1838
4664.34 1934
4664.98 1930
4665.63 1917
4666.27 1886
4666.92 1810
4667.56 1826
4668.21 1833
4668.85 1939
4669.50 1844
4670.14 1978
4670.78 1922
4671.43 2019
4672.07 1896
4672.72 1845
4673.36 2061
4674.01 2012
4674.65 2014
4675.30 1931
4675.94 2095
4676.59 1940
4677.23 1823
4677.88 1898
4678.52 1828
4679.17 1834
4679.82 1854
4680.46 1933
4681.11 2104
4681.75 1969
4682.40 1934
4683.04 1973
4683.69 1928
4684.33 1971
4684.98 1979
4685.63 1854
4686.27 1890
4686.92 2049
4687.56 2010
4688.21 1845
4688.85 1909
4689.50 1888
4690.15 1793
4690.79 1944
4691.44 1822
4692.09 1754
4692.73 1787
4693.38 1831
4694.02 1833
4694.67 1781
4695.32 1895
4695.96 2014
4696.61 2072
4697.26 2068
4697.90 2262
4698.55 2253
4699.20 2410
4699.84 2511
4700.49 2609
4701.14 2187
4701.78 2164
4702.43 2089
4703.08 1824
4703.72 1949
4704.37 2079
4705.02 2138
4705.67 1971
4706.31 1826
4706.96 1963
4707.61 2063
4708.25 2049
4708.90 1987
4709.55 2098
4710.20 1914
4710.84 2119
4711.49 1976
4712.14 2113
4712.79 2128
4713.43 2013
4714.08 1912
4714.73 2011
4715.38 2086
4716.03 2069
4716.67 2042
4717.32 2062
4717.97 1835
4718.62 1905
4719.27 2075
4719.91 1974
4720.56 2088
4721.21 2179
4721.86 2271
4722.51 2002
4723.15 2059
4723.80 2377
4724.45 2214
4725.10 2188
4725.75 2368
4726.40 2223
4727.05 2146
4727.69 2264
4728.34 2321
4728.99 2223
4729.64 2097
4730.29 2075
4730.94 2192
4731.59 2042
4732.24 1899
4732.89 2045
4733.53 2024
4734.18 2023
4734.83 2136
4735.48 2106
4736.13 2049
4736.78 2170
4737.43 2037
4738.08 2013
4738.73 2025
4739.38 1991
4740.03 2063
4740.68 1953
4741.33 2109
4741.98 2087
4742.63 1977
4743.28 2134
4743.92 2089
4744.57 2058
4745.22 2232
4745.87 2193
4746.52 2072
4747.17 2255
4747.82 2406
4748.47 2255
4749.12 2200
4749.77 2150
4750.42 2469
4751.08 2472
4751.73 2193
4752.38 2302
4753.03 2326
4753.68 2554
4754.33 2420
4754.98 2423
4755.63 2373
4756.28 2299
4756.93 2150
4757.58 2157
4758.23 2050
4758.88 2189
4759.53 2240
4760.18 2071
4760.83 2131
4761.49 2180
4762.14 2131
4762.79 2177
4763.44 2216
4764.09 2464
4764.74 2600
4765.39 2564
4766.04 2657
4766.69 2781
4767.35 2947
4768.00 2829
4768.65 2670
4769.30 2761
4769.95 2491
4770.60 2365
4771.25 2315
4771.91 2161
4772.56 2198
4773.21 2203
4773.86 2121
4774.51 2038
4775.17 2012
4775.82 2175
4776.47 2098
4777.12 1918
4777.77 2074
4778.43 2290
4779.08 2158
4779.73 2184
4780.38 2272
4781.03 2242
4781.69 2233
4782.34 2130
4782.99 2142
4783.64 2164
4784.30 2151
4784.95 2151
4785.60 1993
4786.25 2049
4786.91 2045
4787.56 2135
4788.21 2210
4788.87 2146
4789.52 1955
4790.17 1901
4790.82 1898
4791.48 2042
4792.13 1979
4792.78 1880
4793.44 1970
4794.09 1877
4794.74 1948
4795.40 1992
4796.05 2071
4796.70 2013
4797.36 2024
4798.01 1933
4798.66 1860
4799.32 1959
4799.97 2074
4800.62 2005
4801.28 1947
4801.93 1998
4802.59 1981
4803.24 2017
4803.89 2043
4804.55 2023
4805.20 1990
4805.85 2021
4806.51 1955
4807.16 1933
4807.82 2019
4808.47 1990
4809.13 2059
4809.78 1987
4810.43 2061
4811.09 1798
4811.74 1942
4812.40 2030
4813.05 1996
4813.71 2000
4814.36 1927
4815.02 2134
4815.67 2027
4816.32 2261
4816.98 2229
4817.63 2227
4818.29 2118
4818.94 2201
4819.60 2137
4820.25 2190
4820.91 2275
4821.56 2418
4822.22 2192
4822.87 2341
4823.53 2529
4824.18 2572
4824.84 2624
4825.50 2533
4826.15 2584
4826.81 2398
4827.46 2534
4828.12 2389
4828.77 2448
4829.43 2456
4830.08 2405
4830.74 2498
4831.40 2420
4832.05 2400
4832.71 2549
4833.36 2657
4834.02 2538
4834.67 2607
4835.33 2749
4835.99 2849
4836.64 2921
4837.30 2971
4837.95 2876
4838.61 2819
4839.27 2942
4839.92 2929
4840.58 2866
4841.24 2963
4841.89 2679
4842.55 2703
4843.21 2845
4843.86 2852
4844.52 2850
4845.18 2624
4845.83 2590
4846.49 2659
4847.15 2823
4847.80 2976
4848.46 3111
4849.12 3316
4849.77 3240
4850.43 3267
4851.09 3535
4851.74 3538
4852.40 3301
4853.06 3282
4853.72 3113
4854.37 2906
4855.03 2993
4855.69 3044
4856.35 3018
4857.00 3228
4857.66 3163
4858.32 3000
4858.98 3263
4859.63 3219
4860.29 3361
4860.95 3177
4861.61 3051
4862.26 3277
4862.92 3317
4863.58 3227
4864.24 3144
4864.90 3343
4865.55 3333
4866.21 3037
4866.87 3048
4867.53 3098
4868.19 3165
4868.85 3070
4869.50 2802
4870.16 2767
4870.82 2882
4871.48 3066
4872.14 2946
4872.80 2702
4873.45 2637
4874.11 2596
4874.77 2658
4875.43 2829
4876.09 2802
4876.75 2567
4877.41 2632
4878.07 2622
4878.72 2564
4879.38 2551
4880.04 2517
4880.70 2476
4881.36 2443
4882.02 2390
4882.68 2531
4883.34 2267
4884.00 2361
4884.66 2275
4885.32 2269
4885.98 2220
4886.64 2302
4887.29 2424
4887.95 2494
4888.61 2588
4889.27 2783
4889.93 2727
4890.59 2643
4891.25 2789
4891.91 2888
4892.57 2727
4893.23 2764
4893.89 2813
4894.55 2661
4895.21 2704
4895.87 2446
4896.53 2584
4897.19 2421
4897.85 2536
4898.51 2624
4899.17 2624
4899.83 2722
4900.49 2753
4901.16 2668
4901.82 2632
4902.48 2579
4903.14 2527
4903.80 2483
4904.46 2499
4905.12 2340
4905.78 2269
4906.44 2357
4907.10 2306
4907.76 2185
4908.42 2166
4909.08 2208
4909.74 2170
4910.41 2245
4911.07 2178
4911.73 2253
4912.39 2225
4913.05 2167
4913.71 2060
4914.37 2004
4915.03 2057
4915.70 2039
4916.36 1972
4917.02 1976
4917.68 1913
4918.34 1859
4919.00 1870
4919.67 1897
4920.33 1901
4920.99 2096
4921.65 2104
4922.31 1975
4922.97 1984
4923.64 2037
4924.30 1956
4924.96 1991
4925.62 1944
4926.29 1848
4926.95 1834
4927.61 2033
4928.27 2007
4928.93 1901
4929.60 1890
4930.26 2111
4930.92 2151
4931.58 2083
4932.25 2244
4932.91 2161
4933.57 2252
4934.23 2173
4934.90 2024
4935.56 2066
4936.22 1905
4936.89 1907
4937.55 2209
4938.21 2036
4938.87 1954
4939.54 1884
4940.20 1886
4940.86 2095
4941.53 2098
4942.19 2078
4942.85 1994
4943.52 1969
4944.18 1986
4944.84 1885
4945.51 1772
4946.17 1852
4946.83 1751
4947.50 1863
4948.16 1760
4948.82 1807
4949.49 1967
4950.15 1892
4950.82 1693
4951.48 1739
4952.14 1724
4952.81 1742
4953.47 1748
4954.14 1818
4954.80 1855
4955.46 1810
4956.13 1826
4956.79 1976
4957.46 1900
4958.12 1959
4958.79 1876
4959.45 1961
4960.11 1935
4960.78 1977
4961.44 1984
4962.11 1998
4962.77 2235
4963.44 2135
4964.10 2195
4964.77 2232
4965.43 2128
4966.10 2100
4966.76 2075
4967.43 2153
4968.09 2055
4968.76 2002
4969.42 1872
4970.09 1944
4970.75 1899
4971.42 1939
4972.08 2079
4972.75 1982
4973.41 1937
4974.08 1958
4974.74 2021
4975.41 1913
4976.07 1894
4976.74 2016
4977.40 1861
4978.07 1904
4978.74 1965
4979.40 1885
4980.07 1862
4980.73 1823
4981.40 1699
4982.06 1687
4982.73 1825
4983.40 1785
4984.06 1738
4984.73 1914
4985.39 1780
4986.06 1768
4986.73 1664
4987.39 1873
4988.06 1746
4988.73 1824
4989.39 1807
4990.06 1892
4990.73 1915
4991.39 1752
4992.06 1820
4992.73 1761
4993.39 1721
4994.06 1761
4994.73 1768
4995.39 1763
4996.06 1790
4996.73 1800
4997.39 1807
4998.06 1609
4998.73 1713
4999.39 1767
5000.06 1768
5000.73 1776
5001.39 1723
5002.06 1637
5002.73 1765
5003.40 1684
5004.06 1554
5004.73 1744
5005.40 1844
5006.07 2033
5006.73 1744
5007.40 1705
5008.07 1720
5008.74 1753
5009.40 1806
5010.07 1691
5010.74 1757
5011.41 1654
5012.08 1752
5012.74 1860
5013.41 1665
5014.08 1781
5014.75 1765
5015.42 1785
5016.08 1761
5016.75 1720
5017.42 1823
5018.09 1736
5018.76 1852
5019.43 2069
5020.09 2162
5020.76 2362
5021.43 2364
5022.10 2496
5022.77 2510
5023.44 2552
5024.11 2630
5024.77 2615
5025.44 2706
5026.11 2573
5026.78 2576
5027.45 2285
5028.12 2066
5028.79 2068
5029.46 1902
5030.13 1751
5030.80 1896
5031.46 1669
5032.13 1631
5032.80 1691
5033.47 1731
5034.14 1588
5034.81 1787
5035.48 1915
5036.15 1840
5036.82 1833
5037.49 1683
5038.16 1610
5038.83 1580
5039.50 1666
5040.17 1898
5040.84 1844
5041.51 1767
5042.18 1750
5042.85 1731
5043.52 1761
5044.19 1727
5044.86 1792
5045.53 1893
5046.20 1921
5046.87 1960
5047.54 1902
5048.21 1898
5048.88 1955
5049.55 1935
5050.22 1775
5050.89 1696
5051.56 1696
5052.23 1661
5052.90 1607
5053.57 1679
5054.24 1721
5054.91 1578
5055.58 1684
5056.26 1722
5056.93 1666
5057.60 1675
5058.27 1684
5058.94 1727
5059.61 1727
5060.28 1843
5060.95 1796
5061.62 1670
5062.30 1719
5062.97 1841
5063.64 1656
5064.31 1639
5064.98 1748
5065.65 1696
5066.32 1668
5067.00 1710
5067.67 1822
5068.34 1748
5069.01 1590
5069.68 1573
5070.35 1723
5071.03 1742
5071.70 1742
5072.37 1657
5073.04 1616
5073.71 1684
5074.39 1737
5075.06 1622
5075.73 1734
5076.40 1730
5077.07 1901
5077.75 1935
5078.42 1846
5079.09 1815
5079.76 1911
5080.44 1882
5081.11 1841
5081.78 1709
5082.45 1906
5083.13 1836
5083.80 1778
5084.47 1833
5085.14 1797
5085.82 1769
5086.49 1634
5087.16 1612
5087.84 1728
5088.51 1784
5089.18 2060
5089.85 2052
5090.53 1941
5091.20 1769
5091.87 2009
5092.55 2103
5093.22 2091
5093.89 2004
5094.57 2075
5095.24 1929
5095.91 1913
5096.59 1889
5097.26 1903
5097.93 1836
5098.61 1576
5099.28 1615
5099.96 1744
5100.63 1720
5101.30 1653
5101.98 1547
5102.65 1746
5103.33 1765
5104.00 1840
5104.67 1837
5105.35 1796
5106.02 1801
5106.70 1850
5107.37 1884
5108.04 1900
5108.72 1849
5109.39 1854
5110.07 1881
5110.74 1820
5111.42 1841
5112.09 1843
5112.77 1814
5113.44 1746
5114.11 1672
5114.79 1715
5115.46 1666
5116.14 1765
5116.81 1922
5117.49 2063
5118.16 1979
5118.84 1942
5119.51 2093
5120.19 2165
5120.86 2131
5121.54 1936
5122.21 1963
5122.89 1918
5123.56 1984
5124.24 1869
5124.92 1882
5125.59 1940
5126.27 1802
5126.94 1808
5127.62 1763
5128.29 1749
5128.97 1630
5129.64 1584
5130.32 1781
5131.00 1873
5131.67 1819
5132.35 1768
5133.02 1700
5133.70 1796
5134.38 1830
5135.05 1788
5135.73 1720
5136.40 1848
5137.08 1960
5137.76 1928
5138.43 1808
5139.11 1910
5139.79 1876
5140.46 1773
5141.14 1804
5141.81 1804
5142.49 1770
5143.17 1728
5143.84 1741
5144.52 1809
5145.20 1816
5145.87 1687
5146.55 1703
5147.23 1700
5147.91 1719
5148.58 1711
5149.26 1578
5149.94 1559
5150.61 1530
5151.29 1541
5151.97 1675
5152.64 1526
5153.32 1586
5154.00 1654
5154.68 1603
5155.35 1610
5156.03 1528
5156.71 1586
5157.39 1562
5158.06 1479
5158.74 1485
5159.42 1434
5160.10 1600
5160.77 1703
5161.45 1788
5162.13 1710
5162.81 1615
5163.49 1589
5164.16 1596
5164.84 1628
5165.52 1567
5166.20 1752
5166.88 1888
5167.55 1782
5168.23 1831
5168.91 1686
5169.59 1575
5170.27 1521
5170.95 1550
5171.62 1747
5172.30 1596
5172.98 1579
5173.66 1542
5174.34 1645
5175.02 1639
5175.70 1587
5176.38 1660
5177.05 1584
5177.73 1728
5178.41 1742
5179.09 1692
5179.77 1646
5180.45 1693
5181.13 1781
5181.81 1753
5182.49 1645
5183.17 1586
5183.84 1698
5184.52 1752
5185.20 1606
5185.88 1764
5186.56 1597
5187.24 1663
5187.92 1577
5188.60 1650
5189.28 1409
5189.96 1502
5190.64 1627
5191.32 1506
5192.00 1586
5192.68 1530
5193.36 1542
5194.04 1573
5194.72 1570
5195.40 1583
5196.08 1439
5196.76 1395
5197.44 1487
5198.12 1577
5198.80 1590
5199.48 1641
5200.16 1681
5200.84 1632
5201.52 1601
5202.20 1590
5202.88 1623
5203.56 1695
5204.24 1800
5204.92 1600
5205.60 1675
5206.29 1581
5206.97 1680
5207.65 1778
5208.33 1842
5209.01 1749
5209.69 1949
5210.37 1935
5211.05 1973
5211.73 1858
5212.41 1790
5213.10 1786
5213.78 1775
5214.46 1970
5215.14 1778
5215.82 1674
5216.50 1803
5217.18 1832
5217.86 1819
5218.55 1719
5219.23 1665
5219.91 1750
5220.59 1748
5221.27 1792
5221.95 1661
5222.64 1556
5223.32 1735
5224.00 1593
5224.68 1715
5225.36 1686
5226.05 1709
5226.73 1539
5227.41 1627
5228.09 1660
5228.77 1556
5229.46 1745
5230.14 1617
5230.82 1733
5231.50 1684
5232.19 1666
5232.87 1682
5233.55 1741
5234.23 1660
5234.92 1658
5235.60 1604
5236.28 1735
5236.96 1963
5237.65 1883
5238.33 1723
5239.01 1655
5239.70 1808
5240.38 1732
5241.06 1688
5241.75 1766
5242.43 1718
5243.11 1607
5243.79 1591
5244.48 1715
5245.16 1755
5245.84 1863
5246.53 1795
5247.21 1713
5247.89 1783
5248.58 1807
5249.26 1902
5249.95 1994
5250.63 1906
5251.31 1854
5252.00 1761
5252.68 1839
5253.36 1800
5254.05 1669
5254.73 1686
5255.42 1666
5256.10 1586
5256.78 1490
5257.47 1516
5258.15 1601
5258.84 1535
5259.52 1637
5260.20 1685
5260.89 1833
5261.57 1629
5262.26 1715
5262.94 1757
5263.63 1801
5264.31 1717
5265.00 1595
5265.68 1763
5266.37 1760
5267.05 1639
5267.73 1673
5268.42 1612
5269.10 1734
5269.79 1625
5270.47 1705
5271.16 1758
5271.84 1741
5272.53 1661
5273.21 1582
5273.90 1633
5274.58 1612
5275.27 1586
5275.95 1669
5276.64 1781
5277.33 1729
5278.01 1801
5278.70 1929
5279.38 2047
5280.07 2180
5280.75 2085
5281.44 2184
5282.12 2217
5282.81 2450
5283.50 2366
5284.18 2344
5284.87 2308
5285.55 2268
5286.24 2090
5286.93 1982
5287.61 2000
5288.30 1790
5288.98 1786
5289.67 1628
5290.36 1702
5291.04 1828
5291.73 1825
5292.42 1823
5293.10 1850
5293.79 1771
5294.47 1670
5295.16 1780
5295.85 1874
5296.53 1805
5297.22 1802
5297.91 1758
5298.59 1950
5299.28 1878
5299.97 1942
5300.65 1940
5301.34 1846
5302.03 1813
5302.72 1910
5303.40 1815
5304.09 1799
5304.78 1787
5305.46 1828
5306.15 1901
5306.84 1955
5307.53 2028
5308.21 1866
5308.90 1759
5309.59 1740
5310.28 1678
5310.96 1692
5311.65 1866
5312.34 1806
5313.03 1793
5313.71 1647
5314.40 1693
5315.09 1804
5315.78 1970
5316.47 1907
5317.15 1672
5317.84 1688
5318.53 1842
5319.22 1928
5319.91 2107
5320.59 2053
5321.28 2155
5321.97 2145
5322.66 1940
5323.35 1912
5324.04 1995
5324.72 1819
5325.41 1798
5326.10 1699
5326.79 1698
5327.48 1770
5328.17 1811
5328.86 1677
5329.54 1786
5330.23 1780
5330.92 1883
5331.61 1823
5332.30 1862
5332.99 1833
5333.68 1875
5334.37 1843
5335.06 1783
5335.75 1769
5336.43 1902
5337.12 1926
5337.81 1946
5338.50 2006
5339.19 1722
5339.88 1835
5340.57 1994
5341.26 1803
5341.95 1896
5342.64 1963
5343.33 2090
5344.02 1998
5344.71 1976
5345.40 1880
5346.09 2101
5346.78 2121
5347.47 2202
5348.16 2507
5348.85 2741
5349.54 2727
5350.23 2848
5350.92 2896
5351.61 3148
5352.30 3134
5352.99 3150
5353.68 2802
5354.37 2661
5355.06 2661
5355.75 2528
5356.44 2372
5357.13 2088
5357.82 2013
5358.51 2047
5359.20 1910
5359.89 1952
5360.58 1888
5361.28 1982
5361.97 1897
5362.66 1844
5363.35 1872
5364.04 1804
5364.73 1799
5365.42 1833
5366.11 1897
5366.80 1843
5367.50 1768
5368.19 1744
5368.88 1718
5369.57 1700
5370.26 1544
5370.95 1565
5371.64 1675
5372.33 1607
5373.03 1571
5373.72 1592
5374.41 1724
5375.10 1618
5375.79 1656
5376.48 1708
5377.18 1674
5377.87 1575
5378.56 1667
5379.25 1684
5379.94 1645
5380.64 1697
5381.33 1706
5382.02 1576
5382.71 1557
5383.41 1512
5384.10 1494
5384.79 1573
5385.48 1644
5386.17 1641
5386.87 1683
5387.56 1792
5388.25 1747
5388.94 1743
5389.64 1659
5390.33 1691
5391.02 1688
5391.72 1713
5392.41 1825
5393.10 1659
5393.79 1754
5394.49 1708
5395.18 1749
5395.87 1670
5396.57 1563
5397.26 1634
5397.95 1547
5398.65 1466
5399.34 1548
5400.03 1588
5400.73 1473
5401.42 1616
5402.11 1661
5402.81 1463
5403.50 1603
5404.19 1642
5404.89 1557
5405.58 1561
5406.27 1659
5406.97 1666
5407.66 1767
5408.36 1642
5409.05 1715
5409.74 1515
5410.44 1607
5411.13 1661
5411.83 1661
5412.52 1510
5413.21 1677
5413.91 1647
5414.60 1639
5415.30 1754
5415.99 1707
5416.69 1624
5417.38 1582
5418.07 1630
5418.77 1676
5419.46 1576
5420.16 1633
5420.85 1642
5421.55 1620
5422.24 1680
5422.94 1655
5423.63 1666
5424.33 1517
5425.02 1521
5425.72 1566
5426.41 1573
5427.11 1655
5427.80 1660
5428.50 1705
5429.19 1769
5429.89 1619
5430.58 1584
5431.28 1504
5431.97 1592
5432.67 1684
5433.36 1673
5434.06 1706
5434.75 1750
5435.45 1723
5436.15 1805
5436.84 1902
5437.54 1913
5438.23 1803
5438.93 1836
5439.62 1745
5440.32 1803
5441.02 1863
5441.71 1776
5442.41 1737
5443.10 1750
5443.80 1979
5444.50 2142
5445.19 2008
5445.89 2086
5446.59 2237
5447.28 2443
5447.98 2398
5448.68 2363
5449.37 2480
5450.07 2508
5450.76 2529
5451.46 2559
5452.16 2249
5452.85 2116
5453.55 2099
5454.25 2023
5454.94 1868
5455.64 1851
5456.34 1895
5457.04 2011
5457.73 1859
5458.43 1813
5459.13 1882
5459.82 1871
5460.52 1938
5461.22 2028
5461.92 2153
5462.61 2050
5463.31 2259
5464.01 2253
5464.71 2231
5465.40 2399
5466.10 2190
5466.80 2273
5467.50 2238
5468.19 2126
5468.89 2163
5469.59 2145
5470.29 2035
5470.98 2118
5471.68 2163
5472.38 2072
5473.08 1987
5473.78 1994
5474.47 2065
5475.17 2305
5475.87 2036
5476.57 2187
5477.27 2176
5477.97 2337
5478.66 2458
5479.36 2653
5480.06 2854
5480.76 2881
5481.46 2955
5482.16 2805
5482.85 2702
5483.55 2705
5484.25 2513
5484.95 2606
5485.65 2440
5486.35 2292
5487.05 2320
5487.75 2287
5488.45 2501
5489.14 2423
5489.84 2183
5490.54 2200
5491.24 2321
5491.94 2267
5492.64 2466
5493.34 2405
5494.04 2472
5494.74 2489
5495.44 2423
5496.14 2643
5496.84 2628
5497.54 3037
5498.24 2965
5498.94 3110
5499.63 3532
5500.33 3827
5501.03 4337
5501.73 4108
5502.43 4161
5503.13 4521
5503.83 4189
5504.53 3757
5505.23 3386
5505.93 3126
5506.63 2844
5507.33 2636
5508.03 2751
5508.73 2483
5509.44 2368
5510.14 2547
5510.84 2529
5511.54 2526
5512.24 2303
5512.94 2245
5513.64 2299
5514.34 2433
5515.04 2258
5515.74 2394
5516.44 2463
5517.14 2397
5517.84 2460
5518.54 2272
5519.24 2244
5519.95 2166
5520.65 2275
5521.35 2251
5522.05 2210
5522.75 2140
5523.45 2335
5524.15 2363
5524.85 2285
5525.55 2164
5526.26 1887
5526.96 2026
5527.66 2042
5528.36 1981
5529.06 1891
5529.76 1920
5530.47 1898
5531.17 1824
5531.87 1759
5532.57 1722
5533.27 1783
5533.97 1739
5534.68 1819
5535.38 1836
5536.08 1870
5536.78 1879
5537.48 1737
5538.19 1790
5538.89 1821
5539.59 1940
5540.29 1863
5541.00 1722
5541.70 1692
5542.40 1656
5543.10 1747
5543.81 1666
5544.51 1713
5545.21 1779
5545.91 1852
5546.62 1988
5547.32 1978
5548.02 1785
5548.72 1777
5549.43 1786
5550.13 1789
5550.83 1760
5551.54 1800
5552.24 1748
5552.94 1752
5553.64 1756
5554.35 1726
5555.05 1655
5555.75 1536
5556.46 1737
5557.16 1773
5557.86 1594
5558.57 1607
5559.27 1627
5559.97 1680
5560.68 1786
5561.38 1860
5562.09 1659
5562.79 1707
5563.49 1631
5564.20 1617
5564.90 1726
5565.60 1643
5566.31 1618
5567.01 1650
5567.72 1719
5568.42 1585
5569.12 1646
5569.83 1645
5570.53 1664
5571.24 1873
5571.94 1612
5572.65 1580
5573.35 1565
5574.05 1739
5574.76 1709
5575.46 1627
5576.17 1689
5576.87 1678
5577.58 1726
5578.28 1617
5578.99 1672
5579.69 1606
5580.40 1664
5581.10 1633
5581.81 1479
5582.51 1564
5583.22 1468
5583.92 1512
5584.63 1449
5585.33 1621
5586.04 1523
5586.74 1524
5587.45 1597
5588.15 1626
5588.86 1620
5589.56 1592
5590.27 1516
5590.97 1647
5591.68 1653
5592.39 1506
5593.09 1441
5593.80 1530
5594.50 1530
5595.21 1611
5595.91 1549
5596.62 1440
5597.33 1368
5598.03 1563
5598.74 1562
5599.44 1538
5600.15 1393
5600.86 1466
5601.56 1421
5602.27 1409
5602.97 1534
5603.68 1445
5604.39 1431
5605.09 1489
5605.80 1439
5606.51 1403
5607.21 1499
5607.92 1459
5608.63 1590
5609.33 1532
5610.04 1422
5610.75 1471
5611.45 1428
5612.16 1420
5612.87 1424
5613.57 1634
5614.28 1590
5614.99 1511
5615.69 1449
5616.40 1535
5617.11 1586
5617.82 1490
5618.52 1426
5619.23 1468
5619.94 1493
5620.64 1450
5621.35 1570
5622.06 1576
5622.77 1617
5623.47 1618
5624.18 1540
5624.89 1555
5625.60 1709
5626.30 1577
5627.01 1576
5627.72 1458
5628.43 1477
5629.14 1458
5629.84 1452
5630.55 1506
5631.26 1522
5631.97 1444
5632.68 1448
5633.38 1528
5634.09 1486
5634.80 1564
5635.51 1543
5636.22 1441
5636.93 1591
5637.63 1582
5638.34 1555
5639.05 1681
5639.76 1626
5640.47 1747
5641.18 1840
5641.89 1831
5642.59 1672
5643.30 1636
5644.01 1607
5644.72 1597
5645.43 1506
5646.14 1622
5646.85 1610
5647.56 1492
5648.27 1440
5648.98 1478
5649.68 1547
5650.39 1575
5651.10 1570
5651.81 1565
5652.52 1670
5653.23 1548
5653.94 1531
5654.65 1451
5655.36 1424
5656.07 1549
5656.78 1566
5657.49 1599
5658.20 1627
5658.91 1626
5659.62 1531
5660.33 1590
5661.04 1714
5661.75 1685
5662.46 1697
5663.17 1578
5663.88 1584
5664.59 1549
5665.30 1546
5666.01 1476
5666.72 1500
5667.43 1614
5668.14 1659
5668.85 1847
5669.56 1835
5670.27 1822
5670.98 1951
5671.69 2085
5672.40 2110
5673.11 2199
5673.82 2232
5674.53 2095
5675.24 1914
5675.96 1626
5676.67 1728
5677.38 1656
5678.09 1566
5678.80 1581
5679.51 1694
5680.22 1583
5680.93 1604
5681.64 1650
5682.36 1608
5683.07 1541
5683.78 1629
5684.49 1454
5685.20 1588
5685.91 1569
5686.62 1596
5687.34 1509
5688.05 1495
5688.76 1627
5689.47 1647
5690.18 1579
5690.89 1615
5691.61 1480
5692.32 1595
5693.03 1603
5693.74 1619
5694.45 1562
5695.17 1558
5695.88 1627
5696.59 1500
5697.30 1472
5698.01 1394
5698.73 1390
5699.44 1477
5700.15 1535
5700.86 1547
5701.58 1450
5702.29 1486
5703.00 1471
5703.71 1494
5704.43 1466
5705.14 1495
5705.85 1488
5706.56 1513
5707.28 1365
5707.99 1453
5708.70 1545
5709.42 1551
5710.13 1542
5710.84 1511
5711.55 1438
5712.27 1567
5712.98 1463
5713.69 1300
5714.41 1351
5715.12 1436
5715.83 1345
5716.55 1423
5717.26 1493
5717.97 1530
5718.69 1541
5719.40 1496
5720.11 1429
5720.83 1572
5721.54 1490
5722.26 1488
5722.97 1404
5723.68 1425
5724.40 1486
5725.11 1490
5725.82 1641
5726.54 1717
5727.25 1756
5727.97 1748
5728.68 1910
5729.40 1986
5730.11 1877
5730.82 1931
5731.54 1851
5732.25 1838
5732.97 1781
5733.68 1713
5734.40 1788
5735.11 1612
5735.83 1487
5736.54 1480
5737.25 1515
5737.97 1495
5738.68 1388
5739.40 1464
5740.11 1483
5740.83 1572
5741.54 1523
5742.26 1543
5742.97 1528
5743.69 1629
5744.40 1523
5745.12 1512
5745.83 1569
5746.55 1623
5747.26 1571
5747.98 1542
5748.70 1671
5749.41 1647
5750.13 1619
5750.84 1718
5751.56 1685
5752.27 1670
5752.99 1929
5753.70 1903
5754.42 1919
5755.14 1916
5755.85 2041
5756.57 2025
5757.28 2049
5758.00 1985
5758.72 1833
5759.43 1794
5760.15 1791
5760.86 1635
5761.58 1656
5762.30 1589
5763.01 1608
5763.73 1579
5764.44 1707
5765.16 1670
5765.88 1679
5766.59 1746
5767.31 1670
5768.03 1586
5768.74 1760
5769.46 1712
5770.18 1716
5770.89 1693
5771.61 1631
5772.33 1769
5773.04 1652
5773.76 1738
5774.48 1701
5775.20 1713
5775.91 1637
5776.63 1647
5777.35 1715
5778.06 1710
5778.78 1711
5779.50 1804
5780.22 1755
5780.93 1810
5781.65 1799
5782.37 1776
5783.09 1832
5783.80 1754
5784.52 1620
5785.24 1723
5785.96 1682
5786.67 1717
5787.39 1829
5788.11 1927
5788.83 1883
5789.55 1996
5790.26 1958
5790.98 2024
5791.70 2054
5792.42 1889
5793.14 2043
5793.85 1954
5794.57 1981
5795.29 2185
5796.01 2177
5796.73 2441
5797.45 2661
5798.16 2992
5798.88 3455
5799.60 3733
5800.32 4321
5801.04 4725
5801.76 4945
5802.48 4883
5803.19 4647
5803.91 4093
5804.63 3721
5805.35 3582
5806.07 2882
5806.79 2854
5807.51 2740
5808.23 2454
5808.95 2312
5809.67 2225
5810.38 2241
5811.10 2403
5811.82 2200
5812.54 2089
5813.26 2101
5813.98 2165
5814.70 2128
5815.42 2053
5816.14 2224
5816.86 2412
5817.58 2357
5818.30 2286
5819.02 2126
5819.74 2296
5820.46 2214
5821.18 2183
5821.90 2308
5822.62 2118
5823.34 2137
5824.06 2031
5824.78 1967
5825.50 2006
5826.22 1986
5826.94 1895
5827.66 1870
5828.38 1987
5829.10 2080
5829.82 1996
5830.54 1850
5831.26 1746
5831.98 1794
5832.70 1771
5833.42 1656
5834.14 1604
5834.86 1726
5835.59 1793
5836.31 1786
5837.03 1786
5837.75 1814
5838.47 1784
5839.19 1996
5839.91 1780
5840.63 1688
5841.35 1792
5842.07 1774
5842.80 1797
5843.52 1843
5844.24 1579
5844.96 1580
5845.68 1615
5846.40 1640
5847.12 1585
5847.85 1511
5848.57 1533
5849.29 1609
5850.01 1780
5850.73 1768
5851.45 1579
5852.18 1697
5852.90 1607
5853.62 1567
5854.34 1564
5855.06 1574
5855.79 1667
5856.51 1714
5857.23 1562
5857.95 1599
5858.67 1635
5859.40 1621
5860.12 1694
5860.84 1555
5861.56 1596
5862.29 1492
5863.01 1421
5863.73 1523
5864.45 1459
5865.18 1498
5865.90 1495
5866.62 1536
5867.34 1595
5868.07 1455
5868.79 1464
5869.51 1380
5870.24 1351
5870.96 1405
5871.68 1587
5872.40 1532
5873.13 1699
5873.85 1681
5874.57 1537
5875.30 1590
5876.02 1534
5876.74 1548
5877.47 1541
5878.19 1580
5878.91 1478
5879.64 1563
5880.36 1519
5881.08 1548
5881.81 1601
5882.53 1643
5883.26 1674
5883.98 1701
5884.70 1653
5885.43 1686
5886.15 1508
5886.88 1657
5887.60 1610
5888.32 1497
5889.05 1603
5889.77 1579
5890.50 1636
5891.22 1450
5891.94 1510
5892.67 1577
5893.39 1485
5894.12 1393
5894.84 1354
5895.57 1496
5896.29 1532
5897.01 1548
5897.74 1641
5898.46 1604
5899.19 1542
5899.91 1535
5900.64 1527
5901.36 1459
5902.09 1450
5902.81 1551
5903.54 1512
5904.26 1623
5904.99 1613
5905.71 1525
5906.44 1518
5907.16 1527
5907.89 1492
5908.61 1599
5909.34 1540
5910.06 1389
5910.79 1535
5911.52 1667
5912.24 1466
5912.97 1504
5913.69 1644
5914.42 1497
5915.14 1505
5915.87 1623
5916.60 1688
5917.32 1626
5918.05 1624
5918.77 1580
5919.50 1702
5920.22 1756
5920.95 1432
5921.68 1463
5922.40 1630
5923.13 1639
5923.86 1720
5924.58 1553
5925.31 1633
5926.03 1601
5926.76 1642
5927.49 1646
5928.21 1543
5928.94 1616
5929.67 1633
5930.39 1674
5931.12 1704
5931.85 1712
5932.57 1662
5933.30 1711
5934.03 1807
5934.75 1777
5935.48 1885
5936.21 1824
5936.94 1781
5937.66 1913
5938.39 1828
5939.12 1873
5939.84 1973
5940.57 1915
5941.30 1822
5942.03 1860
5942.75 1979
5943.48 2031
5944.21 2138
5944.94 2032
5945.66 1988
5946.39 2126
5947.12 2056
5947.85 2052
5948.57 1984
5949.30 2168
5950.03 2106
5950.76 2222
5951.48 2200
5952.21 2301
5952.94 2301
5953.67 2426
5954.40 2438
5955.13 2467
5955.85 2407
5956.58 2444
5957.31 2439
5958.04 2376
5958.77 2387
5959.49 2364
5960.22 2223
5960.95 2420
5961.68 2446
5962.41 2494
5963.14 2483
5963.87 2508
5964.60 2516
5965.32 2722
5966.05 3090
5966.78 3180
5967.51 3469
5968.24 3411
5968.97 3386
5969.70 3321
5970.43 3325
5971.16 3197
5971.88 2973
5972.61 2965
5973.34 2800
5974.07 2734
5974.80 2839
5975.53 2869
5976.26 2918
5976.99 2688
5977.72 2773
5978.45 2736
5979.18 2813
5979.91 2836
5980.64 2947
5981.37 3081
5982.10 3175
5982.83 3238
5983.56 3191
5984.29 2972
5985.02 3057
5985.75 3169
5986.48 3383
5987.21 3232
5987.94 3204
5988.67 3117
5989.40 3144
5990.13 3374
5990.86 3304
5991.59 3013
5992.32 3087
5993.05 3247
5993.78 3234
5994.51 3171
5995.24 3183
5995.97 3075
5996.70 3156
5997.43 3319
5998.16 3263
5998.90 3358
5999.63 3345
6000.36 3408
6001.09 3279
6001.82 3337
6002.55 3176
6003.28 3252
6004.01 3103
6004.74 3061
6005.47 3105
6006.21 3267
6006.94 3471
6007.67 3619
6008.40 3866
6009.13 4142
6009.86 4592
6010.59 5268
6011.33 6191
6012.06 6461
6012.79 6803
6013.52 7249
6014.25 7383
6014.98 7414
6015.72 7366
6016.45 6980
6017.18 6717
6017.91 6039
6018.64 5257
6019.38 4625
6020.11 4368
6020.84 3933
6021.57 3507
6022.30 3345
6023.04 3069
6023.77 2790
6024.50 2746
6025.23 2607
6025.97 2741
6026.70 2599
6027.43 2581
6028.16 2737
6028.90 2619
6029.63 2504
6030.36 2510
6031.10 2406
6031.83 2498
6032.56 2469
6033.29 2351
6034.03 2318
6034.76 2407
6035.49 2417
6036.23 2350
6036.96 2231
6037.69 2422
6038.43 2501
6039.16 2534
6039.89 2475
6040.63 2440
6041.36 2696
6042.09 2608
6042.83 2469
6043.56 2593
6044.29 2701
6045.03 2599
6045.76 2640
6046.49 2571
6047.23 2726
6047.96 2711
6048.70 2684
6049.43 2832
6050.16 2794
6050.90 2888
6051.63 2987
6052.37 2934
6053.10 2892
6053.83 3044
6054.57 3014
6055.30 2917
6056.04 2911
6056.77 2890
6057.50 2785
6058.24 2718
6058.97 2572
6059.71 2617
6060.44 2636
6061.18 2678
6061.91 2628
6062.65 2576
6063.38 2608
6064.12 2578
6064.85 2635
6065.59 2719
6066.32 2608
6067.06 2449
6067.79 2408
6068.53 2458
6069.26 2460
6070.00 2425
6070.73 2648
6071.47 2488
6072.20 2357
6072.94 2337
6073.67 2262
6074.41 2267
6075.14 2247
6075.88 2246
6076.61 2375
6077.35 2294
6078.09 2286
6078.82 2208
6079.56 2303
6080.29 2278
6081.03 2307
6081.76 2504
6082.50 2289
6083.24 2180
6083.97 2207
6084.71 2264
6085.44 2128
6086.18 2281
6086.92 2335
6087.65 2380
6088.39 2293
6089.13 2346
6089.86 2332
6090.60 2431
6091.33 2338
6092.07 2428
6092.81 2290
6093.54 2218
6094.28 2204
6095.02 2407
6095.75 2249
6096.49 2304
6097.23 2287
6097.96 2180
6098.70 2329
6099.44 2100
6100.18 1959
6100.91 2331
6101.65 2244
6102.39 2139
6103.12 2216
6103.86 2010
6104.60 2053
6105.34 2068
6106.07 2079
6106.81 2207
6107.55 2042
6108.28 2115
6109.02 2140
6109.76 2111
6110.50 1959
6111.24 2114
6111.97 2008
6112.71 2118
6113.45 2286
6114.19 2261
6114.92 2176
6115.66 2139
6116.40 2150
6117.14 2144
6117.88 2136
6118.61 2304
6119.35 2171
6120.09 2235
6120.83 2356
6121.57 2311
6122.31 2147
6123.04 2276
6123.78 2283
6124.52 2255
6125.26 2168
6126.00 2405
6126.74 2482
6127.47 2439
6128.21 2462
6128.95 2423
6129.69 2466
6130.43 2258
6131.17 2230
6131.91 2474
6132.65 2379
6133.39 2551
6134.12 2440
6134.86 2441
6135.60 2399
6136.34 2434
6137.08 2328
6137.82 2478
6138.56 2489
6139.30 2562
6140.04 2464
6140.78 2512
6141.52 2539
6142.26 2485
6143.00 2333
6143.74 2291
6144.48 2464
6145.21 2569
6145.95 2540
6146.69 2267
6147.43 2429
6148.17 2528
6148.91 2480
6149.65 2487
6150.39 2444
6151.13 2490
6151.87 2597
6152.61 2550
6153.35 2561
6154.09 2735
6154.83 2651
6155.58 2629
6156.32 2638
6157.06 2623
6157.80 2651
6158.54 2810
6159.28 2766
6160.02 2763
6160.76 2787
6161.50 2952
6162.24 3005
6162.98 2946
6163.72 3038
6164.46 3261
6165.20 3295
6165.94 3710
6166.69 3778
6167.43 3641
6168.17 3866
6168.91 3931
6169.65 3938
6170.39 3837
6171.13 3873
6171.87 3907
6172.61 3797
6173.36 3514
6174.10 3526
6174.84 3428
6175.58 3420
6176.32 3489
6177.06 3485
6177.81 3493
6178.55 3431
6179.29 3361
6180.03 3377
6180.77 3556
6181.51 3511
6182.26 3725
6183.00 3725
6183.74 3785
6184.48 3918
6185.22 3889
6185.97 3957
6186.71 3817
6187.45 4067
6188.19 3715
6188.94 3681
6189.68 3967
6190.42 4214
6191.16 4302
6191.91 4346
6192.65 4396
6193.39 4575
6194.13 4681
6194.88 4985
6195.62 4947
6196.36 4765
6197.10 4728
6197.85 4703
6198.59 4810
6199.33 4786
6200.08 4791
6200.82 4684
6201.56 4707
6202.31 4771
6203.05 5186
6203.79 5447
6204.53 6031
6205.28 6934
6206.02 7999
6206.76 10053
6207.51 12274
6208.25 15069
6209.00 17574
6209.74 19372
6210.48 20566
6211.23 20919
6211.97 20440
6212.71 19356
6213.46 17007
6214.20 15045
6214.94 12680
6215.69 10550
6216.43 8762
6217.18 7649
6217.92 6445
6218.67 5754
6219.41 5200
6220.15 4975
6220.90 4911
6221.64 4905
6222.39 4865
6223.13 4986
6223.88 4983
6224.62 5314
6225.36 5495
6226.11 5638
6226.85 5619
6227.60 5449
6228.34 5268
6229.09 5098
6229.83 4632
6230.58 4164
6231.32 3849
6232.07 3620
6232.81 3461
6233.56 3345
6234.30 3326
6235.05 3368
6235.79 3127
6236.54 3262
6237.28 3171
6238.03 3359
6238.77 3436
6239.52 3442
6240.26 3284
6241.01 3518
6241.75 3690
6242.50 3653
6243.25 3667
6243.99 3721
6244.74 3927
6245.48 3919
6246.23 4065
6246.97 4227
6247.72 4470
6248.47 4940
6249.21 4990
6249.96 5303
6250.70 5282
6251.45 4947
6252.20 4764
6252.94 4602
6253.69 4372
6254.43 4118
6255.18 4093
6255.93 4054
6256.67 3891
6257.42 3946
6258.17 3776
6258.91 3932
6259.66 3850
6260.41 3713
6261.15 3642
6261.90 3593
6262.65 3515
6263.39 3748
6264.14 3657
6264.89 3593
6265.63 3594
6266.38 3634
6267.13 3474
6267.87 3578
6268.62 3320
6269.37 3412
6270.12 3516
6270.86 3387
6271.61 3417
6272.36 3442
6273.11 3517
6273.85 3451
6274.60 3474
6275.35 3659
6276.10 3544
6276.84 3743
6277.59 4047
6278.34 4059
6279.09 4022
6279.83 3704
6280.58 3781
6281.33 3820
6282.08 3549
6282.83 3355
6283.57 3302
6284.32 3197
6285.07 3206
6285.82 3173
6286.57 3288
6287.31 3104
6288.06 3127
6288.81 3003
6289.56 3046
6290.31 2883
6291.06 2910
6291.80 2918
6292.55 2857
6293.30 3100
6294.05 2797
6294.80 2752
6295.55 2749
6296.30 2713
6297.04 2633
6297.79 2706
6298.54 2552
6299.29 2635
6300.04 2628
6300.79 2724
6301.54 2733
6302.29 2611
6303.04 2744
6303.79 2756
6304.53 2660
6305.28 2781
6306.03 2575
6306.78 2712
6307.53 2733
6308.28 2701
6309.03 2834
6309.78 2847
6310.53 2647
6311.28 2726
6312.03 2679
6312.78 2640
6313.53 2695
6314.28 2747
6315.03 2672
6315.78 2552
6316.53 2675
6317.28 2688
6318.03 2741
6318.78 2635
6319.53 2677
6320.28 2630
6321.03 2521
6321.78 2645
6322.53 2522
6323.28 2480
6324.03 2289
6324.78 2338
6325.53 2469
6326.28 2380
6327.03 2368
6327.78 2408
6328.53 2225
6329.28 2284
6330.04 2328
6330.79 2221
6331.54 2307
6332.29 2294
6333.04 2277
6333.79 2202
6334.54 2172
6335.29 2198
6336.04 2157
6336.79 2228
6337.55 2316
6338.30 2348
6339.05 2279
6339.80 2138
6340.55 2219
6341.30 2358
6342.05 2156
6342.81 2267
6343.56 2199
6344.31 2237
6345.06 2206
6345.81 2229
6346.56 2266
6347.32 2261
6348.07 2164
6348.82 2209
6349.57 2317
6350.32 2382
6351.07 2383
6351.83 2371
6352.58 2612
6353.33 2634
6354.08 2482
6354.84 2563
6355.59 2558
6356.34 2539
6357.09 2509
6357.84 2432
6358.60 2341
6359.35 2369
6360.10 2224
6360.85 2368
6361.61 2318
6362.36 2033
6363.11 2163
6363.87 2148
6364.62 2209
6365.37 2217
6366.12 2156
6366.88 2126
6367.63 2211
6368.38 2194
6369.14 2217
6369.89 2165
6370.64 2153
6371.40 2268
6372.15 2241
6372.90 2164
6373.66 2207
6374.41 2277
6375.16 2103
6375.92 2141
6376.67 2045
6377.42 2143
6378.18 2050
6378.93 2001
6379.68 2071
6380.44 2123
6381.19 2278
6381.95 2311
6382.70 2180
6383.45 2198
6384.21 2206
6384.96 2271
6385.71 2268
6386.47 2186
6387.22 2075
6387.98 2052
6388.73 2085
6389.49 2029
6390.24 2153
6390.99 2064
6391.75 2126
6392.50 2095
6393.26 2016
6394.01 2040
6394.77 2061
6395.52 2181
6396.28 2083
6397.03 2053
6397.79 2242
6398.54 2109
6399.30 2027
6400.05 1988
6400.81 2041
6401.56 1946
6402.32 1920
6403.07 1932
6403.83 2076
6404.58 1884
6405.34 1917
6406.09 2015
6406.85 2150
6407.60 2049
6408.36 1986
6409.11 2055
6409.87 2101
6410.62 2133
6411.38 2122
6412.13 2033
6412.89 2060
6413.65 1979
6414.40 2111
6415.16 2068
6415.91 1977
6416.67 1950
6417.43 2032
6418.18 2047
6418.94 2121
6419.69 1961
6420.45 2006
6421.21 1954
6421.96 1974
6422.72 2035
6423.47 1948
6424.23 2005
6424.99 1922
6425.74 2012
6426.50 2018
6427.26 1978
6428.01 2064
6428.77 2089
6429.53 1956
6430.28 1995
6431.04 2037
6431.80 2010
6432.55 1975
6433.31 2059
6434.07 2103
6434.82 2176
6435.58 2077
6436.34 2084
6437.10 2010
6437.85 2109
6438.61 2168
6439.37 2170
6440.12 1969
6440.88 2039
6441.64 2149
6442.40 2189
6443.15 2155
6443.91 2027
6444.67 1954
6445.43 2060
6446.18 2009
6446.94 2112
6447.70 2117
6448.46 2149
6449.21 2124
6449.97 2057
6450.73 2104
6451.49 2180
6452.25 2110
6453.00 2128
6453.76 2108
6454.52 2205
6455.28 1983
6456.04 2086
6456.80 2198
6457.55 2228
6458.31 2287
6459.07 2383
6459.83 2309
6460.59 2245
6461.35 2200
6462.10 2073
6462.86 2117
6463.62 2224
6464.38 2336
6465.14 2291
6465.90 2359
6466.66 2385
6467.42 2377
6468.17 2386
6468.93 2482
6469.69 2504
6470.45 2446
6471.21 2454
6471.97 2370
6472.73 2372
6473.49 2536
6474.25 2509
6475.01 2483
6475.77 2595
6476.53 2448
6477.28 2507
6478.04 2598
6478.80 2776
6479.56 2694
6480.32 2734
6481.08 2482
6481.84 2549
6482.60 2618
6483.36 2804
6484.12 2840
6484.88 2820
6485.64 2804
6486.40 2903
6487.16 2921
6487.92 2991
6488.68 2926
6489.44 3054
6490.20 2998
6490.96 3052
6491.72 3107
6492.48 3139
6493.24 3457
6494.00 3453
6494.76 3594
6495.53 3895
6496.29 3820
6497.05 3742
6497.81 3839
6498.57 3836
6499.33 3521
6500.09 3680
6500.85 3693
6501.61 3554
6502.37 3818
6503.13 3687
6503.89 3869
6504.65 3948
6505.42 3828
6506.18 3836
6506.94 3963
6507.70 4088
6508.46 4129
6509.22 4399
6509.98 4284
6510.74 4594
6511.51 4569
6512.27 4602
6513.03 4596
6513.79 4553
6514.55 4692
6515.31 4656
6516.08 4735
6516.84 4410
6517.60 4437
6518.36 4564
6519.12 4759
6519.89 4892
6520.65 5038
6521.41 5138
6522.17 5273
6522.93 5242
6523.70 5530
6524.46 5938
6525.22 6105
6525.98 6335
6526.74 6653
6527.51 7108
6528.27 7165
6529.03 7383
6529.79 7359
6530.56 7374
6531.32 7332
6532.08 7721
6532.85 8288
6533.61 9190
6534.37 11173
6535.13 13279
6535.90 15884
6536.66 18437
6537.42 20155
6538.19 21037
6538.95 20812
6539.71 19995
6540.47 18090
6541.24 15413
6542.00 12952
6542.76 10800
6543.53 9053
6544.29 7430
6545.05 6399
6545.82 5586
6546.58 5051
6547.35 4705
6548.11 4448
6548.87 4195
6549.64 3996
6550.40 4049
6551.16 4096
6551.93 3814
6552.69 3650
6553.46 3869
6554.22 3857
6554.98 3667
6555.75 3604
6556.51 3715
6557.28 3471
6558.04 3361
6558.80 3221
6559.57 3321
6560.33 3385
6561.10 3563
6561.86 3697
6562.63 3682
6563.39 3888
6564.15 3963
6564.92 4177
6565.68 4133
6566.45 4292
6567.21 4243
6567.98 4220
6568.74 4119
6569.51 4235
6570.27 4053
6571.04 4106
6571.80 4250
6572.57 4229
6573.33 4487
6574.10 4522
6574.86 4793
6575.63 4824
6576.39 4926
6577.16 5062
6577.92 5184
6578.69 5368
6579.45 5203
6580.22 5124
6580.99 5184
6581.75 5319
6582.52 5226
6583.28 5138
6584.05 5204
6584.81 4822
6585.58 4621
6586.35 4592
6587.11 4458
6587.88 4379
6588.64 4201
6589.41 4507
6590.18 4735
6590.94 4710
6591.71 5075
6592.47 5388
6593.24 5319
6594.01 5541
6594.77 5962
6595.54 5979
6596.31 6196
6597.07 6132
6597.84 6036
6598.61 5574
6599.37 5419
6600.14 4988
6600.91 4840
6601.67 4471
6602.44 4316
6603.21 3993
6603.97 3903
6604.74 3992
6605.51 3713
6606.27 3580
6607.04 3719
6607.81 3670
6608.57 3753
6609.34 3471
6610.11 3517
6610.88 3496
6611.64 3587
6612.41 3508
6613.18 3514
6613.95 3430
6614.71 3425
6615.48 3537
6616.25 3376
6617.02 3293
6617.78 3386
6618.55 3385
6619.32 3275
6620.09 3429
6620.85 3164
6621.62 3372
6622.39 3377
6623.16 3388
6623.93 3345
6624.69 3261
6625.46 3218
6626.23 3129
6627.00 3134
6627.77 3124
6628.54 3070
6629.30 2964
6630.07 3036
6630.84 3309
6631.61 3339
6632.38 3474
6633.15 3708
6633.91 3925
6634.68 3873
6635.45 4121
6636.22 4078
6636.99 3966
6637.76 4068
6638.53 3993
6639.30 3851
6640.06 3518
6640.83 3301
6641.60 3169
6642.37 3134
6643.14 3113
6643.91 2846
6644.68 2746
6645.45 2715
6646.22 2780
6646.99 2840
6647.76 2755
6648.53 2830
6649.30 2868
6650.07 3009
6650.83 2971
6651.60 3099
6652.37 2967
6653.14 2863
6653.91 2969
6654.68 2873
6655.45 2978
6656.22 2798
6656.99 2746
6657.76 2747
6658.53 2745
6659.30 2834
6660.07 2673
6660.84 2557
6661.61 2634
6662.38 2685
6663.15 2716
6663.92 2465
6664.70 2438
6665.47 2526
6666.24 2715
6667.01 2778
6667.78 2683
6668.55 2710
6669.32 2462
6670.09 2640
6670.86 2685
6671.63 2587
6672.40 2735
6673.17 2797
6673.94 2748
6674.71 2548
6675.49 2650
6676.26 2653
6677.03 2716
6677.80 2694
6678.57 2651
6679.34 2616
6680.11 2451
6680.88 2632
6681.65 2730
6682.43 2873
6683.20 3006
6683.97 3229
6684.74 3190
6685.51 3032
6686.28 3162
6687.06 3085
6687.83 3400
6688.60 3352
6689.37 3108
6690.14 2932
6690.91 2707
6691.69 2663
6692.46 2691
6693.23 2549
6694.00 2555
6694.77 2564
6695.55 2545
6696.32 2313
6697.09 2352
6697.86 2437
6698.64 2463
6699.41 2479
6700.18 2544
6700.95 2476
6701.73 2369
6702.50 2369
6703.27 2408
6704.04 2517
6704.82 2449
6705.59 2414
6706.36 2513
6707.13 2422
6707.91 2476
6708.68 2446
6709.45 2521
6710.23 2386
6711.00 2372
6711.77 2256
6712.55 2260
6713.32 2315
6714.09 2287
6714.87 2337
6715.64 2210
6716.41 2240
6717.19 2298
6717.96 2209
6718.73 2278
6719.51 2354
6720.28 2304
6721.05 2279
6721.83 2271
6722.60 2287
6723.37 2191
6724.15 2260
6724.92 2212
6725.70 2172
6726.47 2211
6727.24 2098
6728.02 2149
6728.79 2239
6729.57 2215
6730.34 2076
6731.11 2087
6731.89 2150
6732.66 2154
6733.44 2060
6734.21 2159
6734.99 2315
6735.76 2301
6736.54 2161
6737.31 2047
6738.08 2101
6738.86 2247
6739.63 2259
6740.41 2204
6741.18 2124
6741.96 2323
6742.73 2163
6743.51 2130
6744.28 2256
6745.06 2203
6745.83 2321
6746.61 2338
6747.38 2326
6748.16 2389
6748.93 2393
6749.71 2331
6750.48 2464
6751.26 2397
6752.04 2460
6752.81 2572
6753.59 2665
6754.36 2629
6755.14 2613
6755.91 2483
6756.69 2388
6757.46 2267
6758.24 2252
6759.02 2232
6759.79 2112
6760.57 2144
6761.34 2090
6762.12 2166
6762.90 2078
6763.67 2160
6764.45 2190
6765.22 2101
6766.00 2193
6766.78 2151
6767.55 1960
6768.33 2045
6769.11 2159
6769.88 2105
6770.66 2095
6771.44 2183
6772.21 2135
6772.99 2076
6773.77 2134
6774.54 1959
6775.32 1961
6776.10 1920
6776.87 2097
6777.65 2070
6778.43 2129
6779.20 2218
6779.98 2265
6780.76 2193
6781.53 2180
6782.31 2164
6783.09 2175
6783.87 2102
6784.64 2064
6785.42 2068
6786.20 2065
6786.98 2149
6787.75 1970
6788.53 2035
6789.31 2017
6790.09 1815
6790.86 1898
6791.64 1900
6792.42 1906
6793.20 1863
6793.97 1985
6794.75 1918
6795.53 2024
6796.31 1967
6797.09 1898
6797.86 1836
6798.64 1930
6799.42 2020
6800.20 1962
6800.98 1986
6801.76 1900
6802.53 1977
6803.31 2021
6804.09 1960
6804.87 2104
6805.65 2023
6806.43 2045
6807.20 1881
6807.98 2018
6808.76 2053
6809.54 1872
6810.32 1961
6811.10 1819
6811.88 1888
6812.66 1948
6813.44 2014
6814.21 1869
6814.99 1953
6815.77 1886
6816.55 1825
6817.33 1930
6818.11 2029
6818.89 2020
6819.67 2065
6820.45 2030
6821.23 2003
6822.01 2022
6822.79 2040
6823.57 1936
6824.35 2032
6825.12 1967
6825.90 1864
6826.68 1987
6827.46 1957
6828.24 2070
6829.02 2212
6829.80 2015
6830.58 2016
6831.36 2050
6832.14 2014
6832.92 1929
6833.70 1936
6834.48 2008
6835.26 1879
6836.04 1895
6836.82 1966
6837.60 2090
6838.39 1978
6839.17 1977
6839.95 2085
6840.73 2142
6841.51 2070
6842.29 2040
6843.07 2011
6843.85 2084
6844.63 1987
6845.41 2132
6846.19 2073
6846.97 2165
6847.75 2407
6848.53 2752
6849.32 2824
6850.10 3361
6850.88 3647
6851.66 3707
6852.44 4182
6853.22 4435
6854.00 4224
6854.78 3913
6855.56 3580
6856.35 3320
6857.13 3083
6857.91 2803
6858.69 2651
6859.47 2501
6860.25 2267
6861.04 2378
6861.82 2202
6862.60 2192
6863.38 2089
6864.16 2235
6864.94 2369
6865.73 2456
6866.51 2404
6867.29 2405
6868.07 2475
6868.85 2581
6869.64 2513
6870.42 2458
6871.20 2426
6871.98 2285
6872.77 2127
6873.55 2114
6874.33 2156
6875.11 2108
6875.90 2083
6876.68 2272
6877.46 2371
6878.24 2157
6879.03 2304
6879.81 2303
6880.59 2195
6881.37 2455
6882.16 2428
6882.94 2423
6883.72 2445
6884.51 2520
6885.29 2629
6886.07 2773
6886.86 2838
6887.64 3130
6888.42 3425
6889.21 3623
6889.99 3743
6890.77 3506
6891.56 3397
6892.34 3175
6893.12 3062
6893.91 2797
6894.69 2782
6895.47 2723
6896.26 2497
6897.04 2620
6897.82 2556
6898.61 2465
6899.39 2509
6900.18 2392
6900.96 2476
6901.74 2515
6902.53 2673
6903.31 2503
6904.10 2637
6904.88 2601
6905.66 2453
6906.45 2415
6907.23 2425
6908.02 2454
6908.80 2407
6909.59 2532
6910.37 2399
6911.16 2467
6911.94 2466
6912.72 2315
6913.51 2321
6914.29 2333
6915.08 2345
6915.86 2436
6916.65 2351
6917.43 2402
6918.22 2342
6919.00 2210
6919.79 2292
6920.57 2290
6921.36 2199
6922.14 2331
6922.93 2275
6923.71 2441
6924.50 2339
6925.28 2386
6926.07 2318
6926.86 2240
6927.64 2287
6928.43 2320
6929.21 2444
6930.00 2446
6930.78 2360
6931.57 2624
6932.35 2652
6933.14 2529
6933.93 2631
6934.71 2775
6935.50 2662
6936.28 2520
6937.07 2708
6937.86 2518
6938.64 2587
6939.43 2718
6940.21 2648
6941.00 2742
6941.79 2729
6942.57 2948
6943.36 2909
6944.15 2979
6944.93 2947
6945.72 3070
6946.51 3210
6947.29 3229
6948.08 3045
6948.86 3154
6949.65 3365
6950.44 3235
6951.23 3297
6952.01 3194
6952.80 3209
6953.59 3127
6954.37 3054
6955.16 3302
6955.95 3291
6956.73 3359
6957.52 3475
6958.31 3524
6959.10 3440
6959.88 3410
6960.67 3568
6961.46 3730
6962.25 3580
6963.03 3440
6963.82 3457
6964.61 3510
6965.40 3499
6966.18 3559
6966.97 3609
6967.76 3804
6968.55 3890
6969.33 3850
6970.12 4004
6970.91 4050
6971.70 4031
6972.49 4190
6973.27 4032
6974.06 4216
6974.85 4147
6975.64 4204
6976.43 4102
6977.21 4136
6978.00 4099
6978.79 4505
6979.58 4682
6980.37 4828
6981.16 5228
6981.95 5467
6982.73 6130
6983.52 7196
6984.31 8285
6985.10 9714
6985.89 11087
6986.68 11717
6987.47 12233
6988.26 12313
6989.04 11740
6989.83 11025
6990.62 9895
6991.41 8573
6992.20 7551
6992.99 6893
6993.78 6215
6994.57 5650
6995.36 5510
6996.15 6088
6996.94 6211
6997.73 7001
6998.51 7840
6999.30 9433
7000.09 10512
7000.88 11259
7001.67 11998
7002.46 11860
7003.25 11145
7004.04 10440
7004.83 9200
7005.62 7912
7006.41 6704
7007.20 5894
7007.99 5485
7008.78 4721
7009.57 3998
7010.36 3990
7011.15 3844
7011.94 3923
7012.73 3912
7013.52 3950
7014.31 4145
7015.10 4216
7015.89 4102
7016.69 3977
7017.48 3981
7018.27 3729
7019.06 3507
7019.85 3545
7020.64 3406
7021.43 3195
7022.22 3169
7023.01 3113
7023.80 3151
7024.59 3266
7025.38 3365
7026.17 3401
7026.97 3301
7027.76 3421
7028.55 3325
7029.34 3392
7030.13 3304
7030.92 3112
7031.71 3023
7032.50 3100
7033.30 3006
7034.09 3057
7034.88 2999
7035.67 3159
7036.46 3096
7037.25 2942
7038.05 3038
7038.84 3282
7039.63 3283
7040.42 3471
7041.21 3350
7042.01 3414
7042.80 3345
7043.59 3172
7044.38 3090
7045.17 3089
7045.97 3014
7046.76 2960
7047.55 3011
7048.34 3173
7049.13 3299
7049.93 3317
7050.72 3337
7051.51 3382
7052.30 3429
7053.10 3508
7053.89 3362
7054.68 3384
7055.47 3152
7056.27 3032
7057.06 3002
7057.85 2907
7058.65 2871
7059.44 2702
7060.23 2720
7061.02 2725
7061.82 2911
7062.61 2952
7063.40 2877
7064.20 2753
7064.99 2821
7065.78 2788
7066.58 2851
7067.37 2924
7068.16 2660
7068.96 2657
7069.75 2866
7070.54 2923
7071.34 2881
7072.13 2790
7072.93 2719
7073.72 2642
7074.51 2708
7075.31 2725
7076.10 2534
7076.89 2628
7077.69 2707
7078.48 2728
7079.28 2572
7080.07 2560
7080.86 2711
7081.66 2695
7082.45 2541
7083.25 2573
7084.04 2656
7084.84 2780
7085.63 2714
7086.42 2874
7087.22 3010
7088.01 3128
7088.81 3188
7089.60 3256
7090.40 3301
7091.19 3272
7091.99 3226
7092.78 3013
7093.58 2908
7094.37 2619
7095.17 2566
7095.96 2367
7096.76 2397
7097.55 2175
7098.35 2094
7099.14 2151
7099.94 2072
7100.73 2180
7101.53 2219
7102.32 2013
7103.12 2141
7103.91 2080
7104.71 2070
7105.50 2120
7106.30 2002
7107.10 2079
7107.89 1933
7108.69 1985
7109.48 1890
7110.28 1893
7111.07 1944
7111.87 1932
7112.67 1872
7113.46 1955
7114.26 1926
7115.05 1939
7115.85 1876
7116.65 1880
7117.44 1896
7118.24 1997
7119.03 1911
7119.83 1863
7120.63 1833
7121.42 1781
7122.22 1809
7123.02 1912
7123.81 1966
7124.61 1889
7125.41 1916
7126.20 1916
7127.00 1866
7127.80 1959
7128.59 1950
7129.39 1883
7130.19 1939
7130.98 1875
7131.78 1924
7132.58 1991
7133.37 1844
7134.17 1875
7134.97 1959
7135.77 1854
7136.56 1992
7137.36 1875
7138.16 1900
7138.96 1841
7139.75 1875
7140.55 1916
7141.35 1736
7142.15 1734
7142.94 1751
7143.74 1949
7144.54 2067
7145.34 1896
7146.13 1929
7146.93 2002
7147.73 1850
7148.53 1899
7149.33 1937
7150.12 1899
7150.92 1861
7151.72 1886
7152.52 1807
7153.32 1749
7154.11 1729
7154.91 1750
7155.71 1843
7156.51 1909
7157.31 1892
7158.11 1866
7158.90 1995
7159.70 1876
7160.50 1844
7161.30 1740
7162.10 1759
7162.90 1837
7163.70 1791
7164.50 1715
7165.29 1699
7166.09 1708
7166.89 1733
7167.69 1672
7168.49 1793
7169.29 1716
7170.09 1780
7170.89 1866
7171.69 1835
7172.49 1790
7173.29 1857
7174.08 1774
7174.88 1866
7175.68 1722
7176.48 1693
7177.28 1778
7178.08 1673
7178.88 1681
7179.68 1656
7180.48 1735
7181.28 1655
7182.08 1729
7182.88 1891
7183.68 1935
7184.48 1856
7185.28 1877
7186.08 1929
7186.88 1976
7187.68 1917
7188.48 1780
7189.28 1856
7190.08 1759
7190.88 1682
7191.68 1693
7192.48 1642
7193.28 1575
7194.08 1587
7194.88 1660
7195.68 1573
7196.48 1602
7197.28 1599
7198.09 1591
7198.89 1636
7199.69 1682
7200.49 1591
7201.29 1710
7202.09 1581
7202.89 1571
7203.69 1543
7204.49 1498
7205.29 1603
7206.09 1594
7206.90 1590
7207.70 1644
7208.50 1528
7209.30 1467
7210.10 1694
7210.90 1634
7211.70 1537
7212.51 1531
7213.31 1508
7214.11 1597
7214.91 1609
7215.71 1593
7216.51 1620
7217.32 1622
7218.12 1536
7218.92 1508
7219.72 1563
7220.52 1611
7221.32 1652
7222.13 1580
7222.93 1620
7223.73 1639
7224.53 1650
7225.34 1697
7226.14 1605
7226.94 1617
7227.74 1661
7228.54 1582
7229.35 1595
7230.15 1549
7230.95 1671
7231.75 1623
7232.56 1674
7233.36 1690
7234.16 1687
7234.96 1700
7235.77 1608
7236.57 1726
7237.37 1761
7238.18 1750
7238.98 1760
7239.78 1856
7240.59 1822
7241.39 1837
7242.19 1874
7242.99 1892
7243.80 1852
7244.60 1838
7245.40 1812
7246.21 1805
7247.01 1785
7247.81 1855
7248.62 1835
7249.42 1836
7250.23 1782
7251.03 1875
7251.83 1821
7252.64 1910
7253.44 1814
7254.24 1827
7255.05 1896
7255.85 1866
7256.66 1952
7257.46 1802
7258.26 1873
7259.07 1924
7259.87 1946
7260.68 1970
7261.48 1920
7262.28 1811
7263.09 1898
7263.89 1850
7264.70 2028
7265.50 2081
7266.31 2169
7267.11 2114
7267.92 2193
7268.72 2169
7269.52 2310
7270.33 2326
7271.13 2265
7271.94 2412
7272.74 2293
7273.55 2347
7274.35 2319
7275.16 2325
7275.96 2331
7276.77 2458
7277.57 2382
7278.38 2413
7279.18 2647
7279.99 2679
7280.79 2914
7281.60 3316
7282.41 4038
7283.21 4463
7284.02 5268
7284.82 6155
7285.63 6536
7286.43 7050
7287.24 7296
7288.04 6883
7288.85 6354
7289.66 5492
7290.46 4881
7291.27 4310
7292.07 3677
7292.88 3282
7293.68 2929
7294.49 2910
7295.30 2856
7296.10 2665
7296.91 2511
7297.72 2414
7298.52 2500
7299.33 2415
7300.13 2445
7300.94 2507
7301.75 2496
7302.55 2563
7303.36 2506
7304.17 2516
7304.97 2514
7305.78 2548
7306.59 2381
7307.39 2417
7308.20 2592
7309.01 2664
7309.81 2868
7310.62 3102
7311.43 3160
7312.24 3230
7313.04 3456
7313.85 3232
7314.66 3266
7315.46 3194
7316.27 3129
7317.08 3224
7317.89 3198
7318.69 3325
7319.50 3616
7320.31 3997
7321.12 4286
7321.92 4528
7322.73 4783
7323.54 4699
7324.35 4563
7325.15 4483
7325.96 4164
7326.77 3839
7327.58 3494
7328.38 3098
7329.19 2804
7330.00 2673
7330.81 2495
7331.62 2515
7332.43 2441
7333.23 2336
7334.04 2319
7334.85 2253
7335.66 2351
7336.47 2442
7337.27 2386
7338.08 2413
7338.89 2405
7339.70 2538
7340.51 2536
7341.32 2397
7342.13 2413
7342.93 2329
7343.74 2303
7344.55 2285
7345.36 2234
7346.17 2361
7346.98 2309
7347.79 2339
7348.60 2330
7349.41 2394
7350.22 2340
7351.02 2400
7351.83 2269
7352.64 2362
7353.45 2455
7354.26 2286
7355.07 2295
7355.88 2312
7356.69 2323
7357.50 2450
7358.31 2327
7359.12 2419
7359.93 2485
7360.74 2501
7361.55 2522
7362.36 2490
7363.17 2494
7363.98 2535
7364.79 2447
7365.60 2616
7366.41 2480
7367.22 2584
7368.03 2582
7368.84 2556
7369.65 2520
7370.46 2460
7371.27 2552
7372.08 2515
7372.89 2475
7373.70 2529
7374.51 2566
7375.32 2551
7376.13 2615
7376.94 2626
7377.75 2803
7378.56 3000
7379.37 3300
7380.18 3437
7380.99 3732
7381.81 4229
7382.62 4438
7383.43 4438
7384.24 4213
7385.05 3902
7385.86 3913
7386.67 3591
7387.48 3144
7388.29 3025
7389.11 2813
7389.92 2589
7390.73 2673
7391.54 2590
7392.35 2458
7393.16 2361
7393.97 2345
7394.79 2466
7395.60 2422
7396.41 2365
7397.22 2689
7398.03 2766
7398.84 2937
7399.66 3050
7400.47 3307
7401.28 3579
7402.09 3667
7402.90 3758
7403.72 3783
7404.53 3608
7405.34 3377
7406.15 3115
7406.96 2923
7407.78 2810
7408.59 2832
7409.40 2643
7410.21 2552
7411.03 2541
7411.84 2404
7412.65 2344
7413.46 2262
7414.28 2207
7415.09 2209
7415.90 2079
7416.71 1925
7417.53 2025
7418.34 2045
7419.15 1988
7419.97 2041
7420.78 1990
7421.59 1966
7422.41 2028
7423.22 2024
7424.03 1961
7424.84 1846
7425.66 1868
7426.47 1897
7427.28 1710
7428.10 1787
7428.91 1769
7429.72 1735
7430.54 1805
7431.35 1899
7432.17 1830
7432.98 1746
7433.79 1742
7434.61 1716
7435.42 1741
7436.23 1687
7437.05 1751
7437.86 1764
7438.68 1890
7439.49 1864
7440.30 1798
7441.12 1891
7441.93 1945
7442.75 1819
7443.56 1758
7444.38 1750
7445.19 1852
7446.00 1776
7446.82 1873
7447.63 1731
7448.45 1739
7449.26 1804
7450.08 1811
7450.89 1742
7451.71 1752
7452.52 1783
7453.34 1683
7454.15 1673
7454.97 1553
7455.78 1627
7456.60 1643
7457.41 1626
7458.23 1678
7459.04 1773
7459.86 1775
7460.67 1779
7461.49 1693
7462.30 1745
7463.12 1597
7463.93 1643
7464.75 1722
7465.56 1668
7466.38 1656
7467.19 1722
7468.01 1647
7468.82 1720
7469.64 1564
7470.46 1634
7471.27 1705
7472.09 1805
7472.90 1718
7473.72 1697
7474.54 1640
7475.35 1590
7476.17 1671
7476.98 1534
7477.80 1494
7478.62 1552
7479.43 1609
7480.25 1497
7481.06 1506
7481.88 1508
7482.70 1531
7483.51 1545
7484.33 1545
7485.15 1478
7485.96 1453
7486.78 1550
7487.60 1482
7488.41 1538
7489.23 1412
7490.05 1521
7490.86 1435
7491.68 1462
7492.50 1519
7493.31 1479
7494.13 1397
7494.95 1446
7495.77 1471
7496.58 1475
7497.40 1441
7498.22 1501
7499.03 1318
7499.85 1401
7500.67 1407
7501.49 1409
7502.30 1545
7503.12 1484
7503.94 1411
7504.76 1395
7505.57 1334
7506.39 1418
7507.21 1458
7508.03 1386
7508.85 1334
7509.66 1404
7510.48 1435
7511.30 1379
7512.12 1434
7512.94 1385
7513.75 1436
7514.57 1390
7515.39 1467
7516.21 1438
7517.03 1425
7517.84 1384
7518.66 1378
7519.48 1300
7520.30 1293
7521.12 1312
7521.94 1281
7522.76 1312
7523.57 1299
7524.39 1365
7525.21 1379
7526.03 1385
7526.85 1356
7527.67 1298
7528.49 1306
7529.31 1424
7530.12 1330
7530.94 1228
7531.76 1293
7532.58 1413
7533.40 1430
7534.22 1343
7535.04 1395
7535.86 1320
7536.68 1384
7537.50 1477
7538.32 1542
7539.14 1354
7539.96 1375
7540.78 1432
7541.59 1398
7542.41 1478
7543.23 1479
7544.05 1512
7544.87 1530
7545.69 1612
7546.51 1541
7547.33 1526
7548.15 1523
7548.97 1673
7549.79 1512
7550.61 1386
7551.43 1516
7552.25 1397
7553.07 1419
7553.89 1390
7554.71 1341
7555.53 1449
7556.36 1441
7557.18 1521
7558.00 1448
7558.82 1388
7559.64 1506
7560.46 1595
7561.28 1455
7562.10 1504
7562.92 1484
7563.74 1434
7564.56 1480
7565.38 1454
7566.20 1497
7567.02 1464
7567.85 1487
7568.67 1297
7569.49 1395
7570.31 1541
7571.13 1480
7571.95 1428
7572.77 1471
7573.59 1490
7574.42 1542
7575.24 1484
7576.06 1495
7576.88 1408
7577.70 1330
7578.52 1441
7579.34 1316
7580.17 1367
7580.99 1453
7581.81 1441
7582.63 1374
7583.45 1387
7584.28 1404
7585.10 1527
7585.92 1530
7586.74 1630
7587.56 1636
7588.39 1567
7589.21 1621
7590.03 1618
7590.85 1621
7591.67 1653
7592.50 1756
7593.32 1598
7594.14 1551
7594.96 1598
7595.79 1455
7596.61 1452
7597.43 1513
7598.26 1470
7599.08 1596
7599.90 1562
7600.72 1634
7601.55 1696
7602.37 1773
7603.19 1728
7604.02 1925
7604.84 1996
7605.66 2064
7606.48 2007
7607.31 2086
7608.13 2078
7608.95 2023
7609.78 1891
7610.60 1826
7611.42 1905
7612.25 1759
7613.07 1716
7613.89 1679
7614.72 1622
7615.54 1714
7616.37 1778
7617.19 1745
7618.01 1776
7618.84 1842
7619.66 1787
7620.48 1763
7621.31 1682
7622.13 1779
7622.96 1712
7623.78 1740
7624.60 1718
7625.43 1680
7626.25 1703
7627.08 1819
7627.90 1776
7628.73 1721
7629.55 1830
7630.37 1928
7631.20 2190
7632.02 2191
7632.85 2291
7633.67 2456
7634.50 2274
7635.32 2242
7636.15 2299
7636.97 2220
7637.80 2068
7638.62 1801
7639.45 1569
7640.27 1573
7641.10 1577
7641.92 1609
7642.75 1606
7643.57 1517
7644.40 1466
7645.22 1476
7646.05 1391
7646.87 1460
7647.70 1529
7648.52 1490
7649.35 1515
7650.17 1490
7651.00 1392
7651.83 1434
7652.65 1394
7653.48 1418
7654.30 1272
7655.13 1254
7655.95 1171
7656.78 1230
7657.61 1316
7658.43 1212
7659.26 1227
7660.08 1241
7660.91 1307
7661.74 1292
7662.56 1282
7663.39 1332
7664.21 1395
7665.04 1185
7665.87 1284
7666.69 1442
7667.52 1414
7668.35 1345
7669.17 1302
7670.00 1278
7670.83 1301
7671.65 1285
7672.48 1348
7673.31 1264
7674.13 1248
7674.96 1234
7675.79 1213
7676.61 1233
7677.44 1361
7678.27 1342
7679.09 1142
7679.92 1190
7680.75 1204
7681.58 1173
7682.40 1336
7683.23 1272
7684.06 1325
7684.89 1267
7685.71 1240
7686.54 1283
7687.37 1265
7688.19 1300
7689.02 1258
7689.85 1266
7690.68 1328
7691.51 1240
7692.33 1293
7693.16 1268
7693.99 1257
7694.82 1246
7695.64 1198
7696.47 1209
7697.30 1254
7698.13 1192
7698.96 1198
7699.79 1227
7700.61 1282
7701.44 1282
7702.27 1211
7703.10 1280
7703.93 1263
7704.76 1287
7705.58 1285
7706.41 1207
7707.24 1192
7708.07 1182
7708.90 1231
7709.73 1242
7710.56 1177
7711.38 1218
7712.21 1315
7713.04 1228
7713.87 1173
7714.70 1270
7715.53 1267
7716.36 1235
7717.19 1203
7718.02 1199
7718.85 1180
7719.67 1256
7720.50 1290
7721.33 1239
7722.16 1202
7722.99 1226
7723.82 1314
7724.65 1273
7725.48 1122
7726.31 1116
7727.14 1151
7727.97 1153
7728.80 1129
7729.63 1197
7730.46 1255
7731.29 1158
7732.12 1233
7732.95 1140
7733.78 1184
7734.61 1163
7735.44 1248
7736.27 1258
7737.10 1309
7737.93 1284
7738.76 1314
7739.59 1293
7740.42 1282
7741.25 1275
7742.08 1281
7742.91 1320
7743.74 1270
7744.57 1323
7745.40 1381
7746.23 1511
7747.06 1546
7747.90 1681
7748.73 1578
7749.56 1718
7750.39 1782
7751.22 1666
7752.05 1591
7752.88 1654
7753.71 1506
7754.54 1353
7755.37 1352
7756.21 1371
7757.04 1294
7757.87 1377
7758.70 1285
7759.53 1298
7760.36 1172
7761.19 1250
7762.03 1256
7762.86 1271
7763.69 1316
7764.52 1338
7765.35 1248
7766.18 1151
7767.02 1181
7767.85 1253
7768.68 1156
7769.51 1188
7770.34 1211
7771.18 1158
7772.01 1173
7772.84 1202
7773.67 1176
7774.50 1170
7775.34 1200
7776.17 1209
7777.00 1260
7777.83 1200
7778.67 1132
7779.50 1149
7780.33 1165
7781.16 1163
7782.00 1145
7782.83 1226
7783.66 1239
7784.49 1314
7785.33 1258
7786.16 1314
7786.99 1347
7787.82 1315
7788.66 1283
7789.49 1265
7790.32 1249
7791.16 1304
7791.99 1224
7792.82 1191
7793.66 1357
7794.49 1385
7795.32 1187
7796.16 1247
7796.99 1140
7797.82 1240
7798.66 1191
7799.49 1293
7800.32 1416
7801.16 1279
7801.99 1258
7802.82 1214
7803.66 1250
7804.49 1219
7805.33 1262
7806.16 1298
7806.99 1315
7807.83 1314
7808.66 1393
7809.50 1353
7810.33 1362
7811.16 1362
7812.00 1283
7812.83 1349
7813.67 1343
7814.50 1356
7815.34 1513
7816.17 1742
7817.00 1659
7817.84 1718
7818.67 1643
7819.51 1688
7820.34 1696
7821.18 1582
7822.01 1496
7822.85 1524
7823.68 1420
7824.52 1371
7825.35 1421
7826.19 1498
7827.02 1495
7827.86 1521
7828.69 1495
7829.53 1427
7830.36 1474
7831.20 1391
7832.03 1432
7832.87 1375
7833.70 1406
7834.54 1567
7835.37 1497
7836.21 1518
7837.04 1572
7837.88 1571
7838.72 1461
7839.55 1485
7840.39 1421
7841.22 1397
7842.06 1311
7842.89 1426
7843.73 1438
7844.57 1340
7845.40 1424
7846.24 1414
7847.07 1429
7847.91 1359
7848.75 1309
7849.58 1268
7850.42 1310
7851.26 1375
7852.09 1246
7852.93 1279
7853.77 1308
7854.60 1296
7855.44 1292
7856.27 1283
7857.11 1269
7857.95 1373
7858.78 1392
7859.62 1352
7860.46 1210
7861.29 1281
7862.13 1314
7862.97 1316
7863.81 1270
7864.64 1287
7865.48 1269
7866.32 1183
7867.15 1199
7867.99 1229
7868.83 1136
7869.67 1123
7870.50 1224
7871.34 1259
7872.18 1248
7873.02 1299
7873.85 1275
7874.69 1284
7875.53 1345
7876.37 1306
7877.20 1331
7878.04 1337
7878.88 1353
7879.72 1439
7880.55 1484
7881.39 1351
7882.23 1401
7883.07 1442
7883.91 1332
7884.74 1330
7885.58 1259
7886.42 1367
7887.26 1382
7888.10 1305
7888.94 1340
7889.77 1400
7890.61 1325
7891.45 1405
7892.29 1338
7893.13 1432
7893.97 1504
7894.80 1469
7895.64 1516
7896.48 1368
7897.32 1368
7898.16 1380
7899.00 1391
7899.84 1459
7900.68 1556
7901.52 1515
7902.35 1428
7903.19 1513
7904.03 1448
7904.87 1563
7905.71 1602
7906.55 1432
7907.39 1309
7908.23 1363
7909.07 1444
7909.91 1453
7910.75 1315
7911.59 1261
7912.43 1401
7913.27 1406
7914.11 1492
7914.94 1638
7915.78 1789
7916.62 1848
7917.46 2063
7918.30 2154
7919.14 2245
7919.98 2103
7920.82 2226
7921.66 2110
7922.50 2012
7923.34 1876
7924.18 1724
7925.02 1636
7925.87 1522
7926.71 1497
7927.55 1372
7928.39 1404
7929.23 1305
7930.07 1211
7930.91 1284
7931.75 1299
7932.59 1252
7933.43 1234
7934.27 1131
7935.11 1197
7935.95 1249
7936.79 1217
7937.63 1254
7938.47 1080
7939.32 1134
7940.16 1283
7941.00 1225
7941.84 1250
7942.68 1280
7943.52 1266
7944.36 1211
7945.20 1236
7946.04 1299
7946.89 1236
7947.73 1378
7948.57 1322
7949.41 1267
7950.25 1300
7951.09 1305
7951.94 1313
7952.78 1342
7953.62 1195
7954.46 1240
7955.30 1208
7956.14 1245
7956.99 1315
7957.83 1399
7958.67 1326
7959.51 1217
7960.35 1332
7961.20 1316
7962.04 1317
7962.88 1248
7963.72 1225
7964.57 1280
7965.41 1259
7966.25 1238
7967.09 1244
7967.94 1415
7968.78 1382
7969.62 1292
7970.46 1258
7971.31 1314
7972.15 1357
7972.99 1291
7973.83 1264
7974.68 1324
7975.52 1247
7976.36 1181
7977.21 1184
7978.05 1213
7978.89 1206
7979.74 1146
7980.58 1145
7981.42 1180
7982.26 1260
7983.11 1291
7983.95 1211
7984.79 1148
7985.64 1075
7986.48 1187
7987.33 1115
7988.17 1176
7989.01 1193
7989.86 1144
7990.70 1177
7991.54 1116
7992.39 1161
7993.23 1147
7994.08 1136
7994.92 1151
7995.76 1119
7996.61 1188
7997.45 1170
7998.30 1098
7999.14 1141
7999.98 1132
8000.83 1182
8001.67 1109
8002.52 1132
8003.36 1109
8004.21 1138
8005.05 1054
8005.89 1131
8006.74 1140
8007.58 1145
8008.43 1043
8009.27 1060
8010.12 1079
8010.96 1042
8011.81 1077
8012.65 1012
8013.50 1084
8014.34 989
8015.19 1105
8016.03 1035
8016.88 1033
8017.72 1109
8018.57 1142
8019.41 1084
8020.26 1046
8021.10 936
8021.95 993
8022.79 989
8023.64 1082
8024.48 1007
8025.33 1053
8026.18 1117
8027.02 1038
8027.87 1075
8028.71 1032
8029.56 1007
8030.40 1059
8031.25 1041
8032.10 1109
8032.94 1032
8033.79 1078
8034.63 1085
8035.48 1011
8036.33 1077
8037.17 1150
8038.02 1153
8038.86 1034
8039.71 1098
8040.56 1028
8041.40 989
8042.25 1002
8043.10 1087
8043.94 1100
8044.79 1073
8045.64 1073
8046.48 1030
8047.33 1091
8048.18 1076
8049.02 1069
8049.87 1026
8050.72 975
8051.56 1071
8052.41 1154
8053.26 1120
8054.10 983
8054.95 1028
8055.80 975
8056.65 1026
8057.49 1109
8058.34 1061
8059.19 973
8060.04 971
8060.88 950
8061.73 1067
8062.58 1012
8063.43 996
8064.27 1049
8065.12 1058
8065.97 1074
8066.82 1013
8067.66 988
8068.51 1020
8069.36 924
8070.21 913
8071.06 1026
8071.90 1000
8072.75 879
8073.60 960
8074.45 977
8075.30 1030
8076.14 997
8076.99 1061
8077.84 997
8078.69 953
8079.54 1062
8080.39 968
8081.23 1001
8082.08 989
8082.93 987
8083.78 1001
8084.63 987
8085.48 950
8086.33 941
8087.17 887
8088.02 978
8088.87 969
8089.72 1067
8090.57 1078
8091.42 1012
8092.27 988
8093.12 974
8093.97 1020
8094.82 1026
8095.67 964
8096.51 921
8097.36 1005
8098.21 958
8099.06 1020
8099.91 954
8100.76 932
8101.61 951
8102.46 1006
8103.31 967
8104.16 984
8105.01 926
8105.86 995
8106.71 1053
8107.56 1005
8108.41 953
8109.26 1005
8110.11 990
8110.96 935
8111.81 938
8112.66 915
8113.51 965
8114.36 993
8115.21 973
8116.06 976
8116.91 964
8117.76 997
8118.61 1005
8119.46 992
8120.31 1103
8121.16 1062
8122.01 1036
8122.86 982
8123.72 1067
8124.57 1013
8125.42 1113
8126.27 1078
8127.12 1003
8127.97 989
8128.82 964
8129.67 983
8130.52 1020
8131.37 1063
8132.22 969
8133.08 1001
8133.93 1006
8134.78 1038
8135.63 1071
8136.48 994
8137.33 1004
8138.18 1085
8139.04 991
8139.89 1007
8140.74 966
8141.59 977
8142.44 1071
8143.29 1200
8144.15 1225
8145.00 1163
8145.85 1142
8146.70 1244
8147.55 1137
8148.41 1137
8149.26 1154
8150.11 1207
8150.96 1168
8151.81 1071
8152.67 1152
8153.52 1172
8154.37 1179
8155.22 1113
8156.08 1133
8156.93 1250
8157.78 1318
8158.63 1376
8159.49 1221
8160.34 1205
8161.19 1216
8162.04 1121
8162.90 1120
8163.75 1022
8164.60 1098
8165.45 1079
8166.31 1083
8167.16 1026
8168.01 1108
8168.87 1065
8169.72 956
8170.57 1127
8171.43 1052
8172.28 1050
8173.13 1089
8173.99 1069
8174.84 1034
8175.69 1040
8176.55 1119
8177.40 1104
8178.25 1076
8179.11 1030
8179.96 984
8180.81 994
8181.67 1034
8182.52 1031
8183.38 1008
8184.23 1012
8185.08 964
8185.94 1033
8186.79 1048
8187.65 1045
8188.50 969
8189.35 972
8190.21 956
8191.06 981
8191.92 1062
8192.77 1023
8193.63 988
8194.48 955
8195.33 893
8196.19 948
8197.04 984
8197.90 893
8198.75 903
8199.61 949
8200.46 1078
8201.32 979
8202.17 954
8203.03 880
8203.88 963
8204.74 1015
8205.59 976
8206.45 1021
8207.30 1073
8208.16 995
8209.01 954
8209.87 1034
8210.72 967
8211.58 1005
8212.43 1011
8213.29 954
8214.14 953
8215.00 1091
8215.86 1013
8216.71 1071
8217.57 1051
8218.42 997
8219.28 1100
8220.13 1187
8220.99 1154
8221.85 1156
8222.70 1224
8223.56 1241
8224.41 1069
8225.27 1140
8226.13 1253
8226.98 1221
8227.84 1202
8228.69 1225
8229.55 1177
8230.41 1166
8231.26 1115
8232.12 1035
8232.98 1070
8233.83 1104
8234.69 1033
8235.54 1033
8236.40 971
8237.26 1005
8238.11 1035
8238.97 920
8239.83 939
8240.69 972
8241.54 996
8242.40 963
8243.26 1040
8244.11 1043
8244.97 1018
8245.83 986
8246.68 1017
8247.54 903
8248.40 1069
8249.26 1014
8250.11 1042
8250.97 991
8251.83 1038
8252.69 1021
8253.54 990
8254.40 997
8255.26 968
8256.12 980
8256.97 1040
8257.83 894
8258.69 1030
8259.55 1013
8260.40 950
8261.26 1009
8262.12 982
8262.98 1009
8263.84 935
8264.69 995
8265.55 967
8266.41 951
8267.27 998
8268.13 936
8268.99 994
8269.84 983
8270.70 858
8271.56 935
8272.42 987
8273.28 971
8274.14 884
8275.00 928
8275.85 940
8276.71 969
8277.57 1047
8278.43 957
8279.29 971
8280.15 971
8281.01 911
8281.87 926
8282.72 1008
8283.58 982
8284.44 1034
8285.30 1091
8286.16 1001
8287.02 982
8287.88 988
8288.74 978
8289.60 994
8290.46 951
8291.32 961
8292.18 1059
8293.04 1027
8293.90 986
8294.76 1017
8295.62 1020
8296.47 1020
8297.33 991
8298.19 929
8299.05 1020
8299.91 995
8300.77 1066
8301.63 1062
8302.49 1037
8303.35 1098
8304.21 1004
8305.07 1069
8305.93 1099
8306.80 1051
8307.66 1073
8308.52 1022
8309.38 1058
8310.24 1042
8311.10 1054
8311.96 1084
8312.82 1126
8313.68 1022
8314.54 1041
8315.40 998
8316.26 1023
8317.12 1026
8317.98 1061
8318.84 1094
8319.70 1156
8320.57 1064
8321.43 994
8322.29 921
8323.15 1018
8324.01 965
8324.87 945
8325.73 966
8326.59 975
8327.46 942
8328.32 927
8329.18 982
8330.04 950
8330.90 933
8331.76 960
8332.62 1026
8333.49 925
8334.35 997
8335.21 1022
8336.07 1026
8336.93 1036
8337.79 968
8338.66 996
8339.52 998
8340.38 1042
8341.24 1059
8342.10 1125
8342.97 1083
8343.83 1026
8344.69 1074
8345.55 1066
8346.42 1067
8347.28 1075
8348.14 1161
8349.00 1019
8349.87 931
8350.73 1012
8351.59 1011
8352.45 1111
8353.32 1122
8354.18 1106
8355.04 1135
8355.90 1085
8356.77 1062
8357.63 1067
8358.49 1081
8359.36 1123
8360.22 1130
8361.08 1034
8361.95 1029
8362.81 1126
8363.67 1122
8364.53 1079
8365.40 1025
8366.26 1054
8367.12 1068
8367.99 1137
8368.85 1151
8369.72 1027
8370.58 1120
8371.44 1091
8372.31 1069
8373.17 1195
8374.03 1115
8374.90 1082
8375.76 1203
8376.63 1165
8377.49 1199
8378.35 1192
8379.22 1142
8380.08 1144
8380.95 1128
8381.81 1082
8382.67 1090
8383.54 1203
8384.40 1153
8385.27 1227
8386.13 1297
8387.00 1297
8387.86 1214
8388.72 1271
8389.59 1311
8390.45 1381
8391.32 1342
8392.18 1256
8393.05 1303
8393.91 1269
8394.78 1301
8395.64 1240
8396.51 1289
8397.37 1341
8398.24 1224
8399.10 1223
8399.97 1302
8400.83 1290
8401.70 1325
8402.56 1380
8403.43 1338
8404.29 1291
8405.16 1276
8406.02 1243
8406.89 1299
8407.75 1331
8408.62 1329
8409.49 1417
8410.35 1414
8411.22 1391
8412.08 1431
8412.95 1488
8413.81 1566
8414.68 1580
8415.55 1569
8416.41 1495
8417.28 1520
8418.14 1485
8419.01 1516
8419.88 1561
8420.74 1583
8421.61 1566
8422.48 1607
8423.34 1624
8424.21 1633
8425.07 1669
8425.94 1775
8426.81 1816
8427.67 1838
8428.54 1874
8429.41 2038
8430.27 1958
8431.14 1872
8432.01 1902
8432.87 1945
8433.74 1991
8434.61 1917
8435.47 1911
8436.34 2002
8437.21 2003
8438.08 2003
8438.94 2093
8439.81 2226
8440.68 2303
8441.54 2464
8442.41 2546
8443.28 2476
8444.15 2525
8445.01 2508
8445.88 2715
8446.75 2549
8447.62 2510
8448.48 2490
8449.35 2498
8450.22 2476
8451.09 2697
8451.95 2647
8452.82 2848
8453.69 3097
8454.56 3610
8455.43 3901
8456.29 4532
8457.16 4960
8458.03 5340
8458.90 5698
8459.77 5605
8460.63 5286
8461.50 5142
8462.37 4731
8463.24 4328
8464.11 3954
8464.98 3801
8465.84 3507
8466.71 3473
8467.58 3787
8468.45 4486
8469.32 5487
8470.19 6733
8471.06 7595
8471.93 8484
8472.79 8647
8473.66 8260
8474.53 7703
8475.40 7083
8476.27 5917
8477.14 5084
8478.01 4446
8478.88 3790
8479.75 3256
8480.62 2886
8481.48 2545
8482.35 2571
8483.22 2461
8484.09 2306
8484.96 2239
8485.83 2155
8486.70 2146
8487.57 2205
8488.44 2190
8489.31 2094
8490.18 2213
8491.05 2152
8491.92 2078
8492.79 2038
8493.66 2026
8494.53 2049
8495.40 1978
8496.27 2092
8497.14 1975
8498.01 2062
8498.88 2038
8499.75 2095
8500.62 2034
8501.49 2023
8502.36 1910
8503.23 1951
8504.10 1936
8504.97 1944
8505.84 1937
8506.71 1899
8507.58 1963
8508.45 2091
8509.33 2139
8510.20 2266
8511.07 2341
8511.94 2310
8512.81 2196
8513.68 2150
8514.55 2075
8515.42 2019
8516.29 1985
8517.16 1932
8518.04 1915
8518.91 1788
8519.78 1800
8520.65 1792
8521.52 1767
8522.39 1736
8523.26 1851
8524.13 1902
8525.01 1920
8525.88 1940
8526.75 1957
8527.62 1877
8528.49 1980
8529.36 1947
8530.24 2055
8531.11 2094
8531.98 2084
8532.85 2116
8533.72 2155
8534.60 2122
8535.47 2177
8536.34 2198
8537.21 2116
8538.08 2173
8538.96 2057
8539.83 1986
8540.70 1955
8541.57 1950
8542.45 1986
8543.32 2041
8544.19 2003
8545.06 2046
8545.94 2039
8546.81 2001
8547.68 1928
8548.55 1956
8549.43 2075
8550.30 2004
8551.17 2027
8552.05 2040
8552.92 2065
8553.79 2171
8554.66 2362
8555.54 2464
8556.41 2336
8557.28 2393
8558.16 2264
8559.03 2169
8559.90 2112
8560.78 2036
8561.65 1864
8562.52 1690
8563.40 1639
8564.27 1625
8565.14 1594
8566.02 1612
8566.89 1565
8567.77 1540
8568.64 1523
8569.51 1557
8570.39 1526
8571.26 1562
8572.13 1584
8573.01 1683
8573.88 1519
8574.76 1453
8575.63 1577
8576.50 1519
8577.38 1402
8578.25 1415
8579.13 1433
8580.00 1340
8580.88 1389
8581.75 1461
8582.63 1378
8583.50 1333
8584.37 1399
8585.25 1436
8586.12 1439
8587.00 1464
8587.87 1408
8588.75 1355
8589.62 1361
8590.50 1364
8591.37 1373
8592.25 1351
8593.12 1299
8594.00 1361
8594.87 1382
8595.75 1381
8596.62 1312
8597.50 1266
8598.37 1313
8599.25 1336
8600.12 1212
8601.00 1277
8601.87 1370
8602.75 1373
8603.63 1392
8604.50 1388
8605.38 1320
8606.25 1361
8607.13 1340
8608.00 1366
8608.88 1345
8609.76 1318
8610.63 1285
8611.51 1236
8612.38 1337
8613.26 1360
8614.14 1378
8615.01 1360
8615.89 1351
8616.76 1324
8617.64 1409
8618.52 1358
8619.39 1400
8620.27 1322
8621.15 1358
8622.02 1475
8622.90 1452
8623.78 1373
8624.65 1491
8625.53 1413
8626.41 1376
8627.28 1313
8628.16 1434
8629.04 1401
8629.91 1326
8630.79 1393
8631.67 1424
8632.54 1427
8633.42 1404
8634.30 1349
8635.17 1300
8636.05 1351
8636.93 1446
8637.81 1351
8638.68 1356
8639.56 1426
8640.44 1377
8641.32 1416
8642.19 1507
8643.07 1399
8643.95 1382
8644.83 1296
8645.70 1407
8646.58 1365
8647.46 1378
8648.34 1445
8649.22 1427
8650.09 1411
8650.97 1451
8651.85 1347
8652.73 1314
8653.61 1381
8654.48 1407
8655.36 1494
8656.24 1469
8657.12 1498
8658.00 1482
8658.87 1458
8659.75 1503
8660.63 1527
8661.51 1465
8662.39 1548
8663.27 1455
8664.15 1362
8665.02 1419
8665.90 1347
8666.78 1398
8667.66 1410
8668.54 1475
8669.42 1334
8670.30 1464
8671.18 1585
8672.06 1517
8672.93 1697
8673.81 1659
8674.69 1882
8675.57 1920
8676.45 1958
8677.33 2102
8678.21 1947
8679.09 1824
8679.97 1894
8680.85 1814
8681.73 1821
8682.61 1667
8683.49 1586
8684.37 1526
8685.25 1529
8686.13 1538
8687.01 1609
8687.89 1685
8688.77 1835
8689.65 1869
8690.53 2127
8691.41 2527
8692.29 2827
8693.17 3184
8694.05 3524
8694.93 3696
8695.81 3738
8696.69 3638
8697.57 3428
8698.45 2937
8699.33 2508
8700.21 2299
8701.09 2048
8701.97 1745
8702.85 1701
8703.73 1525
8704.61 1441
8705.49 1452
8706.37 1356
8707.25 1318
8708.13 1345
8709.01 1261
8709.90 1256
8710.78 1348
8711.66 1267
8712.54 1268
8713.42 1253
8714.30 1246
8715.18 1218
8716.06 1182
8716.94 1208
8717.83 1250
8718.71 1202
8719.59 1170
8720.47 1176
8721.35 1301
8722.23 1325
8723.11 1201
8724.00 1243
8724.88 1258
8725.76 1210
8726.64 1215
8727.52 1302
8728.41 1316
8729.29 1415
8730.17 1415
8731.05 1438
8731.93 1421
8732.82 1391
8733.70 1382
8734.58 1352
8735.46 1276
8736.34 1205
8737.23 1251
8738.11 1330
8738.99 1277
8739.87 1242
8740.76 1193
8741.64 1237
8742.52 1192
8743.40 1276
8744.29 1212
8745.17 1134
8746.05 1197
8746.94 1150
8747.82 1176
8748.70 1232
8749.58 1175
8750.47 1178
8751.35 1131
8752.23 1139
8753.12 1196
8754.00 1138
8754.88 1161
8755.77 1176
8756.65 1254
8757.53 1335
8758.42 1401
8759.30 1449
8760.18 1398
8761.07 1385
8761.95 1371
8762.83 1456
8763.72 1384
8764.60 1356
8765.48 1279
8766.37 1294
8767.25 1277
8768.14 1287
8769.02 1299
8769.90 1340
8770.79 1277
8771.67 1261
8772.56 1372
8773.44 1282
8774.32 1288
8775.21 1230
8776.09 1336
8776.98 1244
8777.86 1263
8778.75 1218
8779.63 1185
8780.52 1182
8781.40 1117
8782.28 1135
8783.17 1150
8784.05 1183
8784.94 1221
8785.82 1155
8786.71 1158
8787.59 1112
8788.48 1094
8789.36 1151
8790.25 1221
8791.13 1164
8792.02 1132
8792.90 1247
8793.79 1347
8794.67 1330
8795.56 1280
8796.44 1208
8797.33 1312
8798.22 1164
8799.10 1136
8799.99 1161
8800.87 1210
8801.76 1131
8802.64 1038
8803.53 977
8804.41 1049
8805.30 1022
8806.19 1009
8807.07 1116
8807.96 1079
8808.84 1073
8809.73 1141
8810.62 1154
8811.50 1130
8812.39 1108
8813.27 1061
8814.16 1074
8815.05 1013
8815.93 1056
8816.82 1041
8817.71 998
8818.59 1026
8819.48 1045
8820.36 1079
8821.25 1069
8822.14 1037
8823.02 1040
8823.91 1003
8824.80 1060
8825.68 1062
8826.57 1041
8827.46 1030
8828.35 980
8829.23 1020
8830.12 1053
8831.01 1048
8831.89 967
8832.78 936
8833.67 985
8834.56 972
8835.44 955
8836.33 987
8837.22 998
8838.10 997
8838.99 927
8839.88 914
8840.77 918
8841.65 948
8842.54 922
8843.43 947
8844.32 1006
8845.21 912
8846.09 1029
8846.98 1007
8847.87 953
8848.76 904
8849.65 908
8850.53 935
8851.42 911
8852.31 901
8853.20 917
8854.09 917
8854.97 914
8855.86 940
8856.75 887
8857.64 902
8858.53 892
8859.42 860
8860.30 916
8861.19 919
8862.08 895
8862.97 976
8863.86 899
8864.75 899
8865.64 911
8866.53 837
8867.41 881
8868.30 903
8869.19 873
8870.08 861
8870.97 822
8871.86 850
8872.75 901
8873.64 804
8874.53 794
8875.42 796
8876.31 865
8877.20 837
8878.08 881
8878.97 861
8879.86 880
8880.75 863
8881.64 861
8882.53 839
8883.42 882
8884.31 789
8885.20 870
8886.09 863
8886.98 812
8887.87 765
8888.76 770
8889.65 817
8890.54 843
8891.43 871
8892.32 885
8893.21 849
8894.10 821
8894.99 837
8895.88 789
8896.77 716
8897.66 818
8898.55 839
8899.44 802
8900.33 808
8901.23 803
8902.12 802
8903.01 790
8903.90 804
8904.79 916
8905.68 812
8906.57 810
8907.46 824
8908.35 733
8909.24 780
8910.13 812
8911.02 760
8911.92 748
8912.81 759
8913.70 844
8914.59 911
8915.48 856
8916.37 808
8917.26 802
8918.15 777
8919.05 737
8919.94 759
8920.83 797
8921.72 801
8922.61 816
8923.50 807
8924.40 718
8925.29 731
8926.18 765
8927.07 724
8927.96 748
8928.86 770
8929.75 773
8930.64 769
8931.53 723
8932.42 736
8933.32 796
8934.21 804
8935.10 781
8935.99 843
8936.89 782
8937.78 761
8938.67 805
8939.56 831
8940.46 764
8941.35 788
8942.24 729
8943.13 720
8944.03 806
8944.92 746
8945.81 813
8946.70 798
8947.60 828
8948.49 759
8949.38 748
8950.28 772
8951.17 783
8952.06 863
8952.96 754
8953.85 790
8954.74 734
8955.64 709
8956.53 764
8957.42 721
8958.32 769
8959.21 777
8960.10 800
8961.00 802
8961.89 746
8962.78 712
8963.68 788
8964.57 758
8965.46 766
8966.36 771
8967.25 814
8968.15 845
8969.04 777
8969.93 810
8970.83 739
8971.72 808
8972.62 838
8973.51 808
8974.41 736
8975.30 704
8976.19 724
8977.09 663
8977.98 712
8978.88 788
8979.77 731
8980.67 690
8981.56 767
8982.46 711
8983.35 721
8984.25 735
8985.14 796
8986.03 783
8986.93 804
8987.82 794
8988.72 712
8989.61 723
8990.51 692
8991.40 742
8992.30 726
8993.19 731
8994.09 673
8994.99 601
8995.88 691
8996.78 697
8997.67 717
8998.57 722
8999.46 750
9000.36 736
9001.25 715
9002.15 704
9003.04 691
9003.94 670
9004.84 723
9005.73 692
9006.63 712
9007.52 686
9008.42 656
9009.32 653
9010.21 675
9011.11 699
9012.00 695
9012.90 723
9013.80 678
9014.69 683
9015.59 679
9016.49 716
9017.38 796
9018.28 740
9019.17 667
9020.07 693
9020.97 729
9021.86 709
9022.76 673
9023.66 684
9024.55 723
9025.45 682
9026.35 625
9027.25 663
9028.14 739
9029.04 719
9029.94 725
9030.83 721
9031.73 655
9032.63 676
9033.52 745
9034.42 679
9035.32 724
9036.22 681
9037.11 683
9038.01 690
9038.91 723
9039.81 660
9040.70 716
9041.60 678
9042.50 647
9043.40 658
9044.29 645
9045.19 740
9046.09 690
9046.99 687
9047.89 684
9048.78 706
9049.68 739
9050.58 668
9051.48 670
9052.38 768
9053.27 721
9054.17 690
9055.07 675
9055.97 680
9056.87 638
9057.77 660
9058.66 668
9059.56 629
9060.46 736
9061.36 705
9062.26 646
9063.16 705
9064.06 739
9064.95 780
9065.85 677
9066.75 645
9067.65 712
9068.55 701
9069.45 682
9070.35 640
9071.25 657
9072.15 690
9073.05 666
9073.94 681
9074.84 665
9075.74 750
9076.64 751
9077.54 728
9078.44 714
9079.34 708
9080.24 702
9081.14 678
9082.04 657
9082.94 686
9083.84 694
9084.74 669
9085.64 625
9086.54 713
9087.44 750
9088.34 710
9089.24 663
9090.14 756
9091.04 720
9091.94 694
9092.84 682
9093.74 665
9094.64 641
9095.54 653
9096.44 673
9097.34 676
9098.24 665
9099.14 677
9100.04 742
9100.94 674
9101.84 631
9102.74 646
9103.64 688
9104.54 662
9105.44 666
9106.35 658
9107.25 665
9108.15 656
9109.05 751
9109.95 635
9110.85 605
9111.75 665
9112.65 670
9113.55 718
9114.46 712
9115.36 606
9116.26 630
9117.16 662
9118.06 689
9118.96 677
9119.86 697
9120.76 681
9121.67 644
9122.57 609
9123.47 643
9124.37 650
9125.27 678
9126.17 723
9127.08 704
9127.98 684
9128.88 617
9129.78 658
9130.68 692
9131.59 679
9132.49 690
9133.39 660
9134.29 638
9135.20 645
9136.10 612
9137.00 623
9137.90 678
9138.80 715
9139.71 646
9140.61 640
9141.51 726
9142.41 710
9143.32 647
9144.22 644
9145.12 678
9146.03 672
9146.93 719
9147.83 711
9148.73 639
9149.64 663
9150.54 637
9151.44 667
9152.35 647
9153.25 722
9154.15 654
9155.06 644
9155.96 693
9156.86 669
9157.77 683
9158.67 643
9159.57 724
9160.48 695
9161.38 621
9162.28 672
9163.19 687
9164.09 651
9164.99 640
9165.90 614
9166.80 667
9167.71 657
9168.61 695
9169.51 675
9170.42 684
9171.32 720
9172.23 713
9173.13 709
9174.03 698
9174.94 666
9175.84 679
9176.75 641
9177.65 667
9178.56 653
9179.46 687
9180.36 663
9181.27 681
9182.17 735
9183.08 707
9183.98 651
9184.89 661
9185.79 701
9186.70 687
9187.60 680
9188.51 659
9189.41 681
9190.32 671
9191.22 682
9192.13 637
9193.03 677
9193.94 738
9194.84 724
9195.75 692
9196.65 689
9197.56 745
9198.46 788
9199.37 812
9200.27 768
9201.18 841
9202.09 920
9202.99 824
9203.90 803
9204.80 767
9205.71 797
9206.61 788
9207.52 761
9208.43 750
9209.33 835
9210.24 753
9211.14 681
9212.05 698
9212.96 676
9213.86 665
9214.77 750
9215.67 733
9216.58 761
9217.49 776
9218.39 795
9219.30 822
9220.21 811
9221.11 816
9222.02 809
9222.93 803
9223.83 769
9224.74 791
9225.65 703
9226.55 715
9227.46 701
9228.37 703
9229.27 664
9230.18 726
9231.09 674
9231.99 696
9232.90 684
9233.81 715
9234.71 705
9235.62 680
9236.53 672
9237.44 696
9238.34 704
9239.25 669
9240.16 675
9241.07 687
9241.97 646
9242.88 655
9243.79 665
9244.70 642
9245.60 682
9246.51 672
9247.42 683
9248.33 630
9249.24 675
9250.14 608
9251.05 680
9251.96 694
9252.87 684
9253.78 677
9254.68 586
9255.59 669
9256.50 599
9257.41 626
9258.32 646
9259.22 668
9260.13 682
9261.04 710
9261.95 741
9262.86 666
9263.77 674
9264.68 719
9265.58 639
9266.49 619
9267.40 605
9268.31 614
9269.22 646
9270.13 717
9271.04 619
9271.95 611
9272.86 614
9273.76 677
9274.67 630
9275.58 673
9276.49 624
9277.40 666
9278.31 658
9279.22 667
9280.13 726
9281.04 698
9281.95 654
9282.86 635
9283.77 616
9284.68 692
9285.59 641
9286.50 659
9287.41 644
9288.32 601
9289.23 670
9290.14 646
9291.05 612
9291.96 633
9292.87 665
9293.78 676
9294.69 732
9295.60 680
9296.51 692
9297.42 705
9298.33 709
9299.24 654
9300.15 692
9301.06 782
9301.97 739
9302.88 726
9303.79 726
9304.70 745
9305.61 727
9306.52 706
9307.43 744
9308.34 707
9309.25 724
9310.16 714
9311.08 690
9311.99 737
9312.90 672
9313.81 668
9314.72 745
9315.63 725
9316.54 687
9317.45 681
9318.36 677
9319.28 671
9320.19 682
9321.10 719
9322.01 746
9322.92 686
9323.83 667
9324.74 655
9325.66 638
9326.57 694
9327.48 676
9328.39 666
9329.30 676
9330.21 724
9331.13 754
9332.04 684
9332.95 635
9333.86 661
9334.77 663
9335.69 658
9336.60 666
9337.51 683
9338.42 676
9339.34 700
9340.25 680
9341.16 683
9342.07 763
9342.98 692
9343.90 771
9344.81 692
9345.72 669
9346.64 665
9347.55 751
9348.46 746
9349.37 711
9350.29 767
9351.20 692
9352.11 735
9353.03 695
9353.94 744
9354.85 814
9355.76 727
9356.68 741
9357.59 775
9358.50 777
9359.42 696
9360.33 619
9361.24 676
9362.16 763
9363.07 736
9363.98 729
9364.90 705
9365.81 677
9366.72 707
9367.64 702
9368.55 627
9369.47 697
9370.38 741
9371.29 728
9372.21 797
9373.12 777
9374.04 777
9374.95 765
9375.86 772
9376.78 799
9377.69 829
9378.61 808
9379.52 716
9380.43 796
9381.35 803
9382.26 743
9383.18 794
9384.09 780
9385.01 719
9385.92 781
9386.84 800
9387.75 773
9388.67 836
9389.58 803
9390.49 818
9391.41 835
9392.32 897
9393.24 885
9394.15 854
9395.07 905
9395.98 900
9396.90 837
9397.81 919
9398.73 960
9399.65 886
9400.56 899
9401.48 835
9402.39 800
9403.31 830
9404.22 746
9405.14 738
9406.05 827
9406.97 800
9407.88 748
9408.80 791
9409.72 783
9410.63 785
9411.55 746
9412.46 832
9413.38 799
9414.30 778
9415.21 763
9416.13 756
9417.04 832
9417.96 848
9418.88 794
9419.79 803
9420.71 843
9421.62 802
9422.54 763
9423.46 774
9424.37 813
9425.29 872
9426.21 748
9427.12 812
9428.04 780
9428.96 753
9429.87 746
9430.79 783
9431.71 704
9432.62 857
9433.54 896
9434.46 901
9435.37 872
9436.29 870
9437.21 816
9438.13 901
9439.04 854
9439.96 823
9440.88 837
9441.79 820
9442.71 794
9443.63 804
9444.55 850
9445.46 857
9446.38 926
9447.30 952
9448.22 844
9449.13 872
9450.05 909
9450.97 875
9451.89 945
9452.81 934
9453.72 992
9454.64 1087
9455.56 1084
9456.48 1126
9457.40 1118
9458.31 1076
9459.23 1047
9460.15 1055
9461.07 982
9461.99 952
9462.90 849
9463.82 912
9464.74 920
9465.66 927
9466.58 831
9467.50 812
9468.42 868
9469.33 846
9470.25 913
9471.17 851
9472.09 868
9473.01 839
9473.93 834
9474.85 870
9475.77 885
9476.68 827
9477.60 780
9478.52 835
9479.44 799
9480.36 834
9481.28 875
9482.20 860
9483.12 903
9484.04 845
9484.96 852
9485.88 921
9486.80 946
9487.72 934
9488.64 931
9489.56 907
9490.48 931
9491.39 857
9492.31 945
9493.23 896
9494.15 1041
9495.07 910
9495.99 900
9496.91 911
9497.83 880
9498.75 959
9499.67 882
9500.59 873
9501.51 828
9502.43 841
9503.36 815
9504.28 897
9505.20 876
9506.12 869
9507.04 910
9507.96 846
9508.88 951
9509.80 901
9510.72 855
9511.64 927
9512.56 904
9513.48 992
9514.40 987
9515.32 939
9516.24 1005
9517.16 969
9518.09 1007
9519.01 1020
9519.93 1036
9520.85 1066
9521.77 1032
9522.69 1029
9523.61 1018
9524.53 1036
9525.46 1116
9526.38 1024
9527.30 971
9528.22 1130
9529.14 1110
9530.06 1139
9530.98 1163
9531.91 1265
9532.83 1358
9533.75 1608
9534.67 1677
9535.59 1701
9536.52 1535
9537.44 1495
9538.36 1484
9539.28 1472
9540.20 1368
9541.13 1265
9542.05 1188
9542.97 1195
9543.89 1150
9544.81 1181
9545.74 1100
9546.66 1105
9547.58 1100
9548.50 1081
9549.43 1148
9550.35 1082
9551.27 1024
9552.19 1025
9553.12 1004
9554.04 1004
9554.96 949
9555.89 943
9556.81 1034
9557.73 1103
9558.65 1125
9559.58 1013
9560.50 985
9561.42 1011
9562.35 1074
9563.27 1015
9564.19 1057
9565.12 979
9566.04 1041
9566.96 1038
9567.89 926
9568.81 944
9569.73 958
9570.66 976
9571.58 987
9572.50 971
9573.43 969
9574.35 1038
9575.28 996
9576.20 944
9577.12 949
9578.05 948
9578.97 1009
9579.89 930
9580.82 938
9581.74 907
9582.67 967
9583.59 936
9584.52 897
9585.44 962
9586.36 1028
9587.29 960
9588.21 945
9589.14 924
9590.06 915
9590.99 900
9591.91 929
9592.84 981
9593.76 1006
9594.68 906
9595.61 883
9596.53 945
9597.46 966
9598.38 1058
9599.31 1064
9600.23 998
9601.16 974
9602.08 963
9603.01 1054
9603.93 1022
9604.86 1037
9605.78 1022
9606.71 1001
9607.64 1007
9608.56 1069
9609.49 1018
9610.41 1037
9611.34 1092
9612.26 1100
9613.19 1057
9614.11 1105
9615.04 1145
9615.97 1218
9616.89 1111
9617.82 1119
9618.74 1211
9619.67 1122
9620.59 1142
9621.52 1150
9622.45 1130
9623.37 1076
9624.30 1089
9625.22 1152
9626.15 1130
9627.08 1164
9628.00 1108
9628.93 1186
9629.86 1174
9630.78 1203
9631.71 1241
9632.64 1269
9633.56 1232
9634.49 1328
9635.42 1226
9636.34 1288
9637.27 1268
9638.20 1323
9639.12 1348
9640.05 1336
9640.98 1322
9641.90 1359
9642.83 1377
9643.76 1363
9644.69 1415
9645.61 1374
9646.54 1488
9647.47 1536
9648.39 1607
9649.32 1635
9650.25 1685
9651.18 1782
9652.10 1823
9653.03 1854
9653.96 1773
9654.89 1839
9655.81 1832
9656.74 1701
9657.67 1607
9658.60 1594
9659.53 1500
9660.45 1497
9661.38 1439
9662.31 1483
9663.24 1477
9664.16 1493
9665.09 1455
9666.02 1476
9666.95 1568
9667.88 1504
9668.81 1438
9669.73 1497
9670.66 1476
9671.59 1540
9672.52 1521
9673.45 1594
9674.38 1535
9675.31 1499
9676.23 1443
9677.16 1402
9678.09 1539
9679.02 1616
9679.95 1716
9680.88 1537
9681.81 1616
9682.74 1678
9683.66 1725
9684.59 1723
9685.52 1741
9686.45 1637
9687.38 1675
9688.31 1757
9689.24 1809
9690.17 1733
9691.10 1850
9692.03 1821
9692.96 1798
9693.89 1755
9694.82 1895
9695.75 1961
9696.68 2045
9697.60 2088
9698.53 2157
9699.46 2249
9700.39 2356
9701.32 2409
9702.25 2392
9703.18 2492
9704.11 2344
9705.04 2349
9705.97 2215
9706.90 1934
9707.83 1858
9708.76 1794
9709.69 1849
9710.62 1817
9711.56 1718
9712.49 1755
9713.42 1768
9714.35 1740
9715.28 1904
9716.21 1802
9717.14 1828
9718.07 1842
9719.00 1785
9719.93 1748
9720.86 1786
9721.79 1697
9722.72 1603
9723.65 1587
9724.58 1696
9725.52 1569
9726.45 1525
9727.38 1665
9728.31 1574
9729.24 1643
9730.17 1602
9731.10 1552
9732.03 1620
9732.97 1537
9733.90 1557
9734.83 1543
9735.76 1659
9736.69 1678
9737.62 1552
9738.55 1454
9739.49 1430
9740.42 1443
9741.35 1412
9742.28 1393
9743.21 1344
9744.15 1336
9745.08 1369
9746.01 1304
9746.94 1346
9747.87 1374
9748.81 1352
9749.74 1306
9750.67 1356
9751.60 1329
9752.53 1258
9753.47 1301
9754.40 1320
9755.33 1380
9756.26 1241
9757.20 1311
9758.13 1282
9759.06 1367
9759.99 1302
9760.93 1227
9761.86 1273
9762.79 1406
9763.73 1311
9764.66 1358
9765.59 1501
9766.52 1436
9767.46 1451
9768.39 1362
9769.32 1337
9770.26 1272
9771.19 1331
9772.12 1402
9773.06 1301
9773.99 1361
9774.92 1392
9775.86 1369
9776.79 1396
9777.72 1544
9778.66 1438
9779.59 1466
9780.52 1566
9781.46 1540
9782.39 1717
9783.33 1525
9784.26 1612
9785.19 1648
9786.13 1632
9787.06 1616
9787.99 1496
9788.93 1549
9789.86 1429
9790.80 1455
9791.73 1360
9792.67 1343
9793.60 1285
9794.53 1319
9795.47 1340
9796.40 1339
9797.34 1426
9798.27 1379
9799.21 1357
9800.14 1372
9801.08 1367
9802.01 1366
9802.94 1317
9803.88 1306
9804.81 1253
9805.75 1296
9806.68 1279
9807.62 1247
9808.55 1200
9809.49 1224
9810.42 1148
9811.36 1073
9812.29 1115
9813.23 1153
9814.16 1163
9815.10 1086
9816.04 1151
9816.97 1081
9817.91 1142
9818.84 1115
9819.78 1145
9820.71 1090
9821.65 1123
9822.58 1081
9823.52 1108
9824.46 1111
9825.39 1205
9826.33 1052
9827.26 1024
9828.20 1008
9829.14 1045
9830.07 1021
9831.01 1030
9831.94 1062
9832.88 999
9833.82 995
9834.75 992
9835.69 1011
9836.62 1104
9837.56 1043
9838.50 1050
9839.43 1015
9840.37 963
9841.31 1055
9842.24 1022
9843.18 1048
9844.12 1008
9845.05 1091
9845.99 1116
9846.93 1030
9847.86 1109
9848.80 1054
9849.74 1030
9850.67 977
9851.61 1035
9852.55 1060
9853.49 1039
9854.42 1014
9855.36 1024
9856.30 1035
9857.23 1050
9858.17 1048
9859.11 1050
9860.05 1096
9860.98 1083
9861.92 1086
9862.86 1091
9863.80 1052
9864.73 1082
9865.67 1075
9866.61 1039
9867.55 1038
9868.49 980
9869.42 1024
9870.36 1080
9871.30 1031
9872.24 957
9873.18 952
9874.11 1025
9875.05 1005
9875.99 961
9876.93 1043
9877.87 984
9878.81 1056
9879.74 950
9880.68 939
9881.62 967
9882.56 974
9883.50 978
9884.44 995
9885.37 1035
9886.31 1043
9887.25 1021
9888.19 989
9889.13 963
9890.07 927
9891.01 898
9891.95 896
9892.89 989
9893.82 964
9894.76 951
9895.70 1000
9896.64 995
9897.58 931
9898.52 910
9899.46 968
9900.40 918
9901.34 895
9902.28 952
9903.22 979
9904.16 983
9905.10 937
9906.04 923
9906.98 911
9907.92 897
9908.86 901
9909.80 912
9910.73 985
9911.67 1004
9912.61 1043
9913.55 1010
9914.49 986
9915.43 963
9916.38 903
9917.32 923
9918.26 909
9919.20 882
9920.14 893
9921.08 845
9922.02 920
9922.96 988
9923.90 1013
9924.84 1118
9925.78 1236
9926.72 1311
9927.66 1446
9928.60 1475
9929.54 1574
9930.48 1679
9931.42 1597
9932.36 1530
9933.30 1364
9934.25 1330
9935.19 1269
9936.13 1149
9937.07 1137
9938.01 1079
9938.95 971
9939.89 909
9940.83 1004
9941.78 937
9942.72 897
9943.66 831
9944.60 852
9945.54 915
9946.48 895
9947.42 878
9948.37 926
9949.31 955
9950.25 816
9951.19 800
9952.13 859
9953.07 840
9954.02 886
9954.96 865
9955.90 898
9956.84 872
9957.78 831
9958.73 875
9959.67 875
9960.61 868
9961.55 839
9962.50 777
9963.44 747
9964.38 814
9965.32 810
9966.27 882
9967.21 902
9968.15 837
9969.09 814
9970.04 820
9970.98 809
9971.92 795
9972.86 781
9973.81 855
9974.75 815
9975.69 798
9976.64 771
9977.58 807
9978.52 831
9979.46 829
9980.41 774
9981.35 792
9982.29 787
9983.24 787
9984.18 765
9985.12 761
9986.07 772
9987.01 781
9987.95 731
9988.90 698
9989.84 699
9990.79 724
9991.73 687
9992.67 733
9993.62 720
9994.56 719
9995.50 690
9996.45 787
9997.39 791
9998.34 878
9999.28 815
10000.22 821
10001.17 730
10002.11 768
10003.06 793
10004.00 763
10004.95 773
10005.89 759
10006.83 750
10007.78 713
10008.72 712
10009.67 819
10010.61 833
10011.56 729
10012.50 710
10013.45 731
10014.39 728
10015.34 699
10016.28 705
10017.23 790
10018.17 827
10019.12 764
10020.06 730
10021.01 736
10021.95 726
10022.90 711
10023.84 755
10024.79 752
10025.73 776
10026.68 743
10027.62 737
10028.57 757
10029.51 755
10030.46 772
10031.40 707
10032.35 695
10033.30 693
10034.24 738
10035.19 776
10036.13 711
10037.08 680
10038.03 695
10038.97 728
10039.92 764
10040.86 808
10041.81 746
10042.76 751
10043.70 763
10044.65 751
10045.59 710
10046.54 759
10047.49 682
10048.43 648
10049.38 662
10050.33 707
10051.27 747
10052.22 708
10053.17 711
10054.11 717
10055.06 629
10056.01 686
10056.95 662
10057.90 703
10058.85 700
10059.79 682
10060.74 735
10061.69 728
10062.63 733
10063.58 756
10064.53 706
10065.48 748
10066.42 733
10067.37 623
10068.32 712
10069.26 688
10070.21 705
10071.16 688
10072.11 656
10073.05 649
10074.00 693
10074.95 664
10075.90 691
10076.84 690
10077.79 716
10078.74 722
10079.69 753
10080.64 712
10081.58 690
10082.53 680
10083.48 656
10084.43 723
10085.38 641
10086.32 702
10087.27 731
10088.22 657
10089.17 714
10090.12 645
10091.07 658
10092.01 690
10092.96 678
10093.91 640
10094.86 666
10095.81 758
10096.76 707
10097.71 694
10098.65 675
10099.60 629
10100.55 741
10101.50 654
10102.45 643
10103.40 650
10104.35 710
10105.30 659
10106.25 650
10107.20 683
10108.14 677
10109.09 619
10110.04 670
10110.99 703
10111.94 656
10112.89 685
10113.84 638
10114.79 697
10115.74 678
10116.69 733
10117.64 652
10118.59 628
10119.54 658
10120.49 676
10121.44 682
10122.39 712
10123.34 687
10124.29 701
10125.24 723
10126.19 648
10127.14 678
10128.09 694
10129.04 647
10129.99 696
10130.94 693
10131.89 650
10132.84 625
10133.79 648
10134.74 692
10135.69 704
10136.64 674
10137.59 636
10138.54 609
10139.49 658
10140.44 635
10141.39 739
10142.34 704
10143.30 654
10144.25 665
10145.20 623
10146.15 673
10147.10 632
10148.05 712
10149.00 663
10149.95 691
10150.90 689
10151.86 637
10152.81 735
10153.76 782
10154.71 689
10155.66 655
10156.61 694
10157.56 637
10158.52 634
10159.47 655
10160.42 667
10161.37 678
10162.32 744
10163.27 720
10164.23 714
10165.18 704
10166.13 739
10167.08 670
10168.03 713
10168.99 760
10169.94 687
10170.89 764
10171.84 722
10172.79 717
10173.75 742
10174.70 736
10175.65 735
10176.60 723
10177.56 731
10178.51 719
10179.46 712
10180.41 755
10181.37 718
10182.32 798
10183.27 772
10184.22 779
10185.18 761
10186.13 762
10187.08 750
10188.04 771
10188.99 768
10189.94 773
10190.89 805
10191.85 778
10192.80 834
10193.75 821
10194.71 733
10195.66 799
10196.61 749
10197.57 746
10198.52 762
10199.47 810
10200.43 794
10201.38 733
10202.34 846
10203.29 846
10204.24 838
10205.20 872
10206.15 885
10207.10 888
10208.06 958
10209.01 909
10209.97 925
10210.92 936
10211.87 930
10212.83 985
10213.78 876
10214.74 885
10215.69 921
10216.64 892
10217.60 792
10218.55 833
10219.51 828
10220.46 809
10221.42 694
10222.37 840
10223.33 798
10224.28 820
10225.24 865
10226.19 815
10227.14 771
10228.10 780
10229.05 782
10230.01 791
10230.96 841
10231.92 806
10232.87 799
10233.83 890
10234.78 869
10235.74 975
10236.70 1057
10237.65 1134
10238.61 1162
10239.56 1107
10240.52 1079
10241.47 1093
10242.43 1031
10243.38 948
10244.34 864
10245.29 876
10246.25 871
10247.21 846
10248.16 835
10249.12 783
10250.07 740
10251.03 749
10251.98 738
10252.94 745
10253.90 786
10254.85 762
10255.81 778
10256.76 691
10257.72 758
10258.68 762
10259.63 747
10260.59 791
10261.55 769
10262.50 727
10263.46 693
10264.42 721
10265.37 680
10266.33 678
10267.29 673
10268.24 762
10269.20 737
10270.16 647
10271.11 684
10272.07 681
10273.03 676
10273.98 714
10274.94 667
10275.90 754
10276.85 705
10277.81 756
10278.77 722
10279.73 744
10280.68 697
10281.64 704
10282.60 700
10283.56 712
10284.51 648
10285.47 666
10286.43 683
10287.39 629
10288.34 637
10289.30 693
10290.26 625
10291.22 579
10292.17 644
10293.13 653
10294.09 671
10295.05 636
10296.01 648
10296.96 668
10297.92 643
10298.88 661
10299.84 673
10300.80 685
10301.75 649
10302.71 680
10303.67 612
10304.63 658
10305.59 638
10306.55 648
10307.51 607
10308.46 677
10309.42 653
10310.38 681
10311.34 650
10312.30 670
10313.26 665
10314.22 688
10315.18 639
10316.13 662
10317.09 657
10318.05 686
10319.01 740
10319.97 657
10320.93 640
10321.89 613
10322.85 680
10323.81 683
10324.77 720
10325.73 665
10326.69 621
10327.64 625
10328.60 728
10329.56 648
10330.52 619
10331.48 706
10332.44 705
10333.40 716
10334.36 744
10335.32 679
10336.28 647
10337.24 662
10338.20 655
10339.16 601
10340.12 626
10341.08 628
10342.04 623
10343.00 663
10343.96 602
10344.92 613
10345.88 598
10346.84 600
10347.80 651
10348.76 691
10349.72 602
10350.69 650
10351.65 612
10352.61 617
10353.57 650
10354.53 618
10355.49 590
10356.45 555
10357.41 618
10358.37 682
10359.33 625
10360.29 608
10361.25 621
10362.22 629
10363.18 638
10364.14 628
10365.10 640
10366.06 627
10367.02 609
10367.98 598
10368.94 626
10369.91 591
10370.87 638
10371.83 681
10372.79 590
10373.75 539
10374.71 606
10375.67 640
10376.64 581
10377.60 623
10378.56 566
10379.52 539
10380.48 560
10381.45 598
10382.41 639
10383.37 623
10384.33 606
10385.29 603
10386.26 603
10387.22 608
10388.18 618
10389.14 629
10390.11 648
10391.07 639
10392.03 623
10392.99 653
10393.96 622
10394.92 602
10395.88 617
10396.84 548
10397.81 654
10398.77 675
10399.73 586
10400.69 600
10401.66 645
10402.62 624
10403.58 714
10404.55 683
10405.51 631
10406.47 654
10407.44 611
10408.40 627
10409.36 655
10410.33 745
10411.29 726
10412.25 678
10413.22 705
10414.18 708
10415.14 718
10416.11 738
10417.07 762
10418.03 792
10419.00 832
10419.96 902
10420.93 939
10421.89 898
10422.85 899
10423.82 938
10424.78 916
10425.74 926
10426.71 834
10427.67 824
10428.64 792
10429.60 677
10430.57 639
10431.53 666
10432.49 705
10433.46 719
10434.42 698
10435.39 695
10436.35 639
10437.32 670
10438.28 615
10439.25 639
10440.21 608
10441.18 607
10442.14 638
10443.10 637
10444.07 624
10445.03 638
10446.00 631
10446.96 636
10447.93 651
10448.89 634
10449.86 604
10450.83 551
10451.79 602
10452.76 590
10453.72 638
10454.69 623
10455.65 576
10456.62 587
10457.58 658
10458.55 614
10459.51 621
10460.48 603
10461.45 596
10462.41 616
10463.38 642
10464.34 620
10465.31 581
10466.27 578
10467.24 539
10468.21 572
10469.17 525
10470.14 545
10471.10 527
10472.07 614
10473.04 550
10474.00 565
10474.97 613
10475.94 608
10476.90 594
10477.87 639
10478.83 589
10479.80 602
10480.77 624
10481.73 623
10482.70 547
10483.67 526
10484.63 564
10485.60 558
10486.57 616
10487.54 605
10488.50 577
10489.47 574
10490.44 587
10491.40 547
10492.37 554
10493.34 503
10494.30 579
10495.27 567
10496.24 532
10497.21 642
10498.17 590
10499.14 607
10500.11 604
10501.08 598
10502.04 629
10503.01 597
10503.98 630
10504.95 593
10505.91 582
10506.88 661
10507.85 581
10508.82 588
10509.79 619
10510.75 556
10511.72 569
10512.69 579
10513.66 604
10514.63 583
10515.59 655
10516.56 578
10517.53 675
10518.50 659
10519.47 629
10520.44 545
10521.40 559
10522.37 563
10523.34 575
10524.31 624
10525.28 649
10526.25 618
10527.22 618
10528.18 604
10529.15 527
10530.12 607
10531.09 624
10532.06 657
10533.03 643
10534.00 579
10534.97 584
10535.94 566
10536.91 574
10537.87 580
10538.84 561
10539.81 596
10540.78 632
10541.75 649
10542.72 635
10543.69 615
10544.66 651
10545.63 636
10546.60 638
10547.57 698
10548.54 691
10549.51 643
10550.48 623
10551.45 681
10552.42 677
10553.39 708
10554.36 688
10555.33 714
10556.30 632
10557.27 613
10558.24 650
10559.21 724
10560.18 805
10561.15 848
10562.12 871
10563.09 953
10564.06 952
10565.03 910
10566.00 933
10566.97 853
10567.94 889
10568.91 767
10569.88 749
10570.85 690
10571.82 657
10572.80 692
10573.77 696
10574.74 692
10575.71 615
10576.68 619
10577.65 723
10578.62 658
10579.59 588
10580.56 646
10581.54 636
10582.51 599
10583.48 609
10584.45 611
10585.42 578
10586.39 610
10587.36 656
10588.33 676
10589.31 702
10590.28 659
10591.25 626
10592.22 720
10593.19 724
10594.16 635
10595.14 683
10596.11 633
10597.08 674
10598.05 669
10599.02 669
10600.00 646
10600.97 667
10601.94 691
10602.91 643
10603.89 638
10604.86 605
10605.83 624
10606.80 581
10607.77 649
10608.75 583
10609.72 601
10610.69 604
10611.66 622
10612.64 564
10613.61 542
10614.58 585
10615.56 630
10616.53 567
10617.50 590
10618.47 582
10619.45 620
10620.42 645
10621.39 681
10622.37 641
10623.34 633
10624.31 649
10625.29 594
10626.26 608
10627.23 620
10628.21 598
10629.18 615
10630.15 560
10631.13 575
10632.10 622
10633.07 668
10634.05 714
10635.02 666
10635.99 638
10636.97 685
10637.94 714
10638.92 790
10639.89 781
10640.86 777
10641.84 809
10642.81 851
10643.79 821
10644.76 853
10645.73 816
10646.71 790
10647.68 763
10648.66 725
10649.63 708
10650.61 679
10651.58 624
10652.55 638
10653.53 646
10654.50 635
10655.48 577
10656.45 623
10657.43 625
10658.40 572
10659.38 580
10660.35 636
10661.33 631
10662.30 690
10663.28 638
10664.25 613
10665.23 658
10666.20 596
10667.18 644
10668.15 604
10669.13 541
10670.10 619
10671.08 698
10672.05 679
10673.03 600
10674.00 589
10674.98 582
10675.96 569
10676.93 556
10677.91 537
10678.88 663
10679.86 638
10680.83 655
10681.81 608
10682.79 530
10683.76 595
10684.74 639
10685.71 681
10686.69 620
10687.67 586
10688.64 597
10689.62 587
10690.59 596
10691.57 596
10692.55 602
10693.52 552
10694.50 609
10695.48 553
10696.45 560
10697.43 552
10698.41 565
10699.38 602
10700.36 566
10701.34 625
10702.31 565
10703.29 618
10704.27 529
10705.24 557
10706.22 565
10707.20 566
10708.17 544
10709.15 562
10710.13 552
10711.10 629
10712.08 578
10713.06 533
10714.04 586
10715.01 540
10715.99 501
10716.97 562
10717.95 608
10718.92 571
10719.90 509
10720.88 540
10721.86 562
10722.83 535
10723.81 518
10724.79 523
10725.77 523
10726.75 536
10727.72 554
10728.70 507
10729.68 543
10730.66 537
10731.64 573
10732.61 581
10733.59 550
10734.57 546
10735.55 528
10736.53 527
10737.51 535
10738.48 486
10739.46 522
10740.44 563
10741.42 509
10742.40 503
10743.38 531
10744.35 543
10745.33 550
10746.31 517
10747.29 491
10748.27 522
10749.25 510
10750.23 551
10751.21 567
10752.19 563
10753.17 535
10754.14 551
10755.12 493
10756.10 498
10757.08 518
10758.06 514
10759.04 502
10760.02 530
10761.00 521
10761.98 544
10762.96 581
10763.94 596
10764.92 503
10765.90 523
10766.88 528
10767.86 551
10768.84 567
10769.82 533
10770.80 533
10771.78 556
10772.76 553
10773.74 520
10774.72 564
10775.70 570
10776.68 513
10777.66 535
10778.64 514
10779.62 520
10780.60 484
10781.58 524
10782.56 485
10783.54 578
10784.52 533
10785.50 544
10786.48 544
10787.46 546
10788.44 570
10789.42 531
10790.40 553
10791.38 539
10792.36 505
10793.35 541
10794.33 575
10795.31 528
10796.29 495
10797.27 510
10798.25 514
10799.23 517
10800.21 569
10801.19 562
10802.18 500
10803.16 539
10804.14 596
10805.12 557
10806.10 574
10807.08 566
10808.06 514
10809.05 484
10810.03 506
10811.01 579
10811.99 609
10812.97 568
10813.96 519
10814.94 484
10815.92 521
10816.90 498
10817.88 531
10818.87 497
10819.85 536
10820.83 519
10821.81 532
10822.79 555
10823.78 559
10824.76 532
10825.74 484
10826.72 582
10827.71 539
10828.69 523
10829.67 484
10830.65 535
10831.64 517
10832.62 571
10833.60 569
10834.58 534
10835.57 514
10836.55 520
10837.53 510
10838.52 509
10839.50 571
10840.48 554
10841.47 596
10842.45 578
10843.43 585
10844.41 538
10845.40 557
10846.38 573
10847.36 581
10848.35 561
10849.33 528
10850.32 597
10851.30 565
10852.28 573
10853.27 597
10854.25 561
10855.23 579
10856.22 591
10857.20 623
10858.18 561
10859.17 586
10860.15 610
10861.14 586
10862.12 560
10863.10 544
10864.09 582
10865.07 549
10866.06 556
10867.04 571
10868.03 567
10869.01 601
10869.99 656
10870.98 650
10871.96 595
10872.95 621
10873.93 582
10874.92 586
10875.90 596
10876.89 624
10877.87 636
10878.86 686
10879.84 701
10880.83 655
10881.81 658
10882.80 630
10883.78 679
10884.77 650
10885.75 666
10886.74 680
10887.72 687
10888.71 660
10889.69 673
10890.68 641
10891.66 673
10892.65 757
10893.63 666
10894.62 648
10895.60 646
10896.59 665
10897.58 659
10898.56 712
10899.55 728
10900.53 683
10901.52 647
10902.50 700
10903.49 668
10904.48 676
10905.46 635
10906.45 684
10907.44 676
10908.42 663
10909.41 749
10910.39 752
10911.38 732
10912.37 708
10913.35 691
10914.34 693
10915.33 749
10916.31 775
10917.30 759
10918.29 743
10919.27 688
10920.26 678
10921.25 728
10922.23 728
10923.22 744
10924.21 756
10925.19 800
10926.18 781
10927.17 789
10928.15 735
10929.14 781
10930.13 721
10931.11 746
10932.10 748
10933.09 749
10934.08 803
10935.06 788
10936.05 799
10937.04 790
10938.03 785
10939.01 787
10940.00 833
10940.99 867
10941.98 861
10942.96 893
10943.95 933
10944.94 847
10945.93 895
10946.92 873
10947.90 797
10948.89 913
10949.88 966
10950.87 927
10951.86 904
10952.84 955
10953.83 920
10954.82 1022
10955.81 1040
10956.80 1116
10957.79 1172
10958.77 1162
10959.76 1214
10960.75 1207
10961.74 1246
10962.73 1230
10963.72 1206
10964.71 1231
10965.69 1176
10966.68 1075
10967.67 1115
10968.66 1057
10969.65 1016
10970.64 1014
10971.63 1031
10972.62 981
10973.61 1001
10974.59 987
10975.58 1015
10976.57 1012
10977.56 1004
10978.55 994
10979.54 1022
10980.53 934
10981.52 987
10982.51 996
10983.50 1021
10984.49 1084
10985.48 999
10986.47 1033
10987.46 1092
10988.45 1054
10989.44 1090
10990.43 1026
10991.42 1049
10992.41 1094
10993.40 1077
10994.39 1106
10995.38 1152
10996.37 1177
10997.36 1271
10998.35 1387
10999.34 1475
11000.33 1555
11001.32 1732
11002.31 1877
11003.30 1873
11004.29 1791
11005.28 1645
11006.27 1574
11007.26 1529
11008.25 1430
11009.24 1268
11010.23 1174
11011.22 1153
11012.21 1072
11013.21 950
11014.20 964
11015.19 1043
11016.18 956
11017.17 1000
11018.16 927
11019.15 940
11020.14 971
11021.13 961
11022.13 881
11023.12 904
11024.11 936
11025.10 927
11026.09 909
11027.08 845
11028.07 832
11029.07 846
11030.06 841
11031.05 848
11032.04 826
11033.03 821
11034.02 813
11035.02 841
11036.01 819
11037.00 813
11037.99 842
11038.98 830
11039.98 839
11040.97 833
11041.96 826
11042.95 769
11043.94 754
11044.94 797
11045.93 821
11046.92 751
11047.91 802
11048.91 772
11049.90 796
11050.89 731
11051.88 743
11052.88 656
11053.87 681
11054.86 736
11055.86 751
11056.85 694
11057.84 711
11058.83 693
11059.83 726
11060.82 747
11061.81 693
11062.81 727
11063.80 741
11064.79 703
11065.79 700
11066.78 663
11067.77 673
11068.77 680
11069.76 642
11070.75 723
11071.75 732
11072.74 719
11073.73 671
11074.73 721
11075.72 707
11076.71 641
11077.71 742
11078.70 732
11079.70 696
11080.69 643
11081.68 711
11082.68 679
11083.67 702
11084.67 748
11085.66 664
11086.65 650
11087.65 643
11088.64 702
11089.64 673
11090.63 680
11091.63 706
11092.62 716
11093.62 691
11094.61 656
11095.60 657
11096.60 668
11097.59 710
11098.59 655
11099.58 638
11100.58 685
11101.57 712
11102.57 725
11103.56 653
11104.56 641
11105.55 688
11106.55 695
11107.54 677
11108.54 639
11109.53 681
11110.53 645
11111.52 610
11112.52 649
11113.51 686
11114.51 663
11115.51 648
11116.50 679
11117.50 660
11118.49 617
11119.49 638
11120.48 645
11121.48 664
11122.48 636
11123.47 649
11124.47 624
11125.46 655
11126.46 669
11127.45 650
11128.45 637
11129.45 638
11130.44 675
11131.44 705
11132.44 630
11133.43 649
11134.43 644
11135.42 619
11136.42 660
11137.42 593
11138.41 617
11139.41 628
11140.41 589
11141.40 562
11142.40 649
11143.40 632
11144.39 618
11145.39 629
11146.39 660
11147.38 664
11148.38 664
11149.38 641
11150.38 655
11151.37 641
11152.37 635
11153.37 598
11154.36 577
11155.36 630
11156.36 619
11157.36 596
11158.35 571
11159.35 612
11160.35 632
11161.35 619
11162.34 608
11163.34 541
11164.34 557
11165.34 575
11166.33 552
11167.33 551
11168.33 559
11169.33 609
11170.33 586
11171.32 535
11172.32 565
11173.32 574
11174.32 546
11175.32 642
11176.31 593
11177.31 584
11178.31 603
11179.31 570
11180.31 587
11181.31 569
11182.30 542
11183.30 553
11184.30 541
11185.30 592
11186.30 562
11187.30 573
11188.30 582
11189.30 596
11190.29 559
11191.29 557
11192.29 633
11193.29 580
11194.29 612
11195.29 586
11196.29 575
11197.29 577
11198.29 582
11199.29 576
11200.28 526
11201.28 551
11202.28 529
11203.28 532
11204.28 566
11205.28 563
11206.28 596
11207.28 586
11208.28 580
11209.28 562
11210.28 611
11211.28 594
11212.28 566
11213.28 529
11214.28 604
11215.28 573
11216.28 549
11217.28 541
11218.28 552
11219.28 501
11220.28 529
11221.28 537
11222.28 511
11223.28 515
11224.28 527
11225.28 604
11226.28 566
11227.28 577
11228.28 546
11229.28 553
11230.28 499
11231.28 541
11232.29 536
11233.29 533
11234.29 511
11235.29 573
11236.29 581
11237.29 546
11238.29 522
11239.29 553
11240.29 513
11241.29 556
11242.29 541
11243.30 551
11244.30 617
11245.30 596
11246.30 533
11247.30 535
11248.30 561
11249.30 575
11250.31 597
11251.31 577
11252.31 534
11253.31 574
11254.31 589
11255.31 582
11256.32 552
11257.32 566
11258.32 578
11259.32 572
11260.32 520
11261.33 549
11262.33 546
11263.33 580
11264.33 577
11265.33 506
11266.34 548
11267.34 574
11268.34 661
11269.34 623
11270.35 608
11271.35 614
11272.35 612
11273.35 612
11274.36 584
11275.36 567
11276.36 614
11277.36 644
11278.37 650
11279.37 660
11280.37 682
11281.37 640
11282.38 670
11283.38 697
11284.38 624
11285.39 622
11286.39 651
11287.39 685
11288.40 630
11289.40 646
11290.40 613
11291.41 566
11292.41 551
11293.41 575
11294.42 572
11295.42 545
11296.42 586
11297.43 608
11298.43 601
11299.43 577
11300.44 582
11301.44 593
11302.45 547
11303.45 575
11304.45 569
11305.46 575
11306.46 607
11307.47 603
11308.47 607
11309.47 614
11310.48 577
11311.48 632
11312.49 576
11313.49 556
11314.50 560
11315.50 580
11316.50 574
11317.51 577
11318.51 598
11319.52 600
11320.52 583
11321.53 555
11322.53 594
11323.54 619
11324.54 586
11325.55 610
11326.55 604
11327.56 552
11328.56 596
11329.57 547
11330.57 580
11331.58 580
11332.58 605
11333.59 621
11334.59 595
11335.60 611
11336.60 615
11337.61 670
11338.61 718
11339.62 699
11340.63 727
11341.63 803
11342.64 838
11343.64 886
11344.65 838
11345.65 835
11346.66 768
11347.67 772
11348.67 781
11349.68 766
11350.68 671
11351.69 618
11352.70 624
11353.70 639
11354.71 634
11355.71 591
11356.72 572
11357.73 591
11358.73 595
11359.74 578
11360.75 609
11361.75 590
11362.76 558
11363.76 561
11364.77 618
11365.78 557
11366.78 554
11367.79 600
11368.80 565
11369.81 574
11370.81 572
11371.82 581
11372.83 524
11373.83 557
11374.84 534
11375.85 526
11376.85 516
11377.86 579
11378.87 628
11379.88 575
11380.88 586
11381.89 591
11382.90 568
11383.91 579
11384.91 548
11385.92 564
11386.93 539
11387.94 522
11388.94 518
11389.95 579
11390.96 535
11391.97 538
11392.97 562
11393.98 594
11394.99 543
11396.00 530
11397.01 487
11398.01 503
11399.02 545
11400.03 605
11401.04 547
11402.05 496
11403.06 529
11404.06 597
11405.07 539
11406.08 495
11407.09 532
11408.10 512
11409.11 604
11410.12 530
11411.12 533
11412.13 493
11413.14 515
11414.15 538
11415.16 527
11416.17 543
11417.18 517
11418.19 539
11419.19 588
11420.20 528
11421.21 519
11422.22 512
11423.23 521
11424.24 490
11425.25 477
11426.26 559
11427.27 546
11428.28 542
11429.29 573
11430.30 529
11431.31 496
11432.32 526
11433.33 518
11434.34 548
11435.35 536
11436.36 543
11437.36 507
11438.37 490
11439.38 505
11440.39 565
11441.40 558
11442.41 479
11443.42 528
11444.43 551
11445.45 563
11446.46 549
11447.47 513
11448.48 543
11449.49 556
11450.50 581
11451.51 579
11452.52 581
11453.53 532
11454.54 542
11455.55 546
11456.56 552
11457.57 545
11458.58 510
11459.59 572
11460.60 541
11461.61 510
11462.63 497
11463.64 611
11464.65 542
11465.66 526
11466.67 531
11467.68 520
11468.69 518
11469.70 540
11470.71 544
11471.73 530
11472.74 525
11473.75 562
11474.76 585
11475.77 612
11476.78 626
11477.79 543
11478.81 508
11479.82 533
11480.83 512
11481.84 515
11482.85 540
11483.87 552
11484.88 542
11485.89 537
11486.90 516
11487.91 539
11488.93 575
11489.94 570
11490.95 497
11491.96 499
11492.97 523
11493.99 569
11495.00 528
11496.01 581
11497.02 577
11498.04 548
11499.05 512
11500.06 567
11501.07 544
11502.09 560
11503.10 541
11504.11 563
11505.13 589
11506.14 596
11507.15 579
11508.16 579
11509.18 581
11510.19 596
11511.20 543
11512.22 528
11513.23 537
11514.24 540
11515.26 564
11516.27 596
11517.28 621
11518.30 580
11519.31 576
11520.32 524
11521.34 545
11522.35 537
11523.36 582
11524.38 594
11525.39 520
11526.40 536
11527.42 597
11528.43 585
11529.45 554
11530.46 575
11531.47 558
11532.49 580
11533.50 619
11534.52 579
11535.53 565
11536.54 573
11537.56 645
11538.57 649
11539.59 639
11540.60 605
11541.62 564
11542.63 645
11543.65 601
11544.66 594
11545.67 596
11546.69 614
11547.70 652
11548.72 650
11549.73 634
11550.75 655
11551.76 677
11552.78 649
11553.79 641
11554.81 660
11555.82 671
11556.84 679
11557.85 723
11558.87 706
11559.88 668
11560.90 667
11561.91 719
11562.93 719
11563.95 711
11564.96 733
11565.98 719
11566.99 680
11568.01 753
11569.02 757
11570.04 786
11571.05 777
11572.07 842
11573.09 830
11574.10 800
11575.12 812
11576.13 863
11577.15 838
11578.17 850
11579.18 886
11580.20 916
11581.21 967
11582.23 969
11583.25 994
11584.26 1039
11585.28 1009
11586.30 1050
11587.31 1039
11588.33 1037
11589.35 1113
11590.36 1123
11591.38 1182
11592.40 1164
11593.41 1235
11594.43 1362
11595.45 1392
11596.46 1518
11597.48 1623
11598.50 1919
11599.51 2041
11600.53 2207
11601.55 2260
11602.56 2379
11603.58 2384
11604.60 2306
11605.62 2181
11606.63 2023
11607.65 1799
11608.67 1623
11609.69 1453
11610.70 1322
11611.72 1234
11612.74 1120
11613.76 1106
11614.77 992
11615.79 959
11616.81 937
11617.83 929
11618.84 918
11619.86 870
11620.88 859
11621.90 848
11622.92 784
11623.93 812
11624.95 827
11625.97 822
11626.99 723
11628.01 746
11629.03 861
11630.04 746
11631.06 747
11632.08 774
11633.10 750
11634.12 785
11635.14 708
11636.15 757
11637.17 752
11638.19 780
11639.21 784
11640.23 776
11641.25 732
11642.27 687
11643.29 733
11644.30 707
11645.32 706
11646.34 632
11647.36 658
11648.38 684
11649.40 661
11650.42 574
11651.44 591
11652.46 635
11653.48 626
11654.50 627
11655.52 584
11656.54 588
11657.55 587
11658.57 609
11659.59 660
11660.61 716
11661.63 673
11662.65 647
11663.67 618
11664.69 605
11665.71 650
11666.73 689
11667.75 625
11668.77 664
11669.79 652
11670.81 668
11671.83 665
11672.85 618
11673.87 669
11674.89 686
11675.91 659
11676.93 675
11677.95 683
11678.98 643
11680.00 691
11681.02 686
11682.04 710
11683.06 730
11684.08 679
11685.10 689
11686.12 726
11687.14 709
11688.16 710
11689.18 713
11690.20 693
11691.22 709
11692.25 676
11693.27 684
11694.29 636
11695.31 678
11696.33 614
11697.35 639
11698.37 623
11699.39 631
11700.42 666
11701.44 672
11702.46 652
11703.48 627
11704.50 627
11705.52 618
11706.54 640
11707.57 629
11708.59 688
11709.61 555
11710.63 642
11711.65 644
11712.68 677
11713.70 616
11714.72 626
11715.74 565
11716.76 577
11717.79 575
11718.81 572
11719.83 583
11720.85 597
11721.88 588
11722.90 605
11723.92 663
11724.94 560
11725.97 536
11726.99 559
11728.01 543
11729.03 550
11730.06 576
11731.08 557
11732.10 576
11733.12 577
11734.15 525
11735.17 544
11736.19 516
11737.22 598
11738.24 560
11739.26 551
11740.29 557
11741.31 565
11742.33 620
11743.35 572
11744.38 516
11745.40 576
11746.43 585
11747.45 582
11748.47 525
11749.50 496
11750.52 544
11751.54 553
11752.57 558
11753.59 590
11754.61 562
11755.64 554
11756.66 505
11757.69 526
11758.71 508
11759.73 563
11760.76 533
11761.78 532
11762.81 546
11763.83 515
11764.85 535
11765.88 485
11766.90 543
11767.93 491
11768.95 469
11769.98 489
11771.00 510
11772.02 548
11773.05 522
11774.07 552
11775.10 558
11776.12 513
11777.15 549
11778.17 536
11779.20 544
11780.22 527
11781.25 531
11782.27 461
11783.30 495
11784.32 550
11785.35 580
11786.37 535
11787.40 505
11788.42 557
11789.45 501
11790.47 497
11791.50 535
11792.53 507
11793.55 437
11794.58 476
11795.60 513
11796.63 511
11797.65 495
11798.68 457
11799.70 505
11800.73 570
11801.76 473
11802.78 449
11803.81 539
11804.83 482
11805.86 500
11806.89 530
11807.91 464
11808.94 487
11809.96 486
11810.99 495
11812.02 496
11813.04 452
11814.07 474
11815.10 513
11816.12 528
11817.15 511
11818.18 461
11819.20 447
11820.23 472
11821.26 532
11822.28 466
11823.31 485
11824.34 497
11825.36 494
11826.39 502
11827.42 509
11828.44 521
11829.47 528
11830.50 457
11831.52 460
11832.55 510
11833.58 533
11834.61 504
11835.63 485
11836.66 454
11837.69 492
11838.72 504
11839.74 507
11840.77 480
11841.80 499
11842.83 497
11843.85 532
11844.88 455
11845.91 488
11846.94 492
11847.96 497
11848.99 472
11850.02 499
11851.05 513
11852.08 500
11853.10 482
11854.13 486
11855.16 414
11856.19 491
11857.22 498
11858.25 489
11859.27 542
11860.30 534
11861.33 549
11862.36 533
11863.39 515
11864.42 539
11865.44 500
11866.47 479
11867.50 491
11868.53 506
11869.56 534
11870.59 528
11871.62 541
11872.65 564
11873.68 511
11874.70 567
11875.73 551
11876.76 512
11877.79 530
11878.82 541
11879.85 566
11880.88 584
11881.91 560
11882.94 514
11883.97 566
11885.00 498
11886.03 584
11887.06 510
11888.09 551
11889.11 589
11890.14 588
11891.17 562
11892.20 572
11893.23 583
11894.26 514
11895.29 538
11896.32 556
11897.35 544
11898.38 612
11899.41 608
11900.44 595
11901.47 691
11902.50 611
11903.53 659
11904.56 638
11905.60 632
11906.63 691
11907.66 636
11908.69 625
11909.72 655
11910.75 585
11911.78 574
11912.81 576
11913.84 603
11914.87 562
11915.90 609
11916.93 683
11917.96 615
11918.99 613
11920.02 615
11921.06 636
11922.09 590
11923.12 588
11924.15 615
11925.18 601
11926.21 598
11927.24 575
11928.27 626
11929.31 718
11930.34 747
11931.37 726
11932.40 789
11933.43 803
11934.46 815
11935.49 840
11936.53 984
11937.56 839
11938.59 755
11939.62 751
11940.65 730
11941.69 716
11942.72 722
11943.75 640
11944.78 585
11945.81 598
11946.85 626
11947.88 655
11948.91 568
11949.94 547
11950.97 612
11952.01 532
11953.04 541
11954.07 533
11955.10 576
11956.14 633
11957.17 542
11958.20 524
11959.23 566
11960.27 592
11961.30 566
11962.33 516
11963.37 540
11964.40 531
11965.43 567
11966.46 572
11967.50 529
11968.53 513
11969.56 552
11970.60 527
11971.63 530
11972.66 539
11973.70 549
11974.73 534
11975.76 526
11976.80 537
11977.83 528
11978.86 561
11979.90 524
11980.93 535
11981.96 576
11983.00 530
11984.03 538
11985.07 566
11986.10 570
11987.13 551
11988.17 512
11989.20 496
11990.24 533
11991.27 546
11992.30 503
11993.34 502
11994.37 526
11995.41 513
11996.44 517
11997.48 544
11998.51 501
11999.54 528
12000.58 554
12001.61 587
12002.65 553
12003.68 561
12004.72 551
12005.75 563
12006.79 569
12007.82 574
12008.86 613
12009.89 638
12010.93 621
12011.96 590
12013.00 576
12014.03 553
12015.07 614
12016.10 615
12017.14 631
12018.17 646
12019.21 654
12020.24 664
12021.28 600
12022.31 551
12023.35 572
12024.38 625
12025.42 603
12026.45 563
12027.49 626
12028.53 616
12029.56 546
12030.60 590
12031.63 611
12032.67 594
12033.70 540
12034.74 512
12035.78 524
12036.81 608
12037.85 589
12038.88 538
12039.92 539
12040.96 543
12041.99 604
12043.03 571
12044.07 523
12045.10 548
12046.14 547
12047.18 517
12048.21 537
12049.25 598
12050.28 531
12051.32 494
12052.36 545
12053.39 554
12054.43 506
12055.47 577
12056.51 601
12057.54 564
12058.58 552
12059.62 535
12060.65 599
12061.69 576
12062.73 561
12063.76 570
12064.80 562
12065.84 561
12066.88 549
12067.91 523
12068.95 544
12069.99 625
12071.03 572
12072.06 566
12073.10 575
12074.14 605
12075.18 564
12076.21 545
12077.25 545
12078.29 578
12079.33 552
12080.37 577
12081.40 579
12082.44 543
12083.48 556
12084.52 578
12085.56 598
12086.59 572
12087.63 577
12088.67 541
12089.71 539
12090.75 556
12091.79 541
12092.82 588
12093.86 549
12094.90 568
12095.94 548
12096.98 566
12098.02 588
12099.06 567
12100.09 534
12101.13 565
12102.17 554
12103.21 598
12104.25 655
12105.29 644
12106.33 638
12107.37 609
12108.41 662
12109.45 616
12110.48 556
12111.52 586
12112.56 547
12113.60 617
12114.64 569
12115.68 539
12116.72 534
12117.76 550
12118.80 560
12119.84 526
12120.88 532
12121.92 537
12122.96 521
12124.00 556
12125.04 518
12126.08 552
12127.12 492
12128.16 475
12129.20 468
12130.24 459
12131.28 518
12132.32 497
12133.36 513
12134.40 511
12135.44 454
12136.48 503
12137.52 483
12138.56 473
12139.60 480
12140.64 549
12141.68 562
12142.72 477
12143.76 477
12144.80 488
12145.84 465
12146.88 452
12147.93 471
12148.97 449
12150.01 454
12151.05 494
12152.09 496
12153.13 435
12154.17 476
12155.21 471
12156.25 471
12157.29 491
12158.34 477
12159.38 458
12160.42 458
12161.46 489
12162.50 439
12163.54 458
12164.58 443
12165.63 491
12166.67 412
12167.71 427
12168.75 448
12169.79 471
12170.83 457
12171.88 449
12172.92 466
12173.96 445
12175.00 459
12176.04 515
12177.09 430
12178.13 411
12179.17 469
12180.21 485
12181.25 524
12182.30 475
12183.34 486
12184.38 447
12185.42 494
12186.47 499
12187.51 484
12188.55 466
12189.59 492
12190.64 454
12191.68 465
12192.72 475
12193.77 480
12194.81 439
12195.85 435
12196.89 468
12197.94 464
12198.98 477
12200.02 489
12201.07 474
12202.11 500
12203.15 483
12204.20 497
12205.24 502
12206.28 468
12207.33 465
12208.37 481
12209.41 483
12210.46 436
12211.50 443
12212.54 500
12213.59 531
12214.63 514
12215.67 518
12216.72 431
12217.76 479
12218.81 480
12219.85 497
12220.89 483
12221.94 525
12222.98 462
12224.03 497
12225.07 528
12226.11 521
12227.16 476
12228.20 542
12229.25 502
12230.29 511
12231.33 512
12232.38 506
12233.42 461
12234.47 471
12235.51 536
12236.56 501
12237.60 528
12238.65 537
12239.69 464
12240.74 512
12241.78 484
12242.83 464
12243.87 452
12244.92 493
12245.96 530
12247.01 515
12248.05 493
12249.10 481
12250.14 456
12251.19 498
12252.23 462
12253.28 469
12254.32 500
12255.37 472
12256.41 476
12257.46 488
12258.50 450
12259.55 435
12260.60 464
12261.64 473
12262.69 479
12263.73 450
12264.78 453
12265.82 442
12266.87 442
12267.92 430
12268.96 458
12270.01 423
12271.05 458
12272.10 441
12273.15 447
12274.19 442
12275.24 450
12276.29 477
12277.33 471
12278.38 431
12279.42 425
12280.47 433
12281.52 453
12282.56 511
12283.61 492
12284.66 436
12285.70 485
12286.75 529
12287.80 440
12288.84 408
12289.89 411
12290.94 432
12291.99 413
12293.03 455
12294.08 418
12295.13 435
12296.17 419
12297.22 423
12298.27 425
12299.32 410
12300.36 446
12301.41 410
12302.46 404
12303.51 402
12304.55 402
12305.60 465
12306.65 482
12307.70 433
12308.74 435
12309.79 462
12310.84 429
12311.89 445
12312.93 413
12313.98 491
12315.03 445
12316.08 481
12317.13 491
12318.17 477
12319.22 411
12320.27 443
12321.32 492
12322.37 449
12323.42 425
12324.46 464
12325.51 444
12326.56 419
12327.61 447
12328.66 423
12329.71 423
12330.76 501
12331.80 484
12332.85 477
12333.90 477
12334.95 416
12336.00 420
12337.05 434
12338.10 422
12339.15 383
12340.19 429
12341.24 446
12342.29 419
12343.34 381
12344.39 448
12345.44 476
12346.49 463
12347.54 447
12348.59 465
12349.64 454
12350.69 399
12351.74 408
12352.79 408
12353.84 431
12354.89 448
12355.94 473
12356.99 423
12358.04 376
12359.09 428
12360.14 399
12361.18 390
12362.23 431
12363.28 435
12364.33 474
12365.39 444
12366.44 450
12367.49 422
12368.54 424
12369.59 487
12370.64 458
12371.69 427
12372.74 420
12373.79 456
12374.84 414
12375.89 436
12376.94 459
12377.99 460
12379.04 401
12380.09 445
12381.14 437
12382.19 446
12383.24 454
12384.29 452
12385.35 454
12386.40 451
12387.45 483
12388.50 435
12389.55 433
12390.60 449
12391.65 477
12392.70 442
12393.75 444
12394.81 470
12395.86 407
12396.91 429
12397.96 427
12399.01 426
12400.06 518
12401.12 492
12402.17 446
12403.22 519
12404.27 467
12405.32 431
12406.37 438
12407.43 463
12408.48 454
12409.53 437
12410.58 444
12411.63 468
12412.69 450
12413.74 497
12414.79 469
12415.84 465
12416.90 449
12417.95 503
12419.00 499
12420.05 531
12421.10 480
12422.16 476
12423.21 433
12424.26 430
12425.32 433
12426.37 462
12427.42 482
12428.47 457
12429.53 500
12430.58 489
12431.63 474
12432.68 511
12433.74 489
12434.79 476
12435.84 474
12436.90 453
12437.95 441
12439.00 507
12440.06 490
12441.11 464
12442.16 463
12443.22 431
12444.27 453
12445.32 512
12446.38 498
12447.43 488
12448.48 496
12449.54 529
12450.59 486
12451.65 461
12452.70 462
12453.75 470
12454.81 486
12455.86 494
12456.92 453
12457.97 489
12459.02 478
12460.08 483
12461.13 434
12462.19 474
12463.24 504
12464.29 531
12465.35 508
12466.40 492
12467.46 475
12468.51 517
12469.57 511
12470.62 483
12471.68 495
12472.73 487
12473.79 539
12474.84 515
12475.90 554
12476.95 515
12478.00 564
12479.06 593
12480.11 535
12481.17 611
12482.22 647
12483.28 652
12484.34 588
12485.39 663
12486.45 691
12487.50 613
12488.56 669
12489.61 721
12490.67 744
12491.72 869
12492.78 872
12493.83 957
12494.89 983
12495.94 983
12497.00 1015
12498.06 1059
12499.11 1101
12500.17 1133
12501.22 1104
12502.28 1070
12503.34 1006
12504.39 879
12505.45 783
12506.50 741
12507.56 708
12508.62 700
12509.67 695
12510.73 605
12511.79 636
12512.84 589
12513.90 576
12514.95 554
12516.01 569
12517.07 574
12518.12 541
12519.18 536
12520.24 549
12521.29 570
12522.35 613
12523.41 596
12524.46 543
12525.52 510
12526.58 536
12527.64 532
12528.69 517
12529.75 540
12530.81 566
12531.86 513
12532.92 514
12533.98 526
12535.04 542
12536.09 562
12537.15 564
12538.21 527
12539.27 489
12540.32 524
12541.38 517
12542.44 505
12543.50 495
12544.55 517
12545.61 539
12546.67 448
12547.73 483
12548.78 504
12549.84 530
12550.90 525
12551.96 480
12553.02 517
12554.07 542
12555.13 500
12556.19 496
12557.25 483
12558.31 538
12559.37 550
12560.42 540
12561.48 518
12562.54 573
12563.60 512
12564.66 546
12565.72 539
12566.78 563
12567.83 540
12568.89 569
12569.95 607
12571.01 605
12572.07 660
12573.13 632
12574.19 689
12575.25 661
12576.31 649
12577.36 654
12578.42 658
12579.48 698
12580.54 668
12581.60 647
12582.66 573
12583.72 601
12584.78 611
12585.84 593
12586.90 553
12587.96 596
12589.02 590
12590.08 617
12591.14 618
12592.20 633
12593.26 607
12594.32 607
12595.38 559
12596.44 531
12597.50 569
12598.56 549
12599.62 573
12600.68 576
12601.74 541
12602.80 582
12603.86 556
12604.92 479
12605.98 522
12607.04 523
12608.10 507
12609.16 544
12610.22 490
12611.28 503
12612.34 576
12613.40 534
12614.46 551
12615.52 586
12616.58 541
12617.64 541
12618.70 494
12619.76 489
12620.83 514
12621.89 552
12622.95 503
12624.01 533
12625.07 433
12626.13 478
12627.19 535
12628.25 480
12629.31 503
12630.38 533
12631.44 504
12632.50 526
12633.56 475
12634.62 486
12635.68 515
12636.74 482
12637.81 511
12638.87 466
12639.93 499
12640.99 510
12642.05 516
12643.12 493
12644.18 508
12645.24 478
12646.30 481
12647.36 475
12648.43 479
12649.49 559
12650.55 578
12651.61 560
12652.67 501
12653.74 582
12654.80 573
12655.86 553
12656.92 586
12657.99 537
12659.05 559
12660.11 585
12661.17 556
12662.24 623
12663.30 614
12664.36 582
12665.42 531
12666.49 577
12667.55 525
12668.61 556
12669.68 527
12670.74 544
12671.80 502
12672.87 596
12673.93 600
12674.99 542
12676.06 525
12677.12 589
12678.18 543
12679.25 572
12680.31 543
12681.37 558
12682.44 573
12683.50 553
12684.56 510
12685.63 535
12686.69 570
12687.75 500
12688.82 533
12689.88 547
12690.95 583
12692.01 623
12693.07 539
12694.14 523
12695.20 589
12696.27 569
12697.33 579
12698.39 610
12699.46 599
12700.52 586
12701.59 558
12702.65 627
12703.72 630
12704.78 586
12705.84 538
12706.91 545
12707.97 575
12709.04 564
12710.10 569
12711.17 517
12712.23 524
12713.30 549
12714.36 540
12715.43 578
12716.49 554
12717.56 610
12718.62 589
12719.69 539
12720.75 598
12721.82 581
12722.88 522
12723.95 497
12725.01 531
12726.08 532
12727.14 486
12728.21 530
12729.28 560
12730.34 579
12731.41 525
12732.47 567
12733.54 562
12734.60 561
12735.67 507
12736.73 541
12737.80 532
12738.87 560
12739.93 506
12741.00 530
12742.06 527
12743.13 524
12744.20 512
12745.26 468
12746.33 504
12747.40 515
12748.46 467
12749.53 493
12750.59 487
12751.66 514
12752.73 467
12753.79 524
12754.86 475
12755.93 497
12756.99 465
12758.06 468
12759.13 484
12760.19 468
12761.26 425
12762.33 492
12763.39 474
12764.46 446
12765.53 469
12766.60 463
12767.66 488
12768.73 437
12769.80 459
12770.86 493
12771.93 463
12773.00 477
12774.07 431
12775.13 469
12776.20 450
12777.27 468
12778.34 468
12779.40 436
12780.47 500
12781.54 457
12782.61 430
12783.67 431
12784.74 431
12785.81 446
12786.88 512
12787.95 462
12789.01 480
12790.08 491
12791.15 464
12792.22 432
12793.29 433
12794.35 474
12795.42 466
12796.49 469
12797.56 473
12798.63 434
12799.70 435
12800.76 457
12801.83 476
12802.90 474
12803.97 503
12805.04 447
12806.11 473
12807.18 449
12808.25 462
12809.31 454
12810.38 486
12811.45 448
12812.52 492
12813.59 526
12814.66 510
12815.73 472
12816.80 482
12817.87 516
12818.94 475
12820.01 442
12821.07 472
12822.14 489
12823.21 484
12824.28 484
12825.35 472
12826.42 416
12827.49 409
12828.56 470
12829.63 421
12830.70 439
12831.77 475
12832.84 409
12833.91 485
12834.98 460
12836.05 443
12837.12 443
12838.19 451
12839.26 508
12840.33 468
12841.40 441
12842.47 409
12843.54 408
12844.61 434
12845.68 407
12846.75 450
12847.82 437
12848.89 455
12849.96 467
12851.03 443
12852.10 410
12853.18 435
12854.25 468
12855.32 427
12856.39 418
12857.46 430
12858.53 446
12859.60 379
12860.67 421
12861.74 412
12862.81 434
12863.88 419
12864.96 449
12866.03 417
12867.10 399
12868.17 407
12869.24 448
12870.31 436
12871.38 389
12872.46 413
12873.53 391
12874.60 405
12875.67 407
12876.74 425
12877.81 432
12878.88 406
12879.96 406
12881.03 403
12882.10 370
12883.17 443
12884.24 437
12885.32 404
12886.39 409
12887.46 389
12888.53 406
12889.60 411
12890.68 408
12891.75 363
12892.82 354
12893.89 394
12894.97 429
12896.04 394
12897.11 385
12898.18 409
12899.26 404
12900.33 386
12901.40 427
12902.47 430
12903.55 418
12904.62 413
12905.69 374
12906.77 434
12907.84 390
12908.91 384
12909.99 419
12911.06 403
12912.13 381
12913.20 432
12914.28 417
12915.35 420
12916.42 420
12917.50 407
12918.57 434
12919.64 427
12920.72 401
12921.79 430
12922.87 402
12923.94 384
12925.01 387
12926.09 414
12927.16 377
12928.23 401
12929.31 399
12930.38 409
12931.46 428
12932.53 411
12933.60 407
12934.68 373
12935.75 391
12936.83 393
12937.90 427
12938.97 400
12940.05 429
12941.12 396
12942.20 398
12943.27 380
12944.35 408
12945.42 424
12946.50 398
12947.57 412
12948.64 421
12949.72 386
12950.79 366
12951.87 426
12952.94 446
12954.02 432
12955.09 388
12956.17 385
12957.24 395
12958.32 429
12959.39 425
12960.47 369
12961.54 390
12962.62 409
12963.69 415
12964.77 418
12965.85 406
12966.92 391
12968.00 391
12969.07 386
12970.15 362
12971.22 414
12972.30 382
12973.37 463
12974.45 411
12975.53 409
12976.60 418
12977.68 397
12978.75 384
12979.83 408
12980.90 392
12981.98 414
12983.06 415
12984.13 412
12985.21 420
12986.29 409
12987.36 431
12988.44 421
12989.51 408
12990.59 389
12991.67 437
12992.74 408
12993.82 433
12994.90 421
12995.97 420
12997.05 427
12998.13 433
12999.20 392
13000.28 399
13001.36 424
13002.43 426
13003.51 396
13004.59 395
13005.67 419
13006.74 377
13007.82 363
13008.90 368
13009.97 405
13011.05 426
13012.13 421
13013.21 428
13014.28 395
13015.36 369
13016.44 406
13017.52 421
13018.59 400
13019.67 420
13020.75 429
13021.83 453
13022.90 416
13023.98 403
13025.06 409
13026.14 414
13027.22 453
13028.29 485
13029.37 466
13030.45 444
13031.53 460
13032.61 413
13033.68 399
13034.76 468
13035.84 472
13036.92 464
13038.00 404
13039.08 416
13040.15 427
13041.23 438
13042.31 423
13043.39 433
13044.47 436
13045.55 459
13046.63 462
13047.70 427
13048.78 405
13049.86 401
13050.94 418
13052.02 419
13053.10 400
13054.18 430
13055.26 364
13056.34 413
13057.42 397
13058.49 407
13059.57 395
13060.65 399
13061.73 393
13062.81 432
13063.89 400
13064.97 446
13066.05 406
13067.13 380
13068.21 379
13069.29 443
13070.37 430
13071.45 443
13072.53 427
13073.61 395
13074.69 389
13075.77 426
13076.85 348
13077.93 371
13079.01 407
13080.09 391
13081.17 371
13082.25 386
13083.33 411
13084.41 374
13085.49 390
13086.57 393
13087.65 430
13088.73 404
13089.81 361
13090.89 395
13091.97 419
13093.05 409
13094.13 388
13095.21 384
13096.30 391
13097.38 384
13098.46 414
13099.54 390
13100.62 431
13101.70 409
13102.78 429
13103.86 428
13104.94 461
13106.02 433
13107.11 382
13108.19 387
13109.27 393
13110.35 367
13111.43 376
13112.51 398
13113.59 349
13114.68 384
13115.76 405
13116.84 347
13117.92 378
13119.00 433
13120.08 374
13121.17 374
13122.25 362
13123.33 377
13124.41 372
13125.49 374
13126.58 352
13127.66 366
13128.74 401
13129.82 427
13130.90 389
13131.99 364
13133.07 346
13134.15 350
13135.23 377
13136.32 409
13137.40 419
13138.48 397
13139.56 394
13140.65 371
13141.73 411
13142.81 389
13143.89 408
13144.98 368
13146.06 368
13147.14 391
13148.23 409
13149.31 426
13150.39 356
13151.47 384
13152.56 409
13153.64 396
13154.72 375
13155.81 413
13156.89 404
13157.97 363
13159.06 409
13160.14 368
13161.22 369
13162.31 388
13163.39 388
13164.47 375
13165.56 352
13166.64 391
13167.73 404
13168.81 391
13169.89 369
13170.98 336
13172.06 376
13173.14 340
13174.23 352
13175.31 371
13176.40 409
13177.48 356
13178.57 380
13179.65 366
13180.73 384
13181.82 436
13182.90 385
13183.99 392
13185.07 397
13186.16 333
13187.24 379
13188.32 397
13189.41 382
13190.49 376
13191.58 376
13192.66 395
13193.75 436
13194.83 373
13195.92 371
13197.00 424
13198.09 393
13199.17 359
13200.26 355
13201.34 409
13202.43 364
13203.51 389
13204.60 384
13205.68 370
13206.77 368
13207.86 396
13208.94 355
13210.03 381
13211.11 377
13212.20 379
13213.28 393
13214.37 410
13215.45 397
13216.54 380
13217.63 393
13218.71 361
13219.80 368
13220.88 360
13221.97 390
13223.06 358
13224.14 403
13225.23 365
13226.31 386
13227.40 381
13228.49 372
13229.57 382
13230.66 344
13231.74 360
13232.83 352
13233.92 347
13235.00 341
13236.09 352
13237.18 405
13238.26 366
13239.35 356
13240.44 373
13241.52 361
13242.61 389
13243.70 335
13244.78 370
13245.87 385
13246.96 351
13248.05 348
13249.13 345
13250.22 369
13251.31 376
13252.39 349
13253.48 366
13254.57 375
13255.66 359
13256.74 345
13257.83 363
13258.92 426
13260.01 399
13261.09 381
13262.18 342
13263.27 393
13264.36 435
13265.44 414
13266.53 400
13267.62 432
13268.71 396
13269.80 392
13270.88 374
13271.97 383
13273.06 400
13274.15 394
13275.24 367
13276.32 398
13277.41 397
13278.50 412
13279.59 401
13280.68 336
13281.77 397
13282.85 425
13283.94 404
13285.03 414
13286.12 454
13287.21 419
13288.30 394
13289.39 386
13290.48 382
13291.56 400
13292.65 423
13293.74 366
13294.83 392
13295.92 413
13297.01 431
13298.10 423
13299.19 413
13300.28 374
13301.37 400
13302.46 371
13303.54 368
13304.63 409
13305.72 436
13306.81 427
13307.90 448
13308.99 428
13310.08 434
13311.17 431
13312.26 426
13313.35 420
13314.44 460
13315.53 428
13316.62 448
13317.71 385
13318.80 415
13319.89 384
13320.98 380
13322.07 454
13323.16 437
13324.25 428
13325.34 435
13326.43 430
13327.52 406
13328.61 462
13329.70 401
13330.79 399
13331.88 385
13332.97 413
13334.06 423
13335.15 395
13336.24 413
13337.34 369
13338.43 419
13339.52 414
13340.61 396
13341.70 380
13342.79 372
13343.88 386
13344.97 433
13346.06 387
13347.15 424
13348.25 437
13349.34 426
13350.43 415
13351.52 406
13352.61 423
13353.70 430
13354.79 461
13355.88 458
13356.98 444
13358.07 449
13359.16 472
13360.25 419
13361.34 428
13362.43 443
13363.53 455
13364.62 469
13365.71 436
13366.80 434
13367.89 456
13368.99 462
13370.08 452
13371.17 485
13372.26 465
13373.35 504
13374.45 452
13375.54 472
13376.63 425
13377.72 414
13378.82 398
13379.91 447
13381.00 434
13382.09 435
13383.19 397
13384.28 399
13385.37 412
13386.46 440
13387.56 444
13388.65 462
13389.74 399
13390.84 381
13391.93 376
13393.02 415
13394.11 434
13395.21 424
13396.30 416
13397.39 359
13398.49 346
13399.58 357
13400.67 401
13401.77 395
13402.86 392
13403.95 377
13405.05 372
13406.14 418
13407.23 418
13408.33 350
13409.42 409
13410.52 384
13411.61 395
13412.70 443
13413.80 449
13414.89 375
13415.98 400
13417.08 355
13418.17 381
13419.27 378
13420.36 403
13421.45 369
13422.55 423
13423.64 407
13424.74 372
13425.83 380
13426.93 393
13428.02 408
13429.12 369
13430.21 386
13431.30 403
13432.40 422
13433.49 439
13434.59 379
13435.68 363
13436.78 396
13437.87 402
13438.97 400
13440.06 439
13441.16 448
13442.25 444
13443.35 394
13444.44 395
13445.54 377
13446.63 405
13447.73 397
13448.82 396
13449.92 395
13451.01 392
13452.11 376
13453.20 429
13454.30 470
13455.40 458
13456.49 429
13457.59 383
13458.68 414
13459.78 450
13460.87 421
13461.97 426
13463.07 416
13464.16 449
13465.26 462
13466.35 434
13467.45 399
13468.55 451
13469.64 456
13470.74 449
13471.83 418
13472.93 419
13474.03 450
13475.12 422
13476.22 461
13477.32 443
13478.41 437
13479.51 429
13480.61 438
13481.70 422
13482.80 428
13483.90 456
13484.99 436
13486.09 435
13487.19 417
13488.28 411
13489.38 445
13490.48 461
13491.57 402
13492.67 409
13493.77 465
13494.86 457
13495.96 442
13497.06 481
13498.16 465
13499.25 522
13500.35 475
13501.45 486
13502.55 543
13503.64 523
13504.74 584
13505.84 516
13506.94 495
13508.03 459
13509.13 480
13510.23 468
13511.33 486
13512.43 462
13513.52 468
13514.62 476
13515.72 482
13516.82 466
13517.92 456
13519.01 439
13520.11 429
13521.21 448
13522.31 415
13523.41 393
13524.50 392
13525.60 401
13526.70 415
13527.80 413
13528.90 406
13530.00 370
13531.10 390
13532.19 384
13533.29 448
13534.39 375
13535.49 391
13536.59 415
13537.69 405
13538.79 422
13539.89 386
13540.99 370
13542.08 363
13543.18 394
13544.28 412
13545.38 407
13546.48 380
13547.58 379
13548.68 380
13549.78 361
13550.88 400
13551.98 360
13553.08 346
13554.18 376
13555.28 393
13556.38 362
13557.48 340
13558.58 353
13559.68 362
13560.78 369
13561.88 364
13562.98 386
13564.08 387
13565.18 396
13566.28 379
13567.38 399
13568.48 353
13569.58 386
13570.68 385
13571.78 372
13572.88 361
13573.98 385
13575.08 418
13576.18 418
13577.28 390
13578.38 378
13579.48 401
13580.58 381
13581.68 403
13582.78 418
13583.88 395
13584.98 388
13586.08 410
13587.19 386
13588.29 355
13589.39 389
13590.49 375
13591.59 389
13592.69 373
13593.79 408
13594.89 404
13595.99 415
13597.10 382
13598.20 344
13599.30 338
13600.40 430
13601.50 408
13602.60 350
13603.70 340
13604.81 372
13605.91 374
13607.01 368
13608.11 389
13609.21 376
13610.31 409
13611.42 394
13612.52 403
13613.62 378
13614.72 356
13615.82 422
13616.93 385
13618.03 375
13619.13 387
13620.23 432
13621.34 407
13622.44 437
13623.54 369
13624.64 366
13625.75 395
13626.85 365
13627.95 355
13629.05 376
13630.16 395
13631.26 379
13632.36 355
13633.46 401
13634.57 351
13635.67 423
13636.77 408
13637.88 379
13638.98 343
13640.08 345
13641.18 369
13642.29 411
13643.39 435
13644.49 413
13645.60 377
13646.70 366
13647.80 371
13648.91 358
13650.01 316
13651.11 347
13652.22 352
13653.32 384
13654.43 383
13655.53 331
13656.63 370
13657.74 347
13658.84 393
13659.94 349
13661.05 349
13662.15 348
13663.26 354
13664.36 385
13665.46 318
13666.57 393
13667.67 349
13668.78 357
13669.88 380
13670.99 370
13672.09 386
13673.19 423
13674.30 417
13675.40 364
13676.51 401
13677.61 390
13678.72 425
13679.82 366
13680.93 379
13682.03 374
13683.14 367
13684.24 379
13685.35 392
13686.45 401
13687.56 380
13688.66 358
13689.77 387
13690.87 364
13691.98 387
13693.08 376
13694.19 380
13695.29 372
13696.40 383
13697.50 416
13698.61 406
13699.71 373
13700.82 360
13701.92 370
13703.03 428
13704.14 391
13705.24 357
13706.35 383
13707.45 411
13708.56 393
13709.66 413
13710.77 380
13711.88 372
13712.98 389
13714.09 406
13715.19 384
13716.30 406
13717.41 384
13718.51 377
13719.62 351
13720.73 415
13721.83 486
13722.94 478
13724.04 407
13725.15 433
13726.26 477
13727.36 446
13728.47 414
13729.58 469
13730.68 450
13731.79 437
13732.90 425
13734.00 436
13735.11 441
13736.22 467
13737.33 457
13738.43 483
13739.54 465
13740.65 408
13741.75 467
13742.86 472
13743.97 448
13745.08 501
13746.18 441
13747.29 453
13748.40 479
13749.51 480
13750.61 482
13751.72 484
13752.83 509
13753.94 448
13755.04 451
13756.15 534
13757.26 460
13758.37 456
13759.47 525
13760.58 516
13761.69 520
13762.80 535
13763.91 523
13765.01 550
13766.12 559
13767.23 558
13768.34 579
13769.45 588
13770.56 582
13771.66 590
13772.77 578
13773.88 653
13774.99 689
13776.10 643
13777.21 639
13778.32 635
13779.42 657
13780.53 641
13781.64 656
13782.75 649
13783.86 602
13784.97 576
13786.08 523
13787.19 567
13788.30 527
13789.40 495
13790.51 525
13791.62 490
13792.73 448
13793.84 471
13794.95 473
13796.06 454
13797.17 461
13798.28 438
13799.39 473
13800.50 474
13801.61 479
13802.72 440
13803.83 431
13804.94 455
13806.05 454
13807.16 429
13808.27 447
13809.38 439
13810.49 446
13811.60 408
13812.71 407
13813.82 415
13814.93 437
13816.04 456
13817.15 427
13818.26 454
13819.37 460
13820.48 420
13821.59 467
13822.70 460
13823.81 403
13824.92 430
13826.03 418
13827.14 450
13828.25 442
13829.36 438
13830.47 409
13831.58 420
13832.69 428
13833.81 422
13834.92 414
13836.03 412
13837.14 439
13838.25 444
13839.36 412
13840.47 418
13841.58 424
13842.69 422
13843.81 471
13844.92 415
13846.03 430
13847.14 426
13848.25 396
13849.36 410
13850.47 390
13851.59 396
13852.70 444
13853.81 431
13854.92 409
13856.03 459
13857.14 425
13858.26 456
13859.37 460
13860.48 457
13861.59 463
13862.70 465
13863.82 511
13864.93 459
13866.04 431
13867.15 462
13868.26 505
13869.38 544
13870.49 478
13871.60 439
13872.71 471
13873.83 418
13874.94 396
13876.05 445
13877.16 477
13878.28 485
13879.39 448
13880.50 479
13881.62 464
13882.73 449
13883.84 441
13884.95 430
13886.07 419
13887.18 462
13888.29 436
13889.41 413
13890.52 441
13891.63 450
13892.75 454
13893.86 452
13894.97 516
13896.09 437
13897.20 492
13898.31 464
13899.43 462
13900.54 441
13901.65 422
13902.77 459
13903.88 467
13904.99 442
13906.11 433
13907.22 426
13908.34 432
13909.45 418
13910.56 423
13911.68 420
13912.79 495
13913.91 395
13915.02 380
13916.13 407
13917.25 377
13918.36 391
13919.48 426
13920.59 417
13921.71 436
13922.82 405
13923.94 377
13925.05 413
13926.16 411
13927.28 390
13928.39 395
13929.51 379
13930.62 392
13931.74 413
13932.85 402
13933.97 406
13935.08 387
13936.20 407
13937.31 418
13938.43 404
13939.54 400
13940.66 400
13941.77 414
13942.89 393
13944.00 342
13945.12 415
13946.23 395
13947.35 400
13948.47 373
13949.58 358
13950.70 398
13951.81 351
13952.93 395
13954.04 409
13955.16 396
13956.28 402
13957.39 432
13958.51 409
13959.62 356
13960.74 364
13961.85 372
13962.97 368
13964.09 378
13965.20 326
13966.32 403
13967.44 427
13968.55 358
13969.67 375
13970.78 391
13971.90 424
13973.02 383
13974.13 346
13975.25 379
13976.37 391
13977.48 386
13978.60 440
13979.72 384
13980.83 358
13981.95 373
13983.07 377
13984.18 402
13985.30 381
13986.42 381
13987.54 380
13988.65 408
13989.77 370
13990.89 397
13992.00 436
13993.12 416
13994.24 361
13995.36 352
13996.47 410
13997.59 387
13998.71 343
13999.83 379
14000.94 370
14002.06 407
14003.18 406
14004.30 454
14005.41 417
14006.53 425
14007.65 408
14008.77 396
14009.89 390
14011.00 403
14012.12 390
14013.24 394
14014.36 392
14015.48 401
14016.60 431
14017.71 410
14018.83 415
14019.95 416
14021.07 381
14022.19 413
14023.31 437
14024.42 479
14025.54 479
14026.66 460
14027.78 414
14028.90 418
14030.02 420
14031.14 427
14032.25 417
14033.37 433
14034.49 399
14035.61 447
14036.73 410
14037.85 412
14038.97 365
14040.09 407
14041.21 385
14042.33 397
14043.45 364
14044.57 371
14045.68 373
14046.80 372
14047.92 401
14049.04 370
14050.16 355
14051.28 440
14052.40 410
14053.52 369
14054.64 333
14055.76 396
14056.88 398
14058.00 434
14059.12 425
14060.24 414
14061.36 438
14062.48 425
14063.60 392
14064.72 399
14065.84 409
14066.96 403
14068.08 401
14069.20 377
14070.32 423
14071.44 365
14072.56 376
14073.68 447
14074.80 405
14075.92 390
14077.05 384
14078.17 379
14079.29 439
14080.41 473
14081.53 426
14082.65 473
14083.77 442
14084.89 454
14086.01 479
14087.13 450
14088.25 445
14089.38 464
14090.50 444
14091.62 461
14092.74 423
14093.86 449
14094.98 540
14096.10 524
14097.22 489
14098.35 500
14099.47 519
14100.59 517
14101.71 501
14102.83 499
14103.95 467
14105.08 483
14106.20 498
14107.32 508
14108.44 499
14109.56 482
14110.69 452
14111.81 459
14112.93 459
14114.05 428
14115.17 448
14116.30 439
14117.42 419
14118.54 393
14119.66 395
14120.79 378
14121.91 407
14123.03 434
14124.15 375
14125.28 344
14126.40 422
14127.52 352
14128.64 352
14129.77 401
14130.89 399
14132.01 400
14133.13 401
14134.26 382
14135.38 369
14136.50 380
14137.63 401
14138.75 409
14139.87 409
14141.00 371
14142.12 375
14143.24 367
14144.37 363
14145.49 352
14146.61 400
14147.74 360
14148.86 315
14149.98 369
14151.11 358
14152.23 368
14153.35 373
14154.48 361
14155.60 357
14156.72 359
14157.85 387
14158.97 378
14160.10 307
14161.22 352
14162.34 388
14163.47 338
14164.59 336
14165.72 332
14166.84 359
14167.97 370
14169.09 332
14170.21 352
14171.34 373
14172.46 348
14173.59 367
14174.71 378
14175.84 375
14176.96 394
14178.09 340
14179.21 342
14180.34 364
14181.46 397
14182.58 345
14183.71 359
14184.83 349
14185.96 335
14187.08 286
14188.21 319
14189.33 354
14190.46 321
14191.59 353
14192.71 343
14193.84 350
14194.96 315
14196.09 316
14197.21 339
14198.34 341
14199.46 336
14200.59 368
14201.71 352
14202.84 328
14203.97 321
14205.09 344
14206.22 318
14207.34 359
14208.47 381
14209.59 340
14210.72 308
14211.85 348
14212.97 324
14214.10 336
14215.22 334
14216.35 302
14217.48 327
14218.60 349
14219.73 306
14220.86 342
14221.98 368
14223.11 341
14224.24 329
14225.36 296
14226.49 317
14227.62 370
14228.74 337
14229.87 303
14231.00 355
14232.12 327
14233.25 330
14234.38 354
14235.50 347
14236.63 307
14237.76 308
14238.88 358
14240.01 316
14241.14 333
14242.27 367
14243.39 321
14244.52 337
14245.65 323
14246.77 308
14247.90 328
14249.03 335
14250.16 327
14251.28 303
14252.41 285
14253.54 312
14254.67 334
14255.80 328
14256.92 300
14258.05 283
14259.18 356
14260.31 337
14261.43 347
14262.56 327
14263.69 320
14264.82 285
14265.95 309
14267.08 314
14268.20 289
14269.33 318
14270.46 319
14271.59 348
14272.72 319
14273.85 346
14274.97 341
14276.10 306
14277.23 286
14278.36 315
14279.49 322
14280.62 339
14281.75 305
14282.87 307
14284.00 329
14285.13 300
14286.26 321
14287.39 279
14288.52 286
14289.65 320
14290.78 288
14291.91 306
14293.04 313
14294.17 307
14295.29 336
14296.42 290
14297.55 296
14298.68 277
14299.81 276
14300.94 288
14302.07 286
14303.20 313
14304.33 289
14305.46 308
14306.59 304
14307.72 325
14308.85 321
14309.98 291
14311.11 315
14312.24 310
14313.37 310
14314.50 318
14315.63 305
14316.76 319
14317.89 336
14319.02 321
14320.15 285
14321.28 269
14322.41 296
14323.54 336
14324.67 293
14325.80 317
14326.93 325
14328.06 307
14329.20 296
14330.33 307
14331.46 309
14332.59 307
14333.72 335
14334.85 318
14335.98 298
14337.11 293
14338.24 314
14339.37 310
14340.50 315
14341.64 298
14342.77 317
14343.90 312
14345.03 277
14346.16 294
14347.29 272
14348.42 244
14349.55 293
14350.69 268
14351.82 295
14352.95 309
14354.08 288
14355.21 266
14356.34 298
14357.48 265
14358.61 260
14359.74 272
14360.87 284
14362.00 259
14363.14 265
14364.27 303
14365.40 246
14366.53 269
14367.66 252
14368.80 280
14369.93 329
14371.06 347
14372.19 306
14373.33 252
14374.46 261
14375.59 270
14376.72 331
14377.86 299
14378.99 284
14380.12 262
14381.25 291
14382.39 270
14383.52 254
14384.65 290
14385.78 288
14386.92 280
14388.05 293
14389.18 296
14390.32 300
14391.45 264
14392.58 267
14393.72 286
14394.85 260
14395.98 277
14397.12 282
14398.25 269
14399.38 287
14400.52 271
14401.65 265
14402.78 286
14403.92 296
14405.05 233
14406.18 262
14407.32 265
14408.45 307
14409.59 304
14410.72 276
14411.85 296
14412.99 281
14414.12 302
14415.26 279
14416.39 272
14417.52 295
14418.66 268
14419.79 278
14420.93 287
14422.06 304
14423.20 319
14424.33 309
14425.46 286
14426.60 289
14427.73 316
14428.87 292
14430.00 291
14431.14 263
14432.27 287
14433.41 318
14434.54 291
14435.68 251
14436.81 275
14437.95 241
14439.08 237
14440.22 243
14441.35 284
14442.49 277
14443.62 300
14444.76 303
14445.89 288
14447.03 299
14448.16 304
14449.30 301
14450.43 286
14451.57 270
14452.70 314
14453.84 328
14454.98 324
14456.11 301
14457.25 304
14458.38 299
14459.52 310
14460.65 301
14461.79 323
14462.93 309
14464.06 255
14465.20 284
14466.33 296
14467.47 322
14468.61 362
14469.74 316
14470.88 265
14472.02 264
14473.15 333
14474.29 288
14475.42 301
14476.56 308
14477.70 292
14478.83 305
14479.97 309
14481.11 291
14482.24 287
14483.38 328
14484.52 373
14485.65 315
14486.79 304
14487.93 319
14489.07 309
14490.20 304
14491.34 308
14492.48 327
14493.61 318
14494.75 319
14495.89 281
14497.03 248
14498.16 284
14499.30 287
14500.44 277
14501.57 307
14502.71 292
14503.85 311
14504.99 261
14506.13 264
14507.26 262
14508.40 229
14509.54 265
14510.68 309
14511.81 282
14512.95 270
14514.09 281
14515.23 279
14516.37 279
14517.50 292
14518.64 276
14519.78 255
14520.92 250
14522.06 279
14523.20 255
14524.33 274
14525.47 271
14526.61 282
14527.75 294
14528.89 313
14530.03 276
14531.16 283
14532.30 251
14533.44 241
14534.58 287
14535.72 273
14536.86 284
14538.00 292
14539.14 220
14540.28 216
14541.41 289
14542.55 276
14543.69 241
14544.83 268
14545.97 276
14547.11 301
14548.25 302
14549.39 254
14550.53 247
14551.67 260
14552.81 282
14553.95 244
14555.09 271
14556.23 293
14557.37 251
14558.50 295
14559.64 268
14560.78 274
14561.92 277
14563.06 290
14564.20 262
14565.34 271
14566.48 266
14567.62 249
14568.76 283
14569.90 264
14571.04 291
14572.18 300
14573.32 283
14574.47 240
14575.61 277
14576.75 274
14577.89 305
14579.03 299
14580.17 309
14581.31 305
14582.45 278
14583.59 298
14584.73 288
14585.87 283
14587.01 284
14588.15 263
14589.29 279
14590.43 308
14591.58 268
14592.72 252
14593.86 280
14595.00 293
14596.14 326
14597.28 285
14598.42 293
14599.56 333
14600.70 278
14601.85 326
14602.99 296
14604.13 297
14605.27 270
14606.41 283
14607.55 285
14608.70 290
14609.84 295
14610.98 266
14612.12 270
14613.26 314
14614.40 316
14615.55 283
14616.69 274
14617.83 290
14618.97 304
14620.11 337
14621.26 265
14622.40 299
14623.54 319
14624.68 279
14625.83 336
14626.97 318
14628.11 312
14629.25 311
14630.40 324
14631.54 333
14632.68 309
14633.82 340
14634.97 299
14636.11 321
14637.25 281
14638.39 306
14639.54 317
14640.68 320
14641.82 361
14642.97 359
14644.11 343
14645.25 331
14646.40 330
14647.54 308
14648.68 279
14649.83 321
14650.97 294
14652.11 281
14653.26 306
14654.40 287
14655.54 280
14656.69 280
14657.83 280
14658.97 285
14660.12 297
14661.26 256
14662.40 303
14663.55 294
14664.69 278
14665.84 279
14666.98 279
14668.12 281
14669.27 272
14670.41 268
14671.56 278
14672.70 288
14673.84 312
14674.99 276
14676.13 253
14677.28 271
14678.42 283
14679.57 270
14680.71 271
14681.86 264
14683.00 264
14684.14 257
14685.29 256
14686.43 259
14687.58 252
14688.72 245
14689.87 233
14691.01 249
14692.16 243
14693.30 266
14694.45 271
14695.59 249
14696.74 251
14697.88 280
14699.03 287
14700.17 251
14701.32 269
14702.46 246
14703.61 273
14704.75 294
14705.90 265
14707.05 234
14708.19 238
14709.34 280
14710.48 270
14711.63 279
14712.77 266
14713.92 235
14715.07 271
14716.21 281
14717.36 257
14718.50 254
14719.65 243
14720.80 285
14721.94 293
14723.09 274
14724.23 228
14725.38 244
14726.53 284
14727.67 241
14728.82 280
14729.97 254
14731.11 235
14732.26 296
14733.41 290
14734.55 245
14735.70 259
14736.84 314
14737.99 265
14739.14 294
14740.29 275
14741.43 281
14742.58 296
14743.73 248
14744.87 224
14746.02 278
14747.17 291
14748.31 313
14749.46 265
14750.61 267
14751.76 289
14752.90 282
14754.05 277
14755.20 286
14756.35 295
14757.49 264
14758.64 268
14759.79 295
14760.94 280
14762.08 281
14763.23 304
14764.38 308
14765.53 286
14766.67 287
14767.82 311
14768.97 299
14770.12 301
14771.27 312
14772.41 311
14773.56 276
14774.71 330
14775.86 375
14777.01 360
14778.15 293
14779.30 315
14780.45 314
14781.60 288
14782.75 304
14783.90 294
14785.05 337
14786.19 357
14787.34 343
14788.49 369
14789.64 358
14790.79 340
14791.94 368
14793.09 358
14794.24 370
14795.38 386
14796.53 358
14797.68 377
14798.83 366
14799.98 322
14801.13 391
14802.28 409
14803.43 412
14804.58 391
14805.73 411
14806.88 411
14808.03 360
14809.18 389
14810.33 403
14811.47 391
14812.62 362
14813.77 364
14814.92 384
14816.07 324
14817.22 355
14818.37 365
14819.52 327
14820.67 347
14821.82 355
14822.97 365
14824.12 335
14825.27 312
14826.42 317
14827.57 322
14828.72 308
14829.87 322
14831.02 310
14832.17 319
14833.33 317
14834.48 297
14835.63 324
14836.78 286
14837.93 284
14839.08 278
14840.23 288
14841.38 260
14842.53 276
14843.68 244
14844.83 278
14845.98 272
14847.13 274
14848.28 282
14849.44 287
14850.59 282
14851.74 252
14852.89 301
14854.04 225
14855.19 250
14856.34 266
14857.49 255
14858.65 252
14859.80 241
14860.95 216
14862.10 254
14863.25 249
14864.40 247
14865.56 227
14866.71 222
14867.86 286
14869.01 255
14870.16 232
14871.31 267
14872.47 255
14873.62 228
14874.77 262
14875.92 264
14877.07 257
14878.23 256
14879.38 251
14880.53 270
14881.68 259
14882.84 269
14883.99 244
14885.14 247
14886.29 263
14887.45 264
14888.60 238
14889.75 229
14890.90 225
14892.06 217
14893.21 190
14894.36 249
14895.52 233
14896.67 244
14897.82 245
14898.97 234
14900.13 252
14901.28 249
14902.43 231
14903.59 217
14904.74 242
14905.89 239
14907.05 247
14908.20 227
14909.35 261
14910.51 248
14911.66 243
14912.81 238
14913.97 267
14915.12 221
14916.27 235
14917.43 197
14918.58 248
14919.74 261
14920.89 209
14922.04 252
14923.20 217
14924.35 249
14925.50 234
14926.66 243
14927.81 273
14928.97 278
14930.12 292
14931.28 231
14932.43 252
14933.58 233
14934.74 244
14935.89 248
14937.05 233
14938.20 258
14939.36 258
14940.51 246
14941.67 252
14942.82 226
14943.98 246
14945.13 233
14946.28 242
14947.44 221
14948.59 233
14949.75 263
14950.90 245
14952.06 209
14953.21 244
14954.37 258
14955.52 246
14956.68 254
14957.84 190
14958.99 191
14960.15 204
14961.30 243
14962.46 224
14963.61 220
14964.77 236
14965.92 233
14967.08 257
14968.23 234
14969.39 210
14970.55 246
14971.70 230
14972.86 235
14974.01 214
14975.17 207
14976.33 181
14977.48 206
14978.64 239
14979.79 240
14980.95 248
14982.11 241
14983.26 234
14984.42 220
14985.58 205
14986.73 197
14987.89 223
14989.04 224
14990.20 228
14991.36 190
14992.51 225
14993.67 245
14994.83 226
14995.98 223
14997.14 228
14998.30 225
14999.45 193
15000.61 242
15001.77 252
15002.93 217
15004.08 239
15005.24 248
15006.40 230
15007.55 171
15008.71 211
15009.87 243
15011.03 212
15012.18 205
15013.34 203
15014.50 227
15015.66 208
15016.81 219
15017.97 242
15019.13 220
15020.29 211
15021.44 222
15022.60 207
15023.76 194
15024.92 215
15026.08 227
15027.23 206
15028.39 205
15029.55 212
15030.71 221
15031.87 213
15033.02 237
15034.18 211
15035.34 206
15036.50 209
15037.66 187
15038.81 194
15039.97 193
15041.13 192
15042.29 193
15043.45 215
15044.61 207
15045.77 196
15046.93 209
15048.08 228
15049.24 227
15050.40 195
15051.56 194
15052.72 212
15053.88 184
15055.04 173
15056.20 235
15057.36 230
15058.51 232
15059.67 205
15060.83 201
15061.99 222
15063.15 215
15064.31 203
15065.47 220
15066.63 208
15067.79 190
15068.95 199
15070.11 234
15071.27 202
15072.43 207
15073.59 204
15074.75 231
15075.91 219
15077.07 215
15078.23 205
15079.39 192
15080.55 193
15081.71 170
15082.87 193
15084.03 197
15085.19 192
15086.35 220
15087.51 231
15088.67 229
15089.83 208
15090.99 250
15092.15 260
15093.31 213
15094.47 196
15095.63 239
15096.79 214
15097.95 207
15099.11 176
15100.27 183
15101.43 235
15102.60 204
15103.76 222
15104.92 227
15106.08 182
15107.24 188
15108.40 196
15109.56 197
15110.72 232
15111.88 231
15113.05 232
15114.21 217
15115.37 198
15116.53 197
15117.69 212
15118.85 209
15120.01 221
15121.18 201
15122.34 193
15123.50 189
15124.66 232
15125.82 212
15126.98 223
15128.15 204
15129.31 232
15130.47 196
15131.63 200
15132.79 193
15133.96 222
15135.12 193
15136.28 214
15137.44 197
15138.60 216
15139.77 171
15140.93 185
15142.09 202
15143.25 191
15144.42 199
15145.58 220
15146.74 232
15147.90 207
15149.07 214
15150.23 201
15151.39 192
15152.55 197
15153.72 172
15154.88 162
15156.04 214
15157.21 215
15158.37 193
15159.53 196
15160.70 223
15161.86 197
15163.02 207
15164.19 225
15165.35 211
15166.51 193
15167.68 213
15168.84 189
15170.00 187
15171.17 156
15172.33 169
15173.49 192
15174.66 189
15175.82 198
15176.98 215
15178.15 160
15179.31 185
15180.48 204
15181.64 186
15182.80 207
15183.97 224
15185.13 190
15186.30 221
15187.46 193
15188.62 215
15189.79 218
15190.95 216
15192.12 180
15193.28 199
15194.44 209
15195.61 228
15196.77 205
15197.94 223
15199.10 209
15200.27 206
15201.43 224
15202.60 189
15203.76 220
15204.93 192
15206.09 211
15207.26 240
15208.42 210
15209.59 208
15210.75 211
15211.92 230
15213.08 243
15214.25 232
15215.41 200
15216.58 227
15217.74 258
15218.91 237
15220.07 212
15221.24 217
15222.40 239
15223.57 248
15224.73 222
15225.90 215
15227.07 226
15228.23 194
15229.40 211
15230.56 194
15231.73 217
15232.89 268
15234.06 276
15235.23 208
15236.39 227
15237.56 210
15238.73 245
15239.89 241
15241.06 236
15242.22 222
15243.39 254
15244.56 210
15245.72 218
15246.89 221
15248.06 186
15249.22 210
15250.39 248
15251.55 230
15252.72 209
15253.89 215
15255.06 203
15256.22 187
15257.39 178
15258.56 203
15259.72 219
15260.89 235
15262.06 209
15263.22 188
15264.39 191
15265.56 217
15266.72 217
15267.89 201
15269.06 179
15270.23 191
15271.39 197
15272.56 200
15273.73 232
15274.90 215
15276.06 202
15277.23 214
15278.40 226
15279.57 170
15280.73 185
15281.90 202
15283.07 236
15284.24 197
15285.41 206
15286.57 207
15287.74 245
15288.91 190
15290.08 209
15291.25 197
15292.41 197
15293.58 237
15294.75 217
15295.92 224
15297.09 189
15298.26 190
15299.42 182
15300.59 191
15301.76 172
15302.93 203
15304.10 190
15305.27 197
15306.44 181
15307.60 172
15308.77 179
15309.94 183
15311.11 198
15312.28 178
15313.45 243
15314.62 211
15315.79 207
15316.96 194
15318.12 187
15319.29 166
15320.46 192
15321.63 212
15322.80 218
15323.97 177
15325.14 191
15326.31 200
15327.48 224
15328.65 201
15329.82 196
15330.99 188
15332.16 212
15333.33 213
15334.50 200
15335.67 178
15336.84 183
15338.01 186
15339.18 209
15340.35 216
15341.52 195
15342.69 207
15343.86 259
15345.03 222
15346.20 221
15347.37 175
15348.54 193
15349.71 190
15350.88 211
15352.05 172
15353.22 154
15354.39 156
15355.56 191
15356.73 212
15357.90 209
15359.07 222
15360.24 207
15361.41 229
15362.58 179
15363.76 174
15364.93 173
15366.10 233
15367.27 207
15368.44 213
15369.61 205
15370.78 204
15371.95 221
15373.12 173
15374.30 191
15375.47 176
15376.64 185
15377.81 221
15378.98 216
15380.15 192
15381.32 192
15382.50 177
15383.67 175
15384.84 197
15386.01 218
15387.18 205
15388.35 201
15389.53 219
15390.70 200
15391.87 202
15393.04 219
15394.21 226
15395.39 205
15396.56 209
15397.73 176
15398.90 200
15400.08 184
15401.25 189
15402.42 190
15403.59 223
15404.76 199
15405.94 198
15407.11 222
15408.28 229
15409.45 214
15410.63 172
15411.80 199
15412.97 229
15414.15 204
15415.32 186
15416.49 168
15417.66 177
15418.84 222
15420.01 182
15421.18 207
15422.36 216
15423.53 204
15424.70 211
15425.88 221
15427.05 190
15428.22 210
15429.40 202
15430.57 168
15431.74 207
15432.92 174
15434.09 190
15435.26 222
15436.44 193
15437.61 184
15438.79 188
15439.96 211
15441.13 190
15442.31 208
15443.48 164
15444.65 196
15445.83 219
15447.00 187
15448.18 207
15449.35 187
15450.53 201
15451.70 195
15452.87 189
15454.05 188
15455.22 171
15456.40 195
15457.57 190
15458.75 188
15459.92 172
15461.09 162
15462.27 174
15463.44 149
15464.62 173
15465.79 204
15466.97 215
15468.14 186
15469.32 187
15470.49 177
15471.67 213
15472.84 250
15474.02 202
15475.19 197
15476.37 201
15477.54 181
15478.72 201
15479.89 215
15481.07 201
15482.25 200
15483.42 202
15484.60 173
15485.77 174
15486.95 186
15488.12 141
15489.30 189
15490.47 199
15491.65 178
15492.83 184
15494.00 177
15495.18 193
15496.35 172
15497.53 194
15498.71 204
15499.88 199
15501.06 185
15502.23 185
15503.41 208
15504.59 174
15505.76 172
15506.94 185
15508.12 197
15509.29 201
15510.47 184
15511.64 196
15512.82 183
15514.00 184
15515.17 204
15516.35 221
15517.53 194
15518.70 203
15519.88 188
15521.06 181
15522.24 197
15523.41 185
15524.59 205
15525.77 189
15526.94 186
15528.12 164
15529.30 194
15530.48 169
15531.65 200
15532.83 165
15534.01 229
15535.18 207
15536.36 230
15537.54 206
15538.72 215
15539.89 221
15541.07 233
15542.25 235
15543.43 188
15544.61 203
15545.78 212
15546.96 224
15548.14 193
15549.32 182
15550.50 214
15551.67 217
15552.85 178
15554.03 195
15555.21 206
15556.39 206
15557.56 196
15558.74 188
15559.92 194
15561.10 188
15562.28 205
15563.46 228
15564.63 244
15565.81 187
15566.99 194
15568.17 195
15569.35 173
15570.53 170
15571.71 195
15572.89 223
15574.06 179
15575.24 208
15576.42 216
15577.60 200
15578.78 217
15579.96 200
15581.14 238
15582.32 207
15583.50 191
15584.68 167
15585.86 194
15587.04 217
15588.21 208
15589.39 184
15590.57 185
15591.75 177
15592.93 217
15594.11 256
15595.29 255
15596.47 226
15597.65 206
15598.83 213
15600.01 210
15601.19 199
15602.37 219
15603.55 236
15604.73 224
15605.91 254
15607.09 218
15608.27 211
15609.45 223
15610.63 193
15611.81 220
15612.99 221
15614.17 260
15615.35 244
15616.53 227
15617.71 200
15618.90 205
15620.08 240
15621.26 250
15622.44 237
15623.62 220
15624.80 237
15625.98 262
15627.16 257
15628.34 231
15629.52 246
15630.70 223
15631.89 232
15633.07 245
15634.25 254
15635.43 231
15636.61 250
15637.79 266
15638.97 270
15640.15 260
15641.34 239
15642.52 220
15643.70 254
15644.88 256
15646.06 239
15647.24 237
15648.42 240
15649.61 272
15650.79 240
15651.97 275
15653.15 242
15654.33 216
15655.52 252
15656.70 311
15657.88 273
15659.06 258
15660.24 288
15661.43 281
15662.61 234
15663.79 255
15664.97 279
15666.16 275
15667.34 267
15668.52 299
15669.70 299
15670.89 313
15672.07 250
15673.25 251
15674.43 265
15675.62 249
15676.80 243
15677.98 279
15679.17 269
15680.35 281
15681.53 244
15682.71 228
15683.90 247
15685.08 263
15686.26 273
15687.45 247
15688.63 245
15689.81 239
15691.00 249
15692.18 241
15693.36 232
15694.55 247
15695.73 251
15696.91 264
15698.10 252
15699.28 250
15700.46 272
15701.65 259
15702.83 252
15704.02 229
15705.20 233
15706.38 236
15707.57 219
15708.75 245
15709.94 263
15711.12 258
15712.30 237
15713.49 260
15714.67 247
15715.86 256
15717.04 274
15718.23 252
15719.41 227
15720.59 233
15721.78 266
15722.96 285
15724.15 295
15725.33 244
15726.52 232
15727.70 241
15728.89 276
15730.07 267
15731.26 230
15732.44 218
15733.63 238
15734.81 260
15736.00 281
15737.18 301
15738.37 244
15739.55 279
15740.74 271
15741.92 255
15743.11 270
15744.29 274
15745.48 240
15746.66 252
15747.85 293
15749.03 262
15750.22 238
15751.41 308
15752.59 289
15753.78 309
15754.96 306
15756.15 253
15757.33 270
15758.52 283
15759.71 277
15760.89 340
15762.08 270
15763.26 240
15764.45 271
15765.64 272
15766.82 260
15768.01 276
15769.19 256
15770.38 256
15771.57 270
15772.75 231
15773.94 248
15775.13 215
15776.31 251
15777.50 265
15778.69 240
15779.87 220
15781.06 276
15782.25 241
15783.43 269
15784.62 271
15785.81 282
15786.99 264
15788.18 289
15789.37 247
15790.56 264
15791.74 240
15792.93 247
15794.12 215
15795.30 206
15796.49 208
15797.68 275
15798.87 283
15800.05 219
15801.24 228
15802.43 212
15803.62 250
15804.80 258
15805.99 254
15807.18 242
15808.37 251
15809.55 263
15810.74 236
15811.93 203
15813.12 235
15814.31 235
15815.49 223
15816.68 215
15817.87 224
15819.06 241
15820.25 251
15821.44 230
15822.62 256
15823.81 284
15825.00 254
15826.19 223
15827.38 232
15828.57 224
15829.75 232
15830.94 214
15832.13 242
15833.32 242
15834.51 227
15835.70 199
15836.89 216
15838.08 235
15839.26 259
15840.45 251
15841.64 231
15842.83 223
15844.02 190
15845.21 205
15846.40 254
15847.59 249
15848.78 217
15849.97 202
15851.16 228
15852.35 229
15853.53 214
15854.72 238
15855.91 236
15857.10 225
15858.29 228
15859.48 228
15860.67 195
15861.86 229
15863.05 214
15864.24 235
15865.43 211
15866.62 201
15867.81 243
15869.00 246
15870.19 217
15871.38 211
15872.57 260
15873.76 243
15874.95 244
15876.14 255
15877.33 263
15878.52 248
15879.71 213
15880.90 226
15882.10 242
15883.29 246
15884.48 233
15885.67 211
15886.86 221
15888.05 221
15889.24 245
15890.43 217
15891.62 234
15892.81 234
15894.00 234
15895.19 216
15896.39 211
15897.58 242
15898.77 234
15899.96 249
15901.15 209
15902.34 218
15903.53 230
15904.72 212
15905.92 227
15907.11 252
15908.30 232
15909.49 202
15910.68 226
15911.87 227
15913.06 237
15914.26 232
15915.45 212
15916.64 228
15917.83 226
15919.02 201
15920.22 239
15921.41 221
15922.60 227
15923.79 228
15924.98 235
15926.18 214
15927.37 233
15928.56 234
15929.75 240
15930.95 226
15932.14 211
15933.33 225
15934.52 237
15935.72 257
15936.91 241
15938.10 234
15939.29 252
15940.49 231
15941.68 237
15942.87 231
15944.06 243
15945.26 224
15946.45 220
15947.64 234
15948.84 213
15950.03 205
15951.22 214
15952.42 185
15953.61 212
15954.80 201
15956.00 221
15957.19 167
15958.38 190
15959.58 216
15960.77 221
15961.96 184
15963.16 170
15964.35 202
15965.54 174
15966.74 190
15967.93 184
15969.12 194
15970.32 191
15971.51 188
15972.71 193
15973.90 177
15975.09 185
15976.29 197
15977.48 212
15978.68 207
15979.87 210
15981.07 176
15982.26 180
15983.45 197
15984.65 164
15985.84 211
15987.04 211
15988.23 168
15989.43 198
15990.62 187
15991.82 198
15993.01 186
15994.20 224
15995.40 192
15996.59 187
15997.79 183
15998.98 159
16000.18 171
16001.37 225
16002.57 205
16003.76 183
16004.96 192
16006.15 211
16007.35 171
16008.55 199
16009.74 189
16010.94 209
16012.13 221
16013.33 179
16014.52 177
16015.72 181
16016.91 200
16018.11 169
16019.30 176
16020.50 166
16021.70 193
16022.89 158
16024.09 185
16025.28 205
16026.48 193
16027.68 185
16028.87 175
16030.07 221
16031.26 192
16032.46 171
16033.66 191
16034.85 201
16036.05 196
16037.25 174
16038.44 180
16039.64 176
16040.83 172
16042.03 184
16043.23 192
16044.42 199
16045.62 181
16046.82 202
16048.01 161
16049.21 203
16050.41 193
16051.60 163
16052.80 161
16054.00 168
16055.20 181
16056.39 178
16057.59 200
16058.79 185
16059.98 199
16061.18 190
16062.38 185
16063.58 197
16064.77 190
16065.97 180
16067.17 168
16068.37 187
16069.56 172
16070.76 175
16071.96 182
16073.16 173
16074.35 160
16075.55 165
16076.75 164
16077.95 160
16079.15 166
16080.34 179
16081.54 173
16082.74 166
16083.94 187
16085.14 216
16086.33 206
16087.53 170
16088.73 135
16089.93 151
16091.13 173
16092.33 172
16093.52 146
16094.72 164
16095.92 174
16097.12 163
16098.32 174
16099.52 176
16100.72 173
16101.91 174
16103.11 161
16104.31 155
16105.51 162
16106.71 175
16107.91 138
16109.11 173
16110.31 157
16111.51 163
16112.71 173
16113.90 154
16115.10 170
16116.30 162
16117.50 175
16118.70 178
16119.90 189
16121.10 167
16122.30 177
16123.50 175
16124.70 190
16125.90 211
16127.10 207
16128.30 198
16129.50 186
16130.70 178
16131.90 178
16133.10 176
16134.30 171
16135.50 172
16136.70 181
16137.90 185
16139.10 220
16140.30 207
16141.50 184
16142.70 176
16143.90 207
16145.10 217
16146.30 174
16147.50 158
16148.70 201
16149.90 186
16151.10 166
16152.30 148
16153.50 163
16154.70 178
16155.91 161
16157.11 172
16158.31 174
16159.51 164
16160.71 151
16161.91 178
16163.11 200
16164.31 212
16165.51 197
16166.71 191
16167.92 179
16169.12 201
16170.32 211
16171.52 194
16172.72 178
16173.92 182
16175.12 195
16176.33 164
16177.53 159
16178.73 177
16179.93 170
16181.13 200
16182.33 203
16183.54 196
16184.74 178
16185.94 166
16187.14 182
16188.34 170
16189.55 167
16190.75 157
16191.95 176
16193.15 182
16194.35 186
16195.56 180
16196.76 168
16197.96 185
16199.16 177
16200.37 157
16201.57 173
16202.77 185
16203.97 164
16205.18 203
16206.38 185
16207.58 196
16208.78 189
16209.99 190
16211.19 197
16212.39 195
16213.60 188
16214.80 183
16216.00 198
16217.20 165
16218.41 217
16219.61 204
16220.81 200
16222.02 199
16223.22 241
16224.42 198
16225.63 165
16226.83 170
16228.03 194
16229.24 166
16230.44 183
16231.64 200
16232.85 165
16234.05 220
16235.26 198
16236.46 170
16237.66 173
16238.87 201
16240.07 164
16241.28 183
16242.48 209
16243.68 201
16244.89 187
16246.09 204
16247.30 221
16248.50 205
16249.70 189
16250.91 179
16252.11 202
16253.32 190
16254.52 195
16255.73 155
16256.93 189
16258.14 166
16259.34 191
16260.54 192
16261.75 187
16262.95 207
16264.16 215
16265.36 185
16266.57 186
16267.77 200
16268.98 186
16270.18 193
16271.39 200
16272.59 192
16273.80 219
16275.00 213
16276.21 191
16277.41 204
16278.62 210
16279.83 194
16281.03 207
16282.24 206
16283.44 200
16284.65 199
16285.85 222
16287.06 209
16288.26 250
16289.47 217
16290.68 215
16291.88 198
16293.09 181
16294.29 200
16295.50 189
16296.71 240
16297.91 197
16299.12 218
16300.32 244
16301.53 220
16302.74 199
16303.94 199
16305.15 182
16306.36 207
16307.56 184
16308.77 215
16309.97 206
16311.18 206
16312.39 206
16313.59 205
16314.80 193
16316.01 195
16317.21 183
16318.42 196
16319.63 211
16320.84 184
16322.04 203
16323.25 223
16324.46 214
16325.66 198
16326.87 197
16328.08 189
16329.28 196
16330.49 192
16331.70 199
16332.91 204
16334.11 210
16335.32 215
16336.53 177
16337.74 189
16338.94 179
16340.15 196
16341.36 164
16342.57 188
16343.78 191
16344.98 195
16346.19 178
16347.40 169
16348.61 186
16349.81 192
16351.02 193
16352.23 170
16353.44 209
16354.65 177
16355.86 168
16357.06 180
16358.27 177
16359.48 149
16360.69 188
16361.90 196
16363.11 186
16364.31 185
16365.52 198
16366.73 170
16367.94 165
16369.15 165
16370.36 195
16371.57 182
16372.77 197
16373.98 177
16375.19 193
16376.40 194
16377.61 161
16378.82 173
16380.03 172
16381.24 180
16382.45 164
16383.66 177
16384.87 191
16386.08 138
16387.28 165
16388.49 187
16389.70 173
16390.91 174
16392.12 150
16393.33 146
16394.54 152
16395.75 172
16396.96 169
16398.17 156
16399.38 181
16400.59 156
16401.80 159
16403.01 172
16404.22 164
16405.43 170
16406.64 181
16407.85 194
16409.06 171
16410.27 162
16411.48 160
16412.69 150
16413.90 177
16415.11 171
16416.32 158
16417.53 176
16418.74 190
16419.95 144
16421.17 185
16422.38 160
16423.59 183
16424.80 157
16426.01 179
16427.22 191
16428.43 165
16429.64 184
16430.85 185
16432.06 181
16433.27 160
16434.48 157
16435.70 162
16436.91 166
16438.12 170
16439.33 175
16440.54 168
16441.75 149
16442.96 200
16444.18 195
16445.39 168
16446.60 162
16447.81 170
16449.02 149
16450.23 154
16451.45 195
16452.66 161
16453.87 136
16455.08 178
16456.29 172
16457.50 136
16458.72 139
16459.93 150
16461.14 139
16462.35 156
16463.57 152
16464.78 153
16465.99 175
16467.20 169
16468.41 180
16469.63 146
16470.84 167
16472.05 148
16473.26 168
16474.48 168
16475.69 167
16476.90 163
16478.12 149
16479.33 143
16480.54 171
16481.75 156
16482.97 149
16484.18 171
16485.39 184
16486.61 157
16487.82 156
16489.03 171
16490.24 190
16491.46 154
16492.67 124
16493.88 132
16495.10 125
16496.31 144
16497.52 142
16498.74 174
16499.95 165
16501.17 187
16502.38 173
16503.59 141
16504.81 194
16506.02 165
16507.23 150
16508.45 160
16509.66 181
16510.88 125
16512.09 143
16513.30 154
16514.52 138
16515.73 152
16516.95 177
16518.16 166
16519.37 148
16520.59 165
16521.80 161
16523.02 158
16524.23 168
16525.45 159
16526.66 157
16527.88 155
16529.09 156
16530.30 161
16531.52 160
16532.73 155
16533.95 158
16535.16 161
16536.38 162
16537.59 159
16538.81 132
16540.02 153
16541.24 179
16542.45 143
16543.67 147
16544.88 146
16546.10 157
16547.31 164
16548.53 173
16549.75 164
16550.96 155
16552.18 163
16553.39 162
16554.61 150
16555.82 161
16557.04 129
16558.25 142
16559.47 120
16560.69 122
16561.90 117
16563.12 132
16564.33 122
16565.55 140
16566.77 161
16567.98 152
16569.20 148
16570.41 149
16571.63 124
16572.85 130
16574.06 138
16575.28 127
16576.50 145
16577.71 162
16578.93 144
16580.14 143
16581.36 160
16582.58 164
16583.79 138
16585.01 140
16586.23 153
16587.44 149
16588.66 157
16589.88 153
16591.09 172
16592.31 161
16593.53 156
16594.75 178
16595.96 147
16597.18 142
16598.40 170
16599.61 146
16600.83 143
16602.05 151
16603.27 146
16604.48 127
16605.70 187
16606.92 174
16608.14 167
16609.35 176
16610.57 133
16611.79 162
16613.01 145
16614.22 139
16615.44 164
16616.66 148
16617.88 147
16619.10 142
16620.31 147
16621.53 152
16622.75 127
16623.97 176
16625.19 169
16626.40 149
16627.62 166
16628.84 158
16630.06 179
16631.28 151
16632.50 137
16633.71 146
16634.93 185
16636.15 168
16637.37 160
16638.59 150
16639.81 155
16641.03 167
16642.24 162
16643.46 191
16644.68 170
16645.90 148
16647.12 149
16648.34 135
16649.56 145
16650.78 143
16652.00 144
16653.22 176
16654.44 177
16655.65 170
16656.87 172
16658.09 170
16659.31 178
16660.53 179
16661.75 147
16662.97 142
16664.19 132
16665.41 159
16666.63 171
16667.85 169
16669.07 172
16670.29 159
16671.51 140
16672.73 167
16673.95 149
16675.17 154
16676.39 168
16677.61 147
16678.83 140
16680.05 105
16681.27 161
16682.49 161
16683.71 147
16684.93 138
16686.15 136
16687.37 132
16688.59 152
16689.81 152
16691.03 167
16692.25 166
16693.47 148
16694.69 141
16695.92 130
16697.14 115
16698.36 136
16699.58 138
16700.80 137
16702.02 114
16703.24 118
16704.46 130
16705.68 127
16706.90 173
16708.13 131
16709.35 131
16710.57 138
16711.79 153
16713.01 162
16714.23 138
16715.45 171
16716.67 153
16717.90 188
16719.12 181
16720.34 156
16721.56 165
16722.78 194
16724.00 162
16725.23 136
16726.45 139
16727.67 143
16728.89 156
16730.11 163
16731.34 145
16732.56 125
16733.78 122
16735.00 151
16736.23 131
16737.45 102
16738.67 133
16739.89 134
16741.11 124
16742.34 142
16743.56 135
16744.78 129
16746.00 131
16747.23 131
16748.45 133
16749.67 153
16750.90 142
16752.12 155
16753.34 155
16754.56 142
16755.79 133
16757.01 127
16758.23 127
16759.46 137
16760.68 137
16761.90 182
16763.13 130
16764.35 119
16765.57 124
16766.80 159
16768.02 133
16769.24 136
16770.47 129
16771.69 142
16772.91 147
16774.14 140
16775.36 163
16776.58 144
16777.81 157
16779.03 151
16780.25 162
16781.48 162
16782.70 148
16783.93 154
16785.15 162
16786.37 145
16787.60 136
16788.82 139
16790.05 122
16791.27 145
16792.50 133
16793.72 140
16794.94 169
16796.17 117
16797.39 116
16798.62 139
16799.84 125
16801.07 138
16802.29 214
16803.52 163
16804.74 133
16805.97 135
16807.19 140
16808.42 140
16809.64 178
16810.87 148
16812.09 148
16813.32 165
16814.54 135
16815.77 115
16816.99 129
16818.22 125
16819.44 149
16820.67 142
16821.89 100
16823.12 136
16824.34 130
16825.57 119
16826.79 121
16828.02 128
16829.25 161
16830.47 178
16831.70 151
16832.92 144
16834.15 120
16835.37 149
16836.60 158
16837.83 159
16839.05 152
16840.28 147
16841.50 143
16842.73 127
16843.96 130
16845.18 143
16846.41 144
16847.63 143
16848.86 150
16850.09 122
16851.31 141
16852.54 162
16853.77 152
16854.99 143
16856.22 152
16857.45 134
16858.67 156
16859.90 139
16861.13 168
16862.35 157
16863.58 157
16864.81 133
16866.03 155
16867.26 134
16868.49 134
16869.72 134
16870.94 145
16872.17 167
16873.40 168
16874.62 163
16875.85 147
16877.08 141
16878.31 143
16879.53 171
16880.76 162
16881.99 170
16883.22 166
16884.44 157
16885.67 156
16886.90 139
16888.13 147
16889.36 155
16890.58 156
16891.81 135
16893.04 169
16894.27 170
16895.50 169
16896.72 173
16897.95 155
16899.18 159
16900.41 158
16901.64 155
16902.86 170
16904.09 162
16905.32 159
16906.55 181
16907.78 167
16909.01 170
16910.24 165
16911.46 207
16912.69 162
16913.92 140
16915.15 160
16916.38 164
16917.61 191
16918.84 167
16920.07 154
16921.29 132
16922.52 159
16923.75 177
16924.98 169
16926.21 146
16927.44 142
16928.67 154
16929.90 131
16931.13 143
16932.36 138
16933.59 159
16934.82 160
16936.05 159
16937.28 152
16938.51 143
16939.73 151
16940.96 142
16942.19 140
16943.42 157
16944.65 164
16945.88 168
16947.11 143
16948.34 129
16949.57 123
16950.80 107
16952.03 135
16953.26 159
16954.49 137
16955.72 173
16956.95 150
16958.18 134
16959.42 120
16960.65 111
16961.88 148
16963.11 164
16964.34 127
16965.57 162
16966.80 152
16968.03 127
16969.26 125
16970.49 132
16971.72 140
16972.95 145
16974.18 140
16975.41 138
16976.65 162
16977.88 148
16979.11 140
16980.34 141
16981.57 158
16982.80 131
16984.03 139
16985.26 153
16986.49 149
16987.73 146
16988.96 140
16990.19 175
16991.42 124
16992.65 141
16993.88 142
16995.12 150
16996.35 147
16997.58 155
16998.81 133
17000.04 154
17001.27 150
17002.51 142
17003.74 143
17004.97 115
17006.20 142
17007.43 115
17008.67 144
17009.90 151
17011.13 151
17012.36 146
17013.60 129
17014.83 114
17016.06 127
17017.29 137
17018.53 162
17019.76 146
17020.99 157
17022.22 145
17023.46 125
17024.69 127
17025.92 115
17027.15 148
17028.39 154
17029.62 135
17030.85 146
17032.09 139
17033.32 142
17034.55 146
17035.79 161
17037.02 192
17038.25 158
17039.49 151
17040.72 175
17041.95 166
17043.19 159
17044.42 118
17045.65 130
17046.89 126
17048.12 157
17049.35 125
17050.59 135
17051.82 110
17053.05 116
17054.29 132
17055.52 159
17056.76 134
17057.99 133
17059.22 148
17060.46 163
17061.69 155
17062.93 146
17064.16 133
17065.39 151
17066.63 137
17067.86 160
17069.10 127
17070.33 125
17071.57 150
17072.80 134
17074.04 161
17075.27 148
17076.50 124
17077.74 150
17078.97 122
17080.21 115
17081.44 142
17082.68 145
17083.91 148
17085.15 132
17086.38 118
17087.62 143
17088.85 158
17090.09 132
17091.32 138
17092.56 123
17093.79 127
17095.03 111
17096.26 130
17097.50 129
17098.74 108
17099.97 141
17101.21 135
17102.44 141
17103.68 115
17104.91 145
17106.15 131
17107.38 113
17108.62 153
17109.86 145
17111.09 142
17112.33 142
17113.56 167
17114.80 129
17116.04 155
17117.27 137
17118.51 153
17119.74 116
17120.98 118
17122.22 122
17123.45 122
17124.69 131
17125.93 104
17127.16 121
17128.40 133
17129.64 148
17130.87 114
17132.11 144
17133.35 116
17134.58 160
17135.82 147
17137.06 139
17138.29 139
17139.53 122
17140.77 156
17142.00 148
17143.24 119
17144.48 124
17145.72 126
17146.95 171
17148.19 137
17149.43 107
17150.66 135
17151.90 137
17153.14 136
17154.38 117
17155.61 124
17156.85 136
17158.09 128
17159.33 152
17160.56 103
17161.80 120
17163.04 136
17164.28 134
17165.52 125
17166.75 118
17167.99 111
17169.23 125
17170.47 151
17171.71 110
17172.94 110
17174.18 160
17175.42 182
17176.66 152
17177.90 149
17179.13 156
17180.37 124
17181.61 119
17182.85 152
17184.09 116
17185.33 122
17186.57 114
17187.80 125
17189.04 146
17190.28 156
17191.52 118
17192.76 112
17194.00 129
17195.24 106
17196.48 161
17197.72 123
17198.95 123
17200.19 157
17201.43 130
17202.67 141
17203.91 136
17205.15 136
17206.39 150
17207.63 143
17208.87 130
17210.11 134
17211.35 144
17212.59 122
17213.83 130
17215.07 122
17216.31 144
17217.55 144
17218.79 127
17220.03 151
17221.26 122
17222.50 133
17223.74 136
17224.98 163
17226.22 144
17227.46 135
17228.71 125
17229.95 123
17231.19 144
17232.43 125
17233.67 124
17234.91 124
17236.15 103
17237.39 129
17238.63 120
17239.87 108
17241.11 130
17242.35 121
17243.59 143
17244.83 129
17246.07 127
17247.31 135
17248.55 172
17249.79 144
17251.04 144
17252.28 122
17253.52 114
17254.76 122
17256.00 126
17257.24 115
17258.48 124
17259.72 121
17260.96 119
17262.21 113
17263.45 102
17264.69 136
17265.93 105
17267.17 146
17268.41 105
17269.65 138
17270.90 129
17272.14 119
17273.38 141
17274.62 146
17275.86 137
17277.11 155
17278.35 133
17279.59 122
17280.83 138
17282.07 116
17283.32 111
17284.56 123
17285.80 154
17287.04 130
17288.28 140
17289.53 135
17290.77 135
17292.01 146
17293.25 114
17294.50 144
17295.74 133
17296.98 122
17298.22 112
17299.47 125
17300.71 115
17301.95 135
17303.19 145
17304.44 143
17305.68 110
17306.92 108
17308.17 158
17309.41 137
17310.65 113
17311.90 148
17313.14 131
17314.38 102
17315.63 116
17316.87 126
17318.11 94
17319.36 100
17320.60 117
17321.84 137
17323.09 119
17324.33 150
17325.57 119
17326.82 117
17328.06 103
17329.30 112
17330.55 124
17331.79 123
17333.04 93
17334.28 103
17335.52 103
17336.77 148
17338.01 122
17339.26 122
17340.50 136
17341.74 124
17342.99 148
17344.23 122
17345.48 100
17346.72 110
17347.97 99
17349.21 124
17350.46 107
17351.70 113
17352.94 131
17354.19 140
17355.43 116
17356.68 127
17357.92 106
17359.17 119
17360.41 122
17361.66 126
17362.90 139
17364.15 123
17365.39 109
17366.64 131
17367.88 120
17369.13 121
17370.37 137
17371.62 120
17372.86 111
17374.11 114
17375.35 127
17376.60 144
17377.85 185
17379.09 127
17380.34 144
17381.58 138
17382.83 101
17384.07 106
17385.32 110
17386.57 131
17387.81 130
17389.06 117
17390.30 109
17391.55 140
17392.80 128
17394.04 125
17395.29 116
17396.53 122
17397.78 117
17399.03 115
17400.27 117
17401.52 130
17402.77 126
17404.01 132
17405.26 133
17406.50 115
17407.75 115
17409.00 118
17410.24 126
17411.49 125
17412.74 154
17413.99 130
17415.23 131
17416.48 132
17417.73 138
17418.97 120
17420.22 138
17421.47 132
17422.71 130
17423.96 118
17425.21 122
17426.46 115
17427.70 114
17428.95 154
17430.20 135
17431.45 133
17432.69 132
17433.94 123
17435.19 115
17436.44 148
17437.68 148
17438.93 120
17440.18 131
17441.43 125
17442.67 106
17443.92 134
17445.17 118
17446.42 120
17447.67 136
17448.91 113
17450.16 140
17451.41 150
17452.66 117
17453.91 118
17455.15 122
17456.40 118
17457.65 147
17458.90 130
17460.15 107
17461.40 125
17462.65 125
17463.89 113
17465.14 129
17466.39 135
17467.64 129
17468.89 136
17470.14 157
17471.39 115
17472.64 110
17473.88 92
17475.13 131
17476.38 120
17477.63 108
17478.88 99
17480.13 107
17481.38 124
17482.63 113
17483.88 123
17485.13 137
17486.38 133
17487.63 112
17488.88 118
17490.12 107
17491.37 119
17492.62 104
17493.87 137
17495.12 179
17496.37 118
17497.62 134
17498.87 130
17500.12 135
17501.37 110
17502.62 128
17503.87 126
17505.12 119
17506.37 117
17507.62 110
17508.87 108
17510.12 130
17511.37 118
17512.62 126
17513.87 117
17515.12 133
17516.38 135
17517.63 111
17518.88 110
17520.13 120
17521.38 115
17522.63 116
17523.88 122
17525.13 131
17526.38 111
17527.63 104
17528.88 102
17530.13 119
17531.38 117
17532.64 112
17533.89 137
17535.14 142
17536.39 100
17537.64 120
17538.89 129
17540.14 119
17541.39 121
17542.65 112
17543.90 135
17545.15 125
17546.40 129
17547.65 109
17548.90 127
17550.16 146
17551.41 122
17552.66 112
17553.91 137
17555.16 150
17556.41 119
17557.67 105
17558.92 125
17560.17 113
17561.42 115
17562.67 109
17563.93 149
17565.18 143
17566.43 131
17567.68 136
17568.94 116
17570.19 141
17571.44 138
17572.69 115
17573.95 117
17575.20 114
17576.45 102
17577.70 123
17578.96 116
17580.21 116
17581.46 125
17582.71 121
17583.97 110
17585.22 127
17586.47 127
17587.73 140
17588.98 131
17590.23 120
17591.49 132
17592.74 103
17593.99 130
17595.25 128
17596.50 113
17597.75 134
17599.01 135
17600.26 124
17601.51 118
17602.77 103
17604.02 147
17605.27 116
17606.53 147
17607.78 134
17609.03 123
17610.29 126
17611.54 144
17612.80 168
17614.05 120
17615.30 136
17616.56 140
17617.81 107
17619.07 132
17620.32 118
17621.58 128
17622.83 102
17624.08 119
17625.34 140
17626.59 138
17627.85 109
17629.10 115
17630.36 115
17631.61 124
17632.87 125
17634.12 100
17635.37 107
17636.63 123
17637.88 95
17639.14 120
17640.39 120
17641.65 128
17642.90 98
17644.16 108
17645.41 98
17646.67 96
17647.92 125
17649.18 112
17650.44 132
17651.69 104
17652.95 130
17654.20 111
17655.46 133
17656.71 127
17657.97 142
17659.22 107
17660.48 99
17661.73 145
17662.99 125
17664.25 140
17665.50 122
17666.76 131
17668.01 109
17669.27 133
17670.53 123
17671.78 116
17673.04 116
17674.29 113
17675.55 122
17676.81 125
17678.06 121
17679.32 154
17680.57 141
17681.83 128
17683.09 110
17684.34 92
17685.60 105
17686.86 128
17688.11 109
17689.37 102
17690.63 110
17691.88 90
17693.14 105
17694.40 100
17695.65 117
17696.91 122
17698.17 138
17699.43 117
17700.68 114
17701.94 126
17703.20 133
17704.45 140
17705.71 130
17706.97 114
17708.23 120
17709.48 153
17710.74 117
17712.00 102
17713.26 121
17714.51 114
17715.77 125
17717.03 136
17718.29 124
17719.54 103
17720.80 140
17722.06 123
17723.32 112
17724.58 102
17725.83 128
17727.09 135
17728.35 145
17729.61 113
17730.87 103
17732.12 109
17733.38 113
17734.64 112
17735.90 130
17737.16 102
17738.42 108
17739.67 149
17740.93 135
17742.19 109
17743.45 109
17744.71 123
17745.97 129
17747.23 109
17748.48 108
17749.74 112
17751.00 106
17752.26 118
17753.52 97
17754.78 104
17756.04 103
17757.30 130
17758.56 117
17759.81 119
17761.07 156
17762.33 136
17763.59 134
17764.85 102
17766.11 124
17767.37 109
17768.63 103
17769.89 122
17771.15 133
17772.41 128
17773.67 92
17774.93 110
17776.19 98
17777.45 105
17778.71 112
17779.97 111
17781.23 121
17782.49 131
17783.75 113
17785.01 88
17786.27 132
17787.53 120
17788.79 119
17790.05 115
17791.31 127
17792.57 122
17793.83 94
17795.09 100
17796.35 95
17797.61 114
17798.87 120
17800.13 143
17801.39 128
17802.65 101
17803.91 119
17805.17 124
17806.44 130
17807.70 109
17808.96 91
17810.22 108
17811.48 127
17812.74 110
17814.00 108
17815.26 118
17816.52 101
17817.78 125
17819.05 96
17820.31 110
17821.57 109
17822.83 118
17824.09 127
17825.35 105
17826.61 120
17827.88 107
17829.14 113
17830.40 102
17831.66 123
17832.92 126
17834.18 120
17835.45 126
17836.71 112
17837.97 109
17839.23 108
17840.49 115
17841.76 121
17843.02 135
17844.28 120
17845.54 130
17846.81 134
17848.07 114
17849.33 101
17850.59 109
17851.85 100
17853.12 122
17854.38 139
17855.64 122
17856.90 111
17858.17 107
17859.43 118
17860.69 113
17861.96 105
17863.22 124
17864.48 129
17865.74 128
17867.01 108
17868.27 119
17869.53 107
17870.80 120
17872.06 121
17873.32 109
17874.59 132
17875.85 140
17877.11 133
17878.38 129
17879.64 118
17880.90 118
17882.17 95
17883.43 124
17884.69 139
17885.96 121
17887.22 122
17888.48 119
17889.75 123
17891.01 114
17892.28 113
17893.54 121
17894.80 121
17896.07 93
17897.33 107
17898.60 123
17899.86 140
17901.12 143
17902.39 117
17903.65 110
17904.92 95
17906.18 110
17907.45 93
17908.71 128
17909.97 135
17911.24 128
17912.50 110
17913.77 137
17915.03 139
17916.30 110
17917.56 108
17918.83 106
17920.09 110
17921.36 120
17922.62 117
17923.89 121
17925.15 141
17926.42 134
17927.68 102
17928.95 98
17930.21 137
17931.48 102
17932.74 121
17934.01 109
17935.27 115
17936.54 113
17937.81 121
17939.07 127
17940.34 126
17941.60 114
17942.87 113
17944.13 106
17945.40 130
17946.66 131
17947.93 139
17949.20 118
17950.46 119
17951.73 127
17952.99 131
17954.26 121
17955.53 102
17956.79 97
17958.06 106
17959.33 95
17960.59 108
17961.86 137
17963.12 120
17964.39 135
17965.66 95
17966.92 126
17968.19 104
17969.46 116
17970.72 146
17971.99 140
17973.26 114
17974.52 125
17975.79 122
17977.06 119
17978.32 125
17979.59 113
17980.86 117
17982.12 112
17983.39 114
17984.66 117
17985.93 134
17987.19 130
17988.46 112
17989.73 134
17991.00 109
17992.26 127
17993.53 129
17994.80 94
17996.07 156
17997.33 119
17998.60 116
17999.87 114
18001.14 115
18002.40 125
18003.67 112
18004.94 106
18006.21 98
18007.48 120
18008.74 116
18010.01 123
18011.28 116
18012.55 154
18013.82 130
18015.08 133
18016.35 135
18017.62 106
18018.89 112
18020.16 128
18021.43 117
18022.69 110
18023.96 116
18025.23 127
18026.50 136
18027.77 147
18029.04 132
18030.31 115
18031.57 105
18032.84 117
18034.11 110
18035.38 111
18036.65 117
18037.92 136
18039.19 113
18040.46 122
18041.73 109
18043.00 124
18044.27 97
18045.53 112
18046.80 118
18048.07 141
18049.34 133
18050.61 107
18051.88 140
18053.15 132
18054.42 122
18055.69 122
18056.96 125
18058.23 128
18059.50 116
18060.77 117
18062.04 127
18063.31 104
18064.58 116
18065.85 146
18067.12 98
18068.39 129
18069.66 120
18070.93 130
18072.20 119
18073.47 127
18074.74 137
18076.01 97
18077.28 126
18078.55 137
18079.82 107
18081.09 95
18082.36 86
18083.63 103
18084.90 128
18086.18 119
18087.45 120
18088.72 112
18089.99 105
18091.26 94
18092.53 117
18093.80 119
18095.07 131
18096.34 130
18097.61 93
18098.88 104
18100.16 107
18101.43 134
18102.70 108
18103.97 116
18105.24 138
18106.51 106
18107.78 97
18109.06 118
18110.33 125
18111.60 103
18112.87 116
18114.14 100
18115.41 116
18116.69 114
18117.96 122
18119.23 119
18120.50 146
18121.77 131
18123.05 108
18124.32 120
18125.59 91
18126.86 106
18128.13 104
18129.41 118
18130.68 109
18131.95 128
18133.22 144
18134.50 100
18135.77 112
18137.04 127
18138.31 122
18139.59 134
18140.86 149
18142.13 138
18143.40 115
18144.68 126
18145.95 122
18147.22 118
18148.50 138
18149.77 125
18151.04 137
18152.31 117
18153.59 119
18154.86 109
18156.13 98
18157.41 119
18158.68 109
18159.95 104
18161.23 132
18162.50 124
18163.77 108
18165.05 120
18166.32 113
18167.59 116
18168.87 113
18170.14 131
18171.42 120
18172.69 97
18173.96 119
18175.24 111
18176.51 101
18177.78 110
18179.06 120
18180.33 113
18181.61 99
18182.88 111
18184.15 114
18185.43 109
18186.70 120
18187.98 103
18189.25 104
18190.53 119
18191.80 117
18193.08 126
18194.35 98
18195.62 123
18196.90 108
18198.17 102
18199.45 113
18200.72 98
18202.00 109
18203.27 103
18204.55 99
18205.82 104
18207.10 107
18208.37 124
18209.65 114
18210.92 103
18212.20 113
18213.47 112
18214.75 119
18216.02 129
18217.30 125
18218.57 146
18219.85 107
18221.13 111
18222.40 101
18223.68 112
18224.95 128
18226.23 108
18227.50 107
18228.78 104
18230.05 142
18231.33 133
18232.61 125
18233.88 112
18235.16 118
18236.43 105
18237.71 117
18238.99 126
18240.26 103
18241.54 94
18242.81 117
18244.09 111
18245.37 127
18246.64 120
18247.92 106
18249.20 102
18250.47 130
18251.75 130
18253.03 107
18254.30 104
18255.58 113
18256.86 100
18258.13 123
18259.41 117
18260.69 109
18261.96 120
18263.24 134
18264.52 125
18265.79 121
18267.07 120
18268.35 111
18269.63 133
18270.90 116
18272.18 109
18273.46 121
18274.74 143
18276.01 113
18277.29 124
18278.57 106
18279.84 103
18281.12 115
18282.40 130
18283.68 138
18284.96 110
18286.23 105
18287.51 102
18288.79 97
18290.07 126
18291.34 103
18292.62 92
18293.90 92
18295.18 98
18296.46 86
18297.74 97
18299.01 107
18300.29 108
18301.57 130
18302.85 119
18304.13 141
18305.40 98
18306.68 120
18307.96 117
18309.24 76
18310.52 110
18311.80 111
18313.08 132
18314.36 119
18315.63 140
18316.91 120
18318.19 90
18319.47 86
18320.75 100
18322.03 92
18323.31 100
18324.59 109
18325.87 103
18327.14 107
18328.42 137
18329.70 91
18330.98 100
18332.26 113
18333.54 116
18334.82 117
18336.10 148
18337.38 118
18338.66 116
18339.94 122
18341.22 125
18342.50 105
18343.78 100
18345.06 112
18346.34 134
18347.62 135
18348.90 112
18350.18 117
18351.46 122
18352.74 135
18354.02 120
18355.30 99
18356.58 113
18357.86 109
18359.14 126
18360.42 122
18361.70 130
18362.98 92
18364.26 97
18365.54 88
18366.82 102
18368.10 98
18369.38 97
18370.66 99
18371.94 115
18373.23 111
18374.51 129
18375.79 123
18377.07 120
18378.35 104
18379.63 114
18380.91 123
18382.19 107
18383.47 96
18384.75 105
18386.04 115
18387.32 110
18388.60 94
18389.88 106
18391.16 130
18392.44 131
18393.72 118
18395.01 98
18396.29 124
18397.57 106
18398.85 110
18400.13 94
18401.41 101
18402.70 117
18403.98 115
18405.26 131
18406.54 101
18407.82 113
18409.11 122
18410.39 105
18411.67 110
18412.95 100
18414.23 115
18415.52 111
18416.80 100
18418.08 113
18419.36 111
18420.65 98
18421.93 124
18423.21 125
18424.49 105
18425.78 95
18427.06 102
18428.34 110
18429.62 127
18430.91 93
18432.19 106
18433.47 118
18434.76 138
18436.04 116
18437.32 101
18438.61 105
18439.89 124
18441.17 115
18442.45 104
18443.74 118
18445.02 93
18446.30 116
18447.59 121
18448.87 102
18450.15 93
18451.44 106
18452.72 104
18454.01 86
18455.29 78
18456.57 116
18457.86 105
18459.14 107
18460.42 110
18461.71 125
18462.99 97
18464.28 117
18465.56 101
18466.84 111
18468.13 89
18469.41 94
18470.70 105
18471.98 103
18473.27 99
18474.55 110
18475.83 103
18477.12 107
18478.40 82
18479.69 88
18480.97 74
18482.26 104
18483.54 90
18484.83 108
18486.11 105
18487.40 98
18488.68 103
18489.97 120
18491.25 125
18492.54 134
18493.82 94
18495.11 95
18496.39 102
18497.68 103
18498.96 109
18500.25 123
18501.53 100
18502.82 96
18504.10 97
18505.39 100
18506.67 87
18507.96 112
18509.24 109
18510.53 121
18511.81 110
18513.10 107
18514.39 103
18515.67 113
18516.96 83
18518.24 93
18519.53 92
18520.82 119
18522.10 124
18523.39 107
18524.67 128
18525.96 113
18527.25 102
18528.53 111
18529.82 106
18531.10 119
18532.39 112
18533.68 105
18534.96 106
18536.25 109
18537.54 94
18538.82 105
18540.11 106
18541.40 107
18542.68 111
18543.97 121
18545.26 128
18546.54 125
18547.83 85
18549.12 106
18550.40 116
18551.69 103
18552.98 101
18554.27 120
18555.55 105
18556.84 92
18558.13 120
18559.41 95
18560.70 107
18561.99 88
18563.28 104
18564.56 104
18565.85 113
18567.14 91
18568.43 94
18569.71 99
18571.00 105
18572.29 135
18573.58 104
18574.87 107
18576.15 105
18577.44 130
18578.73 103
18580.02 103
18581.31 99
18582.59 112
18583.88 148
18585.17 114
18586.46 92
18587.75 94
18589.03 112
18590.32 105
18591.61 128
18592.90 113
18594.19 131
18595.48 125
18596.77 156
18598.05 110
18599.34 120
18600.63 100
18601.92 116
18603.21 113
18604.50 109
18605.79 126
18607.08 128
18608.36 111
18609.65 131
18610.94 141
18612.23 114
18613.52 126
18614.81 101
18616.10 116
18617.39 136
18618.68 129
18619.97 136
18621.26 125
18622.55 99
18623.84 116
18625.13 149
18626.42 120
18627.71 108
18628.99 152
18630.28 126
18631.57 132
18632.86 122
18634.15 107
18635.44 98
18636.73 110
18638.02 131
18639.31 104
18640.60 118
18641.89 113
18643.18 97
18644.47 103
18645.77 109
18647.06 128
18648.35 140
18649.64 114
18650.93 104
18652.22 113
18653.51 107
18654.80 107
18656.09 108
18657.38 105
18658.67 106
18659.96 98
18661.25 117
18662.54 99
18663.83 111
18665.12 106
18666.42 115
18667.71 126
18669.00 111
18670.29 134
18671.58 121
18672.87 119
18674.16 108
18675.45 96
18676.75 109
18678.04 114
18679.33 113
18680.62 135
18681.91 118
18683.20 127
18684.49 97
18685.79 131
18687.08 111
18688.37 114
18689.66 117
18690.95 99
18692.25 125
18693.54 129
18694.83 119
18696.12 129
18697.41 122
18698.71 109
18700.00 123
18701.29 94
18702.58 104
18703.87 124
18705.17 90
18706.46 114
18707.75 116
18709.04 107
18710.34 100
18711.63 113
18712.92 102
18714.21 104
18715.51 95
18716.80 127
18718.09 120
18719.39 125
18720.68 110
18721.97 129
18723.26 101
18724.56 111
18725.85 96
18727.14 117
18728.44 125
18729.73 99
18731.02 109
18732.32 112
18733.61 95
18734.90 110
18736.20 111
18737.49 98
18738.78 111
18740.08 108
18741.37 129
18742.66 84
18743.96 102
18745.25 106
18746.55 110
18747.84 117
18749.13 90
18750.43 101
18751.72 106
18753.02 131
18754.31 92
18755.60 99
18756.90 84
18758.19 130
18759.49 116
18760.78 111
18762.07 128
18763.37 94
18764.66 115
18765.96 99
18767.25 85
18768.55 105
18769.84 103
18771.14 99
18772.43 108
18773.73 126
18775.02 103
18776.32 103
18777.61 125
18778.91 124
18780.20 113
18781.49 95
18782.79 82
18784.09 115
18785.38 117
18786.68 107
18787.97 107
18789.27 115
18790.56 121
18791.86 143
18793.15 100
18794.45 88
18795.74 124
18797.04 135
18798.33 127
18799.63 102
18800.93 100
18802.22 101
18803.52 121
18804.81 129
18806.11 106
18807.40 108
18808.70 110
18810.00 119
18811.29 130
18812.59 104
18813.88 114
18815.18 117
18816.48 115
18817.77 123
18819.07 98
18820.37 114
18821.66 108
18822.96 106
18824.25 91
18825.55 114
18826.85 115
18828.14 113
18829.44 139
18830.74 116
18832.03 123
18833.33 107
18834.63 111
18835.93 116
18837.22 78
18838.52 91
18839.82 100
18841.11 94
18842.41 77
18843.71 106
18845.00 94
18846.30 90
18847.60 88
18848.90 107
18850.19 103
18851.49 90
18852.79 117
18854.09 107
18855.38 100
18856.68 90
18857.98 89
18859.28 89
18860.57 90
18861.87 104
18863.17 79
18864.47 89
18865.77 103
18867.06 114
18868.36 101
18869.66 101
18870.96 90
18872.26 87
18873.55 104
18874.85 119
18876.15 127
18877.45 140
18878.75 119
18880.05 82
18881.34 111
18882.64 106
18883.94 119
18885.24 99
18886.54 87
18887.84 93
18889.14 124
18890.43 119
18891.73 97
18893.03 94
18894.33 112
18895.63 92
18896.93 117
18898.23 123
18899.53 105
18900.83 96
18902.13 123
18903.42 127
18904.72 112
18906.02 113
18907.32 93
18908.62 111
18909.92 108
18911.22 102
18912.52 122
18913.82 102
18915.12 102
18916.42 99
18917.72 103
18919.02 104
18920.32 104
18921.62 106
18922.92 82
18924.22 120
18925.52 94
18926.82 93
18928.12 100
18929.42 131
18930.72 117
18932.02 87
18933.32 124
18934.62 102
18935.92 114
18937.22 130
18938.52 108
18939.82 130
18941.12 115
18942.42 102
18943.72 99
18945.02 93
18946.32 117
18947.62 108
18948.92 89
18950.23 93
18951.53 89
18952.83 101
18954.13 123
18955.43 125
18956.73 101
18958.03 84
18959.33 109
18960.63 98
18961.94 106
18963.24 103
18964.54 111
18965.84 96
18967.14 105
18968.44 94
18969.74 112
18971.04 105
18972.35 80
18973.65 82
18974.95 107
18976.25 86
18977.55 106
18978.85 107
18980.16 83
18981.46 115
18982.76 111
18984.06 103
18985.36 103
18986.67 94
18987.97 87
18989.27 98
18990.57 97
18991.88 95
18993.18 109
18994.48 114
18995.78 96
18997.08 109
18998.39 108
18999.69 113
19000.99 91
19002.30 102
19003.60 101
19004.90 100
19006.20 95
19007.51 97
19008.81 102
19010.11 122
19011.41 114
19012.72 104
19014.02 91
19015.32 90
19016.63 80
19017.93 119
19019.23 92
19020.54 78
19021.84 101
19023.14 96
19024.45 101
19025.75 107
19027.05 114
19028.36 115
19029.66 121
19030.96 98
19032.27 105
19033.57 101
19034.87 85
19036.18 97
19037.48 112
19038.79 86
19040.09 76
19041.39 101
19042.70 101
19044.00 107
19045.31 125
19046.61 102
19047.91 92
19049.22 90
19050.52 105
19051.83 120
19053.13 94
19054.44 98
19055.74 106
19057.05 108
19058.35 108
19059.65 100
19060.96 90
19062.26 82
19063.57 91
19064.87 141
19066.18 109
19067.48 128
19068.79 118
19070.09 111
19071.40 107
19072.70 116
19074.01 98
19075.31 76
19076.62 96
19077.92 116
19079.23 103
19080.53 105
19081.84 107
19083.14 97
19084.45 94
19085.76 95
19087.06 89
19088.37 93
19089.67 113
19090.98 114
19092.28 96
19093.59 94
19094.89 79
19096.20 81
19097.51 99
19098.81 112
19100.12 101
19101.42 102
19102.73 119
19104.04 100
19105.34 121
19106.65 90
19107.96 119
19109.26 107
19110.57 118
19111.87 92
19113.18 80
19114.49 96
19115.79 98
19117.10 118
19118.41 92
19119.71 114
19121.02 98
19122.33 102
19123.63 93
19124.94 105
19126.25 87
19127.55 84
19128.86 118
19130.17 117
19131.48 90
19132.78 102
19134.09 98
19135.40 107
19136.70 85
19138.01 79
19139.32 134
19140.63 100
19141.93 107
19143.24 96
19144.55 94
19145.86 102
19147.16 110
19148.47 92
19149.78 92
19151.09 102
19152.39 97
19153.70 101
19155.01 109
19156.32 107
19157.63 103
19158.93 105
19160.24 119
19161.55 124
19162.86 88
19164.17 112
19165.47 105
19166.78 135
19168.09 95
19169.40 85
19170.71 90
19172.02 99
19173.32 89
19174.63 111
19175.94 99
19177.25 101
19178.56 116
19179.87 118
19181.18 92
19182.48 91
19183.79 88
19185.10 102
19186.41 91
19187.72 102
19189.03 112
19190.34 108
19191.65 105
19192.96 87
19194.27 102
19195.58 84
19196.88 113
19198.19 110
19199.50 82
19200.81 113
19202.12 98
19203.43 106
19204.74 111
19206.05 111
19207.36 108
19208.67 118
19209.98 103
19211.29 88
19212.60 111
19213.91 102
19215.22 76
19216.53 81
19217.84 84
19219.15 123
19220.46 109
19221.77 106
19223.08 88
19224.39 111
19225.70 112
19227.01 122
19228.32 104
19229.63 99
19230.94 94
19232.25 103
19233.56 112
19234.87 85
19236.18 111
19237.49 92
19238.81 85
19240.12 83
19241.43 109
19242.74 101
19244.05 101
19245.36 108
19246.67 102
19247.98 133
19249.29 101
19250.60 98
19251.91 101
19253.23 93
19254.54 97
19255.85 96
19257.16 99
19258.47 80
19259.78 75
19261.09 134
19262.41 102
19263.72 102
19265.03 86
19266.34 76
19267.65 113
19268.96 98
19270.28 123
19271.59 81
19272.90 95
19274.21 89
19275.52 105
19276.84 100
19278.15 67
19279.46 79
19280.77 97
19282.08 100
19283.40 90
19284.71 106
19286.02 95
19287.33 121
19288.65 100
19289.96 103
19291.27 87
19292.58 92
19293.90 124
19295.21 105
19296.52 84
19297.83 104
19299.15 126
19300.46 96
19301.77 116
19303.09 113
19304.40 120
19305.71 96
19307.02 86
19308.34 111
19309.65 102
19310.96 97
19312.28 97
19313.59 99
19314.90 114
19316.22 111
19317.53 131
19318.84 105
19320.16 111
19321.47 112
19322.78 88
19324.10 96
19325.41 83
19326.73 107
19328.04 114
19329.35 131
19330.67 96
19331.98 96
19333.29 96
19334.61 101
19335.92 75
19337.24 85
19338.55 89
19339.87 101
19341.18 116
19342.49 130
19343.81 100
19345.12 97
19346.44 103
19347.75 111
19349.07 97
19350.38 84
19351.69 88
19353.01 107
19354.32 117
19355.64 114
19356.95 101
19358.27 95
19359.58 102
19360.90 90
19362.21 96
19363.53 79
19364.84 89
19366.16 113
19367.47 100
19368.79 98
19370.10 77
19371.42 106
19372.73 92
19374.05 106
19375.36 93
19376.68 101
19378.00 104
19379.31 83
19380.63 97
19381.94 90
19383.26 101
19384.57 108
19385.89 83
19387.20 123
19388.52 120
19389.84 99
19391.15 86
19392.47 90
19393.78 96
19395.10 93
19396.42 97
19397.73 91
19399.05 107
19400.37 91
19401.68 80
19403.00 94
19404.31 96
19405.63 97
19406.95 106
19408.26 113
19409.58 102
19410.90 107
19412.21 82
19413.53 92
19414.85 80
19416.16 90
19417.48 85
19418.80 93
19420.11 90
19421.43 104
19422.75 98
19424.07 90
19425.38 115
19426.70 127
19428.02 95
19429.33 75
19430.65 78
19431.97 96
19433.29 94
19434.60 90
19435.92 106
19437.24 118
19438.56 121
19439.87 112
19441.19 109
19442.51 103
19443.83 105
19445.14 122
19446.46 97
19447.78 80
19449.10 94
19450.42 107
19451.73 79
19453.05 99
19454.37 102
19455.69 101
19457.01 121
19458.32 95
19459.64 92
19460.96 93
19462.28 86
19463.60 77
19464.92 116
19466.23 101
19467.55 110
19468.87 126
19470.19 111
19471.51 93
19472.83 104
19474.15 117
19475.46 96
19476.78 83
19478.10 80
19479.42 92
19480.74 89
19482.06 106
19483.38 110
19484.70 84
19486.02 114
19487.34 122
19488.65 114
19489.97 99
19491.29 78
19492.61 108
19493.93 128
19495.25 110
19496.57 94
19497.89 101
19499.21 109
19500.53 105
19501.85 99
19503.17 94
19504.49 98
19505.81 87
19507.13 90
19508.45 105
19509.77 114
19511.09 91
19512.41 78
19513.73 94
19515.05 112
19516.37 112
19517.69 129
19519.01 103
19520.33 87
19521.65 104
19522.97 99
19524.29 102
19525.61 68
19526.93 85
19528.25 99
19529.57 82
19530.89 94
19532.21 98
19533.54 87
19534.86 97
19536.18 102
19537.50 112
19538.82 101
19540.14 97
19541.46 102
19542.78 114
19544.10 105
19545.42 104
19546.75 77
19548.07 70
19549.39 70
19550.71 75
19552.03 96
19553.35 106
19554.67 116
19555.99 83
19557.32 77
19558.64 89
19559.96 94
19561.28 95
19562.60 89
19563.92 121
19565.25 106
19566.57 100
19567.89 83
19569.21 86
19570.53 88
19571.86 86
19573.18 88
19574.50 85
19575.82 76
19577.15 107
19578.47 114
19579.79 81
19581.11 90
19582.43 89
19583.76 66
19585.08 83
19586.40 82
19587.72 113
19589.05 93
19590.37 105
19591.69 103
19593.02 93
19594.34 78
19595.66 81
19596.98 73
19598.31 61
19599.63 78
19600.95 95
19602.28 117
19603.60 96
19604.92 86
19606.25 89
19607.57 83
19608.89 86
19610.22 85
19611.54 80
19612.86 112
19614.19 89
19615.51 98
19616.83 101
19618.16 105
19619.48 103
19620.80 103
19622.13 86
19623.45 98
19624.78 110
19626.10 104
19627.42 112
19628.75 103
19630.07 93
19631.40 75
19632.72 90
19634.04 107
19635.37 106
19636.69 77
19638.02 72
19639.34 95
19640.66 89
19641.99 98
19643.31 88
19644.64 101
19645.96 101
19647.29 97
19648.61 76
19649.94 91
19651.26 98
19652.59 95
19653.91 90
19655.24 84
19656.56 85
19657.89 94
19659.21 99
19660.54 93
19661.86 78
19663.19 93
19664.51 98
19665.84 111
19667.16 131
19668.49 82
19669.81 109
19671.14 92
19672.46 73
19673.79 89
19675.11 86
19676.44 99
19677.77 112
19679.09 114
19680.42 102
19681.74 120
19683.07 98
19684.39 109
19685.72 102
19687.05 89
19688.37 100
19689.70 73
19691.02 79
19692.35 86
19693.68 95
19695.00 80
19696.33 95
19697.66 113
19698.98 103
19700.31 99
19701.63 78
19702.96 95
19704.29 87
19705.61 66
19706.94 93
19708.27 86
19709.59 74
19710.92 77
19712.25 90
19713.57 116
19714.90 84
19716.23 77
19717.56 91
19718.88 100
19720.21 85
19721.54 88
19722.86 102
19724.19 86
19725.52 86
19726.85 90
19728.17 77
19729.50 101
19730.83 89
19732.16 103
19733.48 102
19734.81 101
19736.14 97
19737.47 91
19738.79 87
19740.12 91
19741.45 111
19742.78 115
19744.10 91
19745.43 69
19746.76 77
19748.09 86
19749.42 106
19750.74 96
19752.07 101
19753.40 82
19754.73 75
19756.06 84
19757.39 109
19758.71 106
19760.04 98
19761.37 98
19762.70 104
19764.03 88
19765.36 95
19766.69 99
19768.01 82
19769.34 92
19770.67 61
19772.00 91
19773.33 91
19774.66 95
19775.99 108
19777.32 111
19778.65 88
19779.97 91
19781.30 70
19782.63 58
19783.96 72
19785.29 89
19786.62 92
19787.95 101
19789.28 74
19790.61 106
19791.94 95
19793.27 106
19794.60 121
19795.93 106
19797.26 122
19798.59 136
19799.92 84
19801.25 100
19802.58 109
19803.91 103
19805.24 104
19806.57 87
19807.90 125
19809.23 96
19810.56 105
19811.89 93
19813.22 82
19814.55 94
19815.88 84
19817.21 104
19818.54 77
19819.87 103
19821.20 115
19822.53 103
19823.86 96
19825.19 95
19826.52 104
19827.85 88
19829.18 87
19830.51 97
19831.84 96
19833.17 120
19834.51 110
19835.84 81
19837.17 89
19838.50 67
19839.83 105
19841.16 100
19842.49 114
19843.82 113
19845.15 102
19846.49 121
19847.82 102
19849.15 95
19850.48 103
19851.81 111
19853.14 113
19854.47 85
19855.81 87
19857.14 74
19858.47 83
19859.80 90
19861.13 111
19862.47 96
19863.80 79
19865.13 100
19866.46 77
19867.79 89
19869.13 110
19870.46 101
19871.79 101
19873.12 93
19874.45 102
19875.79 86
19877.12 72
19878.45 78
19879.78 110
19881.12 86
19882.45 97
19883.78 103
19885.11 108
19886.45 106
19887.78 108
19889.11 97
19890.44 85
19891.78 104
19893.11 98
19894.44 117
19895.78 93
19897.11 60
19898.44 100
19899.78 107
19901.11 95
19902.44 93
19903.78 96
19905.11 87
19906.44 101
19907.78 103
19909.11 91
19910.44 82
19911.78 92
19913.11 67
19914.44 101
19915.78 92
19917.11 89
19918.44 92
19919.78 111
19921.11 89
19922.45 79
19923.78 72
19925.11 91
19926.45 117
19927.78 84
19929.12 82
19930.45 89
19931.78 92
19933.12 93
19934.45 86
19935.79 91
19937.12 78
19938.46 87
19939.79 97
19941.12 109
19942.46 100
19943.79 93
19945.13 84
19946.46 91
19947.80 100
19949.13 74
19950.47 112
19951.80 99
19953.14 99
19954.47 91
19955.81 98
19957.14 83
19958.48 89
19959.81 94
19961.15 74
19962.48 87
19963.82 83
19965.15 87
19966.49 90
19967.82 93
19969.16 77
19970.50 81
19971.83 73
19973.17 78
19974.50 80
19975.84 104
19977.17 87
19978.51 74
19979.85 116
19981.18 108
19982.52 100
19983.85 89
19985.19 97
19986.52 75
19987.86 102
19989.20 80
19990.53 84
19991.87 90
19993.21 100
19994.54 76
19995.88 80
19997.21 118
19998.55 67
19999.89 75
20001.22 97
20002.56 78
20003.90 78
20005.23 109
20006.57 112
20007.91 103
20009.24 74
20010.58 84
20011.92 110
20013.25 87
20014.59 67
20015.93 77
20017.27 51
20018.60 106
20019.94 136
20021.28 97
20022.61 80
20023.95 65
20025.29 77
20026.63 98
20027.96 86
20029.30 101
20030.64 77
20031.98 102
20033.31 95
20034.65 97
20035.99 122
20037.33 103
20038.66 109
20040.00 102
20041.34 83
20042.68 83
20044.02 95
20045.35 98
20046.69 71
20048.03 83
20049.37 79
20050.71 97
20052.05 101
20053.38 76
20054.72 78
20056.06 100
20057.40 117
20058.74 101
20060.08 90
20061.41 90
20062.75 102
20064.09 83
20065.43 80
20066.77 89
20068.11 103
20069.45 101
20070.79 72
20072.12 93
20073.46 92
20074.80 95
20076.14 91
20077.48 79
20078.82 79
20080.16 83
20081.50 87
20082.84 109
20084.18 74
20085.52 98
20086.85 101
20088.19 101
20089.53 90
20090.87 89
20092.21 108
20093.55 84
20094.89 71
20096.23 71
20097.57 86
20098.91 101
20100.25 102
20101.59 122
20102.93 97
20104.27 88
20105.61 88
20106.95 79
20108.29 78
20109.63 85
20110.97 93
20112.31 96
20113.65 94
20114.99 81
20116.33 78
20117.67 85
20119.01 85
20120.35 85
20121.69 97
20123.04 96
20124.38 87
20125.72 102
20127.06 82
20128.40 92
20129.74 103
20131.08 95
20132.42 59
20133.76 95
20135.10 88
20136.44 84
20137.79 107
20139.13 89
20140.47 83
20141.81 78
20143.15 82
