# Supplementary material for: MALDI-TOF MS typing enables the classification of brewing yeasts of the genus Saccharomyces to major beer styles
Source: PLoS One. 2017 Aug 9;12(8):e0181694. doi: 10.1371/journal.pone.0181694 (PMC5549903; doi:10.1371/journal.pone.0181694)
Supplement: S4 File — The directory includes 90 raw files and was zipped to “.zip”; the folder has three strains with 30 spectra per strain; S1 Text explains the raw files with an example and Table 1 represents the yeast strains used within the experiment. (ZIP) [file pone.0181694.s007.zip › 10-12/30261-211-OG-Ale-Ale-YPG-18h-E-E_2015-07-17_2_0_B8_1.dat]

1999.70 896
2000.13 948
2000.55 1010
2000.97 968
2001.39 967
2001.81 936
2002.23 904
2002.66 929
2003.08 993
2003.50 982
2003.92 991
2004.34 953
2004.77 936
2005.19 1034
2005.61 1086
2006.03 1104
2006.46 1058
2006.88 925
2007.30 1082
2007.72 1125
2008.15 1105
2008.57 1048
2008.99 1059
2009.41 1135
2009.84 1120
2010.26 1111
2010.68 1029
2011.10 927
2011.53 1113
2011.95 1012
2012.37 980
2012.80 903
2013.22 788
2013.64 855
2014.07 898
2014.49 1002
2014.91 1047
2015.33 1006
2015.76 1002
2016.18 1000
2016.60 959
2017.03 1007
2017.45 1023
2017.88 1075
2018.30 1093
2018.72 1056
2019.15 1154
2019.57 1076
2019.99 922
2020.42 1077
2020.84 1072
2021.26 1172
2021.69 1132
2022.11 1078
2022.54 1124
2022.96 1077
2023.38 1002
2023.81 986
2024.23 985
2024.66 981
2025.08 1125
2025.51 965
2025.93 1020
2026.35 940
2026.78 1034
2027.20 945
2027.63 1070
2028.05 1071
2028.48 1055
2028.90 1062
2029.33 918
2029.75 980
2030.18 982
2030.60 897
2031.03 869
2031.45 907
2031.88 1111
2032.30 1006
2032.73 960
2033.15 1024
2033.58 1077
2034.00 1075
2034.43 999
2034.85 998
2035.28 1044
2035.70 1073
2036.13 1006
2036.55 1108
2036.98 1116
2037.40 1188
2037.83 1171
2038.26 1129
2038.68 1190
2039.11 1111
2039.53 1019
2039.96 982
2040.39 893
2040.81 929
2041.24 1022
2041.66 1041
2042.09 1026
2042.52 997
2042.94 908
2043.37 838
2043.79 1004
2044.22 1078
2044.65 969
2045.07 1032
2045.50 1026
2045.93 991
2046.35 1049
2046.78 1050
2047.21 1145
2047.63 1048
2048.06 1090
2048.49 1080
2048.91 974
2049.34 927
2049.77 966
2050.19 1018
2050.62 876
2051.05 969
2051.47 1058
2051.90 1013
2052.33 941
2052.75 1077
2053.18 958
2053.61 837
2054.04 772
2054.46 931
2054.89 1087
2055.32 1026
2055.75 912
2056.17 918
2056.60 906
2057.03 975
2057.46 1052
2057.88 1022
2058.31 835
2058.74 857
2059.17 946
2059.60 899
2060.02 971
2060.45 992
2060.88 936
2061.31 1093
2061.74 1000
2062.16 990
2062.59 973
2063.02 1047
2063.45 1048
2063.88 936
2064.31 1028
2064.73 1015
2065.16 1085
2065.59 1014
2066.02 1029
2066.45 1107
2066.88 1068
2067.30 1040
2067.73 958
2068.16 1012
2068.59 938
2069.02 1015
2069.45 943
2069.88 995
2070.31 1031
2070.74 961
2071.16 907
2071.59 907
2072.02 954
2072.45 871
2072.88 943
2073.31 1010
2073.74 995
2074.17 1025
2074.60 1195
2075.03 953
2075.46 1007
2075.89 1018
2076.32 920
2076.75 912
2077.18 944
2077.61 1042
2078.04 1002
2078.47 1142
2078.90 1185
2079.33 1130
2079.76 1029
2080.19 1011
2080.62 935
2081.05 1064
2081.48 1177
2081.91 1067
2082.34 1141
2082.77 1025
2083.20 999
2083.63 1010
2084.06 1042
2084.49 1017
2084.92 985
2085.35 973
2085.78 885
2086.21 951
2086.64 907
2087.07 1010
2087.50 988
2087.93 924
2088.36 969
2088.80 915
2089.23 926
2089.66 969
2090.09 1011
2090.52 941
2090.95 941
2091.38 888
2091.81 972
2092.24 874
2092.68 916
2093.11 966
2093.54 1006
2093.97 1152
2094.40 1130
2094.83 1107
2095.26 1052
2095.70 951
2096.13 1081
2096.56 1038
2096.99 1051
2097.42 1102
2097.85 957
2098.29 880
2098.72 917
2099.15 998
2099.58 939
2100.01 1044
2100.45 978
2100.88 857
2101.31 871
2101.74 905
2102.18 995
2102.61 1009
2103.04 1010
2103.47 1072
2103.90 933
2104.34 965
2104.77 972
2105.20 1005
2105.64 1012
2106.07 1044
2106.50 951
2106.93 989
2107.37 1025
2107.80 995
2108.23 1044
2108.66 1024
2109.10 974
2109.53 983
2109.96 1110
2110.40 971
2110.83 1023
2111.26 1000
2111.70 891
2112.13 971
2112.56 956
2113.00 987
2113.43 886
2113.86 978
2114.30 1025
2114.73 979
2115.16 890
2115.60 987
2116.03 927
2116.47 948
2116.90 875
2117.33 809
2117.77 736
2118.20 931
2118.64 897
2119.07 908
2119.50 951
2119.94 925
2120.37 939
2120.81 940
2121.24 932
2121.67 933
2122.11 936
2122.54 917
2122.98 999
2123.41 952
2123.85 1041
2124.28 911
2124.72 916
2125.15 955
2125.58 947
2126.02 880
2126.45 1000
2126.89 847
2127.32 864
2127.76 891
2128.19 1017
2128.63 998
2129.06 936
2129.50 1005
2129.93 896
2130.37 909
2130.80 1089
2131.24 1037
2131.67 1073
2132.11 1062
2132.55 929
2132.98 913
2133.42 991
2133.85 1145
2134.29 1041
2134.72 1064
2135.16 1152
2135.59 1003
2136.03 1132
2136.47 1125
2136.90 1220
2137.34 1109
2137.77 1112
2138.21 1169
2138.65 991
2139.08 826
2139.52 932
2139.95 977
2140.39 930
2140.83 902
2141.26 1001
2141.70 875
2142.14 871
2142.57 937
2143.01 969
2143.44 1004
2143.88 838
2144.32 815
2144.75 944
2145.19 970
2145.63 1106
2146.06 1130
2146.50 966
2146.94 1155
2147.38 1036
2147.81 1083
2148.25 1208
2148.69 1020
2149.12 1066
2149.56 1293
2150.00 1277
2150.44 1292
2150.87 1147
2151.31 1175
2151.75 1158
2152.18 1152
2152.62 1197
2153.06 1162
2153.50 1135
2153.93 1118
2154.37 1000
2154.81 968
2155.25 917
2155.69 999
2156.12 944
2156.56 953
2157.00 911
2157.44 1022
2157.87 1033
2158.31 1008
2158.75 1045
2159.19 1033
2159.63 1091
2160.07 1103
2160.50 951
2160.94 960
2161.38 947
2161.82 928
2162.26 1032
2162.70 895
2163.13 919
2163.57 932
2164.01 993
2164.45 983
2164.89 1066
2165.33 980
2165.77 922
2166.20 1046
2166.64 1026
2167.08 982
2167.52 1013
2167.96 1007
2168.40 1113
2168.84 1156
2169.28 1113
2169.72 1103
2170.16 1055
2170.60 1031
2171.03 1128
2171.47 1046
2171.91 1018
2172.35 1157
2172.79 1255
2173.23 1366
2173.67 1280
2174.11 1266
2174.55 1279
2174.99 1248
2175.43 1143
2175.87 1211
2176.31 1200
2176.75 1198
2177.19 1280
2177.63 1224
2178.07 1201
2178.51 1167
2178.95 962
2179.39 1051
2179.83 1097
2180.27 1136
2180.71 970
2181.15 1070
2181.59 1084
2182.03 1016
2182.47 1194
2182.91 1111
2183.35 980
2183.79 966
2184.23 984
2184.68 1063
2185.12 959
2185.56 905
2186.00 1128
2186.44 1078
2186.88 1037
2187.32 1016
2187.76 1139
2188.20 1047
2188.64 983
2189.08 1143
2189.53 1181
2189.97 1115
2190.41 1011
2190.85 1029
2191.29 1050
2191.73 1050
2192.17 1086
2192.62 1105
2193.06 1198
2193.50 1231
2193.94 1200
2194.38 1168
2194.82 1116
2195.27 1135
2195.71 1142
2196.15 1103
2196.59 1177
2197.03 1081
2197.47 1160
2197.92 1151
2198.36 1174
2198.80 1084
2199.24 1046
2199.69 1020
2200.13 909
2200.57 1084
2201.01 1055
2201.45 952
2201.90 967
2202.34 970
2202.78 1018
2203.22 901
2203.67 1056
2204.11 1082
2204.55 1059
2205.00 1094
2205.44 1109
2205.88 1083
2206.32 1303
2206.77 1228
2207.21 1240
2207.65 1135
2208.10 1161
2208.54 1158
2208.98 1047
2209.43 1161
2209.87 1126
2210.31 1103
2210.76 1195
2211.20 1070
2211.64 1110
2212.09 1171
2212.53 1144
2212.97 1054
2213.42 1033
2213.86 1062
2214.30 1109
2214.75 1100
2215.19 1046
2215.63 1099
2216.08 1039
2216.52 1005
2216.97 993
2217.41 985
2217.85 1064
2218.30 997
2218.74 878
2219.19 903
2219.63 1020
2220.07 952
2220.52 1088
2220.96 1032
2221.41 1047
2221.85 1266
2222.30 1044
2222.74 1122
2223.19 1177
2223.63 1253
2224.08 1217
2224.52 1189
2224.96 1275
2225.41 1228
2225.85 1280
2226.30 1117
2226.74 1344
2227.19 1252
2227.63 1347
2228.08 1387
2228.52 1218
2228.97 1267
2229.41 1335
2229.86 1287
2230.31 1290
2230.75 1273
2231.20 1298
2231.64 1168
2232.09 1216
2232.53 1315
2232.98 1246
2233.42 1156
2233.87 1151
2234.31 1182
2234.76 1075
2235.21 1149
2235.65 1109
2236.10 1218
2236.54 1258
2236.99 1144
2237.44 1093
2237.88 979
2238.33 1090
2238.77 932
2239.22 1047
2239.67 1068
2240.11 919
2240.56 1051
2241.01 945
2241.45 883
2241.90 927
2242.34 1000
2242.79 1082
2243.24 912
2243.68 895
2244.13 946
2244.58 964
2245.02 946
2245.47 1021
2245.92 974
2246.36 1028
2246.81 982
2247.26 1046
2247.71 924
2248.15 977
2248.60 992
2249.05 910
2249.49 926
2249.94 1107
2250.39 1096
2250.84 1012
2251.28 885
2251.73 1053
2252.18 1071
2252.63 1013
2253.07 999
2253.52 975
2253.97 1071
2254.42 976
2254.86 993
2255.31 925
2255.76 1076
2256.21 953
2256.66 1018
2257.10 992
2257.55 945
2258.00 972
2258.45 930
2258.90 937
2259.34 917
2259.79 1071
2260.24 998
2260.69 1067
2261.14 1049
2261.58 1079
2262.03 1123
2262.48 1073
2262.93 1025
2263.38 1137
2263.83 1061
2264.28 1138
2264.72 1116
2265.17 986
2265.62 1047
2266.07 1200
2266.52 1117
2266.97 1229
2267.42 1189
2267.87 1185
2268.32 1184
2268.77 1159
2269.21 1189
2269.66 1239
2270.11 1258
2270.56 1242
2271.01 1234
2271.46 1197
2271.91 1274
2272.36 1245
2272.81 1190
2273.26 1200
2273.71 1238
2274.16 1096
2274.61 1093
2275.06 1193
2275.51 1037
2275.96 906
2276.41 999
2276.86 963
2277.31 1033
2277.76 933
2278.21 956
2278.66 1050
2279.11 982
2279.56 1032
2280.01 1007
2280.46 985
2280.91 880
2281.36 824
2281.81 906
2282.26 900
2282.71 894
2283.16 837
2283.61 898
2284.06 943
2284.51 933
2284.96 1019
2285.41 1060
2285.86 1069
2286.31 997
2286.77 1257
2287.22 1243
2287.67 1322
2288.12 1384
2288.57 1510
2289.02 1684
2289.47 1598
2289.92 1724
2290.37 1806
2290.83 1921
2291.28 1761
2291.73 1640
2292.18 1650
2292.63 1681
2293.08 1618
2293.53 1551
2293.99 1426
2294.44 1313
2294.89 1363
2295.34 1308
2295.79 1216
2296.24 1143
2296.70 1125
2297.15 1116
2297.60 1133
2298.05 1091
2298.50 938
2298.96 950
2299.41 974
2299.86 1050
2300.31 1014
2300.77 868
2301.22 1014
2301.67 1141
2302.12 1081
2302.57 1104
2303.03 1043
2303.48 1042
2303.93 1145
2304.38 1291
2304.84 925
2305.29 1155
2305.74 1188
2306.20 1252
2306.65 1185
2307.10 1006
2307.55 1103
2308.01 1246
2308.46 1336
2308.91 1416
2309.37 1539
2309.82 1370
2310.27 1466
2310.73 1405
2311.18 1303
2311.63 1268
2312.09 1196
2312.54 1242
2312.99 1177
2313.45 1080
2313.90 1077
2314.35 1071
2314.81 1014
2315.26 1013
2315.71 1076
2316.17 955
2316.62 999
2317.08 977
2317.53 1034
2317.98 1153
2318.44 1109
2318.89 987
2319.35 950
2319.80 1137
2320.25 1116
2320.71 1113
2321.16 1125
2321.62 1078
2322.07 1072
2322.53 1058
2322.98 1102
2323.44 1110
2323.89 1053
2324.34 1038
2324.80 1203
2325.25 1150
2325.71 1043
2326.16 1161
2326.62 1134
2327.07 1099
2327.53 1176
2327.98 1187
2328.44 1303
2328.89 1273
2329.35 1142
2329.80 1234
2330.26 1176
2330.71 1225
2331.17 1076
2331.62 1083
2332.08 1078
2332.53 1154
2332.99 1058
2333.45 1119
2333.90 1142
2334.36 1029
2334.81 1101
2335.27 1227
2335.72 1051
2336.18 1060
2336.63 1095
2337.09 1123
2337.55 1181
2338.00 1129
2338.46 1090
2338.91 1071
2339.37 933
2339.83 1050
2340.28 1055
2340.74 1114
2341.19 1125
2341.65 1062
2342.11 1127
2342.56 1049
2343.02 1219
2343.48 1140
2343.93 1093
2344.39 1064
2344.85 1148
2345.30 1105
2345.76 1185
2346.22 1236
2346.67 1194
2347.13 1259
2347.59 1194
2348.04 1086
2348.50 1023
2348.96 1136
2349.41 1101
2349.87 1054
2350.33 1016
2350.79 960
2351.24 1085
2351.70 988
2352.16 1045
2352.61 967
2353.07 982
2353.53 1043
2353.99 1089
2354.44 1099
2354.90 1046
2355.36 1024
2355.82 1080
2356.28 1055
2356.73 1051
2357.19 1131
2357.65 1174
2358.11 1099
2358.56 997
2359.02 1129
2359.48 1022
2359.94 1014
2360.40 1130
2360.85 1031
2361.31 1032
2361.77 978
2362.23 1111
2362.69 1152
2363.15 1004
2363.60 1024
2364.06 1136
2364.52 1244
2364.98 1251
2365.44 1184
2365.90 1092
2366.36 1130
2366.81 1091
2367.27 1279
2367.73 1257
2368.19 1192
2368.65 1105
2369.11 1048
2369.57 1031
2370.03 1028
2370.49 1113
2370.94 1096
2371.40 1129
2371.86 1067
2372.32 1060
2372.78 1027
2373.24 1037
2373.70 1085
2374.16 1205
2374.62 1258
2375.08 1220
2375.54 1069
2376.00 1130
2376.46 1066
2376.92 1149
2377.38 1212
2377.84 1164
2378.30 1165
2378.76 1196
2379.22 1130
2379.68 1143
2380.14 1257
2380.60 1227
2381.06 1146
2381.52 1136
2381.98 1157
2382.44 1140
2382.90 1230
2383.36 1136
2383.82 1046
2384.28 1071
2384.74 1000
2385.20 1046
2385.66 1100
2386.12 962
2386.58 1051
2387.04 998
2387.50 1063
2387.96 984
2388.42 947
2388.89 1040
2389.35 1196
2389.81 1200
2390.27 1124
2390.73 1189
2391.19 1006
2391.65 1132
2392.11 985
2392.57 983
2393.03 1063
2393.50 986
2393.96 1123
2394.42 967
2394.88 997
2395.34 962
2395.80 1018
2396.26 867
2396.73 924
2397.19 953
2397.65 1076
2398.11 1141
2398.57 1048
2399.04 993
2399.50 956
2399.96 1019
2400.42 991
2400.88 998
2401.35 905
2401.81 1014
2402.27 1008
2402.73 1021
2403.19 1058
2403.66 1148
2404.12 1040
2404.58 1061
2405.04 1098
2405.51 1005
2405.97 1078
2406.43 1079
2406.89 1065
2407.36 1021
2407.82 1025
2408.28 1098
2408.74 1063
2409.21 1010
2409.67 957
2410.13 878
2410.60 976
2411.06 1055
2411.52 1067
2411.98 1086
2412.45 1023
2412.91 1033
2413.37 1040
2413.84 1136
2414.30 1240
2414.76 1112
2415.23 1132
2415.69 1011
2416.15 1183
2416.62 1259
2417.08 1241
2417.54 1252
2418.01 1363
2418.47 1320
2418.94 1331
2419.40 1145
2419.86 1286
2420.33 1377
2420.79 1343
2421.26 1169
2421.72 1146
2422.18 1254
2422.65 1219
2423.11 1135
2423.58 1234
2424.04 1199
2424.50 1136
2424.97 1145
2425.43 1140
2425.90 1046
2426.36 1130
2426.83 1057
2427.29 1223
2427.76 1028
2428.22 974
2428.69 969
2429.15 982
2429.61 905
2430.08 1103
2430.54 1106
2431.01 1057
2431.47 1032
2431.94 959
2432.40 902
2432.87 939
2433.33 1119
2433.80 1084
2434.26 919
2434.73 1089
2435.20 1084
2435.66 1040
2436.13 1038
2436.59 1304
2437.06 1108
2437.52 1118
2437.99 1189
2438.45 1314
2438.92 1293
2439.38 1337
2439.85 1124
2440.32 1241
2440.78 1203
2441.25 1278
2441.71 1180
2442.18 1119
2442.65 1252
2443.11 1170
2443.58 1183
2444.04 1342
2444.51 1042
2444.98 968
2445.44 1188
2445.91 1166
2446.38 1008
2446.84 1026
2447.31 902
2447.78 943
2448.24 974
2448.71 950
2449.18 992
2449.64 955
2450.11 964
2450.58 1000
2451.04 1022
2451.51 1072
2451.98 1086
2452.44 1004
2452.91 1066
2453.38 1110
2453.84 1045
2454.31 977
2454.78 1104
2455.25 1016
2455.71 934
2456.18 996
2456.65 1164
2457.11 1105
2457.58 1031
2458.05 905
2458.52 996
2458.98 973
2459.45 988
2459.92 1066
2460.39 1136
2460.86 1037
2461.32 997
2461.79 1003
2462.26 1102
2462.73 958
2463.19 912
2463.66 1099
2464.13 1005
2464.60 1099
2465.07 1051
2465.54 1038
2466.00 1063
2466.47 1096
2466.94 1109
2467.41 1049
2467.88 1021
2468.35 1044
2468.81 1084
2469.28 1015
2469.75 1067
2470.22 1122
2470.69 1050
2471.16 945
2471.63 924
2472.09 989
2472.56 982
2473.03 943
2473.50 892
2473.97 890
2474.44 995
2474.91 957
2475.38 875
2475.85 948
2476.32 920
2476.79 947
2477.25 992
2477.72 1117
2478.19 1089
2478.66 1075
2479.13 998
2479.60 1001
2480.07 1125
2480.54 1033
2481.01 1058
2481.48 1090
2481.95 1039
2482.42 1058
2482.89 1065
2483.36 1051
2483.83 993
2484.30 998
2484.77 1006
2485.24 952
2485.71 1104
2486.18 1186
2486.65 1192
2487.12 1212
2487.59 1165
2488.06 1199
2488.53 1286
2489.00 1057
2489.47 1044
2489.94 1163
2490.41 1190
2490.88 1117
2491.35 1148
2491.83 1206
2492.30 1254
2492.77 1177
2493.24 1138
2493.71 1133
2494.18 1185
2494.65 1225
2495.12 1113
2495.59 1060
2496.06 1121
2496.53 1204
2497.01 1193
2497.48 1094
2497.95 1038
2498.42 1050
2498.89 1120
2499.36 1090
2499.83 994
2500.31 1170
2500.78 936
2501.25 902
2501.72 955
2502.19 922
2502.66 927
2503.14 954
2503.61 1001
2504.08 1184
2504.55 1042
2505.02 904
2505.49 880
2505.97 993
2506.44 1061
2506.91 962
2507.38 1094
2507.86 1076
2508.33 1196
2508.80 1116
2509.27 1220
2509.74 1331
2510.22 1328
2510.69 1267
2511.16 1205
2511.63 1292
2512.11 1332
2512.58 1386
2513.05 1225
2513.53 1204
2514.00 1325
2514.47 1386
2514.94 1245
2515.42 1185
2515.89 1302
2516.36 1264
2516.84 1295
2517.31 1190
2517.78 1216
2518.26 1182
2518.73 1106
2519.20 1038
2519.68 1059
2520.15 1080
2520.62 1016
2521.10 969
2521.57 1048
2522.04 1116
2522.52 1070
2522.99 997
2523.46 989
2523.94 1107
2524.41 1090
2524.88 1019
2525.36 1072
2525.83 1081
2526.31 1186
2526.78 1071
2527.25 977
2527.73 1030
2528.20 1111
2528.68 1146
2529.15 1036
2529.62 1102
2530.10 1178
2530.57 1117
2531.05 1017
2531.52 1060
2532.00 953
2532.47 1208
2532.95 1138
2533.42 1078
2533.90 1113
2534.37 1043
2534.84 1066
2535.32 1153
2535.79 1184
2536.27 1162
2536.74 1026
2537.22 1068
2537.69 1060
2538.17 1096
2538.64 1054
2539.12 1149
2539.59 1199
2540.07 1096
2540.54 1075
2541.02 1072
2541.50 1096
2541.97 1049
2542.45 1094
2542.92 1109
2543.40 1077
2543.87 1161
2544.35 1111
2544.82 1100
2545.30 1211
2545.78 1101
2546.25 1134
2546.73 1053
2547.20 1114
2547.68 1146
2548.16 1058
2548.63 1338
2549.11 1305
2549.58 1177
2550.06 1118
2550.54 1228
2551.01 1221
2551.49 1318
2551.96 1176
2552.44 1266
2552.92 1268
2553.39 1352
2553.87 1368
2554.35 1310
2554.82 1154
2555.30 1201
2555.78 1129
2556.25 1210
2556.73 1259
2557.21 1039
2557.68 1032
2558.16 1152
2558.64 1167
2559.12 1088
2559.59 1150
2560.07 1050
2560.55 1069
2561.02 1202
2561.50 1293
2561.98 1194
2562.46 1240
2562.93 1247
2563.41 1199
2563.89 1181
2564.37 1285
2564.84 1159
2565.32 1065
2565.80 1113
2566.28 1132
2566.75 1047
2567.23 1021
2567.71 1017
2568.19 1089
2568.66 938
2569.14 1012
2569.62 985
2570.10 950
2570.58 1006
2571.06 1138
2571.53 1202
2572.01 1016
2572.49 937
2572.97 994
2573.45 977
2573.92 929
2574.40 958
2574.88 955
2575.36 873
2575.84 983
2576.32 999
2576.80 904
2577.27 946
2577.75 997
2578.23 1039
2578.71 977
2579.19 882
2579.67 947
2580.15 1001
2580.63 1059
2581.11 1045
2581.59 937
2582.06 966
2582.54 986
2583.02 935
2583.50 1005
2583.98 1069
2584.46 1133
2584.94 1110
2585.42 1113
2585.90 1031
2586.38 1170
2586.86 1090
2587.34 1022
2587.82 1061
2588.30 1013
2588.78 1128
2589.26 1162
2589.74 1088
2590.22 1127
2590.70 1083
2591.18 1173
2591.66 1139
2592.14 1114
2592.62 1003
2593.10 953
2593.58 1023
2594.06 1017
2594.54 853
2595.02 978
2595.50 1052
2595.98 1003
2596.46 1044
2596.94 1007
2597.42 1071
2597.90 1143
2598.38 975
2598.86 974
2599.34 872
2599.82 847
2600.30 847
2600.79 856
2601.27 1013
2601.75 989
2602.23 1087
2602.71 1086
2603.19 1089
2603.67 990
2604.15 906
2604.63 909
2605.12 939
2605.60 1018
2606.08 981
2606.56 1005
2607.04 1018
2607.52 952
2608.00 985
2608.49 1097
2608.97 1062
2609.45 1006
2609.93 1031
2610.41 1022
2610.89 1021
2611.38 1010
2611.86 977
2612.34 992
2612.82 1012
2613.30 1159
2613.79 1009
2614.27 1064
2614.75 1107
2615.23 1100
2615.72 1107
2616.20 1087
2616.68 979
2617.16 1086
2617.64 1075
2618.13 1139
2618.61 1228
2619.09 1120
2619.57 934
2620.06 943
2620.54 1051
2621.02 972
2621.51 916
2621.99 896
2622.47 893
2622.95 938
2623.44 1059
2623.92 977
2624.40 1085
2624.89 1077
2625.37 1003
2625.85 1021
2626.34 995
2626.82 1000
2627.30 1035
2627.79 1100
2628.27 1138
2628.75 1151
2629.24 1075
2629.72 993
2630.20 987
2630.69 1148
2631.17 1256
2631.65 1257
2632.14 1129
2632.62 1045
2633.11 1070
2633.59 1009
2634.07 996
2634.56 958
2635.04 913
2635.53 1016
2636.01 1049
2636.49 1060
2636.98 1002
2637.46 999
2637.95 1142
2638.43 1157
2638.92 1246
2639.40 1017
2639.89 973
2640.37 1032
2640.85 1030
2641.34 1108
2641.82 1225
2642.31 1220
2642.79 1072
2643.28 1056
2643.76 997
2644.25 1090
2644.73 1164
2645.22 1148
2645.70 937
2646.19 902
2646.67 976
2647.16 1054
2647.64 1053
2648.13 940
2648.61 909
2649.10 978
2649.58 968
2650.07 1073
2650.56 1168
2651.04 961
2651.53 976
2652.01 1042
2652.50 957
2652.98 886
2653.47 985
2653.95 1030
2654.44 964
2654.93 1023
2655.41 1122
2655.90 987
2656.38 931
2656.87 970
2657.36 976
2657.84 993
2658.33 916
2658.81 923
2659.30 1072
2659.79 1040
2660.27 997
2660.76 957
2661.25 951
2661.73 1051
2662.22 1031
2662.71 1037
2663.19 1070
2663.68 1117
2664.17 1054
2664.65 1184
2665.14 942
2665.63 962
2666.11 879
2666.60 947
2667.09 978
2667.57 1040
2668.06 950
2668.55 994
2669.04 1054
2669.52 893
2670.01 987
2670.50 1071
2670.99 1242
2671.47 1131
2671.96 1168
2672.45 1279
2672.93 1311
2673.42 1377
2673.91 1340
2674.40 1340
2674.89 1286
2675.37 1296
2675.86 1387
2676.35 1379
2676.84 1345
2677.32 1243
2677.81 1191
2678.30 1128
2678.79 1121
2679.28 1017
2679.76 1047
2680.25 1038
2680.74 1160
2681.23 1206
2681.72 1054
2682.21 988
2682.69 1036
2683.18 995
2683.67 1018
2684.16 997
2684.65 1020
2685.14 1099
2685.63 1161
2686.11 1114
2686.60 959
2687.09 1044
2687.58 1132
2688.07 1057
2688.56 1099
2689.05 1137
2689.54 1129
2690.03 866
2690.52 994
2691.00 1100
2691.49 965
2691.98 1015
2692.47 1126
2692.96 1193
2693.45 1033
2693.94 1099
2694.43 1092
2694.92 1244
2695.41 1207
2695.90 1110
2696.39 1135
2696.88 1182
2697.37 1213
2697.86 1193
2698.35 1250
2698.84 1173
2699.33 1138
2699.82 1086
2700.31 1107
2700.80 1010
2701.29 1012
2701.78 1051
2702.27 1051
2702.76 1182
2703.25 1261
2703.74 1102
2704.23 1118
2704.72 983
2705.21 1020
2705.70 1072
2706.19 1113
2706.68 1199
2707.17 999
2707.66 899
2708.15 1029
2708.64 1101
2709.13 1101
2709.63 1154
2710.12 1116
2710.61 1024
2711.10 1038
2711.59 1107
2712.08 960
2712.57 1022
2713.06 1196
2713.55 1095
2714.05 1041
2714.54 1047
2715.03 1116
2715.52 977
2716.01 956
2716.50 874
2716.99 926
2717.49 988
2717.98 875
2718.47 938
2718.96 802
2719.45 998
2719.94 1175
2720.44 1116
2720.93 1121
2721.42 1024
2721.91 1074
2722.40 1193
2722.90 1078
2723.39 1122
2723.88 1074
2724.37 1019
2724.86 934
2725.36 1040
2725.85 931
2726.34 1079
2726.83 1003
2727.33 988
2727.82 901
2728.31 942
2728.80 965
2729.30 971
2729.79 1036
2730.28 1057
2730.77 972
2731.27 1031
2731.76 1165
2732.25 1192
2732.75 1114
2733.24 1052
2733.73 1031
2734.23 1146
2734.72 1145
2735.21 1182
2735.70 1162
2736.20 1200
2736.69 1203
2737.18 1156
2737.68 1017
2738.17 1017
2738.66 1084
2739.16 1021
2739.65 1005
2740.15 988
2740.64 1113
2741.13 1013
2741.63 986
2742.12 921
2742.61 894
2743.11 976
2743.60 976
2744.10 914
2744.59 901
2745.08 964
2745.58 807
2746.07 967
2746.57 1005
2747.06 924
2747.56 815
2748.05 875
2748.54 1018
2749.04 939
2749.53 938
2750.03 988
2750.52 963
2751.02 972
2751.51 1061
2752.01 1020
2752.50 1064
2753.00 1033
2753.49 1093
2753.98 1016
2754.48 1013
2754.97 1085
2755.47 1211
2755.96 1114
2756.46 1171
2756.95 1062
2757.45 1044
2757.95 1078
2758.44 1032
2758.94 932
2759.43 1004
2759.93 966
2760.42 1066
2760.92 1008
2761.41 1082
2761.91 1180
2762.40 1083
2762.90 1012
2763.40 943
2763.89 954
2764.39 1001
2764.88 1015
2765.38 971
2765.87 1054
2766.37 974
2766.87 945
2767.36 1057
2767.86 1075
2768.36 1062
2768.85 949
2769.35 943
2769.84 890
2770.34 1022
2770.84 993
2771.33 1039
2771.83 1071
2772.33 1259
2772.82 1158
2773.32 1241
2773.82 1243
2774.31 1221
2774.81 1204
2775.31 1398
2775.80 1517
2776.30 1580
2776.80 1295
2777.29 1384
2777.79 1321
2778.29 1270
2778.78 1187
2779.28 1150
2779.78 1212
2780.28 1203
2780.77 1041
2781.27 955
2781.77 1100
2782.27 1037
2782.76 1010
2783.26 1018
2783.76 1034
2784.26 1025
2784.75 985
2785.25 1044
2785.75 1072
2786.25 1196
2786.74 1182
2787.24 967
2787.74 1050
2788.24 927
2788.74 971
2789.23 1068
2789.73 960
2790.23 872
2790.73 925
2791.23 1079
2791.72 1048
2792.22 1055
2792.72 1018
2793.22 937
2793.72 1085
2794.22 1168
2794.72 1183
2795.21 1181
2795.71 1231
2796.21 1233
2796.71 1302
2797.21 1159
2797.71 1165
2798.21 1059
2798.70 1169
2799.20 1138
2799.70 1148
2800.20 1119
2800.70 1055
2801.20 1071
2801.70 1063
2802.20 1078
2802.70 1174
2803.20 1182
2803.70 1206
2804.20 1264
2804.69 1268
2805.19 1380
2805.69 1384
2806.19 1489
2806.69 1434
2807.19 1392
2807.69 1400
2808.19 1445
2808.69 1423
2809.19 1445
2809.69 1423
2810.19 1311
2810.69 1161
2811.19 1176
2811.69 1176
2812.19 1117
2812.69 1067
2813.19 1166
2813.69 1272
2814.19 1276
2814.69 1269
2815.19 1113
2815.69 1130
2816.19 1154
2816.69 1103
2817.19 1198
2817.69 1149
2818.20 1083
2818.70 1205
2819.20 1226
2819.70 1141
2820.20 1101
2820.70 1042
2821.20 971
2821.70 1033
2822.20 1081
2822.70 986
2823.20 920
2823.70 1042
2824.21 1031
2824.71 955
2825.21 973
2825.71 977
2826.21 1108
2826.71 1061
2827.21 1007
2827.72 1077
2828.22 1064
2828.72 1002
2829.22 1058
2829.72 1040
2830.22 965
2830.72 910
2831.23 913
2831.73 1002
2832.23 933
2832.73 872
2833.23 920
2833.74 980
2834.24 1016
2834.74 896
2835.24 1082
2835.74 1097
2836.25 1029
2836.75 1073
2837.25 916
2837.75 977
2838.26 1049
2838.76 1108
2839.26 1143
2839.76 1036
2840.27 988
2840.77 1016
2841.27 906
2841.77 1076
2842.28 1086
2842.78 1066
2843.28 982
2843.79 988
2844.29 1106
2844.79 1163
2845.29 1166
2845.80 1122
2846.30 1117
2846.80 1290
2847.31 1297
2847.81 1147
2848.31 1174
2848.82 1104
2849.32 1253
2849.82 1268
2850.33 1230
2850.83 1153
2851.33 1067
2851.84 1184
2852.34 1102
2852.84 1113
2853.35 1109
2853.85 1039
2854.36 1049
2854.86 1047
2855.36 1027
2855.87 1074
2856.37 1017
2856.88 991
2857.38 1128
2857.88 1142
2858.39 1049
2858.89 1088
2859.40 1094
2859.90 935
2860.41 998
2860.91 997
2861.41 1015
2861.92 1042
2862.42 1126
2862.93 963
2863.43 901
2863.94 1018
2864.44 1013
2864.95 926
2865.45 900
2865.96 970
2866.46 868
2866.97 875
2867.47 1034
2867.98 1060
2868.48 949
2868.99 902
2869.49 850
2870.00 884
2870.50 1061
2871.01 993
2871.51 884
2872.02 980
2872.52 985
2873.03 991
2873.53 944
2874.04 1090
2874.54 1114
2875.05 1066
2875.56 1076
2876.06 963
2876.57 1047
2877.07 1113
2877.58 982
2878.09 932
2878.59 1140
2879.10 1108
2879.60 946
2880.11 917
2880.62 1024
2881.12 996
2881.63 1133
2882.13 959
2882.64 1030
2883.15 1061
2883.65 944
2884.16 1095
2884.67 1091
2885.17 1172
2885.68 1141
2886.19 993
2886.69 1114
2887.20 1162
2887.71 1189
2888.21 1096
2888.72 1158
2889.23 1033
2889.73 968
2890.24 1020
2890.75 1035
2891.25 1029
2891.76 1083
2892.27 897
2892.78 921
2893.28 983
2893.79 980
2894.30 1031
2894.81 1088
2895.31 1041
2895.82 981
2896.33 1067
2896.84 993
2897.34 1147
2897.85 1184
2898.36 1183
2898.87 1174
2899.37 1209
2899.88 1342
2900.39 1414
2900.90 1540
2901.41 1600
2901.91 1420
2902.42 1417
2902.93 1415
2903.44 1488
2903.95 1405
2904.45 1330
2904.96 1407
2905.47 1319
2905.98 1486
2906.49 1470
2907.00 1341
2907.50 1173
2908.01 1184
2908.52 1093
2909.03 1117
2909.54 1122
2910.05 996
2910.56 1071
2911.06 1105
2911.57 1019
2912.08 1115
2912.59 1095
2913.10 1147
2913.61 1216
2914.12 1240
2914.63 1173
2915.14 1185
2915.65 1127
2916.16 1076
2916.66 1086
2917.17 1091
2917.68 1149
2918.19 1116
2918.70 1137
2919.21 1065
2919.72 1044
2920.23 1016
2920.74 960
2921.25 1051
2921.76 1086
2922.27 1121
2922.78 1040
2923.29 1090
2923.80 1168
2924.31 1109
2924.82 1186
2925.33 1290
2925.84 1104
2926.35 940
2926.86 1085
2927.37 1065
2927.88 1028
2928.39 975
2928.90 1012
2929.41 875
2929.92 1041
2930.43 1026
2930.94 1020
2931.45 949
2931.96 1016
2932.47 1045
2932.99 1093
2933.50 1055
2934.01 1007
2934.52 1074
2935.03 1287
2935.54 1209
2936.05 1155
2936.56 1164
2937.07 1022
2937.58 1002
2938.09 1031
2938.61 1085
2939.12 1115
2939.63 1279
2940.14 1187
2940.65 1110
2941.16 1080
2941.67 1091
2942.19 1073
2942.70 1115
2943.21 1079
2943.72 1082
2944.23 1198
2944.74 1236
2945.26 1276
2945.77 1299
2946.28 1344
2946.79 1179
2947.30 1264
2947.82 1266
2948.33 1157
2948.84 1208
2949.35 1197
2949.86 1312
2950.38 1083
2950.89 992
2951.40 1101
2951.91 966
2952.43 963
2952.94 1019
2953.45 909
2953.96 895
2954.48 992
2954.99 934
2955.50 820
2956.01 897
2956.53 1080
2957.04 977
2957.55 933
2958.06 922
2958.58 1083
2959.09 1077
2959.60 1022
2960.12 1054
2960.63 1091
2961.14 1053
2961.66 1102
2962.17 1037
2962.68 1061
2963.20 1081
2963.71 1038
2964.22 1026
2964.74 991
2965.25 1023
2965.76 1075
2966.28 931
2966.79 925
2967.30 859
2967.82 851
2968.33 882
2968.85 1005
2969.36 928
2969.87 855
2970.39 850
2970.90 864
2971.42 878
2971.93 851
2972.44 920
2972.96 923
2973.47 986
2973.99 888
2974.50 800
2975.02 982
2975.53 996
2976.04 878
2976.56 817
2977.07 891
2977.59 991
2978.10 960
2978.62 1037
2979.13 971
2979.65 909
2980.16 970
2980.68 871
2981.19 944
2981.71 910
2982.22 983
2982.74 970
2983.25 862
2983.77 961
2984.28 957
2984.80 926
2985.31 1001
2985.83 1024
2986.34 1126
2986.86 1072
2987.37 1015
2987.89 978
2988.40 1063
2988.92 1037
2989.44 1100
2989.95 1042
2990.47 920
2990.98 963
2991.50 941
2992.01 920
2992.53 1042
2993.05 1048
2993.56 1067
2994.08 1238
2994.59 1365
2995.11 1325
2995.63 1263
2996.14 1171
2996.66 1394
2997.17 1312
2997.69 1337
2998.21 1373
2998.72 1381
2999.24 1338
2999.76 1335
3000.27 1217
3000.79 1214
3001.31 1207
3001.82 1105
3002.34 1061
3002.86 995
3003.37 1115
3003.89 1147
3004.41 1069
3004.92 1091
3005.44 1056
3005.96 946
3006.48 975
3006.99 1081
3007.51 1011
3008.03 1025
3008.54 1042
3009.06 1050
3009.58 1002
3010.10 910
3010.61 946
3011.13 953
3011.65 997
3012.17 1103
3012.68 1058
3013.20 1063
3013.72 1147
3014.24 1214
3014.75 1119
3015.27 1248
3015.79 1148
3016.31 1132
3016.83 1188
3017.34 1240
3017.86 1278
3018.38 1127
3018.90 1049
3019.42 1198
3019.94 1275
3020.45 1202
3020.97 1102
3021.49 1131
3022.01 1054
3022.53 1176
3023.05 1105
3023.56 949
3024.08 1015
3024.60 1030
3025.12 1068
3025.64 993
3026.16 1036
3026.68 1004
3027.20 1039
3027.71 1041
3028.23 1116
3028.75 1228
3029.27 1068
3029.79 1128
3030.31 1083
3030.83 1104
3031.35 1169
3031.87 1269
3032.39 1270
3032.91 1163
3033.43 1189
3033.94 1355
3034.46 1296
3034.98 1289
3035.50 1270
3036.02 1203
3036.54 1260
3037.06 1152
3037.58 1189
3038.10 1106
3038.62 1050
3039.14 1152
3039.66 1029
3040.18 980
3040.70 1054
3041.22 1071
3041.74 983
3042.26 1010
3042.78 1080
3043.30 1020
3043.82 994
3044.34 1005
3044.86 966
3045.38 989
3045.90 927
3046.42 965
3046.94 1028
3047.47 1048
3047.99 1078
3048.51 1034
3049.03 1027
3049.55 899
3050.07 920
3050.59 1049
3051.11 1088
3051.63 1142
3052.15 987
3052.67 1075
3053.20 978
3053.72 1079
3054.24 1060
3054.76 998
3055.28 954
3055.80 1051
3056.32 1042
3056.84 1073
3057.37 1105
3057.89 1042
3058.41 971
3058.93 1019
3059.45 995
3059.97 855
3060.49 842
3061.02 944
3061.54 1059
3062.06 997
3062.58 1092
3063.10 1058
3063.63 1122
3064.15 1124
3064.67 1187
3065.19 1125
3065.71 1112
3066.24 1027
3066.76 1015
3067.28 985
3067.80 1135
3068.33 1024
3068.85 1027
3069.37 1113
3069.89 961
3070.42 936
3070.94 1013
3071.46 1110
3071.98 972
3072.51 1029
3073.03 1056
3073.55 1019
3074.08 1011
3074.60 1145
3075.12 1052
3075.64 1038
3076.17 1189
3076.69 1107
3077.21 1163
3077.74 1283
3078.26 1246
3078.78 1229
3079.31 1266
3079.83 1188
3080.35 1236
3080.88 1236
3081.40 1168
3081.92 1081
3082.45 1234
3082.97 1302
3083.49 1127
3084.02 1055
3084.54 1306
3085.07 1140
3085.59 988
3086.11 1073
3086.64 1143
3087.16 1048
3087.69 1091
3088.21 1051
3088.73 977
3089.26 973
3089.78 1040
3090.31 1028
3090.83 1012
3091.35 1132
3091.88 1050
3092.40 1061
3092.93 914
3093.45 1022
3093.98 1005
3094.50 1122
3095.03 1118
3095.55 1069
3096.08 1044
3096.60 1058
3097.13 1071
3097.65 1025
3098.18 955
3098.70 986
3099.23 1084
3099.75 1131
3100.28 1233
3100.80 1240
3101.33 1336
3101.85 1332
3102.38 1239
3102.90 1099
3103.43 1226
3103.95 1300
3104.48 1498
3105.00 1344
3105.53 1313
3106.05 1188
3106.58 1133
3107.11 1250
3107.63 1054
3108.16 1053
3108.68 1089
3109.21 1103
3109.73 1035
3110.26 997
3110.79 916
3111.31 1181
3111.84 1157
3112.36 1073
3112.89 1020
3113.42 1054
3113.94 988
3114.47 948
3115.00 894
3115.52 1039
3116.05 869
3116.58 923
3117.10 1014
3117.63 1064
3118.16 934
3118.68 997
3119.21 947
3119.74 977
3120.26 982
3120.79 871
3121.32 1029
3121.84 1142
3122.37 1014
3122.90 1039
3123.42 1008
3123.95 1007
3124.48 977
3125.01 956
3125.53 1010
3126.06 923
3126.59 1015
3127.11 1027
3127.64 1028
3128.17 964
3128.70 964
3129.22 1109
3129.75 1043
3130.28 997
3130.81 968
3131.33 927
3131.86 927
3132.39 936
3132.92 899
3133.45 853
3133.97 963
3134.50 989
3135.03 1097
3135.56 1141
3136.09 1066
3136.61 1000
3137.14 959
3137.67 1026
3138.20 992
3138.73 909
3139.26 958
3139.78 917
3140.31 772
3140.84 882
3141.37 982
3141.90 987
3142.43 1057
3142.96 1144
3143.48 1200
3144.01 1295
3144.54 1235
3145.07 1203
3145.60 1230
3146.13 1178
3146.66 1278
3147.19 1323
3147.72 1338
3148.25 1337
3148.77 1351
3149.30 1278
3149.83 1300
3150.36 1328
3150.89 1215
3151.42 1136
3151.95 991
3152.48 1063
3153.01 1070
3153.54 968
3154.07 949
3154.60 1036
3155.13 1066
3155.66 973
3156.19 1006
3156.72 1057
3157.25 1216
3157.78 1160
3158.31 998
3158.84 1002
3159.37 1056
3159.90 1259
3160.43 1141
3160.96 1088
3161.49 1178
3162.02 1318
3162.55 1249
3163.08 1216
3163.61 1281
3164.14 1154
3164.67 1147
3165.20 1145
3165.73 1101
3166.26 1025
3166.79 977
3167.32 959
3167.86 1049
3168.39 1094
3168.92 1136
3169.45 1042
3169.98 884
3170.51 900
3171.04 1040
3171.57 1042
3172.10 1064
3172.63 1088
3173.17 1022
3173.70 934
3174.23 1022
3174.76 1138
3175.29 1263
3175.82 1125
3176.35 1168
3176.89 1165
3177.42 1122
3177.95 1044
3178.48 1097
3179.01 1066
3179.54 1109
3180.08 1050
3180.61 988
3181.14 1060
3181.67 1166
3182.20 1133
3182.74 1023
3183.27 1003
3183.80 948
3184.33 955
3184.86 984
3185.40 927
3185.93 1086
3186.46 1067
3186.99 1040
3187.53 915
3188.06 1056
3188.59 1015
3189.12 867
3189.66 934
3190.19 974
3190.72 851
3191.25 952
3191.79 1064
3192.32 1000
3192.85 990
3193.39 1067
3193.92 1076
3194.45 1016
3194.98 920
3195.52 950
3196.05 964
3196.58 966
3197.12 1055
3197.65 1066
3198.18 1093
3198.72 1173
3199.25 1057
3199.78 1026
3200.32 1150
3200.85 1089
3201.39 1186
3201.92 1149
3202.45 1221
3202.99 1222
3203.52 1235
3204.05 1056
3204.59 1019
3205.12 1039
3205.66 1029
3206.19 1139
3206.72 1158
3207.26 1102
3207.79 1013
3208.33 1019
3208.86 1165
3209.39 1175
3209.93 1114
3210.46 1206
3211.00 1207
3211.53 1108
3212.07 1277
3212.60 1323
3213.14 1294
3213.67 1343
3214.20 1149
3214.74 1119
3215.27 1190
3215.81 1218
3216.34 1159
3216.88 1112
3217.41 1407
3217.95 1248
3218.48 1175
3219.02 1287
3219.55 1317
3220.09 1287
3220.62 1242
3221.16 1251
3221.70 1275
3222.23 1378
3222.77 1230
3223.30 1268
3223.84 1283
3224.37 1369
3224.91 1295
3225.44 1293
3225.98 1382
3226.51 1151
3227.05 1204
3227.59 1174
3228.12 1148
3228.66 1228
3229.19 1115
3229.73 1147
3230.27 1126
3230.80 1063
3231.34 971
3231.87 971
3232.41 958
3232.95 994
3233.48 1019
3234.02 1008
3234.56 1065
3235.09 1087
3235.63 1082
3236.16 1141
3236.70 1224
3237.24 1263
3237.77 1260
3238.31 1284
3238.85 1316
3239.38 1201
3239.92 1137
3240.46 1262
3241.00 1181
3241.53 1102
3242.07 1019
3242.61 1077
3243.14 946
3243.68 965
3244.22 898
3244.75 913
3245.29 838
3245.83 886
3246.37 1087
3246.90 976
3247.44 1001
3247.98 943
3248.52 975
3249.05 1076
3249.59 1031
3250.13 957
3250.67 1111
3251.20 1110
3251.74 1103
3252.28 1130
3252.82 967
3253.36 1045
3253.89 953
3254.43 1063
3254.97 1189
3255.51 1080
3256.05 977
3256.58 1056
3257.12 1106
3257.66 1029
3258.20 1045
3258.74 1096
3259.28 1098
3259.81 1108
3260.35 1250
3260.89 1153
3261.43 1143
3261.97 1224
3262.51 1236
3263.05 1326
3263.59 1427
3264.12 1527
3264.66 1403
3265.20 1480
3265.74 1732
3266.28 1764
3266.82 1517
3267.36 1667
3267.90 1507
3268.44 1577
3268.98 1398
3269.51 1369
3270.05 1482
3270.59 1381
3271.13 1255
3271.67 1162
3272.21 1261
3272.75 1137
3273.29 1090
3273.83 1138
3274.37 1091
3274.91 1053
3275.45 1148
3275.99 1194
3276.53 1108
3277.07 1159
3277.61 1174
3278.15 1216
3278.69 1174
3279.23 1135
3279.77 1162
3280.31 1091
3280.85 1175
3281.39 1251
3281.93 1402
3282.47 1202
3283.01 1218
3283.55 1398
3284.09 1387
3284.63 1398
3285.17 1332
3285.71 1423
3286.25 1645
3286.79 1340
3287.34 1372
3287.88 1371
3288.42 1384
3288.96 1489
3289.50 1323
3290.04 1331
3290.58 1218
3291.12 1309
3291.66 1270
3292.20 1400
3292.74 1496
3293.29 1427
3293.83 1529
3294.37 1528
3294.91 1434
3295.45 1456
3295.99 1599
3296.53 1592
3297.08 1519
3297.62 1430
3298.16 1465
3298.70 1247
3299.24 1292
3299.78 1229
3300.33 1189
3300.87 1255
3301.41 1207
3301.95 1215
3302.49 1147
3303.04 1171
3303.58 1055
3304.12 1145
3304.66 1152
3305.20 1229
3305.75 1084
3306.29 1046
3306.83 1115
3307.37 1158
3307.92 1180
3308.46 1023
3309.00 1079
3309.54 1037
3310.09 1086
3310.63 1147
3311.17 1103
3311.71 1104
3312.26 1066
3312.80 1070
3313.34 1137
3313.89 1202
3314.43 1176
3314.97 1172
3315.51 1182
3316.06 1077
3316.60 1119
3317.14 1048
3317.69 1130
3318.23 1204
3318.77 1100
3319.32 1133
3319.86 1107
3320.40 1115
3320.95 1113
3321.49 1123
3322.03 1191
3322.58 1119
3323.12 1159
3323.67 1168
3324.21 1177
3324.75 1177
3325.30 1187
3325.84 1203
3326.38 1243
3326.93 1202
3327.47 1033
3328.02 1052
3328.56 1013
3329.10 983
3329.65 986
3330.19 1127
3330.74 1127
3331.28 1176
3331.83 1188
3332.37 1304
3332.92 1426
3333.46 1543
3334.00 1608
3334.55 1549
3335.09 1487
3335.64 1582
3336.18 1588
3336.73 1751
3337.27 1763
3337.82 1686
3338.36 1624
3338.91 1432
3339.45 1347
3340.00 1425
3340.54 1446
3341.09 1275
3341.63 1190
3342.18 1243
3342.72 1214
3343.27 1120
3343.81 1003
3344.36 1197
3344.90 1064
3345.45 1136
3346.00 1033
3346.54 1001
3347.09 1082
3347.63 1133
3348.18 1178
3348.72 1194
3349.27 1148
3349.82 1127
3350.36 1082
3350.91 1288
3351.45 1102
3352.00 1171
3352.55 1160
3353.09 1067
3353.64 961
3354.18 1066
3354.73 1027
3355.28 1108
3355.82 1141
3356.37 1056
3356.92 1039
3357.46 993
3358.01 1002
3358.56 954
3359.10 1001
3359.65 981
3360.20 918
3360.74 844
3361.29 936
3361.84 1011
3362.38 1035
3362.93 945
3363.48 974
3364.02 1091
3364.57 967
3365.12 1026
3365.66 1067
3366.21 1081
3366.76 1007
3367.31 1036
3367.85 1015
3368.40 1032
3368.95 1001
3369.50 979
3370.04 1001
3370.59 1050
3371.14 991
3371.69 1018
3372.23 933
3372.78 1027
3373.33 1102
3373.88 1131
3374.42 1151
3374.97 1029
3375.52 1097
3376.07 947
3376.62 925
3377.16 967
3377.71 1064
3378.26 839
3378.81 867
3379.36 959
3379.91 877
3380.45 980
3381.00 943
3381.55 833
3382.10 903
3382.65 886
3383.20 967
3383.75 941
3384.29 835
3384.84 838
3385.39 864
3385.94 876
3386.49 831
3387.04 906
3387.59 822
3388.14 842
3388.68 913
3389.23 1014
3389.78 901
3390.33 923
3390.88 978
3391.43 929
3391.98 981
3392.53 1003
3393.08 1002
3393.63 969
3394.18 974
3394.73 874
3395.28 797
3395.83 912
3396.38 850
3396.93 892
3397.48 855
3398.02 847
3398.57 936
3399.12 821
3399.67 851
3400.22 846
3400.77 898
3401.32 916
3401.87 910
3402.42 933
3402.97 995
3403.52 895
3404.08 874
3404.63 1004
3405.18 908
3405.73 922
3406.28 928
3406.83 808
3407.38 926
3407.93 841
3408.48 862
3409.03 859
3409.58 982
3410.13 871
3410.68 960
3411.23 794
3411.78 873
3412.33 915
3412.89 951
3413.44 954
3413.99 936
3414.54 975
3415.09 877
3415.64 860
3416.19 927
3416.74 929
3417.29 828
3417.85 813
3418.40 1032
3418.95 948
3419.50 814
3420.05 847
3420.60 969
3421.16 938
3421.71 884
3422.26 911
3422.81 915
3423.36 942
3423.91 903
3424.47 934
3425.02 883
3425.57 947
3426.12 949
3426.67 1006
3427.23 973
3427.78 884
3428.33 957
3428.88 811
3429.44 825
3429.99 894
3430.54 852
3431.09 914
3431.64 946
3432.20 1007
3432.75 853
3433.30 923
3433.86 923
3434.41 910
3434.96 912
3435.51 949
3436.07 857
3436.62 855
3437.17 889
3437.73 915
3438.28 832
3438.83 912
3439.38 915
3439.94 923
3440.49 910
3441.04 943
3441.60 969
3442.15 1026
3442.70 949
3443.26 1019
3443.81 960
3444.36 1005
3444.92 1019
3445.47 875
3446.03 845
3446.58 900
3447.13 982
3447.69 987
3448.24 975
3448.79 918
3449.35 862
3449.90 1001
3450.46 925
3451.01 970
3451.56 1046
3452.12 871
3452.67 790
3453.23 942
3453.78 911
3454.34 914
3454.89 837
3455.44 843
3456.00 995
3456.55 1019
3457.11 955
3457.66 840
3458.22 857
3458.77 977
3459.33 988
3459.88 976
3460.44 929
3460.99 994
3461.55 965
3462.10 1036
3462.66 1025
3463.21 963
3463.77 1007
3464.32 1196
3464.88 996
3465.43 993
3465.99 1021
3466.54 982
3467.10 1126
3467.65 1090
3468.21 1126
3468.76 1062
3469.32 1042
3469.87 1031
3470.43 1086
3470.99 1076
3471.54 1139
3472.10 1104
3472.65 1136
3473.21 1080
3473.76 1107
3474.32 1033
3474.88 1060
3475.43 1006
3475.99 1077
3476.54 1189
3477.10 1105
3477.66 1017
3478.21 1103
3478.77 1211
3479.33 1205
3479.88 1143
3480.44 1035
3480.99 962
3481.55 1085
3482.11 1171
3482.66 1260
3483.22 1183
3483.78 1090
3484.33 1083
3484.89 1075
3485.45 1103
3486.00 1097
3486.56 1186
3487.12 1215
3487.68 1288
3488.23 1335
3488.79 1384
3489.35 1360
3489.90 1539
3490.46 1662
3491.02 1500
3491.58 1490
3492.13 1539
3492.69 1402
3493.25 1489
3493.81 1619
3494.36 1557
3494.92 1663
3495.48 1449
3496.04 1614
3496.59 1583
3497.15 1564
3497.71 1615
3498.27 1608
3498.82 1653
3499.38 1908
3499.94 2119
3500.50 2323
3501.06 2673
3501.61 2934
3502.17 3487
3502.73 4010
3503.29 4428
3503.85 4943
3504.41 5306
3504.96 5692
3505.52 5441
3506.08 5389
3506.64 5301
3507.20 5282
3507.76 4893
3508.32 4250
3508.87 3655
3509.43 3298
3509.99 2890
3510.55 2275
3511.11 1926
3511.67 1712
3512.23 1574
3512.79 1387
3513.34 1340
3513.90 1231
3514.46 1261
3515.02 1095
3515.58 1047
3516.14 1106
3516.70 1103
3517.26 1098
3517.82 1023
3518.38 1156
3518.94 1278
3519.50 1263
3520.06 1089
3520.62 1299
3521.18 1230
3521.74 1227
3522.30 1214
3522.86 1082
3523.42 1121
3523.97 1104
3524.53 1106
3525.09 1066
3525.65 1094
3526.21 1131
3526.77 960
3527.34 936
3527.90 889
3528.46 1011
3529.02 1107
3529.58 1088
3530.14 1207
3530.70 1164
3531.26 1208
3531.82 1183
3532.38 1250
3532.94 1389
3533.50 1416
3534.06 1333
3534.62 1488
3535.18 1408
3535.74 1305
3536.30 1367
3536.86 1352
3537.43 1352
3537.99 1350
3538.55 1358
3539.11 1421
3539.67 1321
3540.23 1245
3540.79 1385
3541.35 1513
3541.91 1411
3542.48 1373
3543.04 1487
3543.60 1436
3544.16 1390
3544.72 1263
3545.28 1273
3545.84 1223
3546.41 1203
3546.97 1148
3547.53 1247
3548.09 1146
3548.65 1084
3549.22 1049
3549.78 1075
3550.34 1073
3550.90 1018
3551.46 951
3552.03 917
3552.59 978
3553.15 1045
3553.71 987
3554.27 863
3554.84 982
3555.40 990
3555.96 992
3556.52 1055
3557.09 1054
3557.65 970
3558.21 976
3558.77 1045
3559.34 950
3559.90 971
3560.46 925
3561.03 1038
3561.59 966
3562.15 998
3562.71 1288
3563.28 1062
3563.84 933
3564.40 995
3564.97 987
3565.53 983
3566.09 948
3566.66 994
3567.22 973
3567.78 999
3568.35 1042
3568.91 936
3569.47 940
3570.04 895
3570.60 889
3571.16 988
3571.73 977
3572.29 893
3572.85 1002
3573.42 1111
3573.98 1132
3574.55 1250
3575.11 1136
3575.67 1212
3576.24 1392
3576.80 1417
3577.37 1311
3577.93 1243
3578.49 1309
3579.06 1387
3579.62 1223
3580.19 1208
3580.75 1146
3581.32 1106
3581.88 1076
3582.45 1062
3583.01 1147
3583.57 1012
3584.14 1005
3584.70 943
3585.27 930
3585.83 928
3586.40 1030
3586.96 946
3587.53 991
3588.09 934
3588.66 931
3589.22 968
3589.79 872
3590.35 905
3590.92 928
3591.48 854
3592.05 924
3592.61 836
3593.18 914
3593.75 881
3594.31 938
3594.88 920
3595.44 967
3596.01 952
3596.57 1030
3597.14 975
3597.70 1034
3598.27 923
3598.84 1048
3599.40 1025
3599.97 997
3600.53 922
3601.10 977
3601.67 936
3602.23 1093
3602.80 1058
3603.36 976
3603.93 968
3604.50 988
3605.06 971
3605.63 1009
3606.20 977
3606.76 926
3607.33 986
3607.89 912
3608.46 780
3609.03 817
3609.59 942
3610.16 771
3610.73 808
3611.29 797
3611.86 859
3612.43 871
3613.00 933
3613.56 956
3614.13 1024
3614.70 1109
3615.26 1075
3615.83 1159
3616.40 1254
3616.97 1292
3617.53 1288
3618.10 1383
3618.67 1320
3619.23 1320
3619.80 1420
3620.37 1363
3620.94 1342
3621.50 1230
3622.07 1151
3622.64 1090
3623.21 1051
3623.78 866
3624.34 892
3624.91 933
3625.48 787
3626.05 848
3626.61 821
3627.18 774
3627.75 767
3628.32 817
3628.89 662
3629.46 751
3630.02 825
3630.59 864
3631.16 818
3631.73 856
3632.30 889
3632.87 944
3633.43 935
3634.00 851
3634.57 802
3635.14 836
3635.71 955
3636.28 850
3636.85 944
3637.41 902
3637.98 965
3638.55 948
3639.12 994
3639.69 927
3640.26 948
3640.83 942
3641.40 1000
3641.97 1110
3642.54 883
3643.11 927
3643.68 1002
3644.24 914
3644.81 943
3645.38 906
3645.95 828
3646.52 934
3647.09 862
3647.66 910
3648.23 988
3648.80 988
3649.37 957
3649.94 859
3650.51 946
3651.08 1046
3651.65 1021
3652.22 890
3652.79 908
3653.36 941
3653.93 913
3654.50 925
3655.07 975
3655.64 1147
3656.21 955
3656.78 927
3657.35 987
3657.92 959
3658.49 1007
3659.06 1071
3659.63 969
3660.20 1102
3660.78 1106
3661.35 1125
3661.92 1073
3662.49 930
3663.06 853
3663.63 817
3664.20 851
3664.77 880
3665.34 734
3665.91 756
3666.48 801
3667.06 792
3667.63 862
3668.20 781
3668.77 814
3669.34 803
3669.91 852
3670.48 924
3671.05 914
3671.63 1055
3672.20 988
3672.77 934
3673.34 965
3673.91 1030
3674.48 1182
3675.06 1173
3675.63 1103
3676.20 1016
3676.77 958
3677.34 1001
3677.92 940
3678.49 909
3679.06 980
3679.63 1014
3680.20 881
3680.78 915
3681.35 966
3681.92 901
3682.49 858
3683.07 968
3683.64 886
3684.21 825
3684.78 804
3685.36 822
3685.93 873
3686.50 847
3687.07 918
3687.65 938
3688.22 939
3688.79 906
3689.37 948
3689.94 931
3690.51 1018
3691.08 944
3691.66 927
3692.23 928
3692.80 875
3693.38 1000
3693.95 1017
3694.52 966
3695.10 910
3695.67 942
3696.24 945
3696.82 904
3697.39 819
3697.96 767
3698.54 844
3699.11 927
3699.68 997
3700.26 863
3700.83 903
3701.41 873
3701.98 847
3702.55 876
3703.13 1024
3703.70 944
3704.28 985
3704.85 896
3705.42 895
3706.00 1001
3706.57 1000
3707.15 824
3707.72 875
3708.30 883
3708.87 805
3709.44 886
3710.02 954
3710.59 860
3711.17 963
3711.74 861
3712.32 836
3712.89 899
3713.47 979
3714.04 904
3714.62 908
3715.19 842
3715.77 978
3716.34 1061
3716.92 1062
3717.49 1102
3718.07 1195
3718.64 1231
3719.22 1339
3719.79 1198
3720.37 1151
3720.94 1141
3721.52 1303
3722.09 1198
3722.67 1120
3723.24 1151
3723.82 1042
3724.40 1077
3724.97 907
3725.55 930
3726.12 939
3726.70 834
3727.27 890
3727.85 998
3728.43 975
3729.00 913
3729.58 978
3730.15 929
3730.73 975
3731.31 999
3731.88 938
3732.46 865
3733.03 935
3733.61 907
3734.19 935
3734.76 952
3735.34 975
3735.92 998
3736.49 897
3737.07 894
3737.65 974
3738.22 900
3738.80 735
3739.38 832
3739.95 930
3740.53 956
3741.11 813
3741.68 845
3742.26 917
3742.84 913
3743.42 809
3743.99 941
3744.57 1024
3745.15 904
3745.72 869
3746.30 857
3746.88 900
3747.46 962
3748.03 935
3748.61 1084
3749.19 834
3749.77 773
3750.34 787
3750.92 791
3751.50 841
3752.08 771
3752.65 745
3753.23 765
3753.81 828
3754.39 815
3754.97 846
3755.54 931
3756.12 874
3756.70 852
3757.28 882
3757.86 927
3758.44 942
3759.01 858
3759.59 843
3760.17 864
3760.75 899
3761.33 1012
3761.91 1042
3762.48 1012
3763.06 945
3763.64 1051
3764.22 914
3764.80 969
3765.38 986
3765.96 910
3766.53 859
3767.11 858
3767.69 910
3768.27 877
3768.85 811
3769.43 898
3770.01 958
3770.59 925
3771.17 902
3771.75 849
3772.33 840
3772.91 801
3773.48 816
3774.06 852
3774.64 880
3775.22 952
3775.80 779
3776.38 843
3776.96 809
3777.54 771
3778.12 828
3778.70 819
3779.28 771
3779.86 769
3780.44 803
3781.02 859
3781.60 811
3782.18 779
3782.76 850
3783.34 757
3783.92 695
3784.50 753
3785.08 750
3785.66 768
3786.24 778
3786.82 908
3787.40 743
3787.98 836
3788.56 817
3789.15 878
3789.73 837
3790.31 777
3790.89 787
3791.47 663
3792.05 733
3792.63 813
3793.21 860
3793.79 743
3794.37 819
3794.95 807
3795.53 810
3796.12 835
3796.70 727
3797.28 866
3797.86 864
3798.44 875
3799.02 910
3799.60 963
3800.18 882
3800.77 906
3801.35 818
3801.93 866
3802.51 902
3803.09 874
3803.67 897
3804.26 1094
3804.84 995
3805.42 1006
3806.00 1029
3806.58 1069
3807.17 1215
3807.75 1108
3808.33 1092
3808.91 1175
3809.49 1193
3810.08 1319
3810.66 1267
3811.24 1276
3811.82 1238
3812.41 1156
3812.99 1154
3813.57 1195
3814.15 1116
3814.74 1121
3815.32 975
3815.90 939
3816.48 965
3817.07 1017
3817.65 896
3818.23 1046
3818.81 920
3819.40 951
3819.98 903
3820.56 860
3821.15 854
3821.73 890
3822.31 920
3822.90 783
3823.48 782
3824.06 859
3824.65 710
3825.23 774
3825.81 717
3826.40 812
3826.98 731
3827.56 815
3828.15 835
3828.73 731
3829.31 824
3829.90 755
3830.48 838
3831.06 856
3831.65 728
3832.23 807
3832.82 752
3833.40 690
3833.98 709
3834.57 732
3835.15 806
3835.74 800
3836.32 799
3836.91 746
3837.49 684
3838.07 821
3838.66 858
3839.24 744
3839.83 686
3840.41 829
3841.00 701
3841.58 732
3842.17 744
3842.75 748
3843.34 818
3843.92 827
3844.50 768
3845.09 718
3845.67 724
3846.26 717
3846.84 697
3847.43 691
3848.01 742
3848.60 776
3849.18 806
3849.77 766
3850.36 831
3850.94 772
3851.53 840
3852.11 967
3852.70 825
3853.28 849
3853.87 785
3854.45 726
3855.04 764
3855.62 739
3856.21 736
3856.80 751
3857.38 849
3857.97 922
3858.55 1005
3859.14 975
3859.73 906
3860.31 998
3860.90 1005
3861.48 971
3862.07 1039
3862.66 978
3863.24 964
3863.83 928
3864.42 964
3865.00 988
3865.59 814
3866.17 797
3866.76 868
3867.35 781
3867.93 903
3868.52 870
3869.11 902
3869.69 892
3870.28 803
3870.87 862
3871.45 979
3872.04 902
3872.63 885
3873.22 905
3873.80 901
3874.39 1011
3874.98 934
3875.56 923
3876.15 916
3876.74 910
3877.33 894
3877.91 870
3878.50 784
3879.09 792
3879.68 881
3880.26 853
3880.85 817
3881.44 786
3882.03 794
3882.61 802
3883.20 812
3883.79 798
3884.38 817
3884.97 625
3885.55 708
3886.14 792
3886.73 792
3887.32 708
3887.91 805
3888.49 715
3889.08 803
3889.67 887
3890.26 854
3890.85 737
3891.44 753
3892.02 719
3892.61 912
3893.20 801
3893.79 842
3894.38 935
3894.97 868
3895.56 753
3896.14 803
3896.73 833
3897.32 860
3897.91 835
3898.50 919
3899.09 992
3899.68 802
3900.27 811
3900.86 817
3901.44 832
3902.03 861
3902.62 849
3903.21 939
3903.80 869
3904.39 781
3904.98 824
3905.57 840
3906.16 816
3906.75 900
3907.34 747
3907.93 802
3908.52 817
3909.11 773
3909.70 705
3910.29 749
3910.88 869
3911.47 879
3912.06 802
3912.65 740
3913.24 713
3913.83 786
3914.42 781
3915.01 713
3915.60 635
3916.19 636
3916.78 666
3917.37 686
3917.96 728
3918.55 685
3919.14 592
3919.73 755
3920.32 766
3920.91 740
3921.50 746
3922.09 787
3922.68 716
3923.27 737
3923.87 689
3924.46 650
3925.05 713
3925.64 755
3926.23 749
3926.82 763
3927.41 733
3928.00 682
3928.59 724
3929.18 681
3929.78 588
3930.37 659
3930.96 699
3931.55 637
3932.14 665
3932.73 712
3933.32 679
3933.92 704
3934.51 668
3935.10 592
3935.69 688
3936.28 807
3936.87 670
3937.47 635
3938.06 699
3938.65 726
3939.24 854
3939.83 806
3940.43 763
3941.02 733
3941.61 764
3942.20 790
3942.80 837
3943.39 786
3943.98 860
3944.57 814
3945.17 809
3945.76 724
3946.35 715
3946.94 708
3947.54 708
3948.13 679
3948.72 710
3949.31 690
3949.91 669
3950.50 721
3951.09 715
3951.68 661
3952.28 733
3952.87 735
3953.46 805
3954.06 801
3954.65 730
3955.24 709
3955.84 720
3956.43 755
3957.02 740
3957.62 797
3958.21 735
3958.80 691
3959.40 768
3959.99 719
3960.58 802
3961.18 769
3961.77 704
3962.37 800
3962.96 787
3963.55 907
3964.15 841
3964.74 869
3965.33 775
3965.93 697
3966.52 691
3967.12 717
3967.71 730
3968.31 758
3968.90 776
3969.49 784
3970.09 673
3970.68 722
3971.28 724
3971.87 675
3972.47 646
3973.06 624
3973.65 643
3974.25 669
3974.84 717
3975.44 685
3976.03 676
3976.63 707
3977.22 733
3977.82 743
3978.41 752
3979.01 644
3979.60 734
3980.20 756
3980.79 785
3981.39 822
3981.98 747
3982.58 800
3983.17 739
3983.77 715
3984.36 720
3984.96 774
3985.56 729
3986.15 679
3986.75 717
3987.34 792
3987.94 711
3988.53 668
3989.13 764
3989.73 801
3990.32 768
3990.92 795
3991.51 863
3992.11 793
3992.71 794
3993.30 809
3993.90 943
3994.49 959
3995.09 920
3995.69 923
3996.28 771
3996.88 954
3997.47 958
3998.07 918
3998.67 897
3999.26 798
3999.86 774
4000.46 841
4001.05 914
4001.65 843
4002.25 917
4002.84 785
4003.44 844
4004.04 892
4004.63 824
4005.23 925
4005.83 896
4006.43 900
4007.02 869
4007.62 910
4008.22 938
4008.81 860
4009.41 862
4010.01 840
4010.61 783
4011.20 787
4011.80 806
4012.40 823
4013.00 829
4013.59 799
4014.19 769
4014.79 769
4015.39 815
4015.98 833
4016.58 773
4017.18 886
4017.78 830
4018.38 715
4018.97 818
4019.57 721
4020.17 782
4020.77 681
4021.37 877
4021.96 837
4022.56 729
4023.16 816
4023.76 843
4024.36 880
4024.96 945
4025.55 992
4026.15 1132
4026.75 1210
4027.35 1245
4027.95 1156
4028.55 1161
4029.15 1130
4029.74 1190
4030.34 1197
4030.94 1152
4031.54 1224
4032.14 1014
4032.74 1041
4033.34 972
4033.94 847
4034.54 891
4035.14 791
4035.73 806
4036.33 796
4036.93 863
4037.53 855
4038.13 959
4038.73 916
4039.33 790
4039.93 871
4040.53 814
4041.13 814
4041.73 811
4042.33 909
4042.93 846
4043.53 901
4044.13 866
4044.73 774
4045.33 825
4045.93 889
4046.53 812
4047.13 863
4047.73 932
4048.33 953
4048.93 871
4049.53 787
4050.13 834
4050.73 748
4051.33 855
4051.93 901
4052.53 798
4053.13 786
4053.73 806
4054.33 777
4054.93 810
4055.53 857
4056.13 769
4056.74 807
4057.34 729
4057.94 831
4058.54 866
4059.14 777
4059.74 825
4060.34 838
4060.94 850
4061.54 812
4062.14 661
4062.75 697
4063.35 767
4063.95 794
4064.55 722
4065.15 896
4065.75 888
4066.35 832
4066.96 805
4067.56 795
4068.16 795
4068.76 783
4069.36 833
4069.96 702
4070.57 676
4071.17 704
4071.77 686
4072.37 737
4072.97 738
4073.58 668
4074.18 722
4074.78 739
4075.38 773
4075.98 816
4076.59 722
4077.19 777
4077.79 838
4078.39 756
4079.00 794
4079.60 783
4080.20 761
4080.80 818
4081.41 841
4082.01 726
4082.61 785
4083.21 826
4083.82 778
4084.42 771
4085.02 693
4085.63 751
4086.23 722
4086.83 722
4087.43 703
4088.04 673
4088.64 696
4089.24 707
4089.85 740
4090.45 726
4091.05 668
4091.66 727
4092.26 739
4092.86 618
4093.47 626
4094.07 746
4094.67 748
4095.28 720
4095.88 752
4096.49 765
4097.09 733
4097.69 691
4098.30 760
4098.90 678
4099.50 672
4100.11 677
4100.71 691
4101.32 681
4101.92 635
4102.52 677
4103.13 600
4103.73 652
4104.34 710
4104.94 624
4105.55 653
4106.15 714
4106.76 675
4107.36 551
4107.96 628
4108.57 697
4109.17 763
4109.78 748
4110.38 807
4110.99 708
4111.59 711
4112.20 697
4112.80 789
4113.41 706
4114.01 677
4114.62 697
4115.22 723
4115.83 660
4116.43 728
4117.04 814
4117.64 806
4118.25 842
4118.85 804
4119.46 766
4120.06 867
4120.67 829
4121.28 745
4121.88 757
4122.49 781
4123.09 796
4123.70 839
4124.30 788
4124.91 702
4125.52 790
4126.12 846
4126.73 925
4127.33 690
4127.94 668
4128.55 735
4129.15 702
4129.76 686
4130.36 751
4130.97 762
4131.58 782
4132.18 760
4132.79 709
4133.40 700
4134.00 748
4134.61 737
4135.22 824
4135.82 913
4136.43 847
4137.04 804
4137.64 862
4138.25 913
4138.86 993
4139.46 991
4140.07 1102
4140.68 949
4141.28 984
4141.89 1135
4142.50 1032
4143.11 1039
4143.71 1091
4144.32 1072
4144.93 969
4145.53 936
4146.14 888
4146.75 810
4147.36 771
4147.96 880
4148.57 795
4149.18 766
4149.79 777
4150.39 794
4151.00 671
4151.61 717
4152.22 729
4152.83 850
4153.43 775
4154.04 756
4154.65 767
4155.26 752
4155.87 876
4156.47 781
4157.08 568
4157.69 665
4158.30 693
4158.91 815
4159.52 760
4160.12 730
4160.73 807
4161.34 779
4161.95 766
4162.56 701
4163.17 755
4163.77 740
4164.38 738
4164.99 723
4165.60 792
4166.21 814
4166.82 770
4167.43 791
4168.04 815
4168.65 881
4169.25 867
4169.86 881
4170.47 784
4171.08 794
4171.69 819
4172.30 764
4172.91 752
4173.52 810
4174.13 852
4174.74 758
4175.35 915
4175.96 857
4176.57 775
4177.18 893
4177.79 825
4178.40 821
4179.01 884
4179.62 831
4180.23 805
4180.84 706
4181.45 705
4182.06 834
4182.67 792
4183.28 779
4183.89 780
4184.50 809
4185.11 835
4185.72 751
4186.33 791
4186.94 678
4187.55 647
4188.16 658
4188.77 646
4189.38 807
4189.99 770
4190.60 850
4191.21 853
4191.82 870
4192.43 942
4193.04 1032
4193.65 1010
4194.26 1040
4194.88 1014
4195.49 1107
4196.10 1002
4196.71 989
4197.32 1011
4197.93 1029
4198.54 873
4199.15 901
4199.76 896
4200.38 870
4200.99 920
4201.60 780
4202.21 869
4202.82 798
4203.43 710
4204.05 830
4204.66 796
4205.27 793
4205.88 825
4206.49 723
4207.10 726
4207.72 752
4208.33 753
4208.94 668
4209.55 707
4210.16 715
4210.78 757
4211.39 766
4212.00 821
4212.61 885
4213.22 750
4213.84 916
4214.45 929
4215.06 880
4215.67 918
4216.29 904
4216.90 890
4217.51 942
4218.12 877
4218.74 942
4219.35 1075
4219.96 1119
4220.58 1100
4221.19 922
4221.80 969
4222.41 1006
4223.03 880
4223.64 941
4224.25 957
4224.87 887
4225.48 939
4226.09 940
4226.71 831
4227.32 785
4227.93 842
4228.55 890
4229.16 955
4229.77 997
4230.39 1026
4231.00 1004
4231.61 903
4232.23 934
4232.84 948
4233.45 834
4234.07 880
4234.68 1003
4235.30 1067
4235.91 937
4236.52 1003
4237.14 953
4237.75 924
4238.37 868
4238.98 984
4239.59 865
4240.21 851
4240.82 796
4241.44 780
4242.05 808
4242.67 732
4243.28 737
4243.90 744
4244.51 811
4245.12 830
4245.74 840
4246.35 843
4246.97 840
4247.58 948
4248.20 1020
4248.81 920
4249.43 1057
4250.04 926
4250.66 827
4251.27 835
4251.89 832
4252.50 871
4253.12 778
4253.73 772
4254.35 734
4254.96 696
4255.58 826
4256.19 793
4256.81 855
4257.43 902
4258.04 780
4258.66 752
4259.27 694
4259.89 829
4260.50 793
4261.12 715
4261.73 817
4262.35 779
4262.97 712
4263.58 766
4264.20 681
4264.81 814
4265.43 841
4266.05 874
4266.66 831
4267.28 793
4267.90 789
4268.51 783
4269.13 766
4269.74 902
4270.36 830
4270.98 717
4271.59 722
4272.21 801
4272.83 728
4273.44 737
4274.06 649
4274.68 789
4275.29 875
4275.91 655
4276.53 718
4277.14 759
4277.76 779
4278.38 812
4279.00 762
4279.61 723
4280.23 697
4280.85 670
4281.46 650
4282.08 668
4282.70 621
4283.32 732
4283.93 717
4284.55 723
4285.17 671
4285.79 763
4286.40 764
4287.02 710
4287.64 685
4288.26 673
4288.87 598
4289.49 658
4290.11 629
4290.73 684
4291.35 701
4291.96 636
4292.58 660
4293.20 712
4293.82 643
4294.44 665
4295.05 664
4295.67 659
4296.29 659
4296.91 667
4297.53 642
4298.15 722
4298.76 708
4299.38 678
4300.00 710
4300.62 750
4301.24 787
4301.86 765
4302.48 742
4303.09 752
4303.71 888
4304.33 772
4304.95 652
4305.57 647
4306.19 666
4306.81 701
4307.43 702
4308.05 714
4308.67 575
4309.28 759
4309.90 682
4310.52 637
4311.14 638
4311.76 722
4312.38 643
4313.00 738
4313.62 634
4314.24 714
4314.86 723
4315.48 705
4316.10 711
4316.72 655
4317.34 712
4317.96 734
4318.58 664
4319.20 711
4319.82 728
4320.44 719
4321.06 683
4321.68 699
4322.30 579
4322.92 681
4323.54 686
4324.16 608
4324.78 658
4325.40 749
4326.02 634
4326.64 643
4327.26 712
4327.88 718
4328.50 698
4329.12 726
4329.74 770
4330.36 660
4330.99 636
4331.61 644
4332.23 640
4332.85 601
4333.47 529
4334.09 610
4334.71 660
4335.33 640
4335.95 650
4336.57 705
4337.20 699
4337.82 670
4338.44 599
4339.06 594
4339.68 520
4340.30 528
4340.92 605
4341.55 582
4342.17 587
4342.79 713
4343.41 750
4344.03 662
4344.65 615
4345.28 681
4345.90 628
4346.52 703
4347.14 717
4347.76 815
4348.39 816
4349.01 713
4349.63 700
4350.25 687
4350.87 666
4351.50 697
4352.12 566
4352.74 667
4353.36 686
4353.99 646
4354.61 717
4355.23 772
4355.85 643
4356.48 598
4357.10 642
4357.72 649
4358.34 617
4358.97 673
4359.59 673
4360.21 664
4360.84 579
4361.46 633
4362.08 743
4362.70 714
4363.33 667
4363.95 715
4364.57 632
4365.20 593
4365.82 563
4366.44 722
4367.07 696
4367.69 635
4368.31 660
4368.94 642
4369.56 614
4370.19 678
4370.81 642
4371.43 627
4372.06 633
4372.68 645
4373.30 635
4373.93 634
4374.55 634
4375.18 723
4375.80 660
4376.42 611
4377.05 656
4377.67 505
4378.30 618
4378.92 685
4379.54 691
4380.17 668
4380.79 658
4381.42 796
4382.04 728
4382.67 620
4383.29 622
4383.92 665
4384.54 641
4385.16 671
4385.79 656
4386.41 581
4387.04 603
4387.66 676
4388.29 654
4388.91 691
4389.54 652
4390.16 705
4390.79 706
4391.41 599
4392.04 559
4392.66 671
4393.29 643
4393.91 617
4394.54 630
4395.17 621
4395.79 711
4396.42 673
4397.04 645
4397.67 694
4398.29 704
4398.92 695
4399.54 651
4400.17 777
4400.80 799
4401.42 639
4402.05 681
4402.67 810
4403.30 742
4403.93 697
4404.55 621
4405.18 590
4405.80 620
4406.43 631
4407.06 573
4407.68 614
4408.31 589
4408.93 651
4409.56 631
4410.19 667
4410.81 655
4411.44 640
4412.07 682
4412.69 651
4413.32 673
4413.95 623
4414.57 786
4415.20 811
4415.83 660
4416.45 632
4417.08 688
4417.71 742
4418.34 747
4418.96 775
4419.59 694
4420.22 640
4420.84 631
4421.47 653
4422.10 636
4422.73 733
4423.35 612
4423.98 571
4424.61 603
4425.24 583
4425.86 635
4426.49 645
4427.12 574
4427.75 576
4428.37 602
4429.00 580
4429.63 672
4430.26 643
4430.89 620
4431.51 589
4432.14 568
4432.77 606
4433.40 621
4434.03 614
4434.65 681
4435.28 623
4435.91 636
4436.54 610
4437.17 565
4437.80 572
4438.42 595
4439.05 543
4439.68 603
4440.31 730
4440.94 581
4441.57 606
4442.20 508
4442.82 558
4443.45 634
4444.08 597
4444.71 673
4445.34 594
4445.97 532
4446.60 561
4447.23 629
4447.86 697
4448.48 617
4449.11 577
4449.74 628
4450.37 598
4451.00 535
4451.63 510
4452.26 555
4452.89 651
4453.52 566
4454.15 563
4454.78 539
4455.41 608
4456.04 612
4456.67 533
4457.30 547
4457.93 573
4458.56 539
4459.19 599
4459.82 502
4460.45 539
4461.08 557
4461.71 534
4462.34 628
4462.97 582
4463.60 474
4464.23 490
4464.86 590
4465.49 550
4466.12 513
4466.75 563
4467.38 568
4468.01 564
4468.64 487
4469.27 563
4469.90 591
4470.53 621
4471.16 536
4471.80 541
4472.43 557
4473.06 512
4473.69 647
4474.32 639
4474.95 567
4475.58 507
4476.21 575
4476.84 540
4477.47 538
4478.11 536
4478.74 600
4479.37 621
4480.00 539
4480.63 628
4481.26 575
4481.89 507
4482.53 515
4483.16 595
4483.79 618
4484.42 569
4485.05 543
4485.68 548
4486.32 558
4486.95 599
4487.58 679
4488.21 654
4488.84 584
4489.48 658
4490.11 572
4490.74 565
4491.37 587
4492.00 601
4492.64 576
4493.27 584
4493.90 587
4494.53 640
4495.17 555
4495.80 561
4496.43 502
4497.06 596
4497.70 589
4498.33 585
4498.96 632
4499.60 624
4500.23 602
4500.86 548
4501.49 648
4502.13 665
4502.76 686
4503.39 711
4504.03 682
4504.66 679
4505.29 633
4505.93 669
4506.56 625
4507.19 618
4507.83 600
4508.46 556
4509.09 575
4509.73 548
4510.36 614
4510.99 641
4511.63 586
4512.26 569
4512.89 563
4513.53 620
4514.16 554
4514.80 582
4515.43 580
4516.06 552
4516.70 562
4517.33 541
4517.96 574
4518.60 547
4519.23 516
4519.87 548
4520.50 559
4521.14 525
4521.77 683
4522.40 645
4523.04 607
4523.67 571
4524.31 694
4524.94 659
4525.58 723
4526.21 695
4526.85 652
4527.48 664
4528.12 655
4528.75 717
4529.39 708
4530.02 825
4530.66 884
4531.29 770
4531.93 811
4532.56 955
4533.20 834
4533.83 902
4534.47 872
4535.10 800
4535.74 881
4536.37 747
4537.01 739
4537.64 709
4538.28 736
4538.91 624
4539.55 626
4540.19 686
4540.82 622
4541.46 580
4542.09 570
4542.73 638
4543.36 576
4544.00 565
4544.64 588
4545.27 550
4545.91 608
4546.54 588
4547.18 628
4547.82 593
4548.45 559
4549.09 539
4549.73 497
4550.36 537
4551.00 546
4551.63 598
4552.27 541
4552.91 499
4553.54 540
4554.18 557
4554.82 573
4555.45 592
4556.09 565
4556.73 568
4557.36 591
4558.00 595
4558.64 601
4559.27 553
4559.91 507
4560.55 598
4561.19 551
4561.82 559
4562.46 654
4563.10 597
4563.73 598
4564.37 563
4565.01 591
4565.65 658
4566.28 595
4566.92 643
4567.56 671
4568.20 645
4568.83 643
4569.47 594
4570.11 563
4570.75 624
4571.39 567
4572.02 593
4572.66 536
4573.30 555
4573.94 581
4574.58 543
4575.21 502
4575.85 610
4576.49 541
4577.13 496
4577.77 604
4578.40 573
4579.04 499
4579.68 511
4580.32 483
4580.96 503
4581.60 502
4582.24 605
4582.87 567
4583.51 511
4584.15 515
4584.79 502
4585.43 584
4586.07 710
4586.71 570
4587.35 522
4587.98 510
4588.62 532
4589.26 541
4589.90 560
4590.54 455
4591.18 545
4591.82 605
4592.46 486
4593.10 392
4593.74 461
4594.38 501
4595.02 553
4595.66 565
4596.29 581
4596.93 542
4597.57 598
4598.21 519
4598.85 527
4599.49 529
4600.13 524
4600.77 599
4601.41 623
4602.05 617
4602.69 593
4603.33 627
4603.97 637
4604.61 552
4605.25 591
4605.89 630
4606.53 640
4607.17 656
4607.81 614
4608.45 632
4609.10 582
4609.74 616
4610.38 655
4611.02 584
4611.66 561
4612.30 616
4612.94 591
4613.58 665
4614.22 648
4614.86 597
4615.50 633
4616.14 582
4616.78 497
4617.42 552
4618.07 576
4618.71 560
4619.35 490
4619.99 458
4620.63 535
4621.27 563
4621.91 524
4622.55 533
4623.20 490
4623.84 467
4624.48 504
4625.12 543
4625.76 546
4626.40 554
4627.05 550
4627.69 545
4628.33 551
4628.97 508
4629.61 486
4630.25 489
4630.90 450
4631.54 482
4632.18 491
4632.82 535
4633.46 610
4634.11 530
4634.75 477
4635.39 521
4636.03 531
4636.68 510
4637.32 558
4637.96 514
4638.60 537
4639.25 634
4639.89 604
4640.53 698
4641.17 560
4641.82 550
4642.46 542
4643.10 504
4643.75 481
4644.39 486
4645.03 505
4645.67 551
4646.32 545
4646.96 535
4647.60 512
4648.25 544
4648.89 514
4649.53 472
4650.18 536
4650.82 578
4651.46 497
4652.11 488
4652.75 483
4653.39 535
4654.04 442
4654.68 460
4655.32 543
4655.97 507
4656.61 413
4657.26 478
4657.90 464
4658.54 502
4659.19 591
4659.83 453
4660.47 442
4661.12 505
4661.76 537
4662.41 514
4663.05 542
4663.70 545
4664.34 515
4664.98 543
4665.63 594
4666.27 547
4666.92 564
4667.56 547
4668.21 495
4668.85 425
4669.50 452
4670.14 424
4670.78 542
4671.43 450
4672.07 438
4672.72 461
4673.36 466
4674.01 460
4674.65 565
4675.30 560
4675.94 550
4676.59 520
4677.23 427
4677.88 454
4678.52 493
4679.17 468
4679.82 548
4680.46 556
4681.11 528
4681.75 505
4682.40 526
4683.04 523
4683.69 477
4684.33 486
4684.98 555
4685.63 540
4686.27 472
4686.92 472
4687.56 542
4688.21 511
4688.85 490
4689.50 464
4690.15 458
4690.79 501
4691.44 514
4692.09 574
4692.73 552
4693.38 504
4694.02 529
4694.67 542
4695.32 465
4695.96 577
4696.61 541
4697.26 609
4697.90 542
4698.55 514
4699.20 563
4699.84 522
4700.49 537
4701.14 534
4701.78 517
4702.43 550
4703.08 476
4703.72 450
4704.37 451
4705.02 543
4705.67 526
4706.31 503
4706.96 518
4707.61 506
4708.25 533
4708.90 508
4709.55 542
4710.20 531
4710.84 502
4711.49 527
4712.14 460
4712.79 556
4713.43 582
4714.08 531
4714.73 566
4715.38 511
4716.03 491
4716.67 505
4717.32 592
4717.97 618
4718.62 576
4719.27 629
4719.91 585
4720.56 536
4721.21 517
4721.86 581
4722.51 594
4723.15 556
4723.80 501
4724.45 575
4725.10 464
4725.75 535
4726.40 554
4727.05 536
4727.69 585
4728.34 550
4728.99 654
4729.64 561
4730.29 488
4730.94 494
4731.59 545
4732.24 540
4732.89 539
4733.53 552
4734.18 504
4734.83 499
4735.48 509
4736.13 425
4736.78 505
4737.43 593
4738.08 499
4738.73 517
4739.38 525
4740.03 547
4740.68 512
4741.33 487
4741.98 558
4742.63 634
4743.28 605
4743.92 586
4744.57 615
4745.22 591
4745.87 543
4746.52 542
4747.17 640
4747.82 686
4748.47 606
4749.12 558
4749.77 674
4750.42 658
4751.08 687
4751.73 688
4752.38 716
4753.03 790
4753.68 711
4754.33 709
4754.98 730
4755.63 617
4756.28 625
4756.93 650
4757.58 598
4758.23 567
4758.88 611
4759.53 500
4760.18 500
4760.83 483
4761.49 528
4762.14 601
4762.79 516
4763.44 553
4764.09 537
4764.74 585
4765.39 530
4766.04 526
4766.69 525
4767.35 492
4768.00 547
4768.65 489
4769.30 501
4769.95 454
4770.60 492
4771.25 443
4771.91 546
4772.56 521
4773.21 486
4773.86 461
4774.51 418
4775.17 439
4775.82 492
4776.47 542
4777.12 577
4777.77 516
4778.43 472
4779.08 484
4779.73 494
4780.38 552
4781.03 569
4781.69 557
4782.34 619
4782.99 529
4783.64 546
4784.30 504
4784.95 612
4785.60 593
4786.25 584
4786.91 568
4787.56 461
4788.21 489
4788.87 604
4789.52 551
4790.17 571
4790.82 515
4791.48 461
4792.13 490
4792.78 508
4793.44 511
4794.09 507
4794.74 495
4795.40 399
4796.05 473
4796.70 491
4797.36 497
4798.01 434
4798.66 477
4799.32 471
4799.97 516
4800.62 456
4801.28 458
4801.93 517
4802.59 553
4803.24 527
4803.89 477
4804.55 425
4805.20 452
4805.85 462
4806.51 533
4807.16 475
4807.82 513
4808.47 523
4809.13 493
4809.78 492
4810.43 507
4811.09 511
4811.74 522
4812.40 516
4813.05 496
4813.71 431
4814.36 464
4815.02 473
4815.67 509
4816.32 660
4816.98 581
4817.63 536
4818.29 549
4818.94 498
4819.60 602
4820.25 621
4820.91 587
4821.56 650
4822.22 706
4822.87 685
4823.53 646
4824.18 653
4824.84 668
4825.50 797
4826.15 665
4826.81 609
4827.46 812
4828.12 791
4828.77 700
4829.43 630
4830.08 574
4830.74 701
4831.40 629
4832.05 631
4832.71 727
4833.36 726
4834.02 766
4834.67 657
4835.33 616
4835.99 638
4836.64 695
4837.30 677
4837.95 681
4838.61 625
4839.27 767
4839.92 693
4840.58 643
4841.24 686
4841.89 638
4842.55 679
4843.21 653
4843.86 563
4844.52 605
4845.18 609
4845.83 602
4846.49 548
4847.15 622
4847.80 550
4848.46 638
4849.12 642
4849.77 595
4850.43 704
4851.09 723
4851.74 708
4852.40 658
4853.06 659
4853.72 577
4854.37 624
4855.03 559
4855.69 574
4856.35 595
4857.00 504
4857.66 604
4858.32 611
4858.98 658
4859.63 620
4860.29 679
4860.95 737
4861.61 619
4862.26 671
4862.92 655
4863.58 684
4864.24 662
4864.90 672
4865.55 678
4866.21 719
4866.87 748
4867.53 665
4868.19 652
4868.85 672
4869.50 667
4870.16 569
4870.82 661
4871.48 618
4872.14 537
4872.80 545
4873.45 570
4874.11 540
4874.77 533
4875.43 561
4876.09 606
4876.75 603
4877.41 658
4878.07 558
4878.72 578
4879.38 564
4880.04 524
4880.70 533
4881.36 513
4882.02 539
4882.68 587
4883.34 534
4884.00 536
4884.66 544
4885.32 574
4885.98 487
4886.64 543
4887.29 502
4887.95 469
4888.61 608
4889.27 511
4889.93 525
4890.59 600
4891.25 601
4891.91 562
4892.57 634
4893.23 671
4893.89 674
4894.55 656
4895.21 650
4895.87 627
4896.53 678
4897.19 713
4897.85 639
4898.51 664
4899.17 658
4899.83 626
4900.49 694
4901.16 713
4901.82 712
4902.48 747
4903.14 633
4903.80 635
4904.46 598
4905.12 622
4905.78 571
4906.44 564
4907.10 602
4907.76 549
4908.42 581
4909.08 582
4909.74 561
4910.41 585
4911.07 606
4911.73 629
4912.39 581
4913.05 538
4913.71 562
4914.37 530
4915.03 553
4915.70 539
4916.36 538
4917.02 554
4917.68 574
4918.34 567
4919.00 558
4919.67 419
4920.33 499
4920.99 522
4921.65 562
4922.31 464
4922.97 482
4923.64 499
4924.30 522
4924.96 557
4925.62 570
4926.29 503
4926.95 510
4927.61 596
4928.27 464
4928.93 562
4929.60 538
4930.26 488
4930.92 551
4931.58 580
4932.25 515
4932.91 556
4933.57 530
4934.23 529
4934.90 497
4935.56 511
4936.22 475
4936.89 500
4937.55 509
4938.21 491
4938.87 482
4939.54 541
4940.20 521
4940.86 434
4941.53 469
4942.19 502
4942.85 582
4943.52 499
4944.18 463
4944.84 440
4945.51 519
4946.17 484
4946.83 564
4947.50 441
4948.16 493
4948.82 546
4949.49 453
4950.15 473
4950.82 473
4951.48 485
4952.14 539
4952.81 468
4953.47 456
4954.14 463
4954.80 474
4955.46 488
4956.13 420
4956.79 407
4957.46 406
4958.12 483
4958.79 573
4959.45 524
4960.11 566
4960.78 498
4961.44 610
4962.11 633
4962.77 634
4963.44 527
4964.10 539
4964.77 584
4965.43 621
4966.10 569
4966.76 552
4967.43 666
4968.09 660
4968.76 638
4969.42 584
4970.09 523
4970.75 560
4971.42 570
4972.08 542
4972.75 560
4973.41 499
4974.08 583
4974.74 597
4975.41 613
4976.07 617
4976.74 604
4977.40 579
4978.07 572
4978.74 573
4979.40 565
4980.07 450
4980.73 535
4981.40 603
4982.06 571
4982.73 569
4983.40 617
4984.06 577
4984.73 543
4985.39 584
4986.06 631
4986.73 631
4987.39 719
4988.06 754
4988.73 714
4989.39 727
4990.06 750
4990.73 777
4991.39 795
4992.06 726
4992.73 737
4993.39 706
4994.06 654
4994.73 551
4995.39 510
4996.06 527
4996.73 520
4997.39 497
4998.06 503
4998.73 519
4999.39 536
5000.06 553
5000.73 458
5001.39 455
5002.06 464
5002.73 474
5003.40 466
5004.06 409
5004.73 471
5005.40 496
5006.07 515
5006.73 472
5007.40 511
5008.07 586
5008.74 512
5009.40 486
5010.07 422
5010.74 488
5011.41 471
5012.08 525
5012.74 517
5013.41 469
5014.08 474
5014.75 477
5015.42 465
5016.08 442
5016.75 384
5017.42 520
5018.09 540
5018.76 555
5019.43 489
5020.09 559
5020.76 594
5021.43 561
5022.10 532
5022.77 505
5023.44 592
5024.11 564
5024.77 534
5025.44 551
5026.11 557
5026.78 611
5027.45 570
5028.12 452
5028.79 457
5029.46 599
5030.13 636
5030.80 571
5031.46 517
5032.13 589
5032.80 471
5033.47 494
5034.14 463
5034.81 468
5035.48 466
5036.15 501
5036.82 537
5037.49 552
5038.16 519
5038.83 456
5039.50 517
5040.17 487
5040.84 426
5041.51 510
5042.18 509
5042.85 463
5043.52 436
5044.19 522
5044.86 501
5045.53 487
5046.20 533
5046.87 529
5047.54 537
5048.21 514
5048.88 451
5049.55 455
5050.22 475
5050.89 522
5051.56 535
5052.23 498
5052.90 474
5053.57 490
5054.24 467
5054.91 455
5055.58 483
5056.26 540
5056.93 527
5057.60 394
5058.27 455
5058.94 442
5059.61 457
5060.28 482
5060.95 479
5061.62 404
5062.30 512
5062.97 591
5063.64 567
5064.31 465
5064.98 481
5065.65 478
5066.32 424
5067.00 493
5067.67 474
5068.34 460
5069.01 440
5069.68 484
5070.35 483
5071.03 429
5071.70 452
5072.37 413
5073.04 425
5073.71 433
5074.39 440
5075.06 482
5075.73 475
5076.40 493
5077.07 519
5077.75 490
5078.42 506
5079.09 523
5079.76 516
5080.44 527
5081.11 559
5081.78 570
5082.45 500
5083.13 435
5083.80 531
5084.47 543
5085.14 538
5085.82 611
5086.49 528
5087.16 518
5087.84 562
5088.51 624
5089.18 584
5089.85 555
5090.53 579
5091.20 636
5091.87 639
5092.55 589
5093.22 586
5093.89 636
5094.57 572
5095.24 477
5095.91 498
5096.59 518
5097.26 485
5097.93 507
5098.61 567
5099.28 540
5099.96 504
5100.63 536
5101.30 591
5101.98 477
5102.65 512
5103.33 522
5104.00 523
5104.67 499
5105.35 459
5106.02 416
5106.70 456
5107.37 415
5108.04 394
5108.72 441
5109.39 530
5110.07 471
5110.74 470
5111.42 395
5112.09 454
5112.77 486
5113.44 506
5114.11 448
5114.79 448
5115.46 419
5116.14 456
5116.81 524
5117.49 441
5118.16 476
5118.84 515
5119.51 500
5120.19 584
5120.86 468
5121.54 511
5122.21 511
5122.89 414
5123.56 387
5124.24 464
5124.92 444
5125.59 468
5126.27 439
5126.94 430
5127.62 471
5128.29 488
5128.97 571
5129.64 468
5130.32 527
5131.00 521
5131.67 546
5132.35 508
5133.02 502
5133.70 512
5134.38 553
5135.05 561
5135.73 552
5136.40 588
5137.08 644
5137.76 517
5138.43 598
5139.11 592
5139.79 539
5140.46 512
5141.14 539
5141.81 585
5142.49 539
5143.17 533
5143.84 498
5144.52 485
5145.20 501
5145.87 446
5146.55 374
5147.23 450
5147.91 432
5148.58 524
5149.26 506
5149.94 471
5150.61 442
5151.29 456
5151.97 485
5152.64 516
5153.32 452
5154.00 454
5154.68 487
5155.35 484
5156.03 487
5156.71 501
5157.39 452
5158.06 446
5158.74 420
5159.42 423
5160.10 425
5160.77 478
5161.45 491
5162.13 503
5162.81 503
5163.49 479
5164.16 487
5164.84 448
5165.52 498
5166.20 436
5166.88 488
5167.55 508
5168.23 465
5168.91 459
5169.59 482
5170.27 440
5170.95 434
5171.62 423
5172.30 450
5172.98 462
5173.66 448
5174.34 464
5175.02 484
5175.70 478
5176.38 433
5177.05 472
5177.73 402
5178.41 401
5179.09 438
5179.77 466
5180.45 483
5181.13 415
5181.81 383
5182.49 389
5183.17 508
5183.84 445
5184.52 481
5185.20 473
5185.88 432
5186.56 386
5187.24 363
5187.92 330
5188.60 404
5189.28 480
5189.96 479
5190.64 431
5191.32 440
5192.00 359
5192.68 408
5193.36 463
5194.04 442
5194.72 426
5195.40 445
5196.08 483
5196.76 462
5197.44 446
5198.12 419
5198.80 431
5199.48 440
5200.16 390
5200.84 376
5201.52 418
5202.20 469
5202.88 444
5203.56 480
5204.24 410
5204.92 422
5205.60 519
5206.29 474
5206.97 498
5207.65 525
5208.33 493
5209.01 494
5209.69 491
5210.37 608
5211.05 602
5211.73 603
5212.41 535
5213.10 551
5213.78 519
5214.46 453
5215.14 479
5215.82 448
5216.50 432
5217.18 444
5217.86 437
5218.55 441
5219.23 443
5219.91 465
5220.59 430
5221.27 483
5221.95 467
5222.64 428
5223.32 446
5224.00 452
5224.68 507
5225.36 494
5226.05 451
5226.73 426
5227.41 402
5228.09 472
5228.77 515
5229.46 466
5230.14 442
5230.82 411
5231.50 369
5232.19 422
5232.87 392
5233.55 411
5234.23 443
5234.92 425
5235.60 493
5236.28 464
5236.96 501
5237.65 481
5238.33 483
5239.01 472
5239.70 413
5240.38 449
5241.06 436
5241.75 504
5242.43 480
5243.11 394
5243.79 395
5244.48 457
5245.16 446
5245.84 426
5246.53 433
5247.21 388
5247.89 374
5248.58 417
5249.26 402
5249.95 372
5250.63 382
5251.31 402
5252.00 385
5252.68 359
5253.36 403
5254.05 435
5254.73 387
5255.42 337
5256.10 377
5256.78 462
5257.47 409
5258.15 389
5258.84 424
5259.52 398
5260.20 394
5260.89 396
5261.57 463
5262.26 444
5262.94 469
5263.63 427
5264.31 404
5265.00 448
5265.68 483
5266.37 464
5267.05 415
5267.73 381
5268.42 396
5269.10 428
5269.79 474
5270.47 534
5271.16 424
5271.84 445
5272.53 450
5273.21 472
5273.90 470
5274.58 488
5275.27 479
5275.95 383
5276.64 405
5277.33 513
5278.01 514
5278.70 531
5279.38 468
5280.07 490
5280.75 556
5281.44 540
5282.12 507
5282.81 488
5283.50 584
5284.18 563
5284.87 526
5285.55 448
5286.24 462
5286.93 449
5287.61 449
5288.30 428
5288.98 467
5289.67 440
5290.36 401
5291.04 383
5291.73 383
5292.42 435
5293.10 428
5293.79 420
5294.47 461
5295.16 457
5295.85 429
5296.53 432
5297.22 474
5297.91 496
5298.59 404
5299.28 408
5299.97 437
5300.65 532
5301.34 459
5302.03 397
5302.72 359
5303.40 451
5304.09 439
5304.78 413
5305.46 428
5306.15 386
5306.84 405
5307.53 392
5308.21 437
5308.90 453
5309.59 402
5310.28 348
5310.96 407
5311.65 426
5312.34 433
5313.03 437
5313.71 420
5314.40 393
5315.09 392
5315.78 375
5316.47 343
5317.15 394
5317.84 374
5318.53 433
5319.22 386
5319.91 425
5320.59 461
5321.28 432
5321.97 455
5322.66 485
5323.35 420
5324.04 370
5324.72 356
5325.41 345
5326.10 434
5326.79 407
5327.48 416
5328.17 460
5328.86 356
5329.54 384
5330.23 402
5330.92 417
5331.61 453
5332.30 396
5332.99 427
5333.68 451
5334.37 452
5335.06 501
5335.75 500
5336.43 445
5337.12 443
5337.81 413
5338.50 386
5339.19 440
5339.88 410
5340.57 380
5341.26 372
5341.95 366
5342.64 419
5343.33 429
5344.02 404
5344.71 396
5345.40 401
5346.09 422
5346.78 419
5347.47 446
5348.16 430
5348.85 457
5349.54 468
5350.23 464
5350.92 529
5351.61 469
5352.30 435
5352.99 454
5353.68 414
5354.37 409
5355.06 480
5355.75 423
5356.44 417
5357.13 492
5357.82 435
5358.51 428
5359.20 427
5359.89 457
5360.58 385
5361.28 430
5361.97 443
5362.66 356
5363.35 430
5364.04 393
5364.73 418
5365.42 419
5366.11 411
5366.80 421
5367.50 385
5368.19 373
5368.88 356
5369.57 407
5370.26 452
5370.95 424
5371.64 380
5372.33 427
5373.03 386
5373.72 423
5374.41 434
5375.10 405
5375.79 403
5376.48 411
5377.18 440
5377.87 383
5378.56 402
5379.25 471
5379.94 447
5380.64 389
5381.33 437
5382.02 420
5382.71 472
5383.41 429
5384.10 476
5384.79 460
5385.48 507
5386.17 509
5386.87 448
5387.56 432
5388.25 417
5388.94 417
5389.64 429
5390.33 331
5391.02 344
5391.72 382
5392.41 401
5393.10 437
5393.79 424
5394.49 401
5395.18 430
5395.87 450
5396.57 396
5397.26 378
5397.95 412
5398.65 388
5399.34 369
5400.03 423
5400.73 383
5401.42 352
5402.11 380
5402.81 413
5403.50 355
5404.19 398
5404.89 360
5405.58 386
5406.27 347
5406.97 339
5407.66 389
5408.36 400
5409.05 446
5409.74 471
5410.44 382
5411.13 402
5411.83 395
5412.52 420
5413.21 407
5413.91 417
5414.60 406
5415.30 369
5415.99 390
5416.69 446
5417.38 409
5418.07 377
5418.77 409
5419.46 394
5420.16 417
5420.85 366
5421.55 327
5422.24 378
5422.94 378
5423.63 412
5424.33 394
5425.02 375
5425.72 387
5426.41 401
5427.11 365
5427.80 458
5428.50 431
5429.19 354
5429.89 316
5430.58 331
5431.28 346
5431.97 364
5432.67 396
5433.36 358
5434.06 376
5434.75 385
5435.45 419
5436.15 352
5436.84 429
5437.54 398
5438.23 378
5438.93 392
5439.62 374
5440.32 346
5441.02 478
5441.71 352
5442.41 379
5443.10 398
5443.80 482
5444.50 494
5445.19 366
5445.89 380
5446.59 443
5447.28 403
5447.98 398
5448.68 426
5449.37 419
5450.07 419
5450.76 414
5451.46 459
5452.16 404
5452.85 443
5453.55 369
5454.25 418
5454.94 431
5455.64 380
5456.34 340
5457.04 327
5457.73 355
5458.43 368
5459.13 350
5459.82 333
5460.52 427
5461.22 444
5461.92 409
5462.61 374
5463.31 351
5464.01 452
5464.71 388
5465.40 408
5466.10 445
5466.80 406
5467.50 372
5468.19 454
5468.89 441
5469.59 365
5470.29 403
5470.98 371
5471.68 393
5472.38 406
5473.08 379
5473.78 407
5474.47 405
5475.17 389
5475.87 372
5476.57 392
5477.27 358
5477.97 377
5478.66 428
5479.36 425
5480.06 397
5480.76 443
5481.46 407
5482.16 394
5482.85 374
5483.55 410
5484.25 485
5484.95 399
5485.65 457
5486.35 435
5487.05 455
5487.75 438
5488.45 416
5489.14 422
5489.84 432
5490.54 433
5491.24 452
5491.94 449
5492.64 446
5493.34 512
5494.04 412
5494.74 357
5495.44 446
5496.14 505
5496.84 421
5497.54 422
5498.24 419
5498.94 424
5499.63 396
5500.33 510
5501.03 481
5501.73 443
5502.43 513
5503.13 535
5503.83 556
5504.53 600
5505.23 576
5505.93 666
5506.63 608
5507.33 580
5508.03 574
5508.73 666
5509.44 708
5510.14 660
5510.84 654
5511.54 622
5512.24 609
5512.94 526
5513.64 483
5514.34 438
5515.04 431
5515.74 447
5516.44 472
5517.14 507
5517.84 477
5518.54 443
5519.24 486
5519.95 416
5520.65 439
5521.35 424
5522.05 438
5522.75 486
5523.45 461
5524.15 501
5524.85 451
5525.55 406
5526.26 395
5526.96 439
5527.66 427
5528.36 465
5529.06 448
5529.76 394
5530.47 437
5531.17 439
5531.87 421
5532.57 438
5533.27 340
5533.97 428
5534.68 404
5535.38 331
5536.08 411
5536.78 419
5537.48 404
5538.19 406
5538.89 482
5539.59 385
5540.29 400
5541.00 385
5541.70 337
5542.40 346
5543.10 377
5543.81 388
5544.51 341
5545.21 371
5545.91 420
5546.62 450
5547.32 464
5548.02 465
5548.72 505
5549.43 457
5550.13 379
5550.83 394
5551.54 405
5552.24 387
5552.94 400
5553.64 440
5554.35 350
5555.05 383
5555.75 462
5556.46 333
5557.16 284
5557.86 312
5558.57 379
5559.27 409
5559.97 329
5560.68 345
5561.38 406
5562.09 388
5562.79 357
5563.49 374
5564.20 424
5564.90 377
5565.60 376
5566.31 337
5567.01 340
5567.72 326
5568.42 352
5569.12 374
5569.83 428
5570.53 337
5571.24 380
5571.94 426
5572.65 411
5573.35 412
5574.05 404
5574.76 441
5575.46 432
5576.17 375
5576.87 345
5577.58 437
5578.28 416
5578.99 447
5579.69 449
5580.40 508
5581.10 450
5581.81 383
5582.51 457
5583.22 443
5583.92 348
5584.63 409
5585.33 409
5586.04 357
5586.74 383
5587.45 347
5588.15 357
5588.86 377
5589.56 338
5590.27 341
5590.97 372
5591.68 360
5592.39 337
5593.09 342
5593.80 350
5594.50 343
5595.21 423
5595.91 417
5596.62 373
5597.33 399
5598.03 339
5598.74 345
5599.44 374
5600.15 344
5600.86 369
5601.56 335
5602.27 331
5602.97 369
5603.68 378
5604.39 299
5605.09 330
5605.80 357
5606.51 341
5607.21 308
5607.92 394
5608.63 352
5609.33 312
5610.04 299
5610.75 287
5611.45 345
5612.16 338
5612.87 352
5613.57 345
5614.28 409
5614.99 360
5615.69 344
5616.40 317
5617.11 346
5617.82 404
5618.52 323
5619.23 304
5619.94 314
5620.64 300
5621.35 315
5622.06 349
5622.77 343
5623.47 386
5624.18 319
5624.89 322
5625.60 309
5626.30 294
5627.01 316
5627.72 369
5628.43 355
5629.14 344
5629.84 328
5630.55 337
5631.26 337
5631.97 378
5632.68 347
5633.38 337
5634.09 359
5634.80 402
5635.51 345
5636.22 337
5636.93 405
5637.63 370
5638.34 393
5639.05 409
5639.76 338
5640.47 351
5641.18 371
5641.89 344
5642.59 353
5643.30 361
5644.01 367
5644.72 410
5645.43 353
5646.14 327
5646.85 347
5647.56 334
5648.27 365
5648.98 347
5649.68 344
5650.39 391
5651.10 456
5651.81 387
5652.52 370
5653.23 376
5653.94 368
5654.65 356
5655.36 338
5656.07 312
5656.78 328
5657.49 361
5658.20 346
5658.91 361
5659.62 365
5660.33 331
5661.04 381
5661.75 343
5662.46 380
5663.17 439
5663.88 410
5664.59 384
5665.30 398
5666.01 310
5666.72 340
5667.43 334
5668.14 308
5668.85 343
5669.56 347
5670.27 405
5670.98 347
5671.69 415
5672.40 447
5673.11 339
5673.82 310
5674.53 328
5675.24 338
5675.96 363
5676.67 339
5677.38 351
5678.09 326
5678.80 350
5679.51 341
5680.22 291
5680.93 327
5681.64 347
5682.36 339
5683.07 285
5683.78 310
5684.49 344
5685.20 399
5685.91 369
5686.62 379
5687.34 379
5688.05 353
5688.76 386
5689.47 362
5690.18 297
5690.89 316
5691.61 354
5692.32 299
5693.03 346
5693.74 302
5694.45 331
5695.17 396
5695.88 369
5696.59 337
5697.30 346
5698.01 383
5698.73 349
5699.44 353
5700.15 379
5700.86 358
5701.58 365
5702.29 369
5703.00 354
5703.71 358
5704.43 384
5705.14 351
5705.85 396
5706.56 344
5707.28 316
5707.99 324
5708.70 358
5709.42 388
5710.13 369
5710.84 414
5711.55 375
5712.27 362
5712.98 341
5713.69 335
5714.41 352
5715.12 373
5715.83 348
5716.55 302
5717.26 347
5717.97 308
5718.69 314
5719.40 313
5720.11 327
5720.83 306
5721.54 328
5722.26 327
5722.97 355
5723.68 336
5724.40 391
5725.11 336
5725.82 369
5726.54 343
5727.25 317
5727.97 354
5728.68 348
5729.40 363
5730.11 369
5730.82 397
5731.54 376
5732.25 340
5732.97 321
5733.68 339
5734.40 352
5735.11 329
5735.83 347
5736.54 358
5737.25 402
5737.97 332
5738.68 361
5739.40 339
5740.11 319
5740.83 315
5741.54 327
5742.26 310
5742.97 311
5743.69 294
5744.40 295
5745.12 353
5745.83 393
5746.55 386
5747.26 376
5747.98 312
5748.70 306
5749.41 309
5750.13 305
5750.84 309
5751.56 334
5752.27 365
5752.99 372
5753.70 374
5754.42 364
5755.14 336
5755.85 320
5756.57 363
5757.28 367
5758.00 338
5758.72 322
5759.43 407
5760.15 468
5760.86 423
5761.58 361
5762.30 341
5763.01 327
5763.73 387
5764.44 321
5765.16 354
5765.88 406
5766.59 345
5767.31 400
5768.03 372
5768.74 335
5769.46 339
5770.18 365
5770.89 325
5771.61 358
5772.33 377
5773.04 394
5773.76 439
5774.48 386
5775.20 336
5775.91 370
5776.63 334
5777.35 369
5778.06 449
5778.78 463
5779.50 419
5780.22 421
5780.93 391
5781.65 452
5782.37 426
5783.09 409
5783.80 397
5784.52 433
5785.24 448
5785.96 362
5786.67 338
5787.39 366
5788.11 333
5788.83 328
5789.55 376
5790.26 358
5790.98 395
5791.70 346
5792.42 319
5793.14 332
5793.85 375
5794.57 417
5795.29 444
5796.01 445
5796.73 429
5797.45 434
5798.16 457
5798.88 521
5799.60 537
5800.32 564
5801.04 566
5801.76 561
5802.48 579
5803.19 562
5803.91 569
5804.63 588
5805.35 514
5806.07 566
5806.79 551
5807.51 507
5808.23 473
5808.95 449
5809.67 524
5810.38 521
5811.10 477
5811.82 412
5812.54 400
5813.26 409
5813.98 473
5814.70 618
5815.42 558
5816.14 616
5816.86 649
5817.58 668
5818.30 687
5819.02 674
5819.74 620
5820.46 640
5821.18 545
5821.90 545
5822.62 574
5823.34 479
5824.06 488
5824.78 441
5825.50 480
5826.22 517
5826.94 497
5827.66 502
5828.38 561
5829.10 427
5829.82 373
5830.54 427
5831.26 502
5831.98 430
5832.70 461
5833.42 485
5834.14 463
5834.86 489
5835.59 478
5836.31 410
5837.03 399
5837.75 401
5838.47 450
5839.19 515
5839.91 485
5840.63 466
5841.35 421
5842.07 450
5842.80 424
5843.52 393
5844.24 387
5844.96 359
5845.68 382
5846.40 318
5847.12 350
5847.85 353
5848.57 400
5849.29 363
5850.01 360
5850.73 348
5851.45 311
5852.18 322
5852.90 344
5853.62 315
5854.34 391
5855.06 452
5855.79 346
5856.51 323
5857.23 340
5857.95 397
5858.67 386
5859.40 393
5860.12 381
5860.84 398
5861.56 407
5862.29 426
5863.01 316
5863.73 338
5864.45 398
5865.18 380
5865.90 372
5866.62 345
5867.34 353
5868.07 340
5868.79 371
5869.51 357
5870.24 355
5870.96 346
5871.68 376
5872.40 360
5873.13 363
5873.85 432
5874.57 375
5875.30 376
5876.02 401
5876.74 424
5877.47 383
5878.19 385
5878.91 402
5879.64 360
5880.36 337
5881.08 408
5881.81 381
5882.53 402
5883.26 399
5883.98 378
5884.70 372
5885.43 357
5886.15 394
5886.88 346
5887.60 285
5888.32 342
5889.05 317
5889.77 362
5890.50 316
5891.22 304
5891.94 344
5892.67 352
5893.39 350
5894.12 351
5894.84 333
5895.57 344
5896.29 362
5897.01 347
5897.74 288
5898.46 271
5899.19 371
5899.91 375
5900.64 416
5901.36 368
5902.09 352
5902.81 354
5903.54 382
5904.26 422
5904.99 405
5905.71 339
5906.44 355
5907.16 322
5907.89 328
5908.61 332
5909.34 344
5910.06 317
5910.79 320
5911.52 336
5912.24 356
5912.97 349
5913.69 334
5914.42 316
5915.14 328
5915.87 276
5916.60 272
5917.32 325
5918.05 345
5918.77 335
5919.50 296
5920.22 316
5920.95 333
5921.68 287
5922.40 323
5923.13 311
5923.86 299
5924.58 319
5925.31 341
5926.03 337
5926.76 371
5927.49 331
5928.21 289
5928.94 305
5929.67 311
5930.39 342
5931.12 326
5931.85 390
5932.57 397
5933.30 358
5934.03 395
5934.75 340
5935.48 327
5936.21 368
5936.94 304
5937.66 349
5938.39 365
5939.12 332
5939.84 336
5940.57 340
5941.30 398
5942.03 379
5942.75 298
5943.48 319
5944.21 335
5944.94 326
5945.66 366
5946.39 432
5947.12 391
5947.85 343
5948.57 373
5949.30 314
5950.03 333
5950.76 331
5951.48 280
5952.21 341
5952.94 314
5953.67 312
5954.40 401
5955.13 433
5955.85 372
5956.58 360
5957.31 346
5958.04 371
5958.77 363
5959.49 290
5960.22 307
5960.95 358
5961.68 397
5962.41 337
5963.14 315
5963.87 387
5964.60 393
5965.32 331
5966.05 324
5966.78 374
5967.51 381
5968.24 444
5968.97 407
5969.70 463
5970.43 380
5971.16 347
5971.88 446
5972.61 461
5973.34 363
5974.07 356
5974.80 374
5975.53 425
5976.26 403
5976.99 433
5977.72 412
5978.45 437
5979.18 431
5979.91 354
5980.64 316
5981.37 369
5982.10 354
5982.83 354
5983.56 328
5984.29 405
5985.02 458
5985.75 426
5986.48 363
5987.21 345
5987.94 441
5988.67 401
5989.40 431
5990.13 412
5990.86 406
5991.59 451
5992.32 423
5993.05 402
5993.78 404
5994.51 384
5995.24 440
5995.97 379
5996.70 379
5997.43 367
5998.16 358
5998.90 380
5999.63 500
6000.36 422
6001.09 374
6001.82 410
6002.55 446
6003.28 431
6004.01 364
6004.74 377
6005.47 425
6006.21 367
6006.94 380
6007.67 355
6008.40 426
6009.13 441
6009.86 447
6010.59 464
6011.33 411
6012.06 439
6012.79 581
6013.52 454
6014.25 440
6014.98 431
6015.72 508
6016.45 493
6017.18 430
6017.91 391
6018.64 387
6019.38 378
6020.11 351
6020.84 364
6021.57 367
6022.30 378
6023.04 314
6023.77 306
6024.50 329
6025.23 293
6025.97 396
6026.70 360
6027.43 333
6028.16 310
6028.90 325
6029.63 310
6030.36 344
6031.10 379
6031.83 357
6032.56 334
6033.29 338
6034.03 336
6034.76 317
6035.49 338
6036.23 362
6036.96 304
6037.69 344
6038.43 333
6039.16 292
6039.89 316
6040.63 338
6041.36 358
6042.09 360
6042.83 341
6043.56 325
6044.29 370
6045.03 366
6045.76 406
6046.49 464
6047.23 404
6047.96 426
6048.70 372
6049.43 365
6050.16 365
6050.90 315
6051.63 336
6052.37 387
6053.10 396
6053.83 330
6054.57 337
6055.30 335
6056.04 341
6056.77 311
6057.50 333
6058.24 325
6058.97 370
6059.71 325
6060.44 367
6061.18 357
6061.91 344
6062.65 363
6063.38 413
6064.12 351
6064.85 345
6065.59 315
6066.32 386
6067.06 347
6067.79 373
6068.53 383
6069.26 394
6070.00 370
6070.73 323
6071.47 355
6072.20 351
6072.94 366
6073.67 329
6074.41 323
6075.14 318
6075.88 374
6076.61 368
6077.35 353
6078.09 375
6078.82 386
6079.56 327
6080.29 405
6081.03 334
6081.76 278
6082.50 338
6083.24 339
6083.97 352
6084.71 366
6085.44 366
6086.18 406
6086.92 381
6087.65 316
6088.39 362
6089.13 423
6089.86 419
6090.60 378
6091.33 337
6092.07 319
6092.81 374
6093.54 373
6094.28 435
6095.02 347
6095.75 316
6096.49 310
6097.23 418
6097.96 374
6098.70 375
6099.44 391
6100.18 363
6100.91 370
6101.65 312
6102.39 297
6103.12 328
6103.86 289
6104.60 308
6105.34 287
6106.07 320
6106.81 319
6107.55 287
6108.28 329
6109.02 376
6109.76 380
6110.50 317
6111.24 342
6111.97 326
6112.71 397
6113.45 330
6114.19 323
6114.92 361
6115.66 337
6116.40 346
6117.14 343
6117.88 338
6118.61 323
6119.35 311
6120.09 284
6120.83 314
6121.57 366
6122.31 312
6123.04 313
6123.78 359
6124.52 361
6125.26 339
6126.00 335
6126.74 379
6127.47 401
6128.21 340
6128.95 340
6129.69 327
6130.43 371
6131.17 375
6131.91 412
6132.65 396
6133.39 369
6134.12 380
6134.86 411
6135.60 426
6136.34 387
6137.08 309
6137.82 371
6138.56 316
6139.30 400
6140.04 392
6140.78 413
6141.52 385
6142.26 390
6143.00 388
6143.74 385
6144.48 386
6145.21 339
6145.95 298
6146.69 365
6147.43 309
6148.17 319
6148.91 312
6149.65 316
6150.39 319
6151.13 367
6151.87 417
6152.61 388
6153.35 392
6154.09 420
6154.83 427
6155.58 363
6156.32 367
6157.06 360
6157.80 374
6158.54 366
6159.28 361
6160.02 353
6160.76 406
6161.50 392
6162.24 427
6162.98 439
6163.72 468
6164.46 405
6165.20 401
6165.94 401
6166.69 439
6167.43 470
6168.17 444
6168.91 468
6169.65 473
6170.39 470
6171.13 443
6171.87 468
6172.61 507
6173.36 551
6174.10 572
6174.84 548
6175.58 531
6176.32 555
6177.06 549
6177.81 510
6178.55 506
6179.29 508
6180.03 420
6180.77 458
6181.51 476
6182.26 413
6183.00 387
6183.74 393
6184.48 440
6185.22 436
6185.97 379
6186.71 407
6187.45 404
6188.19 431
6188.94 358
6189.68 416
6190.42 449
6191.16 432
6191.91 433
6192.65 424
6193.39 417
6194.13 480
6194.88 493
6195.62 458
6196.36 448
6197.10 418
6197.85 456
6198.59 470
6199.33 499
6200.08 483
6200.82 528
6201.56 435
6202.31 504
6203.05 520
6203.79 553
6204.53 556
6205.28 607
6206.02 632
6206.76 738
6207.51 924
6208.25 974
6209.00 970
6209.74 1024
6210.48 1104
6211.23 1160
6211.97 1106
6212.71 1109
6213.46 956
6214.20 905
6214.94 744
6215.69 723
6216.43 623
6217.18 589
6217.92 560
6218.67 533
6219.41 488
6220.15 459
6220.90 414
6221.64 486
6222.39 498
6223.13 451
6223.88 466
6224.62 535
6225.36 568
6226.11 547
6226.85 571
6227.60 535
6228.34 450
6229.09 450
6229.83 516
6230.58 513
6231.32 506
6232.07 403
6232.81 331
6233.56 432
6234.30 430
6235.05 468
6235.79 457
6236.54 417
6237.28 449
6238.03 472
6238.77 404
6239.52 389
6240.26 394
6241.01 364
6241.75 384
6242.50 463
6243.25 439
6243.99 415
6244.74 410
6245.48 411
6246.23 444
6246.97 518
6247.72 505
6248.47 532
6249.21 524
6249.96 538
6250.70 513
6251.45 431
6252.20 499
6252.94 465
6253.69 412
6254.43 401
6255.18 454
6255.93 404
6256.67 415
6257.42 396
6258.17 461
6258.91 480
6259.66 437
6260.41 411
6261.15 403
6261.90 436
6262.65 460
6263.39 459
6264.14 462
6264.89 447
6265.63 448
6266.38 429
6267.13 444
6267.87 382
6268.62 404
6269.37 400
6270.12 402
6270.86 428
6271.61 509
6272.36 542
6273.11 506
6273.85 514
6274.60 589
6275.35 455
6276.10 532
6276.84 562
6277.59 585
6278.34 542
6279.09 506
6279.83 592
6280.58 496
6281.33 442
6282.08 473
6282.83 550
6283.57 529
6284.32 482
6285.07 404
6285.82 359
6286.57 392
6287.31 433
6288.06 369
6288.81 416
6289.56 413
6290.31 429
6291.06 451
6291.80 393
6292.55 367
6293.30 389
6294.05 412
6294.80 381
6295.55 393
6296.30 395
6297.04 403
6297.79 364
6298.54 385
6299.29 349
6300.04 354
6300.79 418
6301.54 402
6302.29 414
6303.04 412
6303.79 408
6304.53 409
6305.28 402
6306.03 418
6306.78 421
6307.53 416
6308.28 414
6309.03 401
6309.78 436
6310.53 424
6311.28 391
6312.03 379
6312.78 381
6313.53 379
6314.28 399
6315.03 383
6315.78 344
6316.53 401
6317.28 447
6318.03 401
6318.78 380
6319.53 347
6320.28 395
6321.03 359
6321.78 331
6322.53 371
6323.28 353
6324.03 378
6324.78 388
6325.53 395
6326.28 357
6327.03 363
6327.78 331
6328.53 350
6329.28 311
6330.04 289
6330.79 376
6331.54 373
6332.29 326
6333.04 404
6333.79 362
6334.54 291
6335.29 278
6336.04 301
6336.79 350
6337.55 323
6338.30 345
6339.05 387
6339.80 351
6340.55 325
6341.30 325
6342.05 324
6342.81 350
6343.56 333
6344.31 316
6345.06 315
6345.81 327
6346.56 270
6347.32 317
6348.07 324
6348.82 279
6349.57 347
6350.32 390
6351.07 358
6351.83 313
6352.58 340
6353.33 343
6354.08 324
6354.84 315
6355.59 342
6356.34 392
6357.09 406
6357.84 319
6358.60 386
6359.35 347
6360.10 319
6360.85 331
6361.61 367
6362.36 367
6363.11 369
6363.87 344
6364.62 313
6365.37 336
6366.12 357
6366.88 297
6367.63 300
6368.38 318
6369.14 300
6369.89 318
6370.64 276
6371.40 292
6372.15 330
6372.90 360
6373.66 315
6374.41 326
6375.16 365
6375.92 321
6376.67 289
6377.42 325
6378.18 356
6378.93 357
6379.68 317
6380.44 321
6381.19 334
6381.95 299
6382.70 366
6383.45 327
6384.21 314
6384.96 327
6385.71 325
6386.47 362
6387.22 379
6387.98 329
6388.73 343
6389.49 324
6390.24 321
6390.99 287
6391.75 361
6392.50 346
6393.26 339
6394.01 363
6394.77 341
6395.52 353
6396.28 356
6397.03 330
6397.79 306
6398.54 293
6399.30 307
6400.05 323
6400.81 339
6401.56 334
6402.32 260
6403.07 311
6403.83 319
6404.58 304
6405.34 362
6406.09 367
6406.85 335
6407.60 366
6408.36 290
6409.11 343
6409.87 431
6410.62 345
6411.38 392
6412.13 339
6412.89 343
6413.65 342
6414.40 308
6415.16 319
6415.91 332
6416.67 353
6417.43 355
6418.18 320
6418.94 306
6419.69 328
6420.45 305
6421.21 269
6421.96 277
6422.72 291
6423.47 274
6424.23 283
6424.99 319
6425.74 295
6426.50 319
6427.26 343
6428.01 314
6428.77 295
6429.53 339
6430.28 309
6431.04 351
6431.80 280
6432.55 316
6433.31 309
6434.07 298
6434.82 360
6435.58 342
6436.34 359
6437.10 401
6437.85 408
6438.61 338
6439.37 337
6440.12 323
6440.88 312
6441.64 312
6442.40 286
6443.15 296
6443.91 337
6444.67 392
6445.43 310
6446.18 322
6446.94 298
6447.70 325
6448.46 300
6449.21 323
6449.97 316
6450.73 288
6451.49 327
6452.25 334
6453.00 365
6453.76 328
6454.52 305
6455.28 354
6456.04 352
6456.80 343
6457.55 371
6458.31 344
6459.07 328
6459.83 330
6460.59 270
6461.35 333
6462.10 351
6462.86 350
6463.62 366
6464.38 374
6465.14 301
6465.90 338
6466.66 341
6467.42 315
6468.17 400
6468.93 321
6469.69 291
6470.45 316
6471.21 327
6471.97 383
6472.73 346
6473.49 323
6474.25 331
6475.01 389
6475.77 369
6476.53 349
6477.28 340
6478.04 396
6478.80 397
6479.56 395
6480.32 379
6481.08 353
6481.84 374
6482.60 368
6483.36 351
6484.12 358
6484.88 417
6485.64 392
6486.40 404
6487.16 419
6487.92 402
6488.68 423
6489.44 414
6490.20 449
6490.96 430
6491.72 452
6492.48 483
6493.24 471
6494.00 462
6494.76 419
6495.53 387
6496.29 500
6497.05 413
6497.81 366
6498.57 458
6499.33 426
6500.09 446
6500.85 435
6501.61 408
6502.37 406
6503.13 401
6503.89 423
6504.65 460
6505.42 461
6506.18 540
6506.94 489
6507.70 481
6508.46 524
6509.22 518
6509.98 514
6510.74 511
6511.51 404
6512.27 468
6513.03 484
6513.79 489
6514.55 524
6515.31 526
6516.08 455
6516.84 530
6517.60 519
6518.36 516
6519.12 522
6519.89 577
6520.65 501
6521.41 515
6522.17 539
6522.93 556
6523.70 567
6524.46 594
6525.22 615
6525.98 665
6526.74 673
6527.51 654
6528.27 598
6529.03 646
6529.79 700
6530.56 649
6531.32 619
6532.08 720
6532.85 819
6533.61 923
6534.37 1066
6535.13 1200
6535.90 1335
6536.66 1460
6537.42 1622
6538.19 1555
6538.95 1595
6539.71 1621
6540.47 1507
6541.24 1338
6542.00 1076
6542.76 900
6543.53 836
6544.29 741
6545.05 659
6545.82 558
6546.58 551
6547.35 493
6548.11 470
6548.87 537
6549.64 464
6550.40 482
6551.16 496
6551.93 483
6552.69 500
6553.46 464
6554.22 470
6554.98 451
6555.75 476
6556.51 470
6557.28 434
6558.04 463
6558.80 429
6559.57 417
6560.33 413
6561.10 436
6561.86 443
6562.63 452
6563.39 464
6564.15 486
6564.92 458
6565.68 455
6566.45 535
6567.21 525
6567.98 472
6568.74 498
6569.51 524
6570.27 519
6571.04 574
6571.80 544
6572.57 536
6573.33 524
6574.10 562
6574.86 599
6575.63 516
6576.39 571
6577.16 586
6577.92 523
6578.69 561
6579.45 548
6580.22 518
6580.99 603
6581.75 609
6582.52 576
6583.28 593
6584.05 681
6584.81 683
6585.58 682
6586.35 673
6587.11 658
6587.88 723
6588.64 635
6589.41 556
6590.18 561
6590.94 591
6591.71 539
6592.47 579
6593.24 574
6594.01 586
6594.77 585
6595.54 599
6596.31 611
6597.07 603
6597.84 582
6598.61 540
6599.37 534
6600.14 506
6600.91 585
6601.67 492
6602.44 499
6603.21 534
6603.97 547
6604.74 496
6605.51 503
6606.27 520
6607.04 486
6607.81 476
6608.57 442
6609.34 465
6610.11 473
6610.88 490
6611.64 468
6612.41 467
6613.18 536
6613.95 513
6614.71 478
6615.48 444
6616.25 443
6617.02 465
6617.78 418
6618.55 464
6619.32 440
6620.09 463
6620.85 407
6621.62 432
6622.39 450
6623.16 468
6623.93 475
6624.69 493
6625.46 527
6626.23 514
6627.00 510
6627.77 511
6628.54 502
6629.30 516
6630.07 486
6630.84 441
6631.61 437
6632.38 545
6633.15 548
6633.91 579
6634.68 623
6635.45 604
6636.22 577
6636.99 572
6637.76 567
6638.53 541
6639.30 597
6640.06 537
6640.83 533
6641.60 489
6642.37 502
6643.14 429
6643.91 398
6644.68 418
6645.45 426
6646.22 518
6646.99 483
6647.76 414
6648.53 466
6649.30 420
6650.07 443
6650.83 475
6651.60 503
6652.37 497
6653.14 510
6653.91 456
6654.68 418
6655.45 405
6656.22 476
6656.99 462
6657.76 445
6658.53 442
6659.30 510
6660.07 429
6660.84 440
6661.61 478
6662.38 500
6663.15 454
6663.92 484
6664.70 537
6665.47 536
6666.24 501
6667.01 470
6667.78 550
6668.55 476
6669.32 476
6670.09 475
6670.86 470
6671.63 421
6672.40 411
6673.17 439
6673.94 438
6674.71 486
6675.49 418
6676.26 391
6677.03 384
6677.80 403
6678.57 369
6679.34 360
6680.11 432
6680.88 384
6681.65 367
6682.43 441
6683.20 412
6683.97 449
6684.74 476
6685.51 466
6686.28 458
6687.06 462
6687.83 487
6688.60 536
6689.37 533
6690.14 518
6690.91 422
6691.69 448
6692.46 456
6693.23 378
6694.00 377
6694.77 361
6695.55 310
6696.32 351
6697.09 346
6697.86 422
6698.64 405
6699.41 422
6700.18 357
6700.95 393
6701.73 397
6702.50 379
6703.27 378
6704.04 419
6704.82 390
6705.59 435
6706.36 363
6707.13 410
6707.91 383
6708.68 399
6709.45 389
6710.23 364
6711.00 324
6711.77 348
6712.55 359
6713.32 390
6714.09 319
6714.87 344
6715.64 381
6716.41 336
6717.19 317
6717.96 402
6718.73 387
6719.51 393
6720.28 329
6721.05 412
6721.83 378
6722.60 342
6723.37 387
6724.15 384
6724.92 335
6725.70 420
6726.47 352
6727.24 332
6728.02 395
6728.79 362
6729.57 376
6730.34 378
6731.11 353
6731.89 384
6732.66 353
6733.44 343
6734.21 357
6734.99 332
6735.76 332
6736.54 339
6737.31 347
6738.08 390
6738.86 348
6739.63 306
6740.41 351
6741.18 356
6741.96 335
6742.73 340
6743.51 375
6744.28 347
6745.06 350
6745.83 386
6746.61 347
6747.38 425
6748.16 408
6748.93 397
6749.71 414
6750.48 441
6751.26 416
6752.04 453
6752.81 426
6753.59 452
6754.36 341
6755.14 331
6755.91 367
6756.69 433
6757.46 367
6758.24 304
6759.02 349
6759.79 303
6760.57 339
6761.34 347
6762.12 355
6762.90 340
6763.67 348
6764.45 395
6765.22 379
6766.00 358
6766.78 332
6767.55 353
6768.33 432
6769.11 342
6769.88 292
6770.66 292
6771.44 299
6772.21 333
6772.99 345
6773.77 340
6774.54 327
6775.32 368
6776.10 365
6776.87 383
6777.65 381
6778.43 363
6779.20 432
6779.98 443
6780.76 406
6781.53 410
6782.31 428
6783.09 387
6783.87 332
6784.64 332
6785.42 341
6786.20 355
6786.98 326
6787.75 388
6788.53 352
6789.31 319
6790.09 281
6790.86 347
6791.64 301
6792.42 265
6793.20 255
6793.97 257
6794.75 281
6795.53 328
6796.31 269
6797.09 273
6797.86 296
6798.64 264
6799.42 253
6800.20 236
6800.98 300
6801.76 291
6802.53 333
6803.31 335
6804.09 290
6804.87 272
6805.65 312
6806.43 308
6807.20 268
6807.98 270
6808.76 293
6809.54 265
6810.32 321
6811.10 280
6811.88 270
6812.66 288
6813.44 291
6814.21 284
6814.99 311
6815.77 311
6816.55 306
6817.33 350
6818.11 270
6818.89 282
6819.67 360
6820.45 324
6821.23 358
6822.01 368
6822.79 415
6823.57 361
6824.35 322
6825.12 348
6825.90 325
6826.68 280
6827.46 330
6828.24 287
6829.02 270
6829.80 302
6830.58 296
6831.36 253
6832.14 265
6832.92 283
6833.70 277
6834.48 330
6835.26 328
6836.04 315
6836.82 316
6837.60 302
6838.39 309
6839.17 307
6839.95 272
6840.73 269
6841.51 278
6842.29 253
6843.07 255
6843.85 297
6844.63 328
6845.41 286
6846.19 336
6846.97 330
6847.75 298
6848.53 326
6849.32 350
6850.10 420
6850.88 367
6851.66 397
6852.44 474
6853.22 469
6854.00 455
6854.78 417
6855.56 511
6856.35 384
6857.13 335
6857.91 317
6858.69 366
6859.47 326
6860.25 279
6861.04 347
6861.82 269
6862.60 275
6863.38 281
6864.16 290
6864.94 331
6865.73 302
6866.51 340
6867.29 334
6868.07 311
6868.85 307
6869.64 343
6870.42 291
6871.20 305
6871.98 302
6872.77 334
6873.55 293
6874.33 290
6875.11 282
6875.90 263
6876.68 255
6877.46 297
6878.24 333
6879.03 276
6879.81 294
6880.59 323
6881.37 313
6882.16 347
6882.94 368
6883.72 415
6884.51 400
6885.29 356
6886.07 364
6886.86 389
6887.64 368
6888.42 340
6889.21 325
6889.99 339
6890.77 407
6891.56 382
6892.34 393
6893.12 355
6893.91 330
6894.69 376
6895.47 371
6896.26 341
6897.04 332
6897.82 290
6898.61 286
6899.39 276
6900.18 278
6900.96 319
6901.74 293
6902.53 334
6903.31 342
6904.10 305
6904.88 350
6905.66 358
6906.45 341
6907.23 383
6908.02 339
6908.80 331
6909.59 365
6910.37 334
6911.16 291
6911.94 277
6912.72 299
6913.51 276
6914.29 310
6915.08 327
6915.86 315
6916.65 293
6917.43 295
6918.22 287
6919.00 305
6919.79 298
6920.57 333
6921.36 351
6922.14 385
6922.93 393
6923.71 430
6924.50 414
6925.28 391
6926.07 350
6926.86 332
6927.64 310
6928.43 292
6929.21 357
6930.00 333
6930.78 292
6931.57 285
6932.35 309
6933.14 302
6933.93 263
6934.71 302
6935.50 284
6936.28 280
6937.07 270
6937.86 328
6938.64 330
6939.43 261
6940.21 292
6941.00 289
6941.79 295
6942.57 271
6943.36 282
6944.15 301
6944.93 267
6945.72 295
6946.51 298
6947.29 328
6948.08 282
6948.86 317
6949.65 302
6950.44 310
6951.23 364
6952.01 326
6952.80 347
6953.59 309
6954.37 270
6955.16 289
6955.95 348
6956.73 404
6957.52 342
6958.31 280
6959.10 331
6959.88 391
6960.67 356
6961.46 331
6962.25 335
6963.03 321
6963.82 324
6964.61 313
6965.40 390
6966.18 365
6966.97 325
6967.76 335
6968.55 367
6969.33 347
6970.12 358
6970.91 362
6971.70 391
6972.49 356
6973.27 349
6974.06 369
6974.85 384
6975.64 409
6976.43 400
6977.21 390
6978.00 370
6978.79 398
6979.58 450
6980.37 412
6981.16 376
6981.95 439
6982.73 508
6983.52 502
6984.31 549
6985.10 542
6985.89 591
6986.68 628
6987.47 674
6988.26 588
6989.04 602
6989.83 593
6990.62 578
6991.41 506
6992.20 449
6992.99 408
6993.78 429
6994.57 408
6995.36 394
6996.15 438
6996.94 422
6997.73 446
6998.51 499
6999.30 538
7000.09 596
7000.88 604
7001.67 551
7002.46 517
7003.25 491
7004.04 555
7004.83 471
7005.62 461
7006.41 455
7007.20 434
7007.99 397
7008.78 365
7009.57 329
7010.36 369
7011.15 315
7011.94 333
7012.73 365
7013.52 370
7014.31 352
7015.10 312
7015.89 333
7016.69 360
7017.48 377
7018.27 358
7019.06 328
7019.85 325
7020.64 283
7021.43 305
7022.22 360
7023.01 361
7023.80 329
7024.59 298
7025.38 328
7026.17 320
7026.97 379
7027.76 313
7028.55 286
7029.34 337
7030.13 331
7030.92 335
7031.71 347
7032.50 321
7033.30 270
7034.09 375
7034.88 337
7035.67 310
7036.46 330
7037.25 287
7038.05 332
7038.84 330
7039.63 327
7040.42 356
7041.21 326
7042.01 379
7042.80 321
7043.59 322
7044.38 337
7045.17 338
7045.97 385
7046.76 357
7047.55 373
7048.34 359
7049.13 305
7049.93 303
7050.72 349
7051.51 359
7052.30 284
7053.10 286
7053.89 327
7054.68 302
7055.47 290
7056.27 315
7057.06 371
7057.85 360
7058.65 334
7059.44 317
7060.23 358
7061.02 352
7061.82 285
7062.61 291
7063.40 314
7064.20 342
7064.99 300
7065.78 290
7066.58 328
7067.37 329
7068.16 272
7068.96 306
7069.75 351
7070.54 321
7071.34 292
7072.13 301
7072.93 307
7073.72 264
7074.51 346
7075.31 306
7076.10 301
7076.89 257
7077.69 274
7078.48 292
7079.28 310
7080.07 306
7080.86 309
7081.66 345
7082.45 307
7083.25 266
7084.04 331
7084.84 300
7085.63 283
7086.42 307
7087.22 354
7088.01 384
7088.81 321
7089.60 289
7090.40 305
7091.19 326
7091.99 306
7092.78 300
7093.58 310
7094.37 342
7095.17 303
7095.96 322
7096.76 329
7097.55 305
7098.35 281
7099.14 375
7099.94 301
7100.73 271
7101.53 287
7102.32 265
7103.12 266
7103.91 274
7104.71 272
7105.50 284
7106.30 294
7107.10 281
7107.89 274
7108.69 247
7109.48 290
7110.28 268
7111.07 268
7111.87 285
7112.67 284
7113.46 301
7114.26 276
7115.05 224
7115.85 255
7116.65 276
7117.44 359
7118.24 277
7119.03 245
7119.83 258
7120.63 278
7121.42 298
7122.22 274
7123.02 282
7123.81 248
7124.61 212
7125.41 249
7126.20 269
7127.00 278
7127.80 293
7128.59 252
7129.39 257
7130.19 253
7130.98 272
7131.78 275
7132.58 291
7133.37 321
7134.17 258
7134.97 260
7135.77 294
7136.56 227
7137.36 258
7138.16 277
7138.96 270
7139.75 282
7140.55 244
7141.35 223
7142.15 269
7142.94 327
7143.74 266
7144.54 253
7145.34 298
7146.13 305
7146.93 306
7147.73 274
7148.53 313
7149.33 282
7150.12 285
7150.92 282
7151.72 268
7152.52 294
7153.32 333
7154.11 260
7154.91 263
7155.71 296
7156.51 332
7157.31 270
7158.11 271
7158.90 259
7159.70 309
7160.50 330
7161.30 270
7162.10 265
7162.90 284
7163.70 235
7164.50 237
7165.29 268
7166.09 276
7166.89 277
7167.69 267
7168.49 249
7169.29 286
7170.09 259
7170.89 254
7171.69 258
7172.49 238
7173.29 265
7174.08 255
7174.88 247
7175.68 274
7176.48 216
7177.28 234
7178.08 271
7178.88 252
7179.68 266
7180.48 268
7181.28 291
7182.08 251
7182.88 234
7183.68 270
7184.48 272
7185.28 276
7186.08 230
7186.88 244
7187.68 243
7188.48 264
7189.28 264
7190.08 282
7190.88 281
7191.68 277
7192.48 232
7193.28 237
7194.08 225
7194.88 237
7195.68 284
7196.48 280
7197.28 254
7198.09 258
7198.89 249
7199.69 242
7200.49 230
7201.29 243
7202.09 263
7202.89 232
7203.69 236
7204.49 218
7205.29 269
7206.09 273
7206.90 255
7207.70 257
7208.50 222
7209.30 244
7210.10 246
7210.90 199
7211.70 216
7212.51 253
7213.31 240
7214.11 268
7214.91 294
7215.71 251
7216.51 221
7217.32 212
7218.12 270
7218.92 251
7219.72 251
7220.52 212
7221.32 257
7222.13 236
7222.93 298
7223.73 253
7224.53 297
7225.34 253
7226.14 226
7226.94 260
7227.74 263
7228.54 278
7229.35 259
7230.15 222
7230.95 206
7231.75 253
7232.56 283
7233.36 277
7234.16 266
7234.96 234
7235.77 263
7236.57 241
7237.37 297
7238.18 249
7238.98 276
7239.78 257
7240.59 244
7241.39 302
7242.19 278
7242.99 246
7243.80 245
7244.60 277
7245.40 259
7246.21 246
7247.01 256
7247.81 241
7248.62 271
7249.42 318
7250.23 303
7251.03 261
7251.83 304
7252.64 266
7253.44 265
7254.24 308
7255.05 258
7255.85 275
7256.66 252
7257.46 260
7258.26 255
7259.07 250
7259.87 240
7260.68 243
7261.48 283
7262.28 299
7263.09 281
7263.89 260
7264.70 292
7265.50 331
7266.31 286
7267.11 278
7267.92 262
7268.72 236
7269.52 258
7270.33 289
7271.13 273
7271.94 280
7272.74 259
7273.55 290
7274.35 275
7275.16 271
7275.96 267
7276.77 302
7277.57 320
7278.38 310
7279.18 308
7279.99 339
7280.79 360
7281.60 383
7282.41 373
7283.21 433
7284.02 512
7284.82 541
7285.63 523
7286.43 499
7287.24 540
7288.04 488
7288.85 498
7289.66 555
7290.46 463
7291.27 426
7292.07 417
7292.88 380
7293.68 297
7294.49 338
7295.30 358
7296.10 308
7296.91 321
7297.72 291
7298.52 280
7299.33 302
7300.13 344
7300.94 374
7301.75 332
7302.55 315
7303.36 336
7304.17 368
7304.97 381
7305.78 365
7306.59 399
7307.39 343
7308.20 332
7309.01 351
7309.81 352
7310.62 359
7311.43 346
7312.24 415
7313.04 451
7313.85 412
7314.66 363
7315.46 384
7316.27 421
7317.08 398
7317.89 399
7318.69 455
7319.50 475
7320.31 534
7321.12 593
7321.92 575
7322.73 586
7323.54 661
7324.35 690
7325.15 589
7325.96 507
7326.77 525
7327.58 480
7328.38 403
7329.19 425
7330.00 408
7330.81 323
7331.62 275
7332.43 267
7333.23 300
7334.04 347
7334.85 355
7335.66 332
7336.47 328
7337.27 331
7338.08 383
7338.89 340
7339.70 279
7340.51 293
7341.32 313
7342.13 367
7342.93 316
7343.74 283
7344.55 308
7345.36 294
7346.17 311
7346.98 294
7347.79 296
7348.60 304
7349.41 317
7350.22 326
7351.02 298
7351.83 276
7352.64 284
7353.45 296
7354.26 322
7355.07 311
7355.88 341
7356.69 347
7357.50 311
7358.31 315
7359.12 277
7359.93 317
7360.74 349
7361.55 321
7362.36 343
7363.17 329
7363.98 313
7364.79 343
7365.60 304
7366.41 286
7367.22 275
7368.03 297
7368.84 304
7369.65 309
7370.46 305
7371.27 321
7372.08 321
7372.89 334
7373.70 359
7374.51 309
7375.32 297
7376.13 317
7376.94 320
7377.75 276
7378.56 286
7379.37 346
7380.18 396
7380.99 404
7381.81 382
7382.62 399
7383.43 445
7384.24 449
7385.05 420
7385.86 377
7386.67 355
7387.48 352
7388.29 343
7389.11 299
7389.92 282
7390.73 289
7391.54 341
7392.35 314
7393.16 317
7393.97 255
7394.79 293
7395.60 355
7396.41 359
7397.22 299
7398.03 334
7398.84 330
7399.66 354
7400.47 376
7401.28 373
7402.09 359
7402.90 328
7403.72 377
7404.53 334
7405.34 358
7406.15 344
7406.96 355
7407.78 282
7408.59 291
7409.40 295
7410.21 325
7411.03 317
7411.84 270
7412.65 230
7413.46 277
7414.28 292
7415.09 273
7415.90 272
7416.71 261
7417.53 275
7418.34 297
7419.15 277
7419.97 276
7420.78 256
7421.59 327
7422.41 262
7423.22 300
7424.03 255
7424.84 276
7425.66 241
7426.47 299
7427.28 240
7428.10 213
7428.91 248
7429.72 267
7430.54 234
7431.35 230
7432.17 182
7432.98 249
7433.79 278
7434.61 293
7435.42 216
7436.23 231
7437.05 237
7437.86 246
7438.68 299
7439.49 249
7440.30 224
7441.12 250
7441.93 263
7442.75 256
7443.56 262
7444.38 277
7445.19 215
7446.00 254
7446.82 255
7447.63 264
7448.45 226
7449.26 207
7450.08 273
7450.89 243
7451.71 221
7452.52 209
7453.34 218
7454.15 210
7454.97 211
7455.78 230
7456.60 246
7457.41 237
7458.23 250
7459.04 240
7459.86 214
7460.67 227
7461.49 259
7462.30 271
7463.12 252
7463.93 260
7464.75 240
7465.56 225
7466.38 236
7467.19 262
7468.01 235
7468.82 237
7469.64 304
7470.46 250
7471.27 226
7472.09 248
7472.90 265
7473.72 255
7474.54 238
7475.35 190
7476.17 209
7476.98 233
7477.80 252
7478.62 272
7479.43 282
7480.25 271
7481.06 248
7481.88 271
7482.70 256
7483.51 250
7484.33 254
7485.15 212
7485.96 235
7486.78 287
7487.60 247
7488.41 253
7489.23 262
7490.05 259
7490.86 239
7491.68 236
7492.50 199
7493.31 222
7494.13 228
7494.95 206
7495.77 243
7496.58 258
7497.40 218
7498.22 242
7499.03 263
7499.85 248
7500.67 225
7501.49 207
7502.30 251
7503.12 243
7503.94 204
7504.76 219
7505.57 228
7506.39 251
7507.21 251
7508.03 220
7508.85 258
7509.66 234
7510.48 260
7511.30 247
7512.12 213
7512.94 206
7513.75 217
7514.57 262
7515.39 212
7516.21 216
7517.03 212
7517.84 250
7518.66 244
7519.48 193
7520.30 207
7521.12 231
7521.94 243
7522.76 216
7523.57 179
7524.39 185
7525.21 178
7526.03 245
7526.85 267
7527.67 250
7528.49 236
7529.31 215
7530.12 181
7530.94 197
7531.76 205
7532.58 273
7533.40 293
7534.22 239
7535.04 211
7535.86 212
7536.68 243
7537.50 257
7538.32 172
7539.14 195
7539.96 228
7540.78 234
7541.59 252
7542.41 222
7543.23 237
7544.05 187
7544.87 211
7545.69 219
7546.51 233
7547.33 253
7548.15 268
7548.97 256
7549.79 235
7550.61 273
7551.43 276
7552.25 280
7553.07 269
7553.89 246
7554.71 282
7555.53 266
7556.36 248
7557.18 280
7558.00 257
7558.82 261
7559.64 270
7560.46 306
7561.28 285
7562.10 232
7562.92 239
7563.74 240
7564.56 302
7565.38 259
7566.20 276
7567.02 274
7567.85 281
7568.67 244
7569.49 242
7570.31 229
7571.13 235
7571.95 232
7572.77 273
7573.59 267
7574.42 266
7575.24 306
7576.06 296
7576.88 299
7577.70 286
7578.52 288
7579.34 269
7580.17 249
7580.99 237
7581.81 224
7582.63 223
7583.45 280
7584.28 267
7585.10 298
7585.92 333
7586.74 296
7587.56 269
7588.39 280
7589.21 289
7590.03 278
7590.85 265
7591.67 283
7592.50 313
7593.32 265
7594.14 304
7594.96 282
7595.79 318
7596.61 282
7597.43 279
7598.26 314
7599.08 314
7599.90 321
7600.72 314
7601.55 300
7602.37 379
7603.19 369
7604.02 359
7604.84 386
7605.66 405
7606.48 373
7607.31 386
7608.13 385
7608.95 354
7609.78 377
7610.60 351
7611.42 314
7612.25 273
7613.07 279
7613.89 299
7614.72 316
7615.54 336
7616.37 352
7617.19 336
7618.01 362
7618.84 313
7619.66 323
7620.48 263
7621.31 274
7622.13 347
7622.96 373
7623.78 335
7624.60 353
7625.43 313
7626.25 290
7627.08 313
7627.90 335
7628.73 349
7629.55 356
7630.37 389
7631.20 393
7632.02 414
7632.85 468
7633.67 479
7634.50 481
7635.32 441
7636.15 467
7636.97 410
7637.80 337
7638.62 339
7639.45 288
7640.27 303
7641.10 289
7641.92 305
7642.75 315
7643.57 313
7644.40 314
7645.22 268
7646.05 265
7646.87 287
7647.70 315
7648.52 317
7649.35 303
7650.17 288
7651.00 323
7651.83 312
7652.65 262
7653.48 277
7654.30 253
7655.13 259
7655.95 237
7656.78 207
7657.61 257
7658.43 277
7659.26 287
7660.08 310
7660.91 251
7661.74 316
7662.56 299
7663.39 244
7664.21 225
7665.04 257
7665.87 215
7666.69 256
7667.52 269
7668.35 261
7669.17 258
7670.00 267
7670.83 239
7671.65 246
7672.48 220
7673.31 221
7674.13 228
7674.96 240
7675.79 256
7676.61 235
7677.44 250
7678.27 258
7679.09 266
7679.92 246
7680.75 232
7681.58 250
7682.40 256
7683.23 190
7684.06 237
7684.89 224
7685.71 224
7686.54 302
7687.37 258
7688.19 247
7689.02 224
7689.85 224
7690.68 228
7691.51 240
7692.33 199
7693.16 200
7693.99 247
7694.82 235
7695.64 214
7696.47 212
7697.30 214
7698.13 274
7698.96 266
7699.79 236
7700.61 247
7701.44 236
7702.27 259
7703.10 235
7703.93 189
7704.76 227
7705.58 238
7706.41 247
7707.24 228
7708.07 209
7708.90 276
7709.73 263
7710.56 227
7711.38 211
7712.21 271
7713.04 254
7713.87 239
7714.70 251
7715.53 199
7716.36 235
7717.19 202
7718.02 212
7718.85 217
7719.67 234
7720.50 237
7721.33 226
7722.16 230
7722.99 246
7723.82 217
7724.65 192
7725.48 216
7726.31 203
7727.14 217
7727.97 252
7728.80 240
7729.63 226
7730.46 229
7731.29 223
7732.12 213
7732.95 214
7733.78 239
7734.61 270
7735.44 236
7736.27 205
7737.10 187
7737.93 181
7738.76 216
7739.59 242
7740.42 235
7741.25 204
7742.08 203
7742.91 223
7743.74 226
7744.57 241
7745.40 258
7746.23 323
7747.06 305
7747.90 291
7748.73 370
7749.56 370
7750.39 389
7751.22 337
7752.05 324
7752.88 351
7753.71 268
7754.54 239
7755.37 233
7756.21 275
7757.04 244
7757.87 246
7758.70 237
7759.53 252
7760.36 214
7761.19 222
7762.03 236
7762.86 260
7763.69 306
7764.52 252
7765.35 276
7766.18 234
7767.02 263
7767.85 235
7768.68 218
7769.51 208
7770.34 219
7771.18 214
7772.01 188
7772.84 159
7773.67 194
7774.50 193
7775.34 177
7776.17 152
7777.00 191
7777.83 186
7778.67 201
7779.50 234
7780.33 203
7781.16 217
7782.00 246
7782.83 248
7783.66 215
7784.49 250
7785.33 227
7786.16 230
7786.99 202
7787.82 262
7788.66 227
7789.49 241
7790.32 210
7791.16 205
7791.99 219
7792.82 197
7793.66 196
7794.49 231
7795.32 195
7796.16 194
7796.99 199
7797.82 222
7798.66 216
7799.49 225
7800.32 229
7801.16 202
7801.99 227
7802.82 268
7803.66 232
7804.49 195
7805.33 196
7806.16 235
7806.99 203
7807.83 190
7808.66 198
7809.50 192
7810.33 174
7811.16 176
7812.00 206
7812.83 204
7813.67 197
7814.50 193
7815.34 199
7816.17 210
7817.00 209
7817.84 241
7818.67 223
7819.51 231
7820.34 248
7821.18 246
7822.01 244
7822.85 246
7823.68 220
7824.52 221
7825.35 212
7826.19 214
7827.02 199
7827.86 183
7828.69 198
7829.53 222
7830.36 235
7831.20 201
7832.03 217
7832.87 180
7833.70 213
7834.54 188
7835.37 210
7836.21 187
7837.04 187
7837.88 211
7838.72 174
7839.55 167
7840.39 181
7841.22 199
7842.06 173
7842.89 180
7843.73 201
7844.57 180
7845.40 190
7846.24 193
7847.07 191
7847.91 229
7848.75 266
7849.58 230
7850.42 180
7851.26 181
7852.09 174
7852.93 163
7853.77 229
7854.60 221
7855.44 203
7856.27 221
7857.11 226
7857.95 219
7858.78 218
7859.62 214
7860.46 191
7861.29 204
7862.13 218
7862.97 189
7863.81 195
7864.64 224
7865.48 234
7866.32 214
7867.15 161
7867.99 206
7868.83 182
7869.67 202
7870.50 186
7871.34 140
7872.18 211
7873.02 242
7873.85 223
7874.69 190
7875.53 188
7876.37 187
7877.20 180
7878.04 190
7878.88 193
7879.72 199
7880.55 177
7881.39 188
7882.23 226
7883.07 199
7883.91 169
7884.74 179
7885.58 248
7886.42 197
7887.26 194
7888.10 192
7888.94 212
7889.77 209
7890.61 217
7891.45 228
7892.29 216
7893.13 176
7893.97 180
7894.80 235
7895.64 237
7896.48 208
7897.32 191
7898.16 161
7899.00 188
7899.84 261
7900.68 218
7901.52 220
7902.35 271
7903.19 220
7904.03 270
7904.87 281
7905.71 244
7906.55 255
7907.39 240
7908.23 226
7909.07 231
7909.91 225
7910.75 239
7911.59 234
7912.43 238
7913.27 238
7914.11 216
7914.94 210
7915.78 296
7916.62 247
7917.46 260
7918.30 294
7919.14 260
7919.98 229
7920.82 257
7921.66 276
7922.50 217
7923.34 258
7924.18 272
7925.02 252
7925.87 220
7926.71 206
7927.55 186
7928.39 196
7929.23 163
7930.07 229
7930.91 158
7931.75 147
7932.59 183
7933.43 196
7934.27 165
7935.11 177
7935.95 204
7936.79 184
7937.63 169
7938.47 151
7939.32 190
7940.16 220
7941.00 198
7941.84 189
7942.68 192
7943.52 180
7944.36 177
7945.20 175
7946.04 155
7946.89 200
7947.73 190
7948.57 194
7949.41 179
7950.25 217
7951.09 224
7951.94 190
7952.78 180
7953.62 195
7954.46 236
7955.30 190
7956.14 181
7956.99 179
7957.83 213
7958.67 176
7959.51 187
7960.35 165
7961.20 198
7962.04 166
7962.88 164
7963.72 168
7964.57 190
7965.41 192
7966.25 185
7967.09 164
7967.94 195
7968.78 202
7969.62 169
7970.46 186
7971.31 207
7972.15 204
7972.99 184
7973.83 151
7974.68 164
7975.52 184
7976.36 170
7977.21 176
7978.05 197
7978.89 239
7979.74 235
7980.58 240
7981.42 219
7982.26 202
7983.11 190
7983.95 216
7984.79 195
7985.64 174
7986.48 207
7987.33 188
7988.17 175
7989.01 210
7989.86 220
7990.70 222
7991.54 177
7992.39 192
7993.23 224
7994.08 201
7994.92 199
7995.76 219
7996.61 179
7997.45 177
7998.30 188
7999.14 194
7999.98 180
8000.83 191
8001.67 182
8002.52 190
8003.36 191
8004.21 147
8005.05 188
8005.89 188
8006.74 179
8007.58 161
8008.43 196
8009.27 205
8010.12 199
8010.96 207
8011.81 189
8012.65 156
8013.50 202
8014.34 188
8015.19 181
8016.03 190
8016.88 167
8017.72 175
8018.57 164
8019.41 177
8020.26 170
8021.10 163
8021.95 168
8022.79 201
8023.64 179
8024.48 171
8025.33 219
8026.18 187
8027.02 217
8027.87 196
8028.71 193
8029.56 193
8030.40 199
8031.25 194
8032.10 185
8032.94 157
8033.79 161
8034.63 182
8035.48 191
8036.33 175
8037.17 146
8038.02 204
8038.86 198
8039.71 172
8040.56 157
8041.40 223
8042.25 198
8043.10 179
8043.94 151
8044.79 213
8045.64 187
8046.48 171
8047.33 197
8048.18 160
8049.02 169
8049.87 174
8050.72 154
8051.56 192
8052.41 171
8053.26 184
8054.10 172
8054.95 190
8055.80 173
8056.65 161
8057.49 169
8058.34 168
8059.19 148
8060.04 166
8060.88 177
8061.73 203
8062.58 199
8063.43 184
8064.27 183
8065.12 172
8065.97 178
8066.82 177
8067.66 186
8068.51 178
8069.36 173
8070.21 202
8071.06 188
8071.90 180
8072.75 187
8073.60 182
8074.45 191
8075.30 174
8076.14 213
8076.99 205
8077.84 189
8078.69 169
8079.54 195
8080.39 152
8081.23 159
8082.08 190
8082.93 166
8083.78 182
8084.63 181
8085.48 182
8086.33 164
8087.17 184
8088.02 203
8088.87 226
8089.72 207
8090.57 183
8091.42 242
8092.27 197
8093.12 239
8093.97 194
8094.82 181
8095.67 165
8096.51 181
8097.36 174
8098.21 175
8099.06 169
8099.91 191
8100.76 187
8101.61 186
8102.46 205
8103.31 195
8104.16 208
8105.01 194
8105.86 188
8106.71 171
8107.56 171
8108.41 160
8109.26 169
8110.11 177
8110.96 176
8111.81 165
8112.66 153
8113.51 151
8114.36 194
8115.21 209
8116.06 204
8116.91 186
8117.76 181
8118.61 177
8119.46 158
8120.31 192
8121.16 171
8122.01 196
8122.86 204
8123.72 200
8124.57 200
8125.42 194
8126.27 195
8127.12 251
8127.97 233
8128.82 235
8129.67 213
8130.52 214
8131.37 225
8132.22 212
8133.08 187
8133.93 212
8134.78 189
8135.63 193
8136.48 222
8137.33 251
8138.18 238
8139.04 236
8139.89 250
8140.74 227
8141.59 214
8142.44 251
8143.29 282
8144.15 286
8145.00 262
8145.85 276
8146.70 259
8147.55 293
8148.41 237
8149.26 223
8150.11 204
8150.96 206
8151.81 196
8152.67 191
8153.52 206
8154.37 232
8155.22 212
8156.08 227
8156.93 227
8157.78 233
8158.63 219
8159.49 231
8160.34 210
8161.19 223
8162.04 193
8162.90 217
8163.75 205
8164.60 226
8165.45 220
8166.31 196
8167.16 213
8168.01 207
8168.87 200
8169.72 236
8170.57 228
8171.43 210
8172.28 161
8173.13 174
8173.99 210
8174.84 204
8175.69 236
8176.55 237
8177.40 219
8178.25 215
8179.11 193
8179.96 157
8180.81 192
8181.67 203
8182.52 238
8183.38 203
8184.23 235
8185.08 234
8185.94 179
8186.79 229
8187.65 181
8188.50 202
8189.35 187
8190.21 193
8191.06 214
8191.92 225
8192.77 221
8193.63 191
8194.48 211
8195.33 209
8196.19 209
8197.04 186
8197.90 199
8198.75 214
8199.61 224
8200.46 169
8201.32 150
8202.17 166
8203.03 186
8203.88 211
8204.74 199
8205.59 193
8206.45 218
8207.30 222
8208.16 210
8209.01 224
8209.87 205
8210.72 261
8211.58 244
8212.43 212
8213.29 216
8214.14 199
8215.00 256
8215.86 238
8216.71 222
8217.57 219
8218.42 185
8219.28 182
8220.13 218
8220.99 236
8221.85 247
8222.70 278
8223.56 247
8224.41 237
8225.27 170
8226.13 196
8226.98 201
8227.84 191
8228.69 186
8229.55 222
8230.41 176
8231.26 192
8232.12 210
8232.98 192
8233.83 190
8234.69 157
8235.54 167
8236.40 178
8237.26 154
8238.11 184
8238.97 178
8239.83 179
8240.69 199
8241.54 248
8242.40 237
8243.26 221
8244.11 209
8244.97 184
8245.83 175
8246.68 207
8247.54 179
8248.40 222
8249.26 248
8250.11 226
8250.97 186
8251.83 155
8252.69 152
8253.54 159
8254.40 204
8255.26 233
8256.12 222
8256.97 206
8257.83 211
8258.69 221
8259.55 208
8260.40 186
8261.26 213
8262.12 181
8262.98 206
8263.84 234
8264.69 238
8265.55 199
8266.41 191
8267.27 156
8268.13 173
8268.99 183
8269.84 161
8270.70 158
8271.56 144
8272.42 157
8273.28 223
8274.14 204
8275.00 170
8275.85 151
8276.71 198
8277.57 201
8278.43 160
8279.29 178
8280.15 193
8281.01 217
8281.87 204
8282.72 217
8283.58 193
8284.44 203
8285.30 201
8286.16 184
8287.02 162
8287.88 177
8288.74 169
8289.60 192
8290.46 199
8291.32 192
8292.18 198
8293.04 192
8293.90 188
8294.76 198
8295.62 177
8296.47 201
8297.33 181
8298.19 186
8299.05 205
8299.91 209
8300.77 231
8301.63 213
8302.49 194
8303.35 204
8304.21 228
8305.07 241
8305.93 232
8306.80 223
8307.66 257
8308.52 245
8309.38 235
8310.24 246
8311.10 219
8311.96 242
8312.82 246
8313.68 272
8314.54 226
8315.40 223
8316.26 236
8317.12 256
8317.98 272
8318.84 278
8319.70 237
8320.57 217
8321.43 269
8322.29 258
8323.15 215
8324.01 223
8324.87 228
8325.73 188
8326.59 200
8327.46 191
8328.32 175
8329.18 210
8330.04 224
8330.90 239
8331.76 202
8332.62 215
8333.49 206
8334.35 209
8335.21 197
8336.07 197
8336.93 257
8337.79 217
8338.66 202
8339.52 250
8340.38 286
8341.24 214
8342.10 196
8342.97 222
8343.83 219
8344.69 249
8345.55 210
8346.42 226
8347.28 211
8348.14 217
8349.00 219
8349.87 247
8350.73 226
8351.59 175
8352.45 250
8353.32 252
8354.18 222
8355.04 226
8355.90 235
8356.77 218
8357.63 231
8358.49 209
8359.36 221
8360.22 204
8361.08 193
8361.95 180
8362.81 200
8363.67 204
8364.53 195
8365.40 199
8366.26 218
8367.12 215
8367.99 177
8368.85 218
8369.72 221
8370.58 197
8371.44 236
8372.31 250
8373.17 233
8374.03 233
8374.90 188
8375.76 204
8376.63 230
8377.49 263
8378.35 258
8379.22 205
8380.08 221
8380.95 216
8381.81 206
8382.67 204
8383.54 226
8384.40 240
8385.27 263
8386.13 255
8387.00 281
8387.86 248
8388.72 214
8389.59 222
8390.45 202
8391.32 215
8392.18 222
8393.05 224
8393.91 188
8394.78 178
8395.64 208
8396.51 185
8397.37 245
8398.24 231
8399.10 224
8399.97 200
8400.83 234
8401.70 250
8402.56 214
8403.43 206
8404.29 261
8405.16 226
8406.02 257
8406.89 213
8407.75 217
8408.62 201
8409.49 181
8410.35 240
8411.22 239
8412.08 227
8412.95 264
8413.81 227
8414.68 242
8415.55 244
8416.41 234
8417.28 244
8418.14 231
8419.01 203
8419.88 245
8420.74 264
8421.61 271
8422.48 241
8423.34 233
8424.21 219
8425.07 222
8425.94 216
8426.81 234
8427.67 242
8428.54 253
8429.41 264
8430.27 299
8431.14 247
8432.01 264
8432.87 261
8433.74 264
8434.61 259
8435.47 267
8436.34 275
8437.21 269
8438.08 253
8438.94 248
8439.81 280
8440.68 260
8441.54 280
8442.41 286
8443.28 255
8444.15 287
8445.01 302
8445.88 330
8446.75 348
8447.62 286
8448.48 302
8449.35 304
8450.22 307
8451.09 321
8451.95 299
8452.82 320
8453.69 338
8454.56 365
8455.43 439
8456.29 450
8457.16 520
8458.03 557
8458.90 578
8459.77 622
8460.63 652
8461.50 606
8462.37 550
8463.24 557
8464.11 482
8464.98 458
8465.84 398
8466.71 385
8467.58 392
8468.45 414
8469.32 454
8470.19 452
8471.06 464
8471.93 462
8472.79 464
8473.66 502
8474.53 521
8475.40 448
8476.27 431
8477.14 398
8478.01 367
8478.88 309
8479.75 335
8480.62 339
8481.48 335
8482.35 306
8483.22 324
8484.09 291
8484.96 263
8485.83 264
8486.70 292
8487.57 290
8488.44 346
8489.31 316
8490.18 288
8491.05 288
8491.92 312
8492.79 317
8493.66 311
8494.53 284
8495.40 281
8496.27 309
8497.14 331
8498.01 289
8498.88 272
8499.75 286
8500.62 294
8501.49 246
8502.36 232
8503.23 262
8504.10 252
8504.97 293
8505.84 294
8506.71 260
8507.58 315
8508.45 295
8509.33 332
8510.20 320
8511.07 319
8511.94 295
8512.81 298
8513.68 285
8514.55 269
8515.42 253
8516.29 261
8517.16 259
8518.04 246
8518.91 261
8519.78 286
8520.65 273
8521.52 262
8522.39 265
8523.26 245
8524.13 269
8525.01 298
8525.88 239
8526.75 253
8527.62 284
8528.49 248
8529.36 271
8530.24 228
8531.11 251
8531.98 245
8532.85 266
8533.72 291
8534.60 300
8535.47 304
8536.34 297
8537.21 252
8538.08 284
8538.96 266
8539.83 225
8540.70 274
8541.57 293
8542.45 222
8543.32 228
8544.19 277
8545.06 252
8545.94 231
8546.81 273
8547.68 292
8548.55 246
8549.43 286
8550.30 259
8551.17 307
8552.05 285
8552.92 324
8553.79 338
8554.66 363
8555.54 363
8556.41 394
8557.28 398
8558.16 356
8559.03 353
8559.90 330
8560.78 292
8561.65 263
8562.52 263
8563.40 237
8564.27 214
8565.14 263
8566.02 251
8566.89 205
8567.77 243
8568.64 279
8569.51 227
8570.39 228
8571.26 214
8572.13 239
8573.01 250
8573.88 253
8574.76 241
8575.63 223
8576.50 211
8577.38 246
8578.25 216
8579.13 204
8580.00 180
8580.88 223
8581.75 189
8582.63 205
8583.50 205
8584.37 209
8585.25 257
8586.12 223
8587.00 211
8587.87 190
8588.75 166
8589.62 216
8590.50 261
8591.37 205
8592.25 198
8593.12 184
8594.00 213
8594.87 218
8595.75 193
8596.62 224
8597.50 212
8598.37 216
8599.25 194
8600.12 206
8601.00 223
8601.87 207
8602.75 218
8603.63 215
8604.50 218
8605.38 191
8606.25 205
8607.13 215
8608.00 187
8608.88 202
8609.76 192
8610.63 185
8611.51 171
8612.38 188
8613.26 210
8614.14 178
8615.01 188
8615.89 182
8616.76 207
8617.64 193
8618.52 213
8619.39 198
8620.27 170
8621.15 176
8622.02 163
8622.90 163
8623.78 206
8624.65 223
8625.53 189
8626.41 203
8627.28 190
8628.16 248
8629.04 217
8629.91 214
8630.79 221
8631.67 186
8632.54 175
8633.42 171
8634.30 203
8635.17 228
8636.05 220
8636.93 192
8637.81 201
8638.68 234
8639.56 209
8640.44 195
8641.32 230
8642.19 236
8643.07 213
8643.95 221
8644.83 229
8645.70 197
8646.58 177
8647.46 228
8648.34 239
8649.22 238
8650.09 195
8650.97 224
8651.85 222
8652.73 223
8653.61 194
8654.48 203
8655.36 185
8656.24 179
8657.12 177
8658.00 170
8658.87 176
8659.75 168
8660.63 186
8661.51 176
8662.39 189
8663.27 229
8664.15 194
8665.02 196
8665.90 195
8666.78 172
8667.66 164
8668.54 197
8669.42 211
8670.30 190
8671.18 189
8672.06 203
8672.93 214
8673.81 195
8674.69 190
8675.57 206
8676.45 217
8677.33 225
8678.21 198
8679.09 194
8679.97 148
8680.85 185
8681.73 189
8682.61 164
8683.49 176
8684.37 170
8685.25 159
8686.13 154
8687.01 198
8687.89 180
8688.77 180
8689.65 191
8690.53 213
8691.41 190
8692.29 225
8693.17 256
8694.05 288
8694.93 232
8695.81 210
8696.69 206
8697.57 192
8698.45 170
8699.33 197
8700.21 190
8701.09 203
8701.97 177
8702.85 199
8703.73 201
8704.61 176
8705.49 157
8706.37 183
8707.25 153
8708.13 185
8709.01 191
8709.90 158
8710.78 177
8711.66 189
8712.54 190
8713.42 159
8714.30 168
8715.18 175
8716.06 177
8716.94 188
8717.83 177
8718.71 161
8719.59 195
8720.47 204
8721.35 180
8722.23 198
8723.11 195
8724.00 167
8724.88 179
8725.76 210
8726.64 175
8727.52 143
8728.41 194
8729.29 222
8730.17 243
8731.05 237
8731.93 228
8732.82 239
8733.70 217
8734.58 217
8735.46 207
8736.34 234
8737.23 243
8738.11 206
8738.99 242
8739.87 209
8740.76 203
8741.64 216
8742.52 209
8743.40 181
8744.29 166
8745.17 222
8746.05 212
8746.94 224
8747.82 234
8748.70 217
8749.58 191
8750.47 190
8751.35 217
8752.23 189
8753.12 204
8754.00 196
8754.88 193
8755.77 220
8756.65 248
8757.53 262
8758.42 278
8759.30 273
8760.18 276
8761.07 281
8761.95 290
8762.83 277
8763.72 290
8764.60 281
8765.48 301
8766.37 283
8767.25 218
8768.14 250
8769.02 267
8769.90 265
8770.79 236
8771.67 233
8772.56 238
8773.44 254
8774.32 261
8775.21 237
8776.09 274
8776.98 247
8777.86 236
8778.75 231
8779.63 229
8780.52 286
8781.40 298
8782.28 260
8783.17 269
8784.05 300
8784.94 282
8785.82 283
8786.71 263
8787.59 250
8788.48 249
8789.36 268
8790.25 254
8791.13 260
8792.02 282
8792.90 265
8793.79 277
8794.67 259
8795.56 261
8796.44 317
8797.33 303
8798.22 296
8799.10 270
8799.99 302
8800.87 299
8801.76 289
8802.64 276
8803.53 262
8804.41 250
8805.30 265
8806.19 277
8807.07 235
8807.96 217
8808.84 235
8809.73 248
8810.62 237
8811.50 251
8812.39 222
8813.27 289
8814.16 259
8815.05 232
8815.93 240
8816.82 254
8817.71 222
8818.59 217
8819.48 224
8820.36 274
8821.25 219
8822.14 214
8823.02 227
8823.91 230
8824.80 210
8825.68 192
8826.57 193
8827.46 220
8828.35 214
8829.23 217
8830.12 237
8831.01 247
8831.89 228
8832.78 209
8833.67 200
8834.56 181
8835.44 217
8836.33 213
8837.22 236
8838.10 234
8838.99 200
8839.88 213
8840.77 191
8841.65 164
8842.54 202
8843.43 211
8844.32 186
8845.21 173
8846.09 169
8846.98 168
8847.87 176
8848.76 209
8849.65 177
8850.53 154
8851.42 173
8852.31 177
8853.20 192
8854.09 169
8854.97 194
8855.86 206
8856.75 174
8857.64 192
8858.53 185
8859.42 184
8860.30 218
8861.19 196
8862.08 210
8862.97 188
8863.86 204
8864.75 194
8865.64 219
8866.53 188
8867.41 199
8868.30 207
8869.19 199
8870.08 174
8870.97 183
8871.86 199
8872.75 176
8873.64 207
8874.53 184
8875.42 154
8876.31 201
8877.20 156
8878.08 139
8878.97 163
8879.86 152
8880.75 141
8881.64 136
8882.53 188
8883.42 173
8884.31 130
8885.20 149
8886.09 170
8886.98 136
8887.87 157
8888.76 170
8889.65 164
8890.54 163
8891.43 171
8892.32 191
8893.21 175
8894.10 187
8894.99 193
8895.88 161
8896.77 148
8897.66 151
8898.55 151
8899.44 152
8900.33 176
8901.23 154
8902.12 144
8903.01 169
8903.90 159
8904.79 186
8905.68 160
8906.57 126
8907.46 145
8908.35 157
8909.24 152
8910.13 149
8911.02 146
8911.92 176
8912.81 139
8913.70 145
8914.59 150
8915.48 174
8916.37 163
8917.26 171
8918.15 163
8919.05 162
8919.94 170
8920.83 166
8921.72 139
8922.61 151
8923.50 162
8924.40 186
8925.29 157
8926.18 133
8927.07 131
8927.96 149
8928.86 154
8929.75 171
8930.64 136
8931.53 125
8932.42 147
8933.32 152
8934.21 139
8935.10 137
8935.99 135
8936.89 180
8937.78 147
8938.67 156
8939.56 138
8940.46 177
8941.35 159
8942.24 137
8943.13 137
8944.03 136
8944.92 157
8945.81 137
8946.70 132
8947.60 163
8948.49 158
8949.38 148
8950.28 148
8951.17 184
8952.06 135
8952.96 126
8953.85 134
8954.74 122
8955.64 132
8956.53 159
8957.42 138
8958.32 120
8959.21 141
8960.10 150
8961.00 122
8961.89 139
8962.78 133
8963.68 138
8964.57 154
8965.46 168
8966.36 140
8967.25 141
8968.15 115
8969.04 131
8969.93 123
8970.83 138
8971.72 150
8972.62 132
8973.51 109
8974.41 123
8975.30 135
8976.19 130
8977.09 124
8977.98 136
8978.88 142
8979.77 110
8980.67 123
8981.56 134
8982.46 140
8983.35 150
8984.25 138
8985.14 126
8986.03 133
8986.93 126
8987.82 129
8988.72 119
8989.61 135
8990.51 163
8991.40 137
8992.30 137
8993.19 129
8994.09 142
8994.99 127
8995.88 109
8996.78 120
8997.67 114
8998.57 123
8999.46 118
9000.36 110
9001.25 143
9002.15 122
9003.04 137
9003.94 134
9004.84 136
9005.73 129
9006.63 107
9007.52 134
9008.42 141
9009.32 114
9010.21 132
9011.11 120
9012.00 121
9012.90 105
9013.80 103
9014.69 103
9015.59 117
9016.49 118
9017.38 118
9018.28 100
9019.17 111
9020.07 111
9020.97 113
9021.86 91
9022.76 125
9023.66 132
9024.55 116
9025.45 118
9026.35 117
9027.25 110
9028.14 134
9029.04 117
9029.94 112
9030.83 104
9031.73 119
9032.63 117
9033.52 122
9034.42 102
9035.32 107
9036.22 118
9037.11 148
9038.01 133
9038.91 103
9039.81 95
9040.70 127
9041.60 130
9042.50 125
9043.40 123
9044.29 157
9045.19 113
9046.09 115
9046.99 108
9047.89 123
9048.78 125
9049.68 142
9050.58 132
9051.48 126
9052.38 105
9053.27 113
9054.17 108
9055.07 128
9055.97 120
9056.87 99
9057.77 120
9058.66 119
9059.56 119
9060.46 96
9061.36 112
9062.26 97
9063.16 103
9064.06 142
9064.95 130
9065.85 130
9066.75 120
9067.65 113
9068.55 111
9069.45 121
9070.35 110
9071.25 115
9072.15 133
9073.05 109
9073.94 109
9074.84 104
9075.74 123
9076.64 131
9077.54 121
9078.44 150
9079.34 134
9080.24 82
9081.14 101
9082.04 102
9082.94 101
9083.84 120
9084.74 115
9085.64 133
9086.54 125
9087.44 122
9088.34 115
9089.24 97
9090.14 114
9091.04 101
9091.94 121
9092.84 136
9093.74 147
9094.64 125
9095.54 111
9096.44 102
9097.34 100
9098.24 120
9099.14 88
9100.04 98
9100.94 118
9101.84 90
9102.74 100
9103.64 98
9104.54 128
9105.44 111
9106.35 95
9107.25 104
9108.15 120
9109.05 134
9109.95 146
9110.85 107
9111.75 119
9112.65 118
9113.55 110
9114.46 91
9115.36 92
9116.26 76
9117.16 112
9118.06 106
9118.96 113
9119.86 120
9120.76 140
9121.67 120
9122.57 129
9123.47 116
9124.37 116
9125.27 101
9126.17 118
9127.08 113
9127.98 104
9128.88 130
9129.78 130
9130.68 125
9131.59 121
9132.49 126
9133.39 108
9134.29 114
9135.20 135
9136.10 122
9137.00 138
9137.90 136
9138.80 102
9139.71 102
9140.61 107
9141.51 104
9142.41 87
9143.32 107
9144.22 108
9145.12 113
9146.03 125
9146.93 136
9147.83 117
9148.73 94
9149.64 80
9150.54 83
9151.44 115
9152.35 101
9153.25 98
9154.15 108
9155.06 92
9155.96 102
9156.86 100
9157.77 106
9158.67 113
9159.57 135
9160.48 123
9161.38 100
9162.28 97
9163.19 97
9164.09 93
9164.99 104
9165.90 111
9166.80 97
9167.71 93
9168.61 109
9169.51 106
9170.42 84
9171.32 84
9172.23 108
9173.13 118
9174.03 108
9174.94 112
9175.84 131
9176.75 128
9177.65 103
9178.56 104
9179.46 120
9180.36 125
9181.27 116
9182.17 124
9183.08 140
9183.98 112
9184.89 128
9185.79 108
9186.70 99
9187.60 98
9188.51 103
9189.41 103
9190.32 134
9191.22 150
9192.13 124
9193.03 127
9193.94 125
9194.84 131
9195.75 132
9196.65 86
9197.56 110
9198.46 104
9199.37 121
9200.27 125
9201.18 124
9202.09 117
9202.99 123
9203.90 103
9204.80 145
9205.71 146
9206.61 134
9207.52 124
9208.43 99
9209.33 109
9210.24 104
9211.14 102
9212.05 96
9212.96 111
9213.86 118
9214.77 91
9215.67 120
9216.58 98
9217.49 94
9218.39 101
9219.30 105
9220.21 108
9221.11 109
9222.02 112
9222.93 90
9223.83 85
9224.74 111
9225.65 123
9226.55 108
9227.46 108
9228.37 111
9229.27 97
9230.18 89
9231.09 102
9231.99 98
9232.90 111
9233.81 104
9234.71 106
9235.62 101
9236.53 119
9237.44 131
9238.34 111
9239.25 94
9240.16 99
9241.07 96
9241.97 108
9242.88 92
9243.79 97
9244.70 95
9245.60 123
9246.51 127
9247.42 98
9248.33 99
9249.24 102
9250.14 94
9251.05 107
9251.96 97
9252.87 121
9253.78 106
9254.68 93
9255.59 109
9256.50 111
9257.41 90
9258.32 103
9259.22 105
9260.13 111
9261.04 123
9261.95 98
9262.86 101
9263.77 96
9264.68 105
9265.58 89
9266.49 108
9267.40 93
9268.31 96
9269.22 98
9270.13 102
9271.04 99
9271.95 85
9272.86 93
9273.76 112
9274.67 121
9275.58 97
9276.49 103
9277.40 98
9278.31 127
9279.22 118
9280.13 122
9281.04 121
9281.95 102
9282.86 86
9283.77 97
9284.68 121
9285.59 112
9286.50 107
9287.41 95
9288.32 95
9289.23 107
9290.14 102
9291.05 113
9291.96 97
9292.87 108
9293.78 101
9294.69 99
9295.60 91
9296.51 98
9297.42 145
9298.33 117
9299.24 126
9300.15 104
9301.06 117
9301.97 103
9302.88 98
9303.79 103
9304.70 102
9305.61 96
9306.52 90
9307.43 100
9308.34 156
9309.25 119
9310.16 127
9311.08 123
9311.99 108
9312.90 110
9313.81 118
9314.72 100
9315.63 109
9316.54 141
9317.45 94
9318.36 109
9319.28 125
9320.19 89
9321.10 87
9322.01 78
9322.92 86
9323.83 95
9324.74 100
9325.66 114
9326.57 113
9327.48 90
9328.39 96
9329.30 97
9330.21 110
9331.13 102
9332.04 93
9332.95 106
9333.86 122
9334.77 107
9335.69 133
9336.60 105
9337.51 123
9338.42 112
9339.34 91
9340.25 132
9341.16 105
9342.07 112
9342.98 94
9343.90 115
9344.81 114
9345.72 97
9346.64 111
9347.55 109
9348.46 88
9349.37 96
9350.29 102
9351.20 121
9352.11 134
9353.03 124
9353.94 101
9354.85 91
9355.76 109
9356.68 125
9357.59 116
9358.50 92
9359.42 115
9360.33 111
9361.24 131
9362.16 98
9363.07 116
9363.98 117
9364.90 124
9365.81 97
9366.72 117
9367.64 101
9368.55 113
9369.47 102
9370.38 116
9371.29 107
9372.21 92
9373.12 106
9374.04 113
9374.95 101
9375.86 124
9376.78 117
9377.69 102
9378.61 102
9379.52 141
9380.43 105
9381.35 121
9382.26 119
9383.18 121
9384.09 117
9385.01 117
9385.92 114
9386.84 95
9387.75 103
9388.67 109
9389.58 106
9390.49 120
9391.41 119
9392.32 142
9393.24 154
9394.15 157
9395.07 153
9395.98 149
9396.90 127
9397.81 132
9398.73 135
9399.65 145
9400.56 163
9401.48 124
9402.39 116
9403.31 106
9404.22 115
9405.14 94
9406.05 117
9406.97 118
9407.88 127
9408.80 152
9409.72 124
9410.63 113
9411.55 125
9412.46 117
9413.38 121
9414.30 112
9415.21 124
9416.13 122
9417.04 119
9417.96 131
9418.88 106
9419.79 125
9420.71 120
9421.62 109
9422.54 101
9423.46 106
9424.37 133
9425.29 141
9426.21 122
9427.12 130
9428.04 124
9428.96 123
9429.87 116
9430.79 152
9431.71 152
9432.62 133
9433.54 157
9434.46 135
9435.37 127
9436.29 146
9437.21 127
9438.13 151
9439.04 112
9439.96 139
9440.88 145
9441.79 144
9442.71 132
9443.63 129
9444.55 139
9445.46 102
9446.38 112
9447.30 140
9448.22 146
9449.13 122
9450.05 118
9450.97 171
9451.89 174
9452.81 176
9453.72 216
9454.64 166
9455.56 161
9456.48 177
9457.40 146
9458.31 160
9459.23 142
9460.15 127
9461.07 120
9461.99 116
9462.90 125
9463.82 124
9464.74 158
9465.66 129
9466.58 114
9467.50 110
9468.42 118
9469.33 113
9470.25 111
9471.17 117
9472.09 125
9473.01 121
9473.93 125
9474.85 105
9475.77 116
9476.68 100
9477.60 130
9478.52 130
9479.44 107
9480.36 129
9481.28 123
9482.20 142
9483.12 162
9484.04 121
9484.96 133
9485.88 140
9486.80 158
9487.72 125
9488.64 118
9489.56 141
9490.48 126
9491.39 126
9492.31 120
9493.23 136
9494.15 133
9495.07 111
9495.99 127
9496.91 103
9497.83 104
9498.75 123
9499.67 111
9500.59 117
9501.51 120
9502.43 128
9503.36 135
9504.28 125
9505.20 100
9506.12 108
9507.04 119
9507.96 105
9508.88 116
9509.80 122
9510.72 132
9511.64 109
9512.56 117
9513.48 117
9514.40 98
9515.32 98
9516.24 111
9517.16 118
9518.09 97
9519.01 125
9519.93 141
9520.85 145
9521.77 113
9522.69 121
9523.61 131
9524.53 137
9525.46 119
9526.38 124
9527.30 143
9528.22 125
9529.14 119
9530.06 139
9530.98 169
9531.91 156
9532.83 146
9533.75 114
9534.67 115
9535.59 141
9536.52 160
9537.44 139
9538.36 143
9539.28 155
9540.20 115
9541.13 119
9542.05 132
9542.97 96
9543.89 93
9544.81 122
9545.74 130
9546.66 120
9547.58 130
9548.50 131
9549.43 123
9550.35 115
9551.27 118
9552.19 100
9553.12 99
9554.04 101
9554.96 114
9555.89 109
9556.81 108
9557.73 109
9558.65 118
9559.58 123
9560.50 124
9561.42 108
9562.35 115
9563.27 123
9564.19 130
9565.12 122
9566.04 116
9566.96 106
9567.89 120
9568.81 121
9569.73 122
9570.66 119
9571.58 103
9572.50 91
9573.43 113
9574.35 148
9575.28 138
9576.20 146
9577.12 123
9578.05 122
9578.97 125
9579.89 122
9580.82 120
9581.74 122
9582.67 133
9583.59 148
9584.52 123
9585.44 103
9586.36 110
9587.29 102
9588.21 114
9589.14 113
9590.06 102
9590.99 126
9591.91 147
9592.84 129
9593.76 189
9594.68 144
9595.61 111
9596.53 143
9597.46 152
9598.38 130
9599.31 118
9600.23 160
9601.16 162
9602.08 131
9603.01 132
9603.93 133
9604.86 147
9605.78 133
9606.71 133
9607.64 150
9608.56 137
9609.49 114
9610.41 125
9611.34 100
9612.26 101
9613.19 147
9614.11 151
9615.04 121
9615.97 158
9616.89 163
9617.82 139
9618.74 145
9619.67 161
9620.59 155
9621.52 169
9622.45 131
9623.37 166
9624.30 156
9625.22 163
9626.15 173
9627.08 187
9628.00 186
9628.93 185
9629.86 196
9630.78 198
9631.71 210
9632.64 203
9633.56 200
9634.49 213
9635.42 222
9636.34 230
9637.27 238
9638.20 248
9639.12 272
9640.05 250
9640.98 253
9641.90 251
9642.83 239
9643.76 209
9644.69 214
9645.61 248
9646.54 306
9647.47 305
9648.39 302
9649.32 335
9650.25 332
9651.18 345
9652.10 338
9653.03 379
9653.96 315
9654.89 297
9655.81 301
9656.74 262
9657.67 234
9658.60 246
9659.53 260
9660.45 220
9661.38 209
9662.31 223
9663.24 217
9664.16 198
9665.09 235
9666.02 229
9666.95 241
9667.88 226
9668.81 213
9669.73 266
9670.66 211
9671.59 196
9672.52 215
9673.45 217
9674.38 213
9675.31 263
9676.23 252
9677.16 197
9678.09 236
9679.02 208
9679.95 211
9680.88 207
9681.81 204
9682.74 251
9683.66 288
9684.59 270
9685.52 218
9686.45 218
9687.38 243
9688.31 228
9689.24 202
9690.17 239
9691.10 225
9692.03 236
9692.96 230
9693.89 239
9694.82 263
9695.75 263
9696.68 220
9697.60 200
9698.53 204
9699.46 267
9700.39 244
9701.32 217
9702.25 243
9703.18 267
9704.11 244
9705.04 255
9705.97 242
9706.90 219
9707.83 210
9708.76 213
9709.69 192
9710.62 211
9711.56 221
9712.49 214
9713.42 224
9714.35 183
9715.28 205
9716.21 192
9717.14 173
9718.07 196
9719.00 214
9719.93 190
9720.86 174
9721.79 174
9722.72 162
9723.65 181
9724.58 199
9725.52 215
9726.45 148
9727.38 160
9728.31 178
9729.24 183
9730.17 220
9731.10 197
9732.03 188
9732.97 172
9733.90 183
9734.83 172
9735.76 171
9736.69 200
9737.62 202
9738.55 197
9739.49 180
9740.42 165
9741.35 159
9742.28 177
9743.21 166
9744.15 165
9745.08 168
9746.01 163
9746.94 166
9747.87 179
9748.81 174
9749.74 172
9750.67 168
9751.60 178
9752.53 185
9753.47 177
9754.40 167
9755.33 177
9756.26 208
9757.20 162
9758.13 164
9759.06 182
9759.99 175
9760.93 180
9761.86 196
9762.79 191
9763.73 174
9764.66 203
9765.59 182
9766.52 173
9767.46 195
9768.39 211
9769.32 194
9770.26 176
9771.19 202
9772.12 209
9773.06 193
9773.99 188
9774.92 189
9775.86 205
9776.79 180
9777.72 166
9778.66 184
9779.59 181
9780.52 205
9781.46 191
9782.39 190
9783.33 205
9784.26 220
9785.19 257
9786.13 263
9787.06 230
9787.99 226
9788.93 243
9789.86 250
9790.80 232
9791.73 252
9792.67 210
9793.60 177
9794.53 184
9795.47 235
9796.40 204
9797.34 211
9798.27 229
9799.21 222
9800.14 218
9801.08 213
9802.01 242
9802.94 229
9803.88 176
9804.81 186
9805.75 182
9806.68 165
9807.62 201
9808.55 162
9809.49 139
9810.42 183
9811.36 170
9812.29 161
9813.23 156
9814.16 161
9815.10 154
9816.04 148
9816.97 153
9817.91 151
9818.84 156
9819.78 155
9820.71 152
9821.65 160
9822.58 189
9823.52 179
9824.46 165
9825.39 140
9826.33 146
9827.26 166
9828.20 154
9829.14 153
9830.07 143
9831.01 155
9831.94 158
9832.88 148
9833.82 148
9834.75 120
9835.69 155
9836.62 207
9837.56 153
9838.50 137
9839.43 129
9840.37 134
9841.31 137
9842.24 164
9843.18 157
9844.12 143
9845.05 125
9845.99 128
9846.93 121
9847.86 123
9848.80 128
9849.74 145
9850.67 169
9851.61 160
9852.55 132
9853.49 167
9854.42 151
9855.36 128
9856.30 145
9857.23 140
9858.17 138
9859.11 135
9860.05 147
9860.98 144
9861.92 177
9862.86 153
9863.80 127
9864.73 130
9865.67 147
9866.61 153
9867.55 143
9868.49 141
9869.42 150
9870.36 141
9871.30 156
9872.24 155
9873.18 145
9874.11 167
9875.05 179
9875.99 160
9876.93 173
9877.87 158
9878.81 118
9879.74 147
9880.68 159
9881.62 193
9882.56 144
9883.50 163
9884.44 156
9885.37 155
9886.31 147
9887.25 131
9888.19 112
9889.13 152
9890.07 132
9891.01 116
9891.95 151
9892.89 163
9893.82 150
9894.76 185
9895.70 148
9896.64 153
9897.58 135
9898.52 148
9899.46 149
9900.40 164
9901.34 167
9902.28 150
9903.22 137
9904.16 145
9905.10 151
9906.04 159
9906.98 143
9907.92 162
9908.86 160
9909.80 167
9910.73 153
9911.67 173
9912.61 185
9913.55 153
9914.49 151
9915.43 157
9916.38 145
9917.32 150
9918.26 153
9919.20 146
9920.14 174
9921.08 185
9922.02 189
9922.96 206
9923.90 219
9924.84 263
9925.78 258
9926.72 267
9927.66 328
9928.60 374
9929.54 361
9930.48 374
9931.42 342
9932.36 271
9933.30 270
9934.25 239
9935.19 207
9936.13 215
9937.07 177
9938.01 181
9938.95 154
9939.89 159
9940.83 165
9941.78 171
9942.72 200
9943.66 154
9944.60 153
9945.54 188
9946.48 168
9947.42 130
9948.37 145
9949.31 146
9950.25 130
9951.19 157
9952.13 156
9953.07 142
9954.02 121
9954.96 139
9955.90 118
9956.84 141
9957.78 123
9958.73 133
9959.67 127
9960.61 125
9961.55 149
9962.50 149
9963.44 140
9964.38 127
9965.32 143
9966.27 157
9967.21 139
9968.15 139
9969.09 136
9970.04 150
9970.98 138
9971.92 122
9972.86 143
9973.81 150
9974.75 129
9975.69 141
9976.64 129
9977.58 121
9978.52 129
9979.46 128
9980.41 142
9981.35 144
9982.29 122
9983.24 131
9984.18 114
9985.12 127
9986.07 132
9987.01 117
9987.95 118
9988.90 109
9989.84 104
9990.79 107
9991.73 116
9992.67 134
9993.62 121
9994.56 116
9995.50 129
9996.45 136
9997.39 129
9998.34 126
9999.28 141
10000.22 127
10001.17 125
10002.11 111
10003.06 117
10004.00 136
10004.95 129
10005.89 126
10006.83 135
10007.78 122
10008.72 109
10009.67 110
10010.61 120
10011.56 121
10012.50 149
10013.45 118
10014.39 124
10015.34 118
10016.28 109
10017.23 120
10018.17 132
10019.12 114
10020.06 116
10021.01 128
10021.95 100
10022.90 104
10023.84 100
10024.79 108
10025.73 97
10026.68 83
10027.62 106
10028.57 109
10029.51 94
10030.46 102
10031.40 106
10032.35 105
10033.30 91
10034.24 101
10035.19 116
10036.13 93
10037.08 105
10038.03 100
10038.97 85
10039.92 83
10040.86 91
10041.81 109
10042.76 96
10043.70 127
10044.65 120
10045.59 118
10046.54 130
10047.49 116
10048.43 112
10049.38 109
10050.33 98
10051.27 97
10052.22 79
10053.17 95
10054.11 108
10055.06 96
10056.01 97
10056.95 101
10057.90 104
10058.85 81
10059.79 87
10060.74 111
10061.69 83
10062.63 96
10063.58 117
10064.53 111
10065.48 88
10066.42 109
10067.37 92
10068.32 99
10069.26 104
10070.21 124
10071.16 93
10072.11 83
10073.05 88
10074.00 90
10074.95 91
10075.90 81
10076.84 65
10077.79 93
10078.74 100
10079.69 102
10080.64 115
10081.58 105
10082.53 87
10083.48 107
10084.43 94
10085.38 94
10086.32 113
10087.27 109
10088.22 109
10089.17 93
10090.12 84
10091.07 93
10092.01 83
10092.96 124
10093.91 104
10094.86 104
10095.81 95
10096.76 74
10097.71 87
10098.65 113
10099.60 95
10100.55 107
10101.50 119
10102.45 100
10103.40 93
10104.35 101
10105.30 97
10106.25 91
10107.20 85
10108.14 96
10109.09 102
10110.04 92
10110.99 83
10111.94 80
10112.89 70
10113.84 97
10114.79 82
10115.74 81
10116.69 81
10117.64 87
10118.59 94
10119.54 85
10120.49 82
10121.44 54
10122.39 72
10123.34 91
10124.29 79
10125.24 73
10126.19 91
10127.14 97
10128.09 88
10129.04 79
10129.99 127
10130.94 103
10131.89 96
10132.84 70
10133.79 93
10134.74 91
10135.69 87
10136.64 68
10137.59 75
10138.54 82
10139.49 88
10140.44 107
10141.39 107
10142.34 95
10143.30 89
10144.25 88
10145.20 95
10146.15 105
10147.10 82
10148.05 92
10149.00 82
10149.95 85
10150.90 91
10151.86 114
10152.81 81
10153.76 64
10154.71 113
10155.66 122
10156.61 89
10157.56 90
10158.52 81
10159.47 72
10160.42 75
10161.37 86
10162.32 105
10163.27 76
10164.23 88
10165.18 93
10166.13 95
10167.08 111
10168.03 105
10168.99 78
10169.94 95
10170.89 77
10171.84 92
10172.79 98
10173.75 86
10174.70 111
10175.65 106
10176.60 96
10177.56 91
10178.51 101
10179.46 107
10180.41 79
10181.37 82
10182.32 109
10183.27 105
10184.22 94
10185.18 94
10186.13 86
10187.08 102
10188.04 114
10188.99 111
10189.94 94
10190.89 71
10191.85 83
10192.80 88
10193.75 87
10194.71 100
10195.66 89
10196.61 95
10197.57 85
10198.52 82
10199.47 76
10200.43 86
10201.38 106
10202.34 106
10203.29 88
10204.24 79
10205.20 83
10206.15 86
10207.10 90
10208.06 117
10209.01 100
10209.97 88
10210.92 126
10211.87 103
10212.83 92
10213.78 93
10214.74 91
10215.69 104
10216.64 104
10217.60 82
10218.55 76
10219.51 82
10220.46 99
10221.42 92
10222.37 98
10223.33 81
10224.28 85
10225.24 86
10226.19 86
10227.14 83
10228.10 101
10229.05 80
10230.01 93
10230.96 122
10231.92 75
10232.87 80
10233.83 83
10234.78 80
10235.74 84
10236.70 70
10237.65 93
10238.61 103
10239.56 88
10240.52 89
10241.47 74
10242.43 98
10243.38 98
10244.34 101
10245.29 78
10246.25 92
10247.21 83
10248.16 71
10249.12 76
10250.07 83
10251.03 93
10251.98 94
10252.94 80
10253.90 100
10254.85 85
10255.81 101
10256.76 99
10257.72 92
10258.68 90
10259.63 70
10260.59 77
10261.55 69
10262.50 83
10263.46 75
10264.42 69
10265.37 85
10266.33 84
10267.29 94
10268.24 77
10269.20 75
10270.16 85
10271.11 90
10272.07 71
10273.03 85
10273.98 64
10274.94 89
10275.90 99
10276.85 75
10277.81 82
10278.77 68
10279.73 80
10280.68 63
10281.64 77
10282.60 101
10283.56 71
10284.51 89
10285.47 95
10286.43 70
10287.39 82
10288.34 95
10289.30 107
10290.26 87
10291.22 70
10292.17 77
10293.13 64
10294.09 73
10295.05 85
10296.01 80
10296.96 83
10297.92 84
10298.88 81
10299.84 81
10300.80 81
10301.75 85
10302.71 107
10303.67 115
10304.63 80
10305.59 74
10306.55 76
10307.51 58
10308.46 67
10309.42 81
10310.38 87
10311.34 63
10312.30 87
10313.26 78
10314.22 71
10315.18 79
10316.13 85
10317.09 88
10318.05 77
10319.01 76
10319.97 67
10320.93 85
10321.89 69
10322.85 100
10323.81 93
10324.77 65
10325.73 90
10326.69 69
10327.64 93
10328.60 65
10329.56 58
10330.52 65
10331.48 83
10332.44 57
10333.40 64
10334.36 91
10335.32 90
10336.28 74
10337.24 81
10338.20 93
10339.16 70
10340.12 85
10341.08 80
10342.04 67
10343.00 90
10343.96 82
10344.92 80
10345.88 101
10346.84 67
10347.80 46
10348.76 88
10349.72 81
10350.69 78
10351.65 93
10352.61 93
10353.57 69
10354.53 68
10355.49 76
10356.45 66
10357.41 71
10358.37 71
10359.33 97
10360.29 97
10361.25 89
10362.22 87
10363.18 59
10364.14 77
10365.10 78
10366.06 69
10367.02 75
10367.98 81
10368.94 69
10369.91 78
10370.87 73
10371.83 57
10372.79 64
10373.75 82
10374.71 93
10375.67 79
10376.64 64
10377.60 85
10378.56 94
10379.52 69
10380.48 60
10381.45 72
10382.41 97
10383.37 91
10384.33 74
10385.29 73
10386.26 69
10387.22 77
10388.18 88
10389.14 87
10390.11 70
10391.07 70
10392.03 66
10392.99 83
10393.96 61
10394.92 59
10395.88 74
10396.84 97
10397.81 55
10398.77 73
10399.73 94
10400.69 87
10401.66 78
10402.62 86
10403.58 118
10404.55 84
10405.51 103
10406.47 101
10407.44 96
10408.40 97
10409.36 111
10410.33 108
10411.29 124
10412.25 109
10413.22 96
10414.18 102
10415.14 125
10416.11 107
10417.07 137
10418.03 140
10419.00 187
10419.96 199
10420.93 212
10421.89 181
10422.85 223
10423.82 184
10424.78 152
10425.74 129
10426.71 149
10427.67 130
10428.64 126
10429.60 123
10430.57 92
10431.53 87
10432.49 99
10433.46 83
10434.42 88
10435.39 103
10436.35 109
10437.32 105
10438.28 90
10439.25 94
10440.21 66
10441.18 99
10442.14 92
10443.10 102
10444.07 76
10445.03 61
10446.00 97
10446.96 119
10447.93 84
10448.89 74
10449.86 92
10450.83 81
10451.79 82
10452.76 117
10453.72 98
10454.69 95
10455.65 81
10456.62 93
10457.58 76
10458.55 102
10459.51 101
10460.48 75
10461.45 107
10462.41 100
10463.38 82
10464.34 109
10465.31 102
10466.27 95
10467.24 80
10468.21 79
10469.17 83
10470.14 87
10471.10 91
10472.07 72
10473.04 82
10474.00 88
10474.97 72
10475.94 61
10476.90 60
10477.87 67
10478.83 74
10479.80 71
10480.77 74
10481.73 67
10482.70 95
10483.67 97
10484.63 91
10485.60 87
10486.57 72
10487.54 98
10488.50 67
10489.47 59
10490.44 84
10491.40 101
10492.37 74
10493.34 65
10494.30 70
10495.27 102
10496.24 89
10497.21 94
10498.17 102
10499.14 84
10500.11 70
10501.08 94
10502.04 88
10503.01 59
10503.98 68
10504.95 96
10505.91 89
10506.88 83
10507.85 72
10508.82 88
10509.79 93
10510.75 86
10511.72 77
10512.69 67
10513.66 71
10514.63 97
10515.59 65
10516.56 64
10517.53 66
10518.50 73
10519.47 80
10520.44 80
10521.40 61
10522.37 76
10523.34 77
10524.31 54
10525.28 72
10526.25 72
10527.22 65
10528.18 71
10529.15 69
10530.12 71
10531.09 61
10532.06 61
10533.03 84
10534.00 84
10534.97 72
10535.94 64
10536.91 85
10537.87 101
10538.84 56
10539.81 62
10540.78 84
10541.75 73
10542.72 64
10543.69 77
10544.66 61
10545.63 81
10546.60 67
10547.57 65
10548.54 86
10549.51 61
10550.48 72
10551.45 78
10552.42 67
10553.39 68
10554.36 91
10555.33 71
10556.30 61
10557.27 61
10558.24 90
10559.21 86
10560.18 73
10561.15 66
10562.12 78
10563.09 60
10564.06 47
10565.03 71
10566.00 68
10566.97 70
10567.94 65
10568.91 64
10569.88 61
10570.85 69
10571.82 72
10572.80 81
10573.77 75
10574.74 89
10575.71 86
10576.68 61
10577.65 79
10578.62 60
10579.59 53
10580.56 73
10581.54 75
10582.51 70
10583.48 67
10584.45 77
10585.42 68
10586.39 58
10587.36 64
10588.33 63
10589.31 76
10590.28 66
10591.25 58
10592.22 55
10593.19 58
10594.16 70
10595.14 66
10596.11 60
10597.08 69
10598.05 81
10599.02 54
10600.00 64
10600.97 80
10601.94 82
10602.91 84
10603.89 67
10604.86 60
10605.83 82
10606.80 78
10607.77 80
10608.75 78
10609.72 50
10610.69 70
10611.66 59
10612.64 61
10613.61 69
10614.58 63
10615.56 66
10616.53 54
10617.50 62
10618.47 79
10619.45 45
10620.42 58
10621.39 85
10622.37 76
10623.34 75
10624.31 58
10625.29 49
10626.26 69
10627.23 68
10628.21 74
10629.18 55
10630.15 54
10631.13 70
10632.10 71
10633.07 57
10634.05 51
10635.02 52
10635.99 63
10636.97 64
10637.94 68
10638.92 63
10639.89 66
10640.86 59
10641.84 56
10642.81 64
10643.79 67
10644.76 62
10645.73 48
10646.71 67
10647.68 84
10648.66 54
10649.63 43
10650.61 48
10651.58 80
10652.55 75
10653.53 56
10654.50 56
10655.48 65
10656.45 53
10657.43 54
10658.40 48
10659.38 48
10660.35 61
10661.33 57
10662.30 59
10663.28 54
10664.25 53
10665.23 49
10666.20 40
10667.18 49
10668.15 59
10669.13 67
10670.10 48
10671.08 64
10672.05 77
10673.03 51
10674.00 53
10674.98 66
10675.96 76
10676.93 68
10677.91 77
10678.88 59
10679.86 45
10680.83 59
10681.81 55
10682.79 60
10683.76 64
10684.74 74
10685.71 47
10686.69 41
10687.67 60
10688.64 62
10689.62 52
10690.59 50
10691.57 39
10692.55 54
10693.52 57
10694.50 59
10695.48 60
10696.45 60
10697.43 67
10698.41 71
10699.38 49
10700.36 57
10701.34 72
10702.31 55
10703.29 49
10704.27 50
10705.24 41
10706.22 53
10707.20 62
10708.17 54
10709.15 51
10710.13 59
10711.10 56
10712.08 36
10713.06 37
10714.04 52
10715.01 47
10715.99 36
10716.97 44
10717.95 58
10718.92 60
10719.90 60
10720.88 65
10721.86 56
10722.83 55
10723.81 35
10724.79 36
10725.77 46
10726.75 51
10727.72 55
10728.70 60
10729.68 46
10730.66 34
10731.64 41
10732.61 44
10733.59 50
10734.57 59
10735.55 54
10736.53 52
10737.51 69
10738.48 45
10739.46 45
10740.44 48
10741.42 61
10742.40 45
10743.38 48
10744.35 70
10745.33 67
10746.31 48
10747.29 57
10748.27 57
10749.25 53
10750.23 62
10751.21 44
10752.19 65
10753.17 61
10754.14 52
10755.12 47
10756.10 45
10757.08 53
10758.06 47
10759.04 34
10760.02 44
10761.00 51
10761.98 66
10762.96 44
10763.94 43
10764.92 56
10765.90 43
10766.88 45
10767.86 37
10768.84 62
10769.82 55
10770.80 33
10771.78 44
10772.76 56
10773.74 42
10774.72 47
10775.70 62
10776.68 61
10777.66 54
10778.64 54
10779.62 38
10780.60 46
10781.58 52
10782.56 49
10783.54 70
10784.52 58
10785.50 38
10786.48 51
10787.46 70
10788.44 59
10789.42 58
10790.40 46
10791.38 49
10792.36 63
10793.35 68
10794.33 48
10795.31 57
10796.29 52
10797.27 52
10798.25 49
10799.23 47
10800.21 54
10801.19 54
10802.18 47
10803.16 50
10804.14 56
10805.12 42
10806.10 54
10807.08 64
10808.06 53
10809.05 64
10810.03 54
10811.01 50
10811.99 64
10812.97 71
10813.96 46
10814.94 80
10815.92 40
10816.90 51
10817.88 64
10818.87 61
10819.85 47
10820.83 57
10821.81 48
10822.79 61
10823.78 50
10824.76 43
10825.74 31
10826.72 39
10827.71 51
10828.69 49
10829.67 57
10830.65 57
10831.64 69
10832.62 58
10833.60 56
10834.58 63
10835.57 41
10836.55 45
10837.53 44
10838.52 48
10839.50 38
10840.48 52
10841.47 62
10842.45 62
10843.43 53
10844.41 47
10845.40 51
10846.38 48
10847.36 45
10848.35 45
10849.33 44
10850.32 41
10851.30 41
10852.28 70
10853.27 56
10854.25 57
10855.23 64
10856.22 49
10857.20 42
10858.18 55
10859.17 49
10860.15 60
10861.14 59
10862.12 59
10863.10 50
10864.09 53
10865.07 40
10866.06 55
10867.04 60
10868.03 67
10869.01 50
10869.99 44
10870.98 57
10871.96 47
10872.95 45
10873.93 57
10874.92 63
10875.90 53
10876.89 50
10877.87 36
10878.86 56
10879.84 60
10880.83 67
10881.81 48
10882.80 60
10883.78 80
10884.77 76
10885.75 63
10886.74 54
10887.72 64
10888.71 70
10889.69 60
10890.68 49
10891.66 54
10892.65 73
10893.63 59
10894.62 36
10895.60 41
10896.59 42
10897.58 53
10898.56 71
10899.55 57
10900.53 37
10901.52 53
10902.50 48
10903.49 53
10904.48 42
10905.46 54
10906.45 64
10907.44 60
10908.42 47
10909.41 59
10910.39 44
10911.38 64
10912.37 53
10913.35 60
10914.34 50
10915.33 79
10916.31 63
10917.30 54
10918.29 54
10919.27 49
10920.26 71
10921.25 49
10922.23 29
10923.22 42
10924.21 65
10925.19 72
10926.18 59
10927.17 49
10928.15 65
10929.14 68
10930.13 52
10931.11 44
10932.10 52
10933.09 64
10934.08 42
10935.06 63
10936.05 60
10937.04 46
10938.03 48
10939.01 48
10940.00 60
10940.99 70
10941.98 45
10942.96 40
10943.95 39
10944.94 50
10945.93 48
10946.92 58
10947.90 57
10948.89 52
10949.88 51
10950.87 66
10951.86 66
10952.84 72
10953.83 78
10954.82 58
10955.81 59
10956.80 60
10957.79 63
10958.77 63
10959.76 42
10960.75 51
10961.74 64
10962.73 58
10963.72 62
10964.71 67
10965.69 92
10966.68 77
10967.67 58
10968.66 73
10969.65 59
10970.64 60
10971.63 52
10972.62 53
10973.61 63
10974.59 49
10975.58 70
10976.57 51
10977.56 53
10978.55 74
10979.54 77
10980.53 67
10981.52 66
10982.51 67
10983.50 55
10984.49 50
10985.48 53
10986.47 41
10987.46 53
10988.45 79
10989.44 58
10990.43 56
10991.42 61
10992.41 81
10993.40 45
10994.39 56
10995.38 53
10996.37 62
10997.36 62
10998.35 64
10999.34 68
11000.33 74
11001.32 96
11002.31 80
11003.30 67
11004.29 60
11005.28 58
11006.27 58
11007.26 93
11008.25 48
11009.24 49
11010.23 54
11011.22 49
11012.21 64
11013.21 74
11014.20 52
11015.19 69
11016.18 50
11017.17 82
11018.16 60
11019.15 62
11020.14 49
11021.13 44
11022.13 54
11023.12 69
11024.11 54
11025.10 58
11026.09 74
11027.08 63
11028.07 61
11029.07 46
11030.06 58
11031.05 59
11032.04 53
11033.03 53
11034.02 55
11035.02 68
11036.01 78
11037.00 76
11037.99 62
11038.98 70
11039.98 52
11040.97 54
11041.96 75
11042.95 60
11043.94 62
11044.94 57
11045.93 74
11046.92 71
11047.91 63
11048.91 75
11049.90 91
11050.89 56
11051.88 46
11052.88 44
11053.87 46
11054.86 42
11055.86 63
11056.85 71
11057.84 61
11058.83 45
11059.83 53
11060.82 47
11061.81 54
11062.81 52
11063.80 45
11064.79 58
11065.79 56
11066.78 57
11067.77 57
11068.77 66
11069.76 63
11070.75 71
11071.75 48
11072.74 51
11073.73 51
11074.73 41
11075.72 55
11076.71 42
11077.71 54
11078.70 62
11079.70 56
11080.69 62
11081.68 49
11082.68 47
11083.67 34
11084.67 50
11085.66 39
11086.65 38
11087.65 58
11088.64 42
11089.64 54
11090.63 46
11091.63 42
11092.62 53
11093.62 58
11094.61 43
11095.60 52
11096.60 43
11097.59 45
11098.59 42
11099.58 52
11100.58 56
11101.57 63
11102.57 35
11103.56 38
11104.56 63
11105.55 60
11106.55 57
11107.54 66
11108.54 57
11109.53 51
11110.53 48
11111.52 62
11112.52 52
11113.51 47
11114.51 55
11115.51 46
11116.50 49
11117.50 43
11118.49 37
11119.49 48
11120.48 62
11121.48 52
11122.48 50
11123.47 42
11124.47 40
11125.46 43
11126.46 42
11127.45 47
11128.45 58
11129.45 68
11130.44 67
11131.44 67
11132.44 64
11133.43 78
11134.43 66
11135.42 50
11136.42 44
11137.42 41
11138.41 51
11139.41 51
11140.41 57
11141.40 62
11142.40 63
11143.40 62
11144.39 51
11145.39 59
11146.39 59
11147.38 64
11148.38 68
11149.38 68
11150.38 59
11151.37 63
11152.37 60
11153.37 62
11154.36 74
11155.36 44
11156.36 53
11157.36 78
11158.35 53
11159.35 64
11160.35 53
11161.35 51
11162.34 57
11163.34 49
11164.34 53
11165.34 52
11166.33 48
11167.33 48
11168.33 41
11169.33 48
11170.33 50
11171.32 68
11172.32 65
11173.32 55
11174.32 50
11175.32 60
11176.31 39
11177.31 48
11178.31 47
11179.31 55
11180.31 43
11181.31 49
11182.30 69
11183.30 70
11184.30 79
11185.30 47
11186.30 56
11187.30 58
11188.30 58
11189.30 66
11190.29 71
11191.29 63
11192.29 46
11193.29 53
11194.29 43
11195.29 53
11196.29 42
11197.29 50
11198.29 69
11199.29 66
11200.28 55
11201.28 50
11202.28 60
11203.28 56
11204.28 60
11205.28 46
11206.28 50
11207.28 52
11208.28 35
11209.28 65
11210.28 56
11211.28 50
11212.28 44
11213.28 63
11214.28 60
11215.28 64
11216.28 73
11217.28 51
11218.28 40
11219.28 43
11220.28 39
11221.28 56
11222.28 68
11223.28 69
11224.28 64
11225.28 55
11226.28 54
11227.28 55
11228.28 66
11229.28 68
11230.28 77
11231.28 78
11232.29 79
11233.29 50
11234.29 64
11235.29 57
11236.29 88
11237.29 65
11238.29 65
11239.29 58
11240.29 60
11241.29 67
11242.29 66
11243.30 61
11244.30 67
11245.30 84
11246.30 64
11247.30 65
11248.30 78
11249.30 55
11250.31 60
11251.31 65
11252.31 69
11253.31 75
11254.31 55
11255.31 57
11256.32 66
11257.32 80
11258.32 83
11259.32 62
11260.32 62
11261.33 49
11262.33 67
11263.33 64
11264.33 71
11265.33 52
11266.34 57
11267.34 60
11268.34 61
11269.34 44
11270.35 52
11271.35 76
11272.35 69
11273.35 68
11274.36 96
11275.36 84
11276.36 83
11277.36 77
11278.37 85
11279.37 79
11280.37 78
11281.37 89
11282.38 78
11283.38 73
11284.38 76
11285.39 97
11286.39 68
11287.39 54
11288.40 47
11289.40 62
11290.40 61
11291.41 64
11292.41 55
11293.41 57
11294.42 76
11295.42 55
11296.42 62
11297.43 66
11298.43 47
11299.43 50
11300.44 53
11301.44 50
11302.45 47
11303.45 62
11304.45 56
11305.46 57
11306.46 64
11307.47 70
11308.47 50
11309.47 56
11310.48 77
11311.48 58
11312.49 52
11313.49 43
11314.50 53
11315.50 61
11316.50 55
11317.51 54
11318.51 51
11319.52 51
11320.52 67
11321.53 63
11322.53 49
11323.54 43
11324.54 47
11325.55 53
11326.55 60
11327.56 47
11328.56 51
11329.57 45
11330.57 59
11331.58 63
11332.58 59
11333.59 67
11334.59 58
11335.60 57
11336.60 37
11337.61 49
11338.61 53
11339.62 59
11340.63 56
11341.63 47
11342.64 43
11343.64 60
11344.65 50
11345.65 58
11346.66 52
11347.67 61
11348.67 62
11349.68 52
11350.68 35
11351.69 43
11352.70 37
11353.70 43
11354.71 70
11355.71 64
11356.72 54
11357.73 52
11358.73 37
11359.74 46
11360.75 55
11361.75 53
11362.76 54
11363.76 64
11364.77 51
11365.78 41
11366.78 44
11367.79 74
11368.80 89
11369.81 55
11370.81 57
11371.82 50
11372.83 50
11373.83 42
11374.84 48
11375.85 57
11376.85 60
11377.86 60
11378.87 47
11379.88 36
11380.88 49
11381.89 50
11382.90 63
11383.91 53
11384.91 33
11385.92 51
11386.93 43
11387.94 50
11388.94 41
11389.95 62
11390.96 48
11391.97 64
11392.97 55
11393.98 57
11394.99 50
11396.00 55
11397.01 57
11398.01 79
11399.02 48
11400.03 57
11401.04 44
11402.05 53
11403.06 36
11404.06 61
11405.07 42
11406.08 56
11407.09 59
11408.10 53
11409.11 56
11410.12 56
11411.12 52
11412.13 36
11413.14 53
11414.15 59
11415.16 76
11416.17 51
11417.18 55
11418.19 48
11419.19 53
11420.20 35
11421.21 49
11422.22 38
11423.23 47
11424.24 40
11425.25 56
11426.26 56
11427.27 66
11428.28 49
11429.29 52
11430.30 68
11431.31 58
11432.32 42
11433.33 50
11434.34 64
11435.35 54
11436.36 49
11437.36 46
11438.37 43
11439.38 51
11440.39 55
11441.40 52
11442.41 56
11443.42 53
11444.43 51
11445.45 52
11446.46 42
11447.47 41
11448.48 42
11449.49 51
11450.50 40
11451.51 45
11452.52 46
11453.53 46
11454.54 36
11455.55 56
11456.56 44
11457.57 42
11458.58 40
11459.59 47
11460.60 46
11461.61 47
11462.63 53
11463.64 61
11464.65 65
11465.66 67
11466.67 50
11467.68 46
11468.69 60
11469.70 42
11470.71 63
11471.73 69
11472.74 50
11473.75 62
11474.76 31
11475.77 50
11476.78 63
11477.79 69
11478.81 60
11479.82 35
11480.83 38
11481.84 46
11482.85 58
11483.87 57
11484.88 56
11485.89 45
11486.90 54
11487.91 55
11488.93 54
11489.94 53
11490.95 57
11491.96 54
11492.97 47
11493.99 51
11495.00 49
11496.01 43
11497.02 45
11498.04 62
11499.05 66
11500.06 61
11501.07 46
11502.09 52
11503.10 49
11504.11 48
11505.13 68
11506.14 62
11507.15 54
11508.16 45
11509.18 63
11510.19 48
11511.20 56
11512.22 63
11513.23 63
11514.24 67
11515.26 36
11516.27 51
11517.28 50
11518.30 62
11519.31 46
11520.32 50
11521.34 67
11522.35 54
11523.36 49
11524.38 53
11525.39 60
11526.40 63
11527.42 46
11528.43 75
11529.45 53
11530.46 61
11531.47 58
11532.49 60
11533.50 58
11534.52 61
11535.53 53
11536.54 67
11537.56 82
11538.57 47
11539.59 44
11540.60 60
11541.62 54
11542.63 49
11543.65 76
11544.66 65
11545.67 60
11546.69 62
11547.70 47
11548.72 59
11549.73 51
11550.75 58
11551.76 55
11552.78 54
11553.79 91
11554.81 56
11555.82 60
11556.84 54
11557.85 56
11558.87 61
11559.88 53
11560.90 46
11561.91 68
11562.93 66
11563.95 79
11564.96 72
11565.98 50
11566.99 59
11568.01 70
11569.02 73
11570.04 69
11571.05 63
11572.07 49
11573.09 57
11574.10 65
11575.12 80
11576.13 70
11577.15 70
11578.17 58
11579.18 64
11580.20 60
11581.21 65
11582.23 71
11583.25 63
11584.26 71
11585.28 83
11586.30 58
11587.31 80
11588.33 79
11589.35 81
11590.36 80
11591.38 80
11592.40 87
11593.41 89
11594.43 81
11595.45 75
11596.46 92
11597.48 92
11598.50 77
11599.51 95
11600.53 96
11601.55 100
11602.56 133
11603.58 115
11604.60 137
11605.62 132
11606.63 126
11607.65 122
11608.67 111
11609.69 115
11610.70 128
11611.72 136
11612.74 113
11613.76 98
11614.77 103
11615.79 90
11616.81 107
11617.83 109
11618.84 105
11619.86 97
11620.88 97
11621.90 111
11622.92 102
11623.93 99
11624.95 100
11625.97 76
11626.99 89
11628.01 130
11629.03 128
11630.04 115
11631.06 151
11632.08 155
11633.10 158
11634.12 176
11635.14 169
11636.15 157
11637.17 164
11638.19 165
11639.21 133
11640.23 131
11641.25 141
11642.27 109
11643.29 92
11644.30 105
11645.32 91
11646.34 79
11647.36 76
11648.38 91
11649.40 101
11650.42 97
11651.44 106
11652.46 90
11653.48 101
11654.50 94
11655.52 107
11656.54 83
11657.55 85
11658.57 87
11659.59 70
11660.61 80
11661.63 98
11662.65 85
11663.67 68
11664.69 83
11665.71 95
11666.73 76
11667.75 65
11668.77 84
11669.79 74
11670.81 65
11671.83 71
11672.85 68
11673.87 88
11674.89 62
11675.91 58
11676.93 86
11677.95 68
11678.98 64
11680.00 80
11681.02 54
11682.04 66
11683.06 60
11684.08 61
11685.10 66
11686.12 59
11687.14 65
11688.16 54
11689.18 66
11690.20 58
11691.22 69
11692.25 54
11693.27 50
11694.29 74
11695.31 53
11696.33 53
11697.35 71
11698.37 51
11699.39 57
11700.42 51
11701.44 54
11702.46 63
11703.48 71
11704.50 48
11705.52 55
11706.54 74
11707.57 50
11708.59 54
11709.61 47
11710.63 62
11711.65 82
11712.68 55
11713.70 59
11714.72 64
11715.74 65
11716.76 70
11717.79 61
11718.81 74
11719.83 75
11720.85 63
11721.88 60
11722.90 81
11723.92 63
11724.94 81
11725.97 56
11726.99 59
11728.01 75
11729.03 75
11730.06 47
11731.08 60
11732.10 63
11733.12 78
11734.15 70
11735.17 51
11736.19 47
11737.22 54
11738.24 56
11739.26 53
11740.29 70
11741.31 48
11742.33 51
11743.35 55
11744.38 49
11745.40 57
11746.43 65
11747.45 62
11748.47 54
11749.50 63
11750.52 62
11751.54 78
11752.57 60
11753.59 60
11754.61 59
11755.64 90
11756.66 60
11757.69 81
11758.71 59
11759.73 46
11760.76 62
11761.78 74
11762.81 63
11763.83 59
11764.85 57
11765.88 34
11766.90 60
11767.93 74
11768.95 55
11769.98 59
11771.00 63
11772.02 51
11773.05 55
11774.07 40
11775.10 61
11776.12 68
11777.15 60
11778.17 53
11779.20 43
11780.22 55
11781.25 59
11782.27 59
11783.30 49
11784.32 56
11785.35 75
11786.37 54
11787.40 35
11788.42 49
11789.45 54
11790.47 60
11791.50 66
11792.53 42
11793.55 56
11794.58 55
11795.60 49
11796.63 44
11797.65 45
11798.68 45
11799.70 61
11800.73 39
11801.76 65
11802.78 45
11803.81 51
11804.83 45
11805.86 55
11806.89 47
11807.91 43
11808.94 38
11809.96 38
11810.99 51
11812.02 53
11813.04 40
11814.07 48
11815.10 48
11816.12 54
11817.15 40
11818.18 43
11819.20 51
11820.23 62
11821.26 58
11822.28 59
11823.31 60
11824.34 56
11825.36 40
11826.39 52
11827.42 40
11828.44 50
11829.47 62
11830.50 59
11831.52 49
11832.55 51
11833.58 54
11834.61 43
11835.63 35
11836.66 56
11837.69 53
11838.72 48
11839.74 51
11840.77 42
11841.80 58
11842.83 49
11843.85 43
11844.88 65
11845.91 62
11846.94 55
11847.96 41
11848.99 42
11850.02 43
11851.05 49
11852.08 41
11853.10 58
11854.13 53
11855.16 57
11856.19 64
11857.22 37
11858.25 30
11859.27 53
11860.30 59
11861.33 69
11862.36 59
11863.39 48
11864.42 44
11865.44 60
11866.47 57
11867.50 61
11868.53 54
11869.56 61
11870.59 56
11871.62 72
11872.65 54
11873.68 54
11874.70 54
11875.73 46
11876.76 47
11877.79 73
11878.82 58
11879.85 41
11880.88 48
11881.91 66
11882.94 55
11883.97 43
11885.00 44
11886.03 39
11887.06 50
11888.09 46
11889.11 39
11890.14 38
11891.17 42
11892.20 49
11893.23 52
11894.26 40
11895.29 56
11896.32 39
11897.35 45
11898.38 47
11899.41 43
11900.44 38
11901.47 48
11902.50 48
11903.53 64
11904.56 52
11905.60 32
11906.63 40
11907.66 27
11908.69 31
11909.72 52
11910.75 42
11911.78 40
11912.81 46
11913.84 48
11914.87 33
11915.90 54
11916.93 60
11917.96 67
11918.99 52
11920.02 20
11921.06 40
11922.09 53
11923.12 69
11924.15 46
11925.18 50
11926.21 47
11927.24 43
11928.27 44
11929.31 33
11930.34 40
11931.37 50
11932.40 43
11933.43 50
11934.46 58
11935.49 48
11936.53 45
11937.56 45
11938.59 44
11939.62 39
11940.65 41
11941.69 35
11942.72 27
11943.75 48
11944.78 51
11945.81 42
11946.85 42
11947.88 54
11948.91 46
11949.94 43
11950.97 42
11952.01 46
11953.04 51
11954.07 45
11955.10 49
11956.14 40
11957.17 46
11958.20 36
11959.23 28
11960.27 31
11961.30 39
11962.33 40
11963.37 52
11964.40 61
11965.43 45
11966.46 32
11967.50 33
11968.53 35
11969.56 48
11970.60 44
11971.63 35
11972.66 35
11973.70 46
11974.73 51
11975.76 54
11976.80 43
11977.83 38
11978.86 45
11979.90 36
11980.93 33
11981.96 39
11983.00 22
11984.03 32
11985.07 27
11986.10 40
11987.13 49
11988.17 38
11989.20 38
11990.24 35
11991.27 50
11992.30 67
11993.34 33
11994.37 31
11995.41 31
11996.44 40
11997.48 46
11998.51 32
11999.54 46
12000.58 51
12001.61 48
12002.65 45
12003.68 46
12004.72 37
12005.75 35
12006.79 23
12007.82 36
12008.86 48
12009.89 52
12010.93 38
12011.96 31
12013.00 34
12014.03 60
12015.07 40
12016.10 44
12017.14 46
12018.17 39
12019.21 41
12020.24 40
12021.28 38
12022.31 56
12023.35 42
12024.38 42
12025.42 41
12026.45 36
12027.49 39
12028.53 31
12029.56 31
12030.60 47
12031.63 49
12032.67 42
12033.70 36
12034.74 40
12035.78 48
12036.81 55
12037.85 41
12038.88 44
12039.92 48
12040.96 38
12041.99 45
12043.03 42
12044.07 49
12045.10 60
12046.14 56
12047.18 39
12048.21 44
12049.25 43
12050.28 43
12051.32 36
12052.36 33
12053.39 29
12054.43 42
12055.47 46
12056.51 40
12057.54 43
12058.58 52
12059.62 44
12060.65 55
12061.69 45
12062.73 40
12063.76 45
12064.80 48
12065.84 54
12066.88 41
12067.91 50
12068.95 64
12069.99 46
12071.03 39
12072.06 30
12073.10 50
12074.14 38
12075.18 50
12076.21 56
12077.25 36
12078.29 45
12079.33 50
12080.37 47
12081.40 46
12082.44 36
12083.48 52
12084.52 52
12085.56 45
12086.59 32
12087.63 37
12088.67 26
12089.71 33
12090.75 46
12091.79 30
12092.82 31
12093.86 46
12094.90 47
12095.94 42
12096.98 28
12098.02 36
12099.06 43
12100.09 30
12101.13 45
12102.17 62
12103.21 44
12104.25 39
12105.29 46
12106.33 38
12107.37 42
12108.41 45
12109.45 41
12110.48 44
12111.52 32
12112.56 37
12113.60 42
12114.64 32
12115.68 33
12116.72 41
12117.76 45
12118.80 40
12119.84 40
12120.88 39
12121.92 35
12122.96 47
12124.00 44
12125.04 38
12126.08 51
12127.12 36
12128.16 49
12129.20 43
12130.24 51
12131.28 34
12132.32 44
12133.36 40
12134.40 65
12135.44 40
12136.48 42
12137.52 44
12138.56 49
12139.60 42
12140.64 47
12141.68 40
12142.72 35
12143.76 54
12144.80 43
12145.84 65
12146.88 30
12147.93 32
12148.97 52
12150.01 47
12151.05 33
12152.09 37
12153.13 29
12154.17 36
12155.21 31
12156.25 37
12157.29 21
12158.34 36
12159.38 27
12160.42 30
12161.46 31
12162.50 37
12163.54 29
12164.58 31
12165.63 22
12166.67 21
12167.71 27
12168.75 35
12169.79 28
12170.83 38
12171.88 40
12172.92 30
12173.96 37
12175.00 31
12176.04 32
12177.09 64
12178.13 60
12179.17 49
12180.21 40
12181.25 43
12182.30 44
12183.34 50
12184.38 42
12185.42 39
12186.47 31
12187.51 26
12188.55 23
12189.59 46
12190.64 38
12191.68 35
12192.72 36
12193.77 32
12194.81 34
12195.85 38
12196.89 35
12197.94 42
12198.98 51
12200.02 32
12201.07 30
12202.11 30
12203.15 35
12204.20 44
12205.24 45
12206.28 40
12207.33 29
12208.37 41
12209.41 52
12210.46 34
12211.50 44
12212.54 41
12213.59 27
12214.63 30
12215.67 28
12216.72 37
12217.76 50
12218.81 49
12219.85 44
12220.89 52
12221.94 50
12222.98 47
12224.03 34
12225.07 40
12226.11 32
12227.16 32
12228.20 35
12229.25 37
12230.29 49
12231.33 40
12232.38 32
12233.42 24
12234.47 37
12235.51 37
12236.56 43
12237.60 43
12238.65 32
12239.69 41
12240.74 41
12241.78 25
12242.83 40
12243.87 31
12244.92 54
12245.96 39
12247.01 35
12248.05 39
12249.10 36
12250.14 39
12251.19 39
12252.23 43
12253.28 34
12254.32 32
12255.37 47
12256.41 32
12257.46 45
12258.50 39
12259.55 42
12260.60 25
12261.64 32
12262.69 52
12263.73 37
12264.78 27
12265.82 33
12266.87 35
12267.92 26
12268.96 29
12270.01 42
12271.05 44
12272.10 46
12273.15 50
12274.19 25
12275.24 36
12276.29 32
12277.33 40
12278.38 45
12279.42 31
12280.47 31
12281.52 41
12282.56 34
12283.61 42
12284.66 44
12285.70 32
12286.75 32
12287.80 40
12288.84 33
12289.89 36
12290.94 30
12291.99 43
12293.03 33
12294.08 37
12295.13 33
12296.17 33
12297.22 37
12298.27 32
12299.32 40
12300.36 24
12301.41 30
12302.46 29
12303.51 48
12304.55 32
12305.60 39
12306.65 38
12307.70 34
12308.74 26
12309.79 34
12310.84 38
12311.89 28
12312.93 34
12313.98 40
12315.03 25
12316.08 30
12317.13 43
12318.17 40
12319.22 25
12320.27 35
12321.32 31
12322.37 26
12323.42 36
12324.46 35
12325.51 36
12326.56 48
12327.61 44
12328.66 25
12329.71 31
12330.76 42
12331.80 31
12332.85 36
12333.90 46
12334.95 30
12336.00 31
12337.05 38
12338.10 29
12339.15 37
12340.19 46
12341.24 30
12342.29 47
12343.34 24
12344.39 33
12345.44 41
12346.49 48
12347.54 42
12348.59 32
12349.64 25
12350.69 37
12351.74 29
12352.79 31
12353.84 44
12354.89 47
12355.94 35
12356.99 24
12358.04 37
12359.09 29
12360.14 35
12361.18 32
12362.23 21
12363.28 38
12364.33 38
12365.39 35
12366.44 38
12367.49 35
12368.54 32
12369.59 31
12370.64 31
12371.69 39
12372.74 31
12373.79 31
12374.84 29
12375.89 45
12376.94 26
12377.99 32
12379.04 28
12380.09 34
12381.14 40
12382.19 32
12383.24 31
12384.29 31
12385.35 36
12386.40 33
12387.45 37
12388.50 34
12389.55 51
12390.60 36
12391.65 31
12392.70 29
12393.75 57
12394.81 46
12395.86 35
12396.91 40
12397.96 24
12399.01 25
12400.06 28
12401.12 36
12402.17 34
12403.22 24
12404.27 31
12405.32 28
12406.37 30
12407.43 31
12408.48 22
12409.53 26
12410.58 23
12411.63 31
12412.69 35
12413.74 22
12414.79 23
12415.84 36
12416.90 53
12417.95 25
12419.00 37
12420.05 38
12421.10 39
12422.16 40
12423.21 35
12424.26 43
12425.32 41
12426.37 43
12427.42 26
12428.47 33
12429.53 27
12430.58 29
12431.63 28
12432.68 47
12433.74 40
12434.79 29
12435.84 29
12436.90 27
12437.95 26
12439.00 34
12440.06 26
12441.11 31
12442.16 27
12443.22 37
12444.27 33
12445.32 46
12446.38 38
12447.43 31
12448.48 41
12449.54 25
12450.59 24
12451.65 34
12452.70 36
12453.75 44
12454.81 38
12455.86 35
12456.92 40
12457.97 44
12459.02 43
12460.08 38
12461.13 29
12462.19 40
12463.24 31
12464.29 41
12465.35 30
12466.40 24
12467.46 38
12468.51 42
12469.57 30
12470.62 38
12471.68 33
12472.73 34
12473.79 29
12474.84 46
12475.90 39
12476.95 27
12478.00 31
12479.06 32
12480.11 36
12481.17 28
12482.22 39
12483.28 39
12484.34 30
12485.39 36
12486.45 39
12487.50 37
12488.56 34
12489.61 45
12490.67 34
12491.72 34
12492.78 48
12493.83 39
12494.89 34
12495.94 32
12497.00 34
12498.06 58
12499.11 55
12500.17 42
12501.22 43
12502.28 52
12503.34 38
12504.39 36
12505.45 34
12506.50 43
12507.56 42
12508.62 30
12509.67 42
12510.73 38
12511.79 42
12512.84 35
12513.90 38
12514.95 26
12516.01 31
12517.07 34
12518.12 40
12519.18 31
12520.24 28
12521.29 41
12522.35 42
12523.41 40
12524.46 44
12525.52 29
12526.58 38
12527.64 26
12528.69 44
12529.75 42
12530.81 39
12531.86 72
12532.92 37
12533.98 56
12535.04 47
12536.09 35
12537.15 40
12538.21 39
12539.27 28
12540.32 30
12541.38 33
12542.44 34
12543.50 53
12544.55 32
12545.61 39
12546.67 27
12547.73 33
12548.78 34
12549.84 28
12550.90 20
12551.96 34
12553.02 27
12554.07 35
12555.13 27
12556.19 34
12557.25 45
12558.31 45
12559.37 35
12560.42 19
12561.48 33
12562.54 35
12563.60 31
12564.66 39
12565.72 28
12566.78 22
12567.83 28
12568.89 32
12569.95 35
12571.01 43
12572.07 39
12573.13 42
12574.19 34
12575.25 42
12576.31 46
12577.36 38
12578.42 37
12579.48 42
12580.54 49
12581.60 43
12582.66 40
12583.72 58
12584.78 52
12585.84 46
12586.90 42
12587.96 44
12589.02 49
12590.08 37
12591.14 34
12592.20 35
12593.26 30
12594.32 36
12595.38 25
12596.44 38
12597.50 37
12598.56 41
12599.62 38
12600.68 37
12601.74 46
12602.80 43
12603.86 27
12604.92 27
12605.98 21
12607.04 34
12608.10 37
12609.16 45
12610.22 27
12611.28 29
12612.34 31
12613.40 30
12614.46 44
12615.52 35
12616.58 27
12617.64 35
12618.70 31
12619.76 30
12620.83 27
12621.89 28
12622.95 24
12624.01 32
12625.07 25
12626.13 19
12627.19 30
12628.25 27
12629.31 40
12630.38 37
12631.44 15
12632.50 25
12633.56 38
12634.62 48
12635.68 44
12636.74 35
12637.81 27
12638.87 37
12639.93 30
12640.99 33
12642.05 36
12643.12 32
12644.18 38
12645.24 39
12646.30 28
12647.36 24
12648.43 28
12649.49 42
12650.55 31
12651.61 35
12652.67 29
12653.74 22
12654.80 28
12655.86 51
12656.92 41
12657.99 24
12659.05 48
12660.11 53
12661.17 62
12662.24 29
12663.30 30
12664.36 29
12665.42 27
12666.49 32
12667.55 17
12668.61 28
12669.68 30
12670.74 20
12671.80 35
12672.87 24
12673.93 22
12674.99 35
12676.06 35
12677.12 31
12678.18 36
12679.25 18
12680.31 32
12681.37 26
12682.44 30
12683.50 21
12684.56 30
12685.63 30
12686.69 29
12687.75 20
12688.82 15
12689.88 28
12690.95 38
12692.01 35
12693.07 36
12694.14 37
12695.20 38
12696.27 34
12697.33 28
12698.39 24
12699.46 36
12700.52 42
12701.59 27
12702.65 48
12703.72 38
12704.78 36
12705.84 40
12706.91 29
12707.97 29
12709.04 24
12710.10 21
12711.17 23
12712.23 34
12713.30 39
12714.36 30
12715.43 24
12716.49 31
12717.56 29
12718.62 37
12719.69 43
12720.75 37
12721.82 31
12722.88 23
12723.95 19
12725.01 26
12726.08 41
12727.14 46
12728.21 30
12729.28 27
12730.34 29
12731.41 40
12732.47 24
12733.54 24
12734.60 33
12735.67 30
12736.73 24
12737.80 28
12738.87 37
12739.93 34
12741.00 33
12742.06 39
12743.13 28
12744.20 25
12745.26 24
12746.33 31
12747.40 27
12748.46 28
12749.53 23
12750.59 18
12751.66 30
12752.73 34
12753.79 28
12754.86 18
12755.93 27
12756.99 26
12758.06 30
12759.13 40
12760.19 35
12761.26 51
12762.33 35
12763.39 30
12764.46 24
12765.53 27
12766.60 30
12767.66 33
12768.73 42
12769.80 28
12770.86 34
12771.93 38
12773.00 38
12774.07 25
12775.13 21
12776.20 35
12777.27 21
12778.34 26
12779.40 44
12780.47 31
12781.54 18
12782.61 27
12783.67 41
12784.74 29
12785.81 37
12786.88 25
12787.95 34
12789.01 36
12790.08 34
12791.15 20
12792.22 20
12793.29 37
12794.35 36
12795.42 31
12796.49 28
12797.56 19
12798.63 30
12799.70 29
12800.76 29
12801.83 31
12802.90 23
12803.97 27
12805.04 42
12806.11 19
12807.18 20
12808.25 35
12809.31 30
12810.38 35
12811.45 27
12812.52 32
12813.59 32
12814.66 22
12815.73 40
12816.80 23
12817.87 16
12818.94 18
12820.01 27
12821.07 41
12822.14 50
12823.21 30
12824.28 37
12825.35 32
12826.42 16
12827.49 36
12828.56 29
12829.63 32
12830.70 19
12831.77 26
12832.84 30
12833.91 20
12834.98 16
12836.05 26
12837.12 55
12838.19 40
12839.26 28
12840.33 28
12841.40 16
12842.47 19
12843.54 18
12844.61 28
12845.68 29
12846.75 21
12847.82 19
12848.89 24
12849.96 18
12851.03 28
12852.10 21
12853.18 29
12854.25 30
12855.32 32
12856.39 35
12857.46 15
12858.53 24
12859.60 20
12860.67 28
12861.74 17
12862.81 24
12863.88 33
12864.96 34
12866.03 36
12867.10 43
12868.17 29
12869.24 34
12870.31 16
12871.38 16
12872.46 19
12873.53 36
12874.60 27
12875.67 22
12876.74 29
12877.81 24
12878.88 22
12879.96 14
12881.03 27
12882.10 28
12883.17 28
12884.24 22
12885.32 20
12886.39 27
12887.46 25
12888.53 22
12889.60 25
12890.68 23
12891.75 41
12892.82 38
12893.89 30
12894.97 23
12896.04 30
12897.11 34
12898.18 34
12899.26 13
12900.33 23
12901.40 24
12902.47 30
12903.55 21
12904.62 29
12905.69 32
12906.77 32
12907.84 34
12908.91 33
12909.99 27
12911.06 24
12912.13 43
12913.20 26
12914.28 18
12915.35 19
12916.42 32
12917.50 33
12918.57 25
12919.64 32
12920.72 30
12921.79 26
12922.87 32
12923.94 24
12925.01 21
12926.09 43
12927.16 31
12928.23 40
12929.31 53
12930.38 30
12931.46 21
12932.53 29
12933.60 26
12934.68 25
12935.75 31
12936.83 31
12937.90 32
12938.97 12
12940.05 24
12941.12 19
12942.20 26
12943.27 33
12944.35 34
12945.42 36
12946.50 33
12947.57 43
12948.64 28
12949.72 25
12950.79 18
12951.87 19
12952.94 24
12954.02 32
12955.09 28
12956.17 28
12957.24 26
12958.32 29
12959.39 29
12960.47 32
12961.54 27
12962.62 29
12963.69 23
12964.77 21
12965.85 24
12966.92 27
12968.00 35
12969.07 31
12970.15 31
12971.22 26
12972.30 20
12973.37 29
12974.45 26
12975.53 28
12976.60 33
12977.68 28
12978.75 29
12979.83 31
12980.90 23
12981.98 32
12983.06 26
12984.13 29
12985.21 29
12986.29 17
12987.36 26
12988.44 31
12989.51 28
12990.59 26
12991.67 37
12992.74 25
12993.82 22
12994.90 26
12995.97 27
12997.05 31
12998.13 31
12999.20 34
13000.28 37
13001.36 27
13002.43 34
13003.51 20
13004.59 22
13005.67 24
13006.74 26
13007.82 21
13008.90 22
13009.97 33
13011.05 31
13012.13 38
13013.21 23
13014.28 33
13015.36 39
13016.44 30
13017.52 26
13018.59 22
13019.67 38
13020.75 26
13021.83 26
13022.90 35
13023.98 32
13025.06 25
13026.14 37
13027.22 32
13028.29 20
13029.37 27
13030.45 32
13031.53 27
13032.61 38
13033.68 31
13034.76 38
13035.84 24
13036.92 33
13038.00 21
13039.08 23
13040.15 19
13041.23 30
13042.31 33
13043.39 30
13044.47 32
13045.55 28
13046.63 21
13047.70 20
13048.78 25
13049.86 17
13050.94 36
13052.02 31
13053.10 28
13054.18 27
13055.26 20
13056.34 24
13057.42 30
13058.49 22
13059.57 17
13060.65 23
13061.73 17
13062.81 29
13063.89 33
13064.97 28
13066.05 40
13067.13 35
13068.21 30
13069.29 23
13070.37 28
13071.45 33
13072.53 19
13073.61 25
13074.69 25
13075.77 24
13076.85 35
13077.93 38
13079.01 37
13080.09 28
13081.17 32
13082.25 35
13083.33 26
13084.41 30
13085.49 38
13086.57 23
13087.65 22
13088.73 25
13089.81 45
13090.89 34
13091.97 27
13093.05 32
13094.13 34
13095.21 22
13096.30 29
13097.38 23
13098.46 41
13099.54 29
13100.62 26
13101.70 41
13102.78 36
13103.86 23
13104.94 13
13106.02 32
13107.11 37
13108.19 38
13109.27 38
13110.35 27
13111.43 25
13112.51 29
13113.59 25
13114.68 17
13115.76 33
13116.84 31
13117.92 47
13119.00 54
13120.08 46
13121.17 28
13122.25 22
13123.33 26
13124.41 52
13125.49 41
13126.58 18
13127.66 28
13128.74 30
13129.82 24
13130.90 24
13131.99 27
13133.07 26
13134.15 29
13135.23 42
13136.32 45
13137.40 34
13138.48 40
13139.56 29
13140.65 35
13141.73 32
13142.81 26
13143.89 28
13144.98 26
13146.06 27
13147.14 25
13148.23 32
13149.31 28
13150.39 27
13151.47 28
13152.56 25
13153.64 29
13154.72 23
13155.81 17
13156.89 33
13157.97 30
13159.06 20
13160.14 38
13161.22 32
13162.31 44
13163.39 33
13164.47 23
13165.56 19
13166.64 22
13167.73 26
13168.81 15
13169.89 21
13170.98 22
13172.06 29
13173.14 34
13174.23 24
13175.31 20
13176.40 40
13177.48 36
13178.57 32
13179.65 26
13180.73 31
13181.82 34
13182.90 42
13183.99 24
13185.07 29
13186.16 35
13187.24 19
13188.32 27
13189.41 22
13190.49 24
13191.58 23
13192.66 21
13193.75 34
13194.83 32
13195.92 35
13197.00 29
13198.09 31
13199.17 25
13200.26 22
13201.34 22
13202.43 19
13203.51 23
13204.60 24
13205.68 25
13206.77 25
13207.86 20
13208.94 37
13210.03 42
13211.11 36
13212.20 34
13213.28 29
13214.37 20
13215.45 21
13216.54 14
13217.63 22
13218.71 24
13219.80 29
13220.88 27
13221.97 20
13223.06 29
13224.14 26
13225.23 19
13226.31 15
13227.40 29
13228.49 25
13229.57 44
13230.66 23
13231.74 15
13232.83 18
13233.92 20
13235.00 21
13236.09 36
13237.18 30
13238.26 26
13239.35 32
13240.44 23
13241.52 29
13242.61 26
13243.70 37
13244.78 26
13245.87 30
13246.96 28
13248.05 34
13249.13 26
13250.22 28
13251.31 29
13252.39 24
13253.48 37
13254.57 26
13255.66 28
13256.74 29
13257.83 23
13258.92 21
13260.01 33
13261.09 26
13262.18 20
13263.27 25
13264.36 25
13265.44 28
13266.53 28
13267.62 22
13268.71 20
13269.80 29
13270.88 32
13271.97 25
13273.06 27
13274.15 30
13275.24 45
13276.32 31
13277.41 29
13278.50 23
13279.59 25
13280.68 25
13281.77 35
13282.85 24
13283.94 34
13285.03 26
13286.12 24
13287.21 23
13288.30 32
13289.39 20
13290.48 27
13291.56 26
13292.65 45
13293.74 31
13294.83 24
13295.92 27
13297.01 27
13298.10 29
13299.19 17
13300.28 37
13301.37 32
13302.46 35
13303.54 30
13304.63 20
13305.72 19
13306.81 21
13307.90 26
13308.99 32
13310.08 24
13311.17 20
13312.26 44
13313.35 32
13314.44 32
13315.53 28
13316.62 27
13317.71 37
13318.80 23
13319.89 27
13320.98 16
13322.07 21
13323.16 26
13324.25 21
13325.34 33
13326.43 24
13327.52 13
13328.61 21
13329.70 30
13330.79 33
13331.88 28
13332.97 21
13334.06 34
13335.15 38
13336.24 27
13337.34 20
13338.43 28
13339.52 26
13340.61 22
13341.70 31
13342.79 25
13343.88 26
13344.97 28
13346.06 24
13347.15 25
13348.25 16
13349.34 39
13350.43 33
13351.52 34
13352.61 40
13353.70 19
13354.79 21
13355.88 23
13356.98 25
13358.07 23
13359.16 13
13360.25 23
13361.34 20
13362.43 27
13363.53 22
13364.62 25
13365.71 32
13366.80 21
13367.89 31
13368.99 27
13370.08 31
13371.17 28
13372.26 19
13373.35 22
13374.45 23
13375.54 34
13376.63 28
13377.72 24
13378.82 35
13379.91 19
13381.00 25
13382.09 24
13383.19 31
13384.28 37
13385.37 37
13386.46 25
13387.56 31
13388.65 27
13389.74 42
13390.84 23
13391.93 21
13393.02 23
13394.11 22
13395.21 30
13396.30 37
13397.39 22
13398.49 16
13399.58 16
13400.67 24
13401.77 37
13402.86 34
13403.95 34
13405.05 23
13406.14 23
13407.23 21
13408.33 22
13409.42 34
13410.52 25
13411.61 24
13412.70 34
13413.80 34
13414.89 32
13415.98 20
13417.08 35
13418.17 17
13419.27 29
13420.36 24
13421.45 30
13422.55 33
13423.64 21
13424.74 24
13425.83 26
13426.93 29
13428.02 35
13429.12 24
13430.21 22
13431.30 29
13432.40 19
13433.49 36
13434.59 22
13435.68 15
13436.78 30
13437.87 39
13438.97 60
13440.06 25
13441.16 21
13442.25 28
13443.35 31
13444.44 29
13445.54 20
13446.63 18
13447.73 37
13448.82 39
13449.92 27
13451.01 28
13452.11 20
13453.20 16
13454.30 20
13455.40 18
13456.49 32
13457.59 39
13458.68 38
13459.78 23
13460.87 14
13461.97 33
13463.07 31
13464.16 26
13465.26 36
13466.35 26
13467.45 20
13468.55 30
13469.64 14
13470.74 25
13471.83 24
13472.93 23
13474.03 43
13475.12 41
13476.22 21
13477.32 21
13478.41 31
13479.51 37
13480.61 26
13481.70 16
13482.80 25
13483.90 18
13484.99 21
13486.09 25
13487.19 34
13488.28 25
13489.38 32
13490.48 24
13491.57 24
13492.67 32
13493.77 39
13494.86 34
13495.96 26
13497.06 25
13498.16 35
13499.25 37
13500.35 26
13501.45 31
13502.55 32
13503.64 36
13504.74 48
13505.84 46
13506.94 24
13508.03 22
13509.13 18
13510.23 24
13511.33 28
13512.43 28
13513.52 27
13514.62 35
13515.72 20
13516.82 21
13517.92 26
13519.01 27
13520.11 22
13521.21 24
13522.31 27
13523.41 23
13524.50 17
13525.60 30
13526.70 20
13527.80 24
13528.90 31
13530.00 20
13531.10 30
13532.19 26
13533.29 22
13534.39 24
13535.49 30
13536.59 27
13537.69 27
13538.79 24
13539.89 31
13540.99 21
13542.08 25
13543.18 23
13544.28 21
13545.38 14
13546.48 14
13547.58 16
13548.68 20
13549.78 13
13550.88 27
13551.98 19
13553.08 17
13554.18 30
13555.28 20
13556.38 34
13557.48 18
13558.58 24
13559.68 20
13560.78 24
13561.88 21
13562.98 36
13564.08 19
13565.18 32
13566.28 47
13567.38 34
13568.48 18
13569.58 19
13570.68 26
13571.78 18
13572.88 19
13573.98 22
13575.08 29
13576.18 26
13577.28 24
13578.38 23
13579.48 21
13580.58 22
13581.68 20
13582.78 37
13583.88 33
13584.98 22
13586.08 20
13587.19 19
13588.29 27
13589.39 14
13590.49 30
13591.59 24
13592.69 27
13593.79 32
13594.89 24
13595.99 17
13597.10 24
13598.20 26
13599.30 24
13600.40 34
13601.50 22
13602.60 18
13603.70 24
13604.81 41
13605.91 48
13607.01 19
13608.11 23
13609.21 22
13610.31 29
13611.42 23
13612.52 28
13613.62 29
13614.72 25
13615.82 31
13616.93 20
13618.03 22
13619.13 26
13620.23 30
13621.34 28
13622.44 22
13623.54 24
13624.64 20
13625.75 15
13626.85 26
13627.95 31
13629.05 29
13630.16 25
13631.26 28
13632.36 19
13633.46 19
13634.57 17
13635.67 22
13636.77 30
13637.88 25
13638.98 20
13640.08 25
13641.18 25
13642.29 23
13643.39 17
13644.49 19
13645.60 22
13646.70 17
13647.80 21
13648.91 11
13650.01 19
13651.11 24
13652.22 18
13653.32 30
13654.43 26
13655.53 26
13656.63 22
13657.74 20
13658.84 18
13659.94 18
13661.05 21
13662.15 30
13663.26 31
13664.36 23
13665.46 19
13666.57 26
13667.67 23
13668.78 23
13669.88 16
13670.99 22
13672.09 17
13673.19 18
13674.30 17
13675.40 27
13676.51 33
13677.61 37
13678.72 28
13679.82 33
13680.93 14
13682.03 19
13683.14 25
13684.24 20
13685.35 20
13686.45 20
13687.56 27
13688.66 39
13689.77 17
13690.87 24
13691.98 26
13693.08 20
13694.19 18
13695.29 18
13696.40 15
13697.50 35
13698.61 28
13699.71 29
13700.82 18
13701.92 27
13703.03 36
13704.14 38
13705.24 21
13706.35 25
13707.45 31
13708.56 31
13709.66 34
13710.77 26
13711.88 27
13712.98 27
13714.09 33
13715.19 22
13716.30 24
13717.41 33
13718.51 26
13719.62 17
13720.73 24
13721.83 28
13722.94 30
13724.04 20
13725.15 28
13726.26 19
13727.36 24
13728.47 24
13729.58 22
13730.68 22
13731.79 21
13732.90 24
13734.00 18
13735.11 16
13736.22 17
13737.33 18
13738.43 23
13739.54 27
13740.65 26
13741.75 25
13742.86 43
13743.97 35
13745.08 40
13746.18 28
13747.29 31
13748.40 38
13749.51 38
13750.61 29
13751.72 18
13752.83 57
13753.94 45
13755.04 25
13756.15 55
13757.26 26
13758.37 22
13759.47 25
13760.58 35
13761.69 28
13762.80 22
13763.91 28
13765.01 26
13766.12 38
13767.23 18
13768.34 22
13769.45 29
13770.56 34
13771.66 20
13772.77 26
13773.88 34
13774.99 23
13776.10 37
13777.21 33
13778.32 30
13779.42 17
13780.53 26
13781.64 19
13782.75 28
13783.86 30
13784.97 24
13786.08 13
13787.19 34
13788.30 41
13789.40 33
13790.51 27
13791.62 24
13792.73 28
13793.84 29
13794.95 13
13796.06 17
13797.17 28
13798.28 24
13799.39 28
13800.50 29
13801.61 24
13802.72 32
13803.83 37
13804.94 35
13806.05 29
13807.16 18
13808.27 31
13809.38 21
13810.49 22
13811.60 30
13812.71 32
13813.82 22
13814.93 17
13816.04 22
13817.15 40
13818.26 23
13819.37 24
13820.48 34
13821.59 35
13822.70 31
13823.81 40
13824.92 25
13826.03 15
13827.14 19
13828.25 39
13829.36 31
13830.47 23
13831.58 35
13832.69 20
13833.81 18
13834.92 18
13836.03 28
13837.14 35
13838.25 27
13839.36 15
13840.47 19
13841.58 36
13842.69 41
13843.81 35
13844.92 22
13846.03 23
13847.14 27
13848.25 21
13849.36 21
13850.47 24
13851.59 35
13852.70 18
13853.81 21
13854.92 15
13856.03 27
13857.14 18
13858.26 23
13859.37 25
13860.48 28
13861.59 13
13862.70 15
13863.82 26
13864.93 24
13866.04 23
13867.15 16
13868.26 20
13869.38 28
13870.49 29
13871.60 16
13872.71 14
13873.83 21
13874.94 22
13876.05 29
13877.16 23
13878.28 29
13879.39 25
13880.50 18
13881.62 27
13882.73 17
13883.84 22
13884.95 21
13886.07 18
13887.18 16
13888.29 22
13889.41 28
13890.52 41
13891.63 29
13892.75 14
13893.86 12
13894.97 29
13896.09 24
13897.20 22
13898.31 18
13899.43 12
13900.54 16
13901.65 23
13902.77 27
13903.88 27
13904.99 24
13906.11 28
13907.22 27
13908.34 24
13909.45 21
13910.56 9
13911.68 27
13912.79 17
13913.91 12
13915.02 17
13916.13 17
13917.25 24
13918.36 26
13919.48 26
13920.59 30
13921.71 13
13922.82 23
13923.94 20
13925.05 28
13926.16 25
13927.28 24
13928.39 32
13929.51 18
13930.62 36
13931.74 31
13932.85 32
13933.97 31
13935.08 15
13936.20 17
13937.31 27
13938.43 22
13939.54 30
13940.66 24
13941.77 26
13942.89 21
13944.00 19
13945.12 26
13946.23 25
13947.35 19
13948.47 29
13949.58 30
13950.70 35
13951.81 19
13952.93 36
13954.04 23
13955.16 30
13956.28 25
13957.39 18
13958.51 23
13959.62 22
13960.74 24
13961.85 15
13962.97 20
13964.09 31
13965.20 40
13966.32 32
13967.44 40
13968.55 19
13969.67 11
13970.78 24
13971.90 27
13973.02 26
13974.13 19
13975.25 20
13976.37 21
13977.48 22
13978.60 15
13979.72 21
13980.83 25
13981.95 30
13983.07 22
13984.18 39
13985.30 16
13986.42 24
13987.54 19
13988.65 26
13989.77 21
13990.89 25
13992.00 18
13993.12 16
13994.24 23
13995.36 23
13996.47 14
13997.59 25
13998.71 20
13999.83 28
14000.94 13
14002.06 14
14003.18 18
14004.30 21
14005.41 37
14006.53 29
14007.65 25
14008.77 25
14009.89 27
14011.00 24
14012.12 23
14013.24 23
14014.36 27
14015.48 26
14016.60 23
14017.71 29
14018.83 17
14019.95 27
14021.07 19
14022.19 23
14023.31 32
14024.42 36
14025.54 22
14026.66 21
14027.78 23
14028.90 26
14030.02 35
14031.14 28
14032.25 27
14033.37 25
14034.49 31
14035.61 34
14036.73 25
14037.85 32
14038.97 22
14040.09 32
14041.21 23
14042.33 26
14043.45 29
14044.57 29
14045.68 26
14046.80 17
14047.92 23
14049.04 18
14050.16 14
14051.28 20
14052.40 21
14053.52 23
14054.64 30
14055.76 22
14056.88 25
14058.00 22
14059.12 27
14060.24 24
14061.36 18
14062.48 26
14063.60 28
14064.72 24
14065.84 25
14066.96 30
14068.08 30
14069.20 22
14070.32 26
14071.44 27
14072.56 25
14073.68 18
14074.80 25
14075.92 24
14077.05 26
14078.17 31
14079.29 22
14080.41 21
14081.53 19
14082.65 25
14083.77 17
14084.89 22
14086.01 31
14087.13 29
14088.25 27
14089.38 25
14090.50 34
14091.62 31
14092.74 33
14093.86 35
14094.98 22
14096.10 26
14097.22 24
14098.35 23
14099.47 18
14100.59 30
14101.71 36
14102.83 22
14103.95 21
14105.08 28
14106.20 28
14107.32 28
14108.44 21
14109.56 22
14110.69 29
14111.81 29
14112.93 44
14114.05 25
14115.17 12
14116.30 14
14117.42 32
14118.54 30
14119.66 25
14120.79 15
14121.91 29
14123.03 25
14124.15 48
14125.28 33
14126.40 34
14127.52 27
14128.64 30
14129.77 32
14130.89 25
14132.01 22
14133.13 33
14134.26 32
14135.38 37
14136.50 32
14137.63 36
14138.75 34
14139.87 24
14141.00 30
14142.12 32
14143.24 25
14144.37 22
14145.49 16
14146.61 17
14147.74 32
14148.86 28
14149.98 31
14151.11 27
14152.23 27
14153.35 36
14154.48 28
14155.60 24
14156.72 37
14157.85 32
14158.97 24
14160.10 26
14161.22 40
14162.34 56
14163.47 37
14164.59 30
14165.72 32
14166.84 20
14167.97 13
14169.09 23
14170.21 28
14171.34 24
14172.46 23
14173.59 31
14174.71 24
14175.84 44
14176.96 25
14178.09 21
14179.21 35
14180.34 45
14181.46 38
14182.58 28
14183.71 40
14184.83 29
14185.96 34
14187.08 14
14188.21 24
14189.33 26
14190.46 27
14191.59 33
14192.71 27
14193.84 25
14194.96 25
14196.09 34
14197.21 33
14198.34 40
14199.46 16
14200.59 15
14201.71 32
14202.84 32
14203.97 25
14205.09 27
14206.22 39
14207.34 29
14208.47 22
14209.59 31
14210.72 19
14211.85 21
14212.97 18
14214.10 16
14215.22 21
14216.35 18
14217.48 25
14218.60 25
14219.73 25
14220.86 17
14221.98 20
14223.11 42
14224.24 16
14225.36 21
14226.49 34
14227.62 32
14228.74 35
14229.87 21
14231.00 20
14232.12 22
14233.25 25
14234.38 28
14235.50 23
14236.63 33
14237.76 32
14238.88 37
14240.01 32
14241.14 21
14242.27 24
14243.39 31
14244.52 29
14245.65 29
14246.77 30
14247.90 29
14249.03 17
14250.16 22
14251.28 26
14252.41 29
14253.54 20
14254.67 20
14255.80 16
14256.92 14
14258.05 22
14259.18 26
14260.31 31
14261.43 27
14262.56 23
14263.69 30
14264.82 34
14265.95 32
14267.08 34
14268.20 26
14269.33 24
14270.46 29
14271.59 42
14272.72 31
14273.85 33
14274.97 42
14276.10 29
14277.23 26
14278.36 23
14279.49 31
14280.62 29
14281.75 44
14282.87 31
14284.00 26
14285.13 30
14286.26 43
14287.39 38
14288.52 32
14289.65 29
14290.78 26
14291.91 41
14293.04 26
14294.17 29
14295.29 32
14296.42 35
14297.55 42
14298.68 26
14299.81 33
14300.94 33
14302.07 36
14303.20 38
14304.33 29
14305.46 29
14306.59 24
14307.72 33
14308.85 32
14309.98 37
14311.11 21
14312.24 35
14313.37 36
14314.50 28
14315.63 21
14316.76 26
14317.89 26
14319.02 31
14320.15 43
14321.28 21
14322.41 15
14323.54 19
14324.67 18
14325.80 27
14326.93 21
14328.06 28
14329.20 21
14330.33 29
14331.46 30
14332.59 19
14333.72 23
14334.85 31
14335.98 22
14337.11 28
14338.24 34
14339.37 25
14340.50 24
14341.64 28
14342.77 26
14343.90 31
14345.03 26
14346.16 26
14347.29 30
14348.42 23
14349.55 32
14350.69 24
14351.82 44
14352.95 32
14354.08 21
14355.21 15
14356.34 16
14357.48 22
14358.61 23
14359.74 17
14360.87 18
14362.00 19
14363.14 32
14364.27 27
14365.40 25
14366.53 35
14367.66 34
14368.80 22
14369.93 24
14371.06 38
14372.19 36
14373.33 31
14374.46 25
14375.59 14
14376.72 18
14377.86 17
14378.99 22
14380.12 24
14381.25 23
14382.39 26
14383.52 24
14384.65 23
14385.78 23
14386.92 26
14388.05 12
14389.18 19
14390.32 23
14391.45 33
14392.58 23
14393.72 14
14394.85 25
14395.98 17
14397.12 21
14398.25 25
14399.38 20
14400.52 22
14401.65 24
14402.78 26
14403.92 23
14405.05 32
14406.18 28
14407.32 27
14408.45 28
14409.59 28
14410.72 24
14411.85 21
14412.99 15
14414.12 19
14415.26 26
14416.39 22
14417.52 26
14418.66 19
14419.79 20
14420.93 35
14422.06 35
14423.20 27
14424.33 20
14425.46 15
14426.60 24
14427.73 22
14428.87 28
14430.00 28
14431.14 34
14432.27 29
14433.41 28
14434.54 31
14435.68 22
14436.81 30
14437.95 40
14439.08 19
14440.22 15
14441.35 32
14442.49 23
14443.62 33
14444.76 27
14445.89 21
14447.03 31
14448.16 50
14449.30 32
14450.43 22
14451.57 15
14452.70 18
14453.84 20
14454.98 27
14456.11 28
14457.25 30
14458.38 23
14459.52 26
14460.65 36
14461.79 30
14462.93 36
14464.06 30
14465.20 29
14466.33 18
14467.47 21
14468.61 34
14469.74 35
14470.88 26
14472.02 31
14473.15 35
14474.29 27
14475.42 34
14476.56 25
14477.70 25
14478.83 32
14479.97 46
14481.11 42
14482.24 19
14483.38 31
14484.52 47
14485.65 31
14486.79 22
14487.93 22
14489.07 45
14490.20 29
14491.34 41
14492.48 23
14493.61 16
14494.75 17
14495.89 32
14497.03 37
14498.16 27
14499.30 30
14500.44 21
14501.57 23
14502.71 22
14503.85 14
14504.99 26
14506.13 37
14507.26 40
14508.40 37
14509.54 29
14510.68 23
14511.81 21
14512.95 18
14514.09 22
14515.23 31
14516.37 40
14517.50 27
14518.64 32
14519.78 21
14520.92 24
14522.06 20
14523.20 28
14524.33 23
14525.47 29
14526.61 10
14527.75 18
14528.89 35
14530.03 31
14531.16 19
14532.30 12
14533.44 22
14534.58 26
14535.72 28
14536.86 24
14538.00 23
14539.14 12
14540.28 23
14541.41 23
14542.55 22
14543.69 18
14544.83 16
14545.97 7
14547.11 16
14548.25 20
14549.39 21
14550.53 17
14551.67 16
14552.81 17
14553.95 29
14555.09 25
14556.23 30
14557.37 26
14558.50 22
14559.64 24
14560.78 23
14561.92 15
14563.06 19
14564.20 22
14565.34 24
14566.48 22
14567.62 23
14568.76 17
14569.90 27
14571.04 26
14572.18 35
14573.32 15
14574.47 29
14575.61 26
14576.75 26
14577.89 22
14579.03 26
14580.17 20
14581.31 18
14582.45 26
14583.59 12
14584.73 16
14585.87 22
14587.01 13
14588.15 21
14589.29 23
14590.43 20
14591.58 25
14592.72 22
14593.86 27
14595.00 15
14596.14 19
14597.28 29
14598.42 19
14599.56 23
14600.70 22
14601.85 13
14602.99 18
14604.13 23
14605.27 32
14606.41 21
14607.55 20
14608.70 18
14609.84 21
14610.98 26
14612.12 26
14613.26 15
14614.40 27
14615.55 23
14616.69 23
14617.83 28
14618.97 23
14620.11 19
14621.26 22
14622.40 20
14623.54 25
14624.68 30
14625.83 45
14626.97 26
14628.11 25
14629.25 33
14630.40 18
14631.54 21
14632.68 27
14633.82 21
14634.97 18
14636.11 21
14637.25 27
14638.39 46
14639.54 16
14640.68 17
14641.82 17
14642.97 28
14644.11 27
14645.25 22
14646.40 32
14647.54 32
14648.68 27
14649.83 26
14650.97 25
14652.11 20
14653.26 35
14654.40 35
14655.54 25
14656.69 24
14657.83 26
14658.97 22
14660.12 29
14661.26 10
14662.40 20
14663.55 16
14664.69 21
14665.84 25
14666.98 30
14668.12 28
14669.27 21
14670.41 20
14671.56 19
14672.70 22
14673.84 16
14674.99 25
14676.13 15
14677.28 24
14678.42 23
14679.57 30
14680.71 28
14681.86 19
14683.00 11
14684.14 25
14685.29 18
14686.43 12
14687.58 14
14688.72 15
14689.87 16
14691.01 21
14692.16 17
14693.30 15
14694.45 28
14695.59 22
14696.74 23
14697.88 17
14699.03 24
14700.17 21
14701.32 19
14702.46 28
14703.61 16
14704.75 18
14705.90 23
14707.05 13
14708.19 12
14709.34 18
14710.48 36
14711.63 20
14712.77 23
14713.92 26
14715.07 18
14716.21 18
14717.36 12
14718.50 26
14719.65 27
14720.80 21
14721.94 10
14723.09 14
14724.23 18
14725.38 17
14726.53 26
14727.67 31
14728.82 14
14729.97 16
14731.11 18
14732.26 13
14733.41 19
14734.55 25
14735.70 23
14736.84 19
14737.99 27
14739.14 26
14740.29 23
14741.43 25
14742.58 26
14743.73 22
14744.87 24
14746.02 21
14747.17 27
14748.31 22
14749.46 22
14750.61 23
14751.76 23
14752.90 20
14754.05 18
14755.20 25
14756.35 28
14757.49 28
14758.64 25
14759.79 18
14760.94 26
14762.08 22
14763.23 20
14764.38 23
14765.53 18
14766.67 30
14767.82 24
14768.97 22
14770.12 17
14771.27 28
14772.41 23
14773.56 25
14774.71 25
14775.86 21
14777.01 20
14778.15 16
14779.30 26
14780.45 24
14781.60 22
14782.75 15
14783.90 28
14785.05 20
14786.19 20
14787.34 31
14788.49 36
14789.64 24
14790.79 22
14791.94 27
14793.09 32
14794.24 35
14795.38 30
14796.53 32
14797.68 43
14798.83 43
14799.98 27
14801.13 27
14802.28 25
14803.43 18
14804.58 25
14805.73 23
14806.88 24
14808.03 21
14809.18 28
14810.33 26
14811.47 24
14812.62 23
14813.77 24
14814.92 31
14816.07 30
14817.22 21
14818.37 18
14819.52 28
14820.67 25
14821.82 13
14822.97 19
14824.12 18
14825.27 13
14826.42 20
14827.57 14
14828.72 17
14829.87 27
14831.02 21
14832.17 18
14833.33 13
14834.48 20
14835.63 12
14836.78 23
14837.93 21
14839.08 16
14840.23 15
14841.38 25
14842.53 28
14843.68 12
14844.83 26
14845.98 18
14847.13 18
14848.28 15
14849.44 10
14850.59 9
14851.74 23
14852.89 24
14854.04 11
14855.19 19
14856.34 20
14857.49 26
14858.65 20
14859.80 18
14860.95 19
14862.10 24
14863.25 16
14864.40 22
14865.56 24
14866.71 27
14867.86 20
14869.01 31
14870.16 14
14871.31 23
14872.47 11
14873.62 22
14874.77 13
14875.92 18
14877.07 14
14878.23 26
14879.38 17
14880.53 12
14881.68 26
14882.84 30
14883.99 17
14885.14 27
14886.29 12
14887.45 19
14888.60 26
14889.75 15
14890.90 16
14892.06 20
14893.21 14
14894.36 16
14895.52 6
14896.67 20
14897.82 26
14898.97 19
14900.13 15
14901.28 20
14902.43 12
14903.59 10
14904.74 25
14905.89 17
14907.05 23
14908.20 24
14909.35 20
14910.51 14
14911.66 10
14912.81 21
14913.97 18
14915.12 22
14916.27 21
14917.43 16
14918.58 10
14919.74 13
14920.89 13
14922.04 18
14923.20 19
14924.35 20
14925.50 17
14926.66 19
14927.81 15
14928.97 12
14930.12 17
14931.28 14
14932.43 19
14933.58 24
14934.74 16
14935.89 11
14937.05 21
14938.20 14
14939.36 16
14940.51 19
14941.67 18
14942.82 25
14943.98 15
14945.13 16
14946.28 14
14947.44 13
14948.59 18
14949.75 21
14950.90 16
14952.06 22
14953.21 19
14954.37 22
14955.52 30
14956.68 19
14957.84 25
14958.99 19
14960.15 16
14961.30 8
14962.46 10
14963.61 17
14964.77 23
14965.92 28
14967.08 19
14968.23 11
14969.39 18
14970.55 16
14971.70 11
14972.86 22
14974.01 19
14975.17 21
14976.33 15
14977.48 16
14978.64 10
14979.79 15
14980.95 24
14982.11 6
14983.26 16
14984.42 12
14985.58 21
14986.73 19
14987.89 24
14989.04 22
14990.20 12
14991.36 11
14992.51 17
14993.67 20
14994.83 11
14995.98 15
14997.14 29
14998.30 15
14999.45 11
15000.61 19
15001.77 17
15002.93 15
15004.08 11
15005.24 11
15006.40 20
15007.55 22
15008.71 17
15009.87 14
15011.03 11
15012.18 9
15013.34 13
15014.50 14
15015.66 18
15016.81 17
15017.97 16
15019.13 10
15020.29 10
15021.44 21
15022.60 17
15023.76 16
15024.92 23
15026.08 23
15027.23 11
15028.39 13
15029.55 20
15030.71 15
15031.87 16
15033.02 21
15034.18 13
15035.34 13
15036.50 39
15037.66 18
15038.81 8
15039.97 13
15041.13 21
15042.29 12
15043.45 16
15044.61 12
15045.77 28
15046.93 16
15048.08 23
15049.24 23
15050.40 25
15051.56 13
15052.72 19
15053.88 11
15055.04 11
15056.20 10
15057.36 20
15058.51 18
15059.67 12
15060.83 12
15061.99 17
15063.15 16
15064.31 20
15065.47 12
15066.63 12
15067.79 10
15068.95 16
15070.11 14
15071.27 11
15072.43 5
15073.59 11
15074.75 10
15075.91 17
15077.07 15
15078.23 12
15079.39 17
15080.55 13
15081.71 12
15082.87 12
15084.03 21
15085.19 13
15086.35 11
15087.51 13
15088.67 18
15089.83 18
15090.99 14
15092.15 9
15093.31 18
15094.47 9
15095.63 21
15096.79 31
15097.95 19
15099.11 17
15100.27 13
15101.43 21
15102.60 21
15103.76 16
15104.92 10
15106.08 20
15107.24 9
15108.40 9
15109.56 7
15110.72 12
15111.88 11
15113.05 17
15114.21 14
15115.37 6
15116.53 18
15117.69 18
15118.85 23
15120.01 14
15121.18 17
15122.34 15
15123.50 16
15124.66 23
15125.82 7
15126.98 17
15128.15 27
15129.31 13
15130.47 34
15131.63 20
15132.79 14
15133.96 16
15135.12 18
15136.28 10
15137.44 18
15138.60 16
15139.77 12
15140.93 21
15142.09 13
15143.25 15
15144.42 9
15145.58 17
15146.74 14
15147.90 11
15149.07 18
15150.23 13
15151.39 15
15152.55 13
15153.72 7
15154.88 13
15156.04 13
15157.21 18
15158.37 15
15159.53 16
15160.70 24
15161.86 8
15163.02 13
15164.19 17
15165.35 25
15166.51 18
15167.68 12
15168.84 22
15170.00 12
15171.17 5
15172.33 14
15173.49 13
15174.66 7
15175.82 16
15176.98 13
15178.15 18
15179.31 12
15180.48 13
15181.64 14
15182.80 20
15183.97 10
15185.13 11
15186.30 18
15187.46 17
15188.62 21
15189.79 13
15190.95 10
15192.12 9
15193.28 9
15194.44 27
15195.61 23
15196.77 25
15197.94 6
15199.10 14
15200.27 18
15201.43 10
15202.60 16
15203.76 13
15204.93 15
15206.09 13
15207.26 18
15208.42 14
15209.59 20
15210.75 12
15211.92 24
15213.08 33
15214.25 26
15215.41 17
15216.58 15
15217.74 10
15218.91 13
15220.07 17
15221.24 20
15222.40 14
15223.57 15
15224.73 11
15225.90 17
15227.07 17
15228.23 7
15229.40 12
15230.56 11
15231.73 23
15232.89 11
15234.06 35
15235.23 29
15236.39 19
15237.56 23
15238.73 25
15239.89 16
15241.06 13
15242.22 11
15243.39 13
15244.56 17
15245.72 12
15246.89 14
15248.06 15
15249.22 13
15250.39 17
15251.55 17
15252.72 12
15253.89 20
15255.06 13
15256.22 15
15257.39 14
15258.56 18
15259.72 18
15260.89 15
15262.06 16
15263.22 22
15264.39 9
15265.56 11
15266.72 24
15267.89 13
15269.06 11
15270.23 14
15271.39 8
15272.56 7
15273.73 15
15274.90 17
15276.06 20
15277.23 9
15278.40 6
15279.57 11
15280.73 21
15281.90 17
15283.07 18
15284.24 6
15285.41 11
15286.57 12
15287.74 13
15288.91 19
15290.08 20
15291.25 21
15292.41 10
15293.58 11
15294.75 18
15295.92 9
15297.09 7
15298.26 10
15299.42 7
15300.59 10
15301.76 19
15302.93 20
15304.10 12
15305.27 12
15306.44 13
15307.60 13
15308.77 11
15309.94 10
15311.11 11
15312.28 12
15313.45 12
15314.62 13
15315.79 13
15316.96 18
15318.12 14
15319.29 13
15320.46 10
15321.63 9
15322.80 9
15323.97 15
15325.14 20
15326.31 8
15327.48 11
15328.65 11
15329.82 12
15330.99 8
15332.16 12
15333.33 12
15334.50 13
15335.67 29
15336.84 18
15338.01 20
15339.18 14
15340.35 10
15341.52 8
15342.69 11
15343.86 23
15345.03 15
15346.20 8
15347.37 7
15348.54 11
15349.71 17
15350.88 23
15352.05 21
15353.22 15
15354.39 15
15355.56 15
15356.73 18
15357.90 25
15359.07 16
15360.24 8
15361.41 15
15362.58 9
15363.76 9
15364.93 13
15366.10 11
15367.27 17
15368.44 12
15369.61 17
15370.78 19
15371.95 26
15373.12 21
15374.30 15
15375.47 6
15376.64 11
15377.81 9
15378.98 3
15380.15 11
15381.32 12
15382.50 19
15383.67 15
15384.84 10
15386.01 16
15387.18 21
15388.35 3
15389.53 12
15390.70 16
15391.87 14
15393.04 8
15394.21 15
15395.39 9
15396.56 12
15397.73 12
15398.90 17
15400.08 13
15401.25 7
15402.42 28
15403.59 25
15404.76 13
15405.94 23
15407.11 10
15408.28 8
15409.45 16
15410.63 22
15411.80 12
15412.97 23
15414.15 14
15415.32 14
15416.49 15
15417.66 16
15418.84 10
15420.01 20
15421.18 20
15422.36 18
15423.53 11
15424.70 16
15425.88 11
15427.05 7
15428.22 13
15429.40 12
15430.57 7
15431.74 6
15432.92 18
15434.09 13
15435.26 16
15436.44 10
15437.61 9
15438.79 10
15439.96 17
15441.13 12
15442.31 14
15443.48 14
15444.65 16
15445.83 22
15447.00 17
15448.18 13
15449.35 18
15450.53 18
15451.70 12
15452.87 14
15454.05 10
15455.22 10
15456.40 16
15457.57 17
15458.75 18
15459.92 14
15461.09 16
15462.27 16
15463.44 22
15464.62 8
15465.79 9
15466.97 11
15468.14 5
15469.32 17
15470.49 13
15471.67 11
15472.84 11
15474.02 15
15475.19 20
15476.37 4
15477.54 5
15478.72 22
15479.89 22
15481.07 6
15482.25 11
15483.42 12
15484.60 18
15485.77 12
15486.95 11
15488.12 11
15489.30 12
15490.47 25
15491.65 17
15492.83 20
15494.00 9
15495.18 10
15496.35 17
15497.53 10
15498.71 17
15499.88 22
15501.06 13
15502.23 14
15503.41 17
15504.59 8
15505.76 6
15506.94 14
15508.12 17
15509.29 15
15510.47 9
15511.64 9
15512.82 25
15514.00 21
15515.17 13
15516.35 15
15517.53 7
15518.70 4
15519.88 10
15521.06 19
15522.24 11
15523.41 11
15524.59 16
15525.77 7
15526.94 6
15528.12 13
15529.30 18
15530.48 9
15531.65 14
15532.83 16
15534.01 17
15535.18 14
15536.36 14
15537.54 12
15538.72 9
15539.89 23
15541.07 15
15542.25 14
15543.43 21
15544.61 17
15545.78 23
15546.96 19
15548.14 20
15549.32 13
15550.50 21
15551.67 19
15552.85 13
15554.03 19
15555.21 14
15556.39 18
15557.56 12
15558.74 14
15559.92 5
15561.10 10
15562.28 11
15563.46 22
15564.63 13
15565.81 11
15566.99 15
15568.17 13
15569.35 12
15570.53 5
15571.71 15
15572.89 15
15574.06 14
15575.24 15
15576.42 22
15577.60 8
15578.78 16
15579.96 8
15581.14 13
15582.32 25
15583.50 17
15584.68 22
15585.86 20
15587.04 14
15588.21 14
15589.39 6
15590.57 16
15591.75 10
15592.93 4
15594.11 8
15595.29 17
15596.47 14
15597.65 15
15598.83 20
15600.01 14
15601.19 15
15602.37 16
15603.55 14
15604.73 13
15605.91 19
15607.09 7
15608.27 10
15609.45 16
15610.63 23
15611.81 23
15612.99 18
15614.17 8
15615.35 14
15616.53 11
15617.71 18
15618.90 9
15620.08 16
15621.26 6
15622.44 10
15623.62 8
15624.80 10
15625.98 14
15627.16 18
15628.34 14
15629.52 8
15630.70 12
15631.89 9
15633.07 17
15634.25 22
15635.43 16
15636.61 13
15637.79 20
15638.97 10
15640.15 18
15641.34 23
15642.52 9
15643.70 18
15644.88 15
15646.06 16
15647.24 8
15648.42 12
15649.61 14
15650.79 11
15651.97 10
15653.15 16
15654.33 19
15655.52 19
15656.70 11
15657.88 16
15659.06 8
15660.24 14
15661.43 11
15662.61 12
15663.79 19
15664.97 20
15666.16 13
15667.34 18
15668.52 22
15669.70 25
15670.89 13
15672.07 16
15673.25 13
15674.43 22
15675.62 17
15676.80 19
15677.98 18
15679.17 14
15680.35 16
15681.53 23
15682.71 16
15683.90 18
15685.08 26
15686.26 9
15687.45 13
15688.63 15
15689.81 29
15691.00 22
15692.18 12
15693.36 16
15694.55 21
15695.73 23
15696.91 18
15698.10 18
15699.28 15
15700.46 21
15701.65 28
15702.83 14
15704.02 13
15705.20 14
15706.38 14
15707.57 16
15708.75 26
15709.94 22
15711.12 13
15712.30 22
15713.49 20
15714.67 19
15715.86 19
15717.04 22
15718.23 21
15719.41 18
15720.59 12
15721.78 19
15722.96 16
15724.15 28
15725.33 27
15726.52 26
15727.70 14
15728.89 19
15730.07 26
15731.26 17
15732.44 23
15733.63 22
15734.81 32
15736.00 30
15737.18 15
15738.37 12
15739.55 21
15740.74 28
15741.92 16
15743.11 18
15744.29 27
15745.48 17
15746.66 20
15747.85 18
15749.03 24
15750.22 8
15751.41 13
15752.59 25
15753.78 14
15754.96 24
15756.15 16
15757.33 28
15758.52 21
15759.71 17
15760.89 14
15762.08 11
15763.26 20
15764.45 15
15765.64 15
15766.82 10
15768.01 16
15769.19 16
15770.38 21
15771.57 15
15772.75 8
15773.94 14
15775.13 21
15776.31 11
15777.50 7
15778.69 14
15779.87 25
15781.06 17
15782.25 13
15783.43 12
15784.62 15
15785.81 12
15786.99 15
15788.18 19
15789.37 11
15790.56 25
15791.74 10
15792.93 18
15794.12 12
15795.30 10
15796.49 16
15797.68 20
15798.87 22
15800.05 16
15801.24 15
15802.43 10
15803.62 22
15804.80 16
15805.99 14
15807.18 26
15808.37 23
15809.55 12
15810.74 17
15811.93 17
15813.12 25
15814.31 13
15815.49 19
15816.68 13
15817.87 14
15819.06 20
15820.25 24
15821.44 21
15822.62 21
15823.81 11
15825.00 18
15826.19 16
15827.38 20
15828.57 9
15829.75 17
15830.94 23
15832.13 16
15833.32 18
15834.51 16
15835.70 12
15836.89 12
15838.08 23
15839.26 17
15840.45 18
15841.64 18
15842.83 7
15844.02 17
15845.21 17
15846.40 15
15847.59 15
15848.78 18
15849.97 15
15851.16 12
15852.35 16
15853.53 9
15854.72 12
15855.91 20
15857.10 14
15858.29 14
15859.48 19
15860.67 19
15861.86 15
15863.05 20
15864.24 11
15865.43 13
15866.62 5
15867.81 9
15869.00 10
15870.19 21
15871.38 9
15872.57 14
15873.76 17
15874.95 11
15876.14 11
15877.33 15
15878.52 12
15879.71 11
15880.90 13
15882.10 14
15883.29 18
15884.48 17
15885.67 16
15886.86 16
15888.05 13
15889.24 11
15890.43 11
15891.62 15
15892.81 16
15894.00 23
15895.19 15
15896.39 4
15897.58 8
15898.77 20
15899.96 10
15901.15 8
15902.34 9
15903.53 13
15904.72 20
15905.92 13
15907.11 11
15908.30 7
15909.49 14
15910.68 22
15911.87 18
15913.06 13
15914.26 12
15915.45 17
15916.64 13
15917.83 2
15919.02 9
15920.22 14
15921.41 9
15922.60 3
15923.79 15
15924.98 12
15926.18 12
15927.37 23
15928.56 12
15929.75 15
15930.95 9
15932.14 10
15933.33 17
15934.52 24
15935.72 50
15936.91 36
15938.10 32
15939.29 15
15940.49 19
15941.68 18
15942.87 19
15944.06 27
15945.26 26
15946.45 12
15947.64 12
15948.84 11
15950.03 15
15951.22 11
15952.42 12
15953.61 6
15954.80 10
15956.00 18
15957.19 17
15958.38 16
15959.58 14
15960.77 10
15961.96 19
15963.16 15
15964.35 8
15965.54 7
15966.74 9
15967.93 13
15969.12 13
15970.32 15
15971.51 21
15972.71 5
15973.90 4
15975.09 23
15976.29 13
15977.48 10
15978.68 8
15979.87 10
15981.07 13
15982.26 15
15983.45 22
15984.65 16
15985.84 16
15987.04 9
15988.23 10
15989.43 13
15990.62 14
15991.82 6
15993.01 17
15994.20 11
15995.40 10
15996.59 9
15997.79 10
15998.98 9
16000.18 16
16001.37 12
16002.57 16
16003.76 18
16004.96 9
16006.15 13
16007.35 14
16008.55 18
16009.74 8
16010.94 14
16012.13 20
16013.33 20
16014.52 14
16015.72 10
16016.91 12
16018.11 17
16019.30 17
16020.50 16
16021.70 19
16022.89 13
16024.09 7
16025.28 10
16026.48 6
16027.68 10
16028.87 13
16030.07 5
16031.26 10
16032.46 15
16033.66 10
16034.85 13
16036.05 13
16037.25 9
16038.44 14
16039.64 9
16040.83 13
16042.03 8
16043.23 11
16044.42 19
16045.62 11
16046.82 11
16048.01 22
16049.21 11
16050.41 13
16051.60 13
16052.80 19
16054.00 21
16055.20 15
16056.39 17
16057.59 13
16058.79 12
16059.98 15
16061.18 16
16062.38 14
16063.58 4
16064.77 11
16065.97 13
16067.17 11
16068.37 11
16069.56 4
16070.76 8
16071.96 7
16073.16 14
16074.35 16
16075.55 16
16076.75 15
16077.95 18
16079.15 13
16080.34 16
16081.54 15
16082.74 8
16083.94 11
16085.14 17
16086.33 11
16087.53 10
16088.73 11
16089.93 13
16091.13 7
16092.33 14
16093.52 13
16094.72 9
16095.92 12
16097.12 11
16098.32 12
16099.52 8
16100.72 8
16101.91 14
16103.11 16
16104.31 15
16105.51 10
16106.71 12
16107.91 11
16109.11 15
16110.31 16
16111.51 8
16112.71 10
16113.90 11
16115.10 9
16116.30 9
16117.50 12
16118.70 10
16119.90 10
16121.10 18
16122.30 17
16123.50 11
16124.70 12
16125.90 16
16127.10 15
16128.30 11
16129.50 12
16130.70 19
16131.90 18
16133.10 6
16134.30 12
16135.50 12
16136.70 33
16137.90 16
16139.10 7
16140.30 15
16141.50 18
16142.70 12
16143.90 16
16145.10 20
16146.30 9
16147.50 13
16148.70 21
16149.90 14
16151.10 10
16152.30 8
16153.50 16
16154.70 16
16155.91 22
16157.11 12
16158.31 13
16159.51 15
16160.71 16
16161.91 10
16163.11 6
16164.31 16
16165.51 22
16166.71 12
16167.92 16
16169.12 17
16170.32 10
16171.52 18
16172.72 8
16173.92 14
16175.12 17
16176.33 11
16177.53 11
16178.73 13
16179.93 9
16181.13 19
16182.33 11
16183.54 13
16184.74 9
16185.94 19
16187.14 21
16188.34 28
16189.55 9
16190.75 16
16191.95 8
16193.15 18
16194.35 10
16195.56 7
16196.76 16
16197.96 10
16199.16 5
16200.37 4
16201.57 16
16202.77 17
16203.97 23
16205.18 15
16206.38 7
16207.58 14
16208.78 14
16209.99 12
16211.19 10
16212.39 11
16213.60 20
16214.80 6
16216.00 11
16217.20 11
16218.41 16
16219.61 20
16220.81 16
16222.02 11
16223.22 8
16224.42 6
16225.63 15
16226.83 15
16228.03 9
16229.24 7
16230.44 9
16231.64 9
16232.85 13
16234.05 6
16235.26 11
16236.46 11
16237.66 9
16238.87 9
16240.07 13
16241.28 12
16242.48 12
16243.68 7
16244.89 15
16246.09 17
16247.30 25
16248.50 18
16249.70 10
16250.91 10
16252.11 15
16253.32 11
16254.52 12
16255.73 9
16256.93 10
16258.14 17
16259.34 14
16260.54 18
16261.75 20
16262.95 13
16264.16 19
16265.36 19
16266.57 6
16267.77 11
16268.98 20
16270.18 15
16271.39 23
16272.59 10
16273.80 8
16275.00 9
16276.21 12
16277.41 16
16278.62 10
16279.83 10
16281.03 11
16282.24 12
16283.44 17
16284.65 11
16285.85 10
16287.06 10
16288.26 13
16289.47 13
16290.68 11
16291.88 15
16293.09 17
16294.29 11
16295.50 11
16296.71 25
16297.91 7
16299.12 11
16300.32 13
16301.53 17
16302.74 14
16303.94 9
16305.15 9
16306.36 14
16307.56 23
16308.77 16
16309.97 15
16311.18 13
16312.39 10
16313.59 15
16314.80 18
16316.01 12
16317.21 18
16318.42 18
16319.63 14
16320.84 19
16322.04 16
16323.25 16
16324.46 17
16325.66 30
16326.87 17
16328.08 15
16329.28 27
16330.49 21
16331.70 16
16332.91 13
16334.11 17
16335.32 17
16336.53 24
16337.74 14
16338.94 11
16340.15 7
16341.36 12
16342.57 10
16343.78 11
16344.98 7
16346.19 18
16347.40 21
16348.61 14
16349.81 20
16351.02 9
16352.23 16
16353.44 31
16354.65 10
16355.86 8
16357.06 10
16358.27 21
16359.48 19
16360.69 16
16361.90 21
16363.11 13
16364.31 15
16365.52 15
16366.73 17
16367.94 15
16369.15 10
16370.36 10
16371.57 14
16372.77 16
16373.98 8
16375.19 23
16376.40 17
16377.61 15
16378.82 10
16380.03 10
16381.24 12
16382.45 15
16383.66 11
16384.87 13
16386.08 21
16387.28 19
16388.49 12
16389.70 15
16390.91 8
16392.12 15
16393.33 21
16394.54 9
16395.75 0
16396.96 8
16398.17 19
16399.38 13
16400.59 5
16401.80 13
16403.01 10
16404.22 14
16405.43 13
16406.64 12
16407.85 14
16409.06 19
16410.27 22
16411.48 6
16412.69 9
16413.90 4
16415.11 16
16416.32 10
16417.53 4
16418.74 12
16419.95 15
16421.17 19
16422.38 8
16423.59 18
16424.80 7
16426.01 13
16427.22 14
16428.43 18
16429.64 4
16430.85 8
16432.06 17
16433.27 9
16434.48 3
16435.70 11
16436.91 23
16438.12 22
16439.33 14
16440.54 9
16441.75 12
16442.96 20
16444.18 29
16445.39 11
16446.60 8
16447.81 11
16449.02 13
16450.23 11
16451.45 5
16452.66 10
16453.87 8
16455.08 19
16456.29 10
16457.50 20
16458.72 15
16459.93 11
16461.14 8
16462.35 10
16463.57 8
16464.78 11
16465.99 16
16467.20 9
16468.41 4
16469.63 8
16470.84 11
16472.05 10
16473.26 12
16474.48 8
16475.69 11
16476.90 29
16478.12 10
16479.33 6
16480.54 7
16481.75 9
16482.97 13
16484.18 19
16485.39 8
16486.61 10
16487.82 12
16489.03 11
16490.24 19
16491.46 5
16492.67 9
16493.88 13
16495.10 15
16496.31 5
16497.52 7
16498.74 11
16499.95 11
16501.17 16
16502.38 9
16503.59 6
16504.81 16
16506.02 12
16507.23 7
16508.45 8
16509.66 14
16510.88 12
16512.09 10
16513.30 10
16514.52 12
16515.73 15
16516.95 17
16518.16 18
16519.37 17
16520.59 8
16521.80 11
16523.02 13
16524.23 10
16525.45 11
16526.66 9
16527.88 12
16529.09 8
16530.30 11
16531.52 8
16532.73 15
16533.95 16
16535.16 9
16536.38 12
16537.59 12
16538.81 16
16540.02 4
16541.24 12
16542.45 12
16543.67 14
16544.88 14
16546.10 5
16547.31 10
16548.53 3
16549.75 10
16550.96 15
16552.18 5
16553.39 8
16554.61 7
16555.82 6
16557.04 9
16558.25 7
16559.47 13
16560.69 11
16561.90 10
16563.12 10
16564.33 11
16565.55 20
16566.77 12
16567.98 18
16569.20 13
16570.41 13
16571.63 12
16572.85 14
16574.06 8
16575.28 9
16576.50 9
16577.71 16
16578.93 15
16580.14 9
16581.36 8
16582.58 6
16583.79 7
16585.01 17
16586.23 19
16587.44 10
16588.66 10
16589.88 11
16591.09 14
16592.31 13
16593.53 10
16594.75 15
16595.96 6
16597.18 13
16598.40 11
16599.61 13
16600.83 11
16602.05 13
16603.27 10
16604.48 18
16605.70 10
16606.92 12
16608.14 8
16609.35 16
16610.57 15
16611.79 12
16613.01 12
16614.22 11
16615.44 10
16616.66 6
16617.88 7
16619.10 9
16620.31 18
16621.53 13
16622.75 16
16623.97 10
16625.19 14
16626.40 5
16627.62 10
16628.84 11
16630.06 11
16631.28 8
16632.50 10
16633.71 3
16634.93 14
16636.15 18
16637.37 6
16638.59 6
16639.81 15
16641.03 30
16642.24 19
16643.46 26
16644.68 14
16645.90 16
16647.12 8
16648.34 11
16649.56 19
16650.78 8
16652.00 16
16653.22 9
16654.44 10
16655.65 11
16656.87 17
16658.09 10
16659.31 12
16660.53 14
16661.75 7
16662.97 19
16664.19 14
16665.41 18
16666.63 5
16667.85 4
16669.07 8
16670.29 8
16671.51 9
16672.73 12
16673.95 4
16675.17 9
16676.39 13
16677.61 16
16678.83 9
16680.05 6
16681.27 8
16682.49 10
16683.71 13
16684.93 7
16686.15 18
16687.37 7
16688.59 18
16689.81 8
16691.03 9
16692.25 4
16693.47 14
16694.69 9
16695.92 10
16697.14 13
16698.36 12
16699.58 12
16700.80 7
16702.02 12
16703.24 15
16704.46 7
16705.68 7
16706.90 7
16708.13 5
16709.35 8
16710.57 8
16711.79 15
16713.01 9
16714.23 13
16715.45 10
16716.67 6
16717.90 8
16719.12 11
16720.34 10
16721.56 13
16722.78 5
16724.00 10
16725.23 17
16726.45 5
16727.67 10
16728.89 11
16730.11 10
16731.34 5
16732.56 16
16733.78 3
16735.00 16
16736.23 7
16737.45 4
16738.67 5
16739.89 4
16741.11 8
16742.34 7
16743.56 9
16744.78 19
16746.00 8
16747.23 10
16748.45 6
16749.67 8
16750.90 16
16752.12 17
16753.34 1
16754.56 11
16755.79 10
16757.01 14
16758.23 10
16759.46 9
16760.68 15
16761.90 10
16763.13 4
16764.35 8
16765.57 3
16766.80 6
16768.02 14
16769.24 14
16770.47 18
16771.69 9
16772.91 6
16774.14 9
16775.36 6
16776.58 6
16777.81 12
16779.03 13
16780.25 11
16781.48 15
16782.70 11
16783.93 16
16785.15 6
16786.37 13
16787.60 12
16788.82 21
16790.05 18
16791.27 19
16792.50 17
16793.72 16
16794.94 10
16796.17 7
16797.39 12
16798.62 10
16799.84 13
16801.07 13
16802.29 9
16803.52 6
16804.74 13
16805.97 11
16807.19 15
16808.42 14
16809.64 7
16810.87 10
16812.09 7
16813.32 14
16814.54 10
16815.77 9
16816.99 12
16818.22 7
16819.44 16
16820.67 7
16821.89 11
16823.12 8
16824.34 14
16825.57 14
16826.79 10
16828.02 15
16829.25 12
16830.47 13
16831.70 11
16832.92 11
16834.15 16
16835.37 8
16836.60 9
16837.83 4
16839.05 6
16840.28 10
16841.50 19
16842.73 11
16843.96 10
16845.18 8
16846.41 8
16847.63 11
16848.86 9
16850.09 16
16851.31 12
16852.54 8
16853.77 6
16854.99 10
16856.22 10
16857.45 9
16858.67 8
16859.90 11
16861.13 11
16862.35 9
16863.58 19
16864.81 8
16866.03 8
16867.26 11
16868.49 6
16869.72 11
16870.94 15
16872.17 15
16873.40 16
16874.62 7
16875.85 13
16877.08 15
16878.31 13
16879.53 6
16880.76 6
16881.99 10
16883.22 11
16884.44 10
16885.67 7
16886.90 5
16888.13 17
16889.36 8
16890.58 4
16891.81 7
16893.04 14
16894.27 14
16895.50 10
16896.72 15
16897.95 6
16899.18 6
16900.41 9
16901.64 18
16902.86 20
16904.09 9
16905.32 11
16906.55 12
16907.78 7
16909.01 11
16910.24 11
16911.46 19
16912.69 14
16913.92 5
16915.15 2
16916.38 9
16917.61 15
16918.84 8
16920.07 10
16921.29 13
16922.52 11
16923.75 7
16924.98 10
16926.21 12
16927.44 3
16928.67 22
16929.90 20
16931.13 10
16932.36 6
16933.59 8
16934.82 12
16936.05 8
16937.28 14
16938.51 13
16939.73 12
16940.96 5
16942.19 11
16943.42 11
16944.65 12
16945.88 5
16947.11 6
16948.34 4
16949.57 18
16950.80 20
16952.03 6
16953.26 9
16954.49 9
16955.72 15
16956.95 21
16958.18 15
16959.42 19
16960.65 14
16961.88 13
16963.11 25
16964.34 22
16965.57 17
16966.80 14
16968.03 13
16969.26 6
16970.49 9
16971.72 13
16972.95 6
16974.18 4
16975.41 11
16976.65 11
16977.88 18
16979.11 31
16980.34 13
16981.57 3
16982.80 15
16984.03 10
16985.26 9
16986.49 7
16987.73 14
16988.96 16
16990.19 9
16991.42 5
16992.65 8
16993.88 11
16995.12 17
16996.35 17
16997.58 15
16998.81 12
17000.04 5
17001.27 10
17002.51 13
17003.74 15
17004.97 13
17006.20 13
17007.43 10
17008.67 9
17009.90 10
17011.13 5
17012.36 5
17013.60 16
17014.83 12
17016.06 16
17017.29 12
17018.53 10
17019.76 14
17020.99 10
17022.22 13
17023.46 12
17024.69 13
17025.92 12
17027.15 20
17028.39 9
17029.62 7
17030.85 15
17032.09 9
17033.32 7
17034.55 15
17035.79 9
17037.02 14
17038.25 7
17039.49 10
17040.72 12
17041.95 10
17043.19 4
17044.42 10
17045.65 11
17046.89 12
17048.12 7
17049.35 10
17050.59 12
17051.82 5
17053.05 13
17054.29 11
17055.52 10
17056.76 8
17057.99 6
17059.22 7
17060.46 9
17061.69 8
17062.93 4
17064.16 5
17065.39 9
17066.63 12
17067.86 12
17069.10 8
17070.33 5
17071.57 6
17072.80 15
17074.04 12
17075.27 8
17076.50 8
17077.74 8
17078.97 8
17080.21 12
17081.44 23
17082.68 10
17083.91 12
17085.15 11
17086.38 6
17087.62 14
17088.85 10
17090.09 8
17091.32 7
17092.56 3
17093.79 7
17095.03 8
17096.26 9
17097.50 14
17098.74 5
17099.97 11
17101.21 10
17102.44 13
17103.68 14
17104.91 8
17106.15 9
17107.38 10
17108.62 12
17109.86 13
17111.09 2
17112.33 6
17113.56 8
17114.80 12
17116.04 10
17117.27 7
17118.51 12
17119.74 9
17120.98 5
17122.22 1
17123.45 11
17124.69 8
17125.93 8
17127.16 6
17128.40 8
17129.64 25
17130.87 19
17132.11 11
17133.35 9
17134.58 15
17135.82 19
17137.06 13
17138.29 5
17139.53 8
17140.77 11
17142.00 23
17143.24 24
17144.48 13
17145.72 9
17146.95 15
17148.19 17
17149.43 9
17150.66 14
17151.90 10
17153.14 12
17154.38 8
17155.61 13
17156.85 11
17158.09 9
17159.33 10
17160.56 6
17161.80 9
17163.04 7
17164.28 12
17165.52 7
17166.75 7
17167.99 5
17169.23 1
17170.47 8
17171.71 9
17172.94 17
17174.18 9
17175.42 6
17176.66 7
17177.90 10
17179.13 15
17180.37 11
17181.61 7
17182.85 6
17184.09 7
17185.33 14
17186.57 10
17187.80 8
17189.04 3
17190.28 7
17191.52 10
17192.76 6
17194.00 6
17195.24 6
17196.48 13
17197.72 16
17198.95 11
17200.19 9
17201.43 11
17202.67 8
17203.91 5
17205.15 8
17206.39 7
17207.63 10
17208.87 13
17210.11 20
17211.35 11
17212.59 11
17213.83 15
17215.07 7
17216.31 5
17217.55 4
17218.79 9
17220.03 18
17221.26 15
17222.50 9
17223.74 9
17224.98 10
17226.22 8
17227.46 5
17228.71 10
17229.95 12
17231.19 6
17232.43 4
17233.67 9
17234.91 10
17236.15 15
17237.39 16
17238.63 8
17239.87 1
17241.11 5
17242.35 8
17243.59 16
17244.83 4
17246.07 5
17247.31 6
17248.55 12
17249.79 13
17251.04 5
17252.28 18
17253.52 11
17254.76 12
17256.00 15
17257.24 5
17258.48 11
17259.72 5
17260.96 7
17262.21 5
17263.45 4
17264.69 11
17265.93 4
17267.17 9
17268.41 26
17269.65 31
17270.90 5
17272.14 19
17273.38 12
17274.62 13
17275.86 11
17277.11 10
17278.35 16
17279.59 8
17280.83 11
17282.07 8
17283.32 4
17284.56 13
17285.80 7
17287.04 7
17288.28 11
17289.53 8
17290.77 12
17292.01 11
17293.25 5
17294.50 13
17295.74 19
17296.98 11
17298.22 11
17299.47 10
17300.71 7
17301.95 5
17303.19 8
17304.44 11
17305.68 7
17306.92 3
17308.17 7
17309.41 7
17310.65 9
17311.90 7
17313.14 18
17314.38 15
17315.63 6
17316.87 5
17318.11 8
17319.36 20
17320.60 14
17321.84 11
17323.09 5
17324.33 9
17325.57 8
17326.82 8
17328.06 7
17329.30 17
17330.55 13
17331.79 12
17333.04 13
17334.28 14
17335.52 11
17336.77 10
17338.01 6
17339.26 9
17340.50 10
17341.74 8
17342.99 11
17344.23 6
17345.48 5
17346.72 11
17347.97 16
17349.21 7
17350.46 9
17351.70 11
17352.94 5
17354.19 4
17355.43 7
17356.68 9
17357.92 7
17359.17 5
17360.41 6
17361.66 6
17362.90 9
17364.15 7
17365.39 13
17366.64 15
17367.88 11
17369.13 13
17370.37 3
17371.62 13
17372.86 19
17374.11 4
17375.35 10
17376.60 8
17377.85 3
17379.09 9
17380.34 10
17381.58 6
17382.83 9
17384.07 15
17385.32 13
17386.57 5
17387.81 13
17389.06 11
17390.30 7
17391.55 6
17392.80 5
17394.04 5
17395.29 9
17396.53 11
17397.78 3
17399.03 9
17400.27 5
17401.52 1
17402.77 3
17404.01 7
17405.26 7
17406.50 12
17407.75 9
17409.00 7
17410.24 16
17411.49 19
17412.74 13
17413.99 6
17415.23 4
17416.48 3
17417.73 11
17418.97 14
17420.22 8
17421.47 6
17422.71 12
17423.96 6
17425.21 14
17426.46 10
17427.70 5
17428.95 7
17430.20 6
17431.45 13
17432.69 8
17433.94 12
17435.19 17
17436.44 10
17437.68 7
17438.93 8
17440.18 10
17441.43 15
17442.67 9
17443.92 13
17445.17 15
17446.42 8
17447.67 5
17448.91 10
17450.16 9
17451.41 5
17452.66 12
17453.91 5
17455.15 7
17456.40 6
17457.65 3
17458.90 9
17460.15 7
17461.40 8
17462.65 9
17463.89 12
17465.14 3
17466.39 9
17467.64 2
17468.89 5
17470.14 9
17471.39 6
17472.64 11
17473.88 8
17475.13 7
17476.38 13
17477.63 3
17478.88 8
17480.13 9
17481.38 9
17482.63 10
17483.88 14
17485.13 8
17486.38 7
17487.63 14
17488.88 10
17490.12 7
17491.37 12
17492.62 24
17493.87 6
17495.12 10
17496.37 13
17497.62 5
17498.87 4
17500.12 8
17501.37 9
17502.62 6
17503.87 5
17505.12 14
17506.37 8
17507.62 5
17508.87 12
17510.12 14
17511.37 14
17512.62 13
17513.87 7
17515.12 12
17516.38 12
17517.63 10
17518.88 20
17520.13 13
17521.38 10
17522.63 10
17523.88 9
17525.13 10
17526.38 11
17527.63 15
17528.88 17
17530.13 10
17531.38 7
17532.64 3
17533.89 9
17535.14 18
17536.39 7
17537.64 5
17538.89 8
17540.14 9
17541.39 16
17542.65 13
17543.90 4
17545.15 8
17546.40 7
17547.65 6
17548.90 14
17550.16 9
17551.41 7
17552.66 8
17553.91 7
17555.16 4
17556.41 5
17557.67 0
17558.92 6
17560.17 8
17561.42 12
17562.67 24
17563.93 5
17565.18 9
17566.43 9
17567.68 13
17568.94 10
17570.19 10
17571.44 4
17572.69 8
17573.95 14
17575.20 13
17576.45 1
17577.70 8
17578.96 17
17580.21 10
17581.46 10
17582.71 7
17583.97 5
17585.22 10
17586.47 9
17587.73 8
17588.98 6
17590.23 8
17591.49 7
17592.74 3
17593.99 11
17595.25 9
17596.50 5
17597.75 4
17599.01 11
17600.26 12
17601.51 8
17602.77 9
17604.02 11
17605.27 11
17606.53 12
17607.78 7
17609.03 7
17610.29 8
17611.54 6
17612.80 11
17614.05 8
17615.30 8
17616.56 13
17617.81 4
17619.07 13
17620.32 6
17621.58 13
17622.83 11
17624.08 6
17625.34 5
17626.59 8
17627.85 4
17629.10 6
17630.36 12
17631.61 8
17632.87 5
17634.12 7
17635.37 5
17636.63 6
17637.88 6
17639.14 4
17640.39 3
17641.65 9
17642.90 8
17644.16 8
17645.41 8
17646.67 6
17647.92 7
17649.18 6
17650.44 6
17651.69 9
17652.95 9
17654.20 9
17655.46 10
17656.71 7
17657.97 10
17659.22 6
17660.48 14
17661.73 11
17662.99 6
17664.25 8
17665.50 13
17666.76 14
17668.01 16
17669.27 7
17670.53 3
17671.78 8
17673.04 5
17674.29 4
17675.55 14
17676.81 11
17678.06 13
17679.32 13
17680.57 7
17681.83 11
17683.09 12
17684.34 11
17685.60 8
17686.86 6
17688.11 8
17689.37 7
17690.63 10
17691.88 14
17693.14 16
17694.40 6
17695.65 10
17696.91 2
17698.17 7
17699.43 8
17700.68 12
17701.94 6
17703.20 11
17704.45 8
17705.71 5
17706.97 17
17708.23 10
17709.48 8
17710.74 10
17712.00 11
17713.26 13
17714.51 13
17715.77 6
17717.03 7
17718.29 9
17719.54 15
17720.80 7
17722.06 6
17723.32 13
17724.58 6
17725.83 5
17727.09 5
17728.35 12
17729.61 5
17730.87 7
17732.12 3
17733.38 4
17734.64 8
17735.90 7
17737.16 8
17738.42 9
17739.67 8
17740.93 11
17742.19 1
17743.45 9
17744.71 7
17745.97 8
17747.23 12
17748.48 6
17749.74 8
17751.00 13
17752.26 14
17753.52 14
17754.78 7
17756.04 8
17757.30 8
17758.56 12
17759.81 8
17761.07 4
17762.33 10
17763.59 12
17764.85 12
17766.11 9
17767.37 4
17768.63 5
17769.89 8
17771.15 13
17772.41 3
17773.67 7
17774.93 7
17776.19 11
17777.45 7
17778.71 2
17779.97 4
17781.23 8
17782.49 13
17783.75 8
17785.01 7
17786.27 7
17787.53 19
17788.79 8
17790.05 4
17791.31 5
17792.57 7
17793.83 11
17795.09 12
17796.35 3
17797.61 1
17798.87 4
17800.13 16
17801.39 9
17802.65 5
17803.91 10
17805.17 20
17806.44 11
17807.70 11
17808.96 3
17810.22 9
17811.48 17
17812.74 11
17814.00 6
17815.26 8
17816.52 13
17817.78 4
17819.05 2
17820.31 8
17821.57 7
17822.83 13
17824.09 16
17825.35 9
17826.61 14
17827.88 15
17829.14 3
17830.40 3
17831.66 8
17832.92 13
17834.18 14
17835.45 12
17836.71 13
17837.97 5
17839.23 9
17840.49 11
17841.76 6
17843.02 6
17844.28 6
17845.54 10
17846.81 12
17848.07 6
17849.33 4
17850.59 3
17851.85 9
17853.12 4
17854.38 16
17855.64 8
17856.90 6
17858.17 11
17859.43 26
17860.69 4
17861.96 6
17863.22 6
17864.48 11
17865.74 11
17867.01 11
17868.27 8
17869.53 9
17870.80 8
17872.06 5
17873.32 11
17874.59 6
17875.85 7
17877.11 10
17878.38 7
17879.64 6
17880.90 6
17882.17 10
17883.43 39
17884.69 10
17885.96 12
17887.22 15
17888.48 17
17889.75 9
17891.01 19
17892.28 5
17893.54 9
17894.80 7
17896.07 9
17897.33 13
17898.60 14
17899.86 11
17901.12 14
17902.39 20
17903.65 12
17904.92 14
17906.18 5
17907.45 7
17908.71 3
17909.97 7
17911.24 13
17912.50 10
17913.77 12
17915.03 14
17916.30 14
17917.56 18
17918.83 11
17920.09 5
17921.36 13
17922.62 4
17923.89 20
17925.15 9
17926.42 5
17927.68 10
17928.95 7
17930.21 7
17931.48 8
17932.74 11
17934.01 8
17935.27 10
17936.54 6
17937.81 11
17939.07 6
17940.34 6
17941.60 4
17942.87 7
17944.13 6
17945.40 11
17946.66 11
17947.93 4
17949.20 6
17950.46 6
17951.73 9
17952.99 5
17954.26 4
17955.53 11
17956.79 7
17958.06 9
17959.33 5
17960.59 7
17961.86 9
17963.12 6
17964.39 12
17965.66 13
17966.92 5
17968.19 8
17969.46 6
17970.72 7
17971.99 8
17973.26 9
17974.52 1
17975.79 8
17977.06 8
17978.32 5
17979.59 6
17980.86 8
17982.12 12
17983.39 4
17984.66 9
17985.93 12
17987.19 7
17988.46 4
17989.73 9
17991.00 5
17992.26 13
17993.53 17
17994.80 7
17996.07 6
17997.33 6
17998.60 7
17999.87 7
18001.14 4
18002.40 5
18003.67 13
18004.94 13
18006.21 5
18007.48 3
18008.74 2
18010.01 4
18011.28 11
18012.55 3
18013.82 5
18015.08 4
18016.35 4
18017.62 6
18018.89 11
18020.16 8
18021.43 5
18022.69 6
18023.96 7
18025.23 10
18026.50 7
18027.77 0
18029.04 12
18030.31 2
18031.57 6
18032.84 7
18034.11 11
18035.38 11
18036.65 5
18037.92 11
18039.19 7
18040.46 7
18041.73 5
18043.00 6
18044.27 9
18045.53 11
18046.80 13
18048.07 10
18049.34 13
18050.61 8
18051.88 8
18053.15 7
18054.42 9
18055.69 4
18056.96 0
18058.23 6
18059.50 10
18060.77 7
18062.04 5
18063.31 8
18064.58 11
18065.85 8
18067.12 9
18068.39 6
18069.66 8
18070.93 6
18072.20 8
18073.47 9
18074.74 4
18076.01 17
18077.28 8
18078.55 7
18079.82 7
18081.09 6
18082.36 5
18083.63 6
18084.90 16
18086.18 9
18087.45 9
18088.72 7
18089.99 1
18091.26 7
18092.53 7
18093.80 7
18095.07 10
18096.34 11
18097.61 7
18098.88 6
18100.16 7
18101.43 6
18102.70 7
18103.97 7
18105.24 10
18106.51 7
18107.78 7
18109.06 8
18110.33 8
18111.60 4
18112.87 6
18114.14 7
18115.41 7
18116.69 1
18117.96 7
18119.23 7
18120.50 8
18121.77 9
18123.05 7
18124.32 11
18125.59 1
18126.86 10
18128.13 8
18129.41 8
18130.68 7
18131.95 9
18133.22 9
18134.50 9
18135.77 13
18137.04 6
18138.31 7
18139.59 4
18140.86 9
18142.13 11
18143.40 8
18144.68 10
18145.95 5
18147.22 7
18148.50 12
18149.77 9
18151.04 8
18152.31 7
18153.59 4
18154.86 6
18156.13 11
18157.41 6
18158.68 13
18159.95 8
18161.23 6
18162.50 15
18163.77 12
18165.05 8
18166.32 9
18167.59 8
18168.87 8
18170.14 25
18171.42 10
18172.69 14
18173.96 12
18175.24 2
18176.51 2
18177.78 6
18179.06 4
18180.33 8
18181.61 11
18182.88 8
18184.15 18
18185.43 12
18186.70 16
18187.98 5
18189.25 10
18190.53 7
18191.80 4
18193.08 8
18194.35 2
18195.62 8
18196.90 5
18198.17 9
18199.45 7
18200.72 12
18202.00 5
18203.27 12
18204.55 6
18205.82 3
18207.10 11
18208.37 4
18209.65 6
18210.92 10
18212.20 5
18213.47 14
18214.75 9
18216.02 8
18217.30 6
18218.57 6
18219.85 9
18221.13 11
18222.40 6
18223.68 9
18224.95 15
18226.23 2
18227.50 3
18228.78 4
18230.05 9
18231.33 10
18232.61 3
18233.88 9
18235.16 16
18236.43 12
18237.71 13
18238.99 6
18240.26 10
18241.54 15
18242.81 7
18244.09 14
18245.37 8
18246.64 11
18247.92 9
18249.20 13
18250.47 10
18251.75 6
18253.03 4
18254.30 11
18255.58 6
18256.86 9
18258.13 13
18259.41 7
18260.69 7
18261.96 11
18263.24 4
18264.52 2
18265.79 6
18267.07 4
18268.35 3
18269.63 4
18270.90 5
18272.18 5
18273.46 10
18274.74 6
18276.01 7
18277.29 7
18278.57 13
18279.84 4
18281.12 4
18282.40 10
18283.68 2
18284.96 7
18286.23 10
18287.51 6
18288.79 7
18290.07 6
18291.34 2
18292.62 7
18293.90 6
18295.18 3
18296.46 4
18297.74 11
18299.01 5
18300.29 6
18301.57 7
18302.85 12
18304.13 9
18305.40 2
18306.68 4
18307.96 4
18309.24 4
18310.52 8
18311.80 4
18313.08 7
18314.36 12
18315.63 9
18316.91 13
18318.19 3
18319.47 3
18320.75 4
18322.03 5
18323.31 6
18324.59 4
18325.87 6
18327.14 3
18328.42 11
18329.70 21
18330.98 10
18332.26 6
18333.54 7
18334.82 7
18336.10 11
18337.38 10
18338.66 9
18339.94 9
18341.22 3
18342.50 10
18343.78 6
18345.06 8
18346.34 4
18347.62 7
18348.90 9
18350.18 12
18351.46 12
18352.74 11
18354.02 4
18355.30 3
18356.58 3
18357.86 10
18359.14 6
18360.42 8
18361.70 5
18362.98 10
18364.26 3
18365.54 4
18366.82 4
18368.10 5
18369.38 5
18370.66 7
18371.94 2
18373.23 6
18374.51 8
18375.79 4
18377.07 4
18378.35 5
18379.63 1
18380.91 9
18382.19 5
18383.47 8
18384.75 3
18386.04 7
18387.32 8
18388.60 5
18389.88 7
18391.16 2
18392.44 8
18393.72 8
18395.01 2
18396.29 3
18397.57 3
18398.85 9
18400.13 6
18401.41 4
18402.70 7
18403.98 8
18405.26 12
18406.54 5
18407.82 10
18409.11 5
18410.39 12
18411.67 7
18412.95 10
18414.23 4
18415.52 5
18416.80 7
18418.08 6
18419.36 2
18420.65 7
18421.93 11
18423.21 9
18424.49 8
18425.78 14
18427.06 13
18428.34 11
18429.62 8
18430.91 5
18432.19 13
18433.47 29
18434.76 24
18436.04 13
18437.32 16
18438.61 35
18439.89 10
18441.17 10
18442.45 4
18443.74 9
18445.02 7
18446.30 6
18447.59 9
18448.87 10
18450.15 8
18451.44 9
18452.72 6
18454.01 8
18455.29 4
18456.57 3
18457.86 7
18459.14 3
18460.42 11
18461.71 7
18462.99 4
18464.28 11
18465.56 2
18466.84 4
18468.13 9
18469.41 11
18470.70 12
18471.98 28
18473.27 5
18474.55 7
18475.83 5
18477.12 4
18478.40 11
18479.69 3
18480.97 5
18482.26 6
18483.54 5
18484.83 6
18486.11 1
18487.40 3
18488.68 9
18489.97 13
18491.25 9
18492.54 13
18493.82 11
18495.11 5
18496.39 7
18497.68 11
18498.96 6
18500.25 6
18501.53 4
18502.82 13
18504.10 7
18505.39 8
18506.67 6
18507.96 6
18509.24 2
18510.53 10
18511.81 7
18513.10 7
18514.39 3
18515.67 2
18516.96 7
18518.24 5
18519.53 9
18520.82 11
18522.10 10
18523.39 5
18524.67 7
18525.96 6
18527.25 10
18528.53 9
18529.82 8
18531.10 5
18532.39 10
18533.68 9
18534.96 11
18536.25 12
18537.54 8
18538.82 5
18540.11 9
18541.40 15
18542.68 6
18543.97 6
18545.26 18
18546.54 6
18547.83 8
18549.12 6
18550.40 7
18551.69 13
18552.98 6
18554.27 9
18555.55 7
18556.84 4
18558.13 1
18559.41 7
18560.70 4
18561.99 4
18563.28 6
18564.56 8
18565.85 11
18567.14 3
18568.43 5
18569.71 1
18571.00 7
18572.29 11
18573.58 5
18574.87 10
18576.15 14
18577.44 8
18578.73 6
18580.02 9
18581.31 7
18582.59 9
18583.88 5
18585.17 7
18586.46 17
18587.75 9
18589.03 10
18590.32 5
18591.61 7
18592.90 6
18594.19 4
18595.48 2
18596.77 3
18598.05 9
18599.34 11
18600.63 8
18601.92 3
18603.21 7
18604.50 12
18605.79 8
18607.08 14
18608.36 8
18609.65 6
18610.94 17
18612.23 6
18613.52 6
18614.81 1
18616.10 5
18617.39 9
18618.68 6
18619.97 4
18621.26 7
18622.55 5
18623.84 9
18625.13 6
18626.42 2
18627.71 7
18628.99 5
18630.28 10
18631.57 2
18632.86 2
18634.15 10
18635.44 17
18636.73 9
18638.02 2
18639.31 6
18640.60 4
18641.89 6
18643.18 11
18644.47 5
18645.77 4
18647.06 12
18648.35 5
18649.64 15
18650.93 7
18652.22 7
18653.51 4
18654.80 12
18656.09 4
18657.38 4
18658.67 5
18659.96 8
18661.25 9
18662.54 10
18663.83 6
18665.12 8
18666.42 11
18667.71 6
18669.00 10
18670.29 10
18671.58 8
18672.87 4
18674.16 7
18675.45 1
18676.75 2
18678.04 6
18679.33 10
18680.62 9
18681.91 3
18683.20 3
18684.49 7
18685.79 5
18687.08 10
18688.37 19
18689.66 9
18690.95 10
18692.25 7
18693.54 8
18694.83 6
18696.12 8
18697.41 6
18698.71 3
18700.00 6
18701.29 11
18702.58 7
18703.87 8
18705.17 5
18706.46 5
18707.75 9
18709.04 7
18710.34 7
18711.63 4
18712.92 10
18714.21 7
18715.51 3
18716.80 9
18718.09 7
18719.39 12
18720.68 3
18721.97 5
18723.26 9
18724.56 14
18725.85 7
18727.14 2
18728.44 2
18729.73 10
18731.02 6
18732.32 8
18733.61 7
18734.90 7
18736.20 13
18737.49 11
18738.78 9
18740.08 11
18741.37 25
18742.66 20
18743.96 4
18745.25 5
18746.55 10
18747.84 13
18749.13 9
18750.43 4
18751.72 7
18753.02 11
18754.31 13
18755.60 2
18756.90 4
18758.19 6
18759.49 9
18760.78 19
18762.07 8
18763.37 4
18764.66 16
18765.96 3
18767.25 8
18768.55 14
18769.84 7
18771.14 7
18772.43 2
18773.73 2
18775.02 8
18776.32 14
18777.61 9
18778.91 6
18780.20 12
18781.49 9
18782.79 12
18784.09 7
18785.38 2
18786.68 4
18787.97 9
18789.27 12
18790.56 9
18791.86 14
18793.15 15
18794.45 13
18795.74 9
18797.04 4
18798.33 7
18799.63 4
18800.93 4
18802.22 12
18803.52 8
18804.81 8
18806.11 13
18807.40 7
18808.70 7
18810.00 5
18811.29 10
18812.59 7
18813.88 8
18815.18 6
18816.48 7
18817.77 9
18819.07 6
18820.37 13
18821.66 3
18822.96 11
18824.25 11
18825.55 6
18826.85 3
18828.14 3
18829.44 7
18830.74 5
18832.03 7
18833.33 8
18834.63 11
18835.93 5
18837.22 10
18838.52 4
18839.82 10
18841.11 10
18842.41 7
18843.71 12
18845.00 4
18846.30 9
18847.60 7
18848.90 17
18850.19 8
18851.49 7
18852.79 12
18854.09 9
18855.38 12
18856.68 10
18857.98 12
18859.28 12
18860.57 14
18861.87 10
18863.17 7
18864.47 8
18865.77 8
18867.06 10
18868.36 5
18869.66 3
18870.96 5
18872.26 8
18873.55 7
18874.85 10
18876.15 7
18877.45 6
18878.75 8
18880.05 12
18881.34 5
18882.64 4
18883.94 5
18885.24 7
18886.54 5
18887.84 10
18889.14 10
18890.43 7
18891.73 13
18893.03 12
18894.33 4
18895.63 8
18896.93 9
18898.23 9
18899.53 8
18900.83 3
18902.13 6
18903.42 6
18904.72 10
18906.02 12
18907.32 10
18908.62 8
18909.92 1
18911.22 5
18912.52 6
18913.82 5
18915.12 11
18916.42 5
18917.72 4
18919.02 9
18920.32 6
18921.62 4
18922.92 3
18924.22 8
18925.52 7
18926.82 5
18928.12 6
18929.42 4
18930.72 9
18932.02 6
18933.32 9
18934.62 12
18935.92 8
18937.22 7
18938.52 5
18939.82 6
18941.12 7
18942.42 11
18943.72 6
18945.02 6
18946.32 9
18947.62 7
18948.92 1
18950.23 8
18951.53 2
18952.83 2
18954.13 7
18955.43 4
18956.73 11
18958.03 10
18959.33 14
18960.63 12
18961.94 6
18963.24 8
18964.54 9
18965.84 10
18967.14 4
18968.44 3
18969.74 11
18971.04 13
18972.35 16
18973.65 8
18974.95 4
18976.25 9
18977.55 9
18978.85 3
18980.16 4
18981.46 12
18982.76 8
18984.06 2
18985.36 3
18986.67 8
18987.97 7
18989.27 8
18990.57 4
18991.88 9
18993.18 15
18994.48 2
18995.78 3
18997.08 4
18998.39 3
18999.69 9
19000.99 12
19002.30 9
19003.60 5
19004.90 5
19006.20 4
19007.51 5
19008.81 11
19010.11 7
19011.41 5
19012.72 6
19014.02 5
19015.32 4
19016.63 3
19017.93 9
19019.23 7
19020.54 5
19021.84 9
19023.14 7
19024.45 8
19025.75 3
19027.05 12
19028.36 7
19029.66 9
19030.96 6
19032.27 4
19033.57 6
19034.87 6
19036.18 7
19037.48 10
19038.79 5
19040.09 8
19041.39 5
19042.70 7
19044.00 8
19045.31 6
19046.61 6
19047.91 4
19049.22 13
19050.52 9
19051.83 7
19053.13 5
19054.44 5
19055.74 7
19057.05 11
19058.35 7
19059.65 9
19060.96 5
19062.26 4
19063.57 3
19064.87 3
19066.18 6
19067.48 4
19068.79 9
19070.09 15
19071.40 6
19072.70 16
19074.01 8
19075.31 8
19076.62 8
19077.92 6
19079.23 7
19080.53 9
19081.84 4
19083.14 11
19084.45 4
19085.76 13
19087.06 8
19088.37 5
19089.67 6
19090.98 7
19092.28 7
19093.59 9
19094.89 4
19096.20 7
19097.51 2
19098.81 5
19100.12 5
19101.42 0
19102.73 9
19104.04 6
19105.34 11
19106.65 3
19107.96 6
19109.26 7
19110.57 10
19111.87 6
19113.18 10
19114.49 4
19115.79 5
19117.10 13
19118.41 11
19119.71 9
19121.02 10
19122.33 10
19123.63 9
19124.94 12
19126.25 13
19127.55 5
19128.86 10
19130.17 12
19131.48 13
19132.78 2
19134.09 2
19135.40 10
19136.70 6
19138.01 5
19139.32 5
19140.63 7
19141.93 14
19143.24 8
19144.55 7
19145.86 10
19147.16 10
19148.47 6
19149.78 7
19151.09 7
19152.39 8
19153.70 9
19155.01 6
19156.32 5
19157.63 6
19158.93 9
19160.24 8
19161.55 6
19162.86 8
19164.17 5
19165.47 5
19166.78 7
19168.09 7
19169.40 7
19170.71 3
19172.02 10
19173.32 7
19174.63 8
19175.94 9
19177.25 10
19178.56 12
19179.87 13
19181.18 7
19182.48 3
19183.79 2
19185.10 8
19186.41 8
19187.72 4
19189.03 7
19190.34 6
19191.65 14
19192.96 12
19194.27 9
19195.58 12
19196.88 12
19198.19 10
19199.50 8
19200.81 8
19202.12 5
19203.43 7
19204.74 3
19206.05 3
19207.36 4
19208.67 8
19209.98 10
19211.29 15
19212.60 2
19213.91 4
19215.22 2
19216.53 8
19217.84 14
19219.15 9
19220.46 7
19221.77 7
19223.08 10
19224.39 7
19225.70 2
19227.01 1
19228.32 13
19229.63 8
19230.94 10
19232.25 11
19233.56 3
19234.87 9
19236.18 9
19237.49 4
19238.81 9
19240.12 8
19241.43 6
19242.74 5
19244.05 10
19245.36 10
19246.67 7
19247.98 12
19249.29 9
19250.60 4
19251.91 8
19253.23 2
19254.54 2
19255.85 2
19257.16 3
19258.47 9
19259.78 9
19261.09 6
19262.41 3
19263.72 7
19265.03 4
19266.34 10
19267.65 11
19268.96 39
19270.28 9
19271.59 9
19272.90 12
19274.21 7
19275.52 7
19276.84 8
19278.15 6
19279.46 6
19280.77 1
19282.08 5
19283.40 2
19284.71 4
19286.02 19
19287.33 15
19288.65 6
19289.96 5
19291.27 3
19292.58 4
19293.90 0
19295.21 4
19296.52 6
19297.83 9
19299.15 5
19300.46 4
19301.77 4
19303.09 7
19304.40 7
19305.71 9
19307.02 33
19308.34 6
19309.65 3
19310.96 9
19312.28 5
19313.59 5
19314.90 0
19316.22 1
19317.53 7
19318.84 4
19320.16 6
19321.47 8
19322.78 7
19324.10 6
19325.41 5
19326.73 8
19328.04 10
19329.35 10
19330.67 8
19331.98 8
19333.29 7
19334.61 7
19335.92 8
19337.24 8
19338.55 6
19339.87 5
19341.18 3
19342.49 5
19343.81 7
19345.12 6
19346.44 5
19347.75 2
19349.07 2
19350.38 3
19351.69 3
19353.01 6
19354.32 3
19355.64 10
19356.95 8
19358.27 10
19359.58 4
19360.90 7
19362.21 6
19363.53 3
19364.84 3
19366.16 5
19367.47 12
19368.79 8
19370.10 4
19371.42 9
19372.73 3
19374.05 3
19375.36 4
19376.68 4
19378.00 4
19379.31 6
19380.63 1
19381.94 3
19383.26 8
19384.57 6
19385.89 6
19387.20 6
19388.52 8
19389.84 2
19391.15 8
19392.47 5
19393.78 4
19395.10 2
19396.42 4
19397.73 7
19399.05 26
19400.37 6
19401.68 2
19403.00 7
19404.31 6
19405.63 8
19406.95 1
19408.26 6
19409.58 5
19410.90 3
19412.21 2
19413.53 11
19414.85 6
19416.16 3
19417.48 4
19418.80 2
19420.11 7
19421.43 3
19422.75 5
19424.07 3
19425.38 7
19426.70 8
19428.02 15
19429.33 10
19430.65 9
19431.97 9
19433.29 5
19434.60 10
19435.92 3
19437.24 5
19438.56 2
19439.87 9
19441.19 7
19442.51 4
19443.83 6
19445.14 6
19446.46 8
19447.78 4
19449.10 4
19450.42 1
19451.73 4
19453.05 7
19454.37 0
19455.69 2
19457.01 8
19458.32 8
19459.64 10
19460.96 5
19462.28 6
19463.60 8
19464.92 6
19466.23 8
19467.55 9
19468.87 6
19470.19 11
19471.51 5
19472.83 6
19474.15 5
19475.46 9
19476.78 8
19478.10 14
19479.42 15
19480.74 7
19482.06 13
19483.38 6
19484.70 4
19486.02 7
19487.34 11
19488.65 8
19489.97 3
19491.29 4
19492.61 4
19493.93 5
19495.25 13
19496.57 4
19497.89 9
19499.21 0
19500.53 7
19501.85 9
19503.17 8
19504.49 9
19505.81 5
19507.13 5
19508.45 8
19509.77 4
19511.09 5
19512.41 4
19513.73 5
19515.05 6
19516.37 4
19517.69 4
19519.01 5
19520.33 11
19521.65 7
19522.97 6
19524.29 8
19525.61 3
19526.93 7
19528.25 7
19529.57 20
19530.89 14
19532.21 5
19533.54 8
19534.86 7
19536.18 4
19537.50 9
19538.82 4
19540.14 8
19541.46 11
19542.78 8
19544.10 6
19545.42 10
19546.75 3
19548.07 5
19549.39 7
19550.71 4
19552.03 7
19553.35 7
19554.67 6
19555.99 9
19557.32 8
19558.64 6
19559.96 15
19561.28 13
19562.60 9
19563.92 8
19565.25 5
19566.57 8
19567.89 3
19569.21 4
19570.53 4
19571.86 4
19573.18 13
19574.50 11
19575.82 2
19577.15 5
19578.47 5
19579.79 8
19581.11 5
19582.43 5
19583.76 5
19585.08 8
19586.40 4
19587.72 4
19589.05 3
19590.37 4
19591.69 6
19593.02 2
19594.34 10
19595.66 5
19596.98 2
19598.31 9
19599.63 13
19600.95 10
19602.28 8
19603.60 6
19604.92 5
19606.25 4
19607.57 6
19608.89 5
19610.22 7
19611.54 7
19612.86 1
19614.19 2
19615.51 1
19616.83 5
19618.16 0
19619.48 3
19620.80 3
19622.13 9
19623.45 8
19624.78 6
19626.10 6
19627.42 6
19628.75 1
19630.07 11
19631.40 8
19632.72 2
19634.04 5
19635.37 4
19636.69 6
19638.02 1
19639.34 4
19640.66 5
19641.99 8
19643.31 6
19644.64 2
19645.96 6
19647.29 6
19648.61 7
19649.94 9
19651.26 4
19652.59 4
19653.91 5
19655.24 7
19656.56 6
19657.89 4
19659.21 4
19660.54 6
19661.86 9
19663.19 5
19664.51 8
19665.84 14
19667.16 3
19668.49 4
19669.81 6
19671.14 10
19672.46 9
19673.79 5
19675.11 14
19676.44 4
19677.77 9
19679.09 6
19680.42 5
19681.74 4
19683.07 4
19684.39 8
19685.72 5
19687.05 4
19688.37 4
19689.70 13
19691.02 5
19692.35 9
19693.68 11
19695.00 5
19696.33 6
19697.66 6
19698.98 3
19700.31 4
19701.63 1
19702.96 4
19704.29 4
19705.61 1
19706.94 7
19708.27 5
19709.59 5
19710.92 7
19712.25 4
19713.57 4
19714.90 6
19716.23 4
19717.56 3
19718.88 6
19720.21 4
19721.54 5
19722.86 8
19724.19 12
19725.52 11
19726.85 4
19728.17 6
19729.50 5
19730.83 5
19732.16 7
19733.48 8
19734.81 5
19736.14 9
19737.47 0
19738.79 2
19740.12 7
19741.45 9
19742.78 9
19744.10 5
19745.43 10
19746.76 6
19748.09 7
19749.42 6
19750.74 5
19752.07 4
19753.40 3
19754.73 7
19756.06 7
19757.39 4
19758.71 6
19760.04 5
19761.37 8
19762.70 8
19764.03 6
19765.36 2
19766.69 2
19768.01 3
19769.34 8
19770.67 2
19772.00 2
19773.33 3
19774.66 3
19775.99 4
19777.32 3
19778.65 2
19779.97 5
19781.30 14
19782.63 11
19783.96 15
19785.29 9
19786.62 12
19787.95 12
19789.28 6
19790.61 8
19791.94 2
19793.27 7
19794.60 7
19795.93 6
19797.26 5
19798.59 5
19799.92 7
19801.25 4
19802.58 3
19803.91 3
19805.24 1
19806.57 4
19807.90 6
19809.23 4
19810.56 10
19811.89 8
19813.22 4
19814.55 2
19815.88 4
19817.21 9
19818.54 3
19819.87 7
19821.20 3
19822.53 3
19823.86 4
19825.19 6
19826.52 8
19827.85 6
19829.18 2
19830.51 6
19831.84 5
19833.17 5
19834.51 2
19835.84 2
19837.17 7
19838.50 7
19839.83 4
19841.16 3
19842.49 8
19843.82 10
19845.15 12
19846.49 3
19847.82 9
19849.15 6
19850.48 8
19851.81 6
19853.14 11
19854.47 2
19855.81 5
19857.14 15
19858.47 4
19859.80 5
19861.13 6
19862.47 12
19863.80 6
19865.13 8
19866.46 5
19867.79 5
19869.13 7
19870.46 6
19871.79 4
19873.12 13
19874.45 2
19875.79 6
19877.12 5
19878.45 6
19879.78 11
19881.12 10
19882.45 11
19883.78 7
19885.11 8
19886.45 4
19887.78 6
19889.11 7
19890.44 3
19891.78 10
19893.11 6
19894.44 6
19895.78 5
19897.11 4
19898.44 5
19899.78 5
19901.11 2
19902.44 3
19903.78 5
19905.11 7
19906.44 5
19907.78 5
19909.11 1
19910.44 7
19911.78 9
19913.11 8
19914.44 6
19915.78 9
19917.11 8
19918.44 4
19919.78 8
19921.11 10
19922.45 5
19923.78 8
19925.11 29
19926.45 13
19927.78 21
19929.12 12
19930.45 9
19931.78 5
19933.12 7
19934.45 7
19935.79 13
19937.12 8
19938.46 3
19939.79 7
19941.12 9
19942.46 8
19943.79 5
19945.13 7
19946.46 6
19947.80 6
19949.13 8
19950.47 3
19951.80 7
19953.14 6
19954.47 10
19955.81 10
19957.14 8
19958.48 6
19959.81 2
19961.15 11
19962.48 13
19963.82 8
19965.15 4
19966.49 4
19967.82 15
19969.16 6
19970.50 5
19971.83 5
19973.17 7
19974.50 3
19975.84 11
19977.17 4
19978.51 9
19979.85 10
19981.18 4
19982.52 10
19983.85 8
19985.19 6
19986.52 13
19987.86 9
19989.20 3
19990.53 6
19991.87 9
19993.21 4
19994.54 4
19995.88 7
19997.21 7
19998.55 2
19999.89 4
20001.22 6
20002.56 2
20003.90 9
20005.23 7
20006.57 7
20007.91 9
20009.24 7
20010.58 9
20011.92 9
20013.25 12
20014.59 7
20015.93 14
20017.27 5
20018.60 3
20019.94 6
20021.28 4
20022.61 9
20023.95 1
20025.29 3
20026.63 6
20027.96 4
20029.30 7
20030.64 3
20031.98 4
20033.31 3
20034.65 3
20035.99 5
20037.33 5
20038.66 3
20040.00 4
20041.34 7
20042.68 3
20044.02 2
20045.35 4
20046.69 5
20048.03 8
20049.37 3
20050.71 5
20052.05 5
20053.38 10
20054.72 5
20056.06 6
20057.40 5
20058.74 7
20060.08 8
20061.41 3
20062.75 10
20064.09 4
20065.43 4
20066.77 4
20068.11 10
20069.45 29
20070.79 30
20072.12 5
20073.46 12
20074.80 8
20076.14 10
20077.48 3
20078.82 3
20080.16 5
20081.50 3
20082.84 9
20084.18 5
20085.52 5
20086.85 8
20088.19 4
20089.53 4
20090.87 4
20092.21 5
20093.55 5
20094.89 3
20096.23 4
20097.57 2
20098.91 7
20100.25 4
20101.59 7
20102.93 6
20104.27 2
20105.61 4
20106.95 4
20108.29 4
20109.63 8
20110.97 7
20112.31 7
20113.65 1
20114.99 2
20116.33 4
20117.67 8
20119.01 11
20120.35 6
20121.69 0
20123.04 2
20124.38 6
20125.72 5
20127.06 10
20128.40 2
20129.74 14
20131.08 10
20132.42 8
20133.76 10
20135.10 4
20136.44 9
20137.79 7
20139.13 4
20140.47 2
20141.81 1
20143.15 4
