# Supplementary material for: MALDI-TOF MS typing enables the classification of brewing yeasts of the genus Saccharomyces to major beer styles
Source: PLoS One. 2017 Aug 9;12(8):e0181694. doi: 10.1371/journal.pone.0181694 (PMC5549903; doi:10.1371/journal.pone.0181694)
Supplement: S4 File — The directory includes 90 raw files and was zipped to “.zip”; the folder has three strains with 30 spectra per strain; S1 Text explains the raw files with an example and Table 1 represents the yeast strains used within the experiment. (ZIP) [file pone.0181694.s007.zip › 10-12/30259-308-OG-Alt-Alt-YPG-18h-E-E_2015-07-14_1_0_D10_1.dat]

2000.53 2806
2000.95 2704
2001.37 2800
2001.79 2788
2002.21 2743
2002.64 2779
2003.06 2805
2003.48 2671
2003.90 2628
2004.32 2527
2004.75 2519
2005.17 2604
2005.59 2596
2006.01 2667
2006.43 2583
2006.86 2549
2007.28 2477
2007.70 2673
2008.12 2596
2008.55 2607
2008.97 2348
2009.39 2527
2009.81 2512
2010.24 2511
2010.66 2714
2011.08 2580
2011.50 2416
2011.93 2321
2012.35 2425
2012.77 2588
2013.20 2317
2013.62 2351
2014.04 2271
2014.46 2247
2014.89 2389
2015.31 2268
2015.73 2323
2016.16 2334
2016.58 2681
2017.00 2549
2017.43 2665
2017.85 2489
2018.27 2732
2018.70 2493
2019.12 2548
2019.54 2879
2019.97 2536
2020.39 2693
2020.82 2819
2021.24 2619
2021.66 2434
2022.09 2615
2022.51 2515
2022.94 2414
2023.36 2512
2023.78 2406
2024.21 2282
2024.63 2506
2025.06 2362
2025.48 2320
2025.90 2266
2026.33 2323
2026.75 2196
2027.18 2238
2027.60 2542
2028.03 2423
2028.45 2343
2028.88 2274
2029.30 2318
2029.72 2266
2030.15 2357
2030.57 2253
2031.00 2366
2031.42 2403
2031.85 2263
2032.27 2114
2032.70 2371
2033.12 2410
2033.55 2390
2033.97 2444
2034.40 2403
2034.82 2346
2035.25 2355
2035.67 2662
2036.10 2541
2036.52 2489
2036.95 2590
2037.38 2638
2037.80 2660
2038.23 2685
2038.65 2508
2039.08 2570
2039.50 2613
2039.93 2685
2040.36 2752
2040.78 2765
2041.21 2542
2041.63 2611
2042.06 2665
2042.48 2319
2042.91 2351
2043.34 2362
2043.76 2419
2044.19 2441
2044.62 2526
2045.04 2529
2045.47 2585
2045.89 2683
2046.32 2452
2046.75 2372
2047.17 2386
2047.60 2566
2048.03 2441
2048.45 2377
2048.88 2393
2049.31 2395
2049.73 2323
2050.16 2263
2050.59 2368
2051.01 2397
2051.44 2349
2051.87 2212
2052.29 2239
2052.72 2137
2053.15 2261
2053.58 2297
2054.00 2401
2054.43 2574
2054.86 2294
2055.28 2415
2055.71 2519
2056.14 2383
2056.57 2338
2056.99 2348
2057.42 2103
2057.85 2269
2058.28 2428
2058.71 2345
2059.13 2292
2059.56 2346
2059.99 2533
2060.42 2332
2060.84 2350
2061.27 2426
2061.70 2397
2062.13 2526
2062.56 2221
2062.98 2285
2063.41 2272
2063.84 2621
2064.27 2567
2064.70 2760
2065.13 2757
2065.55 2812
2065.98 2809
2066.41 2778
2066.84 2815
2067.27 2844
2067.70 2789
2068.13 2656
2068.55 2767
2068.98 2741
2069.41 2611
2069.84 2552
2070.27 2566
2070.70 2419
2071.13 2599
2071.56 2604
2071.99 2592
2072.41 2496
2072.84 2366
2073.27 2329
2073.70 2605
2074.13 2593
2074.56 2543
2074.99 2553
2075.42 2699
2075.85 2615
2076.28 2564
2076.71 2795
2077.14 2685
2077.57 2759
2078.00 2802
2078.43 2779
2078.86 2789
2079.29 2816
2079.72 2960
2080.15 3013
2080.58 3158
2081.01 2941
2081.44 2854
2081.87 2955
2082.30 2877
2082.73 2805
2083.16 2706
2083.59 2802
2084.02 2722
2084.45 2734
2084.88 2362
2085.31 2390
2085.74 2518
2086.17 2401
2086.60 2506
2087.03 2336
2087.46 2407
2087.89 2282
2088.32 2257
2088.75 2261
2089.18 2360
2089.62 2288
2090.05 2183
2090.48 2450
2090.91 2621
2091.34 2391
2091.77 2356
2092.20 2540
2092.63 2708
2093.06 2693
2093.49 2589
2093.93 2472
2094.36 2629
2094.79 2595
2095.22 2605
2095.65 2532
2096.08 2502
2096.52 2393
2096.95 2103
2097.38 2338
2097.81 2407
2098.24 2149
2098.67 2159
2099.11 2356
2099.54 2456
2099.97 2304
2100.40 2301
2100.83 2390
2101.27 2052
2101.70 2209
2102.13 2124
2102.56 2371
2102.99 2240
2103.43 1892
2103.86 2335
2104.29 2187
2104.72 2213
2105.16 2285
2105.59 2346
2106.02 2334
2106.45 2470
2106.89 2471
2107.32 2363
2107.75 2334
2108.19 2458
2108.62 2468
2109.05 2612
2109.48 2555
2109.92 2260
2110.35 2410
2110.78 2346
2111.22 2471
2111.65 2447
2112.08 2328
2112.52 2411
2112.95 2367
2113.38 2390
2113.82 2302
2114.25 2460
2114.68 2339
2115.12 2239
2115.55 2127
2115.98 2361
2116.42 2327
2116.85 2682
2117.28 2546
2117.72 2451
2118.15 2418
2118.59 2183
2119.02 2177
2119.45 2287
2119.89 2372
2120.32 2316
2120.76 2125
2121.19 2191
2121.62 2268
2122.06 2364
2122.49 2417
2122.93 2395
2123.36 2371
2123.80 2434
2124.23 2476
2124.66 2435
2125.10 2294
2125.53 2291
2125.97 2420
2126.40 2266
2126.84 2197
2127.27 2527
2127.71 2322
2128.14 2278
2128.58 2327
2129.01 2339
2129.45 2192
2129.88 2441
2130.32 2542
2130.75 2570
2131.19 2573
2131.62 2447
2132.06 2444
2132.49 2499
2132.93 2614
2133.36 2707
2133.80 2620
2134.23 2778
2134.67 2752
2135.11 2650
2135.54 2631
2135.98 2737
2136.41 2847
2136.85 2632
2137.28 2684
2137.72 2940
2138.16 2681
2138.59 2478
2139.03 2543
2139.46 2436
2139.90 2671
2140.34 2729
2140.77 2667
2141.21 2386
2141.64 2188
2142.08 2147
2142.52 2302
2142.95 2250
2143.39 2451
2143.83 2470
2144.26 2362
2144.70 2189
2145.14 2300
2145.57 2301
2146.01 2261
2146.45 2161
2146.88 2559
2147.32 2444
2147.76 2534
2148.19 2502
2148.63 2749
2149.07 2737
2149.50 3148
2149.94 2893
2150.38 2892
2150.81 2840
2151.25 2839
2151.69 2977
2152.13 2866
2152.56 2868
2153.00 2977
2153.44 2938
2153.88 2831
2154.31 2592
2154.75 2728
2155.19 2711
2155.63 2776
2156.06 2641
2156.50 2570
2156.94 2532
2157.38 2471
2157.82 2583
2158.25 2653
2158.69 2448
2159.13 2734
2159.57 2502
2160.01 2539
2160.44 2441
2160.88 2414
2161.32 2284
2161.76 2578
2162.20 2579
2162.63 2464
2163.07 2660
2163.51 2738
2163.95 2601
2164.39 2342
2164.83 2372
2165.27 2502
2165.70 2365
2166.14 2448
2166.58 2604
2167.02 2474
2167.46 2439
2167.90 2549
2168.34 2685
2168.78 2705
2169.22 2782
2169.65 2689
2170.09 2702
2170.53 2632
2170.97 2858
2171.41 2842
2171.85 2771
2172.29 2839
2172.73 2891
2173.17 2833
2173.61 2876
2174.05 2924
2174.49 3044
2174.93 3000
2175.37 3045
2175.81 3073
2176.25 2899
2176.69 3138
2177.13 3066
2177.57 3140
2178.01 3113
2178.45 2973
2178.89 3008
2179.33 2950
2179.77 2887
2180.21 2744
2180.65 2802
2181.09 2752
2181.53 2618
2181.97 2561
2182.41 2674
2182.85 2573
2183.29 2487
2183.73 2484
2184.17 2611
2184.61 2550
2185.05 2394
2185.49 2382
2185.93 2661
2186.37 2510
2186.81 2381
2187.25 2506
2187.69 2732
2188.14 2704
2188.58 2658
2189.02 2998
2189.46 2953
2189.90 2978
2190.34 2810
2190.78 2707
2191.22 2886
2191.66 2665
2192.11 2718
2192.55 2742
2192.99 2662
2193.43 2680
2193.87 2651
2194.31 2807
2194.76 2866
2195.20 2708
2195.64 2776
2196.08 2876
2196.52 2819
2196.96 2702
2197.41 2523
2197.85 2587
2198.29 2703
2198.73 2965
2199.17 2713
2199.62 2532
2200.06 2710
2200.50 2921
2200.94 2757
2201.38 2676
2201.83 2466
2202.27 2585
2202.71 2551
2203.15 2459
2203.60 2481
2204.04 2435
2204.48 2539
2204.92 2708
2205.37 2783
2205.81 2836
2206.25 2809
2206.70 2639
2207.14 2902
2207.58 2771
2208.02 2538
2208.47 2514
2208.91 2805
2209.35 2933
2209.80 2923
2210.24 2894
2210.68 2795
2211.13 2696
2211.57 2797
2212.01 2737
2212.46 2744
2212.90 2518
2213.34 2722
2213.79 2569
2214.23 2734
2214.67 2683
2215.12 2614
2215.56 2630
2216.00 2526
2216.45 2558
2216.89 2551
2217.34 2509
2217.78 2470
2218.22 2462
2218.67 2479
2219.11 2537
2219.56 2565
2220.00 2517
2220.44 2426
2220.89 2306
2221.33 2437
2221.78 2463
2222.22 2547
2222.67 2521
2223.11 2560
2223.55 2720
2224.00 2732
2224.44 2894
2224.89 2875
2225.33 2982
2225.78 2917
2226.22 2899
2226.67 2890
2227.11 2853
2227.56 2937
2228.00 2872
2228.45 3023
2228.89 2893
2229.34 2983
2229.78 2915
2230.23 3027
2230.67 3144
2231.12 2744
2231.56 2637
2232.01 2840
2232.45 2846
2232.90 3006
2233.35 2904
2233.79 2868
2234.24 2805
2234.68 2955
2235.13 3090
2235.57 2955
2236.02 2802
2236.46 2936
2236.91 2660
2237.36 2529
2237.80 2669
2238.25 2693
2238.69 2487
2239.14 2562
2239.59 2571
2240.03 2745
2240.48 2578
2240.92 2415
2241.37 2428
2241.82 2428
2242.26 2512
2242.71 2529
2243.16 2304
2243.60 2288
2244.05 2549
2244.50 2438
2244.94 2247
2245.39 2429
2245.84 2432
2246.28 2471
2246.73 2591
2247.18 2581
2247.62 2435
2248.07 2400
2248.52 2568
2248.96 2425
2249.41 2594
2249.86 2662
2250.31 2643
2250.75 2595
2251.20 2465
2251.65 2424
2252.10 2420
2252.54 2415
2252.99 2471
2253.44 2654
2253.89 2484
2254.33 2525
2254.78 2352
2255.23 2352
2255.68 2292
2256.12 2314
2256.57 2381
2257.02 2495
2257.47 2466
2257.91 2486
2258.36 2609
2258.81 2618
2259.26 2529
2259.71 2589
2260.16 2708
2260.60 2534
2261.05 2745
2261.50 2849
2261.95 2864
2262.40 2772
2262.84 3052
2263.29 3062
2263.74 3230
2264.19 3295
2264.64 2953
2265.09 3090
2265.54 3081
2265.98 2919
2266.43 3001
2266.88 3198
2267.33 3116
2267.78 3173
2268.23 3107
2268.68 3028
2269.13 3012
2269.58 3192
2270.03 3226
2270.47 3047
2270.92 3159
2271.37 3320
2271.82 2882
2272.27 2902
2272.72 3014
2273.17 3122
2273.62 2765
2274.07 2685
2274.52 2715
2274.97 2742
2275.42 2656
2275.87 2688
2276.32 2631
2276.77 2711
2277.22 2540
2277.67 2401
2278.12 2569
2278.57 2559
2279.02 2550
2279.47 2592
2279.92 2482
2280.37 2630
2280.82 2836
2281.27 2857
2281.72 2918
2282.17 2658
2282.62 2780
2283.07 2812
2283.52 2950
2283.97 2899
2284.42 2759
2284.87 2712
2285.32 2612
2285.77 2768
2286.22 2732
2286.67 2798
2287.13 2795
2287.58 2843
2288.03 3207
2288.48 3483
2288.93 3761
2289.38 4004
2289.83 4081
2290.28 4063
2290.73 4334
2291.18 4865
2291.64 5114
2292.09 4737
2292.54 4973
2292.99 4965
2293.44 4375
2293.89 4155
2294.34 4354
2294.80 4203
2295.25 3848
2295.70 3594
2296.15 3522
2296.60 3282
2297.05 3202
2297.51 3159
2297.96 3210
2298.41 3018
2298.86 2910
2299.31 2832
2299.77 2786
2300.22 2716
2300.67 2623
2301.12 2579
2301.57 2660
2302.03 2729
2302.48 2732
2302.93 2648
2303.38 2971
2303.84 2776
2304.29 2761
2304.74 2838
2305.19 2816
2305.65 2567
2306.10 2673
2306.55 2690
2307.01 2636
2307.46 2875
2307.91 3006
2308.36 3055
2308.82 2952
2309.27 3204
2309.72 3459
2310.18 3360
2310.63 3500
2311.08 3356
2311.54 3241
2311.99 3226
2312.44 2908
2312.90 2911
2313.35 3127
2313.80 3136
2314.26 2865
2314.71 2678
2315.16 2842
2315.62 2893
2316.07 2853
2316.52 2668
2316.98 2688
2317.43 2639
2317.88 2626
2318.34 2723
2318.79 2923
2319.25 2938
2319.70 2869
2320.15 2715
2320.61 2816
2321.06 2981
2321.52 2825
2321.97 2693
2322.43 2801
2322.88 2794
2323.33 2961
2323.79 2953
2324.24 2998
2324.70 3138
2325.15 3208
2325.61 3233
2326.06 3176
2326.52 3126
2326.97 3140
2327.43 3470
2327.88 3300
2328.34 3294
2328.79 3450
2329.25 3505
2329.70 3541
2330.16 3372
2330.61 3638
2331.07 3541
2331.52 3468
2331.98 3606
2332.43 3588
2332.89 3330
2333.34 3194
2333.80 2944
2334.25 2889
2334.71 2790
2335.16 2731
2335.62 2812
2336.08 3031
2336.53 2980
2336.99 2839
2337.44 2861
2337.90 2960
2338.35 2847
2338.81 3194
2339.27 3268
2339.72 2973
2340.18 2829
2340.63 2995
2341.09 3314
2341.55 3339
2342.00 3310
2342.46 3368
2342.91 3262
2343.37 3464
2343.83 3205
2344.28 3154
2344.74 3077
2345.20 3118
2345.65 3184
2346.11 3280
2346.57 3109
2347.02 2988
2347.48 3270
2347.94 3194
2348.39 3116
2348.85 3045
2349.31 2954
2349.76 2806
2350.22 2880
2350.68 3203
2351.14 2792
2351.59 2555
2352.05 2683
2352.51 2841
2352.96 2922
2353.42 2826
2353.88 2674
2354.34 2609
2354.79 2627
2355.25 2494
2355.71 2514
2356.17 2599
2356.62 2647
2357.08 2681
2357.54 2651
2358.00 3009
2358.46 2861
2358.91 2662
2359.37 2723
2359.83 2752
2360.29 2640
2360.74 2862
2361.20 2901
2361.66 2741
2362.12 2915
2362.58 2677
2363.04 2775
2363.49 2680
2363.95 2828
2364.41 2859
2364.87 2624
2365.33 2844
2365.79 2880
2366.24 3155
2366.70 2969
2367.16 2950
2367.62 2917
2368.08 2800
2368.54 2883
2369.00 2989
2369.46 2966
2369.91 2998
2370.37 3005
2370.83 2948
2371.29 2795
2371.75 2929
2372.21 2787
2372.67 2736
2373.13 2702
2373.59 2880
2374.05 2624
2374.51 2923
2374.97 3143
2375.42 2994
2375.88 3001
2376.34 3096
2376.80 3015
2377.26 2904
2377.72 2746
2378.18 2747
2378.64 2679
2379.10 2912
2379.56 3033
2380.02 2849
2380.48 2685
2380.94 3082
2381.40 3013
2381.86 2957
2382.32 3058
2382.78 2934
2383.24 2972
2383.70 2863
2384.16 2694
2384.62 3134
2385.08 2711
2385.54 2609
2386.00 2706
2386.47 2841
2386.93 2929
2387.39 2660
2387.85 2654
2388.31 2813
2388.77 2715
2389.23 2776
2389.69 2870
2390.15 3008
2390.61 2782
2391.07 2647
2391.53 2745
2391.99 2696
2392.46 2661
2392.92 2627
2393.38 2652
2393.84 2791
2394.30 2641
2394.76 2674
2395.22 2735
2395.68 2882
2396.15 2552
2396.61 2443
2397.07 2641
2397.53 2565
2397.99 2588
2398.45 2540
2398.92 2444
2399.38 2602
2399.84 2651
2400.30 2445
2400.76 2495
2401.23 2452
2401.69 2553
2402.15 2445
2402.61 2528
2403.07 2521
2403.54 2416
2404.00 2680
2404.46 2740
2404.92 2739
2405.38 2637
2405.85 2701
2406.31 2726
2406.77 2679
2407.23 2703
2407.70 2698
2408.16 2686
2408.62 2614
2409.08 2746
2409.55 2647
2410.01 2705
2410.47 2875
2410.94 2520
2411.40 2463
2411.86 2641
2412.32 2574
2412.79 2802
2413.25 2841
2413.71 2581
2414.18 2794
2414.64 2838
2415.10 2809
2415.57 2953
2416.03 3137
2416.49 3099
2416.96 3351
2417.42 3223
2417.88 3147
2418.35 3366
2418.81 3621
2419.28 3715
2419.74 3686
2420.20 3673
2420.67 3485
2421.13 3475
2421.59 3199
2422.06 3283
2422.52 3115
2422.99 3174
2423.45 3237
2423.91 2957
2424.38 2968
2424.84 2886
2425.31 2646
2425.77 2999
2426.24 2917
2426.70 2731
2427.16 2792
2427.63 2733
2428.09 2666
2428.56 2778
2429.02 2705
2429.49 2836
2429.95 2781
2430.42 2615
2430.88 2760
2431.35 2801
2431.81 2903
2432.28 2719
2432.74 3122
2433.21 3212
2433.67 3030
2434.14 2997
2434.60 3028
2435.07 3148
2435.53 3135
2436.00 3076
2436.46 3059
2436.93 3314
2437.39 3007
2437.86 3234
2438.32 3176
2438.79 3257
2439.26 3349
2439.72 3666
2440.19 3588
2440.65 3554
2441.12 3550
2441.58 3553
2442.05 3536
2442.52 3561
2442.98 3393
2443.45 3276
2443.91 3159
2444.38 3000
2444.85 3025
2445.31 2811
2445.78 2943
2446.24 2911
2446.71 2729
2447.18 2622
2447.64 2718
2448.11 2616
2448.58 2616
2449.04 2627
2449.51 2469
2449.98 2429
2450.44 2684
2450.91 2602
2451.38 2635
2451.84 2713
2452.31 2717
2452.78 2670
2453.24 2671
2453.71 2706
2454.18 2659
2454.64 2753
2455.11 2805
2455.58 2514
2456.05 2717
2456.51 2630
2456.98 2560
2457.45 2764
2457.92 2700
2458.38 2821
2458.85 2561
2459.32 2694
2459.79 2684
2460.25 2769
2460.72 2883
2461.19 2777
2461.66 2553
2462.12 2645
2462.59 2774
2463.06 2658
2463.53 2458
2464.00 2551
2464.46 2541
2464.93 2615
2465.40 2666
2465.87 2595
2466.34 2555
2466.80 2589
2467.27 2648
2467.74 2727
2468.21 2915
2468.68 2985
2469.15 2794
2469.61 2693
2470.08 2868
2470.55 2952
2471.02 2947
2471.49 2777
2471.96 2499
2472.43 2447
2472.89 2562
2473.36 2598
2473.83 2800
2474.30 2551
2474.77 2469
2475.24 2487
2475.71 2589
2476.18 2556
2476.65 2669
2477.12 2815
2477.59 2891
2478.05 2997
2478.52 2900
2478.99 3009
2479.46 2848
2479.93 2896
2480.40 2953
2480.87 2858
2481.34 2890
2481.81 2649
2482.28 2862
2482.75 2913
2483.22 2736
2483.69 2637
2484.16 2854
2484.63 2724
2485.10 2840
2485.57 2886
2486.04 2726
2486.51 2842
2486.98 2957
2487.45 2853
2487.92 2818
2488.39 3068
2488.86 2956
2489.33 2851
2489.80 2936
2490.27 2883
2490.74 2742
2491.21 2773
2491.68 2666
2492.15 2708
2492.62 2807
2493.10 2595
2493.57 2556
2494.04 2650
2494.51 2803
2494.98 2841
2495.45 3064
2495.92 3120
2496.39 2964
2496.86 2872
2497.33 2804
2497.80 2748
2498.28 2769
2498.75 2559
2499.22 2593
2499.69 2573
2500.16 2484
2500.63 2508
2501.10 2499
2501.58 2595
2502.05 2650
2502.52 2613
2502.99 2617
2503.46 2556
2503.93 2526
2504.41 2601
2504.88 2551
2505.35 2645
2505.82 2725
2506.29 2843
2506.76 2975
2507.24 3158
2507.71 2884
2508.18 3000
2508.65 2941
2509.13 3352
2509.60 3338
2510.07 3242
2510.54 3208
2511.01 3194
2511.49 3292
2511.96 3213
2512.43 3394
2512.90 3358
2513.38 3209
2513.85 3072
2514.32 2877
2514.80 2921
2515.27 2932
2515.74 2888
2516.21 2981
2516.69 2956
2517.16 2806
2517.63 2606
2518.11 2655
2518.58 2799
2519.05 2723
2519.53 2937
2520.00 2905
2520.47 2648
2520.95 2689
2521.42 2536
2521.89 2602
2522.37 2495
2522.84 2680
2523.31 2508
2523.79 2681
2524.26 2790
2524.73 2712
2525.21 2789
2525.68 2671
2526.16 2783
2526.63 2890
2527.10 2794
2527.58 2758
2528.05 2821
2528.52 2654
2529.00 2716
2529.47 2728
2529.95 2847
2530.42 2712
2530.90 2656
2531.37 2773
2531.84 2958
2532.32 2816
2532.79 2724
2533.27 2616
2533.74 2740
2534.22 2876
2534.69 2763
2535.17 2723
2535.64 2707
2536.12 2669
2536.59 2707
2537.07 2818
2537.54 2650
2538.02 2457
2538.49 2500
2538.97 2832
2539.44 2938
2539.92 2895
2540.39 2936
2540.87 2852
2541.34 2895
2541.82 2875
2542.29 2703
2542.77 2720
2543.24 2872
2543.72 3131
2544.19 2729
2544.67 2919
2545.14 3178
2545.62 3102
2546.10 3024
2546.57 2929
2547.05 3007
2547.52 3095
2548.00 3209
2548.47 3246
2548.95 3481
2549.43 3745
2549.90 3589
2550.38 3425
2550.86 3502
2551.33 3443
2551.81 3475
2552.28 3638
2552.76 3484
2553.24 3418
2553.71 3484
2554.19 3443
2554.67 3681
2555.14 3822
2555.62 3635
2556.10 3698
2556.57 3508
2557.05 3526
2557.53 3362
2558.00 3384
2558.48 3334
2558.96 3160
2559.43 3090
2559.91 2918
2560.39 2945
2560.86 2881
2561.34 2880
2561.82 2733
2562.30 2649
2562.77 2726
2563.25 2832
2563.73 2611
2564.21 2502
2564.68 2640
2565.16 2737
2565.64 2559
2566.12 2540
2566.59 2666
2567.07 2492
2567.55 2600
2568.03 2508
2568.50 2663
2568.98 2690
2569.46 2297
2569.94 2417
2570.42 2561
2570.89 2832
2571.37 2605
2571.85 2583
2572.33 2557
2572.81 2735
2573.28 2758
2573.76 2722
2574.24 2565
2574.72 2609
2575.20 2635
2575.68 2748
2576.15 2597
2576.63 2557
2577.11 2808
2577.59 2803
2578.07 2558
2578.55 2581
2579.03 2593
2579.50 2573
2579.98 2640
2580.46 2681
2580.94 2554
2581.42 2649
2581.90 2747
2582.38 2640
2582.86 2768
2583.34 2596
2583.82 2519
2584.30 2640
2584.77 2578
2585.25 2643
2585.73 2719
2586.21 2710
2586.69 2738
2587.17 2576
2587.65 2696
2588.13 2818
2588.61 2929
2589.09 2894
2589.57 2793
2590.05 2735
2590.53 2834
2591.01 2765
2591.49 2878
2591.97 2903
2592.45 2782
2592.93 2927
2593.41 3107
2593.89 2986
2594.37 2915
2594.85 3042
2595.33 2868
2595.81 2887
2596.29 2870
2596.77 2786
2597.25 2949
2597.73 2912
2598.21 3017
2598.69 2817
2599.17 2754
2599.65 2906
2600.14 2661
2600.62 2678
2601.10 2655
2601.58 2570
2602.06 2587
2602.54 2584
2603.02 2645
2603.50 2486
2603.98 2401
2604.46 2533
2604.95 2500
2605.43 2575
2605.91 2608
2606.39 2750
2606.87 2790
2607.35 2767
2607.83 2964
2608.31 2950
2608.80 2998
2609.28 2743
2609.76 2985
2610.24 2903
2610.72 2964
2611.20 3129
2611.69 3043
2612.17 3203
2612.65 3001
2613.13 2902
2613.61 2847
2614.10 2888
2614.58 2754
2615.06 2749
2615.54 2750
2616.02 2784
2616.51 2780
2616.99 2720
2617.47 2518
2617.95 2821
2618.44 2794
2618.92 2532
2619.40 2633
2619.88 2699
2620.37 2731
2620.85 2731
2621.33 2653
2621.81 2748
2622.30 2643
2622.78 2578
2623.26 2646
2623.75 2734
2624.23 2580
2624.71 2626
2625.19 2747
2625.68 2761
2626.16 2865
2626.64 2669
2627.13 2636
2627.61 2594
2628.09 2660
2628.58 2857
2629.06 2790
2629.54 2727
2630.03 2662
2630.51 2836
2630.99 2682
2631.48 2701
2631.96 2714
2632.45 2879
2632.93 2957
2633.41 3049
2633.90 2975
2634.38 2811
2634.86 2735
2635.35 2686
2635.83 2721
2636.32 2628
2636.80 2589
2637.28 2594
2637.77 2772
2638.25 2811
2638.74 2805
2639.22 2747
2639.71 2641
2640.19 2747
2640.68 2736
2641.16 2740
2641.64 2873
2642.13 2957
2642.61 2938
2643.10 2788
2643.58 2786
2644.07 2727
2644.55 2835
2645.04 2710
2645.52 2595
2646.01 2722
2646.49 2682
2646.98 2773
2647.46 2850
2647.95 2689
2648.43 2856
2648.92 2821
2649.40 2784
2649.89 2860
2650.37 2926
2650.86 2840
2651.34 2713
2651.83 2881
2652.32 2827
2652.80 2756
2653.29 2747
2653.77 2618
2654.26 2767
2654.74 2821
2655.23 2932
2655.72 2809
2656.20 2710
2656.69 3120
2657.17 2997
2657.66 2817
2658.15 2964
2658.63 2691
2659.12 2644
2659.60 2848
2660.09 2747
2660.58 2595
2661.06 2687
2661.55 2663
2662.04 2648
2662.52 2679
2663.01 2718
2663.49 2721
2663.98 2673
2664.47 2632
2664.95 2631
2665.44 2628
2665.93 2745
2666.42 2653
2666.90 2608
2667.39 2781
2667.88 2748
2668.36 2765
2668.85 2898
2669.34 3063
2669.82 2990
2670.31 3005
2670.80 2905
2671.29 2671
2671.77 2935
2672.26 2920
2672.75 3302
2673.24 3446
2673.72 3376
2674.21 3408
2674.70 3439
2675.19 3490
2675.67 3618
2676.16 3509
2676.65 3613
2677.14 3620
2677.62 3893
2678.11 3885
2678.60 3587
2679.09 3447
2679.58 3302
2680.06 3517
2680.55 3297
2681.04 3571
2681.53 3573
2682.02 3594
2682.51 3611
2682.99 3668
2683.48 3518
2683.97 3710
2684.46 3627
2684.95 3760
2685.44 3604
2685.92 3451
2686.41 3300
2686.90 3133
2687.39 3139
2687.88 3060
2688.37 2894
2688.86 3081
2689.35 2977
2689.83 2874
2690.32 2823
2690.81 2664
2691.30 2783
2691.79 2879
2692.28 2863
2692.77 2761
2693.26 2857
2693.75 2946
2694.24 2800
2694.73 2935
2695.22 2946
2695.71 2763
2696.20 2963
2696.68 3181
2697.17 2953
2697.66 2637
2698.15 2780
2698.64 3131
2699.13 3212
2699.62 2871
2700.11 2934
2700.60 3232
2701.09 3192
2701.58 2917
2702.07 2862
2702.56 3120
2703.05 2928
2703.54 3058
2704.03 2929
2704.52 2947
2705.01 3058
2705.50 3084
2706.00 2870
2706.49 2850
2706.98 2669
2707.47 2749
2707.96 2691
2708.45 2917
2708.94 2820
2709.43 2738
2709.92 2785
2710.41 2500
2710.90 2511
2711.39 2571
2711.88 2662
2712.37 2644
2712.87 2874
2713.36 2944
2713.85 2741
2714.34 2404
2714.83 2435
2715.32 2537
2715.81 2602
2716.30 2725
2716.80 2535
2717.29 2502
2717.78 2630
2718.27 2698
2718.76 2694
2719.25 2837
2719.75 2947
2720.24 2807
2720.73 2818
2721.22 2814
2721.71 2870
2722.20 2885
2722.70 2986
2723.19 3101
2723.68 3295
2724.17 3126
2724.66 3042
2725.16 2991
2725.65 2800
2726.14 2524
2726.63 2815
2727.13 2693
2727.62 2673
2728.11 2661
2728.60 2340
2729.10 2445
2729.59 2746
2730.08 2729
2730.57 2762
2731.07 2779
2731.56 2644
2732.05 2690
2732.54 2833
2733.04 2954
2733.53 2575
2734.02 2615
2734.52 2598
2735.01 3020
2735.50 3035
2736.00 2811
2736.49 2908
2736.98 2963
2737.47 3034
2737.97 2852
2738.46 2884
2738.95 2781
2739.45 2691
2739.94 2740
2740.44 2839
2740.93 2755
2741.42 2644
2741.92 2504
2742.41 2573
2742.90 2651
2743.40 2604
2743.89 2589
2744.39 2619
2744.88 2477
2745.37 2373
2745.87 2528
2746.36 2807
2746.86 2869
2747.35 2814
2747.84 2924
2748.34 2717
2748.83 2711
2749.33 2865
2749.82 2625
2750.32 2411
2750.81 2533
2751.30 2649
2751.80 2825
2752.29 2700
2752.79 2760
2753.28 2775
2753.78 2796
2754.27 2565
2754.77 2499
2755.26 2629
2755.76 2832
2756.25 2761
2756.75 2741
2757.24 2700
2757.74 2823
2758.23 2944
2758.73 2799
2759.22 2745
2759.72 2612
2760.21 2638
2760.71 2707
2761.20 2540
2761.70 2645
2762.20 2673
2762.69 2616
2763.19 2669
2763.68 2744
2764.18 2680
2764.67 2651
2765.17 2739
2765.67 2785
2766.16 2566
2766.66 2729
2767.15 2863
2767.65 2806
2768.14 2621
2768.64 2761
2769.14 2653
2769.63 2761
2770.13 2572
2770.63 2777
2771.12 2710
2771.62 2553
2772.11 2972
2772.61 2842
2773.11 2957
2773.60 2926
2774.10 3029
2774.60 3066
2775.09 3244
2775.59 3074
2776.09 3011
2776.58 3034
2777.08 3047
2777.58 3352
2778.07 3216
2778.57 3102
2779.07 3061
2779.57 3068
2780.06 2937
2780.56 2841
2781.06 2940
2781.55 2882
2782.05 2986
2782.55 2716
2783.05 2759
2783.54 2780
2784.04 2646
2784.54 2719
2785.04 2827
2785.53 2793
2786.03 2747
2786.53 2585
2787.03 2515
2787.52 2626
2788.02 2822
2788.52 2645
2789.02 2599
2789.52 2631
2790.01 2621
2790.51 2716
2791.01 2727
2791.51 2755
2792.01 2854
2792.50 2895
2793.00 2742
2793.50 2694
2794.00 2751
2794.50 2811
2795.00 2999
2795.50 3252
2795.99 3269
2796.49 3349
2796.99 3580
2797.49 3654
2797.99 3834
2798.49 3776
2798.99 3627
2799.48 3784
2799.98 4043
2800.48 3539
2800.98 3492
2801.48 3446
2801.98 3434
2802.48 3316
2802.98 3297
2803.48 3356
2803.98 3256
2804.48 3218
2804.97 3337
2805.47 3366
2805.97 3688
2806.47 4164
2806.97 3939
2807.47 4187
2807.97 4317
2808.47 4362
2808.97 4577
2809.47 4699
2809.97 4584
2810.47 4189
2810.97 3839
2811.47 3747
2811.97 3784
2812.47 3599
2812.97 3616
2813.47 3444
2813.97 3267
2814.47 3157
2814.97 3203
2815.47 2874
2815.97 3025
2816.47 3095
2816.97 3148
2817.47 2905
2817.97 2991
2818.47 3095
2818.97 3188
2819.47 3123
2819.98 3280
2820.48 3139
2820.98 3075
2821.48 3009
2821.98 3112
2822.48 2970
2822.98 2748
2823.48 2892
2823.98 2791
2824.48 2756
2824.98 2968
2825.49 2718
2825.99 2668
2826.49 2688
2826.99 2917
2827.49 2787
2827.99 2852
2828.49 2579
2828.99 2523
2829.50 2575
2830.00 2587
2830.50 2828
2831.00 2715
2831.50 2655
2832.00 2837
2832.51 2709
2833.01 2691
2833.51 2686
2834.01 2917
2834.51 2863
2835.02 2788
2835.52 3017
2836.02 2867
2836.52 2824
2837.02 2985
2837.53 2866
2838.03 3025
2838.53 2925
2839.03 3114
2839.54 2973
2840.04 3139
2840.54 2912
2841.04 2926
2841.55 2842
2842.05 2889
2842.55 3010
2843.05 2865
2843.56 2875
2844.06 2935
2844.56 3037
2845.07 3036
2845.57 3086
2846.07 3199
2846.57 3349
2847.08 3377
2847.58 3435
2848.08 3221
2848.59 3212
2849.09 3427
2849.59 3266
2850.10 3289
2850.60 3359
2851.10 3089
2851.61 3045
2852.11 2989
2852.61 2939
2853.12 2816
2853.62 2826
2854.12 2753
2854.63 2939
2855.13 2762
2855.64 2728
2856.14 2910
2856.64 2938
2857.15 2728
2857.65 2877
2858.16 2799
2858.66 2892
2859.16 2791
2859.67 2800
2860.17 3012
2860.68 3111
2861.18 2988
2861.69 2816
2862.19 2873
2862.69 3024
2863.20 2837
2863.70 2676
2864.21 2719
2864.71 2439
2865.22 2554
2865.72 2465
2866.23 2474
2866.73 2676
2867.24 2731
2867.74 2464
2868.25 2690
2868.75 2754
2869.26 2551
2869.76 2711
2870.27 2761
2870.77 2938
2871.28 2656
2871.78 2744
2872.29 2858
2872.79 2830
2873.30 2887
2873.80 3015
2874.31 3283
2874.81 3149
2875.32 3077
2875.83 3094
2876.33 2971
2876.84 3148
2877.34 2987
2877.85 3094
2878.35 2851
2878.86 3065
2879.37 3164
2879.87 3069
2880.38 3379
2880.88 2999
2881.39 3156
2881.90 3573
2882.40 3633
2882.91 3457
2883.41 3609
2883.92 3664
2884.43 3752
2884.93 3588
2885.44 3474
2885.95 3740
2886.45 3454
2886.96 3593
2887.47 3840
2887.97 3777
2888.48 3607
2888.99 3763
2889.49 3621
2890.00 3739
2890.51 3564
2891.01 3366
2891.52 3266
2892.03 3205
2892.54 3240
2893.04 3055
2893.55 3252
2894.06 3273
2894.56 3205
2895.07 3445
2895.58 3341
2896.09 3176
2896.59 3252
2897.10 3551
2897.61 3586
2898.12 3392
2898.62 3311
2899.13 3351
2899.64 3634
2900.15 3557
2900.65 3514
2901.16 3746
2901.67 3547
2902.18 3499
2902.69 3642
2903.19 3739
2903.70 3398
2904.21 3404
2904.72 3556
2905.23 3655
2905.73 3689
2906.24 3613
2906.75 3222
2907.26 3191
2907.77 3318
2908.28 3299
2908.79 3229
2909.29 3150
2909.80 2961
2910.31 3094
2910.82 3015
2911.33 2828
2911.84 2760
2912.35 3008
2912.85 2946
2913.36 2919
2913.87 3039
2914.38 3066
2914.89 2966
2915.40 3268
2915.91 3108
2916.42 2963
2916.93 2987
2917.44 2914
2917.95 2953
2918.45 2980
2918.96 2891
2919.47 2812
2919.98 3003
2920.49 2977
2921.00 2934
2921.51 3053
2922.02 3205
2922.53 3276
2923.04 3327
2923.55 3644
2924.06 3914
2924.57 3961
2925.08 4086
2925.59 4263
2926.10 4205
2926.61 4354
2927.12 4252
2927.63 4115
2928.14 3932
2928.65 3843
2929.16 3643
2929.67 3136
2930.18 3247
2930.69 3183
2931.20 3012
2931.71 2975
2932.22 3012
2932.73 3043
2933.25 2979
2933.76 3061
2934.27 2992
2934.78 2875
2935.29 2902
2935.80 3215
2936.31 3175
2936.82 3083
2937.33 2966
2937.84 3145
2938.35 3023
2938.87 2967
2939.38 3163
2939.89 3150
2940.40 2803
2940.91 2678
2941.42 3118
2941.93 3192
2942.44 2990
2942.96 3336
2943.47 3429
2943.98 3316
2944.49 3619
2945.00 3563
2945.51 3769
2946.03 3805
2946.54 3800
2947.05 4162
2947.56 4081
2948.07 4070
2948.59 3950
2949.10 3965
2949.61 3751
2950.12 3614
2950.63 3539
2951.15 3533
2951.66 3288
2952.17 3222
2952.68 2904
2953.19 2843
2953.71 2909
2954.22 3155
2954.73 3147
2955.24 2995
2955.76 2913
2956.27 2925
2956.78 3016
2957.30 2871
2957.81 2962
2958.32 3036
2958.83 3064
2959.35 2944
2959.86 3290
2960.37 3257
2960.89 3346
2961.40 3485
2961.91 3239
2962.43 3371
2962.94 3483
2963.45 3567
2963.96 3499
2964.48 3436
2964.99 3527
2965.51 3428
2966.02 3474
2966.53 3146
2967.05 3140
2967.56 3047
2968.07 2992
2968.59 3008
2969.10 2871
2969.61 3266
2970.13 3182
2970.64 2992
2971.16 2958
2971.67 2809
2972.18 3082
2972.70 3118
2973.21 3095
2973.73 2988
2974.24 2806
2974.75 2939
2975.27 3026
2975.78 3050
2976.30 3034
2976.81 2969
2977.33 3029
2977.84 2941
2978.36 2874
2978.87 2819
2979.38 2902
2979.90 3090
2980.41 3018
2980.93 3080
2981.44 3199
2981.96 3252
2982.47 3022
2982.99 3151
2983.50 3118
2984.02 3051
2984.53 3296
2985.05 3519
2985.56 3476
2986.08 3332
2986.59 3429
2987.11 3581
2987.63 3451
2988.14 3380
2988.66 3545
2989.17 3580
2989.69 3569
2990.20 3461
2990.72 3539
2991.23 3510
2991.75 3296
2992.27 3579
2992.78 3799
2993.30 3649
2993.81 3601
2994.33 3668
2994.84 3897
2995.36 3935
2995.88 3946
2996.39 3980
2996.91 3955
2997.43 4529
2997.94 4321
2998.46 4339
2998.97 4343
2999.49 4483
3000.01 4328
3000.52 4444
3001.04 4482
3001.56 4284
3002.07 4579
3002.59 4915
3003.11 5444
3003.62 5601
3004.14 5685
3004.66 6246
3005.17 6528
3005.69 6408
3006.21 6691
3006.72 6626
3007.24 6477
3007.76 6168
3008.28 5636
3008.79 5170
3009.31 4445
3009.83 4012
3010.34 3738
3010.86 3722
3011.38 3669
3011.90 3707
3012.41 3511
3012.93 3265
3013.45 3422
3013.97 3427
3014.48 3381
3015.00 3313
3015.52 3410
3016.04 3496
3016.56 3409
3017.07 3268
3017.59 3665
3018.11 3686
3018.63 3533
3019.15 3468
3019.66 3443
3020.18 3533
3020.70 3763
3021.22 3621
3021.74 3257
3022.26 3323
3022.77 3658
3023.29 3716
3023.81 3633
3024.33 3808
3024.85 3895
3025.37 3698
3025.88 3550
3026.40 3632
3026.92 3540
3027.44 3611
3027.96 3365
3028.48 3403
3029.00 3586
3029.52 3625
3030.04 3355
3030.55 3298
3031.07 3170
3031.59 3205
3032.11 3317
3032.63 3341
3033.15 3354
3033.67 3254
3034.19 3433
3034.71 3285
3035.23 3194
3035.75 3346
3036.27 3457
3036.79 3280
3037.31 3156
3037.83 3136
3038.35 3182
3038.87 3152
3039.39 3219
3039.91 3166
3040.42 3131
3040.94 3093
3041.46 3020
3041.98 2976
3042.50 2841
3043.03 3046
3043.55 2923
3044.07 2933
3044.59 2886
3045.11 3117
3045.63 3032
3046.15 3145
3046.67 3048
3047.19 3092
3047.71 3067
3048.23 3219
3048.75 3138
3049.27 3100
3049.79 2873
3050.31 3043
3050.83 2861
3051.35 2942
3051.87 3206
3052.39 3117
3052.92 3051
3053.44 2828
3053.96 2715
3054.48 2913
3055.00 2986
3055.52 2760
3056.04 2768
3056.56 2927
3057.09 3105
3057.61 2819
3058.13 2717
3058.65 2757
3059.17 2809
3059.69 2790
3060.21 2818
3060.74 2792
3061.26 2629
3061.78 2814
3062.30 3067
3062.82 2992
3063.34 3065
3063.87 3066
3064.39 3010
3064.91 3306
3065.43 3433
3065.95 3362
3066.48 3280
3067.00 3223
3067.52 3219
3068.04 3261
3068.57 3184
3069.09 3311
3069.61 3284
3070.13 3164
3070.66 3112
3071.18 3027
3071.70 3031
3072.22 3156
3072.75 3137
3073.27 3351
3073.79 3280
3074.31 3341
3074.84 3293
3075.36 3383
3075.88 3454
3076.41 3606
3076.93 3546
3077.45 3581
3077.97 3602
3078.50 3841
3079.02 3795
3079.54 3834
3080.07 3984
3080.59 3981
3081.11 4137
3081.64 4100
3082.16 4031
3082.68 4155
3083.21 4336
3083.73 4042
3084.26 3963
3084.78 3852
3085.30 4012
3085.83 4456
3086.35 4111
3086.87 3896
3087.40 3783
3087.92 3875
3088.45 3950
3088.97 3933
3089.49 3860
3090.02 3907
3090.54 3760
3091.07 3551
3091.59 3459
3092.11 3676
3092.64 3561
3093.16 3557
3093.69 3686
3094.21 3798
3094.74 3902
3095.26 3938
3095.79 3885
3096.31 4195
3096.84 4095
3097.36 4236
3097.89 4229
3098.41 4368
3098.93 4841
3099.46 5042
3099.98 5247
3100.51 6020
3101.03 6952
3101.56 8051
3102.09 8821
3102.61 9943
3103.14 10507
3103.66 11447
3104.19 11475
3104.71 11587
3105.24 11215
3105.76 10121
3106.29 9447
3106.81 8508
3107.34 7025
3107.86 6021
3108.39 5249
3108.92 5195
3109.44 4714
3109.97 4512
3110.49 4490
3111.02 4393
3111.55 4375
3112.07 4462
3112.60 4277
3113.12 4412
3113.65 4231
3114.18 4017
3114.70 3799
3115.23 3704
3115.75 3594
3116.28 3655
3116.81 3582
3117.33 3456
3117.86 3411
3118.39 3319
3118.91 3292
3119.44 3844
3119.97 3730
3120.49 3463
3121.02 3783
3121.55 3852
3122.07 4024
3122.60 3860
3123.13 3965
3123.65 3890
3124.18 3985
3124.71 3636
3125.24 3629
3125.76 3502
3126.29 3382
3126.82 3381
3127.34 3283
3127.87 3218
3128.40 3394
3128.93 3305
3129.45 3504
3129.98 3405
3130.51 3485
3131.04 3333
3131.56 3501
3132.09 3276
3132.62 3085
3133.15 3341
3133.68 3398
3134.20 3261
3134.73 3348
3135.26 3245
3135.79 3318
3136.32 3288
3136.84 3119
3137.37 3169
3137.90 3406
3138.43 3448
3138.96 3487
3139.48 3286
3140.01 3483
3140.54 3411
3141.07 3276
3141.60 3317
3142.13 3261
3142.66 3358
3143.18 3278
3143.71 3159
3144.24 3374
3144.77 3431
3145.30 3583
3145.83 3485
3146.36 3582
3146.89 3883
3147.41 3884
3147.94 3731
3148.47 3920
3149.00 4227
3149.53 3948
3150.06 3979
3150.59 3907
3151.12 3990
3151.65 3778
3152.18 3550
3152.71 3579
3153.24 3559
3153.77 3502
3154.30 3565
3154.82 3421
3155.35 3618
3155.88 3631
3156.41 3674
3156.94 3811
3157.47 3632
3158.00 3855
3158.53 3615
3159.06 3433
3159.59 3500
3160.12 3559
3160.65 3328
3161.18 3589
3161.71 3367
3162.24 3169
3162.77 3230
3163.30 3410
3163.83 3210
3164.37 3082
3164.90 3244
3165.43 3140
3165.96 3114
3166.49 3118
3167.02 3153
3167.55 3192
3168.08 3088
3168.61 3035
3169.14 3046
3169.67 2848
3170.20 2844
3170.73 2872
3171.26 3121
3171.80 3095
3172.33 3250
3172.86 3074
3173.39 3046
3173.92 3044
3174.45 2896
3174.98 3262
3175.51 3191
3176.05 3159
3176.58 3306
3177.11 3447
3177.64 3189
3178.17 3297
3178.70 3321
3179.23 3327
3179.77 3306
3180.30 3489
3180.83 3343
3181.36 3313
3181.89 3204
3182.43 3269
3182.96 3110
3183.49 3122
3184.02 3033
3184.55 3150
3185.09 3009
3185.62 2978
3186.15 2883
3186.68 3031
3187.21 3161
3187.75 3096
3188.28 3015
3188.81 2992
3189.34 3007
3189.88 3103
3190.41 2892
3190.94 2942
3191.47 3238
3192.01 3053
3192.54 2908
3193.07 3057
3193.61 3152
3194.14 2880
3194.67 3040
3195.20 3149
3195.74 3130
3196.27 3151
3196.80 3180
3197.34 3335
3197.87 3096
3198.40 2958
3198.94 3193
3199.47 3196
3200.00 3211
3200.54 3312
3201.07 3210
3201.60 3421
3202.14 3283
3202.67 3205
3203.21 3272
3203.74 3338
3204.27 3656
3204.81 3593
3205.34 3704
3205.87 3533
3206.41 3227
3206.94 3474
3207.48 3617
3208.01 3853
3208.54 3783
3209.08 3795
3209.61 3950
3210.15 4068
3210.68 4231
3211.22 4062
3211.75 4522
3212.28 4513
3212.82 4073
3213.35 4283
3213.89 4305
3214.42 4102
3214.96 3854
3215.49 3939
3216.03 3884
3216.56 3738
3217.10 3811
3217.63 3660
3218.17 3644
3218.70 3442
3219.24 3442
3219.77 3859
3220.31 3766
3220.84 3805
3221.38 3697
3221.91 3615
3222.45 3743
3222.98 3818
3223.52 3878
3224.05 3803
3224.59 3725
3225.12 3840
3225.66 3712
3226.19 3779
3226.73 4000
3227.27 3979
3227.80 3942
3228.34 3558
3228.87 3268
3229.41 3560
3229.94 3419
3230.48 3317
3231.02 3372
3231.55 3310
3232.09 3201
3232.62 3242
3233.16 3414
3233.70 3242
3234.23 3414
3234.77 3307
3235.31 3345
3235.84 3433
3236.38 3647
3236.91 3483
3237.45 3775
3237.99 3823
3238.52 4073
3239.06 3734
3239.60 4011
3240.13 4000
3240.67 3940
3241.21 3746
3241.75 3707
3242.28 3868
3242.82 4034
3243.36 3841
3243.89 3776
3244.43 3695
3244.97 3595
3245.50 3547
3246.04 3543
3246.58 3728
3247.12 3525
3247.65 3653
3248.19 3859
3248.73 3914
3249.27 3748
3249.80 3784
3250.34 3731
3250.88 3705
3251.42 3979
3251.95 3755
3252.49 3906
3253.03 4452
3253.57 4190
3254.11 4232
3254.64 4189
3255.18 4377
3255.72 4390
3256.26 4490
3256.80 4828
3257.33 4684
3257.87 4990
3258.41 5101
3258.95 5215
3259.49 5176
3260.02 5501
3260.56 5420
3261.10 5563
3261.64 5930
3262.18 6494
3262.72 6816
3263.26 6518
3263.79 6971
3264.33 7216
3264.87 7621
3265.41 7651
3265.95 8064
3266.49 8159
3267.03 8708
3267.57 9211
3268.11 8847
3268.64 8140
3269.18 7626
3269.72 7114
3270.26 7218
3270.80 6430
3271.34 5876
3271.88 5243
3272.42 4893
3272.96 4528
3273.50 4528
3274.04 4549
3274.58 4289
3275.12 4231
3275.66 4169
3276.20 4411
3276.74 4509
3277.28 4224
3277.82 4310
3278.36 4534
3278.90 4418
3279.44 4416
3279.98 4334
3280.52 4538
3281.06 4443
3281.60 4660
3282.14 4512
3282.68 4551
3283.22 4775
3283.76 4563
3284.30 4317
3284.84 4564
3285.38 4467
3285.92 4509
3286.46 4666
3287.00 4874
3287.54 4728
3288.08 4637
3288.62 4608
3289.16 4650
3289.70 4609
3290.24 4678
3290.79 4633
3291.33 4794
3291.87 5355
3292.41 5278
3292.95 5584
3293.49 6019
3294.03 6231
3294.57 6906
3295.11 7149
3295.66 7180
3296.20 7442
3296.74 7649
3297.28 7550
3297.82 7270
3298.36 6748
3298.90 6354
3299.45 6148
3299.99 5733
3300.53 5442
3301.07 5381
3301.61 4798
3302.16 4954
3302.70 4833
3303.24 4691
3303.78 4572
3304.32 4899
3304.87 4948
3305.41 4444
3305.95 4463
3306.49 4715
3307.03 4604
3307.58 4351
3308.12 4298
3308.66 4520
3309.20 4337
3309.75 4336
3310.29 4000
3310.83 4076
3311.37 4177
3311.92 4087
3312.46 4024
3313.00 4361
3313.54 4214
3314.09 4638
3314.63 4529
3315.17 4880
3315.72 4902
3316.26 5015
3316.80 5371
3317.35 5237
3317.89 5426
3318.43 5640
3318.97 5725
3319.52 5643
3320.06 5739
3320.60 5692
3321.15 5946
3321.69 5952
3322.23 6032
3322.78 5841
3323.32 6086
3323.87 6103
3324.41 5879
3324.95 5807
3325.50 5801
3326.04 5517
3326.58 5595
3327.13 5424
3327.67 5292
3328.22 5161
3328.76 5276
3329.30 5451
3329.85 5688
3330.39 5769
3330.94 6506
3331.48 7437
3332.03 8291
3332.57 9991
3333.11 12499
3333.66 15215
3334.20 18210
3334.75 21020
3335.29 23649
3335.84 25742
3336.38 27449
3336.93 27802
3337.47 27853
3338.02 27244
3338.56 26400
3339.11 24831
3339.65 22356
3340.20 19774
3340.74 16692
3341.29 14210
3341.83 11393
3342.38 10077
3342.92 8743
3343.47 7481
3344.01 6914
3344.56 6391
3345.10 5612
3345.65 5327
3346.19 5434
3346.74 4913
3347.28 5015
3347.83 4967
3348.38 5000
3348.92 4988
3349.47 4771
3350.01 4872
3350.56 5004
3351.10 4971
3351.65 4810
3352.20 4689
3352.74 4951
3353.29 4742
3353.83 4633
3354.38 5003
3354.93 4916
3355.47 4574
3356.02 4429
3356.56 4341
3357.11 4466
3357.66 4352
3358.20 4276
3358.75 4612
3359.30 4416
3359.84 4210
3360.39 4338
3360.94 4263
3361.48 4145
3362.03 4222
3362.58 4196
3363.12 4311
3363.67 4352
3364.22 4372
3364.76 4432
3365.31 4290
3365.86 4055
3366.41 4181
3366.95 4294
3367.50 4313
3368.05 4088
3368.59 4218
3369.14 4418
3369.69 4533
3370.24 4830
3370.78 4696
3371.33 4829
3371.88 5052
3372.43 5348
3372.97 5615
3373.52 6395
3374.07 6665
3374.62 6479
3375.17 6704
3375.71 6585
3376.26 6579
3376.81 6390
3377.36 6090
3377.91 5630
3378.45 5020
3379.00 4719
3379.55 4419
3380.10 4173
3380.65 4104
3381.19 3960
3381.74 3902
3382.29 3637
3382.84 3552
3383.39 3589
3383.94 3534
3384.49 3671
3385.03 3688
3385.58 3655
3386.13 3420
3386.68 3426
3387.23 3413
3387.78 3362
3388.33 3513
3388.88 3660
3389.42 3516
3389.97 3559
3390.52 3558
3391.07 3574
3391.62 3553
3392.17 3476
3392.72 3410
3393.27 3318
3393.82 3449
3394.37 3460
3394.92 3422
3395.47 3496
3396.02 3639
3396.57 3604
3397.11 3422
3397.66 3518
3398.21 3405
3398.76 3433
3399.31 3552
3399.86 3547
3400.41 3295
3400.96 3447
3401.51 3546
3402.06 3588
3402.61 3477
3403.16 3395
3403.71 3337
3404.26 3198
3404.81 3305
3405.36 3271
3405.91 3250
3406.46 3449
3407.02 3268
3407.57 3387
3408.12 3573
3408.67 3501
3409.22 3602
3409.77 3507
3410.32 3498
3410.87 3742
3411.42 4135
3411.97 3830
3412.52 3945
3413.07 4263
3413.62 4528
3414.17 4350
3414.73 4231
3415.28 4110
3415.83 3944
3416.38 4000
3416.93 3962
3417.48 3527
3418.03 3482
3418.58 3585
3419.14 3545
3419.69 3252
3420.24 3146
3420.79 3189
3421.34 3285
3421.89 3154
3422.44 3106
3423.00 3405
3423.55 3720
3424.10 3676
3424.65 3511
3425.20 3665
3425.76 3558
3426.31 3821
3426.86 3496
3427.41 3300
3427.96 3288
3428.52 3506
3429.07 3304
3429.62 3355
3430.17 3292
3430.72 3054
3431.28 3008
3431.83 3126
3432.38 3177
3432.93 3247
3433.49 3066
3434.04 3071
3434.59 3275
3435.14 3098
3435.70 3133
3436.25 3127
3436.80 3122
3437.36 3146
3437.91 3267
3438.46 3261
3439.01 3483
3439.57 3389
3440.12 3421
3440.67 3450
3441.23 3413
3441.78 3559
3442.33 3568
3442.89 3517
3443.44 3404
3443.99 3273
3444.55 3327
3445.10 2890
3445.65 3049
3446.21 3306
3446.76 3332
3447.31 3273
3447.87 3131
3448.42 3114
3448.98 3377
3449.53 3092
3450.08 3027
3450.64 2962
3451.19 3038
3451.75 2983
3452.30 3047
3452.85 3023
3453.41 3050
3453.96 2823
3454.52 2964
3455.07 2950
3455.62 2983
3456.18 2976
3456.73 2983
3457.29 2937
3457.84 3063
3458.40 3023
3458.95 2882
3459.51 3102
3460.06 3068
3460.62 3126
3461.17 3248
3461.72 3121
3462.28 3180
3462.83 3266
3463.39 3196
3463.94 3081
3464.50 3130
3465.05 3259
3465.61 3239
3466.17 3302
3466.72 3202
3467.28 3365
3467.83 3262
3468.39 3475
3468.94 3360
3469.50 3340
3470.05 3481
3470.61 3494
3471.16 3661
3471.72 3299
3472.27 3364
3472.83 3543
3473.39 3337
3473.94 3555
3474.50 3431
3475.05 3496
3475.61 3549
3476.17 3597
3476.72 3691
3477.28 3577
3477.83 3525
3478.39 3746
3478.95 3809
3479.50 4200
3480.06 4120
3480.61 4155
3481.17 3869
3481.73 3949
3482.28 3979
3482.84 4148
3483.40 4025
3483.95 3952
3484.51 3911
3485.07 3646
3485.62 3801
3486.18 3856
3486.74 3765
3487.29 3984
3487.85 4025
3488.41 4164
3488.97 4725
3489.52 5160
3490.08 5639
3490.64 5945
3491.19 6359
3491.75 7186
3492.31 7337
3492.87 7845
3493.42 8594
3493.98 8551
3494.54 8486
3495.09 8252
3495.65 7263
3496.21 7382
3496.77 7423
3497.33 7299
3497.88 7450
3498.44 7761
3499.00 8191
3499.56 8763
3500.11 9070
3500.67 9123
3501.23 9003
3501.79 8812
3502.35 8561
3502.90 8232
3503.46 7765
3504.02 7747
3504.58 7565
3505.14 7748
3505.70 7415
3506.25 7228
3506.81 7226
3507.37 7081
3507.93 6707
3508.49 6348
3509.05 6446
3509.61 5960
3510.16 5427
3510.72 5420
3511.28 5362
3511.84 4977
3512.40 4437
3512.96 4156
3513.52 4049
3514.08 4222
3514.63 3917
3515.19 4080
3515.75 3897
3516.31 3738
3516.87 3664
3517.43 3585
3517.99 3725
3518.55 4024
3519.11 3924
3519.67 3652
3520.23 3635
3520.79 3622
3521.35 3962
3521.91 3994
3522.47 4108
3523.03 4131
3523.59 4004
3524.15 4149
3524.71 4094
3525.26 4053
3525.82 4123
3526.38 4009
3526.94 3945
3527.50 3752
3528.07 3740
3528.63 3616
3529.19 3461
3529.75 3423
3530.31 3403
3530.87 3474
3531.43 3363
3531.99 3162
3532.55 3166
3533.11 3391
3533.67 3546
3534.23 3450
3534.79 3513
3535.35 3642
3535.91 3662
3536.47 3455
3537.03 3707
3537.59 3544
3538.15 3459
3538.72 3596
3539.28 3899
3539.84 3723
3540.40 3533
3540.96 3592
3541.52 3605
3542.08 3707
3542.64 3829
3543.20 3640
3543.77 3600
3544.33 3600
3544.89 3598
3545.45 3769
3546.01 3655
3546.57 3715
3547.14 3672
3547.70 3309
3548.26 3579
3548.82 3264
3549.38 3369
3549.94 3170
3550.51 2961
3551.07 3053
3551.63 3216
3552.19 3120
3552.75 2984
3553.32 3081
3553.88 2872
3554.44 2861
3555.00 3015
3555.56 2821
3556.13 2872
3556.69 3025
3557.25 2976
3557.81 2967
3558.38 2841
3558.94 2894
3559.50 3057
3560.06 3054
3560.63 2880
3561.19 3009
3561.75 3149
3562.32 3104
3562.88 3081
3563.44 3158
3564.00 2962
3564.57 2969
3565.13 3015
3565.69 3181
3566.26 3137
3566.82 3137
3567.38 2978
3567.95 2921
3568.51 2845
3569.07 2699
3569.64 2553
3570.20 2656
3570.76 2692
3571.33 2744
3571.89 2687
3572.45 2626
3573.02 3048
3573.58 2933
3574.15 2951
3574.71 2904
3575.27 2956
3575.84 3161
3576.40 3105
3576.96 3219
3577.53 3305
3578.09 3002
3578.66 2947
3579.22 2962
3579.79 2932
3580.35 2976
3580.91 2872
3581.48 2794
3582.04 3045
3582.61 2883
3583.17 2978
3583.74 3075
3584.30 2764
3584.87 3086
3585.43 2896
3585.99 2906
3586.56 2792
3587.12 2911
3587.69 3066
3588.25 2888
3588.82 2691
3589.38 2688
3589.95 2808
3590.51 2863
3591.08 2871
3591.64 3085
3592.21 3071
3592.77 3099
3593.34 2921
3593.91 2889
3594.47 3076
3595.04 3064
3595.60 3094
3596.17 3046
3596.73 2884
3597.30 2940
3597.86 3097
3598.43 2988
3599.00 3009
3599.56 2820
3600.13 2928
3600.69 3061
3601.26 3126
3601.82 3114
3602.39 2969
3602.96 2948
3603.52 2958
3604.09 2867
3604.65 2963
3605.22 3042
3605.79 2989
3606.35 2737
3606.92 2711
3607.49 2704
3608.05 2884
3608.62 2862
3609.19 2784
3609.75 2584
3610.32 2537
3610.89 2699
3611.45 2550
3612.02 2695
3612.59 2677
3613.15 2817
3613.72 2980
3614.29 2992
3614.85 3214
3615.42 3747
3615.99 4108
3616.55 4241
3617.12 4584
3617.69 4808
3618.26 5494
3618.82 5621
3619.39 5684
3619.96 5591
3620.53 5496
3621.09 5533
3621.66 4892
3622.23 4684
3622.80 4206
3623.36 4019
3623.93 3586
3624.50 3369
3625.07 3292
3625.63 2898
3626.20 2824
3626.77 3014
3627.34 2995
3627.91 2837
3628.47 2718
3629.04 2699
3629.61 2718
3630.18 2810
3630.75 2848
3631.31 2971
3631.88 2930
3632.45 2928
3633.02 2801
3633.59 2872
3634.16 2825
3634.73 2678
3635.29 2940
3635.86 2736
3636.43 2729
3637.00 2817
3637.57 2853
3638.14 2983
3638.71 3123
3639.28 3343
3639.84 3649
3640.41 3934
3640.98 3924
3641.55 3934
3642.12 4174
3642.69 4459
3643.26 4394
3643.83 4214
3644.40 4144
3644.97 4152
3645.54 3809
3646.11 3725
3646.67 3631
3647.24 3393
3647.81 3507
3648.38 3558
3648.95 3397
3649.52 3479
3650.09 3597
3650.66 3468
3651.23 3442
3651.80 3547
3652.37 3475
3652.94 3372
3653.51 3629
3654.08 3727
3654.65 4015
3655.22 3945
3655.79 3775
3656.36 3906
3656.93 4082
3657.50 3937
3658.07 3844
3658.64 4132
3659.21 4168
3659.78 3892
3660.35 4027
3660.93 4380
3661.50 4167
3662.07 4134
3662.64 4214
3663.21 4266
3663.78 3957
3664.35 3650
3664.92 3521
3665.49 3580
3666.06 3775
3666.63 3697
3667.20 3487
3667.78 3304
3668.35 3253
3668.92 3347
3669.49 3224
3670.06 3208
3670.63 3188
3671.20 3081
3671.77 3281
3672.35 3380
3672.92 3208
3673.49 3459
3674.06 3452
3674.63 3384
3675.20 3540
3675.78 3591
3676.35 3383
3676.92 3468
3677.49 3507
3678.06 3538
3678.64 3498
3679.21 3194
3679.78 3152
3680.35 3251
3680.92 3318
3681.50 3226
3682.07 3074
3682.64 3053
3683.21 3070
3683.79 3108
3684.36 3115
3684.93 3195
3685.50 3050
3686.07 3158
3686.65 3416
3687.22 3442
3687.79 3721
3688.37 3916
3688.94 4040
3689.51 4301
3690.08 4304
3690.66 4504
3691.23 4469
3691.80 4353
3692.38 4402
3692.95 4085
3693.52 3890
3694.10 3589
3694.67 3687
3695.24 3379
3695.81 3441
3696.39 3488
3696.96 3464
3697.54 3263
3698.11 3386
3698.68 3176
3699.26 3108
3699.83 3288
3700.40 3294
3700.98 3213
3701.55 3298
3702.12 3204
3702.70 3396
3703.27 3266
3703.85 3306
3704.42 3282
3704.99 3289
3705.57 3041
3706.14 2944
3706.72 3151
3707.29 3154
3707.86 3323
3708.44 3137
3709.01 3069
3709.59 3120
3710.16 3164
3710.74 3355
3711.31 3055
3711.89 3089
3712.46 3285
3713.03 3303
3713.61 3177
3714.18 3208
3714.76 3151
3715.33 3009
3715.91 2912
3716.48 2822
3717.06 2871
3717.63 2821
3718.21 2729
3718.78 2713
3719.36 2823
3719.93 2686
3720.51 2745
3721.08 2760
3721.66 2752
3722.23 2923
3722.81 2916
3723.39 2593
3723.96 2431
3724.54 2549
3725.11 2685
3725.69 2654
3726.26 2661
3726.84 2734
3727.41 2808
3727.99 2891
3728.57 2895
3729.14 3088
3729.72 2883
3730.29 3037
3730.87 3141
3731.45 3592
3732.02 3532
3732.60 3524
3733.17 3654
3733.75 3858
3734.33 3680
3734.90 3447
3735.48 3595
3736.06 3648
3736.63 3405
3737.21 3324
3737.79 3090
3738.36 3233
3738.94 3156
3739.52 3085
3740.09 3171
3740.67 3066
3741.25 2884
3741.82 2777
3742.40 2904
3742.98 2770
3743.55 2695
3744.13 2712
3744.71 2635
3745.28 2678
3745.86 2618
3746.44 2807
3747.02 2896
3747.59 2670
3748.17 2800
3748.75 2655
3749.33 2756
3749.90 2893
3750.48 2673
3751.06 2712
3751.64 2884
3752.21 2788
3752.79 2663
3753.37 2599
3753.95 2555
3754.52 2581
3755.10 2591
3755.68 2620
3756.26 2553
3756.84 2667
3757.41 2531
3757.99 2523
3758.57 2725
3759.15 2630
3759.73 2806
3760.31 2880
3760.88 2663
3761.46 2696
3762.04 2841
3762.62 2847
3763.20 2960
3763.78 3024
3764.35 2913
3764.93 2966
3765.51 2833
3766.09 2736
3766.67 2592
3767.25 2837
3767.83 2797
3768.41 2634
3768.99 2711
3769.56 2701
3770.14 2485
3770.72 2585
3771.30 2762
3771.88 2790
3772.46 2997
3773.04 2832
3773.62 2780
3774.20 2748
3774.78 2763
3775.36 2419
3775.94 2627
3776.52 2707
3777.10 2821
3777.67 2774
3778.25 2833
3778.83 2828
3779.41 2831
3779.99 2753
3780.57 2636
3781.15 2485
3781.73 2674
3782.31 2581
3782.89 2512
3783.47 2857
3784.05 2809
3784.63 2688
3785.21 2946
3785.79 2925
3786.37 2822
3786.95 3042
3787.54 2839
3788.12 2712
3788.70 2721
3789.28 2721
3789.86 2764
3790.44 2768
3791.02 2625
3791.60 2694
3792.18 2549
3792.76 2678
3793.34 2689
3793.92 2697
3794.50 2614
3795.08 2570
3795.66 2449
3796.25 2519
3796.83 2645
3797.41 2625
3797.99 2615
3798.57 2620
3799.15 2562
3799.73 2396
3800.31 2564
3800.90 2748
3801.48 2683
3802.06 2737
3802.64 2975
3803.22 2946
3803.80 3165
3804.39 2987
3804.97 2878
3805.55 2922
3806.13 3074
3806.71 3266
3807.29 3227
3807.88 3176
3808.46 3026
3809.04 3101
3809.62 3118
3810.20 3369
3810.79 3206
3811.37 3269
3811.95 3240
3812.53 3196
3813.12 3473
3813.70 3149
3814.28 3097
3814.86 3159
3815.45 3251
3816.03 3484
3816.61 3062
3817.19 3157
3817.78 3118
3818.36 2925
3818.94 2903
3819.52 2925
3820.11 2913
3820.69 2804
3821.27 2739
3821.86 2641
3822.44 2582
3823.02 2623
3823.61 2537
3824.19 2543
3824.77 2681
3825.36 2531
3825.94 2590
3826.52 2582
3827.11 2640
3827.69 2601
3828.27 2607
3828.86 2586
3829.44 2450
3830.02 2599
3830.61 2693
3831.19 2641
3831.77 2808
3832.36 2699
3832.94 2616
3833.53 2744
3834.11 2698
3834.69 2717
3835.28 2876
3835.86 2676
3836.45 2503
3837.03 2488
3837.61 2422
3838.20 2599
3838.78 2486
3839.37 2597
3839.95 2458
3840.54 2743
3841.12 2713
3841.70 2781
3842.29 2585
3842.87 2622
3843.46 2496
3844.04 2467
3844.63 2475
3845.21 2622
3845.80 2707
3846.38 2428
3846.97 2503
3847.55 2533
3848.14 2651
3848.72 2457
3849.31 2392
3849.89 2452
3850.48 2574
3851.06 2525
3851.65 2507
3852.23 2615
3852.82 2693
3853.40 2544
3853.99 2536
3854.58 2525
3855.16 2675
3855.75 2983
3856.33 2719
3856.92 2848
3857.50 2979
3858.09 2948
3858.68 3025
3859.26 3282
3859.85 3544
3860.43 3696
3861.02 3890
3861.60 4206
3862.19 4204
3862.78 4433
3863.36 4700
3863.95 4663
3864.54 4488
3865.12 4406
3865.71 4251
3866.29 4275
3866.88 4042
3867.47 3546
3868.05 3348
3868.64 3276
3869.23 3213
3869.81 3030
3870.40 2912
3870.99 3108
3871.57 2984
3872.16 2938
3872.75 2862
3873.33 2997
3873.92 3081
3874.51 3145
3875.10 3077
3875.68 2967
3876.27 3075
3876.86 3165
3877.44 2995
3878.03 2797
3878.62 2943
3879.21 2949
3879.79 2798
3880.38 2740
3880.97 2718
3881.56 2694
3882.14 2690
3882.73 2539
3883.32 2470
3883.91 2546
3884.49 2436
3885.08 2547
3885.67 2669
3886.26 2743
3886.85 2645
3887.43 2615
3888.02 2822
3888.61 2672
3889.20 2985
3889.79 2906
3890.38 3054
3890.96 3125
3891.55 3308
3892.14 3185
3892.73 3223
3893.32 2887
3893.91 3097
3894.49 3019
3895.08 3187
3895.67 3037
3896.26 2996
3896.85 2829
3897.44 2820
3898.03 2956
3898.61 2967
3899.20 2816
3899.79 2940
3900.38 3047
3900.97 3007
3901.56 2891
3902.15 2869
3902.74 3035
3903.33 2938
3903.92 3035
3904.51 2849
3905.09 2740
3905.68 2806
3906.27 2764
3906.86 2673
3907.45 2919
3908.04 2807
3908.63 2674
3909.22 2657
3909.81 2955
3910.40 2727
3910.99 2741
3911.58 2730
3912.17 2634
3912.76 2549
3913.35 2732
3913.94 2650
3914.53 2481
3915.12 2549
3915.71 2492
3916.30 2633
3916.89 2467
3917.48 2573
3918.07 2603
3918.66 2610
3919.25 2635
3919.84 2427
3920.43 2615
3921.02 2690
3921.61 2736
3922.20 2647
3922.80 2585
3923.39 2545
3923.98 2335
3924.57 2319
3925.16 2338
3925.75 2516
3926.34 2556
3926.93 2287
3927.52 2402
3928.11 2379
3928.70 2381
3929.30 2605
3929.89 2785
3930.48 2666
3931.07 2687
3931.66 2440
3932.25 2380
3932.84 2397
3933.44 2721
3934.03 2783
3934.62 2612
3935.21 2402
3935.80 2436
3936.39 2323
3936.98 2290
3937.58 2326
3938.17 2318
3938.76 2370
3939.35 2456
3939.94 2389
3940.54 2373
3941.13 2559
3941.72 2641
3942.31 2610
3942.90 2839
3943.50 2766
3944.09 2796
3944.68 2762
3945.27 2473
3945.87 2661
3946.46 2535
3947.05 2626
3947.64 2586
3948.24 2527
3948.83 2552
3949.42 2302
3950.01 2371
3950.61 2342
3951.20 2385
3951.79 2376
3952.39 2437
3952.98 2537
3953.57 2456
3954.16 2475
3954.76 2327
3955.35 2277
3955.94 2220
3956.54 2464
3957.13 2523
3957.72 2531
3958.32 2661
3958.91 2767
3959.50 2753
3960.10 2721
3960.69 2651
3961.28 2682
3961.88 2510
3962.47 2641
3963.07 2658
3963.66 2434
3964.25 2445
3964.85 2606
3965.44 2644
3966.03 2384
3966.63 2604
3967.22 2747
3967.82 2456
3968.41 2578
3969.00 2659
3969.60 2728
3970.19 2454
3970.79 2420
3971.38 2614
3971.98 2753
3972.57 2555
3973.17 2629
3973.76 2630
3974.35 2542
3974.95 2589
3975.54 2632
3976.14 2547
3976.73 2504
3977.33 2529
3977.92 2791
3978.52 2828
3979.11 2588
3979.71 2611
3980.30 2629
3980.90 2350
3981.49 2612
3982.09 2657
3982.68 2574
3983.28 2438
3983.87 2566
3984.47 2641
3985.06 2443
3985.66 2443
3986.25 2424
3986.85 2519
3987.45 2496
3988.04 2665
3988.64 2708
3989.23 2748
3989.83 2566
3990.42 2452
3991.02 2432
3991.62 2499
3992.21 2582
3992.81 2588
3993.40 2626
3994.00 2719
3994.60 2674
3995.19 2438
3995.79 2579
3996.38 2726
3996.98 2960
3997.58 2956
3998.17 2678
3998.77 2794
3999.37 2870
3999.96 2864
4000.56 2764
4001.15 2698
4001.75 2680
4002.35 2697
4002.94 2766
4003.54 2674
4004.14 2713
4004.73 2729
4005.33 2773
4005.93 2881
4006.53 2682
4007.12 2809
4007.72 3066
4008.32 3010
4008.91 3098
4009.51 2743
4010.11 2890
4010.71 2771
4011.30 2851
4011.90 3063
4012.50 2910
4013.10 2871
4013.69 2993
4014.29 2950
4014.89 3078
4015.49 3236
4016.08 3257
4016.68 3320
4017.28 3449
4017.88 3451
4018.47 3123
4019.07 3195
4019.67 3328
4020.27 3324
4020.87 3240
4021.46 2841
4022.06 2783
4022.66 2751
4023.26 2731
4023.86 2607
4024.45 2681
4025.05 2864
4025.65 2849
4026.25 3031
4026.85 3159
4027.45 3065
4028.05 2974
4028.64 3133
4029.24 3088
4029.84 3012
4030.44 2973
4031.04 2865
4031.64 2673
4032.24 2830
4032.84 2786
4033.43 2839
4034.03 2864
4034.63 2661
4035.23 2655
4035.83 2823
4036.43 2834
4037.03 2707
4037.63 2869
4038.23 2666
4038.83 2727
4039.43 2866
4040.03 2514
4040.63 2533
4041.22 2500
4041.82 2609
4042.42 2407
4043.02 2376
4043.62 2462
4044.22 2501
4044.82 2515
4045.42 2321
4046.02 2418
4046.62 2474
4047.22 2411
4047.82 2405
4048.42 2393
4049.02 2479
4049.62 2462
4050.22 2429
4050.82 2731
4051.42 2694
4052.02 2655
4052.62 2683
4053.22 2533
4053.83 2768
4054.43 2799
4055.03 2810
4055.63 2780
4056.23 2807
4056.83 2525
4057.43 2413
4058.03 2479
4058.63 2576
4059.23 2443
4059.83 2357
4060.43 2498
4061.03 2341
4061.64 2350
4062.24 2537
4062.84 2445
4063.44 2460
4064.04 2417
4064.64 2323
4065.24 2341
4065.84 2456
4066.45 2391
4067.05 2504
4067.65 2469
4068.25 2431
4068.85 2357
4069.45 2186
4070.05 2227
4070.66 2354
4071.26 2372
4071.86 2283
4072.46 2356
4073.06 2261
4073.67 2417
4074.27 2343
4074.87 2259
4075.47 2275
4076.07 2441
4076.68 2438
4077.28 2307
4077.88 2272
4078.48 2244
4079.09 2354
4079.69 2467
4080.29 2333
4080.89 2419
4081.50 2291
4082.10 2271
4082.70 2212
4083.30 2301
4083.91 2491
4084.51 2397
4085.11 2345
4085.71 2200
4086.32 2204
4086.92 2285
4087.52 2243
4088.13 2120
4088.73 2281
4089.33 2169
4089.94 2224
4090.54 2385
4091.14 2291
4091.74 2324
4092.35 2345
4092.95 2319
4093.55 2314
4094.16 2279
4094.76 2168
4095.37 2211
4095.97 2410
4096.57 2356
4097.18 2269
4097.78 2245
4098.38 2317
4098.99 2354
4099.59 2474
4100.20 2218
4100.80 2232
4101.40 2372
4102.01 2378
4102.61 2307
4103.22 2177
4103.82 2111
4104.42 2218
4105.03 2263
4105.63 2175
4106.24 2201
4106.84 2185
4107.45 1999
4108.05 2088
4108.65 2269
4109.26 2188
4109.86 2053
4110.47 2095
4111.07 2225
4111.68 2039
4112.28 2271
4112.89 2369
4113.49 2165
4114.10 2125
4114.70 2142
4115.31 2293
4115.91 2385
4116.52 2212
4117.12 2075
4117.73 2156
4118.33 2217
4118.94 2196
4119.54 2157
4120.15 2057
4120.75 2048
4121.36 2063
4121.97 2260
4122.57 2368
4123.18 2389
4123.78 2344
4124.39 2196
4124.99 2352
4125.60 2312
4126.21 2351
4126.81 2292
4127.42 2307
4128.02 2242
4128.63 2254
4129.24 2268
4129.84 2318
4130.45 2406
4131.05 2282
4131.66 2332
4132.27 2426
4132.87 2563
4133.48 2452
4134.08 2373
4134.69 2387
4135.30 2476
4135.90 2562
4136.51 2713
4137.12 2699
4137.72 2684
4138.33 2673
4138.94 2781
4139.54 2877
4140.15 3005
4140.76 2938
4141.37 2985
4141.97 2972
4142.58 2942
4143.19 2846
4143.79 2856
4144.40 2931
4145.01 2808
4145.61 2647
4146.22 2596
4146.83 2504
4147.44 2420
4148.04 2362
4148.65 2238
4149.26 2358
4149.87 2290
4150.47 2172
4151.08 2189
4151.69 2236
4152.30 2171
4152.91 2201
4153.51 2291
4154.12 2372
4154.73 2333
4155.34 2365
4155.94 2176
4156.55 2100
4157.16 2204
4157.77 2359
4158.38 2266
4158.99 2257
4159.59 2178
4160.20 2204
4160.81 2376
4161.42 2286
4162.03 2321
4162.64 2357
4163.24 2463
4163.85 2538
4164.46 2431
4165.07 2514
4165.68 2573
4166.29 2720
4166.90 2674
4167.51 2483
4168.11 2652
4168.72 2479
4169.33 2426
4169.94 2521
4170.55 2477
4171.16 2287
4171.77 2421
4172.38 2447
4172.99 2410
4173.60 2510
4174.21 2502
4174.81 2407
4175.42 2699
4176.03 2545
4176.64 2460
4177.25 2391
4177.86 2672
4178.47 2615
4179.08 2537
4179.69 2638
4180.30 2664
4180.91 2640
4181.52 2560
4182.13 2602
4182.74 2391
4183.35 2373
4183.96 2316
4184.57 2232
4185.18 2293
4185.79 2240
4186.40 2254
4187.01 2377
4187.62 2260
4188.23 2248
4188.84 2394
4189.45 2352
4190.06 2477
4190.67 2588
4191.29 2531
4191.90 2705
4192.51 2747
4193.12 2982
4193.73 3068
4194.34 3005
4194.95 2969
4195.56 3074
4196.17 3230
4196.78 3274
4197.39 3264
4198.00 3184
4198.62 3001
4199.23 2976
4199.84 2897
4200.45 2825
4201.06 2826
4201.67 2631
4202.28 2460
4202.89 2659
4203.51 2680
4204.12 2558
4204.73 2560
4205.34 2627
4205.95 2604
4206.56 2496
4207.18 2543
4207.79 2555
4208.40 2547
4209.01 2526
4209.62 2561
4210.24 2544
4210.85 2592
4211.46 2593
4212.07 2710
4212.68 2656
4213.30 2623
4213.91 2855
4214.52 2918
4215.13 2940
4215.74 2737
4216.36 2726
4216.97 2964
4217.58 2963
4218.19 3347
4218.81 3442
4219.42 3333
4220.03 3625
4220.65 3902
4221.26 4110
4221.87 4279
4222.48 4399
4223.10 4412
4223.71 4730
4224.32 4521
4224.94 4745
4225.55 4988
4226.16 4818
4226.78 4896
4227.39 4942
4228.00 5130
4228.61 5126
4229.23 4900
4229.84 4906
4230.46 4983
4231.07 5063
4231.68 4933
4232.30 4967
4232.91 5329
4233.52 5622
4234.14 5879
4234.75 5939
4235.36 6363
4235.98 6425
4236.59 6390
4237.21 6239
4237.82 5753
4238.43 5124
4239.05 4743
4239.66 4455
4240.28 4145
4240.89 3835
4241.50 3876
4242.12 3570
4242.73 3403
4243.35 3445
4243.96 3332
4244.58 3205
4245.19 3268
4245.81 3318
4246.42 3415
4247.03 3417
4247.65 3449
4248.26 3333
4248.88 3454
4249.49 3321
4250.11 3510
4250.72 3262
4251.34 3313
4251.95 3206
4252.57 3165
4253.18 3181
4253.80 3081
4254.41 3090
4255.03 3416
4255.64 3325
4256.26 3202
4256.88 3121
4257.49 3218
4258.11 2958
4258.72 2776
4259.34 2985
4259.95 3128
4260.57 2838
4261.18 2920
4261.80 3039
4262.42 2905
4263.03 2663
4263.65 2846
4264.26 2728
4264.88 2921
4265.49 2982
4266.11 2806
4266.73 2927
4267.34 2905
4267.96 2791
4268.58 2679
4269.19 2653
4269.81 2712
4270.42 2701
4271.04 2748
4271.66 2785
4272.27 2742
4272.89 2752
4273.51 2763
4274.12 2730
4274.74 3025
4275.36 2735
4275.97 2815
4276.59 2757
4277.21 2785
4277.82 2607
4278.44 2732
4279.06 2783
4279.67 2728
4280.29 2571
4280.91 2560
4281.53 2435
4282.14 2490
4282.76 2424
4283.38 2350
4283.99 2482
4284.61 2351
4285.23 2415
4285.85 2374
4286.46 2442
4287.08 2474
4287.70 2586
4288.32 2686
4288.93 2594
4289.55 2632
4290.17 2581
4290.79 2414
4291.41 2222
4292.02 2347
4292.64 2575
4293.26 2461
4293.88 2591
4294.50 2515
4295.11 2417
4295.73 2336
4296.35 2322
4296.97 2387
4297.59 2517
4298.21 2500
4298.82 2478
4299.44 2454
4300.06 2379
4300.68 2303
4301.30 2316
4301.92 2413
4302.53 2524
4303.15 2534
4303.77 2567
4304.39 2290
4305.01 2337
4305.63 2396
4306.25 2483
4306.87 2456
4307.49 2475
4308.10 2607
4308.72 2460
4309.34 2458
4309.96 2484
4310.58 2449
4311.20 2347
4311.82 2278
4312.44 2343
4313.06 2386
4313.68 2346
4314.30 2382
4314.92 2600
4315.54 2551
4316.16 2372
4316.78 2445
4317.40 2365
4318.02 2498
4318.64 2546
4319.26 2433
4319.88 2483
4320.50 2597
4321.11 2753
4321.74 2542
4322.36 2709
4322.98 2931
4323.60 2804
4324.22 2861
4324.84 2948
4325.46 3063
4326.08 2978
4326.70 2971
4327.32 3030
4327.94 3049
4328.56 2756
4329.18 2823
4329.80 2789
4330.42 2721
4331.04 2701
4331.66 2615
4332.28 2762
4332.90 2728
4333.52 2651
4334.15 2762
4334.77 3061
4335.39 3041
4336.01 3142
4336.63 3011
4337.25 3344
4337.87 3610
4338.49 3726
4339.11 3739
4339.74 3702
4340.36 3788
4340.98 3605
4341.60 3556
4342.22 3499
4342.84 3688
4343.46 3785
4344.09 3806
4344.71 4314
4345.33 4812
4345.95 5350
4346.57 5964
4347.19 6564
4347.82 6601
4348.44 6525
4349.06 6330
4349.68 5847
4350.30 5481
4350.93 4865
4351.55 4164
4352.17 4024
4352.79 3775
4353.42 3366
4354.04 3174
4354.66 3028
4355.28 2967
4355.91 2982
4356.53 2882
4357.15 3030
4357.77 2978
4358.40 3025
4359.02 2958
4359.64 2816
4360.26 2974
4360.89 2921
4361.51 3004
4362.13 2891
4362.76 2931
4363.38 2966
4364.00 3030
4364.62 2922
4365.25 2836
4365.87 2937
4366.49 2815
4367.12 2815
4367.74 2683
4368.36 2787
4368.99 2694
4369.61 2646
4370.23 2547
4370.86 2593
4371.48 2520
4372.11 2450
4372.73 2498
4373.35 2478
4373.98 2471
4374.60 2540
4375.22 2432
4375.85 2410
4376.47 2332
4377.10 2400
4377.72 2700
4378.34 2729
4378.97 2601
4379.59 2556
4380.22 2524
4380.84 2557
4381.47 2572
4382.09 2703
4382.71 2822
4383.34 2449
4383.96 2662
4384.59 2766
4385.21 2589
4385.84 2376
4386.46 2537
4387.09 2440
4387.71 2222
4388.34 2288
4388.96 2328
4389.59 2484
4390.21 2320
4390.84 2281
4391.46 2190
4392.09 2303
4392.71 2301
4393.34 2261
4393.96 2313
4394.59 2349
4395.21 2482
4395.84 2260
4396.46 2393
4397.09 2455
4397.71 2426
4398.34 2328
4398.96 2540
4399.59 2563
4400.22 2394
4400.84 2522
4401.47 2299
4402.09 2313
4402.72 2333
4403.34 2417
4403.97 2349
4404.60 2497
4405.22 2485
4405.85 2307
4406.47 2350
4407.10 2233
4407.73 2399
4408.35 2348
4408.98 2383
4409.61 2512
4410.23 2379
4410.86 2289
4411.48 2380
4412.11 2352
4412.74 2328
4413.36 2505
4413.99 2505
4414.62 2546
4415.24 2388
4415.87 2250
4416.50 2210
4417.12 2329
4417.75 2277
4418.38 2466
4419.01 2365
4419.63 2343
4420.26 2283
4420.89 2294
4421.51 2213
4422.14 2234
4422.77 2223
4423.40 2169
4424.02 2308
4424.65 2238
4425.28 1931
4425.91 1973
4426.53 2033
4427.16 2008
4427.79 2122
4428.42 2210
4429.04 2191
4429.67 2078
4430.30 1989
4430.93 2027
4431.55 2099
4432.18 2129
4432.81 2140
4433.44 2213
4434.07 2038
4434.69 2200
4435.32 2104
4435.95 2208
4436.58 2143
4437.21 2180
4437.84 2278
4438.46 2123
4439.09 2096
4439.72 2212
4440.35 1996
4440.98 2108
4441.61 2034
4442.24 2103
4442.86 1995
4443.49 2144
4444.12 2141
4444.75 2154
4445.38 2168
4446.01 2033
4446.64 2134
4447.27 2137
4447.90 2397
4448.52 2480
4449.15 2335
4449.78 2346
4450.41 2479
4451.04 2345
4451.67 2341
4452.30 2090
4452.93 2130
4453.56 2348
4454.19 2390
4454.82 2382
4455.45 2189
4456.08 2312
4456.71 2381
4457.34 2453
4457.97 2513
4458.60 2376
4459.23 2224
4459.86 2141
4460.49 2110
4461.12 1950
4461.75 1929
4462.38 2039
4463.01 2036
4463.64 2095
4464.27 2215
4464.90 2127
4465.53 2088
4466.16 2152
4466.79 2048
4467.42 2083
4468.05 2016
4468.68 1870
4469.31 2053
4469.94 1975
4470.57 1866
4471.20 2077
4471.83 2044
4472.46 2018
4473.09 1977
4473.72 2084
4474.35 2005
4474.99 2099
4475.62 2029
4476.25 1884
4476.88 1997
4477.51 2136
4478.14 2019
4478.77 1954
4479.40 2138
4480.03 2405
4480.67 2229
4481.30 2146
4481.93 2107
4482.56 2160
4483.19 2191
4483.82 2481
4484.46 2210
4485.09 2099
4485.72 2038
4486.35 2282
4486.98 2338
4487.61 2195
4488.25 2095
4488.88 2117
4489.51 2212
4490.14 2180
4490.77 2136
4491.41 2017
4492.04 2206
4492.67 2293
4493.30 2204
4493.94 2165
4494.57 2181
4495.20 2230
4495.83 2213
4496.46 2279
4497.10 2294
4497.73 2065
4498.36 2118
4498.99 2311
4499.63 2259
4500.26 2408
4500.89 2552
4501.53 2430
4502.16 2485
4502.79 2593
4503.42 2554
4504.06 2601
4504.69 2761
4505.32 2490
4505.96 2437
4506.59 2412
4507.22 2408
4507.86 2486
4508.49 2377
4509.12 2312
4509.76 2354
4510.39 2205
4511.02 2242
4511.66 2355
4512.29 2209
4512.92 2262
4513.56 2244
4514.19 2362
4514.83 2303
4515.46 2085
4516.09 2230
4516.73 2280
4517.36 2256
4517.99 2186
4518.63 2115
4519.26 2165
4519.90 2517
4520.53 2272
4521.17 2191
4521.80 2069
4522.43 2301
4523.07 2234
4523.70 2249
4524.34 2144
4524.97 2231
4525.61 2264
4526.24 2438
4526.88 2625
4527.51 2583
4528.14 2751
4528.78 2939
4529.41 3111
4530.05 3603
4530.68 3955
4531.32 4287
4531.95 4536
4532.59 4669
4533.22 4629
4533.86 4652
4534.49 4476
4535.13 4463
4535.76 3859
4536.40 3479
4537.04 3488
4537.67 3227
4538.31 2800
4538.94 2754
4539.58 2403
4540.21 2365
4540.85 2404
4541.48 2373
4542.12 2261
4542.76 2396
4543.39 2438
4544.03 2297
4544.66 2207
4545.30 2185
4545.93 2220
4546.57 2277
4547.21 2282
4547.84 2405
4548.48 2272
4549.11 2451
4549.75 2554
4550.39 2464
4551.02 2405
4551.66 2503
4552.30 2536
4552.93 2617
4553.57 2613
4554.21 2557
4554.84 2512
4555.48 2374
4556.12 2327
4556.75 2356
4557.39 2342
4558.03 2369
4558.66 2187
4559.30 2175
4559.94 2226
4560.57 2409
4561.21 2266
4561.85 2342
4562.48 2242
4563.12 2225
4563.76 2246
4564.40 2237
4565.03 2272
4565.67 2194
4566.31 2193
4566.95 2324
4567.58 2271
4568.22 2384
4568.86 2414
4569.50 2351
4570.13 2297
4570.77 2278
4571.41 2187
4572.05 2426
4572.68 2391
4573.32 2288
4573.96 2301
4574.60 2324
4575.24 2220
4575.87 2206
4576.51 2183
4577.15 2177
4577.79 2236
4578.43 2103
4579.06 2191
4579.70 2197
4580.34 2248
4580.98 2304
4581.62 2303
4582.26 2329
4582.90 2203
4583.53 2245
4584.17 2185
4584.81 2341
4585.45 2332
4586.09 2256
4586.73 2208
4587.37 2148
4588.01 2283
4588.64 2350
4589.28 2459
4589.92 2499
4590.56 2431
4591.20 2504
4591.84 2518
4592.48 2664
4593.12 2723
4593.76 2705
4594.40 2493
4595.04 2438
4595.68 2456
4596.31 2358
4596.95 2247
4597.59 2128
4598.23 2159
4598.87 2161
4599.51 2289
4600.15 2335
4600.79 2301
4601.43 2152
4602.07 2296
4602.71 2222
4603.35 2370
4603.99 2299
4604.63 2165
4605.27 2241
4605.91 2497
4606.55 2503
4607.19 2683
4607.83 2580
4608.47 2530
4609.11 2340
4609.75 2519
4610.39 2398
4611.03 2483
4611.68 2516
4612.32 2570
4612.96 2622
4613.60 2391
4614.24 2414
4614.88 2364
4615.52 2360
4616.16 2219
4616.80 2272
4617.44 2431
4618.08 2244
4618.72 2269
4619.36 2137
4620.01 2275
4620.65 2201
4621.29 2184
4621.93 2187
4622.57 2295
4623.21 2128
4623.85 1995
4624.50 2282
4625.14 2235
4625.78 2182
4626.42 2263
4627.06 2352
4627.70 2478
4628.34 2217
4628.99 2193
4629.63 2270
4630.27 2314
4630.91 2382
4631.55 2449
4632.20 2278
4632.84 2118
4633.48 2230
4634.12 2228
4634.76 2262
4635.41 2289
4636.05 2466
4636.69 2577
4637.33 2648
4637.98 2564
4638.62 2719
4639.26 2593
4639.90 2667
4640.55 2706
4641.19 2654
4641.83 2783
4642.47 2671
4643.12 2683
4643.76 2471
4644.40 2570
4645.04 2514
4645.69 2447
4646.33 2278
4646.97 2214
4647.62 2337
4648.26 2379
4648.90 2451
4649.55 2330
4650.19 2325
4650.83 2447
4651.48 2456
4652.12 2527
4652.76 2455
4653.41 2566
4654.05 2583
4654.69 2697
4655.34 2465
4655.98 2519
4656.62 2511
4657.27 2431
4657.91 2468
4658.55 2281
4659.20 2165
4659.84 2309
4660.49 2268
4661.13 2172
4661.77 2214
4662.42 2124
4663.06 2126
4663.71 2214
4664.35 2212
4664.99 2215
4665.64 2211
4666.28 2096
4666.93 2058
4667.57 2038
4668.22 2073
4668.86 2059
4669.51 2063
4670.15 2179
4670.79 2299
4671.44 2231
4672.08 2080
4672.73 2128
4673.37 2140
4674.02 2145
4674.66 2100
4675.31 2032
4675.95 1996
4676.60 2204
4677.24 2175
4677.89 2136
4678.53 2158
4679.18 2099
4679.82 2128
4680.47 2000
4681.12 2065
4681.76 2073
4682.41 2220
4683.05 2338
4683.70 2280
4684.34 2204
4684.99 2236
4685.63 2047
4686.28 2133
4686.93 2127
4687.57 2219
4688.22 2200
4688.86 2043
4689.51 2080
4690.15 2111
4690.80 2192
4691.45 2056
4692.09 2126
4692.74 2036
4693.39 2054
4694.03 2098
4694.68 2072
4695.32 2201
4695.97 2235
4696.62 2245
4697.26 2138
4697.91 2226
4698.56 2369
4699.20 2640
4699.85 2486
4700.50 2623
4701.14 2490
4701.79 2487
4702.44 2455
4703.08 2300
4703.73 2197
4704.38 2396
4705.02 2312
4705.67 2329
4706.32 2327
4706.97 2108
4707.61 2269
4708.26 2318
4708.91 2262
4709.55 2091
4710.20 2305
4710.85 2275
4711.50 2406
4712.14 2298
4712.79 2180
4713.44 2180
4714.09 2308
4714.73 2260
4715.38 2252
4716.03 2113
4716.68 2159
4717.33 2080
4717.97 2042
4718.62 2151
4719.27 2222
4719.92 2318
4720.57 2260
4721.21 2239
4721.86 2289
4722.51 2251
4723.16 2161
4723.81 2338
4724.45 2571
4725.10 2557
4725.75 2385
4726.40 2516
4727.05 2314
4727.70 2373
4728.35 2466
4728.99 2339
4729.64 2446
4730.29 2460
4730.94 2180
4731.59 2237
4732.24 2231
4732.89 2245
4733.54 2120
4734.19 2151
4734.83 2040
4735.48 2076
4736.13 1979
4736.78 2124
4737.43 2212
4738.08 2123
4738.73 2295
4739.38 2145
4740.03 2283
4740.68 2400
4741.33 2480
4741.98 2453
4742.63 2472
4743.28 2487
4743.93 2556
4744.58 2416
4745.23 2408
4745.87 2431
4746.52 2540
4747.17 2446
4747.82 2388
4748.47 2502
4749.12 2597
4749.77 2431
4750.42 2566
4751.08 2723
4751.73 2780
4752.38 2878
4753.03 2944
4753.68 2934
4754.33 2754
4754.98 2851
4755.63 2775
4756.28 2684
4756.93 2668
4757.58 2739
4758.23 2574
4758.88 2366
4759.53 2171
4760.18 2229
4760.83 2211
4761.48 2338
4762.13 2294
4762.79 2435
4763.44 2448
4764.09 2515
4764.74 2637
4765.39 2751
4766.04 2956
4766.69 2938
4767.34 2918
4767.99 2976
4768.65 2929
4769.30 2793
4769.95 2955
4770.60 2818
4771.25 2646
4771.90 2524
4772.56 2231
4773.21 2262
4773.86 2377
4774.51 2307
4775.16 2154
4775.81 2211
4776.47 2331
4777.12 2245
4777.77 2320
4778.42 2325
4779.07 2321
4779.73 2469
4780.38 2428
4781.03 2329
4781.68 2304
4782.34 2168
4782.99 2149
4783.64 2292
4784.29 2314
4784.94 2446
4785.60 2365
4786.25 2297
4786.90 2183
4787.56 2144
4788.21 2132
4788.86 2157
4789.51 2181
4790.17 2116
4790.82 2270
4791.47 2158
4792.13 2194
4792.78 2267
4793.43 2168
4794.08 2253
4794.74 2189
4795.39 2135
4796.04 2191
4796.70 2135
4797.35 2065
4798.00 2284
4798.66 2256
4799.31 2179
4799.96 2151
4800.62 2055
4801.27 2240
4801.93 2294
4802.58 2269
4803.23 2056
4803.89 2277
4804.54 2192
4805.19 2224
4805.85 2149
4806.50 2198
4807.16 2162
4807.81 2208
4808.46 2193
4809.12 2091
4809.77 2061
4810.43 2176
4811.08 2265
4811.73 2154
4812.39 1953
4813.04 2067
4813.70 2234
4814.35 2118
4815.01 2151
4815.66 2132
4816.32 2139
4816.97 2291
4817.63 2349
4818.28 2313
4818.94 2309
4819.59 2364
4820.24 2402
4820.90 2578
4821.55 2536
4822.21 2518
4822.86 2508
4823.52 2462
4824.18 2595
4824.83 2690
4825.49 2763
4826.14 2804
4826.80 2818
4827.45 2868
4828.11 2878
4828.76 2796
4829.42 2826
4830.07 2644
4830.73 2525
4831.38 2572
4832.04 2797
4832.70 2572
4833.35 2636
4834.01 2505
4834.66 2780
4835.32 2867
4835.98 2933
4836.63 3045
4837.29 2945
4837.94 3104
4838.60 3193
4839.26 3381
4839.91 3297
4840.57 3235
4841.22 3158
4841.88 3169
4842.54 2934
4843.19 2926
4843.85 2809
4844.51 2933
4845.16 2938
4845.82 2886
4846.48 2944
4847.13 2954
4847.79 2997
4848.45 2931
4849.10 2942
4849.76 3081
4850.42 3162
4851.07 3353
4851.73 3231
4852.39 3105
4853.05 3281
4853.70 3246
4854.36 3148
4855.02 3125
4855.68 3105
4856.33 2997
4856.99 3095
4857.65 3232
4858.30 3467
4858.96 3509
4859.62 3387
4860.28 3411
4860.94 3415
4861.59 3459
4862.25 3417
4862.91 3304
4863.57 3270
4864.22 3460
4864.88 3170
4865.54 3342
4866.20 3379
4866.86 3402
4867.51 3565
4868.17 3467
4868.83 3501
4869.49 3368
4870.15 3118
4870.81 3125
4871.46 3201
4872.12 3113
4872.78 3045
4873.44 2874
4874.10 2873
4874.76 2916
4875.41 2871
4876.07 2770
4876.73 2683
4877.39 2735
4878.05 2949
4878.71 2836
4879.37 2924
4880.03 2658
4880.69 2691
4881.34 2916
4882.00 2712
4882.66 2663
4883.32 2566
4883.98 2544
4884.64 2489
4885.30 2602
4885.96 2449
4886.62 2461
4887.28 2522
4887.94 2504
4888.60 2704
4889.26 2649
4889.92 2634
4890.58 2703
4891.24 2729
4891.89 2982
4892.55 2889
4893.21 2841
4893.87 2905
4894.53 2727
4895.19 2766
4895.85 2567
4896.51 2571
4897.17 2430
4897.83 2372
4898.49 2516
4899.16 2474
4899.82 2544
4900.48 2503
4901.14 2366
4901.80 2397
4902.46 2577
4903.12 2527
4903.78 2443
4904.44 2301
4905.10 2402
4905.76 2386
4906.42 2192
4907.08 2413
4907.74 2370
4908.40 2362
4909.06 2313
4909.72 2316
4910.39 2354
4911.05 2329
4911.71 2315
4912.37 2255
4913.03 2138
4913.69 2147
4914.35 2268
4915.01 2070
4915.68 2237
4916.34 2215
4917.00 2078
4917.66 2266
4918.32 2110
4918.98 2192
4919.64 2063
4920.31 2061
4920.97 2027
4921.63 1943
4922.29 1955
4922.95 2070
4923.62 2068
4924.28 1959
4924.94 2122
4925.60 2257
4926.26 2046
4926.93 1938
4927.59 1981
4928.25 2132
4928.91 2199
4929.57 2044
4930.24 2235
4930.90 2226
4931.56 2332
4932.22 2155
4932.89 2208
4933.55 2090
4934.21 2232
4934.87 2174
4935.54 2193
4936.20 2196
4936.86 1980
4937.53 2035
4938.19 2050
4938.85 1948
4939.51 1943
4940.18 2091
4940.84 2198
4941.50 2083
4942.17 2113
4942.83 2018
4943.49 2069
4944.16 1995
4944.82 1952
4945.48 1965
4946.15 1858
4946.81 1939
4947.47 1977
4948.14 2105
4948.80 2119
4949.46 2076
4950.13 1898
4950.79 1891
4951.45 1834
4952.12 1912
4952.78 1901
4953.45 1888
4954.11 1869
4954.77 1977
4955.44 1922
4956.10 1948
4956.77 1801
4957.43 1929
4958.09 1955
4958.76 2093
4959.42 2083
4960.09 1956
4960.75 1973
4961.42 1990
4962.08 1970
4962.75 2080
4963.41 2108
4964.07 2215
4964.74 2246
4965.40 2326
4966.07 2418
4966.73 2278
4967.40 2289
4968.06 2257
4968.73 2234
4969.39 2070
4970.06 2052
4970.72 2056
4971.39 1917
4972.05 2127
4972.72 2139
4973.38 1928
4974.05 2102
4974.71 2179
4975.38 2124
4976.05 2188
4976.71 2104
4977.38 1963
4978.04 1984
4978.71 2195
4979.37 2200
4980.04 1809
4980.70 1965
4981.37 1888
4982.04 2096
4982.70 2124
4983.37 2024
4984.03 2159
4984.70 2132
4985.37 1914
4986.03 1874
4986.70 1928
4987.36 2081
4988.03 1996
4988.70 1911
4989.36 1959
4990.03 2155
4990.70 2119
4991.36 1833
4992.03 1903
4992.69 1878
4993.36 1855
4994.03 1851
4994.69 1899
4995.36 1914
4996.03 1862
4996.69 1950
4997.36 1863
4998.03 1890
4998.70 1940
4999.36 1880
5000.03 1770
5000.70 1733
5001.36 1856
5002.03 2013
5002.70 1935
5003.37 1799
5004.03 1791
5004.70 1891
5005.37 1881
5006.03 1955
5006.70 1910
5007.37 1942
5008.04 1989
5008.70 1932
5009.37 2082
5010.04 2130
5010.71 1967
5011.38 1999
5012.04 1926
5012.71 1868
5013.38 1933
5014.05 2017
5014.72 2099
5015.38 1995
5016.05 1885
5016.72 1876
5017.39 2137
5018.06 2112
5018.72 2328
5019.39 2129
5020.06 2240
5020.73 2456
5021.40 2444
5022.07 2634
5022.73 2894
5023.40 2955
5024.07 3112
5024.74 3010
5025.41 2966
5026.08 2967
5026.75 2835
5027.42 2677
5028.08 2492
5028.75 2299
5029.42 2125
5030.09 2139
5030.76 1973
5031.43 1914
5032.10 1941
5032.77 1861
5033.44 1862
5034.11 1784
5034.78 1942
5035.45 2051
5036.11 2043
5036.78 2022
5037.45 2012
5038.12 1900
5038.79 1947
5039.46 1935
5040.13 1925
5040.80 1933
5041.47 1881
5042.14 1905
5042.81 1863
5043.48 1875
5044.15 1835
5044.82 1961
5045.49 1991
5046.16 2033
5046.83 1939
5047.50 2052
5048.17 2045
5048.84 1955
5049.51 2040
5050.18 2092
5050.85 1936
5051.52 2008
5052.19 1862
5052.86 1869
5053.54 1858
5054.21 1889
5054.88 1938
5055.55 1931
5056.22 1987
5056.89 1850
5057.56 1940
5058.23 1954
5058.90 1825
5059.57 1849
5060.24 1859
5060.91 1902
5061.59 1850
5062.26 1949
5062.93 1953
5063.60 1967
5064.27 1839
5064.94 1950
5065.61 1889
5066.28 1817
5066.96 1957
5067.63 1837
5068.30 1788
5068.97 1771
5069.64 1629
5070.31 1835
5070.99 1912
5071.66 1912
5072.33 1819
5073.00 1742
5073.67 1711
5074.35 1804
5075.02 1803
5075.69 1818
5076.36 1824
5077.03 1880
5077.71 1900
5078.38 1830
5079.05 1942
5079.72 1824
5080.39 1816
5081.07 1920
5081.74 1966
5082.41 2137
5083.08 1886
5083.76 1924
5084.43 1961
5085.10 1926
5085.78 1876
5086.45 1898
5087.12 1943
5087.79 1961
5088.47 1986
5089.14 1963
5089.81 2094
5090.49 2138
5091.16 2264
5091.83 2222
5092.51 2184
5093.18 2180
5093.85 2375
5094.52 2221
5095.20 2170
5095.87 2114
5096.54 2062
5097.22 2048
5097.89 1993
5098.57 1935
5099.24 1968
5099.91 1953
5100.59 1788
5101.26 2051
5101.93 1945
5102.61 2053
5103.28 2091
5103.96 1954
5104.63 2184
5105.30 2171
5105.98 2184
5106.65 2141
5107.33 1912
5108.00 1985
5108.67 1964
5109.35 1943
5110.02 2042
5110.70 1912
5111.37 1882
5112.05 1832
5112.72 1905
5113.40 1963
5114.07 1856
5114.74 1879
5115.42 1872
5116.09 1884
5116.77 1992
5117.44 2014
5118.12 2041
5118.79 2200
5119.47 1998
5120.14 2065
5120.82 2167
5121.49 2188
5122.17 2106
5122.84 2181
5123.52 1966
5124.19 1896
5124.87 1990
5125.54 1972
5126.22 1931
5126.90 2040
5127.57 1960
5128.25 1969
5128.92 1955
5129.60 1985
5130.27 1918
5130.95 1937
5131.62 1928
5132.30 1994
5132.98 1897
5133.65 1895
5134.33 1930
5135.00 1918
5135.68 1872
5136.36 2101
5137.03 1932
5137.71 1904
5138.38 1955
5139.06 1961
5139.74 2076
5140.41 2083
5141.09 2064
5141.77 2151
5142.44 2205
5143.12 2034
5143.80 1923
5144.47 1882
5145.15 1898
5145.83 1859
5146.50 1776
5147.18 1741
5147.86 1762
5148.53 1815
5149.21 1785
5149.89 1709
5150.56 1691
5151.24 1624
5151.92 1801
5152.60 1742
5153.27 1897
5153.95 1772
5154.63 1783
5155.30 1719
5155.98 1753
5156.66 1877
5157.34 1794
5158.01 1761
5158.69 1791
5159.37 1774
5160.05 1829
5160.72 1736
5161.40 1755
5162.08 1924
5162.76 1805
5163.44 1982
5164.11 1856
5164.79 1843
5165.47 1932
5166.15 1841
5166.83 1988
5167.50 2104
5168.18 1881
5168.86 1927
5169.54 1929
5170.22 1817
5170.89 1863
5171.57 2012
5172.25 1924
5172.93 1815
5173.61 1766
5174.29 1722
5174.97 1685
5175.64 1775
5176.32 1742
5177.00 1799
5177.68 1837
5178.36 1803
5179.04 1784
5179.72 1894
5180.40 1762
5181.08 1760
5181.75 1948
5182.43 1859
5183.11 1822
5183.79 1735
5184.47 1816
5185.15 1900
5185.83 1832
5186.51 1770
5187.19 1657
5187.87 1737
5188.55 1715
5189.23 1727
5189.91 1766
5190.59 1568
5191.27 1636
5191.95 1642
5192.63 1709
5193.31 1822
5193.98 1762
5194.66 1694
5195.34 1604
5196.02 1718
5196.70 1829
5197.38 1761
5198.07 1636
5198.75 1892
5199.43 1950
5200.11 1795
5200.79 1681
5201.47 1669
5202.15 1749
5202.83 1816
5203.51 1821
5204.19 1798
5204.87 1689
5205.55 1840
5206.23 2023
5206.91 1970
5207.59 1986
5208.27 1904
5208.95 1894
5209.63 1870
5210.31 2092
5211.00 2123
5211.68 2024
5212.36 1936
5213.04 2092
5213.72 2121
5214.40 2086
5215.08 2037
5215.76 1968
5216.45 1978
5217.13 2014
5217.81 2059
5218.49 1933
5219.17 1733
5219.85 1939
5220.53 1902
5221.22 1826
5221.90 1995
5222.58 1963
5223.26 1945
5223.94 1895
5224.62 1995
5225.31 2002
5225.99 1827
5226.67 1794
5227.35 1761
5228.03 1696
5228.72 1738
5229.40 1832
5230.08 1765
5230.76 1730
5231.45 1873
5232.13 1905
5232.81 1906
5233.49 1909
5234.18 1984
5234.86 1743
5235.54 1860
5236.22 1970
5236.91 1930
5237.59 1754
5238.27 1868
5238.95 1961
5239.64 2007
5240.32 2033
5241.00 1938
5241.69 1896
5242.37 1855
5243.05 1909
5243.73 1796
5244.42 1781
5245.10 1929
5245.78 1824
5246.47 1816
5247.15 1860
5247.83 1863
5248.52 1920
5249.20 1997
5249.88 2126
5250.57 2042
5251.25 2031
5251.94 2201
5252.62 2230
5253.30 2104
5253.99 2006
5254.67 1927
5255.35 1812
5256.04 1755
5256.72 1958
5257.41 1848
5258.09 1801
5258.77 1905
5259.46 1895
5260.14 1834
5260.83 1773
5261.51 1839
5262.20 1934
5262.88 1861
5263.56 1779
5264.25 1830
5264.93 2002
5265.62 2087
5266.30 2015
5266.99 1884
5267.67 1900
5268.36 2001
5269.04 1906
5269.73 2021
5270.41 2039
5271.10 1843
5271.78 1838
5272.47 1867
5273.15 1855
5273.84 1952
5274.52 2003
5275.21 1880
5275.89 1830
5276.58 1843
5277.26 1871
5277.95 1947
5278.63 2042
5279.32 1989
5280.00 2212
5280.69 2310
5281.37 2486
5282.06 2547
5282.75 2629
5283.43 2664
5284.12 2510
5284.80 2424
5285.49 2275
5286.17 2347
5286.86 2225
5287.55 2044
5288.23 1889
5288.92 2103
5289.60 1939
5290.29 1942
5290.98 2039
5291.66 1938
5292.35 1943
5293.04 1887
5293.72 1952
5294.41 1998
5295.10 1951
5295.78 2032
5296.47 2043
5297.15 2074
5297.84 1950
5298.53 1998
5299.21 1989
5299.90 2028
5300.59 1943
5301.28 2022
5301.96 2149
5302.65 2187
5303.34 2015
5304.02 2052
5304.71 2166
5305.40 2041
5306.08 2010
5306.77 1920
5307.46 2008
5308.15 2068
5308.83 2019
5309.52 1915
5310.21 2001
5310.90 2014
5311.58 1974
5312.27 2080
5312.96 2109
5313.65 2069
5314.33 2075
5315.02 2014
5315.71 1940
5316.40 1893
5317.09 2095
5317.77 2178
5318.46 2056
5319.15 2025
5319.84 2016
5320.53 1998
5321.21 2241
5321.90 2367
5322.59 2242
5323.28 2151
5323.97 2168
5324.65 2184
5325.34 2091
5326.03 2018
5326.72 1944
5327.41 1911
5328.10 1934
5328.79 2045
5329.47 1983
5330.16 2002
5330.85 1997
5331.54 2051
5332.23 2022
5332.92 2028
5333.61 2165
5334.30 2259
5334.99 2171
5335.67 1994
5336.36 2090
5337.05 2115
5337.74 2113
5338.43 2211
5339.12 2177
5339.81 2152
5340.50 2144
5341.19 2209
5341.88 2292
5342.57 2222
5343.26 2252
5343.95 2219
5344.64 2198
5345.33 2307
5346.02 2389
5346.71 2498
5347.40 2453
5348.09 2699
5348.78 2857
5349.47 2930
5350.16 3195
5350.85 3210
5351.54 3452
5352.23 3668
5352.92 3771
5353.61 3627
5354.30 3526
5354.99 3197
5355.68 3002
5356.37 2704
5357.06 2630
5357.75 2396
5358.44 2274
5359.13 2170
5359.82 2085
5360.51 2001
5361.20 2067
5361.89 2093
5362.58 2213
5363.27 2168
5363.97 2092
5364.66 2114
5365.35 2054
5366.04 2054
5366.73 1918
5367.42 1903
5368.11 2037
5368.80 1956
5369.49 1925
5370.19 2055
5370.88 2012
5371.57 1883
5372.26 1780
5372.95 1802
5373.64 1750
5374.33 1886
5375.03 1995
5375.72 1802
5376.41 1776
5377.10 1859
5377.79 1827
5378.49 1769
5379.18 1848
5379.87 1848
5380.56 1882
5381.25 1906
5381.95 1842
5382.64 1769
5383.33 1925
5384.02 1847
5384.71 2017
5385.41 1858
5386.10 1831
5386.79 1770
5387.48 1970
5388.18 1947
5388.87 1940
5389.56 2031
5390.25 2237
5390.95 2214
5391.64 1991
5392.33 2018
5393.02 2252
5393.72 2151
5394.41 2248
5395.10 2176
5395.80 1893
5396.49 1763
5397.18 2007
5397.88 1851
5398.57 1819
5399.26 1727
5399.95 1796
5400.65 1671
5401.34 1706
5402.03 1877
5402.73 1869
5403.42 1777
5404.12 1783
5404.81 1784
5405.50 1894
5406.20 1973
5406.89 1882
5407.58 1908
5408.28 1907
5408.97 1872
5409.66 1861
5410.36 1906
5411.05 1883
5411.75 1816
5412.44 1956
5413.13 1926
5413.83 1785
5414.52 1901
5415.22 1907
5415.91 1809
5416.61 1938
5417.30 1996
5417.99 1992
5418.69 2012
5419.38 1851
5420.08 1910
5420.77 1868
5421.47 1832
5422.16 1886
5422.86 1686
5423.55 1756
5424.25 1887
5424.94 1904
5425.64 1962
5426.33 1912
5427.03 1971
5427.72 1970
5428.42 2063
5429.11 1878
5429.81 1863
5430.50 1980
5431.20 1943
5431.89 2038
5432.59 1893
5433.28 1846
5433.98 2028
5434.67 1976
5435.37 1855
5436.06 2022
5436.76 2184
5437.46 1989
5438.15 1934
5438.85 2119
5439.54 2022
5440.24 2015
5440.93 2043
5441.63 2187
5442.33 2109
5443.02 2016
5443.72 2063
5444.41 2160
5445.11 2088
5445.81 2205
5446.50 2252
5447.20 2400
5447.90 2566
5448.59 2687
5449.29 2782
5449.98 2674
5450.68 2686
5451.38 2774
5452.07 2749
5452.77 2725
5453.47 2624
5454.16 2280
5454.86 2157
5455.56 2090
5456.25 2067
5456.95 2015
5457.65 2188
5458.35 2099
5459.04 2231
5459.74 2352
5460.44 2243
5461.13 2344
5461.83 2505
5462.53 2518
5463.23 2342
5463.92 2522
5464.62 2615
5465.32 2620
5466.02 2596
5466.71 2553
5467.41 2479
5468.11 2480
5468.81 2555
5469.50 2587
5470.20 2432
5470.90 2334
5471.60 2324
5472.29 2392
5472.99 2350
5473.69 2419
5474.39 2484
5475.09 2464
5475.78 2518
5476.48 2582
5477.18 2605
5477.88 2527
5478.58 2705
5479.28 2849
5479.97 3019
5480.67 3010
5481.37 3160
5482.07 3293
5482.77 3395
5483.47 3295
5484.17 3297
5484.86 3218
5485.56 2842
5486.26 2620
5486.96 2787
5487.66 2706
5488.36 2726
5489.06 2871
5489.76 2762
5490.45 2735
5491.15 2719
5491.85 2648
5492.55 2594
5493.25 2743
5493.95 3074
5494.65 3019
5495.35 2840
5496.05 2834
5496.75 3003
5497.45 3344
5498.15 3483
5498.85 3541
5499.55 3859
5500.25 4193
5500.95 4487
5501.65 4846
5502.35 5108
5503.04 5222
5503.74 4679
5504.44 4313
5505.14 3981
5505.84 3846
5506.54 3390
5507.24 3303
5507.94 3053
5508.65 2832
5509.35 2869
5510.05 2847
5510.75 2676
5511.45 2638
5512.15 2659
5512.85 2680
5513.55 2590
5514.25 2634
5514.95 2649
5515.65 2570
5516.35 2760
5517.05 2648
5517.75 2596
5518.45 2624
5519.15 2635
5519.85 2762
5520.56 2549
5521.26 2466
5521.96 2641
5522.66 2634
5523.36 2466
5524.06 2351
5524.76 2396
5525.46 2278
5526.16 2170
5526.87 2355
5527.57 2299
5528.27 2126
5528.97 2038
5529.67 2010
5530.37 1958
5531.07 1938
5531.78 2053
5532.48 2125
5533.18 2095
5533.88 2074
5534.58 2079
5535.29 2176
5535.99 2004
5536.69 1959
5537.39 2016
5538.09 2116
5538.80 1993
5539.50 2037
5540.20 2058
5540.90 1924
5541.60 2066
5542.31 2061
5543.01 2066
5543.71 2082
5544.41 2200
5545.12 2218
5545.82 2175
5546.52 2014
5547.22 2014
5547.93 2060
5548.63 1996
5549.33 2064
5550.04 2108
5550.74 2207
5551.44 2102
5552.14 2267
5552.85 1984
5553.55 1829
5554.25 1871
5554.96 1933
5555.66 1916
5556.36 1929
5557.07 1832
5557.77 1947
5558.47 1866
5559.18 1893
5559.88 1875
5560.58 1842
5561.29 1877
5561.99 1856
5562.69 1967
5563.40 1906
5564.10 1992
5564.80 1947
5565.51 2039
5566.21 1867
5566.92 1991
5567.62 1981
5568.32 2002
5569.03 1929
5569.73 1974
5570.44 1999
5571.14 1863
5571.84 1876
5572.55 1856
5573.25 1900
5573.96 1873
5574.66 2015
5575.37 1909
5576.07 1817
5576.78 1829
5577.48 1984
5578.18 2000
5578.89 2005
5579.59 2096
5580.30 2117
5581.00 2004
5581.71 1852
5582.41 1828
5583.12 1812
5583.82 1789
5584.53 1725
5585.23 1732
5585.94 1790
5586.64 1808
5587.35 1785
5588.05 1776
5588.76 1744
5589.46 1898
5590.17 1905
5590.88 1910
5591.58 1751
5592.29 1786
5592.99 1723
5593.70 1716
5594.40 1759
5595.11 1728
5595.81 1826
5596.52 1799
5597.23 1733
5597.93 1678
5598.64 1711
5599.34 1660
5600.05 1569
5600.76 1698
5601.46 1697
5602.17 1669
5602.87 1558
5603.58 1792
5604.29 1699
5604.99 1730
5605.70 1705
5606.41 1759
5607.11 1765
5607.82 1693
5608.52 1697
5609.23 1785
5609.94 1670
5610.64 1688
5611.35 1769
5612.06 1718
5612.76 1856
5613.47 1889
5614.18 1868
5614.89 1841
5615.59 1799
5616.30 1884
5617.01 1765
5617.71 1716
5618.42 1733
5619.13 1817
5619.84 1737
5620.54 1828
5621.25 1710
5621.96 1773
5622.66 1755
5623.37 1763
5624.08 1688
5624.79 1701
5625.49 1815
5626.20 1753
5626.91 1640
5627.62 1721
5628.33 1702
5629.03 1613
5629.74 1627
5630.45 1633
5631.16 1759
5631.87 1763
5632.57 1700
5633.28 1789
5633.99 1809
5634.70 1801
5635.41 1758
5636.11 1933
5636.82 1758
5637.53 1767
5638.24 1801
5638.95 1739
5639.66 1850
5640.36 1855
5641.07 1916
5641.78 1977
5642.49 1961
5643.20 1927
5643.91 1775
5644.62 1740
5645.33 1895
5646.03 1829
5646.74 1773
5647.45 1842
5648.16 1805
5648.87 1764
5649.58 1793
5650.29 1819
5651.00 1773
5651.71 1702
5652.42 1790
5653.13 1977
5653.84 1756
5654.54 1745
5655.25 1689
5655.96 1892
5656.67 1896
5657.38 1806
5658.09 1852
5658.80 1818
5659.51 1837
5660.22 1904
5660.93 1851
5661.64 1931
5662.35 1867
5663.06 1954
5663.77 1897
5664.48 1875
5665.19 1907
5665.90 1742
5666.61 1836
5667.32 2074
5668.03 2066
5668.74 2094
5669.45 2059
5670.16 2227
5670.87 2285
5671.58 2199
5672.29 2480
5673.01 2528
5673.72 2408
5674.43 2230
5675.14 2371
5675.85 2192
5676.56 1952
5677.27 1975
5677.98 1924
5678.69 1946
5679.40 1924
5680.11 1860
5680.82 1786
5681.54 1925
5682.25 1966
5682.96 1977
5683.67 1987
5684.38 2045
5685.09 1900
5685.80 1910
5686.51 2142
5687.23 2138
5687.94 2003
5688.65 1974
5689.36 2041
5690.07 1874
5690.78 1917
5691.50 2029
5692.21 1866
5692.92 1765
5693.63 1781
5694.34 1812
5695.06 1771
5695.77 1707
5696.48 1657
5697.19 1638
5697.90 1622
5698.62 1754
5699.33 1784
5700.04 1796
5700.75 1737
5701.46 1726
5702.18 1626
5702.89 1588
5703.60 1699
5704.31 1758
5705.03 1770
5705.74 1722
5706.45 1688
5707.17 1722
5707.88 1760
5708.59 1679
5709.30 1581
5710.02 1759
5710.73 1740
5711.44 1762
5712.16 1704
5712.87 1732
5713.58 1734
5714.30 1633
5715.01 1706
5715.72 1646
5716.43 1777
5717.15 1734
5717.86 1746
5718.58 1793
5719.29 1800
5720.00 1717
5720.72 1679
5721.43 1817
5722.14 1744
5722.86 1709
5723.57 1845
5724.28 1850
5725.00 1900
5725.71 1959
5726.43 1854
5727.14 2048
5727.85 2141
5728.57 2341
5729.28 2473
5730.00 2397
5730.71 2341
5731.42 2334
5732.14 2148
5732.85 2269
5733.57 2040
5734.28 1937
5735.00 1868
5735.71 1778
5736.43 1760
5737.14 1882
5737.85 1848
5738.57 1951
5739.28 1857
5740.00 1914
5740.71 1957
5741.43 1829
5742.14 1730
5742.86 1772
5743.57 1690
5744.29 1874
5745.00 1910
5745.72 1958
5746.43 2051
5747.15 2051
5747.86 1887
5748.58 1872
5749.30 1891
5750.01 2056
5750.73 1827
5751.44 1895
5752.16 1955
5752.87 2303
5753.59 2191
5754.30 2292
5755.02 2329
5755.74 2315
5756.45 2568
5757.17 2409
5757.88 2490
5758.60 2424
5759.31 2298
5760.03 2271
5760.75 2236
5761.46 1947
5762.18 2064
5762.90 1997
5763.61 1796
5764.33 1953
5765.04 2028
5765.76 1944
5766.48 1895
5767.19 2034
5767.91 1981
5768.63 1963
5769.34 1986
5770.06 1942
5770.78 1874
5771.49 1926
5772.21 1983
5772.93 2036
5773.64 1895
5774.36 2009
5775.08 1936
5775.79 2129
5776.51 2193
5777.23 2100
5777.95 2142
5778.66 2066
5779.38 2081
5780.10 1942
5780.81 2041
5781.53 2264
5782.25 2217
5782.97 2210
5783.68 2177
5784.40 2131
5785.12 2064
5785.84 2025
5786.55 2019
5787.27 2182
5787.99 2165
5788.71 2060
5789.43 2125
5790.14 2134
5790.86 2212
5791.58 2224
5792.30 2099
5793.02 2219
5793.73 2320
5794.45 2353
5795.17 2482
5795.89 2424
5796.61 2620
5797.33 2797
5798.04 2887
5798.76 3360
5799.48 3618
5800.20 4467
5800.92 5097
5801.64 5221
5802.36 5512
5803.07 5143
5803.79 5089
5804.51 4262
5805.23 3676
5805.95 3273
5806.67 2932
5807.39 2691
5808.11 2756
5808.82 2695
5809.54 2427
5810.26 2463
5810.98 2408
5811.70 2453
5812.42 2526
5813.14 2341
5813.86 2492
5814.58 2575
5815.30 2490
5816.02 2362
5816.74 2390
5817.46 2622
5818.18 2412
5818.90 2374
5819.62 2524
5820.34 2463
5821.06 2471
5821.78 2419
5822.50 2345
5823.22 2445
5823.94 2162
5824.66 2269
5825.38 2331
5826.10 2289
5826.82 2146
5827.54 2168
5828.26 2107
5828.98 2111
5829.70 1985
5830.42 2116
5831.14 2100
5831.86 2091
5832.58 2165
5833.30 2207
5834.02 2099
5834.74 2013
5835.46 1986
5836.18 2013
5836.90 2012
5837.62 2020
5838.34 2027
5839.07 1993
5839.79 2070
5840.51 2242
5841.23 2191
5841.95 2101
5842.67 2055
5843.39 2087
5844.11 2082
5844.83 1978
5845.56 2022
5846.28 1949
5847.00 1955
5847.72 1919
5848.44 1868
5849.16 1918
5849.88 1866
5850.61 1869
5851.33 1950
5852.05 1944
5852.77 1931
5853.49 1917
5854.22 1854
5854.94 1832
5855.66 1877
5856.38 1859
5857.10 2033
5857.83 1884
5858.55 1848
5859.27 1795
5859.99 1824
5860.71 1906
5861.44 1762
5862.16 1791
5862.88 1880
5863.60 1873
5864.33 1931
5865.05 1865
5865.77 1850
5866.49 1865
5867.22 1858
5867.94 1884
5868.66 1898
5869.38 1961
5870.11 1900
5870.83 1939
5871.55 2019
5872.28 1799
5873.00 1925
5873.72 1895
5874.45 1856
5875.17 1867
5875.89 1864
5876.62 1882
5877.34 1989
5878.06 1886
5878.79 1906
5879.51 1882
5880.23 1928
5880.96 1907
5881.68 1991
5882.40 2015
5883.13 2037
5883.85 1955
5884.57 1986
5885.30 1970
5886.02 1971
5886.75 1944
5887.47 2009
5888.19 1954
5888.92 2018
5889.64 1990
5890.37 1855
5891.09 1913
5891.81 1854
5892.54 1828
5893.26 1858
5893.99 1804
5894.71 1775
5895.44 1925
5896.16 1959
5896.88 1914
5897.61 1730
5898.33 1855
5899.06 1862
5899.78 1807
5900.51 1821
5901.23 1923
5901.96 2026
5902.68 1866
5903.41 1933
5904.13 1895
5904.86 1983
5905.58 2129
5906.31 1817
5907.03 1954
5907.76 2015
5908.48 1905
5909.21 1953
5909.93 1992
5910.66 1992
5911.38 1921
5912.11 1929
5912.83 2026
5913.56 2053
5914.29 1996
5915.01 2084
5915.74 2003
5916.46 1962
5917.19 2115
5917.91 2184
5918.64 2125
5919.37 2169
5920.09 2042
5920.82 2133
5921.54 2085
5922.27 2129
5923.00 2166
5923.72 2092
5924.45 2278
5925.17 2180
5925.90 2166
5926.63 2229
5927.35 2162
5928.08 2330
5928.81 2197
5929.53 2238
5930.26 2188
5930.99 2199
5931.71 2245
5932.44 2219
5933.17 2453
5933.89 2422
5934.62 2486
5935.35 2410
5936.07 2500
5936.80 2428
5937.53 2522
5938.25 2559
5938.98 2721
5939.71 2801
5940.44 2771
5941.16 2744
5941.89 2690
5942.62 2725
5943.35 2687
5944.07 2668
5944.80 2717
5945.53 2715
5946.26 2803
5946.98 2845
5947.71 2813
5948.44 2884
5949.17 2986
5949.89 3005
5950.62 3005
5951.35 3211
5952.08 3399
5952.80 3293
5953.53 3349
5954.26 3520
5954.99 3450
5955.72 3483
5956.45 3506
5957.17 3459
5957.90 3449
5958.63 3300
5959.36 3355
5960.09 3521
5960.82 3646
5961.54 3589
5962.27 3477
5963.00 3475
5963.73 3726
5964.46 3735
5965.19 3782
5965.92 4164
5966.64 4487
5967.37 4672
5968.10 4932
5968.83 4972
5969.56 4970
5970.29 4864
5971.02 4933
5971.75 4662
5972.48 4511
5973.21 4230
5973.93 4331
5974.66 4275
5975.39 4365
5976.12 4332
5976.85 4332
5977.58 4249
5978.31 4254
5979.04 4465
5979.77 4553
5980.50 4748
5981.23 4714
5981.96 4815
5982.69 4932
5983.42 4937
5984.15 4936
5984.88 5072
5985.61 5008
5986.34 5084
5987.07 5090
5987.80 5053
5988.53 5071
5989.26 4868
5989.99 4777
5990.72 4879
5991.45 5095
5992.18 5156
5992.91 5224
5993.64 5010
5994.37 5021
5995.10 5222
5995.83 5221
5996.56 5547
5997.29 5403
5998.02 5432
5998.75 5483
5999.49 5506
6000.22 5426
6000.95 5648
6001.68 5607
6002.41 5479
6003.14 5383
6003.87 5357
6004.60 5368
6005.33 5308
6006.06 5150
6006.80 5114
6007.53 5435
6008.26 5675
6008.99 5882
6009.72 6446
6010.45 7395
6011.18 8604
6011.92 9873
6012.65 11325
6013.38 12438
6014.11 13657
6014.84 13975
6015.57 14309
6016.31 14346
6017.04 13728
6017.77 12603
6018.50 11208
6019.23 10187
6019.97 8776
6020.70 7941
6021.43 6918
6022.16 6125
6022.89 5528
6023.63 5054
6024.36 4664
6025.09 4431
6025.82 4248
6026.56 4107
6027.29 4155
6028.02 4019
6028.75 3979
6029.49 3973
6030.22 3992
6030.95 3894
6031.68 3931
6032.42 3886
6033.15 3741
6033.88 3715
6034.62 3649
6035.35 3540
6036.08 3461
6036.81 3667
6037.55 3552
6038.28 3518
6039.01 3487
6039.75 3750
6040.48 3547
6041.21 3578
6041.95 3727
6042.68 3754
6043.41 3771
6044.15 3869
6044.88 3833
6045.61 3924
6046.35 4107
6047.08 4019
6047.82 3955
6048.55 4047
6049.28 4215
6050.02 4266
6050.75 4516
6051.49 4819
6052.22 5105
6052.95 5114
6053.69 5082
6054.42 5390
6055.16 5370
6055.89 5101
6056.62 4842
6057.36 4901
6058.09 4573
6058.83 4545
6059.56 4342
6060.30 4340
6061.03 4064
6061.77 4219
6062.50 4459
6063.23 4035
6063.97 3987
6064.70 3994
6065.44 3929
6066.17 4060
6066.91 3924
6067.64 4072
6068.38 3922
6069.11 4067
6069.85 3937
6070.58 3859
6071.32 3714
6072.05 3750
6072.79 3551
6073.52 3488
6074.26 3598
6075.00 3467
6075.73 3449
6076.47 3462
6077.20 3350
6077.94 3232
6078.67 3277
6079.41 3315
6080.14 3355
6080.88 3385
6081.62 3296
6082.35 3307
6083.09 3389
6083.82 3319
6084.56 3287
6085.30 3185
6086.03 3160
6086.77 3160
6087.50 2997
6088.24 3187
6088.98 3137
6089.71 3009
6090.45 3022
6091.19 3248
6091.92 3225
6092.66 2945
6093.39 2935
6094.13 3178
6094.87 3152
6095.60 3038
6096.34 2952
6097.08 3000
6097.81 3055
6098.55 2890
6099.29 2721
6100.03 2971
6100.76 3072
6101.50 2960
6102.24 2999
6102.97 3008
6103.71 2760
6104.45 2754
6105.18 2848
6105.92 2835
6106.66 2760
6107.40 2797
6108.13 2844
6108.87 2792
6109.61 2731
6110.35 2876
6111.08 3009
6111.82 3088
6112.56 3114
6113.30 2946
6114.03 2960
6114.77 2935
6115.51 3012
6116.25 3201
6116.99 3124
6117.72 3082
6118.46 3181
6119.20 2979
6119.94 3020
6120.68 3019
6121.41 3132
6122.15 3022
6122.89 3084
6123.63 3024
6124.37 2937
6125.11 2973
6125.84 3005
6126.58 3080
6127.32 3201
6128.06 3226
6128.80 3180
6129.54 3201
6130.28 3145
6131.02 3176
6131.75 3219
6132.49 3128
6133.23 3174
6133.97 3221
6134.71 3169
6135.45 3318
6136.19 3393
6136.93 3213
6137.67 3251
6138.41 3365
6139.14 3347
6139.88 3241
6140.62 3347
6141.36 3439
6142.10 3505
6142.84 3500
6143.58 3523
6144.32 3360
6145.06 3368
6145.80 3289
6146.54 3305
6147.28 3381
6148.02 3422
6148.76 3303
6149.50 3204
6150.24 3426
6150.98 3498
6151.72 3481
6152.46 3684
6153.20 3575
6153.94 3454
6154.68 3617
6155.42 3653
6156.16 3743
6156.90 3787
6157.64 3776
6158.38 3816
6159.12 3733
6159.86 3771
6160.60 3788
6161.34 3982
6162.08 4225
6162.82 4086
6163.57 4181
6164.31 4276
6165.05 4511
6165.79 4925
6166.53 5162
6167.27 5390
6168.01 5630
6168.75 5671
6169.49 5814
6170.23 5722
6170.98 5792
6171.72 5725
6172.46 5781
6173.20 5545
6173.94 5377
6174.68 5152
6175.42 5082
6176.16 5045
6176.91 5024
6177.65 4755
6178.39 4868
6179.13 5035
6179.87 5215
6180.61 5151
6181.36 5343
6182.10 5229
6182.84 5256
6183.58 5338
6184.32 5604
6185.07 5406
6185.81 5340
6186.55 5369
6187.29 5597
6188.03 5548
6188.78 5729
6189.52 5953
6190.26 5905
6191.00 6049
6191.75 6157
6192.49 6371
6193.23 6515
6193.97 6831
6194.72 6972
6195.46 6990
6196.20 7019
6196.94 7072
6197.69 7136
6198.43 6978
6199.17 6766
6199.92 6965
6200.66 6755
6201.40 6730
6202.15 6998
6202.89 7085
6203.63 7520
6204.37 7911
6205.12 8734
6205.86 10016
6206.60 12197
6207.35 15153
6208.09 18325
6208.83 22166
6209.58 24923
6210.32 27118
6211.07 28482
6211.81 28600
6212.55 27955
6213.30 26267
6214.04 24003
6214.78 20519
6215.53 17192
6216.27 14648
6217.02 11812
6217.76 10166
6218.50 8844
6219.25 7545
6219.99 6710
6220.74 6071
6221.48 5892
6222.22 5634
6222.97 5713
6223.71 5674
6224.46 5569
6225.20 5540
6225.95 5474
6226.69 5292
6227.44 5355
6228.18 5362
6228.92 4980
6229.67 4770
6230.41 4484
6231.16 4067
6231.90 3917
6232.65 3857
6233.39 3856
6234.14 3879
6234.88 3951
6235.63 4010
6236.37 3955
6237.12 4176
6237.86 4273
6238.61 4115
6239.35 4115
6240.10 4180
6240.85 4156
6241.59 4126
6242.34 4324
6243.08 4416
6243.83 4578
6244.57 4690
6245.32 4953
6246.06 5109
6246.81 5411
6247.56 5724
6248.30 5977
6249.05 6626
6249.79 6746
6250.54 6637
6251.29 6802
6252.03 6447
6252.78 5918
6253.52 5455
6254.27 5283
6255.02 5175
6255.76 5059
6256.51 4699
6257.26 4567
6258.00 4584
6258.75 4633
6259.49 4477
6260.24 4333
6260.99 4444
6261.73 4485
6262.48 4337
6263.23 4489
6263.97 4409
6264.72 4330
6265.47 4405
6266.21 4367
6266.96 4280
6267.71 4222
6268.46 4306
6269.20 4307
6269.95 4207
6270.70 4234
6271.44 4191
6272.19 4221
6272.94 4475
6273.69 4401
6274.43 4343
6275.18 4454
6275.93 4548
6276.68 4589
6277.42 4735
6278.17 4825
6278.92 5047
6279.67 4833
6280.41 4706
6281.16 4817
6281.91 4496
6282.66 4354
6283.41 4430
6284.15 4131
6284.90 4076
6285.65 4011
6286.40 3920
6287.15 3936
6287.89 3926
6288.64 3895
6289.39 4010
6290.14 3908
6290.89 3892
6291.64 4001
6292.38 3795
6293.13 3743
6293.88 3623
6294.63 3554
6295.38 3425
6296.13 3361
6296.88 3315
6297.62 3286
6298.37 3490
6299.12 3355
6299.87 3372
6300.62 3182
6301.37 3404
6302.12 3497
6302.87 3340
6303.62 3407
6304.37 3342
6305.11 3487
6305.86 3567
6306.61 3552
6307.36 3215
6308.11 3093
6308.86 3318
6309.61 3363
6310.36 3225
6311.11 3191
6311.86 3373
6312.61 3283
6313.36 3286
6314.11 3222
6314.86 3409
6315.61 3450
6316.36 3337
6317.11 3445
6317.86 3403
6318.61 3383
6319.36 3496
6320.11 3513
6320.86 3320
6321.61 3300
6322.36 3362
6323.11 3217
6323.86 3153
6324.61 3063
6325.36 3044
6326.11 3082
6326.86 2989
6327.61 2814
6328.36 2873
6329.11 3051
6329.86 3021
6330.61 2970
6331.37 3030
6332.12 3061
6332.87 2848
6333.62 2959
6334.37 3094
6335.12 3033
6335.87 3067
6336.62 2962
6337.37 2884
6338.12 2952
6338.88 2943
6339.63 3046
6340.38 3094
6341.13 3216
6341.88 3183
6342.63 2901
6343.38 2898
6344.14 2789
6344.89 2952
6345.64 3207
6346.39 3208
6347.14 3211
6347.89 3186
6348.65 3255
6349.40 3316
6350.15 3407
6350.90 3445
6351.65 3239
6352.41 3400
6353.16 3485
6353.91 3516
6354.66 3768
6355.41 3775
6356.17 3735
6356.92 3637
6357.67 3606
6358.42 3458
6359.18 3414
6359.93 3319
6360.68 3168
6361.43 3048
6362.19 2987
6362.94 2891
6363.69 2871
6364.44 2996
6365.20 2861
6365.95 2959
6366.70 2812
6367.46 2699
6368.21 2832
6368.96 3028
6369.71 2946
6370.47 2941
6371.22 2840
6371.97 2795
6372.73 2754
6373.48 2907
6374.23 2926
6374.99 2820
6375.74 2779
6376.49 2825
6377.25 2819
6378.00 2748
6378.75 2818
6379.51 2835
6380.26 2878
6381.02 2705
6381.77 2668
6382.52 2564
6383.28 2779
6384.03 2791
6384.78 2950
6385.54 2851
6386.29 2813
6387.05 2863
6387.80 2859
6388.56 2767
6389.31 2707
6390.06 2803
6390.82 2777
6391.57 2726
6392.33 2730
6393.08 2763
6393.84 2826
6394.59 2729
6395.34 2755
6396.10 2699
6396.85 2610
6397.61 2596
6398.36 2519
6399.12 2550
6399.87 2479
6400.63 2420
6401.38 2556
6402.14 2469
6402.89 2276
6403.65 2313
6404.40 2460
6405.16 2523
6405.91 2571
6406.67 2464
6407.42 2573
6408.18 2400
6408.93 2376
6409.69 2609
6410.45 2725
6411.20 2575
6411.96 2528
6412.71 2676
6413.47 2623
6414.22 2452
6414.98 2586
6415.73 2567
6416.49 2603
6417.25 2516
6418.00 2509
6418.76 2529
6419.51 2401
6420.27 2462
6421.03 2518
6421.78 2592
6422.54 2541
6423.29 2411
6424.05 2636
6424.81 2465
6425.56 2487
6426.32 2595
6427.08 2541
6427.83 2414
6428.59 2609
6429.35 2583
6430.10 2695
6430.86 2648
6431.62 2536
6432.37 2548
6433.13 2639
6433.89 2468
6434.64 2632
6435.40 2720
6436.16 2501
6436.91 2544
6437.67 2666
6438.43 2745
6439.19 2631
6439.94 2727
6440.70 2849
6441.46 2719
6442.21 2646
6442.97 2779
6443.73 2840
6444.49 2749
6445.24 2753
6446.00 2667
6446.76 2744
6447.52 2785
6448.28 2862
6449.03 2807
6449.79 2577
6450.55 2610
6451.31 2726
6452.06 2665
6452.82 2735
6453.58 2718
6454.34 2648
6455.10 2703
6455.85 2769
6456.61 2758
6457.37 2599
6458.13 2794
6458.89 2843
6459.65 2932
6460.40 2855
6461.16 2997
6461.92 3128
6462.68 3011
6463.44 2812
6464.20 2796
6464.96 2847
6465.71 2929
6466.47 2897
6467.23 2983
6467.99 3050
6468.75 2918
6469.51 3022
6470.27 3118
6471.03 3183
6471.79 3078
6472.54 3137
6473.30 3202
6474.06 3202
6474.82 3193
6475.58 3221
6476.34 3291
6477.10 3267
6477.86 3432
6478.62 3450
6479.38 3361
6480.14 3410
6480.90 3406
6481.66 3465
6482.42 3555
6483.18 3478
6483.94 3630
6484.70 3716
6485.46 3680
6486.22 3775
6486.98 3850
6487.74 3858
6488.50 3854
6489.26 4102
6490.02 4118
6490.78 4205
6491.54 3933
6492.30 4099
6493.06 4280
6493.82 4325
6494.58 4410
6495.34 4604
6496.10 4750
6496.86 4915
6497.62 5126
6498.38 4922
6499.14 4828
6499.90 4815
6500.66 4750
6501.42 4705
6502.19 4836
6502.95 4956
6503.71 4921
6504.47 4993
6505.23 5096
6505.99 5165
6506.75 4997
6507.51 5263
6508.27 5358
6509.04 5363
6509.80 5580
6510.56 5789
6511.32 5681
6512.08 5725
6512.84 5976
6513.60 5967
6514.37 6175
6515.13 5909
6515.89 5620
6516.65 5824
6517.41 5817
6518.17 5864
6518.94 6062
6519.70 6036
6520.46 6196
6521.22 6311
6521.98 6561
6522.75 6836
6523.51 6997
6524.27 7493
6525.03 7878
6525.79 8330
6526.56 8771
6527.32 9357
6528.08 9991
6528.84 10611
6529.61 10777
6530.37 10749
6531.13 10619
6531.89 10271
6532.66 10223
6533.42 10331
6534.18 10841
6534.94 12294
6535.71 13914
6536.47 15682
6537.23 17633
6538.00 19232
6538.76 20228
6539.52 19952
6540.29 18559
6541.05 17113
6541.81 14851
6542.57 12484
6543.34 10682
6544.10 9179
6544.86 7754
6545.63 6737
6546.39 6263
6547.16 5758
6547.92 5570
6548.68 5235
6549.45 5219
6550.21 5001
6550.97 4852
6551.74 4993
6552.50 4944
6553.26 4965
6554.03 4938
6554.79 4747
6555.56 4699
6556.32 4785
6557.08 4576
6557.85 4476
6558.61 4510
6559.38 4602
6560.14 4491
6560.91 4626
6561.67 4698
6562.43 4761
6563.20 5015
6563.96 5396
6564.73 5578
6565.49 5595
6566.26 5582
6567.02 5565
6567.79 5669
6568.55 5547
6569.32 5330
6570.08 5354
6570.85 5464
6571.61 5494
6572.38 5576
6573.14 5570
6573.91 5709
6574.67 6178
6575.44 6307
6576.20 6451
6576.97 6559
6577.73 6826
6578.50 6678
6579.26 6636
6580.03 6940
6580.79 7013
6581.56 6836
6582.32 6774
6583.09 6807
6583.86 6599
6584.62 6547
6585.39 6327
6586.15 6024
6586.92 5960
6587.68 5898
6588.45 5929
6589.22 5800
6589.98 5997
6590.75 6089
6591.51 6302
6592.28 6623
6593.05 7375
6593.81 7744
6594.58 8365
6595.35 8890
6596.11 9517
6596.88 9467
6597.64 9239
6598.41 8887
6599.18 8656
6599.94 8011
6600.71 7355
6601.48 6593
6602.24 6115
6603.01 5818
6603.78 5365
6604.54 5360
6605.31 5304
6606.08 5012
6606.85 4820
6607.61 5001
6608.38 4881
6609.15 4847
6609.91 4830
6610.68 4739
6611.45 4633
6612.22 4763
6612.98 4618
6613.75 4391
6614.52 4452
6615.28 4294
6616.05 4363
6616.82 4212
6617.59 4195
6618.36 4142
6619.12 4177
6619.89 4135
6620.66 3983
6621.43 4165
6622.19 4286
6622.96 4209
6623.73 4241
6624.50 4185
6625.27 4207
6626.03 4219
6626.80 4240
6627.57 4077
6628.34 4241
6629.11 3900
6629.88 3851
6630.64 4048
6631.41 4079
6632.18 4334
6632.95 4660
6633.72 4918
6634.49 5244
6635.25 5511
6636.02 5709
6636.79 5721
6637.56 5450
6638.33 5574
6639.10 5252
6639.87 5110
6640.64 4735
6641.41 4298
6642.17 4225
6642.94 3996
6643.71 4084
6644.48 3992
6645.25 3980
6646.02 3808
6646.79 3660
6647.56 3721
6648.33 3758
6649.10 3845
6649.87 3752
6650.64 3737
6651.41 3869
6652.18 3930
6652.95 3731
6653.71 3712
6654.48 3888
6655.25 3721
6656.02 3864
6656.79 3827
6657.56 3785
6658.33 3700
6659.10 3770
6659.87 3659
6660.64 3434
6661.41 3470
6662.18 3445
6662.95 3419
6663.72 3520
6664.50 3357
6665.27 3148
6666.04 3136
6666.81 3336
6667.58 3423
6668.35 3231
6669.12 3462
6669.89 3454
6670.66 3367
6671.43 3426
6672.20 3487
6672.97 3714
6673.74 3472
6674.51 3806
6675.28 3729
6676.06 3531
6676.83 3534
6677.60 3416
6678.37 3472
6679.14 3432
6679.91 3488
6680.68 3615
6681.45 3526
6682.22 3382
6683.00 3629
6683.77 3482
6684.54 3680
6685.31 3944
6686.08 4236
6686.85 4271
6687.63 4348
6688.40 4424
6689.17 4277
6689.94 3991
6690.71 3761
6691.48 3685
6692.26 3639
6693.03 3445
6693.80 3269
6694.57 3267
6695.34 3162
6696.12 3107
6696.89 3099
6697.66 3240
6698.43 3196
6699.21 3065
6699.98 3023
6700.75 3080
6701.52 3075
6702.30 3067
6703.07 3052
6703.84 3035
6704.61 3029
6705.39 2970
6706.16 2903
6706.93 3034
6707.70 2940
6708.48 3076
6709.25 3136
6710.02 3008
6710.80 3112
6711.57 3001
6712.34 2923
6713.12 3050
6713.89 3138
6714.66 3189
6715.44 2931
6716.21 2906
6716.98 2946
6717.76 2833
6718.53 2759
6719.30 2825
6720.08 2859
6720.85 2906
6721.62 2791
6722.40 2776
6723.17 2921
6723.94 2861
6724.72 2849
6725.49 2900
6726.27 3026
6727.04 2855
6727.81 2624
6728.59 2640
6729.36 2847
6730.14 2780
6730.91 2730
6731.68 2804
6732.46 2830
6733.23 2765
6734.01 2696
6734.78 2877
6735.56 2893
6736.33 2824
6737.10 2855
6737.88 2849
6738.65 2988
6739.43 3203
6740.20 3110
6740.98 2848
6741.75 2798
6742.53 2853
6743.30 2836
6744.08 2893
6744.85 2876
6745.63 2885
6746.40 2981
6747.18 2923
6747.95 2811
6748.73 3021
6749.50 3113
6750.28 3187
6751.05 3213
6751.83 3403
6752.60 3790
6753.38 3651
6754.16 3527
6754.93 3705
6755.71 3625
6756.48 3590
6757.26 3573
6758.03 3360
6758.81 3205
6759.59 2958
6760.36 2816
6761.14 2850
6761.91 2793
6762.69 2810
6763.46 2715
6764.24 2763
6765.02 2746
6765.79 2810
6766.57 2842
6767.35 2865
6768.12 2896
6768.90 2824
6769.67 2888
6770.45 2768
6771.23 2604
6772.00 2771
6772.78 2709
6773.56 2558
6774.33 2758
6775.11 2772
6775.89 2640
6776.66 2744
6777.44 2750
6778.22 2717
6778.99 2706
6779.77 2779
6780.55 2711
6781.33 2793
6782.10 2871
6782.88 2703
6783.66 2670
6784.43 2602
6785.21 2541
6785.99 2579
6786.77 2574
6787.54 2556
6788.32 2573
6789.10 2499
6789.88 2615
6790.65 2540
6791.43 2587
6792.21 2496
6792.99 2524
6793.76 2386
6794.54 2371
6795.32 2341
6796.10 2475
6796.88 2419
6797.65 2428
6798.43 2400
6799.21 2445
6799.99 2550
6800.77 2713
6801.55 2523
6802.32 2532
6803.10 2537
6803.88 2488
6804.66 2514
6805.44 2612
6806.22 2651
6806.99 2651
6807.77 2542
6808.55 2540
6809.33 2604
6810.11 2666
6810.89 2594
6811.67 2480
6812.44 2413
6813.22 2433
6814.00 2355
6814.78 2516
6815.56 2560
6816.34 2481
6817.12 2560
6817.90 2583
6818.68 2594
6819.46 2480
6820.24 2450
6821.02 2521
6821.79 2513
6822.57 2488
6823.35 2531
6824.13 2638
6824.91 2622
6825.69 2577
6826.47 2516
6827.25 2563
6828.03 2416
6828.81 2546
6829.59 2628
6830.37 2420
6831.15 2508
6831.93 2544
6832.71 2715
6833.49 2602
6834.27 2483
6835.05 2593
6835.83 2561
6836.61 2358
6837.39 2358
6838.17 2418
6838.95 2511
6839.73 2464
6840.51 2428
6841.29 2409
6842.07 2403
6842.85 2546
6843.64 2584
6844.42 2369
6845.20 2479
6845.98 2717
6846.76 2471
6847.54 2570
6848.32 2848
6849.10 2970
6849.88 3433
6850.66 3937
6851.44 4486
6852.23 4790
6853.01 4975
6853.79 5174
6854.57 4841
6855.35 4453
6856.13 4364
6856.91 3736
6857.69 3657
6858.48 3333
6859.26 3081
6860.04 2809
6860.82 2751
6861.60 2673
6862.38 2650
6863.17 2625
6863.95 2714
6864.73 2784
6865.51 2617
6866.29 2681
6867.07 2719
6867.86 2794
6868.64 2776
6869.42 2746
6870.20 2851
6870.99 2775
6871.77 2815
6872.55 2718
6873.33 2675
6874.11 2705
6874.90 2570
6875.68 2784
6876.46 2790
6877.24 2671
6878.03 2563
6878.81 2718
6879.59 2940
6880.38 2967
6881.16 2760
6881.94 2742
6882.72 2856
6883.51 2987
6884.29 3185
6885.07 3179
6885.86 3348
6886.64 3693
6887.42 3930
6888.20 4192
6888.99 4646
6889.77 4613
6890.55 4594
6891.34 4460
6892.12 4296
6892.90 4081
6893.69 3872
6894.47 3564
6895.26 3446
6896.04 3419
6896.82 3378
6897.61 3142
6898.39 3217
6899.17 3228
6899.96 3234
6900.74 3312
6901.53 3382
6902.31 3451
6903.09 3223
6903.88 3357
6904.66 3419
6905.45 3418
6906.23 3268
6907.01 3116
6907.80 3168
6908.58 3183
6909.37 3201
6910.15 3173
6910.94 3172
6911.72 3161
6912.51 3197
6913.29 3083
6914.07 3204
6914.86 2997
6915.64 3123
6916.43 3302
6917.21 3130
6918.00 3012
6918.78 2967
6919.57 3180
6920.35 3166
6921.14 3166
6921.92 3099
6922.71 3193
6923.49 3272
6924.28 3188
6925.06 3302
6925.85 3346
6926.64 3256
6927.42 3324
6928.21 3325
6928.99 3238
6929.78 3371
6930.56 3456
6931.35 3298
6932.13 3283
6932.92 3355
6933.71 3530
6934.49 3743
6935.28 3733
6936.06 3646
6936.85 3721
6937.63 3666
6938.42 3800
6939.21 3768
6939.99 3676
6940.78 3631
6941.57 4028
6942.35 3960
6943.14 4098
6943.92 4360
6944.71 4298
6945.50 4511
6946.28 4530
6947.07 4571
6947.86 4661
6948.64 4651
6949.43 4567
6950.22 4565
6951.00 4461
6951.79 4636
6952.58 4402
6953.36 4449
6954.15 4651
6954.94 4434
6955.72 4567
6956.51 4664
6957.30 4733
6958.09 4810
6958.87 4833
6959.66 4740
6960.45 4960
6961.24 5087
6962.02 5116
6962.81 5080
6963.60 5088
6964.38 4890
6965.17 4936
6965.96 5042
6966.75 5138
6967.54 5366
6968.32 5313
6969.11 5438
6969.90 5359
6970.69 5425
6971.47 5909
6972.26 5751
6973.05 5742
6973.84 5787
6974.63 5942
6975.41 6029
6976.20 5992
6976.99 5908
6977.78 5998
6978.57 6345
6979.36 6426
6980.14 6541
6980.93 7006
6981.72 7245
6982.51 7818
6983.30 8886
6984.09 10328
6984.88 12072
6985.66 13781
6986.45 15526
6987.24 16864
6988.03 17675
6988.82 17638
6989.61 16912
6990.40 15391
6991.19 13559
6991.98 12051
6992.76 10628
6993.55 9350
6994.34 8289
6995.13 8019
6995.92 7815
6996.71 8029
6997.50 8659
6998.29 9981
6999.08 11437
6999.87 12915
7000.66 14885
7001.45 15798
7002.24 16543
7003.03 16448
7003.82 15496
7004.61 13753
7005.40 12279
7006.19 10810
7006.98 9174
7007.77 7716
7008.56 6629
7009.35 6075
7010.14 5599
7010.93 5105
7011.72 5096
7012.51 4983
7013.30 5135
7014.09 5184
7014.88 5088
7015.67 5036
7016.46 5019
7017.25 4929
7018.04 4719
7018.83 4689
7019.62 4536
7020.41 4312
7021.20 4222
7021.99 4250
7022.78 4406
7023.57 4583
7024.37 4583
7025.16 4655
7025.95 4571
7026.74 4775
7027.53 4710
7028.32 4791
7029.11 4660
7029.90 4686
7030.69 4591
7031.49 4473
7032.28 4355
7033.07 4152
7033.86 3970
7034.65 3909
7035.44 3954
7036.23 3969
7037.03 4218
7037.82 4350
7038.61 4436
7039.40 4592
7040.19 4725
7040.98 4675
7041.78 4344
7042.57 4373
7043.36 4310
7044.15 4212
7044.94 4379
7045.74 4460
7046.53 4337
7047.32 3975
7048.11 4189
7048.91 4127
7049.70 4375
7050.49 4421
7051.28 4731
7052.08 4656
7052.87 4925
7053.66 4816
7054.45 4688
7055.25 4570
7056.04 4279
7056.83 3982
7057.62 3931
7058.42 3776
7059.21 3855
7060.00 3775
7060.80 3890
7061.59 3936
7062.38 3947
7063.17 3992
7063.97 4119
7064.76 4084
7065.55 3948
7066.35 3946
7067.14 3945
7067.93 3973
7068.73 3777
7069.52 3836
7070.31 3673
7071.11 3799
7071.90 3671
7072.69 3821
7073.49 3722
7074.28 3526
7075.08 3736
7075.87 3668
7076.66 3616
7077.46 3608
7078.25 3633
7079.05 3404
7079.84 3410
7080.63 3386
7081.43 3258
7082.22 3477
7083.02 3482
7083.81 3392
7084.60 3473
7085.40 3465
7086.19 3497
7086.99 3494
7087.78 3900
7088.58 4277
7089.37 4379
7090.17 4333
7090.96 4368
7091.76 4365
7092.55 4093
7093.34 3915
7094.14 3809
7094.93 3536
7095.73 3285
7096.52 3095
7097.32 2998
7098.11 2872
7098.91 2877
7099.70 2856
7100.50 2783
7101.29 2617
7102.09 2715
7102.89 2703
7103.68 2611
7104.48 2635
7105.27 2612
7106.07 2583
7106.86 2452
7107.66 2478
7108.45 2584
7109.25 2600
7110.05 2475
7110.84 2573
7111.64 2490
7112.43 2407
7113.23 2413
7114.02 2374
7114.82 2437
7115.62 2501
7116.41 2395
7117.21 2561
7118.00 2492
7118.80 2552
7119.60 2342
7120.39 2398
7121.19 2378
7121.99 2363
7122.78 2425
7123.58 2302
7124.38 2409
7125.17 2355
7125.97 2517
7126.77 2358
7127.56 2426
7128.36 2586
7129.16 2489
7129.95 2525
7130.75 2405
7131.55 2620
7132.34 2437
7133.14 2381
7133.94 2397
7134.73 2376
7135.53 2351
7136.33 2298
7137.13 2298
7137.92 2345
7138.72 2359
7139.52 2275
7140.32 2250
7141.11 2365
7141.91 2472
7142.71 2312
7143.51 2277
7144.30 2249
7145.10 2216
7145.90 2292
7146.70 2223
7147.49 2238
7148.29 2264
7149.09 2419
7149.89 2465
7150.69 2224
7151.48 2246
7152.28 2237
7153.08 2202
7153.88 2245
7154.68 2171
7155.47 2181
7156.27 2183
7157.07 2063
7157.87 2207
7158.67 2248
7159.47 2201
7160.27 2115
7161.06 2225
7161.86 2261
7162.66 2280
7163.46 2193
7164.26 2108
7165.06 2184
7165.86 2108
7166.66 2106
7167.45 2187
7168.25 2196
7169.05 2255
7169.85 2132
7170.65 2097
7171.45 2049
7172.25 2230
7173.05 2306
7173.85 2246
7174.65 2248
7175.45 2101
7176.25 1930
7177.04 2058
7177.84 2105
7178.64 2075
7179.44 2032
7180.24 1997
7181.04 2151
7181.84 2271
7182.64 2263
7183.44 2476
7184.24 2497
7185.04 2425
7185.84 2515
7186.64 2423
7187.44 2443
7188.24 2288
7189.04 2341
7189.84 2152
7190.64 2155
7191.44 2028
7192.24 2074
7193.04 1982
7193.84 1911
7194.64 1947
7195.44 1832
7196.25 1923
7197.05 1902
7197.85 1895
7198.65 1840
7199.45 1808
7200.25 1776
7201.05 1878
7201.85 1844
7202.65 1989
7203.45 2005
7204.25 1932
7205.05 1885
7205.86 1875
7206.66 1993
7207.46 1948
7208.26 1833
7209.06 1889
7209.86 1848
7210.66 1784
7211.46 1869
7212.27 1873
7213.07 1994
7213.87 1895
7214.67 1913
7215.47 1943
7216.27 1944
7217.07 1772
7217.88 1898
7218.68 1898
7219.48 1825
7220.28 1759
7221.08 1937
7221.89 1846
7222.69 1944
7223.49 1943
7224.29 1858
7225.09 1912
7225.90 1913
7226.70 1991
7227.50 1871
7228.30 1880
7229.11 1968
7229.91 1833
7230.71 1914
7231.51 2060
7232.32 1978
7233.12 1932
7233.92 1931
7234.72 2025
7235.53 2119
7236.33 2032
7237.13 2170
7237.93 2087
7238.74 2013
7239.54 2008
7240.34 2143
7241.15 2306
7241.95 2314
7242.75 2311
7243.56 2283
7244.36 2216
7245.16 2251
7245.97 2178
7246.77 2176
7247.57 2071
7248.38 2087
7249.18 2197
7249.98 2187
7250.79 2197
7251.59 2180
7252.39 2198
7253.20 2152
7254.00 2228
7254.81 2345
7255.61 2277
7256.41 2256
7257.22 2333
7258.02 2324
7258.82 2142
7259.63 2183
7260.43 2235
7261.24 2475
7262.04 2332
7262.85 2241
7263.65 2441
7264.45 2543
7265.26 2495
7266.06 2592
7266.87 2461
7267.67 2481
7268.48 2718
7269.28 2670
7270.09 2684
7270.89 2805
7271.70 2898
7272.50 2832
7273.30 2785
7274.11 2724
7274.91 2747
7275.72 2719
7276.52 2671
7277.33 2967
7278.13 3032
7278.94 3096
7279.74 3142
7280.55 3316
7281.36 3511
7282.16 3644
7282.97 4157
7283.77 5040
7284.58 5709
7285.38 6485
7286.19 7036
7286.99 7485
7287.80 7298
7288.60 7001
7289.41 6312
7290.22 5538
7291.02 5064
7291.83 4462
7292.63 4054
7293.44 3601
7294.25 3187
7295.05 3150
7295.86 3154
7296.66 3037
7297.47 2969
7298.28 2943
7299.08 2916
7299.89 2876
7300.70 2930
7301.50 2899
7302.31 2974
7303.11 3017
7303.92 3145
7304.73 3144
7305.53 3141
7306.34 3133
7307.15 3170
7307.95 3233
7308.76 3231
7309.57 3508
7310.37 3636
7311.18 4071
7311.99 4444
7312.80 4457
7313.60 4296
7314.41 4296
7315.22 3929
7316.02 3930
7316.83 3838
7317.64 3757
7318.45 4001
7319.25 4330
7320.06 4787
7320.87 5168
7321.68 5432
7322.48 5903
7323.29 5814
7324.10 5695
7324.91 5532
7325.71 5224
7326.52 4816
7327.33 4379
7328.14 4185
7328.95 3753
7329.75 3407
7330.56 3240
7331.37 3084
7332.18 2994
7332.99 2769
7333.79 2806
7334.60 2732
7335.41 2905
7336.22 2926
7337.03 2991
7337.84 2953
7338.64 2990
7339.45 2901
7340.26 3052
7341.07 3150
7341.88 2953
7342.69 3174
7343.50 2898
7344.30 2951
7345.11 3044
7345.92 2838
7346.73 3028
7347.54 3042
7348.35 2953
7349.16 2991
7349.97 2944
7350.78 3060
7351.58 2978
7352.39 3076
7353.20 3003
7354.01 2853
7354.82 2794
7355.63 2899
7356.44 2994
7357.25 2924
7358.06 2989
7358.87 3063
7359.68 2960
7360.49 3076
7361.30 3076
7362.11 3157
7362.92 3078
7363.73 3226
7364.54 3276
7365.35 3122
7366.16 3094
7366.97 3127
7367.78 3232
7368.59 3149
7369.40 2966
7370.21 3004
7371.02 3217
7371.83 3166
7372.64 3259
7373.45 3178
7374.26 3084
7375.07 3167
7375.88 3289
7376.69 3315
7377.50 3391
7378.31 3554
7379.12 3701
7379.93 3993
7380.74 4238
7381.55 4755
7382.37 5143
7383.18 5256
7383.99 5417
7384.80 5209
7385.61 4848
7386.42 4606
7387.23 4460
7388.04 4032
7388.85 3658
7389.67 3473
7390.48 3301
7391.29 3191
7392.10 3053
7392.91 2906
7393.72 2958
7394.53 2888
7395.35 2907
7396.16 2976
7396.97 3079
7397.78 3133
7398.59 3329
7399.40 3468
7400.22 3678
7401.03 3910
7401.84 4247
7402.65 4314
7403.46 4090
7404.28 4097
7405.09 3920
7405.90 3857
7406.71 3411
7407.52 3596
7408.34 3585
7409.15 3487
7409.96 3401
7410.77 3202
7411.59 3137
7412.40 3122
7413.21 3072
7414.02 2809
7414.84 2588
7415.65 2638
7416.46 2475
7417.27 2439
7418.09 2368
7418.90 2458
7419.71 2469
7420.53 2587
7421.34 2476
7422.15 2502
7422.97 2345
7423.78 2390
7424.59 2377
7425.40 2226
7426.22 2221
7427.03 2171
7427.84 2159
7428.66 2272
7429.47 2170
7430.28 2196
7431.10 2132
7431.91 2031
7432.73 2111
7433.54 2217
7434.35 2166
7435.17 2057
7435.98 2148
7436.79 2082
7437.61 2240
7438.42 2315
7439.24 2224
7440.05 2204
7440.86 2253
7441.68 2170
7442.49 2122
7443.31 2116
7444.12 2089
7444.94 2059
7445.75 2209
7446.56 2151
7447.38 2094
7448.19 2118
7449.01 2032
7449.82 2011
7450.64 2093
7451.45 2168
7452.27 2072
7453.08 2142
7453.90 2012
7454.71 2007
7455.52 2049
7456.34 2004
7457.15 2128
7457.97 2103
7458.78 2077
7459.60 2032
7460.42 2071
7461.23 2052
7462.05 2057
7462.86 1960
7463.68 2006
7464.49 1993
7465.31 1865
7466.12 2031
7466.94 1926
7467.75 2058
7468.57 2057
7469.38 2108
7470.20 2118
7471.02 2120
7471.83 2093
7472.65 2008
7473.46 2048
7474.28 1990
7475.10 2018
7475.91 2087
7476.73 1950
7477.54 2002
7478.36 1982
7479.18 1880
7479.99 1823
7480.81 1708
7481.62 1735
7482.44 1823
7483.26 1870
7484.07 1934
7484.89 1783
7485.71 1803
7486.52 1671
7487.34 1669
7488.16 1708
7488.97 1671
7489.79 1761
7490.61 1682
7491.42 1781
7492.24 1690
7493.06 1747
7493.87 1722
7494.69 1715
7495.51 1735
7496.33 1672
7497.14 1704
7497.96 1791
7498.78 1850
7499.59 1746
7500.41 1690
7501.23 1768
7502.05 1730
7502.86 1721
7503.68 1710
7504.50 1707
7505.32 1675
7506.13 1631
7506.95 1703
7507.77 1669
7508.59 1644
7509.40 1655
7510.22 1662
7511.04 1601
7511.86 1615
7512.68 1584
7513.49 1586
7514.31 1682
7515.13 1645
7515.95 1720
7516.77 1658
7517.59 1536
7518.40 1616
7519.22 1696
7520.04 1625
7520.86 1580
7521.68 1465
7522.50 1626
7523.31 1689
7524.13 1661
7524.95 1536
7525.77 1568
7526.59 1523
7527.41 1581
7528.23 1582
7529.05 1644
7529.86 1604
7530.68 1526
7531.50 1568
7532.32 1480
7533.14 1554
7533.96 1546
7534.78 1546
7535.60 1652
7536.42 1503
7537.24 1576
7538.06 1582
7538.88 1591
7539.70 1586
7540.51 1597
7541.33 1583
7542.15 1690
7542.97 1570
7543.79 1626
7544.61 1689
7545.43 1616
7546.25 1682
7547.07 1842
7547.89 1691
7548.71 1645
7549.53 1720
7550.35 1610
7551.17 1616
7551.99 1631
7552.81 1599
7553.63 1580
7554.45 1680
7555.27 1602
7556.09 1655
7556.91 1661
7557.73 1701
7558.56 1606
7559.38 1677
7560.20 1569
7561.02 1600
7561.84 1648
7562.66 1717
7563.48 1609
7564.30 1590
7565.12 1652
7565.94 1720
7566.76 1737
7567.58 1690
7568.40 1679
7569.23 1700
7570.05 1659
7570.87 1651
7571.69 1616
7572.51 1741
7573.33 1620
7574.15 1618
7574.97 1632
7575.80 1536
7576.62 1529
7577.44 1519
7578.26 1540
7579.08 1470
7579.90 1463
7580.73 1527
7581.55 1556
7582.37 1604
7583.19 1702
7584.01 1635
7584.83 1538
7585.66 1565
7586.48 1611
7587.30 1709
7588.12 1633
7588.95 1651
7589.77 1661
7590.59 1688
7591.41 1709
7592.23 1751
7593.06 1606
7593.88 1683
7594.70 1659
7595.52 1709
7596.35 1644
7597.17 1647
7597.99 1811
7598.81 1814
7599.64 1725
7600.46 1749
7601.28 1764
7602.11 1847
7602.93 1789
7603.75 1832
7604.57 1823
7605.40 1947
7606.22 2094
7607.04 2114
7607.87 2079
7608.69 2083
7609.51 2006
7610.34 1872
7611.16 1924
7611.98 1826
7612.81 1801
7613.63 1696
7614.45 1838
7615.28 1904
7616.10 1750
7616.92 1767
7617.75 1735
7618.57 1921
7619.40 1976
7620.22 1970
7621.04 1999
7621.87 1938
7622.69 1954
7623.52 1935
7624.34 1889
7625.16 1844
7625.99 1916
7626.81 1867
7627.64 1773
7628.46 1943
7629.28 1864
7630.11 1919
7630.93 1902
7631.76 2013
7632.58 2049
7633.41 2240
7634.23 2215
7635.06 2205
7635.88 2162
7636.71 2182
7637.53 2114
7638.36 1926
7639.18 1756
7640.01 1643
7640.83 1719
7641.66 1687
7642.48 1629
7643.31 1517
7644.13 1493
7644.96 1535
7645.78 1661
7646.61 1506
7647.43 1435
7648.26 1518
7649.08 1615
7649.91 1594
7650.73 1435
7651.56 1461
7652.38 1608
7653.21 1605
7654.04 1615
7654.86 1588
7655.69 1447
7656.51 1499
7657.34 1527
7658.16 1487
7658.99 1507
7659.82 1536
7660.64 1479
7661.47 1468
7662.29 1445
7663.12 1536
7663.95 1445
7664.77 1367
7665.60 1461
7666.43 1497
7667.25 1473
7668.08 1495
7668.91 1407
7669.73 1501
7670.56 1608
7671.38 1399
7672.21 1509
7673.04 1465
7673.87 1514
7674.69 1490
7675.52 1553
7676.35 1497
7677.17 1469
7678.00 1422
7678.83 1506
7679.65 1461
7680.48 1492
7681.31 1408
7682.13 1411
7682.96 1443
7683.79 1449
7684.62 1446
7685.44 1403
7686.27 1492
7687.10 1489
7687.93 1466
7688.75 1449
7689.58 1485
7690.41 1460
7691.24 1535
7692.06 1489
7692.89 1498
7693.72 1392
7694.55 1435
7695.38 1384
7696.20 1483
7697.03 1485
7697.86 1390
7698.69 1450
7699.52 1544
7700.34 1529
7701.17 1602
7702.00 1538
7702.83 1438
7703.66 1401
7704.49 1501
7705.31 1460
7706.14 1437
7706.97 1421
7707.80 1489
7708.63 1439
7709.46 1465
7710.29 1509
7711.11 1533
7711.94 1459
7712.77 1481
7713.60 1530
7714.43 1436
7715.26 1536
7716.09 1438
7716.92 1445
7717.75 1415
7718.58 1469
7719.40 1490
7720.23 1557
7721.06 1511
7721.89 1461
7722.72 1447
7723.55 1429
7724.38 1457
7725.21 1455
7726.04 1495
7726.87 1510
7727.70 1476
7728.53 1423
7729.36 1520
7730.19 1429
7731.02 1523
7731.85 1502
7732.68 1499
7733.51 1422
7734.34 1436
7735.17 1506
7736.00 1439
7736.83 1486
7737.66 1438
7738.49 1458
7739.32 1391
7740.15 1531
7740.98 1567
7741.81 1390
7742.64 1386
7743.47 1462
7744.30 1554
7745.13 1630
7745.96 1721
7746.79 1805
7747.62 2044
7748.45 2148
7749.29 2315
7750.12 2216
7750.95 2057
7751.78 1935
7752.61 1950
7753.44 1837
7754.27 1731
7755.10 1676
7755.93 1651
7756.76 1615
7757.60 1617
7758.43 1584
7759.26 1535
7760.09 1606
7760.92 1576
7761.75 1614
7762.58 1566
7763.42 1450
7764.25 1488
7765.08 1512
7765.91 1486
7766.74 1413
7767.57 1492
7768.41 1555
7769.24 1486
7770.07 1535
7770.90 1418
7771.73 1466
7772.57 1424
7773.40 1412
7774.23 1381
7775.06 1475
7775.90 1495
7776.73 1431
7777.56 1460
7778.39 1544
7779.22 1396
7780.06 1490
7780.89 1462
7781.72 1518
7782.55 1484
7783.39 1499
7784.22 1561
7785.05 1517
7785.89 1576
7786.72 1576
7787.55 1698
7788.38 1705
7789.22 1669
7790.05 1609
7790.88 1453
7791.72 1509
7792.55 1534
7793.38 1543
7794.22 1496
7795.05 1428
7795.88 1419
7796.72 1504
7797.55 1547
7798.38 1498
7799.22 1478
7800.05 1606
7800.88 1659
7801.72 1575
7802.55 1653
7803.38 1608
7804.22 1614
7805.05 1592
7805.89 1566
7806.72 1745
7807.55 1856
7808.39 1667
7809.22 1651
7810.06 1620
7810.89 1637
7811.72 1665
7812.56 1704
7813.39 1874
7814.23 1843
7815.06 1829
7815.89 1936
7816.73 2074
7817.56 2123
7818.40 2096
7819.23 2200
7820.07 2178
7820.90 2193
7821.74 2057
7822.57 1873
7823.41 1939
7824.24 1873
7825.08 1862
7825.91 1873
7826.75 2060
7827.58 1953
7828.42 1886
7829.25 1981
7830.09 2054
7830.92 1966
7831.76 1944
7832.59 1978
7833.43 2005
7834.26 2027
7835.10 2011
7835.93 2052
7836.77 1953
7837.60 2044
7838.44 1998
7839.28 1959
7840.11 2050
7840.95 2040
7841.78 2010
7842.62 1983
7843.45 1878
7844.29 1868
7845.13 2038
7845.96 1868
7846.80 1794
7847.63 1748
7848.47 1831
7849.31 1783
7850.14 1768
7850.98 1700
7851.82 1645
7852.65 1839
7853.49 1776
7854.32 1615
7855.16 1584
7856.00 1740
7856.83 1634
7857.67 1779
7858.51 1769
7859.34 1686
7860.18 1882
7861.02 1910
7861.85 1902
7862.69 1912
7863.53 1777
7864.37 1840
7865.20 1692
7866.04 1658
7866.88 1663
7867.71 1660
7868.55 1689
7869.39 1636
7870.23 1649
7871.06 1684
7871.90 1705
7872.74 1596
7873.57 1809
7874.41 1809
7875.25 1697
7876.09 1790
7876.93 1759
7877.76 1845
7878.60 1877
7879.44 2010
7880.28 2107
7881.11 1973
7881.95 1875
7882.79 1877
7883.63 1852
7884.47 1854
7885.30 1771
7886.14 1862
7886.98 1769
7887.82 1816
7888.66 1756
7889.50 1776
7890.33 1763
7891.17 1795
7892.01 1884
7892.85 2098
7893.69 2045
7894.53 2040
7895.36 1960
7896.20 1965
7897.04 1891
7897.88 1786
7898.72 1884
7899.56 1799
7900.40 1915
7901.24 2059
7902.08 2119
7902.91 2022
7903.75 2021
7904.59 1913
7905.43 1938
7906.27 1908
7907.11 1856
7907.95 1746
7908.79 1707
7909.63 1728
7910.47 1862
7911.31 1780
7912.15 1707
7912.99 1738
7913.83 1809
7914.67 1968
7915.50 2000
7916.34 2083
7917.18 2177
7918.02 2319
7918.86 2510
7919.70 2680
7920.54 2626
7921.38 2723
7922.22 2616
7923.06 2475
7923.90 2361
7924.74 2184
7925.58 2027
7926.42 1998
7927.27 1794
7928.11 1746
7928.95 1763
7929.79 1674
7930.63 1602
7931.47 1619
7932.31 1498
7933.15 1580
7933.99 1559
7934.83 1549
7935.67 1619
7936.51 1500
7937.35 1602
7938.19 1652
7939.03 1543
7939.88 1455
7940.72 1475
7941.56 1599
7942.40 1578
7943.24 1444
7944.08 1446
7944.92 1636
7945.76 1664
7946.60 1625
7947.45 1570
7948.29 1627
7949.13 1766
7949.97 1653
7950.81 1768
7951.65 1754
7952.50 1771
7953.34 1626
7954.18 1660
7955.02 1717
7955.86 1654
7956.70 1673
7957.55 1750
7958.39 1586
7959.23 1697
7960.07 1662
7960.91 1562
7961.76 1522
7962.60 1567
7963.44 1516
7964.28 1447
7965.13 1547
7965.97 1493
7966.81 1509
7967.65 1566
7968.50 1615
7969.34 1633
7970.18 1642
7971.02 1515
7971.87 1510
7972.71 1602
7973.55 1510
7974.39 1577
7975.24 1451
7976.08 1429
7976.92 1546
7977.77 1486
7978.61 1476
7979.45 1499
7980.30 1466
7981.14 1492
7981.98 1484
7982.83 1414
7983.67 1525
7984.51 1540
7985.36 1412
7986.20 1412
7987.04 1435
7987.89 1457
7988.73 1370
7989.57 1464
7990.42 1471
7991.26 1336
7992.10 1364
7992.95 1345
7993.79 1376
7994.64 1416
7995.48 1387
7996.32 1347
7997.17 1358
7998.01 1404
7998.86 1308
7999.70 1423
8000.54 1418
8001.39 1334
8002.23 1356
8003.08 1247
8003.92 1280
8004.77 1377
8005.61 1291
8006.45 1334
8007.30 1306
8008.14 1322
8008.99 1343
8009.83 1393
8010.68 1349
8011.52 1316
8012.37 1310
8013.21 1317
8014.06 1362
8014.90 1343
8015.75 1349
8016.59 1297
8017.44 1230
8018.28 1266
8019.13 1210
8019.97 1249
8020.82 1233
8021.66 1235
8022.51 1258
8023.35 1232
8024.20 1226
8025.05 1376
8025.89 1307
8026.74 1284
8027.58 1226
8028.43 1221
8029.27 1174
8030.12 1151
8030.96 1262
8031.81 1233
8032.66 1262
8033.50 1243
8034.35 1352
8035.19 1186
8036.04 1261
8036.89 1317
8037.73 1273
8038.58 1350
8039.43 1283
8040.27 1256
8041.12 1204
8041.96 1240
8042.81 1251
8043.66 1168
8044.50 1172
8045.35 1183
8046.20 1152
8047.04 1237
8047.89 1296
8048.74 1172
8049.58 1235
8050.43 1188
8051.28 1322
8052.12 1245
8052.97 1182
8053.82 1227
8054.67 1167
8055.51 1175
8056.36 1259
8057.21 1235
8058.05 1200
8058.90 1210
8059.75 1264
8060.60 1179
8061.44 1254
8062.29 1256
8063.14 1244
8063.99 1219
8064.83 1222
8065.68 1362
8066.53 1350
8067.38 1177
8068.22 1256
8069.07 1257
8069.92 1106
8070.77 1126
8071.62 1205
8072.46 1216
8073.31 1212
8074.16 1212
8075.01 1243
8075.86 1178
8076.71 1182
8077.55 1190
8078.40 1179
8079.25 1217
8080.10 1181
8080.95 1228
8081.80 1223
8082.64 1211
8083.49 1177
8084.34 1159
8085.19 1137
8086.04 1151
8086.89 1175
8087.74 1177
8088.58 1184
8089.43 1151
8090.28 1188
8091.13 1207
8091.98 1198
8092.83 1197
8093.68 1174
8094.53 1066
8095.38 1128
8096.23 1163
8097.08 1207
8097.93 1185
8098.77 1211
8099.62 1237
8100.47 1257
8101.32 1220
8102.17 1151
8103.02 1206
8103.87 1192
8104.72 1244
8105.57 1254
8106.42 1197
8107.27 1257
8108.12 1252
8108.97 1198
8109.82 1108
8110.67 1141
8111.52 1151
8112.37 1214
8113.22 1234
8114.07 1164
8114.92 1078
8115.77 1165
8116.62 1186
8117.47 1228
8118.32 1178
8119.17 1220
8120.02 1209
8120.87 1283
8121.72 1336
8122.58 1273
8123.43 1215
8124.28 1373
8125.13 1287
8125.98 1416
8126.83 1392
8127.68 1275
8128.53 1211
8129.38 1263
8130.23 1323
8131.08 1242
8131.94 1237
8132.79 1260
8133.64 1221
8134.49 1281
8135.34 1249
8136.19 1275
8137.04 1309
8137.89 1284
8138.75 1256
8139.60 1256
8140.45 1292
8141.30 1239
8142.15 1372
8143.00 1312
8143.86 1247
8144.71 1332
8145.56 1348
8146.41 1403
8147.26 1357
8148.12 1365
8148.97 1322
8149.82 1353
8150.67 1322
8151.52 1326
8152.38 1233
8153.23 1377
8154.08 1392
8154.93 1503
8155.78 1464
8156.64 1446
8157.49 1640
8158.34 1667
8159.19 1604
8160.05 1527
8160.90 1460
8161.75 1406
8162.61 1294
8163.46 1363
8164.31 1293
8165.16 1278
8166.02 1282
8166.87 1309
8167.72 1314
8168.58 1231
8169.43 1272
8170.28 1265
8171.14 1219
8171.99 1208
8172.84 1236
8173.70 1185
8174.55 1210
8175.40 1239
8176.26 1267
8177.11 1216
8177.96 1146
8178.82 1200
8179.67 1255
8180.52 1267
8181.38 1254
8182.23 1193
8183.08 1193
8183.94 1162
8184.79 1150
8185.65 1216
8186.50 1182
8187.35 1145
8188.21 1181
8189.06 1129
8189.92 1208
8190.77 1163
8191.63 1114
8192.48 1184
8193.33 1094
8194.19 1144
8195.04 1166
8195.90 1190
8196.75 1146
8197.61 1143
8198.46 1177
8199.32 1212
8200.17 1117
8201.02 1185
8201.88 1177
8202.73 1126
8203.59 1167
8204.44 1159
8205.30 1130
8206.15 1072
8207.01 1065
8207.86 1178
8208.72 1168
8209.57 1108
8210.43 1157
8211.29 1224
8212.14 1166
8213.00 1141
8213.85 1171
8214.71 1241
8215.56 1200
8216.42 1192
8217.27 1240
8218.13 1250
8218.98 1328
8219.84 1233
8220.70 1205
8221.55 1180
8222.41 1251
8223.26 1279
8224.12 1274
8224.98 1206
8225.83 1273
8226.69 1081
8227.54 1170
8228.40 1211
8229.26 1226
8230.11 1287
8230.97 1213
8231.83 1280
8232.68 1304
8233.54 1287
8234.39 1280
8235.25 1169
8236.11 1152
8236.96 1191
8237.82 1198
8238.68 1146
8239.53 1208
8240.39 1260
8241.25 1144
8242.11 1145
8242.96 1146
8243.82 1064
8244.68 1098
8245.53 1132
8246.39 1086
8247.25 1095
8248.10 1208
8248.96 1268
8249.82 1219
8250.68 1192
8251.53 1165
8252.39 1239
8253.25 1160
8254.11 1224
8254.96 1176
8255.82 1233
8256.68 1196
8257.54 1173
8258.39 1210
8259.25 1259
8260.11 1276
8260.97 1113
8261.83 1123
8262.68 1213
8263.54 1130
8264.40 1155
8265.26 1159
8266.12 1168
8266.97 1098
8267.83 1234
8268.69 1221
8269.55 1157
8270.41 1159
8271.27 1144
8272.12 1111
8272.98 1104
8273.84 1143
8274.70 1221
8275.56 1239
8276.42 1205
8277.28 1251
8278.13 1209
8278.99 1166
8279.85 1162
8280.71 1181
8281.57 1145
8282.43 1208
8283.29 1128
8284.15 1188
8285.01 1308
8285.87 1223
8286.72 1094
8287.58 1269
8288.44 1325
8289.30 1305
8290.16 1204
8291.02 1177
8291.88 1171
8292.74 1184
8293.60 1205
8294.46 1253
8295.32 1326
8296.18 1377
8297.04 1280
8297.90 1250
8298.76 1163
8299.62 1268
8300.48 1257
8301.34 1303
8302.20 1239
8303.06 1277
8303.92 1255
8304.78 1197
8305.64 1216
8306.50 1326
8307.36 1314
8308.22 1247
8309.08 1295
8309.94 1278
8310.80 1242
8311.66 1230
8312.52 1285
8313.38 1272
8314.24 1177
8315.10 1246
8315.96 1243
8316.83 1373
8317.69 1418
8318.55 1437
8319.41 1385
8320.27 1244
8321.13 1306
8321.99 1393
8322.85 1359
8323.71 1307
8324.57 1241
8325.44 1307
8326.30 1255
8327.16 1295
8328.02 1269
8328.88 1213
8329.74 1189
8330.60 1230
8331.47 1292
8332.33 1338
8333.19 1301
8334.05 1192
8334.91 1167
8335.77 1190
8336.64 1256
8337.50 1172
8338.36 1228
8339.22 1268
8340.08 1264
8340.94 1254
8341.81 1239
8342.67 1297
8343.53 1234
8344.39 1253
8345.26 1361
8346.12 1311
8346.98 1311
8347.84 1381
8348.71 1324
8349.57 1397
8350.43 1439
8351.29 1396
8352.16 1439
8353.02 1449
8353.88 1406
8354.74 1452
8355.61 1412
8356.47 1415
8357.33 1433
8358.19 1358
8359.06 1372
8359.92 1399
8360.78 1382
8361.65 1328
8362.51 1321
8363.37 1315
8364.24 1342
8365.10 1317
8365.96 1344
8366.83 1346
8367.69 1407
8368.55 1423
8369.42 1450
8370.28 1485
8371.14 1535
8372.01 1503
8372.87 1405
8373.73 1436
8374.60 1465
8375.46 1516
8376.33 1513
8377.19 1513
8378.05 1393
8378.92 1518
8379.78 1523
8380.65 1536
8381.51 1529
8382.37 1463
8383.24 1593
8384.10 1589
8384.97 1562
8385.83 1704
8386.70 1688
8387.56 1514
8388.42 1638
8389.29 1667
8390.15 1660
8391.02 1505
8391.88 1597
8392.75 1721
8393.61 1611
8394.48 1634
8395.34 1733
8396.21 1642
8397.07 1658
8397.94 1645
8398.80 1708
8399.67 1740
8400.53 1778
8401.40 1763
8402.26 1815
8403.13 1767
8403.99 1856
8404.86 1870
8405.72 1918
8406.59 1891
8407.45 1838
8408.32 1870
8409.19 1881
8410.05 1932
8410.92 1923
8411.78 1954
8412.65 1917
8413.51 1983
8414.38 2171
8415.25 2127
8416.11 2087
8416.98 2019
8417.84 2073
8418.71 2140
8419.58 2202
8420.44 2139
8421.31 2139
8422.17 2168
8423.04 2191
8423.91 2264
8424.77 2272
8425.64 2332
8426.51 2421
8427.37 2581
8428.24 2601
8429.11 2586
8429.97 2405
8430.84 2553
8431.71 2637
8432.57 2729
8433.44 2673
8434.31 2608
8435.17 2711
8436.04 2758
8436.91 2777
8437.77 2817
8438.64 2918
8439.51 2883
8440.38 3101
8441.24 3012
8442.11 3180
8442.98 3249
8443.84 3286
8444.71 3500
8445.58 3416
8446.45 3501
8447.31 3578
8448.18 3526
8449.05 3499
8449.92 3555
8450.78 3496
8451.65 3533
8452.52 3627
8453.39 3853
8454.26 4224
8455.12 4726
8455.99 5319
8456.86 5875
8457.73 6506
8458.60 7128
8459.46 7370
8460.33 7447
8461.20 7067
8462.07 6430
8462.94 5985
8463.81 5527
8464.67 4927
8465.54 4760
8466.41 4679
8467.28 4688
8468.15 5187
8469.02 5866
8469.89 7153
8470.75 8672
8471.62 9984
8472.49 10915
8473.36 11258
8474.23 10814
8475.10 9741
8475.97 8654
8476.84 7418
8477.71 6226
8478.57 5235
8479.44 4446
8480.31 3941
8481.18 3503
8482.05 3186
8482.92 3044
8483.79 2905
8484.66 2955
8485.53 2821
8486.40 2692
8487.27 2914
8488.14 2811
8489.01 2671
8489.88 2656
8490.75 2667
8491.62 2604
8492.49 2663
8493.36 2618
8494.23 2551
8495.10 2571
8495.97 2571
8496.84 2498
8497.71 2579
8498.58 2518
8499.45 2580
8500.32 2699
8501.19 2792
8502.06 2514
8502.93 2502
8503.80 2520
8504.67 2423
8505.54 2473
8506.41 2536
8507.28 2658
8508.15 2737
8509.02 2980
8509.89 2947
8510.76 2951
8511.63 3065
8512.51 2996
8513.38 2912
8514.25 2877
8515.12 2665
8515.99 2621
8516.86 2544
8517.73 2597
8518.60 2496
8519.47 2587
8520.35 2554
8521.22 2421
8522.09 2435
8522.96 2429
8523.83 2409
8524.70 2462
8525.57 2520
8526.45 2528
8527.32 2452
8528.19 2504
8529.06 2647
8529.93 2634
8530.80 2590
8531.68 2716
8532.55 2675
8533.42 2730
8534.29 2732
8535.16 2769
8536.04 2810
8536.91 2829
8537.78 2686
8538.65 2695
8539.52 2764
8540.40 2695
8541.27 2667
8542.14 2605
8543.01 2525
8543.89 2623
8544.76 2649
8545.63 2617
8546.50 2507
8547.38 2590
8548.25 2554
8549.12 2689
8549.99 2794
8550.87 2688
8551.74 2641
8552.61 2700
8553.49 2704
8554.36 2738
8555.23 2808
8556.11 2788
8556.98 2680
8557.85 2685
8558.73 2708
8559.60 2558
8560.47 2564
8561.35 2369
8562.22 2262
8563.09 2211
8563.97 2189
8564.84 2145
8565.71 2067
8566.59 2084
8567.46 2130
8568.33 2234
8569.21 2156
8570.08 2109
8570.96 2039
8571.83 2072
8572.70 2024
8573.58 1945
8574.45 1899
8575.33 1953
8576.20 1960
8577.07 1957
8577.95 1857
8578.82 1927
8579.70 1845
8580.57 1811
8581.45 1882
8582.32 1910
8583.19 1908
8584.07 1897
8584.94 1962
8585.82 1925
8586.69 1980
8587.57 1995
8588.44 1950
8589.32 1824
8590.19 1918
8591.07 1870
8591.94 1810
8592.82 1806
8593.69 1826
8594.57 1851
8595.44 1815
8596.32 1849
8597.19 1767
8598.07 1927
8598.94 1820
8599.82 1755
8600.69 1845
8601.57 1857
8602.44 1931
8603.32 1859
8604.20 1865
8605.07 1992
8605.95 1810
8606.82 1822
8607.70 1870
8608.57 1855
8609.45 1913
8610.33 1940
8611.20 1952
8612.08 1891
8612.95 1887
8613.83 1834
8614.71 1984
8615.58 1919
8616.46 1959
8617.33 1952
8618.21 1982
8619.09 2015
8619.96 1920
8620.84 1907
8621.72 2054
8622.59 1961
8623.47 1959
8624.35 1938
8625.22 1950
8626.10 1996
8626.98 1990
8627.85 2156
8628.73 2153
8629.61 2039
8630.48 2193
8631.36 2082
8632.24 2157
8633.11 2155
8633.99 2158
8634.87 2118
8635.74 2133
8636.62 2274
8637.50 2051
8638.38 1994
8639.25 2071
8640.13 2143
8641.01 2244
8641.89 2253
8642.76 2303
8643.64 2278
8644.52 2257
8645.40 2318
8646.27 2323
8647.15 2347
8648.03 2452
8648.91 2382
8649.79 2511
8650.66 2468
8651.54 2597
8652.42 2564
8653.30 2631
8654.18 2594
8655.05 2406
8655.93 2456
8656.81 2585
8657.69 2514
8658.57 2574
8659.45 2599
8660.32 2572
8661.20 2552
8662.08 2517
8662.96 2474
8663.84 2582
8664.72 2553
8665.60 2571
8666.47 2552
8667.35 2497
8668.23 2729
8669.11 2753
8669.99 2738
8670.87 2893
8671.75 3007
8672.63 3152
8673.51 3282
8674.38 3649
8675.26 3943
8676.14 4074
8677.02 4363
8677.90 4338
8678.78 4236
8679.66 4105
8680.54 3939
8681.42 3789
8682.30 3559
8683.18 3403
8684.06 3212
8684.94 3165
8685.82 3081
8686.70 3070
8687.58 3089
8688.46 3332
8689.34 3445
8690.22 3839
8691.10 4320
8691.98 5062
8692.86 5820
8693.74 6828
8694.62 7499
8695.50 7694
8696.38 7594
8697.26 7079
8698.14 6299
8699.02 5660
8699.90 4779
8700.78 4203
8701.66 3673
8702.54 3297
8703.42 2929
8704.30 2713
8705.18 2604
8706.06 2530
8706.94 2371
8707.82 2211
8708.71 2265
8709.59 2194
8710.47 2144
8711.35 2145
8712.23 2225
8713.11 2088
8713.99 2001
8714.87 2103
8715.75 2061
8716.64 2088
8717.52 2005
8718.40 1994
8719.28 1976
8720.16 1952
8721.04 2061
8721.92 1965
8722.81 1992
8723.69 2067
8724.57 2090
8725.45 2031
8726.33 2026
8727.21 1983
8728.10 1949
8728.98 1979
8729.86 2188
8730.74 2236
8731.62 2173
8732.51 2231
8733.39 2439
8734.27 2286
8735.15 2309
8736.03 2158
8736.92 1998
8737.80 2021
8738.68 2027
8739.56 1993
8740.45 1988
8741.33 1910
8742.21 1844
8743.09 1830
8743.98 1851
8744.86 1799
8745.74 1846
8746.63 1913
8747.51 1964
8748.39 1970
8749.27 1956
8750.16 1874
8751.04 1843
8751.92 1868
8752.81 1911
8753.69 1867
8754.57 1965
8755.46 2001
8756.34 2047
8757.22 1928
8758.11 2059
8758.99 2139
8759.87 2083
8760.76 2063
8761.64 2108
8762.52 2294
8763.41 2195
8764.29 2096
8765.17 1927
8766.06 1970
8766.94 2046
8767.83 2011
8768.71 1971
8769.59 2024
8770.48 2197
8771.36 2048
8772.25 1958
8773.13 2056
8774.01 2064
8774.90 1969
8775.78 1963
8776.67 1841
8777.55 1825
8778.44 1868
8779.32 1767
8780.20 1806
8781.09 1771
8781.97 1745
8782.86 1636
8783.74 1622
8784.63 1767
8785.51 1689
8786.40 1731
8787.28 1659
8788.17 1733
8789.05 1679
8789.94 1677
8790.82 1625
8791.71 1830
8792.59 1907
8793.48 1916
8794.36 1931
8795.25 1936
8796.13 2035
8797.02 1907
8797.90 1723
8798.79 1698
8799.67 1761
8800.56 1777
8801.45 1744
8802.33 1656
8803.22 1591
8804.10 1634
8804.99 1546
8805.87 1546
8806.76 1576
8807.65 1668
8808.53 1701
8809.42 1563
8810.30 1560
8811.19 1435
8812.08 1513
8812.96 1565
8813.85 1499
8814.73 1422
8815.62 1397
8816.51 1357
8817.39 1360
8818.28 1362
8819.17 1404
8820.05 1328
8820.94 1376
8821.83 1363
8822.71 1411
8823.60 1415
8824.49 1426
8825.37 1426
8826.26 1400
8827.15 1389
8828.03 1284
8828.92 1341
8829.81 1399
8830.69 1381
8831.58 1389
8832.47 1475
8833.36 1351
8834.24 1427
8835.13 1352
8836.02 1312
8836.90 1335
8837.79 1365
8838.68 1351
8839.57 1281
8840.45 1346
8841.34 1346
8842.23 1331
8843.12 1360
8844.01 1477
8844.89 1271
8845.78 1283
8846.67 1339
8847.56 1375
8848.44 1278
8849.33 1298
8850.22 1229
8851.11 1241
8852.00 1290
8852.88 1253
8853.77 1262
8854.66 1182
8855.55 1221
8856.44 1196
8857.33 1272
8858.21 1288
8859.10 1238
8859.99 1214
8860.88 1269
8861.77 1268
8862.66 1256
8863.55 1307
8864.43 1306
8865.32 1183
8866.21 1352
8867.10 1309
8867.99 1192
8868.88 1253
8869.77 1288
8870.66 1221
8871.55 1176
8872.44 1230
8873.32 1213
8874.21 1176
8875.10 1212
8875.99 1195
8876.88 1197
8877.77 1146
8878.66 1259
8879.55 1273
8880.44 1128
8881.33 1134
8882.22 1118
8883.11 1107
8884.00 1075
8884.89 1040
8885.78 1051
8886.67 1083
8887.56 1130
8888.45 1135
8889.34 1085
8890.23 1148
8891.12 1136
8892.01 1174
8892.90 1198
8893.79 1079
8894.68 1121
8895.57 1146
8896.46 1144
8897.35 1127
8898.24 1103
8899.13 1096
8900.02 1178
8900.91 1141
8901.80 1105
8902.69 1120
8903.58 1056
8904.47 1086
8905.36 1098
8906.26 1061
8907.15 1069
8908.04 1110
8908.93 1126
8909.82 1041
8910.71 1109
8911.60 1032
8912.49 1066
8913.38 1128
8914.28 1068
8915.17 1158
8916.06 1117
8916.95 1112
8917.84 1102
8918.73 1022
8919.62 1018
8920.52 1064
8921.41 1084
8922.30 1034
8923.19 1057
8924.08 991
8924.97 1062
8925.87 1107
8926.76 977
8927.65 1009
8928.54 1023
8929.43 1004
8930.33 1019
8931.22 967
8932.11 935
8933.00 973
8933.89 1007
8934.79 986
8935.68 1039
8936.57 1050
8937.46 955
8938.36 1073
8939.25 1046
8940.14 992
8941.03 946
8941.93 1020
8942.82 1057
8943.71 1087
8944.60 1014
8945.50 967
8946.39 1023
8947.28 1067
8948.18 1001
8949.07 958
8949.96 1060
8950.85 1019
8951.75 1044
8952.64 1103
8953.53 1037
8954.43 1000
8955.32 1034
8956.21 1026
8957.11 1000
8958.00 990
8958.89 1064
8959.79 1046
8960.68 990
8961.57 1084
8962.47 1076
8963.36 1046
8964.26 1021
8965.15 1059
8966.04 1081
8966.94 1049
8967.83 1015
8968.73 1085
8969.62 1099
8970.51 1037
8971.41 1020
8972.30 1049
8973.20 1080
8974.09 1096
8974.98 1059
8975.88 1010
8976.77 1054
8977.67 1094
8978.56 1085
8979.46 1076
8980.35 1059
8981.25 971
8982.14 983
8983.03 1021
8983.93 982
8984.82 943
8985.72 945
8986.61 902
8987.51 838
8988.40 940
8989.30 971
8990.19 951
8991.09 900
8991.98 987
8992.88 960
8993.77 903
8994.67 941
8995.56 942
8996.46 898
8997.36 955
8998.25 901
8999.15 986
9000.04 899
9000.94 947
9001.83 945
9002.73 967
9003.62 1016
9004.52 987
9005.42 961
9006.31 1057
9007.21 998
9008.10 932
9009.00 932
9009.90 945
9010.79 928
9011.69 932
9012.58 925
9013.48 926
9014.38 976
9015.27 931
9016.17 918
9017.07 972
9017.96 927
9018.86 883
9019.76 889
9020.65 946
9021.55 916
9022.44 913
9023.34 942
9024.24 887
9025.14 924
9026.03 932
9026.93 886
9027.83 917
9028.72 907
9029.62 887
9030.52 864
9031.41 950
9032.31 963
9033.21 922
9034.11 1022
9035.00 947
9035.90 928
9036.80 950
9037.69 938
9038.59 941
9039.49 951
9040.39 876
9041.28 996
9042.18 987
9043.08 896
9043.98 894
9044.88 943
9045.77 917
9046.67 946
9047.57 911
9048.47 965
9049.36 1019
9050.26 937
9051.16 959
9052.06 974
9052.96 939
9053.86 1020
9054.75 1042
9055.65 985
9056.55 904
9057.45 944
9058.35 902
9059.25 903
9060.14 899
9061.04 958
9061.94 1047
9062.84 993
9063.74 966
9064.64 934
9065.54 978
9066.44 1037
9067.33 986
9068.23 949
9069.13 910
9070.03 981
9070.93 983
9071.83 944
9072.73 909
9073.63 912
9074.53 920
9075.43 885
9076.33 910
9077.22 978
9078.12 926
9079.02 966
9079.92 922
9080.82 894
9081.72 875
9082.62 949
9083.52 975
9084.42 909
9085.32 924
9086.22 901
9087.12 968
9088.02 1005
9088.92 959
9089.82 894
9090.72 935
9091.62 1001
9092.52 968
9093.42 963
9094.32 960
9095.22 975
9096.12 973
9097.02 988
9097.92 991
9098.82 982
9099.72 1019
9100.62 972
9101.52 972
9102.43 942
9103.33 938
9104.23 925
9105.13 889
9106.03 934
9106.93 932
9107.83 961
9108.73 908
9109.63 916
9110.53 884
9111.43 872
9112.33 869
9113.24 944
9114.14 963
9115.04 922
9115.94 954
9116.84 900
9117.74 912
9118.64 915
9119.55 952
9120.45 894
9121.35 893
9122.25 919
9123.15 906
9124.05 967
9124.96 895
9125.86 919
9126.76 907
9127.66 936
9128.56 903
9129.46 917
9130.37 884
9131.27 924
9132.17 893
9133.07 915
9133.97 915
9134.88 946
9135.78 915
9136.68 927
9137.58 922
9138.49 890
9139.39 890
9140.29 932
9141.19 870
9142.10 881
9143.00 927
9143.90 919
9144.80 1023
9145.71 957
9146.61 885
9147.51 980
9148.42 1008
9149.32 930
9150.22 929
9151.12 909
9152.03 907
9152.93 981
9153.83 899
9154.74 959
9155.64 964
9156.54 911
9157.45 917
9158.35 930
9159.25 924
9160.16 926
9161.06 969
9161.96 890
9162.87 935
9163.77 899
9164.68 923
9165.58 942
9166.48 914
9167.39 925
9168.29 884
9169.19 883
9170.10 935
9171.00 896
9171.91 893
9172.81 911
9173.72 918
9174.62 957
9175.52 869
9176.43 861
9177.33 933
9178.24 901
9179.14 944
9180.05 894
9180.95 899
9181.85 899
9182.76 917
9183.66 950
9184.57 886
9185.47 903
9186.38 974
9187.28 968
9188.19 1017
9189.09 999
9190.00 949
9190.90 946
9191.81 876
9192.71 903
9193.62 876
9194.52 875
9195.43 890
9196.33 925
9197.24 928
9198.14 1026
9199.05 957
9199.96 980
9200.86 1015
9201.77 1133
9202.67 1051
9203.58 1056
9204.48 1070
9205.39 1000
9206.29 971
9207.20 951
9208.11 944
9209.01 945
9209.92 893
9210.82 936
9211.73 936
9212.64 907
9213.54 936
9214.45 974
9215.35 870
9216.26 892
9217.17 960
9218.07 978
9218.98 1080
9219.89 1155
9220.79 1161
9221.70 1047
9222.61 1027
9223.51 1020
9224.42 1029
9225.33 992
9226.23 956
9227.14 967
9228.05 901
9228.95 910
9229.86 903
9230.77 872
9231.67 926
9232.58 966
9233.49 968
9234.40 935
9235.30 926
9236.21 971
9237.12 1010
9238.02 952
9238.93 865
9239.84 922
9240.75 937
9241.65 849
9242.56 887
9243.47 875
9244.38 887
9245.28 805
9246.19 879
9247.10 896
9248.01 899
9248.92 833
9249.82 898
9250.73 887
9251.64 942
9252.55 859
9253.46 842
9254.36 883
9255.27 897
9256.18 836
9257.09 859
9258.00 871
9258.90 924
9259.81 920
9260.72 895
9261.63 906
9262.54 837
9263.45 953
9264.36 931
9265.26 924
9266.17 891
9267.08 836
9267.99 883
9268.90 946
9269.81 873
9270.72 929
9271.63 884
9272.54 859
9273.44 894
9274.35 840
9275.26 914
9276.17 926
9277.08 941
9277.99 887
9278.90 928
9279.81 935
9280.72 955
9281.63 952
9282.54 922
9283.45 968
9284.36 887
9285.27 948
9286.18 978
9287.09 940
9288.00 866
9288.91 949
9289.82 983
9290.73 925
9291.64 900
9292.55 867
9293.46 881
9294.37 930
9295.28 907
9296.19 922
9297.10 936
9298.01 910
9298.92 912
9299.83 897
9300.74 883
9301.65 890
9302.56 946
9303.47 1074
9304.38 1034
9305.29 960
9306.20 976
9307.11 1004
9308.02 1000
9308.93 951
9309.84 982
9310.75 972
9311.67 957
9312.58 1029
9313.49 995
9314.40 1002
9315.31 940
9316.22 979
9317.13 984
9318.04 929
9318.95 897
9319.87 918
9320.78 953
9321.69 944
9322.60 916
9323.51 1040
9324.42 936
9325.34 925
9326.25 897
9327.16 948
9328.07 916
9328.98 900
9329.89 949
9330.81 952
9331.72 917
9332.63 928
9333.54 898
9334.45 913
9335.37 893
9336.28 971
9337.19 986
9338.10 973
9339.01 903
9339.93 924
9340.84 939
9341.75 929
9342.66 937
9343.58 998
9344.49 975
9345.40 943
9346.31 960
9347.23 943
9348.14 935
9349.05 871
9349.97 924
9350.88 955
9351.79 990
9352.70 940
9353.62 882
9354.53 969
9355.44 953
9356.36 954
9357.27 979
9358.18 905
9359.10 885
9360.01 994
9360.92 977
9361.84 947
9362.75 957
9363.66 897
9364.58 893
9365.49 874
9366.40 955
9367.32 918
9368.23 923
9369.15 926
9370.06 915
9370.97 976
9371.89 1024
9372.80 971
9373.71 911
9374.63 919
9375.54 1030
9376.46 1022
9377.37 1011
9378.29 1038
9379.20 1081
9380.11 979
9381.03 969
9381.94 983
9382.86 976
9383.77 1016
9384.69 985
9385.60 989
9386.51 1027
9387.43 972
9388.34 1029
9389.26 994
9390.17 1021
9391.09 1070
9392.00 1127
9392.92 1162
9393.83 1193
9394.75 1095
9395.66 1047
9396.58 1122
9397.49 1209
9398.41 1111
9399.32 1181
9400.24 1223
9401.15 1196
9402.07 1054
9402.99 1042
9403.90 1125
9404.82 1132
9405.73 1068
9406.65 1029
9407.56 1075
9408.48 1087
9409.39 1048
9410.31 1054
9411.23 1080
9412.14 1060
9413.06 1072
9413.97 1079
9414.89 1106
9415.81 1151
9416.72 1131
9417.64 1059
9418.55 1123
9419.47 1037
9420.39 1044
9421.30 1072
9422.22 1088
9423.14 1137
9424.05 1102
9424.97 998
9425.89 975
9426.80 1036
9427.72 1078
9428.64 1069
9429.55 1089
9430.47 1077
9431.39 1074
9432.30 1142
9433.22 1104
9434.14 1154
9435.05 1109
9435.97 1122
9436.89 1182
9437.80 1216
9438.72 1146
9439.64 1167
9440.56 1173
9441.47 1203
9442.39 1141
9443.31 1184
9444.23 1256
9445.14 1231
9446.06 1144
9446.98 1136
9447.90 1131
9448.81 1155
9449.73 1149
9450.65 1167
9451.57 1207
9452.48 1347
9453.40 1466
9454.32 1475
9455.24 1510
9456.16 1564
9457.07 1573
9457.99 1492
9458.91 1439
9459.83 1374
9460.75 1294
9461.66 1281
9462.58 1296
9463.50 1127
9464.42 1132
9465.34 1143
9466.26 1153
9467.18 1168
9468.09 1156
9469.01 1098
9469.93 1136
9470.85 1127
9471.77 1135
9472.69 1124
9473.61 1089
9474.53 1173
9475.44 1182
9476.36 1122
9477.28 1111
9478.20 1153
9479.12 1205
9480.04 1160
9480.96 1146
9481.88 1155
9482.80 1263
9483.72 1301
9484.64 1219
9485.56 1196
9486.47 1262
9487.39 1191
9488.31 1193
9489.23 1225
9490.15 1210
9491.07 1313
9491.99 1304
9492.91 1230
9493.83 1200
9494.75 1215
9495.67 1165
9496.59 1183
9497.51 1151
9498.43 1124
9499.35 1216
9500.27 1181
9501.19 1180
9502.11 1161
9503.03 1244
9503.95 1180
9504.87 1178
9505.79 1208
9506.71 1245
9507.64 1178
9508.56 1147
9509.48 1271
9510.40 1182
9511.32 1171
9512.24 1344
9513.16 1370
9514.08 1286
9515.00 1202
9515.92 1332
9516.84 1407
9517.76 1394
9518.68 1351
9519.61 1470
9520.53 1417
9521.45 1363
9522.37 1362
9523.29 1327
9524.21 1344
9525.13 1324
9526.05 1381
9526.98 1371
9527.90 1377
9528.82 1390
9529.74 1516
9530.66 1548
9531.58 1675
9532.51 1824
9533.43 1872
9534.35 2179
9535.27 2285
9536.19 2280
9537.11 2281
9538.04 2094
9538.96 1941
9539.88 1935
9540.80 1886
9541.73 1750
9542.65 1595
9543.57 1576
9544.49 1498
9545.41 1451
9546.34 1429
9547.26 1394
9548.18 1347
9549.10 1354
9550.03 1361
9550.95 1378
9551.87 1314
9552.79 1284
9553.72 1255
9554.64 1335
9555.56 1281
9556.49 1291
9557.41 1352
9558.33 1315
9559.25 1357
9560.18 1409
9561.10 1463
9562.02 1509
9562.95 1538
9563.87 1432
9564.79 1430
9565.72 1381
9566.64 1317
9567.56 1271
9568.49 1394
9569.41 1340
9570.33 1324
9571.26 1370
9572.18 1268
9573.11 1318
9574.03 1283
9574.95 1294
9575.88 1284
9576.80 1273
9577.72 1319
9578.65 1305
9579.57 1255
9580.50 1289
9581.42 1275
9582.34 1225
9583.27 1203
9584.19 1206
9585.12 1236
9586.04 1180
9586.97 1161
9587.89 1104
9588.81 1120
9589.74 1173
9590.66 1258
9591.59 1256
9592.51 1271
9593.44 1274
9594.36 1309
9595.29 1300
9596.21 1320
9597.14 1290
9598.06 1319
9598.99 1347
9599.91 1366
9600.84 1369
9601.76 1422
9602.69 1383
9603.61 1409
9604.54 1334
9605.46 1385
9606.39 1390
9607.31 1413
9608.24 1411
9609.16 1507
9610.09 1435
9611.01 1521
9611.94 1567
9612.87 1514
9613.79 1564
9614.72 1515
9615.64 1515
9616.57 1556
9617.49 1554
9618.42 1561
9619.35 1602
9620.27 1620
9621.20 1477
9622.12 1560
9623.05 1527
9623.98 1540
9624.90 1593
9625.83 1540
9626.76 1546
9627.68 1619
9628.61 1664
9629.53 1573
9630.46 1573
9631.39 1657
9632.31 1739
9633.24 1750
9634.17 1777
9635.09 1704
9636.02 1892
9636.95 1713
9637.87 1753
9638.80 1885
9639.73 1970
9640.65 1915
9641.58 1974
9642.51 1808
9643.44 1854
9644.36 1887
9645.29 1864
9646.22 1932
9647.14 2083
9648.07 2149
9649.00 2257
9649.93 2565
9650.85 2648
9651.78 2724
9652.71 2599
9653.64 2560
9654.56 2481
9655.49 2530
9656.42 2394
9657.35 2250
9658.27 1990
9659.20 2027
9660.13 2044
9661.06 1939
9661.99 1993
9662.91 1992
9663.84 1829
9664.77 1844
9665.70 1792
9666.63 1973
9667.56 1809
9668.48 1809
9669.41 1950
9670.34 1977
9671.27 1895
9672.20 1989
9673.13 1866
9674.05 1984
9674.98 2038
9675.91 2076
9676.84 2064
9677.77 1958
9678.70 2051
9679.63 1968
9680.56 1939
9681.48 1833
9682.41 2003
9683.34 2172
9684.27 2068
9685.20 2101
9686.13 2046
9687.06 2043
9687.99 2108
9688.92 2120
9689.85 2164
9690.78 2174
9691.71 2127
9692.63 2253
9693.56 2290
9694.49 2201
9695.42 2155
9696.35 2299
9697.28 2335
9698.21 2377
9699.14 2403
9700.07 2554
9701.00 2549
9701.93 2556
9702.86 2478
9703.79 2384
9704.72 2462
9705.65 2282
9706.58 2161
9707.51 2204
9708.44 2106
9709.37 2036
9710.30 2013
9711.23 2151
9712.16 2156
9713.09 2244
9714.02 2172
9714.95 2132
9715.89 2202
9716.82 2245
9717.75 2373
9718.68 2392
9719.61 2400
9720.54 2321
9721.47 2216
9722.40 2203
9723.33 2081
9724.26 1988
9725.19 2034
9726.12 1914
9727.06 1897
9727.99 1989
9728.92 2005
9729.85 1940
9730.78 1900
9731.71 2062
9732.64 1975
9733.57 1953
9734.51 1994
9735.44 1998
9736.37 2170
9737.30 2090
9738.23 1990
9739.16 1995
9740.10 2031
9741.03 1973
9741.96 1860
9742.89 1832
9743.82 1790
9744.75 1845
9745.69 1767
9746.62 1685
9747.55 1737
9748.48 1751
9749.41 1759
9750.35 1794
9751.28 1768
9752.21 1601
9753.14 1635
9754.08 1702
9755.01 1725
9755.94 1665
9756.87 1621
9757.81 1606
9758.74 1689
9759.67 1596
9760.60 1629
9761.54 1661
9762.47 1619
9763.40 1663
9764.34 1626
9765.27 1667
9766.20 1668
9767.13 1635
9768.07 1658
9769.00 1701
9769.93 1728
9770.87 1729
9771.80 1682
9772.73 1671
9773.67 1680
9774.60 1666
9775.53 1659
9776.47 1684
9777.40 1703
9778.33 1711
9779.27 1745
9780.20 1846
9781.14 1855
9782.07 1934
9783.00 1955
9783.94 1985
9784.87 1993
9785.80 1907
9786.74 1813
9787.67 1852
9788.61 1813
9789.54 1846
9790.47 1782
9791.41 1697
9792.34 1661
9793.28 1725
9794.21 1588
9795.15 1626
9796.08 1658
9797.01 1513
9797.95 1596
9798.88 1653
9799.82 1575
9800.75 1686
9801.69 1689
9802.62 1678
9803.56 1670
9804.49 1720
9805.43 1559
9806.36 1474
9807.30 1492
9808.23 1456
9809.17 1360
9810.10 1405
9811.04 1399
9811.97 1374
9812.91 1362
9813.84 1404
9814.78 1464
9815.71 1435
9816.65 1292
9817.58 1316
9818.52 1308
9819.46 1284
9820.39 1355
9821.33 1283
9822.26 1335
9823.20 1259
9824.13 1260
9825.07 1365
9826.00 1342
9826.94 1254
9827.88 1254
9828.81 1186
9829.75 1276
9830.68 1273
9831.62 1294
9832.56 1240
9833.49 1308
9834.43 1295
9835.37 1238
9836.30 1281
9837.24 1221
9838.17 1230
9839.11 1280
9840.05 1281
9840.98 1333
9841.92 1329
9842.86 1249
9843.79 1332
9844.73 1285
9845.67 1273
9846.60 1340
9847.54 1330
9848.48 1335
9849.42 1295
9850.35 1401
9851.29 1380
9852.23 1273
9853.16 1251
9854.10 1237
9855.04 1314
9855.98 1333
9856.91 1277
9857.85 1337
9858.79 1439
9859.72 1441
9860.66 1391
9861.60 1290
9862.54 1330
9863.47 1350
9864.41 1318
9865.35 1321
9866.29 1355
9867.23 1218
9868.16 1237
9869.10 1234
9870.04 1189
9870.98 1196
9871.92 1219
9872.85 1297
9873.79 1275
9874.73 1283
9875.67 1291
9876.61 1281
9877.54 1269
9878.48 1238
9879.42 1299
9880.36 1253
9881.30 1244
9882.24 1256
9883.18 1242
9884.11 1219
9885.05 1169
9885.99 1215
9886.93 1317
9887.87 1246
9888.81 1231
9889.75 1200
9890.69 1217
9891.62 1214
9892.56 1231
9893.50 1190
9894.44 1222
9895.38 1214
9896.32 1201
9897.26 1185
9898.20 1168
9899.14 1111
9900.08 1108
9901.02 1147
9901.96 1115
9902.90 1110
9903.83 1171
9904.77 1188
9905.71 1172
9906.65 1261
9907.59 1265
9908.53 1203
9909.47 1192
9910.41 1145
9911.35 1224
9912.29 1168
9913.23 1167
9914.17 1288
9915.11 1210
9916.05 1129
9916.99 1176
9917.93 1163
9918.87 1256
9919.81 1192
9920.75 1157
9921.69 1171
9922.64 1221
9923.58 1318
9924.52 1328
9925.46 1338
9926.40 1553
9927.34 1681
9928.28 1754
9929.22 1806
9930.16 2033
9931.10 1980
9932.04 1934
9932.98 1809
9933.92 1676
9934.87 1608
9935.81 1445
9936.75 1400
9937.69 1344
9938.63 1264
9939.57 1233
9940.51 1229
9941.45 1110
9942.39 1056
9943.34 1102
9944.28 1146
9945.22 1135
9946.16 1134
9947.10 1099
9948.04 1069
9948.99 1140
9949.93 1078
9950.87 1072
9951.81 1033
9952.75 1067
9953.69 1015
9954.64 1032
9955.58 1027
9956.52 1103
9957.46 1098
9958.41 1115
9959.35 1036
9960.29 932
9961.23 1051
9962.17 1029
9963.12 914
9964.06 990
9965.00 1013
9965.94 1003
9966.89 1053
9967.83 1048
9968.77 1044
9969.71 1091
9970.66 1061
9971.60 1001
9972.54 1066
9973.49 999
9974.43 982
9975.37 995
9976.31 997
9977.26 1031
9978.20 977
9979.14 909
9980.09 964
9981.03 999
9981.97 998
9982.92 933
9983.86 909
9984.80 921
9985.75 1011
9986.69 1049
9987.63 1051
9988.58 953
9989.52 1006
9990.46 1009
9991.41 995
9992.35 1092
9993.30 1004
9994.24 993
9995.18 1012
9996.13 967
9997.07 920
9998.02 986
9998.96 1009
9999.90 1001
10000.85 1029
10001.79 1052
10002.74 1042
10003.68 1011
10004.62 1010
10005.57 991
10006.51 943
10007.46 933
10008.40 1005
10009.35 1020
10010.29 956
10011.24 1002
10012.18 1006
10013.13 1039
10014.07 1000
10015.01 950
10015.96 981
10016.90 992
10017.85 1012
10018.79 951
10019.74 943
10020.68 986
10021.63 930
10022.58 1030
10023.52 976
10024.47 989
10025.41 923
10026.36 943
10027.30 955
10028.25 910
10029.19 932
10030.14 869
10031.08 914
10032.03 958
10032.98 965
10033.92 923
10034.87 1014
10035.81 873
10036.76 933
10037.70 991
10038.65 920
10039.60 957
10040.54 919
10041.49 939
10042.43 936
10043.38 895
10044.33 898
10045.27 950
10046.22 891
10047.17 905
10048.11 949
10049.06 915
10050.00 852
10050.95 952
10051.90 912
10052.84 862
10053.79 876
10054.74 871
10055.68 907
10056.63 892
10057.58 942
10058.52 928
10059.47 955
10060.42 878
10061.37 911
10062.31 868
10063.26 900
10064.21 934
10065.15 898
10066.10 837
10067.05 925
10068.00 854
10068.94 867
10069.89 829
10070.84 862
10071.79 891
10072.73 855
10073.68 827
10074.63 833
10075.58 818
10076.52 895
10077.47 915
10078.42 903
10079.37 877
10080.32 894
10081.26 838
10082.21 906
10083.16 970
10084.11 914
10085.06 876
10086.00 857
10086.95 835
10087.90 836
10088.85 859
10089.80 859
10090.75 859
10091.69 949
10092.64 871
10093.59 870
10094.54 913
10095.49 843
10096.44 822
10097.39 842
10098.33 825
10099.28 800
10100.23 855
10101.18 878
10102.13 876
10103.08 854
10104.03 840
10104.98 891
10105.93 805
10106.87 871
10107.82 810
10108.77 886
10109.72 875
10110.67 803
10111.62 816
10112.57 831
10113.52 828
10114.47 866
10115.42 808
10116.37 871
10117.32 869
10118.27 887
10119.22 904
10120.17 849
10121.12 778
10122.07 868
10123.02 871
10123.97 871
10124.92 835
10125.87 843
10126.82 876
10127.77 879
10128.72 838
10129.67 872
10130.62 905
10131.57 900
10132.52 832
10133.47 878
10134.42 899
10135.37 882
10136.32 893
10137.27 896
10138.22 863
10139.17 906
10140.12 903
10141.07 915
10142.02 881
10142.98 871
10143.93 919
10144.88 901
10145.83 879
10146.78 823
10147.73 876
10148.68 884
10149.63 920
10150.58 848
10151.54 916
10152.49 958
10153.44 907
10154.39 883
10155.34 867
10156.29 845
10157.24 893
10158.20 879
10159.15 865
10160.10 871
10161.05 902
10162.00 871
10162.95 915
10163.91 857
10164.86 909
10165.81 947
10166.76 913
10167.71 970
10168.67 966
10169.62 910
10170.57 944
10171.52 987
10172.47 966
10173.43 1001
10174.38 1026
10175.33 1000
10176.28 904
10177.24 898
10178.19 922
10179.14 1005
10180.09 1065
10181.05 1002
10182.00 1048
10182.95 1074
10183.90 1006
10184.86 961
10185.81 977
10186.76 1027
10187.72 1087
10188.67 1022
10189.62 1061
10190.58 1021
10191.53 1037
10192.48 1066
10193.43 1018
10194.39 1059
10195.34 1088
10196.29 1063
10197.25 1112
10198.20 1090
10199.16 1037
10200.11 1128
10201.06 1144
10202.02 1093
10202.97 1072
10203.92 1071
10204.88 1064
10205.83 1129
10206.78 1214
10207.74 1096
10208.69 1167
10209.65 1215
10210.60 1244
10211.55 1234
10212.51 1229
10213.46 1171
10214.42 1215
10215.37 1162
10216.33 1068
10217.28 1023
10218.23 969
10219.19 1017
10220.14 1011
10221.10 1103
10222.05 1138
10223.01 1049
10223.96 1075
10224.92 1080
10225.87 1066
10226.83 1015
10227.78 1036
10228.74 1004
10229.69 1063
10230.65 1014
10231.60 1112
10232.56 1054
10233.51 1062
10234.47 1090
10235.42 1201
10236.38 1284
10237.33 1321
10238.29 1274
10239.24 1304
10240.20 1314
10241.15 1358
10242.11 1271
10243.06 1203
10244.02 1058
10244.98 1057
10245.93 1098
10246.89 1051
10247.84 948
10248.80 975
10249.75 972
10250.71 971
10251.67 947
10252.62 957
10253.58 962
10254.53 935
10255.49 923
10256.45 923
10257.40 912
10258.36 878
10259.32 883
10260.27 911
10261.23 910
10262.18 891
10263.14 862
10264.10 850
10265.05 870
10266.01 876
10266.97 903
10267.92 928
10268.88 854
10269.84 895
10270.79 841
10271.75 810
10272.71 863
10273.67 913
10274.62 908
10275.58 849
10276.54 854
10277.49 836
10278.45 843
10279.41 841
10280.37 913
10281.32 893
10282.28 855
10283.24 895
10284.19 859
10285.15 832
10286.11 840
10287.07 863
10288.03 856
10288.98 851
10289.94 800
10290.90 781
10291.86 891
10292.81 917
10293.77 809
10294.73 839
10295.69 814
10296.65 915
10297.60 848
10298.56 825
10299.52 819
10300.48 799
10301.44 849
10302.40 808
10303.35 829
10304.31 835
10305.27 813
10306.23 865
10307.19 893
10308.15 847
10309.10 870
10310.06 915
10311.02 873
10311.98 928
10312.94 875
10313.90 891
10314.86 813
10315.82 821
10316.78 866
10317.73 831
10318.69 878
10319.65 812
10320.61 797
10321.57 832
10322.53 884
10323.49 847
10324.45 859
10325.41 862
10326.37 855
10327.33 833
10328.29 818
10329.25 871
10330.21 933
10331.17 897
10332.13 947
10333.09 886
10334.04 940
10335.00 873
10335.96 902
10336.92 898
10337.88 893
10338.84 861
10339.80 865
10340.76 840
10341.72 797
10342.68 789
10343.65 786
10344.61 796
10345.57 760
10346.53 788
10347.49 758
10348.45 788
10349.41 844
10350.37 817
10351.33 847
10352.29 857
10353.25 821
10354.21 801
10355.17 875
10356.13 837
10357.09 822
10358.05 778
10359.02 847
10359.98 799
10360.94 805
10361.90 824
10362.86 706
10363.82 865
10364.78 841
10365.74 812
10366.70 746
10367.67 758
10368.63 824
10369.59 833
10370.55 843
10371.51 795
10372.47 782
10373.43 791
10374.40 768
10375.36 794
10376.32 815
10377.28 772
10378.24 752
10379.21 777
10380.17 778
10381.13 779
10382.09 808
10383.05 822
10384.02 754
10384.98 802
10385.94 755
10386.90 760
10387.86 811
10388.83 829
10389.79 758
10390.75 793
10391.71 778
10392.68 778
10393.64 811
10394.60 779
10395.56 856
10396.53 830
10397.49 760
10398.45 779
10399.42 790
10400.38 822
10401.34 823
10402.30 840
10403.27 818
10404.23 776
10405.19 787
10406.16 805
10407.12 795
10408.08 840
10409.05 876
10410.01 822
10410.97 859
10411.94 896
10412.90 924
10413.86 867
10414.83 850
10415.79 879
10416.75 924
10417.72 865
10418.68 999
10419.65 1092
10420.61 1129
10421.57 1114
10422.54 1134
10423.50 1117
10424.46 1123
10425.43 1082
10426.39 1073
10427.36 926
10428.32 963
10429.29 925
10430.25 920
10431.21 854
10432.18 885
10433.14 870
10434.11 821
10435.07 821
10436.04 787
10437.00 771
10437.97 786
10438.93 824
10439.90 846
10440.86 778
10441.82 811
10442.79 785
10443.75 770
10444.72 847
10445.68 816
10446.65 813
10447.61 811
10448.58 781
10449.54 816
10450.51 760
10451.48 740
10452.44 769
10453.41 797
10454.37 776
10455.34 762
10456.30 824
10457.27 791
10458.23 744
10459.20 799
10460.16 768
10461.13 750
10462.10 703
10463.06 812
10464.03 799
10464.99 715
10465.96 696
10466.93 704
10467.89 768
10468.86 699
10469.82 725
10470.79 744
10471.76 740
10472.72 757
10473.69 707
10474.65 707
10475.62 753
10476.59 723
10477.55 717
10478.52 745
10479.49 752
10480.45 802
10481.42 750
10482.39 795
10483.35 780
10484.32 769
10485.29 779
10486.25 791
10487.22 803
10488.19 755
10489.15 744
10490.12 741
10491.09 743
10492.06 796
10493.02 817
10493.99 799
10494.96 810
10495.92 784
10496.89 844
10497.86 810
10498.83 754
10499.79 797
10500.76 822
10501.73 777
10502.70 786
10503.66 759
10504.63 854
10505.60 794
10506.57 765
10507.54 856
10508.50 791
10509.47 705
10510.44 755
10511.41 829
10512.38 797
10513.34 830
10514.31 893
10515.28 792
10516.25 832
10517.22 799
10518.19 887
10519.15 872
10520.12 794
10521.09 812
10522.06 815
10523.03 778
10524.00 846
10524.96 810
10525.93 840
10526.90 804
10527.87 830
10528.84 769
10529.81 782
10530.78 819
10531.75 835
10532.72 766
10533.68 793
10534.65 792
10535.62 820
10536.59 804
10537.56 763
10538.53 825
10539.50 787
10540.47 815
10541.44 825
10542.41 860
10543.38 841
10544.35 909
10545.32 874
10546.29 935
10547.26 860
10548.23 885
10549.20 822
10550.17 829
10551.13 845
10552.10 830
10553.07 832
10554.04 853
10555.01 892
10555.98 892
10556.96 924
10557.93 918
10558.90 944
10559.87 1009
10560.84 1068
10561.81 1069
10562.78 1111
10563.75 1191
10564.72 1226
10565.69 1189
10566.66 1120
10567.63 1149
10568.60 1139
10569.57 1009
10570.54 948
10571.51 952
10572.48 970
10573.45 925
10574.42 814
10575.40 872
10576.37 925
10577.34 865
10578.31 863
10579.28 852
10580.25 844
10581.22 894
10582.19 880
10583.17 829
10584.14 890
10585.11 875
10586.08 937
10587.05 882
10588.02 833
10588.99 790
10589.97 876
10590.94 939
10591.91 903
10592.88 912
10593.85 934
10594.82 895
10595.80 892
10596.77 847
10597.74 896
10598.71 866
10599.68 860
10600.66 879
10601.63 862
10602.60 823
10603.57 845
10604.55 839
10605.52 851
10606.49 826
10607.46 812
10608.44 809
10609.41 806
10610.38 816
10611.35 872
10612.33 789
10613.30 833
10614.27 857
10615.24 807
10616.22 761
10617.19 796
10618.16 835
10619.14 836
10620.11 843
10621.08 811
10622.05 756
10623.03 860
10624.00 827
10624.97 887
10625.95 884
10626.92 899
10627.89 771
10628.87 847
10629.84 842
10630.81 881
10631.79 881
10632.76 891
10633.74 829
10634.71 899
10635.68 882
10636.66 915
10637.63 972
10638.60 1007
10639.58 1004
10640.55 1167
10641.53 1140
10642.50 1074
10643.47 1061
10644.45 1093
10645.42 1102
10646.40 1062
10647.37 982
10648.35 985
10649.32 982
10650.29 913
10651.27 894
10652.24 948
10653.22 900
10654.19 776
10655.17 813
10656.14 847
10657.12 811
10658.09 780
10659.07 866
10660.04 850
10661.02 866
10661.99 815
10662.97 821
10663.94 817
10664.92 820
10665.89 840
10666.87 807
10667.84 792
10668.82 814
10669.79 823
10670.77 781
10671.74 784
10672.72 842
10673.69 816
10674.67 820
10675.65 816
10676.62 861
10677.60 884
10678.57 882
10679.55 781
10680.52 805
10681.50 828
10682.48 848
10683.45 824
10684.43 857
10685.40 876
10686.38 850
10687.36 885
10688.33 749
10689.31 784
10690.28 835
10691.26 782
10692.24 805
10693.21 891
10694.19 862
10695.17 778
10696.14 755
10697.12 791
10698.10 776
10699.07 788
10700.05 767
10701.03 783
10702.00 786
10702.98 736
10703.96 761
10704.93 766
10705.91 779
10706.89 746
10707.86 790
10708.84 824
10709.82 741
10710.80 825
10711.77 763
10712.75 734
10713.73 737
10714.70 749
10715.68 757
10716.66 757
10717.64 736
10718.61 753
10719.59 753
10720.57 741
10721.55 682
10722.53 741
10723.50 706
10724.48 741
10725.46 777
10726.44 704
10727.41 650
10728.39 761
10729.37 728
10730.35 690
10731.33 680
10732.31 725
10733.28 687
10734.26 733
10735.24 761
10736.22 684
10737.20 744
10738.17 726
10739.15 757
10740.13 749
10741.11 745
10742.09 712
10743.07 677
10744.05 727
10745.03 705
10746.00 699
10746.98 725
10747.96 740
10748.94 748
10749.92 762
10750.90 726
10751.88 812
10752.86 798
10753.84 752
10754.82 716
10755.79 752
10756.77 805
10757.75 748
10758.73 791
10759.71 740
10760.69 718
10761.67 749
10762.65 725
10763.63 710
10764.61 805
10765.59 822
10766.57 767
10767.55 697
10768.53 751
10769.51 719
10770.49 703
10771.47 731
10772.45 733
10773.43 759
10774.41 729
10775.39 746
10776.37 749
10777.35 727
10778.33 749
10779.31 743
10780.29 763
10781.27 787
10782.25 796
10783.23 761
10784.21 810
10785.19 780
10786.17 822
10787.15 816
10788.13 709
10789.12 750
10790.10 734
10791.08 699
10792.06 801
10793.04 751
10794.02 699
10795.00 708
10795.98 702
10796.96 754
10797.94 778
10798.93 746
10799.91 725
10800.89 727
10801.87 731
10802.85 724
10803.83 715
10804.81 749
10805.80 817
10806.78 744
10807.76 739
10808.74 708
10809.72 743
10810.70 741
10811.69 713
10812.67 788
10813.65 740
10814.63 761
10815.61 795
10816.59 765
10817.58 711
10818.56 754
10819.54 692
10820.52 698
10821.51 712
10822.49 713
10823.47 787
10824.45 797
10825.43 744
10826.42 740
10827.40 724
10828.38 799
10829.37 834
10830.35 798
10831.33 717
10832.31 741
10833.30 770
10834.28 713
10835.26 706
10836.24 752
10837.23 832
10838.21 831
10839.19 800
10840.18 790
10841.16 780
10842.14 761
10843.13 728
10844.11 784
10845.09 737
10846.08 787
10847.06 755
10848.04 796
10849.03 765
10850.01 773
10850.99 738
10851.98 827
10852.96 836
10853.94 791
10854.93 783
10855.91 810
10856.90 915
10857.88 875
10858.86 810
10859.85 854
10860.83 850
10861.82 856
10862.80 825
10863.78 818
10864.77 860
10865.75 826
10866.74 788
10867.72 815
10868.71 815
10869.69 897
10870.67 952
10871.66 906
10872.64 877
10873.63 861
10874.61 850
10875.60 902
10876.58 909
10877.57 902
10878.55 841
10879.54 927
10880.52 1010
10881.51 881
10882.49 853
10883.48 863
10884.46 868
10885.45 946
10886.43 1008
10887.42 905
10888.40 919
10889.39 959
10890.37 1003
10891.36 977
10892.34 993
10893.33 932
10894.32 994
10895.30 955
10896.29 891
10897.27 985
10898.26 1027
10899.24 972
10900.23 975
10901.22 995
10902.20 980
10903.19 1038
10904.17 972
10905.16 967
10906.15 996
10907.13 1009
10908.12 1062
10909.10 1111
10910.09 1083
10911.08 1066
10912.06 1029
10913.05 1027
10914.04 1055
10915.02 1073
10916.01 1068
10917.00 1108
10917.98 1088
10918.97 1135
10919.96 1099
10920.94 1072
10921.93 1154
10922.92 1184
10923.90 1216
10924.89 1088
10925.88 1073
10926.86 1138
10927.85 1088
10928.84 1122
10929.82 1180
10930.81 1233
10931.80 1217
10932.79 1118
10933.77 1120
10934.76 1137
10935.75 1135
10936.74 1170
10937.72 1221
10938.71 1264
10939.70 1252
10940.69 1262
10941.67 1295
10942.66 1279
10943.65 1321
10944.64 1309
10945.63 1313
10946.61 1293
10947.60 1272
10948.59 1297
10949.58 1353
10950.57 1367
10951.55 1376
10952.54 1373
10953.53 1376
10954.52 1510
10955.51 1491
10956.49 1493
10957.48 1617
10958.47 1662
10959.46 1807
10960.45 1831
10961.44 1945
10962.43 1928
10963.41 1940
10964.40 1819
10965.39 1766
10966.38 1648
10967.37 1588
10968.36 1629
10969.35 1548
10970.34 1481
10971.33 1446
10972.31 1527
10973.30 1549
10974.29 1502
10975.28 1473
10976.27 1403
10977.26 1363
10978.25 1331
10979.24 1351
10980.23 1446
10981.22 1477
10982.21 1447
10983.20 1354
10984.19 1407
10985.18 1409
10986.17 1520
10987.16 1553
10988.15 1471
10989.14 1445
10990.13 1464
10991.12 1483
10992.11 1521
10993.10 1576
10994.09 1616
10995.08 1618
10996.07 1727
10997.06 1751
10998.05 1866
10999.04 2132
11000.03 2323
11001.02 2365
11002.01 2465
11003.00 2609
11003.99 2500
11004.98 2498
11005.97 2417
11006.96 2316
11007.95 2108
11008.94 1962
11009.93 1856
11010.92 1638
11011.91 1557
11012.91 1512
11013.90 1454
11014.89 1429
11015.88 1351
11016.87 1251
11017.86 1329
11018.85 1278
11019.84 1231
11020.83 1247
11021.83 1223
11022.82 1259
11023.81 1205
11024.80 1229
11025.79 1205
11026.78 1204
11027.77 1176
11028.77 1202
11029.76 1271
11030.75 1151
11031.74 1176
11032.73 1227
11033.72 1174
11034.72 1100
11035.71 1089
11036.70 1205
11037.69 1201
11038.68 1155
11039.68 1198
11040.67 1192
11041.66 1168
11042.65 1103
11043.65 1153
11044.64 1170
11045.63 1147
11046.62 1084
11047.62 1054
11048.61 1036
11049.60 1087
11050.59 1049
11051.59 1026
11052.58 980
11053.57 959
11054.56 971
11055.56 1059
11056.55 1050
11057.54 1077
11058.54 1010
11059.53 965
11060.52 1020
11061.51 1034
11062.51 1016
11063.50 1018
11064.49 999
11065.49 1033
11066.48 1000
11067.47 965
11068.47 991
11069.46 1054
11070.45 1008
11071.45 1073
11072.44 1071
11073.44 994
11074.43 939
11075.42 962
11076.42 989
11077.41 999
11078.40 1050
11079.40 1128
11080.39 1100
11081.39 1056
11082.38 1092
11083.37 983
11084.37 1048
11085.36 960
11086.36 1007
11087.35 1008
11088.35 911
11089.34 1039
11090.33 1026
11091.33 993
11092.32 889
11093.32 953
11094.31 963
11095.31 988
11096.30 916
11097.30 925
11098.29 989
11099.29 979
11100.28 946
11101.28 918
11102.27 968
11103.27 959
11104.26 948
11105.26 910
11106.25 920
11107.25 943
11108.24 965
11109.24 927
11110.23 880
11111.23 909
11112.22 890
11113.22 854
11114.21 845
11115.21 922
11116.20 929
11117.20 924
11118.20 931
11119.19 940
11120.19 818
11121.18 828
11122.18 895
11123.17 937
11124.17 960
11125.17 904
11126.16 897
11127.16 892
11128.15 928
11129.15 878
11130.15 873
11131.14 958
11132.14 911
11133.14 893
11134.13 882
11135.13 857
11136.13 816
11137.12 879
11138.12 872
11139.11 792
11140.11 829
11141.11 839
11142.10 882
11143.10 858
11144.10 890
11145.10 916
11146.09 888
11147.09 930
11148.09 927
11149.08 917
11150.08 915
11151.08 906
11152.07 813
11153.07 795
11154.07 871
11155.07 900
11156.06 880
11157.06 789
11158.06 809
11159.06 820
11160.05 796
11161.05 853
11162.05 812
11163.05 813
11164.04 894
11165.04 896
11166.04 781
11167.04 820
11168.04 805
11169.03 838
11170.03 764
11171.03 767
11172.03 757
11173.03 876
11174.02 758
11175.02 790
11176.02 835
11177.02 808
11178.02 777
11179.02 840
11180.01 805
11181.01 747
11182.01 783
11183.01 820
11184.01 822
11185.01 807
11186.00 772
11187.00 807
11188.00 803
11189.00 815
11190.00 819
11191.00 836
11192.00 745
11193.00 812
11194.00 705
11195.00 860
11195.99 812
11196.99 765
11197.99 784
11198.99 754
11199.99 791
11200.99 805
11201.99 744
11202.99 764
11203.99 724
11204.99 782
11205.99 827
11206.99 814
11207.99 872
11208.99 806
11209.99 765
11210.99 846
11211.99 790
11212.99 771
11213.99 772
11214.99 760
11215.99 822
11216.99 741
11217.99 757
11218.99 775
11219.99 795
11220.99 815
11221.99 746
11222.99 721
11223.99 768
11224.99 803
11225.99 741
11226.99 727
11227.99 789
11228.99 758
11229.99 716
11230.99 729
11231.99 667
11232.99 795
11233.99 809
11235.00 839
11236.00 804
11237.00 808
11238.00 792
11239.00 856
11240.00 788
11241.00 810
11242.00 833
11243.00 784
11244.01 758
11245.01 812
11246.01 725
11247.01 799
11248.01 775
11249.01 815
11250.01 821
11251.02 771
11252.02 802
11253.02 791
11254.02 810
11255.02 780
11256.02 836
11257.03 860
11258.03 793
11259.03 754
11260.03 790
11261.03 788
11262.04 785
11263.04 784
11264.04 765
11265.04 719
11266.05 720
11267.05 742
11268.05 878
11269.05 781
11270.05 748
11271.06 763
11272.06 793
11273.06 755
11274.07 749
11275.07 851
11276.07 908
11277.07 832
11278.08 860
11279.08 850
11280.08 873
11281.08 917
11282.09 895
11283.09 873
11284.09 881
11285.10 869
11286.10 807
11287.10 860
11288.11 890
11289.11 857
11290.11 818
11291.12 860
11292.12 824
11293.12 845
11294.13 871
11295.13 873
11296.13 852
11297.14 832
11298.14 830
11299.15 846
11300.15 837
11301.15 807
11302.16 753
11303.16 824
11304.16 861
11305.17 790
11306.17 808
11307.18 774
11308.18 855
11309.19 837
11310.19 840
11311.19 801
11312.20 793
11313.20 832
11314.21 897
11315.21 849
11316.22 794
11317.22 874
11318.23 823
11319.23 784
11320.23 885
11321.24 869
11322.24 822
11323.25 819
11324.25 887
11325.26 870
11326.26 873
11327.27 865
11328.27 842
11329.28 891
11330.28 834
11331.29 825
11332.29 905
11333.30 927
11334.30 889
11335.31 872
11336.32 914
11337.32 936
11338.33 894
11339.33 917
11340.34 940
11341.34 1024
11342.35 1071
11343.35 1109
11344.36 1121
11345.37 1094
11346.37 1045
11347.38 1075
11348.38 991
11349.39 899
11350.40 931
11351.40 896
11352.41 866
11353.41 873
11354.42 859
11355.43 888
11356.43 848
11357.44 833
11358.45 894
11359.45 857
11360.46 805
11361.46 792
11362.47 772
11363.48 826
11364.48 786
11365.49 721
11366.50 764
11367.51 849
11368.51 799
11369.52 880
11370.53 898
11371.53 869
11372.54 851
11373.55 786
11374.55 788
11375.56 741
11376.57 772
11377.58 815
11378.58 746
11379.59 795
11380.60 776
11381.60 734
11382.61 822
11383.62 850
11384.63 810
11385.63 775
11386.64 741
11387.65 750
11388.66 777
11389.67 772
11390.67 748
11391.68 748
11392.69 783
11393.70 747
11394.71 815
11395.71 824
11396.72 756
11397.73 712
11398.74 718
11399.75 685
11400.75 773
11401.76 690
11402.77 709
11403.78 737
11404.79 815
11405.80 835
11406.80 792
11407.81 767
11408.82 797
11409.83 721
11410.84 699
11411.85 741
11412.86 793
11413.87 745
11414.87 737
11415.88 812
11416.89 795
11417.90 770
11418.91 809
11419.92 772
11420.93 782
11421.94 799
11422.95 762
11423.96 742
11424.97 749
11425.98 803
11426.98 776
11427.99 781
11429.00 746
11430.01 807
11431.02 804
11432.03 782
11433.04 743
11434.05 789
11435.06 785
11436.07 804
11437.08 811
11438.09 816
11439.10 698
11440.11 761
11441.12 796
11442.13 806
11443.14 821
11444.15 798
11445.16 770
11446.17 748
11447.18 826
11448.19 743
11449.20 745
11450.21 752
11451.22 793
11452.23 822
11453.25 808
11454.26 789
11455.27 737
11456.28 742
11457.29 802
11458.30 756
11459.31 789
11460.32 791
11461.33 728
11462.34 774
11463.35 797
11464.36 815
11465.38 749
11466.39 790
11467.40 748
11468.41 765
11469.42 729
11470.43 812
11471.44 768
11472.46 775
11473.47 815
11474.48 801
11475.49 776
11476.50 781
11477.51 752
11478.52 780
11479.54 768
11480.55 763
11481.56 768
11482.57 802
11483.58 780
11484.60 800
11485.61 786
11486.62 781
11487.63 775
11488.64 765
11489.66 806
11490.67 797
11491.68 801
11492.69 815
11493.71 789
11494.72 761
11495.73 796
11496.74 849
11497.76 858
11498.77 819
11499.78 832
11500.79 770
11501.81 822
11502.82 733
11503.83 781
11504.84 753
11505.86 798
11506.87 800
11507.88 849
11508.90 798
11509.91 781
11510.92 821
11511.94 832
11512.95 759
11513.96 816
11514.98 812
11515.99 795
11517.00 902
11518.02 819
11519.03 842
11520.04 849
11521.06 854
11522.07 872
11523.08 886
11524.10 821
11525.11 809
11526.13 813
11527.14 900
11528.15 846
11529.17 889
11530.18 901
11531.20 894
11532.21 951
11533.22 891
11534.24 898
11535.25 925
11536.27 882
11537.28 902
11538.29 909
11539.31 872
11540.32 910
11541.34 987
11542.35 944
11543.37 881
11544.38 932
11545.40 907
11546.41 909
11547.43 953
11548.44 985
11549.46 935
11550.47 972
11551.49 963
11552.50 971
11553.52 948
11554.53 983
11555.55 998
11556.56 988
11557.58 943
11558.59 985
11559.61 1068
11560.62 1067
11561.64 975
11562.65 998
11563.67 991
11564.68 1035
11565.70 1109
11566.71 1103
11567.73 1048
11568.75 1051
11569.76 1063
11570.78 1107
11571.79 1117
11572.81 1118
11573.83 1148
11574.84 1146
11575.86 1226
11576.87 1183
11577.89 1209
11578.91 1166
11579.92 1239
11580.94 1285
11581.95 1344
11582.97 1384
11583.99 1448
11585.00 1409
11586.02 1469
11587.04 1517
11588.05 1535
11589.07 1518
11590.09 1475
11591.10 1493
11592.12 1604
11593.14 1630
11594.15 1650
11595.17 1781
11596.19 1989
11597.20 2222
11598.22 2431
11599.24 2582
11600.25 2831
11601.27 2983
11602.29 2991
11603.31 3166
11604.32 3155
11605.34 2934
11606.36 2735
11607.38 2525
11608.39 2339
11609.41 2110
11610.43 1941
11611.45 1809
11612.46 1573
11613.48 1504
11614.50 1446
11615.52 1360
11616.53 1331
11617.55 1285
11618.57 1193
11619.59 1157
11620.61 1186
11621.62 1121
11622.64 1170
11623.66 1108
11624.68 1096
11625.70 1125
11626.71 1117
11627.73 1055
11628.75 1044
11629.77 1065
11630.79 1114
11631.81 1120
11632.82 1074
11633.84 1118
11634.86 1094
11635.88 1095
11636.90 1034
11637.92 1045
11638.94 1095
11639.96 1133
11640.97 1100
11641.99 1033
11643.01 1035
11644.03 950
11645.05 990
11646.07 1003
11647.09 925
11648.11 986
11649.13 898
11650.15 914
11651.17 965
11652.18 899
11653.20 897
11654.22 855
11655.24 928
11656.26 939
11657.28 971
11658.30 953
11659.32 903
11660.34 924
11661.36 834
11662.38 829
11663.40 981
11664.42 1005
11665.44 933
11666.46 875
11667.48 911
11668.50 924
11669.52 934
11670.54 925
11671.56 920
11672.58 946
11673.60 949
11674.62 978
11675.64 966
11676.66 1030
11677.68 1022
11678.70 1000
11679.72 971
11680.74 996
11681.77 991
11682.79 1025
11683.81 982
11684.83 979
11685.85 1011
11686.87 985
11687.89 1003
11688.91 972
11689.93 996
11690.95 959
11691.97 996
11693.00 962
11694.02 1023
11695.04 933
11696.06 946
11697.08 1011
11698.10 1011
11699.12 968
11700.14 982
11701.17 918
11702.19 960
11703.21 960
11704.23 870
11705.25 844
11706.27 892
11707.30 938
11708.32 917
11709.34 829
11710.36 869
11711.38 938
11712.41 891
11713.43 869
11714.45 845
11715.47 818
11716.49 889
11717.52 881
11718.54 910
11719.56 943
11720.58 908
11721.61 850
11722.63 868
11723.65 865
11724.67 806
11725.70 742
11726.72 795
11727.74 784
11728.76 808
11729.79 795
11730.81 798
11731.83 810
11732.86 843
11733.88 759
11734.90 721
11735.92 816
11736.95 823
11737.97 777
11738.99 785
11740.02 792
11741.04 827
11742.06 778
11743.09 725
11744.11 792
11745.13 844
11746.16 868
11747.18 809
11748.20 827
11749.23 834
11750.25 807
11751.27 867
11752.30 763
11753.32 777
11754.35 775
11755.37 749
11756.39 746
11757.42 774
11758.44 761
11759.47 800
11760.49 759
11761.51 745
11762.54 767
11763.56 716
11764.59 807
11765.61 767
11766.64 746
11767.66 755
11768.68 807
11769.71 768
11770.73 771
11771.76 739
11772.78 752
11773.81 733
11774.83 803
11775.86 814
11776.88 793
11777.91 776
11778.93 738
11779.96 760
11780.98 753
11782.01 724
11783.03 670
11784.06 646
11785.08 716
11786.11 748
11787.13 720
11788.16 765
11789.18 767
11790.21 727
11791.23 695
11792.26 712
11793.28 777
11794.31 814
11795.34 755
11796.36 772
11797.39 791
11798.41 794
11799.44 784
11800.46 768
11801.49 826
11802.52 776
11803.54 743
11804.57 735
11805.59 714
11806.62 725
11807.65 774
11808.67 741
11809.70 738
11810.73 765
11811.75 702
11812.78 727
11813.80 764
11814.83 751
11815.86 702
11816.88 672
11817.91 745
11818.94 734
11819.96 665
11820.99 770
11822.02 702
11823.04 706
11824.07 718
11825.10 690
11826.13 783
11827.15 743
11828.18 762
11829.21 728
11830.23 798
11831.26 796
11832.29 779
11833.32 773
11834.34 767
11835.37 788
11836.40 811
11837.42 761
11838.45 777
11839.48 797
11840.51 732
11841.54 694
11842.56 768
11843.59 807
11844.62 755
11845.65 736
11846.67 735
11847.70 766
11848.73 777
11849.76 744
11850.79 751
11851.81 782
11852.84 779
11853.87 793
11854.90 781
11855.93 707
11856.95 741
11857.98 728
11859.01 729
11860.04 741
11861.07 801
11862.10 840
11863.13 783
11864.15 804
11865.18 728
11866.21 770
11867.24 807
11868.27 822
11869.30 840
11870.33 833
11871.36 818
11872.38 795
11873.41 773
11874.44 792
11875.47 821
11876.50 835
11877.53 841
11878.56 802
11879.59 816
11880.62 857
11881.65 862
11882.68 845
11883.71 809
11884.74 838
11885.77 862
11886.80 820
11887.82 850
11888.85 840
11889.88 850
11890.91 867
11891.94 891
11892.97 885
11894.00 888
11895.03 934
11896.06 850
11897.09 884
11898.12 915
11899.15 942
11900.18 1002
11901.21 926
11902.24 916
11903.27 936
11904.31 997
11905.34 1022
11906.37 1014
11907.40 904
11908.43 946
11909.46 963
11910.49 966
11911.52 985
11912.55 929
11913.58 938
11914.61 983
11915.64 968
11916.67 890
11917.70 950
11918.73 913
11919.77 959
11920.80 963
11921.83 923
11922.86 951
11923.89 946
11924.92 944
11925.95 940
11926.98 1002
11928.02 945
11929.05 1051
11930.08 1119
11931.11 1235
11932.14 1254
11933.17 1216
11934.21 1200
11935.24 1240
11936.27 1291
11937.30 1263
11938.33 1307
11939.36 1190
11940.40 1174
11941.43 1087
11942.46 986
11943.49 1030
11944.52 995
11945.56 950
11946.59 923
11947.62 878
11948.65 903
11949.69 876
11950.72 868
11951.75 895
11952.78 806
11953.82 849
11954.85 832
11955.88 881
11956.91 868
11957.95 842
11958.98 850
11960.01 824
11961.04 846
11962.08 834
11963.11 775
11964.14 808
11965.18 822
11966.21 810
11967.24 820
11968.27 828
11969.31 819
11970.34 844
11971.37 847
11972.41 838
11973.44 793
11974.47 782
11975.51 811
11976.54 809
11977.58 860
11978.61 826
11979.64 822
11980.68 881
11981.71 833
11982.74 861
11983.78 886
11984.81 825
11985.85 875
11986.88 833
11987.91 756
11988.95 783
11989.98 828
11991.02 834
11992.05 845
11993.08 748
11994.12 830
11995.15 838
11996.19 823
11997.22 834
11998.26 868
11999.29 858
12000.32 830
12001.36 821
12002.39 859
12003.43 805
12004.46 805
12005.50 810
12006.53 824
12007.57 884
12008.60 827
12009.64 840
12010.67 880
12011.71 925
12012.74 793
12013.78 917
12014.81 881
12015.85 869
12016.88 906
12017.92 875
12018.95 897
12019.99 981
12021.02 878
12022.06 937
12023.10 932
12024.13 954
12025.17 973
12026.20 961
12027.24 878
12028.27 924
12029.31 938
12030.34 900
12031.38 895
12032.42 888
12033.45 877
12034.49 922
12035.52 950
12036.56 930
12037.60 919
12038.63 899
12039.67 855
12040.71 860
12041.74 967
12042.78 919
12043.81 866
12044.85 871
12045.89 931
12046.92 860
12047.96 810
12049.00 857
12050.03 882
12051.07 873
12052.11 899
12053.14 876
12054.18 832
12055.22 900
12056.25 860
12057.29 934
12058.33 880
12059.37 912
12060.40 948
12061.44 879
12062.48 909
12063.51 958
12064.55 842
12065.59 929
12066.63 907
12067.66 895
12068.70 973
12069.74 986
12070.78 938
12071.81 994
12072.85 936
12073.89 910
12074.93 971
12075.97 911
12077.00 904
12078.04 964
12079.08 946
12080.12 943
12081.15 941
12082.19 942
12083.23 939
12084.27 901
12085.31 926
12086.35 850
12087.38 980
12088.42 971
12089.46 984
12090.50 958
12091.54 1041
12092.58 1061
12093.61 939
12094.65 928
12095.69 1002
12096.73 956
12097.77 982
12098.81 1037
12099.85 1030
12100.89 1034
12101.92 1131
12102.96 1163
12104.00 1144
12105.04 1170
12106.08 1139
12107.12 1157
12108.16 1113
12109.20 1112
12110.24 1132
12111.28 1096
12112.32 1045
12113.36 937
12114.39 931
12115.43 954
12116.47 900
12117.51 902
12118.55 826
12119.59 839
12120.63 807
12121.67 901
12122.71 860
12123.75 885
12124.79 839
12125.83 830
12126.87 784
12127.91 792
12128.95 791
12129.99 842
12131.03 806
12132.07 779
12133.11 789
12134.15 766
12135.19 797
12136.23 746
12137.27 745
12138.31 827
12139.35 785
12140.40 737
12141.44 772
12142.48 841
12143.52 796
12144.56 769
12145.60 839
12146.64 819
12147.68 806
12148.72 818
12149.76 764
12150.80 758
12151.84 790
12152.89 716
12153.93 749
12154.97 776
12156.01 754
12157.05 732
12158.09 713
12159.13 751
12160.17 737
12161.22 714
12162.26 705
12163.30 709
12164.34 698
12165.38 754
12166.42 780
12167.47 763
12168.51 731
12169.55 780
12170.59 760
12171.63 792
12172.67 822
12173.72 794
12174.76 753
12175.80 703
12176.84 788
12177.89 779
12178.93 734
12179.97 731
12181.01 732
12182.05 749
12183.10 740
12184.14 765
12185.18 747
12186.22 790
12187.27 738
12188.31 734
12189.35 761
12190.39 767
12191.44 749
12192.48 737
12193.52 777
12194.57 722
12195.61 708
12196.65 771
12197.69 803
12198.74 783
12199.78 785
12200.82 761
12201.87 753
12202.91 722
12203.95 768
12205.00 765
12206.04 708
12207.08 760
12208.13 729
12209.17 747
12210.21 742
12211.26 669
12212.30 725
12213.35 706
12214.39 727
12215.43 729
12216.48 710
12217.52 809
12218.56 819
12219.61 776
12220.65 765
12221.70 787
12222.74 782
12223.78 696
12224.83 769
12225.87 795
12226.92 840
12227.96 777
12229.01 798
12230.05 771
12231.10 707
12232.14 742
12233.18 732
12234.23 735
12235.27 778
12236.32 741
12237.36 740
12238.41 727
12239.45 714
12240.50 772
12241.54 752
12242.59 741
12243.63 775
12244.68 790
12245.72 733
12246.77 685
12247.81 670
12248.86 667
12249.90 703
12250.95 763
12251.99 802
12253.04 718
12254.08 646
12255.13 699
12256.18 738
12257.22 743
12258.27 749
12259.31 708
12260.36 684
12261.40 673
12262.45 694
12263.50 686
12264.54 692
12265.59 661
12266.63 673
12267.68 720
12268.73 709
12269.77 679
12270.82 696
12271.86 685
12272.91 733
12273.96 717
12275.00 675
12276.05 713
12277.10 672
12278.14 679
12279.19 687
12280.23 686
12281.28 682
12282.33 657
12283.37 652
12284.42 661
12285.47 727
12286.52 679
12287.56 695
12288.61 667
12289.66 701
12290.70 686
12291.75 658
12292.80 666
12293.84 673
12294.89 707
12295.94 714
12296.99 619
12298.03 630
12299.08 615
12300.13 602
12301.18 680
12302.22 653
12303.27 667
12304.32 673
12305.37 678
12306.41 747
12307.46 719
12308.51 741
12309.56 672
12310.60 710
12311.65 717
12312.70 696
12313.75 682
12314.80 682
12315.84 735
12316.89 688
12317.94 629
12318.99 649
12320.04 652
12321.09 662
12322.13 607
12323.18 615
12324.23 648
12325.28 622
12326.33 645
12327.38 649
12328.42 623
12329.47 624
12330.52 645
12331.57 630
12332.62 617
12333.67 618
12334.72 620
12335.77 707
12336.82 648
12337.86 679
12338.91 620
12339.96 645
12341.01 640
12342.06 650
12343.11 655
12344.16 627
12345.21 618
12346.26 621
12347.31 622
12348.36 663
12349.41 652
12350.46 666
12351.51 694
12352.56 665
12353.60 695
12354.65 715
12355.70 706
12356.75 665
12357.80 641
12358.85 635
12359.90 652
12360.95 651
12362.00 694
12363.05 699
12364.10 665
12365.15 694
12366.20 691
12367.25 642
12368.31 639
12369.36 678
12370.41 693
12371.46 715
12372.51 665
12373.56 664
12374.61 705
12375.66 697
12376.71 704
12377.76 639
12378.81 658
12379.86 670
12380.91 684
12381.96 740
12383.01 725
12384.07 706
12385.12 719
12386.17 675
12387.22 718
12388.27 721
12389.32 714
12390.37 731
12391.42 673
12392.47 659
12393.53 633
12394.58 636
12395.63 631
12396.68 711
12397.73 676
12398.78 662
12399.84 661
12400.89 672
12401.94 683
12402.99 684
12404.04 688
12405.09 665
12406.15 667
12407.20 770
12408.25 752
12409.30 732
12410.35 718
12411.41 687
12412.46 720
12413.51 705
12414.56 701
12415.62 797
12416.67 733
12417.72 733
12418.77 768
12419.83 714
12420.88 740
12421.93 667
12422.98 701
12424.04 718
12425.09 715
12426.14 723
12427.19 744
12428.25 713
12429.30 719
12430.35 697
12431.41 784
12432.46 749
12433.51 700
12434.57 724
12435.62 744
12436.67 751
12437.72 741
12438.78 699
12439.83 741
12440.88 725
12441.94 760
12442.99 676
12444.05 729
12445.10 749
12446.15 766
12447.21 743
12448.26 733
12449.31 730
12450.37 786
12451.42 761
12452.48 724
12453.53 709
12454.58 725
12455.64 743
12456.69 734
12457.75 727
12458.80 666
12459.85 675
12460.91 690
12461.96 738
12463.02 716
12464.07 685
12465.13 754
12466.18 800
12467.23 757
12468.29 809
12469.34 800
12470.40 826
12471.45 828
12472.51 792
12473.56 723
12474.62 826
12475.67 859
12476.73 837
12477.78 775
12478.84 801
12479.89 849
12480.95 844
12482.00 875
12483.06 921
12484.11 973
12485.17 919
12486.22 908
12487.28 954
12488.33 964
12489.39 1048
12490.45 1068
12491.50 1116
12492.56 1143
12493.61 1243
12494.67 1367
12495.72 1473
12496.78 1528
12497.84 1640
12498.89 1613
12499.95 1595
12501.00 1541
12502.06 1520
12503.11 1409
12504.17 1380
12505.23 1311
12506.28 1231
12507.34 1154
12508.40 1085
12509.45 965
12510.51 962
12511.56 953
12512.62 930
12513.68 916
12514.73 971
12515.79 864
12516.85 819
12517.90 846
12518.96 844
12520.02 852
12521.07 867
12522.13 837
12523.19 793
12524.24 868
12525.30 856
12526.36 850
12527.42 876
12528.47 881
12529.53 903
12530.59 850
12531.64 861
12532.70 826
12533.76 816
12534.82 838
12535.87 866
12536.93 920
12537.99 897
12539.05 788
12540.10 822
12541.16 817
12542.22 895
12543.28 805
12544.34 857
12545.39 816
12546.45 768
12547.51 840
12548.57 832
12549.62 809
12550.68 798
12551.74 844
12552.80 889
12553.86 809
12554.92 841
12555.97 830
12557.03 797
12558.09 835
12559.15 841
12560.21 856
12561.27 830
12562.32 880
12563.38 913
12564.44 880
12565.50 878
12566.56 885
12567.62 853
12568.68 934
12569.74 953
12570.79 936
12571.85 1014
12572.91 990
12573.97 1055
12575.03 1113
12576.09 1107
12577.15 1184
12578.21 1130
12579.27 1073
12580.33 1116
12581.39 1136
12582.45 1143
12583.50 1151
12584.56 1114
12585.62 1068
12586.68 1114
12587.74 990
12588.80 1007
12589.86 1065
12590.92 1096
12591.98 1006
12593.04 970
12594.10 1006
12595.16 1110
12596.22 1046
12597.28 998
12598.34 931
12599.40 1019
12600.46 954
12601.52 914
12602.58 963
12603.64 966
12604.70 918
12605.76 860
12606.82 897
12607.88 857
12608.94 839
12610.01 835
12611.07 885
12612.13 868
12613.19 893
12614.25 867
12615.31 912
12616.37 919
12617.43 886
12618.49 885
12619.55 913
12620.61 895
12621.67 933
12622.74 955
12623.80 926
12624.86 956
12625.92 969
12626.98 869
12628.04 894
12629.10 888
12630.16 915
12631.23 846
12632.29 866
12633.35 806
12634.41 866
12635.47 913
12636.53 889
12637.60 939
12638.66 939
12639.72 896
12640.78 842
12641.84 911
12642.90 872
12643.97 869
12645.03 884
12646.09 889
12647.15 901
12648.22 889
12649.28 925
12650.34 954
12651.40 1007
12652.46 992
12653.53 962
12654.59 1000
12655.65 980
12656.71 956
12657.78 1020
12658.84 1101
12659.90 1055
12660.96 1049
12662.03 1016
12663.09 1074
12664.15 1042
12665.22 1082
12666.28 1060
12667.34 1007
12668.41 1059
12669.47 1072
12670.53 1058
12671.59 1143
12672.66 1033
12673.72 1071
12674.78 1087
12675.85 1087
12676.91 1085
12677.97 1047
12679.04 1036
12680.10 1046
12681.16 1043
12682.23 1044
12683.29 1039
12684.36 1053
12685.42 1070
12686.48 1088
12687.55 1067
12688.61 1128
12689.67 1181
12690.74 1115
12691.80 1086
12692.87 1055
12693.93 1158
12695.00 1138
12696.06 1146
12697.12 1087
12698.19 1137
12699.25 1099
12700.32 1088
12701.38 1136
12702.45 1159
12703.51 1140
12704.57 1207
12705.64 1203
12706.70 1160
12707.77 1148
12708.83 1182
12709.90 1109
12710.96 1072
12712.03 1005
12713.09 1027
12714.16 993
12715.22 985
12716.29 973
12717.35 973
12718.42 978
12719.48 1017
12720.55 987
12721.61 990
12722.68 982
12723.74 1010
12724.81 932
12725.87 1002
12726.94 983
12728.01 945
12729.07 971
12730.14 958
12731.20 935
12732.27 941
12733.33 908
12734.40 910
12735.47 920
12736.53 917
12737.60 935
12738.66 974
12739.73 975
12740.80 915
12741.86 930
12742.93 927
12743.99 935
12745.06 913
12746.13 835
12747.19 866
12748.26 860
12749.33 851
12750.39 955
12751.46 876
12752.53 873
12753.59 902
12754.66 875
12755.73 839
12756.79 837
12757.86 800
12758.93 771
12759.99 837
12761.06 832
12762.13 809
12763.19 846
12764.26 838
12765.33 806
12766.39 807
12767.46 784
12768.53 815
12769.60 824
12770.66 746
12771.73 733
12772.80 780
12773.87 733
12774.93 805
12776.00 762
12777.07 799
12778.14 780
12779.20 761
12780.27 770
12781.34 802
12782.41 785
12783.47 774
12784.54 833
12785.61 825
12786.68 702
12787.75 797
12788.81 787
12789.88 798
12790.95 788
12792.02 777
12793.09 798
12794.16 768
12795.22 797
12796.29 786
12797.36 751
12798.43 741
12799.50 741
12800.57 768
12801.64 735
12802.70 713
12803.77 738
12804.84 799
12805.91 741
12806.98 766
12808.05 713
12809.12 753
12810.19 735
12811.25 799
12812.32 802
12813.39 768
12814.46 787
12815.53 795
12816.60 771
12817.67 717
12818.74 746
12819.81 785
12820.88 765
12821.95 808
12823.02 779
12824.09 746
12825.16 736
12826.23 741
12827.30 774
12828.36 781
12829.43 728
12830.50 766
12831.57 772
12832.64 734
12833.71 710
12834.78 773
12835.85 689
12836.92 704
12837.99 692
12839.06 724
12840.13 709
12841.21 663
12842.28 727
12843.35 699
12844.42 710
12845.49 715
12846.56 618
12847.63 627
12848.70 635
12849.77 687
12850.84 672
12851.91 745
12852.98 652
12854.05 641
12855.12 642
12856.19 676
12857.26 703
12858.34 681
12859.41 705
12860.48 630
12861.55 664
12862.62 694
12863.69 680
12864.76 697
12865.83 674
12866.91 697
12867.98 714
12869.05 645
12870.12 641
12871.19 649
12872.26 717
12873.33 694
12874.41 641
12875.48 699
12876.55 708
12877.62 666
12878.69 640
12879.76 652
12880.84 613
12881.91 628
12882.98 589
12884.05 614
12885.12 664
12886.20 671
12887.27 737
12888.34 663
12889.41 676
12890.49 679
12891.56 646
12892.63 654
12893.70 656
12894.78 619
12895.85 685
12896.92 648
12897.99 623
12899.07 628
12900.14 644
12901.21 676
12902.28 586
12903.36 592
12904.43 632
12905.50 658
12906.58 612
12907.65 658
12908.72 632
12909.80 552
12910.87 619
12911.94 638
12913.02 592
12914.09 632
12915.16 656
12916.24 599
12917.31 647
12918.38 620
12919.46 638
12920.53 597
12921.60 617
12922.68 665
12923.75 612
12924.82 600
12925.90 625
12926.97 667
12928.05 618
12929.12 608
12930.19 547
12931.27 645
12932.34 663
12933.42 638
12934.49 605
12935.56 663
12936.64 634
12937.71 633
12938.79 631
12939.86 631
12940.94 594
12942.01 640
12943.08 680
12944.16 634
12945.23 657
12946.31 636
12947.38 690
12948.46 669
12949.53 618
12950.61 601
12951.68 619
12952.76 645
12953.83 658
12954.91 625
12955.98 629
12957.06 640
12958.13 638
12959.21 604
12960.28 562
12961.36 672
12962.43 660
12963.51 622
12964.58 694
12965.66 682
12966.74 607
12967.81 609
12968.89 664
12969.96 658
12971.04 698
12972.11 692
12973.19 622
12974.27 613
12975.34 650
12976.42 604
12977.49 666
12978.57 651
12979.65 589
12980.72 666
12981.80 687
12982.87 635
12983.95 669
12985.03 622
12986.10 609
12987.18 655
12988.26 672
12989.33 620
12990.41 643
12991.48 659
12992.56 656
12993.64 719
12994.71 690
12995.79 669
12996.87 669
12997.94 654
12999.02 723
13000.10 660
13001.18 655
13002.25 618
13003.33 673
13004.41 679
13005.48 699
13006.56 787
13007.64 724
13008.72 694
13009.79 670
13010.87 624
13011.95 641
13013.02 658
13014.10 679
13015.18 654
13016.26 652
13017.33 654
13018.41 715
13019.49 641
13020.57 671
13021.65 678
13022.72 662
13023.80 671
13024.88 707
13025.96 751
13027.04 707
13028.11 681
13029.19 692
13030.27 674
13031.35 690
13032.43 699
13033.50 691
13034.58 706
13035.66 715
13036.74 685
13037.82 740
13038.90 737
13039.98 693
13041.05 677
13042.13 664
13043.21 679
13044.29 637
13045.37 657
13046.45 667
13047.53 657
13048.61 665
13049.68 671
13050.76 700
13051.84 703
13052.92 699
13054.00 643
13055.08 643
13056.16 617
13057.24 625
13058.32 581
13059.40 661
13060.48 646
13061.56 619
13062.64 681
13063.71 656
13064.79 659
13065.87 650
13066.95 666
13068.03 605
13069.11 631
13070.19 627
13071.27 668
13072.35 668
13073.43 615
13074.51 616
13075.59 682
13076.67 651
13077.75 656
13078.83 645
13079.91 674
13080.99 678
13082.07 625
13083.15 632
13084.23 611
13085.31 713
13086.40 701
13087.48 672
13088.56 625
13089.64 590
13090.72 630
13091.80 581
13092.88 594
13093.96 601
13095.04 614
13096.12 601
13097.20 634
13098.28 612
13099.36 672
13100.45 639
13101.53 625
13102.61 634
13103.69 607
13104.77 564
13105.85 602
13106.93 627
13108.01 582
13109.10 609
13110.18 594
13111.26 639
13112.34 623
13113.42 631
13114.50 645
13115.58 613
13116.67 592
13117.75 593
13118.83 559
13119.91 615
13120.99 598
13122.08 611
13123.16 600
13124.24 594
13125.32 612
13126.40 621
13127.49 622
13128.57 618
13129.65 595
13130.73 615
13131.82 644
13132.90 653
13133.98 622
13135.06 570
13136.15 579
13137.23 603
13138.31 605
13139.39 552
13140.48 563
13141.56 580
13142.64 532
13143.72 578
13144.81 557
13145.89 548
13146.97 627
13148.06 618
13149.14 589
13150.22 565
13151.31 632
13152.39 577
13153.47 580
13154.56 584
13155.64 624
13156.72 577
13157.81 621
13158.89 594
13159.97 592
13161.06 589
13162.14 604
13163.22 576
13164.31 554
13165.39 574
13166.47 576
13167.56 597
13168.64 598
13169.73 574
13170.81 622
13171.89 586
13172.98 606
13174.06 588
13175.15 564
13176.23 589
13177.31 577
13178.40 609
13179.48 584
13180.57 597
13181.65 612
13182.74 592
13183.82 590
13184.91 690
13185.99 700
13187.07 623
13188.16 614
13189.24 621
13190.33 629
13191.41 576
13192.50 591
13193.58 565
13194.67 590
13195.75 603
13196.84 588
13197.92 564
13199.01 555
13200.09 614
13201.18 638
13202.26 650
13203.35 602
13204.44 554
13205.52 597
13206.61 554
13207.69 626
13208.78 566
13209.86 601
13210.95 549
13212.03 565
13213.12 621
13214.21 605
13215.29 618
13216.38 603
13217.46 592
13218.55 571
13219.63 514
13220.72 543
13221.81 587
13222.89 586
13223.98 577
13225.07 594
13226.15 572
13227.24 560
13228.32 586
13229.41 591
13230.50 636
13231.58 635
13232.67 588
13233.76 589
13234.84 620
13235.93 638
13237.02 602
13238.10 619
13239.19 636
13240.28 557
13241.36 646
13242.45 576
13243.54 612
13244.62 593
13245.71 581
13246.80 568
13247.89 580
13248.97 617
13250.06 633
13251.15 568
13252.23 589
13253.32 644
13254.41 650
13255.50 603
13256.58 591
13257.67 642
13258.76 611
13259.85 610
13260.94 611
13262.02 634
13263.11 642
13264.20 629
13265.29 671
13266.37 650
13267.46 675
13268.55 619
13269.64 649
13270.73 675
13271.81 620
13272.90 641
13273.99 632
13275.08 647
13276.17 636
13277.26 629
13278.34 632
13279.43 651
13280.52 647
13281.61 655
13282.70 629
13283.79 576
13284.88 608
13285.96 602
13287.05 599
13288.14 623
13289.23 680
13290.32 609
13291.41 612
13292.50 632
13293.59 663
13294.68 596
13295.76 641
13296.85 661
13297.94 732
13299.03 669
13300.12 638
13301.21 714
13302.30 740
13303.39 727
13304.48 712
13305.57 705
13306.66 678
13307.75 670
13308.84 710
13309.93 655
13311.02 739
13312.11 741
13313.20 791
13314.29 711
13315.38 737
13316.47 731
13317.56 752
13318.65 736
13319.74 721
13320.83 709
13321.92 724
13323.01 695
13324.10 694
13325.19 710
13326.28 679
13327.37 696
13328.46 653
13329.55 670
13330.64 664
13331.73 729
13332.82 761
13333.91 677
13335.00 687
13336.09 698
13337.18 689
13338.27 686
13339.37 679
13340.46 730
13341.55 675
13342.64 705
13343.73 697
13344.82 718
13345.91 675
13347.00 758
13348.09 734
13349.19 764
13350.28 761
13351.37 720
13352.46 700
13353.55 751
13354.64 764
13355.73 688
13356.83 707
13357.92 705
13359.01 748
13360.10 742
13361.19 799
13362.28 775
13363.38 751
13364.47 743
13365.56 809
13366.65 823
13367.74 827
13368.84 799
13369.93 808
13371.02 811
13372.11 818
13373.21 847
13374.30 867
13375.39 809
13376.48 728
13377.58 774
13378.67 784
13379.76 735
13380.85 738
13381.95 749
13383.04 729
13384.13 719
13385.22 697
13386.32 687
13387.41 667
13388.50 685
13389.60 665
13390.69 752
13391.78 710
13392.87 731
13393.97 722
13395.06 659
13396.15 702
13397.25 684
13398.34 701
13399.43 706
13400.53 666
13401.62 654
13402.71 678
13403.81 675
13404.90 728
13406.00 680
13407.09 684
13408.18 702
13409.28 732
13410.37 676
13411.46 634
13412.56 635
13413.65 659
13414.75 648
13415.84 615
13416.93 634
13418.03 656
13419.12 654
13420.22 676
13421.31 720
13422.41 647
13423.50 636
13424.59 703
13425.69 683
13426.78 672
13427.88 648
13428.97 675
13430.07 712
13431.16 655
13432.26 647
13433.35 626
13434.45 711
13435.54 737
13436.64 711
13437.73 712
13438.82 680
13439.92 679
13441.02 715
13442.11 720
13443.21 728
13444.30 730
13445.40 750
13446.49 736
13447.59 725
13448.68 727
13449.78 738
13450.87 704
13451.97 685
13453.06 716
13454.16 755
13455.25 726
13456.35 810
13457.45 834
13458.54 788
13459.64 769
13460.73 781
13461.83 735
13462.93 768
13464.02 763
13465.12 778
13466.21 791
13467.31 778
13468.41 778
13469.50 741
13470.60 793
13471.70 761
13472.79 749
13473.89 806
13474.98 797
13476.08 761
13477.18 788
13478.27 815
13479.37 770
13480.47 806
13481.56 788
13482.66 792
13483.76 774
13484.85 785
13485.95 776
13487.05 864
13488.15 812
13489.24 770
13490.34 795
13491.44 795
13492.53 844
13493.63 843
13494.73 839
13495.83 886
13496.92 917
13498.02 949
13499.12 877
13500.22 849
13501.31 970
13502.41 895
13503.51 928
13504.61 918
13505.70 987
13506.80 1005
13507.90 982
13509.00 927
13510.09 884
13511.19 890
13512.29 910
13513.39 869
13514.49 861
13515.58 830
13516.68 783
13517.78 811
13518.88 800
13519.98 740
13521.08 825
13522.17 749
13523.27 698
13524.37 737
13525.47 708
13526.57 762
13527.67 725
13528.77 627
13529.86 676
13530.96 752
13532.06 724
13533.16 684
13534.26 714
13535.36 689
13536.46 750
13537.56 702
13538.66 678
13539.75 690
13540.85 718
13541.95 701
13543.05 669
13544.15 688
13545.25 739
13546.35 674
13547.45 696
13548.55 714
13549.65 644
13550.75 698
13551.85 705
13552.95 712
13554.05 639
13555.15 643
13556.25 667
13557.35 712
13558.45 689
13559.55 632
13560.65 644
13561.75 670
13562.85 657
13563.95 630
13565.05 679
13566.15 647
13567.25 643
13568.35 636
13569.45 633
13570.55 663
13571.65 677
13572.75 683
13573.85 671
13574.95 654
13576.05 629
13577.15 627
13578.25 660
13579.35 641
13580.45 652
13581.55 651
13582.65 714
13583.75 705
13584.86 634
13585.96 596
13587.06 682
13588.16 654
13589.26 672
13590.36 629
13591.46 626
13592.56 659
13593.66 653
13594.77 656
13595.87 625
13596.97 659
13598.07 624
13599.17 654
13600.27 603
13601.37 656
13602.48 670
13603.58 668
13604.68 699
13605.78 666
13606.88 675
13607.99 686
13609.09 667
13610.19 673
13611.29 651
13612.39 708
13613.50 674
13614.60 663
13615.70 667
13616.80 696
13617.90 633
13619.01 630
13620.11 634
13621.21 657
13622.31 645
13623.42 642
13624.52 666
13625.62 611
13626.72 602
13627.83 628
13628.93 682
13630.03 679
13631.13 640
13632.24 600
13633.34 591
13634.44 636
13635.55 643
13636.65 670
13637.75 636
13638.86 611
13639.96 629
13641.06 674
13642.17 653
13643.27 619
13644.37 623
13645.48 644
13646.58 632
13647.68 650
13648.79 612
13649.89 567
13650.99 609
13652.10 585
13653.20 543
13654.30 576
13655.41 617
13656.51 631
13657.62 586
13658.72 633
13659.82 584
13660.93 587
13662.03 634
13663.14 678
13664.24 617
13665.34 652
13666.45 661
13667.55 694
13668.66 634
13669.76 603
13670.87 614
13671.97 609
13673.07 567
13674.18 592
13675.28 593
13676.39 623
13677.49 649
13678.60 595
13679.70 633
13680.81 604
13681.91 648
13683.02 613
13684.12 686
13685.23 654
13686.33 648
13687.44 649
13688.54 638
13689.65 635
13690.75 664
13691.86 617
13692.96 633
13694.07 688
13695.17 683
13696.28 626
13697.39 691
13698.49 684
13699.60 692
13700.70 704
13701.81 695
13702.91 709
13704.02 625
13705.13 587
13706.23 640
13707.34 682
13708.44 664
13709.55 660
13710.65 726
13711.76 654
13712.87 676
13713.97 662
13715.08 660
13716.19 674
13717.29 644
13718.40 690
13719.50 751
13720.61 704
13721.72 707
13722.82 687
13723.93 727
13725.04 710
13726.14 695
13727.25 734
13728.36 712
13729.46 696
13730.57 728
13731.68 679
13732.78 715
13733.89 752
13735.00 782
13736.11 763
13737.21 795
13738.32 779
13739.43 822
13740.53 760
13741.64 765
13742.75 803
13743.86 784
13744.96 755
13746.07 745
13747.18 763
13748.29 835
13749.39 770
13750.50 801
13751.61 827
13752.72 843
13753.82 791
13754.93 805
13756.04 845
13757.15 933
13758.26 854
13759.36 822
13760.47 823
13761.58 872
13762.69 848
13763.80 890
13764.91 909
13766.01 977
13767.12 950
13768.23 937
13769.34 1004
13770.45 1060
13771.56 1045
13772.66 1109
13773.77 1110
13774.88 1147
13775.99 1145
13777.10 1172
13778.21 1231
13779.32 1188
13780.42 1089
13781.53 1099
13782.64 1057
13783.75 1047
13784.86 1065
13785.97 938
13787.08 903
13788.19 873
13789.30 914
13790.41 830
13791.52 823
13792.63 837
13793.73 799
13794.84 799
13795.95 798
13797.06 762
13798.17 818
13799.28 857
13800.39 813
13801.50 751
13802.61 767
13803.72 768
13804.83 753
13805.94 793
13807.05 802
13808.16 786
13809.27 724
13810.38 718
13811.49 734
13812.60 767
13813.71 764
13814.82 848
13815.93 743
13817.04 767
13818.15 733
13819.26 686
13820.37 708
13821.48 728
13822.59 734
13823.71 752
13824.82 740
13825.93 763
13827.04 709
13828.15 728
13829.26 731
13830.37 762
13831.48 777
13832.59 723
13833.70 777
13834.81 682
13835.92 715
13837.04 748
13838.15 733
13839.26 742
13840.37 745
13841.48 749
13842.59 688
13843.70 709
13844.81 768
13845.93 792
13847.04 751
13848.15 680
13849.26 720
13850.37 724
13851.48 744
13852.60 775
13853.71 751
13854.82 761
13855.93 745
13857.04 764
13858.16 749
13859.27 763
13860.38 756
13861.49 824
13862.60 797
13863.72 803
13864.83 778
13865.94 777
13867.05 844
13868.17 854
13869.28 784
13870.39 802
13871.50 814
13872.62 814
13873.73 747
13874.84 816
13875.95 753
13877.07 785
13878.18 805
13879.29 794
13880.40 758
13881.52 768
13882.63 740
13883.74 806
13884.86 789
13885.97 778
13887.08 822
13888.20 799
13889.31 751
13890.42 729
13891.54 763
13892.65 759
13893.76 772
13894.88 790
13895.99 791
13897.10 785
13898.22 794
13899.33 818
13900.44 824
13901.56 843
13902.67 755
13903.79 776
13904.90 817
13906.01 826
13907.13 791
13908.24 744
13909.36 772
13910.47 795
13911.58 824
13912.70 829
13913.81 764
13914.93 775
13916.04 717
13917.16 708
13918.27 703
13919.38 729
13920.50 732
13921.61 700
13922.73 738
13923.84 766
13924.96 717
13926.07 680
13927.19 691
13928.30 656
13929.42 690
13930.53 689
13931.65 702
13932.76 674
13933.88 695
13934.99 679
13936.11 711
13937.22 693
13938.34 679
13939.45 742
13940.57 719
13941.68 700
13942.80 691
13943.91 681
13945.03 730
13946.14 665
13947.26 673
13948.38 660
13949.49 686
13950.61 672
13951.72 628
13952.84 612
13953.95 613
13955.07 714
13956.19 722
13957.30 689
13958.42 719
13959.53 695
13960.65 627
13961.77 687
13962.88 680
13964.00 657
13965.11 647
13966.23 655
13967.35 661
13968.46 648
13969.58 619
13970.70 671
13971.81 693
13972.93 638
13974.05 686
13975.16 661
13976.28 666
13977.40 651
13978.51 629
13979.63 651
13980.75 663
13981.86 697
13982.98 713
13984.10 696
13985.22 715
13986.33 699
13987.45 708
13988.57 680
13989.68 702
13990.80 734
13991.92 737
13993.04 673
13994.15 705
13995.27 688
13996.39 663
13997.51 669
13998.62 698
13999.74 674
14000.86 717
14001.98 716
14003.10 699
14004.21 671
14005.33 715
14006.45 740
14007.57 777
14008.68 738
14009.80 753
14010.92 711
14012.04 686
14013.16 789
14014.28 753
14015.39 766
14016.51 790
14017.63 753
14018.75 772
14019.87 721
14020.99 764
14022.10 730
14023.22 772
14024.34 788
14025.46 687
14026.58 755
14027.70 788
14028.82 758
14029.94 738
14031.05 744
14032.17 738
14033.29 736
14034.41 746
14035.53 710
14036.65 707
14037.77 685
14038.89 747
14040.01 755
14041.13 708
14042.25 709
14043.37 742
14044.49 682
14045.60 731
14046.72 679
14047.84 679
14048.96 715
14050.08 670
14051.20 623
14052.32 666
14053.44 657
14054.56 669
14055.68 711
14056.80 666
14057.92 724
14059.04 698
14060.16 695
14061.28 728
14062.40 692
14063.52 705
14064.64 764
14065.76 720
14066.88 718
14068.00 676
14069.12 742
14070.25 780
14071.37 684
14072.49 690
14073.61 677
14074.73 686
14075.85 679
14076.97 726
14078.09 760
14079.21 743
14080.33 725
14081.45 735
14082.57 754
14083.69 763
14084.82 695
14085.94 711
14087.06 742
14088.18 851
14089.30 813
14090.42 795
14091.54 811
14092.66 823
14093.79 861
14094.91 791
14096.03 844
14097.15 865
14098.27 874
14099.39 759
14100.52 803
14101.64 921
14102.76 873
14103.88 796
14105.00 864
14106.12 881
14107.25 857
14108.37 814
14109.49 784
14110.61 792
14111.74 730
14112.86 698
14113.98 705
14115.10 740
14116.22 732
14117.35 697
14118.47 685
14119.59 710
14120.71 698
14121.84 670
14122.96 659
14124.08 689
14125.20 727
14126.33 699
14127.45 691
14128.57 645
14129.70 682
14130.82 675
14131.94 679
14133.06 675
14134.19 643
14135.31 605
14136.43 626
14137.56 686
14138.68 625
14139.80 608
14140.93 643
14142.05 640
14143.17 588
14144.30 634
14145.42 674
14146.54 617
14147.67 646
14148.79 621
14149.91 652
14151.04 657
14152.16 611
14153.29 684
14154.41 658
14155.53 628
14156.66 600
14157.78 624
14158.91 654
14160.03 639
14161.15 606
14162.28 569
14163.40 563
14164.53 628
14165.65 596
14166.78 586
14167.90 592
14169.02 582
14170.15 623
14171.27 696
14172.40 614
14173.52 667
14174.65 622
14175.77 607
14176.90 654
14178.02 614
14179.15 571
14180.27 570
14181.40 616
14182.52 577
14183.65 594
14184.77 592
14185.90 570
14187.02 607
14188.15 542
14189.27 561
14190.40 564
14191.52 554
14192.65 548
14193.77 583
14194.90 594
14196.02 552
14197.15 594
14198.27 630
14199.40 575
14200.53 597
14201.65 547
14202.78 564
14203.90 579
14205.03 558
14206.16 549
14207.28 539
14208.41 566
14209.53 526
14210.66 532
14211.79 555
14212.91 606
14214.04 576
14215.16 569
14216.29 584
14217.42 576
14218.54 525
14219.67 525
14220.80 544
14221.92 530
14223.05 498
14224.18 522
14225.30 526
14226.43 537
14227.56 577
14228.68 575
14229.81 522
14230.94 546
14232.06 543
14233.19 511
14234.32 541
14235.44 560
14236.57 591
14237.70 535
14238.83 522
14239.95 495
14241.08 516
14242.21 558
14243.34 586
14244.46 599
14245.59 568
14246.72 534
14247.85 521
14248.97 484
14250.10 499
14251.23 502
14252.36 507
14253.48 508
14254.61 479
14255.74 506
14256.87 530
14258.00 554
14259.12 569
14260.25 515
14261.38 553
14262.51 554
14263.64 503
14264.76 549
14265.89 562
14267.02 553
14268.15 525
14269.28 504
14270.41 492
14271.53 510
14272.66 503
14273.79 544
14274.92 498
14276.05 498
14277.18 510
14278.31 512
14279.44 521
14280.56 492
14281.69 485
14282.82 539
14283.95 513
14285.08 504
14286.21 531
14287.34 510
14288.47 478
14289.60 494
14290.73 501
14291.86 526
14292.98 505
14294.11 525
14295.24 487
14296.37 475
14297.50 477
14298.63 531
14299.76 492
14300.89 463
14302.02 454
14303.15 488
14304.28 517
14305.41 518
14306.54 525
14307.67 496
14308.80 499
14309.93 483
14311.06 495
14312.19 507
14313.32 481
14314.45 480
14315.58 452
14316.71 441
14317.84 439
14318.97 522
14320.10 508
14321.23 441
14322.36 467
14323.49 512
14324.62 485
14325.76 442
14326.89 457
14328.02 447
14329.15 447
14330.28 514
14331.41 469
14332.54 480
14333.67 484
14334.80 458
14335.93 480
14337.06 455
14338.20 475
14339.33 448
14340.46 468
14341.59 429
14342.72 441
14343.85 438
14344.98 451
14346.12 415
14347.25 426
14348.38 434
14349.51 454
14350.64 429
14351.77 423
14352.90 419
14354.04 481
14355.17 471
14356.30 450
14357.43 454
14358.56 429
14359.70 449
14360.83 435
14361.96 455
14363.09 453
14364.22 444
14365.36 447
14366.49 449
14367.62 463
14368.75 493
14369.89 472
14371.02 408
14372.15 400
14373.28 425
14374.42 481
14375.55 449
14376.68 455
14377.81 459
14378.95 451
14380.08 449
14381.21 448
14382.35 438
14383.48 441
14384.61 440
14385.74 472
14386.88 453
14388.01 416
14389.14 465
14390.28 454
14391.41 449
14392.54 433
14393.68 453
14394.81 449
14395.94 499
14397.08 467
14398.21 424
14399.34 447
14400.48 439
14401.61 447
14402.75 430
14403.88 459
14405.01 480
14406.15 487
14407.28 475
14408.41 425
14409.55 489
14410.68 430
14411.82 399
14412.95 414
14414.08 449
14415.22 441
14416.35 468
14417.49 474
14418.62 440
14419.76 457
14420.89 463
14422.02 462
14423.16 458
14424.29 466
14425.43 473
14426.56 462
14427.70 482
14428.83 491
14429.97 450
14431.10 464
14432.24 482
14433.37 491
14434.51 426
14435.64 491
14436.78 458
14437.91 429
14439.05 441
14440.18 497
14441.32 489
14442.45 449
14443.59 461
14444.72 485
14445.86 454
14446.99 465
14448.13 437
14449.27 486
14450.40 501
14451.54 520
14452.67 505
14453.81 467
14454.94 509
14456.08 488
14457.22 479
14458.35 484
14459.49 520
14460.62 474
14461.76 517
14462.90 517
14464.03 545
14465.17 527
14466.30 507
14467.44 493
14468.58 518
14469.71 502
14470.85 507
14471.99 535
14473.12 538
14474.26 551
14475.40 523
14476.53 549
14477.67 507
14478.81 495
14479.94 512
14481.08 501
14482.22 499
14483.35 474
14484.49 570
14485.63 484
14486.76 472
14487.90 499
14489.04 535
14490.17 501
14491.31 496
14492.45 516
14493.59 511
14494.72 497
14495.86 474
14497.00 501
14498.14 497
14499.27 506
14500.41 437
14501.55 477
14502.69 442
14503.82 457
14504.96 466
14506.10 483
14507.24 460
14508.37 483
14509.51 505
14510.65 453
14511.79 498
14512.93 440
14514.06 471
14515.20 537
14516.34 491
14517.48 486
14518.62 447
14519.76 415
14520.89 416
14522.03 414
14523.17 450
14524.31 469
14525.45 441
14526.59 445
14527.73 422
14528.86 461
14530.00 425
14531.14 446
14532.28 440
14533.42 472
14534.56 465
14535.70 470
14536.84 459
14537.98 409
14539.11 456
14540.25 440
14541.39 487
14542.53 504
14543.67 464
14544.81 412
14545.95 438
14547.09 461
14548.23 418
14549.37 462
14550.51 447
14551.65 441
14552.79 502
14553.93 449
14555.07 412
14556.21 489
14557.35 470
14558.49 479
14559.63 436
14560.77 476
14561.91 519
14563.05 460
14564.19 476
14565.33 488
14566.47 451
14567.61 422
14568.75 484
14569.89 497
14571.03 458
14572.17 444
14573.31 487
14574.45 460
14575.59 448
14576.73 484
14577.87 487
14579.01 493
14580.15 491
14581.29 448
14582.43 470
14583.57 442
14584.71 456
14585.85 467
14587.00 471
14588.14 479
14589.28 457
14590.42 463
14591.56 459
14592.70 499
14593.84 479
14594.98 451
14596.12 498
14597.27 486
14598.41 468
14599.55 495
14600.69 520
14601.83 471
14602.97 451
14604.12 423
14605.26 464
14606.40 490
14607.54 488
14608.68 518
14609.82 491
14610.97 495
14612.11 542
14613.25 529
14614.39 506
14615.53 460
14616.68 498
14617.82 533
14618.96 492
14620.10 508
14621.25 501
14622.39 495
14623.53 511
14624.67 493
14625.81 522
14626.96 547
14628.10 556
14629.24 529
14630.39 509
14631.53 486
14632.67 519
14633.81 589
14634.96 554
14636.10 507
14637.24 571
14638.38 561
14639.53 549
14640.67 531
14641.81 597
14642.96 573
14644.10 578
14645.24 575
14646.39 542
14647.53 560
14648.67 561
14649.82 571
14650.96 520
14652.10 496
14653.25 489
14654.39 526
14655.53 500
14656.68 520
14657.82 535
14658.97 521
14660.11 540
14661.25 474
14662.40 492
14663.54 504
14664.69 482
14665.83 490
14666.97 482
14668.12 470
14669.26 451
14670.41 466
14671.55 535
14672.69 518
14673.84 495
14674.98 512
14676.13 509
14677.27 492
14678.42 482
14679.56 465
14680.71 495
14681.85 499
14683.00 447
14684.14 444
14685.29 462
14686.43 480
14687.57 486
14688.72 434
14689.86 436
14691.01 473
14692.15 474
14693.30 478
14694.45 460
14695.59 478
14696.74 472
14697.88 464
14699.03 478
14700.17 439
14701.32 432
14702.46 426
14703.61 450
14704.75 427
14705.90 447
14707.04 508
14708.19 480
14709.34 468
14710.48 512
14711.63 463
14712.77 484
14713.92 490
14715.07 491
14716.21 451
14717.36 427
14718.50 478
14719.65 480
14720.80 487
14721.94 469
14723.09 458
14724.24 508
14725.38 496
14726.53 448
14727.67 465
14728.82 487
14729.97 447
14731.11 469
14732.26 491
14733.41 489
14734.55 503
14735.70 504
14736.85 517
14737.99 490
14739.14 476
14740.29 522
14741.44 483
14742.58 448
14743.73 435
14744.88 461
14746.02 462
14747.17 491
14748.32 469
14749.47 461
14750.61 452
14751.76 517
14752.91 472
14754.06 520
14755.20 524
14756.35 491
14757.50 507
14758.65 523
14759.79 531
14760.94 513
14762.09 540
14763.24 568
14764.38 531
14765.53 535
14766.68 561
14767.83 502
14768.98 497
14770.13 528
14771.27 513
14772.42 559
14773.57 563
14774.72 574
14775.87 556
14777.01 542
14778.16 545
14779.31 589
14780.46 597
14781.61 581
14782.76 579
14783.91 593
14785.05 574
14786.20 585
14787.35 574
14788.50 626
14789.65 629
14790.80 627
14791.95 653
14793.10 676
14794.25 669
14795.39 658
14796.54 665
14797.69 700
14798.84 617
14799.99 595
14801.14 661
14802.29 687
14803.44 683
14804.59 651
14805.74 616
14806.89 647
14808.04 646
14809.19 595
14810.34 613
14811.49 605
14812.64 604
14813.79 597
14814.94 551
14816.09 557
14817.24 518
14818.39 549
14819.54 572
14820.69 553
14821.84 560
14822.99 495
14824.14 541
14825.29 568
14826.44 572
14827.59 566
14828.74 566
14829.89 524
14831.04 499
14832.19 515
14833.34 532
14834.49 445
14835.64 490
14836.79 468
14837.94 476
14839.09 497
14840.24 496
14841.40 482
14842.55 500
14843.70 511
14844.85 497
14846.00 479
14847.15 449
14848.30 481
14849.45 448
14850.60 478
14851.76 461
14852.91 470
14854.06 420
14855.21 441
14856.36 420
14857.51 411
14858.66 438
14859.82 409
14860.97 417
14862.12 443
14863.27 411
14864.42 441
14865.57 429
14866.73 415
14867.88 417
14869.03 424
14870.18 413
14871.33 443
14872.49 456
14873.64 429
14874.79 407
14875.94 423
14877.10 380
14878.25 430
14879.40 418
14880.55 429
14881.71 446
14882.86 397
14884.01 364
14885.16 393
14886.32 401
14887.47 463
14888.62 401
14889.77 441
14890.93 400
14892.08 438
14893.23 415
14894.39 385
14895.54 403
14896.69 424
14897.84 432
14899.00 390
14900.15 396
14901.30 457
14902.46 431
14903.61 391
14904.76 408
14905.92 389
14907.07 404
14908.22 419
14909.38 396
14910.53 383
14911.69 419
14912.84 430
14913.99 461
14915.15 454
14916.30 391
14917.45 445
14918.61 387
14919.76 439
14920.92 362
14922.07 382
14923.22 396
14924.38 395
14925.53 380
14926.69 430
14927.84 403
14928.99 383
14930.15 404
14931.30 387
14932.46 425
14933.61 392
14934.77 368
14935.92 415
14937.08 408
14938.23 414
14939.39 410
14940.54 346
14941.70 382
14942.85 408
14944.00 408
14945.16 388
14946.31 410
14947.47 411
14948.62 374
14949.78 391
14950.94 389
14952.09 397
14953.25 397
14954.40 432
14955.56 431
14956.71 391
14957.87 387
14959.02 380
14960.18 361
14961.33 384
14962.49 384
14963.64 365
14964.80 378
14965.96 380
14967.11 385
14968.27 374
14969.42 352
14970.58 356
14971.74 392
14972.89 391
14974.05 385
14975.20 416
14976.36 372
14977.52 387
14978.67 357
14979.83 387
14980.98 413
14982.14 386
14983.30 394
14984.45 423
14985.61 422
14986.77 393
14987.92 400
14989.08 409
14990.24 357
14991.39 339
14992.55 327
14993.71 354
14994.86 340
14996.02 397
14997.18 372
14998.33 394
14999.49 370
15000.65 373
15001.81 385
15002.96 390
15004.12 350
15005.28 359
15006.43 369
15007.59 370
15008.75 365
15009.91 354
15011.06 339
15012.22 361
15013.38 376
15014.54 348
15015.69 344
15016.85 371
15018.01 394
15019.17 342
15020.33 323
15021.48 355
15022.64 373
15023.80 365
15024.96 356
15026.12 331
15027.27 311
15028.43 347
15029.59 354
15030.75 346
15031.91 333
15033.07 342
15034.22 303
15035.38 311
15036.54 346
15037.70 328
15038.86 311
15040.02 300
15041.17 321
15042.33 325
15043.49 363
15044.65 399
15045.81 365
15046.97 343
15048.13 320
15049.29 363
15050.45 347
15051.60 339
15052.76 334
15053.92 348
15055.08 331
15056.24 345
15057.40 339
15058.56 322
15059.72 346
15060.88 346
15062.04 335
15063.20 357
15064.36 324
15065.52 346
15066.68 327
15067.84 351
15069.00 370
15070.16 358
15071.32 372
15072.48 359
15073.63 357
15074.79 313
15075.95 315
15077.11 317
15078.27 330
15079.44 328
15080.60 353
15081.76 336
15082.92 313
15084.08 312
15085.24 328
15086.40 375
15087.56 337
15088.72 313
15089.88 305
15091.04 334
15092.20 306
15093.36 339
15094.52 347
15095.68 358
15096.84 362
15098.00 359
15099.16 343
15100.32 383
15101.49 366
15102.65 376
15103.81 366
15104.97 297
15106.13 326
15107.29 342
15108.45 325
15109.61 328
15110.78 352
15111.94 320
15113.10 288
15114.26 312
15115.42 307
15116.58 324
15117.74 317
15118.91 343
15120.07 325
15121.23 356
15122.39 357
15123.55 326
15124.71 323
15125.88 326
15127.04 309
15128.20 304
15129.36 299
15130.52 315
15131.69 305
15132.85 343
15134.01 331
15135.17 303
15136.34 307
15137.50 302
15138.66 286
15139.82 309
15140.99 301
15142.15 327
15143.31 323
15144.47 350
15145.64 360
15146.80 341
15147.96 342
15149.12 334
15150.29 321
15151.45 303
15152.61 352
15153.78 361
15154.94 324
15156.10 330
15157.27 356
15158.43 342
15159.59 342
15160.75 297
15161.92 303
15163.08 327
15164.24 288
15165.41 361
15166.57 352
15167.74 348
15168.90 347
15170.06 321
15171.23 321
15172.39 322
15173.55 359
15174.72 330
15175.88 326
15177.05 330
15178.21 349
15179.37 381
15180.54 372
15181.70 361
15182.87 342
15184.03 328
15185.19 347
15186.36 389
15187.52 371
15188.69 379
15189.85 372
15191.02 364
15192.18 340
15193.34 351
15194.51 314
15195.67 328
15196.84 364
15198.00 367
15199.17 354
15200.33 352
15201.50 335
15202.66 399
15203.83 402
15204.99 383
15206.16 365
15207.32 337
15208.49 337
15209.65 357
15210.82 385
15211.98 362
15213.15 360
15214.31 371
15215.48 348
15216.64 333
15217.81 350
15218.97 334
15220.14 342
15221.31 361
15222.47 352
15223.64 359
15224.80 374
15225.97 372
15227.13 389
15228.30 359
15229.47 333
15230.63 403
15231.80 370
15232.96 338
15234.13 373
15235.30 377
15236.46 365
15237.63 370
15238.79 411
15239.96 350
15241.13 344
15242.29 388
15243.46 357
15244.63 342
15245.79 376
15246.96 365
15248.13 346
15249.29 341
15250.46 338
15251.63 357
15252.79 334
15253.96 370
15255.13 337
15256.29 352
15257.46 361
15258.63 378
15259.80 406
15260.96 349
15262.13 373
15263.30 357
15264.46 337
15265.63 312
15266.80 284
15267.97 332
15269.13 350
15270.30 358
15271.47 333
15272.64 334
15273.80 333
15274.97 362
15276.14 358
15277.31 352
15278.47 288
15279.64 347
15280.81 356
15281.98 337
15283.15 340
15284.31 328
15285.48 331
15286.65 338
15287.82 335
15288.99 380
15290.15 344
15291.32 341
15292.49 357
15293.66 378
15294.83 343
15296.00 312
15297.16 336
15298.33 371
15299.50 363
15300.67 336
15301.84 413
15303.01 351
15304.18 361
15305.35 383
15306.51 384
15307.68 346
15308.85 354
15310.02 317
15311.19 310
15312.36 323
15313.53 337
15314.70 341
15315.87 334
15317.04 348
15318.21 343
15319.37 341
15320.54 295
15321.71 373
15322.88 346
15324.05 388
15325.22 346
15326.39 374
15327.56 392
15328.73 392
15329.90 350
15331.07 373
15332.24 349
15333.41 347
15334.58 357
15335.75 328
15336.92 376
15338.09 339
15339.26 332
15340.43 349
15341.60 380
15342.77 366
15343.94 326
15345.11 326
15346.28 321
15347.45 352
15348.62 378
15349.79 385
15350.96 355
15352.13 360
15353.31 332
15354.48 329
15355.65 344
15356.82 331
15357.99 363
15359.16 367
15360.33 354
15361.50 336
15362.67 351
15363.84 348
15365.01 369
15366.19 309
15367.36 314
15368.53 334
15369.70 341
15370.87 353
15372.04 340
15373.21 345
15374.38 333
15375.56 349
15376.73 349
15377.90 335
15379.07 350
15380.24 388
15381.41 357
15382.59 360
15383.76 352
15384.93 350
15386.10 337
15387.27 347
15388.45 335
15389.62 313
15390.79 340
15391.96 363
15393.13 319
15394.31 320
15395.48 343
15396.65 389
15397.82 349
15399.00 338
15400.17 329
15401.34 316
15402.51 345
15403.69 358
15404.86 327
15406.03 325
15407.20 355
15408.38 363
15409.55 372
15410.72 337
15411.89 350
15413.07 331
15414.24 337
15415.41 328
15416.59 291
15417.76 299
15418.93 322
15420.11 331
15421.28 318
15422.45 311
15423.63 320
15424.80 335
15425.97 367
15427.15 349
15428.32 326
15429.49 341
15430.67 325
15431.84 306
15433.01 307
15434.19 329
15435.36 328
15436.54 324
15437.71 323
15438.88 348
15440.06 321
15441.23 370
15442.41 365
15443.58 335
15444.75 311
15445.93 320
15447.10 362
15448.28 345
15449.45 340
15450.63 311
15451.80 311
15452.97 358
15454.15 336
15455.32 340
15456.50 332
15457.67 312
15458.85 331
15460.02 314
15461.20 341
15462.37 328
15463.55 317
15464.72 340
15465.90 341
15467.07 319
15468.25 346
15469.42 358
15470.60 392
15471.77 406
15472.95 385
15474.12 373
15475.30 332
15476.47 330
15477.65 347
15478.82 357
15480.00 337
15481.17 354
15482.35 328
15483.53 322
15484.70 330
15485.88 361
15487.05 309
15488.23 330
15489.40 334
15490.58 358
15491.76 354
15492.93 372
15494.11 403
15495.28 350
15496.46 355
15497.64 391
15498.81 365
15499.99 323
15501.17 352
15502.34 351
15503.52 316
15504.69 319
15505.87 329
15507.05 327
15508.22 306
15509.40 297
15510.58 384
15511.75 343
15512.93 335
15514.11 323
15515.28 306
15516.46 334
15517.64 382
15518.81 369
15519.99 358
15521.17 345
15522.35 353
15523.52 334
15524.70 333
15525.88 409
15527.05 370
15528.23 390
15529.41 403
15530.59 367
15531.76 371
15532.94 406
15534.12 421
15535.30 450
15536.47 355
15537.65 312
15538.83 350
15540.01 352
15541.19 357
15542.36 369
15543.54 351
15544.72 345
15545.90 381
15547.08 368
15548.25 357
15549.43 351
15550.61 338
15551.79 336
15552.97 339
15554.14 400
15555.32 387
15556.50 344
15557.68 370
15558.86 366
15560.04 383
15561.22 395
15562.39 384
15563.57 372
15564.75 409
15565.93 403
15567.11 353
15568.29 372
15569.47 350
15570.65 407
15571.82 361
15573.00 370
15574.18 359
15575.36 338
15576.54 352
15577.72 387
15578.90 389
15580.08 412
15581.26 398
15582.44 414
15583.62 407
15584.80 391
15585.98 409
15587.16 467
15588.34 426
15589.51 427
15590.69 420
15591.87 380
15593.05 401
15594.23 411
15595.41 416
15596.59 413
15597.77 385
15598.95 382
15600.13 384
15601.31 401
15602.49 472
15603.67 442
15604.85 409
15606.03 410
15607.21 431
15608.40 408
15609.58 402
15610.76 441
15611.94 439
15613.12 418
15614.30 451
15615.48 474
15616.66 467
15617.84 434
15619.02 443
15620.20 419
15621.38 426
15622.56 410
15623.74 441
15624.93 479
15626.11 455
15627.29 411
15628.47 471
15629.65 429
15630.83 454
15632.01 462
15633.19 408
15634.37 434
15635.56 478
15636.74 507
15637.92 483
15639.10 480
15640.28 474
15641.46 513
15642.65 516
15643.83 514
15645.01 499
15646.19 461
15647.37 490
15648.55 471
15649.74 490
15650.92 507
15652.10 505
15653.28 529
15654.46 469
15655.65 525
15656.83 506
15658.01 508
15659.19 491
15660.38 475
15661.56 537
15662.74 501
15663.92 535
15665.11 458
15666.29 512
15667.47 513
15668.65 487
15669.84 481
15671.02 500
15672.20 519
15673.38 510
15674.57 539
15675.75 495
15676.93 516
15678.12 521
15679.30 547
15680.48 512
15681.67 515
15682.85 473
15684.03 466
15685.22 497
15686.40 494
15687.58 482
15688.77 502
15689.95 504
15691.13 503
15692.32 500
15693.50 481
15694.68 498
15695.87 472
15697.05 482
15698.23 483
15699.42 489
15700.60 486
15701.79 453
15702.97 464
15704.15 513
15705.34 516
15706.52 532
15707.71 545
15708.89 568
15710.07 558
15711.26 539
15712.44 509
15713.63 473
15714.81 522
15716.00 521
15717.18 516
15718.37 515
15719.55 519
15720.73 494
15721.92 489
15723.10 501
15724.29 506
15725.47 493
15726.66 509
15727.84 499
15729.03 536
15730.21 527
15731.40 523
15732.58 500
15733.77 467
15734.95 523
15736.14 511
15737.32 522
15738.51 502
15739.69 498
15740.88 476
15742.07 529
15743.25 572
15744.44 521
15745.62 511
15746.81 527
15747.99 549
15749.18 557
15750.36 544
15751.55 562
15752.74 566
15753.92 542
15755.11 499
15756.29 560
15757.48 552
15758.67 558
15759.85 534
15761.04 586
15762.22 533
15763.41 533
15764.60 529
15765.78 516
15766.97 554
15768.16 515
15769.34 526
15770.53 559
15771.72 493
15772.90 506
15774.09 535
15775.28 497
15776.46 497
15777.65 465
15778.84 468
15780.02 537
15781.21 531
15782.40 520
15783.58 489
15784.77 505
15785.96 505
15787.14 549
15788.33 544
15789.52 516
15790.71 452
15791.89 450
15793.08 497
15794.27 476
15795.46 459
15796.64 522
15797.83 512
15799.02 474
15800.21 431
15801.39 445
15802.58 428
15803.77 446
15804.96 463
15806.14 470
15807.33 452
15808.52 413
15809.71 441
15810.90 435
15812.08 464
15813.27 444
15814.46 426
15815.65 440
15816.84 408
15818.03 410
15819.21 419
15820.40 413
15821.59 405
15822.78 385
15823.97 432
15825.16 388
15826.35 437
15827.53 431
15828.72 447
15829.91 407
15831.10 407
15832.29 420
15833.48 375
15834.67 376
15835.86 393
15837.04 463
15838.23 419
15839.42 426
15840.61 426
15841.80 400
15842.99 393
15844.18 400
15845.37 426
15846.56 390
15847.75 398
15848.94 421
15850.13 414
15851.32 415
15852.51 462
15853.70 433
15854.89 428
15856.07 389
15857.26 393
15858.45 382
15859.64 449
15860.83 477
15862.02 442
15863.21 361
15864.40 380
15865.59 436
15866.78 372
15867.97 377
15869.16 379
15870.36 397
15871.55 392
15872.74 426
15873.93 427
15875.12 353
15876.31 366
15877.50 379
15878.69 420
15879.88 401
15881.07 405
15882.26 435
15883.45 403
15884.64 363
15885.83 371
15887.02 394
15888.21 381
15889.41 374
15890.60 361
15891.79 345
15892.98 429
15894.17 480
15895.36 415
15896.55 422
15897.74 420
15898.93 453
15900.13 416
15901.32 414
15902.51 384
15903.70 399
15904.89 402
15906.08 393
15907.28 375
15908.47 423
15909.66 422
15910.85 383
15912.04 365
15913.23 385
15914.43 389
15915.62 363
15916.81 417
15918.00 400
15919.19 434
15920.39 417
15921.58 415
15922.77 460
15923.96 404
15925.16 394
15926.35 385
15927.54 372
15928.73 385
15929.93 415
15931.12 361
15932.31 361
15933.50 420
15934.70 418
15935.89 393
15937.08 398
15938.27 382
15939.47 348
15940.66 397
15941.85 396
15943.05 386
15944.24 394
15945.43 407
15946.63 356
15947.82 382
15949.01 366
15950.21 370
15951.40 360
15952.59 345
15953.79 353
15954.98 381
15956.17 346
15957.37 373
15958.56 380
15959.75 353
15960.95 332
15962.14 343
15963.33 353
15964.53 319
15965.72 330
15966.92 307
15968.11 334
15969.30 316
15970.50 371
15971.69 322
15972.89 326
15974.08 353
15975.27 386
15976.47 341
15977.66 333
15978.86 345
15980.05 342
15981.25 334
15982.44 332
15983.63 337
15984.83 336
15986.02 304
15987.22 335
15988.41 301
15989.61 298
15990.80 313
15992.00 325
15993.19 323
15994.39 309
15995.58 352
15996.78 337
15997.97 312
15999.17 328
16000.36 358
16001.56 367
16002.75 347
16003.95 353
16005.14 314
16006.34 296
16007.53 321
16008.73 355
16009.93 377
16011.12 327
16012.32 359
16013.51 302
16014.71 344
16015.90 345
16017.10 343
16018.30 327
16019.49 308
16020.69 331
16021.88 330
16023.08 323
16024.28 322
16025.47 315
16026.67 306
16027.86 351
16029.06 334
16030.26 321
16031.45 336
16032.65 339
16033.85 350
16035.04 319
16036.24 294
16037.43 344
16038.63 321
16039.83 299
16041.02 323
16042.22 291
16043.42 317
16044.61 300
16045.81 319
16047.01 301
16048.21 334
16049.40 338
16050.60 304
16051.80 282
16052.99 276
16054.19 306
16055.39 309
16056.59 282
16057.78 314
16058.98 343
16060.18 325
16061.37 322
16062.57 296
16063.77 306
16064.97 334
16066.16 329
16067.36 312
16068.56 313
16069.76 288
16070.96 273
16072.15 307
16073.35 295
16074.55 275
16075.75 294
16076.95 324
16078.14 325
16079.34 289
16080.54 284
16081.74 305
16082.94 298
16084.13 290
16085.33 301
16086.53 314
16087.73 336
16088.93 296
16090.13 317
16091.33 354
16092.52 354
16093.72 329
16094.92 303
16096.12 301
16097.32 334
16098.52 305
16099.72 318
16100.92 337
16102.11 263
16103.31 306
16104.51 264
16105.71 289
16106.91 284
16108.11 323
16109.31 318
16110.51 284
16111.71 346
16112.91 301
16114.11 299
16115.31 314
16116.51 304
16117.70 326
16118.90 285
16120.10 301
16121.30 289
16122.50 283
16123.70 324
16124.90 305
16126.10 299
16127.30 311
16128.50 293
16129.70 320
16130.90 319
16132.10 283
16133.30 291
16134.50 292
16135.70 297
16136.90 312
16138.10 278
16139.30 290
16140.50 303
16141.71 291
16142.91 288
16144.11 309
16145.31 303
16146.51 349
16147.71 326
16148.91 298
16150.11 282
16151.31 293
16152.51 289
16153.71 294
16154.91 297
16156.11 278
16157.31 301
16158.52 285
16159.72 293
16160.92 285
16162.12 282
16163.32 297
16164.52 280
16165.72 309
16166.92 314
16168.13 305
16169.33 335
16170.53 311
16171.73 270
16172.93 273
16174.13 311
16175.34 327
16176.54 330
16177.74 301
16178.94 285
16180.14 302
16181.34 300
16182.55 322
16183.75 310
16184.95 334
16186.15 331
16187.35 271
16188.56 253
16189.76 299
16190.96 326
16192.16 324
16193.37 296
16194.57 299
16195.77 317
16196.97 315
16198.18 314
16199.38 318
16200.58 321
16201.78 310
16202.99 315
16204.19 319
16205.39 283
16206.60 343
16207.80 298
16209.00 305
16210.20 263
16211.41 285
16212.61 296
16213.81 303
16215.02 296
16216.22 280
16217.42 293
16218.63 305
16219.83 295
16221.03 317
16222.24 349
16223.44 367
16224.64 327
16225.85 307
16227.05 331
16228.25 311
16229.46 354
16230.66 353
16231.87 322
16233.07 313
16234.27 339
16235.48 338
16236.68 353
16237.89 327
16239.09 348
16240.29 350
16241.50 373
16242.70 369
16243.91 348
16245.11 342
16246.31 381
16247.52 353
16248.72 348
16249.93 331
16251.13 340
16252.34 379
16253.54 371
16254.75 344
16255.95 362
16257.16 383
16258.36 338
16259.57 309
16260.77 342
16261.97 328
16263.18 294
16264.38 368
16265.59 365
16266.80 382
16268.00 336
16269.21 335
16270.41 352
16271.62 300
16272.82 363
16274.03 373
16275.23 337
16276.44 377
16277.64 354
16278.85 354
16280.05 344
16281.26 383
16282.47 392
16283.67 351
16284.88 339
16286.08 370
16287.29 341
16288.49 360
16289.70 338
16290.91 359
16292.11 364
16293.32 364
16294.52 409
16295.73 325
16296.94 359
16298.14 382
16299.35 388
16300.56 371
16301.76 344
16302.97 366
16304.18 404
16305.38 381
16306.59 382
16307.79 371
16309.00 376
16310.21 351
16311.42 361
16312.62 340
16313.83 366
16315.04 355
16316.24 375
16317.45 391
16318.66 380
16319.86 366
16321.07 416
16322.28 386
16323.49 384
16324.69 349
16325.90 361
16327.11 387
16328.31 366
16329.52 348
16330.73 355
16331.94 370
16333.14 335
16334.35 370
16335.56 367
16336.77 352
16337.98 366
16339.18 315
16340.39 307
16341.60 324
16342.81 330
16344.01 358
16345.22 350
16346.43 306
16347.64 313
16348.85 352
16350.05 310
16351.26 307
16352.47 338
16353.68 315
16354.89 338
16356.10 318
16357.30 329
16358.51 318
16359.72 305
16360.93 319
16362.14 304
16363.35 315
16364.56 291
16365.77 329
16366.97 296
16368.18 289
16369.39 289
16370.60 319
16371.81 330
16373.02 339
16374.23 317
16375.44 308
16376.65 310
16377.86 295
16379.06 278
16380.27 309
16381.48 276
16382.69 313
16383.90 338
16385.11 320
16386.32 293
16387.53 272
16388.74 276
16389.95 255
16391.16 324
16392.37 341
16393.58 296
16394.79 342
16396.00 288
16397.21 275
16398.42 318
16399.63 284
16400.84 300
16402.05 334
16403.26 286
16404.47 285
16405.68 278
16406.89 261
16408.10 310
16409.31 296
16410.52 304
16411.73 276
16412.94 271
16414.15 302
16415.36 314
16416.57 310
16417.78 328
16419.00 356
16420.21 337
16421.42 306
16422.63 270
16423.84 303
16425.05 304
16426.26 290
16427.47 302
16428.68 258
16429.89 267
16431.11 288
16432.32 308
16433.53 304
16434.74 323
16435.95 303
16437.16 314
16438.37 300
16439.59 265
16440.80 273
16442.01 281
16443.22 296
16444.43 293
16445.64 290
16446.86 299
16448.07 292
16449.28 277
16450.49 325
16451.70 278
16452.91 278
16454.13 290
16455.34 319
16456.55 273
16457.76 299
16458.98 309
16460.19 291
16461.40 283
16462.61 279
16463.82 266
16465.04 302
16466.25 293
16467.46 287
16468.67 278
16469.89 307
16471.10 263
16472.31 252
16473.53 261
16474.74 311
16475.95 305
16477.16 266
16478.38 321
16479.59 294
16480.80 286
16482.02 302
16483.23 271
16484.44 286
16485.66 309
16486.87 289
16488.08 281
16489.30 249
16490.51 290
16491.72 291
16492.94 290
16494.15 286
16495.36 310
16496.58 299
16497.79 253
16499.00 285
16500.22 306
16501.43 272
16502.65 272
16503.86 292
16505.07 302
16506.29 265
16507.50 288
16508.71 260
16509.93 269
16511.14 265
16512.36 259
16513.57 253
16514.79 287
16516.00 284
16517.21 279
16518.43 290
16519.64 291
16520.86 272
16522.07 265
16523.29 258
16524.50 259
16525.72 268
16526.93 256
16528.15 256
16529.36 266
16530.58 262
16531.79 257
16533.01 227
16534.22 257
16535.44 282
16536.65 266
16537.87 255
16539.08 257
16540.30 264
16541.51 275
16542.73 257
16543.94 248
16545.16 266
16546.37 270
16547.59 269
16548.80 248
16550.02 253
16551.24 239
16552.45 252
16553.67 263
16554.88 248
16556.10 246
16557.31 260
16558.53 341
16559.75 323
16560.96 286
16562.18 256
16563.39 243
16564.61 257
16565.83 272
16567.04 243
16568.26 269
16569.47 245
16570.69 249
16571.91 279
16573.12 292
16574.34 229
16575.56 257
16576.77 285
16577.99 254
16579.21 278
16580.42 264
16581.64 262
16582.86 281
16584.07 266
16585.29 287
16586.51 253
16587.72 240
16588.94 272
16590.16 269
16591.38 278
16592.59 254
16593.81 294
16595.03 296
16596.24 304
16597.46 302
16598.68 262
16599.90 244
16601.11 266
16602.33 259
16603.55 241
16604.77 250
16605.98 279
16607.20 295
16608.42 265
16609.64 228
16610.86 216
16612.07 249
16613.29 269
16614.51 221
16615.73 258
16616.95 261
16618.16 274
16619.38 263
16620.60 260
16621.82 224
16623.04 215
16624.25 256
16625.47 262
16626.69 263
16627.91 263
16629.13 261
16630.35 270
16631.57 257
16632.78 256
16634.00 254
16635.22 265
16636.44 277
16637.66 282
16638.88 279
16640.10 254
16641.32 274
16642.53 250
16643.75 275
16644.97 284
16646.19 301
16647.41 274
16648.63 275
16649.85 255
16651.07 240
16652.29 240
16653.51 264
16654.73 250
16655.95 246
16657.17 247
16658.39 228
16659.61 220
16660.83 242
16662.04 240
16663.26 259
16664.48 259
16665.70 276
16666.92 262
16668.14 240
16669.36 219
16670.58 249
16671.80 264
16673.02 252
16674.24 252
16675.46 299
16676.68 278
16677.91 278
16679.13 244
16680.35 260
16681.57 281
16682.79 269
16684.01 241
16685.23 233
16686.45 227
16687.67 259
16688.89 239
16690.11 277
16691.33 253
16692.55 262
16693.77 278
16694.99 242
16696.21 233
16697.44 244
16698.66 239
16699.88 231
16701.10 254
16702.32 249
16703.54 232
16704.76 241
16705.98 255
16707.21 246
16708.43 242
16709.65 233
16710.87 237
16712.09 246
16713.31 287
16714.53 239
16715.76 225
16716.98 251
16718.20 253
16719.42 258
16720.64 239
16721.87 231
16723.09 282
16724.31 228
16725.53 229
16726.75 250
16727.98 257
16729.20 252
16730.42 250
16731.64 238
16732.86 230
16734.09 241
16735.31 267
16736.53 264
16737.75 290
16738.98 282
16740.20 257
16741.42 264
16742.64 259
16743.87 266
16745.09 284
16746.31 265
16747.54 261
16748.76 247
16749.98 295
16751.20 280
16752.43 274
16753.65 255
16754.87 240
16756.10 210
16757.32 214
16758.54 211
16759.77 234
16760.99 241
16762.21 264
16763.44 285
16764.66 261
16765.88 269
16767.11 265
16768.33 270
16769.55 271
16770.78 269
16772.00 270
16773.23 295
16774.45 274
16775.67 278
16776.90 257
16778.12 257
16779.35 237
16780.57 251
16781.79 230
16783.02 263
16784.24 302
16785.47 265
16786.69 268
16787.91 260
16789.14 244
16790.36 287
16791.59 272
16792.81 268
16794.04 274
16795.26 276
16796.49 257
16797.71 241
16798.94 234
16800.16 235
16801.38 244
16802.61 261
16803.83 280
16805.06 256
16806.28 269
16807.51 231
16808.73 236
16809.96 269
16811.18 275
16812.41 268
16813.64 291
16814.86 307
16816.09 265
16817.31 263
16818.54 255
16819.76 270
16820.99 255
16822.21 255
16823.44 265
16824.66 240
16825.89 259
16827.12 271
16828.34 256
16829.57 303
16830.79 284
16832.02 269
16833.25 270
16834.47 267
16835.70 315
16836.92 279
16838.15 289
16839.38 289
16840.60 289
16841.83 262
16843.06 258
16844.28 282
16845.51 306
16846.73 282
16847.96 252
16849.19 242
16850.41 289
16851.64 243
16852.87 249
16854.09 257
16855.32 259
16856.55 275
16857.77 280
16859.00 301
16860.23 300
16861.46 286
16862.68 270
16863.91 259
16865.14 305
16866.36 294
16867.59 291
16868.82 281
16870.05 297
16871.27 254
16872.50 264
16873.73 289
16874.96 280
16876.18 284
16877.41 293
16878.64 267
16879.87 243
16881.09 277
16882.32 263
16883.55 321
16884.78 312
16886.01 307
16887.23 310
16888.46 297
16889.69 294
16890.92 317
16892.15 293
16893.37 294
16894.60 269
16895.83 261
16897.06 262
16898.29 299
16899.51 300
16900.74 305
16901.97 304
16903.20 293
16904.43 306
16905.66 288
16906.89 269
16908.12 246
16909.34 263
16910.57 282
16911.80 264
16913.03 260
16914.26 249
16915.49 263
16916.72 254
16917.95 264
16919.18 272
16920.40 267
16921.63 233
16922.86 259
16924.09 255
16925.32 260
16926.55 286
16927.78 292
16929.01 274
16930.24 264
16931.47 261
16932.70 240
16933.93 260
16935.16 236
16936.39 267
16937.62 275
16938.85 252
16940.08 259
16941.31 263
16942.54 248
16943.77 275
16945.00 288
16946.23 255
16947.46 237
16948.69 258
16949.92 247
16951.15 286
16952.38 259
16953.61 254
16954.84 236
16956.07 273
16957.30 265
16958.53 285
16959.76 282
16960.99 276
16962.22 273
16963.45 289
16964.68 283
16965.92 297
16967.15 294
16968.38 252
16969.61 266
16970.84 267
16972.07 297
16973.30 277
16974.53 289
16975.76 280
16976.99 276
16978.23 273
16979.46 282
16980.69 261
16981.92 276
16983.15 284
16984.38 279
16985.61 247
16986.85 256
16988.08 256
16989.31 275
16990.54 240
16991.77 250
16993.00 208
16994.24 231
16995.47 235
16996.70 301
16997.93 275
16999.16 253
17000.40 229
17001.63 263
17002.86 225
17004.09 235
17005.32 253
17006.56 255
17007.79 274
17009.02 254
17010.25 263
17011.49 275
17012.72 267
17013.95 270
17015.18 209
17016.42 241
17017.65 241
17018.88 260
17020.12 225
17021.35 235
17022.58 270
17023.81 250
17025.05 232
17026.28 221
17027.51 261
17028.75 242
17029.98 264
17031.21 237
17032.45 243
17033.68 250
17034.91 255
17036.15 289
17037.38 245
17038.61 253
17039.85 276
17041.08 262
17042.31 245
17043.55 252
17044.78 225
17046.01 273
17047.25 276
17048.48 254
17049.72 223
17050.95 245
17052.18 274
17053.42 275
17054.65 257
17055.89 291
17057.12 266
17058.35 269
17059.59 277
17060.82 237
17062.06 259
17063.29 258
17064.53 271
17065.76 235
17066.99 230
17068.23 245
17069.46 228
17070.70 230
17071.93 257
17073.17 295
17074.40 253
17075.64 266
17076.87 254
17078.11 250
17079.34 214
17080.58 276
17081.81 294
17083.05 269
17084.28 231
17085.52 246
17086.75 220
17087.99 240
17089.22 218
17090.46 200
17091.69 259
17092.93 264
17094.16 252
17095.40 237
17096.64 229
17097.87 238
17099.11 261
17100.34 261
17101.58 238
17102.81 259
17104.05 240
17105.29 264
17106.52 216
17107.76 226
17108.99 216
17110.23 243
17111.47 236
17112.70 254
17113.94 259
17115.17 259
17116.41 227
17117.65 256
17118.88 250
17120.12 227
17121.36 228
17122.59 261
17123.83 250
17125.07 250
17126.30 255
17127.54 254
17128.78 246
17130.01 245
17131.25 256
17132.49 246
17133.72 236
17134.96 223
17136.20 223
17137.43 211
17138.67 225
17139.91 276
17141.15 228
17142.38 244
17143.62 231
17144.86 266
17146.10 287
17147.33 273
17148.57 257
17149.81 220
17151.05 230
17152.28 256
17153.52 264
17154.76 273
17156.00 280
17157.23 261
17158.47 251
17159.71 249
17160.95 243
17162.19 261
17163.42 254
17164.66 216
17165.90 261
17167.14 246
17168.38 273
17169.61 252
17170.85 263
17172.09 232
17173.33 289
17174.57 272
17175.81 260
17177.04 223
17178.28 239
17179.52 215
17180.76 219
17182.00 227
17183.24 241
17184.48 231
17185.71 205
17186.95 218
17188.19 248
17189.43 237
17190.67 232
17191.91 258
17193.15 236
17194.39 256
17195.63 256
17196.87 240
17198.11 249
17199.34 230
17200.58 269
17201.82 275
17203.06 225
17204.30 219
17205.54 221
17206.78 233
17208.02 244
17209.26 239
17210.50 230
17211.74 228
17212.98 217
17214.22 217
17215.46 230
17216.70 238
17217.94 217
17219.18 216
17220.42 221
17221.66 221
17222.90 212
17224.14 227
17225.38 238
17226.62 214
17227.86 243
17229.10 202
17230.34 245
17231.58 220
17232.82 241
17234.06 241
17235.30 242
17236.54 226
17237.78 241
17239.03 237
17240.27 227
17241.51 206
17242.75 233
17243.99 238
17245.23 260
17246.47 205
17247.71 253
17248.95 246
17250.19 236
17251.43 225
17252.68 236
17253.92 246
17255.16 209
17256.40 244
17257.64 244
17258.88 228
17260.12 225
17261.37 283
17262.61 236
17263.85 209
17265.09 246
17266.33 238
17267.57 251
17268.82 279
17270.06 232
17271.30 227
17272.54 238
17273.78 240
17275.03 224
17276.27 224
17277.51 247
17278.75 199
17279.99 208
17281.24 220
17282.48 252
17283.72 208
17284.96 224
17286.21 224
17287.45 213
17288.69 207
17289.93 261
17291.18 234
17292.42 197
17293.66 235
17294.90 265
17296.15 259
17297.39 245
17298.63 193
17299.88 254
17301.12 238
17302.36 212
17303.60 208
17304.85 196
17306.09 200
17307.33 229
17308.58 217
17309.82 237
17311.06 223
17312.31 233
17313.55 212
17314.79 220
17316.04 213
17317.28 214
17318.52 223
17319.77 236
17321.01 251
17322.26 241
17323.50 225
17324.74 218
17325.99 208
17327.23 205
17328.48 209
17329.72 229
17330.96 237
17332.21 259
17333.45 252
17334.70 237
17335.94 226
17337.18 227
17338.43 228
17339.67 223
17340.92 253
17342.16 260
17343.41 214
17344.65 243
17345.90 224
17347.14 222
17348.38 234
17349.63 231
17350.87 237
17352.12 221
17353.36 232
17354.61 219
17355.85 269
17357.10 244
17358.34 221
17359.59 228
17360.83 240
17362.08 253
17363.32 229
17364.57 230
17365.81 208
17367.06 196
17368.31 228
17369.55 177
17370.80 224
17372.04 245
17373.29 213
17374.53 237
17375.78 245
17377.02 221
17378.27 237
17379.52 231
17380.76 244
17382.01 258
17383.25 231
17384.50 201
17385.75 230
17386.99 201
17388.24 244
17389.48 217
17390.73 221
17391.98 237
17393.22 213
17394.47 242
17395.71 229
17396.96 238
17398.21 226
17399.45 206
17400.70 194
17401.95 196
17403.19 228
17404.44 226
17405.69 232
17406.93 214
17408.18 204
17409.43 218
17410.67 213
17411.92 224
17413.17 220
17414.42 217
17415.66 224
17416.91 215
17418.16 211
17419.40 213
17420.65 209
17421.90 233
17423.15 243
17424.39 224
17425.64 232
17426.89 246
17428.14 217
17429.38 237
17430.63 224
17431.88 182
17433.13 234
17434.37 226
17435.62 245
17436.87 192
17438.12 201
17439.37 257
17440.61 216
17441.86 225
17443.11 235
17444.36 205
17445.61 211
17446.85 250
17448.10 214
17449.35 226
17450.60 211
17451.85 208
17453.10 246
17454.34 222
17455.59 216
17456.84 227
17458.09 203
17459.34 198
17460.59 188
17461.84 220
17463.09 216
17464.33 215
17465.58 200
17466.83 217
17468.08 233
17469.33 215
17470.58 197
17471.83 204
17473.08 232
17474.33 219
17475.58 217
17476.83 226
17478.07 223
17479.32 227
17480.57 197
17481.82 239
17483.07 220
17484.32 221
17485.57 237
17486.82 221
17488.07 218
17489.32 254
17490.57 239
17491.82 219
17493.07 221
17494.32 216
17495.57 213
17496.82 226
17498.07 241
17499.32 225
17500.57 218
17501.82 212
17503.07 245
17504.32 252
17505.57 218
17506.82 222
17508.07 233
17509.32 252
17510.57 267
17511.82 244
17513.07 255
17514.32 242
17515.58 229
17516.83 252
17518.08 249
17519.33 276
17520.58 232
17521.83 225
17523.08 264
17524.33 239
17525.58 219
17526.83 220
17528.08 275
17529.34 237
17530.59 199
17531.84 233
17533.09 209
17534.34 231
17535.59 245
17536.84 241
17538.09 217
17539.35 192
17540.60 233
17541.85 237
17543.10 221
17544.35 240
17545.60 237
17546.86 247
17548.11 251
17549.36 206
17550.61 215
17551.86 198
17553.12 228
17554.37 234
17555.62 218
17556.87 203
17558.12 279
17559.38 268
17560.63 224
17561.88 201
17563.13 201
17564.39 227
17565.64 244
17566.89 240
17568.14 258
17569.40 237
17570.65 226
17571.90 273
17573.15 212
17574.41 195
17575.66 216
17576.91 243
17578.17 274
17579.42 202
17580.67 226
17581.92 262
17583.18 252
17584.43 230
17585.68 216
17586.94 231
17588.19 277
17589.44 260
17590.70 218
17591.95 213
17593.20 239
17594.46 246
17595.71 238
17596.97 246
17598.22 252
17599.47 235
17600.73 223
17601.98 207
17603.23 185
17604.49 214
17605.74 258
17607.00 247
17608.25 228
17609.50 167
17610.76 217
17612.01 216
17613.27 243
17614.52 253
17615.77 200
17617.03 223
17618.28 247
17619.54 258
17620.79 225
17622.05 197
17623.30 234
17624.56 197
17625.81 214
17627.06 229
17628.32 227
17629.57 259
17630.83 240
17632.08 220
17633.34 222
17634.59 261
17635.85 233
17637.10 219
17638.36 199
17639.61 188
17640.87 234
17642.12 232
17643.38 226
17644.63 201
17645.89 201
17647.15 194
17648.40 227
17649.66 198
17650.91 217
17652.17 222
17653.42 233
17654.68 227
17655.93 222
17657.19 233
17658.45 218
17659.70 217
17660.96 211
17662.21 202
17663.47 188
17664.73 236
17665.98 226
17667.24 239
17668.49 209
17669.75 225
17671.01 203
17672.26 208
17673.52 231
17674.77 232
17676.03 220
17677.29 217
17678.54 191
17679.80 240
17681.06 241
17682.31 236
17683.57 228
17684.83 209
17686.08 194
17687.34 235
17688.60 205
17689.85 242
17691.11 225
17692.37 212
17693.63 186
17694.88 205
17696.14 218
17697.40 219
17698.65 208
17699.91 235
17701.17 203
17702.43 205
17703.68 231
17704.94 217
17706.20 214
17707.46 191
17708.71 203
17709.97 229
17711.23 189
17712.49 187
17713.74 202
17715.00 213
17716.26 199
17717.52 207
17718.78 179
17720.03 215
17721.29 238
17722.55 208
17723.81 189
17725.07 206
17726.32 224
17727.58 182
17728.84 202
17730.10 208
17731.36 219
17732.62 231
17733.87 237
17735.13 223
17736.39 242
17737.65 238
17738.91 218
17740.17 259
17741.43 178
17742.69 224
17743.94 222
17745.20 212
17746.46 193
17747.72 197
17748.98 231
17750.24 225
17751.50 233
17752.76 205
17754.02 220
17755.28 244
17756.53 235
17757.79 241
17759.05 235
17760.31 254
17761.57 219
17762.83 224
17764.09 223
17765.35 179
17766.61 194
17767.87 208
17769.13 234
17770.39 224
17771.65 201
17772.91 240
17774.17 220
17775.43 192
17776.69 225
17777.95 208
17779.21 224
17780.47 195
17781.73 193
17782.99 221
17784.25 211
17785.51 220
17786.77 235
17788.03 222
17789.29 209
17790.55 237
17791.81 227
17793.07 260
17794.33 254
17795.59 249
17796.86 250
17798.12 230
17799.38 199
17800.64 213
17801.90 225
17803.16 181
17804.42 227
17805.68 188
17806.94 224
17808.20 238
17809.47 213
17810.73 217
17811.99 202
17813.25 223
17814.51 210
17815.77 228
17817.03 209
17818.29 193
17819.56 214
17820.82 219
17822.08 213
17823.34 205
17824.60 213
17825.86 190
17827.13 174
17828.39 190
17829.65 205
17830.91 199
17832.17 208
17833.44 187
17834.70 202
17835.96 221
17837.22 217
17838.48 190
17839.75 182
17841.01 206
17842.27 218
17843.53 200
17844.80 211
17846.06 216
17847.32 178
17848.58 171
17849.85 229
17851.11 211
17852.37 218
17853.63 222
17854.90 221
17856.16 201
17857.42 236
17858.69 206
17859.95 173
17861.21 178
17862.47 201
17863.74 193
17865.00 210
17866.26 211
17867.53 195
17868.79 188
17870.05 191
17871.32 214
17872.58 203
17873.84 211
17875.11 230
17876.37 211
17877.63 203
17878.90 208
17880.16 185
17881.43 202
17882.69 204
17883.95 198
17885.22 206
17886.48 177
17887.74 156
17889.01 197
17890.27 171
17891.54 204
17892.80 195
17894.07 219
17895.33 210
17896.59 207
17897.86 213
17899.12 207
17900.39 196
17901.65 209
17902.92 197
17904.18 214
17905.44 207
17906.71 200
17907.97 190
17909.24 223
17910.50 196
17911.77 185
17913.03 241
17914.30 208
17915.56 210
17916.83 230
17918.09 179
17919.36 225
17920.62 224
17921.89 213
17923.15 217
17924.42 226
17925.68 246
17926.95 212
17928.21 242
17929.48 216
17930.75 244
17932.01 226
17933.28 236
17934.54 228
17935.81 212
17937.07 217
17938.34 207
17939.61 205
17940.87 212
17942.14 226
17943.40 202
17944.67 208
17945.93 220
17947.20 215
17948.47 192
17949.73 196
17951.00 222
17952.27 217
17953.53 208
17954.80 190
17956.06 200
17957.33 254
17958.60 227
17959.86 242
17961.13 206
17962.40 237
17963.66 244
17964.93 257
17966.20 199
17967.46 196
17968.73 221
17970.00 209
17971.26 214
17972.53 202
17973.80 220
17975.07 213
17976.33 241
17977.60 235
17978.87 234
17980.13 223
17981.40 242
17982.67 230
17983.94 240
17985.20 201
17986.47 194
17987.74 237
17989.01 241
17990.27 227
17991.54 184
17992.81 189
17994.08 201
17995.34 207
17996.61 201
17997.88 193
17999.15 201
18000.42 213
18001.68 205
18002.95 209
18004.22 218
18005.49 219
18006.76 220
18008.02 203
18009.29 181
18010.56 218
18011.83 215
18013.10 223
18014.37 208
18015.63 187
18016.90 210
18018.17 218
18019.44 242
18020.71 207
18021.98 191
18023.25 210
18024.51 233
18025.78 195
18027.05 181
18028.32 190
18029.59 207
18030.86 248
18032.13 203
18033.40 229
18034.67 193
18035.94 190
18037.20 235
18038.47 228
18039.74 187
18041.01 210
18042.28 236
18043.55 235
18044.82 203
18046.09 222
18047.36 218
18048.63 226
18049.90 209
18051.17 200
18052.44 221
18053.71 217
18054.98 205
18056.25 204
18057.52 213
18058.79 191
18060.06 218
18061.33 202
18062.60 182
18063.87 189
18065.14 205
18066.41 213
18067.68 212
18068.95 196
18070.22 217
18071.49 226
18072.76 209
18074.03 197
18075.30 180
18076.57 207
18077.84 227
18079.11 260
18080.39 213
18081.66 238
18082.93 210
18084.20 224
18085.47 211
18086.74 214
18088.01 213
18089.28 191
18090.55 209
18091.82 197
18093.10 189
18094.37 195
18095.64 198
18096.91 229
18098.18 207
18099.45 196
18100.72 233
18102.00 232
18103.27 239
18104.54 225
18105.81 183
18107.08 202
18108.35 208
18109.63 229
18110.90 200
18112.17 217
18113.44 261
18114.71 219
18115.98 191
18117.26 203
18118.53 220
18119.80 226
18121.07 214
18122.35 233
18123.62 204
18124.89 223
18126.16 209
18127.43 217
18128.71 227
18129.98 184
18131.25 205
18132.52 216
18133.80 238
18135.07 242
18136.34 199
18137.62 217
18138.89 239
18140.16 223
18141.43 191
18142.71 191
18143.98 193
18145.25 206
18146.53 183
18147.80 204
18149.07 238
18150.35 230
18151.62 193
18152.89 224
18154.17 191
18155.44 203
18156.71 203
18157.99 196
18159.26 194
18160.53 224
18161.81 232
18163.08 224
18164.35 229
18165.63 214
18166.90 179
18168.18 202
18169.45 262
18170.72 225
18172.00 225
18173.27 177
18174.55 202
18175.82 238
18177.09 208
18178.37 194
18179.64 219
18180.92 241
18182.19 236
18183.47 208
18184.74 183
18186.01 191
18187.29 191
18188.56 216
18189.84 211
18191.11 197
18192.39 205
18193.66 220
18194.94 201
18196.21 224
18197.49 220
18198.76 193
18200.04 185
18201.31 205
18202.59 241
18203.86 245
18205.14 211
18206.41 233
18207.69 214
18208.96 197
18210.24 198
18211.51 212
18212.79 217
18214.06 211
18215.34 186
18216.62 220
18217.89 227
18219.17 170
18220.44 197
18221.72 208
18222.99 197
18224.27 223
18225.55 206
18226.82 195
18228.10 198
18229.37 227
18230.65 213
18231.93 238
18233.20 236
18234.48 200
18235.75 217
18237.03 209
18238.31 219
18239.58 219
18240.86 201
18242.14 222
18243.41 216
18244.69 214
18245.97 230
18247.24 205
18248.52 225
18249.80 193
18251.07 218
18252.35 183
18253.63 187
18254.90 209
18256.18 205
18257.46 233
18258.73 207
18260.01 202
18261.29 190
18262.57 215
18263.84 238
18265.12 250
18266.40 223
18267.67 239
18268.95 216
18270.23 193
18271.51 208
18272.78 198
18274.06 225
18275.34 235
18276.62 201
18277.89 172
18279.17 180
18280.45 206
18281.73 213
18283.01 189
18284.28 197
18285.56 209
18286.84 210
18288.12 219
18289.40 203
18290.67 212
18291.95 248
18293.23 188
18294.51 194
18295.79 199
18297.07 215
18298.34 205
18299.62 188
18300.90 211
18302.18 234
18303.46 196
18304.74 187
18306.02 206
18307.29 201
18308.57 210
18309.85 223
18311.13 226
18312.41 185
18313.69 214
18314.97 191
18316.25 216
18317.53 199
18318.80 192
18320.08 185
18321.36 197
18322.64 192
18323.92 221
18325.20 217
18326.48 196
18327.76 207
18329.04 206
18330.32 184
18331.60 189
18332.88 192
18334.16 205
18335.44 174
18336.72 211
18338.00 177
18339.28 236
18340.56 213
18341.84 208
18343.12 220
18344.40 191
18345.68 209
18346.96 204
18348.24 227
18349.52 206
18350.80 210
18352.08 217
18353.36 211
18354.64 204
18355.92 185
18357.20 219
18358.48 197
18359.76 183
18361.04 205
18362.32 186
18363.60 171
18364.88 209
18366.16 191
18367.45 231
18368.73 206
18370.01 181
18371.29 218
18372.57 183
18373.85 179
18375.13 212
18376.41 181
18377.69 204
18378.98 214
18380.26 184
18381.54 192
18382.82 211
18384.10 183
18385.38 210
18386.66 214
18387.95 216
18389.23 200
18390.51 230
18391.79 235
18393.07 216
18394.35 189
18395.64 192
18396.92 237
18398.20 224
18399.48 205
18400.76 185
18402.05 188
18403.33 217
18404.61 188
18405.89 207
18407.17 194
18408.46 218
18409.74 217
18411.02 199
18412.30 214
18413.59 221
18414.87 239
18416.15 198
18417.43 247
18418.72 220
18420.00 217
18421.28 218
18422.56 232
18423.85 213
18425.13 230
18426.41 227
18427.70 194
18428.98 182
18430.26 231
18431.54 187
18432.83 208
18434.11 220
18435.39 201
18436.68 201
18437.96 211
18439.24 204
18440.53 214
18441.81 181
18443.09 202
18444.38 216
18445.66 191
18446.95 196
18448.23 220
18449.51 203
18450.80 194
18452.08 172
18453.36 202
18454.65 184
18455.93 197
18457.22 187
18458.50 205
18459.78 189
18461.07 212
18462.35 179
18463.64 254
18464.92 208
18466.21 214
18467.49 200
18468.77 215
18470.06 223
18471.34 202
18472.63 222
18473.91 219
18475.20 201
18476.48 204
18477.77 210
18479.05 222
18480.34 207
18481.62 187
18482.91 188
18484.19 184
18485.47 229
18486.76 220
18488.04 184
18489.33 189
18490.62 183
18491.90 197
18493.19 217
18494.47 179
18495.76 205
18497.04 198
18498.33 183
18499.61 170
18500.90 195
18502.18 200
18503.47 210
18504.75 210
18506.04 179
18507.33 216
18508.61 215
18509.90 213
18511.18 198
18512.47 224
18513.76 198
18515.04 221
18516.33 216
18517.61 194
18518.90 247
18520.19 237
18521.47 209
18522.76 225
18524.04 211
18525.33 182
18526.62 219
18527.90 189
18529.19 194
18530.48 189
18531.76 208
18533.05 192
18534.34 193
18535.62 203
18536.91 207
18538.20 219
18539.48 213
18540.77 223
18542.06 226
18543.34 211
18544.63 195
18545.92 208
18547.21 260
18548.49 286
18549.78 217
18551.07 177
18552.36 200
18553.64 224
18554.93 219
18556.22 225
18557.50 209
18558.79 223
18560.08 212
18561.37 215
18562.66 190
18563.94 194
18565.23 234
18566.52 208
18567.81 213
18569.09 210
18570.38 221
18571.67 183
18572.96 219
18574.25 231
18575.53 218
18576.82 227
18578.11 203
18579.40 223
18580.69 220
18581.98 219
18583.26 216
18584.55 220
18585.84 210
18587.13 194
18588.42 198
18589.71 225
18590.99 248
18592.28 211
18593.57 219
18594.86 201
18596.15 227
18597.44 219
18598.73 214
18600.02 241
18601.31 215
18602.59 192
18603.88 226
18605.17 206
18606.46 221
18607.75 211
18609.04 223
18610.33 215
18611.62 220
18612.91 225
18614.20 207
18615.49 199
18616.78 203
18618.07 249
18619.36 234
18620.65 222
18621.94 244
18623.23 236
18624.52 219
18625.81 213
18627.10 212
18628.39 217
18629.68 203
18630.97 200
18632.26 228
18633.55 230
18634.84 194
18636.13 229
18637.42 213
18638.71 225
18640.00 206
18641.29 212
18642.58 221
18643.87 236
18645.16 210
18646.45 219
18647.74 232
18649.03 203
18650.32 205
18651.61 188
18652.90 212
18654.19 194
18655.48 206
18656.78 238
18658.07 223
18659.36 203
18660.65 207
18661.94 200
18663.23 229
18664.52 201
18665.81 213
18667.10 205
18668.40 230
18669.69 212
18670.98 225
18672.27 216
18673.56 231
18674.85 211
18676.14 209
18677.44 214
18678.73 201
18680.02 197
18681.31 185
18682.60 205
18683.90 221
18685.19 202
18686.48 184
18687.77 188
18689.06 192
18690.36 215
18691.65 191
18692.94 228
18694.23 204
18695.52 219
18696.82 208
18698.11 206
18699.40 209
18700.69 226
18701.99 228
18703.28 213
18704.57 237
18705.86 210
18707.16 200
18708.45 223
18709.74 200
18711.04 191
18712.33 189
18713.62 217
18714.91 203
18716.21 193
18717.50 183
18718.79 192
18720.09 202
18721.38 205
18722.67 173
18723.97 212
18725.26 197
18726.55 218
18727.85 189
18729.14 202
18730.43 211
18731.73 199
18733.02 170
18734.31 178
18735.61 219
18736.90 206
18738.19 224
18739.49 235
18740.78 214
18742.08 192
18743.37 201
18744.66 201
18745.96 196
18747.25 176
18748.55 192
18749.84 216
18751.13 199
18752.43 190
18753.72 176
18755.02 190
18756.31 200
18757.61 195
18758.90 229
18760.20 249
18761.49 241
18762.78 227
18764.08 242
18765.37 202
18766.67 226
18767.96 190
18769.26 186
18770.55 203
18771.85 218
18773.14 164
18774.44 203
18775.73 215
18777.03 212
18778.32 170
18779.62 191
18780.91 206
18782.21 204
18783.50 202
18784.80 205
18786.10 176
18787.39 194
18788.69 194
18789.98 201
18791.28 184
18792.57 220
18793.87 203
18795.16 230
18796.46 198
18797.76 182
18799.05 224
18800.35 234
18801.64 252
18802.94 224
18804.24 209
18805.53 221
18806.83 210
18808.12 211
18809.42 193
18810.72 243
18812.01 205
18813.31 201
18814.61 210
18815.90 198
18817.20 196
18818.50 203
18819.79 233
18821.09 231
18822.39 212
18823.68 221
18824.98 208
18826.28 196
18827.57 213
18828.87 221
18830.17 198
18831.46 208
18832.76 200
18834.06 192
18835.35 182
18836.65 196
18837.95 227
18839.25 200
18840.54 204
18841.84 204
18843.14 188
18844.44 206
18845.73 202
18847.03 202
18848.33 232
18849.63 220
18850.92 201
18852.22 211
18853.52 218
18854.82 203
18856.11 210
18857.41 187
18858.71 183
18860.01 199
18861.31 181
18862.60 189
18863.90 209
18865.20 182
18866.50 160
18867.80 219
18869.10 203
18870.39 211
18871.69 215
18872.99 199
18874.29 170
18875.59 200
18876.89 176
18878.18 216
18879.48 218
18880.78 203
18882.08 161
18883.38 167
18884.68 210
18885.98 208
18887.28 196
18888.57 212
18889.87 219
18891.17 233
18892.47 202
18893.77 204
18895.07 180
18896.37 198
18897.67 159
18898.97 193
18900.27 186
18901.57 187
18902.87 189
18904.17 203
18905.47 204
18906.76 180
18908.06 194
18909.36 192
18910.66 221
18911.96 166
18913.26 181
18914.56 193
18915.86 241
18917.16 215
18918.46 199
18919.76 176
18921.06 172
18922.36 210
18923.66 226
18924.96 206
18926.26 183
18927.56 186
18928.86 193
18930.17 203
18931.47 206
18932.77 190
18934.07 187
18935.37 210
18936.67 180
18937.97 154
18939.27 201
18940.57 177
18941.87 186
18943.17 214
18944.47 183
18945.77 201
18947.07 190
18948.38 168
18949.68 199
18950.98 222
18952.28 194
18953.58 179
18954.88 187
18956.18 202
18957.48 150
18958.79 166
18960.09 187
18961.39 185
18962.69 176
18963.99 173
18965.29 169
18966.59 177
18967.90 181
18969.20 191
18970.50 208
18971.80 229
18973.10 228
18974.41 205
18975.71 178
18977.01 198
18978.31 182
18979.61 176
18980.92 179
18982.22 199
18983.52 188
18984.82 187
18986.12 175
18987.43 167
18988.73 170
18990.03 188
18991.33 191
18992.64 201
18993.94 196
18995.24 193
18996.54 178
18997.85 192
18999.15 178
19000.45 173
19001.76 190
19003.06 183
19004.36 211
19005.66 174
19006.97 196
19008.27 186
19009.57 199
19010.88 191
19012.18 212
19013.48 204
19014.79 151
19016.09 160
19017.39 191
19018.70 198
19020.00 185
19021.30 188
19022.61 216
19023.91 211
19025.22 177
19026.52 197
19027.82 187
19029.13 177
19030.43 147
19031.73 182
19033.04 173
19034.34 205
19035.65 197
19036.95 219
19038.25 213
19039.56 180
19040.86 192
19042.17 193
19043.47 186
19044.78 185
19046.08 166
19047.38 173
19048.69 192
19049.99 194
19051.30 180
19052.60 188
19053.91 167
19055.21 202
19056.52 186
19057.82 166
19059.13 185
19060.43 209
19061.74 200
19063.04 196
19064.35 196
19065.65 178
19066.96 210
19068.26 196
19069.57 171
19070.87 172
19072.18 179
19073.48 169
19074.79 200
19076.09 171
19077.40 200
19078.70 204
19080.01 168
19081.32 187
19082.62 171
19083.93 171
19085.23 199
19086.54 180
19087.84 192
19089.15 183
19090.46 204
19091.76 186
19093.07 191
19094.37 189
19095.68 187
19096.99 211
19098.29 212
19099.60 176
19100.90 196
19102.21 174
19103.52 207
19104.82 232
19106.13 209
19107.44 201
19108.74 227
19110.05 213
19111.36 193
19112.66 220
19113.97 177
19115.28 174
19116.58 190
19117.89 201
19119.20 205
19120.50 181
19121.81 204
19123.12 210
19124.43 210
19125.73 206
19127.04 236
19128.35 180
19129.65 181
19130.96 204
19132.27 193
19133.58 191
19134.88 186
19136.19 178
19137.50 167
19138.81 194
19140.11 169
19141.42 180
19142.73 191
19144.04 179
19145.34 170
19146.65 196
19147.96 177
19149.27 200
19150.58 217
19151.88 197
19153.19 185
19154.50 178
19155.81 204
19157.12 169
19158.42 208
19159.73 241
19161.04 196
19162.35 200
19163.66 221
19164.97 210
19166.28 175
19167.58 196
19168.89 183
19170.20 171
19171.51 188
19172.82 206
19174.13 168
19175.44 171
19176.75 179
19178.05 193
19179.36 189
19180.67 186
19181.98 209
19183.29 175
19184.60 200
19185.91 174
19187.22 184
19188.53 189
19189.84 183
19191.15 185
19192.46 187
19193.76 201
19195.07 208
19196.38 186
19197.69 192
19199.00 187
19200.31 163
19201.62 194
19202.93 176
19204.24 194
19205.55 200
19206.86 188
19208.17 184
19209.48 173
19210.79 194
19212.10 165
19213.41 165
19214.72 170
19216.03 189
19217.34 213
19218.65 198
19219.96 185
19221.27 178
19222.58 175
19223.89 195
19225.20 183
19226.52 185
19227.83 200
19229.14 212
19230.45 207
19231.76 189
19233.07 190
19234.38 187
19235.69 196
19237.00 198
19238.31 204
19239.62 181
19240.93 173
19242.25 206
19243.56 190
19244.87 171
19246.18 191
19247.49 164
19248.80 184
19250.11 195
19251.42 171
19252.74 155
19254.05 193
19255.36 212
19256.67 185
19257.98 181
19259.29 167
19260.61 179
19261.92 217
19263.23 210
19264.54 190
19265.85 211
19267.17 176
19268.48 181
19269.79 189
19271.10 200
19272.41 194
19273.73 195
19275.04 184
19276.35 205
19277.66 191
19278.98 200
19280.29 204
19281.60 190
19282.91 176
19284.23 197
19285.54 213
19286.85 202
19288.16 192
19289.48 192
19290.79 207
19292.10 184
19293.41 189
19294.73 188
19296.04 210
19297.35 206
19298.67 194
19299.98 168
19301.29 218
19302.61 197
19303.92 199
19305.23 175
19306.55 178
19307.86 199
19309.17 199
19310.49 199
19311.80 185
19313.11 194
19314.43 210
19315.74 202
19317.05 203
19318.37 205
19319.68 203
19320.99 205
19322.31 206
19323.62 199
19324.94 187
19326.25 181
19327.56 220
19328.88 222
19330.19 206
19331.51 202
19332.82 201
19334.14 177
19335.45 187
19336.76 160
19338.08 145
19339.39 168
19340.71 191
19342.02 204
19343.34 207
19344.65 213
19345.97 198
19347.28 184
19348.59 154
19349.91 203
19351.22 159
19352.54 173
19353.85 185
19355.17 171
19356.48 178
19357.80 186
19359.11 198
19360.43 182
19361.74 197
19363.06 208
19364.38 199
19365.69 172
19367.01 188
19368.32 161
19369.64 168
19370.95 206
19372.27 195
19373.58 174
19374.90 218
19376.21 209
19377.53 215
19378.85 184
19380.16 190
19381.48 176
19382.79 181
19384.11 188
19385.43 204
19386.74 217
19388.06 184
19389.37 176
19390.69 185
19392.01 214
19393.32 175
19394.64 167
19395.96 174
19397.27 146
19398.59 173
19399.91 181
19401.22 181
19402.54 194
19403.85 181
19405.17 204
19406.49 191
19407.80 179
19409.12 164
19410.44 208
19411.76 198
19413.07 174
19414.39 200
19415.71 191
19417.02 183
19418.34 167
19419.66 178
19420.98 187
19422.29 168
19423.61 185
19424.93 183
19426.24 173
19427.56 211
19428.88 208
19430.20 184
19431.51 181
19432.83 180
19434.15 181
19435.47 205
19436.79 218
19438.10 163
19439.42 166
19440.74 186
19442.06 206
19443.37 177
19444.69 199
19446.01 155
19447.33 190
19448.65 202
19449.97 192
19451.28 172
19452.60 150
19453.92 150
19455.24 200
19456.56 190
19457.88 172
19459.19 216
19460.51 199
19461.83 189
19463.15 192
19464.47 171
19465.79 194
19467.11 170
19468.42 176
19469.74 168
19471.06 178
19472.38 205
19473.70 193
19475.02 212
19476.34 172
19477.66 174
19478.98 165
19480.30 194
19481.62 181
19482.93 192
19484.25 191
19485.57 200
19486.89 161
19488.21 167
19489.53 194
19490.85 229
19492.17 211
19493.49 194
19494.81 188
19496.13 200
19497.45 213
19498.77 186
19500.09 157
19501.41 180
19502.73 186
19504.05 195
19505.37 182
19506.69 201
19508.01 184
19509.33 172
19510.65 182
19511.97 174
19513.29 195
19514.61 215
19515.93 194
19517.25 171
19518.57 168
19519.89 189
19521.21 183
19522.54 163
19523.86 194
19525.18 186
19526.50 181
19527.82 188
19529.14 187
19530.46 153
19531.78 179
19533.10 180
19534.42 192
19535.74 165
19537.07 213
19538.39 215
19539.71 198
19541.03 162
19542.35 174
19543.67 175
19544.99 175
19546.31 196
19547.64 178
19548.96 197
19550.28 175
19551.60 195
19552.92 144
19554.24 185
19555.57 191
19556.89 189
19558.21 199
19559.53 192
19560.85 188
19562.18 167
19563.50 180
19564.82 172
19566.14 172
19567.46 199
19568.79 182
19570.11 172
19571.43 189
19572.75 188
19574.08 168
19575.40 195
19576.72 188
19578.04 174
19579.37 191
19580.69 208
19582.01 180
19583.33 184
19584.66 211
19585.98 211
19587.30 170
19588.63 161
19589.95 185
19591.27 170
19592.59 204
19593.92 223
19595.24 164
19596.56 175
19597.89 171
19599.21 184
19600.53 201
19601.86 167
19603.18 156
19604.50 186
19605.83 198
19607.15 168
19608.47 166
19609.80 176
19611.12 194
19612.45 201
19613.77 154
19615.09 156
19616.42 167
19617.74 155
19619.06 188
19620.39 172
19621.71 180
19623.04 225
19624.36 187
19625.69 195
19627.01 178
19628.33 176
19629.66 189
19630.98 192
19632.31 177
19633.63 154
19634.96 174
19636.28 163
19637.60 172
19638.93 181
19640.25 173
19641.58 175
19642.90 187
19644.23 173
19645.55 169
19646.88 190
19648.20 174
19649.53 191
19650.85 188
19652.18 173
19653.50 174
19654.83 176
19656.15 202
19657.48 186
19658.80 188
19660.13 180
19661.45 192
19662.78 174
19664.11 197
19665.43 176
19666.76 198
19668.08 179
19669.41 170
19670.73 181
19672.06 172
19673.39 187
19674.71 179
19676.04 167
19677.36 176
19678.69 178
19680.01 194
19681.34 209
19682.67 204
19683.99 169
19685.32 200
19686.65 175
19687.97 181
19689.30 172
19690.62 189
19691.95 233
19693.28 193
19694.60 171
19695.93 189
19697.26 203
19698.58 193
19699.91 179
19701.24 149
19702.56 154
19703.89 154
19705.22 197
19706.54 200
19707.87 183
19709.20 204
19710.53 186
19711.85 167
19713.18 186
19714.51 171
19715.83 156
19717.16 172
19718.49 177
19719.82 172
19721.14 163
19722.47 168
19723.80 181
19725.13 183
19726.45 171
19727.78 178
19729.11 172
19730.44 188
19731.76 161
19733.09 170
19734.42 206
19735.75 196
19737.08 216
19738.40 184
19739.73 190
19741.06 173
19742.39 194
19743.72 205
19745.04 181
19746.37 217
19747.70 187
19749.03 185
19750.36 194
19751.69 180
19753.01 170
19754.34 194
19755.67 194
19757.00 174
19758.33 180
19759.66 188
19760.99 174
19762.31 180
19763.64 193
19764.97 182
19766.30 178
19767.63 181
19768.96 187
19770.29 193
19771.62 184
19772.95 172
19774.28 172
19775.60 169
19776.93 173
19778.26 173
19779.59 174
19780.92 194
19782.25 144
19783.58 180
19784.91 163
19786.24 187
19787.57 167
19788.90 190
19790.23 209
19791.56 182
19792.89 168
19794.22 199
19795.55 174
19796.88 183
19798.21 167
19799.54 186
19800.87 170
19802.20 191
19803.53 180
19804.86 170
19806.19 169
19807.52 160
19808.85 150
19810.18 179
19811.51 192
19812.84 170
19814.17 201
19815.50 174
19816.83 173
19818.16 156
19819.49 166
19820.83 206
19822.16 187
19823.49 196
19824.82 177
19826.15 184
19827.48 167
19828.81 193
19830.14 210
19831.47 168
19832.80 174
19834.14 175
19835.47 194
19836.80 172
19838.13 183
19839.46 173
19840.79 188
19842.12 202
19843.46 168
19844.79 177
19846.12 169
19847.45 173
19848.78 152
19850.11 169
19851.45 195
19852.78 175
19854.11 174
19855.44 186
19856.77 158
19858.11 161
19859.44 179
19860.77 176
19862.10 164
19863.43 177
19864.77 171
19866.10 178
19867.43 173
19868.76 181
19870.10 189
19871.43 170
19872.76 175
19874.09 163
19875.43 169
19876.76 169
19878.09 156
19879.42 182
19880.76 183
19882.09 169
19883.42 179
19884.75 192
19886.09 166
19887.42 142
19888.75 173
19890.09 176
19891.42 168
19892.75 167
19894.09 152
19895.42 162
19896.75 168
19898.09 153
19899.42 194
19900.75 197
19902.09 187
19903.42 190
19904.75 193
19906.09 170
19907.42 171
19908.75 171
19910.09 180
19911.42 169
19912.76 155
19914.09 156
19915.42 141
19916.76 171
19918.09 160
19919.43 140
19920.76 160
19922.09 193
19923.43 193
19924.76 187
19926.10 199
19927.43 150
19928.77 183
19930.10 199
19931.43 182
19932.77 155
19934.10 185
19935.44 189
19936.77 197
19938.11 178
19939.44 180
19940.78 201
19942.11 190
19943.45 164
19944.78 181
19946.12 183
19947.45 181
19948.79 205
19950.12 181
19951.46 176
19952.79 177
19954.13 176
19955.46 178
19956.80 176
19958.13 167
19959.47 184
19960.80 165
19962.14 161
19963.48 213
19964.81 214
19966.15 186
19967.48 178
19968.82 171
19970.15 192
19971.49 200
19972.83 179
19974.16 170
19975.50 160
19976.83 195
19978.17 193
19979.51 200
19980.84 178
19982.18 203
19983.51 172
19984.85 191
19986.19 167
19987.52 163
19988.86 149
19990.20 171
19991.53 171
19992.87 179
19994.21 185
19995.54 174
19996.88 176
19998.22 184
19999.55 195
20000.89 194
20002.23 204
20003.56 187
20004.90 160
20006.24 194
20007.57 170
20008.91 191
20010.25 177
20011.59 185
20012.92 177
20014.26 174
20015.60 182
20016.94 159
20018.27 192
20019.61 168
20020.95 194
20022.28 183
20023.62 165
20024.96 164
20026.30 195
20027.64 163
20028.97 173
20030.31 182
20031.65 224
20032.99 169
20034.32 179
20035.66 180
20037.00 159
20038.34 175
20039.68 187
20041.02 176
20042.35 181
20043.69 221
20045.03 169
20046.37 166
20047.71 214
20049.05 189
20050.38 181
20051.72 164
20053.06 209
20054.40 172
20055.74 188
20057.08 155
20058.42 160
20059.75 204
20061.09 164
20062.43 209
20063.77 189
20065.11 214
20066.45 189
20067.79 169
20069.13 172
20070.47 172
20071.81 235
20073.14 219
20074.48 170
20075.82 159
20077.16 171
20078.50 178
20079.84 176
20081.18 177
20082.52 176
20083.86 192
20085.20 194
20086.54 158
20087.88 183
20089.22 178
20090.56 182
20091.90 184
20093.24 178
20094.58 191
20095.92 166
20097.26 203
20098.60 169
20099.94 165
20101.28 157
20102.62 183
20103.96 174
20105.30 172
20106.64 143
20107.98 177
20109.32 204
20110.66 175
20112.00 178
20113.34 181
20114.68 186
20116.02 164
20117.36 157
20118.71 193
20120.05 184
20121.39 174
20122.73 173
20124.07 170
20125.41 170
20126.75 155
20128.09 172
20129.43 169
20130.77 193
20132.12 203
20133.46 197
20134.80 188
20136.14 179
20137.48 128
20138.82 168
20140.16 193
20141.51 185
20142.85 198
20144.19 171
20145.53 169
