# Supplementary material for: MALDI-TOF MS typing enables the classification of brewing yeasts of the genus Saccharomyces to major beer styles
Source: PLoS One. 2017 Aug 9;12(8):e0181694. doi: 10.1371/journal.pone.0181694 (PMC5549903; doi:10.1371/journal.pone.0181694)
Supplement: S4 File — The directory includes 90 raw files and was zipped to “.zip”; the folder has three strains with 30 spectra per strain; S1 Text explains the raw files with an example and Table 1 represents the yeast strains used within the experiment. (ZIP) [file pone.0181694.s007.zip › 10-12/30261-211-OG-Ale-Ale-YPG-18h-E-E_2015-07-15_1_0_B7_1.dat]

2000.53 7590
2000.95 7760
2001.37 7839
2001.79 7954
2002.21 7462
2002.64 7497
2003.06 7369
2003.48 7166
2003.90 7257
2004.32 7724
2004.75 7677
2005.17 7358
2005.59 7577
2006.01 7811
2006.43 8082
2006.86 7884
2007.28 8408
2007.70 8592
2008.12 8685
2008.55 8653
2008.97 8312
2009.39 8395
2009.81 9023
2010.24 8550
2010.66 8453
2011.08 8259
2011.50 8211
2011.93 7835
2012.35 7491
2012.77 7682
2013.20 7412
2013.62 6940
2014.04 6985
2014.46 7064
2014.89 7057
2015.31 6932
2015.73 7033
2016.16 7199
2016.58 7102
2017.00 7250
2017.43 7123
2017.85 7362
2018.27 7534
2018.70 7769
2019.12 7852
2019.54 7890
2019.97 8327
2020.39 8258
2020.82 8406
2021.24 8537
2021.66 8358
2022.09 8651
2022.51 8288
2022.94 8125
2023.36 8194
2023.78 8072
2024.21 7864
2024.63 8129
2025.06 7942
2025.48 8012
2025.90 8262
2026.33 7945
2026.75 7902
2027.18 7751
2027.60 7781
2028.03 7874
2028.45 7802
2028.88 7472
2029.30 7883
2029.72 7855
2030.15 7714
2030.57 7636
2031.00 7468
2031.42 7339
2031.85 7353
2032.27 7678
2032.70 7999
2033.12 7900
2033.55 7561
2033.97 7966
2034.40 8028
2034.82 7763
2035.25 8107
2035.67 7763
2036.10 7707
2036.52 8133
2036.95 7959
2037.38 8356
2037.80 8466
2038.23 8505
2038.65 8266
2039.08 8359
2039.50 8743
2039.93 8676
2040.36 8587
2040.78 8614
2041.21 8369
2041.63 8300
2042.06 8068
2042.48 8323
2042.91 8091
2043.34 7898
2043.76 7789
2044.19 7546
2044.62 7467
2045.04 7140
2045.47 7288
2045.89 7347
2046.32 7644
2046.75 7860
2047.17 7617
2047.60 7947
2048.03 7929
2048.45 7683
2048.88 7411
2049.31 7352
2049.73 7279
2050.16 7303
2050.59 7470
2051.01 7504
2051.44 7355
2051.87 7340
2052.29 7342
2052.72 7465
2053.15 7307
2053.58 6982
2054.00 7055
2054.43 7154
2054.86 7467
2055.28 7048
2055.71 7160
2056.14 7408
2056.57 7375
2056.99 7361
2057.42 7564
2057.85 7474
2058.28 7209
2058.71 7360
2059.13 7373
2059.56 7544
2059.99 7351
2060.42 7864
2060.84 7854
2061.27 7559
2061.70 7555
2062.13 7259
2062.56 7651
2062.98 7724
2063.41 7428
2063.84 7858
2064.27 7826
2064.70 7675
2065.13 7382
2065.55 7575
2065.98 7595
2066.41 7560
2066.84 8116
2067.27 7730
2067.70 7663
2068.13 7610
2068.55 7501
2068.98 7584
2069.41 7489
2069.84 7586
2070.27 7407
2070.70 7351
2071.13 6975
2071.56 7094
2071.99 7559
2072.41 7199
2072.84 7424
2073.27 7193
2073.70 7349
2074.13 7437
2074.56 7413
2074.99 7772
2075.42 8206
2075.85 8044
2076.28 7990
2076.71 7957
2077.14 7991
2077.57 8058
2078.00 7962
2078.43 8049
2078.86 8293
2079.29 8451
2079.72 8500
2080.15 8008
2080.58 8166
2081.01 8720
2081.44 8474
2081.87 8485
2082.30 8388
2082.73 8225
2083.16 7685
2083.59 8027
2084.02 7761
2084.45 7739
2084.88 7937
2085.31 7938
2085.74 7770
2086.17 7742
2086.60 8071
2087.03 7719
2087.46 7752
2087.89 7509
2088.32 8051
2088.75 7914
2089.18 7986
2089.62 7909
2090.05 7706
2090.48 7800
2090.91 8226
2091.34 8172
2091.77 7938
2092.20 7918
2092.63 7823
2093.06 7760
2093.49 7613
2093.93 7543
2094.36 7638
2094.79 7486
2095.22 7814
2095.65 7627
2096.08 7238
2096.52 7373
2096.95 7446
2097.38 7665
2097.81 7481
2098.24 7410
2098.67 7228
2099.11 7325
2099.54 7312
2099.97 7236
2100.40 7084
2100.83 7372
2101.27 7258
2101.70 6887
2102.13 7078
2102.56 7252
2102.99 7676
2103.43 7828
2103.86 7540
2104.29 7562
2104.72 7645
2105.16 7799
2105.59 7520
2106.02 7546
2106.45 7589
2106.89 7505
2107.32 8038
2107.75 7837
2108.19 7643
2108.62 7846
2109.05 7856
2109.48 7920
2109.92 7510
2110.35 7591
2110.78 7679
2111.22 7275
2111.65 7318
2112.08 7200
2112.52 7359
2112.95 7332
2113.38 7253
2113.82 7305
2114.25 7049
2114.68 6992
2115.12 6971
2115.55 7012
2115.98 6918
2116.42 6810
2116.85 7174
2117.28 6650
2117.72 6635
2118.15 7127
2118.59 6914
2119.02 7011
2119.45 7021
2119.89 6937
2120.32 7052
2120.76 7301
2121.19 7920
2121.62 7617
2122.06 7609
2122.49 7522
2122.93 7488
2123.36 7428
2123.80 7413
2124.23 7954
2124.66 7892
2125.10 7459
2125.53 7257
2125.97 7403
2126.40 7271
2126.84 7320
2127.27 7237
2127.71 7113
2128.14 7126
2128.58 7461
2129.01 7798
2129.45 8088
2129.88 7894
2130.32 8393
2130.75 8590
2131.19 8381
2131.62 8244
2132.06 8416
2132.49 8894
2132.93 8943
2133.36 8570
2133.80 8789
2134.23 8748
2134.67 8985
2135.11 9110
2135.54 9390
2135.98 9281
2136.41 9546
2136.85 9403
2137.28 9914
2137.72 9639
2138.16 9244
2138.59 9148
2139.03 8801
2139.46 8682
2139.90 8552
2140.34 8241
2140.77 8154
2141.21 7859
2141.64 7894
2142.08 7461
2142.52 7176
2142.95 7671
2143.39 7725
2143.83 7057
2144.26 7026
2144.70 6984
2145.14 7373
2145.57 7403
2146.01 7328
2146.45 6992
2146.88 7545
2147.32 7453
2147.76 7612
2148.19 7946
2148.63 8197
2149.07 8288
2149.50 8898
2149.94 9630
2150.38 9238
2150.81 9381
2151.25 9615
2151.69 9696
2152.13 10074
2152.56 9357
2153.00 9126
2153.44 8957
2153.88 8800
2154.31 8859
2154.75 8865
2155.19 8392
2155.63 8705
2156.06 8790
2156.50 8227
2156.94 8449
2157.38 8381
2157.82 8189
2158.25 8061
2158.69 7904
2159.13 7820
2159.57 8042
2160.01 8100
2160.44 8191
2160.88 8026
2161.32 7946
2161.76 7916
2162.20 7808
2162.63 7628
2163.07 7698
2163.51 7742
2163.95 7605
2164.39 7782
2164.83 7906
2165.27 7789
2165.70 7587
2166.14 7776
2166.58 7697
2167.02 7676
2167.46 7935
2167.90 7897
2168.34 7437
2168.78 7742
2169.22 8094
2169.65 8052
2170.09 8281
2170.53 8386
2170.97 8426
2171.41 8676
2171.85 8503
2172.29 8667
2172.73 8584
2173.17 8402
2173.61 9062
2174.05 8576
2174.49 8625
2174.93 9123
2175.37 9149
2175.81 9611
2176.25 9490
2176.69 9565
2177.13 9365
2177.57 9615
2178.01 9241
2178.45 9263
2178.89 9332
2179.33 8881
2179.77 8543
2180.21 9040
2180.65 8838
2181.09 8378
2181.53 8207
2181.97 8256
2182.41 8048
2182.85 7820
2183.29 7802
2183.73 7661
2184.17 7357
2184.61 7500
2185.05 7712
2185.49 7480
2185.93 7601
2186.37 7812
2186.81 8059
2187.25 8286
2187.69 8659
2188.14 8411
2188.58 8609
2189.02 8824
2189.46 9273
2189.90 9175
2190.34 9122
2190.78 8919
2191.22 8831
2191.66 8794
2192.11 9273
2192.55 8945
2192.99 8785
2193.43 8593
2193.87 8725
2194.31 8959
2194.76 8558
2195.20 8914
2195.64 9009
2196.08 9348
2196.52 9102
2196.96 9002
2197.41 9169
2197.85 9065
2198.29 9035
2198.73 9066
2199.17 8354
2199.62 8071
2200.06 8224
2200.50 8073
2200.94 8259
2201.38 8160
2201.83 8060
2202.27 7722
2202.71 8093
2203.15 8168
2203.60 8401
2204.04 8023
2204.48 8358
2204.92 8507
2205.37 9020
2205.81 9090
2206.25 9177
2206.70 8644
2207.14 8959
2207.58 9459
2208.02 9132
2208.47 9144
2208.91 8928
2209.35 8891
2209.80 9198
2210.24 9312
2210.68 9354
2211.13 9013
2211.57 8896
2212.01 8592
2212.46 8492
2212.90 8792
2213.34 8294
2213.79 8521
2214.23 8545
2214.67 8141
2215.12 8157
2215.56 7838
2216.00 7784
2216.45 8010
2216.89 8048
2217.34 7650
2217.78 7313
2218.22 7446
2218.67 7399
2219.11 7521
2219.56 7390
2220.00 7530
2220.44 7755
2220.89 7865
2221.33 7970
2221.78 8032
2222.22 8069
2222.67 8234
2223.11 8446
2223.55 8737
2224.00 9052
2224.44 8722
2224.89 9107
2225.33 9234
2225.78 9567
2226.22 9892
2226.67 9666
2227.11 9900
2227.56 9879
2228.00 9790
2228.45 9478
2228.89 9607
2229.34 9656
2229.78 9713
2230.23 9900
2230.67 10319
2231.12 10836
2231.56 10795
2232.01 10346
2232.45 10779
2232.90 10827
2233.35 11055
2233.79 11287
2234.24 10789
2234.68 10846
2235.13 10976
2235.57 10710
2236.02 10401
2236.46 10373
2236.91 10352
2237.36 9769
2237.80 9123
2238.25 8980
2238.69 9123
2239.14 8802
2239.59 8664
2240.03 8848
2240.48 8746
2240.92 8477
2241.37 8139
2241.82 7946
2242.26 7797
2242.71 7772
2243.16 7654
2243.60 7850
2244.05 7735
2244.50 7471
2244.94 7714
2245.39 7666
2245.84 7507
2246.28 7705
2246.73 7935
2247.18 7822
2247.62 7766
2248.07 7484
2248.52 7479
2248.96 7351
2249.41 7570
2249.86 7689
2250.31 7625
2250.75 7655
2251.20 7539
2251.65 7663
2252.10 8018
2252.54 7890
2252.99 7828
2253.44 7717
2253.89 7535
2254.33 8177
2254.78 8111
2255.23 7627
2255.68 7658
2256.12 7600
2256.57 7598
2257.02 7314
2257.47 7228
2257.91 7260
2258.36 7600
2258.81 7267
2259.26 7330
2259.71 7522
2260.16 7516
2260.60 7653
2261.05 8145
2261.50 8255
2261.95 8268
2262.40 8564
2262.84 8773
2263.29 8975
2263.74 8866
2264.19 9046
2264.64 9108
2265.09 9332
2265.54 9168
2265.98 8710
2266.43 8381
2266.88 8876
2267.33 9066
2267.78 9130
2268.23 9307
2268.68 9210
2269.13 9619
2269.58 10024
2270.03 10293
2270.47 10704
2270.92 10435
2271.37 10952
2271.82 10707
2272.27 10449
2272.72 10261
2273.17 10148
2273.62 10380
2274.07 9627
2274.52 9443
2274.97 9230
2275.42 8786
2275.87 8397
2276.32 7989
2276.77 8076
2277.22 8094
2277.67 7711
2278.12 7912
2278.57 8153
2279.02 7914
2279.47 7959
2279.92 7692
2280.37 7651
2280.82 7395
2281.27 7990
2281.72 8032
2282.17 8144
2282.62 8205
2283.07 8308
2283.52 8312
2283.97 8270
2284.42 8318
2284.87 8017
2285.32 8268
2285.77 8458
2286.22 8538
2286.67 9078
2287.13 8953
2287.58 8963
2288.03 9884
2288.48 10732
2288.93 11339
2289.38 11793
2289.83 12918
2290.28 14426
2290.73 15120
2291.18 15085
2291.64 15614
2292.09 16130
2292.54 15925
2292.99 15712
2293.44 15588
2293.89 14754
2294.34 13548
2294.80 13218
2295.25 12292
2295.70 12239
2296.15 11754
2296.60 11126
2297.05 10349
2297.51 9974
2297.96 9641
2298.41 9586
2298.86 9632
2299.31 9588
2299.77 9070
2300.22 8550
2300.67 8832
2301.12 8549
2301.57 8232
2302.03 8028
2302.48 8042
2302.93 7854
2303.38 7970
2303.84 8305
2304.29 8074
2304.74 8268
2305.19 8452
2305.65 8412
2306.10 8510
2306.55 8820
2307.01 8799
2307.46 9367
2307.91 9453
2308.36 9875
2308.82 10771
2309.27 10861
2309.72 11131
2310.18 11638
2310.63 11537
2311.08 12018
2311.54 11723
2311.99 11526
2312.44 11531
2312.90 11260
2313.35 10642
2313.80 10378
2314.26 10019
2314.71 9757
2315.16 9342
2315.62 9000
2316.07 8892
2316.52 8704
2316.98 8336
2317.43 8700
2317.88 8674
2318.34 8692
2318.79 8895
2319.25 8745
2319.70 9179
2320.15 9132
2320.61 8915
2321.06 8966
2321.52 8860
2321.97 8952
2322.43 8921
2322.88 9184
2323.33 9023
2323.79 8873
2324.24 8475
2324.70 8950
2325.15 8966
2325.61 8515
2326.06 8714
2326.52 9230
2326.97 9209
2327.43 9526
2327.88 9218
2328.34 9584
2328.79 9645
2329.25 9988
2329.70 10013
2330.16 9977
2330.61 10169
2331.07 9839
2331.52 9860
2331.98 9858
2332.43 9678
2332.89 9568
2333.34 9142
2333.80 8682
2334.25 8702
2334.71 8525
2335.16 8119
2335.62 8511
2336.08 8586
2336.53 8773
2336.99 8567
2337.44 8674
2337.90 8490
2338.35 8706
2338.81 9167
2339.27 9223
2339.72 9216
2340.18 8521
2340.63 8407
2341.09 8869
2341.55 9006
2342.00 8868
2342.46 8850
2342.91 9052
2343.37 9034
2343.83 9006
2344.28 8774
2344.74 8750
2345.20 8737
2345.65 8860
2346.11 9070
2346.57 9130
2347.02 9501
2347.48 9514
2347.94 9540
2348.39 9787
2348.85 9692
2349.31 9380
2349.76 9118
2350.22 8742
2350.68 8813
2351.14 8705
2351.59 8654
2352.05 8257
2352.51 8126
2352.96 7961
2353.42 8384
2353.88 8270
2354.34 8350
2354.79 8468
2355.25 8229
2355.71 8048
2356.17 8466
2356.62 8520
2357.08 8307
2357.54 8471
2358.00 8537
2358.46 8485
2358.91 8803
2359.37 8603
2359.83 9011
2360.29 9145
2360.74 8635
2361.20 8697
2361.66 9090
2362.12 9419
2362.58 9466
2363.04 9316
2363.49 9485
2363.95 9403
2364.41 9123
2364.87 9335
2365.33 9444
2365.79 9187
2366.24 8982
2366.70 8963
2367.16 9104
2367.62 8945
2368.08 9177
2368.54 9071
2369.00 8738
2369.46 8844
2369.91 9067
2370.37 8755
2370.83 8893
2371.29 8809
2371.75 8493
2372.21 8564
2372.67 8722
2373.13 9066
2373.59 8953
2374.05 8567
2374.51 9280
2374.97 9514
2375.42 9637
2375.88 9837
2376.34 9464
2376.80 9436
2377.26 9687
2377.72 9424
2378.18 9422
2378.64 9698
2379.10 9652
2379.56 9705
2380.02 9562
2380.48 9431
2380.94 9348
2381.40 9648
2381.86 9595
2382.32 9239
2382.78 9183
2383.24 8982
2383.70 9006
2384.16 8905
2384.62 9018
2385.08 8885
2385.54 8601
2386.00 8207
2386.47 8381
2386.93 8430
2387.39 8749
2387.85 8682
2388.31 8594
2388.77 8942
2389.23 9015
2389.69 9069
2390.15 9234
2390.61 9026
2391.07 9134
2391.53 8821
2391.99 8764
2392.46 8778
2392.92 9038
2393.38 8748
2393.84 8256
2394.30 8534
2394.76 8544
2395.22 8083
2395.68 8344
2396.15 8388
2396.61 7763
2397.07 7831
2397.53 8109
2397.99 8367
2398.45 8588
2398.92 8417
2399.38 8101
2399.84 8011
2400.30 8369
2400.76 8335
2401.23 8100
2401.69 8023
2402.15 8006
2402.61 8049
2403.07 8463
2403.54 8461
2404.00 8097
2404.46 8443
2404.92 8483
2405.38 8842
2405.85 8825
2406.31 8846
2406.77 9054
2407.23 8809
2407.70 8674
2408.16 8671
2408.62 8464
2409.08 8487
2409.55 8361
2410.01 7923
2410.47 8094
2410.94 8363
2411.40 8004
2411.86 8109
2412.32 8479
2412.79 8485
2413.25 8467
2413.71 8668
2414.18 8907
2414.64 8400
2415.10 8610
2415.57 8948
2416.03 9229
2416.49 9534
2416.96 10253
2417.42 10458
2417.88 10548
2418.35 10772
2418.81 11055
2419.28 11057
2419.74 11599
2420.20 11871
2420.67 12142
2421.13 12063
2421.59 11717
2422.06 10885
2422.52 10503
2422.99 10627
2423.45 9878
2423.91 9601
2424.38 9409
2424.84 9183
2425.31 9456
2425.77 9238
2426.24 8786
2426.70 8733
2427.16 8838
2427.63 8531
2428.09 8713
2428.56 8408
2429.02 8454
2429.49 8903
2429.95 8448
2430.42 8646
2430.88 8484
2431.35 8520
2431.81 8576
2432.28 8776
2432.74 8655
2433.21 8566
2433.67 8745
2434.14 9080
2434.60 9000
2435.07 9045
2435.53 9648
2436.00 9565
2436.46 9409
2436.93 9536
2437.39 9132
2437.86 9753
2438.32 9823
2438.79 9420
2439.26 9553
2439.72 9645
2440.19 10023
2440.65 10718
2441.12 10384
2441.58 9940
2442.05 10143
2442.52 10204
2442.98 10233
2443.45 10121
2443.91 9341
2444.38 9322
2444.85 9135
2445.31 8810
2445.78 8694
2446.24 8481
2446.71 8231
2447.18 8133
2447.64 8415
2448.11 7927
2448.58 7808
2449.04 7925
2449.51 7656
2449.98 7973
2450.44 8119
2450.91 8314
2451.38 8112
2451.84 8634
2452.31 8541
2452.78 8408
2453.24 8321
2453.71 8736
2454.18 8489
2454.64 8736
2455.11 8495
2455.58 8377
2456.05 8516
2456.51 8653
2456.98 8516
2457.45 8543
2457.92 8158
2458.38 8140
2458.85 8242
2459.32 8354
2459.79 8099
2460.25 8258
2460.72 8178
2461.19 8304
2461.66 8341
2462.12 8224
2462.59 8236
2463.06 8293
2463.53 8423
2464.00 8448
2464.46 8474
2464.93 8369
2465.40 8412
2465.87 8801
2466.34 8746
2466.80 8865
2467.27 9349
2467.74 8884
2468.21 8977
2468.68 8801
2469.15 8707
2469.61 8876
2470.08 8729
2470.55 8360
2471.02 7923
2471.49 8148
2471.96 7837
2472.43 8000
2472.89 7928
2473.36 7747
2473.83 7929
2474.30 7687
2474.77 8124
2475.24 8025
2475.71 7713
2476.18 7942
2476.65 8290
2477.12 7892
2477.59 8106
2478.05 7918
2478.52 8050
2478.99 7984
2479.46 7582
2479.93 7666
2480.40 7809
2480.87 8019
2481.34 8346
2481.81 8440
2482.28 8141
2482.75 7969
2483.22 8259
2483.69 8170
2484.16 8158
2484.63 8145
2485.10 8305
2485.57 8597
2486.04 8730
2486.51 9088
2486.98 8807
2487.45 9039
2487.92 9618
2488.39 9602
2488.86 9731
2489.33 9898
2489.80 9936
2490.27 9768
2490.74 9756
2491.21 9602
2491.68 9905
2492.15 9918
2492.62 9697
2493.10 9907
2493.57 9800
2494.04 9727
2494.51 9667
2494.98 9597
2495.45 9665
2495.92 10031
2496.39 10012
2496.86 9898
2497.33 9237
2497.80 9114
2498.28 9128
2498.75 9148
2499.22 8963
2499.69 8789
2500.16 8268
2500.63 7969
2501.10 7654
2501.58 7755
2502.05 7457
2502.52 7661
2502.99 7790
2503.46 7879
2503.93 8027
2504.41 8623
2504.88 8316
2505.35 8402
2505.82 8476
2506.29 8418
2506.76 9003
2507.24 9386
2507.71 9461
2508.18 9621
2508.65 9693
2509.13 10494
2509.60 10737
2510.07 10606
2510.54 10652
2511.01 10928
2511.49 11072
2511.96 11565
2512.43 12052
2512.90 12044
2513.38 11657
2513.85 11521
2514.32 10867
2514.80 11124
2515.27 10660
2515.74 10500
2516.21 10349
2516.69 10355
2517.16 10209
2517.63 9977
2518.11 9933
2518.58 9736
2519.05 9871
2519.53 9555
2520.00 9548
2520.47 9552
2520.95 9529
2521.42 9200
2521.89 9416
2522.37 9126
2522.84 8675
2523.31 8906
2523.79 8524
2524.26 8441
2524.73 8050
2525.21 8251
2525.68 8394
2526.16 8467
2526.63 8446
2527.10 8585
2527.58 8283
2528.05 8481
2528.52 8797
2529.00 8490
2529.47 8460
2529.95 8301
2530.42 8494
2530.90 8404
2531.37 8737
2531.84 8638
2532.32 8991
2532.79 9213
2533.27 8951
2533.74 8832
2534.22 9310
2534.69 9288
2535.17 8885
2535.64 9164
2536.12 9027
2536.59 9061
2537.07 8613
2537.54 8545
2538.02 8462
2538.49 8319
2538.97 8640
2539.44 8907
2539.92 8944
2540.39 8586
2540.87 9023
2541.34 9009
2541.82 8785
2542.29 8695
2542.77 8048
2543.24 8530
2543.72 8457
2544.19 8234
2544.67 8506
2545.14 8612
2545.62 9128
2546.10 9544
2546.57 9603
2547.05 10022
2547.52 10668
2548.00 10881
2548.47 11010
2548.95 11535
2549.43 11514
2549.90 11800
2550.38 11151
2550.86 10867
2551.33 10969
2551.81 11281
2552.28 10915
2552.76 11261
2553.24 11311
2553.71 11069
2554.19 11422
2554.67 11355
2555.14 10883
2555.62 10759
2556.10 11386
2556.57 10885
2557.05 10571
2557.53 10577
2558.00 10418
2558.48 9885
2558.96 9497
2559.43 9176
2559.91 9225
2560.39 9583
2560.86 9921
2561.34 9683
2561.82 9674
2562.30 9978
2562.77 9920
2563.25 10105
2563.73 10696
2564.21 10345
2564.68 10233
2565.16 9954
2565.64 9617
2566.12 9592
2566.59 9350
2567.07 8823
2567.55 8979
2568.03 8873
2568.50 8684
2568.98 8190
2569.46 8281
2569.94 8534
2570.42 8245
2570.89 7925
2571.37 8155
2571.85 8104
2572.33 8357
2572.81 7949
2573.28 8094
2573.76 8341
2574.24 8512
2574.72 8195
2575.20 7741
2575.68 7953
2576.15 7911
2576.63 8183
2577.11 8064
2577.59 8142
2578.07 8171
2578.55 7960
2579.03 7684
2579.50 8135
2579.98 7817
2580.46 7866
2580.94 8223
2581.42 8124
2581.90 7899
2582.38 7850
2582.86 8180
2583.34 8408
2583.82 7939
2584.30 8336
2584.77 8205
2585.25 8309
2585.73 8160
2586.21 8377
2586.69 8444
2587.17 8616
2587.65 8749
2588.13 8703
2588.61 8864
2589.09 8407
2589.57 8760
2590.05 8814
2590.53 8980
2591.01 8887
2591.49 8726
2591.97 8711
2592.45 9010
2592.93 8839
2593.41 9109
2593.89 9027
2594.37 8774
2594.85 8248
2595.33 8368
2595.81 8778
2596.29 8555
2596.77 8248
2597.25 8187
2597.73 8256
2598.21 8179
2598.69 8405
2599.17 8506
2599.65 8356
2600.14 8212
2600.62 8617
2601.10 8368
2601.58 8151
2602.06 8468
2602.54 8431
2603.02 8501
2603.50 8629
2603.98 8845
2604.46 8765
2604.95 8711
2605.43 8655
2605.91 9281
2606.39 9549
2606.87 9616
2607.35 9338
2607.83 9379
2608.31 9725
2608.80 9234
2609.28 9176
2609.76 9223
2610.24 8938
2610.72 8685
2611.20 8642
2611.69 9020
2612.17 8595
2612.65 8604
2613.13 8566
2613.61 8433
2614.10 8238
2614.58 8578
2615.06 8562
2615.54 8266
2616.02 8412
2616.51 8313
2616.99 9002
2617.47 9466
2617.95 9363
2618.44 9336
2618.92 9453
2619.40 9843
2619.88 9955
2620.37 9427
2620.85 8956
2621.33 9112
2621.81 8812
2622.30 9231
2622.78 9089
2623.26 9184
2623.75 9020
2624.23 8530
2624.71 8685
2625.19 8570
2625.68 8664
2626.16 8929
2626.64 8675
2627.13 8806
2627.61 9066
2628.09 8834
2628.58 8504
2629.06 8793
2629.54 8837
2630.03 8634
2630.51 8549
2630.99 9023
2631.48 9430
2631.96 9033
2632.45 9349
2632.93 9421
2633.41 9138
2633.90 8913
2634.38 9074
2634.86 9587
2635.35 9105
2635.83 9078
2636.32 8743
2636.80 8592
2637.28 8513
2637.77 9006
2638.25 9067
2638.74 8813
2639.22 9199
2639.71 9057
2640.19 8984
2640.68 9045
2641.16 9399
2641.64 9396
2642.13 9380
2642.61 9784
2643.10 9775
2643.58 9696
2644.07 9409
2644.55 9667
2645.04 9202
2645.52 8795
2646.01 8924
2646.49 8809
2646.98 8699
2647.46 8797
2647.95 8676
2648.43 8834
2648.92 8687
2649.40 8765
2649.89 9082
2650.37 8998
2650.86 9085
2651.34 8982
2651.83 8591
2652.32 8606
2652.80 8408
2653.29 8435
2653.77 8750
2654.26 8771
2654.74 8823
2655.23 8786
2655.72 8885
2656.20 8635
2656.69 8746
2657.17 9008
2657.66 8610
2658.15 9022
2658.63 9206
2659.12 8624
2659.60 8363
2660.09 8533
2660.58 8673
2661.06 8958
2661.55 8965
2662.04 8808
2662.52 8911
2663.01 8952
2663.49 8966
2663.98 8879
2664.47 8973
2664.95 8855
2665.44 8628
2665.93 9156
2666.42 8971
2666.90 8887
2667.39 8696
2667.88 8837
2668.36 8749
2668.85 8616
2669.34 8615
2669.82 8208
2670.31 8289
2670.80 8315
2671.29 8481
2671.77 8530
2672.26 8499
2672.75 9222
2673.24 9763
2673.72 10075
2674.21 10908
2674.70 11191
2675.19 11319
2675.67 11688
2676.16 12097
2676.65 11811
2677.14 11936
2677.62 11813
2678.11 11643
2678.60 11349
2679.09 10720
2679.58 10444
2680.06 10114
2680.55 9824
2681.04 9996
2681.53 9819
2682.02 9306
2682.51 9394
2682.99 9285
2683.48 9257
2683.97 9538
2684.46 9567
2684.95 9319
2685.44 8981
2685.92 9335
2686.41 8721
2686.90 9193
2687.39 9172
2687.88 9192
2688.37 9370
2688.86 9138
2689.35 9482
2689.83 9403
2690.32 8945
2690.81 8746
2691.30 8883
2691.79 8637
2692.28 8595
2692.77 8733
2693.26 8529
2693.75 8680
2694.24 9113
2694.73 8988
2695.22 9115
2695.71 9179
2696.20 9053
2696.68 9178
2697.17 9139
2697.66 9289
2698.15 9104
2698.64 9231
2699.13 9188
2699.62 9452
2700.11 9605
2700.60 9719
2701.09 9567
2701.58 9461
2702.07 9610
2702.56 9502
2703.05 9858
2703.54 9913
2704.03 10005
2704.52 9717
2705.01 9759
2705.50 9297
2706.00 9371
2706.49 9111
2706.98 8933
2707.47 8897
2707.96 8554
2708.45 8842
2708.94 8877
2709.43 8118
2709.92 8480
2710.41 8533
2710.90 8492
2711.39 8263
2711.88 8304
2712.37 8871
2712.87 8732
2713.36 8383
2713.85 8436
2714.34 8633
2714.83 8580
2715.32 8496
2715.81 8450
2716.30 8066
2716.80 8090
2717.29 8423
2717.78 8222
2718.27 8184
2718.76 8133
2719.25 8206
2719.75 7767
2720.24 7713
2720.73 8184
2721.22 8613
2721.71 8551
2722.20 8708
2722.70 8815
2723.19 8909
2723.68 8893
2724.17 8757
2724.66 9035
2725.16 8825
2725.65 8430
2726.14 8390
2726.63 8419
2727.13 8481
2727.62 8460
2728.11 8239
2728.60 8024
2729.10 8246
2729.59 8482
2730.08 8110
2730.57 7972
2731.07 8374
2731.56 8513
2732.05 8771
2732.54 8872
2733.04 9177
2733.53 9342
2734.02 9359
2734.52 9339
2735.01 9558
2735.50 9669
2736.00 9625
2736.49 9742
2736.98 9275
2737.47 8759
2737.97 8744
2738.46 9073
2738.95 9170
2739.45 9387
2739.94 9387
2740.44 8872
2740.93 8519
2741.42 8460
2741.92 8194
2742.41 8103
2742.90 7914
2743.40 8072
2743.89 8127
2744.39 7850
2744.88 8020
2745.37 8001
2745.87 7573
2746.36 7645
2746.86 7783
2747.35 7848
2747.84 8019
2748.34 7777
2748.83 8270
2749.33 8358
2749.82 8417
2750.32 8063
2750.81 8037
2751.30 8151
2751.80 7850
2752.29 8135
2752.79 8438
2753.28 8365
2753.78 8302
2754.27 8628
2754.77 8956
2755.26 9030
2755.76 8723
2756.25 8796
2756.75 8846
2757.24 8747
2757.74 8709
2758.23 8692
2758.73 8553
2759.22 9039
2759.72 8731
2760.21 8789
2760.71 8768
2761.20 9105
2761.70 8746
2762.20 8655
2762.69 8503
2763.19 8908
2763.68 8834
2764.18 8830
2764.67 8764
2765.17 8687
2765.67 8665
2766.16 8602
2766.66 8779
2767.15 9010
2767.65 8649
2768.14 8394
2768.64 8712
2769.14 8354
2769.63 8522
2770.13 8416
2770.63 8465
2771.12 8544
2771.62 8824
2772.11 8976
2772.61 8658
2773.11 9180
2773.60 9218
2774.10 9067
2774.60 9905
2775.09 10525
2775.59 10755
2776.09 11165
2776.58 11470
2777.08 11433
2777.58 11685
2778.07 11888
2778.57 12303
2779.07 11627
2779.57 11274
2780.06 10998
2780.56 10769
2781.06 10201
2781.55 10187
2782.05 9777
2782.55 9470
2783.05 9069
2783.54 8864
2784.04 9267
2784.54 9335
2785.04 9236
2785.53 9388
2786.03 9481
2786.53 9409
2787.03 9297
2787.52 8812
2788.02 9006
2788.52 8894
2789.02 9166
2789.52 9008
2790.01 8648
2790.51 8715
2791.01 8675
2791.51 8701
2792.01 8876
2792.50 8788
2793.00 8748
2793.50 8840
2794.00 8877
2794.50 8881
2795.00 8861
2795.50 9222
2795.99 9384
2796.49 9920
2796.99 10209
2797.49 9962
2797.99 10179
2798.49 10062
2798.99 9787
2799.48 9761
2799.98 9357
2800.48 8967
2800.98 9508
2801.48 9340
2801.98 8958
2802.48 9140
2802.98 9287
2803.48 9312
2803.98 9812
2804.48 10230
2804.97 10262
2805.47 10558
2805.97 10896
2806.47 11372
2806.97 12323
2807.47 12762
2807.97 12853
2808.47 12969
2808.97 12998
2809.47 12967
2809.97 12870
2810.47 12868
2810.97 12632
2811.47 12196
2811.97 11507
2812.47 11150
2812.97 11010
2813.47 10154
2813.97 10126
2814.47 10106
2814.97 9919
2815.47 9807
2815.97 10012
2816.47 9621
2816.97 9686
2817.47 9608
2817.97 9884
2818.47 9883
2818.97 9756
2819.47 9965
2819.98 10091
2820.48 10200
2820.98 10321
2821.48 9838
2821.98 9472
2822.48 9490
2822.98 9285
2823.48 9131
2823.98 9099
2824.48 8740
2824.98 8592
2825.49 8899
2825.99 8940
2826.49 8511
2826.99 8177
2827.49 8385
2827.99 8525
2828.49 8486
2828.99 8239
2829.50 8260
2830.00 8360
2830.50 8103
2831.00 8009
2831.50 8026
2832.00 8145
2832.51 8239
2833.01 7925
2833.51 8064
2834.01 8097
2834.51 8280
2835.02 8316
2835.52 8447
2836.02 8635
2836.52 8878
2837.02 8897
2837.53 9182
2838.03 9471
2838.53 9235
2839.03 9386
2839.54 9438
2840.04 9550
2840.54 9229
2841.04 8728
2841.55 9133
2842.05 9134
2842.55 9024
2843.05 8670
2843.56 8807
2844.06 9076
2844.56 8895
2845.07 9284
2845.57 9786
2846.07 9658
2846.57 9793
2847.08 9991
2847.58 10039
2848.08 10589
2848.59 10046
2849.09 10287
2849.59 10311
2850.10 10607
2850.60 10802
2851.10 10236
2851.61 10008
2852.11 9698
2852.61 9285
2853.12 8961
2853.62 8766
2854.12 8752
2854.63 8684
2855.13 8733
2855.64 8506
2856.14 8792
2856.64 8247
2857.15 8448
2857.65 8477
2858.16 8187
2858.66 8335
2859.16 8147
2859.67 7865
2860.17 8343
2860.68 8565
2861.18 8337
2861.69 8798
2862.19 9037
2862.69 8402
2863.20 8252
2863.70 8157
2864.21 8010
2864.71 8423
2865.22 8179
2865.72 8065
2866.23 7749
2866.73 7589
2867.24 7898
2867.74 8293
2868.25 8272
2868.75 8143
2869.26 8306
2869.76 8538
2870.27 8338
2870.77 8267
2871.28 8584
2871.78 8457
2872.29 8680
2872.79 9185
2873.30 8918
2873.80 9154
2874.31 9573
2874.81 9182
2875.32 9143
2875.83 9315
2876.33 9258
2876.84 8896
2877.34 8999
2877.85 9199
2878.35 9379
2878.86 9470
2879.37 9265
2879.87 8891
2880.38 8813
2880.88 9066
2881.39 9003
2881.90 9078
2882.40 8874
2882.91 9050
2883.41 9079
2883.92 8970
2884.43 8920
2884.93 9008
2885.44 9324
2885.95 9352
2886.45 9026
2886.96 8651
2887.47 9318
2887.97 9406
2888.48 9509
2888.99 9522
2889.49 9166
2890.00 9111
2890.51 9367
2891.01 9103
2891.52 8965
2892.03 9006
2892.54 9098
2893.04 9270
2893.55 9042
2894.06 9164
2894.56 8970
2895.07 9190
2895.58 9312
2896.09 9067
2896.59 9281
2897.10 9756
2897.61 9754
2898.12 9940
2898.62 10300
2899.13 10384
2899.64 10933
2900.15 11220
2900.65 11703
2901.16 12107
2901.67 13231
2902.18 13723
2902.69 13957
2903.19 13891
2903.70 14069
2904.21 14186
2904.72 13720
2905.23 13720
2905.73 13553
2906.24 12907
2906.75 12469
2907.26 11917
2907.77 11851
2908.28 11149
2908.79 10575
2909.29 10580
2909.80 10197
2910.31 9652
2910.82 9177
2911.33 9600
2911.84 9232
2912.35 8917
2912.85 9144
2913.36 9208
2913.87 9511
2914.38 9530
2914.89 9570
2915.40 9388
2915.91 9215
2916.42 9577
2916.93 9336
2917.44 9381
2917.95 9883
2918.45 9743
2918.96 9545
2919.47 9412
2919.98 9348
2920.49 9017
2921.00 9295
2921.51 9301
2922.02 9527
2922.53 9373
2923.04 9670
2923.55 9350
2924.06 9440
2924.57 9526
2925.08 9734
2925.59 9860
2926.10 9980
2926.61 9798
2927.12 9485
2927.63 9367
2928.14 9661
2928.65 9553
2929.16 9100
2929.67 9120
2930.18 8577
2930.69 8892
2931.20 8914
2931.71 8646
2932.22 8264
2932.73 8887
2933.25 8772
2933.76 8769
2934.27 8978
2934.78 8660
2935.29 8948
2935.80 8908
2936.31 8749
2936.82 8996
2937.33 9395
2937.84 9285
2938.35 9078
2938.87 9465
2939.38 9399
2939.89 9228
2940.40 9192
2940.91 9437
2941.42 9256
2941.93 9222
2942.44 9509
2942.96 9986
2943.47 9775
2943.98 10077
2944.49 10115
2945.00 10573
2945.51 10895
2946.03 11352
2946.54 11464
2947.05 11554
2947.56 11470
2948.07 11603
2948.59 11554
2949.10 11090
2949.61 10823
2950.12 10688
2950.63 10534
2951.15 10055
2951.66 9398
2952.17 9136
2952.68 8820
2953.19 8996
2953.71 8770
2954.22 8710
2954.73 8632
2955.24 8470
2955.76 8304
2956.27 8169
2956.78 7989
2957.30 8004
2957.81 8552
2958.32 8183
2958.83 8078
2959.35 8217
2959.86 8565
2960.37 8605
2960.89 8447
2961.40 8738
2961.91 9265
2962.43 9249
2962.94 8967
2963.45 9246
2963.96 8861
2964.48 9139
2964.99 9098
2965.51 8742
2966.02 8514
2966.53 8633
2967.05 8336
2967.56 8418
2968.07 8357
2968.59 8467
2969.10 8063
2969.61 8080
2970.13 8055
2970.64 8389
2971.16 7929
2971.67 8062
2972.18 8344
2972.70 8287
2973.21 8301
2973.73 8678
2974.24 8278
2974.75 8338
2975.27 8312
2975.78 8297
2976.30 8600
2976.81 8329
2977.33 8476
2977.84 8536
2978.36 8468
2978.87 8800
2979.38 8095
2979.90 8384
2980.41 8326
2980.93 8172
2981.44 8166
2981.96 8346
2982.47 8254
2982.99 8229
2983.50 8222
2984.02 8494
2984.53 8410
2985.05 8969
2985.56 8747
2986.08 8952
2986.59 8905
2987.11 8959
2987.63 9153
2988.14 9290
2988.66 9500
2989.17 9481
2989.69 9243
2990.20 9290
2990.72 9624
2991.23 9287
2991.75 9147
2992.27 9770
2992.78 9462
2993.30 9623
2993.81 9868
2994.33 9799
2994.84 10004
2995.36 10376
2995.88 10550
2996.39 10897
2996.91 11119
2997.43 11519
2997.94 11781
2998.46 11992
2998.97 12138
2999.49 11564
3000.01 11528
3000.52 11330
3001.04 11277
3001.56 11133
3002.07 11287
3002.59 11662
3003.11 11505
3003.62 11467
3004.14 10798
3004.66 11130
3005.17 11763
3005.69 11333
3006.21 11315
3006.72 11040
3007.24 10624
3007.76 10274
3008.28 9793
3008.79 9368
3009.31 9368
3009.83 8828
3010.34 8383
3010.86 8434
3011.38 8489
3011.90 8551
3012.41 8530
3012.93 8722
3013.45 8887
3013.97 8751
3014.48 9132
3015.00 9362
3015.52 9193
3016.04 9595
3016.56 10240
3017.07 10474
3017.59 10483
3018.11 10502
3018.63 10582
3019.15 10834
3019.66 10802
3020.18 10751
3020.70 10815
3021.22 11114
3021.74 10903
3022.26 10500
3022.77 10138
3023.29 10205
3023.81 10477
3024.33 10116
3024.85 9983
3025.37 9432
3025.88 9291
3026.40 9590
3026.92 9510
3027.44 9179
3027.96 9129
3028.48 9504
3029.00 9831
3029.52 9426
3030.04 9429
3030.55 9425
3031.07 9727
3031.59 9595
3032.11 9541
3032.63 9644
3033.15 9757
3033.67 10071
3034.19 10182
3034.71 10220
3035.23 10183
3035.75 10515
3036.27 10257
3036.79 10073
3037.31 10533
3037.83 10691
3038.35 9840
3038.87 10124
3039.39 10276
3039.91 9737
3040.42 9624
3040.94 9377
3041.46 9425
3041.98 9616
3042.50 9306
3043.03 9032
3043.55 9297
3044.07 9335
3044.59 9388
3045.11 9370
3045.63 9492
3046.15 9526
3046.67 9384
3047.19 9371
3047.71 9530
3048.23 9310
3048.75 9218
3049.27 9307
3049.79 8985
3050.31 8935
3050.83 8965
3051.35 8994
3051.87 8798
3052.39 8957
3052.92 8743
3053.44 9032
3053.96 8983
3054.48 9025
3055.00 9085
3055.52 8966
3056.04 8820
3056.56 8760
3057.09 8844
3057.61 9001
3058.13 9114
3058.65 9171
3059.17 8822
3059.69 8721
3060.21 8486
3060.74 8341
3061.26 8534
3061.78 8409
3062.30 8333
3062.82 8590
3063.34 8665
3063.87 8878
3064.39 8923
3064.91 8926
3065.43 9173
3065.95 9301
3066.48 9483
3067.00 9712
3067.52 9238
3068.04 9279
3068.57 9365
3069.09 9395
3069.61 9643
3070.13 9116
3070.66 9138
3071.18 8981
3071.70 8947
3072.22 8952
3072.75 8921
3073.27 8760
3073.79 9016
3074.31 8973
3074.84 8706
3075.36 9047
3075.88 9417
3076.41 9343
3076.93 9867
3077.45 10091
3077.97 10274
3078.50 10328
3079.02 10585
3079.54 11320
3080.07 11261
3080.59 11500
3081.11 11959
3081.64 12125
3082.16 11997
3082.68 11827
3083.21 11660
3083.73 11262
3084.26 11102
3084.78 10475
3085.30 10449
3085.83 10307
3086.35 10169
3086.87 10059
3087.40 10551
3087.92 10792
3088.45 10723
3088.97 10503
3089.49 10771
3090.02 10671
3090.54 10019
3091.07 9835
3091.59 9976
3092.11 9568
3092.64 9332
3093.16 9637
3093.69 9440
3094.21 9306
3094.74 9620
3095.26 9641
3095.79 9930
3096.31 9645
3096.84 9669
3097.36 9807
3097.89 9499
3098.41 9889
3098.93 9848
3099.46 10136
3099.98 10385
3100.51 10438
3101.03 10957
3101.56 11094
3102.09 12056
3102.61 13360
3103.14 13392
3103.66 13992
3104.19 14634
3104.71 14165
3105.24 14073
3105.76 13807
3106.29 13479
3106.81 12653
3107.34 11746
3107.86 11157
3108.39 10451
3108.92 9680
3109.44 9629
3109.97 9524
3110.49 9673
3111.02 9145
3111.55 9269
3112.07 8929
3112.60 9317
3113.12 9421
3113.65 9577
3114.18 9541
3114.70 9035
3115.23 8890
3115.75 9559
3116.28 9222
3116.81 8357
3117.33 8110
3117.86 8397
3118.39 8389
3118.91 8218
3119.44 8213
3119.97 8191
3120.49 8135
3121.02 8315
3121.55 8213
3122.07 8522
3122.60 8386
3123.13 8150
3123.65 8240
3124.18 8679
3124.71 8746
3125.24 8750
3125.76 8633
3126.29 8379
3126.82 8485
3127.34 8990
3127.87 8459
3128.40 8588
3128.93 8480
3129.45 8822
3129.98 8960
3130.51 8869
3131.04 8713
3131.56 8740
3132.09 8482
3132.62 8235
3133.15 8236
3133.68 8247
3134.20 8372
3134.73 8236
3135.26 8285
3135.79 7977
3136.32 8366
3136.84 8348
3137.37 8410
3137.90 8630
3138.43 8666
3138.96 8726
3139.48 8701
3140.01 8892
3140.54 8759
3141.07 8724
3141.60 8473
3142.13 8417
3142.66 8837
3143.18 8956
3143.71 8910
3144.24 9061
3144.77 9241
3145.30 9577
3145.83 10030
3146.36 10492
3146.89 10438
3147.41 10735
3147.94 11018
3148.47 11553
3149.00 11979
3149.53 11994
3150.06 11462
3150.59 11523
3151.12 11377
3151.65 11093
3152.18 10291
3152.71 10346
3153.24 10244
3153.77 9839
3154.30 9290
3154.82 9467
3155.35 9477
3155.88 9226
3156.41 9302
3156.94 9552
3157.47 9778
3158.00 9674
3158.53 9785
3159.06 9431
3159.59 10054
3160.12 10259
3160.65 10213
3161.18 10171
3161.71 10181
3162.24 9955
3162.77 10028
3163.30 9793
3163.83 9485
3164.37 9310
3164.90 9571
3165.43 9220
3165.96 9597
3166.49 9721
3167.02 9321
3167.55 9178
3168.08 9284
3168.61 9181
3169.14 9147
3169.67 8690
3170.20 8754
3170.73 8911
3171.26 8400
3171.80 8674
3172.33 8792
3172.86 8764
3173.39 8940
3173.92 9311
3174.45 9456
3174.98 9824
3175.51 9918
3176.05 9951
3176.58 10284
3177.11 10118
3177.64 10217
3178.17 9924
3178.70 10400
3179.23 9653
3179.77 9467
3180.30 9824
3180.83 9492
3181.36 9507
3181.89 9037
3182.43 9142
3182.96 9333
3183.49 9016
3184.02 8940
3184.55 8923
3185.09 8454
3185.62 8746
3186.15 8698
3186.68 8922
3187.21 8849
3187.75 8681
3188.28 8762
3188.81 8543
3189.34 8593
3189.88 8652
3190.41 8493
3190.94 8465
3191.47 8656
3192.01 8766
3192.54 8701
3193.07 8639
3193.61 8605
3194.14 8867
3194.67 8534
3195.20 8498
3195.74 8622
3196.27 8674
3196.80 8813
3197.34 8895
3197.87 8688
3198.40 8945
3198.94 9060
3199.47 9345
3200.00 9860
3200.54 9906
3201.07 10023
3201.60 10220
3202.14 10408
3202.67 11036
3203.21 10995
3203.74 10829
3204.27 10875
3204.81 10992
3205.34 10620
3205.87 10325
3206.41 10001
3206.94 9845
3207.48 9935
3208.01 9462
3208.54 9777
3209.08 9870
3209.61 9936
3210.15 9719
3210.68 9796
3211.22 9746
3211.75 10144
3212.28 10161
3212.82 10423
3213.35 10403
3213.89 10439
3214.42 10147
3214.96 10144
3215.49 10012
3216.03 10356
3216.56 11065
3217.10 10782
3217.63 10909
3218.17 12123
3218.70 11854
3219.24 11990
3219.77 11992
3220.31 12581
3220.84 12709
3221.38 12578
3221.91 12181
3222.45 12336
3222.98 11853
3223.52 11887
3224.05 12317
3224.59 12056
3225.12 11915
3225.66 12260
3226.19 12041
3226.73 11594
3227.27 11235
3227.80 10758
3228.34 10571
3228.87 10424
3229.41 10077
3229.94 10160
3230.48 9409
3231.02 8958
3231.55 8962
3232.09 8588
3232.62 8713
3233.16 8959
3233.70 8720
3234.23 8651
3234.77 8763
3235.31 8620
3235.84 9058
3236.38 9150
3236.91 9313
3237.45 9708
3237.99 9800
3238.52 10339
3239.06 10097
3239.60 9956
3240.13 10363
3240.67 10315
3241.21 10435
3241.75 10501
3242.28 9903
3242.82 9935
3243.36 9284
3243.89 8781
3244.43 8829
3244.97 8800
3245.50 8448
3246.04 8523
3246.58 8408
3247.12 8382
3247.65 8537
3248.19 8282
3248.73 8320
3249.27 8602
3249.80 8885
3250.34 9202
3250.88 9147
3251.42 8864
3251.95 9166
3252.49 9183
3253.03 9370
3253.57 9422
3254.11 9330
3254.64 10024
3255.18 9681
3255.72 10230
3256.26 10115
3256.80 10251
3257.33 10460
3257.87 10245
3258.41 10510
3258.95 10762
3259.49 10478
3260.02 10630
3260.56 10526
3261.10 10381
3261.64 10643
3262.18 11032
3262.72 11206
3263.26 11258
3263.79 11596
3264.33 11486
3264.87 11823
3265.41 12185
3265.95 11857
3266.49 12144
3267.03 12893
3267.57 12751
3268.11 12713
3268.64 12223
3269.18 11992
3269.72 11743
3270.26 11506
3270.80 11222
3271.34 10988
3271.88 10354
3272.42 10077
3272.96 9670
3273.50 9483
3274.04 9079
3274.58 9087
3275.12 9060
3275.66 9276
3276.20 9373
3276.74 9512
3277.28 9718
3277.82 9549
3278.36 9453
3278.90 9580
3279.44 9778
3279.98 10007
3280.52 10340
3281.06 10418
3281.60 10463
3282.14 10567
3282.68 10492
3283.22 10722
3283.76 11008
3284.30 10956
3284.84 11149
3285.38 10973
3285.92 11357
3286.46 11277
3287.00 11534
3287.54 11633
3288.08 12170
3288.62 12295
3289.16 11479
3289.70 11488
3290.24 11287
3290.79 11130
3291.33 11099
3291.87 11095
3292.41 11420
3292.95 11847
3293.49 12100
3294.03 12391
3294.57 12566
3295.11 13025
3295.66 13606
3296.20 14168
3296.74 14583
3297.28 14639
3297.82 14737
3298.36 14256
3298.90 13570
3299.45 12875
3299.99 12421
3300.53 11694
3301.07 11704
3301.61 11853
3302.16 11437
3302.70 11304
3303.24 10903
3303.78 10863
3304.32 10999
3304.87 10578
3305.41 10715
3305.95 10409
3306.49 10362
3307.03 10427
3307.58 9931
3308.12 10216
3308.66 9537
3309.20 9256
3309.75 9041
3310.29 9076
3310.83 9317
3311.37 9488
3311.92 9464
3312.46 9430
3313.00 9146
3313.54 9493
3314.09 9742
3314.63 9817
3315.17 9998
3315.72 10107
3316.26 9855
3316.80 9779
3317.35 9990
3317.89 9866
3318.43 9927
3318.97 9811
3319.52 9994
3320.06 9896
3320.60 10048
3321.15 10297
3321.69 10394
3322.23 10593
3322.78 10417
3323.32 10704
3323.87 10876
3324.41 10640
3324.95 10536
3325.50 10373
3326.04 10334
3326.58 10130
3327.13 9925
3327.67 9522
3328.22 9249
3328.76 9201
3329.30 9134
3329.85 8800
3330.39 8760
3330.94 8925
3331.48 8833
3332.03 8920
3332.57 9270
3333.11 9519
3333.66 9416
3334.20 9814
3334.75 10074
3335.29 10531
3335.84 10747
3336.38 11183
3336.93 11340
3337.47 11478
3338.02 12058
3338.56 11900
3339.11 11307
3339.65 10808
3340.20 10788
3340.74 10555
3341.29 10465
3341.83 10194
3342.38 9775
3342.92 9523
3343.47 9321
3344.01 9206
3344.56 9275
3345.10 9307
3345.65 9155
3346.19 8936
3346.74 8997
3347.28 9239
3347.83 9267
3348.38 9117
3348.92 8994
3349.47 9103
3350.01 9172
3350.56 9205
3351.10 9145
3351.65 9022
3352.20 9021
3352.74 9161
3353.29 9254
3353.83 8869
3354.38 8555
3354.93 8592
3355.47 8321
3356.02 8280
3356.56 8613
3357.11 8536
3357.66 8154
3358.20 7777
3358.75 8167
3359.30 7955
3359.84 7707
3360.39 7609
3360.94 7705
3361.48 7836
3362.03 7759
3362.58 7647
3363.12 7858
3363.67 7724
3364.22 8053
3364.76 7954
3365.31 7810
3365.86 7810
3366.41 7856
3366.95 8036
3367.50 7927
3368.05 8581
3368.59 8279
3369.14 8039
3369.69 8479
3370.24 8281
3370.78 8129
3371.33 8330
3371.88 8268
3372.43 8422
3372.97 8433
3373.52 8572
3374.07 8190
3374.62 7984
3375.17 8152
3375.71 7952
3376.26 7855
3376.81 7667
3377.36 7553
3377.91 7543
3378.45 7564
3379.00 7808
3379.55 7413
3380.10 7613
3380.65 7797
3381.19 7436
3381.74 7602
3382.29 7567
3382.84 7596
3383.39 7606
3383.94 7471
3384.49 7416
3385.03 7316
3385.58 7472
3386.13 7813
3386.68 7598
3387.23 7634
3387.78 7870
3388.33 7719
3388.88 7643
3389.42 7890
3389.97 7967
3390.52 7640
3391.07 7781
3391.62 7737
3392.17 7589
3392.72 7896
3393.27 8088
3393.82 7818
3394.37 7850
3394.92 7790
3395.47 7233
3396.02 7604
3396.57 7463
3397.11 7486
3397.66 7843
3398.21 7425
3398.76 7446
3399.31 7727
3399.86 7400
3400.41 7310
3400.96 7366
3401.51 7095
3402.06 7316
3402.61 7248
3403.16 7459
3403.71 7345
3404.26 7362
3404.81 7541
3405.36 7633
3405.91 7698
3406.46 7520
3407.02 7623
3407.57 7688
3408.12 7682
3408.67 7294
3409.22 7414
3409.77 7356
3410.32 7487
3410.87 7573
3411.42 7434
3411.97 7262
3412.52 7379
3413.07 7629
3413.62 7536
3414.17 7511
3414.73 7830
3415.28 7723
3415.83 7590
3416.38 7971
3416.93 7686
3417.48 7929
3418.03 7877
3418.58 7616
3419.14 7817
3419.69 8033
3420.24 8093
3420.79 7918
3421.34 7605
3421.89 7917
3422.44 8187
3423.00 8366
3423.55 8567
3424.10 8795
3424.65 8717
3425.20 8633
3425.76 8964
3426.31 8863
3426.86 8735
3427.41 8740
3427.96 8484
3428.52 8549
3429.07 8154
3429.62 8004
3430.17 8219
3430.72 8075
3431.28 7859
3431.83 8047
3432.38 8360
3432.93 8411
3433.49 8596
3434.04 8183
3434.59 8058
3435.14 8198
3435.70 7981
3436.25 8078
3436.80 8432
3437.36 8121
3437.91 7959
3438.46 7816
3439.01 8065
3439.57 8081
3440.12 8266
3440.67 8043
3441.23 8201
3441.78 8362
3442.33 8180
3442.89 7970
3443.44 8132
3443.99 8505
3444.55 8178
3445.10 7962
3445.65 8153
3446.21 7992
3446.76 7925
3447.31 7933
3447.87 8064
3448.42 7971
3448.98 7495
3449.53 7792
3450.08 7842
3450.64 7672
3451.19 8030
3451.75 7605
3452.30 7678
3452.85 7784
3453.41 7786
3453.96 7579
3454.52 7611
3455.07 7485
3455.62 7720
3456.18 7629
3456.73 7404
3457.29 7780
3457.84 8023
3458.40 7751
3458.95 7874
3459.51 8153
3460.06 8075
3460.62 7854
3461.17 7988
3461.72 8177
3462.28 8188
3462.83 8107
3463.39 7922
3463.94 8032
3464.50 8239
3465.05 8178
3465.61 8122
3466.17 7984
3466.72 8546
3467.28 8424
3467.83 8471
3468.39 8803
3468.94 9101
3469.50 8811
3470.05 8774
3470.61 8884
3471.16 8810
3471.72 9293
3472.27 9371
3472.83 9353
3473.39 9184
3473.94 8843
3474.50 8970
3475.05 8653
3475.61 8761
3476.17 8755
3476.72 8623
3477.28 9007
3477.83 8830
3478.39 9165
3478.95 9326
3479.50 9489
3480.06 9892
3480.61 9616
3481.17 9435
3481.73 9587
3482.28 9493
3482.84 9450
3483.40 9723
3483.95 9238
3484.51 9305
3485.07 9516
3485.62 8953
3486.18 8822
3486.74 8836
3487.29 8755
3487.85 8988
3488.41 9119
3488.97 9627
3489.52 10011
3490.08 10522
3490.64 10704
3491.19 10881
3491.75 11468
3492.31 12048
3492.87 12042
3493.42 12377
3493.98 12563
3494.54 12595
3495.09 12434
3495.65 12533
3496.21 12296
3496.77 12279
3497.33 11971
3497.88 11886
3498.44 12033
3499.00 12609
3499.56 12969
3500.11 13099
3500.67 13938
3501.23 14374
3501.79 15673
3502.35 16370
3502.90 17460
3503.46 18228
3504.02 19761
3504.58 21493
3505.14 22085
3505.70 23067
3506.25 24028
3506.81 24234
3507.37 23971
3507.93 23410
3508.49 22871
3509.05 21238
3509.61 19350
3510.16 17936
3510.72 16503
3511.28 15043
3511.84 13778
3512.40 12444
3512.96 11364
3513.52 10653
3514.08 10146
3514.63 9830
3515.19 9231
3515.75 8926
3516.31 8351
3516.87 8732
3517.43 8958
3517.99 8334
3518.55 8357
3519.11 8755
3519.67 8745
3520.23 8762
3520.79 8679
3521.35 8577
3521.91 8967
3522.47 8817
3523.03 8974
3523.59 9086
3524.15 8962
3524.71 8802
3525.26 8587
3525.82 8683
3526.38 8457
3526.94 8270
3527.50 8021
3528.07 8207
3528.63 8200
3529.19 8315
3529.75 8303
3530.31 8163
3530.87 8227
3531.43 8331
3531.99 8102
3532.55 7984
3533.11 8397
3533.67 9065
3534.23 9354
3534.79 9130
3535.35 9460
3535.91 9997
3536.47 9987
3537.03 10077
3537.59 10235
3538.15 9822
3538.72 9941
3539.28 9832
3539.84 9692
3540.40 9955
3540.96 9710
3541.52 9345
3542.08 9305
3542.64 9292
3543.20 9126
3543.77 9022
3544.33 9034
3544.89 8847
3545.45 8919
3546.01 8534
3546.57 8492
3547.14 8207
3547.70 8445
3548.26 8251
3548.82 8064
3549.38 7857
3549.94 7760
3550.51 8027
3551.07 7889
3551.63 7739
3552.19 7632
3552.75 7642
3553.32 7367
3553.88 7612
3554.44 7834
3555.00 7904
3555.56 8008
3556.13 8235
3556.69 8233
3557.25 8413
3557.81 8468
3558.38 8101
3558.94 8462
3559.50 8392
3560.06 8490
3560.63 8192
3561.19 9021
3561.75 9068
3562.32 8978
3562.88 8702
3563.44 8650
3564.00 8778
3564.57 8859
3565.13 8208
3565.69 8176
3566.26 8166
3566.82 8157
3567.38 8517
3567.95 8097
3568.51 8149
3569.07 8099
3569.64 8165
3570.20 8151
3570.76 8269
3571.33 8195
3571.89 7869
3572.45 8089
3573.02 8361
3573.58 8726
3574.15 8547
3574.71 8569
3575.27 8773
3575.84 8742
3576.40 9128
3576.96 8659
3577.53 8798
3578.09 9298
3578.66 9303
3579.22 9536
3579.79 9405
3580.35 9444
3580.91 9204
3581.48 8947
3582.04 8828
3582.61 8608
3583.17 8578
3583.74 8196
3584.30 7840
3584.87 7907
3585.43 7850
3585.99 7848
3586.56 7737
3587.12 7501
3587.69 7584
3588.25 7638
3588.82 7727
3589.38 7978
3589.95 7565
3590.51 7641
3591.08 7884
3591.64 7986
3592.21 7847
3592.77 7733
3593.34 7846
3593.91 8100
3594.47 7782
3595.04 7935
3595.60 8209
3596.17 8027
3596.73 8281
3597.30 8593
3597.86 8688
3598.43 8959
3599.00 8507
3599.56 8293
3600.13 8991
3600.69 8558
3601.26 8488
3601.82 8563
3602.39 8585
3602.96 8577
3603.52 8601
3604.09 8433
3604.65 8086
3605.22 8443
3605.79 8101
3606.35 7955
3606.92 7914
3607.49 7912
3608.05 8064
3608.62 8077
3609.19 7634
3609.75 7482
3610.32 7108
3610.89 7096
3611.45 7146
3612.02 7440
3612.59 7231
3613.15 7536
3613.72 7649
3614.29 7657
3614.85 7726
3615.42 8104
3615.99 8531
3616.55 9125
3617.12 10024
3617.69 10063
3618.26 10430
3618.82 11174
3619.39 11375
3619.96 11600
3620.53 12066
3621.09 11928
3621.66 11228
3622.23 10659
3622.80 10136
3623.36 9372
3623.93 8894
3624.50 8570
3625.07 8055
3625.63 7782
3626.20 7776
3626.77 7572
3627.34 7334
3627.91 7066
3628.47 7250
3629.04 7270
3629.61 7215
3630.18 7182
3630.75 7247
3631.31 7326
3631.88 7584
3632.45 7301
3633.02 7395
3633.59 7121
3634.16 7543
3634.73 7471
3635.29 7209
3635.86 7183
3636.43 7341
3637.00 7337
3637.57 7703
3638.14 7812
3638.71 7680
3639.28 7835
3639.84 8003
3640.41 8238
3640.98 8442
3641.55 8382
3642.12 8844
3642.69 8770
3643.26 8890
3643.83 8947
3644.40 8700
3644.97 8561
3645.54 8850
3646.11 8373
3646.67 8629
3647.24 8221
3647.81 8201
3648.38 8069
3648.95 8055
3649.52 8174
3650.09 8147
3650.66 8085
3651.23 8332
3651.80 8477
3652.37 8431
3652.94 8226
3653.51 7979
3654.08 8036
3654.65 8201
3655.22 7873
3655.79 7921
3656.36 8484
3656.93 8388
3657.50 8269
3658.07 8324
3658.64 8323
3659.21 8982
3659.78 9038
3660.35 9134
3660.93 9068
3661.50 9053
3662.07 8873
3662.64 8863
3663.21 8738
3663.78 8380
3664.35 8249
3664.92 8004
3665.49 7806
3666.06 7602
3666.63 7543
3667.20 7218
3667.78 7139
3668.35 7228
3668.92 7200
3669.49 7034
3670.06 7098
3670.63 7472
3671.20 7588
3671.77 7581
3672.35 7541
3672.92 7582
3673.49 7901
3674.06 8018
3674.63 8372
3675.20 8247
3675.78 8584
3676.35 8803
3676.92 8760
3677.49 8856
3678.06 8777
3678.64 8826
3679.21 8556
3679.78 8410
3680.35 8583
3680.92 8059
3681.50 7998
3682.07 7652
3682.64 7573
3683.21 7381
3683.79 7378
3684.36 7628
3684.93 7759
3685.50 7656
3686.07 7655
3686.65 7482
3687.22 7433
3687.79 8070
3688.37 8009
3688.94 8011
3689.51 8176
3690.08 8474
3690.66 8828
3691.23 8611
3691.80 8452
3692.38 8472
3692.95 8529
3693.52 8156
3694.10 8691
3694.67 8873
3695.24 8223
3695.81 8206
3696.39 8193
3696.96 8203
3697.54 8063
3698.11 8395
3698.68 8182
3699.26 8446
3699.83 8293
3700.40 8253
3700.98 7908
3701.55 7924
3702.12 7576
3702.70 7827
3703.27 7808
3703.85 7824
3704.42 8180
3704.99 7711
3705.57 7380
3706.14 7440
3706.72 7834
3707.29 7663
3707.86 7329
3708.44 7396
3709.01 7511
3709.59 7685
3710.16 7537
3710.74 7554
3711.31 7585
3711.89 7927
3712.46 7797
3713.03 7803
3713.61 7714
3714.18 7685
3714.76 7765
3715.33 7722
3715.91 7730
3716.48 7501
3717.06 7420
3717.63 7416
3718.21 7745
3718.78 8044
3719.36 8254
3719.93 8536
3720.51 8576
3721.08 8433
3721.66 8775
3722.23 8633
3722.81 8222
3723.39 7997
3723.96 7845
3724.54 7747
3725.11 7629
3725.69 7621
3726.26 7542
3726.84 7451
3727.41 7669
3727.99 7786
3728.57 8007
3729.14 7709
3729.72 7808
3730.29 8075
3730.87 8297
3731.45 8347
3732.02 8580
3732.60 8444
3733.17 8526
3733.75 9051
3734.33 8862
3734.90 8584
3735.48 8698
3736.06 8307
3736.63 8283
3737.21 8290
3737.79 8524
3738.36 8118
3738.94 7816
3739.52 7524
3740.09 7652
3740.67 7500
3741.25 7671
3741.82 7750
3742.40 7440
3742.98 7720
3743.55 7929
3744.13 7711
3744.71 7420
3745.28 7555
3745.86 7721
3746.44 7790
3747.02 7822
3747.59 7771
3748.17 7909
3748.75 7862
3749.33 7612
3749.90 7609
3750.48 7443
3751.06 7487
3751.64 7486
3752.21 7651
3752.79 7637
3753.37 7366
3753.95 7192
3754.52 7060
3755.10 7207
3755.68 7012
3756.26 6880
3756.84 6959
3757.41 7268
3757.99 7183
3758.57 7087
3759.15 7218
3759.73 7507
3760.31 7060
3760.88 7567
3761.46 7446
3762.04 7475
3762.62 7838
3763.20 8046
3763.78 7810
3764.35 8000
3764.93 8064
3765.51 8020
3766.09 7677
3766.67 7696
3767.25 7351
3767.83 7357
3768.41 7227
3768.99 7058
3769.56 7082
3770.14 7124
3770.72 7162
3771.30 6764
3771.88 6781
3772.46 7236
3773.04 7146
3773.62 7207
3774.20 7137
3774.78 6995
3775.36 7007
3775.94 7183
3776.52 6959
3777.10 6861
3777.67 6787
3778.25 6925
3778.83 6682
3779.41 6666
3779.99 6750
3780.57 6788
3781.15 6752
3781.73 6817
3782.31 6502
3782.89 6529
3783.47 6574
3784.05 6568
3784.63 6390
3785.21 7071
3785.79 6953
3786.37 6970
3786.95 6718
3787.54 6884
3788.12 6946
3788.70 6661
3789.28 6814
3789.86 6997
3790.44 6844
3791.02 6941
3791.60 6914
3792.18 6569
3792.76 6787
3793.34 6839
3793.92 7018
3794.50 6853
3795.08 7022
3795.66 7149
3796.25 7111
3796.83 6844
3797.41 6709
3797.99 6749
3798.57 6904
3799.15 6943
3799.73 7120
3800.31 6651
3800.90 6742
3801.48 6740
3802.06 6833
3802.64 6921
3803.22 6926
3803.80 7162
3804.39 7639
3804.97 7708
3805.55 8052
3806.13 8102
3806.71 8252
3807.29 8265
3807.88 8586
3808.46 9233
3809.04 9614
3809.62 9734
3810.20 10068
3810.79 10163
3811.37 10260
3811.95 10216
3812.53 9631
3813.12 9284
3813.70 8887
3814.28 8913
3814.86 8552
3815.45 8483
3816.03 8137
3816.61 8181
3817.19 7986
3817.78 7876
3818.36 7886
3818.94 7555
3819.52 7306
3820.11 7625
3820.69 7302
3821.27 6885
3821.86 6884
3822.44 6716
3823.02 6541
3823.61 6612
3824.19 6495
3824.77 6506
3825.36 6297
3825.94 6050
3826.52 6342
3827.11 5950
3827.69 6111
3828.27 5972
3828.86 6060
3829.44 6442
3830.02 6161
3830.61 6413
3831.19 6419
3831.77 6486
3832.36 6637
3832.94 6544
3833.53 6612
3834.11 6664
3834.69 6900
3835.28 6944
3835.86 6652
3836.45 6906
3837.03 7089
3837.61 6997
3838.20 6809
3838.78 6700
3839.37 6760
3839.95 6668
3840.54 6699
3841.12 6749
3841.70 6470
3842.29 6806
3842.87 6865
3843.46 6522
3844.04 6679
3844.63 6704
3845.21 6946
3845.80 6574
3846.38 6220
3846.97 6468
3847.55 6760
3848.14 6503
3848.72 6573
3849.31 6803
3849.89 7048
3850.48 6673
3851.06 6797
3851.65 6950
3852.23 7032
3852.82 6678
3853.40 6656
3853.99 6805
3854.58 6981
3855.16 7151
3855.75 7042
3856.33 6981
3856.92 7134
3857.50 7227
3858.09 7094
3858.68 6872
3859.26 7083
3859.85 7379
3860.43 7540
3861.02 7443
3861.60 7880
3862.19 8286
3862.78 8381
3863.36 8664
3863.95 8745
3864.54 9013
3865.12 9217
3865.71 8756
3866.29 8480
3866.88 8401
3867.47 8183
3868.05 7896
3868.64 7789
3869.23 7691
3869.81 7631
3870.40 7689
3870.99 7466
3871.57 7643
3872.16 7526
3872.75 7480
3873.33 7663
3873.92 7602
3874.51 7596
3875.10 8189
3875.68 8060
3876.27 8068
3876.86 8038
3877.44 7903
3878.03 8196
3878.62 7812
3879.21 7745
3879.79 7703
3880.38 7522
3880.97 7407
3881.56 7014
3882.14 7122
3882.73 6736
3883.32 6636
3883.91 6501
3884.49 6294
3885.08 6302
3885.67 6359
3886.26 6318
3886.85 6530
3887.43 6765
3888.02 6707
3888.61 6808
3889.20 7199
3889.79 7053
3890.38 7096
3890.96 7323
3891.55 7616
3892.14 7564
3892.73 7395
3893.32 7726
3893.91 7782
3894.49 7350
3895.08 7726
3895.67 7668
3896.26 7690
3896.85 7936
3897.44 7573
3898.03 7414
3898.61 7487
3899.20 7533
3899.79 7266
3900.38 7417
3900.97 7395
3901.56 7617
3902.15 7660
3902.74 7518
3903.33 7233
3903.92 7073
3904.51 7245
3905.09 6767
3905.68 6840
3906.27 6937
3906.86 6703
3907.45 6603
3908.04 6638
3908.63 6338
3909.22 6365
3909.81 6303
3910.40 6065
3910.99 6204
3911.58 6058
3912.17 6034
3912.76 6030
3913.35 6183
3913.94 6122
3914.53 6031
3915.12 6020
3915.71 6147
3916.30 5966
3916.89 6113
3917.48 6288
3918.07 6293
3918.66 6421
3919.25 6554
3919.84 6581
3920.43 6575
3921.02 6369
3921.61 6272
3922.20 6744
3922.80 6479
3923.39 6817
3923.98 6877
3924.57 6777
3925.16 6571
3925.75 6637
3926.34 6600
3926.93 6243
3927.52 6308
3928.11 6229
3928.70 5990
3929.30 5878
3929.89 6174
3930.48 6230
3931.07 5860
3931.66 5703
3932.25 5768
3932.84 5987
3933.44 6115
3934.03 6089
3934.62 5976
3935.21 5965
3935.80 5950
3936.39 6084
3936.98 6217
3937.58 6518
3938.17 6220
3938.76 6458
3939.35 6604
3939.94 6585
3940.54 6596
3941.13 6676
3941.72 7143
3942.31 7309
3942.90 7417
3943.50 7560
3944.09 7500
3944.68 7531
3945.27 7330
3945.87 7162
3946.46 6922
3947.05 6970
3947.64 6914
3948.24 6786
3948.83 6383
3949.42 6356
3950.01 6824
3950.61 6529
3951.20 6399
3951.79 6524
3952.39 6409
3952.98 6394
3953.57 6437
3954.16 6664
3954.76 6746
3955.35 6497
3955.94 6438
3956.54 6442
3957.13 6627
3957.72 6776
3958.32 6898
3958.91 6834
3959.50 7018
3960.10 7203
3960.69 7402
3961.28 7303
3961.88 7416
3962.47 7204
3963.07 6692
3963.66 6579
3964.25 6827
3964.85 6524
3965.44 6774
3966.03 6905
3966.63 6897
3967.22 7027
3967.82 7156
3968.41 7017
3969.00 6880
3969.60 6879
3970.19 6707
3970.79 6545
3971.38 6503
3971.98 6316
3972.57 6391
3973.17 6512
3973.76 6465
3974.35 6399
3974.95 6087
3975.54 5940
3976.14 6322
3976.73 6121
3977.33 6272
3977.92 6207
3978.52 6490
3979.11 6661
3979.71 6722
3980.30 6759
3980.90 6571
3981.49 6778
3982.09 6886
3982.68 6926
3983.28 6704
3983.87 6642
3984.47 6750
3985.06 6752
3985.66 7059
3986.25 6717
3986.85 6984
3987.45 6880
3988.04 6781
3988.64 7058
3989.23 6999
3989.83 6843
3990.42 6656
3991.02 6635
3991.62 6881
3992.21 7171
3992.81 6953
3993.40 7386
3994.00 7584
3994.60 7658
3995.19 7752
3995.79 7960
3996.38 7767
3996.98 7747
3997.58 7960
3998.17 7877
3998.77 7891
3999.37 7453
3999.96 7209
4000.56 7538
4001.15 7657
4001.75 7092
4002.35 7011
4002.94 7177
4003.54 7428
4004.14 7141
4004.73 7275
4005.33 7533
4005.93 7579
4006.53 7752
4007.12 7983
4007.72 8060
4008.32 8059
4008.91 8095
4009.51 8120
4010.11 7843
4010.71 7869
4011.30 8174
4011.90 8256
4012.50 7670
4013.10 7461
4013.69 7572
4014.29 7506
4014.89 7607
4015.49 7343
4016.08 7125
4016.68 7138
4017.28 7257
4017.88 7139
4018.47 7139
4019.07 7001
4019.67 7074
4020.27 7083
4020.87 7099
4021.46 6961
4022.06 7114
4022.66 7064
4023.26 7011
4023.86 7450
4024.45 7454
4025.05 8063
4025.65 8020
4026.25 8205
4026.85 8858
4027.45 9021
4028.05 9473
4028.64 9552
4029.24 10118
4029.84 10381
4030.44 10509
4031.04 10476
4031.64 10229
4032.24 9573
4032.84 9401
4033.43 9185
4034.03 8486
4034.63 8221
4035.23 8108
4035.83 7646
4036.43 7444
4037.03 7432
4037.63 7190
4038.23 7497
4038.83 7490
4039.43 7344
4040.03 7392
4040.63 7252
4041.22 7231
4041.82 7697
4042.42 7274
4043.02 7252
4043.62 7119
4044.22 7319
4044.82 7358
4045.42 7195
4046.02 7003
4046.62 6974
4047.22 7244
4047.82 7202
4048.42 7117
4049.02 7428
4049.62 7333
4050.22 7167
4050.82 7615
4051.42 7822
4052.02 8017
4052.62 8365
4053.22 8165
4053.83 8149
4054.43 8109
4055.03 8262
4055.63 8071
4056.23 7920
4056.83 7886
4057.43 7678
4058.03 7368
4058.63 7200
4059.23 7116
4059.83 7014
4060.43 6650
4061.03 6513
4061.64 6879
4062.24 6814
4062.84 6730
4063.44 6724
4064.04 6504
4064.64 6686
4065.24 6612
4065.84 6646
4066.45 6945
4067.05 6739
4067.65 6982
4068.25 6900
4068.85 6750
4069.45 7143
4070.05 6910
4070.66 6894
4071.26 6804
4071.86 6908
4072.46 6758
4073.06 6599
4073.67 6206
4074.27 6359
4074.87 6616
4075.47 6707
4076.07 6504
4076.68 6632
4077.28 6565
4077.88 6493
4078.48 6625
4079.09 6379
4079.69 6424
4080.29 6607
4080.89 6733
4081.50 6637
4082.10 6845
4082.70 6916
4083.30 6895
4083.91 6831
4084.51 6671
4085.11 6747
4085.71 6831
4086.32 6779
4086.92 6785
4087.52 6881
4088.13 6847
4088.73 6297
4089.33 6477
4089.94 6559
4090.54 6457
4091.14 6599
4091.74 6522
4092.35 6425
4092.95 6376
4093.55 5940
4094.16 6090
4094.76 6026
4095.37 6082
4095.97 6405
4096.57 6317
4097.18 6363
4097.78 6396
4098.38 6258
4098.99 6215
4099.59 6325
4100.20 6275
4100.80 6360
4101.40 6335
4102.01 6147
4102.61 6369
4103.22 6119
4103.82 6093
4104.42 6208
4105.03 6206
4105.63 6169
4106.24 6244
4106.84 6049
4107.45 6230
4108.05 6203
4108.65 5824
4109.26 5963
4109.86 6117
4110.47 6165
4111.07 6175
4111.68 6248
4112.28 6476
4112.89 6318
4113.49 6344
4114.10 6218
4114.70 6421
4115.31 6293
4115.91 6555
4116.52 6714
4117.12 6500
4117.73 6560
4118.33 6663
4118.94 6672
4119.54 6842
4120.15 7061
4120.75 6907
4121.36 6714
4121.97 7151
4122.57 7128
4123.18 6805
4123.78 7068
4124.39 7073
4124.99 7251
4125.60 7193
4126.21 7330
4126.81 7018
4127.42 7199
4128.02 7090
4128.63 6759
4129.24 6616
4129.84 6531
4130.45 6718
4131.05 6903
4131.66 6759
4132.27 6919
4132.87 7136
4133.48 6746
4134.08 6807
4134.69 6967
4135.30 7044
4135.90 7358
4136.51 7619
4137.12 7513
4137.72 7576
4138.33 7605
4138.94 7958
4139.54 7856
4140.15 7915
4140.76 8160
4141.37 8591
4141.97 8878
4142.58 8683
4143.19 8939
4143.79 8911
4144.40 8654
4145.01 8828
4145.61 8603
4146.22 8644
4146.83 8179
4147.44 8133
4148.04 7344
4148.65 7316
4149.26 7148
4149.87 6868
4150.47 6894
4151.08 6958
4151.69 6522
4152.30 6661
4152.91 6612
4153.51 6700
4154.12 6469
4154.73 6587
4155.34 6689
4155.94 6510
4156.55 6797
4157.16 6526
4157.77 6520
4158.38 6611
4158.99 6337
4159.59 6209
4160.20 6250
4160.81 6639
4161.42 6792
4162.03 6736
4162.64 6715
4163.24 6823
4163.85 6904
4164.46 6962
4165.07 6979
4165.68 6983
4166.29 6916
4166.90 7110
4167.51 7344
4168.11 7463
4168.72 7352
4169.33 7082
4169.94 7029
4170.55 7397
4171.16 7310
4171.77 7337
4172.38 7017
4172.99 6983
4173.60 7338
4174.21 7418
4174.81 7340
4175.42 7358
4176.03 7321
4176.64 7473
4177.25 7430
4177.86 7214
4178.47 7084
4179.08 7298
4179.69 7177
4180.30 7340
4180.91 7178
4181.52 7063
4182.13 7215
4182.74 7098
4183.35 6825
4183.96 6821
4184.57 6466
4185.18 6562
4185.79 6681
4186.40 6826
4187.01 6663
4187.62 6502
4188.23 6264
4188.84 6421
4189.45 6534
4190.06 6722
4190.67 6867
4191.29 7121
4191.90 7421
4192.51 7407
4193.12 7860
4193.73 8421
4194.34 8496
4194.95 8917
4195.56 9308
4196.17 9547
4196.78 10084
4197.39 10164
4198.00 9936
4198.62 9218
4199.23 9235
4199.84 9248
4200.45 9078
4201.06 8510
4201.67 8386
4202.28 8070
4202.89 7693
4203.51 7605
4204.12 7389
4204.73 7171
4205.34 6884
4205.95 6798
4206.56 6649
4207.18 6879
4207.79 6874
4208.40 6654
4209.01 6587
4209.62 6367
4210.24 6569
4210.85 6655
4211.46 6861
4212.07 6675
4212.68 6608
4213.30 6812
4213.91 6570
4214.52 6769
4215.13 7138
4215.74 7308
4216.36 7297
4216.97 7507
4217.58 7709
4218.19 7716
4218.81 8366
4219.42 8798
4220.03 8703
4220.65 9069
4221.26 9585
4221.87 9823
4222.48 9568
4223.10 9245
4223.71 9307
4224.32 9013
4224.94 8708
4225.55 8808
4226.16 8860
4226.78 8489
4227.39 8300
4228.00 8332
4228.61 8954
4229.23 9033
4229.84 8875
4230.46 9131
4231.07 9147
4231.68 9582
4232.30 9670
4232.91 9682
4233.52 9296
4234.14 9597
4234.75 9313
4235.36 9096
4235.98 9282
4236.59 9642
4237.21 9165
4237.82 8981
4238.43 8864
4239.05 8712
4239.66 8333
4240.28 8226
4240.89 7611
4241.50 7356
4242.12 7428
4242.73 6949
4243.35 7051
4243.96 7104
4244.58 7178
4245.19 7318
4245.81 7255
4246.42 7520
4247.03 7817
4247.65 8288
4248.26 8401
4248.88 8561
4249.49 8498
4250.11 8544
4250.72 8422
4251.34 8415
4251.95 8537
4252.57 8035
4253.18 7970
4253.80 7993
4254.41 8065
4255.03 7731
4255.64 7544
4256.26 7560
4256.88 7337
4257.49 7624
4258.11 7344
4258.72 7496
4259.34 7101
4259.95 6950
4260.57 6924
4261.18 7140
4261.80 6951
4262.42 7008
4263.03 7054
4263.65 7091
4264.26 7025
4264.88 6954
4265.49 6951
4266.11 7347
4266.73 7431
4267.34 7178
4267.96 7021
4268.58 7164
4269.19 7224
4269.81 7312
4270.42 6911
4271.04 6716
4271.66 6562
4272.27 6679
4272.89 6736
4273.51 6628
4274.12 6400
4274.74 6508
4275.36 6626
4275.97 6603
4276.59 6329
4277.21 6503
4277.82 6386
4278.44 6210
4279.06 6207
4279.67 6122
4280.29 6357
4280.91 6121
4281.53 5836
4282.14 5894
4282.76 5908
4283.38 5949
4283.99 5752
4284.61 5733
4285.23 5943
4285.85 5807
4286.46 6072
4287.08 6036
4287.70 5981
4288.32 6117
4288.93 6410
4289.55 6070
4290.17 6104
4290.79 5989
4291.41 5942
4292.02 5723
4292.64 5786
4293.26 5861
4293.88 5613
4294.50 5643
4295.11 5734
4295.73 5705
4296.35 5810
4296.97 5837
4297.59 5770
4298.21 5975
4298.82 5847
4299.44 5887
4300.06 6018
4300.68 6082
4301.30 6221
4301.92 6321
4302.53 6491
4303.15 6458
4303.77 6223
4304.39 6255
4305.01 6386
4305.63 6225
4306.25 6199
4306.87 6457
4307.49 6384
4308.10 6225
4308.72 5993
4309.34 6033
4309.96 5953
4310.58 5888
4311.20 5764
4311.82 5688
4312.44 5835
4313.06 5775
4313.68 5884
4314.30 5665
4314.92 5605
4315.54 5683
4316.16 5815
4316.78 5723
4317.40 5804
4318.02 6091
4318.64 5904
4319.26 5873
4319.88 5939
4320.50 6053
4321.11 5807
4321.74 5850
4322.36 5672
4322.98 5675
4323.60 5767
4324.22 5569
4324.84 6090
4325.46 5928
4326.08 5881
4326.70 5797
4327.32 5625
4327.94 5800
4328.56 5606
4329.18 5561
4329.80 5688
4330.42 5852
4331.04 5588
4331.66 5449
4332.28 5672
4332.90 5516
4333.52 5445
4334.15 5568
4334.77 5762
4335.39 5727
4336.01 5478
4336.63 5393
4337.25 5511
4337.87 5696
4338.49 5696
4339.11 5480
4339.74 5648
4340.36 5773
4340.98 5627
4341.60 5807
4342.22 6116
4342.84 6160
4343.46 6148
4344.09 6234
4344.71 6198
4345.33 6305
4345.95 6614
4346.57 6661
4347.19 6551
4347.82 6752
4348.44 6824
4349.06 6661
4349.68 6859
4350.30 6318
4350.93 6232
4351.55 6145
4352.17 5689
4352.79 5808
4353.42 5570
4354.04 5695
4354.66 5561
4355.28 5551
4355.91 5828
4356.53 5839
4357.15 5687
4357.77 5764
4358.40 5567
4359.02 5454
4359.64 5451
4360.26 5733
4360.89 5816
4361.51 5490
4362.13 5518
4362.76 5585
4363.38 5531
4364.00 5735
4364.62 5686
4365.25 5591
4365.87 5539
4366.49 5683
4367.12 5426
4367.74 5628
4368.36 5520
4368.99 5626
4369.61 5370
4370.23 5286
4370.86 5124
4371.48 5112
4372.11 5143
4372.73 5242
4373.35 5295
4373.98 5414
4374.60 5394
4375.22 5308
4375.85 5130
4376.47 5385
4377.10 5318
4377.72 5435
4378.34 5566
4378.97 5493
4379.59 5409
4380.22 5654
4380.84 5650
4381.47 5587
4382.09 5813
4382.71 5780
4383.34 6020
4383.96 6175
4384.59 5889
4385.21 5887
4385.84 5590
4386.46 5586
4387.09 5705
4387.71 5850
4388.34 5818
4388.96 5718
4389.59 5796
4390.21 5937
4390.84 5745
4391.46 5937
4392.09 5865
4392.71 6133
4393.34 5849
4393.96 5654
4394.59 5906
4395.21 5797
4395.84 5757
4396.46 5674
4397.09 5733
4397.71 5574
4398.34 5699
4398.96 5434
4399.59 5756
4400.22 5739
4400.84 5566
4401.47 5800
4402.09 5732
4402.72 5865
4403.34 5757
4403.97 5633
4404.60 5616
4405.22 5724
4405.85 5527
4406.47 5532
4407.10 5682
4407.73 5571
4408.35 5551
4408.98 5342
4409.61 5372
4410.23 5704
4410.86 5509
4411.48 5690
4412.11 5640
4412.74 5574
4413.36 5593
4413.99 5827
4414.62 5806
4415.24 6012
4415.87 6067
4416.50 6207
4417.12 6174
4417.75 6022
4418.38 6191
4419.01 6299
4419.63 6363
4420.26 6152
4420.89 6068
4421.51 6290
4422.14 5887
4422.77 5640
4423.40 5480
4424.02 5525
4424.65 5293
4425.28 5222
4425.91 5178
4426.53 5028
4427.16 4910
4427.79 4761
4428.42 4754
4429.04 4822
4429.67 4752
4430.30 5003
4430.93 5048
4431.55 5072
4432.18 5195
4432.81 5329
4433.44 4956
4434.07 5317
4434.69 5302
4435.32 5193
4435.95 5313
4436.58 5316
4437.21 5678
4437.84 5586
4438.46 5468
4439.09 5461
4439.72 5419
4440.35 5270
4440.98 5577
4441.61 5336
4442.24 5187
4442.86 5300
4443.49 5198
4444.12 5062
4444.75 4883
4445.38 5126
4446.01 5196
4446.64 5420
4447.27 5780
4447.90 5672
4448.52 5673
4449.15 5843
4449.78 6014
4450.41 5643
4451.04 5651
4451.67 5869
4452.30 5508
4452.93 5574
4453.56 5592
4454.19 5604
4454.82 5150
4455.45 5230
4456.08 5148
4456.71 5030
4457.34 5092
4457.97 5266
4458.60 5483
4459.23 5161
4459.86 5090
4460.49 5087
4461.12 5336
4461.75 5153
4462.38 4808
4463.01 4859
4463.64 4912
4464.27 5046
4464.90 5084
4465.53 4774
4466.16 4709
4466.79 4864
4467.42 4970
4468.05 4902
4468.68 5001
4469.31 4980
4469.94 5063
4470.57 5254
4471.20 4998
4471.83 5132
4472.46 5085
4473.09 5005
4473.72 4893
4474.35 4881
4474.99 4917
4475.62 4995
4476.25 4907
4476.88 4918
4477.51 4900
4478.14 5105
4478.77 4955
4479.40 5074
4480.03 5239
4480.67 5129
4481.30 5113
4481.93 5086
4482.56 5119
4483.19 5182
4483.82 5160
4484.46 5352
4485.09 5261
4485.72 5167
4486.35 5196
4486.98 5013
4487.61 5013
4488.25 5160
4488.88 5368
4489.51 5077
4490.14 5035
4490.77 5185
4491.41 5145
4492.04 4926
4492.67 4929
4493.30 4966
4493.94 4882
4494.57 4873
4495.20 4874
4495.83 4907
4496.46 5079
4497.10 5028
4497.73 5200
4498.36 5126
4498.99 5030
4499.63 5208
4500.26 5192
4500.89 5486
4501.53 5518
4502.16 5679
4502.79 6105
4503.42 6260
4504.06 6554
4504.69 6435
4505.32 6297
4505.96 6097
4506.59 6148
4507.22 6082
4507.86 5839
4508.49 5753
4509.12 5885
4509.76 5698
4510.39 5416
4511.02 5079
4511.66 5213
4512.29 5410
4512.92 5372
4513.56 5342
4514.19 5239
4514.83 5050
4515.46 5179
4516.09 5056
4516.73 5089
4517.36 5052
4517.99 5105
4518.63 5149
4519.26 5042
4519.90 5127
4520.53 5159
4521.17 5124
4521.80 4953
4522.43 5297
4523.07 5206
4523.70 5082
4524.34 5256
4524.97 5322
4525.61 5627
4526.24 5789
4526.88 5618
4527.51 5688
4528.14 5844
4528.78 5936
4529.41 6159
4530.05 6206
4530.68 6394
4531.32 6873
4531.95 7009
4532.59 7381
4533.22 7662
4533.86 7407
4534.49 7465
4535.13 7626
4535.76 7230
4536.40 6968
4537.04 6761
4537.67 6752
4538.31 6261
4538.94 5843
4539.58 5941
4540.21 5649
4540.85 5607
4541.48 5372
4542.12 5247
4542.76 5360
4543.39 5292
4544.03 5244
4544.66 5091
4545.30 5103
4545.93 5213
4546.57 5086
4547.21 5009
4547.84 4778
4548.48 5108
4549.11 5105
4549.75 5033
4550.39 4958
4551.02 4889
4551.66 5147
4552.30 5089
4552.93 4892
4553.57 4966
4554.21 5360
4554.84 5138
4555.48 5229
4556.12 5129
4556.75 4841
4557.39 5188
4558.03 5120
4558.66 5033
4559.30 5076
4559.94 5227
4560.57 5174
4561.21 5031
4561.85 4920
4562.48 4854
4563.12 4916
4563.76 4655
4564.40 4673
4565.03 4845
4565.67 4980
4566.31 5017
4566.95 5112
4567.58 5424
4568.22 5173
4568.86 5259
4569.50 5357
4570.13 5125
4570.77 5141
4571.41 5257
4572.05 5183
4572.68 5197
4573.32 5264
4573.96 5214
4574.60 5053
4575.24 4805
4575.87 4885
4576.51 4964
4577.15 5015
4577.79 4933
4578.43 4981
4579.06 4762
4579.70 4833
4580.34 4714
4580.98 4957
4581.62 5116
4582.26 4880
4582.90 4895
4583.53 4818
4584.17 4976
4584.81 5237
4585.45 5196
4586.09 5397
4586.73 4944
4587.37 4918
4588.01 4843
4588.64 5044
4589.28 4946
4589.92 4852
4590.56 4982
4591.20 5143
4591.84 4920
4592.48 5163
4593.12 5042
4593.76 5119
4594.40 4932
4595.04 4813
4595.68 4652
4596.31 4873
4596.95 4770
4597.59 4686
4598.23 4739
4598.87 4792
4599.51 4794
4600.15 4653
4600.79 5047
4601.43 5193
4602.07 5270
4602.71 5359
4603.35 5490
4603.99 5495
4604.63 6091
4605.27 5851
4605.91 6115
4606.55 6006
4607.19 6236
4607.83 6045
4608.47 6132
4609.11 5934
4609.75 5533
4610.39 5580
4611.03 5499
4611.68 5271
4612.32 5504
4612.96 5501
4613.60 5569
4614.24 5681
4614.88 5712
4615.52 5558
4616.16 5296
4616.80 5504
4617.44 5596
4618.08 5269
4618.72 5269
4619.36 5141
4620.01 5099
4620.65 5058
4621.29 4929
4621.93 4865
4622.57 4816
4623.21 4833
4623.85 4658
4624.50 4700
4625.14 4557
4625.78 4549
4626.42 4664
4627.06 4792
4627.70 5026
4628.34 4778
4628.99 4715
4629.63 4616
4630.27 4604
4630.91 4438
4631.55 4493
4632.20 4620
4632.84 4677
4633.48 4751
4634.12 4697
4634.76 4639
4635.41 4730
4636.05 4798
4636.69 5076
4637.33 4824
4637.98 5140
4638.62 5129
4639.26 5084
4639.90 5142
4640.55 5029
4641.19 4950
4641.83 5079
4642.47 5142
4643.12 5042
4643.76 4948
4644.40 4901
4645.04 4941
4645.69 4939
4646.33 5068
4646.97 4987
4647.62 5187
4648.26 5163
4648.90 5098
4649.55 5008
4650.19 4705
4650.83 4817
4651.48 4840
4652.12 4681
4652.76 4646
4653.41 5035
4654.05 4828
4654.69 4628
4655.34 4718
4655.98 4909
4656.62 4862
4657.27 4819
4657.91 4633
4658.55 4801
4659.20 4864
4659.84 5041
4660.49 5136
4661.13 5193
4661.77 5276
4662.42 5234
4663.06 5506
4663.71 5645
4664.35 5601
4664.99 5335
4665.64 5411
4666.28 5270
4666.93 5082
4667.57 4939
4668.22 4825
4668.86 4901
4669.51 4826
4670.15 4612
4670.79 4495
4671.44 4634
4672.08 4365
4672.73 4468
4673.37 4446
4674.02 4474
4674.66 4525
4675.31 4469
4675.95 4572
4676.60 4660
4677.24 4577
4677.89 4398
4678.53 4519
4679.18 4639
4679.82 4668
4680.47 4588
4681.12 4686
4681.76 4739
4682.41 4758
4683.05 4788
4683.70 4821
4684.34 4938
4684.99 5111
4685.63 4905
4686.28 5156
4686.93 5023
4687.57 4924
4688.22 4786
4688.86 4817
4689.51 4828
4690.15 4664
4690.80 4790
4691.45 4571
4692.09 4609
4692.74 4596
4693.39 4561
4694.03 4703
4694.68 4851
4695.32 4657
4695.97 4762
4696.62 4715
4697.26 4801
4697.91 4892
4698.56 5117
4699.20 4923
4699.85 4671
4700.50 4866
4701.14 4614
4701.79 4732
4702.44 4668
4703.08 4707
4703.73 4792
4704.38 4759
4705.02 4835
4705.67 4915
4706.32 4923
4706.97 4944
4707.61 5000
4708.26 5206
4708.91 5313
4709.55 5360
4710.20 5564
4710.85 5271
4711.50 5121
4712.14 5313
4712.79 5274
4713.44 5055
4714.09 5076
4714.73 4995
4715.38 4993
4716.03 4902
4716.68 4800
4717.33 4915
4717.97 4671
4718.62 4595
4719.27 4716
4719.92 4940
4720.57 4478
4721.21 4557
4721.86 4611
4722.51 4854
4723.16 5053
4723.81 4886
4724.45 4976
4725.10 4922
4725.75 5056
4726.40 4977
4727.05 4952
4727.70 5091
4728.35 5105
4728.99 5139
4729.64 4989
4730.29 4940
4730.94 4964
4731.59 4833
4732.24 4607
4732.89 4676
4733.54 4687
4734.19 4762
4734.83 4546
4735.48 4371
4736.13 4420
4736.78 4612
4737.43 4427
4738.08 4634
4738.73 4720
4739.38 4926
4740.03 4954
4740.68 4926
4741.33 4957
4741.98 5006
4742.63 5175
4743.28 5183
4743.93 5080
4744.58 4805
4745.23 4752
4745.87 5020
4746.52 5043
4747.17 5295
4747.82 5111
4748.47 5276
4749.12 5264
4749.77 5336
4750.42 5595
4751.08 5997
4751.73 6049
4752.38 6255
4753.03 6404
4753.68 6170
4754.33 6110
4754.98 6081
4755.63 5947
4756.28 5653
4756.93 5634
4757.58 5464
4758.23 5189
4758.88 5229
4759.53 5108
4760.18 4817
4760.83 4824
4761.48 4449
4762.13 4513
4762.79 4553
4763.44 4362
4764.09 4460
4764.74 4429
4765.39 4529
4766.04 4673
4766.69 4458
4767.34 4726
4767.99 4590
4768.65 4488
4769.30 4599
4769.95 4456
4770.60 4345
4771.25 4461
4771.90 4407
4772.56 4538
4773.21 4445
4773.86 4228
4774.51 4338
4775.16 4217
4775.81 4201
4776.47 4330
4777.12 4468
4777.77 4486
4778.42 4429
4779.07 4450
4779.73 4379
4780.38 4543
4781.03 4583
4781.68 4298
4782.34 4446
4782.99 4590
4783.64 4502
4784.29 4564
4784.94 4478
4785.60 4538
4786.25 4461
4786.90 4701
4787.56 4523
4788.21 4654
4788.86 4600
4789.51 4534
4790.17 4615
4790.82 4403
4791.47 4353
4792.13 4579
4792.78 4511
4793.43 4731
4794.08 4529
4794.74 4543
4795.39 4387
4796.04 4385
4796.70 4257
4797.35 4369
4798.00 4339
4798.66 4224
4799.31 4129
4799.96 4295
4800.62 4283
4801.27 4354
4801.93 4482
4802.58 4271
4803.23 4105
4803.89 4213
4804.54 4475
4805.19 4263
4805.85 4510
4806.50 4278
4807.16 4130
4807.81 4478
4808.46 4524
4809.12 4192
4809.77 4281
4810.43 4380
4811.08 4490
4811.73 4195
4812.39 4220
4813.04 4431
4813.70 4231
4814.35 4395
4815.01 4487
4815.66 4553
4816.32 4662
4816.97 4976
4817.63 4881
4818.28 4925
4818.94 5208
4819.59 5384
4820.24 5524
4820.90 5557
4821.55 5779
4822.21 5779
4822.86 5887
4823.52 6255
4824.18 6424
4824.83 6586
4825.49 6400
4826.14 6588
4826.80 6515
4827.45 6481
4828.11 6318
4828.76 6578
4829.42 6443
4830.07 6168
4830.73 5962
4831.38 5862
4832.04 5573
4832.70 5753
4833.35 5491
4834.01 5640
4834.66 5788
4835.32 5979
4835.98 6058
4836.63 6202
4837.29 6349
4837.94 6065
4838.60 6070
4839.26 5875
4839.91 5846
4840.57 5693
4841.22 5669
4841.88 5430
4842.54 5512
4843.19 5653
4843.85 5506
4844.51 5511
4845.16 5483
4845.82 5562
4846.48 5518
4847.13 5607
4847.79 5591
4848.45 5532
4849.10 5511
4849.76 5624
4850.42 5513
4851.07 5786
4851.73 5808
4852.39 5625
4853.05 5522
4853.70 5552
4854.36 5426
4855.02 5356
4855.68 5223
4856.33 5217
4856.99 5342
4857.65 5252
4858.30 5378
4858.96 5344
4859.62 5449
4860.28 5558
4860.94 5540
4861.59 5593
4862.25 5732
4862.91 5704
4863.57 5685
4864.22 5993
4864.88 5871
4865.54 5782
4866.20 5969
4866.86 6001
4867.51 6322
4868.17 6038
4868.83 5952
4869.49 5631
4870.15 5590
4870.81 5357
4871.46 5320
4872.12 5440
4872.78 5314
4873.44 5090
4874.10 5200
4874.76 5307
4875.41 5292
4876.07 5106
4876.73 4829
4877.39 5167
4878.05 5141
4878.71 5097
4879.37 4976
4880.03 4740
4880.69 4862
4881.34 4707
4882.00 4708
4882.66 4716
4883.32 4536
4883.98 4446
4884.64 4682
4885.30 4762
4885.96 4686
4886.62 4623
4887.28 4462
4887.94 4818
4888.60 4639
4889.26 4779
4889.92 4898
4890.58 5031
4891.24 4952
4891.89 4860
4892.55 4989
4893.21 5029
4893.87 5001
4894.53 5200
4895.19 5285
4895.85 5436
4896.51 5096
4897.17 5022
4897.83 5230
4898.49 5041
4899.16 4992
4899.82 4990
4900.48 5385
4901.14 5356
4901.80 5471
4902.46 5224
4903.12 5238
4903.78 5695
4904.44 5540
4905.10 5243
4905.76 4927
4906.42 5206
4907.08 5361
4907.74 5165
4908.40 5072
4909.06 4884
4909.72 4891
4910.39 5003
4911.05 4821
4911.71 4670
4912.37 4812
4913.03 4648
4913.69 4328
4914.35 4601
4915.01 4375
4915.68 4258
4916.34 4317
4917.00 4297
4917.66 4268
4918.32 4315
4918.98 4375
4919.64 4286
4920.31 4301
4920.97 4101
4921.63 4308
4922.29 4091
4922.95 4055
4923.62 4094
4924.28 4061
4924.94 4280
4925.60 4223
4926.26 4217
4926.93 4107
4927.59 4425
4928.25 4414
4928.91 4519
4929.57 4323
4930.24 4473
4930.90 4260
4931.56 4550
4932.22 4688
4932.89 4599
4933.55 4598
4934.21 4585
4934.87 4532
4935.54 4564
4936.20 4446
4936.86 4504
4937.53 4649
4938.19 4643
4938.85 4662
4939.51 4493
4940.18 4428
4940.84 4664
4941.50 4512
4942.17 4405
4942.83 4341
4943.49 4215
4944.16 4326
4944.82 4189
4945.48 4347
4946.15 4406
4946.81 4394
4947.47 4518
4948.14 4309
4948.80 4256
4949.46 4370
4950.13 4574
4950.79 4301
4951.45 4127
4952.12 4013
4952.78 4158
4953.45 4201
4954.11 4052
4954.77 4062
4955.44 4172
4956.10 4216
4956.77 4134
4957.43 4586
4958.09 4486
4958.76 4388
4959.42 4376
4960.09 4650
4960.75 4718
4961.42 4779
4962.08 4664
4962.75 4747
4963.41 5146
4964.07 5102
4964.74 5408
4965.40 5297
4966.07 5435
4966.73 5589
4967.40 5236
4968.06 5114
4968.73 5054
4969.39 5000
4970.06 4982
4970.72 4820
4971.39 4731
4972.05 4584
4972.72 4602
4973.38 4629
4974.05 4792
4974.71 4813
4975.38 4989
4976.05 4634
4976.71 4804
4977.38 4954
4978.04 4904
4978.71 4865
4979.37 4921
4980.04 4900
4980.70 4824
4981.37 4732
4982.04 4741
4982.70 4600
4983.37 4538
4984.03 4620
4984.70 4598
4985.37 4547
4986.03 4704
4986.70 4940
4987.36 5178
4988.03 5308
4988.70 5744
4989.36 5943
4990.03 6228
4990.70 6539
4991.36 6712
4992.03 6436
4992.69 6546
4993.36 6090
4994.03 6126
4994.69 5636
4995.36 5116
4996.03 4844
4996.69 4901
4997.36 4876
4998.03 4618
4998.70 4422
4999.36 4441
5000.03 4390
5000.70 4315
5001.36 4291
5002.03 4380
5002.70 4519
5003.37 4392
5004.03 4330
5004.70 4363
5005.37 4363
5006.03 4455
5006.70 4355
5007.37 4273
5008.04 4200
5008.70 4071
5009.37 4324
5010.04 4386
5010.71 4307
5011.38 4096
5012.04 4345
5012.71 4510
5013.38 4313
5014.05 4410
5014.72 4604
5015.38 4408
5016.05 4377
5016.72 4468
5017.39 4511
5018.06 4614
5018.72 4706
5019.39 4725
5020.06 4864
5020.73 4987
5021.40 5085
5022.07 5259
5022.73 5119
5023.40 5392
5024.07 5557
5024.74 5272
5025.41 5329
5026.08 5057
5026.75 5046
5027.42 5044
5028.08 4837
5028.75 4856
5029.42 4872
5030.09 4864
5030.76 4837
5031.43 4598
5032.10 4314
5032.77 4564
5033.44 4578
5034.11 4313
5034.78 4306
5035.45 4223
5036.11 4498
5036.78 4413
5037.45 4264
5038.12 4149
5038.79 4185
5039.46 4151
5040.13 4219
5040.80 4488
5041.47 4334
5042.14 4370
5042.81 4520
5043.48 4559
5044.15 4494
5044.82 4690
5045.49 4772
5046.16 4776
5046.83 4895
5047.50 4792
5048.17 4711
5048.84 4956
5049.51 4828
5050.18 4961
5050.85 4705
5051.52 4731
5052.19 4859
5052.86 4780
5053.54 4744
5054.21 4808
5054.88 4746
5055.55 4828
5056.22 4688
5056.89 4700
5057.56 4621
5058.23 4440
5058.90 4502
5059.57 4683
5060.24 4488
5060.91 4566
5061.59 4673
5062.26 4488
5062.93 4365
5063.60 4476
5064.27 4454
5064.94 4506
5065.61 4181
5066.28 4085
5066.96 4272
5067.63 4230
5068.30 4268
5068.97 4130
5069.64 4218
5070.31 4219
5070.99 4216
5071.66 4164
5072.33 4173
5073.00 4042
5073.67 4089
5074.35 3971
5075.02 3907
5075.69 4108
5076.36 4067
5077.03 3934
5077.71 3970
5078.38 4362
5079.05 4198
5079.72 4149
5080.39 4303
5081.07 4557
5081.74 4516
5082.41 4626
5083.08 4802
5083.76 4693
5084.43 4621
5085.10 4783
5085.78 4788
5086.45 4741
5087.12 4810
5087.79 4673
5088.47 4627
5089.14 4560
5089.81 4924
5090.49 4956
5091.16 5192
5091.83 5194
5092.51 5187
5093.18 5273
5093.85 5165
5094.52 4928
5095.20 4835
5095.87 4745
5096.54 4754
5097.22 4612
5097.89 4646
5098.57 4554
5099.24 4310
5099.91 4251
5100.59 4403
5101.26 4204
5101.93 4215
5102.61 4281
5103.28 4300
5103.96 4382
5104.63 4268
5105.30 4145
5105.98 4415
5106.65 4399
5107.33 4332
5108.00 4344
5108.67 4396
5109.35 4265
5110.02 4078
5110.70 4106
5111.37 4270
5112.05 4200
5112.72 4372
5113.40 4322
5114.07 4269
5114.74 4253
5115.42 4155
5116.09 4323
5116.77 4165
5117.44 4148
5118.12 4212
5118.79 4000
5119.47 4023
5120.14 3937
5120.82 4121
5121.49 4077
5122.17 4094
5122.84 4049
5123.52 4072
5124.19 4107
5124.87 4106
5125.54 4202
5126.22 4328
5126.90 4210
5127.57 4280
5128.25 4234
5128.92 4253
5129.60 4169
5130.27 4223
5130.95 4238
5131.62 4416
5132.30 4326
5132.98 4343
5133.65 4235
5134.33 4428
5135.00 4537
5135.68 4328
5136.36 4388
5137.03 4349
5137.71 4460
5138.38 4476
5139.06 4678
5139.74 4489
5140.41 4853
5141.09 4769
5141.77 4583
5142.44 4584
5143.12 4765
5143.80 4727
5144.47 4376
5145.15 4572
5145.83 4440
5146.50 4429
5147.18 4090
5147.86 3989
5148.53 3844
5149.21 3959
5149.89 3874
5150.56 3851
5151.24 3889
5151.92 3952
5152.60 3885
5153.27 3859
5153.95 3922
5154.63 3969
5155.30 4119
5155.98 4013
5156.66 4028
5157.34 4003
5158.01 3932
5158.69 3856
5159.37 4076
5160.05 4162
5160.72 4012
5161.40 3890
5162.08 4089
5162.76 3959
5163.44 3888
5164.11 3835
5164.79 4085
5165.47 4085
5166.15 4000
5166.83 3917
5167.50 3991
5168.18 4040
5168.86 4181
5169.54 4148
5170.22 4076
5170.89 4092
5171.57 3906
5172.25 3941
5172.93 3864
5173.61 3917
5174.29 3673
5174.97 3800
5175.64 3646
5176.32 3679
5177.00 3665
5177.68 3714
5178.36 3817
5179.04 3922
5179.72 4139
5180.40 3851
5181.08 3834
5181.75 3917
5182.43 4022
5183.11 4035
5183.79 4099
5184.47 3902
5185.15 3792
5185.83 3791
5186.51 3676
5187.19 3803
5187.87 3734
5188.55 3873
5189.23 3887
5189.91 3814
5190.59 3709
5191.27 3691
5191.95 3749
5192.63 3754
5193.31 3801
5193.98 3708
5194.66 3803
5195.34 3620
5196.02 3741
5196.70 3797
5197.38 3583
5198.07 3781
5198.75 3820
5199.43 3820
5200.11 3753
5200.79 3710
5201.47 3759
5202.15 4057
5202.83 4119
5203.51 4158
5204.19 4150
5204.87 4100
5205.55 4129
5206.23 4240
5206.91 4246
5207.59 4492
5208.27 4735
5208.95 4601
5209.63 4717
5210.31 4580
5211.00 4523
5211.68 4904
5212.36 4708
5213.04 4875
5213.72 4480
5214.40 4269
5215.08 4133
5215.76 4229
5216.45 4219
5217.13 4210
5217.81 3978
5218.49 4041
5219.17 4089
5219.85 3920
5220.53 4051
5221.22 4152
5221.90 4183
5222.58 4119
5223.26 3963
5223.94 3830
5224.62 4006
5225.31 4076
5225.99 4194
5226.67 4044
5227.35 3941
5228.03 3886
5228.72 3904
5229.40 3799
5230.08 3698
5230.76 3855
5231.45 3688
5232.13 3850
5232.81 3850
5233.49 3834
5234.18 4092
5234.86 4037
5235.54 4034
5236.22 4220
5236.91 3954
5237.59 4093
5238.27 4254
5238.95 4300
5239.64 4386
5240.32 4367
5241.00 4391
5241.69 4516
5242.37 4501
5243.05 4264
5243.73 4199
5244.42 4030
5245.10 4031
5245.78 4133
5246.47 3909
5247.15 4013
5247.83 4084
5248.52 3790
5249.20 3975
5249.88 3894
5250.57 3905
5251.25 3742
5251.94 3716
5252.62 3618
5253.30 3783
5253.99 3693
5254.67 3644
5255.35 3727
5256.04 3894
5256.72 3656
5257.41 3602
5258.09 3604
5258.77 3626
5259.46 3659
5260.14 3744
5260.83 3615
5261.51 3526
5262.20 3755
5262.88 3918
5263.56 4150
5264.25 4159
5264.93 4149
5265.62 4175
5266.30 4262
5266.99 4267
5267.67 4286
5268.36 4115
5269.04 4238
5269.73 3891
5270.41 4072
5271.10 4152
5271.78 4239
5272.47 4136
5273.15 4133
5273.84 4085
5274.52 4132
5275.21 4072
5275.89 4123
5276.58 4052
5277.26 4143
5277.95 4127
5278.63 4208
5279.32 4388
5280.00 4388
5280.69 4645
5281.37 4808
5282.06 5036
5282.75 5018
5283.43 4962
5284.12 4945
5284.80 4912
5285.49 4736
5286.17 4695
5286.86 4625
5287.55 4288
5288.23 4197
5288.92 4269
5289.60 4031
5290.29 4063
5290.98 4079
5291.66 3993
5292.35 3980
5293.04 4048
5293.72 4183
5294.41 4140
5295.10 4052
5295.78 4108
5296.47 4003
5297.15 4022
5297.84 4050
5298.53 3952
5299.21 3974
5299.90 4020
5300.59 3957
5301.28 3882
5301.96 3787
5302.65 4071
5303.34 3755
5304.02 3907
5304.71 3877
5305.40 3916
5306.08 3832
5306.77 3845
5307.46 4012
5308.15 3706
5308.83 3624
5309.52 3908
5310.21 3981
5310.90 3866
5311.58 3990
5312.27 3886
5312.96 3964
5313.65 3813
5314.33 3959
5315.02 3862
5315.71 3593
5316.40 3837
5317.09 3929
5317.77 4019
5318.46 3875
5319.15 3948
5319.84 3786
5320.53 3936
5321.21 3942
5321.90 3925
5322.59 4007
5323.28 3994
5323.97 3856
5324.65 3855
5325.34 3717
5326.03 3753
5326.72 3873
5327.41 3870
5328.10 3805
5328.79 3958
5329.47 3729
5330.16 3877
5330.85 3965
5331.54 3995
5332.23 3893
5332.92 4249
5333.61 4014
5334.30 4025
5334.99 4176
5335.67 4104
5336.36 3880
5337.05 3755
5337.74 3657
5338.43 3725
5339.12 3852
5339.81 3779
5340.50 3635
5341.19 3632
5341.88 3611
5342.57 3533
5343.26 3512
5343.95 3760
5344.64 3880
5345.33 3841
5346.02 3707
5346.71 3884
5347.40 4111
5348.09 4274
5348.78 4317
5349.47 4351
5350.16 4540
5350.85 4685
5351.54 4699
5352.23 4889
5352.92 4669
5353.61 4736
5354.30 4727
5354.99 4499
5355.68 4363
5356.37 4240
5357.06 4072
5357.75 4118
5358.44 4010
5359.13 3923
5359.82 3714
5360.51 3837
5361.20 3928
5361.89 3853
5362.58 3869
5363.27 3894
5363.97 3818
5364.66 3829
5365.35 3876
5366.04 3734
5366.73 3644
5367.42 3614
5368.11 3827
5368.80 3837
5369.49 3814
5370.19 3856
5370.88 3764
5371.57 3832
5372.26 3767
5372.95 3850
5373.64 3952
5374.33 3913
5375.03 4086
5375.72 4034
5376.41 4050
5377.10 4013
5377.79 4149
5378.49 4200
5379.18 4094
5379.87 4146
5380.56 4193
5381.25 4303
5381.95 4365
5382.64 4418
5383.33 4399
5384.02 4492
5384.71 4555
5385.41 4432
5386.10 4170
5386.79 4079
5387.48 3973
5388.18 4046
5388.87 3957
5389.56 3952
5390.25 3915
5390.95 4101
5391.64 4220
5392.33 4063
5393.02 3837
5393.72 3844
5394.41 4015
5395.10 3905
5395.80 3933
5396.49 3835
5397.18 3806
5397.88 4004
5398.57 3789
5399.26 3616
5399.95 3618
5400.65 3488
5401.34 3662
5402.03 3645
5402.73 3428
5403.42 3504
5404.12 3547
5404.81 3784
5405.50 3731
5406.20 3717
5406.89 3821
5407.58 3749
5408.28 3718
5408.97 3837
5409.66 3886
5410.36 3872
5411.05 3785
5411.75 3866
5412.44 3989
5413.13 3865
5413.83 4005
5414.52 3785
5415.22 3680
5415.91 3868
5416.61 3861
5417.30 3781
5417.99 3684
5418.69 3765
5419.38 3821
5420.08 3980
5420.77 4129
5421.47 4064
5422.16 4041
5422.86 4140
5423.55 4081
5424.25 3958
5424.94 3956
5425.64 3762
5426.33 3818
5427.03 3860
5427.72 3987
5428.42 3864
5429.11 3745
5429.81 3751
5430.50 3549
5431.20 3640
5431.89 3727
5432.59 3621
5433.28 3569
5433.98 3386
5434.67 3335
5435.37 3455
5436.06 3684
5436.76 3589
5437.46 3560
5438.15 3421
5438.85 3554
5439.54 3710
5440.24 3837
5440.93 3720
5441.63 3722
5442.33 3849
5443.02 3705
5443.72 3827
5444.41 3840
5445.11 3840
5445.81 3923
5446.50 4094
5447.20 3773
5447.90 3995
5448.59 4234
5449.29 4350
5449.98 4361
5450.68 4430
5451.38 4389
5452.07 4346
5452.77 4466
5453.47 4404
5454.16 4186
5454.86 4003
5455.56 4098
5456.25 4180
5456.95 3977
5457.65 3815
5458.35 3925
5459.04 3660
5459.74 3773
5460.44 3879
5461.13 3813
5461.83 3837
5462.53 3690
5463.23 3575
5463.92 3899
5464.62 4019
5465.32 4025
5466.02 4107
5466.71 4245
5467.41 4343
5468.11 4251
5468.81 4090
5469.50 4118
5470.20 4116
5470.90 3851
5471.60 3869
5472.29 3945
5472.99 3756
5473.69 3669
5474.39 3786
5475.09 3748
5475.78 3693
5476.48 3734
5477.18 3655
5477.88 3687
5478.58 3568
5479.28 3759
5479.97 3927
5480.67 3918
5481.37 4117
5482.07 4098
5482.77 4031
5483.47 3926
5484.17 4117
5484.86 4051
5485.56 3923
5486.26 4112
5486.96 4069
5487.66 3819
5488.36 3913
5489.06 4085
5489.76 4080
5490.45 4157
5491.15 4110
5491.85 4232
5492.55 4094
5493.25 4180
5493.95 4243
5494.65 4091
5495.35 4204
5496.05 4298
5496.75 4152
5497.45 4183
5498.15 4488
5498.85 4306
5499.55 4444
5500.25 4670
5500.95 4860
5501.65 4941
5502.35 5092
5503.04 5018
5503.74 5045
5504.44 5157
5505.14 5218
5505.84 5364
5506.54 5482
5507.24 5672
5507.94 5849
5508.65 6051
5509.35 6291
5510.05 6358
5510.75 6505
5511.45 6189
5512.15 5837
5512.85 5611
5513.55 5396
5514.25 4892
5514.95 4716
5515.65 4826
5516.35 4493
5517.05 4510
5517.75 4513
5518.45 4216
5519.15 4272
5519.85 4375
5520.56 4326
5521.26 4336
5521.96 4502
5522.66 4582
5523.36 4315
5524.06 4494
5524.76 4509
5525.46 4571
5526.16 4470
5526.87 4534
5527.57 4333
5528.27 4450
5528.97 4370
5529.67 4076
5530.37 3967
5531.07 3986
5531.78 3793
5532.48 3961
5533.18 3931
5533.88 3918
5534.58 3693
5535.29 3807
5535.99 3874
5536.69 3980
5537.39 3971
5538.09 3857
5538.80 3849
5539.50 3763
5540.20 3801
5540.90 3913
5541.60 3702
5542.31 3632
5543.01 3796
5543.71 3842
5544.41 3807
5545.12 3710
5545.82 3924
5546.52 3926
5547.22 3965
5547.93 3994
5548.63 4055
5549.33 4147
5550.04 4128
5550.74 4006
5551.44 3906
5552.14 4054
5552.85 4007
5553.55 3913
5554.25 3875
5554.96 3567
5555.66 3655
5556.36 3380
5557.07 3549
5557.77 3471
5558.47 3577
5559.18 3551
5559.88 3465
5560.58 3424
5561.29 3486
5561.99 3427
5562.69 3418
5563.40 3461
5564.10 3715
5564.80 3611
5565.51 3507
5566.21 3593
5566.92 3614
5567.62 3665
5568.32 3633
5569.03 3725
5569.73 3548
5570.44 3403
5571.14 3546
5571.84 3393
5572.55 3318
5573.25 3294
5573.96 3539
5574.66 3390
5575.37 3461
5576.07 3790
5576.78 3710
5577.48 3719
5578.18 3531
5578.89 3648
5579.59 3662
5580.30 3660
5581.00 3662
5581.71 3686
5582.41 3727
5583.12 3824
5583.82 3775
5584.53 3752
5585.23 3710
5585.94 3727
5586.64 3900
5587.35 3719
5588.05 3452
5588.76 3442
5589.46 3413
5590.17 3463
5590.88 3443
5591.58 3481
5592.29 3588
5592.99 3584
5593.70 3610
5594.40 3540
5595.11 3408
5595.81 3545
5596.52 3659
5597.23 3596
5597.93 3431
5598.64 3595
5599.34 3457
5600.05 3363
5600.76 3433
5601.46 3307
5602.17 3377
5602.87 3478
5603.58 3296
5604.29 3283
5604.99 3439
5605.70 3537
5606.41 3348
5607.11 3447
5607.82 3586
5608.52 3401
5609.23 3374
5609.94 3230
5610.64 3183
5611.35 3303
5612.06 3277
5612.76 3158
5613.47 3417
5614.18 3516
5614.89 3453
5615.59 3409
5616.30 3583
5617.01 3459
5617.71 3310
5618.42 3298
5619.13 3312
5619.84 3527
5620.54 3428
5621.25 3349
5621.96 3342
5622.66 3302
5623.37 3171
5624.08 3149
5624.79 3130
5625.49 3057
5626.20 3195
5626.91 3159
5627.62 3068
5628.33 3204
5629.03 3181
5629.74 3152
5630.45 3398
5631.16 3261
5631.87 3422
5632.57 3374
5633.28 3197
5633.99 3299
5634.70 3258
5635.41 3193
5636.11 3336
5636.82 3350
5637.53 3218
5638.24 3374
5638.95 3308
5639.66 3220
5640.36 3423
5641.07 3533
5641.78 3611
5642.49 3609
5643.20 3537
5643.91 3584
5644.62 3576
5645.33 3317
5646.03 3283
5646.74 3347
5647.45 3397
5648.16 3484
5648.87 3336
5649.58 3359
5650.29 3578
5651.00 3481
5651.71 3480
5652.42 3379
5653.13 3562
5653.84 3591
5654.54 3448
5655.25 3346
5655.96 3455
5656.67 3436
5657.38 3665
5658.09 3576
5658.80 3623
5659.51 3698
5660.22 3759
5660.93 3594
5661.64 3417
5662.35 3454
5663.06 3454
5663.77 3401
5664.48 3510
5665.19 3197
5665.90 3343
5666.61 3427
5667.32 3380
5668.03 3397
5668.74 3475
5669.45 3476
5670.16 3391
5670.87 3363
5671.58 3624
5672.29 3658
5673.01 3710
5673.72 3641
5674.43 3542
5675.14 3388
5675.85 3501
5676.56 3510
5677.27 3470
5677.98 3150
5678.69 3141
5679.40 3127
5680.11 3250
5680.82 3272
5681.54 3092
5682.25 3246
5682.96 3441
5683.67 3489
5684.38 3242
5685.09 3458
5685.80 3634
5686.51 3706
5687.23 3643
5687.94 3567
5688.65 3559
5689.36 3442
5690.07 3466
5690.78 3692
5691.50 3571
5692.21 3435
5692.92 3376
5693.63 3280
5694.34 3308
5695.06 3285
5695.77 3140
5696.48 3237
5697.19 3306
5697.90 3161
5698.62 3205
5699.33 3343
5700.04 3546
5700.75 3360
5701.46 3196
5702.18 3290
5702.89 3343
5703.60 3232
5704.31 3108
5705.03 3146
5705.74 3285
5706.45 3112
5707.17 3203
5707.88 3165
5708.59 3059
5709.30 3172
5710.02 3230
5710.73 3212
5711.44 3160
5712.16 3178
5712.87 3312
5713.58 3231
5714.30 3073
5715.01 3053
5715.72 3133
5716.43 3155
5717.15 3177
5717.86 3071
5718.58 3042
5719.29 3070
5720.00 3268
5720.72 3291
5721.43 3147
5722.14 2998
5722.86 3249
5723.57 3187
5724.28 3283
5725.00 3525
5725.71 3353
5726.43 3332
5727.14 3334
5727.85 3429
5728.57 3486
5729.28 3451
5730.00 3592
5730.71 3742
5731.42 3693
5732.14 3737
5732.85 3524
5733.57 3619
5734.28 3617
5735.00 3345
5735.71 3308
5736.43 3197
5737.14 3163
5737.85 3373
5738.57 3367
5739.28 3300
5740.00 3142
5740.71 3105
5741.43 3142
5742.14 3022
5742.86 3059
5743.57 3258
5744.29 3168
5745.00 3306
5745.72 3350
5746.43 3242
5747.15 3416
5747.86 3560
5748.58 3435
5749.30 3251
5750.01 3201
5750.73 3284
5751.44 3345
5752.16 3428
5752.87 3340
5753.59 3346
5754.30 3419
5755.02 3386
5755.74 3285
5756.45 3236
5757.17 3618
5757.88 3291
5758.60 3345
5759.31 3402
5760.03 3442
5760.75 3502
5761.46 3357
5762.18 3559
5762.90 3573
5763.61 3569
5764.33 3711
5765.04 3660
5765.76 3525
5766.48 3839
5767.19 3918
5767.91 3888
5768.63 3943
5769.34 3917
5770.06 3675
5770.78 3650
5771.49 3539
5772.21 3617
5772.93 3512
5773.64 3495
5774.36 3464
5775.08 3509
5775.79 3513
5776.51 3618
5777.23 3597
5777.95 3754
5778.66 3732
5779.38 3707
5780.10 3829
5780.81 3857
5781.53 3784
5782.25 4026
5782.97 3964
5783.68 4094
5784.40 3870
5785.12 3733
5785.84 3944
5786.55 3795
5787.27 3973
5787.99 3800
5788.71 3775
5789.43 3808
5790.14 3787
5790.86 3780
5791.58 3917
5792.30 3749
5793.02 3945
5793.73 3969
5794.45 3882
5795.17 3804
5795.89 3881
5796.61 3974
5797.33 4056
5798.04 4307
5798.76 4584
5799.48 4775
5800.20 5104
5800.92 4873
5801.64 5097
5802.36 5496
5803.07 5874
5803.79 5867
5804.51 5796
5805.23 6014
5805.95 5700
5806.67 5297
5807.39 5271
5808.11 5136
5808.82 5015
5809.54 4444
5810.26 4423
5810.98 4411
5811.70 4256
5812.42 4139
5813.14 4327
5813.86 4349
5814.58 4576
5815.30 4991
5816.02 5242
5816.74 5616
5817.46 5998
5818.18 6372
5818.90 6680
5819.62 6895
5820.34 7209
5821.06 6777
5821.78 6467
5822.50 6493
5823.22 6252
5823.94 5472
5824.66 5033
5825.38 5287
5826.10 5069
5826.82 4851
5827.54 4630
5828.26 4575
5828.98 4613
5829.70 4657
5830.42 4652
5831.14 4679
5831.86 4597
5832.58 4547
5833.30 4545
5834.02 4435
5834.74 4401
5835.46 4493
5836.18 4638
5836.90 4336
5837.62 4152
5838.34 4279
5839.07 4395
5839.79 4153
5840.51 3985
5841.23 3951
5841.95 3936
5842.67 4171
5843.39 4010
5844.11 4019
5844.83 3907
5845.56 3878
5846.28 3968
5847.00 3839
5847.72 3672
5848.44 3605
5849.16 3616
5849.88 3785
5850.61 3689
5851.33 3561
5852.05 3628
5852.77 3625
5853.49 3663
5854.22 3523
5854.94 3720
5855.66 3684
5856.38 3624
5857.10 3375
5857.83 3517
5858.55 3750
5859.27 3556
5859.99 3498
5860.71 3659
5861.44 3453
5862.16 3592
5862.88 3658
5863.60 3648
5864.33 3495
5865.05 3573
5865.77 3786
5866.49 3532
5867.22 3485
5867.94 3541
5868.66 3637
5869.38 3405
5870.11 3444
5870.83 3388
5871.55 3422
5872.28 3481
5873.00 3479
5873.72 3397
5874.45 3456
5875.17 3415
5875.89 3522
5876.62 3691
5877.34 3744
5878.06 3457
5878.79 3402
5879.51 3425
5880.23 3484
5880.96 3424
5881.68 3503
5882.40 3523
5883.13 3613
5883.85 3632
5884.57 3545
5885.30 3569
5886.02 3519
5886.75 3489
5887.47 3482
5888.19 3608
5888.92 3490
5889.64 3535
5890.37 3621
5891.09 3441
5891.81 3467
5892.54 3406
5893.26 3436
5893.99 3362
5894.71 3233
5895.44 3361
5896.16 3337
5896.88 3282
5897.61 3239
5898.33 3302
5899.06 3379
5899.78 3386
5900.51 3309
5901.23 3423
5901.96 3376
5902.68 3533
5903.41 3608
5904.13 3770
5904.86 3672
5905.58 3538
5906.31 3475
5907.03 3653
5907.76 3524
5908.48 3452
5909.21 3418
5909.93 3429
5910.66 3244
5911.38 3305
5912.11 3475
5912.83 3571
5913.56 3494
5914.29 3355
5915.01 3312
5915.74 3330
5916.46 3430
5917.19 3548
5917.91 3443
5918.64 3449
5919.37 3442
5920.09 3352
5920.82 3214
5921.54 3237
5922.27 3356
5923.00 3507
5923.72 3358
5924.45 3352
5925.17 3303
5925.90 3232
5926.63 3242
5927.35 3372
5928.08 3360
5928.81 3542
5929.53 3517
5930.26 3444
5930.99 3412
5931.71 3573
5932.44 3586
5933.17 3646
5933.89 3744
5934.62 3740
5935.35 3573
5936.07 3685
5936.80 3806
5937.53 3856
5938.25 3945
5938.98 4050
5939.71 4186
5940.44 4242
5941.16 4080
5941.89 4050
5942.62 4030
5943.35 4075
5944.07 4085
5944.80 3962
5945.53 3919
5946.26 4027
5946.98 3814
5947.71 3943
5948.44 3902
5949.17 3906
5949.89 4068
5950.62 4002
5951.35 3965
5952.08 4152
5952.80 4054
5953.53 4154
5954.26 4263
5954.99 4132
5955.72 4054
5956.45 4251
5957.17 4233
5957.90 4408
5958.63 4307
5959.36 4251
5960.09 4333
5960.82 4235
5961.54 4262
5962.27 4343
5963.00 4311
5963.73 4402
5964.46 4331
5965.19 4532
5965.92 4468
5966.64 4551
5967.37 4691
5968.10 4752
5968.83 4940
5969.56 5077
5970.29 5025
5971.02 4882
5971.75 5100
5972.48 5021
5973.21 4839
5973.93 5074
5974.66 4897
5975.39 4714
5976.12 5056
5976.85 4903
5977.58 4642
5978.31 4778
5979.04 4840
5979.77 4895
5980.50 4915
5981.23 4996
5981.96 4922
5982.69 5068
5983.42 5324
5984.15 5436
5984.88 5357
5985.61 5290
5986.34 5489
5987.07 5392
5987.80 5381
5988.53 5532
5989.26 5578
5989.99 5455
5990.72 5540
5991.45 5667
5992.18 5643
5992.91 5696
5993.64 5729
5994.37 5861
5995.10 5753
5995.83 6142
5996.56 6099
5997.29 6194
5998.02 6157
5998.75 5810
5999.49 5701
6000.22 5728
6000.95 5556
6001.68 5567
6002.41 5685
6003.14 5731
6003.87 5643
6004.60 5373
6005.33 5322
6006.06 5699
6006.80 5610
6007.53 5857
6008.26 5970
6008.99 6300
6009.72 6833
6010.45 6830
6011.18 7821
6011.92 8742
6012.65 9522
6013.38 10229
6014.11 10670
6014.84 10620
6015.57 10428
6016.31 10487
6017.04 10061
6017.77 9489
6018.50 8757
6019.23 8151
6019.97 7467
6020.70 6924
6021.43 6167
6022.16 6011
6022.89 5318
6023.63 4983
6024.36 4842
6025.09 4675
6025.82 4514
6026.56 4672
6027.29 4420
6028.02 4404
6028.75 4337
6029.49 4179
6030.22 4487
6030.95 4165
6031.68 4178
6032.42 4291
6033.15 4337
6033.88 4470
6034.62 4298
6035.35 4223
6036.08 4149
6036.81 3964
6037.55 4111
6038.28 4173
6039.01 4289
6039.75 4293
6040.48 4392
6041.21 4252
6041.95 4110
6042.68 4184
6043.41 4529
6044.15 4448
6044.88 4521
6045.61 4630
6046.35 4747
6047.08 4687
6047.82 4649
6048.55 4665
6049.28 4773
6050.02 4729
6050.75 4757
6051.49 4850
6052.22 4763
6052.95 4768
6053.69 4827
6054.42 4905
6055.16 4682
6055.89 4730
6056.62 4719
6057.36 4584
6058.09 4590
6058.83 4523
6059.56 4655
6060.30 4394
6061.03 4502
6061.77 4665
6062.50 4749
6063.23 4498
6063.97 4481
6064.70 4459
6065.44 4416
6066.17 4464
6066.91 4639
6067.64 4435
6068.38 4372
6069.11 4320
6069.85 4253
6070.58 4294
6071.32 4340
6072.05 4347
6072.79 4241
6073.52 4092
6074.26 4214
6075.00 4196
6075.73 4079
6076.47 4120
6077.20 4148
6077.94 4058
6078.67 4061
6079.41 4083
6080.14 4187
6080.88 4137
6081.62 4107
6082.35 4036
6083.09 4276
6083.82 4383
6084.56 4338
6085.30 4374
6086.03 4544
6086.77 4229
6087.50 3899
6088.24 4081
6088.98 4070
6089.71 4032
6090.45 4072
6091.19 4233
6091.92 4087
6092.66 4155
6093.39 4159
6094.13 4067
6094.87 4166
6095.60 4307
6096.34 4197
6097.08 4190
6097.81 4071
6098.55 4032
6099.29 3938
6100.03 3948
6100.76 4017
6101.50 3947
6102.24 3796
6102.97 3801
6103.71 3776
6104.45 3727
6105.18 3924
6105.92 4010
6106.66 3827
6107.40 3824
6108.13 3740
6108.87 3782
6109.61 3947
6110.35 3962
6111.08 3943
6111.82 3861
6112.56 3844
6113.30 3982
6114.03 4113
6114.77 3982
6115.51 3962
6116.25 3861
6116.99 3748
6117.72 3762
6118.46 3899
6119.20 4053
6119.94 4134
6120.68 3981
6121.41 3840
6122.15 4055
6122.89 4042
6123.63 3891
6124.37 3999
6125.11 4041
6125.84 4079
6126.58 4069
6127.32 4106
6128.06 4098
6128.80 4306
6129.54 4201
6130.28 4259
6131.02 4209
6131.75 4175
6132.49 4234
6133.23 4452
6133.97 4197
6134.71 4125
6135.45 4410
6136.19 4588
6136.93 4744
6137.67 4666
6138.41 4798
6139.14 4631
6139.88 4330
6140.62 4636
6141.36 4674
6142.10 4467
6142.84 4563
6143.58 4513
6144.32 4453
6145.06 4483
6145.80 4408
6146.54 4406
6147.28 4438
6148.02 4260
6148.76 4408
6149.50 4435
6150.24 4351
6150.98 4319
6151.72 4332
6152.46 4401
6153.20 4337
6153.94 4428
6154.68 4501
6155.42 4430
6156.16 4480
6156.90 4520
6157.64 4766
6158.38 4537
6159.12 4402
6159.86 4705
6160.60 4721
6161.34 4749
6162.08 4934
6162.82 5016
6163.57 5155
6164.31 4965
6165.05 5137
6165.79 5310
6166.53 5597
6167.27 5721
6168.01 5930
6168.75 6233
6169.49 6381
6170.23 6352
6170.98 6396
6171.72 6281
6172.46 6282
6173.20 6447
6173.94 6494
6174.68 6716
6175.42 6728
6176.16 6760
6176.91 6450
6177.65 6469
6178.39 6214
6179.13 6072
6179.87 6144
6180.61 5822
6181.36 5916
6182.10 5677
6182.84 5795
6183.58 5778
6184.32 5732
6185.07 5591
6185.81 5509
6186.55 5379
6187.29 5782
6188.03 5760
6188.78 5650
6189.52 5736
6190.26 5676
6191.00 5765
6191.75 5745
6192.49 5932
6193.23 5913
6193.97 5925
6194.72 6099
6195.46 6597
6196.20 6363
6196.94 6766
6197.69 6975
6198.43 6686
6199.17 6724
6199.92 6636
6200.66 6775
6201.40 6848
6202.15 6546
6202.89 6612
6203.63 6730
6204.37 7045
6205.12 7881
6205.86 8728
6206.60 9562
6207.35 10897
6208.09 12597
6208.83 14793
6209.58 17377
6210.32 19297
6211.07 20986
6211.81 21599
6212.55 21532
6213.30 21086
6214.04 19557
6214.78 17689
6215.53 15853
6216.27 13821
6217.02 11883
6217.76 10184
6218.50 8639
6219.25 7920
6219.99 7084
6220.74 6518
6221.48 6260
6222.22 5991
6222.97 5918
6223.71 5953
6224.46 6156
6225.20 6128
6225.95 6154
6226.69 6364
6227.44 6281
6228.18 6114
6228.92 5875
6229.67 5895
6230.41 5607
6231.16 5284
6231.90 5326
6232.65 5096
6233.39 5096
6234.14 4764
6234.88 4621
6235.63 4775
6236.37 4655
6237.12 4822
6237.86 4804
6238.61 4732
6239.35 4838
6240.10 4739
6240.85 4771
6241.59 4680
6242.34 4931
6243.08 4777
6243.83 5033
6244.57 5180
6245.32 5182
6246.06 5179
6246.81 5132
6247.56 5528
6248.30 5734
6249.05 5754
6249.79 6175
6250.54 6199
6251.29 6283
6252.03 5892
6252.78 5896
6253.52 5960
6254.27 5864
6255.02 5888
6255.76 5590
6256.51 5694
6257.26 5547
6258.00 5354
6258.75 5308
6259.49 5536
6260.24 5370
6260.99 5333
6261.73 5464
6262.48 5357
6263.23 5382
6263.97 5410
6264.72 5112
6265.47 5222
6266.21 5156
6266.96 5344
6267.71 5288
6268.46 5258
6269.20 5505
6269.95 5230
6270.70 5483
6271.44 5290
6272.19 5249
6272.94 5342
6273.69 5393
6274.43 5490
6275.18 5667
6275.93 5830
6276.68 6078
6277.42 6128
6278.17 6462
6278.92 6748
6279.67 6610
6280.41 6577
6281.16 6675
6281.91 6516
6282.66 6127
6283.41 5776
6284.15 5666
6284.90 5394
6285.65 5410
6286.40 5308
6287.15 5035
6287.89 4893
6288.64 4910
6289.39 4960
6290.14 4926
6290.89 4951
6291.64 4952
6292.38 4860
6293.13 4727
6293.88 4580
6294.63 4599
6295.38 4598
6296.13 4394
6296.88 4544
6297.62 4430
6298.37 4412
6299.12 4419
6299.87 4246
6300.62 4428
6301.37 4540
6302.12 4642
6302.87 4447
6303.62 4549
6304.37 4656
6305.11 4636
6305.86 4875
6306.61 4737
6307.36 4925
6308.11 4813
6308.86 4937
6309.61 4695
6310.36 4837
6311.11 4745
6311.86 4539
6312.61 4759
6313.36 4632
6314.11 4492
6314.86 4618
6315.61 4496
6316.36 4516
6317.11 4517
6317.86 4627
6318.61 4709
6319.36 4383
6320.11 4504
6320.86 4524
6321.61 4548
6322.36 4275
6323.11 4143
6323.86 4238
6324.61 4243
6325.36 4188
6326.11 4075
6326.86 4033
6327.61 4061
6328.36 4069
6329.11 3930
6329.86 3797
6330.61 3924
6331.37 3911
6332.12 3930
6332.87 3911
6333.62 3893
6334.37 3827
6335.12 3651
6335.87 3661
6336.62 3670
6337.37 3762
6338.12 3918
6338.88 3982
6339.63 3988
6340.38 3849
6341.13 3782
6341.88 3814
6342.63 3783
6343.38 3667
6344.14 3771
6344.89 3697
6345.64 3620
6346.39 3594
6347.14 3586
6347.89 3693
6348.65 3650
6349.40 3936
6350.15 3916
6350.90 3991
6351.65 3973
6352.41 3905
6353.16 3769
6353.91 4023
6354.66 3972
6355.41 3957
6356.17 3619
6356.92 3574
6357.67 3822
6358.42 3869
6359.18 3805
6359.93 3760
6360.68 3643
6361.43 3709
6362.19 3569
6362.94 3545
6363.69 3406
6364.44 3571
6365.20 3472
6365.95 3435
6366.70 3476
6367.46 3702
6368.21 3853
6368.96 3566
6369.71 3518
6370.47 3480
6371.22 3515
6371.97 3680
6372.73 3756
6373.48 3603
6374.23 3609
6374.99 3616
6375.74 3611
6376.49 3576
6377.25 3610
6378.00 3599
6378.75 3413
6379.51 3574
6380.26 3565
6381.02 3615
6381.77 3654
6382.52 3659
6383.28 3673
6384.03 3740
6384.78 3792
6385.54 3738
6386.29 3758
6387.05 3452
6387.80 3687
6388.56 3623
6389.31 3558
6390.06 3527
6390.82 3467
6391.57 3447
6392.33 3408
6393.08 3398
6393.84 3345
6394.59 3178
6395.34 3301
6396.10 3328
6396.85 3596
6397.61 3630
6398.36 3487
6399.12 3390
6399.87 3299
6400.63 3449
6401.38 3354
6402.14 3200
6402.89 3222
6403.65 3291
6404.40 3286
6405.16 3273
6405.91 3389
6406.67 3338
6407.42 3311
6408.18 3349
6408.93 3232
6409.69 3375
6410.45 3377
6411.20 3369
6411.96 3246
6412.71 3436
6413.47 3478
6414.22 3567
6414.98 3581
6415.73 3438
6416.49 3310
6417.25 3503
6418.00 3511
6418.76 3377
6419.51 3345
6420.27 3447
6421.03 3411
6421.78 3199
6422.54 3402
6423.29 3361
6424.05 3398
6424.81 3234
6425.56 3428
6426.32 3497
6427.08 3560
6427.83 3480
6428.59 3384
6429.35 3283
6430.10 3386
6430.86 3297
6431.62 3252
6432.37 3394
6433.13 3412
6433.89 3371
6434.64 3370
6435.40 3318
6436.16 3607
6436.91 3580
6437.67 3468
6438.43 3390
6439.19 3543
6439.94 3533
6440.70 3448
6441.46 3528
6442.21 3501
6442.97 3534
6443.73 3574
6444.49 3564
6445.24 3423
6446.00 3478
6446.76 3607
6447.52 3588
6448.28 3491
6449.03 3532
6449.79 3303
6450.55 3301
6451.31 3406
6452.06 3300
6452.82 3392
6453.58 3450
6454.34 3370
6455.10 3420
6455.85 3381
6456.61 3422
6457.37 3632
6458.13 3637
6458.89 3569
6459.65 3710
6460.40 3763
6461.16 3834
6461.92 3601
6462.68 3699
6463.44 3829
6464.20 3733
6464.96 3695
6465.71 3599
6466.47 3647
6467.23 3745
6467.99 3565
6468.75 3644
6469.51 3651
6470.27 3580
6471.03 3773
6471.79 3687
6472.54 3486
6473.30 3353
6474.06 3820
6474.82 3914
6475.58 3904
6476.34 3730
6477.10 3808
6477.86 4101
6478.62 4012
6479.38 3856
6480.14 3747
6480.90 3843
6481.66 4076
6482.42 4040
6483.18 3892
6483.94 4040
6484.70 4024
6485.46 3946
6486.22 4070
6486.98 4103
6487.74 4097
6488.50 4217
6489.26 4317
6490.02 4206
6490.78 4407
6491.54 4267
6492.30 4325
6493.06 4550
6493.82 4465
6494.58 4651
6495.34 4670
6496.10 4705
6496.86 4858
6497.62 4948
6498.38 4674
6499.14 4724
6499.90 4907
6500.66 4787
6501.42 4641
6502.19 4653
6502.95 4806
6503.71 4881
6504.47 4715
6505.23 4788
6505.99 5014
6506.75 4973
6507.51 5150
6508.27 5294
6509.04 5498
6509.80 5567
6510.56 5509
6511.32 5807
6512.08 5774
6512.84 5630
6513.60 5703
6514.37 5829
6515.13 5538
6515.89 5583
6516.65 5568
6517.41 5372
6518.17 5356
6518.94 5518
6519.70 5571
6520.46 5760
6521.22 5851
6521.98 6081
6522.75 6218
6523.51 6204
6524.27 6435
6525.03 6656
6525.79 6931
6526.56 7208
6527.32 7597
6528.08 8000
6528.84 8088
6529.61 8257
6530.37 8109
6531.13 8128
6531.89 8053
6532.66 7886
6533.42 8167
6534.18 8311
6534.94 8491
6535.71 9326
6536.47 10304
6537.23 11596
6538.00 12736
6538.76 13406
6539.52 13796
6540.29 13974
6541.05 12720
6541.81 11838
6542.57 10783
6543.34 9171
6544.10 8234
6544.86 7267
6545.63 6886
6546.39 6257
6547.16 5691
6547.92 5495
6548.68 5330
6549.45 5402
6550.21 5240
6550.97 4988
6551.74 4967
6552.50 4961
6553.26 4995
6554.03 4971
6554.79 5196
6555.56 4955
6556.32 5140
6557.08 5133
6557.85 5061
6558.61 5003
6559.38 5128
6560.14 5006
6560.91 5052
6561.67 4994
6562.43 4958
6563.20 5024
6563.96 5081
6564.73 5306
6565.49 5375
6566.26 5434
6567.02 5636
6567.79 5630
6568.55 5607
6569.32 5567
6570.08 5676
6570.85 5462
6571.61 5650
6572.38 5572
6573.14 5567
6573.91 5739
6574.67 5620
6575.44 5787
6576.20 5833
6576.97 5970
6577.73 6121
6578.50 6140
6579.26 6015
6580.03 6254
6580.79 6283
6581.56 6317
6582.32 6324
6583.09 6496
6583.86 6889
6584.62 7041
6585.39 7204
6586.15 7532
6586.92 7424
6587.68 7213
6588.45 7070
6589.22 7145
6589.98 6817
6590.75 6947
6591.51 6897
6592.28 6980
6593.05 7292
6593.81 7556
6594.58 7623
6595.35 7735
6596.11 7948
6596.88 8121
6597.64 8081
6598.41 7646
6599.18 7647
6599.94 7385
6600.71 7030
6601.48 6872
6602.24 6595
6603.01 6108
6603.78 5922
6604.54 5875
6605.31 5478
6606.08 5427
6606.85 5541
6607.61 5379
6608.38 5393
6609.15 5381
6609.91 5293
6610.68 5190
6611.45 5298
6612.22 5490
6612.98 5369
6613.75 5423
6614.52 5517
6615.28 5118
6616.05 4839
6616.82 4951
6617.59 5041
6618.36 5004
6619.12 5225
6619.89 5359
6620.66 5293
6621.43 5420
6622.19 5518
6622.96 5619
6623.73 5454
6624.50 5552
6625.27 5510
6626.03 5716
6626.80 5749
6627.57 5669
6628.34 5619
6629.11 5441
6629.88 5389
6630.64 5349
6631.41 5585
6632.18 5754
6632.95 5861
6633.72 6116
6634.49 6327
6635.25 6544
6636.02 6920
6636.79 7128
6637.56 7271
6638.33 7280
6639.10 6960
6639.87 6901
6640.64 6600
6641.41 6179
6642.17 5630
6642.94 5550
6643.71 5379
6644.48 5178
6645.25 4868
6646.02 5059
6646.79 5128
6647.56 4938
6648.33 4962
6649.10 5116
6649.87 5320
6650.64 5420
6651.41 5626
6652.18 5608
6652.95 5704
6653.71 5464
6654.48 5494
6655.25 5365
6656.02 5281
6656.79 5261
6657.56 5107
6658.33 5003
6659.10 4886
6659.87 4810
6660.64 4890
6661.41 4715
6662.18 4733
6662.95 4820
6663.72 5112
6664.50 5509
6665.27 5724
6666.04 5817
6666.81 5880
6667.58 6104
6668.35 5945
6669.12 5863
6669.89 6062
6670.66 5719
6671.43 5483
6672.20 5373
6672.97 5054
6673.74 4826
6674.51 4718
6675.28 4724
6676.06 4602
6676.83 4578
6677.60 4483
6678.37 4526
6679.14 4489
6679.91 4316
6680.68 4377
6681.45 4488
6682.22 4369
6683.00 4490
6683.77 4435
6684.54 4528
6685.31 4838
6686.08 4994
6686.85 5059
6687.63 5128
6688.40 5308
6689.17 5392
6689.94 5206
6690.71 5137
6691.48 5012
6692.26 5059
6693.03 4668
6693.80 4638
6694.57 4562
6695.34 4419
6696.12 4274
6696.89 4180
6697.66 4293
6698.43 4133
6699.21 4143
6699.98 4321
6700.75 4291
6701.52 4213
6702.30 4080
6703.07 4192
6703.84 4436
6704.61 4339
6705.39 4098
6706.16 4264
6706.93 4163
6707.70 4057
6708.48 4102
6709.25 4027
6710.02 3999
6710.80 4026
6711.57 3886
6712.34 3860
6713.12 4107
6713.89 3951
6714.66 3885
6715.44 3762
6716.21 4092
6716.98 4016
6717.76 3781
6718.53 3842
6719.30 3921
6720.08 4063
6720.85 4011
6721.62 3931
6722.40 4013
6723.17 3999
6723.94 4006
6724.72 3899
6725.49 3930
6726.27 3983
6727.04 3852
6727.81 3776
6728.59 3822
6729.36 3886
6730.14 3771
6730.91 3840
6731.68 3670
6732.46 3680
6733.23 3818
6734.01 3864
6734.78 3703
6735.56 3748
6736.33 3762
6737.10 3973
6737.88 3957
6738.65 3908
6739.43 3862
6740.20 3827
6740.98 3782
6741.75 3730
6742.53 3841
6743.30 3749
6744.08 3836
6744.85 4091
6745.63 4132
6746.40 3979
6747.18 3969
6747.95 4028
6748.73 4120
6749.50 4380
6750.28 4370
6751.05 4384
6751.83 4265
6752.60 4490
6753.38 4326
6754.16 4030
6754.93 3910
6755.71 4087
6756.48 4029
6757.26 3636
6758.03 3762
6758.81 3659
6759.59 3457
6760.36 3642
6761.14 3657
6761.91 3628
6762.69 3536
6763.46 3733
6764.24 3823
6765.02 3643
6765.79 3644
6766.57 3759
6767.35 3754
6768.12 3734
6768.90 3821
6769.67 3922
6770.45 3601
6771.23 3676
6772.00 3615
6772.78 3446
6773.56 3510
6774.33 3541
6775.11 3563
6775.89 3721
6776.66 3785
6777.44 3817
6778.22 3803
6778.99 3968
6779.77 3935
6780.55 4155
6781.33 4281
6782.10 4491
6782.88 4312
6783.66 4208
6784.43 4085
6785.21 3772
6785.99 3610
6786.77 3565
6787.54 3579
6788.32 3613
6789.10 3410
6789.88 3422
6790.65 3362
6791.43 3431
6792.21 3314
6792.99 3383
6793.76 3369
6794.54 3397
6795.32 3219
6796.10 3150
6796.88 3212
6797.65 3250
6798.43 3304
6799.21 3203
6799.99 3198
6800.77 3173
6801.55 3216
6802.32 3145
6803.10 3133
6803.88 3327
6804.66 3328
6805.44 3411
6806.22 3356
6806.99 3166
6807.77 3222
6808.55 3205
6809.33 3214
6810.11 3302
6810.89 3248
6811.67 3297
6812.44 3203
6813.22 3138
6814.00 3336
6814.78 3329
6815.56 3213
6816.34 3084
6817.12 3269
6817.90 3306
6818.68 3211
6819.46 3292
6820.24 3497
6821.02 3378
6821.79 3252
6822.57 3110
6823.35 3272
6824.13 3404
6824.91 3391
6825.69 3378
6826.47 3195
6827.25 3297
6828.03 3271
6828.81 3068
6829.59 3252
6830.37 3369
6831.15 3257
6831.93 3342
6832.71 3255
6833.49 3347
6834.27 3347
6835.05 3243
6835.83 3397
6836.61 3318
6837.39 3455
6838.17 3352
6838.95 3433
6839.73 3394
6840.51 3293
6841.29 3339
6842.07 3324
6842.85 3379
6843.64 3368
6844.42 3332
6845.20 3231
6845.98 3262
6846.76 3340
6847.54 3552
6848.32 3454
6849.10 3775
6849.88 4055
6850.66 4364
6851.44 4635
6852.23 5092
6853.01 5302
6853.79 5813
6854.57 5777
6855.35 5743
6856.13 5484
6856.91 5147
6857.69 4770
6858.48 4484
6859.26 4116
6860.04 3909
6860.82 3748
6861.60 3618
6862.38 3507
6863.17 3507
6863.95 3393
6864.73 3201
6865.51 3432
6866.29 3306
6867.07 3503
6867.86 3592
6868.64 3659
6869.42 3574
6870.20 3410
6870.99 3371
6871.77 3483
6872.55 3511
6873.33 3409
6874.11 3415
6874.90 3314
6875.68 3267
6876.46 3280
6877.24 3289
6878.03 3315
6878.81 3148
6879.59 3239
6880.38 3232
6881.16 3543
6881.94 3573
6882.72 3642
6883.51 3619
6884.29 3525
6885.07 3733
6885.86 3746
6886.64 3770
6887.42 3869
6888.20 4168
6888.99 4089
6889.77 4179
6890.55 4079
6891.34 4105
6892.12 3950
6892.90 3758
6893.69 3788
6894.47 3767
6895.26 3863
6896.04 3663
6896.82 3513
6897.61 3618
6898.39 3639
6899.17 3627
6899.96 3664
6900.74 3659
6901.53 3704
6902.31 3735
6903.09 3484
6903.88 3483
6904.66 3514
6905.45 3418
6906.23 3585
6907.01 3495
6907.80 3532
6908.58 3446
6909.37 3395
6910.15 3431
6910.94 3399
6911.72 3378
6912.51 3343
6913.29 3416
6914.07 3371
6914.86 3440
6915.64 3260
6916.43 3476
6917.21 3395
6918.00 3385
6918.78 3437
6919.57 3326
6920.35 3440
6921.14 3475
6921.92 3595
6922.71 3775
6923.49 3886
6924.28 3806
6925.06 3988
6925.85 4072
6926.64 3869
6927.42 3649
6928.21 3799
6928.99 3506
6929.78 3436
6930.56 3281
6931.35 3326
6932.13 3253
6932.92 3277
6933.71 3243
6934.49 3338
6935.28 3408
6936.06 3391
6936.85 3379
6937.63 3490
6938.42 3437
6939.21 3503
6939.99 3546
6940.78 3377
6941.57 3258
6942.35 3359
6943.14 3441
6943.92 3383
6944.71 3586
6945.50 3511
6946.28 3636
6947.07 3713
6947.86 3595
6948.64 3554
6949.43 3687
6950.22 3682
6951.00 3615
6951.79 3624
6952.58 3703
6953.36 3898
6954.15 3561
6954.94 3641
6955.72 3703
6956.51 3669
6957.30 3779
6958.09 3698
6958.87 3922
6959.66 4085
6960.45 3934
6961.24 3954
6962.02 3928
6962.81 3989
6963.60 4037
6964.38 3886
6965.17 3993
6965.96 4044
6966.75 4203
6967.54 4111
6968.32 4207
6969.11 4471
6969.90 4388
6970.69 4484
6971.47 4378
6972.26 4250
6973.05 4319
6973.84 4323
6974.63 4644
6975.41 4464
6976.20 4435
6976.99 4549
6977.78 4537
6978.57 4641
6979.36 4726
6980.14 4660
6980.93 4993
6981.72 5324
6982.51 5385
6983.30 5543
6984.09 6121
6984.88 6643
6985.66 6913
6986.45 7169
6987.24 7924
6988.03 8466
6988.82 8408
6989.61 8472
6990.40 8251
6991.19 7671
6991.98 7054
6992.76 6559
6993.55 5978
6994.34 5487
6995.13 4864
6995.92 4969
6996.71 4765
6997.50 4880
6998.29 5044
6999.08 5336
6999.87 5821
7000.66 6507
7001.45 7090
7002.24 7345
7003.03 7524
7003.82 7485
7004.61 7019
7005.40 6798
7006.19 6050
7006.98 5544
7007.77 4958
7008.56 4698
7009.35 4204
7010.14 3908
7010.93 3666
7011.72 3502
7012.51 3618
7013.30 3627
7014.09 3576
7014.88 3593
7015.67 3507
7016.46 3728
7017.25 3697
7018.04 3649
7018.83 3593
7019.62 3676
7020.41 3596
7021.20 3515
7021.99 3533
7022.78 3492
7023.57 3433
7024.37 3493
7025.16 3520
7025.95 3618
7026.74 3614
7027.53 3567
7028.32 3646
7029.11 3728
7029.90 3767
7030.69 3654
7031.49 3378
7032.28 3396
7033.07 3483
7033.86 3337
7034.65 3236
7035.44 3362
7036.23 3310
7037.03 3257
7037.82 3450
7038.61 3275
7039.40 3219
7040.19 3319
7040.98 3492
7041.78 3554
7042.57 3482
7043.36 3603
7044.15 3515
7044.94 3446
7045.74 3491
7046.53 3585
7047.32 3592
7048.11 3472
7048.91 3479
7049.70 3424
7050.49 3480
7051.28 3433
7052.08 3428
7052.87 3404
7053.66 3404
7054.45 3363
7055.25 3408
7056.04 3218
7056.83 3173
7057.62 3269
7058.42 3089
7059.21 3171
7060.00 3263
7060.80 3153
7061.59 3135
7062.38 3031
7063.17 3104
7063.97 3111
7064.76 3130
7065.55 3110
7066.35 3100
7067.14 3287
7067.93 3172
7068.73 3106
7069.52 3203
7070.31 3182
7071.11 3250
7071.90 3231
7072.69 3104
7073.49 3194
7074.28 3240
7075.08 3163
7075.87 3015
7076.66 3028
7077.46 2962
7078.25 3081
7079.05 3278
7079.84 3206
7080.63 3090
7081.43 3157
7082.22 3179
7083.02 3146
7083.81 3101
7084.60 3019
7085.40 3096
7086.19 3152
7086.99 3110
7087.78 3125
7088.58 2993
7089.37 2989
7090.17 3112
7090.96 2884
7091.76 2770
7092.55 2718
7093.34 2745
7094.14 2867
7094.93 2899
7095.73 2843
7096.52 2808
7097.32 2698
7098.11 2793
7098.91 2918
7099.70 2984
7100.50 2992
7101.29 2893
7102.09 2968
7102.89 2899
7103.68 3050
7104.48 2984
7105.27 2899
7106.07 2939
7106.86 2704
7107.66 2782
7108.45 2923
7109.25 2793
7110.05 2716
7110.84 2760
7111.64 2666
7112.43 2687
7113.23 2696
7114.02 2818
7114.82 2810
7115.62 2769
7116.41 2820
7117.21 2820
7118.00 2748
7118.80 2790
7119.60 2817
7120.39 2856
7121.19 2951
7121.99 3070
7122.78 2898
7123.58 3032
7124.38 3052
7125.17 2992
7125.97 2932
7126.77 2962
7127.56 2914
7128.36 2791
7129.16 2780
7129.95 2593
7130.75 2680
7131.55 2776
7132.34 2674
7133.14 2817
7133.94 2691
7134.73 2614
7135.53 2617
7136.33 2736
7137.13 2706
7137.92 2681
7138.72 2653
7139.52 2740
7140.32 2808
7141.11 2873
7141.91 2598
7142.71 2601
7143.51 2686
7144.30 2752
7145.10 2642
7145.90 2705
7146.70 2874
7147.49 2743
7148.29 2795
7149.09 2712
7149.89 2614
7150.69 2676
7151.48 2741
7152.28 2670
7153.08 2728
7153.88 2637
7154.68 2623
7155.47 2600
7156.27 2652
7157.07 2679
7157.87 2681
7158.67 2757
7159.47 2806
7160.27 2748
7161.06 2903
7161.86 2770
7162.66 2631
7163.46 2610
7164.26 2702
7165.06 2699
7165.86 2599
7166.66 2464
7167.45 2503
7168.25 2617
7169.05 2691
7169.85 2860
7170.65 2851
7171.45 2784
7172.25 2772
7173.05 2665
7173.85 2621
7174.65 2685
7175.45 2703
7176.25 2674
7177.04 2710
7177.84 2580
7178.64 2588
7179.44 2789
7180.24 2629
7181.04 2714
7181.84 2840
7182.64 2884
7183.44 2895
7184.24 3012
7185.04 2998
7185.84 3086
7186.64 3119
7187.44 3126
7188.24 3061
7189.04 3026
7189.84 2867
7190.64 2792
7191.44 2980
7192.24 2749
7193.04 2574
7193.84 2632
7194.64 2638
7195.44 2697
7196.25 2631
7197.05 2562
7197.85 2563
7198.65 2541
7199.45 2561
7200.25 2613
7201.05 2506
7201.85 2528
7202.65 2761
7203.45 2687
7204.25 2620
7205.05 2560
7205.86 2586
7206.66 2517
7207.46 2594
7208.26 2554
7209.06 2490
7209.86 2601
7210.66 2626
7211.46 2641
7212.27 2607
7213.07 2509
7213.87 2539
7214.67 2569
7215.47 2687
7216.27 2691
7217.07 2653
7217.88 2733
7218.68 2748
7219.48 2719
7220.28 2625
7221.08 2521
7221.89 2597
7222.69 2511
7223.49 2543
7224.29 2667
7225.09 2651
7225.90 2753
7226.70 2683
7227.50 2730
7228.30 2618
7229.11 2811
7229.91 2731
7230.71 2698
7231.51 2560
7232.32 2670
7233.12 2834
7233.92 2930
7234.72 2697
7235.53 2662
7236.33 2689
7237.13 2523
7237.93 2668
7238.74 2961
7239.54 2869
7240.34 3130
7241.15 3156
7241.95 3106
7242.75 3151
7243.56 3167
7244.36 3055
7245.16 3075
7245.97 3009
7246.77 2864
7247.57 2821
7248.38 2846
7249.18 2863
7249.98 2794
7250.79 2893
7251.59 2847
7252.39 2893
7253.20 2892
7254.00 2970
7254.81 2914
7255.61 2896
7256.41 2874
7257.22 2980
7258.02 3077
7258.82 3059
7259.63 3028
7260.43 2996
7261.24 2981
7262.04 3105
7262.85 3132
7263.65 3248
7264.45 3068
7265.26 3119
7266.06 3103
7266.87 3351
7267.67 3193
7268.48 3222
7269.28 3263
7270.09 3412
7270.89 3529
7271.70 3392
7272.50 3411
7273.30 3439
7274.11 3408
7274.91 3489
7275.72 3604
7276.52 3566
7277.33 3476
7278.13 3716
7278.94 3675
7279.74 3800
7280.55 3886
7281.36 4091
7282.16 4149
7282.97 4703
7283.77 5310
7284.58 6152
7285.38 6622
7286.19 7241
7286.99 7836
7287.80 7997
7288.60 7931
7289.41 7475
7290.22 6920
7291.02 6307
7291.83 5705
7292.63 5075
7293.44 4548
7294.25 4165
7295.05 4224
7295.86 4172
7296.66 3890
7297.47 3673
7298.28 3705
7299.08 3788
7299.89 3715
7300.70 3703
7301.50 3682
7302.31 3822
7303.11 3980
7303.92 4073
7304.73 3996
7305.53 3888
7306.34 4090
7307.15 4156
7307.95 4099
7308.76 4178
7309.57 4050
7310.37 4370
7311.18 4569
7311.99 4629
7312.80 4629
7313.60 4810
7314.41 4637
7315.22 4572
7316.02 4785
7316.83 5010
7317.64 4830
7318.45 5021
7319.25 5344
7320.06 5834
7320.87 6023
7321.68 6397
7322.48 7035
7323.29 7239
7324.10 7518
7324.91 7669
7325.71 7116
7326.52 7090
7327.33 6572
7328.14 5862
7328.95 5327
7329.75 4898
7330.56 4585
7331.37 4192
7332.18 3855
7332.99 3904
7333.79 3651
7334.60 3522
7335.41 3638
7336.22 3743
7337.03 3670
7337.84 3631
7338.64 3627
7339.45 3756
7340.26 3685
7341.07 3671
7341.88 3471
7342.69 3627
7343.50 3711
7344.30 3535
7345.11 3485
7345.92 3589
7346.73 3481
7347.54 3602
7348.35 3493
7349.16 3559
7349.97 3648
7350.78 3630
7351.58 3677
7352.39 3473
7353.20 3455
7354.01 3223
7354.82 3342
7355.63 3488
7356.44 3385
7357.25 3368
7358.06 3354
7358.87 3397
7359.68 3552
7360.49 3618
7361.30 3667
7362.11 3663
7362.92 3573
7363.73 3604
7364.54 3687
7365.35 3598
7366.16 3503
7366.97 3586
7367.78 3639
7368.59 3782
7369.40 3776
7370.21 3787
7371.02 3831
7371.83 3759
7372.64 3755
7373.45 3666
7374.26 3681
7375.07 3744
7375.88 3765
7376.69 3871
7377.50 3884
7378.31 3869
7379.12 4224
7379.93 4369
7380.74 4316
7381.55 4750
7382.37 4971
7383.18 5167
7383.99 5475
7384.80 5584
7385.61 5485
7386.42 5161
7387.23 4887
7388.04 4669
7388.85 4420
7389.67 4193
7390.48 4008
7391.29 3771
7392.10 3609
7392.91 3452
7393.72 3485
7394.53 3468
7395.35 3589
7396.16 3631
7396.97 3459
7397.78 3571
7398.59 3764
7399.40 3824
7400.22 4014
7401.03 4412
7401.84 4577
7402.65 4820
7403.46 4844
7404.28 4846
7405.09 4849
7405.90 4635
7406.71 4686
7407.52 4319
7408.34 4065
7409.15 3919
7409.96 3702
7410.77 3495
7411.59 3312
7412.40 3504
7413.21 3428
7414.02 3153
7414.84 3167
7415.65 2953
7416.46 3013
7417.27 3072
7418.09 3082
7418.90 3006
7419.71 3003
7420.53 2874
7421.34 2780
7422.15 2851
7422.97 2889
7423.78 2829
7424.59 2774
7425.40 2806
7426.22 2815
7427.03 2785
7427.84 2796
7428.66 2814
7429.47 2895
7430.28 2855
7431.10 2979
7431.91 2923
7432.73 2909
7433.54 2878
7434.35 2951
7435.17 2819
7435.98 2728
7436.79 2642
7437.61 2796
7438.42 2807
7439.24 2697
7440.05 2729
7440.86 2713
7441.68 2813
7442.49 2804
7443.31 2845
7444.12 2755
7444.94 2818
7445.75 2790
7446.56 2884
7447.38 2738
7448.19 2637
7449.01 2612
7449.82 2693
7450.64 2846
7451.45 2753
7452.27 2821
7453.08 2748
7453.90 2674
7454.71 2666
7455.52 2679
7456.34 2587
7457.15 2687
7457.97 2620
7458.78 2675
7459.60 2660
7460.42 2689
7461.23 2594
7462.05 2695
7462.86 2682
7463.68 2621
7464.49 2721
7465.31 2767
7466.12 2762
7466.94 2915
7467.75 2886
7468.57 2948
7469.38 2894
7470.20 2954
7471.02 2944
7471.83 3123
7472.65 3035
7473.46 3088
7474.28 2837
7475.10 2830
7475.91 2831
7476.73 2659
7477.54 2619
7478.36 2679
7479.18 2519
7479.99 2561
7480.81 2514
7481.62 2623
7482.44 2634
7483.26 2458
7484.07 2537
7484.89 2493
7485.71 2569
7486.52 2470
7487.34 2535
7488.16 2459
7488.97 2584
7489.79 2571
7490.61 2653
7491.42 2492
7492.24 2455
7493.06 2477
7493.87 2364
7494.69 2439
7495.51 2466
7496.33 2423
7497.14 2326
7497.96 2394
7498.78 2446
7499.59 2395
7500.41 2360
7501.23 2384
7502.05 2355
7502.86 2410
7503.68 2340
7504.50 2404
7505.32 2453
7506.13 2433
7506.95 2435
7507.77 2350
7508.59 2356
7509.40 2337
7510.22 2375
7511.04 2392
7511.86 2342
7512.68 2278
7513.49 2248
7514.31 2300
7515.13 2236
7515.95 2253
7516.77 2242
7517.59 2142
7518.40 2252
7519.22 2313
7520.04 2301
7520.86 2266
7521.68 2269
7522.50 2201
7523.31 2283
7524.13 2270
7524.95 2251
7525.77 2174
7526.59 2098
7527.41 2281
7528.23 2172
7529.05 2320
7529.86 2402
7530.68 2326
7531.50 2203
7532.32 2255
7533.14 2210
7533.96 2210
7534.78 2179
7535.60 2248
7536.42 2211
7537.24 2282
7538.06 2282
7538.88 2376
7539.70 2384
7540.51 2373
7541.33 2292
7542.15 2326
7542.97 2275
7543.79 2292
7544.61 2300
7545.43 2402
7546.25 2446
7547.07 2441
7547.89 2475
7548.71 2339
7549.53 2371
7550.35 2214
7551.17 2250
7551.99 2270
7552.81 2328
7553.63 2278
7554.45 2230
7555.27 2266
7556.09 2382
7556.91 2422
7557.73 2345
7558.56 2410
7559.38 2387
7560.20 2380
7561.02 2461
7561.84 2527
7562.66 2453
7563.48 2450
7564.30 2324
7565.12 2288
7565.94 2266
7566.76 2184
7567.58 2269
7568.40 2185
7569.23 2284
7570.05 2359
7570.87 2359
7571.69 2261
7572.51 2250
7573.33 2327
7574.15 2345
7574.97 2397
7575.80 2279
7576.62 2156
7577.44 2286
7578.26 2252
7579.08 2136
7579.90 2190
7580.73 2192
7581.55 2222
7582.37 2340
7583.19 2158
7584.01 2120
7584.83 2179
7585.66 2253
7586.48 2196
7587.30 2185
7588.12 2294
7588.95 2403
7589.77 2545
7590.59 2343
7591.41 2233
7592.23 2228
7593.06 2466
7593.88 2426
7594.70 2339
7595.52 2201
7596.35 2234
7597.17 2292
7597.99 2367
7598.81 2373
7599.64 2300
7600.46 2229
7601.28 2330
7602.11 2416
7602.93 2412
7603.75 2469
7604.57 2548
7605.40 2583
7606.22 2540
7607.04 2580
7607.87 2572
7608.69 2608
7609.51 2497
7610.34 2557
7611.16 2441
7611.98 2541
7612.81 2480
7613.63 2383
7614.45 2415
7615.28 2552
7616.10 2432
7616.92 2467
7617.75 2480
7618.57 2462
7619.40 2549
7620.22 2624
7621.04 2547
7621.87 2456
7622.69 2440
7623.52 2429
7624.34 2519
7625.16 2529
7625.99 2512
7626.81 2398
7627.64 2488
7628.46 2444
7629.28 2534
7630.11 2650
7630.93 2587
7631.76 2731
7632.58 2691
7633.41 2964
7634.23 3023
7635.06 2990
7635.88 2897
7636.71 2903
7637.53 2848
7638.36 2746
7639.18 2597
7640.01 2514
7640.83 2447
7641.66 2336
7642.48 2268
7643.31 2239
7644.13 2178
7644.96 2184
7645.78 2171
7646.61 2105
7647.43 1990
7648.26 2179
7649.08 2225
7649.91 2208
7650.73 2233
7651.56 2059
7652.38 2229
7653.21 2197
7654.04 2108
7654.86 2128
7655.69 2123
7656.51 2112
7657.34 2193
7658.16 2109
7658.99 2127
7659.82 2135
7660.64 2091
7661.47 2193
7662.29 2193
7663.12 2151
7663.95 2195
7664.77 2138
7665.60 2098
7666.43 1962
7667.25 2016
7668.08 2090
7668.91 2125
7669.73 2087
7670.56 2167
7671.38 2164
7672.21 2178
7673.04 2179
7673.87 2061
7674.69 2022
7675.52 2028
7676.35 2142
7677.17 2116
7678.00 2033
7678.83 1929
7679.65 1993
7680.48 1970
7681.31 2059
7682.13 2003
7682.96 1959
7683.79 2045
7684.62 2091
7685.44 2110
7686.27 2007
7687.10 2001
7687.93 2114
7688.75 2112
7689.58 2193
7690.41 2120
7691.24 2127
7692.06 2263
7692.89 2215
7693.72 2047
7694.55 1956
7695.38 2003
7696.20 2160
7697.03 2046
7697.86 2107
7698.69 2102
7699.52 2169
7700.34 2134
7701.17 2127
7702.00 2303
7702.83 2179
7703.66 2295
7704.49 2252
7705.31 2258
7706.14 2265
7706.97 2172
7707.80 2240
7708.63 2230
7709.46 2217
7710.29 2184
7711.11 2238
7711.94 2179
7712.77 2085
7713.60 2010
7714.43 2082
7715.26 2151
7716.09 2312
7716.92 2190
7717.75 2107
7718.58 2215
7719.40 2091
7720.23 2109
7721.06 2142
7721.89 2099
7722.72 2088
7723.55 2154
7724.38 2194
7725.21 2110
7726.04 2016
7726.87 2124
7727.70 2140
7728.53 2127
7729.36 2128
7730.19 2129
7731.02 2093
7731.85 2136
7732.68 2073
7733.51 2090
7734.34 2086
7735.17 2145
7736.00 2307
7736.83 2215
7737.66 2281
7738.49 2149
7739.32 2173
7740.15 2157
7740.98 2210
7741.81 2216
7742.64 2266
7743.47 2320
7744.30 2125
7745.13 2253
7745.96 2421
7746.79 2642
7747.62 2853
7748.45 3053
7749.29 3528
7750.12 3858
7750.95 3865
7751.78 3669
7752.61 3500
7753.44 3268
7754.27 3051
7755.10 2896
7755.93 2644
7756.76 2472
7757.60 2283
7758.43 2186
7759.26 2160
7760.09 2142
7760.92 2238
7761.75 2273
7762.58 2199
7763.42 2055
7764.25 2207
7765.08 2210
7765.91 2287
7766.74 2263
7767.57 2209
7768.41 2108
7769.24 2067
7770.07 2103
7770.90 2047
7771.73 2047
7772.57 2124
7773.40 2064
7774.23 1979
7775.06 2049
7775.90 2052
7776.73 2015
7777.56 2068
7778.39 2170
7779.22 2203
7780.06 2078
7780.89 2168
7781.72 2115
7782.55 2162
7783.39 2177
7784.22 2050
7785.05 2092
7785.89 2138
7786.72 2225
7787.55 2279
7788.38 2213
7789.22 2305
7790.05 2232
7790.88 2331
7791.72 2178
7792.55 2141
7793.38 2181
7794.22 2215
7795.05 2227
7795.88 2095
7796.72 2067
7797.55 2045
7798.38 1990
7799.22 2080
7800.05 2134
7800.88 2234
7801.72 2226
7802.55 2166
7803.38 2187
7804.22 2165
7805.05 2148
7805.89 2011
7806.72 2134
7807.55 2212
7808.39 2248
7809.22 2279
7810.06 2204
7810.89 2088
7811.72 2096
7812.56 2153
7813.39 2215
7814.23 2158
7815.06 2163
7815.89 2182
7816.73 2289
7817.56 2230
7818.40 2294
7819.23 2288
7820.07 2241
7820.90 2338
7821.74 2339
7822.57 2263
7823.41 2099
7824.24 2188
7825.08 2253
7825.91 2175
7826.75 2200
7827.58 2202
7828.42 2114
7829.25 2230
7830.09 2123
7830.92 2272
7831.76 2226
7832.59 2088
7833.43 2075
7834.26 2182
7835.10 1976
7835.93 2057
7836.77 2029
7837.60 2118
7838.44 2088
7839.28 2029
7840.11 2102
7840.95 2074
7841.78 2140
7842.62 2177
7843.45 2193
7844.29 2190
7845.13 2085
7845.96 2104
7846.80 2100
7847.63 2065
7848.47 2143
7849.31 2160
7850.14 1942
7850.98 1974
7851.82 2107
7852.65 2058
7853.49 2140
7854.32 2099
7855.16 2238
7856.00 2192
7856.83 2117
7857.67 2092
7858.51 2224
7859.34 2306
7860.18 2326
7861.02 2392
7861.85 2544
7862.69 2504
7863.53 2415
7864.37 2356
7865.20 2226
7866.04 2303
7866.88 2294
7867.71 2270
7868.55 2192
7869.39 2174
7870.23 2036
7871.06 2147
7871.90 2055
7872.74 2097
7873.57 2090
7874.41 2174
7875.25 2174
7876.09 2169
7876.93 2177
7877.76 2193
7878.60 2291
7879.44 2125
7880.28 2291
7881.11 2257
7881.95 2171
7882.79 2097
7883.63 2106
7884.47 2206
7885.30 2060
7886.14 2199
7886.98 2208
7887.82 2239
7888.66 2224
7889.50 2206
7890.33 2203
7891.17 2152
7892.01 2231
7892.85 2410
7893.69 2415
7894.53 2222
7895.36 2195
7896.20 2270
7897.04 2166
7897.88 2265
7898.72 2315
7899.56 2495
7900.40 2514
7901.24 2548
7902.08 2693
7902.91 2793
7903.75 2751
7904.59 2738
7905.43 2860
7906.27 2868
7907.11 2866
7907.95 2648
7908.79 2594
7909.63 2594
7910.47 2510
7911.31 2578
7912.15 2417
7912.99 2535
7913.83 2542
7914.67 2674
7915.50 2742
7916.34 2772
7917.18 2715
7918.02 3021
7918.86 3100
7919.70 3323
7920.54 3327
7921.38 3242
7922.22 3100
7923.06 3055
7923.90 2819
7924.74 2631
7925.58 2675
7926.42 2533
7927.27 2279
7928.11 2267
7928.95 2282
7929.79 2099
7930.63 2204
7931.47 2152
7932.31 2301
7933.15 2317
7933.99 2243
7934.83 2221
7935.67 2241
7936.51 2213
7937.35 2084
7938.19 2112
7939.03 2067
7939.88 2146
7940.72 2157
7941.56 2052
7942.40 2027
7943.24 1978
7944.08 1928
7944.92 2121
7945.76 2210
7946.60 2202
7947.45 2131
7948.29 2142
7949.13 2114
7949.97 2110
7950.81 2210
7951.65 2051
7952.50 2182
7953.34 2070
7954.18 1968
7955.02 2181
7955.86 2045
7956.70 2038
7957.55 2041
7958.39 2002
7959.23 2103
7960.07 2062
7960.91 2040
7961.76 2047
7962.60 1971
7963.44 1926
7964.28 1975
7965.13 1997
7965.97 2005
7966.81 2067
7967.65 2082
7968.50 2169
7969.34 2048
7970.18 1938
7971.02 1925
7971.87 2004
7972.71 2145
7973.55 2184
7974.39 2080
7975.24 2120
7976.08 2068
7976.92 2098
7977.77 2065
7978.61 2022
7979.45 2085
7980.30 2212
7981.14 2121
7981.98 2165
7982.83 2070
7983.67 2161
7984.51 2255
7985.36 2131
7986.20 2072
7987.04 2071
7987.89 2137
7988.73 2228
7989.57 2291
7990.42 2170
7991.26 2195
7992.10 2297
7992.95 2254
7993.79 2195
7994.64 2139
7995.48 2077
7996.32 2013
7997.17 2035
7998.01 2030
7998.86 2002
7999.70 1981
8000.54 2010
8001.39 1988
8002.23 1995
8003.08 1976
8003.92 1961
8004.77 1970
8005.61 2032
8006.45 2123
8007.30 2044
8008.14 1964
8008.99 1954
8009.83 1919
8010.68 1932
8011.52 2043
8012.37 2084
8013.21 1987
8014.06 1959
8014.90 1972
8015.75 2006
8016.59 2176
8017.44 2065
8018.28 2010
8019.13 2046
8019.97 1891
8020.82 2082
8021.66 2008
8022.51 1997
8023.35 2167
8024.20 2033
8025.05 1923
8025.89 1929
8026.74 1986
8027.58 1952
8028.43 1978
8029.27 1890
8030.12 1933
8030.96 2090
8031.81 1983
8032.66 2002
8033.50 2122
8034.35 2130
8035.19 2043
8036.04 2017
8036.89 1958
8037.73 2007
8038.58 2040
8039.43 2044
8040.27 2015
8041.12 2018
8041.96 2019
8042.81 1910
8043.66 2000
8044.50 1919
8045.35 1914
8046.20 1885
8047.04 1974
8047.89 2016
8048.74 1979
8049.58 2010
8050.43 2025
8051.28 1931
8052.12 1889
8052.97 1818
8053.82 1952
8054.67 1972
8055.51 1899
8056.36 1952
8057.21 1821
8058.05 1889
8058.90 1820
8059.75 1891
8060.60 1850
8061.44 1786
8062.29 1750
8063.14 1937
8063.99 1852
8064.83 1910
8065.68 2036
8066.53 2065
8067.38 1970
8068.22 1978
8069.07 1906
8069.92 1911
8070.77 1923
8071.62 1984
8072.46 2072
8073.31 2012
8074.16 1878
8075.01 1836
8075.86 1886
8076.71 1925
8077.55 1868
8078.40 2009
8079.25 2031
8080.10 2054
8080.95 1931
8081.80 2036
8082.64 2052
8083.49 1948
8084.34 1942
8085.19 1983
8086.04 1832
8086.89 1929
8087.74 1882
8088.58 1846
8089.43 1927
8090.28 1999
8091.13 1976
8091.98 1904
8092.83 1953
8093.68 1894
8094.53 1909
8095.38 1964
8096.23 1945
8097.08 1976
8097.93 2000
8098.77 2033
8099.62 2121
8100.47 2089
8101.32 2159
8102.17 2080
8103.02 1945
8103.87 1932
8104.72 1993
8105.57 1852
8106.42 1813
8107.27 1874
8108.12 2037
8108.97 1952
8109.82 1955
8110.67 1807
8111.52 1954
8112.37 2018
8113.22 1967
8114.07 1970
8114.92 2118
8115.77 1972
8116.62 1977
8117.47 1945
8118.32 2007
8119.17 2073
8120.02 1995
8120.87 2105
8121.72 2113
8122.58 2152
8123.43 2057
8124.28 2003
8125.13 2049
8125.98 2091
8126.83 2052
8127.68 2140
8128.53 1989
8129.38 2058
8130.23 2087
8131.08 2080
8131.94 2138
8132.79 2212
8133.64 2257
8134.49 2259
8135.34 2248
8136.19 2237
8137.04 2223
8137.89 2331
8138.75 2323
8139.60 2255
8140.45 2398
8141.30 2417
8142.15 2428
8143.00 2637
8143.86 2635
8144.71 2782
8145.56 2650
8146.41 2586
8147.26 2643
8148.12 2701
8148.97 2509
8149.82 2347
8150.67 2292
8151.52 2401
8152.38 2308
8153.23 2204
8154.08 2262
8154.93 2264
8155.78 2302
8156.64 2338
8157.49 2494
8158.34 2546
8159.19 2460
8160.05 2333
8160.90 2319
8161.75 2380
8162.61 2207
8163.46 2093
8164.31 2111
8165.16 2242
8166.02 2260
8166.87 2100
8167.72 2038
8168.58 2055
8169.43 2064
8170.28 2193
8171.14 2212
8171.99 2102
8172.84 2249
8173.70 2312
8174.55 2295
8175.40 2140
8176.26 2224
8177.11 2204
8177.96 2163
8178.82 2162
8179.67 2113
8180.52 2097
8181.38 2102
8182.23 1962
8183.08 1976
8183.94 2003
8184.79 1998
8185.65 2005
8186.50 2056
8187.35 2002
8188.21 2014
8189.06 2038
8189.92 1996
8190.77 1946
8191.63 1903
8192.48 1970
8193.33 1839
8194.19 1839
8195.04 1817
8195.90 1818
8196.75 1838
8197.61 1910
8198.46 1904
8199.32 1986
8200.17 1932
8201.02 1909
8201.88 1999
8202.73 2029
8203.59 1997
8204.44 1974
8205.30 1974
8206.15 1938
8207.01 1981
8207.86 2032
8208.72 2067
8209.57 1936
8210.43 2113
8211.29 2186
8212.14 2209
8213.00 2118
8213.85 2122
8214.71 2040
8215.56 2074
8216.42 2134
8217.27 2134
8218.13 2050
8218.98 2035
8219.84 2078
8220.70 2116
8221.55 2032
8222.41 2079
8223.26 2278
8224.12 2264
8224.98 2189
8225.83 2184
8226.69 2183
8227.54 2129
8228.40 2098
8229.26 2133
8230.11 2137
8230.97 2076
8231.83 2072
8232.68 2090
8233.54 2104
8234.39 2072
8235.25 2135
8236.11 2144
8236.96 2071
8237.82 1934
8238.68 2001
8239.53 1982
8240.39 2003
8241.25 1976
8242.11 2112
8242.96 2195
8243.82 2089
8244.68 1957
8245.53 1930
8246.39 2034
8247.25 1949
8248.10 1988
8248.96 1860
8249.82 2039
8250.68 1982
8251.53 2024
8252.39 1970
8253.25 2027
8254.11 1996
8254.96 2000
8255.82 2067
8256.68 2031
8257.54 2091
8258.39 2120
8259.25 2033
8260.11 2028
8260.97 2048
8261.83 2022
8262.68 2112
8263.54 1989
8264.40 1881
8265.26 2072
8266.12 2046
8266.97 1965
8267.83 1932
8268.69 1939
8269.55 1981
8270.41 1995
8271.27 1896
8272.12 2028
8272.98 2033
8273.84 1942
8274.70 1873
8275.56 1887
8276.42 1900
8277.28 2054
8278.13 1999
8278.99 2031
8279.85 2084
8280.71 2099
8281.57 1977
8282.43 1954
8283.29 1998
8284.15 2055
8285.01 2029
8285.87 2079
8286.72 2109
8287.58 2146
8288.44 2145
8289.30 2067
8290.16 2104
8291.02 2036
8291.88 2065
8292.74 1995
8293.60 2057
8294.46 2086
8295.32 2125
8296.18 2052
8297.04 2064
8297.90 2118
8298.76 2152
8299.62 2309
8300.48 2269
8301.34 2160
8302.20 2222
8303.06 2360
8303.92 2443
8304.78 2480
8305.64 2468
8306.50 2385
8307.36 2469
8308.22 2457
8309.08 2421
8309.94 2381
8310.80 2307
8311.66 2330
8312.52 2292
8313.38 2407
8314.24 2424
8315.10 2413
8315.96 2516
8316.83 2605
8317.69 2712
8318.55 2830
8319.41 2843
8320.27 2914
8321.13 2745
8321.99 2754
8322.85 2821
8323.71 2598
8324.57 2533
8325.44 2336
8326.30 2184
8327.16 2147
8328.02 2169
8328.88 2129
8329.74 2211
8330.60 2201
8331.47 2241
8332.33 2199
8333.19 2183
8334.05 2108
8334.91 2169
8335.77 2198
8336.64 2244
8337.50 2152
8338.36 2267
8339.22 2360
8340.08 2368
8340.94 2213
8341.81 2157
8342.67 2179
8343.53 2155
8344.39 2344
8345.26 2240
8346.12 2414
8346.98 2487
8347.84 2543
8348.71 2443
8349.57 2418
8350.43 2455
8351.29 2371
8352.16 2325
8353.02 2244
8353.88 2260
8354.74 2315
8355.61 2140
8356.47 2232
8357.33 2366
8358.19 2225
8359.06 2178
8359.92 2264
8360.78 2274
8361.65 2255
8362.51 2218
8363.37 2208
8364.24 2233
8365.10 2303
8365.96 2279
8366.83 2183
8367.69 2240
8368.55 2172
8369.42 2261
8370.28 2236
8371.14 2286
8372.01 2306
8372.87 2261
8373.73 2243
8374.60 2328
8375.46 2314
8376.33 2270
8377.19 2295
8378.05 2320
8378.92 2328
8379.78 2295
8380.65 2232
8381.51 2339
8382.37 2378
8383.24 2369
8384.10 2398
8384.97 2480
8385.83 2387
8386.70 2376
8387.56 2476
8388.42 2553
8389.29 2533
8390.15 2455
8391.02 2550
8391.88 2544
8392.75 2443
8393.61 2401
8394.48 2390
8395.34 2297
8396.21 2353
8397.07 2334
8397.94 2428
8398.80 2431
8399.67 2324
8400.53 2471
8401.40 2515
8402.26 2599
8403.13 2583
8403.99 2587
8404.86 2480
8405.72 2637
8406.59 2559
8407.45 2547
8408.32 2405
8409.19 2386
8410.05 2551
8410.92 2525
8411.78 2528
8412.65 2619
8413.51 2690
8414.38 2608
8415.25 2590
8416.11 2628
8416.98 2609
8417.84 2479
8418.71 2531
8419.58 2607
8420.44 2645
8421.31 2683
8422.17 2671
8423.04 2775
8423.91 2822
8424.77 2784
8425.64 2795
8426.51 2898
8427.37 2850
8428.24 2812
8429.11 2901
8429.97 3071
8430.84 2975
8431.71 3003
8432.57 3156
8433.44 3224
8434.31 3241
8435.17 3253
8436.04 3233
8436.91 3349
8437.77 3414
8438.64 3365
8439.51 3516
8440.38 3550
8441.24 3694
8442.11 3852
8442.98 3762
8443.84 3863
8444.71 4066
8445.58 4135
8446.45 4108
8447.31 4099
8448.18 3968
8449.05 4045
8449.92 4123
8450.78 4116
8451.65 4010
8452.52 4231
8453.39 4266
8454.26 4568
8455.12 5072
8455.99 5574
8456.86 6224
8457.73 6625
8458.60 7474
8459.46 8208
8460.33 8665
8461.20 8541
8462.07 8361
8462.94 8198
8463.81 7662
8464.67 6900
8465.54 6179
8466.41 5816
8467.28 5564
8468.15 5351
8469.02 5446
8469.89 5723
8470.75 6392
8471.62 6859
8472.49 7388
8473.36 7809
8474.23 7970
8475.10 7913
8475.97 7427
8476.84 6768
8477.71 5779
8478.57 5359
8479.44 4864
8480.31 4453
8481.18 4134
8482.05 3864
8482.92 3599
8483.79 3488
8484.66 3336
8485.53 3383
8486.40 3285
8487.27 3239
8488.14 3373
8489.01 3322
8489.88 3280
8490.75 3071
8491.62 3137
8492.49 3116
8493.36 3143
8494.23 3167
8495.10 3112
8495.97 3043
8496.84 3031
8497.71 3021
8498.58 3171
8499.45 2995
8500.32 3027
8501.19 3017
8502.06 3073
8502.93 2881
8503.80 2877
8504.67 2862
8505.54 2867
8506.41 2762
8507.28 2837
8508.15 2814
8509.02 3026
8509.89 2926
8510.76 3019
8511.63 3196
8512.51 3190
8513.38 3105
8514.25 2985
8515.12 2867
8515.99 2933
8516.86 3000
8517.73 2897
8518.60 2826
8519.47 2839
8520.35 2698
8521.22 2761
8522.09 2773
8522.96 2825
8523.83 2781
8524.70 2777
8525.57 2894
8526.45 2855
8527.32 2901
8528.19 2822
8529.06 2864
8529.93 2927
8530.80 2905
8531.68 2931
8532.55 2921
8533.42 2914
8534.29 2941
8535.16 3002
8536.04 2972
8536.91 2910
8537.78 2934
8538.65 2954
8539.52 2947
8540.40 2878
8541.27 2905
8542.14 2982
8543.01 2844
8543.89 2802
8544.76 2853
8545.63 2812
8546.50 2736
8547.38 2693
8548.25 2687
8549.12 2708
8549.99 2712
8550.87 2776
8551.74 2648
8552.61 2623
8553.49 2796
8554.36 2840
8555.23 2951
8556.11 3031
8556.98 2972
8557.85 3025
8558.73 2951
8559.60 3023
8560.47 2768
8561.35 2677
8562.22 2631
8563.09 2584
8563.97 2556
8564.84 2522
8565.71 2336
8566.59 2418
8567.46 2519
8568.33 2358
8569.21 2310
8570.08 2334
8570.96 2314
8571.83 2305
8572.70 2394
8573.58 2186
8574.45 2241
8575.33 2242
8576.20 2258
8577.07 2267
8577.95 2264
8578.82 2196
8579.70 2125
8580.57 2148
8581.45 2139
8582.32 2112
8583.19 2034
8584.07 2104
8584.94 2108
8585.82 2149
8586.69 2062
8587.57 2121
8588.44 2063
8589.32 2029
8590.19 2073
8591.07 2014
8591.94 2063
8592.82 2068
8593.69 2062
8594.57 2154
8595.44 2056
8596.32 2163
8597.19 2042
8598.07 2148
8598.94 2257
8599.82 2222
8600.69 2102
8601.57 2159
8602.44 2227
8603.32 2210
8604.20 2220
8605.07 2303
8605.95 2230
8606.82 2217
8607.70 2238
8608.57 2247
8609.45 2155
8610.33 2133
8611.20 2068
8612.08 2233
8612.95 2180
8613.83 2203
8614.71 2041
8615.58 2096
8616.46 2038
8617.33 2001
8618.21 2100
8619.09 2126
8619.96 1998
8620.84 1935
8621.72 2023
8622.59 2156
8623.47 2073
8624.35 1920
8625.22 1992
8626.10 2029
8626.98 2116
8627.85 1979
8628.73 2021
8629.61 2138
8630.48 2073
8631.36 2041
8632.24 2073
8633.11 2082
8633.99 2004
8634.87 2043
8635.74 1997
8636.62 2018
8637.50 2069
8638.38 2096
8639.25 2066
8640.13 2112
8641.01 2026
8641.89 2030
8642.76 2176
8643.64 2128
8644.52 2201
8645.40 2134
8646.27 2089
8647.15 2203
8648.03 2213
8648.91 2131
8649.79 2110
8650.66 2158
8651.54 2111
8652.42 2179
8653.30 2004
8654.18 1955
8655.05 2105
8655.93 2020
8656.81 2208
8657.69 2167
8658.57 2078
8659.45 2150
8660.32 2084
8661.20 2062
8662.08 2152
8662.96 2108
8663.84 2125
8664.72 2199
8665.60 2128
8666.47 2069
8667.35 2038
8668.23 1962
8669.11 2135
8669.99 1992
8670.87 1958
8671.75 2060
8672.63 2155
8673.51 2169
8674.38 2189
8675.26 2075
8676.14 2182
8677.02 2259
8677.90 2182
8678.78 2150
8679.66 2085
8680.54 2043
8681.42 2075
8682.30 2115
8683.18 2161
8684.06 1984
8684.94 2030
8685.82 2065
8686.70 2039
8687.58 2092
8688.46 2060
8689.34 2152
8690.22 2239
8691.10 2303
8691.98 2464
8692.86 2663
8693.74 2886
8694.62 2986
8695.50 2922
8696.38 2923
8697.26 2984
8698.14 2925
8699.02 2810
8699.90 2718
8700.78 2465
8701.66 2306
8702.54 2349
8703.42 2226
8704.30 2148
8705.18 2083
8706.06 2050
8706.94 2010
8707.82 2036
8708.71 2112
8709.59 2078
8710.47 2086
8711.35 2112
8712.23 2027
8713.11 2046
8713.99 2022
8714.87 2029
8715.75 1964
8716.64 1905
8717.52 2091
8718.40 1991
8719.28 1961
8720.16 1958
8721.04 2034
8721.92 1983
8722.81 2089
8723.69 2119
8724.57 2050
8725.45 1953
8726.33 2164
8727.21 2200
8728.10 2308
8728.98 2296
8729.86 2301
8730.74 2342
8731.62 2508
8732.51 2496
8733.39 2449
8734.27 2389
8735.15 2474
8736.03 2343
8736.92 2301
8737.80 2273
8738.68 2073
8739.56 2083
8740.45 2199
8741.33 2267
8742.21 2201
8743.09 2148
8743.98 2185
8744.86 2139
8745.74 2207
8746.63 2246
8747.51 2177
8748.39 2258
8749.27 2236
8750.16 2194
8751.04 2206
8751.92 2210
8752.81 2246
8753.69 2214
8754.57 2235
8755.46 2146
8756.34 2381
8757.22 2416
8758.11 2566
8758.99 2718
8759.87 2877
8760.76 2937
8761.64 3144
8762.52 3172
8763.41 2958
8764.29 2871
8765.17 2748
8766.06 2680
8766.94 2623
8767.83 2673
8768.71 2776
8769.59 2659
8770.48 2604
8771.36 2520
8772.25 2570
8773.13 2609
8774.01 2447
8774.90 2503
8775.78 2462
8776.67 2505
8777.55 2517
8778.44 2426
8779.32 2515
8780.20 2540
8781.09 2631
8781.97 2809
8782.86 2971
8783.74 3126
8784.63 3308
8785.51 3278
8786.40 3252
8787.28 3160
8788.17 2987
8789.05 2869
8789.94 2832
8790.82 2580
8791.71 2387
8792.59 2307
8793.48 2344
8794.36 2295
8795.25 2276
8796.13 2227
8797.02 2211
8797.90 2264
8798.79 2280
8799.67 2238
8800.56 2265
8801.45 2287
8802.33 2290
8803.22 2331
8804.10 2251
8804.99 2109
8805.87 2089
8806.76 2056
8807.65 2088
8808.53 2062
8809.42 1974
8810.30 2033
8811.19 2021
8812.08 1948
8812.96 1976
8813.85 1913
8814.73 1901
8815.62 2018
8816.51 1981
8817.39 1989
8818.28 1997
8819.17 1992
8820.05 1966
8820.94 1908
8821.83 2006
8822.71 1955
8823.60 1834
8824.49 1831
8825.37 1966
8826.26 1911
8827.15 1947
8828.03 1903
8828.92 1894
8829.81 1900
8830.69 1848
8831.58 1826
8832.47 1850
8833.36 1838
8834.24 1949
8835.13 1862
8836.02 1909
8836.90 1912
8837.79 1834
8838.68 1800
8839.57 1839
8840.45 1811
8841.34 1764
8842.23 1763
8843.12 1769
8844.01 1700
8844.89 1759
8845.78 1825
8846.67 1883
8847.56 1806
8848.44 1804
8849.33 1803
8850.22 1726
8851.11 1762
8852.00 1693
8852.88 1779
8853.77 1844
8854.66 1810
8855.55 1812
8856.44 1668
8857.33 1745
8858.21 1730
8859.10 1702
8859.99 1709
8860.88 1703
8861.77 1769
8862.66 1636
8863.55 1767
8864.43 1711
8865.32 1722
8866.21 1698
8867.10 1639
8867.99 1668
8868.88 1654
8869.77 1647
8870.66 1650
8871.55 1648
8872.44 1635
8873.32 1636
8874.21 1654
8875.10 1656
8875.99 1684
8876.88 1673
8877.77 1463
8878.66 1598
8879.55 1594
8880.44 1612
8881.33 1570
8882.22 1595
8883.11 1633
8884.00 1568
8884.89 1528
8885.78 1574
8886.67 1541
8887.56 1550
8888.45 1535
8889.34 1595
8890.23 1606
8891.12 1544
8892.01 1556
8892.90 1528
8893.79 1559
8894.68 1558
8895.57 1576
8896.46 1590
8897.35 1552
8898.24 1518
8899.13 1553
8900.02 1516
8900.91 1526
8901.80 1548
8902.69 1450
8903.58 1512
8904.47 1522
8905.36 1570
8906.26 1570
8907.15 1409
8908.04 1551
8908.93 1585
8909.82 1571
8910.71 1564
8911.60 1655
8912.49 1544
8913.38 1525
8914.28 1539
8915.17 1560
8916.06 1540
8916.95 1524
8917.84 1481
8918.73 1489
8919.62 1442
8920.52 1457
8921.41 1579
8922.30 1493
8923.19 1441
8924.08 1470
8924.97 1525
8925.87 1560
8926.76 1491
8927.65 1487
8928.54 1536
8929.43 1480
8930.33 1549
8931.22 1464
8932.11 1534
8933.00 1539
8933.89 1441
8934.79 1407
8935.68 1447
8936.57 1482
8937.46 1510
8938.36 1467
8939.25 1430
8940.14 1531
8941.03 1415
8941.93 1453
8942.82 1453
8943.71 1410
8944.60 1442
8945.50 1466
8946.39 1512
8947.28 1448
8948.18 1466
8949.07 1507
8949.96 1349
8950.85 1439
8951.75 1556
8952.64 1493
8953.53 1460
8954.43 1508
8955.32 1473
8956.21 1510
8957.11 1468
8958.00 1506
8958.89 1481
8959.79 1476
8960.68 1497
8961.57 1391
8962.47 1455
8963.36 1413
8964.26 1493
8965.15 1520
8966.04 1544
8966.94 1510
8967.83 1575
8968.73 1626
8969.62 1534
8970.51 1492
8971.41 1460
8972.30 1511
8973.20 1545
8974.09 1531
8974.98 1447
8975.88 1389
8976.77 1483
8977.67 1427
8978.56 1387
8979.46 1463
8980.35 1283
8981.25 1379
8982.14 1411
8983.03 1373
8983.93 1316
8984.82 1336
8985.72 1389
8986.61 1382
8987.51 1337
8988.40 1367
8989.30 1364
8990.19 1348
8991.09 1340
8991.98 1345
8992.88 1311
8993.77 1295
8994.67 1291
8995.56 1353
8996.46 1371
8997.36 1391
8998.25 1408
8999.15 1358
9000.04 1403
9000.94 1354
9001.83 1360
9002.73 1360
9003.62 1308
9004.52 1287
9005.42 1278
9006.31 1314
9007.21 1293
9008.10 1391
9009.00 1440
9009.90 1202
9010.79 1329
9011.69 1399
9012.58 1289
9013.48 1282
9014.38 1291
9015.27 1322
9016.17 1389
9017.07 1389
9017.96 1314
9018.86 1375
9019.76 1357
9020.65 1332
9021.55 1317
9022.44 1300
9023.34 1347
9024.24 1395
9025.14 1233
9026.03 1245
9026.93 1364
9027.83 1356
9028.72 1321
9029.62 1338
9030.52 1362
9031.41 1365
9032.31 1343
9033.21 1406
9034.11 1302
9035.00 1347
9035.90 1279
9036.80 1313
9037.69 1265
9038.59 1341
9039.49 1381
9040.39 1338
9041.28 1301
9042.18 1219
9043.08 1285
9043.98 1311
9044.88 1329
9045.77 1281
9046.67 1340
9047.57 1299
9048.47 1325
9049.36 1334
9050.26 1297
9051.16 1329
9052.06 1350
9052.96 1325
9053.86 1293
9054.75 1278
9055.65 1308
9056.55 1279
9057.45 1194
9058.35 1271
9059.25 1318
9060.14 1338
9061.04 1355
9061.94 1374
9062.84 1351
9063.74 1402
9064.64 1377
9065.54 1359
9066.44 1338
9067.33 1337
9068.23 1314
9069.13 1349
9070.03 1311
9070.93 1233
9071.83 1213
9072.73 1316
9073.63 1353
9074.53 1343
9075.43 1306
9076.33 1362
9077.22 1384
9078.12 1354
9079.02 1331
9079.92 1331
9080.82 1363
9081.72 1412
9082.62 1373
9083.52 1292
9084.42 1303
9085.32 1352
9086.22 1334
9087.12 1336
9088.02 1237
9088.92 1275
9089.82 1378
9090.72 1342
9091.62 1306
9092.52 1361
9093.42 1384
9094.32 1357
9095.22 1356
9096.12 1330
9097.02 1330
9097.92 1283
9098.82 1388
9099.72 1274
9100.62 1379
9101.52 1353
9102.43 1323
9103.33 1286
9104.23 1288
9105.13 1379
9106.03 1313
9106.93 1349
9107.83 1311
9108.73 1442
9109.63 1337
9110.53 1228
9111.43 1278
9112.33 1293
9113.24 1371
9114.14 1358
9115.04 1458
9115.94 1308
9116.84 1309
9117.74 1306
9118.64 1327
9119.55 1321
9120.45 1283
9121.35 1329
9122.25 1294
9123.15 1246
9124.05 1333
9124.96 1245
9125.86 1289
9126.76 1227
9127.66 1265
9128.56 1231
9129.46 1347
9130.37 1395
9131.27 1195
9132.17 1185
9133.07 1294
9133.97 1357
9134.88 1320
9135.78 1309
9136.68 1271
9137.58 1211
9138.49 1219
9139.39 1324
9140.29 1282
9141.19 1340
9142.10 1299
9143.00 1238
9143.90 1318
9144.80 1271
9145.71 1372
9146.61 1276
9147.51 1304
9148.42 1214
9149.32 1252
9150.22 1333
9151.12 1326
9152.03 1320
9152.93 1273
9153.83 1313
9154.74 1300
9155.64 1295
9156.54 1267
9157.45 1310
9158.35 1336
9159.25 1269
9160.16 1238
9161.06 1262
9161.96 1176
9162.87 1210
9163.77 1249
9164.68 1169
9165.58 1149
9166.48 1271
9167.39 1298
9168.29 1271
9169.19 1225
9170.10 1206
9171.00 1246
9171.91 1342
9172.81 1256
9173.72 1267
9174.62 1291
9175.52 1367
9176.43 1268
9177.33 1232
9178.24 1315
9179.14 1227
9180.05 1239
9180.95 1304
9181.85 1298
9182.76 1326
9183.66 1286
9184.57 1286
9185.47 1309
9186.38 1237
9187.28 1180
9188.19 1213
9189.09 1237
9190.00 1271
9190.90 1267
9191.81 1247
9192.71 1269
9193.62 1357
9194.52 1353
9195.43 1271
9196.33 1238
9197.24 1386
9198.14 1341
9199.05 1459
9199.96 1498
9200.86 1409
9201.77 1443
9202.67 1559
9203.58 1498
9204.48 1529
9205.39 1428
9206.29 1451
9207.20 1457
9208.11 1490
9209.01 1401
9209.92 1365
9210.82 1308
9211.73 1240
9212.64 1222
9213.54 1190
9214.45 1306
9215.35 1291
9216.26 1323
9217.17 1297
9218.07 1303
9218.98 1369
9219.89 1372
9220.79 1346
9221.70 1349
9222.61 1251
9223.51 1322
9224.42 1341
9225.33 1255
9226.23 1255
9227.14 1281
9228.05 1287
9228.95 1300
9229.86 1242
9230.77 1282
9231.67 1234
9232.58 1232
9233.49 1199
9234.40 1211
9235.30 1256
9236.21 1278
9237.12 1235
9238.02 1223
9238.93 1238
9239.84 1298
9240.75 1196
9241.65 1265
9242.56 1287
9243.47 1149
9244.38 1236
9245.28 1248
9246.19 1238
9247.10 1210
9248.01 1270
9248.92 1256
9249.82 1238
9250.73 1247
9251.64 1226
9252.55 1153
9253.46 1202
9254.36 1212
9255.27 1138
9256.18 1153
9257.09 1204
9258.00 1177
9258.90 1284
9259.81 1286
9260.72 1260
9261.63 1242
9262.54 1269
9263.45 1248
9264.36 1213
9265.26 1185
9266.17 1203
9267.08 1232
9267.99 1194
9268.90 1225
9269.81 1293
9270.72 1248
9271.63 1257
9272.54 1245
9273.44 1243
9274.35 1213
9275.26 1225
9276.17 1247
9277.08 1311
9277.99 1255
9278.90 1265
9279.81 1205
9280.72 1179
9281.63 1255
9282.54 1234
9283.45 1314
9284.36 1241
9285.27 1278
9286.18 1233
9287.09 1277
9288.00 1258
9288.91 1284
9289.82 1366
9290.73 1328
9291.64 1304
9292.55 1154
9293.46 1172
9294.37 1293
9295.28 1314
9296.19 1335
9297.10 1276
9298.01 1279
9298.92 1242
9299.83 1213
9300.74 1261
9301.65 1193
9302.56 1249
9303.47 1210
9304.38 1250
9305.29 1260
9306.20 1271
9307.11 1247
9308.02 1311
9308.93 1278
9309.84 1301
9310.75 1262
9311.67 1289
9312.58 1255
9313.49 1300
9314.40 1276
9315.31 1363
9316.22 1282
9317.13 1270
9318.04 1249
9318.95 1194
9319.87 1187
9320.78 1209
9321.69 1204
9322.60 1232
9323.51 1237
9324.42 1237
9325.34 1246
9326.25 1287
9327.16 1243
9328.07 1169
9328.98 1356
9329.89 1275
9330.81 1268
9331.72 1250
9332.63 1241
9333.54 1259
9334.45 1290
9335.37 1217
9336.28 1124
9337.19 1239
9338.10 1300
9339.01 1277
9339.93 1224
9340.84 1238
9341.75 1267
9342.66 1318
9343.58 1314
9344.49 1319
9345.40 1313
9346.31 1277
9347.23 1310
9348.14 1280
9349.05 1324
9349.97 1312
9350.88 1236
9351.79 1313
9352.70 1344
9353.62 1349
9354.53 1368
9355.44 1310
9356.36 1233
9357.27 1308
9358.18 1224
9359.10 1287
9360.01 1361
9360.92 1293
9361.84 1216
9362.75 1202
9363.66 1344
9364.58 1272
9365.49 1302
9366.40 1329
9367.32 1337
9368.23 1293
9369.15 1291
9370.06 1308
9370.97 1340
9371.89 1332
9372.80 1269
9373.71 1323
9374.63 1319
9375.54 1367
9376.46 1429
9377.37 1354
9378.29 1361
9379.20 1429
9380.11 1341
9381.03 1392
9381.94 1378
9382.86 1357
9383.77 1344
9384.69 1399
9385.60 1369
9386.51 1376
9387.43 1372
9388.34 1432
9389.26 1491
9390.17 1509
9391.09 1509
9392.00 1611
9392.92 1606
9393.83 1633
9394.75 1657
9395.66 1719
9396.58 1690
9397.49 1641
9398.41 1714
9399.32 1728
9400.24 1678
9401.15 1668
9402.07 1560
9402.99 1466
9403.90 1444
9404.82 1413
9405.73 1384
9406.65 1392
9407.56 1374
9408.48 1487
9409.39 1421
9410.31 1436
9411.23 1401
9412.14 1465
9413.06 1419
9413.97 1412
9414.89 1406
9415.81 1353
9416.72 1371
9417.64 1458
9418.55 1406
9419.47 1329
9420.39 1402
9421.30 1387
9422.22 1312
9423.14 1429
9424.05 1413
9424.97 1416
9425.89 1462
9426.80 1535
9427.72 1564
9428.64 1452
9429.55 1355
9430.47 1440
9431.39 1411
9432.30 1389
9433.22 1523
9434.14 1490
9435.05 1433
9435.97 1449
9436.89 1588
9437.80 1590
9438.72 1617
9439.64 1572
9440.56 1484
9441.47 1572
9442.39 1630
9443.31 1555
9444.23 1526
9445.14 1608
9446.06 1528
9446.98 1447
9447.90 1468
9448.81 1477
9449.73 1546
9450.65 1550
9451.57 1667
9452.48 1786
9453.40 1823
9454.32 2135
9455.24 2060
9456.16 2049
9457.07 2118
9457.99 2147
9458.91 2047
9459.83 2040
9460.75 1954
9461.66 1924
9462.58 1842
9463.50 1708
9464.42 1567
9465.34 1531
9466.26 1480
9467.18 1507
9468.09 1596
9469.01 1471
9469.93 1484
9470.85 1498
9471.77 1413
9472.69 1484
9473.61 1434
9474.53 1504
9475.44 1475
9476.36 1473
9477.28 1486
9478.20 1534
9479.12 1546
9480.04 1634
9480.96 1582
9481.88 1517
9482.80 1610
9483.72 1703
9484.64 1563
9485.56 1559
9486.47 1623
9487.39 1496
9488.31 1524
9489.23 1580
9490.15 1519
9491.07 1433
9491.99 1553
9492.91 1644
9493.83 1609
9494.75 1486
9495.67 1449
9496.59 1477
9497.51 1458
9498.43 1497
9499.35 1480
9500.27 1471
9501.19 1514
9502.11 1472
9503.03 1372
9503.95 1447
9504.87 1485
9505.79 1479
9506.71 1423
9507.64 1494
9508.56 1399
9509.48 1509
9510.40 1417
9511.32 1401
9512.24 1416
9513.16 1507
9514.08 1523
9515.00 1614
9515.92 1557
9516.84 1532
9517.76 1536
9518.68 1555
9519.61 1578
9520.53 1552
9521.45 1547
9522.37 1620
9523.29 1600
9524.21 1568
9525.13 1429
9526.05 1472
9526.98 1478
9527.90 1417
9528.82 1550
9529.74 1527
9530.66 1690
9531.58 1650
9532.51 1710
9533.43 1825
9534.35 1848
9535.27 1894
9536.19 1923
9537.11 2018
9538.04 1978
9538.96 1767
9539.88 1766
9540.80 1706
9541.73 1681
9542.65 1584
9543.57 1577
9544.49 1516
9545.41 1565
9546.34 1584
9547.26 1516
9548.18 1582
9549.10 1455
9550.03 1438
9550.95 1467
9551.87 1488
9552.79 1460
9553.72 1547
9554.64 1598
9555.56 1595
9556.49 1601
9557.41 1488
9558.33 1489
9559.25 1551
9560.18 1491
9561.10 1515
9562.02 1542
9562.95 1614
9563.87 1586
9564.79 1516
9565.72 1551
9566.64 1590
9567.56 1574
9568.49 1465
9569.41 1444
9570.33 1486
9571.26 1497
9572.18 1490
9573.11 1549
9574.03 1516
9574.95 1529
9575.88 1584
9576.80 1510
9577.72 1544
9578.65 1550
9579.57 1424
9580.50 1365
9581.42 1350
9582.34 1402
9583.27 1557
9584.19 1584
9585.12 1537
9586.04 1538
9586.97 1504
9587.89 1450
9588.81 1481
9589.74 1487
9590.66 1522
9591.59 1626
9592.51 1593
9593.44 1566
9594.36 1540
9595.29 1548
9596.21 1571
9597.14 1620
9598.06 1620
9598.99 1676
9599.91 1629
9600.84 1557
9601.76 1619
9602.69 1573
9603.61 1638
9604.54 1631
9605.46 1657
9606.39 1674
9607.31 1658
9608.24 1727
9609.16 1708
9610.09 1753
9611.01 1825
9611.94 1898
9612.87 1806
9613.79 1737
9614.72 1812
9615.64 1832
9616.57 1863
9617.49 1843
9618.42 1917
9619.35 1871
9620.27 1912
9621.20 1883
9622.12 1999
9623.05 2118
9623.98 2115
9624.90 2151
9625.83 2175
9626.76 2255
9627.68 2291
9628.61 2290
9629.53 2326
9630.46 2382
9631.39 2463
9632.31 2415
9633.24 2633
9634.17 2620
9635.09 2715
9636.02 2852
9636.95 2961
9637.87 3126
9638.80 3234
9639.73 3323
9640.65 3319
9641.58 3265
9642.51 3229
9643.44 3325
9644.36 3250
9645.29 3282
9646.22 3448
9647.14 3477
9648.07 3533
9649.00 3750
9649.93 4221
9650.85 4628
9651.78 5066
9652.71 5359
9653.64 5223
9654.56 5094
9655.49 4782
9656.42 4534
9657.35 4008
9658.27 3736
9659.20 3492
9660.13 3168
9661.06 2983
9661.99 2808
9662.91 2741
9663.84 2661
9664.77 2524
9665.70 2536
9666.63 2545
9667.56 2624
9668.48 2643
9669.41 2543
9670.34 2438
9671.27 2369
9672.20 2503
9673.13 2373
9674.05 2535
9674.98 2430
9675.91 2363
9676.84 2410
9677.77 2462
9678.70 2537
9679.63 2621
9680.56 2563
9681.48 2546
9682.41 2554
9683.34 2468
9684.27 2543
9685.20 2550
9686.13 2490
9687.06 2610
9687.99 2597
9688.92 2641
9689.85 2656
9690.78 2636
9691.71 2601
9692.63 2794
9693.56 2917
9694.49 3011
9695.42 2973
9696.35 2718
9697.28 2830
9698.21 2855
9699.14 2889
9700.07 2763
9701.00 2784
9701.93 2737
9702.86 2763
9703.79 2668
9704.72 2593
9705.65 2567
9706.58 2516
9707.51 2363
9708.44 2352
9709.37 2395
9710.30 2296
9711.23 2164
9712.16 2265
9713.09 2233
9714.02 2197
9714.95 2151
9715.89 2114
9716.82 2116
9717.75 2079
9718.68 2066
9719.61 2075
9720.54 1961
9721.47 1940
9722.40 1991
9723.33 1998
9724.26 2121
9725.19 2034
9726.12 2033
9727.06 2103
9727.99 2007
9728.92 2095
9729.85 2057
9730.78 2092
9731.71 2079
9732.64 1934
9733.57 2015
9734.51 2017
9735.44 2023
9736.37 2074
9737.30 1994
9738.23 1956
9739.16 1894
9740.10 1827
9741.03 1813
9741.96 1882
9742.89 1877
9743.82 1855
9744.75 1945
9745.69 1953
9746.62 1967
9747.55 1890
9748.48 1874
9749.41 1833
9750.35 1886
9751.28 1825
9752.21 1855
9753.14 1823
9754.08 1822
9755.01 1897
9755.94 1836
9756.87 1771
9757.81 1829
9758.74 1808
9759.67 1867
9760.60 1973
9761.54 1874
9762.47 1926
9763.40 1870
9764.34 1818
9765.27 1772
9766.20 1772
9767.13 1850
9768.07 2001
9769.00 1867
9769.93 1949
9770.87 1861
9771.80 1795
9772.73 1957
9773.67 1924
9774.60 1852
9775.53 1904
9776.47 1917
9777.40 1893
9778.33 1886
9779.27 1872
9780.20 1962
9781.14 1969
9782.07 2008
9783.00 2076
9783.94 2052
9784.87 2143
9785.80 2132
9786.74 2146
9787.67 2136
9788.61 2166
9789.54 2142
9790.47 2048
9791.41 1950
9792.34 1952
9793.28 1936
9794.21 1993
9795.15 1841
9796.08 1923
9797.01 1884
9797.95 1949
9798.88 1946
9799.82 1954
9800.75 2024
9801.69 2049
9802.62 1963
9803.56 1966
9804.49 2059
9805.43 1957
9806.36 1851
9807.30 1889
9808.23 1859
9809.17 1703
9810.10 1633
9811.04 1628
9811.97 1710
9812.91 1654
9813.84 1612
9814.78 1536
9815.71 1662
9816.65 1627
9817.58 1656
9818.52 1527
9819.46 1630
9820.39 1687
9821.33 1592
9822.26 1571
9823.20 1534
9824.13 1603
9825.07 1650
9826.00 1531
9826.94 1492
9827.88 1570
9828.81 1577
9829.75 1483
9830.68 1496
9831.62 1533
9832.56 1557
9833.49 1540
9834.43 1485
9835.37 1471
9836.30 1620
9837.24 1552
9838.17 1558
9839.11 1520
9840.05 1602
9840.98 1536
9841.92 1538
9842.86 1627
9843.79 1711
9844.73 1771
9845.67 1565
9846.60 1531
9847.54 1537
9848.48 1522
9849.42 1464
9850.35 1495
9851.29 1575
9852.23 1460
9853.16 1587
9854.10 1564
9855.04 1575
9855.98 1546
9856.91 1502
9857.85 1611
9858.79 1492
9859.72 1486
9860.66 1531
9861.60 1604
9862.54 1577
9863.47 1605
9864.41 1543
9865.35 1563
9866.29 1516
9867.23 1570
9868.16 1584
9869.10 1711
9870.04 1572
9870.98 1479
9871.92 1612
9872.85 1643
9873.79 1629
9874.73 1619
9875.67 1615
9876.61 1683
9877.54 1605
9878.48 1615
9879.42 1627
9880.36 1650
9881.30 1755
9882.24 1716
9883.18 1667
9884.11 1729
9885.05 1552
9885.99 1572
9886.93 1642
9887.87 1658
9888.81 1530
9889.75 1557
9890.69 1674
9891.62 1705
9892.56 1651
9893.50 1622
9894.44 1593
9895.38 1647
9896.32 1575
9897.26 1608
9898.20 1465
9899.14 1530
9900.08 1554
9901.02 1616
9901.96 1634
9902.90 1562
9903.83 1591
9904.77 1652
9905.71 1656
9906.65 1673
9907.59 1592
9908.53 1736
9909.47 1802
9910.41 1717
9911.35 1745
9912.29 1801
9913.23 1775
9914.17 1789
9915.11 1795
9916.05 1779
9916.99 1759
9917.93 1799
9918.87 1745
9919.81 1740
9920.75 1873
9921.69 1889
9922.64 1851
9923.58 1988
9924.52 2179
9925.46 2341
9926.40 2826
9927.34 3233
9928.28 3792
9929.22 3900
9930.16 4096
9931.10 4200
9932.04 4069
9932.98 3803
9933.92 3445
9934.87 3093
9935.81 2974
9936.75 2628
9937.69 2303
9938.63 2197
9939.57 2098
9940.51 1907
9941.45 1897
9942.39 1907
9943.34 1813
9944.28 1778
9945.22 1672
9946.16 1698
9947.10 1679
9948.04 1720
9948.99 1661
9949.93 1619
9950.87 1500
9951.81 1560
9952.75 1573
9953.69 1513
9954.64 1526
9955.58 1545
9956.52 1507
9957.46 1526
9958.41 1465
9959.35 1491
9960.29 1497
9961.23 1497
9962.17 1446
9963.12 1418
9964.06 1551
9965.00 1508
9965.94 1551
9966.89 1513
9967.83 1463
9968.77 1554
9969.71 1483
9970.66 1485
9971.60 1438
9972.54 1436
9973.49 1353
9974.43 1322
9975.37 1258
9976.31 1411
9977.26 1376
9978.20 1340
9979.14 1317
9980.09 1302
9981.03 1325
9981.97 1379
9982.92 1379
9983.86 1365
9984.80 1434
9985.75 1403
9986.69 1397
9987.63 1321
9988.58 1337
9989.52 1401
9990.46 1350
9991.41 1345
9992.35 1367
9993.30 1408
9994.24 1448
9995.18 1404
9996.13 1436
9997.07 1451
9998.02 1399
9998.96 1344
9999.90 1440
10000.85 1470
10001.79 1455
10002.74 1418
10003.68 1424
10004.62 1503
10005.57 1500
10006.51 1422
10007.46 1441
10008.40 1432
10009.35 1424
10010.29 1474
10011.24 1466
10012.18 1448
10013.13 1414
10014.07 1421
10015.01 1437
10015.96 1427
10016.90 1400
10017.85 1366
10018.79 1408
10019.74 1429
10020.68 1354
10021.63 1342
10022.58 1332
10023.52 1352
10024.47 1386
10025.41 1373
10026.36 1339
10027.30 1363
10028.25 1344
10029.19 1308
10030.14 1305
10031.08 1329
10032.03 1339
10032.98 1291
10033.92 1246
10034.87 1292
10035.81 1272
10036.76 1270
10037.70 1317
10038.65 1251
10039.60 1242
10040.54 1275
10041.49 1258
10042.43 1174
10043.38 1206
10044.33 1224
10045.27 1192
10046.22 1175
10047.17 1180
10048.11 1226
10049.06 1259
10050.00 1189
10050.95 1138
10051.90 1140
10052.84 1193
10053.79 1170
10054.74 1207
10055.68 1204
10056.63 1221
10057.58 1195
10058.52 1194
10059.47 1280
10060.42 1185
10061.37 1251
10062.31 1177
10063.26 1190
10064.21 1215
10065.15 1218
10066.10 1163
10067.05 1212
10068.00 1202
10068.94 1144
10069.89 1225
10070.84 1220
10071.79 1181
10072.73 1176
10073.68 1182
10074.63 1165
10075.58 1222
10076.52 1336
10077.47 1207
10078.42 1213
10079.37 1257
10080.32 1137
10081.26 1082
10082.21 1190
10083.16 1237
10084.11 1160
10085.06 1147
10086.00 1159
10086.95 1175
10087.90 1144
10088.85 1207
10089.80 1177
10090.75 1102
10091.69 1164
10092.64 1159
10093.59 1131
10094.54 1130
10095.49 1134
10096.44 1231
10097.39 1203
10098.33 1204
10099.28 1173
10100.23 1224
10101.18 1169
10102.13 1105
10103.08 1198
10104.03 1245
10104.98 1193
10105.93 1171
10106.87 1188
10107.82 1086
10108.77 1108
10109.72 1195
10110.67 1196
10111.62 1186
10112.57 1142
10113.52 1160
10114.47 1142
10115.42 1069
10116.37 1069
10117.32 1149
10118.27 1132
10119.22 1079
10120.17 1097
10121.12 1135
10122.07 1129
10123.02 1075
10123.97 1134
10124.92 1077
10125.87 1052
10126.82 1072
10127.77 1073
10128.72 1073
10129.67 1124
10130.62 1124
10131.57 1115
10132.52 1008
10133.47 1077
10134.42 1095
10135.37 1088
10136.32 1083
10137.27 1094
10138.22 1086
10139.17 1135
10140.12 1064
10141.07 1085
10142.02 1121
10142.98 1090
10143.93 1074
10144.88 1070
10145.83 1049
10146.78 1020
10147.73 1098
10148.68 1080
10149.63 1033
10150.58 1172
10151.54 1076
10152.49 1103
10153.44 1119
10154.39 1104
10155.34 1047
10156.29 1084
10157.24 1127
10158.20 1098
10159.15 1158
10160.10 1074
10161.05 1049
10162.00 1136
10162.95 1105
10163.91 1085
10164.86 1074
10165.81 1104
10166.76 1131
10167.71 1074
10168.67 1074
10169.62 1097
10170.57 1169
10171.52 1101
10172.47 1219
10173.43 1137
10174.38 1141
10175.33 1168
10176.28 1183
10177.24 1222
10178.19 1132
10179.14 1147
10180.09 1047
10181.05 1063
10182.00 1082
10182.95 1074
10183.90 1028
10184.86 1071
10185.81 1121
10186.76 1166
10187.72 1109
10188.67 1140
10189.62 1067
10190.58 1089
10191.53 1075
10192.48 1000
10193.43 1062
10194.39 1100
10195.34 1063
10196.29 1132
10197.25 1128
10198.20 1119
10199.16 1156
10200.11 1125
10201.06 1139
10202.02 1098
10202.97 1154
10203.92 1175
10204.88 1114
10205.83 1220
10206.78 1235
10207.74 1180
10208.69 1209
10209.65 1272
10210.60 1259
10211.55 1262
10212.51 1285
10213.46 1281
10214.42 1208
10215.37 1179
10216.33 1229
10217.28 1125
10218.23 1110
10219.19 1131
10220.14 1063
10221.10 1051
10222.05 1092
10223.01 1148
10223.96 1049
10224.92 1107
10225.87 1065
10226.83 1048
10227.78 1128
10228.74 1098
10229.69 1066
10230.65 1072
10231.60 1031
10232.56 1041
10233.51 1084
10234.47 1111
10235.42 1196
10236.38 1170
10237.33 1199
10238.29 1126
10239.24 1110
10240.20 1143
10241.15 1185
10242.11 1194
10243.06 1185
10244.02 1150
10244.98 1187
10245.93 1128
10246.89 1046
10247.84 1095
10248.80 1078
10249.75 1123
10250.71 1110
10251.67 1085
10252.62 1028
10253.58 989
10254.53 1007
10255.49 1057
10256.45 1045
10257.40 1070
10258.36 1085
10259.32 1142
10260.27 1053
10261.23 1003
10262.18 1009
10263.14 1047
10264.10 993
10265.05 1081
10266.01 1041
10266.97 994
10267.92 1087
10268.88 1090
10269.84 1038
10270.79 1008
10271.75 1107
10272.71 1018
10273.67 1074
10274.62 1012
10275.58 1056
10276.54 1015
10277.49 989
10278.45 994
10279.41 1042
10280.37 1073
10281.32 1101
10282.28 1034
10283.24 1042
10284.19 1047
10285.15 1026
10286.11 997
10287.07 987
10288.03 937
10288.98 954
10289.94 1026
10290.90 1029
10291.86 1051
10292.81 1039
10293.77 1032
10294.73 1004
10295.69 1006
10296.65 1035
10297.60 1068
10298.56 1036
10299.52 961
10300.48 997
10301.44 978
10302.40 1000
10303.35 978
10304.31 996
10305.27 1037
10306.23 1099
10307.19 1024
10308.15 998
10309.10 1038
10310.06 1045
10311.02 1030
10311.98 1081
10312.94 985
10313.90 1016
10314.86 1043
10315.82 1000
10316.78 987
10317.73 969
10318.69 1009
10319.65 976
10320.61 970
10321.57 1042
10322.53 999
10323.49 1012
10324.45 999
10325.41 1042
10326.37 1036
10327.33 1034
10328.29 987
10329.25 1001
10330.21 923
10331.17 1018
10332.13 1025
10333.09 946
10334.04 982
10335.00 911
10335.96 929
10336.92 1011
10337.88 1010
10338.84 986
10339.80 1029
10340.76 995
10341.72 988
10342.68 1018
10343.65 971
10344.61 986
10345.57 1021
10346.53 977
10347.49 1030
10348.45 1043
10349.41 1021
10350.37 994
10351.33 1030
10352.29 1037
10353.25 1007
10354.21 1031
10355.17 1012
10356.13 991
10357.09 1067
10358.05 1046
10359.02 1016
10359.98 995
10360.94 910
10361.90 1032
10362.86 951
10363.82 1040
10364.78 1037
10365.74 1029
10366.70 1030
10367.67 979
10368.63 1073
10369.59 983
10370.55 1017
10371.51 1022
10372.47 961
10373.43 974
10374.40 933
10375.36 1019
10376.32 1060
10377.28 988
10378.24 970
10379.21 1021
10380.17 1053
10381.13 1024
10382.09 1021
10383.05 946
10384.02 975
10384.98 982
10385.94 1081
10386.90 1057
10387.86 1035
10388.83 1047
10389.79 980
10390.75 985
10391.71 1029
10392.68 1061
10393.64 985
10394.60 970
10395.56 993
10396.53 1002
10397.49 1033
10398.45 1066
10399.42 1078
10400.38 1035
10401.34 1053
10402.30 1017
10403.27 1083
10404.23 1175
10405.19 1130
10406.16 1034
10407.12 1209
10408.08 1178
10409.05 1099
10410.01 1143
10410.97 1182
10411.94 1123
10412.90 1195
10413.86 1236
10414.83 1241
10415.79 1373
10416.75 1322
10417.72 1388
10418.68 1474
10419.65 1678
10420.61 1774
10421.57 1982
10422.54 1927
10423.50 2029
10424.46 1820
10425.43 1855
10426.39 1660
10427.36 1535
10428.32 1522
10429.29 1386
10430.25 1310
10431.21 1178
10432.18 1121
10433.14 1080
10434.11 1181
10435.07 1124
10436.04 1089
10437.00 1093
10437.97 1108
10438.93 1152
10439.90 1072
10440.86 1058
10441.82 1063
10442.79 1137
10443.75 1024
10444.72 1069
10445.68 1017
10446.65 1035
10447.61 1071
10448.58 1062
10449.54 1005
10450.51 1000
10451.48 1034
10452.44 1062
10453.41 997
10454.37 1015
10455.34 1008
10456.30 1027
10457.27 1025
10458.23 1040
10459.20 1023
10460.16 1022
10461.13 1012
10462.10 1096
10463.06 1027
10464.03 979
10464.99 1084
10465.96 1106
10466.93 1037
10467.89 923
10468.86 899
10469.82 1003
10470.79 948
10471.76 1022
10472.72 994
10473.69 878
10474.65 984
10475.62 999
10476.59 939
10477.55 1029
10478.52 987
10479.49 1004
10480.45 1022
10481.42 1064
10482.39 987
10483.35 976
10484.32 1002
10485.29 1026
10486.25 989
10487.22 990
10488.19 991
10489.15 994
10490.12 991
10491.09 1005
10492.06 1010
10493.02 1031
10493.99 962
10494.96 1025
10495.92 999
10496.89 971
10497.86 975
10498.83 1007
10499.79 1024
10500.76 953
10501.73 1006
10502.70 1060
10503.66 1048
10504.63 1018
10505.60 1010
10506.57 1035
10507.54 1060
10508.50 988
10509.47 1017
10510.44 987
10511.41 1001
10512.38 981
10513.34 978
10514.31 933
10515.28 936
10516.25 994
10517.22 996
10518.19 1037
10519.15 989
10520.12 968
10521.09 982
10522.06 938
10523.03 897
10524.00 930
10524.96 925
10525.93 950
10526.90 908
10527.87 909
10528.84 950
10529.81 918
10530.78 877
10531.75 940
10532.72 922
10533.68 879
10534.65 935
10535.62 895
10536.59 1001
10537.56 917
10538.53 928
10539.50 969
10540.47 965
10541.44 876
10542.41 900
10543.38 882
10544.35 947
10545.32 921
10546.29 935
10547.26 928
10548.23 1026
10549.20 904
10550.17 898
10551.13 968
10552.10 937
10553.07 938
10554.04 911
10555.01 912
10555.98 928
10556.96 903
10557.93 961
10558.90 965
10559.87 945
10560.84 990
10561.81 1025
10562.78 962
10563.75 973
10564.72 951
10565.69 977
10566.66 954
10567.63 1001
10568.60 1008
10569.57 971
10570.54 983
10571.51 942
10572.48 994
10573.45 954
10574.42 874
10575.40 870
10576.37 966
10577.34 971
10578.31 965
10579.28 965
10580.25 984
10581.22 994
10582.19 889
10583.17 946
10584.14 992
10585.11 950
10586.08 945
10587.05 1000
10588.02 921
10588.99 908
10589.97 949
10590.94 929
10591.91 957
10592.88 1009
10593.85 969
10594.82 968
10595.80 980
10596.77 991
10597.74 956
10598.71 924
10599.68 990
10600.66 979
10601.63 899
10602.60 885
10603.57 903
10604.55 936
10605.52 934
10606.49 950
10607.46 1023
10608.44 994
10609.41 953
10610.38 880
10611.35 911
10612.33 878
10613.30 874
10614.27 848
10615.24 873
10616.22 864
10617.19 899
10618.16 865
10619.14 864
10620.11 873
10621.08 891
10622.05 928
10623.03 987
10624.00 961
10624.97 907
10625.95 994
10626.92 963
10627.89 939
10628.87 933
10629.84 901
10630.81 835
10631.79 942
10632.76 903
10633.74 821
10634.71 896
10635.68 868
10636.66 886
10637.63 907
10638.60 886
10639.58 938
10640.55 908
10641.53 920
10642.50 924
10643.47 898
10644.45 933
10645.42 937
10646.40 866
10647.37 902
10648.35 892
10649.32 874
10650.29 827
10651.27 953
10652.24 911
10653.22 854
10654.19 809
10655.17 928
10656.14 901
10657.12 905
10658.09 867
10659.07 776
10660.04 793
10661.02 796
10661.99 817
10662.97 797
10663.94 853
10664.92 851
10665.89 867
10666.87 896
10667.84 843
10668.82 861
10669.79 890
10670.77 831
10671.74 853
10672.72 872
10673.69 886
10674.67 857
10675.65 914
10676.62 914
10677.60 890
10678.57 874
10679.55 823
10680.52 794
10681.50 825
10682.48 834
10683.45 861
10684.43 882
10685.40 868
10686.38 848
10687.36 900
10688.33 842
10689.31 939
10690.28 914
10691.26 841
10692.24 825
10693.21 812
10694.19 826
10695.17 848
10696.14 860
10697.12 925
10698.10 856
10699.07 794
10700.05 766
10701.03 793
10702.00 840
10702.98 854
10703.96 824
10704.93 850
10705.91 838
10706.89 795
10707.86 798
10708.84 803
10709.82 825
10710.80 850
10711.77 789
10712.75 907
10713.73 855
10714.70 787
10715.68 798
10716.66 843
10717.64 819
10718.61 812
10719.59 789
10720.57 752
10721.55 851
10722.53 898
10723.50 858
10724.48 875
10725.46 853
10726.44 825
10727.41 824
10728.39 808
10729.37 890
10730.35 858
10731.33 847
10732.31 906
10733.28 776
10734.26 807
10735.24 840
10736.22 839
10737.20 823
10738.17 845
10739.15 874
10740.13 814
10741.11 825
10742.09 776
10743.07 839
10744.05 771
10745.03 816
10746.00 882
10746.98 807
10747.96 764
10748.94 786
10749.92 826
10750.90 835
10751.88 801
10752.86 826
10753.84 803
10754.82 826
10755.79 803
10756.77 782
10757.75 765
10758.73 788
10759.71 742
10760.69 740
10761.67 760
10762.65 806
10763.63 805
10764.61 808
10765.59 792
10766.57 774
10767.55 815
10768.53 840
10769.51 847
10770.49 806
10771.47 815
10772.45 875
10773.43 812
10774.41 824
10775.39 776
10776.37 823
10777.35 845
10778.33 793
10779.31 764
10780.29 781
10781.27 894
10782.25 862
10783.23 862
10784.21 892
10785.19 813
10786.17 853
10787.15 861
10788.13 786
10789.12 914
10790.10 871
10791.08 749
10792.06 762
10793.04 775
10794.02 860
10795.00 792
10795.98 754
10796.96 780
10797.94 861
10798.93 820
10799.91 818
10800.89 775
10801.87 837
10802.85 779
10803.83 815
10804.81 841
10805.80 817
10806.78 832
10807.76 788
10808.74 806
10809.72 815
10810.70 848
10811.69 831
10812.67 793
10813.65 765
10814.63 821
10815.61 836
10816.59 829
10817.58 777
10818.56 791
10819.54 856
10820.52 822
10821.51 825
10822.49 828
10823.47 805
10824.45 787
10825.43 801
10826.42 805
10827.40 809
10828.38 812
10829.37 760
10830.35 749
10831.33 840
10832.31 822
10833.30 780
10834.28 768
10835.26 820
10836.24 834
10837.23 874
10838.21 856
10839.19 837
10840.18 819
10841.16 829
10842.14 798
10843.13 812
10844.11 807
10845.09 841
10846.08 863
10847.06 818
10848.04 756
10849.03 804
10850.01 808
10850.99 836
10851.98 827
10852.96 804
10853.94 828
10854.93 835
10855.91 841
10856.90 871
10857.88 857
10858.86 872
10859.85 864
10860.83 842
10861.82 788
10862.80 798
10863.78 793
10864.77 828
10865.75 776
10866.74 808
10867.72 883
10868.71 870
10869.69 867
10870.67 820
10871.66 836
10872.64 818
10873.63 786
10874.61 836
10875.60 830
10876.58 894
10877.57 915
10878.55 871
10879.54 852
10880.52 830
10881.51 881
10882.49 860
10883.48 888
10884.46 838
10885.45 843
10886.43 840
10887.42 888
10888.40 878
10889.39 876
10890.37 935
10891.36 1010
10892.34 1016
10893.33 935
10894.32 916
10895.30 894
10896.29 833
10897.27 918
10898.26 869
10899.24 912
10900.23 888
10901.22 828
10902.20 869
10903.19 899
10904.17 919
10905.16 906
10906.15 880
10907.13 858
10908.12 912
10909.10 943
10910.09 928
10911.08 960
10912.06 890
10913.05 927
10914.04 900
10915.02 849
10916.01 966
10917.00 1002
10917.98 867
10918.97 875
10919.96 893
10920.94 866
10921.93 872
10922.92 909
10923.90 917
10924.89 936
10925.88 955
10926.86 898
10927.85 909
10928.84 910
10929.82 952
10930.81 898
10931.80 866
10932.79 908
10933.77 900
10934.76 860
10935.75 825
10936.74 885
10937.72 911
10938.71 900
10939.70 929
10940.69 937
10941.67 936
10942.66 917
10943.65 994
10944.64 1014
10945.63 967
10946.61 920
10947.60 921
10948.59 974
10949.58 970
10950.57 954
10951.55 999
10952.54 975
10953.53 923
10954.52 983
10955.51 947
10956.49 946
10957.48 1063
10958.47 1027
10959.46 1025
10960.45 1130
10961.44 1111
10962.43 1024
10963.41 1064
10964.40 1059
10965.39 1013
10966.38 998
10967.37 1000
10968.36 1013
10969.35 993
10970.34 998
10971.33 968
10972.31 976
10973.30 1024
10974.29 927
10975.28 941
10976.27 991
10977.26 1064
10978.25 908
10979.24 995
10980.23 1003
10981.22 1005
10982.21 1045
10983.20 966
10984.19 982
10985.18 954
10986.17 1012
10987.16 1038
10988.15 1059
10989.14 996
10990.13 1082
10991.12 982
10992.11 941
10993.10 963
10994.09 1003
10995.08 1017
10996.07 1024
10997.06 1055
10998.05 1154
10999.04 1091
11000.03 1114
11001.02 1245
11002.01 1238
11003.00 1183
11003.99 1271
11004.98 1277
11005.97 1286
11006.96 1296
11007.95 1250
11008.94 1170
11009.93 1048
11010.92 1081
11011.91 1042
11012.91 971
11013.90 1011
11014.89 958
11015.88 1003
11016.87 938
11017.86 926
11018.85 952
11019.84 907
11020.83 984
11021.83 968
11022.82 892
11023.81 904
11024.80 940
11025.79 920
11026.78 940
11027.77 914
11028.77 887
11029.76 872
11030.75 962
11031.74 911
11032.73 855
11033.72 927
11034.72 955
11035.71 911
11036.70 906
11037.69 924
11038.68 919
11039.68 961
11040.67 871
11041.66 892
11042.65 824
11043.65 881
11044.64 887
11045.63 964
11046.62 859
11047.62 823
11048.61 819
11049.60 838
11050.59 923
11051.59 939
11052.58 819
11053.57 821
11054.56 843
11055.56 843
11056.55 868
11057.54 890
11058.54 834
11059.53 838
11060.52 821
11061.51 840
11062.51 908
11063.50 863
11064.49 815
11065.49 875
11066.48 874
11067.47 852
11068.47 769
11069.46 878
11070.45 898
11071.45 881
11072.44 891
11073.44 887
11074.43 907
11075.42 908
11076.42 877
11077.41 907
11078.40 866
11079.40 919
11080.39 849
11081.39 791
11082.38 882
11083.37 872
11084.37 847
11085.36 840
11086.36 863
11087.35 837
11088.35 844
11089.34 856
11090.33 837
11091.33 872
11092.32 937
11093.32 927
11094.31 856
11095.31 848
11096.30 851
11097.30 836
11098.29 783
11099.29 802
11100.28 858
11101.28 839
11102.27 827
11103.27 828
11104.26 823
11105.26 804
11106.25 844
11107.25 880
11108.24 804
11109.24 856
11110.23 845
11111.23 857
11112.22 835
11113.22 793
11114.21 804
11115.21 810
11116.20 867
11117.20 826
11118.20 841
11119.19 847
11120.19 808
11121.18 859
11122.18 879
11123.17 814
11124.17 851
11125.17 881
11126.16 871
11127.16 941
11128.15 861
11129.15 891
11130.15 908
11131.14 923
11132.14 850
11133.14 955
11134.13 894
11135.13 904
11136.13 831
11137.12 828
11138.12 854
11139.11 905
11140.11 858
11141.11 828
11142.10 852
11143.10 888
11144.10 891
11145.10 873
11146.09 912
11147.09 955
11148.09 916
11149.08 926
11150.08 895
11151.08 947
11152.07 953
11153.07 903
11154.07 925
11155.07 908
11156.06 950
11157.06 883
11158.06 810
11159.06 849
11160.05 851
11161.05 849
11162.05 828
11163.05 903
11164.04 774
11165.04 830
11166.04 818
11167.04 860
11168.04 822
11169.03 767
11170.03 827
11171.03 862
11172.03 787
11173.03 767
11174.02 808
11175.02 841
11176.02 817
11177.02 825
11178.02 832
11179.02 812
11180.01 843
11181.01 870
11182.01 792
11183.01 863
11184.01 883
11185.01 841
11186.00 853
11187.00 818
11188.00 824
11189.00 816
11190.00 830
11191.00 817
11192.00 818
11193.00 775
11194.00 811
11195.00 833
11195.99 823
11196.99 873
11197.99 819
11198.99 875
11199.99 805
11200.99 818
11201.99 833
11202.99 809
11203.99 836
11204.99 862
11205.99 804
11206.99 791
11207.99 791
11208.99 792
11209.99 847
11210.99 853
11211.99 774
11212.99 738
11213.99 829
11214.99 851
11215.99 824
11216.99 809
11217.99 775
11218.99 839
11219.99 835
11220.99 834
11221.99 839
11222.99 901
11223.99 853
11224.99 863
11225.99 810
11226.99 864
11227.99 760
11228.99 853
11229.99 794
11230.99 763
11231.99 776
11232.99 803
11233.99 825
11235.00 878
11236.00 824
11237.00 857
11238.00 861
11239.00 775
11240.00 785
11241.00 818
11242.00 797
11243.00 783
11244.01 834
11245.01 801
11246.01 801
11247.01 808
11248.01 829
11249.01 813
11250.01 814
11251.02 876
11252.02 845
11253.02 846
11254.02 882
11255.02 842
11256.02 895
11257.03 855
11258.03 877
11259.03 812
11260.03 849
11261.03 760
11262.04 745
11263.04 810
11264.04 831
11265.04 889
11266.05 859
11267.05 809
11268.05 866
11269.05 882
11270.05 918
11271.06 908
11272.06 864
11273.06 893
11274.07 901
11275.07 857
11276.07 912
11277.07 901
11278.08 994
11279.08 947
11280.08 940
11281.08 998
11282.09 1018
11283.09 1048
11284.09 972
11285.10 975
11286.10 952
11287.10 906
11288.11 925
11289.11 888
11290.11 896
11291.12 864
11292.12 928
11293.12 910
11294.13 886
11295.13 842
11296.13 808
11297.14 776
11298.14 833
11299.15 854
11300.15 887
11301.15 930
11302.16 787
11303.16 806
11304.16 812
11305.17 786
11306.17 821
11307.18 853
11308.18 869
11309.19 843
11310.19 866
11311.19 827
11312.20 899
11313.20 879
11314.21 862
11315.21 882
11316.22 824
11317.22 790
11318.23 825
11319.23 896
11320.23 943
11321.24 866
11322.24 878
11323.25 876
11324.25 828
11325.26 843
11326.26 787
11327.27 797
11328.27 876
11329.28 878
11330.28 896
11331.29 829
11332.29 741
11333.30 784
11334.30 831
11335.31 756
11336.32 815
11337.32 759
11338.33 814
11339.33 817
11340.34 818
11341.34 734
11342.35 761
11343.35 819
11344.36 871
11345.37 780
11346.37 803
11347.38 793
11348.38 864
11349.39 826
11350.40 816
11351.40 818
11352.41 743
11353.41 842
11354.42 828
11355.43 777
11356.43 741
11357.44 772
11358.45 814
11359.45 806
11360.46 777
11361.46 749
11362.47 815
11363.48 843
11364.48 838
11365.49 802
11366.50 837
11367.51 848
11368.51 845
11369.52 825
11370.53 818
11371.53 754
11372.54 821
11373.55 770
11374.55 736
11375.56 757
11376.57 736
11377.58 807
11378.58 768
11379.59 829
11380.60 791
11381.60 775
11382.61 824
11383.62 807
11384.63 736
11385.63 784
11386.64 751
11387.65 816
11388.66 837
11389.67 736
11390.67 765
11391.68 817
11392.69 803
11393.70 812
11394.71 847
11395.71 879
11396.72 820
11397.73 790
11398.74 816
11399.75 763
11400.75 822
11401.76 833
11402.77 830
11403.78 787
11404.79 763
11405.80 766
11406.80 777
11407.81 814
11408.82 818
11409.83 768
11410.84 766
11411.85 841
11412.86 875
11413.87 777
11414.87 802
11415.88 787
11416.89 819
11417.90 813
11418.91 828
11419.92 800
11420.93 798
11421.94 754
11422.95 795
11423.96 824
11424.97 774
11425.98 748
11426.98 784
11427.99 823
11429.00 814
11430.01 850
11431.02 753
11432.03 803
11433.04 803
11434.05 768
11435.06 811
11436.07 831
11437.08 851
11438.09 796
11439.10 765
11440.11 771
11441.12 824
11442.13 795
11443.14 776
11444.15 798
11445.16 832
11446.17 766
11447.18 794
11448.19 758
11449.20 833
11450.21 757
11451.22 761
11452.23 834
11453.25 848
11454.26 832
11455.27 833
11456.28 799
11457.29 820
11458.30 838
11459.31 839
11460.32 843
11461.33 817
11462.34 833
11463.35 797
11464.36 838
11465.38 851
11466.39 864
11467.40 832
11468.41 803
11469.42 843
11470.43 899
11471.44 892
11472.46 801
11473.47 912
11474.48 833
11475.49 859
11476.50 843
11477.51 820
11478.52 845
11479.54 802
11480.55 821
11481.56 828
11482.57 840
11483.58 852
11484.60 890
11485.61 791
11486.62 830
11487.63 845
11488.64 850
11489.66 932
11490.67 920
11491.68 905
11492.69 905
11493.71 898
11494.72 905
11495.73 848
11496.74 898
11497.76 969
11498.77 923
11499.78 928
11500.79 905
11501.81 928
11502.82 903
11503.83 946
11504.84 1008
11505.86 920
11506.87 893
11507.88 927
11508.90 892
11509.91 858
11510.92 910
11511.94 893
11512.95 931
11513.96 906
11514.98 869
11515.99 922
11517.00 886
11518.02 1046
11519.03 937
11520.04 908
11521.06 931
11522.07 916
11523.08 918
11524.10 868
11525.11 919
11526.13 959
11527.14 913
11528.15 922
11529.17 913
11530.18 994
11531.20 999
11532.21 926
11533.22 910
11534.24 910
11535.25 941
11536.27 979
11537.28 965
11538.29 952
11539.31 917
11540.32 972
11541.34 1005
11542.35 1035
11543.37 979
11544.38 998
11545.40 987
11546.41 933
11547.43 987
11548.44 967
11549.46 993
11550.47 953
11551.49 964
11552.50 965
11553.52 955
11554.53 955
11555.55 966
11556.56 1052
11557.58 1087
11558.59 1026
11559.61 1093
11560.62 1105
11561.64 1031
11562.65 1002
11563.67 1054
11564.68 1122
11565.70 1140
11566.71 1114
11567.73 1118
11568.75 1020
11569.76 1064
11570.78 1057
11571.79 1166
11572.81 1155
11573.83 1131
11574.84 1147
11575.86 1130
11576.87 1134
11577.89 1186
11578.91 1163
11579.92 1175
11580.94 1190
11581.95 1242
11582.97 1258
11583.99 1193
11585.00 1239
11586.02 1339
11587.04 1351
11588.05 1388
11589.07 1494
11590.09 1406
11591.10 1505
11592.12 1514
11593.14 1450
11594.15 1453
11595.17 1463
11596.19 1453
11597.20 1522
11598.22 1619
11599.24 1614
11600.25 1718
11601.27 1852
11602.29 1998
11603.31 2047
11604.32 2025
11605.34 2222
11606.36 2338
11607.38 2389
11608.39 2370
11609.41 2210
11610.43 2198
11611.45 2162
11612.46 1967
11613.48 1967
11614.50 1907
11615.52 1886
11616.53 1794
11617.55 1792
11618.57 1773
11619.59 1790
11620.61 1802
11621.62 1871
11622.64 1809
11623.66 1758
11624.68 1748
11625.70 1805
11626.71 1797
11627.73 1886
11628.75 1943
11629.77 2025
11630.79 2205
11631.81 2347
11632.82 2447
11633.84 2798
11634.86 2890
11635.88 3126
11636.90 3117
11637.92 3044
11638.94 3101
11639.96 3056
11640.97 2786
11641.99 2479
11643.01 2368
11644.03 2197
11645.05 2082
11646.07 1900
11647.09 1748
11648.11 1679
11649.13 1601
11650.15 1556
11651.17 1491
11652.18 1472
11653.20 1459
11654.22 1355
11655.24 1355
11656.26 1411
11657.28 1330
11658.30 1302
11659.32 1263
11660.34 1249
11661.36 1258
11662.38 1290
11663.40 1287
11664.42 1244
11665.44 1284
11666.46 1264
11667.48 1234
11668.50 1239
11669.52 1231
11670.54 1230
11671.56 1251
11672.58 1246
11673.60 1175
11674.62 1180
11675.64 1191
11676.66 1261
11677.68 1247
11678.70 1262
11679.72 1128
11680.74 1161
11681.77 1258
11682.79 1260
11683.81 1206
11684.83 1185
11685.85 1162
11686.87 1157
11687.89 1100
11688.91 1145
11689.93 1176
11690.95 1182
11691.97 1162
11693.00 1117
11694.02 1175
11695.04 1200
11696.06 1178
11697.08 1095
11698.10 1044
11699.12 1114
11700.14 1122
11701.17 1182
11702.19 1079
11703.21 1134
11704.23 1179
11705.25 1155
11706.27 1110
11707.30 1062
11708.32 1153
11709.34 1202
11710.36 1203
11711.38 1227
11712.41 1168
11713.43 1121
11714.45 1150
11715.47 1186
11716.49 1158
11717.52 1148
11718.54 1189
11719.56 1216
11720.58 1162
11721.61 1160
11722.63 1101
11723.65 1118
11724.67 1171
11725.70 1041
11726.72 1097
11727.74 1130
11728.76 1072
11729.79 1058
11730.81 1080
11731.83 1085
11732.86 1073
11733.88 1106
11734.90 1079
11735.92 996
11736.95 1020
11737.97 1037
11738.99 1032
11740.02 1001
11741.04 978
11742.06 1041
11743.09 1055
11744.11 1055
11745.13 980
11746.16 1039
11747.18 1001
11748.20 949
11749.23 1040
11750.25 1037
11751.27 948
11752.30 964
11753.32 1067
11754.35 901
11755.37 985
11756.39 966
11757.42 994
11758.44 990
11759.47 1000
11760.49 986
11761.51 934
11762.54 985
11763.56 953
11764.59 1029
11765.61 904
11766.64 854
11767.66 842
11768.68 860
11769.71 875
11770.73 910
11771.76 848
11772.78 920
11773.81 915
11774.83 849
11775.86 881
11776.88 849
11777.91 875
11778.93 889
11779.96 886
11780.98 940
11782.01 995
11783.03 872
11784.06 873
11785.08 899
11786.11 838
11787.13 833
11788.16 911
11789.18 911
11790.21 848
11791.23 897
11792.26 859
11793.28 842
11794.31 805
11795.34 839
11796.36 803
11797.39 816
11798.41 840
11799.44 796
11800.46 803
11801.49 845
11802.52 872
11803.54 909
11804.57 834
11805.59 824
11806.62 844
11807.65 864
11808.67 883
11809.70 840
11810.73 782
11811.75 799
11812.78 821
11813.80 799
11814.83 816
11815.86 831
11816.88 755
11817.91 795
11818.94 779
11819.96 849
11820.99 863
11822.02 860
11823.04 774
11824.07 792
11825.10 809
11826.13 824
11827.15 820
11828.18 804
11829.21 841
11830.23 830
11831.26 788
11832.29 777
11833.32 846
11834.34 849
11835.37 813
11836.40 793
11837.42 816
11838.45 789
11839.48 811
11840.51 748
11841.54 819
11842.56 769
11843.59 774
11844.62 818
11845.65 789
11846.67 805
11847.70 744
11848.73 774
11849.76 754
11850.79 783
11851.81 797
11852.84 780
11853.87 778
11854.90 779
11855.93 749
11856.95 758
11857.98 736
11859.01 716
11860.04 793
11861.07 740
11862.10 760
11863.13 777
11864.15 824
11865.18 824
11866.21 804
11867.24 782
11868.27 756
11869.30 747
11870.33 762
11871.36 750
11872.38 802
11873.41 732
11874.44 745
11875.47 758
11876.50 750
11877.53 775
11878.56 784
11879.59 774
11880.62 745
11881.65 699
11882.68 734
11883.71 747
11884.74 735
11885.77 723
11886.80 766
11887.82 704
11888.85 720
11889.88 733
11890.91 685
11891.94 744
11892.97 753
11894.00 734
11895.03 764
11896.06 800
11897.09 763
11898.12 753
11899.15 713
11900.18 782
11901.21 714
11902.24 740
11903.27 776
11904.31 768
11905.34 781
11906.37 726
11907.40 763
11908.43 755
11909.46 785
11910.49 736
11911.52 777
11912.55 756
11913.58 714
11914.61 744
11915.64 732
11916.67 722
11917.70 736
11918.73 713
11919.77 762
11920.80 781
11921.83 729
11922.86 739
11923.89 744
11924.92 754
11925.95 760
11926.98 707
11928.02 729
11929.05 766
11930.08 766
11931.11 748
11932.14 723
11933.17 757
11934.21 756
11935.24 765
11936.27 798
11937.30 755
11938.33 786
11939.36 741
11940.40 789
11941.43 832
11942.46 753
11943.49 743
11944.52 733
11945.56 719
11946.59 689
11947.62 716
11948.65 717
11949.69 673
11950.72 749
11951.75 738
11952.78 746
11953.82 707
11954.85 715
11955.88 663
11956.91 711
11957.95 756
11958.98 721
11960.01 708
11961.04 720
11962.08 694
11963.11 729
11964.14 730
11965.18 776
11966.21 739
11967.24 676
11968.27 709
11969.31 719
11970.34 746
11971.37 724
11972.41 750
11973.44 731
11974.47 686
11975.51 659
11976.54 683
11977.58 800
11978.61 741
11979.64 677
11980.68 716
11981.71 713
11982.74 711
11983.78 705
11984.81 712
11985.85 646
11986.88 691
11987.91 670
11988.95 666
11989.98 667
11991.02 694
11992.05 684
11993.08 661
11994.12 646
11995.15 668
11996.19 672
11997.22 657
11998.26 754
11999.29 647
12000.32 730
12001.36 683
12002.39 713
12003.43 663
12004.46 701
12005.50 676
12006.53 713
12007.57 678
12008.60 709
12009.64 692
12010.67 733
12011.71 691
12012.74 727
12013.78 680
12014.81 682
12015.85 712
12016.88 683
12017.92 703
12018.95 726
12019.99 732
12021.02 752
12022.06 705
12023.10 723
12024.13 734
12025.17 740
12026.20 668
12027.24 703
12028.27 700
12029.31 716
12030.34 783
12031.38 705
12032.42 711
12033.45 746
12034.49 689
12035.52 712
12036.56 698
12037.60 744
12038.63 721
12039.67 695
12040.71 684
12041.74 672
12042.78 653
12043.81 675
12044.85 691
12045.89 698
12046.92 770
12047.96 757
12049.00 762
12050.03 768
12051.07 711
12052.11 660
12053.14 686
12054.18 668
12055.22 780
12056.25 680
12057.29 693
12058.33 713
12059.37 685
12060.40 689
12061.44 709
12062.48 726
12063.51 704
12064.55 681
12065.59 692
12066.63 742
12067.66 723
12068.70 724
12069.74 718
12070.78 772
12071.81 702
12072.85 745
12073.89 750
12074.93 763
12075.97 772
12077.00 687
12078.04 695
12079.08 734
12080.12 670
12081.15 706
12082.19 671
12083.23 751
12084.27 703
12085.31 718
12086.35 741
12087.38 752
12088.42 746
12089.46 720
12090.50 667
12091.54 729
12092.58 731
12093.61 741
12094.65 779
12095.69 728
12096.73 762
12097.77 721
12098.81 763
12099.85 770
12100.89 698
12101.92 658
12102.96 728
12104.00 786
12105.04 756
12106.08 820
12107.12 762
12108.16 720
12109.20 717
12110.24 758
12111.28 754
12112.32 721
12113.36 727
12114.39 742
12115.43 685
12116.47 706
12117.51 709
12118.55 691
12119.59 729
12120.63 704
12121.67 686
12122.71 730
12123.75 694
12124.79 670
12125.83 678
12126.87 762
12127.91 752
12128.95 769
12129.99 725
12131.03 677
12132.07 701
12133.11 719
12134.15 710
12135.19 715
12136.23 662
12137.27 692
12138.31 643
12139.35 694
12140.40 746
12141.44 731
12142.48 700
12143.52 718
12144.56 701
12145.60 718
12146.64 651
12147.68 711
12148.72 721
12149.76 699
12150.80 727
12151.84 656
12152.89 661
12153.93 723
12154.97 702
12156.01 669
12157.05 685
12158.09 692
12159.13 640
12160.17 654
12161.22 699
12162.26 683
12163.30 631
12164.34 693
12165.38 704
12166.42 628
12167.47 649
12168.51 657
12169.55 649
12170.59 661
12171.63 675
12172.67 715
12173.72 669
12174.76 694
12175.80 675
12176.84 644
12177.89 665
12178.93 722
12179.97 671
12181.01 657
12182.05 681
12183.10 664
12184.14 690
12185.18 742
12186.22 682
12187.27 692
12188.31 689
12189.35 664
12190.39 711
12191.44 665
12192.48 689
12193.52 623
12194.57 684
12195.61 656
12196.65 643
12197.69 723
12198.74 723
12199.78 771
12200.82 707
12201.87 663
12202.91 655
12203.95 708
12205.00 703
12206.04 650
12207.08 649
12208.13 726
12209.17 713
12210.21 680
12211.26 696
12212.30 657
12213.35 684
12214.39 684
12215.43 698
12216.48 743
12217.52 706
12218.56 633
12219.61 613
12220.65 713
12221.70 653
12222.74 657
12223.78 667
12224.83 683
12225.87 667
12226.92 659
12227.96 679
12229.01 765
12230.05 725
12231.10 714
12232.14 760
12233.18 663
12234.23 704
12235.27 743
12236.32 707
12237.36 746
12238.41 685
12239.45 689
12240.50 728
12241.54 698
12242.59 714
12243.63 722
12244.68 723
12245.72 765
12246.77 710
12247.81 716
12248.86 718
12249.90 691
12250.95 721
12251.99 719
12253.04 732
12254.08 729
12255.13 700
12256.18 687
12257.22 694
12258.27 716
12259.31 733
12260.36 692
12261.40 644
12262.45 686
12263.50 666
12264.54 656
12265.59 717
12266.63 658
12267.68 651
12268.73 644
12269.77 663
12270.82 664
12271.86 648
12272.91 636
12273.96 646
12275.00 670
12276.05 579
12277.10 555
12278.14 643
12279.19 667
12280.23 628
12281.28 629
12282.33 640
12283.37 663
12284.42 633
12285.47 666
12286.52 620
12287.56 631
12288.61 652
12289.66 640
12290.70 661
12291.75 648
12292.80 663
12293.84 702
12294.89 670
12295.94 629
12296.99 609
12298.03 650
12299.08 611
12300.13 625
12301.18 592
12302.22 619
12303.27 646
12304.32 632
12305.37 623
12306.41 652
12307.46 619
12308.51 633
12309.56 595
12310.60 612
12311.65 641
12312.70 648
12313.75 721
12314.80 662
12315.84 592
12316.89 614
12317.94 614
12318.99 627
12320.04 621
12321.09 648
12322.13 609
12323.18 566
12324.23 624
12325.28 625
12326.33 650
12327.38 617
12328.42 661
12329.47 634
12330.52 679
12331.57 678
12332.62 670
12333.67 641
12334.72 624
12335.77 630
12336.82 607
12337.86 608
12338.91 621
12339.96 681
12341.01 623
12342.06 629
12343.11 631
12344.16 621
12345.21 650
12346.26 629
12347.31 643
12348.36 620
12349.41 602
12350.46 626
12351.51 651
12352.56 639
12353.60 634
12354.65 616
12355.70 589
12356.75 523
12357.80 631
12358.85 621
12359.90 649
12360.95 606
12362.00 645
12363.05 624
12364.10 638
12365.15 654
12366.20 638
12367.25 661
12368.31 593
12369.36 636
12370.41 623
12371.46 615
12372.51 645
12373.56 637
12374.61 656
12375.66 625
12376.71 678
12377.76 621
12378.81 646
12379.86 601
12380.91 631
12381.96 600
12383.01 666
12384.07 741
12385.12 643
12386.17 564
12387.22 584
12388.27 627
12389.32 635
12390.37 638
12391.42 649
12392.47 590
12393.53 599
12394.58 609
12395.63 611
12396.68 613
12397.73 652
12398.78 597
12399.84 642
12400.89 671
12401.94 624
12402.99 619
12404.04 621
12405.09 638
12406.15 731
12407.20 701
12408.25 653
12409.30 625
12410.35 636
12411.41 622
12412.46 624
12413.51 573
12414.56 637
12415.62 660
12416.67 659
12417.72 659
12418.77 622
12419.83 623
12420.88 604
12421.93 643
12422.98 659
12424.04 681
12425.09 620
12426.14 701
12427.19 687
12428.25 633
12429.30 610
12430.35 639
12431.41 620
12432.46 648
12433.51 647
12434.57 615
12435.62 598
12436.67 624
12437.72 703
12438.78 660
12439.83 636
12440.88 632
12441.94 631
12442.99 643
12444.05 614
12445.10 677
12446.15 645
12447.21 687
12448.26 666
12449.31 646
12450.37 690
12451.42 639
12452.48 648
12453.53 617
12454.58 664
12455.64 721
12456.69 631
12457.75 637
12458.80 701
12459.85 692
12460.91 686
12461.96 664
12463.02 644
12464.07 678
12465.13 673
12466.18 643
12467.23 664
12468.29 667
12469.34 695
12470.40 697
12471.45 719
12472.51 763
12473.56 758
12474.62 695
12475.67 686
12476.73 648
12477.78 686
12478.84 753
12479.89 755
12480.95 809
12482.00 794
12483.06 752
12484.11 748
12485.17 806
12486.22 851
12487.28 811
12488.33 870
12489.39 798
12490.45 923
12491.50 941
12492.56 986
12493.61 977
12494.67 1081
12495.72 1092
12496.78 1080
12497.84 1143
12498.89 1134
12499.95 1101
12501.00 1152
12502.06 1099
12503.11 1107
12504.17 1048
12505.23 1017
12506.28 974
12507.34 978
12508.40 843
12509.45 890
12510.51 852
12511.56 807
12512.62 824
12513.68 796
12514.73 708
12515.79 753
12516.85 780
12517.90 725
12518.96 700
12520.02 729
12521.07 777
12522.13 771
12523.19 675
12524.24 707
12525.30 747
12526.36 714
12527.42 695
12528.47 718
12529.53 747
12530.59 729
12531.64 717
12532.70 691
12533.76 733
12534.82 734
12535.87 750
12536.93 772
12537.99 700
12539.05 717
12540.10 731
12541.16 677
12542.22 706
12543.28 712
12544.34 687
12545.39 730
12546.45 749
12547.51 689
12548.57 708
12549.62 726
12550.68 735
12551.74 708
12552.80 697
12553.86 690
12554.92 679
12555.97 714
12557.03 746
12558.09 766
12559.15 755
12560.21 734
12561.27 709
12562.32 708
12563.38 701
12564.44 769
12565.50 752
12566.56 740
12567.62 769
12568.68 765
12569.74 776
12570.79 867
12571.85 830
12572.91 927
12573.97 908
12575.03 973
12576.09 967
12577.15 927
12578.21 944
12579.27 968
12580.33 996
12581.39 966
12582.45 1031
12583.50 970
12584.56 915
12585.62 920
12586.68 909
12587.74 861
12588.80 838
12589.86 833
12590.92 798
12591.98 800
12593.04 794
12594.10 779
12595.16 721
12596.22 734
12597.28 747
12598.34 679
12599.40 688
12600.46 727
12601.52 721
12602.58 777
12603.64 724
12604.70 670
12605.76 687
12606.82 694
12607.88 699
12608.94 724
12610.01 669
12611.07 669
12612.13 673
12613.19 696
12614.25 735
12615.31 690
12616.37 715
12617.43 700
12618.49 677
12619.55 663
12620.61 718
12621.67 774
12622.74 709
12623.80 687
12624.86 680
12625.92 698
12626.98 675
12628.04 720
12629.10 685
12630.16 631
12631.23 578
12632.29 644
12633.35 712
12634.41 672
12635.47 671
12636.53 682
12637.60 654
12638.66 638
12639.72 705
12640.78 683
12641.84 655
12642.90 676
12643.97 661
12645.03 665
12646.09 707
12647.15 652
12648.22 664
12649.28 683
12650.34 633
12651.40 704
12652.46 703
12653.53 768
12654.59 765
12655.65 718
12656.71 700
12657.78 770
12658.84 713
12659.90 698
12660.96 708
12662.03 742
12663.09 752
12664.15 683
12665.22 616
12666.28 659
12667.34 691
12668.41 687
12669.47 682
12670.53 711
12671.59 723
12672.66 705
12673.72 695
12674.78 685
12675.85 732
12676.91 668
12677.97 650
12679.04 655
12680.10 611
12681.16 626
12682.23 623
12683.29 669
12684.36 635
12685.42 628
12686.48 666
12687.55 699
12688.61 651
12689.67 619
12690.74 638
12691.80 640
12692.87 658
12693.93 704
12695.00 664
12696.06 660
12697.12 630
12698.19 661
12699.25 631
12700.32 629
12701.38 681
12702.45 675
12703.51 676
12704.57 602
12705.64 631
12706.70 610
12707.77 654
12708.83 656
12709.90 585
12710.96 629
12712.03 681
12713.09 641
12714.16 659
12715.22 621
12716.29 646
12717.35 673
12718.42 641
12719.48 684
12720.55 609
12721.61 640
12722.68 664
12723.74 611
12724.81 591
12725.87 612
12726.94 580
12728.01 632
12729.07 663
12730.14 619
12731.20 628
12732.27 682
12733.33 649
12734.40 607
12735.47 658
12736.53 620
12737.60 641
12738.66 620
12739.73 631
12740.80 610
12741.86 575
12742.93 642
12743.99 565
12745.06 630
12746.13 661
12747.19 605
12748.26 565
12749.33 617
12750.39 676
12751.46 627
12752.53 562
12753.59 609
12754.66 567
12755.73 549
12756.79 545
12757.86 614
12758.93 586
12759.99 588
12761.06 601
12762.13 621
12763.19 552
12764.26 606
12765.33 593
12766.39 572
12767.46 600
12768.53 626
12769.60 580
12770.66 546
12771.73 604
12772.80 622
12773.87 568
12774.93 560
12776.00 584
12777.07 533
12778.14 572
12779.20 584
12780.27 590
12781.34 551
12782.41 591
12783.47 549
12784.54 613
12785.61 613
12786.68 590
12787.75 580
12788.81 603
12789.88 660
12790.95 568
12792.02 554
12793.09 597
12794.16 581
12795.22 546
12796.29 577
12797.36 605
12798.43 569
12799.50 579
12800.57 620
12801.64 577
12802.70 557
12803.77 605
12804.84 594
12805.91 576
12806.98 555
12808.05 553
12809.12 577
12810.19 586
12811.25 571
12812.32 587
12813.39 624
12814.46 617
12815.53 565
12816.60 611
12817.67 590
12818.74 569
12819.81 587
12820.88 596
12821.95 586
12823.02 578
12824.09 590
12825.16 528
12826.23 571
12827.30 523
12828.36 495
12829.43 559
12830.50 584
12831.57 555
12832.64 535
12833.71 607
12834.78 593
12835.85 523
12836.92 540
12837.99 611
12839.06 585
12840.13 574
12841.21 589
12842.28 598
12843.35 577
12844.42 585
12845.49 590
12846.56 552
12847.63 546
12848.70 507
12849.77 508
12850.84 474
12851.91 493
12852.98 508
12854.05 531
12855.12 548
12856.19 514
12857.26 557
12858.34 580
12859.41 549
12860.48 519
12861.55 536
12862.62 493
12863.69 501
12864.76 530
12865.83 502
12866.91 561
12867.98 575
12869.05 542
12870.12 584
12871.19 532
12872.26 536
12873.33 590
12874.41 528
12875.48 531
12876.55 548
12877.62 548
12878.69 553
12879.76 544
12880.84 531
12881.91 557
12882.98 517
12884.05 526
12885.12 516
12886.20 569
12887.27 500
12888.34 519
12889.41 527
12890.49 564
12891.56 525
12892.63 579
12893.70 570
12894.78 576
12895.85 566
12896.92 601
12897.99 568
12899.07 523
12900.14 510
12901.21 557
12902.28 530
12903.36 567
12904.43 561
12905.50 507
12906.58 508
12907.65 470
12908.72 510
12909.80 539
12910.87 517
12911.94 566
12913.02 543
12914.09 577
12915.16 517
12916.24 509
12917.31 555
12918.38 586
12919.46 530
12920.53 492
12921.60 555
12922.68 543
12923.75 526
12924.82 514
12925.90 488
12926.97 535
12928.05 503
12929.12 565
12930.19 589
12931.27 527
12932.34 515
12933.42 525
12934.49 538
12935.56 499
12936.64 493
12937.71 503
12938.79 567
12939.86 547
12940.94 513
12942.01 513
12943.08 523
12944.16 535
12945.23 518
12946.31 518
12947.38 533
12948.46 525
12949.53 510
12950.61 538
12951.68 516
12952.76 496
12953.83 505
12954.91 556
12955.98 508
12957.06 532
12958.13 502
12959.21 532
12960.28 548
12961.36 571
12962.43 542
12963.51 528
12964.58 503
12965.66 540
12966.74 553
12967.81 478
12968.89 475
12969.96 576
12971.04 526
12972.11 540
12973.19 512
12974.27 509
12975.34 500
12976.42 466
12977.49 509
12978.57 537
12979.65 506
12980.72 539
12981.80 499
12982.87 483
12983.95 532
12985.03 536
12986.10 563
12987.18 574
12988.26 531
12989.33 528
12990.41 529
12991.48 522
12992.56 533
12993.64 573
12994.71 525
12995.79 576
12996.87 556
12997.94 542
12999.02 585
13000.10 549
13001.18 540
13002.25 541
13003.33 528
13004.41 556
13005.48 524
13006.56 573
13007.64 561
13008.72 532
13009.79 626
13010.87 610
13011.95 555
13013.02 598
13014.10 608
13015.18 539
13016.26 547
13017.33 540
13018.41 529
13019.49 526
13020.57 560
13021.65 503
13022.72 538
13023.80 533
13024.88 545
13025.96 602
13027.04 533
13028.11 503
13029.19 523
13030.27 577
13031.35 545
13032.43 542
13033.50 525
13034.58 558
13035.66 541
13036.74 568
13037.82 563
13038.90 561
13039.98 541
13041.05 518
13042.13 553
13043.21 568
13044.29 537
13045.37 568
13046.45 546
13047.53 548
13048.61 575
13049.68 559
13050.76 578
13051.84 576
13052.92 549
13054.00 580
13055.08 579
13056.16 567
13057.24 560
13058.32 553
13059.40 587
13060.48 513
13061.56 563
13062.64 593
13063.71 524
13064.79 538
13065.87 503
13066.95 546
13068.03 476
13069.11 503
13070.19 554
13071.27 552
13072.35 542
13073.43 566
13074.51 572
13075.59 518
13076.67 540
13077.75 512
13078.83 513
13079.91 505
13080.99 544
13082.07 577
13083.15 529
13084.23 465
13085.31 529
13086.40 540
13087.48 562
13088.56 567
13089.64 554
13090.72 490
13091.80 517
13092.88 530
13093.96 501
13095.04 482
13096.12 550
13097.20 550
13098.28 536
13099.36 484
13100.45 520
13101.53 515
13102.61 507
13103.69 563
13104.77 548
13105.85 560
13106.93 515
13108.01 552
13109.10 511
13110.18 569
13111.26 568
13112.34 567
13113.42 517
13114.50 519
13115.58 494
13116.67 517
13117.75 538
13118.83 529
13119.91 510
13120.99 579
13122.08 555
13123.16 582
13124.24 567
13125.32 483
13126.40 468
13127.49 498
13128.57 505
13129.65 506
13130.73 515
13131.82 589
13132.90 541
13133.98 530
13135.06 497
13136.15 528
13137.23 536
13138.31 520
13139.39 492
13140.48 544
13141.56 562
13142.64 491
13143.72 512
13144.81 494
13145.89 570
13146.97 561
13148.06 508
13149.14 509
13150.22 503
13151.31 489
13152.39 506
13153.47 527
13154.56 569
13155.64 517
13156.72 492
13157.81 486
13158.89 459
13159.97 520
13161.06 513
13162.14 551
13163.22 561
13164.31 563
13165.39 520
13166.47 569
13167.56 563
13168.64 545
13169.73 526
13170.81 521
13171.89 495
13172.98 555
13174.06 526
13175.15 491
13176.23 452
13177.31 511
13178.40 500
13179.48 492
13180.57 510
13181.65 546
13182.74 526
13183.82 550
13184.91 506
13185.99 525
13187.07 482
13188.16 487
13189.24 525
13190.33 505
13191.41 570
13192.50 476
13193.58 458
13194.67 500
13195.75 513
13196.84 505
13197.92 567
13199.01 541
13200.09 506
13201.18 479
13202.26 541
13203.35 493
13204.44 495
13205.52 479
13206.61 488
13207.69 501
13208.78 525
13209.86 510
13210.95 555
13212.03 518
13213.12 507
13214.21 499
13215.29 518
13216.38 515
13217.46 507
13218.55 499
13219.63 490
13220.72 537
13221.81 521
13222.89 517
13223.98 480
13225.07 494
13226.15 494
13227.24 513
13228.32 505
13229.41 504
13230.50 516
13231.58 507
13232.67 514
13233.76 526
13234.84 521
13235.93 484
13237.02 454
13238.10 508
13239.19 512
13240.28 503
13241.36 518
13242.45 533
13243.54 567
13244.62 480
13245.71 451
13246.80 468
13247.89 502
13248.97 509
13250.06 507
13251.15 508
13252.23 522
13253.32 529
13254.41 528
13255.50 535
13256.58 498
13257.67 482
13258.76 434
13259.85 483
13260.94 456
13262.02 489
13263.11 517
13264.20 489
13265.29 487
13266.37 511
13267.46 537
13268.55 508
13269.64 482
13270.73 506
13271.81 522
13272.90 500
13273.99 532
13275.08 506
13276.17 481
13277.26 498
13278.34 529
13279.43 548
13280.52 529
13281.61 511
13282.70 536
13283.79 466
13284.88 476
13285.96 504
13287.05 513
13288.14 550
13289.23 555
13290.32 548
13291.41 547
13292.50 532
13293.59 533
13294.68 539
13295.76 488
13296.85 516
13297.94 496
13299.03 474
13300.12 449
13301.21 505
13302.30 501
13303.39 481
13304.48 526
13305.57 527
13306.66 540
13307.75 552
13308.84 515
13309.93 503
13311.02 548
13312.11 480
13313.20 518
13314.29 503
13315.38 534
13316.47 533
13317.56 535
13318.65 509
13319.74 489
13320.83 498
13321.92 504
13323.01 489
13324.10 480
13325.19 454
13326.28 512
13327.37 480
13328.46 481
13329.55 496
13330.64 576
13331.73 498
13332.82 510
13333.91 568
13335.00 559
13336.09 550
13337.18 532
13338.27 521
13339.37 499
13340.46 493
13341.55 498
13342.64 526
13343.73 562
13344.82 534
13345.91 480
13347.00 505
13348.09 538
13349.19 534
13350.28 499
13351.37 501
13352.46 525
13353.55 509
13354.64 519
13355.73 522
13356.83 511
13357.92 498
13359.01 526
13360.10 527
13361.19 544
13362.28 523
13363.38 535
13364.47 613
13365.56 552
13366.65 504
13367.74 549
13368.84 558
13369.93 535
13371.02 500
13372.11 519
13373.21 511
13374.30 515
13375.39 622
13376.48 539
13377.58 515
13378.67 480
13379.76 484
13380.85 555
13381.95 507
13383.04 533
13384.13 568
13385.22 524
13386.32 527
13387.41 552
13388.50 488
13389.60 437
13390.69 531
13391.78 531
13392.87 472
13393.97 491
13395.06 512
13396.15 538
13397.25 487
13398.34 430
13399.43 499
13400.53 497
13401.62 507
13402.71 518
13403.81 486
13404.90 475
13406.00 473
13407.09 532
13408.18 546
13409.28 551
13410.37 511
13411.46 496
13412.56 499
13413.65 459
13414.75 497
13415.84 516
13416.93 495
13418.03 497
13419.12 492
13420.22 498
13421.31 483
13422.41 502
13423.50 464
13424.59 468
13425.69 492
13426.78 514
13427.88 534
13428.97 557
13430.07 494
13431.16 521
13432.26 501
13433.35 550
13434.45 503
13435.54 476
13436.64 518
13437.73 538
13438.82 509
13439.92 522
13441.02 486
13442.11 503
13443.21 523
13444.30 489
13445.40 473
13446.49 513
13447.59 509
13448.68 457
13449.78 492
13450.87 530
13451.97 510
13453.06 516
13454.16 498
13455.25 493
13456.35 490
13457.45 516
13458.54 532
13459.64 528
13460.73 476
13461.83 504
13462.93 495
13464.02 512
13465.12 534
13466.21 505
13467.31 509
13468.41 528
13469.50 519
13470.60 547
13471.70 479
13472.79 504
13473.89 539
13474.98 537
13476.08 531
13477.18 504
13478.27 542
13479.37 539
13480.47 528
13481.56 491
13482.66 505
13483.76 557
13484.85 509
13485.95 477
13487.05 478
13488.15 527
13489.24 562
13490.34 478
13491.44 478
13492.53 508
13493.63 521
13494.73 521
13495.83 498
13496.92 513
13498.02 524
13499.12 538
13500.22 561
13501.31 518
13502.41 559
13503.51 570
13504.61 566
13505.70 558
13506.80 573
13507.90 556
13509.00 577
13510.09 571
13511.19 575
13512.29 512
13513.39 519
13514.49 516
13515.58 492
13516.68 545
13517.78 541
13518.88 519
13519.98 504
13521.08 496
13522.17 483
13523.27 549
13524.37 514
13525.47 483
13526.57 483
13527.67 445
13528.77 505
13529.86 521
13530.96 547
13532.06 507
13533.16 500
13534.26 490
13535.36 483
13536.46 532
13537.56 499
13538.66 514
13539.75 476
13540.85 503
13541.95 526
13543.05 506
13544.15 556
13545.25 546
13546.35 484
13547.45 514
13548.55 508
13549.65 547
13550.75 491
13551.85 510
13552.95 506
13554.05 524
13555.15 520
13556.25 482
13557.35 477
13558.45 452
13559.55 451
13560.65 458
13561.75 446
13562.85 482
13563.95 464
13565.05 502
13566.15 472
13567.25 438
13568.35 455
13569.45 479
13570.55 465
13571.65 535
13572.75 515
13573.85 449
13574.95 494
13576.05 516
13577.15 501
13578.25 467
13579.35 450
13580.45 479
13581.55 429
13582.65 461
13583.75 470
13584.86 518
13585.96 522
13587.06 536
13588.16 499
13589.26 456
13590.36 447
13591.46 458
13592.56 501
13593.66 505
13594.77 506
13595.87 468
13596.97 505
13598.07 487
13599.17 507
13600.27 473
13601.37 505
13602.48 524
13603.58 451
13604.68 498
13605.78 453
13606.88 543
13607.99 515
13609.09 518
13610.19 497
13611.29 451
13612.39 456
13613.50 517
13614.60 535
13615.70 548
13616.80 514
13617.90 483
13619.01 457
13620.11 457
13621.21 447
13622.31 471
13623.42 492
13624.52 443
13625.62 442
13626.72 463
13627.83 486
13628.93 456
13630.03 458
13631.13 454
13632.24 472
13633.34 526
13634.44 493
13635.55 457
13636.65 477
13637.75 472
13638.86 512
13639.96 530
13641.06 475
13642.17 481
13643.27 450
13644.37 477
13645.48 489
13646.58 445
13647.68 481
13648.79 506
13649.89 478
13650.99 494
13652.10 423
13653.20 452
13654.30 478
13655.41 493
13656.51 474
13657.62 455
13658.72 497
13659.82 490
13660.93 458
13662.03 487
13663.14 500
13664.24 506
13665.34 493
13666.45 500
13667.55 481
13668.66 501
13669.76 475
13670.87 506
13671.97 496
13673.07 476
13674.18 498
13675.28 486
13676.39 513
13677.49 507
13678.60 482
13679.70 496
13680.81 505
13681.91 476
13683.02 500
13684.12 486
13685.23 479
13686.33 506
13687.44 481
13688.54 479
13689.65 488
13690.75 517
13691.86 492
13692.96 469
13694.07 476
13695.17 511
13696.28 475
13697.39 514
13698.49 487
13699.60 465
13700.70 503
13701.81 515
13702.91 536
13704.02 522
13705.13 471
13706.23 476
13707.34 509
13708.44 510
13709.55 482
13710.65 510
13711.76 534
13712.87 522
13713.97 485
13715.08 510
13716.19 543
13717.29 518
13718.40 564
13719.50 520
13720.61 554
13721.72 588
13722.82 535
13723.93 505
13725.04 504
13726.14 483
13727.25 519
13728.36 514
13729.46 546
13730.57 528
13731.68 495
13732.78 500
13733.89 514
13735.00 522
13736.11 507
13737.21 535
13738.32 551
13739.43 494
13740.53 496
13741.64 511
13742.75 552
13743.86 570
13744.96 519
13746.07 513
13747.18 471
13748.29 533
13749.39 525
13750.50 532
13751.61 543
13752.72 528
13753.82 543
13754.93 601
13756.04 566
13757.15 603
13758.26 615
13759.36 615
13760.47 566
13761.58 529
13762.69 586
13763.80 594
13764.91 620
13766.01 631
13767.12 601
13768.23 594
13769.34 672
13770.45 649
13771.56 557
13772.66 575
13773.77 614
13774.88 694
13775.99 665
13777.10 610
13778.21 597
13779.32 571
13780.42 625
13781.53 598
13782.64 543
13783.75 571
13784.86 532
13785.97 556
13787.08 576
13788.19 553
13789.30 488
13790.41 510
13791.52 562
13792.63 570
13793.73 567
13794.84 485
13795.95 526
13797.06 540
13798.17 525
13799.28 498
13800.39 494
13801.50 515
13802.61 488
13803.72 500
13804.83 492
13805.94 525
13807.05 513
13808.16 464
13809.27 470
13810.38 487
13811.49 528
13812.60 518
13813.71 478
13814.82 485
13815.93 510
13817.04 536
13818.15 536
13819.26 558
13820.37 503
13821.48 508
13822.59 573
13823.71 529
13824.82 499
13825.93 517
13827.04 449
13828.15 499
13829.26 464
13830.37 483
13831.48 472
13832.59 493
13833.70 509
13834.81 500
13835.92 501
13837.04 483
13838.15 536
13839.26 560
13840.37 490
13841.48 490
13842.59 508
13843.70 498
13844.81 498
13845.93 523
13847.04 479
13848.15 541
13849.26 505
13850.37 497
13851.48 501
13852.60 472
13853.71 472
13854.82 517
13855.93 496
13857.04 487
13858.16 477
13859.27 481
13860.38 505
13861.49 462
13862.60 544
13863.72 539
13864.83 528
13865.94 540
13867.05 502
13868.17 516
13869.28 540
13870.39 523
13871.50 542
13872.62 522
13873.73 523
13874.84 546
13875.95 560
13877.07 500
13878.18 507
13879.29 524
13880.40 577
13881.52 552
13882.63 534
13883.74 492
13884.86 563
13885.97 560
13887.08 532
13888.20 577
13889.31 487
13890.42 561
13891.54 531
13892.65 500
13893.76 432
13894.88 463
13895.99 509
13897.10 503
13898.22 476
13899.33 521
13900.44 525
13901.56 519
13902.67 521
13903.79 549
13904.90 557
13906.01 524
13907.13 555
13908.24 516
13909.36 460
13910.47 553
13911.58 525
13912.70 481
13913.81 473
13914.93 521
13916.04 496
13917.16 487
13918.27 481
13919.38 493
13920.50 467
13921.61 490
13922.73 479
13923.84 451
13924.96 505
13926.07 512
13927.19 480
13928.30 432
13929.42 453
13930.53 507
13931.65 501
13932.76 468
13933.88 479
13934.99 470
13936.11 453
13937.22 460
13938.34 485
13939.45 495
13940.57 472
13941.68 449
13942.80 491
13943.91 478
13945.03 474
13946.14 482
13947.26 466
13948.38 438
13949.49 482
13950.61 456
13951.72 439
13952.84 469
13953.95 446
13955.07 475
13956.19 478
13957.30 512
13958.42 497
13959.53 471
13960.65 474
13961.77 515
13962.88 471
13964.00 501
13965.11 449
13966.23 473
13967.35 461
13968.46 468
13969.58 481
13970.70 499
13971.81 445
13972.93 462
13974.05 496
13975.16 461
13976.28 485
13977.40 475
13978.51 434
13979.63 434
13980.75 460
13981.86 461
13982.98 470
13984.10 480
13985.22 500
13986.33 461
13987.45 447
13988.57 458
13989.68 464
13990.80 430
13991.92 457
13993.04 475
13994.15 459
13995.27 446
13996.39 399
13997.51 426
13998.62 458
13999.74 533
14000.86 485
14001.98 471
14003.10 409
14004.21 433
14005.33 459
14006.45 438
14007.57 418
14008.68 486
14009.80 528
14010.92 449
14012.04 426
14013.16 433
14014.28 464
14015.39 440
14016.51 471
14017.63 433
14018.75 431
14019.87 452
14020.99 413
14022.10 425
14023.22 455
14024.34 425
14025.46 463
14026.58 484
14027.70 451
14028.82 440
14029.94 511
14031.05 519
14032.17 486
14033.29 465
14034.41 480
14035.53 440
14036.65 449
14037.77 444
14038.89 441
14040.01 497
14041.13 464
14042.25 448
14043.37 430
14044.49 437
14045.60 468
14046.72 501
14047.84 524
14048.96 455
14050.08 431
14051.20 448
14052.32 466
14053.44 465
14054.56 470
14055.68 481
14056.80 489
14057.92 482
14059.04 467
14060.16 494
14061.28 456
14062.40 489
14063.52 506
14064.64 469
14065.76 472
14066.88 496
14068.00 473
14069.12 429
14070.25 476
14071.37 475
14072.49 462
14073.61 455
14074.73 458
14075.85 465
14076.97 444
14078.09 453
14079.21 461
14080.33 499
14081.45 522
14082.57 522
14083.69 540
14084.82 500
14085.94 528
14087.06 466
14088.18 470
14089.30 479
14090.42 465
14091.54 448
14092.66 456
14093.79 457
14094.91 494
14096.03 542
14097.15 466
14098.27 516
14099.39 525
14100.52 574
14101.64 516
14102.76 517
14103.88 538
14105.00 505
14106.12 561
14107.25 536
14108.37 546
14109.49 507
14110.61 518
14111.74 493
14112.86 501
14113.98 473
14115.10 499
14116.22 497
14117.35 464
14118.47 432
14119.59 423
14120.71 463
14121.84 455
14122.96 440
14124.08 485
14125.20 455
14126.33 452
14127.45 466
14128.57 453
14129.70 447
14130.82 418
14131.94 500
14133.06 472
14134.19 518
14135.31 485
14136.43 452
14137.56 481
14138.68 483
14139.80 438
14140.93 476
14142.05 449
14143.17 503
14144.30 469
14145.42 451
14146.54 433
14147.67 463
14148.79 533
14149.91 451
14151.04 450
14152.16 468
14153.29 577
14154.41 492
14155.53 519
14156.66 433
14157.78 453
14158.91 523
14160.03 477
14161.15 483
14162.28 478
14163.40 477
14164.53 486
14165.65 461
14166.78 476
14167.90 470
14169.02 496
14170.15 524
14171.27 462
14172.40 458
14173.52 481
14174.65 487
14175.77 498
14176.90 481
14178.02 481
14179.15 479
14180.27 459
14181.40 498
14182.52 519
14183.65 433
14184.77 466
14185.90 491
14187.02 466
14188.15 478
14189.27 471
14190.40 473
14191.52 463
14192.65 476
14193.77 464
14194.90 471
14196.02 502
14197.15 486
14198.27 498
14199.40 484
14200.53 502
14201.65 494
14202.78 447
14203.90 506
14205.03 509
14206.16 444
14207.28 457
14208.41 453
14209.53 438
14210.66 425
14211.79 448
14212.91 450
14214.04 440
14215.16 447
14216.29 481
14217.42 469
14218.54 444
14219.67 424
14220.80 425
14221.92 460
14223.05 443
14224.18 457
14225.30 462
14226.43 411
14227.56 439
14228.68 477
14229.81 454
14230.94 440
14232.06 475
14233.19 479
14234.32 500
14235.44 456
14236.57 468
14237.70 471
14238.83 474
14239.95 425
14241.08 453
14242.21 436
14243.34 461
14244.46 497
14245.59 435
14246.72 441
14247.85 456
14248.97 478
14250.10 446
14251.23 432
14252.36 434
14253.48 437
14254.61 481
14255.74 451
14256.87 440
14258.00 444
14259.12 445
14260.25 470
14261.38 445
14262.51 426
14263.64 447
14264.76 478
14265.89 393
14267.02 396
14268.15 447
14269.28 428
14270.41 439
14271.53 436
14272.66 443
14273.79 449
14274.92 412
14276.05 480
14277.18 476
14278.31 417
14279.44 424
14280.56 457
14281.69 427
14282.82 444
14283.95 406
14285.08 451
14286.21 462
14287.34 460
14288.47 425
14289.60 499
14290.73 453
14291.86 437
14292.98 434
14294.11 435
14295.24 441
14296.37 429
14297.50 444
14298.63 451
14299.76 494
14300.89 439
14302.02 459
14303.15 445
14304.28 426
14305.41 444
14306.54 455
14307.67 426
14308.80 449
14309.93 471
14311.06 437
14312.19 476
14313.32 432
14314.45 423
14315.58 409
14316.71 399
14317.84 420
14318.97 405
14320.10 419
14321.23 475
14322.36 477
14323.49 413
14324.62 405
14325.76 401
14326.89 377
14328.02 403
14329.15 450
14330.28 456
14331.41 475
14332.54 449
14333.67 420
14334.80 424
14335.93 442
14337.06 479
14338.20 447
14339.33 436
14340.46 449
14341.59 482
14342.72 443
14343.85 420
14344.98 422
14346.12 429
14347.25 469
14348.38 436
14349.51 465
14350.64 435
14351.77 456
14352.90 395
14354.04 443
14355.17 393
14356.30 425
14357.43 417
14358.56 415
14359.70 407
14360.83 400
14361.96 395
14363.09 408
14364.22 402
14365.36 425
14366.49 424
14367.62 436
14368.75 447
14369.89 429
14371.02 451
14372.15 448
14373.28 456
14374.42 423
14375.55 442
14376.68 410
14377.81 403
14378.95 407
14380.08 432
14381.21 472
14382.35 429
14383.48 448
14384.61 417
14385.74 408
14386.88 452
14388.01 446
14389.14 453
14390.28 489
14391.41 471
14392.54 498
14393.68 463
14394.81 428
14395.94 465
14397.08 443
14398.21 407
14399.34 424
14400.48 431
14401.61 433
14402.75 443
14403.88 444
14405.01 420
14406.15 446
14407.28 454
14408.41 472
14409.55 410
14410.68 418
14411.82 436
14412.95 429
14414.08 439
14415.22 461
14416.35 466
14417.49 465
14418.62 474
14419.76 454
14420.89 482
14422.02 495
14423.16 472
14424.29 448
14425.43 428
14426.56 436
14427.70 447
14428.83 455
14429.97 460
14431.10 447
14432.24 492
14433.37 513
14434.51 432
14435.64 468
14436.78 476
14437.91 501
14439.05 477
14440.18 507
14441.32 520
14442.45 579
14443.59 478
14444.72 458
14445.86 502
14446.99 505
14448.13 510
14449.27 522
14450.40 467
14451.54 498
14452.67 478
14453.81 529
14454.94 517
14456.08 437
14457.22 471
14458.35 521
14459.49 568
14460.62 526
14461.76 444
14462.90 488
14464.03 553
14465.17 531
14466.30 523
14467.44 503
14468.58 544
14469.71 549
14470.85 570
14471.99 542
14473.12 529
14474.26 514
14475.40 536
14476.53 595
14477.67 624
14478.81 563
14479.94 588
14481.08 542
14482.22 566
14483.35 547
14484.49 583
14485.63 561
14486.76 540
14487.90 537
14489.04 507
14490.17 533
14491.31 505
14492.45 491
14493.59 530
14494.72 461
14495.86 493
14497.00 455
14498.14 458
14499.27 476
14500.41 468
14501.55 488
14502.69 461
14503.82 514
14504.96 531
14506.10 515
14507.24 480
14508.37 480
14509.51 488
14510.65 475
14511.79 448
14512.93 485
14514.06 471
14515.20 460
14516.34 427
14517.48 439
14518.62 402
14519.76 455
14520.89 472
14522.03 455
14523.17 482
14524.31 467
14525.45 489
14526.59 453
14527.73 487
14528.86 491
14530.00 491
14531.14 424
14532.28 438
14533.42 486
14534.56 495
14535.70 472
14536.84 452
14537.98 465
14539.11 451
14540.25 448
14541.39 447
14542.53 513
14543.67 451
14544.81 473
14545.95 437
14547.09 450
14548.23 440
14549.37 397
14550.51 443
14551.65 422
14552.79 442
14553.93 446
14555.07 425
14556.21 445
14557.35 462
14558.49 436
14559.63 440
14560.77 471
14561.91 477
14563.05 464
14564.19 454
14565.33 495
14566.47 470
14567.61 500
14568.75 461
14569.89 467
14571.03 490
14572.17 472
14573.31 478
14574.45 489
14575.59 482
14576.73 482
14577.87 477
14579.01 449
14580.15 479
14581.29 493
14582.43 451
14583.57 465
14584.71 458
14585.85 498
14587.00 471
14588.14 477
14589.28 490
14590.42 430
14591.56 498
14592.70 482
14593.84 499
14594.98 473
14596.12 481
14597.27 460
14598.41 470
14599.55 494
14600.69 484
14601.83 482
14602.97 530
14604.12 508
14605.26 454
14606.40 428
14607.54 495
14608.68 490
14609.82 459
14610.97 465
14612.11 508
14613.25 509
14614.39 457
14615.53 460
14616.68 527
14617.82 466
14618.96 480
14620.10 529
14621.25 536
14622.39 519
14623.53 536
14624.67 536
14625.81 542
14626.96 549
14628.10 484
14629.24 497
14630.39 492
14631.53 498
14632.67 555
14633.81 550
14634.96 592
14636.10 591
14637.24 551
14638.38 561
14639.53 604
14640.67 628
14641.81 596
14642.96 604
14644.10 532
14645.24 503
14646.39 547
14647.53 523
14648.67 544
14649.82 485
14650.96 507
14652.10 536
14653.25 528
14654.39 512
14655.53 503
14656.68 521
14657.82 549
14658.97 575
14660.11 476
14661.25 491
14662.40 555
14663.54 508
14664.69 457
14665.83 491
14666.97 455
14668.12 450
14669.26 456
14670.41 453
14671.55 500
14672.69 479
14673.84 432
14674.98 449
14676.13 445
14677.27 479
14678.42 454
14679.56 446
14680.71 454
14681.85 448
14683.00 437
14684.14 419
14685.29 492
14686.43 434
14687.57 428
14688.72 410
14689.86 409
14691.01 422
14692.15 455
14693.30 473
14694.45 427
14695.59 426
14696.74 431
14697.88 398
14699.03 426
14700.17 451
14701.32 398
14702.46 417
14703.61 413
14704.75 516
14705.90 465
14707.04 435
14708.19 412
14709.34 429
14710.48 470
14711.63 473
14712.77 446
14713.92 468
14715.07 465
14716.21 460
14717.36 422
14718.50 420
14719.65 476
14720.80 438
14721.94 419
14723.09 442
14724.24 420
14725.38 445
14726.53 426
14727.67 472
14728.82 448
14729.97 496
14731.11 438
14732.26 424
14733.41 400
14734.55 442
14735.70 436
14736.85 432
14737.99 448
14739.14 436
14740.29 444
14741.44 461
14742.58 441
14743.73 484
14744.88 483
14746.02 475
14747.17 474
14748.32 442
14749.47 463
14750.61 423
14751.76 435
14752.91 460
14754.06 450
14755.20 435
14756.35 443
14757.50 461
14758.65 436
14759.79 461
14760.94 451
14762.09 463
14763.24 480
14764.38 470
14765.53 437
14766.68 422
14767.83 455
14768.98 456
14770.13 510
14771.27 517
14772.42 468
14773.57 456
14774.72 463
14775.87 484
14777.01 467
14778.16 554
14779.31 522
14780.46 532
14781.61 531
14782.76 511
14783.91 471
14785.05 458
14786.20 484
14787.35 466
14788.50 542
14789.65 521
14790.80 515
14791.95 478
14793.10 531
14794.25 504
14795.39 543
14796.54 533
14797.69 515
14798.84 505
14799.99 528
14801.14 525
14802.29 504
14803.44 509
14804.59 473
14805.74 485
14806.89 536
14808.04 503
14809.19 471
14810.34 491
14811.49 481
14812.64 498
14813.79 461
14814.94 466
14816.09 458
14817.24 479
14818.39 428
14819.54 427
14820.69 434
14821.84 451
14822.99 425
14824.14 448
14825.29 457
14826.44 449
14827.59 417
14828.74 442
14829.89 464
14831.04 464
14832.19 429
14833.34 434
14834.49 428
14835.64 449
14836.79 397
14837.94 409
14839.09 419
14840.24 414
14841.40 452
14842.55 443
14843.70 431
14844.85 427
14846.00 406
14847.15 402
14848.30 381
14849.45 370
14850.60 390
14851.76 374
14852.91 384
14854.06 401
14855.21 389
14856.36 397
14857.51 378
14858.66 399
14859.82 377
14860.97 401
14862.12 416
14863.27 397
14864.42 369
14865.57 448
14866.73 399
14867.88 362
14869.03 407
14870.18 401
14871.33 371
14872.49 400
14873.64 393
14874.79 394
14875.94 356
14877.10 394
14878.25 423
14879.40 367
14880.55 361
14881.71 382
14882.86 410
14884.01 408
14885.16 390
14886.32 445
14887.47 392
14888.62 416
14889.77 439
14890.93 395
14892.08 384
14893.23 368
14894.39 390
14895.54 375
14896.69 365
14897.84 357
14899.00 358
14900.15 379
14901.30 378
14902.46 399
14903.61 361
14904.76 364
14905.92 406
14907.07 383
14908.22 381
14909.38 424
14910.53 385
14911.69 377
14912.84 363
14913.99 402
14915.15 399
14916.30 411
14917.45 377
14918.61 339
14919.76 411
14920.92 416
14922.07 379
14923.22 381
14924.38 364
14925.53 368
14926.69 378
14927.84 374
14928.99 350
14930.15 358
14931.30 383
14932.46 366
14933.61 375
14934.77 374
14935.92 386
14937.08 379
14938.23 404
14939.39 378
14940.54 374
14941.70 444
14942.85 414
14944.00 426
14945.16 400
14946.31 408
14947.47 377
14948.62 401
14949.78 392
14950.94 375
14952.09 360
14953.25 353
14954.40 360
14955.56 375
14956.71 346
14957.87 360
14959.02 341
14960.18 352
14961.33 442
14962.49 403
14963.64 360
14964.80 342
14965.96 382
14967.11 337
14968.27 331
14969.42 366
14970.58 388
14971.74 397
14972.89 382
14974.05 376
14975.20 392
14976.36 394
14977.52 391
14978.67 335
14979.83 389
14980.98 341
14982.14 365
14983.30 369
14984.45 364
14985.61 387
14986.77 377
14987.92 365
14989.08 396
14990.24 373
14991.39 372
14992.55 371
14993.71 371
14994.86 374
14996.02 354
14997.18 347
14998.33 378
14999.49 370
15000.65 347
15001.81 350
15002.96 391
15004.12 383
15005.28 355
15006.43 357
15007.59 311
15008.75 352
15009.91 345
15011.06 397
15012.22 359
15013.38 365
15014.54 399
15015.69 382
15016.85 372
15018.01 346
15019.17 376
15020.33 361
15021.48 376
15022.64 356
15023.80 340
15024.96 400
15026.12 358
15027.27 308
15028.43 303
15029.59 312
15030.75 352
15031.91 362
15033.07 369
15034.22 335
15035.38 317
15036.54 328
15037.70 318
15038.86 345
15040.02 319
15041.17 340
15042.33 365
15043.49 359
15044.65 379
15045.81 364
15046.97 353
15048.13 349
15049.29 344
15050.45 348
15051.60 352
15052.76 334
15053.92 328
15055.08 378
15056.24 369
15057.40 395
15058.56 345
15059.72 371
15060.88 361
15062.04 336
15063.20 337
15064.36 341
15065.52 345
15066.68 373
15067.84 369
15069.00 344
15070.16 299
15071.32 349
15072.48 361
15073.63 347
15074.79 390
15075.95 353
15077.11 332
15078.27 342
15079.44 333
15080.60 339
15081.76 352
15082.92 342
15084.08 354
15085.24 325
15086.40 337
15087.56 365
15088.72 345
15089.88 379
15091.04 374
15092.20 345
15093.36 359
15094.52 321
15095.68 318
15096.84 304
15098.00 343
15099.16 373
15100.32 336
15101.49 336
15102.65 352
15103.81 350
15104.97 348
15106.13 371
15107.29 348
15108.45 360
15109.61 357
15110.78 355
15111.94 348
15113.10 351
15114.26 344
15115.42 297
15116.58 348
15117.74 329
15118.91 339
15120.07 338
15121.23 332
15122.39 367
15123.55 361
15124.71 345
15125.88 364
15127.04 315
15128.20 381
15129.36 368
15130.52 331
15131.69 356
15132.85 359
15134.01 379
15135.17 354
15136.34 317
15137.50 339
15138.66 364
15139.82 388
15140.99 331
15142.15 292
15143.31 346
15144.47 365
15145.64 332
15146.80 359
15147.96 357
15149.12 351
15150.29 369
15151.45 375
15152.61 353
15153.78 361
15154.94 343
15156.10 342
15157.27 349
15158.43 346
15159.59 346
15160.75 376
15161.92 346
15163.08 326
15164.24 355
15165.41 350
15166.57 350
15167.74 319
15168.90 343
15170.06 319
15171.23 286
15172.39 293
15173.55 329
15174.72 303
15175.88 330
15177.05 375
15178.21 337
15179.37 319
15180.54 336
15181.70 302
15182.87 326
15184.03 307
15185.19 324
15186.36 344
15187.52 320
15188.69 337
15189.85 343
15191.02 320
15192.18 353
15193.34 363
15194.51 402
15195.67 358
15196.84 349
15198.00 336
15199.17 362
15200.33 349
15201.50 328
15202.66 360
15203.83 334
15204.99 322
15206.16 335
15207.32 322
15208.49 343
15209.65 361
15210.82 389
15211.98 339
15213.15 323
15214.31 311
15215.48 333
15216.64 379
15217.81 338
15218.97 350
15220.14 341
15221.31 350
15222.47 323
15223.64 385
15224.80 359
15225.97 346
15227.13 336
15228.30 314
15229.47 366
15230.63 350
15231.80 354
15232.96 353
15234.13 326
15235.30 378
15236.46 348
15237.63 365
15238.79 407
15239.96 372
15241.13 360
15242.29 333
15243.46 316
15244.63 379
15245.79 360
15246.96 332
15248.13 373
15249.29 347
15250.46 354
15251.63 325
15252.79 320
15253.96 289
15255.13 325
15256.29 343
15257.46 327
15258.63 339
15259.80 347
15260.96 355
15262.13 369
15263.30 343
15264.46 352
15265.63 344
15266.80 362
15267.97 352
15269.13 360
15270.30 353
15271.47 300
15272.64 331
15273.80 324
15274.97 327
15276.14 317
15277.31 325
15278.47 318
15279.64 309
15280.81 313
15281.98 350
15283.15 335
15284.31 345
15285.48 358
15286.65 341
15287.82 363
15288.99 340
15290.15 335
15291.32 377
15292.49 320
15293.66 373
15294.83 319
15296.00 307
15297.16 336
15298.33 329
15299.50 321
15300.67 354
15301.84 352
15303.01 335
15304.18 336
15305.35 327
15306.51 352
15307.68 346
15308.85 350
15310.02 324
15311.19 324
15312.36 344
15313.53 339
15314.70 318
15315.87 298
15317.04 338
15318.21 317
15319.37 317
15320.54 317
15321.71 277
15322.88 306
15324.05 311
15325.22 329
15326.39 331
15327.56 316
15328.73 376
15329.90 357
15331.07 312
15332.24 331
15333.41 325
15334.58 331
15335.75 391
15336.92 352
15338.09 351
15339.26 353
15340.43 323
15341.60 312
15342.77 338
15343.94 304
15345.11 307
15346.28 341
15347.45 332
15348.62 317
15349.79 314
15350.96 345
15352.13 325
15353.31 338
15354.48 372
15355.65 342
15356.82 305
15357.99 337
15359.16 351
15360.33 327
15361.50 336
15362.67 333
15363.84 374
15365.01 366
15366.19 357
15367.36 339
15368.53 320
15369.70 366
15370.87 339
15372.04 350
15373.21 343
15374.38 319
15375.56 315
15376.73 346
15377.90 323
15379.07 342
15380.24 315
15381.41 329
15382.59 332
15383.76 295
15384.93 301
15386.10 300
15387.27 315
15388.45 309
15389.62 328
15390.79 305
15391.96 300
15393.13 327
15394.31 324
15395.48 316
15396.65 296
15397.82 317
15399.00 311
15400.17 317
15401.34 316
15402.51 342
15403.69 320
15404.86 327
15406.03 351
15407.20 332
15408.38 312
15409.55 316
15410.72 324
15411.89 296
15413.07 331
15414.24 334
15415.41 323
15416.59 325
15417.76 306
15418.93 325
15420.11 308
15421.28 317
15422.45 322
15423.63 298
15424.80 314
15425.97 326
15427.15 316
15428.32 285
15429.49 287
15430.67 282
15431.84 301
15433.01 313
15434.19 306
15435.36 315
15436.54 297
15437.71 322
15438.88 283
15440.06 374
15441.23 329
15442.41 327
15443.58 324
15444.75 306
15445.93 286
15447.10 291
15448.28 324
15449.45 309
15450.63 324
15451.80 313
15452.97 297
15454.15 311
15455.32 316
15456.50 351
15457.67 322
15458.85 311
15460.02 311
15461.20 320
15462.37 314
15463.55 318
15464.72 303
15465.90 312
15467.07 343
15468.25 346
15469.42 323
15470.60 335
15471.77 314
15472.95 313
15474.12 277
15475.30 273
15476.47 306
15477.65 293
15478.82 266
15480.00 317
15481.17 298
15482.35 305
15483.53 340
15484.70 307
15485.88 310
15487.05 329
15488.23 295
15489.40 334
15490.58 354
15491.76 294
15492.93 336
15494.11 332
15495.28 313
15496.46 289
15497.64 328
15498.81 363
15499.99 319
15501.17 308
15502.34 290
15503.52 324
15504.69 317
15505.87 299
15507.05 290
15508.22 302
15509.40 327
15510.58 304
15511.75 342
15512.93 323
15514.11 320
15515.28 363
15516.46 322
15517.64 318
15518.81 312
15519.99 315
15521.17 335
15522.35 333
15523.52 336
15524.70 333
15525.88 344
15527.05 338
15528.23 333
15529.41 325
15530.59 323
15531.76 328
15532.94 359
15534.12 315
15535.30 281
15536.47 328
15537.65 384
15538.83 338
15540.01 283
15541.19 300
15542.36 288
15543.54 336
15544.72 317
15545.90 302
15547.08 322
15548.25 375
15549.43 338
15550.61 316
15551.79 300
15552.97 317
15554.14 329
15555.32 341
15556.50 314
15557.68 312
15558.86 319
15560.04 319
15561.22 337
15562.39 306
15563.57 299
15564.75 324
15565.93 331
15567.11 318
15568.29 332
15569.47 317
15570.65 322
15571.82 295
15573.00 331
15574.18 307
15575.36 306
15576.54 306
15577.72 338
15578.90 307
15580.08 339
15581.26 342
15582.44 367
15583.62 344
15584.80 305
15585.98 364
15587.16 319
15588.34 326
15589.51 287
15590.69 295
15591.87 310
15593.05 307
15594.23 305
15595.41 310
15596.59 313
15597.77 302
15598.95 324
15600.13 332
15601.31 363
15602.49 344
15603.67 329
15604.85 356
15606.03 326
15607.21 348
15608.40 340
15609.58 319
15610.76 345
15611.94 348
15613.12 347
15614.30 349
15615.48 310
15616.66 321
15617.84 337
15619.02 343
15620.20 335
15621.38 331
15622.56 329
15623.74 306
15624.93 292
15626.11 337
15627.29 370
15628.47 311
15629.65 316
15630.83 302
15632.01 308
15633.19 368
15634.37 340
15635.56 324
15636.74 349
15637.92 352
15639.10 341
15640.28 379
15641.46 373
15642.65 331
15643.83 349
15645.01 348
15646.19 342
15647.37 351
15648.55 370
15649.74 365
15650.92 353
15652.10 330
15653.28 362
15654.46 351
15655.65 331
15656.83 347
15658.01 357
15659.19 371
15660.38 330
15661.56 346
15662.74 331
15663.92 357
15665.11 359
15666.29 340
15667.47 338
15668.65 369
15669.84 345
15671.02 383
15672.20 383
15673.38 318
15674.57 364
15675.75 372
15676.93 333
15678.12 329
15679.30 357
15680.48 397
15681.67 360
15682.85 388
15684.03 395
15685.22 374
15686.40 365
15687.58 378
15688.77 360
15689.95 348
15691.13 393
15692.32 392
15693.50 380
15694.68 348
15695.87 391
15697.05 386
15698.23 367
15699.42 357
15700.60 380
15701.79 423
15702.97 383
15704.15 354
15705.34 394
15706.52 453
15707.71 444
15708.89 419
15710.07 403
15711.26 396
15712.44 421
15713.63 424
15714.81 432
15716.00 401
15717.18 393
15718.37 417
15719.55 407
15720.73 402
15721.92 448
15723.10 449
15724.29 488
15725.47 459
15726.66 417
15727.84 450
15729.03 401
15730.21 364
15731.40 381
15732.58 375
15733.77 399
15734.95 380
15736.14 343
15737.32 384
15738.51 386
15739.69 375
15740.88 379
15742.07 362
15743.25 405
15744.44 424
15745.62 411
15746.81 398
15747.99 414
15749.18 355
15750.36 387
15751.55 397
15752.74 391
15753.92 347
15755.11 371
15756.29 387
15757.48 339
15758.67 330
15759.85 347
15761.04 339
15762.22 357
15763.41 367
15764.60 401
15765.78 372
15766.97 367
15768.16 366
15769.34 337
15770.53 358
15771.72 405
15772.90 391
15774.09 353
15775.28 335
15776.46 319
15777.65 331
15778.84 357
15780.02 355
15781.21 327
15782.40 324
15783.58 367
15784.77 352
15785.96 323
15787.14 322
15788.33 357
15789.52 309
15790.71 339
15791.89 334
15793.08 341
15794.27 359
15795.46 348
15796.64 322
15797.83 332
15799.02 333
15800.21 367
15801.39 367
15802.58 350
15803.77 346
15804.96 331
15806.14 351
15807.33 356
15808.52 371
15809.71 353
15810.90 369
15812.08 347
15813.27 358
15814.46 322
15815.65 275
15816.84 313
15818.03 318
15819.21 328
15820.40 335
15821.59 348
15822.78 370
15823.97 327
15825.16 317
15826.35 332
15827.53 342
15828.72 357
15829.91 360
15831.10 346
15832.29 313
15833.48 339
15834.67 361
15835.86 319
15837.04 323
15838.23 321
15839.42 364
15840.61 359
15841.80 344
15842.99 345
15844.18 284
15845.37 299
15846.56 335
15847.75 337
15848.94 304
15850.13 353
15851.32 324
15852.51 295
15853.70 327
15854.89 346
15856.07 347
15857.26 314
15858.45 353
15859.64 297
15860.83 324
15862.02 327
15863.21 321
15864.40 308
15865.59 304
15866.78 301
15867.97 351
15869.16 319
15870.36 346
15871.55 347
15872.74 322
15873.93 361
15875.12 377
15876.31 342
15877.50 348
15878.69 339
15879.88 338
15881.07 341
15882.26 356
15883.45 329
15884.64 323
15885.83 316
15887.02 328
15888.21 323
15889.41 373
15890.60 349
15891.79 327
15892.98 311
15894.17 337
15895.36 331
15896.55 313
15897.74 289
15898.93 296
15900.13 369
15901.32 332
15902.51 316
15903.70 325
15904.89 326
15906.08 345
15907.28 318
15908.47 290
15909.66 314
15910.85 306
15912.04 304
15913.23 332
15914.43 328
15915.62 360
15916.81 326
15918.00 334
15919.19 322
15920.39 299
15921.58 321
15922.77 303
15923.96 319
15925.16 309
15926.35 310
15927.54 325
15928.73 296
15929.93 325
15931.12 281
15932.31 315
15933.50 299
15934.70 323
15935.89 305
15937.08 316
15938.27 289
15939.47 330
15940.66 356
15941.85 315
15943.05 334
15944.24 390
15945.43 334
15946.63 323
15947.82 278
15949.01 324
15950.21 291
15951.40 289
15952.59 306
15953.79 316
15954.98 314
15956.17 303
15957.37 293
15958.56 278
15959.75 273
15960.95 295
15962.14 334
15963.33 296
15964.53 287
15965.72 314
15966.92 271
15968.11 305
15969.30 315
15970.50 343
15971.69 338
15972.89 340
15974.08 313
15975.27 300
15976.47 322
15977.66 285
15978.86 308
15980.05 288
15981.25 313
15982.44 266
15983.63 280
15984.83 297
15986.02 313
15987.22 307
15988.41 290
15989.61 294
15990.80 303
15992.00 287
15993.19 317
15994.39 273
15995.58 265
15996.78 281
15997.97 303
15999.17 306
16000.36 262
16001.56 251
16002.75 299
16003.95 302
16005.14 300
16006.34 287
16007.53 269
16008.73 291
16009.93 288
16011.12 287
16012.32 255
16013.51 326
16014.71 297
16015.90 281
16017.10 295
16018.30 296
16019.49 296
16020.69 280
16021.88 301
16023.08 311
16024.28 250
16025.47 312
16026.67 313
16027.86 295
16029.06 288
16030.26 300
16031.45 315
16032.65 325
16033.85 320
16035.04 323
16036.24 317
16037.43 321
16038.63 330
16039.83 268
16041.02 282
16042.22 291
16043.42 274
16044.61 292
16045.81 304
16047.01 299
16048.21 263
16049.40 304
16050.60 288
16051.80 289
16052.99 260
16054.19 264
16055.39 293
16056.59 305
16057.78 297
16058.98 322
16060.18 301
16061.37 293
16062.57 323
16063.77 286
16064.97 265
16066.16 316
16067.36 331
16068.56 281
16069.76 271
16070.96 298
16072.15 300
16073.35 258
16074.55 262
16075.75 269
16076.95 296
16078.14 281
16079.34 281
16080.54 265
16081.74 278
16082.94 247
16084.13 268
16085.33 264
16086.53 307
16087.73 317
16088.93 275
16090.13 301
16091.33 295
16092.52 315
16093.72 297
16094.92 313
16096.12 334
16097.32 278
16098.52 284
16099.72 308
16100.92 288
16102.11 289
16103.31 326
16104.51 300
16105.71 292
16106.91 269
16108.11 277
16109.31 252
16110.51 278
16111.71 297
16112.91 293
16114.11 275
16115.31 316
16116.51 304
16117.70 282
16118.90 247
16120.10 299
16121.30 315
16122.50 285
16123.70 259
16124.90 246
16126.10 305
16127.30 289
16128.50 269
16129.70 270
16130.90 260
16132.10 288
16133.30 282
16134.50 263
16135.70 287
16136.90 266
16138.10 290
16139.30 273
16140.50 285
16141.71 305
16142.91 293
16144.11 303
16145.31 306
16146.51 303
16147.71 323
16148.91 298
16150.11 292
16151.31 281
16152.51 276
16153.71 324
16154.91 318
16156.11 336
16157.31 267
16158.52 273
16159.72 297
16160.92 295
16162.12 273
16163.32 247
16164.52 275
16165.72 277
16166.92 299
16168.13 251
16169.33 296
16170.53 287
16171.73 260
16172.93 259
16174.13 252
16175.34 291
16176.54 333
16177.74 350
16178.94 309
16180.14 292
16181.34 292
16182.55 294
16183.75 297
16184.95 315
16186.15 310
16187.35 330
16188.56 313
16189.76 321
16190.96 288
16192.16 296
16193.37 315
16194.57 288
16195.77 311
16196.97 291
16198.18 280
16199.38 303
16200.58 307
16201.78 327
16202.99 319
16204.19 309
16205.39 312
16206.60 293
16207.80 286
16209.00 300
16210.20 303
16211.41 311
16212.61 280
16213.81 259
16215.02 260
16216.22 284
16217.42 282
16218.63 287
16219.83 264
16221.03 291
16222.24 265
16223.44 300
16224.64 270
16225.85 319
16227.05 317
16228.25 312
16229.46 301
16230.66 300
16231.87 334
16233.07 343
16234.27 342
16235.48 346
16236.68 336
16237.89 305
16239.09 272
16240.29 283
16241.50 316
16242.70 331
16243.91 284
16245.11 269
16246.31 314
16247.52 300
16248.72 336
16249.93 320
16251.13 284
16252.34 304
16253.54 323
16254.75 285
16255.95 311
16257.16 300
16258.36 293
16259.57 305
16260.77 309
16261.97 293
16263.18 280
16264.38 314
16265.59 302
16266.80 289
16268.00 340
16269.21 371
16270.41 330
16271.62 334
16272.82 292
16274.03 316
16275.23 307
16276.44 339
16277.64 320
16278.85 352
16280.05 325
16281.26 327
16282.47 314
16283.67 301
16284.88 307
16286.08 341
16287.29 335
16288.49 323
16289.70 314
16290.91 324
16292.11 339
16293.32 328
16294.52 305
16295.73 318
16296.94 365
16298.14 327
16299.35 279
16300.56 318
16301.76 332
16302.97 327
16304.18 336
16305.38 296
16306.59 320
16307.79 359
16309.00 343
16310.21 335
16311.42 351
16312.62 325
16313.83 317
16315.04 325
16316.24 297
16317.45 305
16318.66 344
16319.86 307
16321.07 323
16322.28 349
16323.49 323
16324.69 347
16325.90 322
16327.11 294
16328.31 303
16329.52 312
16330.73 328
16331.94 323
16333.14 310
16334.35 337
16335.56 332
16336.77 344
16337.98 320
16339.18 322
16340.39 326
16341.60 342
16342.81 329
16344.01 301
16345.22 338
16346.43 295
16347.64 278
16348.85 276
16350.05 276
16351.26 264
16352.47 297
16353.68 330
16354.89 338
16356.10 329
16357.30 317
16358.51 308
16359.72 313
16360.93 290
16362.14 268
16363.35 260
16364.56 311
16365.77 259
16366.97 251
16368.18 268
16369.39 252
16370.60 276
16371.81 288
16373.02 245
16374.23 284
16375.44 306
16376.65 261
16377.86 282
16379.06 271
16380.27 315
16381.48 304
16382.69 287
16383.90 287
16385.11 284
16386.32 305
16387.53 310
16388.74 328
16389.95 317
16391.16 279
16392.37 252
16393.58 282
16394.79 306
16396.00 276
16397.21 286
16398.42 296
16399.63 304
16400.84 301
16402.05 275
16403.26 281
16404.47 288
16405.68 306
16406.89 281
16408.10 307
16409.31 312
16410.52 314
16411.73 296
16412.94 287
16414.15 269
16415.36 305
16416.57 307
16417.78 259
16419.00 302
16420.21 292
16421.42 312
16422.63 323
16423.84 267
16425.05 259
16426.26 290
16427.47 281
16428.68 275
16429.89 271
16431.11 276
16432.32 289
16433.53 267
16434.74 288
16435.95 284
16437.16 251
16438.37 302
16439.59 277
16440.80 257
16442.01 281
16443.22 290
16444.43 278
16445.64 274
16446.86 315
16448.07 306
16449.28 292
16450.49 294
16451.70 258
16452.91 214
16454.13 269
16455.34 271
16456.55 255
16457.76 268
16458.98 273
16460.19 292
16461.40 266
16462.61 226
16463.82 252
16465.04 288
16466.25 286
16467.46 269
16468.67 281
16469.89 292
16471.10 274
16472.31 264
16473.53 286
16474.74 250
16475.95 286
16477.16 286
16478.38 256
16479.59 275
16480.80 305
16482.02 301
16483.23 284
16484.44 280
16485.66 244
16486.87 280
16488.08 260
16489.30 271
16490.51 284
16491.72 286
16492.94 280
16494.15 269
16495.36 252
16496.58 283
16497.79 275
16499.00 269
16500.22 280
16501.43 268
16502.65 254
16503.86 269
16505.07 249
16506.29 271
16507.50 261
16508.71 258
16509.93 247
16511.14 274
16512.36 263
16513.57 302
16514.79 311
16516.00 255
16517.21 278
16518.43 256
16519.64 278
16520.86 247
16522.07 253
16523.29 246
16524.50 272
16525.72 288
16526.93 270
16528.15 277
16529.36 259
16530.58 291
16531.79 238
16533.01 255
16534.22 236
16535.44 274
16536.65 271
16537.87 268
16539.08 259
16540.30 289
16541.51 278
16542.73 274
16543.94 286
16545.16 245
16546.37 232
16547.59 269
16548.80 256
16550.02 265
16551.24 293
16552.45 263
16553.67 259
16554.88 254
16556.10 238
16557.31 258
16558.53 277
16559.75 308
16560.96 252
16562.18 247
16563.39 274
16564.61 261
16565.83 240
16567.04 270
16568.26 249
16569.47 237
16570.69 264
16571.91 252
16573.12 234
16574.34 245
16575.56 253
16576.77 290
16577.99 285
16579.21 267
16580.42 246
16581.64 243
16582.86 272
16584.07 281
16585.29 252
16586.51 264
16587.72 267
16588.94 246
16590.16 289
16591.38 292
16592.59 313
16593.81 242
16595.03 249
16596.24 290
16597.46 308
16598.68 259
16599.90 251
16601.11 222
16602.33 244
16603.55 270
16604.77 267
16605.98 260
16607.20 231
16608.42 266
16609.64 252
16610.86 244
16612.07 243
16613.29 283
16614.51 315
16615.73 308
16616.95 276
16618.16 275
16619.38 292
16620.60 244
16621.82 256
16623.04 285
16624.25 271
16625.47 283
16626.69 271
16627.91 237
16629.13 291
16630.35 255
16631.57 289
16632.78 267
16634.00 301
16635.22 254
16636.44 251
16637.66 254
16638.88 222
16640.10 245
16641.32 272
16642.53 251
16643.75 290
16644.97 265
16646.19 266
16647.41 286
16648.63 261
16649.85 258
16651.07 260
16652.29 256
16653.51 284
16654.73 243
16655.95 238
16657.17 255
16658.39 245
16659.61 264
16660.83 279
16662.04 264
16663.26 270
16664.48 298
16665.70 260
16666.92 250
16668.14 251
16669.36 272
16670.58 291
16671.80 242
16673.02 273
16674.24 260
16675.46 240
16676.68 266
16677.91 290
16679.13 271
16680.35 312
16681.57 257
16682.79 258
16684.01 234
16685.23 256
16686.45 266
16687.67 292
16688.89 277
16690.11 276
16691.33 244
16692.55 254
16693.77 218
16694.99 257
16696.21 260
16697.44 248
16698.66 242
16699.88 260
16701.10 269
16702.32 268
16703.54 243
16704.76 265
16705.98 289
16707.21 245
16708.43 234
16709.65 245
16710.87 265
16712.09 302
16713.31 257
16714.53 241
16715.76 243
16716.98 270
16718.20 256
16719.42 277
16720.64 275
16721.87 233
16723.09 273
16724.31 256
16725.53 257
16726.75 259
16727.98 291
16729.20 274
16730.42 285
16731.64 274
16732.86 258
16734.09 264
16735.31 297
16736.53 279
16737.75 243
16738.98 252
16740.20 222
16741.42 224
16742.64 231
16743.87 233
16745.09 212
16746.31 294
16747.54 271
16748.76 250
16749.98 248
16751.20 222
16752.43 249
16753.65 265
16754.87 282
16756.10 227
16757.32 258
16758.54 225
16759.77 269
16760.99 242
16762.21 207
16763.44 239
16764.66 239
16765.88 275
16767.11 266
16768.33 238
16769.55 248
16770.78 216
16772.00 234
16773.23 218
16774.45 264
16775.67 252
16776.90 274
16778.12 248
16779.35 254
16780.57 266
16781.79 265
16783.02 262
16784.24 269
16785.47 289
16786.69 292
16787.91 265
16789.14 254
16790.36 260
16791.59 236
16792.81 257
16794.04 227
16795.26 220
16796.49 234
16797.71 245
16798.94 278
16800.16 262
16801.38 265
16802.61 302
16803.83 250
16805.06 258
16806.28 272
16807.51 255
16808.73 275
16809.96 255
16811.18 273
16812.41 232
16813.64 255
16814.86 267
16816.09 269
16817.31 246
16818.54 287
16819.76 251
16820.99 276
16822.21 278
16823.44 236
16824.66 243
16825.89 251
16827.12 241
16828.34 282
16829.57 327
16830.79 268
16832.02 233
16833.25 258
16834.47 265
16835.70 265
16836.92 255
16838.15 277
16839.38 269
16840.60 284
16841.83 295
16843.06 261
16844.28 269
16845.51 273
16846.73 267
16847.96 260
16849.19 254
16850.41 246
16851.64 258
16852.87 269
16854.09 278
16855.32 227
16856.55 224
16857.77 225
16859.00 238
16860.23 252
16861.46 252
16862.68 254
16863.91 261
16865.14 276
16866.36 247
16867.59 269
16868.82 259
16870.05 271
16871.27 250
16872.50 243
16873.73 255
16874.96 249
16876.18 255
16877.41 292
16878.64 251
16879.87 239
16881.09 246
16882.32 274
16883.55 245
16884.78 256
16886.01 243
16887.23 255
16888.46 221
16889.69 225
16890.92 253
16892.15 277
16893.37 302
16894.60 270
16895.83 294
16897.06 275
16898.29 280
16899.51 210
16900.74 258
16901.97 261
16903.20 264
16904.43 255
16905.66 262
16906.89 241
16908.12 264
16909.34 225
16910.57 254
16911.80 217
16913.03 239
16914.26 254
16915.49 272
16916.72 266
16917.95 262
16919.18 267
16920.40 259
16921.63 230
16922.86 286
16924.09 284
16925.32 264
16926.55 274
16927.78 220
16929.01 266
16930.24 254
16931.47 239
16932.70 252
16933.93 269
16935.16 254
16936.39 279
16937.62 256
16938.85 205
16940.08 243
16941.31 244
16942.54 280
16943.77 256
16945.00 254
16946.23 271
16947.46 278
16948.69 238
16949.92 254
16951.15 248
16952.38 263
16953.61 264
16954.84 284
16956.07 253
16957.30 216
16958.53 271
16959.76 237
16960.99 223
16962.22 272
16963.45 258
16964.68 294
16965.92 253
16967.15 222
16968.38 222
16969.61 223
16970.84 262
16972.07 252
16973.30 262
16974.53 250
16975.76 243
16976.99 246
16978.23 251
16979.46 263
16980.69 230
16981.92 249
16983.15 276
16984.38 257
16985.61 259
16986.85 267
16988.08 257
16989.31 280
16990.54 260
16991.77 247
16993.00 245
16994.24 245
16995.47 262
16996.70 240
16997.93 236
16999.16 259
17000.40 277
17001.63 284
17002.86 286
17004.09 256
17005.32 276
17006.56 249
17007.79 256
17009.02 257
17010.25 253
17011.49 275
17012.72 262
17013.95 287
17015.18 276
17016.42 272
17017.65 239
17018.88 270
17020.12 273
17021.35 265
17022.58 253
17023.81 235
17025.05 247
17026.28 264
17027.51 249
17028.75 260
17029.98 268
17031.21 264
17032.45 250
17033.68 266
17034.91 258
17036.15 231
17037.38 248
17038.61 254
17039.85 218
17041.08 291
17042.31 294
17043.55 246
17044.78 230
17046.01 264
17047.25 260
17048.48 253
17049.72 251
17050.95 283
17052.18 260
17053.42 243
17054.65 263
17055.89 227
17057.12 239
17058.35 243
17059.59 235
17060.82 239
17062.06 241
17063.29 239
17064.53 221
17065.76 209
17066.99 224
17068.23 273
17069.46 254
17070.70 219
17071.93 232
17073.17 215
17074.40 245
17075.64 233
17076.87 232
17078.11 232
17079.34 264
17080.58 247
17081.81 228
17083.05 217
17084.28 234
17085.52 242
17086.75 242
17087.99 273
17089.22 260
17090.46 240
17091.69 247
17092.93 263
17094.16 271
17095.40 229
17096.64 246
17097.87 263
17099.11 239
17100.34 267
17101.58 267
17102.81 247
17104.05 207
17105.29 225
17106.52 276
17107.76 271
17108.99 253
17110.23 200
17111.47 250
17112.70 229
17113.94 206
17115.17 227
17116.41 273
17117.65 260
17118.88 241
17120.12 245
17121.36 256
17122.59 239
17123.83 241
17125.07 231
17126.30 215
17127.54 224
17128.78 216
17130.01 223
17131.25 253
17132.49 256
17133.72 249
17134.96 255
17136.20 241
17137.43 213
17138.67 216
17139.91 223
17141.15 256
17142.38 252
17143.62 213
17144.86 246
17146.10 242
17147.33 251
17148.57 227
17149.81 222
17151.05 246
17152.28 238
17153.52 230
17154.76 228
17156.00 246
17157.23 233
17158.47 211
17159.71 236
17160.95 244
17162.19 229
17163.42 216
17164.66 203
17165.90 219
17167.14 188
17168.38 225
17169.61 242
17170.85 237
17172.09 241
17173.33 252
17174.57 240
17175.81 198
17177.04 258
17178.28 246
17179.52 243
17180.76 259
17182.00 257
17183.24 224
17184.48 231
17185.71 230
17186.95 238
17188.19 265
17189.43 238
17190.67 242
17191.91 236
17193.15 263
17194.39 252
17195.63 252
17196.87 247
17198.11 233
17199.34 231
17200.58 239
17201.82 215
17203.06 207
17204.30 237
17205.54 213
17206.78 240
17208.02 223
17209.26 217
17210.50 240
17211.74 225
17212.98 214
17214.22 214
17215.46 246
17216.70 281
17217.94 252
17219.18 236
17220.42 228
17221.66 241
17222.90 235
17224.14 240
17225.38 219
17226.62 228
17227.86 198
17229.10 210
17230.34 201
17231.58 229
17232.82 226
17234.06 220
17235.30 242
17236.54 266
17237.78 233
17239.03 251
17240.27 224
17241.51 206
17242.75 258
17243.99 248
17245.23 219
17246.47 224
17247.71 214
17248.95 238
17250.19 213
17251.43 239
17252.68 229
17253.92 230
17255.16 265
17256.40 246
17257.64 240
17258.88 233
17260.12 243
17261.37 226
17262.61 224
17263.85 217
17265.09 248
17266.33 219
17267.57 226
17268.82 220
17270.06 206
17271.30 241
17272.54 267
17273.78 246
17275.03 205
17276.27 264
17277.51 190
17278.75 193
17279.99 219
17281.24 215
17282.48 212
17283.72 207
17284.96 220
17286.21 277
17287.45 231
17288.69 236
17289.93 254
17291.18 251
17292.42 266
17293.66 232
17294.90 186
17296.15 205
17297.39 250
17298.63 258
17299.88 219
17301.12 210
17302.36 253
17303.60 260
17304.85 230
17306.09 199
17307.33 202
17308.58 218
17309.82 241
17311.06 225
17312.31 211
17313.55 212
17314.79 249
17316.04 222
17317.28 222
17318.52 217
17319.77 252
17321.01 235
17322.26 224
17323.50 204
17324.74 239
17325.99 234
17327.23 239
17328.48 222
17329.72 236
17330.96 226
17332.21 211
17333.45 193
17334.70 197
17335.94 212
17337.18 198
17338.43 187
17339.67 206
17340.92 217
17342.16 239
17343.41 232
17344.65 261
17345.90 216
17347.14 183
17348.38 222
17349.63 214
17350.87 212
17352.12 230
17353.36 211
17354.61 216
17355.85 198
17357.10 201
17358.34 214
17359.59 212
17360.83 207
17362.08 227
17363.32 215
17364.57 269
17365.81 241
17367.06 216
17368.31 204
17369.55 204
17370.80 200
17372.04 219
17373.29 226
17374.53 233
17375.78 224
17377.02 223
17378.27 220
17379.52 244
17380.76 218
17382.01 216
17383.25 235
17384.50 227
17385.75 255
17386.99 261
17388.24 242
17389.48 235
17390.73 205
17391.98 192
17393.22 212
17394.47 226
17395.71 247
17396.96 230
17398.21 270
17399.45 275
17400.70 231
17401.95 221
17403.19 216
17404.44 232
17405.69 216
17406.93 250
17408.18 217
17409.43 202
17410.67 233
17411.92 245
17413.17 267
17414.42 218
17415.66 213
17416.91 275
17418.16 240
17419.40 224
17420.65 193
17421.90 210
17423.15 256
17424.39 258
17425.64 246
17426.89 259
17428.14 181
17429.38 233
17430.63 226
17431.88 218
17433.13 214
17434.37 239
17435.62 220
17436.87 211
17438.12 209
17439.37 217
17440.61 214
17441.86 225
17443.11 210
17444.36 229
17445.61 255
17446.85 236
17448.10 242
17449.35 197
17450.60 212
17451.85 194
17453.10 207
17454.34 198
17455.59 229
17456.84 215
17458.09 251
17459.34 248
17460.59 244
17461.84 211
17463.09 236
17464.33 214
17465.58 217
17466.83 230
17468.08 196
17469.33 188
17470.58 215
17471.83 240
17473.08 213
17474.33 206
17475.58 172
17476.83 199
17478.07 210
17479.32 238
17480.57 209
17481.82 223
17483.07 249
17484.32 227
17485.57 218
17486.82 207
17488.07 240
17489.32 225
17490.57 224
17491.82 227
17493.07 197
17494.32 224
17495.57 224
17496.82 181
17498.07 213
17499.32 222
17500.57 239
17501.82 225
17503.07 221
17504.32 234
17505.57 204
17506.82 253
17508.07 248
17509.32 228
17510.57 223
17511.82 232
17513.07 227
17514.32 240
17515.58 222
17516.83 230
17518.08 209
17519.33 224
17520.58 226
17521.83 178
17523.08 215
17524.33 229
17525.58 217
17526.83 195
17528.08 195
17529.34 214
17530.59 271
17531.84 228
17533.09 241
17534.34 191
17535.59 229
17536.84 218
17538.09 238
17539.35 247
17540.60 224
17541.85 217
17543.10 208
17544.35 181
17545.60 208
17546.86 216
17548.11 226
17549.36 237
17550.61 202
17551.86 245
17553.12 256
17554.37 224
17555.62 209
17556.87 232
17558.12 251
17559.38 250
17560.63 255
17561.88 282
17563.13 268
17564.39 228
17565.64 235
17566.89 196
17568.14 216
17569.40 205
17570.65 190
17571.90 219
17573.15 231
17574.41 208
17575.66 211
17576.91 231
17578.17 212
17579.42 251
17580.67 249
17581.92 236
17583.18 219
17584.43 211
17585.68 226
17586.94 245
17588.19 211
17589.44 226
17590.70 250
17591.95 228
17593.20 251
17594.46 218
17595.71 230
17596.97 220
17598.22 219
17599.47 227
17600.73 213
17601.98 185
17603.23 202
17604.49 228
17605.74 203
17607.00 206
17608.25 187
17609.50 211
17610.76 230
17612.01 206
17613.27 209
17614.52 236
17615.77 198
17617.03 201
17618.28 196
17619.54 230
17620.79 200
17622.05 199
17623.30 179
17624.56 203
17625.81 208
17627.06 207
17628.32 222
17629.57 240
17630.83 238
17632.08 198
17633.34 210
17634.59 244
17635.85 205
17637.10 220
17638.36 196
17639.61 209
17640.87 236
17642.12 189
17643.38 206
17644.63 212
17645.89 243
17647.15 240
17648.40 212
17649.66 211
17650.91 230
17652.17 220
17653.42 209
17654.68 216
17655.93 203
17657.19 208
17658.45 217
17659.70 228
17660.96 228
17662.21 166
17663.47 175
17664.73 213
17665.98 215
17667.24 198
17668.49 199
17669.75 196
17671.01 194
17672.26 226
17673.52 211
17674.77 202
17676.03 197
17677.29 212
17678.54 202
17679.80 181
17681.06 223
17682.31 256
17683.57 241
17684.83 201
17686.08 203
17687.34 205
17688.60 225
17689.85 215
17691.11 191
17692.37 177
17693.63 230
17694.88 211
17696.14 227
17697.40 216
17698.65 228
17699.91 212
17701.17 216
17702.43 224
17703.68 216
17704.94 200
17706.20 201
17707.46 214
17708.71 205
17709.97 200
17711.23 208
17712.49 203
17713.74 207
17715.00 205
17716.26 212
17717.52 186
17718.78 222
17720.03 244
17721.29 216
17722.55 219
17723.81 217
17725.07 223
17726.32 226
17727.58 216
17728.84 212
17730.10 195
17731.36 281
17732.62 243
17733.87 212
17735.13 200
17736.39 222
17737.65 225
17738.91 222
17740.17 219
17741.43 188
17742.69 213
17743.94 181
17745.20 185
17746.46 158
17747.72 187
17748.98 222
17750.24 184
17751.50 179
17752.76 196
17754.02 180
17755.28 203
17756.53 217
17757.79 230
17759.05 226
17760.31 185
17761.57 199
17762.83 215
17764.09 202
17765.35 229
17766.61 224
17767.87 227
17769.13 197
17770.39 215
17771.65 190
17772.91 231
17774.17 212
17775.43 185
17776.69 203
17777.95 186
17779.21 195
17780.47 195
17781.73 186
17782.99 219
17784.25 233
17785.51 202
17786.77 186
17788.03 202
17789.29 174
17790.55 223
17791.81 225
17793.07 228
17794.33 189
17795.59 217
17796.86 217
17798.12 189
17799.38 220
17800.64 210
17801.90 217
17803.16 189
17804.42 173
17805.68 173
17806.94 191
17808.20 226
17809.47 211
17810.73 181
17811.99 217
17813.25 207
17814.51 172
17815.77 185
17817.03 192
17818.29 191
17819.56 232
17820.82 189
17822.08 191
17823.34 200
17824.60 186
17825.86 188
17827.13 169
17828.39 192
17829.65 194
17830.91 201
17832.17 188
17833.44 175
17834.70 221
17835.96 224
17837.22 223
17838.48 175
17839.75 199
17841.01 196
17842.27 201
17843.53 226
17844.80 205
17846.06 214
17847.32 207
17848.58 189
17849.85 211
17851.11 213
17852.37 215
17853.63 227
17854.90 217
17856.16 210
17857.42 211
17858.69 217
17859.95 215
17861.21 187
17862.47 196
17863.74 178
17865.00 210
17866.26 205
17867.53 225
17868.79 186
17870.05 187
17871.32 229
17872.58 214
17873.84 208
17875.11 211
17876.37 215
17877.63 207
17878.90 189
17880.16 193
17881.43 208
17882.69 216
17883.95 208
17885.22 188
17886.48 208
17887.74 229
17889.01 205
17890.27 227
17891.54 230
17892.80 191
17894.07 221
17895.33 203
17896.59 255
17897.86 213
17899.12 181
17900.39 192
17901.65 184
17902.92 194
17904.18 235
17905.44 209
17906.71 211
17907.97 226
17909.24 232
17910.50 249
17911.77 213
17913.03 222
17914.30 198
17915.56 204
17916.83 216
17918.09 211
17919.36 232
17920.62 211
17921.89 178
17923.15 203
17924.42 228
17925.68 234
17926.95 207
17928.21 218
17929.48 228
17930.75 217
17932.01 230
17933.28 244
17934.54 194
17935.81 180
17937.07 205
17938.34 229
17939.61 210
17940.87 200
17942.14 231
17943.40 209
17944.67 212
17945.93 196
17947.20 194
17948.47 206
17949.73 199
17951.00 189
17952.27 202
17953.53 206
17954.80 188
17956.06 197
17957.33 204
17958.60 213
17959.86 202
17961.13 203
17962.40 225
17963.66 170
17964.93 186
17966.20 207
17967.46 216
17968.73 203
17970.00 228
17971.26 182
17972.53 206
17973.80 228
17975.07 189
17976.33 201
17977.60 191
17978.87 229
17980.13 216
17981.40 206
17982.67 205
17983.94 196
17985.20 183
17986.47 193
17987.74 229
17989.01 228
17990.27 214
17991.54 217
17992.81 209
17994.08 228
17995.34 225
17996.61 213
17997.88 188
17999.15 194
18000.42 182
18001.68 204
18002.95 219
18004.22 194
18005.49 193
18006.76 195
18008.02 213
18009.29 206
18010.56 203
18011.83 248
18013.10 200
18014.37 181
18015.63 194
18016.90 176
18018.17 167
18019.44 197
18020.71 209
18021.98 206
18023.25 177
18024.51 189
18025.78 214
18027.05 197
18028.32 192
18029.59 190
18030.86 189
18032.13 215
18033.40 199
18034.67 196
18035.94 188
18037.20 185
18038.47 220
18039.74 192
18041.01 192
18042.28 192
18043.55 230
18044.82 208
18046.09 211
18047.36 189
18048.63 194
18049.90 225
18051.17 207
18052.44 194
18053.71 165
18054.98 181
18056.25 230
18057.52 229
18058.79 177
18060.06 201
18061.33 206
18062.60 223
18063.87 186
18065.14 177
18066.41 188
18067.68 229
18068.95 237
18070.22 193
18071.49 181
18072.76 255
18074.03 234
18075.30 215
18076.57 207
18077.84 197
18079.11 195
18080.39 205
18081.66 201
18082.93 189
18084.20 227
18085.47 204
18086.74 216
18088.01 189
18089.28 219
18090.55 211
18091.82 202
18093.10 200
18094.37 208
18095.64 185
18096.91 200
18098.18 176
18099.45 197
18100.72 194
18102.00 161
18103.27 204
18104.54 207
18105.81 217
18107.08 179
18108.35 171
18109.63 178
18110.90 186
18112.17 222
18113.44 212
18114.71 190
18115.98 217
18117.26 221
18118.53 220
18119.80 201
18121.07 232
18122.35 215
18123.62 187
18124.89 188
18126.16 228
18127.43 203
18128.71 215
18129.98 214
18131.25 174
18132.52 200
18133.80 190
18135.07 205
18136.34 206
18137.62 200
18138.89 208
18140.16 211
18141.43 205
18142.71 199
18143.98 205
18145.25 200
18146.53 197
18147.80 190
18149.07 186
18150.35 224
18151.62 227
18152.89 202
18154.17 225
18155.44 192
18156.71 193
18157.99 228
18159.26 203
18160.53 197
18161.81 198
18163.08 217
18164.35 205
18165.63 225
18166.90 204
18168.18 282
18169.45 257
18170.72 223
18172.00 204
18173.27 209
18174.55 221
18175.82 202
18177.09 226
18178.37 179
18179.64 217
18180.92 205
18182.19 194
18183.47 208
18184.74 200
18186.01 190
18187.29 218
18188.56 199
18189.84 211
18191.11 207
18192.39 196
18193.66 213
18194.94 187
18196.21 209
18197.49 188
18198.76 187
18200.04 199
18201.31 185
18202.59 188
18203.86 197
18205.14 216
18206.41 227
18207.69 191
18208.96 223
18210.24 180
18211.51 191
18212.79 224
18214.06 200
18215.34 204
18216.62 183
18217.89 195
18219.17 208
18220.44 205
18221.72 241
18222.99 204
18224.27 222
18225.55 186
18226.82 223
18228.10 203
18229.37 186
18230.65 176
18231.93 180
18233.20 196
18234.48 204
18235.75 188
18237.03 183
18238.31 176
18239.58 202
18240.86 187
18242.14 187
18243.41 207
18244.69 191
18245.97 198
18247.24 182
18248.52 173
18249.80 172
18251.07 200
18252.35 227
18253.63 249
18254.90 219
18256.18 180
18257.46 225
18258.73 237
18260.01 196
18261.29 207
18262.57 238
18263.84 197
18265.12 176
18266.40 190
18267.67 217
18268.95 198
18270.23 190
18271.51 204
18272.78 174
18274.06 181
18275.34 217
18276.62 190
18277.89 225
18279.17 191
18280.45 198
18281.73 201
18283.01 198
18284.28 227
18285.56 203
18286.84 192
18288.12 204
18289.40 205
18290.67 191
18291.95 211
18293.23 203
18294.51 210
18295.79 192
18297.07 193
18298.34 193
18299.62 208
18300.90 237
18302.18 231
18303.46 206
18304.74 172
18306.02 182
18307.29 205
18308.57 208
18309.85 206
18311.13 227
18312.41 220
18313.69 197
18314.97 189
18316.25 198
18317.53 237
18318.80 201
18320.08 178
18321.36 186
18322.64 226
18323.92 166
18325.20 190
18326.48 196
18327.76 188
18329.04 194
18330.32 182
18331.60 190
18332.88 195
18334.16 173
18335.44 189
18336.72 213
18338.00 182
18339.28 172
18340.56 180
18341.84 222
18343.12 210
18344.40 187
18345.68 203
18346.96 195
18348.24 212
18349.52 212
18350.80 157
18352.08 197
18353.36 175
18354.64 145
18355.92 184
18357.20 179
18358.48 196
18359.76 206
18361.04 171
18362.32 216
18363.60 229
18364.88 194
18366.16 158
18367.45 196
18368.73 206
18370.01 222
18371.29 202
18372.57 217
18373.85 203
18375.13 200
18376.41 202
18377.69 175
18378.98 176
18380.26 177
18381.54 193
18382.82 187
18384.10 199
18385.38 200
18386.66 182
18387.95 203
18389.23 203
18390.51 219
18391.79 197
18393.07 198
18394.35 204
18395.64 199
18396.92 189
18398.20 206
18399.48 203
18400.76 202
18402.05 195
18403.33 167
18404.61 179
18405.89 181
18407.17 201
18408.46 171
18409.74 139
18411.02 187
18412.30 239
18413.59 202
18414.87 185
18416.15 179
18417.43 217
18418.72 215
18420.00 197
18421.28 240
18422.56 216
18423.85 191
18425.13 174
18426.41 169
18427.70 203
18428.98 199
18430.26 191
18431.54 184
18432.83 189
18434.11 171
18435.39 194
18436.68 221
18437.96 215
18439.24 213
18440.53 242
18441.81 208
18443.09 182
18444.38 205
18445.66 178
18446.95 214
18448.23 189
18449.51 197
18450.80 172
18452.08 208
18453.36 204
18454.65 202
18455.93 205
18457.22 217
18458.50 193
18459.78 203
18461.07 203
18462.35 188
18463.64 174
18464.92 172
18466.21 204
18467.49 198
18468.77 173
18470.06 173
18471.34 152
18472.63 183
18473.91 177
18475.20 184
18476.48 197
18477.77 185
18479.05 205
18480.34 192
18481.62 192
18482.91 197
18484.19 178
18485.47 206
18486.76 231
18488.04 215
18489.33 197
18490.62 194
18491.90 217
18493.19 192
18494.47 211
18495.76 188
18497.04 199
18498.33 217
18499.61 235
18500.90 196
18502.18 182
18503.47 193
18504.75 195
18506.04 217
18507.33 176
18508.61 209
18509.90 196
18511.18 186
18512.47 195
18513.76 179
18515.04 199
18516.33 211
18517.61 203
18518.90 195
18520.19 197
18521.47 203
18522.76 219
18524.04 191
18525.33 192
18526.62 218
18527.90 210
18529.19 174
18530.48 177
18531.76 183
18533.05 205
18534.34 188
18535.62 189
18536.91 170
18538.20 181
18539.48 186
18540.77 204
18542.06 204
18543.34 206
18544.63 174
18545.92 180
18547.21 193
18548.49 221
18549.78 187
18551.07 184
18552.36 203
18553.64 210
18554.93 208
18556.22 203
18557.50 184
18558.79 177
18560.08 199
18561.37 222
18562.66 193
18563.94 201
18565.23 203
18566.52 200
18567.81 199
18569.09 216
18570.38 185
18571.67 202
18572.96 170
18574.25 165
18575.53 197
18576.82 192
18578.11 220
18579.40 172
18580.69 176
18581.98 184
18583.26 188
18584.55 202
18585.84 185
18587.13 221
18588.42 181
18589.71 190
18590.99 184
18592.28 156
18593.57 198
18594.86 181
18596.15 187
18597.44 195
18598.73 178
18600.02 228
18601.31 227
18602.59 186
18603.88 179
18605.17 215
18606.46 202
18607.75 198
18609.04 183
18610.33 200
18611.62 171
18612.91 192
18614.20 212
18615.49 234
18616.78 170
18618.07 166
18619.36 166
18620.65 180
18621.94 187
18623.23 211
18624.52 195
18625.81 174
18627.10 196
18628.39 211
18629.68 190
18630.97 192
18632.26 219
18633.55 191
18634.84 169
18636.13 188
18637.42 196
18638.71 203
18640.00 220
18641.29 213
18642.58 205
18643.87 219
18645.16 184
18646.45 194
18647.74 219
18649.03 231
18650.32 185
18651.61 184
18652.90 208
18654.19 197
18655.48 177
18656.78 207
18658.07 215
18659.36 182
18660.65 216
18661.94 213
18663.23 205
18664.52 204
18665.81 196
18667.10 184
18668.40 193
18669.69 188
18670.98 187
18672.27 208
18673.56 205
18674.85 167
18676.14 196
18677.44 188
18678.73 185
18680.02 197
18681.31 171
18682.60 174
18683.90 145
18685.19 182
18686.48 184
18687.77 200
18689.06 193
18690.36 205
18691.65 173
18692.94 164
18694.23 174
18695.52 203
18696.82 184
18698.11 166
18699.40 179
18700.69 186
18701.99 196
18703.28 186
18704.57 180
18705.86 202
18707.16 210
18708.45 202
18709.74 161
18711.04 169
18712.33 218
18713.62 191
18714.91 198
18716.21 181
18717.50 184
18718.79 215
18720.09 194
18721.38 184
18722.67 179
18723.97 184
18725.26 210
18726.55 203
18727.85 190
18729.14 216
18730.43 173
18731.73 192
18733.02 168
18734.31 188
18735.61 206
18736.90 208
18738.19 202
18739.49 178
18740.78 162
18742.08 171
18743.37 204
18744.66 177
18745.96 175
18747.25 183
18748.55 159
18749.84 199
18751.13 187
18752.43 179
18753.72 174
18755.02 177
18756.31 194
18757.61 189
18758.90 162
18760.20 176
18761.49 167
18762.78 168
18764.08 175
18765.37 146
18766.67 172
18767.96 198
18769.26 187
18770.55 154
18771.85 161
18773.14 175
18774.44 182
18775.73 196
18777.03 205
18778.32 194
18779.62 187
18780.91 191
18782.21 190
18783.50 170
18784.80 189
18786.10 152
18787.39 187
18788.69 211
18789.98 205
18791.28 188
18792.57 198
18793.87 189
18795.16 135
18796.46 150
18797.76 159
18799.05 175
18800.35 175
18801.64 176
18802.94 172
18804.24 172
18805.53 156
18806.83 186
18808.12 174
18809.42 185
18810.72 197
18812.01 177
18813.31 197
18814.61 170
18815.90 183
18817.20 192
18818.50 169
18819.79 186
18821.09 178
18822.39 211
18823.68 190
18824.98 203
18826.28 213
18827.57 170
18828.87 186
18830.17 196
18831.46 211
18832.76 193
18834.06 211
18835.35 158
18836.65 173
18837.95 164
18839.25 147
18840.54 155
18841.84 197
18843.14 181
18844.44 160
18845.73 166
18847.03 198
18848.33 192
18849.63 208
18850.92 179
18852.22 203
18853.52 185
18854.82 181
18856.11 174
18857.41 194
18858.71 191
18860.01 236
18861.31 205
18862.60 199
18863.90 198
18865.20 179
18866.50 210
18867.80 194
18869.10 179
18870.39 207
18871.69 182
18872.99 179
18874.29 167
18875.59 174
18876.89 177
18878.18 169
18879.48 181
18880.78 196
18882.08 192
18883.38 193
18884.68 175
18885.98 191
18887.28 159
18888.57 174
18889.87 191
18891.17 201
18892.47 218
18893.77 203
18895.07 184
18896.37 199
18897.67 176
18898.97 166
18900.27 163
18901.57 194
18902.87 197
18904.17 181
18905.47 161
18906.76 182
18908.06 213
18909.36 219
18910.66 211
18911.96 172
18913.26 182
18914.56 201
18915.86 159
18917.16 163
18918.46 184
18919.76 173
18921.06 169
18922.36 171
18923.66 179
18924.96 170
18926.26 197
18927.56 169
18928.86 183
18930.17 203
18931.47 172
18932.77 165
18934.07 174
18935.37 182
18936.67 156
18937.97 161
18939.27 177
18940.57 174
18941.87 181
18943.17 171
18944.47 147
18945.77 169
18947.07 173
18948.38 176
18949.68 178
18950.98 196
18952.28 185
18953.58 201
18954.88 176
18956.18 181
18957.48 167
18958.79 170
18960.09 157
18961.39 180
18962.69 178
18963.99 201
18965.29 198
18966.59 162
18967.90 189
18969.20 178
18970.50 180
18971.80 181
18973.10 185
18974.41 183
18975.71 147
18977.01 177
18978.31 160
18979.61 165
18980.92 141
18982.22 163
18983.52 164
18984.82 195
18986.12 210
18987.43 181
18988.73 176
18990.03 164
18991.33 172
18992.64 171
18993.94 175
18995.24 185
18996.54 149
18997.85 218
18999.15 165
19000.45 173
19001.76 159
19003.06 179
19004.36 159
19005.66 163
19006.97 170
19008.27 182
19009.57 183
19010.88 187
19012.18 172
19013.48 180
19014.79 171
19016.09 172
19017.39 170
19018.70 176
19020.00 191
19021.30 178
19022.61 151
19023.91 153
19025.22 175
19026.52 160
19027.82 188
19029.13 165
19030.43 169
19031.73 165
19033.04 188
19034.34 176
19035.65 169
19036.95 189
19038.25 161
19039.56 174
19040.86 185
19042.17 151
19043.47 172
19044.78 160
19046.08 187
19047.38 153
19048.69 168
19049.99 178
19051.30 173
19052.60 162
19053.91 182
19055.21 178
19056.52 157
19057.82 162
19059.13 183
19060.43 182
19061.74 182
19063.04 175
19064.35 190
19065.65 173
19066.96 155
19068.26 149
19069.57 149
19070.87 166
19072.18 164
19073.48 160
19074.79 165
19076.09 175
19077.40 191
19078.70 181
19080.01 172
19081.32 178
19082.62 150
19083.93 151
19085.23 168
19086.54 161
19087.84 159
19089.15 170
19090.46 179
19091.76 178
19093.07 190
19094.37 195
19095.68 166
19096.99 164
19098.29 179
19099.60 165
19100.90 172
19102.21 169
19103.52 160
19104.82 158
19106.13 165
19107.44 166
19108.74 158
19110.05 162
19111.36 141
19112.66 177
19113.97 188
19115.28 192
19116.58 168
19117.89 189
19119.20 165
19120.50 155
19121.81 200
19123.12 204
19124.43 160
19125.73 188
19127.04 193
19128.35 191
19129.65 182
19130.96 185
19132.27 166
19133.58 159
19134.88 199
19136.19 164
19137.50 166
19138.81 185
19140.11 192
19141.42 214
19142.73 203
19144.04 178
19145.34 186
19146.65 163
19147.96 165
19149.27 193
19150.58 178
19151.88 205
19153.19 170
19154.50 156
19155.81 159
19157.12 175
19158.42 168
19159.73 153
19161.04 186
19162.35 195
19163.66 142
19164.97 172
19166.28 179
19167.58 175
19168.89 164
19170.20 172
19171.51 186
19172.82 167
19174.13 192
19175.44 192
19176.75 170
19178.05 164
19179.36 196
19180.67 167
19181.98 162
19183.29 191
19184.60 183
19185.91 174
19187.22 165
19188.53 173
19189.84 186
19191.15 165
19192.46 186
19193.76 189
19195.07 171
19196.38 182
19197.69 179
19199.00 174
19200.31 155
19201.62 164
19202.93 146
19204.24 150
19205.55 186
19206.86 151
19208.17 164
19209.48 191
19210.79 210
19212.10 159
19213.41 147
19214.72 139
19216.03 156
19217.34 164
19218.65 161
19219.96 144
19221.27 130
19222.58 172
19223.89 155
19225.20 163
19226.52 163
19227.83 172
19229.14 180
19230.45 183
19231.76 165
19233.07 189
19234.38 177
19235.69 155
19237.00 177
19238.31 162
19239.62 184
19240.93 170
19242.25 190
19243.56 203
19244.87 168
19246.18 153
19247.49 153
19248.80 178
19250.11 161
19251.42 156
19252.74 155
19254.05 171
19255.36 163
19256.67 186
19257.98 182
19259.29 171
19260.61 169
19261.92 163
19263.23 197
19264.54 179
19265.85 170
19267.17 156
19268.48 162
19269.79 180
19271.10 184
19272.41 191
19273.73 166
19275.04 163
19276.35 163
19277.66 164
19278.98 161
19280.29 167
19281.60 149
19282.91 137
19284.23 154
19285.54 173
19286.85 177
19288.16 137
19289.48 132
19290.79 141
19292.10 166
19293.41 178
19294.73 181
19296.04 174
19297.35 162
19298.67 158
19299.98 172
19301.29 160
19302.61 154
19303.92 146
19305.23 149
19306.55 168
19307.86 163
19309.17 156
19310.49 164
19311.80 185
19313.11 191
19314.43 196
19315.74 147
19317.05 162
19318.37 154
19319.68 139
19320.99 170
19322.31 188
19323.62 183
19324.94 206
19326.25 191
19327.56 165
19328.88 160
19330.19 176
19331.51 159
19332.82 179
19334.14 169
19335.45 173
19336.76 161
19338.08 163
19339.39 163
19340.71 154
19342.02 184
19343.34 170
19344.65 162
19345.97 199
19347.28 158
19348.59 153
19349.91 154
19351.22 152
19352.54 153
19353.85 169
19355.17 147
19356.48 163
19357.80 160
19359.11 185
19360.43 141
19361.74 163
19363.06 165
19364.38 159
19365.69 181
19367.01 174
19368.32 161
19369.64 161
19370.95 174
19372.27 193
19373.58 185
19374.90 201
19376.21 161
19377.53 153
19378.85 138
19380.16 185
19381.48 187
19382.79 169
19384.11 145
19385.43 166
19386.74 169
19388.06 152
19389.37 168
19390.69 181
19392.01 173
19393.32 151
19394.64 152
19395.96 149
19397.27 160
19398.59 158
19399.91 160
19401.22 181
19402.54 189
19403.85 175
19405.17 155
19406.49 175
19407.80 150
19409.12 174
19410.44 180
19411.76 182
19413.07 161
19414.39 157
19415.71 199
19417.02 180
19418.34 201
19419.66 204
19420.98 194
19422.29 152
19423.61 181
19424.93 176
19426.24 163
19427.56 158
19428.88 179
19430.20 194
19431.51 184
19432.83 191
19434.15 147
19435.47 181
19436.79 173
19438.10 165
19439.42 161
19440.74 167
19442.06 172
19443.37 145
19444.69 166
19446.01 163
19447.33 197
19448.65 171
19449.97 169
19451.28 199
19452.60 178
19453.92 163
19455.24 144
19456.56 180
19457.88 168
19459.19 143
19460.51 177
19461.83 163
19463.15 145
19464.47 141
19465.79 178
19467.11 171
19468.42 190
19469.74 164
19471.06 172
19472.38 170
19473.70 160
19475.02 175
19476.34 136
19477.66 161
19478.98 152
19480.30 155
19481.62 174
19482.93 171
19484.25 199
19485.57 207
19486.89 151
19488.21 162
19489.53 168
19490.85 134
19492.17 185
19493.49 185
19494.81 198
19496.13 188
19497.45 178
19498.77 180
19500.09 192
19501.41 192
19502.73 156
19504.05 153
19505.37 177
19506.69 179
19508.01 187
19509.33 156
19510.65 165
19511.97 155
19513.29 162
19514.61 144
19515.93 170
19517.25 185
19518.57 153
19519.89 173
19521.21 150
19522.54 153
19523.86 168
19525.18 146
19526.50 155
19527.82 138
19529.14 170
19530.46 169
19531.78 157
19533.10 152
19534.42 141
19535.74 144
19537.07 157
19538.39 163
19539.71 160
19541.03 170
19542.35 148
19543.67 185
19544.99 196
19546.31 155
19547.64 145
19548.96 143
19550.28 181
19551.60 152
19552.92 157
19554.24 169
19555.57 184
19556.89 182
19558.21 178
19559.53 176
19560.85 163
19562.18 165
19563.50 151
19564.82 169
19566.14 146
19567.46 140
19568.79 171
19570.11 198
19571.43 174
19572.75 162
19574.08 178
19575.40 151
19576.72 155
19578.04 143
19579.37 144
19580.69 162
19582.01 183
19583.33 172
19584.66 144
19585.98 156
19587.30 174
19588.63 144
19589.95 152
19591.27 170
19592.59 174
19593.92 167
19595.24 188
19596.56 144
19597.89 159
19599.21 160
19600.53 151
19601.86 179
19603.18 134
19604.50 135
19605.83 140
19607.15 183
19608.47 180
19609.80 168
19611.12 177
19612.45 178
19613.77 149
19615.09 148
19616.42 148
19617.74 158
19619.06 181
19620.39 166
19621.71 181
19623.04 187
19624.36 178
19625.69 170
19627.01 155
19628.33 152
19629.66 156
19630.98 164
19632.31 159
19633.63 156
19634.96 149
19636.28 158
19637.60 158
19638.93 166
19640.25 169
19641.58 177
19642.90 151
19644.23 175
19645.55 148
19646.88 138
19648.20 157
19649.53 137
19650.85 155
19652.18 159
19653.50 142
19654.83 166
19656.15 190
19657.48 167
19658.80 159
19660.13 151
19661.45 147
19662.78 165
19664.11 151
19665.43 145
19666.76 136
19668.08 157
19669.41 140
19670.73 139
19672.06 167
19673.39 153
19674.71 157
19676.04 147
19677.36 142
19678.69 174
19680.01 151
19681.34 152
19682.67 161
19683.99 170
19685.32 144
19686.65 171
19687.97 161
19689.30 150
19690.62 166
19691.95 159
19693.28 144
19694.60 139
19695.93 162
19697.26 154
19698.58 167
19699.91 166
19701.24 172
19702.56 157
19703.89 145
19705.22 148
19706.54 159
19707.87 157
19709.20 209
19710.53 180
19711.85 147
19713.18 153
19714.51 165
19715.83 182
19717.16 157
19718.49 161
19719.82 189
19721.14 185
19722.47 137
19723.80 145
19725.13 155
19726.45 141
19727.78 161
19729.11 162
19730.44 141
19731.76 157
19733.09 159
19734.42 157
19735.75 147
19737.08 156
19738.40 167
19739.73 200
19741.06 158
19742.39 147
19743.72 156
19745.04 145
19746.37 170
19747.70 173
19749.03 160
19750.36 171
19751.69 162
19753.01 164
19754.34 172
19755.67 175
19757.00 154
19758.33 151
19759.66 137
19760.99 164
19762.31 155
19763.64 130
19764.97 152
19766.30 136
19767.63 166
19768.96 153
19770.29 161
19771.62 170
19772.95 148
19774.28 133
19775.60 147
19776.93 176
19778.26 137
19779.59 129
19780.92 147
19782.25 179
19783.58 153
19784.91 135
19786.24 135
19787.57 151
19788.90 138
19790.23 146
19791.56 168
19792.89 166
19794.22 164
19795.55 138
19796.88 150
19798.21 167
19799.54 154
19800.87 162
19802.20 160
19803.53 158
19804.86 141
19806.19 151
19807.52 171
19808.85 168
19810.18 189
19811.51 185
19812.84 150
19814.17 156
19815.50 150
19816.83 167
19818.16 162
19819.49 163
19820.83 154
19822.16 142
19823.49 149
19824.82 151
19826.15 180
19827.48 153
19828.81 146
19830.14 139
19831.47 122
19832.80 146
19834.14 168
19835.47 156
19836.80 136
19838.13 154
19839.46 155
19840.79 135
19842.12 142
19843.46 158
19844.79 171
19846.12 171
19847.45 147
19848.78 165
19850.11 154
19851.45 144
19852.78 156
19854.11 178
19855.44 161
19856.77 162
19858.11 181
19859.44 155
19860.77 172
19862.10 159
19863.43 147
19864.77 179
19866.10 137
19867.43 145
19868.76 161
19870.10 148
19871.43 128
19872.76 148
19874.09 151
19875.43 159
19876.76 184
19878.09 182
19879.42 146
19880.76 126
19882.09 152
19883.42 185
19884.75 151
19886.09 136
19887.42 158
19888.75 155
19890.09 183
19891.42 160
19892.75 157
19894.09 144
19895.42 151
19896.75 150
19898.09 136
19899.42 154
19900.75 146
19902.09 172
19903.42 171
19904.75 144
19906.09 162
19907.42 144
19908.75 177
19910.09 146
19911.42 149
19912.76 130
19914.09 150
19915.42 161
19916.76 141
19918.09 174
19919.43 145
19920.76 195
19922.09 164
19923.43 177
19924.76 149
19926.10 178
19927.43 165
19928.77 181
19930.10 136
19931.43 149
19932.77 160
19934.10 159
19935.44 128
19936.77 169
19938.11 148
19939.44 151
19940.78 142
19942.11 142
19943.45 127
19944.78 142
19946.12 172
19947.45 181
19948.79 142
19950.12 157
19951.46 152
19952.79 161
19954.13 128
19955.46 154
19956.80 162
19958.13 169
19959.47 168
19960.80 135
19962.14 145
19963.48 149
19964.81 166
19966.15 157
19967.48 137
19968.82 134
19970.15 162
19971.49 192
19972.83 159
19974.16 155
19975.50 150
19976.83 181
19978.17 148
19979.51 136
19980.84 166
19982.18 162
19983.51 165
19984.85 175
19986.19 184
19987.52 172
19988.86 152
19990.20 154
19991.53 174
19992.87 146
19994.21 159
19995.54 168
19996.88 170
19998.22 150
19999.55 181
20000.89 150
20002.23 165
20003.56 157
20004.90 156
20006.24 160
20007.57 166
20008.91 160
20010.25 137
20011.59 162
20012.92 143
20014.26 159
20015.60 152
20016.94 152
20018.27 159
20019.61 147
20020.95 163
20022.28 154
20023.62 145
20024.96 138
20026.30 171
20027.64 172
20028.97 145
20030.31 129
20031.65 144
20032.99 162
20034.32 169
20035.66 186
20037.00 155
20038.34 154
20039.68 163
20041.02 158
20042.35 172
20043.69 155
20045.03 153
20046.37 152
20047.71 185
20049.05 151
20050.38 179
20051.72 133
20053.06 153
20054.40 152
20055.74 141
20057.08 168
20058.42 130
20059.75 133
20061.09 136
20062.43 151
20063.77 138
20065.11 150
20066.45 153
20067.79 173
20069.13 167
20070.47 172
20071.81 165
20073.14 150
20074.48 135
20075.82 172
20077.16 156
20078.50 157
20079.84 127
20081.18 140
20082.52 145
20083.86 149
20085.20 136
20086.54 151
20087.88 138
20089.22 134
20090.56 145
20091.90 119
20093.24 150
20094.58 156
20095.92 150
20097.26 136
20098.60 137
20099.94 140
20101.28 149
20102.62 157
20103.96 177
20105.30 178
20106.64 192
20107.98 147
20109.32 122
20110.66 145
20112.00 128
20113.34 150
20114.68 165
20116.02 172
20117.36 147
20118.71 152
20120.05 143
20121.39 166
20122.73 145
20124.07 168
20125.41 173
20126.75 143
20128.09 124
20129.43 152
20130.77 162
20132.12 167
20133.46 148
20134.80 156
20136.14 157
20137.48 176
20138.82 163
20140.16 122
20141.51 130
20142.85 165
20144.19 182
20145.53 162
