# Supplementary material for: MALDI-TOF MS typing enables the classification of brewing yeasts of the genus Saccharomyces to major beer styles
Source: PLoS One. 2017 Aug 9;12(8):e0181694. doi: 10.1371/journal.pone.0181694 (PMC5549903; doi:10.1371/journal.pone.0181694)
Supplement: S4 File — The directory includes 90 raw files and was zipped to “.zip”; the folder has three strains with 30 spectra per strain; S1 Text explains the raw files with an example and Table 1 represents the yeast strains used within the experiment. (ZIP) [file pone.0181694.s007.zip › 10-12/30260-210-OG-Ale-Ale-YPG-18h-E-E_2015-08-10__0_D3_1.dat]

2000.98 6428
2001.40 6600
2001.82 6445
2002.25 6510
2002.67 6466
2003.09 6757
2003.51 6520
2003.93 6509
2004.35 6321
2004.78 6180
2005.20 6047
2005.62 5963
2006.04 6142
2006.47 6153
2006.89 5967
2007.31 6229
2007.73 6188
2008.16 6342
2008.58 6469
2009.00 6721
2009.42 6709
2009.85 6745
2010.27 7294
2010.69 7214
2011.11 7217
2011.54 7337
2011.96 7169
2012.38 6922
2012.80 6731
2013.23 6206
2013.65 6323
2014.07 6409
2014.50 6100
2014.92 6150
2015.34 5843
2015.77 5916
2016.19 6059
2016.61 5935
2017.04 5799
2017.46 6116
2017.88 5915
2018.31 6004
2018.73 5945
2019.15 6117
2019.58 6215
2020.00 6200
2020.42 6431
2020.85 6224
2021.27 6311
2021.70 6554
2022.12 6316
2022.54 6292
2022.97 6518
2023.39 6537
2023.82 6560
2024.24 6268
2024.66 6153
2025.09 6349
2025.51 6577
2025.94 6632
2026.36 6621
2026.79 6560
2027.21 6641
2027.63 6206
2028.06 6036
2028.48 6079
2028.91 6191
2029.33 5840
2029.76 5992
2030.18 5943
2030.61 5906
2031.03 6061
2031.46 5837
2031.88 6058
2032.31 6207
2032.73 6199
2033.16 6240
2033.58 6200
2034.01 6223
2034.43 6341
2034.86 5971
2035.28 6202
2035.71 6289
2036.13 6048
2036.56 6002
2036.98 6121
2037.41 5990
2037.84 5719
2038.26 5944
2038.69 6255
2039.11 6184
2039.54 6201
2039.96 6262
2040.39 6381
2040.82 6553
2041.24 6525
2041.67 6527
2042.09 6829
2042.52 6588
2042.95 6525
2043.37 6635
2043.80 6466
2044.22 6304
2044.65 6324
2045.08 6640
2045.50 6282
2045.93 6593
2046.36 6465
2046.78 6250
2047.21 6083
2047.64 6328
2048.06 6586
2048.49 6378
2048.92 6403
2049.34 6502
2049.77 6466
2050.20 6469
2050.62 6488
2051.05 6498
2051.48 6356
2051.90 5952
2052.33 6202
2052.76 6307
2053.18 6111
2053.61 5982
2054.04 6228
2054.47 6003
2054.89 5858
2055.32 5893
2055.75 5896
2056.18 6197
2056.60 6119
2057.03 5931
2057.46 6182
2057.89 5758
2058.31 5929
2058.74 5971
2059.17 6006
2059.60 6232
2060.03 5739
2060.45 6068
2060.88 5976
2061.31 6002
2061.74 6029
2062.17 5927
2062.59 6033
2063.02 6016
2063.45 6497
2063.88 6142
2064.31 6159
2064.73 6272
2065.16 6583
2065.59 6202
2066.02 6251
2066.45 6697
2066.88 6556
2067.31 6542
2067.73 6609
2068.16 6328
2068.59 7068
2069.02 6624
2069.45 6695
2069.88 6494
2070.31 6402
2070.74 6355
2071.17 6153
2071.59 6267
2072.02 6463
2072.45 6562
2072.88 6173
2073.31 5966
2073.74 6127
2074.17 6342
2074.60 6108
2075.03 6205
2075.46 6198
2075.89 6426
2076.32 6486
2076.75 6322
2077.18 6160
2077.61 5960
2078.04 6292
2078.47 6512
2078.89 6400
2079.32 6957
2079.75 6899
2080.18 6492
2080.61 6422
2081.04 6970
2081.47 6893
2081.90 6944
2082.34 6861
2082.77 7026
2083.20 6873
2083.63 6948
2084.06 6643
2084.49 6588
2084.92 6760
2085.35 6942
2085.78 6803
2086.21 6396
2086.64 6330
2087.07 6348
2087.50 6377
2087.93 6324
2088.36 6137
2088.79 6198
2089.22 6075
2089.65 6159
2090.09 5933
2090.52 5952
2090.95 6134
2091.38 5792
2091.81 5732
2092.24 5821
2092.67 6223
2093.10 6040
2093.54 6215
2093.97 6344
2094.40 6384
2094.83 6149
2095.26 6453
2095.69 6156
2096.12 6398
2096.56 6455
2096.99 6379
2097.42 6152
2097.85 5896
2098.28 5734
2098.71 5918
2099.15 6036
2099.58 6031
2100.01 5974
2100.44 5702
2100.87 5901
2101.31 6074
2101.74 5966
2102.17 5977
2102.60 5796
2103.04 5849
2103.47 6117
2103.90 6149
2104.33 6111
2104.77 6115
2105.20 6183
2105.63 6027
2106.06 6251
2106.50 6472
2106.93 6319
2107.36 6424
2107.79 6317
2108.23 5998
2108.66 6365
2109.09 6398
2109.53 6296
2109.96 6180
2110.39 6295
2110.82 6381
2111.26 6079
2111.69 6084
2112.12 5779
2112.56 5846
2112.99 6222
2113.42 6072
2113.86 5815
2114.29 5958
2114.72 5846
2115.16 5728
2115.59 5648
2116.03 5928
2116.46 6151
2116.89 5951
2117.33 5890
2117.76 5908
2118.19 5586
2118.63 5512
2119.06 5751
2119.50 5851
2119.93 5613
2120.36 5703
2120.80 5965
2121.23 6034
2121.67 5916
2122.10 6258
2122.54 6217
2122.97 6041
2123.40 5996
2123.84 6164
2124.27 5976
2124.71 5953
2125.14 6014
2125.58 6005
2126.01 5798
2126.45 6088
2126.88 5856
2127.32 5806
2127.75 5929
2128.19 6088
2128.62 5974
2129.06 5656
2129.49 5840
2129.93 6042
2130.36 6043
2130.80 6042
2131.23 5873
2131.67 6201
2132.10 6308
2132.54 6285
2132.97 6164
2133.41 6407
2133.84 6349
2134.28 6179
2134.71 6251
2135.15 6158
2135.59 5930
2136.02 6351
2136.46 6647
2136.89 6898
2137.33 6964
2137.76 7399
2138.20 7378
2138.64 6972
2139.07 7414
2139.51 7713
2139.94 7448
2140.38 7172
2140.82 7247
2141.25 7055
2141.69 6834
2142.13 6741
2142.56 6635
2143.00 6155
2143.43 6042
2143.87 6326
2144.31 5806
2144.74 5875
2145.18 5916
2145.62 5898
2146.05 5957
2146.49 5834
2146.93 5873
2147.36 5998
2147.80 5854
2148.24 5856
2148.68 6093
2149.11 5878
2149.55 6417
2149.99 6254
2150.42 6457
2150.86 6348
2151.30 6658
2151.74 6607
2152.17 6719
2152.61 6976
2153.05 6927
2153.49 6532
2153.92 6665
2154.36 6430
2154.80 6129
2155.24 6205
2155.67 6449
2156.11 5945
2156.55 6326
2156.99 6424
2157.42 6375
2157.86 6217
2158.30 5957
2158.74 5943
2159.18 6199
2159.61 6250
2160.05 6272
2160.49 6390
2160.93 6157
2161.37 6153
2161.81 6020
2162.24 6092
2162.68 6105
2163.12 6082
2163.56 6116
2164.00 6018
2164.44 6238
2164.87 6009
2165.31 5884
2165.75 5598
2166.19 6003
2166.63 6091
2167.07 5611
2167.51 5731
2167.95 5957
2168.39 6041
2168.82 6122
2169.26 5895
2169.70 5960
2170.14 5943
2170.58 5916
2171.02 5954
2171.46 6162
2171.90 6220
2172.34 6375
2172.78 6373
2173.22 6606
2173.66 6589
2174.10 6486
2174.54 6751
2174.98 6392
2175.42 6320
2175.85 6218
2176.29 6413
2176.73 6415
2177.17 6200
2177.61 6361
2178.05 6468
2178.49 6429
2178.93 6249
2179.37 6277
2179.81 6068
2180.25 5924
2180.69 6256
2181.14 6069
2181.58 6085
2182.02 5977
2182.46 5893
2182.90 5769
2183.34 6016
2183.78 5722
2184.22 5724
2184.66 6056
2185.10 5856
2185.54 5835
2185.98 5702
2186.42 5628
2186.86 5752
2187.30 5794
2187.74 5667
2188.19 5785
2188.63 5796
2189.07 5784
2189.51 5985
2189.95 6030
2190.39 5825
2190.83 5886
2191.27 6350
2191.72 6434
2192.16 6282
2192.60 6424
2193.04 6278
2193.48 6264
2193.92 5800
2194.36 5683
2194.81 5955
2195.25 6153
2195.69 6266
2196.13 6166
2196.57 6144
2197.01 6383
2197.46 6313
2197.90 6045
2198.34 6113
2198.78 6147
2199.22 6317
2199.67 6415
2200.11 6162
2200.55 6179
2200.99 6225
2201.44 6235
2201.88 5934
2202.32 6179
2202.76 6417
2203.21 5871
2203.65 5829
2204.09 5961
2204.53 6078
2204.98 6197
2205.42 5899
2205.86 5950
2206.30 6057
2206.75 6104
2207.19 5894
2207.63 5748
2208.08 6225
2208.52 6309
2208.96 6127
2209.41 6091
2209.85 6279
2210.29 6458
2210.73 6197
2211.18 6365
2211.62 6112
2212.06 6017
2212.51 6015
2212.95 6199
2213.40 6331
2213.84 6327
2214.28 6046
2214.73 6377
2215.17 6123
2215.61 6061
2216.06 5974
2216.50 6193
2216.95 6038
2217.39 6067
2217.83 5962
2218.28 5795
2218.72 5908
2219.17 5843
2219.61 5900
2220.05 5915
2220.50 6027
2220.94 6214
2221.39 6179
2221.83 5908
2222.28 6021
2222.72 5802
2223.16 5949
2223.61 5999
2224.05 6165
2224.50 6247
2224.94 5962
2225.39 5985
2225.83 6297
2226.28 6053
2226.72 6276
2227.17 6315
2227.61 6563
2228.06 6466
2228.50 6407
2228.95 6689
2229.39 6394
2229.84 6326
2230.28 6367
2230.73 6438
2231.17 6140
2231.62 5957
2232.06 6223
2232.51 6439
2232.95 6602
2233.40 6355
2233.85 6230
2234.29 6249
2234.74 6273
2235.18 6686
2235.63 6609
2236.07 6616
2236.52 6438
2236.97 6597
2237.41 6335
2237.86 6254
2238.30 6248
2238.75 6230
2239.20 6160
2239.64 6097
2240.09 5676
2240.53 6030
2240.98 6043
2241.43 6031
2241.87 6029
2242.32 6273
2242.77 6129
2243.21 5969
2243.66 5744
2244.11 5845
2244.55 5736
2245.00 5764
2245.45 5765
2245.89 5466
2246.34 5485
2246.79 5775
2247.23 5556
2247.68 5688
2248.13 5724
2248.57 5790
2249.02 5611
2249.47 5728
2249.92 5770
2250.36 5709
2250.81 5811
2251.26 5696
2251.70 5612
2252.15 5441
2252.60 5633
2253.05 5750
2253.49 5529
2253.94 5692
2254.39 6109
2254.84 5966
2255.28 5831
2255.73 5879
2256.18 5915
2256.63 5735
2257.08 5588
2257.52 5464
2257.97 5579
2258.42 5641
2258.87 5618
2259.32 5603
2259.76 5423
2260.21 5581
2260.66 5656
2261.11 5590
2261.56 5817
2262.01 5932
2262.45 5819
2262.90 5896
2263.35 5725
2263.80 5871
2264.25 5973
2264.70 6131
2265.15 6164
2265.59 6042
2266.04 6411
2266.49 6179
2266.94 5802
2267.39 5906
2267.84 5995
2268.29 6181
2268.74 6074
2269.19 5873
2269.63 6189
2270.08 6498
2270.53 6169
2270.98 5963
2271.43 6190
2271.88 6514
2272.33 6225
2272.78 6187
2273.23 6250
2273.68 6226
2274.13 6445
2274.58 6090
2275.03 5762
2275.48 6093
2275.93 5933
2276.38 6174
2276.83 6096
2277.28 5883
2277.73 5685
2278.18 5588
2278.63 5786
2279.08 5802
2279.53 5797
2279.98 5865
2280.43 5627
2280.88 5792
2281.33 5758
2281.78 6026
2282.23 6026
2282.68 6003
2283.13 6057
2283.58 5777
2284.03 5738
2284.48 5873
2284.93 5841
2285.38 5711
2285.83 5882
2286.28 6109
2286.73 6022
2287.19 5736
2287.64 5547
2288.09 5506
2288.54 5823
2288.99 6152
2289.44 6090
2289.89 6245
2290.34 6646
2290.79 6648
2291.25 7299
2291.70 7918
2292.15 7977
2292.60 8117
2293.05 8070
2293.50 8304
2293.95 8501
2294.41 8331
2294.86 8519
2295.31 8079
2295.76 7638
2296.21 7514
2296.66 7453
2297.12 6902
2297.57 6783
2298.02 6692
2298.47 6664
2298.92 6596
2299.38 6712
2299.83 6787
2300.28 6588
2300.73 6257
2301.18 6499
2301.64 6463
2302.09 6080
2302.54 5912
2302.99 5842
2303.45 5761
2303.90 5771
2304.35 5678
2304.80 5769
2305.26 6034
2305.71 5961
2306.16 5845
2306.61 5815
2307.07 5787
2307.52 6050
2307.97 6385
2308.43 6136
2308.88 6413
2309.33 6605
2309.79 6611
2310.24 6649
2310.69 6846
2311.15 7095
2311.60 7350
2312.05 7639
2312.51 7812
2312.96 7714
2313.41 7647
2313.87 7518
2314.32 7587
2314.77 7203
2315.23 6819
2315.68 6628
2316.13 6776
2316.59 6723
2317.04 6263
2317.49 6168
2317.95 6163
2318.40 5650
2318.86 5804
2319.31 5944
2319.76 6060
2320.22 6101
2320.67 6214
2321.13 6319
2321.58 6029
2322.04 6237
2322.49 6252
2322.94 6054
2323.40 6109
2323.85 6096
2324.31 6135
2324.76 6409
2325.22 6416
2325.67 5925
2326.13 5979
2326.58 6158
2327.04 6071
2327.49 5953
2327.95 6346
2328.40 6465
2328.86 6042
2329.31 6504
2329.77 6463
2330.22 6312
2330.68 6211
2331.13 6435
2331.59 6789
2332.04 6898
2332.50 6765
2332.95 6512
2333.41 6925
2333.86 6721
2334.32 6265
2334.77 6376
2335.23 6468
2335.69 6510
2336.14 6277
2336.60 5848
2337.05 6087
2337.51 6242
2337.96 6283
2338.42 6086
2338.88 5999
2339.33 6150
2339.79 6383
2340.24 6474
2340.70 6578
2341.16 6215
2341.61 5958
2342.07 6146
2342.52 6338
2342.98 6052
2343.44 6040
2343.89 6116
2344.35 5875
2344.81 5991
2345.26 6143
2345.72 5878
2346.18 6165
2346.63 6342
2347.09 5864
2347.55 5636
2348.00 5858
2348.46 5923
2348.92 6079
2349.37 6414
2349.83 6375
2350.29 6174
2350.75 6273
2351.20 6674
2351.66 6576
2352.12 6122
2352.57 6081
2353.03 6132
2353.49 6008
2353.95 5792
2354.40 5919
2354.86 5786
2355.32 5821
2355.78 6213
2356.23 6103
2356.69 5998
2357.15 6166
2357.61 6093
2358.07 5683
2358.52 5789
2358.98 5505
2359.44 5828
2359.90 5879
2360.36 5962
2360.81 5487
2361.27 5581
2361.73 5777
2362.19 5913
2362.65 5783
2363.10 5619
2363.56 5754
2364.02 5852
2364.48 6251
2364.94 6222
2365.40 5966
2365.86 5813
2366.31 6084
2366.77 6181
2367.23 5846
2367.69 5710
2368.15 5682
2368.61 5917
2369.07 5619
2369.53 5700
2369.98 5545
2370.44 5958
2370.90 6173
2371.36 5723
2371.82 5658
2372.28 5711
2372.74 5758
2373.20 5591
2373.66 5562
2374.12 5905
2374.58 5956
2375.04 5573
2375.50 5750
2375.95 5526
2376.41 5662
2376.87 5780
2377.33 5820
2377.79 6093
2378.25 5995
2378.71 5982
2379.17 6004
2379.63 6189
2380.09 6137
2380.55 5863
2381.01 5915
2381.47 5951
2381.93 6094
2382.39 6150
2382.85 6144
2383.31 6201
2383.77 6050
2384.23 6039
2384.69 5831
2385.15 5816
2385.62 5875
2386.08 5836
2386.54 5798
2387.00 5935
2387.46 5966
2387.92 5999
2388.38 5808
2388.84 5771
2389.30 5823
2389.76 5682
2390.22 5755
2390.68 5574
2391.14 5640
2391.61 5710
2392.07 5634
2392.53 6083
2392.99 5946
2393.45 5759
2393.91 5523
2394.37 5566
2394.83 5678
2395.30 5683
2395.76 5701
2396.22 5593
2396.68 5710
2397.14 5778
2397.60 5559
2398.07 5877
2398.53 5741
2398.99 5398
2399.45 5545
2399.91 5609
2400.37 5784
2400.84 5692
2401.30 5524
2401.76 5439
2402.22 5508
2402.68 5516
2403.15 5359
2403.61 5330
2404.07 5275
2404.53 5485
2405.00 5585
2405.46 5551
2405.92 5501
2406.38 5647
2406.85 5777
2407.31 5550
2407.77 5515
2408.23 5807
2408.70 6096
2409.16 5770
2409.62 5929
2410.08 5595
2410.55 5279
2411.01 5239
2411.47 5535
2411.94 5486
2412.40 5440
2412.86 5565
2413.33 5565
2413.79 5519
2414.25 5714
2414.72 5580
2415.18 5599
2415.64 5507
2416.11 5505
2416.57 5402
2417.03 5594
2417.50 5750
2417.96 5943
2418.42 6017
2418.89 5730
2419.35 6035
2419.81 6112
2420.28 6185
2420.74 6493
2421.21 6488
2421.67 6547
2422.13 6710
2422.60 6577
2423.06 6773
2423.53 6899
2423.99 6629
2424.45 6366
2424.92 6312
2425.38 6338
2425.85 6145
2426.31 6068
2426.78 5924
2427.24 5868
2427.71 5867
2428.17 6145
2428.63 6037
2429.10 6231
2429.56 6331
2430.03 5860
2430.49 5816
2430.96 6048
2431.42 5782
2431.89 5691
2432.35 5768
2432.82 5832
2433.28 5782
2433.75 5839
2434.21 5786
2434.68 5895
2435.14 5613
2435.61 5888
2436.07 5980
2436.54 5786
2437.01 5935
2437.47 6045
2437.94 6036
2438.40 6000
2438.87 6058
2439.33 6045
2439.80 6015
2440.26 5974
2440.73 6244
2441.20 6348
2441.66 6244
2442.13 6239
2442.59 6462
2443.06 6154
2443.53 6013
2443.99 5862
2444.46 5920
2444.92 6241
2445.39 5850
2445.86 5691
2446.32 5669
2446.79 5810
2447.26 5761
2447.72 5879
2448.19 5661
2448.66 5603
2449.12 5855
2449.59 5359
2450.05 5519
2450.52 5496
2450.99 5419
2451.46 5432
2451.92 5541
2452.39 5477
2452.86 5127
2453.32 5375
2453.79 5426
2454.26 5360
2454.72 5456
2455.19 5373
2455.66 5407
2456.13 5158
2456.59 5201
2457.06 5112
2457.53 5373
2458.00 5412
2458.46 5266
2458.93 5113
2459.40 5374
2459.87 5478
2460.33 5546
2460.80 5645
2461.27 5404
2461.74 5290
2462.20 5162
2462.67 5030
2463.14 5211
2463.61 5243
2464.08 5219
2464.54 5364
2465.01 5290
2465.48 5002
2465.95 5326
2466.42 5559
2466.88 5314
2467.35 5674
2467.82 5566
2468.29 5450
2468.76 5510
2469.23 5699
2469.70 5808
2470.16 5641
2470.63 5607
2471.10 5609
2471.57 5320
2472.04 5489
2472.51 5459
2472.98 5255
2473.44 4990
2473.91 5196
2474.38 5076
2474.85 5170
2475.32 5225
2475.79 4960
2476.26 5257
2476.73 5253
2477.20 5094
2477.67 5094
2478.14 4955
2478.61 5366
2479.08 5347
2479.54 5198
2480.01 5138
2480.48 5282
2480.95 5171
2481.42 5267
2481.89 5400
2482.36 5063
2482.83 5216
2483.30 5077
2483.77 5354
2484.24 5179
2484.71 5152
2485.18 5213
2485.65 5334
2486.12 5647
2486.59 5640
2487.06 5359
2487.53 5254
2488.00 5199
2488.47 4999
2488.94 5262
2489.41 5346
2489.88 5242
2490.35 5401
2490.83 5274
2491.30 5271
2491.77 5445
2492.24 5574
2492.71 5635
2493.18 5870
2493.65 5716
2494.12 5722
2494.59 5603
2495.06 5587
2495.53 5655
2496.00 5962
2496.48 6306
2496.95 6231
2497.42 5924
2497.89 5883
2498.36 5741
2498.83 5663
2499.30 5626
2499.77 5655
2500.25 5803
2500.72 5772
2501.19 5314
2501.66 5444
2502.13 5449
2502.60 5225
2503.07 5279
2503.55 5105
2504.02 5120
2504.49 5049
2504.96 5084
2505.43 5233
2505.91 5148
2506.38 4980
2506.85 5264
2507.32 5389
2507.79 5190
2508.27 5308
2508.74 5398
2509.21 5527
2509.68 5357
2510.16 5484
2510.63 5312
2511.10 5581
2511.57 5586
2512.05 5848
2512.52 5804
2512.99 5869
2513.46 5845
2513.94 5797
2514.41 5707
2514.88 5779
2515.35 5783
2515.83 5755
2516.30 5567
2516.77 5776
2517.25 5667
2517.72 5823
2518.19 5543
2518.67 5416
2519.14 5455
2519.61 5457
2520.09 5705
2520.56 5736
2521.03 5659
2521.51 5602
2521.98 5743
2522.45 5891
2522.93 5636
2523.40 5458
2523.87 5352
2524.35 5635
2524.82 5633
2525.29 5570
2525.77 5544
2526.24 5474
2526.72 5594
2527.19 5811
2527.66 5665
2528.14 5806
2528.61 5500
2529.09 5620
2529.56 5527
2530.03 5736
2530.51 5625
2530.98 5416
2531.46 5779
2531.93 5693
2532.41 5616
2532.88 5627
2533.36 5804
2533.83 5544
2534.31 5696
2534.78 5607
2535.25 5563
2535.73 5492
2536.20 5519
2536.68 5520
2537.15 5461
2537.63 5473
2538.10 5569
2538.58 5374
2539.05 5605
2539.53 5437
2540.00 5510
2540.48 5562
2540.95 5837
2541.43 5911
2541.91 5521
2542.38 5358
2542.86 5373
2543.33 5205
2543.81 5317
2544.28 5487
2544.76 5549
2545.23 5377
2545.71 5313
2546.19 5492
2546.66 5538
2547.14 5665
2547.61 5403
2548.09 5612
2548.56 5620
2549.04 5753
2549.52 5779
2549.99 5729
2550.47 6266
2550.95 6117
2551.42 6347
2551.90 6213
2552.37 6260
2552.85 5931
2553.33 5937
2553.80 6201
2554.28 6138
2554.76 6220
2555.23 6210
2555.71 6276
2556.19 6318
2556.66 6480
2557.14 6195
2557.62 5880
2558.09 6421
2558.57 6357
2559.05 5813
2559.52 6058
2560.00 5889
2560.48 5489
2560.96 5445
2561.43 5440
2561.91 5626
2562.39 5568
2562.86 5372
2563.34 5462
2563.82 5388
2564.30 5481
2564.77 5382
2565.25 5369
2565.73 5613
2566.21 5989
2566.68 5717
2567.16 5473
2567.64 5501
2568.12 5565
2568.60 5470
2569.07 5419
2569.55 5432
2570.03 5430
2570.51 5324
2570.99 5011
2571.46 4798
2571.94 4895
2572.42 5076
2572.90 5288
2573.38 5147
2573.85 5144
2574.33 5274
2574.81 5226
2575.29 5245
2575.77 5101
2576.25 5215
2576.73 5209
2577.20 5149
2577.68 5151
2578.16 5375
2578.64 5346
2579.12 5105
2579.60 5222
2580.08 5226
2580.56 4948
2581.04 4976
2581.51 5213
2581.99 4979
2582.47 5229
2582.95 5249
2583.43 5170
2583.91 5382
2584.39 4930
2584.87 5234
2585.35 5129
2585.83 5103
2586.31 5107
2586.79 5149
2587.27 5328
2587.75 5378
2588.23 5337
2588.71 5372
2589.18 5352
2589.66 5264
2590.14 5371
2590.62 5402
2591.10 5299
2591.58 5220
2592.06 5186
2592.54 5267
2593.02 5220
2593.50 4963
2593.98 5162
2594.47 5220
2594.95 5272
2595.43 5355
2595.91 5261
2596.39 5396
2596.87 5653
2597.35 5402
2597.83 5480
2598.31 5288
2598.79 5214
2599.27 5190
2599.75 4978
2600.23 5217
2600.71 5008
2601.19 4910
2601.67 5104
2602.16 5088
2602.64 5072
2603.12 4941
2603.60 5066
2604.08 4959
2604.56 5004
2605.04 5082
2605.52 5177
2606.00 5154
2606.49 5225
2606.97 5293
2607.45 5057
2607.93 5099
2608.41 5121
2608.89 5115
2609.37 5112
2609.86 5470
2610.34 5257
2610.82 5235
2611.30 5098
2611.78 5111
2612.27 5095
2612.75 5202
2613.23 4924
2613.71 5015
2614.19 5209
2614.68 5030
2615.16 4766
2615.64 4888
2616.12 5273
2616.60 5082
2617.09 4993
2617.57 5114
2618.05 5194
2618.53 5382
2619.02 5410
2619.50 5420
2619.98 5575
2620.46 5363
2620.95 5616
2621.43 5473
2621.91 5356
2622.40 5240
2622.88 5378
2623.36 5442
2623.84 5593
2624.33 5533
2624.81 5411
2625.29 5158
2625.78 5054
2626.26 4883
2626.74 5122
2627.23 5265
2627.71 5475
2628.19 5332
2628.68 5323
2629.16 5016
2629.64 5155
2630.13 5222
2630.61 5224
2631.09 5266
2631.58 4713
2632.06 4759
2632.54 4964
2633.03 5204
2633.51 5134
2634.00 5252
2634.48 5109
2634.96 5409
2635.45 5202
2635.93 4937
2636.42 5085
2636.90 5027
2637.38 5030
2637.87 5151
2638.35 5099
2638.84 5233
2639.32 5223
2639.81 5179
2640.29 5187
2640.78 5089
2641.26 4852
2641.74 5190
2642.23 5218
2642.71 5005
2643.20 5211
2643.68 5152
2644.17 5447
2644.65 5626
2645.14 5133
2645.62 4958
2646.11 5392
2646.59 5369
2647.08 5242
2647.56 5200
2648.05 5429
2648.53 5466
2649.02 5217
2649.50 5210
2649.99 5389
2650.48 5503
2650.96 5299
2651.45 5056
2651.93 5291
2652.42 5139
2652.90 5362
2653.39 5198
2653.87 5122
2654.36 5009
2654.85 5191
2655.33 5083
2655.82 4909
2656.30 5123
2656.79 5040
2657.28 5217
2657.76 5249
2658.25 4896
2658.73 5089
2659.22 4909
2659.71 5037
2660.19 5021
2660.68 4779
2661.17 4844
2661.65 4994
2662.14 5137
2662.62 5204
2663.11 5076
2663.60 5179
2664.08 5195
2664.57 5183
2665.06 5031
2665.55 5076
2666.03 5230
2666.52 5546
2667.01 5456
2667.49 5254
2667.98 5096
2668.47 5182
2668.95 5137
2669.44 5180
2669.93 5067
2670.42 5270
2670.90 5173
2671.39 5237
2671.88 5174
2672.36 5462
2672.85 5333
2673.34 5426
2673.83 5394
2674.31 5441
2674.80 5501
2675.29 5295
2675.78 5653
2676.27 5545
2676.75 5424
2677.24 5590
2677.73 5615
2678.22 5897
2678.71 5749
2679.19 5623
2679.68 5625
2680.17 5679
2680.66 5483
2681.15 5396
2681.63 5597
2682.12 5867
2682.61 5346
2683.10 5295
2683.59 5460
2684.08 5466
2684.56 5057
2685.05 5355
2685.54 5522
2686.03 5344
2686.52 5293
2687.01 5218
2687.50 5474
2687.99 5588
2688.47 5435
2688.96 5123
2689.45 4912
2689.94 5204
2690.43 5117
2690.92 4975
2691.41 5050
2691.90 5203
2692.39 5413
2692.88 5211
2693.37 5035
2693.85 5153
2694.34 5195
2694.83 4957
2695.32 5016
2695.81 5277
2696.30 5465
2696.79 5048
2697.28 5003
2697.77 4934
2698.26 4907
2698.75 5101
2699.24 5077
2699.73 4902
2700.22 4836
2700.71 5069
2701.20 4944
2701.69 4931
2702.18 4960
2702.67 5191
2703.16 5103
2703.65 5264
2704.14 5124
2704.63 4971
2705.12 5202
2705.61 5307
2706.10 5259
2706.59 5275
2707.08 5256
2707.58 5550
2708.07 5110
2708.56 5186
2709.05 5392
2709.54 5082
2710.03 5285
2710.52 5313
2711.01 5164
2711.50 4886
2711.99 4876
2712.48 4721
2712.98 4752
2713.47 4874
2713.96 4926
2714.45 4867
2714.94 5082
2715.43 5102
2715.92 5067
2716.41 4908
2716.91 4757
2717.40 5073
2717.89 5047
2718.38 4983
2718.87 4786
2719.36 4726
2719.86 4647
2720.35 4812
2720.84 4840
2721.33 5027
2721.82 4910
2722.31 4938
2722.81 4958
2723.30 5189
2723.79 5108
2724.28 5194
2724.77 5296
2725.27 5264
2725.76 5442
2726.25 5139
2726.74 5408
2727.24 5259
2727.73 4927
2728.22 4949
2728.71 4804
2729.21 5096
2729.70 4983
2730.19 5000
2730.68 4979
2731.18 5210
2731.67 5020
2732.16 4873
2732.66 4983
2733.15 5121
2733.64 5242
2734.13 5349
2734.63 5174
2735.12 5090
2735.61 5157
2736.11 5212
2736.60 5318
2737.09 5267
2737.59 5171
2738.08 5084
2738.57 5108
2739.07 5333
2739.56 5037
2740.05 4980
2740.55 5113
2741.04 5170
2741.54 5165
2742.03 5113
2742.52 4979
2743.02 5026
2743.51 4750
2744.00 4837
2744.50 4782
2744.99 4747
2745.49 4941
2745.98 5036
2746.47 4731
2746.97 4998
2747.46 5204
2747.96 5001
2748.45 4933
2748.95 5055
2749.44 5046
2749.93 4972
2750.43 4970
2750.92 5337
2751.42 4982
2751.91 5071
2752.41 4927
2752.90 5027
2753.40 4851
2753.89 4795
2754.39 4678
2754.88 4676
2755.38 4951
2755.87 4872
2756.37 4826
2756.86 4982
2757.36 4938
2757.85 5062
2758.35 5099
2758.84 5229
2759.34 5243
2759.83 5261
2760.33 5028
2760.82 5163
2761.32 4911
2761.81 4988
2762.31 5114
2762.81 4917
2763.30 4911
2763.80 5117
2764.29 5050
2764.79 4782
2765.28 4806
2765.78 4930
2766.28 5181
2766.77 5266
2767.27 4879
2767.76 5048
2768.26 4972
2768.76 4791
2769.25 4870
2769.75 5071
2770.25 5047
2770.74 5019
2771.24 5149
2771.73 5124
2772.23 4942
2772.73 4894
2773.22 5019
2773.72 4928
2774.22 4953
2774.71 5257
2775.21 5175
2775.71 4994
2776.20 5090
2776.70 5457
2777.20 5463
2777.69 5630
2778.19 5756
2778.69 5659
2779.19 5729
2779.68 5544
2780.18 5638
2780.68 5609
2781.17 5484
2781.67 5423
2782.17 5256
2782.67 5545
2783.16 5274
2783.66 5153
2784.16 5141
2784.66 4907
2785.15 4915
2785.65 4741
2786.15 4875
2786.65 5115
2787.15 5144
2787.64 5140
2788.14 5251
2788.64 4965
2789.14 5145
2789.63 5119
2790.13 5090
2790.63 5041
2791.13 5258
2791.63 5191
2792.13 5289
2792.62 5145
2793.12 5282
2793.62 5190
2794.12 5262
2794.62 5309
2795.12 5527
2795.61 5708
2796.11 5699
2796.61 5851
2797.11 5787
2797.61 5905
2798.11 6091
2798.61 5920
2799.11 6239
2799.60 5991
2800.10 5767
2800.60 6034
2801.10 5853
2801.60 5663
2802.10 5488
2802.60 5565
2803.10 5619
2803.60 5446
2804.10 5390
2804.60 5184
2805.10 5230
2805.59 5315
2806.09 5656
2806.59 5442
2807.09 5466
2807.59 5596
2808.09 5661
2808.59 6123
2809.09 6019
2809.59 6161
2810.09 6242
2810.59 6113
2811.09 6069
2811.59 5863
2812.09 6024
2812.59 5930
2813.09 5755
2813.59 5821
2814.09 5785
2814.59 5648
2815.09 5304
2815.59 5199
2816.09 5140
2816.59 5518
2817.09 5140
2817.59 5157
2818.09 5441
2818.60 5650
2819.10 5755
2819.60 5440
2820.10 5497
2820.60 5867
2821.10 5729
2821.60 5499
2822.10 5327
2822.60 5650
2823.10 5525
2823.60 5545
2824.10 5728
2824.61 5670
2825.11 5409
2825.61 5262
2826.11 5048
2826.61 5136
2827.11 5065
2827.61 5396
2828.12 5269
2828.62 5243
2829.12 5409
2829.62 5362
2830.12 5088
2830.62 5054
2831.12 4729
2831.63 5116
2832.13 5108
2832.63 5119
2833.13 5036
2833.63 5009
2834.14 5011
2834.64 5048
2835.14 4976
2835.64 5257
2836.14 5115
2836.65 5220
2837.15 4897
2837.65 5072
2838.15 5209
2838.66 5090
2839.16 5272
2839.66 5424
2840.16 5210
2840.67 5301
2841.17 5478
2841.67 5271
2842.17 5230
2842.68 5027
2843.18 4967
2843.68 5128
2844.18 4973
2844.69 5185
2845.19 5023
2845.69 5231
2846.20 5012
2846.70 5073
2847.20 5355
2847.71 5184
2848.21 5207
2848.71 5547
2849.22 5487
2849.72 5776
2850.22 6022
2850.73 5686
2851.23 5509
2851.73 5429
2852.24 5773
2852.74 5384
2853.24 5668
2853.75 5349
2854.25 4983
2854.75 4922
2855.26 5134
2855.76 5256
2856.27 4963
2856.77 4966
2857.27 5254
2857.78 5408
2858.28 5287
2858.79 5260
2859.29 5168
2859.80 4923
2860.30 4936
2860.80 4977
2861.31 4831
2861.81 5021
2862.32 4948
2862.82 4755
2863.33 4712
2863.83 4913
2864.34 5069
2864.84 5010
2865.34 4789
2865.85 5148
2866.35 4853
2866.86 4759
2867.36 4895
2867.87 4809
2868.37 4489
2868.88 4457
2869.38 4730
2869.89 4732
2870.39 4621
2870.90 4938
2871.41 4937
2871.91 4724
2872.42 4911
2872.92 5037
2873.43 5064
2873.93 4942
2874.44 4637
2874.94 4987
2875.45 5236
2875.95 5161
2876.46 5135
2876.97 5032
2877.47 5163
2877.98 5253
2878.48 5137
2878.99 5060
2879.50 5304
2880.00 5177
2880.51 4894
2881.01 5070
2881.52 5100
2882.03 4987
2882.53 5178
2883.04 5081
2883.54 4970
2884.05 5122
2884.56 5138
2885.06 5247
2885.57 5093
2886.08 5078
2886.58 5107
2887.09 5234
2887.60 5182
2888.10 5455
2888.61 5548
2889.12 5510
2889.62 5472
2890.13 5636
2890.64 5633
2891.15 5391
2891.65 5504
2892.16 5435
2892.67 5315
2893.17 5128
2893.68 5049
2894.19 5145
2894.70 5232
2895.20 5386
2895.71 5443
2896.22 5379
2896.73 5482
2897.23 5340
2897.74 5479
2898.25 5726
2898.76 6024
2899.26 6108
2899.77 5975
2900.28 6451
2900.79 6426
2901.29 6554
2901.80 6501
2902.31 6300
2902.82 6390
2903.33 6476
2903.83 7100
2904.34 7223
2904.85 7521
2905.36 7491
2905.87 7358
2906.38 7213
2906.88 7015
2907.39 6669
2907.90 6678
2908.41 6587
2908.92 6175
2909.43 6361
2909.94 6120
2910.44 5655
2910.95 5790
2911.46 5462
2911.97 5416
2912.48 5303
2912.99 5154
2913.50 5554
2914.01 5240
2914.52 5211
2915.02 5391
2915.53 5193
2916.04 5134
2916.55 5055
2917.06 5315
2917.57 5384
2918.08 5432
2918.59 5475
2919.10 5339
2919.61 5288
2920.12 5154
2920.63 5239
2921.14 5380
2921.65 5324
2922.16 5114
2922.67 5162
2923.18 5320
2923.69 5245
2924.20 5219
2924.71 5246
2925.22 5138
2925.73 5222
2926.24 5259
2926.75 5257
2927.26 5239
2927.77 5236
2928.28 5537
2928.79 5379
2929.30 5310
2929.81 5251
2930.32 5509
2930.83 5578
2931.34 5029
2931.85 5280
2932.36 5217
2932.87 5043
2933.38 5039
2933.89 5173
2934.40 5003
2934.91 4930
2935.42 4792
2935.94 4971
2936.45 5038
2936.96 5191
2937.47 5218
2937.98 5127
2938.49 5077
2939.00 5227
2939.51 5132
2940.02 5084
2940.54 5295
2941.05 5134
2941.56 5353
2942.07 5154
2942.58 5395
2943.09 5247
2943.61 5169
2944.12 5466
2944.63 5398
2945.14 5602
2945.65 5413
2946.16 5489
2946.68 5647
2947.19 5500
2947.70 5474
2948.21 5649
2948.72 5575
2949.24 5763
2949.75 5965
2950.26 5479
2950.77 5551
2951.28 5359
2951.80 5501
2952.31 5317
2952.82 5078
2953.33 5385
2953.85 5244
2954.36 4666
2954.87 4777
2955.38 4832
2955.90 4765
2956.41 4833
2956.92 5074
2957.43 5066
2957.95 4785
2958.46 4794
2958.97 4764
2959.49 4733
2960.00 4789
2960.51 4583
2961.03 4825
2961.54 5189
2962.05 5027
2962.57 4973
2963.08 4991
2963.59 4895
2964.11 4876
2964.62 5196
2965.13 5187
2965.65 5050
2966.16 5256
2966.67 5226
2967.19 5222
2967.70 5150
2968.21 5116
2968.73 4855
2969.24 4922
2969.76 4815
2970.27 4992
2970.78 4748
2971.30 5105
2971.81 4913
2972.33 4667
2972.84 4943
2973.35 4564
2973.87 4777
2974.38 4849
2974.90 4981
2975.41 4732
2975.92 4719
2976.44 4708
2976.95 4742
2977.47 4585
2977.98 4894
2978.50 5189
2979.01 4985
2979.53 4704
2980.04 4902
2980.56 4735
2981.07 4795
2981.59 5054
2982.10 5074
2982.62 5105
2983.13 4875
2983.65 5131
2984.16 5016
2984.68 4857
2985.19 5242
2985.71 5252
2986.22 5027
2986.74 4823
2987.25 5081
2987.77 5295
2988.28 5221
2988.80 5158
2989.31 5136
2989.83 4850
2990.35 5114
2990.86 5031
2991.38 4956
2991.89 5361
2992.41 5064
2992.92 4773
2993.44 5064
2993.96 5030
2994.47 5161
2994.99 5271
2995.50 5402
2996.02 5609
2996.54 5341
2997.05 5315
2997.57 5331
2998.09 5223
2998.60 5530
2999.12 5497
2999.64 5610
3000.15 5605
3000.67 6008
3001.18 6065
3001.70 5997
3002.22 6019
3002.73 5708
3003.25 5622
3003.77 5798
3004.29 5974
3004.80 5933
3005.32 5997
3005.84 5854
3006.35 6019
3006.87 5803
3007.39 5919
3007.90 5945
3008.42 5757
3008.94 5710
3009.46 5604
3009.97 5336
3010.49 5412
3011.01 5783
3011.53 5683
3012.04 5570
3012.56 5327
3013.08 5215
3013.60 5343
3014.11 5366
3014.63 5443
3015.15 5405
3015.67 5322
3016.18 5574
3016.70 5602
3017.22 5550
3017.74 5811
3018.26 5704
3018.77 5769
3019.29 6071
3019.81 5809
3020.33 5993
3020.85 5832
3021.37 5811
3021.88 6034
3022.40 5872
3022.92 5683
3023.44 5690
3023.96 5790
3024.48 5257
3025.00 5268
3025.51 5415
3026.03 5196
3026.55 5156
3027.07 5137
3027.59 5453
3028.11 5372
3028.63 5244
3029.15 5271
3029.67 5289
3030.18 5371
3030.70 5128
3031.22 5340
3031.74 5319
3032.26 5166
3032.78 5409
3033.30 5317
3033.82 5470
3034.34 5552
3034.86 5180
3035.38 5109
3035.90 5268
3036.42 5329
3036.94 5403
3037.46 5721
3037.98 5610
3038.50 5409
3039.02 5420
3039.54 5462
3040.06 5547
3040.58 5332
3041.10 5592
3041.62 5312
3042.14 5527
3042.66 5502
3043.18 5319
3043.70 5212
3044.22 5334
3044.74 5330
3045.26 5426
3045.78 5365
3046.30 5240
3046.82 5419
3047.34 5393
3047.86 5394
3048.38 5615
3048.90 5773
3049.42 5930
3049.94 5669
3050.46 5429
3050.98 5405
3051.50 5534
3052.03 5714
3052.55 5670
3053.07 5579
3053.59 5370
3054.11 5018
3054.63 5128
3055.15 5073
3055.67 5158
3056.19 5169
3056.72 5044
3057.24 4972
3057.76 5091
3058.28 5046
3058.80 4935
3059.32 5186
3059.84 5253
3060.37 5277
3060.89 5218
3061.41 5356
3061.93 5224
3062.45 4971
3062.98 4858
3063.50 4994
3064.02 4975
3064.54 5179
3065.06 5069
3065.59 5194
3066.11 5346
3066.63 5295
3067.15 5237
3067.67 5318
3068.20 5352
3068.72 5288
3069.24 4988
3069.76 4976
3070.29 5023
3070.81 5120
3071.33 4892
3071.85 5324
3072.38 5136
3072.90 4985
3073.42 5077
3073.95 5139
3074.47 5214
3074.99 5263
3075.51 5320
3076.04 5231
3076.56 5520
3077.08 5480
3077.61 5546
3078.13 5515
3078.65 5502
3079.18 5246
3079.70 5330
3080.22 5404
3080.75 5774
3081.27 5742
3081.79 5718
3082.32 5766
3082.84 6085
3083.36 6037
3083.89 6081
3084.41 6001
3084.93 6151
3085.46 5919
3085.98 5994
3086.51 5981
3087.03 5886
3087.55 6121
3088.08 6056
3088.60 5922
3089.13 5765
3089.65 5745
3090.17 6125
3090.70 5813
3091.22 5675
3091.75 5553
3092.27 5584
3092.80 5386
3093.32 5710
3093.85 5647
3094.37 5485
3094.89 5543
3095.42 5869
3095.94 5354
3096.47 5379
3096.99 5597
3097.52 5598
3098.04 5985
3098.57 6175
3099.09 6183
3099.62 5974
3100.14 6261
3100.67 6116
3101.19 6317
3101.72 6762
3102.24 7015
3102.77 7491
3103.29 7963
3103.82 8588
3104.34 9139
3104.87 9964
3105.40 10051
3105.92 10422
3106.45 10422
3106.97 10335
3107.50 10265
3108.02 9880
3108.55 9535
3109.08 9161
3109.60 8335
3110.13 7813
3110.65 7561
3111.18 7564
3111.70 7066
3112.23 7187
3112.76 7295
3113.28 7389
3113.81 7654
3114.34 7678
3114.86 7738
3115.39 7330
3115.91 6955
3116.44 6948
3116.97 6704
3117.49 6534
3118.02 6487
3118.55 6326
3119.07 6353
3119.60 6195
3120.13 6162
3120.65 6153
3121.18 5880
3121.71 5846
3122.23 6058
3122.76 6306
3123.29 6534
3123.82 6017
3124.34 6106
3124.87 6138
3125.40 5860
3125.92 5959
3126.45 6125
3126.98 6351
3127.51 6261
3128.03 6350
3128.56 6521
3129.09 6401
3129.62 6347
3130.14 6388
3130.67 6571
3131.20 6727
3131.73 6124
3132.25 6213
3132.78 5995
3133.31 5996
3133.84 6092
3134.37 5875
3134.89 5706
3135.42 5661
3135.95 5413
3136.48 5471
3137.01 5628
3137.53 5542
3138.06 5553
3138.59 5446
3139.12 5515
3139.65 5395
3140.18 5303
3140.70 5357
3141.23 5135
3141.76 5316
3142.29 5533
3142.82 5104
3143.35 5073
3143.88 5581
3144.40 5359
3144.93 5171
3145.46 5273
3145.99 5395
3146.52 5569
3147.05 5721
3147.58 5647
3148.11 5554
3148.64 5453
3149.17 5974
3149.70 5841
3150.22 5929
3150.75 5950
3151.28 6176
3151.81 6075
3152.34 5892
3152.87 5817
3153.40 5713
3153.93 5696
3154.46 5482
3154.99 5559
3155.52 5580
3156.05 5398
3156.58 5433
3157.11 5370
3157.64 5349
3158.17 5316
3158.70 5218
3159.23 5244
3159.76 5561
3160.29 5609
3160.82 5712
3161.35 5643
3161.88 5566
3162.41 5500
3162.94 5399
3163.47 5455
3164.00 5456
3164.53 5421
3165.06 5367
3165.59 5333
3166.12 5199
3166.65 5429
3167.18 5272
3167.72 5047
3168.25 4743
3168.78 5037
3169.31 5258
3169.84 5222
3170.37 4982
3170.90 5141
3171.43 5073
3171.96 4991
3172.49 4958
3173.03 4888
3173.56 4719
3174.09 4840
3174.62 4790
3175.15 4843
3175.68 4960
3176.21 5108
3176.74 5077
3177.28 5051
3177.81 5290
3178.34 5083
3178.87 5056
3179.40 5234
3179.93 5194
3180.47 5256
3181.00 5153
3181.53 5336
3182.06 5241
3182.59 5524
3183.13 5146
3183.66 5182
3184.19 5160
3184.72 5066
3185.25 4793
3185.79 4702
3186.32 4966
3186.85 5152
3187.38 5029
3187.92 4922
3188.45 5174
3188.98 4918
3189.51 5053
3190.05 4754
3190.58 4950
3191.11 5079
3191.64 4966
3192.18 4874
3192.71 4588
3193.24 4932
3193.78 4946
3194.31 4844
3194.84 4956
3195.38 4892
3195.91 5082
3196.44 4925
3196.97 5090
3197.51 5044
3198.04 4914
3198.57 4844
3199.11 5074
3199.64 5038
3200.17 5111
3200.71 5150
3201.24 5212
3201.78 5177
3202.31 5465
3202.84 5439
3203.38 5301
3203.91 5419
3204.44 5243
3204.98 5673
3205.51 5725
3206.05 5760
3206.58 5546
3207.11 5137
3207.65 5371
3208.18 5239
3208.72 5090
3209.25 5249
3209.78 5121
3210.32 5082
3210.85 5127
3211.39 5306
3211.92 5626
3212.46 5818
3212.99 5851
3213.53 5838
3214.06 6031
3214.59 5757
3215.13 5750
3215.66 5990
3216.20 6062
3216.73 5938
3217.27 6038
3217.80 6104
3218.34 5881
3218.87 5703
3219.41 5735
3219.94 5388
3220.48 5530
3221.01 5629
3221.55 5625
3222.08 5545
3222.62 5621
3223.16 5824
3223.69 5922
3224.23 5710
3224.76 5853
3225.30 5701
3225.83 5968
3226.37 5876
3226.90 5922
3227.44 6041
3227.98 5876
3228.51 5998
3229.05 5914
3229.58 5759
3230.12 5654
3230.66 5774
3231.19 5587
3231.73 5548
3232.26 5402
3232.80 5349
3233.34 5405
3233.87 5206
3234.41 5094
3234.95 5252
3235.48 5239
3236.02 5411
3236.55 5207
3237.09 5123
3237.63 5082
3238.16 5003
3238.70 5458
3239.24 5364
3239.77 5524
3240.31 6026
3240.85 5598
3241.38 5807
3241.92 6023
3242.46 5918
3243.00 5903
3243.53 6007
3244.07 5706
3244.61 5337
3245.14 5448
3245.68 5399
3246.22 5559
3246.76 5406
3247.29 5372
3247.83 5239
3248.37 5601
3248.91 5467
3249.44 5442
3249.98 5254
3250.52 5621
3251.06 5771
3251.59 5499
3252.13 5614
3252.67 5595
3253.21 5688
3253.75 5673
3254.28 5566
3254.82 5627
3255.36 5588
3255.90 5859
3256.44 5861
3256.97 5635
3257.51 5819
3258.05 5672
3258.59 5952
3259.13 6266
3259.67 6211
3260.20 6284
3260.74 6736
3261.28 6480
3261.82 6717
3262.36 6826
3262.90 7080
3263.44 7069
3263.97 7516
3264.51 7552
3265.05 7302
3265.59 7329
3266.13 7887
3266.67 8071
3267.21 7809
3267.75 7988
3268.29 8325
3268.83 8267
3269.36 8593
3269.90 8549
3270.44 8471
3270.98 8510
3271.52 7875
3272.06 7685
3272.60 7355
3273.14 7030
3273.68 6331
3274.22 6220
3274.76 6310
3275.30 6151
3275.84 6279
3276.38 6118
3276.92 6010
3277.46 5892
3278.00 6072
3278.54 6221
3279.08 6240
3279.62 6181
3280.16 6075
3280.70 6144
3281.24 6290
3281.78 6440
3282.32 6256
3282.86 6296
3283.40 6064
3283.94 6459
3284.48 6354
3285.02 6191
3285.56 6487
3286.10 6647
3286.64 6489
3287.18 6201
3287.72 6365
3288.26 6415
3288.81 6276
3289.35 6013
3289.89 6294
3290.43 6399
3290.97 6652
3291.51 6751
3292.05 6400
3292.59 6356
3293.13 6498
3293.67 6664
3294.22 6717
3294.76 7282
3295.30 7301
3295.84 7481
3296.38 7628
3296.92 7600
3297.46 7966
3298.01 8003
3298.55 7848
3299.09 7627
3299.63 7813
3300.17 7458
3300.71 7229
3301.26 6989
3301.80 6841
3302.34 6625
3302.88 6298
3303.42 6045
3303.97 6120
3304.51 6009
3305.05 5943
3305.59 6140
3306.13 6042
3306.68 5953
3307.22 5805
3307.76 5857
3308.30 5939
3308.85 5979
3309.39 6054
3309.93 5778
3310.47 5962
3311.02 6080
3311.56 5997
3312.10 5836
3312.64 6237
3313.19 6355
3313.73 6147
3314.27 6093
3314.82 5978
3315.36 5964
3315.90 6186
3316.45 6226
3316.99 6303
3317.53 6699
3318.07 6521
3318.62 6540
3319.16 6439
3319.70 6409
3320.25 6387
3320.79 6018
3321.34 5906
3321.88 5972
3322.42 5855
3322.97 5917
3323.51 6158
3324.05 6010
3324.60 6063
3325.14 5888
3325.68 5896
3326.23 6118
3326.77 5734
3327.32 5758
3327.86 5650
3328.40 5901
3328.95 6050
3329.49 5915
3330.04 5698
3330.58 5574
3331.13 5412
3331.67 5223
3332.21 5321
3332.76 5357
3333.30 5530
3333.85 5378
3334.39 5259
3334.94 5556
3335.48 5868
3336.03 6005
3336.57 5775
3337.12 5535
3337.66 5490
3338.21 5645
3338.75 5911
3339.30 6122
3339.84 6214
3340.39 6162
3340.93 5640
3341.48 5823
3342.02 6110
3342.57 5614
3343.11 5765
3343.66 5585
3344.20 5331
3344.75 5531
3345.29 5394
3345.84 5281
3346.38 5463
3346.93 5466
3347.47 5349
3348.02 5439
3348.57 5311
3349.11 5269
3349.66 5227
3350.20 5393
3350.75 5385
3351.30 5547
3351.84 5422
3352.39 5590
3352.93 5569
3353.48 5743
3354.03 5481
3354.57 5541
3355.12 5675
3355.66 5535
3356.21 5296
3356.76 5510
3357.30 5433
3357.85 5207
3358.40 5037
3358.94 4932
3359.49 4994
3360.04 5036
3360.58 4936
3361.13 4924
3361.68 4774
3362.22 4861
3362.77 5117
3363.32 4938
3363.86 4656
3364.41 4935
3364.96 4872
3365.50 4764
3366.05 4721
3366.60 4915
3367.15 4913
3367.69 5004
3368.24 5066
3368.79 5105
3369.34 5362
3369.88 4964
3370.43 4770
3370.98 5194
3371.53 5131
3372.07 5080
3372.62 5148
3373.17 5096
3373.72 4973
3374.26 4985
3374.81 5156
3375.36 4928
3375.91 5039
3376.46 5131
3377.00 5189
3377.55 4793
3378.10 4868
3378.65 4670
3379.20 4788
3379.74 4863
3380.29 5046
3380.84 4872
3381.39 4814
3381.94 4808
3382.49 4850
3383.04 4996
3383.58 4636
3384.13 4956
3384.68 4858
3385.23 4834
3385.78 4720
3386.33 4610
3386.88 4679
3387.43 4720
3387.97 4752
3388.52 4857
3389.07 5079
3389.62 5128
3390.17 4742
3390.72 4511
3391.27 4929
3391.82 4823
3392.37 4813
3392.92 4947
3393.47 4879
3394.01 4902
3394.56 4915
3395.11 4765
3395.66 4736
3396.21 4812
3396.76 4669
3397.31 4668
3397.86 4887
3398.41 4661
3398.96 4521
3399.51 4526
3400.06 4425
3400.61 4522
3401.16 4642
3401.71 4440
3402.26 4356
3402.81 4255
3403.36 4525
3403.91 4458
3404.46 4504
3405.01 4698
3405.56 4458
3406.11 4514
3406.66 4485
3407.21 4449
3407.76 4321
3408.32 4645
3408.87 4571
3409.42 4561
3409.97 4516
3410.52 4354
3411.07 4497
3411.62 4310
3412.17 4420
3412.72 4394
3413.27 4507
3413.82 4417
3414.37 4519
3414.93 4516
3415.48 4533
3416.03 4587
3416.58 4738
3417.13 4955
3417.68 4578
3418.23 4389
3418.78 4467
3419.34 4479
3419.89 4815
3420.44 4765
3420.99 4496
3421.54 4605
3422.09 4761
3422.65 4589
3423.20 4668
3423.75 4580
3424.30 4639
3424.85 4677
3425.40 4836
3425.96 4991
3426.51 4796
3427.06 4780
3427.61 4795
3428.17 5012
3428.72 4844
3429.27 4967
3429.82 4975
3430.37 4750
3430.93 4777
3431.48 4968
3432.03 5291
3432.58 5122
3433.14 4933
3433.69 4867
3434.24 5098
3434.79 5325
3435.35 4974
3435.90 5124
3436.45 4846
3437.01 4782
3437.56 4891
3438.11 5009
3438.66 4781
3439.22 4683
3439.77 4878
3440.32 5041
3440.88 4853
3441.43 4871
3441.98 4894
3442.54 4669
3443.09 4627
3443.64 4766
3444.20 4862
3444.75 4994
3445.30 4906
3445.86 4897
3446.41 4786
3446.97 5107
3447.52 4876
3448.07 4922
3448.63 4871
3449.18 4766
3449.73 4876
3450.29 4952
3450.84 4940
3451.40 5081
3451.95 5107
3452.50 5209
3453.06 5079
3453.61 4963
3454.17 4810
3454.72 4743
3455.28 4622
3455.83 4705
3456.38 4805
3456.94 4855
3457.49 4780
3458.05 4778
3458.60 4819
3459.16 4809
3459.71 4843
3460.27 4899
3460.82 5116
3461.38 5030
3461.93 5204
3462.49 5219
3463.04 5169
3463.60 5189
3464.15 5262
3464.71 5344
3465.26 5331
3465.82 5270
3466.37 5157
3466.93 4914
3467.48 5022
3468.04 5025
3468.59 4994
3469.15 4886
3469.70 5183
3470.26 5128
3470.82 5051
3471.37 5105
3471.93 5079
3472.48 5273
3473.04 5139
3473.59 5225
3474.15 5417
3474.71 5625
3475.26 5548
3475.82 5514
3476.37 5475
3476.93 5319
3477.49 5423
3478.04 5477
3478.60 5597
3479.16 5679
3479.71 5558
3480.27 5713
3480.82 5834
3481.38 5676
3481.94 5926
3482.49 6022
3483.05 6165
3483.61 6375
3484.16 6152
3484.72 6311
3485.28 5946
3485.83 6097
3486.39 6158
3486.95 5881
3487.50 6113
3488.06 6123
3488.62 6204
3489.18 6456
3489.73 6401
3490.29 6381
3490.85 6776
3491.40 7277
3491.96 7264
3492.52 7537
3493.08 8086
3493.63 8668
3494.19 8830
3494.75 9107
3495.31 9477
3495.86 9675
3496.42 9402
3496.98 9604
3497.54 9084
3498.09 8978
3498.65 8841
3499.21 9292
3499.77 9498
3500.33 9809
3500.88 10335
3501.44 10731
3502.00 11289
3502.56 11622
3503.12 11334
3503.67 11614
3504.23 11938
3504.79 11940
3505.35 12186
3505.91 12322
3506.47 12429
3507.03 12736
3507.58 12807
3508.14 13183
3508.70 12990
3509.26 12816
3509.82 12730
3510.38 12296
3510.94 11482
3511.49 11013
3512.05 10241
3512.61 9161
3513.17 9053
3513.73 8265
3514.29 7645
3514.85 7236
3515.41 6780
3515.97 6674
3516.53 6469
3517.09 6348
3517.64 6184
3518.20 6239
3518.76 5949
3519.32 5853
3519.88 6005
3520.44 6133
3521.00 6250
3521.56 6457
3522.12 6463
3522.68 5871
3523.24 5989
3523.80 6461
3524.36 6285
3524.92 6300
3525.48 6143
3526.04 6188
3526.60 6251
3527.16 6175
3527.72 5991
3528.28 5648
3528.84 5422
3529.40 5393
3529.96 5635
3530.52 5252
3531.08 5352
3531.64 5562
3532.20 5379
3532.76 5425
3533.32 5671
3533.89 5407
3534.45 5537
3535.01 5751
3535.57 5679
3536.13 5500
3536.69 5509
3537.25 5734
3537.81 5923
3538.37 5942
3538.93 6105
3539.49 6122
3540.06 5611
3540.62 5590
3541.18 5773
3541.74 5663
3542.30 5884
3542.86 6025
3543.42 5576
3543.98 5572
3544.55 5727
3545.11 5651
3545.67 5678
3546.23 5474
3546.79 5388
3547.35 5464
3547.92 5341
3548.48 5237
3549.04 5180
3549.60 5310
3550.16 5078
3550.72 5140
3551.29 4963
3551.85 5217
3552.41 5019
3552.97 4879
3553.54 4907
3554.10 4935
3554.66 4898
3555.22 4914
3555.78 4665
3556.35 4676
3556.91 4675
3557.47 4918
3558.03 4998
3558.60 4764
3559.16 4953
3559.72 4964
3560.29 4866
3560.85 5058
3561.41 5269
3561.97 5326
3562.54 4925
3563.10 5114
3563.66 5009
3564.23 5128
3564.79 4954
3565.35 4923
3565.91 4880
3566.48 4669
3567.04 5073
3567.60 4975
3568.17 4650
3568.73 4777
3569.29 4601
3569.86 4649
3570.42 4698
3570.99 4643
3571.55 4572
3572.11 4762
3572.68 4349
3573.24 4526
3573.80 4692
3574.37 4731
3574.93 4937
3575.50 5046
3576.06 4766
3576.62 4859
3577.19 5085
3577.75 5363
3578.32 5416
3578.88 5217
3579.44 5244
3580.01 5232
3580.57 5255
3581.14 5319
3581.70 5289
3582.27 4998
3582.83 5116
3583.40 5077
3583.96 4886
3584.52 4882
3585.09 4922
3585.65 4926
3586.22 4937
3586.78 4743
3587.35 4760
3587.91 4566
3588.48 4374
3589.04 4535
3589.61 4481
3590.17 4339
3590.74 4430
3591.30 4568
3591.87 4385
3592.43 4303
3593.00 4395
3593.56 4457
3594.13 4390
3594.70 4396
3595.26 4605
3595.83 4581
3596.39 4492
3596.96 4589
3597.52 4747
3598.09 4777
3598.65 4756
3599.22 4633
3599.79 4439
3600.35 4564
3600.92 4685
3601.48 4915
3602.05 4824
3602.62 4678
3603.18 4647
3603.75 4519
3604.32 4322
3604.88 4282
3605.45 4418
3606.01 4703
3606.58 4464
3607.15 4365
3607.71 4711
3608.28 4730
3608.85 4510
3609.41 4591
3609.98 4533
3610.55 4606
3611.11 4432
3611.68 4339
3612.25 4366
3612.81 4486
3613.38 4443
3613.95 4727
3614.51 4466
3615.08 4398
3615.65 4242
3616.22 4519
3616.78 4862
3617.35 4920
3617.92 4760
3618.48 5002
3619.05 5209
3619.62 5345
3620.19 5517
3620.75 5689
3621.32 5822
3621.89 5955
3622.46 6248
3623.02 6078
3623.59 5526
3624.16 5524
3624.73 5285
3625.30 5262
3625.86 5198
3626.43 5256
3627.00 4982
3627.57 4728
3628.14 4376
3628.70 4483
3629.27 4368
3629.84 4308
3630.41 4195
3630.98 4327
3631.55 4259
3632.11 4584
3632.68 4552
3633.25 4378
3633.82 4562
3634.39 4643
3634.96 4504
3635.52 4408
3636.09 4525
3636.66 4640
3637.23 4541
3637.80 4482
3638.37 4393
3638.94 4618
3639.51 4550
3640.08 4664
3640.64 4926
3641.21 4887
3641.78 4988
3642.35 5374
3642.92 5614
3643.49 5792
3644.06 5667
3644.63 5789
3645.20 5895
3645.77 5681
3646.34 5446
3646.91 5892
3647.48 5633
3648.05 5493
3648.62 5195
3649.19 5173
3649.76 5154
3650.33 4912
3650.90 5201
3651.47 5023
3652.03 5068
3652.60 5080
3653.17 4890
3653.75 5075
3654.32 5233
3654.89 5466
3655.46 5270
3656.03 5103
3656.60 5108
3657.17 5000
3657.74 5014
3658.31 5407
3658.88 5185
3659.45 5262
3660.02 5688
3660.59 5452
3661.16 5509
3661.73 5340
3662.30 5674
3662.87 5459
3663.44 5663
3664.01 5661
3664.59 5362
3665.16 5549
3665.73 5370
3666.30 5232
3666.87 5217
3667.44 5435
3668.01 5259
3668.58 5272
3669.15 5381
3669.73 5345
3670.30 5281
3670.87 5397
3671.44 5381
3672.01 5125
3672.58 5222
3673.15 5000
3673.73 5028
3674.30 4796
3674.87 4858
3675.44 4984
3676.01 5078
3676.58 5159
3677.16 5116
3677.73 5222
3678.30 5188
3678.87 5009
3679.44 5531
3680.02 5480
3680.59 4948
3681.16 5092
3681.73 5218
3682.31 4739
3682.88 4961
3683.45 4860
3684.02 4601
3684.60 4521
3685.17 4679
3685.74 4449
3686.31 4542
3686.89 4558
3687.46 4708
3688.03 4646
3688.60 4681
3689.18 4896
3689.75 4901
3690.32 5126
3690.90 5042
3691.47 5118
3692.04 5460
3692.61 5695
3693.19 5529
3693.76 5351
3694.33 5551
3694.91 5331
3695.48 5349
3696.05 5359
3696.63 5396
3697.20 4967
3697.77 4878
3698.35 4972
3698.92 5080
3699.50 4841
3700.07 4818
3700.64 4858
3701.22 4643
3701.79 4622
3702.36 4664
3702.94 5219
3703.51 4953
3704.09 4894
3704.66 4948
3705.23 4963
3705.81 4839
3706.38 4698
3706.96 4694
3707.53 4795
3708.11 4850
3708.68 4741
3709.25 4560
3709.83 4925
3710.40 4738
3710.98 4698
3711.55 4627
3712.13 4709
3712.70 4625
3713.28 4771
3713.85 4667
3714.43 4733
3715.00 4960
3715.58 4527
3716.15 4653
3716.73 4586
3717.30 4843
3717.88 4872
3718.45 4584
3719.03 4250
3719.60 4426
3720.18 4547
3720.75 4547
3721.33 4290
3721.90 4611
3722.48 4441
3723.05 4474
3723.63 4611
3724.20 4547
3724.78 4374
3725.36 4614
3725.93 4535
3726.51 4530
3727.08 4442
3727.66 4489
3728.23 4548
3728.81 4422
3729.39 4045
3729.96 4207
3730.54 4504
3731.11 4556
3731.69 4776
3732.27 4655
3732.84 4370
3733.42 4847
3734.00 4954
3734.57 5002
3735.15 4749
3735.72 4622
3736.30 4772
3736.88 4931
3737.45 4683
3738.03 4831
3738.61 4725
3739.18 4621
3739.76 4553
3740.34 4169
3740.92 4171
3741.49 4202
3742.07 4489
3742.65 4636
3743.22 4499
3743.80 4319
3744.38 4482
3744.95 4259
3745.53 4304
3746.11 4302
3746.69 4349
3747.26 4413
3747.84 4403
3748.42 4484
3749.00 4571
3749.57 4533
3750.15 4597
3750.73 4657
3751.31 4661
3751.88 4580
3752.46 4379
3753.04 4574
3753.62 4428
3754.19 4392
3754.77 3999
3755.35 4172
3755.93 4230
3756.51 4316
3757.08 4345
3757.66 4293
3758.24 4235
3758.82 4130
3759.40 4283
3759.98 4130
3760.55 4051
3761.13 4264
3761.71 4159
3762.29 4193
3762.87 4307
3763.45 4513
3764.03 4438
3764.60 4132
3765.18 4241
3765.76 4233
3766.34 4481
3766.92 4781
3767.50 4350
3768.08 4092
3768.66 4224
3769.24 4280
3769.81 4293
3770.39 4452
3770.97 4184
3771.55 4177
3772.13 4322
3772.71 4246
3773.29 4480
3773.87 4159
3774.45 4320
3775.03 4433
3775.61 4503
3776.19 4229
3776.77 4177
3777.35 4139
3777.93 4207
3778.51 4005
3779.09 4033
3779.67 4096
3780.25 4144
3780.83 4184
3781.41 4072
3781.99 4131
3782.57 4245
3783.15 3952
3783.73 4118
3784.31 4110
3784.89 4061
3785.47 4043
3786.05 4132
3786.63 4067
3787.21 4340
3787.79 4360
3788.37 4292
3788.95 4304
3789.53 4314
3790.11 4274
3790.69 4263
3791.27 4303
3791.85 4359
3792.43 4501
3793.01 4143
3793.59 4368
3794.18 4274
3794.76 4287
3795.34 4425
3795.92 4345
3796.50 4357
3797.08 4219
3797.66 4449
3798.24 4361
3798.83 4215
3799.41 4364
3799.99 4475
3800.57 4433
3801.15 4637
3801.73 4897
3802.31 4720
3802.90 4957
3803.48 4922
3804.06 5023
3804.64 4994
3805.22 5064
3805.80 5180
3806.39 4960
3806.97 5145
3807.55 5230
3808.13 4975
3808.71 4990
3809.30 5033
3809.88 5000
3810.46 5143
3811.04 5117
3811.63 5010
3812.21 5088
3812.79 5414
3813.37 5491
3813.95 5308
3814.54 5188
3815.12 5114
3815.70 4988
3816.29 5150
3816.87 4988
3817.45 5173
3818.03 5440
3818.62 5090
3819.20 5176
3819.78 5054
3820.36 5017
3820.95 5002
3821.53 4729
3822.11 4732
3822.70 4769
3823.28 4487
3823.86 4658
3824.45 4609
3825.03 4639
3825.61 4812
3826.20 4459
3826.78 4325
3827.36 4375
3827.95 4302
3828.53 4093
3829.11 4166
3829.70 4401
3830.28 4283
3830.87 4271
3831.45 4298
3832.03 4094
3832.62 4023
3833.20 4117
3833.79 4210
3834.37 4118
3834.95 4078
3835.54 4214
3836.12 4112
3836.71 4303
3837.29 4411
3837.87 4356
3838.46 4194
3839.04 4234
3839.63 4301
3840.21 4419
3840.80 3977
3841.38 3915
3841.97 3980
3842.55 4341
3843.13 4215
3843.72 4154
3844.30 4173
3844.89 4295
3845.47 4052
3846.06 4091
3846.64 4208
3847.23 4317
3847.81 4288
3848.40 4075
3848.98 4097
3849.57 4100
3850.15 3979
3850.74 4107
3851.33 4202
3851.91 4233
3852.50 4283
3853.08 4443
3853.67 4222
3854.25 4136
3854.84 4176
3855.42 4436
3856.01 4404
3856.60 4344
3857.18 4310
3857.77 4482
3858.35 4326
3858.94 4037
3859.52 4232
3860.11 4399
3860.70 4499
3861.28 4259
3861.87 4491
3862.45 4601
3863.04 4586
3863.63 4628
3864.21 4768
3864.80 4766
3865.39 4824
3865.97 4965
3866.56 4619
3867.15 4767
3867.73 4929
3868.32 4798
3868.91 4627
3869.49 4311
3870.08 4361
3870.67 4387
3871.25 4603
3871.84 4645
3872.43 4353
3873.01 4521
3873.60 4552
3874.19 4543
3874.77 4702
3875.36 4447
3875.95 4397
3876.54 4665
3877.12 4509
3877.71 4894
3878.30 4905
3878.89 5098
3879.47 5263
3880.06 5159
3880.65 5204
3881.24 5226
3881.82 4971
3882.41 5070
3883.00 4740
3883.59 4895
3884.17 4759
3884.76 4862
3885.35 4681
3885.94 4517
3886.53 4474
3887.11 4480
3887.70 4522
3888.29 4410
3888.88 4314
3889.47 4264
3890.05 4402
3890.64 4589
3891.23 4492
3891.82 4319
3892.41 4368
3893.00 4546
3893.59 4721
3894.17 4407
3894.76 4532
3895.35 4712
3895.94 4443
3896.53 4310
3897.12 4449
3897.71 4708
3898.30 4580
3898.88 4419
3899.47 4543
3900.06 4354
3900.65 4293
3901.24 4572
3901.83 4345
3902.42 4223
3903.01 4316
3903.60 4364
3904.19 4181
3904.78 4238
3905.37 4257
3905.95 4213
3906.54 4368
3907.13 4334
3907.72 4263
3908.31 4113
3908.90 4080
3909.49 4236
3910.08 4277
3910.67 4036
3911.26 4263
3911.85 4125
3912.44 4039
3913.03 3892
3913.62 3994
3914.21 4054
3914.80 3977
3915.39 4133
3915.98 4095
3916.57 4016
3917.16 4027
3917.75 3808
3918.34 3777
3918.93 3736
3919.52 3799
3920.12 3877
3920.71 3841
3921.30 3652
3921.89 3869
3922.48 3820
3923.07 3990
3923.66 4080
3924.25 3975
3924.84 4070
3925.43 4030
3926.02 4328
3926.61 4117
3927.20 3829
3927.80 4067
3928.39 4163
3928.98 3857
3929.57 4013
3930.16 3994
3930.75 3813
3931.34 3671
3931.94 4108
3932.53 4103
3933.12 3793
3933.71 3584
3934.30 3861
3934.89 3771
3935.48 3632
3936.08 3779
3936.67 4004
3937.26 3959
3937.85 3978
3938.44 4012
3939.04 3861
3939.63 4027
3940.22 3686
3940.81 3573
3941.40 3942
3942.00 4042
3942.59 4074
3943.18 4021
3943.77 3949
3944.37 4058
3944.96 3972
3945.55 3908
3946.14 3752
3946.74 3792
3947.33 3953
3947.92 3899
3948.51 4066
3949.11 3957
3949.70 4006
3950.29 4187
3950.88 3814
3951.48 3900
3952.07 3744
3952.66 3847
3953.26 3816
3953.85 3831
3954.44 3676
3955.04 3864
3955.63 3827
3956.22 3877
3956.82 3883
3957.41 4062
3958.00 3867
3958.60 4095
3959.19 4172
3959.78 4091
3960.38 3732
3960.97 3975
3961.56 3895
3962.16 3898
3962.75 4103
3963.34 4064
3963.94 3979
3964.53 3897
3965.13 3967
3965.72 3946
3966.31 3963
3966.91 4159
3967.50 4013
3968.10 3908
3968.69 3953
3969.28 4180
3969.88 3851
3970.47 3850
3971.07 3920
3971.66 3899
3972.26 3951
3972.85 3922
3973.45 4016
3974.04 4078
3974.63 4033
3975.23 3991
3975.82 3942
3976.42 4085
3977.01 3933
3977.61 3972
3978.20 4356
3978.80 4288
3979.39 4102
3979.99 3934
3980.58 4120
3981.18 4261
3981.77 4246
3982.37 4283
3982.96 4291
3983.56 4337
3984.15 4412
3984.75 4384
3985.35 4070
3985.94 4441
3986.54 4385
3987.13 4464
3987.73 4248
3988.32 4351
3988.92 4222
3989.51 4303
3990.11 4493
3990.71 4223
3991.30 4018
3991.90 3961
3992.49 4091
3993.09 4018
3993.69 4255
3994.28 4127
3994.88 4145
3995.47 4337
3996.07 4255
3996.67 4284
3997.26 4213
3997.86 4342
3998.46 4129
3999.05 4369
3999.65 4316
4000.25 4294
4000.84 4160
4001.44 4136
4002.04 4305
4002.63 4161
4003.23 4232
4003.83 4092
4004.42 4002
4005.02 3955
4005.62 3950
4006.21 4018
4006.81 4156
4007.41 4304
4008.01 3980
4008.60 3961
4009.20 4281
4009.80 4274
4010.39 4220
4010.99 4481
4011.59 4186
4012.19 4431
4012.78 4333
4013.38 4386
4013.98 4301
4014.58 4343
4015.17 4251
4015.77 4185
4016.37 4117
4016.97 4337
4017.57 4532
4018.16 4127
4018.76 4104
4019.36 4054
4019.96 4029
4020.56 4057
4021.15 3997
4021.75 4040
4022.35 4041
4022.95 3912
4023.55 3915
4024.14 3907
4024.74 3825
4025.34 4078
4025.94 4267
4026.54 4101
4027.14 4173
4027.74 4271
4028.33 4299
4028.93 4458
4029.53 4323
4030.13 4735
4030.73 4532
4031.33 4583
4031.93 4694
4032.53 4648
4033.12 4684
4033.72 4708
4034.32 4402
4034.92 4502
4035.52 4372
4036.12 4343
4036.72 4230
4037.32 4027
4037.92 4128
4038.52 3905
4039.12 4312
4039.72 4146
4040.32 4020
4040.92 3912
4041.52 3917
4042.12 3836
4042.71 3759
4043.31 3852
4043.91 3766
4044.51 3895
4045.11 3872
4045.71 3834
4046.31 3683
4046.91 3839
4047.51 3920
4048.11 3836
4048.71 4139
4049.31 3998
4049.91 3911
4050.52 4079
4051.12 3942
4051.72 3987
4052.32 4184
4052.92 4300
4053.52 4326
4054.12 4263
4054.72 4110
4055.32 4474
4055.92 4387
4056.52 4288
4057.12 4283
4057.72 4140
4058.32 4368
4058.92 4261
4059.52 3994
4060.13 3844
4060.73 4168
4061.33 4079
4061.93 3851
4062.53 3802
4063.13 4032
4063.73 3952
4064.33 3816
4064.94 3970
4065.54 3877
4066.14 3659
4066.74 3803
4067.34 4062
4067.94 3910
4068.54 3902
4069.15 3905
4069.75 3940
4070.35 3946
4070.95 3907
4071.55 3737
4072.16 3909
4072.76 3967
4073.36 3653
4073.96 3809
4074.56 3710
4075.17 3909
4075.77 3897
4076.37 3969
4076.97 3899
4077.57 3859
4078.18 3695
4078.78 3735
4079.38 3616
4079.98 3685
4080.59 3887
4081.19 3853
4081.79 3890
4082.39 3822
4083.00 3675
4083.60 3828
4084.20 3922
4084.81 3842
4085.41 3784
4086.01 3760
4086.61 3632
4087.22 3554
4087.82 3675
4088.42 3803
4089.03 3879
4089.63 3747
4090.23 3826
4090.84 3790
4091.44 3770
4092.04 3836
4092.65 3872
4093.25 3823
4093.85 3863
4094.46 3745
4095.06 3986
4095.66 4035
4096.27 3680
4096.87 3758
4097.48 3838
4098.08 3785
4098.68 3568
4099.29 3671
4099.89 3662
4100.49 3583
4101.10 3603
4101.70 3585
4102.31 3734
4102.91 3841
4103.52 3751
4104.12 3755
4104.72 3643
4105.33 3713
4105.93 3487
4106.54 3806
4107.14 3872
4107.75 3790
4108.35 3750
4108.96 3744
4109.56 3641
4110.16 3756
4110.77 3756
4111.37 3804
4111.98 3647
4112.58 3496
4113.19 3816
4113.79 3879
4114.40 3571
4115.00 3619
4115.61 3731
4116.21 3714
4116.82 3654
4117.42 3606
4118.03 3596
4118.64 3775
4119.24 3767
4119.85 3616
4120.45 3664
4121.06 3704
4121.66 3620
4122.27 3643
4122.87 3666
4123.48 3690
4124.09 3872
4124.69 3913
4125.30 4068
4125.90 4127
4126.51 4102
4127.11 3678
4127.72 3617
4128.33 3839
4128.93 3750
4129.54 3554
4130.14 3673
4130.75 3616
4131.36 3796
4131.96 3932
4132.57 3896
4133.18 3955
4133.78 4026
4134.39 4098
4135.00 3983
4135.60 4123
4136.21 3946
4136.82 3925
4137.42 4127
4138.03 4051
4138.64 4203
4139.24 4068
4139.85 4001
4140.46 4122
4141.06 4118
4141.67 4142
4142.28 4307
4142.88 4221
4143.49 4253
4144.10 4101
4144.71 4296
4145.31 4508
4145.92 4677
4146.53 4395
4147.14 4310
4147.74 4502
4148.35 4341
4148.96 4133
4149.57 3971
4150.17 3767
4150.78 3899
4151.39 3918
4152.00 4053
4152.60 3985
4153.21 3921
4153.82 3767
4154.43 3708
4155.04 3825
4155.64 3813
4156.25 3768
4156.86 3949
4157.47 3725
4158.08 3730
4158.69 3951
4159.29 3856
4159.90 3786
4160.51 3846
4161.12 4166
4161.73 3739
4162.34 3661
4162.94 3741
4163.55 4050
4164.16 3932
4164.77 3784
4165.38 3609
4165.99 3795
4166.60 4058
4167.21 4038
4167.81 3913
4168.42 4202
4169.03 4299
4169.64 4379
4170.25 4215
4170.86 4213
4171.47 4288
4172.08 4353
4172.69 4276
4173.30 4223
4173.91 4192
4174.52 4165
4175.13 4109
4175.74 4354
4176.34 4361
4176.95 4448
4177.56 4401
4178.17 4464
4178.78 4470
4179.39 4332
4180.00 4268
4180.61 4274
4181.22 4665
4181.83 4541
4182.44 4355
4183.05 4101
4183.66 4167
4184.27 4112
4184.88 4088
4185.49 4224
4186.10 4040
4186.71 4002
4187.32 3736
4187.93 4022
4188.55 3989
4189.16 4020
4189.77 3926
4190.38 3847
4190.99 3890
4191.60 3926
4192.21 3887
4192.82 4141
4193.43 4059
4194.04 4190
4194.65 4317
4195.26 4466
4195.87 4428
4196.49 4511
4197.10 4546
4197.71 4675
4198.32 4578
4198.93 4740
4199.54 4976
4200.15 4918
4200.76 4773
4201.38 4708
4201.99 4560
4202.60 4689
4203.21 4305
4203.82 4483
4204.43 4436
4205.04 4422
4205.66 4470
4206.27 4288
4206.88 4244
4207.49 4301
4208.10 4229
4208.72 4389
4209.33 4356
4209.94 4327
4210.55 4366
4211.16 4407
4211.78 4361
4212.39 4034
4213.00 4260
4213.61 4078
4214.22 4085
4214.84 4209
4215.45 4363
4216.06 4290
4216.67 4370
4217.29 4378
4217.90 4303
4218.51 4317
4219.13 4372
4219.74 4491
4220.35 4513
4220.96 4458
4221.58 4820
4222.19 4807
4222.80 5055
4223.42 5031
4224.03 4863
4224.64 4600
4225.25 4588
4225.87 4895
4226.48 4855
4227.09 5075
4227.71 5476
4228.32 5574
4228.93 5594
4229.55 5725
4230.16 6139
4230.77 6456
4231.39 6494
4232.00 6690
4232.62 6581
4233.23 6197
4233.84 6419
4234.46 6291
4235.07 6303
4235.68 6236
4236.30 6129
4236.91 6388
4237.53 6467
4238.14 6670
4238.75 6682
4239.37 6326
4239.98 6702
4240.60 6442
4241.21 6441
4241.83 5714
4242.44 5582
4243.05 5405
4243.67 5234
4244.28 5055
4244.90 5059
4245.51 4980
4246.13 5344
4246.74 5222
4247.36 5283
4247.97 5200
4248.59 5510
4249.20 5572
4249.82 5554
4250.43 5584
4251.05 5616
4251.66 5677
4252.28 5583
4252.89 5451
4253.51 5205
4254.12 5201
4254.74 5353
4255.35 5310
4255.97 5303
4256.58 5379
4257.20 5171
4257.81 5055
4258.43 5028
4259.05 4961
4259.66 4990
4260.28 5006
4260.89 4936
4261.51 4847
4262.12 4840
4262.74 4647
4263.36 4597
4263.97 4949
4264.59 4735
4265.20 4715
4265.82 4690
4266.44 4629
4267.05 4883
4267.67 4739
4268.28 4850
4268.90 4931
4269.52 4676
4270.13 4679
4270.75 4936
4271.37 4884
4271.98 5145
4272.60 5101
4273.22 4917
4273.83 4825
4274.45 4687
4275.07 4715
4275.68 4874
4276.30 4965
4276.92 4945
4277.53 5018
4278.15 5258
4278.77 5480
4279.38 5464
4280.00 5561
4280.62 5274
4281.24 5555
4281.85 5750
4282.47 5503
4283.09 5067
4283.70 5196
4284.32 4889
4284.94 4663
4285.56 4814
4286.17 4709
4286.79 4497
4287.41 4771
4288.03 4525
4288.65 4696
4289.26 4450
4289.88 4522
4290.50 4507
4291.12 4359
4291.73 4404
4292.35 4533
4292.97 4542
4293.59 4560
4294.21 4528
4294.83 4673
4295.44 4601
4296.06 4354
4296.68 4430
4297.30 4424
4297.92 4369
4298.54 4612
4299.15 4329
4299.77 4372
4300.39 4341
4301.01 4289
4301.63 4310
4302.25 4414
4302.87 4203
4303.48 4336
4304.10 4528
4304.72 4318
4305.34 4332
4305.96 4577
4306.58 4459
4307.20 4333
4307.82 4334
4308.44 4469
4309.06 4453
4309.67 4336
4310.29 4695
4310.91 4417
4311.53 4175
4312.15 4119
4312.77 4330
4313.39 4338
4314.01 4276
4314.63 4426
4315.25 4415
4315.87 4429
4316.49 4386
4317.11 4359
4317.73 4442
4318.35 4348
4318.97 4341
4319.59 4351
4320.21 4186
4320.83 4107
4321.45 4252
4322.07 4417
4322.69 4320
4323.31 4317
4323.93 4200
4324.55 4229
4325.17 4440
4325.79 4230
4326.41 4250
4327.03 4150
4327.65 4050
4328.27 4185
4328.89 4332
4329.51 4204
4330.13 4186
4330.76 4243
4331.38 4160
4332.00 4434
4332.62 4499
4333.24 4562
4333.86 4462
4334.48 4328
4335.10 4662
4335.72 4405
4336.34 4472
4336.97 4499
4337.59 4376
4338.21 4566
4338.83 4520
4339.45 4510
4340.07 4469
4340.69 4470
4341.31 4654
4341.94 4806
4342.56 4762
4343.18 5088
4343.80 4949
4344.42 5060
4345.04 5148
4345.67 5351
4346.29 5883
4346.91 5909
4347.53 6505
4348.15 7324
4348.78 7573
4349.40 7970
4350.02 8383
4350.64 8206
4351.26 8278
4351.89 8037
4352.51 7868
4353.13 7296
4353.75 6740
4354.38 6013
4355.00 5644
4355.62 5246
4356.24 5127
4356.87 5144
4357.49 5101
4358.11 5280
4358.74 4892
4359.36 4773
4359.98 4713
4360.60 5022
4361.23 4942
4361.85 4858
4362.47 4968
4363.10 4621
4363.72 4640
4364.34 4906
4364.97 4795
4365.59 4825
4366.21 4497
4366.83 4498
4367.46 4339
4368.08 4782
4368.71 4781
4369.33 4317
4369.95 4424
4370.58 4799
4371.20 4779
4371.82 4405
4372.45 4215
4373.07 4266
4373.69 4331
4374.32 4276
4374.94 4228
4375.57 4295
4376.19 4078
4376.81 4006
4377.44 4061
4378.06 4244
4378.69 4211
4379.31 4306
4379.94 4301
4380.56 4331
4381.18 4225
4381.81 4224
4382.43 4121
4383.06 4052
4383.68 4237
4384.31 4344
4384.93 4400
4385.56 4231
4386.18 4229
4386.81 4162
4387.43 4197
4388.05 4106
4388.68 4096
4389.30 4212
4389.93 4262
4390.55 4255
4391.18 4203
4391.81 4074
4392.43 4104
4393.06 4056
4393.68 3982
4394.31 3897
4394.93 3917
4395.56 4002
4396.18 3746
4396.81 3900
4397.43 4050
4398.06 4021
4398.68 4057
4399.31 4192
4399.94 4080
4400.56 4126
4401.19 4045
4401.81 4109
4402.44 4315
4403.06 4288
4403.69 4187
4404.32 3986
4404.94 4083
4405.57 4090
4406.20 3887
4406.82 4086
4407.45 4186
4408.07 4157
4408.70 4163
4409.33 3873
4409.95 3909
4410.58 3870
4411.21 3810
4411.83 3845
4412.46 3800
4413.09 3768
4413.71 3854
4414.34 3786
4414.97 3840
4415.59 3930
4416.22 3628
4416.85 3983
4417.47 4091
4418.10 3951
4418.73 3926
4419.35 3761
4419.98 3894
4420.61 3864
4421.24 4034
4421.86 4129
4422.49 3999
4423.12 3953
4423.75 3906
4424.37 3775
4425.00 3795
4425.63 3544
4426.26 3590
4426.88 3644
4427.51 3779
4428.14 3707
4428.77 3647
4429.39 3681
4430.02 3863
4430.65 3800
4431.28 3700
4431.91 3640
4432.53 3579
4433.16 3833
4433.79 3714
4434.42 3639
4435.05 3651
4435.67 3549
4436.30 3775
4436.93 3684
4437.56 3657
4438.19 3696
4438.82 3697
4439.44 3631
4440.07 3581
4440.70 3509
4441.33 3616
4441.96 3372
4442.59 3551
4443.22 3531
4443.85 3468
4444.47 3412
4445.10 3410
4445.73 3462
4446.36 3603
4446.99 3750
4447.62 3597
4448.25 3764
4448.88 3675
4449.51 3726
4450.14 3774
4450.77 3705
4451.39 3713
4452.02 3796
4452.65 3715
4453.28 3854
4453.91 3715
4454.54 3494
4455.17 3495
4455.80 3631
4456.43 3501
4457.06 3540
4457.69 3506
4458.32 3596
4458.95 3587
4459.58 3600
4460.21 3550
4460.84 3433
4461.47 3607
4462.10 3446
4462.73 3363
4463.36 3352
4463.99 3323
4464.62 3304
4465.25 3407
4465.88 3473
4466.51 3300
4467.14 3283
4467.77 3481
4468.40 3469
4469.03 3206
4469.67 3136
4470.30 3188
4470.93 3284
4471.56 3372
4472.19 3430
4472.82 3537
4473.45 3431
4474.08 3401
4474.71 3464
4475.34 3328
4475.97 3349
4476.61 3297
4477.24 3350
4477.87 3482
4478.50 3250
4479.13 3245
4479.76 3435
4480.39 3392
4481.02 3230
4481.66 3177
4482.29 3178
4482.92 3413
4483.55 3640
4484.18 3535
4484.81 3449
4485.45 3274
4486.08 3407
4486.71 3435
4487.34 3253
4487.97 3400
4488.61 3430
4489.24 3493
4489.87 3472
4490.50 3377
4491.13 3290
4491.77 3236
4492.40 3312
4493.03 3441
4493.66 3226
4494.30 3381
4494.93 3427
4495.56 3404
4496.19 3484
4496.83 3482
4497.46 3528
4498.09 3493
4498.72 3415
4499.36 3339
4499.99 3439
4500.62 3461
4501.25 3625
4501.89 3506
4502.52 3428
4503.15 3638
4503.79 3541
4504.42 3552
4505.05 3735
4505.69 3586
4506.32 3711
4506.95 3704
4507.59 3527
4508.22 3681
4508.85 3773
4509.49 3586
4510.12 3559
4510.75 3532
4511.39 3394
4512.02 3400
4512.65 3411
4513.29 3340
4513.92 3407
4514.56 3616
4515.19 3426
4515.82 3380
4516.46 3554
4517.09 3252
4517.73 3254
4518.36 3404
4518.99 3275
4519.63 3168
4520.26 3146
4520.90 3109
4521.53 3235
4522.16 3146
4522.80 3168
4523.43 3313
4524.07 3448
4524.70 3232
4525.34 3329
4525.97 3353
4526.61 3342
4527.24 3354
4527.88 3289
4528.51 3194
4529.15 3400
4529.78 3402
4530.42 3520
4531.05 3467
4531.69 3725
4532.32 3734
4532.96 4004
4533.59 3964
4534.23 4125
4534.86 4064
4535.50 4215
4536.13 4408
4536.77 4219
4537.40 4262
4538.04 4079
4538.67 4008
4539.31 3682
4539.94 3595
4540.58 3554
4541.22 3599
4541.85 3451
4542.49 3327
4543.12 3337
4543.76 3343
4544.40 3319
4545.03 3202
4545.67 3241
4546.30 3355
4546.94 3506
4547.58 3210
4548.21 3184
4548.85 3263
4549.48 3038
4550.12 3269
4550.76 3398
4551.39 3283
4552.03 3336
4552.67 3478
4553.30 3359
4553.94 3378
4554.58 3425
4555.21 3258
4555.85 3239
4556.49 3270
4557.12 3335
4557.76 3431
4558.40 3318
4559.03 3132
4559.67 3201
4560.31 3152
4560.94 3170
4561.58 3401
4562.22 3247
4562.86 3266
4563.49 3233
4564.13 3163
4564.77 3324
4565.41 3362
4566.04 3520
4566.68 3499
4567.32 3477
4567.96 3518
4568.59 3425
4569.23 3321
4569.87 3300
4570.51 3438
4571.14 3474
4571.78 3332
4572.42 3362
4573.06 3411
4573.70 3416
4574.33 3313
4574.97 3331
4575.61 3293
4576.25 3337
4576.89 3250
4577.52 3146
4578.16 3301
4578.80 3476
4579.44 3294
4580.08 3194
4580.72 3256
4581.35 3398
4581.99 3289
4582.63 3282
4583.27 3320
4583.91 3342
4584.55 3441
4585.19 3523
4585.83 3511
4586.46 3464
4587.10 3456
4587.74 3237
4588.38 3305
4589.02 3200
4589.66 3101
4590.30 3379
4590.94 3610
4591.58 3471
4592.22 3628
4592.85 3528
4593.49 3622
4594.13 3662
4594.77 3580
4595.41 3849
4596.05 3732
4596.69 3724
4597.33 3487
4597.97 3622
4598.61 3741
4599.25 3613
4599.89 3457
4600.53 3517
4601.17 3469
4601.81 3518
4602.45 3506
4603.09 3571
4603.73 3634
4604.37 3829
4605.01 3948
4605.65 3792
4606.29 3871
4606.93 3757
4607.57 3818
4608.21 3927
4608.85 4006
4609.49 3909
4610.13 3882
4610.77 3767
4611.41 3831
4612.05 3772
4612.70 3581
4613.34 3740
4613.98 3701
4614.62 3677
4615.26 3536
4615.90 3540
4616.54 3594
4617.18 3443
4617.82 3468
4618.46 3558
4619.10 3468
4619.75 3579
4620.39 3582
4621.03 3499
4621.67 3310
4622.31 3324
4622.95 3421
4623.59 3468
4624.24 3273
4624.88 3247
4625.52 3312
4626.16 3356
4626.80 3381
4627.44 3388
4628.09 3249
4628.73 3182
4629.37 3399
4630.01 3207
4630.65 3456
4631.29 3492
4631.94 3256
4632.58 3399
4633.22 3216
4633.86 3284
4634.51 3215
4635.15 3495
4635.79 3452
4636.43 3462
4637.07 3417
4637.72 3403
4638.36 3223
4639.00 3593
4639.64 3539
4640.29 3509
4640.93 3346
4641.57 3508
4642.21 3350
4642.86 3301
4643.50 3425
4644.14 3380
4644.79 3266
4645.43 3397
4646.07 3702
4646.72 3501
4647.36 3231
4648.00 3280
4648.64 3383
4649.29 3333
4649.93 3294
4650.57 3286
4651.22 3282
4651.86 3413
4652.50 3455
4653.15 3376
4653.79 3344
4654.44 3295
4655.08 3401
4655.72 3326
4656.37 3253
4657.01 3448
4657.65 3414
4658.30 3333
4658.94 3168
4659.59 3261
4660.23 3258
4660.87 3175
4661.52 3203
4662.16 3337
4662.81 3358
4663.45 3398
4664.09 3431
4664.74 3241
4665.38 3315
4666.03 3220
4666.67 3301
4667.32 3426
4667.96 3171
4668.61 3094
4669.25 3246
4669.89 3286
4670.54 3403
4671.18 3435
4671.83 3358
4672.47 3230
4673.12 3509
4673.76 3310
4674.41 3386
4675.05 3023
4675.70 3203
4676.34 3255
4676.99 3222
4677.63 3251
4678.28 3227
4678.92 3187
4679.57 3150
4680.22 3189
4680.86 3387
4681.51 3420
4682.15 3295
4682.80 3464
4683.44 3438
4684.09 3283
4684.73 3216
4685.38 3531
4686.03 3546
4686.67 3380
4687.32 3267
4687.96 3460
4688.61 3511
4689.25 3379
4689.90 3284
4690.55 3522
4691.19 3516
4691.84 3429
4692.49 3366
4693.13 3410
4693.78 3406
4694.42 3306
4695.07 3403
4695.72 3397
4696.36 3448
4697.01 3575
4697.66 3506
4698.30 3624
4698.95 3845
4699.60 3889
4700.24 3970
4700.89 3909
4701.54 3940
4702.18 4122
4702.83 4332
4703.48 3941
4704.12 4067
4704.77 3944
4705.42 3828
4706.07 3726
4706.71 3785
4707.36 3711
4708.01 3834
4708.66 3885
4709.30 3839
4709.95 3618
4710.60 3632
4711.24 3721
4711.89 3854
4712.54 3927
4713.19 3802
4713.84 3693
4714.48 3716
4715.13 3767
4715.78 3840
4716.43 3682
4717.07 3504
4717.72 3607
4718.37 3645
4719.02 3454
4719.67 3446
4720.31 3575
4720.96 3577
4721.61 3406
4722.26 3417
4722.91 3535
4723.56 3504
4724.20 3450
4724.85 3721
4725.50 3762
4726.15 3591
4726.80 3735
4727.45 3823
4728.10 3841
4728.74 3825
4729.39 3863
4730.04 4053
4730.69 3758
4731.34 4035
4731.99 3846
4732.64 3811
4733.29 3857
4733.94 3787
4734.58 3771
4735.23 3699
4735.88 3571
4736.53 3383
4737.18 3681
4737.83 3678
4738.48 3531
4739.13 3626
4739.78 3709
4740.43 3638
4741.08 3670
4741.73 3690
4742.38 3776
4743.03 3814
4743.68 3695
4744.33 3570
4744.98 3582
4745.63 3672
4746.28 3933
4746.93 3771
4747.58 3713
4748.23 3927
4748.88 3878
4749.53 3833
4750.18 3772
4750.83 3893
4751.48 3828
4752.13 3906
4752.78 3896
4753.43 3983
4754.08 3923
4754.73 4118
4755.38 4197
4756.03 4157
4756.68 3862
4757.33 3787
4757.98 3747
4758.63 3868
4759.28 4009
4759.93 3742
4760.59 3864
4761.24 3494
4761.89 3611
4762.54 3633
4763.19 3562
4763.84 3432
4764.49 3582
4765.14 3402
4765.79 3553
4766.45 3430
4767.10 3363
4767.75 3417
4768.40 3326
4769.05 3575
4769.70 3432
4770.35 3497
4771.01 3488
4771.66 3431
4772.31 3535
4772.96 3490
4773.61 3568
4774.26 3504
4774.92 3482
4775.57 3377
4776.22 3154
4776.87 3163
4777.52 3285
4778.18 3302
4778.83 3305
4779.48 3411
4780.13 3330
4780.79 3338
4781.44 3351
4782.09 3437
4782.74 3378
4783.40 3463
4784.05 3734
4784.70 3537
4785.35 3396
4786.01 3379
4786.66 3412
4787.31 3490
4787.96 3330
4788.62 3261
4789.27 3280
4789.92 3347
4790.58 3353
4791.23 3218
4791.88 3340
4792.53 3551
4793.19 3556
4793.84 3515
4794.49 3565
4795.15 3490
4795.80 3361
4796.45 3308
4797.11 3271
4797.76 3254
4798.41 3228
4799.07 3311
4799.72 3394
4800.37 3328
4801.03 3340
4801.68 3380
4802.34 3379
4802.99 3240
4803.64 3305
4804.30 3306
4804.95 3440
4805.61 3382
4806.26 3535
4806.91 3495
4807.57 3470
4808.22 3499
4808.88 3471
4809.53 3430
4810.18 3245
4810.84 3348
4811.49 3147
4812.15 3312
4812.80 3465
4813.46 3586
4814.11 3642
4814.77 3644
4815.42 3424
4816.07 3545
4816.73 3549
4817.38 3529
4818.04 3510
4818.69 3595
4819.35 3516
4820.00 3536
4820.66 3410
4821.31 3571
4821.97 3698
4822.62 3766
4823.28 3731
4823.93 3965
4824.59 4171
4825.24 3994
4825.90 3943
4826.56 3872
4827.21 4040
4827.87 4157
4828.52 4103
4829.18 4346
4829.83 4377
4830.49 4278
4831.14 4376
4831.80 4169
4832.46 4306
4833.11 4040
4833.77 3818
4834.42 3951
4835.08 3994
4835.74 3972
4836.39 4125
4837.05 3990
4837.70 3909
4838.36 4018
4839.02 4090
4839.67 4047
4840.33 4160
4840.99 4026
4841.64 4143
4842.30 4158
4842.96 4193
4843.61 4243
4844.27 4420
4844.92 4357
4845.58 4329
4846.24 4317
4846.90 4138
4847.55 4245
4848.21 4229
4848.87 4479
4849.52 4464
4850.18 4433
4850.84 4621
4851.49 4766
4852.15 5095
4852.81 5235
4853.47 5244
4854.12 5346
4854.78 5631
4855.44 5370
4856.09 5126
4856.75 5115
4857.41 4971
4858.07 4587
4858.72 4536
4859.38 4373
4860.04 4474
4860.70 4514
4861.36 4535
4862.01 4510
4862.67 4848
4863.33 4607
4863.99 4505
4864.64 4567
4865.30 4628
4865.96 4743
4866.62 4868
4867.28 4823
4867.94 4839
4868.59 4896
4869.25 4811
4869.91 4768
4870.57 4899
4871.23 4784
4871.89 4810
4872.54 4706
4873.20 4695
4873.86 4400
4874.52 4181
4875.18 4374
4875.84 4368
4876.50 4428
4877.16 4330
4877.81 4426
4878.47 4414
4879.13 4380
4879.79 4419
4880.45 4123
4881.11 4403
4881.77 4265
4882.43 4188
4883.09 4067
4883.75 4089
4884.41 4149
4885.06 4108
4885.72 4177
4886.38 4219
4887.04 4055
4887.70 4117
4888.36 4224
4889.02 4205
4889.68 4218
4890.34 4177
4891.00 4410
4891.66 4327
4892.32 4264
4892.98 4507
4893.64 4460
4894.30 4237
4894.96 4242
4895.62 4260
4896.28 4611
4896.94 4629
4897.60 4444
4898.26 4103
4898.92 4174
4899.58 4228
4900.24 4259
4900.90 4330
4901.56 4553
4902.22 4436
4902.88 4543
4903.54 4963
4904.21 4784
4904.87 4562
4905.53 4818
4906.19 4654
4906.85 4722
4907.51 4505
4908.17 4369
4908.83 4394
4909.49 4188
4910.15 4095
4910.81 4110
4911.48 4189
4912.14 4318
4912.80 4046
4913.46 3903
4914.12 4025
4914.78 3918
4915.44 3718
4916.11 3697
4916.77 3774
4917.43 3775
4918.09 3780
4918.75 3764
4919.41 3759
4920.07 3782
4920.74 3713
4921.40 3798
4922.06 3556
4922.72 3859
4923.38 3908
4924.05 3705
4924.71 3878
4925.37 3677
4926.03 3549
4926.69 3656
4927.36 3743
4928.02 3820
4928.68 3675
4929.34 3671
4930.01 3818
4930.67 3928
4931.33 3771
4931.99 3707
4932.66 3673
4933.32 3524
4933.98 3506
4934.64 3808
4935.31 3785
4935.97 3710
4936.63 3804
4937.30 3919
4937.96 3728
4938.62 3810
4939.28 3744
4939.95 3785
4940.61 3750
4941.27 3694
4941.94 3588
4942.60 3685
4943.26 4029
4943.93 3862
4944.59 3785
4945.25 3775
4945.92 3660
4946.58 3816
4947.24 3860
4947.91 3668
4948.57 3515
4949.23 3481
4949.90 3689
4950.56 3662
4951.23 3389
4951.89 3464
4952.55 3550
4953.22 3424
4953.88 3502
4954.55 3481
4955.21 3255
4955.87 3279
4956.54 3396
4957.20 3397
4957.87 3808
4958.53 3711
4959.20 3522
4959.86 3868
4960.52 3777
4961.19 3769
4961.85 3787
4962.52 3873
4963.18 3823
4963.85 3932
4964.51 4106
4965.18 3915
4965.84 4228
4966.51 4414
4967.17 4554
4967.84 4721
4968.50 4587
4969.17 4330
4969.83 4512
4970.50 4383
4971.16 4339
4971.83 4103
4972.49 4071
4973.16 4030
4973.82 4084
4974.49 4026
4975.15 4081
4975.82 4059
4976.48 4031
4977.15 4250
4977.82 4210
4978.48 3878
4979.15 3935
4979.81 3950
4980.48 3884
4981.14 3898
4981.81 4020
4982.48 4125
4983.14 4131
4983.81 3852
4984.47 3848
4985.14 3747
4985.81 3992
4986.47 3935
4987.14 3911
4987.81 4197
4988.47 4136
4989.14 4041
4989.80 4501
4990.47 4547
4991.14 4535
4991.80 4424
4992.47 4531
4993.14 4725
4993.80 4907
4994.47 4716
4995.14 4788
4995.80 4444
4996.47 4374
4997.14 4209
4997.80 3934
4998.47 3862
4999.14 3959
4999.81 3664
5000.47 3527
5001.14 3690
5001.81 3665
5002.47 3727
5003.14 3574
5003.81 3613
5004.48 3465
5005.14 3574
5005.81 3451
5006.48 3410
5007.15 3412
5007.81 3483
5008.48 3691
5009.15 3740
5009.82 3413
5010.49 3414
5011.15 3357
5011.82 3438
5012.49 3485
5013.16 3273
5013.83 3448
5014.49 3389
5015.16 3434
5015.83 3338
5016.50 3324
5017.17 3353
5017.83 3518
5018.50 3244
5019.17 3617
5019.84 3596
5020.51 3363
5021.18 3485
5021.84 3323
5022.51 3576
5023.18 3445
5023.85 3561
5024.52 3593
5025.19 3425
5025.86 3546
5026.53 3554
5027.19 3653
5027.86 3626
5028.53 3467
5029.20 3580
5029.87 3576
5030.54 3550
5031.21 3667
5031.88 3571
5032.55 3572
5033.22 3589
5033.89 3726
5034.56 3629
5035.23 3746
5035.89 3671
5036.56 3495
5037.23 3277
5037.90 3368
5038.57 3400
5039.24 3247
5039.91 3148
5040.58 3327
5041.25 3310
5041.92 3335
5042.59 3319
5043.26 3305
5043.93 3351
5044.60 3386
5045.27 3299
5045.94 3270
5046.61 3197
5047.28 3419
5047.95 3499
5048.62 3389
5049.29 3425
5049.96 3445
5050.63 3241
5051.31 3248
5051.98 3501
5052.65 3567
5053.32 3472
5053.99 3439
5054.66 3412
5055.33 3437
5056.00 3433
5056.67 3593
5057.34 3340
5058.01 3305
5058.68 3267
5059.35 3361
5060.03 3384
5060.70 3371
5061.37 3274
5062.04 3200
5062.71 3333
5063.38 3180
5064.05 3210
5064.72 3233
5065.40 3477
5066.07 3234
5066.74 3260
5067.41 3302
5068.08 3266
5068.75 3331
5069.43 3160
5070.10 3406
5070.77 3166
5071.44 3034
5072.11 3198
5072.79 3277
5073.46 3116
5074.13 3127
5074.80 3149
5075.47 3246
5076.15 3110
5076.82 3123
5077.49 3346
5078.16 3321
5078.83 3060
5079.51 2950
5080.18 3123
5080.85 3155
5081.52 3275
5082.20 3203
5082.87 3316
5083.54 3259
5084.22 3298
5084.89 3280
5085.56 3414
5086.23 3315
5086.91 3583
5087.58 3343
5088.25 3267
5088.93 3290
5089.60 3323
5090.27 3349
5090.94 3259
5091.62 3217
5092.29 3360
5092.96 3517
5093.64 3458
5094.31 3437
5094.98 3443
5095.66 3585
5096.33 3576
5097.00 3398
5097.68 3384
5098.35 3371
5099.03 3321
5099.70 3282
5100.37 3290
5101.05 3184
5101.72 3202
5102.39 3077
5103.07 3153
5103.74 3222
5104.42 3118
5105.09 3040
5105.77 3266
5106.44 3143
5107.11 3278
5107.79 3577
5108.46 3351
5109.14 3302
5109.81 3227
5110.49 3218
5111.16 3294
5111.83 3173
5112.51 3242
5113.18 3129
5113.86 3055
5114.53 3089
5115.21 2949
5115.88 3079
5116.56 3044
5117.23 2883
5117.91 2970
5118.58 3213
5119.26 3119
5119.93 3138
5120.61 3266
5121.28 3342
5121.96 3126
5122.63 3214
5123.31 3545
5123.98 3477
5124.66 3171
5125.33 3043
5126.01 3167
5126.69 3162
5127.36 3215
5128.04 3282
5128.71 3322
5129.39 3449
5130.06 3233
5130.74 3272
5131.42 3272
5132.09 3131
5132.77 3160
5133.44 3116
5134.12 3220
5134.79 3129
5135.47 3208
5136.15 3317
5136.82 3232
5137.50 3481
5138.18 3415
5138.85 3124
5139.53 3160
5140.20 3167
5140.88 2972
5141.56 3117
5142.23 3216
5142.91 3327
5143.59 3145
5144.26 3210
5144.94 3254
5145.62 3216
5146.29 3120
5146.97 3116
5147.65 3084
5148.33 2765
5149.00 3015
5149.68 3150
5150.36 3090
5151.03 2848
5151.71 2939
5152.39 2907
5153.06 3117
5153.74 3129
5154.42 3036
5155.10 2901
5155.77 2901
5156.45 3046
5157.13 3060
5157.81 3038
5158.48 2880
5159.16 3057
5159.84 3055
5160.52 3022
5161.20 3055
5161.87 3083
5162.55 2954
5163.23 2770
5163.91 2798
5164.58 2925
5165.26 3036
5165.94 2967
5166.62 3002
5167.30 2943
5167.98 3049
5168.65 3003
5169.33 2978
5170.01 3030
5170.69 2961
5171.37 2908
5172.05 2972
5172.72 3219
5173.40 2956
5174.08 2994
5174.76 2815
5175.44 2921
5176.12 3020
5176.80 2795
5177.48 2744
5178.15 2807
5178.83 2776
5179.51 2962
5180.19 2920
5180.87 2902
5181.55 2899
5182.23 2931
5182.91 2891
5183.59 2818
5184.27 2845
5184.95 2823
5185.63 2841
5186.30 2774
5186.98 2852
5187.66 2961
5188.34 2945
5189.02 2937
5189.70 2870
5190.38 2819
5191.06 2949
5191.74 2829
5192.42 2791
5193.10 2769
5193.78 2856
5194.46 2955
5195.14 2822
5195.82 2928
5196.50 3015
5197.18 2774
5197.86 2834
5198.54 3006
5199.22 3043
5199.90 2893
5200.58 2922
5201.26 2901
5201.94 2901
5202.62 2780
5203.31 2841
5203.99 2882
5204.67 2925
5205.35 2940
5206.03 2927
5206.71 2989
5207.39 2915
5208.07 2937
5208.75 3051
5209.43 3185
5210.11 3123
5210.79 3314
5211.48 3410
5212.16 3364
5212.84 3310
5213.52 3320
5214.20 3282
5214.88 3345
5215.56 3425
5216.24 3494
5216.93 3449
5217.61 3211
5218.29 3100
5218.97 3248
5219.65 3125
5220.33 3199
5221.02 3083
5221.70 3064
5222.38 3000
5223.06 3067
5223.74 3028
5224.42 3122
5225.11 3165
5225.79 3138
5226.47 3097
5227.15 3183
5227.83 3226
5228.52 3296
5229.20 3154
5229.88 3101
5230.56 2973
5231.25 3031
5231.93 3172
5232.61 3146
5233.29 3171
5233.98 3132
5234.66 3233
5235.34 3191
5236.02 3063
5236.71 2969
5237.39 3119
5238.07 3189
5238.76 3222
5239.44 3296
5240.12 3252
5240.80 3052
5241.49 3173
5242.17 3087
5242.85 3328
5243.54 3280
5244.22 3088
5244.90 3211
5245.59 3072
5246.27 3080
5246.95 3080
5247.64 3084
5248.32 2881
5249.00 3085
5249.69 3152
5250.37 3049
5251.05 2990
5251.74 3107
5252.42 3168
5253.11 3054
5253.79 3013
5254.47 3097
5255.16 3228
5255.84 3166
5256.53 3112
5257.21 3067
5257.89 3155
5258.58 3289
5259.26 2955
5259.95 3069
5260.63 2954
5261.32 3016
5262.00 3123
5262.68 3195
5263.37 3211
5264.05 3143
5264.74 3046
5265.42 3030
5266.11 3077
5266.79 3278
5267.48 3177
5268.16 3141
5268.85 3087
5269.53 3090
5270.22 3078
5270.90 3042
5271.59 3026
5272.27 3178
5272.96 3003
5273.64 3112
5274.33 3018
5275.01 3012
5275.70 3171
5276.38 3054
5277.07 3297
5277.75 3308
5278.44 3126
5279.12 3090
5279.81 3136
5280.49 3120
5281.18 3282
5281.87 3262
5282.55 3311
5283.24 3274
5283.92 3263
5284.61 3325
5285.30 3471
5285.98 3528
5286.67 3471
5287.35 3490
5288.04 3554
5288.73 3281
5289.41 3049
5290.10 3180
5290.78 3064
5291.47 3053
5292.16 3004
5292.84 2957
5293.53 3120
5294.22 3109
5294.90 2982
5295.59 2956
5296.28 3029
5296.96 3065
5297.65 3038
5298.34 2937
5299.02 3071
5299.71 2954
5300.40 2890
5301.08 3053
5301.77 3056
5302.46 3183
5303.14 3168
5303.83 3039
5304.52 3166
5305.21 3154
5305.89 3250
5306.58 3187
5307.27 3183
5307.96 3069
5308.64 3070
5309.33 3300
5310.02 3356
5310.71 2940
5311.39 2963
5312.08 2974
5312.77 2997
5313.46 3100
5314.14 3127
5314.83 3206
5315.52 3024
5316.21 3042
5316.89 2950
5317.58 3180
5318.27 3165
5318.96 3139
5319.65 2980
5320.34 3008
5321.02 3034
5321.71 3192
5322.40 3093
5323.09 3065
5323.78 3138
5324.47 3193
5325.15 3236
5325.84 3115
5326.53 3168
5327.22 2942
5327.91 2968
5328.60 2992
5329.29 2886
5329.97 2996
5330.66 2766
5331.35 2796
5332.04 2779
5332.73 3065
5333.42 3049
5334.11 3136
5334.80 3017
5335.49 3070
5336.18 2941
5336.87 2940
5337.55 3071
5338.24 2904
5338.93 3096
5339.62 3019
5340.31 2900
5341.00 2887
5341.69 2783
5342.38 2802
5343.07 2756
5343.76 2744
5344.45 2793
5345.14 3046
5345.83 3085
5346.52 2872
5347.21 3091
5347.90 3019
5348.59 2978
5349.28 3148
5349.97 3045
5350.66 3170
5351.35 3054
5352.04 2987
5352.73 3173
5353.42 3056
5354.11 3028
5354.80 3229
5355.49 3006
5356.18 3083
5356.87 3047
5357.56 3115
5358.25 3005
5358.94 2827
5359.64 2894
5360.33 2883
5361.02 2736
5361.71 2786
5362.40 2905
5363.09 2899
5363.78 3014
5364.47 3084
5365.16 3050
5365.85 2848
5366.55 2793
5367.24 2923
5367.93 3023
5368.62 2912
5369.31 2907
5370.00 3047
5370.69 2996
5371.38 2990
5372.08 2757
5372.77 2766
5373.46 2797
5374.15 2869
5374.84 2924
5375.53 2910
5376.23 3028
5376.92 3024
5377.61 3012
5378.30 3071
5378.99 3058
5379.69 3053
5380.38 3046
5381.07 3096
5381.76 2973
5382.45 2934
5383.15 2916
5383.84 3162
5384.53 3064
5385.22 3003
5385.92 3033
5386.61 3045
5387.30 3137
5387.99 3187
5388.69 3082
5389.38 3125
5390.07 3016
5390.76 2868
5391.46 2937
5392.15 3074
5392.84 3019
5393.54 2930
5394.23 2752
5394.92 2995
5395.61 3144
5396.31 3089
5397.00 2945
5397.69 2921
5398.39 2942
5399.08 2828
5399.77 2888
5400.47 2923
5401.16 2842
5401.85 2841
5402.55 2919
5403.24 3021
5403.93 2904
5404.63 2744
5405.32 2819
5406.02 2825
5406.71 2872
5407.40 2875
5408.10 2841
5408.79 2852
5409.48 3028
5410.18 2997
5410.87 2788
5411.57 2830
5412.26 2962
5412.95 2885
5413.65 2787
5414.34 2766
5415.04 2976
5415.73 2934
5416.43 2881
5417.12 2835
5417.82 2924
5418.51 2912
5419.20 2937
5419.90 2947
5420.59 2857
5421.29 2840
5421.98 2654
5422.68 2806
5423.37 2872
5424.07 2770
5424.76 2931
5425.46 2928
5426.15 2936
5426.85 2964
5427.54 2945
5428.24 2944
5428.93 2876
5429.63 2997
5430.32 2966
5431.02 2912
5431.71 3009
5432.41 2875
5433.10 2794
5433.80 2947
5434.50 2842
5435.19 2957
5435.89 2864
5436.58 2862
5437.28 2915
5437.97 3083
5438.67 2923
5439.37 2969
5440.06 3091
5440.76 3126
5441.45 3112
5442.15 3110
5442.85 3069
5443.54 2998
5444.24 3024
5444.93 3133
5445.63 3147
5446.33 3181
5447.02 3110
5447.72 3254
5448.42 3226
5449.11 3250
5449.81 3287
5450.51 3185
5451.20 3392
5451.90 3460
5452.60 3421
5453.29 3372
5453.99 3313
5454.69 3337
5455.38 3308
5456.08 3189
5456.78 3282
5457.47 3215
5458.17 3301
5458.87 3331
5459.57 3213
5460.26 3234
5460.96 3211
5461.66 3312
5462.35 3104
5463.05 3088
5463.75 3093
5464.45 3257
5465.14 3175
5465.84 3184
5466.54 3229
5467.24 3236
5467.93 3225
5468.63 3252
5469.33 3459
5470.03 3521
5470.73 3212
5471.42 3351
5472.12 3392
5472.82 3341
5473.52 3433
5474.22 3381
5474.91 3381
5475.61 3444
5476.31 3412
5477.01 3519
5477.71 3454
5478.40 3498
5479.10 3559
5479.80 3593
5480.50 3674
5481.20 3739
5481.90 3871
5482.60 4182
5483.29 4211
5483.99 4041
5484.69 3994
5485.39 4103
5486.09 4223
5486.79 4287
5487.49 4163
5488.19 4025
5488.89 3842
5489.58 3705
5490.28 3717
5490.98 3783
5491.68 3752
5492.38 3928
5493.08 3827
5493.78 3817
5494.48 3947
5495.18 3916
5495.88 3972
5496.58 3985
5497.28 4109
5497.98 4198
5498.68 3896
5499.38 4174
5500.08 4032
5500.78 4296
5501.48 4351
5502.18 4476
5502.88 4678
5503.58 5104
5504.28 5230
5504.98 5403
5505.68 5228
5506.38 5548
5507.08 5214
5507.78 4875
5508.48 4767
5509.18 4361
5509.88 4408
5510.58 4235
5511.28 4063
5511.98 4087
5512.68 4300
5513.38 4276
5514.08 4265
5514.78 4244
5515.48 4192
5516.18 4088
5516.88 4019
5517.58 3856
5518.28 3806
5518.99 3856
5519.69 3799
5520.39 3921
5521.09 3799
5521.79 3711
5522.49 3794
5523.19 3778
5523.89 3752
5524.59 3524
5525.30 3488
5526.00 3661
5526.70 3831
5527.40 3610
5528.10 3640
5528.80 3475
5529.50 3351
5530.21 3408
5530.91 3411
5531.61 3430
5532.31 3290
5533.01 3189
5533.72 3289
5534.42 3252
5535.12 3276
5535.82 3295
5536.52 3272
5537.23 3337
5537.93 3092
5538.63 3229
5539.33 3244
5540.03 3300
5540.74 3254
5541.44 3258
5542.14 3108
5542.84 3028
5543.55 3067
5544.25 3288
5544.95 3106
5545.65 2939
5546.36 3180
5547.06 3184
5547.76 3102
5548.47 3196
5549.17 3224
5549.87 3314
5550.57 3142
5551.28 2942
5551.98 3061
5552.68 3153
5553.39 3180
5554.09 3079
5554.79 2993
5555.50 3109
5556.20 2955
5556.90 3050
5557.61 3076
5558.31 2975
5559.01 3067
5559.72 3037
5560.42 3081
5561.12 3061
5561.83 2999
5562.53 3052
5563.23 2950
5563.94 3105
5564.64 3061
5565.35 3119
5566.05 3148
5566.75 3123
5567.46 2982
5568.16 3084
5568.87 2999
5569.57 3046
5570.27 2996
5570.98 2773
5571.68 2983
5572.39 3146
5573.09 3007
5573.80 3066
5574.50 3180
5575.21 3329
5575.91 3287
5576.61 3146
5577.32 3008
5578.02 3047
5578.73 3179
5579.43 3109
5580.14 3058
5580.84 3081
5581.55 3109
5582.25 3218
5582.96 3002
5583.66 3079
5584.37 2880
5585.07 2958
5585.78 2995
5586.48 2840
5587.19 3020
5587.89 2986
5588.60 2911
5589.30 3119
5590.01 2987
5590.72 2920
5591.42 2870
5592.13 3124
5592.83 2967
5593.54 2921
5594.24 2939
5594.95 2981
5595.66 3017
5596.36 2948
5597.07 2987
5597.77 2984
5598.48 3034
5599.18 2941
5599.89 3042
5600.60 2913
5601.30 2951
5602.01 3023
5602.72 2998
5603.42 3018
5604.13 2937
5604.83 2900
5605.54 2872
5606.25 2726
5606.95 2895
5607.66 3011
5608.37 2878
5609.07 2918
5609.78 2940
5610.49 2981
5611.19 2854
5611.90 2896
5612.61 2845
5613.31 2850
5614.02 2728
5614.73 2781
5615.44 2872
5616.14 2701
5616.85 2792
5617.56 2767
5618.26 2754
5618.97 2852
5619.68 2700
5620.39 2680
5621.09 2730
5621.80 2666
5622.51 2759
5623.22 2823
5623.92 2904
5624.63 2890
5625.34 2771
5626.05 2745
5626.75 2714
5627.46 2701
5628.17 2669
5628.88 2705
5629.59 2764
5630.29 2726
5631.00 2739
5631.71 2776
5632.42 2899
5633.13 2820
5633.83 2796
5634.54 2827
5635.25 2806
5635.96 2925
5636.67 2774
5637.38 2752
5638.08 2903
5638.79 2893
5639.50 2836
5640.21 2821
5640.92 2894
5641.63 2921
5642.34 2902
5643.05 2837
5643.75 3001
5644.46 3097
5645.17 2991
5645.88 3102
5646.59 3049
5647.30 2882
5648.01 2955
5648.72 2842
5649.43 2728
5650.14 2685
5650.85 2956
5651.55 2976
5652.26 2794
5652.97 2918
5653.68 2913
5654.39 2873
5655.10 2942
5655.81 2917
5656.52 2964
5657.23 2922
5657.94 2939
5658.65 2930
5659.36 2845
5660.07 2859
5660.78 3118
5661.49 3087
5662.20 2890
5662.91 2914
5663.62 2924
5664.33 3005
5665.04 2919
5665.75 2833
5666.46 2723
5667.17 2795
5667.88 2894
5668.59 2929
5669.30 2912
5670.01 2894
5670.72 2745
5671.43 2873
5672.14 2882
5672.85 2797
5673.57 2855
5674.28 2816
5674.99 2831
5675.70 2837
5676.41 2683
5677.12 2834
5677.83 2930
5678.54 2852
5679.25 2980
5679.96 2803
5680.68 2816
5681.39 2726
5682.10 2592
5682.81 2835
5683.52 2839
5684.23 2825
5684.94 2793
5685.65 2835
5686.37 2906
5687.08 2799
5687.79 2743
5688.50 2827
5689.21 2877
5689.92 2762
5690.64 2786
5691.35 2874
5692.06 2822
5692.77 2707
5693.48 2713
5694.20 2721
5694.91 2851
5695.62 2786
5696.33 2664
5697.04 2760
5697.76 2821
5698.47 2726
5699.18 2817
5699.89 2810
5700.61 2673
5701.32 2628
5702.03 2578
5702.74 2667
5703.46 2771
5704.17 2692
5704.88 2816
5705.59 2756
5706.31 2800
5707.02 2731
5707.73 2697
5708.45 2608
5709.16 2592
5709.87 2685
5710.58 2644
5711.30 2628
5712.01 2641
5712.72 2636
5713.44 2672
5714.15 2711
5714.86 2681
5715.58 2749
5716.29 2738
5717.00 2629
5717.72 2609
5718.43 2634
5719.14 2557
5719.86 2681
5720.57 2760
5721.28 2904
5722.00 2658
5722.71 2623
5723.43 2741
5724.14 2830
5724.85 2774
5725.57 2609
5726.28 2699
5727.00 2684
5727.71 2700
5728.42 2752
5729.14 2782
5729.85 2649
5730.57 2753
5731.28 2657
5732.00 2794
5732.71 2942
5733.42 2826
5734.14 2896
5734.85 2852
5735.57 2782
5736.28 2905
5737.00 2913
5737.71 2707
5738.43 2810
5739.14 2808
5739.86 2800
5740.57 2845
5741.29 2853
5742.00 2588
5742.72 2764
5743.43 2722
5744.15 2736
5744.86 2732
5745.58 2795
5746.29 2873
5747.01 2875
5747.72 2689
5748.44 2757
5749.15 2742
5749.87 2737
5750.58 2816
5751.30 2837
5752.02 2919
5752.73 3009
5753.45 2808
5754.16 2809
5754.88 2717
5755.59 2690
5756.31 2882
5757.03 2881
5757.74 2935
5758.46 2858
5759.17 2902
5759.89 2743
5760.61 2779
5761.32 2836
5762.04 2830
5762.76 2848
5763.47 2876
5764.19 2835
5764.90 2710
5765.62 2819
5766.34 2788
5767.05 2874
5767.77 2830
5768.49 2841
5769.20 2786
5769.92 2743
5770.64 2972
5771.35 3012
5772.07 2967
5772.79 2936
5773.51 2866
5774.22 2948
5774.94 2848
5775.66 2958
5776.37 2916
5777.09 2891
5777.81 2813
5778.53 2963
5779.24 2849
5779.96 3063
5780.68 3057
5781.39 3037
5782.11 2944
5782.83 3089
5783.55 3027
5784.26 3073
5784.98 3077
5785.70 3072
5786.42 3013
5787.14 3029
5787.85 2971
5788.57 3018
5789.29 3064
5790.01 3041
5790.73 3039
5791.44 3132
5792.16 3230
5792.88 3155
5793.60 3119
5794.32 3009
5795.03 3120
5795.75 3284
5796.47 3247
5797.19 3389
5797.91 3401
5798.63 3373
5799.35 3359
5800.06 3581
5800.78 3604
5801.50 3255
5802.22 3297
5802.94 3592
5803.66 3698
5804.38 3609
5805.10 3738
5805.81 3909
5806.53 3984
5807.25 4109
5807.97 4205
5808.69 4271
5809.41 4304
5810.13 4066
5810.85 3952
5811.57 3892
5812.29 3932
5813.01 4103
5813.73 4211
5814.45 3949
5815.17 3933
5815.88 4044
5816.60 4116
5817.32 4466
5818.04 5026
5818.76 5203
5819.48 5619
5820.20 6161
5820.92 6652
5821.64 6872
5822.36 6968
5823.08 6921
5823.80 6565
5824.52 6254
5825.24 6061
5825.96 5578
5826.68 5372
5827.40 5196
5828.12 5048
5828.84 4743
5829.57 4585
5830.29 4605
5831.01 4480
5831.73 4753
5832.45 4927
5833.17 4681
5833.89 4582
5834.61 4456
5835.33 4424
5836.05 4492
5836.77 4467
5837.49 4405
5838.21 4414
5838.94 4313
5839.66 4192
5840.38 4215
5841.10 4128
5841.82 4217
5842.54 4249
5843.26 4205
5843.98 3965
5844.70 4031
5845.43 3830
5846.15 3920
5846.87 3908
5847.59 3813
5848.31 3768
5849.03 3837
5849.76 3697
5850.48 3611
5851.20 3752
5851.92 3589
5852.64 3680
5853.36 3726
5854.09 3556
5854.81 3466
5855.53 3589
5856.25 3521
5856.97 3363
5857.70 3422
5858.42 3475
5859.14 3492
5859.86 3644
5860.59 3439
5861.31 3583
5862.03 3451
5862.75 3576
5863.48 3540
5864.20 3503
5864.92 3346
5865.64 3262
5866.37 3387
5867.09 3430
5867.81 3303
5868.54 3278
5869.26 3247
5869.98 3226
5870.70 3358
5871.43 3250
5872.15 3286
5872.87 3360
5873.60 3271
5874.32 3362
5875.04 3388
5875.77 3218
5876.49 3411
5877.21 3154
5877.94 3295
5878.66 3255
5879.38 3106
5880.11 3253
5880.83 3331
5881.55 3293
5882.28 3364
5883.00 3188
5883.73 3247
5884.45 3196
5885.17 3253
5885.90 3199
5886.62 3175
5887.34 3093
5888.07 3209
5888.79 3356
5889.52 3286
5890.24 3329
5890.97 3266
5891.69 3295
5892.41 3346
5893.14 3362
5893.86 3297
5894.59 3084
5895.31 3157
5896.04 3259
5896.76 3152
5897.49 3028
5898.21 2984
5898.93 3136
5899.66 3322
5900.38 3283
5901.11 3185
5901.83 3061
5902.56 2989
5903.28 3234
5904.01 3154
5904.73 3261
5905.46 3167
5906.18 3066
5906.91 3172
5907.64 3279
5908.36 3283
5909.09 3249
5909.81 3252
5910.54 3262
5911.26 3199
5911.99 3358
5912.71 3163
5913.44 3203
5914.16 3143
5914.89 3072
5915.62 3119
5916.34 3112
5917.07 3122
5917.79 3144
5918.52 3263
5919.25 3120
5919.97 3170
5920.70 3247
5921.42 3245
5922.15 3179
5922.88 3148
5923.60 3096
5924.33 3166
5925.05 3197
5925.78 3063
5926.51 3158
5927.23 3127
5927.96 2934
5928.69 3110
5929.41 3218
5930.14 3112
5930.87 3204
5931.59 3277
5932.32 3301
5933.05 3255
5933.77 3182
5934.50 3400
5935.23 3377
5935.95 3353
5936.68 3414
5937.41 3385
5938.14 3263
5938.86 3402
5939.59 3468
5940.32 3485
5941.04 3455
5941.77 3415
5942.50 3408
5943.23 3361
5943.95 3432
5944.68 3348
5945.41 3244
5946.14 3630
5946.87 3558
5947.59 3449
5948.32 3417
5949.05 3651
5949.78 3634
5950.50 3639
5951.23 3626
5951.96 3665
5952.69 3758
5953.42 3949
5954.14 3936
5954.87 4058
5955.60 3995
5956.33 3955
5957.06 3980
5957.79 4126
5958.51 4119
5959.24 3875
5959.97 4086
5960.70 4071
5961.43 4032
5962.16 4258
5962.88 4112
5963.61 3940
5964.34 3838
5965.07 3981
5965.80 3895
5966.53 3853
5967.26 4335
5967.99 4226
5968.72 4278
5969.44 4593
5970.17 4846
5970.90 4918
5971.63 4991
5972.36 4934
5973.09 4987
5973.82 5000
5974.55 4560
5975.28 4417
5976.01 4400
5976.74 4187
5977.47 4227
5978.20 4280
5978.93 4328
5979.66 4322
5980.39 4307
5981.12 4411
5981.85 4391
5982.58 4285
5983.31 4390
5984.04 4467
5984.77 4404
5985.50 4434
5986.23 4440
5986.96 4553
5987.69 4490
5988.42 4674
5989.15 4749
5989.88 4591
5990.61 4402
5991.34 4386
5992.07 4449
5992.80 4445
5993.53 4470
5994.26 4596
5994.99 4489
5995.72 4178
5996.45 4374
5997.18 4431
5997.91 4517
5998.64 4475
5999.37 4448
6000.11 4331
6000.84 4388
6001.57 4401
6002.30 4494
6003.03 4256
6003.76 4283
6004.49 4417
6005.22 4296
6005.95 4212
6006.69 4320
6007.42 4324
6008.15 4322
6008.88 4230
6009.61 4348
6010.34 4431
6011.07 4935
6011.81 5084
6012.54 5119
6013.27 5218
6014.00 5089
6014.73 5492
6015.46 5460
6016.20 5683
6016.93 5790
6017.66 5544
6018.39 5547
6019.12 5373
6019.86 5187
6020.59 4947
6021.32 4629
6022.05 4615
6022.79 4498
6023.52 4317
6024.25 4255
6024.98 4381
6025.72 4212
6026.45 4091
6027.18 4034
6027.91 4097
6028.65 4162
6029.38 4131
6030.11 4055
6030.84 4128
6031.58 4121
6032.31 4047
6033.04 3990
6033.78 4017
6034.51 3868
6035.24 3914
6035.98 3926
6036.71 3719
6037.44 3933
6038.17 4085
6038.91 4109
6039.64 3905
6040.37 4051
6041.11 4118
6041.84 3993
6042.58 3999
6043.31 3926
6044.04 4009
6044.78 3971
6045.51 4199
6046.24 3948
6046.98 4029
6047.71 4093
6048.44 3918
6049.18 3911
6049.91 4082
6050.65 4239
6051.38 4323
6052.11 4373
6052.85 4302
6053.58 4326
6054.32 4181
6055.05 4210
6055.79 4176
6056.52 4277
6057.25 4243
6057.99 4212
6058.72 4245
6059.46 4106
6060.19 4035
6060.93 4032
6061.66 3960
6062.40 3984
6063.13 4019
6063.87 4068
6064.60 4127
6065.34 4049
6066.07 4027
6066.81 4110
6067.54 4022
6068.28 4082
6069.01 4078
6069.75 4138
6070.48 3980
6071.22 3949
6071.95 3868
6072.69 3978
6073.42 3890
6074.16 3770
6074.89 3620
6075.63 3815
6076.36 3785
6077.10 3881
6077.84 3742
6078.57 3546
6079.31 3698
6080.04 3695
6080.78 3849
6081.51 3980
6082.25 3673
6082.99 3617
6083.72 3812
6084.46 3864
6085.20 3653
6085.93 3742
6086.67 3767
6087.40 3793
6088.14 3718
6088.88 3956
6089.61 3814
6090.35 3813
6091.09 3761
6091.82 3718
6092.56 3694
6093.30 3719
6094.03 3608
6094.77 3671
6095.51 3730
6096.24 3595
6096.98 3662
6097.72 3761
6098.45 3862
6099.19 3755
6099.93 3697
6100.66 3662
6101.40 3565
6102.14 3642
6102.87 3714
6103.61 3870
6104.35 3902
6105.09 3605
6105.82 3626
6106.56 3464
6107.30 3686
6108.04 3715
6108.77 3614
6109.51 3704
6110.25 3776
6110.99 3729
6111.72 3690
6112.46 3681
6113.20 3701
6113.94 3842
6114.68 3636
6115.41 3599
6116.15 3726
6116.89 3736
6117.63 3718
6118.37 3716
6119.10 3792
6119.84 3735
6120.58 3933
6121.32 3848
6122.06 3641
6122.80 3630
6123.53 3929
6124.27 4010
6125.01 4037
6125.75 3884
6126.49 3940
6127.23 4071
6127.97 4171
6128.70 4018
6129.44 4079
6130.18 4006
6130.92 4013
6131.66 3936
6132.40 4001
6133.14 4035
6133.88 4150
6134.62 4209
6135.35 4054
6136.09 4158
6136.83 4122
6137.57 4156
6138.31 4082
6139.05 3967
6139.79 4161
6140.53 4268
6141.27 4134
6142.01 4150
6142.75 4182
6143.49 4220
6144.23 4267
6144.97 4324
6145.71 4126
6146.45 3963
6147.19 4348
6147.93 4251
6148.67 4253
6149.41 4252
6150.15 4267
6150.89 4264
6151.63 4269
6152.37 4257
6153.11 4517
6153.85 4454
6154.59 4446
6155.33 4353
6156.07 4493
6156.81 4662
6157.55 4596
6158.29 4647
6159.03 4479
6159.77 4681
6160.51 4643
6161.25 4449
6161.99 4567
6162.73 4604
6163.47 4605
6164.22 4683
6164.96 4796
6165.70 4951
6166.44 4782
6167.18 5000
6167.92 5195
6168.66 5302
6169.40 5465
6170.14 5587
6170.89 5735
6171.63 5812
6172.37 5770
6173.11 5861
6173.85 5879
6174.59 5577
6175.33 5721
6176.08 5882
6176.82 5703
6177.56 5636
6178.30 5675
6179.04 5399
6179.78 5398
6180.53 5400
6181.27 5346
6182.01 5695
6182.75 5574
6183.49 5527
6184.24 5829
6184.98 5878
6185.72 5958
6186.46 6046
6187.20 5789
6187.95 5732
6188.69 5827
6189.43 6006
6190.17 5986
6190.92 6007
6191.66 6101
6192.40 6293
6193.14 6200
6193.89 6269
6194.63 6438
6195.37 6494
6196.12 6519
6196.86 6611
6197.60 6698
6198.34 6567
6199.09 6967
6199.83 6806
6200.57 7136
6201.32 6985
6202.06 7099
6202.80 6876
6203.55 6870
6204.29 6865
6205.03 6881
6205.78 7013
6206.52 7244
6207.26 7461
6208.01 7689
6208.75 8455
6209.49 9321
6210.24 10298
6210.98 11996
6211.72 13706
6212.47 15169
6213.21 16370
6213.96 17454
6214.70 17962
6215.44 17734
6216.19 16679
6216.93 15441
6217.68 14087
6218.42 12857
6219.16 11191
6219.91 9825
6220.65 8938
6221.40 8462
6222.14 8045
6222.89 7389
6223.63 7167
6224.37 7286
6225.12 7337
6225.86 7339
6226.61 7724
6227.35 8315
6228.10 8561
6228.84 8662
6229.59 9021
6230.33 8889
6231.08 8951
6231.82 8503
6232.57 8436
6233.31 8137
6234.06 7324
6234.80 6810
6235.55 6763
6236.29 6216
6237.04 6006
6237.78 5894
6238.53 5913
6239.27 5769
6240.02 5576
6240.76 5568
6241.51 5904
6242.26 5976
6243.00 6136
6243.75 6189
6244.49 6315
6245.24 6450
6245.98 6266
6246.73 6294
6247.48 6343
6248.22 6428
6248.97 6433
6249.71 6637
6250.46 6495
6251.21 6588
6251.95 6832
6252.70 6709
6253.44 6824
6254.19 6783
6254.94 6757
6255.68 6615
6256.43 6512
6257.18 6462
6257.92 6551
6258.67 6627
6259.42 6526
6260.16 6466
6260.91 6429
6261.66 6234
6262.40 6336
6263.15 6207
6263.90 6357
6264.64 6362
6265.39 6299
6266.14 6386
6266.88 6103
6267.63 5831
6268.38 5902
6269.13 5972
6269.87 5818
6270.62 5842
6271.37 5755
6272.11 5678
6272.86 5675
6273.61 5602
6274.36 5662
6275.10 5399
6275.85 5411
6276.60 5501
6277.35 5414
6278.10 5558
6278.84 5431
6279.59 5569
6280.34 5669
6281.09 5647
6281.83 5651
6282.58 5583
6283.33 5365
6284.08 5425
6284.83 5372
6285.57 5338
6286.32 5343
6287.07 5276
6287.82 5316
6288.57 5182
6289.32 5311
6290.06 5274
6290.81 5236
6291.56 5528
6292.31 5399
6293.06 5428
6293.81 5691
6294.56 5437
6295.30 5484
6296.05 5386
6296.80 5212
6297.55 5220
6298.30 5150
6299.05 5194
6299.80 5021
6300.55 4763
6301.30 4678
6302.05 4846
6302.79 4714
6303.54 4771
6304.29 4895
6305.04 4770
6305.79 4829
6306.54 4680
6307.29 4627
6308.04 4535
6308.79 4609
6309.54 4535
6310.29 4661
6311.04 4635
6311.79 4626
6312.54 4785
6313.29 4706
6314.04 4522
6314.79 4724
6315.54 4856
6316.29 4793
6317.04 4816
6317.79 4781
6318.54 4763
6319.29 4783
6320.04 4663
6320.79 4660
6321.54 4545
6322.29 4582
6323.04 4544
6323.79 4349
6324.54 4422
6325.29 4539
6326.04 4430
6326.79 4264
6327.54 4250
6328.29 4184
6329.04 4198
6329.79 4182
6330.55 4107
6331.30 4262
6332.05 4213
6332.80 4422
6333.55 4294
6334.30 4315
6335.05 4333
6335.80 4078
6336.55 3889
6337.30 3798
6338.06 3885
6338.81 4155
6339.56 4034
6340.31 3900
6341.06 3800
6341.81 3834
6342.56 3888
6343.32 3831
6344.07 4033
6344.82 4030
6345.57 3971
6346.32 3877
6347.07 3768
6347.83 3829
6348.58 3789
6349.33 3828
6350.08 3954
6350.83 3900
6351.59 3989
6352.34 4020
6353.09 3934
6353.84 3869
6354.60 3996
6355.35 4179
6356.10 4070
6356.85 4045
6357.61 4054
6358.36 4065
6359.11 3914
6359.86 4056
6360.62 4107
6361.37 3994
6362.12 3991
6362.87 3915
6363.63 3966
6364.38 3781
6365.13 3902
6365.88 3883
6366.64 3869
6367.39 4070
6368.14 3956
6368.90 3930
6369.65 4031
6370.40 3965
6371.16 3884
6371.91 3760
6372.66 3857
6373.42 3938
6374.17 3821
6374.92 3908
6375.68 3913
6376.43 4018
6377.18 3821
6377.94 3697
6378.69 3762
6379.45 3667
6380.20 3732
6380.95 3599
6381.71 3696
6382.46 3869
6383.21 3747
6383.97 3665
6384.72 3678
6385.48 3803
6386.23 3724
6386.98 3811
6387.74 3849
6388.49 3812
6389.25 3690
6390.00 3508
6390.76 3523
6391.51 3537
6392.27 3738
6393.02 3643
6393.77 3565
6394.53 3532
6395.28 3641
6396.04 3415
6396.79 3584
6397.55 3684
6398.30 3639
6399.06 3751
6399.81 3749
6400.57 3586
6401.32 3539
6402.08 3532
6402.83 3417
6403.59 3528
6404.34 3467
6405.10 3483
6405.85 3635
6406.61 3611
6407.36 3540
6408.12 3527
6408.88 3522
6409.63 3492
6410.39 3551
6411.14 3389
6411.90 3646
6412.65 3586
6413.41 3419
6414.16 3515
6414.92 3628
6415.68 3598
6416.43 3562
6417.19 3513
6417.94 3613
6418.70 3553
6419.46 3634
6420.21 3510
6420.97 3606
6421.73 3576
6422.48 3457
6423.24 3585
6423.99 3658
6424.75 3777
6425.51 3573
6426.26 3502
6427.02 3540
6427.78 3654
6428.53 3710
6429.29 3432
6430.05 3529
6430.80 3540
6431.56 3554
6432.32 3530
6433.07 3594
6433.83 3435
6434.59 3507
6435.34 3574
6436.10 3574
6436.86 3725
6437.62 3634
6438.37 3530
6439.13 3723
6439.89 3490
6440.65 3613
6441.40 3522
6442.16 3600
6442.92 3679
6443.68 3547
6444.43 3678
6445.19 3656
6445.95 3702
6446.71 3675
6447.46 3755
6448.22 3876
6448.98 3678
6449.74 3812
6450.49 3707
6451.25 3773
6452.01 3745
6452.77 3749
6453.53 3760
6454.29 3777
6455.04 3955
6455.80 3727
6456.56 3920
6457.32 3864
6458.08 3920
6458.84 3693
6459.59 3756
6460.35 4079
6461.11 3932
6461.87 3738
6462.63 3726
6463.39 3770
6464.15 3743
6464.90 3890
6465.66 3809
6466.42 3861
6467.18 3910
6467.94 3928
6468.70 4000
6469.46 4001
6470.22 4176
6470.98 4087
6471.73 4132
6472.49 4049
6473.25 3915
6474.01 3902
6474.77 4108
6475.53 4043
6476.29 4045
6477.05 4165
6477.81 4324
6478.57 4249
6479.33 4154
6480.09 4137
6480.85 4289
6481.61 4048
6482.37 4265
6483.13 4341
6483.89 4306
6484.65 4476
6485.41 4326
6486.17 4350
6486.93 4518
6487.69 4587
6488.45 4654
6489.21 4720
6489.97 4714
6490.73 4745
6491.49 4732
6492.25 4682
6493.01 4584
6493.77 4770
6494.53 4869
6495.29 4803
6496.05 5025
6496.81 5147
6497.57 5363
6498.33 5256
6499.10 5369
6499.86 5449
6500.62 5429
6501.38 5466
6502.14 5389
6502.90 5345
6503.66 5431
6504.42 5418
6505.18 5351
6505.94 5390
6506.71 5517
6507.47 5328
6508.23 5323
6508.99 5396
6509.75 5400
6510.51 5562
6511.27 5644
6512.04 5820
6512.80 5934
6513.56 5862
6514.32 5935
6515.08 5969
6515.84 6007
6516.61 5873
6517.37 5953
6518.13 6023
6518.89 5842
6519.65 5946
6520.42 5764
6521.18 5700
6521.94 5919
6522.70 6097
6523.46 6274
6524.23 6344
6524.99 6836
6525.75 6956
6526.51 7126
6527.28 7310
6528.04 7783
6528.80 7861
6529.56 8088
6530.33 8278
6531.09 8252
6531.85 8213
6532.61 8004
6533.38 7578
6534.14 7347
6534.90 7169
6535.67 7393
6536.43 7672
6537.19 8130
6537.95 8728
6538.72 8916
6539.48 9941
6540.24 10944
6541.01 11502
6541.77 11659
6542.53 11879
6543.30 11692
6544.06 11100
6544.82 10383
6545.59 9421
6546.35 8557
6547.11 8054
6547.88 7801
6548.64 7118
6549.41 6769
6550.17 6601
6550.93 6241
6551.70 6040
6552.46 6132
6553.22 6024
6553.99 6175
6554.75 6129
6555.52 5974
6556.28 6074
6557.05 6045
6557.81 5928
6558.57 6063
6559.34 6104
6560.10 6068
6560.87 6157
6561.63 6145
6562.40 6061
6563.16 6103
6563.92 6360
6564.69 6393
6565.45 6315
6566.22 6314
6566.98 6420
6567.75 6545
6568.51 6695
6569.28 6923
6570.04 6781
6570.81 6851
6571.57 6834
6572.34 6602
6573.10 6705
6573.87 6461
6574.63 6422
6575.40 6550
6576.16 6560
6576.93 6554
6577.69 6511
6578.46 6687
6579.23 6819
6579.99 6939
6580.76 6937
6581.52 6849
6582.29 6959
6583.05 7091
6583.82 7077
6584.59 7315
6585.35 7311
6586.12 7355
6586.88 7644
6587.65 7618
6588.41 7737
6589.18 7942
6589.95 7950
6590.71 7717
6591.48 7772
6592.25 7645
6593.01 7510
6593.78 7724
6594.54 7873
6595.31 8084
6596.08 8071
6596.84 8342
6597.61 8206
6598.38 8042
6599.14 7785
6599.91 7834
6600.68 7415
6601.44 7312
6602.21 7122
6602.98 6746
6603.74 6787
6604.51 6565
6605.28 6317
6606.05 6391
6606.81 6124
6607.58 6269
6608.35 6230
6609.11 6052
6609.88 6049
6610.65 5950
6611.42 5978
6612.18 6069
6612.95 6049
6613.72 6173
6614.49 6158
6615.25 6110
6616.02 6200
6616.79 5962
6617.56 5998
6618.32 5964
6619.09 5660
6619.86 5866
6620.63 5819
6621.40 5848
6622.16 5742
6622.93 5842
6623.70 5888
6624.47 5873
6625.24 5929
6626.00 6017
6626.77 6186
6627.54 5953
6628.31 5987
6629.08 6150
6629.85 6066
6630.61 6020
6631.38 5860
6632.15 5788
6632.92 5859
6633.69 6134
6634.46 6003
6635.23 6078
6635.99 6133
6636.76 6138
6637.53 6368
6638.30 6283
6639.07 6524
6639.84 6616
6640.61 6597
6641.38 6520
6642.15 6245
6642.92 6283
6643.68 6107
6644.45 5714
6645.22 5843
6645.99 5713
6646.76 5661
6647.53 5704
6648.30 5474
6649.07 5282
6649.84 5335
6650.61 5206
6651.38 5297
6652.15 5173
6652.92 5027
6653.69 5301
6654.46 5375
6655.23 5362
6656.00 5303
6656.77 5317
6657.54 5258
6658.31 5142
6659.08 5134
6659.85 5296
6660.62 5093
6661.39 5078
6662.16 4946
6662.93 4921
6663.70 5092
6664.47 5017
6665.24 4891
6666.01 5047
6666.78 5145
6667.55 5158
6668.32 5327
6669.09 5397
6669.86 5505
6670.64 5653
6671.41 5464
6672.18 5283
6672.95 5229
6673.72 5086
6674.49 4831
6675.26 4918
6676.03 4982
6676.80 4955
6677.57 4902
6678.35 4744
6679.12 4756
6679.89 4897
6680.66 4828
6681.43 4861
6682.20 4813
6682.97 4744
6683.75 4685
6684.52 4769
6685.29 4840
6686.06 4813
6686.83 4835
6687.60 4978
6688.38 5042
6689.15 4865
6689.92 4957
6690.69 4990
6691.46 5072
6692.24 5046
6693.01 4926
6693.78 4942
6694.55 4842
6695.32 4626
6696.10 4557
6696.87 4593
6697.64 4604
6698.41 4292
6699.19 4368
6699.96 4568
6700.73 4455
6701.50 4184
6702.28 4233
6703.05 4313
6703.82 4313
6704.59 4337
6705.37 4336
6706.14 4288
6706.91 4247
6707.69 4280
6708.46 4273
6709.23 4383
6710.00 4157
6710.78 4240
6711.55 4299
6712.32 4415
6713.10 4233
6713.87 4220
6714.64 4241
6715.42 4135
6716.19 4395
6716.96 4237
6717.74 4062
6718.51 4025
6719.28 3955
6720.06 4013
6720.83 4074
6721.61 3909
6722.38 3946
6723.15 3920
6723.93 4080
6724.70 4179
6725.47 4002
6726.25 3948
6727.02 3837
6727.80 3966
6728.57 3946
6729.35 4019
6730.12 4059
6730.89 3907
6731.67 3917
6732.44 4068
6733.22 4074
6733.99 3940
6734.77 3972
6735.54 3918
6736.31 3961
6737.09 4020
6737.86 4030
6738.64 3975
6739.41 3971
6740.19 4093
6740.96 4132
6741.74 4060
6742.51 4133
6743.29 4125
6744.06 3939
6744.84 3890
6745.61 3880
6746.39 3957
6747.16 4035
6747.94 3907
6748.71 3904
6749.49 4002
6750.26 4101
6751.04 4208
6751.82 4083
6752.59 4147
6753.37 4145
6754.14 4107
6754.92 4268
6755.69 4326
6756.47 4182
6757.25 4153
6758.02 4174
6758.80 4120
6759.57 3907
6760.35 4018
6761.12 3822
6761.90 3916
6762.68 3805
6763.45 3996
6764.23 3897
6765.01 3861
6765.78 3772
6766.56 3833
6767.33 3887
6768.11 3845
6768.89 3970
6769.66 3998
6770.44 3805
6771.22 3824
6771.99 4036
6772.77 4033
6773.55 3994
6774.32 3853
6775.10 3750
6775.88 3583
6776.65 3759
6777.43 3808
6778.21 3772
6778.99 3909
6779.76 3845
6780.54 3872
6781.32 4043
6782.09 4039
6782.87 4029
6783.65 4150
6784.43 4091
6785.20 4126
6785.98 4102
6786.76 4218
6787.54 4012
6788.31 3867
6789.09 3947
6789.87 3889
6790.65 3709
6791.42 3610
6792.20 3697
6792.98 3618
6793.76 3637
6794.54 3446
6795.31 3505
6796.09 3655
6796.87 3647
6797.65 3675
6798.43 3702
6799.20 3551
6799.98 3651
6800.76 3688
6801.54 3548
6802.32 3603
6803.10 3493
6803.87 3462
6804.65 3584
6805.43 3702
6806.21 3753
6806.99 3756
6807.77 3593
6808.55 3609
6809.32 3664
6810.10 3818
6810.88 3839
6811.66 3643
6812.44 3541
6813.22 3519
6814.00 3642
6814.78 3688
6815.56 3701
6816.34 3673
6817.11 3676
6817.89 3615
6818.67 3746
6819.45 3858
6820.23 3910
6821.01 3827
6821.79 3742
6822.57 3648
6823.35 3761
6824.13 3720
6824.91 3606
6825.69 3713
6826.47 3735
6827.25 3728
6828.03 3696
6828.81 3715
6829.59 3549
6830.37 3576
6831.15 3824
6831.93 3765
6832.71 3618
6833.49 3658
6834.27 3679
6835.05 3562
6835.83 3588
6836.61 3622
6837.39 3642
6838.17 3373
6838.95 3679
6839.73 3730
6840.51 3685
6841.29 3684
6842.07 3561
6842.85 3602
6843.63 3648
6844.42 3548
6845.20 3634
6845.98 3544
6846.76 3614
6847.54 3621
6848.32 3617
6849.10 3577
6849.88 3657
6850.66 3671
6851.44 3797
6852.23 3979
6853.01 3997
6853.79 4254
6854.57 4253
6855.35 4513
6856.13 4701
6856.91 4650
6857.70 4697
6858.48 4590
6859.26 4541
6860.04 4495
6860.82 4243
6861.60 4160
6862.39 4131
6863.17 3863
6863.95 3823
6864.73 3844
6865.51 3863
6866.30 3962
6867.08 4039
6867.86 4010
6868.64 4026
6869.42 4128
6870.21 4199
6870.99 4338
6871.77 4324
6872.55 4555
6873.34 4617
6874.12 4315
6874.90 4224
6875.68 4140
6876.47 4239
6877.25 4061
6878.03 4180
6878.81 4056
6879.60 4045
6880.38 3993
6881.16 4076
6881.95 4013
6882.73 4100
6883.51 4114
6884.29 4360
6885.08 4294
6885.86 4352
6886.64 4330
6887.43 4419
6888.21 4535
6888.99 4740
6889.78 4796
6890.56 5003
6891.34 4915
6892.13 4894
6892.91 4823
6893.69 5128
6894.48 5235
6895.26 5186
6896.05 4987
6896.83 4795
6897.61 4691
6898.40 4557
6899.18 4612
6899.97 4755
6900.75 4785
6901.53 4393
6902.32 4429
6903.10 4473
6903.89 4497
6904.67 4516
6905.45 4508
6906.24 4676
6907.02 4643
6907.81 4576
6908.59 4705
6909.38 4402
6910.16 4397
6910.95 4453
6911.73 4403
6912.51 4443
6913.30 4378
6914.08 4383
6914.87 4295
6915.65 4356
6916.44 4363
6917.22 4349
6918.01 4426
6918.79 4470
6919.58 4411
6920.36 4280
6921.15 4414
6921.93 4370
6922.72 4410
6923.50 4502
6924.29 4556
6925.08 4702
6925.86 4804
6926.65 4773
6927.43 4577
6928.22 4728
6929.00 5092
6929.79 4840
6930.57 4865
6931.36 5010
6932.15 4929
6932.93 4850
6933.72 4621
6934.50 4596
6935.29 4596
6936.08 4844
6936.86 4874
6937.65 4712
6938.43 4778
6939.22 4698
6940.01 4786
6940.79 4639
6941.58 4719
6942.37 4754
6943.15 4649
6943.94 4805
6944.72 4930
6945.51 5080
6946.30 5192
6947.08 5169
6947.87 5425
6948.66 5564
6949.44 5544
6950.23 5601
6951.02 5610
6951.80 5644
6952.59 5717
6953.38 5520
6954.17 5609
6954.95 5698
6955.74 5619
6956.53 5554
6957.31 5686
6958.10 5665
6958.89 5561
6959.68 5640
6960.46 5824
6961.25 5775
6962.04 5701
6962.83 6011
6963.61 6103
6964.40 5961
6965.19 6198
6965.98 6211
6966.76 5896
6967.55 5905
6968.34 5768
6969.13 5900
6969.92 6137
6970.70 6002
6971.49 6028
6972.28 6029
6973.07 6232
6973.86 6408
6974.64 6415
6975.43 6557
6976.22 6411
6977.01 6390
6977.80 6534
6978.59 6545
6979.37 6615
6980.16 6678
6980.95 6801
6981.74 6780
6982.53 6787
6983.32 6975
6984.11 7316
6984.90 7484
6985.68 7770
6986.47 8092
6987.26 8621
6988.05 9482
6988.84 10324
6989.63 11552
6990.42 12415
6991.21 12846
6992.00 12804
6992.79 12780
6993.57 12239
6994.36 11418
6995.15 10418
6995.94 9467
6996.73 9113
6997.52 8213
6998.31 7910
6999.10 8111
6999.89 8121
7000.68 8593
7001.47 9227
7002.26 9680
7003.05 10732
7003.84 11885
7004.63 12929
7005.42 13633
7006.21 13330
7007.00 13174
7007.79 13229
7008.58 11933
7009.37 10690
7010.16 9405
7010.95 8687
7011.74 8062
7012.53 7470
7013.32 6968
7014.11 6654
7014.90 6437
7015.69 6095
7016.48 6231
7017.27 6371
7018.06 6567
7018.85 6464
7019.65 6543
7020.44 6772
7021.23 6860
7022.02 6589
7022.81 6645
7023.60 6411
7024.39 6025
7025.18 6057
7025.97 5921
7026.76 5700
7027.56 5692
7028.35 5662
7029.14 5809
7029.93 5817
7030.72 5756
7031.51 5863
7032.30 5700
7033.09 5698
7033.89 5734
7034.68 5560
7035.47 5419
7036.26 5149
7037.05 5134
7037.84 5286
7038.64 5344
7039.43 5341
7040.22 5394
7041.01 5373
7041.80 5345
7042.60 5613
7043.39 5783
7044.18 5638
7044.97 5723
7045.76 5741
7046.56 5752
7047.35 5808
7048.14 5918
7048.93 5683
7049.73 5580
7050.52 5589
7051.31 5687
7052.10 5853
7052.90 5701
7053.69 5884
7054.48 6201
7055.27 6342
7056.07 6287
7056.86 6288
7057.65 6181
7058.45 6077
7059.24 5749
7060.03 5456
7060.83 5430
7061.62 5233
7062.41 5101
7063.20 5147
7064.00 5004
7064.79 5026
7065.58 5210
7066.38 4982
7067.17 5186
7067.96 4871
7068.76 5030
7069.55 5011
7070.35 4807
7071.14 5004
7071.93 5073
7072.73 4920
7073.52 4929
7074.31 4905
7075.11 4755
7075.90 4722
7076.70 4656
7077.49 4585
7078.28 4625
7079.08 4592
7079.87 4627
7080.67 4582
7081.46 4489
7082.25 4656
7083.05 4484
7083.84 4259
7084.64 4267
7085.43 4344
7086.23 4360
7087.02 4186
7087.82 4232
7088.61 4254
7089.41 3969
7090.20 4030
7090.99 4073
7091.79 4147
7092.58 4003
7093.38 3984
7094.17 3978
7094.97 4219
7095.76 4048
7096.56 3969
7097.35 4080
7098.15 3810
7098.94 3762
7099.74 3631
7100.54 3810
7101.33 3849
7102.13 3776
7102.92 3753
7103.72 3671
7104.51 3785
7105.31 3790
7106.10 3618
7106.90 3671
7107.70 3439
7108.49 3617
7109.29 3754
7110.08 3543
7110.88 3281
7111.67 3467
7112.47 3594
7113.27 3685
7114.06 3554
7114.86 3564
7115.65 3565
7116.45 3471
7117.25 3539
7118.04 3618
7118.84 3517
7119.64 3311
7120.43 3377
7121.23 3495
7122.03 3520
7122.82 3424
7123.62 3426
7124.41 3430
7125.21 3403
7126.01 3458
7126.81 3441
7127.60 3486
7128.40 3656
7129.20 3454
7129.99 3387
7130.79 3387
7131.59 3361
7132.38 3409
7133.18 3366
7133.98 3388
7134.78 3444
7135.57 3513
7136.37 3444
7137.17 3417
7137.96 3447
7138.76 3424
7139.56 3279
7140.36 3339
7141.15 3305
7141.95 3527
7142.75 3349
7143.55 3160
7144.35 3295
7145.14 3481
7145.94 3342
7146.74 3346
7147.54 3346
7148.33 3410
7149.13 3376
7149.93 3279
7150.73 3361
7151.53 3384
7152.33 3285
7153.12 3294
7153.92 3165
7154.72 3143
7155.52 3145
7156.32 3112
7157.12 3110
7157.91 3122
7158.71 3163
7159.51 3040
7160.31 3060
7161.11 3345
7161.91 3196
7162.71 2967
7163.50 3146
7164.30 3215
7165.10 3225
7165.90 3085
7166.70 3120
7167.50 3070
7168.30 3098
7169.10 3036
7169.90 3088
7170.70 2995
7171.50 2931
7172.29 2912
7173.09 2971
7173.89 3045
7174.69 2861
7175.49 2926
7176.29 2959
7177.09 2932
7177.89 2974
7178.69 3091
7179.49 2988
7180.29 2844
7181.09 2997
7181.89 3000
7182.69 2915
7183.49 2993
7184.29 2771
7185.09 2810
7185.89 2851
7186.69 2969
7187.49 2958
7188.29 3062
7189.09 2923
7189.89 3009
7190.69 3037
7191.49 2888
7192.29 2833
7193.09 2896
7193.89 2778
7194.69 2843
7195.49 2870
7196.29 2927
7197.10 2990
7197.90 2863
7198.70 2808
7199.50 2819
7200.30 2864
7201.10 2978
7201.90 2918
7202.70 2871
7203.50 2745
7204.30 2960
7205.11 2854
7205.91 2911
7206.71 2972
7207.51 3041
7208.31 2904
7209.11 2937
7209.91 2718
7210.71 2784
7211.52 2830
7212.32 2830
7213.12 2865
7213.92 2912
7214.72 2741
7215.52 2866
7216.33 2913
7217.13 2817
7217.93 2846
7218.73 2915
7219.53 2905
7220.34 2933
7221.14 2924
7221.94 2877
7222.74 2896
7223.54 2870
7224.35 2839
7225.15 2922
7225.95 2940
7226.75 3031
7227.56 3176
7228.36 3021
7229.16 2968
7229.96 2925
7230.77 2920
7231.57 2939
7232.37 3000
7233.17 2969
7233.98 3025
7234.78 3158
7235.58 3090
7236.38 3148
7237.19 3070
7237.99 3091
7238.79 3156
7239.60 3246
7240.40 3287
7241.20 3336
7242.01 3485
7242.81 3772
7243.61 3621
7244.42 3622
7245.22 3652
7246.02 3653
7246.83 3759
7247.63 3489
7248.43 3323
7249.24 3398
7250.04 3527
7250.84 3337
7251.65 3293
7252.45 3266
7253.26 3300
7254.06 3244
7254.86 3188
7255.67 3178
7256.47 3312
7257.28 3343
7258.08 3294
7258.88 3390
7259.69 3411
7260.49 3302
7261.30 3300
7262.10 3356
7262.90 3161
7263.71 3234
7264.51 3314
7265.32 3428
7266.12 3297
7266.93 3394
7267.73 3499
7268.54 3381
7269.34 3559
7270.15 3497
7270.95 3307
7271.76 3485
7272.56 3623
7273.37 3615
7274.17 3563
7274.98 3536
7275.78 3701
7276.59 3818
7277.39 3555
7278.20 3718
7279.00 3699
7279.81 3584
7280.61 3545
7281.42 3546
7282.22 3597
7283.03 3747
7283.83 3825
7284.64 4051
7285.45 4280
7286.25 4452
7287.06 4938
7287.86 5474
7288.67 6004
7289.47 6190
7290.28 6452
7291.09 6655
7291.89 6530
7292.70 6203
7293.50 5677
7294.31 5437
7295.12 4931
7295.92 4674
7296.73 4199
7297.53 4164
7298.34 4103
7299.15 3877
7299.95 3899
7300.76 3771
7301.57 3646
7302.37 3768
7303.18 3755
7303.99 3722
7304.79 3698
7305.60 3674
7306.41 3722
7307.21 3821
7308.02 3810
7308.83 3665
7309.63 3755
7310.44 3797
7311.25 3807
7312.06 3837
7312.86 3988
7313.67 3968
7314.48 4005
7315.28 4020
7316.09 4217
7316.90 4304
7317.71 4269
7318.51 4268
7319.32 4276
7320.13 4221
7320.94 4195
7321.74 4289
7322.55 4511
7323.36 4491
7324.17 4520
7324.97 4810
7325.78 4997
7326.59 5023
7327.40 4900
7328.21 4993
7329.01 4964
7329.82 4775
7330.63 4661
7331.44 4386
7332.25 4185
7333.06 3957
7333.86 3853
7334.67 3874
7335.48 3792
7336.29 3702
7337.10 3944
7337.91 3974
7338.71 4027
7339.52 3882
7340.33 3995
7341.14 4067
7341.95 3962
7342.76 4027
7343.57 4021
7344.38 3982
7345.18 4036
7345.99 3991
7346.80 4030
7347.61 3878
7348.42 3504
7349.23 3562
7350.04 3712
7350.85 3646
7351.66 3479
7352.47 3663
7353.28 3868
7354.09 3850
7354.89 3732
7355.70 3790
7356.51 3733
7357.32 3630
7358.13 3731
7358.94 3689
7359.75 3692
7360.56 3667
7361.37 3698
7362.18 3781
7362.99 3493
7363.80 3600
7364.61 3757
7365.42 3715
7366.23 3772
7367.04 3818
7367.85 3959
7368.66 3849
7369.47 3658
7370.28 3872
7371.09 3928
7371.90 3925
7372.71 3842
7373.52 3842
7374.33 3967
7375.15 3878
7375.96 3959
7376.77 3899
7377.58 3928
7378.39 3795
7379.20 3762
7380.01 3813
7380.82 3803
7381.63 3876
7382.44 4022
7383.25 4129
7384.06 4064
7384.88 4353
7385.69 4606
7386.50 4669
7387.31 4726
7388.12 4734
7388.93 4482
7389.74 4368
7390.55 4344
7391.37 4248
7392.18 4120
7392.99 4046
7393.80 3775
7394.61 3800
7395.42 3710
7396.24 3776
7397.05 3781
7397.86 3681
7398.67 3704
7399.48 3936
7400.30 3778
7401.11 4007
7401.92 4068
7402.73 4279
7403.54 4551
7404.36 4550
7405.17 4669
7405.98 4804
7406.79 4782
7407.60 4608
7408.42 4677
7409.23 4398
7410.04 4219
7410.85 4061
7411.67 3869
7412.48 3781
7413.29 3641
7414.11 3542
7414.92 3599
7415.73 3429
7416.54 3503
7417.36 3645
7418.17 3631
7418.98 3545
7419.80 3387
7420.61 3406
7421.42 3336
7422.23 3294
7423.05 3238
7423.86 3259
7424.67 3357
7425.49 3384
7426.30 3208
7427.11 3202
7427.93 3052
7428.74 3150
7429.56 3154
7430.37 3320
7431.18 3197
7432.00 3090
7432.81 3056
7433.62 3195
7434.44 3051
7435.25 3076
7436.07 3172
7436.88 3126
7437.69 3130
7438.51 3032
7439.32 3050
7440.14 3016
7440.95 3091
7441.76 3099
7442.58 3066
7443.39 3008
7444.21 3054
7445.02 3273
7445.84 3172
7446.65 3153
7447.46 3063
7448.28 3113
7449.09 3018
7449.91 3011
7450.72 2901
7451.54 2897
7452.35 2853
7453.17 2901
7453.98 3023
7454.80 2977
7455.61 2997
7456.43 3027
7457.24 2944
7458.06 2978
7458.87 2879
7459.69 2937
7460.50 2971
7461.32 2938
7462.13 2891
7462.95 3033
7463.77 3134
7464.58 2929
7465.40 3010
7466.21 2930
7467.03 2885
7467.84 2987
7468.66 3098
7469.47 3041
7470.29 2935
7471.11 2800
7471.92 2783
7472.74 2809
7473.55 2862
7474.37 2964
7475.19 2800
7476.00 2903
7476.82 2909
7477.63 2881
7478.45 2896
7479.27 2884
7480.08 2943
7480.90 2861
7481.72 2935
7482.53 2877
7483.35 2916
7484.17 2822
7484.98 2773
7485.80 2773
7486.62 2691
7487.43 2796
7488.25 2804
7489.07 2917
7489.88 2853
7490.70 2874
7491.52 2711
7492.33 2854
7493.15 2742
7493.97 2673
7494.78 2787
7495.60 2740
7496.42 2753
7497.24 2704
7498.05 2711
7498.87 2819
7499.69 2799
7500.51 2648
7501.32 2592
7502.14 2648
7502.96 2735
7503.78 2818
7504.59 2698
7505.41 2680
7506.23 2612
7507.05 2505
7507.86 2885
7508.68 2786
7509.50 2502
7510.32 2438
7511.14 2489
7511.95 2575
7512.77 2552
7513.59 2609
7514.41 2596
7515.23 2566
7516.05 2583
7516.86 2577
7517.68 2589
7518.50 2549
7519.32 2601
7520.14 2683
7520.96 2778
7521.78 2754
7522.59 2637
7523.41 2607
7524.23 2627
7525.05 2710
7525.87 2800
7526.69 2571
7527.51 2589
7528.33 2692
7529.14 2547
7529.96 2622
7530.78 2592
7531.60 2501
7532.42 2725
7533.24 2616
7534.06 2487
7534.88 2623
7535.70 2657
7536.52 2566
7537.34 2608
7538.16 2622
7538.98 2589
7539.80 2639
7540.62 2664
7541.44 2753
7542.25 2681
7543.07 2701
7543.89 2640
7544.71 2640
7545.53 2816
7546.35 2634
7547.17 2555
7547.99 2799
7548.81 2828
7549.63 2672
7550.45 2622
7551.27 2751
7552.09 2747
7552.92 2564
7553.74 2628
7554.56 2665
7555.38 2652
7556.20 2676
7557.02 2676
7557.84 2781
7558.66 2721
7559.48 2800
7560.30 2788
7561.12 2733
7561.94 2791
7562.76 2871
7563.58 2782
7564.40 2880
7565.23 2822
7566.05 2796
7566.87 2941
7567.69 2895
7568.51 2769
7569.33 2808
7570.15 2867
7570.97 2773
7571.79 2903
7572.62 2797
7573.44 2778
7574.26 2838
7575.08 2870
7575.90 2928
7576.72 2923
7577.55 2880
7578.37 2773
7579.19 2942
7580.01 2814
7580.83 2946
7581.65 2922
7582.48 3033
7583.30 2920
7584.12 2918
7584.94 2759
7585.76 2809
7586.59 2829
7587.41 2870
7588.23 2908
7589.05 2934
7589.88 2872
7590.70 2995
7591.52 3063
7592.34 3136
7593.16 3030
7593.99 3036
7594.81 3122
7595.63 3075
7596.46 3105
7597.28 3208
7598.10 3170
7598.92 3142
7599.75 3129
7600.57 3185
7601.39 3001
7602.22 3011
7603.04 3133
7603.86 2996
7604.68 3289
7605.51 3233
7606.33 3537
7607.15 3398
7607.98 3525
7608.80 3632
7609.62 3677
7610.45 3650
7611.27 3826
7612.09 3852
7612.92 3689
7613.74 3614
7614.57 3421
7615.39 3472
7616.21 3469
7617.04 3391
7617.86 3332
7618.68 3286
7619.51 3203
7620.33 3504
7621.16 3358
7621.98 3485
7622.80 3425
7623.63 3443
7624.45 3492
7625.28 3751
7626.10 3646
7626.93 3450
7627.75 3409
7628.57 3447
7629.40 3398
7630.22 3449
7631.05 3357
7631.87 3223
7632.70 3380
7633.52 3435
7634.35 3483
7635.17 3569
7636.00 3676
7636.82 3805
7637.65 3926
7638.47 3772
7639.30 3590
7640.12 3620
7640.95 3459
7641.77 3278
7642.60 3264
7643.42 3328
7644.25 3101
7645.07 3053
7645.90 2976
7646.72 3077
7647.55 3039
7648.37 2996
7649.20 2994
7650.02 2923
7650.85 2954
7651.68 2926
7652.50 2999
7653.33 2911
7654.15 3072
7654.98 3056
7655.81 2717
7656.63 2739
7657.46 2857
7658.28 2729
7659.11 2771
7659.94 2728
7660.76 2698
7661.59 2716
7662.41 2664
7663.24 2724
7664.07 2615
7664.89 2593
7665.72 2651
7666.55 2646
7667.37 2637
7668.20 2670
7669.03 2710
7669.85 2706
7670.68 2612
7671.51 2749
7672.33 2659
7673.16 2691
7673.99 2682
7674.81 2726
7675.64 2654
7676.47 2674
7677.29 2722
7678.12 2698
7678.95 2614
7679.78 2658
7680.60 2578
7681.43 2580
7682.26 2576
7683.08 2517
7683.91 2588
7684.74 2571
7685.57 2626
7686.39 2638
7687.22 2622
7688.05 2572
7688.88 2733
7689.70 2555
7690.53 2545
7691.36 2582
7692.19 2573
7693.02 2635
7693.84 2607
7694.67 2705
7695.50 2801
7696.33 2739
7697.16 2496
7697.98 2653
7698.81 2724
7699.64 2687
7700.47 2539
7701.30 2548
7702.13 2527
7702.95 2599
7703.78 2669
7704.61 2619
7705.44 2639
7706.27 2720
7707.10 2612
7707.93 2572
7708.75 2582
7709.58 2596
7710.41 2549
7711.24 2648
7712.07 2602
7712.90 2583
7713.73 2624
7714.56 2458
7715.39 2561
7716.22 2488
7717.04 2484
7717.87 2484
7718.70 2532
7719.53 2602
7720.36 2541
7721.19 2496
7722.02 2492
7722.85 2578
7723.68 2733
7724.51 2582
7725.34 2547
7726.17 2466
7727.00 2406
7727.83 2405
7728.66 2519
7729.49 2436
7730.32 2479
7731.15 2529
7731.98 2411
7732.81 2394
7733.64 2556
7734.47 2526
7735.30 2580
7736.13 2619
7736.96 2509
7737.79 2457
7738.62 2420
7739.45 2446
7740.28 2419
7741.11 2389
7741.94 2433
7742.77 2491
7743.60 2407
7744.43 2376
7745.26 2495
7746.09 2570
7746.93 2448
7747.76 2470
7748.59 2505
7749.42 2664
7750.25 2790
7751.08 2841
7751.91 2816
7752.74 3088
7753.57 3171
7754.40 3179
7755.24 3078
7756.07 3033
7756.90 2899
7757.73 2765
7758.56 2645
7759.39 2624
7760.22 2593
7761.06 2599
7761.89 2462
7762.72 2494
7763.55 2520
7764.38 2638
7765.21 2538
7766.05 2603
7766.88 2577
7767.71 2526
7768.54 2677
7769.37 2672
7770.21 2689
7771.04 2583
7771.87 2541
7772.70 2655
7773.53 2492
7774.37 2482
7775.20 2383
7776.03 2369
7776.86 2444
7777.70 2339
7778.53 2475
7779.36 2339
7780.19 2487
7781.03 2385
7781.86 2441
7782.69 2436
7783.52 2481
7784.36 2397
7785.19 2450
7786.02 2473
7786.86 2383
7787.69 2450
7788.52 2514
7789.36 2574
7790.19 2374
7791.02 2437
7791.85 2416
7792.69 2436
7793.52 2459
7794.35 2333
7795.19 2371
7796.02 2388
7796.86 2342
7797.69 2292
7798.52 2265
7799.36 2389
7800.19 2349
7801.02 2407
7801.86 2478
7802.69 2493
7803.52 2345
7804.36 2400
7805.19 2532
7806.03 2461
7806.86 2504
7807.69 2479
7808.53 2423
7809.36 2508
7810.20 2477
7811.03 2388
7811.87 2304
7812.70 2525
7813.53 2398
7814.37 2371
7815.20 2485
7816.04 2379
7816.87 2435
7817.71 2477
7818.54 2453
7819.38 2575
7820.21 2600
7821.05 2589
7821.88 2445
7822.72 2515
7823.55 2526
7824.39 2590
7825.22 2657
7826.06 2611
7826.89 2512
7827.73 2458
7828.56 2458
7829.40 2484
7830.23 2561
7831.07 2650
7831.90 2505
7832.74 2676
7833.57 2689
7834.41 2468
7835.24 2571
7836.08 2735
7836.91 2649
7837.75 2701
7838.59 2626
7839.42 2697
7840.26 2762
7841.09 2638
7841.93 2593
7842.77 2508
7843.60 2515
7844.44 2692
7845.27 2563
7846.11 2618
7846.95 2507
7847.78 2547
7848.62 2580
7849.45 2605
7850.29 2605
7851.13 2554
7851.96 2601
7852.80 2584
7853.64 2554
7854.47 2626
7855.31 2589
7856.15 2634
7856.98 2602
7857.82 2598
7858.66 2508
7859.49 2525
7860.33 2732
7861.17 2653
7862.00 2607
7862.84 2733
7863.68 2781
7864.52 2850
7865.35 2748
7866.19 2830
7867.03 2844
7867.86 2736
7868.70 2587
7869.54 2651
7870.38 2756
7871.21 2721
7872.05 2572
7872.89 2595
7873.73 2650
7874.56 2698
7875.40 2717
7876.24 2722
7877.08 2761
7877.92 2789
7878.75 2771
7879.59 2773
7880.43 2851
7881.27 2892
7882.10 2707
7882.94 2795
7883.78 2723
7884.62 2755
7885.46 2692
7886.30 2650
7887.13 2735
7887.97 2720
7888.81 2611
7889.65 2528
7890.49 2525
7891.33 2579
7892.16 2702
7893.00 2791
7893.84 2538
7894.68 2716
7895.52 2701
7896.36 2669
7897.20 2719
7898.04 2998
7898.88 2725
7899.71 2565
7900.55 2601
7901.39 2788
7902.23 2732
7903.07 2560
7903.91 2591
7904.75 2667
7905.59 2723
7906.43 2661
7907.27 2631
7908.11 2673
7908.95 2546
7909.79 2636
7910.62 2542
7911.46 2393
7912.30 2553
7913.14 2567
7913.98 2630
7914.82 2500
7915.66 2527
7916.50 2617
7917.34 2545
7918.18 2438
7919.02 2427
7919.86 2424
7920.70 2430
7921.54 2441
7922.38 2553
7923.22 2528
7924.06 2591
7924.90 2628
7925.74 2446
7926.58 2295
7927.43 2349
7928.27 2357
7929.11 2290
7929.95 2305
7930.79 2421
7931.63 2312
7932.47 2220
7933.31 2281
7934.15 2304
7934.99 2334
7935.83 2213
7936.67 2156
7937.51 2265
7938.36 2296
7939.20 2310
7940.04 2272
7940.88 2182
7941.72 2353
7942.56 2330
7943.40 2368
7944.24 2267
7945.09 2334
7945.93 2342
7946.77 2200
7947.61 2272
7948.45 2322
7949.29 2469
7950.13 2292
7950.98 2242
7951.82 2356
7952.66 2402
7953.50 2225
7954.34 2349
7955.19 2341
7956.03 2266
7956.87 2252
7957.71 2436
7958.55 2332
7959.40 2212
7960.24 2321
7961.08 2309
7961.92 2261
7962.76 2257
7963.61 2191
7964.45 2310
7965.29 2333
7966.13 2266
7966.98 2329
7967.82 2293
7968.66 2315
7969.50 2324
7970.35 2281
7971.19 2378
7972.03 2346
7972.88 2371
7973.72 2394
7974.56 2230
7975.40 2382
7976.25 2296
7977.09 2220
7977.93 2263
7978.78 2412
7979.62 2329
7980.46 2381
7981.31 2225
7982.15 2228
7982.99 2243
7983.84 2214
7984.68 2194
7985.52 2298
7986.37 2187
7987.21 2314
7988.06 2173
7988.90 2152
7989.74 2172
7990.59 2218
7991.43 2176
7992.27 2067
7993.12 2077
7993.96 2139
7994.81 2143
7995.65 2093
7996.49 2202
7997.34 2344
7998.18 2119
7999.03 2168
7999.87 2228
8000.72 2132
8001.56 2123
8002.40 2101
8003.25 2087
8004.09 2160
8004.94 2234
8005.78 2113
8006.63 2100
8007.47 2068
8008.32 2037
8009.16 1991
8010.01 2027
8010.85 2035
8011.70 2041
8012.54 2054
8013.39 2049
8014.23 2071
8015.08 2096
8015.92 2050
8016.77 2063
8017.61 2041
8018.46 1936
8019.30 2068
8020.15 2075
8020.99 2151
8021.84 2129
8022.68 2084
8023.53 2041
8024.38 2088
8025.22 2054
8026.07 2027
8026.91 2098
8027.76 2193
8028.60 2092
8029.45 2080
8030.30 2060
8031.14 2202
8031.99 2158
8032.83 2034
8033.68 2061
8034.53 2058
8035.37 2064
8036.22 2038
8037.06 2006
8037.91 1950
8038.76 1985
8039.60 2001
8040.45 2031
8041.30 2189
8042.14 2083
8042.99 2136
8043.84 1922
8044.68 1980
8045.53 2150
8046.38 2028
8047.22 2060
8048.07 2186
8048.92 2142
8049.76 2133
8050.61 2008
8051.46 2028
8052.30 2106
8053.15 1972
8054.00 1945
8054.85 1849
8055.69 1984
8056.54 1968
8057.39 2018
8058.24 2056
8059.08 2074
8059.93 2129
8060.78 2106
8061.63 2004
8062.47 2001
8063.32 2029
8064.17 2028
8065.02 1941
8065.86 2026
8066.71 1957
8067.56 1892
8068.41 1987
8069.26 2025
8070.10 2059
8070.95 1969
8071.80 2045
8072.65 2064
8073.50 2147
8074.34 2123
8075.19 1998
8076.04 1977
8076.89 1864
8077.74 2023
8078.59 2079
8079.43 2013
8080.28 1975
8081.13 2048
8081.98 2002
8082.83 2014
8083.68 2058
8084.53 1988
8085.37 1943
8086.22 1961
8087.07 1997
8087.92 2031
8088.77 2219
8089.62 1990
8090.47 1960
8091.32 2006
8092.17 1980
8093.02 2044
8093.87 1930
8094.71 1958
8095.56 1985
8096.41 1871
8097.26 2021
8098.11 2046
8098.96 2024
8099.81 2017
8100.66 1898
8101.51 1926
8102.36 2134
8103.21 2108
8104.06 2012
8104.91 2003
8105.76 1918
8106.61 1920
8107.46 2115
8108.31 1994
8109.16 2096
8110.01 2107
8110.86 2044
8111.71 2051
8112.56 2104
8113.41 2072
8114.26 1979
8115.11 2036
8115.96 2073
8116.81 2093
8117.66 2077
8118.51 2039
8119.36 1999
8120.21 2056
8121.06 2025
8121.92 1958
8122.77 2012
8123.62 2004
8124.47 2134
8125.32 2172
8126.17 2141
8127.02 2014
8127.87 2137
8128.72 2103
8129.57 2048
8130.43 2003
8131.28 1993
8132.13 2050
8132.98 2103
8133.83 2137
8134.68 2149
8135.53 2093
8136.38 2111
8137.24 2094
8138.09 2032
8138.94 2154
8139.79 2210
8140.64 2237
8141.49 2166
8142.35 2040
8143.20 2053
8144.05 2218
8144.90 2250
8145.75 2288
8146.61 2165
8147.46 2225
8148.31 2329
8149.16 2202
8150.01 2221
8150.87 2226
8151.72 2163
8152.57 2226
8153.42 2326
8154.28 2390
8155.13 2351
8155.98 2398
8156.83 2216
8157.69 2328
8158.54 2392
8159.39 2629
8160.24 2548
8161.10 2415
8161.95 2535
8162.80 2382
8163.66 2499
8164.51 2363
8165.36 2405
8166.21 2366
8167.07 2308
8167.92 2340
8168.77 2318
8169.63 2236
8170.48 2282
8171.33 2305
8172.19 2385
8173.04 2374
8173.89 2358
8174.75 2220
8175.60 2257
8176.46 2389
8177.31 2325
8178.16 2301
8179.02 2176
8179.87 2221
8180.72 2269
8181.58 2148
8182.43 2146
8183.29 2142
8184.14 2148
8184.99 2137
8185.85 2125
8186.70 2088
8187.56 2084
8188.41 2193
8189.26 2086
8190.12 2100
8190.97 2177
8191.83 2091
8192.68 2097
8193.54 2077
8194.39 2087
8195.25 2073
8196.10 2056
8196.95 2060
8197.81 1994
8198.66 2051
8199.52 1974
8200.37 2027
8201.23 1979
8202.08 1949
8202.94 1981
8203.79 2005
8204.65 2079
8205.50 2097
8206.36 2145
8207.21 2105
8208.07 2081
8208.92 2049
8209.78 2163
8210.64 2090
8211.49 2178
8212.35 2095
8213.20 2191
8214.06 2225
8214.91 2086
8215.77 2216
8216.62 2179
8217.48 2171
8218.34 2119
8219.19 2108
8220.05 2096
8220.90 2062
8221.76 2021
8222.61 1965
8223.47 2171
8224.33 2245
8225.18 2034
8226.04 2045
8226.90 2231
8227.75 2223
8228.61 2208
8229.46 2098
8230.32 2161
8231.18 2123
8232.03 2152
8232.89 2101
8233.75 2132
8234.60 2187
8235.46 2051
8236.32 2073
8237.17 2077
8238.03 2000
8238.89 1973
8239.74 2003
8240.60 2079
8241.46 2051
8242.32 2131
8243.17 2067
8244.03 2065
8244.89 2054
8245.74 2077
8246.60 2013
8247.46 2058
8248.32 2058
8249.17 2000
8250.03 2032
8250.89 1917
8251.75 2029
8252.60 2149
8253.46 2120
8254.32 1962
8255.18 2141
8256.03 2151
8256.89 2042
8257.75 1969
8258.61 1921
8259.47 2051
8260.32 2088
8261.18 2115
8262.04 2092
8262.90 2023
8263.76 2011
8264.61 1990
8265.47 2099
8266.33 1947
8267.19 1926
8268.05 1990
8268.91 2040
8269.76 1967
8270.62 2102
8271.48 2021
8272.34 2041
8273.20 2055
8274.06 2040
8274.92 2033
8275.77 2081
8276.63 2007
8277.49 2092
8278.35 2037
8279.21 2060
8280.07 2103
8280.93 1939
8281.79 2045
8282.65 2147
8283.51 2094
8284.36 2134
8285.22 2083
8286.08 2038
8286.94 1938
8287.80 2006
8288.66 2020
8289.52 2026
8290.38 2122
8291.24 2123
8292.10 2136
8292.96 2181
8293.82 2171
8294.68 2111
8295.54 2170
8296.40 2068
8297.26 2036
8298.12 2135
8298.98 2051
8299.84 2134
8300.70 2112
8301.56 1997
8302.42 2049
8303.28 2159
8304.14 2089
8305.00 2161
8305.86 2065
8306.72 2186
8307.58 2280
8308.44 2228
8309.30 2234
8310.16 2104
8311.02 2129
8311.88 2170
8312.74 2208
8313.60 2206
8314.46 2249
8315.33 2192
8316.19 2109
8317.05 2157
8317.91 2273
8318.77 2244
8319.63 2329
8320.49 2382
8321.35 2324
8322.21 2303
8323.08 2518
8323.94 2433
8324.80 2310
8325.66 2259
8326.52 2282
8327.38 2292
8328.24 2268
8329.10 2168
8329.97 2335
8330.83 2270
8331.69 2178
8332.55 2165
8333.41 2280
8334.28 2144
8335.14 2133
8336.00 2265
8336.86 2342
8337.72 2350
8338.58 2312
8339.45 2324
8340.31 2169
8341.17 2132
8342.03 2222
8342.90 2287
8343.76 2200
8344.62 2217
8345.48 2134
8346.35 2304
8347.21 2340
8348.07 2261
8348.93 2267
8349.80 2357
8350.66 2340
8351.52 2444
8352.38 2388
8353.25 2390
8354.11 2410
8354.97 2415
8355.83 2306
8356.70 2305
8357.56 2403
8358.42 2362
8359.29 2343
8360.15 2489
8361.01 2389
8361.88 2311
8362.74 2371
8363.60 2411
8364.47 2408
8365.33 2443
8366.19 2402
8367.06 2363
8367.92 2314
8368.78 2395
8369.65 2555
8370.51 2442
8371.38 2427
8372.24 2462
8373.10 2518
8373.97 2558
8374.83 2497
8375.69 2491
8376.56 2579
8377.42 2525
8378.29 2608
8379.15 2556
8380.01 2490
8380.88 2469
8381.74 2478
8382.61 2489
8383.47 2632
8384.34 2516
8385.20 2446
8386.07 2616
8386.93 2645
8387.79 2735
8388.66 2708
8389.52 2612
8390.39 2689
8391.25 2780
8392.12 2703
8392.98 2740
8393.85 2611
8394.71 2754
8395.58 2804
8396.44 2805
8397.31 2730
8398.17 2613
8399.04 2706
8399.90 2810
8400.77 2868
8401.63 2873
8402.50 3020
8403.36 2799
8404.23 2829
8405.10 2835
8405.96 2843
8406.83 2913
8407.69 2939
8408.56 2825
8409.42 2732
8410.29 2805
8411.15 2795
8412.02 2861
8412.89 2892
8413.75 2981
8414.62 2910
8415.48 3054
8416.35 3036
8417.22 2997
8418.08 2990
8418.95 2927
8419.82 3064
8420.68 3105
8421.55 2976
8422.41 3049
8423.28 3097
8424.15 3062
8425.01 3099
8425.88 3050
8426.75 3095
8427.61 3311
8428.48 3290
8429.35 3318
8430.21 3375
8431.08 3386
8431.95 3440
8432.81 3448
8433.68 3352
8434.55 3365
8435.41 3436
8436.28 3485
8437.15 3435
8438.02 3446
8438.88 3382
8439.75 3390
8440.62 3605
8441.49 3744
8442.35 3814
8443.22 3771
8444.09 3843
8444.96 3895
8445.82 4003
8446.69 3997
8447.56 4161
8448.43 4185
8449.29 4035
8450.16 4083
8451.03 4154
8451.90 4211
8452.77 4086
8453.63 4112
8454.50 4076
8455.37 4110
8456.24 4243
8457.11 4377
8457.97 4667
8458.84 5140
8459.71 5705
8460.58 6134
8461.45 6807
8462.32 7291
8463.18 7521
8464.05 7504
8464.92 6908
8465.79 6754
8466.66 6321
8467.53 5746
8468.40 5487
8469.26 5261
8470.13 5048
8471.00 4788
8471.87 4936
8472.74 5177
8473.61 5518
8474.48 6041
8475.35 6612
8476.22 6805
8477.09 7064
8477.95 6854
8478.82 6773
8479.69 6481
8480.56 5796
8481.43 5530
8482.30 4953
8483.17 4650
8484.04 4280
8484.91 4173
8485.78 3931
8486.65 3897
8487.52 3816
8488.39 3717
8489.26 3617
8490.13 3661
8491.00 3639
8491.87 3646
8492.74 3615
8493.61 3583
8494.48 3618
8495.35 3694
8496.22 3595
8497.09 3642
8497.96 3530
8498.83 3709
8499.70 3897
8500.57 3744
8501.44 3950
8502.31 4037
8503.18 3971
8504.05 3772
8504.92 3859
8505.79 3761
8506.66 3703
8507.53 3655
8508.41 3816
8509.28 3752
8510.15 3716
8511.02 3767
8511.89 3765
8512.76 3805
8513.63 3771
8514.50 3850
8515.37 3861
8516.24 3947
8517.12 4027
8517.99 4048
8518.86 3837
8519.73 3790
8520.60 3777
8521.47 3820
8522.34 3731
8523.22 3602
8524.09 3596
8524.96 3738
8525.83 3713
8526.70 3759
8527.57 3844
8528.45 3835
8529.32 3859
8530.19 3902
8531.06 3848
8531.93 3984
8532.81 4009
8533.68 3687
8534.55 3872
8535.42 4119
8536.29 4012
8537.17 4164
8538.04 4121
8538.91 4117
8539.78 4120
8540.66 4170
8541.53 4251
8542.40 4158
8543.27 4136
8544.15 4192
8545.02 4180
8545.89 3934
8546.76 4089
8547.64 4152
8548.51 3844
8549.38 3991
8550.26 3968
8551.13 3869
8552.00 3871
8552.87 3874
8553.75 3882
8554.62 4015
8555.49 4058
8556.37 4159
8557.24 4510
8558.11 4668
8558.99 4924
8559.86 5072
8560.73 5136
8561.61 5071
8562.48 4929
8563.36 4788
8564.23 4699
8565.10 4383
8565.98 4223
8566.85 3847
8567.72 3828
8568.60 3689
8569.47 3667
8570.35 3520
8571.22 3513
8572.09 3559
8572.97 3507
8573.84 3564
8574.72 3501
8575.59 3505
8576.46 3613
8577.34 3432
8578.21 3405
8579.09 3356
8579.96 3415
8580.84 3195
8581.71 3134
8582.59 3175
8583.46 3207
8584.34 3246
8585.21 3164
8586.08 3218
8586.96 3251
8587.83 3252
8588.71 3265
8589.58 3313
8590.46 3193
8591.33 3284
8592.21 3273
8593.08 3328
8593.96 3294
8594.83 3339
8595.71 3243
8596.59 3156
8597.46 3195
8598.34 3284
8599.21 3238
8600.09 3193
8600.96 3194
8601.84 3308
8602.71 3315
8603.59 3279
8604.46 3201
8605.34 3183
8606.22 3188
8607.09 3221
8607.97 3105
8608.84 3190
8609.72 3207
8610.60 3170
8611.47 3112
8612.35 3201
8613.22 3232
8614.10 3397
8614.98 3379
8615.85 3280
8616.73 3455
8617.61 3541
8618.48 3462
8619.36 3512
8620.24 3428
8621.11 3543
8621.99 3392
8622.87 3337
8623.74 3366
8624.62 3268
8625.50 3282
8626.37 3331
8627.25 3264
8628.13 3423
8629.00 3538
8629.88 3496
8630.76 3492
8631.63 3581
8632.51 3575
8633.39 3552
8634.27 3383
8635.14 3389
8636.02 3289
8636.90 3337
8637.77 3196
8638.65 3289
8639.53 3312
8640.41 3416
8641.28 3448
8642.16 3343
8643.04 3341
8643.92 3313
8644.80 3328
8645.67 3413
8646.55 3242
8647.43 3193
8648.31 3272
8649.19 3238
8650.06 3329
8650.94 3297
8651.82 3568
8652.70 3464
8653.58 3532
8654.45 3588
8655.33 3559
8656.21 3601
8657.09 3639
8657.97 3667
8658.85 3797
8659.72 3668
8660.60 3662
8661.48 3474
8662.36 3505
8663.24 3710
8664.12 3601
8665.00 3467
8665.88 3419
8666.75 3582
8667.63 3492
8668.51 3520
8669.39 3575
8670.27 3545
8671.15 3627
8672.03 3596
8672.91 3576
8673.79 3766
8674.67 3741
8675.55 3586
8676.42 3789
8677.30 3723
8678.18 3937
8679.06 3929
8679.94 3966
8680.82 4136
8681.70 4176
8682.58 4082
8683.46 4206
8684.34 4138
8685.22 4145
8686.10 4167
8686.98 4172
8687.86 4070
8688.74 3981
8689.62 3886
8690.50 3851
8691.38 4004
8692.26 4142
8693.14 4325
8694.02 4565
8694.90 4993
8695.78 5484
8696.66 6064
8697.54 6753
8698.42 7443
8699.30 7617
8700.18 7804
8701.07 7308
8701.95 6863
8702.83 6239
8703.71 5664
8704.59 5030
8705.47 4748
8706.35 4373
8707.23 4103
8708.11 4020
8708.99 3791
8709.87 3632
8710.75 3459
8711.64 3403
8712.52 3265
8713.40 3398
8714.28 3460
8715.16 3259
8716.04 3178
8716.92 3141
8717.81 3043
8718.69 3089
8719.57 3195
8720.45 3111
8721.33 3039
8722.21 3017
8723.10 3108
8723.98 3104
8724.86 3089
8725.74 3071
8726.62 3011
8727.50 3140
8728.39 3058
8729.27 2951
8730.15 2940
8731.03 2987
8731.91 3022
8732.80 3033
8733.68 3040
8734.56 3200
8735.44 3237
8736.33 3238
8737.21 3155
8738.09 3208
8738.97 3096
8739.86 3186
8740.74 3054
8741.62 3068
8742.50 2985
8743.39 2751
8744.27 2781
8745.15 2870
8746.04 2777
8746.92 2691
8747.80 2734
8748.68 2783
8749.57 2834
8750.45 2840
8751.33 2809
8752.22 2815
8753.10 2833
8753.98 2812
8754.87 2938
8755.75 2860
8756.63 2886
8757.52 2782
8758.40 2774
8759.28 2754
8760.17 2957
8761.05 2922
8761.94 3036
8762.82 3099
8763.70 3057
8764.59 3122
8765.47 3147
8766.36 3101
8767.24 3039
8768.12 3032
8769.01 3019
8769.89 3000
8770.78 3071
8771.66 3115
8772.54 3020
8773.43 3130
8774.31 3217
8775.20 3002
8776.08 3194
8776.97 3066
8777.85 3026
8778.73 3106
8779.62 2982
8780.50 2832
8781.39 2975
8782.27 2961
8783.16 2874
8784.04 2878
8784.93 2753
8785.81 2765
8786.70 2706
8787.58 2699
8788.47 2729
8789.35 2741
8790.24 2694
8791.12 2741
8792.01 2723
8792.89 2725
8793.78 2716
8794.66 2703
8795.55 2807
8796.44 2752
8797.32 2740
8798.21 2804
8799.09 2638
8799.98 2656
8800.86 2777
8801.75 2619
8802.63 2606
8803.52 2503
8804.41 2556
8805.29 2471
8806.18 2476
8807.06 2518
8807.95 2544
8808.84 2591
8809.72 2613
8810.61 2600
8811.49 2631
8812.38 2658
8813.27 2599
8814.15 2593
8815.04 2593
8815.93 2511
8816.81 2519
8817.70 2531
8818.59 2467
8819.47 2553
8820.36 2438
8821.25 2449
8822.13 2285
8823.02 2456
8823.91 2464
8824.79 2528
8825.68 2416
8826.57 2332
8827.45 2385
8828.34 2338
8829.23 2341
8830.12 2338
8831.00 2356
8831.89 2419
8832.78 2418
8833.66 2519
8834.55 2419
8835.44 2448
8836.33 2288
8837.21 2303
8838.10 2346
8838.99 2198
8839.88 2351
8840.76 2268
8841.65 2283
8842.54 2330
8843.43 2344
8844.32 2347
8845.20 2357
8846.09 2426
8846.98 2403
8847.87 2238
8848.76 2299
8849.64 2283
8850.53 2285
8851.42 2255
8852.31 2412
8853.20 2391
8854.09 2192
8854.97 2197
8855.86 2346
8856.75 2389
8857.64 2126
8858.53 2184
8859.42 2290
8860.30 2265
8861.19 2231
8862.08 2210
8862.97 2119
8863.86 2111
8864.75 2204
8865.64 2179
8866.53 2100
8867.42 2064
8868.30 2037
8869.19 2115
8870.08 2153
8870.97 2034
8871.86 2134
8872.75 2152
8873.64 2095
8874.53 2087
8875.42 2024
8876.31 1945
8877.20 2002
8878.09 1968
8878.98 2011
8879.87 2036
8880.76 1960
8881.65 2032
8882.54 1996
8883.43 1940
8884.32 1983
8885.21 1928
8886.10 2028
8886.99 1970
8887.88 1903
8888.77 1879
8889.66 1928
8890.55 1882
8891.44 1883
8892.33 1865
8893.22 1908
8894.11 1925
8895.00 1917
8895.89 1886
8896.78 1823
8897.67 1927
8898.56 1891
8899.45 1797
8900.34 1819
8901.23 1845
8902.12 1826
8903.01 1888
8903.90 1818
8904.79 1859
8905.69 1825
8906.58 1749
8907.47 1781
8908.36 1832
8909.25 1811
8910.14 1841
8911.03 1877
8911.92 1897
8912.82 1850
8913.71 1753
8914.60 1742
8915.49 1824
8916.38 1886
8917.27 1842
8918.16 1737
8919.06 1780
8919.95 1805
8920.84 1771
8921.73 1753
8922.62 1772
8923.51 1811
8924.41 1877
8925.30 1869
8926.19 1740
8927.08 1807
8927.97 1856
8928.87 1707
8929.76 1779
8930.65 1791
8931.54 1798
8932.43 1762
8933.33 1739
8934.22 1690
8935.11 1758
8936.00 1745
8936.90 1780
8937.79 1817
8938.68 1716
8939.57 1806
8940.47 1734
8941.36 1740
8942.25 1771
8943.15 1657
8944.04 1676
8944.93 1795
8945.82 1801
8946.72 1710
8947.61 1701
8948.50 1675
8949.40 1699
8950.29 1733
8951.18 1750
8952.08 1657
8952.97 1662
8953.86 1659
8954.76 1727
8955.65 1673
8956.54 1664
8957.44 1643
8958.33 1654
8959.22 1700
8960.12 1775
8961.01 1800
8961.91 1690
8962.80 1728
8963.69 1786
8964.59 1654
8965.48 1593
8966.37 1717
8967.27 1682
8968.16 1596
8969.06 1679
8969.95 1717
8970.85 1723
8971.74 1753
8972.63 1734
8973.53 1761
8974.42 1785
8975.32 1705
8976.21 1669
8977.11 1709
8978.00 1715
8978.90 1630
8979.79 1666
8980.68 1583
8981.58 1608
8982.47 1591
8983.37 1497
8984.26 1567
8985.16 1628
8986.05 1598
8986.95 1637
8987.84 1561
8988.74 1565
8989.63 1566
8990.53 1580
8991.42 1654
8992.32 1585
8993.22 1538
8994.11 1593
8995.01 1535
8995.90 1540
8996.80 1537
8997.69 1595
8998.59 1623
8999.48 1547
9000.38 1588
9001.28 1502
9002.17 1578
9003.07 1553
9003.96 1530
9004.86 1518
9005.75 1553
9006.65 1626
9007.55 1638
9008.44 1493
9009.34 1533
9010.23 1535
9011.13 1592
9012.03 1485
9012.92 1543
9013.82 1500
9014.72 1464
9015.61 1537
9016.51 1561
9017.41 1559
9018.30 1553
9019.20 1529
9020.10 1515
9020.99 1539
9021.89 1548
9022.79 1495
9023.68 1521
9024.58 1478
9025.48 1655
9026.37 1558
9027.27 1545
9028.17 1622
9029.06 1564
9029.96 1502
9030.86 1562
9031.76 1497
9032.65 1530
9033.55 1508
9034.45 1577
9035.35 1540
9036.24 1558
9037.14 1557
9038.04 1524
9038.94 1453
9039.83 1430
9040.73 1365
9041.63 1475
9042.53 1501
9043.42 1520
9044.32 1568
9045.22 1560
9046.12 1589
9047.02 1490
9047.91 1440
9048.81 1483
9049.71 1536
9050.61 1542
9051.51 1518
9052.41 1516
9053.30 1480
9054.20 1516
9055.10 1553
9056.00 1543
9056.90 1564
9057.80 1569
9058.69 1571
9059.59 1529
9060.49 1528
9061.39 1629
9062.29 1451
9063.19 1523
9064.09 1550
9064.99 1563
9065.88 1602
9066.78 1518
9067.68 1495
9068.58 1548
9069.48 1538
9070.38 1476
9071.28 1485
9072.18 1518
9073.08 1563
9073.98 1549
9074.88 1540
9075.78 1453
9076.68 1457
9077.58 1499
9078.47 1639
9079.37 1571
9080.27 1548
9081.17 1414
9082.07 1507
9082.97 1493
9083.87 1416
9084.77 1466
9085.67 1389
9086.57 1484
9087.47 1476
9088.37 1473
9089.27 1503
9090.17 1437
9091.07 1490
9091.97 1531
9092.87 1529
9093.77 1515
9094.67 1493
9095.58 1485
9096.48 1501
9097.38 1536
9098.28 1446
9099.18 1522
9100.08 1598
9100.98 1529
9101.88 1462
9102.78 1506
9103.68 1482
9104.58 1522
9105.48 1540
9106.38 1547
9107.28 1494
9108.19 1545
9109.09 1464
9109.99 1472
9110.89 1536
9111.79 1495
9112.69 1538
9113.59 1559
9114.49 1551
9115.40 1499
9116.30 1577
9117.20 1518
9118.10 1540
9119.00 1566
9119.90 1469
9120.81 1461
9121.71 1483
9122.61 1523
9123.51 1550
9124.41 1472
9125.31 1439
9126.22 1431
9127.12 1478
9128.02 1414
9128.92 1448
9129.82 1506
9130.73 1461
9131.63 1525
9132.53 1498
9133.43 1460
9134.34 1539
9135.24 1473
9136.14 1387
9137.04 1440
9137.95 1497
9138.85 1492
9139.75 1523
9140.65 1543
9141.56 1499
9142.46 1555
9143.36 1489
9144.26 1527
9145.17 1529
9146.07 1530
9146.97 1495
9147.88 1461
9148.78 1504
9149.68 1452
9150.59 1513
9151.49 1543
9152.39 1520
9153.29 1546
9154.20 1509
9155.10 1489
9156.01 1552
9156.91 1488
9157.81 1549
9158.72 1522
9159.62 1448
9160.52 1433
9161.43 1448
9162.33 1413
9163.23 1369
9164.14 1494
9165.04 1429
9165.95 1427
9166.85 1437
9167.75 1473
9168.66 1501
9169.56 1411
9170.47 1441
9171.37 1281
9172.27 1363
9173.18 1387
9174.08 1430
9174.99 1481
9175.89 1450
9176.80 1485
9177.70 1537
9178.60 1570
9179.51 1480
9180.41 1423
9181.32 1416
9182.22 1406
9183.13 1462
9184.03 1439
9184.94 1453
9185.84 1418
9186.75 1492
9187.65 1511
9188.56 1478
9189.46 1527
9190.37 1515
9191.27 1503
9192.18 1457
9193.08 1423
9193.99 1513
9194.89 1474
9195.80 1441
9196.71 1493
9197.61 1488
9198.52 1445
9199.42 1514
9200.33 1548
9201.23 1564
9202.14 1528
9203.04 1396
9203.95 1516
9204.86 1604
9205.76 1521
9206.67 1590
9207.57 1565
9208.48 1520
9209.39 1528
9210.29 1574
9211.20 1566
9212.10 1582
9213.01 1487
9213.92 1480
9214.82 1561
9215.73 1619
9216.64 1535
9217.54 1483
9218.45 1451
9219.36 1430
9220.26 1514
9221.17 1532
9222.08 1536
9222.98 1540
9223.89 1527
9224.80 1617
9225.70 1477
9226.61 1489
9227.52 1531
9228.42 1492
9229.33 1603
9230.24 1520
9231.14 1481
9232.05 1450
9232.96 1435
9233.87 1552
9234.77 1476
9235.68 1473
9236.59 1433
9237.50 1418
9238.40 1409
9239.31 1438
9240.22 1475
9241.13 1425
9242.03 1450
9242.94 1452
9243.85 1426
9244.76 1456
9245.66 1470
9246.57 1476
9247.48 1445
9248.39 1475
9249.30 1584
9250.20 1414
9251.11 1372
9252.02 1364
9252.93 1414
9253.84 1450
9254.75 1397
9255.65 1379
9256.56 1448
9257.47 1427
9258.38 1508
9259.29 1471
9260.20 1355
9261.10 1465
9262.01 1506
9262.92 1402
9263.83 1397
9264.74 1411
9265.65 1455
9266.56 1566
9267.47 1391
9268.37 1400
9269.28 1406
9270.19 1391
9271.10 1359
9272.01 1383
9272.92 1438
9273.83 1472
9274.74 1462
9275.65 1393
9276.56 1483
9277.47 1524
9278.38 1418
9279.29 1490
9280.20 1427
9281.11 1405
9282.01 1511
9282.92 1503
9283.83 1405
9284.74 1430
9285.65 1475
9286.56 1530
9287.47 1485
9288.38 1454
9289.29 1438
9290.20 1471
9291.11 1433
9292.02 1396
9292.93 1451
9293.84 1444
9294.75 1430
9295.66 1464
9296.57 1354
9297.49 1316
9298.40 1507
9299.31 1483
9300.22 1429
9301.13 1516
9302.04 1561
9302.95 1542
9303.86 1501
9304.77 1462
9305.68 1541
9306.59 1508
9307.50 1411
9308.41 1482
9309.32 1479
9310.24 1414
9311.15 1537
9312.06 1526
9312.97 1558
9313.88 1534
9314.79 1522
9315.70 1571
9316.61 1568
9317.53 1684
9318.44 1631
9319.35 1638
9320.26 1632
9321.17 1579
9322.08 1671
9322.99 1648
9323.91 1642
9324.82 1641
9325.73 1465
9326.64 1486
9327.55 1567
9328.46 1651
9329.38 1589
9330.29 1540
9331.20 1483
9332.11 1550
9333.03 1588
9333.94 1507
9334.85 1612
9335.76 1559
9336.67 1422
9337.59 1486
9338.50 1431
9339.41 1483
9340.32 1540
9341.24 1532
9342.15 1567
9343.06 1523
9343.97 1544
9344.89 1702
9345.80 1669
9346.71 1601
9347.63 1560
9348.54 1592
9349.45 1597
9350.36 1514
9351.28 1469
9352.19 1544
9353.10 1598
9354.02 1525
9354.93 1572
9355.84 1607
9356.76 1558
9357.67 1557
9358.58 1559
9359.50 1554
9360.41 1574
9361.32 1556
9362.24 1604
9363.15 1531
9364.06 1548
9364.98 1526
9365.89 1690
9366.81 1662
9367.72 1594
9368.63 1598
9369.55 1544
9370.46 1497
9371.38 1543
9372.29 1611
9373.20 1654
9374.12 1605
9375.03 1615
9375.95 1633
9376.86 1638
9377.77 1604
9378.69 1606
9379.60 1670
9380.52 1657
9381.43 1610
9382.35 1643
9383.26 1605
9384.18 1600
9385.09 1609
9386.01 1524
9386.92 1675
9387.83 1702
9388.75 1619
9389.66 1588
9390.58 1678
9391.49 1660
9392.41 1580
9393.32 1694
9394.24 1731
9395.16 1646
9396.07 1738
9396.99 1805
9397.90 1815
9398.82 1778
9399.73 1859
9400.65 1836
9401.56 1809
9402.48 1814
9403.39 1767
9404.31 1797
9405.22 1844
9406.14 1816
9407.06 1628
9407.97 1658
9408.89 1748
9409.80 1714
9410.72 1748
9411.64 1781
9412.55 1779
9413.47 1693
9414.38 1693
9415.30 1713
9416.22 1683
9417.13 1758
9418.05 1712
9418.97 1808
9419.88 1687
9420.80 1642
9421.71 1599
9422.63 1709
9423.55 1685
9424.46 1693
9425.38 1689
9426.30 1745
9427.21 1733
9428.13 1766
9429.05 1722
9429.96 1757
9430.88 1788
9431.80 1742
9432.72 1695
9433.63 1717
9434.55 1716
9435.47 1736
9436.38 1648
9437.30 1607
9438.22 1725
9439.14 1745
9440.05 1821
9440.97 1807
9441.89 1820
9442.81 1766
9443.72 1761
9444.64 1805
9445.56 1829
9446.48 1885
9447.39 1900
9448.31 1799
9449.23 1852
9450.15 1810
9451.07 1840
9451.98 1858
9452.90 1841
9453.82 1905
9454.74 1835
9455.66 1860
9456.57 2013
9457.49 2081
9458.41 2249
9459.33 2205
9460.25 2277
9461.16 2371
9462.08 2310
9463.00 2210
9463.92 2074
9464.84 2149
9465.76 2029
9466.68 1944
9467.59 1885
9468.51 1876
9469.43 1843
9470.35 1943
9471.27 1848
9472.19 1878
9473.11 1801
9474.03 1833
9474.95 1756
9475.87 1758
9476.78 1821
9477.70 1774
9478.62 1815
9479.54 1764
9480.46 1750
9481.38 1755
9482.30 1840
9483.22 1890
9484.14 1862
9485.06 1799
9485.98 1737
9486.90 1908
9487.82 1947
9488.74 1973
9489.66 1835
9490.58 1875
9491.50 1942
9492.42 2100
9493.34 2040
9494.26 1911
9495.18 1889
9496.10 1907
9497.02 1880
9497.94 1831
9498.86 1881
9499.78 1780
9500.70 1757
9501.62 1759
9502.54 1787
9503.46 1744
9504.38 1737
9505.30 1795
9506.22 1775
9507.14 1703
9508.06 1763
9508.98 1853
9509.90 1776
9510.82 1691
9511.75 1713
9512.67 1804
9513.59 1807
9514.51 1772
9515.43 1808
9516.35 1855
9517.27 1755
9518.19 1838
9519.11 1819
9520.03 1699
9520.96 1770
9521.88 1859
9522.80 1806
9523.72 1881
9524.64 1830
9525.56 1798
9526.48 1761
9527.41 1796
9528.33 1721
9529.25 1813
9530.17 1858
9531.09 1810
9532.02 1811
9532.94 1772
9533.86 1836
9534.78 1877
9535.70 1844
9536.63 1874
9537.55 1914
9538.47 1968
9539.39 1880
9540.31 1940
9541.24 1916
9542.16 1864
9543.08 1895
9544.00 1850
9544.93 1816
9545.85 1854
9546.77 1852
9547.69 1764
9548.62 1789
9549.54 1855
9550.46 1858
9551.38 1807
9552.31 1790
9553.23 1933
9554.15 1820
9555.08 1793
9556.00 1849
9556.92 1780
9557.84 1855
9558.77 1741
9559.69 1738
9560.61 1885
9561.54 1837
9562.46 1811
9563.38 1801
9564.31 1766
9565.23 1874
9566.15 1929
9567.08 1820
9568.00 1874
9568.93 1794
9569.85 1904
9570.77 1785
9571.70 1840
9572.62 1899
9573.54 1906
9574.47 1820
9575.39 1921
9576.32 1923
9577.24 1869
9578.16 1850
9579.09 1863
9580.01 1807
9580.94 1785
9581.86 1816
9582.78 1884
9583.71 1903
9584.63 1811
9585.56 1832
9586.48 1850
9587.41 1831
9588.33 1819
9589.26 1729
9590.18 1903
9591.11 1917
9592.03 1930
9592.96 1830
9593.88 1761
9594.80 1729
9595.73 1734
9596.65 1751
9597.58 1806
9598.50 1855
9599.43 1895
9600.35 1883
9601.28 1877
9602.21 1922
9603.13 1967
9604.06 1863
9604.98 2022
9605.91 1829
9606.83 1911
9607.76 1868
9608.68 1887
9609.61 1954
9610.53 1947
9611.46 2021
9612.39 1960
9613.31 2008
9614.24 1969
9615.16 1898
9616.09 1808
9617.02 1919
9617.94 1912
9618.87 2088
9619.79 2028
9620.72 2101
9621.65 2027
9622.57 2054
9623.50 2048
9624.42 2072
9625.35 2144
9626.28 2115
9627.20 2061
9628.13 2061
9629.06 2132
9629.98 2123
9630.91 2140
9631.84 2146
9632.76 2181
9633.69 2129
9634.62 2141
9635.54 2237
9636.47 2261
9637.40 2161
9638.32 2262
9639.25 2352
9640.18 2335
9641.11 2447
9642.03 2483
9642.96 2405
9643.89 2335
9644.81 2367
9645.74 2490
9646.67 2618
9647.60 2473
9648.52 2541
9649.45 2394
9650.38 2434
9651.31 2518
9652.23 2581
9653.16 2546
9654.09 2742
9655.02 2673
9655.95 2838
9656.87 2919
9657.80 2984
9658.73 2935
9659.66 2763
9660.58 2766
9661.51 2771
9662.44 2838
9663.37 2781
9664.30 2584
9665.23 2561
9666.15 2634
9667.08 2549
9668.01 2534
9668.94 2453
9669.87 2574
9670.80 2523
9671.73 2606
9672.65 2731
9673.58 2639
9674.51 2532
9675.44 2601
9676.37 2605
9677.30 2554
9678.23 2650
9679.16 2558
9680.08 2620
9681.01 2504
9681.94 2496
9682.87 2615
9683.80 2757
9684.73 2639
9685.66 2714
9686.59 2671
9687.52 2699
9688.45 2796
9689.38 2866
9690.31 2876
9691.24 2999
9692.17 2936
9693.09 2795
9694.02 2758
9694.95 2780
9695.88 2801
9696.81 2868
9697.74 3016
9698.67 2975
9699.60 2977
9700.53 2958
9701.46 3011
9702.39 3066
9703.32 3234
9704.25 3449
9705.18 3402
9706.11 3640
9707.04 3614
9707.97 3576
9708.91 3521
9709.84 3266
9710.77 3161
9711.70 3037
9712.63 3008
9713.56 2899
9714.49 2881
9715.42 2791
9716.35 2812
9717.28 2793
9718.21 2787
9719.14 2692
9720.07 2757
9721.00 2694
9721.93 2685
9722.87 2606
9723.80 2684
9724.73 2682
9725.66 2730
9726.59 2676
9727.52 2525
9728.45 2446
9729.38 2444
9730.32 2548
9731.25 2604
9732.18 2646
9733.11 2554
9734.04 2619
9734.97 2695
9735.91 2679
9736.84 2585
9737.77 2588
9738.70 2605
9739.63 2615
9740.56 2629
9741.50 2685
9742.43 2678
9743.36 2609
9744.29 2516
9745.22 2569
9746.16 2354
9747.09 2436
9748.02 2324
9748.95 2386
9749.89 2500
9750.82 2406
9751.75 2430
9752.68 2441
9753.62 2431
9754.55 2475
9755.48 2433
9756.41 2381
9757.35 2428
9758.28 2389
9759.21 2468
9760.14 2418
9761.08 2388
9762.01 2426
9762.94 2463
9763.88 2485
9764.81 2526
9765.74 2330
9766.68 2383
9767.61 2502
9768.54 2445
9769.48 2475
9770.41 2533
9771.34 2529
9772.28 2517
9773.21 2561
9774.14 2537
9775.08 2485
9776.01 2426
9776.94 2437
9777.88 2468
9778.81 2407
9779.74 2388
9780.68 2503
9781.61 2579
9782.55 2644
9783.48 2617
9784.41 2501
9785.35 2548
9786.28 2552
9787.22 2691
9788.15 2693
9789.08 2724
9790.02 2645
9790.95 2615
9791.89 2644
9792.82 2618
9793.76 2674
9794.69 2397
9795.63 2425
9796.56 2441
9797.49 2442
9798.43 2425
9799.36 2355
9800.30 2408
9801.23 2475
9802.17 2458
9803.10 2488
9804.04 2567
9804.97 2578
9805.91 2519
9806.84 2506
9807.78 2412
9808.71 2629
9809.65 2507
9810.58 2355
9811.52 2401
9812.45 2367
9813.39 2337
9814.33 2362
9815.26 2305
9816.20 2264
9817.13 2203
9818.07 2294
9819.00 2340
9819.94 2335
9820.87 2222
9821.81 2220
9822.75 2376
9823.68 2317
9824.62 2173
9825.55 2180
9826.49 2237
9827.43 2107
9828.36 1967
9829.30 2116
9830.23 2095
9831.17 2171
9832.11 2176
9833.04 2127
9833.98 2086
9834.92 2099
9835.85 2078
9836.79 2069
9837.73 2097
9838.66 2142
9839.60 2130
9840.54 2082
9841.47 2105
9842.41 2131
9843.35 2095
9844.28 2068
9845.22 2213
9846.16 2305
9847.09 2266
9848.03 2121
9848.97 2160
9849.90 2088
9850.84 2141
9851.78 2135
9852.72 2074
9853.65 2196
9854.59 2187
9855.53 2086
9856.47 2119
9857.40 2185
9858.34 2183
9859.28 2237
9860.22 2170
9861.15 2109
9862.09 2181
9863.03 2279
9863.97 2233
9864.90 2170
9865.84 2236
9866.78 2150
9867.72 2260
9868.66 2145
9869.59 2201
9870.53 2223
9871.47 2275
9872.41 2163
9873.35 2150
9874.29 2100
9875.22 2216
9876.16 2146
9877.10 2137
9878.04 2214
9878.98 2207
9879.92 2196
9880.85 2204
9881.79 2172
9882.73 2241
9883.67 2206
9884.61 2241
9885.55 2313
9886.49 2290
9887.43 2223
9888.37 2228
9889.30 2343
9890.24 2300
9891.18 2137
9892.12 2290
9893.06 2275
9894.00 2230
9894.94 2155
9895.88 2163
9896.82 2198
9897.76 2186
9898.70 2240
9899.64 2208
9900.58 2187
9901.52 2211
9902.45 2126
9903.39 2150
9904.33 2212
9905.27 2191
9906.21 2199
9907.15 2224
9908.09 2244
9909.03 2234
9909.97 2274
9910.91 2281
9911.85 2282
9912.79 2390
9913.73 2363
9914.67 2420
9915.61 2353
9916.55 2350
9917.49 2318
9918.44 2370
9919.38 2456
9920.32 2518
9921.26 2504
9922.20 2498
9923.14 2432
9924.08 2420
9925.02 2442
9925.96 2464
9926.90 2368
9927.84 2517
9928.78 2575
9929.72 2799
9930.66 3050
9931.61 3337
9932.55 3474
9933.49 3848
9934.43 3975
9935.37 3969
9936.31 3995
9937.25 3704
9938.19 3403
9939.14 3149
9940.08 2931
9941.02 2772
9941.96 2645
9942.90 2485
9943.84 2500
9944.78 2479
9945.73 2563
9946.67 2443
9947.61 2469
9948.55 2523
9949.49 2595
9950.44 2607
9951.38 2673
9952.32 2569
9953.26 2545
9954.20 2439
9955.15 2405
9956.09 2378
9957.03 2380
9957.97 2298
9958.91 2275
9959.86 2277
9960.80 2192
9961.74 2308
9962.68 2251
9963.63 2275
9964.57 2152
9965.51 2128
9966.45 2244
9967.40 2188
9968.34 2161
9969.28 2138
9970.23 2161
9971.17 2240
9972.11 2203
9973.05 2176
9974.00 2187
9974.94 2127
9975.88 2099
9976.83 2181
9977.77 2313
9978.71 2255
9979.66 2135
9980.60 2091
9981.54 2163
9982.49 2237
9983.43 2142
9984.37 2166
9985.32 2100
9986.26 2183
9987.20 2057
9988.15 2091
9989.09 1984
9990.04 1857
9990.98 1882
9991.92 1961
9992.87 2056
9993.81 2000
9994.76 1857
9995.70 1877
9996.64 1924
9997.59 1956
9998.53 1981
9999.48 2015
10000.42 2002
10001.36 2060
10002.31 1980
10003.25 1916
10004.20 1931
10005.14 1964
10006.09 2048
10007.03 2013
10007.98 2017
10008.92 1973
10009.87 2084
10010.81 2077
10011.76 2095
10012.70 2137
10013.64 2131
10014.59 2023
10015.53 2050
10016.48 2102
10017.43 1997
10018.37 1915
10019.32 2042
10020.26 2050
10021.21 2017
10022.15 1992
10023.10 1998
10024.04 1996
10024.99 2009
10025.93 1940
10026.88 1927
10027.82 1896
10028.77 1873
10029.72 1918
10030.66 1839
10031.61 1870
10032.55 1844
10033.50 1799
10034.44 1839
10035.39 1883
10036.34 1852
10037.28 1837
10038.23 1796
10039.17 1748
10040.12 1869
10041.07 1876
10042.01 1808
10042.96 1868
10043.91 1851
10044.85 1828
10045.80 1930
10046.74 1844
10047.69 1880
10048.64 1847
10049.58 1749
10050.53 1815
10051.48 1796
10052.42 1720
10053.37 1728
10054.32 1726
10055.27 1773
10056.21 1765
10057.16 1813
10058.11 1821
10059.05 1718
10060.00 1728
10060.95 1770
10061.89 1763
10062.84 1733
10063.79 1724
10064.74 1734
10065.68 1716
10066.63 1755
10067.58 1775
10068.53 1643
10069.47 1715
10070.42 1696
10071.37 1659
10072.32 1728
10073.26 1689
10074.21 1708
10075.16 1688
10076.11 1617
10077.06 1758
10078.00 1755
10078.95 1751
10079.90 1748
10080.85 1649
10081.80 1705
10082.74 1640
10083.69 1702
10084.64 1682
10085.59 1641
10086.54 1631
10087.49 1654
10088.43 1619
10089.38 1490
10090.33 1596
10091.28 1714
10092.23 1615
10093.18 1594
10094.13 1680
10095.07 1662
10096.02 1578
10096.97 1580
10097.92 1645
10098.87 1678
10099.82 1605
10100.77 1613
10101.72 1544
10102.67 1586
10103.61 1579
10104.56 1620
10105.51 1592
10106.46 1541
10107.41 1559
10108.36 1537
10109.31 1525
10110.26 1555
10111.21 1533
10112.16 1500
10113.11 1580
10114.06 1526
10115.01 1493
10115.96 1422
10116.91 1511
10117.86 1521
10118.81 1478
10119.76 1547
10120.71 1586
10121.66 1539
10122.61 1509
10123.56 1409
10124.51 1506
10125.46 1514
10126.41 1481
10127.36 1444
10128.31 1519
10129.26 1459
10130.21 1484
10131.16 1472
10132.11 1395
10133.06 1450
10134.01 1428
10134.96 1412
10135.91 1426
10136.86 1340
10137.81 1474
10138.76 1398
10139.72 1410
10140.67 1415
10141.62 1522
10142.57 1507
10143.52 1447
10144.47 1374
10145.42 1522
10146.37 1430
10147.32 1485
10148.28 1549
10149.23 1464
10150.18 1495
10151.13 1548
10152.08 1453
10153.03 1495
10153.98 1471
10154.94 1541
10155.89 1442
10156.84 1454
10157.79 1432
10158.74 1506
10159.69 1464
10160.65 1362
10161.60 1456
10162.55 1559
10163.50 1455
10164.45 1478
10165.41 1391
10166.36 1443
10167.31 1532
10168.26 1468
10169.21 1476
10170.17 1468
10171.12 1515
10172.07 1478
10173.02 1424
10173.98 1490
10174.93 1472
10175.88 1548
10176.83 1512
10177.79 1438
10178.74 1365
10179.69 1473
10180.64 1446
10181.60 1419
10182.55 1559
10183.50 1564
10184.46 1439
10185.41 1493
10186.36 1504
10187.32 1461
10188.27 1456
10189.22 1464
10190.18 1430
10191.13 1371
10192.08 1422
10193.03 1437
10193.99 1451
10194.94 1491
10195.90 1458
10196.85 1596
10197.80 1543
10198.76 1569
10199.71 1534
10200.66 1476
10201.62 1501
10202.57 1509
10203.52 1565
10204.48 1453
10205.43 1516
10206.39 1522
10207.34 1524
10208.29 1570
10209.25 1527
10210.20 1587
10211.16 1522
10212.11 1599
10213.07 1603
10214.02 1669
10214.97 1579
10215.93 1590
10216.88 1638
10217.84 1652
10218.79 1585
10219.75 1607
10220.70 1618
10221.66 1587
10222.61 1510
10223.57 1544
10224.52 1534
10225.48 1570
10226.43 1500
10227.39 1485
10228.34 1567
10229.30 1550
10230.25 1474
10231.21 1470
10232.16 1448
10233.12 1458
10234.07 1510
10235.03 1529
10235.98 1516
10236.94 1517
10237.89 1460
10238.85 1539
10239.80 1543
10240.76 1516
10241.72 1496
10242.67 1460
10243.63 1532
10244.58 1579
10245.54 1554
10246.49 1452
10247.45 1485
10248.41 1487
10249.36 1543
10250.32 1493
10251.27 1441
10252.23 1435
10253.19 1396
10254.14 1409
10255.10 1408
10256.06 1462
10257.01 1493
10257.97 1502
10258.92 1418
10259.88 1469
10260.84 1492
10261.79 1492
10262.75 1424
10263.71 1399
10264.66 1445
10265.62 1413
10266.58 1386
10267.53 1406
10268.49 1481
10269.45 1423
10270.41 1382
10271.36 1408
10272.32 1398
10273.28 1376
10274.23 1410
10275.19 1403
10276.15 1314
10277.11 1299
10278.06 1287
10279.02 1289
10279.98 1384
10280.94 1303
10281.89 1377
10282.85 1357
10283.81 1381
10284.77 1356
10285.72 1292
10286.68 1305
10287.64 1395
10288.60 1410
10289.55 1364
10290.51 1370
10291.47 1403
10292.43 1379
10293.39 1315
10294.34 1266
10295.30 1255
10296.26 1324
10297.22 1355
10298.18 1370
10299.14 1336
10300.09 1343
10301.05 1283
10302.01 1361
10302.97 1350
10303.93 1362
10304.89 1373
10305.85 1436
10306.80 1404
10307.76 1369
10308.72 1309
10309.68 1291
10310.64 1346
10311.60 1258
10312.56 1298
10313.52 1346
10314.47 1239
10315.43 1202
10316.39 1243
10317.35 1267
10318.31 1400
10319.27 1302
10320.23 1307
10321.19 1329
10322.15 1304
10323.11 1289
10324.07 1312
10325.03 1304
10325.99 1307
10326.95 1379
10327.91 1293
10328.87 1228
10329.83 1309
10330.79 1330
10331.75 1333
10332.71 1240
10333.67 1257
10334.63 1284
10335.59 1220
10336.55 1237
10337.51 1322
10338.47 1271
10339.43 1250
10340.39 1341
10341.35 1270
10342.31 1245
10343.27 1233
10344.23 1277
10345.19 1293
10346.15 1250
10347.11 1278
10348.07 1309
10349.03 1307
10349.99 1311
10350.95 1275
10351.91 1278
10352.87 1239
10353.83 1229
10354.79 1308
10355.76 1329
10356.72 1271
10357.68 1254
10358.64 1198
10359.60 1235
10360.56 1223
10361.52 1265
10362.48 1196
10363.45 1239
10364.41 1282
10365.37 1230
10366.33 1292
10367.29 1297
10368.25 1288
10369.21 1299
10370.18 1312
10371.14 1288
10372.10 1336
10373.06 1300
10374.02 1364
10374.98 1329
10375.95 1333
10376.91 1267
10377.87 1297
10378.83 1210
10379.79 1284
10380.76 1300
10381.72 1227
10382.68 1303
10383.64 1302
10384.61 1242
10385.57 1247
10386.53 1316
10387.49 1250
10388.46 1301
10389.42 1335
10390.38 1304
10391.34 1246
10392.31 1317
10393.27 1290
10394.23 1310
10395.19 1207
10396.16 1263
10397.12 1276
10398.08 1326
10399.05 1296
10400.01 1283
10400.97 1351
10401.93 1281
10402.90 1330
10403.86 1421
10404.82 1398
10405.79 1274
10406.75 1405
10407.71 1359
10408.68 1302
10409.64 1323
10410.60 1299
10411.57 1245
10412.53 1305
10413.50 1374
10414.46 1237
10415.42 1335
10416.39 1366
10417.35 1354
10418.31 1346
10419.28 1363
10420.24 1411
10421.21 1445
10422.17 1517
10423.13 1670
10424.10 1633
10425.06 1726
10426.03 1792
10426.99 1791
10427.96 1746
10428.92 1699
10429.88 1713
10430.85 1620
10431.81 1498
10432.78 1422
10433.74 1444
10434.71 1452
10435.67 1378
10436.64 1359
10437.60 1353
10438.57 1446
10439.53 1367
10440.50 1356
10441.46 1341
10442.43 1297
10443.39 1295
10444.36 1324
10445.32 1314
10446.29 1247
10447.25 1275
10448.22 1317
10449.18 1256
10450.15 1244
10451.11 1281
10452.08 1329
10453.04 1365
10454.01 1248
10454.97 1298
10455.94 1259
10456.91 1234
10457.87 1220
10458.84 1317
10459.80 1322
10460.77 1347
10461.73 1347
10462.70 1356
10463.67 1374
10464.63 1227
10465.60 1192
10466.56 1255
10467.53 1233
10468.50 1225
10469.46 1315
10470.43 1226
10471.40 1272
10472.36 1257
10473.33 1196
10474.30 1265
10475.26 1247
10476.23 1204
10477.19 1247
10478.16 1188
10479.13 1227
10480.09 1256
10481.06 1236
10482.03 1196
10483.00 1192
10483.96 1179
10484.93 1255
10485.90 1254
10486.86 1243
10487.83 1230
10488.80 1218
10489.76 1285
10490.73 1205
10491.70 1144
10492.67 1233
10493.63 1231
10494.60 1236
10495.57 1171
10496.54 1223
10497.50 1228
10498.47 1190
10499.44 1271
10500.41 1234
10501.37 1174
10502.34 1269
10503.31 1295
10504.28 1239
10505.25 1258
10506.21 1283
10507.18 1308
10508.15 1247
10509.12 1224
10510.09 1292
10511.05 1213
10512.02 1216
10512.99 1201
10513.96 1221
10514.93 1220
10515.90 1199
10516.86 1226
10517.83 1229
10518.80 1284
10519.77 1284
10520.74 1272
10521.71 1264
10522.68 1192
10523.64 1173
10524.61 1227
10525.58 1179
10526.55 1195
10527.52 1209
10528.49 1176
10529.46 1238
10530.43 1153
10531.40 1210
10532.36 1228
10533.33 1258
10534.30 1178
10535.27 1158
10536.24 1207
10537.21 1223
10538.18 1176
10539.15 1198
10540.12 1231
10541.09 1218
10542.06 1203
10543.03 1183
10544.00 1255
10544.97 1289
10545.94 1244
10546.91 1213
10547.88 1184
10548.85 1198
10549.82 1212
10550.79 1162
10551.76 1174
10552.73 1212
10553.70 1093
10554.67 1174
10555.64 1146
10556.61 1221
10557.58 1133
10558.55 1136
10559.52 1213
10560.49 1265
10561.46 1231
10562.43 1266
10563.40 1199
10564.37 1195
10565.34 1206
10566.31 1240
10567.28 1304
10568.25 1370
10569.23 1324
10570.20 1291
10571.17 1280
10572.14 1327
10573.11 1289
10574.08 1233
10575.05 1179
10576.02 1233
10576.99 1214
10577.96 1266
10578.94 1204
10579.91 1180
10580.88 1140
10581.85 1191
10582.82 1251
10583.79 1147
10584.76 1176
10585.74 1230
10586.71 1205
10587.68 1158
10588.65 1172
10589.62 1144
10590.60 1188
10591.57 1201
10592.54 1231
10593.51 1189
10594.48 1177
10595.45 1150
10596.43 1080
10597.40 1126
10598.37 1182
10599.34 1184
10600.32 1153
10601.29 1123
10602.26 1193
10603.23 1221
10604.21 1160
10605.18 1129
10606.15 1100
10607.12 1132
10608.10 1273
10609.07 1169
10610.04 1153
10611.01 1150
10611.99 1094
10612.96 1142
10613.93 1125
10614.91 1032
10615.88 1136
10616.85 1153
10617.82 1173
10618.80 1132
10619.77 1127
10620.74 1214
10621.72 1140
10622.69 1152
10623.66 1128
10624.64 1174
10625.61 1221
10626.58 1112
10627.56 1111
10628.53 1188
10629.51 1231
10630.48 1114
10631.45 1140
10632.43 1173
10633.40 1150
10634.37 1153
10635.35 1203
10636.32 1126
10637.30 1138
10638.27 1131
10639.24 1249
10640.22 1199
10641.19 1113
10642.17 1178
10643.14 1204
10644.11 1213
10645.09 1184
10646.06 1180
10647.04 1121
10648.01 1106
10648.99 1135
10649.96 1175
10650.94 1207
10651.91 1196
10652.89 1082
10653.86 1064
10654.83 1148
10655.81 1167
10656.78 1084
10657.76 1153
10658.73 1200
10659.71 1144
10660.68 1092
10661.66 1005
10662.63 1066
10663.61 1155
10664.59 1063
10665.56 1053
10666.54 1084
10667.51 1081
10668.49 1109
10669.46 1104
10670.44 1113
10671.41 1096
10672.39 1084
10673.36 1108
10674.34 1196
10675.32 1111
10676.29 1100
10677.27 1068
10678.24 1098
10679.22 1082
10680.19 1028
10681.17 1161
10682.15 1132
10683.12 1113
10684.10 993
10685.08 1052
10686.05 1113
10687.03 1109
10688.00 1092
10688.98 1037
10689.96 1079
10690.93 1092
10691.91 1030
10692.89 1103
10693.86 1061
10694.84 1073
10695.82 1098
10696.79 1050
10697.77 1001
10698.75 1064
10699.72 1032
10700.70 1034
10701.68 1067
10702.65 1028
10703.63 1041
10704.61 1057
10705.59 1073
10706.56 983
10707.54 1042
10708.52 1139
10709.49 1163
10710.47 1147
10711.45 1070
10712.43 1139
10713.40 1094
10714.38 1045
10715.36 1023
10716.34 1024
10717.31 1084
10718.29 1060
10719.27 1104
10720.25 1067
10721.22 1062
10722.20 1018
10723.18 1082
10724.16 1079
10725.14 1105
10726.11 1066
10727.09 1087
10728.07 1059
10729.05 1061
10730.03 1062
10731.01 1089
10731.98 1024
10732.96 1029
10733.94 1045
10734.92 1058
10735.90 1108
10736.88 1074
10737.85 1060
10738.83 1056
10739.81 997
10740.79 982
10741.77 986
10742.75 1047
10743.73 1033
10744.71 1014
10745.69 1121
10746.66 988
10747.64 1000
10748.62 1032
10749.60 1029
10750.58 1037
10751.56 1004
10752.54 1009
10753.52 1081
10754.50 1007
10755.48 937
10756.46 1019
10757.44 1098
10758.42 1044
10759.39 1069
10760.37 1087
10761.35 1091
10762.33 1075
10763.31 1077
10764.29 1057
10765.27 1039
10766.25 1030
10767.23 1078
10768.21 1114
10769.19 1028
10770.17 1048
10771.15 1064
10772.13 1078
10773.11 1061
10774.09 1024
10775.07 996
10776.05 1024
10777.03 1043
10778.02 1070
10779.00 1104
10779.98 1048
10780.96 1075
10781.94 1016
10782.92 1088
10783.90 1075
10784.88 1060
10785.86 1020
10786.84 1009
10787.82 1079
10788.80 1161
10789.78 1080
10790.76 1040
10791.75 1029
10792.73 1069
10793.71 1119
10794.69 1050
10795.67 1054
10796.65 1052
10797.63 952
10798.61 1042
10799.60 1007
10800.58 1078
10801.56 1128
10802.54 1077
10803.52 1044
10804.50 1062
10805.49 1016
10806.47 1028
10807.45 1090
10808.43 1069
10809.41 1024
10810.39 1046
10811.38 1073
10812.36 1022
10813.34 1070
10814.32 1071
10815.30 1097
10816.29 1104
10817.27 1049
10818.25 1045
10819.23 1062
10820.22 1201
10821.20 1103
10822.18 1111
10823.16 1085
10824.15 1047
10825.13 1099
10826.11 1083
10827.09 1039
10828.08 1083
10829.06 1035
10830.04 1099
10831.02 1017
10832.01 1103
10832.99 1061
10833.97 1021
10834.96 1064
10835.94 1036
10836.92 1080
10837.91 1076
10838.89 1099
10839.87 1184
10840.85 1193
10841.84 1105
10842.82 1069
10843.81 1086
10844.79 1113
10845.77 1112
10846.76 1101
10847.74 1107
10848.72 1085
10849.71 1117
10850.69 1126
10851.67 1125
10852.66 1100
10853.64 1091
10854.63 1170
10855.61 1143
10856.59 1162
10857.58 1176
10858.56 1166
10859.55 1131
10860.53 1097
10861.51 1149
10862.50 1193
10863.48 1207
10864.47 1109
10865.45 1155
10866.44 1186
10867.42 1198
10868.41 1166
10869.39 1142
10870.37 1177
10871.36 1132
10872.34 1187
10873.33 1185
10874.31 1191
10875.30 1148
10876.28 1170
10877.27 1283
10878.25 1183
10879.24 1159
10880.22 1243
10881.21 1256
10882.19 1198
10883.18 1219
10884.16 1257
10885.15 1244
10886.13 1279
10887.12 1199
10888.11 1208
10889.09 1250
10890.08 1227
10891.06 1180
10892.05 1209
10893.03 1245
10894.02 1252
10895.00 1206
10895.99 1252
10896.98 1346
10897.96 1227
10898.95 1338
10899.93 1260
10900.92 1271
10901.91 1255
10902.89 1198
10903.88 1225
10904.86 1350
10905.85 1307
10906.84 1230
10907.82 1326
10908.81 1354
10909.80 1252
10910.78 1250
10911.77 1346
10912.76 1297
10913.74 1341
10914.73 1422
10915.72 1345
10916.70 1365
10917.69 1367
10918.68 1422
10919.66 1421
10920.65 1445
10921.64 1387
10922.62 1326
10923.61 1362
10924.60 1422
10925.58 1461
10926.57 1395
10927.56 1387
10928.55 1530
10929.53 1432
10930.52 1446
10931.51 1459
10932.50 1487
10933.48 1414
10934.47 1525
10935.46 1517
10936.45 1474
10937.43 1459
10938.42 1488
10939.41 1499
10940.40 1494
10941.38 1499
10942.37 1483
10943.36 1474
10944.35 1518
10945.34 1426
10946.32 1516
10947.31 1587
10948.30 1609
10949.29 1588
10950.28 1540
10951.27 1578
10952.25 1635
10953.24 1532
10954.23 1583
10955.22 1504
10956.21 1554
10957.20 1670
10958.18 1758
10959.17 1674
10960.16 1645
10961.15 1583
10962.14 1670
10963.13 1814
10964.12 1759
10965.11 1827
10966.10 1936
10967.08 1845
10968.07 1769
10969.06 1815
10970.05 1930
10971.04 1787
10972.03 1796
10973.02 1817
10974.01 1785
10975.00 1640
10975.99 1720
10976.98 1727
10977.97 1753
10978.96 1671
10979.95 1793
10980.94 1727
10981.92 1744
10982.91 1729
10983.90 1669
10984.89 1787
10985.88 1789
10986.87 1751
10987.86 1789
10988.85 1830
10989.84 1878
10990.83 1835
10991.82 1814
10992.81 1727
10993.80 1698
10994.79 1681
10995.78 1720
10996.78 1748
10997.77 1743
10998.76 1743
10999.75 1881
11000.74 1771
11001.73 1922
11002.72 2071
11003.71 2048
11004.70 2183
11005.69 2283
11006.68 2396
11007.67 2267
11008.66 2285
11009.65 2315
11010.64 2344
11011.64 2141
11012.63 1999
11013.62 1894
11014.61 1863
11015.60 1944
11016.59 1842
11017.58 1707
11018.57 1750
11019.57 1746
11020.56 1709
11021.55 1726
11022.54 1737
11023.53 1746
11024.52 1751
11025.51 1666
11026.51 1647
11027.50 1654
11028.49 1606
11029.48 1629
11030.47 1720
11031.47 1605
11032.46 1634
11033.45 1569
11034.44 1512
11035.43 1602
11036.43 1641
11037.42 1517
11038.41 1619
11039.40 1569
11040.39 1524
11041.39 1511
11042.38 1517
11043.37 1549
11044.36 1517
11045.36 1471
11046.35 1468
11047.34 1525
11048.34 1457
11049.33 1505
11050.32 1560
11051.31 1559
11052.31 1444
11053.30 1519
11054.29 1511
11055.29 1390
11056.28 1414
11057.27 1428
11058.26 1402
11059.26 1507
11060.25 1398
11061.24 1384
11062.24 1455
11063.23 1395
11064.22 1432
11065.22 1430
11066.21 1396
11067.20 1416
11068.20 1405
11069.19 1421
11070.19 1376
11071.18 1409
11072.17 1375
11073.17 1418
11074.16 1436
11075.15 1508
11076.15 1518
11077.14 1401
11078.14 1375
11079.13 1387
11080.12 1435
11081.12 1431
11082.11 1426
11083.11 1427
11084.10 1414
11085.10 1361
11086.09 1380
11087.08 1405
11088.08 1429
11089.07 1422
11090.07 1433
11091.06 1349
11092.06 1370
11093.05 1324
11094.05 1398
11095.04 1382
11096.04 1384
11097.03 1396
11098.03 1358
11099.02 1425
11100.02 1361
11101.01 1293
11102.01 1362
11103.00 1341
11104.00 1307
11104.99 1310
11105.99 1351
11106.98 1449
11107.98 1418
11108.97 1328
11109.97 1357
11110.96 1321
11111.96 1432
11112.95 1394
11113.95 1370
11114.95 1325
11115.94 1323
11116.94 1430
11117.93 1263
11118.93 1313
11119.93 1409
11120.92 1326
11121.92 1343
11122.91 1324
11123.91 1342
11124.91 1299
11125.90 1217
11126.90 1329
11127.89 1338
11128.89 1336
11129.89 1335
11130.88 1370
11131.88 1362
11132.88 1378
11133.87 1377
11134.87 1433
11135.87 1395
11136.86 1409
11137.86 1391
11138.86 1357
11139.85 1351
11140.85 1311
11141.85 1346
11142.84 1345
11143.84 1381
11144.84 1393
11145.83 1315
11146.83 1241
11147.83 1326
11148.83 1330
11149.82 1372
11150.82 1399
11151.82 1350
11152.82 1330
11153.81 1428
11154.81 1331
11155.81 1306
11156.80 1268
11157.80 1361
11158.80 1301
11159.80 1286
11160.80 1278
11161.79 1303
11162.79 1229
11163.79 1255
11164.79 1303
11165.78 1268
11166.78 1340
11167.78 1356
11168.78 1189
11169.78 1300
11170.78 1245
11171.77 1260
11172.77 1300
11173.77 1258
11174.77 1230
11175.77 1199
11176.77 1325
11177.76 1250
11178.76 1202
11179.76 1193
11180.76 1138
11181.76 1188
11182.76 1228
11183.76 1140
11184.75 1221
11185.75 1205
11186.75 1210
11187.75 1242
11188.75 1205
11189.75 1235
11190.75 1203
11191.75 1249
11192.75 1208
11193.75 1160
11194.75 1197
11195.74 1220
11196.74 1181
11197.74 1171
11198.74 1207
11199.74 1238
11200.74 1232
11201.74 1287
11202.74 1158
11203.74 1123
11204.74 1172
11205.74 1173
11206.74 1170
11207.74 1135
11208.74 1145
11209.74 1170
11210.74 1235
11211.74 1209
11212.74 1202
11213.74 1148
11214.74 1197
11215.74 1184
11216.74 1163
11217.74 1197
11218.74 1122
11219.74 1150
11220.74 1165
11221.74 1146
11222.74 1268
11223.74 1261
11224.74 1136
11225.74 1202
11226.74 1197
11227.75 1186
11228.75 1194
11229.75 1193
11230.75 1179
11231.75 1199
11232.75 1201
11233.75 1223
11234.75 1134
11235.75 1181
11236.75 1128
11237.76 1146
11238.76 1186
11239.76 1161
11240.76 1176
11241.76 1188
11242.76 1180
11243.76 1212
11244.76 1178
11245.77 1158
11246.77 1135
11247.77 1182
11248.77 1178
11249.77 1149
11250.77 1110
11251.78 1161
11252.78 1122
11253.78 1202
11254.78 1183
11255.78 1207
11256.79 1243
11257.79 1139
11258.79 1187
11259.79 1161
11260.79 1140
11261.80 1065
11262.80 1128
11263.80 1094
11264.80 1130
11265.81 1132
11266.81 1168
11267.81 1173
11268.81 1120
11269.82 1140
11270.82 1117
11271.82 1198
11272.82 1133
11273.83 1177
11274.83 1217
11275.83 1119
11276.84 1125
11277.84 1126
11278.84 1172
11279.85 1209
11280.85 1165
11281.85 1163
11282.85 1131
11283.86 1169
11284.86 1185
11285.86 1268
11286.87 1196
11287.87 1094
11288.87 1117
11289.88 1203
11290.88 1149
11291.89 1190
11292.89 1211
11293.89 1219
11294.90 1124
11295.90 1089
11296.90 1152
11297.91 1099
11298.91 1080
11299.92 1098
11300.92 1108
11301.92 1176
11302.93 1144
11303.93 1183
11304.94 1131
11305.94 1069
11306.94 1150
11307.95 1134
11308.95 1196
11309.96 1234
11310.96 1145
11311.97 1069
11312.97 1108
11313.98 1134
11314.98 1157
11315.98 1175
11316.99 1108
11317.99 1106
11319.00 1169
11320.00 1144
11321.01 1167
11322.01 1145
11323.02 1133
11324.02 1150
11325.03 1210
11326.03 1152
11327.04 1145
11328.04 1059
11329.05 1100
11330.05 1127
11331.06 1117
11332.07 1048
11333.07 1037
11334.08 1083
11335.08 1146
11336.09 1121
11337.09 1114
11338.10 1109
11339.10 1044
11340.11 1066
11341.12 1094
11342.12 1087
11343.13 1109
11344.13 1061
11345.14 1033
11346.15 1022
11347.15 1004
11348.16 1095
11349.16 1070
11350.17 1019
11351.18 1109
11352.18 1053
11353.19 1069
11354.20 1127
11355.20 1078
11356.21 1166
11357.21 1096
11358.22 1053
11359.23 1076
11360.23 1073
11361.24 1181
11362.25 1081
11363.25 1083
11364.26 1053
11365.27 1069
11366.28 1101
11367.28 1032
11368.29 1041
11369.30 1051
11370.30 1036
11371.31 1087
11372.32 1036
11373.32 1078
11374.33 1076
11375.34 1135
11376.35 1120
11377.35 1086
11378.36 1067
11379.37 983
11380.38 1067
11381.38 1108
11382.39 1111
11383.40 1071
11384.41 1085
11385.41 1137
11386.42 1071
11387.43 1034
11388.44 1018
11389.45 1087
11390.45 1127
11391.46 1069
11392.47 1071
11393.48 1083
11394.49 1068
11395.49 1037
11396.50 986
11397.51 1001
11398.52 1051
11399.53 1066
11400.54 1020
11401.55 1019
11402.55 1036
11403.56 1068
11404.57 1097
11405.58 1035
11406.59 1074
11407.60 1077
11408.61 1051
11409.61 987
11410.62 993
11411.63 1067
11412.64 1022
11413.65 1096
11414.66 1086
11415.67 1041
11416.68 1079
11417.69 1034
11418.70 1038
11419.71 1071
11420.71 1084
11421.72 1052
11422.73 1078
11423.74 1067
11424.75 1014
11425.76 1073
11426.77 1018
11427.78 1079
11428.79 1057
11429.80 1044
11430.81 1106
11431.82 1113
11432.83 1030
11433.84 1069
11434.85 1008
11435.86 1056
11436.87 1016
11437.88 983
11438.89 959
11439.90 1035
11440.91 1055
11441.92 1041
11442.93 1031
11443.94 1053
11444.95 1080
11445.96 1108
11446.97 1151
11447.98 1113
11448.99 1101
11450.00 1132
11451.01 1116
11452.03 1116
11453.04 1048
11454.05 1048
11455.06 1053
11456.07 1094
11457.08 1065
11458.09 1121
11459.10 1042
11460.11 1066
11461.12 1086
11462.14 1098
11463.15 1035
11464.16 1067
11465.17 1080
11466.18 1173
11467.19 1078
11468.20 1136
11469.21 1107
11470.23 1098
11471.24 1129
11472.25 1167
11473.26 1177
11474.27 1131
11475.28 1172
11476.30 1123
11477.31 1119
11478.32 1087
11479.33 1110
11480.34 1151
11481.36 1127
11482.37 1117
11483.38 1134
11484.39 1123
11485.40 1181
11486.42 1160
11487.43 1151
11488.44 1150
11489.45 1129
11490.47 1076
11491.48 1105
11492.49 1182
11493.50 1239
11494.52 1182
11495.53 1098
11496.54 1178
11497.55 1128
11498.57 1178
11499.58 1177
11500.59 1161
11501.61 1184
11502.62 1181
11503.63 1230
11504.64 1176
11505.66 1257
11506.67 1157
11507.68 1125
11508.70 1175
11509.71 1124
11510.72 1194
11511.74 1173
11512.75 1147
11513.76 1154
11514.78 1242
11515.79 1265
11516.80 1183
11517.82 1146
11518.83 1145
11519.84 1246
11520.86 1261
11521.87 1144
11522.89 1226
11523.90 1205
11524.91 1216
11525.93 1229
11526.94 1255
11527.96 1278
11528.97 1189
11529.98 1179
11531.00 1119
11532.01 1225
11533.03 1305
11534.04 1223
11535.06 1230
11536.07 1248
11537.08 1266
11538.10 1319
11539.11 1337
11540.13 1278
11541.14 1285
11542.16 1282
11543.17 1265
11544.19 1296
11545.20 1250
11546.22 1297
11547.23 1287
11548.25 1335
11549.26 1291
11550.28 1361
11551.29 1279
11552.31 1308
11553.32 1424
11554.34 1441
11555.35 1342
11556.37 1344
11557.38 1334
11558.40 1378
11559.41 1341
11560.43 1372
11561.45 1316
11562.46 1376
11563.48 1410
11564.49 1348
11565.51 1424
11566.52 1419
11567.54 1434
11568.56 1485
11569.57 1408
11570.59 1423
11571.60 1390
11572.62 1412
11573.64 1483
11574.65 1505
11575.67 1463
11576.68 1463
11577.70 1489
11578.72 1455
11579.73 1547
11580.75 1555
11581.77 1560
11582.78 1546
11583.80 1572
11584.82 1553
11585.83 1476
11586.85 1559
11587.87 1517
11588.88 1595
11589.90 1562
11590.92 1587
11591.93 1629
11592.95 1672
11593.97 1637
11594.98 1708
11596.00 1718
11597.02 1692
11598.03 1749
11599.05 1743
11600.07 1780
11601.09 1763
11602.10 1655
11603.12 1776
11604.14 1831
11605.16 1914
11606.17 1866
11607.19 1981
11608.21 2017
11609.23 2010
11610.24 2119
11611.26 2077
11612.28 2117
11613.30 2125
11614.32 2160
11615.33 2053
11616.35 1992
11617.37 2079
11618.39 2089
11619.41 2121
11620.42 2129
11621.44 2061
11622.46 2112
11623.48 2185
11624.50 2191
11625.51 2078
11626.53 2180
11627.55 2244
11628.57 2208
11629.59 2210
11630.61 2202
11631.63 2328
11632.64 2309
11633.66 2367
11634.68 2588
11635.70 2600
11636.72 2761
11637.74 2982
11638.76 3147
11639.78 3329
11640.80 3402
11641.81 3650
11642.83 3686
11643.85 3485
11644.87 3225
11645.89 3168
11646.91 2915
11647.93 2656
11648.95 2520
11649.97 2462
11650.99 2444
11652.01 2361
11653.03 2216
11654.05 2083
11655.07 2168
11656.09 2178
11657.11 2113
11658.13 2106
11659.15 2066
11660.17 1978
11661.19 1987
11662.21 2051
11663.23 1839
11664.25 1821
11665.27 1790
11666.29 1818
11667.31 1824
11668.33 1898
11669.35 1829
11670.37 1795
11671.39 1752
11672.41 1743
11673.43 1793
11674.45 1714
11675.47 1638
11676.49 1708
11677.51 1668
11678.53 1784
11679.55 1743
11680.57 1755
11681.59 1835
11682.61 1694
11683.64 1677
11684.66 1663
11685.68 1657
11686.70 1663
11687.72 1666
11688.74 1560
11689.76 1551
11690.78 1568
11691.80 1554
11692.83 1527
11693.85 1505
11694.87 1527
11695.89 1532
11696.91 1643
11697.93 1583
11698.95 1537
11699.98 1574
11701.00 1535
11702.02 1585
11703.04 1532
11704.06 1530
11705.08 1618
11706.11 1618
11707.13 1572
11708.15 1550
11709.17 1576
11710.19 1558
11711.22 1576
11712.24 1650
11713.26 1594
11714.28 1586
11715.31 1653
11716.33 1611
11717.35 1657
11718.37 1694
11719.40 1624
11720.42 1635
11721.44 1646
11722.46 1679
11723.49 1688
11724.51 1583
11725.53 1602
11726.55 1570
11727.58 1624
11728.60 1613
11729.62 1606
11730.65 1597
11731.67 1566
11732.69 1623
11733.71 1628
11734.74 1627
11735.76 1561
11736.78 1556
11737.81 1597
11738.83 1609
11739.85 1566
11740.88 1694
11741.90 1650
11742.92 1557
11743.95 1590
11744.97 1568
11746.00 1522
11747.02 1483
11748.04 1564
11749.07 1559
11750.09 1550
11751.11 1520
11752.14 1452
11753.16 1554
11754.19 1542
11755.21 1512
11756.23 1538
11757.26 1531
11758.28 1443
11759.31 1446
11760.33 1483
11761.36 1497
11762.38 1419
11763.40 1399
11764.43 1514
11765.45 1457
11766.48 1413
11767.50 1446
11768.53 1471
11769.55 1455
11770.58 1461
11771.60 1393
11772.63 1336
11773.65 1309
11774.68 1429
11775.70 1334
11776.73 1285
11777.75 1392
11778.78 1384
11779.80 1303
11780.83 1321
11781.85 1280
11782.88 1306
11783.90 1328
11784.93 1404
11785.95 1354
11786.98 1381
11788.00 1298
11789.03 1350
11790.05 1333
11791.08 1283
11792.11 1254
11793.13 1311
11794.16 1284
11795.18 1334
11796.21 1280
11797.23 1334
11798.26 1354
11799.29 1330
11800.31 1278
11801.34 1273
11802.36 1284
11803.39 1352
11804.42 1298
11805.44 1352
11806.47 1313
11807.50 1273
11808.52 1241
11809.55 1324
11810.57 1228
11811.60 1336
11812.63 1390
11813.65 1326
11814.68 1327
11815.71 1321
11816.73 1253
11817.76 1222
11818.79 1286
11819.81 1243
11820.84 1250
11821.87 1312
11822.90 1267
11823.92 1212
11824.95 1226
11825.98 1274
11827.00 1302
11828.03 1239
11829.06 1234
11830.09 1201
11831.11 1239
11832.14 1318
11833.17 1281
11834.20 1242
11835.22 1205
11836.25 1265
11837.28 1311
11838.31 1240
11839.33 1168
11840.36 1240
11841.39 1220
11842.42 1241
11843.45 1239
11844.47 1216
11845.50 1257
11846.53 1283
11847.56 1287
11848.59 1273
11849.61 1240
11850.64 1194
11851.67 1201
11852.70 1199
11853.73 1181
11854.75 1196
11855.78 1284
11856.81 1271
11857.84 1206
11858.87 1135
11859.90 1228
11860.93 1208
11861.95 1266
11862.98 1239
11864.01 1235
11865.04 1261
11866.07 1229
11867.10 1242
11868.13 1226
11869.16 1281
11870.19 1272
11871.21 1240
11872.24 1143
11873.27 1258
11874.30 1183
11875.33 1283
11876.36 1249
11877.39 1265
11878.42 1250
11879.45 1230
11880.48 1275
11881.51 1255
11882.54 1296
11883.57 1223
11884.60 1262
11885.63 1280
11886.66 1218
11887.69 1296
11888.72 1303
11889.75 1262
11890.78 1346
11891.81 1299
11892.84 1286
11893.87 1284
11894.90 1178
11895.93 1213
11896.96 1270
11897.99 1303
11899.02 1309
11900.05 1327
11901.08 1287
11902.11 1314
11903.14 1326
11904.17 1308
11905.20 1359
11906.23 1307
11907.26 1296
11908.29 1442
11909.32 1376
11910.35 1367
11911.38 1366
11912.42 1271
11913.45 1362
11914.48 1355
11915.51 1361
11916.54 1320
11917.57 1322
11918.60 1305
11919.63 1413
11920.66 1344
11921.70 1359
11922.73 1376
11923.76 1302
11924.79 1319
11925.82 1368
11926.85 1391
11927.88 1422
11928.92 1331
11929.95 1287
11930.98 1340
11932.01 1367
11933.04 1376
11934.07 1386
11935.11 1388
11936.14 1483
11937.17 1450
11938.20 1462
11939.23 1568
11940.27 1530
11941.30 1508
11942.33 1454
11943.36 1509
11944.40 1418
11945.43 1446
11946.46 1444
11947.49 1453
11948.53 1375
11949.56 1383
11950.59 1402
11951.62 1328
11952.66 1379
11953.69 1326
11954.72 1384
11955.75 1370
11956.79 1327
11957.82 1318
11958.85 1221
11959.88 1206
11960.92 1218
11961.95 1271
11962.98 1269
11964.02 1315
11965.05 1290
11966.08 1350
11967.12 1337
11968.15 1338
11969.18 1206
11970.22 1210
11971.25 1256
11972.28 1296
11973.32 1205
11974.35 1181
11975.38 1237
11976.42 1219
11977.45 1247
11978.49 1214
11979.52 1245
11980.55 1239
11981.59 1216
11982.62 1235
11983.66 1248
11984.69 1168
11985.72 1221
11986.76 1214
11987.79 1216
11988.83 1224
11989.86 1144
11990.89 1201
11991.93 1183
11992.96 1211
11994.00 1189
11995.03 1176
11996.07 1243
11997.10 1184
11998.14 1220
11999.17 1171
12000.20 1190
12001.24 1210
12002.27 1142
12003.31 1127
12004.34 1169
12005.38 1221
12006.41 1176
12007.45 1145
12008.48 1161
12009.52 1179
12010.55 1286
12011.59 1117
12012.62 1166
12013.66 1177
12014.70 1184
12015.73 1240
12016.77 1271
12017.80 1256
12018.84 1283
12019.87 1309
12020.91 1219
12021.94 1155
12022.98 1269
12024.02 1259
12025.05 1287
12026.09 1253
12027.12 1221
12028.16 1250
12029.19 1233
12030.23 1182
12031.27 1234
12032.30 1236
12033.34 1239
12034.37 1220
12035.41 1218
12036.45 1240
12037.48 1216
12038.52 1187
12039.56 1168
12040.59 1168
12041.63 1221
12042.67 1197
12043.70 1147
12044.74 1137
12045.78 1196
12046.81 1150
12047.85 1163
12048.89 1179
12049.92 1296
12050.96 1289
12052.00 1163
12053.03 1208
12054.07 1170
12055.11 1162
12056.14 1202
12057.18 1208
12058.22 1201
12059.26 1148
12060.29 1153
12061.33 1098
12062.37 1163
12063.41 1154
12064.44 1150
12065.48 1137
12066.52 1141
12067.56 1133
12068.59 1187
12069.63 1172
12070.67 1157
12071.71 1144
12072.74 1163
12073.78 1204
12074.82 1106
12075.86 1105
12076.90 1147
12077.93 1091
12078.97 1209
12080.01 1176
12081.05 1176
12082.09 1212
12083.13 1156
12084.16 1111
12085.20 1141
12086.24 1147
12087.28 1105
12088.32 1127
12089.36 1117
12090.39 1159
12091.43 1184
12092.47 1135
12093.51 1099
12094.55 1121
12095.59 1137
12096.63 1055
12097.67 1144
12098.70 1148
12099.74 1182
12100.78 1122
12101.82 1147
12102.86 1125
12103.90 1131
12104.94 1167
12105.98 1144
12107.02 1152
12108.06 1144
12109.10 1103
12110.14 1135
12111.18 1127
12112.22 1136
12113.25 1135
12114.29 1223
12115.33 1119
12116.37 1064
12117.41 1054
12118.45 1090
12119.49 1049
12120.53 1078
12121.57 1045
12122.61 1018
12123.65 1072
12124.69 1044
12125.73 1090
12126.77 1096
12127.81 1077
12128.85 1094
12129.89 1095
12130.93 1055
12131.97 1028
12133.02 1037
12134.06 965
12135.10 1042
12136.14 1076
12137.18 954
12138.22 1020
12139.26 1071
12140.30 1091
12141.34 1044
12142.38 999
12143.42 1009
12144.46 1014
12145.50 1067
12146.54 1029
12147.59 1029
12148.63 928
12149.67 1017
12150.71 989
12151.75 1015
12152.79 1003
12153.83 1067
12154.87 1021
12155.92 952
12156.96 981
12158.00 1016
12159.04 982
12160.08 993
12161.12 1009
12162.17 1025
12163.21 1066
12164.25 979
12165.29 1005
12166.33 983
12167.37 1057
12168.42 974
12169.46 972
12170.50 950
12171.54 1038
12172.58 1018
12173.63 1004
12174.67 916
12175.71 924
12176.75 947
12177.80 948
12178.84 978
12179.88 994
12180.92 988
12181.97 1011
12183.01 994
12184.05 1011
12185.09 982
12186.14 1033
12187.18 944
12188.22 995
12189.26 947
12190.31 960
12191.35 953
12192.39 985
12193.44 883
12194.48 908
12195.52 1025
12196.57 995
12197.61 959
12198.65 965
12199.70 970
12200.74 968
12201.78 1004
12202.83 982
12203.87 958
12204.91 955
12205.96 994
12207.00 975
12208.04 973
12209.09 998
12210.13 1025
12211.17 927
12212.22 1049
12213.26 947
12214.31 962
12215.35 977
12216.39 1002
12217.44 959
12218.48 981
12219.53 952
12220.57 934
12221.61 970
12222.66 955
12223.70 991
12224.75 982
12225.79 937
12226.84 956
12227.88 901
12228.93 983
12229.97 945
12231.01 930
12232.06 916
12233.10 925
12234.15 950
12235.19 1049
12236.24 1017
12237.28 973
12238.33 976
12239.37 1014
12240.42 976
12241.46 934
12242.51 953
12243.55 986
12244.60 902
12245.64 937
12246.69 941
12247.74 977
12248.78 939
12249.83 1011
12250.87 1054
12251.92 1060
12252.96 1023
12254.01 953
12255.05 996
12256.10 1018
12257.15 1019
12258.19 946
12259.24 963
12260.28 932
12261.33 972
12262.37 877
12263.42 997
12264.47 953
12265.51 909
12266.56 890
12267.61 957
12268.65 929
12269.70 937
12270.74 942
12271.79 967
12272.84 954
12273.88 909
12274.93 904
12275.98 952
12277.02 945
12278.07 888
12279.12 873
12280.16 898
12281.21 949
12282.26 897
12283.30 823
12284.35 861
12285.40 928
12286.44 934
12287.49 918
12288.54 958
12289.59 939
12290.63 919
12291.68 954
12292.73 895
12293.77 847
12294.82 863
12295.87 921
12296.92 944
12297.96 937
12299.01 919
12300.06 868
12301.11 905
12302.15 880
12303.20 847
12304.25 845
12305.30 874
12306.35 857
12307.39 867
12308.44 853
12309.49 854
12310.54 850
12311.59 898
12312.63 825
12313.68 888
12314.73 874
12315.78 894
12316.83 869
12317.88 917
12318.92 914
12319.97 915
12321.02 893
12322.07 874
12323.12 806
12324.17 825
12325.21 931
12326.26 858
12327.31 814
12328.36 864
12329.41 902
12330.46 864
12331.51 879
12332.56 875
12333.61 954
12334.65 948
12335.70 909
12336.75 869
12337.80 938
12338.85 931
12339.90 889
12340.95 882
12342.00 896
12343.05 937
12344.10 878
12345.15 856
12346.20 882
12347.25 896
12348.30 908
12349.35 884
12350.40 970
12351.45 873
12352.50 873
12353.55 828
12354.60 893
12355.65 891
12356.70 841
12357.75 881
12358.80 836
12359.85 850
12360.90 830
12361.95 825
12363.00 916
12364.05 872
12365.10 872
12366.15 820
12367.20 836
12368.25 797
12369.30 871
12370.35 913
12371.40 932
12372.45 887
12373.50 877
12374.55 909
12375.60 870
12376.65 898
12377.70 925
12378.76 907
12379.81 843
12380.86 887
12381.91 884
12382.96 911
12384.01 896
12385.06 899
12386.11 892
12387.17 865
12388.22 911
12389.27 917
12390.32 933
12391.37 925
12392.42 908
12393.47 871
12394.53 906
12395.58 917
12396.63 889
12397.68 944
12398.73 966
12399.78 952
12400.84 919
12401.89 912
12402.94 951
12403.99 910
12405.04 950
12406.10 972
12407.15 913
12408.20 923
12409.25 905
12410.31 931
12411.36 912
12412.41 929
12413.46 894
12414.51 876
12415.57 842
12416.62 870
12417.67 999
12418.72 915
12419.78 880
12420.83 903
12421.88 877
12422.94 875
12423.99 914
12425.04 926
12426.09 895
12427.15 892
12428.20 876
12429.25 864
12430.31 846
12431.36 886
12432.41 908
12433.47 896
12434.52 897
12435.57 919
12436.63 906
12437.68 921
12438.73 892
12439.79 841
12440.84 904
12441.89 872
12442.95 959
12444.00 948
12445.06 843
12446.11 905
12447.16 937
12448.22 884
12449.27 887
12450.33 902
12451.38 969
12452.43 926
12453.49 937
12454.54 966
12455.60 980
12456.65 990
12457.70 942
12458.76 941
12459.81 916
12460.87 988
12461.92 992
12462.98 953
12464.03 939
12465.09 932
12466.14 904
12467.19 899
12468.25 952
12469.30 967
12470.36 910
12471.41 922
12472.47 948
12473.52 982
12474.58 951
12475.63 959
12476.69 895
12477.74 919
12478.80 927
12479.85 892
12480.91 961
12481.97 994
12483.02 976
12484.08 1005
12485.13 983
12486.19 946
12487.24 1063
12488.30 1011
12489.35 994
12490.41 1075
12491.47 1024
12492.52 1033
12493.58 1076
12494.63 1023
12495.69 1007
12496.74 1063
12497.80 1055
12498.86 1126
12499.91 1280
12500.97 1204
12502.03 1223
12503.08 1284
12504.14 1253
12505.19 1328
12506.25 1327
12507.31 1315
12508.36 1259
12509.42 1235
12510.48 1226
12511.53 1144
12512.59 1110
12513.65 1021
12514.70 1140
12515.76 1106
12516.82 1042
12517.87 964
12518.93 1028
12519.99 993
12521.04 1001
12522.10 1003
12523.16 1024
12524.22 1025
12525.27 1087
12526.33 1018
12527.39 929
12528.44 974
12529.50 917
12530.56 1017
12531.62 1025
12532.67 1010
12533.73 1012
12534.79 1035
12535.85 939
12536.90 953
12537.96 965
12539.02 948
12540.08 1011
12541.14 1025
12542.19 951
12543.25 933
12544.31 972
12545.37 960
12546.43 960
12547.48 986
12548.54 1011
12549.60 1003
12550.66 983
12551.72 960
12552.77 926
12553.83 888
12554.89 948
12555.95 987
12557.01 997
12558.07 962
12559.13 968
12560.18 956
12561.24 958
12562.30 961
12563.36 989
12564.42 1017
12565.48 997
12566.54 1041
12567.60 1042
12568.65 1027
12569.71 1008
12570.77 1037
12571.83 1047
12572.89 1047
12573.95 1052
12575.01 1047
12576.07 1087
12577.13 1120
12578.19 1085
12579.25 1126
12580.31 1127
12581.37 1161
12582.43 1229
12583.49 1261
12584.55 1264
12585.60 1269
12586.66 1235
12587.72 1156
12588.78 1200
12589.84 1196
12590.90 1176
12591.96 1053
12593.02 1038
12594.08 1121
12595.14 1173
12596.20 1147
12597.26 1104
12598.32 1009
12599.39 1038
12600.45 1061
12601.51 1059
12602.57 1074
12603.63 992
12604.69 1039
12605.75 1023
12606.81 1026
12607.87 989
12608.93 987
12609.99 1028
12611.05 999
12612.11 981
12613.17 1054
12614.23 1009
12615.30 972
12616.36 964
12617.42 989
12618.48 1025
12619.54 966
12620.60 922
12621.66 1009
12622.72 1068
12623.78 1019
12624.85 1037
12625.91 1012
12626.97 993
12628.03 1020
12629.09 963
12630.15 939
12631.22 952
12632.28 956
12633.34 929
12634.40 976
12635.46 953
12636.52 984
12637.59 923
12638.65 948
12639.71 972
12640.77 1021
12641.83 938
12642.90 948
12643.96 907
12645.02 923
12646.08 898
12647.14 922
12648.21 915
12649.27 912
12650.33 866
12651.39 928
12652.46 1049
12653.52 973
12654.58 957
12655.65 939
12656.71 996
12657.77 1010
12658.83 1005
12659.90 1031
12660.96 1025
12662.02 1003
12663.09 976
12664.15 1002
12665.21 994
12666.27 1081
12667.34 1053
12668.40 1046
12669.46 1028
12670.53 1022
12671.59 966
12672.65 975
12673.72 973
12674.78 976
12675.84 973
12676.91 970
12677.97 993
12679.04 977
12680.10 897
12681.16 973
12682.23 907
12683.29 959
12684.35 925
12685.42 919
12686.48 922
12687.55 892
12688.61 955
12689.67 945
12690.74 900
12691.80 846
12692.87 888
12693.93 846
12695.00 893
12696.06 926
12697.12 891
12698.19 852
12699.25 827
12700.32 942
12701.38 991
12702.45 1001
12703.51 907
12704.58 876
12705.64 951
12706.71 926
12707.77 888
12708.84 891
12709.90 873
12710.97 946
12712.03 962
12713.10 959
12714.16 877
12715.23 842
12716.29 871
12717.36 938
12718.42 933
12719.49 925
12720.55 907
12721.62 871
12722.68 883
12723.75 882
12724.81 847
12725.88 871
12726.95 809
12728.01 802
12729.08 901
12730.14 893
12731.21 910
12732.28 887
12733.34 868
12734.41 872
12735.47 901
12736.54 888
12737.61 826
12738.67 821
12739.74 838
12740.80 869
12741.87 882
12742.94 881
12744.00 895
12745.07 872
12746.14 867
12747.20 842
12748.27 781
12749.34 856
12750.40 844
12751.47 878
12752.54 880
12753.60 809
12754.67 785
12755.74 786
12756.80 825
12757.87 848
12758.94 855
12760.00 887
12761.07 915
12762.14 779
12763.21 782
12764.27 881
12765.34 879
12766.41 851
12767.47 834
12768.54 829
12769.61 854
12770.68 831
12771.74 829
12772.81 866
12773.88 834
12774.95 874
12776.02 802
12777.08 811
12778.15 771
12779.22 794
12780.29 782
12781.35 765
12782.42 789
12783.49 817
12784.56 770
12785.63 775
12786.70 793
12787.76 787
12788.83 769
12789.90 804
12790.97 751
12792.04 721
12793.11 765
12794.17 756
12795.24 779
12796.31 829
12797.38 775
12798.45 805
12799.52 814
12800.59 824
12801.65 763
12802.72 735
12803.79 814
12804.86 858
12805.93 752
12807.00 828
12808.07 775
12809.14 783
12810.21 846
12811.28 784
12812.34 771
12813.41 796
12814.48 799
12815.55 732
12816.62 753
12817.69 765
12818.76 779
12819.83 833
12820.90 780
12821.97 805
12823.04 805
12824.11 839
12825.18 885
12826.25 794
12827.32 806
12828.39 784
12829.46 795
12830.53 791
12831.60 767
12832.67 776
12833.74 784
12834.81 690
12835.88 803
12836.95 797
12838.02 761
12839.09 790
12840.16 733
12841.23 733
12842.30 736
12843.37 756
12844.44 798
12845.51 779
12846.58 785
12847.66 766
12848.73 730
12849.80 747
12850.87 752
12851.94 783
12853.01 777
12854.08 818
12855.15 721
12856.22 728
12857.29 784
12858.36 771
12859.44 768
12860.51 714
12861.58 739
12862.65 709
12863.72 716
12864.79 676
12865.86 698
12866.94 747
12868.01 788
12869.08 763
12870.15 721
12871.22 755
12872.29 750
12873.37 749
12874.44 754
12875.51 738
12876.58 767
12877.65 765
12878.73 740
12879.80 815
12880.87 732
12881.94 727
12883.01 708
12884.09 710
12885.16 668
12886.23 708
12887.30 702
12888.38 738
12889.45 765
12890.52 754
12891.59 766
12892.67 749
12893.74 715
12894.81 759
12895.88 712
12896.96 713
12898.03 753
12899.10 746
12900.18 733
12901.25 717
12902.32 790
12903.39 760
12904.47 741
12905.54 738
12906.61 742
12907.69 747
12908.76 729
12909.83 713
12910.91 770
12911.98 773
12913.05 786
12914.13 764
12915.20 768
12916.28 734
12917.35 758
12918.42 706
12919.50 676
12920.57 725
12921.64 714
12922.72 744
12923.79 741
12924.87 704
12925.94 736
12927.01 733
12928.09 739
12929.16 711
12930.24 740
12931.31 747
12932.38 761
12933.46 730
12934.53 709
12935.61 745
12936.68 749
12937.76 772
12938.83 766
12939.91 706
12940.98 657
12942.05 727
12943.13 778
12944.20 772
12945.28 720
12946.35 738
12947.43 733
12948.50 753
12949.58 784
12950.65 769
12951.73 717
12952.80 772
12953.88 786
12954.95 766
12956.03 704
12957.10 756
12958.18 779
12959.26 704
12960.33 730
12961.41 721
12962.48 743
12963.56 772
12964.63 713
12965.71 706
12966.78 745
12967.86 720
12968.94 768
12970.01 766
12971.09 769
12972.16 766
12973.24 793
12974.32 789
12975.39 776
12976.47 763
12977.54 776
12978.62 728
12979.70 766
12980.77 799
12981.85 817
12982.93 751
12984.00 760
12985.08 771
12986.15 669
12987.23 756
12988.31 766
12989.38 734
12990.46 705
12991.54 702
12992.61 803
12993.69 812
12994.77 818
12995.85 761
12996.92 737
12998.00 859
12999.08 753
13000.15 707
13001.23 703
13002.31 799
13003.38 767
13004.46 783
13005.54 736
13006.62 754
13007.69 745
13008.77 758
13009.85 774
13010.93 782
13012.00 754
13013.08 781
13014.16 760
13015.24 787
13016.32 742
13017.39 768
13018.47 779
13019.55 789
13020.63 773
13021.70 791
13022.78 847
13023.86 835
13024.94 843
13026.02 809
13027.10 871
13028.17 838
13029.25 830
13030.33 859
13031.41 821
13032.49 851
13033.57 827
13034.64 854
13035.72 831
13036.80 849
13037.88 858
13038.96 938
13040.04 829
13041.12 794
13042.19 779
13043.27 844
13044.35 836
13045.43 786
13046.51 734
13047.59 823
13048.67 805
13049.75 784
13050.83 812
13051.91 863
13052.99 787
13054.06 823
13055.14 768
13056.22 824
13057.30 899
13058.38 847
13059.46 806
13060.54 880
13061.62 858
13062.70 787
13063.78 805
13064.86 873
13065.94 842
13067.02 840
13068.10 810
13069.18 838
13070.26 818
13071.34 794
13072.42 868
13073.50 750
13074.58 772
13075.66 849
13076.74 804
13077.82 784
13078.90 758
13079.98 764
13081.06 792
13082.14 785
13083.22 775
13084.30 786
13085.38 776
13086.47 785
13087.55 813
13088.63 773
13089.71 816
13090.79 779
13091.87 791
13092.95 791
13094.03 780
13095.11 791
13096.19 819
13097.27 764
13098.36 804
13099.44 803
13100.52 799
13101.60 817
13102.68 762
13103.76 783
13104.84 780
13105.93 776
13107.01 802
13108.09 837
13109.17 739
13110.25 812
13111.33 806
13112.42 777
13113.50 776
13114.58 791
13115.66 772
13116.74 783
13117.82 784
13118.91 804
13119.99 772
13121.07 825
13122.15 838
13123.23 808
13124.32 797
13125.40 830
13126.48 792
13127.56 793
13128.65 805
13129.73 840
13130.81 829
13131.89 804
13132.98 795
13134.06 732
13135.14 734
13136.22 770
13137.31 746
13138.39 718
13139.47 757
13140.56 828
13141.64 775
13142.72 761
13143.81 780
13144.89 809
13145.97 734
13147.05 772
13148.14 745
13149.22 829
13150.30 781
13151.39 733
13152.47 729
13153.55 701
13154.64 803
13155.72 717
13156.81 696
13157.89 744
13158.97 773
13160.06 767
13161.14 770
13162.22 734
13163.31 744
13164.39 766
13165.48 720
13166.56 774
13167.64 739
13168.73 740
13169.81 765
13170.90 804
13171.98 770
13173.06 760
13174.15 778
13175.23 752
13176.32 717
13177.40 724
13178.49 731
13179.57 755
13180.66 773
13181.74 744
13182.82 705
13183.91 736
13184.99 771
13186.08 766
13187.16 729
13188.25 711
13189.33 733
13190.42 765
13191.50 771
13192.59 785
13193.67 723
13194.76 769
13195.84 752
13196.93 792
13198.01 736
13199.10 735
13200.19 720
13201.27 754
13202.36 715
13203.44 695
13204.53 730
13205.61 758
13206.70 705
13207.78 689
13208.87 763
13209.96 800
13211.04 716
13212.13 772
13213.21 733
13214.30 731
13215.38 727
13216.47 772
13217.56 811
13218.64 710
13219.73 730
13220.82 728
13221.90 801
13222.99 745
13224.07 742
13225.16 755
13226.25 786
13227.33 808
13228.42 748
13229.51 772
13230.59 802
13231.68 734
13232.77 791
13233.85 724
13234.94 724
13236.03 739
13237.11 764
13238.20 739
13239.29 738
13240.38 728
13241.46 705
13242.55 748
13243.64 732
13244.72 715
13245.81 712
13246.90 727
13247.99 697
13249.07 701
13250.16 775
13251.25 739
13252.34 759
13253.42 711
13254.51 696
13255.60 666
13256.69 688
13257.77 699
13258.86 696
13259.95 661
13261.04 687
13262.13 746
13263.21 769
13264.30 701
13265.39 725
13266.48 766
13267.57 693
13268.65 744
13269.74 732
13270.83 696
13271.92 718
13273.01 718
13274.10 691
13275.18 743
13276.27 748
13277.36 789
13278.45 758
13279.54 799
13280.63 776
13281.72 731
13282.80 723
13283.89 722
13284.98 735
13286.07 680
13287.16 723
13288.25 723
13289.34 718
13290.43 656
13291.52 729
13292.61 697
13293.69 769
13294.78 742
13295.87 731
13296.96 675
13298.05 699
13299.14 748
13300.23 794
13301.32 749
13302.41 695
13303.50 762
13304.59 783
13305.68 718
13306.77 718
13307.86 700
13308.95 726
13310.04 750
13311.13 732
13312.22 735
13313.31 752
13314.40 807
13315.49 788
13316.58 788
13317.67 808
13318.76 762
13319.85 748
13320.94 712
13322.03 712
13323.12 769
13324.21 767
13325.30 761
13326.39 742
13327.48 706
13328.57 762
13329.66 779
13330.75 721
13331.85 737
13332.94 788
13334.03 719
13335.12 721
13336.21 734
13337.30 741
13338.39 714
13339.48 747
13340.57 674
13341.66 715
13342.76 731
13343.85 716
13344.94 742
13346.03 758
13347.12 786
13348.21 701
13349.30 775
13350.40 750
13351.49 676
13352.58 788
13353.67 746
13354.76 762
13355.85 779
13356.95 820
13358.04 790
13359.13 778
13360.22 787
13361.31 713
13362.41 737
13363.50 739
13364.59 764
13365.68 722
13366.77 729
13367.87 750
13368.96 807
13370.05 746
13371.14 778
13372.24 773
13373.33 813
13374.42 820
13375.51 789
13376.61 809
13377.70 798
13378.79 818
13379.88 823
13380.98 756
13382.07 719
13383.16 728
13384.26 794
13385.35 779
13386.44 751
13387.54 745
13388.63 787
13389.72 764
13390.81 699
13391.91 700
13393.00 718
13394.09 712
13395.19 729
13396.28 795
13397.37 719
13398.47 696
13399.56 731
13400.66 737
13401.75 732
13402.84 739
13403.94 721
13405.03 709
13406.12 764
13407.22 709
13408.31 741
13409.41 760
13410.50 684
13411.59 702
13412.69 756
13413.78 733
13414.88 701
13415.97 692
13417.07 676
13418.16 647
13419.25 720
13420.35 734
13421.44 777
13422.54 756
13423.63 718
13424.73 774
13425.82 717
13426.92 713
13428.01 699
13429.11 798
13430.20 747
13431.29 680
13432.39 671
13433.48 718
13434.58 704
13435.67 735
13436.77 746
13437.86 740
13438.96 755
13440.06 795
13441.15 669
13442.25 698
13443.34 722
13444.44 698
13445.53 709
13446.63 664
13447.72 702
13448.82 726
13449.91 663
13451.01 693
13452.11 666
13453.20 705
13454.30 774
13455.39 740
13456.49 651
13457.59 713
13458.68 727
13459.78 732
13460.87 702
13461.97 725
13463.07 726
13464.16 763
13465.26 753
13466.35 778
13467.45 701
13468.55 658
13469.64 783
13470.74 786
13471.84 774
13472.93 696
13474.03 785
13475.13 737
13476.22 773
13477.32 737
13478.42 719
13479.51 784
13480.61 759
13481.71 762
13482.80 788
13483.90 799
13485.00 752
13486.10 747
13487.19 749
13488.29 722
13489.39 724
13490.48 757
13491.58 746
13492.68 756
13493.78 733
13494.87 719
13495.97 756
13497.07 778
13498.17 751
13499.26 790
13500.36 805
13501.46 749
13502.56 705
13503.65 724
13504.75 831
13505.85 803
13506.95 763
13508.05 739
13509.14 792
13510.24 791
13511.34 790
13512.44 850
13513.54 832
13514.64 754
13515.73 722
13516.83 722
13517.93 812
13519.03 792
13520.13 785
13521.23 749
13522.32 747
13523.42 744
13524.52 699
13525.62 740
13526.72 837
13527.82 746
13528.92 763
13530.02 793
13531.12 739
13532.21 758
13533.31 739
13534.41 778
13535.51 751
13536.61 738
13537.71 758
13538.81 633
13539.91 650
13541.01 697
13542.11 701
13543.21 700
13544.31 709
13545.41 713
13546.50 692
13547.60 720
13548.70 731
13549.80 732
13550.90 709
13552.00 699
13553.10 757
13554.20 729
13555.30 726
13556.40 704
13557.50 741
13558.60 795
13559.70 686
13560.80 696
13561.90 693
13563.00 696
13564.10 723
13565.20 714
13566.30 654
13567.41 728
13568.51 732
13569.61 766
13570.71 752
13571.81 699
13572.91 757
13574.01 739
13575.11 663
13576.21 714
13577.31 713
13578.41 646
13579.51 705
13580.61 778
13581.71 772
13582.82 723
13583.92 741
13585.02 682
13586.12 725
13587.22 693
13588.32 728
13589.42 763
13590.52 729
13591.63 733
13592.73 748
13593.83 720
13594.93 669
13596.03 706
13597.13 678
13598.24 721
13599.34 727
13600.44 735
13601.54 709
13602.64 738
13603.74 688
13604.85 672
13605.95 727
13607.05 770
13608.15 692
13609.25 734
13610.36 790
13611.46 730
13612.56 725
13613.66 750
13614.77 773
13615.87 663
13616.97 698
13618.07 718
13619.18 788
13620.28 704
13621.38 754
13622.48 740
13623.59 707
13624.69 738
13625.79 739
13626.89 663
13628.00 692
13629.10 693
13630.20 721
13631.31 702
13632.41 719
13633.51 668
13634.62 639
13635.72 674
13636.82 725
13637.93 713
13639.03 761
13640.13 736
13641.24 765
13642.34 715
13643.44 737
13644.55 753
13645.65 774
13646.75 758
13647.86 755
13648.96 706
13650.06 702
13651.17 797
13652.27 736
13653.38 736
13654.48 773
13655.58 758
13656.69 747
13657.79 737
13658.90 728
13660.00 656
13661.10 742
13662.21 739
13663.31 734
13664.42 705
13665.52 693
13666.63 762
13667.73 700
13668.84 683
13669.94 722
13671.04 763
13672.15 716
13673.25 702
13674.36 698
13675.46 686
13676.57 728
13677.67 775
13678.78 758
13679.88 731
13680.99 692
13682.09 751
13683.20 748
13684.30 732
13685.41 774
13686.51 771
13687.62 760
13688.72 793
13689.83 790
13690.94 746
13692.04 704
13693.15 772
13694.25 751
13695.36 734
13696.46 666
13697.57 732
13698.67 690
13699.78 724
13700.89 746
13701.99 775
13703.10 723
13704.20 755
13705.31 762
13706.42 748
13707.52 710
13708.63 747
13709.73 731
13710.84 751
13711.95 763
13713.05 752
13714.16 755
13715.27 761
13716.37 726
13717.48 687
13718.59 741
13719.69 765
13720.80 745
13721.91 712
13723.01 759
13724.12 803
13725.23 825
13726.33 808
13727.44 814
13728.55 826
13729.65 757
13730.76 783
13731.87 800
13732.98 828
13734.08 826
13735.19 803
13736.30 837
13737.40 817
13738.51 863
13739.62 857
13740.73 811
13741.83 862
13742.94 832
13744.05 861
13745.16 822
13746.26 836
13747.37 824
13748.48 848
13749.59 791
13750.70 855
13751.80 787
13752.91 854
13754.02 807
13755.13 856
13756.24 854
13757.34 759
13758.45 795
13759.56 866
13760.67 913
13761.78 876
13762.88 869
13763.99 898
13765.10 899
13766.21 933
13767.32 927
13768.43 919
13769.54 888
13770.64 923
13771.75 938
13772.86 920
13773.97 970
13775.08 981
13776.19 988
13777.30 1000
13778.41 1027
13779.52 980
13780.62 1022
13781.73 1079
13782.84 1070
13783.95 1021
13785.06 1095
13786.17 1066
13787.28 998
13788.39 1048
13789.50 1042
13790.61 986
13791.72 971
13792.83 996
13793.94 940
13795.05 900
13796.16 955
13797.27 882
13798.38 848
13799.49 879
13800.60 827
13801.71 868
13802.82 850
13803.93 849
13805.04 857
13806.15 864
13807.26 890
13808.37 887
13809.48 878
13810.59 893
13811.70 853
13812.81 888
13813.92 887
13815.03 866
13816.14 806
13817.25 846
13818.36 842
13819.47 845
13820.58 865
13821.69 872
13822.80 909
13823.91 878
13825.02 784
13826.13 791
13827.25 831
13828.36 813
13829.47 850
13830.58 834
13831.69 796
13832.80 843
13833.91 844
13835.02 788
13836.13 777
13837.25 841
13838.36 803
13839.47 777
13840.58 797
13841.69 811
13842.80 824
13843.91 788
13845.03 831
13846.14 847
13847.25 837
13848.36 828
13849.47 774
13850.59 792
13851.70 892
13852.81 832
13853.92 806
13855.03 865
13856.15 825
13857.26 799
13858.37 781
13859.48 840
13860.59 790
13861.71 870
13862.82 845
13863.93 851
13865.04 926
13866.16 846
13867.27 847
13868.38 860
13869.49 828
13870.61 811
13871.72 854
13872.83 892
13873.95 837
13875.06 813
13876.17 819
13877.28 818
13878.40 834
13879.51 881
13880.62 844
13881.74 864
13882.85 798
13883.96 834
13885.08 845
13886.19 820
13887.30 764
13888.42 825
13889.53 865
13890.64 823
13891.76 785
13892.87 851
13893.98 849
13895.10 841
13896.21 798
13897.33 797
13898.44 839
13899.55 860
13900.67 887
13901.78 798
13902.89 828
13904.01 798
13905.12 865
13906.24 863
13907.35 826
13908.47 874
13909.58 857
13910.69 882
13911.81 863
13912.92 856
13914.04 858
13915.15 836
13916.27 810
13917.38 863
13918.50 864
13919.61 790
13920.72 781
13921.84 778
13922.95 827
13924.07 771
13925.18 771
13926.30 749
13927.41 816
13928.53 841
13929.64 857
13930.76 810
13931.87 857
13932.99 836
13934.10 821
13935.22 836
13936.34 826
13937.45 807
13938.57 790
13939.68 822
13940.80 769
13941.91 801
13943.03 912
13944.14 853
13945.26 846
13946.38 800
13947.49 834
13948.61 800
13949.72 790
13950.84 812
13951.95 840
13953.07 763
13954.19 817
13955.30 797
13956.42 836
13957.53 795
13958.65 774
13959.77 787
13960.88 778
13962.00 784
13963.12 805
13964.23 758
13965.35 770
13966.47 744
13967.58 832
13968.70 804
13969.82 764
13970.93 839
13972.05 838
13973.17 814
13974.28 731
13975.40 791
13976.52 796
13977.63 794
13978.75 812
13979.87 781
13980.99 808
13982.10 840
13983.22 815
13984.34 770
13985.45 756
13986.57 705
13987.69 745
13988.81 782
13989.92 741
13991.04 752
13992.16 771
13993.28 826
13994.39 773
13995.51 755
13996.63 768
13997.75 752
13998.87 765
13999.98 756
14001.10 766
14002.22 741
14003.34 772
14004.46 757
14005.57 773
14006.69 778
14007.81 766
14008.93 794
14010.05 796
14011.16 795
14012.28 791
14013.40 848
14014.52 834
14015.64 778
14016.76 764
14017.88 750
14018.99 776
14020.11 839
14021.23 799
14022.35 754
14023.47 792
14024.59 763
14025.71 768
14026.83 783
14027.94 754
14029.06 799
14030.18 817
14031.30 770
14032.42 725
14033.54 815
14034.66 776
14035.78 825
14036.90 757
14038.02 740
14039.14 787
14040.26 853
14041.38 887
14042.50 805
14043.62 816
14044.74 804
14045.86 851
14046.97 849
14048.09 798
14049.21 787
14050.33 770
14051.45 803
14052.57 894
14053.69 799
14054.81 846
14055.93 827
14057.05 830
14058.17 813
14059.30 778
14060.42 816
14061.54 819
14062.66 850
14063.78 779
14064.90 900
14066.02 908
14067.14 877
14068.26 872
14069.38 851
14070.50 838
14071.62 910
14072.74 865
14073.86 863
14074.98 843
14076.10 941
14077.23 903
14078.35 908
14079.47 893
14080.59 883
14081.71 906
14082.83 911
14083.95 921
14085.07 899
14086.19 904
14087.32 941
14088.44 992
14089.56 1040
14090.68 982
14091.80 957
14092.92 937
14094.05 900
14095.17 962
14096.29 1050
14097.41 1027
14098.53 1091
14099.65 1063
14100.78 1023
14101.90 1030
14103.02 1080
14104.14 995
14105.26 1078
14106.39 1049
14107.51 1038
14108.63 1078
14109.75 1037
14110.88 1077
14112.00 1069
14113.12 1056
14114.24 1039
14115.37 1001
14116.49 1014
14117.61 970
14118.73 943
14119.86 903
14120.98 878
14122.10 1039
14123.22 909
14124.35 891
14125.47 914
14126.59 920
14127.72 873
14128.84 851
14129.96 837
14131.09 932
14132.21 865
14133.33 851
14134.45 850
14135.58 868
14136.70 925
14137.82 787
14138.95 809
14140.07 828
14141.20 850
14142.32 848
14143.44 868
14144.57 832
14145.69 908
14146.81 884
14147.94 868
14149.06 832
14150.19 836
14151.31 907
14152.43 907
14153.56 909
14154.68 858
14155.81 804
14156.93 808
14158.05 840
14159.18 786
14160.30 824
14161.43 804
14162.55 806
14163.68 783
14164.80 772
14165.92 823
14167.05 837
14168.17 805
14169.30 804
14170.42 839
14171.55 819
14172.67 812
14173.80 826
14174.92 824
14176.05 804
14177.17 855
14178.30 822
14179.42 809
14180.55 776
14181.67 851
14182.80 852
14183.92 786
14185.05 758
14186.17 712
14187.30 796
14188.42 806
14189.55 836
14190.67 857
14191.80 816
14192.93 763
14194.05 782
14195.18 800
14196.30 828
14197.43 796
14198.55 788
14199.68 810
14200.81 778
14201.93 873
14203.06 831
14204.18 791
14205.31 848
14206.44 799
14207.56 779
14208.69 837
14209.82 819
14210.94 768
14212.07 823
14213.19 820
14214.32 850
14215.45 827
14216.57 832
14217.70 775
14218.83 785
14219.95 778
14221.08 763
14222.21 753
14223.33 751
14224.46 755
14225.59 764
14226.71 702
14227.84 749
14228.97 766
14230.10 768
14231.22 736
14232.35 759
14233.48 728
14234.60 731
14235.73 740
14236.86 712
14237.99 698
14239.11 739
14240.24 719
14241.37 715
14242.50 788
14243.62 741
14244.75 748
14245.88 752
14247.01 716
14248.13 703
14249.26 732
14250.39 707
14251.52 739
14252.65 673
14253.77 696
14254.90 760
14256.03 726
14257.16 729
14258.29 767
14259.42 776
14260.54 711
14261.67 763
14262.80 744
14263.93 684
14265.06 746
14266.19 730
14267.31 713
14268.44 705
14269.57 707
14270.70 687
14271.83 660
14272.96 751
14274.09 733
14275.22 658
14276.34 676
14277.47 703
14278.60 770
14279.73 739
14280.86 720
14281.99 705
14283.12 693
14284.25 722
14285.38 674
14286.51 665
14287.64 672
14288.76 696
14289.89 721
14291.02 708
14292.15 694
14293.28 703
14294.41 681
14295.54 610
14296.67 679
14297.80 677
14298.93 680
14300.06 725
14301.19 676
14302.32 635
14303.45 635
14304.58 684
14305.71 674
14306.84 683
14307.97 697
14309.10 657
14310.23 690
14311.36 684
14312.49 645
14313.62 659
14314.75 648
14315.88 616
14317.01 615
14318.15 635
14319.28 637
14320.41 652
14321.54 634
14322.67 618
14323.80 671
14324.93 659
14326.06 652
14327.19 610
14328.32 649
14329.45 700
14330.58 653
14331.72 670
14332.85 667
14333.98 660
14335.11 706
14336.24 704
14337.37 652
14338.50 671
14339.63 679
14340.77 706
14341.90 652
14343.03 632
14344.16 662
14345.29 672
14346.42 674
14347.56 631
14348.69 646
14349.82 672
14350.95 680
14352.08 651
14353.21 645
14354.35 660
14355.48 665
14356.61 654
14357.74 622
14358.88 701
14360.01 629
14361.14 664
14362.27 652
14363.40 662
14364.54 645
14365.67 684
14366.80 649
14367.93 631
14369.07 594
14370.20 663
14371.33 692
14372.46 636
14373.60 605
14374.73 669
14375.86 657
14377.00 648
14378.13 658
14379.26 642
14380.39 635
14381.53 628
14382.66 670
14383.79 661
14384.93 629
14386.06 609
14387.19 651
14388.33 654
14389.46 613
14390.59 633
14391.73 702
14392.86 700
14393.99 661
14395.13 654
14396.26 709
14397.40 709
14398.53 740
14399.66 714
14400.80 641
14401.93 650
14403.06 629
14404.20 636
14405.33 661
14406.47 611
14407.60 630
14408.74 652
14409.87 689
14411.00 692
14412.14 637
14413.27 666
14414.41 660
14415.54 668
14416.68 704
14417.81 714
14418.94 654
14420.08 638
14421.21 748
14422.35 721
14423.48 672
14424.62 624
14425.75 641
14426.89 651
14428.02 612
14429.16 627
14430.29 707
14431.43 659
14432.56 678
14433.70 703
14434.83 726
14435.97 686
14437.10 725
14438.24 752
14439.37 734
14440.51 715
14441.64 702
14442.78 778
14443.92 726
14445.05 746
14446.19 739
14447.32 775
14448.46 788
14449.59 694
14450.73 768
14451.87 779
14453.00 702
14454.14 831
14455.27 756
14456.41 703
14457.55 733
14458.68 741
14459.82 759
14460.95 751
14462.09 760
14463.23 785
14464.36 809
14465.50 778
14466.64 799
14467.77 814
14468.91 803
14470.05 789
14471.18 821
14472.32 831
14473.46 814
14474.59 788
14475.73 850
14476.87 926
14478.00 906
14479.14 812
14480.28 870
14481.41 857
14482.55 913
14483.69 891
14484.83 927
14485.96 940
14487.10 944
14488.24 881
14489.37 898
14490.51 955
14491.65 912
14492.79 894
14493.92 890
14495.06 825
14496.20 767
14497.34 769
14498.47 824
14499.61 774
14500.75 754
14501.89 774
14503.03 765
14504.16 735
14505.30 723
14506.44 720
14507.58 797
14508.72 703
14509.85 797
14510.99 774
14512.13 757
14513.27 767
14514.41 727
14515.55 724
14516.68 744
14517.82 701
14518.96 810
14520.10 729
14521.24 688
14522.38 720
14523.51 760
14524.65 692
14525.79 689
14526.93 689
14528.07 712
14529.21 675
14530.35 697
14531.49 669
14532.63 723
14533.76 706
14534.90 709
14536.04 700
14537.18 646
14538.32 714
14539.46 703
14540.60 702
14541.74 652
14542.88 662
14544.02 688
14545.16 710
14546.30 671
14547.44 666
14548.58 687
14549.72 674
14550.86 689
14552.00 635
14553.14 670
14554.28 694
14555.42 703
14556.56 651
14557.70 662
14558.84 683
14559.98 772
14561.12 704
14562.26 639
14563.40 637
14564.54 661
14565.68 666
14566.82 676
14567.96 641
14569.10 637
14570.24 691
14571.38 707
14572.52 686
14573.66 697
14574.80 721
14575.94 702
14577.08 650
14578.22 655
14579.36 721
14580.51 678
14581.65 672
14582.79 687
14583.93 691
14585.07 693
14586.21 710
14587.35 702
14588.49 743
14589.63 678
14590.78 667
14591.92 706
14593.06 683
14594.20 675
14595.34 677
14596.48 673
14597.62 690
14598.77 671
14599.91 661
14601.05 708
14602.19 711
14603.33 693
14604.48 722
14605.62 708
14606.76 683
14607.90 711
14609.04 676
14610.19 654
14611.33 701
14612.47 655
14613.61 650
14614.75 639
14615.90 677
14617.04 659
14618.18 631
14619.32 689
14620.47 676
14621.61 683
14622.75 682
14623.89 702
14625.04 704
14626.18 690
14627.32 710
14628.46 753
14629.61 747
14630.75 730
14631.89 682
14633.04 694
14634.18 689
14635.32 675
14636.47 634
14637.61 680
14638.75 738
14639.89 713
14641.04 661
14642.18 660
14643.32 705
14644.47 760
14645.61 741
14646.76 693
14647.90 674
14649.04 677
14650.19 739
14651.33 665
14652.47 680
14653.62 692
14654.76 683
14655.90 678
14657.05 709
14658.19 661
14659.34 619
14660.48 649
14661.62 652
14662.77 630
14663.91 617
14665.06 694
14666.20 665
14667.35 611
14668.49 632
14669.63 675
14670.78 633
14671.92 657
14673.07 635
14674.21 632
14675.36 672
14676.50 680
14677.65 655
14678.79 655
14679.94 608
14681.08 623
14682.23 696
14683.37 638
14684.52 647
14685.66 615
14686.81 626
14687.95 599
14689.10 577
14690.24 609
14691.39 621
14692.53 605
14693.68 587
14694.82 604
14695.97 570
14697.11 594
14698.26 631
14699.41 629
14700.55 613
14701.70 607
14702.84 629
14703.99 629
14705.13 663
14706.28 621
14707.43 636
14708.57 611
14709.72 613
14710.86 629
14712.01 585
14713.16 646
14714.30 564
14715.45 536
14716.59 569
14717.74 567
14718.89 598
14720.03 579
14721.18 573
14722.33 590
14723.47 583
14724.62 570
14725.77 571
14726.91 595
14728.06 578
14729.21 537
14730.35 600
14731.50 593
14732.65 615
14733.79 614
14734.94 602
14736.09 604
14737.23 598
14738.38 532
14739.53 561
14740.68 602
14741.82 657
14742.97 618
14744.12 578
14745.26 617
14746.41 588
14747.56 542
14748.71 608
14749.85 557
14751.00 575
14752.15 618
14753.30 623
14754.45 638
14755.59 622
14756.74 613
14757.89 648
14759.04 599
14760.18 590
14761.33 591
14762.48 623
14763.63 623
14764.78 663
14765.92 615
14767.07 613
14768.22 621
14769.37 599
14770.52 605
14771.67 611
14772.81 648
14773.96 615
14775.11 649
14776.26 614
14777.41 634
14778.56 648
14779.71 589
14780.86 594
14782.00 618
14783.15 624
14784.30 618
14785.45 703
14786.60 668
14787.75 638
14788.90 666
14790.05 635
14791.20 693
14792.35 712
14793.49 704
14794.64 704
14795.79 692
14796.94 681
14798.09 695
14799.24 696
14800.39 657
14801.54 702
14802.69 693
14803.84 640
14804.99 668
14806.14 726
14807.29 722
14808.44 690
14809.59 642
14810.74 637
14811.89 648
14813.04 657
14814.19 611
14815.34 587
14816.49 629
14817.64 599
14818.79 601
14819.94 650
14821.09 609
14822.24 609
14823.39 618
14824.54 572
14825.69 532
14826.84 558
14827.99 576
14829.14 585
14830.29 612
14831.44 587
14832.60 573
14833.75 576
14834.90 530
14836.05 539
14837.20 611
14838.35 517
14839.50 550
14840.65 562
14841.80 569
14842.95 554
14844.11 545
14845.26 542
14846.41 515
14847.56 521
14848.71 540
14849.86 517
14851.01 569
14852.17 538
14853.32 522
14854.47 549
14855.62 560
14856.77 517
14857.92 529
14859.08 556
14860.23 542
14861.38 555
14862.53 572
14863.68 528
14864.84 503
14865.99 498
14867.14 496
14868.29 522
14869.44 506
14870.60 551
14871.75 543
14872.90 514
14874.05 553
14875.21 543
14876.36 536
14877.51 538
14878.66 523
14879.82 548
14880.97 544
14882.12 578
14883.27 531
14884.43 506
14885.58 555
14886.73 516
14887.89 523
14889.04 568
14890.19 562
14891.34 546
14892.50 548
14893.65 520
14894.80 489
14895.96 529
14897.11 505
14898.26 510
14899.42 522
14900.57 502
14901.72 528
14902.88 556
14904.03 491
14905.18 450
14906.34 521
14907.49 541
14908.65 534
14909.80 508
14910.95 527
14912.11 490
14913.26 497
14914.41 505
14915.57 524
14916.72 474
14917.88 496
14919.03 470
14920.18 510
14921.34 484
14922.49 476
14923.65 492
14924.80 528
14925.96 563
14927.11 526
14928.27 505
14929.42 509
14930.57 535
14931.73 528
14932.88 511
14934.04 560
14935.19 506
14936.35 502
14937.50 513
14938.66 541
14939.81 446
14940.97 484
14942.12 508
14943.28 509
14944.43 506
14945.59 500
14946.74 511
14947.90 488
14949.05 529
14950.21 538
14951.36 499
14952.52 522
14953.68 524
14954.83 482
14955.99 485
14957.14 557
14958.30 540
14959.45 509
14960.61 543
14961.77 471
14962.92 511
14964.08 500
14965.23 507
14966.39 522
14967.54 537
14968.70 505
14969.86 493
14971.01 489
14972.17 463
14973.33 467
14974.48 517
14975.64 490
14976.79 485
14977.95 545
14979.11 525
14980.26 458
14981.42 484
14982.58 491
14983.73 504
14984.89 502
14986.05 510
14987.20 466
14988.36 489
14989.52 488
14990.67 487
14991.83 488
14992.99 451
14994.15 431
14995.30 447
14996.46 461
14997.62 474
14998.77 460
14999.93 461
15001.09 453
15002.25 482
15003.40 468
15004.56 489
15005.72 512
15006.88 479
15008.03 487
15009.19 536
15010.35 486
15011.51 452
15012.66 456
15013.82 483
15014.98 501
15016.14 498
15017.30 493
15018.45 443
15019.61 447
15020.77 472
15021.93 493
15023.09 447
15024.24 457
15025.40 475
15026.56 519
15027.72 481
15028.88 438
15030.04 487
15031.19 460
15032.35 475
15033.51 455
15034.67 415
15035.83 418
15036.99 463
15038.15 483
15039.30 488
15040.46 507
15041.62 497
15042.78 458
15043.94 467
15045.10 431
15046.26 423
15047.42 430
15048.58 463
15049.74 501
15050.90 432
15052.05 443
15053.21 486
15054.37 473
15055.53 438
15056.69 441
15057.85 476
15059.01 468
15060.17 459
15061.33 473
15062.49 489
15063.65 460
15064.81 490
15065.97 493
15067.13 466
15068.29 445
15069.45 409
15070.61 484
15071.77 475
15072.93 441
15074.09 459
15075.25 439
15076.41 441
15077.57 436
15078.73 446
15079.89 474
15081.05 460
15082.21 433
15083.37 450
15084.53 525
15085.69 514
15086.85 457
15088.01 485
15089.18 436
15090.34 462
15091.50 444
15092.66 421
15093.82 416
15094.98 457
15096.14 441
15097.30 430
15098.46 469
15099.62 486
15100.78 428
15101.95 423
15103.11 430
15104.27 445
15105.43 446
15106.59 476
15107.75 480
15108.91 485
15110.08 467
15111.24 492
15112.40 436
15113.56 490
15114.72 474
15115.88 495
15117.05 417
15118.21 478
15119.37 505
15120.53 462
15121.69 469
15122.86 437
15124.02 462
15125.18 479
15126.34 457
15127.50 442
15128.67 438
15129.83 412
15130.99 394
15132.15 475
15133.32 430
15134.48 422
15135.64 443
15136.80 436
15137.97 471
15139.13 465
15140.29 465
15141.45 432
15142.62 462
15143.78 466
15144.94 440
15146.11 511
15147.27 444
15148.43 451
15149.59 437
15150.76 466
15151.92 484
15153.08 480
15154.25 447
15155.41 416
15156.57 449
15157.74 458
15158.90 472
15160.06 525
15161.23 480
15162.39 471
15163.55 416
15164.72 415
15165.88 436
15167.05 452
15168.21 451
15169.37 475
15170.54 453
15171.70 443
15172.86 457
15174.03 424
15175.19 467
15176.36 461
15177.52 427
15178.69 386
15179.85 432
15181.01 437
15182.18 464
15183.34 417
15184.51 439
15185.67 439
15186.84 469
15188.00 469
15189.16 465
15190.33 447
15191.49 425
15192.66 463
15193.82 460
15194.99 439
15196.15 407
15197.32 468
15198.48 465
15199.65 443
15200.81 453
15201.98 434
15203.14 475
15204.31 450
15205.47 439
15206.64 448
15207.80 449
15208.97 477
15210.13 437
15211.30 448
15212.47 449
15213.63 433
15214.80 431
15215.96 461
15217.13 491
15218.29 464
15219.46 502
15220.62 466
15221.79 469
15222.96 465
15224.12 438
15225.29 488
15226.45 514
15227.62 500
15228.79 539
15229.95 507
15231.12 471
15232.29 475
15233.45 473
15234.62 509
15235.78 488
15236.95 487
15238.12 451
15239.28 488
15240.45 507
15241.62 497
15242.78 496
15243.95 493
15245.12 552
15246.28 448
15247.45 483
15248.62 475
15249.78 471
15250.95 483
15252.12 461
15253.28 447
15254.45 498
15255.62 471
15256.79 491
15257.95 465
15259.12 447
15260.29 502
15261.46 502
15262.62 479
15263.79 434
15264.96 479
15266.13 451
15267.29 463
15268.46 418
15269.63 431
15270.80 448
15271.96 440
15273.13 431
15274.30 432
15275.47 444
15276.64 427
15277.80 402
15278.97 452
15280.14 480
15281.31 439
15282.48 468
15283.64 446
15284.81 435
15285.98 448
15287.15 433
15288.32 428
15289.49 486
15290.65 430
15291.82 488
15292.99 420
15294.16 418
15295.33 438
15296.50 444
15297.67 396
15298.83 432
15300.00 389
15301.17 440
15302.34 409
15303.51 398
15304.68 428
15305.85 463
15307.02 504
15308.19 478
15309.36 479
15310.52 434
15311.69 451
15312.86 467
15314.03 465
15315.20 412
15316.37 468
15317.54 511
15318.71 473
15319.88 436
15321.05 407
15322.22 437
15323.39 422
15324.56 462
15325.73 464
15326.90 488
15328.07 463
15329.24 445
15330.41 452
15331.58 444
15332.75 393
15333.92 440
15335.09 431
15336.26 446
15337.43 456
15338.60 430
15339.77 416
15340.94 439
15342.11 457
15343.28 410
15344.45 433
15345.62 414
15346.79 453
15347.96 433
15349.13 460
15350.31 452
15351.48 419
15352.65 446
15353.82 430
15354.99 413
15356.16 466
15357.33 444
15358.50 446
15359.67 461
15360.84 431
15362.02 461
15363.19 416
15364.36 430
15365.53 470
15366.70 452
15367.87 427
15369.04 440
15370.21 406
15371.39 463
15372.56 444
15373.73 449
15374.90 481
15376.07 441
15377.24 467
15378.42 460
15379.59 489
15380.76 522
15381.93 449
15383.10 453
15384.28 425
15385.45 450
15386.62 422
15387.79 441
15388.97 488
15390.14 435
15391.31 457
15392.48 439
15393.65 442
15394.83 475
15396.00 443
15397.17 486
15398.34 463
15399.52 446
15400.69 449
15401.86 444
15403.04 470
15404.21 447
15405.38 415
15406.55 386
15407.73 445
15408.90 471
15410.07 463
15411.25 462
15412.42 493
15413.59 398
15414.77 452
15415.94 469
15417.11 434
15418.29 463
15419.46 431
15420.63 423
15421.81 449
15422.98 441
15424.15 428
15425.33 421
15426.50 431
15427.67 453
15428.85 416
15430.02 456
15431.20 448
15432.37 424
15433.54 440
15434.72 458
15435.89 443
15437.07 457
15438.24 436
15439.41 467
15440.59 465
15441.76 418
15442.94 408
15444.11 385
15445.29 421
15446.46 389
15447.63 417
15448.81 458
15449.98 463
15451.16 415
15452.33 411
15453.51 416
15454.68 414
15455.86 436
15457.03 440
15458.21 437
15459.38 445
15460.56 451
15461.73 447
15462.91 450
15464.08 452
15465.26 449
15466.43 471
15467.61 476
15468.78 444
15469.96 442
15471.13 455
15472.31 478
15473.48 502
15474.66 444
15475.83 432
15477.01 483
15478.19 467
15479.36 444
15480.54 448
15481.71 452
15482.89 417
15484.06 443
15485.24 478
15486.42 473
15487.59 434
15488.77 406
15489.94 429
15491.12 427
15492.30 452
15493.47 404
15494.65 463
15495.83 454
15497.00 424
15498.18 443
15499.36 420
15500.53 479
15501.71 425
15502.88 431
15504.06 400
15505.24 436
15506.41 444
15507.59 437
15508.77 452
15509.95 451
15511.12 419
15512.30 404
15513.48 431
15514.65 455
15515.83 443
15517.01 438
15518.18 497
15519.36 457
15520.54 486
15521.72 447
15522.89 434
15524.07 428
15525.25 436
15526.43 443
15527.60 450
15528.78 406
15529.96 424
15531.14 441
15532.31 428
15533.49 418
15534.67 471
15535.85 532
15537.03 496
15538.20 448
15539.38 428
15540.56 442
15541.74 447
15542.92 482
15544.09 450
15545.27 455
15546.45 461
15547.63 443
15548.81 452
15549.98 457
15551.16 439
15552.34 476
15553.52 473
15554.70 431
15555.88 409
15557.06 459
15558.23 491
15559.41 453
15560.59 466
15561.77 474
15562.95 482
15564.13 461
15565.31 485
15566.49 425
15567.67 432
15568.84 441
15570.02 467
15571.20 454
15572.38 450
15573.56 440
15574.74 438
15575.92 450
15577.10 512
15578.28 487
15579.46 509
15580.64 479
15581.82 445
15583.00 453
15584.18 488
15585.36 463
15586.54 425
15587.72 452
15588.90 466
15590.08 500
15591.26 495
15592.44 549
15593.62 535
15594.80 531
15595.98 484
15597.16 504
15598.34 529
15599.52 478
15600.70 484
15601.88 521
15603.06 463
15604.24 461
15605.42 493
15606.60 489
15607.78 521
15608.96 499
15610.14 526
15611.32 515
15612.50 488
15613.68 539
15614.86 525
15616.05 505
15617.23 477
15618.41 491
15619.59 478
15620.77 475
15621.95 562
15623.13 564
15624.31 521
15625.49 519
15626.68 550
15627.86 514
15629.04 521
15630.22 480
15631.40 494
15632.58 508
15633.76 571
15634.95 531
15636.13 532
15637.31 524
15638.49 550
15639.67 528
15640.85 572
15642.04 559
15643.22 536
15644.40 516
15645.58 541
15646.76 490
15647.95 495
15649.13 509
15650.31 562
15651.49 532
15652.67 513
15653.86 513
15655.04 563
15656.22 530
15657.40 553
15658.59 506
15659.77 577
15660.95 533
15662.13 535
15663.32 565
15664.50 549
15665.68 556
15666.87 559
15668.05 574
15669.23 499
15670.41 537
15671.60 580
15672.78 622
15673.96 602
15675.15 586
15676.33 580
15677.51 539
15678.70 559
15679.88 572
15681.06 604
15682.25 623
15683.43 642
15684.61 599
15685.80 583
15686.98 611
15688.16 600
15689.35 532
15690.53 552
15691.72 558
15692.90 609
15694.08 621
15695.27 658
15696.45 691
15697.63 612
15698.82 630
15700.00 636
15701.19 611
15702.37 599
15703.56 582
15704.74 572
15705.92 612
15707.11 624
15708.29 645
15709.48 629
15710.66 690
15711.85 667
15713.03 637
15714.21 637
15715.40 632
15716.58 631
15717.77 704
15718.95 660
15720.14 672
15721.32 663
15722.51 649
15723.69 700
15724.88 698
15726.06 686
15727.25 658
15728.43 668
15729.62 691
15730.80 717
15731.99 651
15733.17 679
15734.36 688
15735.55 683
15736.73 664
15737.92 677
15739.10 666
15740.29 645
15741.47 671
15742.66 668
15743.84 686
15745.03 669
15746.22 682
15747.40 632
15748.59 636
15749.77 686
15750.96 633
15752.15 666
15753.33 690
15754.52 645
15755.70 650
15756.89 678
15758.08 680
15759.26 684
15760.45 669
15761.64 635
15762.82 627
15764.01 659
15765.20 680
15766.38 645
15767.57 654
15768.76 653
15769.94 670
15771.13 681
15772.32 642
15773.50 671
15774.69 611
15775.88 672
15777.06 627
15778.25 691
15779.44 651
15780.62 627
15781.81 638
15783.00 637
15784.19 668
15785.37 635
15786.56 678
15787.75 641
15788.94 625
15790.12 653
15791.31 611
15792.50 612
15793.69 621
15794.87 579
15796.06 615
15797.25 640
15798.44 627
15799.62 603
15800.81 607
15802.00 631
15803.19 589
15804.38 634
15805.56 663
15806.75 646
15807.94 576
15809.13 589
15810.32 584
15811.50 616
15812.69 597
15813.88 590
15815.07 598
15816.26 571
15817.45 541
15818.64 570
15819.82 573
15821.01 592
15822.20 574
15823.39 597
15824.58 546
15825.77 559
15826.96 545
15828.15 557
15829.33 540
15830.52 559
15831.71 544
15832.90 508
15834.09 536
15835.28 558
15836.47 531
15837.66 604
15838.85 612
15840.04 579
15841.23 533
15842.42 520
15843.61 542
15844.79 545
15845.98 556
15847.17 527
15848.36 524
15849.55 552
15850.74 601
15851.93 545
15853.12 523
15854.31 485
15855.50 497
15856.69 605
15857.88 578
15859.07 571
15860.26 555
15861.45 527
15862.64 541
15863.83 534
15865.02 545
15866.21 499
15867.40 544
15868.60 562
15869.79 540
15870.98 497
15872.17 518
15873.36 509
15874.55 507
15875.74 529
15876.93 540
15878.12 527
15879.31 552
15880.50 491
15881.69 510
15882.88 534
15884.07 499
15885.27 544
15886.46 530
15887.65 545
15888.84 554
15890.03 492
15891.22 510
15892.41 524
15893.60 509
15894.80 543
15895.99 547
15897.18 531
15898.37 518
15899.56 513
15900.75 506
15901.95 502
15903.14 517
15904.33 487
15905.52 510
15906.71 515
15907.90 538
15909.10 570
15910.29 511
15911.48 488
15912.67 506
15913.86 557
15915.06 528
15916.25 532
15917.44 501
15918.63 514
15919.83 487
15921.02 522
15922.21 520
15923.40 490
15924.60 510
15925.79 536
15926.98 506
15928.17 500
15929.37 465
15930.56 515
15931.75 541
15932.94 527
15934.14 553
15935.33 506
15936.52 506
15937.72 536
15938.91 503
15940.10 467
15941.30 500
15942.49 448
15943.68 491
15944.88 509
15946.07 505
15947.26 493
15948.46 515
15949.65 533
15950.84 472
15952.04 433
15953.23 524
15954.42 517
15955.62 497
15956.81 493
15958.01 547
15959.20 501
15960.39 448
15961.59 469
15962.78 462
15963.97 494
15965.17 472
15966.36 489
15967.56 478
15968.75 495
15969.95 492
15971.14 488
15972.33 529
15973.53 467
15974.72 459
15975.92 502
15977.11 482
15978.31 437
15979.50 460
15980.70 450
15981.89 444
15983.09 463
15984.28 425
15985.47 463
15986.67 491
15987.86 484
15989.06 499
15990.25 440
15991.45 451
15992.64 442
15993.84 466
15995.03 492
15996.23 488
15997.43 485
15998.62 508
15999.82 425
16001.01 425
16002.21 457
16003.40 422
16004.60 466
16005.79 445
16006.99 483
16008.18 475
16009.38 442
16010.58 456
16011.77 429
16012.97 446
16014.16 431
16015.36 467
16016.56 427
16017.75 438
16018.95 418
16020.14 388
16021.34 447
16022.54 443
16023.73 410
16024.93 433
16026.13 434
16027.32 436
16028.52 457
16029.71 416
16030.91 402
16032.11 398
16033.30 397
16034.50 448
16035.70 406
16036.89 432
16038.09 431
16039.29 450
16040.49 458
16041.68 447
16042.88 407
16044.08 421
16045.27 411
16046.47 462
16047.67 444
16048.86 390
16050.06 447
16051.26 446
16052.46 463
16053.65 417
16054.85 392
16056.05 391
16057.25 398
16058.44 429
16059.64 438
16060.84 393
16062.04 410
16063.23 411
16064.43 410
16065.63 452
16066.83 432
16068.03 481
16069.22 413
16070.42 423
16071.62 444
16072.82 414
16074.02 468
16075.21 460
16076.41 447
16077.61 423
16078.81 394
16080.01 414
16081.21 390
16082.40 428
16083.60 405
16084.80 433
16086.00 429
16087.20 369
16088.40 381
16089.60 390
16090.79 438
16091.99 410
16093.19 375
16094.39 432
16095.59 411
16096.79 375
16097.99 404
16099.19 407
16100.39 354
16101.59 428
16102.78 441
16103.98 405
16105.18 367
16106.38 438
16107.58 467
16108.78 423
16109.98 397
16111.18 412
16112.38 405
16113.58 402
16114.78 402
16115.98 406
16117.18 401
16118.38 430
16119.58 378
16120.78 420
16121.98 419
16123.18 423
16124.38 429
16125.58 455
16126.78 396
16127.98 411
16129.18 408
16130.38 377
16131.58 410
16132.78 362
16133.98 371
16135.18 388
16136.38 434
16137.58 398
16138.78 373
16139.98 410
16141.18 401
16142.38 418
16143.58 375
16144.79 387
16145.99 427
16147.19 403
16148.39 402
16149.59 412
16150.79 408
16151.99 407
16153.19 400
16154.39 464
16155.59 388
16156.80 363
16158.00 420
16159.20 353
16160.40 382
16161.60 422
16162.80 386
16164.00 382
16165.21 440
16166.41 405
16167.61 382
16168.81 360
16170.01 400
16171.21 399
16172.42 415
16173.62 385
16174.82 396
16176.02 398
16177.22 360
16178.43 369
16179.63 405
16180.83 393
16182.03 402
16183.23 414
16184.44 372
16185.64 407
16186.84 400
16188.04 380
16189.25 408
16190.45 390
16191.65 409
16192.85 437
16194.06 401
16195.26 420
16196.46 429
16197.66 424
16198.87 437
16200.07 416
16201.27 380
16202.48 392
16203.68 415
16204.88 395
16206.09 409
16207.29 417
16208.49 426
16209.69 451
16210.90 417
16212.10 400
16213.30 410
16214.51 471
16215.71 412
16216.91 393
16218.12 431
16219.32 450
16220.53 475
16221.73 432
16222.93 404
16224.14 407
16225.34 446
16226.54 424
16227.75 410
16228.95 442
16230.16 420
16231.36 405
16232.56 397
16233.77 382
16234.97 397
16236.18 443
16237.38 411
16238.59 390
16239.79 472
16240.99 442
16242.20 420
16243.40 455
16244.61 403
16245.81 437
16247.02 417
16248.22 445
16249.43 445
16250.63 454
16251.84 411
16253.04 441
16254.24 465
16255.45 504
16256.65 451
16257.86 403
16259.06 412
16260.27 443
16261.48 485
16262.68 455
16263.89 416
16265.09 446
16266.30 390
16267.50 423
16268.71 435
16269.91 437
16271.12 468
16272.32 485
16273.53 435
16274.73 432
16275.94 494
16277.15 466
16278.35 468
16279.56 455
16280.76 461
16281.97 462
16283.18 465
16284.38 462
16285.59 514
16286.79 494
16288.00 510
16289.21 462
16290.41 474
16291.62 457
16292.82 491
16294.03 517
16295.24 461
16296.44 468
16297.65 471
16298.86 484
16300.06 465
16301.27 496
16302.48 455
16303.68 449
16304.89 471
16306.10 472
16307.30 512
16308.51 444
16309.72 439
16310.92 460
16312.13 486
16313.34 475
16314.55 521
16315.75 414
16316.96 418
16318.17 436
16319.37 495
16320.58 463
16321.79 475
16323.00 495
16324.20 461
16325.41 474
16326.62 493
16327.83 479
16329.03 457
16330.24 428
16331.45 438
16332.66 441
16333.87 437
16335.07 487
16336.28 420
16337.49 480
16338.70 427
16339.90 471
16341.11 510
16342.32 467
16343.53 505
16344.74 447
16345.95 406
16347.15 425
16348.36 437
16349.57 525
16350.78 445
16351.99 399
16353.20 412
16354.40 436
16355.61 404
16356.82 424
16358.03 459
16359.24 480
16360.45 447
16361.66 452
16362.87 431
16364.08 423
16365.28 384
16366.49 428
16367.70 416
16368.91 431
16370.12 424
16371.33 426
16372.54 378
16373.75 403
16374.96 372
16376.17 384
16377.38 407
16378.59 459
16379.80 441
16381.01 417
16382.21 392
16383.42 404
16384.63 406
16385.84 399
16387.05 441
16388.26 404
16389.47 409
16390.68 410
16391.89 463
16393.10 431
16394.31 400
16395.52 362
16396.73 429
16397.94 383
16399.15 380
16400.36 380
16401.57 390
16402.79 409
16404.00 388
16405.21 385
16406.42 354
16407.63 383
16408.84 409
16410.05 397
16411.26 387
16412.47 373
16413.68 377
16414.89 376
16416.10 387
16417.31 386
16418.52 378
16419.74 418
16420.95 419
16422.16 404
16423.37 423
16424.58 358
16425.79 366
16427.00 378
16428.21 406
16429.42 375
16430.64 404
16431.85 385
16433.06 382
16434.27 376
16435.48 361
16436.69 373
16437.91 386
16439.12 377
16440.33 377
16441.54 411
16442.75 415
16443.96 367
16445.18 380
16446.39 374
16447.60 415
16448.81 412
16450.02 354
16451.24 441
16452.45 379
16453.66 403
16454.87 365
16456.09 410
16457.30 384
16458.51 337
16459.72 387
16460.94 385
16462.15 413
16463.36 381
16464.57 338
16465.79 363
16467.00 357
16468.21 387
16469.43 344
16470.64 356
16471.85 372
16473.06 376
16474.28 372
16475.49 340
16476.70 345
16477.92 350
16479.13 342
16480.34 371
16481.56 362
16482.77 356
16483.98 371
16485.20 377
16486.41 367
16487.62 385
16488.84 402
16490.05 359
16491.26 339
16492.48 374
16493.69 372
16494.91 359
16496.12 360
16497.33 347
16498.55 364
16499.76 341
16500.97 344
16502.19 384
16503.40 386
16504.62 340
16505.83 344
16507.05 368
16508.26 401
16509.47 353
16510.69 329
16511.90 371
16513.12 336
16514.33 351
16515.55 374
16516.76 374
16517.98 374
16519.19 359
16520.41 372
16521.62 390
16522.83 338
16524.05 335
16525.26 339
16526.48 398
16527.69 363
16528.91 342
16530.12 334
16531.34 341
16532.55 327
16533.77 339
16534.99 371
16536.20 354
16537.42 360
16538.63 326
16539.85 366
16541.06 344
16542.28 361
16543.49 370
16544.71 344
16545.92 346
16547.14 350
16548.36 360
16549.57 347
16550.79 331
16552.00 343
16553.22 338
16554.44 360
16555.65 345
16556.87 326
16558.08 351
16559.30 348
16560.52 356
16561.73 317
16562.95 394
16564.17 400
16565.38 368
16566.60 349
16567.81 338
16569.03 367
16570.25 368
16571.46 342
16572.68 321
16573.90 342
16575.11 364
16576.33 341
16577.55 338
16578.76 359
16579.98 365
16581.20 361
16582.42 349
16583.63 337
16584.85 325
16586.07 302
16587.28 314
16588.50 348
16589.72 355
16590.94 354
16592.15 327
16593.37 372
16594.59 383
16595.81 369
16597.02 374
16598.24 351
16599.46 357
16600.68 346
16601.89 352
16603.11 328
16604.33 345
16605.55 359
16606.77 321
16607.98 350
16609.20 360
16610.42 343
16611.64 350
16612.86 350
16614.07 330
16615.29 356
16616.51 357
16617.73 373
16618.95 342
16620.17 341
16621.38 348
16622.60 376
16623.82 333
16625.04 361
16626.26 376
16627.48 385
16628.70 375
16629.91 355
16631.13 337
16632.35 356
16633.57 310
16634.79 353
16636.01 331
16637.23 313
16638.45 360
16639.67 370
16640.89 409
16642.10 376
16643.32 341
16644.54 337
16645.76 359
16646.98 396
16648.20 344
16649.42 312
16650.64 302
16651.86 316
16653.08 349
16654.30 344
16655.52 351
16656.74 375
16657.96 370
16659.18 357
16660.40 321
16661.62 350
16662.84 342
16664.06 401
16665.28 325
16666.50 325
16667.72 316
16668.94 300
16670.16 333
16671.38 334
16672.60 316
16673.82 334
16675.04 331
16676.26 380
16677.48 334
16678.70 333
16679.92 372
16681.14 337
16682.36 343
16683.58 341
16684.80 354
16686.03 332
16687.25 297
16688.47 327
16689.69 343
16690.91 319
16692.13 323
16693.35 310
16694.57 348
16695.79 316
16697.02 327
16698.24 306
16699.46 309
16700.68 351
16701.90 309
16703.12 325
16704.34 335
16705.57 387
16706.79 310
16708.01 304
16709.23 307
16710.45 304
16711.67 327
16712.90 331
16714.12 334
16715.34 335
16716.56 375
16717.78 339
16719.01 331
16720.23 338
16721.45 359
16722.67 344
16723.89 330
16725.12 331
16726.34 298
16727.56 354
16728.78 333
16730.01 356
16731.23 352
16732.45 352
16733.67 327
16734.90 354
16736.12 347
16737.34 370
16738.56 329
16739.79 351
16741.01 378
16742.23 361
16743.46 317
16744.68 306
16745.90 317
16747.12 273
16748.35 331
16749.57 337
16750.79 316
16752.02 364
16753.24 338
16754.46 331
16755.69 299
16756.91 339
16758.13 342
16759.36 341
16760.58 318
16761.80 349
16763.03 328
16764.25 350
16765.48 382
16766.70 313
16767.92 323
16769.15 352
16770.37 357
16771.60 377
16772.82 338
16774.04 363
16775.27 322
16776.49 353
16777.72 344
16778.94 327
16780.16 297
16781.39 329
16782.61 364
16783.84 343
16785.06 307
16786.29 314
16787.51 315
16788.74 324
16789.96 307
16791.18 395
16792.41 324
16793.63 309
16794.86 354
16796.08 343
16797.31 355
16798.53 367
16799.76 342
16800.98 329
16802.21 372
16803.43 348
16804.66 367
16805.88 353
16807.11 347
16808.33 323
16809.56 311
16810.79 336
16812.01 317
16813.24 357
16814.46 297
16815.69 331
16816.91 329
16818.14 339
16819.36 351
16820.59 325
16821.82 342
16823.04 343
16824.27 342
16825.49 335
16826.72 314
16827.95 345
16829.17 341
16830.40 328
16831.62 337
16832.85 327
16834.08 332
16835.30 325
16836.53 351
16837.76 313
16838.98 365
16840.21 354
16841.44 358
16842.66 286
16843.89 317
16845.11 355
16846.34 302
16847.57 338
16848.80 345
16850.02 304
16851.25 352
16852.48 358
16853.70 364
16854.93 341
16856.16 326
16857.38 318
16858.61 320
16859.84 359
16861.07 335
16862.29 348
16863.52 357
16864.75 354
16865.97 347
16867.20 320
16868.43 288
16869.66 350
16870.89 329
16872.11 315
16873.34 324
16874.57 381
16875.80 361
16877.02 342
16878.25 351
16879.48 352
16880.71 370
16881.94 334
16883.16 336
16884.39 362
16885.62 354
16886.85 368
16888.08 351
16889.30 338
16890.53 328
16891.76 333
16892.99 344
16894.22 370
16895.45 369
16896.67 363
16897.90 372
16899.13 371
16900.36 423
16901.59 359
16902.82 331
16904.05 353
16905.28 358
16906.50 349
16907.73 334
16908.96 333
16910.19 362
16911.42 382
16912.65 342
16913.88 353
16915.11 330
16916.34 330
16917.57 336
16918.80 351
16920.03 314
16921.26 351
16922.48 375
16923.71 372
16924.94 345
16926.17 338
16927.40 332
16928.63 327
16929.86 342
16931.09 311
16932.32 359
16933.55 362
16934.78 320
16936.01 304
16937.24 318
16938.47 308
16939.70 334
16940.93 357
16942.16 358
16943.39 362
16944.62 316
16945.85 348
16947.08 357
16948.31 288
16949.54 322
16950.78 297
16952.01 310
16953.24 267
16954.47 295
16955.70 335
16956.93 325
16958.16 330
16959.39 359
16960.62 334
16961.85 328
16963.08 314
16964.31 291
16965.54 315
16966.78 308
16968.01 294
16969.24 316
16970.47 362
16971.70 309
16972.93 313
16974.16 289
16975.39 291
16976.63 301
16977.86 345
16979.09 341
16980.32 329
16981.55 320
16982.78 315
16984.02 298
16985.25 337
16986.48 313
16987.71 304
16988.94 343
16990.18 342
16991.41 316
16992.64 307
16993.87 317
16995.10 298
16996.34 314
16997.57 332
16998.80 319
17000.03 344
17001.26 333
17002.50 311
17003.73 289
17004.96 322
17006.19 371
17007.43 334
17008.66 337
17009.89 290
17011.12 285
17012.36 344
17013.59 337
17014.82 284
17016.06 316
17017.29 292
17018.52 319
17019.76 362
17020.99 304
17022.22 303
17023.45 307
17024.69 318
17025.92 306
17027.15 320
17028.39 320
17029.62 344
17030.85 338
17032.09 325
17033.32 354
17034.55 320
17035.79 356
17037.02 345
17038.26 297
17039.49 281
17040.72 325
17041.96 298
17043.19 293
17044.43 332
17045.66 341
17046.89 324
17048.13 329
17049.36 336
17050.60 332
17051.83 342
17053.06 308
17054.30 308
17055.53 337
17056.77 325
17058.00 318
17059.24 325
17060.47 323
17061.70 343
17062.94 320
17064.17 316
17065.41 276
17066.64 274
17067.88 326
17069.11 301
17070.35 286
17071.58 333
17072.82 306
17074.05 307
17075.29 331
17076.52 324
17077.76 296
17078.99 277
17080.23 291
17081.46 304
17082.70 327
17083.93 310
17085.17 327
17086.41 277
17087.64 293
17088.88 316
17090.11 316
17091.35 279
17092.58 285
17093.82 307
17095.05 285
17096.29 335
17097.53 292
17098.76 325
17100.00 307
17101.23 326
17102.47 280
17103.71 324
17104.94 334
17106.18 338
17107.41 289
17108.65 316
17109.89 283
17111.12 300
17112.36 265
17113.60 283
17114.83 309
17116.07 293
17117.31 302
17118.54 295
17119.78 286
17121.02 272
17122.25 278
17123.49 323
17124.73 283
17125.96 287
17127.20 295
17128.44 245
17129.67 252
17130.91 268
17132.15 305
17133.39 297
17134.62 299
17135.86 307
17137.10 292
17138.33 288
17139.57 273
17140.81 294
17142.05 298
17143.28 292
17144.52 282
17145.76 278
17147.00 271
17148.23 254
17149.47 287
17150.71 307
17151.95 304
17153.19 271
17154.42 273
17155.66 288
17156.90 298
17158.14 288
17159.38 286
17160.61 268
17161.85 278
17163.09 293
17164.33 278
17165.57 242
17166.81 302
17168.04 292
17169.28 326
17170.52 296
17171.76 268
17173.00 341
17174.24 342
17175.47 311
17176.71 279
17177.95 313
17179.19 340
17180.43 274
17181.67 273
17182.91 269
17184.15 304
17185.39 277
17186.62 263
17187.86 280
17189.10 279
17190.34 271
17191.58 255
17192.82 272
17194.06 250
17195.30 258
17196.54 279
17197.78 286
17199.02 252
17200.26 245
17201.50 269
17202.74 259
17203.98 264
17205.22 258
17206.46 276
17207.70 271
17208.94 274
17210.18 308
17211.42 253
17212.66 249
17213.90 263
17215.14 291
17216.38 273
17217.62 248
17218.86 279
17220.10 318
17221.34 292
17222.58 278
17223.82 306
17225.06 313
17226.30 304
17227.54 291
17228.78 289
17230.02 273
17231.26 277
17232.50 293
17233.74 329
17234.98 259
17236.22 286
17237.47 279
17238.71 280
17239.95 289
17241.19 272
17242.43 292
17243.67 292
17244.91 277
17246.15 260
17247.39 316
17248.64 275
17249.88 267
17251.12 241
17252.36 304
17253.60 294
17254.84 268
17256.08 289
17257.33 301
17258.57 259
17259.81 248
17261.05 276
17262.29 293
17263.54 293
17264.78 313
17266.02 270
17267.26 272
17268.50 285
17269.75 312
17270.99 278
17272.23 274
17273.47 293
17274.71 292
17275.96 295
17277.20 264
17278.44 272
17279.68 248
17280.93 274
17282.17 272
17283.41 269
17284.65 271
17285.90 268
17287.14 252
17288.38 248
17289.62 273
17290.87 284
17292.11 256
17293.35 308
17294.60 346
17295.84 277
17297.08 281
17298.33 327
17299.57 314
17300.81 283
17302.05 239
17303.30 292
17304.54 305
17305.78 303
17307.03 279
17308.27 268
17309.52 300
17310.76 284
17312.00 275
17313.25 290
17314.49 271
17315.73 272
17316.98 287
17318.22 269
17319.47 236
17320.71 303
17321.95 296
17323.20 258
17324.44 252
17325.69 232
17326.93 288
17328.17 260
17329.42 262
17330.66 302
17331.91 269
17333.15 234
17334.40 307
17335.64 253
17336.88 266
17338.13 280
17339.37 301
17340.62 312
17341.86 265
17343.11 294
17344.35 303
17345.60 312
17346.84 305
17348.09 270
17349.33 243
17350.58 253
17351.82 262
17353.07 277
17354.31 241
17355.56 267
17356.80 260
17358.05 289
17359.29 255
17360.54 281
17361.78 272
17363.03 255
17364.27 238
17365.52 233
17366.77 241
17368.01 227
17369.26 270
17370.50 273
17371.75 285
17372.99 293
17374.24 278
17375.49 247
17376.73 235
17377.98 269
17379.22 253
17380.47 264
17381.72 263
17382.96 283
17384.21 251
17385.45 284
17386.70 262
17387.95 285
17389.19 258
17390.44 274
17391.69 226
17392.93 265
17394.18 264
17395.43 274
17396.67 273
17397.92 267
17399.17 264
17400.41 230
17401.66 224
17402.91 259
17404.15 255
17405.40 286
17406.65 255
17407.89 235
17409.14 249
17410.39 283
17411.64 337
17412.88 290
17414.13 272
17415.38 279
17416.63 254
17417.87 248
17419.12 260
17420.37 286
17421.62 266
17422.86 268
17424.11 261
17425.36 275
17426.61 250
17427.85 270
17429.10 247
17430.35 254
17431.60 272
17432.85 277
17434.09 270
17435.34 284
17436.59 305
17437.84 335
17439.09 289
17440.33 272
17441.58 271
17442.83 265
17444.08 276
17445.33 255
17446.58 283
17447.82 293
17449.07 280
17450.32 254
17451.57 240
17452.82 275
17454.07 273
17455.32 276
17456.57 277
17457.81 284
17459.06 264
17460.31 285
17461.56 254
17462.81 271
17464.06 268
17465.31 253
17466.56 283
17467.81 301
17469.06 256
17470.30 256
17471.55 250
17472.80 247
17474.05 220
17475.30 270
17476.55 267
17477.80 298
17479.05 282
17480.30 255
17481.55 235
17482.80 266
17484.05 277
17485.30 279
17486.55 255
17487.80 244
17489.05 258
17490.30 304
17491.55 287
17492.80 281
17494.05 257
17495.30 267
17496.55 276
17497.80 285
17499.05 285
17500.30 271
17501.55 270
17502.80 262
17504.05 263
17505.30 290
17506.55 293
17507.80 264
17509.06 251
17510.31 239
17511.56 227
17512.81 263
17514.06 253
17515.31 263
17516.56 273
17517.81 278
17519.06 283
17520.31 283
17521.56 244
17522.82 289
17524.07 268
17525.32 265
17526.57 267
17527.82 249
17529.07 259
17530.32 274
17531.58 266
17532.83 255
17534.08 277
17535.33 295
17536.58 314
17537.83 259
17539.09 262
17540.34 236
17541.59 285
17542.84 260
17544.09 241
17545.35 301
17546.60 298
17547.85 287
17549.10 241
17550.35 254
17551.61 276
17552.86 303
17554.11 273
17555.36 254
17556.62 251
17557.87 274
17559.12 258
17560.37 264
17561.63 286
17562.88 308
17564.13 297
17565.38 271
17566.64 259
17567.89 252
17569.14 283
17570.39 272
17571.65 261
17572.90 248
17574.15 259
17575.41 302
17576.66 250
17577.91 256
17579.17 215
17580.42 248
17581.67 291
17582.93 283
17584.18 250
17585.43 265
17586.69 296
17587.94 332
17589.19 258
17590.45 257
17591.70 282
17592.95 340
17594.21 288
17595.46 269
17596.72 273
17597.97 292
17599.22 278
17600.48 221
17601.73 255
17602.99 278
17604.24 311
17605.49 262
17606.75 264
17608.00 233
17609.26 241
17610.51 285
17611.76 295
17613.02 248
17614.27 234
17615.53 261
17616.78 287
17618.04 230
17619.29 257
17620.55 259
17621.80 262
17623.06 288
17624.31 265
17625.57 269
17626.82 282
17628.08 274
17629.33 222
17630.59 245
17631.84 238
17633.10 256
17634.35 260
17635.61 258
17636.86 261
17638.12 278
17639.37 268
17640.63 235
17641.88 260
17643.14 253
17644.39 255
17645.65 242
17646.91 291
17648.16 258
17649.42 263
17650.67 271
17651.93 282
17653.18 242
17654.44 259
17655.70 251
17656.95 227
17658.21 254
17659.46 286
17660.72 262
17661.98 258
17663.23 286
17664.49 274
17665.75 260
17667.00 268
17668.26 290
17669.51 255
17670.77 263
17672.03 266
17673.28 264
17674.54 244
17675.80 216
17677.05 258
17678.31 272
17679.57 247
17680.82 279
17682.08 255
17683.34 253
17684.60 264
17685.85 231
17687.11 273
17688.37 265
17689.62 315
17690.88 277
17692.14 260
17693.40 271
17694.65 265
17695.91 263
17697.17 258
17698.42 232
17699.68 261
17700.94 284
17702.20 218
17703.46 235
17704.71 232
17705.97 244
17707.23 270
17708.49 259
17709.74 272
17711.00 259
17712.26 229
17713.52 277
17714.78 253
17716.03 259
17717.29 269
17718.55 260
17719.81 234
17721.07 260
17722.33 286
17723.58 259
17724.84 287
17726.10 245
17727.36 246
17728.62 263
17729.88 254
17731.13 243
17732.39 235
17733.65 224
17734.91 235
17736.17 269
17737.43 267
17738.69 246
17739.95 220
17741.21 232
17742.46 227
17743.72 267
17744.98 257
17746.24 249
17747.50 234
17748.76 267
17750.02 242
17751.28 262
17752.54 256
17753.80 289
17755.06 286
17756.32 263
17757.58 288
17758.84 254
17760.10 267
17761.36 278
17762.61 252
17763.87 287
17765.13 288
17766.39 261
17767.65 245
17768.91 249
17770.17 238
17771.43 229
17772.69 243
17773.95 309
17775.21 262
17776.48 240
17777.74 259
17779.00 235
17780.26 256
17781.52 256
17782.78 266
17784.04 235
17785.30 252
17786.56 279
17787.82 238
17789.08 254
17790.34 249
17791.60 251
17792.86 251
17794.12 244
17795.38 240
17796.65 281
17797.91 253
17799.17 266
17800.43 238
17801.69 261
17802.95 238
17804.21 230
17805.47 251
17806.73 258
17808.00 290
17809.26 255
17810.52 222
17811.78 248
17813.04 264
17814.30 281
17815.56 275
17816.83 262
17818.09 278
17819.35 236
17820.61 244
17821.87 249
17823.14 263
17824.40 244
17825.66 241
17826.92 252
17828.18 234
17829.45 259
17830.71 257
17831.97 251
17833.23 265
17834.49 243
17835.76 280
17837.02 224
17838.28 222
17839.54 278
17840.81 265
17842.07 226
17843.33 236
17844.59 257
17845.86 248
17847.12 222
17848.38 245
17849.65 260
17850.91 269
17852.17 223
17853.43 250
17854.70 242
17855.96 208
17857.22 257
17858.49 230
17859.75 243
17861.01 246
17862.28 273
17863.54 244
17864.80 246
17866.07 222
17867.33 262
17868.59 233
17869.86 270
17871.12 251
17872.38 256
17873.65 232
17874.91 221
17876.18 242
17877.44 261
17878.70 231
17879.97 244
17881.23 275
17882.50 216
17883.76 231
17885.02 239
17886.29 293
17887.55 260
17888.82 246
17890.08 263
17891.35 242
17892.61 231
17893.87 244
17895.14 234
17896.40 257
17897.67 256
17898.93 235
17900.20 252
17901.46 231
17902.73 242
17903.99 241
17905.26 230
17906.52 247
17907.79 236
17909.05 217
17910.32 228
17911.58 215
17912.85 227
17914.11 255
17915.38 266
17916.64 223
17917.91 228
17919.17 208
17920.44 259
17921.70 235
17922.97 245
17924.23 271
17925.50 235
17926.76 229
17928.03 254
17929.30 230
17930.56 276
17931.83 205
17933.09 212
17934.36 242
17935.62 249
17936.89 223
17938.16 238
17939.42 258
17940.69 247
17941.96 253
17943.22 262
17944.49 226
17945.75 245
17947.02 254
17948.29 232
17949.55 240
17950.82 230
17952.09 258
17953.35 256
17954.62 267
17955.89 247
17957.15 230
17958.42 254
17959.69 223
17960.95 231
17962.22 243
17963.49 239
17964.75 250
17966.02 247
17967.29 263
17968.55 284
17969.82 266
17971.09 263
17972.36 263
17973.62 224
17974.89 199
17976.16 242
17977.42 248
17978.69 252
17979.96 243
17981.23 248
17982.49 252
17983.76 235
17985.03 241
17986.30 244
17987.57 224
17988.83 219
17990.10 245
17991.37 234
17992.64 200
17993.90 223
17995.17 234
17996.44 230
17997.71 236
17998.98 235
18000.25 230
18001.51 248
18002.78 219
18004.05 242
18005.32 221
18006.59 213
18007.86 262
18009.12 263
18010.39 229
18011.66 244
18012.93 257
18014.20 249
18015.47 219
18016.74 213
18018.00 233
18019.27 248
18020.54 242
18021.81 214
18023.08 237
18024.35 275
18025.62 228
18026.89 228
18028.16 235
18029.43 229
18030.69 247
18031.96 235
18033.23 247
18034.50 246
18035.77 264
18037.04 261
18038.31 229
18039.58 237
18040.85 214
18042.12 249
18043.39 236
18044.66 213
18045.93 195
18047.20 213
18048.47 230
18049.74 239
18051.01 220
18052.28 229
18053.55 222
18054.82 253
18056.09 313
18057.36 233
18058.63 210
18059.90 224
18061.17 241
18062.44 269
18063.71 296
18064.98 227
18066.25 211
18067.52 222
18068.79 227
18070.06 211
18071.33 227
18072.61 207
18073.88 232
18075.15 228
18076.42 184
18077.69 201
18078.96 219
18080.23 227
18081.50 249
18082.77 228
18084.04 232
18085.32 252
18086.59 244
18087.86 237
18089.13 228
18090.40 249
18091.67 238
18092.94 277
18094.22 207
18095.49 199
18096.76 203
18098.03 238
18099.30 235
18100.57 215
18101.85 206
18103.12 212
18104.39 219
18105.66 221
18106.93 220
18108.20 231
18109.48 222
18110.75 219
18112.02 241
18113.29 229
18114.57 210
18115.84 243
18117.11 255
18118.38 218
18119.65 214
18120.93 213
18122.20 225
18123.47 247
18124.74 239
18126.02 214
18127.29 249
18128.56 259
18129.84 243
18131.11 233
18132.38 239
18133.65 253
18134.93 223
18136.20 225
18137.47 242
18138.75 247
18140.02 268
18141.29 247
18142.57 210
18143.84 225
18145.11 246
18146.39 239
18147.66 246
18148.93 248
18150.21 289
18151.48 258
18152.75 244
18154.03 207
18155.30 224
18156.57 206
18157.85 223
18159.12 220
18160.40 216
18161.67 258
18162.94 223
18164.22 222
18165.49 214
18166.77 265
18168.04 239
18169.31 228
18170.59 229
18171.86 264
18173.14 240
18174.41 236
18175.68 263
18176.96 236
18178.23 243
18179.51 294
18180.78 225
18182.06 199
18183.33 232
18184.61 235
18185.88 237
18187.16 239
18188.43 276
18189.71 245
18190.98 247
18192.26 248
18193.53 246
18194.81 274
18196.08 236
18197.36 247
18198.63 280
18199.91 251
18201.18 236
18202.46 218
18203.73 227
18205.01 260
18206.28 254
18207.56 265
18208.83 225
18210.11 256
18211.39 229
18212.66 237
18213.94 246
18215.21 216
18216.49 231
18217.76 219
18219.04 254
18220.32 244
18221.59 201
18222.87 242
18224.14 255
18225.42 240
18226.70 233
18227.97 229
18229.25 233
18230.53 240
18231.80 240
18233.08 190
18234.35 209
18235.63 237
18236.91 258
18238.18 244
18239.46 231
18240.74 221
18242.01 248
18243.29 244
18244.57 250
18245.84 268
18247.12 242
18248.40 247
18249.68 278
18250.95 222
18252.23 224
18253.51 205
18254.78 242
18256.06 236
18257.34 222
18258.62 248
18259.89 259
18261.17 226
18262.45 231
18263.72 236
18265.00 227
18266.28 260
18267.56 260
18268.84 260
18270.11 220
18271.39 250
18272.67 253
18273.95 226
18275.22 234
18276.50 214
18277.78 216
18279.06 232
18280.34 239
18281.61 277
18282.89 257
18284.17 224
18285.45 232
18286.73 223
18288.01 229
18289.28 283
18290.56 254
18291.84 226
18293.12 241
18294.40 257
18295.68 258
18296.95 275
18298.23 240
18299.51 238
18300.79 252
18302.07 247
18303.35 235
18304.63 231
18305.91 232
18307.19 234
18308.46 247
18309.74 235
18311.02 256
18312.30 261
18313.58 242
18314.86 222
18316.14 238
18317.42 208
18318.70 240
18319.98 221
18321.26 245
18322.54 225
18323.82 224
18325.10 239
18326.38 239
18327.66 203
18328.94 245
18330.22 214
18331.50 232
18332.77 249
18334.05 203
18335.33 217
18336.61 252
18337.90 223
18339.18 226
18340.46 221
18341.74 256
18343.02 224
18344.30 214
18345.58 210
18346.86 211
18348.14 250
18349.42 262
18350.70 261
18351.98 248
18353.26 226
18354.54 231
18355.82 249
18357.10 251
18358.38 250
18359.66 237
18360.94 232
18362.22 211
18363.51 195
18364.79 221
18366.07 249
18367.35 263
18368.63 245
18369.91 249
18371.19 245
18372.47 227
18373.76 232
18375.04 240
18376.32 252
18377.60 228
18378.88 231
18380.16 251
18381.44 219
18382.73 216
18384.01 229
18385.29 206
18386.57 241
18387.85 219
18389.13 215
18390.42 223
18391.70 210
18392.98 251
18394.26 219
18395.54 243
18396.83 205
18398.11 225
18399.39 257
18400.67 272
18401.96 264
18403.24 237
18404.52 237
18405.80 219
18407.09 245
18408.37 266
18409.65 278
18410.93 289
18412.22 247
18413.50 210
18414.78 223
18416.06 217
18417.35 233
18418.63 262
18419.91 214
18421.20 219
18422.48 216
18423.76 213
18425.05 209
18426.33 201
18427.61 195
18428.89 215
18430.18 209
18431.46 208
18432.74 217
18434.03 222
18435.31 201
18436.60 247
18437.88 221
18439.16 254
18440.45 252
18441.73 232
18443.01 243
18444.30 207
18445.58 222
18446.87 233
18448.15 257
18449.43 278
18450.72 244
18452.00 237
18453.29 230
18454.57 224
18455.85 243
18457.14 220
18458.42 262
18459.71 249
18460.99 221
18462.28 250
18463.56 252
18464.84 231
18466.13 238
18467.41 252
18468.70 249
18469.98 226
18471.27 225
18472.55 219
18473.84 219
18475.12 218
18476.41 235
18477.69 229
18478.98 230
18480.26 208
18481.55 229
18482.83 240
18484.12 210
18485.40 223
18486.69 248
18487.97 222
18489.26 217
18490.54 246
18491.83 255
18493.11 239
18494.40 228
18495.69 236
18496.97 228
18498.26 243
18499.54 230
18500.83 249
18502.11 271
18503.40 233
18504.69 242
18505.97 223
18507.26 210
18508.54 202
18509.83 230
18511.12 208
18512.40 217
18513.69 222
18514.98 211
18516.26 244
18517.55 243
18518.83 225
18520.12 245
18521.41 263
18522.69 286
18523.98 254
18525.27 273
18526.55 238
18527.84 255
18529.13 269
18530.41 233
18531.70 220
18532.99 234
18534.27 242
18535.56 219
18536.85 239
18538.14 237
18539.42 235
18540.71 251
18542.00 226
18543.28 211
18544.57 277
18545.86 240
18547.15 228
18548.43 212
18549.72 231
18551.01 205
18552.30 200
18553.58 250
18554.87 222
18556.16 214
18557.45 240
18558.73 241
18560.02 252
18561.31 217
18562.60 236
18563.89 241
18565.17 263
18566.46 227
18567.75 271
18569.04 270
18570.33 241
18571.62 256
18572.90 243
18574.19 256
18575.48 261
18576.77 220
18578.06 193
18579.35 205
18580.63 240
18581.92 238
18583.21 256
18584.50 261
18585.79 241
18587.08 273
18588.37 239
18589.66 213
18590.94 214
18592.23 242
18593.52 240
18594.81 210
18596.10 234
18597.39 233
18598.68 239
18599.97 250
18601.26 272
18602.55 241
18603.84 235
18605.13 226
18606.41 239
18607.70 250
18608.99 229
18610.28 243
18611.57 247
18612.86 270
18614.15 237
18615.44 258
18616.73 265
18618.02 284
18619.31 239
18620.60 250
18621.89 230
18623.18 238
18624.47 256
18625.76 244
18627.05 269
18628.34 249
18629.63 235
18630.92 266
18632.21 303
18633.50 251
18634.79 255
18636.08 243
18637.37 279
18638.67 284
18639.96 258
18641.25 278
18642.54 275
18643.83 219
18645.12 253
18646.41 234
18647.70 256
18648.99 286
18650.28 258
18651.57 244
18652.86 273
18654.16 250
18655.45 264
18656.74 250
18658.03 275
18659.32 235
18660.61 252
18661.90 245
18663.19 248
18664.49 242
18665.78 275
18667.07 262
18668.36 285
18669.65 285
18670.94 234
18672.24 287
18673.53 250
18674.82 236
18676.11 229
18677.40 247
18678.70 236
18679.99 253
18681.28 266
18682.57 218
18683.86 227
18685.16 247
18686.45 219
18687.74 227
18689.03 220
18690.33 213
18691.62 223
18692.91 271
18694.20 214
18695.50 201
18696.79 225
18698.08 237
18699.37 232
18700.67 224
18701.96 215
18703.25 245
18704.54 201
18705.84 200
18707.13 252
18708.42 235
18709.72 226
18711.01 237
18712.30 254
18713.60 227
18714.89 245
18716.18 273
18717.48 257
18718.77 250
18720.06 213
18721.36 209
18722.65 215
18723.94 227
18725.24 246
18726.53 236
18727.82 238
18729.12 228
18730.41 231
18731.70 207
18733.00 216
18734.29 217
18735.59 236
18736.88 222
18738.17 236
18739.47 198
18740.76 190
18742.06 219
18743.35 237
18744.64 224
18745.94 212
18747.23 252
18748.53 191
18749.82 212
18751.12 251
18752.41 211
18753.71 228
18755.00 241
18756.30 237
18757.59 225
18758.88 223
18760.18 215
18761.47 229
18762.77 222
18764.06 226
18765.36 228
18766.65 244
18767.95 252
18769.24 275
18770.54 244
18771.83 218
18773.13 218
18774.43 240
18775.72 205
18777.02 214
18778.31 234
18779.61 238
18780.90 228
18782.20 230
18783.49 206
18784.79 214
18786.08 237
18787.38 219
18788.68 219
18789.97 215
18791.27 219
18792.56 225
18793.86 256
18795.16 230
18796.45 208
18797.75 183
18799.04 220
18800.34 193
18801.64 204
18802.93 221
18804.23 220
18805.53 215
18806.82 218
18808.12 237
18809.41 253
18810.71 242
18812.01 247
18813.30 207
18814.60 219
18815.90 235
18817.19 201
18818.49 178
18819.79 226
18821.09 213
18822.38 196
18823.68 219
18824.98 216
18826.27 196
18827.57 242
18828.87 231
18830.16 234
18831.46 180
18832.76 184
18834.06 217
18835.35 217
18836.65 218
18837.95 214
18839.25 196
18840.54 207
18841.84 241
18843.14 239
18844.44 227
18845.73 216
18847.03 190
18848.33 200
18849.63 222
18850.93 259
18852.22 256
18853.52 238
18854.82 208
18856.12 213
18857.42 217
18858.71 215
18860.01 194
18861.31 213
18862.61 236
18863.91 213
18865.21 211
18866.50 204
18867.80 231
18869.10 204
18870.40 210
18871.70 210
18873.00 230
18874.30 219
18875.60 243
18876.89 214
18878.19 223
18879.49 214
18880.79 221
18882.09 235
18883.39 260
18884.69 251
18885.99 227
18887.29 226
18888.59 223
18889.88 205
18891.18 199
18892.48 209
18893.78 199
18895.08 204
18896.38 202
18897.68 207
18898.98 190
18900.28 215
18901.58 207
18902.88 200
18904.18 207
18905.48 190
18906.78 216
18908.08 217
18909.38 177
18910.68 207
18911.98 244
18913.28 239
18914.58 220
18915.88 231
18917.18 207
18918.48 187
18919.78 201
18921.08 197
18922.38 194
18923.68 198
18924.98 195
18926.28 226
18927.58 227
18928.88 188
18930.18 206
18931.49 208
18932.79 210
18934.09 199
18935.39 209
18936.69 223
18937.99 236
18939.29 199
18940.59 205
18941.89 210
18943.19 219
18944.49 226
18945.80 263
18947.10 222
18948.40 198
18949.70 223
18951.00 239
18952.30 224
18953.60 200
18954.91 235
18956.21 239
18957.51 225
18958.81 225
18960.11 226
18961.41 243
18962.72 251
18964.02 205
18965.32 227
18966.62 224
18967.92 182
18969.23 214
18970.53 219
18971.83 212
18973.13 202
18974.43 240
18975.74 218
18977.04 204
18978.34 198
18979.64 234
18980.95 210
18982.25 239
18983.55 232
18984.85 221
18986.16 214
18987.46 241
18988.76 221
18990.06 199
18991.37 205
18992.67 222
18993.97 243
18995.28 271
18996.58 192
18997.88 216
18999.18 221
19000.49 199
19001.79 209
19003.09 196
19004.40 229
19005.70 218
19007.00 197
19008.31 197
19009.61 226
19010.91 229
19012.22 224
19013.52 222
19014.82 230
19016.13 201
19017.43 189
19018.74 221
19020.04 227
19021.34 214
19022.65 213
19023.95 222
19025.25 180
19026.56 208
19027.86 218
19029.17 197
19030.47 190
19031.77 193
19033.08 211
19034.38 232
19035.69 210
19036.99 200
19038.30 213
19039.60 234
19040.91 217
19042.21 192
19043.51 244
19044.82 232
19046.12 210
19047.43 230
19048.73 220
19050.04 232
19051.34 235
19052.65 207
19053.95 215
19055.26 262
19056.56 266
19057.87 214
19059.17 223
19060.48 236
19061.78 197
19063.09 204
19064.39 222
19065.70 233
19067.00 240
19068.31 207
19069.62 204
19070.92 226
19072.23 216
19073.53 215
19074.84 212
19076.14 215
19077.45 194
19078.75 214
19080.06 208
19081.37 180
19082.67 199
19083.98 191
19085.28 216
19086.59 219
19087.90 214
19089.20 207
19090.51 206
19091.82 222
19093.12 187
19094.43 202
19095.73 223
19097.04 211
19098.35 195
19099.65 244
19100.96 197
19102.27 235
19103.57 223
19104.88 216
19106.19 256
19107.49 211
19108.80 226
19110.11 220
19111.41 209
19112.72 198
19114.03 219
19115.33 218
19116.64 226
19117.95 214
19119.26 218
19120.56 213
19121.87 218
19123.18 197
19124.49 191
19125.79 237
19127.10 230
19128.41 245
19129.72 236
19131.02 211
19132.33 206
19133.64 189
19134.95 205
19136.25 192
19137.56 224
19138.87 220
19140.18 254
19141.49 203
19142.79 254
19144.10 240
19145.41 220
19146.72 209
19148.03 195
19149.33 226
19150.64 221
19151.95 202
19153.26 194
19154.57 211
19155.88 255
19157.18 216
19158.49 202
19159.80 209
19161.11 219
19162.42 227
19163.73 238
19165.04 239
19166.34 207
19167.65 216
19168.96 185
19170.27 208
19171.58 203
19172.89 220
19174.20 232
19175.51 186
19176.82 206
19178.13 238
19179.43 210
19180.74 198
19182.05 207
19183.36 210
19184.67 183
19185.98 224
19187.29 216
19188.60 228
19189.91 224
19191.22 217
19192.53 199
19193.84 227
19195.15 229
19196.46 230
19197.77 225
19199.08 238
19200.39 201
19201.70 201
19203.01 210
19204.32 174
19205.63 179
19206.94 234
19208.25 250
19209.56 230
19210.87 202
19212.18 204
19213.49 209
19214.80 191
19216.11 186
19217.42 196
19218.73 219
19220.04 246
19221.35 218
19222.66 249
19223.98 220
19225.29 210
19226.60 195
19227.91 188
19229.22 191
19230.53 201
19231.84 183
19233.15 200
19234.46 191
19235.77 207
19237.09 204
19238.40 199
19239.71 180
19241.02 192
19242.33 215
19243.64 227
19244.95 224
19246.27 207
19247.58 218
19248.89 242
19250.20 188
19251.51 210
19252.82 199
19254.14 200
19255.45 184
19256.76 205
19258.07 221
19259.38 175
19260.70 226
19262.01 226
19263.32 220
19264.63 191
19265.94 201
19267.26 238
19268.57 230
19269.88 186
19271.19 214
19272.51 214
19273.82 216
19275.13 224
19276.44 222
19277.76 227
19279.07 196
19280.38 210
19281.69 212
19283.01 204
19284.32 193
19285.63 218
19286.94 220
19288.26 192
19289.57 203
19290.88 200
19292.20 223
19293.51 218
19294.82 160
19296.14 190
19297.45 207
19298.76 222
19300.08 205
19301.39 173
19302.70 208
19304.02 181
19305.33 214
19306.64 208
19307.96 204
19309.27 225
19310.59 218
19311.90 198
19313.21 211
19314.53 220
19315.84 203
19317.15 204
19318.47 206
19319.78 190
19321.10 203
19322.41 187
19323.72 231
19325.04 199
19326.35 214
19327.67 259
19328.98 226
19330.30 199
19331.61 212
19332.93 206
19334.24 233
19335.55 219
19336.87 176
19338.18 190
19339.50 241
19340.81 226
19342.13 213
19343.44 202
19344.76 201
19346.07 211
19347.39 210
19348.70 208
19350.02 198
19351.33 191
19352.65 204
19353.96 172
19355.28 185
19356.59 198
19357.91 197
19359.22 209
19360.54 194
19361.86 225
19363.17 218
19364.49 201
19365.80 200
19367.12 172
19368.43 162
19369.75 198
19371.06 188
19372.38 220
19373.70 215
19375.01 177
19376.33 217
19377.64 189
19378.96 169
19380.28 192
19381.59 193
19382.91 185
19384.23 199
19385.54 188
19386.86 240
19388.17 247
19389.49 201
19390.81 222
19392.12 206
19393.44 197
19394.76 192
19396.07 216
19397.39 191
19398.71 192
19400.02 211
19401.34 180
19402.66 221
19403.97 206
19405.29 212
19406.61 215
19407.93 220
19409.24 203
19410.56 187
19411.88 222
19413.19 192
19414.51 210
19415.83 208
19417.15 218
19418.46 206
19419.78 200
19421.10 195
19422.42 193
19423.73 224
19425.05 176
19426.37 202
19427.69 219
19429.00 243
19430.32 218
19431.64 211
19432.96 231
19434.28 196
19435.59 223
19436.91 215
19438.23 225
19439.55 198
19440.87 207
19442.18 197
19443.50 172
19444.82 191
19446.14 226
19447.46 188
19448.78 189
19450.09 201
19451.41 198
19452.73 205
19454.05 207
19455.37 196
19456.69 195
19458.01 201
19459.33 190
19460.64 253
19461.96 236
19463.28 260
19464.60 209
19465.92 217
19467.24 180
19468.56 210
19469.88 192
19471.20 203
19472.52 201
19473.83 247
19475.15 236
19476.47 176
19477.79 210
19479.11 180
19480.43 195
19481.75 198
19483.07 196
19484.39 187
19485.71 241
19487.03 216
19488.35 197
19489.67 223
19490.99 218
19492.31 220
19493.63 217
19494.95 194
19496.27 176
19497.59 193
19498.91 221
19500.23 217
19501.55 210
19502.87 211
19504.19 192
19505.51 228
19506.83 248
19508.15 195
19509.47 191
19510.79 212
19512.11 239
19513.43 231
19514.75 185
19516.08 219
19517.40 202
19518.72 218
19520.04 234
19521.36 220
19522.68 192
19524.00 187
19525.32 206
19526.64 197
19527.96 204
19529.29 202
19530.61 200
19531.93 197
19533.25 216
19534.57 213
19535.89 191
19537.21 225
19538.53 197
19539.86 208
19541.18 202
19542.50 199
19543.82 234
19545.14 203
19546.46 200
19547.79 204
19549.11 210
19550.43 203
19551.75 232
19553.07 251
19554.40 194
19555.72 192
19557.04 176
19558.36 188
19559.68 184
19561.01 190
19562.33 205
19563.65 233
19564.97 255
19566.30 187
19567.62 196
19568.94 248
19570.26 238
19571.59 213
19572.91 172
19574.23 192
19575.55 212
19576.88 198
19578.20 223
19579.52 225
19580.85 229
19582.17 230
19583.49 199
19584.82 189
19586.14 182
19587.46 167
19588.78 184
19590.11 186
19591.43 180
19592.75 213
19594.08 209
19595.40 210
19596.72 188
19598.05 199
19599.37 189
19600.70 186
19602.02 209
19603.34 251
19604.67 216
19605.99 198
19607.31 191
19608.64 200
19609.96 194
19611.29 187
19612.61 194
19613.93 203
19615.26 213
19616.58 225
19617.91 188
19619.23 214
19620.55 208
19621.88 217
19623.20 199
19624.53 181
19625.85 202
19627.18 219
19628.50 193
19629.83 192
19631.15 218
19632.48 227
19633.80 194
19635.12 195
19636.45 187
19637.77 243
19639.10 207
19640.42 191
19641.75 203
19643.07 194
19644.40 217
19645.72 219
19647.05 228
19648.37 236
19649.70 197
19651.03 215
19652.35 182
19653.68 172
19655.00 191
19656.33 198
19657.65 214
19658.98 205
19660.30 229
19661.63 217
19662.96 190
19664.28 211
19665.61 191
19666.93 179
19668.26 183
19669.58 181
19670.91 198
19672.24 210
19673.56 208
19674.89 214
19676.21 237
19677.54 216
19678.87 205
19680.19 154
19681.52 199
19682.85 208
19684.17 201
19685.50 209
19686.83 182
19688.15 167
19689.48 163
19690.81 189
19692.13 201
19693.46 177
19694.79 212
19696.11 187
19697.44 212
19698.77 207
19700.09 216
19701.42 189
19702.75 218
19704.07 213
19705.40 194
19706.73 202
19708.06 213
19709.38 196
19710.71 228
19712.04 224
19713.37 161
19714.69 162
19716.02 186
19717.35 183
19718.68 172
19720.00 169
19721.33 197
19722.66 185
19723.99 180
19725.31 186
19726.64 202
19727.97 207
19729.30 201
19730.63 217
19731.95 209
19733.28 212
19734.61 250
19735.94 208
19737.27 182
19738.59 173
19739.92 189
19741.25 206
19742.58 174
19743.91 176
19745.24 185
19746.57 183
19747.89 211
19749.22 190
19750.55 201
19751.88 191
19753.21 209
19754.54 192
19755.87 177
19757.20 207
19758.52 202
19759.85 205
19761.18 176
19762.51 194
19763.84 211
19765.17 230
19766.50 178
19767.83 179
19769.16 199
19770.49 200
19771.82 249
19773.15 210
19774.47 225
19775.80 197
19777.13 221
19778.46 190
19779.79 195
19781.12 204
19782.45 184
19783.78 193
19785.11 187
19786.44 191
19787.77 182
19789.10 186
19790.43 196
19791.76 166
19793.09 175
19794.42 179
19795.75 189
19797.08 177
19798.41 208
19799.74 191
19801.07 189
19802.40 188
19803.73 217
19805.07 196
19806.40 200
19807.73 177
19809.06 195
19810.39 219
19811.72 189
19813.05 205
19814.38 193
19815.71 201
19817.04 213
19818.37 181
19819.70 184
19821.03 202
19822.37 198
19823.70 221
19825.03 235
19826.36 203
19827.69 196
19829.02 190
19830.35 213
19831.68 208
19833.02 208
19834.35 178
19835.68 199
19837.01 190
19838.34 183
19839.67 192
19841.01 192
19842.34 213
19843.67 258
19845.00 194
19846.33 191
19847.67 181
19849.00 208
19850.33 222
19851.66 200
19852.99 214
19854.33 207
19855.66 173
19856.99 189
19858.32 187
19859.65 202
19860.99 210
19862.32 182
19863.65 199
19864.98 218
19866.32 213
19867.65 205
19868.98 201
19870.32 185
19871.65 216
19872.98 200
19874.31 207
19875.65 201
19876.98 205
19878.31 234
19879.65 205
19880.98 188
19882.31 191
19883.64 210
19884.98 196
19886.31 197
19887.64 203
19888.98 220
19890.31 203
19891.64 194
19892.98 193
19894.31 194
19895.65 226
19896.98 213
19898.31 221
19899.65 218
19900.98 200
19902.31 221
19903.65 204
19904.98 195
19906.32 212
19907.65 188
19908.98 197
19910.32 184
19911.65 214
19912.99 225
19914.32 187
19915.65 215
19916.99 175
19918.32 219
19919.66 196
19920.99 235
19922.33 192
19923.66 197
19924.99 205
19926.33 219
19927.66 203
19929.00 186
19930.33 210
19931.67 224
19933.00 243
19934.34 233
19935.67 193
19937.01 224
19938.34 238
19939.68 218
19941.01 221
19942.35 205
19943.68 240
19945.02 243
19946.35 211
19947.69 192
19949.02 200
19950.36 217
19951.70 215
19953.03 205
19954.37 196
19955.70 235
19957.04 194
19958.37 229
19959.71 185
19961.04 200
19962.38 203
19963.72 221
19965.05 195
19966.39 192
19967.72 203
19969.06 195
19970.40 205
19971.73 178
19973.07 198
19974.40 203
19975.74 202
19977.08 200
19978.41 198
19979.75 199
19981.09 210
19982.42 191
19983.76 215
19985.10 188
19986.43 205
19987.77 206
19989.11 227
19990.44 241
19991.78 250
19993.12 236
19994.45 262
19995.79 228
19997.13 252
19998.46 173
19999.80 237
20001.14 220
20002.48 201
20003.81 191
20005.15 206
20006.49 209
20007.82 196
20009.16 219
20010.50 186
20011.84 221
20013.17 194
20014.51 212
20015.85 196
20017.19 197
20018.52 235
20019.86 200
20021.20 199
20022.54 188
20023.88 195
20025.21 193
20026.55 232
20027.89 207
20029.23 198
20030.57 223
20031.90 188
20033.24 214
20034.58 229
20035.92 169
20037.26 213
20038.60 213
20039.93 238
20041.27 193
20042.61 198
20043.95 192
20045.29 217
20046.63 190
20047.97 239
20049.30 200
20050.64 205
20051.98 234
20053.32 235
20054.66 176
20056.00 197
20057.34 228
20058.68 245
20060.02 203
20061.35 207
20062.69 245
20064.03 221
20065.37 204
20066.71 195
20068.05 202
20069.39 205
20070.73 237
20072.07 228
20073.41 187
20074.75 184
20076.09 227
20077.43 224
20078.77 195
20080.11 209
20081.45 252
20082.79 243
20084.13 233
20085.47 221
20086.81 186
20088.15 203
20089.49 215
20090.83 203
20092.17 201
20093.51 207
20094.85 220
20096.19 228
20097.53 199
20098.87 184
20100.21 234
20101.55 204
20102.89 212
20104.23 211
20105.57 200
20106.91 233
20108.25 216
20109.59 217
20110.93 216
20112.27 205
20113.62 169
20114.96 191
20116.30 171
20117.64 213
20118.98 175
20120.32 217
20121.66 225
20123.00 210
20124.34 226
20125.69 242
20127.03 213
20128.37 201
20129.71 185
20131.05 205
20132.39 235
20133.73 191
20135.08 184
20136.42 212
20137.76 211
20139.10 238
20140.44 220
